# Supplementary material for: Early Detection of Alzheimer’s Disease via Machine Learning-Based Microwave Sensing: An Experimental Validation
Source: Sensors (Basel). 2025 Apr 25;25(9):2718. doi: 10.3390/s25092718 (PMC12074295; doi:10.3390/s25092718)
Supplement: Supplementary file 1 [file sensors-25-02718-s001.zip]

Archive with 1,268 entries (1,202 files):
- measurements_paper_sensors/
- measurements_paper_sensors/26 febbraio - PART1/
- measurements_paper_sensors/26 febbraio - PART1/set1/
- measurements_paper_sensors/26 febbraio - PART1/set1/CSF_10_m1.s6p
- measurements_paper_sensors/26 febbraio - PART1/set1/CSF_10_m10.s6p
- measurements_paper_sensors/26 febbraio - PART1/set1/CSF_10_m2.s6p
- measurements_paper_sensors/26 febbraio - PART1/set1/CSF_10_m3.s6p
- measurements_paper_sensors/26 febbraio - PART1/set1/CSF_10_m4.s6p
- measurements_paper_sensors/26 febbraio - PART1/set1/CSF_10_m5.s6p
- measurements_paper_sensors/26 febbraio - PART1/set1/CSF_10_m6.s6p
- measurements_paper_sensors/26 febbraio - PART1/set1/CSF_10_m7.s6p
- measurements_paper_sensors/26 febbraio - PART1/set1/CSF_10_m8.s6p
- measurements_paper_sensors/26 febbraio - PART1/set1/CSF_10_m9.s6p
- measurements_paper_sensors/26 febbraio - PART1/set1/CSF_2.5_m1.s6p
- measurements_paper_sensors/26 febbraio - PART1/set1/CSF_2.5_m10.s6p
- measurements_paper_sensors/26 febbraio - PART1/set1/CSF_2.5_m2.s6p
- measurements_paper_sensors/26 febbraio - PART1/set1/CSF_2.5_m3.s6p
- measurements_paper_sensors/26 febbraio - PART1/set1/CSF_2.5_m4.s6p
- measurements_paper_sensors/26 febbraio - PART1/set1/CSF_2.5_m5.s6p
- measurements_paper_sensors/26 febbraio - PART1/set1/CSF_2.5_m6.s6p
- measurements_paper_sensors/26 febbraio - PART1/set1/CSF_2.5_m7.s6p
- measurements_paper_sensors/26 febbraio - PART1/set1/CSF_2.5_m8.s6p
- measurements_paper_sensors/26 febbraio - PART1/set1/CSF_2.5_m9.s6p
- measurements_paper_sensors/26 febbraio - PART1/set1/CSF_5_m1.s6p
- measurements_paper_sensors/26 febbraio - PART1/set1/CSF_5_m10.s6p
- measurements_paper_sensors/26 febbraio - PART1/set1/CSF_5_m2.s6p
- measurements_paper_sensors/26 febbraio - PART1/set1/CSF_5_m3.s6p
- measurements_paper_sensors/26 febbraio - PART1/set1/CSF_5_m4.s6p
- measurements_paper_sensors/26 febbraio - PART1/set1/CSF_5_m5.s6p
- measurements_paper_sensors/26 febbraio - PART1/set1/CSF_5_m6.s6p
- measurements_paper_sensors/26 febbraio - PART1/set1/CSF_5_m7.s6p
- measurements_paper_sensors/26 febbraio - PART1/set1/CSF_5_m8.s6p
- measurements_paper_sensors/26 febbraio - PART1/set1/CSF_5_m9.s6p
- measurements_paper_sensors/26 febbraio - PART1/set1/CSF_7.5_m1.s6p
- measurements_paper_sensors/26 febbraio - PART1/set1/CSF_7.5_m10.s6p
- measurements_paper_sensors/26 febbraio - PART1/set1/CSF_7.5_m2.s6p
- measurements_paper_sensors/26 febbraio - PART1/set1/CSF_7.5_m3.s6p
- measurements_paper_sensors/26 febbraio - PART1/set1/CSF_7.5_m4.s6p
- measurements_paper_sensors/26 febbraio - PART1/set1/CSF_7.5_m5.s6p
- measurements_paper_sensors/26 febbraio - PART1/set1/CSF_7.5_m6.s6p
- measurements_paper_sensors/26 febbraio - PART1/set1/CSF_7.5_m7.s6p
- measurements_paper_sensors/26 febbraio - PART1/set1/CSF_7.5_m8.s6p
- measurements_paper_sensors/26 febbraio - PART1/set1/CSF_7.5_m9.s6p
- measurements_paper_sensors/26 febbraio - PART1/set1/CSF_H_m1.s6p
- measurements_paper_sensors/26 febbraio - PART1/set1/CSF_H_m10.s6p
- measurements_paper_sensors/26 febbraio - PART1/set1/CSF_H_m2.s6p
- measurements_paper_sensors/26 febbraio - PART1/set1/CSF_H_m3.s6p
- measurements_paper_sensors/26 febbraio - PART1/set1/CSF_H_m4.s6p
- measurements_paper_sensors/26 febbraio - PART1/set1/CSF_H_m5.s6p
- measurements_paper_sensors/26 febbraio - PART1/set1/CSF_H_m6.s6p
- measurements_paper_sensors/26 febbraio - PART1/set1/CSF_H_m7.s6p
- measurements_paper_sensors/26 febbraio - PART1/set1/CSF_H_m8.s6p
- measurements_paper_sensors/26 febbraio - PART1/set1/CSF_H_m9.s6p
- measurements_paper_sensors/26 febbraio - PART1/set10 H/
- measurements_paper_sensors/26 febbraio - PART1/set10 H/CSF_H_m1.s6p
- measurements_paper_sensors/26 febbraio - PART1/set10 H/CSF_H_m10.s6p
- measurements_paper_sensors/26 febbraio - PART1/set10 H/CSF_H_m2.s6p
- measurements_paper_sensors/26 febbraio - PART1/set10 H/CSF_H_m3.s6p
- measurements_paper_sensors/26 febbraio - PART1/set10 H/CSF_H_m4.s6p
- measurements_paper_sensors/26 febbraio - PART1/set10 H/CSF_H_m5.s6p
- measurements_paper_sensors/26 febbraio - PART1/set10 H/CSF_H_m6.s6p
- measurements_paper_sensors/26 febbraio - PART1/set10 H/CSF_H_m7.s6p
- measurements_paper_sensors/26 febbraio - PART1/set10 H/CSF_H_m8.s6p
- measurements_paper_sensors/26 febbraio - PART1/set10 H/CSF_H_m9.s6p
- measurements_paper_sensors/26 febbraio - PART1/set11 H/
- measurements_paper_sensors/26 febbraio - PART1/set11 H/CSF_H_m1.s6p
- measurements_paper_sensors/26 febbraio - PART1/set11 H/CSF_H_m10.s6p
- measurements_paper_sensors/26 febbraio - PART1/set11 H/CSF_H_m2.s6p
- measurements_paper_sensors/26 febbraio - PART1/set11 H/CSF_H_m3.s6p
- measurements_paper_sensors/26 febbraio - PART1/set11 H/CSF_H_m4.s6p
- measurements_paper_sensors/26 febbraio - PART1/set11 H/CSF_H_m5.s6p
- measurements_paper_sensors/26 febbraio - PART1/set11 H/CSF_H_m6.s6p
- measurements_paper_sensors/26 febbraio - PART1/set11 H/CSF_H_m7.s6p
- measurements_paper_sensors/26 febbraio - PART1/set11 H/CSF_H_m8.s6p
- measurements_paper_sensors/26 febbraio - PART1/set11 H/CSF_H_m9.s6p
- measurements_paper_sensors/26 febbraio - PART1/set12 H/
- measurements_paper_sensors/26 febbraio - PART1/set12 H/CSF_H_m1.s6p
- measurements_paper_sensors/26 febbraio - PART1/set12 H/CSF_H_m10.s6p
- measurements_paper_sensors/26 febbraio - PART1/set12 H/CSF_H_m2.s6p
- measurements_paper_sensors/26 febbraio - PART1/set12 H/CSF_H_m3.s6p
- measurements_paper_sensors/26 febbraio - PART1/set12 H/CSF_H_m4.s6p
- measurements_paper_sensors/26 febbraio - PART1/set12 H/CSF_H_m5.s6p
- measurements_paper_sensors/26 febbraio - PART1/set12 H/CSF_H_m6.s6p
- measurements_paper_sensors/26 febbraio - PART1/set12 H/CSF_H_m7.s6p
- measurements_paper_sensors/26 febbraio - PART1/set12 H/CSF_H_m8.s6p
- measurements_paper_sensors/26 febbraio - PART1/set12 H/CSF_H_m9.s6p
- measurements_paper_sensors/26 febbraio - PART1/set2 H/
- measurements_paper_sensors/26 febbraio - PART1/set2 H/CSF_H_m1.s6p
- measurements_paper_sensors/26 febbraio - PART1/set2 H/CSF_H_m10.s6p
- measurements_paper_sensors/26 febbraio - PART1/set2 H/CSF_H_m2.s6p
- measurements_paper_sensors/26 febbraio - PART1/set2 H/CSF_H_m3.s6p
- measurements_paper_sensors/26 febbraio - PART1/set2 H/CSF_H_m4.s6p
- measurements_paper_sensors/26 febbraio - PART1/set2 H/CSF_H_m5.s6p
- measurements_paper_sensors/26 febbraio - PART1/set2 H/CSF_H_m6.s6p
- measurements_paper_sensors/26 febbraio - PART1/set2 H/CSF_H_m7.s6p
- measurements_paper_sensors/26 febbraio - PART1/set2 H/CSF_H_m8.s6p
- measurements_paper_sensors/26 febbraio - PART1/set2 H/CSF_H_m9.s6p
- measurements_paper_sensors/26 febbraio - PART1/set3 H/
- measurements_paper_sensors/26 febbraio - PART1/set3 H/CSF_H_m1.s6p
- measurements_paper_sensors/26 febbraio - PART1/set3 H/CSF_H_m10.s6p
- measurements_paper_sensors/26 febbraio - PART1/set3 H/CSF_H_m2.s6p
- measurements_paper_sensors/26 febbraio - PART1/set3 H/CSF_H_m3.s6p
- measurements_paper_sensors/26 febbraio - PART1/set3 H/CSF_H_m4.s6p
- measurements_paper_sensors/26 febbraio - PART1/set3 H/CSF_H_m5.s6p
- measurements_paper_sensors/26 febbraio - PART1/set3 H/CSF_H_m6.s6p
- measurements_paper_sensors/26 febbraio - PART1/set3 H/CSF_H_m7.s6p
- measurements_paper_sensors/26 febbraio - PART1/set3 H/CSF_H_m8.s6p
- measurements_paper_sensors/26 febbraio - PART1/set3 H/CSF_H_m9.s6p
- measurements_paper_sensors/26 febbraio - PART1/set4 H/
- measurements_paper_sensors/26 febbraio - PART1/set4 H/CSF_H_m1.s6p
- measurements_paper_sensors/26 febbraio - PART1/set4 H/CSF_H_m10.s6p
- measurements_paper_sensors/26 febbraio - PART1/set4 H/CSF_H_m2.s6p
- measurements_paper_sensors/26 febbraio - PART1/set4 H/CSF_H_m3.s6p
- measurements_paper_sensors/26 febbraio - PART1/set4 H/CSF_H_m4.s6p
- measurements_paper_sensors/26 febbraio - PART1/set4 H/CSF_H_m5.s6p
- measurements_paper_sensors/26 febbraio - PART1/set4 H/CSF_H_m6.s6p
- measurements_paper_sensors/26 febbraio - PART1/set4 H/CSF_H_m7.s6p
- measurements_paper_sensors/26 febbraio - PART1/set4 H/CSF_H_m8.s6p
- measurements_paper_sensors/26 febbraio - PART1/set4 H/CSF_H_m9.s6p
- measurements_paper_sensors/26 febbraio - PART1/set5/
- measurements_paper_sensors/26 febbraio - PART1/set5/CSF_10_m1.s6p
- measurements_paper_sensors/26 febbraio - PART1/set5/CSF_10_m10.s6p
- measurements_paper_sensors/26 febbraio - PART1/set5/CSF_10_m2.s6p
- measurements_paper_sensors/26 febbraio - PART1/set5/CSF_10_m3.s6p
- measurements_paper_sensors/26 febbraio - PART1/set5/CSF_10_m4.s6p
- measurements_paper_sensors/26 febbraio - PART1/set5/CSF_10_m5.s6p
- measurements_paper_sensors/26 febbraio - PART1/set5/CSF_10_m6.s6p
- measurements_paper_sensors/26 febbraio - PART1/set5/CSF_10_m7.s6p
- measurements_paper_sensors/26 febbraio - PART1/set5/CSF_10_m8.s6p
- measurements_paper_sensors/26 febbraio - PART1/set5/CSF_10_m9.s6p
- measurements_paper_sensors/26 febbraio - PART1/set5/CSF_2.5_m1.s6p
- measurements_paper_sensors/26 febbraio - PART1/set5/CSF_2.5_m10.s6p
- measurements_paper_sensors/26 febbraio - PART1/set5/CSF_2.5_m2.s6p
- measurements_paper_sensors/26 febbraio - PART1/set5/CSF_2.5_m3.s6p
- measurements_paper_sensors/26 febbraio - PART1/set5/CSF_2.5_m4.s6p
- measurements_paper_sensors/26 febbraio - PART1/set5/CSF_2.5_m5.s6p
- measurements_paper_sensors/26 febbraio - PART1/set5/CSF_2.5_m6.s6p
- measurements_paper_sensors/26 febbraio - PART1/set5/CSF_2.5_m7.s6p
- measurements_paper_sensors/26 febbraio - PART1/set5/CSF_2.5_m8.s6p
- measurements_paper_sensors/26 febbraio - PART1/set5/CSF_2.5_m9.s6p
- measurements_paper_sensors/26 febbraio - PART1/set5/CSF_5_m1.s6p
- measurements_paper_sensors/26 febbraio - PART1/set5/CSF_5_m10.s6p
- measurements_paper_sensors/26 febbraio - PART1/set5/CSF_5_m2.s6p
- measurements_paper_sensors/26 febbraio - PART1/set5/CSF_5_m3.s6p
- measurements_paper_sensors/26 febbraio - PART1/set5/CSF_5_m4.s6p
- measurements_paper_sensors/26 febbraio - PART1/set5/CSF_5_m5.s6p
- measurements_paper_sensors/26 febbraio - PART1/set5/CSF_5_m6.s6p
- measurements_paper_sensors/26 febbraio - PART1/set5/CSF_5_m7.s6p
- measurements_paper_sensors/26 febbraio - PART1/set5/CSF_5_m8.s6p
- measurements_paper_sensors/26 febbraio - PART1/set5/CSF_5_m9.s6p
- measurements_paper_sensors/26 febbraio - PART1/set5/CSF_7.5_m1.s6p
- measurements_paper_sensors/26 febbraio - PART1/set5/CSF_7.5_m10.s6p
- measurements_paper_sensors/26 febbraio - PART1/set5/CSF_7.5_m2.s6p
- measurements_paper_sensors/26 febbraio - PART1/set5/CSF_7.5_m3.s6p
- measurements_paper_sensors/26 febbraio - PART1/set5/CSF_7.5_m4.s6p
- measurements_paper_sensors/26 febbraio - PART1/set5/CSF_7.5_m5.s6p
- measurements_paper_sensors/26 febbraio - PART1/set5/CSF_7.5_m6.s6p
- measurements_paper_sensors/26 febbraio - PART1/set5/CSF_7.5_m7.s6p
- measurements_paper_sensors/26 febbraio - PART1/set5/CSF_7.5_m8.s6p
- measurements_paper_sensors/26 febbraio - PART1/set5/CSF_7.5_m9.s6p
- measurements_paper_sensors/26 febbraio - PART1/set5/CSF_H_m1.s6p
- measurements_paper_sensors/26 febbraio - PART1/set5/CSF_H_m10.s6p
- measurements_paper_sensors/26 febbraio - PART1/set5/CSF_H_m2.s6p
- measurements_paper_sensors/26 febbraio - PART1/set5/CSF_H_m3.s6p
- measurements_paper_sensors/26 febbraio - PART1/set5/CSF_H_m4.s6p
- measurements_paper_sensors/26 febbraio - PART1/set5/CSF_H_m5.s6p
- measurements_paper_sensors/26 febbraio - PART1/set5/CSF_H_m6.s6p
- measurements_paper_sensors/26 febbraio - PART1/set5/CSF_H_m7.s6p
- measurements_paper_sensors/26 febbraio - PART1/set5/CSF_H_m8.s6p
- measurements_paper_sensors/26 febbraio - PART1/set5/CSF_H_m9.s6p
- measurements_paper_sensors/26 febbraio - PART1/set6 H/
- measurements_paper_sensors/26 febbraio - PART1/set6 H/CSF_H_m1.s6p
- measurements_paper_sensors/26 febbraio - PART1/set6 H/CSF_H_m10.s6p
- measurements_paper_sensors/26 febbraio - PART1/set6 H/CSF_H_m2.s6p
- measurements_paper_sensors/26 febbraio - PART1/set6 H/CSF_H_m3.s6p
- measurements_paper_sensors/26 febbraio - PART1/set6 H/CSF_H_m4.s6p
- measurements_paper_sensors/26 febbraio - PART1/set6 H/CSF_H_m5.s6p
- measurements_paper_sensors/26 febbraio - PART1/set6 H/CSF_H_m6.s6p
- measurements_paper_sensors/26 febbraio - PART1/set6 H/CSF_H_m7.s6p
- measurements_paper_sensors/26 febbraio - PART1/set6 H/CSF_H_m8.s6p
- measurements_paper_sensors/26 febbraio - PART1/set6 H/CSF_H_m9.s6p
- measurements_paper_sensors/26 febbraio - PART1/set7 H/
- measurements_paper_sensors/26 febbraio - PART1/set7 H/CSF_H_m1.s6p
- measurements_paper_sensors/26 febbraio - PART1/set7 H/CSF_H_m10.s6p
- measurements_paper_sensors/26 febbraio - PART1/set7 H/CSF_H_m2.s6p
- measurements_paper_sensors/26 febbraio - PART1/set7 H/CSF_H_m3.s6p
- measurements_paper_sensors/26 febbraio - PART1/set7 H/CSF_H_m4.s6p
- measurements_paper_sensors/26 febbraio - PART1/set7 H/CSF_H_m5.s6p
- measurements_paper_sensors/26 febbraio - PART1/set7 H/CSF_H_m6.s6p
- measurements_paper_sensors/26 febbraio - PART1/set7 H/CSF_H_m7.s6p
- measurements_paper_sensors/26 febbraio - PART1/set7 H/CSF_H_m8.s6p
- measurements_paper_sensors/26 febbraio - PART1/set7 H/CSF_H_m9.s6p
- measurements_paper_sensors/26 febbraio - PART1/set8 H/
- measurements_paper_sensors/26 febbraio - PART1/set8 H/CSF_H_m1.s6p
- measurements_paper_sensors/26 febbraio - PART1/set8 H/CSF_H_m10.s6p
- measurements_paper_sensors/26 febbraio - PART1/set8 H/CSF_H_m2.s6p
- measurements_paper_sensors/26 febbraio - PART1/set8 H/CSF_H_m3.s6p
- measurements_paper_sensors/26 febbraio - PART1/set8 H/CSF_H_m4.s6p
- measurements_paper_sensors/26 febbraio - PART1/set8 H/CSF_H_m5.s6p
- measurements_paper_sensors/26 febbraio - PART1/set8 H/CSF_H_m6.s6p
- measurements_paper_sensors/26 febbraio - PART1/set8 H/CSF_H_m7.s6p
- measurements_paper_sensors/26 febbraio - PART1/set8 H/CSF_H_m8.s6p
- measurements_paper_sensors/26 febbraio - PART1/set8 H/CSF_H_m9.s6p
- measurements_paper_sensors/26 febbraio - PART1/set9/
- measurements_paper_sensors/26 febbraio - PART1/set9/CSF_10_m1.s6p
- measurements_paper_sensors/26 febbraio - PART1/set9/CSF_10_m10.s6p
- measurements_paper_sensors/26 febbraio - PART1/set9/CSF_10_m2.s6p
- measurements_paper_sensors/26 febbraio - PART1/set9/CSF_10_m3.s6p
- measurements_paper_sensors/26 febbraio - PART1/set9/CSF_10_m4.s6p
- measurements_paper_sensors/26 febbraio - PART1/set9/CSF_10_m5.s6p
- measurements_paper_sensors/26 febbraio - PART1/set9/CSF_10_m6.s6p
- measurements_paper_sensors/26 febbraio - PART1/set9/CSF_10_m7.s6p
- measurements_paper_sensors/26 febbraio - PART1/set9/CSF_10_m8.s6p
- measurements_paper_sensors/26 febbraio - PART1/set9/CSF_10_m9.s6p
- measurements_paper_sensors/26 febbraio - PART1/set9/CSF_2.5_m1.s6p
- measurements_paper_sensors/26 febbraio - PART1/set9/CSF_2.5_m10.s6p
- measurements_paper_sensors/26 febbraio - PART1/set9/CSF_2.5_m2.s6p
- measurements_paper_sensors/26 febbraio - PART1/set9/CSF_2.5_m3.s6p
- measurements_paper_sensors/26 febbraio - PART1/set9/CSF_2.5_m4.s6p
- measurements_paper_sensors/26 febbraio - PART1/set9/CSF_2.5_m5.s6p
- measurements_paper_sensors/26 febbraio - PART1/set9/CSF_2.5_m6.s6p
- measurements_paper_sensors/26 febbraio - PART1/set9/CSF_2.5_m7.s6p
- measurements_paper_sensors/26 febbraio - PART1/set9/CSF_2.5_m8.s6p
- measurements_paper_sensors/26 febbraio - PART1/set9/CSF_2.5_m9.s6p
- measurements_paper_sensors/26 febbraio - PART1/set9/CSF_5_m1.s6p
- measurements_paper_sensors/26 febbraio - PART1/set9/CSF_5_m10.s6p
- measurements_paper_sensors/26 febbraio - PART1/set9/CSF_5_m2.s6p
- measurements_paper_sensors/26 febbraio - PART1/set9/CSF_5_m3.s6p
- measurements_paper_sensors/26 febbraio - PART1/set9/CSF_5_m4.s6p
- measurements_paper_sensors/26 febbraio - PART1/set9/CSF_5_m5.s6p
- measurements_paper_sensors/26 febbraio - PART1/set9/CSF_5_m6.s6p
- measurements_paper_sensors/26 febbraio - PART1/set9/CSF_5_m7.s6p
- measurements_paper_sensors/26 febbraio - PART1/set9/CSF_5_m8.s6p
- measurements_paper_sensors/26 febbraio - PART1/set9/CSF_5_m9.s6p
- measurements_paper_sensors/26 febbraio - PART1/set9/CSF_7.5_m1.s6p
- measurements_paper_sensors/26 febbraio - PART1/set9/CSF_7.5_m10.s6p
- measurements_paper_sensors/26 febbraio - PART1/set9/CSF_7.5_m2.s6p
- measurements_paper_sensors/26 febbraio - PART1/set9/CSF_7.5_m3.s6p
- measurements_paper_sensors/26 febbraio - PART1/set9/CSF_7.5_m4.s6p
- measurements_paper_sensors/26 febbraio - PART1/set9/CSF_7.5_m5.s6p
- measurements_paper_sensors/26 febbraio - PART1/set9/CSF_7.5_m6.s6p
- measurements_paper_sensors/26 febbraio - PART1/set9/CSF_7.5_m7.s6p
- measurements_paper_sensors/26 febbraio - PART1/set9/CSF_7.5_m8.s6p
- measurements_paper_sensors/26 febbraio - PART1/set9/CSF_7.5_m9.s6p
- measurements_paper_sensors/26 febbraio - PART1/set9/CSF_H_m1.s6p
- measurements_paper_sensors/26 febbraio - PART1/set9/CSF_H_m10.s6p
- measurements_paper_sensors/26 febbraio - PART1/set9/CSF_H_m2.s6p
- measurements_paper_sensors/26 febbraio - PART1/set9/CSF_H_m3.s6p
- measurements_paper_sensors/26 febbraio - PART1/set9/CSF_H_m4.s6p
- measurements_paper_sensors/26 febbraio - PART1/set9/CSF_H_m5.s6p
- measurements_paper_sensors/26 febbraio - PART1/set9/CSF_H_m6.s6p
- measurements_paper_sensors/26 febbraio - PART1/set9/CSF_H_m7.s6p
- measurements_paper_sensors/26 febbraio - PART1/set9/CSF_H_m8.s6p
- measurements_paper_sensors/26 febbraio - PART1/set9/CSF_H_m9.s6p
- measurements_paper_sensors/26 febbraio - PART2/
- measurements_paper_sensors/26 febbraio - PART2/set1/
- measurements_paper_sensors/26 febbraio - PART2/set1/CSF_10_m1.s6p
- measurements_paper_sensors/26 febbraio - PART2/set1/CSF_10_m10.s6p
- measurements_paper_sensors/26 febbraio - PART2/set1/CSF_10_m2.s6p
- measurements_paper_sensors/26 febbraio - PART2/set1/CSF_10_m3.s6p
- measurements_paper_sensors/26 febbraio - PART2/set1/CSF_10_m4.s6p
- measurements_paper_sensors/26 febbraio - PART2/set1/CSF_10_m5.s6p
- measurements_paper_sensors/26 febbraio - PART2/set1/CSF_10_m6.s6p
- measurements_paper_sensors/26 febbraio - PART2/set1/CSF_10_m7.s6p
- measurements_paper_sensors/26 febbraio - PART2/set1/CSF_10_m8.s6p
- measurements_paper_sensors/26 febbraio - PART2/set1/CSF_10_m9.s6p
- measurements_paper_sensors/26 febbraio - PART2/set1/CSF_2.5_m1.s6p
- measurements_paper_sensors/26 febbraio - PART2/set1/CSF_2.5_m10.s6p
- measurements_paper_sensors/26 febbraio - PART2/set1/CSF_2.5_m2.s6p
- measurements_paper_sensors/26 febbraio - PART2/set1/CSF_2.5_m3.s6p
- measurements_paper_sensors/26 febbraio - PART2/set1/CSF_2.5_m4.s6p
- measurements_paper_sensors/26 febbraio - PART2/set1/CSF_2.5_m5.s6p
- measurements_paper_sensors/26 febbraio - PART2/set1/CSF_2.5_m6.s6p
- measurements_paper_sensors/26 febbraio - PART2/set1/CSF_2.5_m7.s6p
- measurements_paper_sensors/26 febbraio - PART2/set1/CSF_2.5_m8.s6p
- measurements_paper_sensors/26 febbraio - PART2/set1/CSF_2.5_m9.s6p
- measurements_paper_sensors/26 febbraio - PART2/set1/CSF_5_m1.s6p
- measurements_paper_sensors/26 febbraio - PART2/set1/CSF_5_m10.s6p
- measurements_paper_sensors/26 febbraio - PART2/set1/CSF_5_m2.s6p
- measurements_paper_sensors/26 febbraio - PART2/set1/CSF_5_m3.s6p
- measurements_paper_sensors/26 febbraio - PART2/set1/CSF_5_m4.s6p
- measurements_paper_sensors/26 febbraio - PART2/set1/CSF_5_m5.s6p
- measurements_paper_sensors/26 febbraio - PART2/set1/CSF_5_m6.s6p
- measurements_paper_sensors/26 febbraio - PART2/set1/CSF_5_m7.s6p
- measurements_paper_sensors/26 febbraio - PART2/set1/CSF_5_m8.s6p
- measurements_paper_sensors/26 febbraio - PART2/set1/CSF_5_m9.s6p
- measurements_paper_sensors/26 febbraio - PART2/set1/CSF_7.5_m1.s6p
- measurements_paper_sensors/26 febbraio - PART2/set1/CSF_7.5_m10.s6p
- measurements_paper_sensors/26 febbraio - PART2/set1/CSF_7.5_m2.s6p
- measurements_paper_sensors/26 febbraio - PART2/set1/CSF_7.5_m3.s6p
- measurements_paper_sensors/26 febbraio - PART2/set1/CSF_7.5_m4.s6p
- measurements_paper_sensors/26 febbraio - PART2/set1/CSF_7.5_m5.s6p
- measurements_paper_sensors/26 febbraio - PART2/set1/CSF_7.5_m6.s6p
- measurements_paper_sensors/26 febbraio - PART2/set1/CSF_7.5_m7.s6p
- measurements_paper_sensors/26 febbraio - PART2/set1/CSF_7.5_m8.s6p
- measurements_paper_sensors/26 febbraio - PART2/set1/CSF_7.5_m9.s6p
- measurements_paper_sensors/26 febbraio - PART2/set1/CSF_H_m1.s6p
- measurements_paper_sensors/26 febbraio - PART2/set1/CSF_H_m10.s6p
- measurements_paper_sensors/26 febbraio - PART2/set1/CSF_H_m2.s6p
- measurements_paper_sensors/26 febbraio - PART2/set1/CSF_H_m3.s6p
[truncated: 968 more entries]
