# Supplementary material for: Early Detection of Alzheimer’s Disease via Machine Learning-Based Microwave Sensing: An Experimental Validation
Source: Sensors (Basel). 2025 Apr 25;25(9):2718. doi: 10.3390/s25092718 (PMC12074295; doi:10.3390/s25092718)
Supplement: Supplementary file 1 [file sensors-25-02718-s001.zip › measurements_paper_sensors/26 febbraio - PART1/set1/CSF_10_m1.s6p]

!Keysight Technologies,M9804A,MY58100912,A.14.10.03
!Date: Thursday, April 27, 2023 10:28:33
!Correction: S11(C  6-Port  ) 
!S12(C  6-Port  ) 
!S13(C  6-Port  ) 
!S14(C  6-Port  ) 
!S15(C  6-Port  ) 
!S16(C  6-Port  ) 
!S21(C  6-Port  ) 
!S22(C  6-Port  ) 
!S23(C  6-Port  ) 
!S24(C  6-Port  ) 
!S25(C  6-Port  ) 
!S26(C  6-Port  ) 
!S31(C  6-Port  ) 
!S32(C  6-Port  ) 
!S33(C  6-Port  ) 
!S34(C  6-Port  ) 
!S35(C  6-Port  ) 
!S36(C  6-Port  ) 
!S41(C  6-Port  ) 
!S42(C  6-Port  ) 
!S43(C  6-Port  ) 
!S44(C  6-Port  ) 
!S45(C  6-Port  ) 
!S46(C  6-Port  ) 
!S51(C  6-Port  ) 
!S52(C  6-Port  ) 
!S53(C  6-Port  ) 
!S54(C  6-Port  ) 
!S55(C  6-Port  ) 
!S56(C  6-Port  ) 
!S61(C  6-Port  ) 
!S62(C  6-Port  ) 
!S63(C  6-Port  ) 
!S64(C  6-Port  ) 
!S65(C  6-Port  ) 
!S66(C  6-Port  ) 
!S6P File: Measurement: :
# Hz S  RI   R 50
500000000 -0.32783 -0.054909 -0.011688 -0.0013198 -0.0088219 0.012795 -0.0042974 0.011688
0.012834 0.0051202 -0.0052308 0.0079386
-0.011682 -0.0012395 -0.41053 -0.069009 0.0069029 -0.010699 0.0010047 0.011537
0.0080494 0.0029874 0.0011412 0.013128
-0.0087951 0.012967 0.0068892 -0.01078 -0.2558 0.19577 0.0058449 0.0024686
-0.00016864 0.0082551 -8.0197e-05 0.010261
-0.0038778 0.012506 0.0011788 0.012203 0.00613 0.0028319 -0.32739 0.045156
-0.020133 -0.0055169 0.016727 0.027634
0.012108 0.0050762 0.0078004 0.0028549 -0.00043908 0.0084433 -0.019805 -0.0054148
-0.25607 -0.15963 -0.027976 0.0048
-0.005107 0.0094965 0.00095641 0.014245 9.2117e-05 0.010698 0.017269 0.027247
-0.028173 0.0056787 -0.2549 -0.14291
560000000 -0.31306 0.10887 -0.023258 -0.064919 -3.6106e-06 0.013459 0.0050976 0.011753
0.010783 0.002276 0.01121 0.0092911
-0.023171 -0.064938 -0.37125 0.093701 -0.041577 -0.03783 0.013377 0.0037554
-0.01287 -0.0025818 0.0034936 -0.00014049
4.7881e-05 0.013513 -0.041576 -0.037867 -0.17945 0.2438 0.00082667 -0.0045116
0.017336 0.0038405 0.0081526 -0.006186
0.0048841 0.011377 0.01305 0.0033769 0.00053946 -0.0044842 -0.30493 0.13526
0.002274 -0.022697 0.0048079 -0.020979
0.01099 0.0028305 -0.012431 -0.0022412 0.017992 0.0038065 0.002496 -0.022348
-0.30403 0.017232 0.0058892 -0.047129
0.010903 0.0081705 0.0035489 -0.00090043 0.0077126 -0.0064566 0.0044464 -0.020908
0.0059227 -0.047799 -0.32482 0.005874
620000000 -0.27156 0.087704 -0.02364 0.0097644 0.0036842 0.0093827 0.0078948 -0.0050213
0.011173 0.0002143 0.0012956 -0.0027341
-0.023703 0.0097245 -0.39937 0.040892 -0.019499 0.0012892 -0.0014405 -0.0018491
0.01157 -0.0059355 0.0011577 -0.0030026
0.0037378 0.0093846 -0.0195 0.0013075 -0.15258 0.25224 -0.0010115 -0.0045497
-0.0036268 -0.0028815 0.0092124 -0.0025294
0.0079735 -0.004512 -0.0016554 -0.0017049 -0.001411 -0.0043688 -0.26303 0.14518
-0.040361 -0.01828 0.012671 0.030706
0.011654 -6.5133e-05 0.011745 -0.0062609 -0.0032405 -0.0029855 -0.040455 -0.018125
-0.23055 -0.01654 -0.042253 0.010996
0.0015147 -0.0022704 0.0008984 -0.0029182 0.0087008 -0.0022936 0.01292 0.030257
-0.042184 0.011423 -0.24295 -0.029439
680000000 -0.23687 0.17908 -0.02668 -0.013767 0.0051658 0.0051598 0.0012001 -0.0067291
-0.0021188 -0.011884 0.0057446 -0.0060818
-0.026688 -0.0138 -0.38879 0.14295 -0.032429 -0.00091735 -0.0012428 -0.00028499
-0.0019248 -0.0096113 -0.00073029 -0.001995
0.0051816 0.0051535 -0.032483 -0.00079775 -0.10531 0.27541 -0.00048257 1.796e-05
-0.0017309 0.00032579 -0.002433 -0.0091225
0.0010008 -0.0072028 -0.0013155 -0.00087012 -0.00051979 -0.00027241 -0.21993 0.19908
-0.024013 -0.0060936 -0.0083156 -0.012219
-0.0025693 -0.01117 -0.0022509 -0.0091666 -0.0019509 0.00035676 -0.023975 -0.0060276
-0.27002 0.082177 -0.0073091 -0.0058733
0.0058552 -0.0056139 -0.00094219 -0.0018086 -0.0026983 -0.0090629 -0.0082296 -0.012339
-0.0071523 -0.0059633 -0.2612 0.074719
740000000 -0.19062 0.17189 -0.04018 0.027279 0.013839 -0.0040198 8.136e-05 -0.0041825
-0.0051097 -0.0017987 -0.0068868 0.0030688
-0.040127 0.027142 -0.33432 0.16112 -0.035793 0.035083 2.0374e-05 -0.0065266
-0.012369 0.0079806 -0.0011161 -0.0065134
0.013826 -0.004264 -0.035642 0.035264 -0.072207 0.27522 -0.001926 0.0030957
-0.0029657 -0.0052097 -0.0017578 0.0014421
0.00020686 -0.0040002 0.00049989 -0.0060956 -0.0021719 0.0033673 -0.20145 0.20517
-0.04152 -0.0044055 0.02283 0.016674
-0.005306 -0.0021329 -0.012902 0.0066395 -0.0022767 -0.0050519 -0.041633 -0.0044371
-0.17555 0.10142 -0.039502 0.0030202
-0.0059384 0.0028521 -0.00074162 -0.0057557 -0.0018858 0.0013741 0.023279 0.016963
-0.040526 0.0027676 -0.25072 0.077112
800000000 -0.16245 0.21614 -0.022032 0.016642 0.005679 -0.010216 -0.0043101 -0.0020825
-0.0038138 0.0018302 0.0047442 0.00077915
-0.021941 0.016663 -0.34249 0.23291 -0.0080446 0.034674 -0.002389 0.0022625
-0.00040618 0.0025461 0.0010055 0.0053706
0.0056361 -0.010252 -0.0080261 0.034743 -0.03436 0.30118 0.0008169 0.0016221
0.00055863 0.0032548 -0.0012278 0.00076772
-0.0042047 -0.0023226 -0.0024741 0.002109 0.00082052 0.0013331 -0.17332 0.23344
-0.02726 0.015819 0.015027 -0.01
-0.0041608 0.0019155 -0.00061309 0.0026233 0.00037091 0.0034834 -0.027256 0.015884
-0.21013 0.1328 -0.016699 0.020818
0.0041346 0.00070551 0.00069118 0.0053242 -0.0015742 0.00049531 0.014502 -0.010093
-0.016126 0.02086 -0.24798 0.131
860000000 -0.1273 0.23767 -0.017317 0.030605 -0.0030841 -0.010197 -0.0017068 0.00033709
0.0036497 0.0048101 -0.0044318 -0.0028758
-0.017331 0.030619 -0.29398 0.27712 0.008486 0.034293 0.00014793 0.0021347
0.0038105 0.00070288 0.0031667 0.00028976
-0.003154 -0.010191 0.0085599 0.034286 0.014985 0.31158 -0.00035644 -0.00033624
0.0024026 -0.0012285 0.0012609 0.0040366
-0.0016589 0.00043847 0.00028767 0.0022128 -0.00048044 -0.0001964 -0.13427 0.24519
-0.016949 0.020321 -0.0061256 -0.010629
0.0037427 0.0049424 0.0040021 0.00076975 0.0024194 -0.0013264 -0.016885 0.020378
-0.15464 0.17827 -0.021534 0.018566
-0.0037255 -0.0030734 0.0030846 -0.00010709 0.0016483 0.0042251 -0.005685 -0.010305
-0.022309 0.01877 -0.19684 0.17693
920000000 -0.10456 0.26018 0.0051815 0.038817 -0.0093526 -0.0046276 -0.0019788 0.0015949
0.0019972 0.0015627 0.0031123 -0.001621
0.0052143 0.038883 -0.26729 0.2978 0.028773 0.02244 0.0013346 0.00095736
0.0075749 -0.00031298 0.0039467 -0.0030795
-0.0092526 -0.0045887 0.028938 0.022297 0.061103 0.31312 0.0017544 1.8953e-05
0.0011989 -0.00044516 0.00094974 -0.0015605
-0.0019524 0.0017612 0.0013921 0.0010849 0.0017853 -1.5809e-05 -0.11097 0.26112
-0.0076444 0.031967 0.0040063 -0.0062001
0.0015548 0.0013036 0.0074075 -0.0003888 0.0011271 -0.00039166 -0.0076727 0.031973
-0.14131 0.18296 -0.00048927 0.027231
0.0028515 -0.0013297 0.004346 -0.0030687 0.00086505 -0.0016479 0.003945 -0.0064449
-0.00032897 0.027341 -0.20792 0.19055
980000000 -0.058235 0.2824 0.01755 0.029927 -0.009333 0.0044931 0.001851 0.0034943
0.0031887 -0.0015503 -0.0032463 -0.0028152
0.01748 0.029897 -0.2156 0.33529 0.033675 0.0044974 0.0019736 -7.2211e-05
0.0012867 -0.0060419 -0.00010246 -0.0026519
-0.0093712 0.0045441 0.033723 0.004451 0.1081 0.30884 0.00057463 -0.0011583
0.00028273 -0.0018645 0.0014164 -0.00041838
0.0017097 0.0033628 0.0019443 -0.00012375 0.00051609 -0.001193 -0.07113 0.27345
0.010804 0.028945 -0.0088652 -0.0077107
0.0035972 -0.0015333 0.0013986 -0.0060794 0.00029094 -0.0018473 0.010872 0.02899
-0.1065 0.21039 0.0066239 0.019696
-0.0033192 -0.0028849 -0.00035963 -0.0026737 0.0014416 -0.00036168 -0.0089836 -0.0075289
0.0065751 0.019181 -0.16582 0.24024
1040000000 -0.016278 0.29032 0.033621 0.018702 -0.0011533 0.0074206 0.0022892 0.00066689
0.00036413 -0.0031876 -2.8892e-05 -0.0014003
0.033512 0.018678 -0.17993 0.34839 0.029746 -0.015299 0.0015713 -0.0019127
-0.0022893 -0.0024693 -0.0013313 -0.0028945
-0.0011322 0.0074399 0.029743 -0.015477 0.15586 0.29485 -0.00055702 -0.0014795
-0.0016737 -0.0009683 -0.00059873 -0.0010603
0.002384 0.00064193 0.0016053 -0.0018795 -0.00054965 -0.0014656 -0.042446 0.2819
0.022063 0.016912 -0.0019115 0.00072859
0.00038572 -0.0033421 -0.002281 -0.0024709 -0.0016137 -0.0009634 0.022078 0.016859
-0.073842 0.2154 0.015587 0.016962
-0.0002365 -0.0013922 -0.0010491 -0.0031549 -0.00062575 -0.001119 -0.0016865 0.00074188
0.015633 0.017376 -0.14512 0.26081
1100000000 0.027566 0.3007 0.036853 -0.0042279 0.003344 0.0039778 0.0022308 -0.00080156
-0.0023786 -0.0027574 -0.0042181 -0.00015915
0.036797 -0.0042254 -0.13757 0.36854 0.015023 -0.028619 -0.00015953 -0.0017817
-0.0037242 -0.00061506 -0.0038415 -0.00055043
0.0033255 0.0039743 0.014934 -0.028715 0.20213 0.27513 -0.0018445 0.00022655
-0.001729 0.00078554 -0.00109 -0.00046742
0.0022509 -0.00090156 -0.00015069 -0.0017445 -0.0018284 0.00025189 -0.0021198 0.28679
0.026462 0.0022225 -0.0025107 -0.00080167
-0.0024081 -0.0026631 -0.0037176 -0.00056701 -0.0017322 0.00077498 0.02648 0.0021364
-0.053263 0.22704 0.01995 0.0066209
-0.0040918 -0.00017678 -0.0038192 -0.00054842 -0.001056 -0.00042012 -0.0025196 -0.00090055
0.020131 0.0063747 -0.10023 0.29313
1160000000 0.07948 0.29743 0.024371 -0.0214 0.0031312 -0.00072037 -0.00021697 -0.0022415
-0.0038944 -0.00074988 -0.0011879 0.0044454
0.024345 -0.021395 -0.09185 0.37365 -0.0044471 -0.029247 -0.0016045 -0.0015099
-0.0025173 0.0026585 -0.0016615 0.002017
0.0031153 -0.00073512 -0.0045693 -0.029269 0.24693 0.24399 -0.00076579 0.0017581
-0.00048957 0.0017828 -0.0010515 0.00034704
-0.00023215 -0.0022181 -0.0015789 -0.001513 -0.00077469 0.001735 0.039264 0.28326
0.021216 -0.013549 -0.0036593 0.0042329
-0.0038599 -0.00069035 -0.0025088 0.0027002 -0.00044854 0.001798 0.021174 -0.01355
-0.01825 0.23405 0.0189 -0.0018803
-0.0010498 0.0043585 -0.001572 0.0020798 -0.0011223 0.00033367 -0.0037123 0.0043781
0.018515 -0.0019777 -0.052134 0.29683
1220000000 0.12301 0.28699 0.010707 -0.030951 -0.0014392 -0.0013492 0.00017854 -0.00073653
-0.0026784 0.0022199 0.0013096 0.0019716
0.01071 -0.030919 -0.04834 0.3869 -0.01769 -0.021138 -0.0025284 0.00057346
3.6451e-05 0.0031731 -0.00079635 0.0020379
-0.0014788 -0.0013172 -0.01779 -0.021071 0.28557 0.20377 0.00083822 0.0017044
0.0006136 0.0011862 0.00012775 0.00066538
0.00019425 -0.00080958 -0.002534 0.00052905 0.00082742 0.0017185 0.079004 0.27251
0.0095211 -0.020096 0.0011314 0.0012623
-0.0026915 0.002254 6.5803e-05 0.0031474 0.00062211 0.0011697 0.0094937 -0.020147
0.0065564 0.24025 0.013031 -0.014645
0.0012522 0.0020282 -0.00088007 0.0020723 0.00010952 0.00068256 0.0011157 0.0012879
0.013139 -0.014621 -0.022368 0.31489
1280000000 0.17383 0.26805 -0.0085811 -0.029271 -0.0019991 0.0022444 -0.00081599 -0.002076
-0.00072618 0.0031894 0.0024332 0.0014742
-0.0085577 -0.029236 -0.0010555 0.37932 -0.02456 -0.0077492 -0.00098165 0.0015287
0.0018241 0.0017408 0.0007154 0.0021023
-0.0020048 0.0022471 -0.024621 -0.0076517 0.31592 0.16064 0.0015893 -2.2044e-05
0.0011614 0.00017529 0.00026396 0.00036178
-0.00087252 -0.0019892 -0.00095257 0.0015883 0.0016192 1.655e-06 0.11611 0.2549
-0.0012935 -0.021712 -0.0012897 0.00034194
-0.00065918 0.003159 0.0018968 0.0017547 0.0011154 0.0001639 -0.0013533 -0.021662
0.043352 0.24302 0.0016532 -0.016081
0.0025247 0.0013306 0.00080762 0.0020196 0.00020585 0.00030397 -0.0010773 0.00027291
0.0016612 -0.016152 0.02673 0.31896
1340000000 0.2121 0.23392 -0.018341 -0.019058 0.00044517 0.0044314 -0.0016408 -0.00071736
0.0015879 0.002552 0.0018445 -0.0015465
-0.0183 -0.019055 0.03868 0.37063 -0.021305 0.0052267 -0.00012883 0.0020738
0.0020133 0.00070789 0.0013008 0.00080786
0.00050121 0.0044121 -0.021304 0.0053178 0.33811 0.11182 0.001177 -0.00093676
0.00064036 -0.00051051 0.00014419 0.00035698
-0.001667 -0.00074874 -0.00013184 0.0020809 0.0011806 -0.00090828 0.14804 0.23172
-0.011471 -0.017387 0.00046153 0.001315
0.0015205 0.0025372 0.0019794 0.00071562 0.00065921 -0.00049107 -0.011527 -0.017357
0.07409 0.23523 -0.0052209 -0.01426
0.0017972 -0.0015144 0.00129 0.00087282 0.00021203 0.00040653 0.00035413 0.0013531
-0.0052885 -0.014261 0.065421 0.31486
1400000000 0.24539 0.19662 -0.024302 -0.0071221 0.005058 0.0032901 -0.002201 0.0005523
0.0024709 0.00094676 0.00032747 -0.0013372
-0.024284 -0.0071337 0.07562 0.35825 -0.014226 0.013103 0.0014415 0.0014301
0.0013032 -0.00081259 0.001174 0.00017336
0.0050682 0.003285 -0.014187 0.013197 0.35059 0.058641 6.8432e-05 -0.0016365
0.00014462 -0.00036685 0.00041579 0.00035909
-0.0022269 0.00054959 0.0014138 0.0014666 5.6966e-05 -0.0016303 0.17526 0.20204
-0.017543 -0.0094453 -0.00096603 0.00064083
0.0025317 0.0010124 0.0013477 -0.0008173 0.00016635 -0.00042391 -0.017551 -0.0094012
0.10653 0.22866 -0.011763 -0.0085738
0.00037468 -0.001336 0.0012102 0.00012608 0.00040516 0.00037055 -0.00090188 0.00071027
-0.011741 -0.0085226 0.10961 0.3057
1460000000 0.26953 0.15286 -0.02075 0.0057306 0.0054626 -0.0017222 -0.0016679 0.001734
0.0021828 -0.00054629 -0.00024407 -0.00085768
-0.020715 0.00571 0.11042 0.33641 -0.0049829 0.015553 0.0018678 0.00018653
0.000886 -0.0014876 0.0012226 -0.00052919
0.0054871 -0.0017305 -0.0048939 0.015602 0.35741 0.0041218 -0.0013156 -0.0014063
5.5246e-05 -0.00030265 0.00081024 -0.00035794
-0.0016287 0.0017862 0.0018505 0.00017155 -0.001331 -0.0013638 0.20026 0.17252
-0.018024 -0.0013529 -0.00038093 0.0028369
0.0021525 -0.00061753 0.00087139 -0.0015557 4.6147e-05 -0.00027925 -0.01805 -0.0013065
0.13669 0.21295 -0.013236 -0.0017644
-0.00025737 -0.00086884 0.0012134 -0.00043801 0.00081317 -0.00028708 -0.00038401 0.0027295
-0.013173 -0.0018804 0.14406 0.28529
1520000000 0.28115 0.11041 -0.014568 0.011089 0.0034117 -0.0040377 0.00014057 0.0027073
0.0021241 -0.001825 -0.0011342 -0.00025841
-0.014592 0.011074 0.14341 0.32184 0.0025673 0.012565 0.0017877 -0.00085012
-6.5589e-05 -0.0011427 0.00028829 -0.00099722
0.0033746 -0.0040773 0.0026361 0.01256 0.34953 -0.053458 -0.0011807 -0.00038004
0.00051052 -0.0009566 0.00022661 -0.00016634
0.00011276 0.0027067 0.0017975 -0.00087976 -0.0011654 -0.00040778 0.22102 0.13417
-0.016194 0.0051599 0.0022082 0.0022997
0.0020386 -0.0018147 -6.3184e-05 -0.0011328 0.00050681 -0.00093839 -0.016188 0.0052359
0.164 0.19697 -0.012302 0.0029589
-0.0010792 -0.00022081 0.00026691 -0.0010382 0.00021269 -0.00021443 0.0022073 0.0023242
-0.012344 0.0029195 0.17626 0.26629
1580000000 0.29062 0.065607 -0.007526 0.014235 -0.0010692 -0.0047197 0.0016642 0.0020553
-0.00018055 -0.0022423 -0.00014503 0.0004416
-0.007534 0.014218 0.17026 0.29848 0.0057023 0.0073387 0.00056993 -0.0017655
-0.0007102 -0.001041 -0.0002315 -0.00076346
-0.0010992 -0.0047263 0.005747 0.0073035 0.32859 -0.10977 -0.0015766 0.00064236
-0.00052428 -0.0011674 0.00029522 -0.00067139
0.0016861 0.0020561 0.00054291 -0.0017999 -0.0016452 0.00061372 0.23295 0.096755
-0.011437 0.010064 0.0028444 0.00053616
-0.00014912 -0.0022436 -0.00071653 -0.0010588 -0.00053356 -0.0012263 -0.011401 0.010089
0.18745 0.17838 -0.0089728 0.0086609
-0.00020464 0.00041844 -0.00026524 -0.00068932 0.00031306 -0.00062055 0.002837 0.00055369
-0.00899 0.0087438 0.20989 0.24159
1640000000 0.29324 0.024081 -0.00048811 0.012487 -0.0027523 -0.0024319 0.0030127 0.00096799
-0.0006813 -0.0016499 -0.00044977 0.00044631
-0.00051062 0.012475 0.20067 0.27386 0.0058067 0.0024764 -0.00077774 -0.0019143
-0.0010122 -0.0002199 -0.00044445 -0.00068733
-0.0028033 -0.0024119 0.0058484 0.0024621 0.2996 -0.15952 -0.0006078 0.0015184
-0.0010801 -0.00081998 -0.00013348 -0.0004977
0.0030261 0.00093408 -0.00076227 -0.001907 -0.0006201 0.0015098 0.24435 0.049341
-0.0063715 0.010824 0.0027301 -0.0011647
-0.00067334 -0.0016751 -0.0010161 -0.00022381 -0.0010584 -0.00080994 -0.0063504 0.010853
0.20967 0.15179 -0.003928 0.010413
-0.00038938 0.00044333 -0.00043577 -0.00068674 -0.00012933 -0.00049581 0.0027575 -0.0012176
-0.0039026 0.010432 0.23651 0.21089
1700000000 0.28519 -0.020176 0.0029116 0.0092206 -0.003438 0.00030687 0.0031833 -0.0015499
-0.0021647 -0.0006464 0.00055567 0.00044119
0.0029049 0.0091811 0.21783 0.24374 0.0032722 -0.00029637 -0.0016334 -0.00055302
-0.000743 0.00014761 -0.00083926 -0.0003986
-0.0034235 0.00033332 0.0032733 -0.00032298 0.25469 -0.19828 0.00042025 0.0016732
-0.0021713 1.9906e-05 -0.00040241 -0.00075751
0.0031806 -0.0015347 -0.0016451 -0.00059752 0.00042835 0.0016904 0.24029 0.0028199
-0.0030165 0.010727 0.001446 -0.0023514
-0.0021539 -0.00066388 -0.00070765 0.0001418 -0.0021453 -5.5484e-06 -0.0029561 0.01073
0.22605 0.13041 0.001021 0.010004
0.00059345 0.0004181 -0.00085699 -0.0003982 -0.00039409 -0.00081255 0.0014667 -0.0024305
0.0010633 0.0099518 0.25326 0.17801
1760000000 0.27482 -0.067775 0.0048785 0.0055285 -0.0021218 0.001009 0.0010421 -0.0036539
-0.0014973 0.00064374 0.00025909 -0.00049656
0.0048679 0.0055192 0.24568 0.20532 0.00067288 -0.0018296 -0.0013264 0.00031676
-0.00085438 0.00090523 -0.0005574 0.00029599
-0.0021607 0.00097037 0.0006518 -0.0018649 0.2065 -0.2303 0.0012853 0.0011471
-0.00096028 0.0015995 -0.0014564 -0.00062374
0.0010808 -0.0036744 -0.0013219 0.0003487 0.0012952 0.0011087 0.2342 -0.045674
0.00018937 0.0092611 -0.00015088 -0.0025136
-0.0014934 0.00070548 -0.00085606 0.00095105 -0.00096744 0.0015904 0.00018207 0.0092726
0.24009 0.096366 0.0048937 0.0070029
0.00027708 -0.00055537 -0.00052388 0.00030981 -0.0015037 -0.0005308 -0.00027142 -0.0024757
0.0049145 0.00703 0.26801 0.14136
1820000000 0.25039 -0.1054 0.0045943 0.0019221 6.9883e-06 0.0022158 -0.0012402 -0.0031792
-0.0011238 0.0012465 -4.5728e-05 -0.00011256
0.0046029 0.0019183 0.25621 0.17535 -0.0014553 -4.1769e-05 -0.0011843 0.0010577
7.8531e-05 0.001116 -0.00062342 0.00043744
0.0001457 0.0022931 -0.0014145 -9.4689e-06 0.15501 -0.24467 0.0017481 0.00023289
8.3825e-05 0.0024885 -0.0017128 0.00038335
-0.0013049 -0.0031258 -0.0011907 0.0010737 0.0017363 0.00024893 0.20644 -0.092317
0.001778 0.0075658 -0.0017947 -0.0019236
-0.0011365 0.001189 0.00010343 0.0010957 0.00011328 0.0025578 0.0018358 0.0075892
0.25529 0.066341 0.0056809 0.0030271
-2.5266e-05 -0.00011793 -0.00058436 0.00041421 -0.0016163 0.00034192 -0.0016794 -0.0017965
0.0057046 0.0030656 0.27129 0.10489
1880000000 0.21571 -0.14458 0.0019947 -0.00020566 -0.00065564 0.0022456 -0.0030551 -0.0020458
4.1607e-05 0.0018264 0.0002835 -0.00073093
0.0019601 -0.00019834 0.26183 0.13023 -0.0034236 0.002262 -0.00012641 0.0016429
0.00061101 0.0010353 9.1439e-05 0.00090767
-0.00072545 0.0022499 -0.0033867 0.0022811 0.10302 -0.25204 0.0015963 -0.001313
0.0016898 0.0015802 -0.0010737 0.0016466
-0.003054 -0.0020067 -0.0001348 0.0016392 0.0015664 -0.0012963 0.16941 -0.13232
0.0027052 0.0052765 -0.0023856 0.00022888
7.4523e-05 0.0018845 0.00060275 0.0010417 0.001768 0.0015508 0.0027196 0.0052087
0.25838 0.036185 0.00561 0.00079903
0.00025321 -0.0006954 0.0001417 0.00088951 -0.0010118 0.0016041 -0.0023006 -4.4069e-06
0.0055972 0.00072113 0.27225 0.072365
1940000000 0.17804 -0.17146 -0.00041887 -0.001514 0.0014371 0.0020162 -0.003675 0.00060609
0.0014611 0.0010119 -0.00088417 -0.00073849
-0.00037413 -0.0015643 0.26465 0.097819 -0.0017094 0.0049644 0.00098377 0.0011759
0.0016033 0.00028186 0.00076297 0.00015588
0.0015379 0.0020332 -0.0016811 0.0050326 0.060112 -0.24408 2.5759e-05 -0.0020509
0.0022541 3.462e-05 0.00040833 0.0016628
-0.0036877 0.00054125 0.001005 0.0011579 3.1752e-05 -0.0020688 0.11983 -0.16674
0.0021697 0.0035051 -0.0014549 0.0011113
0.0015154 0.00095245 0.0015683 0.00028317 0.0022028 -8.8741e-06 0.0021503 0.0035105
0.26167 -0.0026832 0.0040537 -0.003113
-0.00080089 -0.00060077 0.00075207 0.00027257 0.00039654 0.0016371 -0.0016307 0.0012748
0.0040262 -0.0030585 0.26368 0.0355
2000000000 0.13115 -0.18611 -0.0039435 0.00061782 0.0029494 0.0016413 -0.002305 0.0036355
0.0011143 0.00015786 -0.00068339 0.00075759
-0.0039538 0.00062625 0.25112 0.061931 -0.0007649 0.0069073 0.001399 0.00036443
0.001012 -0.00099154 0.00032339 0.00018495
0.0028904 0.0016514 -0.00071681 0.0069388 0.01756 -0.22954 -0.0014003 -0.00098866
0.0018418 -0.0012976 0.0017171 0.0014366
-0.0022082 0.0036874 0.0014508 0.00037336 -0.0013523 -0.00090115 0.066035 -0.17934
0.00058673 0.0025516 -0.0006312 0.0017378
0.0012159 0.00015716 0.0010063 -0.0010202 0.0018117 -0.0012162 0.00061818 0.0025837
0.25582 -0.035746 0.0003552 -0.0042353
-0.00065622 0.00068481 0.00029826 0.00010259 0.0016094 0.0014777 -0.00036689 0.0018442
0.00038842 -0.004126 0.25001 0.0071429
2060000000 0.085612 -0.19353 -0.0049387 0.0031178 0.00328 -0.00054495 0.00081833 0.0032189
0.0014972 -0.00093948 6.9677e-05 0.0010005
-0.0049662 0.0030677 0.23928 0.03256 0.0039625 0.008211 0.0010303 -0.00051559
0.00049939 -0.0012895 0.00064917 -7.0119e-05
0.0032055 -0.00057984 0.0040442 0.0081703 -0.014555 -0.21048 -0.0012319 0.00055399
4.9014e-05 -0.0020354 0.0030949 0.0003614
0.00073223 0.003093 0.0010265 -0.00057561 -0.0011688 0.00055425 0.014293 -0.17831
-0.00061032 0.0037651 0.00091741 0.0017801
0.0013148 -0.00097751 0.0005278 -0.0013197 9.477e-05 -0.0020375 -0.00061325 0.0037493
0.24127 -0.073609 -0.0021341 -0.0041583
-4.5574e-05 0.0010075 0.00068827 4.6127e-05 0.003138 0.00032762 0.00086223 0.0015494
-0.002094 -0.0041884 0.23565 -0.017732
2120000000 0.03948 -0.18528 -0.00385 0.0067484 0.0025733 -0.0026462 0.0030112 0.0017319
0.00027558 -0.0016586 0.00070939 0.00023409
-0.0038863 0.0067589 0.21786 0.0072265 0.0063746 0.0045878 0.0011525 -0.0013188
-0.00087357 -0.0019205 0.00010866 -0.00080197
0.0025068 -0.002757 0.0063499 0.0045667 -0.043347 -0.19378 -0.00045236 0.0011192
-0.0015727 -0.0013659 0.00031047 -0.0021469
0.0029349 0.0018027 0.0010517 -0.0013785 -0.00054947 0.0010128 -0.038171 -0.16287
-0.0012233 0.0052914 0.0016906 0.0013936
0.00026798 -0.0017546 -0.00091467 -0.0020366 -0.0015861 -0.0013949 -0.001175 0.0053598
0.22358 -0.10864 -0.006103 -0.0016344
0.00084336 0.000255 9.7485e-05 -0.0009426 0.00035131 -0.0022991 0.0015337 0.0013989
-0.0060408 -0.0017604 0.21414 -0.033141
2180000000 -0.00066288 -0.17147 -0.0022586 0.010113 0.00072328 -0.0022845 0.0028598 -0.00020658
-0.00029433 -0.00096244 0.0013127 1.4935e-05
-0.0022229 0.010145 0.19806 -0.01108 0.0073137 0.004092 -0.00082989 -0.0016927
-0.0019189 0.00040264 0.00034845 0.00019395
0.00077008 -0.002297 0.0073641 0.0040697 -0.064391 -0.16907 0.00073323 0.0010971
-0.00094098 0.0001208 0.0005778 -0.0020016
0.0029666 -0.00024386 -0.00078394 -0.0016645 0.00075814 0.0011158 -0.076224 -0.13648
-0.00012844 0.0074445 0.0019403 -0.00018601
-0.00021327 -0.00099982 -0.0019958 0.00038841 -0.00094322 6.0737e-05 -0.00010722 0.0074449
0.19598 -0.13883 -0.0059718 0.0022724
0.0012378 -2.3455e-05 0.00021499 0.00021506 0.00058767 -0.0019452 0.0020146 2.4727e-05
-0.0061415 0.0023668 0.1981 -0.047106
2240000000 -0.030009 -0.14746 0.0022796 0.011462 -0.00031702 -0.0029979 0.0017814 -0.00226
-0.0019405 -0.00065436 0.00040009 -0.0018424
0.0023081 0.011431 0.17789 -0.017465 0.0084201 0.00065634 -0.00088854 -0.0004222
-0.0006557 0.00087986 -0.00089584 -0.00076185
-0.0003543 -0.0030192 0.0084719 0.00057027 -0.0811 -0.14484 0.0012611 -0.0013956
-0.0010227 0.00026522 -0.0024706 -0.001519
0.0015765 -0.0022898 -0.00084089 -0.00045285 0.0012719 -0.0013795 -0.11161 -0.10779
0.0016188 0.0087746 0.0016359 -0.00041271
-0.0018614 -0.00048408 -0.00069229 0.0010982 -0.0010173 0.00023222 0.0015813 0.0087564
0.16527 -0.15786 -0.0053687 0.0052261
0.00034353 -0.0018634 -0.00089219 -0.0005852 -0.002502 -0.0014871 0.0017432 -0.00044942
-0.0054948 0.0053412 0.17514 -0.057762
2300000000 -0.057394 -0.11964 0.0078349 0.0093574 -0.0012065 -0.0022018 -0.00051191 -0.0014174
-0.0010002 0.00086478 -0.0010663 -0.00089992
0.0078383 0.0093981 0.15616 -0.026586 0.0087893 -0.0016081 -0.00091485 0.00050013
-0.00033197 0.0014071 -0.0001433 0.00073634
-0.0012138 -0.0022065 0.0087717 -0.0016969 -0.093691 -0.12071 -0.0001964 -0.0012943
-2.0326e-05 0.0017536 -0.0018301 0.00086249
-0.00043971 -0.0011987 -0.001045 0.00051793 -0.00021813 -0.001212 -0.13391 -0.070505
0.0047817 0.0093797 0.00070824 -0.0017114
-0.00090035 0.00081678 -0.00033123 0.0013822 -4.3327e-05 0.001876 0.0047529 0.0094014
0.12691 -0.17854 -0.0034102 0.0080465
-0.0010154 -0.00092572 -4.2821e-05 0.00072503 -0.0020037 0.00084096 0.00073559 -0.0018994
-0.003272 0.0081292 0.15833 -0.058621
2360000000 -0.074088 -0.087612 0.010826 0.0084616 -0.0012025 -0.0018389 -0.0014553 -0.00076236
-0.00034963 0.00076954 -0.0013957 -0.00038128
0.010755 0.0084904 0.1468 -0.026177 0.0084158 -0.0047497 -0.0007917 0.00099675
0.0017042 0.00042405 0.00014226 -6.0266e-05
-0.0011438 -0.00186 0.0083582 -0.0048278 -0.1029 -0.098568 -0.0021518 -0.00071687
0.0010489 8.5031e-05 -0.00098492 0.0016756
-0.0015063 -0.00079638 -0.00083383 0.0010193 -0.0021163 -0.0008536 -0.15057 -0.037147
0.0082611 0.0086781 0.0012029 -0.0019308
-0.000572 0.00089742 0.0016572 0.00031829 0.0011915 0.00014204 0.0083384 0.0086196
0.095806 -0.18177 0.00058907 0.0087236
-0.0014977 -0.00032938 0.00020046 -0.00018396 -0.00091174 0.0018291 0.00090923 -0.0019454
0.00057506 0.0087032 0.13645 -0.062066
2420000000 -0.082191 -0.059923 0.014157 0.0028095 -0.0033419 -0.0012826 -0.00076144 0.00024451
0.001432 0.0012261 -0.0012443 0.0015401
0.014164 0.0028674 0.12866 -0.026724 0.0049295 -0.006726 0.0013921 0.00111
0.00096105 -0.0012737 -0.00021733 -0.00010653
-0.0032907 -0.0013109 0.0049331 -0.0067262 -0.11599 -0.078027 -0.0018094 0.0011665
-0.00022799 -0.00050457 0.00027438 0.0027416
-0.00067594 0.00010585 0.0014678 0.0010665 -0.0018436 0.0012348 -0.16026 0.0069311
0.011639 0.0066921 -0.00027139 -0.0029725
0.0014284 0.0012764 0.0008714 -0.0013692 -0.00017462 -0.0004662 0.011745 0.0066291
0.05609 -0.18181 0.0019041 0.008923
-0.0012277 0.0016797 -0.00041877 -0.00016182 0.00021867 0.0026989 -4.626e-05 -0.0026443
0.0022461 0.0089174 0.11822 -0.056782
2480000000 -0.08265 -0.028406 0.014091 -0.0026104 -0.0019222 -0.00028359 -0.00081754 0.0012596
0.001271 -0.00085232 -1.5316e-05 0.0013596
0.01408 -0.0026121 0.13008 -0.026561 0.0031398 -0.009023 0.0011279 0.00012493
-0.00069994 -0.00095872 -0.00011623 -0.00033551
-0.0019778 -0.00025191 0.003118 -0.0090394 -0.119 -0.057984 -0.00052488 0.0027451
-7.2817e-05 -0.00077058 0.0018268 0.0010451
-0.00077924 0.0012928 0.0011924 7.8272e-05 -0.0006163 0.0027893 -0.16158 0.045976
0.015746 0.0022334 -0.0008237 -0.0024997
0.0014415 -0.00084185 -0.00071775 -0.00086391 -0.00013092 -0.00066037 0.015771 0.002098
0.021369 -0.17385 0.0058358 0.0081516
2.268e-05 0.0013641 -4.7161e-05 -0.00027195 0.0018603 0.0010019 -0.00081033 -0.0027639
0.0053253 0.0078734 0.09997 -0.052989
2540000000 -0.086793 -0.0014093 0.011789 -0.0065808 -0.002576 0.0010147 0.00044377 0.001115
-0.000136 -0.0014853 0.00098185 0.0017891
0.011747 -0.0065342 0.11708 -0.017747 -0.00091835 -0.0082066 0.0006284 -0.0015444
-0.0017274 -3.75e-05 -0.00066742 0.00034754
-0.0026045 0.0010915 -0.0010473 -0.0082428 -0.12568 -0.034436 0.0014373 0.0025124
-0.00121 -9.4487e-05 0.0016917 -0.00093213
0.00056497 0.0012596 0.00062084 -0.0015615 0.0015228 0.0024963 -0.16031 0.08598
0.015389 -0.0043791 -0.0022301 -0.0021421
-0.00020761 -0.0015143 -0.0015989 2.5722e-05 -0.0012733 -0.00017356 0.015241 -0.0044118
-0.0078673 -0.16003 0.0081228 0.005869
0.0010559 0.0016381 -0.00068655 0.00034143 0.0016707 -0.001001 -0.0024762 -0.0018437
0.0079075 0.00614 0.085314 -0.039049
2600000000 -0.079105 0.023763 0.0085578 -0.0099676 -0.0013773 0.0027458 0.0010326 -0.00038113
-0.00078612 -0.00084519 0.0018487 0.00050594
0.0085074 -0.0099467 0.11169 -0.032651 -0.0032614 -0.0063767 -0.00049545 -0.00089521
-0.00027973 0.0016102 -0.00022163 0.00080884
-0.0014344 0.0027061 -0.0033564 -0.0063751 -0.13071 -0.009623 0.002787 0.00022163
-0.00013492 0.0013163 0.0012843 -0.0015636
0.00097281 -0.00032583 -0.00053879 -0.00083866 0.0028428 0.00018462 -0.14463 0.12111
0.012459 -0.0091113 -0.0033226 0.00011979
-0.00089275 -0.00084502 -0.00027183 0.0016821 -0.00010001 0.0014467 0.01238 -0.0091052
-0.043354 -0.14021 0.0093225 0.0052223
0.0018689 0.00048547 -0.0002027 0.0008073 0.0012336 -0.0015919 -0.0029991 0.00014319
0.0095674 0.005293 0.07712 -0.025479
2660000000 -0.073273 0.049728 0.0044515 -0.011777 -0.00011597 0.001252 -0.00017738 -7.2252e-05
-0.0025077 0.0003585 0.0013877 -0.00077432
0.0044967 -0.011741 0.11969 -0.02839 -0.0047476 -0.004747 -0.0013554 -0.00029981
0.00039816 0.0018886 0.00058773 0.00084194
-0.00014649 0.0011843 -0.0047429 -0.0046864 -0.12953 0.01086 0.0020341 -0.0016226
0.00041422 0.00044401 -0.001092 -0.0014769
-3.2647e-05 -0.00012178 -0.0013728 -0.00023386 0.0019591 -0.0015781 -0.12288 0.15273
0.0084938 -0.012342 -0.0024365 0.0011095
-0.0024218 0.00040881 0.00028395 0.0017258 0.00047048 0.00061375 0.008518 -0.012344
-0.064357 -0.12017 0.010991 0.00072254
0.0014814 -0.00076358 0.00056577 0.00073192 -0.0010419 -0.0014331 -0.0025326 0.00097529
0.011215 0.0007859 0.072842 -0.0056984
2720000000 -0.061779 0.068355 0.00022463 -0.011856 -0.00021812 0.0030043 -0.00019648 6.7188e-05
-0.0021408 0.0022715 0.00030958 -0.0015959
0.0002106 -0.011852 0.10506 -0.031515 -0.0052153 -0.0013349 -0.0015417 0.00053135
0.0019913 0.00032506 0.0008111 -0.00027918
-0.00014808 0.0029632 -0.0052209 -0.0013283 -0.12412 0.04066 0.00038753 -0.0025439
5.5235e-05 0.00040004 -0.0012799 0.00055036
-0.00024786 0.00011624 -0.0014711 0.0005433 0.00044305 -0.0025341 -0.089025 0.18205
0.0034729 -0.013834 -0.0017404 0.0025541
-0.0020026 0.0021195 0.0018747 0.00039777 0.00024568 0.00046395 0.003467 -0.013981
-0.084716 -0.087856 0.011579 -0.0013828
0.0003164 -0.0017429 0.00073582 -0.00017068 -0.001214 0.00054956 -0.0018822 0.0025167
0.011671 -0.0015385 0.076292 0.012992
2780000000 -0.047369 0.087523 -0.0044691 -0.010605 5.5612e-05 0.0012347 0.00070141 -0.00022066
0.0011982 0.0025224 -0.00073975 -0.0016418
-0.0044526 -0.010607 0.10389 -0.043404 -0.0042032 2.5592e-05 -0.00013478 0.0017558
0.0015784 -0.0011006 4.5116e-05 -0.00030204
6.952e-05 0.0012 -0.0042502 0.0001144 -0.12111 0.071333 -0.0018185 -0.0018342
0.00035277 -0.00043333 -0.00031127 0.00061948
0.00056368 -0.0001828 -9.7114e-05 0.0017406 -0.001833 -0.0017951 -0.059221 0.20371
-0.0024031 -0.013544 -0.00072656 0.0017292
0.0012241 0.0026874 0.001723 -0.0010916 7.637e-05 -0.00060645 -0.0025634 -0.013615
-0.10036 -0.05386 0.010235 -0.0065249
-0.00066097 -0.0016797 8.735e-05 -0.00021159 -0.00046792 0.00063825 -0.00070897 0.0019773
0.010212 -0.0066469 0.080634 0.031952
2840000000 -0.031571 0.10305 -0.0077066 -0.0073611 0.0015057 0.001975 -0.00012428 -0.00021723
0.0016197 0.0011331 -0.0016439 0.0003461
-0.007645 -0.0073977 0.1025 -0.03692 -0.003606 0.0012689 0.00059232 0.00078384
-0.00017492 -0.0016409 -4.7002e-05 2.1816e-05
0.0015408 0.0020352 -0.0035835 0.001328 -0.11482 0.097016 -0.0017702 0.0002421
0.0001056 0.00037144 0.00091539 0.00074877
9.9909e-05 -0.00025565 0.00051228 0.00074689 -0.0017027 0.00023484 -0.022814 0.21851
-0.006245 -0.010759 0.00015632 0.0011697
0.0015291 0.00082581 -0.00015903 -0.001686 0.0001005 0.00039534 -0.0061087 -0.010457
-0.10251 -0.021669 0.0085112 -0.0082161
-0.0017344 0.00043376 -2.0054e-05 -4.3053e-05 0.00090844 0.0010169 0.00062207 0.0010912
0.0082043 -0.008347 0.095372 0.047079
2900000000 -0.01697 0.12239 -0.0090132 -0.0030721 0.0017294 0.00013981 0.00042195 -0.00063342
0.0022047 -0.0012899 -0.00081894 -1.2007e-05
-0.0090154 -0.0030869 0.083332 -0.045057 -0.0013057 0.0027175 0.0009218 8.0174e-05
-0.00051594 -0.0013782 -0.00031782 8.7454e-05
0.0017869 5.9233e-05 -0.0012498 0.002735 -0.09768 0.12976 -0.0010598 0.00020419
-0.00049899 -0.00082354 0.0015055 -0.00063184
0.00041289 -0.00077532 0.0009882 0.00010446 -0.00097896 0.00013102 0.014371 0.22063
-0.0095213 -0.006763 0.0011934 0.002226
0.0021746 -0.0012862 -0.00059414 -0.0013743 -0.00055038 -0.00077584 -0.0096083 -0.0069928
-0.10149 0.016549 0.0055698 -0.011398
-0.00091623 -9.6038e-07 -0.0003557 7.6223e-05 0.0015618 -0.00055744 0.00088818 0.0019064
0.0052729 -0.010705 0.1099 0.053185
2960000000 0.0051581 0.13361 -0.008765 0.00052695 0.00063699 0.0012958 -0.0005328 -0.00094936
-0.00039469 -0.0017521 -0.00085912 0.00033427
-0.0087292 0.00049597 0.09259 -0.044795 -0.00078384 0.0012999 0.0009505 -0.00012928
-0.001192 -0.00059805 0.00037727 0.00035029
0.00066664 0.0014446 -0.00078986 0.0013082 -0.078486 0.16072 -0.00060608 0.00066145
-0.00026678 0.00084558 -0.00012016 -0.0023182
-0.0005856 -0.0009637 0.0010106 -9.9957e-05 -0.00070248 0.00060253 0.056396 0.22711
-0.010518 -0.0020461 0.0014956 0.00041139
-0.00043807 -0.0017952 -0.0012622 -0.00049396 -0.00030321 0.0010396 -0.010715 -0.0017401
-0.089843 0.049025 -6.0034e-05 -0.011996
-0.00081062 0.00057345 0.00046301 0.00028102 -0.00017149 -0.0022926 0.0014585 0.00062879
0.00078415 -0.012223 0.1299 0.06434
3020000000 0.023598 0.14711 -0.0063832 0.0038211 0.0014107 -0.00024456 -0.00096889 -0.00017967
-0.00075035 0.00047982 -0.00015781 0.0006397
-0.0063843 0.0038413 0.081357 -0.033747 -0.00036338 0.00019565 0.00035792 -0.0010256
-0.0016996 0.00049225 0.00078064 -0.00017511
0.0013384 -0.00041005 -0.00043903 0.00022286 -0.057241 0.18591 -0.000358 0.00095281
0.00058748 0.00058103 -0.00080856 -0.0012265
-0.0009061 -0.00013918 0.00029014 -0.0010754 -0.00022853 0.0010775 0.095072 0.21914
-0.0091339 0.0017231 0.0003287 0.0006516
-0.0006757 0.00040805 -0.0017177 0.00047624 0.00083909 0.00030281 -0.0088564 0.0017583
-0.071652 0.078239 -0.0024564 -0.010486
-0.00011601 0.00051557 0.00068916 -9.9375e-05 -0.0007809 -0.0013762 0.00058911 0.00036314
-0.002793 -0.01095 0.14986 0.060092
3080000000 0.051108 0.1562 -0.0044853 0.0059389 0.001628 -0.00021014 -0.00073497 -3.6701e-05
-0.00048962 0.00023055 6.6302e-05 0.00068317
-0.004471 0.0059205 0.078641 -0.02837 -0.00025074 0.00072893 -0.00025296 -0.00020777
-0.00022336 0.0010417 -9.5644e-05 -0.00061111
0.0016873 -0.0001747 -0.00024852 0.00065919 -0.019744 0.20704 -0.00064784 4.1867e-05
0.0008581 0.0005094 -0.0020626 -0.00042436
-0.00076695 -9.0015e-05 -0.00024731 -0.00015673 -0.00061601 -7.6098e-05 0.12836 0.21097
-0.006128 0.0050218 0.0021571 0.00024419
-0.0006688 0.00014606 -0.00015029 0.0011877 0.00069139 0.00022744 -0.0060314 0.0048255
-0.043881 0.11055 -0.007328 -0.0085787
9.7061e-05 0.00064243 -5.2228e-06 -0.00064058 -0.00216 -0.00037 0.0018207 0.00035442
-0.0073672 -0.0083425 0.1647 0.067674
3140000000 0.079565 0.15873 -0.00098198 0.0074281 0.0025131 -0.0014424 -0.0013224 0.0010762
0.0015475 0.00065003 0.00038222 -8.7225e-05
-0.0010166 0.0074437 0.07424 -0.030425 -0.00085858 0.00028608 0.0007617 -0.00013663
-0.00011234 0.00093696 0.00063806 -0.00042991
0.0025057 -0.0015126 -0.00085935 0.00027301 0.022895 0.22759 -0.00012663 0.0015955
0.0015243 -0.00092757 -0.0026369 0.00076015
-0.0012624 0.00092599 0.00070933 -0.00012494 -0.00012565 0.0016908 0.16319 0.18545
-0.0027711 0.0066574 0.0006607 -0.0015082
0.0015148 0.00063193 -8.7329e-05 0.00087174 0.0014204 -0.00079588 -0.0029529 0.0067465
-0.025136 0.13022 -0.008663 -0.0039556
0.00021348 -2.0551e-05 0.00072276 -0.00041312 -0.0025793 0.0006564 0.00094411 -0.0013157
-0.0087354 -0.0042888 0.18973 0.057776
3200000000 0.11098 0.1689 0.0039822 0.0062302 0.00079977 -0.0027216 -0.00034611 0.0018716
0.00051413 -0.0019081 1.1114e-05 0.00039309
0.0039797 0.006242 0.08416 -0.028904 -0.00099799 0.00042614 -0.00027386 -0.00080418
0.00074914 0.0010421 -0.00037369 -0.0010014
0.00080413 -0.0026986 -0.001003 0.00057334 0.068128 0.23215 0.0012883 0.00068816
-0.00038915 -0.002455 -0.0015217 0.0022564
-0.00032667 0.0019278 -0.00029678 -0.00077237 0.0013393 0.0007187 0.18309 0.16266
-0.000156 0.0059383 0.00037544 -0.00095163
0.00055893 -0.0018328 0.00077535 0.0010852 -0.00023723 -0.0023661 -0.00012212 0.0058748
0.01504 0.14933 -0.0091568 -0.00066443
3.2825e-05 0.00039788 -0.00044386 -0.0011115 -0.0013846 0.0022774 0.0004286 -0.0010957
-0.0094215 -0.00036671 0.20512 0.056226
3260000000 0.14294 0.16063 0.0040498 0.0029614 -0.00078411 -0.0025882 0.0010598 0.00093285
9.7632e-05 -0.0017802 -0.00011501 0.00015863
0.004001 0.0029816 0.092162 -0.032227 -0.001631 0.0021756 -0.00025608 -0.00012136
0.0011227 -0.00049917 -0.00096906 0.00014596
-0.00077687 -0.002571 -0.0016179 0.0020816 0.11888 0.22776 0.0003503 -0.00021264
-0.0012104 -0.0009048 0.00059249 0.0020198
0.00109 0.00088099 -0.00021593 -0.00019627 0.0003584 -0.00016363 0.21003 0.12562
0.0025846 0.0054711 -0.00071747 -0.001987
0.00017484 -0.0019579 0.0008953 -0.00051327 -0.0010489 -0.00090454 0.0026983 0.0055646
0.042562 0.15783 -0.0068997 0.0041311
-0.00013799 0.00014032 -0.0010055 0.00027658 0.00032976 0.0020667 -0.00081761 -0.0020773
-0.0066443 0.0042628 0.23488 0.046153
3320000000 0.17259 0.15456 0.006929 0.0010392 -0.00048765 -0.0018032 0.00088369 0.00034133
-0.0015807 -0.0014974 0.00032957 5.1517e-05
0.0069582 0.0010536 0.098648 -0.028474 0.0010731 0.0024432 -0.00023329 -0.00061239
-0.00025084 -0.00028403 -0.0005046 0.00015526
-0.00062681 -0.0017327 0.0011059 0.0024212 0.16631 0.21872 0.00026963 5.6296e-05
-0.001138 -0.00019664 0.00040775 0.00092524
0.00094379 0.00031886 -0.00020424 -0.0005625 0.0003063 -3.9132e-05 0.21878 0.095519
0.0037874 0.0032241 -0.00097199 0.00031298
-0.0017492 -0.0014951 -0.00017653 -0.00018983 -0.00099838 -0.0002322 0.0038594 0.0031178
0.074587 0.15844 -0.0034976 0.0050753
0.00023535 0.0001256 -0.00044553 0.00023779 0.00042922 0.0009301 -0.00089438 0.00027589
-0.0031309 0.0049875 0.24995 0.032072
3380000000 0.20764 0.13824 0.0053637 -0.0020394 -0.001222 0.00078513 0.0011675 0.00030415
-0.0015688 0.00064718 0.00045776 -1.6852e-05
0.0053694 -0.0020109 0.10928 -0.035994 0.00027762 0.0026411 -0.0013216 -0.00060381
-7.0142e-06 0.00013522 -0.00099593 0.00054121
-0.0010648 0.0007748 0.00022165 0.0026102 0.20843 0.19597 0.00086424 -0.00046781
-0.0017703 0.0008617 0.0011758 0.0013047
0.00113 0.00022918 -0.0012759 -0.0006067 0.00090202 -0.00045451 0.23319 0.063655
0.0052111 0.0029218 -0.00041081 0.00013227
-0.001579 0.00060143 -7.5371e-05 7.4696e-05 -0.0018984 0.00067715 0.0052675 0.0027575
0.11815 0.14948 -0.00048503 0.0060783
0.0006518 1.8005e-05 -0.00098033 0.00044476 0.0011433 0.0012494 -0.00047355 0.00030544
-0.00055711 0.0055649 0.27898 0.013935
3440000000 0.23904 0.11662 0.0041618 -0.0035691 -0.00076635 -0.0015981 0.000725 -6.0133e-05
-0.0016124 0.0015258 0.001018 0.00014914
0.0041749 -0.0035911 0.10308 -0.04102 0.0030851 0.0018286 -0.00089891 0.0011189
3.0579e-05 0.00021484 0.00016449 0.001047
-0.00070987 -0.0015573 0.0032005 0.0018498 0.24663 0.16698 -0.00031813 -1.6526e-05
0.00019367 0.0012773 0.00083224 0.00063446
0.00080345 -6.8376e-05 -0.00099782 0.0011787 -0.00017352 8.4175e-06 0.2344 0.030985
0.006869 -4.6139e-05 -0.00048416 -0.00017809
-0.0014679 0.0015133 0.00035347 0.00021355 0.00010489 0.0015022 0.0067294 -0.00011676
0.14844 0.13909 0.0038079 0.0034437
0.00063179 0.00023382 0.00018711 0.0008615 0.00078306 0.00049341 -0.00030239 9.2119e-05
0.003355 0.0036632 0.29511 -0.015044
3500000000 0.27114 0.085343 0.0022461 -0.0042843 -0.0014309 0.001568 0.0011439 -0.00084458
-0.00073825 0.001204 0.00048148 -0.00078393
0.0022512 -0.0042291 0.11559 -0.064673 0.003219 0.0012098 -0.00048795 0.00082838
0.00044963 0.00016215 0.00018934 0.00020209
-0.0012533 0.0015644 0.0031103 0.0010275 0.27531 0.13244 0.00014988 -0.00035659
-0.00019764 0.00080271 0.0015724 0.00010756
0.0011631 -0.00096235 -0.00045377 0.00074746 2.3345e-05 -0.00043317 0.23922 0.0041705
0.0068776 -0.0026016 0.00037515 0.00015583
-0.00074985 0.001327 0.00015984 1.7439e-05 -0.00010321 0.0010352 0.0070633 -0.0025313
0.19258 0.11102 0.0037604 0.00086291
0.0005533 -0.0007891 0.00018902 0.00025951 0.0015761 0.00025542 0.00033873 3.5731e-05
0.0036799 0.001109 0.3159 -0.042655
3560000000 0.28978 0.051371 0.00048008 -0.0054747 -0.00019593 -0.00071014 0.00051945 0.00015271
0.0016728 0.0019002 -5.4536e-05 -0.0011612
0.00054587 -0.0055175 0.10967 -0.069939 0.0059266 -0.00096988 0.00028943 0.00076422
0.00077325 -0.00021036 0.00020721 0.0002452
-0.00017221 -0.00073151 0.0058875 -0.0010179 0.30244 0.090301 -0.0003481 -0.00037067
0.00057571 0.00069282 0.0013364 -0.00060944
0.00045701 0.00019651 0.00043628 0.00077609 -0.00038139 -0.00027299 0.22988 -0.032157
0.0058271 -0.005642 -0.00086415 -0.00042298
0.0017021 0.0019451 0.00080965 -0.00015713 0.00090412 0.00051807 0.0057204 -0.0057471
0.21419 0.097106 0.0028989 -0.0016892
9.2598e-05 -0.0012287 5.9995e-05 0.00013509 0.0014142 -0.00075857 -0.00077862 -0.00066159
0.0029789 -0.0015454 0.32799 -0.082907
3620000000 0.30634 0.01366 -0.00086714 -0.003453 -0.0017178 -9.7463e-05 0.00037445 -0.0019156
-0.00019101 0.00070113 -0.0004602 -0.00079037
-0.00083094 -0.0034466 0.11045 -0.099264 0.0034857 -0.0040882 0.00033794 0.00054645
-0.00039683 -0.00083951 0.00066772 0.00018098
-0.0018612 -2.0675e-05 0.0034295 -0.0041283 0.31574 0.045749 -2.999e-05 -0.00078692
6.1535e-06 0.00023557 0.00066774 -0.00083023
0.00042754 -0.0019083 0.00028384 0.0004606 0.00013953 -0.00091185 0.21875 -0.062477
0.0017068 -0.0071986 -0.0010149 0.00089106
1.9188e-05 0.00064318 -0.00040182 -0.00075451 -0.00015673 8.7435e-05 0.0017494 -0.0071186
0.2367 0.054652 0.0013724 -0.002137
-0.00072273 -0.00071887 0.00073091 0.00025693 0.00074992 -0.00087905 -0.0012699 0.00090801
0.0017987 -0.0021109 0.32959 -0.1175
3680000000 0.31037 -0.030751 -0.0031676 -0.0037993 -0.00090784 0.0017257 -0.0012473 -0.00019655
0.0014489 -0.0001472 -0.0015696 -0.00056035
-0.0031462 -0.0037226 0.10595 -0.11638 0.0011879 -0.0046776 0.00078461 0.00024385
-0.00043645 -0.00074561 0.00064746 0.0003183
-0.00095534 0.0016797 0.0011259 -0.0047602 0.32631 -0.0044517 -0.00099188 -0.00055796
0.0013181 0.00099151 0.00060379 -0.0020661
-0.0013183 -0.00021648 0.00073833 0.00027465 -0.0008883 -0.00059861 0.20556 -0.096445
0.00039816 -0.0067576 -0.00078326 0.0010204
0.0015106 -9.0572e-05 -0.00039743 -0.00081467 0.0011396 0.00084566 0.00038737 -0.0067649
0.25634 0.02948 0.00081648 -0.001708
-0.0014134 -0.00084181 0.00085076 0.00039244 0.00052453 -0.0020046 -0.00081026 0.0013478
0.00080388 -0.0020909 0.32945 -0.16233
3740000000 0.31217 -0.06638 -0.0026375 -7.0437e-05 -0.0022265 0.0025831 -1.6719e-06 -0.00073523
-0.00066379 0.00022272 -0.00075834 0.0003052
-0.0026307 -6.5379e-05 0.097181 -0.13836 0.00074199 -0.005105 0.00028838 -0.00023282
-0.00029882 -9.4141e-05 0.00086681 0.00010765
-0.0021733 0.0025771 0.00057415 -0.0051548 0.32851 -0.043493 -0.00043617 0.00013254
0.00022126 5.7715e-05 -0.00067904 -0.001325
-5.6925e-05 -0.00074084 0.00035749 -0.00016796 -0.00044594 0.00021154 0.18389 -0.12036
-0.0019819 -0.0060799 0.00035987 0.0026911
-0.00051534 0.00018121 -0.00037791 -0.00023966 0.00022179 0.00023104 -0.0021111 -0.0061865
0.26227 -0.0085109 -9.7569e-05 -0.0021738
-0.000858 0.00078362 0.00071824 -5.9084e-05 -0.0008027 -0.0012998 0.00078706 0.0026869
-0.00047637 -0.0021534 0.31544 -0.20166
3800000000 0.30666 -0.11232 -0.0019351 0.00031853 0.00075295 0.0038754 -0.001266 -0.0016092
0.0014989 0.00098358 -0.0012069 0.00038562
-0.0018343 0.0003315 0.085935 -0.15318 -0.0022071 -0.0048866 0.00013607 0.00027187
-0.00089652 -0.00029887 0.00086295 -0.00025018
0.00082162 0.0038584 -0.0021697 -0.0047801 0.32474 -0.085113 -0.00059877 0.00019571
0.00092558 -4.5138e-05 -0.0010277 -0.00043093
-0.0011457 -0.001635 0.0002141 0.00012028 -0.0005479 0.00012943 0.17436 -0.14557
-0.0030503 -0.0049061 0.0018917 0.0018154
0.0015517 0.0010071 -0.00093282 -0.00031047 0.00091888 6.3156e-05 -0.0031186 -0.0048353
0.27537 -0.04993 0.0014324 -0.00057821
-0.0010666 0.00026498 0.00081844 -0.00016914 -0.00094316 -0.00034616 0.001769 0.0015
0.0012832 -0.00034085 0.30741 -0.24354
3860000000 0.2955 -0.14385 -0.00082827 0.00066407 0.0028603 0.0018595 -0.0021537 0.0010251
0.00055688 -0.0011023 -0.00035364 0.0016566
-0.00077692 0.00066597 0.06677 -0.16285 -0.0033052 -0.0046934 0.00066524 -0.0006242
-0.00081034 0.0012915 0.0005619 -0.0011285
0.0027163 0.0018695 -0.003396 -0.0046887 0.30519 -0.12488 -0.0010317 0.00070665
0.00053468 -0.00043421 -0.00061314 -0.00022235
-0.0021358 0.0013658 0.00049456 -0.00072227 -0.0010602 0.00067018 0.14648 -0.16087
-0.003148 -0.0050948 0.0020664 0.00098696
0.00071971 -0.0012843 -0.00069066 0.0014534 0.00059207 -0.00042672 -0.0030483 -0.0050975
0.27058 -0.080773 -3.4605e-06 -0.0028109
-0.00029087 0.0017381 0.00063255 -0.0010858 -0.00071455 -0.00021221 0.0020386 0.0010673
0.00021078 -0.0025004 0.28357 -0.28166
3920000000 0.28062 -0.18453 0.0016568 -0.00019957 0.0037433 0.0022227 8.1046e-05 0.00094922
0.00034829 9.0455e-05 0.00061049 0.00015191
0.0017005 -0.00017892 0.039327 -0.17871 -0.0047788 -0.0030475 -0.0004789 -5.1601e-05
0.00034147 0.00012482 -0.00042611 -0.00034121
0.0037935 0.0022616 -0.0049155 -0.0029635 0.29881 -0.15803 0.00023266 0.0014975
0.0015942 -0.0011634 -0.00032243 -0.00023645
7.602e-05 0.00087396 -0.00030724 -8.0381e-05 0.00025167 0.0015269 0.12573 -0.17131
-0.0047498 -0.003515 0.0022097 -0.00025728
0.00044785 0.00025415 0.00032418 0.00025497 0.0014854 -0.0014427 -0.0046497 -0.0036801
0.26296 -0.13043 0.00042712 -0.0018368
0.00067577 0.00018497 -0.00035164 -0.00033801 -0.00029247 -0.00014742 0.0022222 -0.00027883
0.00061304 -0.0020604 0.26203 -0.30863
3980000000 0.25323 -0.22031 0.0014885 -0.0032907 0.0050586 -0.00039723 0.0002228 0.0010918
0.0010917 -0.0017931 0.0004324 0.00010094
0.0014469 -0.0032924 0.016924 -0.19193 -0.0053551 -0.0012357 0.00080043 0.00045404
0.00043026 0.00046811 3.3483e-05 -0.001078
0.0049911 -0.00056141 -0.0052895 -0.001067 0.26966 -0.18865 0.0013289 0.00025701
-0.0010757 -0.0012417 -0.00051528 -0.00058818
0.00014314 0.0012225 0.00079243 0.00041147 0.0013862 9.4112e-05 0.089899 -0.1925
-0.0045798 -0.0038842 0.0017576 -0.00117
0.0010192 -0.0019961 0.0004757 0.00037895 -0.0012289 -0.00099556 -0.0046829 -0.0036844
0.24869 -0.16063 0.0010885 -0.0051292
0.00042984 0.00011371 -2.0405e-05 -0.0011097 -0.00064711 -0.00068237 0.0015829 -0.0010677
0.0012116 -0.0048475 0.22759 -0.34667
4040000000 0.22517 -0.24556 -0.0007705 -0.0040179 0.0033457 -0.0031681 0.00018752 0.00041025
-0.00053808 -0.0011913 0.00033197 7.4979e-05
-0.00073374 -0.0040013 -0.0083886 -0.19926 -0.0046719 0.00011376 0.00016851 -0.0010865
5.6531e-05 0.00036848 -0.0012671 -0.00014398
0.0033169 -0.0030891 -0.0047301 0.00011817 0.24782 -0.22141 0.0004057 -0.00067573
-0.00072043 -0.00035583 -0.0015713 9.0344e-05
0.0001255 0.00028955 0.00010552 -0.00098417 0.00037604 -0.00070268 0.068361 -0.18736
-0.0067366 -0.0022133 0.0012639 -0.00053336
-0.00057319 -0.001166 8.7593e-05 0.00019472 -0.00082231 -0.00025807 -0.0066761 -0.0020791
0.23578 -0.1928 -0.0021254 -0.0033497
0.00038087 0.00026329 -0.0012549 -3.1649e-05 -0.001451 0.00012438 0.0015512 -0.00052268
-0.0021686 -0.0040804 0.18997 -0.36399
4100000000 0.19501 -0.26907 -0.0035613 -0.002901 0.00086117 -0.0035481 -0.00020252 0.00012245
0.0001878 -0.0017869 0.00079022 0.00032235
-0.0036083 -0.0028893 -0.034268 -0.20229 -0.0044974 0.001005 -0.00016652 -0.00023998
0.00082403 0.00030622 -0.00049845 0.00010586
0.00074536 -0.0035794 -0.0045068 0.0010683 0.22578 -0.24831 0.00017512 -0.0002071
-0.00095232 -0.00047496 -0.0013903 0.00037584
-0.00024073 7.9769e-05 -0.00014164 -0.00032998 0.00023449 -0.00022099 0.034519 -0.20072
-0.0066644 0.0010903 0.001228 -0.0013919
0.00021554 -0.0017307 0.0006524 0.00029066 -0.00065488 -0.0002076 -0.0067778 0.0010684
0.21753 -0.21818 -0.0019783 -0.0045486
0.00072008 0.00022673 -0.00048618 0.00017222 -0.001491 0.000399 0.0011106 -0.0014374
-0.002492 -0.0039588 0.1572 -0.39058
4160000000 0.16605 -0.28587 -0.0038722 -0.0018905 -0.00039961 -0.0030154 0.0006238 -0.00028334
-0.0035282 -0.00017291 0.00083819 -0.0010367
-0.0039245 -0.0019265 -0.059732 -0.19805 -0.0046492 0.0025418 -0.0003905 -0.00033261
0.00021788 -0.00044176 -0.001015 0.00036616
-0.0002402 -0.002981 -0.0046783 0.0026239 0.1928 -0.26346 0.00053751 -0.00037912
-0.0011712 -0.0001461 -0.0011893 0.00090306
0.00059318 -0.00019853 -0.00041487 -0.00031913 0.00044454 -0.00034399 0.010637 -0.18841
-0.0055682 0.0016529 0.0007499 -0.0021513
-0.0036039 -0.00042414 0.00024834 -0.00045712 -0.0010492 -0.00041704 -0.0057308 0.001765
0.18215 -0.25365 -0.0052763 -0.0031801
0.00088512 -0.001057 -0.0011249 0.0002521 -0.0011046 0.00097484 0.00071322 -0.0022926
-0.0046657 -0.0030419 0.10724 -0.3995
4220000000 0.1374 -0.30163 -0.0047705 0.00022589 0.00011411 -0.0036225 -0.00036217 -4.7425e-05
-0.00072734 0.0011257 0.00016451 -0.0013433
-0.0047562 0.0002083 -0.096067 -0.18771 -0.0023507 0.0031077 -0.00025581 -0.00014386
0.00016487 -2.1489e-05 -0.0007927 0.0011064
9.7335e-05 -0.0035861 -0.0022422 0.0031107 0.16316 -0.28962 -5.8406e-05 0.00017184
0.00019261 0.00025794 -2.6157e-05 0.001275
-0.00026765 -0.00031763 -0.00029664 -9.3746e-05 9.8997e-06 0.00013037 -0.013378 -0.18688
-0.004499 0.002028 -0.00016499 -0.0019614
-0.00078965 0.0012933 0.00035316 -0.0001425 -5.4506e-06 0.00026427 -0.0044139 0.002301
0.1652 -0.27487 -0.0043107 -0.0024173
0.00020663 -0.0012425 -0.00075966 0.0011783 -9.7616e-05 0.0012441 -0.00034804 -0.0021163
-0.0045792 -0.0028421 0.07918 -0.41254
4280000000 0.10635 -0.31067 -0.0030234 0.0021531 -0.0016784 -0.004225 -0.00041116 0.00058503
-0.00035979 0.0011346 -0.00069717 -8.7282e-05
-0.0030192 0.0021277 -0.12124 -0.19182 -0.0028978 0.0029156 -0.0007403 -0.00034366
-3.6274e-05 0.00026376 0.00064585 0.00065627
-0.0017424 -0.0042524 -0.0028535 0.0029121 0.13299 -0.29662 0.00088883 -0.00010808
-0.00060494 0.00092663 -0.00023221 0.00076677
-0.00040472 0.00081111 -0.00076654 -0.00037649 0.00093643 -0.00026936 -0.050875 -0.17157
-0.005112 0.0028086 -0.00046919 -0.0021241
-8.8268e-05 0.0013396 0.00023989 0.00015353 -0.0007013 0.00094687 -0.0048409 0.0024634
0.11677 -0.29497 -0.006553 -0.00049337
-0.00084972 -0.0003229 0.00053757 0.00074898 -0.00027383 0.00068716 -0.00043349 -0.0019013
-0.0067362 -0.0002183 0.029212 -0.41707
4340000000 0.078923 -0.31937 -0.0016976 0.0021675 -0.0022515 -0.0014927 0.00029774 0.0006106
0.00021164 0.00072733 -0.00022845 -0.00093429
-0.0016694 0.002133 -0.14152 -0.16575 -0.002273 0.003876 -0.00011444 0.00054438
-0.00013051 -0.00033425 0.00049812 0.00044702
-0.0023371 -0.0014622 -0.0022554 0.0039756 0.097376 -0.31345 -0.00043062 -0.00082646
7.3204e-05 0.00079646 0.00075237 0.002073
0.00039798 0.00050229 -6.3289e-05 0.00059786 -0.00049465 -0.00082407 -0.068669 -0.16902
-0.0043502 0.0037806 -0.0013959 -0.0025538
6.6566e-05 0.00045673 -0.00028702 -0.00022541 0.00019996 0.00084022 -0.0047214 0.0038575
0.088816 -0.31823 -0.0050746 0.0021202
-0.00015062 -0.00075126 0.00041414 0.00036703 0.00077606 0.0020032 -0.0012819 -0.0023996
-0.0049565 0.0018702 -0.0051974 -0.41141
4400000000 0.047955 -0.32466 -0.00062238 0.0016256 -0.0026336 -0.0018111 0.00090775 0.0011152
-0.00034788 0.00079223 -0.00011261 -0.00062855
-0.00062906 0.0016293 -0.17064 -0.15566 -0.0014218 0.0042688 -0.00040589 0.00058037
2.9693e-05 -0.00044571 0.00050264 0.00033072
-0.0026326 -0.0017858 -0.0013499 0.0043383 0.06756 -0.31955 8.8028e-05 -0.0002335
0.00042804 -1.9107e-05 0.0011453 0.0013381
0.0007272 0.0011632 -0.00041012 0.00049439 5.422e-05 -0.000214 -0.093362 -0.15604
-0.0034324 0.0051388 -0.0023302 -0.0013664
-0.00023774 0.00087665 -1.9036e-05 -0.0004793 0.00042738 -8.1874e-05 -0.0033268 0.0054228
0.055197 -0.32704 -0.0042587 0.0011068
-0.00019305 -0.00073327 0.00062309 0.00024473 0.0012818 0.001531 -0.0022515 -0.0016651
-0.0046415 0.00087384 -0.051084 -0.41554
4460000000 0.012429 -0.32428 -0.00064312 0.00024621 -0.0041857 -0.00077334 0.0014063 -0.00058117
-0.00020917 0.0013828 -0.0010231 -0.00036266
-0.0006169 0.00029079 -0.19206 -0.12584 -0.00044485 0.0046991 -0.00029781 0.00074997
-0.00034128 -0.0005795 0.00043232 -0.00059245
-0.004181 -0.0007191 -0.00039279 0.0047358 0.042509 -0.32625 -0.00054221 -0.00052125
0.00038468 0.00047605 0.0019181 0.00067705
0.0015436 -0.00066737 -0.00040045 0.00077036 -0.00054414 -0.0005784 -0.10645 -0.13464
-0.0019307 0.0065249 -0.0022043 -0.00090177
-0.00024242 0.001409 -0.00019611 -0.0004771 0.00042411 0.00036813 -0.001672 0.0063141
0.019796 -0.32127 -0.0042993 0.0033347
-0.0010169 -0.00041746 0.00028231 -0.00051051 0.0019602 0.00056166 -0.0023671 -0.00064422
-0.0045223 0.0035535 -0.090203 -0.3967
4520000000 -0.011737 -0.32503 -0.00043458 -0.00041255 -0.0036116 0.00035073 0.00057053 -0.00013436
0.0019169 2.1872e-05 -0.00068292 0.00082156
-0.00045957 -0.00040859 -0.21646 -0.10874 0.00076075 0.0047981 0.00059443 0.00086504
-0.00027956 -1.9721e-05 0.00024327 2.6096e-05
-0.0035762 0.00032248 0.00084042 0.0048043 0.011459 -0.32389 -0.0009701 0.00064567
0.0010123 -0.00070598 0.0017522 -0.00082638
0.00044245 -0.00016418 0.00068521 0.00087322 -0.0010599 0.00063516 -0.1244 -0.12552
-0.00047369 0.0063138 -0.0030676 -0.00042977
0.0018709 -4.0999e-05 -0.00030307 -6.4915e-05 0.0008719 -0.00059366 -0.00064128 0.0063187
-0.028961 -0.3314 -0.0028746 0.0031643
-0.00070366 0.00098398 0.00026937 -2.4118e-05 0.0015997 -0.00090138 -0.0029307 -0.00047007
-0.0024842 0.0034966 -0.11917 -0.39469
4580000000 -0.049645 -0.31757 -0.0012863 -0.00049737 -0.0029173 0.0025629 0.00063704 -0.00033259
0.00026873 -8.9983e-05 -0.00075053 0.00083796
-0.0013075 -0.00049223 -0.2348 -0.082109 0.0010124 0.0042028 0.0006038 -0.0001173
-0.00027692 0.00021819 0.00012658 -0.00019891
-0.0029615 0.0026949 0.0010522 0.0041433 -0.020392 -0.32089 -0.00010577 0.000495
-0.00044637 -5.6768e-05 0.0015238 -0.0011357
0.00071246 -0.00021799 0.00059584 -0.00018958 -0.000105 0.00049329 -0.1347 -0.10044
0.0020454 0.0053724 -0.0027073 0.0012426
0.00031539 -0.00012204 -0.00023008 0.00031961 -0.00037219 -6.0392e-05 0.0021025 0.0053932
-0.054603 -0.3352 -0.0023501 0.0039782
-0.0006644 0.00076594 8.6151e-05 -0.00019479 0.0016169 -0.00096965 -0.002797 0.0013703
-0.002193 0.003545 -0.16466 -0.36491
4640000000 -0.075203 -0.31113 -0.0024042 -0.0015598 -0.0030701 0.0026359 0.00039373 -0.0013179
0.0015966 -0.00026574 0.00013205 0.00098525
-0.0024104 -0.0015643 -0.2451 -0.054485 0.0016172 0.0037988 0.00071352 0.00022521
-0.00030101 0.00040348 0.00011855 -0.00071916
-0.0029374 0.0026936 0.0017666 0.0037868 -0.044782 -0.31509 0.00034034 0.00075377
0.0012828 0.00014338 0.00015267 -0.0020952
0.00052432 -0.001385 0.0007188 0.00029877 0.00032412 0.00069227 -0.14037 -0.086297
0.0034486 0.0038736 -0.0026045 0.0017049
0.0014343 -0.00038911 -0.00022552 0.00039535 0.0010847 0.00036712 0.0035558 0.0038344
-0.086999 -0.31797 -0.0020794 0.004008
0.00020991 0.0010981 3.072e-05 -0.00068268 0.00018965 -0.0022414 -0.0023158 0.0017222
-0.0026164 0.0040506 -0.18359 -0.35447
4700000000 -0.10315 -0.30628 -0.0039434 -7.2543e-06 -0.001547 0.004518 -0.00077618 -0.00088388
0.00093587 -0.00047958 0.00095801 0.00066758
-0.0039387 -8.6576e-06 -0.25695 -0.035706 0.0028705 0.0041989 0.00045129 -0.00052351
0.00036197 0.0003227 -0.00026656 -9.6717e-05
-0.0015249 0.0045004 0.0029197 0.0041553 -0.075652 -0.30892 -0.0002717 0.00047401
0.00032654 -0.0001537 5.2324e-06 -0.0013917
-0.00094659 -0.00088915 0.00040342 -0.0005275 -0.00029104 0.00046903 -0.15712 -0.065047
0.0031969 0.0016839 -0.0012903 0.0025382
0.0011281 -0.00053422 0.00035679 0.00048442 0.0005227 4.9407e-05 0.0032648 0.0016137
-0.12557 -0.30863 -0.0012486 0.004054
0.00087805 0.00065875 -0.00021784 -0.00011032 -0.00017665 -0.0013755 -0.0014389 0.0024413
-0.00094511 0.0041999 -0.22636 -0.3253
4760000000 -0.13289 -0.29103 -0.004789 0.0012479 0.00056107 0.0048035 -0.00069455 -0.00068188
0.00029395 -0.0010665 0.00098869 -0.0003621
-0.0048022 0.0012309 -0.25209 0.0067496 0.0033477 0.0030686 -1.3195e-05 -0.00057883
0.0003809 9.2994e-05 7.5222e-05 -0.00013516
0.00069291 0.0047699 0.0034448 0.0030716 -0.10598 -0.29441 0.00079778 0.00039638
0.00074679 -0.00013111 -0.0013113 -0.0009478
-0.00067414 -0.00055243 -2.4314e-06 -0.00061321 0.00078545 0.00044787 -0.151 -0.048772
0.0023599 0.0012501 -0.00069708 0.002677
0.00031974 -0.00096561 0.00040383 1.5291e-05 0.00086973 -0.00033566 0.0023494 0.0010842
-0.15801 -0.29074 -0.00058108 0.0046299
0.00098047 -0.00034043 4.1637e-05 -0.0002224 -0.0012889 -0.00094071 -0.00057874 0.0028771
-0.00069974 0.004561 -0.23776 -0.30355
4820000000 -0.16006 -0.27726 -0.0049857 0.0027074 0.0016979 0.0031897 -0.00093525 -0.0004193
0.00046891 -0.0010067 0.00011995 -0.00043359
-0.0049784 0.0026944 -0.26372 0.029111 0.004525 0.0030105 -5.8086e-05 -0.00033913
0.00015209 -0.00017023 -0.0001725 -0.00043121
0.001807 0.0031732 0.0045644 0.0029784 -0.13329 -0.29041 0.00056009 -0.00031192
0.00031484 -0.00073509 -0.00085033 -0.00030629
-0.00096571 -0.00048749 -8.6071e-05 -0.00035097 0.00058811 -0.00036196 -0.16624 -0.031265
0.0018544 -8.6311e-05 8.0019e-06 0.0029976
0.00046165 -0.00094858 0.0001454 -0.00023002 0.00020363 -0.00080998 0.0017375 0.00012568
-0.19568 -0.27262 0.00015037 0.0034768
0.00013502 -0.00048976 -0.00017894 -0.00043882 -0.00079767 -0.00018102 -4.0035e-05 0.00275
0.0001647 0.0037343 -0.27494 -0.27297
4880000000 -0.19118 -0.25723 -0.0041698 0.0046608 0.0023018 0.0031582 -0.0013428 0.00014956
-0.00097679 -0.00099223 0.00027755 -0.00022841
-0.0041592 0.0046623 -0.25496 0.070653 0.0046684 0.0013897 -0.00031013 -0.00019433
-0.00010791 0.00021969 -0.00023482 8.0254e-05
0.0023579 0.0031418 0.0046673 0.0012811 -0.15194 -0.27738 0.00052058 -0.00046861
-0.00040733 -0.0012728 -0.0004924 -0.0001934
-0.0013522 0.00019596 -0.00033714 -0.00019067 0.00049835 -0.00048436 -0.15947 -0.012517
0.00082305 -5.141e-05 0.0010512 0.0024491
-0.00091207 -0.0010579 -4.4908e-05 0.00021618 -0.00044675 -0.0012722 0.00092473 -0.00010149
-0.22422 -0.25593 0.00070255 0.0036215
0.0002451 -9.382e-05 -0.00021933 0.00015195 -0.00035689 -0.00028427 0.00097244 0.0025359
0.0009303 0.0036488 -0.28671 -0.24396
4940000000 -0.21186 -0.23932 -0.0027495 0.0066275 0.0030221 0.0010598 -0.00028824 0.00074521
-0.00081698 -0.00052394 -5.5571e-05 -0.00067321
-0.0027951 0.0066187 -0.26648 0.096273 0.0056941 0.00096913 -6.6789e-05 -7.5326e-05
0.00027666 -0.00022276 -0.00030621 0.00025909
0.0029978 0.00099495 0.0057062 0.00092192 -0.17222 -0.25396 0.00020852 -0.00038906
-0.00083359 -0.00011987 -0.00041729 0.00016833
-0.00033308 0.00067998 -4.8284e-05 -6.1714e-05 0.00024743 -0.00040995 -0.16662 -0.0031578
-0.00027642 0.00051724 0.0018734 0.0018932
-0.0010986 -0.00059258 0.00021561 -0.00026849 -0.0007796 4.1914e-06 -0.00019211 0.00040773
-0.24721 -0.22641 0.00055249 0.0031425
9.1831e-05 -0.00071822 -0.00028873 0.00023222 -0.00060193 0.00014703 0.0020454 0.0019581
0.00061353 0.0029762 -0.31035 -0.21709
5000000000 -0.23242 -0.21489 0.00018078 0.0072329 0.0031252 0.0016973 -0.00025328 0.00061257
-0.00065241 0.00056219 -0.00018978 -0.00076809
0.00015916 0.0072328 -0.25263 0.1138 0.0056794 -0.00075283 -0.00028917 -0.00014999
-1.2845e-06 -0.00050113 -0.00013476 -9.585e-05
0.0031253 0.0016877 0.0056688 -0.00081947 -0.20173 -0.2392 -0.00057631 -0.00079985
-0.00060041 -0.00027374 -0.00043912 -0.00019803
-0.00017368 0.00066967 -0.00031558 -0.00013982 -0.00055743 -0.00082091 -0.16118 0.020873
-0.0004489 0.0017862 0.0023649 0.0012446
-0.00047735 0.00065911 5.5823e-06 -0.00044645 -0.00052431 -0.00037736 -0.00063853 0.0018319
-0.27357 -0.20411 0.00049567 0.0038818
-0.00030596 -0.00071461 -0.00020633 -0.00014255 -0.00038584 -8.1359e-05 0.0023458 0.0010918
0.00026736 0.0038533 -0.32214 -0.18311
5060000000 -0.25301 -0.18735 0.0020502 0.0068195 0.0030469 -0.00030523 0.00017199 0.00059237
-0.00028872 -8.3282e-06 -0.00049339 -0.00020648
0.0020449 0.0068247 -0.2349 0.15045 0.0050585 -0.0018574 -1.4817e-05 0.0001707
-0.00043223 -2.366e-05 -0.00037546 0.00019028
0.0030417 -0.00037686 0.0050202 -0.0020111 -0.21558 -0.21755 -0.0004214 0.00047773
-0.0010066 0.0003039 -0.0010751 0.00017169
0.00017987 0.00054308 -5.6753e-06 0.00023998 -0.0004294 0.00046801 -0.16277 0.028363
0.00021826 0.0030147 0.0018525 0.00059355
-0.00031473 -4.4287e-05 -0.00029558 1.3324e-05 -0.00092431 0.00027897 0.00025801 0.0031129
-0.28399 -0.17293 0.001771 0.003125
-0.00038375 -0.0002345 -0.00036468 0.00024875 -0.0012885 0.00011666 0.0018054 0.00058155
0.0018098 0.0033685 -0.33437 -0.15443
5120000000 -0.26901 -0.1619 0.003393 0.0057083 0.0029683 -0.00047505 0.00039436 0.00067531
-0.00013185 0.00063875 -0.00038344 5.6623e-05
0.0033879 0.0056996 -0.22917 0.1769 0.0048537 -0.002704 3.9921e-05 0.00020934
2.4948e-05 3.6741e-05 -3.4128e-05 0.00032205
0.0029878 -0.00056345 0.0047642 -0.0026973 -0.23012 -0.20243 5.2446e-05 5.9497e-05
-0.00011336 0.00087511 -0.0011454 0.00070004
0.00044571 0.00071977 3.6025e-05 0.00022956 7.1061e-05 1.8769e-05 -0.15897 0.054526
0.0015484 0.0033387 0.0024422 0.00020153
-0.00018848 0.00072928 -7.8632e-05 -4.0131e-05 -0.00033599 0.00092004 0.0017984 0.0031798
-0.29759 -0.13971 0.0016618 0.0034779
-0.00041487 9.989e-05 2.9098e-06 0.00031275 -0.0010272 0.00074896 0.0024736 0.00022171
0.0018457 0.0034694 -0.34692 -0.12005
5180000000 -0.2849 -0.13153 0.0049419 0.0047137 0.0034339 -0.0011169 0.00017128 0.00048922
-0.0003867 0.0005261 -0.0004848 0.00033926
0.0049243 0.0046993 -0.20658 0.19984 0.004142 -0.0038221 -0.00028657 -0.00021212
-0.00016333 -0.00015014 -5.5618e-05 0.00023044
0.0034219 -0.0012055 0.0040724 -0.0038748 -0.24068 -0.1655 -0.00027856 0.00065787
3.2785e-05 -1.9345e-05 -0.00020692 0.00095453
0.00018496 0.00049777 -0.0003516 -0.00019502 -0.00026832 0.0006661 -0.15804 0.064407
0.0035451 0.0035134 0.0021905 -0.00075356
-0.00024404 0.00040399 -0.00014516 -0.00013662 8.0027e-05 -2.5941e-05 0.0033225 0.0033712
-0.30847 -0.097369 0.003047 0.0035325
-0.00052572 0.00032796 -5.4324e-05 0.00020334 -0.00024717 0.0008878 0.0021974 -0.00071157
0.0030783 0.0034035 -0.34931 -0.088334
5240000000 -0.29316 -0.10443 0.0051431 0.0033465 0.0028056 -0.0029349 0.00069666 1.3051e-05
-0.00038386 -3.4468e-05 -7.4033e-05 0.00055008
0.0051441 0.0033585 -0.1947 0.23694 0.0030386 -0.0047183 -3.8058e-05 0.00013076
-0.00012979 -8.4189e-06 0.0002901 0.00040316
0.0027678 -0.0029752 0.0029175 -0.004835 -0.25756 -0.14089 0.00037512 0.00028608
-0.00029786 0.00039276 -3.7269e-05 0.0012152
0.00068569 -1.6409e-05 -1.5188e-05 0.00012638 0.00036396 0.00029853 -0.15843 0.084723
0.0038026 0.0017822 0.0018242 -0.0011375
-0.00041366 -6.1203e-05 -0.00017801 6.63e-05 -0.00028733 0.00052103 0.0038625 0.0020131
-0.3213 -0.056485 0.0035262 0.0025074
5.6437e-05 0.00052703 0.00032182 0.0003873 4.6907e-07 0.0012542 0.0017603 -0.0012675
0.0032443 0.0026999 -0.35528 -0.054724
5300000000 -0.29817 -0.074178 0.0060033 0.0018373 0.0015625 -0.0033371 0.00011144 -0.00027741
0.00034593 0.00069659 0.00018327 0.00021791
0.0059791 0.0018116 -0.18674 0.24156 0.002038 -0.0053544 -8.3218e-05 0.00019939
1.5783e-05 0.00031579 0.00036824 0.00017958
0.0014925 -0.0033885 0.001925 -0.0054084 -0.27326 -0.11504 0.00027493 -0.00023077
0.00020977 0.00040422 0.00053799 0.00068247
8.3019e-05 -0.000323 -0.00010486 0.00020781 0.00025018 -0.00023449 -0.15091 0.094258
0.0050448 0.001414 0.0014043 -0.0016502
0.00047951 0.00083227 1.3754e-05 0.00031667 0.00033525 0.00027596 0.0051537 0.0012939
-0.3317 -0.030188 0.0037383 0.0022751
9.4979e-05 0.00016393 0.00024157 0.00019693 0.00061216 0.00065049 0.0012559 -0.0015614
0.0039674 0.0024009 -0.35071 -0.019126
5360000000 -0.29809 -0.037153 0.0059179 0.00059369 0.00018261 -0.0037035 0.00040942 2.7243e-05
0.00017263 0.00040294 0.00056863 -5.9991e-05
0.005902 0.0006125 -0.14928 0.26307 0.000702 -0.0054155 7.9704e-05 0.00020237
-1.0738e-05 -2.7634e-05 0.00052981 -0.00025997
0.00015699 -0.0037299 0.00065403 -0.005407 -0.27188 -0.088339 0.00039449 0.00039812
0.00025811 0.00038512 0.00084879 0.00051286
0.00042326 1.6016e-06 9.146e-05 0.00020787 0.00040753 0.00044253 -0.14876 0.11208
0.0057731 -0.00086873 0.000638 -0.0019505
0.00013071 0.00030419 -9.8622e-05 2.5481e-05 0.00021814 0.00036305 0.005664 -0.00088462
-0.32513 0.0082503 0.0046768 0.0018408
0.00057636 -5.3419e-05 0.00055369 -0.0002225 0.00073068 0.00059281 0.00075339 -0.001866
0.0047673 0.0017457 -0.34904 0.0091908
5420000000 -0.30073 -0.013912 0.0059383 -0.0011475 -0.00056976 -0.0034673 -3.7635e-05 -0.00016614
0.00089043 0.0003816 0.00022734 -0.00020998
0.0059349 -0.0011485 -0.13015 0.28961 0.00014771 -0.0054309 0.00011271 0.00011693
-2.2703e-05 0.00011556 0.00020615 -0.00014694
-0.00067537 -0.0034881 6.1826e-05 -0.0054132 -0.28738 -0.055039 -0.00010891 -0.00054988
0.00090568 0.00032302 0.00093978 2.3395e-05
-8.4917e-05 -0.000118 6.1001e-05 0.00012294 -3.146e-05 -0.00052553 -0.13749 0.12668
0.0046515 -0.0022564 0.00012559 -0.0017544
0.00089227 0.0002964 2.4925e-05 8.8858e-05 0.00079184 8.673e-05 0.0045873 -0.0023018
-0.32934 0.03748 0.0050573 0.00076453
0.00030139 -0.00030512 0.00029748 -0.00013544 0.00099743 0.00010781 0.00017009 -0.0020051
0.0046846 0.0007851 -0.34086 0.051248
5480000000 -0.29286 0.022462 0.0048991 -0.0019429 -0.0019386 -0.0027662 0.00035629 1.5787e-05
0.0009334 -0.00023775 -0.00010043 -0.00015586
0.0049063 -0.0019318 -0.11561 0.2974 -0.0014946 -0.0058229 1.9677e-06 0.00020947
7.216e-05 -4.3164e-05 0.00023173 -0.00011202
-0.0018835 -0.0027434 -0.0016157 -0.0057888 -0.2921 -0.032838 -0.00026596 0.00019258
0.00060125 -0.00047857 0.00097779 7.5896e-06
0.00042035 2.411e-05 9.3186e-06 0.00021698 -0.00030363 0.00016462 -0.13094 0.13794
0.0037708 -0.0033865 -0.00016136 -0.0019461
0.00095715 -0.00027534 9.3744e-05 5.1895e-05 0.00062514 -0.00023941 0.003756 -0.0032051
-0.31825 0.063963 0.0048051 -0.00013018
-0.00018086 -9.2305e-05 0.00014452 -9.309e-05 0.0009361 1.2124e-05 -0.00031802 -0.001888
0.0050387 0.00012592 -0.33227 0.072473
5540000000 -0.28875 0.047784 0.0040998 -0.0025631 -0.0025867 -0.0019666 0.00038873 -0.00037756
0.00010878 -0.00015018 -0.00032879 0.00018404
0.0040783 -0.0025602 -0.074556 0.31455 -0.0027039 -0.0051723 0.00041672 0.00012854
6.9757e-05 -0.0001555 -9.9912e-05 -0.00030156
-0.0026915 -0.0018984 -0.0027459 -0.0051355 -0.29099 -0.011578 0.00014452 -0.00020812
0.00040454 -0.00020053 0.00046521 -0.00047623
0.00034111 -0.00032942 0.0004218 0.00011725 0.00014092 -0.00013007 -0.11924 0.15889
0.0025332 -0.0037548 -0.0010328 -0.0017759
0.00012813 -0.00021143 2.2273e-05 -0.00019429 0.00046162 -5.4236e-05 0.00264 -0.0039364
-0.30373 0.098767 0.0049798 -0.001295
-0.00013439 0.00015565 -0.00011376 -0.00036292 0.0004947 -0.00051988 -0.0010066 -0.0016905
0.0049694 -0.0015107 -0.32383 0.11416
5600000000 -0.27745 0.075753 0.0034194 -0.0035909 -0.0025496 -0.0017949 0.00029467 -0.00039708
0.00039835 -0.00025277 0.00026839 0.00038277
0.0034154 -0.0035719 -0.071844 0.32837 -0.0039728 -0.0047373 0.00010276 -0.00021507
-0.0001304 1.739e-06 -9.8742e-05 -0.00030167
-0.0025418 -0.0017063 -0.0040542 -0.0047287 -0.29014 0.020247 -5.2861e-05 1.0004e-05
4.7365e-05 -0.00061169 0.00024036 -0.00061568
0.00031712 -0.00039751 0.00011464 -0.00017848 -6.0078e-05 2.7009e-05 -0.11183 0.15843
0.0017574 -0.0038052 -0.0011085 -0.001138
0.0003866 -0.00033529 -3.9294e-05 1.5891e-05 0.00023964 -0.00069905 0.0015893 -0.0038392
-0.29449 0.12762 0.0042513 -0.0017716
0.0001708 0.0004455 -9.9599e-05 -0.00022774 0.00021594 -0.00047007 -0.0010542 -0.001057
0.0041173 -0.0017333 -0.30222 0.1285
5660000000 -0.26584 0.098085 0.0031148 -0.0036857 -0.0035588 -0.00050203 -0.00040904 -0.00068648
-0.00024864 -0.0006822 0.00038501 -0.00018958
0.0031104 -0.0036767 -0.030462 0.31976 -0.0046362 -0.00287 -4.4939e-05 -0.0001568
4.1295e-05 -7.2833e-06 -0.00016987 -4.5229e-05
-0.0035876 -0.00048936 -0.0047091 -0.0028002 -0.29029 0.044024 -0.00017035 0.00012833
-0.00040779 -0.00038127 0.0002245 -0.0010664
-0.00042886 -0.0007224 -4.1714e-05 -0.0001616 -0.00010613 0.00016022 -0.096156 0.17859
0.00066298 -0.0040814 -0.0013809 -0.00079811
-0.00022667 -0.00058698 4.1809e-05 1.8943e-05 -0.00047026 -0.0004307 0.00071577 -0.0040606
-0.27949 0.15493 0.0040395 -0.0025202
0.00040262 -0.00033711 -7.6756e-05 -0.00011327 0.00026073 -0.0011369 -0.0013026 -0.00095662
0.0041255 -0.0024158 -0.29329 0.16476
5720000000 -0.25052 0.11937 0.0025712 -0.0042295 -0.0028768 0.00085614 -0.00047379 -0.00024146
-0.00035038 -7.4409e-05 -0.00010813 -0.00031564
0.0025894 -0.0042091 -0.0022914 0.34493 -0.0055584 -0.0025531 6.6293e-05 -8.7921e-05
-0.00024428 0.00012959 -0.0002604 0.00018081
-0.0028442 0.00089779 -0.0056023 -0.0024372 -0.28654 0.075039 0.00018977 5.1442e-05
0.00029552 0.00035177 -0.00019192 -0.00017487
-0.00047422 -0.00024505 5.9932e-05 -5.9325e-05 0.00012412 1.5044e-05 -0.080312 0.18007
-9.9512e-05 -0.0035624 -0.0015314 -0.00057706
-0.00039173 -9.798e-05 -0.00026789 9.8859e-05 0.00017554 0.0003212 -0.00023294 -0.0036674
-0.26763 0.18071 0.0040673 -0.0037981
-7.1949e-05 -0.00034099 -0.00028943 0.0002158 -0.00014141 -0.00018608 -0.00166 -0.00060176
0.0041098 -0.0039205 -0.26254 0.18174
5780000000 -0.23421 0.13682 0.0014669 -0.0048206 -0.0024111 0.001269 -0.00078052 8.2071e-05
-0.00034038 -0.00036538 -0.00011578 -0.00022701
0.0014926 -0.0048144 0.011245 0.33957 -0.005952 -0.00057757 -2.5671e-05 -0.00020473
-2.1088e-05 -4.705e-05 -5.2688e-05 -8.8265e-05
-0.002404 0.0012722 -0.0059481 -0.00042886 -0.28296 0.091717 -7.0112e-05 -0.00016871
2.5082e-05 -0.00022498 -0.00041065 -0.00036455
-0.00076922 0.00012455 -1.0793e-06 -0.00019312 -8.5201e-05 -0.00017536 -0.071344 0.19618
-0.0001361 -0.0033661 -0.0013885 9.2866e-05
-0.00035852 -0.00028155 2.7414e-05 7.8117e-06 0.00012918 -2.9656e-06 -0.0001474 -0.0032423
-0.25746 0.20192 0.0026456 -0.0037189
-0.00015684 -0.00018439 -2.0605e-05 -0.00012421 -0.0004459 -0.00040048 -0.0012175 0.00024309
0.0025281 -0.0037725 -0.25381 0.20405
5840000000 -0.22015 0.15795 0.00015937 -0.0054226 -0.0020328 0.001186 -4.7515e-05 0.00030279
-0.00032099 0.00027287 -0.00037789 -0.00035694
0.00016943 -0.0054472 0.047082 0.34252 -0.0058027 0.0004951 -0.00018758 -1.2276e-05
0.00025269 -8.434e-06 -9.9971e-05 0.00024444
-0.0019851 0.0012591 -0.0058096 0.0006005 -0.27593 0.11582 -0.00021539 2.0287e-05
-0.0002781 -0.00057768 -0.00042589 -0.00038411
-9.4786e-05 0.00030116 -0.00021747 1.1838e-05 -0.00017406 5.3414e-06 -0.04839 0.19918
-0.00093572 -0.0037048 -0.0011725 0.00024569
-0.00027449 0.00023078 0.00022486 -1.346e-05 -0.00022951 -0.00063311 -0.00090275 -0.0037646
-0.24035 0.21123 0.0020608 -0.0042627
-0.0004058 -0.00036818 -8.1721e-05 0.00021411 -0.00054511 -0.00032865 -0.0012068 3.0335e-05
0.0021254 -0.0041219 -0.21705 0.22821
5900000000 -0.20614 0.16992 -0.001951 -0.0054758 -0.0020878 0.0024355 -0.00014606 4.2749e-05
0.00021428 -0.0001875 4.0389e-05 0.00032003
-0.001931 -0.0054511 0.067095 0.34191 -0.0051386 0.0020699 -4.1506e-06 1.4273e-06
-3.7286e-05 -0.00026284 1.3052e-05 -0.00010106
-0.0020413 0.0025051 -0.0050852 0.0021562 -0.26005 0.13128 -2.9517e-05 -0.00014673
-0.00030959 -0.0004128 -0.00067272 -0.00011488
-9.7795e-05 6.3329e-05 1.0051e-05 1.1615e-05 -3.9949e-05 -0.00019335 -0.041141 0.20945
-0.0013467 -0.0034706 -0.0012332 0.00016859
0.00022354 -0.00013561 3.6789e-05 -0.00029798 -0.00043328 -0.00046095 -0.0013224 -0.0034443
-0.21401 0.22537 0.0016977 -0.0051036
4.2785e-05 0.00027884 -6.4347e-05 -3.0663e-05 -0.00063713 -0.00011039 -0.0013916 0.00033662
0.0018138 -0.005287 -0.20292 0.23739
5960000000 -0.1855 0.1829 -0.0029916 -0.0039847 -0.00067485 0.0025028 -0.00015629 0.00014694
-7.9881e-05 0.00010035 -4.9226e-05 7.2335e-05
-0.0030087 -0.0039968 0.093803 0.34067 -0.004164 0.0023315 -0.00021622 2.1398e-05
1.8675e-05 8.718e-05 4.5605e-05 0.00015627
-0.00066719 0.0025442 -0.0041223 0.0023947 -0.24422 0.15701 5.7832e-06 -0.00016358
-0.00040193 0.0002261 -0.00037345 -0.00033114
-0.00017459 0.00014421 -0.00017849 1.353e-05 -1.4989e-05 -0.00015985 -0.02248 0.21779
-0.0023041 -0.0030493 -0.0010481 0.00088151
-0.00014406 0.00013685 -2.4968e-05 0.0001024 -0.00038099 0.00011666 -0.0022425 -0.0032009
-0.19312 0.24054 9.0764e-05 -0.0050633
-7.5163e-05 0.00012586 5.6758e-06 0.00018587 -0.00040442 -0.00035682 -0.00092886 0.00092984
-7.9302e-05 -0.005204 -0.17312 0.2645
6020000000 -0.16754 0.19789 -0.0038394 -0.0029787 -0.00020849 0.0029943 -3.2598e-06 0.00058055
-0.00034106 0.00042435 -4.3189e-05 0.00025125
-0.0038038 -0.0029681 0.12182 0.33181 -0.0046067 0.0033193 -4.8403e-05 0.00014227
-0.00016621 0.00013704 -0.00022156 0.00020547
-0.00014672 0.003017 -0.0045538 0.0033849 -0.22435 0.16905 -0.00030057 0.00029746
-0.00070844 6.9559e-05 -0.0007002 0.00047082
-9.9514e-06 0.00060588 -8.1181e-05 0.00014817 -0.00032014 0.00025569 -0.016071 0.21314
-0.0028977 -0.003088 -0.00067158 0.00082951
-0.00021563 0.00033484 -0.0001869 0.000144 -0.00071045 0.00014105 -0.0030594 -0.002972
-0.16432 0.25328 -0.00043351 -0.0048852
-6.1177e-05 0.0003039 -0.00014984 0.00015907 -0.00067675 0.0005814 -0.00069116 0.00074036
-0.00034849 -0.004771 -0.14664 0.26307
6080000000 -0.14708 0.20649 -0.0039798 -0.00086016 0.0012651 0.0029102 0.00010132 7.0007e-05
0.00019355 0.00013817 0.00015399 6.3473e-05
-0.0039799 -0.0008742 0.14327 0.33239 -0.0029132 0.0046864 -5.5017e-05 -2.1238e-05
-7.2033e-05 0.00012423 9.0466e-05 0.00030328
0.0013417 0.0028478 -0.002841 0.0047417 -0.20651 0.19596 0.00030038 0.00020703
-0.00034072 0.00071877 -0.00023923 0.00034507
0.00010667 1.5791e-05 -2.3101e-05 -2.8786e-05 0.00028548 0.00016927 0.00073269 0.22137
-0.0040945 -0.0020504 -0.00085777 0.0010025
0.00011615 0.00026614 -5.4445e-06 0.00011595 -0.00030099 0.00071713 -0.0040085 -0.0018802
-0.13558 0.27074 -0.0013849 -0.0051785
0.00018035 3.4814e-05 8.4083e-05 0.00032157 -0.00018458 0.00037198 -0.00089663 0.00099832
-0.0014769 -0.0052271 -0.12477 0.28429
6140000000 -0.12988 0.21945 -0.0035648 -0.00057882 0.0016558 0.0022041 5.0049e-05 2.5117e-05
5.8443e-05 -4.8787e-05 0.00029315 -0.00015912
-0.00358 -0.00056576 0.17001 0.31325 -0.0020827 0.0052378 4.1615e-05 5.2069e-05
0.00041849 -4.3945e-05 0.00030289 0.00015267
0.0017129 0.0021788 -0.0019567 0.0053289 -0.18245 0.21496 0.00026496 -9.271e-05
9.5408e-06 0.00071878 7.0729e-05 0.00074332
9.3158e-05 3.1569e-06 4.0225e-05 2.3834e-05 0.00029693 -7.9034e-05 0.013509 0.21216
-0.0047029 -0.00082606 -0.00038588 0.0014678
6.6125e-05 -5.3145e-05 0.00035827 -4.7635e-05 0.00015436 0.00072812 -0.0047604 -0.0010169
-0.11578 0.29006 -0.0031091 -0.004352
0.00028354 -0.00016225 0.00034068 8.6521e-05 -7.6873e-05 0.00067246 -0.00047221 0.0014167
-0.0030977 -0.0041372 -0.085572 0.28259
6200000000 -0.11441 0.22482 -0.0030161 -0.00018969 0.0022258 0.0012336 0.00014449 0.00034854
-0.00015236 0.00016042 -5.0501e-05 -0.00031247
-0.0030037 -0.00019494 0.19784 0.31135 -0.00080495 0.0051759 5.3015e-05 0.00020012
5.2622e-05 1.0293e-05 0.00013636 0.00013973
0.0022321 0.0011845 -0.00072832 0.0051778 -0.16323 0.22875 3.6826e-05 -0.00027249
0.00055728 -1.0449e-05 0.00019062 0.00029401
0.0001298 0.00035997 9.0801e-05 0.00023844 6.3007e-05 -0.00029726 0.026815 0.22051
-0.0043649 0.00041348 8.8361e-05 0.0012153
-0.00018899 0.00014399 9.505e-05 -7.224e-05 0.00053276 -8.5846e-07 -0.0043942 0.00062546
-0.10343 0.29569 -0.0039935 -0.0033728
-9.3515e-05 -0.00029476 0.00013573 0.00018864 0.00023411 0.00035015 6.4862e-05 0.0014239
-0.0037527 -0.0034344 -0.072703 0.29203
6260000000 -0.099267 0.23777 -0.0030998 0.00083429 0.0021903 0.00054842 0.00025682 -9.8164e-05
6.6676e-05 0.00023044 -0.00014846 -4.5017e-05
-0.0031074 0.00084216 0.21517 0.29599 -3.2593e-05 0.0053042 1.2882e-05 -6.3444e-05
-2.7006e-05 -7.3604e-05 0.0001783 9.3502e-05
0.0021988 0.00051507 8.9029e-05 0.0053036 -0.14026 0.25005 0.00013195 -4.609e-06
0.00029563 -0.0002457 0.00022131 6.0758e-05
0.0002682 -0.00011892 1.203e-05 -0.00010626 0.0001539 -1.42e-05 0.042755 0.21567
-0.0039996 0.0016511 0.0005896 0.001306
8.0389e-07 0.00020732 -8.4345e-05 7.6456e-06 0.00020478 -0.00032398 -0.0038913 0.0016065
-0.074391 0.29672 -0.0041302 -0.002554
-0.00014575 -5.0498e-05 0.00016887 -2.8469e-06 0.00026639 0.00012376 0.0006786 0.0012364
-0.0041739 -0.0026207 -0.02693 0.29182
6320000000 -0.082913 0.23964 -0.0025695 0.0014443 0.0021519 -0.00039561 6.8212e-05 0.00010417
-0.00042046 0.00049711 -0.0001908 0.00022478
-0.0025822 0.0014215 0.24041 0.28583 0.0019111 0.0055661 9.8033e-05 9.2891e-05
-9.0144e-06 -0.00014814 0.00016904 -0.00016237
0.00211 -0.00045459 0.0020672 0.0055187 -0.12238 0.25871 -0.0002156 -0.00023498
0.00022159 -2.3446e-05 0.00031612 0.00021944
8.6578e-05 0.00011994 0.00010255 8.7493e-05 -0.00022245 -0.00022351 0.041754 0.21663
-0.0034497 0.0020787 0.000782 0.00081251
-0.00037544 0.00044161 -2.2746e-06 -0.00016034 0.00035463 -5.5559e-05 -0.0036399 0.0020707
-0.050682 0.30659 -0.0049525 -0.0012969
-0.00021439 0.0002383 0.00016308 -0.00015225 0.00037681 0.000204 0.00068984 0.00070431
-0.0050632 -0.0012672 -0.016739 0.2896
6380000000 -0.063343 0.24677 -0.0018942 0.0019272 0.0016899 -0.00051785 -2.2134e-05 -0.00011062
0.00023563 0.00010832 0.00010184 0.00012323
-0.0019105 0.0019152 0.25682 0.26645 0.0031611 0.0041553 -0.00017672 -8.0165e-05
-0.00026943 -0.00018159 -0.00017561 -0.00027023
0.0016763 -0.00054008 0.0032479 0.0041061 -0.094252 0.27441 -0.00012967 7.6934e-05
0.00044033 -0.00010784 0.00048839 0.00020263
3.8655e-05 -5.278e-05 -0.0001509 -8.4532e-05 -0.00012756 8.6079e-05 0.062601 0.20705
-0.0027274 0.0031057 0.00093197 0.00072108
0.0002184 0.00015899 -0.00026257 -0.00022142 0.00030537 -8.5207e-05 -0.002697 0.0032781
-0.030206 0.29851 -0.0047725 0.00013183
0.00015426 2.2363e-05 -0.00017132 -0.00028972 0.00055464 0.00012839 0.00097769 0.0007764
-0.0047555 0.00017865 0.023274 0.2922
6440000000 -0.040386 0.25741 -0.00092258 0.0025135 0.0016475 -0.00086593 0.00037425 -5.3099e-05
0.00022435 -0.0002916 -0.00015478 -0.00025725
-0.00089281 0.0024831 0.27733 0.25204 0.00336 0.0028199 0.00011755 7.5002e-06
-0.00012655 2.8351e-05 -0.00014306 -0.00025451
0.001655 -0.00090025 0.0034191 0.0027758 -0.076751 0.28852 -0.00019603 0.00030713
-0.00040345 5.3933e-05 0.00047565 -0.00046949
0.00035855 -5.019e-05 8.3354e-05 2e-05 -0.0001743 0.0002954 0.064788 0.20304
-0.0016207 0.0037515 0.00094699 0.00078536
0.00026204 -0.00039127 -7.742e-05 9.162e-05 -0.0004224 -4.1592e-05 -0.0015642 0.0037614
0.012162 0.30286 -0.0045067 0.001631
-0.00018517 -0.00019854 -0.00011562 -0.00030168 0.00040497 -0.0004815 0.0010816 0.00070686
-0.0044477 0.0016359 0.034912 0.27641
6500000000 -0.021968 0.25678 -0.00010699 0.0020052 0.0013291 -0.0010392 0.00017201 -9.4005e-05
0.00018422 8.0272e-05 -8.8665e-05 0.00025486
-0.00012525 0.0020047 0.3019 0.22459 0.0036411 0.002433 0.00012269 1.6084e-05
0.00016328 0.00012323 0.00022116 -8.606e-05
0.0012733 -0.001022 0.0037085 0.0023293 -0.065492 0.28561 5.9696e-05 -2.0627e-05
0.00018785 -0.00023481 -0.00012665 -0.00018454
0.00020477 -5.9286e-05 0.00013324 7.6247e-06 6.2696e-05 3.0271e-05 0.088793 0.19788
-0.00032542 0.0038344 0.0011438 0.00044358
0.00011314 0.00013519 0.00018773 4.5089e-05 0.00019714 -0.00019131 -0.00014415 0.0037399
0.033469 0.30593 -0.0033351 0.0025165
-8.2826e-05 0.00025146 0.00023569 -1.2149e-05 -8.1228e-05 -0.00030667 0.0010077 0.00039628
-0.0032146 0.0026355 0.071867 0.27765
