# Supplementary material for: Early Detection of Alzheimer’s Disease via Machine Learning-Based Microwave Sensing: An Experimental Validation
Source: Sensors (Basel). 2025 Apr 25;25(9):2718. doi: 10.3390/s25092718 (PMC12074295; doi:10.3390/s25092718)
Supplement: Supplementary file 1 [file sensors-25-02718-s001.zip › measurements_paper_sensors/26 febbraio - PART1/set1/CSF_10_m10.s6p]

!Keysight Technologies,M9804A,MY58100912,A.14.10.03
!Date: Thursday, April 27, 2023 10:28:33
!Correction: S11(C  6-Port  ) 
!S12(C  6-Port  ) 
!S13(C  6-Port  ) 
!S14(C  6-Port  ) 
!S15(C  6-Port  ) 
!S16(C  6-Port  ) 
!S21(C  6-Port  ) 
!S22(C  6-Port  ) 
!S23(C  6-Port  ) 
!S24(C  6-Port  ) 
!S25(C  6-Port  ) 
!S26(C  6-Port  ) 
!S31(C  6-Port  ) 
!S32(C  6-Port  ) 
!S33(C  6-Port  ) 
!S34(C  6-Port  ) 
!S35(C  6-Port  ) 
!S36(C  6-Port  ) 
!S41(C  6-Port  ) 
!S42(C  6-Port  ) 
!S43(C  6-Port  ) 
!S44(C  6-Port  ) 
!S45(C  6-Port  ) 
!S46(C  6-Port  ) 
!S51(C  6-Port  ) 
!S52(C  6-Port  ) 
!S53(C  6-Port  ) 
!S54(C  6-Port  ) 
!S55(C  6-Port  ) 
!S56(C  6-Port  ) 
!S61(C  6-Port  ) 
!S62(C  6-Port  ) 
!S63(C  6-Port  ) 
!S64(C  6-Port  ) 
!S65(C  6-Port  ) 
!S66(C  6-Port  ) 
!S6P File: Measurement: :
# Hz S  RI   R 50
500000000 -0.32826 -0.054284 -0.011336 -0.0008549 -0.0082847 0.012498 -0.0034274 0.012382
0.011837 0.0058006 -0.0038145 0.0085426
-0.011623 -0.00093703 -0.41032 -0.068897 0.0067059 -0.010841 0.0011722 0.012392
0.0085815 0.0030266 0.0012432 0.013807
-0.0081353 0.01269 0.0067259 -0.010862 -0.25614 0.19589 0.0064018 0.0031066
0.00011247 0.0085296 0.00062266 0.010856
-0.0037517 0.012445 0.0012214 0.012378 0.0063609 0.0029983 -0.3276 0.045869
-0.020036 -0.0054978 0.016376 0.028056
0.011611 0.0052471 0.0085936 0.0027932 9.5691e-05 0.00834 -0.019749 -0.0055389
-0.25778 -0.1589 -0.027135 0.0053877
-0.0045607 0.0093799 0.0017377 0.014062 0.00065154 0.01097 0.016797 0.028672
-0.027303 0.0055303 -0.25475 -0.14143
560000000 -0.31187 0.10862 -0.023133 -0.065866 0.00018655 0.013423 0.0051084 0.010307
0.0096531 0.0028947 0.010856 0.0092292
-0.022816 -0.065699 -0.37041 0.093201 -0.041768 -0.037853 0.013562 0.0028725
-0.013061 -0.0029974 0.0041649 -0.00087583
0.00048166 0.013413 -0.0419 -0.037841 -0.17978 0.24415 0.00066987 -0.0048409
0.017357 0.0037235 0.0076441 -0.005669
0.0055143 0.010436 0.013516 0.0028358 0.00082973 -0.0047498 -0.30523 0.1364
0.0039881 -0.022279 0.0061466 -0.02042
0.010167 0.00255 -0.012899 -0.0030835 0.017711 0.0038976 0.0034986 -0.022377
-0.30314 0.014575 0.0070436 -0.047852
0.011653 0.0084051 0.0042185 -0.0008714 0.0081061 -0.005879 0.0053228 -0.020466
0.0073123 -0.046388 -0.327 0.0060194
620000000 -0.27094 0.087725 -0.023954 0.0097037 0.0036463 0.0089186 0.0079384 -0.0042796
0.012808 -0.0014017 -0.00057225 -0.0037839
-0.023952 0.0096421 -0.3992 0.041003 -0.019531 0.0010069 -0.0010527 -0.0018
0.011367 -0.0061954 0.0012626 -0.0031715
0.0035768 0.0091001 -0.019521 0.0010519 -0.15247 0.25247 -0.00067561 -0.0045463
-0.0036987 -0.0033281 0.0084547 -0.0030005
0.0074529 -0.0041308 -0.0011473 -0.0018023 -0.00079358 -0.0045811 -0.26252 0.14543
-0.040827 -0.01805 0.013861 0.029259
0.013056 -0.0011235 0.011334 -0.006356 -0.0036413 -0.0031244 -0.03997 -0.018386
-0.23086 -0.017265 -0.04309 0.013333
-0.00027471 -0.0024198 0.0012526 -0.0028844 0.0086822 -0.0026023 0.013821 0.028981
-0.042772 0.013294 -0.24102 -0.03004
680000000 -0.2372 0.17894 -0.026616 -0.013616 0.0050777 0.0054684 0.0011771 -0.0072864
-0.0028411 -0.011032 0.0061743 -0.0056264
-0.026435 -0.013749 -0.38873 0.14328 -0.032385 -0.00076995 -0.0017721 -0.00068195
-0.0022998 -0.0094405 -0.0009155 -0.0012709
0.0051083 0.0052131 -0.032498 -0.00069789 -0.10517 0.27555 -0.00087348 -0.00029152
-0.0015223 0.0003114 -0.0029788 -0.0087578
0.0012769 -0.0075012 -0.001771 -0.00064032 -0.00075783 -0.0002755 -0.21953 0.19941
-0.024834 -0.0065095 -0.0086737 -0.010506
-0.0028649 -0.011035 -0.002283 -0.0093678 -0.0014802 0.0003019 -0.025082 -0.0063802
-0.26879 0.082909 -0.0071525 -0.0057064
0.0054649 -0.0065855 -0.0011284 -0.0012502 -0.0027103 -0.0089744 -0.0086456 -0.010536
-0.0071945 -0.0054943 -0.2596 0.075713
740000000 -0.1905 0.17193 -0.040073 0.027609 0.013209 -0.0043407 0.00014273 -0.0040348
-0.0048836 -0.0014824 -0.0062531 0.0023062
-0.040204 0.027408 -0.33485 0.16189 -0.035831 0.034735 -0.00014222 -0.0064161
-0.012314 0.0079105 -0.0011056 -0.0063766
0.013445 -0.0044485 -0.035746 0.034846 -0.072267 0.27544 -0.0017085 0.0029926
-0.0025185 -0.0048073 -0.0015745 0.00087981
-5.501e-05 -0.0039173 -0.00015973 -0.0064653 -0.001756 0.0029138 -0.20204 0.20479
-0.041498 -0.004058 0.022638 0.016312
-0.0046782 -0.0015924 -0.011913 0.0078079 -0.0025644 -0.0047454 -0.041073 -0.0040969
-0.17772 0.10112 -0.040632 0.0037398
-0.0067359 0.0026403 -0.0014665 -0.0065418 -0.001515 0.00085511 0.02208 0.016374
-0.040322 0.0036516 -0.25076 0.076186
800000000 -0.16303 0.21657 -0.021886 0.016867 0.0057574 -0.010207 -0.0042525 -0.0024173
-0.0041329 0.0020951 0.0049446 0.0010135
-0.022001 0.016784 -0.34216 0.23307 -0.0078953 0.034701 -0.00243 0.0021373
-0.00061901 0.0026817 0.0010556 0.0058035
0.0054908 -0.010205 -0.0077689 0.034824 -0.034201 0.3014 0.00069103 0.0014271
0.00057045 0.003478 -0.0013049 0.0010594
-0.0040796 -0.0025138 -0.0023957 0.0022119 0.00077923 0.001473 -0.17298 0.23333
-0.02721 0.015667 0.014522 -0.01022
-0.0042877 0.002239 -0.0006062 0.0027931 0.0005702 0.0034967 -0.027394 0.015955
-0.21 0.13214 -0.016082 0.021026
0.0044174 0.00054534 0.00082348 0.0055905 -0.0016619 0.00088269 0.014681 -0.011114
-0.01624 0.021576 -0.24765 0.13111
860000000 -0.12709 0.23746 -0.017221 0.030682 -0.0032439 -0.010097 -0.0017181 0.00039066
0.0041743 0.0048903 -0.0044128 -0.0028096
-0.017305 0.03052 -0.29375 0.27708 0.0084836 0.034337 0.00018721 0.0020125
0.004184 0.001022 0.0036136 0.00074336
-0.003228 -0.010196 0.0085702 0.034369 0.015017 0.31158 -0.00032183 -0.00021088
0.0024497 -0.0012295 0.0013908 0.0042673
-0.0017151 0.0004402 0.00014766 0.0019919 -0.00038162 -0.00022965 -0.13448 0.24508
-0.016516 0.020624 -0.0067285 -0.010395
0.0039037 0.00501 0.0040861 0.00090095 0.0023784 -0.0012068 -0.016396 0.020799
-0.15454 0.17732 -0.022131 0.01868
-0.0037639 -0.0031209 0.0034018 0.00018539 0.0015797 0.003912 -0.0064654 -0.010023
-0.022308 0.018334 -0.1964 0.17649
920000000 -0.10414 0.2605 0.0051668 0.038954 -0.009245 -0.0046631 -0.001737 0.0016365
0.00088666 0.0013321 0.0031526 -0.0010099
0.0051149 0.038867 -0.26727 0.29808 0.02878 0.02241 0.0015447 0.0010509
0.0070878 -0.00032655 0.0036545 -0.0027484
-0.0091832 -0.0045882 0.028875 0.022359 0.061231 0.31309 0.0018603 8.8491e-06
0.00097295 -0.00043733 0.00089416 -0.001663
-0.0017559 0.0016505 0.0015395 0.001055 0.0018575 1.1317e-05 -0.11075 0.26115
-0.0080151 0.031612 0.004601 -0.0063842
0.00099352 0.0013808 0.0071237 -0.00021237 0.00098163 -0.0004716 -0.0082145 0.031699
-0.14092 0.18333 -0.0011627 0.027588
0.003116 -0.00096445 0.0040882 -0.0028513 0.00097548 -0.0016563 0.0045011 -0.0063659
-0.0014606 0.027796 -0.20593 0.19089
980000000 -0.058362 0.28219 0.017607 0.029766 -0.0092874 0.0046265 0.0016753 0.0033301
0.0035636 -0.0016295 -0.0036312 -0.0028978
0.017535 0.02978 -0.21539 0.33526 0.03369 0.0044876 0.0018596 -0.00012817
0.0015594 -0.0059715 -0.00040352 -0.0028495
-0.0093046 0.0045957 0.033722 0.0043824 0.10822 0.30879 0.00050414 -0.0011322
0.00033159 -0.0018322 0.0013474 -0.00036368
0.0017071 0.0032982 0.0018595 -0.00011829 0.00050912 -0.0011278 -0.071058 0.2732
0.010822 0.029285 -0.0092682 -0.0076517
0.0036016 -0.0016324 0.0015871 -0.0060207 0.00036099 -0.0018345 0.0109 0.029305
-0.10638 0.2105 0.0068786 0.019347
-0.003504 -0.0028172 -0.00063099 -0.0027114 0.0013019 -0.00040649 -0.0091875 -0.0077894
0.0069546 0.019405 -0.16601 0.24018
1040000000 -0.016183 0.29016 0.033542 0.018658 -0.0012344 0.0073636 0.0023484 0.00060704
0.00017457 -0.0035429 -0.00026139 -0.0014365
0.033541 0.018644 -0.1797 0.34837 0.029743 -0.01541 0.0014066 -0.0018567
-0.0022756 -0.0026694 -0.001369 -0.0030114
-0.0011365 0.0073926 0.029721 -0.015532 0.15587 0.29486 -0.00053498 -0.001515
-0.0016337 -0.0010376 -0.00068898 -0.0011471
0.0024472 0.00057087 0.0014204 -0.001878 -0.00054595 -0.0015015 -0.04267 0.2819
0.021987 0.016666 -0.0017565 0.0010756
0.0002528 -0.0036153 -0.0023268 -0.0026662 -0.0016199 -0.0010784 0.02194 0.016521
-0.073819 0.21528 0.015234 0.016657
-0.0003159 -0.0013829 -0.0013769 -0.0030663 -0.0007353 -0.0010626 -0.0018359 0.0010456
0.015172 0.016761 -0.1441 0.26087
1100000000 0.027428 0.30072 0.036627 -0.0043485 0.0033433 0.0040037 0.0021681 -0.0009625
-0.0023006 -0.0027323 -0.0042835 0.00014374
0.036629 -0.004274 -0.13756 0.36852 0.015037 -0.028599 -0.00022449 -0.001908
-0.0036772 -0.0006076 -0.0037905 -0.00061828
0.0033609 0.0040209 0.014949 -0.028668 0.20219 0.27512 -0.0018332 0.00024
-0.0017168 0.0007411 -0.0010924 -0.00052469
0.0021239 -0.00093889 -0.00024798 -0.00192 -0.0018423 0.00024849 -0.0021849 0.28697
0.026186 0.0022017 -0.0026044 -0.00051179
-0.0021324 -0.0028399 -0.0036182 -0.0006816 -0.0016926 0.00069277 0.026129 0.0022804
-0.053847 0.22698 0.019862 0.0064006
-0.004455 7.3366e-05 -0.0038812 -0.00059569 -0.0010881 -0.00044549 -0.0023309 -0.00074491
0.02017 0.0066301 -0.0999 0.29313
1160000000 0.079784 0.29729 0.024387 -0.021426 0.0031137 -0.00069522 -0.00022359 -0.0021957
-0.0038993 -0.00070794 -0.0011284 0.00417
0.024296 -0.021443 -0.091707 0.3736 -0.0044668 -0.029242 -0.001557 -0.0015734
-0.0024557 0.0026239 -0.001685 0.0021036
0.0031159 -0.00069565 -0.0046315 -0.029267 0.24696 0.24396 -0.00074602 0.0017323
-0.00048548 0.0017945 -0.001091 0.00027929
-0.00019357 -0.0022356 -0.0015053 -0.0015987 -0.0007597 0.0017495 0.039345 0.28318
0.021182 -0.013404 -0.0038036 0.0043133
-0.0039654 -0.00068358 -0.002464 0.0027088 -0.00044123 0.0017981 0.021223 -0.013427
-0.018602 0.23454 0.018714 -0.0019451
-0.00085287 0.0041518 -0.001556 0.002003 -0.0010212 0.00018376 -0.0039404 0.0043636
0.018554 -0.0019817 -0.050773 0.29721
1220000000 0.12311 0.287 0.010584 -0.030903 -0.0014817 -0.0012823 8.8649e-05 -0.00086414
-0.0025491 0.002191 0.0012921 0.0019663
0.010645 -0.030867 -0.048248 0.38694 -0.017661 -0.021101 -0.0025892 0.00054146
2.3738e-05 0.0030928 -0.00076886 0.0020544
-0.0014831 -0.0012928 -0.017764 -0.021041 0.2856 0.20378 0.0008495 0.0017163
0.00064719 0.0011983 0.00018923 0.00067646
4.3578e-05 -0.00084964 -0.0026176 0.0005532 0.000845 0.0017175 0.079014 0.27254
0.0095977 -0.020062 0.0013729 0.0011871
-0.0024583 0.0022575 9.0624e-05 0.0030798 0.0006145 0.0011952 0.0095402 -0.020051
0.006641 0.24024 0.012666 -0.014209
0.0011972 0.0020476 -0.00082452 0.0020874 0.00020913 0.00067229 0.0014668 0.0012624
0.012527 -0.014149 -0.021575 0.31505
1280000000 0.17397 0.2681 -0.0085693 -0.029243 -0.0020041 0.0022344 -0.00088526 -0.0020126
-0.00075343 0.0031125 0.0026637 0.001233
-0.0085871 -0.029226 -0.0010436 0.37925 -0.024548 -0.0077313 -0.00095182 0.0015414
0.0019035 0.0017317 0.00073561 0.0020195
-0.0019734 0.0022366 -0.024601 -0.007619 0.316 0.16062 0.001598 -1.3346e-05
0.0010662 0.00021559 0.00030364 0.00038523
-0.00086988 -0.0020137 -0.00091503 0.0015218 0.0015953 3.6969e-06 0.11604 0.25498
-0.0013746 -0.021515 -0.00095886 0.00031616
-0.00074474 0.0031653 0.0019341 0.0017594 0.0011007 0.00021768 -0.001411 -0.021461
0.043383 0.24333 0.0018243 -0.015867
0.0025402 0.0011475 0.000802 0.0019828 0.00025542 0.00033416 -0.0010031 0.00027969
0.0019432 -0.016097 0.026313 0.319
1340000000 0.21206 0.23382 -0.018331 -0.018941 0.00050043 0.0044393 -0.0017538 -0.00085861
0.0015445 0.0025654 0.0018276 -0.0014303
-0.018326 -0.018968 0.038781 0.37055 -0.021262 0.005262 -0.00018703 0.0020501
0.0019877 0.00074614 0.0013121 0.00075767
0.00054531 0.0044303 -0.021258 0.0053488 0.33827 0.11182 0.0010792 -0.0010039
0.0007141 -0.00062497 0.00011644 0.00035524
-0.0017368 -0.00087855 -0.00015467 0.0020959 0.0010768 -0.0010133 0.14806 0.23194
-0.011445 -0.017388 0.00024632 0.0012568
0.00159 0.0025391 0.0019888 0.00070564 0.00069018 -0.0006161 -0.011492 -0.017448
0.074193 0.23523 -0.0054192 -0.01426
0.0017757 -0.001454 0.0013186 0.00073527 6.9088e-05 0.00033249 0.00032949 0.0013217
-0.0054083 -0.014173 0.065394 0.31494
1400000000 0.24551 0.19658 -0.024336 -0.0071355 0.0049987 0.0032372 -0.002178 0.00064573
0.002432 0.00096987 0.00035041 -0.0013184
-0.024286 -0.007134 0.075697 0.35821 -0.014183 0.013113 0.0014579 0.0014477
0.0012856 -0.00082241 0.0011532 0.00016653
0.0050167 0.0031863 -0.014126 0.013201 0.35063 0.058551 5.8579e-05 -0.0016219
0.00015773 -0.00036486 0.00036752 0.00031505
-0.0021705 0.00068946 0.0014531 0.0014135 8.4777e-05 -0.0015979 0.1753 0.20209
-0.017348 -0.0093991 -0.00089322 0.00050019
0.0024877 0.00099532 0.0013091 -0.00078335 0.00016002 -0.00036009 -0.017369 -0.0093538
0.10669 0.22893 -0.011423 -0.0082751
0.00041134 -0.0013436 0.0011719 0.00011093 0.00044648 0.00027281 -0.00098595 0.00049541
-0.011415 -0.0083256 0.11014 0.30564
1460000000 0.26946 0.15286 -0.020647 0.0057517 0.0054656 -0.0016848 -0.0016486 0.0017434
0.0021384 -0.00049388 -0.00025714 -0.00075493
-0.020618 0.0057148 0.1105 0.33637 -0.0050028 0.01555 0.0018321 0.00018175
0.00088076 -0.0014921 0.0012187 -0.00058385
0.0054704 -0.001695 -0.004952 0.015593 0.35738 0.0040281 -0.0012904 -0.0013809
0.00010139 -0.00028469 0.00072849 -0.00033081
-0.0016796 0.0016945 0.0018655 0.00018113 -0.0012953 -0.001376 0.20047 0.17271
-0.018023 -0.0013303 -0.00028842 0.0026928
0.0021536 -0.0005478 0.00085454 -0.0015029 8.8632e-05 -0.00034412 -0.017996 -0.0012893
0.13692 0.213 -0.012961 -0.0017941
-0.00028245 -0.00078244 0.0011931 -0.00053198 0.00079582 -0.000298 -0.00027878 0.0026443
-0.01299 -0.0018317 0.14428 0.28562
1520000000 0.28125 0.11039 -0.014559 0.011091 0.0033087 -0.0040258 0.00012879 0.0027835
0.0021368 -0.0018254 -0.0010773 -0.00022285
-0.014544 0.01107 0.14348 0.3218 0.0025119 0.012543 0.0017986 -0.00084
-6.0456e-05 -0.0010609 0.00033149 -0.00098971
0.003299 -0.0040708 0.0025881 0.012547 0.34957 -0.053636 -0.0011243 -0.00036661
0.00052521 -0.00092138 0.00025312 -0.00018102
0.00016771 0.0027861 0.0017886 -0.00086042 -0.0011122 -0.00036699 0.2213 0.13418
-0.016053 0.0051072 0.0021674 0.0021516
0.0020832 -0.0018392 -6.7358e-05 -0.0010579 0.00052895 -0.00087471 -0.016108 0.0051652
0.16419 0.19693 -0.012081 0.0027774
-0.0010866 -0.00023527 0.00037914 -0.0010141 0.00022397 -0.00020724 0.0022218 0.0021144
-0.012037 0.0027847 0.1769 0.26625
1580000000 0.29058 0.065488 -0.0074689 0.014148 -0.00090817 -0.0047276 0.001711 0.0020143
-0.00018101 -0.0022106 -0.00016569 0.00044226
-0.007458 0.014135 0.17035 0.29843 0.0056743 0.0073613 0.00054191 -0.0017694
-0.00068122 -0.0010124 -0.00021277 -0.00075211
-0.00092066 -0.0047244 0.00572 0.0073521 0.32844 -0.10966 -0.0016565 0.00060526
-0.00046443 -0.0011533 0.00031369 -0.00067318
0.0017332 0.0020212 0.00054911 -0.001782 -0.0016675 0.0006028 0.23329 0.096707
-0.011426 0.0099425 0.0027458 0.00064229
-0.0001597 -0.0022434 -0.00067447 -0.0010039 -0.00049228 -0.0011751 -0.01137 0.0099815
0.18768 0.17835 -0.0087985 0.0086203
-0.000202 0.00039967 -0.00027177 -0.00079746 0.00026879 -0.00059922 0.0027498 0.00055379
-0.0088309 0.0086059 0.21005 0.24141
1640000000 0.29322 0.024119 -0.00046986 0.012438 -0.0027649 -0.0024843 0.0029734 0.00087694
-0.00067779 -0.0016955 -0.00035661 0.00038731
-0.00047761 0.01244 0.20074 0.27377 0.0057837 0.0024282 -0.00075387 -0.0019281
-0.00097828 -0.00026544 -0.00046648 -0.00068618
-0.0027892 -0.0024722 0.0058008 0.0023998 0.29958 -0.15958 -0.00059615 0.0015315
-0.0010947 -0.00074636 -0.00019065 -0.00059411
0.002974 0.00085495 -0.000781 -0.0019207 -0.00060495 0.0015265 0.24463 0.049188
-0.006413 0.01083 0.0026701 -0.0012995
-0.0006877 -0.0016847 -0.0010071 -0.00024485 -0.001092 -0.00075047 -0.0064235 0.010843
0.20984 0.1518 -0.0037745 0.010188
-0.00032662 0.00045654 -0.00044133 -0.00069194 -0.0001859 -0.00058708 0.0028137 -0.0012761
-0.0037643 0.010201 0.23706 0.2107
1700000000 0.28525 -0.020105 0.0028537 0.0091486 -0.0034704 9.4096e-05 0.0031563 -0.0015093
-0.0021622 -0.00065383 0.00066954 0.00035142
0.0028532 0.0091513 0.21787 0.24363 0.003302 -0.00036298 -0.0016603 -0.00058453
-0.0006995 0.00011745 -0.00083223 -0.00044274
-0.003462 0.00011723 0.0033057 -0.00037783 0.2548 -0.19817 0.00049015 0.0015996
-0.0020187 8.6118e-05 -0.00038664 -0.00079471
0.0031439 -0.0015393 -0.0016607 -0.00056789 0.0004689 0.0016074 0.24057 0.0023523
-0.003019 0.010543 0.0014968 -0.0022537
-0.0021826 -0.00064798 -0.00068437 0.00013549 -0.0020043 7e-05 -0.0029526 0.010582
0.22626 0.13029 0.0011831 0.0099453
0.00065004 0.00036976 -0.0008441 -0.00040825 -0.00045858 -0.00083434 0.0014707 -0.0023378
0.0011447 0.0099432 0.25406 0.17743
1760000000 0.27488 -0.067925 0.0048562 0.0054991 -0.0021894 0.001093 0.0010692 -0.0036492
-0.0014757 0.00069663 0.0002292 -0.0005475
0.0048588 0.0054834 0.24574 0.20521 0.00068768 -0.0018234 -0.001295 0.00030916
-0.0008297 0.00086151 -0.00051922 0.00031073
-0.0022089 0.0010916 0.0006643 -0.0018377 0.2065 -0.23025 0.0012968 0.0010437
-0.00094799 0.0015792 -0.0013279 -0.00049785
0.0010386 -0.0036868 -0.0012878 0.00031004 0.001312 0.0010576 0.23415 -0.046065
0.00010317 0.009269 -0.00017143 -0.0026568
-0.0015297 0.00069429 -0.00085282 0.0008758 -0.00094543 0.0016086 4.6573e-05 0.0092606
0.24037 0.09629 0.0048325 0.0067022
0.00017395 -0.0005059 -0.00048914 0.00033946 -0.0013245 -0.00050017 -0.000218 -0.0025808
0.0048628 0.0067276 0.26824 0.14106
1820000000 0.25041 -0.10548 0.0045896 0.00191 2.8936e-05 0.0022801 -0.0012621 -0.0030639
-0.0011654 0.0012421 -5.1923e-05 -7.784e-05
0.0045819 0.0018981 0.25623 0.17521 -0.0015461 -0.00013062 -0.0011813 0.0010781
4.0401e-05 0.0011208 -0.00057263 0.0003763
5.8721e-05 0.0022511 -0.0015402 -0.00012739 0.15496 -0.24501 0.0017645 0.00025412
0.00010433 0.0024169 -0.0015592 0.00033712
-0.0012745 -0.0030458 -0.0011832 0.0010826 0.0017788 0.00026312 0.20633 -0.092702
0.0017319 0.0076289 -0.0017206 -0.001835
-0.0011601 0.0012482 4.3316e-05 0.001105 0.00011288 0.0023734 0.001766 0.0076319
0.25564 0.066168 0.0056877 0.0029598
-0.00015634 -7.958e-05 -0.00060258 0.00038189 -0.0016338 0.00035363 -0.0017518 -0.0018673
0.0056375 0.0029326 0.2716 0.10465
1880000000 0.2158 -0.14474 0.0020243 -0.00020269 -0.00066493 0.002261 -0.003179 -0.0020583
2.9407e-05 0.0018842 0.0001621 -0.00071208
0.0020265 -0.00020067 0.26183 0.13015 -0.0034401 0.0023247 -0.00018456 0.0016493
0.00057849 0.0010241 5.896e-05 0.00081256
-0.00064875 0.0022698 -0.0034252 0.002343 0.10313 -0.25193 0.0015105 -0.0012746
0.0017228 0.0015172 -0.00084623 0.0014847
-0.0031712 -0.0020354 -0.00015418 0.0016458 0.0015116 -0.0012319 0.16908 -0.13272
0.0026702 0.0052945 -0.0022734 6.5222e-05
-1.3271e-05 0.0018381 0.00056238 0.0010143 0.0017187 0.001533 0.0026721 0.0052772
0.25859 0.035783 0.0055359 0.0004666
0.00023781 -0.00073588 9.5022e-05 0.00078291 -0.00086479 0.0014767 -0.0023339 5.4001e-05
0.0055677 0.00049385 0.27282 0.071761
1940000000 0.17799 -0.17142 -0.00043317 -0.0015436 0.0014702 0.0020135 -0.0037336 0.00054408
0.0014463 0.0009761 -0.00067561 -0.00059033
-0.00043582 -0.0015489 0.26466 0.097739 -0.0016295 0.0050445 0.00094372 0.0011487
0.0015341 0.00034967 0.00075083 0.00020034
0.0014895 0.0020228 -0.0016001 0.0050659 0.060372 -0.24402 -3.8415e-05 -0.0020988
0.0021525 4.0478e-05 0.00021177 0.0016151
-0.0037425 0.00059055 0.00098112 0.0011656 -3.2049e-05 -0.0020981 0.11937 -0.16653
0.0021047 0.0037615 -0.0016182 0.0010889
0.0015404 0.0009532 0.0015808 0.00032594 0.0020808 5.0837e-05 0.0020702 0.0037429
0.26169 -0.0029458 0.0037009 -0.0032593
-0.00069491 -0.00056243 0.00074632 0.00022138 0.00024728 0.0015888 -0.0014403 0.00096926
0.003736 -0.0032785 0.26388 0.034193
2000000000 0.13122 -0.18609 -0.0040376 0.00063921 0.0029267 0.0015853 -0.0022364 0.0037476
0.0011958 9.8715e-05 -0.00059165 0.00054668
-0.0040033 0.00062796 0.25115 0.061826 -0.00066074 0.0069063 0.0013689 0.00034669
0.0010707 -0.0010203 0.00028342 0.00023974
0.0029509 0.0015627 -0.00062696 0.0069214 0.01743 -0.22974 -0.0014485 -0.00096497
0.001778 -0.001205 0.0015741 0.00154
-0.0021568 0.0038151 0.0013929 0.00030378 -0.0014217 -0.0010597 0.065683 -0.17948
0.00057762 0.0026564 -0.00059723 0.0020393
0.0011961 0.00011481 0.0010593 -0.00102 0.0017758 -0.0012418 0.00065377 0.0027499
0.25563 -0.03613 -8.125e-05 -0.0040185
-0.00054613 0.00053272 0.00033717 0.00017965 0.0015911 0.0015407 -0.00033927 0.0021514
-0.00011515 -0.0039546 0.24947 0.0065787
2060000000 0.085593 -0.19365 -0.0049836 0.0031357 0.0031448 -0.00051965 0.00094265 0.0032422
0.0013983 -0.00091877 5.1358e-05 0.0010655
-0.0049477 0.0031322 0.23921 0.032478 0.0038779 0.0082046 0.00098437 -0.00058314
0.00056725 -0.0013124 0.00072153 4.1776e-05
0.0031398 -0.00056024 0.0039321 0.0081668 -0.014722 -0.21044 -0.0013699 0.00052114
0.0003059 -0.0020863 0.0030612 0.00037544
0.00092965 0.0031778 0.00099017 -0.0006082 -0.0012915 0.0005073 0.013524 -0.17811
-0.00047852 0.0036646 0.0009187 0.0010742
0.0014724 -0.00078416 0.00059702 -0.0013253 0.00032407 -0.0020872 -0.0005804 0.0036685
0.24132 -0.073956 -0.0020789 -0.0039233
3.2154e-05 0.0010896 0.00070344 1.1675e-05 0.0029275 0.00032633 0.0010878 0.0010454
-0.0019455 -0.0039273 0.23595 -0.01748
2120000000 0.039206 -0.18566 -0.0039599 0.0067788 0.0025728 -0.0025192 0.0029032 0.0019115
0.00035214 -0.0015831 0.00065726 0.00011563
-0.0039609 0.0067727 0.21769 0.0071339 0.006345 0.0046888 0.0011889 -0.0012348
-0.0010034 -0.0019837 0.00014032 -0.001079
0.0025076 -0.002577 0.0063855 0.0046421 -0.04347 -0.19384 -0.00054049 0.00094254
-0.0016308 -0.0015784 0.00044445 -0.0023112
0.0028134 0.0018436 0.0011555 -0.0012945 -0.00061752 0.00095559 -0.037894 -0.1625
-0.0011692 0.0051799 0.0015407 0.0012183
0.00022049 -0.0015533 -0.0010075 -0.0019 -0.0016708 -0.0015215 -0.0011234 0.0053951
0.22338 -0.10888 -0.005845 -0.0013552
0.00072267 0.00023706 0.00011021 -0.001048 0.00061375 -0.0022533 0.0014523 0.0012135
-0.0059967 -0.001472 0.21396 -0.033489
2180000000 -0.00080441 -0.17164 -0.0022369 0.010037 0.00075499 -0.0022876 0.0028803 -0.00037438
-0.00017101 -0.0010716 0.0012394 8.8635e-05
-0.0022211 0.010013 0.198 -0.011143 0.0074563 0.0040849 -0.00077314 -0.001672
-0.001926 0.00042625 0.00020132 9.9078e-05
0.00071928 -0.0023088 0.0074847 0.0040342 -0.064208 -0.16907 0.00086525 0.0012192
-0.00095333 0.00010648 0.00058987 -0.0021513
0.0028684 -0.00043016 -0.00079244 -0.0016339 0.00085378 0.001228 -0.076773 -0.13646
-0.0001952 0.0074328 0.0019995 0.00022077
-0.00010025 -0.0011204 -0.0019311 0.00047681 -0.0009767 0.00018415 -0.00025473 0.0071812
0.19566 -0.13901 -0.0061676 0.0023424
0.0010729 7.517e-05 0.00013905 9.4731e-05 0.00050748 -0.0020332 0.0019135 0.00017719
-0.0060604 0.0023653 0.19771 -0.047719
2240000000 -0.030147 -0.14739 0.0023225 0.011399 -0.00045098 -0.0029885 0.0017527 -0.0022143
-0.0018502 -0.00059615 0.00051327 -0.0017997
0.002285 0.011434 0.17787 -0.017531 0.0083815 0.00062448 -0.00092612 -0.00046679
-0.00062439 0.0010107 -0.00087124 -0.00055998
-0.00038855 -0.0030197 0.0083813 0.00056324 -0.081148 -0.14466 0.0014444 -0.0014051
-0.00093132 0.00022208 -0.0024964 -0.0014459
0.0017235 -0.0021523 -0.00092513 -0.00046091 0.0014453 -0.0014673 -0.11154 -0.10739
0.001662 0.0087655 0.0016099 -0.00052608
-0.0018785 -0.00062387 -0.00062449 0.0010059 -0.00094155 0.00016182 0.0016356 0.0089816
0.16517 -0.158 -0.0054781 0.0052932
0.00049188 -0.0019213 -0.00085114 -0.00052912 -0.0024198 -0.0014465 0.0016842 -0.00053689
-0.0055247 0.0052861 0.17497 -0.057987
2300000000 -0.057641 -0.11962 0.007778 0.0094036 -0.0012184 -0.0021618 -0.00033815 -0.0013084
-0.00088921 0.0010034 -0.0009667 -0.00075866
0.007765 0.0094053 0.15619 -0.026597 0.008769 -0.0016703 -0.00089623 0.00057846
-0.00021944 0.0013878 3.9269e-05 0.00068641
-0.0012539 -0.0022127 0.0087453 -0.0017598 -0.093651 -0.12077 -0.00036256 -0.0010821
-7.6577e-05 0.0018515 -0.0018622 0.00089956
-0.00028212 -0.001377 -0.00090622 0.00056174 -0.0003016 -0.0010672 -0.13291 -0.070658
0.0050196 0.0093108 0.00072057 -0.001699
-0.00085136 0.0008822 -0.00017302 0.0014966 2.7687e-05 0.0019368 0.0052004 0.0093424
0.12685 -0.17853 -0.0030482 0.0081574
-0.0011535 -0.00083755 -2.1313e-05 0.00073341 -0.0018288 0.00088094 0.0007808 -0.0017769
-0.003072 0.0083034 0.15772 -0.058739
2360000000 -0.073927 -0.087573 0.010891 0.0083943 -0.001144 -0.0018748 -0.0014027 -0.00081475
-0.00041352 0.00092256 -0.0014151 -0.00030065
0.010854 0.0084239 0.14671 -0.026244 0.0084018 -0.0046831 -0.00088888 0.0010356
0.001645 0.00043306 0.00016906 -0.00012684
-0.0010994 -0.001866 0.0083894 -0.0047719 -0.10296 -0.098619 -0.0023559 -0.0007632
0.0011481 -5.167e-05 -0.00091627 0.0018311
-0.0014561 -0.00075502 -0.00088858 0.0010337 -0.0023792 -0.0007822 -0.15064 -0.037059
0.0082639 0.0088683 0.0010047 -0.0020012
-0.00051016 0.0010198 0.0016302 0.00040834 0.0011992 -2.5629e-05 0.0082306 0.0088667
0.095431 -0.18102 0.000661 0.0091086
-0.0015018 -0.00031559 0.00012573 -0.00019743 -0.00085774 0.001753 0.0011112 -0.0018292
0.00072165 0.0090134 0.13634 -0.061211
2420000000 -0.08222 -0.059855 0.014242 0.0028449 -0.0033087 -0.001253 -0.00081867 0.00022399
0.0012533 0.0012233 -0.0013549 0.0016715
0.014223 0.0028705 0.12855 -0.026718 0.0049154 -0.0066479 0.0014966 0.0010469
0.00085186 -0.0013408 -0.00018958 -0.00014252
-0.0033029 -0.0012181 0.0048595 -0.0066853 -0.11602 -0.078214 -0.0018218 0.0011443
-8.0732e-05 -0.00049521 0.0004599 0.0026648
-0.00075281 0.00014081 0.0014672 0.0010815 -0.0017173 0.0011666 -0.15981 0.0071466
0.011898 0.0068413 -0.00011416 -0.0025975
0.0014705 0.001033 0.00088438 -0.0013143 -0.00014269 -0.00048576 0.011998 0.0067839
0.056087 -0.18146 0.0024329 0.0087874
-0.0013102 0.0017702 -0.00016829 -0.00024164 0.00047259 0.0025509 -0.00015195 -0.0027716
0.0024663 0.0087564 0.11797 -0.057063
2480000000 -0.082424 -0.02834 0.014091 -0.0026238 -0.0018972 -0.00033642 -0.00069269 0.0013165
0.0014426 -0.00087878 0.00022131 0.0015584
0.014125 -0.0026126 0.13014 -0.026561 0.0031631 -0.0089128 0.0010839 9.6866e-05
-0.00070773 -0.00091843 -0.0001527 -0.00016879
-0.0018876 -0.00032632 0.0030991 -0.0089416 -0.11912 -0.058088 -0.00047218 0.0029546
-0.0001262 -0.00077996 0.0017991 0.00095296
-0.00073251 0.0013545 0.0011264 6.64e-05 -0.00049083 0.0029074 -0.16153 0.045576
0.015343 0.0017828 -0.0013458 -0.0024523
0.0013579 -0.00062263 -0.00076294 -0.00082145 -0.00020472 -0.0007073 0.015334 0.0016726
0.021384 -0.17441 0.0054858 0.0074082
0.0001508 0.0015757 -0.00012663 -9.0238e-05 0.0017552 0.00095385 -0.0013103 -0.0024151
0.0053871 0.0074118 0.099572 -0.052845
2540000000 -0.086655 -0.0012207 0.01175 -0.0066297 -0.0027013 0.0010489 0.00044266 0.001136
-0.00034878 -0.0016066 0.00078882 0.0016294
0.011745 -0.0066034 0.117 -0.01779 -0.00090141 -0.0081296 0.00062635 -0.0014225
-0.0017426 2.849e-05 -0.00065235 0.00035299
-0.0026832 0.0010931 -0.00096882 -0.0081261 -0.12577 -0.034574 0.0014868 0.002439
-0.0012987 5.0278e-05 0.001515 -0.00083958
0.00050722 0.0011003 0.00057779 -0.001397 0.0015743 0.0024625 -0.15996 0.086358
0.015455 -0.0041764 -0.0021305 -0.0021228
-0.00032963 -0.0016696 -0.0017255 0.00012331 -0.0012459 5.0258e-05 0.015558 -0.0041018
-0.0075434 -0.15974 0.0081994 0.0056203
0.00076659 0.0015156 -0.00061671 0.0004085 0.0015807 -0.00088851 -0.0021179 -0.00208
0.0082431 0.0056362 0.085601 -0.039187
2600000000 -0.079015 0.023725 0.0084208 -0.010014 -0.0013482 0.0027834 0.00094316 -0.000313
-0.0009791 -0.00058619 0.001944 0.00053279
0.008462 -0.01002 0.11172 -0.032703 -0.0032452 -0.0064245 -0.0004684 -0.00081966
-0.00026583 0.0016212 -0.0001588 0.00082217
-0.0013619 0.0028054 -0.0033097 -0.0064087 -0.1305 -0.0093902 0.0028599 0.00016646
7.9685e-05 0.0016548 0.0012916 -0.0015437
0.00090478 -0.00035853 -0.00047466 -0.00082934 0.0029251 0.00017835 -0.14437 0.1209
0.012791 -0.0092985 -0.0029909 -1.9707e-05
-0.0010638 -0.0006193 -0.00026555 0.0016087 0.00013722 0.0015475 0.012783 -0.009331
-0.043487 -0.14006 0.0095233 0.0053729
0.0019851 0.00050331 -8.8295e-05 0.00067961 0.0012722 -0.0015119 -0.0032691 1.4292e-05
0.0095079 0.0053127 0.077228 -0.025337
2660000000 -0.073051 0.049491 0.0044894 -0.011842 -0.00032625 0.0012382 2.463e-05 -9.586e-05
-0.0023195 0.0003213 0.0013384 -0.00092424
0.0045017 -0.011805 0.11966 -0.02841 -0.0047737 -0.0047947 -0.0013969 -0.00030209
0.00036672 0.0017366 0.00050705 0.00074343
-0.00026279 0.0012263 -0.0048248 -0.0047525 -0.12955 0.011201 0.0019678 -0.0015172
0.00054113 0.00056779 -0.00096571 -0.0014329
1.4169e-05 -7.4015e-05 -0.0013745 -0.00031347 0.0019429 -0.0014943 -0.12292 0.1528
0.0083664 -0.012269 -0.0025437 0.0010725
-0.00238 0.0002727 0.00037308 0.0018276 0.00060535 0.00053339 0.0081876 -0.012449
-0.064844 -0.12007 0.010662 0.00068988
0.0013648 -0.00095187 0.0005743 0.00077696 -0.00098858 -0.0014935 -0.002486 0.001023
0.010625 0.00078712 0.072947 -0.0052048
2720000000 -0.061922 0.068257 0.00015027 -0.011851 -0.00021476 0.0029657 -0.00036062 8.2153e-05
-0.0020649 0.0022616 0.0004395 -0.001591
0.00017582 -0.011849 0.10504 -0.031589 -0.0052306 -0.0013559 -0.001515 0.00057843
0.0018481 0.00043829 0.00077327 -0.00015638
-0.00019279 0.0029738 -0.0052403 -0.0013053 -0.12412 0.040644 0.00046582 -0.0025656
0.00019996 0.00031583 -0.0010819 0.00059741
-0.00029298 -1.3648e-05 -0.0014694 0.00059314 0.00043956 -0.0025455 -0.089035 0.18209
0.0031746 -0.01345 -0.0017557 0.0025331
-0.0020613 0.0023233 0.0018578 0.00045596 0.00013917 0.00028411 0.003461 -0.013638
-0.085164 -0.087332 0.01175 -0.0016772
0.00041658 -0.0014914 0.00081761 -0.00019646 -0.0011159 0.00059403 -0.0017854 0.0024074
0.011891 -0.0016769 0.076628 0.012842
2780000000 -0.047468 0.087362 -0.004478 -0.010598 -4.9219e-05 0.0012355 0.00069255 -0.00024867
0.0011079 0.0025987 -0.00078879 -0.0016342
-0.0044581 -0.010591 0.10391 -0.043439 -0.0041883 5.9318e-05 -0.00019576 0.0017833
0.0017106 -0.0011143 9.1347e-05 -0.0002746
-1.3427e-05 0.0011916 -0.0041978 0.0001129 -0.12095 0.071201 -0.0017701 -0.0018781
0.00011601 -0.00038215 -0.00032932 0.00060421
0.00067203 -0.00026442 -0.00014081 0.0017721 -0.0017756 -0.0018663 -0.059251 0.20346
-0.0024672 -0.013423 -0.00064622 0.0018717
0.0011381 0.0026772 0.0017116 -0.0012193 -3.3398e-05 -0.00028658 -0.0024749 -0.013426
-0.099861 -0.053923 0.010301 -0.0064235
-0.00073629 -0.0016804 3.775e-06 -0.00030303 -0.0002908 0.00061905 -0.00069554 0.0020604
0.010218 -0.0065388 0.080836 0.031457
2840000000 -0.031513 0.10293 -0.0077424 -0.007318 0.0017336 0.0019392 1.0189e-05 -0.00016041
0.0014985 0.0010091 -0.0016652 0.0004556
-0.0077393 -0.0073585 0.10253 -0.036963 -0.0035347 0.0012681 0.00062792 0.00077696
-0.00022126 -0.0015827 -1.4478e-05 -1.5738e-05
0.001659 0.001963 -0.0035437 0.0013077 -0.11499 0.096916 -0.0015925 0.00013018
0.00021468 0.00050277 0.00080349 0.00074521
-2.6405e-05 -0.00020585 0.00063169 0.00073808 -0.0015693 0.0001097 -0.022553 0.21854
-0.0065121 -0.011014 0.00063688 0.0012199
0.0015065 0.0010078 -9.4849e-05 -0.0015938 4.4166e-05 0.00036726 -0.0062138 -0.010865
-0.10268 -0.022231 0.0080311 -0.0079514
-0.0017444 0.00043905 -3.5103e-05 -0.00014772 0.00079321 0.00076062 0.00030745 0.0009984
0.0081217 -0.0078844 0.095156 0.046817
2900000000 -0.017043 0.12248 -0.0090167 -0.0030613 0.001652 0.000138 0.00043668 -0.00081341
0.0021521 -0.0012848 -0.0008263 -2.298e-05
-0.0090271 -0.0030725 0.083318 -0.045064 -0.0012617 0.0026974 0.00098804 0.0001524
-0.00058439 -0.0014407 -0.00034957 -5.6914e-05
0.0017232 0.00012929 -0.0012501 0.00273 -0.097666 0.12976 -0.0011447 8.9119e-05
-0.00034746 -0.00088452 0.0017129 -0.00047905
0.00045979 -0.00093267 0.00099157 0.00017219 -0.001143 6.0445e-05 0.014352 0.22046
-0.0096817 -0.0069052 0.00098937 0.0019618
0.0018807 -0.0012233 -0.00062815 -0.0013065 -0.00025988 -0.0007898 -0.0098888 -0.0069652
-0.10199 0.016928 0.0055058 -0.010969
-0.00079684 0.00013737 -0.00029759 7.1378e-05 0.0017149 -0.00060734 0.0010826 0.0021833
0.0055035 -0.011055 0.10969 0.053229
2960000000 0.0051106 0.13377 -0.0087159 0.00057186 0.0006056 0.0013042 -0.00055521 -0.00086988
-0.00039406 -0.0018533 -0.00083394 0.00046146
-0.0087022 0.00056175 0.09258 -0.0448 -0.00088162 0.0013265 0.0010537 -5.6908e-05
-0.0011814 -0.00059942 0.00043668 0.0003885
0.00063061 0.0013023 -0.00085049 0.0013204 -0.078268 0.16059 -0.00061056 0.00070022
-0.00015081 0.00082397 -0.00013844 -0.0022871
-0.00059508 -0.00083807 0.001051 -8.9415e-05 -0.00062672 0.00072529 0.056294 0.22722
-0.01024 -0.001588 0.0017107 0.00052523
-0.00021647 -0.0019369 -0.0012484 -0.00061429 -0.00019906 0.00095773 -0.010116 -0.0015885
-0.089138 0.049202 0.00053955 -0.012179
-0.00080791 0.00031857 0.00035614 0.00036595 -2.2149e-05 -0.002293 0.0016456 0.00013854
0.0005062 -0.012128 0.12991 0.063936
3020000000 0.023613 0.14739 -0.0064126 0.0038111 0.0014001 -0.00039834 -0.0008491 -3.3421e-05
-0.00070512 0.0004603 -0.00021836 0.00046562
-0.0064091 0.0038354 0.081262 -0.033692 -0.00046039 0.00029004 0.00034735 -0.001031
-0.0017586 0.00055763 0.00071085 -6.5578e-05
0.0014439 -0.00038506 -0.00044345 0.00029312 -0.057178 0.18569 -0.00025612 0.001069
0.00077001 0.00029146 -0.00062985 -0.0014394
-0.00088377 -8.009e-05 0.00036335 -0.0010172 -0.00028684 0.0010873 0.095124 0.21924
-0.0090092 0.0012376 0.0003207 0.00029885
-0.0007806 0.00058808 -0.0017546 0.00050458 0.00076463 0.00048675 -0.0089438 0.001375
-0.072361 0.078364 -0.0026283 -0.01027
-0.00011923 0.00060518 0.00072172 -6.2605e-05 -0.00077481 -0.0014372 0.00041723 0.00056103
-0.0025045 -0.010259 0.15004 0.060726
3080000000 0.051173 0.15624 -0.0044516 0.0059866 0.0016854 -0.00018476 -0.00070079 -0.00015445
-0.00054805 0.00026565 7.6814e-05 0.00066204
-0.0044654 0.0059623 0.078603 -0.028387 -0.00019262 0.0006769 -0.00034308 -0.00017578
-0.00014661 0.0011999 2.0203e-05 -0.00060792
0.0016743 -0.00022186 -0.00017993 0.00067421 -0.019879 0.20725 -0.00050798 9.4042e-05
0.00047633 0.00030798 -0.0021713 -0.00046458
-0.00070257 -5.1745e-05 -0.00033141 -0.00019909 -0.00050788 9.4023e-05 0.12837 0.21127
-0.0063585 0.0054349 0.001799 0.00037298
-0.00045064 0.00029395 -0.00022404 0.0011833 0.00056987 0.00038916 -0.0062038 0.0054286
-0.043061 0.11093 -0.0069357 -0.0085423
-6.2247e-05 0.00054789 -7.7969e-06 -0.00061183 -0.0022069 -0.00044367 0.0020178 0.00040197
-0.0069916 -0.0086711 0.16502 0.067493
3140000000 0.079496 0.15876 -0.00098303 0.0074656 0.0026081 -0.0015278 -0.0011609 0.00080236
0.0014722 0.00089749 0.00030657 2.1037e-06
-0.00097372 0.0074391 0.074213 -0.03044 -0.00086738 8.4151e-05 0.00064921 -0.00011173
-6.0511e-05 0.00082038 0.00057639 -0.00038599
0.0025764 -0.001485 -0.00083118 0.00011424 0.023001 0.22778 0.00010407 0.001554
0.0014632 -0.00079971 -0.0026315 0.00089675
-0.001084 0.00072562 0.00067892 -0.00011012 0.00010242 0.0015131 0.16351 0.18536
-0.0027816 0.0065519 0.00094102 -0.0014251
0.0012983 0.00068579 -6.3215e-05 0.00077192 0.0015714 -0.00076009 -0.0028464 0.0063915
-0.02555 0.13013 -0.0088003 -0.0045101
0.0003132 2.7038e-05 0.00055077 -0.00041543 -0.0025887 0.00095143 0.00043574 -0.0014928
-0.0088116 -0.0043077 0.18941 0.057766
3200000000 0.11127 0.16891 0.0039362 0.0062431 0.00080738 -0.0027785 -0.00025597 0.001868
0.00051047 -0.0018999 -0.00016586 0.00048755
0.0039424 0.0061907 0.084216 -0.028999 -0.00091846 0.00039733 -0.00033209 -0.00076023
0.00066259 0.001238 -0.00042411 -0.0010222
0.00073548 -0.0027605 -0.00088873 0.00040602 0.068007 0.23213 0.0011306 0.0006796
-0.0003483 -0.0024357 -0.0013492 0.002447
-0.00023888 0.0019546 -0.00030742 -0.00081026 0.0010869 0.00077588 0.18301 0.16289
-6.489e-05 0.0061755 0.00032757 -0.0012592
0.0005414 -0.0018065 0.0006156 0.0012205 -0.00031034 -0.0024982 3.5013e-05 0.0061598
0.015555 0.1493 -0.009189 -0.00047368
7.2163e-06 0.00032777 -0.0003911 -0.0010026 -0.0013713 0.002358 0.00049968 -0.0012246
-0.0092169 -0.00054356 0.2055 0.056234
3260000000 0.14321 0.16057 0.0040125 0.0029945 -0.0008163 -0.0026439 0.00096966 0.00081573
0.00010561 -0.0016841 4.2266e-05 5.0598e-05
0.0040245 0.002974 0.09214 -0.032247 -0.0016763 0.0020844 -0.00019163 -0.00024326
0.00096222 -0.00057939 -0.0010873 0.00019991
-0.00084302 -0.0025822 -0.0016411 0.0021006 0.11873 0.2277 0.0003919 -8.4246e-05
-0.0011439 -0.00080942 0.00061669 0.0018666
0.0011078 0.00081333 -0.00019588 -0.00025398 0.00033304 -0.00013701 0.21044 0.12563
0.0026915 0.0051126 -0.00053271 -0.0018542
0.00014418 -0.0018314 0.0010194 -0.0005461 -0.0011703 -0.00091733 0.0026971 0.0051105
0.042356 0.15797 -0.0068107 0.0043255
0.00015502 7.4089e-05 -0.0011549 0.00022422 0.0007539 0.001881 -0.00084907 -0.0019565
-0.0068352 0.0044156 0.23431 0.046032
3320000000 0.17263 0.15466 0.0069449 0.0010492 -0.00057477 -0.0018277 0.00094854 0.00018329
-0.0017258 -0.0015253 0.00025415 0.00015101
0.0069652 0.0010765 0.098592 -0.028504 0.0010103 0.0024279 -0.00022376 -0.00064173
-0.00018183 -0.00011139 -0.00054491 0.00024791
-0.00052854 -0.0018238 0.0010264 0.0024426 0.16657 0.21851 0.00034209 -6.4266e-05
-0.0011855 -0.00031917 0.00023811 0.00070104
0.00086998 0.00018482 -0.00022475 -0.00065287 0.00040942 -0.00011997 0.21856 0.09517
0.0037986 0.0031008 -0.0010435 0.00012554
-0.0016543 -0.001372 -0.00023216 -0.00013446 -0.0011526 -0.00046105 0.0036881 0.0030141
0.075634 0.15858 -0.0032717 0.0048704
0.00032259 0.00011425 -0.00051759 0.0002685 0.00026792 0.00071646 -0.00094747 0.00027543
-0.0032698 0.0049343 0.24978 0.032294
3380000000 0.20787 0.13804 0.0053016 -0.0019904 -0.0010894 0.00053108 0.00092507 0.00035966
-0.0014429 0.00083855 0.00043952 -8.9558e-05
0.005342 -0.0019637 0.10937 -0.035998 0.00028604 0.0028222 -0.0012216 -0.00050475
5.3723e-05 -1.0097e-05 -0.00087646 0.00038732
-0.001063 0.00054349 0.00030687 0.0028289 0.20825 0.19569 0.00089128 -0.00038485
-0.0020079 0.00081801 0.00089848 0.0014328
0.0010228 0.0003064 -0.0012067 -0.00050147 0.00088781 -0.00039536 0.2332 0.063744
0.0052496 0.0026378 -0.00041257 0.00063836
-0.0016533 0.00066971 -4.2079e-05 2.5726e-05 -0.0019484 0.00073889 0.0052278 0.0028455
0.11812 0.14951 -0.00029182 0.0060011
0.00045727 7.2559e-05 -0.00076129 0.00051288 0.00085336 0.0013428 -0.00014872 0.0004456
-0.0002033 0.0060189 0.27955 0.014122
3440000000 0.23917 0.11659 0.0041375 -0.0035673 -0.00061095 -0.0017889 0.00089474 -0.00014855
-0.001698 0.001576 0.00068142 6.8252e-05
0.0040766 -0.0035393 0.10308 -0.041013 0.0030742 0.0018494 -0.0010236 0.0011169
0.00010772 0.00031713 0.00017517 0.00088935
-0.00060538 -0.0017684 0.0031011 0.0018221 0.2463 0.1668 -0.00032639 -0.00019093
0.00011208 0.0012421 0.00083726 0.00074839
0.0008387 -8.551e-05 -0.00099544 0.0011641 -0.00036664 -0.00012736 0.23473 0.030711
0.0069064 0.00018804 -0.00025454 -0.00025434
-0.001521 0.0015491 5.7694e-05 0.00014297 0.00011201 0.001243 0.0068356 3.2774e-05
0.1484 0.13875 0.0033675 0.0033086
0.00084311 0.00020297 0.00019933 0.0010066 0.00091408 0.00094842 -0.0005304 7.992e-05
0.0032517 0.0032656 0.29563 -0.015907
3500000000 0.27113 0.085148 0.0022734 -0.0041632 -0.0014766 0.0015354 0.0010824 -0.00075357
-0.00093438 0.0012713 0.00067118 -0.001093
0.0022798 -0.0041755 0.11556 -0.064847 0.0032944 0.0011303 -0.0005023 0.00073684
0.00041495 -4.3591e-06 0.00012256 0.00042382
-0.0014776 0.0016054 0.003286 0.0011045 0.27547 0.13286 0.00018414 -0.00034503
-0.00015009 0.00093357 0.0018432 9.0546e-05
0.0010334 -0.0007565 -0.00049904 0.00071439 8.7463e-05 -0.00048318 0.23916 0.0040216
0.0067737 -0.0026898 1.8815e-05 0.00012849
-0.00083145 0.001091 0.00041132 -2.5923e-05 -0.0003028 0.00083364 0.0069005 -0.0028518
0.19272 0.1107 0.0037741 0.0017381
0.00043593 -0.0009245 0.00014164 0.00031255 0.0016438 0.00017267 0.00024071 4.9937e-05
0.0038009 0.0016741 0.31618 -0.042892
3560000000 0.2897 0.051176 0.00048642 -0.0055581 -0.00019878 -0.00059436 0.00054366 8.0035e-05
0.0016805 0.0015098 -7.2275e-06 -0.0011888
0.0005333 -0.0055326 0.10963 -0.070029 0.0056204 -0.0011028 0.00035094 0.00062526
0.0006107 -1.7231e-05 0.00025627 0.00034127
-0.00015883 -0.00061633 0.0056168 -0.0011796 0.30287 0.090026 -0.0003524 -0.00019648
0.00042964 0.00055863 0.0013795 -0.00094194
0.00049894 0.00019937 0.00036299 0.00064348 -0.00026927 -0.0001603 0.22971 -0.032147
0.0057105 -0.0053797 -0.0001829 -0.00068476
0.0018303 0.0017908 0.00067599 -0.00014572 0.00070649 0.00052557 0.0056287 -0.0053437
0.2144 0.097209 0.0031619 -0.0020068
5.1815e-05 -0.0010883 0.00031249 0.00032021 0.0014014 -0.00098835 -0.00031801 -0.00067929
0.0032452 -0.0019465 0.32747 -0.082855
3620000000 0.30628 0.01374 -0.00085291 -0.0034323 -0.0017508 -0.00018065 0.00017156 -0.0019235
0.00026002 0.00069771 -0.00049699 -0.00090181
-0.00088441 -0.0034431 0.11036 -0.09925 0.0036189 -0.0040369 0.00020173 0.000541
-0.00021048 -0.00089165 0.00047065 0.00032679
-0.001645 -0.00013941 0.003583 -0.0040941 0.31544 0.045733 7.6871e-05 -0.00090923
2.9199e-05 0.00043863 0.00058095 -0.00072809
0.00014671 -0.0019509 0.00024893 0.00057823 4.1733e-05 -0.00090588 0.21869 -0.06277
0.0018085 -0.0074082 -0.0016338 0.00081195
1.5356e-05 0.00085698 -0.00021486 -0.00073794 -2.2849e-05 0.00035643 0.0020251 -0.0074859
0.23614 0.054819 0.0013913 -0.0018119
-0.00051605 -0.00062955 0.00049641 0.00030409 0.00064201 -0.0006248 -0.0013727 0.00088655
0.0012877 -0.0021296 0.33002 -0.11738
3680000000 0.31046 -0.030758 -0.0032833 -0.0037856 -0.00097605 0.0016768 -0.0012111 -0.00020293
0.0013591 4.6699e-05 -0.0012448 -0.00039447
-0.0032706 -0.0038543 0.10602 -0.11633 0.0011295 -0.0046682 0.00080403 0.00032058
-0.0004343 -0.00065409 0.00069211 0.00047906
-0.00095688 0.0017347 0.0010696 -0.0046901 0.32625 -0.0040819 -0.00099718 -0.00054792
0.00099446 0.00099502 0.00054812 -0.001998
-0.0010661 -0.00020562 0.00085965 0.00033178 -0.00097283 -0.0005218 0.20557 -0.096625
0.00017764 -0.0066342 -0.00067759 0.0012143
0.0012773 -2.0099e-05 -0.00026545 -0.00078362 0.00098046 0.00096854 7.229e-05 -0.0064445
0.25686 0.029469 0.00082976 -0.0022089
-0.0014227 -0.00032286 0.00052659 0.00037893 0.00073831 -0.0018995 -0.00068018 0.0012245
0.0012564 -0.0021058 0.32886 -0.16256
3740000000 0.31233 -0.066497 -0.0026753 -1.5216e-05 -0.0021752 0.0023645 8.6918e-05 -0.00075763
-0.00029144 -6.8534e-06 -0.0009659 0.0003803
-0.0026587 -3.2194e-05 0.097203 -0.13848 0.00063544 -0.0050549 0.00019929 -0.00028247
-0.00039826 -0.00026696 0.00058428 5.8233e-05
-0.0021372 0.0025149 0.00058037 -0.005069 0.32861 -0.043868 -0.00050582 8.6497e-05
0.0001575 4.4476e-05 -0.00066271 -0.001304
-1.9771e-05 -0.00064195 0.00020575 -0.0002491 -0.00051085 1.2803e-05 0.18399 -0.12038
-0.0017786 -0.0061199 0.00082021 0.0026474
-0.00012839 0.00027111 -0.00041683 -0.00012176 0.00011092 0.00024372 -0.0015469 -0.0061577
0.26202 -0.0089025 -0.00020956 -0.0018936
-0.00095909 0.0002683 0.00072192 8.4106e-05 -0.00051462 -0.0011494 0.00069283 0.002607
-0.00062119 -0.0018673 0.31547 -0.20177
3800000000 0.30681 -0.11239 -0.0019565 0.00039662 0.00072553 0.0038504 -0.0011491 -0.0016634
0.0014857 0.0011009 -0.0011974 0.00043334
-0.0020272 0.00038204 0.085949 -0.15319 -0.0021737 -0.0047912 0.00033385 0.00026476
-0.00086595 -0.00038766 0.0010556 -9.7569e-05
0.00078284 0.0037831 -0.0022492 -0.0048045 0.32473 -0.084931 -0.00070649 0.00042513
0.0011569 -0.00010652 -0.0010014 -0.00064474
-0.0011738 -0.0016564 0.00036748 0.00023628 -0.0005931 0.00040786 0.17408 -0.14612
-0.0035535 -0.0047819 0.0015565 0.0017922
0.0014306 0.00071183 -0.0008995 -0.00036943 0.0010297 -8.5728e-05 -0.0037979 -0.0048421
0.27565 -0.049563 0.0013121 -0.0014025
-0.00099828 0.00057761 0.00089226 -0.00013185 -0.00090605 -0.00056353 0.0017305 0.0017095
0.0012925 -0.00097642 0.30661 -0.24387
3860000000 0.29544 -0.14411 -0.00074755 0.00070048 0.0027431 0.0017399 -0.0020438 0.0011115
0.00058947 -0.0012537 -0.00014259 0.0015618
-0.00068899 0.00073101 0.066652 -0.16274 -0.0033579 -0.0047588 0.00054231 -0.00065727
-0.00079731 0.0015219 0.00055627 -0.0011094
0.0027179 0.0017441 -0.0034084 -0.0047415 0.30506 -0.1253 -0.00085876 0.00083489
0.00045201 -0.00063718 -0.00066068 -0.00028155
-0.0019871 0.0011209 0.00050244 -0.00057461 -0.00094461 0.00081158 0.14613 -0.16043
-0.0025948 -0.0050772 0.0019112 0.0010232
0.00064003 -0.00095535 -0.00071946 0.0014542 0.00028319 -0.00050154 -0.0025627 -0.0046942
0.27089 -0.081247 -5.2299e-05 -0.0021517
-0.00021114 0.0017491 0.00060591 -0.0011708 -0.00066153 -3.3974e-05 0.0021085 0.00085481
-0.00027048 -0.0028461 0.28462 -0.28101
3920000000 0.28045 -0.18458 0.0017428 -0.00015652 0.0036318 0.0023987 6.5107e-05 0.00096322
0.00053149 8.4958e-05 0.00074244 0.00044898
0.001783 -0.00012383 0.03912 -0.17889 -0.0048501 -0.0030372 -0.00032931 -0.00010677
0.00026873 0.00024371 -0.00049344 -0.00040161
0.0037303 0.0022594 -0.0048797 -0.0029489 0.2985 -0.15804 3.4948e-05 0.0013056
0.0015537 -0.0012914 -0.00025548 -0.00013375
-1.7676e-05 0.00088085 -0.00043721 -9.486e-05 0.00013282 0.0012946 0.12563 -0.17122
-0.0046117 -0.0039336 0.0022004 -0.00036405
0.0003245 -0.00017586 0.00014816 0.00024848 0.0014799 -0.0013945 -0.0047752 -0.004189
0.26229 -0.13036 0.0006741 -0.0021508
0.00058324 0.00042177 -0.00045397 -0.00040769 -0.00042207 -5.8939e-05 0.002123 -0.00031153
0.00093708 -0.0016807 0.2617 -0.30915
3980000000 0.25293 -0.22021 0.0015529 -0.0034335 0.0048506 -0.00024236 0.00016535 0.0010204
0.00081573 -0.001862 0.00046925 0.00017654
0.0016133 -0.0034819 0.016806 -0.19188 -0.0053845 -0.0012537 0.00072892 0.00058714
0.00059792 0.000469 -0.00010863 -0.0010606
0.0048836 -0.0002354 -0.0054281 -0.0011833 0.26986 -0.1885 0.0014627 0.00025554
-0.0011528 -0.0011238 -0.00062318 -0.000713
0.00032249 0.00095484 0.00072362 0.00053915 0.0014914 0.00022255 0.089752 -0.19258
-0.0049099 -0.0038108 0.0015871 -0.0011891
0.00097048 -0.0017058 0.00077689 0.00032132 -0.0012286 -0.000978 -0.0048454 -0.0037973
0.24898 -0.16053 0.00045448 -0.0049153
0.00075396 3.9591e-05 -4.8453e-05 -0.0009679 -0.00052483 -0.00073715 0.0018494 -0.001269
0.00059352 -0.005035 0.22714 -0.34691
4040000000 0.22542 -0.24562 -0.00097173 -0.004133 0.0036022 -0.0031296 0.00027164 0.00013299
-0.00063005 -0.00071623 0.00044116 4.3303e-05
-0.00098963 -0.0041165 -0.0083878 -0.19902 -0.0047077 3.1241e-05 0.00013749 -0.00092454
6.7638e-06 -4.1648e-05 -0.0013686 -5.4367e-05
0.0036129 -0.0031398 -0.0047137 8.8852e-05 0.24771 -0.22158 0.00018056 -0.0005429
-0.00057931 -0.00030239 -0.001458 0.00020492
0.00030263 0.00014387 0.00014103 -0.00094661 0.00018582 -0.00059682 0.068059 -0.18759
-0.0071746 -0.0018432 0.0014914 -0.00052062
-0.00082145 -0.00083073 -8.1436e-05 0.00013639 -0.00064918 -0.0002222 -0.0067685 -0.0019123
0.2361 -0.19425 -0.0019298 -0.0034945
0.0003591 2.9567e-05 -0.0012595 -7.8264e-05 -0.0015386 0.0001892 0.0013451 -0.00073722
-0.0020395 -0.003202 0.19005 -0.36472
4100000000 0.195 -0.26943 -0.0037032 -0.0028183 0.0010083 -0.0036623 -0.00018484 -2.8812e-05
0.00034393 -0.0018911 0.00025007 0.00046676
-0.0036544 -0.0028071 -0.034245 -0.20219 -0.0046378 0.00099939 -0.00019574 -0.00034108
0.00055971 0.00027206 -0.00032255 0.00024474
0.00099859 -0.0036104 -0.0046387 0.0010828 0.22567 -0.24831 0.0003528 -4.9496e-06
-0.00081589 -0.00019498 -0.0012546 0.00041041
-6.6638e-05 -5.9824e-05 -0.00020707 -0.00027346 0.00027312 -5.3613e-05 0.034541 -0.20086
-0.0062455 0.00089229 0.0011201 -0.0014292
0.00026074 -0.0018359 0.00067596 0.00019382 -0.00084139 -0.000171 -0.0065551 0.001138
0.21715 -0.21847 -0.0023827 -0.0044597
0.00051945 0.0002444 -0.00033964 0.00025828 -0.0012656 0.0003134 0.0011799 -0.0014488
-0.0023491 -0.0045385 0.15618 -0.39058
4160000000 0.16554 -0.28609 -0.0038154 -0.001642 -0.00052013 -0.003401 0.00058271 -0.00013155
-0.0036745 -0.00058625 0.00084355 -0.00072395
-0.0038134 -0.0016628 -0.059857 -0.19819 -0.0046749 0.0026103 -0.00045432 -0.0003161
0.00019693 -0.0003247 -0.001053 0.00036978
-0.0004364 -0.003356 -0.0046218 0.002645 0.19303 -0.26366 0.00052407 -0.00030042
-0.0010296 -0.00033161 -0.0011239 0.00087079
0.00060992 -0.00013725 -0.00044336 -0.00036436 0.00054735 -0.00033781 0.010395 -0.18844
-0.0055528 0.0014155 0.00085751 -0.0022569
-0.0037726 -0.00056333 0.00020121 -0.000234 -0.00099531 -0.00035993 -0.0055775 0.0014454
0.18259 -0.25377 -0.005084 -0.0032243
0.00074134 -0.00062375 -0.0010453 0.00033955 -0.001076 0.00096054 0.00075592 -0.0021369
-0.0048048 -0.0030694 0.1072 -0.40005
4220000000 0.13733 -0.30183 -0.0045375 0.00023825 -8.1258e-05 -0.0036095 -0.00020133 -0.00011434
-0.00073392 0.0010548 0.00049507 -0.0013398
-0.0045925 0.00025212 -0.096222 -0.18782 -0.0021733 0.0032844 -0.00025609 -0.00013061
0.00025761 3.4933e-05 -0.00077547 0.00095489
-6.2194e-05 -0.0035239 -0.0021479 0.0033103 0.16297 -0.2896 -2.8023e-05 2.4308e-05
0.00018927 0.00010289 -6.6257e-05 0.0012438
-0.00022037 -6.2387e-05 -0.0002022 -5.012e-05 8.5158e-05 -1.083e-05 -0.013218 -0.1867
-0.0044664 0.0022928 -4.4222e-05 -0.0022144
-0.00089509 0.0011545 0.00021588 -9.9971e-05 0.00018306 0.00026516 -0.0047641 0.0022124
0.16553 -0.27497 -0.0046369 -0.0022873
0.00036426 -0.001361 -0.0006604 0.0010372 -4.9145e-05 0.0014228 0.00017459 -0.0024411
-0.0047717 -0.0026586 0.078812 -0.41223
4280000000 0.10625 -0.3105 -0.0029726 0.0019236 -0.0018305 -0.0040748 -0.00036055 0.00056816
-0.00027098 0.0013468 -0.00065178 -0.00031947
-0.0029552 0.0018498 -0.12148 -0.19158 -0.0027401 0.0028843 -0.00083632 -0.00033473
0.00026648 0.00011626 0.00042437 0.00068965
-0.0018385 -0.0040481 -0.002653 0.0028935 0.13315 -0.29699 0.00078294 -0.0002477
-0.00074801 0.00089731 -0.00012581 0.00072759
-0.0003517 0.00055693 -0.00083914 -0.00031863 0.00071821 -0.00026042 -0.051062 -0.1717
-0.0050249 0.0027038 -0.00044751 -0.0022853
-0.00038751 0.0012412 0.00033992 0.00014733 -0.00077596 0.0009909 -0.0048649 0.0027276
0.11645 -0.29461 -0.0064175 -0.00036542
-0.00049105 -0.00024275 0.00039651 0.00070076 -0.00020046 0.00075106 -0.00069467 -0.0022102
-0.0064004 7.5676e-05 0.028936 -0.41803
4340000000 0.078954 -0.31954 -0.0018942 0.0021166 -0.0021613 -0.0014732 0.00022949 0.00051361
0.00021265 0.00060986 -0.00034133 -0.0010979
-0.0019115 0.0021394 -0.14167 -0.1655 -0.0021381 0.0037274 -1.9192e-05 0.00058081
-0.0001525 -0.00043147 0.00047468 0.00051653
-0.0022411 -0.001395 -0.0020983 0.0037897 0.097211 -0.31356 -0.00033966 -0.00080978
0.00022711 0.0011467 0.00078007 0.0019848
0.0002324 0.00049033 1.3231e-05 0.00065866 -0.00031613 -0.00088094 -0.068544 -0.16895
-0.0043746 0.0037507 -0.001461 -0.0021825
0.00022829 0.00077063 -0.00020144 -0.00054573 5.2631e-05 0.00098969 -0.0046968 0.0041467
0.088299 -0.3179 -0.0050391 0.0020391
-0.00028994 -0.0010546 0.0005246 0.00050922 0.00088342 0.0019374 -0.0013096 -0.0023589
-0.00497 0.0015843 -0.0057444 -0.41091
4400000000 0.047608 -0.32481 -0.00089281 0.0017697 -0.0023156 -0.0017278 0.00092034 0.0013267
0.00012011 0.00079318 -3.8661e-05 -0.00062186
-0.00090948 0.0017374 -0.17043 -0.15553 -0.0015711 0.0040916 -0.00037805 0.00050264
-0.00023014 -0.00054893 0.00069157 0.00041751
-0.0023902 -0.0016757 -0.0014955 0.0040787 0.067397 -0.3192 -6.748e-05 -0.00018428
0.00055052 0.00011865 0.00099768 0.0014009
0.00091311 0.0013395 -0.00043606 0.00046346 -9.4518e-05 -0.00023264 -0.093524 -0.15595
-0.0034596 0.0052223 -0.0018929 -0.0015113
0.00014083 0.00066079 -0.00011369 -0.00055989 0.00054399 7.7584e-05 -0.0031556 0.0052601
0.055442 -0.32778 -0.0046557 0.00089653
-0.00011832 -0.00052942 0.00077901 0.00026188 0.0010088 0.0011803 -0.0021429 -0.0014785
-0.0047512 0.0011616 -0.050611 -0.41577
4460000000 0.012284 -0.32436 -0.00045105 0.00038587 -0.0041507 -0.0010858 0.001451 -0.00063762
-0.00053908 0.0012193 -0.0010729 -0.00011927
-0.00042761 0.00039198 -0.19219 -0.12591 -0.0005856 0.0048533 -0.00025378 0.00074235
-0.00044295 -0.00033055 0.00044858 -0.00060314
-0.0042056 -0.0010723 -0.00048058 0.004865 0.042591 -0.32605 -0.00059692 -0.00055317
0.00059454 0.00044156 0.0017715 0.00066569
0.0013879 -0.00070323 -0.00022019 0.00081754 -0.00058896 -0.00056075 -0.10654 -0.13467
-0.0016573 0.0064965 -0.0024931 -0.00099893
-0.00052895 0.0012397 -0.00046395 -0.00039293 0.0005474 0.00037775 -0.0018512 0.006411
0.019178 -0.32071 -0.0043175 0.003483
-0.0011482 -0.00022095 0.0005151 -0.00056759 0.0019247 0.00066798 -0.0022258 -0.0010252
-0.0041951 0.0034341 -0.091013 -0.39684
4520000000 -0.011992 -0.32487 -0.00030286 -0.00038847 -0.0038526 0.00023141 0.00058417 -0.00015133
0.0015019 0.00016171 -0.00042335 0.0009945
-0.00031253 -0.00039089 -0.21673 -0.1087 0.0007783 0.004964 0.00060054 0.00079676
-0.00025581 0.00011471 0.00013198 -0.00016616
-0.0038092 0.0002154 0.00084599 0.0049753 0.011309 -0.32389 -0.0011077 0.00056858
0.00073285 -0.00081905 0.0017173 -0.00084741
0.00059774 -0.00013905 0.00059973 0.00076155 -0.0011094 0.0005157 -0.12464 -0.12535
-0.00046557 0.0059944 -0.0027655 -0.00018919
0.0016709 -4.7149e-05 -0.00016738 0.00014332 0.00083125 -0.00074992 -0.00011505 0.0062263
-0.029068 -0.33133 -0.0030433 0.0029675
-0.00053905 0.0010063 8.3938e-05 -0.00019662 0.0016933 -0.00086055 -0.0029264 -0.00012372
-0.0030509 0.0030295 -0.1194 -0.39453
4580000000 -0.049648 -0.31734 -0.0012667 -0.00069356 -0.0031954 0.0026375 0.00068515 -0.00039576
0.00016023 0.00013011 -0.00061625 0.00070846
-0.0012734 -0.00064457 -0.23499 -0.081917 0.0012473 0.0043122 0.00056423 -0.00011707
0.0001094 0.00016991 7.2117e-05 -0.00019435
-0.0031684 0.0026725 0.0012912 0.0042939 -0.020341 -0.32111 -0.00018322 0.00052776
-0.00055218 -0.00010164 0.0016387 -0.0010225
0.00071766 -0.0004138 0.00057956 -0.00012693 -0.00011476 0.0005339 -0.13481 -0.10046
0.0021018 0.0053265 -0.0029601 0.0012043
0.00014484 7.4762e-05 -5.4363e-07 0.00017312 -0.00050991 -8.0009e-05 0.0018561 0.0052424
-0.055207 -0.33476 -0.0025219 0.004149
-0.00045741 0.00074162 0.00015124 -0.00026865 0.0015695 -0.00094535 -0.002762 0.0012025
-0.0026735 0.0039473 -0.16464 -0.36491
4640000000 -0.0752 -0.31118 -0.0025477 -0.0015523 -0.0030284 0.0028247 0.00048264 -0.0013823
0.0016182 -0.00036272 0.00014013 0.00096087
-0.0025004 -0.0015782 -0.24512 -0.05424 0.0018158 0.003737 0.00070559 0.00031154
-0.00036526 0.00028519 -4.8759e-06 -0.00067772
-0.0030253 0.002868 0.0019268 0.0037193 -0.044907 -0.31532 0.00033194 0.00075814
0.0011326 8.301e-05 0.00038286 -0.0021432
0.00045427 -0.0013548 0.00076623 0.00036987 0.00026107 0.00077372 -0.14038 -0.086044
0.00352 0.003882 -0.0023641 0.0016458
0.0014982 -0.00033498 -0.00016528 0.00015932 0.0012113 0.00019248 0.0036517 0.0039999
-0.087134 -0.31801 -0.0023363 0.0039398
9.6412e-05 0.0010132 -9.8098e-06 -0.00062006 0.00031953 -0.0021573 -0.0026142 0.001652
-0.0024366 0.0041126 -0.18353 -0.35446
4700000000 -0.10322 -0.30636 -0.0040577 8.391e-05 -0.0014793 0.0045269 -0.00094899 -0.0010253
0.0012571 -0.00085857 0.0010197 0.00072937
-0.004065 5.7129e-05 -0.25681 -0.035525 0.0028042 0.0039827 0.0005167 -0.00052474
0.00011509 0.00029024 -0.00022117 6.8786e-05
-0.0014362 0.0045345 0.0028215 0.0039533 -0.075674 -0.30894 -8.9337e-05 0.00049318
0.00029668 -0.00010431 9.341e-05 -0.0015615
-0.00088953 -0.0008778 0.00045276 -0.0005154 -7.7526e-05 0.0004328 -0.15704 -0.065172
0.0033451 0.0017698 -0.001398 0.0023783
0.0010881 -0.00076886 2.7899e-05 0.00037855 0.00020402 4.1404e-05 0.0031986 0.001405
-0.12585 -0.30823 -0.0013557 0.004069
0.00094672 0.00082935 -0.0001696 -1.9003e-05 6.5082e-05 -0.0015207 -0.0012424 0.0023594
-0.0014199 0.0039872 -0.22695 -0.32548
4760000000 -0.13314 -0.29106 -0.0047328 0.0014058 0.00079564 0.0046447 -0.00062148 -0.00055868
0.0001172 -0.0011416 0.00090085 -0.0003715
-0.0046911 0.0013439 -0.25212 0.0067812 0.0031946 0.0030918 2.0242e-06 -0.00065785
0.00018963 0.00016633 0.00020666 -0.00026931
0.00081085 0.0045507 0.0032776 0.00305 -0.10631 -0.29477 0.00073252 0.00032993
0.0011723 -0.00026585 -0.0011344 -0.0010241
-0.00070933 -0.00065201 1.406e-06 -0.00067406 0.00069127 0.00035725 -0.15103 -0.048566
0.0024205 0.0009288 -0.00057598 0.0027419
0.00022945 -0.0011291 0.00027505 0.00019448 0.0012092 -0.00012575 0.0026181 0.0013022
-0.15809 -0.29065 -0.00042948 0.0044972
0.00084927 -0.00051271 0.00015949 -0.00019279 -0.0013199 -0.0010637 -0.00054253 0.0027191
-0.00046348 0.0045064 -0.23811 -0.30313
4820000000 -0.16019 -0.2771 -0.004926 0.0027308 0.0016221 0.0029251 -0.00085565 -0.00047819
0.00036356 -0.00097421 0.0002645 -0.00050123
-0.0048955 0.0026934 -0.26371 0.029084 0.0043255 0.0031019 -7.6804e-05 -0.00035724
0.00036558 -4.0116e-05 -0.00026797 -0.00038545
0.0016038 0.0028925 0.004374 0.003063 -0.13335 -0.2902 0.00049649 -0.00030882
0.00051898 -0.0010394 -0.0011203 -0.00038869
-0.00085335 -0.00040507 -6.9606e-05 -0.00038352 0.00050925 -0.00030183 -0.16643 -0.031006
0.0017395 6.8453e-06 1.8954e-05 0.0028613
0.00020542 -0.00099499 0.00031251 5.7961e-05 0.00048225 -0.0010719 0.0017052 -0.00017899
-0.19602 -0.27205 0.00010468 0.0037087
0.00030118 -0.00035537 -0.00022816 -0.00046816 -0.0010422 -0.00022244 4.8945e-05 0.0029764
3.287e-05 0.0036291 -0.27511 -0.27299
4880000000 -0.19126 -0.25709 -0.0041149 0.0045826 0.0021899 0.0031439 -0.0014094 0.00026239
-0.00080759 -0.00082171 0.00050868 -0.00013838
-0.0040925 0.0045626 -0.25507 0.07072 0.0047145 0.0014854 -0.0003582 -0.00017356
-2.2101e-05 8.1252e-05 -0.00019156 2.2805e-05
0.0022035 0.0031248 0.004721 0.0013849 -0.15223 -0.27686 0.00034668 -0.00036201
-0.000468 -0.0016763 -0.00055571 -0.00014589
-0.0013922 0.00021193 -0.00034687 -0.0001727 0.0003377 -0.00037244 -0.15927 -0.012436
0.0008675 -0.0001817 0.0011145 0.0025715
-0.0008423 -0.00079188 -7.4003e-06 7.2731e-05 -0.00030868 -0.0014358 0.00081255 -4.6407e-05
-0.22442 -0.25566 0.00071472 0.0034597
0.00044568 -0.00014445 -0.00015809 7.4193e-05 -0.00063568 -8.494e-05 0.0010891 0.0025359
0.00070387 0.0036492 -0.2869 -0.24372
4940000000 -0.21196 -0.23928 -0.0028087 0.0065922 0.0028747 0.0011834 -0.00030473 0.00066756
-0.00086478 -0.00071333 -3.7123e-05 -0.00068072
-0.0028299 0.006558 -0.26647 0.096473 0.0057632 0.0011175 -8.2482e-05 -6.7966e-05
0.00034208 -0.0003434 -0.0003364 0.00023941
0.0028844 0.0010903 0.0057838 0.00099103 -0.17199 -0.25372 0.00025757 -0.00049523
-0.0010708 3.1538e-05 -0.00036891 0.00019538
-0.00034207 0.00071127 -3.1304e-05 -5.7694e-05 0.00022408 -0.00049598 -0.16688 -0.0031218
-0.0003615 0.00044612 0.0018729 0.0018189
-0.00084343 -0.00052508 0.00031254 -0.00040316 -0.0011824 -1.2943e-05 -0.00017987 0.00044145
-0.24743 -0.22599 0.00054324 0.0032021
-1.0203e-05 -0.00069706 -0.0003395 0.00020058 -0.00036906 0.00024885 0.0018668 0.0018641
0.00071252 0.0030026 -0.31031 -0.21703
5000000000 -0.23232 -0.21493 5.1553e-05 0.0072196 0.0031082 0.0017705 -0.00022804 0.00070985
-0.00057463 0.0005509 -0.00020042 -0.00084808
1.5994e-05 0.0072448 -0.25256 0.11395 0.005741 -0.00079682 -0.00028457 -0.00010694
-0.00026656 -0.00058984 -0.0002226 -2.4045e-05
0.0031024 0.0017535 0.005707 -0.00090426 -0.20183 -0.23901 -0.00056285 -0.00072466
-0.00061313 -5.862e-05 -0.00030245 -0.00012748
-0.00015721 0.00066513 -0.00029921 -9.3507e-05 -0.0006216 -0.00074396 -0.16113 0.021143
-0.0004597 0.0017925 0.0022911 0.0012436
-0.00049438 0.00045711 -0.00019149 -0.00046712 -0.00046174 1.4835e-05 -0.00055529 0.0017695
-0.27295 -0.20417 0.0006665 0.0036985
-0.00022048 -0.00085246 -0.00021506 7.0675e-06 -0.00036333 -0.00011855 0.0023383 0.0012006
0.00042007 0.0039344 -0.32228 -0.18269
5060000000 -0.2533 -0.18716 0.0020604 0.0068817 0.0032553 -0.00031394 0.00019002 0.00057392
-0.00040482 -0.00016213 -0.00049013 -0.00021135
0.002058 0.0068541 -0.23483 0.15058 0.0050631 -0.0020445 2.1715e-05 0.00023208
-0.00039378 7.847e-05 -0.00034927 0.00025919
0.0032102 -0.00035614 0.0050397 -0.0021359 -0.21544 -0.21779 -0.00032988 0.00043801
-0.00080381 0.00036546 -0.0010641 7.1877e-05
0.000141 0.00056433 4.9622e-05 0.00016964 -0.0003253 0.00037437 -0.16264 0.028431
0.00025767 0.0029626 0.0019645 0.00055314
-0.00043199 -0.00016985 -0.00049589 4.6529e-05 -0.00094091 0.00024009 0.00029525 0.0030893
-0.28457 -0.17318 0.0019591 0.0033584
-0.00044796 -0.00015271 -0.00028014 0.00021688 -0.00092113 8.763e-05 0.0019729 0.00052133
0.0022161 0.003286 -0.33444 -0.15396
5120000000 -0.26912 -0.16182 0.0034898 0.0057582 0.0030293 -0.00050325 0.00039617 0.00069192
-0.00034972 0.00081294 -0.00045461 0.00019072
0.0034957 0.005752 -0.22908 0.17693 0.0047658 -0.002734 6.3231e-05 0.00020365
7.9473e-05 5.0034e-05 5.5421e-05 0.000215
0.0029413 -0.00054906 0.004741 -0.0027992 -0.22997 -0.20258 -0.00010458 0.00016057
-0.00024176 0.0009841 -0.0011597 0.0007191
0.0004475 0.00063507 0.00010842 0.00027315 -0.00010086 0.00014515 -0.15908 0.054665
0.0017742 0.0032919 0.0023307 0.00027349
-0.0003167 0.0008698 0.00014181 -2.3739e-05 4.3512e-05 0.0010972 0.0018533 0.003276
-0.29736 -0.13925 0.0016619 0.0035179
-0.00040266 0.00013787 0.00015937 0.00030177 -0.001192 0.00079142 0.0023099 0.00034557
0.0015793 0.0034616 -0.34708 -0.11977
5180000000 -0.28494 -0.13138 0.0049972 0.0046632 0.0034162 -0.0012999 0.00028261 0.00058698
-8.5285e-05 0.00042106 -0.00035477 0.00038519
0.0050006 0.0046804 -0.2065 0.19987 0.0039755 -0.0038506 -0.00031398 -0.00020801
-1.4823e-05 -0.00014296 -0.00011935 0.00010472
0.0034065 -0.0014092 0.0039571 -0.0039013 -0.24072 -0.16571 -0.00023371 0.00064285
0.00014162 -9.1001e-05 -0.00027134 0.0009008
0.00025809 0.00053435 -0.00031804 -0.00021362 -0.00022475 0.00063755 -0.15788 0.06434
0.0032604 0.0033587 0.0024073 -0.00062736
-0.00023008 0.00037476 -4.6529e-05 -0.0001081 -4.2447e-05 -0.00024758 0.0031704 0.0033772
-0.30868 -0.09703 0.0028532 0.0035483
-0.0003517 0.00049929 -0.00015225 9.6619e-05 -0.00013034 0.0008157 0.0022958 -0.00068572
0.0030846 0.0036221 -0.34925 -0.087757
5240000000 -0.29329 -0.10425 0.0052045 0.0033192 0.0026274 -0.0028847 0.00066786 -5.5639e-05
-0.00039366 -3.3734e-05 6.2413e-06 0.00058547
0.0051646 0.0033388 -0.19464 0.23701 0.0030152 -0.0046335 -5.0437e-05 0.00012845
-0.00017669 -2.7999e-05 0.00020449 0.00032627
0.0025893 -0.0028889 0.0029248 -0.0046626 -0.25786 -0.14073 0.00032716 0.00033634
-0.00038955 0.00044384 3.8656e-05 0.0013091
0.00065829 -8.539e-05 -4.2501e-05 0.0001553 0.00035377 0.00036416 -0.15857 0.08499
0.0037008 0.0021278 0.0017648 -0.001357
-0.00032583 -1.1747e-05 -0.00019995 -4.6164e-05 -0.00017976 0.00056376 0.0039297 0.0020618
-0.32118 -0.056234 0.003408 0.0025461
-2.6529e-05 0.00056303 0.00030742 0.00042962 4.6904e-06 0.0013643 0.0015775 -0.0012556
0.0033379 0.0025155 -0.35536 -0.055096
5300000000 -0.29808 -0.0741 0.0059005 0.0017767 0.0014833 -0.0032606 9.5652e-05 -0.00028405
0.00051307 0.00060235 0.00020476 0.00012737
0.0059014 0.0017754 -0.18662 0.24177 0.0020967 -0.0053302 -0.00012326 0.00019845
-6.0007e-05 0.00024519 0.00036566 0.00029223
0.0014351 -0.0032821 0.0020051 -0.0053836 -0.27349 -0.11477 0.00036182 -0.00024535
0.00026015 0.00053339 0.00067178 0.00076804
0.00010349 -0.00027094 -0.00014592 0.00019723 0.00035679 -0.0002617 -0.15079 0.094333
0.0052872 0.0012427 0.0012837 -0.001468
0.00046848 0.00064127 -1.7698e-05 0.00027287 0.00018082 0.00048425 0.005208 0.0012535
-0.33186 -0.030111 0.0037755 0.0022138
0.00018706 0.00020567 0.00027628 0.00022716 0.0007353 0.00077001 0.0013536 -0.0015087
0.0037689 0.0021634 -0.35095 -0.018756
5360000000 -0.2982 -0.037003 0.0058865 0.00066695 0.00038008 -0.0036635 0.00040861 -1.0212e-05
0.00012168 0.00028437 0.00053001 -8.5175e-05
0.0058654 0.00068914 -0.14909 0.26324 0.00082066 -0.0054888 7.6223e-05 0.00023057
-0.00010463 0.00011099 0.00052659 -0.0001293
0.00035988 -0.0036461 0.00071461 -0.0055115 -0.27177 -0.087983 0.00035258 0.00044123
0.00021313 0.00049132 0.00076762 0.00042222
0.00040553 1.5319e-06 9.4231e-05 0.0001999 0.00038141 0.00042763 -0.14881 0.1121
0.0055299 -0.00096754 0.00075368 -0.0020909
0.00018598 0.00034817 -0.00013125 8.068e-05 0.00039302 0.0005334 0.0055753 -0.00088366
-0.32508 0.0085617 0.0046443 0.0019321
0.00047282 -5.2604e-06 0.00056889 -9.0851e-05 0.00072286 0.00055573 0.00062642 -0.0020922
0.0047301 0.0018968 -0.34859 0.0095472
5420000000 -0.3008 -0.013795 0.005996 -0.0011431 -0.0005606 -0.0035411 -4.79e-05 -0.00015593
0.00083571 0.00047127 0.00027126 -0.00022393
0.0059945 -0.0011404 -0.12994 0.28968 -2.756e-05 -0.005512 6.6773e-05 0.00014755
-8.0742e-06 0.00012908 0.00037231 -0.00013412
-0.00065739 -0.0035203 -0.00013971 -0.0055233 -0.28745 -0.054967 -0.000212 -0.00055168
0.00091304 0.00017877 0.0010272 1.403e-05
-9.233e-05 -0.00015187 0.00010051 0.00012941 -0.0001984 -0.00053056 -0.13742 0.1268
0.0046514 -0.0021941 0.00016786 -0.0017012
0.00081062 0.00048108 7.418e-05 0.00012257 0.00087245 0.00023656 0.0046947 -0.0022853
-0.32991 0.037316 0.0049853 0.00064804
0.00021764 -0.00024749 0.00034453 -0.00014512 0.00091424 -7.3934e-05 0.00017807 -0.0017658
0.0049722 0.0006021 -0.34136 0.051373
5480000000 -0.29297 0.022672 0.0049609 -0.0019783 -0.0019207 -0.0029333 0.00034372 9.4096e-06
0.00092178 -0.00030944 -4.5094e-05 -2.1161e-05
0.0049654 -0.0019563 -0.11545 0.29735 -0.0016229 -0.0057518 2.5557e-05 0.00019393
0.00014222 2.9817e-05 0.00026358 -0.00017071
-0.0019822 -0.0029697 -0.0017133 -0.0057435 -0.29193 -0.032505 -0.00030478 0.00014947
0.00060505 -0.00047321 0.00074945 -8.172e-05
0.00036731 -2.9554e-05 -2.119e-05 0.00024043 -0.00034914 0.00020718 -0.13076 0.1379
0.0037784 -0.0033834 -9.9313e-05 -0.0020366
0.00086799 -0.0003733 0.00015004 2.6777e-05 0.00074242 -0.00036045 0.0037744 -0.0034233
-0.31823 0.064453 0.0047431 -0.00011267
-5.1841e-05 3.9207e-06 0.0002664 -0.00016795 0.00075435 9.7953e-05 -0.00010186 -0.0019357
0.0047804 -0.000122 -0.33188 0.073025
5540000000 -0.2888 0.047849 0.0040837 -0.0026182 -0.0027495 -0.0018317 0.00034581 -0.00034906
0.00017667 -8.6606e-05 -0.00028864 0.00017149
0.00409 -0.0026205 -0.074475 0.31464 -0.0026779 -0.0050323 0.00044801 0.00013309
-2.9516e-06 -0.00025329 -4.0094e-05 -0.00041484
-0.0027822 -0.0018607 -0.0027646 -0.0049889 -0.29095 -0.011681 0.00022547 -0.0001815
0.00023606 -9.5908e-05 0.00055014 -0.00030013
0.00040782 -0.00036149 0.00043654 8.864e-05 0.00020377 -0.00023135 -0.11924 0.15907
0.0024319 -0.0038185 -0.0010533 -0.0018556
6.7374e-05 -0.00017572 2.4463e-05 -0.00020071 0.00026055 -0.00025486 0.0024215 -0.0038183
-0.3033 0.098829 0.0049915 -0.0010345
-0.00032503 -7.6234e-07 -0.00012209 -0.00039903 0.00038037 -0.00032982 -0.0011104 -0.0018152
0.0050298 -0.0011564 -0.32416 0.11408
5600000000 -0.27745 0.076008 0.0033443 -0.0035734 -0.0025407 -0.0016688 0.00036006 -0.00038498
0.00036808 -0.00031412 0.00015412 0.00033473
0.0033575 -0.003569 -0.071695 0.32852 -0.0037026 -0.0047187 9.2094e-05 -0.00020897
-6.6679e-05 4.0454e-06 -0.00023599 -0.00017898
-0.0025311 -0.0015821 -0.003792 -0.0046372 -0.29005 0.020159 -1.4313e-05 5.9824e-05
0.00023789 -0.00065521 0.00019151 -0.00048918
0.00034005 -0.00038939 7.1731e-05 -0.00015871 -2.2124e-05 0.0001072 -0.11148 0.15844
0.0016871 -0.0037423 -0.0010519 -0.0011401
0.00043763 -0.00028434 -7.0091e-05 -4.6936e-05 0.00028802 -0.00066723 0.0016725 -0.0037187
-0.29443 0.12762 0.0043743 -0.0016552
0.00014364 0.00046683 -0.00022616 -0.00018299 0.00029157 -0.00042138 -0.00099597 -0.0010764
0.0044481 -0.0016934 -0.30163 0.12872
5660000000 -0.26588 0.09816 0.0030619 -0.0036413 -0.0034615 -0.00042983 -0.00039175 -0.00072362
-0.00017835 -0.00058179 0.0002643 -0.00025432
0.0030857 -0.0036371 -0.030149 0.31982 -0.0045435 -0.0029738 -2.4875e-06 -0.00013061
2.9695e-05 7.4657e-05 -0.00017006 -0.00010014
-0.0034495 -0.0003571 -0.0046012 -0.0028955 -0.29046 0.043892 -0.00012476 0.0001529
-0.00039874 -0.00028737 0.00032368 -0.0010769
-0.00034774 -0.00070461 -3.2006e-05 -0.00018067 -8.7735e-05 0.00010232 -0.0962 0.17857
0.00072511 -0.0040922 -0.0013584 -0.00087197
-0.000145 -0.00058565 5.8448e-05 0.0001192 -0.00046027 -0.00033197 0.00070541 -0.0040477
-0.27934 0.15486 0.004207 -0.0025616
0.00036616 -0.0002467 -0.00016515 -6.8689e-05 0.00026854 -0.0011035 -0.0013953 -0.00084731
0.004147 -0.0025978 -0.29341 0.16485
5720000000 -0.2505 0.11947 0.0026304 -0.0042131 -0.0028025 0.00077288 -0.00048302 -0.0002598
-0.0003454 -0.0001041 -6.0392e-05 -0.00026198
0.0026362 -0.0042152 -0.0021014 0.34492 -0.0057119 -0.0026792 7.5316e-05 -8.4466e-05
-0.00023367 9.1998e-05 -0.00023084 0.00016165
-0.0028016 0.00080694 -0.0057489 -0.0025817 -0.28685 0.075111 0.00015773 5.2584e-05
0.00032039 0.00029306 -0.00023192 -0.0002354
-0.00049712 -0.00022632 8.4073e-05 -0.00010215 0.00019495 0.00011178 -0.080142 0.18029
-0.00022681 -0.0036931 -0.0014959 -0.00042796
-0.00035333 -8.2607e-05 -0.00026542 5.252e-05 0.0003731 0.00023699 -0.00016043 -0.0036979
-0.26766 0.18114 0.0039948 -0.0037579
-7.9589e-05 -0.0002864 -0.00014926 0.00014391 -0.00014758 -0.00027746 -0.00145 -0.00036046
0.0039013 -0.0037584 -0.26221 0.18235
5780000000 -0.23413 0.137 0.0014535 -0.0048462 -0.0024213 0.0011879 -0.00068522 0.0001642
-0.00029546 -0.00034161 -0.00018665 -0.00022759
0.0014778 -0.004852 0.011389 0.33953 -0.0060951 -0.00056751 -2.2392e-05 -0.00024218
3.7704e-05 1.9973e-05 5.7579e-06 -0.00016348
-0.0024191 0.0012438 -0.0061191 -0.00044825 -0.28326 0.092026 -2.6971e-05 -9.2642e-05
0.00017782 -0.00013122 -0.00034968 -0.00059173
-0.0006766 0.00014299 -1.6459e-05 -0.00021933 -2.8496e-05 -8.4049e-05 -0.071165 0.19614
-0.00019221 -0.003159 -0.0013394 9.3162e-05
-0.00028006 -0.00036575 4.5158e-05 1.4405e-05 0.00014426 -0.00023911 -0.00015392 -0.0032345
-0.25708 0.20223 0.0029187 -0.0037814
-0.00013956 -0.00022476 -4.6267e-06 -0.00014681 -0.00032777 -0.00053781 -0.0013582 3.6761e-05
0.0027852 -0.003781 -0.25354 0.20428
5840000000 -0.22012 0.1581 0.00016122 -0.0054881 -0.0021759 0.0011613 -6.4679e-05 0.00035233
-0.00034568 0.00030521 -0.00045695 -0.00038727
0.00018086 -0.005455 0.04718 0.34251 -0.0058733 0.00066018 -0.00016893 -3.4446e-05
0.00022216 -9.8328e-06 -0.00012644 0.00022497
-0.0021704 0.0011983 -0.0058509 0.00077323 -0.2757 0.11611 -0.0001922 3.1245e-05
-0.00027532 -0.00063404 -0.00061094 -0.00038616
-0.00013755 0.00032573 -0.00021556 -1.7154e-05 -0.00023494 4.1102e-05 -0.048302 0.19912
-0.0008761 -0.0037465 -0.0013053 0.00012023
-0.0003642 0.00029768 0.00021032 1.2669e-05 -0.0002843 -0.00059212 -0.00093444 -0.0037203
-0.23993 0.2114 0.0021585 -0.0041991
-0.00041617 -0.000323 -9.7296e-05 0.00015938 -0.00068487 -0.00032124 -0.0013086 0.00022422
0.0020801 -0.004312 -0.21695 0.22828
5900000000 -0.20601 0.16989 -0.0019255 -0.0054492 -0.0021515 0.0025802 -0.00014741 2.6613e-05
0.00012732 -0.00014778 -0.00012431 0.00028002
-0.0019391 -0.0054595 0.067266 0.34194 -0.005033 0.0021782 1.6557e-05 -9.8865e-06
-6.8187e-05 -0.00033205 -7.8991e-05 -0.00011886
-0.0021093 0.0025992 -0.0049734 0.0022849 -0.25976 0.13135 -3.5748e-05 -9.9974e-05
-0.00038791 -0.00042019 -0.00086123 -3.8484e-05
-0.00011685 2.6869e-05 -3.7684e-06 -6.7106e-07 3.6718e-06 -0.0001611 -0.040997 0.20943
-0.0013381 -0.0034441 -0.0012935 0.00031539
0.00015411 -0.0001349 1.7489e-05 -0.00034736 -0.00048795 -0.00041546 -0.0013178 -0.0034619
-0.21381 0.22538 0.0019055 -0.004905
-4.9381e-05 0.00011458 -5.5394e-05 -7.8834e-05 -0.00078861 -5.4493e-05 -0.0012943 0.00025853
0.00178 -0.0050218 -0.20299 0.23784
5960000000 -0.18537 0.18285 -0.0030691 -0.0039811 -0.00064303 0.0025735 -0.00015156 0.00016976
-0.0001851 4.0963e-05 -5.4536e-05 3.8614e-05
-0.0030295 -0.0040048 0.094005 0.34065 -0.004075 0.0022506 -0.00019682 2.915e-05
-2.9225e-05 6.8412e-05 3.1055e-05 0.0003146
-0.00058123 0.0025958 -0.0040273 0.002334 -0.24421 0.1572 -7.2716e-05 -0.00017673
-0.00047329 0.00024498 -0.00038208 -0.00014325
-0.00010207 0.00016998 -0.00020293 2.5694e-05 -0.0001035 -0.00015793 -0.022337 0.21783
-0.0023128 -0.0031373 -0.00094621 0.00088642
-0.00025369 -1.127e-05 -1.659e-05 7.7678e-05 -0.00033851 0.00028788 -0.0023963 -0.0031196
-0.19328 0.24044 -0.00011459 -0.0053646
-0.00010732 1.3576e-05 -3.1918e-05 0.00028228 -0.00036372 -0.00012644 -0.0010368 0.00096701
4.7164e-05 -0.0052543 -0.17328 0.26445
6020000000 -0.16744 0.19805 -0.0038156 -0.0029535 -8.4543e-05 0.0029271 -3.5085e-05 0.00054425
-0.00024328 0.00041703 -0.00011894 0.00026365
-0.0037779 -0.0029442 0.12205 0.33179 -0.0045035 0.0032308 -7.5048e-05 0.00015208
-0.00016192 0.00010964 -0.00020194 0.00012781
-5.7768e-05 0.0029365 -0.004441 0.0033325 -0.2243 0.16905 -0.00029464 0.0002048
-0.00069763 0.00010152 -0.00039198 0.00038225
-2.0988e-05 0.00056112 -7.2926e-05 0.00013628 -0.00028532 0.00022918 -0.015917 0.21326
-0.0029705 -0.0029975 -0.00072695 0.00085643
-0.00024657 0.00036047 -8.1486e-05 0.0001932 -0.00064697 0.00016351 -0.0029472 -0.0029644
-0.16405 0.25342 -0.00019976 -0.0047764
-0.0001264 0.00030424 -0.0001864 0.00019071 -0.00044677 0.00047387 -0.00065235 0.00072352
-0.0004529 -0.0048028 -0.1468 0.26342
6080000000 -0.14706 0.20661 -0.0039463 -0.00085426 0.0012937 0.0028047 0.00012343 8.572e-05
0.00012023 0.00016716 0.0002736 4.9012e-05
-0.0039545 -0.00085598 0.14351 0.33226 -0.002966 0.0046045 -3.3087e-05 -1.9067e-05
4.6785e-05 0.00011064 0.00018301 0.00023794
0.0013321 0.0027346 -0.0028974 0.0046312 -0.20629 0.19604 0.00027224 0.00018603
-0.00023405 0.00047214 -0.00019986 0.00034695
0.0001008 9.0337e-05 -2.144e-05 -3.6847e-05 0.00026764 0.00020837 0.00091488 0.22133
-0.0040659 -0.0019846 -0.00078112 0.0010538
0.00017059 0.00015243 -3.6258e-05 7.9374e-05 -0.00017817 0.00058786 -0.0040884 -0.0019375
-0.13532 0.2707 -0.0014341 -0.0052815
0.00023552 9.423e-05 0.00022396 0.00029121 -0.0002897 0.00020028 -0.00092489 0.0011032
-0.0012347 -0.005284 -0.12418 0.28442
6140000000 -0.12984 0.21953 -0.0035573 -0.00061561 0.0015812 0.0021795 9.813e-05 -1.4773e-05
-2.9686e-06 -0.00010437 0.00038499 -0.00018548
-0.0035542 -0.00063167 0.17016 0.31314 -0.0020856 0.0052949 5.7226e-05 4.357e-05
0.00038329 -3.7738e-05 0.0003551 0.00010105
0.0016479 0.0021532 -0.0019822 0.0053276 -0.18237 0.21509 0.0003244 -0.0001222
0.00011396 0.00063489 -0.00016711 0.00075326
8.8799e-05 -2.7657e-05 5.0121e-05 3.5216e-05 0.00037484 -0.00013256 0.013568 0.21215
-0.0047265 -0.00084485 -0.00060522 0.0013683
-1.3096e-05 -6.9105e-05 0.00038161 -7.6489e-06 7.0326e-05 0.00058799 -0.0046179 -0.00085404
-0.11564 0.29031 -0.0032637 -0.0041456
0.00036177 -0.00015443 0.00029559 7.0022e-05 -3.785e-06 0.00067846 -0.00043117 0.0014515
-0.0033168 -0.0042013 -0.085679 0.28252
6200000000 -0.11426 0.22491 -0.0030329 -0.00023118 0.0021979 0.0012853 0.00011384 0.00031899
-0.00024103 0.00013269 -0.00012595 -0.00029498
-0.0030179 -0.00023251 0.19802 0.31129 -0.00086432 0.0052535 5.6948e-05 0.00022094
2.3588e-05 -7.5976e-05 9.7081e-05 9.6455e-05
0.0022137 0.0011978 -0.00077347 0.0052477 -0.16322 0.22882 0.00015581 -0.00031927
0.00049536 -4.0072e-05 0.00019125 0.00025783
0.00012454 0.00040429 5.9033e-05 0.00024352 0.00013595 -0.00030854 0.027057 0.22047
-0.0042743 0.00047664 0.00025395 0.0014323
-0.00017104 0.00012473 3.8831e-05 -7.0008e-05 0.00045622 -4.3429e-05 -0.0044363 0.00047886
-0.10308 0.29559 -0.0037391 -0.0036859
-8.4805e-05 -0.00033533 0.00011478 6.3563e-05 0.00016886 0.0003227 6.465e-05 0.0014245
-0.0035895 -0.0033711 -0.07208 0.29216
6260000000 -0.099239 0.23774 -0.0031614 0.00082786 0.0021233 0.00060047 0.00029074 -6.5093e-05
0.00015735 0.00020286 -2.9441e-05 -2.7243e-05
-0.0031737 0.00082529 0.21536 0.2959 3.2857e-06 0.0053331 2.845e-05 -5.216e-05
1.7237e-05 -0.00011067 0.0001895 0.00013908
0.0021077 0.00056913 0.00012536 0.0053275 -0.14026 0.2502 0.00011757 8.8823e-06
0.00023196 -0.00015538 0.00029458 0.0003507
0.00026835 -0.00013957 2.536e-05 -7.6425e-05 9.2183e-05 -1.5863e-05 0.042912 0.21568
-0.0040063 0.0015152 0.000391 0.0012222
7.1664e-05 0.00021854 1.5262e-05 -0.00011262 0.00028527 -0.00016699 -0.003846 0.001724
-0.074537 0.29665 -0.004165 -0.0022558
-3.46e-05 -8.2194e-05 0.00019822 0.00011155 0.00016041 0.00032287 0.00055651 0.0012308
-0.0043097 -0.0026028 -0.026799 0.29174
6320000000 -0.082743 0.2398 -0.0025674 0.0014692 0.0022048 -0.00039716 5.4261e-05 9.6075e-05
-0.00040184 0.00048337 -0.00021843 0.00029698
-0.0025829 0.0014651 0.24061 0.28576 0.0019164 0.005489 8.3895e-05 5.829e-05
4.1585e-05 -7.0345e-05 0.00011155 -0.00011205
0.0022062 -0.00043817 0.0020443 0.0054537 -0.12248 0.25894 -0.00017506 -0.00025581
0.00028157 -3.6852e-05 0.00037439 0.00012838
0.00012639 0.00011273 8.2328e-05 6.3433e-05 -0.00022407 -0.00023318 0.041951 0.21658
-0.0035279 0.0021608 0.00067856 0.00088276
-0.00037908 0.00037005 8.3514e-06 -8.6977e-05 0.00034343 -6.1134e-06 -0.0036277 0.0020319
-0.05035 0.30707 -0.0048247 -0.0013635
-0.00025298 0.00032984 9.0896e-05 -0.00010507 0.00042741 0.00012108 0.00076615 0.00073284
-0.0048835 -0.0013344 -0.01654 0.28988
6380000000 -0.063175 0.24684 -0.0018785 0.0019418 0.0017818 -0.00050427 -1.0306e-07 -3.2853e-05
0.0002363 0.00012079 0.00011016 0.00016616
-0.0018883 0.0019285 0.25705 0.26626 0.0031943 0.0041795 -0.00017595 -6.3782e-05
-0.00029987 -0.00016436 -7.3557e-05 -0.00030648
0.0017874 -0.00052201 0.0032903 0.0041366 -0.09418 0.27466 -0.00017249 0.00014821
0.00046264 -7.5272e-05 0.00049253 0.00010004
-5.268e-05 -7.404e-05 -0.00018219 -6.8626e-05 -0.00016805 0.00013029 0.062805 0.20703
-0.0027483 0.0030912 0.00089701 0.00069044
0.0001892 0.00016492 -0.00026254 -0.00018635 0.0004692 -0.00011406 -0.0026641 0.0032793
-0.030014 0.29883 -0.0047901 0.00013747
9.8267e-05 8.8963e-05 -8.2322e-05 -0.00027428 0.00050012 0.00010698 0.00089743 0.00081832
-0.0047869 1.1646e-05 0.023588 0.29228
6440000000 -0.04035 0.2574 -0.00088246 0.002477 0.0016813 -0.00089992 0.00038361 -5.0318e-05
0.00016286 -0.0004839 -0.00020121 -0.00026846
-0.0008975 0.0024462 0.27752 0.25185 0.0033455 0.0028325 0.00014993 -2.0062e-05
-8.1802e-05 1.4094e-05 -0.00020174 -0.00031401
0.0016735 -0.00094108 0.0033978 0.0027794 -0.076694 0.28863 -0.00022269 0.00027822
-0.00039768 4.6833e-05 0.0003991 -0.00044008
0.00038035 -0.00011292 0.00013821 -1.1914e-05 -0.00023801 0.00032617 0.0651 0.20298
-0.0015535 0.0038762 0.00099483 0.00080734
0.00026672 -0.00039941 -8.258e-05 5.6596e-05 -0.00025552 4.297e-05 -0.0015558 0.0037417
0.012712 0.3027 -0.004524 0.0017091
-0.00020928 -0.00028596 -0.00017788 -0.0002708 0.00040256 -0.00048742 0.0010745 0.00073803
-0.004457 0.0017993 0.034837 0.27632
6500000000 -0.021741 0.25696 -0.00011651 0.0020456 0.0013103 -0.00098353 0.00014757 -6.6554e-05
0.00019982 0.00021535 -4.9816e-05 0.00039438
-0.0001405 0.0020553 0.3021 0.22438 0.0036624 0.0024592 0.00013278 3.1438e-05
0.00015689 0.00010658 0.00017501 -0.00010441
0.0012824 -0.00099096 0.0037238 0.0023622 -0.065177 0.28564 1.5552e-06 1.1953e-05
0.00014331 -0.00010127 -0.0001091 -0.00034318
0.00021602 -0.00011087 0.00012707 1.8693e-05 9.9733e-06 3.2091e-05 0.088858 0.19773
-0.0002779 0.0037697 0.0010621 0.00041539
0.00018447 0.00023524 0.00025003 8.5527e-05 9.2478e-05 -0.00012231 -0.00021194 0.0038108
0.033639 0.30578 -0.0032675 0.0025558
-2.6365e-05 0.00042342 0.00021689 -0.00010083 -3.5353e-05 -0.00038888 0.0010403 0.00048073
-0.0033398 0.002397 0.072199 0.27744
