# Supplementary material for: Early Detection of Alzheimer’s Disease via Machine Learning-Based Microwave Sensing: An Experimental Validation
Source: Sensors (Basel). 2025 Apr 25;25(9):2718. doi: 10.3390/s25092718 (PMC12074295; doi:10.3390/s25092718)
Supplement: Supplementary file 1 [file sensors-25-02718-s001.zip › measurements_paper_sensors/26 febbraio - PART1/set1/CSF_10_m2.s6p]

!Keysight Technologies,M9804A,MY58100912,A.14.10.03
!Date: Thursday, April 27, 2023 10:28:33
!Correction: S11(C  6-Port  ) 
!S12(C  6-Port  ) 
!S13(C  6-Port  ) 
!S14(C  6-Port  ) 
!S15(C  6-Port  ) 
!S16(C  6-Port  ) 
!S21(C  6-Port  ) 
!S22(C  6-Port  ) 
!S23(C  6-Port  ) 
!S24(C  6-Port  ) 
!S25(C  6-Port  ) 
!S26(C  6-Port  ) 
!S31(C  6-Port  ) 
!S32(C  6-Port  ) 
!S33(C  6-Port  ) 
!S34(C  6-Port  ) 
!S35(C  6-Port  ) 
!S36(C  6-Port  ) 
!S41(C  6-Port  ) 
!S42(C  6-Port  ) 
!S43(C  6-Port  ) 
!S44(C  6-Port  ) 
!S45(C  6-Port  ) 
!S46(C  6-Port  ) 
!S51(C  6-Port  ) 
!S52(C  6-Port  ) 
!S53(C  6-Port  ) 
!S54(C  6-Port  ) 
!S55(C  6-Port  ) 
!S56(C  6-Port  ) 
!S61(C  6-Port  ) 
!S62(C  6-Port  ) 
!S63(C  6-Port  ) 
!S64(C  6-Port  ) 
!S65(C  6-Port  ) 
!S66(C  6-Port  ) 
!S6P File: Measurement: :
# Hz S  RI   R 50
500000000 -0.32718 -0.055804 -0.011653 -0.0019139 -0.0088248 0.012459 -0.0035865 0.011779
0.011782 0.0055769 -0.0042938 0.0094847
-0.011754 -0.0018539 -0.41073 -0.069029 0.0067071 -0.010779 0.00080886 0.011583
0.0079738 0.0030398 0.0010728 0.013746
-0.0089542 0.012889 0.0066735 -0.010691 -0.2559 0.19574 0.0062093 0.0029818
-0.0010766 0.0086698 0.00051664 0.011053
-0.0040004 0.011347 0.00092442 0.011921 0.0062439 0.0028288 -0.3284 0.04464
-0.019561 -0.0054041 0.015841 0.028058
0.013021 0.0054627 0.0080858 0.0027008 -0.00080266 0.0085065 -0.019403 -0.005562
-0.25764 -0.15975 -0.027536 0.0052671
-0.0047003 0.0081153 0.0011148 0.013786 0.00038755 0.010832 0.01533 0.026696
-0.027448 0.0055809 -0.25517 -0.14346
560000000 -0.31321 0.10919 -0.022499 -0.064932 0.00039042 0.013764 0.0053222 0.011299
0.010577 0.0023793 0.010387 0.0085964
-0.022917 -0.064899 -0.37078 0.093851 -0.041346 -0.037406 0.014129 0.0033106
-0.013045 -0.0024788 0.004105 -0.0007417
0.00018436 0.013378 -0.041177 -0.037495 -0.17963 0.24419 0.00018827 -0.0044923
0.017826 0.003463 0.0073507 -0.0064788
0.0054164 0.011167 0.01364 0.0028896 0.00024313 -0.0043261 -0.3047 0.13525
0.0023536 -0.022036 0.0057963 -0.020998
0.011003 0.0038084 -0.013439 -0.0018229 0.017715 0.0031842 0.0023256 -0.021882
-0.30231 0.016416 0.0046133 -0.047637
0.011443 0.0085659 0.0037094 -0.00094967 0.0073155 -0.0058083 0.005615 -0.020983
0.0049686 -0.047877 -0.3268 0.0038366
620000000 -0.27143 0.087397 -0.024101 0.0094912 0.0035372 0.0092124 0.0074347 -0.004117
0.012945 -0.00072389 0.00098673 -0.0026348
-0.023893 0.0095322 -0.39952 0.040729 -0.019533 0.0012093 -0.00096872 -0.0016916
0.011432 -0.0062041 0.0012653 -0.0030377
0.0037462 0.0089975 -0.019643 0.0011676 -0.15251 0.25246 -0.00072678 -0.0044843
-0.0038428 -0.0031086 0.0088299 -0.0025545
0.0075633 -0.0043231 -0.0013759 -0.0019491 -0.00088171 -0.0043585 -0.26314 0.14575
-0.040363 -0.018677 0.014468 0.03154
0.011599 -0.00068903 0.011355 -0.0065293 -0.0036105 -0.0033495 -0.040397 -0.018051
-0.23089 -0.018231 -0.044912 0.011464
0.0002876 -0.0018387 0.0008339 -0.0027506 0.0091331 -0.0024041 0.014256 0.030691
-0.044561 0.011634 -0.23958 -0.028158
680000000 -0.23657 0.17906 -0.026425 -0.013596 0.0051249 0.0051287 0.0012454 -0.0074605
-0.0030074 -0.011302 0.0054703 -0.00555
-0.026433 -0.013582 -0.38873 0.14307 -0.032462 -0.00091658 -0.0014533 -0.00081524
-0.0019533 -0.0093585 -0.0010752 -0.0017133
0.0052405 0.005268 -0.03241 -0.00072679 -0.10516 0.27551 -0.00044185 -0.00029633
-0.0019021 0.00047032 -0.0028994 -0.0088092
0.00078889 -0.0071297 -0.0015467 -0.00064041 -0.00053536 -0.0003523 -0.21903 0.19988
-0.024797 -0.0069349 -0.0090961 -0.012406
-0.0025346 -0.010931 -0.0022096 -0.0092598 -0.0019591 0.00040135 -0.024717 -0.0065359
-0.26934 0.08258 -0.0075793 -0.0047536
0.0062858 -0.0059239 -0.0006261 -0.0017018 -0.002833 -0.0088933 -0.0089571 -0.012144
-0.0081377 -0.0047456 -0.26075 0.074706
740000000 -0.1903 0.17201 -0.040293 0.027643 0.013589 -0.0041656 -1.8268e-05 -0.0038018
-0.0048448 -0.0023066 -0.0058845 0.0027873
-0.040213 0.027409 -0.33464 0.16185 -0.035697 0.034889 4.8786e-06 -0.0061102
-0.011636 0.0076244 -0.00080823 -0.0063845
0.013535 -0.0041855 -0.035978 0.034868 -0.072077 0.27513 -0.002154 0.0033466
-0.002629 -0.00505 -0.0014658 0.0017218
0.00024599 -0.004124 1.7034e-05 -0.0063256 -0.0020749 0.0032456 -0.20201 0.20475
-0.041091 -0.0048878 0.02279 0.017195
-0.0052308 -0.0022467 -0.011568 0.0077025 -0.0025413 -0.0050109 -0.04137 -0.0043886
-0.17583 0.10123 -0.04008 0.0012515
-0.0064346 0.0027785 -0.0013596 -0.0064803 -0.0015121 0.0012933 0.022569 0.017029
-0.04006 0.0016847 -0.25155 0.079707
800000000 -0.16299 0.21605 -0.022084 0.016415 0.0056437 -0.010288 -0.0040308 -0.0023541
-0.0043546 0.0020735 0.0041919 0.00079028
-0.022119 0.016508 -0.34238 0.23288 -0.0081026 0.034696 -0.0023521 0.002019
-0.00068271 0.0026642 0.00061215 0.0052312
0.005703 -0.010283 -0.0080222 0.034768 -0.034347 0.30124 0.00090362 0.0014215
0.00035337 0.003437 -0.0019004 0.00086809
-0.0042328 -0.0022145 -0.0025054 0.0020814 0.00091023 0.0014284 -0.17317 0.23362
-0.027688 0.015651 0.014502 -0.010436
-0.0046568 0.0020263 -0.00080929 0.0026791 0.00021159 0.0034606 -0.027585 0.015597
-0.20953 0.13272 -0.016925 0.021343
0.0045422 0.00092021 0.00050803 0.0052037 -0.0014747 0.00046923 0.01493 -0.010499
-0.016902 0.020972 -0.24886 0.13126
860000000 -0.12726 0.23764 -0.017225 0.03064 -0.0031717 -0.010143 -0.0019789 0.00033623
0.0036297 0.0049771 -0.0036595 -0.0033074
-0.017244 0.030567 -0.29388 0.27715 0.0084491 0.034376 0.00021094 0.0022106
0.0039175 0.00064195 0.00298 0.0001717
-0.0033328 -0.010103 0.0085541 0.034328 0.014901 0.31162 -0.00057969 -0.00032499
0.0025348 -0.0012525 0.0016353 0.0038123
-0.0016826 0.00030768 0.00035493 0.0020292 -0.00054033 -0.00032732 -0.13425 0.2448
-0.016451 0.020436 -0.0060146 -0.0098672
0.0037791 0.0049084 0.0037862 0.00099194 0.0025668 -0.0013341 -0.016867 0.020682
-0.1545 0.17864 -0.021372 0.017634
-0.0042478 -0.0031443 0.0032327 0.0001875 0.0012051 0.0042356 -0.006394 -0.010366
-0.021555 0.017991 -0.19557 0.17655
920000000 -0.10451 0.26024 0.0052148 0.03902 -0.0092931 -0.0047089 -0.0016284 0.0016944
0.0012991 0.0013972 0.0029777 -0.0013064
0.0052918 0.038745 -0.26738 0.29798 0.02878 0.022412 0.0013706 0.00098765
0.0073197 -0.0006598 0.0040263 -0.0032267
-0.0093442 -0.0046549 0.028859 0.022336 0.061132 0.31307 0.0019223 -3.1208e-05
0.00097639 -0.00041176 0.0010181 -0.001633
-0.0018329 0.0017002 0.0013438 0.0011171 0.0018865 -4.4247e-05 -0.11077 0.26138
-0.008213 0.031665 0.00405 -0.0062586
0.0013429 0.0013249 0.0073236 -0.00076728 0.0010541 -0.00037191 -0.0078832 0.031625
-0.14087 0.18419 -0.00049767 0.027103
0.002827 -0.001317 0.0038898 -0.0031767 0.0010153 -0.0017395 0.0043849 -0.0060957
-0.00030579 0.026915 -0.20791 0.19071
980000000 -0.05828 0.28249 0.01751 0.029787 -0.0093605 0.0045503 0.0016556 0.0033046
0.0035399 -0.0016936 -0.0033884 -0.0027671
0.017529 0.029882 -0.21558 0.33517 0.033696 0.0044956 0.0020132 -3.2037e-05
0.0014125 -0.0061299 -0.0002142 -0.0026397
-0.0093671 0.0045446 0.033742 0.0044312 0.10808 0.30886 0.00051343 -0.0011862
0.00035733 -0.0018487 0.0014298 -0.00041568
0.0017498 0.0033779 0.0019934 -0.0001323 0.00050566 -0.0011803 -0.070972 0.27337
0.010976 0.029136 -0.008967 -0.0078861
0.0035671 -0.0014168 0.0013595 -0.0060243 0.00036101 -0.0018471 0.010873 0.029101
-0.10687 0.21061 0.0073887 0.01987
-0.0033497 -0.0030015 -0.00018914 -0.0025851 0.0013776 -0.00039311 -0.0090988 -0.0080932
0.0072243 0.019941 -0.16559 0.24021
1040000000 -0.016343 0.29032 0.033555 0.018702 -0.0011823 0.0074068 0.0023464 0.00071893
0.00024837 -0.0034561 -0.00015072 -0.0014153
0.033561 0.018695 -0.17992 0.3485 0.029783 -0.015366 0.0015101 -0.0018175
-0.0021208 -0.0026486 -0.0013195 -0.0029873
-0.001104 0.0074276 0.02977 -0.015481 0.15584 0.29483 -0.00053076 -0.0014734
-0.0016033 -0.0010343 -0.0006816 -0.0011588
0.0023349 0.00062756 0.0015678 -0.0018867 -0.00050147 -0.00143 -0.042677 0.28189
0.022016 0.016693 -0.0016641 0.00089406
0.00027595 -0.0033716 -0.0023341 -0.0025382 -0.0016367 -0.0009949 0.02215 0.016599
-0.073733 0.21512 0.015297 0.017396
-0.00011665 -0.0013875 -0.0012243 -0.002968 -0.00056698 -0.0011279 -0.0019307 0.0010065
0.015271 0.017264 -0.1448 0.26038
1100000000 0.027567 0.30064 0.036807 -0.0042468 0.0033405 0.0040049 0.0022346 -0.00092281
-0.0022947 -0.0026709 -0.00433 -8.8665e-05
0.036768 -0.0042711 -0.13752 0.36855 0.015047 -0.028623 -0.00016225 -0.0018084
-0.0037653 -0.00058755 -0.0037971 -0.00053307
0.0033331 0.0039739 0.014935 -0.028713 0.20213 0.27514 -0.0018405 0.00027195
-0.0017041 0.00078334 -0.0010954 -0.00048491
0.0022337 -0.00089473 -0.00018505 -0.0017945 -0.0018609 0.00026837 -0.0021861 0.2868
0.02643 0.0021778 -0.002549 -0.00087332
-0.0023158 -0.0026387 -0.0036811 -0.00057275 -0.0016998 0.00077942 0.026331 0.0021252
-0.053418 0.22681 0.019988 0.0064432
-0.0041636 -0.00014999 -0.0038191 -0.00059642 -0.0011243 -0.00045445 -0.0024393 -0.00078181
0.020004 0.0064398 -0.10046 0.29343
1160000000 0.079512 0.29743 0.024386 -0.021472 0.0030977 -0.00075893 -0.00019048 -0.0022608
-0.0038127 -0.00082105 -0.0011516 0.0042292
0.024369 -0.021402 -0.091895 0.37355 -0.0044592 -0.029269 -0.0015711 -0.0015847
-0.0024691 0.002641 -0.0017676 0.0019989
0.0031308 -0.00075214 -0.0045777 -0.029271 0.24692 0.244 -0.00073316 0.0017732
-0.00049343 0.0018113 -0.0010904 0.00035672
-0.00023038 -0.0022726 -0.0015876 -0.0015815 -0.00074382 0.0017709 0.039452 0.28314
0.021158 -0.013428 -0.0037172 0.0044166
-0.0039097 -0.00081349 -0.0025691 0.0026508 -0.00051362 0.0018178 0.021246 -0.013407
-0.018575 0.23405 0.018633 -0.0017981
-0.0010981 0.0043863 -0.0016834 0.0021619 -0.0010245 0.00033239 -0.003826 0.0041806
0.018692 -0.0018022 -0.051171 0.29668
1220000000 0.12305 0.28694 0.010683 -0.030906 -0.0014828 -0.0012942 0.00018697 -0.00078041
-0.0026431 0.0023517 0.0012151 0.0020298
0.01068 -0.030908 -0.048308 0.38687 -0.017686 -0.021139 -0.0025258 0.00058486
3.5758e-05 0.0031688 -0.00074383 0.0021628
-0.0015035 -0.0013197 -0.01781 -0.021087 0.2856 0.20375 0.00081224 0.0016761
0.00068193 0.0011766 0.00016084 0.0006469
0.00018988 -0.00078228 -0.0025399 0.00058305 0.00081008 0.0016733 0.079006 0.27257
0.0095088 -0.020065 0.0012216 0.0012704
-0.0026789 0.0022712 8.4524e-05 0.0031829 0.0006742 0.0011855 0.0094362 -0.020147
0.006736 0.24034 0.012995 -0.014741
0.0012398 0.0020001 -0.0007967 0.001986 0.00014191 0.00064032 0.0011958 0.0012613
0.013014 -0.014693 -0.022267 0.31495
1280000000 0.17382 0.26802 -0.0086182 -0.029327 -0.0019692 0.0022405 -0.00081682 -0.0019714
-0.0007019 0.0030872 0.0025704 0.0013124
-0.0086033 -0.029291 -0.001148 0.37929 -0.024583 -0.0077412 -0.00094451 0.0014929
0.0019442 0.0017591 0.00069364 0.0019619
-0.0019455 0.0022544 -0.024614 -0.0076225 0.31594 0.16065 0.0015487 -2.5854e-05
0.0010815 0.00012838 0.00021931 0.00031124
-0.00084912 -0.0019807 -0.00095842 0.0014864 0.0015155 -8.9308e-06 0.11602 0.25484
-0.0013891 -0.021651 -0.0011618 0.00045124
-0.00073096 0.0031082 0.0018948 0.0017169 0.001099 0.00014358 -0.0013767 -0.021621
0.043336 0.24283 0.0017086 -0.015949
0.0025107 0.0013579 0.00068052 0.002097 0.00026381 0.00032033 -0.001327 0.00037035
0.0016628 -0.015982 0.027014 0.31879
1340000000 0.21206 0.23395 -0.018315 -0.019013 0.00047915 0.0044573 -0.0017042 -0.00083017
0.0015368 0.0025648 0.0018502 -0.0014089
-0.018294 -0.01904 0.038702 0.37058 -0.021288 0.0052299 -0.00015433 0.0020806
0.0019566 0.00072644 0.0013687 0.0008195
0.00049319 0.0044391 -0.02129 0.0053216 0.33815 0.1118 0.0011978 -0.00096197
0.00064817 -0.00051935 7.5278e-05 0.00038279
-0.0017204 -0.0007483 -0.00012753 0.0021048 0.0012077 -0.00094045 0.1481 0.2318
-0.011396 -0.01739 0.0002812 0.001296
0.0015708 0.0025641 0.001964 0.0007415 0.00066112 -0.00051535 -0.011506 -0.017382
0.074127 0.23527 -0.0052888 -0.01433
0.0018655 -0.0015621 0.0013517 0.00076674 8.9438e-05 0.00035722 0.0004716 0.0013533
-0.0052276 -0.014333 0.065513 0.31502
1400000000 0.24544 0.19654 -0.024337 -0.0071559 0.0050214 0.0032733 -0.0021751 0.00059949
0.0025293 0.00093546 0.00042601 -0.0013219
-0.024302 -0.0071555 0.075619 0.35824 -0.014226 0.013136 0.0014362 0.0014084
0.0013595 -0.0008206 0.0011646 0.00012847
0.0050685 0.0032607 -0.014178 0.013203 0.35059 0.05863 5.0806e-05 -0.0016077
0.00018255 -0.00039128 0.00043079 0.00029326
-0.0021765 0.00059499 0.0014568 0.0014115 7.3543e-05 -0.0016654 0.17524 0.20202
-0.017467 -0.0094147 -0.00090941 0.00071224
0.0025246 0.00095919 0.0013104 -0.00080855 0.0002342 -0.00039969 -0.017523 -0.0093782
0.10662 0.22871 -0.011777 -0.008526
0.0003334 -0.0013492 0.0011915 0.00015118 0.0004758 0.0003308 -0.00094067 0.00061322
-0.011768 -0.0085294 0.10983 0.30564
1460000000 0.2695 0.15288 -0.020709 0.0057351 0.0055301 -0.0017166 -0.0016659 0.0017009
0.0021363 -0.00050541 -0.00030544 -0.0008506
-0.020716 0.0057164 0.11041 0.33639 -0.0049835 0.015568 0.001863 0.00019284
0.00087597 -0.0015334 0.0013004 -0.00054472
0.0054545 -0.0017769 -0.0049033 0.015594 0.35737 0.0042235 -0.0012752 -0.0013673
6.7048e-05 -0.00024789 0.00083363 -0.00033223
-0.0016362 0.0017873 0.0018407 0.00020323 -0.0013054 -0.0013768 0.2004 0.1726
-0.018041 -0.0013188 -0.00027628 0.002684
0.0021558 -0.00057879 0.00087508 -0.0015268 4.0371e-05 -0.00025799 -0.018003 -0.0012748
0.13669 0.21286 -0.013058 -0.0017885
-0.00024447 -0.00082441 0.001251 -0.00055271 0.00075225 -0.00032659 -0.00031833 0.0027512
-0.013061 -0.0018233 0.1439 0.28521
1520000000 0.28116 0.11042 -0.014609 0.01109 0.0033736 -0.0040463 0.00012101 0.0027628
0.0020909 -0.0018202 -0.0011225 -0.00025929
-0.014604 0.011061 0.14338 0.32182 0.0025585 0.012535 0.0018008 -0.00086927
-6.3998e-05 -0.0011225 0.00026739 -0.00095493
0.0033815 -0.0040968 0.0026123 0.012545 0.3496 -0.053444 -0.0011277 -0.00039828
0.00053591 -0.0009307 0.00017326 -0.0001505
0.00014685 0.0027254 0.0017875 -0.00087311 -0.0011253 -0.00038946 0.22108 0.13409
-0.016139 0.005146 0.0022054 0.0022777
0.0020645 -0.0018751 -9.2141e-05 -0.0011094 0.00053906 -0.00095422 -0.016161 0.0051422
0.16408 0.1969 -0.01231 0.0028248
-0.0010886 -0.00022816 0.0002875 -0.00096803 0.00020066 -0.00017789 0.0021802 0.0022898
-0.012315 0.0027996 0.17651 0.26628
1580000000 0.29066 0.065562 -0.0075301 0.014213 -0.0010417 -0.0047222 0.0016826 0.0019972
-0.00015176 -0.0022553 -0.0001391 0.00042429
-0.0075358 0.014192 0.17029 0.29846 0.005679 0.0073032 0.00053822 -0.0017813
-0.00073402 -0.0010504 -0.00018644 -0.0007242
-0.0010635 -0.0047116 0.0057411 0.0072997 0.32855 -0.10978 -0.0017079 0.00062432
-0.00054959 -0.001193 0.00036784 -0.00070733
0.0016922 0.0020327 0.00051457 -0.0018041 -0.0016825 0.00065344 0.23288 0.096785
-0.011434 0.010017 0.0028392 0.000551
-0.00015785 -0.0022544 -0.00071377 -0.0010669 -0.00056298 -0.0012418 -0.011506 0.010099
0.18748 0.17835 -0.0090166 0.0088132
-0.00020683 0.00038013 -0.00026602 -0.00071123 0.00035297 -0.00066173 0.0028412 0.00054993
-0.0090067 0.0087963 0.20991 0.24131
1640000000 0.29325 0.024137 -0.0004987 0.012477 -0.0027724 -0.0024022 0.0030207 0.00097481
-0.00066975 -0.0016579 -0.00044987 0.00043849
-0.00051301 0.012466 0.20065 0.27385 0.0058075 0.0024777 -0.00073304 -0.0019223
-0.00098555 -0.00024302 -0.00047889 -0.00068833
-0.0027756 -0.0023882 0.0057916 0.0024304 0.29962 -0.15946 -0.00061408 0.0015469
-0.0011008 -0.00082095 -0.00010616 -0.0005684
0.0030136 0.00094387 -0.00075724 -0.0019365 -0.00060816 0.0014785 0.24442 0.049327
-0.0064239 0.010894 0.0027922 -0.0011839
-0.00068704 -0.0016671 -0.0010225 -0.0002553 -0.0011142 -0.00078818 -0.0063555 0.010933
0.20965 0.15178 -0.0039133 0.01035
-0.00033817 0.00043397 -0.00044035 -0.00064208 -0.00014063 -0.00049754 0.00279 -0.0011653
-0.0039055 0.010347 0.23636 0.21102
1700000000 0.28519 -0.020163 0.0029003 0.0092013 -0.0034599 0.00031784 0.0031737 -0.0015416
-0.0021751 -0.00067423 0.00060108 0.00040088
0.0028807 0.0091896 0.21786 0.24374 0.0032646 -0.00030355 -0.0016277 -0.0005999
-0.00073705 0.00013198 -0.00084152 -0.00041339
-0.0034323 0.00034558 0.0032547 -0.0002897 0.25466 -0.19823 0.00048132 0.0016809
-0.002141 4.3106e-05 -0.00037749 -0.00082932
0.0031508 -0.0015205 -0.0016025 -0.0005734 0.00040169 0.0016484 0.2404 0.0026797
-0.002899 0.010724 0.0015222 -0.0023503
-0.0021574 -0.0006734 -0.00069088 0.00015464 -0.0021307 -1.5199e-05 -0.002889 0.010683
0.22606 0.13039 0.0009839 0.010066
0.00050935 0.000394 -0.00085505 -0.00043855 -0.00040353 -0.00076394 0.0015649 -0.0023406
0.00097488 0.010051 0.25366 0.17809
1760000000 0.27485 -0.067771 0.0048703 0.00552 -0.0021618 0.00099055 0.0011116 -0.0037139
-0.0014992 0.00069755 0.00019829 -0.00050293
0.0048667 0.0055518 0.24569 0.20532 0.00066454 -0.0018616 -0.0012824 0.00032662
-0.00080601 0.00093425 -0.00058351 0.00032165
-0.002187 0.0009922 0.00067503 -0.0018627 0.2066 -0.2304 0.0013353 0.0011234
-0.00090025 0.0015942 -0.0014771 -0.00057736
0.0010632 -0.0036994 -0.0013321 0.00033179 0.0013069 0.0012219 0.23405 -0.045785
0.00010046 0.009208 -0.00017156 -0.0026398
-0.0015049 0.0007131 -0.00084815 0.00092126 -0.00099472 0.0016004 0.00011196 0.0092186
0.24008 0.096334 0.0050505 0.0069063
0.00027681 -0.0004593 -0.0005256 0.00029156 -0.0013776 -0.00066428 -0.0001922 -0.0025976
0.0050241 0.0069428 0.26774 0.14118
1820000000 0.25038 -0.10543 0.0046073 0.0019102 0.00013876 0.0022628 -0.0012033 -0.003069
-0.0011128 0.0012425 -6.0911e-05 -0.000156
0.0045839 0.0018997 0.25622 0.17535 -0.0014091 -9.2914e-06 -0.0012022 0.0011113
5.3412e-05 0.0010714 -0.00055561 0.0003862
0.00011452 0.0022546 -0.0014297 -3.919e-05 0.15496 -0.24486 0.0016622 0.00016592
8.3757e-05 0.0024826 -0.001636 0.00043058
-0.0012383 -0.0031168 -0.0012158 0.0010615 0.0017263 0.00020802 0.20636 -0.092377
0.0019098 0.0075731 -0.0018554 -0.0018061
-0.0010876 0.0012213 8.0658e-05 0.0010755 5.937e-05 0.0025299 0.0018631 0.0075917
0.25549 0.066413 0.0056152 0.0031104
-6.5856e-05 -0.0001792 -0.00059694 0.00042803 -0.001657 0.00038507 -0.001762 -0.0018406
0.0056768 0.0030742 0.27156 0.10499
1880000000 0.21579 -0.14455 0.0019995 -0.00018385 -0.00069924 0.0022494 -0.003082 -0.0019658
-2.9963e-06 0.0018778 0.00026478 -0.00076681
0.0019857 -0.00019062 0.26183 0.1302 -0.0034004 0.0022941 -0.00013723 0.0016731
0.00057051 0.001041 8.9688e-05 0.00083156
-0.00067 0.0022245 -0.0034107 0.0023386 0.10308 -0.25178 0.0015414 -0.0011862
0.0017245 0.0015347 -0.00095394 0.0014924
-0.0031004 -0.0019896 -9.9711e-05 0.001667 0.0015872 -0.0013013 0.16948 -0.13235
0.0026715 0.0052228 -0.0021148 0.00016711
5.2416e-05 0.00184 0.00062296 0.0010515 0.0018193 0.00153 0.0027723 0.0052615
0.25833 0.036073 0.0057042 0.00067227
0.00028284 -0.00070993 0.00010587 0.00086769 -0.0010199 0.0015774 -0.0023083 0.00019844
0.0057065 0.00062063 0.27204 0.072037
1940000000 0.17799 -0.17141 -0.00043947 -0.0015567 0.0014421 0.0020918 -0.0038088 0.0006263
0.001471 0.00098423 -0.00091168 -0.00068425
-0.00043096 -0.0015557 0.26466 0.097784 -0.001671 0.0049599 0.00094691 0.001171
0.001553 0.00030319 0.00076278 0.00017916
0.001417 0.0020721 -0.0016357 0.0049844 0.060284 -0.24426 6.8041e-05 -0.0019913
0.0021058 8.3986e-05 0.00039137 0.0016148
-0.0037309 0.00061624 0.00093601 0.0011626 -9.7566e-05 -0.002002 0.11978 -0.16683
0.0020653 0.0036324 -0.0016871 0.0011093
0.001412 0.00099883 0.0015418 0.00025888 0.0020882 -9.8123e-07 0.0021494 0.0034978
0.26156 -0.0026041 0.0039817 -0.0030443
-0.0008547 -0.00061031 0.00072726 0.00022604 0.00026865 0.0016773 -0.0015304 0.0011923
0.0039773 -0.0031058 0.26398 0.035274
2000000000 0.13128 -0.18618 -0.0038786 0.00063491 0.0029761 0.0016754 -0.0022717 0.003602
0.0011988 6.8087e-05 -0.00074124 0.0006871
-0.0038493 0.00062982 0.25113 0.061915 -0.00079501 0.0069513 0.0013633 0.0003601
0.0010263 -0.0010046 0.00025815 0.00011629
0.0029678 0.0016802 -0.00073268 0.0069035 0.017349 -0.22964 -0.0014177 -0.00096544
0.0018713 -0.001123 0.0015433 0.0015366
-0.0021944 0.0036252 0.0013654 0.00040402 -0.0013864 -0.00080578 0.065779 -0.17947
0.00065433 0.002522 -0.00046891 0.001947
0.0012226 3.2835e-05 0.00099274 -0.0010472 0.0017616 -0.0012285 0.00057253 0.0025707
0.25587 -0.035756 0.00036135 -0.004122
-0.00061411 0.00064201 0.00034132 0.00010326 0.0016763 0.0014305 -0.00050556 0.0017778
0.00026718 -0.0041193 0.24974 0.0068464
2060000000 0.085646 -0.19349 -0.0049347 0.0031095 0.0031953 -0.00054026 0.00074153 0.0031668
0.0013714 -0.00090846 4.7302e-05 0.0010957
-0.0049252 0.0031176 0.23928 0.032571 0.0040361 0.0082587 0.0010234 -0.00050777
0.00054857 -0.0013299 0.00063964 7.7108e-05
0.0032632 -0.00060059 0.0040246 0.0082521 -0.014575 -0.21032 -0.0012987 0.0004571
0.0002595 -0.0021492 0.0029528 0.00043651
0.00071161 0.0030933 0.0011056 -0.00056861 -0.0010899 0.00037837 0.014235 -0.17796
-0.00055967 0.0037082 0.00084261 0.0013919
0.0014114 -0.00099499 0.0005797 -0.0012865 0.00019403 -0.00207 -0.00050393 0.0037646
0.24137 -0.073613 -0.0021506 -0.0044084
-6.2582e-05 0.0010615 0.0006121 4.6934e-05 0.00308 0.00045062 0.0010025 0.001504
-0.0021045 -0.0042546 0.23616 -0.017461
2120000000 0.039518 -0.18542 -0.0038859 0.0067421 0.0025544 -0.0027014 0.0029395 0.0019036
0.00024727 -0.0016957 0.00092894 0.00016682
-0.0038666 0.0067485 0.21782 0.0072056 0.0063204 0.0045456 0.0011433 -0.0012672
-0.0010023 -0.0019869 0.00012536 -0.000881
0.0024748 -0.0027095 0.0064053 0.004559 -0.0434 -0.1939 -0.00059175 0.00099983
-0.0016367 -0.0015604 0.00038707 -0.0021547
0.0029846 0.0018847 0.0010448 -0.0013494 -0.00079005 0.00094995 -0.038084 -0.16296
-0.0012876 0.0053031 0.0016002 0.001561
0.00023404 -0.0016295 -0.00094694 -0.0020375 -0.001652 -0.0015068 -0.0011912 0.005216
0.22362 -0.10859 -0.0060369 -0.0016526
0.00088216 0.0001075 0.00012393 -0.00085977 0.00045444 -0.0021252 0.0015922 0.0014003
-0.0058669 -0.0015516 0.21415 -0.033616
2180000000 -0.00089813 -0.17137 -0.0022835 0.010126 0.00077453 -0.0022256 0.0029956 -0.00023763
-0.00016887 -0.0009002 0.0011823 7.7682e-05
-0.0023242 0.010131 0.19803 -0.011098 0.0073194 0.0041708 -0.00074238 -0.0017158
-0.0019279 0.00050463 0.00017553 0.00023462
0.0007907 -0.0022346 0.0074078 0.0040369 -0.064436 -0.16891 0.00091057 0.0011833
-0.0010094 0.00026291 0.00059218 -0.0019934
0.0029504 -0.00023783 -0.00066756 -0.001571 0.00093516 0.001306 -0.076496 -0.13643
-4.2508e-05 0.0072337 0.0020482 -2.3613e-05
-0.0001884 -0.00089998 -0.0019867 0.00048151 -0.0010159 0.00019191 -0.00026707 0.0074099
0.19612 -0.13908 -0.0060674 0.0022465
0.0013011 -8.4565e-05 0.00025081 0.00022438 0.00042812 -0.0020322 0.0019686 4.2322e-05
-0.0061416 0.002054 0.198 -0.047289
2240000000 -0.030022 -0.14759 0.0022942 0.011462 -0.00034563 -0.0030865 0.0016212 -0.0021884
-0.0018407 -0.00063136 0.0002659 -0.0016818
0.0022872 0.011387 0.17789 -0.01745 0.0084548 0.00061542 -0.0009608 -0.00043768
-0.00057572 0.0010113 -0.00084183 -0.00075136
-0.00041722 -0.0030475 0.0084089 0.00057648 -0.081028 -0.14477 0.0013314 -0.0014431
-0.00093326 0.0002158 -0.0024238 -0.0015908
0.0014935 -0.0022996 -0.00091901 -0.00047279 0.0013712 -0.0014609 -0.11138 -0.10751
0.0015059 0.0089913 0.0017555 -0.00066267
-0.0018735 -0.00058868 -0.00069087 0.0010537 -0.00098625 0.00027039 0.0017668 0.008923
0.16516 -0.15777 -0.0054312 0.0053468
0.00044258 -0.0018164 -0.00094832 -0.00066107 -0.0024498 -0.0013843 0.0017277 -0.00038942
-0.0055908 0.0052909 0.1752 -0.057892
2300000000 -0.057435 -0.11956 0.0078065 0.0094486 -0.0011862 -0.0021418 -0.00035903 -0.0012983
-0.00091226 0.00097211 -0.0010643 -0.00088645
0.0078258 0.009507 0.15616 -0.026604 0.0087931 -0.0016306 -0.00097263 0.00055907
-0.00031386 0.0013647 -4.4445e-05 0.00081318
-0.0011729 -0.0022205 0.0088271 -0.0016679 -0.093758 -0.12078 -0.0002228 -0.0012493
1.3508e-05 0.0018679 -0.0018958 0.00094212
-0.00042395 -0.001176 -0.00098038 0.00056833 -0.00027925 -0.0011905 -0.13358 -0.070708
0.0050503 0.0094329 0.00076252 -0.0016198
-0.00097511 0.00082582 -0.00026355 0.001428 -2.4421e-05 0.0018194 0.0049421 0.0093069
0.1269 -0.17841 -0.0032327 0.0080206
-0.0010357 -0.00099589 -2.5975e-05 0.00084124 -0.001866 0.00083686 0.0010278 -0.0016923
-0.0032114 0.0081774 0.15838 -0.058817
2360000000 -0.074037 -0.087634 0.010831 0.0084421 -0.0011315 -0.0019085 -0.0015341 -0.00077719
-0.00040716 0.00094361 -0.0012821 -0.00038213
0.010789 0.0084397 0.14676 -0.026189 0.0084044 -0.0047212 -0.00078511 0.0010952
0.0016435 0.00043826 0.00018905 -0.00019196
-0.001184 -0.0019099 0.0083731 -0.0047892 -0.10295 -0.098584 -0.0023209 -0.00074407
0.0011574 -1.2106e-05 -0.00096344 0.0018051
-0.0014731 -0.00085948 -0.00080707 0.0010598 -0.0022288 -0.00079164 -0.15063 -0.037089
0.0083752 0.0085825 0.00091951 -0.0019529
-0.00037491 0.00090646 0.0016239 0.00033561 0.0012088 3.2498e-06 0.0083639 0.0087807
0.095794 -0.18181 0.00035782 0.0086071
-0.0014083 -0.00038452 0.00019561 -0.00018817 -0.00093658 0.0016816 0.0011331 -0.0021332
0.00046007 0.0088352 0.13634 -0.061553
2420000000 -0.082248 -0.059982 0.014175 0.0029029 -0.0033447 -0.0013781 -0.00070422 0.00021363
0.001458 0.0011403 -0.0012701 0.0017263
0.01411 0.0028444 0.12857 -0.026588 0.0049614 -0.0066868 0.0014452 0.0010086
0.00094486 -0.0012307 -0.00040396 -0.00013588
-0.0032722 -0.0013182 0.0049174 -0.0067549 -0.11604 -0.078021 -0.0018188 0.0012957
-0.00026282 -0.00040703 0.00035716 0.0026444
-0.0008345 0.00029295 0.0015013 0.0011123 -0.0017933 0.0011812 -0.16027 0.0070686
0.011496 0.0067428 -0.00021848 -0.0027474
0.0013187 0.0011999 0.00081244 -0.0012868 -0.00024557 -0.00045316 0.011601 0.0065211
0.056116 -0.18158 0.0021259 0.0091901
-0.001183 0.001815 -0.00033663 -0.00017101 0.00030664 0.0026821 -0.00042456 -0.0027025
0.0022303 0.0089667 0.1183 -0.056899
2480000000 -0.082612 -0.028351 0.014125 -0.002585 -0.0019351 -0.00019446 -0.0009144 0.0013274
0.0013278 -0.00083866 -3.1115e-05 0.001199
0.014035 -0.0025898 0.13011 -0.026552 0.00313 -0.009003 0.0010737 7.6534e-05
-0.00059952 -0.00090177 -2.6714e-05 -0.00026025
-0.0019337 -0.00016376 0.0030339 -0.0090078 -0.11904 -0.057952 -0.00056178 0.0027641
-0.00012598 -0.00071561 0.0018496 0.00093676
-0.00087021 0.0012525 0.0010927 2.3687e-05 -0.00059537 0.002774 -0.16146 0.04588
0.015849 0.0020386 -0.00073684 -0.0028147
0.0013771 -0.0008578 -0.00062278 -0.00093432 -0.00016882 -0.00078801 0.015767 0.0020694
0.021568 -0.17444 0.0058945 0.0078958
9.0129e-05 0.0013525 -5.9333e-05 -0.00019906 0.0017398 0.0010789 -0.00089942 -0.0025168
0.0056141 0.0077561 0.10001 -0.052873
2540000000 -0.086731 -0.0013469 0.011779 -0.0064897 -0.0025537 0.00098626 0.00057156 0.001108
-0.00027083 -0.0014184 0.00096234 0.0017238
0.011808 -0.0065084 0.11708 -0.017748 -0.00089444 -0.0081935 0.00067613 -0.0014951
-0.0017137 9.6223e-06 -0.00060597 0.00021848
-0.0025268 0.0010253 -0.00094843 -0.0081344 -0.12569 -0.034554 0.0016006 0.0023666
-0.0011014 -5.6689e-05 0.0015395 -0.00090117
0.00047017 0.0010974 0.00063946 -0.001454 0.0016324 0.0024352 -0.1603 0.085764
0.015417 -0.004192 -0.0024713 -0.0021162
-0.00026207 -0.0015919 -0.0016552 2.4157e-05 -0.0012617 -2.5705e-05 0.015359 -0.0042478
-0.0081108 -0.15967 0.0080223 0.0055773
0.00098106 0.0016061 -0.00059101 0.0003108 0.0016651 -0.00085316 -0.0021955 -0.0020399
0.0078667 0.0059449 0.085271 -0.039359
2600000000 -0.079158 0.023931 0.0085284 -0.0099571 -0.0014072 0.0027732 0.00094058 -0.00039181
-0.00080977 -0.00081863 0.001815 0.00050509
0.0085427 -0.009933 0.1117 -0.032668 -0.0032954 -0.006426 -0.0005059 -0.00081147
-0.00034276 0.0016408 -0.00027738 0.00076949
-0.0013828 0.0028059 -0.0033118 -0.0063695 -0.13073 -0.0095381 0.0027354 0.00017941
-3.3547e-05 0.0014257 0.001354 -0.0015095
0.0010533 -0.00039444 -0.00051559 -0.00081635 0.0027734 0.00016591 -0.14464 0.12156
0.012709 -0.0093095 -0.0032039 0.00036066
-0.00087996 -0.00072415 -0.00023577 0.0017343 -6.6084e-05 0.0015114 0.012598 -0.0092326
-0.042961 -0.14051 0.0094949 0.0053701
0.0017243 0.00052365 -0.00019113 0.00075235 0.0012653 -0.0015799 -0.0030302 1.3241e-05
0.0095173 0.0054701 0.0775 -0.025642
2660000000 -0.073251 0.04976 0.0044719 -0.011791 -0.00010258 0.0011369 -4.6817e-05 -8.0945e-05
-0.0024746 0.00036349 0.0014056 -0.00069697
0.0044478 -0.011752 0.11967 -0.02835 -0.0047074 -0.0047232 -0.0012936 -0.00038375
0.00040279 0.0019289 0.00047924 0.00075404
-7.8413e-05 0.0011951 -0.0047639 -0.0047448 -0.12959 0.010792 0.0020417 -0.0014466
0.00033852 0.00048894 -0.0010635 -0.0015406
-2.3369e-05 -8.9127e-05 -0.001324 -0.00031815 0.0020135 -0.0015566 -0.12283 0.15263
0.0084385 -0.012398 -0.0023694 0.00097624
-0.0023529 0.00051078 0.000308 0.0017872 0.00056294 0.00037016 0.0084162 -0.012282
-0.064543 -0.12012 0.010779 0.00063344
0.0014653 -0.00076924 0.00051461 0.00078806 -0.0010149 -0.0014693 -0.0025214 0.0010146
0.011072 0.00062485 0.072378 -0.0058969
2720000000 -0.06177 0.068239 0.00021513 -0.011872 -0.00016353 0.0030254 -0.00026394 0.00016587
-0.0020825 0.0022654 0.00043833 -0.0017174
0.00023199 -0.011836 0.10513 -0.031544 -0.0052197 -0.001428 -0.0015634 0.00061479
0.001934 0.00042015 0.0007564 -0.00010673
-0.0001288 0.0029558 -0.0052183 -0.0012769 -0.12408 0.040707 0.00053766 -0.0025899
0.00018388 0.00029995 -0.0011219 0.00066448
-0.00034442 0.00011268 -0.0015595 0.00056932 0.00037145 -0.0026236 -0.088976 0.18175
0.0031628 -0.013932 -0.0019378 0.0025208
-0.0021424 0.001998 0.0019562 0.0004371 0.00022652 0.00024715 0.0032656 -0.013791
-0.085035 -0.087611 0.011663 -0.0010182
0.0003573 -0.0016775 0.00076041 -0.00020576 -0.0012672 0.00057484 -0.0019091 0.0026749
0.01182 -0.0012605 0.076545 0.013318
2780000000 -0.047455 0.087477 -0.0044541 -0.010534 -5.8409e-05 0.0012921 0.00067409 -0.00027184
0.0010178 0.0026559 -0.00074748 -0.0015007
-0.0044175 -0.010571 0.10392 -0.043451 -0.0042059 7.5708e-05 -0.00012642 0.0017386
0.0017007 -0.0010772 0.0001853 -0.00021369
-4.2656e-06 0.0012949 -0.0041815 0.00012218 -0.12097 0.071267 -0.0018864 -0.0019656
0.00022147 -0.00058931 -0.00040592 0.00058483
0.00060707 -0.00017246 -0.00012995 0.0017257 -0.0017853 -0.0017143 -0.059368 0.20384
-0.0022733 -0.013464 -0.00048198 0.001958
0.0012027 0.0026843 0.0017172 -0.0010366 0.00021881 -0.00044664 -0.0022686 -0.013645
-0.099799 -0.053532 0.010834 -0.0067616
-0.00070827 -0.0016724 0.00012202 -0.0002064 -0.00044566 0.00064366 -0.00057493 0.0019153
0.010435 -0.0069093 0.080743 0.031417
2840000000 -0.031605 0.10315 -0.0076739 -0.0073602 0.0015944 0.002014 -2.2382e-05 -0.00024732
0.001609 0.00091408 -0.0018727 0.00019637
-0.0076855 -0.0073655 0.10255 -0.036896 -0.0036074 0.0013407 0.00060178 0.00073534
-0.00019875 -0.0016839 -3.5045e-05 -0.00011527
0.0015625 0.0020705 -0.0035985 0.0013119 -0.11498 0.096821 -0.001673 0.00031869
1.9631e-05 0.0004374 0.00080316 0.0010219
0.00014047 -0.00027041 0.00054324 0.00078741 -0.0015182 0.00026503 -0.02255 0.21862
-0.0062119 -0.011089 0.00017622 0.00071519
0.0015451 0.00090069 -0.00021626 -0.0017045 2.8969e-05 0.00043073 -0.0064039 -0.0109
-0.10274 -0.022621 0.0081657 -0.0085591
-0.0019426 0.00029003 -2.4527e-05 -9.5688e-05 0.00083726 0.00096858 0.00035175 0.001166
0.0079748 -0.0082644 0.095251 0.04748
2900000000 -0.017044 0.12239 -0.0090395 -0.0030598 0.0016947 5.2304e-05 0.0004161 -0.00070109
0.0021428 -0.0012734 -0.00090572 0.00011174
-0.0090321 -0.0030542 0.083367 -0.04509 -0.001272 0.002704 0.00093715 0.00010888
-0.00062434 -0.0013634 -0.00034414 3.9849e-05
0.0017315 1.607e-05 -0.0012737 0.0027895 -0.097874 0.12981 -0.0011027 0.00013045
-0.00032618 -0.00075812 0.0016492 -0.00059837
0.00036015 -0.00078837 0.0010275 5.9624e-05 -0.00114 4.9437e-05 0.014406 0.22039
-0.01009 -0.0067199 0.0010562 0.0024383
0.0021587 -0.0013202 -0.00057287 -0.0013005 -0.00051866 -0.0007079 -0.0098225 -0.006561
-0.10199 0.017457 0.0055144 -0.010914
-0.00077403 0.00013127 -0.00039307 -9.4103e-06 0.0016823 -0.00062258 0.0011661 0.0019491
0.0057575 -0.010995 0.11019 0.052569
2960000000 0.0050811 0.13358 -0.0087375 0.00058061 0.00062237 0.0013189 -0.0006129 -0.0010057
-0.00038669 -0.0018068 -0.00081173 0.00063703
-0.0086834 0.0005178 0.092539 -0.044797 -0.00079276 0.0012681 0.00095434 -9.8346e-05
-0.0011508 -0.00054154 0.00043036 0.00038326
0.00059113 0.0013849 -0.00074499 0.0013273 -0.078227 0.16112 -0.00063256 0.00076843
-0.00040867 0.00063161 -0.00018966 -0.0022442
-0.00056465 -0.00091612 0.00095018 -0.000138 -0.00072797 0.00077644 0.05632 0.22703
-0.0099952 -0.0015801 0.0016463 0.0001668
-0.00038494 -0.00189 -0.0012114 -0.0005556 -0.00024148 0.00075808 -0.010256 -0.0018013
-0.089211 0.048574 0.00014158 -0.012542
-0.00080617 0.00045164 0.00034957 0.00040874 -0.00022511 -0.0022834 0.0013981 0.00048645
3.5793e-05 -0.012515 0.12901 0.064347
3020000000 0.023664 0.14722 -0.0063719 0.0038049 0.0014302 -0.00023307 -0.00091135 -9.3316e-05
-0.00072536 0.00046365 -0.00019384 0.00052394
-0.0063877 0.0038041 0.081346 -0.033719 -0.00047461 0.00026019 0.00033764 -0.0010451
-0.0016714 0.00043603 0.00059573 -0.0001137
0.0014576 -0.00028847 -0.00042343 0.00019947 -0.057001 0.18555 -0.00026999 0.0010199
0.00064098 0.00036517 -0.00072021 -0.001396
-0.00086672 -9.5851e-05 0.00032912 -0.0010188 -0.00025484 0.0010816 0.095176 0.21915
-0.0093983 0.0011847 0.00031103 0.00081327
-0.00086935 0.00059889 -0.001661 0.00038653 0.00071193 0.00053078 -0.00909 0.0015059
-0.072486 0.078636 -0.0025361 -0.010314
-0.00015337 0.00043946 0.00076871 -0.00010871 -0.00061434 -0.001293 0.00060934 0.00071181
-0.0024107 -0.010195 0.15068 0.06065
3080000000 0.051188 0.15612 -0.0044891 0.0059332 0.001626 -0.00027366 -0.00070685 -5.2981e-05
-0.00060657 0.00036356 4.5682e-05 0.00066073
-0.0045095 0.0059636 0.078664 -0.02836 -0.00025212 0.00068445 -0.00025821 -0.00018848
-0.00013472 0.0010751 -3.5688e-05 -0.00058592
0.0016369 -0.00026695 -0.00026406 0.00071508 -0.01995 0.20721 -0.00070847 -0.00012407
0.00075379 0.00057618 -0.0022785 -0.00048057
-0.0007826 -0.00010409 -0.00025358 -0.0001777 -0.00064922 -0.00011399 0.12843 0.21106
-0.0060393 0.0052524 0.0020521 0.0002397
-0.00042383 0.00037194 -0.00020239 0.0011536 0.0007487 0.00048359 -0.0062741 0.0052396
-0.043198 0.11049 -0.0070704 -0.0087264
9.484e-05 0.00070237 -5.4965e-06 -0.00057448 -0.0022024 -0.0004883 0.0018584 0.00017435
-0.0071185 -0.0085459 0.16476 0.066935
3140000000 0.07955 0.15878 -0.00094243 0.0074574 0.0025127 -0.0014687 -0.001432 0.0010599
0.0016084 0.00060143 0.00033404 -0.00011012
-0.00096531 0.0074282 0.074227 -0.030419 -0.00085426 0.00020119 0.00075713 -0.00011892
-0.00023413 0.00091792 0.00067697 -0.00046321
0.002482 -0.0014326 -0.00088704 0.00030315 0.023211 0.22773 -0.00011915 0.0016474
0.0016901 -0.0010214 -0.0024716 0.00097981
-0.0012787 0.0010445 0.0007281 -7.3256e-05 -9.3362e-06 0.0016727 0.16316 0.18554
-0.0028167 0.00653 0.00069357 -0.0014257
0.0014419 0.00048524 -8.7471e-05 0.00091587 0.0015328 -0.0010708 -0.0026104 0.0066341
-0.025115 0.12992 -0.0089557 -0.0042947
0.0003741 -5.427e-05 0.00064792 -0.00054025 -0.0026253 0.00092543 0.00081161 -0.0013404
-0.0088927 -0.0043365 0.18969 0.058287
3200000000 0.11104 0.16883 0.0039523 0.0062326 0.00080308 -0.0026716 -0.00035751 0.001951
0.00063611 -0.0018615 -1.8552e-05 0.00045017
0.0039554 0.0062624 0.084164 -0.028863 -0.00098646 0.00054785 -0.0003145 -0.00084361
0.00075553 0.0011472 -0.00037702 -0.00091658
0.0008117 -0.0027735 -0.00097049 0.00051746 0.067811 0.23196 0.0011684 0.00073321
-0.00041623 -0.0025289 -0.0014526 0.0022621
-0.00031392 0.0019029 -0.00032215 -0.00085279 0.0011706 0.00071074 0.18336 0.16278
-0.00024696 0.0062746 0.00049376 -0.00092671
0.00057247 -0.0017631 0.00075808 0.0011037 -0.00032421 -0.0022871 -0.00036228 0.0058246
0.015052 0.14958 -0.0091149 -0.00025966
5.8351e-05 0.00058826 -0.0005007 -0.00099542 -0.0014488 0.0023151 0.00037106 -0.0012712
-0.0092551 -0.00032623 0.20522 0.055723
3260000000 0.14291 0.1606 0.0040555 0.0030095 -0.00066185 -0.0026524 0.0010484 0.00085163
0.00023854 -0.0019198 -0.00012095 -8.0815e-05
0.0039978 0.0030012 0.09213 -0.032278 -0.0016528 0.0021187 -0.00015575 -4.9104e-05
0.0011072 -0.00064474 -0.00095053 3.331e-05
-0.00075857 -0.0025861 -0.0016901 0.0021052 0.11888 0.22789 0.00039157 -0.00024464
-0.0012506 -0.00073499 0.00053881 0.0019997
0.0010641 0.00080644 -0.00026602 -0.00015077 0.00035046 -0.00020362 0.2101 0.12557
0.0029749 0.0054004 -0.00076958 -0.0020263
8.8288e-05 -0.0018539 0.0009436 -0.00057599 -0.00086635 -0.00084686 0.0026933 0.0057251
0.042368 0.15781 -0.0068967 0.0040394
-0.00016673 9.9759e-06 -0.00097313 0.00020484 0.00053338 0.0019645 -0.00096381 -0.00194
-0.0068849 0.0042084 0.23452 0.046093
3320000000 0.1727 0.15462 0.0069628 0.001058 -0.00053695 -0.0017954 0.000906 0.00024996
-0.0016956 -0.0015003 0.00018336 0.0001282
0.0069232 0.0010631 0.098659 -0.02846 0.00099099 0.0023883 -0.00026515 -0.00064795
-0.00026062 -0.00022467 -0.00051365 0.0002239
-0.00063784 -0.0018144 0.001061 0.002506 0.1665 0.21866 0.00037334 -7.0006e-05
-0.0010525 -0.0001983 0.00037229 0.00089909
0.00085945 0.00030511 -0.00015404 -0.00062919 0.00040295 0.00015245 0.21856 0.095416
0.0035894 0.0030557 -0.0010382 0.00038233
-0.0015662 -0.0015421 -0.0001384 -0.0002205 -0.0011318 -0.00048083 0.0040554 0.0029685
0.074976 0.15882 -0.0031771 0.0054967
0.00017088 2.4223e-05 -0.00047371 0.00016977 0.00031042 0.00088715 -0.00090658 0.0004702
-0.0029194 0.005283 0.24991 0.032292
3380000000 0.20768 0.13826 0.0053154 -0.0020364 -0.0011433 0.00071421 0.0011324 0.00025028
-0.0016349 0.00075457 0.00054463 6.7809e-06
0.0053373 -0.0020338 0.10927 -0.035954 0.00026306 0.0027001 -0.0012156 -0.00054973
-4.9888e-05 0.00012544 -0.00093031 0.00040271
-0.0011003 0.00074398 0.00028581 0.0025687 0.20835 0.1958 0.00087302 -0.00045896
-0.0016138 0.00068402 0.0011375 0.0013387
0.0011686 0.00017438 -0.001268 -0.00062766 0.00093038 -0.00050134 0.23314 0.063871
0.0054025 0.0028402 -0.00057345 0.00014624
-0.0014868 0.00067507 -4.6621e-05 0.00013073 -0.002054 0.00079262 0.0051914 0.0027143
0.11883 0.14914 -0.00057921 0.0055664
0.00048767 0.00011885 -0.00090085 0.00048486 0.0010414 0.0014869 -0.00027464 0.00013769
-0.00066254 0.0057837 0.27897 0.013847
3440000000 0.23897 0.11675 0.004209 -0.003658 -0.00072961 -0.0016672 0.00075708 5.246e-05
-0.0014708 0.0014843 0.00091919 9.3038e-05
0.0041953 -0.0036576 0.10306 -0.040997 0.003135 0.0018672 -0.0010424 0.0010625
0.00015367 0.00031568 0.00011877 0.00092741
-0.00081773 -0.0016778 0.0032165 0.001805 0.24629 0.16693 -0.00019996 8.9097e-05
-0.00015737 0.0011837 0.00071588 0.00071658
0.0008706 -2.2069e-05 -0.0010016 0.0011451 -0.00024032 -0.0001165 0.23475 0.03113
0.0064718 -0.00018451 -0.00035356 6.7798e-05
-0.001552 0.0014638 0.00014296 0.00026167 0.00012763 0.0017284 0.0067412 -8.7293e-05
0.14769 0.13925 0.0034991 0.0037078
0.00086461 0.00014092 0.00013554 0.00090268 0.00068521 0.0005484 -0.0003721 -5.8364e-05
0.0037283 0.003438 0.29525 -0.015296
3500000000 0.2711 0.08536 0.0022501 -0.004273 -0.0014348 0.0014763 0.0011342 -0.0009758
-0.00079171 0.0011567 0.00069988 -0.0010075
0.0022534 -0.0042888 0.11558 -0.064601 0.003137 0.0010767 -0.0004021 0.00081195
0.0004596 4.0509e-05 7.3763e-05 0.00031165
-0.0013459 0.0015708 0.0032112 0.001131 0.27572 0.13243 0.00014921 -0.00040157
-0.00042307 0.0010265 0.0015833 0.0001436
0.0011526 -0.00092631 -0.00046413 0.00078034 -9.1568e-05 -0.00026589 0.23915 0.003771
0.0074118 -0.0022981 0.00044135 0.0001164
-0.00075833 0.0012859 0.00032925 0.00012761 -0.00011045 0.00057353 0.0069795 -0.0024666
0.19311 0.11083 0.0037584 0.0011023
0.00051401 -0.00072308 4.0576e-05 0.00021128 0.0016361 0.00015782 7.2981e-05 -0.00012313
0.0035217 0.00086067 0.31513 -0.042547
3560000000 0.28985 0.05128 0.00048454 -0.0055265 -0.00017652 -0.00073248 0.00055763 0.00020865
0.0017264 0.0019024 -1.5081e-05 -0.0011503
0.00051066 -0.0054709 0.10967 -0.069943 0.0058364 -0.00092822 0.00035742 0.00072905
0.00079907 -0.00032558 0.00014789 0.00031453
-0.00016154 -0.00075931 0.0057549 -0.001108 0.30274 0.090031 -0.00039676 -0.00036973
0.0010999 0.00078133 0.001214 -0.00060762
0.00048247 0.0002174 0.00035928 0.00076372 -0.00019912 -0.00020684 0.22982 -0.032044
0.0056985 -0.0060092 -0.00079793 -0.00060016
0.0016089 0.0019613 0.00083049 -0.00027598 0.0006159 0.00060628 0.0060709 -0.005599
0.21311 0.096868 0.0030649 -0.0014837
8.1245e-05 -0.0012179 0.0001272 0.00034849 0.0015262 -0.00067529 -0.00069122 -0.00017732
0.0029101 -0.0017898 0.32859 -0.082442
3620000000 0.30639 0.013767 -0.00088426 -0.0034444 -0.0017559 -0.00021271 0.00035229 -0.0018404
1.607e-05 0.00071819 -0.00065626 -0.00073682
-0.00084546 -0.0034718 0.1104 -0.099298 0.0035596 -0.0040354 0.00034995 0.00044661
-0.00043732 -0.00077859 0.00071034 0.00020079
-0.001889 -9.1343e-05 0.0035424 -0.0040939 0.31539 0.045901 3.677e-05 -0.00082322
1.5741e-05 1.7641e-05 0.00087464 -0.00066615
0.00044094 -0.0019384 0.00026427 0.00044429 7.1832e-05 -0.00099404 0.21877 -0.062553
0.0016871 -0.0070094 -0.0013118 0.0011666
-1.0451e-05 0.0005546 -0.00030069 -0.00078072 -8.7796e-05 0.00027766 0.0016615 -0.007402
0.23765 0.05489 0.0015272 -0.0024111
-0.0006131 -0.0007181 0.00079858 0.00014113 0.000526 -0.0010282 -0.00096221 0.00085513
0.0013035 -0.0016875 0.32981 -0.11728
3680000000 0.31034 -0.030772 -0.0031137 -0.0038288 -0.00091923 0.0016548 -0.0012747 -0.00020918
0.0015347 -0.00010476 -0.0011597 -0.00071827
-0.003169 -0.0038103 0.10594 -0.11641 0.0012052 -0.004636 0.00074757 0.0002538
-0.00050163 -0.00075106 0.00069448 0.0004108
-0.00095999 0.001726 0.0011418 -0.0047042 0.3263 -0.0040926 -0.00086375 -0.0004726
0.000957 0.00091069 0.00041409 -0.0020653
-0.0013399 -0.00023731 0.00079789 0.0002843 -0.00088751 -0.00055973 0.20545 -0.09651
0.00025691 -0.0070942 -0.00076995 0.0011066
0.0015356 -9.6853e-06 -0.00053684 -0.00074389 0.0011357 0.0011103 0.00022757 -0.0068546
0.25619 0.029525 0.00064699 -0.0024342
-0.0013142 -0.00061103 0.00068266 0.00021166 0.00049425 -0.0018032 -0.00097806 0.00094831
0.0012862 -0.002012 0.32915 -0.16282
3740000000 0.31214 -0.066225 -0.002596 -8.3453e-05 -0.0021401 0.0026255 -9.7425e-05 -0.00072593
-0.0004623 0.00012636 -0.00092788 0.00058116
-0.0026523 -0.00011803 0.097176 -0.13837 0.00068994 -0.0051523 0.0002992 -0.00019593
-0.0002489 -0.00022407 0.00085219 3.3877e-05
-0.0021906 0.0025852 0.00061335 -0.0051089 0.32863 -0.043459 -0.00049855 9.7276e-05
-9.7813e-05 0.00029045 -0.00062943 -0.00099327
7.4381e-05 -0.00077239 0.00025577 -0.00031023 -0.00059255 0.00015763 0.18404 -0.12027
-0.0022064 -0.0056955 0.00082917 0.0028685
-0.00066818 0.00010033 -0.0002479 -0.000226 0.00020409 0.00013648 -0.0020861 -0.0061004
0.26247 -0.0094474 -0.00054774 -0.0018458
-0.00084511 0.00061746 0.00067235 7.02e-05 -0.00053888 -0.0012939 0.00066368 0.0029163
0.0001104 -0.0022922 0.31551 -0.20232
3800000000 0.30669 -0.1123 -0.001816 0.00031762 0.0007726 0.0038639 -0.0012059 -0.0016749
0.0012945 0.00079865 -0.0010557 0.00055601
-0.0018177 0.0003037 0.085987 -0.15324 -0.0021933 -0.0048406 0.00020993 0.00018654
-0.00089959 -0.00034332 0.00074621 -0.00019663
0.00082979 0.0038536 -0.0022062 -0.0048198 0.32466 -0.085144 -0.00059838 0.00026595
0.0012705 -0.00017347 -0.0010143 -0.00045042
-0.0011748 -0.0015208 0.00019688 0.00019824 -0.00055995 0.00027593 0.17422 -0.14594
-0.0028179 -0.0052135 0.0015958 0.0014702
0.001408 0.0010004 -0.00098053 -0.0003176 0.0011119 -0.0001526 -0.0033473 -0.0047187
0.27468 -0.049403 0.0010931 -0.0005449
-0.0010412 0.00044996 0.00094156 -5.3887e-06 -0.0010626 -0.00048471 0.001739 0.0017149
0.00091257 -0.00092462 0.30653 -0.24315
3860000000 0.29552 -0.14398 -0.0008308 0.00071766 0.0027495 0.0018359 -0.0021112 0.0011688
0.00067424 -0.0010412 -0.0001854 0.001502
-0.00081515 0.00065414 0.066737 -0.16278 -0.0033897 -0.0047109 0.00053428 -0.00066674
-0.0009327 0.0013881 0.00056634 -0.0012273
0.0026552 0.0018392 -0.0033822 -0.004773 0.30543 -0.12476 -0.0010806 0.00058325
0.00052141 -0.00066444 -0.00055636 -0.00026959
-0.0021313 0.0011522 0.00063143 -0.0006261 -0.0010019 0.00062299 0.14618 -0.16045
-0.0033049 -0.0046708 0.0022079 0.0010557
0.00060254 -0.0013753 -0.00096917 0.0014277 0.00047927 -0.0004851 -0.0026876 -0.0047584
0.2713 -0.08036 5.9244e-05 -0.0022485
-0.00016186 0.0016692 0.0005906 -0.0012634 -0.0007055 -0.00031578 0.0021449 0.0011236
-0.00020183 -0.0024018 0.28418 -0.28157
3920000000 0.28066 -0.18452 0.0016993 -0.0001882 0.0038033 0.0024044 0.00010699 0.00090887
0.00031418 1.2643e-05 0.00071244 0.00026818
0.0016732 -0.0001716 0.039254 -0.17869 -0.0048706 -0.0030708 -0.00038779 -5.4716e-05
0.00028035 0.00028845 -0.00039819 -0.0002499
0.0037705 0.002198 -0.0048919 -0.0029177 0.29871 -0.1582 -2.0162e-05 0.0016119
0.0014982 -0.0014264 -0.00035193 -0.00034118
0.00015552 0.00084306 -0.00051282 -4.4942e-05 0.00017579 0.0015284 0.12608 -0.17144
-0.004324 -0.0039522 0.0018111 -0.00044398
0.00024514 8.5711e-05 0.00031223 0.00025304 0.0013789 -0.0013391 -0.0046397 -0.0042066
0.26239 -0.13127 0.00057632 -0.0019466
0.00067691 0.00019266 -0.00044232 -0.00048858 -0.0003748 -0.00017513 0.0022541 -0.00013453
0.00056415 -0.0015764 0.2621 -0.30861
3980000000 0.25291 -0.22034 0.0014935 -0.0032867 0.0050229 -0.00046695 8.3458e-05 0.0012383
0.0011593 -0.0019965 0.00041645 -1.7889e-05
0.0015716 -0.0032624 0.016923 -0.19192 -0.005386 -0.0012511 0.00083116 0.00044345
0.00041995 0.00029588 -9.2702e-05 -0.0010115
0.0049409 -0.00057056 -0.0053628 -0.001214 0.26972 -0.18852 0.0015668 2.3372e-05
-0.001165 -0.0010981 -0.00083508 -0.00069716
2.5891e-05 0.0011865 0.00081053 0.00050044 0.0013377 2.1929e-05 0.089619 -0.19267
-0.0050874 -0.0037721 0.0015045 -0.0009303
0.0011516 -0.0019193 0.00046717 0.0002338 -0.00091547 -0.00080752 -0.0050998 -0.0036528
0.24893 -0.16047 0.0013252 -0.0048308
0.000287 6.6473e-05 -5.6397e-05 -0.00098667 -0.00072472 -0.00071476 0.0016747 -0.00115
0.0016147 -0.005048 0.2276 -0.34705
4040000000 0.22546 -0.24558 -0.00076862 -0.0040551 0.0033166 -0.0030604 0.00015428 0.00029919
-0.00060011 -0.0010702 0.00024164 0.00015233
-0.00077935 -0.0040103 -0.0083797 -0.19928 -0.0046658 0.00011171 0.00020554 -0.00089439
0.00017516 0.00011506 -0.0011371 2.217e-05
0.0033396 -0.0031147 -0.0047202 0.000134 0.24798 -0.22146 0.00031137 -0.00070491
-0.00086437 -0.00028914 -0.00141 9.8263e-05
0.00026748 0.00029949 0.00029664 -0.0010389 0.00027027 -0.00062016 0.068433 -0.18748
-0.0063547 -0.001643 0.0014723 -0.00051434
-0.00063158 -0.001268 -6.1908e-05 0.00029086 -0.0006135 -0.00050686 -0.0065121 -0.0016748
0.23592 -0.19394 -0.0023212 -0.0038756
0.00040561 9.1367e-05 -0.0011916 -9.6241e-06 -0.0012676 0.00025719 0.0014177 -0.00059103
-0.0025057 -0.0038629 0.1902 -0.36413
4100000000 0.19496 -0.2689 -0.0035689 -0.0029325 0.00091178 -0.0036176 -0.00031239 7.0405e-05
0.0002589 -0.0017097 0.0007758 0.00026794
-0.0035919 -0.002941 -0.034259 -0.20224 -0.0045567 0.0010848 -0.00011 -0.00027346
0.00063032 0.00018926 -0.0005812 9.9902e-05
0.00072889 -0.0035843 -0.0045692 0.0010902 0.22564 -0.24833 0.00012643 -0.00018102
-0.00053118 -0.00022974 -0.0013767 0.00054014
-0.00032673 9.8392e-05 -0.00018538 -0.00031976 0.00020317 -8.1749e-05 0.034716 -0.20092
-0.006725 0.00059719 0.0011417 -0.0012221
0.00036751 -0.0016815 0.00070356 0.00033093 -0.0008946 -0.00057236 -0.0066775 0.0010285
0.21678 -0.21795 -0.0022372 -0.0043451
0.00081452 0.00031235 -0.00042931 9.6587e-05 -0.0012765 0.00027374 0.0011018 -0.0014978
-0.0023178 -0.0040717 0.15681 -0.39038
4160000000 0.16595 -0.28582 -0.0038719 -0.0019482 -0.00040631 -0.00301 0.00073932 -0.00024264
-0.0036772 -0.00043256 0.00086963 -0.00084706
-0.0038533 -0.0018795 -0.059782 -0.19802 -0.0046883 0.0024834 -0.00049036 -0.00025741
0.00019333 -0.00046011 -0.0010578 0.00027972
-0.00037258 -0.0029984 -0.0046346 0.0025676 0.19283 -0.26356 0.000502 -0.00039608
-0.0013139 -0.00050268 -0.0010465 0.00095353
0.00057039 -0.00024113 -0.0004371 -0.00021417 0.00068947 -0.00051738 0.010256 -0.18826
-0.0054926 0.0017468 0.00092192 -0.0021849
-0.0037651 -0.00052798 0.00025123 -0.00036357 -0.0012519 -9.5946e-05 -0.0053838 0.001763
0.18274 -0.25293 -0.0050109 -0.0031972
0.00086697 -0.00099401 -0.001096 0.00044076 -0.0011594 0.00085907 0.00080117 -0.0021499
-0.0047398 -0.0030067 0.10739 -0.3999
4220000000 0.13755 -0.30183 -0.0047819 0.00027126 0.00018231 -0.0035914 -0.0004275 -0.00018765
-0.00087125 0.0012008 0.00040895 -0.0013165
-0.0047787 0.00022137 -0.096044 -0.18769 -0.0023117 0.0030472 -0.00023669 -0.00012859
0.00020755 -0.00011265 -0.00074182 0.00109
9.8137e-05 -0.0035775 -0.0023116 0.0031245 0.16319 -0.28941 1.7987e-05 0.00020616
0.00014812 0.00028494 -9.7447e-05 0.0012254
-0.00029363 -0.00017142 -0.00023386 -7.6275e-05 1.8513e-05 0.00010138 -0.013215 -0.18664
-0.0043813 0.00213 -0.00016188 -0.002334
-0.00065194 0.0013609 0.00028162 -0.00016583 0.00027727 0.00023461 -0.0041709 0.0019605
0.16556 -0.27513 -0.0044606 -0.0027025
0.00015461 -0.0013638 -0.00072492 0.001148 -0.00012237 0.0012919 -0.00017033 -0.0021825
-0.004477 -0.0024096 0.079006 -0.41253
4280000000 0.10631 -0.31065 -0.003 0.0021393 -0.0016392 -0.0041713 -0.00038361 0.00067048
-0.00019431 0.0012165 -0.00090165 -0.00041178
-0.0029578 0.0020771 -0.1212 -0.19184 -0.0029509 0.0029271 -0.00072065 -0.00025618
0.00010099 0.00015758 0.00053893 0.00075412
-0.0017278 -0.0042497 -0.002898 0.002955 0.13317 -0.29661 0.0009003 -0.00035204
-0.00086328 0.0010862 -4.1561e-05 0.00068902
-0.00037245 0.00070691 -0.00078644 -0.00038252 0.0008629 -0.00026109 -0.050795 -0.17178
-0.0051627 0.002575 -0.00049076 -0.0020919
-0.0001665 0.0011083 2.0194e-05 0.0003012 -0.00061643 0.00082347 -0.0054319 0.0026529
0.11634 -0.29453 -0.0064737 -5.9188e-05
-0.00081312 -0.00015552 0.00064628 0.00062212 -0.00019708 0.00071615 -0.00043249 -0.0020206
-0.0062537 -0.00043108 0.029344 -0.41741
4340000000 0.078929 -0.31955 -0.0017286 0.0022023 -0.0023364 -0.0015131 0.00029873 0.00051452
7.917e-05 0.00063172 -0.000228 -0.00095558
-0.0017591 0.0022112 -0.14161 -0.16575 -0.0021791 0.0039408 -8.8999e-05 0.00059175
-0.00019924 -0.00029562 0.00036402 0.00046493
-0.0023918 -0.0015645 -0.0021616 0.0039961 0.097366 -0.31344 -0.00041145 -0.00088566
0.00037413 0.00094326 0.00088141 0.0021771
0.00025973 0.00055447 -8.7253e-05 0.00062288 -0.00053189 -0.00087913 -0.06872 -0.16907
-0.0044418 0.0037619 -0.0014906 -0.0024593
6.801e-06 0.00058188 -0.00015398 -0.00029914 -3.0277e-05 0.00094571 -0.0043898 0.0040241
0.088859 -0.31791 -0.0051335 0.0020694
-0.00015456 -0.00096052 0.00053212 0.00046352 0.00093138 0.0020206 -0.001513 -0.0024394
-0.0051284 0.0018586 -0.0055064 -0.41127
4400000000 0.047847 -0.32471 -0.00062924 0.0016449 -0.0026574 -0.0017781 0.00087362 0.0012884
-0.00020447 0.00079618 -0.00017053 -0.00067091
-0.00065627 0.0016277 -0.17064 -0.15564 -0.0014473 0.0042607 -0.00043409 0.00042621
1.0505e-05 -0.00056953 0.00073401 0.00029201
-0.0025579 -0.0018279 -0.0013274 0.0042794 0.067728 -0.31957 -0.00018743 -0.00011271
0.00050942 1.079e-05 0.0010902 0.0011741
0.00093698 0.0012022 -0.00041017 0.00046243 -1.212e-05 -0.00024778 -0.093375 -0.15616
-0.0034614 0.0052051 -0.0023265 -0.001284
-0.00010787 0.00077447 -1.0892e-05 -0.00050878 0.00047482 0.00013839 -0.0030973 0.0052948
0.055253 -0.32741 -0.0040965 0.0011353
-7.2619e-05 -0.00048619 0.00063662 0.00018523 0.0010453 0.0014883 -0.0023344 -0.0013298
-0.0043607 0.0010489 -0.050976 -0.41537
4460000000 0.012476 -0.32424 -0.00064428 0.00023043 -0.0042328 -0.0007366 0.0014799 -0.00065527
-0.00040553 0.0012791 -0.00094137 -0.00030681
-0.00058056 0.00026396 -0.19207 -0.12577 -0.0004489 0.0047231 -0.00035507 0.00078252
-0.00024793 -0.00033951 0.00044663 -0.00059723
-0.0042233 -0.00069751 -0.00042173 0.0047163 0.042625 -0.32637 -0.00043209 -0.00039532
0.00035652 0.00028851 0.0017412 0.00070826
0.0013842 -0.00063122 -0.00028763 0.00075471 -0.00055682 -0.00051823 -0.10665 -0.13457
-0.0017024 0.0064958 -0.0022208 -0.00093241
-0.00046978 0.0014762 -0.00029382 -0.00054476 0.00032753 0.00028852 -0.0016629 0.0062999
0.019555 -0.32099 -0.0043952 0.0033495
-0.0010591 -0.00044494 0.00041765 -0.00057522 0.0019489 0.00055045 -0.0022639 -0.00087864
-0.0046814 0.0035784 -0.0904 -0.39686
4520000000 -0.011756 -0.32514 -0.0004243 -0.00041978 -0.0036844 0.00034008 0.00049375 -0.0001257
0.0017258 -8.6651e-05 -0.00081269 0.00088656
-0.000461 -0.00037919 -0.21653 -0.10865 0.00071804 0.0047317 0.00064936 0.00086981
-0.00017529 -0.00011404 0.00013451 8.6043e-06
-0.0037509 0.00040237 0.00083962 0.0047291 0.011413 -0.32371 -0.00083869 0.00060353
0.0007529 -0.00075528 0.0016329 -0.00067308
0.00054476 -0.00014161 0.00064581 0.00091282 -0.00095876 0.0006078 -0.12431 -0.12542
-0.00056583 0.0061245 -0.0030812 -0.00017843
0.001962 -9.4407e-05 -0.00017993 3.573e-06 0.00087507 -0.00081069 -0.00056983 0.0063284
-0.029051 -0.33142 -0.0027149 0.0029346
-0.00070071 0.001025 0.00010735 1.8394e-05 0.0016573 -0.00087243 -0.0029105 -0.00023266
-0.002528 0.0032291 -0.11902 -0.3951
4580000000 -0.049698 -0.31749 -0.001332 -0.00049149 -0.0029438 0.0025538 0.00074223 -0.00026179
0.00028325 -0.00010804 -0.00069088 0.00084607
-0.0013299 -0.00050056 -0.23484 -0.082097 0.00099805 0.0041627 0.00060129 -0.00014753
-0.00013293 0.00025869 6.2023e-05 -0.00021991
-0.0029216 0.0025961 0.0010411 0.0042074 -0.020316 -0.32085 -0.00014558 0.0003695
-0.00057936 0.00016622 0.0017108 -0.00086326
0.00073004 -0.00024067 0.00058264 -0.00021959 -9.6798e-05 0.00055023 -0.13482 -0.10063
0.0019727 0.0053687 -0.0025336 0.001336
0.00027579 -6.0054e-05 -0.00029048 0.00028248 -0.00046682 -0.0001463 0.0019781 0.0053362
-0.054468 -0.33497 -0.0027365 0.0038021
-0.00062587 0.00083022 0.0001932 -0.00018435 0.0016414 -0.0010056 -0.002652 0.0011039
-0.0024828 0.0037361 -0.16461 -0.36499
4640000000 -0.07522 -0.31115 -0.0024026 -0.001538 -0.0031279 0.0025691 0.00050468 -0.0013189
0.0014857 -0.00033146 0.00013165 0.0009947
-0.0023685 -0.0015497 -0.2451 -0.054443 0.0016534 0.0038666 0.00068711 0.00025071
-0.00033334 0.00044029 8.4541e-05 -0.00058465
-0.0029778 0.0026647 0.0017325 0.0037951 -0.04472 -0.31505 0.00015678 0.00079965
0.0014191 0.00019025 0.00047652 -0.0022068
0.00046888 -0.0013009 0.00067737 0.00032346 0.00021781 0.00069195 -0.14041 -0.08616
0.00353 0.0040078 -0.0024605 0.0016897
0.0015284 -0.00039718 -0.00024702 0.00042041 0.0013392 0.00028852 0.003515 0.0040319
-0.087357 -0.31823 -0.0022757 0.0042337
0.00010394 0.0010036 2.2547e-05 -0.00072372 0.00016659 -0.0022597 -0.0024688 0.001709
-0.0022515 0.0039537 -0.18317 -0.3546
4700000000 -0.10304 -0.30624 -0.0039546 -2.349e-05 -0.0016269 0.0045014 -0.00085094 -0.00091982
0.00095453 -0.00043643 0.00086219 0.00074713
-0.0039876 -1.5261e-05 -0.25694 -0.035704 0.00289 0.0042168 0.0004168 -0.0005216
0.00025117 0.00052617 -0.00017137 -0.00013992
-0.0015501 0.0045004 0.0029679 0.0041592 -0.075666 -0.30896 -0.00025747 0.0005923
0.00042006 -0.00024625 -1.8271e-05 -0.0015322
-0.00091027 -0.00094317 0.00044108 -0.00049494 -0.00023758 0.00052513 -0.15708 -0.065072
0.0032189 0.0015622 -0.0012373 0.0024173
0.0011007 -0.00051525 0.00037258 0.00039821 0.00052272 -6.6379e-05 0.0034596 0.0015939
-0.1257 -0.30799 -0.0011741 0.0039899
0.00088597 0.0006646 -0.0002249 -0.0001164 -0.0001118 -0.0014885 -0.0013864 0.0025622
-0.0012605 0.0039143 -0.22679 -0.3255
4760000000 -0.13298 -0.29103 -0.0047725 0.0012241 0.00056872 0.0047804 -0.00071885 -0.0006443
0.0002364 -0.0010422 0.0011965 -0.00034202
-0.0048097 0.001249 -0.25208 0.0067849 0.0033489 0.0030359 1.8752e-05 -0.00060324
0.00050803 0.00013756 3.7383e-05 -0.00025169
0.00062865 0.0047746 0.0033944 0.0030155 -0.10595 -0.29466 0.00091093 0.00039128
0.00081093 -0.00028656 -0.0013707 -0.0010397
-0.00070137 -0.00064018 -6.786e-06 -0.00062979 0.00090339 0.00033968 -0.15101 -0.04874
0.0025465 0.0012242 -0.00068414 0.0026594
0.00022673 -0.0010716 0.00041293 9.3061e-05 0.00070691 -0.00045277 0.0024867 0.0009866
-0.15782 -0.2907 -0.00060284 0.0048858
0.0010478 -0.00026526 1.8875e-05 -0.00023634 -0.0012994 -0.00094098 -0.00058875 0.00286
-0.00079933 0.004755 -0.23816 -0.30322
4820000000 -0.16 -0.27729 -0.0050317 0.0027433 0.0016567 0.0031577 -0.00092072 -0.00048319
0.00041744 -0.00098887 9.0352e-05 -0.00060296
-0.0050309 0.0027278 -0.26373 0.029131 0.0044914 0.0030694 -2.0278e-05 -0.00033684
0.00010282 -0.00024152 -0.00019973 -0.00047572
0.0017665 0.0031903 0.0045838 0.0029942 -0.13319 -0.29028 0.00053072 -0.0005043
9.5199e-05 -0.00067618 -0.00094277 -0.00027534
-0.00095245 -0.00040783 -5.7639e-05 -0.00032347 0.00045253 -0.0002885 -0.1663 -0.031229
0.0017949 -5.2696e-05 -0.00013459 0.0030323
0.00039167 -0.00097351 0.00016571 -0.00013716 0.0003335 -0.00058947 0.0017803 7.1027e-05
-0.19599 -0.27267 0.00016826 0.0034813
0.0001231 -0.00050594 -0.00021765 -0.00039778 -0.00089288 -0.00023362 4.7419e-05 0.0028985
0.0001728 0.0037713 -0.27481 -0.27302
4880000000 -0.19115 -0.25714 -0.0041756 0.0046446 0.0023269 0.0031984 -0.0013175 0.00021767
-0.0009315 -0.001064 0.00029521 4.1054e-06
-0.0041999 0.0046296 -0.25494 0.070669 0.0046792 0.0013397 -0.00033358 -0.00021146
-0.00012499 0.00019565 -0.00024083 0.00023209
0.0023982 0.0031165 0.0047289 0.0012294 -0.1518 -0.27737 0.00031029 -0.00048728
-0.00017526 -0.0012882 -0.00064884 -3.6766e-06
-0.0013108 0.00022402 -0.00032041 -0.00014679 0.00041793 -0.00046232 -0.15938 -0.012582
0.00069371 -0.0001193 0.0012073 0.0024707
-0.00091706 -0.00098212 -0.00011158 0.00015292 -0.00038995 -0.0013252 0.00069276 -5.1911e-05
-0.22395 -0.2556 0.00066746 0.0034336
0.00027053 -0.00011903 -0.00011923 0.00020199 -0.00054075 -3.1083e-05 0.0011046 0.0023387
0.00088072 0.0035555 -0.28663 -0.24397
4940000000 -0.2119 -0.23932 -0.0027619 0.0066589 0.0030525 0.00097376 -0.00030844 0.00068215
-0.00096942 -0.0005869 -0.00013524 -0.00069366
-0.0027332 0.0066504 -0.26642 0.096297 0.0057274 0.00097439 -7.8316e-05 -0.00011963
0.00024953 -0.00016875 -0.00029425 0.00019837
0.0030358 0.0010023 0.0057233 0.00095174 -0.17223 -0.25402 0.00010496 -0.00031004
-0.00081901 -0.00016466 -0.00036566 -7.4646e-05
-0.00028903 0.00071088 -5.8927e-05 -0.00013747 0.00011885 -0.00036795 -0.16674 -0.0031583
-0.00024946 0.00046968 0.001838 0.0019133
-0.0010206 -0.00050459 0.0002683 -0.00020653 -0.00081065 3.8271e-05 -0.00017917 0.00062671
-0.2476 -0.22624 0.00049503 0.0030667
-5.7887e-05 -0.00065609 -0.00031311 0.00023694 -0.00025871 6.7452e-05 0.0018768 0.0019674
0.00039202 0.0028978 -0.31005 -0.21731
5000000000 -0.2323 -0.21495 0.00014151 0.0072476 0.0031469 0.0017426 -0.00019491 0.00066033
-0.00054374 0.00069207 -0.00019783 -0.0007753
0.00012555 0.0072593 -0.25265 0.11374 0.005668 -0.00074819 -0.0002891 -6.7446e-05
1.603e-05 -0.00042602 -0.00017642 -0.00010712
0.0031312 0.0016245 0.0056668 -0.00084752 -0.20186 -0.23934 -0.00050778 -0.00078999
-0.00064896 -0.00025691 -0.00057163 -5.2461e-05
-0.00023485 0.0006792 -0.00028446 -7.8542e-05 -0.00061157 -0.00085386 -0.1611 0.020964
-0.00047574 0.0017336 0.0024986 0.0013387
-0.00053505 0.00060602 -8.2615e-05 -0.00048297 -0.00064268 -0.00033234 -0.00049416 0.0017032
-0.27305 -0.204 0.00038082 0.0038685
-0.00015872 -0.00078012 -0.00018761 -0.00016071 -0.00042111 -0.00023113 0.0023277 0.0011907
0.0003446 0.0040266 -0.32267 -0.18313
5060000000 -0.25302 -0.18727 0.0020243 0.0067707 0.0031276 -0.00034532 0.0001887 0.00055882
-0.00024548 -0.00021621 -0.00027187 -0.00014412
0.0020225 0.0067454 -0.23495 0.15046 0.0050465 -0.0018595 7.9644e-06 0.00015826
-0.00040631 -0.00010058 -0.00038627 0.000252
0.0030819 -0.00037844 0.0050435 -0.0019342 -0.21563 -0.21753 -0.00042173 0.00032956
-0.0010812 0.00023286 -0.0010525 5.4633e-05
0.00028596 0.0005111 -2.7118e-05 0.00018801 -0.00039923 0.00043897 -0.1627 0.028375
9.0184e-05 0.0029775 0.0019666 0.00028523
-0.00025069 -0.00010373 -0.00034643 -5.0113e-05 -0.00089215 0.00026929 0.00016325 0.002991
-0.28436 -0.17308 0.0018638 0.0035336
-0.00040773 -0.00023859 -0.0003991 0.00028849 -0.0011727 0.00021122 0.0018441 0.00062971
0.0019074 0.0034019 -0.33449 -0.15405
5120000000 -0.26909 -0.16196 0.0034219 0.0057066 0.0029177 -0.00047458 0.000392 0.00064675
-0.00021899 0.00076944 -0.00047872 9.9019e-05
0.0034302 0.0056979 -0.2292 0.17692 0.0048401 -0.002623 6.7928e-05 0.00025042
-1.5285e-05 -5.4912e-05 5.448e-05 0.0001773
0.0029027 -0.00052642 0.0047874 -0.0027166 -0.22998 -0.20244 -2.0477e-06 6.2648e-05
-0.00028939 0.0010005 -0.00073735 0.00041941
0.00033885 0.00068183 4.906e-05 0.00022102 7.6753e-05 0.0001947 -0.15898 0.054491
0.0018491 0.0033562 0.0020978 0.00031617
-0.00025005 0.00071441 -7.9251e-06 -8.7781e-07 -0.0003725 0.00085796 0.0017223 0.0032483
-0.29752 -0.13961 0.0018282 0.0033692
-0.00045455 0.00015229 -5.8784e-05 0.00027717 -0.0010688 0.00079092 0.0025436 0.00021214
0.0017664 0.0033866 -0.34699 -0.12033
5180000000 -0.28491 -0.13141 0.0049413 0.0047398 0.0034699 -0.0011145 0.00024145 0.00054069
-0.00017878 0.00038826 -0.00044919 0.00029468
0.0049032 0.0047242 -0.20659 0.19979 0.0041478 -0.00385 -0.00031951 -0.00022677
-0.00019629 -0.00012928 -0.00017713 0.00020863
0.0034124 -0.0011879 0.0040908 -0.0039129 -0.24056 -0.16563 -0.00032203 0.00069946
0.00016009 -1.7275e-05 -0.00044002 0.00064456
0.0002954 0.00053044 -0.00030535 -0.00019072 -0.00029808 0.00062345 -0.15796 0.064356
0.0033244 0.003419 0.0024045 -0.00065715
-0.00024296 0.0003863 -9.1903e-05 -0.00017072 6.5745e-05 -2.239e-05 0.0033536 0.0034521
-0.30855 -0.097321 0.0031378 0.0031182
-0.00058043 0.00035993 -2.1065e-05 0.00025747 -0.00021798 0.00084913 0.0021421 -0.0008371
0.0032687 0.0034058 -0.34935 -0.087774
5240000000 -0.29319 -0.10448 0.0051437 0.0033395 0.0027766 -0.0029767 0.00069175 -1.1673e-05
-0.00043347 2.4502e-05 1.1344e-05 0.00048974
0.005143 0.0033563 -0.19465 0.23692 0.0030436 -0.00478 -1.3008e-05 0.00012866
-0.0001355 4.0105e-05 0.00022998 0.00036603
0.0027362 -0.0029831 0.0029568 -0.0048314 -0.25758 -0.14101 0.00042772 0.00034756
-0.00032099 0.00028446 -0.00017684 0.0012762
0.00063962 -3.922e-05 -3.3342e-05 0.00012922 0.00032544 0.00025002 -0.15848 0.084734
0.0037912 0.0020018 0.0016407 -0.0014415
-0.00039432 1.1322e-05 -0.00017802 3.8008e-05 -0.00031153 0.00056745 0.0038665 0.0019787
-0.32158 -0.056245 0.0031062 0.0026392
7.6006e-06 0.00056757 0.00024045 0.00040185 9.2538e-05 0.0011208 0.0017925 -0.0012048
0.0035053 0.0024481 -0.3549 -0.054961
5300000000 -0.29817 -0.074157 0.0059837 0.0018158 0.0015981 -0.0034141 6.7661e-05 -0.00032084
0.00044341 0.00077684 9.8758e-05 0.00022734
0.0059939 0.0018211 -0.18669 0.2416 0.00201 -0.0053272 -7.3816e-05 0.00021958
3.6301e-06 0.00029277 0.00032237 0.00027564
0.0015354 -0.0034139 0.0019301 -0.0053935 -0.27336 -0.115 0.00035961 -0.00027295
0.00015472 0.00035118 0.00054506 0.00095473
0.0001073 -0.00031876 -7.8199e-05 0.00022697 0.00029011 -0.00024251 -0.15089 0.094352
0.0052211 0.0013386 0.0012315 -0.0014301
0.00043088 0.0007271 1.5886e-06 0.0003016 0.00035791 0.0005133 0.0051948 0.0012517
-0.33157 -0.030125 0.0036626 0.0027893
0.00018446 0.00026576 0.0003534 0.00022004 0.00049612 0.00067456 0.0013712 -0.0015259
0.0037197 0.0024323 -0.35075 -0.019175
5360000000 -0.29806 -0.037143 0.0059542 0.00058544 0.00017585 -0.003681 0.00039772 4.2566e-05
0.0001699 0.00032321 0.00070906 -0.0001434
0.0059412 0.00059797 -0.1493 0.26304 0.00072857 -0.0053677 8.7887e-05 0.00022142
-9.6511e-05 1.8636e-08 0.00053602 -0.00020749
0.00018917 -0.003686 0.00062934 -0.005407 -0.27168 -0.088265 0.00035057 0.00039208
0.00015967 0.00047613 0.00082754 0.00055042
0.00040206 7.5872e-06 7.7769e-05 0.00019732 0.00042841 0.00037457 -0.14872 0.11209
0.0055113 -0.00096609 0.0007479 -0.0019837
0.00017721 0.0003122 -0.00010913 2.5178e-05 0.00026704 0.00028152 0.0054665 -0.00098481
-0.32496 0.0080718 0.0052269 0.0020638
0.0006257 -0.00022662 0.00052565 -0.00025133 0.00072077 0.00055008 0.00075916 -0.0019355
0.0046647 0.0017985 -0.34879 0.0091371
5420000000 -0.30072 -0.01391 0.0059567 -0.0011437 -0.00063941 -0.0034184 -4.5088e-05 -0.00014388
0.00087233 0.00039802 0.00020374 -0.00020669
0.0059583 -0.0011398 -0.13014 0.28964 0.00012622 -0.0054225 7.2132e-05 0.00011281
-5.6508e-06 9.8558e-05 0.00027238 -0.00024191
-0.0006844 -0.0034973 5.7007e-05 -0.0054327 -0.2874 -0.055154 -0.00018912 -0.0005278
0.00086852 0.00012332 0.0011037 4.7116e-05
-2.1339e-05 -0.00015457 8.9176e-05 0.00012954 -0.00016931 -0.00048823 -0.13755 0.12669
0.0047424 -0.0020291 0.00012241 -0.0017144
0.0008685 0.00032241 1.2996e-05 5.2536e-05 0.00089946 0.0001139 0.0046929 -0.0020821
-0.32932 0.037166 0.0051368 0.00049789
0.0002862 -0.00029587 0.00026035 -9.2401e-05 0.0010278 0.00025822 6.9334e-05 -0.0019393
0.0049274 0.00098764 -0.34164 0.050892
5480000000 -0.2928 0.022471 0.0049111 -0.001941 -0.0018962 -0.0028192 0.00036539 3.6163e-05
0.00089723 -0.00025194 -0.00013487 -0.00010254
0.0049227 -0.0019378 -0.11559 0.29737 -0.0014987 -0.0058384 -1.7416e-06 0.00021947
9.3614e-05 1.7918e-05 0.00025163 -0.00020704
-0.001895 -0.0027259 -0.0015985 -0.0058199 -0.292 -0.032849 -0.00023571 0.00022411
0.0007704 -0.00041165 0.00098472 4.0401e-05
0.00039066 8.3336e-06 7.8599e-06 0.00021147 -0.00031278 0.00010524 -0.13088 0.13796
0.0038625 -0.0035747 -1.8597e-05 -0.0019703
0.00092595 -0.00029643 0.00015079 4.5803e-05 0.0005794 -0.0003337 0.0038153 -0.0035373
-0.31878 0.064179 0.0047535 -0.000508
-0.00017464 -4.7607e-05 0.00017758 -0.00010487 0.00088765 5.8278e-05 -0.00026099 -0.0018741
0.0050166 -0.00016704 -0.3324 0.073394
5540000000 -0.28881 0.047773 0.0041019 -0.002542 -0.0026611 -0.0019633 0.00032766 -0.00038335
0.00012331 -0.00016321 -0.0003737 0.00011388
0.0040894 -0.0025367 -0.074556 0.31458 -0.0027327 -0.0051963 0.00042077 0.00014188
5.0252e-05 -0.00015576 -0.00018599 -0.00033111
-0.0027 -0.0019029 -0.002821 -0.005131 -0.29109 -0.011575 0.00023294 -0.00015552
0.00040115 -0.00017911 0.00038682 -0.00040422
0.00030116 -0.00035159 0.00041734 0.0001496 0.00026608 -0.00013802 -0.11925 0.15893
0.0024134 -0.0038133 -0.0011781 -0.0019159
0.00012885 -0.0001587 -3.3853e-06 -0.00020094 0.00023279 -0.00018112 0.0024418 -0.0037438
-0.3033 0.099018 0.0047035 -0.0015552
-0.00028834 0.00014448 -2.4799e-05 -0.00030118 0.00043441 -0.00054281 -0.0010281 -0.0018015
0.0048802 -0.001482 -0.32378 0.11424
5600000000 -0.27747 0.075861 0.0034064 -0.0035989 -0.002532 -0.001789 0.00031554 -0.00033945
0.00040007 -0.00030932 0.00023406 0.00046325
0.0033731 -0.0035693 -0.071793 0.32838 -0.0039326 -0.0047641 9.207e-05 -0.00021615
-5.0262e-05 -5.0369e-05 -3.8767e-05 -0.00010442
-0.0025337 -0.0017397 -0.0040146 -0.0046886 -0.29011 0.020179 -4.9933e-05 -7.9258e-05
0.0002194 -0.00063919 0.00022951 -0.00044966
0.00035466 -0.00038956 7.7072e-05 -0.00019779 -2.7937e-05 -6.1705e-05 -0.1117 0.1584
0.0016913 -0.0037107 -0.0010434 -0.00087182
0.00048123 -0.00033836 -0.00010654 -2.6063e-05 0.00016579 -0.00051749 0.0017354 -0.0037655
-0.29423 0.12758 0.004057 -0.0014197
0.00013341 0.00044487 -0.00012457 -0.0002704 0.00029434 -0.00061953 -0.0010839 -0.00098922
0.0041823 -0.0016435 -0.30182 0.12871
5660000000 -0.26582 0.098043 0.0030911 -0.0037375 -0.0035714 -0.0004859 -0.00040054 -0.00072698
-0.00015819 -0.00064855 0.00042088 -0.00032932
0.0031242 -0.0037182 -0.030382 0.31973 -0.0046561 -0.002902 1.7701e-05 -0.00015781
8.2169e-05 7.094e-05 -8.3887e-05 -0.0001514
-0.0035399 -0.00046937 -0.0047157 -0.0028179 -0.29032 0.044042 -0.00020188 0.0001739
-0.00042731 -0.00039962 0.00035 -0.00086494
-0.00043332 -0.00072299 -2.0966e-05 -0.00013454 -0.00018737 0.00012741 -0.096226 0.17847
0.00071399 -0.0039468 -0.0013684 -0.0010054
-0.00028266 -0.00057625 1.0541e-05 5.1012e-05 -0.00045671 -0.00038921 0.00060025 -0.0039966
-0.27924 0.15472 0.0039498 -0.0021445
0.00026491 -0.00029345 -0.00014052 -5.6372e-05 0.00026679 -0.0011472 -0.0012748 -0.00087837
0.0040508 -0.0023683 -0.29316 0.16455
5720000000 -0.25054 0.11939 0.0025878 -0.0042281 -0.0028341 0.00092061 -0.00047775 -0.00019504
-0.00043207 -0.00011112 -0.00011391 -0.000322
0.0026248 -0.0042161 -0.0023006 0.34499 -0.0055956 -0.0025648 5.6516e-05 -3.5409e-05
-0.0003371 7.8331e-05 -0.00028445 0.00013954
-0.0028441 0.00095725 -0.0056634 -0.0024365 -0.28653 0.075027 0.00015596 0.00011376
0.00032172 0.00039047 -9.292e-05 -0.00036516
-0.00043814 -0.000232 7.2299e-05 -6.727e-05 0.00013854 5.805e-05 -0.080325 0.18018
-6.5258e-05 -0.0036769 -0.0016354 -0.00049143
-0.00042438 -7.5591e-05 -0.00025066 9.2446e-05 0.00031702 0.0003893 -0.0001423 -0.0036104
-0.26802 0.18067 0.0040432 -0.0037131
-5.7427e-05 -0.00030704 -0.00028461 0.00023213 -0.00018128 -0.00024846 -0.0015825 -0.00053988
0.0039387 -0.0037601 -0.26258 0.18167
5780000000 -0.23418 0.13686 0.0014711 -0.0048079 -0.0024422 0.0012728 -0.0007446 0.00012207
-0.00035075 -0.00034319 -0.00013451 -0.00021614
0.0014762 -0.0048109 0.011251 0.33957 -0.0059416 -0.00059055 -3.1666e-06 -0.00020549
2.9027e-05 3.244e-06 -0.00011093 -0.00014076
-0.0024063 0.0012677 -0.0059672 -0.00045549 -0.28293 0.091669 -2.1918e-05 -9.6893e-05
5.9784e-06 -0.00015013 -0.00037 -0.0006007
-0.00078281 0.0001167 3.6205e-06 -0.00020162 -4.9893e-05 -5.4493e-05 -0.071231 0.19611
-0.00023021 -0.0033287 -0.0012808 8.5933e-05
-0.00034187 -0.0003124 5.361e-05 -9.6634e-08 0.00021403 -0.00014156 -0.0002295 -0.0032952
-0.25755 0.20236 0.0030683 -0.0038602
-0.00017878 -0.0001967 -8.4783e-05 -7.1789e-05 -0.00049815 -0.00038144 -0.0013517 0.00012871
0.002837 -0.0037527 -0.25402 0.20396
5840000000 -0.22012 0.15795 0.00014579 -0.0054609 -0.0020899 0.0011833 -9.2875e-05 0.00029201
-0.00030354 0.00025535 -0.00031821 -0.00031814
0.00015598 -0.0054203 0.047086 0.34249 -0.0057813 0.00050264 -0.00020337 3.3219e-06
0.00027336 -5.7372e-05 -7.097e-05 0.00032041
-0.0020327 0.0012088 -0.0057732 0.00060911 -0.27595 0.11579 -0.00022992 5.5166e-06
-0.00020215 -0.00064756 -0.00056123 -3.4688e-05
-5.6969e-05 0.00025636 -0.00019174 -8.5201e-07 -0.00025917 6.8179e-05 -0.048435 0.1991
-0.0009378 -0.0037141 -0.0012667 0.00022915
-0.00031643 0.00014599 0.00025105 -2.1402e-05 -0.00015206 -0.00074636 -0.00091784 -0.003694
-0.24017 0.2113 0.0022347 -0.0043746
-0.00036609 -0.00037863 -6.1117e-05 0.00025532 -0.00042507 -0.00035828 -0.0012407 0.00018216
0.0019766 -0.0045425 -0.2173 0.22852
5900000000 -0.20613 0.1699 -0.0019096 -0.0054503 -0.0020955 0.0024373 -0.00014997 7.6203e-05
0.0002379 -0.00016373 7.0394e-06 0.00030469
-0.0019006 -0.0054478 0.06713 0.34191 -0.0051271 0.0020511 3.4167e-05 -1.3662e-05
1.0295e-05 -0.00028622 1.1372e-05 -9.6668e-05
-0.0020744 0.0025188 -0.0050613 0.0021845 -0.26013 0.13128 2.4356e-06 -0.00018514
-0.00039309 -0.00038303 -0.00055041 -3.2242e-05
-0.00013487 0.00010396 1.3287e-05 -2.1847e-05 9.128e-05 -0.00018224 -0.041177 0.20941
-0.0013052 -0.0034913 -0.001152 0.00028483
0.00026211 -0.00012516 4.4239e-06 -0.00031286 -0.00053714 -0.00054414 -0.001283 -0.0035024
-0.2137 0.22539 0.0019011 -0.0050879
4.4487e-06 0.00030431 -3.2757e-05 -5.2936e-05 -0.00064333 -8.216e-07 -0.0012055 0.00029955
0.0017082 -0.0050189 -0.20293 0.23743
5960000000 -0.18546 0.18283 -0.0030028 -0.0039707 -0.00075276 0.0025487 -9.2182e-05 0.00016704
-0.00018925 8.9178e-05 -0.00016739 -7.5328e-05
-0.0029964 -0.0039822 0.093821 0.34065 -0.0041522 0.0023275 -0.00019225 9.5695e-06
-1.273e-05 9.8238e-05 7.179e-05 0.00012659
-0.00061877 0.0025388 -0.0041323 0.0023891 -0.24426 0.1572 -0.00010585 -0.00012392
-0.00042378 8.6758e-05 -0.00018791 -0.00032236
-0.00014045 0.00015636 -0.00019172 3.9501e-05 -2.371e-05 -0.00018411 -0.022409 0.21782
-0.0022531 -0.0030531 -0.00098721 0.0010134
-0.00012609 0.00014946 4.1754e-05 9.2853e-05 -0.00054872 9.0673e-05 -0.0023714 -0.003083
-0.1931 0.24014 -1.7971e-05 -0.0052483
-2.6665e-05 6.7586e-05 8.992e-05 0.00016709 -0.00025202 -0.00027222 -0.0010104 0.0008395
-1.9252e-05 -0.0051262 -0.17333 0.26473
6020000000 -0.16755 0.19796 -0.0038031 -0.0029812 -0.00025384 0.0029814 -2.5721e-05 0.00058343
-0.00029631 0.00031368 -4.1384e-05 0.00027694
-0.003832 -0.0029836 0.12184 0.33183 -0.0046107 0.0033301 -6.5125e-05 0.00016838
-0.00014774 0.00013914 -0.00031123 0.00035536
-0.00020644 0.0030116 -0.0045574 0.0033993 -0.22449 0.16909 -0.00027571 0.00030248
-0.0007378 0.00011134 -0.00052061 0.00034216
-2.5445e-05 0.00054422 -6.9745e-05 0.00013631 -0.00029873 0.00022294 -0.016145 0.21323
-0.0028901 -0.0031687 -0.00065259 0.00065246
-0.00027536 0.00031022 -0.00021466 0.0001536 -0.00073285 0.00030592 -0.002939 -0.0030194
-0.16459 0.25324 -0.00054146 -0.0049678
-1.2598e-05 0.00024286 -0.00027866 0.00017612 -0.00057992 0.00047238 -0.00068249 0.00077961
-0.00040142 -0.0047812 -0.14672 0.26284
6080000000 -0.14704 0.20654 -0.004007 -0.00087846 0.0013038 0.0028898 0.00013378 6.4413e-05
0.00010951 0.00029562 0.00017814 1.638e-05
-0.0039749 -0.00085781 0.1433 0.33239 -0.0029261 0.004697 -4.4933e-05 -1.8667e-05
-4.5894e-05 0.00014025 0.00024562 0.00034845
0.001337 0.0028506 -0.0028336 0.0047551 -0.20655 0.19592 0.0002692 0.0001861
-0.00027508 0.00073012 -0.00035997 0.00045631
0.00011373 6.017e-05 -4.4404e-05 -3.1641e-05 0.00021952 0.00013862 0.0008805 0.22141
-0.0041737 -0.00202 -0.00085269 0.00098921
0.00015191 0.00026643 -5.119e-05 0.00018323 -0.00027598 0.00072764 -0.0041161 -0.0020336
-0.13563 0.27114 -0.0014711 -0.0052578
0.00013198 9.8712e-05 0.00011779 0.00037276 -0.00019455 0.0003753 -0.00082542 0.0010724
-0.0012384 -0.0051903 -0.12502 0.28476
6140000000 -0.1299 0.21947 -0.003586 -0.00057982 0.0016598 0.0021925 4.0929e-05 1.0851e-05
0.00014117 -0.00010426 0.00031139 -0.00017406
-0.0035887 -0.00055209 0.17001 0.31321 -0.0020728 0.0052507 4.3621e-05 3.5325e-05
0.00044983 -6.1877e-05 0.00038736 5.0797e-05
0.0016715 0.0022085 -0.0019794 0.0053042 -0.18236 0.215 0.00030267 -0.00011369
-1.9919e-05 0.00071787 0.00013317 0.00089287
9.355e-05 2.5155e-05 5.1521e-05 2.8309e-05 0.00027953 -0.00011999 0.013453 0.21209
-0.00463 -0.00082971 -0.00047335 0.001479
8.9471e-05 -0.00012141 0.00035266 -6.6826e-05 0.00017264 0.00066711 -0.0046896 -0.00081886
-0.11552 0.29017 -0.0033539 -0.0040201
0.00032417 -0.0001539 0.0003101 9.4525e-05 2.0403e-05 0.00067 -0.00046752 0.0014604
-0.0031399 -0.0043852 -0.085292 0.28276
6200000000 -0.1144 0.22487 -0.0030136 -0.00020449 0.0022085 0.0012113 0.00011939 0.00038672
-0.00020605 0.00020791 -0.00027607 -0.00034219
-0.0030076 -0.00020686 0.1979 0.31133 -0.00082751 0.005147 6.0424e-05 0.0002343
2.1463e-05 -2.2383e-05 8.9465e-05 5.0352e-05
0.0022003 0.0012027 -0.00074774 0.0052039 -0.16311 0.2287 0.00010356 -0.0003053
0.00056919 -2.8377e-05 0.00042272 0.00023687
0.00010456 0.00039927 5.7352e-05 0.00019504 0.0001114 -0.00028899 0.026896 0.22061
-0.00445 0.00047669 0.00012549 0.0013845
-0.0002096 0.00016845 6.3715e-05 -5.5567e-05 0.00049462 -4.8455e-05 -0.0043573 0.00048856
-0.10299 0.29558 -0.0037656 -0.0032539
-8.3427e-05 -0.000236 9.731e-05 0.00010829 0.00015444 0.00029635 0.00020378 0.0013238
-0.004199 -0.0034243 -0.072689 0.29183
6260000000 -0.099259 0.2378 -0.0031071 0.00084863 0.0021983 0.00055308 0.00028787 -0.00014238
0.00012463 0.00015648 -5.7361e-05 -6.8295e-05
-0.0031067 0.00083233 0.2152 0.29599 -2.3985e-05 0.0053126 1.8939e-05 -9.8387e-05
-1.7387e-05 -9.4429e-05 0.00024297 0.00025259
0.0021832 0.00050683 7.9037e-05 0.0053199 -0.14034 0.25002 8.3165e-05 4.8397e-08
0.00023915 -0.0002912 -3.5662e-05 -1.5924e-05
0.00030293 -0.00011011 2.4456e-05 -6.9192e-05 0.00016402 -1.4569e-05 0.042881 0.21559
-0.0039462 0.0016574 0.00054371 0.0012277
0.00021588 0.00013576 -3.4732e-05 -8.7948e-05 0.00018728 -0.00043588 -0.0039938 0.0016785
-0.074548 0.29639 -0.0040984 -0.0024818
-0.00015445 -2.0306e-05 0.00027892 6.5151e-05 0.00033235 0.00028581 0.00046501 0.0011763
-0.0041195 -0.0022797 -0.027053 0.29167
6320000000 -0.082916 0.23966 -0.0025992 0.0014399 0.0021495 -0.00042413 8.5414e-05 0.00012254
-0.00044347 0.00043505 -0.00016963 0.00018371
-0.002587 0.0014317 0.24038 0.28586 0.00192 0.005555 9.3971e-05 9.1571e-05
1.762e-05 -8.2738e-05 0.00019399 -0.00026865
0.0021539 -0.00046291 0.0020585 0.0055467 -0.12244 0.25867 -0.00019295 -0.00024251
0.00028794 -3.557e-05 0.00011657 0.00033885
8.2062e-05 8.9723e-05 7.0727e-05 6.599e-05 -0.00025124 -0.0002912 0.041615 0.2167
-0.003493 0.0019303 0.00075318 0.00079027
-0.00045009 0.00043973 -2.8354e-06 -0.00014685 8.08e-05 6.3212e-05 -0.0033862 0.0020969
-0.050907 0.30682 -0.0048881 -0.0014639
-0.00021286 0.00026758 8.1462e-05 -0.00014709 0.00048565 0.00016865 0.00075419 0.00086785
-0.0050105 -0.0012835 -0.016912 0.28984
6380000000 -0.063314 0.24678 -0.0019004 0.0019107 0.0016612 -0.0005329 1.2039e-05 -6.9922e-05
0.0002131 0.00021418 0.00022632 0.00020221
-0.0019083 0.001943 0.25685 0.26643 0.0031312 0.0041537 -0.00016247 -5.3603e-05
-0.00028952 -0.00015803 -0.00018961 -0.00023674
0.0016791 -0.00052166 0.0032534 0.0041288 -0.094272 0.27448 -0.0001697 0.00012115
0.00044339 -8.4266e-05 0.00088871 0.00029859
3.0135e-05 -9.3284e-05 -0.00016922 -4.4974e-05 -0.00016786 0.00012516 0.062717 0.20706
-0.0028113 0.0032394 0.00087687 0.00076744
0.00023739 0.00014247 -0.00028438 -0.0002069 0.00056295 4.0957e-05 -0.0027406 0.0030877
-0.030239 0.29884 -0.0050221 5.1973e-05
0.00016192 3.5756e-05 -0.00019424 -0.00026063 0.00063864 3.8339e-05 0.0010331 0.00078987
-0.0046493 7.5668e-05 0.023694 0.29271
6440000000 -0.040395 0.25737 -0.00089329 0.0024829 0.0016876 -0.00089075 0.00036556 -7.738e-05
0.00018314 -0.00045787 -0.00024922 -0.00024989
-0.00090153 0.0024841 0.27732 0.25195 0.003374 0.0027805 0.00010325 8.7124e-06
-6.4713e-05 1.2553e-05 -0.00018016 -0.0003092
0.0016258 -0.00089389 0.0034376 0.0027453 -0.076826 0.28853 -0.00014673 0.00024193
-0.0003338 -4.3703e-05 0.00045011 -0.00067177
0.00038043 -6.2759e-05 0.00010522 -3.0518e-05 -0.00018288 0.00026961 0.064871 0.20292
-0.0015863 0.0037296 0.0010199 0.00077213
0.0002498 -0.00039869 -9.9043e-05 6.5514e-05 -0.00029566 -8.4824e-05 -0.0017023 0.0038202
0.012668 0.30287 -0.0043255 0.0017773
-0.00023542 -0.00020912 -0.00012802 -0.00025103 0.00037378 -0.00042283 0.00087305 0.00069658
-0.0044959 0.0013824 0.035179 0.27574
6500000000 -0.021947 0.25684 -0.00010493 0.0020259 0.0013111 -0.0010224 0.00017596 -7.7566e-05
0.00017294 0.00019119 -5.069e-05 0.00032947
-0.00013316 0.0020122 0.30193 0.22455 0.0036538 0.0024462 0.00010379 1.5636e-05
0.00015889 0.00017099 0.00023117 4.5829e-05
0.0013314 -0.0010461 0.003723 0.0023517 -0.065424 0.28558 3.2298e-05 1.932e-05
0.00012999 -0.00011097 -0.00010377 -0.00031235
0.00020488 -7.6049e-05 0.00011959 2.4445e-05 4.6308e-05 3.1748e-06 0.088705 0.19783
-0.0004265 0.0038267 0.0011177 0.00039723
0.00016421 0.0001417 0.00021189 8.2969e-05 0.00015913 -0.00027591 -0.00017832 0.0038286
0.033491 0.3058 -0.0032689 0.0025897
-3.0971e-05 0.00030762 0.00020993 -0.00012458 -0.0001126 -0.00021164 0.0011434 0.00046371
-0.0034882 0.0026508 0.071627 0.2773
