# Supplementary material for: Early Detection of Alzheimer’s Disease via Machine Learning-Based Microwave Sensing: An Experimental Validation
Source: Sensors (Basel). 2025 Apr 25;25(9):2718. doi: 10.3390/s25092718 (PMC12074295; doi:10.3390/s25092718)
Supplement: Supplementary file 1 [file sensors-25-02718-s001.zip › measurements_paper_sensors/26 febbraio - PART1/set1/CSF_10_m3.s6p]

!Keysight Technologies,M9804A,MY58100912,A.14.10.03
!Date: Thursday, April 27, 2023 10:28:33
!Correction: S11(C  6-Port  ) 
!S12(C  6-Port  ) 
!S13(C  6-Port  ) 
!S14(C  6-Port  ) 
!S15(C  6-Port  ) 
!S16(C  6-Port  ) 
!S21(C  6-Port  ) 
!S22(C  6-Port  ) 
!S23(C  6-Port  ) 
!S24(C  6-Port  ) 
!S25(C  6-Port  ) 
!S26(C  6-Port  ) 
!S31(C  6-Port  ) 
!S32(C  6-Port  ) 
!S33(C  6-Port  ) 
!S34(C  6-Port  ) 
!S35(C  6-Port  ) 
!S36(C  6-Port  ) 
!S41(C  6-Port  ) 
!S42(C  6-Port  ) 
!S43(C  6-Port  ) 
!S44(C  6-Port  ) 
!S45(C  6-Port  ) 
!S46(C  6-Port  ) 
!S51(C  6-Port  ) 
!S52(C  6-Port  ) 
!S53(C  6-Port  ) 
!S54(C  6-Port  ) 
!S55(C  6-Port  ) 
!S56(C  6-Port  ) 
!S61(C  6-Port  ) 
!S62(C  6-Port  ) 
!S63(C  6-Port  ) 
!S64(C  6-Port  ) 
!S65(C  6-Port  ) 
!S66(C  6-Port  ) 
!S6P File: Measurement: :
# Hz S  RI   R 50
500000000 -0.32794 -0.056159 -0.011241 -0.0015794 -0.008358 0.012592 -0.0034368 0.012328
0.011727 0.0054187 -0.0037906 0.0082901
-0.011625 -0.0019619 -0.4104 -0.068575 0.0070142 -0.010806 0.0016775 0.012078
0.0083783 0.0031096 0.0014866 0.01362
-0.0086975 0.012715 0.0067509 -0.010532 -0.25599 0.19588 0.0064507 0.0029769
-0.00037076 0.0082143 0.00045616 0.010727
-0.0044645 0.011892 0.0016153 0.012398 0.0065092 0.0027834 -0.32758 0.045348
-0.019745 -0.0053368 0.016306 0.028338
0.01243 0.0051151 0.0082812 0.0028074 -0.00057245 0.0085238 -0.020105 -0.0057558
-0.25648 -0.15872 -0.026974 0.0058056
-0.0053947 0.0082139 0.0025851 0.014519 0.00085547 0.010697 0.016962 0.027917
-0.026872 0.0064608 -0.25581 -0.14098
560000000 -0.31293 0.11 -0.022809 -0.065385 0.00053266 0.013485 0.0047847 0.01167
0.010109 0.0038269 0.010534 0.0085393
-0.023191 -0.06555 -0.37043 0.094391 -0.041941 -0.037796 0.013229 0.0029022
-0.012801 -0.002851 0.0046809 2.232e-05
0.00041664 0.013698 -0.041857 -0.038319 -0.17979 0.24375 0.00088789 -0.0046648
0.016777 0.0037273 0.0077224 -0.0059368
0.0056909 0.011118 0.013169 0.0032588 0.00060584 -0.0043926 -0.30514 0.13591
0.0031175 -0.022876 0.0056232 -0.020396
0.010607 0.003505 -0.012979 -0.002945 0.017673 0.0037565 0.0031289 -0.022023
-0.30569 0.017813 0.0059574 -0.049469
0.011644 0.008751 0.0041594 -0.0009692 0.0076462 -0.0056725 0.0044051 -0.021226
0.0062118 -0.048058 -0.32488 0.0061948
620000000 -0.27081 0.087582 -0.024005 0.009612 0.0036034 0.0089682 0.0079439 -0.0037514
0.012535 -0.0024121 0.00077661 -0.0029371
-0.023937 0.0096268 -0.39936 0.040871 -0.019436 0.0010395 -0.0014755 -0.0018087
0.011731 -0.0063812 0.0011076 -0.0035925
0.0036173 0.0090586 -0.019547 0.0012546 -0.15258 0.25241 -0.00064154 -0.0045876
-0.003866 -0.0029529 0.0088495 -0.0031935
0.0083194 -0.0050506 -0.0013672 -0.0020889 -0.00063305 -0.0046174 -0.2615 0.14482
-0.04097 -0.017975 0.013909 0.030326
0.011447 0.00069579 0.011461 -0.0056922 -0.0037022 -0.0029042 -0.041706 -0.018301
-0.2297 -0.018174 -0.042356 0.01214
0.00074894 -0.0014797 0.0013466 -0.0031233 0.0090127 -0.0027025 0.014698 0.028896
-0.042189 0.013735 -0.24239 -0.032671
680000000 -0.23643 0.17887 -0.026532 -0.013531 0.0049493 0.0051488 0.0011401 -0.0065455
-0.0022278 -0.011052 0.0059404 -0.0058604
-0.026289 -0.013822 -0.3888 0.14314 -0.03236 -0.00081082 -0.0019651 -0.0001026
-0.0021394 -0.0095857 -0.00093545 -0.0018659
0.0055324 0.0051346 -0.032467 -0.00059717 -0.10528 0.27552 -0.00082961 -0.00030368
-0.0016885 0.00022319 -0.003091 -0.0089274
0.0014026 -0.0072169 -0.0016008 -0.00045097 -0.00071684 -0.00039525 -0.21883 0.19907
-0.025745 -0.0059958 -0.0091159 -0.010924
-0.002645 -0.011096 -0.00226 -0.0095094 -0.0017336 0.00035141 -0.025426 -0.0056497
-0.2688 0.082032 -0.0060289 -0.0055729
0.0054972 -0.0060373 -0.0010673 -0.0016169 -0.002778 -0.0088321 -0.0086756 -0.010216
-0.0070916 -0.0055872 -0.25896 0.072718
740000000 -0.19048 0.17211 -0.040089 0.02734 0.013223 -0.004289 1.1684e-05 -0.0041369
-0.0045691 -0.0011566 -0.0063575 0.0020926
-0.039734 0.027151 -0.33458 0.16125 -0.035909 0.034772 -0.00011506 -0.0062794
-0.011842 0.0070198 -0.0015893 -0.0062428
0.013703 -0.0039671 -0.035916 0.035076 -0.072128 0.27506 -0.0020954 0.0029863
-0.0021264 -0.0048609 -0.0016372 0.00089108
7.5752e-05 -0.0040843 0.00056876 -0.0062219 -0.0022586 0.0031675 -0.20164 0.205
-0.041083 -0.0045658 0.022872 0.016563
-0.0048806 -0.0014431 -0.013238 0.0071582 -0.0021887 -0.0052234 -0.04171 -0.0046075
-0.17654 0.10161 -0.041263 0.0029604
-0.0065937 0.0027177 -0.00073467 -0.0062038 -0.0015919 0.0011673 0.022749 0.016912
-0.039973 0.0030039 -0.24941 0.077148
800000000 -0.16303 0.21617 -0.021729 0.016695 0.0057537 -0.010094 -0.0041916 -0.0021842
-0.0047798 0.0020704 0.0045727 0.0011193
-0.022032 0.016471 -0.34217 0.23298 -0.0079413 0.034829 -0.0022993 0.0020892
-0.00085886 0.0025557 0.0010165 0.0060737
0.005466 -0.010441 -0.0079001 0.034777 -0.03434 0.30145 0.00069847 0.0014867
0.00028965 0.0034873 -0.001648 0.001027
-0.0040198 -0.0024418 -0.0023411 0.0021037 0.00063962 0.0014342 -0.17272 0.23357
-0.027672 0.015776 0.01493 -0.0096105
-0.0048718 0.001869 -0.00083122 0.0024541 0.00044491 0.0033144 -0.027533 0.015805
-0.21059 0.13201 -0.01652 0.020605
0.0047538 0.00069701 0.0011983 0.0057143 -0.0016398 0.0010043 0.014973 -0.010219
-0.016651 0.021478 -0.24886 0.13238
860000000 -0.127 0.23767 -0.017269 0.030685 -0.0032169 -0.010197 -0.0017996 0.00020689
0.0040749 0.0048566 -0.004237 -0.0030816
-0.017202 0.030755 -0.29384 0.27724 0.0084326 0.034381 0.00014291 0.0019122
0.004357 0.0007044 0.0033869 0.00029838
-0.0031535 -0.010009 0.0085471 0.034415 0.015006 0.31158 -0.00038532 -0.00025004
0.0024658 -0.0013016 0.001479 0.0039771
-0.001737 0.00048811 0.00026008 0.0021029 -0.0003418 -0.00017808 -0.13448 0.24491
-0.016604 0.020605 -0.0065162 -0.0095943
0.0038157 0.0052484 0.003825 0.00078677 0.0024911 -0.0012378 -0.016651 0.020531
-0.15404 0.17724 -0.02214 0.017299
-0.0039549 -0.0032115 0.0032227 0.00031301 0.0014304 0.0040465 -0.0065228 -0.0098732
-0.022104 0.017932 -0.19796 0.17673
920000000 -0.10455 0.26037 0.0051625 0.038934 -0.0092141 -0.0046519 -0.0016343 0.0017042
0.0010083 0.0016911 0.003181 -0.001095
0.0051782 0.038752 -0.26722 0.29783 0.028759 0.022468 0.0015751 0.0010136
0.0072734 -4.5495e-05 0.0042298 -0.0031309
-0.0093508 -0.0046316 0.028888 0.022377 0.061093 0.31308 0.0018428 -2.0757e-05
0.001032 -0.00047479 0.0010818 -0.0017404
-0.0018533 0.0015303 0.0014551 0.001068 0.0018429 4.0311e-05 -0.11071 0.26129
-0.0080853 0.031433 0.0041266 -0.0064598
0.0013039 0.0017455 0.0072385 -0.00058509 0.00098742 -0.00040685 -0.0078517 0.031541
-0.14102 0.18392 9.5681e-05 0.026793
0.0031061 -0.0011825 0.0041 -0.0031317 0.00099447 -0.001711 0.0043667 -0.0063497
-0.0007188 0.026929 -0.207 0.18978
980000000 -0.058127 0.28239 0.017718 0.029868 -0.0093103 0.0046072 0.0016173 0.0033693
0.0036187 -0.0017028 -0.0037647 -0.0026438
0.017565 0.029916 -0.21544 0.33525 0.033632 0.0045178 0.0020334 -0.00011703
0.0016299 -0.006058 -0.00048705 -0.0027749
-0.0093014 0.0045766 0.033681 0.0044367 0.10813 0.3088 0.00054167 -0.0010846
0.00036916 -0.0018537 0.0013706 -0.00032955
0.0017014 0.0033866 0.0020001 -0.00013569 0.00052095 -0.001159 -0.071189 0.27308
0.010851 0.029174 -0.0090761 -0.0079255
0.0036622 -0.0015531 0.0014712 -0.006068 0.00033508 -0.0017998 0.010817 0.029103
-0.10679 0.21031 0.0069962 0.019615
-0.0034495 -0.0027782 -0.00043651 -0.0027703 0.0014741 -0.00043804 -0.0089969 -0.007833
0.0072736 0.019489 -0.16567 0.24
1040000000 -0.016015 0.29031 0.033568 0.018732 -0.0011202 0.0074 0.002382 0.00055977
0.00011867 -0.0035524 -0.00023094 -0.0014888
0.033564 0.018696 -0.17982 0.3485 0.029765 -0.015352 0.0014957 -0.0018813
-0.0022525 -0.0027241 -0.0012617 -0.002979
-0.0010648 0.0073983 0.029762 -0.01548 0.15582 0.29484 -0.00057116 -0.0015018
-0.001616 -0.0010578 -0.00064154 -0.0012455
0.0023995 0.00054763 0.0015718 -0.0018075 -0.00056633 -0.0014813 -0.042627 0.28198
0.022144 0.016882 -0.0016592 0.00098919
0.00021811 -0.0035427 -0.0024027 -0.0026124 -0.00164 -0.0010675 0.022207 0.016823
-0.074176 0.21498 0.01471 0.017306
-6.1004e-06 -0.0015852 -0.0013727 -0.00287 -0.00060881 -0.0010933 -0.0017748 0.0010222
0.015134 0.017024 -0.14407 0.26052
1100000000 0.027503 0.30063 0.036772 -0.0043438 0.003365 0.0039999 0.0021284 -0.00090733
-0.0020939 -0.0029415 -0.0044004 -1.3325e-05
0.036794 -0.0042959 -0.13759 0.36838 0.015037 -0.028586 -0.00020785 -0.00176
-0.0035217 -0.0007246 -0.0038844 -0.0006812
0.003323 0.0039858 0.014944 -0.028653 0.20209 0.27517 -0.0018424 0.00028092
-0.0017522 0.00071711 -0.0011063 -0.00049162
0.0021985 -0.00093138 -0.00012352 -0.0018313 -0.0018238 0.00024691 -0.0022164 0.2869
0.02617 0.0022818 -0.0024059 -0.00069596
-0.002227 -0.0026515 -0.0036626 -0.00054768 -0.001724 0.00079772 0.026174 0.0021759
-0.053736 0.22707 0.020113 0.0064697
-0.0042548 -0.00017242 -0.0038512 -0.00056151 -0.0010368 -0.00051897 -0.0023271 -0.00070123
0.020031 0.0070068 -0.10029 0.29294
1160000000 0.079608 0.29727 0.024377 -0.021371 0.0031391 -0.00075272 -0.00017828 -0.0021454
-0.0040515 -0.00066581 -0.0011388 0.0041794
0.024424 -0.021398 -0.091831 0.37358 -0.0044274 -0.029262 -0.0016229 -0.0016897
-0.0024549 0.0026481 -0.0014558 0.0020679
0.0030853 -0.00080473 -0.0045491 -0.029281 0.24689 0.24401 -0.00071402 0.001754
-0.00039117 0.0018123 -0.0010549 0.00026321
-0.00020549 -0.0021676 -0.0015007 -0.0014804 -0.0007809 0.001726 0.039356 0.28327
0.021238 -0.013386 -0.0040485 0.0041571
-0.0038235 -0.00065604 -0.0024826 0.0027345 -0.00049265 0.001801 0.021206 -0.013366
-0.018547 0.23433 0.018544 -0.0023043
-0.0011598 0.0043141 -0.0016383 0.0020346 -0.0010641 0.00039025 -0.0040924 0.0042829
0.018668 -0.0025243 -0.051117 0.29734
1220000000 0.12309 0.28699 0.010658 -0.030921 -0.0014376 -0.0012514 5.6246e-05 -0.00089961
-0.0025421 0.0021085 0.0013195 0.0020687
0.010673 -0.030867 -0.048324 0.38692 -0.017644 -0.021101 -0.0026252 0.00054217
6.7525e-05 0.0030695 -0.00086396 0.0021575
-0.0014682 -0.0012147 -0.017751 -0.021056 0.28551 0.20384 0.00084552 0.0017497
0.0006064 0.0011902 0.00016809 0.00070535
0.00017639 -0.00080989 -0.0026045 0.00054587 0.00083291 0.001721 0.079055 0.27259
0.0096102 -0.020298 0.0014671 0.0012539
-0.0025585 0.0023326 4.9631e-05 0.0031576 0.00063402 0.0012176 0.009519 -0.020195
0.0066665 0.24018 0.012945 -0.014136
0.0014121 0.0019965 -0.00082286 0.0021863 0.00023811 0.00065745 0.0014714 0.0011908
0.012922 -0.01419 -0.021923 0.31462
1280000000 0.1738 0.268 -0.0085419 -0.029281 -0.0019763 0.0021562 -0.00086661 -0.0019911
-0.0007043 0.0032601 0.002527 0.0011738
-0.0086034 -0.029282 -0.0011266 0.37921 -0.024584 -0.0077638 -0.0008798 0.0015282
0.0019406 0.0018425 0.0007504 0.0020494
-0.0019543 0.0021876 -0.024631 -0.0076443 0.31597 0.1607 0.0015889 -5.0505e-05
0.0011185 0.00022006 0.00024459 0.00037193
-0.00085892 -0.002016 -0.00088428 0.0015684 0.001603 -9.7467e-06 0.116 0.25496
-0.0013831 -0.021525 -0.0010481 0.00037344
-0.00073172 0.0030545 0.0019192 0.0017989 0.0010949 0.00016651 -0.0014268 -0.021588
0.043323 0.24326 0.0016291 -0.016223
0.0025242 0.0014135 0.0007226 0.0019389 0.00017193 0.00033641 -0.0011011 0.00032802
0.0020698 -0.016283 0.026659 0.31929
1340000000 0.21207 0.23384 -0.018334 -0.018962 0.00053215 0.0044492 -0.0017749 -0.00086879
0.001589 0.002529 0.0018843 -0.0015405
-0.018339 -0.019031 0.038732 0.37061 -0.021247 0.0052134 -0.00022104 0.002106
0.0019982 0.00072881 0.0012515 0.00075255
0.00049867 0.0044495 -0.021261 0.0053577 0.33821 0.1118 0.0010785 -0.0010368
0.00065093 -0.00057007 0.00017305 0.00026578
-0.0016776 -0.00074513 -0.00018965 0.002099 0.0010888 -0.00096523 0.14815 0.23191
-0.01147 -0.017544 0.00023254 0.0013574
0.0015578 0.0025866 0.0019912 0.00072783 0.00067892 -0.00058058 -0.011521 -0.017449
0.074214 0.23509 -0.0053269 -0.014202
0.0017046 -0.0016049 0.0012654 0.0008046 0.00017518 0.00029436 0.00034233 0.0013506
-0.0055235 -0.01412 0.065229 0.31457
1400000000 0.24543 0.19663 -0.024306 -0.0071667 0.0050038 0.0032407 -0.002233 0.00063885
0.002534 0.001025 0.00035041 -0.0014427
-0.024307 -0.0071342 0.075605 0.35822 -0.014203 0.013111 0.0014026 0.0014511
0.0013563 -0.00084257 0.001197 7.9061e-05
0.0050121 0.0032072 -0.014175 0.013171 0.35069 0.058613 8.4974e-05 -0.0015734
0.00019306 -0.00033513 0.00045561 0.00034212
-0.00223 0.00061951 0.0014377 0.0014469 4.0779e-05 -0.0016217 0.17513 0.20195
-0.017497 -0.0094688 -0.00087955 0.00063546
0.0025476 0.00096963 0.0013219 -0.00087567 0.00017988 -0.00035839 -0.017478 -0.0094143
0.10655 0.22879 -0.011614 -0.0085339
0.00033657 -0.0013203 0.0012147 5.2236e-05 0.00042194 0.00024751 -0.0010394 0.00069634
-0.01154 -0.0085192 0.10982 0.30551
1460000000 0.26946 0.15286 -0.020714 0.0057965 0.0054994 -0.0016583 -0.0016478 0.0016961
0.0021788 -0.00056892 -0.00015625 -0.00085066
-0.020698 0.0056913 0.1104 0.33637 -0.0050414 0.015534 0.0018339 0.00019442
0.00086634 -0.001509 0.0012428 -0.00062049
0.0054472 -0.001679 -0.0049592 0.015581 0.35731 0.0040887 -0.001287 -0.0014364
8.4902e-05 -0.00032564 0.00077714 -0.00032733
-0.0015626 0.001803 0.0018366 0.00019565 -0.001258 -0.0013903 0.2005 0.17263
-0.018127 -0.0013107 -0.00032427 0.0027533
0.0022481 -0.00051069 0.00086439 -0.0015258 9.6037e-05 -0.00035305 -0.018153 -0.0012718
0.13666 0.21288 -0.013128 -0.0018433
-0.00033855 -0.00099392 0.0012871 -0.00053844 0.00081423 -0.00025223 -0.00035998 0.0027925
-0.013217 -0.0018281 0.14414 0.28538
1520000000 0.28127 0.11044 -0.014597 0.011092 0.0033638 -0.0040653 0.00015498 0.0027957
0.0021228 -0.0018705 -0.001124 -0.00020998
-0.014581 0.011076 0.1434 0.32184 0.0025133 0.012567 0.001791 -0.00083967
-4.9442e-05 -0.0011155 0.00032141 -0.0010191
0.0033454 -0.0040744 0.0025694 0.012567 0.34954 -0.053551 -0.0011132 -0.00034473
0.00052971 -0.00090248 0.0002465 -0.00016896
0.00012437 0.0027181 0.0018043 -0.00087443 -0.0011446 -0.00041366 0.22106 0.13409
-0.016135 0.005134 0.0021556 0.0021748
0.0020745 -0.001876 -6.1434e-05 -0.0011188 0.0004702 -0.0008864 -0.016123 0.0051573
0.16398 0.19694 -0.012231 0.0028816
-0.0010134 -0.00022544 0.00032122 -0.0010347 0.0002172 -0.00018917 0.0022136 0.002138
-0.01217 0.0028747 0.17666 0.26619
1580000000 0.29056 0.065563 -0.0075142 0.014188 -0.00093562 -0.0047446 0.001619 0.0019977
-0.00018247 -0.0022611 -0.00024472 0.00040044
-0.0075453 0.014166 0.17027 0.29845 0.0056834 0.0073656 0.00053855 -0.0017688
-0.00069338 -0.0010376 -0.00021548 -0.00074171
-0.0010161 -0.004734 0.0057085 0.0073182 0.32843 -0.10963 -0.0016835 0.00060507
-0.00047278 -0.0011858 0.00029147 -0.00074923
0.001769 0.0019962 0.0005259 -0.0017833 -0.0016284 0.00064994 0.23298 0.096788
-0.011458 0.010093 0.0028052 0.00054227
-0.0001077 -0.0022543 -0.00070606 -0.0010478 -0.00047249 -0.0011636 -0.011485 0.010103
0.18733 0.17851 -0.0089758 0.0087522
-0.00024278 0.00036416 -0.0002785 -0.00068326 0.0002917 -0.00075068 0.0028924 0.00050367
-0.0089924 0.0086258 0.20998 0.24165
1640000000 0.29327 0.024115 -0.00047112 0.01247 -0.0027334 -0.0024874 0.0030247 0.0009072
-0.00063883 -0.001717 -0.00031927 0.00045323
-0.0004923 0.012465 0.20067 0.27383 0.0058049 0.0024548 -0.00077569 -0.0019648
-0.0010017 -0.00023173 -0.00047944 -0.00068049
-0.0027768 -0.0025024 0.0058205 0.0024208 0.29967 -0.15956 -0.00066166 0.0015437
-0.001131 -0.00078609 -0.00023742 -0.000524
0.0029435 0.00090127 -0.00073047 -0.0019387 -0.00063521 0.0015907 0.2444 0.049276
-0.0064339 0.010913 0.0028059 -0.0011719
-0.00073501 -0.0016714 -0.000985 -0.00020232 -0.0011822 -0.00077534 -0.0063828 0.010933
0.20957 0.15179 -0.0039479 0.010428
-0.00032913 0.00043702 -0.00047577 -0.00069404 -0.00010558 -0.00058068 0.0027468 -0.0012352
-0.0038683 0.010444 0.23672 0.21088
1700000000 0.28528 -0.02005 0.0028405 0.0091929 -0.0034667 0.00011037 0.0030957 -0.0015124
-0.0021991 -0.0007064 0.00061007 0.00036386
0.0028257 0.0091925 0.21786 0.24371 0.0033129 -0.00031928 -0.0016616 -0.00057612
-0.00068477 0.000124 -0.00077586 -0.00040906
-0.0034082 0.00012691 0.0032649 -0.0003312 0.25485 -0.19811 0.00048799 0.0016121
-0.0020159 1.1343e-05 -0.0005193 -0.00085584
0.0031869 -0.0014951 -0.0016692 -0.00055594 0.00050364 0.0016409 0.24041 0.0026419
-0.0029561 0.010594 0.0015776 -0.0024347
-0.0021176 -0.00062409 -0.00071389 0.00012743 -0.0019994 5.849e-05 -0.0029383 0.010588
0.22604 0.13041 0.001086 0.010132
0.00061184 0.00041921 -0.00079508 -0.0004136 -0.00043233 -0.0008144 0.0015099 -0.0023175
0.0011444 0.01007 0.25348 0.17783
1760000000 0.27482 -0.067814 0.0048809 0.0055355 -0.0021691 0.0010798 0.0010986 -0.0036791
-0.0015257 0.00069435 0.00032567 -0.00052983
0.0048465 0.0055492 0.24568 0.20529 0.00067747 -0.0018226 -0.0012905 0.00030568
-0.00083636 0.00090427 -0.00046087 0.00033285
-0.0022413 0.0010488 0.00065393 -0.0018619 0.20642 -0.23014 0.001391 0.0010946
-0.0009041 0.0016097 -0.0013997 -0.00053362
0.0010542 -0.0037476 -0.0012725 0.00029624 0.0013544 0.0011143 0.234 -0.045737
0.00014648 0.0092772 -0.00024721 -0.0025856
-0.0015238 0.00066267 -0.00078804 0.00089501 -0.00094542 0.0016187 0.00017888 0.0092853
0.24013 0.096459 0.0049126 0.0069544
0.00029003 -0.00057661 -0.00049726 0.00034936 -0.001332 -0.00040999 -0.00021942 -0.0025658
0.0048509 0.0070753 0.2679 0.14117
1820000000 0.25044 -0.10543 0.0045868 0.0019029 2.9802e-05 0.0023431 -0.001222 -0.0031422
-0.001164 0.0012005 -0.00019551 -9.0662e-05
0.0045473 0.0019359 0.25622 0.17534 -0.0015345 -0.00012444 -0.0011771 0.0010746
6.0496e-05 0.0010845 -0.00059734 0.00035197
2.5797e-05 0.002379 -0.0015089 -0.00010339 0.15488 -0.24497 0.0016714 0.00028373
0.00013094 0.0024148 -0.0015538 0.00036678
-0.0012205 -0.0030252 -0.0012054 0.0011221 0.0016545 0.00024943 0.20648 -0.092394
0.0018813 0.007668 -0.0016641 -0.0018674
-0.0011573 0.0012906 3.6653e-05 0.0010882 6.5797e-05 0.0023967 0.0018905 0.0075954
0.25538 0.066433 0.005775 0.003257
-0.00011412 -0.00017404 -0.00058847 0.00037485 -0.001645 0.00035468 -0.0016895 -0.0018565
0.0057436 0.0031499 0.27148 0.10515
1880000000 0.21577 -0.14471 0.0020696 -0.00017542 -0.00059169 0.0022391 -0.0030655 -0.0020319
0.00011218 0.0018648 0.00027996 -0.0006406
0.0020809 -0.00021716 0.26184 0.13022 -0.003439 0.0022866 -0.00014397 0.0016603
0.00057391 0.0010217 7.2168e-05 0.00085573
-0.00050793 0.0022444 -0.003422 0.0023013 0.10305 -0.2519 0.0015144 -0.001313
0.0016955 0.0015051 -0.00099774 0.001535
-0.003065 -0.0020277 -0.00012256 0.0016966 0.0016109 -0.0013381 0.16934 -0.13242
0.002776 0.0052003 -0.0024082 6.8281e-05
6.2302e-05 0.0018605 0.00057608 0.001055 0.0017621 0.0015367 0.0027842 0.0052564
0.25851 0.036084 0.0057084 0.00053768
0.00019591 -0.00064124 4.9766e-05 0.00080761 -0.00097934 0.0014812 -0.0023677 3.3539e-06
0.0055657 0.000405 0.27257 0.072293
1940000000 0.17797 -0.17148 -0.00033846 -0.0016177 0.0015329 0.0020595 -0.0037306 0.00057787
0.0015109 0.001006 -0.00072279 -0.00055906
-0.0003972 -0.0016246 0.26474 0.097819 -0.0016226 0.0051052 0.00098318 0.0012101
0.0015378 0.000371 0.00075347 0.00025517
0.0014788 0.0020945 -0.0015687 0.0050802 0.060309 -0.24403 0.00012992 -0.0021094
0.0020839 9.5917e-05 0.00025222 0.0015716
-0.0038035 0.00050409 0.00093993 0.0012086 2.1896e-05 -0.0019503 0.11966 -0.16644
0.0021281 0.0036098 -0.0015282 0.0012261
0.0015339 0.00093394 0.0015166 0.00032911 0.0021048 7.7795e-05 0.0020961 0.0035619
0.26162 -0.0027123 0.0039095 -0.0030544
-0.00073963 -0.00061967 0.00077271 0.00020946 0.00028377 0.0015997 -0.0015208 0.0011781
0.0040486 -0.0030509 0.2637 0.035127
2000000000 0.13137 -0.18616 -0.0040338 0.00069134 0.0028182 0.0016025 -0.0022185 0.003751
0.0011645 2.9055e-05 -0.00059475 0.00058991
-0.0039475 0.00059106 0.25116 0.061921 -0.00073493 0.0069245 0.0014005 0.0003649
0.0010813 -0.0010079 0.00026838 0.00021316
0.0028189 0.0015402 -0.0007036 0.0069211 0.017451 -0.22969 -0.0012726 -0.00092002
0.0018122 -0.0012727 0.0015597 0.001577
-0.0021902 0.0037855 0.0014246 0.00030519 -0.0012592 -0.00095621 0.065896 -0.17953
0.00061835 0.0027316 -0.00036864 0.0020434
0.001114 1.6797e-05 0.0011065 -0.0010164 0.0017958 -0.0011829 0.00061625 0.0026712
0.25582 -0.03552 0.00024903 -0.0040142
-0.00054963 0.0004899 0.00025903 0.00026457 0.0014776 0.0015858 -0.00039223 0.0021472
0.0001808 -0.0040853 0.24928 0.0071775
2060000000 0.085696 -0.1936 -0.0049455 0.0031664 0.0032421 -0.0005832 0.0007572 0.0032745
0.0013461 -0.00083134 -2.8967e-05 0.0011702
-0.0048833 0.0032241 0.23924 0.032556 0.0039404 0.0081857 0.00098501 -0.00056139
0.00059914 -0.0012797 0.00072029 7.3935e-05
0.0032107 -0.00050755 0.0039717 0.0082484 -0.014687 -0.21026 -0.0012889 0.00042972
0.00033173 -0.0019704 0.003214 0.00048044
0.000675 0.0031938 0.000916 -0.00056986 -0.0012319 0.00047347 0.014156 -0.17847
-0.00056331 0.0034775 0.0005876 0.0013544
0.0013523 -0.00086485 0.00055597 -0.0013163 0.00032351 -0.0020992 -0.00045751 0.0034862
0.24151 -0.073829 -0.0020649 -0.0042294
-0.00019548 0.001188 0.00077163 0.00018305 0.0031758 0.0003806 0.00079951 0.0011099
-0.002042 -0.0042522 0.23602 -0.017486
2120000000 0.039369 -0.18545 -0.003945 0.00685 0.0025708 -0.0026024 0.0028415 0.0019132
0.00027163 -0.0015935 0.00075118 0.00012841
-0.0038844 0.0067748 0.21774 0.0071592 0.006347 0.0045938 0.001092 -0.0011613
-0.0010021 -0.0019403 0.00012195 -0.0011016
0.002514 -0.0026435 0.006378 0.0045588 -0.043573 -0.19374 -0.00047436 0.00090738
-0.0016825 -0.0014937 0.00038935 -0.0023008
0.002951 0.0017312 0.0011009 -0.0012785 -0.00046612 0.00097155 -0.038176 -0.16249
-0.0012357 0.0054259 0.0015337 0.0011294
0.00033741 -0.0016534 -0.0010633 -0.0019244 -0.001618 -0.0014487 -0.0013487 0.0053887
0.22361 -0.10864 -0.0058848 -0.001839
0.00083655 0.00021438 6.0795e-05 -0.0010083 0.00051975 -0.0023506 0.0014095 0.0014096
-0.0058422 -0.0018476 0.21417 -0.033082
2180000000 -0.00072721 -0.17158 -0.0021791 0.010075 0.00077531 -0.0022688 0.0030658 -0.00041583
-6.7298e-05 -0.0010456 0.001201 9.9785e-05
-0.0022247 0.010164 0.19805 -0.011018 0.0074607 0.0041548 -0.0007413 -0.0016471
-0.0020027 0.00041925 0.00012277 0.00016746
0.00073549 -0.002257 0.007461 0.0041462 -0.064157 -0.16899 0.00079916 0.0013796
-0.001045 0.00021509 0.00044829 -0.0018476
0.0031223 -0.00030924 -0.00075947 -0.0016182 0.00087812 0.0012016 -0.076345 -0.1367
-0.00025304 0.0073424 0.0018889 0.00025442
-8.6911e-05 -0.00089155 -0.0020189 0.00043937 -0.00094991 0.00012648 -0.00025375 0.0072636
0.19598 -0.13897 -0.0060985 0.0022152
0.0012046 0.00027259 0.00018437 0.00024112 0.00054316 -0.0019735 0.0018684 0.00024981
-0.0062662 0.0023401 0.19825 -0.047469
2240000000 -0.029954 -0.14748 0.0022385 0.011464 -0.00036045 -0.0028886 0.0015457 -0.0020739
-0.0019332 -0.00070359 0.00051245 -0.0019416
0.0022121 0.011396 0.17778 -0.017422 0.0083802 0.00065051 -0.00090059 -0.00043477
-0.00060163 0.00094871 -0.00075466 -0.00068247
-0.00034542 -0.0029948 0.0083875 0.00054539 -0.081197 -0.14474 0.0013639 -0.0014147
-0.00098843 5.2786e-05 -0.0024779 -0.0014936
0.001498 -0.0022307 -0.00092309 -0.00038153 0.0013903 -0.0013387 -0.11161 -0.10731
0.0017137 0.0089414 0.0018657 -0.00051807
-0.0019267 -0.00064143 -0.00070191 0.0009735 -0.0010145 0.00024395 0.0016069 0.0089823
0.16539 -0.15798 -0.0055321 0.0051546
0.00040071 -0.0018965 -0.00082008 -0.00067255 -0.0026272 -0.0015491 0.0018738 -0.00062425
-0.0055925 0.0050986 0.1748 -0.058094
2300000000 -0.057481 -0.11959 0.0078436 0.009451 -0.0012138 -0.0022414 -0.00041798 -0.0015391
-0.00076065 0.00069062 -0.00095012 -0.00071862
0.0077647 0.0094473 0.15625 -0.026568 0.008782 -0.0016412 -0.00095659 0.00052451
-0.00033226 0.0013779 -0.00010627 0.00087506
-0.0013549 -0.0021876 0.0087855 -0.0016881 -0.093556 -0.12081 -0.00034729 -0.0012855
-0.00014524 0.0019986 -0.0018582 0.00093016
-0.0003603 -0.0011724 -0.00096666 0.00053684 -0.00024284 -0.0012528 -0.13341 -0.070649
0.0051015 0.0094031 0.00042001 -0.0018353
-0.00094824 0.00080429 -0.00025026 0.0013667 1.5576e-05 0.0018633 0.0049383 0.009438
0.12694 -0.17858 -0.003403 0.0081996
-0.00104 -0.00083242 -2.8008e-05 0.00096896 -0.0017434 0.00097642 0.00061846 -0.0015261
-0.0034069 0.0083594 0.15845 -0.0584
2360000000 -0.074091 -0.087744 0.010817 0.0084162 -0.0010719 -0.0018582 -0.001196 -0.00086089
-0.00046674 0.0010317 -0.0017065 -0.00021994
0.010733 0.0084442 0.14678 -0.026271 0.0084554 -0.0046869 -0.00078639 0.0010443
0.001646 0.00043863 0.00011536 -0.00019321
-0.0011917 -0.0018413 0.0084007 -0.0047535 -0.10287 -0.098625 -0.0021864 -0.00082339
0.0011513 -5.2323e-05 -0.0009661 0.001729
-0.0013707 -0.00085049 -0.00073822 0.001109 -0.0023114 -0.00074887 -0.15058 -0.037221
0.0083064 0.0088926 0.0014963 -0.0019301
-0.00052099 0.00096177 0.001686 0.0004409 0.0011102 0.00013265 0.0084103 0.0088542
0.095902 -0.18137 0.00092458 0.0089064
-0.001501 -0.00028482 0.00016666 -0.00027926 -0.00081214 0.0017865 0.001235 -0.0020074
0.00094929 0.0088732 0.13643 -0.061706
2420000000 -0.082376 -0.060025 0.014236 0.0028336 -0.00335 -0.0013529 -0.0007811 0.00031253
0.0012884 0.001308 -0.001255 0.0016652
0.014202 0.0028306 0.12853 -0.026717 0.0048516 -0.0066968 0.0014525 0.0011308
0.00083255 -0.0012626 -0.00025132 -0.0001832
-0.0033352 -0.0013753 0.0048352 -0.0066919 -0.11589 -0.07815 -0.0018131 0.0010759
-0.0001493 -0.00047755 0.00045566 0.0025708
-0.00073329 0.0002325 0.0014331 0.0011212 -0.001827 0.0010405 -0.16026 0.007162
0.011757 0.0066896 -0.00042549 -0.002935
0.0015174 0.0011183 0.000793 -0.0012887 -0.00011425 -0.00062485 0.011689 0.0066813
0.055956 -0.18177 0.0019087 0.0089051
-0.0013072 0.001727 -0.00022471 -0.00022659 0.00052175 0.0027599 -0.00038338 -0.0028164
0.0019515 0.0089171 0.11819 -0.056917
2480000000 -0.082519 -0.028295 0.014078 -0.0025552 -0.0018337 -0.00025863 -0.000803 0.0012547
0.0014228 -0.00095411 0.00032533 0.001329
0.014017 -0.0025613 0.13017 -0.026507 0.0031383 -0.0089104 0.0010796 3.0995e-05
-0.00068148 -0.00099482 -0.00010579 -0.00018412
-0.0018462 -0.0003673 0.0030569 -0.0089584 -0.11916 -0.058052 -0.00059736 0.0028684
-0.00013608 -0.00087236 0.0017544 0.00099306
-0.00082417 0.0012041 0.0011286 2.2344e-05 -0.00062101 0.0028485 -0.16135 0.045837
0.015577 0.0019015 -0.0010748 -0.0023124
0.0014191 -0.00081807 -0.00069708 -0.0009981 -0.00017049 -0.00077453 0.015661 0.0018787
0.021589 -0.17438 0.0057722 0.0076453
0.00016721 0.0014737 -0.0001421 -0.00023255 0.0018321 0.00082136 -0.0011321 -0.0025246
0.0055273 0.007796 0.10004 -0.053164
2540000000 -0.086648 -0.0013982 0.01183 -0.0064833 -0.0026261 0.00089523 0.00049199 0.001063
-0.0002659 -0.0015126 0.00089045 0.0018833
0.011799 -0.0064716 0.11699 -0.017687 -0.00087965 -0.0081597 0.00061303 -0.0015275
-0.0016603 0.00011408 -0.0005645 0.00043438
-0.0025353 0.0011278 -0.00088031 -0.0081311 -0.12586 -0.03456 0.0015055 0.0023789
-0.0011501 -6.1729e-05 0.001633 -0.00095531
0.0003797 0.0011402 0.00063866 -0.0014438 0.0016315 0.0022797 -0.16029 0.086236
0.015434 -0.0039856 -0.0021617 -0.0022943
-0.00027025 -0.0013794 -0.0015816 9.2224e-05 -0.0012337 -2.6381e-05 0.015163 -0.0042838
-0.0080736 -0.15971 0.007972 0.0058511
0.0008742 0.0016636 -0.00056754 0.000349 0.0016077 -0.00092502 -0.0024344 -0.0020315
0.007841 0.0058177 0.08536 -0.039317
2600000000 -0.079085 0.02385 0.0084671 -0.010014 -0.0013117 0.0028269 0.00092511 -0.00038104
-0.0009296 -0.00078467 0.0017901 0.00056784
0.0085317 -0.009966 0.11173 -0.032718 -0.0032417 -0.0064478 -0.00046384 -0.00086525
-0.00024461 0.0015976 -0.00015752 0.00075816
-0.0014235 0.0027651 -0.0033863 -0.0064399 -0.13059 -0.0096014 0.0028806 0.00016875
1.2983e-05 0.0015766 0.0012987 -0.0015307
0.0008044 -0.00035172 -0.00048468 -0.00084348 0.002857 0.00037964 -0.14441 0.12134
0.012778 -0.0092878 -0.0032135 5.6066e-05
-0.00093837 -0.0009196 -0.00031112 0.0015918 1.2519e-06 0.0014158 0.01307 -0.0092583
-0.043031 -0.14003 0.0094881 0.0055058
0.0020175 0.00044673 -0.00011465 0.00076076 0.0013982 -0.0016383 -0.0030119 -0.00013758
0.0094038 0.0053358 0.077132 -0.025226
2660000000 -0.072989 0.04964 0.0045102 -0.011808 -0.00011649 0.0012058 4.0053e-05 -9.3485e-05
-0.0024065 0.00023049 0.0014101 -0.0008854
0.0045018 -0.011762 0.11967 -0.028314 -0.0047752 -0.0048048 -0.0014166 -0.00032069
0.00039157 0.0018215 0.00056234 0.00081158
-0.00027377 0.0012179 -0.0048128 -0.0047616 -0.12953 0.011147 0.0020193 -0.0015185
0.00051367 0.000516 -0.0010641 -0.0013897
-3.3243e-05 -0.00017169 -0.0013768 -0.00033073 0.0019631 -0.0015962 -0.12313 0.15257
0.0083164 -0.012402 -0.0025603 0.0010165
-0.0023931 0.00041873 0.00048204 0.001866 0.00054519 0.00042172 0.0080904 -0.012619
-0.065046 -0.12016 0.010873 0.00077232
0.0013126 -0.00061639 0.00050848 0.0008475 -0.00096057 -0.0013817 -0.002632 0.0010664
0.011124 0.0011381 0.073017 -0.0054746
2720000000 -0.061934 0.068308 0.000199 -0.011835 -0.00010115 0.0029877 -0.00028498 5.5272e-05
-0.0019792 0.0021059 0.0003456 -0.0016046
0.00021378 -0.011837 0.10513 -0.031533 -0.0051838 -0.0013627 -0.0015196 0.00056745
0.0018726 0.00046837 0.00078541 -9.9449e-05
-8.5001e-05 0.0028898 -0.0052284 -0.0013661 -0.12428 0.040505 0.00034048 -0.0025448
0.00022117 0.00028723 -0.0010497 0.00053165
-0.00035933 5.783e-05 -0.0014624 0.00054885 0.00056613 -0.0025085 -0.089278 0.18192
0.00352 -0.013579 -0.0018368 0.0024685
-0.0019494 0.0022023 0.0019052 0.00044243 0.00026451 0.00023153 0.0032506 -0.01359
-0.084331 -0.087501 0.012323 -0.0015344
0.00047282 -0.0017321 0.00081237 -0.00025016 -0.001156 0.00059166 -0.0019765 0.0022684
0.012255 -0.0021402 0.07674 0.013221
2780000000 -0.04737 0.087633 -0.0044986 -0.010608 3.734e-05 0.0013028 0.00068648 -0.00023408
0.001175 0.0026809 -0.0007418 -0.0017513
-0.0044592 -0.010564 0.10395 -0.043437 -0.0042126 0.00012888 -0.00013703 0.0016929
0.0018246 -0.0010627 8.1302e-05 -0.00026934
2.8312e-05 0.001269 -0.004192 0.00015054 -0.12098 0.071109 -0.0017894 -0.0018774
0.00023858 -0.00048868 -0.00033715 0.00049944
0.00062515 -0.0002263 -0.00010836 0.0017496 -0.0017424 -0.0018248 -0.059051 0.20353
-0.002568 -0.013627 -0.00063872 0.0020693
0.0011793 0.0025078 0.0018115 -0.0011055 0.00010962 -0.00026473 -0.0021796 -0.013647
-0.099496 -0.05416 0.010456 -0.0066277
-0.00077201 -0.0015517 0.00013476 -0.00018069 -0.00035662 0.00040716 -0.00063469 0.0019848
0.010413 -0.0064121 0.080569 0.031683
2840000000 -0.031555 0.10309 -0.0077658 -0.0073357 0.0016554 0.0019041 -5.6248e-05 -0.00014065
0.0014199 0.00080529 -0.0016986 0.00034651
-0.0076989 -0.0073324 0.10256 -0.036975 -0.0036017 0.0012925 0.00062768 0.00075766
-0.00018121 -0.0016758 -5.7097e-05 -6.4653e-05
0.001657 0.0018949 -0.0036158 0.0013392 -0.11495 0.096977 -0.0015972 0.0001785
8.2723e-05 0.00056309 0.00099572 0.00091394
-8.6063e-05 -0.00032288 0.00065727 0.00072999 -0.0016505 3.097e-05 -0.022875 0.21832
-0.0063488 -0.010708 0.00047461 0.0012397
0.0015846 0.0009399 -0.00016363 -0.0016466 0.00022278 0.00048213 -0.0064438 -0.010859
-0.10295 -0.021387 0.0078829 -0.0076405
-0.0017548 0.00028749 2.0955e-05 -0.00011161 0.000892 0.00080624 0.00054701 0.001213
0.0081952 -0.0079418 0.095242 0.047188
2900000000 -0.017065 0.12236 -0.0090379 -0.0031778 0.0017914 0.00018564 0.00033798 -0.00085576
0.0021365 -0.001254 -0.00083583 -2.4199e-06
-0.0090189 -0.0030393 0.083342 -0.045106 -0.0012968 0.0027059 0.00094723 0.00020733
-0.00053785 -0.0013394 -0.00021249 -1.205e-05
0.0018217 7.4681e-05 -0.0012072 0.0027934 -0.097683 0.1299 -0.0012122 3.5834e-05
-0.00035688 -0.00088886 0.0015634 -0.00048048
0.00047842 -0.00083068 0.00097837 0.0001851 -0.0011317 0.00012161 0.014563 0.22057
-0.0095753 -0.0069444 0.00083872 0.0021599
0.0021298 -0.0013376 -0.00065035 -0.0013481 -0.0004209 -0.00069295 -0.0094671 -0.0068017
-0.10161 0.016684 0.0055243 -0.011309
-0.00073645 5.471e-06 -0.0003293 5.0051e-05 0.0015709 -0.00042837 0.00076026 0.0018986
0.005436 -0.011008 0.11009 0.053087
2960000000 0.0051297 0.13359 -0.0087403 0.00057667 0.00057508 0.0013964 -0.00052444 -0.00091717
-0.00039638 -0.0017699 -0.00072732 0.00059656
-0.0087669 0.00054055 0.092589 -0.044803 -0.00085605 0.0013338 0.0010392 -0.00016106
-0.0012382 -0.00067288 0.00033641 0.00045593
0.00062177 0.0014056 -0.00084589 0.001352 -0.07825 0.1607 -0.00061244 0.00081853
-0.00019445 0.00075841 1.4513e-05 -0.0020639
-0.00061096 -0.00096163 0.0010212 -0.00010194 -0.00064646 0.00066731 0.056358 0.22682
-0.010376 -0.0017007 0.0016482 0.00040367
-0.0003943 -0.0019212 -0.0012047 -0.00066113 -0.00037575 0.00070439 -0.010391 -0.0016416
-0.089484 0.049181 0.00034564 -0.012381
-0.00099558 0.00060882 0.0004624 0.00037403 -0.00022756 -0.002243 0.001639 0.00055672
0.00063419 -0.012183 0.12953 0.064187
3020000000 0.023521 0.14725 -0.006397 0.003784 0.0014273 -0.00031973 -0.00089221 -3.777e-05
-0.00070948 0.00037645 -0.00015288 0.0006197
-0.0063518 0.0038611 0.081279 -0.033664 -0.00039554 0.00027847 0.00032906 -0.00099341
-0.0017248 0.0005794 0.00076707 -0.00021864
0.0013907 -0.00035959 -0.00050243 0.00027417 -0.057132 0.18547 -0.00014456 0.0010444
0.00086462 0.00033319 -0.00078098 -0.0013927
-0.00085806 -3.5083e-05 0.00031956 -0.0010761 -0.00016003 0.0012252 0.095211 0.21943
-0.0089221 0.0013966 0.00040769 0.00055783
-0.0006563 0.0006247 -0.0016961 0.00049182 0.0006715 0.00023598 -0.0088603 0.0016375
-0.071669 0.078065 -0.0027516 -0.0099537
-6.551e-05 0.00050501 0.00068973 -4.3664e-05 -0.00075773 -0.0015902 0.00064023 0.00039229
-0.0029652 -0.010447 0.14998 0.060381
3080000000 0.051253 0.15615 -0.0044572 0.0059309 0.0015468 -0.00024276 -0.00065965 -3.8699e-05
-0.00047343 0.00025047 -7.3699e-05 0.00056742
-0.0044892 0.0059557 0.078592 -0.028376 -0.00017679 0.00070725 -0.00027973 -0.00023563
-9.6166e-05 0.0011116 -6.5892e-05 -0.00053528
0.0016263 -0.00022422 -0.00022564 0.00063112 -0.019871 0.20716 -0.00061302 0.00033703
0.00053825 0.00041229 -0.0022497 -0.00048916
-0.00077891 -1.9043e-05 -0.00029366 -0.0002689 -0.00073028 0.00014992 0.1285 0.211
-0.006359 0.0051713 0.001996 0.00026563
-0.00056022 0.00023846 -0.00013952 0.0011128 0.00046821 0.0005428 -0.0066451 0.0051797
-0.043617 0.11073 -0.0075752 -0.0087888
-0.00010514 0.0006818 -8.2472e-05 -0.00057546 -0.0022442 -0.00043135 0.001679 0.00051262
-0.0072535 -0.0083842 0.16508 0.067178
3140000000 0.079433 0.15876 -0.00098812 0.0074973 0.0026243 -0.001441 -0.001187 0.00091274
0.0016659 0.00084114 0.00024785 -3.5617e-05
-0.0010104 0.007516 0.074237 -0.030429 -0.00089157 0.00021669 0.00067054 -9.0503e-05
-9.5779e-05 0.00075651 0.00068832 -0.00047173
0.0023847 -0.0014408 -0.00088186 0.00019374 0.023089 0.22763 -4.1629e-05 0.0013548
0.0016829 -0.0007929 -0.0027014 0.00071742
-0.0012269 0.00094208 0.00069768 -8.8186e-05 8.257e-05 0.001528 0.16304 0.18538
-0.0027804 0.006631 0.00080221 -0.001276
0.0015445 0.00082322 -6.7518e-05 0.00084918 0.0015258 -0.00076473 -0.0026283 0.0065399
-0.024621 0.12983 -0.0084401 -0.0042581
0.00028816 -0.00013483 0.00063763 -0.00042891 -0.0027164 0.00095359 0.00094369 -0.001626
-0.0086462 -0.0047497 0.18957 0.057789
3200000000 0.11109 0.16903 0.0039719 0.0063131 0.0007971 -0.0027848 -0.00028689 0.0019497
0.00039471 -0.0018732 -1.1855e-05 0.00051284
0.003949 0.0062531 0.084185 -0.028963 -0.00088186 0.000443 -0.00037645 -0.00083538
0.00070842 0.0012599 -0.00044332 -0.0010832
0.00086525 -0.0028685 -0.00088534 0.00041867 0.067924 0.23219 0.0011379 0.00069108
-0.00041222 -0.0023546 -0.0013548 0.0026502
-0.00027974 0.001943 -0.00030914 -0.00077403 0.0011425 0.00067129 0.18332 0.16286
-3.0517e-05 0.00601 0.00063844 -0.0013456
0.00052072 -0.0018451 0.000718 0.001068 -0.00027811 -0.0022251 0.00010785 0.0060765
0.01496 0.14948 -0.0092747 -0.00016591
0.00015406 0.00043609 -0.00040769 -0.00096618 -0.0013591 0.0023507 0.00026647 -0.0013556
-0.0093573 0.00017938 0.20519 0.056387
3260000000 0.14297 0.16066 0.0040024 0.0030398 -0.00076782 -0.0025566 0.0011286 0.00092335
0.00049759 -0.0018415 0.00012533 0.00014993
0.0040093 0.0030214 0.092112 -0.032245 -0.0017008 0.0021266 -0.00023437 -0.00022523
0.00094017 -0.00042388 -0.00098223 0.00011508
-0.0008632 -0.0025899 -0.0016744 0.0021739 0.11847 0.22754 0.00041362 -7.6356e-05
-0.00089183 -0.00089884 0.00065527 0.0016806
0.0011029 0.00093694 -0.00030376 -0.00018057 0.00040027 -5.8362e-05 0.20993 0.12562
0.002672 0.0056683 -0.00068877 -0.0017041
0.00016095 -0.0018707 0.0010088 -0.00050557 -0.0011767 -0.0010536 0.0028027 0.0055264
0.042861 0.15825 -0.0069883 0.0044753
-0.00032744 0.00011431 -0.001088 0.00027878 0.00068248 0.0019155 -0.00055418 -0.0016437
-0.0067165 0.0040919 0.2344 0.045446
3320000000 0.17269 0.15466 0.0069255 0.0010522 -0.00044622 -0.0018405 0.00090501 0.00032538
-0.0017031 -0.0014815 0.00035243 0.00017477
0.0069622 0.0010137 0.098616 -0.028444 0.00094684 0.002436 -0.0001972 -0.00073287
-0.00012294 -0.00015461 -0.00050056 0.0003248
-0.00057207 -0.0018284 0.0010482 0.0023364 0.16665 0.21827 0.00036242 -0.00010898
-0.0011136 -0.00042229 0.00026045 0.00087859
0.00086093 0.00025385 -0.00023663 -0.0006608 0.00036234 -4.9519e-05 0.21881 0.095571
0.0037973 0.0029943 -0.00099624 0.00021481
-0.0017481 -0.0013563 -0.0001667 -0.00017911 -0.0010802 -0.00018482 0.003814 0.0028978
0.074786 0.15816 -0.0030369 0.0048582
0.00030745 9.6229e-05 -0.00056764 0.00030827 0.00034333 0.00075883 -0.0013713 0.00012424
-0.0035981 0.004876 0.25013 0.032501
3380000000 0.20759 0.13833 0.0053615 -0.0020022 -0.0010843 0.0006506 0.0011618 0.00026784
-0.0015946 0.00074738 0.00034916 9.3792e-05
0.0052966 -0.0019955 0.10938 -0.036057 0.00020496 0.002722 -0.0012258 -0.00058964
-4.894e-05 -5.9703e-05 -0.00075109 0.0003763
-0.0010049 0.00059959 0.00028337 0.0027856 0.20825 0.19587 0.00079961 -0.00051598
-0.0017303 0.00072339 0.00083862 0.0011377
0.001134 0.00023556 -0.0012424 -0.00059345 0.00075331 -0.00043016 0.23297 0.06342
0.0050774 0.0028434 -0.00047138 0.00039074
-0.0017778 0.00079083 -2.7397e-05 0.00012058 -0.0018452 0.00086584 0.0054055 0.0029607
0.11868 0.14976 -0.00042705 0.00589
0.00047398 2.5524e-05 -0.00074543 0.00040875 0.00073 0.0013105 -0.00018687 0.00043632
0.00018629 0.005914 0.27937 0.014793
3440000000 0.23915 0.11667 0.0041808 -0.003639 -0.00064238 -0.0015676 0.00084367 -0.00010891
-0.0015481 0.0016667 0.00060411 5.6712e-06
0.0040746 -0.0036446 0.10312 -0.040972 0.003075 0.0018866 -0.00099814 0.0010515
8.787e-05 0.00033448 0.00026272 0.00089701
-0.00076432 -0.0016629 0.0031077 0.0018231 0.24633 0.16694 -0.00015311 -0.00022279
0.00015655 0.0012275 0.00087861 0.00091681
0.00073782 -1.2684e-05 -0.00091748 0.0011194 -0.00013449 -0.00030954 0.23475 0.030909
0.0070891 0.00011827 -0.0001008 8.1925e-05
-0.001576 0.0015968 0.00013279 0.00016964 0.00018934 0.0015075 0.0068337 -0.00022045
0.14823 0.13855 0.0032412 0.0035689
0.00080075 -2.7237e-05 0.00025433 0.0010599 0.00083478 0.00076006 -0.0002805 -7.835e-05
0.0028248 0.0033141 0.29483 -0.015424
3500000000 0.27118 0.085311 0.0022303 -0.0042671 -0.0015646 0.0016446 0.0010469 -0.00087482
-0.0010453 0.0012379 0.00068849 -0.0007372
0.0021986 -0.0042796 0.11566 -0.064702 0.0033624 0.0010876 -0.00043897 0.00073858
0.00030902 0.00012572 0.00011821 0.00025936
-0.0014702 0.0015132 0.0033263 0.001122 0.27514 0.13296 0.00016376 -0.00024766
-0.00011948 0.00084484 0.0018948 6.6479e-05
0.0011451 -0.00097232 -0.00042519 0.00083567 3.0207e-05 -0.00028167 0.23915 0.0040996
0.0066567 -0.00261 0.00014392 0.00013771
-0.00084147 0.0011551 0.0003048 0.00010858 0.00013583 0.00072554 0.0069453 -0.0024461
0.1929 0.11135 0.0036085 0.0011006
0.00061687 -0.00080482 0.0001523 0.00043644 0.0017127 0.00014755 0.00011752 0.00018686
0.0040934 0.001253 0.31641 -0.043147
3560000000 0.28974 0.051301 0.00063442 -0.0056259 -0.00025418 -0.00061001 0.00057624 0.00022143
0.0017139 0.001792 1.2923e-05 -0.0011378
0.00058001 -0.0054753 0.10961 -0.069968 0.0057399 -0.0010681 0.00035165 0.00066957
0.00064262 -0.00013929 0.00029506 0.00022134
-0.00027296 -0.00052591 0.0057978 -0.0011926 0.30304 0.090018 -0.00036571 -0.00026548
0.00069666 0.0003116 0.0013982 -0.00053628
0.00050682 0.00029315 0.00037812 0.00064647 -0.00032918 -0.00021194 0.22978 -0.032259
0.0060785 -0.0055352 -0.00067146 -0.00072519
0.0016469 0.0017835 0.00084849 -0.00031829 0.00080798 0.00054148 0.0057122 -0.0058703
0.21434 0.096441 0.0030715 -0.001919
-3.5692e-05 -0.0013838 0.00017178 0.00027303 0.00124 -0.00095449 -0.00057322 -0.00065561
0.0029163 -0.0021189 0.32777 -0.082551
3620000000 0.30633 0.013685 -0.00080217 -0.0034791 -0.001754 -0.00011908 0.00023265 -0.0019009
-0.00018448 0.00076345 -0.00052362 -0.0008947
-0.00086142 -0.0035417 0.11035 -0.099233 0.0035733 -0.0040657 0.00028043 0.00059793
-6.7732e-05 -0.00072255 0.00048003 0.00014769
-0.0018862 -1.4386e-06 0.0036055 -0.0041415 0.31546 0.046051 8.8213e-05 -0.00096283
-0.000237 0.00032248 0.0006639 -0.00091702
0.00033176 -0.0018407 0.00036206 0.00051542 -3.314e-05 -0.00087033 0.21887 -0.062431
0.0017567 -0.0075699 -0.0012589 0.0010979
-1.9395e-05 0.0006116 -0.00032042 -0.00077034 -5.535e-05 0.00045375 0.0018434 -0.007282
0.23597 0.05536 0.0018777 -0.001912
-0.00082328 -0.00066868 0.0005968 0.00034724 0.00061301 -0.00084722 -0.0014394 0.0007676
0.0016082 -0.0011267 0.32935 -0.11713
3680000000 0.31047 -0.030784 -0.0032164 -0.0038941 -0.00086199 0.0017317 -0.0011685 -0.0003452
0.0015974 -0.00026291 -0.0012286 -0.00048421
-0.0031846 -0.0039572 0.10602 -0.11632 0.0011431 -0.0046412 0.00072561 0.0003122
-0.0005802 -0.00066821 0.00074606 0.00042654
-0.0008709 0.0018113 0.0010981 -0.0046395 0.32623 -0.0038258 -0.0008616 -0.00052272
0.0013121 0.00065333 0.00048552 -0.0018297
-0.0012658 -0.00024691 0.00079771 0.0002862 -0.00076963 -0.00056581 0.20547 -0.096737
0.00051655 -0.0062418 -0.00080135 0.0010589
0.0014479 -0.00014883 -0.0003653 -0.00086229 0.00092393 0.00077293 0.00022602 -0.0066109
0.25752 0.029693 0.00037144 -0.0019512
-0.001266 -0.00072622 0.00061457 0.00045452 0.00070392 -0.001836 -0.00072295 0.0014206
0.0010168 -0.0026094 0.32906 -0.16289
3740000000 0.31214 -0.066336 -0.0025695 -2.2854e-05 -0.0022416 0.0024374 -3.76e-05 -0.00064286
-0.0006259 8.8636e-05 -0.00096168 0.00025843
-0.0025788 -3.8395e-05 0.097212 -0.13844 0.0006718 -0.0050416 0.00024741 -0.00029978
-0.00027716 -0.00030122 0.00060014 8.0776e-05
-0.002036 0.0024751 0.00049853 -0.0050689 0.3286 -0.043754 -0.00066816 8.6125e-05
-2.3233e-05 0.00045393 -0.00061818 -0.0014358
9.8014e-06 -0.00071033 0.00033072 -0.00032245 -0.00071456 0.0003158 0.184 -0.12031
-0.0020161 -0.0065373 0.00073194 0.0028311
-0.00039559 0.00010702 -0.00041602 -0.00019559 0.00044131 8.3969e-05 -0.0020646 -0.0062487
0.26153 -0.0093613 0.00040641 -0.0021021
-0.0011347 0.0004932 0.00069408 5.6311e-05 -0.00087357 -0.0012668 0.00081065 0.0026463
-0.00024494 -0.0015237 0.31547 -0.20186
3800000000 0.30656 -0.11263 -0.0019895 0.00039934 0.00078273 0.0037914 -0.0012044 -0.0016653
0.0016009 0.00094931 -0.0009265 0.00066454
-0.0019004 0.00041291 0.086053 -0.15329 -0.0022283 -0.0047737 0.00029196 0.00026405
-0.0010636 -0.00032302 0.001061 -0.00021385
0.00087974 0.0038874 -0.0022408 -0.0047142 0.32496 -0.084758 -0.00055072 0.00019437
0.0010981 -0.00026394 -0.0010151 -0.00044603
-0.0012872 -0.0016095 0.00017691 0.00033415 -0.0006076 0.00014938 0.17436 -0.14585
-0.0033817 -0.0044481 0.0016098 0.001568
0.0014903 0.0010339 -0.00080944 -0.00038134 0.0010643 8.1844e-05 -0.0031465 -0.0048503
0.27537 -0.049451 0.00073121 -0.0013186
-0.0010587 0.00035163 0.00085774 -0.00011635 -0.00082871 -0.00052908 0.0015092 0.0017957
0.0015684 -0.0010718 0.30711 -0.24296
3860000000 0.29563 -0.144 -0.00071413 0.0006718 0.0025578 0.0017799 -0.0020618 0.0012522
0.00056093 -0.0010125 -0.00041939 0.0018088
-0.00078268 0.00069477 0.066754 -0.16279 -0.0032603 -0.004836 0.00058067 -0.00069009
-0.00079011 0.0013966 0.00066917 -0.0012411
0.0026736 0.0016665 -0.0033178 -0.0047558 0.30518 -0.12483 -0.00086869 0.00095686
0.00013399 -0.00064826 -0.00056692 -0.00034498
-0.0022256 0.0010276 0.00053051 -0.00062414 -0.00076022 0.00079437 0.14605 -0.16062
-0.003007 -0.0048208 0.0020239 0.0012584
0.00072298 -0.0011554 -0.00079477 0.0015372 0.00032759 -0.00091986 -0.0031852 -0.004882
0.27095 -0.08151 0.00029498 -0.002187
-0.00026928 0.0017899 0.0006129 -0.0012547 -0.00068071 -8.9153e-05 0.0022488 0.0010839
-0.00072241 -0.0021147 0.28405 -0.28175
3920000000 0.28038 -0.18442 0.0016321 -0.00013703 0.0036351 0.0024015 0.00010343 0.00096098
0.00050411 2.2125e-05 0.00059696 0.00019341
0.0017722 -0.00020333 0.039305 -0.17879 -0.004802 -0.0031599 -0.00051909 -7.4835e-06
0.000324 0.00025603 -0.0004341 -0.00040724
0.0037523 0.0024253 -0.0048705 -0.003005 0.2986 -0.15762 7.5128e-05 0.0012284
0.0016082 -0.0014382 -0.00034975 5.4578e-05
0.0002153 0.0010159 -0.00036533 -0.0002463 -3.4875e-05 0.0011953 0.12589 -0.17121
-0.0045012 -0.0039896 0.0021686 -0.0006342
0.0004394 -0.00019575 0.0003321 0.00015121 0.0014433 -0.0013253 -0.0044418 -0.003784
0.26221 -0.13 0.00051785 -0.0023029
0.00052122 0.00051504 -0.00029586 -0.00041467 -0.00019108 -0.000257 0.0021246 -0.00038882
0.0011584 -0.0022895 0.26209 -0.30853
3980000000 0.25303 -0.22011 0.0015488 -0.0035017 0.0048509 -0.00033584 0.0001629 0.0010079
0.00083398 -0.0018051 0.00040354 0.00022511
0.0015239 -0.0033755 0.016896 -0.19185 -0.0053682 -0.0013556 0.0007719 0.0005011
0.00058474 0.0003634 1.9115e-05 -0.0010577
0.0050148 -0.00033566 -0.0053792 -0.0013085 0.26993 -0.18847 0.0015163 2.6336e-05
-0.0011171 -0.00088814 -0.00064888 -0.00093781
6.8227e-05 0.0011417 0.00074023 0.00059637 0.001636 9.0475e-05 0.089997 -0.19293
-0.0050331 -0.0038432 0.0015136 -0.000806
0.0010029 -0.0016761 0.0006369 0.00025553 -0.0013242 -0.0011413 -0.0052256 -0.0039648
0.24952 -0.16096 0.00091511 -0.0044541
0.00050213 -0.00017338 -0.00017082 -0.0010301 -0.00073891 -0.0007141 0.001508 -0.00094452
0.00055294 -0.0047909 0.22761 -0.34703
4040000000 0.22554 -0.24588 -0.0010357 -0.0041307 0.0035287 -0.0030974 0.00016212 0.00025027
-0.00047156 -0.00098686 0.00052904 -0.00018991
-0.00095901 -0.0039801 -0.0082955 -0.19913 -0.0047816 7.0146e-05 6.9658e-05 -0.00090933
-6.1684e-05 0.00011093 -0.0013852 1.9047e-05
0.0034292 -0.0031438 -0.0047512 0.00010621 0.24791 -0.2216 0.00043329 -0.00050988
-0.0006779 -0.00035194 -0.0013455 0.00026213
0.0002016 0.00022477 0.0002508 -0.0010105 0.0003455 -0.00044856 0.06821 -0.1874
-0.0068613 -0.0017641 0.0015864 -0.00076013
-0.00060279 -0.00087299 7.7023e-05 -2.6099e-05 -0.00083222 -0.00023777 -0.0066464 -0.0016501
0.23556 -0.19334 -0.0019834 -0.0036717
0.00044467 2.3153e-05 -0.001222 -8.708e-06 -0.001398 0.0003661 0.0017348 -0.00080248
-0.0018147 -0.0034054 0.1903 -0.36412
4100000000 0.19512 -0.2691 -0.0036882 -0.0027928 0.00091207 -0.0036591 -0.00031245 -5.5482e-05
0.00037703 -0.0018305 0.00042853 0.00028632
-0.0036899 -0.0028874 -0.034172 -0.20227 -0.0046462 0.0010781 -0.00013133 -0.00029283
0.0005077 0.00026937 -0.00035143 0.00028863
0.00089541 -0.0036392 -0.0046257 0.0010955 0.2254 -0.24793 8.5408e-05 -5.6616e-05
-0.00079235 -0.00040842 -0.0011135 0.00023935
-0.00030631 7.2752e-05 -0.00016159 -0.00030632 0.0002777 -0.0002153 0.034598 -0.20084
-0.0063188 0.00092701 0.00094279 -0.0015155
0.00047926 -0.0016861 0.00047572 0.00029372 -0.00084041 -0.00037764 -0.0063636 0.00080594
0.21795 -0.21858 -0.0026988 -0.0045125
0.00051219 0.00024039 -0.00039239 0.0001871 -0.0013702 0.00038036 0.00085134 -0.0013574
-0.0027253 -0.0048429 0.15679 -0.39123
4160000000 0.1656 -0.28619 -0.0038013 -0.0016492 -0.00044181 -0.0033093 0.00064494 -6.0749e-06
-0.0036824 -0.00074934 0.0010963 -0.0007063
-0.0037534 -0.0016336 -0.059735 -0.19829 -0.0047115 0.0026809 -0.00042109 -0.00035902
0.00014362 -0.00028146 -0.00099305 0.0002227
-0.00034502 -0.0032249 -0.004697 0.0027037 0.19296 -0.26353 0.00056789 -0.00045131
-0.00098464 -0.00035424 -0.0013973 0.00085826
0.00064289 -2.5598e-05 -0.00027101 -0.00030283 0.00060782 -0.00039635 0.010267 -0.18876
-0.0057039 0.0015953 0.0010399 -0.002298
-0.0037905 -0.0006893 0.00027138 -0.00031105 -0.00087589 -0.00047757 -0.0055301 0.0018959
0.18136 -0.25343 -0.0047443 -0.0029161
0.00082948 -0.0008589 -0.0010243 0.00051734 -0.0011497 0.00090837 0.0010307 -0.0023375
-0.0048288 -0.003093 0.10702 -0.39913
4220000000 0.13748 -0.30172 -0.0046055 0.00016243 -1.6067e-06 -0.0036177 -0.00028368 -0.00022799
-0.00093638 0.0010393 0.00045456 -0.0011956
-0.0046103 0.00020948 -0.096246 -0.18775 -0.0022331 0.0032427 -0.00021056 -0.00011271
0.00023744 -2.2579e-05 -0.00068892 0.00097115
-0.00011476 -0.0034695 -0.0021377 0.0032673 0.16292 -0.28963 -0.00016079 -4.0935e-05
0.00016189 0.00020325 -3.2674e-05 0.0012451
-0.00030857 -0.00029481 -0.00022487 -0.00016879 -3.6176e-05 6.1002e-05 -0.013324 -0.18663
-0.0044304 0.0021915 2.8559e-05 -0.0024253
-0.0009714 0.0011346 0.0002395 7.6712e-05 0.00036363 0.00010181 -0.0044441 0.0023031
0.16603 -0.27451 -0.0046101 -0.0022479
0.00042022 -0.001379 -0.00081354 0.00092402 -0.00028274 0.0015103 -0.00019784 -0.0023677
-0.0044997 -0.002365 0.079784 -0.4129
4280000000 0.10648 -0.31042 -0.0029826 0.0018782 -0.0017866 -0.0040788 -0.00032661 0.00059661
-0.00042433 0.0013939 -0.00065415 -0.00035346
-0.0029198 0.0019823 -0.1214 -0.19162 -0.0027919 0.0028064 -0.00084072 -0.00033541
0.00028437 0.00018294 0.00043061 0.00072192
-0.0018402 -0.0041487 -0.0028328 0.0027956 0.13335 -0.29666 0.00084334 -0.00022436
-0.00085468 0.00093277 -0.00020264 0.00067447
-0.00034667 0.00065078 -0.00077988 -0.00024086 0.00068862 -0.00026436 -0.050952 -0.17153
-0.0048604 0.0026555 -0.00044888 -0.0019894
-0.00010805 0.0013633 0.00040021 8.7103e-05 -0.0011119 0.0008638 -0.0050069 0.0025585
0.11601 -0.29505 -0.0064581 -0.00031931
-0.00071259 -0.00029661 0.00044281 0.00073875 -1.5845e-05 0.00049331 -0.00040607 -0.0019883
-0.0066091 -0.00067394 0.028444 -0.41753
4340000000 0.079031 -0.31944 -0.0018867 0.00208 -0.0021376 -0.0015022 0.00023215 0.00049632
8.309e-05 0.00066353 -0.00015094 -0.0010007
-0.001925 0.0021149 -0.14162 -0.1655 -0.002146 0.0037786 -5.0948e-05 0.00067407
-7.4919e-05 -0.00031489 0.00046057 0.00049353
-0.0020429 -0.0013321 -0.0021472 0.0038276 0.097208 -0.31342 -0.00050555 -0.00081355
1.8857e-05 0.00090914 0.00082873 0.0019595
0.00033335 0.00051837 -0.00012184 0.00057769 -0.00043474 -0.00092822 -0.068764 -0.16912
-0.0044904 0.0036527 -0.0014202 -0.002307
0.00019183 0.00084534 -0.00021095 -0.00043428 0.00020613 0.0008906 -0.0045486 0.0039414
0.088815 -0.31748 -0.0046436 0.0016676
-9.5334e-05 -0.0010681 0.00052536 0.00044245 0.00088536 0.0019499 -0.0015501 -0.0024413
-0.004977 0.0020179 -0.0049104 -0.41091
4400000000 0.04785 -0.32495 -0.00082984 0.0017344 -0.0023106 -0.0018207 0.00089554 0.0013619
-3.4601e-05 0.00098628 -0.00012544 -0.00052807
-0.00086015 0.0017604 -0.17042 -0.15561 -0.0015841 0.0041063 -0.00037823 0.00052051
-0.00016661 -0.00055154 0.00070675 0.00038148
-0.0023664 -0.0017641 -0.001538 0.0041725 0.067466 -0.31915 -0.00010301 -0.00026604
0.00058774 0.00011388 0.00097557 0.0011086
0.00085842 0.0011791 -0.00041731 0.0005508 -0.00018931 -0.00019202 -0.093352 -0.15592
-0.0034647 0.0053154 -0.0021558 -0.0014671
2.9613e-05 0.0005693 -0.00015857 -0.0005541 0.00036946 0.0002642 -0.0032673 0.0052396
0.055101 -0.3276 -0.0045499 0.0011983
-0.00022987 -0.00043084 0.00060483 0.00035199 0.00085824 0.0012167 -0.0020463 -0.0013494
-0.0046343 0.00077541 -0.05115 -0.41623
4460000000 0.012306 -0.32425 -0.00051327 0.00043317 -0.0040172 -0.001077 0.0015147 -0.0006533
-0.00052745 0.001081 -0.001057 -0.00039552
-0.00044717 0.00037733 -0.19216 -0.12602 -0.00051355 0.0048607 -0.0003132 0.00069788
-0.00046734 -0.00032846 0.00047781 -0.00064227
-0.0041579 -0.001019 -0.00052262 0.0049137 0.042633 -0.32629 -0.00058578 -0.00055037
0.00058454 0.00045031 0.0019273 0.00076911
0.0015079 -0.00056288 -0.00026426 0.00071783 -0.00056576 -0.00053077 -0.10661 -0.13479
-0.0014923 0.0062663 -0.0022305 -0.0010271
-0.00047539 0.0011258 -0.00032158 -0.00039921 0.00046139 0.00040505 -0.0018071 0.0062617
0.019482 -0.32061 -0.0041012 0.0032982
-0.00096296 -0.00029871 0.00037586 -0.00058744 0.0018745 0.00059343 -0.0022572 -0.0010372
-0.0044344 0.0035094 -0.090409 -0.39614
4520000000 -0.01193 -0.3249 -0.0002965 -0.00040099 -0.0038477 0.00018459 0.00055671 -0.00017729
0.001677 0.00017457 -0.00063762 0.0010045
-0.00030434 -0.00040069 -0.21674 -0.10869 0.00074113 0.0050324 0.00063967 0.00081143
-0.00020964 8.6516e-05 0.00018917 -0.00014577
-0.0038446 0.00042833 0.0008383 0.0049564 0.011613 -0.3239 -0.0010729 0.00047245
0.00079464 -0.00068395 0.001773 -0.00078186
0.00057209 -0.00014231 0.00055809 0.00082833 -0.0011255 0.00051201 -0.12441 -0.12536
-0.00049715 0.0062659 -0.0029677 -0.00027989
0.0017934 -0.00028893 -0.00026171 0.00031301 0.00078939 -0.00096093 -0.00022811 0.0062105
-0.029359 -0.33186 -0.0029653 0.0032326
-0.00069778 0.0010431 0.0001647 -0.00029763 0.0017561 -0.00076484 -0.0029264 -0.00012251
-0.0027505 0.0031108 -0.11961 -0.39517
4580000000 -0.049638 -0.31731 -0.0012659 -0.00071554 -0.0032553 0.0025593 0.00075664 -0.00040411
9.3248e-05 -3.0015e-05 -0.00043572 0.00052723
-0.0012839 -0.00065328 -0.23492 -0.081967 0.0011764 0.0042047 0.0005261 -8.3639e-05
0.00012098 0.000221 -3.6477e-05 -0.00014983
-0.0031283 0.0026522 0.0012344 0.004266 -0.020211 -0.32097 -0.0001267 0.00055207
-0.00051108 -2.6882e-05 0.0015082 -0.00079313
0.00067253 -0.00031292 0.0005528 -7.134e-05 -0.000124 0.00054605 -0.13473 -0.10058
0.0019552 0.0053562 -0.0027891 0.0012012
0.00030423 0.00024398 0.00015627 0.00019202 -0.00048041 -5.1192e-05 0.001938 0.0051879
-0.055009 -0.33479 -0.0025369 0.00398
-0.00065245 0.000796 0.00013919 -0.00017233 0.0016078 -0.00089155 -0.0027448 0.0011825
-0.0026987 0.0040209 -0.16446 -0.36477
4640000000 -0.075001 -0.3114 -0.0025373 -0.0015364 -0.0030204 0.0028622 0.00051516 -0.0013485
0.0016067 -0.00018681 0.00015141 0.0011046
-0.0025587 -0.0015463 -0.2451 -0.054351 0.0018729 0.0037371 0.0007191 0.0002702
-0.00034259 0.00028614 2.0986e-05 -0.00077729
-0.0031358 0.0029741 0.0018386 0.0037251 -0.044858 -0.31562 0.00034836 0.00083663
0.0011905 0.00013574 0.00027105 -0.0021837
0.00050207 -0.0013508 0.0006785 0.00029122 0.00026047 0.00092467 -0.14039 -0.086172
0.0034587 0.0036899 -0.0022907 0.0017827
0.0016753 -0.00043449 -0.00028101 0.00026201 0.0010732 0.00019368 0.0034198 0.0038012
-0.087092 -0.31764 -0.0023138 0.0039404
-2.5385e-05 0.00095775 -7.2365e-05 -0.0007028 0.00027246 -0.0023413 -0.0023091 0.0019336
-0.0022083 0.0041204 -0.18315 -0.355
4700000000 -0.10304 -0.30628 -0.0040727 7.2071e-05 -0.001448 0.0045065 -0.00087952 -0.00094004
0.0011427 -0.00077787 0.0010435 0.00058761
-0.004066 4.3477e-05 -0.2568 -0.035679 0.0027326 0.0039839 0.00048731 -0.00047194
0.00029256 0.00031832 -8.861e-05 3.4465e-05
-0.0013787 0.0044673 0.002829 0.0039722 -0.075407 -0.3092 -0.00016216 0.00040292
0.00023549 -7.7766e-05 0.00015497 -0.0015249
-0.00090922 -0.00085453 0.0004681 -0.00051404 -0.00020096 0.00041476 -0.15695 -0.065201
0.0033066 0.001785 -0.0014544 0.0023753
0.0010601 -0.00069138 0.00027509 0.00042192 0.00037671 -9.2948e-05 0.0033454 0.0015366
-0.12599 -0.30836 -0.0011993 0.0040632
0.0010443 0.00052321 -0.00016122 -5.1456e-05 0.00014867 -0.0014045 -0.0014615 0.0023764
-0.0012675 0.0038944 -0.22682 -0.32527
4760000000 -0.13314 -0.29114 -0.0046645 0.0013261 0.00083813 0.004666 -0.00061709 -0.00052699
0.00030509 -0.0011301 0.00085843 -0.00028844
-0.0047102 0.0013899 -0.25215 0.006691 0.0031642 0.0030586 -3.8252e-05 -0.00065833
0.00016601 0.00020243 0.00013057 -0.00020304
0.00088333 0.0047502 0.0031807 0.002954 -0.10617 -0.29446 0.00082616 0.00030744
0.001135 -0.00026845 -0.0012594 -0.00091069
-0.00069308 -0.00052658 -1.533e-05 -0.00067039 0.00072198 0.00033225 -0.15114 -0.048831
0.0024014 0.0011559 -0.0007938 0.0027842
0.00018308 -0.0011968 0.00019591 0.00016029 0.0010912 -8.0036e-05 0.0023978 0.0012323
-0.15761 -0.29034 -0.00023788 0.0047586
0.00094123 -0.0001553 0.00013912 -0.00025101 -0.0014324 -0.0010213 -0.00062467 0.0027777
-0.00047614 0.0047631 -0.23776 -0.30344
4820000000 -0.16 -0.2771 -0.0049466 0.0027123 0.001608 0.0029919 -0.00082579 -0.00053038
0.00025091 -0.0010696 0.00022848 -0.0003295
-0.0049065 0.0026967 -0.26376 0.028958 0.0043553 0.0031633 -8.8953e-05 -0.00034571
0.00031349 2.5551e-05 -0.0001445 -0.00039914
0.0015371 0.002989 0.0044496 0.0031031 -0.13325 -0.29036 0.00050336 -0.00031449
0.00056987 -0.00081941 -0.00089797 -0.00029009
-0.00084663 -0.00045412 -0.00010469 -0.00034379 0.00053318 -0.00039547 -0.16618 -0.031032
0.0017645 -4.6905e-05 0.00015673 0.0029697
0.00018338 -0.0009134 0.00032857 1.4199e-05 0.00032739 -0.0010235 0.0017276 -6.0859e-05
-0.19624 -0.27243 4.3853e-05 0.0034894
0.00016279 -0.00048969 -0.00016847 -0.0004472 -0.00092557 -0.00024831 0.00021295 0.0028433
4.7265e-05 0.0033734 -0.27538 -0.27323
4880000000 -0.19104 -0.25714 -0.004165 0.0045729 0.0021792 0.0030253 -0.0014541 0.00020654
-0.00086977 -0.00076614 0.00039622 -0.00011989
-0.0041181 0.0045413 -0.25509 0.070667 0.0047393 0.0014468 -0.00033237 -0.00020645
1.1164e-05 0.00010789 -0.00025137 4.9598e-05
0.0022224 0.0030546 0.0047633 0.0013465 -0.15212 -0.27706 0.00041479 -0.00033029
-0.00039819 -0.0013984 -0.00063024 -8.5823e-05
-0.0013448 0.00017887 -0.00032499 -0.00018387 0.00037621 -0.00029489 -0.15935 -0.012671
0.0008537 -0.00014836 0.0011271 0.002366
-0.00086692 -0.00072897 3.5523e-05 0.00012066 -0.00038514 -0.0015321 0.00081544 -1.2444e-05
-0.22412 -0.25531 0.00075861 0.0037246
0.00047345 -0.00015253 -0.00027728 6.9146e-05 -0.00060531 -7.3216e-05 0.0010022 0.0024459
0.00079043 0.003738 -0.28667 -0.24356
4940000000 -0.21173 -0.2393 -0.0027824 0.0065501 0.0029962 0.0011741 -0.00030264 0.00070725
-0.00091387 -0.00051303 3.7933e-05 -0.00060094
-0.0027959 0.0065303 -0.26648 0.096324 0.0058483 0.001004 -3.3017e-05 -6.5936e-05
0.00033421 -0.00037247 -0.0003785 0.00023833
0.0029921 0.0011774 0.0058297 0.00094143 -0.17167 -0.25358 0.00026083 -0.00045887
-0.0010804 2.6019e-05 -0.00025426 0.00031227
-0.00026837 0.00077252 -5.2e-05 -4.7481e-05 0.00013723 -0.00052787 -0.16676 -0.0031196
-0.00028906 0.00053419 0.001935 0.0020734
-0.00088589 -0.00047687 0.00039754 -0.00032337 -0.00097638 -8.9986e-05 -0.00032459 0.00040787
-0.24722 -0.22652 0.000395 0.0032099
-6.0428e-05 -0.00070964 -0.00039483 0.00027174 -0.00052829 0.00019029 0.0019833 0.001955
0.00050932 0.0031115 -0.31034 -0.21743
5000000000 -0.23236 -0.215 8.2955e-05 0.0072274 0.003145 0.001752 -0.00020851 0.00064788
-0.00054359 0.00053725 -0.0002075 -0.0008
7.0523e-05 0.0072465 -0.2526 0.11387 0.0057033 -0.00079916 -0.0002837 -0.0001168
-0.00014529 -0.00053717 -0.00022391 1.3416e-05
0.0031274 0.001751 0.0056896 -0.00090175 -0.20183 -0.23906 -0.0006332 -0.00073564
-0.00060172 -7.0577e-05 -0.000365 -0.00024875
-0.00017147 0.00063643 -0.00028392 -0.00018646 -0.00057166 -0.00080521 -0.16109 0.020939
-0.00042756 0.0018001 0.0023575 0.0010968
-0.00055358 0.00054822 -0.00026256 -0.00060308 -0.00050763 2.6686e-05 -0.0005759 0.0018791
-0.27327 -0.20379 0.00050234 0.0039844
-0.00016488 -0.00095911 -0.00026719 -1.9338e-05 -0.00025327 -0.00025487 0.0023231 0.0010509
0.00019109 0.0039586 -0.3226 -0.18297
5060000000 -0.25312 -0.18729 0.0020596 0.006849 0.0031735 -0.00026559 0.0002053 0.00055624
-0.00035879 -0.00012857 -0.00045082 -0.00016652
0.0020407 0.0068555 -0.23493 0.15047 0.005058 -0.0020147 2.228e-06 0.00017732
-0.00042688 0.00010483 -0.00037268 0.00027375
0.0031043 -0.00034598 0.004961 -0.002085 -0.21529 -0.21759 -0.0004051 0.00041458
-0.0008977 0.00030005 -0.0011246 0.00011224
0.00019995 0.00053881 -1.9004e-05 0.00023017 -0.00039379 0.0004155 -0.16273 0.028417
0.00017227 0.0029827 0.001884 0.00054067
-0.0003284 -0.00013786 -0.00036916 0.00012426 -0.00083853 0.0003465 0.00038332 0.0030332
-0.2841 -0.17327 0.0018674 0.0032123
-0.00063425 -0.000136 -0.00036172 0.00020921 -0.0011074 8.4061e-05 0.001941 0.00052206
0.0020531 0.0032395 -0.33413 -0.15425
5120000000 -0.26905 -0.16188 0.0034641 0.0057603 0.0030299 -0.00044632 0.00035283 0.0006493
-0.00029503 0.00085578 -0.0005001 0.00017385
0.0034271 0.0057169 -0.22923 0.17692 0.0047325 -0.0027062 8.1582e-05 0.0002161
4.5478e-05 -1.0231e-05 6.6964e-05 0.00013536
0.0030139 -0.00065847 0.0047173 -0.002781 -0.22975 -0.20301 -5.6559e-05 0.00017996
-0.00018677 0.00088633 -0.00092432 0.00064414
0.00041284 0.00063483 4.6158e-05 0.00017691 -3.4676e-05 0.00014727 -0.15892 0.054565
0.0019103 0.0033551 0.0023806 0.00026595
-0.00030225 0.00074987 -4.9245e-06 -5.9013e-05 -0.00017906 0.00091388 0.0017602 0.0032718
-0.29783 -0.13934 0.0016577 0.0032976
-0.00025907 0.0002644 8.9366e-05 0.00033337 -0.0010829 0.00077131 0.002229 0.00014463
0.0016914 0.0031294 -0.34725 -0.12001
5180000000 -0.28487 -0.13142 0.0049468 0.0047019 0.0033603 -0.0012758 0.00030786 0.00051222
-0.0002509 0.00043808 -0.00040702 0.00035085
0.0049872 0.0046941 -0.20661 0.19976 0.0041526 -0.0038681 -0.00034417 -0.0002208
-4.0297e-05 -0.00013162 -9.153e-05 0.0001932
0.0033915 -0.0013659 0.0040556 -0.0039072 -0.24044 -0.16575 -0.00034504 0.00060147
-3.5361e-05 1.1386e-06 -0.00035153 0.00095311
0.0002335 0.00056247 -0.00031624 -0.00015667 -0.00034134 0.00063388 -0.15813 0.064324
0.0031909 0.0035283 0.0023172 -0.00068096
-6.1594e-05 0.00042043 2.7215e-05 -0.00011917 0.00011542 -0.00010629 0.0033382 0.0034271
-0.30797 -0.097083 0.0030369 0.0035849
-0.00066979 0.000455 -0.00011229 0.00012543 -0.00032905 0.00078834 0.0023639 -0.00078391
0.0028357 0.0037352 -0.34927 -0.087801
5240000000 -0.29319 -0.10428 0.005198 0.0033244 0.0026266 -0.0028971 0.00066099 -7.867e-05
-0.00037054 1.5021e-05 4.3326e-05 0.00063492
0.0051885 0.0033253 -0.19474 0.23693 0.0030623 -0.004663 1.0297e-06 0.00011153
-0.00018862 1.3724e-05 0.00018584 0.00034528
0.00268 -0.0029406 0.0029801 -0.0046956 -0.25792 -0.14112 0.00033619 0.00025844
-0.00041355 0.00050509 0.00015647 0.0014092
0.00067974 -3.9822e-05 -3.8548e-05 0.00010847 0.000338 0.00018067 -0.15853 0.084943
0.0036887 0.0020044 0.0016698 -0.0012878
-0.00043054 4.0768e-05 -0.00027976 -6.9822e-05 -0.00052059 0.00037168 0.0038024 0.0019537
-0.32191 -0.056336 0.0034492 0.0025596
0.0002526 0.00054196 0.0003191 0.00036739 6.7552e-05 0.0013787 0.0016051 -0.0012207
0.0037777 0.0024989 -0.35525 -0.055241
5300000000 -0.29808 -0.074322 0.0059448 0.0017595 0.0015461 -0.0032557 0.00010261 -0.00028762
0.00046217 0.00072312 0.00012941 0.00019867
0.0059217 0.0017702 -0.18673 0.24167 0.0021148 -0.0053769 -0.00010259 0.00024879
1.216e-05 0.00027592 0.00029458 0.00028093
0.0013934 -0.0032525 0.0019558 -0.0053887 -0.27362 -0.11503 0.00033119 -0.00020859
0.00028672 0.00046525 0.00053856 0.00075351
3.4073e-05 -0.00031507 -8.8087e-05 0.0002307 0.00035309 -0.00024421 -0.15084 0.094215
0.0052352 0.0013039 0.0012407 -0.0015542
0.00047973 0.00068814 4.0406e-05 0.00032472 0.00038115 0.00041463 0.0052398 0.0013275
-0.33175 -0.029984 0.0037543 0.0022309
0.00015337 0.00015615 0.00025474 0.00018763 0.00067355 0.00068404 0.0014032 -0.0015972
0.0035856 0.0021747 -0.35113 -0.019006
5360000000 -0.29816 -0.037128 0.0058399 0.00066032 0.00035035 -0.0036709 0.00040194 1.1622e-05
0.00020779 0.00036301 0.00053121 -1.2666e-05
0.0058508 0.00064579 -0.14932 0.26316 0.00071598 -0.0054397 4.2973e-05 0.00023618
-0.00011097 0.00011145 0.00050982 -0.00013634
0.00027742 -0.0036795 0.00065144 -0.0054429 -0.27165 -0.088136 0.00034862 0.00036687
0.00012489 0.00058623 0.00074291 0.00056447
0.0003256 5.7641e-05 0.0001359 0.00019632 0.00042746 0.00037033 -0.14893 0.11205
0.0055919 -0.00091496 0.00070309 -0.001967
0.00015262 0.0003387 -0.00015111 -1.6965e-06 0.00015002 0.000436 0.0054668 -0.00095466
-0.32528 0.007909 0.0046356 0.001835
0.00051807 -0.00014659 0.00048148 -0.00013878 0.00069214 0.00049496 0.00059494 -0.0020219
0.0049103 0.0019522 -0.34871 0.0094512
5420000000 -0.30083 -0.013909 0.0059702 -0.001078 -0.00055988 -0.00351 -0.00010373 -0.00012723
0.00076349 0.00042691 0.00023317 -0.00024101
0.0059582 -0.0010987 -0.13004 0.2897 7.4552e-05 -0.0055074 9.1709e-05 0.00010292
7.4826e-05 9.7233e-05 0.0003029 -0.00012806
-0.00065698 -0.0034795 -7.6749e-05 -0.005472 -0.2872 -0.054897 -0.00017469 -0.00052043
0.00092832 0.00017538 0.0010019 -2.8608e-05
-4.865e-05 -0.00013736 9.7832e-05 0.00014126 -0.00019366 -0.00048705 -0.13739 0.1268
0.0046733 -0.0021427 -2.501e-05 -0.0017631
0.00088337 0.00033975 0.00015406 0.00017555 0.0010337 0.00023986 0.0047166 -0.0022151
-0.32944 0.037515 0.0050993 0.0006056
0.00023248 -0.0001445 0.00030084 -0.00018657 0.00099601 -9.9871e-05 0.00020534 -0.0017462
0.0050142 0.00036979 -0.34134 0.051044
5480000000 -0.29291 0.022588 0.0049652 -0.0019389 -0.0018904 -0.0029786 0.00037306 1.2853e-05
0.00098582 -0.00029264 -4.8694e-05 1.5775e-06
0.0050073 -0.0019232 -0.1156 0.29732 -0.0016232 -0.0057806 3.5936e-06 0.00022954
0.00012904 -1.4079e-05 0.00024695 -0.00015895
-0.001939 -0.0029193 -0.0016816 -0.0057519 -0.29188 -0.032864 -0.00029592 0.00013251
0.00071576 -0.00046775 0.00068846 2.6399e-05
0.0003732 -2.2908e-05 6.4313e-06 0.00020659 -0.00028496 0.00010544 -0.131 0.13772
0.0038181 -0.0034312 5.5693e-06 -0.0019557
0.00097154 -0.00027701 8.3143e-05 4.223e-05 0.00059394 -0.00049755 0.0036857 -0.0033508
-0.31866 0.064317 0.0048085 -0.00022616
-5.9153e-05 -8.1008e-05 0.00022321 -0.00021328 0.00076535 9.5375e-05 -0.00013948 -0.00204
0.0047354 2.7822e-05 -0.33202 0.073084
5540000000 -0.28876 0.047703 0.0041234 -0.0026003 -0.0026173 -0.0018821 0.00033971 -0.00038764
0.00010155 -0.00017709 -0.00022727 0.00011497
0.004044 -0.0026138 -0.074598 0.31461 -0.0026119 -0.0050639 0.00046697 0.00012512
5.6159e-05 -0.00016801 -0.00014109 -0.00043612
-0.0027177 -0.0018743 -0.0027538 -0.0049814 -0.2907 -0.012038 0.00019654 -0.00013721
0.0004452 -0.00015288 0.00053161 -0.00034495
0.00031287 -0.00038698 0.0004377 0.00011942 0.00025709 -0.00016691 -0.11926 0.15898
0.0024731 -0.0038092 -0.0011762 -0.0018466
0.00013989 -0.00021615 3.2031e-05 -0.00022807 0.00030286 -0.00016845 0.0024238 -0.0038652
-0.30328 0.098993 0.0048836 -0.00099646
-0.00024341 0.00017671 -4.7848e-05 -0.00043321 0.00056865 -0.00025692 -0.0010643 -0.0017959
0.0052078 -0.0013445 -0.32413 0.11378
5600000000 -0.27747 0.075789 0.0033189 -0.0036009 -0.0025702 -0.0016365 0.0002971 -0.0003517
0.00035526 -0.0002838 0.00011669 0.00050141
0.0033594 -0.0035748 -0.071817 0.32847 -0.0037528 -0.0047359 8.7293e-05 -0.00022268
-0.00011426 -7.4782e-05 -0.00023268 -0.00016857
-0.0025465 -0.0015705 -0.0038361 -0.0046875 -0.28999 0.019992 -3.5245e-05 3.1563e-05
0.0002014 -0.00051792 0.00024769 -0.00053723
0.00034794 -0.00032325 0.00010132 -0.00019133 -7.3765e-05 7.9769e-05 -0.11163 0.15843
0.0017401 -0.0037256 -0.0010211 -0.0009573
0.00029524 -0.00017525 -0.0002114 -4.9307e-05 0.00020555 -0.00048236 0.0017844 -0.0036697
-0.29417 0.12736 0.0045039 -0.0017628
0.00029417 0.00040169 -0.0001035 -0.00018652 0.00030305 -0.0006288 -0.00098247 -0.00096585
0.00399 -0.0014332 -0.30199 0.12856
5660000000 -0.2658 0.098032 0.0030688 -0.0036518 -0.0034645 -0.00049583 -0.00035972 -0.00075463
-0.00018043 -0.00068462 0.0003514 -0.00039545
0.0030497 -0.0036064 -0.030298 0.3198 -0.004513 -0.0030049 -2.7655e-05 -0.00013931
0.00014229 5.5447e-05 -0.00014902 -0.00010492
-0.0035191 -0.00034646 -0.0045974 -0.0028812 -0.29046 0.043829 -0.00015903 0.00014024
-0.00054281 -0.00027071 0.00031668 -0.00095138
-0.00036977 -0.00074327 -1.0831e-07 -0.00017461 -0.00016005 0.00014097 -0.09617 0.17835
0.00068815 -0.0040849 -0.001404 -0.00098982
-0.0002056 -0.00063542 0.00012413 -6.5117e-05 -0.00051776 -0.00021636 0.00062398 -0.0041572
-0.27977 0.15501 0.0037746 -0.0024588
0.0003286 -0.00029355 -0.00018751 -9.1918e-05 0.00040386 -0.0010111 -0.0013782 -0.00094723
0.0044159 -0.0026433 -0.29336 0.16476
5720000000 -0.25053 0.11937 0.0026727 -0.004209 -0.0027526 0.00077244 -0.00055643 -0.00026448
-0.00029338 -0.0001635 -6.202e-05 -0.0002344
0.0026352 -0.0041939 -0.0022121 0.34498 -0.0056688 -0.0026945 6.7037e-05 -8.5996e-05
-0.0002575 8.9565e-05 -0.000239 0.00019179
-0.0027199 0.00083111 -0.0058145 -0.0025869 -0.28686 0.074978 0.00026098 3.4223e-05
0.00037777 0.00027557 -0.00031475 -0.00029459
-0.00049297 -0.00023267 9.0965e-05 -5.3818e-05 0.00024712 8.8993e-05 -0.080272 0.18027
-0.00013778 -0.0035848 -0.0015601 -0.00036777
-0.00035773 5.0787e-05 -0.0002445 0.00014372 0.00035073 0.00023282 -0.00016267 -0.0035298
-0.26753 0.18088 0.0042254 -0.0037442
-9.9034e-05 -0.00032439 -0.0001526 0.00016779 -0.00027716 -0.00025722 -0.0015209 -0.00036599
0.0036903 -0.003776 -0.26233 0.18218
5780000000 -0.23418 0.13684 0.0014686 -0.0048224 -0.0024087 0.0012599 -0.00067721 0.00010266
-0.00029532 -0.00033451 -0.00019753 -0.00032607
0.0014729 -0.0048164 0.0112 0.33954 -0.0060518 -0.00056087 1.0155e-05 -0.00020447
6.6536e-05 -1.5541e-06 1.2068e-05 -0.00010806
-0.0024207 0.0011878 -0.0060587 -0.00049316 -0.28313 0.09197 -2.7633e-05 -0.00010044
7.3537e-05 -1.4704e-05 -0.0003964 -0.00058504
-0.00073167 0.00014122 3.6206e-06 -0.00019903 -8.3776e-05 -0.00010711 -0.071133 0.19622
-0.0001614 -0.0032553 -0.0012153 -0.00010198
-0.00030067 -0.00028925 0.00010136 -1.802e-05 0.00016506 -0.00016074 -0.00015103 -0.0033007
-0.25716 0.20225 0.0025111 -0.003832
-0.00012552 -0.00023878 -2.4574e-05 -5.3856e-05 -0.00033369 -0.00058481 -0.0013486 4.5037e-05
0.0028945 -0.0036385 -0.25349 0.20418
5840000000 -0.22009 0.15797 0.00016721 -0.0054755 -0.002258 0.0010793 -9.7935e-05 0.00028993
-0.00033527 0.00030489 -0.00027475 -0.00039641
0.0002058 -0.0054915 0.047014 0.34254 -0.0059002 0.00068465 -0.00020831 -1.4661e-06
0.00021935 1.4394e-05 -8.5322e-05 0.00021623
-0.0020517 0.0011922 -0.0058659 0.00073885 -0.27572 0.11592 -0.00023634 5.8385e-05
-0.00031931 -0.00078062 -0.00046596 -0.00032864
-9.813e-05 0.0003096 -0.00018499 3.5007e-06 -0.00030095 -8.7647e-07 -0.048532 0.199
-0.00092247 -0.0036343 -0.0014686 0.00021595
-0.00039295 0.00025059 0.00026597 7.7722e-05 -0.00032814 -0.00059507 -0.0010493 -0.0036496
-0.24002 0.21126 0.0022355 -0.0040166
-0.00030513 -0.00032011 -2.8969e-05 0.00020133 -0.00051542 -0.00027699 -0.0013081 0.00017117
0.0021493 -0.0043327 -0.2172 0.22826
5900000000 -0.20603 0.16983 -0.0019208 -0.0054556 -0.0020649 0.0025581 -9.9492e-05 8.4461e-05
0.00025557 -0.00010502 2.5377e-05 0.00025491
-0.0019262 -0.0054937 0.067077 0.34199 -0.0049892 0.0021544 3.6607e-05 -2.763e-05
-1.9688e-05 -0.00025777 -4.7151e-05 -5.4183e-05
-0.0020427 0.0025878 -0.0049086 0.0022314 -0.25982 0.13115 -5.3605e-06 -0.00025562
-0.00051737 -0.0003948 -0.00079859 -4.2143e-05
-0.00011277 8.9445e-05 2.268e-05 -2.5604e-05 -4.0955e-06 -0.00017916 -0.041115 0.20949
-0.0012962 -0.0035856 -0.00099635 0.00030827
0.00023512 -7.83e-05 -5.3795e-05 -0.00032842 -0.00039149 -0.00044824 -0.0012647 -0.0035053
-0.21389 0.2252 0.0018949 -0.0052639
8.0166e-05 0.00024347 -8.4483e-05 -0.00010537 -0.00069354 3.1549e-05 -0.0011284 0.00027564
0.0018474 -0.0051737 -0.20291 0.23753
5960000000 -0.18547 0.1828 -0.0030479 -0.0039932 -0.00066288 0.0026319 -0.00012605 0.00010665
-0.00021771 0.00013298 -0.00016903 2.5282e-05
-0.0030141 -0.0039912 0.093846 0.34073 -0.0040765 0.0022641 -0.00019879 1.8145e-05
-6.5287e-05 9.1027e-05 4.959e-05 0.00022482
-0.00057034 0.0026546 -0.0040599 0.0023901 -0.24429 0.1569 -3.647e-05 -0.00017156
-0.00042789 0.00023376 -0.00024442 -3.9461e-05
-0.00016053 0.00015891 -0.00020566 3.7966e-05 -5.0456e-05 -0.00015266 -0.02244 0.21779
-0.0023027 -0.0031076 -0.0012295 0.00084972
-0.00016625 0.00010592 -4.8834e-05 3.2049e-05 -0.0004874 0.00020227 -0.0023611 -0.0032263
-0.19314 0.24071 -0.00025695 -0.0050467
-0.00020985 5.7475e-05 -9.9996e-05 0.00020597 -0.00027227 -9.4645e-05 -0.0011144 0.00096781
-0.00011133 -0.0051808 -0.17367 0.2643
6020000000 -0.16746 0.19799 -0.0037961 -0.0029645 -0.00012473 0.0029121 -2.2419e-05 0.00059189
-0.00028464 0.00034779 -4.626e-05 0.00025212
-0.0037799 -0.0029426 0.12186 0.33185 -0.0045689 0.0032308 -7.389e-05 0.0001647
-0.00013176 0.00015615 -0.00021688 0.00027651
-9.976e-05 0.0029465 -0.0045357 0.0032866 -0.22438 0.16892 -0.00030414 0.00022554
-0.00070339 0.00016896 -0.00044433 0.00047572
-2.0001e-05 0.00055307 -9.1615e-05 0.0001335 -0.00030821 0.00026513 -0.016086 0.21321
-0.002876 -0.0030548 -0.00055294 0.00088102
-0.00030808 0.00030388 -0.00013171 0.0001104 -0.00046963 0.00013759 -0.0029956 -0.0029256
-0.16412 0.25345 -0.00013717 -0.0048701
-7.065e-05 0.00026994 -0.00028866 0.00029582 -0.00056704 0.00037133 -0.00051303 0.00065363
-0.00037128 -0.004888 -0.14669 0.26321
6080000000 -0.14711 0.20653 -0.0039576 -0.0008692 0.0012884 0.0028203 0.00011003 8.3654e-05
6.2222e-05 0.0001111 0.0002013 0.00012061
-0.003936 -0.00084378 0.14331 0.33237 -0.0029738 0.0046142 -1.6686e-05 -3.7889e-05
7.2095e-06 5.81e-05 0.00022279 0.00023828
0.0013598 0.0027985 -0.0029489 0.0047277 -0.20643 0.19604 0.00029484 0.00020491
-0.00011338 0.00049235 -9.4805e-05 0.00032639
0.00011141 9.337e-05 -2.5039e-05 -4.9533e-05 0.00026414 0.00022117 0.00089089 0.22133
-0.0040782 -0.0020606 -0.00092772 0.0010016
0.00015219 0.00021101 8.414e-05 2.5081e-05 -0.00029624 0.00063773 -0.0040943 -0.0019585
-0.13546 0.27068 -0.0013761 -0.005191
0.0002021 2.0184e-05 0.00015885 0.00018476 -5.8161e-05 0.00026872 -0.0009413 0.0010625
-0.0012811 -0.0049573 -0.12468 0.28433
6140000000 -0.12988 0.21943 -0.0035754 -0.0006385 0.0016049 0.0021188 7.8088e-05 4.8016e-06
3.4681e-05 -7.2341e-05 0.00040715 -0.00021953
-0.0035658 -0.00062363 0.16997 0.31326 -0.0021141 0.0052526 6.9706e-05 3.0225e-05
0.00036484 -5.9632e-07 0.00035091 0.00011517
0.0016043 0.0021331 -0.0019981 0.0052777 -0.18245 0.21494 0.00038361 -0.00017943
0.00014535 0.00051162 -4.6224e-05 0.00068722
5.4296e-05 -5.9962e-07 5.8316e-05 5.5105e-05 0.00034774 -0.00019378 0.013529 0.21218
-0.004602 -0.00072975 -0.00049485 0.001567
4.9115e-05 -2.0168e-05 0.00040343 7.21e-05 0.0001819 0.0004928 -0.0046928 -0.0008213
-0.11534 0.29014 -0.0032276 -0.0040646
0.00043902 -0.0001788 0.00040432 0.00014047 -8.6231e-05 0.00071598 -0.0003057 0.0015164
-0.0032328 -0.0043558 -0.08547 0.2826
6200000000 -0.1144 0.22483 -0.003008 -0.00023009 0.0022229 0.001252 4.8205e-05 0.00032289
-0.00018191 0.00011102 -0.00013216 -0.00026271
-0.0030025 -0.0002225 0.19787 0.31137 -0.00080573 0.005209 3.2241e-05 0.00022213
7.2974e-05 -8.0827e-05 0.00012787 7.1119e-05
0.0022629 0.0012841 -0.00071135 0.0052595 -0.16316 0.22856 0.00012771 -0.00022392
0.00053048 6.4883e-05 9.6707e-05 0.00027213
0.0001372 0.00031709 3.3913e-05 0.00019131 0.00013067 -0.00029983 0.026863 0.22052
-0.0044722 0.00039955 0.00014644 0.0012745
-0.0001991 0.00015452 3.7201e-05 -4.3775e-05 0.00053428 7.4608e-07 -0.0043877 0.00050944
-0.10351 0.29561 -0.0037427 -0.0036676
-0.00027814 -0.00034116 -2.913e-06 0.00011202 5.8878e-05 0.00025284 7.2575e-05 0.0012998
-0.0037166 -0.0034624 -0.072742 0.29202
6260000000 -0.099246 0.23777 -0.0031848 0.00084406 0.0020777 0.0005711 0.00030304 -8.8259e-05
0.000169 0.00030053 -4.0653e-05 4.8035e-06
-0.0031485 0.0008211 0.21514 0.296 -3.0414e-05 0.0052898 4.6366e-05 -8.5487e-05
-1.3542e-05 2.8611e-06 0.00020673 8.6047e-05
0.0021085 0.0005924 9.5747e-05 0.0052783 -0.14051 0.25006 0.00011769 -8.815e-05
4.9224e-05 -0.0002084 0.00024983 0.00031903
0.00029861 -6.3519e-05 6.9892e-05 -8.7563e-05 0.00014086 -0.00011938 0.042865 0.21563
-0.0039656 0.0017346 0.00045213 0.0012323
0.00010314 0.00018394 -3.0927e-06 8.8108e-06 0.00027089 -0.00020578 -0.0039738 0.0016652
-0.074451 0.29689 -0.0042338 -0.0024149
-5.5136e-05 -0.00013564 0.00027085 4.9385e-05 0.00024112 0.00020553 0.00062013 0.0013282
-0.0041142 -0.0024303 -0.026959 0.292
6320000000 -0.082888 0.2397 -0.0025755 0.0014631 0.0021426 -0.00046145 5.8686e-05 0.00010207
-0.00035107 0.00035099 -0.00023549 0.00025784
-0.0025928 0.0014638 0.24047 0.28585 0.0019071 0.0055196 7.505e-05 6.6388e-05
-6.6899e-05 -0.00016332 0.000137 -6.4769e-05
0.0022003 -0.00044068 0.0020188 0.0054566 -0.12269 0.25883 -0.00015973 -0.00029245
0.00028862 -4.4379e-05 0.00036008 6.9337e-05
5.9384e-05 6.0232e-05 5.3003e-05 5.2634e-05 -0.00016449 -0.00023946 0.041735 0.21665
-0.0035184 0.0020167 0.0007455 0.00082514
-0.00041491 0.00032642 -3.0766e-05 -0.00021855 0.00026337 6.235e-05 -0.0034308 0.0021028
-0.050564 0.3066 -0.0047801 -0.0012738
-0.00027282 0.00026195 5.304e-05 -0.00012978 0.00046023 0.00011874 0.00080806 0.00068364
-0.005092 -0.0014707 -0.016816 0.2893
6380000000 -0.063286 0.24679 -0.001884 0.0019191 0.0017433 -0.00049401 -1.4823e-05 -5.231e-05
0.0001031 0.00027293 0.0001226 0.00017452
-0.0019088 0.001918 0.25688 0.26642 0.0031334 0.004202 -0.00017854 -9.4644e-05
-0.00025092 -0.00025912 -0.00013734 -0.00020861
0.0016979 -0.00044305 0.0032739 0.0040897 -0.094308 0.2746 -0.0001983 0.00015442
0.00050392 -0.00018359 0.00048746 0.00025865
4.3027e-05 -3.1244e-05 -0.00013671 -0.0001089 -0.00023644 0.00012553 0.062712 0.20704
-0.0028063 0.0032684 0.00092026 0.0006981
0.00023907 0.00025795 -0.00018917 -0.00011552 0.00041597 -7.3002e-05 -0.0026965 0.0032568
-0.030143 0.2991 -0.0048404 -0.00012951
0.0002259 7.1829e-05 -9.3322e-05 -0.00029535 0.00064929 0.00024393 0.00086832 0.00084495
-0.0045911 0.00011518 0.023368 0.29279
6440000000 -0.040437 0.25743 -0.00087686 0.0024807 0.0017102 -0.00088447 0.00037877 -6.8682e-05
0.0002616 -0.00046789 -0.00021413 -0.00023454
-0.00089021 0.0024279 0.27738 0.25202 0.0034077 0.0028409 0.00015617 1.5528e-05
-4.2717e-05 5.8683e-05 -0.0001628 -0.00029665
0.0017085 -0.00092078 0.0034955 0.0027513 -0.076916 0.28863 -0.00025514 0.00029503
-0.00034121 4.9766e-05 0.00045977 -0.00058804
0.0003511 -6.8643e-05 0.00010749 2.1235e-05 -0.00020874 0.00030833 0.064874 0.203
-0.001514 0.003642 0.0010384 0.0007168
0.00015548 -0.00035101 -0.00015515 5.8431e-05 -0.00041452 -9.6413e-05 -0.0016657 0.0038135
0.012761 0.3025 -0.0046319 0.0016528
-0.00013634 -0.00023306 -0.00016527 -0.00026979 0.00040291 -0.00050244 0.0010802 0.00058159
-0.0046527 0.0015873 0.035118 0.27617
6500000000 -0.021979 0.25688 -0.00011842 0.0020203 0.0013021 -0.00096518 0.00019739 -0.00010491
0.00012929 0.00014337 -5.2469e-05 0.00046395
-0.00014841 0.002048 0.30196 0.22454 0.0036942 0.0024314 0.000102 3.1108e-06
0.00021479 0.00010806 0.00028113 -2.5034e-05
0.0013378 -0.001021 0.0037726 0.0023582 -0.065136 0.28558 5.5901e-05 8.6322e-06
8.5585e-05 -6.4e-05 -8.1702e-05 -0.00039687
0.0002188 -0.00010657 9.9162e-05 -1.4227e-05 4.1146e-05 -1.1589e-05 0.088767 0.19778
-0.00031706 0.0038554 0.0010961 0.00037548
0.00019657 0.00026586 0.00025463 0.0001185 0.00016646 -0.00010074 -0.00014873 0.0037813
0.03338 0.30594 -0.0031673 0.0024622
-0.00010362 0.0003339 0.00027403 -6.7668e-05 -1.255e-05 -0.00024572 0.00106 0.00058601
-0.003292 0.0026803 0.071723 0.27732
