# Supplementary material for: Early Detection of Alzheimer’s Disease via Machine Learning-Based Microwave Sensing: An Experimental Validation
Source: Sensors (Basel). 2025 Apr 25;25(9):2718. doi: 10.3390/s25092718 (PMC12074295; doi:10.3390/s25092718)
Supplement: Supplementary file 1 [file sensors-25-02718-s001.zip › measurements_paper_sensors/26 febbraio - PART1/set1/CSF_10_m4.s6p]

!Keysight Technologies,M9804A,MY58100912,A.14.10.03
!Date: Thursday, April 27, 2023 10:28:33
!Correction: S11(C  6-Port  ) 
!S12(C  6-Port  ) 
!S13(C  6-Port  ) 
!S14(C  6-Port  ) 
!S15(C  6-Port  ) 
!S16(C  6-Port  ) 
!S21(C  6-Port  ) 
!S22(C  6-Port  ) 
!S23(C  6-Port  ) 
!S24(C  6-Port  ) 
!S25(C  6-Port  ) 
!S26(C  6-Port  ) 
!S31(C  6-Port  ) 
!S32(C  6-Port  ) 
!S33(C  6-Port  ) 
!S34(C  6-Port  ) 
!S35(C  6-Port  ) 
!S36(C  6-Port  ) 
!S41(C  6-Port  ) 
!S42(C  6-Port  ) 
!S43(C  6-Port  ) 
!S44(C  6-Port  ) 
!S45(C  6-Port  ) 
!S46(C  6-Port  ) 
!S51(C  6-Port  ) 
!S52(C  6-Port  ) 
!S53(C  6-Port  ) 
!S54(C  6-Port  ) 
!S55(C  6-Port  ) 
!S56(C  6-Port  ) 
!S61(C  6-Port  ) 
!S62(C  6-Port  ) 
!S63(C  6-Port  ) 
!S64(C  6-Port  ) 
!S65(C  6-Port  ) 
!S66(C  6-Port  ) 
!S6P File: Measurement: :
# Hz S  RI   R 50
500000000 -0.3278 -0.054495 -0.011287 -0.0012939 -0.0082425 0.012617 -0.0033524 0.012187
0.0116 0.0059125 -0.0038453 0.0089821
-0.011305 -0.0013756 -0.41057 -0.068801 0.0065507 -0.010438 0.0010573 0.011799
0.0086014 0.0029893 0.0016544 0.013406
-0.0084409 0.012664 0.0066895 -0.010607 -0.25587 0.19584 0.0065945 0.0029192
-0.00037202 0.0082522 0.0012399 0.010946
-0.0033676 0.011926 0.0012147 0.011922 0.006583 0.0029169 -0.32834 0.045314
-0.020141 -0.0063318 0.015515 0.027473
0.011558 0.0058504 0.0087209 0.0028192 -0.00039288 0.0082724 -0.020155 -0.0061668
-0.25758 -0.15797 -0.027888 0.004738
-0.0038942 0.0086991 0.0019704 0.013633 0.0012849 0.010886 0.015458 0.027606
-0.02788 0.0047199 -0.2559 -0.14361
560000000 -0.31275 0.11011 -0.023389 -0.065552 0.00015024 0.01327 0.0048995 0.010843
0.01046 0.002769 0.010897 0.010698
-0.023373 -0.065493 -0.37018 0.094746 -0.04256 -0.036882 0.013392 0.002722
-0.013991 -0.0021882 0.0036146 -0.0014946
0.00032924 0.013495 -0.042174 -0.03816 -0.17998 0.24297 0.0013558 -0.0043056
0.017757 0.003522 0.0079611 -0.0054077
0.0052755 0.011078 0.01355 0.0029245 0.0012681 -0.0043998 -0.30461 0.13605
0.004703 -0.021809 0.0045035 -0.020889
0.010545 0.0029806 -0.013678 -0.0027512 0.01731 0.0032686 0.004603 -0.022134
-0.30392 0.016696 0.0061331 -0.047291
0.01072 0.010216 0.003789 -0.0013481 0.0083703 -0.005549 0.0047134 -0.020561
0.0061673 -0.047255 -0.3263 0.0049187
620000000 -0.2715 0.087203 -0.024051 0.009596 0.0039556 0.0087789 0.008297 -0.0045764
0.012251 -0.0011054 0.00055562 -0.0030897
-0.024075 0.0095183 -0.39924 0.040788 -0.01922 0.00097129 -0.0013038 -0.0019224
0.0117 -0.0059747 0.0014065 -0.0037999
0.0041036 0.0088264 -0.01934 0.00099456 -0.15234 0.25185 -0.00038387 -0.0044712
-0.0037982 -0.0029808 0.0085483 -0.00282
0.0083246 -0.0046782 -0.0012758 -0.0020263 -0.00048451 -0.0045977 -0.26222 0.14564
-0.04097 -0.018409 0.01277 0.028838
0.012147 -0.0012058 0.011641 -0.0060539 -0.0037155 -0.0028926 -0.041097 -0.018232
-0.23145 -0.016985 -0.041075 0.014269
0.0010394 -0.0025599 0.0014183 -0.0037585 0.0088213 -0.0026241 0.012705 0.029065
-0.040919 0.014092 -0.24086 -0.030613
680000000 -0.23698 0.17864 -0.026467 -0.013757 0.004977 0.0053138 0.0011291 -0.0070463
-0.0025901 -0.010764 0.0051788 -0.0053121
-0.026502 -0.013769 -0.38875 0.14324 -0.032524 -0.00069309 -0.0017522 -0.00034318
-0.0022497 -0.0091087 -0.00064193 -0.0014657
0.0048967 0.0052558 -0.032515 -0.0006241 -0.10544 0.27562 -0.0008743 -0.00027553
-0.0019971 0.00066566 -0.0023896 -0.0086568
0.0010914 -0.0070996 -0.0016744 -0.00037525 -0.00084545 -0.00025353 -0.21958 0.19915
-0.025623 -0.0064252 -0.0083461 -0.011715
-0.0024511 -0.010731 -0.0022204 -0.0090724 -0.0019745 0.00070478 -0.025559 -0.0061657
-0.27021 0.082438 -0.0070512 -0.0054797
0.005062 -0.005346 -0.00071114 -0.0014593 -0.0024211 -0.0087744 -0.0083716 -0.011686
-0.0069743 -0.0054336 -0.26005 0.075042
740000000 -0.1903 0.17184 -0.040138 0.027092 0.013473 -0.0044503 0.0003097 -0.0046344
-0.004997 -0.0012641 -0.0066436 0.0024301
-0.04007 0.026931 -0.3351 0.16185 -0.035961 0.03474 0.00027197 -0.0063371
-0.011949 0.0074646 -0.001311 -0.0068572
0.013483 -0.0043014 -0.03606 0.034783 -0.072064 0.27536 -0.0019069 0.0030556
-0.0023713 -0.0049379 -0.0013763 0.0011833
0.00037847 -0.004705 0.00022322 -0.0063227 -0.0018469 0.0030624 -0.20133 0.20486
-0.041555 -0.0052323 0.022905 0.016797
-0.0050028 -0.0010919 -0.012366 0.0072347 -0.0026308 -0.0049567 -0.041693 -0.0052538
-0.17622 0.1026 -0.040843 0.0021523
-0.0066983 0.002347 -0.0010354 -0.007115 -0.0012849 0.0012893 0.023158 0.01672
-0.040879 0.0021404 -0.24932 0.076647
800000000 -0.16291 0.21646 -0.021802 0.016554 0.0057276 -0.010321 -0.0040211 -0.0021849
-0.004597 0.0018375 0.0048493 0.00093874
-0.021839 0.016596 -0.34192 0.23289 -0.0077338 0.034681 -0.0024745 0.0021619
-0.00055126 0.0023783 0.00086993 0.0056561
0.0057888 -0.010285 -0.0076346 0.034763 -0.034179 0.30128 0.00079184 0.0015933
0.00036434 0.0033565 -0.0015645 0.0012546
-0.0040468 -0.0021418 -0.0023581 0.002173 0.00076297 0.0015683 -0.17322 0.23349
-0.027445 0.01595 0.014613 -0.0099996
-0.0045671 0.0018474 -0.00058258 0.0024194 0.00040815 0.0033099 -0.02727 0.016052
-0.20993 0.13194 -0.016652 0.021087
0.0048247 0.00096434 0.00087878 0.0056665 -0.0015849 0.0011891 0.014589 -0.010077
-0.016664 0.021106 -0.24854 0.13169
860000000 -0.12727 0.23785 -0.017194 0.030953 -0.0032013 -0.010072 -0.0017737 0.00029517
0.0038947 0.0050369 -0.0040031 -0.0032646
-0.017211 0.03087 -0.29383 0.27737 0.0085156 0.034414 0.00019789 0.0019963
0.0039541 0.00095638 0.0035013 0.00062266
-0.0032102 -0.0101 0.0085978 0.034419 0.015032 0.31159 -0.00040938 -0.00024633
0.0024495 -0.0012 0.0016089 0.0040229
-0.0019275 0.0002989 9.6061e-05 0.0021038 -0.00042097 -0.00022376 -0.13447 0.24476
-0.016658 0.020246 -0.0061113 -0.010131
0.0038138 0.005105 0.003769 0.00088017 0.0024096 -0.0011471 -0.016739 0.02037
-0.15491 0.17761 -0.021653 0.018118
-0.0038108 -0.0032255 0.0036315 0.00056852 0.0015868 0.0039029 -0.0059866 -0.010071
-0.021678 0.018152 -0.19659 0.17665
920000000 -0.10458 0.26032 0.0051948 0.03902 -0.0092852 -0.0046603 -0.0018137 0.0014958
0.001243 0.0016457 0.0029192 -0.001497
0.0051684 0.039004 -0.26751 0.29784 0.02873 0.022425 0.0014104 0.0010545
0.0072542 -0.0006352 0.0035782 -0.0030254
-0.0093394 -0.0046651 0.028778 0.022399 0.061122 0.31315 0.001869 -7.1828e-05
0.00096899 -0.00047181 0.00082703 -0.0016225
-0.0018234 0.001543 0.0013413 0.001062 0.0018507 -4.8789e-05 -0.11094 0.2614
-0.0076653 0.031415 0.004009 -0.0064929
0.0013182 0.0017059 0.0072003 -0.00064591 0.00097359 -0.00044989 -0.007623 0.031375
-0.14108 0.18351 -0.00081413 0.027235
0.0030238 -0.0015184 0.003626 -0.0028795 0.00083509 -0.0015455 0.0039008 -0.0063147
-0.00078786 0.027241 -0.20646 0.1915
980000000 -0.058212 0.2825 0.017579 0.029895 -0.0092773 0.0046542 0.0016248 0.0034522
0.0037361 -0.0015608 -0.0032604 -0.0026129
0.017519 0.029962 -0.21553 0.33534 0.033723 0.0045178 0.0020262 -8.9396e-05
0.0013091 -0.0060229 -0.00019641 -0.0026719
-0.0092656 0.0046379 0.03376 0.0044448 0.10819 0.30884 0.00052954 -0.001093
0.00042233 -0.0018269 0.0014642 -0.00050489
0.001696 0.0034498 0.0020618 -6.9349e-05 0.00051958 -0.001097 -0.071065 0.27321
0.010939 0.029232 -0.0091936 -0.0080143
0.0036394 -0.001535 0.0013277 -0.0060042 0.00038486 -0.0018373 0.011026 0.029212
-0.10671 0.21051 0.0069909 0.019835
-0.0032538 -0.0026375 -0.0002159 -0.0026777 0.0014392 -0.00053776 -0.0090912 -0.0080734
0.0069457 0.019832 -0.16583 0.24005
1040000000 -0.016541 0.29037 0.033479 0.018583 -0.0011099 0.0073802 0.0021527 0.0006679
9.9822e-05 -0.0034068 -3.6181e-05 -0.001541
0.033516 0.018611 -0.17973 0.34855 0.029778 -0.015416 0.0014822 -0.0018838
-0.0023356 -0.0027648 -0.0012559 -0.0029839
-0.001097 0.0074448 0.029751 -0.015495 0.15585 0.29487 -0.00055306 -0.0014578
-0.0018204 -0.00098092 -0.00054312 -0.0011929
0.0021514 0.00064695 0.0015118 -0.0018658 -0.00055404 -0.001464 -0.042732 0.28191
0.022032 0.016694 -0.0016304 0.00082881
-2.7193e-05 -0.0034828 -0.0024469 -0.0027687 -0.0017477 -0.00097317 0.022074 0.016662
-0.074378 0.21499 0.015717 0.017365
1.9483e-05 -0.0014775 -0.00134 -0.0030612 -0.00057667 -0.0011913 -0.0015833 0.00083225
0.015739 0.017411 -0.14468 0.26057
1100000000 0.027531 0.30053 0.036764 -0.0043813 0.0033336 0.0040124 0.0021382 -0.00088888
-0.0022961 -0.0027988 -0.0042766 4.661e-05
0.03675 -0.0043385 -0.1375 0.36846 0.015036 -0.028592 -0.0002059 -0.0017873
-0.0037124 -0.00053418 -0.0038145 -0.000613
0.0033536 0.0039662 0.014937 -0.028673 0.20208 0.27513 -0.0018465 0.0001805
-0.0016524 0.00082504 -0.0011554 -0.00053857
0.0021258 -0.00090677 -0.0002113 -0.0017762 -0.0018568 0.00018713 -0.0021925 0.28688
0.026326 0.0021129 -0.0023995 -0.00074901
-0.0023356 -0.0027751 -0.0037098 -0.00049845 -0.0016689 0.00081013 0.026341 0.0020604
-0.053344 0.22699 0.01982 0.0065637
-0.0043598 4.2464e-05 -0.0038647 -0.00053334 -0.0011424 -0.00047589 -0.0024405 -0.00071748
0.019801 0.0065538 -0.10033 0.29344
1160000000 0.079698 0.29747 0.024428 -0.021438 0.0030905 -0.00069628 -0.00011786 -0.0021942
-0.0038 -0.00063649 -0.001179 0.0042978
0.024408 -0.021417 -0.091757 0.37364 -0.004481 -0.029252 -0.001565 -0.0016109
-0.0024206 0.0027227 -0.0017628 0.002178
0.0030965 -0.00077039 -0.0045872 -0.029291 0.24689 0.244 -0.00082105 0.0017214
-0.00041913 0.0018103 -0.0010809 0.00054087
-0.0001418 -0.0022275 -0.0015433 -0.0015755 -0.00081878 0.0017229 0.039418 0.28326
0.021173 -0.013311 -0.0038464 0.0042941
-0.0038745 -0.00062289 -0.0024581 0.0027283 -0.0004688 0.0017868 0.021188 -0.013343
-0.0187 0.23429 0.019017 -0.0020337
-0.0011605 0.0042944 -0.0017216 0.0021154 -0.0010079 0.00047725 -0.0038144 0.004318
0.019024 -0.0020686 -0.051243 0.29689
1220000000 0.12303 0.28693 0.010643 -0.030947 -0.0014661 -0.0012598 0.00015039 -0.00080714
-0.0025932 0.0023636 0.0013084 0.0020818
0.01069 -0.030896 -0.048284 0.38689 -0.017655 -0.021122 -0.0025808 0.00058226
-7.7014e-06 0.0031165 -0.00078652 0.0021053
-0.0014705 -0.0012356 -0.017765 -0.021065 0.28558 0.20384 0.00083418 0.0017131
0.00062641 0.001177 0.00020417 0.00068673
0.00013881 -0.00081898 -0.0025952 0.00059651 0.00083866 0.0017196 0.078931 0.27256
0.0096098 -0.020186 0.001335 0.0011835
-0.0025694 0.0022796 3.1885e-05 0.0031088 0.00066586 0.0012059 0.0095769 -0.020194
0.0069872 0.24018 0.012883 -0.014605
0.0013317 0.0020373 -0.00077182 0.0020978 0.00021518 0.00068149 0.0013197 0.0012051
0.01287 -0.014592 -0.021836 0.31516
1280000000 0.17387 0.26802 -0.0086336 -0.029344 -0.002061 0.0021826 -0.00080925 -0.0020209
-0.00071387 0.0031468 0.0024453 0.0012865
-0.0086248 -0.029297 -0.0011561 0.37924 -0.024579 -0.0077644 -0.00091097 0.0015304
0.0018919 0.0017504 0.00078886 0.0021315
-0.0020284 0.0021658 -0.024625 -0.007651 0.31597 0.16065 0.0016179 -2.5827e-05
0.0011058 0.00016478 0.00024336 0.00029083
-0.00080193 -0.0019793 -0.00089906 0.0015491 0.0016149 -3.0173e-05 0.11599 0.25504
-0.0014151 -0.021596 -0.0011342 0.00037412
-0.00071654 0.0031955 0.0018964 0.0017355 0.0011042 0.00018806 -0.0014551 -0.021578
0.043307 0.2429 0.0019136 -0.01597
0.002456 0.0012519 0.00079582 0.0021014 0.00019337 0.00033448 -0.0011636 0.00039609
0.0019088 -0.015977 0.026395 0.31853
1340000000 0.21202 0.23392 -0.018321 -0.018994 0.00051772 0.0044083 -0.0016887 -0.00084124
0.0015769 0.00259 0.0018287 -0.0015642
-0.018311 -0.019004 0.038713 0.3706 -0.021249 0.0052731 -0.00018819 0.0020855
0.0019642 0.00074281 0.0012948 0.00073969
0.00051654 0.0044481 -0.021261 0.0053792 0.33823 0.11187 0.001073 -0.0010133
0.00070283 -0.00054612 0.00015179 0.00028914
-0.0016843 -0.00084443 -0.00017057 0.0020948 0.0010845 -0.0010064 0.14805 0.23182
-0.011375 -0.017417 0.00028618 0.0013145
0.0015778 0.0025848 0.0019408 0.000723 0.00069283 -0.00056153 -0.011415 -0.01742
0.07413 0.23523 -0.0053676 -0.014284
0.0017958 -0.0015261 0.0013069 0.0007274 0.00013596 0.00032111 0.00028956 0.0013112
-0.0053638 -0.014294 0.065404 0.31487
1400000000 0.24545 0.19659 -0.024323 -0.0071151 0.0049959 0.0032627 -0.002222 0.00061361
0.0024912 0.00095565 0.00028231 -0.0013235
-0.024286 -0.0071064 0.075633 0.35822 -0.014208 0.013093 0.0014557 0.0014728
0.001323 -0.00082903 0.0011749 9.1673e-05
0.0050029 0.0032299 -0.014147 0.013172 0.35072 0.058535 0.00011955 -0.001584
0.00019226 -0.00033915 0.00042572 0.00039321
-0.0022363 0.00062334 0.0014515 0.0014611 0.00011681 -0.0015878 0.17529 0.20203
-0.017505 -0.0093381 -0.00091738 0.00061762
0.0024782 0.00093264 0.0013256 -0.00085484 0.0001799 -0.00035697 -0.017532 -0.0093059
0.10668 0.22878 -0.011794 -0.0086159
0.00032905 -0.0013157 0.0011634 7.8859e-05 0.00041754 0.00035538 -0.00090654 0.00061153
-0.011816 -0.0086202 0.11012 0.30588
1460000000 0.26949 0.15279 -0.020674 0.005684 0.0054473 -0.0016359 -0.0016442 0.0017471
0.0022304 -0.00052498 -0.00028634 -0.00085839
-0.020667 0.0056655 0.11042 0.33642 -0.0049582 0.015524 0.001795 0.0001886
0.00080624 -0.0015 0.0012382 -0.00058557
0.0054472 -0.0017015 -0.0048932 0.01561 0.35734 0.0041333 -0.0012724 -0.0014081
8.6288e-05 -0.00030308 0.00073023 -0.00030546
-0.0016372 0.0017411 0.0017739 0.00019168 -0.0012656 -0.0014034 0.20038 0.17266
-0.018075 -0.0013507 -0.00029649 0.0028427
0.0021994 -0.00053616 0.00081569 -0.001503 7.8422e-05 -0.0002861 -0.018097 -0.0013112
0.13673 0.21287 -0.013219 -0.0019168
-0.00028783 -0.00086891 0.0012332 -0.00059013 0.00075733 -0.00032422 -0.00027817 0.0028122
-0.013198 -0.0019192 0.14396 0.28533
1520000000 0.28129 0.11048 -0.014571 0.011106 0.0033423 -0.0040648 8.5951e-05 0.0027581
0.0021178 -0.001752 -0.0010735 -0.00025313
-0.014564 0.011068 0.14338 0.32184 0.0024904 0.012548 0.0018015 -0.00085877
-4.6438e-05 -0.0011094 0.0003065 -0.00097112
0.0033631 -0.004071 0.0025665 0.012553 0.3496 -0.053573 -0.0011492 -0.00043099
0.00051791 -0.00097313 0.00016232 -0.00017735
0.00015036 0.0027572 0.0018103 -0.00086958 -0.0011549 -0.00042824 0.22116 0.13415
-0.016162 0.0051612 0.0022352 0.0021731
0.0021053 -0.0017507 -5.622e-05 -0.0011196 0.0005025 -0.00098022 -0.01615 0.0052044
0.16408 0.19687 -0.012218 0.0028417
-0.0010697 -0.00022549 0.00030471 -0.0009785 0.00014684 -0.00016757 0.0022347 0.0021567
-0.012228 0.0028236 0.17673 0.26619
1580000000 0.29058 0.065612 -0.0075408 0.014165 -0.0009579 -0.0047721 0.0016911 0.0019692
-0.00014246 -0.0022801 -0.00022084 0.00045422
-0.0075689 0.014167 0.1703 0.29845 0.0056501 0.0073698 0.00053869 -0.0017694
-0.00069588 -0.0010324 -0.00024447 -0.00065409
-0.00098696 -0.0047823 0.0056869 0.007342 0.32852 -0.10961 -0.0016932 0.00069073
-0.00048679 -0.0011038 0.00028893 -0.00076296
0.0017028 0.0019507 0.00053421 -0.0017811 -0.0016899 0.00068225 0.23302 0.096705
-0.011438 0.010046 0.0028128 0.0005819
-0.00017864 -0.0022651 -0.00071272 -0.0010179 -0.00050016 -0.0010894 -0.011408 0.010078
0.18746 0.17835 -0.0090387 0.0086999
-0.00023891 0.00045737 -0.00024759 -0.00066278 0.00026561 -0.00075167 0.0028086 0.00057964
-0.0090421 0.008707 0.21005 0.2416
1640000000 0.29321 0.024062 -0.00046538 0.012427 -0.0027469 -0.0025325 0.003002 0.00096629
-0.00068488 -0.001662 -0.00036975 0.00034669
-0.00047575 0.012426 0.20068 0.27382 0.0057934 0.0024686 -0.00072753 -0.0019585
-0.00099344 -0.000276 -0.00044781 -0.0006958
-0.0027552 -0.0024881 0.0058085 0.0024502 0.29954 -0.15965 -0.0005966 0.0015456
-0.0011323 -0.00080164 -0.00018256 -0.00054591
0.0029621 0.00095896 -0.00075459 -0.0019524 -0.00059363 0.001544 0.24448 0.049219
-0.0064001 0.010868 0.0027451 -0.0012435
-0.00067438 -0.0016876 -0.00098824 -0.00027403 -0.0011559 -0.00080244 -0.0063774 0.01088
0.20964 0.15171 -0.003933 0.010397
-0.00031915 0.00036114 -0.00044808 -0.00069302 -0.00022702 -0.00056782 0.0027631 -0.0012517
-0.0039289 0.010398 0.23678 0.21074
1700000000 0.28529 -0.02012 0.0028344 0.0092021 -0.0034125 0.00014194 0.003096 -0.0014859
-0.0022244 -0.00070465 0.00059118 0.00040367
0.0028493 0.0091944 0.21787 0.2437 0.0033676 -0.00032403 -0.001674 -0.00056894
-0.00072734 0.00013977 -0.00082905 -0.00040763
-0.0034166 0.00025433 0.0033656 -0.00030901 0.25486 -0.19792 0.00049309 0.0016555
-0.0019897 6.2089e-05 -0.00042702 -0.00075819
0.0031218 -0.0015127 -0.0016744 -0.00055214 0.00050623 0.0016517 0.24043 0.0025813
-0.0029702 0.010608 0.0015711 -0.0023084
-0.0022421 -0.00069467 -0.00072885 0.00014219 -0.0019921 6.5342e-05 -0.002953 0.010628
0.22601 0.13029 0.0010949 0.010128
0.00058782 0.00038316 -0.00083873 -0.00041264 -0.00039438 -0.00074802 0.0015614 -0.0023196
0.0010969 0.010131 0.25367 0.17789
1760000000 0.27486 -0.067802 0.0048486 0.0055235 -0.0022292 0.0010366 0.0011455 -0.0036589
-0.0014755 0.00073276 0.00022837 -0.00061264
0.0048389 0.0055187 0.24572 0.20528 0.00067701 -0.0018079 -0.0012805 0.00028729
-0.00083819 0.00089681 -0.00044914 0.00028537
-0.0020686 0.00099304 0.00069866 -0.0018094 0.20666 -0.23021 0.0013556 0.0011204
-0.00099288 0.0016587 -0.0013484 -0.00051223
0.001105 -0.0036583 -0.0012762 0.00029745 0.0013404 0.0011302 0.23409 -0.045837
0.00016718 0.0092661 -0.00018375 -0.002652
-0.001464 0.00075762 -0.00082819 0.00089352 -0.00098702 0.0016634 0.00018493 0.0092624
0.24012 0.096331 0.0048485 0.0069617
0.00025888 -0.00059285 -0.00045003 0.00027531 -0.0013895 -0.0004413 -0.00021531 -0.002636
0.004841 0.0069556 0.26767 0.14111
1820000000 0.25049 -0.10536 0.0045907 0.0019689 9.5079e-05 0.00235 -0.0012588 -0.0031206
-0.0011463 0.001204 -0.00014838 -9.669e-05
0.0045718 0.0019841 0.25617 0.17529 -0.0015498 -7.4969e-05 -0.0011954 0.0011166
5.132e-05 0.0011076 -0.00064418 0.00039459
-7.201e-05 0.0023885 -0.0015794 -9.5762e-05 0.15502 -0.24506 0.0016649 0.00030577
6.2276e-05 0.0023789 -0.0015731 0.00040203
-0.0012961 -0.0030828 -0.0012114 0.0011288 0.0017024 0.00030227 0.20641 -0.092491
0.0018071 0.0076142 -0.0017577 -0.0018531
-0.0011221 0.0012219 5.8756e-05 0.0011015 9.2141e-05 0.0023804 0.0018404 0.0076094
0.25537 0.066367 0.0058196 0.0030926
-0.000165 -0.00012532 -0.00063758 0.00040558 -0.0015207 0.0003537 -0.0017486 -0.0018806
0.0058168 0.0030847 0.27153 0.10493
1880000000 0.21579 -0.14469 0.0020605 -0.00018564 -0.00055365 0.0021842 -0.0029991 -0.0018768
4.5228e-05 0.0019683 0.00022419 -0.00068109
0.0020442 -0.00018386 0.26184 0.13024 -0.0034016 0.0023354 -0.00012532 0.0016666
0.00055192 0.0010217 0.00010578 0.00080489
-0.00054117 0.0022282 -0.0033678 0.0023396 0.10294 -0.2519 0.0015517 -0.0013542
0.0017643 0.0014811 -0.0008235 0.0014933
-0.0030327 -0.0018853 -0.00011741 0.0016633 0.001542 -0.0013669 0.16928 -0.13253
0.0027076 0.0052558 -0.0022812 -6.4394e-06
4.4485e-05 0.001866 0.00056461 0.00099186 0.0017549 0.0014669 0.0027316 0.0052531
0.25837 0.036078 0.0057442 0.00057307
0.00027025 -0.00071385 0.00011292 0.00082428 -0.00087472 0.0014676 -0.0023003 6.0644e-06
0.0057419 0.00058379 0.27264 0.072149
1940000000 0.178 -0.17141 -0.00038664 -0.0015573 0.0014892 0.0020703 -0.0038431 0.0005575
0.0014595 0.00095539 -0.00072647 -0.00055617
-0.00037547 -0.0015435 0.26472 0.097785 -0.0016259 0.0050333 0.00093897 0.0012071
0.0015334 0.00032526 0.00082908 0.00023143
0.0015932 0.0020589 -0.0016026 0.0050263 0.060106 -0.24383 8.0881e-05 -0.0020666
0.002191 -3.7413e-05 0.00021268 0.0016992
-0.0038771 0.00057843 0.00092949 0.0012251 4.8306e-05 -0.002072 0.11968 -0.16633
0.0020729 0.0037053 -0.0015733 0.0010382
0.001459 0.00092832 0.0015291 0.00030652 0.0021683 -3.3407e-05 0.0020934 0.0037152
0.26161 -0.0026776 0.0039867 -0.0032026
-0.00075348 -0.00058389 0.00082533 0.00022757 0.00021459 0.001691 -0.0015441 0.0010552
0.0039804 -0.0031976 0.26373 0.034676
2000000000 0.13128 -0.18599 -0.0040281 0.0006787 0.0029573 0.0015417 -0.002154 0.0037473
0.0012099 5.756e-05 -0.00066245 0.00059587
-0.0040392 0.00065847 0.2511 0.061945 -0.00066975 0.0069123 0.0014149 0.00030827
0.0010805 -0.00099387 0.00018428 0.00019987
0.0028731 0.0016255 -0.00064332 0.0069333 0.017438 -0.22957 -0.001353 -0.00088292
0.0018016 -0.0011683 0.0016163 0.0015199
-0.0021247 0.0037608 0.0014305 0.00032135 -0.0013352 -0.00087823 0.065899 -0.17962
0.00063461 0.0024485 -0.0005897 0.0020645
0.0012199 8.8263e-05 0.0010715 -0.00099272 0.0018037 -0.001196 0.00063389 0.0024692
0.25578 -0.035781 4.3854e-06 -0.0040456
-0.00066244 0.00056825 0.00020434 0.00019331 0.0016953 0.0015034 -0.00058835 0.0020491
1.0553e-05 -0.0040278 0.24934 0.0071205
2060000000 0.085566 -0.1935 -0.0049703 0.0031182 0.0031333 -0.00055175 0.00074658 0.0032305
0.0012656 -0.00085648 -5.6344e-05 0.00098554
-0.004952 0.0031529 0.23921 0.032506 0.0039137 0.0082115 0.00095609 -0.00048811
0.00050706 -0.0012859 0.00069998 8.6786e-05
0.0030874 -0.00058581 0.0039706 0.008174 -0.014429 -0.21035 -0.0012389 0.00053662
0.00025907 -0.0020911 0.0032192 0.00031691
0.00068248 0.0032341 0.00094601 -0.00050572 -0.0012212 0.00052013 0.013911 -0.17804
-0.00052454 0.0037084 0.0011278 0.0012451
0.001275 -0.00091185 0.00049522 -0.0012868 0.00027342 -0.0020853 -0.0005155 0.0037131
0.24144 -0.073711 -0.0019247 -0.0041545
-5.6648e-05 0.001066 0.00066671 8.1325e-05 0.0031868 0.00027862 0.0011375 0.0012714
-0.0019268 -0.0041424 0.23573 -0.017395
2120000000 0.039434 -0.18544 -0.0038144 0.0068794 0.0025029 -0.0026736 0.0029503 0.0017721
0.00038063 -0.0016452 0.00082827 0.0002203
-0.0038567 0.0069051 0.21774 0.0072015 0.0063532 0.0045215 0.0010926 -0.0012302
-0.0010226 -0.0019453 0.00016929 -0.0010647
0.0025714 -0.0025576 0.0063942 0.0045688 -0.043532 -0.1939 -0.00059545 0.00086802
-0.001636 -0.0015477 0.00047047 -0.0024188
0.0030011 0.0017226 0.0010554 -0.0012523 -0.00057303 0.00090622 -0.037974 -0.16292
-0.001128 0.0050716 0.0013224 0.001264
0.00036215 -0.0016353 -0.0010411 -0.0019562 -0.0016523 -0.0015127 -0.0011511 0.0050691
0.22369 -0.10887 -0.0059808 -0.001778
0.00082403 0.00016483 0.00016911 -0.0010767 0.00042663 -0.0023508 0.001299 0.0012583
-0.0059743 -0.0017829 0.21429 -0.033294
2180000000 -0.00066411 -0.17159 -0.0022435 0.010155 0.00075682 -0.0022894 0.0029329 -0.00025237
-0.00017527 -0.00099909 0.0011626 0.000161
-0.0022498 0.010138 0.19806 -0.011055 0.0074057 0.0042381 -0.00070671 -0.0016857
-0.0019721 0.00042604 0.00023332 0.00016922
0.00067364 -0.0023312 0.007398 0.0041172 -0.064209 -0.16892 0.00084018 0.0010452
-0.00093782 4.5424e-05 0.00056516 -0.0019542
0.0029623 -0.00028634 -0.00073177 -0.0016764 0.00085776 0.0010125 -0.076406 -0.13607
-0.00031637 0.0074296 0.0020839 0.00019566
-0.00024013 -0.00096649 -0.001965 0.00046292 -0.00092378 1.9792e-06 -0.00029816 0.0074446
0.19597 -0.13899 -0.0061184 0.0023201
0.0011397 4.9784e-05 0.00027894 0.00016272 0.00058866 -0.0020771 0.0020254 0.00025614
-0.0061162 0.0023611 0.19777 -0.047404
2240000000 -0.030046 -0.1473 0.0022687 0.011434 -0.00040767 -0.0030935 0.0016658 -0.0021772
-0.0018622 -0.00062501 0.00045836 -0.0019152
0.0022696 0.011436 0.17785 -0.017388 0.008459 0.00063799 -0.00091826 -0.00040911
-0.00060905 0.0010349 -0.00082199 -0.00061271
-0.00036686 -0.0030906 0.0084907 0.00053637 -0.081214 -0.14463 0.0015012 -0.0012229
-0.00080797 0.00029962 -0.0024609 -0.0014638
0.0015652 -0.0021894 -0.00090092 -0.00037022 0.0015247 -0.0012589 -0.11133 -0.10749
0.0017472 0.0089289 0.0016157 -0.00081112
-0.0018457 -0.00067007 -0.00062914 0.0010665 -0.00082409 0.00024891 0.0017638 0.0089322
0.16549 -0.15803 -0.0055427 0.0052681
0.00048593 -0.0018431 -0.00082505 -0.00057467 -0.0024837 -0.0014372 0.0016088 -0.00088946
-0.0055389 0.0052294 0.17493 -0.057599
2300000000 -0.057394 -0.11966 0.0078309 0.0094633 -0.0012372 -0.0022141 -0.00039838 -0.0013013
-0.0010807 0.00090491 -0.0011432 -0.00090645
0.0078129 0.0094911 0.1562 -0.026655 0.0087095 -0.001685 -0.0009465 0.00055238
-0.00028362 0.0013359 -0.00014896 0.00078583
-0.0012534 -0.0022324 0.008709 -0.0017064 -0.093423 -0.12086 -0.00017833 -0.0012298
-0.00018963 0.0018871 -0.001767 0.00083666
-0.00032299 -0.0012921 -0.00091614 0.00053217 -0.00015782 -0.0011814 -0.13333 -0.070603
0.0049386 0.0093576 0.00056853 -0.0017477
-0.0010923 0.00088969 -0.00028471 0.0013739 -0.00013505 0.0019352 0.0049854 0.0094356
0.12699 -0.17855 -0.003255 0.0082225
-0.0010273 -0.00091045 -0.00015817 0.00075677 -0.0018552 0.00089603 0.00055963 -0.0017258
-0.0032566 0.008191 0.1581 -0.058361
2360000000 -0.073965 -0.087647 0.010735 0.0084057 -0.0011528 -0.0019179 -0.0012181 -0.00094424
-0.00033081 0.00087513 -0.0015937 -0.00029842
0.010667 0.0084111 0.14673 -0.026243 0.0083748 -0.0047418 -0.00077671 0.0011251
0.0016174 0.00044951 6.0448e-05 -0.00019148
-0.0012898 -0.0018291 0.0083636 -0.004813 -0.1029 -0.098722 -0.0021966 -0.00082404
0.0011124 7.4948e-05 -0.0010635 0.0018619
-0.0012243 -0.00088554 -0.00079292 0.0011322 -0.0021755 -0.00088877 -0.15067 -0.037204
0.0083329 0.0087782 0.0011871 -0.0019983
-0.00032838 0.0009442 0.0016086 0.00045014 0.0011936 8.0064e-05 0.0083537 0.008674
0.095859 -0.18129 0.00066356 0.0087691
-0.001699 -0.00027929 8.8493e-06 -0.00015886 -0.00083433 0.0018212 0.0011465 -0.0020059
0.00063984 0.0088072 0.13702 -0.061456
2420000000 -0.082301 -0.059991 0.014226 0.0028476 -0.0033485 -0.0012618 -0.0008993 0.0002583
0.0013128 0.0010841 -0.0012618 0.0017229
0.014218 0.0028306 0.12852 -0.026692 0.0049071 -0.006623 0.0015056 0.00098021
0.00097084 -0.0013376 -0.00016419 -0.00020803
-0.0032295 -0.0012513 0.0048973 -0.0066436 -0.11625 -0.078315 -0.0018472 0.0011006
-0.00019308 -0.00048774 0.00056374 0.0027578
-0.0008945 0.00015026 0.0014978 0.00098877 -0.0018007 0.0011499 -0.15996 0.0073652
0.011694 0.0067871 -9.3884e-05 -0.0027782
0.0013429 0.0011495 0.00093813 -0.0013584 -0.00010423 -0.00045388 0.011699 0.006807
0.056065 -0.18163 0.0021958 0.0089545
-0.00133 0.0017414 -0.00019698 -0.00016051 0.00051295 0.0027143 -0.00010778 -0.002819
0.0022148 0.008941 0.11816 -0.057132
2480000000 -0.082725 -0.02834 0.014048 -0.0025874 -0.001956 -0.00028937 -0.00072643 0.0012451
0.0014149 -0.00083588 0.00033141 0.0014375
0.014046 -0.0025648 0.1301 -0.026519 0.0031788 -0.008946 0.0010839 5.7428e-05
-0.0006749 -0.00092522 -0.00023788 -0.00018085
-0.0019505 -0.00033594 0.0030979 -0.0090134 -0.11917 -0.057774 -0.00053622 0.0028944
-6.9674e-05 -0.00081843 0.0018376 0.0008657
-0.0008086 0.0012448 0.0010925 3.2666e-05 -0.00057432 0.0028558 -0.16174 0.045889
0.015385 0.0018629 -0.0012516 -0.0025669
0.00144 -0.00094342 -0.00067405 -0.00095353 -0.00011094 -0.00082629 0.015407 0.001808
0.021392 -0.17448 0.0054782 0.0076343
0.00034499 0.001511 -9.1599e-05 -0.00017826 0.0018017 0.00082793 -0.0013503 -0.002535
0.0054888 0.0076263 0.099855 -0.052966
2540000000 -0.086611 -0.0012676 0.011768 -0.0065868 -0.0026139 0.0010892 0.00047272 0.0010388
-0.00026864 -0.001703 0.0010124 0.0016364
0.011809 -0.0065515 0.11698 -0.017737 -0.00094451 -0.0082093 0.00065221 -0.0014579
-0.0016364 -4.3574e-05 -0.00062766 0.0004617
-0.0026562 0.001112 -0.0010326 -0.008211 -0.12557 -0.03433 0.0013398 0.0024096
-0.0012122 6.4117e-05 0.0017126 -0.00091782
0.00050874 0.0010925 0.00062325 -0.0014397 0.0013433 0.0024001 -0.1602 0.086284
0.015396 -0.0040814 -0.0022099 -0.0021615
-0.00034305 -0.0016546 -0.0016403 2.3618e-05 -0.0011301 0.00019649 0.015353 -0.0040876
-0.0080371 -0.15986 0.0081864 0.0058021
0.0010529 0.0016236 -0.00063886 0.00044336 0.0015752 -0.00094179 -0.0022053 -0.002166
0.0081275 0.0058067 0.085136 -0.039249
2600000000 -0.079178 0.023842 0.0084171 -0.0099707 -0.0014095 0.0028149 0.00088733 -0.00029171
-0.001135 -0.00072901 0.0019317 0.00054184
0.008423 -0.0099419 0.11169 -0.032751 -0.0032446 -0.006379 -0.00041767 -0.00082486
-0.00030542 0.0016505 -7.805e-05 0.00072226
-0.0014503 0.0027763 -0.0033759 -0.0063343 -0.13051 -0.0094287 0.0027991 0.00027292
5.611e-05 0.0015188 0.0012596 -0.0017815
0.00087575 -0.00028458 -0.00042855 -0.00082034 0.002743 0.00026641 -0.14439 0.12134
0.012824 -0.0092019 -0.0030322 8.4675e-05
-0.0011467 -0.00075517 -0.0002695 0.0016644 7.4974e-06 0.0014068 0.012828 -0.00932
-0.043219 -0.1402 0.0095911 0.0054434
0.0019255 0.00047497 -0.00012173 0.00071628 0.0010907 -0.001655 -0.003055 0.00012593
0.0095829 0.0054414 0.077071 -0.025458
2660000000 -0.073135 0.049667 0.0044711 -0.011812 -0.00031399 0.0011931 6.9739e-05 -9.9055e-05
-0.0023205 0.00024821 0.001417 -0.00083267
0.0045052 -0.011779 0.11973 -0.02836 -0.0047483 -0.0047608 -0.0014266 -0.00032407
0.00050989 0.0018932 0.00059378 0.00093766
-0.00031381 0.0012606 -0.0048279 -0.0047003 -0.12967 0.011049 0.0019921 -0.0014877
0.00029764 0.00060356 -0.0011242 -0.0013558
3.1483e-05 -9.3011e-05 -0.0014096 -0.0002903 0.0019875 -0.0014348 -0.12301 0.15252
0.0082564 -0.012417 -0.0026608 0.0011199
-0.0023428 0.00035302 0.0005001 0.0018478 0.00026322 0.0006596 0.0081553 -0.012439
-0.064631 -0.12015 0.010717 0.00088474
0.001402 -0.00089364 0.00060788 0.00087497 -0.00093062 -0.0012766 -0.0025882 0.0010137
0.010725 0.00090259 0.073246 -0.0055634
2720000000 -0.061796 0.068281 0.00020237 -0.01182 -9.487e-05 0.0030734 -0.00033093 1.1822e-05
-0.0021431 0.0022405 0.00049828 -0.0016653
0.00021304 -0.011814 0.10504 -0.031542 -0.0052461 -0.0013257 -0.0015044 0.0005116
0.0018467 0.00047963 0.0008202 -0.00017211
2.5508e-08 0.0030059 -0.0051491 -0.0013225 -0.12408 0.04044 0.00055269 -0.0027514
0.00036267 0.00022916 -0.001136 0.00074803
-0.00037059 5.0776e-05 -0.0015271 0.00057338 0.00058388 -0.0026553 -0.088905 0.18175
0.0032896 -0.013655 -0.0017474 0.0023273
-0.002035 0.0021021 0.0018685 0.00042949 0.00037305 0.00023568 0.003347 -0.013598
-0.085143 -0.087202 0.012336 -0.0015689
0.00046935 -0.0015265 0.00078812 -0.00011784 -0.00092169 0.00065659 -0.0018512 0.0023983
0.012338 -0.001611 0.076611 0.013004
2780000000 -0.047511 0.087653 -0.0044806 -0.010636 8.67e-05 0.0012697 0.00062728 -7.0575e-05
0.0012319 0.0026504 -0.00084377 -0.0017232
-0.0044425 -0.010611 0.104 -0.043382 -0.0042185 5.7314e-05 -7.4342e-05 0.0017382
0.0018143 -0.0011514 9.734e-05 -0.00027503
5.3901e-05 0.0013743 -0.0042331 9.6247e-05 -0.12096 0.071266 -0.0020396 -0.0019564
6.5844e-05 -0.00017849 -0.00015702 0.00057336
0.00065956 -0.00019706 -5.9001e-05 0.0017402 -0.0020177 -0.0019835 -0.058969 0.20366
-0.0024532 -0.013512 -0.00073678 0.0019042
0.0012012 0.0026296 0.0017846 -0.0011232 0.00018961 -0.0002113 -0.0025367 -0.013566
-0.099648 -0.054018 0.01037 -0.0066834
-0.00075204 -0.0016798 0.00016725 -0.0002419 -0.00027042 0.00034564 -0.00060574 0.0019375
0.010382 -0.0067232 0.080885 0.031228
2840000000 -0.031607 0.10291 -0.0076956 -0.0073473 0.0016063 0.0019146 -7.8942e-05 -0.00040856
0.0014438 0.00092618 -0.0015397 0.0003221
-0.007688 -0.0073495 0.10258 -0.036944 -0.003586 0.0013778 0.00053159 0.00075933
-0.00014468 -0.0016508 -8.6546e-05 -5.4129e-05
0.0016907 0.0017941 -0.0035708 0.0013745 -0.11507 0.09672 -0.0016093 0.00022937
-7.6651e-05 0.00046675 0.0010091 0.0007872
-0.00011727 -0.00038023 0.00051455 0.00073487 -0.0016931 0.00017073 -0.022794 0.2184
-0.0065078 -0.010945 0.00050419 0.0012103
0.0014533 0.00094437 -0.00016372 -0.0016509 -0.00011157 0.00054136 -0.0065871 -0.010878
-0.1029 -0.022335 0.0079246 -0.0080814
-0.0015981 0.00025931 -6.7213e-06 -6.3827e-05 0.0010778 0.00069505 0.00046037 0.0011048
0.007868 -0.0080588 0.095344 0.04733
2900000000 -0.017017 0.12245 -0.0090829 -0.0030745 0.001707 -5.4436e-05 0.00049076 -0.0008186
0.0020831 -0.0012903 -0.000857 -8.1949e-05
-0.0090615 -0.0031115 0.08328 -0.045055 -0.0011636 0.0027245 0.00088263 0.00020714
-0.00065352 -0.0014294 -0.0002536 -8.065e-06
0.0016828 4.6848e-05 -0.001194 0.0027751 -0.098071 0.13 -0.0012351 0.00013221
-0.00026493 -0.00086328 0.0013921 -0.00029077
0.00057939 -0.00084967 0.00087101 0.00018239 -0.001201 0.0001796 0.014462 0.22044
-0.0096626 -0.006691 0.0010808 0.0018955
0.0020447 -0.0013782 -0.00066417 -0.0014303 -0.00041201 -0.00082665 -0.0096437 -0.0066848
-0.10167 0.017074 0.0055676 -0.011221
-0.00076572 -9.9301e-05 -0.00026848 -5.3534e-05 0.0014558 -0.0003779 0.0010912 0.0017807
0.0055608 -0.011155 0.10983 0.053094
2960000000 0.0050499 0.13358 -0.0087429 0.00056927 0.000471 0.0013889 -0.00061885 -0.00096744
-0.00030995 -0.0017983 -0.00068258 0.00055606
-0.0087055 0.00056034 0.092552 -0.044878 -0.00086897 0.0013156 0.0010393 -7.9658e-05
-0.0010852 -0.00064126 0.00041116 0.00035995
0.00059657 0.0014687 -0.00084072 0.0014336 -0.078175 0.16099 -0.00069221 0.0006752
-0.00050499 0.00082508 -7.8826e-05 -0.0023395
-0.00063088 -0.00094245 0.0010224 -9.6259e-05 -0.00070417 0.00064121 0.056297 0.22702
-0.01025 -0.0017835 0.0016728 0.00045751
-0.00036397 -0.0018106 -0.0011172 -0.00059479 -0.00036259 0.00092486 -0.010313 -0.0016693
-0.089246 0.048946 0.00031191 -0.012144
-0.00088715 0.0006576 0.00031606 0.00030935 -0.00034408 -0.0022984 0.0016624 0.00038764
0.00038474 -0.012175 0.12978 0.063774
3020000000 0.023565 0.1473 -0.0063698 0.0037769 0.0015443 -0.00037662 -0.0009488 -0.00011932
-0.00072786 0.00043824 -0.00024679 0.00057229
-0.006338 0.003777 0.081262 -0.033722 -0.00052537 0.0002641 0.00035394 -0.0010379
-0.0017945 0.00048369 0.00070958 -9.6404e-05
0.0012685 -0.0002994 -0.00046589 0.00025374 -0.056497 0.18562 -0.00026858 0.0010125
0.00065356 0.00021198 -0.00066805 -0.0016031
-0.00086264 -0.00018802 0.00036642 -0.0010623 -0.00031403 0.001026 0.095238 0.21943
-0.009124 0.0012495 0.00037989 0.00054336
-0.00072213 0.00047625 -0.0017727 0.00050341 0.00065675 0.00024649 -0.0090408 0.0012347
-0.072279 0.078303 -0.0024216 -0.010403
-0.00012753 0.00069692 0.00079651 -0.00011812 -0.00073915 -0.0012241 0.00043421 0.00071412
-0.0024045 -0.010499 0.14973 0.060303
3080000000 0.051065 0.15622 -0.004461 0.0059185 0.0015722 -0.00016443 -0.00078892 9.4434e-05
-0.00051131 0.00025208 -3.24e-05 0.0006487
-0.0044486 0.0059099 0.078576 -0.028335 -0.00018518 0.0007392 -0.00034228 -0.00020676
-0.00015033 0.001115 9.2322e-05 -0.00055297
0.0015428 -0.00027064 -0.00016951 0.00068226 -0.020084 0.20686 -0.00062916 0.00014229
0.00061647 0.00062238 -0.0021558 -0.00076978
-0.00080273 9.5027e-05 -0.00035885 -0.00021738 -0.00055088 0.00017346 0.12848 0.21107
-0.0062509 0.0052678 0.0018986 0.00022256
-0.00049881 0.0001987 -0.00012971 0.0011041 0.00060595 0.00050365 -0.0062279 0.0053031
-0.043127 0.11075 -0.0073481 -0.008887
7.0271e-05 0.00061092 8.4882e-05 -0.00057931 -0.0020416 -0.00050383 0.0019331 0.00017883
-0.0074788 -0.008886 0.16487 0.06797
3140000000 0.079531 0.15875 -0.0010276 0.0074756 0.0025961 -0.0014367 -0.0012046 0.00082911
0.0015223 0.00084013 0.00032884 3.7764e-05
-0.00099496 0.0074475 0.074316 -0.030499 -0.00085075 0.00033365 0.00065889 -9.1746e-05
-1.6766e-05 0.00077396 0.000681 -0.00055067
0.0026783 -0.0014842 -0.00095252 0.00025108 0.022608 0.2272 0.00015255 0.0015605
0.0015126 -0.00094947 -0.002964 0.00099122
-0.0012004 0.00088697 0.00067307 -7.5784e-05 0.00024518 0.0015309 0.16316 0.18539
-0.0027967 0.0064401 0.00069244 -0.0013543
0.0014423 0.00091757 -9.2848e-05 0.00073342 0.0013048 -0.00093565 -0.0027349 0.0064951
-0.025073 0.12997 -0.0085708 -0.0044942
0.00021699 -0.00015949 0.0006515 -0.00058076 -0.002458 0.001059 0.00058674 -0.0014447
-0.008513 -0.0044064 0.19009 0.057881
3200000000 0.11114 0.16898 0.0039717 0.0061544 0.00088059 -0.0028368 -0.00019772 0.001922
0.00045006 -0.0019163 8.6096e-05 0.0004925
0.0040006 0.0062455 0.084221 -0.028925 -0.00091091 0.00037948 -0.00028788 -0.00077989
0.0007659 0.0011838 -0.00040142 -0.0011605
0.00091353 -0.0029443 -0.00096165 0.00052019 0.068015 0.23205 0.00092669 0.00052318
-0.00065768 -0.0023929 -0.0012836 0.0025496
-0.00015005 0.0019954 -0.00029361 -0.00078581 0.0008853 0.00051463 0.18306 0.16285
-6.6414e-05 0.0062863 0.00040202 -0.0013055
0.00054882 -0.0019359 0.00070799 0.0012504 -0.00051974 -0.0023498 -3.9807e-05 0.0062699
0.015201 0.14926 -0.0091938 -0.00023799
-0.00022609 0.00038539 -0.00046016 -0.0011428 -0.0011279 0.0019785 0.00037413 -0.001326
-0.0090551 -0.00020961 0.20492 0.055677
3260000000 0.14311 0.16067 0.0040507 0.0031072 -0.00076097 -0.002497 0.0010227 0.0010511
0.00019029 -0.0017143 3.8601e-05 3.6132e-05
0.0039975 0.0030095 0.092047 -0.032252 -0.0015422 0.0021356 -0.00018427 -0.00017911
0.00095931 -0.00067902 -0.0012456 0.00029128
-0.00069304 -0.0025554 -0.0015929 0.0022539 0.11841 0.22773 0.00044164 9.6187e-05
-0.0010431 -0.00071281 0.0008675 0.0017701
0.0010171 0.00098154 -0.00022529 -0.00019336 0.00048986 6.868e-05 0.21045 0.12568
0.0027829 0.005331 -0.00094592 -0.0017194
0.00030726 -0.0018069 0.00098212 -0.00055377 -0.00093624 -0.00071263 0.0028424 0.005295
0.042413 0.15771 -0.0064578 0.0048193
-6.6228e-05 0.00025048 -0.0011796 0.00026147 0.00037348 0.0016626 -0.00096634 -0.0017136
-0.0064084 0.0046844 0.23412 0.045845
3320000000 0.17248 0.15476 0.0068686 0.001026 -0.00043305 -0.0016125 0.00094118 0.00022962
-0.0017301 -0.0015545 0.00036055 0.00017786
0.006962 0.0011322 0.098713 -0.02844 0.00081377 0.0022154 -0.00027437 -0.00056206
-0.00015932 -0.00015319 -0.00045276 0.00025513
-0.00069532 -0.0019752 0.00097912 0.0022643 0.16646 0.21865 0.00057832 -0.00010447
-0.0012083 -0.00020627 0.00029833 0.00071463
0.00091645 0.00025142 -0.00025887 -0.00055189 0.00050555 -0.00015882 0.21857 0.095365
0.0036508 0.0031803 -0.00072896 0.00013155
-0.0018742 -0.0016324 -0.00013635 -0.00022571 -0.0011802 -0.00028723 0.0036799 0.0031074
0.075149 0.15872 -0.0035052 0.0047808
0.00047789 0.0002002 -0.00048633 0.00027846 0.0001672 0.0008986 -0.00077469 0.00010607
-0.0035601 0.0047817 0.24974 0.032272
3380000000 0.20773 0.13812 0.0053477 -0.0020917 -0.0011886 0.00039753 0.0011819 0.00035283
-0.0015174 0.00077263 0.00033893 3.1024e-05
0.0053363 -0.0020987 0.10927 -0.036036 0.00036284 0.0026393 -0.00116 -0.00065369
1.0671e-05 0.00014391 -0.0008244 0.00027502
-0.0008723 0.00082271 0.00035661 0.002645 0.20857 0.19591 0.00088632 -0.00041321
-0.0016638 0.00062253 0.00077001 0.0014898
0.0010466 0.00026829 -0.0011682 -0.00061563 0.00093261 -0.00044529 0.23344 0.063777
0.0053368 0.0027414 -0.00033713 0.00050402
-0.001517 0.00095993 -0.00012146 5.97e-05 -0.0017314 0.00065286 0.0053388 0.0028112
0.11869 0.14952 -0.00028329 0.0058039
0.00033475 -0.00012023 -0.0007353 0.00039738 0.00069118 0.0016723 -0.0003302 0.0004427
-0.00029132 0.0059056 0.27943 0.013696
3440000000 0.23906 0.1166 0.0041118 -0.003591 -0.0007884 -0.0016834 0.00082501 -0.00010348
-0.0015671 0.0015657 0.00064305 -1.9686e-06
0.0041248 -0.0035588 0.10317 -0.041118 0.0032279 0.0021012 -0.00093507 0.0011293
0.00015301 0.00021252 -4.8562e-05 0.0010462
-0.00078287 -0.0016382 0.0032155 0.0019738 0.24609 0.16665 -0.0002792 -0.00030357
9.9538e-06 0.0011949 0.0012206 0.00091244
0.00085231 -0.00013067 -0.00090996 0.001078 -0.00032595 -0.00029345 0.23462 0.030809
0.0069211 -0.00014521 -0.00035395 -0.00014736
-0.001472 0.0016251 7.9209e-05 0.00032211 4.6476e-05 0.0011712 0.0069397 -0.00022543
0.14794 0.13875 0.0031299 0.0035214
0.00049862 -1.9146e-05 6.2157e-05 0.00087445 0.0014429 0.00097424 -0.00031724 -2.1057e-06
0.0032753 0.003381 0.29519 -0.01552
3500000000 0.27106 0.08531 0.0022548 -0.0042575 -0.0015279 0.0015166 0.00098857 -0.00090149
-0.00094011 0.0010865 0.00063658 -0.00079414
0.0022206 -0.004236 0.11565 -0.064667 0.0033537 0.0011577 -0.00038147 0.00070121
0.00039536 4.6904e-05 2.1117e-05 0.00042708
-0.0013245 0.0015356 0.0031548 0.0010535 0.27544 0.1325 3.3136e-05 -0.00017734
-0.00010914 0.00086548 0.0017471 -0.00010344
0.0009576 -0.00080424 -0.00040362 0.00072935 -1.1471e-05 -0.00017472 0.2391 0.0041155
0.0067838 -0.0025919 0.00039333 4.1542e-05
-0.00082398 0.0010892 0.00051897 2.9937e-05 -0.00019544 0.00077563 0.0068124 -0.0026839
0.19307 0.11138 0.0040581 0.0013776
0.00071388 -0.00074082 -6.7855e-05 0.00032401 0.0020152 2.4144e-05 0.00019209 8.746e-05
0.0040668 0.0013962 0.3155 -0.042674
3560000000 0.28972 0.05132 0.00062354 -0.0055468 -0.00023721 -0.00068715 0.00057398 0.00030555
0.0018181 0.0018048 -0.00038248 -0.0011339
0.00052825 -0.0055731 0.10958 -0.070074 0.0057892 -0.0010804 0.00036363 0.00074511
0.00056182 -0.00013212 0.00034688 0.00019743
-0.00015412 -0.00070561 0.0057162 -0.0010763 0.30256 0.090601 -0.00019984 -0.00032238
0.00052351 0.00055814 0.001235 -0.0008725
0.00064169 0.0002406 0.00040634 0.00068538 -0.00027992 -0.00028846 0.22997 -0.032201
0.0061147 -0.0056169 -0.00063604 -0.0006609
0.0016826 0.0018456 0.0005822 -0.00015839 0.000724 0.00061123 0.0059813 -0.0056978
0.21416 0.096517 0.003208 -0.001862
-0.00034649 -0.0011871 0.00025407 0.00028737 0.0013264 -0.0010858 -0.00039349 -0.00059203
0.003216 -0.001864 0.32779 -0.082478
3620000000 0.30634 0.013592 -0.00092746 -0.0035138 -0.0017924 6.4948e-05 0.00028148 -0.001884
-0.00010431 0.00062582 -0.00051257 -0.00057803
-0.00095082 -0.0035568 0.11034 -0.099248 0.0036199 -0.0040515 0.00031318 0.00056106
3.32e-06 -0.00086677 0.00046629 0.00015065
-0.0017169 0.00015566 0.003571 -0.0040387 0.31568 0.045501 -3.2532e-06 -0.00082677
-0.00013324 0.00026642 0.00042306 -0.00061006
0.00023238 -0.0018002 0.00028256 0.00055807 0.00010955 -0.00083147 0.21853 -0.062678
0.0015783 -0.0074698 -0.0010711 0.00092954
-7.0603e-05 0.00086185 -6.2851e-05 -0.0008742 -0.00025867 0.00034442 0.0016258 -0.0073946
0.23677 0.055091 0.0010772 -0.0018993
-0.00030071 -0.00087227 0.00049272 0.0001816 0.00050822 -0.00062336 -0.0010923 0.00074693
0.00097337 -0.00199 0.32991 -0.11738
3680000000 0.31032 -0.030797 -0.0032997 -0.0039828 -0.00075315 0.0018071 -0.0011575 -0.00021257
0.0013906 6.6348e-05 -0.0011534 -0.00058217
-0.0033299 -0.0038466 0.10601 -0.11621 0.0011301 -0.0047238 0.00076463 0.00030088
-0.00033974 -0.00060185 0.00047072 0.00022605
-0.00069026 0.0014492 0.0011547 -0.0047183 0.32624 -0.0041694 -0.00076852 -0.00072301
0.00078103 0.00093641 0.00084057 -0.0014763
-0.0012011 -0.00024488 0.00073276 0.00031597 -0.00073494 -0.00071577 0.20555 -0.096425
0.00045392 -0.0066154 -0.0009742 0.0011395
0.0013593 -7.9836e-05 -0.00019205 -0.00058482 0.0010393 0.00093896 0.00050312 -0.0065952
0.25666 0.029489 0.001065 -0.0022446
-0.0014572 -0.00025463 0.00041753 0.00030133 0.0007397 -0.0017156 -0.0010797 0.0010698
0.0011216 -0.0022322 0.32898 -0.16229
3740000000 0.31238 -0.066487 -0.0027003 -5.1552e-05 -0.0020882 0.0025038 9.5218e-05 -0.00076337
-0.00030538 5.9695e-05 -0.0010405 0.0003149
-0.0026374 5.6404e-05 0.097261 -0.13837 0.00053938 -0.0050842 0.00037618 -0.0003371
-0.00054957 -0.00028358 0.00072491 0.00013209
-0.0022411 0.0023594 0.00060594 -0.0052054 0.32856 -0.043408 -0.00078227 0.00027698
0.00025569 1.5104e-06 -0.00069819 -0.0012736
0.00022465 -0.00075359 0.00042776 -0.00031913 -0.00072295 0.00019851 0.18411 -0.12056
-0.0019645 -0.0061137 0.00093413 0.0027165
-0.00026477 -3.7142e-05 -0.00059684 -0.00032959 7.9427e-05 -0.00020474 -0.0020068 -0.0061053
0.26246 -0.0089878 -0.0001246 -0.0018547
-0.00082113 0.00052225 0.00063359 0.00031105 -0.00093001 -0.0012597 0.0010109 0.0027571
-0.00025606 -0.0018468 0.31545 -0.20227
3800000000 0.3067 -0.11242 -0.0019919 0.00032576 0.00093011 0.0037552 -0.0014231 -0.0016163
0.0015227 0.00095714 -0.001367 0.00033137
-0.0019496 0.00029598 0.086071 -0.15332 -0.0024764 -0.004734 0.00014733 0.00024652
-0.00090527 -0.0001189 0.00094214 -6.5849e-05
0.00063237 0.003975 -0.0023359 -0.0048678 0.32514 -0.084673 -0.00049189 0.00015966
0.0010358 6.8867e-05 -0.00094281 -0.00065998
-0.0014586 -0.0016721 0.00017684 0.00021567 -0.0005636 0.00016744 0.17409 -0.14592
-0.0034397 -0.0049202 0.0015733 0.0018546
0.0013865 0.0010585 -0.00088117 -0.00016444 0.00097192 0.00010588 -0.0035516 -0.0048624
0.27495 -0.049754 0.0014256 -0.0012955
-0.00083786 0.0002706 0.0012351 -8.5557e-05 -0.00074078 -0.00053604 0.0015971 0.0018395
0.0015659 -0.0012623 0.30691 -0.2433
3860000000 0.29549 -0.14387 -0.00079985 0.00068555 0.0023477 0.0017833 -0.0020628 0.0011465
0.00040917 -0.00095357 -4.561e-05 0.0018153
-0.00075213 0.00071532 0.066737 -0.16276 -0.0030712 -0.0044603 0.00054898 -0.00067822
-0.00084154 0.0013406 0.00060046 -0.0011487
0.0026616 0.0016573 -0.0035186 -0.0045876 0.30577 -0.12518 -0.00090671 0.00075329
0.00044794 -0.00092143 -0.00081925 -0.00016777
-0.0020446 0.0012623 0.0005504 -0.00067595 -0.00081111 0.00072914 0.14622 -0.16037
-0.0029143 -0.0047564 0.0022004 0.00089503
0.0005667 -0.0011261 -0.0008246 0.0014286 0.00034545 -0.00080889 -0.0029116 -0.0048452
0.2708 -0.081035 -0.00019685 -0.0023545
-0.00058554 0.0016416 0.00057268 -0.0012815 -0.00067224 -0.00012857 0.0022263 0.00099752
-0.00027479 -0.002394 0.28409 -0.281
3920000000 0.28057 -0.18452 0.0018396 -0.00013096 0.0038 0.002419 0.0001131 0.00085486
0.00017093 -0.00012615 0.00057926 0.00013969
0.0016296 -0.00013181 0.039163 -0.17885 -0.0045481 -0.0033133 -0.00040574 -6.1358e-05
0.00043627 0.00019824 -0.00045358 -0.00033882
0.0036473 0.0024969 -0.0047634 -0.0030385 0.29817 -0.15846 0.00016546 0.0013629
0.0015794 -0.0014018 -0.00048284 -7.0778e-05
0.00023437 0.0008089 -0.00037481 -3.8387e-05 6.9103e-05 0.0013211 0.12594 -0.17144
-0.0044454 -0.0038351 0.0021113 -0.00041058
0.00021678 -0.00028348 0.00036936 0.00022087 0.0015033 -0.0011687 -0.0045054 -0.0037635
0.26265 -0.13066 0.00078573 -0.0021321
0.00057424 0.0005445 -0.0004891 -0.00051837 -8.6114e-05 -0.00022648 0.0020719 -0.00042463
0.00082699 -0.0021107 0.26236 -0.30906
3980000000 0.25307 -0.22021 0.0015423 -0.0034651 0.005076 -0.00037221 8.9403e-05 0.0011449
0.00073432 -0.0017769 0.00043437 8.5466e-05
0.0015948 -0.0033526 0.016931 -0.19187 -0.0054862 -0.0013706 0.00073726 0.00040633
0.00063262 0.00043779 0.00018192 -0.00095864
0.0049834 -0.00051178 -0.0054157 -0.0012323 0.26964 -0.1883 0.0014058 0.00014999
-0.0014053 -0.00094737 -0.00055793 -0.0010339
0.00015776 0.0010894 0.00079245 0.00040688 0.0014526 0.00021651 0.089695 -0.19251
-0.0049253 -0.0040664 0.0015221 -0.0010923
0.00041672 -0.0019702 0.00063164 0.00034505 -0.0011297 -0.00087617 -0.004939 -0.0040559
0.24882 -0.16082 0.00073437 -0.0044615
0.00083854 0.00052791 -3.9301e-05 -0.0010793 -0.00096539 -0.0012902 0.0015282 -0.0010412
0.00068817 -0.0045875 0.22772 -0.34636
4040000000 0.22518 -0.24573 -0.00091484 -0.0041583 0.0033194 -0.003171 0.00025455 0.0002453
-0.00032759 -0.00095353 0.00059005 -4.976e-05
-0.00094954 -0.0040127 -0.008328 -0.19918 -0.0047846 0.00011093 0.0002455 -0.00095437
-0.00010822 -8.9722e-05 -0.00131 -4.8172e-05
0.0035647 -0.0031429 -0.0047914 8.8053e-05 0.24786 -0.22133 0.00018082 -0.00050199
-0.00080758 -8.92e-05 -0.0014195 0.00034454
0.0001047 0.0002981 0.00029471 -0.0010373 0.00024284 -0.00051365 0.068135 -0.1875
-0.0070079 -0.0016151 0.0015631 -0.00033369
-0.00031146 -0.00071074 -0.00015942 9.5513e-05 -0.00050186 -0.00023574 -0.0070421 -0.001529
0.23595 -0.19359 -0.001857 -0.0034088
0.0006263 -0.00037777 -0.0012334 8.3513e-05 -0.0016389 0.00015549 0.0017037 -0.00051312
-0.0019679 -0.0033013 0.1903 -0.36455
4100000000 0.19506 -0.26935 -0.0035492 -0.0027575 0.00090135 -0.0036801 -0.00036811 7.817e-05
0.00022333 -0.0018336 0.00058773 0.00036198
-0.0036916 -0.002819 -0.034294 -0.20224 -0.0046837 0.0011134 -0.00016916 -0.00023205
0.00062438 0.00034622 -0.0006204 0.00024072
0.00070548 -0.0036685 -0.0046623 0.0011727 0.22586 -0.24787 0.00019554 -0.00013716
-0.00068741 -7.8809e-05 -0.0012952 0.00057361
-0.00025893 0.00025202 -0.00023114 -0.00025948 0.00025516 -0.00013948 0.034624 -0.20091
-0.0065312 0.00073178 0.0011278 -0.0014317
0.00049171 -0.0018524 0.00069234 0.00024193 -0.00088097 -0.00047301 -0.006436 0.00073635
0.21728 -0.21858 -0.0022782 -0.0048252
0.00037347 0.0002055 -0.00047702 8.7075e-05 -0.0015897 0.00074689 0.0010001 -0.0013104
-0.0020658 -0.0049564 0.1565 -0.39082
4160000000 0.16582 -0.28611 -0.0038498 -0.0017278 -0.00025778 -0.0035237 0.0006405 6.5594e-05
-0.0033652 -0.00064807 0.00084164 -0.0008856
-0.0038891 -0.0017553 -0.059828 -0.19813 -0.0047088 0.0026657 -0.00039089 -0.00033273
0.00023151 -0.00022874 -0.0010261 0.00014607
-0.00044136 -0.0031077 -0.0045715 0.0027536 0.19305 -0.26383 0.00065817 -0.00031272
-0.0011686 -0.00045248 -0.0014987 0.00093599
0.00067782 -0.00012014 -0.00035865 -0.00026197 0.00061703 -0.00037868 0.010309 -0.18851
-0.0057458 0.0018412 0.00083154 -0.0022816
-0.0037937 -0.00086709 0.00015322 -0.00024641 -0.0015097 -0.00019557 -0.0057631 0.001781
0.18261 -0.25325 -0.005038 -0.0032281
0.00073063 -0.00058815 -0.0010607 0.00013948 -0.001216 0.0012922 0.00081827 -0.0022155
-0.0051515 -0.0033114 0.10696 -0.39956
4220000000 0.13725 -0.30168 -0.0044539 0.00022849 -7.5833e-05 -0.0035615 -0.00017744 -0.00039528
-0.00098954 0.00093825 0.00026739 -0.0013195
-0.0045695 0.00022465 -0.096196 -0.18769 -0.0022424 0.0033332 -0.00033138 -0.00014633
0.00022048 0.00015475 -0.00067787 0.0011298
-0.00015842 -0.0033597 -0.0020669 0.0032117 0.16281 -0.28943 -4.6474e-05 -1.758e-05
0.00010945 0.00013413 0.00016603 0.0016256
-0.00021389 -0.00040095 -0.00026368 -0.00019612 -7.5575e-05 -4.7472e-05 -0.013432 -0.18673
-0.004248 0.0020587 3.0909e-05 -0.0022752
-0.0011501 0.00094731 0.0001895 9.7909e-05 9.2842e-05 0.0002304 -0.0042802 0.0021733
0.1653 -0.27494 -0.0044631 -0.0024029
0.00049658 -0.0011233 -0.00079334 0.0012385 0.00029178 0.0013809 7.5486e-05 -0.0021476
-0.004473 -0.0023145 0.079409 -0.41236
4280000000 0.10639 -0.31039 -0.0030291 0.0018821 -0.0019453 -0.0040084 -0.00038677 0.0006612
-0.00039337 0.0012588 -0.00061914 -0.00035993
-0.0029081 0.0019244 -0.12143 -0.19159 -0.0026784 0.0028827 -0.00069838 -0.00027388
0.00036857 0.00031965 0.0005497 0.00067772
-0.001686 -0.0040944 -0.00272 0.0027954 0.1335 -0.29695 0.00084013 -0.00027345
-0.00083599 0.0011072 1.0012e-05 0.00058867
-0.00039996 0.00058911 -0.00074711 -0.00032458 0.00077931 -0.00017523 -0.050976 -0.17173
-0.005134 0.0027319 -0.00059811 -0.0019605
-0.00016725 0.0014753 0.0004016 0.00029568 -0.00083417 0.0010263 -0.0050798 0.0028468
0.11719 -0.29444 -0.0062788 -0.00024859
-0.00063801 -0.00035451 0.00068036 0.00073564 0.0002807 0.000664 -0.00048913 -0.0021211
-0.0062902 -0.00023934 0.028984 -0.41809
4340000000 0.079068 -0.3194 -0.0019128 0.0022054 -0.0021435 -0.0016029 0.00012601 0.00055817
9.4634e-05 0.00087789 -0.00021127 -0.00076499
-0.0018483 0.0020723 -0.14149 -0.16562 -0.0021424 0.003642 -0.00015903 0.0006155
-0.00010251 -0.00053722 0.00041026 0.00031437
-0.0021658 -0.0017106 -0.0021086 0.0037532 0.097274 -0.31354 -0.00030906 -0.00072292
0.00020145 0.000652 0.00048877 0.0014644
0.0001588 0.00055703 -0.0001362 0.00064978 -0.00026561 -0.00079776 -0.068852 -0.1693
-0.0045993 0.003704 -0.0013005 -0.0021664
0.00019421 0.00081591 -0.00014694 -0.00049547 0.00035294 0.00065653 -0.0045 0.0037921
0.088454 -0.3178 -0.0048104 0.0015749
-0.00024011 -0.00088868 0.00055395 0.00026127 0.00027404 0.0015233 -0.0013876 -0.0022534
-0.0046796 0.001742 -0.0057962 -0.41112
4400000000 0.047701 -0.32494 -0.00083029 0.0017738 -0.0021423 -0.0018011 0.0009765 0.0012302
0.00023254 0.00060272 -0.00023848 -0.0008514
-0.00085862 0.0017992 -0.17035 -0.15561 -0.0014708 0.0040334 -0.00038993 0.00053441
-0.00012876 -0.00055264 0.0006159 0.00033196
-0.0024777 -0.0017318 -0.0014853 0.0040907 0.067137 -0.31952 -0.00013982 -0.00029565
0.00030577 9.0286e-05 0.00051045 0.0015215
0.00096257 0.0012193 -0.00036865 0.00056393 -0.00017599 -0.00031366 -0.093287 -0.15604
-0.0032796 0.0054481 -0.00221 -0.0015741
0.00018494 0.00057161 -5.9698e-05 -0.00048282 0.00030679 0.00013126 -0.0033344 0.0053712
0.055659 -0.32768 -0.0048345 0.0010946
-0.00034606 -0.00085395 0.00063179 0.00026053 0.00082703 0.0013498 -0.0023095 -0.0014713
-0.0046782 0.00098537 -0.050569 -0.4152
4460000000 0.012412 -0.3242 -0.00047265 0.00038958 -0.0044252 -0.00106 0.0013981 -0.00064106
-0.00062736 0.0010391 -0.0012472 -1.4659e-05
-0.00042882 0.00039976 -0.19209 -0.12601 -0.00073251 0.0049019 -0.00039401 0.00075581
-0.00062877 -0.00017858 0.00060682 -0.00046087
-0.0042974 -0.00087064 -0.00065846 0.0047745 0.042669 -0.32577 -0.00053804 -0.0005158
0.00048178 0.00062522 0.0022673 0.00078971
0.0014065 -0.00069923 -0.00035792 0.00072327 -0.0004592 -0.00041806 -0.10652 -0.13468
-0.0015824 0.0061807 -0.0023453 -0.00099038
-0.00065035 0.0010028 -0.00053306 -0.00020409 0.00050016 0.00051165 -0.0016938 0.0062117
0.019108 -0.32104 -0.0043631 0.0034441
-0.0012253 6.8918e-06 0.00053415 -0.00062837 0.0019821 0.00045008 -0.0023446 -0.00090987
-0.0043905 0.0031791 -0.090746 -0.39667
4520000000 -0.01203 -0.32483 -0.000377 -0.00040806 -0.0038961 0.00033611 0.00065335 -0.00016301
0.0016445 0.00024156 -0.00053321 0.00093794
-0.00034422 -0.00045257 -0.21664 -0.10872 0.00083864 0.0050191 0.00058883 0.0008091
-0.00022089 0.00012294 0.00017382 -0.00017176
-0.0036095 0.00028899 0.0008909 0.0050268 0.011471 -0.32362 -0.0010341 0.00062724
0.00092334 -0.00070994 0.0019994 -0.00075233
0.00060472 -0.00014558 0.00059743 0.00079549 -0.0010324 0.00061309 -0.12457 -0.12538
-0.00064875 0.0061148 -0.0029337 -0.00015533
0.001761 0.00019298 -0.00022863 -1.7504e-06 0.00081714 -0.00097551 -0.00056735 0.0062609
-0.029315 -0.33157 -0.0028794 0.0036273
-0.00048046 0.00098137 0.00010759 -5.1929e-05 0.0015153 -0.00063251 -0.0029986 -0.00024384
-0.0030722 0.0035153 -0.11873 -0.39499
4580000000 -0.049637 -0.31726 -0.0013208 -0.00071825 -0.0031637 0.0025841 0.00065523 -0.00032607
3.7878e-05 0.00018326 -0.00061119 0.00088566
-0.0013179 -0.00068881 -0.23494 -0.081913 0.0013544 0.004418 0.00053958 -0.00014762
0.00018685 0.00020425 0.00012003 -0.0002795
-0.003155 0.0026118 0.0014052 0.0042866 -0.019643 -0.32101 -0.00023505 0.00036334
-0.0004876 -0.00018565 0.0015675 -0.0011648
0.00064165 -0.00033051 0.00056708 -4.848e-05 -0.00022333 0.00045068 -0.13493 -0.10036
0.0020444 0.0053481 -0.0024356 0.0013319
-4.8522e-05 0.00027422 0.00012012 0.00027027 -0.00060566 -8.4276e-05 0.0021969 0.0052984
-0.055051 -0.33474 -0.0022217 0.0036319
-0.00036606 0.00095449 7.2055e-05 -0.00022727 0.0018145 -0.00093303 -0.0024749 0.001297
-0.0022262 0.0038462 -0.16498 -0.36538
4640000000 -0.075119 -0.31123 -0.0025447 -0.0015177 -0.0030829 0.0027895 0.00049311 -0.0014045
0.0015223 -0.00046255 -8.6527e-05 0.0010189
-0.0025226 -0.001583 -0.24508 -0.054263 0.001923 0.0037372 0.00071438 0.00026506
-0.00041974 0.00028743 -9.0233e-05 -0.00054291
-0.0029655 0.0028633 0.001966 0.003593 -0.044439 -0.31558 0.00011897 0.00075366
0.00082349 0.00024572 0.00041033 -0.0017259
0.00045034 -0.0013366 0.00075832 0.00025912 0.00015972 0.00081027 -0.14035 -0.086192
0.0035995 0.0039709 -0.0025405 0.0014295
0.0015483 -0.00038285 -0.00039134 0.00029164 0.00099858 0.0003159 0.0035255 0.0038708
-0.086872 -0.31801 -0.0025386 0.003863
0.00018021 0.0009932 -6.3357e-05 -0.00056949 0.00082098 -0.0016943 -0.0026411 0.0015242
-0.0023869 0.0039772 -0.18379 -0.35438
4700000000 -0.10313 -0.30648 -0.0039844 0.00012623 -0.0014227 0.0046077 -0.00090346 -0.00089356
0.0010693 -0.00080181 0.0008706 0.00093467
-0.0040992 0.0001047 -0.25675 -0.0357 0.0028199 0.0037462 0.00044779 -0.00042263
0.00025355 0.00038468 3.7772e-05 6.7789e-05
-0.0014207 0.0046835 0.0028291 0.0037583 -0.076007 -0.30935 -9.3936e-05 0.00054509
0.0005809 0.00012716 0.00028477 -0.0012847
-0.00087939 -0.00093255 0.00043154 -0.00049535 -0.00017817 0.00051827 -0.15708 -0.06518
0.0033104 0.0016196 -0.0014963 0.0026467
0.0011579 -0.00088789 0.00027149 0.00026315 0.00075477 0.00019735 0.0032027 0.0016711
-0.1254 -0.30866 -0.001278 0.0042767
0.00066839 0.00053549 -4.382e-05 1.4268e-06 0.00037779 -0.0019222 -0.0014051 0.0027785
-0.0011567 0.0039749 -0.2266 -0.32557
4760000000 -0.13307 -0.29106 -0.0046366 0.0013646 0.00084132 0.0046439 -0.0006389 -0.00058492
0.00023269 -0.0011776 0.0012251 -0.00050193
-0.0045551 0.0012713 -0.25214 0.0067494 0.0032608 0.0031398 6.428e-05 -0.00070069
0.00031738 0.00024955 0.00016038 -0.00030872
0.00093992 0.0044046 0.0031925 0.0031889 -0.10586 -0.29475 0.00081107 0.0002925
0.0011618 -0.00029051 -0.0011569 -0.0013606
-0.00064384 -0.00065458 -2.0991e-05 -0.00065221 0.00080777 0.00031034 -0.15105 -0.048732
0.0023995 0.0013036 -0.00058688 0.0026523
6.5509e-05 -0.0012804 0.00021709 0.00028557 0.0011037 -0.00041439 0.0025221 0.0012192
-0.15807 -0.29045 -0.00024596 0.0044014
0.00083181 -0.00026761 0.0001277 -0.00015392 -0.0017463 -0.0012063 -0.00059446 0.0025929
-0.00048716 0.0043998 -0.23814 -0.30333
4820000000 -0.16014 -0.27715 -0.0048687 0.002669 0.0015557 0.0027769 -0.00081886 -0.00044937
0.0004218 -0.00097597 0.00011236 -0.00032517
-0.004927 0.0027514 -0.26383 0.028961 0.0042266 0.0031798 -0.0001426 -0.0003296
0.00030085 -0.00011284 -0.00023577 -0.00051624
0.0016033 0.0029957 0.0043519 0.0030971 -0.13361 -0.2904 0.00036111 -0.00030407
0.00048649 -0.0011468 -0.0015236 -0.00054965
-0.000916 -0.00038882 -9.5303e-05 -0.00031692 0.00043513 -0.00039933 -0.1663 -0.031057
0.0018144 2.2286e-05 0.00013043 0.0028424
0.00031112 -0.00092409 0.00033689 -7.707e-05 0.000323 -0.0012739 0.0018187 1.4932e-05
-0.19587 -0.27223 -6.5145e-05 0.0038094
0.00023629 -0.00034645 -0.00015253 -0.00050746 -0.0015108 -2.637e-05 0.0001297 0.0029066
-3.617e-05 0.0040578 -0.27498 -0.27334
4880000000 -0.19118 -0.25717 -0.0042263 0.0045841 0.0020154 0.0031529 -0.001419 0.00022391
-0.00091185 -0.00090879 0.00045063 -0.00019347
-0.0041705 0.0046582 -0.25507 0.070698 0.0046379 0.0016067 -0.00035715 -0.00021072
-6.4421e-05 8.7935e-05 -0.00053255 9.6065e-05
0.0022471 0.0030528 0.004703 0.0014123 -0.15203 -0.27621 0.00048687 -0.0003645
-0.00046526 -0.0016957 -0.0010951 0.00017393
-0.0013822 0.00025409 -0.00034162 -0.00026165 0.0004135 -0.00040059 -0.15922 -0.012587
0.00068506 -0.00018006 0.0012327 0.0023412
-0.00077969 -0.00067354 -3.3686e-07 -4.4342e-06 -0.00059573 -0.0015861 0.0006379 -0.00033804
-0.22441 -0.25518 0.00077424 0.0033424
0.00077722 -0.0002175 -0.00052449 5.202e-05 -0.00062824 0.00025683 0.001231 0.0024093
0.0010522 0.0032851 -0.28679 -0.24353
4940000000 -0.21162 -0.23931 -0.0028474 0.0065573 0.0029477 0.0011127 -0.00029159 0.00080998
-0.00090126 -0.0004983 -6.376e-05 -0.00056039
-0.0027623 0.0065354 -0.26645 0.096414 0.0059077 0.0011236 6.2e-05 -3.9489e-05
0.00033381 -0.00024172 -0.00027074 9.5965e-05
0.0030444 0.000977 0.005868 0.0010392 -0.17184 -0.25355 0.00037016 -0.00044387
-0.0011691 0.0001288 -0.00057909 0.00034981
-0.00025365 0.0007651 -7.3734e-06 -7.9079e-05 0.00028327 -0.0003787 -0.1669 -0.0031899
-0.00024007 0.00054296 0.001653 0.0020571
-0.00083925 -0.00057302 0.00028363 -0.00034405 -0.0010537 1.2593e-05 -0.00029933 0.00068919
-0.24705 -0.22635 0.00013527 0.0036176
-8.1345e-05 -0.00069404 -0.00032968 8.7079e-05 -0.00039865 0.0002083 0.0017473 0.0019258
0.00016031 0.0034109 -0.3102 -0.21715
5000000000 -0.23243 -0.21501 0.00010336 0.0072376 0.0032881 0.0018701 -0.00023251 0.00063349
-0.00048661 0.00052649 -0.00014759 -0.00084636
1.0396e-05 0.007234 -0.25257 0.11388 0.0058202 -0.00080739 -0.00029314 -0.00015561
-0.00027309 -0.00058025 -0.00027996 0.0001478
0.0031231 0.0016807 0.0057313 -0.00092067 -0.20107 -0.23902 -0.00053382 -0.00095161
-0.00046093 -9.1847e-05 -0.00021553 -5.9039e-05
-0.0001947 0.00068128 -0.00029599 -9.4533e-05 -0.00049394 -0.00085594 -0.16115 0.020924
-0.00060403 0.0017648 0.0025571 0.0011637
-0.00060228 0.00055553 -0.0002652 -0.00043667 -0.00043272 -0.0001517 -0.00043081 0.0017562
-0.2735 -0.20409 0.00086265 0.0035933
-0.00032915 -0.00073322 -0.00013282 0.00010339 -0.00047087 -0.00021663 0.0025307 0.0011562
0.0005881 0.0035015 -0.32244 -0.18319
5060000000 -0.25314 -0.18733 0.0020334 0.006877 0.0034139 -0.00036323 0.0001692 0.00060221
-0.00041384 -0.00023281 -0.00060114 -0.00011522
0.0019955 0.0068905 -0.23492 0.15052 0.0050891 -0.0020156 -3.5129e-05 0.00021815
-0.00039146 7.8958e-05 -0.00037856 0.00024427
0.003218 -0.00033523 0.0049826 -0.0021035 -0.21513 -0.21801 -0.00045982 0.00045122
-0.00080956 0.00021784 -0.0012976 0.00011261
0.00020782 0.00059217 1.9697e-05 0.00021562 -0.00043239 0.00037347 -0.16269 0.028411
0.00023723 0.0032312 0.0018171 0.00052993
-0.00051566 -0.0002762 -0.00028559 4.2935e-05 -0.00091223 0.00040925 0.00016215 0.0031573
-0.28425 -0.1725 0.0021196 0.0033573
-0.00049537 -0.00011887 -0.00036454 9.9028e-05 -0.0009566 0.00026231 0.0018035 0.00049019
0.0019116 0.0036167 -0.33453 -0.15447
5120000000 -0.26901 -0.16192 0.00347 0.0057156 0.0029889 -0.00059612 0.00039537 0.00057291
-0.00035959 0.00074875 -0.00035846 0.00041102
0.0035044 0.0057434 -0.22919 0.17686 0.0047288 -0.0027347 8.6539e-05 0.00019349
-4.8364e-05 7.2114e-05 7.9409e-05 0.00043371
0.0031477 -0.00052155 0.0046954 -0.0026765 -0.23006 -0.20268 -3.1663e-06 2.1644e-05
-0.00026214 0.00096107 -0.00083186 0.00090263
0.00039362 0.00056371 2.9286e-05 0.00015356 -4.0427e-05 4.8091e-06 -0.15893 0.054547
0.0018846 0.0031217 0.0024485 0.00022548
-0.00022174 0.00085739 -8.0196e-05 4.2132e-05 -0.00022977 0.00069057 0.0018656 0.0031098
-0.29788 -0.13982 0.0017287 0.0032624
-0.00050384 0.00034242 3.7891e-05 0.00038289 -0.00091741 0.00049771 0.0023731 0.00025762
0.0019581 0.0033567 -0.34692 -0.12019
5180000000 -0.28502 -0.13129 0.0049335 0.0047091 0.0033858 -0.0012753 0.00025449 0.00052484
-0.00016953 0.00049452 -0.00042974 0.00031769
0.0050099 0.004719 -0.20653 0.19985 0.003964 -0.0039417 -0.00033949 -0.00029192
1.6848e-05 -0.00018252 5.8011e-05 -2.2622e-05
0.0033677 -0.0014704 0.0039649 -0.0038963 -0.24117 -0.16624 -0.00029237 0.00058796
0.00021141 -0.00013367 -0.00016488 0.00055292
0.00026983 0.0006063 -0.00036105 -0.00025741 -0.00032041 0.00063128 -0.15811 0.06439
0.0030847 0.0034968 0.0022051 -0.00060704
-0.00016432 0.0005502 -3.9872e-05 -0.00016102 0.00015953 -0.00029208 0.0031136 0.0035723
-0.30854 -0.096546 0.0028768 0.0036679
-0.0004955 0.00041958 -2.1009e-05 0.00012556 -0.00059416 0.00058526 0.002335 -0.00060073
0.0028968 0.0035254 -0.34937 -0.087565
5240000000 -0.29309 -0.10434 0.0051482 0.0032655 0.0025467 -0.0029751 0.00066566 -0.0001087
-0.00028294 -0.00015091 9.1872e-05 0.00054562
0.0050927 0.0033248 -0.19473 0.23686 0.0029229 -0.0046325 -4.3314e-05 0.00011351
-0.00012134 -0.00010557 0.00021704 0.00031195
0.0025047 -0.0029673 0.0029844 -0.0047635 -0.25809 -0.14076 0.00024727 0.0002319
-0.00020389 0.000374 0.00012679 0.0010272
0.00070799 -9.6412e-05 -1.4024e-05 0.00013247 0.00027975 0.00019085 -0.15843 0.084926
0.0039064 0.0021211 0.001726 -0.0011665
-0.00033857 -1.2537e-05 -0.00019031 -2.5741e-05 -0.00067622 0.00027143 0.0039826 0.002144
-0.32127 -0.056942 0.003731 0.0025903
0.00013167 0.0006174 0.00022398 0.00039318 -0.00044636 0.0013115 0.0016453 -0.0012401
0.003716 0.0025194 -0.35548 -0.055118
5300000000 -0.29808 -0.074228 0.005925 0.0017595 0.0015354 -0.003096 0.00010087 -0.00026935
0.00044901 0.00069945 0.00011045 8.0215e-05
0.0059448 0.0017269 -0.18662 0.24168 0.0021831 -0.0052223 -0.00013563 0.00029043
-0.00015825 0.00025187 0.00014368 0.00019761
0.0015621 -0.0033449 0.0020638 -0.0054142 -0.27333 -0.11487 0.00025578 -0.00018315
-0.00010153 0.00042387 0.00021413 0.0007201
9.3884e-05 -0.00027354 -8.9793e-05 0.00025235 0.000268 -0.00014608 -0.15077 0.094221
0.0052394 0.0012415 0.0014936 -0.0017542
0.00059655 0.00072857 -7.0567e-05 0.00026603 -1.5574e-05 0.0008857 0.0051952 0.0010552
-0.3318 -0.029707 0.0037198 0.0021293
0.00015725 6.0242e-05 0.00022116 0.0002181 0.00060915 0.001373 0.0015048 -0.0017355
0.0037821 0.0021899 -0.35095 -0.019259
5360000000 -0.29828 -0.0371 0.0058404 0.00067728 0.00032227 -0.0035139 0.00037348 4.0716e-05
0.00015596 0.00025094 0.00048774 4.3781e-05
0.005797 0.00070763 -0.1491 0.26319 0.00087759 -0.0054981 9.4315e-05 0.00022911
-0.00017831 0.00013213 0.00038553 -5.5178e-06
0.00013554 -0.0036504 0.00076278 -0.0054839 -0.27151 -0.087774 0.00048576 0.00042913
0.00018459 0.00045611 0.00029061 0.00072679
0.00032869 -1.9294e-05 2.9202e-05 0.00021155 0.00044032 0.00038359 -0.14885 0.11212
0.0055573 -0.00078269 0.0006873 -0.001971
0.00017574 0.00021117 -0.00014765 7.9918e-05 0.00044498 0.00041817 0.0054623 -0.0007667
-0.32482 0.0080006 0.0048614 0.0017679
0.00054999 -9.68e-05 0.00048804 -2.9977e-05 0.00097708 0.00075554 0.00061048 -0.002009
0.0049054 0.0017969 -0.3486 0.0095372
5420000000 -0.30076 -0.013855 0.0060187 -0.0011658 -0.00035592 -0.0035765 -5.3421e-05 -0.00015643
0.00077444 0.00044435 0.00027025 -0.00018177
0.0059927 -0.0011375 -0.13002 0.28965 1.7594e-05 -0.0055403 6.4205e-05 0.00011066
6.5808e-05 0.00019102 0.00040124 -0.00011917
-0.00056755 -0.0035351 -0.00020549 -0.005487 -0.28691 -0.055304 -0.00015032 -0.00054568
0.001027 0.00019122 0.000941 0.00020224
-3.4294e-05 -0.00017051 8.4491e-05 0.00010849 -0.00015903 -0.00052342 -0.13739 0.12683
0.004609 -0.0022071 8.2822e-05 -0.0018032
0.00084495 0.00044512 0.00010396 0.00016173 0.0010313 0.00011862 0.0046909 -0.0021959
-0.32971 0.037422 0.0049526 0.00054853
0.00035096 -0.00015591 0.00044113 -0.00023877 0.001177 -0.00026621 0.00014204 -0.0016989
0.0050199 0.00051883 -0.34109 0.051152
5480000000 -0.29287 0.022536 0.0049105 -0.001918 -0.0020096 -0.0029599 0.00038188 6.9225e-06
0.00094332 -0.00029428 -7.139e-05 -1.1569e-05
0.004979 -0.0019351 -0.1156 0.29736 -0.0016839 -0.0058208 2.3886e-05 0.00023538
0.00014649 -5.8576e-05 0.00028922 -0.00025324
-0.00182 -0.0029305 -0.001666 -0.0057134 -0.29178 -0.032896 -0.00027383 0.00013664
0.00064072 -0.00036648 0.00095873 0.00018113
0.00034639 1.0412e-05 1.2942e-05 0.00022629 -0.00030004 0.00011799 -0.13085 0.13778
0.0038381 -0.0033392 -2.4812e-05 -0.00183
0.00082106 -0.00031362 7.4937e-05 -0.00014527 0.00063023 -0.0006504 0.0038388 -0.0034148
-0.31812 0.064585 0.0048324 5.7392e-05
-0.0002433 -1.8473e-05 0.0002083 -0.0004079 0.00080038 -0.0003046 -2.4041e-05 -0.0019395
0.0047124 5.7378e-05 -0.33204 0.072984
5540000000 -0.28882 0.047848 0.0040802 -0.0026551 -0.0027167 -0.0019726 0.00035195 -0.00039396
0.00013691 -0.00025202 -0.00028841 1.0585e-05
0.0040866 -0.002623 -0.074622 0.31456 -0.0027509 -0.0050646 0.00043023 0.00010739
-7.6686e-06 -0.00030679 -7.4116e-05 -0.00036999
-0.0027324 -0.0019161 -0.0027141 -0.0049857 -0.29074 -0.012207 0.00016743 -0.00016461
0.00038568 -0.00023052 0.00061767 -0.0005617
0.0003822 -0.00036358 0.00042544 0.00010536 0.00010751 -0.00016557 -0.11929 0.15904
0.0024798 -0.003858 -0.00099338 -0.0019584
0.00012523 -0.00015996 -1.2922e-05 -0.00022315 0.00023356 -0.0003101 0.0023585 -0.0039079
-0.30329 0.0988 0.0048767 -0.0013866
-0.00020018 0.00011814 -0.0002283 -0.00032724 0.00023504 -0.0006487 -0.0011297 -0.0019316
0.0048546 -0.0013237 -0.32403 0.11417
5600000000 -0.27746 0.075848 0.0033349 -0.0035462 -0.0025996 -0.0015298 0.000356 -0.00036584
0.00036517 -0.00030098 0.00025286 0.00040276
0.0033918 -0.0035494 -0.07182 0.32853 -0.0036639 -0.0045736 7.8312e-05 -0.00020098
-0.00015792 3.778e-05 -0.00013029 -0.00030144
-0.0025115 -0.0014935 -0.0038202 -0.004596 -0.2906 0.020044 -3.0568e-05 6.7864e-06
0.00015276 -0.00073697 0.00044795 -0.00042004
0.00034972 -0.00037429 9.7838e-05 -0.0001875 -8.7305e-05 5.0763e-05 -0.11155 0.15843
0.0017485 -0.0037411 -0.0011366 -0.00092155
0.0004537 -0.00028505 -7.7995e-05 9.9929e-05 0.00015045 -0.00048607 0.0017265 -0.0036951
-0.29439 0.12758 0.0042189 -0.001531
0.00020366 0.00051252 -0.00015729 -0.00023873 0.00037985 -0.0003835 -0.001091 -0.00081448
0.0042043 -0.0014719 -0.30189 0.12832
5660000000 -0.26588 0.097999 0.0030488 -0.0036501 -0.0034238 -0.00025594 -0.00031913 -0.0007352
-0.00021856 -0.00060426 0.00031095 -0.00026258
0.0030229 -0.0036611 -0.030344 0.31974 -0.0046107 -0.0030297 -7.2562e-06 -0.00021201
3.1222e-05 4.7557e-05 -0.000155 -0.00019499
-0.0034401 -0.00037283 -0.0046643 -0.002991 -0.29037 0.044136 -0.00016253 0.00014649
-0.00049756 -0.00033264 0.00039829 -0.0012455
-0.00034955 -0.00074998 -9.173e-06 -0.00023235 -0.00014586 0.0001522 -0.096197 0.17842
0.00069274 -0.0040857 -0.001394 -0.00091772
-0.00020951 -0.00065637 8.6162e-05 -4.4973e-05 -0.00047394 -0.00033067 0.00070353 -0.0041209
-0.27952 0.15509 0.0042936 -0.0023039
0.00028022 -0.00035467 2.3627e-05 -0.00019492 4.9103e-05 -0.0010242 -0.0013001 -0.00094
0.0041444 -0.0023058 -0.29342 0.16491
5720000000 -0.25053 0.11942 0.0026967 -0.0042737 -0.0027285 0.00067393 -0.00050394 -0.00022642
-0.0003381 -0.00013848 -0.00012516 -0.00040942
0.0026747 -0.004228 -0.0021666 0.34482 -0.0055799 -0.002719 1.8134e-05 -5.8514e-05
-0.00023575 6.3126e-05 -0.00033663 8.308e-05
-0.0027738 0.00070846 -0.0055948 -0.0026537 -0.28649 0.075057 0.00012087 9.8155e-06
0.00028643 0.00026508 -0.00013691 -0.00071745
-0.00049738 -0.00018205 5.9355e-06 -8.2898e-05 0.000149 5.5395e-05 -0.080245 0.18024
-7.9137e-05 -0.0035405 -0.0014524 -0.00028633
-0.00044909 -2.6346e-05 -0.00026295 2.8742e-05 0.00022739 0.00021251 -0.00013754 -0.0035716
-0.26782 0.18104 0.0037817 -0.0036677
-0.00016936 -0.00030744 -0.00036415 3.5135e-05 -0.00030243 -0.00028224 -0.0015716 -0.00035751
0.0038681 -0.0037118 -0.26224 0.18249
5780000000 -0.23415 0.13693 0.0013857 -0.0048109 -0.0025837 0.0013563 -0.00068925 7.7073e-05
-0.00038556 -0.00035539 -0.00020773 -0.00014787
0.0015052 -0.0047948 0.011142 0.33955 -0.0061041 -0.00057101 -2.2952e-05 -0.00021178
1.1759e-05 -5.4663e-06 -3.8945e-05 -0.0001054
-0.002418 0.0014122 -0.0061379 -0.00050463 -0.28337 0.091844 -5.5631e-05 -0.00013068
6.4826e-05 -0.0002695 -0.00052831 -0.00061585
-0.00066713 0.00012023 -1.1723e-05 -0.00019174 -2.7447e-05 -0.00015098 -0.07116 0.19621
-0.00022051 -0.0033015 -0.0012154 -0.00011675
-0.00031464 -0.00026843 3.692e-05 6.7476e-05 0.00018595 -9.897e-05 -0.00029686 -0.0032041
-0.25726 0.2023 0.002869 -0.0039011
-0.00030431 -0.00018575 -8.8781e-05 -2.3521e-05 -0.00018922 -0.00039056 -0.0012891 -4.8581e-05
0.0027795 -0.0037944 -0.25325 0.20397
5840000000 -0.2201 0.15801 0.00020035 -0.0054761 -0.0020233 0.0010381 -0.00012833 0.00030491
-0.00037535 0.00025864 -0.00025986 -0.00043221
0.00020143 -0.0054736 0.047049 0.34251 -0.0058168 0.00064177 -0.00013381 2.6464e-05
0.0001906 1.2729e-05 -8.9404e-05 0.00031876
-0.002112 0.0012829 -0.0058836 0.00079984 -0.27568 0.11616 -0.00014259 7.7954e-05
-0.00035278 -0.00095381 -0.00081326 -0.00037231
-7.1421e-05 0.00034305 -0.00015275 3.7301e-05 -0.00016017 7.3046e-06 -0.048441 0.19905
-0.00090823 -0.0037283 -0.0014151 0.00027704
-0.0003107 0.00023402 0.00026592 -1.0382e-05 -0.00023001 -0.00085311 -0.00094634 -0.0036737
-0.23987 0.21122 0.0020453 -0.0043755
-0.00025919 -0.00034678 4.8211e-06 0.00036693 -0.00027508 -0.00032704 -0.0012763 0.00038288
0.002192 -0.0043681 -0.21736 0.22817
5900000000 -0.20599 0.16983 -0.001958 -0.0053606 -0.0021162 0.002555 -8.094e-05 5.7214e-05
0.00028648 -0.00011187 -2.395e-05 0.00030093
-0.0019029 -0.0054518 0.067165 0.34203 -0.0050489 0.0021225 -2.2985e-05 -3.624e-05
-1.2765e-05 -0.00020083 -9.8387e-05 -9.8118e-06
-0.0020395 0.0026418 -0.0051 0.0024024 -0.25957 0.1311 -5.5985e-05 -0.00023303
-0.00058566 -0.00026492 -0.00084515 0.00015591
-8.727e-05 6.3468e-05 -7.3372e-06 -4.2921e-05 -0.00018046 -0.0002199 -0.041047 0.2095
-0.0013006 -0.0035234 -0.0011665 0.00029059
0.00028605 -0.00020688 6.3586e-05 -0.00031227 -0.00051297 -0.00055212 -0.0013168 -0.0035552
-0.21389 0.22542 0.001783 -0.0050344
0.00013635 0.00016896 -2.8938e-07 -0.00021008 -0.00078653 -0.00044051 -0.0011279 0.00013926
0.0017781 -0.0050793 -0.20286 0.23757
5960000000 -0.18551 0.18291 -0.0029992 -0.0040269 -0.00062796 0.0026213 -0.00017035 0.00015505
-0.00015956 0.00010974 -4.0103e-05 1.4138e-05
-0.0030984 -0.0039804 0.093872 0.34064 -0.0042231 0.0023113 -0.00022431 1.7022e-05
-2.9006e-05 2.7367e-06 8.601e-05 0.00015733
-0.00064396 0.002548 -0.0039155 0.002311 -0.24438 0.15664 -0.00010069 -0.00021578
-0.00023767 0.00037522 -0.00014908 -7.5116e-05
-0.00013144 0.00017174 -0.00021203 3.6293e-05 -5.0678e-05 -9.6349e-05 -0.022438 0.21775
-0.0023238 -0.0030968 -0.00097358 0.00084945
-0.00022234 0.00012021 -0.00012252 -1.8872e-06 -0.00047738 0.000129 -0.0023534 -0.0030691
-0.19314 0.24066 -0.00018316 -0.0052847
-0.00016189 -2.9664e-06 -1.3894e-05 9.6734e-05 -0.00044901 -0.00030576 -0.0010976 0.00093327
-0.00011431 -0.0053194 -0.17364 0.26457
6020000000 -0.16745 0.19801 -0.0038501 -0.0029525 -0.00018121 0.0030739 -1.8582e-05 0.00061006
-0.00019395 0.00030176 -0.00017565 0.0002388
-0.003756 -0.002913 0.12191 0.33183 -0.004583 0.0034215 -3.7015e-05 0.0001608
-0.00011908 7.7328e-05 -0.00019043 0.00010642
4.4015e-05 0.0031073 -0.0044742 0.0033224 -0.22495 0.16907 -0.00034304 0.00029295
-0.00040041 3.5415e-05 -0.00023904 0.00047794
-1.4141e-05 0.00057951 -5.9468e-05 0.00016177 -0.00028545 0.00029518 -0.016003 0.21337
-0.0028714 -0.0030673 -0.00065265 0.00073568
-0.00019899 0.0003467 -0.00011362 0.00016483 -0.00066951 0.00016099 -0.0029633 -0.0029912
-0.16423 0.25351 -0.00034169 -0.004866
-0.00010155 0.00029524 -0.00024845 0.00019786 -0.00056715 0.00041524 -0.00060339 0.00088446
-0.00042608 -0.0047743 -0.14652 0.263
6080000000 -0.1471 0.20654 -0.0039847 -0.00076146 0.0013527 0.0028177 8.7213e-05 6.9229e-05
0.00019788 0.00012005 0.0003306 0.00012972
-0.0039684 -0.00084947 0.14332 0.33241 -0.0028847 0.0045563 -4.0096e-05 -2.2226e-05
-2.4601e-05 0.00017957 0.00019245 0.00030151
0.0013063 0.0027983 -0.0030704 0.0045505 -0.20642 0.19626 0.00028321 0.00016239
-0.00030985 0.00041252 -0.00015454 0.00023191
0.00011951 4.8955e-05 -3.5152e-05 -7.2953e-05 0.00032573 0.00016101 0.00096138 0.22121
-0.0041354 -0.0020115 -0.000772 0.0010795
0.00011661 0.0001741 8.9725e-05 0.0001797 -0.00028937 0.00074455 -0.0041088 -0.0020154
-0.13543 0.27075 -0.0014809 -0.005333
0.00020958 8.0683e-05 0.00027846 0.00041139 -0.00028286 0.00051274 -0.00070404 0.0010824
-0.001612 -0.0053202 -0.12458 0.28444
6140000000 -0.12981 0.21939 -0.0036064 -0.00060875 0.0015502 0.0021896 7.9135e-05 3.0073e-06
0.00012312 -0.00010368 0.00021671 -0.00023367
-0.003537 -0.000667 0.17011 0.31316 -0.0020501 0.0051778 2.9359e-05 4.9684e-05
0.0004096 1.092e-05 0.0003116 3.3068e-05
0.0017153 0.0021535 -0.0020594 0.0054471 -0.18211 0.2153 0.00035172 -0.00012458
4.9343e-05 0.00068874 -4.8667e-05 0.00062913
8.5834e-05 -1.4198e-05 3.9365e-05 3.8026e-05 0.00033983 -0.00015391 0.013454 0.21215
-0.0046392 -0.00080113 -0.00055007 0.0015105
6.7045e-05 -6.4305e-05 0.0003983 -0.00012865 0.00033813 0.00069921 -0.004676 -0.00084442
-0.11568 0.29015 -0.0030599 -0.0041985
0.00023581 -0.00025456 0.0003111 -6.6071e-05 0.00014688 0.00095497 -0.00050929 0.0014072
-0.0030763 -0.004154 -0.085404 0.28256
6200000000 -0.11445 0.22483 -0.0030315 -0.00023412 0.0021193 0.0010493 0.00010456 0.00035804
-0.00026342 0.00016498 -0.00013519 -0.00046221
-0.0030629 -0.0002014 0.19791 0.31136 -0.00087726 0.005164 2.9438e-05 0.00024483
5.5984e-05 -3.5613e-05 0.00010151 4.4531e-05
0.0021741 0.0010777 -0.00068262 0.0052816 -0.16299 0.22844 0.00014272 -0.00029536
0.00054109 8.1099e-05 0.00021484 0.00022268
0.00012478 0.00034846 3.4671e-05 0.00023888 0.0001098 -0.00030738 0.027008 0.22053
-0.0043672 0.00046311 0.00017116 0.0012823
-0.00019365 0.00015424 2.479e-05 -4.0784e-05 0.00056926 -6.996e-05 -0.0043718 0.00048906
-0.10317 0.29562 -0.0040363 -0.0034518
-0.00011059 -0.00036674 9.7588e-06 0.00011111 0.00022659 0.00035587 7.8724e-05 0.0013383
-0.0040819 -0.0034236 -0.072588 0.29183
6260000000 -0.099187 0.2378 -0.00317 0.00083558 0.0020646 0.00072413 0.00028216 -6.9085e-05
0.00017163 0.00015157 -9.8893e-05 -9.2894e-06
-0.0031371 0.00084917 0.21523 0.29597 -8.0439e-06 0.0054271 3.4029e-05 -0.00010007
-9.3459e-05 -8.6268e-05 0.00019899 0.00015356
0.0020286 0.00062983 0.00011196 0.0052537 -0.14047 0.25001 0.00013422 2.5562e-05
0.00020012 -0.00025829 0.00016867 0.00023405
0.00025283 -0.00012177 4.2882e-05 -9.6051e-05 9.5755e-05 6.9702e-06 0.042911 0.21561
-0.0040341 0.0016279 0.00041724 0.0012193
0.00017668 0.000122 5.8424e-06 -1.7244e-05 0.00010405 -0.0002676 -0.0040227 0.0017418
-0.074107 0.29682 -0.0039977 -0.0022956
-3.0508e-05 -9.7194e-05 0.00028516 0.00015249 0.00030273 0.00012735 0.00043801 0.0012593
-0.0039683 -0.0022127 -0.026559 0.29198
6320000000 -0.082857 0.23966 -0.0025433 0.0015007 0.0021618 -0.00035322 6.9893e-05 0.00013731
-0.00042664 0.00045516 -0.00012608 0.00034882
-0.0026104 0.0014322 0.2405 0.2858 0.0018974 0.0054902 8.7927e-05 3.2551e-05
-1.8147e-05 -0.00012258 8.2344e-05 -9.0975e-05
0.0022228 -0.00052484 0.0019368 0.0054405 -0.12263 0.25876 -0.00021646 -0.00028751
0.00030038 8.3578e-05 0.00034538 2.6053e-05
9.7423e-05 0.00013515 8.5992e-05 2.9994e-05 -0.00022824 -0.00025476 0.04173 0.21662
-0.0034583 0.0020632 0.00083967 0.00076955
-0.00044885 0.00043491 -3.3878e-07 -0.00012755 0.00029522 6.7894e-05 -0.0034121 0.0020566
-0.050831 0.30655 -0.0049281 -0.001556
-0.00019444 0.00019112 0.00019217 -7.9998e-05 0.00051324 1.8886e-05 0.00088503 0.00081579
-0.0049524 -0.0015897 -0.016424 0.28971
6380000000 -0.063248 0.24685 -0.0019018 0.0019215 0.0017194 -0.00066314 -1.6242e-05 -7.5133e-05
0.00021649 0.00011469 0.00020967 0.00013784
-0.0018982 0.0019307 0.25691 0.26637 0.0032099 0.0041509 -0.00016502 -7.1873e-05
-0.00020757 -0.00016441 -7.6247e-05 -0.00019302
0.0017303 -0.00049934 0.0032397 0.004197 -0.094058 0.2747 -0.00025238 0.00011272
0.00041266 -0.00016839 0.00025398 0.00010853
1.7677e-07 -8.3995e-05 -0.00015032 -6.1961e-05 -0.00020633 0.00012058 0.062764 0.20699
-0.0027391 0.0032168 0.0009446 0.00079185
0.00022955 0.00018708 -0.00026504 -0.00016938 0.00031422 -0.00022526 -0.0027308 0.003147
-0.029916 0.29898 -0.0047695 0.00021072
0.00010825 0.00026938 -0.00017644 -0.00031773 0.00015574 5.1657e-05 0.00096152 0.00068953
-0.0048965 0.00016935 0.023472 0.29239
6440000000 -0.040444 0.25744 -0.00087704 0.0025287 0.0016761 -0.00081105 0.00036944 -4.9744e-05
0.00031097 -0.00033645 -3.585e-05 -0.00021347
-0.00092089 0.0025174 0.27738 0.25195 0.0033236 0.0029261 0.000146 1.0752e-05
-0.00015288 2.5714e-05 -0.00012055 -0.00025826
0.0017591 -0.00099074 0.0035231 0.0028059 -0.076918 0.28851 -0.00027048 0.00031563
-0.00027386 -9.5207e-05 0.00035774 -0.00017641
0.00034535 -6.6529e-05 0.00011566 7.2571e-06 -0.00020504 0.00030413 0.064944 0.20298
-0.0015766 0.0037147 0.0010471 0.00071579
0.00040769 -0.00034891 -8.6938e-05 8.957e-05 -0.00037206 -4.6237e-06 -0.0016007 0.0038022
0.012437 0.30261 -0.0045264 0.0015297
-0.00010565 -7.6403e-05 -0.00014106 -0.00025778 0.00034272 -0.00012617 0.00098461 0.00070983
-0.004545 0.001506 0.034965 0.27609
6500000000 -0.021839 0.25686 -0.00010971 0.002019 0.0013861 -0.0011032 0.00016586 -7.3198e-05
9.153e-05 0.00024001 -0.00020758 0.00037646
-0.00012313 0.0020253 0.30202 0.2245 0.0038853 0.0025309 0.00012184 5.6581e-06
0.00022163 0.00015779 0.00031833 -1.3411e-05
0.0013134 -0.00097116 0.0037323 0.0023297 -0.065343 0.28597 7.2243e-05 4.3519e-05
-6.5953e-06 -0.00022476 2.7062e-05 -0.0001934
0.00015702 -6.9432e-05 0.00012338 -1.4801e-05 6.9611e-05 1.1507e-05 0.088862 0.19773
-0.00035107 0.0037208 0.0010538 0.0003929
0.00016417 0.00019068 0.000211 0.00015284 0.00013279 -0.00010438 -0.00032787 0.0037783
0.033863 0.30561 -0.0032096 0.0025004
2.8088e-05 0.00040196 0.00019521 7.9978e-06 0.00015198 -0.00026333 0.0010368 0.00042927
-0.0032009 0.0025926 0.072083 0.27773
