# Supplementary material for: Early Detection of Alzheimer’s Disease via Machine Learning-Based Microwave Sensing: An Experimental Validation
Source: Sensors (Basel). 2025 Apr 25;25(9):2718. doi: 10.3390/s25092718 (PMC12074295; doi:10.3390/s25092718)
Supplement: Supplementary file 1 [file sensors-25-02718-s001.zip › measurements_paper_sensors/26 febbraio - PART1/set1/CSF_10_m5.s6p]

!Keysight Technologies,M9804A,MY58100912,A.14.10.03
!Date: Thursday, April 27, 2023 10:28:33
!Correction: S11(C  6-Port  ) 
!S12(C  6-Port  ) 
!S13(C  6-Port  ) 
!S14(C  6-Port  ) 
!S15(C  6-Port  ) 
!S16(C  6-Port  ) 
!S21(C  6-Port  ) 
!S22(C  6-Port  ) 
!S23(C  6-Port  ) 
!S24(C  6-Port  ) 
!S25(C  6-Port  ) 
!S26(C  6-Port  ) 
!S31(C  6-Port  ) 
!S32(C  6-Port  ) 
!S33(C  6-Port  ) 
!S34(C  6-Port  ) 
!S35(C  6-Port  ) 
!S36(C  6-Port  ) 
!S41(C  6-Port  ) 
!S42(C  6-Port  ) 
!S43(C  6-Port  ) 
!S44(C  6-Port  ) 
!S45(C  6-Port  ) 
!S46(C  6-Port  ) 
!S51(C  6-Port  ) 
!S52(C  6-Port  ) 
!S53(C  6-Port  ) 
!S54(C  6-Port  ) 
!S55(C  6-Port  ) 
!S56(C  6-Port  ) 
!S61(C  6-Port  ) 
!S62(C  6-Port  ) 
!S63(C  6-Port  ) 
!S64(C  6-Port  ) 
!S65(C  6-Port  ) 
!S66(C  6-Port  ) 
!S6P File: Measurement: :
# Hz S  RI   R 50
500000000 -0.32754 -0.053295 -0.011591 -0.0011809 -0.0088025 0.012607 -0.0033483 0.011961
0.012065 0.0055526 -0.0037772 0.0086278
-0.011551 -0.0014136 -0.41042 -0.068742 0.0068226 -0.010575 0.0010734 0.011741
0.0083813 0.0032195 0.0014734 0.013986
-0.0087943 0.012548 0.0067833 -0.010595 -0.25591 0.19579 0.0063883 0.002927
-0.00038504 0.0086944 0.00077041 0.01097
-0.0034374 0.011881 0.0010988 0.011717 0.0063621 0.0029036 -0.32739 0.045683
-0.019833 -0.0052084 0.016668 0.027501
0.011411 0.006024 0.0087279 0.0029874 -0.00041269 0.008417 -0.020367 -0.005811
-0.25669 -0.1588 -0.0282 0.0053489
-0.0038855 0.0083038 0.0014874 0.013543 0.00077751 0.010751 0.016875 0.028516
-0.027651 0.0065743 -0.25405 -0.14283
560000000 -0.31235 0.11009 -0.023324 -0.065135 0.00011945 0.013571 0.0053013 0.011364
0.011063 0.0030734 0.010615 0.0093694
-0.023175 -0.065152 -0.36995 0.093773 -0.041989 -0.037672 0.013766 0.0027218
-0.012565 -0.0020804 0.0037081 -0.00081089
4.6399e-05 0.01371 -0.042204 -0.037623 -0.17989 0.24372 0.00050488 -0.0041449
0.016996 0.0044218 0.0084298 -0.0061909
0.0053385 0.011266 0.013269 0.0030155 0.00081739 -0.0045143 -0.30566 0.13552
0.0036073 -0.023297 0.0052177 -0.021051
0.010794 0.0031334 -0.013422 -0.0019395 0.017173 0.0034044 0.0028593 -0.021733
-0.30554 0.017457 0.0067407 -0.047294
0.010355 0.0097755 0.0040103 -0.0012504 0.0078605 -0.005602 0.005752 -0.020895
0.0072873 -0.048239 -0.32671 0.0048951
620000000 -0.27168 0.087711 -0.024019 0.0096151 0.0038747 0.0089857 0.0084819 -0.00503
0.011735 -0.0014231 0.00056102 -0.0030471
-0.024032 0.0095703 -0.39943 0.040889 -0.019373 0.00098581 -0.0013807 -0.0021055
0.011501 -0.0055715 0.0009806 -0.003368
0.0038757 0.0089546 -0.019387 0.0010438 -0.15255 0.25215 -0.00054702 -0.0046505
-0.0038528 -0.003101 0.008727 -0.0026661
0.0083822 -0.0046494 -0.0013674 -0.0020214 -0.0006867 -0.0047108 -0.26236 0.14511
-0.040323 -0.018851 0.013819 0.029074
0.012455 -0.001009 0.011477 -0.0060281 -0.0036129 -0.0027761 -0.040494 -0.018133
-0.23217 -0.015864 -0.041476 0.014491
0.00081291 -0.0033904 0.0011177 -0.0035786 0.0088863 -0.0031952 0.014067 0.029097
-0.041344 0.014817 -0.2425 -0.030467
680000000 -0.23711 0.17899 -0.026638 -0.013776 0.0050106 0.0050792 0.0010989 -0.0069471
-0.0024808 -0.010987 0.0054052 -0.0057166
-0.026555 -0.013786 -0.38867 0.14319 -0.032402 -0.00082779 -0.0017698 -0.00045193
-0.0023792 -0.0094793 -0.00083155 -0.0019374
0.0051138 0.0050944 -0.032423 -0.00072334 -0.10527 0.2755 -0.00076115 -0.00024294
-0.0015659 0.00054931 -0.0028624 -0.0088426
0.0010244 -0.0070538 -0.0017835 -0.0005172 -0.00090113 -0.00027865 -0.21931 0.19929
-0.024669 -0.0064743 -0.0094401 -0.011581
-0.0025653 -0.010985 -0.0022482 -0.0094336 -0.0017153 0.00062942 -0.025077 -0.0062095
-0.26957 0.083003 -0.006493 -0.0057097
0.0054453 -0.0054197 -0.00080076 -0.0013343 -0.0024838 -0.0089268 -0.008841 -0.01173
-0.0068794 -0.0055301 -0.26 0.073292
740000000 -0.19045 0.17152 -0.040105 0.027431 0.013323 -0.004194 0.00049363 -0.0043955
-0.0050838 -0.0016831 -0.0061276 0.0022588
-0.040154 0.027412 -0.33503 0.16159 -0.035954 0.034586 0.00021034 -0.0063163
-0.012514 0.0073209 -0.0009244 -0.0060222
0.013383 -0.0042463 -0.03591 0.034683 -0.071909 0.27514 -0.0020938 0.0029047
-0.0023821 -0.0048326 -0.0017946 0.0014138
0.00045844 -0.004415 0.00016948 -0.0065108 -0.001953 0.003085 -0.20116 0.20486
-0.042074 -0.0049994 0.02368 0.016453
-0.0054414 -0.001385 -0.012381 0.0074093 -0.002297 -0.004784 -0.042085 -0.0051244
-0.17728 0.10224 -0.042145 0.0029174
-0.0061436 0.0025899 -0.0012437 -0.0066257 -0.0013041 0.0010569 0.023041 0.016891
-0.040653 0.0028862 -0.24824 0.077402
800000000 -0.1629 0.21648 -0.021787 0.016813 0.0057882 -0.010171 -0.0041087 -0.0022379
-0.0045239 0.0018338 0.0048953 0.0008043
-0.021865 0.016788 -0.34213 0.23301 -0.0078527 0.034733 -0.0023185 0.0021569
-0.00065712 0.0024635 0.0009608 0.0053087
0.0057114 -0.010242 -0.0077748 0.034776 -0.034201 0.30133 0.00079642 0.0015437
0.00035219 0.0033714 -0.0014619 0.0009137
-0.0041159 -0.0021703 -0.002389 0.0021845 0.00076136 0.0015957 -0.17301 0.23376
-0.027528 0.015764 0.014939 -0.0095479
-0.0046471 0.0018999 -0.00062565 0.0023998 0.00030492 0.0033178 -0.02748 0.015857
-0.20985 0.13217 -0.016733 0.020399
0.0046183 0.00087369 0.00088289 0.0056111 -0.001544 0.00108 0.014722 -0.0099588
-0.016659 0.020791 -0.24872 0.13246
860000000 -0.12704 0.23787 -0.017085 0.030977 -0.0031971 -0.010043 -0.0020515 0.00040219
0.0039017 0.0049837 -0.0044977 -0.0028391
-0.017173 0.030949 -0.29368 0.27738 0.0084992 0.034465 0.00011131 0.0021235
0.003995 0.00097667 0.0033216 0.00067478
-0.0032257 -0.01003 0.008584 0.03447 0.014971 0.31159 -0.00050527 -0.00027419
0.00247 -0.001386 0.0012809 0.0042686
-0.0018602 0.00045672 0.00017238 0.0020718 -0.00039592 -0.00017322 -0.1348 0.24488
-0.01645 0.020129 -0.0066452 -0.010269
0.0039466 0.0048172 0.0040577 0.00087501 0.0024943 -0.0014055 -0.016445 0.020372
-0.15437 0.1783 -0.02169 0.018662
-0.0041612 -0.003016 0.0034586 0.00050347 0.0014234 0.0040821 -0.006338 -0.0099947
-0.022211 0.017727 -0.19737 0.17656
920000000 -0.10438 0.2606 0.0052475 0.039145 -0.0092447 -0.0045725 -0.0017073 0.0014705
0.0011724 0.0015939 0.0032376 -0.0013211
0.0052369 0.039087 -0.26739 0.29796 0.028784 0.022486 0.0014293 0.0010406
0.0072738 -0.00061694 0.0037027 -0.0029218
-0.0092667 -0.0045427 0.028859 0.022422 0.06113 0.31316 0.0018643 -5.4849e-05
0.0010408 -0.00038243 0.001008 -0.001697
-0.0017126 0.0015633 0.0014844 0.0010426 0.0018599 -8.0066e-06 -0.11099 0.26131
-0.0077579 0.031609 0.0044865 -0.006251
0.0011165 0.0015287 0.0074052 -0.00073328 0.0010018 -0.00041181 -0.007649 0.031536
-0.1411 0.18342 -0.0006694 0.026899
0.0031236 -0.0014541 0.0038558 -0.0030326 0.00090128 -0.0016929 0.0042668 -0.0062011
-0.00086454 0.027038 -0.20686 0.19078
980000000 -0.058267 0.28246 0.017571 0.02982 -0.0093009 0.0046128 0.0016246 0.0034173
0.0036661 -0.0016134 -0.0031908 -0.0027416
0.017541 0.029851 -0.21558 0.33534 0.033702 0.0045236 0.0020181 -0.00013718
0.0014252 -0.0059598 -0.00016885 -0.0027437
-0.0092774 0.0046735 0.033737 0.0044179 0.10817 0.30882 0.00054443 -0.0011358
0.00033375 -0.0018483 0.0014591 -0.00046315
0.0016367 0.0034688 0.0020319 -6.8899e-05 0.00055739 -0.001115 -0.071056 0.27327
0.010901 0.029178 -0.0091925 -0.0079829
0.0037153 -0.0016379 0.0015225 -0.0060626 0.00038333 -0.0018068 0.010883 0.029213
-0.10646 0.21053 0.0071675 0.019812
-0.0033784 -0.0028049 -0.00029741 -0.0028697 0.0014639 -0.00053081 -0.0094255 -0.0079006
0.0073339 0.019707 -0.16549 0.23942
1040000000 -0.016271 0.2903 0.033543 0.018658 -0.0011132 0.0073869 0.0022249 0.00061485
0.00016234 -0.0035072 -0.0001751 -0.0014106
0.033489 0.018658 -0.17977 0.34861 0.029812 -0.015395 0.0015104 -0.0018702
-0.0022732 -0.0027201 -0.0014338 -0.0029751
-0.0010824 0.007407 0.029772 -0.015509 0.15579 0.29483 -0.00054277 -0.0015047
-0.0016776 -0.0011108 -0.00069043 -0.0011803
0.0021927 0.00061687 0.00151 -0.0018497 -0.00054972 -0.0015226 -0.042669 0.28188
0.022037 0.016823 -0.0017317 0.00096206
0.00014763 -0.0035153 -0.0023333 -0.0026808 -0.0016813 -0.0010125 0.022165 0.016693
-0.074355 0.21527 0.015141 0.016963
-0.00018571 -0.0014824 -0.001278 -0.0030281 -0.00059646 -0.0011406 -0.0016898 0.00089291
0.015266 0.017148 -0.14464 0.26089
1100000000 0.027473 0.30055 0.036755 -0.0043428 0.0033338 0.0039849 0.0021593 -0.00087881
-0.0022982 -0.0027658 -0.0042794 9.4662e-05
0.036717 -0.0043127 -0.13755 0.3685 0.015054 -0.028562 -0.0002045 -0.0017354
-0.003745 -0.00057332 -0.0038316 -0.00045703
0.0033707 0.0039884 0.014942 -0.02866 0.20218 0.27517 -0.0018555 0.00023265
-0.0016811 0.00080145 -0.0011293 -0.00056323
0.0021577 -0.0009178 -0.00016461 -0.0017571 -0.001857 0.00024415 -0.0022302 0.28685
0.026334 0.0021182 -0.0024504 -0.00072305
-0.0022611 -0.0027946 -0.003686 -0.00052987 -0.0017187 0.00079913 0.02633 0.0021101
-0.053227 0.22695 0.020009 0.0066465
-0.0042932 9.1835e-06 -0.0038274 -0.00046331 -0.0010635 -0.0005388 -0.0023217 -0.00070817
0.019802 0.006683 -0.099924 0.29316
1160000000 0.079713 0.29742 0.024432 -0.021449 0.0031064 -0.00075603 -0.00012612 -0.0022159
-0.0039249 -0.00067488 -0.0011326 0.0042304
0.024358 -0.021448 -0.0918 0.37359 -0.0044304 -0.029296 -0.0015909 -0.0015893
-0.0024155 0.0026384 -0.0017575 0.0021456
0.003109 -0.0007565 -0.0045643 -0.029309 0.24692 0.24402 -0.00076049 0.0016723
-0.00051851 0.0018199 -0.0010755 0.00045526
-0.00012859 -0.0022362 -0.0015426 -0.0016036 -0.00077892 0.0016937 0.039459 0.28327
0.021091 -0.01344 -0.0037367 0.0042385
-0.0038846 -0.00063764 -0.0024941 0.002663 -0.00051296 0.0017376 0.021165 -0.013384
-0.018621 0.23416 0.018875 -0.0020353
-0.0012377 0.0042337 -0.0017621 0.002126 -0.0011783 0.00039984 -0.0037771 0.0042709
0.018965 -0.0019117 -0.051491 0.2974
1220000000 0.12311 0.28693 0.010676 -0.030925 -0.0014499 -0.001295 0.00013607 -0.00079237
-0.0025662 0.0022624 0.0013347 0.0018999
0.010695 -0.030882 -0.048269 0.38696 -0.017646 -0.021087 -0.0025671 0.0005535
4.0998e-05 0.0031468 -0.00078737 0.0020363
-0.0014486 -0.0012716 -0.017759 -0.021044 0.2856 0.2038 0.00084755 0.0017561
0.00068153 0.0011826 0.00016144 0.00065956
0.00013258 -0.00080785 -0.0025723 0.00058297 0.0008239 0.0017632 0.078969 0.27258
0.0095973 -0.020175 0.0013121 0.0012896
-0.0025618 0.0022961 2.4956e-05 0.0031144 0.00063926 0.0012086 0.0095774 -0.020214
0.0067647 0.24024 0.01291 -0.014623
0.0013191 0.0020114 -0.00077941 0.0020813 0.00018897 0.00071982 0.0012593 0.0012415
0.012832 -0.014572 -0.022127 0.31523
1280000000 0.17392 0.26802 -0.0086248 -0.0293 -0.0020115 0.0021934 -0.00080762 -0.0019946
-0.00072431 0.0031672 0.0025663 0.0012132
-0.0086343 -0.02928 -0.0011047 0.37923 -0.024603 -0.0077654 -0.00094799 0.0015807
0.0019488 0.0017341 0.00085447 0.0020225
-0.002005 0.0022065 -0.024654 -0.0076538 0.31595 0.16068 0.0016083 -1.2763e-05
0.0010531 0.00019025 0.00024331 0.00035275
-0.00081537 -0.0019799 -0.00092397 0.0015406 0.0016271 -2.3283e-05 0.11596 0.25505
-0.0014571 -0.02159 -0.0012125 0.0002404
-0.00072476 0.0031418 0.0019306 0.0017247 0.0010788 0.00015556 -0.0014666 -0.021583
0.043285 0.24289 0.0019187 -0.016001
0.0025087 0.0012453 0.00081177 0.0020393 0.0002687 0.00042372 -0.0011737 0.00035023
0.0019604 -0.015969 0.026876 0.31887
1340000000 0.21212 0.23391 -0.018328 -0.018969 0.00051577 0.004438 -0.0016805 -0.00086355
0.0015876 0.0025647 0.0018426 -0.0015934
-0.018278 -0.018979 0.038744 0.37062 -0.02124 0.0052356 -0.00022698 0.0020532
0.0019415 0.00071406 0.0012709 0.00075736
0.0005464 0.0044502 -0.021265 0.0053459 0.33826 0.11184 0.0010694 -0.0010451
0.00068179 -0.00059916 9.1093e-05 0.00040358
-0.001707 -0.00084614 -0.00018478 0.0020767 0.0010554 -0.0010389 0.14808 0.23185
-0.011332 -0.017417 0.00018318 0.001412
0.001593 0.0025459 0.0019719 0.00075957 0.00069591 -0.00061802 -0.01143 -0.017455
0.0742 0.23526 -0.005462 -0.014348
0.0018633 -0.0015575 0.0013425 0.00080036 0.00015651 0.00029643 0.00029345 0.0013762
-0.0054379 -0.01432 0.065457 0.31473
1400000000 0.24545 0.19663 -0.02433 -0.0071086 0.0050007 0.0032122 -0.0021991 0.00064272
0.0024367 0.00095714 0.00041622 -0.0013834
-0.024295 -0.0071082 0.075637 0.35823 -0.014207 0.013091 0.0014748 0.0014445
0.0013193 -0.00082862 0.0011841 8.5037e-05
0.005042 0.0031988 -0.014156 0.013167 0.35072 0.058574 9.1927e-05 -0.0016024
0.00020205 -0.00037098 0.00038362 0.00037302
-0.0021947 0.00067498 0.0014773 0.0014336 0.00010131 -0.0015924 0.17526 0.20204
-0.017492 -0.0093391 -0.0009031 0.00062813
0.0024672 0.00098749 0.0013312 -0.00082778 0.00018118 -0.00036702 -0.017537 -0.0093099
0.1067 0.22877 -0.011696 -0.008512
0.00034505 -0.0013627 0.0011442 9.0372e-05 0.00042087 0.00037424 -0.00090028 0.00060051
-0.01175 -0.008553 0.11004 0.30587
1460000000 0.26947 0.15281 -0.020683 0.0057268 0.0054178 -0.0016789 -0.0016417 0.001736
0.0021956 -0.00052629 -0.00023024 -0.00077055
-0.020671 0.0056941 0.11044 0.33639 -0.0049782 0.015529 0.0018149 0.00018001
0.00087762 -0.0014913 0.0012627 -0.00050225
0.0054123 -0.0016842 -0.0049217 0.015571 0.35734 0.0041013 -0.0012592 -0.0014299
0.00012323 -0.0002908 0.00080106 -0.00029114
-0.0016169 0.001757 0.001804 0.00020266 -0.0012725 -0.0014476 0.20047 0.17266
-0.018068 -0.0013241 -0.00035263 0.0027837
0.0022197 -0.0005507 0.00086694 -0.0015023 0.00010293 -0.00031932 -0.01808 -0.0013005
0.13676 0.21284 -0.013234 -0.0019281
-0.00023353 -0.00078865 0.0012484 -0.00057442 0.00071781 -0.00024424 -0.00035701 0.0028151
-0.013243 -0.0019739 0.14424 0.28526
1520000000 0.28128 0.11038 -0.014573 0.011086 0.0034107 -0.0040575 0.00010704 0.0027821
0.0021293 -0.0017856 -0.0010554 -0.00023069
-0.014568 0.011067 0.14343 0.32185 0.0024685 0.012573 0.0018063 -0.00083385
-4.8941e-05 -0.0011065 0.0002758 -0.0010143
0.0033911 -0.0040792 0.0025435 0.012566 0.34953 -0.053573 -0.0011431 -0.00037117
0.00051327 -0.00091668 0.00022708 -0.00015075
0.00011431 0.0028042 0.0017954 -0.00083398 -0.0011354 -0.00040193 0.22116 0.13415
-0.016144 0.0051602 0.0021763 0.0021513
0.0021098 -0.0017891 -8.5152e-05 -0.001123 0.00045697 -0.0009639 -0.016159 0.0051945
0.16407 0.19687 -0.012234 0.0028003
-0.0010504 -0.00024835 0.00029669 -0.0010092 0.00021129 -0.00012603 0.0022085 0.002225
-0.012299 0.0027855 0.17679 0.26628
1580000000 0.29059 0.065559 -0.0075006 0.014178 -0.00091737 -0.0047408 0.0017077 0.0019808
-0.00018715 -0.0022639 -0.0001513 0.00043393
-0.0075108 0.014172 0.17031 0.29843 0.0056633 0.0073624 0.00053232 -0.0017639
-0.0007205 -0.0010368 -0.00024822 -0.00069794
-0.00093267 -0.0047004 0.0057024 0.0073589 0.3284 -0.10969 -0.0016724 0.00064115
-0.00045427 -0.001154 0.00026752 -0.00073674
0.0016925 0.0019685 0.00053705 -0.0017586 -0.0016695 0.00063614 0.23305 0.096741
-0.011415 0.010011 0.0028393 0.00064887
-0.00018923 -0.0022756 -0.00070798 -0.0010095 -0.00042875 -0.0011235 -0.011418 0.01008
0.18749 0.17825 -0.0090607 0.0087644
-0.00020971 0.00045028 -0.00027469 -0.00069921 0.00021645 -0.00076542 0.0028335 0.00059671
-0.0090777 0.0087784 0.21 0.2416
1640000000 0.29321 0.024077 -0.00046818 0.012446 -0.0027641 -0.0025271 0.0029896 0.00091781
-0.00064723 -0.0016921 -0.00029123 0.00039497
-0.00048368 0.012438 0.20069 0.27382 0.0058036 0.0024386 -0.00074713 -0.0019629
-0.00097955 -0.0002502 -0.00043924 -0.00067123
-0.0027848 -0.0024935 0.0058278 0.0024108 0.29965 -0.15964 -0.00059521 0.0015609
-0.0010981 -0.00077166 -0.00017399 -0.00055025
0.0029781 0.00091013 -0.00074425 -0.0019688 -0.00061488 0.0015417 0.24454 0.049237
-0.0063937 0.010898 0.0027695 -0.0012711
-0.00066612 -0.0016765 -0.00099544 -0.00024053 -0.0011354 -0.00081188 -0.0063733 0.010922
0.20969 0.15171 -0.0038966 0.010417
-0.00031838 0.00038149 -0.00045848 -0.00068151 -0.00017253 -0.00056007 0.002718 -0.0012745
-0.0039369 0.01043 0.2368 0.21079
1700000000 0.28523 -0.020113 0.0028359 0.0092075 -0.0034576 0.00015011 0.0031091 -0.0014787
-0.0022183 -0.00071247 0.00063094 0.00037635
0.0028193 0.0091994 0.2179 0.24367 0.0033295 -0.00034161 -0.0016733 -0.00057845
-0.0007296 0.0001303 -0.00081659 -0.00040737
-0.0034763 0.00013935 0.0033263 -0.00035971 0.25481 -0.19807 0.00050044 0.0016321
-0.0020341 6.4652e-05 -0.00042042 -0.00069024
0.0031148 -0.0015129 -0.0016711 -0.00056069 0.00049123 0.0016199 0.24043 0.002538
-0.0029759 0.010612 0.0015148 -0.0023221
-0.0022308 -0.00067052 -0.0007346 0.0001483 -0.0020261 0.00011334 -0.0029707 0.010634
0.22596 0.13026 0.0010871 0.010146
0.00061348 0.00040029 -0.00082453 -0.00039039 -0.00035648 -0.00072003 0.0015347 -0.0022937
0.001082 0.01013 0.25368 0.17791
1760000000 0.27485 -0.067826 0.0048518 0.0055182 -0.0022327 0.0011579 0.0011135 -0.0036558
-0.0014751 0.00071268 0.00024225 -0.00050271
0.0048444 0.0055294 0.24571 0.20524 0.00065552 -0.0018119 -0.0012686 0.00028519
-0.00083454 0.00088072 -0.0005069 0.0003396
-0.0022358 0.0011532 0.0006482 -0.0018211 0.20647 -0.23032 0.0013712 0.0011247
-0.00092796 0.0016318 -0.0014732 -0.00047571
0.00112 -0.003648 -0.0012657 0.00029179 0.0013667 0.0010898 0.23406 -0.045898
0.00014039 0.0092535 -0.00023768 -0.0025773
-0.0014767 0.0007308 -0.00080937 0.00089071 -0.0010057 0.0016787 0.00016949 0.0092562
0.24015 0.096327 0.0047783 0.0069657
0.00019057 -0.00053929 -0.00048841 0.00031333 -0.0014078 -0.00039518 -0.00018075 -0.0026106
0.00485 0.0069328 0.26784 0.14105
1820000000 0.25044 -0.10549 0.004587 0.0019303 2.2461e-05 0.002247 -0.0012744 -0.0031003
-0.0011571 0.0011984 -0.0001435 -0.00013739
0.0045727 0.0019394 0.2562 0.17527 -0.0015364 -0.00013477 -0.0012116 0.0011344
6.4087e-05 0.0011037 -0.00057582 0.00032633
1.9342e-05 0.0022672 -0.0015357 -0.00013975 0.15502 -0.24509 0.0016804 0.00031757
0.00013118 0.0023953 -0.0015272 0.0003033
-0.0012981 -0.003127 -0.0011877 0.0011175 0.0017131 0.00027788 0.20644 -0.092591
0.001864 0.0076224 -0.0016875 -0.0018957
-0.0011435 0.0012188 5.6171e-05 0.0011174 0.00013413 0.0023562 0.0018324 0.0075965
0.2554 0.066379 0.0059074 0.0031909
-0.00010071 -0.00012874 -0.00062347 0.00037553 -0.0016155 0.00025483 -0.0017713 -0.001842
0.0058199 0.0031325 0.27153 0.10496
1880000000 0.21583 -0.14464 0.0020377 -0.00019079 -0.00056655 0.0021755 -0.0030318 -0.0019602
7.68e-05 0.0019038 0.00024322 -0.00061683
0.0020344 -0.00018434 0.26184 0.13019 -0.0034024 0.0022924 -9.0172e-05 0.0016445
0.0005795 0.0010525 5.9035e-05 0.00087023
-0.00058197 0.0022165 -0.0033941 0.0023223 0.10311 -0.25185 0.0015351 -0.0013908
0.001721 0.0015396 -0.00091404 0.0014858
-0.0030529 -0.0019312 -9.8072e-05 0.0016485 0.0014763 -0.0013669 0.16924 -0.1326
0.0026782 0.0052303 -0.0023445 7.9352e-05
0.00010188 0.0018932 0.00059756 0.0010155 0.0017189 0.0015113 0.0027077 0.0052613
0.25841 0.03606 0.0057153 0.00055351
0.00022493 -0.00069449 9.4702e-05 0.00081087 -0.00086915 0.0015616 -0.0022452 1.9946e-05
0.0057616 0.00052927 0.27265 0.07203
1940000000 0.17796 -0.17144 -0.00038305 -0.0015645 0.0015252 0.0019829 -0.0037993 0.00055387
0.0014606 0.00094176 -0.00072371 -0.00059382
-0.00039453 -0.0015614 0.26472 0.097754 -0.0016055 0.0050429 0.00094023 0.0012455
0.0015302 0.0003253 0.00075631 0.00025165
0.0014962 0.001981 -0.0015821 0.0050675 0.060283 -0.2439 0.00016512 -0.0020023
0.0021593 6.5686e-07 0.00010079 0.0015817
-0.0038076 0.00052359 0.00094062 0.0012192 0.00010443 -0.0020843 0.11965 -0.16633
0.0021411 0.0037308 -0.0014596 0.0011316
0.0015007 0.00095404 0.0015339 0.00031927 0.0021879 1.9255e-05 0.0021558 0.0037269
0.26166 -0.0026914 0.0040243 -0.0031819
-0.00074743 -0.00054639 0.00078221 0.00021758 0.00024802 0.0016222 -0.0016031 0.0011499
0.0040022 -0.0031729 0.26364 0.034726
2000000000 0.13119 -0.1859 -0.0040359 0.00063436 0.0028931 0.0016052 -0.0020303 0.0037565
0.0012151 7.8977e-05 -0.000666 0.00050571
-0.0040512 0.00062526 0.25119 0.061878 -0.00062557 0.0069422 0.0014362 0.00037472
0.0010894 -0.00099815 0.0003014 0.00016114
0.0028891 0.0015865 -0.00060461 0.0069578 0.017424 -0.22966 -0.0013441 -0.00087413
0.0017668 -0.001149 0.0016672 0.0014433
-0.0020831 0.0037943 0.0014536 0.00031859 -0.0013285 -0.00090876 0.06589 -0.17962
0.00063632 0.0025121 -0.00062835 0.002115
0.0011971 4.8219e-05 0.0010931 -0.0010279 0.0017953 -0.0011485 0.00059155 0.0025285
0.25577 -0.035793 3.1719e-05 -0.0040495
-0.00065127 0.00057313 0.00026973 0.00022293 0.001575 0.0015302 -0.00064083 0.0020718
4.2792e-05 -0.0040071 0.24933 0.0070089
2060000000 0.085504 -0.19356 -0.004956 0.003167 0.0031119 -0.00044216 0.00070177 0.003261
0.0013288 -0.00093579 3.0063e-05 0.0011275
-0.0049357 0.0031424 0.23921 0.032508 0.0038601 0.0082022 0.000879 -0.0005415
0.00057545 -0.0012927 0.00078422 4.2275e-05
0.0031369 -0.00049929 0.003922 0.0081411 -0.01459 -0.21052 -0.0012373 0.00054542
0.00033895 -0.0020408 0.0030787 0.00039342
0.00070134 0.0032065 0.0009502 -0.00053422 -0.0012456 0.00057217 0.013791 -0.17791
-0.0005734 0.0036812 0.0011449 0.0012134
0.0013183 -0.00094036 0.00052099 -0.0012577 0.00028694 -0.0020477 -0.00051351 0.0036751
0.24147 -0.073762 -0.0019446 -0.0041212
-1.7535e-05 0.0010344 0.00067947 5.2479e-05 0.0030746 0.00030602 0.0012014 0.0012517
-0.0019457 -0.0041298 0.23597 -0.017472
2120000000 0.03923 -0.18546 -0.0039061 0.0067679 0.0025186 -0.0027273 0.0029567 0.0017769
0.00034232 -0.0015721 0.0006587 0.00011937
-0.0039242 0.0068227 0.21775 0.0071174 0.0063451 0.0045761 0.0011018 -0.0012326
-0.0010413 -0.0019415 0.00012482 -0.0010444
0.0025605 -0.0026947 0.0064086 0.0045291 -0.043472 -0.19379 -0.00054847 0.0010006
-0.0016555 -0.0015408 0.00042467 -0.0023255
0.0029904 0.0018364 0.0011186 -0.0012228 -0.00062589 0.00095399 -0.038009 -0.16289
-0.0012159 0.005215 0.001155 0.0013931
0.00027009 -0.0016459 -0.0010542 -0.0019942 -0.0016013 -0.0015921 -0.0011393 0.0051957
0.2236 -0.10885 -0.006025 -0.0020497
0.00082741 7.9187e-05 0.00016851 -0.001013 0.00059164 -0.0023068 0.0012546 0.0013616
-0.0060077 -0.0018796 0.21405 -0.033247
2180000000 -0.0007281 -0.17166 -0.0021548 0.010114 0.0008602 -0.0023294 0.0029466 -0.00026818
-0.00019065 -0.00099481 0.0012283 -4.4684e-06
-0.0021645 0.010109 0.1981 -0.011055 0.0074307 0.0041313 -0.00068245 -0.0016488
-0.0019792 0.00042307 0.00023456 0.00017129
0.0007582 -0.0023341 0.0074747 0.0040905 -0.064066 -0.16899 0.00075732 0.0011706
-0.0010267 9.7807e-05 0.00054474 -0.0020128
0.0029817 -0.00026784 -0.00070402 -0.0016869 0.00080081 0.0011909 -0.076433 -0.13616
-0.00031305 0.0074451 0.0020963 0.00017763
-0.00016116 -0.00096332 -0.001956 0.00045413 -0.0010341 0.00013035 -0.00026671 0.0074579
0.19594 -0.13911 -0.0059492 0.0022866
0.0012508 8.037e-05 0.00017165 0.00015343 0.00050726 -0.0019691 0.002051 0.0002487
-0.0059781 0.002254 0.19775 -0.047325
2240000000 -0.029983 -0.1474 0.0022678 0.011478 -0.00027629 -0.0029338 0.0017069 -0.0021586
-0.0018838 -0.00062038 0.00052589 -0.0019219
0.0022601 0.011445 0.17778 -0.017379 0.0084202 0.00065613 -0.00094838 -0.00038514
-0.00062003 0.0010403 -0.00086667 -0.00059722
-0.00032941 -0.0029507 0.0084286 0.00057692 -0.081113 -0.14461 0.0015349 -0.0014449
-0.00081969 0.00024867 -0.0025455 -0.0015245
0.0016693 -0.0022121 -0.00091336 -0.00038218 0.0014863 -0.0014439 -0.11142 -0.10739
0.0017786 0.008891 0.0017959 -0.00070705
-0.001874 -0.00056835 -0.00068898 0.0010643 -0.0008847 0.00012804 0.0017982 0.0088158
0.16536 -0.15804 -0.0055907 0.0052289
0.00048774 -0.0018352 -0.00086916 -0.0006599 -0.0025049 -0.0014975 0.0017857 -0.0007483
-0.0056471 0.0051534 0.17515 -0.057968
2300000000 -0.057486 -0.11972 0.0078749 0.0094693 -0.0012176 -0.0022004 -0.0004151 -0.0012588
-0.00094164 0.00085451 -0.0010654 -0.00088736
0.007871 0.0094781 0.1562 -0.026615 0.0087025 -0.0016261 -0.00087362 0.00046427
-0.00027099 0.0014102 -3.0095e-05 0.0008833
-0.0012423 -0.0022262 0.0087208 -0.0016813 -0.093594 -0.12072 -0.00029083 -0.001207
-0.00015241 0.0018822 -0.0018454 0.0010532
-0.00039904 -0.0013274 -0.00088677 0.00053762 -0.00023741 -0.0012135 -0.13336 -0.070517
0.004919 0.009412 0.00067227 -0.0015874
-0.0010018 0.00082095 -0.00028174 0.0013862 -3.688e-05 0.0019512 0.0049909 0.0093354
0.12697 -0.17857 -0.0033152 0.008319
-0.0010841 -0.00082868 -0.00010201 0.00080383 -0.0017649 0.00093133 0.00059683 -0.0016673
-0.0033152 0.0083226 0.15791 -0.058695
2360000000 -0.073954 -0.087687 0.010772 0.0084101 -0.0010692 -0.0019043 -0.0013282 -0.00090062
-0.00040257 0.00084553 -0.001571 -0.00027334
0.010758 0.0084274 0.14674 -0.026236 0.0084607 -0.0047251 -0.00079945 0.0010379
0.0016822 0.00041334 5.5274e-05 -0.00023377
-0.0011384 -0.0018981 0.0084299 -0.0047982 -0.10294 -0.098522 -0.0022076 -0.00086683
0.0010926 9.0269e-05 -0.00097799 0.0018026
-0.0012941 -0.00088089 -0.00081296 0.001011 -0.0022549 -0.00088256 -0.15058 -0.037246
0.008419 0.0087325 0.0011682 -0.0019153
-0.00039126 0.00090536 0.0016632 0.00040235 0.0011315 8.0199e-05 0.0084078 0.0086613
0.095845 -0.18118 0.00061794 0.008865
-0.0016213 -0.00037038 7.5703e-05 -0.00022742 -0.0010416 0.0018829 0.001279 -0.0021801
0.00062824 0.0089427 0.13651 -0.061665
2420000000 -0.082283 -0.059903 0.01421 0.0028345 -0.0033116 -0.0012393 -0.0008264 0.00025553
0.0013344 0.0012578 -0.0013862 0.0016735
0.014188 0.0028428 0.12856 -0.026651 0.0048885 -0.006669 0.0014196 0.0011515
0.0009242 -0.0014064 -0.00023429 -0.00021489
-0.0033472 -0.0012596 0.004836 -0.0067348 -0.11596 -0.078229 -0.0018592 0.0010709
-0.00021595 -0.00051105 0.00041689 0.0026239
-0.00086261 0.00024746 0.0014573 0.0010975 -0.0018776 0.0011977 -0.16004 0.0072823
0.011688 0.006798 -0.00016294 -0.0028553
0.0012661 0.0011673 0.00088651 -0.0013122 -0.00018491 -0.00040714 0.011721 0.0067717
0.055836 -0.18175 0.0023329 0.0088912
-0.0013885 0.0015518 -0.00015038 -0.00019456 0.00041739 0.0027175 -0.00029061 -0.00264
0.0023237 0.0088683 0.1185 -0.057008
2480000000 -0.082575 -0.028271 0.014066 -0.002546 -0.0019746 -0.00029258 -0.00079549 0.0012663
0.0014398 -0.00084095 0.00026959 0.0014037
0.014082 -0.002544 0.13012 -0.026552 0.0031693 -0.008896 0.0010432 1.1914e-05
-0.00062852 -0.00089055 -0.00018296 -0.00022101
-0.0018976 -0.00027156 0.0030843 -0.0089619 -0.11911 -0.058051 -0.00058414 0.0028996
1.7909e-05 -0.00075095 0.0019012 0.00093323
-0.00078248 0.0012718 0.00109 5.8413e-05 -0.00067402 0.0027874 -0.16172 0.045924
0.015365 0.0018666 -0.0012127 -0.0024429
0.0014448 -0.00086039 -0.00074169 -0.00093638 -8.2569e-05 -0.00088802 0.015455 0.0017312
0.021308 -0.17445 0.0055059 0.0076801
0.00039765 0.0014192 -0.00013484 -0.00025767 0.0019791 0.00084392 -0.0013535 -0.0025849
0.0055861 0.0075364 0.099787 -0.052784
2540000000 -0.086683 -0.0012766 0.011768 -0.0065422 -0.0026986 0.0010495 0.00048886 0.0010971
-0.00020912 -0.0016749 0.00082828 0.0017847
0.011796 -0.006536 0.11699 -0.017768 -0.00092418 -0.0081762 0.00070203 -0.001435
-0.0015943 1.0222e-05 -0.00059258 0.00037568
-0.0026425 0.0011085 -0.00099553 -0.0081571 -0.12582 -0.034413 0.0013985 0.0023987
-0.0012701 -1.5584e-05 0.0015541 -0.00089491
0.00043784 0.0010818 0.00065885 -0.0014431 0.0014307 0.0024669 -0.16023 0.086251
0.015257 -0.0040432 -0.0021046 -0.0020846
-0.00022323 -0.0017064 -0.0016898 5.1693e-05 -0.0011876 5.2787e-05 0.015277 -0.0041319
-0.0082073 -0.15995 0.0078508 0.0060981
0.00098707 0.0016971 -0.00053737 0.00037636 0.0015401 -0.00081609 -0.0021368 -0.0022842
0.0079061 0.0058972 0.084963 -0.03936
2600000000 -0.079135 0.023872 0.0084425 -0.0099847 -0.0014513 0.0028194 0.00091734 -0.00024311
-0.0011053 -0.00070179 0.0019728 0.00055918
0.0084546 -0.009926 0.11172 -0.0327 -0.0033038 -0.0064287 -0.00046862 -0.00079788
-0.00037863 0.0016513 -0.00013733 0.00080272
-0.0014807 0.0028564 -0.0034121 -0.0064234 -0.13039 -0.0093866 0.0028303 0.00031046
-5.9755e-05 0.0016487 0.0012955 -0.0016986
0.00090507 -0.00029758 -0.00053931 -0.00085424 0.0028212 0.00033927 -0.14437 0.12139
0.01271 -0.0091347 -0.0029968 8.2473e-05
-0.0010326 -0.00071584 -0.00028802 0.0016016 -7.8798e-05 0.0016476 0.012741 -0.0093601
-0.043303 -0.14033 0.0095202 0.0053042
0.0020215 0.00051469 -9.9094e-05 0.00080944 0.0012488 -0.0017637 -0.0028815 -4.9796e-06
0.0096988 0.0054018 0.076958 -0.025524
2660000000 -0.073198 0.049674 0.0044243 -0.01178 -0.00032063 0.0012149 5.8205e-05 -0.00014015
-0.0022683 0.00020013 0.0012523 -0.00089686
0.0044619 -0.011777 0.11966 -0.028369 -0.0047644 -0.004844 -0.0013805 -0.00035134
0.00044963 0.0018563 0.00052886 0.00080355
-0.00024355 0.0012197 -0.0047976 -0.0047909 -0.12964 0.011319 0.0020448 -0.0015135
0.00050238 0.0004913 -0.00088921 -0.0014184
0.00011402 -0.00015296 -0.001313 -0.00032386 0.0019594 -0.0014484 -0.12315 0.15253
0.0083471 -0.012489 -0.0026732 0.0010558
-0.002379 0.00034817 0.00045311 0.0018413 0.00041986 0.00053309 0.0082234 -0.012513
-0.064636 -0.12013 0.010889 0.0010646
0.0013339 -0.00088769 0.00059921 0.00087789 -0.0008973 -0.0013901 -0.0026237 0.0011163
0.010792 0.00081737 0.07301 -0.0052082
2720000000 -0.061697 0.068285 0.00018384 -0.011833 -0.00013358 0.0029652 -0.00037164 3.5578e-05
-0.002154 0.0021106 0.00046619 -0.0015024
0.00021587 -0.011809 0.10508 -0.031542 -0.0052132 -0.0012898 -0.0015555 0.00053587
0.0018506 0.00047308 0.00078815 -0.0001967
-0.00014325 0.0029879 -0.0052327 -0.0012668 -0.12428 0.040552 0.00036871 -0.0024674
0.00023862 0.00029271 -0.0010976 0.00063031
-0.00036246 3.6915e-05 -0.0015585 0.00058618 0.00046444 -0.0024993 -0.088846 0.18193
0.0031965 -0.013604 -0.0015879 0.0025067
-0.0021202 0.0021856 0.0018871 0.00046692 0.00025374 0.0003398 0.0032286 -0.013638
-0.085168 -0.087253 0.012183 -0.0016304
0.0005395 -0.0016996 0.00076954 -0.0002165 -0.0010893 0.00065947 -0.0016877 0.0025256
0.012363 -0.0015535 0.076652 0.012851
2780000000 -0.047483 0.087615 -0.0044629 -0.0106 7.1023e-05 0.0012537 0.00066798 -0.00020106
0.0012448 0.0027218 -0.00076523 -0.001762
-0.0044358 -0.010591 0.10399 -0.04343 -0.0041894 4.3847e-05 -7.9186e-05 0.0017014
0.0018339 -0.0010745 0.00015004 -0.00023339
4.1035e-05 0.0012824 -0.0041693 0.00011394 -0.12109 0.071211 -0.0018277 -0.0019793
3.659e-05 -0.00046051 -0.0003348 0.00053348
0.00066042 -0.00014823 -6.6654e-05 0.0017032 -0.0017776 -0.0019046 -0.059053 0.20361
-0.0022218 -0.013405 -0.0007063 0.0018505
0.0012631 0.0025899 0.0017674 -0.001109 0.00015998 -0.00021889 -0.0023837 -0.013479
-0.099875 -0.05399 0.01035 -0.0066678
-0.00081612 -0.0016544 0.00015496 -0.00026744 -0.00057815 0.00064922 -0.00059199 0.0018569
0.010426 -0.0069283 0.080412 0.031683
2840000000 -0.031622 0.10296 -0.0077529 -0.0073042 0.0016794 0.0018706 -6.6017e-05 -0.00035265
0.0013974 0.00096294 -0.0017148 0.00033866
-0.0077051 -0.007289 0.10248 -0.036958 -0.0035466 0.0012822 0.00056507 0.00078269
-0.00022291 -0.0016131 -6.1343e-05 -3.2473e-05
0.0016852 0.0018741 -0.0035526 0.0013173 -0.1149 0.096884 -0.0016609 0.00010563
0.00014545 0.0005155 0.00094047 0.00072205
-9.8629e-05 -0.00044195 0.00050847 0.00078913 -0.0016172 0.00016121 -0.022866 0.21825
-0.0065816 -0.011006 0.00030575 0.001234
0.0014626 0.00096062 -0.00019384 -0.0017098 0.00013523 0.00043789 -0.0066338 -0.010952
-0.10305 -0.022496 0.0079729 -0.0079062
-0.0015562 0.00027479 -5.9357e-05 -7.5935e-06 0.00094863 0.00068632 0.00038354 0.0012606
0.0078519 -0.0080385 0.095169 0.047174
2900000000 -0.016877 0.12245 -0.009083 -0.00308 0.0017209 0.00015477 0.00049422 -0.00082073
0.0020215 -0.0014014 -0.0007486 9.4697e-05
-0.0090863 -0.0030698 0.083326 -0.045069 -0.0012738 0.0027509 0.00094549 0.00018321
-0.00059792 -0.0013595 -0.00036021 -4.846e-05
0.0017784 4.3391e-05 -0.0012705 0.0027816 -0.097587 0.12977 -0.0012393 5.9554e-05
-0.00034263 -0.00072856 0.0016384 -0.00026714
0.00053253 -0.00084783 0.0009012 0.00019288 -0.0012053 3.0045e-05 0.014397 0.22058
-0.0096216 -0.0066889 0.0011391 0.0019843
0.0020431 -0.0014421 -0.00061362 -0.0013653 -0.00040219 -0.00080702 -0.0095592 -0.0066864
-0.10133 0.017357 0.0054036 -0.011155
-0.00077997 2.1872e-05 -0.00031381 7.5481e-05 0.0016924 -0.00044075 0.001105 0.0019069
0.0055838 -0.010954 0.10961 0.052723
2960000000 0.0050083 0.13368 -0.0087136 0.00055788 0.00047402 0.0013747 -0.00067287 -0.0010346
-0.00039121 -0.0017074 -0.00068575 0.00041881
-0.0087374 0.00055499 0.092555 -0.044833 -0.00084811 0.0013831 0.001033 -9.2817e-05
-0.0011326 -0.00061571 0.0004898 0.0004356
0.00058337 0.0014529 -0.00085323 0.0013662 -0.078213 0.16066 -0.00073152 0.00069299
-0.00033109 0.0007944 -0.00014982 -0.0024146
-0.00070145 -0.00095035 0.001065 -0.00017506 -0.00086548 0.00071484 0.056417 0.22707
-0.010331 -0.0018294 0.0017956 0.00024471
-0.00035351 -0.0017677 -0.0011984 -0.00062628 -0.00014851 0.00088223 -0.010368 -0.0017583
-0.089408 0.048894 0.00029187 -0.012202
-0.00076273 0.00045841 0.0004294 0.00031457 -0.00028216 -0.0022421 0.0016998 0.00041794
0.0004448 -0.012283 0.12956 0.064308
3020000000 0.02361 0.14721 -0.0063826 0.0038152 0.0013882 -0.00033106 -0.00087646 -0.00014792
-0.00070022 0.00052088 -0.00016958 0.0007656
-0.0063855 0.0038097 0.08128 -0.033751 -0.00048761 0.00034957 0.00034792 -0.0010133
-0.0016986 0.00050579 0.00064658 -6.9768e-05
0.0013321 -0.00029609 -0.00046014 0.00030536 -0.056869 0.18552 -0.00027643 0.0010636
0.00060866 0.0001765 -0.00058446 -0.0012265
-0.00090297 -0.00012419 0.00034305 -0.0010025 -0.00023834 0.0010506 0.095165 0.21948
-0.0090393 0.0013332 0.00042315 0.00065728
-0.00060425 0.00057209 -0.0017762 0.00047738 0.00067321 0.00043189 -0.0090293 0.001268
-0.072281 0.078175 -0.0025979 -0.010317
-0.00021319 0.00065854 0.00072334 -9.0838e-05 -0.00057905 -0.0016605 0.00047825 0.00053104
-0.0024523 -0.010587 0.15024 0.060276
3080000000 0.051166 0.15617 -0.004502 0.00594 0.0016395 -0.00023126 -0.00069547 8.4367e-05
-0.00057318 0.00023711 8.9661e-06 0.00057003
-0.0044888 0.005949 0.078624 -0.028365 -0.00024614 0.00065682 -0.00030738 -0.00025973
-0.00015128 0.0011957 2.7339e-05 -0.00058171
0.0016633 -0.00022159 -0.00021149 0.00063287 -0.020088 0.20738 -0.00054659 0.00023396
0.00057401 0.00054648 -0.0022401 -0.00059135
-0.00070696 4.2421e-05 -0.00032293 -0.00025059 -0.00046889 0.00014596 0.12853 0.21109
-0.0062299 0.0052198 0.001943 0.00013827
-0.00052263 0.00026588 -4.4908e-05 0.0011728 0.00051252 0.00019008 -0.006168 0.0051714
-0.043208 0.11086 -0.0074918 -0.00865
-1.9495e-05 0.00057936 -2.142e-05 -0.0006243 -0.0022054 -0.00040587 0.0017984 0.00017285
-0.0075325 -0.0086262 0.16502 0.067601
3140000000 0.079488 0.15875 -0.00098734 0.0074799 0.0025403 -0.0014044 -0.0012918 0.00083986
0.0015387 0.00086005 0.00027071 -2.4468e-05
-0.00094276 0.0075082 0.07421 -0.030389 -0.00083456 0.00014201 0.00071118 -2.8068e-05
-0.0001097 0.00072879 0.00062545 -0.00038507
0.0026239 -0.0014397 -0.00088115 0.00011924 0.023109 0.22774 3.1595e-05 0.001484
0.0016239 -0.00075051 -0.0027046 0.000883
-0.0012901 0.00086238 0.00068254 -0.00012602 8.8739e-05 0.0015834 0.16323 0.1854
-0.0029441 0.0064011 0.00060832 -0.0013312
0.0015296 0.00089962 -5.0517e-05 0.00082186 0.0015709 -0.00078411 -0.0027656 0.0064665
-0.025022 0.13002 -0.0084255 -0.0043863
0.00035698 -7.2336e-05 0.00053442 -0.00044091 -0.0028162 0.0007714 0.00069871 -0.0012784
-0.0084453 -0.0043661 0.18964 0.057684
3200000000 0.11123 0.16893 0.0039386 0.0061958 0.00078064 -0.0028868 -0.00019982 0.0019629
0.00054364 -0.0019886 -1.7478e-05 0.00051978
0.0039187 0.0062156 0.084185 -0.028941 -0.00084374 0.00047796 -0.00028152 -0.00076983
0.00076492 0.0011913 -0.0004105 -0.0011394
0.0008624 -0.0027287 -0.00084444 0.0004762 0.067956 0.23208 0.00097815 0.00059044
-0.00013893 -0.0024371 -0.001183 0.0022991
-0.00015446 0.0019317 -0.00028004 -0.00078901 0.00095948 0.00061367 0.18311 0.16294
-4.8623e-05 0.0062508 0.00070654 -0.0013129
0.00039138 -0.0020214 0.0006805 0.0011536 -0.00046714 -0.0023275 -7.5988e-05 0.0062403
0.015254 0.14937 -0.0094775 -0.00025648
9.8634e-05 0.00039913 -0.00039341 -0.0012119 -0.001319 0.0023424 0.00050166 -0.001286
-0.0091053 -0.00032699 0.20521 0.056049
3260000000 0.14305 0.16065 0.0040434 0.0029725 -0.00073774 -0.0024446 0.0010343 0.00097648
0.00023956 -0.0017272 0.00012245 0.00017693
0.0040574 0.0029904 0.092091 -0.032219 -0.0017071 0.0021098 -0.0002281 -0.00020612
0.00088767 -0.00060828 -0.0011009 0.00025649
-0.00087157 -0.0024295 -0.0016379 0.0021481 0.11885 0.22763 0.00054846 -1.1855e-05
-0.0013869 -0.00092057 0.00059648 0.001924
0.00098261 0.0010119 -0.00017259 -0.00016328 0.00043443 -8.4687e-05 0.21042 0.12559
0.0026226 0.0051878 -0.00083786 -0.0017606
0.00031041 -0.0018225 0.00096895 -0.00069327 -0.001062 -0.0007735 0.0026323 0.0052163
0.042297 0.15808 -0.0063696 0.0044846
1.1603e-05 9.7007e-05 -0.0011008 0.00036962 0.0006219 0.0018378 -0.00079574 -0.001716
-0.0065077 0.0043754 0.23463 0.046042
3320000000 0.17263 0.15469 0.0069168 0.0011234 -0.00042557 -0.0016986 0.00084931 0.00027307
-0.001564 -0.001532 0.00032546 8.4368e-05
0.0068851 0.0011634 0.098645 -0.028509 0.00096792 0.0023828 -0.00019565 -0.00055652
-8.7813e-05 -0.00017909 -0.00049056 0.00017218
-0.00044192 -0.0017788 0.00098846 0.0023581 0.16662 0.21864 0.00032032 -0.0001984
-0.0011906 -0.00015187 0.00042108 0.00080629
0.00091515 0.0002274 -0.00027087 -0.0005568 0.00039837 -7.6201e-05 0.21841 0.095376
0.0037731 0.0032797 -0.00088364 0.00018522
-0.0018114 -0.0013878 -4.901e-05 -0.00018406 -0.0012413 -0.0004979 0.003719 0.0032527
0.075086 0.15857 -0.0037283 0.0049039
0.00043359 1.8119e-05 -0.00049655 0.00016409 0.00046406 0.00088138 -0.00079989 5.3445e-07
-0.0036424 0.0046716 0.24977 0.032339
3380000000 0.20769 0.13808 0.0052836 -0.0020743 -0.0011049 0.00054904 0.0011886 0.00038343
-0.0015808 0.00085429 0.00042146 -3.5667e-05
0.0052943 -0.0020702 0.10933 -0.036032 0.00028479 0.002707 -0.0011982 -0.0005871
4.9011e-05 1.8967e-05 -0.00082976 0.00053771
-0.001065 0.00057347 0.00036781 0.0027223 0.20819 0.19588 0.00084075 -0.00035009
-0.0016015 0.00071773 0.00066801 0.0016375
0.0012218 0.00031274 -0.0012001 -0.00063404 0.00077471 -0.00035376 0.23359 0.063783
0.005212 0.0027225 -0.00044999 0.00039423
-0.0015896 0.00088376 6.4088e-05 -3.1145e-06 -0.0016322 0.00089954 0.0053359 0.0027031
0.11856 0.14953 1.5634e-05 0.0060009
0.000383 -8.1812e-05 -0.00089912 0.00052952 0.0010188 0.0016735 -0.00041552 0.00052006
-0.00024719 0.0059326 0.27913 0.014274
3440000000 0.23909 0.11662 0.0041241 -0.0035866 -0.00071206 -0.0017594 0.00084433 -0.00016554
-0.001664 0.0014607 0.00070897 0.00013508
0.0041075 -0.00357 0.10307 -0.041021 0.0031409 0.0020305 -0.001036 0.001124
9.6243e-05 0.00027248 0.00012447 0.00092452
-0.00067781 -0.0018208 0.0031914 0.0019475 0.24644 0.16667 -0.00011661 -0.00034935
0.00020761 0.0011616 0.0010269 0.00068269
0.00084623 -0.00010148 -0.00094995 0.0010934 -0.00031617 -0.0003769 0.23457 0.030824
0.0069469 -9.3041e-06 -0.00042393 4.7645e-05
-0.0015508 0.0015598 9.3148e-06 0.00029438 -7.0481e-05 0.0012994 0.0068956 -0.00011271
0.14849 0.13852 0.0030552 0.0031034
0.00065644 0.00017873 6.0491e-05 0.00088333 0.00083802 0.00081452 -0.00020698 -3.5057e-05
0.002998 0.0035875 0.29579 -0.015141
3500000000 0.271 0.085231 0.0022752 -0.0041961 -0.0013937 0.0015649 0.0010452 -0.00077958
-0.00074097 0.0013185 0.00058379 -0.00086044
0.0022655 -0.0042048 0.11564 -0.064751 0.0032099 0.0010108 -0.00042082 0.00067756
0.00039097 1.9698e-06 0.0001623 0.00035768
-0.001389 0.0016007 0.0032016 0.0010052 0.2755 0.13298 -0.00012395 -0.00018296
-0.00016869 0.00070208 0.0017568 6.4942e-05
0.0010277 -0.00086778 -0.0004615 0.00075414 7.116e-05 -0.00019291 0.23897 0.0040159
0.0067278 -0.0026443 0.0003886 -0.00011156
-0.00096464 0.0011399 0.00043952 2.5876e-05 3.7979e-05 0.0007619 0.0068099 -0.0026645
0.19305 0.11144 0.0039557 0.0012972
0.00073427 -0.00087092 2.5758e-05 0.00022865 0.0016995 7.0056e-05 0.00030739 8.828e-05
0.0042036 0.0014345 0.31571 -0.043318
3560000000 0.28975 0.051292 0.0005225 -0.0055572 -0.00013923 -0.00058671 0.00067732 0.00030221
0.0015194 0.0017461 -0.00030631 -0.001251
0.0005313 -0.0055825 0.10964 -0.070025 0.0056622 -0.001043 0.00040947 0.00071346
0.00067876 -0.00016805 0.00024053 0.00032202
-0.00027945 -0.00058718 0.005675 -0.0011929 0.30308 0.090286 -0.00034878 -0.00018125
0.00053195 0.00063454 0.001484 -0.00091393
0.00065666 0.00025017 0.00036986 0.00064816 -0.00035433 -0.00019843 0.22993 -0.032252
0.0062899 -0.0056959 -0.00066471 -0.0006555
0.0016216 0.0016461 0.00061422 -1.4819e-05 0.00056877 0.00046323 0.0061311 -0.0055814
0.21399 0.096869 0.0033091 -0.0017893
-0.00035284 -0.0010369 0.00032697 0.00022831 0.0014847 -0.00091789 -0.00063576 -0.00058053
0.0031268 -0.0020704 0.32751 -0.082269
3620000000 0.30624 0.013599 -0.00089686 -0.0034241 -0.0017637 0.00011504 0.00023472 -0.0018525
-0.00011795 0.00082927 -0.00038651 -0.00096426
-0.00085957 -0.0034703 0.11035 -0.099191 0.0035571 -0.004168 0.00029102 0.00057431
-0.00011381 -0.00089739 0.00046307 0.00026856
-0.0017627 -0.00013776 0.0035708 -0.0041982 0.31542 0.045788 -7.0967e-05 -0.00080987
5.5528e-05 0.00043021 0.00057833 -0.00081049
0.00022847 -0.0018122 0.00031286 0.00056697 -2.9303e-05 -0.00075435 0.21865 -0.062527
0.001574 -0.007515 -0.0012705 0.0010088
-5.4862e-05 0.00075644 -0.00014737 -0.00088504 3.4431e-05 0.00040365 0.0015612 -0.0076132
0.23678 0.05509 0.0013254 -0.0019347
-0.00052063 -0.00099758 0.00040316 0.00022551 0.00081334 -0.00069555 -0.0011399 0.00086478
0.0010666 -0.0016282 0.32998 -0.11739
3680000000 0.31041 -0.030913 -0.0033203 -0.0038562 -0.00082156 0.0017123 -0.0012277 -0.00024573
0.0013592 3.2854e-05 -0.0013108 -0.00051292
-0.003268 -0.0038859 0.10601 -0.11637 0.001247 -0.0046352 0.00077911 0.00026638
-0.00036969 -0.00064694 0.00067013 0.00034213
-0.00079542 0.0017516 0.0011795 -0.0046002 0.32625 -0.0043101 -0.00071466 -0.00054867
0.001184 0.0011078 0.00074388 -0.0018303
-0.0011989 -0.00018295 0.00081306 0.00025134 -0.00073324 -0.00068009 0.20547 -0.096394
0.00044804 -0.0067202 -0.001023 0.0011314
0.0013575 2.7805e-05 -0.00036082 -0.00063207 0.0011417 0.0010661 0.00059262 -0.0065719
0.25649 0.029731 0.0007725 -0.0024554
-0.0012175 -0.00046951 0.00070827 0.0003862 0.00042962 -0.0019706 -0.00101 0.0012703
0.0010001 -0.0024084 0.32839 -0.16275
3740000000 0.31222 -0.066483 -0.0026072 -4.3712e-05 -0.0022405 0.0026414 4.7457e-05 -0.00073943
-0.00032051 -3.7558e-05 -0.00098578 0.00032365
-0.002633 -7.2766e-05 0.097176 -0.13839 0.00065668 -0.0050389 0.0003855 -0.00034508
-0.00051307 -0.00026401 0.00058173 0.00013646
-0.002065 0.0025472 0.00054864 -0.0050458 0.32902 -0.043854 -0.00065874 0.00011433
-9.7967e-05 -0.00013707 -0.00073351 -0.0012088
4.3695e-05 -0.00077242 0.00035834 -0.00032453 -0.00074927 8.3487e-05 0.18394 -0.12055
-0.0017842 -0.005978 0.0010199 0.0028477
-0.00031502 7.0434e-06 -0.00050541 -0.0003144 -0.00023226 0.00017185 -0.0020943 -0.0060322
0.26227 -0.0093244 -7.9329e-05 -0.0018297
-0.00095814 0.00036001 0.00057301 0.00013024 -0.00029404 -0.0013926 0.00098375 0.0025444
5.0809e-05 -0.0016787 0.31584 -0.20168
3800000000 0.3066 -0.11259 -0.001962 0.0003701 0.00088209 0.0038441 -0.0013429 -0.0017009
0.001476 0.0010361 -0.00099048 0.00042434
-0.0019476 0.00034508 0.086023 -0.15335 -0.0022758 -0.0047978 0.00018008 0.00026846
-0.00091887 -9.3357e-05 0.0009762 -0.00019262
0.00089249 0.003836 -0.0023233 -0.0047773 0.32477 -0.084558 -0.0005588 0.00012754
0.00089583 0.00016472 -0.00087296 -0.00046359
-0.0013967 -0.0016474 0.00017703 0.00030133 -0.00048622 0.00022778 0.1741 -0.14587
-0.0034003 -0.0048842 0.0013874 0.0017787
0.001443 0.0010475 -0.00082776 -0.00022848 0.0011679 -0.00027448 -0.0033785 -0.0047293
0.27547 -0.049911 0.0010715 -0.0014235
-0.0011137 0.00047604 0.0008826 -0.00025849 -0.0010441 -0.00034595 0.0015565 0.0017324
0.001452 -0.0012145 0.30675 -0.24364
3860000000 0.29557 -0.14423 -0.00075792 0.00076993 0.0026039 0.0018058 -0.0020993 0.0011907
0.00042697 -0.0010277 -0.00019948 0.0018735
-0.00077722 0.00076883 0.06668 -0.16273 -0.0032582 -0.004738 0.00056428 -0.00065972
-0.00089064 0.0015208 0.0006134 -0.0012506
0.0026475 0.0017961 -0.0032581 -0.004745 0.30535 -0.1251 -0.00085517 0.00077294
0.00053111 -0.00063153 -0.0007689 -0.00032086
-0.0019838 0.0012114 0.00052368 -0.00068644 -0.00089236 0.00064846 0.14636 -0.16041
-0.0030454 -0.0049453 0.002233 0.0010457
0.00044134 -0.0010619 -0.00074652 0.0015803 0.0003002 -0.00075461 -0.0030309 -0.0049143
0.2707 -0.081084 -0.00013049 -0.0022895
-0.00010845 0.0017134 0.00055556 -0.0012741 -0.00058839 -0.00031589 0.0023043 0.0010606
-0.00017574 -0.0022675 0.28409 -0.2813
3920000000 0.28026 -0.18454 0.0017033 -0.00016075 0.0036738 0.0022666 0.00016152 0.00090984
0.00036936 -0.00022543 0.00048557 6.0404e-05
0.0017307 -0.00015393 0.039321 -0.17882 -0.0048911 -0.00298 -0.00036884 -3.565e-05
0.00029506 0.00035349 -0.00031508 -0.00036083
0.0036551 0.0023345 -0.0049093 -0.0030178 0.29878 -0.15783 -7.4316e-05 0.0012831
0.0016385 -0.0013237 -0.000202 -4.4611e-05
0.00012086 0.00090474 -0.00037292 -0.00010464 4.8652e-05 0.001427 0.12593 -0.17142
-0.0047862 -0.0038246 0.0021656 -0.00044518
0.00030724 -0.00032043 0.0002223 0.00034343 0.0015633 -0.0014187 -0.0047772 -0.0038173
0.26244 -0.13067 0.00065412 -0.0020278
0.00058572 0.00018877 -0.00035189 -0.00041227 -0.00046754 -0.00015749 0.002217 -0.00044917
0.0007957 -0.0023443 0.26227 -0.30905
3980000000 0.25302 -0.22015 0.0015899 -0.0034263 0.0048393 -0.00032142 5.4432e-05 0.001026
0.00071445 -0.0016475 0.00068392 0.00016775
0.0016155 -0.0034457 0.016784 -0.19184 -0.0053291 -0.0011949 0.00068175 0.00044832
0.00090244 0.00036003 -1.7485e-05 -0.0010862
0.0048656 -0.00038627 -0.0054026 -0.0011664 0.27013 -0.18862 0.0015863 0.00019002
-0.0014915 -0.0015865 -0.00085473 -0.00078989
0.00010737 0.0010693 0.00069267 0.00052458 0.0015069 -8.0528e-06 0.089749 -0.19249
-0.0049379 -0.0038652 0.0015877 -0.0012015
0.00062152 -0.001852 0.00073813 0.00037786 -0.0013435 -0.0011642 -0.0048193 -0.0040521
0.24961 -0.16071 0.0010608 -0.0045945
0.00063243 0.000113 -8.1913e-06 -0.0010398 -0.0005629 -0.00049645 0.0015977 -0.0010874
0.00070638 -0.0043222 0.22741 -0.34651
4040000000 0.22537 -0.24578 -0.001063 -0.0041371 0.0035228 -0.0031331 0.00030799 0.00029137
-0.00031168 -0.0010542 0.00036348 -0.00019867
-0.0010425 -0.0041015 -0.0084154 -0.19905 -0.0047199 2.3888e-05 0.00031448 -0.0010495
-0.00010552 7.5859e-05 -0.001321 9.0188e-05
0.0035102 -0.0031629 -0.0047454 8.0154e-05 0.24767 -0.22176 0.00023231 -0.00052601
-0.0010908 6.1085e-05 -0.001384 9.7341e-05
0.00033238 0.00023402 0.00022382 -0.00096545 0.00018545 -0.00034405 0.068068 -0.1875
-0.0066509 -0.0014835 0.0015015 -0.00067947
-0.0004456 -0.00093744 0.0001071 9.0131e-05 -0.00049719 -0.0001652 -0.0068287 -0.0015131
0.23526 -0.19418 -0.0021402 -0.0034896
0.00040968 -0.0001705 -0.0014591 4.44e-05 -0.001687 -7.3281e-05 0.001489 -0.00050864
-0.0018668 -0.0033378 0.19026 -0.36429
4100000000 0.19484 -0.26938 -0.0036735 -0.0027583 0.00096567 -0.0035164 -0.00033821 1.4724e-05
0.00020797 -0.0017151 0.00075408 0.00034186
-0.0036752 -0.0027726 -0.03419 -0.20221 -0.0046036 0.00095145 -0.00017149 -0.00028543
0.00055306 0.00032693 -0.00053956 0.00019173
0.0009392 -0.0035178 -0.0045388 0.00097663 0.22557 -0.24805 0.00024007 -0.0001004
-0.00081327 -0.00029255 -0.0014303 0.00025203
-0.00030374 2.6095e-05 -0.00020428 -0.0002646 0.00040839 -0.00036201 0.034662 -0.20091
-0.0065181 0.000489 0.0010668 -0.0012639
0.00011429 -0.001863 0.00060737 0.0003113 -0.00090422 -0.00029186 -0.0066024 0.00058527
0.21705 -0.21883 -0.0022886 -0.0047137
0.00069393 0.00036076 -0.00051287 0.00013714 -0.001314 0.00057846 0.0012772 -0.0013071
-0.002056 -0.0045552 0.15655 -0.39077
4160000000 0.16557 -0.28628 -0.003802 -0.0017004 -0.00027026 -0.003361 0.00066593 3.2174e-06
-0.0036135 -0.00072557 0.00074783 -0.00075097
-0.0038192 -0.0016908 -0.0598 -0.19817 -0.0047467 0.0026473 -0.00038763 -0.00029997
0.0002495 -0.00026333 -0.00084689 0.00025525
-0.00039615 -0.0033289 -0.0047162 0.002834 0.19285 -0.26365 0.00057573 -0.00037177
-0.00078372 -8.518e-05 -0.0012201 0.0008162
0.00065704 -9.9457e-06 -0.00029181 -0.00031277 0.00055384 -0.00020858 0.010173 -0.18843
-0.005963 0.0016649 0.00080819 -0.0022812
-0.003454 -0.00080308 7.8219e-05 -0.00035635 -0.0012362 -0.00018218 -0.0055651 0.0018133
0.18213 -0.25274 -0.0051807 -0.0031412
0.000702 -0.00069776 -0.0008127 0.00037271 -0.0012 0.00071135 0.00053813 -0.0023055
-0.0048922 -0.0036411 0.10698 -0.39968
4220000000 0.13739 -0.30169 -0.0045233 0.00022308 -1.0289e-05 -0.003472 -0.00031728 -0.00030372
-0.00091879 0.0010908 0.00050853 -0.0012915
-0.0045418 0.00024538 -0.096208 -0.18778 -0.0022723 0.0032623 -0.000207 -0.00013731
0.00025671 8.7534e-05 -0.00083806 0.0010051
-6.4961e-05 -0.0035343 -0.002238 0.0032364 0.16289 -0.28948 2.0087e-05 -1.2595e-05
0.00031852 -0.00024008 -0.00016472 0.0011355
-0.00035628 -0.00031493 -0.00027973 -0.00015946 1.441e-05 -9.5959e-05 -0.013351 -0.18684
-0.0043499 0.0022776 -2.0598e-05 -0.002243
-0.00093944 0.0010927 0.00026793 4.171e-05 0.00038407 4.9025e-05 -0.0044006 0.0021237
0.16556 -0.27482 -0.0043968 -0.0025009
0.0005148 -0.0014414 -0.00082711 0.00098726 -0.0003567 0.0014926 0.00015238 -0.0021629
-0.0047932 -0.0026393 0.079069 -0.41228
4280000000 0.10625 -0.31044 -0.0030039 0.0019118 -0.0018011 -0.0040555 -0.00034731 0.00071004
-0.00031617 0.0012674 -0.00073105 -0.00036915
-0.0029746 0.0018907 -0.12143 -0.19155 -0.0028208 0.0028851 -0.00078703 -0.00032579
0.00032367 0.00015873 0.00050748 0.00072225
-0.0018974 -0.0040944 -0.0027461 0.0029601 0.13329 -0.29683 0.00073843 -0.00030608
-0.0010382 0.00066839 4.9152e-05 0.00078742
-0.00031757 0.00061059 -0.00073556 -0.00036347 0.00074541 -0.00016873 -0.051039 -0.17182
-0.0048761 0.0029888 -0.00041895 -0.0019879
-0.00042027 0.0013036 0.00038022 0.0002228 -0.00098725 0.00098912 -0.005144 0.0029322
0.11756 -0.29494 -0.0065773 -0.00037849
-0.0007584 -0.00027842 0.00045924 0.00078588 -2.5011e-05 0.00057359 -0.00047267 -0.0021113
-0.0065745 -6.9243e-05 0.02882 -0.41783
4340000000 0.078974 -0.31942 -0.0019126 0.0020593 -0.0021865 -0.0014054 0.00018188 0.0005089
0.00015766 0.00066776 -0.00017444 -0.00086468
-0.0019017 0.0020633 -0.1417 -0.16555 -0.0020783 0.0037744 -0.00010902 0.00060427
-0.00027652 -0.00057115 0.00036204 0.00040633
-0.002288 -0.0014159 -0.0020934 0.003876 0.097316 -0.31348 -0.00029748 -0.00080259
-0.00015946 0.0010869 0.00072729 0.0019841
0.00024689 0.00045044 -0.00011302 0.00062936 -0.00033599 -0.00085396 -0.068704 -0.16911
-0.0042526 0.003499 -0.0016211 -0.0023556
-6.6543e-07 0.00068357 -0.00032175 -0.00040941 0.00034164 0.00082917 -0.0043347 0.0035685
0.08817 -0.31818 -0.0048596 0.0018391
-0.00024748 -0.00087016 0.00047209 0.00045295 0.00073088 0.0018389 -0.0016407 -0.0022748
-0.0049219 0.0020249 -0.0052227 -0.41082
4400000000 0.047641 -0.32507 -0.00086169 0.0017241 -0.0023497 -0.0017435 0.00084854 0.0013107
7.7566e-05 0.00070997 -0.00030607 -0.00082
-0.00091528 0.001731 -0.17044 -0.15559 -0.0015493 0.0041462 -0.00031945 0.0004963
-0.00011462 -0.00045409 0.00078827 0.00034962
-0.0023867 -0.0016092 -0.001546 0.0040925 0.067411 -0.31909 -0.000122 -0.00020951
0.00048801 0.00050633 0.00090969 0.0012472
0.00096498 0.0012787 -0.00032886 0.00051928 -0.00028641 -0.00021186 -0.093402 -0.15609
-0.0035743 0.005157 -0.0021074 -0.0014604
0.0002678 0.00056825 -0.00012169 -0.00066698 0.00028316 0.00033374 -0.0035014 0.0053335
0.055134 -0.32764 -0.004557 0.0012282
-0.00043282 -0.00069161 0.00063124 0.00040181 0.00097247 0.0013973 -0.0020985 -0.0014185
-0.0041524 0.0011972 -0.050714 -0.41575
4460000000 0.012176 -0.32422 -0.00046801 0.00041321 -0.0039365 -0.0010719 0.0014465 -0.00063959
-0.00056703 0.0010054 -0.00093933 -8.2818e-05
-0.00045854 0.000405 -0.19211 -0.12594 -0.00062713 0.004826 -0.00038205 0.00077546
-0.00042936 -0.00017277 0.0004671 -0.00066131
-0.0041015 -0.00097734 -0.00050852 0.0048557 0.042653 -0.32622 -0.00056181 -0.0005495
0.0009273 0.00043295 0.0019396 0.00062628
0.0013516 -0.00068336 -0.00038094 0.00079297 -0.00047166 -0.00046854 -0.10654 -0.13468
-0.0017385 0.0062537 -0.0022324 -0.0010697
-0.00050333 0.0010591 -0.00046096 -0.00013759 0.00073249 0.00043755 -0.0014969 0.0064602
0.018638 -0.32023 -0.0042527 0.0031403
-0.0010244 -0.00012719 0.00053388 -0.00073946 0.0018162 0.00032275 -0.0023129 -0.0010236
-0.0041007 0.0029979 -0.090827 -0.39673
4520000000 -0.012084 -0.32494 -0.00031127 -0.00038066 -0.0038746 0.00026618 0.00063298 -0.00015155
0.0017511 0.00010893 -0.00062491 0.00091088
-0.00032886 -0.0003739 -0.21667 -0.10869 0.00075745 0.0049621 0.00055447 0.00079462
-0.00026508 0.00011631 0.00024367 -0.0001414
-0.0039235 0.00034442 0.00089089 0.0050089 0.011319 -0.32397 -0.0010702 0.00057752
0.0010141 -0.0010802 0.0017951 -0.00073759
0.00064163 -0.00020208 0.00059987 0.00074733 -0.0010766 0.00051162 -0.12449 -0.1254
-0.00075063 0.006403 -0.0030423 -9.5938e-05
0.001729 0.00010919 -0.00039921 0.00010412 0.00075806 -0.0010524 -0.00047765 0.0060918
-0.028906 -0.33133 -0.0029301 0.0034387
-0.00063781 0.00099337 0.00017432 -0.00012284 0.0016854 -0.00061376 -0.0030097 -0.00019894
-0.003115 0.0031405 -0.1193 -0.39462
4580000000 -0.049566 -0.31734 -0.0012932 -0.00068712 -0.0032075 0.0026087 0.00066196 -0.00031365
0.00021053 -2.1465e-05 -0.00047575 0.00074961
-0.0013004 -0.00070816 -0.23499 -0.081976 0.0013043 0.0042666 0.00062091 -5.3653e-05
0.00016492 0.00018032 1.583e-06 -0.00018411
-0.0031732 0.0026193 0.0012699 0.0043114 -0.020084 -0.32101 -4.0217e-05 0.00056993
-0.00050913 -0.00019358 0.0015541 -0.00095578
0.00071307 -0.00033747 0.00061283 -7.4052e-05 -0.0002702 0.00057433 -0.1349 -0.10047
0.002179 0.005515 -0.0025246 0.0011741
0.00012187 3.3211e-05 0.00014931 0.00010701 -0.00041909 2.4418e-05 0.0021016 0.0054254
-0.054528 -0.33519 -0.0024753 0.0038308
-0.00064857 0.00079891 9.9924e-05 -0.0001805 0.0016815 -0.0010225 -0.0026139 0.0011801
-0.0026221 0.0039271 -0.16447 -0.36519
4640000000 -0.075113 -0.31119 -0.0025851 -0.0016303 -0.0031047 0.0028597 0.00048387 -0.0013893
0.0015213 -0.00034994 0.00019062 0.00098091
-0.0025314 -0.0016044 -0.24514 -0.054258 0.0017861 0.0037967 0.000701 0.00027787
-0.00039066 0.00027601 4.4257e-06 -0.00064951
-0.002986 0.002939 0.0017901 0.003808 -0.044959 -0.31536 0.00021612 0.00079535
0.00080262 -0.00010647 0.00045186 -0.0021394
0.00043582 -0.0013377 0.00071998 0.00030543 0.00027568 0.0006924 -0.14031 -0.086103
0.0037303 0.0036312 -0.0025741 0.0017108
0.0015782 -0.00030656 -0.00024305 0.00032655 0.00096996 -4.3962e-05 0.0036275 0.0037171
-0.087302 -0.31815 -0.0023992 0.0040657
0.0002041 0.00090677 -0.00012055 -0.00068453 0.00033937 -0.0021377 -0.002592 0.0016525
-0.0026386 0.0043231 -0.18344 -0.35448
4700000000 -0.10318 -0.30638 -0.0040211 6.8017e-05 -0.0014122 0.0044805 -0.00089549 -0.00090356
0.0011168 -0.00081757 0.00077334 0.00065852
-0.0040418 7.4022e-05 -0.25677 -0.035608 0.0028005 0.0039823 0.00048938 -0.00045688
0.00012661 0.0002897 -0.00025922 1.8532e-06
-0.0013741 0.0045471 0.0028469 0.0038549 -0.075558 -0.30902 -0.00015707 0.00054863
0.00029512 0.00013077 1.3208e-05 -0.0013901
-0.00091502 -0.00095125 0.00041542 -0.00052135 -0.00019378 0.00047287 -0.15709 -0.065287
0.0031533 0.0015662 -0.0012929 0.0024935
0.0011083 -0.00089961 0.00012593 0.000279 0.00045971 0.00016132 0.0031154 0.0016853
-0.12569 -0.3086 -0.0011876 0.004237
0.00078577 0.00079836 -9.7626e-05 0.00011131 -7.9118e-05 -0.0012865 -0.0012177 0.002632
-0.001127 0.0042505 -0.22673 -0.32548
4760000000 -0.13318 -0.29111 -0.0047107 0.0013706 0.00074109 0.0047953 -0.00068535 -0.00063976
0.00013659 -0.0010855 0.0010523 -0.00036667
-0.0047228 0.0013657 -0.25209 0.0068321 0.0032898 0.0030964 9.1583e-05 -0.00066675
0.00028781 0.00038208 0.00013048 -0.00019649
0.00074608 0.0046963 0.0032629 0.0031364 -0.10612 -0.29489 0.00080271 0.00029771
0.0011902 0.00021545 -0.0011329 -0.0010658
-0.00067682 -0.00059106 4.2003e-05 -0.00069393 0.00073677 0.00033621 -0.15102 -0.048622
0.0024314 0.0011599 -0.00068929 0.0026962
0.00015531 -0.0011748 0.00032076 0.0001821 0.0010135 -0.00016404 0.002581 0.0011527
-0.1585 -0.29063 -0.0005321 0.0042884
0.00098646 -0.00036165 4.7527e-05 -0.00022262 -0.0013144 -0.0011295 -0.0006851 0.0027049
-0.00031232 0.0044693 -0.23801 -0.30323
4820000000 -0.1602 -0.2771 -0.0048591 0.002692 0.0016143 0.0029603 -0.00085745 -0.00043445
0.00030434 -0.0010142 8.864e-05 -0.00032153
-0.0048811 0.0026687 -0.2638 0.029036 0.0043242 0.0031435 -0.00013135 -0.00032013
0.00042532 -0.00010177 -0.00024352 -0.00043903
0.0015772 0.0028694 0.0042893 0.0030114 -0.13328 -0.29026 0.00046418 -0.00026284
0.0006556 -0.0010697 -0.001092 -0.00019905
-0.00084627 -0.00041453 -8.5511e-05 -0.00030284 0.00057143 -0.00019877 -0.16623 -0.031072
0.001753 -0.00011971 0.0001189 0.0029938
0.00035142 -0.0010432 0.00032602 -1.1862e-05 0.0007575 -0.0010964 0.0019059 -1.7967e-05
-0.19622 -0.27222 -4.4099e-06 0.0037884
5.8614e-05 -0.00035364 -0.00015905 -0.0004459 -0.0011186 -0.00025439 7.2095e-05 0.0029174
9.0313e-05 0.0038239 -0.27513 -0.27331
4880000000 -0.19121 -0.25711 -0.0041588 0.0045792 0.0021072 0.003069 -0.001417 0.00012962
-0.00084202 -0.00080979 0.0004698 -0.00017451
-0.0041725 0.0045849 -0.25508 0.070731 0.0047743 0.0015058 -0.0003672 -0.00021458
-5.0083e-05 0.00010256 -0.00024276 8.9107e-05
0.0021859 0.0030099 0.0047404 0.0014241 -0.15212 -0.27681 0.00044501 -0.00034836
-0.00036428 -0.001711 -0.00059631 -9.1415e-05
-0.0014232 0.00012843 -0.00034006 -0.00021345 0.00037521 -0.00044027 -0.15926 -0.01257
0.0004737 -9.9093e-06 0.0010748 0.0023658
-0.00092162 -0.00076418 6.5436e-06 0.0001638 -0.00043595 -0.001641 0.00067683 -0.00018759
-0.22435 -0.25481 0.00073725 0.0034568
0.00053364 -0.00025389 -0.00034593 -5.337e-05 -0.00077474 -0.00010601 0.0011549 0.002375
0.0010776 0.0033623 -0.28678 -0.24363
4940000000 -0.21181 -0.23929 -0.0028035 0.0065712 0.0028503 0.0011463 -0.00029344 0.00076518
-0.00083134 -0.00055862 -0.00020094 -0.00068687
-0.0028463 0.0065618 -0.26647 0.096373 0.0058039 0.0011319 -2.4751e-05 -0.00011521
0.00023276 -0.00045363 -0.00036768 0.00019732
0.0029097 0.0010666 0.0058096 0.00096059 -0.17204 -0.25354 0.00018496 -0.00051747
-0.0012834 -0.00034028 -0.0003439 0.00036618
-0.0002953 0.00074963 -5.0809e-05 -9.0047e-05 0.00024665 -0.00050222 -0.16681 -0.0031078
-0.00023167 0.00069271 0.0019441 0.0020489
-0.00082184 -0.00050582 0.00019206 -0.00041841 -0.0011008 -0.00013381 -0.00018079 0.00052504
-0.2468 -0.22598 0.00039767 0.0032691
-9.2246e-05 -0.00068948 -0.00034248 0.00022426 -0.0004894 0.00013969 0.0018035 0.001975
0.00036705 0.0030657 -0.30996 -0.21723
5000000000 -0.23238 -0.21492 5.311e-05 0.007238 0.0031616 0.0017269 -0.00018932 0.00066855
-0.00044574 0.00048231 -0.00015856 -0.00081645
3.2838e-05 0.0072597 -0.25255 0.11397 0.0056326 -0.00073727 -0.00029547 -0.00011691
-0.00019875 -0.00053164 -0.00017139 -1.9869e-05
0.0031428 0.0017839 0.0056499 -0.00082501 -0.20195 -0.23925 -0.00057921 -0.00085981
-0.00084624 -9.7662e-05 -0.00025878 -0.00013102
-0.00020985 0.00067216 -0.00028404 -0.00013753 -0.00059444 -0.00091381 -0.16112 0.020963
-0.00032136 0.001865 0.0024101 0.0011396
-0.00046092 0.00062715 -0.00025616 -0.0005499 -0.00064665 -0.00027252 -0.00060371 0.0018266
-0.2732 -0.20425 0.00067744 0.0036806
-0.00013293 -0.00082174 -0.00025584 -9.0663e-06 -0.00050909 -4.3702e-05 0.0024873 0.0011369
0.00025044 0.0036106 -0.32261 -0.18273
5060000000 -0.25327 -0.18724 0.0021019 0.0069228 0.0032769 -0.00026635 0.0001846 0.00060371
-0.00038894 -5.0822e-05 -0.00058799 -0.00016127
0.0020924 0.0068915 -0.23481 0.15054 0.0051121 -0.0020496 2.9779e-05 0.00020638
-0.00045433 0.00015257 -0.00032946 0.0002644
0.0032982 -0.00036328 0.005129 -0.0021156 -0.21513 -0.21766 -0.00030057 0.00037559
-0.00091355 0.00050122 -0.0011205 5.8952e-05
0.00016331 0.00057367 -7.3476e-06 0.00022803 -0.00039838 0.00044638 -0.1627 0.028453
0.00038502 0.0029843 0.0018728 0.00059888
-0.0003779 -8.7081e-05 -0.00039849 0.0001158 -0.0007387 0.00048801 0.00028263 0.0031201
-0.28408 -0.17316 0.001802 0.0033379
-0.00057442 -0.00022101 -0.00035889 0.00034395 -0.00087176 8.6375e-06 0.0017026 0.00046995
0.0014348 0.0034895 -0.33433 -0.15422
5120000000 -0.2691 -0.16174 0.0034799 0.0057283 0.0030614 -0.00059545 0.0003941 0.00060657
-0.00020259 0.00076258 -0.00031525 0.00027099
0.0035106 0.0057218 -0.22906 0.17696 0.0047393 -0.0026984 3.93e-05 0.00020011
9.8828e-05 7.9047e-05 4.629e-05 0.00030908
0.0031235 -0.00058803 0.0047535 -0.0027376 -0.22994 -0.20276 -4.2693e-07 4.4931e-05
-0.00015359 0.00099365 -0.0012464 0.00071801
0.0004291 0.00063327 5.2666e-05 0.0002075 -1.7568e-05 4.7941e-06 -0.15891 0.054464
0.0016933 0.0029206 0.0023889 0.00028344
-0.0001708 0.0007345 8.5662e-05 9.0941e-05 -0.00021776 0.00080499 0.0017034 0.0030686
-0.29832 -0.1398 0.0018016 0.0034234
-0.0003549 0.00032824 5.7823e-05 0.00020852 -0.001203 0.00076432 0.0024278 0.00036562
0.0019042 0.0037055 -0.34698 -0.12013
5180000000 -0.28501 -0.13133 0.0050264 0.004685 0.003338 -0.0013432 0.00020953 0.00055247
-0.00020103 0.00048917 -0.00048756 0.00039167
0.0050302 0.0046661 -0.20646 0.19982 0.0040554 -0.0038696 -0.00031604 -0.00022504
-8.463e-05 -0.00025686 -9.533e-05 5.7883e-05
0.0034006 -0.001333 0.0039675 -0.0039387 -0.24087 -0.16584 -0.00028459 0.00074654
0.00038789 9.448e-06 -0.00027719 0.00079616
0.00023677 0.00054297 -0.00031665 -0.00019967 -0.00028997 0.00067368 -0.15807 0.064351
0.003045 0.0034819 0.0023703 -0.00071773
-0.00016076 0.00051845 -0.0001426 -0.0001968 7.0014e-05 -7.2544e-06 0.0032319 0.0034913
-0.3085 -0.096576 0.0029121 0.0032414
-0.00047501 0.00031704 -5.802e-05 8.6779e-05 -0.00026916 0.00086728 0.0022878 -0.00072996
0.0029738 0.0034855 -0.34918 -0.087865
5240000000 -0.29324 -0.10424 0.0051722 0.0033485 0.0026352 -0.0028945 0.00067965 -3.021e-05
-0.00035324 -0.00013945 8.2087e-05 0.00061757
0.0051461 0.0033886 -0.19466 0.23699 0.0029976 -0.0046507 1.3514e-05 9.9415e-05
-0.00012599 -8.0062e-05 0.00018883 0.00039323
0.0025289 -0.0028816 0.0029038 -0.0047318 -0.25761 -0.14085 0.00037168 0.00031758
-0.00045702 0.00033616 -6.1514e-06 0.0014443
0.00069197 -0.00010555 -1.526e-05 0.00010577 0.0003349 0.00022788 -0.15837 0.08489
0.0038691 0.0021732 0.001692 -0.0012257
-0.00032186 -0.00013092 -0.00023266 -5.671e-05 -0.00027774 0.00034071 0.00406 0.0020417
-0.32168 -0.056599 0.0036509 0.0027696
0.00011289 0.00070187 0.00024313 0.00041004 -4.3927e-05 0.0012977 0.0017125 -0.0013593
0.003868 0.0026458 -0.35543 -0.055134
5300000000 -0.29804 -0.074205 0.0058961 0.0017756 0.001456 -0.003266 6.9359e-05 -0.00028863
0.00049653 0.00080233 0.00019503 0.000121
0.0058758 0.0017781 -0.18659 0.24174 0.0020695 -0.005362 -0.00012688 0.0002332
-0.00010433 0.00031213 0.00031117 0.00017806
0.0014275 -0.0032971 0.002084 -0.0053632 -0.27374 -0.11491 0.00038638 -0.00019056
9.9416e-05 0.00054543 0.00071706 0.00077329
7.0163e-05 -0.00029712 -9.7305e-05 0.00021378 0.00036082 -0.00020998 -0.15086 0.094294
0.0050849 0.0013084 0.001481 -0.0016395
0.00057004 0.00077597 -4.0928e-05 0.00027855 0.00011374 0.00060764 0.0050215 0.0011557
-0.33187 -0.029686 0.0035598 0.0020276
0.00020106 9.6768e-05 0.00025414 0.00022077 0.0005727 0.00078128 0.0012781 -0.0015876
0.0038046 0.0021193 -0.35093 -0.019042
5360000000 -0.2982 -0.037022 0.0058471 0.00067131 0.00039676 -0.0036552 0.00032583 3.0725e-05
6.3018e-05 0.00036755 0.0005645 -4.0285e-07
0.005848 0.0007024 -0.14909 0.26322 0.00087847 -0.0055123 7.7773e-05 0.00022193
-9.4518e-05 8.1878e-05 0.00053056 -0.00010052
0.00029744 -0.003625 0.00068231 -0.005536 -0.27154 -0.087972 0.00033289 0.00043522
0.00017234 0.00034689 0.00073541 0.00049204
0.00035724 -9.7425e-06 9.2686e-05 0.00021446 0.00033474 0.00046905 -0.14882 0.11218
0.0055869 -0.00069675 0.00070273 -0.0019241
0.0001039 0.00035493 -0.00014826 0.00013836 0.00021136 0.00051329 0.0055601 -0.00072351
-0.32488 0.0084346 0.0049634 0.0021707
0.00054186 9.6343e-06 0.00058261 -6.6007e-05 0.00079033 0.00045284 0.00079795 -0.0019351
0.0050526 0.0016639 -0.34892 0.0095708
5420000000 -0.30074 -0.013773 0.0059851 -0.0011675 -0.00050943 -0.0035317 2.2826e-05 -0.00017303
0.00085202 0.00045399 0.0002558 -0.00024933
0.0059756 -0.0011514 -0.12998 0.28966 -3.0314e-05 -0.0055084 0.00010849 0.0001099
0.00010495 0.00015059 0.00034876 -0.00016473
-0.000622 -0.0035949 -4.0699e-05 -0.0055442 -0.28749 -0.055137 -0.00011096 -0.00051836
0.00093395 0.00034989 0.0010971 -1.732e-05
-3.9639e-05 -0.00016498 8.3697e-05 0.00013004 -0.00021327 -0.00058911 -0.13736 0.12668
0.0048035 -0.0021827 0.00019177 -0.0018331
0.00075814 0.00034952 7.1689e-05 0.00013442 0.00097585 4.1604e-05 0.0047025 -0.0023464
-0.32936 0.037458 0.0049074 0.00042241
0.00025013 -0.00023215 0.00026137 -0.00014602 0.00096251 8.4646e-07 9.7014e-05 -0.0019019
0.0047424 0.00025497 -0.34092 0.051072
5480000000 -0.29291 0.022605 0.0049705 -0.0019575 -0.0018747 -0.0029412 0.0003844 6.2627e-06
0.00095974 -0.00028885 -8.355e-05 -9.2794e-06
0.0049295 -0.0019576 -0.11549 0.29734 -0.0016128 -0.0057501 7.6492e-06 0.00024723
8.9613e-05 -1.8312e-05 0.0002804 -0.00017649
-0.0019753 -0.0029869 -0.0017021 -0.0057623 -0.29192 -0.032544 -0.00031364 0.00013128
0.00068442 -0.00040238 0.00074417 2.9121e-05
0.00039521 -3.0328e-05 3.7966e-05 0.00022921 -0.00031554 0.00019246 -0.13096 0.13785
0.0039389 -0.0035622 -0.0001181 -0.0018917
0.00098571 -0.00036233 6.9071e-05 3.3727e-05 0.00069135 -0.00049553 0.0037666 -0.0034282
-0.31792 0.064052 0.0048438 0.00012071
-4.6019e-05 -0.00010413 0.00031678 -0.00024288 0.00071323 -0.00013879 -0.00016689 -0.0018927
0.0045623 8.3059e-06 -0.33225 0.072922
5540000000 -0.28877 0.047846 0.004091 -0.0026306 -0.0026682 -0.0018376 0.0003659 -0.00037113
0.00011621 -0.00024719 -0.00024796 2.0274e-05
0.0040902 -0.0026149 -0.074547 0.31461 -0.0026661 -0.0050239 0.00043534 0.00013558
6.5508e-05 -0.00026447 -8.8746e-05 -0.00042742
-0.0026944 -0.0017991 -0.0027376 -0.0049412 -0.29065 -0.011619 0.00023825 -0.00014289
0.00040559 -0.00017127 0.00049042 -0.00042347
0.00034109 -0.00036865 0.00041438 0.00011357 0.00020488 -0.0001131 -0.11923 0.15909
0.0023064 -0.0038532 -0.0010634 -0.0019381
6.4334e-05 -0.0001661 7.1628e-05 -0.0002661 0.00040906 -0.00017906 0.0023236 -0.0038119
-0.30379 0.098489 0.0049707 -0.0013816
-0.000268 6.8837e-05 -0.00011839 -0.00039803 0.00054855 -0.00030188 -0.00096889 -0.0017718
0.00491 -0.0010001 -0.32379 0.11413
5600000000 -0.27747 0.07599 0.0033635 -0.003584 -0.0025408 -0.0016431 0.00035288 -0.00036247
0.00034431 -0.00029609 8.3829e-05 0.00050236
0.0033473 -0.0035263 -0.071748 0.32854 -0.0037728 -0.0047164 5.7966e-05 -0.00019704
-0.00014536 6.0478e-06 -0.00021951 -0.00021742
-0.0025634 -0.0016005 -0.0038476 -0.0046519 -0.29031 0.01999 -7.555e-05 2.5512e-05
0.00017767 -0.00073919 0.00038029 -0.00038055
0.00035071 -0.00036902 7.6026e-05 -0.00021319 -4.5161e-05 5.4893e-05 -0.11159 0.15833
0.0016368 -0.0036985 -0.0010673 -0.00094966
0.00036603 -0.00031147 -0.00011204 7.0836e-05 0.00024137 -0.00052162 0.0017948 -0.0037842
-0.2945 0.12768 0.0044247 -0.001451
8.8046e-05 0.00042202 -0.00024837 -0.00020715 0.00048636 -0.00053614 -0.0011266 -0.001029
0.004358 -0.0013907 -0.30217 0.12853
5660000000 -0.26578 0.098051 0.0030562 -0.0036191 -0.003509 -0.00030474 -0.00032963 -0.00074155
-0.00019588 -0.00063408 0.00038062 -0.00022548
0.0030629 -0.0036308 -0.03024 0.31979 -0.0045613 -0.0030313 -1.5112e-05 -0.00015722
7.3926e-05 0.00012485 -9.0087e-05 -3.183e-05
-0.0034649 -0.00034562 -0.0046158 -0.0029782 -0.29031 0.04383 -0.00017294 0.00013934
-0.00045739 -0.00031311 0.00026138 -0.0011029
-0.00032536 -0.00076144 -2.8018e-05 -0.00019152 -0.00020332 0.00018639 -0.096328 0.17849
0.00071966 -0.004018 -0.0014152 -0.0010058
-0.0002506 -0.00058689 -9.654e-06 5.0977e-05 -0.00043009 -0.00039505 0.00057887 -0.004149
-0.27953 0.15529 0.0040713 -0.0026511
0.000365 -0.00026396 -0.00015412 -7.6311e-05 0.00014408 -0.00090288 -0.0013912 -0.00085242
0.0043035 -0.0023753 -0.29322 0.16473
5720000000 -0.25047 0.11948 0.0026069 -0.004254 -0.0027578 0.00072509 -0.00052521 -0.00020871
-0.00045465 -0.00010124 1.7822e-06 -0.00021053
0.0026503 -0.0042502 -0.0022053 0.3449 -0.0056888 -0.0027688 4.7301e-05 -8.6491e-05
-0.00022851 4.9714e-05 -0.00025202 0.00015442
-0.0027343 0.00076849 -0.0057471 -0.0026483 -0.28699 0.075164 0.00020277 0.00011157
0.00026494 0.00042004 -0.0001469 -0.0002408
-0.00048735 -0.00021941 5.9666e-05 -6.1166e-05 0.0001604 3.6954e-05 -0.080194 0.18021
-8.6777e-05 -0.0035316 -0.0015343 -0.00038637
-0.00039273 -9.1815e-05 -0.00025417 7.9775e-05 0.00024984 0.00045432 -0.0002339 -0.0035594
-0.26766 0.18106 0.0040951 -0.0038069
-5.7339e-05 -0.0003025 -0.00025138 0.00022373 -0.00014567 -0.00035597 -0.0015649 -0.0003098
0.0041423 -0.004006 -0.26229 0.18217
5780000000 -0.23414 0.13695 0.0014547 -0.0048535 -0.002428 0.0011674 -0.0007031 8.4476e-05
-0.00028574 -0.00033016 -0.00024433 -0.00023474
0.0014594 -0.0048338 0.01133 0.33948 -0.0060908 -0.00054719 -6.9527e-06 -0.00021507
4.8474e-05 1.8636e-06 -2.0217e-06 -0.00014316
-0.0024307 0.0012495 -0.006032 -0.00044655 -0.28341 0.091853 -9.5914e-06 -8.7412e-05
0.0001532 -0.00010672 -0.00039346 -0.00052942
-0.00071461 0.00010618 -3.4833e-05 -0.00021166 -3.2976e-05 -0.00010791 -0.071218 0.19616
-0.00015695 -0.0033582 -0.0012691 -2.3464e-05
-0.0003236 -0.0003454 4.0134e-05 -2.459e-05 0.00017476 -0.0001849 -0.00019381 -0.0033106
-0.25701 0.20236 0.0026995 -0.0038125
-0.00026028 -0.00026008 -3.6799e-05 -0.00019595 -0.00034053 -0.00073164 -0.0012274 -1.813e-05
0.0027501 -0.0040493 -0.25336 0.20395
5840000000 -0.22014 0.1581 0.00019066 -0.0054651 -0.0021899 0.001145 -0.00013175 0.00030543
-0.0003715 0.0003201 -0.00032098 -0.0004804
0.00016485 -0.005473 0.047127 0.34252 -0.0058583 0.00072234 -0.00018162 3.2892e-05
0.00023379 -6.3508e-05 -8.8056e-05 0.00014559
-0.0021074 0.0011318 -0.0058957 0.00083347 -0.27571 0.11625 -0.0001867 -3.8748e-05
-0.00025825 -0.00075039 -0.00049881 -0.00035494
-0.00012964 0.00031505 -0.00015076 3.9009e-05 -0.00023156 3.3619e-05 -0.048435 0.19906
-0.00090422 -0.0037818 -0.0012599 0.00017261
-0.00038635 0.00025317 0.000201 -4.5674e-05 -0.00043545 -0.00072804 -0.00093241 -0.0037133
-0.24009 0.21098 0.0021029 -0.0043574
-0.00031338 -0.00043204 -2.0955e-05 0.00021997 -0.00073491 -0.00035205 -0.0013293 0.00021453
0.001853 -0.0043575 -0.21738 0.22827
5900000000 -0.20593 0.16989 -0.001926 -0.0054315 -0.0021495 0.0025072 -0.00010015 7.9492e-05
0.00027261 -0.00014139 2.4224e-05 0.00022716
-0.001918 -0.0054361 0.067213 0.34194 -0.0050329 0.0021148 1.5655e-05 -2.2032e-05
1.303e-05 -0.00023323 -6.9658e-05 -0.00010047
-0.0020925 0.002646 -0.0049949 0.0022712 -0.2597 0.13128 -1.2417e-05 -0.00016043
-0.00041132 -0.0004664 -0.00086362 -3.1091e-05
-9.2733e-05 9.3527e-05 -8.0391e-06 -1.7537e-05 -3.8635e-05 -0.00018193 -0.041065 0.20952
-0.0014412 -0.0036254 -0.0011715 0.00032063
0.00022591 -0.00012022 5.9191e-06 -0.00027873 -0.0003459 -0.00033996 -0.0013523 -0.0035343
-0.21403 0.22531 0.0018248 -0.0051927
-1.4809e-05 0.00037164 -0.00011283 -5.3488e-05 -0.0006481 -0.0001013 -0.0011703 0.00038426
0.0017789 -0.0049443 -0.20266 0.23764
5960000000 -0.18539 0.18287 -0.0030479 -0.0039751 -0.00064701 0.0026394 -0.00015295 0.00011975
-0.00018725 0.00012529 -0.00014963 5.2029e-05
-0.0029902 -0.0039664 0.093926 0.34066 -0.0040986 0.0023825 -0.00020575 1.783e-05
-7.8668e-05 0.00013355 5.0105e-05 0.0002417
-0.00060608 0.0026656 -0.0040454 0.0023669 -0.24468 0.15706 1.6293e-05 -0.00019185
-0.00044455 0.00016713 -0.00020823 -8.7757e-05
-0.00018761 0.00016871 -0.00017677 -1.8601e-06 -7.2886e-05 -0.00020843 -0.022462 0.2178
-0.0023666 -0.003039 -0.0010139 0.00087201
-0.00019797 6.8082e-05 -0.00010623 4.9273e-05 -0.00034151 0.00010763 -0.0023064 -0.0030795
-0.19334 0.24078 4.0114e-05 -0.0051495
-0.00019356 1.6543e-05 -1.4897e-05 0.00020281 -0.00031456 -0.00023937 -0.00098756 0.0008764
7.3328e-05 -0.0051661 -0.17375 0.26452
6020000000 -0.16745 0.19802 -0.0037933 -0.0029478 -5.0563e-05 0.0028989 -3.3128e-05 0.00056444
-0.00018984 0.0003645 -7.4374e-05 0.00023478
-0.0037897 -0.0029563 0.12201 0.3318 -0.0044863 0.0031756 -9.1559e-05 0.00014064
-0.00010219 0.00010113 -0.00016832 0.00023602
1.55e-05 0.002958 -0.0044113 0.0033165 -0.22426 0.1691 -0.00034183 0.00025604
-0.00068058 8.9615e-05 -0.00050267 0.00049118
-3.0764e-06 0.00056109 -7.9328e-05 0.00014782 -0.000256 0.00032186 -0.015996 0.21327
-0.0028965 -0.0029597 -0.00062987 0.00078682
-0.00015264 0.00036575 -0.00010383 0.00017456 -0.00061098 0.00026791 -0.0029715 -0.0031147
-0.16413 0.25379 -0.00034264 -0.0048373
-6.2059e-05 0.0002445 -0.00016225 0.00022107 -0.00058479 0.00071876 -0.00067046 0.00071394
-0.00013489 -0.0048122 -0.1465 0.26338
6080000000 -0.14692 0.20663 -0.003983 -0.0008117 0.0012779 0.0027844 0.00012428 3.6476e-05
9.6569e-05 0.00013767 0.00021991 8.7132e-05
-0.0039496 -0.00082145 0.14343 0.33231 -0.0030301 0.0045529 -4.5756e-05 -2.0971e-05
2.3208e-05 0.00011277 0.00017439 0.00033664
0.0013385 0.0027568 -0.0029034 0.0046023 -0.20636 0.19575 0.00035214 0.00015698
-0.00019375 0.00067729 -9.2544e-05 0.00026042
0.00010187 9.6118e-05 -4.5823e-05 -4.0352e-05 0.00024057 0.00017878 0.00090462 0.22131
-0.0040584 -0.0019592 -0.0008159 0.0010455
6.452e-05 0.00017988 -2.3992e-05 0.0001181 -0.00018404 0.00059598 -0.0041565 -0.0019502
-0.13525 0.2709 -0.001386 -0.0052625
0.00022583 0.00017847 0.00019797 0.00034379 -0.00021081 9.9983e-05 -0.00081543 0.0011285
-0.0013285 -0.0054595 -0.12455 0.28423
6140000000 -0.12978 0.21952 -0.0035828 -0.00061577 0.0015622 0.0021368 0.00010364 -1.035e-05
0.00011093 -1.7182e-05 0.0002856 -0.00013877
-0.0035666 -0.00061269 0.17006 0.31313 -0.0020422 0.0053342 4.9753e-05 3.9881e-05
0.00038923 -7.1604e-06 0.00028925 9.3969e-05
0.0016346 0.0021859 -0.0019985 0.0053587 -0.18266 0.21499 0.00028432 -0.00014128
0.00010853 0.00057532 -8.291e-05 0.00079252
9.8404e-05 -1.6346e-05 5.9442e-05 1.7925e-05 0.00027135 -0.00016459 0.01353 0.21211
-0.0045519 -0.00091458 -0.00048029 0.0015061
6.6169e-05 -0.00010512 0.00038347 -9.9153e-05 8.3741e-05 0.00043906 -0.0045931 -0.00077704
-0.11553 0.29 -0.0031653 -0.0043063
0.00024808 -0.00017141 0.00027925 2.9602e-05 -1.9278e-05 0.0005254 -0.00039718 0.0014756
-0.0032979 -0.0043502 -0.085548 0.2828
6200000000 -0.11431 0.22487 -0.0030332 -0.00023168 0.002161 0.0012112 0.00011438 0.00036808
-0.00025359 0.0001742 -0.00016323 -0.00029755
-0.0030009 -0.00023735 0.19796 0.31134 -0.00086013 0.0052006 2.4428e-05 0.00025387
7.7971e-05 -1.3684e-05 5.4053e-05 7.5073e-05
0.0022153 0.0012184 -0.0007264 0.0052651 -0.16302 0.22876 0.00011319 -0.00033134
0.00042605 -4.2698e-05 0.00013735 0.00028874
0.00010685 0.00036512 3.3978e-05 0.00024236 0.00021119 -0.00032011 0.026961 0.22052
-0.0044907 0.00037301 9.1548e-05 0.00135
-0.0001999 0.00018193 0.00011224 -6.234e-05 0.00048001 0.00012785 -0.0044091 0.0004892
-0.10295 0.29539 -0.0037343 -0.0033958
-0.00016492 -0.00035602 0.00013927 0.0001052 0.00010726 0.00035227 6.7358e-05 0.0012913
-0.0042037 -0.0034147 -0.072409 0.29194
6260000000 -0.099144 0.23773 -0.0031355 0.00084428 0.0021698 0.00061552 0.00027689 -0.00011793
0.00018763 0.00020067 -6.3676e-05 -1.1374e-05
-0.00315 0.00084581 0.21527 0.29595 1.4117e-05 0.0054031 3.3623e-05 -9.4311e-05
-0.00012212 -9.6444e-05 0.00023722 0.00012323
0.0021012 0.00060263 7.7132e-05 0.0053452 -0.1406 0.2502 0.00016136 1.1182e-05
0.00028641 -0.0001918 9.9908e-05 0.0002519
0.00027451 -8.7706e-05 4.1115e-06 -9.3585e-05 9.654e-05 -1.2843e-05 0.042876 0.21563
-0.0040807 0.0016973 0.00047174 0.0011782
0.00010474 0.00024161 -5.9336e-05 -3.4387e-05 0.00021318 -0.00025903 -0.004029 0.0016609
-0.07468 0.29672 -0.0043359 -0.0021423
-0.00012513 -1.1497e-05 0.00021919 0.00012865 0.00025108 0.00027341 0.00043753 0.0012061
-0.0039647 -0.001911 -0.026885 0.29192
6320000000 -0.082786 0.23974 -0.0025637 0.0014936 0.0022526 -0.00045374 8.0164e-05 0.00014248
-0.00036261 0.00035295 -0.00022346 0.00025256
-0.0025721 0.0015016 0.24055 0.28579 0.0020346 0.0055123 8.9309e-05 5.99e-05
-5.2327e-05 -0.00017455 0.00012718 -0.00010442
0.0021988 -0.00048636 0.002121 0.0054765 -0.12253 0.2588 -0.00022485 -0.00026534
0.00036946 9.5581e-05 0.00048148 6.4014e-05
6.0815e-05 0.00014129 0.00010918 3.8434e-05 -0.00019874 -0.00029478 0.041789 0.21657
-0.0034911 0.002119 0.00069244 0.00086325
-0.00038322 0.00039478 -3.2681e-05 -0.00016287 0.00028941 5.4865e-05 -0.0034233 0.002096
-0.050715 0.307 -0.0048485 -0.0015403
-0.00019107 0.00017421 0.00011874 -0.00015104 0.00048893 0.00011651 0.00086018 0.00080317
-0.0048329 -0.0015382 -0.016464 0.2895
6380000000 -0.063225 0.24684 -0.0018642 0.0019012 0.0017781 -0.00050396 -9.6909e-06 -6.014e-05
0.00018733 0.00019282 2.3378e-05 0.00016045
-0.0019079 0.0019025 0.257 0.26629 0.0030948 0.0041332 -0.0001528 -9.2589e-05
-0.00023799 -0.00016666 -0.00020848 -0.00026145
0.001728 -0.00053498 0.0032219 0.0041363 -0.093992 0.27452 -0.00026431 0.00016074
0.00033316 -5.3637e-05 0.00048485 9.9153e-05
3.4108e-05 -6.6806e-05 -0.00016393 -3.9591e-05 -0.00025694 0.00018261 0.062744 0.20705
-0.0026606 0.0031875 0.00098832 0.00072103
0.00016513 0.00012639 -0.00020922 -0.00013846 0.00052423 -0.00030258 -0.0027835 0.0031388
-0.02962 0.29925 -0.0047373 0.00028204
7.1572e-05 0.00011919 -0.00010518 -0.00022888 0.00034727 9.0506e-05 0.00089017 0.0007486
-0.0045682 2.908e-05 0.023123 0.29273
6440000000 -0.040366 0.25739 -0.00084741 0.0024744 0.0016597 -0.00092802 0.00035398 -4.9746e-05
0.00023519 -0.00031932 -0.00016103 -0.00014258
-0.00088072 0.0024529 0.27744 0.25186 0.0033885 0.002796 0.00011732 9.7285e-06
-0.00010334 9.3831e-05 -0.00013966 -0.00036886
0.0017023 -0.00097083 0.0034562 0.0027205 -0.07672 0.28868 -0.00014839 0.00027766
-0.00035216 -0.00015312 0.0003993 -0.00040755
0.00035755 -2.8833e-05 0.000124 1.0976e-05 -0.00019826 0.00031564 0.064937 0.2029
-0.0015275 0.0036581 0.00092632 0.00071139
0.00028071 -0.00039208 -0.00011986 0.00013316 -0.00041006 -2.0976e-05 -0.0015533 0.003745
0.012689 0.30241 -0.0045305 0.0014921
-0.00015093 -0.00020686 -0.00017517 -0.00026925 0.00046928 -0.00036081 0.00099597 0.00070696
-0.0047325 0.0012294 0.035308 0.27587
6500000000 -0.021839 0.25696 -0.00014942 0.0020676 0.0013608 -0.00098741 0.0001504 -5.9276e-05
0.00016883 0.00024802 -8.0753e-05 0.00040487
-0.00015815 0.0020424 0.30206 0.22444 0.0036811 0.0024608 9.6905e-05 1.5958e-05
0.00025415 0.00012922 0.00022253 -4.6767e-06
0.0013334 -0.0010345 0.0037419 0.0024002 -0.065256 0.28575 6.2256e-05 -4.7065e-06
0.00017872 -2.7796e-05 -8.9571e-05 -0.00044159
0.00017785 -8.8949e-05 0.00011907 1.1371e-05 4.9764e-05 -7.154e-05 0.088792 0.19774
-0.00037637 0.0037729 0.0012253 0.00046289
0.00014764 0.00019645 0.00020229 0.00012458 8.3866e-05 -0.00023193 -0.00024518 0.0038101
0.03369 0.30559 -0.0031951 0.0023667
-0.00012577 0.00038527 0.00025682 2.3888e-05 -1.0976e-05 -0.00025593 0.001113 0.00045897
-0.0035064 0.0027667 0.071923 0.27765
