# Supplementary material for: Early Detection of Alzheimer’s Disease via Machine Learning-Based Microwave Sensing: An Experimental Validation
Source: Sensors (Basel). 2025 Apr 25;25(9):2718. doi: 10.3390/s25092718 (PMC12074295; doi:10.3390/s25092718)
Supplement: Supplementary file 1 [file sensors-25-02718-s001.zip › measurements_paper_sensors/26 febbraio - PART1/set1/CSF_10_m6.s6p]

!Keysight Technologies,M9804A,MY58100912,A.14.10.03
!Date: Thursday, April 27, 2023 10:28:33
!Correction: S11(C  6-Port  ) 
!S12(C  6-Port  ) 
!S13(C  6-Port  ) 
!S14(C  6-Port  ) 
!S15(C  6-Port  ) 
!S16(C  6-Port  ) 
!S21(C  6-Port  ) 
!S22(C  6-Port  ) 
!S23(C  6-Port  ) 
!S24(C  6-Port  ) 
!S25(C  6-Port  ) 
!S26(C  6-Port  ) 
!S31(C  6-Port  ) 
!S32(C  6-Port  ) 
!S33(C  6-Port  ) 
!S34(C  6-Port  ) 
!S35(C  6-Port  ) 
!S36(C  6-Port  ) 
!S41(C  6-Port  ) 
!S42(C  6-Port  ) 
!S43(C  6-Port  ) 
!S44(C  6-Port  ) 
!S45(C  6-Port  ) 
!S46(C  6-Port  ) 
!S51(C  6-Port  ) 
!S52(C  6-Port  ) 
!S53(C  6-Port  ) 
!S54(C  6-Port  ) 
!S55(C  6-Port  ) 
!S56(C  6-Port  ) 
!S61(C  6-Port  ) 
!S62(C  6-Port  ) 
!S63(C  6-Port  ) 
!S64(C  6-Port  ) 
!S65(C  6-Port  ) 
!S66(C  6-Port  ) 
!S6P File: Measurement: :
# Hz S  RI   R 50
500000000 -0.32752 -0.05487 -0.011585 -0.0009566 -0.0084874 0.012657 -0.0039379 0.012753
0.011714 0.0052159 -0.0049693 0.0096972
-0.011296 -0.00098933 -0.41039 -0.068751 0.0070592 -0.010651 0.00045337 0.012633
0.0086976 0.0028605 0.00079075 0.014331
-0.0083696 0.01266 0.0069595 -0.010706 -0.25558 0.1957 0.0065627 0.0033332
-0.00025577 0.0084906 0.001022 0.011436
-0.0038201 0.012649 0.00073953 0.01261 0.0065751 0.0033053 -0.32938 0.045002
-0.019469 -0.0056394 0.014513 0.02775
0.011411 0.0055838 0.0086344 0.0026821 -0.00022196 0.0084168 -0.019374 -0.0056571
-0.25785 -0.15851 -0.026666 0.0046973
-0.0048227 0.009538 0.0012979 0.014396 0.0012928 0.011307 0.014945 0.028408
-0.026985 0.0050601 -0.25627 -0.14187
560000000 -0.31183 0.1088 -0.023032 -0.065946 0.00045289 0.013264 0.0051969 0.010327
0.0094231 0.0021549 0.0118 0.008057
-0.022883 -0.066409 -0.37053 0.09308 -0.04172 -0.037644 0.014155 0.0029469
-0.013419 -0.0037286 0.0046816 -0.0016878
0.00063963 0.013351 -0.041873 -0.037589 -0.17951 0.24384 -4.2549e-05 -0.0045476
0.018296 0.0046437 0.0069772 -0.0055668
0.00542 0.010455 0.013847 0.0030888 1.6135e-05 -0.0045663 -0.30368 0.13633
0.0027068 -0.023222 0.007162 -0.019997
0.0095306 0.0024596 -0.013776 -0.0036552 0.018304 0.0043837 0.0026047 -0.023302
-0.30382 0.015161 0.0064738 -0.047285
0.011638 0.0083918 0.0038536 -0.0014392 0.0074144 -0.0053174 0.0068141 -0.020662
0.0061174 -0.047026 -0.32605 0.0050291
620000000 -0.27096 0.087944 -0.023978 0.0094201 0.0036109 0.0093491 0.0081704 -0.0039284
0.012525 -0.0018172 -0.00018816 -0.0025666
-0.024011 0.009344 -0.39912 0.040768 -0.019513 0.0010646 -0.0010406 -0.0019463
0.011228 -0.0064298 0.0011194 -0.0031087
0.0037073 0.0093318 -0.019521 0.0011461 -0.1523 0.25262 -0.0010184 -0.0046913
-0.0035393 -0.0030384 0.0086536 -0.0030519
0.0082285 -0.0041858 -0.0012268 -0.0019941 -0.00098733 -0.0046416 -0.26424 0.14589
-0.039382 -0.018452 0.011571 0.029352
0.012362 -0.0017028 0.011322 -0.0062022 -0.0034991 -0.0030674 -0.039292 -0.018639
-0.23163 -0.016635 -0.041072 0.013716
0.00050794 -0.0028994 0.0011759 -0.0033563 0.008908 -0.0027326 0.012502 0.029909
-0.041655 0.013312 -0.24221 -0.029663
680000000 -0.23677 0.17984 -0.026445 -0.013704 0.005202 0.0051384 0.00080928 -0.0079592
-0.0032476 -0.011073 0.0044519 -0.0064104
-0.026401 -0.013673 -0.38859 0.14312 -0.032419 -0.00094636 -0.0016992 -0.00080524
-0.0021958 -0.0092752 -0.0012694 -0.0013959
0.0050325 0.0052388 -0.032478 -0.00090201 -0.10526 0.27536 -0.00091454 -0.00041114
-0.0013799 0.00049424 -0.0030038 -0.009078
0.00093293 -0.0081039 -0.0016597 -0.00091785 -0.00090422 -0.00044088 -0.21826 0.19991
-0.02519 -0.0065339 -0.0068295 -0.011012
-0.0028709 -0.011255 -0.0023142 -0.009206 -0.0014578 0.00046854 -0.025252 -0.0064197
-0.2694 0.083169 -0.0077935 -0.005337
0.0050408 -0.0063042 -0.0011147 -0.0012339 -0.0031051 -0.0088505 -0.0074148 -0.011379
-0.007899 -0.0054028 -0.25901 0.074371
740000000 -0.19067 0.17243 -0.040079 0.027591 0.013326 -0.0042269 0.0005143 -0.0038296
-0.0052682 -0.0025864 -0.0061085 0.0031365
-0.039863 0.02749 -0.33425 0.16115 -0.035678 0.034709 0.00026271 -0.0061236
-0.011859 0.0069099 -0.001398 -0.0059687
0.013363 -0.0041146 -0.035672 0.034833 -0.072045 0.27535 -0.0017743 0.0029707
-0.0025152 -0.0046301 -0.0015198 0.00074388
0.0004975 -0.0038748 0.00018712 -0.0063798 -0.0017822 0.002959 -0.20225 0.20519
-0.040778 -0.003796 0.02169 0.01675
-0.0050675 -0.0025439 -0.011637 0.0072179 -0.0025935 -0.0046725 -0.040735 -0.0039296
-0.17836 0.10076 -0.0391 0.0042881
-0.0062635 0.0028525 -0.00088687 -0.0065553 -0.0013222 0.00098722 0.02209 0.016847
-0.039275 0.0037042 -0.25111 0.077132
800000000 -0.16244 0.21626 -0.021763 0.016692 0.0055549 -0.010264 -0.0043427 -0.0024953
-0.003875 0.002586 0.0041077 -9.9466e-05
-0.021689 0.016675 -0.34209 0.23296 -0.0079639 0.034729 -0.0024198 0.0021627
-0.00059445 0.0029554 0.00082269 0.0053456
0.0055292 -0.010297 -0.0078648 0.034777 -0.034354 0.30142 0.0007596 0.0013646
0.00051138 0.0036713 -0.0018027 0.0006738
-0.0042798 -0.0025302 -0.0023456 0.0021966 0.00075766 0.0013668 -0.17308 0.23333
-0.027274 0.015709 0.014788 -0.010874
-0.0039132 0.0025201 -0.00057445 0.002872 0.00053419 0.0036572 -0.027232 0.01588
-0.21001 0.13255 -0.016458 0.021253
0.0044626 0.00052639 0.00097222 0.0056397 -0.0018727 0.00076337 0.014427 -0.010914
-0.01619 0.021587 -0.24852 0.12908
860000000 -0.12691 0.23768 -0.017125 0.030697 -0.0031777 -0.010217 -0.0015357 0.00072975
0.0042917 0.0049498 -0.0035937 -0.0029085
-0.017186 0.030674 -0.29384 0.27727 0.0084173 0.034399 0.00038404 0.0019914
0.0041121 0.0010838 0.0034914 7.5238e-05
-0.0031768 -0.010191 0.0085396 0.034394 0.015038 0.31159 -0.00032469 -0.00021942
0.0024552 -0.0012111 0.0017488 0.0040407
-0.0014817 0.00068274 0.00042055 0.002039 -0.00031678 -0.00020349 -0.1347 0.24512
-0.016355 0.02079 -0.0066148 -0.010169
0.0042647 0.0048874 0.0040285 0.0011304 0.002473 -0.0011971 -0.016325 0.020799
-0.15378 0.17749 -0.02257 0.018661
-0.0038576 -0.0027518 0.0033724 0.00015765 0.001623 0.0040461 -0.0064305 -0.0099795
-0.022906 0.018386 -0.19476 0.17627
920000000 -0.10422 0.26019 0.0052562 0.038825 -0.0092311 -0.0046135 -0.0019062 0.0014897
0.0008985 0.0014505 0.0029051 -0.00079135
0.0051933 0.038738 -0.26718 0.29787 0.028793 0.022483 0.0015688 0.0011427
0.0069258 -0.00042709 0.0042034 -0.0027495
-0.0092549 -0.004579 0.028901 0.022403 0.061159 0.31314 0.0018222 -4.1854e-05
0.0010246 -0.00038749 0.00094405 -0.0015298
-0.0019025 0.0014218 0.0015889 0.0011665 0.0018168 -3.3373e-05 -0.11065 0.2612
-0.0081126 0.031589 0.0046408 -0.0064068
0.00090757 0.001315 0.0070153 -0.00055966 0.001025 -0.00041971 -0.0080966 0.031693
-0.14136 0.18452 -0.00098375 0.027495
0.0030207 -0.00084697 0.0043577 -0.0028047 0.00086535 -0.0015259 0.0045724 -0.0064782
-0.00099984 0.027737 -0.20655 0.19071
980000000 -0.058253 0.28241 0.017614 0.02991 -0.0092881 0.0045115 0.0018123 0.0033814
0.0036472 -0.0017461 -0.0032506 -0.0028346
0.017601 0.029911 -0.21542 0.33535 0.033628 0.0044678 0.0020173 -0.00016455
0.00173 -0.0058232 -0.00063248 -0.0029701
-0.0092879 0.0045353 0.033706 0.0043852 0.10819 0.3088 0.00049087 -0.0011329
0.00031026 -0.0019199 0.0013104 -0.00031208
0.0018561 0.0033514 0.0020474 -0.00021427 0.00049845 -0.0011321 -0.071088 0.27314
0.010892 0.029214 -0.0092718 -0.0079187
0.0035928 -0.0017712 0.0016654 -0.0058979 0.00029201 -0.0019092 0.010956 0.029142
-0.10631 0.21055 0.0071514 0.019595
-0.0034072 -0.0027368 -0.00059894 -0.0027538 0.001397 -0.00032849 -0.0093584 -0.0075487
0.0069676 0.019499 -0.1664 0.24004
1040000000 -0.015968 0.28994 0.033644 0.018618 -0.0010797 0.007396 0.0022062 0.00059778
0.00024585 -0.0034541 -0.000327 -0.0014359
0.033545 0.018613 -0.17969 0.34837 0.02978 -0.015409 0.0014552 -0.0019093
-0.0022744 -0.0026336 -0.001252 -0.0030526
-0.0010588 0.0074198 0.02976 -0.015538 0.15589 0.29483 -0.00055769 -0.0015338
-0.0016934 -0.0011201 -0.00071807 -0.0011313
0.0021816 0.00054908 0.0015156 -0.0019122 -0.00056132 -0.0015376 -0.042564 0.28198
0.021743 0.016664 -0.0016832 0.0011732
0.00030662 -0.0034975 -0.0022439 -0.0026241 -0.0016864 -0.0011192 0.021808 0.016707
-0.073617 0.21524 0.014844 0.016931
-0.0002772 -0.0013011 -0.0012838 -0.0030367 -0.00070554 -0.0010899 -0.0016437 0.00083091
0.01503 0.017026 -0.14463 0.2605
1100000000 0.02754 0.30072 0.036748 -0.0042374 0.0033176 0.0040125 0.0023389 -0.00086119
-0.0024152 -0.0027136 -0.0038936 4.3856e-05
0.036674 -0.0042368 -0.13749 0.36859 0.015033 -0.028574 -0.00014218 -0.0018511
-0.0037287 -0.00064649 -0.0036211 -0.00073455
0.0033345 0.0039942 0.014959 -0.028649 0.20216 0.27512 -0.0018477 0.00026363
-0.0017576 0.00073291 -0.0010454 -0.00044952
0.0023679 -0.00089253 -0.00017678 -0.0018771 -0.0018518 0.0002618 -0.0022137 0.2869
0.026236 0.0021334 -0.0025891 -0.00081618
-0.0024116 -0.0027339 -0.0037033 -0.00061144 -0.001769 0.00072001 0.026252 0.0020532
-0.053248 0.22747 0.020425 0.0066299
-0.0039425 -8.7502e-05 -0.0037015 -0.00079032 -0.0010826 -0.00044369 -0.0026259 -0.00069755
0.020372 0.0063414 -0.10048 0.29288
1160000000 0.079721 0.29735 0.024262 -0.021489 0.0031745 -0.00073544 -0.00032222 -0.0022878
-0.0039023 -0.00067843 -0.0011339 0.0041058
0.024251 -0.021418 -0.091894 0.37362 -0.0044564 -0.02927 -0.0016032 -0.0015522
-0.0024834 0.0026183 -0.001549 0.0022463
0.0031615 -0.00073183 -0.0045831 -0.029285 0.24692 0.24398 -0.00072506 0.001724
-0.00040178 0.0017853 -0.0009635 0.00016429
-0.00025034 -0.002305 -0.0016378 -0.0015749 -0.00071812 0.0017191 0.039142 0.28324
0.021135 -0.013619 -0.0038978 0.0046353
-0.0038125 -0.00073591 -0.0024658 0.0026515 -0.00038488 0.0017655 0.021074 -0.013579
-0.018444 0.23418 0.018236 -0.0021506
-0.0012108 0.004374 -0.0013924 0.0021527 -0.00099665 0.0002208 -0.0036641 0.0044411
0.018551 -0.0019007 -0.050923 0.29734
1220000000 0.12311 0.28703 0.010651 -0.030886 -0.001454 -0.0012505 0.00019082 -0.00078688
-0.0024759 0.0022002 0.0013456 0.0020404
0.010668 -0.030873 -0.048277 0.38689 -0.017682 -0.021096 -0.0025 0.00055211
5.8218e-05 0.0031425 -0.00080143 0.0019456
-0.0014876 -0.0012693 -0.017779 -0.021042 0.28556 0.20375 0.00087733 0.0017059
0.00064917 0.0012349 0.00013439 0.00063062
0.00018314 -0.00077461 -0.0024956 0.00056191 0.00087493 0.0017215 0.079113 0.2725
0.0096811 -0.019953 0.0013642 0.0009712
-0.0024665 0.0022372 9.8875e-05 0.0031548 0.00066419 0.0012428 0.0096765 -0.01998
0.0066523 0.24028 0.012999 -0.013953
0.0012713 0.0018671 -0.00084821 0.001961 0.00015173 0.00064776 0.0012156 0.0010481
0.012973 -0.014118 -0.021975 0.31502
1280000000 0.17386 0.26808 -0.0086322 -0.029238 -0.0020258 0.0022092 -0.00095336 -0.0020543
-0.00077418 0.0031498 0.0024676 0.0013712
-0.008611 -0.029207 -0.0010528 0.37929 -0.024558 -0.0077741 -0.001014 0.0015525
0.0018615 0.0017009 0.00073809 0.0021596
-0.001998 0.0022117 -0.024597 -0.007657 0.31597 0.16064 0.001659 3.7156e-05
0.0010325 0.00022616 0.00032269 0.0003723
-0.00095704 -0.0020789 -0.0010211 0.0015432 0.0016711 3.102e-05 0.11598 0.25486
-0.0014813 -0.021676 -0.0011996 0.00037987
-0.00074367 0.0031229 0.0018823 0.0017303 0.0010342 0.00022611 -0.0015612 -0.021667
0.043497 0.24305 0.0017671 -0.016362
0.0025669 0.0013893 0.00087911 0.0021178 0.00031549 0.00038647 -0.0010872 0.00041955
0.0018093 -0.016177 0.02651 0.31955
1340000000 0.21211 0.23383 -0.018315 -0.018995 0.0004964 0.0044406 -0.0016588 -0.00083553
0.0015591 0.0025481 0.001818 -0.0014636
-0.018276 -0.018985 0.038719 0.37059 -0.021232 0.0052638 -0.00017196 0.0020102
0.0020259 0.00068838 0.0012921 0.00068326
0.00051624 0.0044267 -0.021252 0.0053585 0.33827 0.11184 0.0010263 -0.00093919
0.00062294 -0.00068918 6.3828e-05 0.00041626
-0.0016738 -0.00084221 -0.0001611 0.0020065 0.0010218 -0.00094011 0.14812 0.23184
-0.011326 -0.017368 0.00043762 0.0012418
0.0015878 0.0025789 0.0019921 0.0006881 0.00061627 -0.00067643 -0.011362 -0.017374
0.074221 0.23529 -0.0051527 -0.014125
0.0017584 -0.001638 0.0012563 0.0006924 0.00013244 0.00045473 0.00033707 0.0012114
-0.00511 -0.014305 0.065297 0.31464
1400000000 0.24543 0.19654 -0.024352 -0.0070923 0.0050129 0.0032161 -0.0022558 0.00063847
0.0024463 0.00097727 0.00029054 -0.0012996
-0.024301 -0.0070989 0.075656 0.35822 -0.014196 0.013115 0.0014077 0.0014519
0.0013382 -0.00085332 0.0011786 0.00026622
0.0050306 0.0031993 -0.014155 0.013192 0.35065 0.058573 8.544e-05 -0.0016334
0.00016567 -0.0004474 0.00046535 0.0003474
-0.0022414 0.00064004 0.0014076 0.0014306 9.6489e-05 -0.0016405 0.1752 0.20197
-0.017396 -0.0094726 -0.0010404 0.00057481
0.0024386 0.00094707 0.0013165 -0.00082587 0.00014785 -0.00042457 -0.017449 -0.0094332
0.10666 0.22894 -0.011458 -0.008544
0.00032787 -0.001259 0.0012247 0.00014194 0.00043902 0.00029056 -0.0010454 0.00060119
-0.011489 -0.008397 0.10997 0.30567
1460000000 0.26947 0.15295 -0.02066 0.0057686 0.0054417 -0.0016822 -0.0016068 0.0017517
0.0021379 -0.00054923 -0.00014517 -0.00080446
-0.020642 0.0057318 0.11048 0.33636 -0.0050091 0.015544 0.0018155 0.00018527
0.00084806 -0.0014878 0.0011125 -0.00057889
0.0054458 -0.0017073 -0.0049294 0.015593 0.35737 0.0040218 -0.0013414 -0.0014152
8.7924e-05 -0.00026975 0.00071357 -0.00029381
-0.0016332 0.0017777 0.0018133 0.0001457 -0.001343 -0.0014135 0.2004 0.17268
-0.018021 -0.0013128 -0.00027622 0.0027088
0.0021446 -0.00056159 0.00080505 -0.0014888 0.00011751 -0.00029977 -0.01805 -0.0012953
0.13682 0.2129 -0.012992 -0.00178
-0.0001716 -0.00084916 0.0011858 -0.00054217 0.00076894 -0.0002666 -0.0002109 0.0027571
-0.013048 -0.0018735 0.14419 0.2855
1520000000 0.28119 0.11036 -0.014572 0.011101 0.0033203 -0.0040074 7.6464e-05 0.0027875
0.0020448 -0.0018011 -0.0010757 -0.00015846
-0.01456 0.011077 0.14343 0.32184 0.0024978 0.012574 0.0017669 -0.00085135
-4.7339e-05 -0.0010919 0.00034799 -0.00099692
0.0033308 -0.0040174 0.0025721 0.012568 0.34956 -0.053569 -0.0011294 -0.00036907
0.00050099 -0.00091917 0.00024141 -0.00018112
0.00011728 0.0027609 0.0017853 -0.00086919 -0.0011314 -0.00038193 0.22117 0.13411
-0.016167 0.0051227 0.0022309 0.0021417
0.0020686 -0.0018214 -7.0782e-05 -0.0010983 0.00047576 -0.00092304 -0.016156 0.0051581
0.16416 0.19698 -0.012239 0.00281
-0.0010366 -9.3222e-05 0.00034195 -0.0010159 0.00017148 -0.00019616 0.0022463 0.0021347
-0.012277 0.0028818 0.1769 0.26596
1580000000 0.29061 0.06556 -0.0074737 0.014178 -0.00093842 -0.0047608 0.0016959 0.0020092
-0.00010453 -0.0022479 -0.00025728 0.0004741
-0.0074701 0.014162 0.17033 0.29844 0.0056913 0.0073721 0.00054019 -0.0017555
-0.0007084 -0.0010362 -0.00021609 -0.00077319
-0.00097928 -0.0047453 0.00573 0.007359 0.32845 -0.1096 -0.001704 0.00065395
-0.00053596 -0.0011443 0.00029385 -0.00063311
0.0016895 0.0020125 0.00053595 -0.0017535 -0.0016894 0.00066458 0.23316 0.096713
-0.011418 0.0099847 0.0026859 0.0005807
-0.0001709 -0.002243 -0.000719 -0.0010264 -0.00052698 -0.0011756 -0.011394 0.010021
0.18766 0.17847 -0.009039 0.0086151
-0.00022659 0.00041317 -0.00024957 -0.00073114 0.00032931 -0.00061365 0.0027351 0.00064855
-0.0090515 0.0085612 0.21015 0.24168
1640000000 0.29315 0.024068 -0.00046057 0.012423 -0.0027914 -0.0024943 0.0029926 0.00090398
-0.00073786 -0.0016691 -0.00037015 0.00036807
-0.00048746 0.012417 0.2007 0.2738 0.0057787 0.0024204 -0.00076948 -0.0019388
-0.0010303 -0.00023426 -0.00045402 -0.00072658
-0.0028171 -0.0024472 0.0057905 0.0024056 0.29958 -0.15962 -0.00057452 0.0015533
-0.0010973 -0.00076539 -0.00016846 -0.00056549
0.0030248 0.00086688 -0.00076794 -0.0019075 -0.00058353 0.0015569 0.24451 0.049198
-0.006496 0.01087 0.0028962 -0.001186
-0.00072959 -0.0016547 -0.0010271 -0.00023792 -0.0011097 -0.00077847 -0.0064525 0.010935
0.20977 0.15167 -0.0038171 0.010382
-0.0003383 0.00046017 -0.00049304 -0.00070591 -0.00022863 -0.00053365 0.0028739 -0.0012664
-0.0038493 0.010412 0.23685 0.21043
1700000000 0.28526 -0.020119 0.0028559 0.0091648 -0.0034341 9.0645e-05 0.0031642 -0.0015603
-0.002131 -0.00069974 0.00061826 0.00038169
0.0028442 0.0091538 0.21786 0.24366 0.0033251 -0.00036167 -0.0016598 -0.00056621
-0.0007019 0.00014709 -0.00080878 -0.00044007
-0.0034553 0.00011137 0.0033043 -0.00036485 0.25477 -0.19815 0.00046874 0.001672
-0.0019978 0.00011325 -0.000462 -0.00081935
0.0031203 -0.0015368 -0.0016765 -0.00056249 0.00046024 0.0016646 0.24049 0.0025667
-0.0029564 0.0107 0.0015067 -0.0024223
-0.0021598 -0.0006683 -0.00070634 0.00014729 -0.0019752 0.00012809 -0.0029132 0.010698
0.22622 0.13039 0.001129 0.0099653
0.00057297 0.00031768 -0.00082713 -0.00040686 -0.00043413 -0.00084373 0.0014356 -0.0023437
0.0011277 0.0099762 0.25366 0.17766
1760000000 0.27483 -0.067906 0.0048611 0.0054985 -0.0021694 0.0010964 0.0010831 -0.0036552
-0.0015457 0.0006983 0.00021472 -0.0004768
0.0048503 0.0055018 0.2457 0.20525 0.00068559 -0.0018059 -0.0013348 0.00026532
-0.0008482 0.00087636 -0.00049819 0.00036077
-0.0021813 0.0011258 0.0006648 -0.0018082 0.20653 -0.23021 0.0013048 0.0010774
-0.00090237 0.0016074 -0.0013385 -0.00044745
0.0010562 -0.0036804 -0.0013505 0.00026086 0.0013103 0.001082 0.23421 -0.045975
0.00019246 0.009246 -0.00022268 -0.0025549
-0.0015128 0.00071417 -0.00084125 0.00089381 -0.00091173 0.001644 0.00017639 0.0092166
0.24025 0.096137 0.004905 0.0069829
0.00023413 -0.00049919 -0.00046014 0.00029063 -0.0013313 -0.0004402 -0.0001571 -0.0026471
0.0049118 0.0070276 0.26821 0.14086
1820000000 0.25038 -0.10549 0.0045924 0.0019213 4.826e-06 0.0023157 -0.0012134 -0.0030205
-0.0011413 0.0013163 -0.0001663 -9.0359e-05
0.004574 0.0019282 0.25621 0.17529 -0.0015509 -0.00010632 -0.0012136 0.0011112
4.8105e-05 0.0011145 -0.00060488 0.000378
2.4042e-05 0.0022953 -0.0015611 -0.00010909 0.15497 -0.24499 0.001818 0.00026818
0.00012546 0.0023692 -0.001693 0.00035011
-0.001232 -0.0030187 -0.0012275 0.0011082 0.0018112 0.00025012 0.20639 -0.092552
0.0017045 0.0076709 -0.0017396 -0.0018789
-0.0011234 0.0013375 6.5788e-05 0.0010931 0.00014506 0.0023979 0.0017383 0.0077162
0.25538 0.066234 0.0057614 0.0030496
-0.0001507 -0.00011445 -0.00055571 0.00042026 -0.0016414 0.00038449 -0.0017297 -0.0017867
0.0057977 0.0030973 0.27148 0.10498
1880000000 0.21583 -0.14474 0.0020541 -0.000222 -0.0006402 0.0022347 -0.0031309 -0.0020195
-2.5706e-05 0.001877 0.00033776 -0.00074039
0.0020646 -0.00021337 0.26185 0.1302 -0.0034202 0.0023181 -0.00016566 0.0016864
0.00056788 0.0010507 5.9645e-05 0.00083505
-0.00062318 0.0022312 -0.003416 0.0023376 0.10309 -0.25188 0.0015993 -0.0012488
0.0018194 0.0015604 -0.00087619 0.0015515
-0.003117 -0.001989 -0.00013303 0.0016921 0.0015945 -0.0012613 0.16931 -0.13249
0.0027887 0.0053855 -0.00246 0.00017184
1.3695e-05 0.0018563 0.00060475 0.0010406 0.0018042 0.0015546 0.0028477 0.0053117
0.25848 0.035939 0.0055531 0.00059488
0.00024278 -0.00073801 4.7793e-05 0.0008483 -0.00092568 0.0015333 -0.0022927 0.00016231
0.0056285 0.00059545 0.27273 0.071776
1940000000 0.17792 -0.17147 -0.00041314 -0.0015649 0.001444 0.0020069 -0.0037183 0.00058201
0.0015679 0.00097176 -0.00067978 -0.00058937
-0.00040462 -0.0015669 0.26471 0.097749 -0.0016378 0.0050251 0.00097908 0.0011905
0.0015627 0.0003585 0.00069405 0.00022485
0.0014561 0.0019731 -0.0016086 0.0050474 0.060353 -0.244 -3.519e-05 -0.0021828
0.002115 -5.3006e-06 0.00018819 0.0015924
-0.0037176 0.0006152 0.0010023 0.0011888 -3.3121e-05 -0.0021809 0.11953 -0.16652
0.0020243 0.0035595 -0.0014015 0.0012068
0.0015382 0.00092458 0.0015529 0.00028028 0.0021155 -3.9558e-05 0.0019572 0.0036165
0.26137 -0.0028216 0.004 -0.003063
-0.00071895 -0.00063218 0.00071633 0.00028462 0.00029319 0.0015734 -0.0015774 0.0012011
0.0039834 -0.0030813 0.2638 0.034653
2000000000 0.13122 -0.18592 -0.003965 0.00070039 0.002954 0.0015272 -0.0021575 0.0036267
0.0011356 8.3774e-05 -0.00063733 0.00053178
-0.0040034 0.0006773 0.25119 0.061886 -0.00068061 0.0068882 0.0013772 0.00031248
0.0010464 -0.0010404 0.00036821 0.00029545
0.0029494 0.001515 -0.00060695 0.0069017 0.017376 -0.22971 -0.0014881 -0.0010635
0.0016737 -0.0012628 0.0016071 0.0016215
-0.0021803 0.0035649 0.0013395 0.00031095 -0.0014778 -0.001068 0.065757 -0.1795
0.00055719 0.002728 -0.00043617 0.0020695
0.0011706 5.4305e-05 0.001063 -0.0010096 0.0016911 -0.0012677 0.00060524 0.0026518
0.25565 -0.035774 -4.0778e-05 -0.0040533
-0.00056634 0.00055939 0.00038884 0.00021344 0.001605 0.0015025 -0.00035349 0.0021032
7.0736e-05 -0.0040795 0.24975 0.0069848
2060000000 0.085446 -0.19356 -0.0050247 0.0031647 0.0031886 -0.00049799 0.0007527 0.0031783
0.0013445 -0.00081798 -5.3426e-05 0.0010949
-0.0050191 0.0031419 0.23924 0.032497 0.0039233 0.0082048 0.00093666 -0.00059245
0.00056534 -0.0012527 0.00067451 3.2518e-05
0.0031865 -0.00054143 0.0039779 0.0081626 -0.014625 -0.21045 -0.0011707 0.0004353
0.00034934 -0.0020443 0.0029345 0.00034021
0.00076416 0.0032599 0.00092834 -0.00054014 -0.001177 0.00045356 0.013543 -0.1782
-0.00068425 0.0034051 0.0010353 0.0012788
0.0013113 -0.00082123 0.00055913 -0.0012507 0.00036351 -0.0020741 -0.00062186 0.0034896
0.24117 -0.07385 -0.0018459 -0.0039442
-8.343e-05 0.0011247 0.00065723 0.00011075 0.0029312 0.00042667 0.0010535 0.0012248
-0.0018193 -0.0039489 0.23554 -0.017616
2120000000 0.039242 -0.18553 -0.0038968 0.006768 0.0026358 -0.002551 0.0030474 0.0018814
0.00027375 -0.0015869 0.00077154 4.8142e-05
-0.0038792 0.0067599 0.21769 0.0071114 0.006367 0.0046323 0.0012005 -0.0012605
-0.0010074 -0.0019576 0.00020715 -0.0010645
0.0026334 -0.0025946 0.0064308 0.0045918 -0.043551 -0.19386 -0.00061445 0.00095944
-0.001681 -0.0014868 0.00065354 -0.0022737
0.0029642 0.0018445 0.0011908 -0.0012332 -0.0006099 0.00095357 -0.037974 -0.16272
-0.001124 0.0052353 0.0016731 0.0010377
0.00029899 -0.0015401 -0.00097655 -0.0019411 -0.0016925 -0.0015192 -0.0011451 0.0053156
0.22356 -0.10863 -0.0059287 -0.001797
0.00093778 1.0051e-05 0.00021382 -0.0010859 0.00068752 -0.0023591 0.0016767 0.000945
-0.0058865 -0.0018947 0.21414 -0.033484
2180000000 -0.00071835 -0.17168 -0.002191 0.010119 0.00071455 -0.0022491 0.0028102 -0.00031757
-0.00028672 -0.0012187 0.0012484 7.784e-05
-0.0022649 0.010096 0.19806 -0.01107 0.0074607 0.0040897 -0.00083211 -0.0016129
-0.0019317 0.00043211 0.00022044 0.00014577
0.000676 -0.002245 0.0075096 0.0040071 -0.064172 -0.16912 0.00084455 0.0011621
-0.00089807 9.5238e-05 0.00060803 -0.0021141
0.0028832 -0.00030427 -0.00088524 -0.0016105 0.00083786 0.001159 -0.076548 -0.13688
-0.00010247 0.0071021 0.0017467 -5.7079e-06
-0.00029908 -0.0011659 -0.0019941 0.0004486 -0.00090959 0.00010967 -0.00012193 0.007052
0.19614 -0.13921 -0.0060631 0.0020883
0.0010855 0.00013281 0.00018253 0.00018419 0.00063233 -0.0020521 0.0018611 0.00026846
-0.0060597 0.0021487 0.19777 -0.047548
2240000000 -0.030021 -0.14738 0.0022285 0.011446 -0.00039973 -0.0030068 0.0018503 -0.0021321
-0.0018233 -0.00050843 0.00043493 -0.0019266
0.0022924 0.011381 0.17782 -0.017504 0.008347 0.0006066 -0.00082407 -0.00043299
-0.00057668 0.00094823 -0.00083531 -0.00055099
-0.00042475 -0.0030077 0.0083535 0.00057142 -0.081225 -0.14462 0.0012719 -0.0014858
-0.0010681 0.0001789 -0.0023351 -0.0013138
0.0017087 -0.0021536 -0.00082847 -0.00039832 0.001289 -0.0014865 -0.11176 -0.10745
0.0012917 0.0088886 0.0019061 -0.00048438
-0.0018106 -0.0004336 -0.00058929 0.00098994 -0.0010866 0.00019344 0.0013262 0.0088098
0.16507 -0.15795 -0.0055238 0.0052457
0.00048078 -0.0019186 -0.00086165 -0.0006366 -0.0023662 -0.001395 0.0018832 -0.0007744
-0.0054602 0.0051303 0.17502 -0.058062
2300000000 -0.057601 -0.11981 0.0077558 0.0094247 -0.0012402 -0.002232 -0.00035717 -0.0012669
-0.00084773 0.00092827 -0.00090015 -0.0006681
0.007744 0.0093938 0.1561 -0.026636 0.0086726 -0.0016978 -0.00097289 0.00051601
-0.00019327 0.0014226 -2.4518e-06 0.00080033
-0.0012884 -0.0022227 0.0086556 -0.0017654 -0.093681 -0.12068 -0.00021332 -0.0010812
8.0769e-06 0.0018141 -0.002043 0.00077249
-0.00035518 -0.0013186 -0.0010352 0.00056969 -0.0001927 -0.0010869 -0.13305 -0.070373
0.0050667 0.0093954 0.000805 -0.0018459
-0.00091557 0.00086466 -0.00026725 0.0014297 3.4948e-05 0.001802 0.0051494 0.0095111
0.12705 -0.17863 -0.0032317 0.0082838
-0.00090876 -0.00070002 -4.2683e-05 0.00078571 -0.0019462 0.0008505 0.00076271 -0.0015644
-0.0033404 0.0082888 0.158 -0.058773
2360000000 -0.073676 -0.087711 0.010828 0.0084112 -0.0011426 -0.0018592 -0.0013928 -0.00091649
-0.00037413 0.00099422 -0.0014403 -0.00037636
0.01087 0.0083634 0.14671 -0.026179 0.0084001 -0.0046586 -0.00080881 0.0010394
0.0016882 0.00045057 0.00013033 -8.2174e-05
-0.0011429 -0.0018058 0.0084093 -0.0047406 -0.10291 -0.098592 -0.0023046 -0.00083746
0.0011805 -7.6041e-06 -0.00071086 0.0017891
-0.0013917 -0.00084946 -0.00077662 0.00099351 -0.0023166 -0.00083222 -0.15072 -0.037472
0.0082548 0.0087298 0.0011383 -0.0018181
-0.00036754 0.00089501 0.0016988 0.00041403 0.001149 -5.3766e-05 0.0082772 0.0084521
0.095467 -0.1813 0.00043677 0.0090755
-0.0015235 -0.00024218 0.00010174 -0.00012668 -0.00083759 0.0017692 0.0010508 -0.0018374
0.00044626 0.0091558 0.13623 -0.061399
2420000000 -0.082311 -0.059746 0.014221 0.0028812 -0.0033429 -0.0013326 -0.00077774 0.00011817
0.0014982 0.0011034 -0.0012578 0.0017609
0.014234 0.0028415 0.1285 -0.026685 0.0048986 -0.0067178 0.0014312 0.00094239
0.00089991 -0.001348 -0.00016519 -0.00022235
-0.0033568 -0.0012923 0.0048507 -0.0068218 -0.11593 -0.078227 -0.0018551 0.0012316
-0.0001597 -0.0004913 0.0004807 0.0026385
-0.00072879 0.00021283 0.0015238 0.00092942 -0.0018822 0.0012391 -0.16008 0.0070546
0.011858 0.0066405 -0.00032997 -0.002757
0.0015225 0.00095705 0.00087945 -0.0013876 -0.00021595 -0.00039843 0.011897 0.0067863
0.056276 -0.18165 0.0023023 0.0089827
-0.001229 0.0017069 -0.00029702 -0.00024805 0.00049428 0.0025417 -6.251e-05 -0.0026366
0.0021948 0.0089518 0.11802 -0.056991
2480000000 -0.082661 -0.028401 0.014005 -0.0025514 -0.0019465 -0.00027631 -0.00068962 0.0014177
0.0013499 -0.00072879 0.00022702 0.0013826
0.014018 -0.0025606 0.13012 -0.026558 0.003205 -0.0088663 0.001195 0.0001293
-0.00065208 -0.00088655 -0.00013739 -0.00021933
-0.001967 -0.00020219 0.0031133 -0.0088766 -0.11906 -0.058058 -0.00052348 0.002735
-0.00031166 -0.00087515 0.0017056 0.00094535
-0.0007591 0.0014516 0.0011583 0.00015076 -0.00053717 0.0027501 -0.16137 0.045832
0.015423 0.0020372 -0.0012613 -0.0023426
0.0013855 -0.0006888 -0.00066624 -0.00090554 -0.00025933 -0.00078261 0.015567 0.0017557
0.021339 -0.17448 0.0053155 0.0074893
0.00017109 0.0014816 -0.00013628 -0.00025369 0.0017984 0.00098639 -0.0013373 -0.0025136
0.0053254 0.0075624 0.099733 -0.053047
2540000000 -0.086479 -0.0012747 0.011737 -0.0065714 -0.0026659 0.0010959 0.0005017 0.0010572
-0.00033321 -0.0016129 0.00076536 0.0017828
0.011772 -0.0065866 0.117 -0.0178 -0.00086782 -0.0081224 0.00059139 -0.0013793
-0.0016686 6.3527e-05 -0.00060109 0.00034208
-0.0027087 0.0011166 -0.00094017 -0.0081297 -0.12573 -0.034594 0.0017314 0.0024704
-0.0011333 -1.7578e-05 0.001608 -0.00095835
0.00052952 0.001046 0.00059585 -0.001398 0.0017339 0.0024769 -0.16017 0.086298
0.015385 -0.0041444 -0.0021749 -0.0022281
-0.00045694 -0.0015897 -0.0017065 0.00018568 -0.0012294 4.828e-05 0.015054 -0.0040725
-0.0077798 -0.15947 0.0083942 0.00585
0.00086529 0.0018332 -0.00056502 0.00035017 0.0015533 -0.00087286 -0.0020419 -0.0021188
0.0083372 0.0058272 0.085491 -0.039463
2600000000 -0.079138 0.023973 0.0084946 -0.010068 -0.0013391 0.0027085 0.0008391 -0.00027143
-0.0010686 -0.00078731 0.0019835 0.00050093
0.0084775 -0.010008 0.11168 -0.032738 -0.0032757 -0.0064318 -0.00047108 -0.00085944
-0.00027387 0.0015925 -0.00018028 0.00073891
-0.001321 0.0027338 -0.0033525 -0.0064185 -0.1305 -0.0094566 0.0028446 0.00024644
4.7101e-05 0.0016011 0.0012132 -0.0015195
0.00087971 -0.00029491 -0.00045441 -0.00083742 0.0028941 0.00025079 -0.1446 0.12115
0.012838 -0.0090792 -0.0032067 7.1121e-05
-0.00098153 -0.00072696 -0.00031617 0.0015846 8.3957e-05 0.0015192 0.013072 -0.0092376
-0.043097 -0.14002 0.009277 0.0052383
0.0018842 0.00046676 -0.00014472 0.00081137 0.001202 -0.0014744 -0.0033119 -4.8934e-06
0.0092582 0.0053448 0.077175 -0.025193
2660000000 -0.073083 0.049576 0.0044983 -0.011831 -0.00028115 0.0012555 5.7159e-05 -0.00021784
-0.0022502 0.00035823 0.0012807 -0.00079224
0.0044644 -0.011799 0.11969 -0.028331 -0.0047318 -0.0048208 -0.0013393 -0.0003867
0.00034301 0.0018089 0.0005493 0.00085594
-0.00027435 0.0012451 -0.0048153 -0.0048172 -0.12951 0.011159 0.0019262 -0.0014861
0.00057162 0.00046406 -0.0010356 -0.0015284
1.6292e-05 -0.00023003 -0.0013913 -0.00038799 0.0019435 -0.0014635 -0.12285 0.15266
0.0085491 -0.012318 -0.0024142 0.0010078
-0.0024023 0.00025067 0.00033927 0.0017732 0.00064762 0.00050108 0.0081445 -0.012419
-0.064966 -0.11988 0.011165 0.0009755
0.0013034 -0.00083958 0.00051353 0.00081104 -0.0011107 -0.0015674 -0.0024213 0.0010296
0.011269 0.00093003 0.072833 -0.005634
2720000000 -0.06176 0.068322 0.00019013 -0.011813 -0.00022866 0.0029401 -0.00034732 0.00013662
-0.0020336 0.0021269 0.00043434 -0.0016122
0.000178 -0.011812 0.10505 -0.031568 -0.0052564 -0.0013758 -0.0014367 0.00059894
0.0018438 0.00038708 0.00075266 -0.00020669
-0.0001937 0.0029538 -0.0052577 -0.0013134 -0.12412 0.040611 0.00045576 -0.0025607
0.00030223 0.00023351 -0.0011206 0.00059234
-0.00026491 0.00018023 -0.0014662 0.00058428 0.00045399 -0.0025685 -0.088987 0.18183
0.0031331 -0.013529 -0.001785 0.0025714
-0.0020711 0.0022299 0.0018159 0.00038355 0.000203 0.00026574 0.003414 -0.013426
-0.085193 -0.087404 0.011802 -0.0019489
0.00032473 -0.0016941 0.00080304 -0.00013213 -0.0010574 0.00065653 -0.0018578 0.0024859
0.011705 -0.0017978 0.076867 0.013145
2780000000 -0.047506 0.087577 -0.0044269 -0.010631 -5.2698e-05 0.0012366 0.00066058 -0.00029559
0.0012661 0.0027446 -0.00069743 -0.0017249
-0.0044287 -0.010625 0.10395 -0.043425 -0.004221 2.7379e-05 -0.00014649 0.0017342
0.0017476 -0.00116 3.101e-05 -0.00019408
-3.1629e-05 0.0012848 -0.0042272 9.593e-05 -0.121 0.071226 -0.0017173 -0.0018259
9.9661e-05 -0.00019098 -0.00031629 0.00060366
0.00067884 -0.00033113 -0.00017915 0.0017237 -0.001718 -0.0017978 -0.059181 0.20364
-0.0023836 -0.013659 -0.00069321 0.0021198
0.0012048 0.0025984 0.0017921 -0.001131 0.00022201 -0.00030416 -0.0025133 -0.013841
-0.099657 -0.054234 0.010356 -0.0061847
-0.00067865 -0.0015233 5.5926e-05 -0.00028448 -0.00041335 0.00049599 -0.00048896 0.0019861
0.010547 -0.0063615 0.080691 0.031402
2840000000 -0.031589 0.103 -0.0077301 -0.0073662 0.0017479 0.0018693 -0.00010973 -0.00016083
0.0015263 0.00096296 -0.0016722 0.00039909
-0.0077242 -0.0073781 0.10252 -0.036953 -0.0035631 0.0012771 0.00056968 0.00079427
-9.9125e-05 -0.0015521 -7.4977e-05 -0.00014954
0.0017585 0.0018796 -0.0035961 0.0013398 -0.11493 0.096952 -0.0016462 0.0001601
0.00011234 0.00042267 0.00080227 0.00079781
-0.00012957 -0.0001624 0.00059492 0.00074743 -0.0016426 0.00017173 -0.022995 0.21846
-0.0061374 -0.011012 0.00042211 0.0010667
0.0013834 0.0011562 -0.00017252 -0.001583 0.00012954 0.0004533 -0.0063519 -0.010723
-0.10296 -0.022445 0.0080325 -0.0082137
-0.0016206 0.00049725 -2.2256e-05 -3.3212e-05 0.00088043 0.0007948 0.00014663 0.0013179
0.0078635 -0.0080602 0.095365 0.04717
2900000000 -0.017159 0.12247 -0.0090474 -0.003095 0.0016961 0.00016299 0.00059994 -0.00072284
0.0021004 -0.00098568 -0.0007038 -2.0999e-05
-0.0090079 -0.0030966 0.083313 -0.045029 -0.0012496 0.0026724 0.0010101 0.00011717
-0.00051626 -0.0013807 -0.0003281 4.0248e-05
0.00167 0.00016662 -0.0012752 0.0027237 -0.097731 0.12983 -0.0011979 9.7788e-05
-0.00045507 -0.00076257 0.0016883 -0.00044219
0.00050772 -0.00079051 0.0010282 0.00014641 -0.0012157 0.00010383 0.014557 0.22036
-0.0094563 -0.0071094 0.0008192 0.0020436
0.0021852 -0.0011695 -0.00063708 -0.0014344 -0.00022461 -0.00074545 -0.009468 -0.0072483
-0.10157 0.01724 0.0052712 -0.010787
-0.00073483 0.00012609 -0.00033501 -1.7539e-05 0.0017952 -0.0006583 0.0010768 0.0018942
0.0056648 -0.01085 0.10957 0.05333
2960000000 0.0051911 0.13378 -0.0086953 0.00055736 0.00064382 0.0013564 -0.0006488 -0.00093153
-0.00018329 -0.0020458 -0.00097798 0.00045232
-0.0086803 0.00053669 0.092544 -0.044824 -0.00090831 0.0013402 0.00095704 -4.7943e-06
-0.0013351 -0.00058664 0.00047409 0.00033526
0.00062837 0.0013329 -0.00091388 0.0013736 -0.078234 0.16063 -0.00062235 0.00060299
-0.00011754 0.0007563 -0.00010822 -0.0021482
-0.00067992 -0.00092512 0.00089882 -2.8199e-05 -0.00059894 0.00058816 0.056211 0.22713
-0.010408 -0.0016185 0.0018052 0.00038085
-0.00039293 -0.0018687 -0.0012981 -0.00061726 -0.00030579 0.00089189 -0.010651 -0.0014018
-0.089134 0.048878 0.00092916 -0.012211
-0.000976 0.0004558 0.00043693 0.0004303 -8.922e-05 -0.0020062 0.0016035 0.00047199
0.00062995 -0.012268 0.12981 0.063793
3020000000 0.023713 0.14721 -0.0064008 0.0038119 0.001373 -0.00051185 -0.00095634 -5.1777e-05
-0.00084918 0.00062637 -8.41e-05 0.00053727
-0.0063816 0.0037824 0.081253 -0.033664 -0.0004816 0.00027679 0.00039101 -0.0010137
-0.0016878 0.00052542 0.00072446 -0.00012685
0.0013515 -0.0003955 -0.0004326 0.00029463 -0.057168 0.18565 -0.00028902 0.00098797
0.00073808 0.00053686 -0.0007712 -0.0013135
-0.00085636 -0.00012014 0.00030723 -0.0010573 -0.00029369 0.0010079 0.095273 0.21938
-0.0088388 0.0013801 0.00030495 0.00035242
-0.00076393 0.00054009 -0.0016774 0.00050441 0.00087798 0.00039141 -0.0086586 0.0012476
-0.071999 0.078535 -0.0029561 -0.010343
-1.9035e-05 0.00041689 0.00070493 -8.4489e-05 -0.00079843 -0.0016557 0.00050391 0.00042217
-0.0026508 -0.010218 0.14988 0.061138
3080000000 0.051323 0.15622 -0.0044831 0.0059043 0.0017076 -0.00016375 -0.00046166 -0.00012168
-0.00037185 7.2871e-05 -0.00020421 0.00065691
-0.0044673 0.0058916 0.078585 -0.02834 -0.00015434 0.00066185 -0.0003514 -0.00025267
-0.00028311 0.0010799 7.9443e-05 -0.00055857
0.0016545 -0.00014432 -0.00015361 0.00067216 -0.019936 0.20724 -0.00051592 7.3487e-05
0.00070035 0.00034483 -0.0022281 -0.00052161
-0.00056009 -7.1662e-05 -0.00038285 -0.00022758 -0.00051272 4.6164e-05 0.12821 0.21076
-0.0064238 0.0050258 0.0019148 0.00073964
-0.00057154 0.00021224 -0.00021292 0.0011556 0.00052645 0.00042333 -0.0065652 0.0049674
-0.04319 0.1107 -0.0067769 -0.0081725
3.3465e-05 0.00063438 -4.4878e-07 -0.00056477 -0.0022054 -0.00050896 0.0017008 0.000534
-0.0069333 -0.0084361 0.16518 0.067185
3140000000 0.079556 0.15857 -0.00099463 0.0074432 0.0025468 -0.0016177 -0.001332 0.00099355
0.0012964 0.00065888 0.00046186 2.2453e-05
-0.00099642 0.0074029 0.074213 -0.030426 -0.00086986 0.00013373 0.00074186 -7.3139e-05
5.0045e-06 0.0008362 0.00056065 -0.00042699
0.0024925 -0.0016046 -0.00088489 0.00022754 0.02297 0.22769 -4.0045e-05 0.0014815
0.0014339 -0.00073743 -0.0024297 0.0010227
-0.0012814 0.0010482 0.00075666 -5.2503e-05 -3.3566e-05 0.0015043 0.16338 0.18548
-0.0027297 0.0066435 0.0008115 -0.0017884
0.0016627 0.00079071 -2.1619e-05 0.00076788 0.0015921 -0.00073834 -0.002568 0.0068731
-0.025125 0.13018 -0.0090196 -0.0051189
0.00049408 -3.9102e-05 0.00065324 -0.00040963 -0.0024583 0.00086452 0.0010378 -0.0015882
-0.0088518 -0.0046864 0.18891 0.057966
3200000000 0.11116 0.16896 0.004022 0.0061341 0.00094066 -0.0026923 -0.00020083 0.0018755
0.00059874 -0.0018887 -0.00018851 0.00049399
0.0040401 0.006182 0.084229 -0.028955 -0.00096958 0.00039161 -0.00043238 -0.00087056
0.00058803 0.0011862 -0.00037588 -0.00097761
0.00086057 -0.0027399 -0.0009047 0.00046634 0.068009 0.23218 0.0010766 0.00073739
-0.0001118 -0.0025291 -0.001207 0.0024533
-0.00023005 0.0019551 -0.00043678 -0.00083483 0.0010115 0.00074908 0.18328 0.16272
0.00018955 0.006084 0.00032311 -0.0010595
0.00055249 -0.0016656 0.00061411 0.0011644 -0.00030815 -0.0024612 8.7165e-05 0.0056591
0.015193 0.1494 -0.0091151 0.00010885
4.0673e-05 0.0004437 -0.00041545 -0.0010801 -0.001327 0.0026131 0.00021458 -0.0011212
-0.0092594 -0.00031207 0.20586 0.055768
3260000000 0.14287 0.16052 0.0039863 0.0030335 -0.00077443 -0.0025891 0.00094917 0.00092198
0.00016202 -0.0019271 0.00023259 -8.9319e-05
0.0039978 0.0030186 0.092164 -0.032229 -0.0016619 0.0020657 -0.00012518 -0.0001219
0.0009751 -0.000451 -0.0011479 9.5735e-05
-0.00079977 -0.0025084 -0.001664 0.0020858 0.11877 0.2277 0.00042087 -4.7016e-05
-0.001173 -0.0009836 0.00052642 0.0018315
0.001058 0.00090658 -0.00013505 -0.0001455 0.00044886 -6.1593e-05 0.21015 0.12541
0.0024732 0.0052508 -0.00042689 -0.0018646
0.00020705 -0.0018659 0.0010606 -0.00052604 -0.0011406 -0.00086701 0.0025802 0.0055328
0.042436 0.15829 -0.0066077 0.0038732
-0.00010918 6.8038e-05 -0.0010228 0.00012877 0.00064283 0.0017488 -0.00070204 -0.0018239
-0.0065144 0.0042396 0.23418 0.046105
3320000000 0.17274 0.15467 0.0069044 0.001 -0.00049646 -0.0017833 0.001102 0.00022819
-0.0016009 -0.0013949 0.00021329 0.00018722
0.0069142 0.0010705 0.098613 -0.028423 0.00099717 0.0023926 -0.00034601 -0.00066107
-0.00023445 -0.00024109 -0.00047368 0.00031737
-0.00051906 -0.0018282 0.0010055 0.0023847 0.16655 0.21855 0.00030268 -0.00021579
-0.0010263 -0.00028576 0.00042745 0.00070892
0.00091161 0.00030062 -0.00032466 -0.00068326 0.00030059 -0.00020494 0.2188 0.095751
0.0037648 0.0031377 -0.0014089 -5.3095e-05
-0.0016332 -0.0014811 -0.00024547 -0.00022585 -0.0011235 -0.0004991 0.0038582 0.0029848
0.07512 0.15871 -0.0033859 0.0056287
0.00043736 -0.00016143 -0.00055323 0.0003477 0.00018884 0.00068166 -0.00097859 -0.00012111
-0.003279 0.0052622 0.25061 0.032444
3380000000 0.20781 0.13811 0.0053066 -0.001981 -0.0011471 0.00049837 0.0010416 0.0003364
-0.0016809 0.00062751 0.00055971 -7.5713e-05
0.0052629 -0.0020255 0.10934 -0.03596 0.00035006 0.0028725 -0.0012067 -0.00055768
1.6561e-05 4.1352e-05 -0.00084422 0.00038399
-0.001077 0.00048746 0.00034289 0.0028146 0.20811 0.19566 0.0010109 -0.00036663
-0.001997 0.00077581 0.00069828 0.001362
0.0011675 0.00025519 -0.0012418 -0.0005315 0.00103 -0.00038193 0.23323 0.063146
0.0051906 0.0027945 -1.063e-05 0.00069753
-0.0014582 0.00055689 7.758e-05 -1.5833e-05 -0.0019124 0.00079718 0.0051135 0.0030714
0.11851 0.14978 -0.0001038 0.0055502
0.00053074 0.00011054 -0.0006375 0.00048157 0.0009422 0.0013508 -0.0003346 0.00072735
-0.0004862 0.0057746 0.27932 0.013622
3440000000 0.23912 0.11673 0.0041867 -0.0035965 -0.00067276 -0.0017824 0.00091081 -7.127e-05
-0.0014375 0.0017017 0.0006465 -4.6851e-06
0.0041762 -0.0036041 0.10306 -0.040981 0.0030624 0.0018454 -0.00099825 0.0011183
-1.7015e-05 0.00013717 0.00016448 0.00098483
-0.00070104 -0.0018053 0.0031488 0.0017932 0.24624 0.16691 -0.00043921 -7.9744e-05
0.00016425 0.0013976 0.0011375 0.00069215
0.00081598 -2.8192e-05 -0.0010197 0.0011317 -0.00045835 -0.00010478 0.23452 0.03118
0.0069726 0.00029995 -0.00066229 -0.00044706
-0.0014335 0.0018661 7.8067e-05 0.00020513 0.00036222 0.0013453 0.0071662 -4.3335e-05
0.14813 0.13864 0.0029143 0.003564
0.0010235 3.6137e-05 5.2715e-05 0.00096255 0.0008083 0.00071707 -0.00034915 -0.00035435
0.0035329 0.0032191 0.29576 -0.015076
3500000000 0.27105 0.085265 0.0023018 -0.0041484 -0.0015204 0.0015268 0.0010046 -0.00066684
-0.00098524 0.0013587 0.00060085 -0.0010335
0.0022811 -0.0041413 0.11554 -0.064817 0.0033198 0.001111 -0.0005349 0.00074771
0.00046993 2.7232e-05 1.8075e-05 0.00031898
-0.0015392 0.0015454 0.0033548 0.0010389 0.2754 0.13275 0.00013866 -0.00022771
3.0474e-06 0.00072149 0.0014522 0.00016847
0.0009408 -0.0007848 -0.00050509 0.00075239 0.00015129 -0.00028529 0.2396 0.0040167
0.0069311 -0.0027688 0.00011077 0.00027828
-0.00086084 0.0012068 0.00036397 0.00010637 -0.00016624 0.00088749 0.006902 -0.0025629
0.19321 0.11066 0.0038609 0.0014368
0.00039095 -0.00099845 0.00021893 0.00036172 0.0017032 0.00013333 -0.00023402 0.00012774
0.0034686 0.0015557 0.31627 -0.043228
3560000000 0.28969 0.051265 0.00050053 -0.0055121 -0.00017287 -0.00064643 0.00060656 6.2483e-05
0.0017051 0.0017281 -6.7111e-05 -0.0010562
0.00056986 -0.0055513 0.10963 -0.070028 0.0057075 -0.001076 0.0004473 0.00074535
0.00065402 -0.00016955 0.00028907 0.00036546
-8.3991e-05 -0.00063759 0.0056838 -0.0011239 0.30291 0.09008 -0.00036017 -0.00015934
0.00054912 0.00073755 0.0015378 -0.00098289
0.00062882 0.00020401 0.00041707 0.00070556 -0.00036928 -0.00013209 0.22929 -0.032014
0.0058179 -0.005624 -0.00014393 -0.00098183
0.0016976 0.0016388 0.00068089 -0.00021798 0.00073523 0.00060625 0.0055726 -0.0057853
0.21404 0.097046 0.0032297 -0.0020199
1.2199e-05 -0.001001 0.00026428 0.00022046 0.0013689 -0.00095683 8.543e-05 -0.00060028
0.0032645 -0.0019423 0.32662 -0.082334
3620000000 0.30617 0.013533 -0.00087614 -0.0035154 -0.0017434 -4.2177e-05 0.00021773 -0.0017013
-8.1553e-05 0.00063498 -0.00032818 -0.00092381
-0.00085047 -0.0034997 0.11039 -0.099196 0.003629 -0.0040701 0.00023052 0.00053659
-0.00020286 -0.00086136 0.00059248 0.00028395
-0.0018003 -8.3899e-05 0.0035602 -0.0040922 0.3156 0.045753 0.00013493 -0.000766
6.9083e-05 0.00035561 0.00060736 -0.00089835
0.0002269 -0.0018449 0.00024452 0.00049565 0.00012209 -0.00080084 0.21894 -0.0623
0.0016483 -0.0071187 -0.0016642 0.0012097
0.00014647 0.00061767 -0.00022862 -0.0007171 -0.00018714 0.00029967 0.0019307 -0.0070876
0.23706 0.054275 0.0010972 -0.0019896
-0.00061848 -0.0010631 0.00055073 0.00044055 0.00068569 -0.00064883 -0.0019527 0.0007787
0.0011592 -0.002201 0.33055 -0.11777
3680000000 0.31063 -0.03086 -0.0032835 -0.0038404 -0.00099694 0.0016451 -0.0011357 -0.000354
0.0014931 -4.9213e-05 -0.0012895 -0.00027873
-0.003328 -0.0039194 0.106 -0.11636 0.0011921 -0.0046503 0.00080118 0.00038738
-0.00039019 -0.00071246 0.00067547 0.00023853
-0.00089182 0.0017097 0.00114 -0.004639 0.32612 -0.0040437 -0.00089941 -0.00058257
0.00095876 0.00080021 0.00054871 -0.0019012
-0.0011112 -0.00018069 0.00081311 0.00032183 -0.00089566 -0.00052831 0.20557 -0.096968
0.0001267 -0.0069464 -0.00061998 0.0011266
0.0013929 -0.00022659 -0.00035892 -0.00070146 0.0010616 0.00078057 0.00011107 -0.0070722
0.25611 0.029575 0.0013469 -0.0021121
-0.0011568 -0.00020268 0.00056677 0.0002407 0.00071833 -0.0019832 -0.00046713 0.0013923
0.00094888 -0.0018597 0.32865 -0.16241
3740000000 0.31231 -0.0665 -0.002612 -0.00015788 -0.0021658 0.0025019 -5.5896e-06 -0.00073377
-0.00048874 0.00010434 -0.0011439 0.00045913
-0.0025798 -9.19e-05 0.097144 -0.13843 0.0006321 -0.0050507 0.00029304 -0.00042969
-0.00041821 -0.00020446 0.00083089 0.0001049
-0.0021603 0.0025053 0.00054327 -0.0050527 0.32884 -0.043786 -0.00050335 0.00013307
1.1461e-05 0.00025496 -0.00059066 -0.0012806
-5.9096e-05 -0.00086791 0.00028518 -0.00042369 -0.00056349 0.00015047 0.18362 -0.12004
-0.0020239 -0.0058632 0.00067086 0.0025811
-0.00027249 0.00016408 -0.00041995 -0.00020586 0.0001473 0.00013355 -0.0018579 -0.0055915
0.26241 -0.0088728 -0.00077274 -0.0022081
-0.0010346 0.00029546 0.00081524 0.00012092 -0.00076147 -0.0011248 0.00071536 0.0023642
-0.00049537 -0.002259 0.31552 -0.20151
3800000000 0.30665 -0.11243 -0.0019663 0.00040553 0.00079303 0.0037137 -0.0011391 -0.0017221
0.0016172 0.00097245 -0.001183 0.00065495
-0.0019949 0.00042605 0.085946 -0.15324 -0.0020912 -0.0048071 0.00024973 0.00025935
-0.0010421 -0.00038661 0.00090901 -0.00021521
0.00089071 0.0037185 -0.0021527 -0.0047798 0.32477 -0.084846 -0.00058104 0.00031107
0.0010581 -0.00026378 -0.00069465 -0.00040848
-0.0011493 -0.0015433 0.00021984 0.00025861 -0.00052068 0.00030026 0.1745 -0.14612
-0.0034129 -0.0050538 0.0017971 0.0018797
0.0016142 0.00091842 -0.0010211 -0.00033461 0.00092304 -0.00017011 -0.0032979 -0.0053479
0.27487 -0.049744 0.0013187 -0.00080404
-0.0013636 0.00076692 0.00093928 -0.00028689 -0.0010591 -0.00053543 0.0016635 0.0019985
0.0012115 -0.0010467 0.30643 -0.24392
3860000000 0.29541 -0.14437 -0.00070846 0.0007658 0.0027502 0.0018762 -0.0021062 0.0012097
0.00082118 -0.0013295 -0.0003697 0.0015251
-0.00073211 0.00081648 0.066764 -0.16283 -0.0033537 -0.0047581 0.00063395 -0.00075417
-0.00070794 0.0014089 0.00072948 -0.0010334
0.0026432 0.0017509 -0.0034112 -0.0047345 0.30521 -0.12522 -0.00090286 0.00084753
0.00035351 -0.00059006 -0.00068638 -0.0002243
-0.0020434 0.0010442 0.00061244 -0.00077074 -0.00097373 0.00088272 0.14582 -0.16061
-0.0026953 -0.0049266 0.0018525 0.00092944
0.00059958 -0.0013944 -0.00075845 0.0013698 0.0003252 -0.00070339 -0.0032178 -0.0045037
0.27107 -0.081019 -0.00024529 -0.0028911
-0.0003504 0.0015142 0.00066757 -0.0010036 -0.00075542 -0.00017 0.0020452 0.00081301
0.00019956 -0.0026128 0.28473 -0.28119
3920000000 0.28046 -0.18457 0.0017567 -0.00016017 0.0036044 0.0022864 5.7371e-05 0.00094374
0.00034714 4.7166e-05 0.00093951 0.0003647
0.0017153 -0.00019742 0.039166 -0.17882 -0.0048148 -0.0030731 -0.00050561 -7.2678e-05
0.0002852 0.00015496 -0.0005726 -0.00041643
0.0037682 0.002239 -0.0048518 -0.0029976 0.29852 -0.15804 7.2414e-05 0.0013024
0.0016483 -0.001325 -0.00027524 3.5309e-06
3.4151e-06 0.00092286 -0.00050733 -8.8697e-05 0.00011802 0.0012725 0.12598 -0.17119
-0.0044129 -0.0038638 0.0022116 -0.00032882
0.00061314 0.00010527 0.00020603 0.00022952 0.0014195 -0.0013386 -0.0041659 -0.0041601
0.26203 -0.13012 0.00070479 -0.0017953
0.00060579 0.0003355 -0.0004875 -0.0004446 -0.00031341 3.4679e-05 0.0022684 -0.00035369
0.00053415 -0.0018405 0.26207 -0.30881
3980000000 0.25309 -0.22016 0.0016762 -0.0034492 0.0048189 -0.00030703 0.0001409 0.00099158
0.0010273 -0.0017945 0.0002863 7.6308e-06
0.0016107 -0.003379 0.016909 -0.19188 -0.0054064 -0.0011755 0.00083977 0.00054871
0.00066008 0.00032921 2.123e-05 -0.0010178
0.0047754 -0.00038816 -0.0054265 -0.0011705 0.26999 -0.18857 0.001479 0.00017568
-0.0012661 -0.00098669 -0.00051575 -0.00065648
0.00019036 0.0009548 0.00082162 0.00046841 0.0014449 0.00022001 0.08989 -0.19296
-0.0048485 -0.0039939 0.0015495 -0.0011076
0.00079825 -0.001941 0.00070564 0.00038528 -0.00099661 -0.0012393 -0.00521 -0.0039109
0.24899 -0.16024 0.0011109 -0.0051839
0.00057936 -2.2407e-05 -5.9683e-05 -0.00092867 -0.0006405 -0.00074172 0.0015768 -0.0011972
0.0009749 -0.0050457 0.2275 -0.34645
4040000000 0.22524 -0.24577 -0.00095312 -0.0040783 0.0035279 -0.0031353 0.00037168 0.00022601
-0.00073099 -0.00099533 0.00042089 -5.1549e-05
-0.00094934 -0.0041665 -0.0083406 -0.19898 -0.0047199 -7.108e-06 7.3092e-05 -0.00093433
-1.3741e-05 -7.043e-06 -0.0014318 -6.7042e-05
0.0035163 -0.0030842 -0.0047348 -2.6173e-05 0.24773 -0.22151 0.00032734 -0.0006229
-0.0006521 -0.00026726 -0.0013663 0.00037845
0.00030306 0.00040258 7.4824e-05 -0.0009773 0.00030281 -0.00064572 0.068129 -0.18718
-0.0069307 -0.0017706 0.0014468 -0.00076155
-0.00050532 -0.00065116 -3.6484e-05 2.6681e-05 -0.00077427 -0.00028488 -0.006934 -0.001604
0.23597 -0.19346 -0.0024167 -0.003323
0.00040989 1.517e-05 -0.0015147 -3.2314e-05 -0.0013235 0.00036532 0.0015975 -0.0007063
-0.0022021 -0.0035747 0.18996 -0.36437
4100000000 0.19503 -0.26941 -0.0036134 -0.0027899 0.0010446 -0.0036464 -0.00031133 -9.6206e-05
0.00055019 -0.0015622 0.00047576 0.00024105
-0.0037032 -0.0027275 -0.03423 -0.20225 -0.0046141 0.0010146 -8.5676e-05 -0.00035224
0.00060423 0.00019398 -0.0003814 0.00023936
0.00094552 -0.0036626 -0.0046391 0.0010449 0.22542 -0.24843 0.00028933 -8.4142e-05
-0.0007959 -0.00053412 -0.0012931 0.00010487
-0.00030282 -8.0026e-05 -0.00013229 -0.00035289 0.00032084 -3.8765e-05 0.034646 -0.20108
-0.0064012 0.00078725 0.001186 -0.0014308
0.00038799 -0.0018829 0.00058896 0.0001383 -0.00066911 -0.00038343 -0.0064193 0.00077858
0.21741 -0.21884 -0.0020666 -0.0046731
0.00045416 0.00029852 -0.00033567 0.00028326 -0.0012515 0.00013724 0.0010622 -0.0014167
-0.0021745 -0.0043401 0.15661 -0.39083
4160000000 0.16551 -0.28629 -0.0037913 -0.0015981 -0.00036164 -0.0033731 0.0007743 -0.00013441
-0.0038589 -0.00069312 0.00068429 -0.00061247
-0.0038136 -0.001618 -0.059837 -0.19822 -0.0047307 0.0025566 -0.00049456 -0.0003528
0.00024925 -0.00030946 -0.00093239 0.0003273
-0.00032035 -0.0032693 -0.0047086 0.002607 0.19298 -0.26354 0.00056263 -0.0003316
-0.00099089 -0.00013051 -0.0010556 0.00093713
0.00071142 -0.00016501 -0.00048483 -0.00033512 0.00056182 -0.00037792 0.010106 -0.18825
-0.0055552 0.0015996 0.00078855 -0.0023007
-0.0038069 -0.00057505 0.00014968 -0.00029247 -0.0010217 -0.00039067 -0.0055466 0.0016055
0.18153 -0.25296 -0.0054107 -0.0031728
0.00089523 -0.00071616 -0.00098846 0.00022923 -0.0011723 0.0010555 0.0008521 -0.0021386
-0.0050103 -0.0032503 0.10731 -0.39967
4220000000 0.13726 -0.30164 -0.0045803 0.00027067 -2.4015e-05 -0.0036573 -0.00016442 -0.00010428
-0.00079813 0.0011878 0.00040777 -0.0013161
-0.0046019 0.00026957 -0.096228 -0.18785 -0.0021934 0.0032839 -0.00016629 -9.328e-05
0.00013407 0.00010284 -0.00077862 0.0009771
-9.4128e-05 -0.0035673 -0.0021917 0.0033012 0.16297 -0.28962 -1.3907e-05 0.0001971
0.00016418 0.00016755 -0.00016429 0.0013139
-0.00027422 -6.7679e-05 -0.00016184 -8.7195e-05 -2.4869e-05 0.00026163 -0.013018 -0.18688
-0.0045754 0.0022046 3.3453e-05 -0.0020614
-0.00068317 0.00098266 0.00025087 0.00011289 0.00021592 0.00026286 -0.0044919 0.0022145
0.1658 -0.27508 -0.004396 -0.0021899
0.00034184 -0.0013071 -0.00061689 0.0010185 -9.2499e-05 0.0012611 -6.6451e-05 -0.0022767
-0.00459 -0.0023761 0.079228 -0.41268
4280000000 0.10623 -0.31052 -0.0029611 0.0018415 -0.0018007 -0.0040457 -0.00025882 0.00071557
-0.0002978 0.0010217 -0.00073817 -0.00039262
-0.0029562 0.0018577 -0.12143 -0.19163 -0.0027507 0.002884 -0.0008089 -0.00032695
0.00030153 0.00010319 0.00042586 0.00063006
-0.0019678 -0.0040109 -0.0026698 0.0029377 0.13316 -0.29679 0.00079742 -0.00019762
-0.0008844 0.00096773 -2.7682e-05 0.00070997
-0.00028774 0.00077888 -0.00085145 -0.00024014 0.00075401 -0.00021239 -0.050922 -0.17142
-0.0050903 0.0026153 -0.00049388 -0.0022498
-0.00028715 0.0011347 0.00032803 0.00015318 -0.00076612 0.0011801 -0.0049934 0.0028549
0.11617 -0.2949 -0.0068143 -0.00052564
-0.00060589 -0.00024067 0.00038189 0.00075356 -0.00013635 0.00087956 -0.00037959 -0.0022221
-0.0065738 -0.0003324 0.028786 -0.41743
4340000000 0.078939 -0.31957 -0.0017881 0.002103 -0.0021665 -0.0014543 0.00010571 0.00038941
0.00010839 0.0008994 -0.00029583 -0.0010275
-0.0018674 0.0021112 -0.14163 -0.1655 -0.0021598 0.003706 -4.5309e-05 0.00059716
-0.00025858 -0.00043767 0.00050986 0.00056554
-0.0021913 -0.0015654 -0.0020738 0.0037597 0.097317 -0.31352 -0.00033122 -0.00083032
0.00028472 0.00087363 0.00078669 0.0019443
0.00012458 0.00040855 -5.1065e-05 0.00061663 -0.00035946 -0.00083438 -0.068767 -0.16924
-0.0044532 0.0037968 -0.0014466 -0.0020879
6.3553e-05 0.00066268 -0.00017997 -0.00038737 9.6492e-05 0.00073648 -0.0045034 0.0038391
0.088788 -0.31826 -0.00471 0.0018251
-0.00022598 -0.0010684 0.00047336 0.00049492 0.00094385 0.001804 -0.0016332 -0.0022386
-0.004868 0.0018222 -0.0051444 -0.41117
4400000000 0.047661 -0.3249 -0.00086585 0.0017343 -0.0023612 -0.0016493 0.00098396 0.0012558
0.00016333 0.00055486 -0.00025376 -0.00071899
-0.00084434 0.0017518 -0.17041 -0.15556 -0.0015614 0.0040359 -0.00045834 0.00058397
-0.00010525 -0.00053145 0.00069464 0.0003706
-0.0024268 -0.001597 -0.0015297 0.0040787 0.067516 -0.31917 -8.6541e-05 -0.00027611
0.00049889 0.00034377 0.0010493 0.0012242
0.00090973 0.0013215 -0.00041485 0.00056679 -9.3839e-05 -0.00025685 -0.09338 -0.15609
-0.0031986 0.0053137 -0.0022688 -0.0016085
0.00040988 0.00061677 -2.2804e-05 -0.00060542 0.0005924 0.00026883 -0.0032767 0.0053745
0.055552 -0.32766 -0.0044079 0.0012063
-0.00029357 -0.00054404 0.00064966 0.00035516 0.0010779 0.0013354 -0.0021358 -0.0016785
-0.0045728 0.0013241 -0.051316 -0.41544
4460000000 0.012258 -0.32432 -0.00039986 0.00041684 -0.0041674 -0.0011215 0.0013599 -0.00061415
-0.00047725 0.0011912 -0.00097506 -0.0001953
-0.00039029 0.00040699 -0.1921 -0.12594 -0.00057336 0.0048436 -0.00031364 0.00066191
-0.00040208 -0.00048629 0.00049529 -0.00060887
-0.0041096 -0.0011432 -0.0005177 0.004863 0.042608 -0.3261 -0.00051893 -0.00056545
0.00068685 0.00053756 0.0019548 0.00064721
0.0013512 -0.00066663 -0.00030312 0.00066747 -0.00053373 -0.00052912 -0.10652 -0.13472
-0.0017549 0.0064553 -0.0021842 -0.00093134
-0.00048553 0.0012161 -0.0004914 -0.00027827 0.00059392 0.0003695 -0.0016682 0.0064869
0.019088 -0.32107 -0.0045661 0.0032914
-0.0010117 -0.0002426 0.00052403 -0.00067878 0.0020288 0.00062101 -0.002328 -0.00088447
-0.0042416 0.0031248 -0.090673 -0.39712
4520000000 -0.012085 -0.32484 -0.00027313 -0.00042709 -0.0039223 0.00015453 0.0007695 -0.00015688
0.0016422 9.3843e-06 -0.00071557 0.00080592
-0.0002899 -0.00034621 -0.21669 -0.10872 0.00078151 0.0049763 0.00057571 0.00077178
-0.00023076 0.00022 0.000149 -0.00017384
-0.003881 0.00023612 0.00087395 0.0049709 0.01142 -0.32391 -0.0011181 0.00045885
0.00081193 -0.0007712 0.001845 -0.0008398
0.00065519 -0.00013931 0.00062002 0.0007754 -0.0011146 0.00047041 -0.12468 -0.12526
-0.00045081 0.0060532 -0.0030963 -0.00019754
0.0019409 0.00019263 -0.00012188 0.00012576 0.00087117 -0.00062461 -0.0003315 0.0060782
-0.029168 -0.33124 -0.0028414 0.0031982
-0.00064497 0.00099314 0.00017684 -0.0001283 0.0017586 -0.00074882 -0.0030289 -0.00017432
-0.0030853 0.0031041 -0.11956 -0.39481
4580000000 -0.049717 -0.31739 -0.0012897 -0.00067653 -0.0032373 0.0026269 0.00058826 -0.00037178
0.00016069 -4.9644e-06 -0.0005162 0.00064154
-0.0012897 -0.00067135 -0.23492 -0.081923 0.001257 0.0042855 0.00064637 -0.00016828
8.7798e-05 0.00011144 3.9564e-05 -0.00019745
-0.0031917 0.0026652 0.0013505 0.0042674 -0.020274 -0.32095 -0.00016882 0.00056783
-0.00052148 -4.7339e-05 0.0015618 -0.00099362
0.0006601 -0.00038853 0.00057725 -0.00018288 -0.00016377 0.00057387 -0.13484 -0.10065
0.0019871 0.0053913 -0.0027526 0.0012114
0.00018298 8.2539e-05 5.4348e-06 0.00017428 -0.00053923 -0.00018204 0.0020924 0.0053164
-0.055279 -0.33542 -0.0024109 0.0035895
-0.00052258 0.00066552 0.00012309 -0.0002262 0.0016809 -0.0010295 -0.0027001 0.0011193
-0.0022466 0.0040217 -0.1644 -0.36493
4640000000 -0.075193 -0.31113 -0.0024807 -0.001548 -0.0030147 0.0028102 0.00050185 -0.0014088
0.0015903 -9.3435e-05 0.0001602 0.00089925
-0.0025155 -0.0015846 -0.24513 -0.054238 0.0017752 0.0037135 0.00070995 0.00038542
-0.00023765 0.00019721 -3.7544e-05 -0.0007583
-0.0030188 0.0028619 0.0018667 0.0037219 -0.044758 -0.31535 0.00015824 0.00078225
0.0010143 0.00017297 0.00035192 -0.002136
0.00044901 -0.0014352 0.00071449 0.00035881 0.00017899 0.00074596 -0.1405 -0.086078
0.0035308 0.0038812 -0.0023751 0.0015696
0.0014805 -0.00019677 -0.00014393 0.0002557 0.001066 0.00033751 0.0035953 0.003912
-0.086815 -0.3177 -0.0024961 0.0045448
0.00018781 0.00087142 -4.3036e-05 -0.0006696 0.00033971 -0.0021155 -0.0023946 0.0017056
-0.0025998 0.004002 -0.18355 -0.3547
4700000000 -0.10325 -0.30633 -0.0040674 8.7995e-05 -0.0015004 0.0045357 -0.00096209 -0.00087906
0.001285 -0.00083749 0.00093382 0.00078909
-0.0040499 9.5681e-05 -0.2568 -0.035556 0.0027452 0.0040026 0.00049344 -0.00056616
0.00012784 0.00036895 -0.00018676 3.9855e-05
-0.0014174 0.0045253 0.0028079 0.0039831 -0.075653 -0.30894 -3.5356e-05 0.00036598
0.00030093 4.5667e-05 7.5436e-05 -0.0014679
-0.00096198 -0.00085399 0.00047517 -0.00054406 -2.589e-05 0.00040366 -0.157 -0.065016
0.0032525 0.0018169 -0.0014124 0.0023735
0.0012538 -0.00078794 0.00010419 0.00028576 0.00030534 -3.5592e-05 0.0034799 0.0017081
-0.12589 -0.30912 -0.0012764 0.0038278
0.00094567 0.00076409 -0.00014314 2.6025e-05 9.0534e-05 -0.0014535 -0.0014493 0.0023239
-0.0012013 0.0042306 -0.22697 -0.32557
4760000000 -0.1332 -0.29101 -0.0046958 0.0013523 0.00077571 0.0046325 -0.00059718 -0.00060278
5.8659e-05 -0.0011631 0.00088488 -0.00037204
-0.0047017 0.0013568 -0.25207 0.0067725 0.00324 0.0030889 -6.2489e-06 -0.00062111
0.0002962 0.00014963 0.00016041 -0.00015071
0.00088714 0.0046556 0.0032714 0.0030547 -0.10628 -0.29471 0.00064097 0.00036146
0.001155 -3.8675e-05 -0.0011853 -0.001094
-0.00063298 -0.0006286 -9.0204e-06 -0.00064389 0.00065274 0.00035811 -0.15096 -0.048823
0.0027216 0.00087842 -0.00058817 0.0026596
0.00019462 -0.001187 0.00026652 0.00019261 0.0011491 2.0269e-05 0.0023947 0.0009257
-0.15847 -0.29028 -0.00074797 0.0046559
0.00086948 -0.00034758 0.00015171 -0.00010537 -0.001329 -0.0010819 -0.00050954 0.0026441
-0.0007039 0.0041983 -0.23782 -0.30347
4820000000 -0.16016 -0.27703 -0.0048919 0.0027351 0.0015546 0.0029165 -0.00083211 -0.00048732
0.00026078 -0.00096923 0.00022261 -0.00044537
-0.0048726 0.0027434 -0.26373 0.029033 0.0043349 0.0031495 -9.4984e-05 -0.00036682
0.00030498 7.0078e-05 -0.0002377 -0.00049662
0.0015924 0.0029425 0.0043626 0.0030732 -0.13332 -0.29025 0.00054998 -0.0003839
0.00047915 -0.00099795 -0.00097079 -0.00025016
-0.00090017 -0.00039905 -9.6626e-05 -0.00037816 0.00054584 -0.00036994 -0.16643 -0.031006
0.001611 3.7938e-05 6.5665e-05 0.0029023
0.00025858 -0.00094024 0.00034383 3.5964e-05 0.00060535 -0.001114 0.0018777 0.0002163
-0.19573 -0.27279 0.0003097 0.003566
0.00026459 -0.0004118 -0.00021361 -0.00051053 -0.00094139 -0.00036797 7.9217e-05 0.0029615
-0.00020048 0.0039595 -0.27537 -0.27308
4880000000 -0.1912 -0.257 -0.0041435 0.0045465 0.0021059 0.0031273 -0.0014159 0.00021015
-0.00088324 -0.00095443 0.00042309 -7.1454e-05
-0.0041559 0.0045523 -0.25501 0.07073 0.0046803 0.0014854 -0.00037858 -0.00021069
5.7933e-05 5.3743e-05 -0.00020636 9.8815e-05
0.0021385 0.00308 0.004727 0.0014193 -0.1522 -0.27694 0.00043455 -0.00033679
-0.00029567 -0.0015049 -0.00062407 9.7165e-05
-0.0014127 0.00021265 -0.00034839 -0.00015051 0.00045425 -0.00035574 -0.15933 -0.012536
0.00099448 5.8801e-05 0.00096963 0.0026365
-0.00086749 -0.00090087 -1.8354e-05 2.6587e-05 -0.00044026 -0.001575 0.00086073 -0.00027688
-0.22461 -0.25544 0.0006494 0.0037101
0.0003235 -0.00012411 -0.00016191 0.00013718 -0.00066164 9.4697e-05 0.00095166 0.0026164
0.0010016 0.003406 -0.28671 -0.24333
4940000000 -0.21188 -0.23944 -0.0028127 0.006566 0.0029284 0.0012208 -0.0002724 0.0007166
-0.00088272 -0.00053619 -5.3797e-06 -0.00075069
-0.0028105 0.0065979 -0.26643 0.096407 0.0057557 0.0010663 -8.6714e-06 -6.1053e-05
0.00025991 -0.000354 -0.00039512 0.00020035
0.0029094 0.0011574 0.0057921 0.00097341 -0.17178 -0.25378 0.0002229 -0.00047455
-0.0011105 3.4179e-05 -0.00047834 0.00022348
-0.00031001 0.0007473 -1.4906e-05 -5.6322e-05 0.00023617 -0.00047646 -0.16688 -0.0031734
-0.0002541 0.00049749 0.0019227 0.0019925
-0.00085199 -0.00047913 0.00036257 -0.00037819 -0.0010391 -0.00010197 -0.00031988 0.00074203
-0.24667 -0.22634 0.00059242 0.0031843
-3.4616e-05 -0.00074908 -0.00041719 0.00023662 -0.00044806 0.00024118 0.0019818 0.0019612
0.00035388 0.0031389 -0.31046 -0.21748
5000000000 -0.23243 -0.21479 5.2305e-05 0.0072825 0.003142 0.0017968 -0.00023597 0.00065834
-0.00052652 0.0004516 -0.00036116 -0.00084873
-5.8644e-06 0.007254 -0.25258 0.11395 0.0057366 -0.00078187 -0.00029441 -3.6824e-05
-0.00021845 -0.00055958 -0.00018076 2.5429e-05
0.0031617 0.0016694 0.0057274 -0.00090099 -0.2016 -0.23906 -0.0006532 -0.00079338
-0.00056244 -9.6482e-06 -0.00037312 -1.8283e-05
-0.00014973 0.00057922 -0.0002856 -5.9408e-05 -0.00063298 -0.00081116 -0.16108 0.021106
-0.00039566 0.0017637 0.0022633 0.0011561
-0.00057219 0.00051712 -0.00024541 -0.00055834 -0.00070601 -7.8545e-06 -0.00035674 0.0015676
-0.27364 -0.20405 0.00040507 0.0037671
-0.00032323 -0.00092333 -0.0001964 -3.6963e-05 -0.00040658 -0.00013134 0.0022849 0.0011643
0.00072957 0.0038242 -0.32238 -0.18279
5060000000 -0.25334 -0.18715 0.0020746 0.0068876 0.0031776 -0.00030611 0.00019909 0.00058699
-0.00044016 -0.00015068 -0.00049319 -0.00016068
0.0020769 0.0068789 -0.2348 0.15055 0.0050971 -0.0020441 -1.2461e-05 0.00016313
-0.00040623 3.7537e-05 -0.00030535 0.00026288
0.0031617 -0.00030337 0.0050584 -0.0021146 -0.21537 -0.21775 -0.00029445 0.00042619
-0.00086097 0.00021806 -0.0010041 -2.4678e-05
0.00022957 0.00064019 2.058e-06 0.000155 -0.00028191 0.00042804 -0.1628 0.028335
0.00021829 0.0031405 0.0018296 0.00056042
-0.00038453 -5.9844e-05 -0.00045692 0.00013482 -0.00079519 0.00033365 5.2805e-05 0.0032679
-0.28386 -0.17302 0.0018083 0.0033474
-0.00053613 -0.00019792 -0.00027775 0.00023564 -0.00096297 7.9373e-05 0.0018474 0.00061148
0.0019871 0.0033483 -0.33429 -0.15421
5120000000 -0.26914 -0.16183 0.0035182 0.0057471 0.0029911 -0.00056742 0.00037337 0.00064437
-0.00028287 0.00086794 -0.00044979 0.00013997
0.0035117 0.0057644 -0.2291 0.17687 0.0047661 -0.0027117 5.1406e-05 0.00025804
8.1178e-05 7.0956e-05 0.00014356 0.00026023
0.0030153 -0.00059119 0.0047022 -0.0027701 -0.2301 -0.20267 -0.00012531 0.00012049
-5.8448e-05 0.0010332 -0.0011932 0.0008975
0.00035014 0.00063061 2.5681e-05 0.00027116 -0.00012176 0.00012066 -0.15903 0.054588
0.0018341 0.0032738 0.0025489 0.00023126
-0.00028371 0.00089706 6.8281e-05 1.723e-05 -0.00013047 0.0010642 0.0020447 0.0032191
-0.29795 -0.1395 0.0019847 0.0033031
-0.00049988 0.0002621 0.00010622 0.00029194 -0.0011656 0.00080616 0.0025396 0.00025915
0.0018274 0.0033597 -0.34706 -0.11986
5180000000 -0.28497 -0.13128 0.0049836 0.0046998 0.0034225 -0.0013546 0.00019368 0.0006507
-0.00015936 0.0003837 -0.00038012 0.00054878
0.0049907 0.0046973 -0.20654 0.19981 0.0040441 -0.0038421 -0.00029791 -0.00024055
-4.048e-05 -0.00011797 -0.00012848 0.00017616
0.0033676 -0.0014124 0.0039946 -0.0039228 -0.24074 -0.16574 -0.00021289 0.00068741
-0.0001064 -0.00015188 -0.00032915 0.00077373
0.00022204 0.00059805 -0.00028336 -0.00023098 -0.00019721 0.00070208 -0.15796 0.064213
0.0032537 0.00342 0.0021291 -0.00069002
-0.00016681 0.00052073 -1.8481e-05 -0.00012588 1.2384e-05 -0.00021948 0.0030747 0.0033313
-0.30842 -0.096752 0.0027016 0.0036403
-0.00034752 0.00051211 -9.7318e-05 0.00016624 -0.00020259 0.00082613 0.0020468 -0.00068372
0.0028356 0.0035564 -0.3491 -0.087758
5240000000 -0.29315 -0.10427 0.0051554 0.0033246 0.0025974 -0.0028765 0.00064716 -0.00010733
-0.00037666 5.5668e-05 -6.5198e-08 0.00057353
0.0051721 0.0033214 -0.19467 0.23693 0.0029946 -0.0046256 -3.3593e-05 0.00019265
-0.0001839 -1.2414e-05 0.00023535 0.00034438
0.0026059 -0.0029194 0.0029598 -0.0046697 -0.25789 -0.1408 0.00033874 0.00031938
-0.0002092 0.00049685 4.2285e-05 0.0014054
0.0005611 -8.8617e-05 -5.2511e-05 0.00016554 0.00033443 0.00034163 -0.15842 0.084933
0.0038547 0.0020097 0.0018696 -0.0011749
-0.0002359 2.9106e-05 -0.00018711 -1.1241e-06 -0.00022298 0.00047236 0.0039393 0.002188
-0.32128 -0.056451 0.0037229 0.0026882
-6.1568e-05 0.00060907 0.00022733 0.00039403 -3.0068e-05 0.0013761 0.001904 -0.0012422
0.0036471 0.0027191 -0.35542 -0.055152
5300000000 -0.29804 -0.074104 0.0059141 0.0017454 0.0015062 -0.0032586 4.3481e-05 -0.00026224
0.00051895 0.00054215 0.00012027 0.00018202
0.0059004 0.0017573 -0.18664 0.24172 0.0021025 -0.0053408 -0.00011234 0.00021453
8.2836e-06 0.00032139 0.00029553 0.00023952
0.0014015 -0.0032856 0.0020314 -0.0053678 -0.27353 -0.11479 0.00033978 -0.00023026
0.00013559 0.00056675 0.00067287 0.00072349
0.00012091 -0.00024682 -9.4799e-05 0.00020856 0.00036034 -0.00025207 -0.15087 0.094291
0.005087 0.0012914 0.0013189 -0.0015759
0.0004813 0.00060567 -7.7156e-05 0.00026073 0.000206 0.00047871 0.0051677 0.001095
-0.33164 -0.029766 0.0036291 0.0018708
0.00018305 0.00022182 0.00033572 0.00024727 0.00070681 0.00071971 0.0011793 -0.0015973
0.0037349 0.0020941 -0.35105 -0.018737
5360000000 -0.29823 -0.037045 0.0058802 0.00066701 0.00038693 -0.003625 0.00041103 -1.5998e-05
0.00012563 0.00039945 0.00048396 -0.00017283
0.0058776 0.00067059 -0.14914 0.26318 0.00080117 -0.0055092 0.00010603 0.00023629
-0.00020785 5.8501e-05 0.00059192 -0.00013789
0.0003477 -0.0036318 0.00069768 -0.0055456 -0.27182 -0.088035 0.00042093 0.00040446
0.00031529 0.00040563 0.00076962 0.00051918
0.00038353 -2.0762e-05 8.0241e-05 0.00022113 0.00042052 0.00039506 -0.14879 0.11216
0.0057511 -0.0010016 0.00068903 -0.0019066
7.1975e-05 0.00029642 -6.9864e-05 6.7559e-05 0.00029203 0.0005407 0.0055911 -0.00094387
-0.32529 0.0082824 0.0047606 0.0022082
0.00048785 -3.7484e-05 0.00047906 -0.00012669 0.00066257 0.00048808 0.00087344 -0.0018941
0.004709 0.0019377 -0.34876 0.0093536
5420000000 -0.30077 -0.013701 0.0059842 -0.0011639 -0.00058258 -0.0035368 -6.5021e-05 -0.00013775
0.00085841 0.00031744 0.0002933 -0.00021
0.0060036 -0.0011427 -0.13 0.28964 -1.9112e-05 -0.0054834 7.1546e-05 0.00015229
0.00011508 0.0001584 0.00031974 -7.3051e-05
-0.00063587 -0.0035437 -9.6638e-05 -0.0055008 -0.2874 -0.054986 -0.00025133 -0.00054304
0.00084723 0.00011143 0.00094941 -4.4591e-05
-7.3681e-05 -0.00012013 8.5747e-05 0.00015523 -0.0002132 -0.00054542 -0.13738 0.12663
0.004552 -0.0022468 0.00028894 -0.0019161
0.00080531 0.00041024 5.9465e-05 0.00013299 0.00082722 0.00011384 0.0047216 -0.002343
-0.32995 0.037855 0.0049044 0.00044489
0.00023754 -0.00012059 0.00031622 -9.4059e-05 0.0010457 5.4103e-05 0.00013962 -0.0019247
0.0049868 0.00044384 -0.34137 0.051039
5480000000 -0.29284 0.022695 0.0049678 -0.0019972 -0.0019427 -0.0029669 0.00035312 4.9474e-05
0.00097693 -0.00021937 -2.6486e-05 -7.9408e-05
0.0049889 -0.0019661 -0.11549 0.29733 -0.0015841 -0.0057477 1.0054e-05 0.00018833
0.00012171 4.9466e-05 0.00024876 -0.0001958
-0.0019573 -0.002962 -0.0016685 -0.0057576 -0.29187 -0.032498 -0.00027808 0.00011263
0.00068261 -0.00046306 0.00077391 4.4117e-05
0.00035224 -2.2429e-06 -3.3687e-06 0.00019087 -0.00029829 0.0001417 -0.13083 0.13796
0.0038394 -0.0033261 -0.00037034 -0.0018852
0.00097663 -0.00036668 0.00015131 1.0255e-05 0.00063651 -0.000354 0.0037347 -0.0034163
-0.31816 0.063966 0.0047302 0.00018608
-3.3974e-06 -5.6706e-05 0.00022942 -0.00019483 0.00071372 3.1507e-05 -0.00025427 -0.0018089
0.0048115 0.00012724 -0.33177 0.073464
5540000000 -0.28881 0.047924 0.0040755 -0.0026448 -0.0027028 -0.0018398 0.00037767 -0.00037251
0.00013161 -0.00021863 -0.00015968 2.1782e-05
0.0040715 -0.0026232 -0.07455 0.31459 -0.0026828 -0.004989 0.00043485 0.00010721
1.6805e-05 -0.00018873 -0.00010421 -0.00041636
-0.0027409 -0.0018376 -0.0027674 -0.0049674 -0.29084 -0.011731 0.00019463 -0.00015117
0.0001925 -0.00014141 0.00036921 -0.0003716
0.0003327 -0.00035508 0.00045841 9.4586e-05 0.00024188 -0.0001497 -0.11928 0.15892
0.002489 -0.0039358 -0.00097048 -0.0018255
0.00013525 -0.00021898 2.807e-05 -0.00024633 0.00021705 -0.00019805 0.0023853 -0.0038177
-0.3037 0.099006 0.0050585 -0.0014432
-0.00024336 8.4436e-05 -0.00010175 -0.00041221 0.00042388 -0.00041166 -0.0010488 -0.0019578
0.0050601 -0.0014711 -0.32397 0.11386
5600000000 -0.27742 0.076 0.0033356 -0.0036049 -0.0025589 -0.0016525 0.00030076 -0.000346
0.0002796 -0.00029167 8.8988e-05 0.00045932
0.0033396 -0.0035758 -0.071743 0.32851 -0.0037145 -0.0047321 6.2643e-05 -0.0002289
-0.00010494 -5.6075e-05 -0.00018503 -0.00022096
-0.0025498 -0.0016253 -0.0038117 -0.0046645 -0.29009 0.019968 -2.9659e-05 8.0776e-05
0.00029781 -0.00061969 0.00035143 -0.00033962
0.00034198 -0.00040347 7.098e-05 -0.00019831 -6.7532e-05 0.00012509 -0.11162 0.1585
0.0017282 -0.0037248 -0.0010939 -0.0012007
0.00032465 -0.00027301 -8.1654e-05 -4.872e-05 0.00023678 -0.00045794 0.0018572 -0.0038652
-0.29427 0.12751 0.0043809 -0.0015187
0.00025498 0.00043149 -0.000207 -0.00021436 0.00022199 -0.00039228 -0.001081 -0.0010555
0.0042065 -0.0015534 -0.30199 0.1287
5660000000 -0.26576 0.098191 0.0030797 -0.003642 -0.0034351 -0.00038595 -0.0004151 -0.00079566
-0.00020351 -0.00058395 0.00027569 -0.00028055
0.0030733 -0.0036446 -0.030231 0.3198 -0.0045366 -0.0030091 3.8687e-06 -0.00016471
7.442e-05 6.9962e-05 -7.9746e-05 -9.6705e-05
-0.0034214 -0.00030921 -0.0046138 -0.0029028 -0.29042 0.043742 -0.00015588 0.00015123
-0.0004803 -0.00026327 0.00027765 -0.0011007
-0.00044109 -0.00075484 -2.5969e-05 -0.00015671 -0.0001483 0.00011347 -0.096135 0.17844
0.0007975 -0.0041191 -0.0012106 -0.0007593
-0.00022234 -0.00055549 6.1867e-05 6.087e-05 -0.00047439 -0.00031911 0.00056407 -0.0040524
-0.27955 0.15504 0.0040667 -0.002721
0.00026866 -0.00020884 -0.00011004 -8.3839e-05 0.00030911 -0.0010014 -0.0012293 -0.00094179
0.00414 -0.002641 -0.29305 0.16455
5720000000 -0.25049 0.1195 0.0026505 -0.0042195 -0.0027667 0.00076687 -0.00057676 -0.00019586
-0.0003119 -5.8523e-05 -8.1005e-05 -0.00030374
0.0026519 -0.0042095 -0.0021498 0.34489 -0.005678 -0.0027301 3.6214e-05 -8.4988e-05
-0.00024472 6.0809e-05 -0.00021514 0.00022696
-0.0027724 0.0007959 -0.0057296 -0.002585 -0.28691 0.075014 0.00013276 6.7434e-05
0.0003026 0.00021932 -0.00014816 -0.00029722
-0.00055523 -0.00020218 5.7627e-05 -8.8058e-05 0.00013202 8.4117e-05 -0.080323 0.18014
-0.00029663 -0.0036809 -0.0015529 -0.00055703
-0.00032038 -6.7809e-05 -0.00023591 0.00012078 0.00034005 0.00029528 -0.00014785 -0.0036519
-0.2675 0.18096 0.0041072 -0.0036138
-3.9348e-05 -0.00027083 -0.00020825 0.00020558 -0.00015019 -0.00024616 -0.0016017 -0.00045732
0.0038601 -0.0036172 -0.26254 0.18236
5780000000 -0.23412 0.13698 0.0014409 -0.0048531 -0.0024054 0.0011839 -0.00068379 6.4398e-05
-0.00040482 -0.00033859 -0.0001386 -9.427e-05
0.0014677 -0.0048465 0.011332 0.33955 -0.0060663 -0.00055791 -1.6049e-05 -0.00020438
0.00012397 1.8696e-05 1.5522e-05 -0.00017584
-0.0023811 0.0012018 -0.0061013 -0.00047485 -0.28331 0.092013 -5.4406e-05 -0.00016299
6.4309e-06 -0.00012028 -0.00032028 -0.00060364
-0.00070161 6.3558e-05 -2.3e-05 -0.00021025 -5.2214e-05 -0.00016292 -0.071134 0.19616
-0.00013798 -0.0032642 -0.0012882 0.00014649
-0.00033208 -0.00038844 -8.3793e-07 -2.1394e-05 0.00014146 -0.00016298 -0.00023289 -0.0032825
-0.25727 0.20227 0.0027786 -0.0041014
-0.00019053 -0.00018847 6.7517e-05 -0.00019822 -0.00038938 -0.00058131 -0.0012202 3.4529e-05
0.0028931 -0.0041747 -0.25342 0.204
5840000000 -0.2201 0.15807 0.00017228 -0.0054934 -0.002174 0.0011208 -9.9751e-05 0.00033113
-0.00038321 0.00021918 -0.00043785 -0.00042185
0.00017749 -0.005491 0.047125 0.3425 -0.005884 0.0006792 -0.00019136 -5.2122e-06
0.00021248 2.8598e-05 -0.00010023 0.00021196
-0.0021609 0.0011704 -0.0058664 0.00080464 -0.27566 0.11606 -0.00015251 1.7353e-05
-0.0002689 -0.00078079 -0.0004817 -0.0003667
-0.0001305 0.00036411 -0.00017497 -4.6195e-06 -0.00017435 3.8966e-05 -0.048425 0.19906
-0.00085615 -0.0037718 -0.0012854 0.00026562
-0.00032021 0.00025034 0.00025341 -4.5625e-05 -0.00019773 -0.00071677 -0.0008331 -0.0036426
-0.24008 0.21126 0.0021061 -0.0040579
-0.00042431 -0.00030467 -0.00012275 0.00016422 -0.00050755 -0.00031661 -0.0013512 0.00022792
0.0020707 -0.0040161 -0.21716 0.22799
5900000000 -0.20596 0.16991 -0.0019156 -0.0054283 -0.0021146 0.0025856 -0.00013449 3.6449e-05
0.00023902 -9.2774e-05 6.7403e-05 0.00029246
-0.0019217 -0.0054244 0.067256 0.34195 -0.0050242 0.0021679 -3.3585e-05 -1.646e-05
1.043e-06 -0.00029841 -7.1881e-05 -0.00012905
-0.0020675 0.0025874 -0.0050078 0.0022926 -0.25982 0.13132 -1.7863e-05 -0.00015231
-0.00049195 -0.00034566 -0.00083566 0.00014397
-0.00013565 5.0973e-05 -4.252e-05 -2.9731e-05 -3.5274e-05 -0.00013519 -0.041015 0.20949
-0.0013164 -0.0035128 -0.0012516 0.00018073
0.00020871 -0.00012486 -2.3493e-05 -0.00029386 -0.00050474 -0.00038062 -0.0013799 -0.0036097
-0.21369 0.22572 0.0019457 -0.005252
-2.8583e-05 0.00014462 -7.5506e-05 -0.00015009 -0.00087089 0.00013099 -0.0011696 0.00027629
0.0019329 -0.0052556 -0.2028 0.23771
5960000000 -0.18539 0.18286 -0.0030481 -0.0039869 -0.00062693 0.0026457 -0.00016393 0.00015662
-0.00019391 0.00013549 -0.00011873 7.1526e-05
-0.0030466 -0.0039737 0.093964 0.34066 -0.0040835 0.0022645 -0.00022294 2.3827e-05
-4.1381e-05 9.4754e-05 6.5003e-05 0.00025803
-0.00061931 0.0026563 -0.0040536 0.002328 -0.24421 0.15704 -5.0255e-05 -6.9119e-05
-0.00043918 0.00015773 -0.000336 -0.00011618
-0.00013202 0.00015436 -0.00020583 4.4679e-05 -4.3957e-05 -0.00010225 -0.022433 0.21785
-0.002292 -0.0031083 -0.00099584 0.00099639
-0.00023637 0.00010355 -3.7181e-06 7.3098e-05 -0.00042837 0.00018444 -0.0023179 -0.0029848
-0.193 0.24052 -0.00028028 -0.0051679
-0.00016819 6.7042e-05 3.3578e-05 0.00029544 -0.00038128 -0.000132 -0.0011191 0.00091469
-0.00017148 -0.0050309 -0.1735 0.26435
6020000000 -0.16748 0.19797 -0.0037885 -0.0029779 -0.00011346 0.0029303 -4.8814e-05 0.00060248
-0.00019672 0.00026061 -4.1666e-05 0.00031352
-0.0037985 -0.0029671 0.12202 0.3318 -0.0045073 0.0032176 -7.9919e-05 0.00014824
-6.0566e-05 0.00016515 -0.00015063 0.0002706
-8.7717e-05 0.0029186 -0.0044648 0.0033387 -0.22426 0.16901 -0.00038356 0.00020474
-0.00061207 0.00031911 -0.00036285 0.00057566
-6.0725e-06 0.00055395 -7.9702e-05 0.00013374 -0.00038318 0.0002232 -0.016014 0.21331
-0.0029992 -0.0029702 -0.00064635 0.00069512
-0.00023919 0.00026173 -0.000148 0.00020598 -0.00058971 0.00021263 -0.0029564 -0.0030634
-0.16421 0.25344 -0.00028654 -0.0050481
1.3596e-05 0.00035115 -0.00020186 0.0002111 -0.00041751 0.00055768 -0.00065936 0.0007492
-0.00022745 -0.0051128 -0.14643 0.26342
6080000000 -0.14702 0.20659 -0.0039829 -0.00085158 0.0013246 0.0028112 9.1116e-05 6.7763e-05
0.00014689 0.00032654 0.00023239 -5.0187e-06
-0.0039673 -0.00085698 0.14344 0.33229 -0.0029904 0.0046026 -4.9664e-05 -3.576e-05
-1.5669e-05 0.00017055 0.00010978 0.00030084
0.0013913 0.0027616 -0.0028947 0.0046397 -0.20634 0.19591 0.00033069 0.00013655
-0.00025139 0.00047275 -0.00022008 0.00021969
9.9292e-05 7.3791e-05 -3.6713e-05 -2.4982e-05 0.00029484 0.00012188 0.00080368 0.2214
-0.0040377 -0.0018878 -0.0010333 0.001032
0.00013888 0.00015428 -3.104e-06 0.00011137 -0.00016873 0.00059829 -0.0041719 -0.0019175
-0.13518 0.27062 -0.0016119 -0.0051052
0.00019402 -5.1057e-06 0.00021638 0.00033209 -0.0002645 0.00027482 -0.00097823 0.00090741
-0.0014289 -0.0051245 -0.12478 0.28414
6140000000 -0.12979 0.21954 -0.0035599 -0.00061646 0.0016128 0.0021964 0.000164 -5.3249e-06
2.7009e-05 -0.00014017 0.00041732 -0.00024381
-0.0035466 -0.00061916 0.17008 0.31315 -0.0020749 0.0052647 3.2851e-05 5.9703e-05
0.00043266 -6.9624e-05 0.00033517 7.0755e-05
0.001677 0.0021459 -0.0019872 0.0053225 -0.18235 0.21499 0.0002604 -0.00012633
0.00012018 0.00060581 -5.6469e-05 0.00071314
0.00012609 -2.8877e-05 4.0264e-05 3.1362e-05 0.0002871 -0.00013377 0.013606 0.21205
-0.0047082 -0.00087969 -0.00039618 0.0013629
9.875e-05 -2.6797e-05 0.00034096 -4.4175e-05 2.4785e-05 0.00060265 -0.0045902 -0.00087799
-0.11559 0.29029 -0.0030849 -0.0042245
0.00047044 -0.00011443 0.00032676 6.9983e-05 -5.149e-05 0.00059188 -0.00037404 0.0014671
-0.0030665 -0.0044822 -0.085519 0.28269
6200000000 -0.11431 0.22487 -0.003023 -0.00022743 0.0021969 0.0012917 9.123e-05 0.00034766
-0.00026487 0.00021542 -0.00019765 -0.0002836
-0.0030283 -0.00023557 0.19792 0.31132 -0.00087681 0.0052365 3.0994e-05 0.00021375
2.2498e-05 -1.3147e-05 7.0481e-05 4.1762e-05
0.0021955 0.0012541 -0.00076248 0.0052791 -0.16317 0.22874 0.00015329 -0.00032553
0.00052359 -3.5021e-05 0.00015383 0.00030163
0.00010129 0.00036379 5.045e-05 0.00019745 0.00011476 -0.00031226 0.026945 0.22057
-0.0043731 0.00045466 8.6325e-07 0.0013629
-0.00012912 8.0727e-05 8.0845e-05 -9.931e-05 0.0005411 -4.8292e-05 -0.004381 0.00046488
-0.10299 0.29547 -0.0038127 -0.0035712
-0.00011423 -0.00032219 5.2147e-05 0.00011684 0.00029013 0.00031604 0.00010788 0.001264
-0.0037646 -0.0035426 -0.072131 0.29188
6260000000 -0.099123 0.23772 -0.0031475 0.00084281 0.0020576 0.00059531 0.00032598 -7.0246e-05
7.4322e-05 0.00019657 -8.3397e-05 1.8416e-05
-0.0031364 0.0008403 0.21529 0.29592 -2.4581e-05 0.005343 3.4333e-05 -4.3958e-05
-2.4529e-05 -0.00012221 0.00019777 7.714e-05
0.002063 0.00056623 0.00011013 0.0053743 -0.14043 0.25012 0.00010298 -2.8277e-06
0.00018789 -0.00010149 0.00026519 0.00039847
0.00034599 -0.00011813 6.2706e-05 -4.7896e-05 0.00010732 -1.6497e-05 0.042979 0.21562
-0.0038609 0.001644 0.00070487 0.0012357
3.3261e-05 0.00026773 1.2707e-05 -5.5065e-05 0.00021578 -0.00016828 -0.0039555 0.0017124
-0.074592 0.29667 -0.00418 -0.0021935
-0.00010064 -3.2834e-05 0.00018868 3.2984e-05 0.000146 0.00031527 0.00057215 0.0013718
-0.0039895 -0.0023526 -0.027027 0.29212
6320000000 -0.082753 0.23977 -0.0026201 0.0014766 0.0021932 -0.00039831 7.5721e-05 5.5722e-05
-0.00040209 0.0004041 -0.00019468 0.00019724
-0.002609 0.0014702 0.24051 0.28576 0.0019328 0.0055226 9.919e-05 7.6857e-05
-1.464e-05 -0.00010473 0.00016808 -9.9374e-05
0.0021975 -0.00043888 0.0020624 0.0054797 -0.12252 0.25881 -0.00024656 -0.00024766
0.00016498 -9.4892e-05 0.00040763 4.3902e-05
4.1305e-05 8.7263e-05 8.5294e-05 8.346e-05 -0.0002222 -0.00024609 0.041712 0.21662
-0.0035758 0.0021253 0.00057272 0.00081523
-0.00037342 0.0004021 -2.7463e-05 -8.6075e-05 0.00031257 -6.1586e-05 -0.0034844 0.0020785
-0.050165 0.30686 -0.0048045 -0.0013139
-0.0001391 0.00026534 0.00010054 -0.00011873 0.00052106 2.7894e-05 0.00071284 0.00068965
-0.0049943 -0.001202 -0.016377 0.28955
6380000000 -0.063111 0.24678 -0.0018815 0.0018988 0.0017621 -0.0005765 1.8219e-05 1.4791e-05
0.00027521 0.00018105 9.9141e-05 0.00022616
-0.0018774 0.0018946 0.25697 0.26632 0.0032017 0.0041912 -0.0001552 -7.1624e-05
-0.00020475 -0.00021621 -0.00017924 -0.00018044
0.001749 -0.00060546 0.0032821 0.0041388 -0.094173 0.27469 -0.00018798 0.00012326
0.00063205 -4.1716e-05 0.00048694 0.00013228
4.1735e-05 -1.9492e-05 -0.00017917 -7.8493e-05 -0.00017015 0.0001045 0.062771 0.20707
-0.0027305 0.0031964 0.0011188 0.00075851
0.00026545 0.00018693 -0.00030407 -0.00018512 0.00052706 -0.00017111 -0.0027248 0.0032427
-0.030331 0.29868 -0.0050191 6.2375e-06
1.0997e-05 0.00019366 -0.00015526 -0.00027449 0.00054943 0.00014669 0.0009609 0.00075324
-0.0048175 7.1839e-05 0.023028 0.29224
6440000000 -0.040327 0.25742 -0.00087586 0.0024637 0.0016586 -0.00088355 0.00039414 -0.00013661
0.00015837 -0.00035134 -0.00027081 -0.00020839
-0.00087352 0.0024539 0.27746 0.2519 0.0033601 0.00283 0.00016231 -1.6142e-05
-8.5176e-05 7.4788e-05 -0.0001782 -0.00029411
0.0016557 -0.00089856 0.0034188 0.0027882 -0.076767 0.28865 -0.00015826 0.00033454
-0.00044826 4.8482e-05 0.00042606 -0.00059231
0.00033068 -0.00011375 0.00015977 -4.6375e-05 -0.00019528 0.00030524 0.065009 0.20288
-0.0016078 0.003786 0.00083476 0.00071979
0.00025116 -0.00033794 -9.2056e-05 2.5922e-05 -0.00033638 0.00015281 -0.0016008 0.0037219
0.012669 0.30298 -0.0044831 0.0017233
-0.00022763 -0.00029956 -0.00015102 -0.00020787 0.00035968 -0.00042204 0.0010015 0.00073068
-0.0044557 0.0014666 0.03523 0.27641
6500000000 -0.021746 0.25693 -0.00012253 0.0020584 0.0013364 -0.00096009 0.00018927 -8.3965e-05
0.00017514 0.00015343 -8.3333e-05 0.00035344
-0.00013959 0.0020495 0.30202 0.22444 0.0036705 0.0024612 0.00011571 2.0004e-05
0.00016987 2.4099e-05 0.00022123 -4.5457e-05
0.0012872 -0.0010146 0.0037243 0.0023821 -0.065154 0.28562 -4.4239e-05 2.4927e-05
0.00019297 -3.2858e-05 -6.757e-05 -0.00027958
0.00018237 -8.6276e-05 0.0001016 4.6279e-05 -5.1135e-05 4.3731e-05 0.088737 0.19777
-0.00021615 0.0037336 0.0012497 0.00054436
0.0001718 0.00024969 0.00017941 0.00013051 0.00016754 -9.1923e-05 -0.00019926 0.0037969
0.033409 0.3055 -0.003278 0.0022154
-4.3315e-05 0.0003808 0.00018892 -7.6374e-05 1.1909e-05 -0.00029925 0.0010827 0.00042399
-0.0033189 0.0025022 0.071836 0.27712
