# Supplementary material for: Early Detection of Alzheimer’s Disease via Machine Learning-Based Microwave Sensing: An Experimental Validation
Source: Sensors (Basel). 2025 Apr 25;25(9):2718. doi: 10.3390/s25092718 (PMC12074295; doi:10.3390/s25092718)
Supplement: Supplementary file 1 [file sensors-25-02718-s001.zip › measurements_paper_sensors/26 febbraio - PART1/set1/CSF_10_m7.s6p]

!Keysight Technologies,M9804A,MY58100912,A.14.10.03
!Date: Thursday, April 27, 2023 10:28:33
!Correction: S11(C  6-Port  ) 
!S12(C  6-Port  ) 
!S13(C  6-Port  ) 
!S14(C  6-Port  ) 
!S15(C  6-Port  ) 
!S16(C  6-Port  ) 
!S21(C  6-Port  ) 
!S22(C  6-Port  ) 
!S23(C  6-Port  ) 
!S24(C  6-Port  ) 
!S25(C  6-Port  ) 
!S26(C  6-Port  ) 
!S31(C  6-Port  ) 
!S32(C  6-Port  ) 
!S33(C  6-Port  ) 
!S34(C  6-Port  ) 
!S35(C  6-Port  ) 
!S36(C  6-Port  ) 
!S41(C  6-Port  ) 
!S42(C  6-Port  ) 
!S43(C  6-Port  ) 
!S44(C  6-Port  ) 
!S45(C  6-Port  ) 
!S46(C  6-Port  ) 
!S51(C  6-Port  ) 
!S52(C  6-Port  ) 
!S53(C  6-Port  ) 
!S54(C  6-Port  ) 
!S55(C  6-Port  ) 
!S56(C  6-Port  ) 
!S61(C  6-Port  ) 
!S62(C  6-Port  ) 
!S63(C  6-Port  ) 
!S64(C  6-Port  ) 
!S65(C  6-Port  ) 
!S66(C  6-Port  ) 
!S6P File: Measurement: :
# Hz S  RI   R 50
500000000 -0.32747 -0.054359 -0.011446 -0.00083317 -0.0084113 0.012669 -0.0037966 0.012753
0.012017 0.0054857 -0.0047898 0.010084
-0.011391 -0.00077145 -0.4103 -0.06863 0.006981 -0.01058 0.00075656 0.012609
0.0087004 0.0028157 0.0013343 0.014815
-0.0082917 0.01268 0.0070017 -0.010595 -0.2556 0.19592 0.0066824 0.0032872
-0.00040172 0.0084857 0.0013056 0.011292
-0.0040017 0.012484 0.00063924 0.012308 0.0064174 0.002944 -0.32948 0.045096
-0.019579 -0.0059495 0.015311 0.028767
0.011889 0.0056065 0.0087728 0.0029121 -0.00027842 0.0085021 -0.018975 -0.0055985
-0.25828 -0.1587 -0.026863 0.0049488
-0.0049307 0.0093876 0.0011646 0.014226 0.0009703 0.010997 0.014915 0.028272
-0.027497 0.0044893 -0.25467 -0.14066
560000000 -0.3129 0.10942 -0.022781 -0.066208 0.00050019 0.013727 0.005478 0.010354
0.010463 0.0026582 0.011517 0.0081123
-0.022527 -0.066221 -0.37009 0.092842 -0.041782 -0.037633 0.014228 0.0027719
-0.013615 -0.003399 0.0042333 -0.0017537
0.00056127 0.013722 -0.041912 -0.037635 -0.17948 0.24384 -1.3572e-05 -0.0044994
0.018092 0.0039194 0.0074727 -0.0053858
0.0058901 0.010799 0.013921 0.0029888 0.00025694 -0.004709 -0.30351 0.13675
0.0024521 -0.023592 0.0063975 -0.020795
0.0097911 0.0019831 -0.013522 -0.0031643 0.018231 0.0039039 0.0026124 -0.023362
-0.3041 0.01454 0.0056013 -0.045954
0.012171 0.008056 0.0040987 -0.0016133 0.0075058 -0.005371 0.0068882 -0.020638
0.0064399 -0.045453 -0.32729 0.0044183
620000000 -0.27135 0.087353 -0.02411 0.0091338 0.0033259 0.0091131 0.0083277 -0.0038613
0.012619 -0.00096322 0.00031859 -0.0023171
-0.024034 0.0091572 -0.39923 0.04066 -0.019566 0.0010482 -0.001029 -0.0019556
0.011301 -0.0060761 0.0013369 -0.003105
0.0034269 0.0090037 -0.019602 0.0010475 -0.15239 0.25268 -0.0010194 -0.0047312
-0.0032162 -0.0028612 0.0088593 -0.0028381
0.0080642 -0.0045765 -0.0010411 -0.0019523 -0.00095338 -0.0046088 -0.26475 0.14627
-0.038637 -0.018947 0.01261 0.029779
0.012666 -0.0011156 0.011437 -0.0063491 -0.0030614 -0.0032008 -0.038594 -0.019023
-0.23319 -0.016638 -0.041123 0.013232
-3.6246e-05 -0.0023386 0.0012716 -0.0028888 0.0092017 -0.0026214 0.011969 0.029312
-0.040931 0.012909 -0.24082 -0.030485
680000000 -0.23786 0.1798 -0.026384 -0.013449 0.0053365 0.0052747 0.00095917 -0.0077817
-0.0029964 -0.011313 0.0044991 -0.0060225
-0.026444 -0.013425 -0.38865 0.14321 -0.032359 -0.00094551 -0.0016844 -0.00072773
-0.0023189 -0.009379 -0.0013533 -0.0013602
0.0053139 0.0053161 -0.032426 -0.0008405 -0.10519 0.27536 -0.00093852 -0.00039132
-0.0015689 0.00047725 -0.003031 -0.0089287
0.0012534 -0.0073564 -0.001794 -0.000585 -0.00088973 -0.00042944 -0.21826 0.19966
-0.025422 -0.0061616 -0.0076533 -0.011624
-0.0031208 -0.011325 -0.0023872 -0.0094657 -0.0015591 0.00047829 -0.025219 -0.0061786
-0.2691 0.082692 -0.0078536 -0.0052389
0.004857 -0.0058493 -0.0014936 -0.0010526 -0.0031229 -0.0088552 -0.0072172 -0.011392
-0.0079418 -0.0049776 -0.26092 0.074767
740000000 -0.19101 0.17215 -0.040313 0.027428 0.013279 -0.0042085 0.00039678 -0.0038989
-0.0051233 -0.0021129 -0.0060551 0.0028437
-0.040261 0.027387 -0.33466 0.1619 -0.035863 0.034564 0.00041488 -0.0061235
-0.011981 0.0074082 -0.0010802 -0.0063983
0.013276 -0.0042981 -0.035884 0.034695 -0.071997 0.27533 -0.0017619 0.0029495
-0.0026702 -0.0047763 -0.0012929 0.00099649
0.00014478 -0.0039261 9.5825e-05 -0.0062834 -0.0017311 0.0029249 -0.20205 0.20528
-0.040915 -0.0042205 0.022242 0.016875
-0.0047084 -0.0020522 -0.011824 0.0073309 -0.0027414 -0.0047855 -0.040701 -0.004136
-0.17868 0.10153 -0.039555 0.0029442
-0.0064555 0.0027915 -0.0014526 -0.006594 -0.0011739 0.00091687 0.022218 0.016827
-0.039772 0.0031937 -0.25048 0.077722
800000000 -0.16263 0.21631 -0.0219 0.01673 0.0056942 -0.01029 -0.0042858 -0.0025279
-0.0039657 0.0024544 0.0042675 0.00049958
-0.021846 0.016697 -0.34217 0.233 -0.0079259 0.034737 -0.0023964 0.0021942
-0.00065848 0.0030156 0.00078085 0.0055521
0.0056918 -0.010307 -0.007876 0.034759 -0.034236 0.30136 0.00076171 0.0013786
0.00049854 0.0035456 -0.0019585 0.0007016
-0.0041513 -0.0023606 -0.0023729 0.0022032 0.00086478 0.001404 -0.17301 0.23334
-0.027256 0.015692 0.01439 -0.010976
-0.0039844 0.0025875 -0.00059232 0.003042 0.00043849 0.0035389 -0.027324 0.015843
-0.21009 0.13241 -0.016034 0.021801
0.0046812 0.00039471 0.00082404 0.005516 -0.0017307 0.00067792 0.014434 -0.010819
-0.016023 0.021304 -0.24934 0.12923
860000000 -0.12709 0.23766 -0.0172 0.030743 -0.0032047 -0.010117 -0.0015034 0.00072601
0.0041297 0.0050763 -0.0039278 -0.0029899
-0.017247 0.0307 -0.29394 0.27714 0.0084718 0.034396 0.00042477 0.0019965
0.0040865 0.0011238 0.0033431 0.00012524
-0.0032988 -0.010092 0.0085491 0.034424 0.015047 0.31162 -0.00026322 -0.00021866
0.0025479 -0.0010916 0.0015842 0.0039767
-0.0016438 0.00041082 0.00039359 0.0020277 -0.0003223 -0.00021576 -0.13477 0.24515
-0.016483 0.020587 -0.0062323 -0.0097588
0.0042686 0.0050191 0.0040397 0.0011625 0.0025671 -0.0010899 -0.016225 0.020674
-0.15396 0.17734 -0.022926 0.018192
-0.0044833 -0.0029588 0.0033021 5.6929e-05 0.0015134 0.0040562 -0.0063919 -0.0097194
-0.022789 0.01858 -0.19406 0.17664
920000000 -0.10423 0.26006 0.0052319 0.038815 -0.0093041 -0.0046533 -0.0018589 0.0014763
0.00092775 0.0013878 0.002933 -0.0008708
0.0052063 0.038805 -0.26719 0.29788 0.028814 0.022494 0.0015455 0.0011129
0.0070403 -0.00048894 0.0042981 -0.0026642
-0.0092947 -0.0046644 0.028896 0.022401 0.061139 0.31315 0.0018103 -2.2632e-05
0.00094862 -0.00037881 0.0008299 -0.001543
-0.0016181 0.0015597 0.001587 0.0011271 0.0018348 -8.2808e-05 -0.11069 0.26107
-0.0079279 0.03157 0.0044891 -0.0064586
0.00080751 0.0015456 0.0070365 -0.00052461 0.00092276 -0.00036726 -0.0079992 0.031605
-0.14132 0.18385 -0.0010894 0.027558
0.0033132 -0.0010462 0.0043681 -0.0027976 0.0008135 -0.0015948 0.0045034 -0.0065316
-0.001019 0.02761 -0.20681 0.19095
980000000 -0.058225 0.28247 0.017656 0.029912 -0.0092827 0.0045487 0.0017613 0.0033723
0.0036562 -0.0016613 -0.0034915 -0.0027438
0.017608 0.029844 -0.21545 0.33538 0.033651 0.0045088 0.0020207 -0.0002139
0.0017124 -0.0058859 -0.00076148 -0.0027393
-0.0092871 0.0045832 0.0337 0.004383 0.10819 0.30878 0.00051203 -0.0011301
0.00032536 -0.0018651 0.0013439 -0.00035404
0.0016891 0.0033319 0.002014 -0.00017146 0.00053319 -0.0011165 -0.071191 0.27321
0.010828 0.029149 -0.0091597 -0.0075463
0.0036766 -0.0017058 0.0016725 -0.0059319 0.00034126 -0.0018484 0.010922 0.029156
-0.10601 0.21059 0.0067901 0.01927
-0.003678 -0.0027053 -0.0007135 -0.0026776 0.001402 -0.00033702 -0.0092203 -0.0074716
0.006595 0.01943 -0.16606 0.23963
1040000000 -0.016128 0.29009 0.033617 0.018638 -0.0011014 0.0074085 0.0022555 0.000563
0.00030668 -0.0035035 -0.00031877 -0.0012381
0.033543 0.018646 -0.17972 0.34841 0.029808 -0.015404 0.0014451 -0.0018851
-0.002214 -0.0026625 -0.001318 -0.003074
-0.0010829 0.0073877 0.029768 -0.015544 0.15588 0.29487 -0.00055181 -0.0015188
-0.0016749 -0.0011398 -0.00074914 -0.0010891
0.0022983 0.00058301 0.0014692 -0.001861 -0.00055128 -0.0014976 -0.04259 0.28181
0.021882 0.016749 -0.0017792 0.00090473
0.00021156 -0.003512 -0.0022783 -0.0026197 -0.0017096 -0.0010781 0.021954 0.016714
-0.073897 0.21525 0.015234 0.017005
-8.6267e-05 -0.001243 -0.0013997 -0.0030882 -0.00072961 -0.0010301 -0.0017696 0.0008109
0.015268 0.017137 -0.14496 0.25989
1100000000 0.027632 0.30074 0.036726 -0.0042566 0.003341 0.0040098 0.0023091 -0.00086608
-0.002428 -0.0026971 -0.0041732 -3.1682e-05
0.036702 -0.004263 -0.13749 0.36858 0.015033 -0.028569 -0.00019804 -0.0018667
-0.0037175 -0.0006196 -0.003731 -0.00077349
0.0033534 0.0039956 0.014946 -0.028658 0.20221 0.27514 -0.0018414 0.00028524
-0.001739 0.00070739 -0.0011028 -0.00041799
0.0022533 -0.0009175 -0.00021146 -0.0018678 -0.001861 0.00027951 -0.0022273 0.28697
0.026129 0.0020524 -0.0025988 -0.00065993
-0.002394 -0.0027702 -0.0037392 -0.00065818 -0.0017524 0.00067011 0.026158 0.0020487
-0.053189 0.22753 0.02014 0.0062579
-0.0042931 6.3931e-05 -0.0037408 -0.00072031 -0.0010829 -0.00043551 -0.0026048 -0.00060182
0.020092 0.0062056 -0.1001 0.29326
1160000000 0.079665 0.29742 0.024289 -0.021489 0.0031515 -0.00072517 -0.00027574 -0.0023044
-0.0037996 -0.00087514 -0.0011369 0.0043734
0.024295 -0.02143 -0.091878 0.37364 -0.0044775 -0.029282 -0.0015771 -0.00155
-0.0024917 0.0026469 -0.0014528 0.0021669
0.003162 -0.0007352 -0.0045986 -0.029305 0.24692 0.24401 -0.00072266 0.0017338
-0.00044524 0.0017547 -0.00097861 0.00025819
-0.00026568 -0.0022554 -0.001631 -0.0015498 -0.00072294 0.0017011 0.039288 0.28324
0.021117 -0.013317 -0.0036478 0.0042785
-0.0038758 -0.00077474 -0.0024956 0.0027024 -0.00041591 0.0017883 0.021154 -0.013418
-0.018708 0.2343 0.018847 -0.0017477
-0.0010125 0.0041928 -0.0013856 0.0021482 -0.0010259 0.00020533 -0.0036192 0.0042869
0.018908 -0.0018162 -0.051496 0.29694
1220000000 0.12312 0.28697 0.01066 -0.030883 -0.0014941 -0.0012913 0.00020305 -0.00078857
-0.0025092 0.0022688 0.0012062 0.0019058
0.010647 -0.03091 -0.048282 0.3869 -0.017674 -0.021098 -0.0025407 0.00052877
5.4461e-05 0.0031333 -0.00088723 0.0020548
-0.001496 -0.0012679 -0.017782 -0.021054 0.2856 0.20381 0.00084337 0.0017079
0.00066013 0.0012331 0.00015433 0.00073433
0.0001868 -0.00083461 -0.0025169 0.00054232 0.00083361 0.0017191 0.079035 0.27254
0.0096845 -0.019927 0.0012752 0.0011443
-0.0024255 0.0022389 8.4123e-05 0.0031112 0.00064198 0.0012186 0.0096108 -0.019975
0.0064371 0.24037 0.01279 -0.014184
0.0012212 0.00195 -0.00085352 0.0020465 0.0002188 0.00069353 0.0011908 0.0012208
0.012812 -0.014199 -0.021688 0.3152
1280000000 0.17388 0.26806 -0.0086475 -0.029267 -0.0020326 0.0022123 -0.0009416 -0.002063
-0.000753 0.0030925 0.0026051 0.0013924
-0.0086066 -0.029192 -0.0010338 0.37928 -0.024556 -0.0077609 -0.00096456 0.0015716
0.0018985 0.0017161 0.00089192 0.002083
-0.0020054 0.0022124 -0.024606 -0.0076561 0.316 0.16063 0.0016475 -1.2639e-05
0.0010342 0.0001552 0.00027414 0.00038939
-0.00095488 -0.0020335 -0.00099437 0.0015315 0.0016487 3.9936e-06 0.11602 0.25486
-0.0014877 -0.02165 -0.0010777 0.00042036
-0.0008173 0.0031312 0.001937 0.0017348 0.0010399 0.00017306 -0.001523 -0.021606
0.043568 0.24302 0.0017393 -0.015921
0.0026417 0.0013836 0.00081797 0.0021161 0.00027933 0.00042353 -0.0010691 0.00042228
0.0016064 -0.015959 0.026308 0.3193
1340000000 0.21212 0.23385 -0.018309 -0.018984 0.00047843 0.0044144 -0.0016891 -0.00082798
0.0015195 0.0026262 0.0016995 -0.0015386
-0.0183 -0.018975 0.03872 0.37061 -0.021248 0.0052672 -0.00018404 0.002025
0.0020048 0.00071333 0.0012253 0.00074154
0.00049391 0.0044274 -0.021254 0.0053557 0.33825 0.11185 0.0010608 -0.00096236
0.00065931 -0.00066283 0.00013293 0.00038596
-0.0016924 -0.00079966 -0.00015387 0.0020439 0.0010456 -0.00097497 0.14808 0.23187
-0.011281 -0.017298 0.00034318 0.0011687
0.0015818 0.0025803 0.001966 0.00069048 0.00064937 -0.00067772 -0.011348 -0.017373
0.074203 0.23549 -0.0052253 -0.014383
0.0017821 -0.001511 0.001307 0.00070272 0.0001455 0.00041976 0.0003077 0.0011573
-0.005119 -0.014308 0.065176 0.31468
1400000000 0.24547 0.19657 -0.024342 -0.0071204 0.0050069 0.0032351 -0.0022413 0.00062059
0.0024632 0.00098512 0.0003748 -0.0013487
-0.02432 -0.007108 0.075677 0.35822 -0.014198 0.013114 0.0014478 0.0014269
0.0013064 -0.00084884 0.001188 0.00015206
0.0050216 0.0032075 -0.014144 0.013193 0.35067 0.058584 8.3358e-05 -0.0016413
0.00015595 -0.00045354 0.00039823 0.00031618
-0.0022507 0.00060257 0.0014222 0.0014013 0.00010418 -0.0016252 0.17527 0.20201
-0.017398 -0.0094925 -0.00099141 0.00056586
0.0024287 0.00096066 0.001321 -0.00083512 0.0001576 -0.0004099 -0.017419 -0.0094294
0.10668 0.22894 -0.011436 -0.0082016
0.00036731 -0.0013141 0.0011457 0.00021834 0.00039105 0.00032562 -0.001026 0.00062733
-0.011552 -0.0083159 0.10981 0.30561
1460000000 0.26951 0.1529 -0.02064 0.005742 0.0054305 -0.0017027 -0.0016267 0.0017778
0.002108 -0.00052609 -0.00022947 -0.00080241
-0.02064 0.0057286 0.11049 0.33636 -0.0049809 0.015543 0.0017981 0.00018843
0.00085739 -0.0014843 0.0011877 -0.0004947
0.0054511 -0.0017168 -0.0049239 0.015578 0.35737 0.0040513 -0.0013416 -0.0014234
0.0001167 -0.00032344 0.00070517 -0.00034525
-0.0016112 0.0017788 0.0018366 0.00019537 -0.0013163 -0.0014427 0.20038 0.1727
-0.018037 -0.0013092 -0.00019985 0.0027212
0.0021627 -0.00052858 0.00081695 -0.0015251 0.0001442 -0.00030111 -0.018086 -0.0013118
0.13674 0.21278 -0.012912 -0.001797
-0.00023604 -0.00080574 0.0011789 -0.00054015 0.00074351 -0.0003323 -0.00023796 0.0027259
-0.012803 -0.0018395 0.14411 0.28552
1520000000 0.28123 0.11038 -0.01459 0.011111 0.00332 -0.0040087 0.00012123 0.0027607
0.0021111 -0.0018117 -0.0010569 -0.0001909
-0.014582 0.011105 0.14344 0.32187 0.0025009 0.012558 0.0017866 -0.0008569
-4.6432e-05 -0.0010893 0.00033812 -0.0010027
0.0032954 -0.0040108 0.0025624 0.012563 0.34954 -0.053589 -0.0011329 -0.00038377
0.00051835 -0.00094163 0.00020482 -0.0001851
0.00013361 0.0027586 0.0017757 -0.00087485 -0.001129 -0.00036684 0.22125 0.13416
-0.016122 0.0050632 0.0022354 0.0021379
0.0021113 -0.0018427 -5.5916e-05 -0.0010924 0.00047634 -0.00092053 -0.016091 0.0051446
0.1642 0.19698 -0.012143 0.002843
-0.0010891 -0.00014929 0.00031199 -0.00099335 0.00020713 -0.00018004 0.002232 0.0021308
-0.012147 0.0027452 0.17692 0.26613
1580000000 0.29059 0.065558 -0.007465 0.014192 -0.00092385 -0.0047663 0.0016809 0.0020413
-0.00016464 -0.0022718 -0.00021161 0.00043538
-0.0074648 0.014159 0.17036 0.29844 0.0056899 0.0073519 0.0005549 -0.0017542
-0.00069782 -0.0010381 -0.00024011 -0.00077733
-0.00094329 -0.004765 0.0057413 0.0073579 0.32846 -0.10965 -0.0016728 0.00064804
-0.00051108 -0.0011561 0.00030519 -0.00061716
0.0017013 0.0020198 0.00053133 -0.0017603 -0.0016766 0.00065781 0.23321 0.096655
-0.011478 0.01001 0.0027535 0.00058678
-0.00018697 -0.0022798 -0.00072353 -0.0010469 -0.00049572 -0.0011684 -0.011429 0.0099853
0.18756 0.1784 -0.0088562 0.0086645
-0.00022257 0.00046362 -0.00020108 -0.00078617 0.00026678 -0.00065817 0.0027415 0.00054784
-0.0088242 0.0086739 0.21023 0.24173
1640000000 0.29319 0.02403 -0.00046781 0.012452 -0.0027838 -0.0024757 0.0030057 0.00092818
-0.000699 -0.0016384 -0.00036937 0.0003627
-0.00046547 0.012431 0.20071 0.27382 0.005786 0.0024381 -0.00074173 -0.001916
-0.00099377 -0.0002624 -0.0004713 -0.00073763
-0.0027941 -0.0024725 0.0058077 0.0024005 0.29961 -0.15962 -0.00059945 0.0015734
-0.0011157 -0.00079464 -0.00013943 -0.00056335
0.0030006 0.00091899 -0.00077113 -0.0019332 -0.000619 0.0015834 0.24455 0.049232
-0.0064083 0.010846 0.002797 -0.0012284
-0.00072892 -0.0016573 -0.00099361 -0.00025785 -0.001108 -0.0008031 -0.0064189 0.010911
0.20984 0.15179 -0.0038466 0.010164
-0.00036759 0.00033029 -0.00050029 -0.00072905 -0.00019156 -0.00052821 0.0028098 -0.0012226
-0.0038056 0.010193 0.23707 0.21068
1700000000 0.28521 -0.020122 0.0028524 0.0091386 -0.0034356 8.8727e-05 0.0031315 -0.0015264
-0.0021299 -0.00070154 0.0006251 0.00034508
0.0028281 0.0091363 0.21789 0.24366 0.0032938 -0.00034691 -0.0016747 -0.00056332
-0.00071838 0.00014903 -0.00081862 -0.00042768
-0.0034499 0.00010933 0.003302 -0.0003698 0.2548 -0.19813 0.00046186 0.0016517
-0.0019956 0.00011496 -0.00039833 -0.00081121
0.0031547 -0.0015742 -0.0016714 -0.0005507 0.00044331 0.0016278 0.24049 0.0025324
-0.0029636 0.010635 0.0014777 -0.0023568
-0.0021541 -0.00066593 -0.00070797 0.00015152 -0.0019873 0.00010825 -0.0029482 0.010634
0.22624 0.1304 0.0011667 0.0099197
0.00062786 0.00038884 -0.00082386 -0.00044168 -0.00040942 -0.0008632 0.0014862 -0.0023767
0.0011412 0.0098892 0.25382 0.17757
1760000000 0.27485 -0.067928 0.0048682 0.0054939 -0.0021987 0.0011045 0.0011145 -0.0036437
-0.0015232 0.00070981 0.00023073 -0.00048085
0.0048609 0.0054898 0.24569 0.20525 0.00068255 -0.0018108 -0.0013177 0.00028503
-0.00084306 0.00087356 -0.00048095 0.00032901
-0.0021883 0.0011225 0.00065797 -0.0018207 0.20648 -0.23027 0.0012961 0.0010778
-0.00096332 0.0016273 -0.001376 -0.00050221
0.0010702 -0.0036289 -0.0013012 0.00026671 0.0013002 0.0010504 0.2342 -0.046093
0.00011126 0.0092012 -0.00023582 -0.0025734
-0.0015184 0.00068976 -0.00082945 0.00088886 -0.00093437 0.0016264 9.8209e-05 0.0091797
0.24031 0.096261 0.0048093 0.0068381
0.00020763 -0.00051217 -0.00045787 0.00036659 -0.0013256 -0.00045047 -0.00019289 -0.0025096
0.004812 0.0068506 0.26831 0.14109
1820000000 0.25041 -0.1055 0.0045861 0.0019111 4.408e-05 0.0023165 -0.0012529 -0.0030526
-0.0011213 0.0012904 -0.00016298 -5.0203e-05
0.0045711 0.001931 0.25622 0.17527 -0.0015655 -0.00013121 -0.001208 0.0010769
3.9482e-05 0.0011173 -0.0006207 0.00038196
4.5173e-05 0.0022988 -0.0015707 -0.00012378 0.15493 -0.24504 0.0018295 0.00031447
0.00015266 0.002417 -0.0015956 0.00029314
-0.0012419 -0.0030776 -0.0012338 0.0011008 0.0017844 0.00033365 0.20637 -0.092515
0.0017318 0.0076451 -0.0017026 -0.0018257
-0.0011255 0.0012886 2.2548e-05 0.001113 0.00012996 0.0023929 0.0017423 0.0076816
0.25559 0.066201 0.0057001 0.0029661
-0.00014743 -6.4372e-05 -0.00060081 0.00037864 -0.0016005 0.00029023 -0.0017156 -0.0018223
0.005706 0.0029764 0.27159 0.10485
1880000000 0.21588 -0.1447 0.0020634 -0.00020958 -0.00060955 0.0022807 -0.0030735 -0.0020436
-4.016e-05 0.0018293 0.00021699 -0.00068212
0.0020647 -0.00021455 0.26186 0.13019 -0.0034068 0.0023487 -0.0001479 0.0016709
0.00056957 0.0010503 7.5459e-05 0.00080137
-0.00060833 0.0022633 -0.0034243 0.0023566 0.10315 -0.25186 0.0014986 -0.0012509
0.0017443 0.0015839 -0.00095127 0.0015148
-0.0031593 -0.0020081 -0.00015824 0.0016796 0.0015162 -0.0012669 0.1693 -0.13262
0.0027557 0.0052715 -0.0023085 0.00013244
2.5642e-05 0.0018467 0.00059884 0.0010527 0.0017497 0.0015574 0.0027815 0.0052233
0.25857 0.035817 0.0055251 0.00049117
0.00027083 -0.00074641 4.2244e-05 0.00082696 -0.0009566 0.0015309 -0.0023523 0.00010806
0.0054798 0.00050597 0.27261 0.071685
1940000000 0.17795 -0.1714 -0.0004365 -0.0015619 0.0014297 0.0019823 -0.0037502 0.00057408
0.0015665 0.00097892 -0.00070594 -0.00065693
-0.00043265 -0.0015523 0.26468 0.097764 -0.0016639 0.0050124 0.00097247 0.0012053
0.0015731 0.00032706 0.00071248 0.00024317
0.0014631 0.0019555 -0.0016235 0.0050296 0.060277 -0.24401 3e-05 -0.0021962
0.0021231 -3.5009e-05 0.00026356 0.0016072
-0.0036751 0.00059083 0.00097475 0.0012179 2.3834e-05 -0.0021748 0.11946 -0.16649
0.0020378 0.0036532 -0.0014469 0.0011413
0.0015609 0.00096427 0.0015729 0.00030599 0.0021379 -1.433e-05 0.0020272 0.0036769
0.26157 -0.0029125 0.0037858 -0.0031174
-0.00071128 -0.00059945 0.00072089 0.00020762 0.00028283 0.0016042 -0.0014806 0.0012323
0.0037843 -0.0030652 0.26398 0.034872
2000000000 0.13121 -0.18599 -0.003994 0.00069871 0.0029232 0.0015177 -0.0022002 0.0036024
0.0010799 5.4227e-05 -0.00058076 0.00056394
-0.0040062 0.00066822 0.25119 0.061871 -0.00064846 0.0068691 0.0013924 0.00027695
0.0010668 -0.0010092 0.00041658 0.0002101
0.0029337 0.0015501 -0.00062205 0.006863 0.017465 -0.22974 -0.0014119 -0.0010328
0.0017597 -0.0012526 0.0014918 0.0014774
-0.0022373 0.0036874 0.0014118 0.00020698 -0.0014124 -0.0010038 0.065746 -0.17946
0.00050654 0.0026221 -0.00036628 0.0021323
0.001127 7.9084e-05 0.0010517 -0.0010268 0.0017659 -0.0011839 0.00053382 0.0026533
0.25553 -0.03609 2.1182e-05 -0.0038967
-0.00053705 0.00053941 0.00041439 0.00021649 0.0015135 0.0014517 -0.0004027 0.0021094
1.0805e-06 -0.0039913 0.2498 0.0065862
2060000000 0.085507 -0.19366 -0.0049915 0.003135 0.0032296 -0.0005013 0.00078675 0.0032361
0.0013908 -0.0008784 -7.704e-05 0.0010583
-0.0049931 0.003135 0.23925 0.032498 0.0039399 0.0081912 0.00092238 -0.00053857
0.00054622 -0.0012982 0.00071896 0.00010004
0.0032461 -0.00051653 0.0040277 0.0081776 -0.0147 -0.21036 -0.0012905 0.00048122
0.00025973 -0.0020477 0.0030628 0.00027245
0.00089646 0.0031036 0.00094473 -0.00056074 -0.0012908 0.00046247 0.013707 -0.17809
-0.00052951 0.0037104 0.0011251 0.0010813
0.0013857 -0.00092894 0.00054614 -0.0013284 0.00024532 -0.002063 -0.000516 0.0036795
0.24125 -0.073872 -0.0020389 -0.0039928
-3.863e-05 0.0011291 0.00069452 8.8013e-05 0.0030171 0.00036879 0.0010286 0.0011505
-0.0020863 -0.0039217 0.23566 -0.017365
2120000000 0.039105 -0.18548 -0.0039532 0.0068029 0.0025823 -0.0025627 0.0030074 0.001962
0.00032122 -0.0015749 0.00089358 0.000109
-0.0039508 0.006806 0.21768 0.0071151 0.0063572 0.0046646 0.0012076 -0.0012258
-0.00094318 -0.0019461 0.00023349 -0.0010736
0.0025408 -0.0025612 0.0063579 0.004619 -0.043459 -0.19385 -0.00052281 0.0009541
-0.0016189 -0.0015415 0.00062494 -0.00231
0.0029755 0.0019344 0.001243 -0.0012243 -0.00045907 0.00095051 -0.038008 -0.16257
-0.0012228 0.0052272 0.0016638 0.0010336
0.00029241 -0.001513 -0.00095458 -0.0019105 -0.0016203 -0.0015338 -0.0011895 0.0052827
0.22331 -0.10885 -0.0058721 -0.0016253
0.00084565 0.00010306 0.00020854 -0.0010642 0.0005963 -0.0023205 0.0016329 0.00097178
-0.0057887 -0.0016234 0.21374 -0.033826
2180000000 -0.0008705 -0.17162 -0.0023018 0.010085 0.00070598 -0.0022967 0.0028336 -0.00023279
-0.00016302 -0.00113 0.0012208 0.00017269
-0.0023033 0.010071 0.19803 -0.011118 0.0074172 0.0040505 -0.00079143 -0.0015935
-0.0019533 0.00043907 0.00022324 0.00014538
0.00070052 -0.0023192 0.0074696 0.003981 -0.064299 -0.16913 0.00077673 0.0011277
-0.0010331 0.00011933 0.00055318 -0.0020679
0.0028905 -0.00027031 -0.00085352 -0.0016264 0.00078152 0.0011402 -0.076626 -0.13681
-0.00015024 0.0072144 0.0019494 0.00023203
-0.00016862 -0.0011909 -0.0019749 0.00040177 -0.0010305 8.0862e-05 -0.00018681 0.0071534
0.19582 -0.13911 -0.006038 0.0022238
0.0013035 0.00012403 0.00017815 0.00016981 0.00047871 -0.0020803 0.0018519 0.00027893
-0.0061944 0.0023577 0.1981 -0.04765
2240000000 -0.030038 -0.14736 0.002213 0.011372 -0.00044871 -0.0029902 0.0016192 -0.0021927
-0.0018729 -0.00061861 0.00033325 -0.0018543
0.002226 0.011384 0.17779 -0.017558 0.0083443 0.00060329 -0.00086027 -0.00046527
-0.00058553 0.0010121 -0.00078532 -0.00058018
-0.00045938 -0.0029948 0.0083922 0.00056082 -0.08118 -0.1447 0.0013949 -0.0014328
-0.0009822 0.00019721 -0.0023667 -0.0015192
0.0015634 -0.0022373 -0.00088407 -0.00046009 0.0013794 -0.0014643 -0.11148 -0.1075
0.0016179 0.0087476 0.0018786 -0.00078068
-0.0018962 -0.00056089 -0.00053085 0.00099258 -0.00097174 0.00017891 0.0016086 0.0088049
0.16519 -0.15805 -0.005228 0.0050942
0.00038117 -0.001871 -0.00078368 -0.00063721 -0.002418 -0.0014942 0.0018099 -0.00076984
-0.0052352 0.0051947 0.17455 -0.058223
2300000000 -0.057635 -0.11973 0.0078315 0.0093981 -0.0011818 -0.0021478 -0.00045192 -0.0012499
-0.00084183 0.0008765 -0.00079712 -0.00072791
0.0078036 0.0093977 0.15621 -0.026687 0.0087258 -0.0016872 -0.00097131 0.00055515
-0.00020343 0.0014488 -3.7027e-05 0.00080966
-0.0012457 -0.002126 0.0087342 -0.0017471 -0.093648 -0.12069 -0.00037215 -0.0011774
-6.865e-05 0.0017994 -0.0017939 0.00092941
-0.00034264 -0.0013852 -0.00095127 0.00051633 -0.00037772 -0.0012126 -0.13317 -0.070386
0.0049103 0.0094972 0.00062319 -0.0015315
-0.0008617 0.00080263 -0.00024569 0.0014249 -6.3683e-05 0.0018034 0.0048989 0.0094386
0.12679 -0.17854 -0.0033225 0.0084819
-0.00089464 -0.00074251 -2.8602e-05 0.00075468 -0.0019126 0.00093191 0.00062718 -0.0015741
-0.0032485 0.0083003 0.15804 -0.058537
2360000000 -0.073838 -0.087778 0.010853 0.0083941 -0.0011125 -0.0018139 -0.0014844 -0.0009817
-0.00042179 0.00078213 -0.00157 -0.0002109
0.010841 0.0083406 0.14669 -0.026246 0.0084261 -0.0046531 -0.00083127 0.0010041
0.0016599 0.00044004 0.0001597 -8.0848e-05
-0.0011691 -0.0018245 0.0084003 -0.0047354 -0.10288 -0.098591 -0.002264 -0.00084059
0.0012722 -7.222e-05 -0.00080876 0.0017179
-0.0014822 -0.00085563 -0.00079336 0.0010468 -0.0022177 -0.00080744 -0.15057 -0.037499
0.0084979 0.0085116 0.0011712 -0.0017629
-0.00040663 0.00090239 0.0017068 0.00042195 0.0012225 -4.8712e-05 0.0085641 0.0084348
0.095907 -0.1812 0.00081032 0.0089898
-0.0015308 -0.00034932 9.5512e-05 -0.00013914 -0.00089091 0.0017304 0.0011269 -0.0018068
0.00078668 0.0090436 0.13638 -0.061635
2420000000 -0.08243 -0.059874 0.014215 0.0028352 -0.0033044 -0.0012546 -0.00072337 0.0004136
0.0014682 0.0011886 -0.0011953 0.0016718
0.014194 0.0028241 0.12859 -0.026659 0.0049447 -0.0067368 0.0014473 0.0010645
0.00089097 -0.0013611 -0.00024162 -0.00024028
-0.0033599 -0.0012168 0.0049 -0.0067692 -0.11602 -0.078327 -0.0018665 0.00113
-0.00023406 -0.00049645 0.00040657 0.0027065
-0.00068913 0.00035096 0.0014566 0.0010689 -0.0018911 0.0010937 -0.16012 0.0072961
0.011658 0.0068199 -0.00027948 -0.0028289
0.0015111 0.0011797 0.00086878 -0.0013554 -0.00024572 -0.00058994 0.011773 0.0068516
0.056006 -0.18158 0.0021051 0.0087703
-0.0011575 0.0016955 -0.00018017 -0.00025276 0.00040497 0.0026257 -0.00017235 -0.0028337
0.0021462 0.0087002 0.11788 -0.056745
2480000000 -0.082578 -0.028258 0.014072 -0.0025553 -0.0019669 -0.00027497 -0.00089859 0.0012406
0.0014049 -0.00090951 2.5119e-05 0.0015532
0.014057 -0.0025523 0.13016 -0.026605 0.0031735 -0.0088671 0.0011032 0.00010967
-0.00068778 -0.00092088 -0.00012185 -0.00018524
-0.001979 -0.00027646 0.0030925 -0.0088907 -0.11906 -0.058052 -0.00060832 0.0027889
-0.00020634 -0.00083093 0.0016986 0.00081291
-0.00095248 0.0012697 0.0011165 0.00011641 -0.00057495 0.0028598 -0.16133 0.045828
0.015409 0.0020029 -0.0011719 -0.0022863
0.0012796 -0.00093597 -0.00072706 -0.00090694 -0.00028521 -0.00077253 0.01547 0.0018581
0.0212 -0.17415 0.0056642 0.0076307
7.617e-05 0.0014792 -0.00012782 -0.00019328 0.0017511 0.00085906 -0.0012628 -0.0022929
0.0055111 0.0076247 0.10008 -0.052974
2540000000 -0.086546 -0.0012329 0.011768 -0.0066002 -0.0026552 0.0010901 0.00053211 0.0010565
-0.00039128 -0.0015494 0.0008482 0.0016116
0.011782 -0.0065755 0.11703 -0.017791 -0.00089383 -0.0081519 0.00060415 -0.0013901
-0.0016624 0.00010465 -0.00066578 0.00029062
-0.0026608 0.0011024 -0.00094996 -0.0081492 -0.12574 -0.034532 0.0017428 0.0022971
-0.0012619 -7.643e-05 0.0016403 -0.00089438
0.00056802 0.0010607 0.00065128 -0.0014277 0.0015948 0.0022515 -0.16016 0.086324
0.015327 -0.0042464 -0.0020664 -0.0024485
-0.00034607 -0.0014993 -0.0016915 0.00010167 -0.0011756 -5.8626e-05 0.015223 -0.0041358
-0.0076928 -0.15967 0.0081145 0.0054444
0.0008949 0.001775 -0.00063568 0.00032383 0.0016163 -0.00085803 -0.0020585 -0.0023514
0.0081783 0.0054394 0.085419 -0.039273
2600000000 -0.079064 0.023901 0.0085237 -0.010012 -0.0013831 0.002703 0.00091556 -0.00031526
-0.00094894 -0.00067825 0.0018935 0.00051736
0.0084832 -0.0099611 0.11169 -0.032693 -0.0032818 -0.0064525 -0.00048939 -0.00080699
-0.00030795 0.0016007 -0.00012393 0.00078887
-0.0013241 0.0027105 -0.0033108 -0.0064516 -0.13051 -0.0094114 0.0028591 0.00019092
0.00013861 0.0016501 0.0013253 -0.0015722
0.00090243 -0.0003742 -0.00048332 -0.00079174 0.0027783 0.00021812 -0.14457 0.12126
0.012737 -0.009234 -0.0034223 0.00023296
-0.0010814 -0.00083029 -0.00028668 0.0016834 5.9747e-05 0.0015547 0.01282 -0.0092763
-0.043512 -0.13982 0.0091386 0.0055674
0.0018805 0.00049604 -0.0001468 0.00079368 0.00131 -0.0015382 -0.0033985 6.1778e-05
0.0092605 0.0054186 0.077204 -0.02509
2660000000 -0.07308 0.049564 0.0044745 -0.011811 -0.0002626 0.0012245 -3.8442e-05 2.6706e-06
-0.0025025 0.00017594 0.0012434 -0.00085561
0.0044714 -0.011824 0.11969 -0.028361 -0.0047804 -0.0048403 -0.0012993 -0.00036878
0.00044495 0.0017934 0.00046871 0.00078347
-0.00022716 0.0011964 -0.0048215 -0.0048109 -0.1296 0.011181 0.0018697 -0.0014738
0.00048799 0.00052262 -0.0010583 -0.001385
5.6845e-05 -8.0036e-05 -0.0012827 -0.00034847 0.0018241 -0.0014275 -0.12287 0.15242
0.0084754 -0.012304 -0.0021798 0.00081051
-0.0024328 0.00031953 0.00045546 0.0017189 0.0005698 0.00060771 0.0083056 -0.012476
-0.064457 -0.12019 0.010957 0.00047423
0.0012975 -0.00079534 0.00050233 0.000771 -0.0010299 -0.0014429 -0.0023121 0.00090178
0.010938 0.00052603 0.072783 -0.005827
2720000000 -0.061757 0.068342 0.00019046 -0.011855 -0.00015619 0.0029546 -0.00030889 -4.4368e-05
-0.0019699 0.0022016 0.00048301 -0.0016713
0.00019839 -0.011851 0.10508 -0.031587 -0.0052056 -0.0013855 -0.0015237 0.00056521
0.0017487 0.00037802 0.00078108 -0.0001433
-0.00016066 0.0029462 -0.0052195 -0.0013278 -0.12415 0.040524 0.00047716 -0.0024611
0.00024964 0.00032447 -0.0010514 0.00053076
-0.00034506 9.8109e-05 -0.0015071 0.00057262 0.00044744 -0.0024251 -0.089177 0.18196
0.0032613 -0.013776 -0.0018813 0.0023548
-0.0020424 0.0021622 0.0017245 0.00036665 0.00027258 0.00035647 0.0032777 -0.013682
-0.0853 -0.087674 0.011729 -0.0016923
0.00041598 -0.0017325 0.00075261 -0.00016005 -0.00099434 0.0005671 -0.0017627 0.0023915
0.011761 -0.001744 0.077026 0.013046
2780000000 -0.047439 0.087447 -0.0044684 -0.010596 -3.4664e-05 0.0012245 0.00068687 -0.00018307
0.0011283 0.0025992 -0.00085959 -0.0016959
-0.004455 -0.010578 0.10397 -0.043448 -0.0042093 6.7726e-05 -6.8618e-05 0.0016881
0.0018195 -0.0011297 7.4229e-05 -0.00028432
-3.9864e-05 0.001222 -0.0042182 0.00010441 -0.12098 0.07129 -0.0017482 -0.0017026
0.00012648 -0.00027578 -0.00026193 0.00051612
0.0006523 -0.00032109 -7.259e-05 0.0017113 -0.0017123 -0.0017696 -0.058952 0.20365
-0.0022072 -0.013406 -0.00052406 0.0022457
0.0010992 0.0026261 0.0018309 -0.0012036 6.8555e-05 -0.00019695 -0.0023189 -0.013527
-0.099143 -0.053729 0.010366 -0.0061244
-0.00082737 -0.001559 8.2733e-05 -0.00029928 -0.00024494 0.00065381 -0.00054248 0.0021908
0.010394 -0.0063276 0.080803 0.031457
2840000000 -0.031647 0.10297 -0.0077396 -0.0073537 0.0016761 0.0019265 -0.00012752 -0.00018001
0.0014525 0.0011037 -0.0014553 0.0004123
-0.0077134 -0.0073582 0.10251 -0.036925 -0.0035452 0.0013066 0.00058239 0.00078203
-0.00010228 -0.0015911 -4.8697e-05 -3.8033e-05
0.0016809 0.0019043 -0.0035235 0.0013124 -0.11496 0.096888 -0.0016527 0.00013839
-1.0531e-05 0.00054195 0.00093742 0.00075157
-0.00014627 -0.00013107 0.00061145 0.00071859 -0.0016203 0.00017813 -0.02285 0.21822
-0.00631 -0.011246 0.00032962 0.00071359
0.0015174 0.0010766 -0.00019871 -0.0015668 3.3475e-05 0.00056 -0.0063896 -0.011127
-0.10312 -0.022754 0.0076371 -0.0083279
-0.0015121 0.00035896 -2.7775e-05 -5.1252e-05 0.00075317 0.00089216 0.00025562 0.00073083
0.00762 -0.0081766 0.094791 0.046969
2900000000 -0.017085 0.12247 -0.0090123 -0.0030953 0.0017052 0.00015607 0.00039084 -0.00089518
0.0021955 -0.0012957 -0.00092926 1.4392e-05
-0.0089997 -0.0030823 0.083337 -0.045041 -0.0013094 0.0027118 0.00096937 0.00019369
-0.00065136 -0.0013428 -0.00031081 0.00012097
0.0016845 0.00014927 -0.0012998 0.0027231 -0.097531 0.12989 -0.001217 0.00018645
-0.00011756 -0.00086564 0.0016516 -0.00055871
0.00053376 -0.00088174 0.00092959 0.00017155 -0.0012135 0.00017048 0.014392 0.22092
-0.0095299 -0.0066507 0.0009059 0.0024427
0.0021428 -0.0013313 -0.00065734 -0.0013236 -0.00039756 -0.00079379 -0.0094922 -0.0066762
-0.10191 0.017743 0.0058288 -0.010514
-0.00099237 0.00015631 -0.00027343 0.00010295 0.0016609 -0.00061296 0.0010728 0.0023633
0.0058853 -0.010728 0.10991 0.052857
2960000000 0.0051269 0.13376 -0.0086967 0.00059143 0.00066308 0.0012943 -0.00058576 -0.00094845
-0.0003843 -0.0016553 -0.00065242 0.00044542
-0.0086857 0.00054153 0.092563 -0.044811 -0.00087431 0.0013248 0.0010485 -0.00015068
-0.0011551 -0.00065769 0.00033819 0.00032392
0.00065488 0.0013442 -0.00087987 0.0013033 -0.078281 0.1607 -0.00057399 0.00059152
-0.00016592 0.00099946 2.1876e-05 -0.0021223
-0.00069294 -0.00085917 0.0010609 -0.00010872 -0.0006384 0.00066679 0.056461 0.22666
-0.010169 -0.0018254 0.0019034 0.00016044
-0.0003788 -0.0016062 -0.0011605 -0.00066909 -0.0001126 0.00093257 -0.010441 -0.0017347
-0.089495 0.048258 0.00054773 -0.012259
-0.00072182 0.00040614 0.00034003 0.00032513 -0.00010652 -0.002252 0.0017643 0.00029887
0.00042331 -0.012158 0.12977 0.063969
3020000000 0.023687 0.14732 -0.0063742 0.0037679 0.0014237 -0.00038254 -0.00090879 -7.614e-05
-0.00062895 0.00020969 -0.0002704 0.00041869
-0.0063919 0.0037548 0.081261 -0.033667 -0.00047704 0.00026952 0.00031125 -0.0010735
-0.0018915 0.00049265 0.00074835 -6.5174e-05
0.001368 -0.00040543 -0.0004885 0.00025071 -0.057088 0.18556 -0.00030775 0.0011305
0.00082397 0.00047234 -0.0010656 -0.0014912
-0.00073246 -2.4503e-05 0.00023433 -0.0011053 -0.00027109 0.0011248 0.094993 0.21935
-0.0091094 0.001208 -1.5521e-05 0.00048438
-0.00068834 0.00019286 -0.0018392 0.00060304 0.00062986 0.00036347 -0.0088268 0.0014369
-0.07212 0.078738 -0.0025772 -0.0098427
-0.00026358 0.00046912 0.00070785 -8.0771e-05 -0.00084021 -0.001468 8.4927e-05 0.0003656
-0.002532 -0.010014 0.14973 0.060925
3080000000 0.051324 0.15608 -0.0044667 0.0059754 0.0016938 -0.00017408 -0.00072809 -0.00010828
-0.00075666 0.00028716 0.00017705 0.00081273
-0.0044678 0.0059359 0.07859 -0.028348 -0.00015267 0.00066317 -0.00024748 -0.00026981
-9.2186e-05 0.0010908 -2.5861e-05 -0.00074278
0.0017053 -0.00015184 -0.00015434 0.00065873 -0.019972 0.20725 -0.00043732 0.00012809
0.0004255 0.00033943 -0.0021192 -0.00048828
-0.00077602 -7.7135e-05 -0.00025534 -0.00018859 -0.0005428 0.00010875 0.12885 0.21113
-0.0060709 0.0054432 0.0024302 0.00038762
-0.00078306 0.00036297 -6.7412e-05 0.0010736 0.00057334 0.00033171 -0.0063758 0.0051672
-0.043064 0.11098 -0.0065386 -0.0088485
0.00019468 0.00081456 -4.7556e-05 -0.00072921 -0.0020014 -0.00058162 0.0023086 0.00045466
-0.0065766 -0.0087899 0.16493 0.0672
3140000000 0.079593 0.15878 -0.0009672 0.0074409 0.0025134 -0.0015131 -0.0011872 0.00092886
0.0017025 0.00074486 0.00021 -0.00020817
-0.00098657 0.0073898 0.074202 -0.030447 -0.0008969 0.00018647 0.00067822 -6.2049e-05
-0.00015393 0.00077182 0.0006161 -0.00037914
0.0024844 -0.0015835 -0.00091226 0.00022754 0.022932 0.22771 -7.4904e-05 0.0015562
0.0015811 -0.00076087 -0.0027216 0.00080483
-0.0011994 0.00096236 0.00066121 -0.00014317 -4.1403e-05 0.0017132 0.16302 0.18511
-0.0029739 0.0061578 0.00043358 -0.0014027
0.0017638 0.00064665 -9.0825e-05 0.00085404 0.0015579 -0.00089651 -0.002934 0.0065406
-0.02514 0.1298 -0.0091921 -0.0041596
0.00028061 -0.00024733 0.00060656 -0.00036226 -0.0026412 0.00089312 0.00053324 -0.001582
-0.0092305 -0.0043419 0.18948 0.057748
3200000000 0.11126 0.1689 0.0039562 0.0061941 0.0008965 -0.0027047 -0.00039981 0.0019359
0.00041275 -0.0017223 -1.7156e-06 0.000516
0.0039511 0.0062063 0.084251 -0.028969 -0.00086289 0.00047778 -0.00026197 -0.00084088
0.00075328 0.001237 -0.00044489 -0.0010705
0.00090735 -0.0027374 -0.00089448 0.00052141 0.068058 0.23204 0.0011228 0.00085678
-0.00043508 -0.0023602 -0.0012773 0.0024726
-0.00031118 0.0018543 -0.00033537 -0.00087025 0.001162 0.00070385 0.18329 0.16317
3.1378e-05 0.0062576 0.00072642 -0.0011635
0.00034863 -0.0016901 0.00064789 0.0011623 -0.00030948 -0.0022678 0.00023433 0.0059463
0.015495 0.1495 -0.0089724 -0.00083579
1.2863e-05 0.00061996 -0.00039623 -0.0010464 -0.0011172 0.0023181 0.00060511 -0.00097558
-0.0091502 -0.00084871 0.20538 0.056423
3260000000 0.14294 0.16067 0.0039954 0.0029748 -0.00080377 -0.0025929 0.0011662 0.0008234
0.00022659 -0.001884 -8.9904e-05 -0.00014954
0.0040069 0.0029708 0.092139 -0.03223 -0.0016715 0.0020817 -0.00023566 -0.00017725
0.00097387 -0.00058301 -0.0011087 0.00016987
-0.00081832 -0.0025674 -0.0016875 0.0021134 0.11872 0.22782 0.00019846 -0.00015913
-0.00096745 -0.00094604 0.00051455 0.0017295
0.0011262 0.00084026 -0.00017364 -0.00017455 0.00022912 -7.2362e-06 0.21063 0.12527
0.0028102 0.0051002 -0.00080053 -0.0021327
0.00039375 -0.001893 0.00098696 -0.0006541 -0.0010261 -0.0010353 0.0026324 0.0051565
0.042229 0.15799 -0.0066962 0.0045542
-6.5726e-05 -0.00020684 -0.0011771 0.00017927 0.00044895 0.0018535 -0.00066837 -0.0021865
-0.0066711 0.0042096 0.23427 0.045432
3320000000 0.17266 0.15457 0.0069524 0.0010537 -0.00045834 -0.001751 0.00076138 0.00019324
-0.0017022 -0.0013435 0.00028235 0.00012409
0.0069237 0.0010734 0.098572 -0.028468 0.0009698 0.0023931 -0.0001964 -0.00066615
-0.00016881 -0.00014102 -0.00041873 0.00015553
-0.0004765 -0.0017186 0.001009 0.0023619 0.16655 0.21842 0.00030239 -3.0042e-05
-0.0011606 -0.00033123 0.000375 0.00087667
0.00087419 0.0002249 -0.00026314 -0.00068099 0.00035219 -0.00014236 0.21827 0.095593
0.0034193 0.0032256 -0.0010759 0.00056785
-0.001731 -0.0013425 -0.00021602 -0.00015859 -0.0012875 -0.00038208 0.0035369 0.0031947
0.075122 0.15822 -0.0033397 0.0050813
0.00022414 0.00017296 -0.00028551 0.00018113 0.00050862 0.00088516 -0.0011281 0.00070442
-0.0035926 0.0053941 0.25004 0.032625
3380000000 0.20781 0.13804 0.0052443 -0.002027 -0.0010605 0.00053889 0.0011971 0.00027385
-0.0014667 0.0007127 0.00053867 -6.9305e-05
0.0052687 -0.0020273 0.10935 -0.036004 0.00029687 0.0028068 -0.0012712 -0.00059859
1.4666e-06 3.6836e-05 -0.00073194 0.00047411
-0.0010623 0.00056332 0.00032833 0.0027991 0.20811 0.19584 0.00078373 -0.00049311
-0.0018111 0.0006807 0.0008192 0.0010766
0.0010934 0.00022731 -0.0013081 -0.00047899 0.00074432 -0.00037297 0.23375 0.063502
0.0057157 0.0028891 -0.00011521 -2.2991e-05
-0.0014498 0.00078263 0.00011591 9.5773e-05 -0.0017553 0.00081107 0.0055964 0.002845
0.11817 0.14949 -0.00082125 0.0057595
0.00045185 4.3576e-05 -0.00072403 0.00049252 0.00068297 0.0011881 -8.8766e-05 -9.5809e-06
-0.00050883 0.005654 0.27965 0.014179
3440000000 0.23914 0.11665 0.0040997 -0.0035823 -0.00073366 -0.0016329 0.00068214 -0.00013583
-0.0015786 0.0016344 0.00062157 4.9791e-05
0.0041002 -0.0036081 0.10307 -0.041066 0.0031658 0.0018565 -0.0010606 0.0011518
9.9099e-05 0.00026052 0.00028097 0.0010549
-0.00072304 -0.0016957 0.0032036 0.0018593 0.24632 0.16681 -0.00031231 9.2748e-05
0.00010509 0.0013343 0.00094289 0.00096026
0.00071042 -9.638e-05 -0.0010138 0.0011534 -0.00028267 1.5188e-05 0.23436 0.030861
0.0067175 4.9898e-05 -0.00057177 0.00028626
-0.0015076 0.001728 -4.5899e-05 0.00027447 4.0536e-06 0.0012659 0.0069078 0.00014273
0.14833 0.13879 0.0036476 0.0032005
0.00053807 5.3324e-05 0.00019515 0.0011806 0.0010825 0.0010015 -0.00069558 0.0001362
0.0030759 0.0032338 0.29523 -0.01575
3500000000 0.27107 0.08521 0.0022916 -0.0042004 -0.0015363 0.0014978 0.0011383 -0.00064331
-0.0010348 0.0013007 0.00091369 -0.00083652
0.0022923 -0.0041816 0.11555 -0.064739 0.0033119 0.0010965 -0.00051141 0.00073339
0.00040532 7.1174e-05 8.5916e-05 0.00030538
-0.00152 0.0014251 0.0032592 0.0010557 0.27532 0.1328 2.8075e-05 -0.00038922
-1.9991e-05 0.0008698 0.0018081 -0.00020885
0.0011231 -0.00081912 -0.00053366 0.00077977 -6.853e-05 -0.00034499 0.23942 0.0042198
0.0068156 -0.0023978 0.00060052 7.5213e-05
-0.00098733 0.001262 0.00037013 0.00012953 0.00013346 0.00095704 0.0067192 -0.0025119
0.19294 0.11066 0.0035347 0.0015605
0.00070847 -0.00089518 0.00015355 0.00026839 0.0016688 -8.0966e-05 0.00055889 0.00012991
0.0038835 0.0016127 0.31635 -0.042987
3560000000 0.28978 0.051092 0.00051647 -0.0055103 -7.2961e-05 -0.00059093 0.00046084 0.00017534
0.0018165 0.0015199 -0.00026992 -0.0009643
0.00049883 -0.0054599 0.10964 -0.070004 0.0056869 -0.0010849 0.00031791 0.00060574
0.00059778 -0.00018309 0.00027922 0.00026418
-9.1668e-05 -0.00054913 0.0056764 -0.001125 0.30276 0.090101 -0.00041038 -0.00021565
0.00057236 0.00051988 0.0014078 -0.00089817
0.00040733 0.00017885 0.00036887 0.00069817 -0.00036089 -0.00013859 0.22958 -0.032264
0.005652 -0.0057897 -0.00073266 -0.00069395
0.0017206 0.0015295 0.00066096 -0.00024242 0.00047964 0.00054733 0.0056707 -0.0058132
0.21397 0.097336 0.0035039 -0.0019115
-0.00013302 -0.0011457 0.00030416 0.00031501 0.0012692 -0.00081267 -0.0006744 -0.00063271
0.0033732 -0.0019029 0.32732 -0.082992
3620000000 0.30621 0.013555 -0.00085709 -0.0035264 -0.0018127 -0.000203 0.0002817 -0.0018227
-3.0464e-05 0.00064939 -0.00055254 -0.00066231
-0.00085209 -0.0034813 0.11035 -0.099229 0.0036505 -0.0040395 0.00032514 0.00054874
-7.2325e-05 -0.0008097 0.00050368 0.00028714
-0.0017825 -0.00021435 0.0035882 -0.0040966 0.31552 0.045685 0.00017449 -0.00088159
-0.0001137 0.00040042 0.00078978 -0.00094922
0.00026294 -0.0017319 0.00035931 0.00048535 8.546e-05 -0.0009815 0.2187 -0.062593
0.0018005 -0.0074337 -0.0010856 0.0010942
6.261e-05 0.00074896 -5.8825e-05 -0.00079278 -4.8197e-05 0.00035133 0.001838 -0.007245
0.23658 0.05448 0.0010023 -0.0020592
-0.00040162 -0.00063417 0.00053443 0.00026702 0.00075536 -0.0010147 -0.0012949 0.0010447
0.0012399 -0.0020526 0.32969 -0.1171
3680000000 0.31037 -0.031022 -0.0032729 -0.0038049 -0.001005 0.0018205 -0.0011924 -0.00033029
0.0014118 -0.00017887 -0.0012046 -0.00062272
-0.0032657 -0.0037996 0.10608 -0.11636 0.0012056 -0.0046628 0.00077978 0.00031583
-0.00032996 -0.00071762 0.00059776 0.00034741
-0.0010087 0.0017693 0.001133 -0.0046642 0.32614 -0.0041367 -0.0010749 -0.0005399
0.00097541 0.00077784 0.00049529 -0.001799
-0.0012486 -0.00032831 0.00079439 0.00032389 -0.0010641 -0.00043862 0.20533 -0.096652
8.6793e-05 -0.0064311 -0.00085536 0.00093326
0.0013798 -0.00018076 -0.00030888 -0.00071873 0.00090836 0.00067752 4.3626e-05 -0.006602
0.2564 0.030201 0.0013486 -0.0022698
-0.0011073 -0.00052223 0.00059723 0.00036693 0.00058936 -0.0018427 -0.00085632 0.0010657
0.0011415 -0.0023126 0.32872 -0.16262
3740000000 0.31238 -0.066526 -0.0026633 -3.2151e-05 -0.0021641 0.0025282 0.00012828 -0.00073603
-0.00041786 0.0001473 -0.0012294 0.00061256
-0.0026605 -2.7935e-05 0.097132 -0.13842 0.00062642 -0.0050943 0.00032244 -0.00029656
-0.00040444 -0.00024208 0.00067546 0.00022626
-0.0021323 0.0024797 0.00060888 -0.0051043 0.32861 -0.043696 -0.00052108 -5.4541e-05
1.5031e-06 0.00032537 -0.00044565 -0.001452
5.3412e-05 -0.00069671 0.00035602 -0.0003499 -0.00049972 -6.002e-05 0.18401 -0.12031
-0.0017462 -0.0062721 0.00085747 0.002739
-0.00029597 0.00013558 -0.00039038 -0.0001445 0.00014365 0.00025885 -0.0018399 -0.0060988
0.26184 -0.0091887 -0.00049583 -0.0021157
-0.0012344 0.00064199 0.00065324 2.9361e-05 -0.0004269 -0.001386 0.00078638 0.0027442
-0.00045701 -0.0021316 0.31542 -0.20182
3800000000 0.30693 -0.11246 -0.0019286 0.00029304 0.00080705 0.0037432 -0.0012892 -0.0016536
0.001424 0.0011076 -0.00095268 0.00031468
-0.0019577 0.00031303 0.086018 -0.15328 -0.0021926 -0.0048467 0.00026856 0.00021793
-0.00094041 -0.00030933 0.00090251 -9.3611e-05
0.00087307 0.0037577 -0.0022314 -0.0047509 0.32474 -0.084797 -0.00052584 0.00039544
0.0010833 -0.00024694 -0.00096217 -0.00053813
-0.0011503 -0.0016477 0.00023741 0.00021747 -0.0005611 0.00042305 0.17435 -0.14594
-0.0036506 -0.0048373 0.0016932 0.0017605
0.0014388 0.00084695 -0.0010002 -0.00039961 0.00093223 -0.00018989 -0.0036365 -0.0049049
0.27521 -0.049524 0.0014416 -0.0009294
-0.00095768 0.00040688 0.00088126 -0.00018156 -0.00096032 -0.00052867 0.001681 0.0018133
0.001248 -0.0013646 0.3073 -0.24374
3860000000 0.29538 -0.14402 -0.00078277 0.00077064 0.0027592 0.001651 -0.0019757 0.0011419
0.00063149 -0.0014119 -0.00034629 0.0018897
-0.00077438 0.000686 0.066708 -0.16281 -0.0033501 -0.0047685 0.00053307 -0.00074747
-0.00076542 0.0014573 0.00061304 -0.0011207
0.0027713 0.0017039 -0.0033914 -0.0047443 0.30516 -0.12519 -0.00078338 0.00069896
0.00024844 -0.00072037 -0.00085296 -0.00026139
-0.0019655 0.0012424 0.00056268 -0.00068071 -0.00078843 0.00067858 0.14603 -0.16034
-0.0027475 -0.0048566 0.0021127 0.00098407
0.00060753 -0.0014031 -0.00077296 0.0014995 0.00034132 -0.000698 -0.0028054 -0.0047835
0.27172 -0.081352 -0.00021716 -0.0025269
-0.00030748 0.001526 0.00061945 -0.0011698 -0.00079662 -0.00014975 0.0021787 0.00096714
-3.0799e-06 -0.0026559 0.28412 -0.28107
3920000000 0.28034 -0.1846 0.0017477 -0.00023026 0.0037175 0.0024456 5.8853e-05 0.0007658
0.00046136 7.2531e-05 0.00060721 0.00030127
0.0017538 -0.00015843 0.039233 -0.17885 -0.0048459 -0.003016 -0.00039678 -3.9475e-05
0.00033906 0.00011805 -0.00052707 -0.00043288
0.0037061 0.0024194 -0.0049039 -0.0029768 0.29847 -0.15791 -1.49e-06 0.0014451
0.0015481 -0.0012934 -0.00039229 7.5178e-05
0.00010876 0.00088034 -0.00037933 -6.0261e-05 8.8896e-05 0.0012563 0.12587 -0.17145
-0.004632 -0.0041095 0.0022865 -0.00020557
0.00056716 4.638e-05 0.00032716 0.00019467 0.0014708 -0.001285 -0.0044978 -0.0040537
0.26215 -0.13047 0.00054508 -0.0019853
0.00086095 0.00042545 -0.00050506 -0.00041193 -0.00033831 -0.00011409 0.0022318 -0.00012719
0.00072514 -0.0018166 0.26202 -0.30913
3980000000 0.25288 -0.22023 0.0016071 -0.0034658 0.0047754 -0.00023616 0.00019811 0.0011027
0.0010658 -0.0016702 0.00036369 -2.7731e-05
0.0016111 -0.0034149 0.016856 -0.19189 -0.0053764 -0.0012631 0.00078248 0.0005178
0.0005923 0.00032907 6.476e-06 -0.00099292
0.0048482 -0.00030565 -0.0053988 -0.0011624 0.26993 -0.18859 0.0015288 3.6515e-05
-0.0011156 -0.0011144 -0.00065441 -0.00077224
0.00016535 0.0010278 0.00074209 0.00052236 0.0015162 0.00010584 0.089855 -0.19274
-0.0049269 -0.0038517 0.0016456 -0.0010838
0.00084704 -0.0016972 0.00059282 0.00040639 -0.0010183 -0.0010664 -0.0049225 -0.0037795
0.24948 -0.16064 0.00087132 -0.0051246
0.00049952 7.2225e-06 -8.8493e-08 -0.00095424 -0.00049878 -0.00070616 0.0015407 -0.001128
0.00070091 -0.0050896 0.2276 -0.34647
4040000000 0.22556 -0.24568 -0.0009434 -0.0041839 0.0036324 -0.0030789 0.00024602 0.00011321
-0.00075945 -0.00076215 0.00047227 -8.3669e-05
-0.00090875 -0.0041279 -0.0083336 -0.19898 -0.0047155 -3.5536e-05 0.00013079 -0.00084995
0.00012093 1.1095e-05 -0.0014323 -5.9605e-05
0.0035488 -0.0031184 -0.0047686 2.7879e-05 0.24778 -0.22149 0.00020909 -0.00061763
-0.00079218 -0.00013836 -0.0014029 0.00028756
0.00021898 0.00025299 0.0001963 -0.00090592 0.00014928 -0.00055409 0.068258 -0.18736
-0.0070351 -0.0019078 0.0014065 -0.00056871
-0.00059323 -0.00072454 2.3828e-05 3.7323e-05 -0.00078483 -0.00015361 -0.0069096 -0.001822
0.23582 -0.19364 -0.0018628 -0.0033348
0.00032303 9.7825e-05 -0.0014831 2.227e-05 -0.0015166 0.00037441 0.0015235 -0.00065619
-0.0021314 -0.0033028 0.18983 -0.36437
4100000000 0.195 -0.26933 -0.0036646 -0.0028169 0.0010615 -0.003497 -0.00029634 -3.6605e-06
0.00059764 -0.0016631 0.00034972 9.4228e-05
-0.0037049 -0.0028163 -0.034169 -0.20222 -0.0045844 0.00099426 -0.00018748 -0.00038815
0.00062157 0.00029766 -0.00039189 0.00021817
0.00089805 -0.0035306 -0.0045872 0.0010489 0.2255 -0.24852 0.00030106 -9.8795e-05
-0.00068889 -0.00046445 -0.001512 0.00029032
-0.00030135 1.244e-06 -0.00018734 -0.00033725 0.00035181 -0.0001833 0.034569 -0.20107
-0.0064216 0.00095661 0.0012385 -0.0014817
0.00020279 -0.0017824 0.00065562 0.00021333 -0.0005996 -0.00048931 -0.0066599 0.00084078
0.21729 -0.21893 -0.0025403 -0.0045227
0.00050722 8.2379e-05 -0.00031078 0.00025578 -0.0013166 0.00019204 0.0011392 -0.0014714
-0.0025504 -0.004724 0.15643 -0.39066
4160000000 0.16548 -0.28621 -0.0037868 -0.0016439 -0.00045779 -0.0033089 0.00079172 -0.00019507
-0.003801 -0.00061779 0.00083999 -0.00055549
-0.003759 -0.0017 -0.059855 -0.19821 -0.0047063 0.0025712 -0.00043559 -0.00028241
0.0002604 -0.00024933 -0.00096344 0.00027841
-0.00049815 -0.0033123 -0.0046889 0.002653 0.19315 -0.26353 0.00052297 -0.00027491
-0.00097715 -0.0004336 -0.0011585 0.00093457
0.00064175 -9.6372e-05 -0.00037715 -0.00026805 0.00031241 -0.0003234 0.010472 -0.18822
-0.0054994 0.0012641 0.00064251 -0.0022236
-0.0035449 -0.00054404 0.00022256 -0.00021212 -0.00095688 -0.00023449 -0.0054494 0.0015906
0.18219 -0.25358 -0.0050162 -0.003285
0.00076975 -0.00051064 -0.0010389 0.00031005 -0.001319 0.00090901 0.00085809 -0.0022296
-0.004979 -0.0030666 0.1072 -0.39971
4220000000 0.1373 -0.30175 -0.0045847 0.00024368 3.8367e-05 -0.0035766 -0.00030893 -0.00018948
-0.00090856 0.0012211 0.00036186 -0.001512
-0.004591 0.00024069 -0.096188 -0.18785 -0.0021936 0.003324 -0.00020533 -0.0001233
0.0002021 -5.8408e-05 -0.0007033 0.001062
-4.2907e-05 -0.0035303 -0.0022216 0.0033528 0.16293 -0.28954 -9.4488e-05 0.00011448
0.00028339 7.1412e-05 -0.0001948 0.0012563
-0.00028629 -0.00016898 -0.00024734 -6.9527e-05 8.2761e-05 9.0881e-06 -0.013202 -0.18663
-0.0047863 0.0023906 0.00032242 -0.0021138
-0.00095944 0.0010713 0.00021027 -3.4928e-05 0.00012569 1.5012e-05 -0.0046842 0.0022581
0.16526 -0.27469 -0.0044541 -0.0022997
0.00042712 -0.0014013 -0.00059271 0.0010284 -0.00010796 0.0011851 -1.6688e-05 -0.0021366
-0.0046609 -0.0023365 0.07915 -0.41261
4280000000 0.10641 -0.3104 -0.0029691 0.0019198 -0.0018178 -0.0039313 -0.00034585 0.0006969
-0.00017859 0.0012026 -0.00053304 -0.00039581
-0.0029755 0.0019243 -0.12145 -0.19164 -0.0026873 0.0029246 -0.00078286 -0.0003686
0.00036395 0.00013631 0.00041809 0.00066299
-0.0018999 -0.003915 -0.0026856 0.0029261 0.13324 -0.29696 0.00083368 -0.00025168
-0.00093766 0.0010138 -1.9646e-05 0.00076246
-0.00030973 0.00070192 -0.00084667 -0.00033986 0.00068294 -0.00011968 -0.051001 -0.17157
-0.0048795 0.002661 -0.00068862 -0.0023264
-7.374e-05 0.0012499 0.00028537 0.00029579 -0.00073472 0.0010585 -0.0050231 0.0027799
0.11638 -0.29476 -0.0068656 -0.00026656
-0.00055713 -0.00031715 0.00036577 0.00067746 -3.6091e-06 0.00070199 -0.00037548 -0.0023411
-0.0066701 -0.00046798 0.02882 -0.41753
4340000000 0.078868 -0.31951 -0.0018849 0.0021446 -0.0022092 -0.0016168 0.00017834 0.00049695
-6.1881e-05 0.00093906 -0.00026695 -0.00093669
-0.0018568 0.002094 -0.1416 -0.16552 -0.0020726 0.0037462 -0.00010608 0.00062861
-0.00020774 -0.00047708 0.00050159 0.00056454
-0.0022007 -0.0015399 -0.0020338 0.003829 0.097132 -0.31354 -0.0004236 -0.00081149
0.00025358 0.0011184 0.00076103 0.0018815
0.00015318 0.00045136 -6.8272e-05 0.00057229 -0.00026407 -0.00079337 -0.068729 -0.16903
-0.0044516 0.0040204 -0.0013708 -0.0020446
-0.00018294 0.00096325 -0.00022592 -0.00047938 0.00038081 0.00087527 -0.0043764 0.0038439
0.088196 -0.3179 -0.0048785 0.0018093
-0.00029183 -0.00098556 0.0004818 0.00048665 0.00093618 0.0019478 -0.0014802 -0.0020704
-0.004992 0.0017907 -0.0053503 -0.41104
4400000000 0.047689 -0.32489 -0.00087985 0.0017446 -0.002435 -0.0017043 0.00084998 0.0013773
0.00012823 0.00059839 -0.00023521 -0.00058173
-0.00092321 0.0017752 -0.17043 -0.15551 -0.0015497 0.0040594 -0.00042919 0.00050706
-0.00011153 -0.00058265 0.00067048 0.00034356
-0.0023697 -0.0017721 -0.001553 0.00411 0.067439 -0.31935 -0.00010926 -0.00021633
0.00053189 0.0001818 0.0010928 0.0014345
0.00087734 0.0013496 -0.00045212 0.00048661 -0.00012496 -0.00021792 -0.093569 -0.1562
-0.0032042 0.0053663 -0.0022635 -0.0016602
0.00028484 0.00063514 -0.00016184 -0.00046872 0.00046258 0.00024287 -0.0034032 0.0055352
0.05543 -0.32789 -0.0045303 0.0008419
-0.00031312 -0.00057463 0.00063994 0.00030519 0.0010931 0.0013446 -0.0021487 -0.0017221
-0.0044531 0.0010056 -0.050981 -0.41566
4460000000 0.012256 -0.32427 -0.00045787 0.00039495 -0.0040756 -0.0011331 0.0014905 -0.00068992
-0.00053403 0.001136 -0.0010689 -0.00023659
-0.00048018 0.00035076 -0.19211 -0.12591 -0.00051444 0.0048664 -0.00038174 0.00073632
-0.00040403 -0.00032853 0.00053296 -0.00060403
-0.0041322 -0.0010586 -0.00050802 0.0048397 0.042505 -0.32596 -0.00055035 -0.00056218
0.00070237 0.00055623 0.0017504 0.00063473
0.0015207 -0.00066144 -0.00036479 0.0007377 -0.00065056 -0.00047941 -0.10644 -0.13458
-0.001954 0.0062154 -0.0022672 -0.0007964
-0.00059135 0.0010217 -0.00045663 -0.00020875 0.00084939 0.00058775 -0.0015205 0.0060656
0.019087 -0.3207 -0.004368 0.0033542
-0.0010039 -0.00023067 0.00046054 -0.00069523 0.0018066 0.00058721 -0.0023596 -0.00070039
-0.0044805 0.0032504 -0.090619 -0.39697
4520000000 -0.012093 -0.32489 -0.00028532 -0.00042993 -0.0038732 0.00025055 0.0006911 -7.5426e-06
0.0016942 1.9443e-05 -0.00050308 0.00098996
-0.00027015 -0.00038926 -0.21669 -0.10872 0.00076288 0.004985 0.00062074 0.00079927
-0.00021959 0.00019172 0.00010387 -0.00010584
-0.0039428 0.00026937 0.00088378 0.0049823 0.011461 -0.32396 -0.001038 0.00058326
0.00070207 -0.00063398 0.0017571 -0.00081637
0.00069461 -5.8308e-05 0.00060023 0.00076747 -0.0010125 0.00052985 -0.1245 -0.12534
-0.00027436 0.0064071 -0.0028949 -0.00024285
0.0016429 1.4786e-05 -0.00023144 0.00013471 0.00077629 -0.0007194 -0.00055148 0.0063922
-0.028683 -0.33096 -0.0027996 0.0031394
-0.00056138 0.00099452 0.00012726 -0.00011206 0.0018445 -0.00078104 -0.0029081 -0.00034088
-0.0028808 0.0032469 -0.11947 -0.39463
4580000000 -0.049651 -0.31733 -0.0012885 -0.00071019 -0.0032216 0.0025989 0.0006526 -0.00040725
0.00028796 -3.9806e-05 -0.00059125 0.00066106
-0.0012758 -0.00071357 -0.23492 -0.081961 0.0012409 0.004266 0.00052064 -0.00011602
1.1173e-05 8.4684e-05 3.55e-05 -0.00025782
-0.0031693 0.002625 0.0013102 0.0042628 -0.020239 -0.32086 -0.00028743 0.00051792
-0.00040839 -0.00018249 0.0015771 -0.00097426
0.00068714 -0.00041061 0.00056478 -0.00012544 -0.0002249 0.00058738 -0.13489 -0.10059
0.001897 0.0051537 -0.0027809 0.001186
0.0002076 -0.00015419 0.00011547 0.00015283 -0.00061154 -4.503e-05 0.002113 0.0051317
-0.055721 -0.33494 -0.0028041 0.0036441
-0.00049677 0.0006932 2.3273e-05 -0.00031001 0.0015118 -0.00098682 -0.0028695 0.0012089
-0.002558 0.0038137 -0.16452 -0.36506
4640000000 -0.075159 -0.31121 -0.0025127 -0.0015524 -0.003106 0.0028115 0.00042635 -0.0014398
0.0016109 -4.8233e-05 0.00010254 0.0010403
-0.0024978 -0.0015284 -0.24509 -0.054269 0.0018509 0.0037382 0.00078513 0.00034911
-0.00027941 0.00033389 3.0891e-05 -0.00064549
-0.0030759 0.0028872 0.0019347 0.0037129 -0.044794 -0.3153 0.00037157 0.00087943
0.0010903 0.00025669 0.0004132 -0.0021629
0.00043197 -0.0014089 0.00076972 0.00031593 0.00034603 0.00078735 -0.14027 -0.086095
0.0036134 0.0041916 -0.0025019 0.0016359
0.0015601 -0.00020778 -0.00029759 0.00023466 0.0011912 6.2793e-05 0.003512 0.0040404
-0.086313 -0.31743 -0.0019654 0.0043531
0.00020957 0.00095567 3.0654e-05 -0.0007074 0.00038069 -0.0021965 -0.0022735 0.0017098
-0.0022935 0.0040986 -0.18359 -0.35467
4700000000 -0.1032 -0.30632 -0.0040428 6.3826e-05 -0.0014746 0.0045413 -0.00090854 -0.00089249
0.0011414 -0.0010414 0.00087887 0.00073001
-0.0040697 6.9472e-05 -0.2568 -0.035567 0.0027072 0.0040161 0.00040019 -0.00048429
0.00015259 0.00015605 -0.00026645 6.8322e-05
-0.0014278 0.0045383 0.0028197 0.0039704 -0.075622 -0.30893 -0.00021374 0.0003642
0.00031506 4.8205e-05 5.222e-05 -0.0014377
-0.00091177 -0.00086886 0.00044468 -0.00045066 -0.00024378 0.00036897 -0.15715 -0.065054
0.0034953 0.0015116 -0.0014379 0.0023618
0.0013124 -0.00096416 0.00017067 0.00030686 0.00018117 0.00014218 0.0035943 0.001602
-0.12599 -0.30887 -0.001337 0.0038507
0.00088594 0.0007913 -0.00024749 3.0282e-05 6.7215e-05 -0.0014475 -0.0015229 0.0023212
-0.0013956 0.003995 -0.22692 -0.32551
4760000000 -0.13322 -0.29102 -0.004672 0.0013742 0.00079955 0.0046353 -0.0006459 -0.00067958
0.00019898 -0.0011024 0.00087446 -0.00042172
-0.0046868 0.0013616 -0.25214 0.0067638 0.0031948 0.0030957 3.633e-05 -0.00067924
0.00022767 0.0002827 0.00015645 -0.00014583
0.00081434 0.0046048 0.003264 0.0029807 -0.10623 -0.29465 0.00081923 0.00036421
0.0011733 -5.0812e-05 -0.0012413 -0.0010303
-0.00063144 -0.00064488 -1.7814e-05 -0.00066659 0.00081957 0.00032836 -0.15103 -0.048748
0.0023808 0.0012251 -0.00050845 0.002697
0.00012975 -0.0012002 0.00023376 0.00023776 0.001079 -0.00032014 0.0022422 0.001023
-0.1578 -0.29046 -0.00067222 0.0047934
0.00089105 -0.00042193 0.00016558 -0.00016513 -0.0012937 -0.0011233 -0.00044178 0.0028343
-0.00049384 0.004696 -0.23812 -0.30338
4820000000 -0.16013 -0.27708 -0.0048744 0.0027407 0.0015442 0.0029218 -0.00088716 -0.00045724
0.00039969 -0.0011087 0.00031469 -0.00041478
-0.0048943 0.0027245 -0.26373 0.02905 0.0043214 0.0031228 -0.00010645 -0.00037303
0.00031774 9.2093e-06 -0.00022655 -0.00044988
0.0016151 0.0028319 0.0043601 0.0030616 -0.13334 -0.29028 0.00042905 -0.00038033
0.00064217 -0.0010435 -0.0010666 -0.0003587
-0.00085876 -0.00042812 -9.2555e-05 -0.00036442 0.00048051 -0.00037046 -0.1663 -0.031071
0.0020641 -7.5303e-07 6.9898e-06 0.0028551
0.0004392 -0.00090348 0.0003222 5.677e-05 0.00055183 -0.00094461 0.0021182 0.00013898
-0.19616 -0.27253 0.00023057 0.0032878
0.00023528 -0.00036121 -0.00019746 -0.00048143 -0.0010797 -0.00039031 -5.6879e-06 0.0027056
0.0001574 0.0034403 -0.27514 -0.27301
4880000000 -0.19128 -0.25698 -0.004129 0.0046012 0.0021428 0.0030534 -0.0014196 0.00015566
-0.00090368 -0.00085978 0.00033115 -6.8275e-05
-0.00415 0.0045758 -0.25507 0.07066 0.0047228 0.001489 -0.00033812 -0.00013011
2.7488e-05 7.2237e-05 -0.00018823 7.5009e-05
0.0022084 0.003108 0.0047526 0.00138 -0.15222 -0.27687 0.00043148 -0.00028842
-0.00037293 -0.0015915 -0.00053286 7.3283e-05
-0.0014066 0.00015969 -0.00033773 -0.00014651 0.00039302 -0.00031667 -0.15932 -0.01255
0.00064459 -0.00015443 0.00096507 0.0026127
-0.00099354 -0.0010087 7.5167e-06 4.11e-05 -0.00043876 -0.00159 0.00064224 -0.00033336
-0.22451 -0.25573 0.00049505 0.003854
0.00048833 -0.00012647 -0.00020536 9.3268e-05 -0.00057741 0.00012348 0.00096594 0.0026731
0.00054738 0.0039369 -0.28685 -0.24362
4940000000 -0.21198 -0.23924 -0.0027982 0.0066137 0.0028977 0.001209 -0.00033737 0.00075888
-0.00074788 -0.00058996 0.00011146 -0.00074649
-0.002815 0.0066009 -0.26647 0.096356 0.0057545 0.0010381 -5.5664e-05 -9.4427e-05
0.00033471 -0.00038028 -0.00038615 0.0001538
0.0029403 0.0011675 0.0058118 0.0010002 -0.17182 -0.25379 0.00018245 -0.00049064
-0.0011632 -6.1217e-05 -0.00052566 0.0002841
-0.00030393 0.00072327 -8.9178e-05 -7.5492e-05 0.00017777 -0.00052421 -0.16677 -0.0032608
-0.00010052 0.00054681 0.0019283 0.0018951
-0.0007539 -0.0004994 0.00030999 -0.00036329 -0.0011384 5.1787e-05 -0.00022419 0.00064285
-0.24689 -0.22645 0.00091102 0.0030636
1.1561e-06 -0.00069514 -0.00041415 0.00019797 -0.00044684 0.00015673 0.0020185 0.0018349
0.00083883 0.0029294 -0.31056 -0.21733
5000000000 -0.23241 -0.2149 -1.2455e-05 0.0072452 0.0030932 0.0017473 -0.00016674 0.0006519
-0.00051885 0.00047996 -0.00029102 -0.00086419
2.6483e-05 0.0072629 -0.25257 0.11387 0.0057378 -0.00081383 -0.00027385 -0.0001052
-0.00021016 -0.00053224 -0.00018105 3.5733e-05
0.0030776 0.0017068 0.0057343 -0.00092348 -0.20174 -0.23903 -0.0005679 -0.00078093
-0.00057105 -0.0001254 -0.00026591 -0.00017407
-0.00014488 0.00066703 -0.00024067 -0.00013569 -0.00063156 -0.00080569 -0.16115 0.021228
-0.00051239 0.0016874 0.0022527 0.0011525
-0.00051356 0.00037497 -0.00027303 -0.00057283 -0.00049679 -0.00011959 -0.00036879 0.0016167
-0.27314 -0.2038 0.00036335 0.0038995
-0.00027072 -0.00081012 -0.0001994 -3.5864e-05 -0.0002879 -6.422e-05 0.0021994 0.0011968
0.0003813 0.0039046 -0.32225 -0.18285
5060000000 -0.25325 -0.18713 0.0020706 0.0068979 0.0032016 -0.00031722 8.8477e-05 0.00065997
-0.00047538 -0.00011822 -0.00042228 -0.00017179
0.0020522 0.0068742 -0.23484 0.15053 0.0050535 -0.0020012 -1.0008e-05 0.00019642
-0.00042799 0.00016305 -0.00028664 0.00023755
0.0032186 -0.00039936 0.0050542 -0.0020809 -0.21538 -0.21775 -0.00043673 0.00045108
-0.00086466 0.00044674 -0.001048 1.3042e-05
0.00012125 0.00053354 -4.4333e-05 0.00018525 -0.00039964 0.00043324 -0.16267 0.0284
0.00015096 0.0032391 0.0018345 0.00066969
-0.00055661 -6.5376e-06 -0.0003756 0.00018088 -0.0008489 0.00045758 0.0001073 0.0032625
-0.28437 -0.17359 0.0019385 0.0035767
-0.0004755 -0.00017553 -0.00031279 0.0002422 -0.0010037 6.6906e-05 0.0019024 0.00065907
0.0021981 0.0034787 -0.33466 -0.15435
5120000000 -0.26913 -0.16186 0.0034806 0.0056713 0.0030327 -0.00059542 0.00045576 0.00063646
-0.0002517 0.0007408 -0.0004723 0.00010486
0.0034812 0.0056842 -0.22912 0.17686 0.0047197 -0.0027103 6.2098e-05 0.0002572
6.0971e-05 9.1454e-05 0.00014357 0.00028916
0.0029843 -0.00065103 0.0047095 -0.0027914 -0.22999 -0.20264 -6.3234e-05 0.00010975
-0.00015044 0.00095476 -0.0010324 0.000807
0.00040679 0.00068887 5.1861e-05 0.00025385 -4.9581e-05 0.00014102 -0.15909 0.054509
0.0018925 0.0031927 0.0025118 0.00021716
-0.00013225 0.00077865 6.6463e-05 2.4308e-05 -6.7128e-05 0.00097787 0.00195 0.0032664
-0.29754 -0.13899 0.0015598 0.0029991
-0.00044816 0.00020844 0.00014271 0.00031776 -0.0011366 0.00081368 0.0024335 0.00020535
0.001451 0.0032095 -0.34691 -0.11995
5180000000 -0.2849 -0.13126 0.0049853 0.0047068 0.0033953 -0.001383 0.00022123 0.00057894
-0.00024015 0.00041152 -0.00038639 0.00049414
0.004988 0.0046744 -0.20657 0.19979 0.0040385 -0.0038619 -0.00028721 -0.00021827
-4.633e-05 -0.00018871 -9.9151e-05 0.0001633
0.0034095 -0.0013715 0.0039554 -0.0039181 -0.2407 -0.16585 -0.00023108 0.00070641
0.00011743 -9.3948e-05 -0.00023447 0.00079694
0.00027608 0.00055886 -0.00027376 -0.00023289 -0.00020133 0.00067016 -0.15794 0.064316
0.0031138 0.0033766 0.0020576 -0.00062316
-0.00031219 0.00038675 1.2511e-06 -0.0001722 2.181e-05 5.5769e-06 0.0031752 0.0033114
-0.30855 -0.097117 0.0030283 0.0038519
-0.00034353 0.00042938 -8.4525e-05 0.00013844 -0.00027365 0.00073493 0.0022446 -0.00066249
0.003039 0.0037872 -0.34931 -0.087936
5240000000 -0.2932 -0.10432 0.0051544 0.0033233 0.0025877 -0.0028941 0.00065786 -6.0028e-06
-0.00022931 -6.4852e-05 3.2861e-06 0.00051944
0.0051559 0.0033 -0.1947 0.23694 0.0030397 -0.0046315 -4.7226e-05 0.00012087
-0.00017515 -2.9544e-06 0.00024314 0.00034494
0.0025646 -0.0030024 0.0029395 -0.0046978 -0.25786 -0.14087 0.00035189 0.00027162
-0.00049016 0.0005129 8.3572e-05 0.0013403
0.00061472 3.3876e-05 -2.2343e-05 0.00016799 0.00040292 0.00031709 -0.15844 0.08494
0.0039403 0.0021572 0.0019188 -0.0011869
-8.8796e-05 -4.3579e-05 -0.0001422 -2.9257e-05 -0.00032657 0.00039548 0.0038738 0.0021357
-0.32143 -0.056288 0.0037218 0.0024103
-2.0719e-05 0.00069328 0.00023222 0.00038735 0.00012303 0.0013355 0.001809 -0.0012135
0.0035634 0.0025741 -0.35543 -0.054775
5300000000 -0.29804 -0.074122 0.0059288 0.0017562 0.0014494 -0.0032193 0.00015814 -0.00030609
0.00053078 0.0006369 0.00017252 0.00016682
0.0059418 0.0017809 -0.18666 0.24173 0.0020961 -0.0053389 -9.0919e-05 0.00025606
-9.9735e-05 0.00024472 0.0002729 0.00033224
0.0014164 -0.0032334 0.0020305 -0.0053841 -0.27359 -0.1148 0.00028027 -0.00017393
0.00023806 0.00035221 0.00065063 0.00074489
0.00013462 -0.00028428 -0.00012069 0.00022083 0.0002974 -0.00025329 -0.15085 0.094229
0.0051526 0.0011345 0.0012323 -0.0016837
0.00054137 0.00056688 -0.00010736 0.00033041 0.0002446 0.00040208 0.0052293 0.0011113
-0.33184 -0.029969 0.0034146 0.0021997
0.00019329 0.00018061 0.00026479 0.00020784 0.00074528 0.00070744 0.0011597 -0.0015979
0.0036638 0.002044 -0.35085 -0.01916
5360000000 -0.29826 -0.036932 0.0059078 0.0006406 0.00037445 -0.0036444 0.00037549 2.1115e-05
0.00011515 0.00036193 0.0005779 -4.0355e-05
0.0058801 0.00065249 -0.14917 0.26319 0.00081627 -0.0055177 6.9985e-05 0.000238
-9.4621e-05 6.0047e-05 0.0005253 -0.00020462
0.00031894 -0.0036984 0.00068907 -0.0055493 -0.27176 -0.088008 0.00042233 0.00036303
0.00033287 0.00051252 0.0008015 0.00053437
0.00034274 4.7959e-05 5.8109e-05 0.0002039 0.00041555 0.00037059 -0.14887 0.11222
0.0055356 -0.00092564 0.00084399 -0.0017956
0.00017259 0.00034738 -8.718e-05 4.4296e-05 0.00027115 0.00039124 0.0055863 -0.00091613
-0.32543 0.0084529 0.0049979 0.0018988
0.00047783 -6.8951e-05 0.00052483 -0.00017237 0.00078861 0.00050092 0.00083457 -0.0018377
0.0048401 0.0019304 -0.34889 0.009668
5420000000 -0.3008 -0.013726 0.0059895 -0.0011356 -0.00058574 -0.0035649 -4.3665e-05 -0.00023593
0.00080044 0.0003843 0.00031024 -0.00025997
0.0059964 -0.0011556 -0.13002 0.28966 -3.1363e-05 -0.0055064 8.5038e-05 0.00014428
2.723e-05 0.00019944 0.00035003 -5.1329e-05
-0.00063637 -0.0035858 -0.00011338 -0.0055192 -0.2874 -0.054966 -0.0002502 -0.00052938
0.00094052 0.00015215 0.0010354 3.7219e-05
-6.5547e-05 -0.00019468 9.1404e-05 0.00013414 -0.00016663 -0.00052162 -0.13741 0.12671
0.0047111 -0.0023511 0.00017543 -0.0019159
0.00077129 0.00034218 6.9729e-05 0.00014903 0.00092871 0.00012645 0.0047115 -0.0024229
-0.32978 0.03768 0.0048009 0.00052314
0.0003024 -0.00028572 0.0003147 -8.012e-05 0.0009701 6.0454e-05 0.00018136 -0.001924
0.0050861 0.00055465 -0.34122 0.051209
5480000000 -0.29289 0.02274 0.0049801 -0.0019867 -0.0019121 -0.002981 0.00032145 3.2897e-05
0.00091668 -0.00030957 -2.0477e-05 -2.1528e-05
0.0049722 -0.0019408 -0.11551 0.29733 -0.0016041 -0.0057735 3.1047e-05 0.00022769
0.00014463 1.4416e-05 0.00023925 -0.00021518
-0.0019727 -0.0028988 -0.0016769 -0.0057886 -0.29184 -0.032546 -0.00026497 5.3558e-05
0.00064297 -0.00042483 0.00080043 5.8183e-05
0.00033195 9.2539e-06 3.1153e-05 0.00025063 -0.00030824 0.00018652 -0.13081 0.13794
0.003733 -0.0034097 -0.00023115 -0.001892
0.00093707 -0.00036296 0.0001207 -5.9258e-06 0.00063594 -0.00042035 0.0036323 -0.0034352
-0.31812 0.06434 0.0048221 0.00010229
-4.3813e-05 -6.3919e-05 0.00026256 -0.00023687 0.0007057 3.1892e-05 -0.00018379 -0.0018646
0.0046562 0.00012573 -0.33197 0.072949
5540000000 -0.28877 0.047865 0.0040731 -0.0026171 -0.0027347 -0.0018805 0.00036442 -0.000361
0.00013567 -0.00026654 -0.00022241 -5.2782e-05
0.0040947 -0.0025976 -0.074541 0.31462 -0.0026718 -0.0049988 0.00043362 0.0001238
5.024e-05 -0.00024204 -0.00012581 -0.00043443
-0.0027442 -0.0018207 -0.0027612 -0.0049494 -0.29079 -0.011657 0.00029664 -0.00016496
0.00033336 -0.00024202 0.00039134 -0.00034243
0.0003727 -0.00035328 0.00042447 0.00011283 0.00026367 -0.00015823 -0.11922 0.15903
0.002461 -0.0038418 -0.00093921 -0.001916
0.00013352 -0.00019813 5.3876e-05 -0.00021128 0.00039734 -0.00019123 0.0025294 -0.0037872
-0.30353 0.098942 0.0050777 -0.0014695
-0.00026013 3.3506e-05 -0.00014508 -0.00040839 0.00042686 -0.00029129 -0.0010241 -0.0019215
0.0052208 -0.0014623 -0.32374 0.11427
5600000000 -0.27737 0.076058 0.0033401 -0.0035833 -0.0025025 -0.0016702 0.00032136 -0.0003684
0.00032143 -0.00020812 0.00011982 0.00056011
0.0033604 -0.0035784 -0.071724 0.32851 -0.0037406 -0.0047331 7.338e-05 -0.00020556
-0.00010447 -3.034e-05 -0.00021005 -0.00019606
-0.0024988 -0.0015998 -0.0038387 -0.0046469 -0.29011 0.020079 -3.1571e-05 9.8772e-05
0.00022942 -0.00061041 0.00034207 -0.00042752
0.00033568 -0.00041862 8.21e-05 -0.0002202 -4.4669e-05 5.9647e-05 -0.11168 0.15839
0.0018206 -0.0037611 -0.001032 -0.0010264
0.00034364 -0.00037857 -0.00012209 -4.4714e-05 0.00021645 -0.00056695 0.0017502 -0.0037793
-0.29442 0.12769 0.0042407 -0.0015921
0.00012824 0.00049336 -0.00015322 -0.00021667 0.00033925 -0.00044159 -0.0011196 -0.00095303
0.0041465 -0.0016799 -0.30206 0.12854
5660000000 -0.26573 0.098169 0.0030848 -0.0036593 -0.0034307 -0.0003784 -0.00036056 -0.00076125
-0.00018567 -0.00069969 0.00037061 -0.00043562
0.0030903 -0.0036483 -0.030218 0.31981 -0.0045368 -0.0029776 -2.0433e-05 -0.00017185
5.537e-05 5.9873e-05 -0.00011423 -1.9374e-05
-0.0034081 -0.0003177 -0.0045904 -0.0028932 -0.29037 0.043756 -0.00017496 0.00012351
-0.00040691 -0.00029934 0.00028811 -0.0011221
-0.00035366 -0.00070163 -9.4498e-06 -0.00018329 -0.0001276 9.9865e-05 -0.096068 0.17852
0.00066437 -0.0041038 -0.0011989 -0.00088204
-0.0002031 -0.00060746 9.1471e-05 6.6223e-05 -0.00038389 -0.0003137 0.00077691 -0.0041564
-0.2794 0.1549 0.004154 -0.0026383
0.00034485 -0.00037172 -0.00014449 2.8127e-08 0.00027433 -0.001032 -0.0011368 -0.00096421
0.0043574 -0.0025007 -0.29336 0.16462
5720000000 -0.25053 0.11947 0.0026307 -0.0042076 -0.0027707 0.00078518 -0.00055923 -0.00026167
-0.00027223 -4.3238e-05 -7.1546e-05 -0.00023649
0.0026401 -0.0042321 -0.0021498 0.34493 -0.005701 -0.0027213 6.6681e-05 -8.165e-05
-0.00025283 5.9614e-05 -0.0002184 0.00022638
-0.0027264 0.00085897 -0.0057384 -0.0026174 -0.28686 0.075079 0.00013948 6.9313e-05
0.00028349 0.00027318 -7.8387e-05 -0.00024488
-0.00051329 -0.00022633 6.7674e-05 -7.6864e-05 0.00012759 8.6124e-05 -0.080223 0.18025
-0.00015185 -0.003625 -0.0016139 -0.00046439
-0.00034989 -4.9956e-05 -0.00025769 6.0831e-05 0.00027317 0.00028743 -0.00028496 -0.0035881
-0.26742 0.18086 0.0040914 -0.0037875
-9.4873e-05 -0.00027357 -0.00020058 0.00017557 -0.00016705 -0.00028236 -0.0017341 -0.00043663
0.0039683 -0.0039949 -0.26211 0.18231
5780000000 -0.23407 0.13693 0.0014533 -0.004846 -0.002473 0.0011963 -0.00069075 0.00016176
-0.0002787 -0.00037711 -0.00013229 -0.00029946
0.001494 -0.0048156 0.011318 0.33951 -0.0060672 -0.0005572 -2.3055e-05 -0.00020207
8.1481e-05 -3.0325e-05 1.7286e-05 -0.0001607
-0.0024103 0.0012676 -0.0060938 -0.0004713 -0.28325 0.091973 -2.9829e-05 -8.6258e-05
0.00022805 -0.00022288 -0.00036443 -0.00068617
-0.0007221 0.00013894 -1.3267e-05 -0.00020242 -3.8052e-05 -0.00012513 -0.071229 0.19616
-0.0001239 -0.0032755 -0.0012934 8.03e-05
-0.00034768 -0.00028894 7.0288e-05 -3.3919e-05 0.00016079 -0.00012937 -0.0001721 -0.0032442
-0.25711 0.20235 0.0028066 -0.003801
-0.00012539 -0.00029382 -1.0123e-05 -0.00021163 -0.00036288 -0.00062865 -0.0011832 8.7883e-05
0.0028466 -0.0036435 -0.25377 0.20403
5840000000 -0.22013 0.15814 0.00016744 -0.0054528 -0.0021577 0.0010928 -9.9705e-05 0.00030839
-0.00035545 0.00030019 -0.00044004 -0.0002857
0.00019024 -0.0054407 0.047088 0.34252 -0.0058842 0.00069398 -0.00019164 -5.8243e-06
0.00018134 -3.115e-05 -0.00014635 0.00016307
-0.0021799 0.0012044 -0.0058813 0.00081557 -0.27573 0.11604 -0.00019088 -2.1679e-05
-0.0003432 -0.00066653 -0.00052148 -0.00028929
-7.0534e-05 0.00033812 -0.00019326 -1.5255e-05 -0.00022677 -6.1036e-06 -0.048418 0.19912
-0.00099422 -0.0036875 -0.0013247 4.3676e-05
-0.00038584 0.00023611 0.00022039 -4.3365e-05 -0.00035021 -0.00072103 -0.00098546 -0.0037462
-0.24004 0.21119 0.0021311 -0.0042698
-0.0004437 -0.00034529 -7.9364e-05 0.00019148 -0.00051381 -0.00031136 -0.0013735 4.014e-05
0.00219 -0.0044597 -0.21696 0.22825
5900000000 -0.20592 0.16993 -0.0019163 -0.0054432 -0.0021224 0.0025541 -0.00018024 2.0213e-05
0.00015689 -0.00012095 -1.7331e-05 0.00021535
-0.0019077 -0.0054389 0.067187 0.34196 -0.0050063 0.0021938 -2.3661e-05 -1.658e-05
4.7283e-05 -0.00028513 -6.4736e-05 -9.9488e-05
-0.0020638 0.002599 -0.004959 0.0022921 -0.25983 0.13129 -4.7254e-06 -0.00010817
-0.00037397 -0.00046709 -0.00097326 3.8761e-05
-0.00014912 1.7155e-05 5.2639e-07 3.3151e-06 -5.9315e-05 -8.4352e-05 -0.041013 0.20948
-0.0011527 -0.0035273 -0.0011544 0.00031187
0.00016324 -0.00013399 7.3726e-06 -0.00030249 -0.00035635 -0.00045835 -0.0012973 -0.0035261
-0.21369 0.22561 0.0018507 -0.0050055
6.8099e-06 0.00018955 -0.00011748 -0.00015788 -0.00093974 0.00012384 -0.0011335 0.00037444
0.0018079 -0.0048393 -0.20279 0.23754
5960000000 -0.18543 0.18292 -0.0030375 -0.0039726 -0.00066865 0.0026672 -0.00015719 0.00012834
-0.00015812 8.1835e-05 -0.00010327 7.4689e-05
-0.0030508 -0.0039947 0.093888 0.34068 -0.0040878 0.0022436 -0.00019802 -5.7003e-06
-5.3987e-05 5.7172e-05 4.7871e-06 0.0002873
-0.00061427 0.0026094 -0.0040858 0.0023539 -0.24434 0.15711 -7.8008e-05 -0.00021973
-0.00036139 0.00027212 -0.00030978 -2.6875e-06
-0.00012924 0.00017884 -0.00023117 1.3895e-05 -0.00012374 -0.00020329 -0.022416 0.21783
-0.0024815 -0.0030943 -0.0011761 0.0009876
-0.0001682 6.8347e-05 -5.4669e-05 0.00011228 -0.00034807 0.00033228 -0.0023679 -0.0030347
-0.19336 0.24063 3.408e-05 -0.0052255
-3.5923e-05 0.00014882 3.8062e-05 0.00029332 -0.0004099 -8.7163e-05 -0.0011601 0.00089564
9.1798e-05 -0.0054643 -0.17356 0.26476
6020000000 -0.16749 0.19803 -0.0037908 -0.0029858 -9.1406e-05 0.0029113 -2.7026e-05 0.00052915
-0.00025841 0.00026011 -7.4518e-05 0.0004058
-0.0037814 -0.0029768 0.12196 0.33181 -0.0045028 0.0032313 -5.5069e-05 0.00017505
-0.00011149 0.00014618 -0.00017046 0.00026011
-5.0024e-05 0.0029378 -0.0044278 0.0033204 -0.22429 0.16906 -0.00032196 0.00030862
-0.00062047 0.00022267 -0.00041997 0.00053528
-3.5866e-05 0.00053855 -3.2974e-05 0.00016395 -0.00028876 0.00026788 -0.015976 0.21328
-0.0028123 -0.0029896 -0.00065286 0.00073034
-0.00029718 0.00029086 -0.00014074 0.00012276 -0.00071927 0.00023466 -0.0029795 -0.0030925
-0.16415 0.25344 -0.00044586 -0.0048782
-0.00014319 0.00032147 -0.00017787 0.00018188 -0.00050176 0.00036524 -0.00061071 0.00084457
-0.00054681 -0.0048038 -0.14661 0.26296
6080000000 -0.14701 0.20657 -0.0039797 -0.00087122 0.0013156 0.0027975 0.00011375 5.085e-05
0.00019173 0.00024452 0.00013188 6.4049e-05
-0.0039544 -0.00087762 0.14341 0.33228 -0.0029651 0.0045934 -4.0016e-05 -3.5507e-05
4.1096e-05 0.00017203 0.0001447 0.00033005
0.0013238 0.0027941 -0.0028999 0.0046711 -0.20638 0.19597 0.00031543 0.00017803
-0.00025484 0.00058986 -0.00019858 0.0002657
0.00013624 6.3057e-05 -3.0517e-05 -3.7966e-05 0.00028111 0.00019838 0.00085251 0.22139
-0.0042467 -0.0019336 -0.0010055 0.00094075
0.00018017 0.00013925 2.0571e-05 0.00010522 -0.00017228 0.00059277 -0.0041809 -0.0018775
-0.13543 0.27099 -0.0014992 -0.0050301
0.00026353 3.6211e-05 0.00018802 0.00029283 -0.00018299 0.00019443 -0.00094861 0.00088187
-0.0014358 -0.0052733 -0.12459 0.28428
6140000000 -0.12972 0.21957 -0.003581 -0.00062216 0.0016217 0.0021519 0.00015165 2.1664e-05
-5.2267e-05 -0.00012211 0.00038545 -0.00012899
-0.0035548 -0.00061579 0.17004 0.31314 -0.0020739 0.0052867 6.9609e-05 4.2671e-05
0.00039195 -1.9533e-05 0.00028086 0.00010143
0.0016449 0.002139 -0.0019827 0.0053316 -0.18239 0.21498 0.00032418 -0.00014145
8.6463e-05 0.00049289 -0.00011419 0.00063619
0.00016001 7.9484e-06 5.3618e-05 5.3753e-05 0.00028502 -0.0001767 0.01355 0.21207
-0.004553 -0.00081619 -0.00039746 0.0015276
3.843e-05 -0.00014196 0.00039468 -4.3824e-05 6.3175e-05 0.0005927 -0.0046429 -0.00091458
-0.11572 0.29014 -0.0031108 -0.0044637
0.0004637 -0.00016479 0.00035837 0.00011035 -0.00013293 0.00078942 -0.00041072 0.0016756
-0.0032407 -0.0043278 -0.085227 0.28271
6200000000 -0.1143 0.22484 -0.0030287 -0.0002203 0.002159 0.0012333 7.7338e-05 0.00038407
-0.00019259 0.00016959 -9.0486e-05 -0.00025344
-0.0030218 -0.00023138 0.19792 0.31135 -0.00088021 0.0052501 2.6229e-05 0.00022839
6.1502e-06 -7.8269e-05 9.85e-05 3.7457e-05
0.0022186 0.001237 -0.00077081 0.0052773 -0.16313 0.22871 0.00010383 -0.0003229
0.00049526 5.7133e-05 0.00024107 0.00039912
0.0001053 0.00034133 5.4829e-05 0.00021927 0.00013833 -0.00032866 0.026938 0.22059
-0.0044557 0.00028072 9.1056e-05 0.0013124
-0.00027648 0.00016757 6.3991e-05 -1.1325e-05 0.00045432 -2.7745e-05 -0.0043013 0.00044948
-0.10335 0.29566 -0.0037929 -0.003386
-0.00019208 -0.00030847 9.0262e-05 3.8132e-05 0.00022441 0.00032608 0.0001202 0.0012748
-0.0036461 -0.0034966 -0.072366 0.29207
6260000000 -0.099187 0.23771 -0.003166 0.00082336 0.002113 0.00064273 0.00030139 -0.00012167
4.9087e-05 0.00017537 -5.9153e-05 -9.018e-05
-0.0031326 0.00081252 0.21521 0.29595 2.1281e-05 0.005329 2.5155e-06 -8.9516e-05
-6.6455e-05 -0.00011891 0.0002086 7.3333e-05
0.0021404 0.00056017 9.5744e-05 0.005347 -0.14033 0.25023 0.00013975 -2.81e-05
0.00025959 -0.00027292 0.0001687 0.0002561
0.00034377 -6.1115e-05 -2.6019e-06 -6.0242e-05 0.00010026 1.5132e-05 0.04297 0.21559
-0.0038956 0.0017445 0.00061505 0.0013467
0.00011617 0.00020089 -9.156e-05 -1.4384e-05 0.00018867 -0.0002325 -0.0039803 0.0016241
-0.074362 0.29663 -0.0039956 -0.0023625
-9.5383e-05 -9.4413e-05 0.00018757 7.9518e-05 0.00010227 0.00032162 0.00043329 0.0013465
-0.0041915 -0.0023505 -0.026997 0.29198
6320000000 -0.08266 0.23976 -0.0025823 0.0014513 0.0022008 -0.00033513 5.4918e-05 0.00010227
-0.00035216 0.00039841 -0.00011689 0.00032584
-0.0025588 0.0014622 0.24049 0.28579 0.0019343 0.0055073 0.00011183 6.3691e-05
5.9896e-05 -0.00013145 0.00014262 -6.9588e-05
0.0021627 -0.00038535 0.00206 0.0054821 -0.12246 0.25883 -0.00025766 -0.0002335
0.00030127 1.8846e-05 0.00046044 9.8835e-05
6.4658e-05 7.5864e-05 0.00011737 4.5986e-05 -0.00028406 -0.00021439 0.041661 0.21662
-0.0035343 0.0020289 0.00071773 0.00078702
-0.00041411 0.00038796 5.5188e-07 -0.00014064 0.00033374 1.8852e-05 -0.0034383 0.0021755
-0.050314 0.30689 -0.0051798 -0.0013418
-0.00015137 0.00022095 0.00015738 -8.0617e-05 0.0004386 5.8015e-05 0.00081916 0.00081405
-0.0049636 -0.0013125 -0.016727 0.28965
6380000000 -0.063176 0.24683 -0.0019001 0.0019138 0.0017752 -0.00051471 3.3621e-06 -9.6776e-05
0.00019607 0.00019819 -5.2871e-05 0.0001566
-0.0019019 0.0019091 0.25695 0.26631 0.0032044 0.0041866 -0.00018493 -7.8156e-05
-0.00025256 -0.0001684 -0.00016791 -0.00026512
0.001762 -0.00058355 0.0032763 0.0041163 -0.094193 0.27464 -0.00021439 0.00012434
0.00058769 -0.00011122 0.00046529 0.00011106
-3.7172e-05 -7.6475e-05 -0.00016521 -6.536e-05 -0.00017493 6.5738e-05 0.062858 0.20704
-0.0027787 0.003387 0.00093914 0.00086979
0.00023829 0.00026596 -0.00029957 -0.0002266 0.00050978 -0.00020033 -0.0027329 0.0032301
-0.029885 0.29884 -0.0047208 0.00026244
-3.2379e-05 0.00023523 -0.00016661 -0.00022591 0.00044922 0.00023287 0.000987 0.00074627
-0.004884 0.00029074 0.02331 0.29239
6440000000 -0.040292 0.25745 -0.00086988 0.0024832 0.0016762 -0.00090221 0.00038745 -6.4854e-05
0.00026319 -0.00040492 -0.0002105 -0.00030804
-0.00085853 0.0024804 0.27743 0.25192 0.0033799 0.0028527 0.00015641 4.2366e-06
-4.0918e-05 6.1418e-05 -0.00013407 -0.00025564
0.0016584 -0.00095644 0.0034455 0.0027724 -0.076788 0.28866 -0.00019462 0.00027827
-0.00047705 3.9433e-05 0.00045831 -0.00050456
0.00039178 -8.4698e-05 0.00016357 2.3223e-05 -0.00020436 0.00034434 0.064942 0.203
-0.0015813 0.0036726 0.00097177 0.00064602
0.00028365 -0.00042923 -3.8621e-05 3.9737e-05 -0.00038438 0.00016776 -0.0015419 0.0038455
0.012356 0.30276 -0.0045404 0.0013825
-0.00017491 -0.0003487 -0.00012925 -0.00030358 0.0004002 -0.00050118 0.00092678 0.00081023
-0.004522 0.0012257 0.034845 0.27631
6500000000 -0.021723 0.25696 -0.00012074 0.0020537 0.0013445 -0.00099447 0.00020392 -9.7008e-05
0.0001085 0.00016303 1.3885e-05 0.00037866
-0.0001394 0.0020522 0.30202 0.22449 0.0036523 0.0024714 0.00010551 8.0536e-06
0.00020704 7.311e-05 0.00023497 -6.8375e-05
0.0013487 -0.0010176 0.0037335 0.0024018 -0.065127 0.28561 2.5485e-05 3.9092e-05
0.00016448 -0.00015921 6.7568e-06 -0.00039298
0.00018251 -9.682e-05 9.3447e-05 5.9816e-06 -3.5051e-05 2.5034e-05 0.088842 0.19774
-0.00023459 0.0038982 0.0010386 0.00058604
0.00012358 0.00021958 0.00018913 0.00011032 0.00012153 -8.7158e-05 -0.00028024 0.0037631
0.033687 0.30574 -0.0032848 0.0027067
-2.6188e-05 0.00040564 0.00021303 -5.18e-05 3.872e-07 -0.00037906 0.0011266 0.000435
-0.0034085 0.0026614 0.072164 0.27723
