# Supplementary material for: Early Detection of Alzheimer’s Disease via Machine Learning-Based Microwave Sensing: An Experimental Validation
Source: Sensors (Basel). 2025 Apr 25;25(9):2718. doi: 10.3390/s25092718 (PMC12074295; doi:10.3390/s25092718)
Supplement: Supplementary file 1 [file sensors-25-02718-s001.zip › measurements_paper_sensors/26 febbraio - PART1/set1/CSF_10_m8.s6p]

!Keysight Technologies,M9804A,MY58100912,A.14.10.03
!Date: Thursday, April 27, 2023 10:28:33
!Correction: S11(C  6-Port  ) 
!S12(C  6-Port  ) 
!S13(C  6-Port  ) 
!S14(C  6-Port  ) 
!S15(C  6-Port  ) 
!S16(C  6-Port  ) 
!S21(C  6-Port  ) 
!S22(C  6-Port  ) 
!S23(C  6-Port  ) 
!S24(C  6-Port  ) 
!S25(C  6-Port  ) 
!S26(C  6-Port  ) 
!S31(C  6-Port  ) 
!S32(C  6-Port  ) 
!S33(C  6-Port  ) 
!S34(C  6-Port  ) 
!S35(C  6-Port  ) 
!S36(C  6-Port  ) 
!S41(C  6-Port  ) 
!S42(C  6-Port  ) 
!S43(C  6-Port  ) 
!S44(C  6-Port  ) 
!S45(C  6-Port  ) 
!S46(C  6-Port  ) 
!S51(C  6-Port  ) 
!S52(C  6-Port  ) 
!S53(C  6-Port  ) 
!S54(C  6-Port  ) 
!S55(C  6-Port  ) 
!S56(C  6-Port  ) 
!S61(C  6-Port  ) 
!S62(C  6-Port  ) 
!S63(C  6-Port  ) 
!S64(C  6-Port  ) 
!S65(C  6-Port  ) 
!S66(C  6-Port  ) 
!S6P File: Measurement: :
# Hz S  RI   R 50
500000000 -0.32826 -0.053583 -0.011622 -0.0006691 -0.0082531 0.01267 -0.0038129 0.012531
0.011572 0.0052942 -0.0044783 0.0094128
-0.011513 -0.0006127 -0.41042 -0.068613 0.0068319 -0.010693 0.00096542 0.012793
0.0084354 0.0025857 0.0013741 0.01457
-0.0082372 0.012592 0.0068134 -0.010742 -0.25608 0.19588 0.0065792 0.0031554
4.5652e-05 0.0083551 0.0010591 0.011128
-0.0037 0.012624 0.00098532 0.012857 0.0065801 0.0031734 -0.32797 0.045778
-0.019966 -0.0051186 0.016281 0.028791
0.011574 0.0055454 0.0084555 0.0026353 5.8013e-05 0.0083748 -0.019933 -0.0051236
-0.25812 -0.15959 -0.027618 0.0057515
-0.004111 0.0093494 0.0014214 0.014649 0.0010837 0.011174 0.016289 0.028806
-0.027682 0.005745 -0.2546 -0.14069
560000000 -0.31192 0.10828 -0.023125 -0.065961 0.00048604 0.013087 0.0048624 0.010282
0.010019 0.002857 0.011221 0.00843
-0.023155 -0.065813 -0.37072 0.093407 -0.041714 -0.038069 0.013062 0.0028964
-0.01296 -0.003006 0.0037468 -0.0011961
0.00052536 0.012998 -0.041833 -0.038037 -0.17959 0.24404 0.00063332 -0.0051285
0.017453 0.0038849 0.0080106 -0.0058927
0.004579 0.010266 0.013066 0.002884 0.00063652 -0.005132 -0.30545 0.13641
0.0037329 -0.022744 0.0052054 -0.020628
0.0098694 0.0028214 -0.012988 -0.0030422 0.017471 0.0039314 0.0037645 -0.022761
-0.30398 0.014337 0.0069121 -0.046351
0.011044 0.0086429 0.0036822 -0.0011466 0.0080575 -0.0059218 0.0052042 -0.02063
0.0070557 -0.046296 -0.3274 0.0053854
620000000 -0.27147 0.087846 -0.024024 0.0097803 0.0036825 0.0090828 0.0077298 -0.0043266
0.012978 -0.001286 -9.229e-05 -0.0026022
-0.023976 0.0097543 -0.39916 0.041016 -0.019447 0.0011105 -0.0010914 -0.001867
0.011265 -0.0062083 0.0016319 -0.0028975
0.0037822 0.0090634 -0.019459 0.0011513 -0.1524 0.25267 -0.00062834 -0.0043726
-0.0036357 -0.0032539 0.009204 -0.002354
0.0077948 -0.0044357 -0.0011151 -0.0018532 -0.00064369 -0.0043395 -0.26266 0.14552
-0.039818 -0.018249 0.014037 0.02952
0.013017 -0.0014504 0.011284 -0.0062971 -0.0036399 -0.0032483 -0.039878 -0.01819
-0.23219 -0.017747 -0.042092 0.012972
0.00020547 -0.0029825 0.0016266 -0.002941 0.0092158 -0.0023284 0.014011 0.029476
-0.042185 0.012921 -0.23954 -0.030407
680000000 -0.23724 0.17887 -0.026598 -0.013703 0.0049628 0.0051718 0.0012264 -0.0071296
-0.0028369 -0.010852 0.00566 -0.0058178
-0.026642 -0.013618 -0.38875 0.14317 -0.032497 -0.00091969 -0.0016583 -0.00075162
-0.0022902 -0.0092652 -0.0010766 -0.0012405
0.0049019 0.005209 -0.032537 -0.0008271 -0.10531 0.27547 -0.00086884 -0.000424
-0.0015568 0.00038077 -0.0031543 -0.0089972
0.0012081 -0.0070541 -0.0016651 -0.00077634 -0.00085859 -0.0004393 -0.21924 0.19941
-0.024914 -0.0066306 -0.0083307 -0.010968
-0.0029788 -0.010814 -0.0023089 -0.0093034 -0.0015504 0.00037334 -0.024958 -0.006594
-0.26888 0.082825 -0.0073335 -0.0051087
0.0056753 -0.0055386 -0.0011209 -0.0011623 -0.003187 -0.0089963 -0.0083397 -0.010942
-0.0072804 -0.0050562 -0.25973 0.074786
740000000 -0.19051 0.17157 -0.040298 0.027459 0.01341 -0.0044801 0.00011686 -0.0040283
-0.004725 -0.0013008 -0.0065231 0.0024608
-0.040402 0.027426 -0.33468 0.16133 -0.035551 0.034783 5.449e-05 -0.006579
-0.012372 0.0078752 -0.00095328 -0.0065252
0.013392 -0.0046311 -0.035482 0.034901 -0.072139 0.2755 -0.001729 0.0030617
-0.0026703 -0.0050724 -0.0014263 0.0011522
0.00023257 -0.0041067 6.1292e-05 -0.0065975 -0.0017301 0.0031013 -0.20192 0.205
-0.040988 -0.0043188 0.022301 0.01662
-0.0048986 -0.0012557 -0.012343 0.0078751 -0.0026631 -0.0050658 -0.041001 -0.004272
-0.17899 0.10176 -0.040085 0.003114
-0.0062703 0.0023127 -0.00095274 -0.0065465 -0.0014221 0.0011668 0.02234 0.016597
-0.040108 0.0030864 -0.2505 0.077306
800000000 -0.16282 0.21685 -0.021877 0.016828 0.0056078 -0.0099818 -0.0041346 -0.0023694
-0.0043234 0.0021116 0.0043818 0.00083172
-0.021849 0.016831 -0.3422 0.23305 -0.0079379 0.034791 -0.0023507 0.0021894
-0.00074666 0.002697 0.00071711 0.0055487
0.0057339 -0.0099512 -0.0078555 0.034846 -0.034351 0.30146 0.00067502 0.0013787
0.00055817 0.0035512 -0.0020649 0.00070672
-0.0041829 -0.0022327 -0.0023562 0.0021714 0.00067295 0.0013721 -0.17301 0.2335
-0.027171 0.015616 0.014546 -0.01108
-0.0042855 0.002141 -0.0007326 0.00272 0.00059564 0.0035346 -0.027151 0.015686
-0.21039 0.13198 -0.016173 0.021926
0.0045399 0.0012545 0.0007787 0.0055802 -0.0020373 0.0007702 0.014535 -0.010987
-0.016163 0.021906 -0.24891 0.12856
860000000 -0.12713 0.23757 -0.017294 0.030681 -0.0032475 -0.010218 -0.0016262 0.00045648
0.0039574 0.0049555 -0.0039687 -0.0033095
-0.01729 0.030742 -0.29381 0.2771 0.0084584 0.034313 0.00022752 0.00208
0.004051 0.00090852 0.0035168 2.7497e-05
-0.0033488 -0.010206 0.008561 0.034326 0.015068 0.31159 -0.00033079 -0.00011031
0.0023624 -0.0012568 0.001762 0.0041371
-0.0015837 0.00038798 0.00025738 0.0020446 -0.00033109 -0.00010177 -0.13465 0.24504
-0.016409 0.020837 -0.0068909 -0.0097772
0.0040292 0.0049331 0.004046 0.00089656 0.0023505 -0.0012608 -0.016377 0.020869
-0.15466 0.17727 -0.022075 0.018277
-0.0042298 -0.0033802 0.0034775 2.2205e-05 0.0017533 0.0041409 -0.0068835 -0.0098273
-0.022107 0.018241 -0.19552 0.17768
920000000 -0.10428 0.26022 0.0050948 0.038948 -0.0091437 -0.0046347 -0.0017829 0.0016616
0.00085978 0.0013487 0.0032306 -0.00088476
0.0050684 0.038987 -0.26723 0.29805 0.02877 0.022419 0.0015766 0.0010612
0.0071465 -0.00020109 0.0041841 -0.002872
-0.0091505 -0.0046771 0.028865 0.022358 0.061207 0.3131 0.0017924 1.3709e-05
0.0010883 -0.00049554 0.00087632 -0.0015607
-0.0017868 0.0017808 0.0016083 0.0010465 0.0017926 2.4461e-05 -0.11059 0.26109
-0.008148 0.03164 0.0046336 -0.0066323
0.0009435 0.0013779 0.0071611 -0.00019445 0.001093 -0.00048512 -0.0080721 0.031673
-0.14087 0.18313 -0.0012477 0.028068
0.0033542 -0.00086255 0.0041974 -0.0029178 0.00084864 -0.0015614 0.0046906 -0.006645
-0.0011872 0.028079 -0.2064 0.19081
980000000 -0.058268 0.28249 0.017663 0.029809 -0.0093248 0.0045782 0.0017145 0.0032541
0.0036869 -0.0016229 -0.0036165 -0.0028733
0.017592 0.029754 -0.21537 0.33521 0.03366 0.004489 0.0019165 -0.00017241
0.0017263 -0.0059852 -0.00073476 -0.0028055
-0.0093042 0.004635 0.033688 0.0043825 0.1082 0.3088 0.0005096 -0.0011222
0.0003125 -0.0017986 0.0013353 -0.00042279
0.0016769 0.0032259 0.0019211 -0.00017631 0.00051197 -0.0011198 -0.071193 0.27318
0.010838 0.029177 -0.009214 -0.0075541
0.0036183 -0.0016381 0.0016881 -0.0059565 0.00031117 -0.0018076 0.010906 0.029147
-0.10608 0.21049 0.0066647 0.019522
-0.0036823 -0.0029827 -0.00075728 -0.0028086 0.0013535 -0.00043129 -0.0092296 -0.0075232
0.0066762 0.019535 -0.16625 0.23956
1040000000 -0.016499 0.29033 0.033585 0.0187 -0.0011451 0.0073677 0.0023391 0.00062416
0.00020834 -0.0036118 -0.00014809 -0.0012638
0.033532 0.01869 -0.17975 0.34837 0.029782 -0.015435 0.0014503 -0.0018117
-0.0022429 -0.0026992 -0.0013072 -0.0029835
-0.0011286 0.0073293 0.029735 -0.015548 0.15586 0.29484 -0.00051094 -0.0014994
-0.0016258 -0.0010736 -0.00066285 -0.0010852
0.0023216 0.0006823 0.0014527 -0.0018421 -0.00051912 -0.0014951 -0.04259 0.28187
0.022023 0.016595 -0.0018157 0.0010672
0.00015809 -0.0036029 -0.0022693 -0.0026744 -0.0016309 -0.0010672 0.022055 0.016567
-0.07383 0.21516 0.015208 0.016697
-4.4114e-05 -0.0012697 -0.0013248 -0.0030212 -0.00065526 -0.0010834 -0.0017862 0.0010524
0.015213 0.016742 -0.14419 0.26068
1100000000 0.027739 0.30057 0.036734 -0.0043091 0.0033502 0.0040051 0.002167 -0.00096149
-0.002086 -0.002814 -0.0045533 -5.4316e-06
0.036722 -0.0043482 -0.13752 0.36853 0.015039 -0.028599 -0.00021537 -0.0018904
-0.0034922 -0.00061805 -0.0039703 -0.00070863
0.0033555 0.0039939 0.014934 -0.02868 0.20214 0.27514 -0.0018407 0.00024905
-0.0016846 0.00064188 -0.001084 -0.00043119
0.0021793 -0.00094638 -0.00020589 -0.0019063 -0.0018438 0.00024584 -0.0021905 0.287
0.026123 0.002269 -0.0023279 -0.00071166
-0.0021411 -0.0028074 -0.0034921 -0.00061172 -0.0016771 0.00063819 0.026143 0.0022221
-0.05387 0.22705 0.020359 0.0069436
-0.0046034 0.00012402 -0.0039768 -0.00071344 -0.0010896 -0.00043801 -0.0023578 -0.00068539
0.020352 0.0069349 -0.099911 0.29283
1160000000 0.079662 0.29748 0.024323 -0.021415 0.0031267 -0.00070851 -0.00021715 -0.0021932
-0.0040089 -0.00069805 -0.00078776 0.0041235
0.024376 -0.021364 -0.091739 0.37365 -0.0044819 -0.029263 -0.001544 -0.0016116
-0.0024899 0.0027251 -0.001572 0.0019972
0.0031353 -0.00073561 -0.0046219 -0.029266 0.24695 0.24398 -0.00076901 0.0017302
-0.00044785 0.0018213 -0.0010231 0.00020938
-0.00022173 -0.0021368 -0.0015299 -0.0016069 -0.00077058 0.0017305 0.039329 0.28322
0.02117 -0.013379 -0.0038594 0.0044015
-0.0039773 -0.00066576 -0.0024848 0.0027443 -0.00045055 0.0018306 0.021161 -0.01342
-0.018592 0.2345 0.018542 -0.0021794
-0.00082344 0.0041123 -0.0015178 0.0019795 -0.0010152 0.00021205 -0.0038105 0.0044068
0.018535 -0.0021608 -0.050792 0.29773
1220000000 0.12312 0.28689 0.010633 -0.030954 -0.0014934 -0.0013021 7.6481e-05 -0.00087208
-0.0024719 0.0021932 0.0012111 0.0021121
0.010601 -0.030904 -0.048295 0.38691 -0.017666 -0.021067 -0.0025997 0.00054102
9.419e-05 0.0030711 -0.00083634 0.002036
-0.0014983 -0.0012621 -0.01777 -0.021009 0.28558 0.2038 0.0008459 0.0017262
0.00062187 0.0011823 0.00019059 0.00065278
7.7156e-05 -0.00087153 -0.0025924 0.00053639 0.00084146 0.001712 0.078986 0.2725
0.0096151 -0.020089 0.0014135 0.0011889
-0.0024934 0.0021667 0.00010885 0.0030855 0.00061713 0.001184 0.0095884 -0.020097
0.006527 0.2402 0.012629 -0.014024
0.0012351 0.0020807 -0.00085176 0.0020496 0.00017894 0.00064785 0.001401 0.0011672
0.012624 -0.014027 -0.021938 0.31477
1280000000 0.17399 0.26814 -0.008591 -0.029213 -0.0019912 0.0022127 -0.00089115 -0.0020097
-0.00076929 0.0031644 0.0026009 0.0012135
-0.0085317 -0.029232 -0.0010238 0.37928 -0.024563 -0.007763 -0.00094763 0.0015597
0.0018774 0.0017899 0.00090625 0.0020202
-0.002018 0.0021938 -0.024627 -0.0076573 0.31598 0.16063 0.0016054 -3.2837e-06
0.0010936 0.0002573 0.00020971 0.00033632
-0.00092381 -0.0019598 -0.00094481 0.0015783 0.0016037 6.0067e-06 0.11605 0.25494
-0.0013867 -0.021497 -0.0010571 0.00021222
-0.00075112 0.0031886 0.0018714 0.0017688 0.0010984 0.00026561 -0.0014243 -0.021502
0.043518 0.24329 0.0020287 -0.016313
0.0026887 0.0012704 0.00095085 0.0019862 0.00022254 0.00033832 -0.0010407 0.00023158
0.0020114 -0.016311 0.026186 0.31948
1340000000 0.21204 0.23381 -0.018373 -0.018952 0.00051606 0.0044442 -0.0017254 -0.00087725
0.001605 0.0025327 0.001792 -0.0014194
-0.018308 -0.018908 0.038758 0.37062 -0.02124 0.0052451 -0.00018935 0.0020472
0.0019873 0.00069847 0.0012575 0.00074387
0.00053597 0.0044421 -0.021235 0.0053587 0.33826 0.11185 0.0011247 -0.00098827
0.00070784 -0.0006108 0.00010569 0.0002771
-0.0017609 -0.00091165 -0.00018367 0.0020495 0.0011255 -0.00099361 0.148 0.23195
-0.011457 -0.017463 0.0003176 0.001373
0.0015829 0.0025103 0.0020109 0.00068909 0.00071359 -0.00061422 -0.011506 -0.017427
0.074203 0.23532 -0.0054707 -0.014203
0.0017524 -0.0014123 0.0012487 0.00074579 9.8404e-05 0.0002765 0.00030812 0.0013558
-0.0054704 -0.014208 0.065434 0.31483
1400000000 0.24553 0.19661 -0.024314 -0.0071211 0.0050134 0.0032113 -0.0021604 0.00065229
0.0024449 0.0010278 0.00038456 -0.001398
-0.024296 -0.0071287 0.075659 0.35824 -0.014184 0.013107 0.0014361 0.0014321
0.0013429 -0.0008008 0.0012219 9.5119e-05
0.0050283 0.0032055 -0.014141 0.01319 0.35062 0.058562 4.8431e-05 -0.001609
0.00016725 -0.0003844 0.00044565 0.00035208
-0.0021503 0.0006502 0.0014404 0.0014386 5.3486e-05 -0.0016022 0.17529 0.20209
-0.017417 -0.0094225 -0.00094601 0.00044819
0.0024588 0.0010161 0.0013329 -0.00080688 0.00016401 -0.00038446 -0.017441 -0.0093865
0.10671 0.2289 -0.011347 -0.0082398
0.0003622 -0.0013745 0.0012254 6.8565e-05 0.00044236 0.00033987 -0.00095874 0.00045375
-0.01134 -0.0082428 0.10961 0.30556
1460000000 0.26947 0.15284 -0.020665 0.0057728 0.0054472 -0.0016698 -0.0016483 0.0017186
0.0021503 -0.00054766 -0.00019603 -0.00068675
-0.020641 0.0057527 0.11048 0.33635 -0.0049965 0.01554 0.001796 0.00017807
0.00085226 -0.0015004 0.0012164 -0.0005131
0.0054314 -0.0016898 -0.0049176 0.015577 0.35738 0.0040581 -0.0012881 -0.0013639
8.6206e-05 -0.00029675 0.00080101 -0.00039511
-0.0016331 0.0017161 0.0017951 0.00017195 -0.0012855 -0.0013688 0.20052 0.17265
-0.017972 -0.0013161 -0.00034721 0.0026621
0.0021447 -0.00055518 0.00085212 -0.0015146 8.205e-05 -0.00030322 -0.017986 -0.0012774
0.13688 0.21291 -0.013044 -0.0018502
-0.00018651 -0.00074058 0.0012314 -0.00051558 0.00081606 -0.00041499 -0.00035559 0.0026539
-0.013062 -0.0018423 0.14439 0.28555
1520000000 0.28129 0.11038 -0.014561 0.011092 0.0033182 -0.0040645 0.00012625 0.0028012
0.0020884 -0.0018207 -0.0010964 -0.00023506
-0.014559 0.011073 0.14346 0.32183 0.002507 0.012553 0.0018008 -0.00084242
-4.7595e-05 -0.00107 0.00032252 -0.0010522
0.0033205 -0.0040795 0.0025786 0.012556 0.34956 -0.053646 -0.0011188 -0.00038679
0.00053584 -0.00093051 0.00020328 -0.00018367
0.00014937 0.0028329 0.001803 -0.00084655 -0.0011119 -0.00039863 0.22122 0.13412
-0.016132 0.0051222 0.0022743 0.0020516
0.0020963 -0.0018128 -3.9093e-05 -0.0010718 0.00053735 -0.00092713 -0.016124 0.0051591
0.16419 0.19694 -0.012016 0.0028494
-0.0010651 -0.00024631 0.00031726 -0.001053 0.00018966 -0.00017177 0.0022644 0.0020388
-0.012011 0.0028481 0.17682 0.26626
1580000000 0.29058 0.065522 -0.0074772 0.01415 -0.00088052 -0.0047198 0.0017353 0.0019931
-0.00015114 -0.0022505 -0.00022161 0.00042615
-0.0074904 0.014134 0.17033 0.29843 0.0056682 0.0073704 0.00054969 -0.0017781
-0.00068784 -0.0010396 -0.00025267 -0.0007358
-0.00090712 -0.0047159 0.0057051 0.007349 0.32844 -0.10962 -0.0016354 0.00062621
-0.00048211 -0.0011185 0.00027735 -0.00067536
0.001701 0.0019684 0.00054004 -0.0017743 -0.0016385 0.00062936 0.23327 0.096716
-0.011384 0.010002 0.0026586 0.00056178
-0.0001702 -0.002244 -0.0006948 -0.0010355 -0.00047716 -0.0011224 -0.011357 0.010034
0.18761 0.17836 -0.0088255 0.00851
-0.00024743 0.00048023 -0.00024756 -0.00072124 0.00028322 -0.00068766 0.0026565 0.00055782
-0.0088391 0.0084945 0.21032 0.24177
1640000000 0.29323 0.024067 -0.00046543 0.012449 -0.0027787 -0.0024835 0.0029296 0.00092816
-0.00073437 -0.0016834 -0.0003377 0.00036326
-0.00047614 0.012434 0.20073 0.27381 0.0058062 0.0024239 -0.00073307 -0.001941
-0.00097562 -0.00025047 -0.00046553 -0.00073956
-0.0027861 -0.0024719 0.0058228 0.0023957 0.2996 -0.1596 -0.00057385 0.0015236
-0.0010884 -0.00075556 -0.00024179 -0.0006297
0.0029778 0.00092358 -0.00074688 -0.0019377 -0.00057576 0.0015171 0.24459 0.049155
-0.0064387 0.010781 0.0028387 -0.0011871
-0.00073856 -0.0016665 -0.00098355 -0.00024434 -0.0010963 -0.00075223 -0.0064148 0.010812
0.20983 0.15167 -0.0038386 0.010366
-0.00033784 0.00036669 -0.00048306 -0.00073905 -0.00024975 -0.0006048 0.0028477 -0.0011874
-0.0038158 0.010358 0.23706 0.21057
1700000000 0.28525 -0.020102 0.0028654 0.0091622 -0.0034455 0.00011277 0.0031893 -0.0015529
-0.002106 -0.00067867 0.0006546 0.00036021
0.0028505 0.0091613 0.2179 0.24365 0.0033026 -0.00035148 -0.0016655 -0.00057146
-0.00068601 0.00012908 -0.00082055 -0.00043292
-0.0034822 0.0001283 0.0033072 -0.00037637 0.25479 -0.19814 0.00047395 0.001615
-0.0020316 0.0001037 -0.0004368 -0.00085714
0.0031546 -0.0015618 -0.0016683 -0.00057107 0.00047634 0.0016159 0.24047 0.0024696
-0.0029928 0.010632 0.0013982 -0.0023906
-0.0021421 -0.00068205 -0.00069173 0.00012872 -0.0020425 0.00011036 -0.0029546 0.01064
0.22625 0.13037 0.0011091 0.0098098
0.00066763 0.00038257 -0.00081479 -0.00043063 -0.00042776 -0.00086364 0.0013885 -0.002402
0.0011165 0.0098133 0.25387 0.17766
1760000000 0.27485 -0.067949 0.004858 0.0054834 -0.0022156 0.0010964 0.0010551 -0.0036178
-0.0015339 0.00071483 0.00023623 -0.00053015
0.0048452 0.0054901 0.24572 0.20523 0.00068821 -0.0018337 -0.0012959 0.00028809
-0.00085137 0.00088521 -0.00048663 0.00031645
-0.0022025 0.0011117 0.00067994 -0.0018384 0.20651 -0.23022 0.0013191 0.0010518
-0.00094638 0.0016019 -0.0013491 -0.00050798
0.001061 -0.0036282 -0.0012935 0.00029889 0.0013407 0.0010506 0.23421 -0.04604
0.0001086 0.0092055 -0.00014257 -0.0025906
-0.0014817 0.00073273 -0.00084915 0.00088518 -0.00094054 0.0015966 0.00012179 0.0092106
0.2403 0.096267 0.0048488 0.0068132
0.00023149 -0.00053589 -0.00048969 0.00032213 -0.0013521 -0.00051727 -0.00014143 -0.0025899
0.0048659 0.0068014 0.2683 0.1409
1820000000 0.25039 -0.10549 0.004572 0.0019297 2.258e-05 0.002285 -0.00125 -0.0030908
-0.0011549 0.0012585 -0.00010304 -3.0763e-05
0.0045709 0.0019423 0.2562 0.17528 -0.0015423 -0.00012754 -0.0011817 0.00108
2.9134e-05 0.0011203 -0.00059679 0.00039658
3.931e-05 0.0023164 -0.0015484 -0.00011911 0.15492 -0.24498 0.0017487 0.00028803
7.9582e-05 0.0023711 -0.001566 0.00034664
-0.0012953 -0.0030861 -0.0011667 0.0010811 0.001744 0.00029513 0.20634 -0.092602
0.0017196 0.0076783 -0.0017365 -0.0018948
-0.0011481 0.0012719 4.6106e-05 0.0011193 8.7201e-05 0.0023848 0.0017531 0.0076872
0.25554 0.066266 0.0056941 0.0029461
-9.0179e-05 -3.2508e-05 -0.00059231 0.00041844 -0.001548 0.00034426 -0.0017299 -0.0019178
0.0056874 0.0029352 0.27166 0.10482
1880000000 0.2158 -0.14471 0.0020232 -0.00021252 -0.00067211 0.0022736 -0.0032126 -0.0020234
-3.9434e-05 0.0018348 0.00024884 -0.00068399
0.0020277 -0.0002058 0.26185 0.13019 -0.0034363 0.0023109 -0.00014763 0.0016611
0.00058397 0.0010238 7.2662e-05 0.00083841
-0.00064243 0.0022721 -0.0034164 0.0023422 0.10306 -0.25196 0.0015689 -0.0012556
0.001784 0.0015306 -0.0009122 0.0015044
-0.0032037 -0.0019781 -0.00014761 0.0016764 0.0015757 -0.0012563 0.16911 -0.13267
0.0026738 0.0052489 -0.0023493 3.9047e-05
5.1253e-06 0.0018788 0.00059091 0.0010246 0.0017874 0.001534 0.0026985 0.0052278
0.25857 0.035798 0.0054973 0.00043822
0.00026137 -0.00069365 8.2327e-05 0.0008329 -0.00093533 0.0015184 -0.0023551 7.0861e-05
0.0054967 0.0004367 0.27266 0.071796
1940000000 0.17796 -0.17138 -0.00044511 -0.0015442 0.0014789 0.0020571 -0.0037342 0.00054397
0.00153 0.00094612 -0.00069806 -0.00056711
-0.00043095 -0.0015539 0.26469 0.097744 -0.0016343 0.0050477 0.00094464 0.001189
0.0015606 0.0003382 0.00074926 0.00018185
0.0015074 0.0020163 -0.0015908 0.0050645 0.060354 -0.24401 -5.4394e-05 -0.002087
0.0021053 7.0555e-05 0.00021593 0.0015937
-0.0037817 0.00059876 0.00096218 0.001188 -5.159e-05 -0.002084 0.11943 -0.16646
0.0020118 0.0037021 -0.0015462 0.001019
0.001493 0.00093833 0.0015655 0.00032905 0.0021051 6.7599e-05 0.0020179 0.003712
0.26154 -0.0028579 0.003759 -0.003124
-0.000677 -0.00051582 0.00075492 0.00018195 0.00021376 0.0015882 -0.0015183 0.0010617
0.003751 -0.0031137 0.26388 0.034276
2000000000 0.13124 -0.18602 -0.0040245 0.00064282 0.002945 0.0016025 -0.0021777 0.0037602
0.0012106 8.8055e-05 -0.00052532 0.00048284
-0.0040487 0.00063796 0.2512 0.061845 -0.00065768 0.0069208 0.0013715 0.0003522
0.0010719 -0.0010157 0.0003147 0.00020031
0.0029713 0.001598 -0.00060216 0.0069238 0.017457 -0.22973 -0.0012682 -0.00096541
0.0018423 -0.0012069 0.0015345 0.0015725
-0.0021144 0.0037736 0.0013832 0.0003437 -0.0012862 -0.00097015 0.065714 -0.17935
0.00059282 0.0027825 -0.00042662 0.0020509
0.0012255 8.9075e-05 0.0010603 -0.00102 0.0018403 -0.0012078 0.0006263 0.0027883
0.25572 -0.035952 2.5078e-05 -0.0039565
-0.00047663 0.00048482 0.00033469 0.00017039 0.0015039 0.0015468 -0.00048794 0.0020262
1.0814e-05 -0.0039736 0.24967 0.0066343
2060000000 0.085493 -0.1936 -0.0049791 0.003145 0.0031553 -0.00051569 0.00087263 0.0031915
0.0014241 -0.00079484 5.2871e-05 0.0010952
-0.0049739 0.0031475 0.2392 0.032495 0.0038732 0.0081803 0.00097711 -0.00061761
0.00059381 -0.0013024 0.00068891 9.5225e-06
0.003149 -0.00053252 0.0039433 0.0081754 -0.014727 -0.21042 -0.0014219 0.00044847
0.00023236 -0.0020581 0.0029458 0.00032872
0.00086167 0.0031538 0.00096453 -0.00061619 -0.0014023 0.00044473 0.013528 -0.17828
-0.00056414 0.0035641 0.0010192 0.0010175
0.0013849 -0.00083866 0.0005815 -0.0013099 0.00022017 -0.0020763 -0.00055461 0.0035491
0.24138 -0.073896 -0.0020357 -0.0040329
-1.6997e-05 0.0011749 0.00069522 3.1825e-05 0.0029624 0.00032252 0.0010522 0.0010626
-0.0020382 -0.0040258 0.23577 -0.017734
2120000000 0.039163 -0.18559 -0.0039808 0.0067565 0.0025761 -0.0025412 0.0027805 0.0019123
0.00016861 -0.0015739 0.00067826 0.00018351
-0.0039489 0.0067507 0.21771 0.0071222 0.0063733 0.0046947 0.0011628 -0.0012255
-0.00099277 -0.0019167 0.00015426 -0.0010662
0.0025834 -0.0025392 0.0063941 0.0046471 -0.04345 -0.19374 -0.00059621 0.00098113
-0.0016448 -0.0015035 0.00053003 -0.0023004
0.0028685 0.001876 0.0011751 -0.0012179 -0.0006021 0.00098325 -0.037858 -0.16224
-0.0011131 0.0055235 0.0015884 0.0012736
0.00021289 -0.0015786 -0.0010135 -0.0019047 -0.0016494 -0.0015045 -0.0010956 0.0055608
0.22331 -0.10865 -0.0059 -0.0014526
0.00058289 5.2751e-05 0.00012867 -0.0010732 0.00056325 -0.0023104 0.001612 0.0011767
-0.0058589 -0.0014513 0.21394 -0.033386
2180000000 -0.00072609 -0.17168 -0.0021751 0.010052 0.00075519 -0.0023337 0.0028634 -0.00030149
-3.8008e-05 -0.0011007 0.0011206 8.5717e-05
-0.0022019 0.010041 0.19805 -0.011156 0.0074429 0.0040592 -0.00080759 -0.0016511
-0.0019342 0.00043398 0.0001539 8.0556e-05
0.00070589 -0.0023051 0.0074437 0.0040147 -0.064231 -0.16907 0.00084975 0.0010716
-0.0010197 0.00016926 0.00054116 -0.0020747
0.0029108 -0.00037861 -0.00084095 -0.0016733 0.00084818 0.0010972 -0.076646 -0.13665
-0.0002624 0.0072014 0.0018822 0.00021523
-7.0836e-05 -0.0011514 -0.0019357 0.00045475 -0.001023 0.0001432 -0.00023349 0.0071711
0.19591 -0.13911 -0.0060068 0.0022363
0.0010818 0.00010545 0.00014879 8.5034e-05 0.00052879 -0.002036 0.0018821 0.00029417
-0.0060528 0.0022645 0.198 -0.04788
2240000000 -0.030191 -0.14737 0.0022529 0.011412 -0.00041332 -0.0029588 0.0017043 -0.0021886
-0.001915 -0.00054058 0.00048393 -0.001878
0.0022063 0.011402 0.17785 -0.017528 0.0084027 0.00062625 -0.00091081 -0.00046661
-0.00065238 0.00096656 -0.0008262 -0.00061977
-0.00043384 -0.0029424 0.0084114 0.00054365 -0.081205 -0.14464 0.001405 -0.0014615
-0.00094428 0.00016713 -0.0024879 -0.0014021
0.0016487 -0.0021238 -0.00088913 -0.00047915 0.0014037 -0.0014874 -0.1117 -0.10729
0.0016469 0.0090158 0.0015833 -0.00058117
-0.0018941 -0.00049684 -0.00063582 0.00095543 -0.00094304 0.00017781 0.0016494 0.0090244
0.16519 -0.15786 -0.0056387 0.0052632
0.00055088 -0.0018989 -0.00085977 -0.00060794 -0.0024722 -0.0014673 0.0015859 -0.00059845
-0.005624 0.0052649 0.17456 -0.057851
2300000000 -0.057511 -0.11964 0.0078081 0.0093814 -0.0012576 -0.0022417 -0.00036346 -0.0013199
-0.00087916 0.00090549 -0.00097465 -0.0007199
0.0077914 0.0093715 0.1562 -0.026641 0.0086825 -0.0016755 -0.00095823 0.00055668
-0.00022485 0.0014363 -1.2931e-05 0.00076732
-0.0012733 -0.0021705 0.0087026 -0.0017284 -0.093595 -0.12073 -0.00038852 -0.0012125
-4.4142e-05 0.0018608 -0.0018901 0.00095062
-0.00036079 -0.0014502 -0.00096524 0.00052583 -0.00039109 -0.0011968 -0.13273 -0.070713
0.0051713 0.0091384 0.00082638 -0.0017727
-0.00081159 0.00084655 -0.00021021 0.0014305 -4.1479e-05 0.0018523 0.0052346 0.0091513
0.12677 -0.17874 -0.0032028 0.0084415
-0.00087436 -0.00077857 9.9174e-06 0.00076248 -0.0018661 0.00096222 0.00079504 -0.0017811
-0.0032442 0.0084001 0.15803 -0.058878
2360000000 -0.073794 -0.087627 0.010913 0.0084188 -0.0010768 -0.0018956 -0.0014458 -0.00087857
-0.00052787 0.00096833 -0.0015612 -0.00029942
0.010898 0.0083832 0.14673 -0.026245 0.0084455 -0.0046952 -0.00080489 0.0010066
0.0016606 0.00043904 0.00011769 -0.00013442
-0.0011219 -0.0018975 0.0084149 -0.0047561 -0.10292 -0.098595 -0.0022738 -0.00087787
0.0012351 -5.3736e-05 -0.00091051 0.0017562
-0.0014189 -0.00075243 -0.00078565 0.0010123 -0.0022685 -0.0008836 -0.15093 -0.037102
0.0082631 0.0087849 0.0011046 -0.0018575
-0.00050247 0.0010563 0.0016522 0.00042083 0.0012364 -3.9e-05 0.0082936 0.0087449
0.095705 -0.18119 0.00081032 0.0087693
-0.0015025 -0.00021481 0.00011114 -0.00014023 -0.0008743 0.0017618 0.001101 -0.0018321
0.00082052 0.0088026 0.13617 -0.061598
2420000000 -0.082278 -0.059952 0.014256 0.0028355 -0.0033145 -0.0012714 -0.00086573 0.00025478
0.0014434 0.0011005 -0.0012182 0.0016123
0.014244 0.0028125 0.12857 -0.026735 0.0048585 -0.0066226 0.0013895 0.0011209
0.00087317 -0.0012923 -0.00016648 -0.00019787
-0.0033487 -0.0012742 0.0047985 -0.0066822 -0.11598 -0.078197 -0.0018105 0.0012156
-0.0001766 -0.0004653 0.0005484 0.0025577
-0.00090352 0.00037466 0.0014047 0.0011101 -0.0018122 0.0012068 -0.16007 0.0070349
0.011922 0.0067128 -0.00013879 -0.0028124
0.0013303 0.0011753 0.00086938 -0.0012941 -0.00018057 -0.00048488 0.01193 0.006699
0.055959 -0.18145 0.0022637 0.0089576
-0.0012521 0.001647 -0.00018672 -0.00023351 0.00053378 0.0025972 -0.00010565 -0.002865
0.0022537 0.0089089 0.11793 -0.056858
2480000000 -0.082527 -0.028274 0.014086 -0.0025782 -0.0018851 -0.00035209 -0.00074563 0.0012975
0.0015193 -0.00076164 9.127e-05 0.0015461
0.014081 -0.0025663 0.13016 -0.026586 0.0031855 -0.0089519 0.0010855 0.00010176
-0.00070434 -0.00084321 -0.00017739 -0.00016002
-0.0018807 -0.00028403 0.0031082 -0.0089878 -0.1191 -0.058154 -0.00056268 0.0028628
-0.00024505 -0.00071127 0.0017269 0.0010374
-0.00076196 0.0012006 0.0010931 0.00010307 -0.00055128 0.002868 -0.16125 0.045661
0.015462 0.001809 -0.0012877 -0.0023797
0.0014868 -0.00094187 -0.00073205 -0.00081725 -0.00024289 -0.00071243 0.015521 0.0017343
0.021423 -0.1744 0.0056229 0.007404
7.0433e-05 0.0015084 -0.00019223 -0.00018185 0.0017355 0.00099775 -0.0013406 -0.0023524
0.0055994 0.0074457 0.099937 -0.052989
2540000000 -0.08656 -0.001274 0.011751 -0.0066121 -0.0027017 0.0010622 0.00037295 0.0011251
-0.00047964 -0.001606 0.00076584 0.0015486
0.011766 -0.0065701 0.11702 -0.017762 -0.00089893 -0.0081137 0.00053051 -0.0014401
-0.0017331 6.0808e-05 -0.00067377 0.00038128
-0.002686 0.0011 -0.00098033 -0.0081081 -0.12572 -0.034551 0.001621 0.0023696
-0.0012546 6.6107e-05 0.0016144 -0.00094159
0.00049692 0.0012084 0.00052381 -0.0014298 0.001581 0.0023831 -0.16024 0.086309
0.015476 -0.0042585 -0.0022027 -0.0021475
-0.00046188 -0.0014621 -0.0017426 7.9777e-05 -0.0012404 6.9869e-05 0.01541 -0.0043209
-0.007601 -0.15959 0.0079477 0.005782
0.00075952 0.00161 -0.00068773 0.00037437 0.0016447 -0.00088843 -0.0021215 -0.0021914
0.0079647 0.0057386 0.085373 -0.039056
2600000000 -0.078986 0.023819 0.008464 -0.010013 -0.0013957 0.0027871 0.00098386 -0.00032033
-0.00089375 -0.00073493 0.0020066 0.00055041
0.0084672 -0.0099822 0.11174 -0.03268 -0.0032347 -0.0064434 -0.00044875 -0.00083499
-0.00029747 0.0016712 -0.00012155 0.00073051
-0.0013724 0.0027789 -0.0033043 -0.0064183 -0.13051 -0.009435 0.0029426 0.00023883
7.221e-05 0.0014666 0.0012693 -0.0016204
0.00092227 -0.00031781 -0.00046338 -0.00082156 0.0029452 0.00025118 -0.14439 0.12104
0.012971 -0.0093496 -0.0031794 6.3229e-05
-0.00093744 -0.00078931 -0.00028583 0.0016701 9.2542e-05 0.0014801 0.012999 -0.0093618
-0.043364 -0.14042 0.0094816 0.0051932
0.0019745 0.00049407 -9.1003e-05 0.00074602 0.001219 -0.0016326 -0.0032016 4.6284e-05
0.0094552 0.0052308 0.077134 -0.025266
2660000000 -0.073131 0.049517 0.0044976 -0.011806 -0.00032052 0.0012321 0.00011747 -8.997e-05
-0.0023979 0.00021631 0.0012642 -0.00097331
0.0044967 -0.011792 0.11967 -0.028376 -0.0047636 -0.0047839 -0.0013532 -0.00034376
0.0003345 0.0017594 0.00054606 0.00077557
-0.00029758 0.0012581 -0.0048171 -0.0047542 -0.12953 0.01119 0.0020108 -0.0015591
0.00061645 0.00047018 -0.00096394 -0.0014525
0.00010918 -0.00014112 -0.0013816 -0.00032085 0.0020136 -0.001571 -0.12293 0.15263
0.0084288 -0.012434 -0.0024037 0.00088507
-0.0023399 0.00022811 0.00036159 0.0017732 0.00061195 0.00047809 0.0083441 -0.012515
-0.064827 -0.12013 0.010729 0.0007591
0.0012405 -0.00098061 0.0005677 0.00077261 -0.00097839 -0.0014474 -0.002365 0.00090736
0.010733 0.00071657 0.072736 -0.0053364
2720000000 -0.061828 0.068228 0.00014861 -0.01186 -0.00020371 0.0029991 -0.00032172 9.5171e-05
-0.0020202 0.002214 0.0004553 -0.0015888
0.00014353 -0.011828 0.10507 -0.031547 -0.0052501 -0.0013836 -0.0014602 0.00055157
0.0018285 0.00045013 0.00078324 -0.00014783
-0.00015881 0.0029796 -0.0052671 -0.0013303 -0.12416 0.040649 0.00038004 -0.0025622
0.00013598 0.0002876 -0.0010734 0.00063782
-0.00027203 0.00014125 -0.0014478 0.00055274 0.00039252 -0.0025733 -0.089233 0.18212
0.0031714 -0.013734 -0.001884 0.0025228
-0.0019485 0.0022536 0.0018328 0.00043232 0.00014479 0.00027022 0.0031173 -0.013713
-0.085142 -0.087815 0.011934 -0.0017024
0.00034955 -0.0015863 0.00075579 -0.000159 -0.0010776 0.00064837 -0.0018867 0.0024872
0.011889 -0.0016597 0.076718 0.012763
2780000000 -0.047502 0.087465 -0.0044731 -0.010622 -2.8446e-05 0.0012409 0.00072996 -0.00024808
0.0011245 0.0025675 -0.00080126 -0.0016725
-0.0044577 -0.010599 0.10391 -0.043442 -0.0041913 3.0561e-05 -0.00019192 0.0017338
0.0016966 -0.0011544 3.6962e-05 -0.0002974
1.3161e-05 0.0012217 -0.0041831 7.5041e-05 -0.12095 0.071177 -0.0017308 -0.0017987
4.3958e-06 -0.00025343 -0.00029717 0.0007492
0.0006963 -0.00025318 -0.00018796 0.0017748 -0.0017395 -0.0018056 -0.059191 0.20341
-0.0022298 -0.013388 -0.00060783 0.0018609
0.0010802 0.0025689 0.0017024 -0.0011516 5.7639e-06 -0.00026631 -0.0022695 -0.013412
-0.099556 -0.053525 0.010109 -0.0064943
-0.00077462 -0.0015942 3.6823e-05 -0.00030459 -0.00028217 0.00072888 -0.0005986 0.0019271
0.010107 -0.0064813 0.080749 0.031726
2840000000 -0.031522 0.10292 -0.0077081 -0.0073448 0.0016217 0.0019334 -3.642e-05 -0.00021002
0.0015605 0.0010047 -0.0017281 0.00039059
-0.0077036 -0.0073466 0.10252 -0.036942 -0.0035596 0.0012724 0.0006155 0.00076407
-9.5177e-05 -0.001604 -2.3576e-05 -0.00013635
0.001638 0.0019718 -0.0035523 0.0013289 -0.11491 0.096934 -0.0016053 0.0001348
-3.8027e-05 0.00040149 0.00083702 0.00074184
-9.4698e-05 -0.0002488 0.00063677 0.00075447 -0.00161 0.00014375 -0.022678 0.21833
-0.0064963 -0.011179 0.00030066 0.0012191
0.0015262 0.00085649 -0.00012907 -0.0016095 -1.602e-05 0.00041549 -0.0065275 -0.011155
-0.10339 -0.022413 0.0079579 -0.0076994
-0.0016802 0.00046889 -6.5663e-05 -0.0001399 0.00085038 0.00077353 0.00031442 0.0011883
0.0079614 -0.0076831 0.095348 0.046636
2900000000 -0.01698 0.12251 -0.0090193 -0.0030672 0.0017267 0.00016276 0.00043327 -0.00099041
0.0018946 -0.001251 -0.00082117 -1.5858e-05
-0.0089945 -0.0030839 0.083346 -0.045074 -0.0012904 0.0026899 0.00097056 0.0001452
-0.0006129 -0.0013406 -0.00026243 4.1387e-05
0.0016661 0.00013686 -0.0012744 0.0027071 -0.097597 0.12981 -0.0011475 6.0628e-05
-0.00025227 -0.00081527 0.0016629 -0.00047352
0.00047244 -0.00098168 0.00097767 0.00014178 -0.0011427 4.918e-05 0.014268 0.22066
-0.0097598 -0.006888 0.001215 0.0021038
0.0019794 -0.0011707 -0.00061921 -0.0013366 -0.00028398 -0.00082112 -0.0097799 -0.0068297
-0.10153 0.017358 0.0057478 -0.011132
-0.00071678 4.8515e-05 -0.00026366 2.5208e-05 0.0016794 -0.0004362 0.0011902 0.0021346
0.0057864 -0.011195 0.10961 0.053069
2960000000 0.0050296 0.13368 -0.0087025 0.00057377 0.00066537 0.0013655 -0.00059031 -0.00085494
-0.00015136 -0.0019139 -0.00086165 0.00034856
-0.0087412 0.00057539 0.092544 -0.044836 -0.00090866 0.0013322 0.0010882 -8.7318e-05
-0.0012647 -0.00060624 0.00033814 0.00039591
0.00065472 0.0013693 -0.00086632 0.0013467 -0.078225 0.16069 -0.00063717 0.00068242
-5.5743e-05 0.00097401 7.3286e-05 -0.0022289
-0.00065987 -0.00076639 0.0010854 -0.00010483 -0.0006511 0.00069891 0.056482 0.22698
-0.010242 -0.0016805 0.0012975 0.0003319
-0.00026992 -0.0019679 -0.0012798 -0.00061322 -4.5326e-05 0.00097132 -0.01026 -0.0016487
-0.089715 0.048971 0.00049052 -0.011761
-0.00088201 0.0004075 0.00034112 0.00042236 0.00012229 -0.0022909 0.0013702 0.00034692
0.00052025 -0.011728 0.1302 0.063948
3020000000 0.023634 0.1473 -0.0064347 0.0037918 0.001453 -0.00033002 -0.00085083 -8.1697e-05
-0.00081955 0.00043212 -8.5037e-05 0.00046364
-0.0064428 0.0037524 0.081269 -0.033684 -0.00044904 0.00026486 0.00034737 -0.00097965
-0.0017182 0.00052811 0.00072845 -0.00011778
0.0014297 -0.00033743 -0.00044436 0.00027233 -0.057248 0.18562 -0.00020391 0.0010464
0.00070411 0.00045062 -0.00072464 -0.0014318
-0.00093683 -7.1193e-05 0.00033075 -0.00096752 -0.0002145 0.0010428 0.095064 0.2194
-0.0090488 0.0013872 0.00062224 0.00049816
-0.00076975 0.00054911 -0.001697 0.00053364 0.00070774 0.0004781 -0.0090512 0.0014239
-0.072126 0.079008 -0.0024453 -0.010385
-0.00010707 0.00046214 0.00076587 -0.00012713 -0.00072044 -0.0014041 0.00059016 0.00053845
-0.002436 -0.010443 0.14955 0.061097
3080000000 0.051093 0.15624 -0.0044322 0.0059586 0.0015854 -0.00023923 -0.00073325 -7.4849e-05
-0.00046032 0.00020685 -0.00016831 0.00062205
-0.0044076 0.0059703 0.078587 -0.028383 -0.00016765 0.0007049 -0.00027943 -0.00020956
-0.00028089 0.0011933 -7.3667e-05 -0.00056877
0.0016105 -0.00026439 -0.00015048 0.00068906 -0.019949 0.20729 -0.00065787 0.00010811
0.0005017 0.00042158 -0.0020976 -0.00047369
-0.00069054 7.7755e-06 -0.00032143 -0.00021652 -0.00065215 0.0001128 0.12832 0.21127
-0.0064467 0.0052328 0.0016877 0.00037807
-0.00046025 0.00019527 -0.00027011 0.0011766 0.0005004 0.00042108 -0.0063906 0.0052685
-0.043536 0.1105 -0.0073208 -0.0083993
-2.6701e-05 0.00059308 -5.6806e-05 -0.00054311 -0.002089 -0.0004656 0.0017384 0.00033062
-0.0073043 -0.008406 0.16514 0.06743
3140000000 0.079503 0.15871 -0.0009925 0.0074644 0.002618 -0.0015214 -0.0011907 0.00080232
0.001451 0.00071616 0.00040778 9.5367e-06
-0.0010014 0.0074546 0.0742 -0.030411 -0.00086851 0.00010617 0.00063456 -5.4238e-05
-1.2616e-05 0.00088442 0.00064562 -0.00041618
0.0025479 -0.0016398 -0.00086805 0.00011797 0.02295 0.2277 0.00014437 0.0014809
0.001556 -0.00094431 -0.0026941 0.0008975
-0.0012336 0.00079121 0.00063405 -7.9571e-05 0.00015827 0.001473 0.16333 0.18517
-0.0028088 0.006427 0.0007382 -0.0013595
0.0014547 0.00072849 -5.3305e-07 0.00092599 0.0015516 -0.00098809 -0.0027898 0.0064214
-0.024986 0.13037 -0.0085531 -0.0044568
0.00043538 -2.3479e-05 0.00065338 -0.00044706 -0.0027175 0.0010015 0.00069078 -0.0013631
-0.0085958 -0.0044647 0.18918 0.05777
3200000000 0.11124 0.16891 0.003928 0.0061932 0.00081228 -0.0028068 -0.00029527 0.0017927
0.00056339 -0.0018576 -0.00010092 0.00038341
0.0039495 0.0062401 0.084227 -0.028972 -0.00094044 0.00043189 -0.00022727 -0.00086739
0.00067109 0.0011304 -0.00048389 -0.0010532
0.00080265 -0.0028021 -0.00093184 0.00042172 0.068079 0.23211 0.0011214 0.0007643
-0.00014693 -0.0023222 -0.0013111 0.002392
-0.00026502 0.0018613 -0.00024205 -0.0008612 0.0011147 0.00075668 0.18315 0.16291
8.1104e-05 0.0062739 0.00035899 -0.0014355
0.0005824 -0.001764 0.00065655 0.001108 -0.00016153 -0.0023507 0.00012131 0.0063027
0.015529 0.14908 -0.0096061 -0.00079572
-8.2282e-05 0.00043936 -0.00049278 -0.0010519 -0.0012406 0.002359 0.0004125 -0.0014288
-0.0095476 -0.00074773 0.20559 0.056222
3260000000 0.14305 0.1606 0.0040742 0.0029787 -0.00077542 -0.0025984 0.0011105 0.00090062
0.00011475 -0.0019035 6.4562e-05 8.9928e-05
0.0040192 0.0029404 0.092092 -0.032226 -0.0016725 0.0020778 -0.00023614 -0.00022507
0.001033 -0.00046882 -0.0010764 0.00018352
-0.00081506 -0.0026489 -0.0016587 0.0021075 0.11871 0.22784 0.00040859 -7.3721e-05
-0.0012207 -0.00078588 0.00066313 0.0019106
0.0011322 0.00091115 -0.00021133 -0.00023237 0.00040308 -7.7257e-05 0.21054 0.12555
0.0026624 0.0050621 -0.00077378 -0.0018856
8.1921e-05 -0.0019577 0.0010121 -0.00047756 -0.001258 -0.00079882 0.002659 0.0050157
0.042222 0.15818 -0.0066035 0.0044756
5.0169e-05 8.9831e-05 -0.0011043 0.00019822 0.00064476 0.0020228 -0.00084016 -0.0018881
-0.0067043 0.0045077 0.23412 0.045944
3320000000 0.17263 0.15449 0.0069324 0.0010323 -0.00057215 -0.0017713 0.00077518 0.00015306
-0.001669 -0.0013829 0.00042508 5.1679e-05
0.006922 0.0010738 0.098568 -0.028493 0.00097442 0.0024278 -0.00017983 -0.00061063
-0.00015805 -0.00011589 -0.00053749 0.00027692
-0.00051383 -0.0017906 0.00098465 0.0024263 0.16661 0.21846 0.0004544 -0.00019364
-0.0010472 -0.0003457 0.00040682 0.00071444
0.00078034 0.00022027 -0.00020301 -0.00059529 0.00045044 -0.00021186 0.21835 0.095385
0.003692 0.0031793 -0.00085512 0.00019753
-0.0016552 -0.0013009 -0.00017827 -0.00014155 -0.0010638 -0.00033829 0.0036952 0.0032104
0.075638 0.15813 -0.0035013 0.0047931
0.00042032 5.1021e-05 -0.00049933 0.00026791 0.0004305 0.00072734 -0.00084102 0.00024075
-0.0033905 0.0048424 0.25017 0.032208
3380000000 0.20776 0.13812 0.005351 -0.002046 -0.0010756 0.0005015 0.0011411 0.00029772
-0.0015767 0.00070961 0.00044846 0.00013024
0.0053099 -0.0020433 0.10934 -0.035988 0.00031122 0.002799 -0.0012724 -0.00055047
-0.00010406 -4.4892e-06 -0.0007091 0.00045203
-0.0010519 0.00053147 0.00033854 0.0028011 0.20822 0.19576 0.00084232 -0.00034485
-0.002011 0.0006801 0.00074928 0.0014302
0.0011723 0.00020339 -0.0012884 -0.00054342 0.00085596 -0.0003587 0.23335 0.063605
0.0053662 0.0026633 -0.00046635 0.00043619
-0.0016075 0.00069226 -0.00012717 3.2286e-05 -0.001996 0.00070783 0.0054143 0.0025826
0.11819 0.14917 -0.00032341 0.0058729
0.00048307 7.6482e-05 -0.00065135 0.00048838 0.00072763 0.0014388 -0.00050152 0.00030754
-0.0004963 0.0057926 0.27937 0.014197
3440000000 0.23903 0.11661 0.0041464 -0.0035486 -0.00067616 -0.0018296 0.00076979 -0.00016362
-0.0016291 0.0016465 0.00083896 0.00018999
0.0041687 -0.0035313 0.10306 -0.04109 0.0031153 0.0018862 -0.00092253 0.0011463
0.00012659 0.00014859 0.00011835 0.0010693
-0.00075085 -0.0017707 0.0031238 0.0018545 0.24622 0.16674 -0.00030721 -0.00026591
0.00020866 0.0013238 0.00096015 0.00071327
0.00079015 -0.00015478 -0.00093582 0.0011842 -0.00032499 -0.00026304 0.23442 0.030674
0.0067025 0.00015761 -0.0002288 7.2868e-06
-0.0015609 0.0016755 0.00013748 0.00014506 0.00017525 0.0013431 0.0066699 0.00016095
0.14834 0.13884 0.0034089 0.0032305
0.00068682 0.00012441 0.00013687 0.0010236 0.00099121 0.00070924 -0.00020252 6.7942e-05
0.0035809 0.0033461 0.29611 -0.015991
3500000000 0.27114 0.085234 0.0022942 -0.0042064 -0.0015177 0.001473 0.0011217 -0.00075212
-0.00087956 0.0010694 0.00047621 -0.00099384
0.0022498 -0.0041891 0.11558 -0.064747 0.0032786 0.0010729 -0.00048044 0.00069433
0.00044445 9.6202e-05 3.5365e-05 0.00024808
-0.0014383 0.0015055 0.0032768 0.0010533 0.2754 0.1328 7.5002e-05 -0.00032614
-0.0002332 0.00075725 0.0017202 0.00035388
0.0011803 -0.0007673 -0.00045639 0.00068914 7.8309e-05 -0.00033334 0.23928 0.0040082
0.0068551 -0.0026897 0.00011528 -0.00010663
-0.00090067 0.0012214 0.00040758 5.3967e-05 -0.00021027 0.00070589 0.0068645 -0.0027407
0.19275 0.11101 0.0038318 0.0015461
0.0005187 -0.0010095 6.3783e-05 0.00028738 0.0017128 0.00037991 8.8736e-05 -0.000154
0.0037629 0.0014663 0.31596 -0.042556
3560000000 0.28966 0.051106 0.00052564 -0.0054749 -0.00019507 -0.0006188 0.00043983 0.00015818
0.001723 0.0017354 7.2765e-05 -0.0011163
0.0005586 -0.0055121 0.10967 -0.07008 0.0057104 -0.0010624 0.00035999 0.00067458
0.00055336 -0.00015828 0.00032527 0.00028757
-0.00024562 -0.00059398 0.0056933 -0.0011237 0.30281 0.090013 -0.00026626 -0.00018666
0.000738 0.00057049 0.0013659 -0.00083833
0.0004547 0.00022627 0.00035865 0.00071808 -0.00029553 -0.0001936 0.22957 -0.032221
0.0057179 -0.0055788 -0.00032862 -0.00054815
0.0016661 0.0016394 0.00057683 -0.0001348 0.00073882 0.00060627 0.0056516 -0.0056199
0.2141 0.097023 0.0031557 -0.00195
-8.4475e-05 -0.0011932 0.00032622 0.0003083 0.0013403 -0.00079822 -0.00036098 -0.00052112
0.0031656 -0.0018337 0.32755 -0.0827
3620000000 0.30625 0.013581 -0.00087322 -0.0034713 -0.0017981 -0.00013474 0.0002131 -0.0018646
3.4343e-05 0.00059547 -0.00056135 -0.00065716
-0.00085544 -0.0034666 0.11036 -0.099206 0.0035765 -0.0040729 0.00025702 0.00055164
-0.00029383 -0.00086989 0.00051977 0.00025959
-0.0018019 -0.00010226 0.0035319 -0.0041116 0.31551 0.04571 -1.8003e-05 -0.00085492
-1.5318e-06 0.00013454 0.0006206 -0.00079382
0.00026684 -0.0018794 0.00024372 0.00055341 9.0287e-06 -0.00088345 0.21869 -0.062688
0.0018359 -0.0072333 -0.0014359 0.00061199
2.644e-05 0.00062156 -0.00031495 -0.00092471 -3.9925e-06 0.00010834 0.0018447 -0.0072315
0.23632 0.054404 0.0012634 -0.0016219
-0.00045384 -0.00076693 0.00043147 0.00030121 0.00059549 -0.00089086 -0.0014121 0.00074594
0.0012777 -0.0018119 0.32976 -0.11732
3680000000 0.31043 -0.030925 -0.0032155 -0.0038358 -0.00098682 0.0017078 -0.0011904 -0.00025793
0.0012786 -7.5159e-05 -0.0013055 -0.00031687
-0.003234 -0.0038312 0.10603 -0.11635 0.0011729 -0.0046364 0.00076539 0.00036962
-0.00032018 -0.00066371 0.00062977 0.00035966
-0.00094194 0.0017015 0.0011398 -0.0046635 0.32628 -0.0039745 -0.00094871 -0.00061084
0.0010004 0.00087943 0.00064927 -0.0018521
-0.001292 -0.00023704 0.00080064 0.00034563 -0.00099203 -0.0006045 0.20567 -0.096519
0.00035442 -0.0067338 -0.00077289 0.0013246
0.0012566 -2.7017e-05 -0.00026738 -0.00058759 0.0009386 0.00094453 0.00028741 -0.0067668
0.25667 0.029761 0.0010779 -0.0024474
-0.0011237 -0.00036134 0.00067899 0.00029829 0.0006498 -0.0017727 -0.00083906 0.0011718
0.0010024 -0.0023776 0.32886 -0.16242
3740000000 0.31205 -0.066581 -0.0026194 2.8365e-05 -0.0021108 0.0023334 6.4357e-05 -0.0006754
-0.00014775 0.000183 -0.0010781 0.00024609
-0.0025637 2.0516e-05 0.097222 -0.13845 0.0005738 -0.0050468 0.00027099 -0.00031051
-0.00054804 -0.00022219 0.00065321 0.00021449
-0.0020739 0.0023938 0.00049953 -0.0050532 0.32871 -0.043786 -0.00051915 4.6845e-05
9.0511e-05 7.6835e-05 -0.00069258 -0.0012837
0.00012291 -0.00067728 0.00026457 -0.00028606 -0.00048942 2.9302e-05 0.18401 -0.12052
-0.0018951 -0.0061025 0.00087307 0.00261
-0.00031928 0.00021 -0.00056993 -0.00017631 0.00011361 1.71e-05 -0.0018671 -0.0060626
0.26244 -0.0089389 -0.00044939 -0.0018285
-0.0011329 0.00046398 0.00068959 0.00025555 -0.00068377 -0.0014161 0.00096029 0.0027456
-0.00035894 -0.0018978 0.31528 -0.20207
3800000000 0.30682 -0.1124 -0.0020844 0.00029304 0.00078254 0.0037541 -0.0012841 -0.0015725
0.0013801 0.00095522 -0.0010624 0.00055302
-0.0020572 0.00034415 0.085951 -0.15322 -0.0021965 -0.0048582 0.00025608 0.00023338
-0.00079939 -0.00037385 0.0008514 -0.00012699
0.00081525 0.0037063 -0.0022684 -0.004807 0.32485 -0.084812 -0.0004832 0.00035987
0.00097789 -8.2896e-05 -0.00078129 -0.00052432
-0.0013694 -0.001573 0.00026924 0.0002637 -0.00049661 0.0003748 0.17419 -0.14588
-0.003569 -0.0050086 0.0015254 0.0018956
0.0014734 0.00095328 -0.00079736 -0.00034388 0.0009339 -4.2142e-05 -0.0036427 -0.0050164
0.27491 -0.049465 0.0014034 -0.0013672
-0.0011309 0.00061003 0.00092072 -0.00021485 -0.00082903 -0.00040736 0.0015031 0.001726
0.0012933 -0.0014287 0.30713 -0.24369
3860000000 0.29535 -0.14419 -0.00067157 0.00068455 0.0026095 0.0018545 -0.0019486 0.0011095
0.00072501 -0.0011962 -0.00016514 0.0016236
-0.00069113 0.00064496 0.066691 -0.16279 -0.0033067 -0.0047712 0.0005777 -0.00069801
-0.00086031 0.0014735 0.00056765 -0.0011132
0.002701 0.0018952 -0.0033865 -0.0047402 0.30505 -0.12522 -0.00078012 0.00073693
0.00030504 -0.00072843 -0.00083788 -0.00014877
-0.0019644 0.0011316 0.00056436 -0.00068736 -0.00077093 0.00074471 0.14596 -0.16068
-0.0027847 -0.004629 0.0019923 0.00085219
0.00070959 -0.0011267 -0.00085594 0.0014962 0.00039099 -0.00079789 -0.0027533 -0.0045828
0.27178 -0.081072 -6.5116e-05 -0.0024043
-0.00021351 0.0016277 0.00057881 -0.0010008 -0.00079104 -0.00023443 0.0020029 0.0010309
3.2801e-05 -0.0024057 0.2842 -0.28121
3920000000 0.2805 -0.18448 0.0016959 -0.00014512 0.0036926 0.0022443 7.9956e-05 0.0008819
0.00046261 -0.00018482 0.000719 0.00043842
0.0016972 -0.00012181 0.039219 -0.17887 -0.0048353 -0.0030402 -0.0004219 -9.613e-05
0.00033584 0.00016216 -0.00049026 -0.00051153
0.0036339 0.0022402 -0.0048574 -0.0029961 0.29862 -0.15794 0.00014065 0.0012891
0.0014144 -0.0012847 -0.00032665 -0.00019395
3.0136e-05 0.00087691 -0.00041446 -0.00011192 0.00010718 0.001302 0.12582 -0.17119
-0.004594 -0.0042407 0.0021355 -0.00031281
0.00049886 -0.00016544 0.00031666 0.00017498 0.0014117 -0.0012128 -0.0046581 -0.0042201
0.26164 -0.13027 0.00061816 -0.0020111
0.00069188 0.00018353 -0.00055077 -0.00045103 -0.00022696 -6.5195e-05 0.0020748 -0.00047628
0.00059944 -0.001977 0.2619 -0.30896
3980000000 0.25281 -0.22017 0.0016416 -0.0034647 0.0049007 -0.00026821 0.00023645 0.0010751
0.00085579 -0.0017278 0.00067934 0.00010456
0.0016371 -0.0034156 0.016857 -0.19181 -0.0054142 -0.0012772 0.00074848 0.00053777
0.00062379 0.00031786 -2.0994e-05 -0.0010292
0.0048738 -0.00035857 -0.0054326 -0.0012276 0.26984 -0.18858 0.0014839 0.0001617
-0.0010844 -0.0010702 -0.0006673 -0.00064187
0.00017058 0.0010411 0.00074835 0.00052614 0.00149 0.00018028 0.089887 -0.19279
-0.0049757 -0.0037724 0.0015792 -0.0011508
0.00079254 -0.0016339 0.00068121 0.0003059 -0.0010651 -0.001105 -0.0049667 -0.0036894
0.24946 -0.16072 0.00079962 -0.0047253
0.00074884 9.1223e-05 -7.1533e-05 -0.0010369 -0.0005816 -0.0007567 0.0015354 -0.0010194
0.0007372 -0.0047877 0.22731 -0.34668
4040000000 0.22547 -0.24578 -0.00099808 -0.0041757 0.0036323 -0.003048 0.0002548 0.00022271
-0.00068499 -0.00083293 0.00013972 5.1093e-05
-0.00098475 -0.004165 -0.0083209 -0.19905 -0.0046658 1.3942e-05 0.0001484 -0.00095398
3.3967e-05 3.3712e-05 -0.0012675 -8.5261e-05
0.0035928 -0.0031395 -0.0046945 9.2574e-05 0.24778 -0.22162 0.00017785 -0.00061716
-0.00073893 -0.00025302 -0.001546 9.3428e-05
0.00025133 0.00014025 0.00014872 -0.00096135 0.00018783 -0.00062438 0.068133 -0.1874
-0.0067779 -0.0019625 0.0014961 -0.00072655
-0.00061995 -0.00091676 1.9213e-05 3.9091e-05 -0.00076806 -0.0002574 -0.0068286 -0.0019503
0.23573 -0.19435 -0.0021464 -0.0035455
0.00020657 4.1136e-05 -0.0012524 -2.1093e-05 -0.0016391 0.00022062 0.0015387 -0.0008773
-0.0021782 -0.0034999 0.19023 -0.36423
4100000000 0.19508 -0.26958 -0.0036795 -0.0027718 0.00096128 -0.0035491 -0.00020833 5.8608e-05
0.00017953 -0.001724 0.00055792 0.00042354
-0.0037061 -0.0028176 -0.03423 -0.20219 -0.0046325 0.00099291 -0.00010465 -0.00031796
0.00060499 0.00024673 -0.00033124 0.0002446
0.00089067 -0.0035543 -0.0046194 0.0010305 0.2255 -0.24817 0.00042865 -0.00014006
-0.00070455 -0.00049049 -0.0014518 0.00035801
-0.00025126 0.00014042 -0.00012715 -0.00028799 0.00041287 -7.066e-05 0.034476 -0.20087
-0.0065245 0.0010495 0.0010054 -0.0012825
0.00022671 -0.0016448 0.00065842 0.00025596 -0.00065783 -0.00049507 -0.0064785 0.0011007
0.21763 -0.2184 -0.0023923 -0.0044981
0.00062546 0.00035037 -0.00038376 0.00020181 -0.0013595 0.00021159 0.0010622 -0.0011854
-0.0023477 -0.0045315 0.15637 -0.39099
4160000000 0.16562 -0.28625 -0.0038698 -0.0016577 -0.00048311 -0.0033441 0.00069265 -0.00017179
-0.0037518 -0.0006139 0.00065625 -0.00069381
-0.0038612 -0.0016527 -0.059825 -0.19815 -0.0046522 0.0026216 -0.0004748 -0.00034293
0.00016914 -0.00026174 -0.0010791 0.00028763
-0.00054046 -0.0033257 -0.0046181 0.0026805 0.19292 -0.26353 0.00052243 -0.00025739
-0.00091579 -0.00031069 -0.0010688 0.00081728
0.00063496 -0.00019834 -0.00044945 -0.00035213 0.00053286 -0.00029411 0.010492 -0.18839
-0.0054245 0.0015068 0.0010245 -0.0021674
-0.0038795 -0.00051536 9.4535e-05 -0.00025934 -0.00095127 -0.00031591 -0.0054605 0.0014854
0.18196 -0.25365 -0.0048421 -0.0033364
0.00063541 -0.00055796 -0.0010293 0.00029459 -0.0011129 0.00095803 0.0010167 -0.0023143
-0.0048441 -0.0032494 0.10722 -0.39953
4220000000 0.1374 -0.30182 -0.0045615 0.00027767 -8.7527e-05 -0.003591 -0.00011881 -0.00021069
-0.00079959 0.00099273 0.00056684 -0.0013365
-0.004511 0.00023184 -0.09618 -0.18778 -0.0022019 0.0032625 -0.00017026 -8.7934e-05
0.00029043 -9.0186e-05 -0.00066933 0.0009657
-0.00019235 -0.0035768 -0.0021746 0.0032947 0.16305 -0.2896 1.1362e-05 -0.00017087
3.2735e-05 5.417e-06 -0.00014313 0.001341
-0.00018886 -0.00022701 -0.00017935 -6.1016e-05 1.3174e-05 -0.00013371 -0.013339 -0.1867
-0.0048087 0.0023172 -0.00022722 -0.0023098
-0.00072534 0.0010118 0.00029013 -9.4888e-05 6.6193e-05 5.9602e-05 -0.0047267 0.0023757
0.16529 -0.27478 -0.0047358 -0.0023744
0.00041001 -0.0014235 -0.00069033 0.0009606 -0.00016953 0.0012028 -0.0001851 -0.0021354
-0.0047349 -0.0024525 0.079282 -0.4125
4280000000 0.10633 -0.31044 -0.0030013 0.0018833 -0.0017657 -0.0041529 -0.00038363 0.00066331
-0.00020248 0.0014888 -0.00063463 -0.00046629
-0.0029962 0.0018464 -0.12146 -0.19158 -0.0027196 0.0028824 -0.00084213 -0.0003193
0.00032389 9.0272e-05 0.00046538 0.00068371
-0.001838 -0.0041623 -0.0026607 0.0029292 0.13313 -0.29689 0.0007712 -6.6458e-05
-0.00086474 0.00093823 -0.00013034 0.00078765
-0.00029897 0.00059904 -0.00086878 -0.00035764 0.00079031 -0.00010734 -0.050889 -0.17155
-0.0048383 0.0025479 -0.00040046 -0.0021176
-0.00031106 0.0014327 0.00032939 8.1502e-05 -0.00091169 0.000944 -0.004924 0.0025877
0.11647 -0.29515 -0.0064652 -0.00069673
-0.00066282 -0.00032101 0.00048909 0.00064685 -6.9794e-05 0.00085256 -0.00043148 -0.0022677
-0.0064809 -0.00065984 0.028635 -0.41749
4340000000 0.078886 -0.31948 -0.0018759 0.002114 -0.0021909 -0.001545 0.00023762 0.00043491
5.0949e-05 0.00064049 -0.00017661 -0.000919
-0.0018415 0.002067 -0.14162 -0.16549 -0.0021609 0.0037306 -4.4845e-05 0.00057872
-0.00024497 -0.00043783 0.00046294 0.00054138
-0.0021645 -0.0015127 -0.0021213 0.0037786 0.097206 -0.31355 -0.00049228 -0.00088193
0.00015007 0.00087282 0.00074292 0.0018457
0.00022615 0.00051077 -2.8138e-05 0.00058604 -0.00047111 -0.00089257 -0.068929 -0.1692
-0.0045663 0.0039666 -0.0015335 -0.002324
0.00018411 0.00065595 -0.00026339 -0.00043352 0.00016102 0.0008828 -0.0044989 0.0039895
0.088156 -0.31784 -0.0048005 0.0019633
-0.0003136 -0.00099438 0.00053185 0.00052419 0.000756 0.0018135 -0.0015795 -0.0022085
-0.0046333 0.001996 -0.0051503 -0.41097
4400000000 0.047536 -0.32479 -0.00087053 0.0017079 -0.0023618 -0.0016869 0.00088913 0.0013463
0.0001881 0.00071392 -0.00022095 -0.00065287
-0.00088412 0.0017022 -0.1704 -0.15556 -0.001611 0.0040956 -0.0003991 0.00053746
2.4136e-05 -0.00055191 0.00072972 0.0004076
-0.0022971 -0.0017095 -0.0015698 0.0041261 0.067371 -0.31931 -5.1653e-05 -0.00012756
0.00053209 8.6075e-05 0.0010357 0.001168
0.00094926 0.0012447 -0.00040337 0.00052568 -1.4667e-05 -0.00012388 -0.093365 -0.15601
-0.0033032 0.0053085 -0.0020462 -0.0015068
0.00011777 0.00077709 3.2183e-05 -0.00057159 0.0005788 1.0556e-05 -0.0032931 0.0053271
0.055359 -0.32781 -0.0045601 0.0011664
-0.00022873 -0.00064796 0.0007189 0.00039739 0.0010997 0.001323 -0.0020116 -0.001587
-0.0046748 0.0010992 -0.051342 -0.41576
4460000000 0.012276 -0.32418 -0.00042939 0.00040105 -0.0041778 -0.0010513 0.0014818 -0.00061749
-0.00045026 0.0012025 -0.001021 -8.9228e-05
-0.00042308 0.00041238 -0.19211 -0.12592 -0.00059712 0.0048615 -0.00030428 0.00070546
-0.00052402 -0.00028881 0.00048852 -0.00056249
-0.0041655 -0.00093606 -0.00052595 0.0049023 0.04251 -0.32609 -0.00065785 -0.00061064
0.00060911 0.00041315 0.0017879 0.00073535
0.0014379 -0.00062855 -0.00029698 0.00070504 -0.00067968 -0.00062514 -0.10651 -0.13477
-0.0017813 0.0063195 -0.0020983 -0.00098749
-0.00048614 0.0011656 -0.00049703 -0.00030723 0.00066771 0.00047565 -0.0017307 0.0063489
0.019373 -0.32076 -0.0044941 0.0032008
-0.00094117 -0.00017178 0.00053352 -0.00061072 0.0017425 0.00066325 -0.0021713 -0.00086573
-0.0044025 0.0033098 -0.090478 -0.3967
4520000000 -0.012075 -0.32469 -0.0002962 -0.00043078 -0.0038605 0.00021092 0.00069556 -0.00018166
0.0016257 1.8989e-05 -0.00058294 0.00083843
-0.00031343 -0.000428 -0.21669 -0.10871 0.00075416 0.0049814 0.00058447 0.00077672
-0.00019612 0.00010723 0.0001469 -0.00011316
-0.0038645 0.00024816 0.00080674 0.0049912 0.011357 -0.32389 -0.0010864 0.00059301
0.00081634 -0.00081761 0.0017003 -0.00078754
0.00068509 -0.00021587 0.00059148 0.00074242 -0.0010705 0.00058152 -0.12456 -0.12518
-0.00042788 0.0062504 -0.0030072 -0.00016784
0.001709 7.0178e-05 -0.00018537 0.00015624 0.0007504 -0.00084854 -0.00039192 0.0062749
-0.029615 -0.33096 -0.0030967 0.0035385
-0.00067855 0.00097531 0.00013882 -0.00013357 0.0017877 -0.00082389 -0.0029722 -0.00022827
-0.0031004 0.0033452 -0.11947 -0.39495
4580000000 -0.049647 -0.31741 -0.0012697 -0.00067854 -0.0032006 0.0026501 0.00069283 -0.0003273
9.6796e-05 0.0001153 -0.00049825 0.00082348
-0.001285 -0.00069593 -0.23498 -0.081903 0.0012447 0.0042962 0.00058176 -0.00013099
5.9927e-05 0.00015456 6.2664e-05 -0.0002228
-0.0031171 0.0026676 0.0013199 0.0042811 -0.020282 -0.32095 -0.00015718 0.0005236
-0.00058471 -2.7614e-05 0.0016163 -0.00086295
0.00069083 -0.00037894 0.0005944 -0.00012411 -0.00013495 0.0005263 -0.13482 -0.10067
0.0019745 0.0053032 -0.0026602 0.0011981
0.00010004 9.8219e-05 3.7968e-05 0.00011391 -0.00054642 -5.8885e-05 0.0020014 0.0052612
-0.054958 -0.33512 -0.0023158 0.0036946
-0.00039628 0.00072526 0.00010652 -0.00017678 0.0015074 -0.00093253 -0.0026567 0.0011693
-0.0022868 0.0038113 -0.16467 -0.36483
4640000000 -0.075164 -0.31122 -0.0025439 -0.0015476 -0.0030094 0.0027481 0.00051809 -0.0014029
0.0015164 -0.0002364 0.0002128 0.00098378
-0.0024837 -0.0015747 -0.24512 -0.054258 0.0018337 0.0037582 0.00073577 0.0003674
-0.00021033 0.00021659 3.1708e-05 -0.00065751
-0.0030073 0.0028231 0.0019003 0.0037302 -0.044817 -0.31522 0.00037375 0.00074238
0.0010841 -7.7727e-05 0.00042613 -0.0021503
0.00048283 -0.0013526 0.00070837 0.00034859 0.0003575 0.00077176 -0.14045 -0.086018
0.0035398 0.003913 -0.0025061 0.0016108
0.0016109 -0.000241 -0.00013955 0.00023608 0.001085 -5.1149e-05 0.0035769 0.0039129
-0.08704 -0.31778 -0.0026975 0.0041619
0.0001923 0.0010467 5.4409e-06 -0.00063213 0.00050863 -0.0021574 -0.0024945 0.0016999
-0.002644 0.0041614 -0.18338 -0.35472
4700000000 -0.10322 -0.30632 -0.0040775 5.3626e-05 -0.0014889 0.0045813 -0.00092307 -0.00086585
0.0012594 -0.00075173 0.00088092 0.00083075
-0.0040528 7.6943e-05 -0.25682 -0.035518 0.0027066 0.0039677 0.0004816 -0.00056114
2.3974e-05 0.00030743 -0.00012021 4.3047e-05
-0.0014191 0.0045774 0.0027848 0.0039443 -0.075656 -0.30894 -0.00011302 0.00040177
0.0002209 0.00012618 8.1212e-05 -0.0014853
-0.00090317 -0.00088018 0.00048677 -0.0005651 -8.0086e-05 0.00038087 -0.15702 -0.065245
0.0034287 0.0016283 -0.0014115 0.00245
0.0011455 -0.00084152 1.5727e-05 0.00031869 0.00022915 0.00010256 0.0034579 0.0015994
-0.12584 -0.30862 -0.00095414 0.0039838
0.0010083 0.00080803 -0.00010978 8.5761e-05 2.5056e-05 -0.0014475 -0.0013764 0.0023575
-0.0010134 0.0039582 -0.22699 -0.32542
4760000000 -0.13311 -0.291 -0.0046577 0.00131 0.00082208 0.0046057 -0.00064763 -0.0006299
0.0001697 -0.0011508 0.00094604 -0.00044168
-0.0046899 0.0013109 -0.25213 0.0068199 0.0032259 0.0030943 1.4913e-05 -0.00064416
0.00029364 0.00023781 0.00015403 -0.0001296
0.00090557 0.0045769 0.0032697 0.0030403 -0.10628 -0.29476 0.00076438 0.00033648
0.0010321 -0.00019889 -0.0012355 -0.001078
-0.00061628 -0.00061224 -1.165e-05 -0.00064266 0.00075905 0.0003613 -0.15105 -0.048604
0.0025353 0.0011127 -0.00052996 0.0025864
0.00014747 -0.001184 0.00029577 0.00021815 0.0010412 -0.000191 0.0025204 0.0010647
-0.1581 -0.2904 -0.00068311 0.0044456
0.00088772 -0.00041765 0.00015565 -0.00011536 -0.001201 -0.0010981 -0.00060988 0.0026445
-0.00067945 0.0044475 -0.23798 -0.30341
4820000000 -0.16026 -0.27707 -0.00489 0.0027375 0.0015574 0.0029115 -0.00092279 -0.00048114
0.00019163 -0.00092454 0.0002497 -0.00048374
-0.0049123 0.0027434 -0.26374 0.029042 0.0043085 0.0030736 -6.1273e-05 -0.00035783
0.00028724 6.086e-05 -0.00021495 -0.00045974
0.0016208 0.0029074 0.0043835 0.0030099 -0.13334 -0.29033 0.0004698 -0.00034321
0.00057415 -0.0010117 -0.0010817 -0.0002778
-0.00092088 -0.00044597 -6.8101e-05 -0.00034421 0.00046668 -0.00036362 -0.16639 -0.031073
0.0018785 8.6802e-05 -4.0196e-05 0.0029754
0.00016436 -0.00096311 0.00028201 3.7279e-05 0.0006102 -0.0010019 0.0019094 9.4573e-05
-0.19597 -0.27278 0.00015377 0.003993
0.00014154 -0.00041778 -0.00023301 -0.00039308 -0.0011324 -0.00028924 9.4948e-05 0.0029486
0.00022098 0.003898 -0.27538 -0.27295
4880000000 -0.19116 -0.2571 -0.0041149 0.0045932 0.002101 0.00315 -0.0014055 0.0002104
-0.00073017 -0.00090717 0.00045515 2.2937e-05
-0.0041146 0.0045916 -0.25509 0.070706 0.0047367 0.0014589 -0.00033136 -0.00020332
-3.6451e-05 9.8293e-05 -0.0001676 8.8998e-06
0.0021741 0.0031387 0.0047442 0.0014066 -0.15216 -0.27696 0.00042868 -0.00041433
-0.00043478 -0.001498 -0.00053301 -0.0001154
-0.0014474 0.00018065 -0.00034172 -0.00019539 0.00041927 -0.00038664 -0.15926 -0.01246
0.00082576 -0.00025343 0.0012357 0.0025817
-0.00078917 -0.00087717 9.8693e-06 0.00010755 -0.00047099 -0.0015099 0.00077221 -0.00028379
-0.2246 -0.25522 0.00078453 0.0031621
0.00045108 -0.00012029 -0.00015276 8.9299e-06 -0.00045953 -2.752e-05 0.0011758 0.0025435
0.00075209 0.0032489 -0.2868 -0.24368
4940000000 -0.21193 -0.2392 -0.002829 0.006588 0.0028275 0.0011465 -0.00030072 0.00072198
-0.00091942 -0.00053256 6.5484e-05 -0.00079504
-0.0028501 0.0065473 -0.26648 0.096459 0.0057755 0.0011066 -4.1321e-05 -6.6224e-05
0.00030221 -0.00036872 -0.00032505 0.00023086
0.00287 0.0011301 0.0057736 0.0010093 -0.17187 -0.25366 0.00017807 -0.00047568
-0.0011589 1.8055e-05 -0.0003642 0.00025072
-0.00021836 0.0007522 -5.0173e-05 -8.3033e-05 0.00018552 -0.00049757 -0.16688 -0.0031646
-0.00022869 0.00063596 0.0017528 0.001896
-0.0009046 -0.00052455 0.00027599 -0.00035756 -0.0011461 7.5654e-06 -0.00017238 0.00064207
-0.2465 -0.2264 0.00051936 0.0033779
2.0128e-05 -0.00067984 -0.00036574 0.00022693 -0.00041725 0.00014529 0.0018547 0.0019471
0.00053857 0.0032791 -0.31031 -0.21707
5000000000 -0.23237 -0.21494 3.8272e-05 0.0072586 0.0031263 0.0017614 -0.00020593 0.00062829
-0.00053294 0.00042021 -0.00025608 -0.00084391
6.0767e-05 0.0072692 -0.25257 0.11392 0.0057578 -0.00079816 -0.00029644 -9.1404e-05
-0.00022784 -0.00049293 -0.00024288 -2.4146e-05
0.0031531 0.0017192 0.0057495 -0.00088572 -0.2017 -0.23897 -0.00056701 -0.00077131
-0.00065471 -8.764e-05 -0.00025387 -8.6968e-05
-0.00021343 0.00064579 -0.0002917 -9.3304e-05 -0.00055916 -0.00075906 -0.16106 0.021126
-0.00048467 0.0016586 0.0024669 0.0012367
-0.00054902 0.00046624 -0.00025675 -0.00053087 -0.00064634 -9.3493e-05 -0.00051081 0.0016239
-0.27369 -0.20398 0.00080613 0.0036691
-0.00022606 -0.00088873 -0.00020331 -1.8097e-05 -0.00026193 -9.0358e-05 0.002479 0.0011727
0.00078558 0.0036238 -0.32231 -0.18262
5060000000 -0.25335 -0.18716 0.0020344 0.006876 0.0032034 -0.00030812 0.00021269 0.00062766
-0.00048397 -0.00015878 -0.00034366 -0.00016242
0.0020184 0.0068946 -0.23484 0.15058 0.0050949 -0.0020321 -2.2522e-05 0.00020105
-0.00039316 0.0001436 -0.0003226 0.00022199
0.0032274 -0.00034642 0.005066 -0.0021159 -0.21542 -0.21775 -0.00037584 0.00042145
-0.00082945 0.00046814 -0.0011415 1.561e-06
0.00022531 0.00061242 -1.6922e-05 0.00019422 -0.00037427 0.00040994 -0.16273 0.028418
0.0001987 0.0032276 0.0018571 0.00051084
-0.00045502 -0.00015089 -0.00040214 0.0001657 -0.00080568 0.00042794 0.00023774 0.0032498
-0.28381 -0.17308 0.0018054 0.0035381
-0.00046773 -0.0001457 -0.00031853 0.00020752 -0.0011553 5.7757e-05 0.0018558 0.0005598
0.0018938 0.0036399 -0.33463 -0.15425
5120000000 -0.26907 -0.16178 0.0034976 0.0056863 0.0030044 -0.000554 0.00042607 0.000647
-0.0002941 0.00083006 -0.0004258 0.00013666
0.0035119 0.0057216 -0.22911 0.17696 0.0047649 -0.0027182 8.9535e-05 0.00023298
1.3158e-05 -4.3952e-05 0.0001252 0.00019638
0.002981 -0.00060373 0.0047358 -0.0027828 -0.23003 -0.20265 -9.1756e-08 0.00011003
-0.00013771 0.00091665 -0.0011388 0.00070208
0.0004512 0.00061975 8.7331e-05 0.00023579 2.8901e-06 0.00012627 -0.15902 0.0546
0.0019173 0.0032446 0.002433 0.00040242
-0.00028791 0.00081684 3.6133e-05 -6.1072e-05 -0.00011142 0.00093017 0.0019263 0.0031892
-0.29811 -0.1396 0.0018613 0.0033482
-0.00033356 0.00023602 0.00014939 0.00022983 -0.0010914 0.00072897 0.0024595 0.000326
0.001849 0.0033408 -0.34703 -0.11985
5180000000 -0.28498 -0.13127 0.0050358 0.0046498 0.0034427 -0.0012833 0.00026396 0.00061892
-0.00020778 0.00045685 -0.00038385 0.00047068
0.0049881 0.0046829 -0.20652 0.19984 0.0040331 -0.0038252 -0.00033987 -0.00018923
1.8459e-05 -0.00014465 -0.00011945 0.00015471
0.0033702 -0.0013627 0.0039795 -0.0039107 -0.24073 -0.1657 -0.00032274 0.000614
9.1897e-05 -7.7664e-05 -0.0003339 0.00083718
0.00029379 0.00062599 -0.00033629 -0.00020636 -0.00032077 0.00060866 -0.15798 0.064296
0.003025 0.0033707 0.0023411 -0.00078689
-0.00011366 0.00046344 -3.2869e-05 -0.00014891 7.9725e-05 -0.00010864 0.0030394 0.0034206
-0.30833 -0.096578 0.0027341 0.0036364
-0.00048563 0.00052465 -0.00011107 9.9864e-05 -0.00025595 0.0008841 0.0022965 -0.00079108
0.0027588 0.0036757 -0.34938 -0.087921
5240000000 -0.29324 -0.10426 0.005185 0.0033298 0.0026224 -0.0028718 0.00062976 -9.7936e-05
-0.00032431 8.5931e-06 3.3361e-05 0.00063994
0.0051536 0.003316 -0.19471 0.23697 0.002975 -0.0046512 -1.4023e-05 0.00012228
-0.00022322 -5.5e-05 0.00025695 0.00033783
0.0026081 -0.0029347 0.0029176 -0.0046745 -0.25783 -0.14082 0.00038571 0.0003245
-0.00033654 0.00045756 5.1101e-05 0.0013549
0.00062258 -9.9586e-05 -1.8935e-05 0.00014633 0.00036578 0.00034894 -0.15847 0.084953
0.003944 0.0021522 0.0016415 -0.0011462
-0.00029873 -1.4158e-05 -0.0002017 -6.3164e-05 -0.00030971 0.00048581 0.0039493 0.002043
-0.32137 -0.05669 0.0037807 0.0026723
9.1934e-05 0.00065907 0.00028355 0.00038446 6.5962e-06 0.0013998 0.001632 -0.0011847
0.0037661 0.0026068 -0.35535 -0.0549
5300000000 -0.29804 -0.074121 0.0059005 0.001772 0.0014933 -0.0032553 0.00010001 -0.0002581
0.00049407 0.0006345 0.00015849 0.00016593
0.0059146 0.0017695 -0.18667 0.24172 0.0020955 -0.0053778 -0.00014464 0.00022698
-1.347e-05 0.00027877 0.00031781 0.00027369
0.0014398 -0.0032666 0.0019965 -0.0054142 -0.27353 -0.11481 0.00034194 -0.00028577
0.0002146 0.00054925 0.00070725 0.00077494
7.7847e-05 -0.00030654 -0.00013595 0.00021703 0.00034815 -0.00029978 -0.15082 0.094326
0.0051079 0.0011898 0.0013316 -0.0016552
0.00047518 0.00065746 -2.755e-05 0.00029658 0.00023665 0.00051553 0.0050883 0.0012113
-0.33175 -0.02937 0.0034787 0.0021541
0.00012753 9.6717e-05 0.00029537 0.00024877 0.0006896 0.00078329 0.0013531 -0.0016571
0.0035134 0.0021634 -0.35105 -0.019082
5360000000 -0.29829 -0.036986 0.005893 0.00064504 0.00035474 -0.0036468 0.00043322 1.0462e-05
0.00012098 0.00036102 0.00055372 9.4476e-06
0.0058811 0.00068293 -0.14913 0.2632 0.00082352 -0.0054928 9.3202e-05 0.00020802
-0.00013012 0.00011977 0.00051211 -8.2705e-05
0.00028569 -0.0036622 0.00073847 -0.0055054 -0.27172 -0.088117 0.00042436 0.00039505
0.0003193 0.00040579 0.00079117 0.00056761
0.00040762 1.1849e-05 9.8701e-05 0.00020538 0.00042319 0.00042213 -0.14878 0.11211
0.0056614 -0.00090028 0.00070014 -0.0019671
0.00015272 0.00032136 -0.00013371 7.527e-05 0.00034417 0.00036756 0.00567 -0.00098472
-0.32533 0.0083796 0.0048293 0.0019013
0.0004897 3.3217e-06 0.00053933 -9.9558e-05 0.00082379 0.00054158 0.00067598 -0.0019811
0.0047979 0.0018756 -0.3485 0.0096454
5420000000 -0.30075 -0.013725 0.0059927 -0.0011371 -0.00050909 -0.0035553 -6.2977e-05 -0.0001311
0.00081162 0.00044537 0.00032198 -0.00022848
0.0059946 -0.0011405 -0.12999 0.2897 2.9712e-05 -0.0055314 7.2566e-05 0.00012875
6.9892e-05 0.00014639 0.00030294 -0.00013147
-0.00059049 -0.0035455 -9.0332e-05 -0.0055421 -0.28731 -0.055019 -0.00016455 -0.00050773
0.00097381 0.00019496 0.00086487 1.6832e-05
-8.4636e-05 -0.00011856 0.00010334 0.00013872 -0.00016263 -0.00051189 -0.13743 0.12676
0.0046764 -0.0021872 0.00020149 -0.0019072
0.00076864 0.0003687 8.1542e-05 0.00010326 0.00098395 0.00015604 0.0046383 -0.0022174
-0.32966 0.037755 0.0048582 0.00069806
0.00028741 -0.00023766 0.00036268 -0.00011246 0.00097154 1.6917e-05 0.00026228 -0.0018538
0.004905 0.00075376 -0.34138 0.050965
5480000000 -0.2929 0.022826 0.0049906 -0.0019861 -0.0019193 -0.0030035 0.00035638 -1.3594e-05
0.00096291 -0.00028331 -7.8347e-05 1.925e-05
0.0049877 -0.0019638 -0.11551 0.29735 -0.0016193 -0.0057289 4.6405e-06 0.00021509
0.00016027 5.629e-06 0.00024362 -0.00019184
-0.0019756 -0.0029697 -0.0017115 -0.0057245 -0.29187 -0.032558 -0.00029872 0.0001819
0.0006773 -0.00045839 0.00075797 5.2115e-05
0.00036107 2.8491e-06 3.6909e-06 0.00022269 -0.00029934 0.00019411 -0.13082 0.1379
0.003813 -0.0033972 -0.00020843 -0.0018405
0.00095607 -0.0003149 0.00017628 -4.1923e-06 0.00065356 -0.0004591 0.0037385 -0.0034262
-0.31819 0.064259 0.0048967 -4.169e-05
-8.6548e-05 1.889e-05 0.00022866 -0.0002008 0.00074314 0.00011974 -0.00020743 -0.0019038
0.0049071 -0.00017868 -0.33181 0.073316
5540000000 -0.28883 0.047894 0.004107 -0.0026293 -0.0027325 -0.0018806 0.00036195 -0.00036251
9.4224e-05 -0.00022406 -0.00020135 8.4792e-05
0.0040731 -0.0026286 -0.074519 0.31464 -0.0026208 -0.0050291 0.00043614 0.00010719
2.8284e-05 -0.00014066 -9.1622e-05 -0.00044832
-0.0027759 -0.0018736 -0.0027015 -0.0049865 -0.29086 -0.011725 0.00021211 -0.00018966
0.00023531 -0.00019148 0.00040772 -0.00030726
0.00036401 -0.0003643 0.00046371 9.9677e-05 0.00021453 -0.00017837 -0.1192 0.15899
0.0024037 -0.0038463 -0.0010012 -0.0019145
0.00013203 -0.00023157 3.5613e-05 -0.00019906 0.00026698 -0.00017674 0.0023757 -0.0038404
-0.30339 0.099198 0.0047926 -0.0011984
-0.00022199 0.00010499 -6.9622e-05 -0.00043482 0.0004214 -0.00034337 -0.0010543 -0.0018427
0.0048284 -0.0011614 -0.32365 0.11382
5600000000 -0.27745 0.076065 0.0033242 -0.0035721 -0.0025597 -0.0016155 0.00033557 -0.00041325
0.00031221 -0.00031443 0.00011512 0.00045114
0.0033363 -0.0035835 -0.071741 0.32851 -0.0037305 -0.0047023 8.6907e-05 -0.0002138
-9.5833e-05 -7.3322e-05 -0.00021457 -0.00018135
-0.0026007 -0.0015761 -0.0037869 -0.0046431 -0.29007 0.020156 8.8722e-06 8.5136e-05
0.00029109 -0.00055644 0.00025861 -0.00041117
0.00032706 -0.00040811 6.7617e-05 -0.00018725 -1.0613e-05 8.6546e-05 -0.11157 0.15843
0.0017909 -0.0037506 -0.0011513 -0.0010432
0.00034854 -0.00027704 -5.1001e-05 -1.3472e-06 0.00027746 -0.00056647 0.0017113 -0.0037868
-0.29431 0.12747 0.0045229 -0.0016061
9.8593e-05 0.00040366 -0.00025815 -0.00013265 0.00028055 -0.00036619 -0.0011063 -0.0011166
0.0045456 -0.0016429 -0.30182 0.12897
5660000000 -0.26583 0.098173 0.0030774 -0.0036664 -0.0034248 -0.00043264 -0.0003701 -0.00070523
-0.00020497 -0.00063123 0.00036145 -0.00025951
0.0031049 -0.0036418 -0.03021 0.31982 -0.0045512 -0.0030081 -9.3837e-06 -0.00015313
8.9468e-05 8.4933e-05 -0.00012975 -4.975e-05
-0.0034614 -0.00034859 -0.0046008 -0.0029219 -0.29038 0.043801 -0.00019074 0.00010061
-0.00047219 -0.0002401 0.00034406 -0.0010833
-0.00037653 -0.00072105 -1.6438e-05 -0.00015127 -0.00017585 0.00011956 -0.096166 0.17839
0.00065459 -0.0040679 -0.001137 -0.00096185
-0.00024682 -0.00059836 7.6049e-05 0.00010078 -0.00045207 -0.00023951 0.00066839 -0.0040331
-0.27939 0.15508 0.0040834 -0.002556
0.00038989 -0.00026523 -0.00013963 -4.7798e-05 0.00031531 -0.0011005 -0.001199 -0.00092279
0.0040533 -0.0025136 -0.29335 0.16478
5720000000 -0.2505 0.11951 0.0026422 -0.0042186 -0.0027729 0.00078339 -0.00048733 -0.00023898
-0.00039628 -1.1213e-05 -9.718e-05 -0.00027115
0.0026332 -0.0042107 -0.0021271 0.34494 -0.0056681 -0.0026678 8.1138e-05 -9.5642e-05
-0.00025983 5.3977e-05 -0.00020446 0.00016426
-0.0027885 0.0008028 -0.0057283 -0.0025726 -0.28688 0.075099 0.00017714 8.3473e-05
0.00034087 0.00026008 -0.00013748 -0.00027574
-0.00049731 -0.00023518 5.817e-05 -9.7231e-05 0.00018069 7.2992e-05 -0.08025 0.18022
-0.00010372 -0.003715 -0.0016156 -0.00043626
-0.00037007 -5.0739e-05 -0.00025536 9.6912e-05 0.00033141 0.0002548 -0.00018352 -0.0037339
-0.26753 0.18088 0.004095 -0.0037646
-7.6518e-05 -0.00029216 -0.00020847 0.00016631 -0.00011945 -0.00030838 -0.001571 -0.00043704
0.0040982 -0.0038016 -0.26235 0.18226
5780000000 -0.23413 0.13697 0.0014293 -0.0048523 -0.0023944 0.0011287 -0.00066791 0.0001322
-0.00031833 -0.00047062 -0.00016154 -0.00016977
0.0014429 -0.0048659 0.011338 0.33955 -0.00607 -0.00058727 -1.4123e-05 -0.00020732
2.9293e-05 -2.7272e-05 3.6352e-05 -0.00014133
-0.0023709 0.0012023 -0.0060918 -0.00047578 -0.28318 0.092068 -4.6142e-05 -0.0001462
7.3821e-05 -0.00016243 -0.00027972 -0.0006127
-0.00066182 0.00011281 -2.1929e-06 -0.00020814 -3.3483e-05 -0.00014184 -0.071133 0.19617
-0.00015816 -0.003382 -0.0012582 4.1964e-05
-0.00034184 -0.00040855 3.2721e-05 -4.6396e-05 9.1449e-05 -0.00014583 -0.00017682 -0.0033457
-0.25743 0.20252 0.0028353 -0.0037221
-0.00013485 -0.00023399 5.955e-05 -0.00012958 -0.00024988 -0.00063496 -0.0012658 7.7395e-05
0.0028166 -0.0038606 -0.25373 0.20412
5840000000 -0.22004 0.15811 0.00017186 -0.0054786 -0.002173 0.0011801 -9.009e-05 0.00028787
-0.00039149 0.00027999 -0.00038336 -0.00037121
0.00017776 -0.0054602 0.047135 0.34255 -0.0058731 0.00068757 -0.00020259 -2.6911e-05
0.00019477 -2.2901e-05 -7.5715e-05 0.00016705
-0.0021465 0.0012004 -0.0058544 0.0007942 -0.27566 0.11618 -0.00018878 1.0882e-05
-0.00027598 -0.00065038 -0.00065539 -0.00040452
-5.9845e-05 0.00030011 -0.00020562 -1.1725e-05 -0.00018477 1.5005e-05 -0.048371 0.19902
-0.00086245 -0.003645 -0.0013084 0.00010321
-0.00036544 0.00029554 0.00021664 -2.6655e-05 -0.00030471 -0.00069971 -0.00089898 -0.0036517
-0.23981 0.21132 0.0020521 -0.0043148
-0.00037635 -0.00032205 -9.2662e-05 0.0002073 -0.00068481 -0.00037182 -0.0013428 7.0336e-05
0.0020249 -0.0042359 -0.21682 0.22833
5900000000 -0.20596 0.17 -0.0019397 -0.0054444 -0.0021728 0.0025696 -0.0001321 6.111e-05
0.00026624 -9.9726e-05 -3.7232e-05 0.00019574
-0.0019289 -0.0054457 0.067263 0.34194 -0.0050524 0.0022071 7.463e-06 -2.4464e-05
4.6913e-05 -0.0002694 -8.9249e-05 -8.0086e-05
-0.0020913 0.002588 -0.0050039 0.0022956 -0.25981 0.13129 -6.4011e-06 -0.00013449
-0.00048051 -0.0004428 -0.00084145 2.3331e-05
-0.00016073 7.5787e-05 -4.6572e-06 -2.1724e-05 -1.7888e-05 -0.00013005 -0.04103 0.20951
-0.0013077 -0.0035579 -0.0012693 0.00032142
0.00025118 -0.00011677 2.1469e-05 -0.00027732 -0.00044254 -0.00042992 -0.0013465 -0.0035245
-0.21373 0.22554 0.0019797 -0.0051483
-0.00011535 0.00020311 -0.000136 -8.6984e-05 -0.00086898 4.9374e-06 -0.0012197 0.00038689
0.0019846 -0.005138 -0.20288 0.2376
5960000000 -0.18539 0.18289 -0.0030685 -0.0039894 -0.00063913 0.002607 -0.00013871 0.00015434
-0.00025986 7.5378e-05 -9.2844e-05 4.6441e-05
-0.0030588 -0.0039964 0.093971 0.34067 -0.0041029 0.002282 -0.00020383 6.8285e-06
-7.4977e-05 5.0985e-05 -9.8186e-06 0.00025841
-0.00058134 0.0026023 -0.0040641 0.0023425 -0.24425 0.15712 -5.3271e-05 -0.00015529
-0.00027583 0.00023521 -0.00038555 -2.6287e-05
-0.00013392 0.00014848 -0.00018282 -1.505e-05 -5.7199e-05 -0.00015584 -0.022352 0.21777
-0.0023319 -0.0030866 -0.00098412 0.00092477
-0.00019948 7.7605e-05 -5.1545e-05 4.7972e-05 -0.00028746 0.00023667 -0.0023499 -0.0030672
-0.19307 0.24072 9.16e-05 -0.0053292
-0.00010313 6.7706e-05 4.5062e-05 0.00024681 -0.00037984 2.0831e-05 -0.0010398 0.00088196
-0.00010612 -0.0053023 -0.17322 0.2646
6020000000 -0.16742 0.19804 -0.0037818 -0.00296 -9.5672e-05 0.0029351 -3.7745e-05 0.00057208
-0.00025234 0.00033517 -7.5368e-05 0.00029809
-0.0037741 -0.0029545 0.12204 0.33184 -0.0044992 0.00324 -6.4035e-05 0.00016957
-9.2294e-05 0.00021117 -0.00020846 0.00023036
-4.7077e-05 0.0029402 -0.0044271 0.0033426 -0.22432 0.16902 -0.00032814 0.00023821
-0.0006253 0.00018575 -0.00045839 0.00054757
-2.3332e-05 0.00057733 -5.1745e-05 0.00018416 -0.00033689 0.00025034 -0.015967 0.21327
-0.0029588 -0.0030471 -0.00072536 0.00069631
-0.00024658 0.00031844 -3.8349e-05 0.00018948 -0.00061299 0.00019193 -0.0029529 -0.0030118
-0.16407 0.25346 -0.00039237 -0.0046344
-6.2129e-05 0.00030076 -0.00019742 0.00022115 -0.00047368 0.00046014 -0.00068637 0.00078511
-0.00022336 -0.0047252 -0.14688 0.26328
6080000000 -0.14699 0.20666 -0.0039477 -0.00082999 0.0012907 0.0027486 0.00013082 6.2562e-05
0.00011256 0.00019182 0.0002129 0.00016295
-0.0039481 -0.00083458 0.14346 0.33233 -0.0029674 0.0046137 -5.0011e-05 -5.1991e-06
-5.4839e-05 0.00010804 0.00013284 0.0003092
0.0013592 0.0027371 -0.0029114 0.0046799 -0.20624 0.19602 0.00028897 0.00020023
-0.00016857 0.00052935 -0.00030528 0.0002102
0.00011273 5.7013e-05 -4.4508e-05 -9.3537e-06 0.00028715 0.00019357 0.00086541 0.2213
-0.0041259 -0.0019419 -0.00085977 0.0010746
9.3391e-05 0.00021002 -2.8098e-05 0.0001307 -0.00015166 0.00053054 -0.0041458 -0.001888
-0.13535 0.27076 -0.0014528 -0.0053255
0.00021773 0.00013962 0.00013604 0.00029762 -0.00028254 0.00027681 -0.00085315 0.00098655
-0.0015616 -0.0052832 -0.12442 0.28427
6140000000 -0.12979 0.21956 -0.0035281 -0.00062959 0.0016211 0.0021984 9.8918e-05 1.7856e-05
3.8896e-05 -8.2885e-05 0.00034573 -0.00020015
-0.0035243 -0.000631 0.17009 0.31318 -0.0020909 0.0052855 6.5684e-05 4.8285e-05
0.00042984 1.8334e-05 0.00029993 5.0116e-05
0.0016628 0.0021729 -0.0019938 0.0053453 -0.18234 0.21504 0.00033101 -0.00015207
5.7183e-05 0.00057266 -7.2234e-05 0.00070176
0.00010346 -2.7752e-05 4.7051e-05 4.2046e-05 0.00034917 -0.00016095 0.013574 0.21211
-0.0046966 -0.00095524 -0.00046969 0.0014119
1.5583e-05 -0.0001047 0.00038819 1.7802e-06 2.4216e-05 0.00065376 -0.0046897 -0.00090037
-0.11571 0.29029 -0.0032246 -0.0042662
0.00033156 -0.00023415 0.00028654 4.3293e-05 -0.00010611 0.00060292 -0.00043327 0.0015119
-0.0032408 -0.0042706 -0.085482 0.28265
6200000000 -0.11428 0.22486 -0.0030349 -0.00022026 0.00223 0.0012348 6.4345e-05 0.00038878
-0.00014803 0.00020183 -9.7285e-05 -0.00021133
-0.0030417 -0.00022734 0.19798 0.31133 -0.00084633 0.0052493 1.2915e-05 0.00022594
7.4628e-05 -1.0015e-05 0.00011119 8.8769e-05
0.0021994 0.0012245 -0.00075235 0.0052805 -0.16314 0.22881 0.00013165 -0.00034623
0.00048385 -6.4503e-05 8.1748e-05 0.00023645
0.00010232 0.00041106 4.6725e-05 0.00021824 0.00012624 -0.00032042 0.027003 0.22051
-0.0043539 0.00048045 4.3559e-05 0.0014109
-0.00014081 0.00019165 9.1393e-05 -4.2863e-05 0.00048048 -9.8536e-05 -0.0043548 0.00051049
-0.10306 0.29559 -0.0037284 -0.0035287
-0.00010107 -0.00025076 0.0001178 8.4877e-05 0.00014717 0.00032114 0.00010204 0.0013508
-0.0037177 -0.0035362 -0.072297 0.29226
6260000000 -0.099143 0.23782 -0.0031527 0.00082249 0.0021479 0.00058582 0.00026809 -9.4354e-05
7.7244e-05 0.00022071 -1.0705e-05 -3.9893e-05
-0.0031446 0.00081374 0.21531 0.29593 5.7532e-06 0.0053472 5.5082e-05 -8.7945e-05
-4.6496e-05 -8.4983e-05 0.0001834 6.2768e-05
0.0021787 0.00054666 0.00012348 0.0053437 -0.14036 0.25019 0.00011079 3.4984e-05
0.0003021 -0.00022513 0.0003347 0.00030393
0.00025384 -9.9721e-05 4.0613e-05 -9.6123e-05 9.0412e-05 3.3236e-05 0.042972 0.21563
-0.0039218 0.0016172 0.00053261 0.0012476
0.00015634 0.00024148 -3.1569e-05 -9.174e-05 0.00027047 -0.0001421 -0.0039037 0.0016757
-0.074405 0.29671 -0.0041974 -0.0023123
-1.1834e-05 -3.4536e-05 0.00016101 6.3102e-05 0.0002688 0.00024902 0.00050278 0.0013044
-0.0041002 -0.0022604 -0.026819 0.29166
6320000000 -0.082683 0.2398 -0.0025738 0.0014872 0.0022127 -0.00040408 9.5073e-05 8.0903e-05
-0.00033997 0.00038374 -0.00024108 0.00029377
-0.0025802 0.0014719 0.24058 0.28578 0.0019233 0.0055062 9.7712e-05 8.0564e-05
-1.7319e-05 -8.7023e-05 0.0001216 -0.00011269
0.0021929 -0.00039855 0.0020478 0.0054868 -0.1225 0.25888 -0.00025322 -0.00028284
0.00031323 -0.00011098 0.00035282 0.00011205
9.5102e-05 5.1764e-05 9.5534e-05 9.1126e-05 -0.00022737 -0.00028784 0.041812 0.21661
-0.0036021 0.0021431 0.00064858 0.00081438
-0.00041981 0.00037723 9.3063e-06 -0.00012584 0.00023223 -0.00012042 -0.0035837 0.0021431
-0.050204 0.30681 -0.0048932 -0.0012484
-0.00023639 0.00027942 0.00016267 -0.00010611 0.00040828 0.00012679 0.00072248 0.00069372
-0.004906 -0.0012662 -0.01648 0.28993
6380000000 -0.063099 0.24686 -0.0019013 0.001948 0.001733 -0.00053843 -8.3653e-06 -4.8031e-05
0.00024944 0.00018685 8.8069e-05 0.00020658
-0.0018983 0.0019425 0.25697 0.26635 0.0031678 0.0041793 -0.00017514 -3.5148e-05
-0.00020676 -0.00017255 -0.00011518 -0.00021796
0.0017176 -0.00058086 0.0032626 0.0041275 -0.094123 0.27462 -0.00019919 0.00012001
0.00050892 -0.00016727 0.00054038 0.00014249
-6.1728e-07 -4.1863e-05 -0.00020713 -5.939e-05 -0.00020024 0.00013079 0.062843 0.20698
-0.0027181 0.0031612 0.00094422 0.00081478
0.0002462 0.00014714 -0.00022423 -0.00017016 0.00054126 -0.00012585 -0.0027663 0.0031881
-0.03011 0.29878 -0.004729 0.00018648
0.00011848 0.00021533 -0.00013635 -0.00024353 0.00053975 9.1476e-05 0.00097077 0.00087664
-0.0046933 0.00014926 0.023416 0.29232
6440000000 -0.040329 0.25746 -0.00087261 0.0024871 0.001706 -0.000966 0.0003485 -8.1021e-05
0.00022693 -0.00035783 -0.00030267 -0.00024772
-0.00089894 0.0024665 0.27746 0.25188 0.0033479 0.0028206 9.5994e-05 -2.7705e-05
-0.00011317 9.5052e-05 -0.00019728 -0.00032263
0.0016787 -0.00097972 0.0034218 0.0027727 -0.076707 0.28866 -0.00020274 0.00027117
-0.00041811 2.9626e-06 0.00038578 -0.0005173
0.00037408 -8.0482e-05 0.00013777 -4.0568e-05 -0.00021198 0.00027619 0.06502 0.20295
-0.0016676 0.0037567 0.00093633 0.00067274
0.00022549 -0.00043581 -0.00012152 4.6733e-05 -0.00041003 8.4282e-05 -0.0016176 0.0037744
0.012705 0.30298 -0.0046016 0.0014801
-0.00022555 -0.00023688 -0.00017099 -0.00029548 0.00039815 -0.00047847 0.00095066 0.00067898
-0.0046235 0.0015843 0.03514 0.27644
6500000000 -0.021745 0.25697 -0.0001245 0.0020438 0.001362 -0.00099141 0.00021732 -0.00010294
0.0001661 0.00013138 -1.455e-05 0.00034236
-0.00012723 0.0020349 0.30205 0.22445 0.0036718 0.0024338 0.00014027 -4.3183e-08
0.00018088 6.3459e-05 0.00023282 -4.5584e-05
0.0013494 -0.0010372 0.0037358 0.0023646 -0.065126 0.28565 9.4808e-07 3.8241e-05
7.5556e-05 -5.8093e-05 -0.00011271 -0.00025973
0.00018303 -7.1247e-05 0.00015066 2.3026e-05 3.3622e-06 4.8358e-05 0.088901 0.19775
-0.00013922 0.0037925 0.0010652 0.00051152
0.00017692 0.00022724 0.00019106 4.7538e-05 0.00010913 -0.00012244 -0.00014765 0.0037654
0.033742 0.30543 -0.0032201 0.0026129
-4.9578e-05 0.00040606 0.00022801 -7.9593e-05 -5.9202e-05 -0.00033108 0.0010603 0.0005344
-0.0031599 0.0025609 0.072122 0.27734
