# Supplementary material for: Early Detection of Alzheimer’s Disease via Machine Learning-Based Microwave Sensing: An Experimental Validation
Source: Sensors (Basel). 2025 Apr 25;25(9):2718. doi: 10.3390/s25092718 (PMC12074295; doi:10.3390/s25092718)
Supplement: Supplementary file 1 [file sensors-25-02718-s001.zip › measurements_paper_sensors/26 febbraio - PART1/set1/CSF_10_m9.s6p]

!Keysight Technologies,M9804A,MY58100912,A.14.10.03
!Date: Thursday, April 27, 2023 10:28:33
!Correction: S11(C  6-Port  ) 
!S12(C  6-Port  ) 
!S13(C  6-Port  ) 
!S14(C  6-Port  ) 
!S15(C  6-Port  ) 
!S16(C  6-Port  ) 
!S21(C  6-Port  ) 
!S22(C  6-Port  ) 
!S23(C  6-Port  ) 
!S24(C  6-Port  ) 
!S25(C  6-Port  ) 
!S26(C  6-Port  ) 
!S31(C  6-Port  ) 
!S32(C  6-Port  ) 
!S33(C  6-Port  ) 
!S34(C  6-Port  ) 
!S35(C  6-Port  ) 
!S36(C  6-Port  ) 
!S41(C  6-Port  ) 
!S42(C  6-Port  ) 
!S43(C  6-Port  ) 
!S44(C  6-Port  ) 
!S45(C  6-Port  ) 
!S46(C  6-Port  ) 
!S51(C  6-Port  ) 
!S52(C  6-Port  ) 
!S53(C  6-Port  ) 
!S54(C  6-Port  ) 
!S55(C  6-Port  ) 
!S56(C  6-Port  ) 
!S61(C  6-Port  ) 
!S62(C  6-Port  ) 
!S63(C  6-Port  ) 
!S64(C  6-Port  ) 
!S65(C  6-Port  ) 
!S66(C  6-Port  ) 
!S6P File: Measurement: :
# Hz S  RI   R 50
500000000 -0.32828 -0.054302 -0.011524 -0.00093752 -0.0083057 0.012776 -0.0035623 0.012531
0.011646 0.0056239 -0.0041646 0.0088774
-0.011617 -0.00085951 -0.4104 -0.068763 0.0067558 -0.010633 0.0011639 0.012518
0.0084811 0.0028821 0.001639 0.014275
-0.00828 0.012726 0.0067894 -0.010733 -0.25603 0.19598 0.0065005 0.0030169
9.8123e-05 0.0084336 0.00085526 0.010904
-0.0037842 0.012645 0.0012526 0.012676 0.0063331 0.0029318 -0.32854 0.04534
-0.01997 -0.0054606 0.016685 0.028595
0.011626 0.0051734 0.0082832 0.0025518 4.0048e-05 0.0085462 -0.019524 -0.0050452
-0.25806 -0.15899 -0.027382 0.0050242
-0.0044238 0.0095002 0.0017739 0.014435 0.0007888 0.01087 0.015867 0.02836
-0.02754 0.0052554 -0.25418 -0.141
560000000 -0.3122 0.10826 -0.022983 -0.065712 0.00034931 0.013411 0.0049341 0.010297
0.0097819 0.0026824 0.012179 0.0086008
-0.023083 -0.065841 -0.3704 0.093245 -0.041731 -0.038009 0.013256 0.0027188
-0.013272 -0.0030741 0.0041054 -0.001418
0.00060443 0.013111 -0.041872 -0.037771 -0.1795 0.24406 0.00064788 -0.0050273
0.017531 0.0037997 0.0079163 -0.0059618
0.0049139 0.010402 0.013371 0.0026713 0.00081473 -0.004995 -0.30517 0.13675
0.0036588 -0.022889 0.0052287 -0.020898
0.010003 0.0028057 -0.01312 -0.0032395 0.017417 0.0038786 0.0038365 -0.02337
-0.30483 0.014715 0.0068518 -0.046503
0.011247 0.008459 0.0041796 -0.0012792 0.0079943 -0.0060961 0.0057565 -0.020456
0.0069337 -0.046288 -0.32729 0.0062186
620000000 -0.271 0.087799 -0.023863 0.0096775 0.0037922 0.0085598 0.0075328 -0.0040705
0.012813 -0.0010082 -0.0002453 -0.0031164
-0.023974 0.0097036 -0.39913 0.041066 -0.01946 0.00091667 -0.0012058 -0.0019334
0.011506 -0.0060044 0.0015947 -0.0030188
0.0037151 0.0091041 -0.019458 0.0011128 -0.15239 0.25246 -0.00068899 -0.0044886
-0.0035264 -0.0032152 0.0090353 -0.0022664
0.0076479 -0.0043754 -0.001098 -0.001652 -0.0005455 -0.004541 -0.26272 0.14535
-0.039947 -0.018319 0.013685 0.029768
0.012849 -0.0012614 0.011475 -0.0063581 -0.0035695 -0.0033171 -0.039968 -0.018024
-0.23175 -0.017399 -0.041886 0.012852
-4.5019e-05 -0.0026577 0.0015051 -0.0028724 0.0092458 -0.0025977 0.013966 0.029334
-0.042288 0.012505 -0.24012 -0.029993
680000000 -0.23731 0.17909 -0.026533 -0.013711 0.0049561 0.0053636 0.0011153 -0.0073401
-0.0030014 -0.010951 0.0052457 -0.0057852
-0.02653 -0.013688 -0.38871 0.14307 -0.032569 -0.00083858 -0.0018343 -0.00075739
-0.0022691 -0.0093732 -0.0012544 -0.0011272
0.0050437 0.0051502 -0.032509 -0.00090526 -0.10536 0.27557 -0.00093153 -0.00041207
-0.0015003 0.00031688 -0.0032006 -0.0089599
0.0012732 -0.0072216 -0.0017748 -0.00083998 -0.0010429 -0.00027987 -0.21919 0.1995
-0.025009 -0.0063667 -0.0081379 -0.010974
-0.0029794 -0.010914 -0.0023117 -0.00937 -0.0013764 0.00036057 -0.025085 -0.0065947
-0.26869 0.082982 -0.0071304 -0.0052164
0.0055291 -0.0058602 -0.0013209 -0.0013798 -0.0033271 -0.0088175 -0.0083365 -0.01097
-0.0069955 -0.0048902 -0.25988 0.074714
740000000 -0.19068 0.17201 -0.040144 0.027442 0.013362 -0.0043591 0.00016742 -0.0040983
-0.0048712 -0.0013545 -0.0064111 0.0022969
-0.040355 0.027314 -0.33471 0.16148 -0.035658 0.034614 0.00013769 -0.0066169
-0.012109 0.0078803 -0.0011086 -0.0065713
0.013483 -0.0044734 -0.035473 0.034786 -0.07201 0.27534 -0.0016282 0.0030852
-0.0027507 -0.0050637 -0.001318 0.0010325
5.1491e-05 -0.0040403 0.00019751 -0.0065009 -0.0015708 0.0030009 -0.20175 0.20494
-0.041301 -0.0041874 0.022221 0.016608
-0.0047993 -0.0013584 -0.012381 0.0076674 -0.0028628 -0.0049733 -0.041007 -0.0042577
-0.17875 0.10202 -0.04002 0.0033693
-0.0063836 0.0024128 -0.00092508 -0.0066102 -0.00095668 0.0008434 0.022384 0.016699
-0.040223 0.00317 -0.25054 0.07713
800000000 -0.16293 0.21668 -0.021943 0.016744 0.0055808 -0.010011 -0.0042061 -0.0022763
-0.0041333 0.0021928 0.0042113 0.00096282
-0.021908 0.01686 -0.34217 0.23303 -0.0079133 0.034777 -0.0023807 0.0022089
-0.00063355 0.0027564 0.00068486 0.0055825
0.0055648 -0.010044 -0.0078786 0.034818 -0.034251 0.30151 0.00065188 0.001452
0.00059096 0.0034886 -0.0019426 0.00075759
-0.0040311 -0.0023995 -0.0023554 0.0021033 0.00066516 0.0014568 -0.17309 0.23336
-0.027208 0.015779 0.014633 -0.010911
-0.0044075 0.0020658 -0.00065437 0.0026836 0.00058317 0.0035458 -0.027133 0.015722
-0.21002 0.13186 -0.016005 0.021954
0.0045488 0.000863 0.00075195 0.005535 -0.0018618 0.0010584 0.014311 -0.011012
-0.015987 0.021942 -0.24844 0.12882
860000000 -0.12697 0.2375 -0.017216 0.030653 -0.0031893 -0.010221 -0.0016192 0.00035885
0.0040181 0.0049761 -0.0037542 -0.003324
-0.017248 0.030607 -0.29378 0.27708 0.0084871 0.034277 0.00019798 0.0019782
0.0039558 0.00091006 0.0035089 -5.8735e-05
-0.0032245 -0.010176 0.0085577 0.034328 0.015038 0.31156 -0.00026975 -0.00017166
0.0023869 -0.0012621 0.0016936 0.0040666
-0.0017333 0.00054744 0.00025222 0.0020113 -0.00029029 -0.00017223 -0.13456 0.24517
-0.016307 0.02085 -0.0068581 -0.0099642
0.0039821 0.0048488 0.0039997 0.00090799 0.0023507 -0.0012958 -0.016517 0.020949
-0.15479 0.17737 -0.022099 0.017971
-0.0039481 -0.003095 0.003386 -2.4137e-05 0.001636 0.0038722 -0.0064489 -0.0098222
-0.022066 0.017826 -0.19592 0.17759
920000000 -0.10426 0.26041 0.0051488 0.038956 -0.0091967 -0.0046184 -0.0017621 0.0018126
0.00076794 0.0013811 0.0032065 -0.00087587
0.0050774 0.038853 -0.26728 0.29808 0.028773 0.022449 0.0016155 0.0010298
0.0071138 -0.00031121 0.004227 -0.0028039
-0.0091875 -0.0045608 0.028874 0.022366 0.061186 0.31309 0.0018128 2.4566e-05
0.0010245 -0.00048662 0.00087868 -0.0016378
-0.0017658 0.0015457 0.0015873 0.0010572 0.00181 1.4712e-05 -0.11067 0.26113
-0.0083222 0.031674 0.0047622 -0.0064909
0.00085886 0.0013833 0.007098 -0.00021584 0.0010185 -0.00046449 -0.0081885 0.031674
-0.14095 0.18342 -0.0012486 0.028091
0.0031166 -0.00088695 0.0042095 -0.00287 0.00089518 -0.0015844 0.0045696 -0.006591
-0.0013435 0.028177 -0.206 0.19083
980000000 -0.0583 0.28226 0.017624 0.029764 -0.0092952 0.0045294 0.001746 0.0032269
0.0035255 -0.001799 -0.0033745 -0.0028242
0.017604 0.029815 -0.21541 0.33525 0.033632 0.0044185 0.0019195 -0.00016789
0.0016984 -0.0060464 -0.00067659 -0.0027833
-0.0093074 0.0046061 0.033702 0.0043777 0.10821 0.3088 0.00051787 -0.0011095
0.0003082 -0.0018394 0.0013094 -0.00036116
0.0017282 0.0032854 0.0019449 -0.00014731 0.00050841 -0.0011437 -0.071144 0.27326
0.011003 0.029229 -0.0093131 -0.0076129
0.0036927 -0.0016797 0.001641 -0.0060558 0.00029818 -0.0018564 0.010958 0.029141
-0.10635 0.21049 0.0071182 0.019346
-0.0036323 -0.0028773 -0.00071282 -0.0027335 0.001336 -0.00038787 -0.0090415 -0.0074371
0.0070341 0.019329 -0.16658 0.23993
1040000000 -0.016147 0.29017 0.033555 0.018658 -0.0010974 0.007424 0.0023307 0.00074023
0.00023753 -0.0034521 -0.00053782 -0.0012906
0.033545 0.018736 -0.17976 0.34847 0.029778 -0.015429 0.0014266 -0.0018512
-0.0022783 -0.0026226 -0.0013868 -0.0031263
-0.0011101 0.0074039 0.029739 -0.015519 0.1559 0.29486 -0.00054855 -0.0015138
-0.0015945 -0.001095 -0.00069531 -0.0010808
0.0023366 0.00056136 0.0014772 -0.0019026 -0.00056843 -0.0015164 -0.042625 0.2819
0.021834 0.016561 -0.0018511 0.0010167
0.00020423 -0.0036243 -0.0022711 -0.0025797 -0.0016069 -0.0010994 0.021945 0.016613
-0.073853 0.21505 0.014875 0.016934
-0.00023616 -0.0012477 -0.0013662 -0.0031034 -0.00069991 -0.0010622 -0.0018775 0.0010279
0.014764 0.016952 -0.14414 0.26059
1100000000 0.027509 0.30077 0.036676 -0.0043588 0.0033397 0.004056 0.0021884 -0.00095121
-0.0021684 -0.0027976 -0.0042879 0.00013853
0.036671 -0.0042705 -0.13752 0.36852 0.015021 -0.028582 -0.0002091 -0.0018783
-0.003574 -0.00067102 -0.0038468 -0.00068212
0.0033502 0.0039958 0.014938 -0.028665 0.20218 0.27513 -0.0018452 0.00026324
-0.0016934 0.00067219 -0.0011357 -0.00044583
0.0021988 -0.0009161 -0.00022818 -0.0018895 -0.0018248 0.0002389 -0.0021935 0.28699
0.026148 0.0023256 -0.0023895 -0.00070996
-0.0021207 -0.0028062 -0.0036044 -0.00065722 -0.0016924 0.0006872 0.026216 0.0022135
-0.053947 0.22725 0.020519 0.0066913
-0.0044165 1.3136e-05 -0.0038757 -0.0006417 -0.0011112 -0.00051486 -0.0023882 -0.00065617
0.020471 0.0067562 -0.10006 0.29302
1160000000 0.079732 0.29729 0.024354 -0.021473 0.0031443 -0.00073733 -0.00022015 -0.0021128
-0.0038711 -0.00067911 -0.0010563 0.0042109
0.024286 -0.021436 -0.09175 0.37366 -0.0045067 -0.029287 -0.0014976 -0.001581
-0.002463 0.0027385 -0.0016214 0.0020486
0.0031129 -0.00070066 -0.0046131 -0.029297 0.24695 0.24398 -0.00074533 0.0016998
-0.0004391 0.0017979 -0.00096428 0.00021978
-0.0002285 -0.0022687 -0.0014866 -0.001583 -0.00083327 0.0017252 0.039304 0.2833
0.021221 -0.013421 -0.0039063 0.0044453
-0.0039729 -0.00068608 -0.0024558 0.0027749 -0.00041872 0.0017725 0.021155 -0.013424
-0.018385 0.23436 0.018389 -0.0021382
-0.00082252 0.0041431 -0.0015143 0.0019328 -0.00096901 0.00024084 -0.0038221 0.0043647
0.018416 -0.0021235 -0.050643 0.29757
1220000000 0.12314 0.287 0.010631 -0.030915 -0.0014885 -0.001254 0.00011211 -0.00089359
-0.0024843 0.0021738 0.0013228 0.0020162
0.010658 -0.030868 -0.048225 0.38691 -0.017663 -0.02109 -0.0026395 0.0005288
8.0283e-05 0.0030897 -0.00083091 0.0020067
-0.001477 -0.0013049 -0.017762 -0.021033 0.28561 0.20377 0.00083288 0.001733
0.00063172 0.0012241 0.00014649 0.0006369
5.3957e-05 -0.00081478 -0.0025713 0.00056229 0.0008832 0.0017154 0.079012 0.27249
0.0095754 -0.02002 0.0013288 0.0011258
-0.0024451 0.0022346 0.00011595 0.003078 0.00062404 0.0012439 0.0096242 -0.020091
0.0064684 0.24017 0.01279 -0.01398
0.0012438 0.0020991 -0.00086547 0.0020756 0.00013941 0.0006175 0.0014673 0.0011409
0.012757 -0.013924 -0.021922 0.31495
1280000000 0.17394 0.26806 -0.0086182 -0.029285 -0.002026 0.0021899 -0.00090532 -0.0019581
-0.00072648 0.0032066 0.0025758 0.0011734
-0.0085879 -0.029217 -0.0010659 0.37929 -0.02457 -0.0077531 -0.00091125 0.0015685
0.0019108 0.0017806 0.00081882 0.0020181
-0.0019812 0.0022425 -0.024629 -0.0076336 0.31599 0.16066 0.0016173 -3.0488e-05
0.0010644 0.00023807 0.00028648 0.00035823
-0.0008889 -0.0020346 -0.00095048 0.0015405 0.0016008 -9.8228e-06 0.11597 0.255
-0.0013984 -0.021451 -0.00097896 0.00018094
-0.00075384 0.0031508 0.0019004 0.0017898 0.0010968 0.00021874 -0.0014782 -0.021512
0.043575 0.24333 0.0018666 -0.016287
0.0025598 0.001201 0.0008615 0.0019771 0.00026335 0.00037267 -0.00096879 0.00033047
0.0019114 -0.016315 0.026215 0.31943
1340000000 0.21209 0.23381 -0.018332 -0.018969 0.00051017 0.004448 -0.0017453 -0.00089607
0.0015778 0.0025903 0.0018089 -0.0013927
-0.018328 -0.01898 0.03878 0.37058 -0.02124 0.0052595 -0.00021114 0.0020697
0.0019783 0.00070786 0.0012862 0.00072638
0.00051505 0.0044344 -0.021239 0.0053409 0.33826 0.11184 0.001083 -0.00099188
0.00072946 -0.00063755 9.226e-05 0.00031751
-0.0017333 -0.00081884 -0.00016388 0.0020573 0.0010974 -0.00099269 0.14809 0.23196
-0.011411 -0.017408 0.00022434 0.001331
0.0016226 0.0025454 0.0019995 0.00069938 0.00071203 -0.00060436 -0.01149 -0.017459
0.074225 0.23527 -0.005319 -0.014185
0.0018239 -0.0014335 0.0012909 0.00071247 0.00012665 0.00031092 0.00030233 0.0012734
-0.0053389 -0.014148 0.065189 0.31477
1400000000 0.2455 0.19657 -0.024313 -0.0071141 0.0050192 0.0032102 -0.0021793 0.00065086
0.0024567 0.0010273 0.00038272 -0.0013867
-0.024278 -0.007116 0.07567 0.35821 -0.014184 0.013112 0.0014501 0.0014289
0.001331 -0.00075861 0.0011721 0.00010051
0.0050266 0.0031869 -0.014139 0.013184 0.35063 0.058581 8.1602e-05 -0.0015994
0.00017123 -0.0003699 0.0004281 0.00034871
-0.0021585 0.00066024 0.0014461 0.0014328 0.00011491 -0.001612 0.17526 0.20212
-0.017405 -0.0094393 -0.00098154 0.00051266
0.0024619 0.0010159 0.0013395 -0.00080202 0.00016005 -0.00033414 -0.017373 -0.0093948
0.10668 0.22892 -0.011377 -0.0082207
0.00036577 -0.0013885 0.0012012 0.00010539 0.00043486 0.00027786 -0.00099431 0.00051586
-0.011359 -0.0082629 0.10983 0.30549
1460000000 0.26948 0.15288 -0.02065 0.0057698 0.0054395 -0.0016695 -0.0016152 0.0017098
0.0021678 -0.00053321 -0.00030276 -0.00071812
-0.020635 0.0057288 0.11049 0.33638 -0.0049994 0.015554 0.0018003 0.00020484
0.00083841 -0.0015403 0.0012183 -0.00051509
0.0054255 -0.0017096 -0.0049364 0.015605 0.35739 0.0040252 -0.0012833 -0.0013775
5.759e-05 -0.00032101 0.00083022 -0.00036246
-0.0016643 0.0017478 0.0018017 0.00015105 -0.0013102 -0.0013865 0.20051 0.17272
-0.017928 -0.0013141 -0.00035108 0.0026111
0.002137 -0.00059592 0.00085832 -0.0015403 4.7925e-05 -0.00033058 -0.018013 -0.0012651
0.13687 0.21301 -0.013029 -0.0018382
-0.00017198 -0.00069443 0.0012037 -0.00049454 0.00084842 -0.00038018 -0.00030279 0.002608
-0.013033 -0.0018479 0.1445 0.28566
1520000000 0.28126 0.11043 -0.014561 0.011098 0.0033335 -0.0040371 0.00013451 0.0027966
0.0020914 -0.0018337 -0.0010487 -0.00023595
-0.014542 0.011068 0.14346 0.32182 0.0025235 0.012552 0.0017976 -0.00085699
-3.6067e-05 -0.0010748 0.00033869 -0.0010194
0.0033112 -0.0040625 0.0025703 0.012548 0.34955 -0.053616 -0.0010841 -0.00037681
0.00051509 -0.00091753 0.0002293 -0.00017987
0.00015493 0.0027974 0.0017866 -0.0008482 -0.0011426 -0.00033679 0.22125 0.13411
-0.016076 0.0051416 0.0022268 0.0021136
0.0020783 -0.0018311 -5.0027e-05 -0.0010774 0.00051765 -0.00091445 -0.016086 0.005168
0.1642 0.19706 -0.012098 0.0028036
-0.0011028 -0.00024152 0.000351 -0.0010211 0.00023946 -0.00016748 0.0021987 0.0020621
-0.012073 0.002787 0.17694 0.26627
1580000000 0.29058 0.065496 -0.0074716 0.01415 -0.00090395 -0.0047514 0.0016986 0.0019811
-0.00013313 -0.0022472 -0.00018419 0.00043564
-0.0074779 0.014149 0.17035 0.29843 0.0056693 0.0073673 0.00055098 -0.001762
-0.00067511 -0.0010293 -0.00025667 -0.00074289
-0.00090698 -0.0047059 0.005709 0.0073461 0.32846 -0.10965 -0.001653 0.00060598
-0.00048314 -0.0011537 0.00025055 -0.00061601
0.0017501 0.002012 0.0005355 -0.0017977 -0.0016357 0.00058775 0.23329 0.096731
-0.011424 0.0099477 0.0027707 0.00057869
-0.0001561 -0.0022476 -0.00070539 -0.0010098 -0.00048298 -0.0011596 -0.011409 0.0099997
0.18762 0.17839 -0.0088301 0.0085984
-0.00018764 0.00044811 -0.0002926 -0.00075039 0.00023327 -0.0006284 0.0027308 0.00060932
-0.0088426 0.0086012 0.21025 0.24154
1640000000 0.29323 0.024075 -0.00046796 0.012447 -0.0027938 -0.0024744 0.0029737 0.00089918
-0.00070463 -0.001654 -0.00036064 0.00040404
-0.00047186 0.012429 0.20073 0.27378 0.005802 0.0024321 -0.00074185 -0.001955
-0.00098326 -0.00023735 -0.00046745 -0.00073199
-0.0027957 -0.0024875 0.0058126 0.0024034 0.29959 -0.15961 -0.00057078 0.001515
-0.0010928 -0.00074565 -0.00023666 -0.00064487
0.0029344 0.00089655 -0.00076195 -0.001924 -0.00060503 0.0015189 0.24461 0.049184
-0.0064334 0.010814 0.0027017 -0.0012544
-0.00074857 -0.0016867 -0.00099355 -0.00023037 -0.0010792 -0.00075777 -0.0064104 0.010833
0.20987 0.15172 -0.003835 0.010284
-0.00035935 0.00040765 -0.00046672 -0.00073264 -0.00025919 -0.00057568 0.0028054 -0.0012802
-0.0038201 0.010276 0.2372 0.21064
1700000000 0.28527 -0.020102 0.002839 0.0091696 -0.0034729 0.00011016 0.0031427 -0.0015342
-0.0021509 -0.00067312 0.00068411 0.0003334
0.0028486 0.0091707 0.2179 0.24365 0.0033078 -0.00033713 -0.0016506 -0.00056255
-0.00069819 0.00011398 -0.0007858 -0.00044215
-0.0034539 0.00014952 0.0033059 -0.0003678 0.25483 -0.19814 0.0005066 0.0016095
-0.0020247 0.00011066 -0.00044737 -0.00087056
0.0031962 -0.0015618 -0.0016439 -0.00057517 0.00052006 0.0016046 0.24053 0.0024382
-0.0029576 0.010581 0.0014544 -0.0022593
-0.0021134 -0.00065938 -0.00069039 0.00013688 -0.0020185 8.259e-05 -0.0029748 0.010612
0.22633 0.13035 0.001163 0.0099053
0.00065491 0.00033492 -0.00081661 -0.00042522 -0.0003968 -0.00086163 0.0013955 -0.0023409
0.0011454 0.0098992 0.25388 0.17743
1760000000 0.27487 -0.067934 0.0048622 0.0054918 -0.0022322 0.0010983 0.0010847 -0.0036409
-0.0015156 0.00069978 0.00021092 -0.00046577
0.0048432 0.0055045 0.24573 0.20523 0.0006714 -0.0018307 -0.0012896 0.00029003
-0.0008518 0.00089116 -0.00051762 0.00033347
-0.0022108 0.0011064 0.00066796 -0.0018372 0.2065 -0.23021 0.0013185 0.0010672
-0.00094452 0.001577 -0.0013047 -0.00050145
0.0010264 -0.0036448 -0.0012953 0.00030919 0.0013315 0.0010813 0.23418 -0.046053
5.1438e-05 0.0092121 -0.00013258 -0.0026428
-0.0015357 0.00071338 -0.00084724 0.00088792 -0.00090797 0.0016113 7.9896e-05 0.0092695
0.2403 0.096273 0.0048703 0.0067749
0.00023628 -0.00048813 -0.00048963 0.00033165 -0.0013927 -0.00047939 -0.0001602 -0.0026142
0.0049221 0.0067912 0.26822 0.14113
1820000000 0.25039 -0.10546 0.004576 0.0019218 2.7982e-05 0.0022536 -0.0012593 -0.0030607
-0.0011706 0.001282 -0.00011075 -0.00012324
0.0045561 0.0019177 0.25622 0.17524 -0.0015423 -0.00012089 -0.0011898 0.001061
5.6779e-06 0.0011113 -0.00056652 0.0003469
3.7744e-05 0.0022917 -0.0015419 -0.00011982 0.15492 -0.24499 0.0017709 0.00026408
7.4413e-05 0.0024074 -0.001661 0.00033528
-0.0012607 -0.0030614 -0.0012 0.0010902 0.0017841 0.00030394 0.20642 -0.092643
0.0017661 0.0076828 -0.0017884 -0.0018244
-0.0011462 0.0012907 3.9836e-05 0.0011211 0.00010782 0.0024026 0.0017778 0.0076206
0.25567 0.066235 0.0056411 0.0029787
-0.00011314 -5.8094e-05 -0.00057982 0.00038435 -0.0015796 0.00033844 -0.0018023 -0.0018505
0.0056283 0.0029642 0.27153 0.10471
1880000000 0.21583 -0.14479 0.0020352 -0.00018376 -0.00065831 0.0022632 -0.0031903 -0.0020166
-1.7378e-05 0.0018372 0.00022189 -0.00066009
0.0020334 -0.00020887 0.26184 0.13019 -0.003435 0.0023126 -0.00016469 0.0016529
0.00056597 0.00104 4.0757e-05 0.0008266
-0.00066715 0.0022617 -0.0034241 0.0023481 0.10307 -0.25194 0.0015088 -0.0012478
0.0017896 0.0015254 -0.00087615 0.0015014
-0.0032198 -0.0020547 -0.00018816 0.0016432 0.0015147 -0.0012105 0.16897 -0.13269
0.0026564 0.0052034 -0.0022161 4.1744e-05
-1.1379e-05 0.0018387 0.00057194 0.0010271 0.0017513 0.0015663 0.0026319 0.0052874
0.25859 0.035717 0.005585 0.0003657
0.00023411 -0.00069508 5.6822e-05 0.00082242 -0.00092763 0.0014946 -0.0022764 2.8591e-05
0.0056083 0.00045295 0.27252 0.071928
1940000000 0.17799 -0.17141 -0.00042443 -0.0015482 0.0014765 0.002034 -0.0037947 0.00057459
0.0015487 0.00095528 -0.00069194 -0.00057972
-0.00043528 -0.0015413 0.2647 0.097747 -0.0016355 0.0050387 0.00093174 0.0011986
0.0015851 0.00032117 0.0007598 0.00020212
0.0014782 0.002027 -0.001596 0.0050541 0.060314 -0.24403 -4.2405e-05 -0.0020726
0.0020636 5.425e-05 0.00019377 0.001526
-0.0037122 0.00057786 0.00096021 0.0011699 -2.2313e-05 -0.0021285 0.11949 -0.16651
0.0020459 0.0037512 -0.0015689 0.00099584
0.0015256 0.00094054 0.0015613 0.0003203 0.0020893 2.016e-05 0.0020638 0.0037399
0.2616 -0.00288 0.0037285 -0.0031866
-0.00070617 -0.0005872 0.00075457 0.00020515 0.00021852 0.0015988 -0.0016172 0.0010161
0.0037476 -0.0031948 0.26397 0.03416
2000000000 0.13123 -0.18605 -0.0040292 0.00067391 0.0029657 0.0015988 -0.0021474 0.0037356
0.0012398 7.7244e-05 -0.00051721 0.00051041
-0.0040443 0.00064881 0.25118 0.061852 -0.00064003 0.0068996 0.0013845 0.00032608
0.0010916 -0.00099261 0.00028294 0.00018883
0.0029465 0.0015854 -0.00061687 0.0069097 0.017401 -0.22978 -0.0013657 -0.0010382
0.0018266 -0.0012087 0.0014821 0.0016122
-0.00214 0.0037585 0.0013632 0.0003144 -0.0014192 -0.001047 0.0656 -0.17946
0.00066595 0.0026893 -0.000417 0.0020724
0.0011887 8.9733e-05 0.0010709 -0.0010135 0.0017668 -0.0012367 0.00060186 0.0027233
0.25574 -0.036132 9.0371e-06 -0.0039464
-0.0005399 0.00048592 0.00030093 0.00020439 0.001582 0.0015643 -0.00038116 0.0020653
-1.1066e-05 -0.0039599 0.24959 0.0068878
2060000000 0.085513 -0.19358 -0.0049689 0.0031142 0.0031696 -0.00049086 0.00085897 0.0032156
0.0014287 -0.00078351 -4.1702e-05 0.0010788
-0.0049567 0.0031247 0.23923 0.032472 0.0038807 0.008199 0.0010388 -0.00062855
0.00060585 -0.0012741 0.00069672 2.129e-05
0.0031876 -0.0005542 0.0039604 0.0081761 -0.014709 -0.21044 -0.0013549 0.0004841
0.00021381 -0.0020948 0.0028866 0.00020298
0.00093284 0.003192 0.00099802 -0.00059106 -0.0013634 0.00045401 0.013575 -0.17805
-0.00044451 0.0035391 0.0012172 0.0011173
0.0014145 -0.0008329 0.00057838 -0.0012982 0.00022227 -0.0020928 -0.00050584 0.0036665
0.24139 -0.074035 -0.0019797 -0.0040143
7.7837e-05 0.0011086 0.00069841 8.3752e-06 0.0029364 0.00034528 0.0010683 0.00094479
-0.0019812 -0.0040007 0.23584 -0.017733
2120000000 0.039085 -0.18563 -0.0039517 0.0067823 0.0025772 -0.0025315 0.0029789 0.0019562
0.00027742 -0.0015882 0.00066909 0.00018065
-0.0039814 0.0067781 0.2177 0.007118 0.006383 0.0046962 0.0011762 -0.0012072
-0.00098974 -0.0019009 0.00016005 -0.0010081
0.0025837 -0.0025355 0.0063987 0.004616 -0.043467 -0.19382 -0.00058392 0.0009511
-0.0016264 -0.001429 0.0006184 -0.0022348
0.0028523 0.0018332 0.0011722 -0.001303 -0.00056786 0.00094302 -0.038027 -0.16274
-0.0011802 0.0054917 0.001392 0.0013415
0.00020832 -0.0016046 -0.0010198 -0.0019313 -0.0016667 -0.0015049 -0.001191 0.0053064
0.2232 -0.10871 -0.00594 -0.0014318
0.0006041 0.00019552 0.0001291 -0.0010406 0.00060285 -0.0022853 0.0014954 0.0014148
-0.0058969 -0.0014747 0.21387 -0.03339
2180000000 -0.00084546 -0.17162 -0.0022359 0.010011 0.00072961 -0.0023274 0.0027824 -0.00038305
-0.00014365 -0.0011982 0.0011642 5.9374e-05
-0.0022388 0.010031 0.19803 -0.011167 0.0074238 0.0040623 -0.00078103 -0.0016575
-0.0019473 0.00039485 0.00015638 0.00014173
0.00072048 -0.0023677 0.0074871 0.0040112 -0.064258 -0.16904 0.0008247 0.0012727
-0.0010428 0.00021824 0.00058011 -0.0021119
0.0028399 -0.00028912 -0.00080674 -0.001648 0.0007853 0.0011654 -0.076731 -0.13621
-5.4296e-05 0.0072049 0.0021298 0.00019816
-0.00010537 -0.0011013 -0.0019122 0.00044104 -0.0010304 0.0001923 -0.00024735 0.0073808
0.19594 -0.13919 -0.0059249 0.0022893
0.0011202 -1.4601e-05 0.00019568 9.6359e-05 0.00053808 -0.0020375 0.0020031 0.00017188
-0.0060516 0.0023027 0.19792 -0.048042
2240000000 -0.030157 -0.14737 0.0022793 0.011392 -0.0004227 -0.0029461 0.0017665 -0.0021835
-0.0018467 -0.00053107 0.00041817 -0.0018343
0.0022281 0.011424 0.17786 -0.017566 0.0084091 0.00062941 -0.00093367 -0.00047927
-0.00063121 0.00096351 -0.00084563 -0.00057919
-0.00044239 -0.002945 0.0084074 0.00055928 -0.081208 -0.14463 0.0014218 -0.0015246
-0.001012 0.00022649 -0.0024972 -0.0014242
0.001682 -0.0021931 -0.00092218 -0.00044409 0.0014164 -0.0014634 -0.11155 -0.10755
0.0014648 0.008869 0.0015824 -0.00054411
-0.0019314 -0.00052247 -0.00063058 0.00096579 -0.00098128 0.00018196 0.0017211 0.0087799
0.16488 -0.15782 -0.0055714 0.0051855
0.00046201 -0.0018413 -0.00083324 -0.00062222 -0.0025102 -0.0014431 0.0015105 -0.00056775
-0.0055138 0.0051882 0.17451 -0.057912
2300000000 -0.05759 -0.11958 0.007728 0.0093761 -0.0012729 -0.0022515 -0.00038457 -0.0014903
-0.0009305 0.00087533 -0.00091889 -0.00076839
0.0077565 0.0093932 0.15614 -0.02663 0.008711 -0.0016574 -0.00094576 0.00053299
-0.0001858 0.0014363 5.7015e-06 0.0007328
-0.0012815 -0.0021895 0.0087229 -0.001739 -0.093682 -0.12075 -0.00034554 -0.0010902
4.2724e-05 0.0018219 -0.0018566 0.00098196
-0.00036015 -0.0014322 -0.0009549 0.00054916 -0.00033099 -0.0012303 -0.13325 -0.070722
0.0049105 0.0093787 0.00089 -0.0019613
-0.00084066 0.00081096 -0.00016896 0.0014238 -3.1504e-05 0.0017955 0.0050493 0.0093013
0.12664 -0.1785 -0.0032043 0.0084791
-0.0010035 -0.00080177 4.5957e-05 0.00070703 -0.0018934 0.0009441 0.0009202 -0.0016483
-0.0032583 0.0084523 0.15797 -0.058824
2360000000 -0.073793 -0.087628 0.010898 0.0083643 -0.0010784 -0.0019301 -0.0013327 -0.00077091
-0.00041922 0.0010643 -0.0015769 -0.00028788
0.010855 0.0083932 0.14673 -0.026261 0.0084249 -0.0046896 -0.0008331 0.0010275
0.0016486 0.00048449 0.00012417 -0.00014837
-0.0011147 -0.0018671 0.0083957 -0.0047751 -0.10291 -0.098558 -0.0023005 -0.00086436
0.0011563 -4.0578e-05 -0.00094115 0.0017626
-0.0013949 -0.00086801 -0.00083208 0.0010368 -0.0023083 -0.00079174 -0.1506 -0.037112
0.0083289 0.0087234 0.0010248 -0.0017644
-0.00049662 0.0010219 0.0016436 0.00046556 0.0012063 -4.6087e-05 0.0084157 0.0087526
0.095628 -0.18118 0.00079752 0.0088794
-0.0014976 -0.0002777 0.00015092 -0.00014494 -0.00098584 0.0017996 0.0010956 -0.0019361
0.00082984 0.0088176 0.13629 -0.061558
2420000000 -0.082229 -0.059931 0.014224 0.0028667 -0.0032903 -0.0012623 -0.0008796 0.0002238
0.0013438 0.0010018 -0.0011335 0.0016915
0.014262 0.0028344 0.12855 -0.026703 0.0049002 -0.0066461 0.0014368 0.0010805
0.00090333 -0.0013524 -0.0001882 -0.00018068
-0.0033554 -0.0012485 0.0048511 -0.0067166 -0.11598 -0.078226 -0.0017564 0.0012108
-0.00011438 -0.00047827 0.00050489 0.0026035
-0.00076082 0.00027092 0.0014522 0.0010701 -0.0018292 0.0011811 -0.16009 0.0069914
0.011954 0.0067787 -0.0001204 -0.0028247
0.0014316 0.0010648 0.0008732 -0.0013333 -0.0001958 -0.00045201 0.011811 0.006714
0.056031 -0.1812 0.0022271 0.0089928
-0.0011957 0.0016834 -0.00020995 -0.00018565 0.00046823 0.0025803 -0.00032324 -0.0027618
0.0022619 0.0090231 0.11793 -0.056802
2480000000 -0.082563 -0.028351 0.014075 -0.0026232 -0.0019028 -0.00035173 -0.00079041 0.0012755
0.0014969 -0.00073049 3.4379e-05 0.0015965
0.014054 -0.0025942 0.13014 -0.026555 0.0031814 -0.0089529 0.0010986 6.9705e-05
-0.00074826 -0.00085634 -0.00016157 -0.00010404
-0.0019112 -0.0003324 0.0031081 -0.008959 -0.11906 -0.058105 -0.00046955 0.0028869
-0.00022729 -0.00072774 0.0016844 0.00097723
-0.00074989 0.0012992 0.0010695 7.0307e-05 -0.00049515 0.002889 -0.16132 0.04566
0.015549 0.0019768 -0.0014077 -0.0023952
0.0014953 -0.00073698 -0.00077399 -0.00084813 -0.00023457 -0.00071104 0.015467 0.0018698
0.021581 -0.17442 0.0055424 0.0073212
0.00015341 0.0015399 -0.00014147 -0.00012264 0.001718 0.0010116 -0.0011465 -0.0024025
0.0055638 0.0072634 0.099892 -0.052997
2540000000 -0.086539 -0.0012692 0.011758 -0.0066387 -0.0027048 0.0010344 0.00044953 0.0011995
-0.00045593 -0.0015861 0.00075015 0.0016152
0.011764 -0.0066044 0.11703 -0.017792 -0.00089951 -0.0080963 0.00055092 -0.0013618
-0.0017338 9.8336e-05 -0.00064593 0.00040215
-0.0026937 0.0011069 -0.00096407 -0.0081112 -0.12577 -0.03456 0.0016348 0.0023461
-0.001328 8.8605e-05 0.0015901 -0.00085192
0.00049556 0.0010868 0.00059945 -0.0014177 0.0015981 0.0024495 -0.15986 0.086281
0.015505 -0.0042518 -0.0021254 -0.0021882
-0.00047432 -0.0015795 -0.0016736 8.924e-05 -0.0012572 0.00010916 0.015487 -0.0043447
-0.0075569 -0.15943 0.0080714 0.0056813
0.0007448 0.0015841 -0.00068688 0.00039952 0.0015729 -0.00083408 -0.0023441 -0.0021786
0.0081235 0.0057014 0.085394 -0.039211
2600000000 -0.079069 0.023773 0.0084341 -0.010016 -0.0013699 0.0027774 0.00094415 -0.00021806
-0.00097957 -0.00069805 0.0019506 0.00041539
0.0084574 -0.0099886 0.11172 -0.032709 -0.0032568 -0.0064269 -0.00050261 -0.00079579
-0.00032645 0.0016731 -9.7921e-05 0.00069446
-0.0013782 0.0028175 -0.0033007 -0.0063973 -0.13052 -0.0094288 0.0029373 0.00027487
0.00010524 0.0014741 0.0012612 -0.0015446
0.00096823 -0.00029502 -0.00043342 -0.00078882 0.0028547 0.00021084 -0.14452 0.12081
0.012963 -0.0093474 -0.0031745 -7.8407e-05
-0.00092463 -0.0007299 -0.00026688 0.0016915 6.7237e-05 0.0015303 0.012817 -0.0093753
-0.043139 -0.1403 0.0093907 0.005167
0.0020111 0.00050983 -0.00013666 0.00072339 0.0012984 -0.0015862 -0.003059 0.00010639
0.009439 0.0051802 0.077028 -0.025226
2660000000 -0.073123 0.049564 0.0044869 -0.011856 -0.00028164 0.0012104 4.2397e-05 -0.00012988
-0.0024316 0.00019664 0.0013615 -0.00086679
0.0044875 -0.011789 0.11965 -0.028377 -0.0047975 -0.0048003 -0.0013579 -0.00032982
0.00032652 0.0018187 0.0005381 0.00083114
-0.00026096 0.0012253 -0.0048129 -0.0047455 -0.1295 0.011193 0.00195 -0.0015383
0.00060477 0.00052105 -0.0010055 -0.001516
8.0414e-05 -0.00013267 -0.001379 -0.00032638 0.0019102 -0.0014944 -0.12289 0.15288
0.0083754 -0.012481 -0.0024759 0.00098702
-0.0023723 0.00024068 0.00036245 0.0017988 0.00059367 0.00050312 0.00848 -0.012373
-0.064762 -0.1201 0.010726 0.00068329
0.0013266 -0.0010184 0.0005584 0.00079562 -0.00095822 -0.0014713 -0.0024833 0.00078701
0.010729 0.0006276 0.072734 -0.0055953
2720000000 -0.061876 0.068259 0.00017251 -0.011851 -0.00018529 0.0029874 -0.00023566 0.00012923
-0.0019746 0.0021492 0.00037486 -0.0016506
0.00016663 -0.011845 0.10504 -0.031573 -0.0052344 -0.0013881 -0.0015101 0.00054053
0.0018017 0.00045989 0.00078934 -0.00020911
-0.00020998 0.0030516 -0.0052697 -0.0013242 -0.12414 0.040673 0.00044513 -0.0025451
0.00016042 0.00026252 -0.0010055 0.00064808
-0.00031972 0.00011876 -0.0014753 0.00057307 0.00042443 -0.0024624 -0.089177 0.18194
0.0034537 -0.013665 -0.0017214 0.0024525
-0.0019462 0.0022498 0.0018454 0.00040931 0.00022955 0.00034672 0.003111 -0.013707
-0.084951 -0.087778 0.011944 -0.0017542
0.0004288 -0.0015738 0.00079576 -0.00020643 -0.001012 0.00063706 -0.001803 0.0026259
0.011841 -0.0016697 0.076826 0.01279
2780000000 -0.047509 0.087385 -0.0044788 -0.010613 -6.5497e-05 0.0012094 0.00065868 -0.00022925
0.0011162 0.0027068 -0.00076781 -0.0016403
-0.0044537 -0.010626 0.10391 -0.043427 -0.0042053 6.4913e-05 -0.00012528 0.0017234
0.0016735 -0.0011817 3.8026e-05 -0.00026236
-6.7639e-05 0.0011797 -0.0042296 8.19e-05 -0.12094 0.071237 -0.0017282 -0.0018825
1.5174e-05 -0.00028063 -0.00033938 0.00063658
0.00072132 -0.00023601 -0.0001556 0.0017532 -0.0018123 -0.0018854 -0.059336 0.20372
-0.0024721 -0.013574 -0.00069286 0.0019446
0.0012192 0.0026106 0.0016895 -0.001195 -7.6357e-05 -0.00028508 -0.0022827 -0.013408
-0.099763 -0.053815 0.010198 -0.0063283
-0.00079941 -0.0016955 8.3418e-06 -0.00025143 -0.00029303 0.00072517 -0.00065235 0.0017792
0.010262 -0.0064692 0.081003 0.03155
2840000000 -0.031565 0.10296 -0.0077124 -0.0073297 0.0016874 0.0018849 -8.1069e-05 -0.00025459
0.0014859 0.00096454 -0.0017356 0.00033397
-0.0076915 -0.0073316 0.10255 -0.036966 -0.0035522 0.0012722 0.00060942 0.00076185
-0.00010347 -0.0015627 -7.9281e-05 -0.00016232
0.0016402 0.0019378 -0.0035481 0.0012992 -0.11495 0.096869 -0.0016091 0.00022511
6.5902e-05 0.00044235 0.00087732 0.00077281
-0.00011592 -0.00020648 0.00061768 0.00072585 -0.0015903 0.00019232 -0.02257 0.21831
-0.0062683 -0.010972 0.00039378 0.0012086
0.0014297 0.00099332 -8.4407e-05 -0.0016236 4.8577e-05 0.00048405 -0.0063814 -0.011017
-0.10301 -0.02239 0.007943 -0.0078737
-0.0017059 0.00045797 -5.5376e-05 -0.00015728 0.00082727 0.00076071 0.00037446 0.0012044
0.0079004 -0.007751 0.09514 0.046709
2900000000 -0.017061 0.12251 -0.0090079 -0.0030729 0.001739 0.00014717 0.00049509 -0.00090952
0.00191 -0.0011523 -0.00086406 0.00010016
-0.0090104 -0.0030769 0.083292 -0.045036 -0.0013022 0.0027067 0.00096298 0.00015526
-0.00059938 -0.0013793 -0.00025137 3.966e-05
0.0017364 0.00013567 -0.0012658 0.0026989 -0.097585 0.12978 -0.0011427 1.6331e-05
-0.00032429 -0.00079609 0.0017161 -0.00051539
0.00046143 -0.0010012 0.00096067 0.00017689 -0.0011464 -4.564e-06 0.014188 0.22073
-0.0096938 -0.0069702 0.0011353 0.002005
0.0019499 -0.0012853 -0.0006436 -0.0012825 -0.00024887 -0.00088156 -0.0097271 -0.0069658
-0.10158 0.017043 0.0056034 -0.010877
-0.00076736 9.467e-05 -0.00023366 6.0379e-05 0.001575 -0.00050171 0.0010994 0.00208
0.0056872 -0.01099 0.10976 0.052939
2960000000 0.0050579 0.13373 -0.008674 0.00059276 0.00057764 0.0013844 -0.00059986 -0.00080548
-0.00019987 -0.0019101 -0.00087579 0.00028939
-0.0087166 0.0005675 0.092578 -0.044816 -0.00086497 0.0012894 0.0010955 -0.0001118
-0.0012792 -0.0006364 0.00031818 0.00038132
0.00059942 0.0013925 -0.00085047 0.0013138 -0.078274 0.16075 -0.00064082 0.00070951
-9.1963e-05 0.00092118 -2.8943e-05 -0.0021852
-0.00055381 -0.00078847 0.0010634 -0.00012218 -0.0006153 0.00069737 0.056559 0.22689
-0.010274 -0.0016814 0.0014832 0.00052236
-0.00014627 -0.0018774 -0.0012884 -0.00066764 -8.048e-05 0.00092914 -0.010299 -0.0015208
-0.089876 0.049101 0.00075196 -0.011902
-0.00089851 0.0003366 0.00031424 0.00040727 3.4374e-06 -0.0021809 0.0015138 0.00045531
0.00060972 -0.011905 0.13005 0.063901
3020000000 0.023565 0.1473 -0.0064115 0.0038331 0.0014858 -0.00039336 -0.00091556 -6.9024e-05
-0.00077245 0.0005187 -0.00015672 0.00054932
-0.0064192 0.0037961 0.081248 -0.033686 -0.0004732 0.00027956 0.00036606 -0.00098594
-0.0016943 0.00049351 0.0007506 -0.00014803
0.001442 -0.00035534 -0.0004592 0.00028268 -0.057186 0.18561 -0.00025271 0.0010279
0.000804 0.00046155 -0.00075548 -0.0014029
-0.00092507 -7.7057e-05 0.00033306 -0.0010149 -0.00027225 0.0010596 0.095051 0.21934
-0.0090728 0.0015322 0.00049606 0.00046095
-0.00074536 0.00052377 -0.0017586 0.00057913 0.00073604 0.00047295 -0.0090876 0.0015399
-0.071556 0.078675 -0.0026229 -0.010369
-8.232e-05 0.00054016 0.0007855 -0.00014332 -0.00076125 -0.0013989 0.00047392 0.00045287
-0.0025079 -0.010368 0.14972 0.061115
3080000000 0.051191 0.15617 -0.004456 0.0059596 0.0016258 -0.0002055 -0.00070412 -6.4448e-05
-0.00050938 0.00026244 -0.00012638 0.00067246
-0.0044473 0.0059525 0.078593 -0.028363 -0.00018187 0.00068931 -0.00033001 -0.00021123
-0.00029773 0.0011949 1.6729e-06 -0.00057451
0.0016002 -0.00022176 -0.00018187 0.00070713 -0.019876 0.20734 -0.00068104 8.5011e-05
0.0006024 0.0004365 -0.0021826 -0.00044598
-0.00069012 -9.5089e-05 -0.00031703 -0.0002314 -0.00056918 0.00017916 0.12842 0.21123
-0.0062843 0.0051643 0.0017714 0.00040922
-0.00049309 0.00025396 -0.00029424 0.0011679 0.00056319 0.0004567 -0.0063278 0.0052524
-0.044073 0.11053 -0.0070498 -0.0082401
-0.00013566 0.00059622 -1.2405e-05 -0.00050908 -0.0020824 -0.0004568 0.0018425 0.00036591
-0.0070794 -0.0083265 0.16508 0.06745
3140000000 0.079501 0.15869 -0.00099022 0.00742 0.0026162 -0.0015061 -0.0011905 0.00077691
0.0014935 0.00081126 0.00041081 -5.8142e-06
-0.0009663 0.0074606 0.074211 -0.030432 -0.00087936 0.0001196 0.00065479 -8.6754e-05
-1.6247e-05 0.00082088 0.00060134 -0.00042571
0.0025981 -0.0016046 -0.00089205 0.00014623 0.022974 0.22774 0.00019392 0.0014375
0.0015512 -0.00091013 -0.0026474 0.00097529
-0.0011941 0.00075524 0.00067332 -8.8413e-05 7.0311e-05 0.0014616 0.16337 0.1852
-0.0029244 0.0064227 0.00070686 -0.0013381
0.0014166 0.00068965 7.437e-06 0.00086191 0.001582 -0.00084643 -0.0028506 0.0064697
-0.024621 0.1304 -0.0087118 -0.0047245
0.00056068 0.00017591 0.00061907 -0.00042273 -0.0026593 0.00093249 0.00063715 -0.0013568
-0.0086394 -0.0045326 0.18923 0.057703
3200000000 0.11131 0.16895 0.0039566 0.0061856 0.00076724 -0.0027241 -0.00019731 0.0018888
0.00047777 -0.0018485 -9.488e-05 0.00045542
0.0039059 0.0062084 0.084196 -0.028965 -0.00093063 0.00043104 -0.00031725 -0.00082776
0.00064857 0.0011778 -0.00040639 -0.0010486
0.00077439 -0.0027659 -0.00093153 0.00039589 0.067958 0.23211 0.0010761 0.00073037
-0.00019187 -0.0023227 -0.00132 0.0022665
-0.00022397 0.0018543 -0.00030158 -0.00080438 0.0010867 0.0007841 0.18313 0.16288
9.6367e-05 0.0061211 0.00040697 -0.0014446
0.00063164 -0.0017985 0.0006385 0.001165 -0.00029077 -0.0024353 0.00019515 0.0060275
0.015065 0.14895 -0.0095952 -0.00051317
-0.00013151 0.00033306 -0.00041804 -0.000999 -0.0012609 0.0023219 0.00039786 -0.0013991
-0.0096362 -0.00067993 0.20559 0.056363
3260000000 0.14298 0.1606 0.004062 0.0029681 -0.0008258 -0.0026159 0.0010458 0.00090574
8.9291e-05 -0.0017559 5.644e-05 -4.6099e-05
0.0040264 0.0029696 0.092101 -0.032269 -0.0016619 0.0021051 -0.00021492 -0.00027667
0.0010016 -0.0004979 -0.0010906 0.00021742
-0.00080994 -0.0026042 -0.0016344 0.0021195 0.1188 0.2278 0.00039884 -0.00011471
-0.0012259 -0.00088752 0.00072723 0.0019456
0.0011014 0.00093342 -0.00023233 -0.00025605 0.00039431 -0.00012606 0.2107 0.12561
0.0025149 0.005119 -0.00078037 -0.0017962
0.00010613 -0.0018697 0.00097028 -0.0005011 -0.0012285 -0.00092831 0.0025261 0.0051005
0.042694 0.15871 -0.0064638 0.0043448
4.0216e-05 0.00010573 -0.0011256 0.0002313 0.00066042 0.0018533 -0.00089833 -0.0018783
-0.0065257 0.0044846 0.23434 0.045638
3320000000 0.17265 0.15449 0.0069749 0.0010772 -0.00056653 -0.0017823 0.00086931 0.00016559
-0.0016036 -0.0014207 0.00031815 3.0898e-05
0.0068956 0.0010492 0.098551 -0.028525 0.00098445 0.0023892 -0.0002313 -0.00060693
-0.0002757 -0.00014998 -0.00051714 0.00028918
-0.00055167 -0.0017399 0.0010264 0.0024311 0.16658 0.21859 0.00038882 -0.00016917
-0.0011505 -0.00028967 0.00037622 0.00070509
0.00083649 9.7867e-05 -0.00024794 -0.00064248 0.00038863 -0.00010011 0.21845 0.095275
0.0037533 0.0029639 -0.00099767 9.1174e-05
-0.001691 -0.0012838 -0.00027302 -0.00019966 -0.0011499 -0.00027989 0.0037892 0.0031275
0.075343 0.15814 -0.0036573 0.0049474
0.00046427 4.4105e-05 -0.00049155 0.00034894 0.00033267 0.00080282 -0.00074644 0.00025836
-0.0035611 0.0048312 0.25007 0.032505
3380000000 0.2078 0.13815 0.0053513 -0.0019957 -0.0010817 0.00056655 0.0010601 0.0002367
-0.0016409 0.00075429 0.00045584 6.6357e-05
0.0053455 -0.0020315 0.10935 -0.03599 0.00030519 0.0027988 -0.0012643 -0.00058042
-6.282e-06 -7.703e-05 -0.00065833 0.00047963
-0.0010124 0.00057551 0.00033435 0.0028225 0.20831 0.19567 0.00089183 -0.00039376
-0.0019886 0.00073463 0.0007007 0.0014866
0.0011208 0.00027211 -0.0012169 -0.0005281 0.00088441 -0.00038691 0.2333 0.063606
0.0050636 0.0029055 -0.00029607 0.00052171
-0.0016088 0.00069644 -1.3261e-05 4.8433e-05 -0.0019666 0.00065272 0.0051076 0.002593
0.11812 0.14974 -0.00019001 0.0057501
0.00036717 0.00020667 -0.00072133 0.00047173 0.00069358 0.0013894 -0.0006006 0.00036312
-0.00026522 0.0058154 0.27936 0.014083
3440000000 0.23898 0.11656 0.004109 -0.0035594 -0.00065547 -0.0018244 0.00089201 -0.00017072
-0.0015536 0.0015876 0.00077881 0.00017476
0.0041282 -0.003531 0.10311 -0.041064 0.0031345 0.0018415 -0.00099189 0.0011786
-1.6444e-05 0.00024536 9.9475e-05 0.001001
-0.000646 -0.0018102 0.0031129 0.0018099 0.24643 0.16685 -0.00038153 -0.0002052
0.00025263 0.0012282 0.00096689 0.00070151
0.00083306 -0.00017574 -0.0010113 0.0011567 -0.00036141 -0.00014933 0.23446 0.030737
0.0071054 3.465e-05 -0.00039501 -0.00019444
-0.0015602 0.0015971 4.3979e-05 0.00018918 0.00032359 0.0013926 0.0069097 0.00016383
0.14828 0.13852 0.0033459 0.0032267
0.00076961 0.00020953 0.00018121 0.00096952 0.00089428 0.0006733 -0.00016238 -4.9661e-05
0.0033902 0.0033747 0.29586 -0.016012
3500000000 0.27115 0.085199 0.0022705 -0.0041904 -0.0015509 0.0014784 0.001101 -0.00077042
-0.00084772 0.001186 0.00059723 -0.0010708
0.0022757 -0.0042201 0.11554 -0.064764 0.0032986 0.0011109 -0.00044983 0.00065988
0.00041639 -1.1121e-06 8.2167e-05 0.00038357
-0.0014852 0.00155 0.0033075 0.0010902 0.27539 0.13272 4.0419e-05 -0.00033705
-0.0002637 0.00084865 0.0016186 0.00032907
0.0011397 -0.00072472 -0.00045845 0.00069874 6.9549e-05 -0.0004018 0.23926 0.0040024
0.00661 -0.0026783 0.00020789 5.9845e-05
-0.00078056 0.0011739 0.00040008 -2.4369e-05 -0.00031329 0.00080478 0.0067797 -0.0028228
0.19297 0.11097 0.0038109 0.0016036
0.0004093 -0.0010547 9.7604e-06 0.00034127 0.0017444 0.00045571 -1.6056e-05 -7.6545e-05
0.0038711 0.001468 0.31608 -0.042699
3560000000 0.28973 0.051136 0.0004918 -0.0055202 -0.00016946 -0.00063317 0.00064311 0.00018822
0.0017471 0.0016498 -3.7155e-05 -0.0011655
0.00053875 -0.0054841 0.10969 -0.070063 0.005672 -0.0010952 0.00034823 0.00070393
0.00062916 -9.1577e-05 0.00034062 0.00022815
-0.00023239 -0.000607 0.0056855 -0.0011231 0.30286 0.090074 -0.00024881 -0.00017668
0.00075928 0.00063124 0.0013669 -0.0010149
0.00053475 0.0002143 0.00031264 0.00068228 -0.00031192 -0.0001842 0.22969 -0.032191
0.0059054 -0.0054416 -0.00031876 -0.00056959
0.0017045 0.0016826 0.00064472 -9.8783e-05 0.0007259 0.00058238 0.0057587 -0.0054195
0.21431 0.097082 0.0030114 -0.002003
-8.4968e-06 -0.0012144 0.00039399 0.00022206 0.0013413 -0.00085321 -0.00044633 -0.00051483
0.0030587 -0.0019043 0.32735 -0.082671
3620000000 0.30631 0.013509 -0.00087969 -0.0034883 -0.0017732 -0.000109 0.0001828 -0.0018848
0.00011184 0.00062782 -0.000465 -0.00065988
-0.0008314 -0.0034388 0.11032 -0.099219 0.0035657 -0.0040435 0.00026293 0.00055353
-0.00020098 -0.00083496 0.00055977 0.00034205
-0.0018476 -5.7944e-05 0.003543 -0.004113 0.3155 0.045685 -7.0242e-05 -0.00092035
-6.3059e-05 0.00015288 0.00056374 -0.0007394
0.00017674 -0.0018875 0.0003067 0.00053861 6.6663e-06 -0.00091108 0.21863 -0.062662
0.0016596 -0.0073653 -0.0014994 0.00076943
-0.00010171 0.00065641 -0.00025311 -0.00081618 -4.0176e-05 0.00017635 0.0018121 -0.0074726
0.23657 0.054436 0.001375 -0.0018642
-0.00039559 -0.00081924 0.00044751 0.00038413 0.0006423 -0.00073685 -0.0014067 0.00077075
0.0014549 -0.0018558 0.32955 -0.11758
3680000000 0.3105 -0.030958 -0.00318 -0.0037899 -0.00096799 0.0016498 -0.0011388 -0.00019058
0.0012421 -3.8681e-05 -0.0012761 -0.00046025
-0.0032336 -0.003807 0.10604 -0.11632 0.0012059 -0.0046618 0.00082168 0.0003451
-0.00030217 -0.00072954 0.00060188 0.00036997
-0.00092092 0.0016602 0.0011229 -0.0046863 0.32621 -0.0040329 -0.00090865 -0.00051867
0.0012004 0.001085 0.00054231 -0.0018758
-0.0010794 -0.00021196 0.00084516 0.00033573 -0.00081789 -0.00057404 0.20565 -0.096434
0.00029001 -0.0064954 -0.00066047 0.0011332
0.0013306 -0.00023033 -0.00031636 -0.00071273 0.0010622 0.0010573 0.00020266 -0.0064569
0.25681 0.029956 0.00085376 -0.0023808
-0.00119 -0.00027646 0.00061422 0.00034861 0.00061697 -0.0019884 -0.00079772 0.0011923
0.00086851 -0.0022061 0.32895 -0.16224
3740000000 0.31219 -0.066596 -0.0026429 3.142e-05 -0.0021254 0.0024328 7.2838e-05 -0.00077191
-0.00013896 0.00016725 -0.0011905 0.00038598
-0.0025805 4.5196e-05 0.097209 -0.13841 0.00054711 -0.0050355 0.00027001 -0.00026853
-0.00047702 -9.0765e-05 0.000512 0.00022366
-0.0021202 0.0024506 0.00053541 -0.0050653 0.32874 -0.04386 -0.00054386 1.9421e-05
-4.9151e-06 -3.5452e-06 -0.00062789 -0.0012751
9.244e-06 -0.00073951 0.00029623 -0.0002728 -0.00057947 0.00013458 0.18387 -0.12053
-0.0018189 -0.0063221 0.00076119 0.0026341
-0.00028481 0.00022472 -0.00039693 -0.00017019 0.00011594 8.1221e-05 -0.0018293 -0.0063168
0.26223 -0.0093634 -0.0002513 -0.0017245
-0.00095289 0.00032666 0.0005713 0.00015115 -0.00065651 -0.0012412 0.00093672 0.0026764
-0.00041878 -0.0019357 0.3153 -0.20251
3800000000 0.30677 -0.11237 -0.0019895 0.00032757 0.00077453 0.0038063 -0.0011799 -0.0015152
0.0015195 0.00093033 -0.0010033 0.00035962
-0.002077 0.00033114 0.085926 -0.1532 -0.00218 -0.004839 0.00029821 0.0001973
-0.00079027 -0.00047793 0.00088337 -0.00020146
0.00083462 0.0037402 -0.0022312 -0.0048185 0.32481 -0.084839 -0.00052033 0.00037182
0.0010785 7.7576e-05 -0.00085417 -0.0006765
-0.0013119 -0.0015639 0.00026298 0.00018109 -0.00052474 0.00033754 0.17417 -0.14592
-0.0037208 -0.0048302 0.0016162 0.0018616
0.0015213 0.00091439 -0.00085326 -0.00032717 0.0010294 -2.9387e-05 -0.0038244 -0.0046702
0.27499 -0.049387 0.0013266 -0.0015483
-0.0011776 0.00059148 0.00094329 -0.00023746 -0.00079999 -0.00057411 0.0014988 0.0017686
0.0013359 -0.0013769 0.30695 -0.24346
3860000000 0.2954 -0.14413 -0.00067198 0.00069649 0.002735 0.0016968 -0.0020347 0.0011902
0.00071192 -0.0011432 -5.6095e-05 0.0017741
-0.00066554 0.00066595 0.066686 -0.16277 -0.0033135 -0.0047689 0.00054306 -0.00062895
-0.0007453 0.0015493 0.00053231 -0.0010987
0.0026705 0.0018399 -0.0033666 -0.0046666 0.30504 -0.1251 -0.00081389 0.00077714
0.00026791 -0.00082607 -0.000702 1.4715e-05
-0.0019764 0.0010511 0.00058196 -0.00065601 -0.00085353 0.00077612 0.1461 -0.16075
-0.0028448 -0.0047584 0.0019521 0.00072886
0.00052621 -0.0011745 -0.00071918 0.0015205 0.00024749 -0.00063895 -0.002655 -0.0049112
0.2719 -0.08164 -6.5279e-05 -0.0022442
-0.00010836 0.0015706 0.00056834 -0.0011374 -0.00066581 -8.9989e-05 0.0019417 0.0007944
-2.3051e-05 -0.0026419 0.28444 -0.28136
3920000000 0.28044 -0.18458 0.0017651 -0.00015431 0.0037449 0.0023708 1.2562e-06 0.00094293
0.00041019 -4.4424e-05 0.00074629 0.0002734
0.0017491 -0.00010998 0.039164 -0.17881 -0.0048344 -0.0030411 -0.00037932 -0.00015873
0.00023742 0.00011462 -0.00050188 -0.0004584
0.0036935 0.0022074 -0.0048628 -0.0030132 0.29864 -0.15802 3.5953e-05 0.0012977
0.001454 -0.0012143 -0.00039571 -0.00028135
0.00014097 0.0010121 -0.00038404 -0.00013722 8.2961e-05 0.0013571 0.12563 -0.17116
-0.0044902 -0.0040643 0.002272 -0.00016393
0.00059066 -0.00016287 0.00030359 0.00015468 0.0013879 -0.0014683 -0.0047119 -0.0039177
0.26156 -0.13002 0.00076115 -0.0021022
0.00061073 0.00019473 -0.00049477 -0.00043266 -0.00036617 -0.00012193 0.0022543 -0.00039057
0.00081791 -0.0017396 0.26159 -0.30904
3980000000 0.2529 -0.22024 0.0016487 -0.0035022 0.0048289 -0.00031437 0.00017732 0.00097005
0.00083695 -0.001645 0.00062425 8.5715e-05
0.0016308 -0.0034562 0.016782 -0.19182 -0.0054266 -0.0012546 0.00071628 0.00059897
0.00074282 0.00031674 -1.3161e-05 -0.0010889
0.0048113 -0.00037217 -0.0054148 -0.0011576 0.26987 -0.18849 0.0014345 0.00014106
-0.0012334 -0.0011186 -0.00056108 -0.00056984
0.0003101 0.0010712 0.00075321 0.0005548 0.0014327 0.00015009 0.089981 -0.19272
-0.0050978 -0.0038522 0.0016431 -0.0013322
0.00077809 -0.0017233 0.00072204 0.00031853 -0.0011494 -0.0010813 -0.0048432 -0.0038916
0.2497 -0.16067 0.00051227 -0.0048024
0.00069635 0.00016593 -4.5003e-05 -0.0010552 -0.00050559 -0.0006554 0.001615 -0.0012493
0.00059385 -0.00504 0.22743 -0.34626
4040000000 0.22555 -0.24565 -0.0010042 -0.0040992 0.0036352 -0.0031257 0.00017964 0.00016092
-0.00067469 -0.00086474 0.00027363 2.4943e-05
-0.000984 -0.0041365 -0.0083251 -0.19908 -0.0047108 6.5602e-05 0.00014264 -0.0010154
-2.0499e-05 9.2196e-05 -0.0012002 -5.5344e-05
0.0035763 -0.0031943 -0.0047163 0.0001074 0.24773 -0.2217 0.00023825 -0.00051525
-0.00064803 -0.00016218 -0.0016354 0.00011108
0.00021477 0.00012828 0.00011048 -0.00096176 0.00016662 -0.00045159 0.067943 -0.18731
-0.0067087 -0.0019545 0.0014645 -0.0005204
-0.00066345 -0.00078508 0.00011464 4.023e-05 -0.00056882 -0.00017442 -0.0069803 -0.001947
0.23563 -0.19401 -0.0018324 -0.0035286
0.00028077 -5.9247e-05 -0.0012677 -9.0374e-05 -0.0016304 0.00017508 0.001507 -0.00062982
-0.0020574 -0.0034855 0.19001 -0.36481
4100000000 0.19501 -0.26948 -0.0037 -0.0028048 0.0010246 -0.0036009 -0.00017251 -1.6266e-05
0.0002719 -0.0016102 0.00043944 0.00026741
-0.0036805 -0.0028389 -0.034246 -0.20221 -0.0046407 0.00097213 -0.00014586 -0.00025627
0.0005928 0.00019668 -0.00039266 0.00022193
0.00091975 -0.003596 -0.0045886 0.0010664 0.22558 -0.24837 0.0003353 -0.00012004
-0.00075876 -0.00044087 -0.0013209 0.00023392
-0.00018022 2.6167e-05 -0.00015398 -0.00030178 0.0002979 -0.00010769 0.034625 -0.201
-0.0066799 0.00096069 0.001128 -0.00148
0.00032843 -0.0017004 0.00056009 0.00026486 -0.00071958 -0.00038504 -0.0064603 0.0010205
0.21746 -0.21822 -0.0025195 -0.0043266
0.00053017 0.00050193 -0.00034077 0.00023828 -0.00134 0.00023968 0.0011284 -0.0013893
-0.002302 -0.0044249 0.15643 -0.39056
4160000000 0.16556 -0.28618 -0.0038048 -0.0017045 -0.00046811 -0.0033676 0.00062251 -0.00017963
-0.0036641 -0.00071087 0.0009354 -0.00065604
-0.003905 -0.0016515 -0.059827 -0.19813 -0.0047056 0.0026485 -0.0004194 -0.00042218
0.00021962 -0.00018036 -0.00098924 0.00033311
-0.00054363 -0.003388 -0.0047143 0.0027147 0.19304 -0.2636 0.00050485 -0.00033561
-0.00094928 -0.00017951 -0.0011283 0.00077628
0.00063884 -0.00023926 -0.00047142 -0.00032824 0.00055545 -0.00032095 0.010389 -0.18831
-0.0053081 0.0015805 0.00070777 -0.0019509
-0.0037369 -0.00053343 0.00023787 -0.0002626 -0.0010231 -0.0001592 -0.005486 0.0015307
0.18191 -0.25374 -0.004809 -0.003129
0.00076955 -0.00069732 -0.0010234 0.00028242 -0.0010883 0.00077265 0.0009106 -0.0020304
-0.0049248 -0.0030717 0.10759 -0.39989
4220000000 0.13732 -0.30171 -0.0045765 0.00022411 -2.8302e-05 -0.0035612 -0.00016392 -8.2431e-05
-0.00072998 0.0010454 0.00041638 -0.0015167
-0.0045534 0.00022692 -0.096254 -0.1878 -0.0022129 0.0032465 -0.00021049 -5.9607e-05
0.00020272 -8.6933e-05 -0.00073198 0.0010167
-0.00015432 -0.0035652 -0.0021661 0.0032753 0.16299 -0.2895 0.00016765 -8.3163e-05
0.00012665 0.00010621 1.8896e-05 0.0012995
-0.00013023 -0.00020776 -0.0002006 -8.1541e-05 7.6095e-05 -2.8365e-05 -0.013151 -0.18681
-0.0047347 0.0023469 5.8232e-05 -0.0024969
-0.00075381 0.0010625 0.00029489 -1.4409e-05 0.00020857 6.543e-05 -0.004831 0.0024494
0.16536 -0.27473 -0.0045979 -0.0025781
0.00046991 -0.0013721 -0.00071184 0.00098555 -0.00011335 0.0013266 -0.00022464 -0.0023573
-0.0045216 -0.0024989 0.07898 -0.41242
4280000000 0.10622 -0.31058 -0.0029504 0.0018393 -0.001846 -0.0041413 -0.00040495 0.00058176
-0.00044009 0.0014492 -0.00034472 -0.0002982
-0.0029752 0.0018388 -0.12145 -0.19153 -0.0027036 0.0028818 -0.00082649 -0.00030674
0.00035325 0.00015616 0.00035766 0.0007051
-0.0018288 -0.004103 -0.002732 0.0029517 0.13304 -0.29681 0.00074252 -0.00014042
-0.00079524 0.00098423 -0.00021792 0.00075999
-0.00031705 0.00068949 -0.0008545 -0.00032536 0.00085151 -8.6153e-05 -0.05103 -0.17155
-0.0050365 0.0025368 -0.00062019 -0.0021403
-0.00033396 0.0013866 0.00030518 4.9538e-05 -0.00082277 0.0009116 -0.0047979 0.0024638
0.11638 -0.29515 -0.0065575 -0.00045507
-0.00063532 -0.00030553 0.00045978 0.0006816 -0.00020909 0.00077108 -0.00047608 -0.0020945
-0.006636 -0.00048134 0.029053 -0.41764
4340000000 0.078975 -0.31951 -0.001835 0.002128 -0.0022022 -0.0014954 0.0002474 0.00051149
0.00023493 0.00051276 -0.00025641 -0.0011014
-0.0018729 0.0020897 -0.14164 -0.16554 -0.0021578 0.0037558 -3.8361e-05 0.00059858
-0.00029992 -0.00049461 0.0004589 0.00053474
-0.0022482 -0.0015032 -0.0021168 0.0037747 0.097113 -0.31357 -0.00038587 -0.00093491
4.2514e-05 0.001089 0.00077831 0.0019585
0.00018108 0.00045628 2.725e-05 0.0006513 -0.00038503 -0.00090176 -0.068775 -0.16913
-0.0045001 0.0040982 -0.0014692 -0.0022824
0.00018996 0.0006626 -0.00026271 -0.00045506 0.00017556 0.00086404 -0.0047419 0.0040362
0.088459 -0.31804 -0.004553 0.0019844
-0.00025864 -0.0011365 0.00047206 0.00047107 0.00073348 0.0019169 -0.001535 -0.0022824
-0.0046346 0.0019736 -0.0056953 -0.41099
4400000000 0.047435 -0.3248 -0.0008775 0.0017364 -0.0023438 -0.0016933 0.0009395 0.0012912
0.00015786 0.00075579 -9.5398e-05 -0.00055466
-0.00086484 0.0016979 -0.17037 -0.15552 -0.0015939 0.0041026 -0.00038092 0.00050384
-4.7796e-05 -0.00052761 0.00067884 0.00040049
-0.0023588 -0.0017032 -0.0015428 0.0041072 0.067323 -0.31941 -8.9437e-05 -0.00020516
0.00046456 -3.3074e-05 0.0010041 0.0011921
0.0010222 0.0013378 -0.00043363 0.0005604 -6.1564e-05 -0.00017743 -0.093405 -0.15609
-0.0033234 0.0051299 -0.0021569 -0.0015829
0.00016223 0.00063443 -1.1373e-05 -0.00056525 0.00044181 0.00012214 -0.0030862 0.005108
0.055309 -0.32772 -0.0047771 0.00093523
-0.00014416 -0.00046514 0.00069675 0.00037848 0.0010179 0.0012462 -0.00209 -0.0015439
-0.0045815 0.00091828 -0.050871 -0.41573
4460000000 0.01223 -0.32422 -0.00041543 0.00040271 -0.0041687 -0.001052 0.0014423 -0.00063839
-0.00045185 0.0011703 -0.0011078 -0.00013411
-0.00041817 0.00040088 -0.19214 -0.12593 -0.00055346 0.0048419 -0.00031605 0.00073415
-0.00045743 -0.00028069 0.00050695 -0.00063428
-0.0041265 -0.00099157 -0.00051503 0.0048447 0.042495 -0.32596 -0.00061379 -0.00060856
0.0004887 0.00049269 0.001902 0.00072273
0.0013909 -0.00065746 -0.00027515 0.00069493 -0.00054839 -0.00064394 -0.10646 -0.13472
-0.001898 0.0066983 -0.0022624 -0.00098783
-0.00050712 0.0012239 -0.00052318 -0.00026033 0.00052683 0.00033127 -0.0019119 0.0065001
0.019501 -0.3209 -0.0044368 0.0032922
-0.00097405 -0.00023142 0.00050889 -0.00066131 0.0018332 0.00067538 -0.0022851 -0.00099887
-0.0046081 0.0034613 -0.090914 -0.39684
4520000000 -0.012068 -0.32477 -0.00029903 -0.00039195 -0.003812 0.00019904 0.00065245 -0.00015075
0.001579 2.6915e-05 -0.00057942 0.00093814
-0.00028685 -0.00042698 -0.21672 -0.1087 0.0007253 0.0050014 0.00060403 0.00078496
-0.00018149 0.0001342 7.0389e-05 -0.00014025
-0.0038275 0.00029013 0.0008277 0.0049752 0.011363 -0.32393 -0.0010956 0.00064454
0.00096557 -0.00090906 0.0016391 -0.00079972
0.00069608 -0.00019043 0.00058892 0.00077155 -0.0011282 0.00062321 -0.12457 -0.12525
-0.00015921 0.00611 -0.0028878 -0.00023827
0.0016207 3.901e-05 -0.00026619 0.00011575 0.00086338 -0.0008175 -0.00028886 0.0062879
-0.029731 -0.33114 -0.002964 0.0032318
-0.00062892 0.00091096 0.00013516 -0.00014418 0.0016536 -0.00083348 -0.0028384 -0.00014253
-0.002561 0.0031799 -0.11927 -0.39472
4580000000 -0.049623 -0.3174 -0.0012904 -0.00069005 -0.0031341 0.0026356 0.00071169 -0.00035742
0.00020042 7.8026e-05 -0.00051466 0.00076169
-0.0012678 -0.00066626 -0.23493 -0.081913 0.0012387 0.0042921 0.00058091 -0.00011558
6.5999e-06 0.00018596 0.00013059 -0.00020816
-0.0031618 0.0026401 0.001273 0.0042906 -0.020235 -0.32095 -0.00015628 0.00054279
-0.00055697 -5.4169e-05 0.0016412 -0.00092147
0.00070796 -0.00034572 0.00057045 -0.00013699 -8.7425e-05 0.00053707 -0.1349 -0.10048
0.0016988 0.0052942 -0.0029052 0.0012636
9.0184e-05 4.0386e-05 8.732e-06 0.00015744 -0.00051821 -6.8216e-05 0.0019336 0.0053156
-0.054835 -0.33484 -0.0024944 0.0040561
-0.00038009 0.00078392 4.4136e-05 -0.00020407 0.0017307 -0.00089353 -0.0028529 0.0011774
-0.0028943 0.0038836 -0.16502 -0.36513
4640000000 -0.075161 -0.31118 -0.0025208 -0.0015962 -0.0030352 0.0028202 0.00050213 -0.0013954
0.0014482 -0.00019236 7.1483e-05 0.0010364
-0.0025166 -0.0015751 -0.24512 -0.054263 0.0018357 0.0037395 0.00072487 0.00034785
-0.00013666 0.00025559 -6.6748e-05 -0.00070857
-0.0029588 0.0028777 0.0018627 0.0036601 -0.044912 -0.31525 0.00029023 0.00080359
0.0012086 0.00010178 0.00039047 -0.0022109
0.00047562 -0.0013629 0.00075499 0.00031884 0.0002171 0.00079567 -0.14035 -0.086015
0.0037343 0.00399 -0.0023587 0.0017323
0.0016062 -0.00024499 -0.00015724 0.00025102 0.0011834 4.5083e-05 0.0036691 0.0038174
-0.086935 -0.31817 -0.0025021 0.0039697
7.3972e-05 0.00098727 8.8753e-05 -0.00070258 0.00035093 -0.0020757 -0.0023586 0.0017747
-0.002448 0.0041723 -0.18321 -0.35454
4700000000 -0.1032 -0.30639 -0.004068 3.8792e-05 -0.0014745 0.0045186 -0.00087748 -0.00092877
0.0012846 -0.00081499 0.00098875 0.00085985
-0.0040389 9.5772e-05 -0.25684 -0.035503 0.0027563 0.0039717 0.00050952 -0.00053523
3.1031e-05 0.00034051 -0.00012579 3.4598e-05
-0.0014661 0.0045635 0.002807 0.0039145 -0.075579 -0.30888 -3.6879e-05 0.00048772
0.00026418 5.4843e-05 2.3235e-05 -0.0014566
-0.00091253 -0.00089253 0.00044918 -0.00052735 -1.3246e-06 0.00050009 -0.157 -0.06526
0.0032226 0.0015521 -0.0014175 0.0022912
0.0011979 -0.00088095 4.1552e-05 0.00031055 0.00021833 -6.8649e-05 0.0032261 0.0015916
-0.12583 -0.30856 -0.0012459 0.0040589
0.0010141 0.00086961 -0.00016622 0.00010471 -5.1841e-05 -0.0014387 -0.0013786 0.0023176
-0.0011289 0.0038963 -0.227 -0.32565
4760000000 -0.13315 -0.29106 -0.0046783 0.0013059 0.00083145 0.0045769 -0.00061719 -0.00060265
0.00018217 -0.0011771 0.00085713 -0.00051631
-0.0046731 0.0013368 -0.2521 0.0067689 0.0032087 0.003119 -2.889e-05 -0.00062831
0.00031844 0.00028013 0.00011693 -0.00012947
0.00087007 0.0045933 0.0032367 0.0030363 -0.10637 -0.29471 0.000751 0.00037334
0.0011837 -0.00024013 -0.0012956 -0.0011355
-0.00064194 -0.00063112 -1.5655e-05 -0.00067652 0.0007433 0.00034326 -0.1511 -0.048572
0.0026965 0.00107 -0.00056365 0.0027356
0.00016922 -0.0011189 0.00031613 0.00025667 0.0012398 -0.00016956 0.0027158 0.0011723
-0.15801 -0.29061 -0.00049078 0.0045248
0.00084958 -0.0004894 0.00015319 -0.00015851 -0.0012301 -0.0010336 -0.00061406 0.0027236
-0.00062912 0.0044483 -0.23815 -0.30322
4820000000 -0.16023 -0.27707 -0.0049046 0.0027446 0.0015643 0.0029616 -0.00087532 -0.00045253
0.00022871 -0.00091915 0.00032705 -0.00046445
-0.0049111 0.0027334 -0.26373 0.029073 0.0042784 0.0030856 -7.3576e-05 -0.00037156
0.0002906 5.6776e-05 -0.00023445 -0.00045387
0.0016541 0.0028889 0.0043847 0.0030424 -0.13334 -0.29035 0.00051932 -0.00027628
0.00051886 -0.00091915 -0.0010875 -0.00022543
-0.00089273 -0.00043283 -9.4796e-05 -0.00034799 0.00050926 -0.00031268 -0.16633 -0.031108
0.0015915 -3.1337e-05 0.00017301 0.0029328
0.00016396 -0.00097577 0.00028833 5.4041e-05 0.00053813 -0.00090261 0.0016199 -6.866e-05
-0.19624 -0.27237 0.00011865 0.003843
0.00021814 -0.00041546 -0.00028291 -0.00046351 -0.0011023 -0.00025966 0.00013233 0.0029831
0.0002768 0.0039613 -0.27522 -0.27305
4880000000 -0.19122 -0.25709 -0.0041447 0.0045658 0.0021352 0.0030731 -0.0014504 0.00020808
-0.0007339 -0.0009176 0.00044548 -5.3321e-05
-0.0041173 0.0045782 -0.25505 0.070731 0.0047233 0.0014608 -0.00035334 -0.00018668
3.804e-05 8.153e-05 -0.00011577 -3.689e-06
0.0021608 0.0030789 0.0046994 0.0014145 -0.15218 -0.27686 0.00038427 -0.00036412
-0.0003546 -0.0016099 -0.00058753 -2.6321e-05
-0.0014202 0.00018564 -0.00035398 -0.00021913 0.00037669 -0.00032801 -0.15938 -0.012417
0.00096221 -5.0073e-05 0.00098557 0.002581
-0.00084368 -0.00082749 2.716e-05 7.2783e-05 -0.00034961 -0.0015553 0.00099717 -0.00012617
-0.22415 -0.25558 0.00082268 0.0033959
0.00050619 -0.00013543 -0.00010802 -1.6687e-05 -0.0006096 -2.4245e-05 0.0010844 0.0025558
0.00064422 0.0033197 -0.28694 -0.24369
4940000000 -0.21201 -0.23923 -0.0028065 0.0065769 0.0028837 0.0012233 -0.00034124 0.00070099
-0.0008668 -0.00053709 5.6667e-05 -0.00072612
-0.0028433 0.0065532 -0.26645 0.096446 0.0057633 0.0011052 -8.544e-05 -5.4133e-05
0.00028783 -0.00032471 -0.00039143 0.00022239
0.0028705 0.0011058 0.0057701 0.0010184 -0.17191 -0.25366 0.00017161 -0.00046945
-0.0011777 3.6156e-08 -0.00045682 0.00018183
-0.00024593 0.00074854 -6.2444e-05 -5.2713e-05 0.00020856 -0.00047112 -0.16685 -0.0031654
-0.00023151 0.0003923 0.0019357 0.0019273
-0.00085068 -0.00056811 0.00027586 -0.0003136 -0.0011946 1.1307e-05 -0.00037163 0.00043433
-0.247 -0.22637 0.00043388 0.0030102
3.4819e-05 -0.00072863 -0.00038238 0.00019547 -0.00044682 0.00022562 0.0018944 0.0019367
0.00072879 0.0031468 -0.31008 -0.21702
5000000000 -0.23235 -0.21495 6.1206e-05 0.0072709 0.0031156 0.0017196 -0.00019482 0.00071482
-0.0006459 0.00042128 -0.00022484 -0.00078153
6.1207e-05 0.00723 -0.25257 0.11392 0.0057413 -0.00079065 -0.00028641 -0.00011949
-0.0002561 -0.00050577 -0.00015579 -2.0173e-05
0.0031597 0.0017425 0.0057229 -0.00087848 -0.20176 -0.23898 -0.00057415 -0.00079738
-0.00063085 -6.068e-05 -0.0001564 -0.00015313
-0.00021192 0.00063135 -0.00027503 -0.00011831 -0.00051388 -0.00080298 -0.16113 0.021134
-0.00059337 0.0017302 0.0022732 0.0011093
-0.00052222 0.0004789 -0.00026605 -0.00052162 -0.00067915 -0.00011998 -0.00041477 0.0018618
-0.27332 -0.20377 0.00078695 0.0039426
-0.00017518 -0.0008818 -0.00019152 -5.0197e-05 -0.0002081 -0.00019359 0.0023677 0.0011018
0.000554 0.0037091 -0.32236 -0.18286
5060000000 -0.25334 -0.18713 0.0020497 0.0068324 0.0032526 -0.00032566 0.00018038 0.0006205
-0.00035438 -0.00012611 -0.00038991 -0.00013242
0.0020382 0.0068768 -0.23477 0.15056 0.0050697 -0.0020632 -1.864e-06 0.00022172
-0.00040156 0.0001259 -0.00031966 0.0002744
0.003188 -0.00036677 0.0050486 -0.0021228 -0.21546 -0.2178 -0.00039991 0.00041507
-0.00083646 0.00041949 -0.0011144 6.2385e-05
0.00017632 0.00066664 1.0296e-05 0.00022914 -0.0003807 0.00043188 -0.16269 0.028393
0.00027468 0.0032126 0.0019151 0.00053524
-0.00042895 -0.00014744 -0.00043152 0.00017328 -0.00087849 0.00038621 0.00020431 0.0031503
-0.28401 -0.17321 0.0018723 0.0033751
-0.00051123 -9.5187e-05 -0.00029566 0.00027508 -0.001105 4.8096e-05 0.0018307 0.00053344
0.0019516 0.0036485 -0.33474 -0.15407
5120000000 -0.26905 -0.16175 0.0035368 0.0057067 0.0030103 -0.0005325 0.00042058 0.00070246
-0.00025821 0.00078538 -0.00042911 0.00018975
0.0034849 0.005697 -0.22913 0.17695 0.0047873 -0.002735 8.5836e-05 0.00020377
9.5344e-05 3.3707e-05 0.00012609 0.00016965
0.0030472 -0.0006371 0.0047145 -0.0028 -0.22999 -0.20261 -1.9911e-05 0.00014581
-2.9901e-05 0.0010226 -0.0010704 0.0007143
0.00044473 0.00063311 0.00010862 0.00022354 4.9064e-06 0.00015876 -0.15907 0.054684
0.0019021 0.0032826 0.0024442 0.00035118
-0.00018792 0.000827 7.3642e-05 -4.0896e-05 -7.4569e-05 0.00095039 0.0019438 0.0033102
-0.29792 -0.13942 0.0016779 0.0033008
-0.00034679 0.00026486 0.00010591 0.00020581 -0.001135 0.00084563 0.0024559 0.00034994
0.0017601 0.0031343 -0.34675 -0.11983
5180000000 -0.28496 -0.13135 0.0049888 0.0046837 0.0034438 -0.0013682 0.00023664 0.00054398
-0.00031128 0.00044819 -0.00034257 0.00046919
0.00499 0.0046642 -0.20649 0.19983 0.0040518 -0.0038341 -0.00025727 -0.00016964
-3.8644e-05 -0.00012984 -0.00012784 0.00018437
0.0033962 -0.0013631 0.0040032 -0.0039254 -0.24071 -0.16572 -0.00026196 0.00067296
-3.2365e-05 -0.00020056 -0.00035514 0.00090502
0.00025825 0.00060602 -0.00033199 -0.00016555 -0.00029148 0.00066475 -0.15795 0.064334
0.0031759 0.0034483 0.0023459 -0.00068629
-0.00019715 0.00049289 9.8532e-06 -0.00018586 4.9344e-05 -0.00020893 0.0031583 0.0033757
-0.30822 -0.09679 0.0028513 0.003651
-0.00047987 0.000401 -9.1374e-05 0.00019572 -0.00027546 0.00082636 0.0023072 -0.000682
0.0027766 0.0038104 -0.34944 -0.087751
5240000000 -0.29326 -0.10415 0.0052073 0.0033159 0.0026247 -0.002843 0.00062583 -5.4673e-05
-0.00031758 2.1336e-05 -3.7811e-05 0.00057161
0.0051621 0.0033411 -0.19468 0.23697 0.003029 -0.0046083 -4.7302e-05 0.00015739
-0.00016838 -6.5867e-05 0.00024984 0.00032967
0.0026152 -0.0029408 0.002951 -0.0046524 -0.25785 -0.1408 0.00038446 0.00032102
-0.00032838 0.00037572 -1.8815e-05 0.0012917
0.00061546 -9.9091e-05 -3.1185e-05 0.00012627 0.00035026 0.00032308 -0.15842 0.084971
0.003803 0.0020847 0.0017185 -0.0012441
-0.00030359 2.1327e-05 -0.0001666 -5.5377e-06 -0.00028343 0.00044345 0.0038372 0.0020853
-0.3216 -0.056431 0.0035166 0.002505
0.00012855 0.00067601 0.00021963 0.00033454 2.9522e-05 0.0013299 0.0017196 -0.0012717
0.0035994 0.0024691 -0.35525 -0.054938
5300000000 -0.29806 -0.074163 0.0059108 0.0017772 0.0015104 -0.0032359 0.00012516 -0.00031632
0.00047791 0.00054914 0.00016962 0.00023933
0.0059225 0.0017879 -0.18657 0.24174 0.0021073 -0.0053281 -0.00013944 0.00019472
-2.1981e-05 0.0003163 0.00027806 0.00024641
0.0014573 -0.0032636 0.0020318 -0.0053921 -0.2735 -0.11471 0.00033269 -0.00030137
0.00027946 0.00052333 0.00068435 0.00080048
0.00010835 -0.00031885 -0.00014229 0.00023959 0.00030784 -0.00031128 -0.15082 0.09437
0.0052442 0.001352 0.0012675 -0.0015742
0.00049158 0.0006106 -1.8032e-05 0.00027595 0.00032765 0.00053704 0.0052146 0.0012173
-0.33165 -0.029668 0.003725 0.0023223
0.00020832 8.6985e-05 0.00031607 0.0002604 0.00067267 0.00075385 0.0012586 -0.0014636
0.0037417 0.0022369 -0.35097 -0.019062
5360000000 -0.29828 -0.036972 0.0059214 0.00065412 0.00038374 -0.0036362 0.00042862 -1.1013e-05
0.00013673 0.00030408 0.00056608 -0.00014185
0.0058902 0.00069484 -0.14909 0.26321 0.00081493 -0.0054816 8.2361e-05 0.00020344
-0.0001469 6.4815e-05 0.00052308 -4.4561e-05
0.00031669 -0.00361 0.00072453 -0.0054912 -0.27177 -0.08804 0.00038688 0.00037532
0.00035981 0.00042188 0.00080256 0.00051325
0.00041155 1.4409e-05 9.4166e-05 0.00021998 0.00044936 0.0004177 -0.1488 0.1121
0.0056544 -0.0010415 0.00067023 -0.0019621
0.00013524 0.00029926 -0.00010791 8.1445e-05 0.00033722 0.00046717 0.0055806 -0.0010184
-0.32545 0.008432 0.0048079 0.0017633
0.00045717 2.9025e-05 0.00054254 -0.00010697 0.00076837 0.00055278 0.00073911 -0.0021213
0.0046899 0.0016512 -0.34864 0.0095875
5420000000 -0.30075 -0.013771 0.006 -0.0011354 -0.00053535 -0.0035387 -4.5483e-05 -0.0001281
0.00093094 0.00041116 0.00022534 -6.731e-05
0.0060047 -0.0011351 -0.12997 0.28971 2.9394e-05 -0.0054997 8.7528e-05 0.00013621
8.6754e-05 0.0001275 0.00026023 -0.00015219
-0.00056965 -0.0035147 -7.6423e-05 -0.0055182 -0.28733 -0.054968 -0.00014817 -0.0005198
0.00094264 0.0001831 0.0010085 0.00010148
-8.2469e-05 -0.00013534 7.633e-05 0.00014367 -0.00015994 -0.00051236 -0.13741 0.12681
0.0046653 -0.0020712 0.00018008 -0.0018376
0.0008112 0.00037519 8.6338e-05 0.00011117 0.00092371 0.00022591 0.004697 -0.0020966
-0.32947 0.037686 0.0047598 0.00086114
0.00031069 -0.00018601 0.00032206 -0.00011532 0.00092643 5.8962e-05 6.9419e-05 -0.0017807
0.0048727 0.0008795 -0.34139 0.05111
5480000000 -0.2929 0.022782 0.004977 -0.0019493 -0.0019314 -0.0029791 0.00034832 -1.6628e-05
0.00097297 -0.0003181 -8.8155e-05 -1.6522e-05
0.004982 -0.0019565 -0.11545 0.29734 -0.0016323 -0.0057485 3.2458e-05 0.00023191
0.00012943 3.5213e-05 0.00028234 -0.00018726
-0.0019648 -0.0029518 -0.0017158 -0.0057159 -0.29191 -0.032505 -0.00027881 0.00016202
0.0006164 -0.00050992 0.00079609 8.1757e-05
0.00035727 2.6919e-08 3.2238e-07 0.00022083 -0.00034518 0.00017542 -0.13081 0.13787
0.003777 -0.0034608 -0.00018487 -0.0019204
0.00098582 -0.00027205 0.00014595 3.9432e-05 0.00063838 -0.0004837 0.0037497 -0.0034536
-0.31829 0.064201 0.005045 -0.00023273
-0.00011359 1.2173e-05 0.00023367 -0.00019787 0.00086008 -2.5946e-05 -0.00013151 -0.001932
0.0049199 -0.00017968 -0.33165 0.073292
5540000000 -0.28883 0.047864 0.0041041 -0.0026345 -0.0027296 -0.0019068 0.00037601 -0.00039766
0.0001154 -0.00021933 -0.00029879 0.00012411
0.0040956 -0.0026121 -0.074516 0.31463 -0.0026354 -0.0049937 0.00043276 9.4137e-05
5.3177e-05 -0.00020719 -0.00010457 -0.00038743
-0.0027543 -0.0018475 -0.0027537 -0.0049613 -0.29089 -0.011715 0.0002377 -0.00021499
0.00026308 -0.00019369 0.00040598 -0.00024146
0.00037955 -0.00032786 0.00046576 0.00010337 0.00027558 -0.00017443 -0.11922 0.15906
0.0025095 -0.0037893 -0.0011314 -0.0018918
0.00010084 -0.00026543 4.6253e-05 -0.00023358 0.00030213 -0.00023984 0.0024791 -0.0038153
-0.3033 0.099037 0.0047356 -0.0010676
-0.00020135 0.00012276 -0.00011172 -0.00042924 0.00046096 -0.00025123 -0.0011589 -0.0018159
0.0050066 -0.0010997 -0.32396 0.11394
5600000000 -0.27744 0.07599 0.0033512 -0.003588 -0.0025441 -0.0016545 0.0003463 -0.0003947
0.00031256 -0.00033952 0.00013234 0.00046969
0.0033506 -0.0035792 -0.071703 0.32854 -0.0037287 -0.0047108 6.0906e-05 -0.00018901
-8.3758e-05 -2.1215e-05 -0.00024368 -0.00020174
-0.0025667 -0.0016008 -0.0037772 -0.0046343 -0.29005 0.020109 -9.6602e-06 6.7961e-05
0.00024245 -0.00065043 0.00024502 -0.00045965
0.00029828 -0.00046008 8.3941e-05 -0.00019775 -7.3241e-05 5.675e-05 -0.11156 0.15845
0.0017929 -0.0037338 -0.0009867 -0.0010418
0.00027574 -0.000234 -0.00010348 -2.8602e-05 0.0002061 -0.0005476 0.0017811 -0.0037556
-0.29457 0.12744 0.0045988 -0.0016366
7.6243e-05 0.00032355 -0.00023114 -0.00024596 0.0002497 -0.00042925 -0.001042 -0.0010288
0.004387 -0.0017748 -0.30173 0.12899
5660000000 -0.26583 0.098219 0.0030779 -0.003654 -0.0034366 -0.00044196 -0.0003625 -0.00070784
-0.00028315 -0.00062677 0.0002722 -0.00029031
0.0030609 -0.0036249 -0.030208 0.31978 -0.0045501 -0.0030012 -1.9384e-05 -0.00015563
5.5953e-05 0.00010603 -0.00013891 -2.6972e-05
-0.0034579 -0.00034921 -0.0046267 -0.0029221 -0.29042 0.043839 -0.00014018 0.00012433
-0.00039562 -0.00026208 0.00030946 -0.0011097
-0.00036161 -0.00071869 -1.1484e-05 -0.00015078 -0.0001349 0.00010215 -0.096147 0.17848
0.00072219 -0.0041198 -0.0013232 -0.00098968
-0.00025574 -0.00061026 4.3259e-05 6.894e-05 -0.00042183 -0.0002073 0.00066422 -0.0040849
-0.27937 0.15537 0.0038951 -0.0025956
0.00040012 -0.00024504 -0.00014548 -3.4578e-05 0.00029726 -0.0011 -0.0013295 -0.00088204
0.00399 -0.0023492 -0.29342 0.16441
5720000000 -0.25052 0.11952 0.0026443 -0.0042141 -0.0027581 0.00079877 -0.00047352 -0.00024169
-0.00030902 -4.9241e-05 -9.672e-05 -0.00032963
0.0026386 -0.0042138 -0.002139 0.34493 -0.0056945 -0.0026742 7.9385e-05 -7.644e-05
-0.00024484 9.4984e-05 -0.0001865 0.00015474
-0.002751 0.00083534 -0.0057582 -0.0025852 -0.28686 0.075057 0.00017658 6.3155e-05
0.00030345 0.00034041 -0.00014334 -0.00032056
-0.00052098 -0.0002343 6.8569e-05 -9.604e-05 0.00019652 3.3462e-05 -0.080179 0.18027
-0.00019399 -0.0037301 -0.0015112 -0.00032318
-0.00033947 -8.555e-05 -0.00022965 8.9944e-05 0.00026267 0.00022521 -0.00022005 -0.0037532
-0.26768 0.18089 0.0043033 -0.0037539
-0.00010575 -0.0002427 -0.00018737 0.00017591 -9.6223e-05 -0.00030117 -0.0014176 -0.00038713
0.0042232 -0.0040279 -0.26236 0.18259
5780000000 -0.23413 0.13696 0.0014249 -0.0048497 -0.0024094 0.0011987 -0.00067749 0.00013174
-0.00025834 -0.00044977 -0.00019783 -0.00023892
0.0014378 -0.0048377 0.011353 0.33951 -0.0060581 -0.00059015 -6.4231e-06 -0.00024843
2.691e-06 1.6782e-06 2.814e-05 -0.00019199
-0.0023766 0.0012251 -0.0060872 -0.00046752 -0.28326 0.092042 -3.3407e-05 -0.00010448
0.00015277 -0.00011528 -0.00032601 -0.00059187
-0.00066724 0.00012225 4.0608e-06 -0.00017807 -5.5777e-05 -0.00012096 -0.071101 0.19619
-0.00017762 -0.00322 -0.0013209 -1.5931e-05
-0.00026063 -0.00038646 4.8236e-05 -5.2214e-05 0.00016381 -0.00015464 -0.0001827 -0.0032422
-0.25716 0.20253 0.0027553 -0.003834
-0.00024818 -0.00017549 3.7902e-05 -0.00014135 -0.00031886 -0.00059474 -0.0013272 -5.2086e-05
0.0027768 -0.0037085 -0.25359 0.20403
5840000000 -0.22008 0.1581 0.000201 -0.005482 -0.00217 0.0011464 -0.00012091 0.00030326
-0.00040888 0.00033817 -0.00040889 -0.00033335
0.00017689 -0.0054661 0.047132 0.3425 -0.0058784 0.00066112 -0.00020084 1.06e-05
0.00019078 -4.5505e-05 -4.494e-05 0.00020195
-0.0022001 0.0012256 -0.0058817 0.00078639 -0.27569 0.11618 -0.00024428 4.8604e-05
-0.00031172 -0.00066171 -0.00065728 -0.00033393
-8.8378e-05 0.00035337 -0.00023942 -1.2087e-06 -0.00020809 6.9573e-05 -0.048418 0.19904
-0.00083845 -0.0037283 -0.00132 0.00015387
-0.00034566 0.0002735 0.00020581 1.046e-05 -0.00034641 -0.0006765 -0.00092678 -0.0036724
-0.23996 0.21127 0.002168 -0.0042051
-0.00033733 -0.00027442 -4.9668e-05 0.00019362 -0.00056972 -0.0003807 -0.0013746 0.00017082
0.0020603 -0.0043517 -0.21677 0.22861
5900000000 -0.20597 0.16997 -0.0019475 -0.0054161 -0.0021425 0.0025489 -0.00011348 4.7179e-05
0.00030735 -0.00010695 -2.5363e-05 0.00027142
-0.0019033 -0.0054371 0.06723 0.34197 -0.0050094 0.0021792 -3.39e-06 -4.6584e-05
1.6021e-05 -0.00026152 -0.00010437 -6.9212e-05
-0.0020963 0.0025915 -0.0049959 0.002295 -0.25971 0.13129 -1.8804e-05 -0.00014035
-0.00040477 -0.00037391 -0.00085848 -1.8534e-05
-0.00016503 1.133e-05 -2.3649e-05 -1.8524e-05 -7.6952e-05 -0.00014397 -0.040983 0.20951
-0.001318 -0.0035086 -0.0012718 0.0001843
0.00024127 -8.0535e-05 2.3695e-05 -0.00032198 -0.00040754 -0.00036703 -0.0012865 -0.0034599
-0.21369 0.22557 0.0017679 -0.0051214
-0.0001351 0.00021341 -8.7578e-05 -6.6305e-05 -0.00099738 4.9716e-05 -0.0012855 0.00031244
0.0018285 -0.0049585 -0.2029 0.23745
5960000000 -0.1854 0.18291 -0.0030644 -0.0039919 -0.00063141 0.0026232 -0.00011105 0.0001562
-0.00019812 8.1505e-06 -0.00017002 2.4531e-05
-0.0030429 -0.0039972 0.09394 0.34061 -0.0040939 0.0022643 -0.00016496 1.267e-05
-4.7104e-05 2.6228e-05 -1.9911e-06 0.00023984
-0.0005776 0.0026074 -0.0040592 0.0023242 -0.24424 0.15715 -6.9763e-05 -0.00012885
-0.00040354 0.00025295 -0.00030991 -6.2859e-05
-0.000125 0.00018688 -0.00016382 1.025e-05 -6.6861e-05 -0.0002051 -0.022328 0.21781
-0.0023672 -0.0031358 -0.00096246 0.0010225
-0.00015363 2.3276e-05 -6.6287e-05 6.5509e-05 -0.00032519 0.00021984 -0.002393 -0.003173
-0.19311 0.24056 1.8557e-05 -0.0052735
-6.6059e-05 8.8081e-05 4.2193e-05 0.00022447 -0.00027536 -7.569e-05 -0.00092673 0.00088417
5.9099e-05 -0.0053621 -0.17327 0.26467
6020000000 -0.16745 0.19808 -0.0038175 -0.0029478 -9.9571e-05 0.002913 -5.9976e-05 0.0005983
-0.00022447 0.00045834 -7.8644e-05 0.0003839
-0.0038036 -0.002953 0.122 0.3318 -0.0044998 0.0032186 -8.6089e-05 0.0001472
-5.865e-05 0.00019006 -0.00021811 0.0002466
-3.9965e-05 0.0029489 -0.0044496 0.0033133 -0.22432 0.16903 -0.0002866 0.00023734
-0.00066191 6.7223e-05 -0.00036213 0.00058772
6.5685e-06 0.0005698 -8.8282e-05 0.00015962 -0.00028214 0.00025643 -0.015972 0.21328
-0.002946 -0.0029848 -0.00077722 0.00067275
-0.00027912 0.00031229 -7.316e-05 0.00018255 -0.00068535 0.00013265 -0.0029079 -0.0028745
-0.16408 0.25347 -0.00032933 -0.0047234
-0.00010228 0.00022956 -0.00021358 0.00021365 -0.00046785 0.00039944 -0.00080972 0.00074502
-0.00039065 -0.0047034 -0.14669 0.26298
6080000000 -0.14702 0.20664 -0.0039332 -0.00085134 0.0012957 0.0027542 0.00014869 5.4337e-05
0.0001366 0.00015337 0.0002317 9.4226e-05
-0.0039349 -0.00083219 0.14348 0.33227 -0.0029882 0.0045993 -3.7691e-05 -2.399e-05
-1.5408e-05 0.00011398 0.00017234 0.00032406
0.0013406 0.002739 -0.0029233 0.0046533 -0.20632 0.19605 0.00028495 0.00021392
-0.00013215 0.0005897 -0.00030703 0.00031944
7.6851e-05 4.7415e-05 -4.0483e-05 -2.8121e-05 0.00022371 0.00014231 0.00093723 0.22129
-0.0041598 -0.0019634 -0.00087042 0.0010659
0.00018606 0.00026826 -3.7785e-05 0.00013289 -0.00016275 0.00057177 -0.0041764 -0.0019974
-0.13536 0.27089 -0.001505 -0.0052197
0.00025053 0.00019255 0.00023372 0.00028923 -0.0001812 0.00035579 -0.00085124 0.0010207
-0.00147 -0.0050633 -0.12439 0.2845
6140000000 -0.1298 0.21953 -0.0035424 -0.00061064 0.0016443 0.002147 6.8185e-05 1.0143e-05
-1.3424e-05 -3.7302e-05 0.00036499 -0.00010361
-0.0035445 -0.00062484 0.17009 0.31315 -0.0020913 0.0052921 4.8708e-05 3.6954e-05
0.00041371 1.66e-05 0.00027783 8.3547e-05
0.0016748 0.0021823 -0.0020048 0.0053403 -0.18235 0.21506 0.00034659 -0.00014809
3.1799e-05 0.00064016 -0.00010102 0.00064844
0.00011014 -1.1301e-05 4.2274e-05 2.9904e-05 0.00038322 -0.00014249 0.013612 0.21211
-0.0046532 -0.00084316 -0.00054928 0.0014211
-4.323e-05 -7.3644e-05 0.00037968 -8.9694e-06 4.2747e-05 0.00065377 -0.0046434 -0.00079028
-0.11552 0.29015 -0.0032068 -0.0042094
0.00029476 -0.00021897 0.00030758 5.4969e-05 -0.00017434 0.00065387 -0.00047002 0.0014482
-0.0031926 -0.0043474 -0.085409 0.28245
6200000000 -0.11429 0.22488 -0.0030232 -0.00022493 0.0021837 0.00125 0.0001296 0.0003719
-0.00013311 0.00013991 -0.00010242 -0.00025905
-0.0030096 -0.00023203 0.19801 0.31129 -0.00088092 0.005236 7.6146e-05 0.00022497
5.7114e-05 -8.4193e-05 8.0717e-05 9.8983e-05
0.0022354 0.00124 -0.00075636 0.0052626 -0.16315 0.22883 0.00012763 -0.00031892
0.00045219 -4.0081e-05 0.00013716 0.00022199
7.6901e-05 0.000375 7.7473e-05 0.00022558 0.00012282 -0.00032526 0.027081 0.22045
-0.0043832 0.00037386 0.00013602 0.0014826
-0.0001272 0.00016136 5.0956e-05 -8.4147e-05 0.00044246 -9.5094e-05 -0.004383 0.00040182
-0.10332 0.29553 -0.0037625 -0.003683
-1.3805e-05 -0.00028239 4.6441e-05 6.6772e-05 0.00019245 0.00021811 0.00012168 0.0013447
-0.0038405 -0.0036161 -0.072409 0.29246
6260000000 -0.099175 0.2378 -0.0031734 0.00082369 0.0020884 0.0005888 0.00026029 -8.7527e-05
0.00011385 0.00023415 -4.4401e-05 -6.2244e-05
-0.0031482 0.0008278 0.21533 0.2959 -2.7303e-05 0.0053794 3.3787e-05 -8.1123e-05
-1.5486e-05 -0.00011923 0.00014833 0.00010503
0.0021499 0.00055098 7.9336e-05 0.0053762 -0.14034 0.25011 0.00011324 -1.1302e-05
0.00025871 -0.00018381 0.00026023 0.00034092
0.00029439 -7.2867e-05 4.0513e-05 -6.6636e-05 5.3254e-05 -7.2936e-06 0.042907 0.21565
-0.0038866 0.00175 0.00054509 0.0012006
6.2813e-05 0.00023759 1.6673e-05 -0.00015786 0.00023541 -0.00018424 -0.0039001 0.0017657
-0.074297 0.29681 -0.0042309 -0.0021556
-8.3352e-05 -6.7626e-05 0.00019953 5.6158e-05 0.00019255 0.00036766 0.00050487 0.0013337
-0.0041171 -0.0021664 -0.026803 0.29167
6320000000 -0.082683 0.23978 -0.0025727 0.0014932 0.0022336 -0.0004012 0.00011817 7.1785e-05
-0.00045065 0.00032848 -0.00020243 0.00036931
-0.0025798 0.0014689 0.24058 0.28579 0.0019238 0.0055025 0.00011202 7.1988e-05
1.0371e-05 -9.4461e-05 9.911e-05 -0.00015585
0.0022114 -0.00041372 0.0020395 0.0054636 -0.1224 0.25892 -0.00019194 -0.00026459
0.00030563 -8.2025e-05 0.00039304 6.7565e-05
8.6127e-05 7.3465e-05 0.00010041 7.7528e-05 -0.00018939 -0.00032008 0.041949 0.21658
-0.0036214 0.0020128 0.00071899 0.00080468
-0.00038217 0.00032764 3.7914e-06 -8.894e-05 0.00023947 3.7509e-05 -0.0035289 0.002045
-0.050288 0.30671 -0.0047531 -0.0013629
-0.00023001 0.00028222 0.00011368 -0.00011599 0.00030922 5.9697e-05 0.00078468 0.00070439
-0.0048585 -0.0014403 -0.016539 0.28981
6380000000 -0.063141 0.24687 -0.0019111 0.0019232 0.0017949 -0.000529 -1.2973e-05 -1.6134e-05
0.00023256 0.00017796 1.5381e-05 0.00021495
-0.0018934 0.0019065 0.25701 0.26628 0.0031875 0.0041927 -0.00019888 -4.8859e-05
-0.00020301 -0.00021533 -8.2986e-05 -0.00024941
0.0017471 -0.00058139 0.0032899 0.0041306 -0.094156 0.27465 -0.00015161 0.00010772
0.00053978 -0.00013814 0.00062001 9.9485e-05
-1.8753e-05 -2.5167e-05 -0.00020819 -1.5474e-05 -0.00013662 0.00015446 0.062827 0.20703
-0.0027485 0.0033718 0.00093063 0.00081465
0.00022233 0.00019107 -0.00022534 -0.00017556 0.00056363 -0.00017145 -0.0027054 0.0032418
-0.029971 0.29871 -0.005021 5.2046e-05
6.2398e-05 0.00022389 -0.00012297 -0.00024 0.00059 0.00015448 0.00095 0.00087495
-0.0047412 0.00017171 0.023465 0.29221
6440000000 -0.040332 0.25744 -0.00090228 0.0024631 0.0016899 -0.00089118 0.00038379 -7.0379e-05
0.00027913 -0.00045704 -0.00023351 -0.00025468
-0.00090626 0.00248 0.27748 0.25185 0.0033452 0.0028366 0.0001399 -2.5542e-05
-0.00012294 6.3724e-05 -0.0001792 -0.00030549
0.0016913 -0.00092941 0.003431 0.0027793 -0.076652 0.28867 -0.00022542 0.00027762
-0.00040933 0.00010785 0.00037797 -0.00057306
0.00041182 -7.6617e-05 0.00013967 -7.0364e-05 -0.00027548 0.00024943 0.065078 0.2029
-0.0015753 0.0035953 0.0009759 0.00071702
0.00021306 -0.00041441 -0.00011122 6.7343e-05 -0.00044365 6.2103e-05 -0.0016492 0.0037185
0.012464 0.30277 -0.0042973 0.0016337
-0.00021489 -0.00022319 -0.00020422 -0.00030069 0.0003081 -0.00052529 0.00096685 0.0006846
-0.0044842 0.0014485 0.035042 0.27638
6500000000 -0.021742 0.25697 -0.00012641 0.0020445 0.0013101 -0.0009756 0.00019787 -0.00010178
0.00018724 0.00022742 -1.2141e-05 0.00039821
-0.00015746 0.0020339 0.30209 0.22441 0.0036473 0.0024567 0.00012659 8.8461e-06
0.0002162 5.9594e-05 0.00023308 -5.3511e-05
0.0013082 -0.00099957 0.0037087 0.0023639 -0.065175 0.28567 9.6562e-06 4.6627e-05
0.0001116 -0.00015362 -9.0669e-05 -0.00029169
0.00017855 -0.00010651 0.00011575 2.9747e-05 5.6331e-05 1.8139e-05 0.088873 0.19778
-0.00032444 0.0038596 0.0010551 0.00049738
0.00019702 0.0001695 0.00025085 4.9593e-05 5.7332e-05 -0.0001073 -0.00015539 0.0037829
0.033674 0.30571 -0.0034243 0.002539
-1.9264e-05 0.00039165 0.00027095 -5.1089e-05 -1.8745e-05 -0.00036085 0.001116 0.00053545
-0.003301 0.0026503 0.072205 0.27733
