# Supplementary material for: Early Detection of Alzheimer’s Disease via Machine Learning-Based Microwave Sensing: An Experimental Validation
Source: Sensors (Basel). 2025 Apr 25;25(9):2718. doi: 10.3390/s25092718 (PMC12074295; doi:10.3390/s25092718)
Supplement: Supplementary file 1 [file sensors-25-02718-s001.zip › measurements_paper_sensors/26 febbraio - PART1/set1/CSF_2.5_m1.s6p]

!Keysight Technologies,M9804A,MY58100912,A.14.10.03
!Date: Thursday, April 27, 2023 10:28:33
!Correction: S11(C  6-Port  ) 
!S12(C  6-Port  ) 
!S13(C  6-Port  ) 
!S14(C  6-Port  ) 
!S15(C  6-Port  ) 
!S16(C  6-Port  ) 
!S21(C  6-Port  ) 
!S22(C  6-Port  ) 
!S23(C  6-Port  ) 
!S24(C  6-Port  ) 
!S25(C  6-Port  ) 
!S26(C  6-Port  ) 
!S31(C  6-Port  ) 
!S32(C  6-Port  ) 
!S33(C  6-Port  ) 
!S34(C  6-Port  ) 
!S35(C  6-Port  ) 
!S36(C  6-Port  ) 
!S41(C  6-Port  ) 
!S42(C  6-Port  ) 
!S43(C  6-Port  ) 
!S44(C  6-Port  ) 
!S45(C  6-Port  ) 
!S46(C  6-Port  ) 
!S51(C  6-Port  ) 
!S52(C  6-Port  ) 
!S53(C  6-Port  ) 
!S54(C  6-Port  ) 
!S55(C  6-Port  ) 
!S56(C  6-Port  ) 
!S61(C  6-Port  ) 
!S62(C  6-Port  ) 
!S63(C  6-Port  ) 
!S64(C  6-Port  ) 
!S65(C  6-Port  ) 
!S66(C  6-Port  ) 
!S6P File: Measurement: :
# Hz S  RI   R 50
500000000 -0.32749 -0.05737 -0.010693 -0.0010844 -0.0084745 0.012744 -0.0035953 0.012034
0.012462 0.0044269 -0.0048132 0.0093542
-0.011037 -0.0017657 -0.40932 -0.070983 0.0077714 -0.01109 0.0011919 0.011656
0.0074549 0.0024384 0.0013494 0.013474
-0.0085317 0.012501 0.007768 -0.010926 -0.25423 0.19306 0.0064058 0.0032023
-0.0014431 0.0076356 0.00075838 0.011745
-0.0033763 0.011712 0.0010904 0.011379 0.0062672 0.0033659 -0.32799 0.044606
-0.020349 -0.006218 0.016933 0.028529
0.012086 0.0047619 0.0072798 0.0026554 -0.0010764 0.0076061 -0.020308 -0.0060699
-0.25519 -0.16052 -0.026791 0.0055287
-0.0049565 0.0089067 0.0013739 0.012874 0.00086347 0.011762 0.016991 0.029036
-0.027184 0.0046033 -0.25341 -0.14981
560000000 -0.31258 0.10807 -0.022659 -0.066064 0.00057628 0.013466 0.0048287 0.011338
0.010962 0.0045962 0.011862 0.008121
-0.02251 -0.065715 -0.36813 0.091804 -0.041441 -0.038481 0.014011 0.0031446
-0.012967 -0.0027284 0.0048886 -0.0016461
0.00036188 0.01337 -0.042796 -0.038448 -0.17912 0.24163 -0.00019049 -0.0041184
0.01736 0.0039127 0.0072718 -0.0065208
0.0048764 0.011846 0.014667 0.0037177 -0.00029463 -0.0039739 -0.30421 0.13388
0.0024552 -0.022492 0.0062833 -0.021169
0.010961 0.004444 -0.013585 -0.0031821 0.01713 0.0039284 0.0028123 -0.022457
-0.30649 0.014715 0.0061562 -0.047962
0.012183 0.0086844 0.0048452 -0.0016267 0.0069985 -0.0061729 0.0061693 -0.021224
0.0060356 -0.047044 -0.32436 -0.0016774
620000000 -0.27259 0.085353 -0.024485 0.0091935 0.0026359 0.0087396 0.0072361 -0.004919
0.011918 -0.00083502 0.00044911 -0.0012295
-0.024075 0.0090973 -0.39968 0.038505 -0.019795 0.00053195 -0.0018622 -0.0014999
0.011294 -0.0064545 0.00044563 -0.0026881
0.0024018 0.0082484 -0.019537 0.00065465 -0.15354 0.24997 -0.00098796 -0.0047728
-0.0040511 -0.0027228 0.008522 -0.0025094
0.0074922 -0.0048623 -0.0018509 -0.0015617 -0.001005 -0.0047317 -0.26434 0.14475
-0.039558 -0.018494 0.012965 0.030809
0.012331 -0.0010291 0.011308 -0.0063275 -0.0039442 -0.0025584 -0.03984 -0.018362
-0.23035 -0.019704 -0.04286 0.013257
0.00060461 -0.0013378 0.00045018 -0.0024948 0.0085656 -0.0020629 0.01256 0.030874
-0.042101 0.013804 -0.24156 -0.035499
680000000 -0.2376 0.17744 -0.025995 -0.014355 0.0050326 0.0054155 0.001554 -0.0066777
-0.0030255 -0.011071 0.0060155 -0.0056805
-0.025968 -0.014338 -0.38952 0.14163 -0.032448 -0.0012553 -0.0015455 -0.00025747
-0.0020654 -0.0091244 -0.00046639 -0.0016779
0.0050624 0.0055049 -0.032464 -0.0011602 -0.10653 0.27379 -0.00055239 -0.00014657
-0.0016669 0.00062721 -0.0025799 -0.0089239
0.0013 -0.0064216 -0.0017034 -0.00011171 -0.00052942 -0.00015645 -0.22042 0.19911
-0.024739 -0.0058499 -0.0073672 -0.012158
-0.0028468 -0.010891 -0.0021595 -0.0091826 -0.0017918 0.00066028 -0.02496 -0.005965
-0.27005 0.079593 -0.0069582 -0.0050133
0.0059136 -0.0055439 -0.00043573 -0.0015833 -0.002636 -0.0089285 -0.0074531 -0.012186
-0.0066651 -0.0048759 -0.26016 0.067579
740000000 -0.19199 0.17132 -0.0407 0.02721 0.013188 -0.0035873 -0.0002622 -0.0045296
-0.0054879 -0.0017616 -0.0063328 0.0023921
-0.040664 0.027211 -0.33499 0.16129 -0.037011 0.034577 -0.00011251 -0.0061704
-0.011341 0.0071639 -0.0016821 -0.0059202
0.013152 -0.0038104 -0.03696 0.034714 -0.073292 0.27408 -0.0018891 0.0028452
-0.0024329 -0.0043352 -0.0013553 0.00051237
-0.00019641 -0.0046722 -0.00011431 -0.0062208 -0.0018956 0.0029231 -0.20312 0.20466
-0.041566 -0.0045521 0.022116 0.017008
-0.0049704 -0.001765 -0.010956 0.0073022 -0.0023125 -0.0044176 -0.041459 -0.0045604
-0.17672 0.10138 -0.04006 0.0017707
-0.0063842 0.0022251 -0.0019353 -0.0058788 -0.0015337 0.00057199 0.022115 0.016978
-0.040557 0.0017007 -0.25257 0.0724
800000000 -0.16461 0.21541 -0.022611 0.0163 0.0052178 -0.01011 -0.0041441 -0.0023561
-0.0045668 0.0018948 0.0041144 0.00063114
-0.022574 0.01636 -0.34336 0.23215 -0.0082456 0.034512 -0.0022711 0.0020077
-0.00065356 0.0022633 0.00046442 0.0052568
0.0052714 -0.010138 -0.0082053 0.03458 -0.035144 0.30054 0.00086466 0.0013409
-0.00011815 0.0032791 -0.0016628 0.0007352
-0.0042094 -0.0024219 -0.0022651 0.002038 0.00085173 0.0013543 -0.17308 0.23394
-0.027725 0.01541 0.015394 -0.010702
-0.0045227 0.0018852 -0.00066703 0.0022931 -0.00014116 0.0032751 -0.027718 0.015386
-0.21171 0.13007 -0.018285 0.02074
0.0042439 0.00070124 0.00046812 0.0053042 -0.0015066 0.00070154 0.015513 -0.010677
-0.018185 0.020471 -0.25035 0.1249
860000000 -0.12832 0.23742 -0.017732 0.030724 -0.0033935 -0.0093906 -0.0021405 0.00012807
0.0038595 0.0043891 -0.0044499 -0.0032435
-0.017552 0.030766 -0.29437 0.27681 0.0081329 0.034358 9.9343e-05 0.0021488
0.0038818 0.00046139 0.0030194 0.0002853
-0.0034213 -0.0094067 0.008277 0.034402 0.014248 0.31097 -0.00057855 -0.00028361
0.0025703 -0.0010218 0.0010933 0.0043291
-0.0019637 0.00013418 5.2389e-05 0.0020334 -0.00062238 -0.00030572 -0.13448 0.2452
-0.016684 0.019975 -0.0066363 -0.010391
0.0040629 0.0045448 0.0041393 0.00041061 0.0025436 -0.00098633 -0.016705 0.019927
-0.15646 0.17674 -0.022764 0.017189
-0.0046209 -0.0033335 0.0031202 0.00034756 0.0010438 0.0042467 -0.0067669 -0.010437
-0.022597 0.017167 -0.2012 0.17483
920000000 -0.10573 0.25996 0.0050465 0.039361 -0.0091549 -0.0040719 -0.001847 0.0016188
0.0007163 0.0017524 0.0027476 -0.001129
0.005025 0.039395 -0.26799 0.29767 0.028322 0.022697 0.0012509 0.0011537
0.0068705 -0.00057975 0.0039045 -0.0027396
-0.0091428 -0.0041362 0.028422 0.022636 0.060387 0.31221 0.0018857 0.00014335
0.00063918 -0.0002092 0.00099851 -0.0012939
-0.0017855 0.0015808 0.0012383 0.0010996 0.0018746 0.00012934 -0.11052 0.26176
-0.0081192 0.030945 0.0043413 -0.0059832
0.00064115 0.0017677 0.0068953 -0.00046751 0.00062535 -0.00016457 -0.0080774 0.031003
-0.14305 0.18287 -0.0013655 0.027339
0.0028647 -0.0014132 0.0038108 -0.0028059 0.00096344 -0.0013774 0.0045474 -0.0059201
-0.0014943 0.027282 -0.21121 0.18625
980000000 -0.058786 0.28266 0.017298 0.030064 -0.0087894 0.0046983 0.0017083 0.0035796
0.0033961 -0.0017945 -0.0031842 -0.0027125
0.01733 0.029999 -0.21571 0.33536 0.033317 0.0048604 0.0020056 -4.6769e-05
0.0014033 -0.0056704 3.192e-05 -0.0025356
-0.0087581 0.004639 0.033377 0.0047229 0.10721 0.30789 0.00065411 -0.0011389
0.00043002 -0.0017661 0.0014991 -0.00021131
0.0017704 0.0036044 0.0020192 -8.6765e-06 0.00066567 -0.001111 -0.070448 0.27282
0.010277 0.028642 -0.0093059 -0.0079662
0.0033775 -0.0016745 0.0012985 -0.0056586 0.00044335 -0.0017553 0.01033 0.028632
-0.10884 0.20951 0.0067975 0.019078
-0.0031189 -0.002424 7.3272e-05 -0.0025279 0.0014503 -0.00018903 -0.0093887 -0.0081508
0.0070774 0.019209 -0.17056 0.2375
1040000000 -0.01689 0.29029 0.033264 0.018889 -0.00087427 0.0073428 0.0022385 0.00072721
0.00037771 -0.0032216 -0.00022003 -0.0012364
0.033293 0.018928 -0.1797 0.34813 0.029584 -0.014685 0.0015358 -0.0018813
-0.0023204 -0.0025725 -0.0010831 -0.0029241
-0.00079321 0.0073289 0.029544 -0.014836 0.15441 0.29376 -0.00048172 -0.0015821
-0.0015799 -0.0010025 -0.0005501 -0.0011285
0.0022167 0.00067144 0.0014986 -0.0018876 -0.00048305 -0.0015759 -0.042539 0.28131
0.020988 0.016505 -0.0015264 0.0013413
0.00033146 -0.0032344 -0.0022798 -0.0025059 -0.0015083 -0.00095337 0.021003 0.016511
-0.075726 0.21515 0.0142 0.01787
-4.4491e-05 -0.0013832 -0.0012479 -0.0027529 -0.00054721 -0.0011442 -0.0015978 0.0013414
0.014331 0.017695 -0.14836 0.2578
1100000000 0.027228 0.30054 0.036545 -0.0038231 0.0035089 0.0038561 0.0023261 -0.00095383
-0.0023407 -0.0029109 -0.0039717 -2.7874e-05
0.036501 -0.0037532 -0.13753 0.36787 0.015233 -0.027728 -9.1999e-05 -0.0017872
-0.0033852 -0.00080723 -0.003717 -0.00053359
0.003537 0.0038192 0.015134 -0.027793 0.19995 0.27451 -0.0018437 0.00014153
-0.0016154 0.00053018 -0.0010718 -0.0006212
0.0023449 -0.00096918 -0.00011318 -0.00179 -0.0018303 0.00015385 -0.0020732 0.28598
0.025136 0.0028698 -0.002218 -0.00089869
-0.002338 -0.0029131 -0.00343 -0.00083558 -0.00163 0.00049904 0.025137 0.0028619
-0.055766 0.22693 0.019671 0.0077465
-0.0042675 6.6662e-05 -0.003821 -0.0004419 -0.0011057 -0.00062312 -0.0021366 -0.00088142
0.019548 0.0078826 -0.10464 0.29127
1160000000 0.079222 0.29718 0.024436 -0.020495 0.0032944 -0.00099979 -0.00019845 -0.0022876
-0.0038515 -0.00073711 -0.0013612 0.0041089
0.02439 -0.020472 -0.092015 0.37236 -0.0037246 -0.028766 -0.0015255 -0.0015426
-0.0024452 0.0023325 -0.0016779 0.0019608
0.0033521 -0.00095382 -0.0038487 -0.028708 0.24453 0.24437 -0.00077256 0.0015582
-0.0005658 0.0015999 -0.0010754 0.00046097
-0.0002061 -0.002301 -0.0015523 -0.0015149 -0.00082624 0.0015306 0.038932 0.28196
0.020742 -0.012327 -0.0039886 0.0048974
-0.0038407 -0.00076155 -0.0024077 0.0023417 -0.00059405 0.0016076 0.020711 -0.012336
-0.019414 0.23445 0.017924 -0.0013101
-0.0011842 0.0040428 -0.0016664 0.0017953 -0.0011701 0.00045716 -0.0040451 0.0048265
0.018063 -0.0013345 -0.054567 0.29552
1220000000 0.12255 0.28631 0.011378 -0.030171 -0.0014192 -0.0015246 0.00010105 -0.00079881
-0.0024688 0.0021432 0.0012204 0.0020064
0.011366 -0.030122 -0.049084 0.38562 -0.016728 -0.021045 -0.0025614 0.00043314
-0.00012019 0.0029265 -0.00089451 0.0019171
-0.0014898 -0.0015861 -0.016861 -0.020983 0.28368 0.20526 0.00064619 0.0016675
0.00045739 0.0011026 9.0855e-05 0.00063907
0.00011765 -0.00075884 -0.0025454 0.00042726 0.00067315 0.0016809 0.078041 0.27161
0.0097342 -0.018491 0.0017951 0.0011304
-0.0024351 0.002229 -6.0983e-05 0.0029966 0.00043163 0.0011298 0.009704 -0.018541
0.0058783 0.23987 0.013133 -0.012947
0.0011238 0.0019911 -0.00089972 0.0019815 0.00010758 0.00064327 0.0017442 0.0011785
0.012953 -0.012838 -0.026339 0.31391
1280000000 0.17303 0.26769 -0.0074524 -0.028901 -0.0020651 0.0017756 -0.00081983 -0.0020311
-0.00073321 0.0030699 0.0024166 0.0013461
-0.007461 -0.028876 -0.0026382 0.37817 -0.023716 -0.0081591 -0.0010267 0.0013778
0.0016758 0.0017535 0.00056337 0.0021158
-0.0020436 0.0018089 -0.023757 -0.0080899 0.31515 0.16273 0.0014826 3.7752e-05
0.0010023 0.00028504 0.00014698 0.00036333
-0.00082113 -0.0020328 -0.0010232 0.0013799 0.0014837 4.1569e-05 0.11472 0.2543
-0.00031112 -0.020288 -0.00096722 0.00013916
-0.00077602 0.0030654 0.0016377 0.0017523 0.00098194 0.00027448 -0.00035402 -0.020283
0.042475 0.24253 0.0024239 -0.015031
0.0024692 0.001385 0.00058791 0.0020723 0.00013477 0.00034864 -0.00093019 0.00023913
0.0024519 -0.014924 0.022121 0.31887
1340000000 0.21075 0.23345 -0.017145 -0.019486 0.00015169 0.0041682 -0.0015471 -0.00084334
0.0013951 0.0025044 0.0018764 -0.0013484
-0.017109 -0.019517 0.03672 0.37036 -0.020981 0.004346 -0.00029749 0.0019993
0.0017984 0.00085655 0.0011342 0.00081902
0.00018808 0.0041707 -0.020969 0.0044396 0.33878 0.11375 0.0010297 -0.00086081
0.00063346 -0.00060167 0.00025627 0.00034707
-0.0015698 -0.00078824 -0.00029338 0.0020019 0.0010393 -0.00086372 0.14674 0.23174
-0.0097614 -0.017088 0.00057321 0.00085948
0.0014008 0.0025315 0.0017659 0.00086441 0.00059979 -0.0005962 -0.0098064 -0.017076
0.072871 0.23421 -0.0040428 -0.013396
0.0018329 -0.0013491 0.0011162 0.00082885 0.00017581 0.00035531 0.0005712 0.00084785
-0.0041031 -0.013497 0.060676 0.31514
1400000000 0.24389 0.19681 -0.023626 -0.0082189 0.0046685 0.0032309 -0.0022202 0.00045509
0.0023509 0.0009724 0.00038274 -0.0014175
-0.023583 -0.0082324 0.073521 0.3588 -0.0144 0.01216 0.0013002 0.0015478
0.0013849 -0.0005628 0.001147 0.00025774
0.0046539 0.0032253 -0.014399 0.012206 0.35193 0.059607 0.00016245 -0.0014974
0.00019404 -0.00033216 0.00033177 0.00027902
-0.0022256 0.00042435 0.0012889 0.0015541 0.00019941 -0.0015017 0.17383 0.20238
-0.015812 -0.010112 -0.001051 0.00027626
0.0023847 0.00092007 0.0014043 -0.00058297 0.00019746 -0.00033372 -0.015842 -0.010075
0.10471 0.22807 -0.010058 -0.0086409
0.00038152 -0.0013526 0.0011524 0.00020399 0.00032203 0.00021683 -0.001088 0.00028861
-0.0099996 -0.0085304 0.10541 0.30719
1460000000 0.26815 0.15382 -0.020648 0.0043137 0.0050625 -0.001424 -0.0017638 0.001736
0.0020649 -0.00027436 -9.6584e-05 -0.00087789
-0.020622 0.0043085 0.10889 0.33784 -0.0056867 0.014958 0.0018572 0.0003366
0.0010868 -0.0013748 0.0012891 -0.00053513
0.0050851 -0.0014206 -0.0055955 0.014979 0.35887 0.0040932 -0.0010418 -0.001427
0.00025049 -0.00027227 0.00060974 -0.00031309
-0.0017553 0.0017492 0.0018491 0.00031884 -0.0010495 -0.0013945 0.19917 0.17363
-0.01708 -0.0030642 -0.00050931 0.0024749
0.0020635 -0.00029391 0.0010758 -0.001387 0.00027096 -0.00028956 -0.017107 -0.0030148
0.13461 0.21238 -0.011744 -0.0026846
-0.00011038 -0.00093984 0.0012804 -0.00058583 0.00065735 -0.00031607 -0.00047598 0.0025145
-0.011709 -0.0026749 0.14022 0.28733
1520000000 0.28034 0.11187 -0.01529 0.0099632 0.0032345 -0.0037041 3.4642e-05 0.002677
0.0021228 -0.0016909 -0.0010314 -0.00035035
-0.015295 0.0099213 0.14258 0.32358 0.0017046 0.012513 0.0019226 -0.00076623
0.00011379 -0.0011718 0.00041522 -0.00092639
0.0032795 -0.0037078 0.0017785 0.012503 0.35052 -0.054747 -0.0011203 -0.00048772
0.00041281 -0.00083295 0.00014423 -0.0001183
7.1333e-05 0.0026505 0.0019087 -0.00076492 -0.0011346 -0.00050547 0.22045 0.1355
-0.016246 0.0031493 0.0017409 0.002183
0.0021409 -0.0017236 0.00012216 -0.0012064 0.00047884 -0.00087179 -0.016208 0.0031806
0.16152 0.19699 -0.011401 0.0014075
-0.0010973 -0.00027965 0.00042809 -0.00097041 0.00020749 -0.0001265 0.0017451 0.0021496
-0.011419 0.0014426 0.17375 0.26879
1580000000 0.2905 0.067276 -0.0087386 0.013619 -0.00089127 -0.0043167 0.0015811 0.0021022
1.0124e-05 -0.0020921 -0.00032375 0.00047845
-0.0087375 0.013596 0.17027 0.30036 0.0050551 0.007667 0.00065223 -0.0017737
-0.00070161 -0.0011781 -0.00017854 -0.00073343
-0.00094622 -0.0043564 0.0051098 0.0076809 0.3285 -0.11102 -0.0017223 0.00052588
-0.00035344 -0.0011372 0.00028287 -0.00063406
0.001578 0.0021168 0.00063349 -0.0017961 -0.0017356 0.00051661 0.23298 0.098418
-0.012671 0.0084486 0.0024909 0.00064108
-4.8551e-05 -0.0020942 -0.00071422 -0.0011752 -0.00033227 -0.0011375 -0.012675 0.0084775
0.185 0.17945 -0.0091564 0.0071293
-0.00031101 0.00039357 -0.00018679 -0.00072675 0.00022451 -0.00062102 0.0024727 0.00067556
-0.0091261 0.0071075 0.20793 0.24438
1640000000 0.29407 0.025506 -0.0017653 0.012669 -0.0024513 -0.0022999 0.0029343 0.001071
-0.0004682 -0.0017956 -0.00033789 0.00044437
-0.001801 0.012654 0.2015 0.27535 0.0055812 0.0029473 -0.00065017 -0.0019905
-0.0011067 -0.00033282 -0.00037588 -0.00074986
-0.0024869 -0.002257 0.0055937 0.0029455 0.2991 -0.161 -0.00074725 0.0015878
-0.00094718 -0.00089098 -0.00011658 -0.00048853
0.0029396 0.0010857 -0.00067563 -0.0019847 -0.00078181 0.0015754 0.2453 0.050641
-0.0082795 0.01044 0.0025218 -0.0010765
-0.0004945 -0.0017788 -0.0011079 -0.00032675 -0.00091593 -0.00089314 -0.0082359 0.010468
0.20745 0.15346 -0.0045419 0.0090948
-0.00038087 0.00045425 -0.00038761 -0.00076426 -0.00013373 -0.00050415 0.0025299 -0.0010726
-0.0045737 0.0091175 0.2349 0.21301
1700000000 0.28647 -0.019521 0.0019591 0.01009 -0.0031298 0.00025814 0.0032283 -0.0014612
-0.0020706 -0.00085959 0.00050158 0.00049754
0.0019245 0.010078 0.21911 0.24464 0.0032899 0.0001962 -0.0016379 -0.00069197
-0.00088542 0.00019155 -0.00084829 -0.00050546
-0.0031481 0.00025624 0.0032827 0.00017017 0.25343 -0.19933 0.00044433 0.0016482
-0.0019944 -0.00013799 -0.00041194 -0.00083982
0.0032436 -0.0014595 -0.0016446 -0.00069925 0.00045877 0.0016874 0.24169 0.0031813
-0.0046411 0.011312 0.0013882 -0.0020155
-0.002074 -0.00085295 -0.00087532 0.00020454 -0.0019898 -0.00013579 -0.0046042 0.011326
0.2244 0.13266 -0.00019921 0.009193
0.00053233 0.00049796 -0.00089727 -0.00046854 -0.00035955 -0.00079155 0.001404 -0.0020559
-0.00015691 0.0091856 0.25229 0.18003
1760000000 0.27599 -0.06802 0.0046268 0.0066517 -0.0018184 0.00086841 0.001214 -0.0036852
-0.0015675 0.00046483 0.00024476 -0.00053003
0.0045987 0.0066506 0.24715 0.20549 0.00085493 -0.0014213 -0.0013783 0.00022235
-0.00084229 0.0010648 -0.00052579 0.0002631
-0.0018078 0.00086098 0.0008691 -0.0013982 0.20456 -0.23068 0.001432 0.0010373
-0.0010817 0.0014062 -0.0011786 -0.00056887
0.0012283 -0.0036774 -0.0013853 0.00024139 0.0014306 0.0010419 0.23559 -0.045834
-0.00067004 0.010624 -9.9266e-05 -0.0023661
-0.0016014 0.00050756 -0.00084647 0.001053 -0.0011257 0.0014 -0.00062915 0.010634
0.23933 0.098953 0.0037059 0.0068631
0.0002978 -0.00056924 -0.00049348 0.00025635 -0.0012117 -0.00057008 -0.0001308 -0.0024083
0.0037428 0.0068479 0.26661 0.14317
1820000000 0.25118 -0.10633 0.0049839 0.0028982 0.00019657 0.0020479 -0.0011342 -0.0031414
-0.001354 0.0012235 -2.3739e-05 -0.00021804
0.0049564 0.0028883 0.25747 0.1748 -0.0011857 0.00016499 -0.0013135 0.0011231
0.00016997 0.0012033 -0.00067776 0.00031092
0.00016217 0.0020356 -0.0011893 0.00013796 0.15327 -0.24453 0.0017653 0.00024423
-0.00015266 0.0023588 -0.0016501 0.00012253
-0.0011469 -0.0030935 -0.0013001 0.0011318 0.0017682 0.00025807 0.20725 -0.093502
0.0018516 0.0088827 -0.0016226 -0.00151
-0.0013752 0.0012522 0.00017619 0.0012042 -0.00016565 0.0024085 0.0018841 0.0088517
0.25546 0.068854 0.0045128 0.0035175
-5.3425e-05 -0.00021602 -0.00069862 0.00032712 -0.0016871 0.00016587 -0.0016398 -0.0015024
0.0044693 0.0034993 0.27025 0.10686
1880000000 0.21574 -0.14586 0.0026985 0.00028301 -0.00072745 0.0019855 -0.0031472 -0.002125
-0.00020904 0.002005 0.00029103 -0.00066148
0.0027014 0.00027346 0.26252 0.12927 -0.0031184 0.0024224 -0.00019861 0.0017205
0.00068896 0.00099155 -1.2801e-05 0.00097389
-0.00060954 0.0019434 -0.003096 0.002469 0.10121 -0.25062 0.0015058 -0.001239
0.0015834 0.0018053 -0.0011786 0.0015761
-0.0031574 -0.0021347 -0.00017554 0.0017238 0.0014918 -0.0013082 0.1694 -0.1336
0.0032 0.0060539 -0.0019326 0.00024049
-0.00016614 0.0020118 0.0006985 0.00098086 0.0016339 0.0017504 0.0032141 0.0060791
0.25907 0.038133 0.0047078 0.0015195
0.00034106 -0.00072984 -2.1548e-05 0.00096957 -0.0011898 0.0015366 -0.0019977 0.00029139
0.0047075 0.0015501 0.2711 0.074363
1940000000 0.17739 -0.17246 0.00037405 -0.0015292 0.0011934 0.0019709 -0.0036765 0.00060893
0.001545 0.001306 -0.00065371 -0.0007395
0.0004022 -0.0015351 0.26496 0.096631 -0.001324 0.0050285 0.0010195 0.00128
0.0016203 0.00020821 0.00083026 0.00030355
0.0012373 0.0018858 -0.0012475 0.0050605 0.059393 -0.24209 8.9773e-05 -0.0019624
0.0023057 0.00024572 0.00025459 0.0017239
-0.0036307 0.00066119 0.0010362 0.0012789 0.00020994 -0.0019722 0.11915 -0.1676
0.0028576 0.0039951 -0.0013589 0.0011979
0.0015729 0.0012981 0.0016138 0.00020401 0.0023733 0.00023352 0.0028614 0.0039656
0.26282 -0.00107 0.0035559 -0.0017913
-0.00070409 -0.00072344 0.00084845 0.00027207 0.00027843 0.0017258 -0.0012847 0.0010857
0.0035901 -0.0018977 0.2624 0.037775
2000000000 0.13003 -0.1865 -0.0034749 0.00038 0.0027284 0.0016282 -0.0021472 0.0035986
0.0014417 0.00020892 -0.00074647 0.00063932
-0.0034504 0.00035573 0.25064 0.060697 -0.00042878 0.0067759 0.0014858 0.00039769
0.00096015 -0.0011397 0.00040047 0.00012706
0.0027274 0.0015932 -0.00038258 0.006787 0.017445 -0.22743 -0.0012418 -0.00099312
0.001955 -0.0013226 0.001742 0.0015825
-0.0021183 0.0036121 0.001522 0.00038548 -0.0013355 -0.0010024 0.064567 -0.18003
0.0011263 0.0027733 -7.5742e-06 0.0019208
0.0014645 0.00018652 0.0009444 -0.0011577 0.0019488 -0.0013105 0.0011065 0.0027482
0.25709 -0.034637 0.00046693 -0.0025491
-0.00067852 0.00063071 0.0004072 0.00010808 0.0017465 0.0015403 -6.8487e-05 0.0019559
0.00041857 -0.002478 0.24917 0.010548
2060000000 0.084289 -0.19321 -0.0046178 0.0026298 0.0030472 -0.00052557 0.00070201 0.0031041
0.0015901 -0.001095 -0.00017194 0.00091325
-0.004607 0.0026857 0.23839 0.031796 0.0041681 0.0079554 0.0010774 -0.00051767
0.00048205 -0.001197 0.00064032 -0.00011973
0.0030051 -0.00048534 0.0042837 0.0079104 -0.013883 -0.20885 -0.0012046 0.00040977
0.00035677 -0.0023085 0.0031531 0.00022713
0.00066927 0.0031037 0.0011201 -0.0005451 -0.0011943 0.00037191 0.012739 -0.17801
1.7548e-05 0.0034247 0.001053 0.0010269
0.0015144 -0.0011415 0.00046266 -0.0012058 0.00031898 -0.0023406 2.7988e-05 0.0034345
0.24276 -0.073382 -0.0011655 -0.0032419
-0.00017842 0.00083735 0.00066368 -0.00017169 0.0030719 0.00021048 0.0010752 0.00095681
-0.0010996 -0.0033209 0.23614 -0.014082
2120000000 0.03831 -0.18477 -0.0038807 0.0063155 0.0025025 -0.0025802 0.0026242 0.0018309
0.00029729 -0.0019959 0.00096209 0.00011905
-0.003856 0.0063017 0.21665 0.0069728 0.0064764 0.0043378 0.0011822 -0.0013911
-0.0010336 -0.001802 7.4293e-05 -0.00093107
0.0025413 -0.0026201 0.0064994 0.0042703 -0.042217 -0.19284 -0.00069875 0.00085295
-0.0017352 -0.0014306 0.00053479 -0.0021366
0.0026635 0.0018822 0.0011971 -0.0014004 -0.00069208 0.00087768 -0.03942 -0.16194
-0.00074018 0.0048335 0.0015615 0.0010125
0.00028736 -0.0019827 -0.001022 -0.0018135 -0.0017643 -0.0014404 -0.00075348 0.0048325
0.2247 -0.10913 -0.0048282 -0.0014489
0.00092426 0.00016531 9.3947e-05 -0.00093034 0.00046575 -0.0021412 0.0016139 0.00095085
-0.0048149 -0.0014102 0.21517 -0.030095
2180000000 -0.0011726 -0.17074 -0.0023179 0.0097488 0.00069406 -0.0022555 0.002888 -0.00031256
-0.00018088 -0.001206 0.0012892 0.0001187
-0.0023703 0.0097548 0.19698 -0.010597 0.0073361 0.0039639 -0.00078614 -0.0017962
-0.0017634 0.00051472 0.00012546 0.00017019
0.0006955 -0.0022991 0.0073872 0.0038038 -0.062936 -0.16855 0.00059008 0.0011425
-0.0011152 0.00012683 0.00033147 -0.0020103
0.0028294 -0.000248 -0.00082715 -0.001805 0.00064155 0.0012305 -0.076915 -0.13555
0.0003791 0.0068364 0.0015935 -0.00031963
-0.00020901 -0.0012279 -0.0017725 0.00055188 -0.0010841 0.00012666 0.00041528 0.0068207
0.19649 -0.13947 -0.0050425 0.0018322
0.0014208 2.5014e-05 0.0001693 0.0002044 0.00039791 -0.0020505 0.0015437 -0.00011837
-0.005132 0.0019584 0.19965 -0.044528
2240000000 -0.029866 -0.14634 0.0020744 0.011277 -0.00034005 -0.0028088 0.0019557 -0.0020189
-0.002062 -0.00043553 0.00056727 -0.0017747
0.0020859 0.011297 0.17713 -0.016735 0.0081829 0.0004054 -0.00093931 -0.00034204
-0.00063105 0.00087651 -0.00091917 -0.00069376
-0.00041453 -0.002729 0.0081832 0.00029124 -0.080183 -0.14486 0.0014078 -0.0013185
-0.001024 0.00033791 -0.0024486 -0.001572
0.0019158 -0.001946 -0.00089065 -0.00034056 0.0013306 -0.0013303 -0.11174 -0.10627
0.0014785 0.0084471 0.0015342 -0.00076759
-0.0020718 -0.00041241 -0.00064248 0.00088782 -0.001127 0.00034188 0.0015357 0.0085074
0.1649 -0.15834 -0.004487 0.0046166
0.00046896 -0.0016467 -0.00094076 -0.00067007 -0.0025161 -0.0014751 0.0017217 -0.00080031
-0.0043398 0.0046359 0.17727 -0.055936
2300000000 -0.05706 -0.11896 0.0077691 0.0094121 -0.0011176 -0.0021992 -0.00039402 -0.0010371
-0.0011644 0.0012059 -0.0010826 -0.00060239
0.0077901 0.0093629 0.1558 -0.025593 0.0084066 -0.0017539 -0.00098617 0.00072556
-0.00051057 0.0014772 -0.00018368 0.0010238
-0.0010488 -0.0022368 0.0083417 -0.0018442 -0.093576 -0.12123 -0.00018459 -0.0012476
1.4193e-05 0.0018294 -0.0018553 0.00089061
-0.00048232 -0.0011297 -0.00098776 0.00069043 -9.8403e-05 -0.0012827 -0.13277 -0.069484
0.0050129 0.009116 0.00042844 -0.0016174
-0.0012328 0.0011966 -0.00047266 0.0014696 -1.2245e-06 0.001762 0.0051104 0.0090818
0.12622 -0.17857 -0.0028903 0.0071977
-0.00096748 -0.00067341 -0.00015411 0.0010433 -0.001782 0.00083706 0.00018712 -0.0016142
-0.0031134 0.0070495 0.16062 -0.05683
2360000000 -0.073529 -0.087377 0.010719 0.0083263 -0.0012292 -0.0018121 -0.0012487 -0.0010308
-0.00030496 0.0011423 -0.0015195 -0.00031416
0.010651 0.0083254 0.14689 -0.025077 0.0080724 -0.0046356 -0.00072709 0.00095502
0.0017286 0.00059279 0.00012422 4.4251e-05
-0.0012332 -0.0017663 0.0079931 -0.0047488 -0.10333 -0.099041 -0.0022055 -0.0010007
0.0013196 -3.8509e-05 -0.00078053 0.0018145
-0.0011606 -0.0010935 -0.00066267 0.00096985 -0.0022032 -0.0010439 -0.15004 -0.036488
0.0081187 0.0082528 0.0010832 -0.001729
-0.00021594 0.0011936 0.0017626 0.00057661 0.0013138 -7.1178e-05 0.0081691 0.0082243
0.094786 -0.18046 0.00044701 0.0079757
-0.0015455 -0.00021605 0.00017955 6.666e-05 -0.00071221 0.0018898 0.001339 -0.0017799
0.00057338 0.0081702 0.13902 -0.060609
2420000000 -0.081444 -0.059354 0.014268 0.0029226 -0.0031426 -0.001425 -0.0010687 0.00020192
0.0014596 0.0010568 -0.0012933 0.0015023
0.014236 0.0030262 0.1292 -0.025762 0.0048408 -0.0065514 0.0012242 0.00098199
0.00081184 -0.0014542 -0.00013013 -0.00016236
-0.0031906 -0.001571 0.0048539 -0.0066096 -0.11636 -0.078341 -0.0017328 0.0012502
-0.00025222 -0.00050243 0.00043982 0.0024504
-0.0011149 0.00025886 0.0012068 0.00093155 -0.0017146 0.0012585 -0.15905 0.0080316
0.011364 0.0066026 -0.00011809 -0.0025116
0.0014207 0.0010118 0.00084606 -0.0014494 -0.00024078 -0.00057239 0.011428 0.0065728
0.055273 -0.17989 0.0016807 0.0087839
-0.0012354 0.0014309 -0.00012569 -0.00017251 0.00037167 0.0025301 -0.00026376 -0.0026459
0.0016852 0.0085691 0.1207 -0.056307
2480000000 -0.081986 -0.028189 0.014281 -0.0026371 -0.0019623 -0.00025494 -0.00089563 0.0012975
0.0014529 -0.00061809 0.00018223 0.0015798
0.014226 -0.0026446 0.13088 -0.025936 0.0030906 -0.0087918 0.0012352 7.7376e-05
-0.00052365 -0.0009041 3.9794e-05 -0.00040508
-0.0019791 -0.00016942 0.003059 -0.0088257 -0.11941 -0.057696 -0.00079809 0.0026761
-0.0003269 -0.00083552 0.0016683 0.00098294
-0.00076915 0.0012534 0.0012453 5.6033e-05 -0.0006893 0.0026807 -0.16057 0.045729
0.015089 0.0011821 -0.0012011 -0.0025662
0.0014567 -0.000623 -0.00062939 -0.0009238 -0.00028724 -0.00092499 0.015167 0.0010692
0.021897 -0.17222 0.0052552 0.0073447
0.00013874 0.0014571 -1.6892e-05 -0.00037167 0.0017566 0.00093741 -0.0012753 -0.0024563
0.0050527 0.0075341 0.102 -0.052605
2540000000 -0.086155 -0.0010036 0.011666 -0.0066873 -0.0026773 0.001071 0.00039747 0.00099898
-9.2957e-05 -0.0016837 0.00093182 0.0017211
0.011669 -0.0067033 0.11799 -0.017531 -0.00106 -0.0079506 0.00090191 -0.0014507
-0.001593 3.9061e-05 -0.00054132 0.00013534
-0.0027698 0.0011178 -0.0011115 -0.0079234 -0.1259 -0.034131 0.0016569 0.0025571
-0.0010089 8.6707e-05 0.0019082 -0.00082477
0.00049017 0.0010706 0.00088793 -0.0013674 0.0017187 0.0025851 -0.15921 0.086007
0.01484 -0.0043778 -0.0022537 -0.002409
-0.00016921 -0.0016846 -0.0016057 8.4121e-05 -0.00099792 -1.2801e-05 0.014722 -0.0044156
-0.0066358 -0.15839 0.0077155 0.0052401
0.001116 0.0017831 -0.00056539 0.00022642 0.0017441 -0.00064932 -0.0021678 -0.0024969
0.0077079 0.0051074 0.087344 -0.039415
2600000000 -0.078703 0.024337 0.0081245 -0.01007 -0.0013298 0.0026554 0.00099866 -7.8372e-05
-0.00093298 -0.00098903 0.0018147 0.00039154
0.0081132 -0.010036 0.11253 -0.033002 -0.0031023 -0.0060249 -0.00049465 -0.00089051
-0.00026299 0.0015229 -0.00031001 0.00056842
-0.0011742 0.0027502 -0.0031982 -0.0059715 -0.13083 -0.0089644 0.0029841 8.6773e-05
-3.5519e-05 0.0013877 0.0014814 -0.0016206
0.00092206 -0.00010649 -0.00050421 -0.00084344 0.0028598 0.00015003 -0.14354 0.12106
0.012253 -0.0086241 -0.0032049 0.00014974
-0.00095221 -0.0010343 -0.00021202 0.0015566 -0.00013149 0.0013814 0.012242 -0.0086224
-0.041372 -0.13871 0.0088244 0.0051531
0.0018193 0.00039967 -0.00036657 0.00050019 0.0015224 -0.0017133 -0.003329 0.000211
0.0087727 0.0050003 0.079069 -0.025365
2660000000 -0.072002 0.049843 0.0042291 -0.011676 -0.00022134 0.0010956 0.00016044 -0.00033124
-0.0024006 2.6835e-05 0.0015027 -0.00087357
0.004227 -0.01166 0.1202 -0.028734 -0.0043974 -0.0047306 -0.0013505 -0.00046389
0.00029309 0.001764 0.00030544 0.00089394
-0.00018845 0.0012443 -0.0044345 -0.0046876 -0.12976 0.01161 0.0020054 -0.0015582
0.00035127 0.00047124 -0.00098307 -0.0016864
0.00017506 -0.00041605 -0.0013686 -0.00043868 0.002084 -0.0015861 -0.12223 0.15183
0.007934 -0.011877 -0.0021833 0.0013793
-0.002435 7.7775e-05 0.00029493 0.0017854 0.00044955 0.00041896 0.0079027 -0.012032
-0.062738 -0.11934 0.010231 0.0014275
0.0014269 -0.00092478 0.00031528 0.0010041 -0.0010023 -0.0016491 -0.0021467 0.0013523
0.01028 0.0014907 0.074998 -0.0061101
2720000000 -0.060652 0.068163 5.5189e-05 -0.011694 -0.00014702 0.0031209 -0.00039862 -9.9974e-05
-0.0024333 0.0020955 0.00038598 -0.0016789
9.0605e-05 -0.011716 0.10565 -0.03211 -0.005065 -0.0014072 -0.0016725 0.00050828
0.0018088 0.00052222 0.00087668 2.6764e-06
-0.00016554 0.0030188 -0.0050063 -0.0013468 -0.12428 0.041435 0.00044053 -0.0027175
0.00016795 0.00024771 -0.0013914 0.00047522
-0.00046599 -3.6774e-05 -0.0016715 0.00050418 0.00036297 -0.0026702 -0.089078 0.1812
0.0031281 -0.013121 -0.0016806 0.0022977
-0.002315 0.0020785 0.0018095 0.00046068 0.00016175 0.00034176 0.0030804 -0.013046
-0.082481 -0.087191 0.011457 -0.00078087
0.00046954 -0.0017202 0.00089027 -8.0182e-05 -0.0013757 0.00050381 -0.0017891 0.0023074
0.01159 -0.00079207 0.078898 0.012716
2780000000 -0.046675 0.08692 -0.00446 -0.010489 1.0937e-06 0.001427 0.00065256 -0.00033905
0.0013098 0.0028624 -0.00071199 -0.0016846
-0.0044095 -0.010497 0.10419 -0.044048 -0.0040063 -0.00014195 -0.00031551 0.0017754
0.0016559 -0.00099033 0.00012024 -0.00018403
0.00011863 0.0013778 -0.0040007 -0.00010923 -0.1209 0.071845 -0.0019566 -0.0017974
0.00018741 -0.00032133 -0.00050953 0.00070892
0.00054385 -0.00031738 -0.00027737 0.0017739 -0.0018268 -0.0017948 -0.059571 0.20331
-0.0020667 -0.012867 -0.00058235 0.0020265
0.0013128 0.002874 0.0016532 -0.00098542 0.00040636 -0.00035455 -0.0021634 -0.01293
-0.09737 -0.054608 0.010464 -0.0058345
-0.00084774 -0.0019204 0.00015475 -0.00014886 -0.00057915 0.00056702 -0.0006953 0.0019111
0.010215 -0.0057359 0.082934 0.03059
2840000000 -0.030893 0.10165 -0.0075756 -0.0072407 0.0016646 0.0018879 -0.0002816 -0.00018022
0.0014501 0.0011632 -0.0016302 0.00042236
-0.0075468 -0.0072724 0.10265 -0.037604 -0.0036183 0.0011212 0.0006088 0.00096308
-2.2516e-05 -0.0015577 8.6621e-05 -7.1519e-05
0.0018433 0.0020471 -0.0035798 0.0011778 -0.11454 0.097667 -0.0017302 0.00012529
-1.9542e-05 0.00021765 0.00091296 0.0011436
-0.00020125 -0.00027517 0.00059777 0.0009247 -0.0017923 0.00023354 -0.023275 0.21777
-0.0057962 -0.010524 0.00016907 0.0010354
0.0014341 0.0011491 -4.7806e-05 -0.0016033 1.7459e-06 0.00037732 -0.005822 -0.010519
-0.10064 -0.023194 0.0085349 -0.0074649
-0.0015306 0.00046854 9.3597e-05 -0.00015021 0.00086534 0.0011826 0.00031769 0.00095159
0.0085596 -0.007617 0.097055 0.045263
2900000000 -0.017271 0.12097 -0.008935 -0.0030749 0.0015444 2.771e-05 0.00057223 -0.0005721
0.0024229 -0.0009351 -0.00067189 -7.9319e-05
-0.0089673 -0.0030485 0.083096 -0.045614 -0.0012379 0.002462 0.0010789 0.00023277
-0.00045238 -0.0014197 -0.00025961 -2.7258e-05
0.0016107 -0.00010214 -0.0012317 0.0024725 -0.0971 0.13067 -0.001104 0.00012007
-0.00039445 -0.00068242 0.0017328 -0.00034427
0.00047164 -0.00048162 0.0010507 0.00021095 -0.0010654 -1.1331e-05 0.014059 0.22051
-0.0086912 -0.00706 0.00086021 0.0017031
0.0024129 -0.00094054 -0.0004277 -0.0013902 -0.00039746 -0.00069297 -0.0088128 -0.0070031
-0.10033 0.01507 0.0061319 -0.010527
-0.00064077 -8.5507e-05 -0.00032054 9.3816e-05 0.0018447 -0.00049914 0.00083949 0.0016912
0.0061251 -0.010555 0.11109 0.050335
2960000000 0.0044476 0.13248 -0.008828 0.00053055 0.00058166 0.0011638 -0.00053966 -0.00086153
-0.00026646 -0.0021102 -0.00084328 0.00054263
-0.0088257 0.0004492 0.092268 -0.045157 -0.0010404 0.0012134 0.0010494 -0.00018914
-0.0011931 -0.00064365 0.00044134 0.00036983
0.00070926 0.0013658 -0.00098172 0.0011999 -0.077087 0.16115 -0.00043536 0.00076233
-0.00053352 0.00072211 4.3365e-05 -0.0023383
-0.00045247 -0.00084462 0.0010391 -0.00019405 -0.00035068 0.00083631 0.056393 0.22731
-0.0099039 -0.0017815 0.0014526 0.00054836
-0.0002603 -0.0022061 -0.0011728 -0.0006572 -0.00065036 0.0007627 -0.0098327 -0.0017716
-0.088925 0.047697 0.0013791 -0.011986
-0.00099185 0.00059681 0.00049561 0.00030906 -5.7389e-05 -0.0022593 0.0013937 0.00051606
0.001388 -0.012022 0.13006 0.061036
3020000000 0.022307 0.14679 -0.0064977 0.0037142 0.0014031 -0.00033193 -0.00078721 -2.3453e-05
-0.00060773 0.00056994 -6.8675e-05 0.00061826
-0.0064628 0.0037503 0.080847 -0.033979 -0.00057355 0.00029221 0.00031371 -0.0010926
-0.0017908 0.00040345 0.0006765 -0.00024241
0.0013466 -0.0004993 -0.00047047 0.00029408 -0.056103 0.18565 -0.00041546 0.00094837
0.00070167 0.00048582 -0.00084896 -0.0015069
-0.00084211 -0.00011399 0.00029602 -0.0010707 -0.00044206 0.0010313 0.095135 0.21975
-0.0084656 0.00097921 0.00069355 0.0004555
-0.00064519 0.00055365 -0.0018533 0.00040885 0.00089445 0.00054214 -0.0085424 0.0009294
-0.071413 0.076339 -0.0016407 -0.011038
7.8908e-05 0.00051437 0.00056873 -0.00020579 -0.00064746 -0.0016075 0.00063391 0.00039839
-0.0018551 -0.010892 0.14939 0.058181
3080000000 0.049675 0.1562 -0.0046295 0.0060035 0.0014123 -0.00032218 -0.00065036 -0.00011543
-0.00067499 6.7068e-05 -0.00022184 0.0006344
-0.0045905 0.0060142 0.078154 -0.028232 -0.000287 0.00060727 -0.00030858 -0.00030165
-0.00029766 0.0012323 -9.4242e-05 -0.0005694
0.0014254 -0.0002189 -0.00031809 0.00060792 -0.018333 0.20697 -0.00052595 0.00023171
0.0007362 0.0002406 -0.0020665 -0.00060872
-0.00065966 -0.00010344 -0.00031151 -0.00025954 -0.00043424 0.00018864 0.12829 0.21149
-0.0064875 0.0046279 0.0018184 0.00040497
-0.00063748 0.00015397 -0.00024227 0.0011815 0.0005942 0.00032958 -0.0064619 0.004677
-0.044138 0.1088 -0.0068458 -0.0088584
-0.00035783 0.00061162 -7.4692e-05 -0.00058569 -0.0021742 -0.0005931 0.0018222 0.0005399
-0.0068793 -0.008769 0.16409 0.065874
3140000000 0.078528 0.15972 -0.0011107 0.0075777 0.0025607 -0.0013467 -0.0014713 0.00095012
0.0014146 0.00077964 0.00035608 -0.00012572
-0.0010986 0.0075364 0.073996 -0.030132 -0.00094482 0.00033579 0.0006961 -8.6906e-05
-2.1279e-05 0.00087584 0.00072221 -0.00046433
0.0026193 -0.0014111 -0.0009485 0.0003213 0.024016 0.22661 6.8505e-05 0.0013938
0.0013642 -0.00087845 -0.0029055 0.00072825
-0.001481 0.00082657 0.00068919 -6.9912e-05 7.4143e-05 0.0014163 0.16319 0.18571
-0.0030802 0.0063159 0.00086329 -0.001135
0.0014639 0.000805 8.7605e-06 0.00095586 0.0015717 -0.00092111 -0.0029747 0.0063314
-0.025603 0.12888 -0.0084235 -0.0051753
0.00042304 -6.2146e-05 0.00055372 -0.00055799 -0.0026282 0.00089516 0.00092322 -0.0013482
-0.0086279 -0.0052742 0.18797 0.056796
3200000000 0.11047 0.17038 0.0040701 0.0063911 0.00088947 -0.0027891 -0.00029069 0.0018076
0.00057915 -0.0018658 0.00028384 0.00048979
0.0040825 0.006383 0.084038 -0.028608 -0.00084527 0.00057341 -0.00036565 -0.00079625
0.00069205 0.0010842 -0.00048951 -0.001059
0.00074548 -0.0026277 -0.00088116 0.00051255 0.068213 0.23122 0.0010639 0.00076754
-6.0829e-05 -0.0023303 -0.0014962 0.0024609
-0.00027746 0.0018269 -0.00038021 -0.00074844 0.0010315 0.00068629 0.18327 0.16321
-0.00054625 0.0059507 0.00054069 -0.0013492
0.00047427 -0.0018202 0.00067 0.0011058 -0.00027377 -0.002521 -0.00067232 0.0059006
0.01428 0.14803 -0.0098143 -0.0014053
0.00035472 0.00033021 -0.00043256 -0.00094012 -0.0014364 0.0022391 0.00044387 -0.0012148
-0.0096602 -0.0012742 0.2038 0.055839
3260000000 0.14316 0.16193 0.0042367 0.0033397 -0.00070377 -0.0024668 0.00096551 0.00088494
5.5771e-05 -0.0019174 -0.000127 -0.0001727
0.0041503 0.0034146 0.092295 -0.031842 -0.0016798 0.0022869 -0.00018665 -0.00020173
0.00096285 -0.00050557 -0.00093453 0.00030758
-0.00068776 -0.0026663 -0.0016666 0.0023492 0.11886 0.22697 0.00039422 -9.502e-05
-0.0012939 -0.0013579 0.00043166 0.0017758
0.0010361 0.00075654 -0.00017119 -0.0002025 0.00047491 9.886e-07 0.21084 0.12551
0.0021417 0.0052474 -0.00083219 -0.0017843
9.5393e-05 -0.0019499 0.0010823 -0.00058742 -0.0012119 -0.001072 0.0021578 0.0053479
0.04076 0.15748 -0.0070983 0.0040025
-4.9907e-06 -4.0534e-05 -0.0010264 0.00027617 0.00058315 0.0022444 -0.00076386 -0.0017252
-0.0072342 0.0039273 0.23351 0.045646
3320000000 0.17336 0.15577 0.0072928 0.0012444 -0.00046922 -0.0018179 0.0010168 0.00020535
-0.0016013 -0.0012497 0.00030438 0.00027115
0.0073295 0.0012328 0.098891 -0.028326 0.001104 0.0024035 -0.00024817 -0.00075088
-0.00028251 -0.00035179 -0.00055945 0.00014509
-0.00067337 -0.0017967 0.0011248 0.0023583 0.16596 0.21764 0.00028711 4.6768e-05
-0.0010343 0.00017918 0.00023517 0.0009848
0.0011128 0.00030074 -0.00028672 -0.00072843 0.00031168 -3.0829e-05 0.21909 0.095923
0.0036093 0.0035557 -0.00067438 -7.3836e-05
-0.0016602 -0.0013093 -0.00039057 -0.00028296 -0.00089548 -0.00013419 0.0037341 0.0034977
0.074546 0.15838 -0.0040049 0.0047733
0.00040837 0.00030812 -0.00053563 0.00026555 9.9934e-05 0.00064157 -0.00087423 -5.2803e-05
-0.0039544 0.0048368 0.24946 0.032381
3380000000 0.20893 0.1388 0.0056909 -0.0021153 -0.001001 0.00065976 0.0011686 0.00019296
-0.0016059 0.00061258 0.00018345 -2.2544e-05
0.0057395 -0.0021022 0.10972 -0.03589 0.00039982 0.0025435 -0.0012462 -0.00062645
-0.00010787 0.0001766 -0.00077024 0.0004779
-0.0010241 0.00060007 0.00040966 0.0026101 0.20786 0.19572 0.00092123 -0.00046872
-0.0017682 0.00076844 0.00099235 0.0014733
0.001175 0.0001758 -0.0012449 -0.00065747 0.00084696 -0.00047706 0.23394 0.063544
0.0053154 0.003188 -0.00035922 0.00041477
-0.0015324 0.00062175 3.4869e-05 0.00019583 -0.0019142 0.00094322 0.0051756 0.0031288
0.11751 0.14958 -0.00082064 0.0062095
0.00010229 0.00018287 -0.00065236 0.00037295 0.00092139 0.0015795 -0.00028932 0.00052129
-0.0009556 0.0060664 0.27869 0.014199
3440000000 0.24039 0.11669 0.0045191 -0.0039849 -0.00085098 -0.0018177 0.00096167 -6.2886e-05
-0.0013574 0.0017869 0.00077729 0.00027493
0.0045409 -0.0039338 0.10358 -0.04125 0.0030516 0.0019041 -0.00098388 0.0011063
0.00015885 0.00023439 0.00022205 0.0008781
-0.0006233 -0.0018114 0.0031338 0.0019099 0.24639 0.16675 -0.00042825 -0.00012215
0.00016782 0.001491 0.0012468 0.00073213
0.0009559 -6.5866e-05 -0.0009349 0.0011117 -0.00033968 -0.00011363 0.23515 0.030572
0.0066764 8.1984e-05 -0.00045057 4.1823e-05
-0.0013149 0.0016923 2.6325e-05 0.00015535 0.00041717 0.0014282 0.0067401 5.9632e-05
0.14695 0.13916 0.0032954 0.0041667
0.00071319 0.00016239 6.6697e-05 0.00096377 0.0013713 0.00055234 -0.00051264 -0.00010659
0.0035249 0.0044059 0.29488 -0.015889
3500000000 0.27238 0.084687 0.0024752 -0.0048133 -0.0014132 0.0014773 0.0010241 -0.00082057
-0.00098699 0.00096768 0.00063632 -0.00096147
0.002409 -0.0048023 0.11571 -0.064979 0.0031718 0.0010383 -0.00058022 0.00072987
0.00042386 3.0291e-05 1.8953e-05 0.000304
-0.0014557 0.0014936 0.0032017 0.00099869 0.27481 0.13267 0.0001704 -0.00016839
8.7419e-05 0.00061415 0.0018029 -7.1997e-06
0.0010704 -0.00091871 -0.00056369 0.00069109 0.0002355 -0.00028404 0.23961 0.0038148
0.0069611 -0.0024545 2.578e-05 -0.0001637
-0.0011238 0.0012286 0.00048185 0.00018561 -0.00036487 0.00049124 0.0071378 -0.0025022
0.19313 0.11098 0.0031505 0.0016686
0.00070379 -0.0010496 1.3591e-05 0.00021913 0.0017936 1.2253e-05 1.6537e-06 -6.9475e-05
0.0029207 0.0014371 0.31509 -0.043418
3560000000 0.29074 0.050134 0.00032168 -0.0061128 -0.0001962 -0.00061313 0.00064655 0.00015203
0.001562 0.0018895 -8.2855e-05 -0.0011254
0.00029427 -0.0061313 0.10984 -0.070237 0.005733 -0.0010653 0.00035078 0.00069319
0.00072942 -0.00018353 0.00024723 0.00041611
-0.00017192 -0.00081383 0.0057553 -0.0010747 0.30264 0.090701 -0.00032389 -0.00013569
0.00051052 0.00042811 0.0015174 -0.00092253
0.00060703 0.000164 0.00037517 0.00070362 -0.00045303 -6.146e-05 0.22999 -0.032587
0.0062428 -0.0054917 -0.00060998 -0.00046398
0.0015789 0.0017107 0.00073579 -0.0001739 0.00078662 0.00054791 0.0060909 -0.0056903
0.21399 0.097241 0.0031924 -0.0012261
0.00011088 -0.0012208 9.7578e-05 0.00040169 0.0015376 -0.00087574 -0.00067327 -0.0004162
0.0034841 -0.0012121 0.32677 -0.08272
3620000000 0.30661 0.012201 -0.0012798 -0.0039524 -0.0016969 -0.00020169 0.00016706 -0.0018601
-0.00020945 0.00070933 -0.00073943 -0.00086194
-0.0011574 -0.0038135 0.11057 -0.099755 0.0034559 -0.0039075 0.00042559 0.00042402
-0.00031557 -0.001049 0.00062676 0.00034515
-0.0018508 -0.00013427 0.0034648 -0.0039698 0.31588 0.046253 2.4261e-05 -0.00073167
-0.0001656 0.00040706 0.00082564 -0.00057796
0.00013746 -0.0019101 0.00038687 0.00040505 0.00020672 -0.00086736 0.21867 -0.063182
0.0013721 -0.00755 -0.0012163 0.00070862
9.6845e-06 0.00062704 -0.00044473 -0.0008814 -0.00019891 0.00013031 0.001359 -0.0071521
0.23664 0.05548 0.0018659 -0.0018382
-0.00097718 -0.00073372 0.00068421 0.00044601 0.00070723 -0.00078777 -0.0011954 0.0006417
0.001756 -0.0018779 0.32872 -0.11685
3680000000 0.31039 -0.032222 -0.0037182 -0.0037303 -0.0011948 0.0016931 -0.0011577 -0.00035398
0.0015232 9.1122e-06 -0.0013681 -0.00036343
-0.0039116 -0.0037524 0.1058 -0.11685 0.0013846 -0.0044676 0.00073179 0.00032907
-0.00049038 -0.00057463 0.00066718 0.00026712
-0.00098266 0.0017971 0.001345 -0.0044255 0.32661 -0.0037404 -0.00063784 -0.00079257
0.0010593 0.0007267 0.00051785 -0.0016815
-0.0011185 -0.00023622 0.0007587 0.00036962 -0.00082686 -0.00070268 0.20555 -0.096681
0.00049175 -0.0064563 -0.0010021 0.0012395
0.001568 0.00018496 -0.00032186 -0.00054153 0.001007 0.00098472 0.00061394 -0.0067965
0.25674 0.02928 0.0016532 -0.0022234
-0.001107 -0.00054481 0.00058842 0.0001358 0.00069027 -0.0017394 -0.0010524 0.0010307
0.0016088 -0.0021751 0.32843 -0.1621
3740000000 0.31207 -0.067512 -0.0031904 1.6089e-06 -0.0022023 0.0027238 -0.0001194 -0.00082397
-0.00054317 0.00010784 -0.00081185 0.00034724
-0.0031878 -2.1171e-05 0.097148 -0.13875 0.00075979 -0.005219 0.00045147 -0.00033134
-0.00014282 -0.00024446 0.00068768 -5.5558e-05
-0.0023311 0.0027908 0.00076473 -0.0053088 0.32937 -0.043718 -0.00074622 0.00012449
2.1461e-05 0.00015467 -0.00078888 -0.0014412
-0.00011383 -0.0008041 0.00042976 -0.0003512 -0.0006261 7.3738e-05 0.18406 -0.12111
-0.0020222 -0.0067555 0.00072914 0.0025053
-0.00057075 -9.3739e-05 -0.00027477 -0.00040767 0.00040114 -9.4062e-05 -0.0024104 -0.0063629
0.26245 -0.0097641 -0.0001128 -0.0026214
-0.00078616 0.00028296 0.00049238 3.5002e-05 -0.00067571 -0.0013812 0.000684 0.0026108
1.1167e-05 -0.0026823 0.31526 -0.20224
3800000000 0.3062 -0.11305 -0.0023883 0.00046437 0.0010372 0.0041103 -0.0012874 -0.0017267
0.0015679 0.0008967 -0.0011389 0.00037266
-0.0024141 0.0005694 0.085814 -0.15342 -0.0023306 -0.0050676 6.6596e-05 3.8483e-05
-0.0011099 -0.00053822 0.00090362 0.00013891
0.0009678 0.0042032 -0.0024029 -0.0050477 0.32512 -0.085312 -0.00050396 8.3694e-05
0.00096595 -0.00011246 -0.00089023 -0.00057445
-0.0012656 -0.0017163 0.00012004 8.1573e-05 -0.00071998 6.5569e-05 0.1743 -0.14624
-0.0032987 -0.0047472 0.0013647 0.0017417
0.0013765 0.00096391 -0.0010427 -0.00041527 0.00088166 9.4062e-05 -0.0030151 -0.0047842
0.27543 -0.05043 0.0015223 -0.0014141
-0.00084248 0.00059409 0.0010985 1.6635e-05 -0.0011497 -0.00053881 0.001507 0.0015235
0.0014919 -0.001387 0.30592 -0.24311
3860000000 0.29482 -0.1445 -0.0010759 0.0012796 0.0026802 0.0017348 -0.0021703 0.001195
0.00097441 -0.0012616 -0.00046089 0.0013646
-0.0010947 0.0014019 0.066672 -0.16296 -0.0034897 -0.0047698 0.00067177 -0.00046686
-0.00077758 0.00136 0.00076756 -0.00095315
0.0028805 0.0016779 -0.0035064 -0.0046547 0.30534 -0.12575 -0.0010439 0.00055785
1.9308e-05 -0.00075175 -0.0009689 -0.0004823
-0.0022174 0.0012069 0.00064787 -0.00051034 -0.00087483 0.00075764 0.1463 -0.16109
-0.0029083 -0.0051929 0.0024509 0.0009647
0.0010181 -0.0011338 -0.00073823 0.0013692 0.0003426 -0.00048595 -0.003247 -0.0052298
0.27011 -0.081911 0.00014385 -0.002737
-0.00048813 0.0012529 0.00077912 -0.0011339 -0.00091907 -0.00057269 0.0020477 0.0010478
0.00021931 -0.0026132 0.28311 -0.28091
3920000000 0.27986 -0.18448 0.0019494 0.00044118 0.0037862 0.0023021 0.00011304 0.00088317
0.00027715 0.00014287 0.0006461 0.00050355
0.0019461 0.00022735 0.03894 -0.17937 -0.0048322 -0.0028202 -0.00053366 -0.00015303
0.00024154 0.00026361 -0.00034126 -0.0006855
0.0034791 0.0023838 -0.0050162 -0.0028079 0.29874 -0.1588 0.00023155 0.0014826
0.0019074 -0.0013333 -0.00049179 0.00011105
9.6442e-05 0.00084518 -0.00050267 -5.1714e-05 0.00010302 0.001374 0.12566 -0.17174
-0.004512 -0.0038693 0.0019909 -0.00031038
0.00011649 0.00014206 0.00033329 0.00017781 0.0015323 -0.0014561 -0.0044479 -0.0037691
0.26128 -0.13133 0.00036602 -0.0017348
0.00076979 0.00062783 -0.00036698 -0.00035879 -0.00051814 0.00013361 0.0022765 -0.00024942
0.00054715 -0.0017309 0.2622 -0.30878
3980000000 0.25249 -0.22021 0.0019889 -0.0030879 0.0049417 -0.00031503 3.8852e-05 0.0010701
0.00098342 -0.0019089 0.00040072 0.00011574
0.0019578 -0.0030683 0.016392 -0.19193 -0.005302 -0.0011577 0.00084535 0.00062123
0.00044394 0.00037085 -6.5146e-05 -0.0010156
0.0050459 -0.00043475 -0.0052529 -0.00096083 0.26924 -0.18927 0.0012446 -2.29e-06
-0.0012756 -0.0010607 -0.0004525 -0.00063398
-3.4944e-05 0.0010697 0.00079314 0.00055562 0.001116 0.00024546 0.089531 -0.19285
-0.0048853 -0.0039182 0.0017464 -0.00094199
0.0009488 -0.0019129 0.00047451 0.00045252 -0.0010157 -0.00067841 -0.0048599 -0.0039454
0.24848 -0.16032 0.00077678 -0.0048619
0.00050659 7.4952e-05 8.052e-05 -0.0012503 -0.00040837 -0.0009042 0.0014375 -0.0010994
0.00067982 -0.0046588 0.227 -0.34597
4040000000 0.22507 -0.24551 -0.00047028 -0.0039489 0.0033471 -0.0029338 0.00025016 0.00016966
-0.00064574 -0.00081847 0.00064549 6.0484e-05
-0.000408 -0.0039976 -0.00847 -0.19912 -0.0045343 0.00016154 0.00023936 -0.001031
4.9177e-05 0.00012491 -0.0013991 -0.00012159
0.0032717 -0.0030356 -0.0045521 0.00010782 0.24725 -0.22195 0.00035475 -0.00051324
-0.00101 -0.00026095 -0.0013071 0.00016623
0.00035226 0.00021161 0.00029438 -0.00099384 0.0005111 -0.00071157 0.068252 -0.18756
-0.0071462 -0.0017793 0.0015623 -0.00064161
-0.0005913 -0.00082684 9.6772e-05 9.4704e-05 -0.0011877 -0.00038686 -0.0072703 -0.0016872
0.23484 -0.19366 -0.0022176 -0.0034664
0.00061489 0.00013086 -0.0015993 6.4149e-05 -0.0011325 0.00048205 0.0016123 -0.00047214
-0.0022178 -0.0036648 0.19016 -0.36357
4100000000 0.19461 -0.26933 -0.003369 -0.0027858 0.00098574 -0.0039692 -0.00025775 -1.3329e-05
0.00041591 -0.0017724 0.00055201 0.00022615
-0.0034603 -0.0028829 -0.034414 -0.20224 -0.0046647 0.00086212 -0.00016821 -0.00032358
0.00049223 0.00023867 -0.00068119 0.00043432
0.0010523 -0.0036602 -0.0047441 0.00097157 0.22525 -0.24792 0.00020855 -0.00032594
-0.00043385 -0.00030729 -0.0013448 0.00027268
-0.00037465 6.2473e-06 -0.00019277 -0.00037515 0.00013917 -0.00020449 0.034294 -0.20123
-0.0065724 0.0010051 0.0008319 -0.0013689
0.00037078 -0.0016921 0.00049112 0.00027834 -0.00060895 -0.0002098 -0.0066268 0.0010642
0.21631 -0.21823 -0.0024998 -0.0040255
0.00060009 0.00023448 -0.00037155 0.0002997 -0.0013636 0.00011849 0.00089924 -0.0016713
-0.0024918 -0.0040167 0.15703 -0.3903
4160000000 0.16554 -0.28587 -0.0035045 -0.0018215 -0.00020017 -0.0031963 0.00062396 -0.00020085
-0.0038522 -0.00055471 0.00095701 -0.000889
-0.0034461 -0.001857 -0.059665 -0.198 -0.0049036 0.0026293 -0.00034802 -0.00031428
0.00039479 -0.00024831 -0.00088611 0.00042287
-0.0003318 -0.0032683 -0.0048617 0.0026408 0.19293 -0.26376 0.00048869 -0.0003686
-0.0010495 -0.00029285 -0.001201 0.00065638
0.00071242 -0.00013049 -0.00032022 -0.00026948 0.00047881 -0.00036601 0.010282 -0.18843
-0.0056309 0.0020154 0.0010736 -0.0021207
-0.0037586 -0.00054334 0.00035767 -0.0003635 -0.0011058 -0.00013084 -0.0055912 0.0021748
0.1813 -0.25221 -0.0050633 -0.0036294
0.00075783 -0.00091822 -0.0011029 0.00042674 -0.0013979 0.00087951 0.00094397 -0.0018522
-0.0049768 -0.0036007 0.10734 -0.3983
4220000000 0.13713 -0.30181 -0.0044548 -3.2332e-05 -0.00029291 -0.0038265 -0.00024309 -0.00012139
-0.00053324 0.0011421 0.00037953 -0.0010681
-0.0044798 -4.8754e-05 -0.096324 -0.18783 -0.0020804 0.0033744 -0.00026098 -0.00013992
0.00012303 5.4517e-05 -0.00066772 0.000813
-0.00020639 -0.00381 -0.0021079 0.003528 0.16261 -0.28962 -5.3801e-05 0.000119
0.00060423 0.00024151 -0.00035367 0.0013233
-0.00030308 -0.00022839 -0.00036083 -0.00015139 -1.7952e-05 -6.1915e-05 -0.013506 -0.18716
-0.0040777 0.0022173 -0.00015457 -0.0020389
-0.00068227 0.0010229 0.00029408 0.00015822 0.00056182 5.153e-05 -0.0041535 0.002102
0.16535 -0.27414 -0.0051178 -0.0025276
0.00035893 -0.00099473 -0.00054841 0.00096706 -0.00027373 0.0012286 -0.00016976 -0.0020936
-0.004951 -0.0024295 0.079751 -0.41216
4280000000 0.10601 -0.31059 -0.0029653 0.0017784 -0.0018277 -0.0041546 -0.00053459 0.00054183
-0.00044928 0.0010668 -0.00077139 -0.00036407
-0.0030248 0.0017386 -0.12128 -0.1917 -0.0028753 0.0027974 -0.00078604 -0.00020422
0.00027725 0.00022262 0.00040095 0.00069094
-0.0018207 -0.0040727 -0.0026488 0.002694 0.13287 -0.29625 0.00079466 -0.00026141
-0.001174 0.00077296 -0.00022059 0.00088726
-0.00039186 0.00054888 -0.00074845 -0.00022663 0.00075392 -0.00011457 -0.051179 -0.17143
-0.0047455 0.0024547 -0.00041677 -0.0020896
-0.00043174 0.0011302 0.00026408 0.00020892 -0.00098232 0.00092412 -0.0047184 0.0026513
0.11593 -0.29417 -0.0061545 -0.00032347
-0.00083444 -0.00029492 0.00054067 0.00056286 -0.00027687 0.00098932 -0.0005378 -0.0020908
-0.0063149 -0.00036674 0.029005 -0.41719
4340000000 0.078573 -0.31956 -0.0018983 0.0018604 -0.0023852 -0.0014292 0.00029247 0.00052444
9.9424e-05 0.00068589 -0.00018368 -0.00089744
-0.0018079 0.0018284 -0.14164 -0.16573 -0.0020471 0.0039021 -8.4605e-05 0.00052971
-8.0628e-05 -0.0002919 0.00057248 0.00035494
-0.0024245 -0.0015685 -0.0020176 0.0040965 0.097208 -0.31305 -0.00051384 -0.0007778
0.00022387 0.00065665 0.00084367 0.0018609
0.00027446 0.0005121 -6.6592e-05 0.000565 -0.00043467 -0.00093669 -0.068769 -0.16932
-0.0044893 0.0038801 -0.0010476 -0.0022479
0.00011383 0.0006532 -0.00015511 -0.00042509 0.00011155 0.00060707 -0.0043823 0.0037934
0.089083 -0.31692 -0.0049756 0.0017704
-0.00030053 -0.00076445 0.00045012 0.0005676 0.00083695 0.002012 -0.00098404 -0.0023184
-0.004874 0.0019715 -0.0049249 -0.41096
4400000000 0.047332 -0.32493 -0.0008177 0.0016138 -0.0026336 -0.0018563 0.00096297 0.0013781
-0.00012185 0.00071556 -0.00036417 -0.00082627
-0.00093026 0.0016622 -0.17062 -0.15582 -0.0014892 0.0042354 -0.00048357 0.00049916
1.2572e-05 -0.00052425 0.00060006 0.00040465
-0.0024959 -0.0015619 -0.0013938 0.0041434 0.068 -0.3194 -0.00013028 -0.00034237
0.00013957 0.00015011 0.00091242 0.0014234
0.00097502 0.0013685 -0.00051906 0.00054623 -0.00014805 -0.0003016 -0.093726 -0.15625
-0.0032521 0.0051639 -0.0021747 -0.0015864
-6.5802e-05 0.00068537 6.6232e-05 -0.00049254 0.00015087 0.00016978 -0.0033133 0.0052797
0.055624 -0.32816 -0.0044998 0.0014243
-0.0004337 -0.00071692 0.00072568 0.00014088 0.00091787 0.0013621 -0.0022914 -0.0015546
-0.0044932 0.0012404 -0.050607 -0.41545
4460000000 0.012156 -0.32389 -0.00061435 0.00019171 -0.0042027 -0.00081075 0.0014725 -0.00070704
-0.00045853 0.0014346 -0.0011097 -0.0001968
-0.00061734 0.00019538 -0.19219 -0.12595 -0.00046394 0.0046696 -0.00038485 0.00081596
-0.00045089 -0.00038683 0.00051346 -0.00044243
-0.004462 -0.00085273 -0.00052875 0.0047808 0.042166 -0.32651 -0.00042439 -0.00049348
0.00021801 0.00043945 0.002417 0.00057341
0.0014118 -0.00078553 -0.00033967 0.00077372 -0.00041572 -0.00051724 -0.10669 -0.13444
-0.0016255 0.0064165 -0.0023382 -0.00097128
-0.00045306 0.0013502 -0.00047732 -0.00036237 0.00039816 0.00062202 -0.0016367 0.0063825
0.018977 -0.32099 -0.0040775 0.0032354
-0.0009329 -0.00014467 0.00043553 -0.00027819 0.0020815 0.00048435 -0.0023417 -0.00089546
-0.0042709 0.0032486 -0.090593 -0.3964
4520000000 -0.012066 -0.32497 -0.00043549 -0.00033679 -0.003663 0.00059193 0.00065275 -8.8588e-05
0.0019548 4.6919e-05 -0.00069375 0.00091731
-0.0005397 -0.00032075 -0.21678 -0.109 0.00078693 0.0046054 0.00062716 0.00079316
-0.00011219 7.0345e-06 0.00011877 -0.00023623
-0.0037239 0.00048485 0.00099102 0.0045566 0.011417 -0.32414 -0.00095002 0.00058857
0.0010503 -0.00067829 0.0014354 -0.0010078
0.00069087 -0.00010595 0.00059981 0.00080117 -0.00093995 0.00053182 -0.12471 -0.12561
-0.00060458 0.0061931 -0.0027805 -0.00029245
0.0020096 -3.2686e-05 -0.00029824 -3.0832e-05 0.00067078 -0.00083057 -0.00052448 0.0060976
-0.029345 -0.33164 -0.0028475 0.0033257
-0.00073047 0.00099584 5.991e-05 -0.00016743 0.0017554 -0.0007133 -0.0028542 -0.00045463
-0.0027726 0.0032122 -0.11891 -0.3947
4580000000 -0.050136 -0.31727 -0.0013414 -0.00050115 -0.0029975 0.0026564 0.00072625 -0.00039444
0.00028072 1.8253e-06 -0.00060755 0.00050181
-0.0013379 -0.00052346 -0.23509 -0.082159 0.0010872 0.0041839 0.00060431 -0.00010849
-0.0001219 0.00031614 0.00010546 -8.6609e-05
-0.002887 0.0026566 0.0011031 0.0040182 -0.020572 -0.32089 -0.00026026 0.00039298
-0.00041901 -0.00020305 0.001681 -0.00095645
0.00069722 -0.00035749 0.00064426 -0.00011844 -0.00018708 0.00057149 -0.13499 -0.10072
0.0017975 0.0051405 -0.0027544 0.0011159
0.00025841 1.68e-05 5.0204e-05 0.00024185 -0.00013668 -2.1492e-05 0.0018275 0.0051519
-0.055074 -0.33563 -0.002175 0.0040768
-0.00041282 0.0006591 0.00010798 -0.00017903 0.0017512 -0.0011517 -0.0026832 0.0012444
-0.0022923 0.0040256 -0.16451 -0.36518
4640000000 -0.075559 -0.31134 -0.002253 -0.0014211 -0.0029154 0.0026766 0.00049606 -0.0013465
0.0015872 -0.00023343 0.00010241 0.0010827
-0.002303 -0.0013561 -0.24528 -0.054565 0.0015563 0.0037652 0.00080572 0.00017214
-0.00029839 0.00024855 2.2789e-05 -0.00066441
-0.0030972 0.0026686 0.0017369 0.0039309 -0.044871 -0.31522 0.00032678 0.00077921
0.001203 0.00025266 0.0004951 -0.0021872
0.00043423 -0.0014007 0.00073965 0.0002261 0.00020734 0.00071217 -0.14034 -0.086371
0.0034333 0.0040941 -0.0025298 0.001609
0.0016495 -0.00032439 -0.00035163 0.00043757 0.00091825 0.00014472 0.003529 0.0039136
-0.086984 -0.3177 -0.0021801 0.0037405
6.1158e-05 0.0011462 2.4048e-06 -0.00072764 0.00021768 -0.0020201 -0.0024703 0.0016814
-0.0021865 0.0039238 -0.18327 -0.35489
4700000000 -0.10343 -0.30601 -0.0039833 -4.2592e-05 -0.0016025 0.0045159 -0.00097142 -0.0010097
0.00071456 -0.00066397 0.00094433 0.0007047
-0.0039225 -9.5227e-05 -0.25722 -0.035953 0.0026748 0.0039875 0.00050843 -0.00050685
0.00038918 0.00051054 -0.00020746 -0.00010804
-0.0012865 0.0045265 0.0027094 0.0038549 -0.075435 -0.30875 -0.00030953 0.00058395
0.00045237 -9.9604e-05 -0.00045377 -0.0017375
-0.00090591 -0.0010024 0.00045398 -0.00057394 -0.0001833 0.00065243 -0.15746 -0.065199
0.0032798 0.0017804 -0.0013554 0.0024452
0.00072864 -0.00068311 0.00023519 0.00036536 0.00060764 -0.0002968 0.0032416 0.0019059
-0.12674 -0.30936 -0.0013224 0.0042725
0.0010153 0.00073957 -0.00012323 -1.3526e-05 -7.8677e-05 -0.0016333 -0.0014436 0.0023904
-0.0011532 0.0040858 -0.22658 -0.32572
4760000000 -0.13329 -0.29092 -0.004763 0.0011142 0.00057853 0.0046525 -0.00080559 -0.00063
0.0003837 -0.0010274 0.00095499 -0.00045537
-0.0047317 0.001182 -0.25238 0.0067934 0.0033056 0.0032057 -0.00012703 -0.00057006
0.00034028 0.00015 0.00013878 -5.4119e-05
0.00045856 0.0048541 0.0034701 0.0033374 -0.10569 -0.29489 0.00077851 0.00024629
0.00095054 -0.00031431 -0.0012324 -0.00077492
-0.00083116 -0.00057258 -7.3599e-05 -0.00058172 0.00058726 0.00020722 -0.15118 -0.048586
0.0025384 0.0012753 -0.0007387 0.0028198
0.00028655 -0.0010094 0.00048715 0.00012883 0.00080502 -0.00019329 0.0025616 0.0011194
-0.15857 -0.2904 -0.00058543 0.0044669
0.00090213 -0.00039615 5.8208e-05 -0.00028563 -0.0014438 -0.0011668 -0.00065307 0.0029114
-0.00070205 0.0045389 -0.23819 -0.30299
4820000000 -0.16051 -0.27704 -0.0051642 0.0025919 0.0016769 0.0032508 -0.00096172 -0.00041507
0.0004153 -0.00090768 0.00031846 -0.00042886
-0.0051469 0.0026229 -0.26416 0.029143 0.0045966 0.0031022 -3.8069e-05 -0.0003663
0.00037059 -0.00019313 -0.00022422 -0.00045177
0.0018875 0.0032754 0.0046354 0.0029547 -0.13331 -0.29067 0.00061375 -0.00038643
0.0001823 -0.00068836 -0.00091593 -0.00042767
-0.00096596 -0.00040862 -6.6462e-05 -0.00033881 0.00066085 -0.0003564 -0.16637 -0.031201
0.0015994 0.00023877 -5.2757e-06 0.0030066
0.00038294 -0.00083691 0.00023718 -0.00027484 0.00039325 -0.0010141 0.0015849 0.00031136
-0.19597 -0.2723 1.1028e-05 0.0037117
0.00023401 -0.00056328 -0.00016897 -0.00034248 -0.00074195 -4.5011e-05 -8.7946e-06 0.0027954
3.3898e-05 0.00368 -0.27477 -0.27306
4880000000 -0.19169 -0.25701 -0.0043895 0.0045881 0.0024483 0.003109 -0.0013887 0.00021191
-0.00084381 -0.0011446 0.00032564 -0.00022641
-0.0043359 0.0045613 -0.25527 0.070814 0.0046948 0.0012623 -0.00038117 -0.00023346
-0.00022495 0.00028046 -0.00035845 9.2153e-05
0.002292 0.002915 0.0047744 0.0012833 -0.15261 -0.27727 0.00043423 -0.00036579
-0.0004337 -0.0014342 -0.00069602 0.00012699
-0.0013965 0.00022185 -0.00037039 -0.00021762 0.00036292 -0.00046476 -0.15958 -0.012408
0.00078445 0.00014344 0.0012146 0.0024394
-0.00091871 -0.0011083 -1.0302e-05 0.00026327 -0.00040351 -0.0013125 0.00089522 0.000132
-0.22471 -0.25528 0.00087659 0.0034849
0.00043041 -0.00028358 -0.0002856 9.9754e-05 -0.00051426 -4.0639e-05 0.0011026 0.0024915
0.00093153 0.0035032 -0.28692 -0.24366
4940000000 -0.21239 -0.23905 -0.0029199 0.0066963 0.0029993 0.0009669 -0.00024512 0.00067748
-0.00098861 -0.00041993 -0.0001597 -0.000571
-0.0029396 0.0067747 -0.26666 0.096337 0.0054776 0.0010628 -6.0479e-05 -9.2603e-05
0.00036113 -0.00030348 -0.00022913 0.00013607
0.003061 0.001048 0.0054803 0.00085791 -0.17256 -0.25375 0.00015388 -0.00039884
-0.0008215 9.7084e-05 -0.00032725 3.5363e-05
-0.00024481 0.00069089 -8.345e-05 -6.4868e-05 0.00020628 -0.00042591 -0.16676 -0.0030377
-1.7324e-06 0.00045428 0.0017624 0.0020245
-0.00081193 -0.00043679 0.0003148 -0.00023349 -0.00091463 0.00015276 -5.2375e-05 0.00042938
-0.24735 -0.22592 0.00047173 0.0031398
-3.7925e-05 -0.00054071 -0.00029299 0.00017926 -0.00026624 4.0928e-05 0.0019391 0.0019219
0.00031651 0.0033802 -0.31034 -0.2172
5000000000 -0.23266 -0.21466 2.3262e-05 0.007346 0.0031838 0.0016413 -0.00015641 0.0006156
-0.00062824 0.00051059 -0.00026417 -0.00082328
-1.6631e-05 0.0073443 -0.25305 0.11383 0.0056217 -0.00071837 -0.00031661 -6.1021e-05
-0.00022704 -0.00055692 -0.00023144 -2.042e-05
0.0032337 0.001474 0.0058087 -0.00072345 -0.20201 -0.239 -0.00055736 -0.00076497
-0.00046903 -0.00021317 -0.00035197 -0.00028987
-0.00020687 0.00064741 -0.00031708 -1.7889e-05 -0.00058241 -0.00084576 -0.1613 0.021253
-0.00037274 0.0016515 0.002353 0.0011629
-0.00063654 0.00056776 -0.00025501 -0.00039751 -0.00043103 -0.00032697 -0.00032283 0.0017059
-0.27361 -0.20394 0.00066447 0.0038139
-0.00034295 -0.00086158 -0.00014881 -1.2597e-05 -0.0004218 -0.00024306 0.0022086 0.0010935
0.00073537 0.0036733 -0.32208 -0.18326
5060000000 -0.25351 -0.1868 0.0018944 0.0070166 0.0031369 -0.00029622 9.0254e-05 0.00051429
-0.00025581 -6.8641e-05 -0.00035371 -9.9244e-05
0.0018302 0.0069944 -0.23513 0.15079 0.0052182 -0.0019464 -7.3631e-05 0.00020574
-0.00032225 2.6127e-05 -0.00034268 0.00016782
0.0029924 -0.00044024 0.0051004 -0.0020596 -0.21562 -0.21734 -0.00050623 0.00037288
-0.00096665 -1.0562e-05 -0.0014521 0.00015605
0.00013139 0.00051709 -4.6099e-05 0.00022967 -0.00049105 0.00045504 -0.16267 0.028534
0.00014522 0.0031244 0.0017547 0.00054323
-0.00027558 -0.00013574 -0.00031187 1.8986e-05 -0.00080479 0.00025008 0.00014818 0.0030453
-0.28473 -0.17229 0.0019656 0.0030568
-0.0003021 -2.9761e-05 -0.00038339 0.00022608 -0.0011995 -1.3222e-05 0.0018074 0.00067282
0.0017325 0.0028692 -0.33445 -0.15417
5120000000 -0.26942 -0.16126 0.0034699 0.006059 0.0028434 -0.00052104 0.00037085 0.00057763
-0.00027765 0.00081819 -0.00054696 0.00011536
0.0034953 0.0060407 -0.22921 0.17697 0.0046458 -0.0027239 6.3021e-05 0.00022967
2.2093e-05 -3.5411e-05 -2.5331e-05 0.00034672
0.0031128 -0.0005573 0.0047938 -0.0027795 -0.23012 -0.20204 4.5669e-05 0.00019443
-0.00014357 0.00098894 -0.00099442 0.0011519
0.00033304 0.00058296 0.00010105 0.00023478 8.6326e-05 0.00012282 -0.15883 0.054479
0.0017666 0.0030113 0.0025099 0.00041252
-0.00020191 0.00087354 -7.5094e-05 -0.00010466 -0.00047651 0.00088426 0.0016836 0.0031373
-0.29827 -0.13915 0.0014917 0.0030445
-0.00053365 0.00013179 0.0001183 0.0002572 -0.0011012 0.0010779 0.0024737 0.00022805
0.0014626 0.003208 -0.3469 -0.12008
5180000000 -0.28522 -0.13081 0.0051324 0.0047619 0.0033812 -0.0012339 0.00019211 0.00052207
-2.8941e-05 0.00037267 -0.00051393 0.00027637
0.0051285 0.0047246 -0.20673 0.1999 0.0041855 -0.0038209 -0.0003919 -0.00030741
-0.00015999 -0.0001677 -0.00010913 6.9451e-05
0.0033187 -0.0012883 0.0040643 -0.0038866 -0.24085 -0.1651 -0.00044483 0.00060332
-5.3244e-05 4.2789e-05 -0.00037188 0.00071664
0.00024799 0.00049382 -0.00041406 -0.00022789 -0.00044821 0.00060889 -0.15791 0.064556
0.0031524 0.0036341 0.0021933 -0.00064211
-8.1636e-05 0.00023922 -0.00010553 -0.00013141 3.2305e-05 6.4535e-05 0.0032806 0.0035087
-0.30862 -0.096585 0.0028692 0.0037746
-0.00049492 0.00032115 -0.00032214 0.00030002 -0.00038094 0.00088952 0.002136 -0.00056858
0.0028544 0.0035755 -0.34914 -0.0877
5240000000 -0.29318 -0.1039 0.0052884 0.0034319 0.0027259 -0.0028683 0.00068723 -3.3898e-05
-0.00039068 -3.1519e-06 -4.5543e-05 0.00067014
0.0052027 0.0035009 -0.19474 0.23714 0.0030415 -0.0047064 3.0667e-05 0.00015944
-0.0002895 2.6347e-05 0.00020969 0.00048069
0.0026178 -0.0027903 0.0029308 -0.0047996 -0.25745 -0.14078 0.00037014 0.00021915
-0.00042422 0.00066399 0.00010197 0.0013656
0.00069142 -2.8241e-05 5.4376e-05 8.1001e-05 0.00033074 0.00029907 -0.15832 0.084843
0.0037642 0.0019976 0.0017477 -0.0012257
-0.00032336 5.5755e-05 -0.00028168 2.4819e-05 -0.00035689 0.00061835 0.0036607 0.0019261
-0.32132 -0.056322 0.0034497 0.0024987
2.6835e-05 0.00056349 0.00035445 0.00026276 9.2076e-05 0.0011902 0.001814 -0.001333
0.0034406 0.0026886 -0.35492 -0.054896
5300000000 -0.29819 -0.073709 0.0060219 0.001915 0.0016599 -0.0031396 0.00012886 -0.00021598
0.00045303 0.00080772 0.00016979 0.00023736
0.0060639 0.0018508 -0.18673 0.24172 0.0021476 -0.0053094 -0.00011999 0.0002198
3.5996e-05 0.00045028 0.00036704 0.00020251
0.0017168 -0.0033307 0.0021116 -0.0054071 -0.27277 -0.11492 0.00039839 -0.00027061
0.00035966 0.00047164 0.00070428 0.0005922
0.0001152 -0.00020845 -0.00012395 0.00029654 0.00029571 -0.00030831 -0.15079 0.094105
0.0050463 0.0012649 0.0013669 -0.0015857
0.00045476 0.00070796 7.1689e-05 0.0004842 0.00038012 0.00034114 0.0052097 0.0012864
-0.33187 -0.029823 0.0036021 0.0025395
0.00022591 0.00026659 0.00037548 0.00035816 0.00066429 0.00050017 0.0012607 -0.0016802
0.0036809 0.0025385 -0.35066 -0.018996
5360000000 -0.29808 -0.036311 0.0061468 0.00057509 0.00016826 -0.003889 0.00041362 -3.477e-05
0.00025216 0.00028673 0.00060203 -1.8849e-06
0.0061415 0.00060519 -0.14928 0.2632 0.00073311 -0.0055239 0.00011037 0.00023347
-0.00012507 -3.0022e-05 0.00043631 -0.00017708
6.3552e-05 -0.0038108 0.00063656 -0.0055266 -0.27181 -0.087953 0.00038991 0.00041659
0.00013523 0.0003028 0.00049153 0.00052127
0.00042362 -5.1304e-05 8.3535e-05 0.00019185 0.00040925 0.00037997 -0.14881 0.11213
0.0056585 -0.00067666 0.00063104 -0.0020037
0.00013277 0.00029056 -9.2303e-05 -6.5083e-07 0.00010755 0.00038712 0.0056624 -0.00088379
-0.32544 0.0086537 0.0048469 0.0018349
0.00052703 -3.1486e-05 0.00040306 -0.00024301 0.00056273 0.00069054 0.00071482 -0.0019294
0.0048245 0.0018982 -0.34851 0.0090005
5420000000 -0.3004 -0.013425 0.0061039 -0.0012511 -0.00047323 -0.0034056 -6.3412e-05 -0.00018549
0.00077911 0.00055699 0.00017295 -0.00023814
0.0061033 -0.0012647 -0.1302 0.28968 0.00012694 -0.0054591 0.00011681 0.00012607
5.3599e-05 0.0001165 0.00017965 -5.7916e-05
-0.0006426 -0.0033649 0.00014252 -0.0054233 -0.28719 -0.055162 -0.00020471 -0.0005804
0.0008992 0.00019995 0.0010147 9.5703e-05
-7.5356e-05 -0.00017033 0.000122 0.00010766 -0.00022698 -0.00053949 -0.13731 0.12665
0.0046638 -0.002305 4.1307e-05 -0.0019024
0.00084999 0.00041428 0.0001311 6.5551e-05 0.0011235 0.00014165 0.00452 -0.002258
-0.33021 0.037745 0.0053074 0.00064754
0.00024648 -0.00025756 0.00027364 -7.1632e-05 0.0010911 1.487e-05 0.00013248 -0.0019444
0.0052065 0.00062292 -0.34103 0.050945
5480000000 -0.29259 0.022944 0.0049037 -0.002074 -0.0019315 -0.0029095 0.00042332 -3.5976e-05
0.00090347 -0.00035283 -7.2166e-05 -7.5196e-05
0.0049217 -0.0020975 -0.11574 0.29754 -0.0015692 -0.0058366 1.4009e-05 0.00019363
2.87e-05 5.3357e-06 0.0002659 -0.00016544
-0.0019537 -0.0030457 -0.0017622 -0.0058399 -0.29177 -0.03246 -0.00016521 0.00014032
0.00068785 -0.00051137 0.00093917 -7.3293e-05
0.00039239 -6.2161e-05 4.8577e-06 0.00021217 -0.00020174 7.8875e-05 -0.13101 0.13778
0.0036349 -0.0032766 -0.00017927 -0.0018034
0.00084184 -0.00034455 2.4983e-05 9.8938e-05 0.00052229 -0.00049129 0.0038148 -0.0032809
-0.31828 0.064819 0.0045931 0.00021772
-8.1472e-05 -0.00016619 0.00015096 -0.00020932 0.00090949 -9.978e-05 -0.00033031 -0.0017847
0.0047365 0.00027543 -0.33205 0.072569
5540000000 -0.28835 0.048193 0.004223 -0.002736 -0.0027892 -0.0020342 0.00030812 -0.00031555
0.0001726 -6.804e-05 -0.00028395 6.7655e-05
0.0042374 -0.0026841 -0.07452 0.31459 -0.0027011 -0.0051184 0.00044569 0.00014509
4.1352e-05 -0.00025536 -8.9219e-05 -0.00039644
-0.0027133 -0.0019939 -0.0027602 -0.0050521 -0.29037 -0.011743 0.00018516 -0.00016939
0.00024836 -0.00021878 0.00042665 -0.00049434
0.00032396 -0.00031947 0.00043354 0.00011618 0.00023194 -7.5768e-05 -0.11908 0.15897
0.0025753 -0.0037691 -0.0010468 -0.0018209
0.00014338 -0.000147 4.08e-05 -0.00022627 0.00045638 -0.00025874 0.0024279 -0.0038253
-0.30336 0.099314 0.0050578 -0.0014206
-0.00026748 7.4561e-05 3.5662e-05 -0.00044014 0.00054911 -0.0005105 -0.00095678 -0.001782
0.0049029 -0.00135 -0.32401 0.11394
5600000000 -0.2773 0.075924 0.0032696 -0.003639 -0.0024716 -0.0015357 0.00039864 -0.00042437
0.00023144 -0.00029217 0.00017114 0.00039293
0.0032734 -0.003712 -0.072015 0.32875 -0.0037098 -0.0046483 7.0389e-05 -0.00026486
-8.3542e-05 1.3852e-05 -0.00021238 -0.00027619
-0.0024277 -0.0014442 -0.0038162 -0.0045265 -0.29008 0.020211 3.9759e-05 -7.1703e-05
0.0001205 -0.00074758 0.00025099 -0.0005268
0.00044112 -0.00038539 1.581e-05 -0.00024659 -4.0049e-05 -2.6858e-05 -0.11166 0.15836
0.0018183 -0.0036993 -0.0010853 -0.0010011
0.00024989 -0.00032158 -7.8688e-05 -6.9605e-06 9.5699e-05 -0.00049307 0.0018034 -0.0036996
-0.2945 0.1283 0.0041476 -0.0017208
0.00021173 0.00039229 -0.00024562 -0.00025251 0.00022718 -0.00043991 -0.001151 -0.0010546
0.0042179 -0.0014797 -0.30232 0.1285
5660000000 -0.26563 0.098441 0.0031256 -0.0036936 -0.0034129 -0.00057382 -0.00033823 -0.00068512
-0.00024176 -0.00057957 0.00039302 -7.2162e-05
0.0031457 -0.0035835 -0.030264 0.3201 -0.0046303 -0.0031539 6.3651e-05 -0.00014589
4.619e-05 6.5707e-05 -0.00014917 -1.4298e-05
-0.0032962 -0.00036871 -0.0047078 -0.0030448 -0.29047 0.043734 -0.00013425 0.00016478
-0.000536 -0.00027943 0.00038277 -0.00088647
-0.00042988 -0.00067455 6.9943e-05 -0.0001669 -0.00015533 0.00012451 -0.096127 0.17855
0.00080398 -0.0040625 -0.0012683 -0.00098239
-0.00032086 -0.00059328 8.7974e-06 2.7431e-05 -0.00059896 -0.00040486 0.00076947 -0.0040322
-0.27923 0.15546 0.0041194 -0.0022724
0.00038554 -0.00012199 -0.00013712 -0.0001802 0.00014563 -0.0011577 -0.0013692 -0.00086437
0.004182 -0.002407 -0.29349 0.16484
5720000000 -0.25023 0.11952 0.0026608 -0.004341 -0.002694 0.00074964 -0.00062643 -0.00024872
-0.00033372 -8.0995e-05 -0.00010232 -0.00041075
0.0026253 -0.004351 -0.0021745 0.34499 -0.0055948 -0.0026314 1.0181e-05 -5.5486e-05
-0.00033148 2.9572e-06 -0.00025632 0.00010204
-0.0028163 0.00078816 -0.0056581 -0.0025727 -0.28658 0.074762 0.00017238 9.3097e-05
0.00034014 0.00037112 -0.00012685 -0.00030218
-0.00060005 -0.0002482 3.9993e-06 -3.5797e-05 0.00016793 1.6712e-05 -0.080027 0.18009
-0.00012253 -0.0036495 -0.0015572 -0.00039813
-0.00025181 -4.5865e-05 -0.00026599 4.7463e-05 0.00035434 0.00042014 -0.00022448 -0.0036903
-0.26767 0.18157 0.0040007 -0.0040094
-0.00010087 -0.00028087 -0.00022665 0.00023387 -0.00014155 -8.7579e-05 -0.0014824 -0.00043317
0.0038765 -0.0039517 -0.26226 0.18188
5780000000 -0.23408 0.13704 0.0013212 -0.0049603 -0.002544 0.0012311 -0.00066296 0.00011152
-0.0003444 -0.00025863 -5.8001e-05 -0.00012515
0.0012979 -0.0049059 0.011085 0.33979 -0.0061375 -0.00053596 2.7457e-05 -0.0001856
4.8249e-05 -1.4321e-05 -6.2411e-05 -5.1797e-05
-0.0024759 0.0013665 -0.006084 -0.00046539 -0.28325 0.091966 -2.0595e-05 -4.4477e-05
0.0001936 -0.0001568 -0.00044899 -0.00044087
-0.00067393 0.00015297 1.3509e-05 -0.00019377 -6.4851e-05 -0.00012004 -0.071093 0.19616
-0.00018588 -0.0032439 -0.0013612 8.7027e-05
-0.00043301 -0.00027041 1.5153e-05 7.2661e-06 9.0677e-05 -0.00020181 -0.00025214 -0.0032025
-0.25675 0.20262 0.0026045 -0.0039658
-5.3666e-05 -0.00023263 -6.6961e-05 -0.00011622 -0.00030424 -0.00065291 -0.001383 -3.3868e-05
0.0026366 -0.0038696 -0.25352 0.20408
5840000000 -0.2199 0.15811 -1.9974e-05 -0.0054646 -0.0020691 0.00121 -0.00015464 0.00032818
-0.00025664 0.00015738 -0.00038086 -0.00045355
6.9557e-05 -0.0055106 0.047247 0.34275 -0.0057115 0.00068643 -0.00017734 2.5782e-05
0.00026258 -9.1939e-05 -0.00013511 0.00014851
-0.0020154 0.0012254 -0.0057375 0.00073305 -0.2757 0.11598 -0.00018745 4.1327e-05
-0.00015519 -0.00052833 -0.00048912 -0.00043878
-0.00012518 0.0003328 -0.00019324 6.952e-06 -0.00024161 5.2567e-05 -0.048262 0.19907
-0.00086537 -0.0037699 -0.0011739 0.00022921
-0.00030238 8.0957e-05 0.00018812 -0.0001628 -5.6592e-05 -0.00066598 -0.00082443 -0.003793
-0.23967 0.21132 0.0022 -0.0040563
-0.0004538 -0.00038664 -0.00017972 9.4439e-05 -0.00043442 -0.00031997 -0.0012317 0.00034421
0.0023133 -0.004196 -0.21727 0.228
5900000000 -0.20609 0.17004 -0.0019727 -0.0053837 -0.0020615 0.002362 -0.00010926 -2.811e-05
0.00020325 -0.0002274 -8.8965e-05 0.00020584
-0.0019445 -0.0053428 0.067178 0.34207 -0.0052219 0.0019736 -1.1145e-05 -2.7358e-05
-2.1027e-05 -0.00024261 -7.7479e-05 -0.00013666
-0.0020286 0.0024648 -0.0050824 0.0021178 -0.26003 0.13102 -8.2872e-05 -5.3088e-05
-0.00050834 -0.0005066 -0.00076268 -8.3608e-05
-0.0001419 -5.4417e-05 -1.4402e-05 -4.4559e-05 1.972e-06 -0.00013636 -0.040971 0.20942
-0.0011861 -0.0035824 -0.0012203 0.00023178
0.0001812 -0.00013117 1.555e-05 -0.00021538 -0.0005337 -0.00032873 -0.0013768 -0.0035529
-0.21363 0.22584 0.0016497 -0.0052735
2.3564e-05 0.00020235 -9.1785e-05 -8.8958e-05 -0.0008101 -4.0099e-05 -0.0011916 0.00014595
0.0015296 -0.0052834 -0.20301 0.23733
5960000000 -0.1852 0.18322 -0.0030082 -0.0040139 -0.00064744 0.0026898 -0.00013775 0.00019122
-0.00022902 0.00019563 -0.0002236 4.4378e-05
-0.0030799 -0.0040107 0.094029 0.34083 -0.0041003 0.0023546 -0.00018453 6.4491e-06
-7.4515e-05 0.00012223 2.515e-05 0.00017571
-0.00062744 0.0026219 -0.0040744 0.002388 -0.24415 0.15724 -7.9017e-05 -0.00022647
-0.00036535 0.00011195 -0.00052344 -0.00029186
-0.00012456 0.00022446 -0.0001672 1.0391e-05 -7.754e-05 -0.00018329 -0.022296 0.21773
-0.0022483 -0.0032112 -0.0010523 0.00088778
-0.00025456 5.7649e-05 -5.2194e-05 0.00013749 -0.00042334 7.7266e-05 -0.0022327 -0.0031436
-0.19262 0.24097 -0.00014931 -0.0051021
-3.8639e-05 -5.68e-06 7.2354e-05 0.00014506 -0.00034592 -0.00013058 -0.0011659 0.00097043
-4.5476e-06 -0.0050128 -0.17382 0.26477
6020000000 -0.16726 0.19801 -0.0039325 -0.0029366 -0.00020124 0.0029634 -3.1376e-05 0.00059075
-0.00025159 0.00050789 -8.606e-05 0.00034229
-0.0039269 -0.0029718 0.12196 0.33183 -0.004629 0.0032653 -5.8522e-05 0.00013544
-0.000161 8.4018e-05 -0.00019178 0.00015048
-6.837e-05 0.0029701 -0.0045219 0.0033781 -0.2247 0.16881 -0.00034464 0.00035656
-0.00066839 1.702e-05 -0.00057014 0.00069645
-2.2393e-05 0.00061623 -7.0009e-05 0.00014797 -0.00022503 0.00031314 -0.015951 0.21315
-0.0030729 -0.0030043 -0.00072167 0.000657
-0.00014994 0.00051691 -9.5845e-05 0.00012608 -0.00072354 0.00017652 -0.0030844 -0.0030502
-0.16407 0.25329 -0.00031824 -0.0049036
-0.00010351 0.0003161 -0.00019213 0.00019235 -0.0007229 0.0005698 -0.00065365 0.00070513
-0.00033776 -0.0050075 -0.14652 0.26293
6080000000 -0.14696 0.20685 -0.0040355 -0.00077864 0.0013148 0.0027928 0.00012475 8.8001e-05
0.00019142 5.2392e-05 0.00024411 0.00013099
-0.0040487 -0.00075045 0.14347 0.3325 -0.0029972 0.0046156 -2.4849e-05 -4.4109e-05
-8.4907e-05 7.8646e-05 0.00014556 0.00034455
0.0013193 0.002858 -0.0029273 0.0046562 -0.20631 0.19603 0.00026874 0.00020686
-0.00034031 0.00072668 -4.0075e-05 0.0002732
0.00011478 7.2262e-05 -8.9166e-06 -5.6646e-05 0.00029796 0.00022965 0.00093633 0.22135
-0.0040886 -0.0020876 -0.00082906 0.000908
0.00019201 7.7427e-05 -0.00016257 0.00014414 -0.00027561 0.00053306 -0.0042036 -0.0020753
-0.13534 0.271 -0.0015323 -0.0052306
0.00041102 6.8018e-05 0.00012402 0.00031281 1.5676e-05 0.00017249 -0.00083059 0.00082524
-0.0016144 -0.0051802 -0.12471 0.28436
6140000000 -0.12952 0.21964 -0.0035734 -0.00058375 0.0016081 0.0020843 4.5695e-05 9.0404e-07
3.9246e-05 -0.00012572 0.00031895 -0.00017596
-0.0035679 -0.00057079 0.17029 0.31325 -0.0021527 0.0052809 2.5806e-05 3.8051e-05
0.00037798 -2.8249e-05 0.00024363 7.2787e-05
0.0016002 0.0020445 -0.0020181 0.0054509 -0.18242 0.21483 0.00027351 -0.00015283
5.4524e-06 0.00053856 -5.4337e-05 0.00069927
0.00010883 4.1349e-05 3.8842e-05 5.5609e-05 0.00027822 -0.00013491 0.013647 0.2119
-0.004769 -0.00092409 -0.00036171 0.001425
9.474e-05 -8.4821e-05 0.00047039 -8.8474e-05 0.00016647 0.00070177 -0.0046612 -0.00085109
-0.1151 0.29026 -0.0031238 -0.0039612
0.00031726 -0.00019111 0.00031848 6.7425e-05 1.4045e-05 0.00080195 -0.00046179 0.0015142
-0.0030348 -0.0040807 -0.08556 0.28252
6200000000 -0.11408 0.22507 -0.0030635 -0.00015624 0.0022424 0.0012594 9.2996e-05 0.00033487
-0.00023115 0.00023864 -0.00021362 -0.00021109
-0.0030201 -9.5862e-05 0.19785 0.31135 -0.00077154 0.0052362 5.6094e-05 0.00023255
6.7036e-05 -1.6186e-05 0.00012608 0.00015901
0.002072 0.0012602 -0.00078587 0.0051941 -0.16323 0.22883 3.7918e-05 -0.00033994
0.00056507 0.0001385 0.00025555 0.00027983
0.00010518 0.00031288 7.4624e-05 0.00019509 1.043e-05 -0.00036104 0.026821 0.22049
-0.0043881 0.00053511 4.1005e-05 0.001342
-0.00024817 0.00031431 -1.4228e-05 2.7738e-05 0.00052503 -9.236e-06 -0.0044045 0.00047799
-0.10275 0.29551 -0.0036355 -0.0035528
-0.00021427 -0.00014738 7.0692e-05 6.0849e-05 0.00032735 0.000114 0.00017864 0.001337
-0.0037706 -0.003579 -0.072455 0.2918
6260000000 -0.098873 0.23799 -0.0031189 0.00097893 0.0021023 0.00058381 0.0002406 -9.8389e-05
0.00010451 0.00024143 -0.00011171 -4.1597e-05
-0.0031286 0.00096069 0.21541 0.29608 -5.6554e-05 0.0054056 2.4981e-05 -0.00010608
2.0861e-05 -0.000123 0.00025188 5.4224e-05
0.0020921 0.00049817 0.00013372 0.0053717 -0.14036 0.25023 9.3389e-05 -1.6373e-05
0.00028677 -0.00031241 0.00025787 0.00022203
0.00018151 -9.9081e-05 2.6631e-05 -6.3837e-05 7.8557e-05 -9.5875e-05 0.04309 0.21546
-0.0040162 0.001595 0.00069526 0.0011859
3.1976e-05 0.00011774 3.6427e-06 -0.00018221 0.00026874 -0.00026813 -0.0040652 0.0016992
-0.073977 0.29692 -0.0042689 -0.0025059
-7.3473e-05 3.2992e-05 0.00030249 5.1482e-05 0.0002398 0.00024087 0.00056571 0.0011233
-0.0042375 -0.0024777 -0.026971 0.29187
6320000000 -0.082218 0.23974 -0.0024396 0.0014613 0.0022048 -0.00047776 6.3945e-05 0.00011586
-0.00043152 0.00046543 -9.9744e-05 0.00035525
-0.0024806 0.0014697 0.24057 0.28566 0.0019783 0.0056027 0.00010053 4.1112e-05
-6.4772e-05 -6.6073e-05 0.00010229 -7.1765e-05
0.0021454 -0.00050331 0.0020184 0.0055782 -0.12235 0.25849 -0.00026118 -0.0002482
0.0002919 6.8676e-05 0.00033245 0.00024904
0.00011032 0.00014416 8.3746e-05 5.3731e-05 -0.00017459 -0.00027468 0.04159 0.21636
-0.0034915 0.0021686 0.00067147 0.00081717
-0.00034636 0.00045802 3.1938e-05 -9.5622e-05 0.00026469 4.3151e-05 -0.0034868 0.0022052
-0.050023 0.30672 -0.004883 -0.0011334
-7.562e-05 0.00023043 0.00015556 -7.6908e-05 0.00033616 0.00020995 0.00082593 0.00093519
-0.0048802 -0.001177 -0.016646 0.28956
6380000000 -0.062826 0.24684 -0.0018351 0.0019236 0.0016604 -0.00055734 -5.9155e-06 -7.9525e-05
0.00027705 0.00015791 -5.3874e-05 0.00012181
-0.001848 0.0019373 0.25682 0.26645 0.003203 0.0041914 -0.00013792 -6.564e-05
-0.00021976 -0.00021716 -0.00017869 -0.00030769
0.0016532 -0.00061017 0.0033266 0.0040577 -0.094293 0.27463 -0.00015084 9.7449e-05
0.00041236 -0.00012786 0.00054477 0.00016993
-1.6281e-05 -6.3871e-05 -0.00017042 -7.3648e-05 -0.00019889 0.00012856 0.062804 0.20714
-0.0028361 0.0032488 0.00095536 0.0008333
0.00027873 0.0002015 -0.00030178 -0.00016489 0.0005108 -0.00021733 -0.0028174 0.003218
-0.02967 0.29877 -0.004611 8.9001e-05
0.00010616 0.00016858 -0.00024335 -0.00023907 0.00055742 0.00019137 0.00095785 0.00069231
-0.0044975 8.4354e-05 0.023496 0.29251
6440000000 -0.039923 0.25737 -0.00081255 0.0025046 0.0016174 -0.00096359 0.00041335 -9.1553e-05
0.00024151 -0.00038962 -0.00019693 -0.00031222
-0.00090116 0.0024769 0.2776 0.25201 0.0033514 0.0027893 0.00012212 -3.5121e-05
-9.0934e-05 6.797e-05 -0.00017147 -0.00027354
0.0016339 -0.00095531 0.003427 0.0027976 -0.076901 0.2887 -0.00021348 0.00027054
-0.00048011 -3.6493e-05 0.00038968 -0.00046903
0.00036462 -8.5203e-05 0.00012641 1.0475e-05 -0.00017487 0.00025625 0.065 0.20276
-0.0016095 0.003733 0.0009834 0.00065414
0.00024424 -0.00040607 -8.7164e-05 1.9797e-05 -0.00045244 9.7206e-05 -0.0016306 0.0037762
0.013212 0.30257 -0.0044837 0.0016086
-0.00028653 -0.00025482 -0.00012776 -0.0003657 0.00024832 -0.0004726 0.00088764 0.00073042
-0.004357 0.0015463 0.034948 0.27596
6500000000 -0.02155 0.25686 -6.9137e-05 0.0020286 0.0012604 -0.0010033 0.00015666 -5.2024e-05
0.00011974 0.00015312 -0.00031525 0.00048063
-4.4057e-05 0.002016 0.30196 0.2245 0.0037332 0.0024017 0.00011265 3.9727e-05
0.00015142 0.00019771 0.00013613 -3.7077e-05
0.0012215 -0.00093175 0.0037297 0.0022834 -0.065325 0.28579 0.0001098 -4.4344e-05
0.00015552 -0.00011455 -1.6805e-05 -0.00039242
0.00018679 -8.6673e-05 0.0001085 3.7681e-06 8.2498e-05 5.5704e-07 0.088773 0.19768
-0.00027082 0.0038353 0.0010251 0.00051474
5.072e-05 0.00017464 0.00018393 0.00023376 0.000114 -0.00013397 -0.00017385 0.0038052
0.03384 0.30572 -0.0031782 0.0025113
-0.00029836 0.00044827 0.00015067 -6.3927e-06 -3.5393e-05 -0.00023469 0.0011835 0.00056789
-0.0032199 0.0024739 0.071984 0.27711
