# Supplementary material for: Early Detection of Alzheimer’s Disease via Machine Learning-Based Microwave Sensing: An Experimental Validation
Source: Sensors (Basel). 2025 Apr 25;25(9):2718. doi: 10.3390/s25092718 (PMC12074295; doi:10.3390/s25092718)
Supplement: Supplementary file 1 [file sensors-25-02718-s001.zip › measurements_paper_sensors/26 febbraio - PART1/set1/CSF_2.5_m10.s6p]

!Keysight Technologies,M9804A,MY58100912,A.14.10.03
!Date: Thursday, April 27, 2023 10:28:33
!Correction: S11(C  6-Port  ) 
!S12(C  6-Port  ) 
!S13(C  6-Port  ) 
!S14(C  6-Port  ) 
!S15(C  6-Port  ) 
!S16(C  6-Port  ) 
!S21(C  6-Port  ) 
!S22(C  6-Port  ) 
!S23(C  6-Port  ) 
!S24(C  6-Port  ) 
!S25(C  6-Port  ) 
!S26(C  6-Port  ) 
!S31(C  6-Port  ) 
!S32(C  6-Port  ) 
!S33(C  6-Port  ) 
!S34(C  6-Port  ) 
!S35(C  6-Port  ) 
!S36(C  6-Port  ) 
!S41(C  6-Port  ) 
!S42(C  6-Port  ) 
!S43(C  6-Port  ) 
!S44(C  6-Port  ) 
!S45(C  6-Port  ) 
!S46(C  6-Port  ) 
!S51(C  6-Port  ) 
!S52(C  6-Port  ) 
!S53(C  6-Port  ) 
!S54(C  6-Port  ) 
!S55(C  6-Port  ) 
!S56(C  6-Port  ) 
!S61(C  6-Port  ) 
!S62(C  6-Port  ) 
!S63(C  6-Port  ) 
!S64(C  6-Port  ) 
!S65(C  6-Port  ) 
!S66(C  6-Port  ) 
!S6P File: Measurement: :
# Hz S  RI   R 50
500000000 -0.32775 -0.057056 -0.010588 -0.0011198 -0.0075611 0.012077 -0.003321 0.012354
0.011835 0.0048742 -0.0044585 0.00927
-0.01092 -0.0013252 -0.41005 -0.071039 0.0075493 -0.010712 0.0014057 0.012167
0.0070473 0.0016699 0.0015512 0.013315
-0.0081237 0.012079 0.0076274 -0.010748 -0.25395 0.19396 0.00623 0.0027149
-0.0011486 0.0077349 0.00070166 0.010124
-0.003919 0.012652 0.001123 0.011899 0.0060892 0.00275 -0.32843 0.044112
-0.020228 -0.0050936 0.015886 0.028191
0.012263 0.0052641 0.00749 0.0021298 -0.00074161 0.0074161 -0.020407 -0.0051624
-0.2556 -0.16147 -0.028157 0.0060817
-0.0052254 0.0097813 0.0013363 0.013204 0.00052715 0.010619 0.015802 0.028391
-0.027616 0.0053054 -0.25583 -0.1502
560000000 -0.31176 0.10713 -0.023319 -0.06595 3.1757e-05 0.012565 0.0044043 0.011719
0.0098256 0.0031388 0.011027 0.010451
-0.023595 -0.065599 -0.3705 0.091679 -0.041372 -0.038181 0.013217 0.0033566
-0.013389 -0.0033016 0.0035645 -0.0010981
0.00022931 0.011961 -0.041624 -0.038432 -0.1789 0.24166 -0.00035293 -0.0045719
0.019434 0.0033459 0.0071434 -0.0057028
0.0042424 0.011368 0.013095 0.0033195 -0.00049413 -0.0048296 -0.30504 0.13516
0.0018713 -0.024033 0.006171 -0.019888
0.0084091 0.0028403 -0.01294 -0.0031266 0.019277 0.0035404 0.0018873 -0.023937
-0.3036 0.012514 0.0063111 -0.047925
0.012002 0.0087461 0.0033751 -0.0012131 0.0071341 -0.0058709 0.0063411 -0.019808
0.0060736 -0.047955 -0.32723 -7.0802e-06
620000000 -0.2734 0.085784 -0.024167 0.0090194 0.0028546 0.0085183 0.0082923 -0.0039049
0.010721 -0.0016736 0.0013058 -0.00070358
-0.024258 0.0090471 -0.3997 0.038921 -0.019947 0.00078668 -0.0013054 -0.0014551
0.01104 -0.0071043 0.00064676 -0.0025884
0.0025804 0.0086308 -0.019854 0.00079776 -0.15364 0.25034 -0.00052874 -0.0046023
-0.0042197 -0.0034063 0.0085344 -0.0025264
0.0079841 -0.0038268 -0.0011252 -0.0014927 -0.0010147 -0.0048332 -0.26464 0.14397
-0.039429 -0.01796 0.012584 0.028101
0.011091 -0.001662 0.010663 -0.0070223 -0.0035843 -0.0026721 -0.03963 -0.017164
-0.23094 -0.021052 -0.042301 0.014365
-0.00030576 -0.0005445 0.00099815 -0.0025751 0.0082542 -0.0030127 0.012686 0.028099
-0.041763 0.014392 -0.24138 -0.040211
680000000 -0.23765 0.17713 -0.026153 -0.014632 0.0046818 0.0051976 0.0013765 -0.0070208
-0.0024355 -0.011457 0.0055365 -0.0062763
-0.026087 -0.014415 -0.38957 0.14157 -0.032604 -0.0012675 -0.0017279 -0.00037794
-0.0020418 -0.0088761 -0.00094031 -0.0017935
0.004866 0.0052305 -0.032587 -0.0011358 -0.10672 0.27382 -0.00091625 -5.8781e-05
-0.001249 0.00084628 -0.0034219 -0.0089544
0.0013732 -0.0071644 -0.0015099 -0.00044346 -0.0008606 -2.8909e-05 -0.2195 0.1991
-0.025209 -0.006513 -0.0085239 -0.012085
-0.0024537 -0.011081 -0.0020944 -0.0089902 -0.0013077 0.00078191 -0.025375 -0.0066243
-0.26948 0.080477 -0.0068143 -0.0059341
0.0059994 -0.0070179 -0.00078059 -0.0016023 -0.0031775 -0.0089127 -0.0084652 -0.011846
-0.0068396 -0.0058875 -0.26186 0.06866
740000000 -0.19109 0.17134 -0.040133 0.026945 0.01295 -0.0038479 0.00026806 -0.0041076
-0.003812 -0.0017825 -0.0065461 0.0021556
-0.04049 0.02693 -0.33524 0.16152 -0.036765 0.03421 -0.0002735 -0.0062403
-0.010415 0.0073722 -0.001424 -0.0066809
0.012899 -0.0037654 -0.036636 0.03428 -0.07324 0.2743 -0.0017472 0.0027034
-0.0027566 -0.004407 -0.00093526 0.0010266
0.00032295 -0.0044364 6.2205e-06 -0.0061304 -0.0015788 0.0027234 -0.20238 0.20482
-0.040754 -0.0044181 0.023458 0.016075
-0.0041869 -0.00058324 -0.0098209 0.0073412 -0.0032706 -0.0042042 -0.040985 -0.0045316
-0.17663 0.10112 -0.041469 0.0023467
-0.0067052 0.0018548 -0.0011888 -0.0064083 -0.00079013 0.00097494 0.023299 0.01601
-0.041225 0.0020709 -0.24949 0.071571
800000000 -0.16386 0.21556 -0.02233 0.016357 0.0053406 -0.010311 -0.0043116 -0.0026482
-0.0041278 0.0014537 0.0045074 1.4545e-05
-0.022119 0.016382 -0.34322 0.23209 -0.0082149 0.034497 -0.002368 0.0020586
-0.00044375 0.0019203 0.00050174 0.0052295
0.0054609 -0.010328 -0.0080843 0.034539 -0.035087 0.30074 0.00071224 0.0013506
0.00021833 0.0030351 -0.0019034 0.00073866
-0.0041126 -0.0025761 -0.0022533 0.002036 0.00073036 0.0013851 -0.17305 0.23403
-0.02787 0.015107 0.015276 -0.010057
-0.004028 0.0016249 -0.00052509 0.0020434 6.6185e-05 0.0030168 -0.027965 0.015178
-0.21175 0.12979 -0.018544 0.01974
0.0047362 0.0002862 0.00075683 0.0053139 -0.0019405 0.00080943 0.01529 -0.01014
-0.018515 0.019814 -0.25066 0.12602
860000000 -0.12817 0.23716 -0.017606 0.030539 -0.0034074 -0.0096807 -0.0019615 0.00074784
0.0043874 0.0048794 -0.0042618 -0.0035675
-0.017682 0.030632 -0.2946 0.27668 0.0080088 0.034115 0.00011208 0.0022665
0.0039614 0.00033842 0.0033144 -0.00028229
-0.0033516 -0.009701 0.0081769 0.034185 0.01432 0.31093 -0.00049277 -5.6607e-05
0.0023961 -0.0012339 0.0013071 0.0040704
-0.0017955 0.00077943 6.7449e-05 0.002131 -0.00056646 -5.9982e-05 -0.13467 0.2457
-0.016439 0.020461 -0.0073259 -0.0096689
0.0041691 0.0044131 0.0041861 0.00043592 0.0023541 -0.0012387 -0.016419 0.020569
-0.15577 0.17672 -0.022823 0.016702
-0.0038435 -0.0032999 0.003344 -0.00029674 0.0013206 0.0039419 -0.0074237 -0.0095586
-0.022691 0.017025 -0.20094 0.174
920000000 -0.1057 0.25982 0.0049158 0.039292 -0.0090886 -0.0041368 -0.0018488 0.0016585
0.00073856 0.0015748 0.0030368 -0.00078786
0.0050388 0.039292 -0.26801 0.29766 0.028314 0.022632 0.001349 0.0012822
0.0071108 -0.00051793 0.0039956 -0.0023956
-0.0090769 -0.0041417 0.028431 0.022576 0.060495 0.31232 0.0019398 0.00019976
0.00073616 -0.00018464 0.0011181 -0.0012225
-0.0018838 0.0015513 0.0013604 0.0012634 0.001935 0.00024912 -0.11031 0.26149
-0.0081693 0.031109 0.004462 -0.0059824
0.00094471 0.0014976 0.0070702 -0.00050975 0.00075138 -0.00018672 -0.0081105 0.031148
-0.14262 0.18269 -0.0014441 0.027718
0.0030332 -0.0010254 0.003765 -0.0022951 0.0009939 -0.0012392 0.0044197 -0.0058854
-0.0015162 0.027278 -0.2107 0.18759
980000000 -0.059051 0.2826 0.017297 0.029967 -0.0088552 0.0045799 0.0017083 0.0035862
0.0034393 -0.0016435 -0.0035808 -0.0022002
0.017252 0.030027 -0.21563 0.33538 0.033191 0.0048069 0.0018496 -0.00010754
0.0014905 -0.0058135 -0.0005601 -0.0025916
-0.0088428 0.0046591 0.033263 0.0047511 0.10725 0.30783 0.00062567 -0.0011053
0.00034994 -0.0017759 0.0015179 -0.00038394
0.0016838 0.0035896 0.0019492 -0.00020843 0.00064446 -0.001113 -0.070636 0.27303
0.010215 0.028375 -0.0094418 -0.0074851
0.0036154 -0.0017638 0.0014288 -0.0058733 0.00038232 -0.0017935 0.01035 0.028297
-0.10823 0.20929 0.0067805 0.018936
-0.0033415 -0.0021879 -0.00026189 -0.0025656 0.0015098 -0.0003327 -0.0096185 -0.0075251
0.0067618 0.018926 -0.17129 0.23655
1040000000 -0.016615 0.29022 0.033394 0.019052 -0.00085605 0.0073187 0.0023219 0.00053777
0.00056182 -0.0035878 -0.00043596 -0.0013473
0.033219 0.018993 -0.17975 0.34826 0.029525 -0.014696 0.0015509 -0.0017572
-0.002149 -0.0023391 -0.00094233 -0.0030612
-0.00083378 0.0073249 0.029513 -0.014784 0.15447 0.29381 -0.00042692 -0.0015258
-0.0014997 -0.00098969 -0.00047595 -0.0012981
0.0023407 0.00046552 0.001497 -0.0017402 -0.00043798 -0.0015279 -0.042387 0.28125
0.020975 0.016428 -0.0015756 0.0011594
0.00039001 -0.0037055 -0.0021746 -0.002367 -0.0014908 -0.0009638 0.021015 0.016369
-0.07503 0.21507 0.014575 0.017388
-0.0004542 -0.0012486 -0.0010934 -0.0029884 -0.0004624 -0.0012954 -0.001529 0.0011629
0.01464 0.017324 -0.14884 0.25788
1100000000 0.027093 0.30051 0.036476 -0.0037665 0.0035646 0.0039171 0.0022306 -0.00086396
-0.0021626 -0.0027576 -0.0040637 0.00019335
0.03642 -0.0036896 -0.13751 0.36799 0.015192 -0.027735 -0.00016593 -0.0017729
-0.003452 -0.00058744 -0.0035922 -0.00061246
0.0035738 0.0038963 0.015089 -0.027821 0.20005 0.27454 -0.0017841 0.00012871
-0.0016343 0.0005112 -0.001042 -0.00062466
0.0021484 -0.000936 -0.00015585 -0.0017708 -0.0017871 0.00015813 -0.0020465 0.28599
0.024996 0.0027954 -0.0024496 -0.00054234
-0.0021505 -0.0028002 -0.0033864 -0.00068518 -0.0016111 0.00050905 0.025053 0.0027298
-0.055297 0.22714 0.019402 0.0072807
-0.0041147 0.0002222 -0.003618 -0.00052647 -0.0010806 -0.00056387 -0.0024265 -0.00057108
0.019427 0.0072693 -0.10524 0.2919
1160000000 0.079438 0.29716 0.024334 -0.02061 0.0033048 -0.00089784 -0.00023087 -0.0022817
-0.0037942 -0.00072739 -0.0010594 0.0040883
0.024299 -0.02056 -0.09205 0.37221 -0.003652 -0.02872 -0.0015264 -0.0016598
-0.002578 0.002299 -0.0012486 0.0020546
0.003312 -0.00094261 -0.0037976 -0.028732 0.24462 0.24436 -0.00075895 0.0016151
-0.00064519 0.0015907 -0.00095793 0.00012321
-0.00014346 -0.0023308 -0.0014934 -0.0017019 -0.00073484 0.0016184 0.038908 0.28204
0.020758 -0.01222 -0.0039295 0.0044932
-0.0037751 -0.00071792 -0.0025446 0.0023554 -0.00057251 0.001592 0.020692 -0.012291
-0.018946 0.23459 0.018179 -0.0014527
-0.00098277 0.0042084 -0.0012635 0.0021361 -0.00096685 0.00012439 -0.0039504 0.004468
0.018096 -0.0014123 -0.054435 0.29538
1220000000 0.12259 0.28639 0.01129 -0.030121 -0.0013756 -0.0015705 0.0001396 -0.00077676
-0.0024625 0.0021573 0.0011332 0.0018929
0.011273 -0.030081 -0.049041 0.38559 -0.01676 -0.021029 -0.0025368 0.00047613
-0.0001398 0.002925 -0.00089182 0.0019467
-0.0013925 -0.0015517 -0.016852 -0.020982 0.2838 0.20534 0.00068631 0.0016203
0.00049429 0.0010982 -2.7254e-05 0.00059492
8.4171e-05 -0.00077184 -0.002528 0.00049491 0.00069435 0.0016382 0.078022 0.27162
0.0097636 -0.018523 0.0017911 0.0010595
-0.0024202 0.0021207 -0.0001221 0.0029664 0.00048673 0.0011278 0.0097422 -0.018569
0.0057394 0.2402 0.012914 -0.013023
0.0011267 0.0019741 -0.00092087 0.0019513 -2.7115e-05 0.00061331 0.0017564 0.001093
0.012909 -0.013007 -0.026329 0.31354
1280000000 0.17306 0.26753 -0.0075024 -0.028881 -0.002111 0.0018221 -0.00085021 -0.0020139
-0.00072841 0.0030245 0.0023095 0.0013948
-0.0074829 -0.028837 -0.0026198 0.37814 -0.023664 -0.0081873 -0.0010371 0.0013627
0.0015522 0.0016984 0.00045756 0.0021871
-0.0020893 0.0018144 -0.023742 -0.0080846 0.31526 0.16273 0.0014192 7.9267e-06
0.0010801 0.00027014 0.00015123 0.00034738
-0.00085294 -0.0020007 -0.0010068 0.0013481 0.0014331 1.1132e-05 0.1148 0.2544
-0.00029393 -0.020245 -0.00077188 0.00026827
-0.00074572 0.0030204 0.0015586 0.0017078 0.0010994 0.00026095 -0.00030985 -0.020267
0.042558 0.24257 0.0027184 -0.015167
0.002261 0.0013994 0.00052292 0.0021676 0.0001617 0.00037847 -0.00082163 0.00027519
0.0026765 -0.015173 0.021501 0.31872
1340000000 0.21084 0.2335 -0.017119 -0.019485 0.00014741 0.0041988 -0.0015732 -0.00085722
0.0013236 0.0025515 0.0018394 -0.0013798
-0.017072 -0.019466 0.036738 0.37035 -0.020984 0.004337 -0.00035677 0.0020515
0.0018204 0.00090622 0.0012169 0.00073264
0.00021752 0.0041789 -0.020976 0.0044314 0.33879 0.11381 0.0011072 -0.0007881
0.00065484 -0.00053234 0.00018371 0.00025238
-0.0016077 -0.00080623 -0.00036296 0.0020372 0.0010846 -0.00080594 0.14665 0.23171
-0.0097301 -0.017095 0.00060469 0.00080231
0.0013704 0.0025558 0.0018334 0.00092048 0.00066143 -0.00054111 -0.0097811 -0.017091
0.072867 0.23411 -0.0041825 -0.013427
0.0018105 -0.0012883 0.0012397 0.00072056 0.00024391 0.00021377 0.00058179 0.00076928
-0.0041453 -0.013457 0.061154 0.31544
1400000000 0.24393 0.19676 -0.02352 -0.0082185 0.0045763 0.0032541 -0.0021719 0.00042958
0.0023565 0.0009273 0.00037758 -0.0013685
-0.023485 -0.0082324 0.073624 0.35881 -0.014395 0.012184 0.0012883 0.0015382
0.0014046 -0.00056382 0.0011122 0.00021869
0.0045953 0.0032219 -0.014351 0.012292 0.35202 0.059631 0.00015894 -0.001583
0.00014339 -0.00030776 0.00027226 0.00020265
-0.0021414 0.00046822 0.0013039 0.0015466 0.00016824 -0.0015879 0.17386 0.20252
-0.015783 -0.010134 -0.0011216 0.00018056
0.0023477 0.00092747 0.0013616 -0.00059009 0.00013704 -0.00029379 -0.01578 -0.010133
0.1048 0.22808 -0.010051 -0.0085688
0.00039452 -0.0013504 0.0010621 0.00020387 0.00033101 0.00017743 -0.0011076 0.0002062
-0.010014 -0.0086002 0.10554 0.30709
1460000000 0.26822 0.15378 -0.020647 0.0043247 0.0051046 -0.0014151 -0.0017028 0.0017218
0.0020025 -0.00046505 -0.00012703 -0.00092283
-0.020623 0.0043437 0.10892 0.33783 -0.0056967 0.014932 0.0018635 0.00036283
0.0010363 -0.0014351 0.0012318 -0.00049298
0.0050759 -0.0014523 -0.0056291 0.014999 0.35881 0.0040793 -0.0010605 -0.0013778
0.00018829 -0.00020436 0.00061216 -0.00025006
-0.0016656 0.0017117 0.001857 0.00029492 -0.0010487 -0.0013666 0.19926 0.17363
-0.016936 -0.0030688 -0.000575 0.0024948
0.00201 -0.00040049 0.0010413 -0.0014623 0.00017075 -0.00022013 -0.016952 -0.0030046
0.13474 0.2123 -0.011478 -0.0025972
-0.00011304 -0.00092825 0.0012883 -0.00057851 0.00072037 -0.00018529 -0.00056889 0.002481
-0.011482 -0.0025893 0.14019 0.28748
1520000000 0.2804 0.1119 -0.01528 0.0099298 0.0032059 -0.0036658 2.4388e-05 0.0026864
0.0021003 -0.0016493 -0.0010079 -0.00036503
-0.015261 0.0099117 0.14258 0.32359 0.0017093 0.012514 0.0018984 -0.00078017
0.00010572 -0.00115 0.00046359 -0.00098353
0.0031759 -0.0036984 0.0017837 0.012504 0.35058 -0.054572 -0.0010687 -0.00049846
0.00052396 -0.00079451 0.00016852 -9.9728e-05
2.6381e-05 0.0027217 0.0018795 -0.00079162 -0.0010708 -0.00053446 0.22041 0.13544
-0.016297 0.0031058 0.0018795 0.0021788
0.0020807 -0.0017175 9.8341e-05 -0.0011646 0.0005552 -0.00084591 -0.016262 0.0031301
0.16155 0.19687 -0.011665 0.0015329
-0.0011454 -0.00027308 0.00041013 -0.00097314 0.00018617 -0.00014672 0.0018689 0.0021846
-0.011631 0.0015486 0.17404 0.26879
1580000000 0.29064 0.067332 -0.0087111 0.013616 -0.00093724 -0.0044016 0.001515 0.0020793
-4.227e-05 -0.0021542 -0.00033032 0.00043753
-0.0087108 0.013592 0.17032 0.30036 0.0050654 0.007672 0.00063074 -0.0017278
-0.00068789 -0.001153 -0.0001769 -0.00074331
-0.00094775 -0.0043817 0.0050973 0.0076434 0.3286 -0.11116 -0.0017006 0.0004987
-0.00033736 -0.0011237 0.00029131 -0.00053195
0.0015609 0.0020259 0.00062308 -0.0017493 -0.0017316 0.00049799 0.23295 0.098392
-0.012726 0.0084762 0.002378 0.00062388
-1.487e-05 -0.0020967 -0.00064687 -0.0011599 -0.00033437 -0.0011282 -0.012758 0.0085196
0.18513 0.1794 -0.0091917 0.0069715
-0.00021005 0.00039075 -0.00011602 -0.00083235 0.00023236 -0.0005484 0.0024221 0.0006315
-0.0091504 0.0070189 0.20822 0.24394
1640000000 0.29406 0.025533 -0.001787 0.012643 -0.0024807 -0.0022181 0.0029045 0.0011292
-0.00049003 -0.0016855 -0.00039434 0.00054318
-0.0017925 0.012639 0.20151 0.27533 0.0055127 0.0029524 -0.00070312 -0.0019814
-0.0011441 -0.00033556 -0.00042989 -0.00073203
-0.002507 -0.0022244 0.0055446 0.0029225 0.29899 -0.16098 -0.00080085 0.0016382
-0.00088081 -0.0008722 -0.00010074 -0.00044736
0.0028987 0.0010126 -0.00069946 -0.0019703 -0.00080328 0.0016132 0.24522 0.050609
-0.0082806 0.010385 0.0025222 -0.0009388
-0.00051449 -0.0016882 -0.0011342 -0.00035177 -0.00089931 -0.00091526 -0.0082172 0.010426
0.20764 0.15344 -0.0046356 0.0091456
-0.00040088 0.00044012 -0.00041031 -0.00066832 -8.6331e-05 -0.00042711 0.0025459 -0.00098079
-0.0046201 0.009114 0.23513 0.21286
1700000000 0.28659 -0.019515 0.0019268 0.010047 -0.0031207 0.00028518 0.0033262 -0.0014183
-0.0020378 -0.00083632 0.00055022 0.0004195
0.0019546 0.010055 0.21921 0.24461 0.0033287 0.00015788 -0.0016289 -0.0006536
-0.00083359 0.00022348 -0.000852 -0.00049728
-0.0030784 0.00032448 0.0033322 0.00014012 0.25355 -0.19938 0.00042167 0.0017148
-0.0019641 -0.00012932 -0.00040977 -0.00080024
0.0032935 -0.0014123 -0.0016313 -0.00065178 0.00046466 0.0017407 0.24163 0.0031823
-0.0047481 0.01133 0.0013207 -0.0020796
-0.0020544 -0.00085832 -0.00085005 0.00022998 -0.0019584 -9.3909e-05 -0.0047029 0.011328
0.22446 0.13256 -6.956e-05 0.0091543
0.00049556 0.0005081 -0.00083653 -0.00050476 -0.0003948 -0.00083682 0.0012937 -0.0021086
-7.8289e-05 0.0091805 0.25219 0.17987
1760000000 0.27611 -0.068049 0.004578 0.0066528 -0.0018109 0.00076888 0.0011597 -0.0037449
-0.0016071 0.00042569 0.00036873 -0.00051688
0.0045675 0.0066706 0.24717 0.20544 0.0008484 -0.0013986 -0.0014157 0.0001948
-0.00086725 0.001053 -0.00056439 0.00016629
-0.0018371 0.00079675 0.00083668 -0.0013798 0.20442 -0.23064 0.001277 0.001044
-0.0010998 0.0013628 -0.0011768 -0.00086455
0.00115 -0.0037338 -0.0014032 0.00020033 0.0012719 0.0010652 0.23551 -0.045959
-0.00066367 0.010687 8.8312e-05 -0.0024594
-0.0015682 0.00045982 -0.00087635 0.0010565 -0.0011168 0.0013516 -0.00066744 0.010681
0.23934 0.09887 0.0037089 0.0068342
0.0004119 -0.00063805 -0.00056027 0.00020584 -0.001256 -0.00077271 5.203e-05 -0.002435
0.0036939 0.0067921 0.26679 0.14299
1820000000 0.25115 -0.10632 0.0049988 0.0028721 0.00026009 0.0019489 -0.0011008 -0.0031544
-0.0014053 0.0012317 -6.8185e-05 -0.00012774
0.0049778 0.0028686 0.25751 0.17471 -0.0010945 0.00013549 -0.0012782 0.0010666
0.00018115 0.0012268 -0.00068383 0.0003989
0.00025326 0.0019645 -0.001143 0.00011552 0.15331 -0.24433 0.0017839 0.00021781
-0.00010482 0.0024731 -0.0016754 0.00027225
-0.0011823 -0.0032087 -0.0012861 0.0010907 0.0018027 0.0002418 0.20706 -0.093456
0.0016728 0.0089279 -0.0016201 -0.0014737
-0.0013743 0.0011914 0.00017494 0.0012214 -8.9781e-05 0.0024572 0.0016874 0.008939
0.25531 0.068822 0.0044509 0.0034885
-5.0616e-05 -0.00011596 -0.00066809 0.00039407 -0.001696 0.00027554 -0.0015839 -0.0014651
0.0044552 0.0034717 0.27018 0.10681
1880000000 0.21576 -0.14585 0.0026403 0.00033677 -0.00080994 0.0020301 -0.0031744 -0.0021803
-0.00025942 0.0019798 0.0002109 -0.00081566
0.0026632 0.00031168 0.2625 0.12917 -0.0031536 0.0023272 -0.00014351 0.0016268
0.00073857 0.0009596 5.6449e-05 0.00088587
-0.0008335 0.001963 -0.0030885 0.00237 0.10165 -0.25073 0.0014892 -0.0014016
0.001614 0.0017515 -0.0011635 0.0014425
-0.003288 -0.0021235 -0.00014976 0.0016259 0.0014835 -0.0013708 0.16935 -0.13369
0.0033041 0.006048 -0.0021133 0.00017959
-0.0002462 0.0019433 0.00072079 0.00099338 0.0015961 0.0017869 0.0033633 0.0060724
0.2592 0.03802 0.0046355 0.001424
5.5763e-05 -0.0006535 8.127e-05 0.00095446 -0.0011576 0.0015004 -0.0021504 0.00013034
0.0046142 0.0014083 0.2713 0.074026
1940000000 0.17732 -0.17253 0.00033731 -0.0015217 0.0012111 0.0019774 -0.0035678 0.00062067
0.0015991 0.0013675 -0.00065021 -0.00053502
0.00039638 -0.0015112 0.26489 0.096598 -0.001431 0.0049674 0.0010237 0.0013171
0.0016062 0.00026488 0.00081439 0.00033849
0.0012397 0.0019903 -0.0013855 0.005052 0.059201 -0.24237 0.00012583 -0.0019808
0.0023934 0.00028235 0.00021309 0.0018033
-0.0037327 0.00057329 0.00099898 0.0013159 0.00011931 -0.0020113 0.11894 -0.16763
0.0026918 0.0039335 -0.0013237 0.001121
0.0016259 0.0012541 0.0015977 0.00021887 0.0024018 0.00023282 0.002715 0.0039109
0.26266 -0.0012278 0.003546 -0.0017205
-0.00069534 -0.00066212 0.00081901 0.00031067 0.00014823 0.0017227 -0.0013244 0.0011711
0.0035483 -0.0017021 0.26273 0.038251
2000000000 0.12995 -0.18648 -0.0035007 0.00030826 0.002838 0.0015655 -0.0021474 0.0036169
0.0015301 0.00015671 -0.0007514 0.00062117
-0.0034659 0.00034221 0.25066 0.060667 -0.00041995 0.0067885 0.0015008 0.00051099
0.00094336 -0.0010705 0.00042788 0.00017821
0.0027583 0.0016196 -0.0004332 0.0068774 0.017413 -0.22773 -0.0013444 -0.00097977
0.0019321 -0.0013586 0.0017559 0.001628
-0.0022669 0.0035987 0.0014864 0.00046683 -0.0013536 -0.00098538 0.064704 -0.17974
0.001225 0.0028968 -0.00010148 0.0021205
0.0014707 0.00013219 0.0009556 -0.0011308 0.0018927 -0.0013612 0.001177 0.0028997
0.25714 -0.034745 0.00029623 -0.0025149
-0.00074485 0.00062772 0.0004149 0.00013644 0.0018335 0.001684 -8.3755e-05 0.002108
0.00034118 -0.0025027 0.24941 0.010775
2060000000 0.084314 -0.19324 -0.0047267 0.0027004 0.0029933 -0.00045154 0.00071754 0.003171
0.001623 -0.0011175 1.4667e-05 0.00077393
-0.0046664 0.0026439 0.2383 0.03177 0.0041798 0.0079644 0.0011373 -0.0005852
0.00052402 -0.0012044 0.00075813 -0.00019235
0.0030211 -0.00065674 0.0042159 0.00791 -0.013885 -0.20897 -0.0013034 0.00034259
0.00032059 -0.0023292 0.0030257 0.00014647
0.00076786 0.0030884 0.0011184 -0.00054846 -0.0013047 0.00039403 0.012934 -0.17781
0.00025059 0.0036481 0.001044 0.0009881
0.0016528 -0.0011839 0.00045952 -0.0011762 0.00026293 -0.0022961 0.00030954 0.0036623
0.24282 -0.073158 -0.001169 -0.0032728
-8.9507e-05 0.00076608 0.00074023 -0.0001659 0.0030636 0.00011214 0.0010913 0.00089268
-0.0011411 -0.0032548 0.23602 -0.014054
2120000000 0.038426 -0.18462 -0.0038503 0.0064456 0.0025014 -0.002669 0.0028421 0.0019197
0.00029739 -0.0018621 0.0008805 0.00026504
-0.0039279 0.0063921 0.21664 0.0069678 0.0065496 0.0043207 0.0012306 -0.0013314
-0.00093219 -0.0017338 0.00013459 -0.00084739
0.002551 -0.0025871 0.0065826 0.0043235 -0.04233 -0.19285 -0.00042709 0.0008906
-0.0015684 -0.0013523 0.00061896 -0.0021681
0.0026947 0.0018454 0.00116 -0.0014124 -0.00051432 0.00077645 -0.039572 -0.16196
-0.00084914 0.0049153 0.0017964 0.0011591
0.00029748 -0.0020227 -0.00089659 -0.0018308 -0.0015943 -0.0014647 -0.00086018 0.0049552
0.22449 -0.10915 -0.0048304 -0.00116
0.00093575 8.1367e-05 0.00013832 -0.00093921 0.00054194 -0.0022452 0.0017644 0.0011786
-0.0048007 -0.0011122 0.21503 -0.029934
2180000000 -0.001237 -0.17057 -0.0022763 0.0097301 0.00077675 -0.0022448 0.0028877 -0.00037316
-0.00025371 -0.0013452 0.00096884 0.00013012
-0.0023749 0.0098145 0.19699 -0.010677 0.0074321 0.0039003 -0.00082234 -0.0017996
-0.0018187 0.00037543 0.00011757 8.2482e-05
0.00061432 -0.0022714 0.007498 0.0038668 -0.063236 -0.16859 0.00070677 0.0010876
-0.001039 -3.2944e-05 0.00043367 -0.0019705
0.0029402 -0.00039843 -0.00088999 -0.0017936 0.00067457 0.0010667 -0.076943 -0.13549
0.00028442 0.0067298 0.0014247 -0.00016839
-0.00024862 -0.0011704 -0.0018971 0.00038048 -0.0009473 -0.00011229 0.000238 0.0067929
0.19646 -0.13973 -0.0051356 0.0021324
0.0012449 0.00019106 0.00015428 7.6706e-05 0.00047949 -0.0020335 0.0014915 -0.00010399
-0.0051099 0.0021259 0.19978 -0.044655
2240000000 -0.029846 -0.14638 0.0021378 0.011361 -0.00033723 -0.0027156 0.0017317 -0.0019684
-0.0020075 -0.00044481 0.00059401 -0.0017416
0.0020989 0.01127 0.17705 -0.016759 0.0081939 0.00036662 -0.00099757 -0.00040123
-0.00057695 0.00087165 -0.0008536 -0.00080156
-0.00040579 -0.002791 0.0082041 0.00024856 -0.080084 -0.1449 0.0012991 -0.0013052
-0.0011871 0.00021309 -0.0024712 -0.001381
0.0018433 -0.0021209 -0.0010228 -0.000332 0.0012885 -0.0012825 -0.11127 -0.10602
0.001686 0.0085103 0.0014042 -0.00085872
-0.0019698 -0.00038662 -0.00063546 0.0009945 -0.0011669 0.00033638 0.0016762 0.0085596
0.16498 -0.15839 -0.0044204 0.0043845
0.00063301 -0.0017731 -0.00082439 -0.00073969 -0.0024012 -0.0013671 0.0013554 -0.0009515
-0.0044159 0.0043988 0.17685 -0.056125
2300000000 -0.057157 -0.11901 0.0077537 0.0093187 -0.0011291 -0.0020743 -0.00031021 -0.0012412
-0.00099108 0.0011053 -0.00098814 -0.00050189
0.0077121 0.0092825 0.15578 -0.025409 0.008364 -0.001745 -0.001037 0.00070208
-0.00045619 0.0015636 -0.00015016 0.001008
-0.0011648 -0.0020482 0.0083874 -0.0018368 -0.093549 -0.12143 -0.00038627 -0.0011923
-0.0001061 0.0018171 -0.0019135 0.00073666
-0.00040345 -0.0013066 -0.00099593 0.00059575 -0.00038477 -0.0012167 -0.13279 -0.070041
0.005258 0.0089175 0.0005029 -0.0014741
-0.0011292 0.00099207 -0.00036507 0.0013699 -0.00012432 0.00181 0.0052518 0.0088718
0.12623 -0.17856 -0.003208 0.0073606
-0.001096 -0.00061026 -0.00013093 0.0009051 -0.001878 0.00078152 0.00044412 -0.0014684
-0.003168 0.0074164 0.16055 -0.057406
2360000000 -0.073614 -0.087353 0.010704 0.0083679 -0.0011816 -0.0018352 -0.0011709 -0.00086689
-0.00021339 0.0012355 -0.0013716 -0.00021135
0.010659 0.0083848 0.14682 -0.025105 0.0079585 -0.0046697 -0.00073308 0.0010343
0.0017317 0.00045627 0.00022051 -5.2982e-05
-0.0012074 -0.0017966 0.0079526 -0.0047002 -0.10312 -0.099169 -0.0021444 -0.00086381
0.0013388 -5.784e-05 -0.00069583 0.0015988
-0.0011968 -0.00099395 -0.00073254 0.0010403 -0.0020702 -0.00083077 -0.15 -0.036282
0.0080008 0.0081765 0.0011173 -0.0015982
-0.0002133 0.0012238 0.0016983 0.0005026 0.0012528 0.00014472 0.0079541 0.0081622
0.094691 -0.18061 0.00062562 0.008099
-0.0014341 -7.4439e-05 0.00018429 3.2155e-05 -0.00075129 0.001802 0.0010327 -0.0015886
0.00064234 0.0081518 0.139 -0.060835
2420000000 -0.081633 -0.059355 0.014241 0.0030458 -0.0032396 -0.001504 -0.0012514 0.00013748
0.0012175 0.00085394 -0.0013186 0.001494
0.014186 0.0030699 0.12925 -0.0258 0.0049468 -0.0065389 0.0012785 0.0010299
0.00086368 -0.0012619 -0.00015022 -0.00013312
-0.0030866 -0.0014847 0.0049281 -0.006601 -0.11634 -0.078123 -0.0017633 0.0010195
-6.2401e-05 -0.00056389 0.00025146 0.0024889
-0.001171 0.00022753 0.001335 0.0010141 -0.0017397 0.0010311 -0.15885 0.0075323
0.011568 0.0064754 -0.00012987 -0.0027692
0.0013237 0.00095316 0.00094671 -0.0012309 -0.00011412 -0.00059195 0.011673 0.0064314
0.054865 -0.17992 0.0018348 0.0087671
-0.001497 0.0015304 -0.00018274 -7.5706e-05 0.00029456 0.0025302 -5.9712e-05 -0.0027009
0.0017729 0.0087502 0.12108 -0.056447
2480000000 -0.082104 -0.028438 0.014179 -0.0027454 -0.0018731 -0.00027578 -0.00083156 0.0014817
0.0013205 -0.00065442 -9.7634e-06 0.0017069
0.014192 -0.0027799 0.13088 -0.02587 0.0030271 -0.0088764 0.0011552 0.00018096
-0.00065926 -0.00096265 3.6171e-05 -0.00027582
-0.0019023 -0.00015128 0.0029907 -0.0089012 -0.11933 -0.057923 -0.00073031 0.0027093
-0.0002457 -0.00083595 0.0017884 0.00091168
-0.00082921 0.0012955 0.0011669 0.00020443 -0.00061645 0.0026884 -0.1605 0.045831
0.015148 0.0011258 -0.0012334 -0.0025244
0.0014757 -0.00059356 -0.00076654 -0.00096896 -0.00023936 -0.00077279 0.015266 0.00092297
0.022179 -0.17243 0.0052013 0.007464
0.00010573 0.0015254 -4.1923e-05 -0.0002801 0.001739 0.0010747 -0.0011578 -0.0026495
0.0052027 0.007525 0.10201 -0.052398
2540000000 -0.086363 -0.00086386 0.011612 -0.0067881 -0.0024689 0.00098119 0.00042697 0.0011989
-0.00021188 -0.0015959 0.00089759 0.0015116
0.011657 -0.0067361 0.11796 -0.017599 -0.0009906 -0.007863 0.00080054 -0.0013452
-0.0017251 5.3613e-05 -0.00066821 7.3929e-05
-0.0025933 0.00095225 -0.0010698 -0.0078412 -0.12614 -0.034335 0.0018819 0.0024911
-0.0010429 4.1172e-05 0.0017498 -0.00046381
0.00050087 0.0010637 0.00079049 -0.0014346 0.0018746 0.0024287 -0.1589 0.086109
0.014999 -0.0038736 -0.0021407 -0.0021281
-9.4377e-05 -0.001706 -0.0016555 5.1201e-05 -0.00087731 4.7441e-05 0.014924 -0.0038713
-0.0069179 -0.15775 0.007546 0.0057148
0.00091041 0.001583 -0.00064405 0.00018309 0.0018511 -0.00055758 -0.0022325 -0.0019922
0.0075584 0.0055951 0.087012 -0.03934
2600000000 -0.078676 0.024383 0.008163 -0.010115 -0.0013609 0.0027523 0.0011116 -0.00012951
-0.00088425 -0.00080318 0.0017257 0.00058233
0.0081519 -0.010052 0.11263 -0.032923 -0.0030968 -0.0060926 -0.0003901 -0.00087921
-0.00030387 0.0016095 -0.00041869 0.00070352
-0.0013127 0.002766 -0.0031433 -0.0060669 -0.13079 -0.0091206 0.0029417 0.00022439
-2.0269e-05 0.0012311 0.001347 -0.0018326
0.0010487 -8.1241e-05 -0.00041794 -0.00090108 0.0029637 0.00020167 -0.1437 0.12074
0.012306 -0.0087868 -0.0032805 4.2421e-05
-0.00097734 -0.0010112 -0.00017322 0.0016015 -1.0563e-05 0.0014142 0.012306 -0.0088371
-0.042004 -0.13921 0.0085924 0.0047891
0.0016978 0.00053488 -0.00030983 0.00073267 0.0013491 -0.0018944 -0.0032767 -2.0094e-05
0.0086448 0.0047724 0.078901 -0.0255
2660000000 -0.07211 0.049797 0.0043257 -0.011689 -0.00033085 0.0012278 0.0001632 -0.00020758
-0.0024001 2.9854e-06 0.0013584 -0.00096196
0.004289 -0.011712 0.12025 -0.02874 -0.0044359 -0.0046605 -0.0013223 -0.00048311
0.00018861 0.0016896 0.00043678 0.00088678
-0.00026615 0.0012885 -0.004554 -0.0046137 -0.12977 0.011367 0.0018905 -0.0013719
0.00037206 0.00053179 -0.00095741 -0.0019226
0.0001859 -0.0003386 -0.0013911 -0.00049739 0.0019849 -0.001362 -0.12287 0.15245
0.0077983 -0.011622 -0.0022923 0.0012581
-0.0024123 1.7844e-06 0.00018171 0.0017039 0.00043057 0.00053041 0.0077056 -0.011732
-0.063074 -0.11884 0.010486 0.0013969
0.0013126 -0.0009867 0.00037023 0.00088239 -0.0009353 -0.0017223 -0.0022713 0.0011708
0.010523 0.0013587 0.075093 -0.0057615
2720000000 -0.060632 0.068123 3.0265e-05 -0.011697 -0.00019689 0.0030909 -0.00024482 -2.5951e-05
-0.0023212 0.0020719 0.0005207 -0.0016076
7.0349e-05 -0.011721 0.10564 -0.032114 -0.005117 -0.0013468 -0.001684 0.00049997
0.0017622 0.00039191 0.00078673 -0.00010911
-9.8458e-05 0.0031442 -0.0051201 -0.0013625 -0.12425 0.041175 0.00051138 -0.0026394
0.00030048 0.00047103 -0.00139 0.00072372
-0.0002464 -3.4895e-06 -0.001628 0.00052032 0.00041827 -0.0027483 -0.089284 0.18103
0.0030757 -0.013059 -0.0016414 0.0024656
-0.0021237 0.0022435 0.0017931 0.00048939 0.00025516 0.00037545 0.002996 -0.01315
-0.082491 -0.086974 0.011353 -0.00084424
0.00047089 -0.0015703 0.0008677 -2.0124e-05 -0.0012774 0.00058585 -0.0016395 0.0025301
0.011293 -0.00072846 0.078237 0.012329
2780000000 -0.046369 0.086827 -0.0044231 -0.010457 1.5682e-05 0.0012776 0.00041523 -0.00034493
0.0011533 0.0027636 -0.00062651 -0.001721
-0.0044464 -0.010506 0.1042 -0.04405 -0.0039553 -0.00011989 -0.00023298 0.0017874
0.0016417 -0.0010037 0.00013843 -0.00018798
0.00013347 0.0012973 -0.0039025 -0.00010558 -0.12112 0.071948 -0.0018507 -0.0018679
0.00027234 -0.00034422 -0.00039547 0.00049569
0.00046674 -0.00023534 -0.00020916 0.0017943 -0.0018152 -0.0017443 -0.059354 0.20304
-0.0020239 -0.013134 -0.00062891 0.0019533
0.0011502 0.0029463 0.0016656 -0.0010641 8.6563e-05 -0.0003582 -0.0020367 -0.012992
-0.097756 -0.054633 0.010094 -0.0060275
-0.00055564 -0.0016763 9.5517e-05 -0.00020363 -0.00061532 0.00062573 -0.00070179 0.0019764
0.010178 -0.0059699 0.083365 0.030253
2840000000 -0.030882 0.10165 -0.0076133 -0.0073549 0.0015943 0.0019556 -8.5773e-05 -0.00015784
0.0016948 0.0011179 -0.0015709 0.00046034
-0.0076204 -0.0073409 0.10263 -0.037606 -0.0035324 0.0010541 0.00065088 0.00091193
-2.1711e-05 -0.0015044 5.7731e-05 -4.7442e-05
0.001611 0.001982 -0.0035501 0.0010946 -0.11427 0.097918 -0.0016168 0.0002632
0.00016188 0.00031388 0.00088625 0.0011856
-0.00030243 -0.00014017 0.00058484 0.0010167 -0.0016155 0.00012942 -0.023186 0.21815
-0.0057692 -0.010479 -3.1031e-05 0.00088217
0.0015283 0.0010959 -0.00016414 -0.0015152 0.00018387 0.00028856 -0.0057779 -0.010426
-0.10089 -0.023072 0.0085152 -0.0071084
-0.0016648 0.00041145 -1.5057e-05 -6.2096e-05 0.00087239 0.0011606 3.5142e-05 0.00076734
0.0085615 -0.007251 0.097343 0.045739
2900000000 -0.017091 0.12093 -0.0089295 -0.0030746 0.0016866 -5.1584e-05 0.00055179 -0.00059079
0.0022413 -0.0010379 -0.00061536 2.1173e-05
-0.0089661 -0.003044 0.083085 -0.045622 -0.0013994 0.0024656 0.0010383 0.00019363
-0.00042997 -0.0013848 -0.00033002 0.0001249
0.0016851 -9.3459e-05 -0.0013764 0.0024724 -0.097061 0.13051 -0.0010232 9.5625e-05
-0.00034521 -0.00074254 0.0019365 -0.00041935
0.00044979 -0.00064876 0.0010659 0.0002106 -0.0011234 7.8601e-05 0.014075 0.22065
-0.0087657 -0.0070375 0.00079123 0.0017909
0.0022297 -0.0012043 -0.00040823 -0.0014021 -0.0004143 -0.00096502 -0.0087948 -0.007136
-0.10011 0.015552 0.0060262 -0.010487
-0.00063634 2.7844e-06 -0.00028945 -6.9374e-06 0.0019402 -0.0003182 0.00075211 0.0018497
0.0059702 -0.010487 0.1112 0.050529
2960000000 0.0043805 0.13252 -0.008719 0.00047496 0.00057616 0.0012576 -0.00063049 -0.00087385
-0.00017272 -0.0019375 -0.00080938 0.00026696
-0.0088058 0.00045729 0.092222 -0.045194 -0.00090631 0.0012374 0.0010874 -0.00010066
-0.0012738 -0.00062651 0.00041184 0.00044479
0.0005475 0.0012127 -0.00085585 0.0012437 -0.077805 0.16068 -0.00062929 0.00062322
-0.00043615 0.000751 0.00013784 -0.0026618
-0.00054696 -0.00080753 0.0011073 -0.00018398 -0.00062752 0.00081628 0.056391 0.22692
-0.0099313 -0.0018357 0.0014645 0.00035102
-0.00033419 -0.0019513 -0.001262 -0.00071741 -0.00052614 0.00080982 -0.010054 -0.0017528
-0.088872 0.047131 0.0013735 -0.01201
-0.00061949 0.00032397 0.00037705 0.00046744 -0.00015609 -0.0026725 0.001473 0.00052286
0.001397 -0.011965 0.13014 0.060639
3020000000 0.022381 0.14667 -0.0065151 0.0037975 0.0013243 -0.0004567 -0.00072566 -0.00014766
-0.00082742 0.00048729 -0.00020654 0.00062549
-0.0065072 0.0038077 0.080825 -0.033936 -0.00045901 0.00019793 0.00032302 -0.0011755
-0.0016768 0.0004714 0.00072789 -0.00014848
0.0012618 -0.00060743 -0.00041967 0.00023696 -0.056044 0.18629 -0.00016876 0.001162
0.00075703 0.00050563 -0.00071058 -0.0013701
-0.00085808 -0.00020632 0.00022218 -0.0011027 -0.00027255 0.0011156 0.09501 0.21956
-0.0088157 0.0012622 0.00063668 0.0005095
-0.00085128 0.00034011 -0.0017982 0.00041612 0.00094658 0.00053323 -0.0086078 0.0012464
-0.071915 0.07628 -0.0019394 -0.010765
-0.00026395 0.00049095 0.0007686 -0.00024617 -0.00043557 -0.0013667 0.00061687 0.00041832
-0.0019018 -0.010748 0.14944 0.058387
3080000000 0.049686 0.15617 -0.0045337 0.006022 0.0014286 -0.00015113 -0.00073254 3.85e-05
-0.00053781 6.1711e-06 -4.203e-05 0.00061668
-0.0045523 0.0059938 0.078184 -0.028191 -0.00046064 0.00064614 -0.00047945 -0.00024951
-0.00034932 0.0011427 -0.00011796 -0.00060109
0.0014619 -0.00015067 -0.000519 0.00063048 -0.018756 0.20702 -0.00050468 5.3683e-05
0.000846 0.00045035 -0.0018261 -0.00050592
-0.00075269 -0.00012907 -0.00038894 -0.0002788 -0.00072816 0.00011774 0.12807 0.21129
-0.0064188 0.004683 0.0019251 0.00058409
-0.00038778 0.00011331 -0.00021753 0.0011357 0.00067164 0.00025512 -0.0063 0.0045575
-0.043768 0.10898 -0.0066867 -0.0091696
2.0765e-05 0.00045682 -0.00012937 -0.00056747 -0.0018653 -0.00057724 0.0018484 0.00056832
-0.0067351 -0.0089893 0.16409 0.065749
3140000000 0.078323 0.15962 -0.0010896 0.0076109 0.0025764 -0.001439 -0.0012553 0.0009834
0.0015351 0.00067888 0.00020813 -1.6418e-05
-0.0010655 0.0076509 0.073962 -0.030161 -0.00091714 0.00031333 0.00066512 -0.00016437
-9.3506e-05 0.00089269 0.00058937 -0.00040908
0.0024395 -0.0014423 -0.00092332 0.00032183 0.024449 0.2268 0.0001864 0.0014903
0.001559 -0.00082959 -0.002709 0.00065566
-0.0012006 0.0009749 0.00061927 -0.00013268 0.0002294 0.0014215 0.16332 0.1857
-0.0029861 0.0061281 0.00092786 -0.0012564
0.0015949 0.00085493 -7.2682e-05 0.00088542 0.0016983 -0.00086253 -0.0030038 0.0063324
-0.025817 0.12899 -0.0084862 -0.0048578
0.00032168 -6.694e-05 0.00067199 -0.00039729 -0.0027542 0.00068062 0.0008973 -0.0012645
-0.008432 -0.0049937 0.18797 0.056825
3200000000 0.1105 0.17033 0.0041845 0.0064558 0.00081199 -0.0026985 -0.00040642 0.0020963
0.00047706 -0.0018757 0.00019041 0.0002921
0.0041344 0.006484 0.084082 -0.028578 -0.0010271 0.00062138 -0.00021214 -0.00082104
0.00069297 0.0012346 -0.00053145 -0.00097377
0.00080766 -0.002768 -0.00099095 0.00060358 0.068306 0.2312 0.0011223 0.00071139
-0.0004331 -0.0022803 -0.001402 0.0023148
-0.00035673 0.0019279 -0.00022361 -0.00081412 0.0011283 0.00070007 0.18316 0.16311
-0.00027601 0.0060978 0.00047402 -0.0012688
0.00048726 -0.0018546 0.00068177 0.0011825 -0.00031171 -0.0022386 -0.00021418 0.0061823
0.014622 0.14791 -0.0097908 -0.0010772
0.0004617 0.00042181 -0.00055483 -0.0010044 -0.0013549 0.0023567 0.00052877 -0.0012521
-0.0097338 -0.00111 0.20335 0.055775
3260000000 0.14308 0.16199 0.0042068 0.00329 -0.00082236 -0.0026246 0.0011496 0.00097647
0.00015223 -0.0018863 -7.9802e-05 -1.2699e-06
0.0041985 0.0033028 0.09231 -0.031875 -0.0014838 0.0022788 -0.00023128 -0.00022386
0.00089165 -0.00070175 -0.00097518 0.00013611
-0.00088971 -0.002729 -0.0014493 0.0023089 0.11848 0.22669 0.00039671 7.6764e-05
-0.0011896 -0.00082044 0.00040033 0.0022021
0.00097117 0.00084761 -0.00023766 -0.00023872 0.00027135 4.5107e-05 0.21067 0.12565
0.002546 0.0053728 -0.0010123 -0.0016967
0.00019277 -0.0018685 0.00094658 -0.00055237 -0.0010709 -0.0010113 0.0025556 0.0052803
0.04116 0.15743 -0.0070996 0.0041384
-0.00015043 -6.13e-05 -0.00094675 0.00028307 0.00039875 0.0018199 -0.00087833 -0.0017447
-0.0072301 0.0040969 0.23335 0.046203
3320000000 0.17335 0.15575 0.0072339 0.0012078 -0.00048056 -0.0019595 0.00084418 0.00029006
-0.0017241 -0.0011694 0.0002994 0.00015995
0.0072397 0.0012342 0.098921 -0.028232 0.0011291 0.0022243 -0.00016075 -0.00067559
-0.00023315 -1.3559e-05 -0.00045231 0.00029432
-0.00057056 -0.001776 0.0011242 0.0022791 0.16639 0.21812 0.00031596 -0.00011459
-0.0011319 -0.00047108 0.00020403 0.00059103
0.00099846 0.00039998 -0.00028997 -0.00070987 0.00038821 -0.00015097 0.21938 0.095824
0.0034268 0.0034739 -0.00093907 9.6784e-05
-0.0018707 -0.00095553 -0.00025618 -0.00016733 -0.0010817 -0.00039259 0.0033135 0.0035114
0.074436 0.15875 -0.0036296 0.004948
0.000313 0.00030912 -0.00053651 0.00024801 0.00022298 0.00096446 -0.00096633 0.00019101
-0.0036254 0.0050916 0.24946 0.032301
3380000000 0.20909 0.13905 0.0057094 -0.0022513 -0.0010689 0.00071333 0.0012939 0.00030517
-0.0014198 0.00070646 0.0005238 0.00025008
0.005794 -0.0022349 0.10965 -0.035862 0.00031755 0.0025334 -0.0012862 -0.00064736
-6.6887e-05 7.5316e-05 -0.00089584 0.00025267
-0.0010605 0.00066408 0.00036681 0.0024905 0.2079 0.19563 0.00097545 -0.00035343
-0.0019038 0.00090851 0.000639 0.001637
0.001218 0.00032362 -0.0011998 -0.00064475 0.00095832 -0.00037394 0.23362 0.063634
0.0052261 0.0028777 -0.00057102 0.00032914
-0.0016093 0.00071675 -1.7442e-05 0.00016623 -0.0020239 0.00063698 0.0053293 0.0028184
0.11792 0.14948 -0.00078648 0.0063209
0.00026858 -3.8461e-05 -0.00083863 0.00039291 0.00055472 0.0014669 -0.00052168 0.00029346
-0.00079917 0.0062894 0.27874 0.013982
3440000000 0.24032 0.11656 0.0045877 -0.0039929 -0.00066528 -0.0018109 0.0009822 3.0099e-05
-0.0014662 0.001442 0.00058116 0.00013674
0.0045101 -0.0039011 0.10347 -0.041314 0.0030882 0.0020107 -0.001069 0.0012479
8.995e-05 0.00019032 0.00020538 0.001018
-0.00054025 -0.0018912 0.0031287 0.0019942 0.24583 0.16642 -0.00040448 -0.00019507
0.00033017 0.0015882 0.0016554 0.00055883
0.00088585 -0.00010169 -0.00098055 0.0012134 -0.00034272 -0.00025163 0.23531 0.030627
0.0065853 -0.00010386 -0.00042833 1.3671e-05
-0.0013866 0.0015978 0.00014203 0.00026404 0.00037669 0.0018764 0.0066406 -0.00022968
0.1473 0.13827 0.0034835 0.0036453
0.00074198 0.00032539 0.00021845 0.00087579 0.0014147 0.00055974 -0.00034945 2.4084e-05
0.0036641 0.0036838 0.29549 -0.016483
3500000000 0.27243 0.084866 0.0025606 -0.0048258 -0.0014641 0.001368 0.00092977 -0.00081434
-0.00085091 0.0011072 0.00059473 -0.00090171
0.0024781 -0.0048456 0.11567 -0.064911 0.0031488 0.0010129 -0.00050664 0.00069378
0.0003583 -7.0009e-05 -3.9112e-05 0.00027062
-0.0017493 0.0013701 0.003297 0.00082682 0.2747 0.13263 -3.486e-05 -0.0002522
-0.00017653 0.00078745 0.0015244 -7.3831e-05
0.0010673 -0.00080789 -0.00054287 0.00074697 -1.8032e-05 -9.687e-05 0.23959 0.0035289
0.0071406 -0.0025538 0.00020046 1.5189e-05
-0.00084819 0.0012666 0.00042211 -2.2875e-05 -0.00012673 0.00073175 0.0070793 -0.0025456
0.19322 0.11148 0.0033409 0.0015376
0.00079771 -0.0010237 -2.5921e-05 0.00043515 0.0016199 -0.00021688 0.0001669 1.9219e-05
0.0031705 0.0014211 0.31519 -0.043272
3560000000 0.29085 0.050405 0.00024034 -0.0061648 -0.0001804 -0.00074356 0.00055954 0.00019099
0.0015679 0.0016768 -4.9289e-05 -0.0014486
0.00029344 -0.0061928 0.10983 -0.070292 0.0057005 -0.0010327 0.00024898 0.00070652
0.00073302 -0.00021538 6.2097e-05 0.0004565
-0.00012534 -0.00062179 0.0056428 -0.001086 0.30249 0.090343 -0.00020301 -9.9479e-05
0.0004534 0.00044124 0.0017524 -0.00073586
0.00044897 -7.7846e-05 0.00024848 0.00068493 -0.00020995 -0.0001504 0.22987 -0.032726
0.0061484 -0.0057098 -0.00056297 -0.00040692
0.001549 0.0014539 0.00065752 -0.0001241 0.00045437 0.00039913 0.0061854 -0.0057136
0.21447 0.097677 0.0032741 -0.0012592
-2.4051e-05 -0.0011582 5.6211e-05 0.00026354 0.001522 -0.0008005 -0.00051844 -0.00042087
0.0032709 -0.00095883 0.32637 -0.08301
3620000000 0.30676 0.012249 -0.0013226 -0.0038099 -0.0016309 -0.00024819 0.0002402 -0.0020219
-9.1644e-05 0.00045214 -0.00059311 -0.00088634
-0.0013708 -0.0037828 0.11058 -0.099629 0.0033961 -0.0040037 0.0003452 0.00059505
-0.00026859 -0.00083364 0.00045015 0.0004903
-0.001662 -6.6311e-05 0.0034219 -0.0040215 0.31609 0.046535 0.0001512 -0.00099471
-9.1849e-05 0.00017892 0.00087408 -0.00091811
0.00024287 -0.0018713 0.0003761 0.00059886 0.0001524 -0.00083521 0.21874 -0.063042
0.0016871 -0.007106 -0.0012828 0.00087233
-3.6855e-05 0.00060047 -0.00021007 -0.00086171 -8.9608e-05 0.00031928 0.001656 -0.0070889
0.23682 0.054646 0.0015244 -0.0021732
-0.00076171 -0.00079323 0.00059967 0.00041849 0.00095016 -0.00086332 -0.0011729 0.0007325
0.0015132 -0.0021677 0.32889 -0.11771
3680000000 0.31027 -0.032062 -0.0037958 -0.0037264 -0.001151 0.0013944 -0.0011348 -2.7349e-05
0.0014924 0.00018997 -0.0012198 -0.00012621
-0.0037774 -0.0038736 0.10586 -0.11673 0.001288 -0.0044788 0.00079852 0.00024594
-0.0004092 -0.00053212 0.00061072 0.00013246
-0.0011748 0.0015709 0.0012587 -0.0044471 0.32689 -0.0038972 -0.00069279 -0.00066066
0.0010461 0.00096194 0.00036106 -0.0018128
-0.0011108 -6.7975e-05 0.00073085 0.0002133 -0.00070903 -0.00065308 0.20571 -0.096777
0.00036689 -0.0066956 -0.00080388 0.00072226
0.0017814 0.0001247 -0.00045233 -0.00051222 0.0010595 0.00086094 0.00031919 -0.0066743
0.25671 0.029085 0.0014207 -0.0021323
-0.001163 -0.00035381 0.00073469 0.00027386 0.00044967 -0.0019444 -0.00085158 0.00089905
0.0014831 -0.0021799 0.32822 -0.16185
3740000000 0.31188 -0.067244 -0.003158 2.687e-05 -0.0022341 0.0025682 -9.5986e-05 -0.00069411
-3.1607e-05 -3.0301e-06 -0.00073413 0.0003939
-0.0031298 1.9774e-05 0.097052 -0.13875 0.00072954 -0.0051645 0.00037258 -0.00031122
-0.0003196 -9.6825e-05 0.00076109 0.00015764
-0.0023578 0.0026723 0.00070723 -0.0051939 0.32962 -0.043825 -0.00056038 4.6789e-05
0.00044414 0.00011094 -0.00068291 -0.0016612
-0.00013185 -0.00064659 0.00034705 -0.00031589 -0.00061962 -5.8523e-05 0.18384 -0.12076
-0.0016483 -0.0063381 0.00054595 0.0025098
-0.00057121 4.5712e-05 -0.00036469 -9.3125e-05 0.00033691 6.5985e-05 -0.0017625 -0.0062943
0.2624 -0.009028 0.00020269 -0.0022225
-0.00071579 0.00027274 0.00066432 0.00014544 -0.00064028 -0.0014586 0.00071562 0.0026655
-2.5951e-05 -0.0021526 0.31493 -0.2015
3800000000 0.3063 -0.11305 -0.0023131 0.0005861 0.00098625 0.0041303 -0.0012604 -0.0015845
0.0017659 0.00066703 -0.0012682 -6.337e-05
-0.0023841 0.00056467 0.085781 -0.1534 -0.0021424 -0.0050053 0.00010279 0.00015059
-0.00098558 -0.00044353 0.00098373 -0.00012268
0.0010654 0.0040334 -0.002122 -0.0050149 0.325 -0.085585 -0.00054107 0.00018498
0.0011385 6.9189e-05 -0.00093992 -0.00073994
-0.0012131 -0.0015873 0.00011873 8.5845e-05 -0.00056522 0.00028315 0.17452 -0.14624
-0.0031102 -0.0049108 0.0016061 0.0013834
0.0016545 0.0005689 -0.00090861 -0.0004681 0.0010728 -4.0847e-05 -0.003153 -0.0048445
0.27519 -0.05054 0.0013916 -0.0014455
-0.0013477 0.00051896 0.0011086 -0.00016349 -0.0011668 -0.00058867 0.0015478 0.0013401
0.0012027 -0.0010982 0.30582 -0.24324
3860000000 0.29512 -0.14427 -0.0010686 0.0013208 0.0027952 0.0017657 -0.0020002 0.0012545
0.00078954 -0.0011087 -0.00023794 0.0019401
-0.00097126 0.0012047 0.0666 -0.16305 -0.0034769 -0.0047804 0.00056818 -0.00058987
-0.00069437 0.0012066 0.00079737 -0.0013804
0.0028453 0.0018648 -0.0035892 -0.0047001 0.30565 -0.12547 -0.00088884 0.00067305
0.00011173 -0.00069711 -0.00086377 -7.9891e-05
-0.0019502 0.0012909 0.0005715 -0.00062926 -0.00086549 0.00061013 0.14642 -0.1611
-0.002903 -0.0046348 0.0017923 0.00082209
0.00083573 -0.001202 -0.00072669 0.0013754 0.00014156 -0.00071289 -0.0028395 -0.0047211
0.27056 -0.081969 -0.00050368 -0.0019238
-0.00019665 0.0016675 0.00068885 -0.0012577 -0.00079254 -5.8063e-05 0.0017428 0.00075775
-0.00025227 -0.0021127 0.28328 -0.28141
3920000000 0.27966 -0.18469 0.0018037 0.00039638 0.0039286 0.0023478 -5.706e-05 0.00097676
0.00034379 8.244e-05 0.00070333 0.00012475
0.0017709 0.00047188 0.039023 -0.17904 -0.005016 -0.0030656 -0.00045269 -0.00011834
0.00036478 3.8485e-05 -0.00040314 -0.00026998
0.003735 0.0022808 -0.0049851 -0.0030257 0.29862 -0.15827 5.8691e-05 0.0013867
0.0016677 -0.0014427 -0.00012717 -4.1945e-05
-9.9272e-05 0.00095271 -0.00045638 -0.00010352 -2.9222e-05 0.0013841 0.12558 -0.17182
-0.0041043 -0.0042081 0.002115 -0.00013085
0.00019009 0.00010401 0.00043623 0.00013427 0.0016084 -0.0015543 -0.0041405 -0.0041881
0.26047 -0.13087 0.00062836 -0.0017381
0.00048606 0.00018534 -0.00036767 -0.00034117 -0.00019722 0.0001639 0.0021946 -2.3054e-05
0.00049983 -0.0016821 0.26212 -0.30868
3980000000 0.25244 -0.22018 0.0019886 -0.0028893 0.0051145 -0.00045857 6.3103e-05 0.0010595
0.00088694 -0.001829 0.00021183 0.00039513
0.0019558 -0.0029937 0.016488 -0.19214 -0.0055313 -0.001008 0.00080895 0.00054252
0.00043487 0.00031849 8.2547e-06 -0.00097654
0.005156 -0.00063584 -0.0056233 -0.00095207 0.26946 -0.1891 0.0012293 5.8927e-05
-0.0010903 -0.00075698 -0.0004858 -0.00087982
5.9094e-05 0.00096279 0.0008245 0.00058419 0.0012254 0.00011918 0.090029 -0.19282
-0.0052653 -0.0043234 0.0015822 -0.00094909
0.00084306 -0.0019387 0.0003904 0.00039233 -0.00098232 -0.00075049 -0.0051979 -0.0041829
0.24909 -0.16017 0.0010017 -0.0048826
0.00035989 0.00037075 4.0903e-05 -0.0009483 -0.00048187 -0.0010615 0.0016403 -0.00096841
0.00090006 -0.004827 0.22694 -0.34585
4040000000 0.22497 -0.2456 -0.00041539 -0.0039687 0.003376 -0.0031001 0.00029229 0.00034933
-0.00068236 -0.00093717 0.00048399 0.00016581
-0.00039621 -0.0040532 -0.0086835 -0.19908 -0.0044899 0.00020147 0.00020079 -0.0010252
-9.4674e-05 0.00036608 -0.0012489 -4.5031e-05
0.0033363 -0.0032114 -0.0045277 0.00035482 0.24723 -0.22219 0.00039567 -0.00047229
-0.00095571 -0.00052362 -0.0015032 -3.1929e-05
0.00030545 0.0001832 0.00017159 -0.0011113 0.00042048 -0.00057594 0.067876 -0.18799
-0.0069048 -0.0016678 0.0014199 -0.00072739
-0.00057507 -0.0010957 -0.00016679 0.00017008 -0.00089656 -0.00049862 -0.0069271 -0.001507
0.23492 -0.19396 -0.0021013 -0.0038739
0.00042566 0.00023473 -0.0012079 0.00018174 -0.0013514 4.2127e-05 0.0013164 -0.00068738
-0.0018512 -0.0038016 0.18937 -0.36402
4100000000 0.19461 -0.26924 -0.0032648 -0.0028884 0.0010173 -0.0036848 -0.00034602 -0.00023268
0.00043265 -0.0019067 0.00063979 0.00037625
-0.0033096 -0.0028253 -0.03453 -0.20207 -0.0045191 0.00089971 -0.00020242 -0.00027873
0.00072039 0.00021656 -0.00062477 0.00026716
0.0010369 -0.0035911 -0.0045482 0.00090621 0.22517 -0.24818 0.00030316 -0.00019713
-0.00052034 -0.0003081 -0.0013612 0.00028428
-0.00029598 -9.7243e-05 -0.00016395 -0.0002561 0.00023282 -0.00020265 0.034358 -0.20069
-0.0068617 0.0010281 0.00075863 -0.0014265
0.00031391 -0.0020239 0.0007114 0.00017607 -0.00044394 -0.00011845 -0.0068215 0.0010099
0.2161 -0.2184 -0.0025043 -0.0041053
0.00068575 0.00022058 -0.00060034 0.00021842 -0.0013734 0.00019037 0.00071677 -0.0013696
-0.0024012 -0.0041574 0.15663 -0.38985
4160000000 0.1657 -0.28601 -0.0035631 -0.0019337 -0.00025034 -0.0030168 0.00063535 -0.00017958
-0.0039453 -0.00049373 0.00083304 -0.00078383
-0.0035669 -0.0019725 -0.059861 -0.198 -0.0047362 0.0025728 -0.00042149 -0.00035646
0.00019365 -0.00038874 -0.00099286 0.00035705
-0.00027609 -0.003121 -0.0047415 0.0026812 0.1928 -0.26367 0.00036055 -0.00028405
-0.0011634 -0.00012596 -0.0011949 0.0010288
0.00062393 -0.00010123 -0.00046603 -0.0003896 0.00043493 -0.00034777 0.01046 -0.18866
-0.0053652 0.0019147 0.0011067 -0.002047
-0.0040383 -0.00046784 0.00028671 -0.00045722 -0.0012578 -0.00023418 -0.0053871 0.0020588
0.18168 -0.25186 -0.0045216 -0.0033294
0.00092138 -0.00079028 -0.0010882 0.0003682 -0.0011699 0.00099783 0.0012351 -0.0020194
-0.0047083 -0.0034114 0.10733 -0.39883
4220000000 0.1372 -0.30187 -0.0045304 8.3237e-06 -4.7447e-05 -0.0037646 -0.00020145 -0.00015983
-0.00067056 0.0012692 0.00039073 -0.0014099
-0.00455 5.1233e-05 -0.096171 -0.18769 -0.0022123 0.0032426 -0.00018128 -8.6051e-05
0.00026444 -0.00011461 -0.00066287 0.0011008
-0.0001054 -0.0037108 -0.0020272 0.00328 0.16253 -0.28918 3.7467e-05 4.0846e-05
0.00023833 0.00029207 -7.134e-05 0.0012537
-0.00024404 -0.00014042 -0.00030715 -6.7788e-06 8.8498e-05 6.0888e-05 -0.013552 -0.18709
-0.0045061 0.0024379 -0.00017729 -0.0019961
-0.00045679 0.0013253 0.00019756 -0.00016149 0.00035268 0.00018492 -0.0044788 0.0023916
0.16545 -0.27468 -0.0050569 -0.0028506
0.00044406 -0.001393 -0.00043281 0.0011158 -0.00021438 0.0012019 -0.00030552 -0.0020439
-0.005007 -0.002525 0.078884 -0.41223
4280000000 0.1061 -0.31057 -0.0029092 0.0017638 -0.0017575 -0.0043358 -0.00036545 0.00056019
1.2448e-05 0.00087107 -0.00066711 -0.00033313
-0.002985 0.0017231 -0.12127 -0.19181 -0.0028403 0.0028332 -0.00074356 -0.00041851
0.00022291 0.00019754 0.00039011 0.00075364
-0.0018871 -0.0044286 -0.0028924 0.0028299 0.13301 -0.29627 0.00091624 -0.00025366
-0.0010179 0.0011945 -0.00020215 0.00098039
-0.00033966 0.00053177 -0.00075293 -0.00037217 0.00078446 -0.00015686 -0.051038 -0.17149
-0.0045967 0.0027925 -0.00032107 -0.002031
-4.5381e-05 0.0012184 0.00021088 8.6455e-05 -0.0010232 0.0012204 -0.0046906 0.0027869
0.11638 -0.2941 -0.0067496 -0.00023018
-0.00048898 -0.00057664 0.00034293 0.00057613 -0.00022871 0.00088796 -0.00045305 -0.0018506
-0.0064722 -0.00027567 0.028719 -0.41652
4340000000 0.078641 -0.3194 -0.0018278 0.0018564 -0.0024372 -0.0015248 0.00014322 0.00062724
-0.00011354 0.00071346 -0.0002654 -0.0009815
-0.0017761 0.0018444 -0.14169 -0.16574 -0.002202 0.0040364 -6.7038e-05 0.00061019
-7.8873e-05 -0.00031434 0.00062668 0.0004508
-0.0026372 -0.0015192 -0.0020317 0.0041583 0.097504 -0.3132 -0.00057162 -0.00085463
0.00023315 0.00056304 0.00073965 0.0017291
9.7595e-05 0.00061173 -0.00016239 0.00056187 -0.00054483 -0.0009926 -0.068814 -0.16924
-0.0044579 0.0036961 -0.0015073 -0.0023256
-0.00010285 0.00050355 -0.00017626 -0.00028908 0.00018591 0.00054368 -0.0043822 0.0037377
0.089071 -0.31728 -0.0044704 0.0018831
-0.00032441 -0.00088693 0.00061468 0.000497 0.00059127 0.0018041 -0.0013656 -0.0022815
-0.0046101 0.0019414 -0.0049056 -0.41081
4400000000 0.047639 -0.32473 -0.00090181 0.0015287 -0.0026316 -0.0016044 0.001014 0.0012482
0.00016788 0.00087288 6.6247e-05 -0.00061918
-0.00089144 0.0014772 -0.17063 -0.15572 -0.001217 0.0042451 -0.00058322 0.00045011
8.4622e-05 -0.00044023 0.00052694 0.0002988
-0.0026035 -0.0016038 -0.0011822 0.0041876 0.068043 -0.31975 -9.8197e-05 -0.00012782
0.00025448 0.00027229 0.0011744 0.0016009
0.001041 0.0012578 -0.00058834 0.00054402 -9.8337e-05 -6.0607e-05 -0.093624 -0.15621
-0.0035276 0.0051111 -0.0019973 -0.0014164
-9.5751e-06 0.0010091 8.9912e-05 -0.00035527 0.00043953 8.8009e-05 -0.0034696 0.0051535
0.055727 -0.32787 -0.0042953 0.0011506
-0.0001631 -0.00051295 0.00061961 0.00024964 0.0012001 0.001415 -0.0020931 -0.0015429
-0.0044398 0.0013373 -0.050295 -0.4155
4460000000 0.012105 -0.32419 -0.00070147 0.00031846 -0.0041736 -0.00069671 0.0012738 -0.00074818
-0.00050335 0.0014732 -0.0011023 -0.00032249
-0.00069255 0.00037598 -0.19209 -0.12587 -0.00030925 0.0044752 -0.00029266 0.00078891
-0.00028488 -0.00048469 0.00052042 -0.00055787
-0.004279 -0.00076656 -0.00026279 0.0045783 0.042131 -0.32636 -0.00039659 -0.00044467
0.00036952 0.00056308 0.0021729 0.00075539
0.001381 -0.00074602 -0.00028726 0.00071712 -0.00053465 -0.00051324 -0.1069 -0.13454
-0.0017024 0.0061915 -0.0019793 -0.0010104
-0.00032877 0.0015324 -0.00035402 -0.00057323 0.00021923 0.00058409 -0.0016353 0.0062172
0.019068 -0.32106 -0.0046008 0.003441
-0.00113 -0.00045895 0.00034125 -0.00052554 0.0019276 0.00075611 -0.0020654 -0.00082218
-0.0043576 0.0033189 -0.09088 -0.3966
4520000000 -0.012032 -0.32472 -0.00048446 -0.00031047 -0.0034573 0.00047348 0.00066004 1.6062e-05
0.001899 2.8601e-05 -0.00083224 0.00082018
-0.0004823 -0.00031365 -0.21667 -0.10898 0.00074225 0.0044545 0.00061005 0.00089303
-0.00021783 -0.00011103 0.00013948 -0.00019492
-0.0034423 0.00050808 0.00077305 0.0045229 0.011096 -0.32374 -0.0010525 0.00069539
0.00071037 -0.00078625 0.0016469 -0.00095106
0.00059899 -0.00011527 0.00058551 0.000865 -0.00087677 0.00054091 -0.12452 -0.12538
-0.00046698 0.0058545 -0.0029721 -0.00052996
0.0018956 -1.9388e-05 -0.0002738 -5.6696e-05 0.00059871 -0.00070248 -0.00044689 0.0058631
-0.029291 -0.33127 -0.0022349 0.0034472
-0.00090168 0.00092922 0.00015288 -0.00017799 0.0017842 -0.00088277 -0.0029566 -0.00046532
-0.0022846 0.0033256 -0.11916 -0.39477
4580000000 -0.049938 -0.31742 -0.0011974 -0.00051008 -0.0029589 0.0025914 0.00076215 -0.00025308
0.00035249 -0.00027982 -0.0005977 0.00078712
-0.0012761 -0.00051484 -0.23513 -0.082262 0.00083192 0.0042039 0.00060526 -0.00021268
-0.00014119 0.00036822 0.00026091 4.6959e-05
-0.0028583 0.0026791 0.00082016 0.0041132 -0.020156 -0.32103 -9.0177e-05 0.00040332
-0.0002511 0.00032768 0.0019512 -0.0011361
0.00068009 -0.00034867 0.00063813 -0.00014895 -0.00020989 0.00060688 -0.13499 -0.10073
0.0018008 0.0051866 -0.0027218 0.0011098
0.00033776 -0.00021704 -0.00019707 0.00016 -5.3473e-05 3.6257e-06 0.0018078 0.0051953
-0.055296 -0.33513 -0.0023814 0.0038177
-0.00051885 0.00080309 0.00018954 -0.00011609 0.0018892 -0.0013731 -0.002684 0.0011112
-0.0023444 0.0038396 -0.16423 -0.36475
4640000000 -0.07547 -0.31111 -0.002379 -0.0014686 -0.002953 0.0025166 0.00047744 -0.0013991
0.0014132 -0.00036004 0.00013162 0.00098614
-0.0023837 -0.0014876 -0.24537 -0.054509 0.0017171 0.0038306 0.00070198 0.00025153
-0.00029228 0.00043451 7.1045e-05 -0.00080363
-0.002935 0.0025731 0.0017757 0.0038639 -0.04479 -0.31521 9.1134e-05 0.00082905
0.0014578 0.00031258 0.00010619 -0.0023641
0.00059532 -0.0013801 0.00067939 0.00019946 0.00013901 0.00067674 -0.14044 -0.086183
0.0033695 0.0038432 -0.0023921 0.001654
0.001438 -0.00043712 -0.00021878 0.0003885 0.001382 0.00040029 0.0034549 0.0038745
-0.087212 -0.31785 -0.0024048 0.0037659
7.085e-05 0.00096138 1.6467e-05 -0.00069908 0.00011756 -0.0020593 -0.0024678 0.0015605
-0.0022149 0.0036349 -0.18283 -0.35504
4700000000 -0.10333 -0.30611 -0.0038984 -3.8066e-05 -0.0015263 0.0045199 -0.00089867 -0.0010265
0.00095113 -0.00048782 0.00095874 0.00087339
-0.0039748 -6.9829e-05 -0.25714 -0.035751 0.002856 0.0040817 0.000476 -0.00053302
0.00034819 0.00040682 -0.00012383 -0.00013441
-0.0015772 0.0046818 0.0028475 0.0039672 -0.075374 -0.30916 -5.9401e-05 0.00053941
0.00039312 -0.00043187 3.7969e-05 -0.00166
-0.00095343 -0.00089874 0.00046061 -0.00047536 -6.9758e-05 0.00062408 -0.15733 -0.065251
0.0032045 0.0019261 -0.0014383 0.0021278
0.00090354 -0.00062886 0.00036018 0.00042071 0.0005507 -0.0004951 0.003214 0.0019155
-0.12656 -0.30901 -0.0014873 0.0042911
0.0010106 0.00073318 -0.00020223 -0.00010926 -8.4461e-06 -0.0017752 -0.0013138 0.0021934
-0.0014289 0.0044288 -0.22736 -0.32578
4760000000 -0.13306 -0.29112 -0.004789 0.001155 0.00060631 0.0046589 -0.00074491 -0.00055932
0.00030214 -0.0010384 0.0011146 -0.00027258
-0.0047642 0.001167 -0.2525 0.006787 0.0033174 0.0031493 -4.1555e-05 -0.00061108
0.0003427 0.00018808 3.3395e-05 -0.00014197
0.00068086 0.004705 0.0033258 0.0031962 -0.10603 -0.29472 0.00082454 0.00048599
0.00076207 -0.00012876 -0.0013441 -0.00089855
-0.00080347 -0.00065145 -1.4661e-05 -0.00057877 0.0008068 0.00043695 -0.15127 -0.048721
0.0025119 0.0012947 -0.00087905 0.0028167
0.00022376 -0.00096428 0.00024221 9.4215e-05 0.00072868 -0.00025777 0.002434 0.00126
-0.15848 -0.29087 -0.00059212 0.0045351
0.00094536 -0.00028563 -4.2058e-05 -0.00018785 -0.0012461 -0.00079485 -0.00081977 0.0027484
-0.00062136 0.004381 -0.23813 -0.30284
4820000000 -0.16037 -0.27702 -0.0052167 0.0026542 0.0017085 0.0033958 -0.00090397 -0.00039041
0.00058998 -0.00095249 0.00022792 -0.00041686
-0.0052101 0.0026319 -0.26402 0.02916 0.0046468 0.0030628 -0.00014392 -0.00038436
0.00030968 -0.00014918 -0.00033446 -0.00028473
0.0017318 0.0032924 0.004707 0.0029093 -0.13315 -0.2908 0.00055838 -0.00050044
0.00011475 -0.00072687 -0.00090498 -0.00010282
-0.00091929 -0.00047108 -0.00010636 -0.00036139 0.00064159 -0.0005086 -0.16646 -0.030968
0.0017676 0.00014344 0.00013757 0.0028789
0.000463 -0.00097053 0.00031877 -0.00023793 0.00021438 -0.00065562 0.0017539 0.00015783
-0.19605 -0.27201 0.00024188 0.0036206
0.00021704 -0.00050334 -0.00019582 -0.00046459 -0.00094328 -0.00040583 0.00017669 0.0029516
0.00018523 0.0036409 -0.27473 -0.27345
4880000000 -0.19168 -0.2571 -0.004345 0.0046392 0.0023969 0.0029826 -0.0013613 0.00027604
-0.0009444 -0.0010804 0.00039861 -0.00020748
-0.0043528 0.0046582 -0.25524 0.070702 0.0046166 0.0013202 -0.00031639 -0.00022432
-0.00022809 0.00017857 -0.00015352 5.6495e-05
0.0024443 0.0030571 0.0046483 0.0012236 -0.15233 -0.27709 0.00037919 -0.00031063
-0.00022445 -0.0011914 -0.00046559 -0.00022933
-0.00135 0.00020613 -0.00034348 -0.00018869 0.00032056 -0.00024469 -0.15949 -0.012462
0.00085968 6.6793e-05 0.0011373 0.0024286
-0.00083932 -0.0010745 -0.00019844 0.00019865 -0.00020366 -0.0011096 0.00086132 7.3821e-05
-0.22484 -0.25532 0.00081662 0.0038028
0.00034829 -0.00028798 -0.00021254 0.00019091 -0.00056244 -0.00011568 0.0010653 0.0024167
0.0009092 0.0037351 -0.2872 -0.24348
4940000000 -0.21224 -0.2391 -0.0028473 0.0067119 0.003143 0.00085027 -0.00013471 0.0006282
-0.0011188 -0.00041098 3.7862e-05 -0.00063567
-0.0028291 0.0066896 -0.26661 0.096358 0.0054817 0.0010508 -0.00013385 -0.00012519
0.00043158 -0.00020096 -0.00032565 0.0001934
0.0030895 0.00080331 0.0055418 0.0010989 -0.17234 -0.25367 0.0001242 -0.00050999
-0.00074439 9.3024e-05 -0.00084014 0.00013922
-0.00020121 0.00073071 -8.7904e-05 -0.00012937 0.00013124 -0.0003974 -0.1669 -0.0027935
-7.7606e-06 0.0005158 0.0017934 0.0019661
-0.0011798 -0.00047057 0.0003579 -0.00017852 -0.00081152 -6.3125e-05 6.9432e-06 0.00044161
-0.24723 -0.2262 0.000622 0.0034132
-6.8613e-06 -0.00043942 -0.00020538 0.00018407 -0.00046826 -6.9976e-06 0.0018744 0.0019774
0.00061238 0.0034197 -0.31026 -0.21732
5000000000 -0.23279 -0.21457 -8.585e-06 0.0073524 0.0030182 0.0017449 -0.00027513 0.00060966
-0.00058684 0.000584 -0.000209 -0.00084046
-6.2327e-05 0.0073882 -0.25294 0.11402 0.0057574 -0.00052882 -0.00025777 -7.0254e-05
-0.00018995 -0.00053552 -0.00015918 4.5504e-05
0.0030374 0.0016601 0.0057756 -0.00071821 -0.202 -0.23929 -0.00057384 -0.00067502
-0.00048966 -0.00029494 -0.00028315 -4.6746e-05
-0.0002337 0.00057154 -0.00027492 -3.0079e-05 -0.00061376 -0.00077068 -0.16123 0.021287
-0.00032528 0.0015413 0.0020926 0.0012601
-0.00048772 0.0006049 -0.00014079 -0.0005682 -0.00043181 -0.00014717 -0.00036355 0.0016094
-0.27369 -0.20409 0.00060707 0.0036329
-0.00029238 -0.00094531 -0.00024731 -3.509e-05 -0.00048509 -5.3776e-05 0.0021216 0.001255
0.00068632 0.0035572 -0.32206 -0.18283
5060000000 -0.25354 -0.18694 0.0019202 0.0069537 0.0032169 -0.00038448 0.00014126 0.0005544
-0.00025501 -7.4498e-05 -0.00031176 -0.00025064
0.0018613 0.006895 -0.23515 0.15089 0.0051193 -0.0019363 6.9746e-06 0.00021449
-0.00029343 6.5711e-06 -0.00042688 3.6732e-05
0.003008 -0.00049304 0.0051124 -0.0018229 -0.21585 -0.21737 -0.00043594 0.00047844
-0.0011946 0.00014517 -0.0015717 5.7709e-06
0.00011777 0.00053799 -3.8538e-05 0.000221 -0.00041648 0.00043399 -0.16262 0.028524
0.00013994 0.0030446 0.0019287 0.00041881
-0.00026085 -5.6455e-05 -0.0003627 -8.3003e-05 -0.0010894 2.1403e-05 0.00014229 0.0030341
-0.28441 -0.17227 0.0019682 0.0034598
-0.00043122 -0.00019917 -0.0003483 0.00019392 -0.0013679 0.00015139 0.0018837 0.00035952
0.001927 0.0034771 -0.33437 -0.15413
5120000000 -0.26938 -0.16144 0.0034996 0.0059615 0.0029861 -0.00050353 0.0003903 0.00065155
-0.00024148 0.00079746 -0.00049105 0.00035477
0.0034608 0.0059816 -0.22914 0.17701 0.0048433 -0.0026114 7.652e-05 0.00016584
-9.3734e-05 -3.0552e-05 -4.0076e-05 0.000449
0.0029639 -0.00056866 0.0047244 -0.0028666 -0.22984 -0.20212 -4.2549e-05 0.0001889
-0.00018616 0.0010447 -0.00090403 0.0010853
0.00044487 0.00070471 7.2733e-05 0.0001793 -7.4116e-05 0.00023328 -0.15889 0.054662
0.0016784 0.0032945 0.0021949 0.00045812
-0.00030503 0.00077439 2.7668e-06 -2.0489e-05 -0.00035459 0.0011994 0.0017662 0.0032649
-0.29819 -0.13915 0.0015024 0.0033245
-0.00046898 0.0001822 -2.167e-05 0.00027999 -0.0010194 0.0010999 0.0022164 0.00055322
0.0015808 0.003409 -0.3473 -0.11996
5180000000 -0.28516 -0.13085 0.0051032 0.0048522 0.0033296 -0.0011216 0.00030599 0.00054546
-0.00016745 0.00034088 -0.00044209 0.0002521
0.005105 0.0048348 -0.20668 0.19997 0.0040143 -0.0038439 -0.00037771 -0.0002611
-0.00013122 -0.00011431 -6.2287e-05 0.00013166
0.0033171 -0.0012219 0.0039811 -0.0038166 -0.24087 -0.16516 -0.00030209 0.00056457
-4.2583e-05 -1.9314e-05 -0.00013911 0.00065198
0.00030006 0.00053789 -0.00035623 -0.00029012 -0.0002877 0.00057935 -0.15782 0.064478
0.0031945 0.0033778 0.0024006 -0.00049483
-0.00011675 0.00035365 -0.00015158 -0.00017821 -2.1061e-05 -5.9819e-05 0.0031493 0.0032904
-0.30838 -0.096359 0.0030909 0.0035972
-0.00057673 0.00040379 -0.00015316 0.0002214 -0.00035964 0.00082642 0.0023386 -0.00054449
0.0029914 0.0034475 -0.3487 -0.087376
5240000000 -0.29321 -0.10401 0.0052821 0.0034003 0.0026156 -0.0028333 0.00064337 0.00011364
-0.00029453 -2.843e-05 -0.00013132 0.000767
0.005236 0.0033667 -0.19473 0.23713 0.0031447 -0.0047041 7.3378e-06 9.6508e-05
-0.00010652 1.2682e-05 0.00022086 0.00046297
0.0025604 -0.00307 0.003009 -0.0047381 -0.2572 -0.14041 0.00043803 0.0003117
-0.00031772 0.0006827 -5.3138e-05 0.0011696
0.00066843 5.8478e-05 -1.0767e-05 0.00013432 0.00037428 0.00035666 -0.15823 0.08487
0.0037113 0.0020574 0.0019006 -0.001364
-0.00030528 1.5928e-05 -0.00010797 5.1028e-05 -0.00023493 0.00061498 0.0036772 0.0020973
-0.32133 -0.056343 0.0033051 0.0025428
4.4932e-05 0.00065369 0.00024746 0.00041136 0.00021967 0.0010567 0.0019008 -0.0013348
0.0034105 0.0026324 -0.35526 -0.054952
5300000000 -0.29814 -0.073761 0.0061032 0.0018485 0.0016189 -0.0032724 0.00011659 -0.00037035
0.00032385 0.00079899 0.00015139 0.00023392
0.0060879 0.0018951 -0.18666 0.24173 0.0020715 -0.0053481 -0.00015882 0.00026523
-5.7479e-05 0.00043744 0.00026057 0.00017834
0.0017377 -0.0031641 0.0019696 -0.0054555 -0.27289 -0.11484 0.000204 -0.00024506
0.00029454 0.0004475 0.00053831 0.00069853
0.00012281 -0.00026899 -0.00012503 0.00027515 0.00036524 -0.00019588 -0.1507 0.094204
0.0052296 0.0012047 0.001291 -0.0015851
0.00027129 0.00076658 -2.3132e-05 0.00036435 0.00031911 0.00060065 0.00531 0.0011419
-0.33178 -0.029953 0.0035024 0.0025692
7.2334e-05 0.00024194 0.00025651 0.00020165 0.00058598 0.00079333 0.0013325 -0.0015458
0.0036145 0.0025241 -0.35103 -0.01858
5360000000 -0.29818 -0.036448 0.0061361 0.00055268 0.00019101 -0.0038046 0.00044262 6.9659e-05
0.00026797 0.00050745 0.00057103 -0.00013844
0.0061266 0.00059253 -0.14928 0.26326 0.00083695 -0.0053688 0.00010498 0.00024449
-0.00012273 -5.0036e-05 0.00052001 -0.00026341
9.2716e-05 -0.0037917 0.00072956 -0.0052549 -0.27142 -0.088124 0.00040064 0.00036502
6.2404e-05 0.00029568 0.00069834 0.00036173
0.00039857 2.5052e-05 6.4999e-05 0.00024429 0.00038958 0.00034353 -0.14875 0.11213
0.0056352 -0.00082886 0.00070265 -0.0018195
0.00033705 0.0003898 -0.00014567 -5.2256e-05 5.0654e-05 0.00030466 0.0056158 -0.00084754
-0.32531 0.0084673 0.00501 0.0019471
0.00064734 -6.1211e-05 0.00046109 -0.00017433 0.0005731 0.00049536 0.0006903 -0.0018303
0.0050031 0.0019655 -0.34805 0.0092106
5420000000 -0.30046 -0.013526 0.006072 -0.001255 -0.00051399 -0.0032916 -8.3518e-05 -0.00014323
0.00076103 0.00039069 0.00030492 -0.00032034
0.0060837 -0.001236 -0.13016 0.28972 0.0002643 -0.005452 7.0478e-05 0.00013991
2.604e-05 8.7147e-05 0.00029559 -0.00013053
-0.00052487 -0.0032928 0.0001735 -0.005579 -0.28738 -0.055082 -0.00023422 -0.00056742
0.00087282 0.00016848 0.00097157 8.0663e-05
-5.348e-05 -0.00015967 0.00012135 0.00014039 -0.00022118 -0.00054987 -0.13734 0.12682
0.0045669 -0.0023418 0.00025851 -0.0018541
0.0008156 0.00050781 6.0744e-05 5.8575e-05 0.00086833 0.0001895 0.0045119 -0.0023732
-0.33007 0.037934 0.0049346 0.00047304
0.00033964 -0.00023378 0.00023466 -0.00018453 0.0011014 6.9775e-05 0.00020193 -0.0018099
0.0049998 0.00055074 -0.34067 0.050762
5480000000 -0.29262 0.022871 0.004971 -0.0019576 -0.0018347 -0.003047 0.0004373 -1.0948e-05
0.00097137 -0.00029445 -9.2293e-05 -8.8632e-05
0.0049268 -0.001981 -0.11549 0.29761 -0.0016432 -0.005995 3.3434e-05 0.00022856
7.4688e-05 2.6558e-06 0.00023807 -0.00022584
-0.0018649 -0.0030223 -0.0017056 -0.0059602 -0.29189 -0.032675 -0.00022647 0.00012218
0.00064031 -0.00042938 0.00087514 -3.1119e-05
0.00041846 -1.8211e-05 2.8531e-05 0.00020113 -0.00019892 0.00020373 -0.13082 0.13782
0.0038194 -0.003302 -0.00032069 -0.001806
0.00083503 -0.00040435 6.1668e-05 -4.6038e-05 0.00053039 -0.00049217 0.0038082 -0.0032968
-0.31835 0.064792 0.0047624 0.00013947
-0.0001479 -0.00010262 0.00031516 -0.00022388 0.00079852 3.4237e-05 -0.00030336 -0.0017631
0.0047867 0.00010795 -0.33239 0.072646
5540000000 -0.28842 0.048249 0.0042514 -0.0026682 -0.0027259 -0.00194 0.00032854 -0.00034408
0.00016069 -0.00029621 -0.00023411 2.3764e-05
0.0042664 -0.0026597 -0.074555 0.3146 -0.0026981 -0.0049866 0.00043951 9.6794e-05
6.4224e-05 -0.00019558 -5.1445e-05 -0.00050495
-0.0028423 -0.0019595 -0.0028701 -0.0049739 -0.29035 -0.011611 0.00014397 -0.00015698
0.00035833 -0.00028288 0.00054104 -0.00050273
0.00035111 -0.00040914 0.00043662 0.00011758 0.00019957 -0.00022689 -0.11925 0.159
0.0024628 -0.0037806 -0.001053 -0.0016867
0.00016944 -0.00027348 9.1934e-05 -0.00011438 0.0004661 -0.00024119 0.002516 -0.0038289
-0.30348 0.099168 0.0050954 -0.0014915
-0.00023949 5.0321e-05 -5.8684e-05 -0.00045779 0.00054054 -0.00045851 -0.001021 -0.001768
0.0049066 -0.0014635 -0.32388 0.11402
5600000000 -0.27706 0.075847 0.00327 -0.0038048 -0.0026179 -0.0015375 0.00034506 -0.00039974
0.00035794 -0.00025659 0.00013389 0.0004632
0.0033108 -0.0037371 -0.071903 0.32872 -0.0038894 -0.0045734 8.8423e-05 -0.00019811
-5.0377e-05 2.4192e-05 -0.00014592 -0.00022572
-0.0025503 -0.0015458 -0.0038947 -0.004554 -0.28999 0.02032 3.8861e-05 3.7895e-05
0.0002937 -0.00067024 0.00035478 -0.00039706
0.00037955 -0.00041546 9.1609e-05 -0.00020787 -1.5298e-05 9.2525e-05 -0.11146 0.15839
0.0018643 -0.0037051 -0.0009263 -0.00096016
0.00043685 -0.00030109 -2.9118e-05 -9.3735e-06 0.00027014 -0.00059144 0.0017852 -0.0037203
-0.29452 0.12826 0.0042461 -0.0016952
0.00013532 0.00047856 -0.00021491 -0.00017317 0.0003541 -0.00045263 -0.00094305 -0.00097031
0.0044069 -0.0016702 -0.30169 0.12848
5660000000 -0.26572 0.098274 0.0030165 -0.0036157 -0.003379 -0.00045738 -0.00037835 -0.00073535
-0.00019204 -0.00056195 0.00045407 -0.00016312
0.0030529 -0.0036457 -0.030256 0.32013 -0.0045439 -0.0030807 5.9701e-06 -0.00014178
0.00012278 5.5679e-05 -0.00011769 -5.25e-05
-0.0032931 -0.00031501 -0.0046267 -0.0028744 -0.29025 0.043774 -0.00012418 0.00011566
-0.00058911 -0.00035519 0.00013641 -0.0010943
-0.00037526 -0.00070176 1.3312e-05 -0.00011212 -0.00010713 0.00019267 -0.096062 0.17849
0.00068831 -0.0040819 -0.0014223 -0.001071
-0.00021223 -0.00055025 9.8966e-05 6.015e-05 -0.00054642 -0.00039986 0.00066798 -0.0040195
-0.27927 0.1555 0.0040902 -0.0023483
0.0003589 -8.4137e-05 -0.00021445 -0.00014771 0.00016912 -0.0010823 -0.0013756 -0.00094598
0.0040825 -0.0023689 -0.29345 0.16486
5720000000 -0.25029 0.11949 0.0026953 -0.0043416 -0.0027118 0.00085589 -0.00055716 -0.00019522
-0.00038282 -0.00013502 4.9801e-05 -0.00050898
0.0026787 -0.0042537 -0.002123 0.34503 -0.0055206 -0.0026928 8.2516e-05 -2.8306e-05
-0.00031996 1.1065e-05 -0.00027413 0.0001206
-0.0027268 0.00081792 -0.0054905 -0.0026376 -0.28655 0.074711 0.00017132 0.0001051
0.00023529 0.00044528 -0.00024588 -0.00013708
-0.00055141 -0.00026253 9.4904e-05 -7.162e-05 0.00016135 5.2756e-05 -0.080079 0.18016
-0.00011941 -0.0034876 -0.0015367 -0.00033491
-0.00041622 -0.00013313 -0.00027999 2.6954e-05 0.00017903 0.00036846 -0.00013246 -0.0035609
-0.26758 0.18159 0.0040995 -0.0038528
-9.9283e-05 -0.00043131 -0.00022002 0.00021197 -0.00030702 -0.00017167 -0.0015738 -0.00036333
0.0040454 -0.0038195 -0.26251 0.18202
5780000000 -0.23402 0.13694 0.0013799 -0.0049107 -0.0024531 0.0012959 -0.00068827 0.00013065
-0.00035615 -0.00027262 -8.4346e-05 -0.00017734
0.0014056 -0.0048886 0.011253 0.3398 -0.0060127 -0.00061568 2.3908e-06 -0.00021528
4.3233e-05 4.9695e-05 4.0482e-06 -6.9854e-05
-0.0024222 0.0013665 -0.0060792 -0.00042801 -0.2832 0.091749 -5.4159e-06 -0.00012006
0.00010278 -0.00014762 -0.0002263 -0.00056558
-0.00069145 0.00014621 -1.7474e-06 -0.00016236 -7.0537e-05 -0.00012501 -0.070957 0.19614
-5.2356e-05 -0.0033116 -0.0011972 5.2506e-05
-0.00036089 -0.00035693 4.7415e-05 7.5133e-05 0.00016996 -0.00020712 -0.00014135 -0.0033158
-0.25703 0.20266 0.0026092 -0.0042767
-0.00010331 -0.00029585 -0.00016265 -0.00010154 -0.00027559 -0.00062266 -0.0012025 7.3319e-05
0.0026624 -0.0042149 -0.25308 0.20388
5840000000 -0.22013 0.15808 2.7284e-05 -0.0054694 -0.0020547 0.0012406 -0.00018338 0.00027756
-0.00031632 0.00025021 -0.00048124 -0.00019061
3.3141e-05 -0.0054466 0.04718 0.34267 -0.0058772 0.00066321 -0.00021659 -8.1893e-06
0.00026094 -2.248e-05 -0.00017299 0.00029424
-0.0019773 0.0011957 -0.0058433 0.00065373 -0.27596 0.11631 -0.00030955 1.8528e-05
-0.00012487 -0.00068306 -0.0006602 -0.0003892
-0.00012309 0.00034965 -0.00022395 -3.1517e-05 -0.00021686 -3.8091e-06 -0.048226 0.199
-0.0010969 -0.0036203 -0.0012377 8.6341e-05
-0.00032737 0.00019166 0.00031443 -5.9812e-05 -0.00015588 -0.00064733 -0.0010951 -0.0035683
-0.23967 0.21166 0.0020117 -0.0038414
-0.00039716 -0.00034829 -3.1943e-05 0.00025463 -0.00048046 -0.00056965 -0.0013083 0.0001006
0.0020202 -0.0039729 -0.21768 0.22781
5900000000 -0.20599 0.16992 -0.0019635 -0.0054671 -0.0021001 0.002409 -9.1098e-05 1.8272e-06
0.00020486 -0.00011227 -0.00010902 0.00019143
-0.0019471 -0.0054334 0.067223 0.34203 -0.0052038 0.0021056 -3.6095e-05 -4.5818e-05
-6.081e-05 -0.00023337 -5.6588e-05 -0.00021252
-0.0021232 0.0023799 -0.005135 0.0021853 -0.25974 0.13113 -9.8968e-06 -0.0001284
-0.00038645 -0.00054452 -0.00065552 -0.00014258
-0.0001378 -1.8564e-05 -1.6362e-05 -2.8095e-05 -2.9523e-05 -0.0001631 -0.040882 0.20937
-0.0012402 -0.0034072 -0.0012239 0.00038907
0.00020307 -0.0001318 -1.9026e-05 -0.00017584 -0.00033623 -0.0004732 -0.0012369 -0.0033983
-0.2136 0.22564 0.001825 -0.005072
-3.8103e-05 0.00023152 -0.00010952 -2.9611e-05 -0.00076561 4.5463e-05 -0.0012183 0.00043789
0.0018716 -0.0050085 -0.20292 0.23767
5960000000 -0.18536 0.18303 -0.0031197 -0.0039418 -0.00074407 0.0027072 -0.00014596 0.00017025
-0.0001729 0.00014197 -0.00016494 0.00014916
-0.0031394 -0.0039508 0.094042 0.3408 -0.0040797 0.0023079 -0.00019326 1.0103e-05
-2.0096e-05 9.5232e-05 4.3832e-05 0.00024141
-0.00065884 0.0026651 -0.0040128 0.0024068 -0.24423 0.15675 -6.1222e-05 -0.00015866
-0.00049098 9.5703e-05 -0.00050587 -0.00018026
-0.00016821 0.00019537 -0.00020983 2.4837e-05 -0.00012529 -0.00010577 -0.022347 0.2177
-0.0022309 -0.003174 -0.0010971 0.00091269
-0.00016011 0.00015732 -4.9317e-05 8.4507e-05 -0.00034199 -1.6322e-05 -0.0022998 -0.0032312
-0.19298 0.24099 -0.00023182 -0.0052429
-0.00015221 4.9422e-05 6.6853e-05 0.00011585 -0.00024016 -6.0565e-05 -0.0010874 0.00090407
-0.00034932 -0.0053482 -0.17333 0.26428
6020000000 -0.16737 0.19809 -0.0039234 -0.0028934 -9.3847e-05 0.0030306 -2.6807e-05 0.00060837
-0.000121 0.00044513 4.371e-05 0.0002971
-0.0038508 -0.0029092 0.12209 0.33183 -0.0045539 0.0032922 -9.7543e-05 0.00017447
-0.0001419 0.00010767 -0.00018043 0.00019615
2.4003e-06 0.0030401 -0.0045649 0.0033335 -0.22467 0.169 -0.00030167 0.00024746
-0.00067134 5.0686e-05 -0.000477 0.00055807
2.5683e-05 0.00055899 -8.2706e-05 0.00012219 -0.00020506 0.00021067 -0.01592 0.21318
-0.0031001 -0.0031093 -0.00055909 0.00059778
-0.00018502 0.00045713 -0.00018919 0.00011863 -0.00074519 0.00012857 -0.0031314 -0.0030467
-0.16373 0.25347 -0.00061726 -0.0046645
-6.1795e-05 0.00034255 -0.00020084 0.00019437 -0.00047417 0.00056336 -0.00065458 0.00051016
-0.00051375 -0.0046522 -0.14696 0.263
6080000000 -0.14693 0.20678 -0.0039842 -0.00084197 0.0012844 0.0027603 0.00011812 0.00010058
0.00016621 0.0001464 0.00010427 -0.00012363
-0.003982 -0.0007981 0.14353 0.33239 -0.0030242 0.0046286 -4.9252e-05 -5.9421e-05
-0.00021316 8.507e-05 6.1507e-05 0.0001614
0.0013111 0.0027093 -0.0029263 0.0046618 -0.20647 0.19585 0.00028906 0.00015812
-0.00036106 0.00057332 -0.00016836 0.00019321
6.4872e-05 7.0231e-05 -3.5801e-05 4.8812e-05 0.00025115 0.00017877 0.00098173 0.22124
-0.0041616 -0.0019969 -0.001011 0.00086502
0.00020742 0.00015946 -7.7386e-05 9.951e-05 -0.0002719 0.00063747 -0.0041207 -0.0019253
-0.13532 0.27066 -0.0013668 -0.0052463
0.00018699 -8.383e-05 0.00013714 0.00029135 -0.00024728 0.00034535 -0.00087103 0.00092279
-0.0012933 -0.005231 -0.12474 0.28461
6140000000 -0.12969 0.21953 -0.0036394 -0.00053317 0.0016492 0.0021982 7.1503e-05 -2.1875e-05
2.7289e-05 -0.00012677 0.00047355 -0.00018603
-0.0036359 -0.00053873 0.17025 0.31323 -0.0021149 0.005342 0.00010937 6.0342e-05
0.00051281 -2.5801e-05 0.00032419 0.00018518
0.0017178 0.0022253 -0.0019625 0.0053617 -0.18241 0.21479 0.00037124 -0.00012419
0.00019904 0.00058703 1.072e-05 0.00087834
6.2274e-05 1.9063e-05 3.8856e-05 3.6461e-05 0.00035137 -6.7985e-05 0.013656 0.21196
-0.0046483 -0.00092009 -0.00043413 0.0014946
0.00014336 -9.9885e-05 0.00047254 3.6734e-05 0.00030017 0.00060663 -0.0046908 -0.00087139
-0.11517 0.29018 -0.0029714 -0.0043407
0.00036177 -0.00021972 0.0003107 0.00025493 0.00011488 0.00077704 -0.00042104 0.0014747
-0.0030913 -0.0043412 -0.084691 0.28262
6200000000 -0.11404 0.22498 -0.0030305 -0.000171 0.0021464 0.0011448 9.7023e-05 0.00037876
-0.00020393 0.00012513 -0.00015047 -0.00018579
-0.0030502 -0.00015217 0.19804 0.31127 -0.00097592 0.0051402 1.6331e-05 0.00025662
4.9782e-05 4.3269e-05 0.00012587 0.00012927
0.0021495 0.0011078 -0.00084529 0.0051519 -0.16346 0.22854 5.2431e-05 -0.0002839
0.00062823 0.00014874 0.00024741 0.00041584
8.3504e-05 0.00041504 5.505e-05 0.00023945 9.8972e-05 -0.00038739 0.026999 0.22044
-0.0044168 0.00039952 0.00021355 0.0013135
-0.00030311 0.00015671 1.6326e-05 -2.8048e-05 0.00047428 0.00014714 -0.0043823 0.00045271
-0.10284 0.29553 -0.0036727 -0.0033124
-0.00019525 -0.00020528 0.00010631 0.00012585 0.00022399 0.00022108 8.7603e-05 0.0013575
-0.0036703 -0.0033614 -0.072534 0.29181
6260000000 -0.098985 0.23801 -0.0031273 0.00094768 0.0021491 0.00067411 0.00024972 -0.00013241
8.6606e-05 0.00015109 -0.00015274 7.1984e-05
-0.0031398 0.00097203 0.21536 0.29601 2.8063e-05 0.0054554 3.051e-05 -0.00013774
-2.6836e-06 -0.00016261 0.00027117 8.8292e-05
0.002166 0.00057293 0.00013223 0.005366 -0.14031 0.25024 8.0454e-05 4.9161e-06
0.0003408 -0.00029327 0.00033732 -3.4469e-05
0.00019849 -0.00017521 1.9336e-05 -7.592e-05 2.9186e-05 -5.7094e-05 0.043066 0.21543
-0.0040145 0.0016484 0.00057468 0.0011254
0.00012174 0.00016836 1.2912e-05 -0.00016549 0.00045094 -0.0002783 -0.0040578 0.0017195
-0.074309 0.29715 -0.0042122 -0.0025201
5.9344e-06 1.0278e-05 0.00030074 3.938e-07 0.00027659 2.6122e-05 0.00067541 0.001186
-0.0041232 -0.0023941 -0.027129 0.29218
6320000000 -0.082437 0.23974 -0.0025146 0.0015251 0.0022267 -0.00039046 0.00013286 9.9617e-05
-0.00047309 0.00044726 -9.9845e-05 0.00026352
-0.0025351 0.0015476 0.24066 0.28573 0.001988 0.0056486 9.2334e-05 7.7436e-05
3.3072e-06 -0.00010263 0.00017938 -0.00011291
0.0022551 -0.00048669 0.0021408 0.0055867 -0.12243 0.25855 -0.00026389 -0.00030511
0.00031456 8.7974e-05 0.00027136 0.00029405
6.9326e-05 0.00013025 0.00011488 3.421e-05 -0.0001815 -0.00019769 0.041725 0.21637
-0.0035846 0.0021821 0.00060709 0.00086523
-0.00038843 0.00048967 -6.9754e-05 -0.00012575 0.00029735 0.00014885 -0.0035349 0.0022451
-0.049774 0.30671 -0.0047295 -0.0012617
-9.2178e-05 0.00023573 0.00021348 -0.00010654 0.00034478 0.00022655 0.00067311 0.00077302
-0.0047526 -0.0014573 -0.016286 0.28972
6380000000 -0.062862 0.24684 -0.0017648 0.0018996 0.0016338 -0.00059279 -1.2299e-06 -7.6454e-05
0.00031798 0.00020438 -5.0113e-05 0.00013787
-0.0017657 0.0019361 0.25702 0.26631 0.003176 0.004184 -0.00018606 -9.6417e-05
-0.00031481 -0.00022286 -0.00025072 -0.00022703
0.0016958 -0.00059051 0.0033378 0.0041128 -0.094273 0.27455 -0.00015426 0.0002017
0.00047548 -4.1048e-05 0.00042441 0.00021143
-1.7057e-05 -0.0001265 -0.00016328 -7.3501e-05 -0.00013233 0.00013984 0.062784 0.20703
-0.0026725 0.0032218 0.001046 0.0007689
0.00025523 0.00017191 -0.00028444 -0.00019073 0.00043053 -0.00012153 -0.0027253 0.003134
-0.03001 0.2986 -0.0045495 2.2e-05
-5.0423e-05 0.00011842 -0.0002339 -0.00028485 0.00048163 0.00012604 0.0008785 0.00073175
-0.0045839 0.00016376 0.023824 0.29205
6440000000 -0.040073 0.25736 -0.00084409 0.0024588 0.0015952 -0.0008079 0.00045795 -8.08e-05
0.00027186 -0.00045483 -0.00011731 -0.0001543
-0.00087464 0.0024504 0.27755 0.25189 0.0033918 0.0028582 0.00014822 -4.244e-05
-9.7132e-05 9.2832e-05 -0.00027428 -0.00023008
0.0016494 -0.00094526 0.0034604 0.0027851 -0.077064 0.28853 -0.0001686 0.0002211
-0.00042735 -2.5638e-05 0.00028924 -0.00055528
0.00047747 -8.9102e-05 0.00015442 -1.4733e-05 -0.00023841 0.00022112 0.065093 0.20277
-0.0017214 0.0036498 0.00087207 0.00071544
0.00029179 -0.00035583 -1.0083e-05 7.3438e-05 -0.00027642 0.00010914 -0.001738 0.003721
0.012837 0.30285 -0.0045462 0.0014812
-0.00023758 -0.00012122 -0.00014684 -0.00024992 0.00040323 -0.00031318 0.00089262 0.00079474
-0.0042908 0.0015051 0.034784 0.27584
6500000000 -0.021688 0.25685 -4.2486e-05 0.0020575 0.001216 -0.00095215 0.00011672 -9.1971e-05
0.00018038 0.00016495 -0.00017782 0.00043534
-0.00011584 0.0020514 0.30202 0.22447 0.0036843 0.0024441 0.00010325 3.5914e-05
0.00011722 0.0001929 0.00018536 -8.3203e-05
0.0012445 -0.00096879 0.0037341 0.0023369 -0.065583 0.28587 -2.6288e-05 1.8371e-05
0.0001551 -5.1523e-05 1.2239e-05 -0.00028384
8.1782e-05 -8.516e-05 0.0001139 3.6388e-05 3.0174e-06 4.7165e-05 0.088872 0.19755
-0.00022066 0.0039033 0.0010139 0.00047536
0.00013036 0.00020189 9.7786e-05 0.00014184 7.6841e-05 -0.00021224 -0.0001339 0.0039043
0.034142 0.30578 -0.0030492 0.0026117
-9.9953e-05 0.00038012 0.00010839 -9.4538e-05 4.4246e-05 -0.00033382 0.0010629 0.00036843
-0.0031553 0.0024126 0.071919 0.27709
