# Supplementary material for: Early Detection of Alzheimer’s Disease via Machine Learning-Based Microwave Sensing: An Experimental Validation
Source: Sensors (Basel). 2025 Apr 25;25(9):2718. doi: 10.3390/s25092718 (PMC12074295; doi:10.3390/s25092718)
Supplement: Supplementary file 1 [file sensors-25-02718-s001.zip › measurements_paper_sensors/26 febbraio - PART1/set1/CSF_2.5_m2.s6p]

!Keysight Technologies,M9804A,MY58100912,A.14.10.03
!Date: Thursday, April 27, 2023 10:28:33
!Correction: S11(C  6-Port  ) 
!S12(C  6-Port  ) 
!S13(C  6-Port  ) 
!S14(C  6-Port  ) 
!S15(C  6-Port  ) 
!S16(C  6-Port  ) 
!S21(C  6-Port  ) 
!S22(C  6-Port  ) 
!S23(C  6-Port  ) 
!S24(C  6-Port  ) 
!S25(C  6-Port  ) 
!S26(C  6-Port  ) 
!S31(C  6-Port  ) 
!S32(C  6-Port  ) 
!S33(C  6-Port  ) 
!S34(C  6-Port  ) 
!S35(C  6-Port  ) 
!S36(C  6-Port  ) 
!S41(C  6-Port  ) 
!S42(C  6-Port  ) 
!S43(C  6-Port  ) 
!S44(C  6-Port  ) 
!S45(C  6-Port  ) 
!S46(C  6-Port  ) 
!S51(C  6-Port  ) 
!S52(C  6-Port  ) 
!S53(C  6-Port  ) 
!S54(C  6-Port  ) 
!S55(C  6-Port  ) 
!S56(C  6-Port  ) 
!S61(C  6-Port  ) 
!S62(C  6-Port  ) 
!S63(C  6-Port  ) 
!S64(C  6-Port  ) 
!S65(C  6-Port  ) 
!S66(C  6-Port  ) 
!S6P File: Measurement: :
# Hz S  RI   R 50
500000000 -0.3269 -0.056542 -0.010582 -0.0013929 -0.0083706 0.012455 -0.0024319 0.01196
0.012295 0.004489 -0.0041063 0.008666
-0.010468 -0.00092413 -0.40969 -0.071348 0.0073789 -0.011046 0.0014975 0.011362
0.0071381 0.0024601 0.0016416 0.012981
-0.008071 0.012645 0.0074844 -0.011001 -0.25433 0.19349 0.0062344 0.0028036
-0.0017504 0.007745 0.00043489 0.011671
-0.0028312 0.011902 0.0013785 0.011434 0.0062284 0.0028144 -0.32824 0.043897
-0.019742 -0.0057064 0.016648 0.02775
0.012259 0.0050865 0.0073547 0.0023366 -0.0016106 0.0079176 -0.019801 -0.0058027
-0.25575 -0.16133 -0.027255 0.0048072
-0.0043047 0.0090488 0.0014561 0.013002 0.00025732 0.011533 0.016443 0.027789
-0.02716 0.0050184 -0.25437 -0.1505
560000000 -0.31375 0.10814 -0.022722 -0.065289 4.0363e-05 0.013134 0.004714 0.011508
0.0098782 0.005104 0.011634 0.0086587
-0.022982 -0.06506 -0.36881 0.090471 -0.041759 -0.03816 0.013935 0.0036312
-0.013246 -0.0027349 0.005132 -0.0015394
-3.7898e-05 0.012976 -0.041982 -0.038103 -0.17888 0.24132 -0.00030151 -0.0042127
0.017417 0.0041957 0.0072328 -0.006812
0.0045293 0.011986 0.014015 0.0035827 -0.00018087 -0.0042074 -0.30428 0.13396
0.00231 -0.022959 0.0062621 -0.021284
0.010538 0.0043143 -0.013038 -0.0027216 0.017208 0.0041477 0.0022742 -0.02253
-0.30666 0.015469 0.0059106 -0.046417
0.01181 0.0083699 0.0049721 -0.0016792 0.007309 -0.0066083 0.0065048 -0.021288
0.0058986 -0.046352 -0.32442 -0.0010194
620000000 -0.27234 0.085406 -0.024256 0.0091057 0.0029978 0.0085812 0.0082585 -0.0046125
0.011808 -0.0015865 -0.00038355 -0.0016581
-0.024014 0.0090533 -0.39966 0.038142 -0.019869 0.00073821 -0.0015347 -0.0015039
0.011261 -0.0066673 0.00032789 -0.0029499
0.0028592 0.0086646 -0.019823 0.00069165 -0.15359 0.25024 -0.00070235 -0.004818
-0.0041355 -0.0026599 0.0089091 -0.0026637
0.0078772 -0.0048143 -0.0015684 -0.0015201 -0.00066068 -0.0048855 -0.26383 0.14505
-0.039902 -0.018381 0.013948 0.03023
0.012567 -0.00080318 0.011073 -0.0065926 -0.0042469 -0.0028855 -0.039639 -0.018669
-0.22993 -0.02056 -0.043902 0.0126
-0.00016431 -0.001481 0.00020765 -0.0030255 0.0086272 -0.0028165 0.013965 0.02972
-0.043873 0.013035 -0.24158 -0.035904
680000000 -0.23775 0.17782 -0.026086 -0.014063 0.0049604 0.0056262 0.0009112 -0.0067725
-0.0032562 -0.010715 0.0058279 -0.0052941
-0.026144 -0.014229 -0.38977 0.14175 -0.032567 -0.001149 -0.001855 -0.00038338
-0.0021787 -0.0090392 -0.00094356 -0.0013791
0.0049898 0.005572 -0.032582 -0.001039 -0.10674 0.27397 -0.00072081 -0.00017674
-0.0017501 0.00069779 -0.0029865 -0.0089947
0.0011972 -0.0065368 -0.0018623 -0.00036875 -0.00075195 -0.00017744 -0.22012 0.19896
-0.025087 -0.0058306 -0.0081956 -0.012398
-0.0029893 -0.010749 -0.0022542 -0.0090419 -0.0016904 0.000668 -0.025044 -0.00589
-0.26993 0.079713 -0.0065852 -0.0044031
0.0058095 -0.0054289 -0.00090085 -0.0014324 -0.0030019 -0.0091011 -0.0081305 -0.012451
-0.0064707 -0.0043963 -0.25902 0.068706
740000000 -0.19151 0.1715 -0.040597 0.026905 0.013371 -0.0037682 -7.8628e-05 -0.004297
-0.0050612 -0.0020644 -0.0062049 0.0026491
-0.040665 0.026808 -0.33524 0.16158 -0.037021 0.034371 -0.00016474 -0.0062771
-0.011599 0.0071175 -0.0014462 -0.0062841
0.013202 -0.0038277 -0.036908 0.034411 -0.073011 0.27396 -0.0017404 0.0029352
-0.0024031 -0.0048019 -0.0010698 0.00060878
-0.00017191 -0.0045961 -0.00020556 -0.0063563 -0.0017017 0.0029336 -0.20324 0.20482
-0.041396 -0.0047432 0.02229 0.017145
-0.0053737 -0.0014873 -0.011381 0.0072954 -0.0024583 -0.0045921 -0.041296 -0.0044892
-0.17647 0.10121 -0.040249 0.0013284
-0.0062614 0.0023639 -0.0016518 -0.0061531 -0.0011803 0.00060754 0.022276 0.017174
-0.040359 0.00097085 -0.25251 0.073526
800000000 -0.16447 0.21539 -0.022561 0.016339 0.0052985 -0.01 -0.0043384 -0.0024507
-0.004266 0.0018863 0.0040737 0.00089452
-0.022507 0.016253 -0.34339 0.2321 -0.0082906 0.034599 -0.0023815 0.0020582
-0.00045562 0.0021722 0.00049176 0.0054759
0.0052716 -0.0099912 -0.0081964 0.034651 -0.03523 0.30057 0.00070342 0.0012764
0.00012871 0.003378 -0.0018484 0.00071491
-0.0043575 -0.0023561 -0.002351 0.002117 0.00069828 0.0012819 -0.17305 0.23371
-0.02793 0.015566 0.01525 -0.011104
-0.0044539 0.0018674 -0.00054834 0.0021946 8.965e-05 0.0033889 -0.027884 0.015647
-0.21156 0.13024 -0.018297 0.021161
0.0041113 0.001049 0.00058373 0.0055188 -0.001853 0.00072423 0.015227 -0.011053
-0.018313 0.021184 -0.25088 0.12464
860000000 -0.12839 0.23732 -0.017717 0.030731 -0.003339 -0.0096177 -0.0019661 0.00038903
0.0036729 0.0044201 -0.0041975 -0.0033514
-0.017582 0.030756 -0.29461 0.27696 0.0080938 0.034306 0.0001938 0.0020823
0.0037247 0.00045721 0.0029685 0.00011091
-0.0033919 -0.0095773 0.0082351 0.034347 0.014297 0.31102 -0.00054774 -0.00026373
0.0024453 -0.001139 0.0011352 0.0043007
-0.0017819 0.00027984 0.00020657 0.0020325 -0.00055252 -0.00024284 -0.13457 0.2452
-0.016512 0.02007 -0.006843 -0.01016
0.00366 0.0043739 0.0037466 0.00055329 0.0024103 -0.0011679 -0.016435 0.020231
-0.15682 0.17662 -0.022035 0.016656
-0.0042915 -0.0034697 0.0030867 4.8506e-05 0.0011736 0.0043649 -0.0068711 -0.010206
-0.022121 0.016742 -0.20126 0.17519
920000000 -0.1057 0.25993 0.0049603 0.039324 -0.0090976 -0.0040532 -0.0018458 0.0016315
0.00066857 0.0014519 0.0025304 -0.0013985
0.0049948 0.039375 -0.26797 0.29782 0.028369 0.022737 0.0012573 0.0011559
0.0069556 -0.00060704 0.0039732 -0.0025813
-0.009083 -0.0040783 0.028432 0.022661 0.060426 0.31228 0.0018996 0.00018836
0.00069448 -0.00021233 0.00094876 -0.0012997
-0.0020732 0.0016493 0.0012597 0.0011571 0.0019416 0.00019353 -0.11039 0.26159
-0.0083698 0.031018 0.0044703 -0.0060107
0.00085529 0.0014923 0.0068673 -0.00067 0.00071742 -0.00026368 -0.0082953 0.031033
-0.14303 0.1829 -0.0013957 0.027578
0.0028092 -0.0011982 0.0040724 -0.0026242 0.00096603 -0.0012696 0.0044162 -0.0060631
-0.0014345 0.027487 -0.21126 0.18639
980000000 -0.058826 0.28265 0.017433 0.03003 -0.0087701 0.0046145 0.0017178 0.0035498
0.0035217 -0.0016742 -0.003324 -0.0025123
0.017402 0.030003 -0.21565 0.33544 0.033286 0.0048082 0.0019404 -7.7905e-05
0.0014577 -0.0056943 -0.00014138 -0.0025757
-0.0087791 0.0046313 0.03332 0.0047285 0.10722 0.30786 0.00064382 -0.0011502
0.00040671 -0.0018132 0.0014142 -0.00016518
0.0019285 0.0035314 0.001967 -6.291e-05 0.00065486 -0.001143 -0.07041 0.27293
0.010262 0.028649 -0.0094551 -0.0081159
0.0034264 -0.0016982 0.0014271 -0.0056604 0.00042082 -0.0017862 0.010357 0.02866
-0.1089 0.20955 0.006958 0.019262
-0.0033841 -0.002655 -0.00014553 -0.0025824 0.0014201 -0.00019578 -0.0094151 -0.0080976
0.0069108 0.019299 -0.17069 0.23767
1040000000 -0.016852 0.29019 0.033256 0.018968 -0.00086594 0.0073802 0.0023328 0.00069316
0.0003308 -0.0032615 -0.00027303 -0.0014508
0.033263 0.018929 -0.1797 0.34822 0.029585 -0.014694 0.0015786 -0.0018352
-0.0023398 -0.0025785 -0.0012413 -0.0029722
-0.00084536 0.0073093 0.029557 -0.014821 0.15443 0.29376 -0.0004682 -0.0015631
-0.0015696 -0.0010284 -0.00050477 -0.0012192
0.0021697 0.0006205 0.0015305 -0.0018262 -0.00048592 -0.0015758 -0.042459 0.28127
0.020916 0.016442 -0.0015638 0.0013006
0.00052379 -0.0032334 -0.0023809 -0.0025537 -0.0015786 -0.0010118 0.020954 0.016402
-0.07552 0.21507 0.014245 0.01779
-0.00027383 -0.0012079 -0.0011143 -0.002981 -0.00046612 -0.0012062 -0.001595 0.0013259
0.014208 0.017797 -0.1482 0.25794
1100000000 0.027192 0.30057 0.036543 -0.0037691 0.0035292 0.0037798 0.0023239 -0.00092538
-0.0022773 -0.0028121 -0.0040292 0.00011804
0.036422 -0.0037278 -0.13744 0.36794 0.015194 -0.027748 -9.7987e-05 -0.001722
-0.0034449 -0.00075928 -0.0037563 -0.00045482
0.0035228 0.0037782 0.015104 -0.027811 0.19997 0.27448 -0.0018269 0.00013069
-0.0016209 0.00053231 -0.0010913 -0.00066411
0.0023768 -0.00093541 -0.00010001 -0.001719 -0.0018236 0.00013503 -0.0020987 0.28601
0.025171 0.0028114 -0.0020937 -0.00079349
-0.0023719 -0.0027958 -0.0034453 -0.00072596 -0.0016258 0.0005484 0.025183 0.0027684
-0.055752 0.22704 0.019514 0.0077919
-0.0039502 1.6827e-06 -0.0037439 -0.00042457 -0.0011388 -0.00066068 -0.0020884 -0.00082608
0.019465 0.007843 -0.1044 0.29114
1160000000 0.079269 0.29716 0.024425 -0.020457 0.0032898 -0.00096015 -9.7559e-05 -0.0022524
-0.0037865 -0.00071831 -0.0013034 0.004021
0.024388 -0.020445 -0.091976 0.37241 -0.0036751 -0.028739 -0.0015122 -0.0015671
-0.0024451 0.0024068 -0.0016353 0.0018802
0.0032708 -0.00094972 -0.0037783 -0.028718 0.2446 0.24439 -0.00082375 0.0015697
-0.00060529 0.0015902 -0.0010719 0.00041001
-0.00015809 -0.0023649 -0.0015175 -0.0015222 -0.00083382 0.0015871 0.039106 0.28185
0.020749 -0.012302 -0.0041513 0.0046717
-0.0037457 -0.00072852 -0.0024833 0.0024196 -0.00057876 0.0015698 0.02074 -0.012286
-0.019264 0.23444 0.018003 -0.0013372
-0.0013101 0.0041738 -0.0015802 0.0018253 -0.0010402 0.00038877 -0.0041599 0.0046836
0.01801 -0.0013537 -0.054541 0.29593
1220000000 0.12251 0.2864 0.011362 -0.030148 -0.0014266 -0.0015855 6.6178e-05 -0.00078922
-0.0024859 0.0021066 0.0011196 0.0020751
0.011333 -0.03011 -0.049045 0.38557 -0.01676 -0.021057 -0.002529 0.00046538
-0.00011522 0.0029336 -0.00086157 0.0019382
-0.0014237 -0.0015505 -0.016859 -0.021008 0.28363 0.20528 0.00065297 0.0016297
0.00051121 0.0011435 0.00011676 0.00062682
6.8384e-05 -0.00073196 -0.0025057 0.00048502 0.00066597 0.0016218 0.078008 0.2716
0.0096995 -0.01853 0.0017469 0.001261
-0.0024786 0.0021794 -0.00010693 0.0029367 0.0005085 0.0011365 0.0096846 -0.018571
0.0058132 0.23995 0.012981 -0.012948
0.00115 0.0020495 -0.0008631 0.0019548 0.00011461 0.00060989 0.0017729 0.001258
0.012981 -0.012927 -0.026119 0.3138
1280000000 0.17308 0.26765 -0.007461 -0.028942 -0.0020878 0.0018002 -0.00076468 -0.0020443
-0.00071841 0.003089 0.0024375 0.0013196
-0.0074327 -0.028893 -0.0026445 0.37812 -0.023656 -0.0081727 -0.0010443 0.0013413
0.0016606 0.0017572 0.00056501 0.0020301
-0.0020716 0.0018205 -0.023711 -0.008096 0.31518 0.16276 0.0014349 2.623e-05
0.0010237 0.00026897 0.00010742 0.00037072
-0.0007551 -0.0020803 -0.001054 0.00135 0.0014498 2.8397e-05 0.1148 0.25437
-0.00030913 -0.020236 -0.00082695 0.00011148
-0.00072179 0.0031029 0.0016728 0.0017283 0.0010308 0.00027546 -0.00034215 -0.020224
0.04247 0.24254 0.0025657 -0.015004
0.0024331 0.0013862 0.00056426 0.0020515 0.00010216 0.00035504 -0.00086625 0.00010529
0.0025688 -0.015013 0.022026 0.31868
1340000000 0.21078 0.23344 -0.017132 -0.019496 0.00016467 0.0041958 -0.0016048 -0.00087191
0.0013708 0.0024898 0.0018132 -0.0013353
-0.01708 -0.019509 0.036725 0.37036 -0.02098 0.0043291 -0.00031276 0.0020389
0.001788 0.00085005 0.0011145 0.00087686
0.00018959 0.0041808 -0.020971 0.004438 0.33879 0.11377 0.0010429 -0.00085544
0.00065318 -0.00056225 0.00025909 0.00034119
-0.0016367 -0.00083419 -0.00030195 0.0020478 0.0010412 -0.00084435 0.1467 0.23169
-0.0097767 -0.017079 0.00052438 0.00084139
0.0013723 0.0024966 0.0018084 0.00082192 0.00066047 -0.00058008 -0.0098056 -0.017057
0.072849 0.23419 -0.0040919 -0.013543
0.0018196 -0.0013714 0.0011393 0.00086051 0.00025129 0.00033769 0.00051693 0.00086586
-0.0040784 -0.013533 0.060847 0.31526
1400000000 0.24389 0.19683 -0.023614 -0.0082399 0.0045981 0.0032676 -0.0022017 0.00045014
0.0023413 0.00095197 0.00038608 -0.0014155
-0.023583 -0.0082388 0.073526 0.35878 -0.014385 0.012154 0.0012692 0.0015179
0.001346 -0.0005711 0.0011506 0.00020641
0.0046056 0.0032421 -0.01435 0.012225 0.35193 0.059598 0.00018639 -0.0015256
0.00017927 -0.00032383 0.00031326 0.0002287
-0.0021993 0.00045593 0.0012666 0.0014987 0.00017869 -0.0015104 0.17382 0.20242
-0.015812 -0.010115 -0.0010538 0.00026004
0.0023684 0.00092896 0.001371 -0.00057817 0.0001685 -0.00034536 -0.015843 -0.010077
0.10479 0.22804 -0.0099977 -0.008516
0.00039624 -0.0013864 0.0011513 0.00019789 0.0003174 0.00021021 -0.0010572 0.00027149
-0.010001 -0.0084989 0.10527 0.30708
1460000000 0.26811 0.15379 -0.02063 0.0043656 0.0050984 -0.0014092 -0.0017803 0.0016753
0.0021 -0.00032466 -0.00012575 -0.0008592
-0.020605 0.0043248 0.10888 0.33785 -0.0057176 0.014959 0.001878 0.00034025
0.0010635 -0.0013711 0.0013239 -0.0005134
0.0050513 -0.0014247 -0.0056499 0.015004 0.35887 0.003986 -0.0010501 -0.0014247
0.00022216 -0.00025623 0.0006242 -0.0002937
-0.0017566 0.0017074 0.0018909 0.00035126 -0.0010489 -0.0014161 0.19916 0.17365
-0.017041 -0.0030516 -0.00046947 0.0025356
0.0020867 -0.00033588 0.0010373 -0.0013808 0.00023505 -0.00025933 -0.017047 -0.0030074
0.13463 0.2124 -0.011755 -0.0026693
-0.00011283 -0.00087817 0.0013308 -0.00054313 0.00063356 -0.00030086 -0.00047948 0.0025473
-0.011726 -0.0026351 0.14035 0.28731
1520000000 0.28031 0.1118 -0.015302 0.009974 0.0032474 -0.0036879 9.4612e-05 0.0026912
0.0021116 -0.0016504 -0.0010482 -0.00034638
-0.015282 0.0099337 0.14255 0.32356 0.0017297 0.012497 0.0018917 -0.00078066
0.00012189 -0.001186 0.00042938 -0.00091734
0.0032514 -0.0037119 0.0017816 0.012497 0.35045 -0.054695 -0.0010962 -0.00048799
0.00045764 -0.00081599 0.00014574 -0.00011065
9.9987e-05 0.0026765 0.0018868 -0.00079194 -0.0010955 -0.00049593 0.2204 0.13553
-0.016268 0.0031438 0.0017398 0.0021538
0.0020862 -0.0016669 0.00011212 -0.0011778 0.00043985 -0.00081502 -0.01627 0.0031734
0.16149 0.19702 -0.011362 0.0013854
-0.0010584 -0.00028681 0.000432 -0.00092737 0.00011743 -0.00010442 0.0017411 0.0021538
-0.011369 0.0013743 0.17376 0.26881
1580000000 0.2905 0.067295 -0.0087076 0.013627 -0.00089623 -0.0043439 0.0015534 0.0020923
6.9976e-06 -0.0020933 -0.00030023 0.00046129
-0.0087327 0.013601 0.17025 0.30034 0.0050785 0.0076543 0.00066892 -0.00176
-0.00068381 -0.0011801 -0.00018618 -0.00073593
-0.00091076 -0.0043413 0.0051208 0.0076638 0.32854 -0.11101 -0.0017221 0.0004874
-0.00037907 -0.0011633 0.00026389 -0.00062349
0.0015612 0.0021044 0.00066464 -0.0017679 -0.0017268 0.00050147 0.23297 0.098442
-0.01268 0.0084801 0.0024696 0.00066277
3.647e-07 -0.0021025 -0.00068083 -0.0011915 -0.00038189 -0.0011772 -0.012668 0.0085208
0.18503 0.17951 -0.0091699 0.0070908
-0.00028287 0.00046063 -0.0001754 -0.00072746 0.00023584 -0.00060553 0.0024525 0.00066341
-0.0091665 0.0071007 0.20796 0.24438
1640000000 0.29413 0.025431 -0.0017978 0.012659 -0.0024687 -0.0022696 0.0029423 0.0010927
-0.00047203 -0.0017786 -0.00036661 0.00042652
-0.0017906 0.012639 0.2015 0.27532 0.0055462 0.0029513 -0.0006625 -0.0019813
-0.0010966 -0.00033479 -0.00039042 -0.00074461
-0.0024676 -0.0022952 0.0055673 0.0029319 0.29913 -0.16095 -0.00075746 0.0015757
-0.00090827 -0.00093937 -9.7202e-05 -0.00046234
0.0029488 0.0010848 -0.00067917 -0.0019978 -0.00075 0.0015984 0.2453 0.050614
-0.0082704 0.010409 0.002567 -0.0010733
-0.00048009 -0.0017676 -0.0011028 -0.00033052 -0.00089989 -0.00091614 -0.0082612 0.010435
0.20744 0.15344 -0.0045382 0.0091274
-0.0003705 0.00044007 -0.00038953 -0.0007441 -0.00010826 -0.00047212 0.0025535 -0.0010716
-0.0045597 0.0091256 0.23495 0.21291
1700000000 0.28648 -0.019498 0.0019589 0.010073 -0.0031749 0.00028083 0.0032435 -0.0014844
-0.002071 -0.00089845 0.00046506 0.00046351
0.0019436 0.010076 0.21911 0.24461 0.0032733 0.00017179 -0.0016209 -0.00067109
-0.00088124 0.00019747 -0.0008088 -0.00051132
-0.0031644 0.00033749 0.0032722 0.00015679 0.25359 -0.19939 0.00046256 0.0016742
-0.0020084 -0.0001659 -0.00033354 -0.00083632
0.0032127 -0.001498 -0.0016171 -0.00066811 0.00046674 0.0016608 0.24168 0.0031409
-0.0046307 0.011337 0.001427 -0.0020617
-0.0020912 -0.0008905 -0.00086999 0.00020195 -0.0020013 -0.00016042 -0.0046165 0.011337
0.22444 0.13265 -0.00017561 0.0091562
0.0004826 0.0004966 -0.00082983 -0.00049909 -0.00037727 -0.00080122 0.0014237 -0.002068
-0.00017233 0.0091614 0.25226 0.18
1760000000 0.27603 -0.068083 0.0046095 0.0066613 -0.0018037 0.00081323 0.0012378 -0.0036762
-0.0015284 0.00044775 0.00027513 -0.00050586
0.0046058 0.0066486 0.24714 0.20548 0.00086487 -0.0014086 -0.0013698 0.00022328
-0.00084839 0.0010616 -0.00052585 0.00026048
-0.001799 0.00086358 0.00085777 -0.0014109 0.20464 -0.23059 0.0014263 0.001097
-0.0010775 0.0014008 -0.0012069 -0.00066532
0.0012281 -0.0036668 -0.0013788 0.00022782 0.0014333 0.0010994 0.23554 -0.045846
-0.00064781 0.01063 -7.3241e-05 -0.0023572
-0.0015375 0.00048347 -0.00084388 0.0010652 -0.0010805 0.0014135 -0.00062275 0.010629
0.23939 0.09894 0.0037372 0.0069129
0.00025517 -0.00051765 -0.00051762 0.0002731 -0.0012026 -0.00065655 -9.4578e-05 -0.0023492
0.0037299 0.0069114 0.26664 0.14305
1820000000 0.25119 -0.10633 0.0049852 0.0028646 0.00018555 0.0019558 -0.0011279 -0.0031334
-0.0013922 0.0012309 -4.8071e-05 -0.00021677
0.0049745 0.0028648 0.25747 0.17476 -0.0011526 0.00015501 -0.0013159 0.0011151
0.00016576 0.0011802 -0.00067134 0.00032108
0.00020595 0.0019959 -0.0011702 0.00015707 0.15332 -0.24439 0.001773 0.00025368
-0.00014229 0.002379 -0.001668 0.00016574
-0.0011523 -0.003111 -0.0013075 0.0011212 0.001804 0.00022696 0.20724 -0.093487
0.0017769 0.0088769 -0.0016485 -0.0015004
-0.0013483 0.0012464 0.00018172 0.0011893 -0.0001299 0.0023844 0.001813 0.0088699
0.25539 0.068805 0.0045168 0.0035186
-5.4985e-05 -0.0002018 -0.00067448 0.00033865 -0.0016397 0.00018352 -0.0016268 -0.0014953
0.0045005 0.0035052 0.27032 0.10692
1880000000 0.21575 -0.14585 0.0026795 0.00030159 -0.00069735 0.0019533 -0.0031396 -0.0021712
-0.00015818 0.0020198 0.00029112 -0.00067322
0.0026846 0.00028621 0.26252 0.12926 -0.0030947 0.0024312 -0.00018544 0.001707
0.00068596 0.00099144 -2.0786e-05 0.00098941
-0.00068093 0.0019606 -0.0030678 0.0024423 0.10128 -0.25065 0.0014475 -0.0012024
0.0015585 0.0018667 -0.0011425 0.0015041
-0.0031573 -0.0021348 -0.0001738 0.0016951 0.0014364 -0.0012036 0.16944 -0.13361
0.0032152 0.0060899 -0.0019724 0.00021637
-0.00015717 0.0019977 0.00071382 0.00098474 0.0015793 0.0018632 0.0032436 0.0060628
0.2591 0.038135 0.0046795 0.0015027
0.00030028 -0.0006606 2.8945e-06 0.00098728 -0.0011407 0.0015145 -0.0019488 0.00023468
0.0046879 0.0015109 0.27121 0.074335
1940000000 0.17733 -0.1724 0.00040025 -0.0015155 0.0012443 0.0019193 -0.0036638 0.00059079
0.001556 0.0012948 -0.00068848 -0.00067067
0.00040238 -0.0015307 0.26498 0.096639 -0.0012924 0.0050003 0.0010233 0.0012384
0.0016199 0.00021064 0.0008061 0.00031534
0.001201 0.0019167 -0.0012746 0.0050427 0.059509 -0.24227 8.3828e-05 -0.0020353
0.0023327 0.00022374 0.00024322 0.0018277
-0.0036715 0.00063204 0.0010411 0.0012334 8.8977e-05 -0.0020493 0.11918 -0.16755
0.0028673 0.0039867 -0.0013986 0.0011345
0.0015646 0.0012922 0.0016278 0.00019145 0.0023309 0.0002475 0.0028847 0.0039735
0.26284 -0.0010776 0.0035463 -0.0018046
-0.00070858 -0.00067226 0.00081867 0.00030998 0.00027171 0.0017933 -0.0014067 0.0011451
0.0035058 -0.0018002 0.26241 0.037894
2000000000 0.13005 -0.18646 -0.0034508 0.00039392 0.002766 0.0015754 -0.0021155 0.0036038
0.0014611 0.00019876 -0.0007608 0.00062638
-0.0034488 0.00039039 0.25066 0.060719 -0.0003837 0.0067717 0.0014753 0.00036976
0.00098838 -0.0011357 0.00042936 0.00015721
0.0028086 0.0015319 -0.00035293 0.0067724 0.017479 -0.22755 -0.0013034 -0.00097263
0.0019615 -0.0013014 0.0017683 0.0015805
-0.0021558 0.0035911 0.0014862 0.00036462 -0.0013059 -0.00097975 0.06454 -0.17991
0.0011188 0.0028152 -2.2199e-05 0.0019898
0.0014929 0.00016115 0.00097504 -0.0011561 0.0019692 -0.0013258 0.0011547 0.002834
0.25711 -0.034684 0.00048836 -0.0025208
-0.00068737 0.00059018 0.00043189 0.00014329 0.0018036 0.0015796 -7.9608e-06 0.0019865
0.00051476 -0.0024977 0.24926 0.010532
2060000000 0.084247 -0.19322 -0.00462 0.0026995 0.0030449 -0.00049108 0.00067505 0.0030623
0.0015771 -0.0011518 -0.00011481 0.00089518
-0.0046073 0.0026786 0.23836 0.03184 0.0041219 0.007933 0.0011096 -0.00053311
0.00046798 -0.0012246 0.00068332 -0.00017497
0.0030302 -0.00050698 0.004169 0.0079036 -0.013905 -0.20894 -0.0012098 0.00034728
0.0003218 -0.0023355 0.0031259 0.00026276
0.00070353 0.0030754 0.001095 -0.00054273 -0.001243 0.00038862 0.012612 -0.17804
-4.38e-05 0.0034373 0.0010626 0.00095071
0.0015819 -0.0011567 0.00044859 -0.0012211 0.00031751 -0.002296 -3.2922e-05 0.0034093
0.24269 -0.073375 -0.0011393 -0.0032948
-0.00012163 0.00088091 0.00066122 -0.00018597 0.0030572 0.00025816 0.0010558 0.0009478
-0.0011443 -0.0032844 0.23611 -0.014016
2120000000 0.038325 -0.18477 -0.0038473 0.0063551 0.0025328 -0.0025853 0.0027073 0.0019847
0.00033427 -0.0019016 0.00093911 0.0001164
-0.0038394 0.0063447 0.2166 0.0069998 0.0064536 0.004332 0.0011936 -0.0013952
-0.00098266 -0.0018074 9.2805e-05 -0.00092463
0.0025618 -0.0026722 0.0065149 0.0043086 -0.042252 -0.19295 -0.00064347 0.00078555
-0.0017494 -0.0015011 0.00050524 -0.0021186
0.0027168 0.0019554 0.0012261 -0.0014013 -0.00061273 0.0007727 -0.039356 -0.16214
-0.00073574 0.0047961 0.00157 0.00098095
0.0003152 -0.0019111 -0.0010102 -0.0018075 -0.00175 -0.0014829 -0.00072015 0.0047922
0.22474 -0.10915 -0.0047989 -0.0014187
0.00093816 0.0001574 9.0064e-05 -0.00092332 0.00046156 -0.0021767 0.0015263 0.00096989
-0.0047888 -0.0014517 0.21513 -0.030034
2180000000 -0.0011565 -0.17073 -0.0023539 0.0097584 0.00061127 -0.0023024 0.0029423 -0.00041929
-9.549e-05 -0.0012476 0.0013842 0.00016453
-0.0023785 0.009704 0.19698 -0.010646 0.0074203 0.0038234 -0.00083694 -0.0018108
-0.0018027 0.0005232 0.00010077 0.00016776
0.00064229 -0.0022914 0.0074672 0.003826 -0.063083 -0.16863 0.00069489 0.0011022
-0.0010394 8.7424e-05 0.00029589 -0.0020455
0.0028603 -0.00039099 -0.00081867 -0.0017998 0.00068303 0.0010906 -0.076861 -0.13556
0.00031758 0.0067698 0.0016646 -0.00021421
-0.0001504 -0.0012155 -0.0017743 0.00053172 -0.0010656 8.8719e-05 0.00032688 0.0067737
0.1964 -0.13966 -0.0049814 0.0018857
0.0013332 0.00010627 0.00013807 0.00017339 0.00029869 -0.0020353 0.0016695 -0.00022325
-0.0049875 0.0018769 0.19963 -0.044677
2240000000 -0.029932 -0.14631 0.0021107 0.011289 -0.00033962 -0.0027953 0.0018753 -0.0018118
-0.0020854 -0.00034562 0.00049044 -0.001693
0.0020659 0.011306 0.17707 -0.016753 0.0081733 0.00032107 -0.00083899 -0.00029066
-0.00062476 0.0009384 -0.00096398 -0.00066329
-0.00039759 -0.0028324 0.0081415 0.00023311 -0.080044 -0.14491 0.0012998 -0.001307
-0.0010504 0.00029329 -0.0023825 -0.0014876
0.0018687 -0.00185 -0.00086416 -0.00027148 0.0013422 -0.0013607 -0.11145 -0.1064
0.0016224 0.0085345 0.0015564 -0.00079713
-0.0020848 -0.00033539 -0.00063013 0.00093098 -0.0010344 0.00029451 0.0016411 0.0085246
0.165 -0.15817 -0.0044689 0.0046281
0.00047487 -0.0017563 -0.00098166 -0.00063192 -0.0024079 -0.0015211 0.0015436 -0.00079898
-0.0044842 0.0046165 0.17731 -0.055936
2300000000 -0.057021 -0.11898 0.0077671 0.0093746 -0.0011003 -0.0021486 -0.00032479 -0.0011888
-0.0011575 0.0010414 -0.0010926 -0.00060028
0.0077513 0.0093616 0.1558 -0.025503 0.0084349 -0.0017571 -0.0010271 0.00077125
-0.00050904 0.0014656 -0.00020016 0.00098832
-0.0011024 -0.002139 0.0084105 -0.0018559 -0.09341 -0.12139 -0.00018788 -0.0012801
9.275e-05 0.0018109 -0.0019232 0.00089139
-0.00034511 -0.0012114 -0.0010008 0.00076923 -0.00017665 -0.0012544 -0.13297 -0.069546
0.0049538 0.0089366 0.00038665 -0.0016159
-0.001201 0.0010077 -0.00050271 0.0014742 9.0054e-05 0.001828 0.0049614 0.0089394
0.1262 -0.17875 -0.0029211 0.0073561
-0.001079 -0.00063608 -0.00020406 0.0010039 -0.0018757 0.00099838 0.00042022 -0.0015804
-0.0029349 0.0073356 0.16054 -0.056901
2360000000 -0.073465 -0.087311 0.010698 0.0083127 -0.0011726 -0.001829 -0.0011866 -0.00096266
-0.00024577 0.0012813 -0.001459 -0.0003636
0.010671 0.0083262 0.14683 -0.025094 0.0079949 -0.0046576 -0.00071784 0.0010676
0.001743 0.00055038 0.0001525 8.5643e-05
-0.0012522 -0.0017782 0.0079632 -0.0046711 -0.1031 -0.099023 -0.0022365 -0.00098525
0.0013171 -1.3848e-05 -0.00077246 0.0017817
-0.001142 -0.0010138 -0.00070416 0.0010615 -0.0022529 -0.00098789 -0.14986 -0.036502
0.0081197 0.0082112 0.0011099 -0.0017009
-0.00021065 0.001283 0.0017279 0.00054332 0.0013378 -5.5968e-05 0.0081882 0.0081913
0.094613 -0.1805 0.00040104 0.0079687
-0.0014296 -0.00029029 0.00017569 8.2702e-05 -0.00079888 0.0018187 0.0010895 -0.0017484
0.00037476 0.0079656 0.13895 -0.060671
2420000000 -0.081524 -0.059189 0.014286 0.003036 -0.0031757 -0.0014418 -0.0010276 0.00015341
0.0015332 0.00095396 -0.0012731 0.0015628
0.014261 0.0030505 0.12919 -0.025791 0.0048303 -0.0065034 0.0012718 0.0010226
0.00083216 -0.0013782 -0.00011001 -0.00021181
-0.0031029 -0.0014143 0.0048181 -0.0065393 -0.11637 -0.078382 -0.0018013 0.0012357
-0.00025784 -0.0005464 0.00036393 0.0025851
-0.0010934 7.3871e-05 0.0012876 0.0010189 -0.0017943 0.0012182 -0.15903 0.0076908
0.011471 0.0065297 -0.00020049 -0.0024836
0.0015131 0.00091386 0.00081726 -0.001402 -0.00027459 -0.00052531 0.011512 0.0064636
0.05543 -0.17979 0.0016905 0.0087463
-0.0012434 0.0015312 -8.739e-05 -0.00022154 0.00039641 0.0025469 -0.00016534 -0.002458
0.0017997 0.0087757 0.12054 -0.056284
2480000000 -0.081873 -0.028236 0.014194 -0.0027301 -0.001885 -0.0001662 -0.00089847 0.0014063
0.0014268 -0.00052146 0.00022897 0.001544
0.014203 -0.0026986 0.13089 -0.025913 0.0030667 -0.0087609 0.00124 0.00014903
-0.00049828 -0.0008509 -2.3689e-06 -0.00035682
-0.0018731 -8.4436e-05 0.0030302 -0.0087885 -0.11953 -0.057651 -0.00073759 0.002741
-0.00040208 -0.00080082 0.0017301 0.0008514
-0.00084227 0.0014005 0.0012427 0.0001293 -0.00072845 0.0027468 -0.16075 0.045778
0.015056 0.0010983 -0.0011801 -0.0026865
0.0014395 -0.00054335 -0.00054027 -0.0008587 -0.00040313 -0.0008695 0.01504 0.0010266
0.021972 -0.17246 0.0052943 0.0073627
0.00023271 0.0015223 5.3693e-06 -0.00037761 0.0017678 0.00083007 -0.0012129 -0.0026805
0.0052139 0.0073948 0.10214 -0.052494
2540000000 -0.086287 -0.00099035 0.011695 -0.0067067 -0.002667 0.00091787 0.00049648 0.0011274
-8.0022e-05 -0.0016708 0.00099496 0.0017766
0.011693 -0.0067038 0.11805 -0.017546 -0.0010697 -0.0079132 0.00081979 -0.0014371
-0.0016816 3.6788e-05 -0.00054955 0.00014706
-0.0027416 0.0010093 -0.0011481 -0.0078917 -0.12584 -0.034232 0.001642 0.0026057
-0.00104 0.00016567 0.0018083 -0.00074125
0.0004451 0.0011017 0.00080412 -0.0014361 0.0017219 0.0026009 -0.15911 0.085974
0.014688 -0.0042365 -0.0021429 -0.0023427
-0.00014855 -0.0017192 -0.0017109 6.9915e-05 -0.001014 0.00012822 0.014706 -0.0042986
-0.0069274 -0.15813 0.0077249 0.0052385
0.00098651 0.0017814 -0.00053632 0.00013956 0.0018475 -0.00072631 -0.0021903 -0.0023754
0.0076634 0.0052819 0.087212 -0.03947
2600000000 -0.078623 0.024364 0.0080909 -0.010089 -0.0012637 0.0026543 0.00090265 -0.00018435
-0.0010295 -0.0009825 0.0018184 0.00049655
0.0081387 -0.010024 0.11248 -0.032945 -0.003111 -0.0059953 -0.00044285 -0.00089101
-0.0002415 0.0015354 -0.00032002 0.00055412
-0.0012568 0.0026861 -0.0032075 -0.0060099 -0.1309 -0.0091243 0.0029614 0.00015037
3.1986e-05 0.0013661 0.0014244 -0.0016239
0.0008569 -0.00016177 -0.0004261 -0.00088932 0.0029891 0.00020725 -0.14343 0.1208
0.012346 -0.0086858 -0.0032841 0.00016128
-0.0010466 -0.00096795 -0.00021706 0.0015839 -3.9212e-06 0.0014257 0.012301 -0.008748
-0.041363 -0.13871 0.0086516 0.0050072
0.0017797 0.00043934 -0.00030839 0.00057593 0.001413 -0.0016093 -0.0032625 0.00019891
0.0087017 0.0050484 0.079107 -0.025455
2660000000 -0.072085 0.049967 0.004291 -0.011702 -0.00035496 0.00112 0.00021171 -0.0003543
-0.0024188 5.2699e-05 0.0014449 -0.00092001
0.0042866 -0.011656 0.12022 -0.028675 -0.0043687 -0.0046897 -0.0013604 -0.00043661
0.00022946 0.0017729 0.0002948 0.00087559
-0.00025129 0.0011963 -0.0044353 -0.0046825 -0.12974 0.011569 0.002094 -0.0015721
0.0004274 0.000404 -0.0009658 -0.0017837
0.00020208 -0.00040157 -0.0013708 -0.00041962 0.0020418 -0.0015215 -0.12256 0.15207
0.0077642 -0.011846 -0.0021905 0.0013624
-0.0023802 7.2543e-05 0.0002455 0.0017548 0.00039773 0.00042755 0.0077766 -0.011891
-0.063198 -0.11943 0.010215 0.0013242
0.0014733 -0.00092666 0.00028878 0.00093404 -0.00096395 -0.0017798 -0.0021722 0.0013649
0.010228 0.0013593 0.074996 -0.0061785
2720000000 -0.060726 0.06812 8.1611e-05 -0.011755 -0.00013697 0.0031076 -0.00040721 -9.7086e-05
-0.0024476 0.002021 0.00036206 -0.0017021
8.7126e-05 -0.011697 0.10562 -0.032065 -0.0049893 -0.0014246 -0.0017251 0.00049526
0.0018403 0.00050908 0.00086853 -1.3735e-05
-8.9753e-05 0.0030862 -0.0050303 -0.0013448 -0.1242 0.041283 0.00038892 -0.0026611
0.00016844 0.00021154 -0.0013798 0.00049961
-0.00045973 -0.0001089 -0.0017007 0.00051719 0.00040563 -0.0027134 -0.08882 0.18121
0.003315 -0.013014 -0.0017794 0.0023896
-0.0024523 0.0020874 0.0018375 0.00048288 0.00017913 0.00017456 0.0032459 -0.013008
-0.082446 -0.087002 0.011513 -0.00070796
0.00036709 -0.0017369 0.00084723 -3.8789e-05 -0.00132 0.0004818 -0.001781 0.0023849
0.011538 -0.00071405 0.078863 0.012706
2780000000 -0.046619 0.086855 -0.0044286 -0.010446 -2.698e-05 0.0013497 0.00063813 -0.00033286
0.0011878 0.0029213 -0.00080626 -0.001792
-0.0044219 -0.010456 0.10416 -0.043987 -0.0039488 -0.00013531 -0.00029135 0.0017452
0.0017239 -0.00099046 0.00010394 -0.00018649
4.3479e-05 0.0013523 -0.0040111 -8.6464e-05 -0.12105 0.072168 -0.0018747 -0.0018467
0.00017316 -0.00034633 -0.00058145 0.00066328
0.0006272 -0.00035035 -0.00028382 0.001701 -0.0018413 -0.0017666 -0.059672 0.20309
-0.0021076 -0.012974 -0.00057239 0.002043
0.0012633 0.0029038 0.0016991 -0.0010228 0.00021628 -0.00041687 -0.0021563 -0.012992
-0.097176 -0.054692 0.010425 -0.0059101
-0.00077447 -0.0017379 0.00015482 -0.00018299 -0.00061547 0.00073993 -0.00053716 0.0020146
0.010396 -0.005871 0.082928 0.030691
2840000000 -0.030975 0.10172 -0.0075995 -0.007276 0.0017312 0.0018616 -0.00011343 -0.0002368
0.0015367 0.0011928 -0.0016426 0.00042033
-0.0075688 -0.0073018 0.10265 -0.037624 -0.0035541 0.0011188 0.00060839 0.00094318
-4.7969e-05 -0.0014631 9.6546e-05 -6.7075e-05
0.0017209 0.0019175 -0.0035771 0.0011204 -0.11455 0.097529 -0.0016662 0.00019885
0.0001456 0.00025264 0.00084516 0.0011141
-0.00014032 -0.00023526 0.00060904 0.00096707 -0.0016442 0.00019461 -0.023242 0.21807
-0.0059172 -0.010562 9.8112e-05 0.00098487
0.0015398 0.0011891 -8.7279e-05 -0.0015131 0.00014422 0.00031885 -0.0059247 -0.010535
-0.1013 -0.023282 0.0085635 -0.0073548
-0.001615 0.00043169 4.5667e-05 -1.4585e-05 0.00080107 0.0010053 0.00014244 0.00098494
0.0085725 -0.007362 0.097226 0.04502
2900000000 -0.017157 0.12091 -0.0089589 -0.003051 0.0016855 -8.4524e-05 0.00045051 -0.00051859
0.002352 -0.00097448 -0.00070959 -0.00010211
-0.0089192 -0.0030464 0.083082 -0.04566 -0.0013337 0.0024961 0.001074 0.00021903
-0.00044168 -0.001407 -0.0002704 3.526e-05
0.0016636 -0.00012496 -0.0012978 0.0025154 -0.096989 0.13062 -0.0011877 -6.8028e-06
-0.00041617 -0.00077208 0.0016688 -0.00045891
0.00043453 -0.00050805 0.0010795 0.00018662 -0.0011984 5.0515e-05 0.01405 0.2204
-0.0087821 -0.0068025 0.00098153 0.001791
0.0024076 -0.00098406 -0.000448 -0.0014252 -0.0004724 -0.00071315 -0.0088327 -0.0067494
-0.099967 0.015411 0.0062529 -0.010628
-0.00071565 -0.00015238 -0.00030103 -1.0633e-05 0.0017125 -0.00045507 0.00095138 0.0018003
0.0062254 -0.010666 0.11098 0.050467
2960000000 0.0043965 0.13255 -0.0087906 0.00046107 0.00058822 0.0013862 -0.0004963 -0.00083937
-0.00018139 -0.0020244 -0.00087341 0.00050119
-0.0087364 0.00043766 0.092254 -0.045144 -0.00092109 0.0012172 0.0010689 -0.00021745
-0.0012196 -0.00074155 0.00046692 0.00038622
0.00066098 0.0013981 -0.00095121 0.001237 -0.077663 0.16121 -0.0004155 0.00071603
-0.00046341 0.00084949 -2.7895e-05 -0.0023031
-0.00049334 -0.00081338 0.0010577 -0.00021706 -0.00049555 0.00077157 0.056457 0.22733
-0.0098093 -0.0020496 0.0014335 0.00041425
-0.00022963 -0.0020581 -0.0012067 -0.0007119 -0.00043167 0.00084914 -0.0098011 -0.0020349
-0.088985 0.047083 0.0012582 -0.011885
-0.00078554 0.00053367 0.00047459 0.0004051 5.919e-06 -0.0023343 0.001475 0.00043919
0.0012954 -0.011851 0.13021 0.061082
3020000000 0.022332 0.14686 -0.0064911 0.0037322 0.0014638 -0.00040626 -0.00076765 -0.00016386
-0.00071507 0.00045787 -5.7009e-05 0.00053695
-0.0064949 0.0037131 0.080869 -0.033952 -0.00058924 0.00029875 0.00030389 -0.0010675
-0.0017401 0.00047205 0.00061623 -0.00022171
0.0014428 -0.00038968 -0.00059851 0.00030972 -0.055954 0.18586 -0.00035521 0.00091373
0.00070825 0.00034271 -0.00057151 -0.0015576
-0.00075309 -0.00010473 0.00028586 -0.0010771 -0.00039668 0.00085686 0.094948 0.21973
-0.0086353 0.0011505 0.00064266 0.0004845
-0.00070985 0.00048818 -0.0017339 0.00049132 0.00071879 0.00042085 -0.0086494 0.0011964
-0.071669 0.076655 -0.0016573 -0.010952
-9.2907e-05 0.00055487 0.00056114 -0.00026037 -0.00053802 -0.0014786 0.00058179 0.00043072
-0.0016275 -0.010983 0.14944 0.057941
3080000000 0.049763 0.15631 -0.0046125 0.0060382 0.0013863 -0.00031064 -0.00072104 6.5746e-05
-0.00052647 0.00018298 -0.00015116 0.00054556
-0.0046084 0.0059901 0.078126 -0.028218 -0.00028958 0.00069983 -0.00029537 -0.00025989
-0.00031728 0.0011271 -0.00011805 -0.00054728
0.0014455 -0.00030757 -0.00029235 0.00069695 -0.018458 0.20701 -0.00056718 0.00025497
0.00079255 0.00034029 -0.0021849 -0.00070142
-0.00069531 1.815e-05 -0.00028488 -0.00027906 -0.0006198 0.0002266 0.12846 0.2115
-0.0063322 0.0045495 0.0018578 0.00046602
-0.0005828 0.00023707 -0.00031288 0.0011747 0.00074713 0.00041765 -0.0063204 0.0045928
-0.043642 0.10891 -0.006821 -0.0090117
-0.00018916 0.00055785 -7.5014e-05 -0.00055308 -0.002212 -0.00077372 0.0018312 0.00047032
-0.0068524 -0.0089193 0.16392 0.065847
3140000000 0.078385 0.15976 -0.0010489 0.007582 0.0025268 -0.0013577 -0.0012367 0.00076065
0.0013236 0.00066586 0.00034677 5.8575e-05
-0.0010807 0.0075842 0.073971 -0.030191 -0.0010023 0.00037123 0.00064192 -0.0001174
-8.0619e-05 0.00097705 0.00066547 -0.00048344
0.0025652 -0.0014101 -0.00099607 0.00037332 0.024041 0.22649 0.00013227 0.001453
0.0015551 -0.0010658 -0.0028672 0.00089336
-0.0012739 0.00084654 0.00064017 -0.0001053 0.00011557 0.0014624 0.16316 0.18566
-0.0031959 0.0061165 0.00078621 -0.0011685
0.0013326 0.00063547 -9.4326e-05 0.00098094 0.001559 -0.001045 -0.0031582 0.0061139
-0.025846 0.12871 -0.0083915 -0.0050349
0.00041508 -6.7222e-05 0.00070243 -0.00045765 -0.0027841 0.00086908 0.00078035 -0.001197
-0.0084821 -0.0051512 0.18784 0.056825
3200000000 0.11052 0.17038 0.0040426 0.0063764 0.00073307 -0.0027266 -0.00046656 0.0018331
0.00065036 -0.0017754 0.00010784 0.00035382
0.0040721 0.0063506 0.084009 -0.028653 -0.00088079 0.00061215 -0.00027342 -0.00078027
0.00071008 0.0011309 -0.00041169 -0.00099767
0.00076554 -0.0026798 -0.00084222 0.00062223 0.068185 0.2313 0.0010529 0.00072613
-0.00024097 -0.0023679 -0.0014041 0.0022972
-0.00033284 0.0018887 -0.00027648 -0.00076902 0.0010115 0.00076564 0.18335 0.16351
-0.00052906 0.0059767 0.00051069 -0.0013547
0.00065647 -0.0018616 0.00076776 0.0011085 -0.00021662 -0.0023895 -0.0005086 0.0060227
0.014075 0.14833 -0.009749 -0.0013925
0.00013809 0.00044304 -0.00047018 -0.00099669 -0.001519 0.0023744 0.00051522 -0.001348
-0.0097173 -0.0013688 0.2038 0.055736
3260000000 0.14313 0.16205 0.0041374 0.0033524 -0.00080206 -0.0026247 0.0011083 0.00090845
8.7729e-05 -0.0019141 -0.00015795 -3.0496e-05
0.0041782 0.0033689 0.092364 -0.031863 -0.0016677 0.0022267 -0.00019645 -0.00024049
0.00091702 -0.00059438 -0.00097593 0.00024728
-0.00084504 -0.0026592 -0.0016395 0.0022292 0.11899 0.22725 0.00046889 -0.00010031
-0.0012185 -0.0011999 0.00052873 0.0020019
0.0010741 0.00084562 -0.00019635 -0.0002558 0.00050278 -5.0935e-05 0.21087 0.12543
0.0021876 0.0053349 -0.00076141 -0.0016694
5.1462e-05 -0.0019087 0.00086807 -0.0005883 -0.0011951 -0.0012349 0.0021776 0.0053089
0.041468 0.15752 -0.0070472 0.0038952
-6.9566e-05 -2.6361e-05 -0.00095353 0.00025862 0.0005059 0.0019494 -0.00071323 -0.0016641
-0.007083 0.0038927 0.23339 0.045844
3320000000 0.17339 0.15563 0.0073127 0.0012701 -0.00048722 -0.0017769 0.0010063 0.00018857
-0.0017824 -0.0012568 0.00035218 0.00029236
0.0072602 0.0013277 0.098902 -0.028367 0.0010832 0.0024012 -0.00024354 -0.00065924
-0.00021 -0.00017867 -0.00059868 0.00022195
-0.00039201 -0.0018544 0.0011319 0.002427 0.16613 0.21771 0.00023442 -9.1512e-05
-0.0011706 -1.2068e-05 0.0002797 0.00095095
0.00098087 0.00023918 -0.00023667 -0.00066134 0.0002348 -7.6505e-05 0.21885 0.095623
0.0034148 0.0035337 -0.00065057 -6.5446e-05
-0.0017037 -0.0012342 -0.00021833 -0.00021874 -0.0012083 -3.3672e-05 0.0033868 0.0035152
0.0741 0.15825 -0.003781 0.0048071
0.00049337 0.00018559 -0.00057355 0.00029115 0.0002783 0.0010176 -0.00072717 -9.7625e-05
-0.0039371 0.0048311 0.24912 0.032434
3380000000 0.20919 0.13885 0.0056987 -0.002215 -0.00098873 0.00057695 0.0010756 0.00036424
-0.0013622 0.0007036 2.8439e-05 9.5713e-05
0.0056475 -0.0022072 0.10966 -0.035739 0.0003868 0.0025718 -0.001196 -0.00061207
-3.4484e-05 9.9529e-06 -0.00073631 0.0004733
-0.00099518 0.00064492 0.00039959 0.0025389 0.20774 0.19532 0.00091205 -0.00035832
-0.0017599 0.00089444 0.0007945 0.001373
0.0011856 0.00029922 -0.0012236 -0.00061967 0.00092435 -0.00032384 0.23378 0.063825
0.0055658 0.0032052 -0.00051453 0.00038947
-0.001496 0.00068604 -4.6374e-05 5.7029e-05 -0.001661 0.00096272 0.0055959 0.0031598
0.11741 0.14952 -0.00083881 0.006441
2.3896e-05 0.00014525 -0.00065798 0.00046804 0.00067895 0.0014476 -0.00051628 0.00045415
-0.00080177 0.0064019 0.27886 0.013831
3440000000 0.24019 0.11666 0.0045736 -0.0039236 -0.00075516 -0.0018276 0.0010315 -0.00013277
-0.0014272 0.0015928 0.0009505 0.00037044
0.0045973 -0.0039705 0.10353 -0.041289 0.0029987 0.0018637 -0.0010413 0.0011092
4.2117e-05 0.00041165 0.00011623 0.00091906
-0.00076891 -0.0017256 0.0030737 0.0018722 0.24625 0.16685 -0.00031381 -0.00028358
0.00024163 0.0013067 0.0014934 0.00094298
0.00092677 -0.00015068 -0.0010252 0.0011316 -0.00026366 -0.00028472 0.23555 0.030288
0.0065512 -6.1707e-05 -0.00027573 3.749e-05
-0.0013242 0.0017748 -2.9831e-05 0.00033961 0.00021678 0.0013608 0.006531 -0.00015765
0.14729 0.13904 0.0031427 0.0038864
0.00081274 0.0001928 0.0002269 0.00094736 0.001556 0.00097114 -0.00025158 -1.0445e-05
0.0031769 0.0039176 0.29518 -0.015407
3500000000 0.2725 0.084728 0.0025084 -0.0048676 -0.0015456 0.0015195 0.0010388 -0.00079011
-0.00098053 0.0011267 0.00068355 -0.00087875
0.0024612 -0.0048357 0.11573 -0.064965 0.0032107 0.00089093 -0.00056002 0.00066269
0.00047955 4.0107e-06 7.8965e-05 0.0002994
-0.0013785 0.0015531 0.0032064 0.00090846 0.27482 0.13294 8.3478e-05 -0.00016206
-0.00013758 0.00068712 0.0017005 -0.00015294
0.0010615 -0.00081227 -0.00055272 0.00066621 8.2786e-05 -0.00016981 0.23925 0.0037772
0.0070378 -0.0023056 1.2813e-05 -0.00023185
-0.0010479 0.001146 0.00050964 -9.175e-06 -0.00016834 0.00069509 0.0069819 -0.0022983
0.19273 0.11099 0.0029964 0.0015044
0.0007349 -0.00092151 1.7643e-05 0.00028251 0.0017191 -7.3724e-05 2.0066e-06 -0.00018374
0.0030084 0.0016346 0.31511 -0.043226
3560000000 0.29083 0.05006 0.00036652 -0.0061322 -0.00016343 -0.0006795 0.00054025 0.00015466
0.0015934 0.0018065 -6.0174e-05 -0.0010687
0.00037851 -0.0060874 0.10988 -0.070249 0.0057696 -0.00095718 0.00037564 0.00065861
0.00065071 -0.00015446 0.00018362 0.00028735
-0.00018129 -0.00062096 0.0057732 -0.0010489 0.30255 0.090385 -0.00030226 -6.9477e-05
0.00061602 0.000305 0.0014835 -0.0010307
0.00058382 7.2013e-05 0.0003724 0.00064605 -0.00033238 -2.8988e-05 0.23015 -0.032523
0.0062226 -0.005544 -0.00061256 -0.00034558
0.0016025 0.0016676 0.00055449 -0.00013268 0.0007218 0.00036817 0.0062132 -0.0055589
0.21392 0.097255 0.0034995 -0.0012119
-8.7677e-05 -0.0010836 0.00030136 0.00028102 0.0014193 -0.001016 -0.00059189 -0.00033372
0.0035017 -0.0013345 0.3267 -0.08276
3620000000 0.30662 0.012319 -0.0012835 -0.003898 -0.0017107 -0.00021779 0.00030656 -0.0020481
-0.0003097 0.00060134 -0.0007409 -0.00086216
-0.0012816 -0.0038927 0.11058 -0.099757 0.0033479 -0.003973 0.00027707 0.00053122
-0.00026705 -0.00085698 0.00063255 0.00037135
-0.001799 -0.0001587 0.0034135 -0.0039461 0.316 0.046459 0.00011991 -0.000923
-0.00011164 0.00037236 0.00097994 -0.0007711
0.00025269 -0.001959 0.00032442 0.00049961 0.00012653 -0.00094757 0.21904 -0.063217
0.0015015 -0.007458 -0.0010513 0.00068219
-0.00017566 0.00065866 -0.00027063 -0.00093191 -0.00028542 0.00040756 0.0014339 -0.0074891
0.23691 0.055476 0.0016682 -0.0019052
-0.00089467 -0.00095398 0.00066409 0.00047641 0.0010845 -0.00076375 -0.0010728 0.00068269
0.0016618 -0.0018307 0.3291 -0.11693
3680000000 0.3103 -0.032038 -0.0037643 -0.0037679 -0.0011356 0.0016541 -0.0011719 -0.00014334
0.0016216 6.3255e-05 -0.0013931 -0.00044888
-0.0037752 -0.0038038 0.10591 -0.11679 0.0013338 -0.0046131 0.00081594 0.00024601
-0.00050526 -0.00070053 0.00069764 0.00034267
-0.001068 0.0015987 0.0011635 -0.0045257 0.32671 -0.0038303 -0.00072079 -0.00037855
0.0012962 0.00082281 0.0004238 -0.0017203
-0.0011206 -0.00018364 0.00081541 0.00026404 -0.00073801 -0.0004174 0.20546 -0.096683
0.00045545 -0.0064662 -0.0010465 0.0010807
0.0016232 2.252e-05 -0.00047684 -0.0006828 0.0013821 0.00075048 0.00037507 -0.0064768
0.25657 0.029282 0.0013711 -0.0021038
-0.0013326 -0.00031997 0.00061635 0.00018106 0.00038136 -0.0016391 -0.0010516 0.001165
0.0014099 -0.0020504 0.32873 -0.1619
3740000000 0.31178 -0.067518 -0.0031241 4.0011e-05 -0.0022313 0.002824 -7.4741e-05 -0.00087927
-0.00066655 -7.0348e-05 -0.00063411 0.0003999
-0.0031307 8.3266e-06 0.097168 -0.13881 0.00085869 -0.0051855 0.00028254 -0.00035887
-0.00025266 -6.1388e-05 0.00055305 -2.4932e-05
-0.0020303 0.0028198 0.00072186 -0.0052563 0.32924 -0.044146 -0.00069728 -0.00026784
-1.1888e-05 -5.5653e-05 -0.00064102 -0.00133
-6.6279e-05 -0.00089178 0.00023404 -0.00036918 -0.00068519 -0.00021792 0.18409 -0.12088
-0.0017857 -0.0065585 0.00072853 0.002573
-0.00062456 -1.4163e-05 -0.00025221 -2.3339e-06 6.059e-05 -8.2071e-05 -0.001789 -0.0065148
0.26265 -0.0094342 0.00015234 -0.0026732
-0.00072474 0.000347 0.00061917 -3.9925e-05 -0.00062465 -0.001466 0.00069074 0.0025075
0.00013839 -0.0027097 0.31517 -0.20247
3800000000 0.30611 -0.11306 -0.0025173 0.00056495 0.0010137 0.004044 -0.001243 -0.0015326
0.0015761 0.0010101 -0.0011458 0.00046301
-0.0023965 0.00049711 0.085758 -0.15342 -0.0023303 -0.0050395 0.00020346 0.00015646
-0.00092974 -0.00047394 0.00096111 5.6537e-05
0.00098315 0.0040804 -0.002404 -0.0050374 0.3253 -0.085323 -0.00067866 0.0001411
0.0009355 -5.6489e-05 -0.0011397 -0.00059555
-0.0012709 -0.001582 0.00021805 0.00012729 -0.00068478 0.00013219 0.17444 -0.14624
-0.0033202 -0.0048669 0.0013451 0.0016204
0.0016463 0.000975 -0.00094573 -0.00050251 0.00086238 -6.4492e-05 -0.0033044 -0.0048239
0.27512 -0.050555 0.0014649 -0.0016141
-0.0010785 0.00041174 0.00092678 2.5167e-05 -0.0011632 -0.00049701 0.0013423 0.0016281
0.001528 -0.0016457 0.3058 -0.2431
3860000000 0.29488 -0.14465 -0.0010484 0.0012661 0.0028039 0.0017191 -0.0021668 0.0011438
0.00095068 -0.0012507 -0.00035262 0.0014631
-0.0010302 0.0013162 0.066718 -0.16302 -0.003599 -0.0047715 0.00059281 -0.00057042
-0.00084804 0.0012665 0.00078596 -0.00099183
0.0028831 0.0015412 -0.0036727 -0.0046969 0.30545 -0.12563 -0.00078055 0.00063667
0.00015876 -0.00061274 -0.00090209 -0.0004994
-0.0021859 0.001161 0.00055238 -0.00058301 -0.00077686 0.00068035 0.14619 -0.16109
-0.0029306 -0.004821 0.0023383 0.00095417
0.00091736 -0.0011569 -0.00083075 0.0014121 0.00027922 -0.00074931 -0.003038 -0.0047922
0.27041 -0.082178 0.00029411 -0.0023098
-0.00028998 0.0013137 0.00079292 -0.0011066 -0.0010444 -0.00051584 0.0023255 0.00091252
0.00011362 -0.0023107 0.28325 -0.28123
3920000000 0.27971 -0.18475 0.0018851 0.00042593 0.0036562 0.0024238 8.5669e-05 0.00092602
0.00019693 0.00011477 0.00045606 0.00041085
0.0018456 0.00047556 0.03887 -0.17924 -0.0047926 -0.0029173 -0.00054721 -8.161e-05
0.00036173 0.00018948 -0.00027254 -0.00056433
0.003681 0.0025023 -0.0048614 -0.0028711 0.29875 -0.15884 -1.3096e-05 0.0013722
0.0015769 -0.0013013 -0.00042164 6.9255e-05
0.00011919 0.00089195 -0.00055047 -0.00010619 -5.5009e-05 0.0013596 0.12555 -0.17168
-0.0045549 -0.0040633 0.0020068 -0.00040929
0.00012751 9.1945e-05 0.0002808 0.00022769 0.0016723 -0.0011873 -0.0045726 -0.0040567
0.26164 -0.13122 0.00040709 -0.0018188
0.00060246 0.00049925 -0.00030264 -0.00049474 -0.00036457 0.00011516 0.0020451 -0.0003238
0.0004101 -0.0020025 0.26224 -0.30864
3980000000 0.25264 -0.22002 0.0019379 -0.0029918 0.0050166 -0.00058568 1.0857e-05 0.0010021
0.0010838 -0.0019465 0.00051815 0.00021677
0.0019502 -0.0030407 0.016515 -0.19194 -0.0053252 -0.0010032 0.00090116 0.0006349
0.0004572 0.00036503 -0.00013852 -0.0011891
0.0049912 -0.00076698 -0.0053642 -0.00090801 0.26924 -0.18932 0.001406 4.9101e-05
-0.0011595 -0.0008395 -0.00055273 -0.00045292
2.3526e-05 0.0010546 0.00092151 0.00059742 0.0013879 6.0287e-05 0.089927 -0.19287
-0.0048312 -0.00384 0.0016511 -0.00095326
0.00102 -0.0019207 0.00051517 0.00034706 -0.0011919 -0.00099254 -0.0048473 -0.0038383
0.2482 -0.16059 0.00071961 -0.0046821
0.00041972 0.00020464 -0.00014066 -0.0012087 -0.00068331 -0.0005058 0.00171 -0.00099525
0.00071539 -0.004632 0.22702 -0.34599
4040000000 0.22482 -0.24553 -0.00041435 -0.0039755 0.0033782 -0.0029107 0.00026866 0.00019346
-0.00070444 -0.00089472 0.00079637 6.3577e-05
-0.00041815 -0.0039071 -0.0086359 -0.19912 -0.0043996 0.00014416 0.00020986 -0.0010435
3.6994e-05 0.00014701 -0.0014816 -0.00013444
0.0034579 -0.0030599 -0.0044479 0.00014558 0.24722 -0.22197 0.00041408 -0.00070984
-0.0010455 -0.00044549 -0.0012646 0.00023091
0.0002279 0.00020127 0.0001873 -0.0010339 0.00041526 -0.00071412 0.067887 -0.18779
-0.0070953 -0.0017494 0.0015838 -0.00066967
-0.00065718 -0.00079263 5.1394e-05 0.00024067 -0.00088823 -0.00033314 -0.0070808 -0.0017085
0.23479 -0.19364 -0.0018889 -0.0036137
0.00089538 -3.8295e-05 -0.0014807 -0.00020544 -0.0011195 0.00025081 0.0015654 -0.00066218
-0.0020293 -0.0036824 0.19004 -0.36384
4100000000 0.19458 -0.2692 -0.0032729 -0.0028223 0.0010631 -0.0038183 -0.00040937 -0.00010741
0.00061842 -0.0017856 0.00039584 0.00032447
-0.0033087 -0.002825 -0.034451 -0.20214 -0.0047557 0.0008764 -0.00014133 -0.00023136
0.00048666 0.00023295 -0.00047043 0.00043836
0.00099476 -0.0037137 -0.0048012 0.0009753 0.22538 -0.24788 0.00020687 -0.00029879
-0.00050141 -9.5716e-05 -0.0012523 -9.1748e-05
-0.00040134 -0.000114 -9.1808e-05 -0.00027636 0.0002163 -0.00032493 0.034462 -0.20092
-0.0066067 0.0010139 0.00076392 -0.0013552
0.00050926 -0.0017057 0.00046935 0.00018197 -0.00055575 -0.00021521 -0.0065783 0.0010912
0.21603 -0.21803 -0.0025145 -0.0040761
0.00040665 0.00040402 -0.00045296 0.00051149 -0.0014011 2.091e-05 0.00079264 -0.0014022
-0.0024936 -0.0039971 0.1571 -0.39035
4160000000 0.16555 -0.28616 -0.0035764 -0.001813 -0.00028509 -0.0031357 0.00079494 -5.5312e-05
-0.0038564 -0.00054641 0.0010359 -0.00087319
-0.0035942 -0.0018781 -0.059742 -0.198 -0.0046967 0.0026697 -0.00045387 -0.00033939
0.00040714 -0.00043836 -0.0010312 0.00034124
-0.00037157 -0.0031097 -0.0047772 0.0026204 0.19267 -0.26397 0.00043926 -0.00045325
-0.0011302 -0.00031058 -0.0014522 0.00098697
0.0007772 -6.2178e-05 -0.00047507 -0.00032327 0.00041597 -0.00037482 0.010232 -0.18854
-0.0053608 0.002051 0.0010439 -0.0020904
-0.0038399 -0.00046726 0.00043396 -0.00047016 -0.00099 -0.00013621 -0.0053679 0.0020821
0.18119 -0.25223 -0.0049786 -0.0035611
0.00084903 -0.00086047 -0.0010772 0.00028859 -0.0014091 0.00067242 0.0010079 -0.0021175
-0.0050094 -0.0035812 0.10734 -0.39833
4220000000 0.13705 -0.30166 -0.0044532 -7.2141e-05 -0.00027681 -0.003764 -0.0003751 -0.00019985
-0.00073511 0.0010769 0.00039965 -0.0010674
-0.0043811 -4.596e-05 -0.096187 -0.18776 -0.0021203 0.0033565 -0.00020383 -0.00017842
0.00011436 0.00024432 -0.00055829 0.00088163
-0.00019405 -0.0037701 -0.0020277 0.0033976 0.16279 -0.28951 1.2158e-05 -3.6338e-06
0.00054062 0.00020863 -0.00028765 0.0012125
-0.00031723 -0.0001671 -0.00023891 -0.00018394 -2.1002e-05 8.8739e-07 -0.013551 -0.18705
-0.0044052 0.002348 -4.9613e-05 -0.0021194
-0.00068415 0.0011543 0.00016994 0.00015367 0.00037365 0.00016815 -0.0043693 0.0024007
0.16537 -0.27401 -0.0050697 -0.002688
0.00030174 -0.0011662 -0.00051528 0.00099682 -4.6912e-05 0.0013673 -8.4693e-05 -0.0020669
-0.0049938 -0.0025298 0.079586 -0.41224
4280000000 0.10616 -0.31071 -0.0029224 0.0016454 -0.001836 -0.0042192 -0.00040114 0.0006425
-0.00019176 0.0011147 -0.00070752 -0.00025394
-0.0029289 0.0016677 -0.12135 -0.19174 -0.0027831 0.002763 -0.00080953 -0.00027606
0.00025339 7.3544e-05 0.00047833 0.00063783
-0.0019184 -0.004153 -0.0028463 0.0028418 0.13271 -0.29644 0.00079196 -9.559e-05
-0.0011206 0.00082383 -0.00016943 0.0006588
-0.00043594 0.00063495 -0.00076629 -0.00028717 0.00083293 -0.00012894 -0.051119 -0.17162
-0.0045909 0.0026166 -0.0003391 -0.0020727
-0.00025417 0.0011375 0.0002834 5.4002e-05 -0.00098139 0.00080785 -0.0045825 0.002633
0.11657 -0.29439 -0.006279 -0.00040171
-0.00069152 -0.00030348 0.00036609 0.00057004 -0.00044678 0.00068706 -0.00045176 -0.0020906
-0.0063757 -0.00044972 0.029239 -0.41693
4340000000 0.078796 -0.31949 -0.0019196 0.0019334 -0.0024442 -0.0013315 0.00016977 0.00061006
-7.3332e-06 0.00051412 -0.00026456 -0.000994
-0.0019224 0.0018937 -0.14158 -0.16584 -0.0020686 0.0039129 -8.7446e-05 0.00058426
-0.00021229 -0.0003107 0.0004245 0.00053941
-0.0023579 -0.001368 -0.0020736 0.0038819 0.097483 -0.31308 -0.00053902 -0.00088645
0.00011885 0.00063364 0.00089526 0.0021833
0.000265 0.00056768 -8.6182e-05 0.00059037 -0.00058777 -0.0008141 -0.068909 -0.16929
-0.0044876 0.0037411 -0.0012436 -0.0022368
7.1501e-06 0.00050006 -0.00019964 -0.00020934 7.5011e-05 0.00066136 -0.0044559 0.0037889
0.08896 -0.31694 -0.0048317 0.0017494
-0.00015022 -0.00092461 0.00054297 0.00045579 0.00095138 0.002051 -0.0012181 -0.0022193
-0.004786 0.0018176 -0.00495 -0.41091
4400000000 0.047283 -0.32475 -0.00086801 0.0014635 -0.0025533 -0.0017987 0.00091246 0.0012144
-2.359e-05 0.00076965 -0.00024779 -0.00081278
-0.00079381 0.0014638 -0.17062 -0.15577 -0.0013972 0.0041721 -0.00044894 0.00056055
5.0213e-05 -0.0005262 0.00067555 0.00028938
-0.0025718 -0.0017617 -0.0012983 0.004246 0.067846 -0.31956 -0.00011271 -0.00022129
0.00018866 0.00022243 0.00096858 0.001301
0.00089484 0.0012561 -0.00044307 0.00051588 -0.0001468 -0.0002698 -0.093448 -0.15623
-0.0032955 0.0051277 -0.0021262 -0.0014935
2.1337e-06 0.00082842 9.4521e-06 -0.00053446 0.00017435 0.00011938 -0.0033181 0.0051519
0.055575 -0.32755 -0.0046748 0.001196
-0.00038832 -0.00085883 0.0006793 0.00041597 0.00092919 0.0014709 -0.0021098 -0.0015244
-0.0046342 0.0012942 -0.050654 -0.41531
4460000000 0.012062 -0.32413 -0.0005706 0.00034067 -0.0041908 -0.00074098 0.001443 -0.0005938
-0.00050824 0.0014627 -0.0011686 -0.0001815
-0.00063258 0.00039164 -0.19216 -0.12608 -0.0004318 0.0045899 -0.00043064 0.00066362
-0.00041286 -0.00032556 0.00053793 -0.00050893
-0.0042118 -0.00070775 -0.00044778 0.0045638 0.042568 -0.3264 -0.0004089 -0.00060843
0.00035332 0.00029407 0.002123 0.00051814
0.0015019 -0.00062053 -0.00044199 0.00073638 -0.00039521 -0.0005002 -0.10687 -0.13458
-0.0018097 0.006482 -0.00238 -0.001058
-0.00046402 0.0014431 -0.00038976 -0.00035205 0.00042784 0.00040325 -0.0018285 0.0064795
0.018788 -0.32171 -0.0042236 0.0034754
-0.0010207 -0.00017837 0.00042425 -0.00055302 0.0021553 0.00039453 -0.0024138 -0.0010681
-0.0041562 0.0034708 -0.090397 -0.39667
4520000000 -0.012042 -0.32478 -0.00046115 -0.00033238 -0.0036283 0.00032027 0.00065893 -0.000143
0.0020281 -1.6888e-05 -0.00061055 0.00083109
-0.00044013 -0.00043038 -0.21675 -0.10902 0.00076499 0.0047733 0.0006677 0.00094122
-0.00021791 1.5846e-05 0.00014789 -0.00011449
-0.0035214 0.00038175 0.00094035 0.004699 0.011341 -0.32373 -0.00099873 0.00056151
0.00093372 -0.00066087 0.0017292 -0.00078295
0.00067438 -0.00014624 0.00065006 0.00092647 -0.001055 0.00047851 -0.12474 -0.12532
-0.00060528 0.006073 -0.0029037 -0.00029412
0.0019861 -5.2221e-05 -0.0002133 7.8999e-05 0.00065494 -0.00063479 -0.00056134 0.0061073
-0.02948 -0.33115 -0.002723 0.0031572
-0.00065155 0.00080501 0.0001923 -0.00014553 0.0017358 -0.00063484 -0.0028652 -0.00021014
-0.002724 0.0031664 -0.11913 -0.39444
4580000000 -0.050008 -0.31735 -0.001284 -0.00057505 -0.0029423 0.0028083 0.00068036 -0.00044586
0.00028555 0.00013055 -0.00064366 0.00065634
-0.0012673 -0.00057843 -0.23512 -0.082098 0.0010523 0.0041523 0.00057401 -0.0001987
-9.2171e-05 0.00025136 0.000191 -9.7773e-05
-0.0029071 0.0027328 0.0010854 0.0042231 -0.020451 -0.32123 -0.00015714 0.00035603
-0.00018373 -9.8729e-05 0.0017018 -0.001271
0.00069301 -0.00040571 0.00056624 -0.00018851 -8.8604e-05 0.00037638 -0.13484 -0.10082
0.0017771 0.005105 -0.0025958 0.0011702
0.00027788 0.0001382 -0.00012325 0.00019153 -0.00011052 -0.0001856 0.0018555 0.0050701
-0.054649 -0.3356 -0.0024653 0.0038515
-0.00059371 0.00060654 8.5686e-05 -6.5169e-05 0.0017129 -0.0014357 -0.0026317 0.0011455
-0.0024486 0.0039688 -0.16443 -0.36526
4640000000 -0.075492 -0.3112 -0.002419 -0.0014552 -0.003015 0.0026846 0.00053102 -0.0014314
0.0015836 -0.00012047 4.2682e-05 0.0011003
-0.0024383 -0.0014355 -0.24527 -0.054598 0.0016566 0.003821 0.00077372 0.00023212
-0.00023237 0.00040388 -4.3652e-05 -0.00069433
-0.0030241 0.0027 0.0018022 0.0037497 -0.044751 -0.31499 0.0002435 0.00081983
0.0013313 0.00035517 0.00018499 -0.0021465
0.00052522 -0.0015061 0.00078013 0.00022317 0.00023944 0.00090202 -0.14055 -0.086367
0.0033164 0.0041503 -0.0025698 0.0016511
0.0015299 -0.00023148 -0.00024966 0.00038847 0.0012094 0.00039914 0.0033073 0.0041089
-0.087157 -0.31765 -0.0021356 0.0041318
8.2742e-05 0.0010384 -6.2681e-05 -0.00080218 0.0002776 -0.0020759 -0.0025794 0.0016433
-0.0020724 0.0039787 -0.18312 -0.35508
4700000000 -0.10347 -0.30614 -0.0039215 -7.3469e-05 -0.0013646 0.0044894 -0.00094998 -0.0010003
0.00074432 -0.00070446 0.00093874 0.00086886
-0.003927 -9.0793e-05 -0.2572 -0.035794 0.0027023 0.0038757 0.00044794 -0.00050206
0.00035366 0.0004926 -0.00016348 -6.2815e-05
-0.0013293 0.0045367 0.0027575 0.0040534 -0.075743 -0.30882 -0.00014682 0.00057511
0.00060372 -0.00017606 -5.5723e-05 -0.0018029
-0.0009565 -0.00099073 0.00042458 -0.00049792 -0.00010439 0.00046713 -0.1573 -0.065059
0.0034211 0.0018541 -0.0014506 0.0025152
0.00077974 -0.00067219 0.00038375 0.00052737 0.00055201 -0.00034919 0.0034419 0.0018576
-0.1263 -0.30924 -0.0012208 0.0041291
0.00093522 0.00077407 -9.6387e-05 -1.034e-05 -0.00019595 -0.0017746 -0.0014427 0.0025076
-0.0012457 0.0041776 -0.22677 -0.32544
4760000000 -0.13324 -0.29097 -0.0047216 0.0011316 0.00043082 0.0046492 -0.00077705 -0.00063349
0.00034898 -0.00096098 0.001015 -0.0004572
-0.0047365 0.0011621 -0.25249 0.0065955 0.0033103 0.0033428 -2.2296e-05 -0.00065738
0.00029175 0.00012056 0.00010022 -0.00025425
0.00053435 0.0046131 0.0030956 0.0032166 -0.10522 -0.29479 0.00074081 0.00034279
0.00089171 -0.00012507 -0.0014551 -0.00099613
-0.00078394 -0.00058439 -4.8118e-05 -0.00067425 0.00077155 0.00036684 -0.15123 -0.048692
0.0024287 0.0011793 -0.00061109 0.0027292
0.0003989 -0.00094385 0.00023102 0.00011034 0.00093536 -0.00012729 0.0024211 0.0011323
-0.15879 -0.29049 -0.00074122 0.0044887
0.00094976 -0.00036878 3.2831e-05 -0.00025764 -0.0012945 -0.0010181 -0.00059195 0.0027307
-0.00073595 0.0045698 -0.23803 -0.30335
4820000000 -0.16046 -0.27707 -0.0051399 0.002594 0.0016349 0.0031998 -0.00096024 -0.00039352
0.00052081 -0.00091834 0.00017432 -0.0004044
-0.0051805 0.0025608 -0.26405 0.029114 0.0045808 0.0031722 -9.9578e-05 -0.00032303
0.00034428 -6.4216e-05 -0.00017479 -0.00038546
0.0016964 0.003356 0.004791 0.003007 -0.13349 -0.29054 0.00054895 -0.00042369
0.0002914 -0.00067587 -0.00089459 -0.00034177
-0.00096223 -0.00047008 -9.3975e-05 -0.00030861 0.0004773 -0.00047188 -0.16645 -0.031129
0.0016255 0.00042522 -9.1918e-05 0.00292
0.00046354 -0.00090336 0.0004155 -0.00011547 0.00020876 -0.00069854 0.0016323 0.00039195
-0.19567 -0.27194 -1.748e-05 0.0037407
0.0001236 -0.00044798 -0.00017211 -0.00038758 -0.0010568 -0.00025725 -6.3648e-05 0.0029838
9.8536e-05 0.0037525 -0.27504 -0.27309
4880000000 -0.19158 -0.25706 -0.0044445 0.0046429 0.0025033 0.0030236 -0.0013728 0.00020741
-0.00096362 -0.0010678 0.00030746 -0.0001613
-0.0044135 0.0046604 -0.25535 0.070769 0.0047603 0.0012855 -0.00033526 -0.00025287
-0.00027604 0.00010571 -0.00029002 0.00014956
0.0024374 0.0028784 0.0046421 0.0013514 -0.15244 -0.27744 0.00044531 -0.00040329
-0.0004293 -0.0014123 -0.00041905 0.00014408
-0.001354 0.0002434 -0.00038775 -0.00027005 0.00050988 -0.00038112 -0.15953 -0.012354
0.00084378 -4.8586e-05 0.0011577 0.0025751
-0.00093005 -0.0010408 -0.00028359 0.00013389 -0.00026321 -0.0013786 0.00086613 -1.3521e-05
-0.22486 -0.25566 0.00079456 0.0036112
0.00034521 -0.00013936 -0.00028881 0.00011452 -0.00041235 -0.00012542 0.0012592 0.0024896
0.00080663 0.0034638 -0.28681 -0.24358
4940000000 -0.2122 -0.23912 -0.0028508 0.0067091 0.0030544 0.00092979 -0.00025995 0.00070595
-0.00095515 -0.00035099 -5.9548e-05 -0.00072831
-0.0029121 0.0067097 -0.26654 0.096279 0.0054644 0.0011524 -0.00013659 -0.00010103
0.00039227 -0.00016303 -0.00028912 8.8123e-05
0.0031823 0.00088387 0.0054947 0.00089828 -0.1726 -0.2533 0.00014856 -0.00048043
-0.00087258 0.00020876 -0.00053627 -0.00020518
-0.00024563 0.00070365 -0.00012226 -0.0001085 0.00017128 -0.00042801 -0.16684 -0.0030943
-1.5237e-05 0.00045883 0.0018156 0.0019236
-0.00095707 -0.00042068 0.00044712 -0.00023746 -0.0009962 0.00024544 -3.818e-05 0.00043585
-0.24752 -0.22567 0.00048033 0.0031334
-0.00013908 -0.00061535 -0.00027241 9.1303e-05 -0.00032669 3.791e-05 0.0018057 0.0019711
0.00051146 0.0032293 -0.31037 -0.21729
5000000000 -0.23273 -0.21448 -9.9051e-05 0.0074582 0.0032035 0.0015879 -0.00017581 0.00055026
-0.00059187 0.00040701 -0.00030287 -0.00080389
-0.00012623 0.0073674 -0.25293 0.11397 0.0057363 -0.00070729 -0.0002926 -8.7988e-05
-0.00021103 -0.00061467 -0.00019852 -2.1286e-05
0.003103 0.001647 0.0057928 -0.00071883 -0.2021 -0.23922 -0.00057987 -0.00077642
-0.00039396 -0.00026464 -0.0003931 -0.00017239
-0.00015399 0.00062484 -0.00032456 -7.4121e-05 -0.00058702 -0.00079137 -0.16127 0.021279
-0.0003509 0.0017387 0.0023092 0.0011346
-0.00058811 0.000539 -0.00030182 -0.00053952 -0.00041094 -0.00029306 -0.00036796 0.0017554
-0.27346 -0.20414 0.00062811 0.0038115
-0.00032989 -0.00082538 -0.00018814 7.2216e-05 -0.00058817 -0.0002008 0.0022707 0.001133
0.00057577 0.0038446 -0.32203 -0.18315
5060000000 -0.25356 -0.18693 0.0019311 0.0070192 0.0031929 -0.00041327 0.00018513 0.00051567
-0.00027329 -7.8669e-05 -0.00030054 -9.6435e-05
0.0019768 0.0069468 -0.23512 0.1508 0.0051024 -0.0019223 -4.5524e-05 0.0002171
-0.0002675 -2.7234e-05 -0.00033371 0.00014341
0.0030806 -0.00056494 0.0049956 -0.0019833 -0.21544 -0.2172 -0.00040159 0.00038678
-0.00083878 2.525e-05 -0.0012651 0.00016386
0.00019417 0.00050871 -3.343e-05 0.00020929 -0.00035583 0.00044124 -0.16267 0.028473
0.00012359 0.0030292 0.001812 0.00051395
-0.00021631 -7.0098e-05 -0.00031319 -0.00010141 -0.00082835 0.00012607 0.0001156 0.003063
-0.28487 -0.17247 0.0018 0.0032222
-0.00031315 -0.00022379 -0.00036797 0.00015748 -0.0010885 7.5053e-05 0.0017978 0.00050507
0.0019082 0.0030879 -0.33428 -0.15399
5120000000 -0.2695 -0.16135 0.0034335 0.0059133 0.0028395 -0.00043981 0.00041065 0.00060652
-0.0003092 0.0007053 -0.00046987 0.00014243
0.0034078 0.0059823 -0.22917 0.17695 0.0047598 -0.0026057 3.0938e-05 0.000209
-7.5496e-05 3.472e-05 -1.6637e-05 0.00032024
0.0029039 -0.00049257 0.0047759 -0.0027002 -0.22988 -0.20216 -2.514e-05 0.00018498
-0.00028974 0.0010771 -0.001085 0.00091471
0.00039811 0.00053698 4.4269e-05 0.00022697 -5.5117e-05 0.00016396 -0.15882 0.054639
0.0017233 0.0031522 0.0024346 0.00046181
-0.00031399 0.00073451 2.2615e-05 4.7871e-05 -0.00046813 0.001102 0.0017571 0.0031113
-0.29816 -0.13888 0.0017475 0.0030782
-0.0005218 9.8887e-05 1.7168e-05 0.0002985 -0.0012512 0.0010615 0.0024176 0.0004451
0.0015885 0.0031714 -0.34703 -0.12002
5180000000 -0.28511 -0.13078 0.0051229 0.0048232 0.0034671 -0.0012459 0.00021309 0.0005094
-8.0647e-05 0.00044585 -0.0005681 0.00016456
0.005084 0.0048261 -0.20672 0.19994 0.0042316 -0.0039336 -0.00031304 -0.00028247
-0.00015697 -0.00022575 -6.1398e-05 0.00015332
0.003303 -0.0012007 0.0040579 -0.0039664 -0.24083 -0.16535 -0.00039416 0.00056659
-8.256e-05 1.1941e-05 -0.00046665 0.00084271
0.00022217 0.0005732 -0.00033668 -0.0002623 -0.00035378 0.00056891 -0.15784 0.064423
0.0031208 0.003442 0.0022952 -0.00058142
-7.5484e-05 0.00046952 -0.00019415 -0.00020457 -2.1456e-06 -0.00015123 0.003123 0.0034107
-0.30849 -0.09659 0.0025992 0.0035957
-0.00056191 0.00037841 -7.4946e-05 0.00019154 -0.0002787 0.00078754 0.002251 -0.00064895
0.0027797 0.0036747 -0.34924 -0.087744
5240000000 -0.29324 -0.10396 0.0052837 0.0033865 0.002652 -0.0028127 0.0007045 8.877e-05
-0.00043246 -9.648e-05 0.00015259 0.00065666
0.0052461 0.0033952 -0.1947 0.23709 0.003164 -0.0045853 -2.6272e-05 9.6835e-05
-0.00017117 5.622e-05 0.00026998 0.00036887
0.0026484 -0.003001 0.0030925 -0.00484 -0.25723 -0.14043 0.00042706 0.0002498
-0.00030298 0.00064577 0.00016221 0.00095267
0.00070695 1.6164e-05 -4.2781e-05 6.9675e-05 0.00035909 0.00033646 -0.15834 0.084852
0.0037856 0.0020979 0.0015831 -0.001277
-0.00036766 -5.0273e-05 -0.00014053 -2.6504e-05 -0.00032588 0.00068853 0.0037765 0.002117
-0.32161 -0.056288 0.0035882 0.0028406
8.4292e-05 0.00054919 0.00022769 0.00033775 0.00010397 0.0012499 0.001687 -0.0012203
0.0035795 0.0027994 -0.35516 -0.054929
5300000000 -0.29811 -0.073673 0.0060959 0.0020061 0.001669 -0.0033512 9.1972e-05 -0.00038691
0.00038511 0.00086479 1.9166e-05 0.00017998
0.0061426 0.0019527 -0.18665 0.24175 0.0019966 -0.0054381 -7.2189e-05 0.00025377
-1.8812e-05 0.000387 0.00034884 0.00026328
0.001717 -0.0033569 0.0019848 -0.0054018 -0.27326 -0.11482 0.00033292 -0.00016941
0.00043221 0.00035552 0.00065486 0.00076063
7.4992e-05 -0.0003072 -6.266e-05 0.00025601 0.00031767 -0.00019173 -0.15071 0.094185
0.0051995 0.0012374 0.0013688 -0.0015562
0.00043842 0.00082063 -1.5487e-05 0.00041779 0.00034946 0.00025113 0.0051883 0.0012181
-0.33172 -0.030143 0.0037869 0.0023458
9.9212e-05 0.00022952 0.00035232 0.00025204 0.00061149 0.00058449 0.0013821 -0.0016226
0.0036766 0.0024122 -0.35049 -0.019002
5360000000 -0.29816 -0.036304 0.0061688 0.00053478 0.00014175 -0.0036985 0.00045163 7.6114e-05
0.00024671 0.00034578 0.00061702 -5.8519e-05
0.0061039 0.00058945 -0.14933 0.26315 0.00086414 -0.005332 7.5641e-05 0.00025215
-5.8539e-05 7.0182e-05 0.00042542 -0.00017096
-3.7576e-05 -0.0037441 0.00066813 -0.0054728 -0.27132 -0.08788 0.00038941 0.00034521
0.00018954 0.0004797 0.00051302 0.00047408
0.00043164 -4.6726e-06 5.4449e-05 0.00024034 0.00040775 0.00035328 -0.14874 0.11199
0.00554 -0.00077282 0.00072587 -0.0020755
0.00019804 0.0003771 -3.1847e-05 2.6203e-05 0.00030775 0.00054947 0.0055548 -0.00084852
-0.32545 0.0085568 0.0047513 0.0019029
0.00056294 -2.2307e-05 0.00044204 -0.00015194 0.00068595 0.00063261 0.00066731 -0.0020284
0.004764 0.0019299 -0.34825 0.0089893
5420000000 -0.3004 -0.013337 0.0061024 -0.0013124 -0.00061866 -0.003423 -8.3848e-05 -0.00011246
0.0007476 0.00045732 0.00027777 -0.0001762
0.00611 -0.0012868 -0.1302 0.28964 9.008e-05 -0.0054227 9.2246e-05 0.00014949
3.851e-05 -4.5779e-06 0.00023594 -9.8463e-05
-0.00056483 -0.003502 0.00014533 -0.0055087 -0.28748 -0.055154 -0.0001907 -0.00048448
0.000917 9.817e-09 0.0011311 -2.5299e-06
-7.3765e-05 -0.00015157 0.0001133 0.00013426 -0.00021739 -0.00049665 -0.13743 0.12679
0.0046772 -0.0021811 7.3774e-05 -0.001805
0.00087472 0.00046614 2.0632e-05 4.036e-05 0.00085608 -9.9932e-06 0.0046207 -0.002164
-0.33 0.037658 0.0051481 0.0007582
0.00027744 -0.00028409 0.00019512 -0.00012219 0.00092217 -6.3775e-05 7.7374e-05 -0.0017913
0.0052245 0.00066669 -0.34109 0.050799
5480000000 -0.29257 0.022925 0.0049023 -0.0019931 -0.0017272 -0.0029996 0.00040147 -2.8985e-05
0.00086092 -0.00024779 -6.986e-05 -0.00011864
0.0049833 -0.0019937 -0.11566 0.29759 -0.0015042 -0.0059773 4.0552e-06 0.00021279
8.2015e-05 6.2628e-05 0.00025104 -0.00018406
-0.0018682 -0.0029033 -0.0017197 -0.0058435 -0.29173 -0.032714 -0.00024756 0.00010808
0.00056854 -0.00042586 0.00083059 5.8606e-05
0.00039385 -5.7123e-07 -2.7847e-05 0.00021512 -0.0002491 7.7929e-05 -0.13093 0.13772
0.0036919 -0.0033838 -0.00026202 -0.0018811
0.00091974 -0.00023051 6.5718e-05 1.1497e-05 0.0007017 -0.00050831 0.0037272 -0.0034465
-0.31854 0.064718 0.004836 7.5511e-05
-8.5244e-05 -4.3224e-05 0.00026358 -0.00020818 0.00089974 -8.5947e-05 -0.00023694 -0.0018813
0.0046934 -9.1207e-06 -0.33207 0.07275
5540000000 -0.28847 0.048291 0.0042069 -0.0026885 -0.0027693 -0.0019529 0.0002431 -0.00033527
0.00022924 -0.0002351 -0.00031421 4.604e-05
0.0041969 -0.0026908 -0.074589 0.31457 -0.0027807 -0.0049728 0.00041067 0.00011761
2.836e-05 -0.00024173 -8.7144e-05 -0.00045996
-0.0028602 -0.0019676 -0.0028541 -0.0050217 -0.29057 -0.011597 0.00023388 -0.00013568
0.00029864 -0.00026863 0.00036414 -0.00046465
0.00024478 -0.00034057 0.00042792 0.00011448 0.00025254 -0.00011446 -0.11918 0.15897
0.0024638 -0.0037558 -0.0010275 -0.0017328
0.00016047 -0.00015596 4.9433e-05 -0.0002241 0.00029992 -0.00017463 0.0024375 -0.0037695
-0.30345 0.099259 0.004891 -0.0013751
-0.00034424 4.9602e-05 -0.00011486 -0.00041535 0.00044027 -0.00036288 -0.0010358 -0.0017246
0.004936 -0.0012589 -0.32389 0.1138
5600000000 -0.27718 0.075929 0.0032799 -0.0036734 -0.0024802 -0.0015535 0.00045984 -0.00037921
0.00028745 -0.0002952 0.00017098 0.0003924
0.0033214 -0.0036812 -0.072033 0.32864 -0.0037836 -0.0047661 6.336e-05 -0.00021925
-1.35e-05 -3.8901e-05 -0.00016947 -0.00019838
-0.0024409 -0.0015088 -0.0038952 -0.0046263 -0.28993 0.019988 4.306e-05 -5.2476e-05
0.00019437 -0.00059298 0.00036995 -0.0005712
0.00040841 -0.00040727 8.8512e-05 -0.00021986 -7.4195e-08 -3.1126e-05 -0.11174 0.15837
0.0019404 -0.0037696 -0.0010413 -0.001025
0.00027092 -0.00039107 -5.1339e-05 1.2251e-06 0.00014734 -0.00071819 0.001916 -0.0037841
-0.29451 0.12799 0.0042301 -0.0016453
0.00016807 0.00035035 -0.00016569 -0.00018775 0.00031728 -0.00069161 -0.0010734 -0.0010206
0.0043239 -0.0016828 -0.30223 0.12851
5660000000 -0.26564 0.098398 0.0030367 -0.0036691 -0.0033832 -0.00031958 -0.00041173 -0.00071913
-0.00025222 -0.00057428 0.00033885 -7.0867e-05
0.0031008 -0.003639 -0.030286 0.32001 -0.0045423 -0.0030342 4.1614e-05 -0.00014779
1.99e-05 6.8154e-05 -0.00014432 -7.6533e-05
-0.0033969 -0.0002529 -0.0046703 -0.0030835 -0.29036 0.043885 -0.0001562 0.00014572
-0.00055575 -0.00040094 0.00026771 -0.0010202
-0.00038046 -0.00071348 7.2702e-06 -0.00012651 -0.0001593 0.00015605 -0.096053 0.1785
0.00077305 -0.0041227 -0.0013078 -0.00095085
-0.0001693 -0.00052093 4.3423e-08 6.4085e-05 -0.00044555 -0.00028641 0.0007335 -0.0041302
-0.27939 0.15578 0.0040399 -0.0025847
0.00044645 2.0099e-05 -0.00019017 -0.00011056 0.00027054 -0.00094152 -0.0013093 -0.00097726
0.0039632 -0.0024918 -0.2934 0.16465
5720000000 -0.2503 0.11958 0.0026663 -0.004282 -0.0028072 0.0007681 -0.00058662 -0.00026015
-0.00029655 -7.8041e-05 -9.8042e-05 -0.00042982
0.0026445 -0.0042628 -0.0021679 0.34506 -0.0056434 -0.0027297 1.1044e-05 -5.7068e-05
-0.00026045 -2.8936e-05 -0.00020622 0.00014644
-0.0027335 0.00084142 -0.0055391 -0.0025508 -0.28665 0.074607 0.00015604 0.00010474
0.00033058 0.00034422 -0.00011086 -0.00026882
-0.00059271 -0.00027753 1.3353e-05 -6.67e-05 0.00011879 0.00013061 -0.080067 0.18013
-0.00015032 -0.0035915 -0.0015708 -0.00044377
-0.00042179 -2.689e-05 -0.00026623 -1.5735e-05 0.00023154 0.00030486 -0.00021021 -0.0035943
-0.26746 0.1817 0.004082 -0.003765
-0.00019704 -0.00040076 -0.00018932 0.00015683 -0.00029401 -0.00035609 -0.0015318 -0.00041573
0.0040237 -0.0037317 -0.2623 0.1818
5780000000 -0.23398 0.13699 0.0013101 -0.0049322 -0.0023997 0.0012581 -0.00068042 0.00014877
-0.00031229 -0.00029932 -6.0263e-05 -0.00015994
0.0013427 -0.0049879 0.011145 0.3398 -0.0059519 -0.00052898 9.7567e-06 -0.00019302
0.00013842 -6.0362e-07 -5.8883e-05 -2.7379e-05
-0.0023994 0.0012465 -0.0060555 -0.00041964 -0.28296 0.092206 -9.1511e-05 -0.00011263
0.0001706 -0.00011447 -0.00027848 -0.00046604
-0.00070731 0.00014766 -4.0118e-07 -0.00017682 -0.00010838 -0.00014694 -0.0711 0.19619
-0.00016554 -0.0032726 -0.0013265 6.024e-05
-0.00027059 -0.00027501 0.00010859 -2.0469e-05 0.00026715 -0.00012579 -0.0001832 -0.003276
-0.25696 0.20235 0.0027536 -0.0039089
2.4228e-05 -0.00023003 2.9406e-06 -0.00012937 -0.00012506 -0.00056992 -0.0013373 1.0969e-05
0.0027504 -0.0039906 -0.25342 0.20417
5840000000 -0.21989 0.15805 4.244e-05 -0.0054905 -0.0021306 0.0013024 -0.00012902 0.00030742
-0.00037835 0.00010004 -0.00044295 -0.00042993
0.00010134 -0.0054913 0.047262 0.34269 -0.0058715 0.00064702 -0.00017255 3.4959e-05
0.00012763 -3.3935e-05 -0.00017942 0.00015063
-0.0020338 0.0012895 -0.0057877 0.00070748 -0.27586 0.11581 -0.00016286 7.9587e-05
-0.00014845 -0.00067925 -0.00056053 -0.00042557
-9.0214e-05 0.00028315 -0.00017774 1.4407e-05 -0.00011454 5.6517e-05 -0.048234 0.19902
-0.00089701 -0.0037205 -0.0012645 0.00023168
-0.00033923 0.00014461 0.00015733 -5.8431e-05 -0.00017995 -0.00062894 -0.00092393 -0.0037383
-0.23979 0.21161 0.002098 -0.0040692
-0.00046444 -0.00034997 -0.00013821 0.0001479 -0.00058588 -0.00030117 -0.0012661 0.00031019
0.0020614 -0.0041406 -0.21725 0.2281
5900000000 -0.20612 0.17011 -0.0020398 -0.0053803 -0.0020402 0.0023885 -0.00010422 2.5529e-05
0.00022154 -0.00018995 3.5608e-05 0.00016996
-0.0020625 -0.0053407 0.067196 0.34206 -0.0050837 0.002023 -2.0098e-05 -3.4339e-05
9.0667e-06 -0.00025733 -2.6153e-05 -3.4533e-05
-0.0020756 0.0025072 -0.0051263 0.002187 -0.25965 0.13111 -9.7166e-05 -0.00011172
-0.00041541 -0.0004723 -0.0006774 6.5473e-07
-0.00012409 -8.0317e-06 -1.2078e-05 -2.4417e-05 -0.00012352 -0.0001193 -0.040994 0.20938
-0.0012002 -0.003548 -0.0012862 0.00021751
0.00015675 -0.00016341 1.4895e-05 -0.00022908 -0.00040826 -0.0005292 -0.0012387 -0.0035027
-0.2135 0.22564 0.0017243 -0.0051853
-3.5356e-05 0.00020095 -2.1041e-05 -2.4596e-05 -0.0006201 -5.4349e-05 -0.0012305 0.00025326
0.0016451 -0.0051654 -0.203 0.23723
5960000000 -0.18518 0.18315 -0.0030375 -0.0040158 -0.00071291 0.0026334 -0.00016861 0.00013062
-0.00024647 0.00018084 -0.00020234 8.335e-05
-0.0030524 -0.004042 0.094038 0.34073 -0.0041944 0.0023251 -0.00015622 -1.3016e-05
-5.6896e-05 8.3645e-05 2.5335e-05 0.00025151
-0.00068894 0.0026196 -0.0041563 0.0023266 -0.24445 0.15701 -6.4115e-05 -0.00020381
-0.00036168 0.00012717 -0.00045665 -0.0001319
-0.00019463 0.00016373 -0.00015638 1.0554e-05 -3.9587e-05 -0.00024004 -0.022294 0.21781
-0.0022711 -0.0032614 -0.0010407 0.00089857
-0.00018738 0.00022748 -9.7197e-05 0.00012675 -0.00040477 0.00017176 -0.0022587 -0.0032492
-0.19293 0.24086 -6.9236e-05 -0.0053836
-0.00013779 8.1354e-05 3.2808e-06 0.00018548 -0.00045246 -4.1669e-05 -0.0010581 0.00088021
-4.925e-05 -0.0053387 -0.17355 0.26459
6020000000 -0.16726 0.19815 -0.0039088 -0.0029056 -8.0261e-05 0.0029708 2.8485e-05 0.0005569
-0.00018584 0.00049561 -6.219e-05 0.00034864
-0.0038928 -0.0028984 0.122 0.33184 -0.004547 0.003268 -9.6418e-05 0.00015949
-7.3053e-05 4.7224e-05 -0.00016114 0.00010543
-5.4042e-05 0.0030552 -0.0044775 0.0034118 -0.2244 0.16888 -0.00032603 0.00028692
-0.00067 6.8281e-05 -0.00047414 0.00052514
5.643e-05 0.00058334 -8.557e-05 0.00015494 -0.00030708 0.00033245 -0.01595 0.21306
-0.0031001 -0.002959 -0.00062214 0.00064375
-0.00026628 0.00050184 -7.4612e-05 5.9562e-05 -0.00069662 -1.3287e-05 -0.0031817 -0.0029403
-0.16402 0.25358 -0.00049395 -0.0046525
-0.00014115 0.00034992 -0.00019462 0.00017129 -0.00052728 0.00053314 -0.00070228 0.00066059
-0.00044262 -0.0046992 -0.14685 0.26315
6080000000 -0.14696 0.20681 -0.0040313 -0.0008129 0.0012377 0.0027325 6.6783e-05 0.00010992
0.00017875 0.00013829 0.00025754 5.9061e-05
-0.0040469 -0.00077345 0.14345 0.33241 -0.0030924 0.0046207 -3.0032e-05 -4.911e-05
-0.00011967 0.00011817 8.1875e-05 0.00031318
0.0012589 0.0027058 -0.0030476 0.0046117 -0.20655 0.19599 0.00032044 0.00016668
-0.00030526 0.00066801 -0.00014291 0.00032772
4.0565e-05 0.00014695 -3.7287e-05 -3.4761e-05 0.00030014 0.00016836 0.00085978 0.22134
-0.0041094 -0.0021162 -0.00092755 0.00092636
0.00014499 0.00013367 -0.00013204 0.00015599 -0.00025851 0.00072221 -0.0040811 -0.0020423
-0.13526 0.27065 -0.0013105 -0.0052857
0.00021756 5.4527e-06 0.00011595 0.00030157 -0.00013005 0.00032321 -0.00081885 0.00093487
-0.0013811 -0.0052857 -0.12468 0.28433
6140000000 -0.1295 0.21958 -0.003552 -0.0005833 0.0015828 0.0021179 7.9669e-05 -4.3051e-05
0.00012031 -8.6989e-05 0.00028021 -0.00015964
-0.0035461 -0.0006319 0.17029 0.31317 -0.0021502 0.0052819 1.6603e-05 4.8889e-05
0.0004344 -2.862e-05 0.00026617 7.852e-05
0.0017254 0.0020991 -0.0019906 0.0053714 -0.1822 0.21475 0.00029969 -0.00015896
0.00011221 0.00069373 0.0001006 0.00082981
8.1191e-05 -8.9092e-06 5.1189e-05 5.7894e-05 0.0003049 -0.0001308 0.01368 0.21197
-0.0047816 -0.00095649 -0.00038021 0.0015146
0.00012198 -0.00010868 0.00040203 -6.4651e-05 9.7294e-05 0.00063065 -0.0047794 -0.00093794
-0.11526 0.29039 -0.0031414 -0.0044424
0.00039415 -0.00013235 0.00029256 4.9179e-05 9.7076e-06 0.00074925 -0.0003405 0.0014247
-0.0031474 -0.0042052 -0.085364 0.28223
6200000000 -0.11404 0.22507 -0.0030528 -0.00012572 0.0022327 0.0011952 8.4113e-05 0.00028597
-0.00031246 0.00025583 -0.00017782 -0.00021832
-0.0030495 -0.00014669 0.19793 0.31134 -0.00076492 0.0052403 4.7378e-05 0.00019509
5.6436e-05 1.2845e-05 0.00016325 0.00015651
0.0022462 0.0012142 -0.00068911 0.0052794 -0.16321 0.22892 4.947e-05 -0.00034219
0.0005222 6.5659e-05 0.00015555 0.00016593
0.00010675 0.00029398 5.2942e-05 0.00019433 4.0562e-05 -0.00034068 0.026881 0.22039
-0.004461 0.000607 0.0001019 0.0012376
-0.00029914 0.00031452 7.4385e-05 -2.4178e-06 0.00061647 5.6635e-05 -0.0044689 0.00063485
-0.10251 0.29557 -0.0037821 -0.0031712
-0.00031167 -0.00015249 0.00013368 0.00016678 0.00026408 0.00018247 7.126e-05 0.0013321
-0.0036737 -0.0032853 -0.072721 0.29192
6260000000 -0.098927 0.23806 -0.0031 0.00097155 0.0021877 0.00062066 0.00024862 -4.0849e-05
0.00015018 0.00015257 -3.7485e-05 -8.9194e-05
-0.0030786 0.00096546 0.21544 0.29604 -7.0103e-06 0.0053752 2.8704e-05 -6.9267e-05
2.542e-05 -0.00014804 0.00026046 9.2799e-06
0.0022108 0.00055199 0.00014006 0.0053705 -0.14038 0.25016 4.0028e-05 -4.6977e-05
0.0002081 -0.00018497 0.00027891 8.6585e-05
0.00026851 -2.9209e-05 4.1217e-05 -6.9681e-05 7.4958e-05 -4.8195e-05 0.042942 0.21558
-0.0038968 0.0016019 0.00065397 0.0012726
0.00012223 8.9599e-05 -3.6338e-06 -0.00013851 0.00017047 -0.00021384 -0.003866 0.0016683
-0.073972 0.29683 -0.0041285 -0.0026221
-4.0694e-06 -3.4658e-05 0.0002941 -9.0446e-06 0.00020544 0.00014681 0.00074835 0.0012575
-0.0042237 -0.0025218 -0.026726 0.29195
6320000000 -0.082313 0.23973 -0.0024567 0.0014778 0.0022027 -0.00052658 8.1658e-05 6.9029e-05
-0.00046561 0.00046881 -0.00020105 0.00040226
-0.0024381 0.001462 0.2406 0.28566 0.0019948 0.0055796 0.00014366 5.0159e-05
-5.5576e-05 -7.0553e-05 0.00013386 -4.785e-05
0.0021846 -0.00051029 0.0020928 0.0055713 -0.1224 0.25855 -0.0002082 -0.00029312
0.00027903 9.7947e-05 0.0002826 0.00033144
7.1542e-05 9.0042e-05 0.00014703 5.2292e-05 -0.00022065 -0.00027582 0.041761 0.21633
-0.0036949 0.0020997 0.00075416 0.00082965
-0.00041083 0.00042423 -4.9836e-05 -9.2078e-05 0.00029668 8.7955e-05 -0.003651 0.0021581
-0.050143 0.30685 -0.0049201 -0.0012975
-0.00013979 0.00031678 0.00013855 -0.00011253 0.00032009 0.00032283 0.00068233 0.00078587
-0.004957 -0.0011992 -0.016634 0.28947
6380000000 -0.062824 0.2468 -0.0018933 0.0018812 0.0016224 -0.00054537 -3.0344e-05 -9.4092e-05
0.00022307 0.0001585 4.3976e-05 9.7714e-05
-0.0018669 0.0018968 0.25682 0.26644 0.0031245 0.0042439 -0.00017826 -5.2305e-05
-0.0002487 -0.0002232 -0.00015902 -0.00026462
0.0016263 -0.00066281 0.0032211 0.0041346 -0.094491 0.27464 -0.00017328 0.00018212
0.00048529 -0.00022311 0.00057309 0.00018777
-5.1034e-05 -6.4962e-05 -0.00018723 -4.466e-05 -0.00016052 0.00016147 0.062705 0.20704
-0.0027162 0.0033635 0.0009645 0.00076913
0.000215 0.00022078 -0.00024423 -0.000215 0.00044506 -0.00012541 -0.0027104 0.0033541
-0.029606 0.29858 -0.0046405 0.00031989
-2.8723e-05 5.1962e-05 -0.00015719 -0.00025589 0.00052096 0.00018082 0.00089205 0.00079573
-0.0045191 0.00019403 0.023304 0.29266
6440000000 -0.040011 0.25732 -0.00083173 0.0025274 0.0015713 -0.00097053 0.00041733 -6.4215e-05
0.00027915 -0.00045765 -0.00023015 -0.00030132
-0.00085513 0.0024922 0.27759 0.25195 0.0033982 0.0027692 0.00014266 -2.6181e-05
-9.849e-05 4.4729e-05 -0.00015336 -0.00031918
0.0015975 -0.00098185 0.0035244 0.0027499 -0.076829 0.28871 -0.00017903 0.00023132
-0.00044017 1.0891e-05 0.00038953 -0.00047713
0.00045323 -5.0998e-05 0.0001578 -2.6158e-05 -0.00015237 0.00027245 0.065071 0.20286
-0.00159 0.0036332 0.00096198 0.00070026
0.00019837 -0.00046017 -6.7297e-05 4.9929e-05 -0.0005007 -1.3847e-05 -0.0015872 0.0036919
0.012757 0.30266 -0.0045133 0.0015112
-0.00026221 -0.00034291 -0.00019075 -0.00032613 0.00035087 -0.00052126 0.00097867 0.0007222
-0.0046184 0.0014846 0.034921 0.27599
6500000000 -0.021557 0.25691 -3.8575e-05 0.002021 0.001324 -0.00091262 0.00016298 -6.4513e-05
9.1421e-05 0.00015249 -0.00022334 0.00039444
-4.541e-05 0.0019857 0.30202 0.22445 0.0037179 0.0025285 9.6329e-05 4.2214e-05
0.0001342 0.00018099 0.00016381 -2.3167e-05
0.0012749 -0.00098598 0.0037516 0.0024021 -0.065469 0.28592 0.00014312 1.5949e-05
1.8037e-05 -0.00020642 1.1129e-06 -0.00035978
0.00014113 -5.6251e-05 9.4877e-05 3.0884e-05 0.00013705 -1.0788e-05 0.088776 0.1976
-0.00031639 0.0038678 0.0011009 0.00052672
0.00017228 0.000137 0.0001567 0.000168 2.382e-05 -0.00022366 -0.0002496 0.0038823
0.034115 0.30589 -0.003278 0.0024261
-0.00022942 0.00036977 0.0001593 -6.7395e-05 -8.6662e-06 -0.00034969 0.0010969 0.00045727
-0.0032368 0.0025313 0.071782 0.27697
