# Supplementary material for: Early Detection of Alzheimer’s Disease via Machine Learning-Based Microwave Sensing: An Experimental Validation
Source: Sensors (Basel). 2025 Apr 25;25(9):2718. doi: 10.3390/s25092718 (PMC12074295; doi:10.3390/s25092718)
Supplement: Supplementary file 1 [file sensors-25-02718-s001.zip › measurements_paper_sensors/26 febbraio - PART1/set1/CSF_2.5_m3.s6p]

!Keysight Technologies,M9804A,MY58100912,A.14.10.03
!Date: Thursday, April 27, 2023 10:28:33
!Correction: S11(C  6-Port  ) 
!S12(C  6-Port  ) 
!S13(C  6-Port  ) 
!S14(C  6-Port  ) 
!S15(C  6-Port  ) 
!S16(C  6-Port  ) 
!S21(C  6-Port  ) 
!S22(C  6-Port  ) 
!S23(C  6-Port  ) 
!S24(C  6-Port  ) 
!S25(C  6-Port  ) 
!S26(C  6-Port  ) 
!S31(C  6-Port  ) 
!S32(C  6-Port  ) 
!S33(C  6-Port  ) 
!S34(C  6-Port  ) 
!S35(C  6-Port  ) 
!S36(C  6-Port  ) 
!S41(C  6-Port  ) 
!S42(C  6-Port  ) 
!S43(C  6-Port  ) 
!S44(C  6-Port  ) 
!S45(C  6-Port  ) 
!S46(C  6-Port  ) 
!S51(C  6-Port  ) 
!S52(C  6-Port  ) 
!S53(C  6-Port  ) 
!S54(C  6-Port  ) 
!S55(C  6-Port  ) 
!S56(C  6-Port  ) 
!S61(C  6-Port  ) 
!S62(C  6-Port  ) 
!S63(C  6-Port  ) 
!S64(C  6-Port  ) 
!S65(C  6-Port  ) 
!S66(C  6-Port  ) 
!S6P File: Measurement: :
# Hz S  RI   R 50
500000000 -0.32694 -0.056579 -0.010453 -0.0012545 -0.0082639 0.012462 -0.0024065 0.011937
0.012135 0.0046265 -0.0040159 0.0089936
-0.010612 -0.0011813 -0.40981 -0.071307 0.0075056 -0.010945 0.0015318 0.01128
0.0074992 0.0023513 0.0015629 0.012769
-0.0083031 0.012624 0.0074969 -0.010939 -0.25413 0.19351 0.006393 0.0027275
-0.0015415 0.0075156 0.00039386 0.011343
-0.0027843 0.011778 0.0015077 0.011314 0.0063729 0.002776 -0.32813 0.044013
-0.019865 -0.0059508 0.016769 0.027909
0.012288 0.0049133 0.0075972 0.0024326 -0.0015272 0.0075254 -0.019855 -0.0059688
-0.25576 -0.16126 -0.02673 0.0047409
-0.0037538 0.0088479 0.0017018 0.012738 0.00033426 0.011391 0.016694 0.02786
-0.026819 0.0047089 -0.25381 -0.15061
560000000 -0.31385 0.10757 -0.022563 -0.065241 -9.4388e-05 0.013465 0.0043506 0.011736
0.010036 0.0047212 0.01137 0.0084694
-0.022542 -0.065284 -0.36895 0.090188 -0.041397 -0.038132 0.013843 0.0036651
-0.013165 -0.0031835 0.0050734 -0.0015781
-0.00022313 0.013155 -0.041559 -0.038096 -0.17923 0.24128 -2.0749e-05 -0.0040827
0.017036 0.0045402 0.007435 -0.0064145
0.004923 0.011891 0.01395 0.0034957 -1.5211e-05 -0.0041052 -0.30404 0.13391
0.002318 -0.022956 0.0063428 -0.021097
0.010086 0.0042859 -0.012958 -0.0030623 0.017028 0.0045693 0.0023194 -0.022984
-0.30686 0.015432 0.0054633 -0.046741
0.011578 0.0076832 0.0048611 -0.0019576 0.0075111 -0.0064334 0.0063115 -0.021074
0.0057317 -0.046566 -0.32488 -0.0011913
620000000 -0.27192 0.085247 -0.024139 0.0090672 0.0028868 0.0085576 0.0080938 -0.0046989
0.012077 -0.0014589 3.2816e-05 -0.0016436
-0.024208 0.009132 -0.39966 0.03822 -0.019832 0.00071256 -0.0015044 -0.0015632
0.011188 -0.0064857 0.00036591 -0.002923
0.0027979 0.0087887 -0.019839 0.00078067 -0.15329 0.25019 -0.00078032 -0.0048865
-0.0039619 -0.00271 0.0085309 -0.0025197
0.0076266 -0.0047555 -0.0016063 -0.001546 -0.00079796 -0.0049054 -0.26391 0.14503
-0.039604 -0.018679 0.013682 0.029901
0.012359 -0.00073333 0.011217 -0.0064646 -0.003984 -0.0026982 -0.039652 -0.018666
-0.23001 -0.019926 -0.042799 0.012835
0.00024385 -0.0014894 0.00033412 -0.0029358 0.008543 -0.0025811 0.01372 0.029728
-0.042878 0.012859 -0.24058 -0.036592
680000000 -0.23804 0.17797 -0.026176 -0.014143 0.0048907 0.0056321 0.000902 -0.0067321
-0.0032909 -0.010688 0.0057404 -0.0049803
-0.026271 -0.014118 -0.38977 0.14172 -0.032553 -0.0010863 -0.001767 -0.00031555
-0.0021701 -0.0090811 -0.00087511 -0.001468
0.0049378 0.0056449 -0.032554 -0.0010231 -0.10666 0.27401 -0.00068941 -0.00011753
-0.0017023 0.0006493 -0.0028184 -0.0090488
0.0013825 -0.0065949 -0.001721 -0.00032883 -0.00068571 -8.2005e-05 -0.22024 0.19898
-0.02502 -0.0058687 -0.0076558 -0.012251
-0.0032544 -0.01088 -0.002165 -0.0090671 -0.0016662 0.00063343 -0.025057 -0.0058337
-0.27 0.079718 -0.0069515 -0.0044431
0.0055178 -0.005542 -0.00094311 -0.0014952 -0.0028527 -0.0090157 -0.0078858 -0.01228
-0.0068998 -0.0043791 -0.25962 0.068658
740000000 -0.19145 0.17143 -0.040495 0.026803 0.013263 -0.0036581 2.5599e-05 -0.0045318
-0.0051914 -0.0019395 -0.0062995 0.0024219
-0.040567 0.026798 -0.33514 0.16169 -0.036969 0.034397 -0.00016915 -0.006329
-0.011399 0.0072508 -0.0015627 -0.0062577
0.013414 -0.0036803 -0.036911 0.034554 -0.073049 0.27409 -0.0017186 0.0029686
-0.0023475 -0.0045149 -0.0010747 0.00049779
-0.00034138 -0.0043327 -0.000207 -0.0063179 -0.0017418 0.0029629 -0.20318 0.20473
-0.041166 -0.004503 0.021994 0.017147
-0.0048176 -0.0016743 -0.011461 0.0074141 -0.0023709 -0.0044852 -0.041214 -0.0044834
-0.17671 0.10134 -0.040298 0.0012537
-0.0064288 0.0023926 -0.0015871 -0.0062249 -0.0010471 0.00048998 0.022099 0.017168
-0.040307 0.0011006 -0.25208 0.072783
800000000 -0.16452 0.21571 -0.022539 0.016337 0.0052687 -0.0099288 -0.0044785 -0.0024005
-0.0043824 0.0018531 0.0040007 0.00090434
-0.022523 0.016335 -0.34334 0.23211 -0.0082948 0.034629 -0.0023997 0.0021216
-0.00054218 0.0022549 0.00044708 0.0055298
0.0052715 -0.0099895 -0.0081966 0.034667 -0.035183 0.30064 0.00068174 0.0013451
7.1372e-05 0.0033872 -0.001759 0.00081649
-0.0043136 -0.0023679 -0.0023722 0.0021402 0.00069915 0.0013516 -0.17316 0.23378
-0.027841 0.015553 0.015212 -0.010904
-0.0044089 0.0018101 -0.00052826 0.0022346 9.9407e-05 0.0033774 -0.027839 0.01562
-0.2116 0.13015 -0.018168 0.020892
0.004123 0.00088414 0.00053796 0.0055341 -0.0017802 0.00081437 0.015227 -0.010947
-0.018205 0.020894 -0.25072 0.12485
860000000 -0.1284 0.23731 -0.017713 0.030781 -0.0033749 -0.0096041 -0.0019032 0.00035238
0.0037621 0.0044089 -0.0042645 -0.003565
-0.017695 0.030752 -0.29459 0.27688 0.0081656 0.034353 0.00012862 0.0020434
0.0037959 0.00068941 0.0029777 8.4096e-05
-0.0034091 -0.0096153 0.0082963 0.03435 0.014323 0.31101 -0.00053712 -0.00031828
0.0024366 -0.001151 0.0010113 0.0042954
-0.0018688 0.00034465 0.00013527 0.0020308 -0.00053823 -0.00032202 -0.13452 0.24533
-0.016467 0.02011 -0.0066821 -0.010408
0.00367 0.0043408 0.0037732 0.00071893 0.0024345 -0.0011545 -0.016446 0.020179
-0.15672 0.17663 -0.022211 0.016695
-0.0043086 -0.0034176 0.0029948 8.944e-05 0.0010202 0.0043393 -0.0067241 -0.010339
-0.022218 0.016609 -0.2014 0.1753
920000000 -0.1057 0.25991 0.0049794 0.039335 -0.0091147 -0.0041055 -0.0019533 0.0016475
0.00068121 0.0014258 0.0027087 -0.0011891
0.0049534 0.039307 -0.26794 0.29793 0.028264 0.022775 0.0012916 0.0011586
0.0069181 -0.00061181 0.004045 -0.0026303
-0.0091135 -0.0040662 0.02837 0.022717 0.060379 0.31227 0.0018828 0.00023927
0.00073009 -0.00027138 0.0010391 -0.0012262
-0.0019456 0.0016293 0.0012946 0.0011253 0.0018794 0.00023486 -0.11044 0.26151
-0.0082958 0.031005 0.0043517 -0.0060642
0.00081843 0.0014805 0.0068918 -0.00065961 0.00072358 -0.00028249 -0.0082416 0.030988
-0.14318 0.18281 -0.0014598 0.027518
0.0026757 -0.0011361 0.0040257 -0.0026469 0.0010438 -0.00125 0.0043484 -0.0060729
-0.0014877 0.027473 -0.21137 0.18643
980000000 -0.058735 0.28269 0.017439 0.030041 -0.0087831 0.0046128 0.0018118 0.0035396
0.0035387 -0.0016666 -0.0033236 -0.002695
0.01733 0.03002 -0.21566 0.33541 0.033249 0.0048246 0.00196 -6.4692e-05
0.0013592 -0.0056407 -0.00010593 -0.0025934
-0.0087776 0.0045967 0.033321 0.0047226 0.10722 0.30786 0.00067133 -0.0011671
0.00041231 -0.0018274 0.0014231 -0.00020336
0.001854 0.0035046 0.001986 -2.116e-05 0.00067683 -0.0011516 -0.070393 0.273
0.010328 0.028622 -0.0093042 -0.0080565
0.0034184 -0.0016677 0.0013819 -0.0056502 0.00041487 -0.0018402 0.010381 0.028611
-0.10879 0.20958 0.0068868 0.01928
-0.0033247 -0.0025923 -0.00010974 -0.0025728 0.0014055 -0.00019918 -0.009296 -0.0080887
0.0068991 0.019284 -0.17057 0.23745
1040000000 -0.016847 0.29028 0.033262 0.018922 -0.00084946 0.0072934 0.0023142 0.00058294
0.00039719 -0.0032863 -0.00027777 -0.0012942
0.033223 0.018938 -0.1796 0.34807 0.029597 -0.014681 0.0015613 -0.001807
-0.0023169 -0.002552 -0.001166 -0.003008
-0.00080624 0.0073473 0.029582 -0.014815 0.15443 0.29377 -0.00046434 -0.0015696
-0.0015469 -0.0010199 -0.00047266 -0.0011931
0.0022301 0.00065574 0.0015178 -0.0018314 -0.00047394 -0.0015658 -0.042474 0.2812
0.020947 0.016382 -0.0016445 0.0012772
0.00049518 -0.0032384 -0.0023718 -0.0025374 -0.0015588 -0.0010316 0.020998 0.016327
-0.075478 0.21506 0.014177 0.017738
-0.0002661 -0.0013697 -0.0012017 -0.0029514 -0.00048134 -0.0011985 -0.0016518 0.0012712
0.014144 0.017722 -0.14833 0.25806
1100000000 0.027188 0.30058 0.036504 -0.0037803 0.0035552 0.0038051 0.0023534 -0.0009138
-0.0022811 -0.002784 -0.0039847 -1.9077e-05
0.036458 -0.0037637 -0.13747 0.36792 0.015194 -0.027729 -9.2772e-05 -0.001708
-0.0034097 -0.00072724 -0.0037292 -0.00045962
0.0035237 0.0037603 0.015112 -0.027821 0.19998 0.27451 -0.0018122 0.00014082
-0.0016638 0.0005273 -0.0010726 -0.00067067
0.0023097 -0.00092747 -7.6369e-05 -0.0017164 -0.0018139 0.0001458 -0.0021058 0.28602
0.025182 0.0028518 -0.0021578 -0.00085633
-0.0023419 -0.0028341 -0.0034446 -0.00076047 -0.0016544 0.00052652 0.025205 0.0028122
-0.055802 0.22698 0.019623 0.007862
-0.0040034 6.3721e-05 -0.0037273 -0.00046279 -0.0010739 -0.00067852 -0.0021569 -0.00080428
0.019558 0.0077892 -0.10449 0.29133
1160000000 0.079311 0.29715 0.024432 -0.020479 0.0032683 -0.00098672 -8.3935e-05 -0.0022929
-0.0038093 -0.00073199 -0.0012405 0.0039919
0.02439 -0.020458 -0.091953 0.37233 -0.0037011 -0.0287 -0.0015404 -0.0015396
-0.0024603 0.0024644 -0.0016279 0.0018985
0.0032846 -0.00096165 -0.0037938 -0.028724 0.24458 0.24437 -0.00083622 0.0015907
-0.00058769 0.0015776 -0.0010589 0.00040095
-0.00013011 -0.0023323 -0.0015291 -0.0015582 -0.00083414 0.0015869 0.039146 0.28193
0.020748 -0.012288 -0.0040238 0.0046536
-0.0037692 -0.00064815 -0.0024545 0.0024669 -0.00058767 0.0015807 0.020742 -0.012313
-0.019206 0.23442 0.017974 -0.0013152
-0.0012478 0.0041217 -0.0016137 0.0019204 -0.0010531 0.0004008 -0.0040713 0.004569
0.017998 -0.0013241 -0.054948 0.29576
1220000000 0.12253 0.28637 0.01136 -0.030142 -0.0014089 -0.0016124 6.7714e-05 -0.00077019
-0.0024398 0.002142 0.0011555 0.0020759
0.011346 -0.030099 -0.049035 0.38556 -0.016773 -0.021054 -0.0025208 0.00046898
-0.00016423 0.0029133 -0.00086541 0.0019399
-0.00144 -0.0015838 -0.016868 -0.020998 0.28366 0.20528 0.00067305 0.0016092
0.00051201 0.0011355 0.00010817 0.0006323
8.5116e-05 -0.00073957 -0.002508 0.00048676 0.00066903 0.0016109 0.077974 0.27162
0.0096742 -0.018555 0.0017415 0.0012591
-0.002477 0.0021602 -0.00011793 0.0029311 0.00052284 0.0011464 0.0096572 -0.01857
0.0059615 0.23991 0.012987 -0.012888
0.0011542 0.0020112 -0.00085839 0.0019386 0.00011324 0.00063053 0.0017134 0.0012894
0.012966 -0.012888 -0.02609 0.31377
1280000000 0.17308 0.26763 -0.0074552 -0.02892 -0.0020913 0.0017962 -0.00074573 -0.0020458
-0.00076804 0.0030286 0.002418 0.0013075
-0.0074376 -0.028905 -0.0026619 0.37812 -0.023666 -0.0081921 -0.0010438 0.001328
0.0016525 0.0017453 0.00050679 0.0020507
-0.0020878 0.0018118 -0.023739 -0.0081037 0.31519 0.16276 0.0014498 3.6481e-05
0.0010374 0.0002633 0.00014551 0.00036843
-0.00077793 -0.0020518 -0.0010476 0.0013347 0.001457 3.9117e-05 0.11485 0.25442
-0.00028879 -0.020221 -0.00089705 8.785e-05
-0.0007314 0.0030708 0.0016585 0.0017273 0.001046 0.00025262 -0.00032558 -0.020232
0.042503 0.24245 0.0024969 -0.015043
0.002435 0.0013491 0.00053189 0.0020635 0.00013899 0.00036254 -0.00083241 9.1531e-05
0.0025016 -0.015042 0.022066 0.31868
1340000000 0.21082 0.23344 -0.017146 -0.019501 0.00019006 0.0042126 -0.0016409 -0.00086971
0.0014223 0.0024686 0.0018439 -0.0013202
-0.017102 -0.019501 0.036701 0.37035 -0.020963 0.0043168 -0.00031908 0.0020688
0.001786 0.0007905 0.0011249 0.00083326
0.00019718 0.0042039 -0.020966 0.0044345 0.33879 0.11376 0.0010628 -0.00082575
0.00064654 -0.00055406 0.0002302 0.00032419
-0.0016235 -0.00086322 -0.00031986 0.0020517 0.0010655 -0.00083392 0.14672 0.23167
-0.0097725 -0.017071 0.00058459 0.000834
0.0014083 0.0024871 0.0017993 0.00079713 0.00064478 -0.00055855 -0.0098087 -0.017048
0.072842 0.23426 -0.0040698 -0.013517
0.0018395 -0.0013589 0.0011436 0.00084823 0.00023342 0.00033647 0.00053954 0.00084291
-0.0040819 -0.013536 0.060842 0.31521
1400000000 0.2439 0.19682 -0.02362 -0.008229 0.0045699 0.003266 -0.0021853 0.00044043
0.0023609 0.00093021 0.00037998 -0.001411
-0.023583 -0.0082321 0.073522 0.35876 -0.01438 0.012164 0.0012829 0.0014848
0.0013645 -0.00056746 0.0011439 0.00023995
0.0046032 0.0032318 -0.014356 0.012232 0.35195 0.059571 0.00015917 -0.0015229
0.00018185 -0.00035023 0.00031448 0.0002481
-0.0021911 0.00045078 0.0012859 0.001495 0.00016321 -0.0015207 0.17383 0.20245
-0.015836 -0.010081 -0.0010575 0.00023769
0.0023699 0.00095352 0.0013685 -0.00058745 0.00018278 -0.00035616 -0.015867 -0.010036
0.10482 0.22806 -0.010049 -0.0085441
0.0003795 -0.0013889 0.0011412 0.00021653 0.00031735 0.00023232 -0.0010705 0.00024978
-0.010034 -0.0085305 0.1053 0.30706
1460000000 0.26809 0.15376 -0.020643 0.0043637 0.0051075 -0.0014218 -0.0017688 0.001631
0.0020945 -0.00030729 -0.00014525 -0.00084344
-0.020619 0.0043487 0.1089 0.33786 -0.0057291 0.014963 0.0018605 0.0003624
0.0010448 -0.0013814 0.0013321 -0.00054824
0.0050929 -0.0014305 -0.0056535 0.015001 0.3589 0.0039737 -0.0010515 -0.0013946
0.00022513 -0.00025061 0.00062911 -0.00030491
-0.0017459 0.0016871 0.0018662 0.0003376 -0.0010526 -0.0013943 0.19917 0.17363
-0.017017 -0.0030407 -0.00047782 0.0025406
0.0020545 -0.00033451 0.0010455 -0.001388 0.00021852 -0.00024918 -0.017021 -0.0030063
0.13462 0.21242 -0.011762 -0.0027315
-0.00012161 -0.00084827 0.0013244 -0.00054717 0.00064065 -0.00032028 -0.00045862 0.0025542
-0.011742 -0.0027239 0.14043 0.28728
1520000000 0.28034 0.11184 -0.015288 0.009962 0.0032366 -0.0036653 8.6023e-05 0.0027077
0.0020851 -0.0016784 -0.0010297 -0.00036019
-0.015281 0.0099505 0.14256 0.32355 0.0017371 0.012503 0.0018941 -0.00079561
0.00011973 -0.0011727 0.00041915 -0.00089795
0.0032058 -0.0037316 0.0017944 0.012508 0.35048 -0.054684 -0.0010948 -0.00047793
0.00046798 -0.00082357 0.00013422 -9.5925e-05
7.8226e-05 0.00268 0.0018873 -0.00078627 -0.0010963 -0.00047785 0.22039 0.13553
-0.01629 0.0031408 0.0017348 0.0021513
0.0020939 -0.0016896 0.00011378 -0.0011861 0.00046802 -0.00083448 -0.016302 0.0031904
0.16152 0.19707 -0.011378 0.0013858
-0.0010686 -0.00031502 0.00044559 -0.00093963 0.0001447 -9.7791e-05 0.0017451 0.0021396
-0.011365 0.0013853 0.17382 0.26877
1580000000 0.29053 0.067274 -0.008728 0.013618 -0.00089809 -0.0043371 0.0015519 0.0020801
1.2636e-05 -0.0020885 -0.00029152 0.00045379
-0.0087347 0.013599 0.17026 0.30036 0.0050679 0.0076954 0.0006535 -0.0017508
-0.000685 -0.0012043 -0.00014334 -0.00073693
-0.00090401 -0.0043506 0.0051008 0.0076738 0.32851 -0.11095 -0.0017272 0.00050716
-0.00038777 -0.0011701 0.00026399 -0.00058376
0.0015569 0.0020973 0.00065156 -0.0017723 -0.0017233 0.00050326 0.23298 0.098428
-0.012688 0.008478 0.0024734 0.00067065
8.1095e-07 -0.0020994 -0.00070881 -0.0011966 -0.00038149 -0.0011681 -0.012656 0.0085205
0.18507 0.17946 -0.0091578 0.0070742
-0.0002869 0.00045028 -0.000189 -0.00072964 0.00026061 -0.00059319 0.002455 0.00066608
-0.0091857 0.0070755 0.20797 0.24431
1640000000 0.29411 0.025432 -0.0017837 0.012652 -0.0024732 -0.0023091 0.0029242 0.001121
-0.00046386 -0.0017647 -0.00034112 0.0004007
-0.0018049 0.012639 0.2015 0.2753 0.0055557 0.0029599 -0.00067304 -0.0019898
-0.001094 -0.00032342 -0.00038777 -0.00074003
-0.002471 -0.0022821 0.0055873 0.0029271 0.29918 -0.1609 -0.00076237 0.0016122
-0.00088739 -0.0008949 -0.00010302 -0.00047077
0.0029542 0.0010659 -0.00068361 -0.0019834 -0.00076589 0.0016089 0.24526 0.050646
-0.0082745 0.010407 0.0025527 -0.0010947
-0.00049561 -0.0017502 -0.0010961 -0.00032438 -0.00087455 -0.00088504 -0.0082419 0.010432
0.20742 0.15344 -0.004578 0.0091376
-0.00038189 0.00039187 -0.00038 -0.00074856 -0.00010877 -0.00046848 0.0025629 -0.0010827
-0.0045484 0.0091494 0.23498 0.21293
1700000000 0.2865 -0.019483 0.0019627 0.01007 -0.0031337 0.00029343 0.0032913 -0.0015052
-0.002066 -0.00090419 0.00047762 0.00048184
0.0019431 0.01005 0.2191 0.24462 0.0032527 0.00017871 -0.0016261 -0.0006717
-0.00086629 0.00019908 -0.00082339 -0.00051515
-0.003173 0.00029715 0.00326 0.0001656 0.2535 -0.19942 0.00047883 0.0016934
-0.0020082 -0.00015323 -0.00037567 -0.00084306
0.0032099 -0.0014814 -0.0016153 -0.00066382 0.0004877 0.0017032 0.24175 0.0031399
-0.0046336 0.011307 0.0013931 -0.0020273
-0.0020557 -0.00087362 -0.00086573 0.00021136 -0.002009 -0.0001547 -0.0046086 0.011326
0.22444 0.13264 -0.00016577 0.0091761
0.00051775 0.00048611 -0.00083565 -0.00049967 -0.00036072 -0.00082351 0.001408 -0.0020687
-0.00017158 0.0091652 0.2523 0.17997
1760000000 0.27603 -0.068075 0.0046073 0.0066408 -0.0018068 0.00079902 0.0012341 -0.0036829
-0.0015399 0.00045365 0.00025228 -0.00050926
0.0045969 0.0066401 0.24716 0.20546 0.00087738 -0.0014249 -0.0013673 0.00021165
-0.00085643 0.0010528 -0.00052719 0.00026229
-0.0017863 0.0008089 0.00086635 -0.0014257 0.20467 -0.23063 0.0014288 0.0011063
-0.001068 0.0014262 -0.001183 -0.00065397
0.0012487 -0.0037173 -0.001369 0.00022366 0.0014298 0.0010915 0.23547 -0.045884
-0.00067565 0.01063 -6.3766e-05 -0.0023352
-0.0015424 0.00046174 -0.00084588 0.0010592 -0.0010618 0.0014274 -0.00064107 0.010629
0.23939 0.098934 0.0037005 0.0068867
0.00024983 -0.00054308 -0.00051459 0.00025109 -0.0012131 -0.0006564 -7.3331e-05 -0.0023168
0.0037312 0.0069139 0.26664 0.14305
1820000000 0.25116 -0.10634 0.0049787 0.0028627 0.00015163 0.0020037 -0.0011396 -0.003149
-0.0013827 0.0012159 -3.8032e-05 -0.00021125
0.0049813 0.0028591 0.25745 0.17474 -0.001162 0.00014713 -0.0013282 0.0011085
0.00017091 0.0011877 -0.00066099 0.00033299
0.00017145 0.0019853 -0.001159 0.00017114 0.15332 -0.24431 0.0017629 0.00027401
-0.0001515 0.002383 -0.0016908 0.0001743
-0.0011716 -0.0031129 -0.0013009 0.0011313 0.0017565 0.00028312 0.2072 -0.093407
0.0017782 0.0088929 -0.0016495 -0.0015516
-0.0013696 0.001261 0.00018137 0.0011899 -0.00013998 0.0023846 0.0018008 0.0088887
0.2554 0.068818 0.0045354 0.0034988
-3.3774e-05 -0.0002084 -0.00067152 0.00033874 -0.0016694 0.00018115 -0.0016482 -0.001541
0.004537 0.0034962 0.27031 0.10685
1880000000 0.21574 -0.14586 0.0026951 0.00029891 -0.00068824 0.0019135 -0.0031313 -0.0022039
-0.00017209 0.0020041 0.00025751 -0.00063674
0.0026798 0.00030425 0.26251 0.12927 -0.0030622 0.0024206 -0.00017081 0.0017125
0.00068991 0.00098126 -5.5499e-06 0.00098368
-0.00069851 0.0019828 -0.0030675 0.0024525 0.10133 -0.25068 0.0014866 -0.0012061
0.0015653 0.0018531 -0.0011379 0.0015297
-0.003137 -0.0021392 -0.00017229 0.001709 0.001502 -0.0011938 0.16946 -0.13359
0.0032282 0.0060845 -0.0019848 0.00024143
-0.00015039 0.0019946 0.00070911 0.00098543 0.0015662 0.0018561 0.003249 0.0060766
0.25911 0.03813 0.0046685 0.0015042
0.00031142 -0.0006799 2.4324e-05 0.0009858 -0.0011343 0.0015151 -0.0019999 0.00024792
0.0046665 0.0014983 0.27119 0.074241
1940000000 0.1773 -0.17244 0.00039032 -0.0015141 0.0012045 0.0019415 -0.0037 0.0006327
0.0015629 0.0013045 -0.00066921 -0.00070124
0.000387 -0.0015308 0.26498 0.096614 -0.0013055 0.0050314 0.0010183 0.0012496
0.0016188 0.00020992 0.00081238 0.00031426
0.0012288 0.0018887 -0.0012649 0.0050212 0.059346 -0.2421 3.5019e-05 -0.0020508
0.0023387 0.00025593 0.00022213 0.0017535
-0.0036875 0.00059712 0.0010229 0.0012487 2.4205e-05 -0.0020535 0.11913 -0.16761
0.0028525 0.0039855 -0.0013701 0.001179
0.0015718 0.0013111 0.0016282 0.00020503 0.0023362 0.00024309 0.0028662 0.0039868
0.26282 -0.0011164 0.0035776 -0.0018305
-0.00073128 -0.00066159 0.00078579 0.00031075 0.00023803 0.0017759 -0.0013592 0.0011425
0.0035847 -0.0018236 0.26241 0.037811
2000000000 0.13001 -0.18652 -0.0034286 0.00039982 0.0027961 0.0015572 -0.0020967 0.003621
0.0014774 0.00018812 -0.00078958 0.00056638
-0.0034414 0.00039353 0.25062 0.060703 -0.00037039 0.0067491 0.0015024 0.00038917
0.00096948 -0.001142 0.00043221 0.0001074
0.0027877 0.0015726 -0.00033814 0.0067628 0.017463 -0.22758 -0.0013264 -0.00097924
0.0019685 -0.0012738 0.0017315 0.0015814
-0.002112 0.0036089 0.0014786 0.00036835 -0.0013133 -0.00098789 0.064481 -0.17972
0.001128 0.0028443 -2.8318e-05 0.0018706
0.0015157 0.00016506 0.00097125 -0.0011586 0.001957 -0.0012883 0.0011534 0.0028462
0.25708 -0.034644 0.00047011 -0.0025689
-0.00069288 0.00062832 0.00044612 0.00011378 0.0017597 0.001595 -1.5722e-05 0.00194
0.00048573 -0.0025591 0.24929 0.010449
2060000000 0.084272 -0.19315 -0.0046138 0.0027161 0.0030749 -0.00043283 0.00067075 0.0030774
0.0016057 -0.0011366 -0.00010405 0.00089197
-0.0046304 0.0027099 0.23835 0.031833 0.004134 0.0079258 0.0010916 -0.00054215
0.00048793 -0.0012067 0.00067346 -0.00013617
0.0030217 -0.00046213 0.0041833 0.0078682 -0.013901 -0.2089 -0.0012762 0.0003213
0.00035624 -0.0022994 0.0031283 0.00028653
0.00070509 0.0030569 0.0010921 -0.00055608 -0.00128 0.00030955 0.012701 -0.178
1.8428e-05 0.0034524 0.0010271 0.0010668
0.0015701 -0.0011393 0.00046521 -0.0012244 0.00036238 -0.0022883 -6.752e-06 0.0034673
0.24275 -0.073405 -0.0011028 -0.0032173
-0.00016231 0.00089703 0.00064803 -0.00016083 0.0031234 0.00028 0.0010743 0.0010132
-0.0011216 -0.0032518 0.23617 -0.014071
2120000000 0.038342 -0.18473 -0.0038615 0.006369 0.0025338 -0.0026008 0.0026678 0.0020129
0.00033071 -0.0019161 0.00094187 9.2632e-05
-0.0038828 0.0063767 0.21662 0.006998 0.0064551 0.0043234 0.0012325 -0.001351
-0.00099026 -0.0018124 6.8064e-05 -0.00094841
0.0024759 -0.0025538 0.0065275 0.0042897 -0.042289 -0.19298 -0.00055346 0.00080977
-0.0017539 -0.0014667 0.00047567 -0.0021289
0.0027185 0.0018937 0.0011971 -0.0013782 -0.00053695 0.00080532 -0.039406 -0.16208
-0.00074935 0.0047099 0.0016381 0.00095509
0.00030945 -0.0019136 -0.0010053 -0.001818 -0.0017325 -0.0014787 -0.00070024 0.0047206
0.22469 -0.10913 -0.0047845 -0.0014489
0.00096313 0.00012593 8.0694e-05 -0.00095428 0.00047349 -0.0021162 0.0015892 0.00096359
-0.0047721 -0.001454 0.21509 -0.030045
2180000000 -0.0012094 -0.17072 -0.0023904 0.009716 0.0006229 -0.0022777 0.0029408 -0.00043546
-8.9767e-05 -0.0011989 0.0013539 0.00021033
-0.0023867 0.0097246 0.19694 -0.010628 0.007446 0.0038176 -0.00085797 -0.0018509
-0.0017873 0.00053098 0.00015656 0.00015824
0.00060481 -0.0022781 0.0074786 0.0037887 -0.062997 -0.16867 0.00061478 0.0011068
-0.0010202 0.0001022 0.00029867 -0.0019874
0.0028888 -0.00033576 -0.00082715 -0.0018019 0.00062121 0.0011324 -0.076822 -0.13547
0.00026474 0.0068654 0.0015533 -0.00026435
-0.00016531 -0.0012003 -0.0017859 0.00054972 -0.0010449 0.00011961 0.00028847 0.0068305
0.19637 -0.13954 -0.0050294 0.001859
0.0013466 6.3871e-05 0.00013389 0.0001434 0.00031438 -0.0020315 0.0016359 -0.00021268
-0.0050261 0.0018525 0.1997 -0.044785
2240000000 -0.029933 -0.14636 0.0021038 0.011311 -0.0003584 -0.0028014 0.0017999 -0.0017865
-0.0020854 -0.00037238 0.00054384 -0.0017592
0.0020967 0.011281 0.17707 -0.016768 0.0081966 0.00029568 -0.00091073 -0.00020629
-0.00062239 0.00092236 -0.00091752 -0.00073276
-0.00040271 -0.0028363 0.0082104 0.00024783 -0.080081 -0.14483 0.0013132 -0.0013453
-0.0011238 0.00028116 -0.0023363 -0.0015817
0.0019448 -0.0019017 -0.00088553 -0.00031987 0.0012783 -0.0013607 -0.11118 -0.10641
0.0017444 0.0084935 0.0015266 -0.00068197
-0.0020592 -0.00032497 -0.00063608 0.00090896 -0.0011037 0.00026231 0.0017533 0.008538
0.16501 -0.15823 -0.004456 0.0047028
0.00047982 -0.0016448 -0.00094058 -0.00067052 -0.0023439 -0.0015365 0.0014995 -0.00073316
-0.004445 0.0046856 0.17719 -0.055752
2300000000 -0.057126 -0.11893 0.0077612 0.0093814 -0.001086 -0.0020484 -0.00031194 -0.0011551
-0.0011462 0.0010296 -0.0011157 -0.00057294
0.0077475 0.0093934 0.15575 -0.025488 0.0084449 -0.0017831 -0.0010805 0.00071056
-0.00051302 0.0014761 -0.00021634 0.0010654
-0.0010843 -0.0021518 0.0084156 -0.0018878 -0.093543 -0.12135 -0.00018195 -0.0012412
9.476e-05 0.0018376 -0.0019306 0.00096853
-0.00038393 -0.0011685 -0.0010211 0.00078424 -0.00017992 -0.0012537 -0.13299 -0.069741
0.0048227 0.0088288 0.00049697 -0.0016648
-0.001138 0.0010046 -0.00049408 0.0014809 8.3741e-05 0.0018671 0.0049456 0.0087783
0.12604 -0.17882 -0.0028973 0.007212
-0.0010232 -0.00064457 -0.00019523 0.0010115 -0.0019062 0.00093971 0.0004763 -0.0016713
-0.0029064 0.0072322 0.16058 -0.056977
2360000000 -0.073487 -0.087321 0.010699 0.0083011 -0.0012238 -0.0018469 -0.0011289 -0.00097529
-0.0002436 0.0012498 -0.0014074 -0.00034851
0.010688 0.0082892 0.14683 -0.025111 0.0079713 -0.0046451 -0.00071799 0.0010982
0.0017318 0.00057749 0.00019374 1.4931e-05
-0.0011986 -0.0018636 0.0079907 -0.0046978 -0.10314 -0.098983 -0.0023299 -0.00095653
0.0013146 -2.7841e-05 -0.00082597 0.0017164
-0.0011368 -0.0010613 -0.00070537 0.0010074 -0.0023252 -0.00094238 -0.1498 -0.036463
0.0081862 0.0082947 0.00099246 -0.0017346
-0.00023827 0.0012512 0.0017595 0.00053089 0.0013137 -3.6949e-05 0.0082083 0.0082488
0.094742 -0.18043 0.00033053 0.0080496
-0.0014417 -0.00028246 0.00020719 8.8009e-05 -0.00079265 0.0017273 0.00099134 -0.0017086
0.00036865 0.0080479 0.13887 -0.060616
2420000000 -0.08154 -0.059288 0.014262 0.0030143 -0.003111 -0.0014754 -0.0010792 0.00011129
0.0014735 0.00095706 -0.0013814 0.0014974
0.014255 0.0030335 0.12919 -0.025778 0.004887 -0.0065078 0.0012483 0.0010209
0.0008253 -0.0013857 -0.00012543 -0.0001668
-0.0031275 -0.0014428 0.0048173 -0.0065432 -0.1164 -0.078228 -0.0017661 0.0012813
-0.00033085 -0.00052441 0.00036185 0.0024954
-0.0011776 0.00012639 0.0012884 0.0010047 -0.0017563 0.001257 -0.1591 0.0077673
0.011489 0.0064866 -0.00013967 -0.0024035
0.0014362 0.00090226 0.0008185 -0.0014039 -0.00033579 -0.00055448 0.011501 0.0065671
0.055398 -0.17985 0.0017637 0.0087156
-0.0013331 0.0014683 -0.00010331 -0.00021187 0.00035883 0.0024918 -0.00017446 -0.0024537
0.001716 0.0086957 0.12066 -0.056379
2480000000 -0.081995 -0.028195 0.014194 -0.0027447 -0.0018662 -0.00016364 -0.00092168 0.0013724
0.0014308 -0.00055233 0.000267 0.0015867
0.014179 -0.0027211 0.13091 -0.025877 0.0030834 -0.0087588 0.0012524 0.00014168
-0.00050521 -0.00086391 4.6652e-05 -0.00041554
-0.0018284 -0.00017802 0.0030168 -0.0088012 -0.11948 -0.057581 -0.00075474 0.0027532
-0.00042007 -0.0008504 0.0016896 0.00087604
-0.00082537 0.0013577 0.0012871 8.3414e-05 -0.00076585 0.0027495 -0.16078 0.045636
0.014893 0.0010646 -0.0011816 -0.0027527
0.0014096 -0.00053242 -0.00052093 -0.00089575 -0.00043704 -0.00085392 0.014978 0.00094791
0.021785 -0.17245 0.0052416 0.0072931
0.00026025 0.0014977 5.8083e-05 -0.00037552 0.0017217 0.00085378 -0.0012409 -0.0026903
0.0052429 0.0073195 0.10192 -0.052515
2540000000 -0.086315 -0.0010466 0.011641 -0.0067257 -0.0026591 0.00091119 0.0004333 0.0012257
-0.00010337 -0.0016509 0.0009096 0.0016789
0.011635 -0.0067175 0.11802 -0.01755 -0.0010365 -0.0079054 0.00081004 -0.0014773
-0.0016982 3.57e-05 -0.00057879 0.00015716
-0.0026638 0.0010223 -0.0010914 -0.0079059 -0.12595 -0.034215 0.0016921 0.0025691
-0.0011118 6.4372e-05 0.0019198 -0.00070344
0.00044218 0.0011 0.000794 -0.0014762 0.0016849 0.002554 -0.15922 0.085901
0.014768 -0.0041524 -0.0023921 -0.002283
-7.9035e-05 -0.0017295 -0.0016701 6.1776e-05 -0.001117 5.3447e-05 0.01465 -0.0041828
-0.0069 -0.15807 0.0076024 0.0053306
0.0010183 0.0017584 -0.0005472 0.00015502 0.0019056 -0.00070893 -0.0022536 -0.0023043
0.007662 0.0052896 0.08733 -0.039461
2600000000 -0.078614 0.024359 0.0081454 -0.010071 -0.0012355 0.0026729 0.00094927 -0.00026206
-0.0010144 -0.0010028 0.0017779 0.00051549
0.0081537 -0.010025 0.1125 -0.032954 -0.0031423 -0.0060373 -0.00045771 -0.00089618
-0.00021243 0.001576 -0.00028046 0.00060531
-0.001329 0.0027023 -0.0031787 -0.0060184 -0.13065 -0.0092054 0.0029397 0.00020745
-4.5915e-05 0.0013825 0.0013689 -0.0016293
0.0010105 -0.00018213 -0.00045929 -0.00091664 0.0029372 0.0002114 -0.14326 0.12097
0.012294 -0.008791 -0.0032468 0.00016799
-0.0010342 -0.00095549 -0.00020368 0.0015681 -6.0624e-05 0.001396 0.012298 -0.0087802
-0.041394 -0.13883 0.0088284 0.0049593
0.0017894 0.00042625 -0.00028755 0.00059668 0.0013898 -0.0016134 -0.0033109 0.00012393
0.0087619 0.0049771 0.078961 -0.025528
2660000000 -0.072012 0.049978 0.0043123 -0.011694 -0.00033235 0.0011506 0.000219 -0.00025681
-0.0023655 3.0822e-05 0.00145 -0.00097483
0.0042831 -0.011674 0.12021 -0.028682 -0.0043917 -0.0046891 -0.0013529 -0.000452
0.00019909 0.0017694 0.00025996 0.0008792
-0.00030938 0.0011597 -0.0044267 -0.0046503 -0.12978 0.011632 0.0020829 -0.0014553
0.00042771 0.00044743 -0.00097085 -0.0018252
0.00015991 -0.00043205 -0.0013462 -0.00044872 0.0020682 -0.0014597 -0.12262 0.15189
0.0076744 -0.011826 -0.0022088 0.0012627
-0.0024037 5.8484e-05 0.00024473 0.0017674 0.00042142 0.00040654 0.0076658 -0.011935
-0.063134 -0.11935 0.010174 0.0013798
0.0015303 -0.00098355 0.00027043 0.0008796 -0.0009646 -0.0018259 -0.0021693 0.0013601
0.010236 0.0013396 0.075008 -0.0061503
2720000000 -0.060708 0.068165 7.172e-05 -0.01172 -0.00015113 0.0030823 -0.00032505 -0.00017429
-0.002401 0.0019771 0.00030425 -0.0016515
6.7194e-05 -0.01172 0.10565 -0.032068 -0.0050451 -0.0014179 -0.0016909 0.00052878
0.0018563 0.00049127 0.00088753 -8.588e-06
-0.00015734 0.0030602 -0.0050704 -0.0013631 -0.12416 0.041228 0.00044491 -0.0027499
0.00016098 0.0001931 -0.0013508 0.00056062
-0.00034092 -1.3363e-05 -0.0016853 0.00055278 0.00044867 -0.0027509 -0.088927 0.18135
0.003348 -0.012996 -0.001832 0.0024125
-0.0024105 0.0020137 0.0018447 0.00049353 0.00021359 0.00017587 0.003256 -0.012982
-0.082307 -0.087075 0.011524 -0.00062224
0.00026356 -0.0017052 0.00086887 -4.5399e-05 -0.0013671 0.00057703 -0.0017436 0.0023095
0.011495 -0.00063976 0.07892 0.012653
2780000000 -0.046588 0.086881 -0.0044458 -0.01047 1.2786e-05 0.001345 0.00051657 -0.0002834
0.0011354 0.0029484 -0.00067624 -0.0018195
-0.0044239 -0.01047 0.10414 -0.044017 -0.0039227 -0.00011496 -0.00021404 0.001737
0.001722 -0.0010363 0.00012827 -0.00017164
8.1405e-05 0.00139 -0.003912 -8.4415e-05 -0.12117 0.072198 -0.001902 -0.001708
0.00021721 -0.00029387 -0.00065527 0.00062686
0.00061376 -0.00043351 -0.00025865 0.001691 -0.0018995 -0.0017164 -0.059475 0.20319
-0.002066 -0.013047 -0.00054062 0.0019951
0.0012561 0.0029256 0.0017086 -0.0010735 0.00016804 -0.00032211 -0.0020604 -0.012973
-0.097309 -0.054802 0.010398 -0.0058769
-0.0007396 -0.0017701 0.00014308 -0.00016161 -0.00066522 0.00059651 -0.00064945 0.0020809
0.010431 -0.0058492 0.082823 0.030605
2840000000 -0.030992 0.10171 -0.0075771 -0.0072871 0.0016641 0.0018866 -4.7668e-05 -0.00018307
0.0015302 0.0011031 -0.0016466 0.0004315
-0.0075896 -0.0072966 0.10264 -0.037614 -0.0035707 0.0011237 0.0005575 0.00094623
-5.124e-05 -0.0014941 2.7e-05 -7.9691e-05
0.0016787 0.0018851 -0.0035775 0.0011528 -0.11439 0.097574 -0.0016146 0.00021064
7.9311e-05 0.00026481 0.00095745 0.0011399
-0.00017159 -6.3222e-05 0.00061003 0.00096197 -0.0016263 0.00022029 -0.023266 0.2179
-0.0060003 -0.010517 0.00014472 0.00092268
0.0015284 0.0012315 -5.3513e-05 -0.0015007 0.00011474 0.00034035 -0.0060242 -0.010554
-0.10141 -0.023098 0.0085619 -0.007389
-0.0016608 0.00041651 -2.0727e-05 -8.5875e-05 0.00098494 0.0011077 0.0001661 0.00092758
0.0085482 -0.0074114 0.097255 0.045083
2900000000 -0.017211 0.12092 -0.0089707 -0.0030792 0.0017166 -2.8539e-05 0.00031895 -0.00062371
0.002316 -0.00098755 -0.00073676 -7.5501e-05
-0.008949 -0.0030503 0.083085 -0.045637 -0.0013184 0.0024749 0.0011306 0.00021697
-0.00042901 -0.0014368 -0.00023313 1.6329e-05
0.0016823 -9.2719e-05 -0.0013082 0.0025135 -0.097025 0.13072 -0.0012425 1.6957e-05
-0.00038377 -0.0006833 0.0016562 -0.00047761
0.00051901 -0.0005811 0.0011229 0.00020514 -0.0012386 1.93e-05 0.014 0.22056
-0.0086759 -0.0067643 0.00092152 0.0019587
0.0023237 -0.0010421 -0.00045028 -0.0014421 -0.00039616 -0.00073238 -0.0087456 -0.0067192
-0.099932 0.015287 0.006262 -0.010494
-0.00068659 -5.8033e-06 -0.00024246 2.3391e-05 0.0016812 -0.00043533 0.0009509 0.0017995
0.0062519 -0.010534 0.11087 0.050373
2960000000 0.0044837 0.13256 -0.0087534 0.0004776 0.00056308 0.0014499 -0.0004788 -0.00082994
-0.00020336 -0.0020711 -0.00080198 0.0004435
-0.0087694 0.00044114 0.092225 -0.045175 -0.00092469 0.0012311 0.0010372 -0.00022294
-0.0012391 -0.00071445 0.00045558 0.00037489
0.00061047 0.0014047 -0.00092093 0.001256 -0.077599 0.16094 -0.00040994 0.00075428
-0.00050318 0.00086364 -5.8055e-05 -0.0022619
-0.00058971 -0.00079528 0.0010165 -0.00021528 -0.00043763 0.00077685 0.056518 0.22731
-0.0098596 -0.0022096 0.0015591 0.0004238
-0.00020643 -0.0020345 -0.0012376 -0.00072636 -0.00050111 0.00091306 -0.0098264 -0.002087
-0.08898 0.047104 0.0013083 -0.011908
-0.00083387 0.00045602 0.0004765 0.0003944 -7.4677e-05 -0.0023105 0.0015421 0.00045788
0.0012964 -0.011959 0.13009 0.061152
3020000000 0.022316 0.14681 -0.0065036 0.0037233 0.0014577 -0.0003562 -0.0006641 -0.00010963
-0.00066758 0.00033321 -7.8363e-05 0.00059603
-0.0064961 0.0037317 0.080854 -0.033956 -0.00058869 0.00030516 0.00029834 -0.0010856
-0.0017644 0.00048964 0.00066344 -0.00022206
0.001424 -0.00040265 -0.00059707 0.0003056 -0.055904 0.18579 -0.00033291 0.00089785
0.00063545 0.00033286 -0.0005815 -0.0014797
-0.00068121 -7.1949e-05 0.00031849 -0.0010936 -0.00033816 0.00089678 0.094822 0.21949
-0.0087201 0.0013106 0.00055567 0.0004569
-0.00071169 0.00037809 -0.0017552 0.00050151 0.00069031 0.00029961 -0.0087742 0.0012998
-0.071534 0.07674 -0.0017933 -0.010903
-5.8593e-05 0.00063311 0.00062784 -0.00024044 -0.00061922 -0.0015081 0.00055228 0.00051109
-0.0017595 -0.010885 0.1494 0.058037
3080000000 0.049754 0.15622 -0.0045848 0.0060559 0.0014058 -0.00028717 -0.00082521 -1.7138e-05
-0.0006156 0.00023522 -7.385e-05 0.00052582
-0.0046362 0.0060347 0.07814 -0.028221 -0.00034805 0.00068099 -0.0002932 -0.00024912
-0.00031853 0.0011039 -7.7601e-05 -0.0005399
0.0014479 -0.00032304 -0.00030495 0.00068418 -0.018367 0.20708 -0.00064642 0.00030095
0.00077926 0.00039185 -0.0022555 -0.00076372
-0.000749 -9.4078e-05 -0.00030231 -0.00024258 -0.00067493 0.00027354 0.12834 0.21157
-0.0062814 0.0045108 0.0017841 0.00046274
-0.00062617 0.00023307 -0.00032526 0.0011355 0.00071521 0.00040339 -0.0062356 0.0045629
-0.04376 0.10877 -0.0067024 -0.008902
-0.00013261 0.00058328 -6.9252e-05 -0.00053659 -0.0022143 -0.00077747 0.0018212 0.00045576
-0.0067135 -0.0089359 0.16391 0.065628
3140000000 0.078404 0.15967 -0.0010543 0.0075539 0.0025494 -0.0013435 -0.0011678 0.00086184
0.0015251 0.00058472 0.00035462 -9.2199e-05
-0.0010518 0.0075708 0.073999 -0.030171 -0.00098382 0.00037411 0.00061914 -0.00010662
-7.9956e-05 0.00098453 0.00070048 -0.00043068
0.0025212 -0.001384 -0.0010118 0.00037058 0.024104 0.22659 0.00016171 0.0014093
0.0014989 -0.0010578 -0.0028417 0.0009493
-0.001288 0.0009871 0.00062859 -9.3739e-05 0.00019088 0.0014185 0.1633 0.18557
-0.0032478 0.0060715 0.00070767 -0.0012918
0.001498 0.00062045 -5.593e-05 0.00097192 0.0015615 -0.0010305 -0.003189 0.0060757
-0.026117 0.12896 -0.0084603 -0.0050702
0.00035355 -4.8932e-05 0.00067974 -0.00042974 -0.0028503 0.0009493 0.00070657 -0.0012516
-0.0084683 -0.0050423 0.18799 0.056758
3200000000 0.11047 0.17041 0.0040337 0.0063758 0.00082998 -0.0027413 -0.00039347 0.0018732
0.00048743 -0.0018045 0.00012998 0.00043567
0.0040368 0.0063966 0.084049 -0.028608 -0.0009077 0.00058153 -0.0002577 -0.00075961
0.00071283 0.0011489 -0.00044392 -0.001024
0.00080581 -0.0027861 -0.00087329 0.00062159 0.068182 0.23116 0.00098454 0.00070724
-0.00021691 -0.0023605 -0.0014946 0.0023688
-0.00030958 0.0018298 -0.00027664 -0.00079701 0.00097379 0.00070105 0.1832 0.16336
-0.00055988 0.0060766 0.00063938 -0.0012136
0.00048636 -0.00187 0.00071388 0.001156 -0.00031573 -0.0023101 -0.00052824 0.0060469
0.014271 0.14831 -0.0097729 -0.0014524
0.00023455 0.00038666 -0.0004519 -0.0010324 -0.0013701 0.0023716 0.00058616 -0.0012084
-0.0097223 -0.0014367 0.20367 0.055985
3260000000 0.14313 0.16188 0.0041487 0.0033729 -0.00077597 -0.0026051 0.001105 0.00079486
0.00019208 -0.0019693 -0.00012283 4.7716e-05
0.0041619 0.0033663 0.092314 -0.031867 -0.0015849 0.0022182 -0.00019556 -0.00021008
0.00086338 -0.00062776 -0.0010015 0.0002764
-0.00089719 -0.0025921 -0.0016111 0.0022454 0.11899 0.22718 0.00047833 -0.00011161
-0.0011443 -0.001241 0.00042471 0.0019065
0.0010264 0.00093286 -0.00018714 -0.00023019 0.00050264 -0.00012311 0.21074 0.12563
0.0023406 0.0053337 -0.00084766 -0.0018027
0.00019089 -0.0018484 0.00084157 -0.00063534 -0.0011396 -0.0012029 0.0023867 0.0053448
0.041428 0.15732 -0.0071963 0.0040559
-0.00014303 1.7999e-05 -0.00098057 0.0003009 0.00048686 0.0018961 -0.00084137 -0.0017588
-0.0071706 0.004096 0.23364 0.045519
3320000000 0.17339 0.15583 0.0072958 0.0012502 -0.00039854 -0.0018109 0.00095543 0.00041613
-0.0017437 -0.0012262 0.00035682 0.00012784
0.007277 0.0012147 0.098928 -0.028327 0.0010154 0.0024219 -0.00023832 -0.00064957
-0.00017904 -0.00023624 -0.00057085 0.00030496
-0.00047603 -0.0017923 0.0010724 0.0024072 0.16625 0.21769 0.00026299 -0.00012741
-0.0012874 -2.4737e-05 0.00037462 0.00097684
0.0009236 0.00021283 -0.00022038 -0.00064107 0.00029229 -0.00014009 0.21914 0.095733
0.0033527 0.0033936 -0.00073004 9.6202e-05
-0.0016895 -0.0013498 -0.00020161 -0.00022543 -0.0013224 -5.1564e-05 0.0034304 0.0033263
0.073943 0.15843 -0.003835 0.0046821
0.0003398 0.00012253 -0.00062574 0.00030845 0.00037964 0.0010099 -0.00067564 9.1776e-05
-0.0038698 0.004642 0.24907 0.032538
3380000000 0.20902 0.13882 0.0056502 -0.0021552 -0.00091588 0.00067272 0.001121 0.00021125
-0.00139 0.0006794 8.6118e-05 0.00011016
0.0056898 -0.0021342 0.10967 -0.035784 0.00039986 0.0025285 -0.0012002 -0.0006431
-8.2393e-05 0.00010291 -0.00071945 0.00041716
-0.0010408 0.00061863 0.00042571 0.0025297 0.20768 0.19557 0.00089093 -0.000312
-0.0016039 0.00092429 0.00055494 0.0013969
0.0011915 0.00031882 -0.0012006 -0.00062984 0.00086466 -0.0003076 0.2336 0.06348
0.0054591 0.0032533 -0.00022019 0.00028245
-0.0014349 0.00074214 -9.8743e-05 5.9479e-05 -0.0015953 0.00097456 0.0054247 0.0032812
0.11759 0.14951 -0.00086639 0.0062894
-2.2543e-05 8.6594e-05 -0.00068859 0.00042365 0.00054768 0.0014343 -0.0003185 0.00030594
-0.00089727 0.0063311 0.27902 0.014015
3440000000 0.24033 0.11667 0.0045985 -0.0039548 -0.00075064 -0.0017747 0.00099909 -9.7962e-05
-0.0014524 0.0017347 0.0008166 0.00016892
0.0045776 -0.0039672 0.10351 -0.041314 0.0030823 0.0019374 -0.0010453 0.0011468
6.4548e-05 0.00032548 0.00021362 0.0010065
-0.00073561 -0.0017369 0.0030562 0.0018817 0.24612 0.16672 -0.00024185 -0.00024158
0.0003082 0.0014238 0.0013682 0.00080844
0.00078688 -0.00020454 -0.001006 0.0011501 -0.00024855 -0.00020989 0.23551 0.030711
0.0067645 -4.7841e-05 -0.00047268 -6.0459e-05
-0.0013463 0.0017269 3.8426e-05 0.00034795 0.00035661 0.0014672 0.0067587 -8.8937e-05
0.1473 0.13895 0.0032911 0.0040651
0.00088751 6.1421e-05 0.00019331 0.00099728 0.0012935 0.00084237 -0.00050555 5.0993e-05
0.0033244 0.0040327 0.29505 -0.015755
3500000000 0.27232 0.0846 0.002443 -0.0048444 -0.0015527 0.0015189 0.0010555 -0.0009005
-0.0008928 0.0012207 0.00072727 -0.00093447
0.0024757 -0.004819 0.11577 -0.064929 0.003118 0.00089577 -0.00046273 0.00067872
0.00044785 9.5998e-06 -1.2274e-06 0.00027066
-0.0014748 0.001481 0.0031605 0.00088563 0.27495 0.13298 8.419e-05 -0.00015209
-0.00013368 0.00070579 0.0017278 -9.2731e-05
0.0011974 -0.00074299 -0.00056414 0.00068065 6.2091e-05 -0.00016259 0.23945 0.0035473
0.0068135 -0.0025911 0.00020102 4.3083e-05
-0.0010024 0.0010746 0.00049256 3.0352e-05 -0.00023757 0.00079238 0.0068259 -0.0026029
0.19286 0.11114 0.0030468 0.0013931
0.00066277 -0.00091499 1.5128e-06 0.00024543 0.0018168 -0.00020432 0.00024599 6.7765e-07
0.0030133 0.0012453 0.31511 -0.042868
3560000000 0.29083 0.050353 0.00039151 -0.0061774 -0.00021679 -0.00057235 0.00054649 8.7234e-05
0.001582 0.0016626 9.0119e-05 -0.0010376
0.00039423 -0.0061705 0.10986 -0.070224 0.0058105 -0.00099756 0.00030479 0.00069601
0.00061589 -0.00014294 0.00020098 0.00038018
-0.00011939 -0.00065914 0.0057793 -0.0010608 0.3025 0.090359 -0.00032984 -0.00014947
0.00069425 0.00041816 0.0013649 -0.00091906
0.00054487 6.5517e-05 0.00036374 0.00066228 -0.00029713 -0.00014624 0.22986 -0.032617
0.0061894 -0.0053723 -0.00064891 -0.0006358
0.001529 0.0017668 0.00060171 -0.0001394 0.00077616 0.00038515 0.0061073 -0.0054137
0.21419 0.097008 0.0033432 -0.00099113
2.7073e-05 -0.0012066 0.00018865 0.00034872 0.0014182 -0.00093877 -0.00066864 -0.00064296
0.0034251 -0.0009837 0.32699 -0.083
3620000000 0.30674 0.012213 -0.0013274 -0.0038076 -0.0017393 -0.00017527 0.00038467 -0.0019212
-0.00014659 0.00080225 -0.00083806 -0.00095381
-0.0013492 -0.0038449 0.11061 -0.099784 0.0033554 -0.0039512 0.00038439 0.00047775
-0.00021316 -0.00090881 0.00059939 0.00044222
-0.0018087 -8.4662e-05 0.0033449 -0.0039853 0.31591 0.046359 9.2239e-05 -0.00079046
-0.00019428 0.00030871 0.00095443 -0.00093928
0.00027534 -0.001893 0.00030369 0.00050615 5.7565e-05 -0.000788 0.21918 -0.062873
0.0017066 -0.0075314 -0.0011826 0.00087012
-0.0001702 0.000681 -0.00022258 -0.00085163 -0.00021448 0.00030801 0.0017577 -0.0074889
0.23689 0.055367 0.0017451 -0.0019227
-0.00087929 -0.00085408 0.00057985 0.00039046 0.00089492 -0.00085699 -0.001203 0.00095948
0.0017202 -0.0019364 0.32882 -0.11664
3680000000 0.31016 -0.031931 -0.0037893 -0.003762 -0.0011157 0.001468 -0.0013013 -0.00016378
0.0016526 8.1253e-05 -0.0012847 -0.00038611
-0.0037559 -0.0038131 0.10586 -0.11674 0.001335 -0.0045387 0.0008249 0.00026646
-0.00057186 -0.00065243 0.00068972 0.00020058
-0.0011567 0.0015812 0.0012576 -0.0045747 0.32677 -0.0037824 -0.00078807 -0.00047353
0.0013451 0.0007648 0.00042055 -0.001613
-0.001225 -0.00020454 0.00082721 0.00024857 -0.00079696 -0.00050591 0.20543 -0.096896
0.0002664 -0.0065712 -0.00086095 0.00098951
0.0016522 -6.5949e-05 -0.0005826 -0.00064137 0.0013824 0.00087464 9.5698e-05 -0.0065846
0.25683 0.029459 0.0013106 -0.002296
-0.0014089 -0.00022378 0.0007463 0.00018099 0.00038148 -0.0017461 -0.00086932 0.00091408
0.0012993 -0.0023134 0.3289 -0.16171
3740000000 0.3118 -0.067397 -0.0031098 2.2643e-05 -0.0022546 0.0027508 8.2674e-06 -0.00076879
-0.00058665 -8.8006e-05 -0.00077926 0.00034519
-0.003084 1.8765e-05 0.097176 -0.13881 0.00076625 -0.0051832 0.00028006 -0.00036949
-0.00025997 -0.00014666 0.00060873 9.1934e-05
-0.0021291 0.0027107 0.00076454 -0.0051782 0.32937 -0.04406 -0.00053475 -0.00016768
5.15e-05 -8.9459e-05 -0.00056863 -0.0013748
-6.5634e-05 -0.0007472 0.00026708 -0.00033828 -0.00052533 -0.00011095 0.184 -0.12076
-0.0017176 -0.0063971 0.00056702 0.002572
-0.0006275 8.5603e-05 -0.00024355 -0.00014944 0.00010097 -0.0001259 -0.0016701 -0.0062678
0.26258 -0.0096255 0.00038956 -0.0025031
-0.00073092 0.00031853 0.00057852 6.9772e-05 -0.0005243 -0.0013004 0.00056998 0.0026141
0.00023082 -0.0025383 0.31497 -0.20262
3800000000 0.30613 -0.11314 -0.0024433 0.00066609 0.0010516 0.0040187 -0.0013397 -0.0017029
0.0015607 0.0010545 -0.0010488 0.00037478
-0.0024401 0.00065943 0.085722 -0.15344 -0.0022581 -0.0049971 0.00020237 0.0001744
-0.0009401 -0.00045583 0.00090082 2.4713e-05
0.0010491 0.0040825 -0.0023171 -0.005026 0.32528 -0.085453 -0.0007424 0.00011878
0.00091924 -3.7008e-05 -0.0011309 -0.00054252
-0.0012676 -0.0016746 0.00024506 0.00015943 -0.0007139 9.6724e-05 0.17448 -0.14624
-0.0032469 -0.0049652 0.0015022 0.0016879
0.0015786 0.00092004 -0.00095539 -0.00047401 0.00091209 -4.0885e-05 -0.0032802 -0.0050254
0.27511 -0.050533 0.0015079 -0.0017211
-0.001052 0.00049991 0.00098091 1.9244e-05 -0.00115 -0.0005693 0.0014278 0.0016264
0.0016596 -0.001686 0.30574 -0.24285
3860000000 0.29497 -0.14466 -0.0010533 0.0012681 0.0028544 0.0017132 -0.0021315 0.0011567
0.00096502 -0.0012059 -0.00045657 0.001457
-0.0010443 0.0012712 0.06668 -0.1631 -0.0036451 -0.0047191 0.00060309 -0.0005969
-0.00091503 0.001259 0.00082903 -0.0010228
0.0027979 0.0016715 -0.0036987 -0.0045777 0.30567 -0.1256 -0.00073315 0.00070513
0.00019527 -0.00077733 -0.00090886 -0.0004502
-0.0021605 0.001283 0.00055531 -0.00063671 -0.00077568 0.00072904 0.14619 -0.16101
-0.0029988 -0.0046501 0.0021384 0.00088096
0.00083171 -0.0012544 -0.00090484 0.0013009 0.00034463 -0.00080816 -0.0030935 -0.0046052
0.27064 -0.082183 0.00012772 -0.0021736
-0.0004003 0.0014673 0.0007712 -0.0010008 -0.00098321 -0.00048792 0.0023266 0.0010704
8.5539e-05 -0.0022858 0.28339 -0.28134
3920000000 0.27977 -0.18466 0.0018774 0.00038257 0.003682 0.0023296 0.00016188 0.00099516
0.00015008 4.9903e-05 0.00062486 0.0004308
0.0018906 0.00041509 0.038894 -0.17918 -0.0048202 -0.0029314 -0.00057669 -0.00012862
0.00029609 0.00028035 -0.0003345 -0.00048226
0.003675 0.002375 -0.004897 -0.0029277 0.29871 -0.1588 8.189e-07 0.0012974
0.0016955 -0.0012207 -0.00046409 0.00012109
0.00016709 0.00090099 -0.00055663 -8.4552e-05 8.2524e-05 0.0012779 0.12556 -0.17173
-0.004404 -0.0041513 0.0021141 -0.00020638
0.00012694 -3.8253e-05 0.00033884 0.0002205 0.0015878 -0.0011591 -0.0043106 -0.0041383
0.26123 -0.13128 0.00063355 -0.0018687
0.00057522 0.00039208 -0.00038554 -0.00054543 -0.00037321 6.6931e-05 0.0020396 -0.00045601
0.00052284 -0.001768 0.2621 -0.3087
3980000000 0.25255 -0.22011 0.0020031 -0.0029912 0.0050738 -0.00058985 -4.5581e-05 0.00089221
0.0010443 -0.0018421 0.00036678 0.00024416
0.001983 -0.0030376 0.016493 -0.19197 -0.0053066 -0.00098524 0.00091611 0.00058482
0.00048822 0.00036173 -3.0582e-05 -0.0012629
0.0050184 -0.00063916 -0.0053033 -0.00090053 0.2693 -0.18932 0.0013917 5.5351e-05
-0.0012122 -0.0010268 -0.00065598 -0.00057061
-1.6737e-05 0.0010175 0.00089546 0.00056073 0.0013994 8.5397e-05 0.089811 -0.19283
-0.0049738 -0.003854 0.0017343 -0.001056
0.00099377 -0.0017769 0.00050935 0.00037974 -0.0012615 -0.0010972 -0.0051075 -0.0038682
0.24872 -0.1604 0.00051861 -0.0049755
0.00049639 0.00018517 -4.1204e-05 -0.0012694 -0.00063699 -0.00046022 0.001714 -0.00078992
0.00064987 -0.004928 0.22713 -0.34584
4040000000 0.22488 -0.24549 -0.00050576 -0.0039919 0.003356 -0.0028675 0.00016854 0.00032207
-0.00062474 -0.00091082 0.00064726 4.5031e-05
-0.0004168 -0.0039353 -0.0085776 -0.19902 -0.0043895 5.1392e-05 0.00018863 -0.00099893
4.7143e-05 0.00022771 -0.0014263 4.1098e-06
0.0033663 -0.00306 -0.0044346 0.00010789 0.24716 -0.22205 0.00043568 -0.00068479
-0.00094305 -0.00036722 -0.0010513 0.00023888
0.00022611 0.00025165 0.00013396 -0.0010078 0.00041632 -0.00066127 0.067959 -0.18788
-0.0069396 -0.001696 0.0014207 -0.00056461
-0.00070618 -0.00087638 6.9885e-05 0.00014883 -0.00091246 -0.00032645 -0.006921 -0.0016271
0.23481 -0.19379 -0.0019252 -0.0033389
0.00073654 -2.2371e-05 -0.0014972 1.7131e-05 -0.0011341 0.00022365 0.0016344 -0.00063969
-0.0019951 -0.0034205 0.19008 -0.36399
4100000000 0.19469 -0.26917 -0.0032818 -0.0028801 0.0010331 -0.0038191 -0.00016934 -0.00013615
0.00054276 -0.0017147 0.00045269 0.00027347
-0.0032473 -0.0028795 -0.034489 -0.20213 -0.0047631 0.00090321 -0.00015972 -0.00022355
0.00062849 0.0001264 -0.0005565 0.00040192
0.00092314 -0.0037908 -0.0047485 0.00091652 0.22551 -0.24783 0.00022036 -0.00031087
-0.00053389 -0.00019505 -0.0013633 0.00015928
-0.00025546 -5.0265e-05 -0.00012824 -0.00023486 0.00025854 -0.00031583 0.034549 -0.20073
-0.0065209 0.00090476 0.00090644 -0.0013398
0.00042735 -0.001811 0.00059942 0.00012466 -0.00050108 -0.00023369 -0.0065458 0.00095662
0.216 -0.21805 -0.0022574 -0.0042746
0.00062285 0.00031624 -0.00054036 0.00047302 -0.0012815 0.00020755 0.00071647 -0.001374
-0.0023672 -0.0041748 0.15673 -0.39009
4160000000 0.16531 -0.28593 -0.0035313 -0.0018331 -0.00031788 -0.0031476 0.0004787 -2.9737e-05
-0.003817 -0.00060263 0.00093263 -0.0008074
-0.0035448 -0.0018371 -0.059798 -0.19799 -0.0047657 0.0025961 -0.00047071 -0.00035321
0.00036805 -0.00037208 -0.00096064 0.00034241
-0.00028937 -0.0032724 -0.0047187 0.0026683 0.1927 -0.26383 0.00059276 -0.00042483
-0.0010999 -0.00029461 -0.0013692 0.00082118
0.00064208 -0.00013306 -0.00049077 -0.00031169 0.00058746 -0.00038737 0.010135 -0.18886
-0.0056003 0.0021956 0.00108 -0.0022154
-0.0037768 -0.00031804 0.00035238 -0.00036724 -0.0011659 -0.00037655 -0.0055028 0.0021993
0.18134 -0.25229 -0.005243 -0.0035367
0.00077341 -0.00092839 -0.00094953 0.00033547 -0.0013984 0.00091843 0.0011103 -0.0020665
-0.0050437 -0.0035434 0.1075 -0.39842
4220000000 0.13715 -0.30175 -0.0044205 -5.6758e-05 -0.00029536 -0.0036983 -0.00028089 -0.00016273
-0.00068108 0.0012519 0.0003897 -0.0011504
-0.0044233 -6.7344e-05 -0.096204 -0.1878 -0.00212 0.0033408 -0.00022725 -0.00018543
0.0001803 0.00016951 -0.00065137 0.00097568
-0.00027374 -0.0035621 -0.00211 0.0033668 0.16281 -0.28945 -5.6238e-05 -2.4247e-05
0.00042703 0.00030326 -0.0001682 0.0012688
-0.0003125 -8.9455e-05 -0.00024851 -0.00022319 -3.6303e-05 -2.9273e-05 -0.013683 -0.18689
-0.0040783 0.0024689 -0.0002031 -0.0021251
-0.00068085 0.00097727 0.00018423 0.00014502 0.00044707 0.00031126 -0.0042141 0.002425
0.16525 -0.27446 -0.0049399 -0.0023196
0.0004445 -0.0010238 -0.00063355 0.0010324 -4.5634e-05 0.0013267 -0.00014012 -0.0022886
-0.0050008 -0.0024567 0.079675 -0.41236
4280000000 0.10608 -0.3106 -0.0028937 0.0017536 -0.0017334 -0.0041788 -0.00043025 0.00067135
-0.00014047 0.0010116 -0.00078765 -0.00031419
-0.0028873 0.0016738 -0.12127 -0.1917 -0.0028187 0.0026692 -0.00079415 -0.00024
0.00037375 0.00012637 0.00045493 0.00053564
-0.0019094 -0.0042261 -0.0027831 0.00269 0.13258 -0.29634 0.00091323 -0.00011727
-0.0010677 0.00070237 -0.00038579 0.0008275
-0.0003982 0.00058597 -0.00079586 -0.00022065 0.00089599 -0.00012253 -0.050868 -0.17168
-0.0047091 0.0023701 -0.000329 -0.0020334
-0.00027416 0.0011174 0.00037333 0.00014519 -0.0010877 0.00066862 -0.0046836 0.0025535
0.11638 -0.29405 -0.0061917 -0.00078441
-0.00082716 -0.00039363 0.0004296 0.00056597 -0.00032741 0.00085845 -0.00035639 -0.0020145
-0.0062315 -0.00068283 0.028926 -0.41675
4340000000 0.078763 -0.31965 -0.0019498 0.001889 -0.0024543 -0.0013453 0.00016914 0.00057763
-2.2859e-05 0.0006154 -0.00015038 -0.00094622
-0.0019177 0.0019335 -0.14167 -0.16578 -0.0020503 0.0039563 -0.00010581 0.00057522
-0.00019752 -0.0003191 0.00044691 0.00048652
-0.0023444 -0.0012764 -0.002041 0.0039812 0.097368 -0.31318 -0.00056922 -0.00088832
6.7761e-05 0.00068857 0.00085883 0.001933
0.00023609 0.00059408 -9.93e-05 0.00054074 -0.00054028 -0.00089129 -0.068987 -0.16938
-0.0045635 0.0039893 -0.001121 -0.0023481
0.00011266 0.00061232 -0.00021817 -0.00030881 8.5752e-05 0.0006264 -0.004489 0.0038875
0.089296 -0.31714 -0.0050421 0.0019896
-0.0001328 -0.00083629 0.00050612 0.00049459 0.00080462 0.0019761 -0.001148 -0.0023904
-0.0049533 0.0019159 -0.0048663 -0.41093
4400000000 0.047396 -0.32465 -0.00076239 0.0014767 -0.0025916 -0.0019251 0.00097854 0.0012581
3.6815e-05 0.00079845 -0.00038463 -0.0008669
-0.00087499 0.0014025 -0.17066 -0.15585 -0.0015005 0.0042082 -0.00052941 0.00056824
7.5438e-05 -0.00048973 0.00065616 0.00040708
-0.0026888 -0.0016399 -0.0014346 0.0042172 0.067825 -0.31941 -0.0001635 -0.00034588
0.00020667 0.00021657 0.0010743 0.0014283
0.00088869 0.0012603 -0.00046562 0.00053828 -8.4107e-05 -0.00036536 -0.093451 -0.15609
-0.0031326 0.0051221 -0.0021549 -0.0015516
2.1392e-06 0.00073445 5.8646e-05 -0.00047621 0.00024057 0.00022009 -0.0031507 0.0051811
0.055301 -0.32787 -0.0043169 0.001504
-0.00044183 -0.00072921 0.00065503 0.00036754 0.0012077 0.0013581 -0.0021995 -0.0014821
-0.0043129 0.0014116 -0.050933 -0.41557
4460000000 0.01203 -0.32407 -0.00059999 0.0003444 -0.0041502 -0.00084285 0.001409 -0.00060795
-0.00058389 0.001412 -0.00099746 -0.00024761
-0.00055312 0.00035829 -0.19213 -0.12602 -0.00040979 0.0046487 -0.0003799 0.0006698
-0.00035425 -0.00033889 0.00041101 -0.00056573
-0.0041803 -0.0008135 -0.00034986 0.0046413 0.042499 -0.32646 -0.00036303 -0.00052024
0.00039858 0.00034648 0.0020736 0.00056152
0.0015163 -0.00068609 -0.0004344 0.00076095 -0.00041438 -0.00048816 -0.1068 -0.13474
-0.0018553 0.0062979 -0.0022712 -0.0008996
-0.00043189 0.0014775 -0.00034068 -0.00038669 0.00049967 0.00040594 -0.0018571 0.0062739
0.018742 -0.3216 -0.0041321 0.0031586
-0.0010012 -0.00025021 0.00044012 -0.00054778 0.0019711 0.00066708 -0.002264 -0.00097838
-0.0040571 0.0033243 -0.090368 -0.39638
4520000000 -0.012089 -0.32481 -0.00046637 -0.00036637 -0.0036756 0.00042744 0.00067606 -0.00017711
0.0019556 6.5598e-05 -0.00067961 0.00086796
-0.00049535 -0.00038377 -0.21675 -0.10901 0.00072584 0.0046906 0.00062968 0.00094763
-0.00022492 -2.1468e-05 0.00014882 -0.0001614
-0.003569 0.00048671 0.00080813 0.0046812 0.011328 -0.32382 -0.0010438 0.00054012
0.00090759 -0.00062906 0.0016458 -0.00081875
0.00061362 -0.0002223 0.00069489 0.00082886 -0.0010148 0.00049171 -0.12476 -0.12532
-0.00073033 0.0061385 -0.0028917 -0.00038655
0.0019023 1.8889e-06 -0.00026832 7.4028e-05 0.00077241 -0.00057225 -0.00069185 0.0061421
-0.029477 -0.33121 -0.0028309 0.0034724
-0.00071053 0.00091023 0.00013688 -0.00017222 0.0017111 -0.00090338 -0.0028855 -0.00029969
-0.0028434 0.0034098 -0.11876 -0.39474
4580000000 -0.05 -0.3173 -0.0013117 -0.00057877 -0.0029212 0.0026625 0.00076182 -0.0003652
0.00030236 7.481e-05 -0.00052386 0.00064315
-0.0012734 -0.00056857 -0.23513 -0.082055 0.0011465 0.0042641 0.00056526 -0.00018403
-3.2712e-05 0.00029799 9.0873e-05 -0.00013301
-0.0028566 0.0026945 0.0011732 0.0042419 -0.020492 -0.32117 -0.00011144 0.00038272
-0.00020629 -0.00014287 0.0016356 -0.0012503
0.00071691 -0.00038866 0.0005764 -0.000151 -0.00011693 0.00043942 -0.13479 -0.10076
0.0020063 0.0050846 -0.002747 0.0011809
0.0003632 1.1399e-05 -4.5217e-05 0.00026461 -9.2462e-05 -0.00015849 0.0020818 0.0050483
-0.054803 -0.33568 -0.0021982 0.0038649
-0.00057299 0.00059532 0.00010898 -0.00011886 0.0016917 -0.001194 -0.0027044 0.0011867
-0.0021816 0.0039133 -0.1647 -0.36516
4640000000 -0.075531 -0.31118 -0.0024166 -0.0014669 -0.0029507 0.0026643 0.00053316 -0.0014332
0.0014461 -0.00015522 0.00012986 0.001012
-0.0024259 -0.0014435 -0.24527 -0.054635 0.0015842 0.0038527 0.0008131 0.0002749
-0.00024312 0.00028241 -1.6365e-05 -0.00072507
-0.002883 0.0027431 0.0016755 0.0037979 -0.044874 -0.31513 0.00025977 0.00085631
0.001261 0.0002844 0.00022236 -0.0021323
0.00053553 -0.0015174 0.0007869 0.0002385 0.00023836 0.00085477 -0.1405 -0.086371
0.0032351 0.0040351 -0.0025144 0.0016307
0.0014418 -0.0001926 -0.00025828 0.00032299 0.0010682 0.00032217 0.0032123 0.0039619
-0.087424 -0.31776 -0.0023517 0.0040785
0.00012368 0.0010247 -6.4663e-05 -0.00070486 0.00024751 -0.0021233 -0.0025622 0.0016035
-0.0021791 0.003972 -0.18296 -0.35505
4700000000 -0.10347 -0.3061 -0.0039569 -3.9442e-05 -0.0014017 0.0045448 -0.00093 -0.0010532
0.0007951 -0.00060087 0.00090829 0.00080899
-0.00397 -3.8477e-05 -0.25711 -0.035806 0.0027207 0.0038893 0.00043047 -0.0005059
0.00034996 0.00061049 -0.00011473 -6.3663e-05
-0.0014033 0.0045596 0.0027703 0.0038806 -0.075561 -0.30877 -0.00018983 0.00049513
0.00055001 -0.00020588 -7.6984e-05 -0.0017784
-0.00098742 -0.0010006 0.00045722 -0.00048801 -0.00017078 0.0005138 -0.15732 -0.064994
0.0033947 0.0018757 -0.0014366 0.0023839
0.00081549 -0.00059395 0.00043162 0.00056026 0.00065204 -0.00026659 0.0034177 0.001924
-0.12621 -0.30908 -0.0012503 0.004133
0.00088263 0.00084755 -0.00012708 -5.5989e-05 -2.1065e-05 -0.0017973 -0.0014074 0.0025066
-0.0013476 0.0042319 -0.22652 -0.32559
4760000000 -0.1332 -0.29102 -0.0047427 0.0011483 0.00039932 0.0046767 -0.00079617 -0.00061385
0.00046886 -0.00095442 0.00098548 -0.00043492
-0.0046937 0.0011622 -0.25246 0.0066488 0.0031846 0.0033872 -5.2522e-05 -0.00060956
0.0003157 8.3946e-05 7.5507e-05 -0.00026761
0.00049254 0.0045204 0.0032286 0.0032651 -0.10553 -0.29469 0.00069235 0.00040411
0.00092595 -0.00017544 -0.0014298 -0.00096154
-0.00075569 -0.00057214 -6.8377e-05 -0.00062965 0.00069883 0.0003426 -0.15128 -0.048822
0.0024566 0.0012997 -0.0007414 0.0027858
0.00038786 -0.0011136 0.00029611 0.00013741 0.00081985 -0.00015704 0.0024746 0.0011631
-0.15879 -0.29062 -0.00064621 0.0045126
0.0011108 -0.00055595 5.2338e-05 -0.00022359 -0.0014464 -0.00090908 -0.00067279 0.0026918
-0.0005718 0.0045086 -0.2382 -0.30314
4820000000 -0.16035 -0.27707 -0.0051604 0.0025598 0.0017156 0.0032543 -0.0008941 -0.00047313
0.00036167 -0.00071486 0.0001744 -0.00052696
-0.0051719 0.002554 -0.26406 0.029126 0.0046516 0.0031296 -8.9265e-05 -0.00033647
0.00030242 -0.00011615 -0.00019789 -0.00038383
0.0017102 0.003209 0.0047544 0.0030694 -0.13336 -0.29081 0.00057903 -0.00042067
0.00025829 -0.00079588 -0.0010175 -0.00031297
-0.00096728 -0.00048175 -6.7708e-05 -0.00034915 0.00060455 -0.0003989 -0.16637 -0.031018
0.0015486 0.00024973 0.00011672 0.0029575
0.00036766 -0.00083133 0.00034378 -0.00011951 0.00028013 -0.00085793 0.0015146 0.0002741
-0.19599 -0.27197 -9.7882e-06 0.0037389
0.00016032 -0.00039673 -0.00022226 -0.00040499 -0.00088419 -0.00023442 -2.2935e-05 0.0029794
7.2922e-05 0.0036646 -0.27487 -0.27306
4880000000 -0.19164 -0.25703 -0.0044223 0.0046583 0.0024681 0.0031016 -0.001409 0.0002278
-0.00081823 -0.0010357 0.00035325 -0.00011181
-0.0044379 0.0046404 -0.25524 0.070807 0.0047116 0.0013725 -0.00036937 -0.0002517
-0.00022934 0.00020129 -0.00034045 0.00010481
0.0024366 0.0029737 0.0047657 0.0012548 -0.15251 -0.27729 0.00043422 -0.00038377
-0.00038069 -0.0012747 -0.00048193 -3.4907e-06
-0.0014015 0.00021147 -0.00036595 -0.00022951 0.00044425 -0.00039197 -0.15948 -0.012518
0.00080964 0.0001094 0.0011461 0.0023985
-0.00088788 -0.00099844 -0.00024824 0.00019304 -0.00042268 -0.0012577 0.00083224 0.00014322
-0.2248 -0.25556 0.00081333 0.0036283
0.00033447 -0.00013654 -0.00031024 0.00014151 -0.00050676 3.2049e-05 0.001202 0.0024785
0.00076123 0.0035698 -0.28687 -0.24369
4940000000 -0.21226 -0.2392 -0.0029081 0.0067082 0.0030121 0.00091973 -0.0002019 0.00070929
-0.0010281 -0.00054517 -0.00011196 -0.00065792
-0.0029202 0.0066791 -0.26654 0.096327 0.005497 0.0010158 -7.6363e-05 -0.00010566
0.00039542 -0.00023059 -0.00018546 0.00014287
0.0031419 0.00085695 0.0055563 0.00097736 -0.17236 -0.25344 0.00020528 -0.00046486
-0.00088863 6.6582e-05 -0.00032068 -9.499e-05
-0.00022477 0.00074296 -8.414e-05 -0.00011967 0.00019963 -0.00046002 -0.16688 -0.0031099
3.5897e-06 0.00047785 0.001746 0.0020203
-0.00095408 -0.00045558 0.00039608 -0.00022852 -0.00090781 6.2475e-05 2.792e-05 0.00049621
-0.24741 -0.22606 0.00058232 0.0031182
-8.3028e-05 -0.00056903 -0.0002227 0.00014964 -0.00029513 9.5309e-06 0.0018199 0.0018929
0.00054677 0.0031985 -0.31039 -0.21722
5000000000 -0.23279 -0.21442 -8.6377e-05 0.0073495 0.0030983 0.0016074 -0.00019801 0.00056747
-0.00058727 0.00059332 -0.00038832 -0.00088846
-8.2915e-05 0.0074056 -0.25292 0.11393 0.0057212 -0.00068546 -0.00030038 -0.00010261
-0.00024378 -0.00056492 -0.00026799 2.8639e-05
0.0032184 0.0017367 0.0056827 -0.00075025 -0.20201 -0.23888 -0.00065117 -0.00079522
-0.00052297 -0.00020941 -0.00053535 3.0088e-05
-0.00020532 0.00054437 -0.00032463 -7.7696e-05 -0.00062882 -0.00081859 -0.16128 0.021415
-0.00033816 0.0017062 0.002415 0.0013349
-0.00064914 0.00068716 -0.00024601 -0.00055267 -0.00052893 -0.00020342 -0.00036001 0.0016644
-0.27363 -0.20397 0.00057478 0.0037951
-0.00035474 -0.00081906 -0.00026003 -9.6491e-06 -0.00049658 -8.7963e-05 0.0023085 0.001316
0.0006503 0.003815 -0.32187 -0.18292
5060000000 -0.25357 -0.18693 0.0020089 0.0070246 0.0031334 -0.00050249 0.0001807 0.00048584
-0.0002188 -3.0659e-05 -0.00027937 -0.00015066
0.0019566 0.0070152 -0.2351 0.15074 0.0050987 -0.0019904 -1.6022e-05 0.00025401
-0.00028663 -5.1468e-05 -0.00033045 0.00011687
0.0031158 -0.00050233 0.0050413 -0.0021578 -0.21582 -0.2173 -0.00042309 0.0003664
-0.00079816 -1.8528e-05 -0.001359 -7.3857e-05
0.00014873 0.00049278 1.0473e-05 0.00020838 -0.00042971 0.00033206 -0.16261 0.028371
0.00014372 0.0030497 0.0017386 0.00032793
-0.00025689 -0.000122 -0.00031975 -4.5775e-05 -0.0008394 9.214e-05 0.00012156 0.0030433
-0.28486 -0.17264 0.0017975 0.0032413
-0.0003216 -0.00016455 -0.00030189 0.00013835 -0.0013738 -3.9926e-05 0.0018935 0.0003694
0.0017542 0.0030839 -0.33457 -0.15415
5120000000 -0.26945 -0.1614 0.0034138 0.0059851 0.0029031 -0.00039109 0.00043612 0.00061862
-0.00030662 0.00069599 -0.00049536 0.00011098
0.0034274 0.005955 -0.22921 0.17699 0.0047632 -0.0025296 3.564e-05 0.00017575
-3.9536e-05 -3.6869e-06 -8.0602e-05 0.00037761
0.0029386 -0.00049562 0.0048008 -0.0026038 -0.22968 -0.20219 3.2326e-05 0.00016269
-0.00026638 0.0010159 -0.0010826 0.00098481
0.00042509 0.00056516 1.6101e-05 0.00020531 4.3935e-05 0.00020672 -0.15894 0.054625
0.0017643 0.0030939 0.0023849 0.00056575
-0.00029132 0.000781 -6.2012e-05 1.8915e-06 -0.00034065 0.00095915 0.0018439 0.0031493
-0.29803 -0.1389 0.001719 0.0029531
-0.00051404 0.00011765 -5.0334e-05 0.00033814 -0.0010173 0.00098932 0.0023347 0.00045024
0.0017124 0.0031308 -0.34691 -0.11981
5180000000 -0.28509 -0.13084 0.0051537 0.0048307 0.0034365 -0.001164 0.00017728 0.0005774
-7.8093e-05 0.00053929 -0.00049262 0.00036992
0.0050992 0.0047938 -0.20671 0.19992 0.0040739 -0.0039317 -0.00033838 -0.00026188
-0.00016636 -0.000277 -0.00013377 9.8395e-05
0.0033548 -0.001215 0.0040275 -0.0039842 -0.24093 -0.16509 -0.00035571 0.00059914
-0.00011555 -0.00015334 -0.00043397 0.00087466
0.00022642 0.00060231 -0.00031709 -0.00028714 -0.00034148 0.00060313 -0.15786 0.064502
0.0030427 0.0034712 0.0023964 -0.00064309
-4.2855e-05 0.00044665 -0.00016622 -0.00023938 -3.6576e-05 -0.00013925 0.0031182 0.0033482
-0.30848 -0.096535 0.0026124 0.0036103
-0.00054405 0.00035156 -9.7882e-05 8.2151e-05 -0.00047638 0.00076993 0.0022748 -0.00054084
0.0027497 0.0035733 -0.34916 -0.08784
5240000000 -0.29327 -0.10396 0.0052341 0.0034011 0.0027382 -0.0028325 0.0006784 1.2284e-05
-0.00028259 -4.9413e-05 1.7707e-05 0.00055198
0.0052427 0.0034115 -0.19467 0.23718 0.003243 -0.0047502 2.5098e-05 8.5205e-05
-0.00016964 3.5798e-05 0.000292 0.00040183
0.0026587 -0.002909 0.0032025 -0.0047785 -0.25726 -0.14077 0.00039481 0.0002776
-0.00019883 0.00060236 0.00025986 0.0011428
0.00068664 -2.2062e-05 6.4662e-06 0.00010185 0.0003885 0.00027618 -0.15824 0.084847
0.0038263 0.0020856 0.0016207 -0.0013195
-0.00034277 5.5009e-05 -0.00016159 3.8646e-05 -0.00032538 0.00053888 0.0037923 0.0021069
-0.32161 -0.056413 0.0036899 0.002823
1.5362e-05 0.00064876 0.00029617 0.00042753 0.00027889 0.0011967 0.0017181 -0.0013711
0.0036164 0.0027522 -0.35505 -0.054848
5300000000 -0.29818 -0.073662 0.0061207 0.0019226 0.0017167 -0.0033096 0.00013149 -0.00038381
0.00031322 0.00081072 9.0265e-05 0.00014555
0.0061016 0.0019278 -0.18665 0.2417 0.0020398 -0.0053875 -0.0001328 0.00026407
-2.2662e-05 0.00034787 0.00020806 0.00023799
0.00166 -0.0033353 0.001927 -0.0054139 -0.27311 -0.11473 0.00028224 -0.00017552
0.00028597 0.00042663 0.00046943 0.00073775
8.8845e-05 -0.00025985 -0.00012411 0.00024743 0.00026712 -0.00018827 -0.15082 0.094155
0.0050721 0.0012602 0.0013714 -0.0015207
0.00044616 0.00085143 -3.7271e-05 0.000358 0.00034732 0.0004232 0.0051429 0.0011925
-0.3318 -0.029839 0.0035608 0.0024279
6.8275e-05 0.00020354 0.00021425 0.00020573 0.00043108 0.00066386 0.001291 -0.0015326
0.0035154 0.0025629 -0.35055 -0.018778
5360000000 -0.2981 -0.036311 0.0061685 0.00057107 0.00014155 -0.0037832 0.00044592 7.8199e-05
0.0002418 0.00037959 0.00073519 -4.779e-05
0.006153 0.00055775 -0.14923 0.2632 0.00076687 -0.0053636 9.0894e-05 0.00021492
-1.4645e-05 6.4997e-05 0.00052378 -0.00017623
6.2326e-05 -0.0038175 0.00068894 -0.0054264 -0.27152 -0.087899 0.00037464 0.00033048
0.00018584 0.00041918 0.00066017 0.00044131
0.00040603 6.194e-06 0.0001093 0.00020595 0.00038608 0.00035567 -0.14872 0.1121
0.0055902 -0.00075428 0.00076262 -0.0020912
0.00019716 0.00037142 3.3477e-06 5.0548e-05 0.00018817 0.00031203 0.0055914 -0.00081872
-0.32545 0.0083027 0.0047684 0.0019008
0.0006389 -7.219e-05 0.00054762 -0.00016963 0.00076772 0.00042364 0.00074347 -0.0020247
0.0048679 0.0018292 -0.34838 0.0087504
5420000000 -0.30047 -0.01333 0.006048 -0.0012791 -0.00056621 -0.0034106 -5.241e-05 -0.00018647
0.00075676 0.00045815 0.00019006 -0.00021629
0.006034 -0.0012587 -0.13022 0.28968 0.00019918 -0.0054231 0.0001231 0.00013873
4.0437e-06 8.1132e-05 0.00018183 -7.6731e-05
-0.00058612 -0.0033723 0.00011114 -0.0054001 -0.28725 -0.055169 -0.00016223 -0.00050367
0.00093091 2.5151e-05 0.0010432 4.6355e-05
-3.894e-05 -0.00014942 0.00011527 0.00017198 -0.00018793 -0.00050612 -0.13743 0.12672
0.0045375 -0.0022498 -8.704e-05 -0.0018694
0.00077489 0.00050014 6.4675e-06 0.00010015 0.00098053 0.00014862 0.0045809 -0.0023056
-0.33017 0.037723 0.0051959 0.00071022
0.00021285 -0.00023407 0.0001765 -8.1318e-05 0.0010834 0.00014517 3.1168e-05 -0.0018894
0.0051219 0.00070412 -0.34122 0.05105
5480000000 -0.29258 0.022944 0.0049612 -0.0020397 -0.0018995 -0.0029595 0.00032535 -1.9211e-05
0.00085326 -0.00026895 -8.6866e-05 -0.00013231
0.0049374 -0.0020259 -0.11559 0.2976 -0.0015552 -0.005917 -3.2303e-05 0.00019286
9.0344e-05 5.0124e-05 0.00026735 -0.00020385
-0.0019603 -0.0029299 -0.0016919 -0.0059075 -0.29189 -0.032448 -0.00025436 7.6715e-05
0.000637 -0.00034365 0.00079528 -1.8549e-05
0.00035301 -2.4904e-05 -1.2533e-05 0.00018781 -0.00019046 7.7289e-05 -0.13091 0.13768
0.003661 -0.0032663 -0.00022418 -0.001797
0.00088621 -0.00034908 0.00012611 3.8906e-05 0.00052788 -0.00047768 0.0036057 -0.0033686
-0.31844 0.064904 0.0047824 4.3676e-05
-0.00013761 -0.000114 0.00025384 -0.00020428 0.0007943 -0.00010662 -0.00028048 -0.0018335
0.0047239 8.1899e-05 -0.33204 0.072667
5540000000 -0.28846 0.048297 0.0042435 -0.0026892 -0.0027162 -0.0020204 0.00031827 -0.00037413
0.00019563 -0.00023778 -0.00026133 1.3326e-05
0.0042263 -0.0026331 -0.074544 0.31461 -0.0027605 -0.005012 0.00045086 0.00011479
5.5882e-05 -0.00023358 -9.5403e-05 -0.00045149
-0.0028079 -0.0019253 -0.0028528 -0.0049964 -0.29058 -0.011685 0.00028492 -0.00012087
0.00026661 -0.00023456 0.00041109 -0.00051279
0.000288 -0.00029787 0.00041765 0.00014235 0.00025932 -8.3494e-05 -0.11923 0.15898
0.0025809 -0.0038322 -0.00098535 -0.0018754
0.00016987 -0.00017807 4.0966e-05 -0.00022219 0.00037331 -0.00011806 0.0026114 -0.0037438
-0.30342 0.099082 0.0049412 -0.0014015
-0.00025018 4.3012e-05 -9.4455e-05 -0.00041083 0.00049669 -0.00043311 -0.00097107 -0.0017215
0.0049943 -0.0014215 -0.32412 0.11367
5600000000 -0.27722 0.075881 0.0032564 -0.0036679 -0.0024519 -0.0015039 0.00039894 -0.00034155
0.00029843 -0.00036372 0.00015431 0.00040167
0.0032597 -0.0036648 -0.072059 0.32868 -0.0037239 -0.0046712 7.3643e-05 -0.00017962
-8.2372e-05 -3.5085e-05 -0.0001503 -0.00025011
-0.0025415 -0.0014708 -0.0038203 -0.0046055 -0.28987 0.020128 4.9281e-06 2.0933e-05
0.0001398 -0.00058669 0.00034128 -0.00057103
0.00037941 -0.00041629 9.4138e-05 -0.00020923 7.8421e-06 1.1317e-05 -0.11163 0.15835
0.0017918 -0.003724 -0.0011419 -0.00096046
0.00026094 -0.00038281 -9.0184e-05 -3.6941e-05 0.00011942 -0.00057527 0.0018452 -0.0038209
-0.29474 0.12814 0.0041129 -0.0015849
0.00014207 0.00040972 -0.00016128 -0.00025569 0.00035928 -0.00064346 -0.0011259 -0.0010366
0.0041612 -0.001665 -0.30221 0.12861
5660000000 -0.26563 0.098362 0.0030473 -0.0037019 -0.0034376 -0.00043394 -0.0004006 -0.00074132
-0.00027321 -0.00049564 0.0003327 -2.6772e-05
0.0030475 -0.0036551 -0.03027 0.32 -0.0046278 -0.0031387 1.4846e-05 -0.00015947
6.2226e-05 0.00011427 -0.00018154 -8.3879e-05
-0.0034198 -0.00033755 -0.0046843 -0.0030443 -0.29034 0.043848 -0.00017651 0.00014835
-0.00052968 -0.00034671 0.00020214 -0.0009928
-0.00036716 -0.00070743 1.2929e-06 -0.00012987 -0.00018681 0.00017568 -0.096109 0.1785
0.00079612 -0.0040254 -0.0012321 -0.0010281
-0.00021237 -0.00052835 7.815e-05 9.0002e-05 -0.00048717 -0.00038844 0.00073399 -0.0040372
-0.27926 0.1559 0.0041073 -0.0025696
0.00041303 -3.5031e-05 -0.00018397 -6.5588e-05 0.00023768 -0.001043 -0.001317 -0.00090305
0.0039945 -0.0025521 -0.2934 0.16457
5720000000 -0.25027 0.11951 0.0026485 -0.0042626 -0.0027879 0.00080874 -0.00057099 -0.00024452
-0.0003987 -0.00012122 -4.5702e-06 -0.00036903
0.0026489 -0.0042745 -0.0021371 0.34504 -0.0055509 -0.0027575 3.7327e-06 -9.2806e-05
-0.00027223 -9.0268e-05 -0.00023288 0.00016186
-0.0027222 0.00084581 -0.0055978 -0.0026394 -0.28667 0.074734 0.00016746 7.2396e-05
0.00032385 0.00034106 -6.0611e-05 -0.0002419
-0.00058885 -0.0002443 -8.1178e-06 -6.7993e-05 0.00019227 4.6688e-05 -0.080081 0.1802
-0.00011576 -0.0036843 -0.0016049 -0.00047321
-0.00040419 -9.6136e-05 -0.00028911 -6.8612e-05 0.00025351 0.00041418 -0.00011605 -0.0036049
-0.26758 0.1814 0.0040233 -0.0039766
-9.1637e-05 -0.00037489 -0.00022274 0.0001448 -0.00016317 -0.00027782 -0.0015146 -0.00043543
0.004094 -0.0038645 -0.2623 0.18176
5780000000 -0.23402 0.13704 0.0013197 -0.0049513 -0.0024987 0.0012668 -0.00065667 0.00012294
-0.00030549 -0.00027538 -5.3296e-05 -0.00013414
0.0013526 -0.0049049 0.011181 0.33979 -0.0060059 -0.00048813 2.1769e-05 -0.00020039
0.00014476 2.1005e-05 -1.5643e-06 -7.3617e-05
-0.0025093 0.0013237 -0.0060339 -0.00038276 -0.28304 0.092152 3.7664e-06 -7.8817e-05
0.00017191 -0.00011389 -0.00028271 -0.0005145
-0.00067837 0.00016265 -2.5807e-06 -0.0002144 -3.9797e-05 -3.3044e-05 -0.07099 0.19613
-0.00027382 -0.0031655 -0.0013333 0.00011927
-0.00037919 -0.00020454 0.00014988 3.1122e-06 0.00018843 -0.00017193 -0.00023952 -0.0032893
-0.25704 0.20251 0.002741 -0.0038828
-6.2922e-05 -0.00015795 -6.559e-06 -7.3826e-05 -0.00022634 -0.00047603 -0.0013173 -7.2294e-06
0.0027737 -0.0039913 -0.25326 0.20425
5840000000 -0.22002 0.15804 9.4084e-06 -0.0055007 -0.0020737 0.0012073 -0.00013294 0.00028258
-0.00034932 0.00011337 -0.00045548 -0.00040666
-2.2148e-06 -0.0054876 0.047225 0.34263 -0.0058868 0.00058471 -0.00021984 4.1533e-05
0.00017353 -0.00012144 -0.00019077 0.0002005
-0.0021063 0.0011875 -0.0058791 0.00070749 -0.27589 0.11591 -0.00019245 9.5678e-05
-0.00016077 -0.00068663 -0.00058967 -0.00033884
-0.00013041 0.00032783 -0.00020992 3.6374e-05 -0.00020001 3.0249e-05 -0.048342 0.19907
-0.0007677 -0.0037548 -0.0011933 0.0001901
-0.0003426 4.3767e-05 0.00016792 -0.00011782 -0.00029052 -0.00058223 -0.00091425 -0.0037139
-0.23968 0.21168 0.0021134 -0.0040118
-0.0004738 -0.00047076 -0.00017819 0.00019498 -0.00069604 -0.00034725 -0.0012432 0.00027502
0.0020367 -0.0040026 -0.21732 0.22814
5900000000 -0.20614 0.17012 -0.00204 -0.0053643 -0.0020633 0.0024674 -0.00012642 -2.1158e-06
0.00018983 -0.00017815 -2.3572e-05 0.00022538
-0.0020225 -0.0053362 0.06724 0.34208 -0.0051198 0.0020604 -5.0723e-05 -5.1248e-05
3.0989e-06 -0.00025171 -6.4145e-05 -6.7065e-05
-0.0020094 0.0025096 -0.0050716 0.0021174 -0.25979 0.13109 -9.1733e-05 -0.00013883
-0.0004556 -0.00045331 -0.00074413 -0.00012975
-0.00013319 -4.3132e-05 -3.5333e-05 -5.8757e-05 -5.7783e-05 -0.00010203 -0.04088 0.20941
-0.0012181 -0.0035916 -0.0012494 0.00022799
0.00018277 -0.00017179 -5.8401e-06 -0.00026288 -0.00037878 -0.00058857 -0.0011535 -0.0034981
-0.21371 0.22554 0.0016905 -0.0052264
4.8574e-05 0.00020506 -4.1836e-05 -6.8817e-05 -0.00066104 -0.00021253 -0.0011546 0.00024133
0.0017228 -0.0051884 -0.20288 0.23734
5960000000 -0.18527 0.18314 -0.0030698 -0.0039986 -0.00075091 0.0025754 -0.00012709 0.00013345
-0.00028517 0.00022713 -0.00024238 4.7885e-05
-0.0030738 -0.0040036 0.094 0.34081 -0.0042414 0.0023416 -0.0001831 1.9422e-05
-4.45e-05 0.00012113 2.8897e-05 0.00020277
-0.00071966 0.0026365 -0.0041778 0.0024471 -0.24431 0.15718 -9.6581e-05 -0.00019303
-0.00041149 8.7267e-05 -0.00034213 -7.9224e-05
-0.00013581 0.00022504 -0.00019162 3.7321e-05 -0.00011924 -0.00026551 -0.022391 0.21773
-0.0022815 -0.0031346 -0.0010986 0.00096087
-0.00024158 0.00026286 -3.7233e-05 0.00013634 -0.00043927 0.00026267 -0.0023309 -0.0031967
-0.1929 0.24112 -0.00014245 -0.005183
-0.00024531 9.4037e-05 3.5114e-05 0.00022607 -0.00041871 2.4747e-05 -0.0010978 0.00088697
-0.00010092 -0.0052272 -0.17354 0.26459
6020000000 -0.16723 0.19811 -0.0039022 -0.0029256 -9.1244e-05 0.0030675 -4.2122e-05 0.00064486
-0.00017825 0.00045813 -4.0793e-05 0.00035641
-0.0038917 -0.0029422 0.12204 0.33183 -0.0045288 0.0033207 -9.902e-05 0.00013243
-9.1775e-05 7.5787e-05 -0.00017359 0.0001439
1.5817e-05 0.0030313 -0.0044937 0.0033997 -0.22461 0.16902 -0.00029423 0.00027394
-0.00062351 0.00018973 -0.00059009 0.00068554
-2.9777e-05 0.00056748 -8.1265e-05 0.0001392 -0.00025839 0.00027735 -0.015947 0.21315
-0.0030533 -0.0030022 -0.00059249 0.00062814
-0.00013462 0.00042517 -9.314e-05 4.9617e-05 -0.00075418 0.00014468 -0.003153 -0.002893
-0.16393 0.25346 -0.0003579 -0.0048054
-1.7995e-06 0.00029227 -0.00014661 9.634e-05 -0.00068835 0.00056946 -0.00068185 0.00074282
-0.00038821 -0.0048118 -0.14669 0.2631
6080000000 -0.14695 0.20689 -0.0040536 -0.00073569 0.0012579 0.0027336 8.4119e-05 5.7856e-05
0.00015096 0.00020624 0.00019636 5.0765e-05
-0.0040423 -0.00073509 0.14343 0.33246 -0.0031151 0.0045929 -1.2327e-05 -4.0548e-05
-0.0001331 0.00018743 0.00011808 0.00033474
0.0012347 0.0027642 -0.0030571 0.0046434 -0.20644 0.19602 0.00031852 0.00018646
-0.000358 0.00064099 -0.00010944 0.00028532
8.4631e-05 8.6592e-05 -4.4709e-05 -3.8771e-05 0.00028754 0.00021954 0.00098671 0.22129
-0.0041606 -0.0021662 -0.00091908 0.0008949
0.00016765 0.00015862 -0.00011523 0.00019248 -0.00021763 0.0005923 -0.0040635 -0.0020949
-0.13537 0.27078 -0.001431 -0.0053443
0.00027039 5.6576e-05 0.00010299 0.00034244 -5.2778e-06 0.00027962 -0.00085853 0.00092163
-0.0013617 -0.0052793 -0.12461 0.28422
6140000000 -0.12951 0.2196 -0.0035716 -0.000602 0.0016029 0.0021606 0.00014511 -3.1257e-05
0.00012148 -3.5808e-05 0.00030876 2.3384e-06
-0.0035686 -0.00058881 0.1703 0.31312 -0.0021419 0.0053356 5.5058e-05 6.8061e-05
0.00045404 1.1972e-05 0.00024482 0.00017508
0.0016133 0.0020893 -0.0020053 0.0053521 -0.18233 0.21486 0.00037736 -9.1876e-05
0.0001405 0.00062474 -5.0981e-06 0.00082652
8.7927e-05 8.4976e-06 5.8769e-05 4.8669e-05 0.00036411 -7.7803e-05 0.013622 0.2119
-0.0047407 -0.00082988 -0.00035605 0.0015855
9.299e-05 -4.9179e-05 0.00041678 -3.3142e-05 8.894e-05 0.00072194 -0.0047959 -0.00091339
-0.1151 0.29036 -0.0030574 -0.0041278
0.00027958 -0.00014052 0.00023363 0.00011038 -5.9596e-05 0.00084321 -0.00036875 0.0015231
-0.0030667 -0.0042349 -0.085473 0.28242
6200000000 -0.11405 0.22509 -0.0030372 -0.00012516 0.0021511 0.0012605 8.7545e-05 0.00033408
-0.00028186 0.00025103 -0.00028896 -0.00024044
-0.0030247 -0.00013386 0.19796 0.3113 -0.00085786 0.0052059 5.5202e-05 0.00020327
2.1097e-05 1.1633e-05 6.8132e-05 9.9074e-05
0.0022198 0.0011948 -0.00071522 0.0052719 -0.16331 0.22872 2.2846e-05 -0.00033704
0.0004618 5.7754e-05 0.00015333 5.0896e-05
7.8953e-05 0.00032321 5.1105e-05 0.00021765 3.0268e-05 -0.00033098 0.026911 0.22049
-0.0043741 0.00048186 8.8848e-05 0.0012324
-0.00025541 0.00026193 6.3442e-05 1.3701e-05 0.00054476 -8.9915e-05 -0.0044583 0.00057957
-0.10264 0.29554 -0.003608 -0.0032416
-0.00023677 -0.00017858 0.00011471 0.00011374 0.00022867 -7.0973e-06 0.00011865 0.0012755
-0.0036796 -0.0032253 -0.072534 0.29207
6260000000 -0.098892 0.23807 -0.0031018 0.0009652 0.0021716 0.00061412 0.00025692 -7.411e-05
0.0001363 0.00014606 -2.9971e-05 -1.7525e-05
-0.0030906 0.0009672 0.21545 0.296 3.6343e-05 0.0053938 1.9349e-05 -5.4746e-05
-2.4951e-06 -0.00012064 0.00031682 7.5935e-05
0.0021771 0.00054712 0.00014802 0.0053917 -0.14018 0.25024 9.6152e-05 -5.6e-05
0.0003096 -0.0003037 0.00031871 0.00021541
0.0002675 -3.982e-05 1.2577e-05 -8.6302e-05 9.0272e-05 -8.6764e-05 0.042936 0.21547
-0.0040876 0.0016062 0.00059759 0.0012115
0.00011367 8.1143e-05 -4.3307e-05 -0.00012295 0.00022824 -0.0002407 -0.0039475 0.0016624
-0.074018 0.29696 -0.0042994 -0.0026043
4.6889e-06 -8.7303e-05 0.00026638 3.8809e-05 0.00033315 0.00021148 0.00062364 0.0012937
-0.0041437 -0.0026023 -0.026899 0.29189
6320000000 -0.082296 0.23973 -0.0024585 0.0014686 0.0022084 -0.00048667 8.5055e-05 9.5089e-05
-0.00042465 0.00054111 -0.00018055 0.00032587
-0.0024507 0.001436 0.24062 0.28564 0.0019147 0.0056101 0.00012894 7.0278e-05
8.2059e-06 -6.2329e-05 0.00010257 -7.5599e-05
0.0021911 -0.00053076 0.0020269 0.0055737 -0.12254 0.25854 -0.00019617 -0.00025787
0.00021896 0.00012656 0.0001924 0.00033852
6.8133e-05 5.4738e-05 0.00013405 6.5499e-05 -0.00020671 -0.00024702 0.041701 0.21639
-0.0035431 0.002247 0.00084525 0.0008489
-0.000416 0.00050907 -6.6928e-06 -5.4306e-05 0.00024276 7.3459e-05 -0.0035853 0.0021627
-0.050001 0.30667 -0.0049133 -0.0011462
-0.00013546 0.00035819 0.00010665 -7.0013e-05 0.00021896 0.00033054 0.00081854 0.0007822
-0.0049237 -0.0011924 -0.016807 0.2897
6380000000 -0.062819 0.24677 -0.0018687 0.0018971 0.0016219 -0.00064213 -3.379e-06 -0.00011128
0.00020525 0.00011174 4.2467e-05 4.5499e-05
-0.0018506 0.0018857 0.25689 0.26638 0.003207 0.0041551 -0.00018137 -5.6069e-05
-0.00027505 -0.00025892 -0.00014933 -0.00029729
0.0016089 -0.00059383 0.0033282 0.0040751 -0.094237 0.2746 -0.00022672 0.00018784
0.00049887 -0.0002124 0.00060459 0.00017238
-5.2387e-06 -4.9664e-05 -0.00017218 -4.7944e-05 -0.00021816 0.00012503 0.062811 0.20702
-0.0027177 0.0031214 0.00091374 0.0006763
0.00028565 0.00014055 -0.00030136 -0.00024007 0.00052602 -0.00022967 -0.0027394 0.0032718
-0.029667 0.29873 -0.0045071 0.00011465
-9.6052e-06 5.124e-05 -0.00018751 -0.00024455 0.00062061 0.00017164 0.00088045 0.0006897
-0.0045108 0.00020722 0.023493 0.29256
6440000000 -0.039971 0.25732 -0.000805 0.002541 0.0016435 -0.00086959 0.00037811 -8.603e-05
0.00030116 -0.00041349 -0.00026289 -0.00018272
-0.00083311 0.0025306 0.2776 0.25192 0.0034472 0.0028677 0.00014442 -2.395e-05
-6.0711e-05 7.6146e-05 -0.00017079 -0.00024127
0.0015503 -0.0009142 0.0034841 0.002795 -0.076949 0.28887 -0.00019479 0.0002753
-0.00039583 -5.408e-06 0.00033979 -0.00043214
0.00041867 -0.00011451 0.00015648 -2.9875e-05 -0.00017701 0.0002908 0.064962 0.20281
-0.0017158 0.0037606 0.00092333 0.00076739
0.00031396 -0.00040528 -2.8319e-05 5.1312e-05 -0.00046994 1.0383e-05 -0.0015837 0.003707
0.012844 0.30274 -0.0045547 0.0015704
-0.000155 -0.00024714 -0.00012868 -0.00028465 0.00031581 -0.0004211 0.0010348 0.00078833
-0.0045962 0.0014645 0.034945 0.27596
6500000000 -0.021569 0.25693 -8.2522e-05 0.0020266 0.0011668 -0.00096506 0.00021748 -7.4857e-05
0.00019223 0.00017086 -0.0002524 0.00031375
-0.00010279 0.0020235 0.30198 0.22443 0.0036505 0.0024518 0.00010488 2.1184e-05
0.00013715 0.0001413 0.0001444 -0.00012955
0.0012032 -0.00097269 0.0037146 0.0023743 -0.065508 0.28574 5.4486e-05 4.4012e-06
1.7664e-05 -0.0001954 1.2434e-06 -0.00039902
0.0001969 -4.9591e-05 9.0213e-05 2.3573e-05 2.1483e-05 -5.8182e-05 0.088864 0.19761
-0.00011811 0.0039356 0.0012035 0.00049412
0.00020541 0.00013277 0.00014554 0.00013352 0.00012259 -0.00013043 -0.00020399 0.0038959
0.03404 0.30581 -0.0031767 0.0025827
-0.0002067 0.00037402 0.00015217 -0.00010222 -3.3325e-05 -0.000333 0.0011402 0.00045579
-0.0032927 0.0026074 0.071707 0.27718
