# Supplementary material for: Early Detection of Alzheimer’s Disease via Machine Learning-Based Microwave Sensing: An Experimental Validation
Source: Sensors (Basel). 2025 Apr 25;25(9):2718. doi: 10.3390/s25092718 (PMC12074295; doi:10.3390/s25092718)
Supplement: Supplementary file 1 [file sensors-25-02718-s001.zip › measurements_paper_sensors/26 febbraio - PART1/set1/CSF_2.5_m4.s6p]

!Keysight Technologies,M9804A,MY58100912,A.14.10.03
!Date: Thursday, April 27, 2023 10:28:33
!Correction: S11(C  6-Port  ) 
!S12(C  6-Port  ) 
!S13(C  6-Port  ) 
!S14(C  6-Port  ) 
!S15(C  6-Port  ) 
!S16(C  6-Port  ) 
!S21(C  6-Port  ) 
!S22(C  6-Port  ) 
!S23(C  6-Port  ) 
!S24(C  6-Port  ) 
!S25(C  6-Port  ) 
!S26(C  6-Port  ) 
!S31(C  6-Port  ) 
!S32(C  6-Port  ) 
!S33(C  6-Port  ) 
!S34(C  6-Port  ) 
!S35(C  6-Port  ) 
!S36(C  6-Port  ) 
!S41(C  6-Port  ) 
!S42(C  6-Port  ) 
!S43(C  6-Port  ) 
!S44(C  6-Port  ) 
!S45(C  6-Port  ) 
!S46(C  6-Port  ) 
!S51(C  6-Port  ) 
!S52(C  6-Port  ) 
!S53(C  6-Port  ) 
!S54(C  6-Port  ) 
!S55(C  6-Port  ) 
!S56(C  6-Port  ) 
!S61(C  6-Port  ) 
!S62(C  6-Port  ) 
!S63(C  6-Port  ) 
!S64(C  6-Port  ) 
!S65(C  6-Port  ) 
!S66(C  6-Port  ) 
!S6P File: Measurement: :
# Hz S  RI   R 50
500000000 -0.32675 -0.056688 -0.010293 -0.0012659 -0.0082789 0.012432 -0.002593 0.011981
0.01212 0.0044448 -0.0039857 0.0086751
-0.01026 -0.001121 -0.40976 -0.071409 0.0074328 -0.010955 0.0013552 0.011272
0.0075169 0.002364 0.0014167 0.012695
-0.008136 0.01251 0.0074537 -0.010969 -0.25419 0.19355 0.0062767 0.0028005
-0.0015303 0.0076313 0.00035 0.011657
-0.0026931 0.01191 0.0013538 0.011273 0.0063244 0.0027694 -0.3282 0.043657
-0.019876 -0.0058823 0.016251 0.027768
0.012248 0.0047202 0.0074387 0.0023034 -0.0015583 0.007556 -0.019733 -0.0058489
-0.25583 -0.16132 -0.026793 0.0047885
-0.0039576 0.0088673 0.0014321 0.012709 0.0002936 0.011406 0.016644 0.027507
-0.026828 0.004834 -0.25472 -0.15039
560000000 -0.31412 0.10802 -0.022685 -0.065123 -9.6926e-06 0.013462 0.0046336 0.01164
0.010281 0.0048048 0.011518 0.0084135
-0.022735 -0.065177 -0.36893 0.090493 -0.041426 -0.03817 0.01402 0.0035823
-0.012815 -0.0030301 0.0049649 -0.0014864
-2.0959e-05 0.013495 -0.041515 -0.03811 -0.17923 0.24127 -9.0371e-05 -0.0041283
0.016965 0.0044564 0.007292 -0.0065017
0.0044835 0.011509 0.013813 0.0036597 -2.8879e-05 -0.004098 -0.30421 0.13397
0.0024673 -0.022686 0.0063671 -0.020955
0.0099467 0.0047007 -0.01317 -0.0032672 0.017129 0.0045563 0.0023616 -0.022937
-0.30631 0.014794 0.0063578 -0.046793
0.01113 0.0085181 0.0048914 -0.0015441 0.0075849 -0.006453 0.0063702 -0.021221
0.0063488 -0.046982 -0.32442 -0.0013443
620000000 -0.27233 0.085062 -0.024161 0.0089912 0.0028709 0.0086018 0.0081424 -0.0045782
0.011765 -0.0012421 -4.0468e-05 -0.0017954
-0.024098 0.0089712 -0.39973 0.038245 -0.019837 0.00072083 -0.0014767 -0.0015092
0.01101 -0.0064158 0.00031709 -0.0028886
0.0029663 0.0085847 -0.019856 0.00076221 -0.15328 0.25019 -0.00081529 -0.0047883
-0.0042163 -0.002607 0.0083977 -0.0027778
0.0083144 -0.0046828 -0.0015264 -0.0015617 -0.00082469 -0.0049106 -0.26417 0.14522
-0.040011 -0.0188 0.013216 0.029243
0.012107 -0.0017598 0.011173 -0.0065334 -0.0039548 -0.0026375 -0.039375 -0.018515
-0.23006 -0.019475 -0.042728 0.013506
0.00022619 -0.0017122 0.0003593 -0.002956 0.0085629 -0.0025361 0.013667 0.029801
-0.04269 0.013643 -0.24124 -0.036776
680000000 -0.23748 0.17772 -0.026108 -0.014183 0.0049157 0.0056671 0.00095237 -0.0066917
-0.0031818 -0.010552 0.0058838 -0.0051538
-0.026115 -0.014253 -0.38978 0.1417 -0.032529 -0.0010951 -0.0017786 -0.00031415
-0.0020981 -0.0089922 -0.00073231 -0.0012357
0.0048475 0.0055625 -0.032584 -0.001017 -0.10665 0.27401 -0.00063945 -0.00015241
-0.0016117 0.0006972 -0.0028406 -0.0087306
0.00071905 -0.0067162 -0.0018364 -0.00029644 -0.0006813 -9.8246e-05 -0.21997 0.19909
-0.024871 -0.0057755 -0.0079272 -0.01186
-0.0032584 -0.010609 -0.0021671 -0.0090496 -0.0016986 0.00062984 -0.025049 -0.0058522
-0.2701 0.0797 -0.0067075 -0.0045514
0.0056883 -0.0047632 -0.00085853 -0.0013404 -0.0028576 -0.0089894 -0.0079047 -0.012423
-0.0067143 -0.0046294 -0.25893 0.06897
740000000 -0.19163 0.17147 -0.040564 0.026803 0.013238 -0.0036512 -0.00013462 -0.0044271
-0.0055412 -0.0023357 -0.0062663 0.0024274
-0.040506 0.026799 -0.33518 0.16174 -0.036978 0.03438 -0.00017634 -0.0062162
-0.011428 0.0071919 -0.001711 -0.0061558
0.013261 -0.0037387 -0.036926 0.034526 -0.073013 0.27409 -0.0017631 0.0029522
-0.002516 -0.004436 -0.001146 0.00032742
1.9864e-05 -0.0045799 -0.00014928 -0.0062929 -0.0017311 0.0029777 -0.20328 0.20478
-0.041432 -0.0047763 0.022299 0.017108
-0.0053241 -0.001896 -0.01139 0.0073048 -0.0023374 -0.0045599 -0.041059 -0.0044196
-0.17664 0.10198 -0.040729 0.00097997
-0.0062913 0.0024693 -0.0016105 -0.0062164 -0.0010834 0.00047644 0.021984 0.017154
-0.040828 0.0010629 -0.25213 0.072534
800000000 -0.16438 0.21546 -0.022485 0.01635 0.0052861 -0.0099587 -0.0043467 -0.0024077
-0.0043126 0.0018634 0.0041985 0.00089905
-0.022553 0.016315 -0.34331 0.23219 -0.0082716 0.034618 -0.0023531 0.0021052
-0.00048824 0.0022324 0.00056575 0.0054788
0.0051916 -0.0099527 -0.008193 0.03467 -0.035171 0.30063 0.0007215 0.0013197
0.00015657 0.0034063 -0.0018137 0.00089058
-0.0044784 -0.0024294 -0.0023671 0.0021086 0.00069442 0.0013414 -0.17312 0.23382
-0.027831 0.015647 0.015099 -0.010975
-0.0043199 0.0018655 -0.0005104 0.0022738 0.00011378 0.0033635 -0.02788 0.015543
-0.2115 0.13011 -0.018062 0.02095
0.003953 0.00084394 0.00053399 0.0055089 -0.0017862 0.00079696 0.015317 -0.010929
-0.017989 0.020896 -0.25091 0.12504
860000000 -0.12859 0.23736 -0.017763 0.030777 -0.0033967 -0.0095939 -0.0020153 0.00034546
0.0038185 0.0043375 -0.0043533 -0.0034989
-0.017766 0.030737 -0.29464 0.27694 0.0081701 0.034343 0.00013239 0.002104
0.0038398 0.00071023 0.0029275 5.6807e-05
-0.0033962 -0.0095841 0.008275 0.034342 0.014329 0.31101 -0.00058057 -0.00030034
0.0023962 -0.0011314 0.0011641 0.0042598
-0.0018494 0.00039983 0.0001224 0.0020894 -0.00055383 -0.00030658 -0.13441 0.24521
-0.016465 0.019905 -0.0065819 -0.0099025
0.0038078 0.0043769 0.0038293 0.00064322 0.0024374 -0.0011682 -0.016528 0.020209
-0.15657 0.1768 -0.022525 0.016607
-0.004234 -0.003531 0.0030486 5.3806e-05 0.0010396 0.004334 -0.0068745 -0.01038
-0.022613 0.016656 -0.20084 0.17494
920000000 -0.10563 0.25998 0.0049727 0.039306 -0.009139 -0.0041026 -0.001905 0.0016755
0.00073991 0.0016406 0.0026255 -0.0011729
0.0049751 0.039248 -0.26796 0.29791 0.028282 0.022771 0.0012707 0.0011764
0.0068841 -0.00068249 0.0041115 -0.0027141
-0.0091339 -0.0040715 0.028368 0.022695 0.06038 0.31226 0.0018966 0.00022791
0.00077653 -0.00024426 0.0009965 -0.0012019
-0.0019988 0.0016098 0.0012874 0.0011614 0.0018927 0.0002301 -0.11043 0.26164
-0.0083701 0.031204 0.0043289 -0.0062276
0.00073144 0.0014289 0.0069334 -0.00066695 0.00074078 -0.0002771 -0.0081973 0.030965
-0.143 0.18276 -0.0013928 0.02766
0.0026727 -0.0012532 0.0040834 -0.0026382 0.0010444 -0.0012564 0.0043933 -0.0060198
-0.0013676 0.02763 -0.21148 0.18653
980000000 -0.058839 0.28272 0.017435 0.030043 -0.0087828 0.0045918 0.0017782 0.0034812
0.0034802 -0.0017255 -0.0032622 -0.0026652
0.017402 0.03002 -0.21568 0.33542 0.033262 0.0048414 0.0019415 -3.2882e-05
0.0014313 -0.0056261 -0.00012395 -0.0025215
-0.0087783 0.0046374 0.033314 0.0047123 0.10721 0.30786 0.00065351 -0.0011553
0.00040508 -0.0018248 0.0014613 -0.00014127
0.0018809 0.0036002 0.0019891 -7.8403e-05 0.00066038 -0.0011531 -0.070344 0.27295
0.01041 0.028573 -0.0094835 -0.007958
0.0035432 -0.0016684 0.0013506 -0.0056717 0.00039507 -0.001828 0.010353 0.028618
-0.1088 0.20962 0.0069572 0.01919
-0.0033658 -0.0026784 -0.00010592 -0.0025635 0.0014104 -0.00018048 -0.0093761 -0.0080854
0.0068946 0.019188 -0.17048 0.23784
1040000000 -0.016865 0.29021 0.033268 0.018936 -0.00086247 0.0072982 0.0023173 0.00073739
0.00051948 -0.0031833 -0.0004023 -0.0012832
0.033184 0.018917 -0.17967 0.34809 0.029607 -0.014675 0.0015246 -0.0017829
-0.0023129 -0.002497 -0.0012395 -0.0029877
-0.00082851 0.0072993 0.029567 -0.01482 0.15444 0.29376 -0.00047607 -0.0015509
-0.0015429 -0.00099846 -0.00051852 -0.0011713
0.0021953 0.00058235 0.0015752 -0.0018199 -0.00046804 -0.0015658 -0.042431 0.28131
0.020922 0.016484 -0.0015023 0.0012814
0.00040333 -0.0032481 -0.0022998 -0.002541 -0.0015487 -0.0010132 0.021049 0.016351
-0.07556 0.21497 0.014214 0.017859
-0.00028583 -0.0013201 -0.0011603 -0.0029918 -0.00047419 -0.0011987 -0.0016124 0.0013161
0.014201 0.017893 -0.14836 0.2577
1100000000 0.027117 0.30069 0.036531 -0.0037644 0.0035464 0.0037901 0.0023416 -0.00097702
-0.0023459 -0.0028411 -0.0039305 -1.4072e-05
0.036471 -0.0037338 -0.13745 0.36791 0.015201 -0.027732 -9.4903e-05 -0.0017352
-0.0034036 -0.00074013 -0.0037139 -0.0005069
0.0035551 0.0038037 0.015116 -0.027812 0.19998 0.2745 -0.0018183 0.00013765
-0.0016443 0.00050852 -0.0010877 -0.00063653
0.0023692 -0.00089574 -9.5667e-05 -0.0017172 -0.0018131 0.00013939 -0.0020845 0.28599
0.025169 0.0028325 -0.0021491 -0.00092736
-0.0023228 -0.0027511 -0.0034189 -0.00070983 -0.0016612 0.00052746 0.025164 0.0027889
-0.055767 0.22699 0.019563 0.0078427
-0.0040212 6.431e-06 -0.0037439 -0.00044253 -0.0010879 -0.00067492 -0.0021308 -0.00082742
0.019555 0.0078434 -0.10464 0.29125
1160000000 0.079368 0.2971 0.024433 -0.020452 0.003276 -0.00097679 -0.00014417 -0.0022832
-0.0037611 -0.00073972 -0.0013975 0.0040654
0.024385 -0.020444 -0.09197 0.37234 -0.0036755 -0.02869 -0.001539 -0.0015188
-0.0024288 0.0024109 -0.0016295 0.0019294
0.0032638 -0.0010059 -0.0037913 -0.02872 0.24459 0.24436 -0.00081947 0.0015827
-0.00060564 0.0015834 -0.0010415 0.00040164
-0.00011167 -0.0023499 -0.0015456 -0.0015414 -0.00082792 0.0015887 0.039085 0.28189
0.020779 -0.01237 -0.0041351 0.0049167
-0.0038003 -0.0007035 -0.0024497 0.0024731 -0.00059781 0.0015835 0.020759 -0.012317
-0.019274 0.23439 0.017865 -0.0013048
-0.0012118 0.0040156 -0.0016103 0.0019206 -0.0010536 0.00041195 -0.0040957 0.0046957
0.017853 -0.0012788 -0.054346 0.29567
1220000000 0.12253 0.28639 0.011345 -0.030122 -0.0014157 -0.0016083 0.00011758 -0.00077561
-0.0024909 0.0021236 0.0012165 0.0020746
0.011342 -0.030086 -0.049028 0.38557 -0.01677 -0.021043 -0.0025044 0.00047295
-0.00014471 0.002932 -0.00081852 0.0019222
-0.0014185 -0.0015881 -0.016872 -0.021009 0.28365 0.20526 0.00066318 0.001625
0.00050937 0.001124 9.5848e-05 0.00062406
7.1611e-05 -0.00071652 -0.0025122 0.00048437 0.00067311 0.0016055 0.078035 0.27166
0.0096619 -0.018496 0.0018016 0.0011886
-0.0024368 0.0021532 -0.0001306 0.00292 0.00052252 0.0011279 0.0096769 -0.018546
0.0058573 0.23989 0.013053 -0.012847
0.0011726 0.0020583 -0.0008642 0.0019581 0.00012317 0.00063184 0.0017284 0.0012015
0.013035 -0.012861 -0.026257 0.31381
1280000000 0.17308 0.26757 -0.0074386 -0.028919 -0.0020939 0.0017948 -0.00075634 -0.0020728
-0.00076004 0.003016 0.0024273 0.0012972
-0.0074116 -0.02889 -0.0026613 0.37812 -0.023659 -0.0081937 -0.0010618 0.0013293
0.0016353 0.0017177 0.00051199 0.0020636
-0.0020983 0.0018126 -0.023729 -0.0080991 0.31517 0.16275 0.0014581 5.3605e-05
0.0010365 0.00026093 0.00015424 0.00038796
-0.00072049 -0.0020833 -0.0010545 0.0013377 0.0014565 3.9505e-05 0.11479 0.25436
-0.00028074 -0.020219 -0.00091938 5.2698e-05
-0.00073942 0.0030095 0.0016559 0.0017222 0.0010423 0.00025759 -0.00030477 -0.020224
0.042537 0.2425 0.0024775 -0.015053
0.0024082 0.0013124 0.00052546 0.002071 0.00014277 0.00036932 -0.00089351 0.00015389
0.0024944 -0.015055 0.022063 0.31881
1340000000 0.21079 0.2334 -0.017155 -0.019505 0.00019252 0.0041966 -0.0016101 -0.00085193
0.0013815 0.0024867 0.0018406 -0.0013134
-0.01711 -0.019479 0.0367 0.37036 -0.020954 0.0043172 -0.00030731 0.0020606
0.0018014 0.00084118 0.0011437 0.00085791
0.00020612 0.004195 -0.020964 0.004413 0.33878 0.11375 0.0010515 -0.00084014
0.00062798 -0.00056421 0.00025822 0.00031788
-0.001646 -0.00084995 -0.00030426 0.002072 0.0010653 -0.00083771 0.1467 0.23172
-0.009771 -0.017101 0.00057272 0.00091386
0.0014171 0.0024546 0.0017924 0.00079013 0.00063936 -0.00055958 -0.0098271 -0.01704
0.072859 0.2342 -0.004094 -0.013436
0.0018483 -0.0013401 0.0011269 0.0008321 0.00022658 0.00033562 0.00058746 0.00082778
-0.0040909 -0.013435 0.060679 0.31515
1400000000 0.2439 0.19686 -0.023605 -0.0082444 0.0045843 0.0032638 -0.0021989 0.00043068
0.0023562 0.00094812 0.00037441 -0.0013961
-0.023578 -0.0082542 0.073532 0.35876 -0.014379 0.012145 0.0012737 0.0015096
0.0013629 -0.00057608 0.0011264 0.00023101
0.0045892 0.0032534 -0.014338 0.012225 0.35192 0.059568 0.00015691 -0.0015291
0.00019003 -0.0003165 0.00027682 0.00030303
-0.0021755 0.00045047 0.0012837 0.0014826 0.00015507 -0.0015235 0.17385 0.20247
-0.015803 -0.010087 -0.001052 0.00025966
0.0023695 0.00092304 0.0013623 -0.00057358 0.00018267 -0.00035445 -0.015845 -0.010059
0.10479 0.2281 -0.010029 -0.0085741
0.00036373 -0.0014088 0.0011523 0.00022499 0.00030936 0.00024319 -0.0010938 0.00023041
-0.01003 -0.0085818 0.10515 0.30721
1460000000 0.26809 0.15375 -0.020658 0.0043967 0.0050888 -0.0014221 -0.0017704 0.0016717
0.0020801 -0.00030432 -0.00012258 -0.000897
-0.02063 0.0043818 0.10892 0.33784 -0.0057181 0.014955 0.0018655 0.00035523
0.0010888 -0.0013749 0.0012967 -0.00052024
0.0050924 -0.0014354 -0.0056583 0.014999 0.35889 0.003967 -0.001062 -0.0013958
0.0001932 -0.00027408 0.00062308 -0.00032969
-0.001789 0.0016402 0.0018785 0.00036421 -0.0010615 -0.0013991 0.1992 0.17361
-0.017046 -0.0030191 -0.00050483 0.0024793
0.0020881 -0.00032928 0.0010341 -0.0013988 0.00021316 -0.00025099 -0.017033 -0.003
0.13464 0.21244 -0.011687 -0.0026862
-0.00014471 -0.00082707 0.0013212 -0.00054709 0.00062273 -0.00030184 -0.00048836 0.0025576
-0.01172 -0.0026913 0.14036 0.2873
1520000000 0.28033 0.11186 -0.015285 0.0099561 0.0032376 -0.0036736 8.5072e-05 0.0026926
0.0020819 -0.0016763 -0.001005 -0.0003338
-0.01527 0.0099248 0.14258 0.32356 0.0017364 0.012498 0.0018961 -0.00076978
0.00011618 -0.0011729 0.00044963 -0.00093151
0.003223 -0.0037011 0.0018084 0.012503 0.35049 -0.054698 -0.001098 -0.00048396
0.00045755 -0.00081143 0.00014462 -9.5872e-05
8.7666e-05 0.002709 0.0018886 -0.00079824 -0.0010993 -0.00047897 0.2204 0.13553
-0.016266 0.0031079 0.0017445 0.0022046
0.002065 -0.0016988 0.00011325 -0.0011721 0.00046569 -0.00082983 -0.016271 0.0031731
0.16155 0.19704 -0.011408 0.0014081
-0.0010301 -0.00034878 0.00042427 -0.00091619 0.00013983 -9.229e-05 0.0017635 0.0021734
-0.01139 0.001398 0.17386 0.26874
1580000000 0.29052 0.067287 -0.0087341 0.01364 -0.00091207 -0.0043241 0.0015542 0.002114
-1.7662e-06 -0.0020727 -0.00029549 0.00044094
-0.0087275 0.013616 0.17028 0.30033 0.0050667 0.0076954 0.00065831 -0.0017548
-0.00066861 -0.0011948 -0.00018854 -0.00072435
-0.00092534 -0.0043338 0.0051082 0.007675 0.32851 -0.11095 -0.001733 0.00049161
-0.00034936 -0.0011735 0.00027624 -0.00056319
0.0015587 0.0020742 0.00064392 -0.0017525 -0.0017359 0.0004892 0.23297 0.098435
-0.0127 0.008456 0.0025068 0.00067386
-3.3723e-06 -0.0020741 -0.00069806 -0.0011987 -0.00038363 -0.0011583 -0.01269 0.0085144
0.18502 0.17943 -0.0091181 0.0071083
-0.00029589 0.00044433 -0.00016298 -0.0007215 0.00027658 -0.0005715 0.0024668 0.00062685
-0.0091156 0.0071006 0.20799 0.24431
1640000000 0.29412 0.025497 -0.0017764 0.012639 -0.002462 -0.0022914 0.0029512 0.0010948
-0.00045854 -0.0017823 -0.00034859 0.00038627
-0.0017885 0.012617 0.20151 0.27531 0.0055556 0.0029622 -0.00067773 -0.0019915
-0.0011042 -0.00033627 -0.00038015 -0.00074395
-0.0024729 -0.0022908 0.0055787 0.0029304 0.29918 -0.16091 -0.00074876 0.0016153
-0.00090354 -0.00088515 -0.00011529 -0.00050244
0.0029229 0.001125 -0.00067685 -0.0019991 -0.00076181 0.0016199 0.24532 0.050598
-0.0082604 0.01044 0.0025177 -0.001084
-0.00047774 -0.0017725 -0.0011024 -0.00032416 -0.00089268 -0.00089402 -0.0082372 0.010451
0.2075 0.15349 -0.0045876 0.0091077
-0.00032336 0.0004307 -0.00038951 -0.00074084 -0.00012603 -0.00046771 0.0025316 -0.0010569
-0.0045808 0.0091218 0.23501 0.21291
1700000000 0.28658 -0.019487 0.0019715 0.010086 -0.0031393 0.00029101 0.003233 -0.001483
-0.0020651 -0.00090311 0.00045779 0.00050927
0.0019408 0.010079 0.21913 0.2446 0.0032529 0.00018426 -0.0016207 -0.00068013
-0.00085761 0.0002029 -0.00084013 -0.00052382
-0.0031395 0.00032818 0.0032547 0.0001617 0.25353 -0.19944 0.00047921 0.0016601
-0.0020076 -0.00013331 -0.00035434 -0.00082596
0.0032792 -0.0015114 -0.0016328 -0.00065429 0.00048348 0.0016856 0.24168 0.0030919
-0.0046344 0.011294 0.0013873 -0.0020206
-0.0020733 -0.00090116 -0.00085962 0.00021117 -0.0020042 -0.00014686 -0.0046401 0.011311
0.22443 0.13262 -0.00016529 0.0092167
0.00046296 0.00046116 -0.00083397 -0.00050476 -0.00037592 -0.00082603 0.0014397 -0.0020345
-0.00016451 0.0091966 0.25227 0.17993
1760000000 0.27605 -0.068082 0.0046176 0.0066313 -0.0017942 0.00080561 0.0012597 -0.0036977
-0.0015416 0.0004529 0.00025883 -0.00053974
0.0046024 0.0066333 0.24716 0.20545 0.00087529 -0.0014163 -0.0013721 0.00022321
-0.00085355 0.001047 -0.00052722 0.00027215
-0.0017944 0.00082058 0.00087323 -0.0014145 0.20468 -0.23063 0.0014365 0.0010849
-0.0010796 0.0014135 -0.0011633 -0.00063027
0.001219 -0.0037079 -0.0013574 0.00021005 0.0014314 0.0010904 0.23548 -0.045841
-0.00069481 0.010627 -4.5686e-05 -0.0023873
-0.0015208 0.00047136 -0.00084279 0.00106 -0.0010634 0.0014214 -0.00065535 0.01066
0.23937 0.098958 0.0037518 0.0068431
0.00024537 -0.00048296 -0.00052492 0.00027034 -0.0012224 -0.00065703 -0.00010687 -0.0023894
0.003744 0.0068453 0.26667 0.14309
1820000000 0.25119 -0.10637 0.0049845 0.0028411 0.00016598 0.0020015 -0.001134 -0.0031377
-0.0013639 0.0012184 -4.6356e-05 -0.00021451
0.0049651 0.0028505 0.25745 0.17474 -0.0011706 0.00015338 -0.0013023 0.0011087
0.00015578 0.0011819 -0.00067083 0.0003301
0.00015796 0.0020064 -0.001169 0.00016022 0.1533 -0.24431 0.0018029 0.00025117
-0.00014216 0.0023866 -0.0017022 0.00017944
-0.001148 -0.0031025 -0.0013143 0.0011162 0.0017766 0.00025834 0.20726 -0.093478
0.0018067 0.0088937 -0.0016765 -0.0015226
-0.0013704 0.0012251 0.00017847 0.0011885 -0.0001401 0.002386 0.0018291 0.0088752
0.25545 0.068805 0.0045065 0.0035209
-4.2081e-05 -0.00024377 -0.00066555 0.00033493 -0.0016975 0.00018179 -0.0016417 -0.001489
0.0045149 0.0035092 0.27032 0.10683
1880000000 0.21576 -0.14586 0.0026895 0.00028358 -0.00070515 0.0019287 -0.0031511 -0.0021381
-0.00019528 0.0020055 0.00032493 -0.00067067
0.0026878 0.0002903 0.26253 0.12925 -0.003072 0.0024163 -0.00018163 0.0017211
0.00070381 0.00098615 -5.4086e-06 0.00098869
-0.00068772 0.0019277 -0.003063 0.0024441 0.10132 -0.25071 0.0015139 -0.0012234
0.0016097 0.0018379 -0.0011584 0.0015586
-0.0031584 -0.00216 -0.00015817 0.0017259 0.0015035 -0.0012132 0.16943 -0.13361
0.0032435 0.0060786 -0.0020129 0.00025795
-0.00016655 0.0020183 0.00069694 0.00098279 0.0015825 0.0018473 0.0032499 0.0060779
0.25914 0.03811 0.0047008 0.001495
0.00026274 -0.00061885 3.3189e-06 0.00099624 -0.001143 0.0015299 -0.0019458 0.00021638
0.0046969 0.0014964 0.27113 0.074315
1940000000 0.17736 -0.1724 0.00040075 -0.0015181 0.0012106 0.0019477 -0.0036481 0.00058866
0.0015505 0.0012973 -0.00073029 -0.00068061
0.00040643 -0.0015078 0.26497 0.096626 -0.0013032 0.0050325 0.0010177 0.0012527
0.00162 0.00020822 0.00081429 0.00030962
0.0012309 0.0019418 -0.001266 0.0050395 0.059386 -0.24214 5.7008e-05 -0.0020172
0.0023327 0.00026071 0.00025293 0.0017007
-0.003677 0.0006607 0.0010286 0.001251 5.4292e-05 -0.0020336 0.11914 -0.16752
0.0028338 0.0039798 -0.0013011 0.0012042
0.0015846 0.0012885 0.0016308 0.00019989 0.0023423 0.00025315 0.0028831 0.0040016
0.26278 -0.0011034 0.0036042 -0.0018232
-0.00071419 -0.00068438 0.00079808 0.00032113 0.00024321 0.0017788 -0.0013647 0.0011545
0.0035893 -0.0018285 0.26246 0.037752
2000000000 0.12998 -0.18652 -0.0034579 0.00039503 0.0028138 0.0015524 -0.0021793 0.0036275
0.0014747 0.0001831 -0.00073252 0.00063554
-0.0034448 0.00038177 0.25065 0.060688 -0.00037467 0.006768 0.0014678 0.00038297
0.0009872 -0.0011453 0.00042547 0.00011078
0.0028237 0.0015243 -0.00033977 0.0067643 0.017496 -0.22755 -0.0012753 -0.00099291
0.0019973 -0.0012586 0.0016649 0.0015609
-0.0020869 0.0036442 0.0014843 0.00038084 -0.0012855 -0.00095597 0.064526 -0.17982
0.0011191 0.0028687 -9.595e-05 0.0018619
0.0014707 0.00018627 0.00096238 -0.0011519 0.001963 -0.0012817 0.0011178 0.0028527
0.25709 -0.034647 0.0004588 -0.0025784
-0.00076166 0.00059234 0.00041777 0.00012284 0.0017403 0.0015872 -0.0001093 0.0019736
0.00044468 -0.0025725 0.24923 0.01051
2060000000 0.084333 -0.1933 -0.0046141 0.0026953 0.0030545 -0.00046357 0.00073021 0.0030613
0.0016206 -0.001116 -0.00018228 0.0008349
-0.0046077 0.0026751 0.23834 0.031806 0.0041216 0.007907 0.0011031 -0.00053328
0.00048554 -0.00121 0.00066905 -0.00013072
0.0030561 -0.00049496 0.0041776 0.0078873 -0.013959 -0.20897 -0.0012369 0.00038909
0.00034296 -0.0023178 0.0031643 0.00017705
0.00072451 0.0030868 0.0010958 -0.00053693 -0.0012681 0.00037293 0.012671 -0.17802
5.3769e-05 0.0034218 0.0010219 0.0010528
0.0016227 -0.0011422 0.00047046 -0.0012161 0.00034637 -0.0022965 3.7764e-05 0.0033814
0.2428 -0.073414 -0.0011532 -0.0032236
-0.0001101 0.00089527 0.00066658 -0.000165 0.0031008 0.00021785 0.0011007 0.0009688
-0.0011442 -0.0032049 0.23619 -0.014073
2120000000 0.038363 -0.18477 -0.0038782 0.0063913 0.0025512 -0.002602 0.0026855 0.0019452
0.00031396 -0.001934 0.0009484 0.00013328
-0.0038803 0.0063668 0.21659 0.0069923 0.0064732 0.004317 0.0011998 -0.0013632
-0.00099422 -0.001816 7.8754e-05 -0.00097812
0.0025487 -0.0026049 0.0065062 0.0042734 -0.042274 -0.19297 -0.0006234 0.00083779
-0.0018016 -0.0014202 0.00046278 -0.0021573
0.0026938 0.0019729 0.0012398 -0.0013686 -0.00059235 0.00079592 -0.039319 -0.16215
-0.00077887 0.0046879 0.0016275 0.00095466
0.00029831 -0.0019117 -0.0010133 -0.001794 -0.001767 -0.0014454 -0.00071042 0.0047513
0.22463 -0.1092 -0.0047818 -0.0014558
0.00091392 0.00012272 6.6015e-05 -0.00093958 0.00047848 -0.0021421 0.0015673 0.0010456
-0.0047762 -0.0014591 0.21503 -0.030127
2180000000 -0.0010765 -0.17066 -0.0023528 0.009729 0.00065647 -0.0022846 0.0029569 -0.00037799
-0.00016611 -0.0012067 0.0014316 7.7049e-05
-0.0023621 0.009729 0.19696 -0.01066 0.007452 0.0038352 -0.00080021 -0.0018066
-0.001776 0.0005495 0.0001329 0.00013868
0.00063584 -0.002288 0.0074863 0.0037882 -0.06304 -0.16865 0.00064659 0.001022
-0.00097249 5.0226e-05 0.00031957 -0.0019401
0.0029044 -0.00038182 -0.0008694 -0.0018017 0.00066733 0.0010905 -0.07697 -0.13546
0.00033048 0.0069476 0.0015706 -0.00031619
-8.0612e-05 -0.0011892 -0.0017709 0.00055132 -0.0010203 9.4436e-05 0.00031738 0.0068277
0.19649 -0.13948 -0.0050846 0.0018668
0.0013407 0.00014188 0.00014844 0.00016069 0.00031739 -0.0019777 0.0016527 -0.00026919
-0.0050895 0.0018808 0.19964 -0.04477
2240000000 -0.029903 -0.14629 0.0020901 0.011303 -0.00035226 -0.0028194 0.0018505 -0.0018314
-0.002006 -0.00040843 0.00042312 -0.0016474
0.0020773 0.011294 0.17704 -0.016769 0.0081686 0.00026946 -0.00094379 -0.00031241
-0.00060433 0.00089668 -0.00092554 -0.00066311
-0.00037203 -0.0028048 0.0081889 0.00020415 -0.080041 -0.14485 0.0013331 -0.001304
-0.001118 0.00030513 -0.0023685 -0.0015875
0.0018334 -0.0018885 -0.00088749 -0.00028207 0.0012674 -0.0013254 -0.11126 -0.10634
0.0017425 0.00833 0.0015989 -0.00061667
-0.0020944 -0.00037054 -0.00062658 0.00091869 -0.0011366 0.00029331 0.0017187 0.0084688
0.16504 -0.1584 -0.0043804 0.0047441
0.00051392 -0.0017704 -0.00096166 -0.0007092 -0.0023575 -0.0015633 0.0015575 -0.00076964
-0.004385 0.0047345 0.17719 -0.056015
2300000000 -0.056973 -0.11881 0.0077895 0.0093786 -0.0010994 -0.0020847 -0.00033208 -0.0011316
-0.0012496 0.0010631 -0.0010001 -0.00066795
0.0077772 0.0093958 0.1558 -0.025498 0.0084457 -0.0018037 -0.0010128 0.00076483
-0.00051258 0.0014719 -0.00019195 0.0010109
-0.0011085 -0.0020708 0.0084276 -0.0018581 -0.093587 -0.12131 -0.00020082 -0.0012416
9.1759e-05 0.0018032 -0.0019102 0.0010259
-0.00028744 -0.0011455 -0.0010472 0.00073361 -0.00017491 -0.0012903 -0.13291 -0.069726
0.0048222 0.0090025 0.00053821 -0.0018115
-0.0011169 0.0010681 -0.00047987 0.0014693 0.00010001 0.0017941 0.0049209 0.008918
0.12601 -0.17869 -0.0028422 0.007114
-0.0011449 -0.00052114 -0.0001751 0.0010571 -0.0018685 0.00096768 0.00044867 -0.0016776
-0.0028549 0.0071116 0.16058 -0.056762
2360000000 -0.073481 -0.087345 0.010683 0.0083079 -0.0012328 -0.0018403 -0.0011021 -0.0011092
-0.00018036 0.001189 -0.0014221 -0.00028566
0.010672 0.0083218 0.14678 -0.025079 0.0079662 -0.004632 -0.00073671 0.0010163
0.0017362 0.00056088 0.00021129 0.00010401
-0.0012303 -0.0018382 0.0079406 -0.0047056 -0.10311 -0.099042 -0.0022939 -0.00099325
0.0013067 -4.9933e-05 -0.00083268 0.001719
-0.0011414 -0.001006 -0.0007 0.0010835 -0.0022949 -0.00094917 -0.14997 -0.036366
0.0082114 0.0082866 0.0009719 -0.0016777
-0.00022703 0.0012186 0.00174 0.00055547 0.0013171 -4.1496e-05 0.008165 0.0082339
0.09486 -0.18046 0.00034057 0.0081208
-0.00143 -0.00035893 0.00015209 3.3487e-05 -0.00081698 0.0017484 0.00099986 -0.0016915
0.000356 0.0081189 0.13876 -0.060679
2420000000 -0.081454 -0.059229 0.014288 0.0030187 -0.0031066 -0.0014489 -0.0012099 0.00015642
0.0013806 0.00096719 -0.0013377 0.0014444
0.014277 0.0030201 0.12916 -0.025774 0.0048754 -0.0065152 0.0012445 0.0010414
0.00083678 -0.0014013 -0.00012664 -0.0001861
-0.0031064 -0.0014245 0.0048351 -0.0065617 -0.1164 -0.078248 -0.001716 0.0012606
-0.00029691 -0.00055963 0.00038013 0.0025809
-0.0011342 0.00013815 0.0012673 0.0010002 -0.0017237 0.0012772 -0.15898 0.0077455
0.011448 0.0063489 -0.00011439 -0.0024266
0.0015083 0.0010044 0.00082554 -0.0013941 -0.00030132 -0.0005287 0.011552 0.0065002
0.055357 -0.18006 0.0018149 0.0086578
-0.0013404 0.0015425 -8.5114e-05 -0.00019354 0.00032052 0.0025188 -0.00016279 -0.0024755
0.0018115 0.0086484 0.12068 -0.056317
2480000000 -0.081929 -0.028203 0.01419 -0.0027373 -0.0018459 -0.00013968 -0.00082274 0.0014094
0.0014828 -0.00060209 0.00029926 0.0015078
0.014194 -0.0027199 0.13094 -0.025927 0.003109 -0.0087656 0.0012499 8.6847e-05
-0.00051032 -0.00091287 3.789e-05 -0.00039125
-0.0018501 -0.00014277 0.0030276 -0.0087978 -0.11947 -0.057565 -0.00071769 0.0027472
-0.00039357 -0.00083165 0.0016551 0.00088807
-0.00081342 0.0013448 0.0012519 0.00011489 -0.00071611 0.0027662 -0.16081 0.045516
0.014895 0.001224 -0.0013222 -0.0027683
0.0014748 -0.00061512 -0.00053402 -0.00085991 -0.0004141 -0.00083973 0.015001 0.0009509
0.021765 -0.17221 0.0050943 0.0072941
0.00029888 0.0015338 1.8652e-05 -0.0004094 0.0016913 0.00085242 -0.001229 -0.0026739
0.0051042 0.0072845 0.102 -0.05266
2540000000 -0.086313 -0.0010092 0.011671 -0.0067065 -0.0026874 0.00095775 0.0002881 0.0010887
-0.00013548 -0.0016976 0.00095907 0.0018222
0.011659 -0.0066892 0.11802 -0.017537 -0.0010383 -0.0079201 0.00077237 -0.0014201
-0.0016708 7.5684e-05 -0.00055584 0.00015294
-0.0026652 0.00098181 -0.0010973 -0.0079207 -0.12597 -0.034217 0.0017228 0.0025387
-0.0011589 6.916e-05 0.0018681 -0.00073634
0.00036277 0.0011459 0.00078153 -0.0014762 0.0016934 0.0025703 -0.15931 0.086066
0.014877 -0.0042729 -0.0023002 -0.0023237
-0.00018844 -0.0016469 -0.001695 5.513e-05 -0.0011176 6.3876e-05 0.014679 -0.0041998
-0.006739 -0.15816 0.0076528 0.0053175
0.00094905 0.0017127 -0.00053893 0.00016498 0.0018755 -0.00071406 -0.0022475 -0.0023646
0.0076423 0.0053108 0.087458 -0.039364
2600000000 -0.078562 0.024308 0.008124 -0.010077 -0.0012511 0.0026555 0.00092586 -0.00010828
-0.00097495 -0.00095113 0.0018396 0.00041244
0.0081259 -0.010076 0.11248 -0.032961 -0.0031443 -0.0060401 -0.0004515 -0.00090973
-0.00028837 0.0015386 -0.00026821 0.00055292
-0.0012249 0.0026803 -0.003189 -0.0060191 -0.13073 -0.0092076 0.0028957 0.00020798
2.4439e-05 0.0013794 0.0014123 -0.0016253
0.00099878 -0.00027161 -0.00045965 -0.00091024 0.0029642 0.00021395 -0.14313 0.12086
0.012202 -0.0087785 -0.0032185 0.00011593
-0.00096056 -0.0010225 -0.0002048 0.0015596 -1.8845e-05 0.001382 0.012359 -0.0088472
-0.041575 -0.13878 0.0088362 0.0049532
0.0018216 0.00048493 -0.00028021 0.0005898 0.0014235 -0.001644 -0.0033337 0.00019012
0.0088361 0.0049546 0.078986 -0.025488
2660000000 -0.072098 0.049951 0.0043275 -0.011661 -0.00033596 0.0011697 0.0002204 -0.00045067
-0.0023675 -4.2124e-05 0.0014607 -0.00091131
0.0043196 -0.011643 0.12021 -0.028702 -0.00438 -0.0047067 -0.0013589 -0.00043723
0.00021338 0.0017985 0.0002476 0.00091885
-0.00029427 0.0011629 -0.0044332 -0.0046663 -0.12972 0.01165 0.0020786 -0.0015498
0.00039079 0.0004549 -0.0010094 -0.0017315
0.00023375 -0.00033152 -0.0013805 -0.00044109 0.0020912 -0.0015056 -0.12256 0.15188
0.007694 -0.011717 -0.0022616 0.0012934
-0.0023184 4.735e-05 0.00022565 0.0017762 0.0004493 0.00042364 0.0076025 -0.011848
-0.063163 -0.11918 0.010113 0.0014199
0.0014458 -0.0009749 0.00027379 0.00090895 -0.00098424 -0.0018194 -0.0020584 0.001351
0.010133 0.0014104 0.074933 -0.0060959
2720000000 -0.060624 0.068114 8.0659e-05 -0.01173 -0.00013378 0.0030956 -0.00045717 -0.00011272
-0.0024083 0.0020895 0.00038976 -0.0017309
8.8398e-05 -0.011719 0.10565 -0.032077 -0.0050363 -0.0014141 -0.0016821 0.00052354
0.0018345 0.0004643 0.00088669 -2.5595e-05
-0.00014193 0.0030866 -0.0050596 -0.0013626 -0.1242 0.041245 0.00040352 -0.0027306
0.00013733 0.00024276 -0.0012635 0.00051207
-0.00043502 -0.00018547 -0.0016712 0.00051975 0.00038429 -0.0027229 -0.088978 0.18141
0.003333 -0.013193 -0.0017968 0.0023916
-0.0024586 0.0020572 0.0018532 0.00046275 0.00014011 0.00019418 0.0033159 -0.012965
-0.0824 -0.087245 0.011574 -0.00064524
0.0003597 -0.0016633 0.00088207 -3.7662e-05 -0.001311 0.00055942 -0.0018633 0.002332
0.011539 -0.00061981 0.078882 0.012649
2780000000 -0.046579 0.086794 -0.0044361 -0.010473 -2.5541e-05 0.0013527 0.0006181 -0.00035425
0.0012073 0.0028431 -0.0007534 -0.0017577
-0.0044343 -0.010466 0.10414 -0.044036 -0.0039303 -0.00012148 -0.0002693 0.0017306
0.0016799 -0.0010339 0.00017385 -0.00018496
-9.3688e-06 0.0013379 -0.0039364 -8.7495e-05 -0.12115 0.072176 -0.0017982 -0.0016945
0.00029128 -0.00032171 -0.00064133 0.00069512
0.0005498 -0.00030737 -0.00023192 0.0017176 -0.0018562 -0.0017096 -0.059446 0.20302
-0.0022329 -0.012859 -0.00056158 0.0019026
0.0011989 0.0028805 0.001699 -0.0010542 0.00027635 -0.00028657 -0.0022494 -0.013129
-0.097389 -0.054618 0.010254 -0.0059609
-0.00074845 -0.0018321 0.00011548 -0.00013793 -0.00065206 0.00063056 -0.0005391 0.0021537
0.010335 -0.0059348 0.08283 0.03069
2840000000 -0.030978 0.10168 -0.0075714 -0.0072938 0.0016557 0.0019324 -0.00012014 -0.00021998
0.0014864 0.001142 -0.0016264 0.00045345
-0.0075586 -0.0072872 0.10263 -0.037606 -0.00356 0.0010932 0.00056885 0.00096675
3.0558e-06 -0.0015351 -1.4624e-06 -6.547e-05
0.0016691 0.0019279 -0.0035519 0.0011356 -0.11439 0.097622 -0.0016392 0.00011942
-6.2995e-05 0.00024941 0.0010494 0.0010925
-0.00012347 -0.00016578 0.00058034 0.00094769 -0.00162 0.00012611 -0.02349 0.21788
-0.0059055 -0.01043 0.00027916 0.00093147
0.001519 0.0011482 -7.4761e-05 -0.0014921 2.3267e-05 0.00023048 -0.0059875 -0.010377
-0.10122 -0.023028 0.0085176 -0.007462
-0.00165 0.00050694 3.0329e-05 -7.8648e-05 0.0010018 0.0010946 0.00024753 0.00083034
0.0085388 -0.0074506 0.097091 0.045286
2900000000 -0.017191 0.12092 -0.0089676 -0.0030727 0.0016729 -9.619e-05 0.00051138 -0.00050749
0.002358 -0.00097446 -0.00069932 -1.8657e-05
-0.0089524 -0.0030777 0.08309 -0.045645 -0.0013285 0.0024987 0.0010875 0.00019816
-0.00046965 -0.0014411 -0.00019533 -1.3859e-05
0.0016611 -9.0764e-05 -0.0013021 0.0025085 -0.097042 0.13071 -0.0012 7.1189e-05
-0.00025881 -0.00070021 0.0016371 -0.00043794
0.00038011 -0.00054525 0.0011228 0.00018113 -0.0012126 0.00010007 0.014172 0.22072
-0.0086166 -0.006937 0.00084784 0.0018079
0.0023385 -0.0010178 -0.00046582 -0.0014412 -0.00033294 -0.00064778 -0.0086306 -0.0068518
-0.10008 0.014964 0.0062571 -0.010451
-0.00070234 -7.4035e-05 -0.00024575 8.4522e-06 0.0016542 -0.00046431 0.00072936 0.0017871
0.0062465 -0.010453 0.11097 0.050275
2960000000 0.0044535 0.13253 -0.0087503 0.00049296 0.00063145 0.001437 -0.00054725 -0.0008404
-0.00021841 -0.0020294 -0.00078395 0.00046206
-0.0087477 0.00049019 0.092197 -0.045185 -0.00094215 0.0012368 0.0010303 -0.00018702
-0.0011924 -0.00071154 0.00045029 0.00039094
0.00062312 0.0014103 -0.00092644 0.001246 -0.077459 0.16092 -0.00038688 0.00067444
-0.00060915 0.00083921 3.6187e-05 -0.0022582
-0.00048619 -0.00081625 0.0010219 -0.00021533 -0.00044128 0.00069859 0.056541 0.22702
-0.010088 -0.0020435 0.0016591 0.00050079
-0.00022893 -0.0020022 -0.0012366 -0.00069304 -0.00056866 0.00083232 -0.0099583 -0.0021472
-0.089111 0.047435 0.0012579 -0.012083
-0.00081137 0.00046165 0.000478 0.00037934 -6.4009e-05 -0.0022656 0.0016823 0.00050974
0.0013054 -0.012056 0.12997 0.061162
3020000000 0.022249 0.1468 -0.0065123 0.0037374 0.0014528 -0.0003192 -0.00069034 -0.00014823
-0.00075555 0.0004011 -4.8914e-05 0.00056823
-0.0065045 0.0037378 0.080865 -0.03395 -0.00060137 0.00029928 0.00027503 -0.001092
-0.0017559 0.00042468 0.00063204 -0.00023221
0.0014616 -0.00035277 -0.00060477 0.00029788 -0.055855 0.18578 -0.00039346 0.00087373
0.00070252 0.00048929 -0.00060215 -0.0014594
-0.00071684 -0.00010255 0.00030536 -0.0010915 -0.00039729 0.00090971 0.094722 0.2198
-0.0084302 0.0012395 0.00039859 0.00042556
-0.00063064 0.0003964 -0.0017439 0.00049153 0.00068474 0.0004289 -0.0086655 0.0013565
-0.071243 0.076523 -0.0018113 -0.010792
-4.4202e-05 0.0006234 0.00065545 -0.00023035 -0.00062524 -0.0014884 0.00050104 0.00029067
-0.0018475 -0.01085 0.14968 0.058016
3080000000 0.04971 0.15628 -0.004595 0.0060584 0.0014394 -0.00028734 -0.00071278 -1.8867e-05
-0.00062788 0.0001793 -5.2351e-05 0.00059861
-0.0045889 0.0060579 0.078129 -0.028242 -0.00032415 0.00065197 -0.00026466 -0.00027654
-0.00031387 0.0011543 -8.4903e-05 -0.00054854
0.001416 -0.00029896 -0.00031737 0.0006595 -0.018468 0.20714 -0.00055998 0.00026392
0.00083724 0.00032479 -0.0022396 -0.00067227
-0.00075121 -2.1644e-05 -0.00029225 -0.00026884 -0.00053667 0.0002725 0.12855 0.21153
-0.0063365 0.0043826 0.0018011 0.00056068
-0.00068743 0.00021295 -0.00031932 0.0011363 0.00076683 0.00032641 -0.006268 0.0044472
-0.044071 0.10869 -0.0067302 -0.0087895
-0.00010358 0.00051214 -8.628e-05 -0.00051458 -0.0022759 -0.00068708 0.0017767 0.00060145
-0.0066892 -0.0088014 0.1639 0.065491
3140000000 0.078327 0.15972 -0.0010303 0.0075569 0.0025559 -0.0013006 -0.0013374 0.00089615
0.0015263 0.00061394 0.00034552 -8.4798e-05
-0.001058 0.0075198 0.073966 -0.030183 -0.0010077 0.00036327 0.0006479 -9.2701e-05
-7.4405e-05 0.00098001 0.00065475 -0.00044946
0.0025579 -0.0013396 -0.00099833 0.00037495 0.024115 0.22653 0.0001272 0.0013817
0.0014108 -0.00099514 -0.0027596 0.00093046
-0.0012827 0.00087792 0.00063125 -8.0204e-05 0.00011769 0.001389 0.16323 0.18546
-0.0032825 0.0062069 0.00090039 -0.0013288
0.001553 0.00053435 -3.7271e-05 0.00099053 0.0014792 -0.001054 -0.0032927 0.0061269
-0.025795 0.12905 -0.0084759 -0.0052662
0.00033147 -7.3515e-05 0.00069141 -0.00045331 -0.002777 0.00091859 0.00089629 -0.0013066
-0.0084491 -0.0051893 0.18783 0.05704
3200000000 0.1105 0.1704 0.0040652 0.0063865 0.00088936 -0.0027619 -0.0003286 0.0018191
0.0004809 -0.0017728 0.00014853 0.00038981
0.0040655 0.0063672 0.08405 -0.028641 -0.00087228 0.00060763 -0.0003013 -0.00077404
0.0007436 0.0011228 -0.00040442 -0.0010189
0.00085362 -0.0027473 -0.0008756 0.00061247 0.068186 0.23121 0.0010313 0.00076736
-0.00018491 -0.0023773 -0.0015088 0.0024361
-0.00026125 0.0018769 -0.0002767 -0.00078478 0.0010756 0.00074234 0.18324 0.16359
-0.00030367 0.0060612 0.00041341 -0.0013011
0.00046678 -0.0018338 0.00075194 0.0011245 -0.0002189 -0.0024193 -0.00028155 0.006143
0.014239 0.14792 -0.0097359 -0.0011702
0.00023473 0.00040855 -0.00046651 -0.0010071 -0.0014835 0.0024216 0.00042938 -0.0013265
-0.0098421 -0.0011819 0.20392 0.055727
3260000000 0.14319 0.16181 0.0041516 0.0034053 -0.00074443 -0.0025613 0.0010334 0.00087113
0.00016616 -0.0019653 -9.482e-05 3.598e-05
0.0041246 0.0033845 0.092315 -0.031841 -0.0016252 0.0022023 -0.00027579 -0.00024056
0.00089877 -0.00059871 -0.001007 0.00028229
-0.00077758 -0.0025401 -0.0015958 0.0022281 0.11897 0.2272 0.00048575 -9.2094e-05
-0.0012258 -0.00124 0.00039441 0.0019553
0.001122 0.00077042 -0.00022663 -0.0002453 0.00045541 -7.926e-05 0.21093 0.1254
0.0021227 0.0052164 -0.00067528 -0.0016405
0.00015741 -0.0019834 0.00086343 -0.00061282 -0.0011615 -0.0011998 0.0021732 0.0051192
0.041246 0.15749 -0.0070792 0.0038837
-7.9962e-05 5.0179e-05 -0.0009852 0.0002878 0.00043442 0.001883 -0.00068819 -0.0015674
-0.0070601 0.0039783 0.23339 0.04574
3320000000 0.17341 0.15578 0.0072614 0.0012474 -0.00040198 -0.0017976 0.00096644 0.00025324
-0.0017174 -0.0012793 0.00027991 0.00011576
0.0072586 0.0012645 0.098926 -0.028364 0.0010522 0.0024396 -0.00021885 -0.00062964
-0.00018021 -0.00028414 -0.00054186 0.00025909
-0.00042619 -0.0017947 0.0010681 0.0024409 0.16618 0.21763 0.00017802 -7.5643e-05
-0.001136 0.0001215 0.00030525 0.00089625
0.00080308 0.00043716 -0.00022015 -0.00067339 0.00021701 -5.1498e-05 0.21884 0.095685
0.0034286 0.0036257 -0.00066929 -0.00021073
-0.0017767 -0.0011782 -0.00019207 -0.0002443 -0.0012253 -3.5102e-05 0.0033513 0.0036568
0.074559 0.15841 -0.0042425 0.0047152
0.00030604 0.00020958 -0.00059195 0.00029564 0.00034011 0.00097755 -0.00062459 -0.00024157
-0.0041626 0.0046116 0.24939 0.032742
3380000000 0.2091 0.13873 0.0057051 -0.0022119 -0.00094495 0.00066263 0.0011168 0.0002856
-0.0013212 0.00057239 -3.2538e-05 0.00023045
0.0056978 -0.0021803 0.10968 -0.035795 0.00041994 0.002533 -0.0012311 -0.00065106
-0.00015527 0.00016248 -0.00067077 0.00043177
-0.00093316 0.00070694 0.00044455 0.0025275 0.2076 0.19561 0.00092717 -0.00035609
-0.001618 0.00089326 0.00064848 0.0015355
0.0012705 0.00022833 -0.0012326 -0.00064174 0.0009084 -0.00031259 0.23387 0.063671
0.0055577 0.0031471 -0.00052806 0.00045275
-0.0013824 0.00064004 -0.00011401 0.0001271 -0.0016089 0.00091707 0.0055416 0.0030399
0.11727 0.14941 -0.00066803 0.0064453
0.00012339 5.8754e-05 -0.00067823 0.00041466 0.0005763 0.0014924 -0.00054418 0.00045995
-0.00073308 0.0065005 0.27884 0.01363
3440000000 0.2403 0.11666 0.0045227 -0.0039006 -0.00070731 -0.0018221 0.00096349 -0.00014936
-0.0014923 0.0017516 0.00087358 0.00023384
0.0045369 -0.0039114 0.10355 -0.041329 0.0030584 0.0019554 -0.00099899 0.0011818
8.384e-05 0.00025927 0.00015699 0.0010305
-0.0007203 -0.0017666 0.0030821 0.0019171 0.24609 0.16669 -0.00039761 -0.00031317
0.00020983 0.0014941 0.0014539 0.00071819
0.00071697 -0.00014539 -0.00098666 0.0011617 -0.00034921 -0.00031274 0.23542 0.030253
0.0064923 -7.5728e-05 -0.00027729 1.3572e-05
-0.0014626 0.0018829 5.4596e-05 0.000304 0.00024964 0.001487 0.0064486 -0.00011432
0.14717 0.13921 0.0033121 0.0038627
0.0008123 9.9947e-05 0.00022604 0.0009958 0.0013909 0.0007097 -0.00019499 3.3268e-07
0.0033635 0.0039164 0.29509 -0.015492
3500000000 0.27248 0.084649 0.0024883 -0.0048639 -0.0015165 0.0015573 0.00093668 -0.00083699
-0.00084887 0.0010336 0.00059423 -0.00093992
0.002483 -0.0048456 0.11573 -0.064961 0.0031764 0.00091363 -0.00055456 0.00068536
0.00048349 5.846e-06 6.0782e-06 0.00028767
-0.0015417 0.0015239 0.0031856 0.00087903 0.27498 0.13295 0.00018911 -0.00010425
-0.00016041 0.00058148 0.0018065 5.7453e-05
0.0012093 -0.00087398 -0.00052246 0.00069507 0.00012999 -0.00010242 0.23932 0.0038742
0.0070346 -0.0023503 -4.7054e-05 -0.00029781
-0.00097043 0.0011002 0.00045146 3.7001e-05 -0.00010953 0.00065384 0.0071038 -0.0024175
0.19295 0.11095 0.0028936 0.0016743
0.00081365 -0.00085488 2.6252e-05 0.00027679 0.0017094 -0.00011704 -5.0691e-05 -0.00022014
0.0028311 0.0015445 0.31547 -0.043131
3560000000 0.29076 0.050395 0.00035723 -0.0061607 -0.00024896 -0.00059341 0.00065459 0.00011929
0.0016157 0.001769 0.00014866 -0.0010481
0.00034846 -0.0061895 0.10985 -0.070269 0.0058076 -0.0009739 0.00036072 0.0006942
0.00060426 -0.00021702 0.00020204 0.0004132
-0.00021406 -0.00062735 0.0057944 -0.0010475 0.3025 0.090323 -0.00030434 -0.00011212
0.00059154 0.00049509 0.0014022 -0.00095309
0.00056174 7.3861e-05 0.00033407 0.00069332 -0.00036844 -0.00014605 0.23024 -0.032608
0.0061961 -0.0055419 -0.00070844 -0.00034671
0.0016748 0.0017152 0.00061895 -0.00015139 0.00062251 0.00049966 0.0060398 -0.0056105
0.21414 0.097074 0.0034629 -0.0010764
8.4833e-05 -0.0011709 0.00021353 0.00036012 0.0014049 -0.00098724 -0.00059673 -0.00035962
0.0034568 -0.001027 0.32676 -0.08303
3620000000 0.30665 0.012277 -0.0012781 -0.0037673 -0.0016718 -0.00021823 0.00013986 -0.0020036
-0.00010076 0.0007048 -0.00090746 -0.00093474
-0.001278 -0.0037785 0.11059 -0.099798 0.0034086 -0.0038865 0.00038385 0.00051889
-0.00029615 -0.00095806 0.00062656 0.00041286
-0.0017386 -0.00013993 0.003359 -0.0039468 0.3159 0.046408 0.0001199 -0.00079787
-0.00029481 0.00032653 0.00098417 -0.00080638
0.000325 -0.0019255 0.0003644 0.00052762 0.00010189 -0.00079042 0.21882 -0.063339
0.001513 -0.0075262 -0.0009923 0.00059719
-0.00023198 0.00078268 -0.00022754 -0.0009315 -0.00016069 0.0002602 0.0014594 -0.0073414
0.23687 0.0557 0.001611 -0.0021895
-0.00077372 -0.00086943 0.00059696 0.00044241 0.00086131 -0.00084015 -0.0011077 0.00060178
0.0017083 -0.0021586 0.32879 -0.11644
3680000000 0.31019 -0.032021 -0.0038178 -0.0037532 -0.0011463 0.0014999 -0.0011684 -0.00016311
0.0016367 7.508e-05 -0.0012457 -0.00028697
-0.003827 -0.0037401 0.10588 -0.11677 0.0013073 -0.0045603 0.00078802 0.00025092
-0.00051583 -0.00069244 0.00068011 0.00016761
-0.0011309 0.0014502 0.0012586 -0.004577 0.32679 -0.0038634 -0.00061711 -0.00050852
0.0012571 0.00075423 0.00054741 -0.0016135
-0.0013479 -0.00015542 0.00082203 0.00023735 -0.00067833 -0.00047637 0.20561 -0.096549
0.00050032 -0.0064427 -0.001137 0.0010628
0.0016622 8.2616e-06 -0.00053291 -0.0006546 0.0013147 0.00075645 0.0004698 -0.0066415
0.25671 0.029125 0.0015161 -0.0020151
-0.001422 -0.00030118 0.0007233 0.00017546 0.00042127 -0.0016319 -0.001041 0.0011219
0.0013395 -0.0019778 0.3288 -0.16219
3740000000 0.3119 -0.067444 -0.003123 3.4781e-05 -0.0022218 0.0027277 -3.6709e-05 -0.00092743
-0.00067394 -6.2285e-05 -0.00067575 0.00038016
-0.0031195 2.6262e-05 0.097174 -0.13883 0.00086448 -0.005168 0.00028723 -0.00029251
-0.0002627 -6.7156e-05 0.00056669 1.0735e-05
-0.0021643 0.0027767 0.00079764 -0.0051748 0.32929 -0.044021 -0.00070672 -0.00012596
6.4753e-05 2.7796e-05 -0.00062138 -0.0013117
-1.1133e-05 -0.00083253 0.0002423 -0.00029398 -0.00064615 -0.00017949 0.18415 -0.1209
-0.0018342 -0.0066639 0.00070721 0.0026932
-0.00061054 -3.963e-05 -0.00021182 -7.1783e-05 -3.05e-05 -7.0923e-05 -0.00203 -0.006501
0.26248 -0.009486 8.6119e-05 -0.0027288
-0.00068987 0.00031939 0.00055096 5.288e-05 -0.0005657 -0.0013107 0.00065261 0.0026314
0.00023939 -0.0026955 0.31509 -0.20232
3800000000 0.30609 -0.11324 -0.0024222 0.00059777 0.0010408 0.0040683 -0.0012227 -0.0016311
0.0016203 0.0010602 -0.0011744 0.0005324
-0.0024116 0.00058924 0.085734 -0.15344 -0.002304 -0.0050308 0.00017709 7.2812e-05
-0.00093494 -0.00051784 0.001036 -2.3023e-05
0.0011063 0.0041065 -0.0023525 -0.0050045 0.32528 -0.085486 -0.00065411 0.00021536
0.00087321 -9.4317e-05 -0.00119 -0.00057026
-0.0013373 -0.0017042 0.00022864 0.00011694 -0.00067351 0.00018378 0.17432 -0.14642
-0.0033366 -0.0047533 0.0015275 0.0014723
0.0015949 0.00093361 -0.00096058 -0.00046271 0.00091536 -7.3394e-05 -0.0032577 -0.0047399
0.27548 -0.050512 0.0013612 -0.0016623
-0.0010979 0.00046036 0.00093765 1.4141e-06 -0.0011571 -0.00049911 0.0014986 0.0015103
0.0013696 -0.0017158 0.30591 -0.24299
3860000000 0.29511 -0.14466 -0.0010742 0.0013101 0.0028338 0.0016404 -0.0021955 0.0012482
0.00090761 -0.0013272 -0.00027306 0.0015284
-0.0010788 0.0013266 0.066681 -0.16315 -0.0036133 -0.0046481 0.00059931 -0.00055385
-0.0009257 0.0013826 0.00080366 -0.0010417
0.0028367 0.001634 -0.0037025 -0.0046082 0.30555 -0.12566 -0.00076627 0.00054041
0.00028678 -0.00064477 -0.0008057 -0.00059633
-0.0020709 0.0011931 0.00057633 -0.00060682 -0.00073575 0.0005963 0.14611 -0.16081
-0.0028221 -0.0047596 0.0019866 0.00099419
0.00085497 -0.0012452 -0.00089584 0.0013096 0.00023309 -0.00071538 -0.0028981 -0.0049557
0.27033 -0.082343 0.00012486 -0.0020892
-0.00028153 0.001495 0.00076454 -0.0010063 -0.00091889 -0.00048963 0.0020039 0.00098303
0.00013994 -0.00213 0.28342 -0.28164
3920000000 0.27984 -0.18459 0.0018892 0.00038644 0.0036002 0.0023529 6.609e-05 0.00076049
0.00024176 0.00020461 0.00042732 0.00029222
0.0018839 0.00040262 0.038902 -0.17919 -0.004831 -0.0029907 -0.00050161 -0.00010823
0.00018227 0.00020942 -0.00027224 -0.00057033
0.0036225 0.0022751 -0.0048595 -0.0029203 0.29874 -0.15877 1.1628e-05 0.0015262
0.0017091 -0.0012764 -0.0005638 0.00015804
0.00014548 0.00090338 -0.0005561 -8.6138e-05 -1.4862e-05 0.0014368 0.12573 -0.17171
-0.0045921 -0.0041921 0.0022753 -0.00018416
0.0002168 -5.677e-05 0.00031641 0.00024325 0.0016998 -0.0012714 -0.0046116 -0.0039864
0.2612 -0.13087 0.00064344 -0.0020071
0.00053726 0.00042136 -0.00036098 -0.0005287 -0.00046159 8.2286e-05 0.0022278 -0.00022767
0.00071715 -0.0019362 0.26207 -0.30842
3980000000 0.25247 -0.22015 0.0019849 -0.0030092 0.0050816 -0.00059813 -7.8056e-07 0.0012091
0.001043 -0.0020148 0.00048615 0.0003989
0.002 -0.0029755 0.016465 -0.19203 -0.0052933 -0.00092691 0.00087587 0.0005329
0.00050751 0.00040715 1.3822e-05 -0.0011986
0.0051148 -0.00062973 -0.0053306 -0.00087214 0.26921 -0.18937 0.0013495 1.1951e-06
-0.0011828 -0.0010025 -0.00059453 -0.000627
-5.7879e-05 0.001057 0.00092199 0.00053171 0.0013715 5.3076e-05 0.089593 -0.19291
-0.0049067 -0.0037591 0.0015715 -0.001172
0.001005 -0.0018496 0.00046886 0.00036395 -0.0012078 -0.0010353 -0.0047853 -0.0039385
0.24895 -0.16083 0.00048713 -0.0047919
0.00055037 0.00025283 -4.4525e-05 -0.0012216 -0.00068352 -0.00054154 0.0015897 -0.0010992
0.00039778 -0.0049357 0.22746 -0.34613
4040000000 0.22486 -0.24561 -0.00051733 -0.0039554 0.0034018 -0.0028913 0.00014705 8.4343e-05
-0.00062721 -0.00082782 0.00076525 -0.00022333
-0.00051296 -0.0039325 -0.008588 -0.19907 -0.0044468 6.2441e-05 0.00020335 -0.00093436
-1.5921e-05 0.00016272 -0.0016083 -6.0783e-05
0.0033611 -0.0029649 -0.004442 0.00010655 0.24722 -0.22202 0.00043251 -0.00072155
-0.00098247 -0.00028762 -0.001163 0.00039304
0.00012524 0.0001857 0.00012193 -0.00095842 0.00041169 -0.00066834 0.067943 -0.18736
-0.0068501 -0.0018508 0.0014587 -0.00042531
-0.0006136 -0.00092298 6.4065e-05 0.00022471 -0.0010063 -0.00040207 -0.007073 -0.0016296
0.2344 -0.19361 -0.0019536 -0.003314
0.00058969 2.9681e-05 -0.0014951 -1.8824e-05 -0.0010921 0.0003063 0.0014243 -0.00048834
-0.0018161 -0.0032681 0.18983 -0.36382
4100000000 0.19467 -0.26919 -0.0032843 -0.0028754 0.0010184 -0.0037675 -0.00040243 4.21e-05
0.00056308 -0.0016858 0.00047281 0.00040693
-0.0032618 -0.0029075 -0.034509 -0.20212 -0.0047262 0.00089386 -0.00012715 -0.00023266
0.00060824 0.00016585 -0.00037805 0.00035835
0.00099432 -0.0037593 -0.0047461 0.00096263 0.22545 -0.24792 0.00027193 -0.00025384
-0.00067333 -0.00022688 -0.0015117 -6.8956e-05
-0.00023361 -1.4058e-05 -0.00011959 -0.00022843 0.00021988 -0.00027797 0.034682 -0.20123
-0.0066696 0.0010606 0.0010874 -0.001541
0.00056557 -0.0018736 0.00058415 0.00010297 -0.00050143 -0.00019946 -0.006578 0.0009637
0.2163 -0.21803 -0.0024945 -0.0044461
0.0005925 0.00031399 -0.00053589 0.00044416 -0.0013905 0.00012166 0.001051 -0.0014907
-0.0023149 -0.0043769 0.15693 -0.39008
4160000000 0.16528 -0.28612 -0.0035709 -0.0018027 -0.0002074 -0.0031372 0.00072486 -3.5482e-05
-0.0038437 -0.00072875 0.0010733 -0.00080029
-0.0035454 -0.0018321 -0.059764 -0.19803 -0.0047498 0.0025802 -0.00043555 -0.00030713
0.00030906 -0.00031526 -0.0010329 0.00038447
-0.00027733 -0.0031705 -0.0047026 0.0026552 0.19275 -0.26377 0.00049358 -0.00041452
-0.0010222 -0.0002409 -0.0012591 0.00086647
0.00062035 -0.00015729 -0.00050276 -0.000306 0.00056699 -0.0004476 0.0097235 -0.18857
-0.0053972 0.0021817 0.00086691 -0.0021564
-0.0039488 -0.00037872 0.0003461 -0.00039831 -0.0011631 -0.00022815 -0.0055239 0.0022159
0.18142 -0.25236 -0.0054317 -0.0032951
0.00086269 -0.00089639 -0.00097252 0.00035363 -0.0013059 0.00081654 0.00088894 -0.0021865
-0.0053332 -0.0033705 0.1076 -0.39855
4220000000 0.13732 -0.30167 -0.00446 -0.00011727 -0.00026489 -0.0036409 -0.00039276 -0.00024376
-0.00070799 0.0013951 0.00022811 -0.0012986
-0.0044237 -8.2973e-05 -0.096223 -0.18776 -0.002126 0.0032955 -0.00021458 -0.00013694
0.00021243 -2.0836e-05 -0.00063136 0.001002
-0.00032392 -0.0036457 -0.002088 0.0033306 0.16276 -0.28941 -0.000117 4.4727e-05
0.00041037 0.00019059 -0.00038515 0.0013146
-0.00038383 -0.00014841 -0.00022459 -0.00018538 -0.00010687 4.9673e-05 -0.013292 -0.18688
-0.0042191 0.002316 -3.6559e-05 -0.0019373
-0.00052033 0.0010803 0.00022728 0.00011273 0.00049166 0.00029267 -0.0040558 0.0023857
0.16496 -0.27401 -0.0046215 -0.002729
0.00021643 -0.0010625 -0.00066473 0.0010392 -0.00017915 0.0013173 -7.0908e-05 -0.0019669
-0.0046681 -0.0024572 0.079237 -0.41207
4280000000 0.10613 -0.31071 -0.0029186 0.0017585 -0.0018193 -0.004178 -0.00031604 0.00072592
-0.00021707 0.00095779 -0.00053765 -0.00018368
-0.002923 0.0017348 -0.1213 -0.19173 -0.0027541 0.0026627 -0.00084204 -0.0003006
0.00032408 0.00026546 0.00033293 0.00050913
-0.0018645 -0.004193 -0.0027257 0.0027104 0.13251 -0.29635 0.0009316 -0.00019768
-0.0010441 0.00064899 -0.00020381 0.00082023
-0.00038497 0.00066902 -0.00083354 -0.00022594 0.00092296 -0.00011095 -0.051272 -0.17171
-0.0047365 0.002601 -0.00043522 -0.0022105
-0.00033193 0.0010799 0.00036365 8.4942e-05 -0.0010697 0.00066793 -0.00482 0.0026536
0.11668 -0.29426 -0.0065677 -0.00058529
-0.00064918 -0.00030284 0.00045295 0.00054826 -0.00037607 0.00083931 -0.00040002 -0.0021638
-0.0064482 -0.00071358 0.02924 -0.41687
4340000000 0.078757 -0.31957 -0.0019044 0.0018584 -0.0023605 -0.0013308 0.00017351 0.00043059
-8.7267e-05 0.00062487 -0.00020473 -0.00097568
-0.0018806 0.0018927 -0.14171 -0.16575 -0.0020652 0.0039558 -7.1288e-05 0.00062736
-0.00019786 -0.00041571 0.00058395 0.00044515
-0.0024023 -0.0012908 -0.0020125 0.0039784 0.097429 -0.31321 -0.00064898 -0.00079745
0.00026757 0.00067866 0.00069395 0.0020395
0.00024036 0.00051535 -0.00011922 0.00057485 -0.00060653 -0.00082963 -0.068835 -0.16913
-0.0044141 0.0038628 -0.0011372 -0.0023003
1.7043e-05 0.00063193 -0.00020195 -0.00029995 0.00011748 0.00077934 -0.0043601 0.0039409
0.08904 -0.31731 -0.0048861 0.0022668
-0.00024399 -0.00089925 0.00046604 0.0004714 0.00086268 0.0019004 -0.001172 -0.0022858
-0.0050274 0.0021823 -0.0049036 -0.41138
4400000000 0.047517 -0.32471 -0.0007941 0.0015455 -0.0026143 -0.0017928 0.00092367 0.0013463
4.2752e-05 0.00070857 -0.00043652 -0.00065213
-0.00085183 0.0015138 -0.17064 -0.15585 -0.0014646 0.0041698 -0.00046691 0.0004595
4.7281e-05 -0.00040645 0.00070302 0.00043181
-0.0026191 -0.0017359 -0.0014117 0.0041943 0.067783 -0.31927 -8.8152e-05 -0.00029072
7.3529e-05 0.00015414 0.0012345 0.0012714
0.00086249 0.0013046 -0.00043518 0.00056811 -0.00018582 -0.00028251 -0.093398 -0.15631
-0.0033041 0.0049101 -0.0021462 -0.0014853
0.00018242 0.0007381 6.3322e-05 -0.00052672 0.00019259 0.00020123 -0.0032909 0.0049228
0.055364 -0.32772 -0.004377 0.00096962
-0.00038955 -0.00073925 0.00065399 0.00043606 0.0011115 0.0014155 -0.0020692 -0.0014392
-0.00423 0.0011677 -0.050899 -0.41508
4460000000 0.011983 -0.32409 -0.00061469 0.00036466 -0.0041525 -0.00087528 0.0014988 -0.00070636
-0.00046187 0.0014915 -0.0010124 -0.00029531
-0.00059599 0.00034559 -0.19217 -0.12599 -0.00039815 0.0046064 -0.00040427 0.00079703
-0.00035896 -0.00038588 0.0003515 -0.00040643
-0.0041885 -0.00080833 -0.00032407 0.0046358 0.042483 -0.32656 -0.00046928 -0.000545
0.00048361 0.00033615 0.0019842 0.00065039
0.0015431 -0.00065319 -0.00044321 0.00074733 -0.00035881 -0.00058412 -0.10696 -0.13444
-0.0018585 0.006648 -0.0024274 -0.0010982
-0.00061642 0.0014356 -0.00035855 -0.00036144 0.00033644 0.00039271 -0.0017891 0.0065556
0.019196 -0.32128 -0.0044582 0.003405
-0.0010225 -0.00025544 0.00039887 -0.00057471 0.0021173 0.00055661 -0.0024269 -0.0010051
-0.0043912 0.0032167 -0.09045 -0.39668
4520000000 -0.012012 -0.32481 -0.00047459 -0.00040613 -0.0035667 0.00042701 0.00064394 -0.00020589
0.0019436 3.9986e-05 -0.00069358 0.00081645
-0.00048328 -0.00039804 -0.21681 -0.10896 0.00071857 0.0047209 0.00065327 0.00083552
-0.00027481 6.6825e-07 7.413e-05 -0.00027962
-0.0035877 0.00043539 0.00079232 0.0047059 0.011253 -0.32373 -0.00092195 0.00056123
0.00081639 -0.00070234 0.0017541 -0.0008723
0.00062865 -0.00021635 0.00067352 0.00088039 -0.00096289 0.00058807 -0.1246 -0.12541
-0.00041857 0.0058824 -0.0028469 -0.00023281
0.0019536 5.9892e-05 -0.00019037 2.4818e-05 0.00088904 -0.00073017 -0.0004722 0.0059303
-0.029822 -0.33163 -0.0024562 0.0033625
-0.00067275 0.00085393 0.00013269 -0.00012964 0.0016563 -0.00080871 -0.002924 -0.00031605
-0.0024844 0.0035313 -0.11919 -0.39479
4580000000 -0.050057 -0.31738 -0.0012811 -0.00052235 -0.0029087 0.0028116 0.00070764 -0.00025733
0.00026561 0.0001658 -0.00065576 0.0007469
-0.0012934 -0.00053187 -0.23515 -0.082056 0.0011135 0.004238 0.00059129 -0.00016092
-4.9158e-05 0.00020634 0.00018712 -0.00018166
-0.0028721 0.0028066 0.0011871 0.0042344 -0.020571 -0.32115 -0.00020444 0.00040807
-0.00016348 -8.9736e-05 0.0016413 -0.0011466
0.00074494 -0.00037436 0.00055366 -0.00015581 -0.00018146 0.00038824 -0.13505 -0.10086
0.0016478 0.0051575 -0.0027171 0.0010694
0.00033105 1.9755e-05 -7.5416e-06 0.00024178 -0.00013617 -0.00012121 0.0018218 0.0052005
-0.05483 -0.33517 -0.0025533 0.0037796
-0.00058581 0.00068323 8.1264e-05 -0.00012933 0.0016541 -0.0012103 -0.0027071 0.001052
-0.0024052 0.0036301 -0.16444 -0.36504
4640000000 -0.075485 -0.31115 -0.0024705 -0.0014686 -0.0030115 0.0026225 0.00058151 -0.0014892
0.0014204 -0.00033303 0.00017952 0.00091419
-0.0024311 -0.0014638 -0.24524 -0.054602 0.0016279 0.0038476 0.00077939 0.00025645
-0.00023548 0.00031449 -3.783e-05 -0.0006685
-0.002913 0.0026851 0.001693 0.0038303 -0.044819 -0.31515 0.00027732 0.00082994
0.0012193 0.0003211 0.00014518 -0.0021039
0.00053154 -0.0014546 0.00079388 0.00022764 0.00029406 0.00082995 -0.1404 -0.086183
0.0035072 0.0042153 -0.0025366 0.0016776
0.001493 -0.00022021 -0.00025068 0.00033285 0.0011445 0.00020634 0.0034932 0.0040643
-0.08699 -0.31824 -0.0020185 0.0042921
8.9284e-05 0.00096032 -3.547e-05 -0.00073273 0.00023096 -0.0021198 -0.0024868 0.0017289
-0.0021327 0.0043152 -0.18322 -0.35504
4700000000 -0.10351 -0.30609 -0.003925 -3.4792e-05 -0.0013338 0.0045123 -0.0010023 -0.00096483
0.00078417 -0.00057867 0.00086464 0.00082012
-0.0039501 -3.7729e-05 -0.25715 -0.035803 0.0026791 0.0038912 0.00046745 -0.00051327
0.00033425 0.00047253 -8.7065e-05 -9.279e-05
-0.0013334 0.0045552 0.0027458 0.0038602 -0.075663 -0.30868 -0.00020487 0.00044524
0.00041446 -0.00033348 -3.7661e-05 -0.0018647
-0.0010035 -0.00095992 0.00044765 -0.00051461 -0.00022499 0.00051249 -0.15733 -0.0652
0.0033336 0.0017144 -0.0013817 0.0024235
0.00085487 -0.00054375 0.00032416 0.00052947 0.00061237 -0.00024432 0.0032882 0.0018174
-0.12684 -0.30901 -0.0011409 0.0039233
0.00086826 0.00085326 -0.00013743 -6.5823e-05 -0.00014488 -0.0018194 -0.0014428 0.0024024
-0.0010687 0.0039774 -0.22676 -0.32551
4760000000 -0.13321 -0.29102 -0.004756 0.0011731 0.0004066 0.0046522 -0.00075855 -0.00059407
0.00052422 -0.00088614 0.0009859 -0.00030898
-0.00475 0.0011614 -0.25244 0.0066926 0.0032104 0.0033065 -6.6772e-05 -0.00056927
0.00033185 0.00019769 2.128e-05 -0.00018912
0.00046122 0.0046147 0.00328 0.0032727 -0.10547 -0.29479 0.00073279 0.00051275
0.00106 -0.00013501 -0.0013318 -0.00076917
-0.00076792 -0.00064733 -9.8067e-05 -0.00058728 0.00074297 0.00047849 -0.15135 -0.048637
0.0023226 0.0013113 -0.00074433 0.002721
0.00037895 -0.00097636 0.00033449 0.00010701 0.00090604 -0.00022152 0.0024901 0.0012652
-0.15846 -0.29033 -0.0009075 0.0046681
0.0010543 -0.0004762 8.6804e-05 -0.00025135 -0.0013564 -0.00092567 -0.00064502 0.0027864
-0.00084794 0.0044893 -0.2382 -0.30299
4820000000 -0.16038 -0.27715 -0.005161 0.00256 0.001671 0.0032456 -0.00091402 -0.00049546
0.00033967 -0.00090819 0.00033797 -0.00054749
-0.0051597 0.0025512 -0.26412 0.029118 0.0046501 0.0031528 -0.00010229 -0.00035086
0.0003336 -0.00016351 -0.00025664 -0.00038903
0.0017077 0.0031927 0.0047217 0.0030803 -0.13326 -0.29061 0.00053164 -0.00045831
0.00025851 -0.00084971 -0.0011269 -0.00023246
-0.00094663 -0.00045886 -0.00010142 -0.00034273 0.00052186 -0.00034479 -0.16625 -0.031077
0.0018523 0.00024666 8.6256e-05 0.0030359
0.00041618 -0.00075938 0.00031747 -0.00011842 0.00029925 -0.00079071 0.0016794 0.00016588
-0.19602 -0.27244 0.00011656 0.0037834
0.00016173 -0.0004809 -0.00025132 -0.00036951 -0.0010746 -0.00023838 0.00011532 0.0029156
9.0207e-05 0.0038276 -0.27499 -0.27332
4880000000 -0.19154 -0.25706 -0.0044377 0.0046803 0.0024707 0.0029416 -0.0013943 0.00029319
-0.0008094 -0.00097571 0.00027885 -5.5955e-05
-0.0044442 0.0046598 -0.25523 0.070815 0.004755 0.0012722 -0.00036545 -0.00026505
-0.00030288 0.00026716 -0.000267 6.7033e-05
0.0025292 0.0029443 0.0047841 0.0012469 -0.15255 -0.27724 0.00043694 -0.00030102
-0.00042597 -0.0012305 -0.00036427 4.5237e-05
-0.0013817 0.00029325 -0.00038283 -0.00023903 0.00040509 -0.00037016 -0.15965 -0.01246
0.00071196 -2.928e-05 0.001083 0.0024208
-0.00089215 -0.0010687 -0.00024324 0.00019827 -0.00038904 -0.0013028 0.00077582 6.5835e-05
-0.22495 -0.25506 0.000788 0.0035034
0.00036598 -0.00016388 -0.00030853 0.00011592 -0.00044328 8.2661e-05 0.001096 0.0025175
0.0008929 0.0034404 -0.28704 -0.24345
4940000000 -0.21223 -0.23911 -0.0028898 0.006699 0.0030747 0.0009635 -0.00014481 0.00068339
-0.00092133 -0.00059056 3.9745e-05 -0.00059236
-0.0029114 0.0066858 -0.26658 0.096389 0.0055161 0.0011278 -0.0001269 -7.963e-05
0.00041976 -0.00026258 -0.00031898 0.00017873
0.0031226 0.00087181 0.0055194 0.0010266 -0.17247 -0.25337 0.00013716 -0.00047634
-0.00085318 0.00013411 -0.00046424 -2.4345e-05
-0.00022082 0.00067642 -9.0638e-05 -0.00011299 0.00018733 -0.00047337 -0.16679 -0.002983
-8.5864e-05 0.00054001 0.0018964 0.0020276
-0.0010118 -0.00045048 0.00038601 -0.00022471 -0.00086634 8.7651e-05 4.4371e-05 0.00048394
-0.24703 -0.22593 0.00038053 0.0034475
-0.00011935 -0.00062797 -0.00020549 0.00014375 -0.00042457 -0.00010008 0.0018862 0.0020011
0.00030594 0.0033924 -0.31018 -0.21724
5000000000 -0.23285 -0.21455 -7.3728e-05 0.007351 0.0031368 0.0016451 -0.00025992 0.00058746
-0.00065598 0.00053311 -0.00040466 -0.00089325
-7.9228e-05 0.0073565 -0.25295 0.11394 0.0056833 -0.00067289 -0.00028704 -0.00011498
-0.00022846 -0.00057557 -0.00013285 -7.6808e-05
0.0031056 0.0015991 0.0056635 -0.000779 -0.20202 -0.23888 -0.00055989 -0.00076696
-0.00050104 -0.00022967 -0.00039791 -9.5618e-05
-0.00020685 0.00061793 -0.00032515 -8.8525e-05 -0.00058421 -0.00076595 -0.16122 0.021311
-0.00020262 0.001626 0.0022878 0.0010768
-0.00054044 0.00056094 -0.00025459 -0.00056361 -0.00050581 -0.00023595 -0.0003285 0.0015823
-0.27399 -0.20411 0.00077763 0.0036965
-0.00038363 -0.0008196 -0.00024114 2.571e-05 -0.00044535 2.3197e-05 0.0022991 0.0010917
0.00074135 0.0038042 -0.32229 -0.1831
5060000000 -0.2535 -0.18685 0.0019678 0.0070319 0.0031755 -0.0004181 0.00024405 0.00054099
-0.00021029 -3.6671e-05 -0.00030764 -0.00010676
0.0019366 0.0070301 -0.23511 0.15078 0.0050888 -0.0019873 -3.6337e-05 0.00025711
-0.00030685 -2.0316e-05 -0.00036302 0.00017086
0.0031625 -0.0004843 0.005084 -0.0021118 -0.21567 -0.21741 -0.00042653 0.00037663
-0.00090278 -6.2646e-05 -0.0012806 -3.2295e-05
0.00018283 0.00044446 -1.1943e-05 0.00023352 -0.00042119 0.00034757 -0.16275 0.0285
1.0046e-05 0.0029845 0.0017488 0.00059711
-0.00027676 -4.1921e-05 -0.00024996 -7.5194e-05 -0.00094673 -3.962e-05 0.0001126 0.003147
-0.28474 -0.17227 0.0017151 0.0031264
-0.00033232 -0.00019252 -0.000342 0.00014113 -0.0013484 -3.7649e-05 0.0016816 0.00055509
0.0016991 0.0030601 -0.33443 -0.15373
5120000000 -0.26952 -0.16142 0.0033864 0.005957 0.0028232 -0.00037735 0.00039634 0.00060133
-0.00032102 0.00071078 -0.00055975 0.00012785
0.0033696 0.0059736 -0.22921 0.17699 0.0047873 -0.0025822 3.3035e-05 0.00018586
-2.673e-05 -7.386e-05 -2.1802e-05 0.00032884
0.0028049 -0.0004271 0.0047874 -0.0026226 -0.22957 -0.20209 9.3225e-06 0.00015564
-0.0001184 0.0009904 -0.0011066 0.0011336
0.00041842 0.00058352 4.1297e-05 0.00020065 -9.0311e-06 0.00019668 -0.15874 0.054669
0.0017776 0.0032172 0.0025374 0.00036563
-0.00023158 0.00086503 -6.9654e-05 -1.9573e-05 -0.00015852 0.00097048 0.0018516 0.0031084
-0.29795 -0.13904 0.0016119 0.0032396
-0.00054934 0.00015658 -4.8122e-05 0.00035545 -0.0010968 0.0010608 0.0026854 0.0003869
0.0016514 0.0032369 -0.34694 -0.12015
5180000000 -0.28511 -0.13081 0.00514 0.0048015 0.0034115 -0.0011846 0.00019034 0.00055568
-3.3696e-05 0.00044158 -0.00051178 0.0002711
0.0051463 0.004794 -0.20667 0.19995 0.0041277 -0.0039106 -0.00034066 -0.00030108
-0.00016487 -0.00016833 -0.00010262 0.0001436
0.0034226 -0.0012208 0.0040367 -0.003949 -0.24103 -0.16508 -0.00036028 0.00060832
-0.00016699 -4.0454e-05 -0.00036443 0.00074333
0.00021412 0.00057816 -0.00034346 -0.0002844 -0.00038984 0.00060033 -0.15794 0.064352
0.0030899 0.0034844 0.0021068 -0.00061044
-4.046e-05 0.00045229 -0.00013991 -0.00024556 -0.00013061 -0.00012286 0.0029918 0.0034914
-0.30879 -0.096732 0.0029177 0.0034061
-0.00051187 0.00037892 -0.0001144 8.437e-05 -0.00039906 0.00082313 0.0020781 -0.00075087
0.0029023 0.0035316 -0.34932 -0.087544
5240000000 -0.29325 -0.10392 0.0052592 0.0034276 0.0026852 -0.0028493 0.00070533 7.2938e-05
-0.00039743 3.6191e-05 3.6671e-05 0.0006326
0.0052363 0.0034418 -0.19471 0.23717 0.0032083 -0.0047455 -7.8969e-06 0.00012074
-0.00018834 9.2319e-06 0.00024492 0.00048937
0.002647 -0.0029049 0.003132 -0.0047938 -0.25728 -0.14073 0.00043139 0.00030221
-0.00017481 0.00054493 0.00016259 0.0012771
0.00067022 -1.9917e-05 8.5222e-06 0.00010537 0.00039167 0.00028697 -0.15828 0.084971
0.0036982 0.002012 0.0018114 -0.0012271
-0.0003287 -2.868e-05 -0.00018404 2.8136e-05 -0.00018205 0.00051457 0.003815 0.0020822
-0.32144 -0.055955 0.0033304 0.0028602
3.6283e-05 0.00060967 0.00028183 0.00042451 0.00026015 0.0011728 0.001831 -0.001146
0.003421 0.00274 -0.35484 -0.054816
5300000000 -0.29821 -0.0737 0.0060944 0.0019474 0.0017101 -0.0033068 7.7677e-05 -0.00039585
0.00039594 0.00072608 0.00019746 0.00012993
0.0060881 0.0019514 -0.18666 0.24171 0.0020269 -0.0053779 -8.6718e-05 0.00025188
-3.2846e-05 0.00042078 0.00028015 0.00020198
0.001674 -0.0033043 0.0019262 -0.0054447 -0.27312 -0.11473 0.00030716 -0.00021244
0.00023258 0.00046528 0.00050905 0.00059943
0.00011553 -0.00032721 -0.00012323 0.00025136 0.00032599 -0.00021369 -0.15073 0.094146
0.0051422 0.0013133 0.0013584 -0.0017099
0.00042421 0.00081266 -2.2408e-05 0.00035256 0.0002611 0.0003938 0.0051853 0.0011811
-0.33179 -0.030136 0.0037887 0.0024734
1.0688e-05 0.00011659 0.00021838 0.00022115 0.0005052 0.00063857 0.0014038 -0.0017395
0.0037002 0.002595 -0.35067 -0.019202
5360000000 -0.29816 -0.036279 0.0061703 0.00054162 8.7839e-05 -0.0037743 0.00047842 4.6859e-05
0.00030208 0.00041931 0.00068309 -4.4358e-06
0.0061531 0.00056615 -0.14919 0.26319 0.00076569 -0.0053869 5.599e-05 0.00023062
-7.4802e-05 -1.0253e-07 0.00046507 -0.00015886
2.6855e-05 -0.0038199 0.0006878 -0.00542 -0.27155 -0.087943 0.00037556 0.0003231
0.00030047 0.00035307 0.0006419 0.00053948
0.00045961 -7.6189e-07 9.4172e-05 0.00023076 0.00035456 0.00033664 -0.14886 0.112
0.0055794 -0.0007775 0.00057669 -0.0019305
0.00025992 0.00042584 2.1105e-05 5.2714e-05 0.00031401 0.00031419 0.0055219 -0.00078548
-0.32555 0.0085749 0.004796 0.001743
0.00070205 -7.0215e-05 0.00051069 -0.00016071 0.00076355 0.0005376 0.00050768 -0.0020102
0.0049087 0.0018389 -0.34844 0.0093153
5420000000 -0.30044 -0.013392 0.0060876 -0.0012866 -0.00054027 -0.0034721 -7.0287e-05 -0.00017697
0.00073305 0.00049659 0.0002287 -0.00020316
0.0060927 -0.001283 -0.13015 0.28973 0.00025037 -0.0054242 0.0001263 0.00014694
6.6228e-05 9.0928e-05 0.00015576 -3.1289e-05
-0.00058053 -0.0034441 0.00013716 -0.0054243 -0.28718 -0.055186 -0.00016535 -0.000483
0.00090925 0.00013566 0.0010217 0.00014292
-7.5445e-05 -0.00015916 0.00010487 0.00014356 -0.00017771 -0.00051061 -0.13742 0.12679
0.0046019 -0.0022221 0.00022425 -0.0018168
0.00077271 0.00047754 -5.4324e-06 8.3224e-05 0.0008862 8.1333e-05 0.0046508 -0.0022234
-0.33013 0.037887 0.0051666 0.00071441
0.0001919 -0.00023991 0.00018156 -7.2479e-05 0.0010336 3.8954e-05 0.0001108 -0.0017145
0.0050746 0.00065038 -0.34074 0.05074
5480000000 -0.2926 0.022909 0.0049936 -0.0020517 -0.0019051 -0.003021 0.00037829 -3.8864e-06
0.00096323 -0.00037972 -7.6292e-05 -0.00024568
0.0049649 -0.0020389 -0.11556 0.29764 -0.0015668 -0.0058893 -1.2093e-05 0.00016801
5.3953e-05 -1.5078e-05 0.00018863 -0.0003038
-0.0019365 -0.0029958 -0.0016748 -0.0058677 -0.29187 -0.032461 -0.0002481 9.6094e-05
0.00062365 -0.00053879 0.00072675 -0.00013591
0.00037395 -1.8125e-05 -1.0084e-05 0.00019583 -0.00028265 0.00012413 -0.13086 0.1377
0.0036717 -0.0033802 -0.00028979 -0.0020336
0.00089081 -0.00032252 0.00011879 1.5669e-05 0.00066214 -0.00048992 0.0036645 -0.0034843
-0.31822 0.064769 0.0049364 0.00032565
-9.1544e-05 -0.00010529 0.00026065 -0.00019727 0.00088624 -3.7903e-05 -0.00019926 -0.0020077
0.0048034 0.00029731 -0.33249 0.072759
5540000000 -0.28845 0.048274 0.0042599 -0.0026781 -0.0027226 -0.0020139 0.00024775 -0.00036445
0.00010535 -0.00017879 -0.00030977 9.0063e-05
0.0042657 -0.002651 -0.074512 0.3146 -0.0027339 -0.0050384 0.00046585 0.00016906
6.6215e-05 -0.00024263 -2.4e-05 -0.00040418
-0.0027547 -0.0019901 -0.0028373 -0.0050132 -0.29065 -0.011714 0.00029794 -0.00010025
0.00028516 -0.00010652 0.00051924 -0.00039944
0.00029875 -0.00033013 0.00043058 0.00012508 0.00025659 -0.00017722 -0.11928 0.15896
0.0024945 -0.0037753 -0.0010759 -0.001616
0.00019962 -0.00018098 6.1807e-05 -0.00021664 0.00029383 -9.1183e-05 0.0023969 -0.0037055
-0.30357 0.099351 0.004898 -0.0014039
-0.00026417 2.3061e-06 -9.5875e-05 -0.00042444 0.0004035 -0.0003898 -0.0012082 -0.001636
0.0049822 -0.0014138 -0.32392 0.114
5600000000 -0.27721 0.075982 0.0032431 -0.0036606 -0.0024852 -0.0014891 0.00040912 -0.00038448
0.00032489 -0.00032746 0.00018027 0.00045935
0.0032562 -0.0036614 -0.071987 0.32868 -0.0037399 -0.0046501 6.4818e-05 -0.00022756
-6.8118e-05 2.0005e-05 -0.00016365 -0.00023154
-0.002515 -0.0014651 -0.0038013 -0.0045932 -0.28976 0.020195 9.0433e-06 1.0864e-05
0.0001411 -0.00061722 0.00037696 -0.00064765
0.00036675 -0.00041721 8.8544e-05 -0.00019612 9.2677e-06 1.2095e-05 -0.1116 0.15845
0.0019643 -0.0037455 -0.00094371 -0.0011328
0.00027703 -0.00037814 -7.6894e-05 -3.4866e-05 0.00013431 -0.00067622 0.0019959 -0.0038154
-0.29444 0.1283 0.0042965 -0.0015379
0.00017951 0.00037491 -0.00016122 -0.00026485 0.00033971 -0.00064404 -0.00092335 -0.00097764
0.0041312 -0.0015869 -0.30212 0.12832
5660000000 -0.26567 0.098362 0.0030611 -0.0037115 -0.0034411 -0.00039491 -0.00035785 -0.00071791
-0.00027187 -0.00059689 0.00038338 -0.00012664
0.0030702 -0.0036724 -0.030217 0.32002 -0.0046086 -0.0031407 3.7724e-05 -0.00012978
2.6911e-05 1.5583e-05 -0.00018809 -0.00010216
-0.0034661 -0.0003657 -0.0046739 -0.0030549 -0.29025 0.043868 -0.00018059 0.00013486
-0.00049488 -0.00037739 0.00026001 -0.00097891
-0.00038697 -0.000715 8.3897e-07 -0.00014912 -0.00019682 0.0001523 -0.095991 0.17847
0.00072948 -0.0040603 -0.0014549 -0.00097717
-0.00023762 -0.00050364 5.6455e-05 9.817e-05 -0.00044065 -0.00035332 0.00068522 -0.0040828
-0.27921 0.15556 0.0041941 -0.0025076
0.00033543 -8.2901e-06 -0.00021214 -8.5162e-05 0.000272 -0.0010062 -0.0014255 -0.0010853
0.0042054 -0.0024489 -0.29348 0.16501
5720000000 -0.25019 0.11958 0.0026644 -0.0042539 -0.0027407 0.00079417 -0.00058723 -0.00026031
-0.00036464 -7.3289e-05 -8.4777e-05 -0.00030802
0.0026711 -0.0042489 -0.0021076 0.34505 -0.0055532 -0.0027265 -1.1512e-05 -6.6998e-05
-0.00023719 -3.7946e-06 -0.00018512 0.00014609
-0.0027158 0.00087364 -0.0056053 -0.0026043 -0.28667 0.074772 0.0002025 6.6725e-05
0.00031314 0.00033009 -0.00017147 -0.00038305
-0.00057198 -0.00025255 3.6841e-06 -8.4227e-05 0.00017157 7.5835e-05 -0.080179 0.18013
-0.00017585 -0.0036468 -0.0014981 -0.00031043
-0.00038347 -0.00013167 -0.00026265 -4.6349e-05 0.0002956 0.00026173 -0.00017536 -0.0036143
-0.26771 0.18174 0.0039196 -0.0037401
-2.9065e-05 -0.00038292 -0.00020892 0.00016174 -0.00010549 -0.00030627 -0.0015896 -0.00030664
0.003846 -0.0039326 -0.26225 0.182
5780000000 -0.23405 0.13705 0.0013087 -0.0049402 -0.002494 0.0012706 -0.00071275 0.00018234
-0.00026686 -0.00021888 4.9941e-05 -0.00017356
0.0013283 -0.0049257 0.011209 0.33979 -0.0060589 -0.00046971 2.3093e-05 -0.00017931
7.478e-05 -3.3509e-05 -7.3734e-05 -0.00016655
-0.0024589 0.0013097 -0.0060741 -0.00038835 -0.28311 0.092162 -0.00010757 -6.4356e-05
0.00017271 -0.00016093 -0.00021857 -0.00052681
-0.00071236 0.00017202 6.7967e-06 -0.0001947 -7.307e-05 -9.7472e-05 -0.070893 0.19628
-0.0001025 -0.0032054 -0.0012683 -5.031e-05
-0.00031379 -0.00019128 0.00011327 5.821e-06 0.000186 -0.00017098 -0.0001098 -0.0032764
-0.25662 0.20246 0.0028031 -0.0040347
-6.0829e-05 -0.00016126 5.7029e-06 -0.0001156 -0.00028326 -0.00047272 -0.0012331 7.2022e-05
0.0028632 -0.0038129 -0.25342 0.20394
5840000000 -0.21991 0.15809 3.2572e-05 -0.0055032 -0.0020841 0.0011892 -8.1468e-05 0.00027022
-0.00042116 -1.1703e-05 -0.00045204 -0.00046348
4.4566e-05 -0.0054882 0.047286 0.34265 -0.005854 0.00052659 -0.00018508 6.1761e-05
0.00016932 -7.3938e-05 -9.7652e-05 0.0001629
-0.002048 0.0012157 -0.0058536 0.00065439 -0.27585 0.1158 -0.00015031 4.4568e-05
-0.00025186 -0.00063914 -0.00064515 -0.00031607
-0.00013025 0.00031087 -0.00020712 5.9924e-05 -0.00011071 8.401e-05 -0.04823 0.19894
-0.00090329 -0.0038258 -0.001366 0.00025621
-0.00032279 8.9814e-05 0.00018631 -0.00013125 -0.00029774 -0.00067052 -0.00091199 -0.0037327
-0.23988 0.21148 0.0020857 -0.0040001
-0.0004623 -0.00036785 -0.00016555 0.00022065 -0.00065299 -0.00041096 -0.0013382 0.00020023
0.0021175 -0.0041695 -0.21715 0.22841
5900000000 -0.20616 0.17004 -0.0020035 -0.0053721 -0.0020536 0.0024233 -0.00018372 2.1723e-05
0.0002281 -0.00013112 2.437e-05 0.00024118
-0.002014 -0.0053678 0.067279 0.34207 -0.0050869 0.0020285 -3.1836e-05 -5.3213e-05
-7.624e-05 -0.00031366 -7.75e-05 -0.00010157
-0.0020011 0.0024281 -0.0050467 0.0021217 -0.25976 0.13112 -0.00011688 -6.0248e-05
-0.00038458 -0.00052679 -0.00067605 -0.0001211
-0.00012774 -2.8234e-05 -3.9601e-05 -6.1257e-05 -0.00014475 -8.3863e-05 -0.04101 0.20943
-0.0012333 -0.003507 -0.0011329 0.00033898
0.00010522 -0.00017001 -1.5788e-05 -0.00028397 -0.00034313 -0.00047988 -0.0012486 -0.003515
-0.21355 0.22576 0.0016759 -0.0052138
-4.0647e-05 0.00022039 -3.7391e-05 -0.00010208 -0.00061633 -5.8884e-05 -0.0011169 0.00035506
0.0015739 -0.0051797 -0.20293 0.2372
5960000000 -0.18525 0.18317 -0.0031018 -0.0040145 -0.00075413 0.0025654 -0.00015634 0.00020493
-0.00027503 0.0002104 -0.00016452 5.6519e-05
-0.0030861 -0.0040111 0.094014 0.34078 -0.0042277 0.0023023 -0.00017639 1.1915e-05
1.9889e-05 0.00013509 6.4665e-05 0.00023449
-0.00069528 0.0026147 -0.004211 0.0023999 -0.24438 0.15711 -0.00011671 -0.00026069
-0.0004244 0.00022445 -0.0004823 4.6568e-05
-0.00016646 0.00021241 -0.00020182 2.9513e-05 -8.3987e-05 -0.00023268 -0.022207 0.21782
-0.0021621 -0.0031791 -0.0010786 0.00083923
-0.00021928 0.0002247 -3.1567e-05 0.00013494 -0.00050144 0.00022493 -0.0022273 -0.0031635
-0.19266 0.24087 -8.2873e-05 -0.0052513
-0.00021435 6.2997e-05 6.2288e-05 0.00023157 -0.00048464 -0.00010454 -0.0010721 0.00088454
3.7425e-05 -0.0051479 -0.17363 0.26468
6020000000 -0.16726 0.19815 -0.0038862 -0.0029346 -6.8285e-05 0.0030288 -7.7037e-06 0.00058265
-0.00026114 0.00045644 -8.9232e-05 0.00028115
-0.0038734 -0.0029251 0.12206 0.33181 -0.004514 0.0033177 -9.9871e-05 0.00013294
-0.00016324 9.773e-05 -0.00023163 0.00012668
-3.1519e-05 0.0030445 -0.0044657 0.0033874 -0.22458 0.16908 -0.00023521 0.00032075
-0.00074337 8.0708e-05 -0.00060112 0.00053239
1.2388e-06 0.0006039 -8.7741e-05 0.00013113 -0.00027422 0.00034237 -0.01598 0.21298
-0.0031728 -0.0031385 -0.00083889 0.00071474
-0.00019817 0.00036355 -0.00013527 5.8967e-05 -0.00068213 5.988e-05 -0.0031827 -0.0030362
-0.16419 0.2535 -0.00029105 -0.0047477
-3.6185e-05 0.0002851 -0.00020114 0.00010839 -0.00051255 0.00056616 -0.00075964 0.0006098
-0.0005152 -0.0049398 -0.14641 0.26326
6080000000 -0.14696 0.2069 -0.0040718 -0.00074532 0.0011843 0.0027366 9.8894e-05 5.8682e-05
0.00014799 0.00017897 0.00026834 0.00010531
-0.0040562 -0.00074875 0.14347 0.33243 -0.0031583 0.0045709 -1.6386e-05 -1.2013e-05
-0.00010688 9.3094e-05 0.00011831 0.00032828
0.00124 0.0027141 -0.003023 0.0046397 -0.20643 0.19601 0.00022336 0.00020275
-0.00021066 0.00067925 -6.2055e-05 0.00027922
7.7309e-05 5.4676e-05 -5.6337e-05 -5.5064e-05 0.00024344 0.00015929 0.00090764 0.22142
-0.0041675 -0.0020146 -0.0007561 0.00091162
0.00016197 0.00023416 -0.00013128 0.00017548 -0.00026387 0.00073463 -0.0041581 -0.0019992
-0.13513 0.27091 -0.0013918 -0.0052785
0.00026988 0.00010458 0.00013625 0.00033953 -0.00011674 0.00041923 -0.00082338 0.00096512
-0.0014288 -0.0051031 -0.12473 0.28429
6140000000 -0.12954 0.2196 -0.0035956 -0.00059633 0.0015924 0.0021668 9.2563e-05 3.1299e-05
0.00014501 -0.0001043 0.0003516 -0.00021573
-0.0035839 -0.00057909 0.1703 0.31314 -0.002131 0.0053165 3.2137e-05 4.0085e-05
0.00042477 4.019e-05 0.00026257 0.00014579
0.0016173 0.0021473 -0.0020384 0.0053792 -0.18224 0.21494 0.00036083 -0.00015699
2.7049e-05 0.00071308 1.5538e-05 0.0008758
0.00012987 -2.5653e-05 7.3369e-05 4.4761e-05 0.00033481 -8.0745e-05 0.013738 0.21194
-0.0045643 -0.00090318 -0.00043551 0.0013848
0.00014 -8.6104e-05 0.00043677 -8.2262e-07 6.9063e-05 0.00069695 -0.0046357 -0.00091667
-0.11513 0.29011 -0.0032002 -0.0041348
0.00029677 -0.00010455 0.00022933 0.0001355 -1.9232e-05 0.00079564 -0.00035067 0.0014493
-0.0030264 -0.0042768 -0.085508 0.28239
6200000000 -0.11404 0.22513 -0.0030191 -0.00012833 0.0021648 0.0012115 0.00010201 0.00029358
-0.00031758 0.00023115 -0.00025235 -0.00017789
-0.0030302 -0.00013758 0.19801 0.31131 -0.00082274 0.0052217 6.2975e-05 0.00021937
4.3202e-07 -5.5461e-05 0.00010746 0.00012217
0.0021644 0.0011651 -0.00072391 0.0052799 -0.1633 0.22876 -2.1184e-05 -0.00027526
0.00057662 -1.9265e-05 0.00028756 4.9275e-05
8.7934e-05 0.00033036 3.8331e-05 0.00020239 2.1777e-05 -0.00033416 0.026836 0.22037
-0.0045121 0.00040576 3.7646e-05 0.0013906
-0.00027419 0.00025836 2.1838e-05 1.8561e-06 0.00053923 3.6948e-05 -0.0045148 0.00055184
-0.10284 0.29579 -0.0036298 -0.0033888
-0.00029068 -0.00021986 8.4849e-05 0.00012944 0.00023876 4.512e-05 3.7085e-05 0.0013877
-0.0038822 -0.0033805 -0.072302 0.29184
6260000000 -0.098961 0.23804 -0.0031251 0.00098557 0.0022421 0.0006209 0.00025311 -5.1814e-05
0.00016879 0.00019941 2.1026e-05 -6.8065e-05
-0.0031206 0.0009854 0.21544 0.29601 5.3995e-05 0.005397 1.2547e-05 -6.7872e-05
1.8303e-05 -7.6202e-05 0.00027051 7.7816e-05
0.0022274 0.00058162 0.00013302 0.0053835 -0.14019 0.25029 4.0341e-05 -0.00016483
0.0002679 -0.00019409 0.00028352 0.00024405
0.00022374 -5.6321e-05 1.01e-05 -6.88e-05 8.741e-05 -8.3803e-05 0.042965 0.21557
-0.0040745 0.001798 0.00067794 0.0011866
0.00010371 0.00014033 -1.6835e-05 -0.00012789 0.00028733 -0.00022115 -0.00396 0.001772
-0.07377 0.29684 -0.00422 -0.0025705
-3.3765e-05 -3.5755e-05 0.00029425 1.5603e-05 0.00025723 0.00021236 0.00064645 0.0011444
-0.0040974 -0.0024221 -0.026797 0.29205
6320000000 -0.082265 0.23977 -0.0024544 0.0014687 0.0021707 -0.0005004 9.27e-05 9.1868e-05
-0.00042391 0.00046265 -0.00013166 0.00031059
-0.0024456 0.0014688 0.24065 0.28564 0.0018984 0.0055839 0.00017258 5.136e-05
-6.7869e-05 -0.00012949 9.4014e-05 -0.00011489
0.0021544 -0.00051419 0.0020217 0.0055507 -0.12255 0.2585 -0.00016329 -0.00026226
0.00023688 6.3318e-05 0.00024179 0.00035075
0.00010673 6.1472e-05 0.00015577 6.7405e-05 -0.00023316 -0.00026176 0.041787 0.21631
-0.0034605 0.0020862 0.00070063 0.00077841
-0.00036875 0.00053381 9.9931e-06 -7.2925e-05 0.00028529 5.5415e-05 -0.0035644 0.0020972
-0.050261 0.30657 -0.0050132 -0.0012071
-0.00016991 0.00036496 0.00011758 -7.3465e-05 0.00029219 0.00029093 0.00077923 0.00082221
-0.0049347 -0.001424 -0.016723 0.28943
6380000000 -0.062807 0.2468 -0.00184 0.0018813 0.0016397 -0.00064665 -9.4168e-06 -9.9958e-05
0.00025372 0.00014294 3.4857e-05 9.044e-05
-0.0018407 0.0018877 0.25693 0.26638 0.0032044 0.0041388 -0.00016681 -2.2853e-05
-0.00026235 -0.00024733 -0.00018467 -0.00025763
0.0016307 -0.00066139 0.0033215 0.0041082 -0.094172 0.27464 -0.00020473 0.00015217
0.00054347 -0.00015797 0.00063959 0.00010783
-2.4409e-05 -8.4369e-05 -0.00020087 -4.3401e-05 -0.00018638 0.00014738 0.062716 0.20698
-0.0028775 0.0031588 0.00099876 0.00079489
0.0001244 0.00014636 -0.00028741 -0.00024922 0.00053089 -0.0001794 -0.0028419 0.0033212
-0.029723 0.29908 -0.0045739 0.00017668
-9.9583e-05 2.6793e-05 -0.000151 -0.00026292 0.00062128 0.00016987 0.00093272 0.00080693
-0.0046957 0.00027813 0.023516 0.29243
6440000000 -0.039909 0.2574 -0.00080751 0.002546 0.0015857 -0.00086487 0.00043313 -6.1991e-05
0.00031008 -0.00047313 -0.00022122 -0.00030982
-0.00081053 0.0025362 0.27761 0.25191 0.0034625 0.0028637 0.00014222 -7.3188e-05
-7.3576e-05 7.2458e-05 -0.00013599 -0.00027849
0.0015698 -0.00092151 0.0035156 0.0028053 -0.076929 0.28886 -0.00012293 0.00026064
-0.000494 -8.6173e-05 0.00025294 -0.00045185
0.0004161 -8.0404e-05 0.00017872 -3.0014e-05 -0.00013092 0.00029267 0.065076 0.20279
-0.0016283 0.0038899 0.00093974 0.00076735
0.00029415 -0.00046191 -3.8121e-05 7.2608e-05 -0.00047916 -8.7215e-05 -0.0015016 0.0038427
0.013145 0.30244 -0.0043764 0.0013975
-0.00016778 -0.00027362 -0.00016261 -0.00027169 0.00030323 -0.0005118 0.00092774 0.00073031
-0.0042687 0.0015469 0.035157 0.2759
6500000000 -0.021614 0.25691 -9.3324e-05 0.0020041 0.0012203 -0.00094273 0.00019223 -7.7187e-05
8.4084e-05 0.00016735 -0.00023703 0.0003719
-0.00010187 0.001996 0.30202 0.22441 0.0036734 0.0024776 8.1343e-05 5.744e-05
0.00013139 0.00015626 0.00017218 -6.5645e-05
0.001219 -0.00093335 0.0037625 0.0023836 -0.06549 0.28577 4.3262e-05 1.1335e-05
0.0001356 -0.0001337 1.9835e-05 -0.00048553
0.00016923 -0.00010106 7.6677e-05 9.6316e-06 5.5815e-05 -3.2002e-05 0.088876 0.19765
-8.3978e-05 0.0037399 0.0010995 0.0004701
0.00020116 0.0001352 0.00014024 0.00017895 5.0748e-05 -0.0001864 -0.00018323 0.0037464
0.033863 0.30568 -0.0033479 0.0025531
-0.0002388 0.00036456 0.00015829 -9.6802e-05 -3.5079e-07 -0.00038496 0.0011369 0.00046253
-0.0033837 0.002359 0.071744 0.27699
