# Supplementary material for: Early Detection of Alzheimer’s Disease via Machine Learning-Based Microwave Sensing: An Experimental Validation
Source: Sensors (Basel). 2025 Apr 25;25(9):2718. doi: 10.3390/s25092718 (PMC12074295; doi:10.3390/s25092718)
Supplement: Supplementary file 1 [file sensors-25-02718-s001.zip › measurements_paper_sensors/26 febbraio - PART1/set1/CSF_2.5_m5.s6p]

!Keysight Technologies,M9804A,MY58100912,A.14.10.03
!Date: Thursday, April 27, 2023 10:28:33
!Correction: S11(C  6-Port  ) 
!S12(C  6-Port  ) 
!S13(C  6-Port  ) 
!S14(C  6-Port  ) 
!S15(C  6-Port  ) 
!S16(C  6-Port  ) 
!S21(C  6-Port  ) 
!S22(C  6-Port  ) 
!S23(C  6-Port  ) 
!S24(C  6-Port  ) 
!S25(C  6-Port  ) 
!S26(C  6-Port  ) 
!S31(C  6-Port  ) 
!S32(C  6-Port  ) 
!S33(C  6-Port  ) 
!S34(C  6-Port  ) 
!S35(C  6-Port  ) 
!S36(C  6-Port  ) 
!S41(C  6-Port  ) 
!S42(C  6-Port  ) 
!S43(C  6-Port  ) 
!S44(C  6-Port  ) 
!S45(C  6-Port  ) 
!S46(C  6-Port  ) 
!S51(C  6-Port  ) 
!S52(C  6-Port  ) 
!S53(C  6-Port  ) 
!S54(C  6-Port  ) 
!S55(C  6-Port  ) 
!S56(C  6-Port  ) 
!S61(C  6-Port  ) 
!S62(C  6-Port  ) 
!S63(C  6-Port  ) 
!S64(C  6-Port  ) 
!S65(C  6-Port  ) 
!S66(C  6-Port  ) 
!S6P File: Measurement: :
# Hz S  RI   R 50
500000000 -0.32685 -0.056826 -0.010597 -0.0013876 -0.0082095 0.01241 -0.0028613 0.011641
0.012117 0.0045925 -0.0047611 0.0085654
-0.01063 -0.0013403 -0.4097 -0.071286 0.0074986 -0.010921 0.0012771 0.011376
0.0072117 0.0024386 0.0014418 0.012948
-0.0084368 0.01255 0.0074974 -0.010985 -0.25405 0.19358 0.0062579 0.0029393
-0.0015101 0.0076912 0.00063357 0.011852
-0.0029062 0.011656 0.0013301 0.011481 0.006248 0.0030441 -0.32844 0.04368
-0.019835 -0.0057675 0.016229 0.027831
0.012398 0.0044375 0.0072367 0.0023263 -0.0016858 0.0078386 -0.019777 -0.0057256
-0.25622 -0.16067 -0.027158 0.0047419
-0.004386 0.0083683 0.00135 0.013191 0.0004164 0.011893 0.016269 0.027744
-0.027266 0.0048623 -0.25487 -0.15004
560000000 -0.31243 0.10801 -0.022852 -0.065138 4.2808e-05 0.013345 0.0047294 0.011425
0.010662 0.0049985 0.011731 0.0081049
-0.02262 -0.065138 -0.36842 0.090796 -0.04173 -0.038078 0.013728 0.0034892
-0.012933 -0.0028414 0.0047329 -0.0017747
0.00016261 0.013231 -0.042221 -0.038117 -0.17914 0.24118 -0.00020899 -0.0041633
0.017246 0.0043485 0.0072442 -0.0066502
0.0045748 0.011567 0.014099 0.0034355 -0.00038714 -0.0043242 -0.30427 0.13386
0.0026869 -0.022803 0.0062461 -0.020905
0.0105 0.0050175 -0.013061 -0.0025352 0.017198 0.0042132 0.0022978 -0.022989
-0.30649 0.015267 0.0065185 -0.04679
0.012002 0.0083992 0.0049782 -0.0014717 0.0069631 -0.0066837 0.006353 -0.021016
0.0064896 -0.046761 -0.3245 -0.0019241
620000000 -0.2726 0.085535 -0.024364 0.009258 0.0025719 0.0087303 0.007587 -0.0048398
0.011932 -0.0007924 -0.00030152 -0.0015867
-0.024309 0.0091872 -0.39975 0.038354 -0.019786 0.00078756 -0.0017169 -0.0017469
0.011036 -0.0064056 0.00029045 -0.0030377
0.0027111 0.0087234 -0.01992 0.00067987 -0.15312 0.25008 -0.00066986 -0.0051952
-0.0043814 -0.0025779 0.008528 -0.0029382
0.007674 -0.0051841 -0.0017731 -0.0016697 -0.00085099 -0.0049967 -0.26343 0.14462
-0.040108 -0.018658 0.013143 0.030245
0.012035 -0.00076728 0.011054 -0.0065537 -0.0041069 -0.0027976 -0.040063 -0.018382
-0.23027 -0.019956 -0.043193 0.013202
-2.4046e-05 -0.0017147 0.0003244 -0.0030294 0.0084651 -0.0027127 0.013196 0.030008
-0.042906 0.013258 -0.24277 -0.036251
680000000 -0.23722 0.17754 -0.025952 -0.014296 0.005068 0.0055646 0.0011495 -0.006714
-0.0030473 -0.010845 0.0058655 -0.0054712
-0.025863 -0.014231 -0.38964 0.14183 -0.032539 -0.0011279 -0.0018113 -0.00023134
-0.0020259 -0.0089174 -0.00073671 -0.0012967
0.0051125 0.0056032 -0.032486 -0.00097793 -0.10669 0.27398 -0.000784 -6.6435e-05
-0.0016931 0.00072562 -0.0028992 -0.0088377
0.0010931 -0.0065882 -0.0017766 -0.00023415 -0.00079051 -2.9382e-05 -0.2207 0.19901
-0.025013 -0.0058902 -0.0078973 -0.012064
-0.0028859 -0.010717 -0.0021313 -0.0089709 -0.0016847 0.00074879 -0.025028 -0.00574
-0.27003 0.079875 -0.0065647 -0.0047541
0.0059214 -0.005437 -0.00063577 -0.0012594 -0.0028296 -0.0087725 -0.0079579 -0.011881
-0.0065675 -0.0047036 -0.25883 0.068811
740000000 -0.1915 0.17182 -0.040787 0.027016 0.013239 -0.0036071 -9.2039e-05 -0.0043041
-0.0056441 -0.0021071 -0.0062758 0.0024793
-0.040563 0.027097 -0.33543 0.16147 -0.037055 0.034285 -0.00018989 -0.0063094
-0.011409 0.0068504 -0.0016432 -0.006146
0.013308 -0.0035404 -0.03699 0.034542 -0.072975 0.27398 -0.0017742 0.0027974
-0.002327 -0.0045145 -0.0013352 0.00033102
-0.00011141 -0.0043744 -0.0001673 -0.0062722 -0.0018036 0.0027941 -0.20313 0.20491
-0.041347 -0.0049403 0.022246 0.017167
-0.005108 -0.0018686 -0.011431 0.0069143 -0.0023947 -0.0046787 -0.041581 -0.0049271
-0.17647 0.10151 -0.040651 0.0011378
-0.0062927 0.0025527 -0.0017757 -0.0060485 -0.001369 0.00042407 0.022291 0.017167
-0.040706 0.0011919 -0.25244 0.072799
800000000 -0.16454 0.21543 -0.0225 0.016324 0.0053582 -0.010076 -0.0042224 -0.0023215
-0.004325 0.0018139 0.004409 0.00074079
-0.022459 0.016338 -0.34331 0.23207 -0.0081973 0.034592 -0.0022912 0.0021369
-0.00048926 0.0021467 0.00060547 0.0053378
0.0052245 -0.010105 -0.0081457 0.034613 -0.035139 0.30063 0.00068869 0.0013282
0.00014008 0.0033208 -0.0018699 0.00078964
-0.0042652 -0.0023392 -0.0023177 0.0021251 0.00071617 0.001328 -0.17309 0.23379
-0.027725 0.015597 0.015149 -0.010997
-0.0043122 0.0018861 -0.00050412 0.0021187 0.00014959 0.0033893 -0.027734 0.015674
-0.21151 0.13013 -0.018089 0.021005
0.0044898 0.0007074 0.00061929 0.0054481 -0.0017726 0.00084483 0.015126 -0.010943
-0.018102 0.020964 -0.25083 0.12518
860000000 -0.12858 0.23743 -0.017705 0.030821 -0.0034215 -0.0095438 -0.0019515 0.0001885
0.0036957 0.0044383 -0.0044029 -0.0032236
-0.017682 0.030778 -0.29462 0.2769 0.0081365 0.034273 0.00025227 0.0019947
0.0038276 0.00061889 0.0029739 -1.8943e-05
-0.0034639 -0.0095278 0.0082099 0.034322 0.014361 0.31098 -0.0005394 -0.00015886
0.00239 -0.0010673 0.0013153 0.004221
-0.0019931 0.00021974 0.00025897 0.0020435 -0.00051877 -0.00018777 -0.13472 0.24529
-0.016498 0.019755 -0.0065776 -0.0096787
0.0038338 0.0043365 0.003795 0.00062227 0.0023319 -0.001058 -0.016404 0.01981
-0.1566 0.17701 -0.022774 0.01671
-0.0045722 -0.0033618 0.0030084 -1.7269e-05 0.0012706 0.0042879 -0.0067725 -0.0099239
-0.02273 0.01656 -0.2006 0.17482
920000000 -0.10584 0.25981 0.0049963 0.039313 -0.0091306 -0.004076 -0.0019672 0.0015241
0.00081858 0.0016866 0.0025938 -0.0011919
0.0050069 0.039308 -0.26794 0.29788 0.028345 0.02268 0.0013365 0.0012035
0.0068409 -0.00059986 0.0039478 -0.0027879
-0.0091567 -0.004051 0.028424 0.02265 0.060463 0.31227 0.0018608 0.00017674
0.0007393 -0.00021479 0.00096193 -0.0012679
-0.0019964 0.0015601 0.0013379 0.0011876 0.0018507 0.00014743 -0.1103 0.26156
-0.0083329 0.031165 0.0042935 -0.0061517
0.00078567 0.001582 0.0068811 -0.00059128 0.00076772 -0.00022833 -0.008286 0.031246
-0.14287 0.18285 -0.0013032 0.027591
0.0026646 -0.0013075 0.004064 -0.0026886 0.00094523 -0.0012149 0.004239 -0.0061069
-0.0014094 0.027628 -0.21133 0.18655
980000000 -0.058638 0.28267 0.017401 0.030013 -0.008791 0.0045733 0.0017779 0.0035999
0.0034663 -0.0016625 -0.0032169 -0.0026333
0.017381 0.029978 -0.21563 0.33537 0.033308 0.0048259 0.0019994 -0.00010243
0.0014371 -0.0056174 -7.1455e-05 -0.0024997
-0.0087852 0.0046108 0.033324 0.0047651 0.10725 0.30783 0.00064578 -0.0010983
0.00040112 -0.0017693 0.0015047 -0.00019556
0.0017917 0.0036098 0.001981 -0.00010849 0.00065589 -0.0011092 -0.070555 0.27288
0.01035 0.028546 -0.0095009 -0.0079319
0.0033853 -0.0016713 0.0013827 -0.0056973 0.00041531 -0.0017948 0.010393 0.02852
-0.10898 0.20951 0.0068346 0.019062
-0.0033217 -0.0026495 -0.0001636 -0.0025851 0.0015332 -0.00019778 -0.009544 -0.0079444
0.006857 0.019093 -0.17032 0.23794
1040000000 -0.016894 0.29041 0.033276 0.018959 -0.00083306 0.007357 0.0022205 0.00061386
0.00058976 -0.0033214 -0.00029006 -0.0013264
0.03325 0.019011 -0.17971 0.34811 0.029542 -0.014718 0.0015368 -0.0018451
-0.0023693 -0.0024831 -0.0011999 -0.0029
-0.00077537 0.0073566 0.029545 -0.014806 0.15443 0.2938 -0.00050174 -0.0015817
-0.0015179 -0.00099131 -0.0004792 -0.0011715
0.0022313 0.00065297 0.0015716 -0.0018689 -0.00050764 -0.0015655 -0.042425 0.2813
0.02094 0.016543 -0.0014254 0.0012855
0.00055486 -0.0032495 -0.0023607 -0.0024804 -0.0015359 -0.00096855 0.020939 0.016492
-0.07552 0.21503 0.014233 0.017938
-0.00036537 -0.0012207 -0.0012073 -0.0029008 -0.00052428 -0.0011536 -0.0014713 0.0012964
0.014159 0.017995 -0.14827 0.25757
1100000000 0.027176 0.30055 0.036488 -0.0037758 0.0035 0.0038123 0.0023835 -0.00092527
-0.0023745 -0.0028303 -0.0039392 -8.5243e-05
0.036467 -0.003763 -0.13739 0.36793 0.015189 -0.027734 -5.1628e-05 -0.0017452
-0.0034485 -0.00078347 -0.0036796 -0.0005122
0.0035217 0.003776 0.015088 -0.027827 0.20003 0.27448 -0.0018283 0.00014527
-0.0016595 0.00053395 -0.0010583 -0.00059156
0.0023612 -0.00091774 -6.0733e-05 -0.0017389 -0.0018436 0.0001469 -0.0020044 0.28593
0.025127 0.0028604 -0.0022659 -0.00093933
-0.0024018 -0.0028298 -0.0034642 -0.00073097 -0.0016306 0.00052128 0.025178 0.0028203
-0.055742 0.22707 0.019622 0.0077593
-0.0039703 -4.9855e-05 -0.0036951 -0.00050197 -0.0010771 -0.00062961 -0.0022125 -0.00093581
0.019648 0.0077811 -0.10467 0.2913
1160000000 0.079314 0.2972 0.024414 -0.020449 0.0033221 -0.00092793 -0.00013721 -0.0023797
-0.003739 -0.00073636 -0.0014042 0.0042583
0.024412 -0.020405 -0.091967 0.37229 -0.0036744 -0.028736 -0.0015536 -0.0015223
-0.0024614 0.0023967 -0.0016354 0.0020597
0.0033241 -0.00099683 -0.0037936 -0.028743 0.24458 0.24433 -0.00078771 0.0015945
-0.00058292 0.0015782 -0.0010406 0.0003883
-0.00018809 -0.002414 -0.0015318 -0.0015456 -0.00080809 0.0015951 0.038931 0.28184
0.020727 -0.012388 -0.0039753 0.0050258
-0.0037611 -0.00069805 -0.002442 0.0023984 -0.00060101 0.0016011 0.020739 -0.012428
-0.019189 0.23443 0.017894 -0.0013015
-0.0014027 0.0042292 -0.0016047 0.0020436 -0.0010509 0.00039272 -0.0040898 0.0050196
0.017861 -0.0012499 -0.054111 0.29545
1220000000 0.12253 0.28637 0.011357 -0.030154 -0.001446 -0.0015479 8.6092e-05 -0.00072698
-0.0025318 0.0021823 0.0012254 0.0019881
0.011341 -0.030111 -0.04904 0.38559 -0.016758 -0.021035 -0.002543 0.00048205
-0.00011037 0.0029398 -0.0008871 0.0019001
-0.0014735 -0.0015445 -0.016868 -0.020988 0.28367 0.20527 0.00068497 0.0016133
0.00048932 0.0011244 9.6296e-05 0.00062268
8.51e-05 -0.00072375 -0.0025295 0.00049293 0.00067646 0.0016157 0.078033 0.2717
0.0096574 -0.018498 0.0017686 0.0011012
-0.0024819 0.0021391 -8.9099e-05 0.0029454 0.00049015 0.0011416 0.0096439 -0.018484
0.005848 0.2399 0.013101 -0.01296
0.001222 0.0020129 -0.00084602 0.0018947 0.00010965 0.00066025 0.0017786 0.0010948
0.013112 -0.012934 -0.026214 0.31392
1280000000 0.17304 0.26764 -0.007483 -0.028893 -0.002084 0.0017999 -0.00079689 -0.0020726
-0.00070036 0.0030432 0.002413 0.0013482
-0.0074651 -0.028861 -0.002632 0.37814 -0.023679 -0.0081882 -0.0010538 0.0013698
0.0016108 0.0016907 0.00056082 0.0020747
-0.0020814 0.0018047 -0.023741 -0.0081046 0.3152 0.16271 0.0014582 4.9637e-05
0.0010189 0.00027246 0.00019423 0.00036752
-0.00080337 -0.002065 -0.0010529 0.0013733 0.0014454 4.2492e-05 0.11482 0.25437
-0.00029758 -0.020252 -0.00097923 0.0001585
-0.00068549 0.0030585 0.0016696 0.0017 0.001021 0.00024742 -0.00033676 -0.020268
0.042693 0.24252 0.0024523 -0.014964
0.0024053 0.0013231 0.0005605 0.0020692 0.0001622 0.00035423 -0.00097127 0.00014876
0.0024492 -0.014967 0.022432 0.31886
1340000000 0.21083 0.23349 -0.017121 -0.01951 0.00016194 0.0041854 -0.0015971 -0.00082822
0.0013406 0.0025131 0.0018468 -0.001342
-0.017094 -0.019492 0.036717 0.37036 -0.020982 0.0043438 -0.00032986 0.0020325
0.0018316 0.00087197 0.0011443 0.00087689
0.00016632 0.0041715 -0.020991 0.0044253 0.3388 0.11376 0.0010415 -0.00085041
0.00061886 -0.00058934 0.00025003 0.00032177
-0.0016022 -0.00084354 -0.00031693 0.0020406 0.0010587 -0.00083225 0.14667 0.23169
-0.0097597 -0.0171 0.00060472 0.00090258
0.0013652 0.002502 0.0018102 0.00086289 0.0006155 -0.00059124 -0.0097944 -0.017077
0.072873 0.23416 -0.0040984 -0.013449
0.0018062 -0.0013164 0.0011592 0.00087232 0.00026976 0.00028934 0.00059337 0.00090546
-0.0041078 -0.013409 0.060773 0.31505
1400000000 0.2439 0.19677 -0.02363 -0.008211 0.0046318 0.0032692 -0.0022158 0.00042053
0.0023695 0.00096448 0.00041928 -0.0013987
-0.023587 -0.0082157 0.073613 0.35878 -0.01441 0.012113 0.0012592 0.0015172
0.0013662 -0.00057269 0.0011364 0.00024178
0.0046301 0.0032284 -0.014371 0.012196 0.35198 0.059543 0.00015601 -0.0015322
0.00017703 -0.00033782 0.00033924 0.00032993
-0.0021988 0.00043358 0.001276 0.0015212 0.00015821 -0.0015276 0.17385 0.20246
-0.015809 -0.01009 -0.0010401 0.00024197
0.0023642 0.00095381 0.0013683 -0.00057968 0.00020778 -0.00034879 -0.015823 -0.010075
0.10478 0.22814 -0.010064 -0.0086302
0.00036869 -0.0014188 0.0011464 0.00023162 0.00034382 0.00029651 -0.0010342 0.00022928
-0.010044 -0.0086695 0.10547 0.30714
1460000000 0.26815 0.1538 -0.020619 0.0043367 0.0050526 -0.0014394 -0.0017769 0.0017294
0.0020514 -0.00029531 -0.00010784 -0.00092979
-0.020613 0.004318 0.1089 0.33784 -0.0057073 0.014967 0.0018705 0.00034259
0.0011097 -0.0013762 0.0012958 -0.00047924
0.0050419 -0.0014471 -0.0056488 0.015027 0.35886 0.0039961 -0.0010495 -0.0013981
0.00019953 -0.00027305 0.00057827 -0.00031172
-0.0017776 0.0017355 0.0018811 0.00034797 -0.0010421 -0.0013911 0.19926 0.17364
-0.017042 -0.0030136 -0.00052487 0.0024826
0.0020707 -0.00030924 0.0011054 -0.00139 0.00020912 -0.0002607 -0.017054 -0.0029795
0.13466 0.2124 -0.011648 -0.0026463
-7.2767e-05 -0.00087677 0.0012796 -0.00053394 0.00060078 -0.00033548 -0.00051817 0.0024708
-0.011675 -0.0026454 0.14035 0.2873
1520000000 0.28035 0.11184 -0.01528 0.0099562 0.003273 -0.0036898 4.5795e-05 0.002678
0.0020826 -0.0016444 -0.00101 -0.00031658
-0.015269 0.0099474 0.14259 0.32359 0.0017287 0.012508 0.0018927 -0.00076183
0.00011426 -0.001176 0.00042966 -0.00097767
0.0032461 -0.0037038 0.0017989 0.01251 0.35046 -0.054716 -0.0010926 -0.00046901
0.00049739 -0.000816 0.0001416 -0.00012172
5.8093e-05 0.0026846 0.0018996 -0.00077841 -0.0011025 -0.00048152 0.22041 0.13547
-0.016269 0.0030734 0.0017573 0.0022049
0.0020852 -0.0016672 9.9317e-05 -0.0011721 0.00046292 -0.00081748 -0.016258 0.0031217
0.16153 0.19702 -0.011424 0.0014556
-0.0010144 -0.00033633 0.00044333 -0.00094416 0.00015953 -0.00010229 0.0017698 0.0022015
-0.011445 0.0014669 0.17395 0.26862
1580000000 0.29053 0.067341 -0.0087132 0.013603 -0.0008879 -0.0043717 0.0015441 0.0020922
6.0523e-06 -0.0020764 -0.00030175 0.00045083
-0.0087242 0.013582 0.17026 0.30035 0.0050538 0.007697 0.00067033 -0.0017699
-0.00068408 -0.0011828 -0.00021641 -0.00070603
-0.00087509 -0.0043462 0.0050823 0.0076824 0.32846 -0.11098 -0.0017473 0.00048045
-0.00036762 -0.0011862 0.00026007 -0.00054006
0.0015531 0.0021097 0.0006586 -0.0017734 -0.0017596 0.00047514 0.23296 0.098405
-0.012705 0.0084596 0.0025133 0.00063121
2.2532e-06 -0.0020708 -0.00068272 -0.0011844 -0.00035648 -0.0011799 -0.012694 0.0085103
0.18501 0.17944 -0.0090544 0.007104
-0.00026676 0.00041604 -0.00020458 -0.0007368 0.00028624 -0.00055811 0.002514 0.00062848
-0.009078 0.0070985 0.20806 0.24431
1640000000 0.29408 0.025456 -0.0017918 0.012653 -0.0024404 -0.0022943 0.0029732 0.0010838
-0.0004755 -0.0017745 -0.00038103 0.00039777
-0.0017862 0.012651 0.20149 0.27531 0.0055632 0.0029415 -0.00069166 -0.0020041
-0.0011108 -0.00035652 -0.00037242 -0.00075254
-0.0024758 -0.0022812 0.0055755 0.002916 0.29902 -0.161 -0.00075773 0.0015856
-0.00087104 -0.00088187 -0.00013258 -0.00047427
0.0029762 0.0010631 -0.00070495 -0.0020029 -0.00076579 0.0015581 0.24533 0.050597
-0.0082452 0.010422 0.0024688 -0.0010421
-0.00047165 -0.0017864 -0.0011161 -0.00034185 -0.0009364 -0.00088469 -0.0082303 0.010454
0.20754 0.15342 -0.004603 0.0091039
-0.00033876 0.0004257 -0.00038042 -0.00074777 -0.00010252 -0.00049207 0.0024842 -0.0010735
-0.0046065 0.009116 0.23507 0.21289
1700000000 0.28654 -0.019505 0.0019578 0.010073 -0.0031586 0.00031543 0.0032183 -0.0014774
-0.002061 -0.00088684 0.00048824 0.00050955
0.0019506 0.010065 0.21912 0.24463 0.0032785 0.000204 -0.0016 -0.00068511
-0.00084275 0.00021563 -0.00086551 -0.00051818
-0.0031651 0.00032674 0.0032651 0.00017836 0.25358 -0.19943 0.00045073 0.001657
-0.0019953 -0.00013931 -0.00036293 -0.00078582
0.0032021 -0.0014975 -0.001609 -0.00067247 0.00045594 0.0016678 0.2417 0.0030594
-0.0046755 0.011277 0.001444 -0.0020466
-0.0020611 -0.00089204 -0.00085392 0.00020708 -0.0020107 -0.00014815 -0.0046488 0.011287
0.22438 0.1326 -0.00011452 0.0092287
0.00052357 0.00052736 -0.00086297 -0.0005118 -0.0003874 -0.00080467 0.0014117 -0.0020354
-0.00011439 0.0092396 0.25224 0.17991
1760000000 0.27608 -0.068107 0.004616 0.0066523 -0.0018261 0.0008099 0.001247 -0.0036917
-0.0015567 0.0004443 0.00024923 -0.00055137
0.004617 0.0066496 0.24718 0.20545 0.00087636 -0.0014233 -0.0013663 0.00021274
-0.00084388 0.0010317 -0.00050882 0.00027627
-0.0017718 0.00083299 0.00085629 -0.0014324 0.20461 -0.23064 0.0014096 0.0010935
-0.0011068 0.0014167 -0.001214 -0.00059706
0.0012299 -0.0036967 -0.0013612 0.00022436 0.0014137 0.0011002 0.2355 -0.045852
-0.00067339 0.010677 -0.00011382 -0.0023982
-0.0015245 0.00046626 -0.00084707 0.0010593 -0.0011319 0.001403 -0.0006342 0.010671
0.2394 0.098934 0.003702 0.0067861
0.00025519 -0.0005451 -0.00051449 0.00029131 -0.0011915 -0.00058918 -8.408e-05 -0.0024165
0.0037071 0.006798 0.26673 0.14298
1820000000 0.25117 -0.10634 0.00496 0.0028463 0.00016901 0.0019587 -0.0011246 -0.003171
-0.0013328 0.0012274 -7.1332e-05 -0.000185
0.0049633 0.0028408 0.25749 0.17478 -0.0011632 0.00015599 -0.0013064 0.0011232
0.00015978 0.0011968 -0.00069871 0.00032309
0.00017845 0.0019728 -0.0011875 0.00016221 0.15331 -0.24443 0.0017931 0.00020359
-0.00013523 0.0023713 -0.0016789 0.00019672
-0.001126 -0.0031568 -0.0013051 0.0011426 0.0017949 0.00020952 0.20725 -0.093523
0.0018216 0.0088391 -0.0016018 -0.0014853
-0.0013418 0.0012417 0.00017125 0.0012012 -0.00012084 0.0023775 0.001847 0.0088419
0.25544 0.068749 0.0045384 0.0035647
-6.8299e-05 -0.00018456 -0.0006841 0.00032541 -0.001673 0.0001892 -0.0016595 -0.0014635
0.0045322 0.0035428 0.27027 0.10677
1880000000 0.21575 -0.14589 0.0026654 0.00029164 -0.00066682 0.0019847 -0.003175 -0.0020992
-0.00021321 0.0020556 0.00030083 -0.00075819
0.0026769 0.00028944 0.26253 0.12921 -0.0031091 0.0024374 -0.000205 0.0016979
0.00069172 0.00098766 5.0378e-06 0.00099237
-0.00065065 0.0019737 -0.0030983 0.002454 0.10135 -0.25066 0.0014784 -0.0012333
0.0015797 0.0017688 -0.0011558 0.0015503
-0.0032085 -0.0020876 -0.00019568 0.0016863 0.0015085 -0.0012272 0.16938 -0.13371
0.0032055 0.0060854 -0.0020027 0.00023404
-0.00019237 0.0020402 0.00070374 0.00098618 0.0015822 0.0017957 0.0032306 0.0060917
0.25912 0.038085 0.0046851 0.0014975
0.00033859 -0.00073485 -9.2565e-06 0.0010112 -0.0011491 0.0015587 -0.0020064 0.00022235
0.0047231 0.0014961 0.2711 0.074246
1940000000 0.1773 -0.17248 0.00038724 -0.0015332 0.0012512 0.0019231 -0.0036948 0.00058457
0.0015561 0.0012888 -0.00068895 -0.00064012
0.00038421 -0.0015308 0.26498 0.096599 -0.0013002 0.0050124 0.00099765 0.001264
0.0016106 0.00021687 0.00081722 0.00029512
0.0012089 0.0019225 -0.0012668 0.0050434 0.059333 -0.24215 7.3395e-05 -0.0019818
0.0023543 0.00021489 0.0002288 0.0016777
-0.0037008 0.00062158 0.0010103 0.0012756 8.4238e-05 -0.0019985 0.11916 -0.16748
0.0028274 0.0039771 -0.0012732 0.0011517
0.0015647 0.0012694 0.0016254 0.00019642 0.0023135 0.0002062 0.0028491 0.0040062
0.26281 -0.0011298 0.0035985 -0.0018742
-0.0006999 -0.00061907 0.00082704 0.00029007 0.00018788 0.0017044 -0.0012749 0.0011827
0.0036123 -0.001868 0.26246 0.037647
2000000000 0.13006 -0.18649 -0.0034625 0.00039664 0.0027424 0.0016089 -0.0021558 0.0035402
0.0014861 0.00016907 -0.00067172 0.00050241
-0.003475 0.00037078 0.25066 0.060672 -0.00039831 0.006762 0.0015032 0.00038112
0.0010068 -0.0011342 0.00040137 0.0001183
0.0027012 0.0015833 -0.00034202 0.0067799 0.017524 -0.22759 -0.0012382 -0.0010149
0.0019838 -0.0013056 0.001701 0.0015725
-0.0021348 0.003557 0.0015152 0.00038089 -0.001241 -0.00098943 0.064568 -0.17995
0.0010974 0.0028244 -8.2139e-05 0.0019456
0.0014963 0.00017627 0.00098375 -0.0011387 0.0020109 -0.0012945 0.0011268 0.0028392
0.25711 -0.034636 0.00041399 -0.0025154
-0.00065014 0.0006126 0.00041429 0.00012191 0.0016916 0.0015624 -0.00012921 0.001919
0.00043282 -0.0025075 0.24909 0.010468
2060000000 0.084251 -0.19317 -0.0046288 0.0026954 0.0030307 -0.0005153 0.00073796 0.0030894
0.0016159 -0.0010807 -0.0002093 0.00092277
-0.0046397 0.0026881 0.23832 0.031729 0.0041004 0.007915 0.0010437 -0.00054609
0.00046317 -0.0012084 0.00072435 -0.0001691
0.003009 -0.00052259 0.0041725 0.0078902 -0.014013 -0.20892 -0.0012934 0.00039081
0.00033871 -0.0022828 0.0030664 0.00020903
0.00074368 0.0030859 0.0010415 -0.00054372 -0.0012198 0.00045443 0.012681 -0.17805
9.0107e-05 0.003405 0.0010376 0.0010033
0.0015931 -0.0011182 0.00044906 -0.0012192 0.0003105 -0.002289 9.6878e-05 0.0033989
0.24281 -0.073459 -0.001195 -0.0032478
-0.000185 0.00085279 0.00072482 -0.0001797 0.0030985 0.00018158 0.001075 0.0010513
-0.001181 -0.0032611 0.23621 -0.014128
2120000000 0.038345 -0.18465 -0.0038685 0.0063678 0.0025006 -0.0025216 0.0026799 0.0018082
0.00025352 -0.0019725 0.00094456 0.00017819
-0.0038776 0.0063591 0.21662 0.0069992 0.0064565 0.0043263 0.0011854 -0.0014217
-0.0010265 -0.001842 5.3888e-05 -0.00097886
0.0025328 -0.0026039 0.0065236 0.0042943 -0.042293 -0.19289 -0.00073278 0.00083481
-0.0017597 -0.0014139 0.00045176 -0.0021659
0.0026623 0.0018465 0.0011735 -0.0014537 -0.00072444 0.00086359 -0.039391 -0.16206
-0.00073283 0.0048048 0.0016582 0.00093953
0.00022953 -0.0019675 -0.0010387 -0.0018414 -0.0017519 -0.0014392 -0.00075962 0.0048422
0.22459 -0.10916 -0.0048275 -0.0014298
0.00090167 0.00016411 6.7562e-05 -0.00094505 0.00048486 -0.0022228 0.001633 0.00091355
-0.0048409 -0.0014597 0.21489 -0.03007
2180000000 -0.0012581 -0.17072 -0.0023828 0.0097762 0.00072688 -0.0023518 0.0028922 -0.00031729
-0.00018896 -0.0011799 0.0013169 5.6265e-05
-0.0023305 0.0097792 0.19693 -0.010676 0.0074949 0.0038307 -0.00078696 -0.001733
-0.0017613 0.00053886 0.00010772 0.00018677
0.00072283 -0.0023124 0.0075151 0.0037542 -0.063087 -0.16864 0.0006468 0.00097372
-0.0010556 4.1017e-05 0.00049363 -0.0019619
0.0028605 -0.00031621 -0.00078642 -0.0017825 0.00067087 0.00098006 -0.076962 -0.13547
0.00038443 0.0068356 0.0014326 -0.0002123
-0.00020514 -0.0011751 -0.0017879 0.00057325 -0.0010416 1.293e-05 0.00037429 0.0068365
0.19657 -0.13957 -0.005175 0.0020212
0.0013275 -1.7986e-05 0.00010525 0.00015013 0.00043998 -0.0019396 0.0015309 -0.00024838
-0.0051186 0.0020124 0.19963 -0.044659
2240000000 -0.02994 -0.14637 0.0020783 0.011274 -0.00040367 -0.002798 0.0019538 -0.0020378
-0.002064 -0.00046487 0.00056696 -0.0016242
0.002053 0.011242 0.17705 -0.016779 0.0081925 0.00036267 -0.00091754 -0.00040221
-0.0006583 0.00090353 -0.00087351 -0.00071648
-0.00040452 -0.002818 0.0081945 0.00026183 -0.080153 -0.14504 0.0013519 -0.0011981
-0.0010793 0.00031595 -0.0025419 -0.0015696
0.0019053 -0.0020829 -0.00093765 -0.00040256 0.0013791 -0.001267 -0.11165 -0.10645
0.0014452 0.0084636 0.0017491 -0.0007177
-0.0020454 -0.00043653 -0.00064334 0.00087484 -0.0010802 0.00032066 0.001567 0.0084076
0.16479 -0.15842 -0.0043005 0.0046703
0.00052832 -0.0016329 -0.00091072 -0.00067148 -0.00248 -0.0015949 0.0017835 -0.00067102
-0.0043001 0.0046075 0.17699 -0.056056
2300000000 -0.057048 -0.1189 0.007824 0.009373 -0.0011255 -0.0021954 -0.00039219 -0.0010356
-0.0011341 0.0011582 -0.0011127 -0.00069507
0.0078096 0.0093392 0.1558 -0.025503 0.0083797 -0.001782 -0.00096809 0.00072518
-0.00050054 0.0014274 -0.00022555 0.0010256
-0.0011267 -0.0021544 0.0084211 -0.0018791 -0.09348 -0.1214 -0.0002272 -0.0013063
-3.5679e-05 0.001775 -0.0017942 0.00084457
-0.00037001 -0.0010317 -0.00099712 0.00073068 -0.00017603 -0.0012529 -0.13281 -0.069487
0.0050363 0.0090695 0.00032335 -0.0017072
-0.0011576 0.0011981 -0.00048904 0.0014402 1.7844e-05 0.0017822 0.0050173 0.0091194
0.12617 -0.1786 -0.0031096 0.0071205
-0.0010697 -0.00070006 -0.00018698 0.0010649 -0.0017518 0.0009801 0.0003499 -0.0017593
-0.0030627 0.0071368 0.16071 -0.056915
2360000000 -0.073545 -0.08739 0.010697 0.0082967 -0.0011964 -0.0018306 -0.001131 -0.001108
-0.00031702 0.0011753 -0.0013657 -0.00029488
0.010676 0.0083338 0.14687 -0.02513 0.0080275 -0.0046466 -0.00071589 0.00096744
0.0017119 0.00051567 0.00023851 1.0133e-05
-0.0012222 -0.0018316 0.0079981 -0.0047061 -0.10318 -0.099129 -0.0021851 -0.00098774
0.0013616 -0.00012089 -0.0007731 0.001869
-0.0011623 -0.0010774 -0.00069018 0.00095893 -0.0022186 -0.0010059 -0.15004 -0.036374
0.0081351 0.0083301 0.0010119 -0.0018073
-0.00031861 0.0012132 0.0017348 0.00052108 0.0013259 -8.8723e-05 0.0081955 0.008223
0.094837 -0.1806 0.00055083 0.0081149
-0.0014166 -0.00029426 0.00020317 7.2201e-05 -0.00082553 0.0018745 0.00099808 -0.0017107
0.00053351 0.0081612 0.13874 -0.060536
2420000000 -0.081488 -0.059267 0.014281 0.0030304 -0.0031216 -0.0014685 -0.0011564 0.00022324
0.0014972 0.0010772 -0.0013156 0.0015113
0.01424 0.0030496 0.12921 -0.025728 0.0048428 -0.0065049 0.0012996 0.00097729
0.00082065 -0.0013991 -0.0001008 -0.00018138
-0.0031069 -0.0015125 0.0047864 -0.0065721 -0.1163 -0.078297 -0.001798 0.0012081
-0.00022979 -0.00064225 0.00039418 0.0025252
-0.0011749 0.00027082 0.0013085 0.00095683 -0.0017792 0.0012104 -0.15914 0.0077135
0.011308 0.0064255 -0.00012043 -0.0025803
0.001479 0.001049 0.00081938 -0.0014086 -0.00025815 -0.00061103 0.011337 0.0063683
0.055078 -0.17993 0.0018083 0.0085606
-0.0012969 0.0015368 -7.1722e-05 -0.00017982 0.00043925 0.002599 -7.7554e-05 -0.0025949
0.0017971 0.0085481 0.12068 -0.056358
2480000000 -0.082085 -0.028204 0.014201 -0.0027369 -0.0018886 -0.00012784 -0.00083797 0.0012718
0.0014316 -0.00060994 0.00024031 0.0014973
0.014163 -0.0027008 0.13092 -0.025943 0.0030859 -0.0087953 0.0012208 6.3031e-05
-0.0005911 -0.00090643 3.3541e-05 -0.00036119
-0.001903 -0.00013546 0.0030088 -0.0088092 -0.11943 -0.057682 -0.00072313 0.0026771
-0.00035421 -0.00093181 0.0017933 0.00089906
-0.00086165 0.0013232 0.0012137 8.4132e-05 -0.00075102 0.0026786 -0.16069 0.045854
0.015171 0.0012056 -0.0012966 -0.0025647
0.0013636 -0.00061563 -0.00058513 -0.00091607 -0.00032591 -0.00089771 0.015112 0.0011863
0.022115 -0.17214 0.0050296 0.0074547
0.00018036 0.001481 -1.9501e-05 -0.00038362 0.001733 0.0009352 -0.0013846 -0.0026586
0.0050238 0.0075263 0.10172 -0.052697
2540000000 -0.08634 -0.0010429 0.011641 -0.0067594 -0.0026891 0.00095994 0.000324 0.0010532
-0.00019702 -0.0016803 0.0010524 0.0018093
0.011609 -0.0067491 0.11799 -0.017579 -0.0010051 -0.0079309 0.00080502 -0.001426
-0.0016525 5.2065e-05 -0.00057372 0.0001377
-0.0026649 0.001041 -0.0010521 -0.0078955 -0.12595 -0.034268 0.0017213 0.0026034
-0.00096458 0.00017673 0.0018462 -0.00070459
0.00032874 0.001071 0.00076415 -0.001413 0.0017314 0.0025426 -0.15903 0.085841
0.014709 -0.0043975 -0.0022053 -0.0023618
-0.00023183 -0.0016683 -0.0016609 8.5569e-05 -0.0010072 0.00013057 0.014813 -0.0045116
-0.0069204 -0.15842 0.0077521 0.0052201
0.0010385 0.0018142 -0.00057575 0.00017281 0.0018294 -0.00074784 -0.0022031 -0.0023011
0.0077909 0.0052003 0.087328 -0.03943
2600000000 -0.078606 0.024379 0.0081604 -0.010059 -0.0012661 0.0026175 0.001016 -0.00015077
-0.00089472 -0.00099454 0.0017245 0.0004789
0.0081689 -0.010026 0.11256 -0.033006 -0.0031463 -0.0060279 -0.00049828 -0.00092207
-0.00024477 0.0015439 -0.0002599 0.00056009
-0.0012876 0.0026821 -0.0031849 -0.0059793 -0.13082 -0.0091714 0.002957 0.000139
-0.00010393 0.0013737 0.0015403 -0.0016825
0.0010073 -0.0001544 -0.00047955 -0.00090378 0.0029888 0.00019095 -0.14363 0.12091
0.012249 -0.0086081 -0.0032317 8.2561e-05
-0.00095324 -0.0010027 -0.00025503 0.0015519 -2.6555e-05 0.0014169 0.012169 -0.0086462
-0.041455 -0.13867 0.0088378 0.0049644
0.0017584 0.00037553 -0.00028615 0.00053921 0.001475 -0.0016259 -0.0032077 6.5886e-05
0.0087911 0.0049553 0.078853 -0.025394
2660000000 -0.072004 0.049871 0.0042566 -0.011701 -0.0002807 0.0011467 0.00010672 -0.00039843
-0.0024624 -1.9584e-05 0.0015639 -0.00096471
0.0042791 -0.011691 0.12016 -0.028717 -0.0044489 -0.004707 -0.0013597 -0.00042523
0.00027557 0.0017945 0.00031204 0.00098354
-0.0002619 0.0011669 -0.0044454 -0.004701 -0.12974 0.011577 0.0019968 -0.0016233
0.00035167 0.00040984 -0.00085718 -0.0016746
0.00013524 -0.00041477 -0.0013429 -0.00041376 0.0019522 -0.0016243 -0.12225 0.15205
0.0079218 -0.012016 -0.0021897 0.0014547
-0.0024446 1.673e-05 0.00024402 0.001799 0.00043875 0.00040459 0.0078912 -0.011935
-0.062854 -0.1194 0.010246 0.0016498
0.0014906 -0.0009183 0.00028469 0.00092811 -0.0009043 -0.0016921 -0.0022892 0.0014497
0.010256 0.0016461 0.074986 -0.0060518
2720000000 -0.060676 0.068175 5.5057e-05 -0.011682 -9.212e-05 0.0030668 -0.00039742 -8.4398e-05
-0.0023106 0.0021216 0.00029551 -0.0017111
6.8934e-05 -0.01168 0.10564 -0.032061 -0.0050114 -0.001411 -0.0016752 0.00048635
0.0018143 0.00046826 0.00088984 2.7888e-05
-6.6687e-06 0.0030375 -0.0050205 -0.0013597 -0.12426 0.041273 0.00041348 -0.0026766
0.00013047 0.00027996 -0.0013938 0.00039848
-0.00036829 -2.6231e-05 -0.0016901 0.00052739 0.00046549 -0.0026429 -0.089093 0.18113
0.0031324 -0.013028 -0.0017317 0.0023352
-0.0022984 0.0021915 0.001807 0.00045084 0.00016203 0.00029709 0.002998 -0.013119
-0.08259 -0.087083 0.011562 -0.00082234
0.0002944 -0.0017007 0.00090429 -6.0078e-05 -0.0013315 0.00049839 -0.0016585 0.0023103
0.011542 -0.00090978 0.078901 0.012527
2780000000 -0.046468 0.086984 -0.004426 -0.010456 1.3881e-05 0.0013413 0.00058446 -0.00038506
0.0011788 0.00276 -0.00071578 -0.0017761
-0.0044057 -0.010472 0.10418 -0.044023 -0.0039587 -0.00013842 -0.00030976 0.0017879
0.0017096 -0.00098772 0.00011222 -0.00022071
2.3993e-05 0.0014239 -0.003956 -9.6746e-05 -0.12114 0.072112 -0.0017712 -0.0017854
0.00019877 -0.00044669 -0.0004782 0.00059475
0.00058506 -0.00041151 -0.00029289 0.0017975 -0.0018534 -0.0017965 -0.059533 0.20327
-0.0020937 -0.012892 -0.00069501 0.0019727
0.0012055 0.0027938 0.0016536 -0.00099115 0.00023972 -0.00041851 -0.0021481 -0.01289
-0.097395 -0.05432 0.01016 -0.0058227
-0.00073385 -0.0017477 0.00013569 -0.00020121 -0.00053406 0.00066034 -0.00065842 0.0019891
0.010194 -0.0057845 0.082984 0.031053
2840000000 -0.030913 0.10156 -0.0076206 -0.0072654 0.0017959 0.0019178 -0.00020739 -0.00022753
0.0015364 0.001294 -0.0016631 0.00043006
-0.0076116 -0.0072584 0.10261 -0.037594 -0.0035851 0.0011413 0.00061209 0.00092456
-9.9813e-05 -0.0015624 9.6713e-05 -3.7354e-05
0.0017078 0.0018699 -0.003581 0.0011567 -0.11446 0.097558 -0.0017449 0.00024847
6.6533e-05 0.00041737 0.0008861 0.0010728
-0.00023419 -0.00025351 0.00060579 0.00093081 -0.0017506 0.00024725 -0.02335 0.21796
-0.0058301 -0.010693 0.00016278 0.00087173
0.0015517 0.0013029 -8.2596e-05 -0.0016127 -1.697e-05 0.0003663 -0.0058222 -0.010552
-0.10103 -0.02339 0.0085741 -0.0073915
-0.0016224 0.00047783 7.5961e-05 -5.7136e-05 0.0010142 0.0011432 0.00021673 0.00090587
0.0086247 -0.0074528 0.097204 0.045425
2900000000 -0.017122 0.12098 -0.0089531 -0.003043 0.0016071 -3.3891e-05 0.0004955 -0.00050881
0.0023407 -0.0009894 -0.00057893 -2.7905e-05
-0.0089474 -0.0030698 0.083089 -0.04568 -0.001329 0.0025216 0.0010838 0.00023647
-0.00045259 -0.0014474 -0.00031009 2.3088e-06
0.0016461 -9.8904e-05 -0.0013433 0.0025198 -0.097065 0.1306 -0.001168 -4.6118e-05
-0.00037261 -0.00071275 0.0017849 -0.00039988
0.00051922 -0.00051203 0.0010969 0.00023371 -0.0011808 -1.019e-05 0.014087 0.22059
-0.0088088 -0.0068325 0.00094001 0.0019103
0.0023101 -0.0010076 -0.00046837 -0.0014379 -0.00033965 -0.00080684 -0.00879 -0.0069817
-0.10033 0.015371 0.0061861 -0.010586
-0.00063235 -3.8702e-05 -0.00025895 5.4399e-06 0.0017459 -0.00036865 0.00090571 0.00188
0.0061864 -0.010548 0.11098 0.050547
2960000000 0.0043282 0.13243 -0.0087919 0.00046257 0.00062833 0.0013877 -0.00046044 -0.00083809
-0.00023582 -0.0021355 -0.00088389 0.00050633
-0.0087911 0.00045879 0.092223 -0.045162 -0.00092657 0.0012025 0.0010086 -0.00022074
-0.0011751 -0.00071155 0.00049491 0.00037147
0.00059498 0.0013255 -0.00095521 0.0012476 -0.077577 0.16099 -0.00039506 0.00073563
-0.00056432 0.00078867 7.6401e-06 -0.0022288
-0.00045752 -0.00086146 0.001015 -0.00021999 -0.00046546 0.00075994 0.056337 0.2272
-0.009836 -0.0019561 0.0015334 0.00038044
-0.00021626 -0.0020809 -0.0012063 -0.00069954 -0.00057341 0.00082014 -0.0098701 -0.0017699
-0.088704 0.047614 0.0012595 -0.012006
-0.00091513 0.00043714 0.00048258 0.00036426 6.7201e-05 -0.0021638 0.001556 0.00032321
0.0012515 -0.011953 0.13013 0.061337
3020000000 0.022374 0.14688 -0.0064925 0.0037485 0.0014343 -0.00038058 -0.00084051 -2.5722e-05
-0.00067236 0.00048415 -0.00010198 0.00054556
-0.0065158 0.003738 0.080882 -0.03395 -0.00056828 0.00029559 0.00033181 -0.0011188
-0.0017628 0.00047166 0.0005938 -0.00020099
0.0013597 -0.00035149 -0.00051337 0.00030979 -0.055963 0.18576 -0.00038719 0.00096366
0.00083665 0.0005757 -0.00059167 -0.0015678
-0.0008039 8.26e-06 0.00031712 -0.0011388 -0.0003201 0.0010103 0.09507 0.21985
-0.0086216 0.0010409 0.00042264 0.00049996
-0.00068851 0.00051008 -0.00179 0.00047432 0.00087211 0.00045465 -0.0085374 0.0010068
-0.071647 0.076245 -0.0018144 -0.01071
-0.00014582 0.00046371 0.00065762 -0.00020747 -0.00062846 -0.0014711 0.00045622 0.0005208
-0.0017736 -0.010851 0.14965 0.057993
3080000000 0.049699 0.15614 -0.0045587 0.0060524 0.0014061 -0.0003149 -0.00067345 -1.2885e-05
-0.00070636 0.00011126 -0.00017598 0.00069189
-0.0045936 0.0060161 0.078085 -0.028213 -0.00030281 0.00063429 -0.00030751 -0.00022731
-0.00027514 0.0011576 -0.00011178 -0.00059038
0.0013949 -0.00026882 -0.00027591 0.00062807 -0.018521 0.20711 -0.00040881 0.00013386
0.00057617 0.00025703 -0.0021314 -0.00062586
-0.00064838 -1.8103e-05 -0.00031833 -0.00022906 -0.00046768 0.00014202 0.12855 0.21133
-0.0063807 0.0045461 0.0020294 0.00055431
-0.00063285 0.00011971 -0.00026246 0.0011873 0.00067973 0.00023696 -0.0064392 0.0045111
-0.044082 0.10931 -0.0065723 -0.0089492
-9.3046e-05 0.0006413 -0.000143 -0.00054322 -0.0021593 -0.00058994 0.0019442 0.00065814
-0.0066468 -0.0089151 0.16371 0.065909
3140000000 0.078421 0.15964 -0.0010879 0.0075904 0.0026016 -0.0013813 -0.0014248 0.00093655
0.0015034 0.00073131 0.00037384 -9.1128e-05
-0.0010464 0.007552 0.073972 -0.030148 -0.0010136 0.00031192 0.00069575 -7.153e-05
3.7591e-05 0.00098128 0.00068741 -0.00045071
0.0025522 -0.0013889 -0.00098975 0.00036069 0.024177 0.22656 2.19e-05 0.0014921
0.0015378 -0.00091563 -0.0028035 0.00084188
-0.0014318 0.00097691 0.00068477 -8.7445e-05 4.9422e-05 0.0015523 0.16311 0.18567
-0.0030217 0.0062005 0.00067732 -0.0014101
0.001472 0.00073566 -1.653e-05 0.00097231 0.0015557 -0.00089299 -0.0030542 0.0063445
-0.025681 0.12845 -0.0087757 -0.0051576
0.00038516 -0.00010112 0.00069261 -0.00045021 -0.0028759 0.00079657 0.00081667 -0.0014508
-0.0086296 -0.005115 0.1882 0.056973
3200000000 0.11052 0.17036 0.0040673 0.006334 0.00083266 -0.0027062 -0.00038668 0.0017222
0.00052855 -0.0018853 0.00019209 0.000433
0.0040899 0.0063763 0.084041 -0.028559 -0.00078944 0.00058383 -0.00036106 -0.00079553
0.00063987 0.0011907 -0.00043683 -0.0010177
0.00085131 -0.0027665 -0.00083565 0.00059726 0.067991 0.23145 0.0010638 0.00066474
-0.00026072 -0.0023825 -0.0015542 0.0024544
-0.00039263 0.0017502 -0.0003603 -0.00080011 0.0010374 0.00068458 0.18341 0.16345
-0.00058372 0.0059268 0.00047253 -0.0011303
0.00058403 -0.001852 0.00069264 0.0011287 -0.00030223 -0.0024391 -0.00041556 0.0058267
0.013898 0.14813 -0.0094177 -0.0012804
0.00026093 0.00040314 -0.00046407 -0.0010482 -0.0013666 0.0024169 0.00046002 -0.0011366
-0.0094942 -0.0012689 0.20357 0.055586
3260000000 0.14312 0.162 0.0041728 0.0033466 -0.00077887 -0.0025718 0.0010455 0.0010057
0.00022842 -0.0019256 -0.00013582 4.5994e-05
0.0041858 0.0033945 0.092302 -0.031876 -0.0016662 0.0022743 -0.00020529 -0.00023499
0.00098826 -0.00057569 -0.00097588 0.00019316
-0.00082428 -0.0025806 -0.0016386 0.0022757 0.11892 0.22697 0.0005048 -0.00012564
-0.0012773 -0.0012095 0.00041736 0.001999
0.0010728 0.00094499 -0.00019872 -0.00023544 0.00043761 -9.4728e-05 0.2108 0.12531
0.0020285 0.005429 -0.00062618 -0.0018824
8.168e-05 -0.0019554 0.00093719 -0.00057654 -0.001295 -0.0011699 0.0020716 0.0054138
0.041568 0.15773 -0.0072146 0.0037317
-1.3088e-06 -2.2876e-06 -0.00095524 0.00029057 0.00050337 0.0019862 -0.00069256 -0.0017097
-0.0071561 0.0037401 0.23346 0.046066
3320000000 0.17344 0.15584 0.0073661 0.0012118 -0.00045426 -0.0018193 0.00097045 0.0001025
-0.0017724 -0.0014034 0.00026286 9.6808e-05
0.0073395 0.0011974 0.098913 -0.028285 0.0010415 0.0023675 -0.00026393 -0.000701
-0.00036354 -0.00017381 -0.00046185 0.00017532
-0.00050492 -0.0018571 0.0010724 0.0023348 0.16612 0.21763 0.0002772 2.0655e-05
-0.00097455 -0.00013365 0.00022454 0.00094658
0.00098802 0.00010406 -0.00024654 -0.00069411 0.00033941 -1.449e-05 0.21891 0.095826
0.0038154 0.003413 -0.0010195 -3.644e-05
-0.0016074 -0.0013555 -0.00034419 -0.00021863 -0.0010429 -6.5335e-05 0.0037557 0.0035015
0.074137 0.15772 -0.0041747 0.0053216
0.00026705 0.0001582 -0.00057157 0.00025724 0.00020164 0.00087201 -0.00090397 -0.00016023
-0.0040682 0.0052772 0.24962 0.032212
3380000000 0.20893 0.13871 0.0056825 -0.0021973 -0.0010303 0.00057605 0.0012222 0.00023966
-0.0014626 0.00076027 0.0001294 0.00023266
0.0056858 -0.0021205 0.10969 -0.035815 0.00031616 0.0026147 -0.0012392 -0.00061087
-1.1823e-06 9.1592e-05 -0.00058521 0.00035287
-0.00094656 0.00049558 0.00041868 0.0025648 0.20781 0.1953 0.00095765 -0.00048489
-0.0017579 0.00089261 0.00086755 0.0014662
0.0011781 0.00019905 -0.0012317 -0.00059958 0.0008831 -0.00053867 0.23403 0.063635
0.0051769 0.0031634 -0.00020362 0.00058484
-0.0016399 0.00070689 -1.1737e-06 0.00018747 -0.0018092 0.00092244 0.0052322 0.0030302
0.11755 0.14992 -0.00066124 0.0060286
0.00016313 0.00022681 -0.0005823 0.00043486 0.00097477 0.0015254 -0.0003298 0.00054996
-0.00074868 0.0060511 0.2786 0.013972
3440000000 0.24033 0.11665 0.0045783 -0.0039479 -0.00068712 -0.0017673 0.00094064 -2.506e-05
-0.001592 0.0015779 0.00082829 0.00022225
0.0045537 -0.0039674 0.10354 -0.041342 0.0030773 0.0019163 -0.0009738 0.0011222
4.1146e-05 0.00037117 0.00015345 0.0010306
-0.00074253 -0.0017951 0.003077 0.0019832 0.24606 0.16687 -0.0004452 -0.0002024
0.00027335 0.0014028 0.0013562 0.00071629
0.00096009 -3.5358e-05 -0.00096024 0.0011188 -0.00041764 -0.0001731 0.2351 0.030258
0.0066431 0.00020122 -0.0004955 -0.00025329
-0.0014058 0.0015918 5.9401e-09 0.00031753 0.00037809 0.0015036 0.006615 0.00014608
0.14731 0.13911 0.0030215 0.0039724
0.00084853 0.00030005 0.00015396 0.0010112 0.0011501 0.00067927 -0.00034031 -0.00023673
0.0031632 0.0040272 0.29546 -0.015445
3500000000 0.2724 0.084624 0.0024713 -0.0047775 -0.0015594 0.0015002 0.0011137 -0.00089384
-0.00093863 0.0011794 0.00082628 -0.00074235
0.0024987 -0.0048234 0.11579 -0.064966 0.0031852 0.00096756 -0.00054652 0.00073479
0.00043061 5.2865e-05 -8.0372e-05 0.000269
-0.0015332 0.0015275 0.0031854 0.00082574 0.27496 0.1327 0.00017616 -0.00019647
-0.00025352 0.00053957 0.0017838 6.3713e-05
0.0010519 -0.00090264 -0.00050497 0.00068744 0.00016128 -0.00023727 0.23946 0.0038782
0.0072947 -0.0025898 -0.0001313 0.00010122
-0.0010164 0.0011775 0.00052971 1.298e-05 -0.00033568 0.00052492 0.0072218 -0.0024646
0.19255 0.11084 0.0034685 0.0019129
0.00063245 -0.00088163 -2.6314e-05 0.00026133 0.0020962 -9.5449e-05 -0.00017552 -0.00013616
0.0034484 0.0020241 0.31489 -0.043322
3560000000 0.29072 0.050226 0.00029128 -0.0061851 -0.00012057 -0.00065052 0.00061776 0.00012521
0.0015464 0.0018121 1.1224e-06 -0.0011384
0.00032335 -0.0061487 0.10972 -0.070305 0.0057498 -0.00094037 0.00030214 0.00063626
0.00076043 -0.00018834 0.00026048 0.00034365
-0.00020849 -0.00059049 0.0058406 -0.0009468 0.30269 0.09047 -0.00030908 -1.3858e-05
0.00065765 0.00056832 0.0014514 -0.00106
0.00064774 8.6847e-05 0.00035022 0.00063062 -0.00033374 -3.8437e-05 0.23011 -0.032682
0.0059674 -0.0055927 -0.00049413 -0.00048414
0.0015753 0.0017464 0.00062489 -0.00017554 0.00061789 0.00044373 0.0060408 -0.0056846
0.21397 0.097703 0.0034111 -0.0014462
8.951e-05 -0.0011864 0.00022755 0.00044698 0.0013836 -0.00083314 -0.00050211 -0.00031856
0.0033482 -0.0014831 0.32689 -0.082857
3620000000 0.30659 0.012355 -0.0012692 -0.003828 -0.0018455 -0.00020428 0.00024771 -0.0018898
-0.00017899 0.00061661 -0.00085149 -0.00075181
-0.0012952 -0.0038851 0.11063 -0.099717 0.0034398 -0.0039734 0.00042339 0.00050975
-0.00039672 -0.00092137 0.00066508 0.00038837
-0.0018383 -0.00020197 0.0033306 -0.0040296 0.31594 0.04624 6.9475e-06 -0.00078435
-6.1872e-05 0.00029181 0.00090549 -0.00070092
0.00020862 -0.0019285 0.00046027 0.00049987 8.5295e-06 -0.0007518 0.2186 -0.063252
0.0016887 -0.0071713 -0.001345 0.00066333
-5.0558e-05 0.00064827 -0.00035729 -0.00099106 -0.00018397 0.00032479 0.0014813 -0.0071871
0.237 0.055185 0.0014769 -0.0016573
-0.00086786 -0.00075597 0.00062197 0.00038443 0.00089748 -0.00084863 -0.0011685 0.00046674
0.0016309 -0.0015572 0.32882 -0.11691
3680000000 0.31042 -0.032067 -0.003824 -0.0038619 -0.0010313 0.0016488 -0.0011287 -0.00032817
0.0017234 0.00025151 -0.001341 -0.00034933
-0.0038006 -0.0038236 0.10588 -0.11673 0.0012942 -0.0044602 0.0007763 0.00029613
-0.00043984 -0.00059983 0.00078693 0.00024007
-0.0011288 0.0016082 0.0013761 -0.0045382 0.32676 -0.0038132 -0.00072286 -0.00062531
0.0011687 0.00096291 0.00052712 -0.0018724
-0.0011247 -0.0002917 0.00076512 0.00028092 -0.00076208 -0.00068792 0.2056 -0.096598
0.00032997 -0.0069541 -0.00097398 0.0011856
0.0015372 0.00017114 -0.00051341 -0.00054996 0.0010887 0.00086281 0.00046852 -0.0069188
0.25623 0.029714 0.0017724 -0.0022572
-0.0011522 -0.00031905 0.00076922 0.00018172 0.00057808 -0.0017398 -0.0010852 0.0012548
0.001738 -0.002235 0.32881 -0.16211
3740000000 0.31158 -0.067259 -0.0030336 0.00011593 -0.0023582 0.0027546 -0.0001275 -0.00085845
-0.00059517 -4.3598e-05 -0.00097884 0.00025876
-0.0030554 0.00013346 0.097042 -0.1388 0.00081096 -0.0052766 0.00039716 -0.00027349
-0.00034427 -0.0002089 0.00052571 0.00017571
-0.0022987 0.0026269 0.00069381 -0.0052047 0.3292 -0.044015 -0.00073699 -5.4178e-05
0.00020707 2.6864e-05 -0.00065103 -0.0013451
-6.3393e-05 -0.00085267 0.00036783 -0.00032224 -0.00069525 5.5142e-06 0.18396 -0.12108
-0.0019582 -0.0061501 0.00064638 0.0025091
-0.00047673 3.9823e-06 -0.00023053 -0.00026282 0.00016387 3.7118e-05 -0.0021556 -0.0062821
0.26289 -0.009479 -6.52e-05 -0.0023985
-0.00083456 0.0003045 0.00049834 0.00010584 -0.00072006 -0.0013707 0.0008187 0.0025636
-3.6373e-05 -0.0023872 0.31535 -0.20221
3800000000 0.30637 -0.1133 -0.0024608 0.00049455 0.0010788 0.0040474 -0.0011794 -0.0016811
0.0014533 0.0010851 -0.00087149 0.00041187
-0.0023812 0.00048061 0.085861 -0.15342 -0.0023545 -0.0049855 0.00013829 7.4586e-05
-0.00098758 -0.00054231 0.001008 -3.2537e-05
0.0010715 0.0040108 -0.0024472 -0.0051154 0.3253 -0.085414 -0.00057994 0.00022695
0.00085771 0.00012651 -0.0010242 -0.0005051
-0.0012035 -0.0016366 0.00013553 8.5087e-05 -0.0006043 0.00021319 0.17444 -0.14616
-0.003176 -0.0049823 0.0014891 0.0014501
0.0015284 0.00098096 -0.00091384 -0.00046968 0.00079761 5.4383e-05 -0.0031053 -0.0049014
0.27546 -0.050969 0.0011849 -0.0015769
-0.00097741 0.00051633 0.0010609 -5.7194e-05 -0.0010927 -0.00051204 0.0013947 0.0014714
0.0011489 -0.0015127 0.30613 -0.24315
3860000000 0.29493 -0.14446 -0.0010747 0.0012757 0.0029062 0.0017364 -0.0022895 0.0011813
0.0011207 -0.0012925 -0.00038032 0.0013482
-0.0010931 0.0012943 0.066623 -0.16306 -0.0035119 -0.0047945 0.00059305 -0.00055359
-0.00083254 0.001287 0.00079912 -0.0010463
0.0028873 0.0016382 -0.0035182 -0.00461 0.30538 -0.12567 -0.00091987 0.00056918
0.00012735 -0.0005531 -0.00097473 -0.00048453
-0.0022979 0.0011733 0.00060461 -0.00054646 -0.00088713 0.00060817 0.14615 -0.16098
-0.0032037 -0.0049961 0.0021135 0.0011776
0.0010566 -0.0011737 -0.00088594 0.0013398 0.00020654 -0.00060963 -0.0030443 -0.0049557
0.27027 -0.081616 0.00025989 -0.002415
-0.00038472 0.0012335 0.00078923 -0.0010097 -0.00091503 -0.00042708 0.0020974 0.0010977
0.00019529 -0.0026171 0.28302 -0.28154
3920000000 0.2797 -0.18465 0.0019917 0.00045928 0.0036181 0.0023206 8.5148e-05 0.0010017
4.907e-05 -4.98e-06 0.00054862 0.00057812
0.0019577 0.00045954 0.038946 -0.17928 -0.0048401 -0.0028792 -0.0004737 -9.0963e-05
0.00033892 0.00026722 -0.00028492 -0.00043789
0.003684 0.0023673 -0.0049642 -0.0028258 0.29875 -0.15874 4.9047e-05 0.0014315
0.0016747 -0.0013368 -0.00039366 8.509e-06
0.00012518 0.00096404 -0.00047295 -6.4794e-05 1.7206e-05 0.0014449 0.12566 -0.1717
-0.0042296 -0.0040464 0.002258 -0.0004238
0.00019339 -4.1391e-05 0.00031887 0.00027416 0.0016979 -0.0012507 -0.0044246 -0.0039523
0.26148 -0.1317 0.0003076 -0.0017511
0.00042757 0.00061796 -0.00039021 -0.00057609 -0.00044465 7.5543e-06 0.0023034 -0.0003908
0.00041962 -0.0016655 0.26273 -0.30821
3980000000 0.25267 -0.22023 0.0018523 -0.0030161 0.0051238 -0.00047562 0.0001113 0.00096484
0.0010826 -0.0017521 0.00057491 0.00020118
0.0018117 -0.0030331 0.016595 -0.1919 -0.0053379 -0.0010906 0.0008471 0.0005465
0.0005393 0.00043073 -6.636e-05 -0.0012955
0.004989 -0.00041515 -0.0052262 -0.001002 0.26914 -0.18919 0.0013039 8.6554e-05
-0.0012838 -0.00096602 -0.00057395 -0.00046941
0.00014404 0.00098744 0.00085506 0.00056178 0.0013104 3.5344e-05 0.089773 -0.1928
-0.0049934 -0.004111 0.0013485 -0.00095027
0.00092393 -0.0018009 0.00050518 0.00047982 -0.0012729 -0.0010502 -0.0048927 -0.0040851
0.2482 -0.16027 0.00060282 -0.004718
0.00063213 0.00015191 4.3295e-05 -0.0012718 -0.00061515 -0.00045842 0.0014016 -0.0010666
0.00057214 -0.004823 0.22711 -0.3461
4040000000 0.2249 -0.24542 -0.00031569 -0.0040626 0.0032814 -0.0029856 0.00015259 0.00024546
-0.00054277 -0.00093101 0.00053492 -0.00010996
-0.00029411 -0.0040631 -0.0086743 -0.19913 -0.004478 0.00010674 0.00022392 -0.00094565
1.142e-06 0.00018566 -0.0015485 0.00010434
0.0032356 -0.003093 -0.0045812 0.00024538 0.24708 -0.22209 0.00037843 -0.00071413
-0.00098634 -0.00034754 -0.0011698 0.0003186
0.00015926 0.0002294 0.00021425 -0.00093519 0.00036361 -0.00069461 0.068036 -0.18769
-0.0070533 -0.0015895 0.0017917 -0.00053476
-0.00054242 -0.00086205 -1.6349e-05 0.00014535 -0.00094179 -0.00037629 -0.0072479 -0.0016324
0.23514 -0.19353 -0.0019467 -0.0035639
0.00061162 -8.626e-05 -0.0016256 2.6322e-05 -0.0012675 0.0002553 0.0017394 -0.0004278
-0.0018929 -0.0035424 0.18977 -0.36358
4100000000 0.19464 -0.26935 -0.0034297 -0.0027553 0.001126 -0.0038674 -0.00016471 9.0106e-05
0.0003805 -0.0016919 0.0007737 0.00038818
-0.0033739 -0.0028007 -0.03436 -0.20219 -0.0048243 0.00089605 -0.00020021 -0.00036107
0.00066462 0.00019913 -0.00049136 0.00026306
0.0010446 -0.003805 -0.0047539 0.00084416 0.22529 -0.24782 0.00018313 -0.00022456
-0.00049817 -0.0002483 -0.0014234 0.00018273
-0.00017839 7.4726e-05 -0.00018629 -0.00032813 0.00015365 -0.00021271 0.034514 -0.20102
-0.0066876 0.00096381 0.00071341 -0.0015108
0.00052892 -0.0018222 0.00061573 0.00022383 -0.00062443 -0.00017924 -0.0065381 0.0011303
0.21603 -0.21855 -0.0026038 -0.0041737
0.00058896 0.00039295 -0.00041254 0.00022562 -0.0014449 0.00019496 0.00077653 -0.0016375
-0.0024436 -0.0040394 0.15708 -0.39049
4160000000 0.16551 -0.28586 -0.0036143 -0.0019228 -0.00031777 -0.003168 0.0006317 -0.00023157
-0.0036847 -0.00060354 0.00062297 -0.00097443
-0.0035574 -0.0019033 -0.059907 -0.19791 -0.0048074 0.0025812 -0.00040016 -0.00029187
0.00034679 -0.00031661 -0.00091301 0.00038342
-0.0002903 -0.0031527 -0.0047214 0.0026892 0.19289 -0.26384 0.0004113 -0.00040205
-0.0011651 -0.00026963 -0.0014392 0.00082597
0.00059895 -0.00021234 -0.00037663 -0.00025437 0.00046754 -0.0004374 0.010307 -0.18871
-0.0054431 0.0021657 0.0011008 -0.0019512
-0.0038025 -0.000339 0.0002899 -0.0003835 -0.0010135 -0.00026594 -0.0054734 0.0020618
0.18132 -0.25205 -0.0050287 -0.0032751
0.00087514 -0.0010453 -0.00099946 0.00041309 -0.0014849 0.00074769 0.00099807 -0.0019379
-0.0049381 -0.00333 0.10719 -0.39844
4220000000 0.13707 -0.30178 -0.0043742 1.299e-05 -0.00023067 -0.0037873 -0.00028319 -9.5814e-05
-0.00088316 0.0011605 0.00062197 -0.0010193
-0.0043831 -1.198e-05 -0.096176 -0.18784 -0.0022185 0.0033733 -0.00027549 -0.00013381
0.0003407 8.1281e-05 -0.00067692 0.00091459
-0.00029765 -0.0037254 -0.0021701 0.0034023 0.1626 -0.28935 -3.6415e-05 1.5904e-05
0.00064909 0.00023481 -0.00027091 0.001277
-0.000281 -6.4889e-05 -0.00026685 -0.00012792 3.6082e-06 2.7587e-05 -0.01367 -0.18694
-0.0042434 0.0022993 -7.0387e-05 -0.002085
-0.00070225 0.001021 0.00031256 0.00010378 0.00051128 0.0002069 -0.0042615 0.0023154
0.16548 -0.27476 -0.0050597 -0.0027673
0.00036609 -0.0010136 -0.00064792 0.00095657 -0.00022028 0.0013838 -7.5889e-05 -0.0020786
-0.0050298 -0.0025722 0.07946 -0.41214
4280000000 0.10621 -0.31057 -0.00298 0.0016806 -0.0017996 -0.0041719 -0.00037748 0.00064437
-0.00014059 0.0010793 -0.00086513 -0.00028922
-0.0030282 0.0016801 -0.12133 -0.19166 -0.0027633 0.0026784 -0.00079522 -0.00027082
0.00023912 0.00029861 0.00043544 0.00049613
-0.00183 -0.0041725 -0.0027198 0.0027526 0.13255 -0.29635 0.00083715 -0.00012805
-0.0010445 0.00079944 -0.00035436 0.00099664
-0.00041253 0.00064218 -0.00080942 -0.00023284 0.00080326 -8.4345e-05 -0.051136 -0.17155
-0.004865 0.0025739 -0.00060248 -0.0021213
-0.0002162 0.0012537 0.00022887 0.00017886 -0.00091737 0.00076048 -0.0047426 0.0025542
0.11619 -0.2937 -0.006394 -0.00020414
-0.00076483 -0.00046051 0.00048322 0.00060751 -0.0004667 0.00086176 -0.00053272 -0.002187
-0.0063659 -0.00024835 0.029201 -0.4172
4340000000 0.078649 -0.31948 -0.0018509 0.0018738 -0.0024053 -0.0014465 0.00012159 0.00046741
0.00014763 0.00067108 -0.00016916 -0.00099657
-0.0019191 0.0018265 -0.14169 -0.16573 -0.0020847 0.0039581 -7.3052e-05 0.00054915
-8.2958e-05 -0.00039187 0.00046801 0.00042815
-0.0024361 -0.0013623 -0.0020746 0.0039723 0.097242 -0.31303 -0.00044994 -0.00095133
0.0001468 0.00064904 0.00083771 0.0019218
0.00013178 0.00044929 -5.0301e-05 0.00062299 -0.00043987 -0.00093317 -0.068796 -0.16933
-0.0044575 0.0036994 -0.00098002 -0.0023452
0.00010183 0.00069511 -0.00014914 -0.00029205 3.4393e-05 0.00062991 -0.004322 0.0037268
0.088872 -0.31722 -0.0046242 0.001933
-0.00023136 -0.0010073 0.00042877 0.0003676 0.00089318 0.00201 -0.0010365 -0.0022826
-0.0046635 0.0019559 -0.0049484 -0.41119
4400000000 0.047331 -0.32485 -0.00086748 0.0015872 -0.00247 -0.0017293 0.0010433 0.0013291
-0.00017985 0.00088139 -0.00015577 -0.00062314
-0.00081704 0.0015852 -0.17062 -0.15572 -0.0014055 0.0041305 -0.00054085 0.00046237
-4.3973e-05 -0.00045094 0.00069573 0.00045203
-0.0025581 -0.0017627 -0.0013214 0.0041635 0.06771 -0.31953 -0.00014153 -0.00024528
0.00025901 6.2537e-05 0.0010655 0.0013639
0.0010783 0.0013666 -0.00054796 0.00050612 -0.00015523 -0.00021142 -0.093683 -0.15616
-0.0033385 0.0053084 -0.0023042 -0.0016297
-0.00014188 0.00072384 1.3485e-05 -0.00055697 0.00038192 0.00021664 -0.0034748 0.0052062
0.055161 -0.32795 -0.0048923 0.0013746
-0.00027488 -0.00054544 0.00072014 0.00035444 0.001031 0.0012302 -0.0022224 -0.0015823
-0.0046775 0.0014461 -0.050578 -0.41532
4460000000 0.01211 -0.32392 -0.00062239 0.00025405 -0.0042488 -0.00088931 0.0014463 -0.00080392
-0.00052491 0.0013931 -0.0010048 -0.00035428
-0.00066783 0.00025987 -0.19215 -0.12596 -0.00044 0.0046774 -0.00033693 0.00075009
-0.0002855 -0.00046633 0.00044724 -0.00048158
-0.0042015 -0.0008183 -0.00042408 0.0046524 0.042497 -0.32647 -0.00039998 -0.00053488
0.00047893 0.00051458 0.0020084 0.00051488
0.0014346 -0.00078936 -0.00032567 0.00075032 -0.00036925 -0.00052682 -0.10677 -0.13433
-0.0015585 0.0061234 -0.0023885 -0.00079533
-0.00047212 0.0013992 -0.00031931 -0.00032562 0.00022219 0.0004832 -0.0013578 0.0063586
0.019682 -0.32144 -0.00397 0.0034483
-0.00088897 -0.00045614 0.00043192 -0.0004451 0.0021797 0.00068988 -0.002532 -0.00091771
-0.0039103 0.0032115 -0.09066 -0.39639
4520000000 -0.012147 -0.325 -0.000406 -0.00033461 -0.0035582 0.00040339 0.00066813 -8.7545e-05
0.0019001 3.1171e-05 -0.00082837 0.00096546
-0.00043376 -0.0003465 -0.21679 -0.10887 0.0007125 0.0046784 0.00060194 0.0008635
-0.00019594 -8.659e-05 2.3088e-05 -0.00020991
-0.0036068 0.00054182 0.00083209 0.0046928 0.011226 -0.32373 -0.0010202 0.00055786
0.00078375 -0.00075165 0.0015781 -0.00075246
0.00068077 -8.7219e-05 0.00060055 0.00087307 -0.0010207 0.00046782 -0.12466 -0.1257
-0.0006453 0.0061191 -0.00283 -0.00056245
0.0019887 -3.6709e-05 -0.00018906 4.3956e-05 0.00087836 -0.00070058 -0.00078016 0.0059982
-0.029693 -0.3318 -0.0028445 0.00303
-0.00078627 0.00099353 0.00011111 -0.00019803 0.0016027 -0.00086655 -0.0027086 -0.00031747
-0.0029355 0.0032968 -0.11926 -0.39482
4580000000 -0.050037 -0.31736 -0.0013457 -0.0005571 -0.0029529 0.0027747 0.00076099 -0.0003522
0.00030609 8.1707e-05 -0.00051267 0.00062649
-0.0013378 -0.00055303 -0.23515 -0.082137 0.0011846 0.0041586 0.00059753 -0.00016202
-3.229e-05 0.00027745 0.00023675 -0.00014896
-0.0029615 0.002766 0.0010494 0.0041363 -0.020448 -0.32116 -0.00022997 0.00045003
-5.5235e-05 1.2078e-05 0.0017988 -0.0012401
0.00076476 -0.00035937 0.00060244 -0.00019751 -0.00014988 0.00049097 -0.1351 -0.10066
0.0020062 0.0053825 -0.0028048 0.0012657
0.00035678 2.3027e-05 -9.326e-05 0.00027718 -9.5341e-05 -4.582e-06 0.0020332 0.0054548
-0.054849 -0.33489 -0.0023974 0.0042221
-0.0005265 0.00074301 0.00010019 -5.438e-05 0.0018189 -0.0012115 -0.0028863 0.0011053
-0.0022896 0.0042341 -0.1642 -0.36503
4640000000 -0.07552 -0.31129 -0.0023308 -0.0014057 -0.0030436 0.0026993 0.00043779 -0.0015006
0.0014891 -0.00030708 2.9791e-05 0.0010189
-0.0022484 -0.0014198 -0.24529 -0.054524 0.00158 0.0037858 0.00077047 0.00021007
-0.00031453 0.00033713 -5.5027e-05 -0.00072328
-0.0029478 0.0026708 0.0017725 0.0037206 -0.044929 -0.31496 0.00031064 0.00079749
0.00096042 0.000299 0.00017444 -0.0021039
0.0004353 -0.0015072 0.00078875 0.00023439 0.00027424 0.00075423 -0.14029 -0.086227
0.0033611 0.0038097 -0.0024263 0.0016169
0.0014569 -0.00024657 -0.00024816 0.0003368 0.0010437 0.00019511 0.0035317 0.0037611
-0.087394 -0.31852 -0.0019173 0.0038796
5.2502e-06 0.00095242 -5.6251e-05 -0.00071757 0.00021018 -0.002065 -0.0023895 0.0017873
-0.0020104 0.0036951 -0.18353 -0.35487
4700000000 -0.10338 -0.30605 -0.00403 -2.2246e-05 -0.0014028 0.004557 -0.00094873 -0.00091288
0.0008191 -0.00054943 0.00092531 0.00096626
-0.0040267 -5.4519e-05 -0.25718 -0.035833 0.0027516 0.0038884 0.00045439 -0.00051225
0.00026775 0.00044232 -8.0608e-05 -0.0001488
-0.0013745 0.0045073 0.0027517 0.0039543 -0.075378 -0.30876 -0.00027581 0.00057436
0.00060263 -0.00036875 -0.00014913 -0.0016369
-0.00094463 -0.00088479 0.00043023 -0.00052307 -0.00027991 0.00057424 -0.15752 -0.065303
0.0031366 0.0020948 -0.0014087 0.0022951
0.00088915 -0.00058775 0.00029078 0.00042333 0.0006503 -0.00016324 0.0030423 0.001902
-0.12645 -0.30862 -0.0015742 0.004004
0.00092384 0.00091081 -0.00016731 -8.075e-05 -9.2475e-05 -0.0017522 -0.0013638 0.0023026
-0.0014796 0.0043052 -0.2265 -0.32557
4760000000 -0.1333 -0.29094 -0.004702 0.0011003 0.00040811 0.0045905 -0.00073244 -0.00068672
0.00015877 -0.0010752 0.00098962 -0.00055268
-0.0047257 0.0010848 -0.25243 0.0067085 0.0032001 0.0033929 -8.2545e-05 -0.00060526
0.00050715 6.8774e-05 -2.9545e-05 -0.00013486
0.00050256 0.0045981 0.0032871 0.0032517 -0.10576 -0.29444 0.00079838 0.00028382
0.00097149 -0.00014398 -0.001408 -0.00091246
-0.00075916 -0.00068962 -8.5334e-05 -0.00060869 0.00073064 0.00033749 -0.15125 -0.048553
0.0027282 0.0011599 -0.00072859 0.0028691
0.00024794 -0.0011581 0.00049351 0.00015324 0.00080146 -0.00026667 0.002673 0.0013322
-0.15842 -0.2909 -0.00047612 0.0048171
0.0010712 -0.00040844 3.6482e-05 -0.00025744 -0.0013536 -0.00079926 -0.00070937 0.0027713
-0.00043948 0.0045993 -0.23822 -0.30303
4820000000 -0.16027 -0.27712 -0.0052224 0.0025925 0.0017269 0.0032932 -0.00099307 -0.00036158
0.00046645 -0.00092544 0.00018786 -0.00037957
-0.0051959 0.0025778 -0.26415 0.029123 0.0047082 0.0031235 -9.1265e-05 -0.00036116
0.00019001 -0.00010357 -0.00016169 -0.00048407
0.00169 0.0032286 0.0047016 0.0030751 -0.13323 -0.29101 0.00063465 -0.00039292
0.00018573 -0.00096053 -0.0009025 -0.00020349
-0.0010003 -0.00036457 -0.00011877 -0.00035312 0.00057037 -0.00034407 -0.16624 -0.031063
0.0015238 0.00017814 -5.1552e-05 0.002958
0.00042321 -0.00080622 0.00016143 -0.0002122 0.00031873 -0.00094682 0.0016104 9.383e-05
-0.19649 -0.27199 6.9664e-05 0.003364
-1.8778e-06 -0.00056712 -0.00017268 -0.0003408 -0.0010206 -0.00025531 8.0111e-05 0.0030019
-8.6327e-06 0.0035122 -0.2751 -0.27312
4880000000 -0.19167 -0.25693 -0.0043663 0.0046405 0.002411 0.0031267 -0.0013244 0.00015225
-0.00085694 -0.0010421 0.00044192 -0.0001777
-0.0043885 0.0045772 -0.25526 0.070753 0.0046743 0.0014171 -0.00037738 -0.00023878
-0.00014553 0.00020774 -0.00028144 0.00019284
0.0024041 0.0029782 0.0047202 0.0012813 -0.15235 -0.27693 0.00038146 -0.000406
-0.00018204 -0.0012751 -0.00060973 0.00011923
-0.001317 0.00021358 -0.00038106 -0.00020399 0.00039943 -0.00034017 -0.15959 -0.012503
0.00084872 0.00023216 0.0011806 0.0023551
-0.00085913 -0.0011683 -0.00011005 0.00028357 -0.00038581 -0.001139 0.00068211 0.00026319
-0.2243 -0.25503 0.00060349 0.0038164
0.00057399 -7.2478e-05 -0.00032821 0.0001059 -0.00042679 9.3578e-05 0.0011916 0.002405
0.00067314 0.0038307 -0.28669 -0.24376
4940000000 -0.21227 -0.23931 -0.0029472 0.0067892 0.0029997 0.0009243 -0.00032295 0.00069049
-0.0010463 -0.00048831 -7.9014e-05 -0.00054785
-0.0029202 0.0067681 -0.26664 0.096382 0.0055 0.00095855 -7.5516e-05 -0.00012078
0.00034858 -0.00020545 -0.00026389 5.0944e-05
0.003047 0.00087798 0.0055591 0.0010036 -0.17267 -0.25375 0.00017624 -0.00045189
-0.00099188 0.00016502 -0.00032887 -0.00011717
-0.00031489 0.00063607 -8.0814e-05 -8.8102e-05 0.00020748 -0.00042308 -0.16677 -0.0029731
-4.8927e-05 0.00040178 0.0018365 0.0019785
-0.0010547 -0.00041681 0.00033075 -0.00025225 -0.00091328 2.6964e-06 0.00014254 0.00042192
-0.24739 -0.2265 0.00069646 0.0034049
-0.00017284 -0.00071756 -0.00014189 0.00021649 -0.00038058 1.7735e-05 0.001806 0.0019976
0.0006839 0.0032565 -0.31042 -0.21713
5000000000 -0.23268 -0.21459 -6.8752e-05 0.0073581 0.0031837 0.0016502 -0.00011807 0.00065233
-0.00048464 0.0005414 -0.00030816 -0.00077581
-6.7411e-05 0.0073691 -0.25299 0.11389 0.0057674 -0.00064997 -0.00031735 -6.0767e-05
-0.00018048 -0.00046401 -0.00020239 8.8827e-06
0.0032176 0.0015707 0.0057469 -0.00081727 -0.20187 -0.23891 -0.00064963 -0.00080971
-0.00038849 -0.00023301 -0.00035271 -6.1618e-05
-0.00010223 0.00066378 -0.00032409 -7.0105e-05 -0.00059619 -0.00076509 -0.16121 0.021286
-0.00038563 0.0016098 0.0022802 0.0011653
-0.00048801 0.00063407 -0.00023913 -0.00043941 -0.00043074 -0.00015749 -0.00034495 0.0015932
-0.27365 -0.20319 0.00040533 0.0034195
-0.00032458 -0.00073762 -0.00028337 -7.9474e-05 -0.00031752 -8.265e-05 0.0022161 0.0011597
0.00036373 0.0035936 -0.32196 -0.18281
5060000000 -0.25362 -0.18678 0.0019687 0.0069756 0.0031537 -0.00047005 0.00013113 0.00050084
-0.00039753 -0.00010245 -0.00031653 -0.00018933
0.0019084 0.0069782 -0.23504 0.1508 0.0050787 -0.0019341 -1.1655e-05 0.00017848
-0.00029588 -8.3912e-05 -0.00025606 0.00011959
0.0031643 -0.0005414 0.0051302 -0.0020499 -0.21578 -0.21714 -0.00036832 0.00036106
-0.00086535 4.3944e-05 -0.0013247 1.5067e-05
0.00019556 0.00047997 -9.3159e-06 0.00017979 -0.00043659 0.00037047 -0.16268 0.028536
0.0001031 0.0031052 0.0018788 0.00051218
-0.00037316 -0.00017812 -0.00026965 -2.9704e-05 -0.00096374 0.00010524 8.3182e-05 0.0031109
-0.2844 -0.17271 0.0018942 0.0033162
-0.00024062 -0.00019575 -0.00026355 0.00013976 -0.0014086 2.9873e-05 0.0018929 0.00052644
0.0018827 0.0032065 -0.3341 -0.15398
5120000000 -0.26944 -0.1615 0.0033741 0.0059672 0.0028964 -0.00042518 0.00033399 0.00059478
-0.00010205 0.00075663 -0.00064883 0.00018489
0.0033905 0.0059887 -0.22928 0.177 0.0048642 -0.0026203 6.9118e-05 0.00020932
-6.5601e-05 4.1197e-05 2.4021e-05 0.00032805
0.0028617 -0.00044231 0.0047328 -0.0027284 -0.22955 -0.20228 5.9503e-05 0.00019254
-0.00032437 0.00090993 -0.00087588 0.00092504
0.00035049 0.00060465 5.2186e-05 0.00018232 8.3648e-05 0.00016179 -0.15891 0.054569
0.001808 0.0031541 0.0022693 0.0004768
-0.000228 0.00090687 -0.00017389 4.0489e-07 -0.00020862 0.00088807 0.0018234 0.0031174
-0.29849 -0.13881 0.0016652 0.0031787
-0.00059807 0.00023422 -6.3634e-05 0.0003139 -0.00076772 0.00093744 0.0023393 0.00030693
0.0016228 0.0032289 -0.3473 -0.11983
5180000000 -0.28523 -0.13059 0.0050898 0.0047658 0.0033591 -0.0012498 0.00027211 0.00059947
-0.00017116 0.00042383 -0.00046848 0.00030534
0.0050984 0.0047877 -0.20672 0.19993 0.0041167 -0.0038348 -0.00039403 -0.0002536
-4.6572e-05 -0.00021603 -0.00015449 0.00026405
0.0033888 -0.0011459 0.0040494 -0.0039261 -0.24108 -0.16503 -0.00044614 0.0006539
2.5196e-05 -4.7887e-06 -0.00044276 0.00096993
0.00025998 0.00058099 -0.00035823 -0.00027801 -0.00044667 0.00062312 -0.15775 0.064514
0.0031259 0.0034551 0.0023999 -0.00065549
-0.0001382 0.00027258 -1.6714e-05 -0.00015086 -2.3319e-05 -1.6988e-05 0.0031854 0.003371
-0.30835 -0.096438 0.0026547 0.0034727
-0.00051449 0.00034243 -8.5865e-05 0.00014827 -0.00057383 0.0010554 0.0023706 -0.00056254
0.0026665 0.0035154 -0.34881 -0.087737
5240000000 -0.29326 -0.104 0.0052628 0.0034609 0.0027671 -0.0028731 0.00059191 -1.6693e-05
-0.00026738 -2.6652e-05 -3.7357e-06 0.00065877
0.0052442 0.003448 -0.19469 0.23724 0.0031543 -0.0047593 4.2594e-05 9.1124e-05
-0.00023533 5.1546e-05 0.00023505 0.0003495
0.0026833 -0.0028803 0.0030617 -0.0047621 -0.2574 -0.1408 0.00041035 0.00026581
-0.00041833 0.0005268 6.7086e-05 0.001141
0.00061982 -3.33e-05 2.225e-05 0.000113 0.00044903 0.00022903 -0.15836 0.084801
0.0037167 0.0021362 0.0016246 -0.0013495
-0.0003312 5.1908e-05 -0.00033717 6.6404e-05 -0.00036784 0.00053491 0.0036976 0.0021139
-0.32144 -0.056469 0.0035881 0.002928
1.9076e-05 0.00059661 0.00030487 0.00048396 0.00015793 0.0010348 0.0017067 -0.001375
0.0035643 0.0028275 -0.35505 -0.054986
5300000000 -0.29822 -0.07361 0.0060763 0.0018925 0.0017096 -0.0032696 0.00017443 -0.00025257
0.00037785 0.00068407 0.0001333 0.00018501
0.0060782 0.0018884 -0.18661 0.24171 0.0020148 -0.0053462 -0.0001755 0.00026637
1.6187e-05 0.00044585 0.00027664 0.00027454
0.0017168 -0.0033116 0.0020004 -0.0054357 -0.27317 -0.11474 0.00029801 -0.00024238
0.0003383 0.0004011 0.00055732 0.00069028
0.00013504 -0.00027274 -0.00016163 0.00022977 0.00030286 -0.00024247 -0.15078 0.094218
0.0052064 0.0012563 0.0013341 -0.0014634
0.00042344 0.00067812 2.0811e-05 0.00035705 0.00035587 0.00044298 0.005249 0.0012404
-0.33194 -0.029834 0.0036823 0.0023577
0.00010602 0.00018228 0.00024466 0.00014402 0.00059113 0.00069504 0.0012522 -0.0015568
0.0036824 0.0024885 -0.35068 -0.018852
5360000000 -0.29806 -0.036309 0.0062111 0.00055538 0.00011068 -0.0037601 0.00035948 1.8296e-05
0.00028689 0.00042981 0.00069731 2.0055e-06
0.0061775 0.00057074 -0.1492 0.26325 0.00075841 -0.0054143 9.5463e-05 0.00022992
-0.00011408 3.9679e-05 0.00042327 -0.00017124
-4.7026e-06 -0.0037197 0.00066535 -0.0053446 -0.27146 -0.087917 0.00037555 0.00046823
9.3853e-05 0.00038573 0.00063539 0.00062364
0.00037298 2.9133e-06 0.000128 0.0002196 0.00042574 0.00037389 -0.14874 0.11211
0.0056003 -0.00093572 0.00082526 -0.0021285
0.00020144 0.00043359 -0.00012169 8.1913e-05 0.0001621 0.00035549 0.0056456 -0.00094421
-0.32531 0.0086159 0.0046805 0.0017797
0.00063551 -2.8388e-05 0.00053653 -0.00011562 0.0006841 0.00062694 0.00078557 -0.0019509
0.0046257 0.0018184 -0.34801 0.0088594
5420000000 -0.30045 -0.013458 0.0060768 -0.0012535 -0.00060091 -0.0034008 -7.757e-05 -0.00022653
0.00066575 0.00050133 0.00022163 -0.00024944
0.0060813 -0.0012769 -0.13017 0.28975 0.00020217 -0.0054588 8.2325e-05 0.00015369
4.7924e-05 3.5192e-05 0.00025336 -6.2078e-05
-0.00060657 -0.0034678 7.5398e-05 -0.0054599 -0.28727 -0.055151 -0.00023195 -0.00054823
0.00089946 0.00011722 0.00092973 3.9995e-05
-6.2479e-05 -0.00024085 6.8404e-05 0.00011798 -0.00014818 -0.00057286 -0.13738 0.12664
0.0046081 -0.0021177 -4.9864e-05 -0.0018067
0.00079699 0.00036425 3.6754e-05 -3.0162e-05 0.00099282 5.0162e-05 0.0045421 -0.0022124
-0.33008 0.037879 0.0051786 0.00085698
0.00027617 -0.00038504 0.00013327 -0.00012711 0.0010744 3.1976e-06 4.6703e-05 -0.0019993
0.0052587 0.00084117 -0.3413 0.051027
5480000000 -0.29254 0.022938 0.0049493 -0.0019845 -0.0018662 -0.0030288 0.0003513 1.1027e-05
0.00089039 -0.00033569 -7.1823e-05 -4.9939e-05
0.0049747 -0.0020191 -0.11553 0.29758 -0.0015717 -0.0059472 -9.1632e-06 0.00021672
0.00010817 3.3355e-05 0.00024115 -0.00015685
-0.0018322 -0.002919 -0.0016571 -0.0058189 -0.29195 -0.032562 -0.00020879 0.00018096
0.00059043 -0.00040703 0.00079947 -2.8975e-05
0.00036852 2.158e-05 1.913e-05 0.00021867 -0.00024777 0.00015872 -0.13091 0.1379
0.003811 -0.0033356 -0.00016196 -0.0018134
0.00086633 -0.00033342 7.3757e-05 5.0461e-05 0.0005965 -0.00045723 0.0037513 -0.0032881
-0.3184 0.064614 0.0048914 3.111e-05
-8.9744e-05 -0.00011976 0.00026452 -0.00020156 0.00077642 1.4476e-05 -0.00028375 -0.0017545
0.0048965 3.9821e-05 -0.33198 0.072929
5540000000 -0.28832 0.048211 0.0042496 -0.0026531 -0.0027037 -0.0019847 0.00028207 -0.00034984
0.00015266 -0.00021952 -0.00033923 -2.2381e-05
0.0042598 -0.0026539 -0.074439 0.31461 -0.0027412 -0.0050557 0.00044471 9.3312e-05
2.0467e-05 -0.00020065 -5.5013e-05 -0.00050994
-0.0027663 -0.0019887 -0.0028775 -0.0050602 -0.29045 -0.011619 0.00014774 -0.00014514
0.00039561 -0.00029662 0.00052377 -0.00055209
0.00030138 -0.00034806 0.00043831 0.00012441 0.00020306 -0.00014697 -0.11915 0.15889
0.00248 -0.0038375 -0.0010353 -0.0019554
0.00025705 -0.0001799 -3.5883e-05 -0.00021508 0.00033308 -0.00019995 0.0025197 -0.0038425
-0.30344 0.099544 0.0047057 -0.001315
-0.00019185 4.9849e-05 -0.00011705 -0.00041551 0.00046211 -0.0004655 -0.00092378 -0.0018284
0.0047682 -0.0013709 -0.32409 0.11359
5600000000 -0.27732 0.076014 0.0032436 -0.0037095 -0.0025328 -0.0014984 0.00041473 -0.00036957
0.00028669 -0.00034811 0.00018306 0.00046677
0.0032183 -0.0036823 -0.071908 0.32867 -0.00379 -0.004589 5.0257e-05 -0.00021134
-7.9991e-05 8.4998e-06 -0.00014572 -0.00014133
-0.0024617 -0.0014868 -0.0037723 -0.0045531 -0.29001 0.020266 -2.9101e-05 -4.769e-05
0.00015104 -0.00057148 0.00034747 -0.00040483
0.00042405 -0.00036647 4.2883e-05 -0.000246 -1.3747e-05 -1.9777e-05 -0.11165 0.15836
0.0019071 -0.0036439 -0.0011304 -0.00088748
0.00030046 -0.00026148 -6.9856e-05 1.1361e-05 0.00015623 -0.00066492 0.0017632 -0.0037373
-0.29456 0.12808 0.0044925 -0.0017182
0.00018838 0.00044982 -0.00014966 -0.00025829 0.00038881 -0.00055824 -0.0011992 -0.0010943
0.004478 -0.0015529 -0.30212 0.12879
5660000000 -0.26562 0.098326 0.0030917 -0.0036531 -0.0033996 -0.0004846 -0.00037728 -0.0006695
-0.00024018 -0.00055067 0.00033369 -0.00015191
0.0030831 -0.0036429 -0.030164 0.32004 -0.0046285 -0.0030892 7.9936e-05 -0.00014283
4.2688e-05 4e-05 -0.00021261 -0.00016971
-0.0033921 -0.00035438 -0.0046601 -0.0030037 -0.2903 0.043884 -0.0001511 0.00015566
-0.00052899 -0.00039607 9.1435e-05 -0.0011206
-0.00041882 -0.00065745 6.8481e-05 -0.00014096 -0.00015018 0.00016582 -0.096109 0.17857
0.00087922 -0.0041304 -0.0011837 -0.0010083
-0.00033334 -0.00055579 4.1469e-05 7.8464e-05 -0.00053717 -0.00027723 0.00083537 -0.0039922
-0.27924 0.15572 0.0041434 -0.0026026
0.00040188 -8.3038e-05 -0.00011986 -0.00011029 0.0002475 -0.0010255 -0.0013971 -0.00078482
0.0041259 -0.0025479 -0.29318 0.16475
5720000000 -0.25029 0.11961 0.0026234 -0.004286 -0.0027663 0.00080818 -0.00060447 -0.00028128
-0.00040844 -0.00011015 -8.1214e-06 -0.00030225
0.0025973 -0.0042774 -0.0020863 0.34503 -0.0056313 -0.002685 -7.8093e-06 -5.0352e-05
-0.00027206 4.6692e-05 -0.00026002 0.00011132
-0.0027987 0.00080861 -0.0056273 -0.0026035 -0.28666 0.074759 0.00015629 5.1946e-05
0.00024954 0.0004493 -0.00019025 -0.00030881
-0.0005965 -0.00027708 -1.6302e-05 -7.1011e-05 0.00015125 8.2886e-05 -0.080033 0.17998
-0.00028226 -0.0036212 -0.0017205 -0.00040757
-0.00030768 -0.00018808 -0.0002547 -4.2446e-05 0.00013791 0.00029433 -0.0001778 -0.0037063
-0.26757 0.18174 0.0038649 -0.0036228
-8.317e-05 -0.0004093 -0.00018099 0.00010966 -0.00028024 -0.00029535 -0.0014426 -0.00046279
0.0038202 -0.0037138 -0.26255 0.18205
5780000000 -0.23402 0.13698 0.0013376 -0.0049479 -0.002413 0.0012216 -0.00073007 0.00011369
-0.00032726 -0.00020913 -7.0722e-05 -0.00016184
0.0013378 -0.0049595 0.011268 0.33979 -0.0060001 -0.00054453 2.7002e-05 -0.00018799
0.00010007 5.3933e-05 -7.3817e-05 -0.00012807
-0.0023879 0.001267 -0.0060261 -0.0004043 -0.28286 0.092095 -3.2293e-05 -0.00010773
0.00016801 -0.00019664 -0.00038767 -0.00056953
-0.00069758 0.00012248 3.3887e-05 -0.00018062 -3.7664e-05 -9.2773e-05 -0.071069 0.19616
-0.00013034 -0.0031986 -0.0012592 0.00013019
-0.00037823 -0.00021635 7.4724e-05 7.2058e-05 0.00032134 -0.00020288 -0.00028495 -0.003208
-0.25681 0.20249 0.0029057 -0.003946
-2.3242e-05 -0.00014314 -4.6749e-05 -5.2597e-05 -0.00018181 -0.00057435 -0.0014488 -7.1847e-06
0.0029312 -0.0038787 -0.25331 0.20426
5840000000 -0.21997 0.15807 1.9539e-06 -0.0054955 -0.0021156 0.0011674 -3.3401e-05 0.00030636
-0.00040002 4.8947e-05 -0.00058801 -0.00054793
3.2558e-05 -0.005532 0.047233 0.3427 -0.0059096 0.00061832 -0.00018842 2.7305e-05
0.00014917 -8.1457e-05 -0.00023326 0.00014112
-0.0020348 0.0012439 -0.0058679 0.00072281 -0.27602 0.11593 -0.00020433 7.6475e-05
-0.00016453 -0.00062389 -0.00056515 -0.00046038
-6.3944e-05 0.00034376 -0.00020546 3.8165e-05 -0.00022087 5.9381e-05 -0.048273 0.1991
-0.00082921 -0.0038131 -0.0013057 0.00016799
-0.00026782 8.0082e-05 0.00015159 -0.0001271 -0.00024176 -0.00055171 -0.00084254 -0.0037106
-0.2398 0.21142 0.0020181 -0.0042723
-0.00047442 -0.00040706 -0.00018221 8.6434e-05 -0.00061764 -0.00035588 -0.0012443 0.00040694
0.0021405 -0.0042675 -0.21715 0.22788
5900000000 -0.2061 0.17 -0.0019689 -0.0054074 -0.0019559 0.0024174 -0.00014003 4.0697e-05
0.00026571 -0.00013248 0.00014692 0.00019569
-0.0019607 -0.005374 0.06727 0.34204 -0.0050784 0.0020322 -2.7027e-05 -5.1032e-05
1.12e-05 -0.00025921 2.0575e-05 -1.3735e-05
-0.0019634 0.0024973 -0.0050628 0.0021342 -0.25976 0.13101 -7.979e-05 -0.00010263
-0.00047408 -0.00043531 -0.00057716 -0.00010369
-0.00014465 -9.0354e-06 -1.7981e-05 -6.0663e-05 -8.8861e-05 -0.00013596 -0.040836 0.20939
-0.0013094 -0.0034765 -0.0012854 0.00029997
0.00012094 -0.00018108 8.3072e-06 -0.00023022 -0.00049595 -0.00057593 -0.0012808 -0.0035933
-0.21353 0.22572 0.0017969 -0.0051101
2.5276e-05 0.00021147 -7.6771e-05 -2.1777e-05 -0.00061044 -0.00010598 -0.0011532 0.00015382
0.0016249 -0.0051119 -0.20305 0.23755
5960000000 -0.18517 0.1832 -0.0030545 -0.0039761 -0.0007392 0.00272 -8.5443e-05 0.00018778
-0.00019884 0.00018439 -0.00023457 9.2803e-05
-0.0030532 -0.0039581 0.094029 0.34073 -0.0042068 0.0023304 -0.00017695 9.2046e-06
-7.6813e-06 0.00014616 -3.6064e-05 0.00027512
-0.00069722 0.0026611 -0.0041704 0.002369 -0.2443 0.1572 -6.6228e-05 -0.00022124
-0.00044173 0.00014231 -0.00056889 -0.00015004
-9.3709e-05 0.0002044 -0.00019516 6.3158e-06 -5.5831e-05 -0.00022279 -0.022366 0.21772
-0.0021982 -0.0031472 -0.00098325 0.00092932
-0.00021704 0.00020772 5.9645e-06 0.00015071 -0.00043039 0.00013134 -0.0023399 -0.0031147
-0.19267 0.24087 -5.0325e-05 -0.0052393
-0.00017603 4.3782e-05 1.3071e-05 0.00017016 -0.00052832 -5.0151e-05 -0.0012274 0.0010253
4.5022e-05 -0.0050598 -0.17357 0.26454
6020000000 -0.1673 0.19809 -0.0039371 -0.002959 -0.0001374 0.0030275 -6.1115e-05 0.00056826
-0.0002202 0.00042353 -2.2396e-05 0.00031855
-0.0039421 -0.0029598 0.12203 0.33184 -0.0045288 0.0032461 -9.3581e-05 0.0001031
-0.00013009 6.5766e-05 -0.00016079 0.00010168
-6.3286e-05 0.0029765 -0.0044564 0.0033386 -0.22452 0.16887 -0.0002992 0.00029457
-0.00075351 5.0693e-05 -0.00052602 0.00043595
-6.5677e-06 0.00055782 -7.9175e-05 0.00011944 -0.00027333 0.00032709 -0.015862 0.2132
-0.0030969 -0.0031515 -0.00086682 0.00070516
-0.00021986 0.00040017 -0.00012374 4.3649e-05 -0.00073422 3.5424e-05 -0.0029895 -0.0030787
-0.16413 0.2534 -0.000486 -0.0047442
-0.00010575 0.00026934 -0.00013948 0.00015781 -0.00053369 0.00043656 -0.00055933 0.00075039
-0.00048086 -0.005066 -0.14633 0.26311
6080000000 -0.14696 0.20677 -0.0040391 -0.00077146 0.0013369 0.0027799 0.00010861 7.7942e-05
0.00022254 0.00017754 0.00018189 0.0001126
-0.0040271 -0.00077569 0.14351 0.33242 -0.0030562 0.0046809 -1.3559e-05 -4.4566e-05
-4.0878e-05 0.00015392 0.00010374 0.00037144
0.0013346 0.0027545 -0.0030047 0.0046984 -0.20646 0.19617 0.00031058 0.0001922
-0.00016379 0.00073573 -0.00014745 0.00034659
8.6816e-05 6.1049e-05 -1.0491e-05 -1.0363e-05 0.00029922 0.00019095 0.00099853 0.22122
-0.0041695 -0.0020281 -0.00084454 0.00099617
0.00017892 0.00017874 -0.00012089 0.00021901 -0.00026465 0.0007517 -0.0042529 -0.0021032
-0.1352 0.27089 -0.0012729 -0.0052925
0.00033929 8.1754e-05 9.8957e-05 0.00036579 -0.00017176 0.00043636 -0.0009257 0.00079331
-0.0014694 -0.0051422 -0.12449 0.28448
6140000000 -0.12953 0.21961 -0.0035718 -0.00063158 0.0015845 0.0020806 0.00010229 7.439e-06
8.2418e-05 -0.00010079 0.00024873 -0.00026798
-0.0035278 -0.00062029 0.17025 0.31323 -0.0022053 0.0053233 4.2371e-05 3.7413e-05
0.00040024 6.8058e-06 0.00023984 7.7315e-05
0.0016573 0.0021115 -0.002085 0.0053868 -0.18245 0.21491 0.00036264 -0.00013049
6.6218e-05 0.00067923 1.8503e-05 0.00087191
0.00011177 2.8084e-05 3.4987e-05 4.0525e-05 0.0003313 -7.4855e-05 0.013548 0.21203
-0.0046731 -0.00085937 -0.0003873 0.001354
8.1271e-05 -0.00010457 0.00039875 -4.4455e-05 0.00012146 0.0005661 -0.0047265 -0.00080636
-0.11508 0.2902 -0.0030857 -0.0041305
0.00026996 -0.00016757 0.00025554 5.8909e-05 0.00015822 0.00069599 -0.0004255 0.0015559
-0.0029402 -0.0041216 -0.085593 0.28256
6200000000 -0.11404 0.22513 -0.003021 -0.00015205 0.0022524 0.0011915 0.00010162 0.00032863
-0.00021643 0.00025223 -0.00017027 -0.00015225
-0.0029902 -0.00010023 0.198 0.31133 -0.00077752 0.0052081 5.3712e-05 0.00021748
6.0015e-05 -4.9357e-06 5.1788e-05 0.00014948
0.0021964 0.0012358 -0.00069133 0.0052306 -0.16321 0.22881 3.0059e-05 -0.00032022
0.00053149 1.7045e-05 7.3338e-05 6.5378e-05
0.00012487 0.00035286 5.7579e-05 0.00022357 -1.1586e-06 -0.00037604 0.027005 0.22047
-0.0044644 0.00043416 1.0038e-05 0.0014361
-0.00026154 0.00028157 4.6006e-05 6.0657e-06 0.00058548 4.8678e-05 -0.0043828 0.00046684
-0.10298 0.2956 -0.0038173 -0.0033773
-0.0002059 -0.00021048 0.00017926 0.00013224 0.00029103 0.00015303 0.00018667 0.0012297
-0.0039606 -0.0035943 -0.072289 0.2916
6260000000 -0.098861 0.23805 -0.0030911 0.0010161 0.0021649 0.00064369 0.00022659 -6.1294e-05
7.5122e-05 0.00018593 -7.0258e-05 7.2621e-07
-0.0031059 0.00099893 0.21545 0.29603 -3.2093e-05 0.0054123 1.2563e-05 -5.8764e-05
8.8407e-06 -0.0001278 0.00025291 -3.2609e-05
0.0021537 0.00058418 0.00013368 0.0054003 -0.14025 0.25025 0.00010867 -3.1566e-05
0.00025924 -0.00018139 0.0003034 0.00014092
0.00021307 -7.5485e-05 1.8585e-05 -5.1403e-05 0.00011423 -2.7068e-05 0.042962 0.21532
-0.0040775 0.0017443 0.00072355 0.0011871
2.6073e-05 0.00017323 -3.787e-05 -0.00012748 0.00017479 -0.00033044 -0.0041504 0.0016677
-0.073786 0.29711 -0.0042325 -0.0026315
-0.00011151 -3.7076e-05 0.0002353 5.4349e-05 0.00019079 0.00010105 0.00053001 0.001168
-0.0041493 -0.002297 -0.02668 0.29199
6320000000 -0.082309 0.23978 -0.0024692 0.0014537 0.0022147 -0.00052095 0.00011565 0.00010567
-0.00044011 0.00051306 -0.00018656 0.00029145
-0.0024467 0.0014157 0.24062 0.28563 0.0019379 0.0055182 0.00012488 6.5155e-05
-8.6425e-05 -0.0001152 0.00012709 -7.822e-05
0.0021428 -0.00051752 0.0020668 0.0055089 -0.12243 0.25846 -0.00024436 -0.0002299
0.00030419 -3.1928e-06 0.00032056 0.00035585
0.00013344 0.00013689 0.00012452 5.8218e-05 -0.00026268 -0.00028385 0.041737 0.21652
-0.0034104 0.0020998 0.00060629 0.00082266
-0.00042464 0.00043192 -1.264e-05 -0.00012361 0.00038228 9.0322e-05 -0.0034098 0.002257
-0.049969 0.30646 -0.0048408 -0.0011838
-0.0001344 0.00022616 0.00014461 -0.00011376 0.00032256 0.00040437 0.00088024 0.00091073
-0.0047627 -0.0013655 -0.016552 0.28969
6380000000 -0.062802 0.24676 -0.0018454 0.001877 0.0017124 -0.00061188 3.1808e-05 -5.9551e-05
0.00026211 0.00016097 2.7355e-05 0.00010086
-0.0018499 0.0018684 0.25694 0.26638 0.0031957 0.0042168 -0.00021138 -5.4641e-05
-0.00019435 -0.00025887 -7.6304e-05 -0.00025044
0.001683 -0.00065772 0.0032751 0.00416 -0.094284 0.27472 -0.00021085 0.00015711
0.00055357 -0.00017528 0.00054895 0.00015458
-1.5664e-05 -4.6583e-05 -0.00019791 -7.3236e-05 -0.00017643 0.00012305 0.062957 0.20694
-0.0028731 0.0031923 0.0010329 0.00083268
0.00029893 0.00010986 -0.00022782 -0.00019205 0.00041111 -0.00015704 -0.0027322 0.0031196
-0.029863 0.29903 -0.0045594 0.00026544
0.00011299 0.00010697 -0.0002271 -0.00022473 0.00047219 0.00013845 0.00087832 0.00065965
-0.0047504 0.00022308 0.023418 0.2924
6440000000 -0.040037 0.25738 -0.00082763 0.0025283 0.0015987 -0.00091656 0.00040252 -8.2016e-05
0.00038692 -0.00044065 -0.00023226 -0.00023354
-0.00087497 0.0024786 0.27759 0.2519 0.0033907 0.0028281 0.00016417 -5.346e-05
-8.1466e-05 7.8102e-05 -0.00019233 -0.00032278
0.0016324 -0.00092639 0.0034766 0.0027248 -0.076985 0.28878 -0.00020497 0.00022493
-0.00042276 3.9923e-05 0.00040222 -0.00051121
0.00037777 -8.7101e-05 0.00016466 -2.6898e-05 -0.00021443 0.00026478 0.064917 0.20276
-0.0015733 0.0038142 0.00089446 0.00072626
0.00022663 -0.00035629 -0.00011095 4.25e-05 -0.00039675 5.0295e-06 -0.0016822 0.0038636
0.013238 0.30258 -0.0045365 0.0014499
-0.00028772 -0.00027077 -0.00016378 -0.0003456 0.00035299 -0.00047119 0.00092549 0.00082351
-0.0043555 0.0015801 0.035036 0.27593
6500000000 -0.021537 0.25685 -9.6151e-05 0.0019864 0.0012427 -0.00092457 0.00021871 -7.0775e-05
9.3386e-05 0.00019803 -0.00026914 0.00041805
-8.676e-05 0.0020092 0.30204 0.22438 0.00372 0.0024705 0.00010315 3.8782e-05
0.00013681 0.00018426 0.00022857 -5.0508e-05
0.0011828 -0.00092826 0.0037753 0.0023851 -0.065417 0.28574 3.7835e-05 -1.0346e-05
4.4807e-05 -0.00014794 -7.3034e-06 -0.00033103
0.00020228 -4.5142e-05 0.00010464 3.4815e-05 4.5271e-05 -6.5119e-05 0.08886 0.19777
-0.00017811 0.0037422 0.0010684 0.00053637
0.00012715 0.0001152 0.00014847 0.00016989 3.0196e-05 -2.8343e-05 -6.514e-05 0.0038366
0.034079 0.30564 -0.0032151 0.0025699
-0.00017088 0.0003928 0.00021796 -7.0851e-05 -0.00013098 -0.00027956 0.0012018 0.00048267
-0.0032418 0.0023752 0.071783 0.27712
