# Supplementary material for: Early Detection of Alzheimer’s Disease via Machine Learning-Based Microwave Sensing: An Experimental Validation
Source: Sensors (Basel). 2025 Apr 25;25(9):2718. doi: 10.3390/s25092718 (PMC12074295; doi:10.3390/s25092718)
Supplement: Supplementary file 1 [file sensors-25-02718-s001.zip › measurements_paper_sensors/26 febbraio - PART1/set1/CSF_2.5_m6.s6p]

!Keysight Technologies,M9804A,MY58100912,A.14.10.03
!Date: Thursday, April 27, 2023 10:28:33
!Correction: S11(C  6-Port  ) 
!S12(C  6-Port  ) 
!S13(C  6-Port  ) 
!S14(C  6-Port  ) 
!S15(C  6-Port  ) 
!S16(C  6-Port  ) 
!S21(C  6-Port  ) 
!S22(C  6-Port  ) 
!S23(C  6-Port  ) 
!S24(C  6-Port  ) 
!S25(C  6-Port  ) 
!S26(C  6-Port  ) 
!S31(C  6-Port  ) 
!S32(C  6-Port  ) 
!S33(C  6-Port  ) 
!S34(C  6-Port  ) 
!S35(C  6-Port  ) 
!S36(C  6-Port  ) 
!S41(C  6-Port  ) 
!S42(C  6-Port  ) 
!S43(C  6-Port  ) 
!S44(C  6-Port  ) 
!S45(C  6-Port  ) 
!S46(C  6-Port  ) 
!S51(C  6-Port  ) 
!S52(C  6-Port  ) 
!S53(C  6-Port  ) 
!S54(C  6-Port  ) 
!S55(C  6-Port  ) 
!S56(C  6-Port  ) 
!S61(C  6-Port  ) 
!S62(C  6-Port  ) 
!S63(C  6-Port  ) 
!S64(C  6-Port  ) 
!S65(C  6-Port  ) 
!S66(C  6-Port  ) 
!S6P File: Measurement: :
# Hz S  RI   R 50
500000000 -0.32685 -0.056704 -0.010615 -0.001073 -0.007336 0.012121 -0.0035845 0.012234
0.01193 0.0051366 -0.0043886 0.010364
-0.010411 -0.0012081 -0.40922 -0.070982 0.0080004 -0.010865 0.0010192 0.011822
0.0074166 0.002233 0.0016331 0.012859
-0.0083198 0.012674 0.0076732 -0.011157 -0.25355 0.19363 0.0063713 0.0026978
-0.001466 0.0077764 0.00091952 0.01159
-0.0033229 0.012247 0.0015673 0.011751 0.0066694 0.00264 -0.32859 0.043368
-0.019623 -0.0063743 0.016675 0.028029
0.011621 0.0045048 0.0075203 0.003052 -0.0017523 0.0080428 -0.020182 -0.004829
-0.25458 -0.16009 -0.027515 0.0046556
-0.0050422 0.0097244 0.0021169 0.013645 0.00096576 0.010699 0.016656 0.027726
-0.026682 0.0043122 -0.25427 -0.14946
560000000 -0.31307 0.10866 -0.023065 -0.065792 0.00025439 0.012676 0.0039987 0.011446
0.0094428 0.0036416 0.010969 0.0093687
-0.023277 -0.065218 -0.36891 0.091736 -0.041779 -0.038719 0.012968 0.0035102
-0.012512 -0.0038536 0.0030315 -0.0014975
0.00061412 0.013066 -0.041712 -0.039372 -0.17854 0.24172 -0.00010109 -0.004448
0.017661 0.0049356 0.0084951 -0.0066248
0.0042466 0.011469 0.014147 0.0036622 4.4562e-05 -0.0047277 -0.30396 0.13434
0.0033096 -0.022119 0.0055575 -0.021064
0.011252 0.0039215 -0.013822 -0.0049417 0.018361 0.004603 0.0025984 -0.022929
-0.30472 0.016345 0.0074051 -0.04828
0.011118 0.0084386 0.0050969 -0.0010995 0.0076181 -0.0069907 0.0057506 -0.020345
0.0060284 -0.047905 -0.32749 -0.0013812
620000000 -0.2724 0.085566 -0.024309 0.0086424 0.0026379 0.0085961 0.0082272 -0.003758
0.010398 -0.0015134 0.00064875 -0.00086599
-0.024009 0.0090939 -0.3995 0.038617 -0.020109 0.00085305 -0.0014768 -0.0018092
0.010943 -0.0063872 0.00050131 -0.0027684
0.0024847 0.0086163 -0.01973 0.0010184 -0.15323 0.25039 -0.00056478 -0.004793
-0.0041016 -0.0028635 0.008746 -0.0021689
0.0074198 -0.0047209 -0.0016982 -0.0016659 -0.00079291 -0.0046479 -0.26445 0.14471
-0.039837 -0.017939 0.012971 0.030356
0.012651 -0.00022383 0.011473 -0.006291 -0.0040416 -0.0029515 -0.038782 -0.018464
-0.23179 -0.020622 -0.041389 0.0125
-0.0002176 -0.0016812 0.00056274 -0.0030025 0.0083287 -0.0025087 0.012275 0.029005
-0.041688 0.013463 -0.2407 -0.037474
680000000 -0.23759 0.1777 -0.026064 -0.014611 0.004556 0.005213 0.0015794 -0.0073979
-0.0025932 -0.011412 0.0053807 -0.005877
-0.025933 -0.014318 -0.38963 0.14138 -0.032642 -0.0011919 -0.0013821 -0.000424
-0.0019524 -0.0091129 -0.00073986 -0.0019692
0.0051084 0.0053245 -0.032628 -0.0012234 -0.10677 0.27394 -0.00057557 -0.00021319
-0.0016361 0.00076892 -0.0025775 -0.009085
0.0018081 -0.0067063 -0.0014005 -0.00022974 -0.00071025 -0.00025434 -0.22001 0.19863
-0.025629 -0.0057649 -0.0074955 -0.0121
-0.0029202 -0.010739 -0.002129 -0.009504 -0.0015815 0.00084736 -0.025377 -0.0058316
-0.26949 0.079571 -0.0071279 -0.0051598
0.0061356 -0.0057989 -0.00060981 -0.0018633 -0.0030674 -0.0092598 -0.0070358 -0.011774
-0.0073539 -0.0052893 -0.26086 0.068395
740000000 -0.19171 0.1717 -0.040711 0.026663 0.013232 -0.0037982 8.0863e-05 -0.0043124
-0.0045731 -0.0015821 -0.0063812 0.0024369
-0.040951 0.026921 -0.33536 0.16105 -0.037183 0.034223 1.2598e-05 -0.006402
-0.010195 0.0074203 -0.0012399 -0.006309
0.013196 -0.0036407 -0.036675 0.034541 -0.07315 0.27396 -0.0017716 0.0026848
-0.0028966 -0.0043426 -0.0010265 0.0006372
-0.00032533 -0.004307 0.0001091 -0.0065078 -0.0016943 0.0028914 -0.20265 0.20474
-0.041087 -0.0052507 0.022576 0.016934
-0.004683 -0.0017652 -0.01111 0.0069415 -0.0028929 -0.0046344 -0.040618 -0.0054688
-0.17679 0.10214 -0.040176 -0.0005421
-0.00634 0.0025238 -0.0016161 -0.0061843 -0.0011402 0.00034992 0.02243 0.016416
-0.040222 0.00064205 -0.25337 0.073362
800000000 -0.16415 0.21568 -0.022398 0.016382 0.0055557 -0.010206 -0.0041188 -0.0027305
-0.004633 0.0019811 0.0048337 0.0001431
-0.022253 0.016313 -0.34323 0.23211 -0.0081468 0.034497 -0.0022105 0.001981
-0.00052063 0.0021103 0.0008795 0.0052374
0.0052679 -0.010106 -0.0081711 0.03461 -0.035048 0.3007 0.00072159 0.0012498
-3.7214e-05 0.003296 -0.0015933 0.00069921
-0.0040855 -0.0024695 -0.0022987 0.0020697 0.00073351 0.0013798 -0.17327 0.23421
-0.02761 0.015387 0.01536 -0.010362
-0.0044131 0.0018439 -1.7734e-05 0.0022026 0.00021738 0.003107 -0.0276 0.015408
-0.21182 0.12964 -0.018014 0.020344
0.0042854 0.00031265 0.00052356 0.0050232 -0.0016648 0.0007301 0.015242 -0.010106
-0.018313 0.020336 -0.25016 0.12574
860000000 -0.12802 0.23742 -0.017518 0.030535 -0.0033306 -0.0097148 -0.0015877 0.00054246
0.0039928 0.004725 -0.0039935 -0.0035027
-0.017392 0.030689 -0.29434 0.27697 0.0080836 0.034288 0.00037402 0.0022153
0.0043136 0.00074425 0.0031502 -0.00033678
-0.0032567 -0.0095501 0.008307 0.034345 0.014272 0.3109 -0.00045139 -0.00012517
0.0026045 -0.0010609 0.0013874 0.0040887
-0.0022477 0.00021984 6.7448e-05 0.0020035 -0.00046506 -0.00013724 -0.13391 0.24548
-0.016469 0.020417 -0.0067476 -0.0096755
0.0040315 0.004459 0.0037361 0.00061845 0.0022602 -0.0011423 -0.01641 0.020131
-0.15632 0.17659 -0.022831 0.016616
-0.0041505 -0.0029316 0.0035942 0.0005148 0.0014804 0.0043653 -0.0071681 -0.0089583
-0.022776 0.01639 -0.19868 0.17574
920000000 -0.10563 0.25995 0.0051263 0.039315 -0.0090261 -0.0041564 -0.0019457 0.0014084
0.0010623 0.0016337 0.0029915 -0.0011735
0.0048643 0.03913 -0.26808 0.29752 0.028275 0.022643 0.0012868 0.0011727
0.0071205 -0.00045111 0.0039143 -0.0024656
-0.0091272 -0.0040934 0.028332 0.022628 0.060498 0.31227 0.0018591 0.00016743
0.00081683 -0.00028483 0.0010692 -0.00127
-0.0017497 0.0016676 0.0015411 0.0010754 0.0020581 0.00011752 -0.11027 0.2613
-0.0082321 0.030983 0.004412 -0.0061957
0.00089357 0.001458 0.0069796 -0.00036829 0.00084746 -0.00040163 -0.0082837 0.03092
-0.14324 0.1826 -0.0011814 0.027849
0.0028716 -0.0013141 0.0039969 -0.0028566 0.0011752 -0.0012051 0.0046677 -0.0061554
-0.0011153 0.027739 -0.21019 0.18646
980000000 -0.058805 0.28262 0.017389 0.030095 -0.0088836 0.0046334 0.001734 0.0036044
0.0036436 -0.001539 -0.0034403 -0.0024882
0.017383 0.029942 -0.21563 0.33545 0.033184 0.0048273 0.0020381 -4.6193e-05
0.0016356 -0.0057353 -0.00025277 -0.0025904
-0.0088335 0.0046203 0.033251 0.0047195 0.10724 0.30783 0.00066068 -0.0010455
0.00042145 -0.001777 0.0014632 -0.00036627
0.0017419 0.0035155 0.0019108 -0.00017172 0.00065561 -0.0011267 -0.070606 0.27294
0.010443 0.028624 -0.0093167 -0.0079081
0.0034259 -0.0015448 0.0016646 -0.0056991 0.00045507 -0.0017717 0.010321 0.028371
-0.10856 0.20927 0.0067173 0.019157
-0.0036546 -0.0024124 -0.00059862 -0.0024118 0.0014605 -0.00038091 -0.0093271 -0.0074735
0.006666 0.019088 -0.17028 0.23759
1040000000 -0.016859 0.29038 0.033326 0.018869 -0.00086096 0.0073613 0.0023746 0.00060572
0.00055036 -0.0035119 -6.9498e-05 -0.0013513
0.033387 0.018986 -0.17971 0.34806 0.029526 -0.014657 0.0015902 -0.0018462
-0.0022176 -0.0024776 -0.00096961 -0.0029825
-0.00079878 0.0072641 0.02955 -0.014865 0.15448 0.29377 -0.00046765 -0.0015911
-0.0013915 -0.0011007 -0.00043282 -0.0011148
0.0024286 0.00062843 0.0016696 -0.0018229 -0.00049371 -0.001576 -0.042432 0.28136
0.020936 0.016522 -0.0013722 0.0011856
0.00056831 -0.0035749 -0.0022171 -0.0023857 -0.0014807 -0.0011116 0.021 0.016514
-0.075673 0.21448 0.014223 0.017684
-0.00019308 -0.0012129 -0.0011661 -0.003108 -0.00053042 -0.0013131 -0.0016558 0.001022
0.01417 0.017896 -0.14786 0.25719
1100000000 0.027082 0.30061 0.036438 -0.0037499 0.0035371 0.0038864 0.0021382 -0.00093606
-0.0022872 -0.0027772 -0.0040609 3.2682e-05
0.036425 -0.0036985 -0.13742 0.36798 0.015141 -0.027703 -0.00018956 -0.0016979
-0.0034588 -0.00064527 -0.0036822 -0.00049161
0.0035556 0.0038219 0.015113 -0.027789 0.20002 0.27452 -0.0017911 0.00013317
-0.0015946 0.00056392 -0.0010004 -0.00070053
0.0021791 -0.00099165 -0.00017228 -0.001743 -0.0017455 0.00017916 -0.0019697 0.28594
0.025106 0.0028166 -0.0022128 -0.00087875
-0.002324 -0.0028627 -0.0033621 -0.0007536 -0.001614 0.00055985 0.025209 0.0027867
-0.055413 0.22706 0.019613 0.0075095
-0.0041386 7.9641e-05 -0.0036906 -0.00049649 -0.0010904 -0.00059016 -0.0022472 -0.00067358
0.019447 0.0075945 -0.10461 0.29166
1160000000 0.079347 0.29736 0.0244 -0.020481 0.0032934 -0.00097491 -0.00011636 -0.0022549
-0.0037897 -0.0007474 -0.0012674 0.0042393
0.024419 -0.020366 -0.091989 0.37244 -0.0036856 -0.028746 -0.0015478 -0.0015797
-0.0024684 0.0023579 -0.001627 0.0019118
0.003285 -0.0010125 -0.0038372 -0.028739 0.24461 0.24436 -0.00075281 0.0016357
-0.00063796 0.001553 -0.0010881 0.00030488
-0.0002457 -0.0021957 -0.0015418 -0.0016067 -0.00076263 0.0016325 0.038942 0.28203
0.020723 -0.012163 -0.0038686 0.0047574
-0.0037351 -0.00079758 -0.0024589 0.002367 -0.00063202 0.001589 0.020704 -0.012282
-0.019176 0.23449 0.018171 -0.0013063
-0.0010634 0.0042823 -0.0016909 0.0018786 -0.00095976 0.00032646 -0.0038597 0.0046413
0.018055 -0.0012841 -0.054834 0.2951
1220000000 0.12255 0.28633 0.011311 -0.03011 -0.0013912 -0.0015354 0.00010478 -0.00073121
-0.0024845 0.0022019 0.0011485 0.0019794
0.011307 -0.030113 -0.049056 0.38561 -0.016769 -0.021017 -0.002534 0.0004291
-5.3634e-05 0.0029456 -0.00088435 0.0018969
-0.0014006 -0.0015161 -0.016819 -0.020963 0.2837 0.20532 0.00073419 0.0015747
0.00052244 0.0011125 0.00010024 0.00067348
0.00013493 -0.0008666 -0.0025236 0.00044918 0.00068815 0.0015855 0.078012 0.27166
0.0096411 -0.01857 0.0017672 0.0012169
-0.0025103 0.0021667 -0.00010522 0.0029414 0.00050568 0.0010677 0.0095798 -0.018624
0.0056953 0.23984 0.012855 -0.012989
0.0010625 0.0019816 -0.00095847 0.001931 1.3965e-05 0.00059166 0.0018144 0.0012214
0.012806 -0.012997 -0.025741 0.31379
1280000000 0.17309 0.26763 -0.0075807 -0.028893 -0.0021016 0.0017978 -0.00079135 -0.0021066
-0.00076185 0.003014 0.0023993 0.0013652
-0.0074128 -0.028831 -0.0027159 0.37806 -0.023685 -0.0082155 -0.0010384 0.0013705
0.0015799 0.0017552 0.0005494 0.0021368
-0.0020701 0.0017744 -0.023741 -0.0081045 0.31516 0.16279 0.00146 4.4119e-05
0.001051 0.00026921 0.00012539 0.00039912
-0.00086354 -0.0019458 -0.0010285 0.0014057 0.0014361 3.6562e-05 0.11472 0.25442
-0.00017168 -0.020276 -0.00085349 0.00021451
-0.00069663 0.0030631 0.0015831 0.0018236 0.0009911 0.00031079 -0.00025476 -0.020246
0.042654 0.2425 0.0024739 -0.014936
0.002566 0.0013463 0.00055863 0.0020801 0.00020875 0.00038441 -0.00076268 0.0002962
0.0024519 -0.014959 0.022434 0.31871
1340000000 0.21086 0.23341 -0.017146 -0.01947 0.00016362 0.0041832 -0.0015566 -0.00082468
0.0013266 0.002574 0.0018481 -0.001328
-0.017116 -0.01952 0.036751 0.37035 -0.020963 0.0043379 -0.00032393 0.0020827
0.001766 0.00087851 0.0012018 0.00081961
0.00016246 0.0042274 -0.020966 0.0044358 0.33886 0.11379 0.0010595 -0.00075695
0.00060532 -0.00049977 0.00018985 0.00019651
-0.001552 -0.00089859 -0.0003014 0.0020444 0.0010869 -0.00077711 0.14673 0.23165
-0.0097488 -0.017108 0.00066584 0.00082104
0.0013491 0.0025312 0.0018001 0.00090016 0.00065665 -0.00054156 -0.0097029 -0.017116
0.072905 0.23426 -0.0040906 -0.013483
0.0017509 -0.0013861 0.0011771 0.00085593 0.00021033 0.00032598 0.00054599 0.00082272
-0.0041239 -0.013415 0.060881 0.31499
1400000000 0.24387 0.19685 -0.023546 -0.0081898 0.0045595 0.0032411 -0.0022135 0.00039723
0.002344 0.00094555 0.00043403 -0.0013265
-0.023534 -0.008205 0.073552 0.35878 -0.014375 0.012168 0.0012943 0.0015771
0.0013509 -0.00058002 0.0011362 0.00021153
0.0045619 0.0031833 -0.014353 0.012263 0.35199 0.059494 0.00018022 -0.00154
0.00015961 -0.00030112 0.00039239 0.00029223
-0.0022722 0.00048447 0.0013053 0.0015472 0.00019968 -0.0015365 0.1738 0.20244
-0.015789 -0.010111 -0.0010802 0.00028052
0.0023804 0.00095076 0.0013273 -0.0006353 0.00012879 -0.0003642 -0.015807 -0.010184
0.10486 0.22809 -0.01009 -0.0085857
0.00040224 -0.0013439 0.0011695 0.00023442 0.00034859 0.00030408 -0.0010513 0.00026481
-0.010046 -0.0085693 0.10579 0.3071
1460000000 0.26822 0.15375 -0.020655 0.0043346 0.0051215 -0.0014321 -0.0016971 0.0017552
0.0020421 -0.00027782 -7.8959e-05 -0.00098406
-0.020577 0.0043207 0.10892 0.33781 -0.0056981 0.014964 0.0018404 0.00037673
0.0010245 -0.0013546 0.001273 -0.00057702
0.0050935 -0.0014135 -0.0056221 0.015007 0.35888 0.0039836 -0.0010314 -0.001436
0.00016117 -0.00027373 0.00054527 -0.00024472
-0.0016967 0.0017334 0.001871 0.00032764 -0.0010198 -0.0014314 0.19924 0.17362
-0.017018 -0.0030266 -0.0005006 0.0025453
0.0020127 -0.00027336 0.0010627 -0.0013934 0.00015754 -0.00031116 -0.017051 -0.0029281
0.13463 0.21232 -0.01158 -0.0026722
-7.9483e-05 -0.001032 0.0012512 -0.00045139 0.00057811 -0.00033814 -0.00060753 0.002574
-0.01169 -0.0026453 0.14034 0.2873
1520000000 0.28027 0.11178 -0.01525 0.0099402 0.0032479 -0.0036806 6.1848e-05 0.002732
0.0020909 -0.0016717 -0.0009675 -0.00031466
-0.015245 0.0099493 0.14259 0.32355 0.0017068 0.012499 0.0019043 -0.00075333
0.00013563 -0.0011983 0.00039451 -0.00094652
0.0032496 -0.0036627 0.0017491 0.012535 0.35052 -0.054672 -0.0011175 -0.00045804
0.00049219 -0.0008447 0.00010755 -7.5274e-05
5.1413e-05 0.0027147 0.0018872 -0.0007237 -0.001116 -0.00053597 0.22038 0.13548
-0.016236 0.0031096 0.0018014 0.002175
0.0020885 -0.001677 0.00010126 -0.0011606 0.00053411 -0.00077039 -0.016239 0.0031317
0.16156 0.19709 -0.01147 0.0014977
-0.00099154 -0.00031371 0.00040217 -0.00091917 0.00018124 -0.00016572 0.0018761 0.0021757
-0.011485 0.0014467 0.17413 0.26857
1580000000 0.29057 0.067339 -0.0087065 0.013604 -0.00090946 -0.0043675 0.0015344 0.0020827
-6.0991e-06 -0.0021107 -0.00034561 0.00041175
-0.0087423 0.01355 0.17027 0.30033 0.0050426 0.0076725 0.00064599 -0.0017241
-0.00066166 -0.0011596 -0.0001962 -0.00072623
-0.00088655 -0.0043382 0.0051148 0.007678 0.32855 -0.11112 -0.0017355 0.00048094
-0.00028172 -0.0011084 0.00030649 -0.00053699
0.0015524 0.0020485 0.00063588 -0.0017667 -0.0017484 0.00049968 0.23295 0.098364
-0.012727 0.0085015 0.0025421 0.0007001
-4.5402e-05 -0.0021511 -0.00070568 -0.0011338 -0.00035355 -0.0011805 -0.012711 0.0085121
0.18505 0.17936 -0.0091577 0.0070605
-0.00035001 0.00042206 -0.0001649 -0.00076527 0.00023826 -0.00044964 0.0025222 0.00072466
-0.0091669 0.0071043 0.20808 0.24428
1640000000 0.29404 0.025507 -0.0017802 0.012651 -0.0025123 -0.0022463 0.0029229 0.0010637
-0.00049833 -0.0017339 -0.00038589 0.00046142
-0.0017923 0.012614 0.20151 0.27531 0.0055388 0.0029353 -0.00066756 -0.0019827
-0.0011192 -0.00033363 -0.00039146 -0.00072815
-0.0024165 -0.0022936 0.0055783 0.0029421 0.2991 -0.16099 -0.00075554 0.0015938
-0.00084972 -0.00088963 -0.00018405 -0.00040403
0.0028961 0.0010509 -0.00068796 -0.0019897 -0.0007585 0.0016146 0.24521 0.050584
-0.0082693 0.010369 0.0025669 -0.00098751
-0.00047674 -0.0017281 -0.0011386 -0.00035936 -0.00092425 -0.00088904 -0.0082567 0.010379
0.2075 0.1534 -0.0045852 0.0091049
-0.00035939 0.00048492 -0.00036774 -0.00069593 -0.00012192 -0.00039163 0.0025667 -0.0009843
-0.0046172 0.0091134 0.23528 0.21291
1700000000 0.28656 -0.019486 0.0019202 0.010058 -0.0031256 0.00029443 0.0032865 -0.001427
-0.002062 -0.00088998 0.00049425 0.00043802
0.0019372 0.010061 0.21913 0.2446 0.003309 0.00017673 -0.0016587 -0.00067963
-0.00085229 0.00023713 -0.00082234 -0.00052415
-0.0031421 0.0003222 0.0032637 0.00015416 0.2536 -0.19939 0.00049144 0.0016768
-0.0020132 -5.751e-05 -0.00031939 -0.00074516
0.0032228 -0.0014695 -0.0016264 -0.00066996 0.00043852 0.001673 0.24163 0.0031961
-0.004708 0.011328 0.0014474 -0.0021743
-0.0021251 -0.00091646 -0.00085334 0.00022522 -0.0020159 -0.00010499 -0.0047209 0.01136
0.22446 0.13264 -8.3886e-05 0.0091417
0.00044831 0.00053474 -0.0008251 -0.00047656 -0.00032555 -0.0008391 0.0014692 -0.0021817
-9.9509e-05 0.0091439 0.25231 0.17995
1760000000 0.27611 -0.068178 0.0046209 0.0066731 -0.0018904 0.00079389 0.00122 -0.0037428
-0.0015553 0.00046717 0.00031257 -0.00056265
0.0046132 0.0066544 0.24716 0.20547 0.00086088 -0.0014274 -0.0013743 0.00020086
-0.00087253 0.0010582 -0.00053175 0.00026001
-0.0018389 0.00080066 0.00086355 -0.001393 0.20461 -0.23065 0.0013139 0.0010561
-0.0011826 0.0014434 -0.0012572 -0.00056995
0.0012029 -0.0036804 -0.0013749 0.00020623 0.0013409 0.0011184 0.23546 -0.045868
-0.00068106 0.010669 -9.7817e-05 -0.0024062
-0.001604 0.00045594 -0.00086718 0.0010421 -0.0010615 0.0014298 -0.00065918 0.010692
0.23941 0.098893 0.0036846 0.0067548
0.00029008 -0.000609 -0.00058864 0.00026163 -0.0012578 -0.00069924 -0.00011731 -0.0024773
0.003646 0.0067954 0.26664 0.14308
1820000000 0.25119 -0.10634 0.0049738 0.0029194 0.00017913 0.0019713 -0.0010976 -0.0031848
-0.0013982 0.0012131 -9.0291e-05 -0.00013366
0.0049735 0.0028661 0.25746 0.17473 -0.0011932 0.00012536 -0.0012681 0.00108
0.00017121 0.0011784 -0.00070387 0.00035828
0.00020735 0.0019637 -0.0011759 0.00013303 0.15317 -0.24439 0.001711 0.00025041
-0.00015407 0.0023597 -0.001668 0.00015224
-0.0011747 -0.0031758 -0.001252 0.0010779 0.0017815 0.00020793 0.20712 -0.093433
0.0017354 0.0088835 -0.0015291 -0.0015693
-0.0013617 0.0011889 0.0001658 0.0012105 -9.2683e-05 0.0023528 0.0017617 0.0088805
0.25538 0.068859 0.0045449 0.0035467
-6.3371e-05 -6.9291e-05 -0.00065987 0.00034091 -0.001639 0.00018841 -0.0014885 -0.001517
0.0045547 0.0034678 0.27019 0.10677
1880000000 0.21579 -0.14577 0.0027001 0.00028853 -0.00072211 0.0019451 -0.0031226 -0.0021199
-0.00018165 0.0020239 0.0003173 -0.00070289
0.0026937 0.00027645 0.26254 0.12922 -0.0031217 0.0024354 -0.00019936 0.0017012
0.00065582 0.00098406 3.7411e-05 0.00090891
-0.00070479 0.001914 -0.0031683 0.0024812 0.10137 -0.25054 0.0014921 -0.0012082
0.0015464 0.0018165 -0.0011098 0.001548
-0.0030763 -0.0021076 -0.00023175 0.0017355 0.0014519 -0.0011842 0.16929 -0.13367
0.003239 0.0061311 -0.0020439 0.00022259
-0.00014679 0.0020411 0.00065787 0.00099108 0.001572 0.0018012 0.003285 0.0060554
0.2591 0.038073 0.0047104 0.0014886
0.00032699 -0.00072123 4.0573e-05 0.0010004 -0.0013049 0.0014979 -0.0019988 0.0001946
0.0047328 0.0014596 0.27123 0.074061
1940000000 0.17727 -0.17249 0.00034363 -0.0015282 0.0011976 0.002034 -0.0036687 0.00068798
0.0015433 0.0012747 -0.00065795 -0.0006219
0.000381 -0.0014832 0.26492 0.096573 -0.0013586 0.0050596 0.0010647 0.0012983
0.0016505 0.00024538 0.00083459 0.00026248
0.0011824 0.0020226 -0.0012421 0.00506 0.059403 -0.24223 0.00011166 -0.0020629
0.0023489 0.00030951 7.7744e-05 0.0017671
-0.003707 0.00067878 0.0010539 0.0012588 0.00024385 -0.0020183 0.11898 -0.16761
0.0027845 0.0039556 -0.0014607 0.0010046
0.0015532 0.0013352 0.0017047 0.0002141 0.002374 0.00035146 0.0027943 0.0039796
0.26273 -0.0011843 0.0035868 -0.0018615
-0.00078169 -0.0006785 0.00077149 0.00017492 0.00029401 0.0018149 -0.0013451 0.0010051
0.0035732 -0.0017958 0.26257 0.037529
2000000000 0.13005 -0.18655 -0.0034594 0.00038473 0.0027776 0.0015725 -0.0022549 0.0035579
0.0014733 0.00012752 -0.00073256 0.00059346
-0.0034786 0.00035695 0.25056 0.06068 -0.00043079 0.0068478 0.0014155 0.00045722
0.00098057 -0.0011446 0.00045729 0.00012114
0.0027221 0.0016019 -0.00036461 0.0068585 0.017304 -0.22749 -0.0013901 -0.0010958
0.0019725 -0.0014123 0.0016967 0.0016101
-0.0021855 0.0035825 0.0015304 0.00047754 -0.0013448 -0.0010402 0.064594 -0.17963
0.0011616 0.0028381 -8.2515e-05 0.0019964
0.0014719 0.00010881 0.00095793 -0.0011035 0.0020261 -0.0013754 0.0011105 0.0028954
0.25716 -0.034716 0.000379 -0.0024506
-0.00078003 0.00062242 0.00045378 0.00023153 0.0018563 0.0016033 -0.00017758 0.0018677
0.00038053 -0.0025498 0.24927 0.010427
2060000000 0.084411 -0.19324 -0.0046521 0.0027739 0.0031028 -0.00047774 0.00071514 0.0031295
0.0017441 -0.0011622 -3.9862e-05 0.0008216
-0.0045814 0.0026896 0.23839 0.031802 0.0041633 0.0079072 0.0011281 -0.00049288
0.00052298 -0.001148 0.00072914 -0.00012535
0.003104 -0.00050754 0.0041858 0.0078951 -0.013941 -0.20889 -0.0010848 0.00052497
0.00038869 -0.0022781 0.0032008 0.0002774
0.0006078 0.0031321 0.0011049 -0.00055412 -0.0013207 0.00043096 0.012815 -0.17785
2.8665e-05 0.003584 0.00098432 0.0010992
0.001611 -0.0011415 0.00039637 -0.0012395 0.00025623 -0.0023008 0.00011408 0.0036362
0.24282 -0.0733 -0.0012477 -0.0031983
-4.8408e-05 0.00085407 0.00070337 -0.00014558 0.0030532 0.00027234 0.00096512 0.0012088
-0.0012011 -0.0031729 0.23576 -0.013953
2120000000 0.038499 -0.18472 -0.0038341 0.0063014 0.002579 -0.0025909 0.0027298 0.0019598
0.00024959 -0.0020233 0.00088075 0.00016028
-0.0038596 0.0063826 0.21654 0.0069264 0.0064987 0.0042478 0.0011676 -0.001376
-0.001006 -0.0018492 7.7797e-06 -0.00098937
0.0024812 -0.0025836 0.0064812 0.0043297 -0.042265 -0.1931 -0.00059099 0.00073283
-0.0016691 -0.0015993 0.00048671 -0.0023261
0.0026208 0.0017549 0.0010868 -0.0014034 -0.00059145 0.00079442 -0.039448 -0.16179
-0.00077831 0.0048204 0.0015855 0.0010658
0.00027475 -0.0019709 -0.0010235 -0.0018036 -0.0016584 -0.0015312 -0.0007947 0.0049347
0.22463 -0.10917 -0.0047762 -0.0013587
0.00099689 0.00036522 8.2217e-05 -0.00099833 0.00067179 -0.0022261 0.0016114 0.0010841
-0.0047652 -0.0012922 0.21503 -0.030318
2180000000 -0.0012071 -0.1706 -0.0023724 0.0098115 0.00072852 -0.0023918 0.0029341 -0.00050404
-0.00015702 -0.0012295 0.0011429 0.00017531
-0.0023886 0.0097342 0.19692 -0.010627 0.0074731 0.0038617 -0.00084503 -0.0017748
-0.001772 0.00044338 0.00010232 0.00010796
0.00073219 -0.0022681 0.0073896 0.0037714 -0.063193 -0.16864 0.00062156 0.0010016
-0.00087833 -3.7527e-05 0.00046784 -0.0018498
0.0029553 -0.00030569 -0.00081299 -0.0017724 0.00053808 0.0010919 -0.077098 -0.13545
0.0002028 0.006786 0.0015125 -0.00018588
-0.00022515 -0.0011592 -0.0018729 0.00047807 -0.0010447 -3.7315e-05 0.00022006 0.0066999
0.19633 -0.13975 -0.0051114 0.0021194
0.0012367 0.00012557 -2.9646e-05 0.00018319 0.00034058 -0.002027 0.0016467 -0.00013616
-0.0050717 0.0020135 0.19961 -0.044809
2240000000 -0.029867 -0.14644 0.002054 0.011349 -0.00035051 -0.0027733 0.0017866 -0.0020382
-0.0020463 -0.00042605 0.00064707 -0.0016926
0.0020198 0.011285 0.17708 -0.016756 0.0082023 0.0003438 -0.00094185 -0.0004196
-0.00070416 0.00084774 -0.00080255 -0.00066871
-0.00041966 -0.0027911 0.008222 0.00028073 -0.079915 -0.14496 0.0014105 -0.0012039
-0.0010606 0.00036951 -0.0024205 -0.0013792
0.0018612 -0.002098 -0.0010333 -0.00034077 0.0013832 -0.0013278 -0.11132 -0.10627
0.0017232 0.0085064 0.0014681 -0.00086647
-0.0020795 -0.00037179 -0.00066039 0.00086563 -0.0011565 0.00036802 0.0018452 0.0086032
0.16504 -0.15827 -0.0044822 0.0045834
0.00055767 -0.0016053 -0.00081287 -0.00066886 -0.0023043 -0.0014149 0.0013888 -0.00080468
-0.0044427 0.0046408 0.17686 -0.055785
2300000000 -0.056834 -0.11895 0.0077026 0.0093144 -0.0011377 -0.0020616 -0.00038427 -0.0011498
-0.0011638 0.0011062 -0.0012087 -0.00067357
0.0078057 0.0093243 0.15573 -0.025509 0.008388 -0.0016809 -0.0010261 0.00069585
-0.00046774 0.0014059 -0.00027413 0.0010763
-0.0012049 -0.0020822 0.0083528 -0.0018334 -0.093472 -0.12126 -0.00026208 -0.0012783
5.0045e-05 0.0019706 -0.0019791 0.00060395
-0.00041442 -0.0011077 -0.00085653 0.00063882 -0.00036738 -0.0012761 -0.1328 -0.069694
0.0051014 0.0089676 0.00045169 -0.0014665
-0.0011968 0.0010314 -0.0003311 0.001405 -6.5841e-05 0.0017726 0.0051351 0.0088959
0.12619 -0.17878 -0.0028214 0.0072538
-0.001004 -0.00067326 -0.00022804 0.00085099 -0.0018869 0.00077839 0.00052111 -0.0014832
-0.0027828 0.0073917 0.16076 -0.056941
2360000000 -0.073712 -0.087337 0.010629 0.0083567 -0.0011577 -0.001843 -0.0011389 -0.0010361
-0.00019424 0.0012109 -0.0014385 -0.00019681
0.010695 0.0083248 0.14677 -0.025112 0.0079498 -0.0046643 -0.00063793 0.0011197
0.0017352 0.00055553 9.1677e-05 6.4465e-05
-0.0011669 -0.0017804 0.0079713 -0.0047113 -0.10326 -0.099179 -0.0021899 -0.00074821
0.0012742 -7.3806e-05 -0.00072769 0.0018818
-0.0013322 -0.00094834 -0.0006416 0.0010909 -0.0022455 -0.00082713 -0.14995 -0.036391
0.0079657 0.0082133 0.001165 -0.0017496
-0.00027605 0.0012626 0.0018241 0.00056558 0.0011504 4.7203e-06 0.0079764 0.0081648
0.094541 -0.18067 0.00057572 0.0080993
-0.001479 -0.00012637 0.00040258 4.2751e-05 -0.00066739 0.0017612 0.0011884 -0.0017533
0.00044324 0.0080338 0.13896 -0.060777
2420000000 -0.081501 -0.059273 0.014324 0.002973 -0.003126 -0.0015157 -0.0010504 0.00020299
0.0014523 0.00085737 -0.0012984 0.0015007
0.014237 0.0030103 0.1292 -0.025791 0.0049408 -0.0065615 0.0012153 0.0010417
0.00084233 -0.0014001 -0.00012556 -0.00017501
-0.0030864 -0.0013621 0.0048945 -0.0065552 -0.11625 -0.078227 -0.001664 0.0011094
-0.00016357 -0.00058334 0.00041758 0.0026067
-0.0010968 4.5386e-05 0.0012811 0.0010929 -0.0016289 0.0012051 -0.159 0.0076708
0.011387 0.0063525 -0.00025521 -0.0024934
0.001409 0.00083723 0.00077363 -0.0012842 -0.00016714 -0.00056163 0.011382 0.0063789
0.055213 -0.18008 0.001598 0.0085985
-0.0013055 0.0015288 -0.00027251 3.254e-05 0.00028008 0.0024964 -0.00034548 -0.0025743
0.0015975 0.0086795 0.12055 -0.05649
2480000000 -0.082111 -0.028094 0.01423 -0.0027958 -0.0018268 -0.0001277 -0.00086471 0.001523
0.0015082 -0.00061214 0.00018087 0.0016439
0.014222 -0.0026901 0.13088 -0.025916 0.0030387 -0.0087722 0.0012437 0.00018934
-0.00044671 -0.00090991 6.9364e-05 -0.00027223
-0.0019717 -0.00019597 0.0029132 -0.008801 -0.11948 -0.057947 -0.00074755 0.0027542
-0.00030706 -0.00079642 0.0017456 0.00093624
-0.00077225 0.0013251 0.001188 0.00022138 -0.00082943 0.0027502 -0.16062 0.045637
0.015127 0.00090373 -0.0013013 -0.0028632
0.0015243 -0.00066218 -0.00062928 -0.00093152 -0.00044465 -0.00087689 0.015261 0.00091317
0.022236 -0.1727 0.0051233 0.0072686
0.00015766 0.0015445 8.6209e-05 -0.00024932 0.0015854 0.0008967 -0.0012055 -0.002783
0.0052037 0.007274 0.10179 -0.052628
2540000000 -0.086328 -0.0010451 0.011663 -0.0067832 -0.0026763 0.00093107 0.00042753 0.0011928
-0.00018234 -0.0015475 0.00099138 0.0015872
0.011627 -0.006757 0.11802 -0.01755 -0.0010218 -0.007903 0.00083907 -0.0014105
-0.0016306 0.00011778 -0.00051715 0.00017882
-0.0025204 0.0009537 -0.0010889 -0.007934 -0.12595 -0.0342 0.0018797 0.0026165
-0.00086662 0.00016873 0.0017295 -0.00087148
0.00044228 0.0010811 0.00079513 -0.0014126 0.0017586 0.0024563 -0.15905 0.086001
0.014751 -0.0041082 -0.0022465 -0.0024654
-0.00015217 -0.0015661 -0.0017656 8.3915e-06 -0.00097986 7.5454e-05 0.014727 -0.0041879
-0.0070718 -0.15813 0.0078281 0.0053377
0.00098464 0.0016624 -0.0005059 0.00024103 0.0018727 -0.00060799 -0.002222 -0.0024218
0.0075803 0.0052606 0.087176 -0.039191
2600000000 -0.07867 0.024429 0.0081962 -0.010033 -0.0013254 0.0026235 0.0010922 -0.00025012
-0.00094318 -0.0011815 0.0017546 0.00046842
0.0081145 -0.010081 0.11248 -0.032952 -0.0031572 -0.0060285 -0.00049543 -0.00096643
-0.00030801 0.0015401 -0.00035794 0.00053562
-0.0011869 0.0026943 -0.0031425 -0.0060512 -0.13062 -0.0091857 0.0029898 0.00022931
2.7487e-05 0.0013409 0.0014509 -0.0015873
0.0010492 -0.00019888 -0.00039846 -0.00092657 0.0029518 0.0002444 -0.14342 0.12099
0.012372 -0.0087771 -0.0032268 6.9501e-05
-0.00097102 -0.0011223 -7.4281e-05 0.0015904 -0.00011614 0.0014385 0.01225 -0.0088383
-0.04154 -0.13883 0.0086788 0.0049426
0.0017269 0.00026749 -0.00025246 0.00047443 0.0013799 -0.0016732 -0.0032922 1.7091e-05
0.0087106 0.0050251 0.078962 -0.0254
2660000000 -0.072071 0.049771 0.0042665 -0.011629 -0.00036135 0.0011602 0.00012911 -0.00034864
-0.0024766 0.0001211 0.0013821 -0.0008763
0.0043086 -0.01166 0.12021 -0.028609 -0.004402 -0.0047037 -0.0013065 -0.00040496
0.00027267 0.0017994 0.00034349 0.00092619
-0.00028825 0.0011462 -0.0044512 -0.0046984 -0.12966 0.011608 0.0020284 -0.0016405
0.0003716 0.00060849 -0.00092865 -0.0016556
0.00014093 -0.00016069 -0.0014437 -0.0004855 0.0019678 -0.0014077 -0.12258 0.152
0.0077649 -0.011713 -0.0021218 0.0013386
-0.0024489 0.00022314 0.00021756 0.0017856 0.0002868 0.0004972 0.0078359 -0.011726
-0.062713 -0.11909 0.010327 0.0012932
0.0015211 -0.00085529 0.00030386 0.00091421 -0.001083 -0.0017036 -0.0021416 0.001218
0.010312 0.0013962 0.075247 -0.0060101
2720000000 -0.060673 0.068165 5.641e-05 -0.011741 -8.5824e-05 0.0030397 -0.00023114 1.4147e-05
-0.0022515 0.001953 0.00046099 -0.0017653
0.00013535 -0.011712 0.10557 -0.032072 -0.0050407 -0.0013184 -0.0016831 0.00053862
0.0018104 0.00043382 0.00086912 -3.9038e-06
-0.0001296 0.0030198 -0.0050019 -0.0013147 -0.12421 0.041342 0.00043419 -0.002759
0.00018397 0.00031527 -0.00132 0.00024583
-0.0003495 -0.00013678 -0.0017474 0.00048379 0.00042732 -0.0026953 -0.089195 0.18118
0.0032963 -0.012804 -0.0016337 0.0022855
-0.0023034 0.0019044 0.0017687 0.00042034 0.00032016 0.00042845 0.0031784 -0.01301
-0.082552 -0.086941 0.011399 -0.00062272
0.00032035 -0.0015458 0.00082371 -1.9502e-05 -0.0012552 0.00057339 -0.0016521 0.0024459
0.011578 -0.00063842 0.078623 0.012447
2780000000 -0.046532 0.086923 -0.004491 -0.010462 3.6087e-05 0.0013458 0.00035452 -0.00028711
0.0012146 0.0028485 -0.00072805 -0.0018021
-0.0044763 -0.010428 0.10416 -0.044 -0.0039835 -8.4263e-05 -0.00020873 0.0017211
0.0016286 -0.00097565 0.00015234 -0.00020633
0.00015393 0.0013896 -0.0039021 -4.2054e-05 -0.12108 0.07201 -0.0018857 -0.0017792
0.00028447 -0.00045412 -0.00068281 0.00060279
0.00055861 -0.000211 -0.00030993 0.0017567 -0.0018536 -0.0017606 -0.059508 0.20326
-0.0021578 -0.013153 -0.0008148 0.0020724
0.0010994 0.0029532 0.0015815 -0.0010078 0.00027239 -0.0003457 -0.0022973 -0.012972
-0.097529 -0.05445 0.01041 -0.0057442
-0.00062916 -0.0017959 0.00027565 -0.00012029 -0.00054111 0.00060189 -0.00064836 0.002075
0.010223 -0.0058538 0.08303 0.030665
2840000000 -0.031021 0.10165 -0.007593 -0.007254 0.0016505 0.0019185 -0.00016333 -0.00024062
0.0015656 0.0010314 -0.001628 0.00048866
-0.0075592 -0.0072648 0.10259 -0.037652 -0.0035142 0.0010137 0.00061601 0.00094907
-2.0968e-05 -0.0015424 -8.5172e-06 -0.00014421
0.0016472 0.0019956 -0.0035847 0.0011375 -0.11441 0.097755 -0.0016396 0.00016222
-6.2774e-05 0.00048077 0.0007732 0.001407
-0.00014544 -9.9236e-05 0.00068329 0.0010228 -0.0015409 0.00018757 -0.023115 0.21795
-0.0060279 -0.010512 0.00013052 0.00084851
0.0016855 0.001311 -7.2513e-05 -0.001441 0.00012305 0.00033112 -0.006034 -0.010549
-0.10086 -0.023411 0.0084357 -0.0074406
-0.0016465 0.00041394 2.0375e-05 -0.00017766 0.00078074 0.0011057 0.00011597 0.00078551
0.0083432 -0.0072859 0.097337 0.045672
2900000000 -0.01715 0.12085 -0.0089877 -0.0030528 0.001571 -8.1373e-05 0.00049623 -0.00068314
0.0023541 -0.0011211 -0.00068586 -0.00010685
-0.0089456 -0.0030196 0.083033 -0.045629 -0.0013304 0.0024858 0.0010663 0.00021374
-0.00045809 -0.0014169 -0.00020232 3.6931e-05
0.001638 -1.9717e-05 -0.0012923 0.0025188 -0.097087 0.13052 -0.0011762 0.00010244
-0.00044627 -0.00069655 0.0018926 -0.00036535
0.00048995 -0.00062166 0.001032 0.0001601 -0.0011749 7.8329e-05 0.014134 0.22029
-0.0088003 -0.0067826 0.0010111 0.0018078
0.0023191 -0.0010005 -0.00045747 -0.0014789 -0.00050653 -0.00074722 -0.0088297 -0.0067147
-0.10009 0.015371 0.0059004 -0.010542
-0.00054191 4.1719e-05 -0.00023786 7.0724e-05 0.0017098 -0.00048761 0.00088349 0.0016095
0.0063153 -0.010472 0.11138 0.050245
2960000000 0.0043915 0.13251 -0.0087785 0.00051897 0.00060208 0.0013244 -0.00046437 -0.0009088
-0.00035592 -0.0018803 -0.00079762 0.00038498
-0.0087246 0.00045235 0.092196 -0.045161 -0.0008167 0.0011636 0.0010601 -0.00018024
-0.0011742 -0.00072268 0.00050693 0.00036296
0.00055071 0.0013597 -0.00082565 0.0012589 -0.077783 0.16106 -0.00047396 0.00087407
-0.00039291 0.00088142 -8.7588e-05 -0.0024905
-0.00059505 -0.00083542 0.0010592 -0.00017505 -0.00040634 0.0007149 0.05615 0.22715
-0.0098698 -0.0020025 0.0014657 0.0005366
-0.00024804 -0.0019228 -0.0012554 -0.0007528 -0.0004662 0.0010165 -0.0097569 -0.0019541
-0.088776 0.047462 0.0012388 -0.011847
-0.00072661 0.00029713 0.00048406 0.00030522 9.8798e-05 -0.002215 0.001345 0.00074775
0.001173 -0.012045 0.13005 0.06088
3020000000 0.022238 0.14679 -0.006472 0.0037489 0.0013968 -0.00044059 -0.00078046 -0.00023022
-0.00069486 0.00042536 -0.00014735 0.00058951
-0.0064418 0.0037827 0.080856 -0.033949 -0.00054332 0.00024244 0.0003169 -0.0010713
-0.0017343 0.00043319 0.00066393 -0.00023303
0.0013569 -0.00038958 -0.0006306 0.00020055 -0.055804 0.186 -0.00030648 0.00097146
0.0006219 0.0002679 -0.00086656 -0.0015399
-0.00079305 -0.0001237 0.00027218 -0.0010769 -0.00027405 0.0011878 0.095033 0.21974
-0.0088421 0.0010759 0.00056748 0.0005719
-0.00072961 0.00051713 -0.0018806 0.00052558 0.00074363 0.00045848 -0.0088006 0.00096832
-0.07166 0.076496 -0.0013985 -0.010709
1.8571e-06 0.00067109 0.0005563 -0.00017265 -0.00060121 -0.0015971 0.00056372 0.00049807
-0.001726 -0.010806 0.14918 0.058094
3080000000 0.049664 0.15627 -0.0045575 0.0060133 0.0014804 -0.00028975 -0.00065556 -6.2163e-05
-0.00051123 0.00018484 -1.7717e-05 0.00060404
-0.0046065 0.0060127 0.078118 -0.028235 -0.00048444 0.00073481 -0.00035918 -0.00028539
-0.00038004 0.0012189 -0.00014379 -0.00056579
0.0014653 -0.00024708 -0.00042336 0.00076216 -0.018477 0.20717 -0.00070549 3.6278e-05
0.00068886 0.00052106 -0.0020814 -0.00070752
-0.00071655 -8.9476e-05 -0.00032814 -0.00028828 -0.0005922 9.8391e-05 0.12837 0.21129
-0.0064124 0.0046811 0.001963 0.00051144
-0.00066958 0.00019848 -0.0002222 0.0011401 0.00067333 0.00027757 -0.006388 0.0048237
-0.043642 0.10932 -0.0066498 -0.0092494
-4.2993e-05 0.00046497 -7.1572e-05 -0.00055369 -0.0021139 -0.00066513 0.0020816 0.0004952
-0.0067105 -0.0090586 0.16365 0.066186
3140000000 0.078299 0.15964 -0.0010988 0.007577 0.0024915 -0.0013339 -0.0012591 0.00085941
0.0015288 0.0006424 9.7352e-05 -0.00016657
-0.0010782 0.0075784 0.07403 -0.03013 -0.00088245 0.00035223 0.0006274 -8.1813e-05
3.0831e-05 0.00079357 0.00073406 -0.00048538
0.002473 -0.001456 -0.00089764 0.00032142 0.023991 0.22674 -1.1278e-05 0.0014475
0.0016552 -0.00075997 -0.0029685 0.0013112
-0.001323 0.00095182 0.00064706 -4.9812e-05 -9.302e-05 0.0014812 0.16321 0.18562
-0.0029439 0.0062219 0.00086055 -0.001188
0.0014564 0.00082399 -2.594e-05 0.00097407 0.001641 -0.00097632 -0.0031716 0.0063218
-0.025896 0.12868 -0.0087709 -0.0051774
0.00034125 -0.00012999 0.00063021 -0.000432 -0.002757 0.00068222 0.00062372 -0.0013437
-0.0084697 -0.0050003 0.1885 0.056935
3200000000 0.11046 0.17041 0.0041021 0.0064164 0.00077199 -0.0026325 -0.00038096 0.0019409
0.00047855 -0.001849 0.00037647 0.00032643
0.0040963 0.0064079 0.084085 -0.028553 -0.0008865 0.00064971 -0.00031092 -0.00066444
0.0006353 0.0012631 -0.00061374 -0.0010437
0.00091053 -0.0026062 -0.00098787 0.00070546 0.068273 0.23102 0.0011281 0.00076282
-0.000488 -0.0024996 -0.00069148 0.0022385
-0.00023561 0.0018308 -0.00025746 -0.00088893 0.0010728 0.00079181 0.18325 0.16334
-0.00050842 0.0061293 0.00026746 -0.001408
0.00044369 -0.0020096 0.00079931 0.0010344 -0.00017891 -0.0023229 -0.00044763 0.0060557
0.014541 0.1481 -0.0094977 -0.00099546
0.00021483 0.00048539 -0.00055603 -0.0010618 -0.0013222 0.0024478 0.00048337 -0.0012297
-0.0096604 -0.001088 0.20342 0.055545
3260000000 0.14306 0.16211 0.0041767 0.003305 -0.0007403 -0.0027589 0.0010696 0.00085478
0.00026873 -0.0018921 -0.00025275 -1.0908e-05
0.0042116 0.0033592 0.092288 -0.031866 -0.0016309 0.0022518 -0.0001765 -0.00022171
0.00099809 -0.00066014 -0.00092958 0.00031343
-0.00083041 -0.0026964 -0.0016435 0.0022488 0.1187 0.22707 0.00037661 -8.1033e-06
-0.0011785 -0.0010169 4.6707e-05 0.001514
0.0010078 0.00089125 -0.00019095 -0.0002827 0.0004751 7.111e-05 0.21072 0.12561
0.0023438 0.0054023 -0.00087272 -0.0017817
0.00013948 -0.0018294 0.00099885 -0.00058022 -0.0012701 -0.0011235 0.0022284 0.0055575
0.041346 0.15735 -0.0071616 0.0041611
8.197e-05 1.7564e-05 -0.00095319 0.00017945 0.00052656 0.0018717 -0.00092471 -0.0018129
-0.0072166 0.003814 0.23298 0.045769
3320000000 0.17345 0.15559 0.0072427 0.0012249 -0.00044938 -0.0018112 0.0008038 0.00035883
-0.001624 -0.0013081 0.00027141 0.00019277
0.007192 0.001258 0.098944 -0.028332 0.0010756 0.0023466 -0.00020475 -0.00069271
-0.00016042 -0.00032469 -0.00053177 0.00012281
-0.00031632 -0.0018659 0.0010815 0.0023603 0.16649 0.21769 0.00025046 -0.00020649
-0.0013143 3.7693e-05 -9.7781e-05 0.0014117
0.000899 0.00032776 -0.00019596 -0.00064079 0.00042632 -0.00010199 0.21914 0.095811
0.0035843 0.0033682 -0.00080267 9.6941e-05
-0.0017022 -0.0014566 -0.0002173 -0.00020338 -0.0012384 -0.00034743 0.003662 0.0032469
0.074135 0.15819 -0.0037816 0.0047909
0.00032309 3.9955e-05 -0.00052049 0.00018865 5.5002e-05 0.0010469 -0.00086362 0.00016303
-0.0039092 0.0050062 0.24932 0.032811
3380000000 0.20902 0.13885 0.0057267 -0.0022002 -0.0010052 0.0007059 0.0012731 0.00035958
-0.0014881 0.00070661 0.00034506 -1.6628e-05
0.005697 -0.0021987 0.10968 -0.035851 0.00031883 0.0025494 -0.0012469 -0.00063592
-8.5481e-05 9.5067e-05 -0.0009104 0.00029572
-0.00080362 0.00069577 0.00036464 0.0025417 0.20763 0.19534 0.00075494 -0.00043413
-0.0015937 0.00075558 0.001148 0.0019885
0.0012056 0.00021187 -0.0012434 -0.0005329 0.00081762 -0.0004462 0.23377 0.063546
0.0054269 0.0031489 -0.00026038 0.00045337
-0.0013406 0.00079922 -0.00015607 0.00022194 -0.0017682 0.0011565 0.0054205 0.0030592
0.1175 0.14944 -0.0010198 0.0060486
0.00021907 3.899e-05 -0.0008659 0.00039844 0.00072393 0.001304 -0.00041622 0.0005712
-0.00076001 0.0063315 0.27906 0.014018
3440000000 0.24026 0.1166 0.004556 -0.0039963 -0.00070485 -0.001807 0.00083619 -7.09e-05
-0.0015042 0.001621 0.00065518 0.00026832
0.0045884 -0.0039342 0.10352 -0.041306 0.003062 0.0018696 -0.00095582 0.0011418
-1.0793e-05 0.00028441 0.00020879 0.00098018
-0.00068277 -0.0017369 0.0031069 0.001966 0.24602 0.16688 -0.00044395 -0.00029615
0.00020759 0.0014077 0.0017873 0.00027776
0.0010191 -3.142e-05 -0.0010009 0.0011294 -0.00028693 -0.00010496 0.23536 0.030729
0.0067809 -3.6613e-05 -0.00016319 -0.00012451
-0.0014915 0.0016204 8.1494e-05 0.00033933 0.00043184 0.001586 0.0065855 -0.00019014
0.14693 0.13916 0.0027291 0.0037722
0.00061043 0.00023693 0.00023872 0.00094946 0.0013921 0.00076966 -0.00019608 -7.8505e-06
0.0032709 0.0037547 0.29593 -0.015855
3500000000 0.27246 0.084888 0.0024089 -0.0048333 -0.001622 0.0015295 0.0011404 -0.00095098
-0.0011414 0.0010244 0.00083372 -0.00089799
0.0025021 -0.0049065 0.11582 -0.064992 0.0031729 0.00099496 -0.00052731 0.0006873
0.00049433 -3.8934e-05 2.5532e-06 0.00039407
-0.0016187 0.0015485 0.0030851 0.00089537 0.27501 0.13268 8.9113e-05 -0.00016113
-0.00029608 0.00036973 0.0011924 -0.00035189
0.00098633 -0.00079195 -0.000415 0.00069791 2.1896e-06 -0.00021123 0.23953 0.0036378
0.0069024 -0.0025585 -5.6201e-05 -0.00015948
-0.00082898 0.0012845 0.0005955 -6.3131e-05 -0.0002321 0.0006374 0.0069209 -0.0025842
0.19311 0.111 0.0034822 0.0019439
0.00080345 -0.0011066 -2.3472e-05 0.00027339 0.0015406 -0.00023865 0.00017011 -0.00010532
0.00306 0.0015239 0.31499 -0.043594
3560000000 0.29064 0.050164 0.00030696 -0.0061595 -0.00014805 -0.0007772 0.00063769 7.1452e-06
0.0016555 0.0017753 6.9386e-05 -0.00091257
0.00037081 -0.0061321 0.10984 -0.070197 0.0056834 -0.0010166 0.00032316 0.00070453
0.0006519 2.1505e-05 0.00014245 7.7534e-05
-0.00028324 -0.00069545 0.0056556 -0.0010829 0.30235 0.090361 -0.00022332 -6.0244e-05
0.00068389 0.00056143 0.0013353 -0.00069342
0.00066746 2.0226e-05 0.00027352 0.00068443 -0.00017729 -0.00011565 0.22997 -0.032822
0.0059808 -0.00551 -0.0005327 -0.00025865
0.0016237 0.0018044 0.00071198 -0.00028864 0.00069041 0.00049782 0.0060432 -0.0054347
0.21389 0.097063 0.0033997 -0.0015431
-7.147e-05 -0.00086949 -2.0799e-05 0.00012464 0.0015423 -0.00081433 -0.00068326 -0.00045942
0.003112 -0.00097841 0.32656 -0.082693
3620000000 0.30664 0.012289 -0.0013524 -0.0038041 -0.0018825 -0.00028981 0.00038778 -0.0019367
-1.929e-05 0.00076519 -0.00068665 -0.00085059
-0.0012477 -0.0038304 0.1106 -0.099692 0.0034533 -0.0038875 0.00039419 0.0006465
-0.00028066 -0.00094837 0.00021838 0.00031328
-0.0018534 -0.00017663 0.0033787 -0.0040664 0.31592 0.04637 0.00042932 -0.0007977
-6.174e-05 0.00019186 0.0008645 -0.00024856
0.00028376 -0.0018886 0.00031099 0.00050717 0.00024743 -0.00079995 0.21882 -0.06305
0.0019925 -0.0073562 -0.0011812 0.000816
-8.8109e-05 0.00080587 -0.0003808 -0.00076441 -0.00021291 0.00027215 0.0019438 -0.0072959
0.23674 0.055353 0.0016325 -0.0021702
-0.00079351 -0.00076482 0.00061317 0.00050504 0.00056903 -0.00070099 -0.0014056 0.00070616
0.0017559 -0.0015496 0.32864 -0.11667
3680000000 0.31026 -0.032051 -0.0037602 -0.0038261 -0.0011792 0.0013485 -0.0011408 -9.1705e-05
0.001471 1.6929e-05 -0.0013449 -0.00048626
-0.0038088 -0.0038411 0.10589 -0.11676 0.0013292 -0.0044201 0.00078003 0.00022
-0.00031336 -0.00066635 0.00068599 0.00041838
-0.0011307 0.0015972 0.0012616 -0.0044873 0.32688 -0.003867 -0.00058057 -0.00062246
0.00079111 0.00060177 0.0010497 -0.0019222
-0.0012292 -0.00020397 0.00073507 0.00022956 -0.00071299 -0.00060858 0.20553 -0.09659
0.00024949 -0.0068828 -0.00088157 0.00088766
0.0015197 -3.7614e-05 -0.00043671 -0.00052918 0.0011357 0.00096913 0.00049207 -0.0070232
0.25702 0.029688 0.0010712 -0.0021912
-0.0012308 -0.00033243 0.00072848 8.6614e-05 0.00086228 -0.0015779 -0.00097855 0.0012064
0.0013853 -0.0024375 0.3297 -0.1622
3740000000 0.31169 -0.067204 -0.0031338 0.00010633 -0.0022623 0.0027942 -0.0001072 -0.00079512
-0.00044687 -2.6454e-05 -0.00089442 0.00049106
-0.0030945 -3.1768e-05 0.097043 -0.13874 0.00069775 -0.0053463 0.00028792 -0.0002667
-0.00034269 -4.3135e-05 0.00072074 -1.1218e-05
-0.0021757 0.0027619 0.00069529 -0.0053556 0.32949 -0.043892 -0.00078737 1.0722e-05
0.00038269 0.00019313 -0.00097075 -0.0014985
-1.7351e-05 -0.00070099 0.00028633 -0.00029232 -0.00050855 -0.0001027 0.1839 -0.12079
-0.0017683 -0.0060025 0.00068435 0.0026121
-0.00058436 6.3265e-05 -0.00022842 2.9885e-05 0.00031974 6.7198e-05 -0.0018407 -0.0061647
0.26282 -0.0096772 0.00052545 -0.0023013
-0.0010016 0.00063444 0.0007296 8.7512e-05 -0.00071189 -0.0013495 0.00097519 0.002576
-8.2739e-05 -0.0023998 0.31489 -0.20291
3800000000 0.30627 -0.11316 -0.0023423 0.00063289 0.00093396 0.0040353 -0.0012338 -0.0016074
0.0014873 0.00095575 -0.0013225 0.00041421
-0.0025148 0.00065086 0.085808 -0.1535 -0.0023393 -0.0049474 7.9793e-05 7.9153e-05
-0.00084368 -0.00051539 0.0011485 -8.984e-05
0.0011683 0.004017 -0.002347 -0.0049532 0.32527 -0.085316 -0.00069116 0.00029195
0.0012615 -1.8935e-05 -0.00124 -0.00069688
-0.0012523 -0.0016084 0.00016176 0.00010051 -0.00075415 0.00018521 0.17448 -0.14651
-0.00308 -0.0049975 0.001244 0.0016249
0.001557 0.000946 -0.00088284 -0.00064328 0.00090936 -0.00026485 -0.0034123 -0.0048438
0.27519 -0.050594 0.0014052 -0.0012025
-0.0010498 0.00032275 0.00063265 0.00010107 -0.00095018 -0.00056996 0.0016549 0.0015559
0.0014006 -0.0010872 0.30615 -0.24329
3860000000 0.29492 -0.14458 -0.00095799 0.0012617 0.0028312 0.0016796 -0.002189 0.0011673
0.00088685 -0.001305 -0.00026546 0.0012412
-0.00094857 0.0012951 0.066743 -0.16309 -0.0035069 -0.0047288 0.00060286 -0.00059667
-0.00079518 0.0012474 0.00038686 -0.0010763
0.0026729 0.0017367 -0.003629 -0.0048017 0.30554 -0.12565 -0.00081237 0.00076782
0.00010674 -0.0010754 -0.0010347 0.0004485
-0.002202 0.0012362 0.00062351 -0.00059755 -0.00090165 0.00057284 0.14599 -0.16105
-0.0028396 -0.0049821 0.0020877 0.0010695
0.00059936 -0.0013606 -0.00077341 0.0013677 0.00022789 -0.00041742 -0.002907 -0.0047268
0.27045 -0.082522 -0.00017866 -0.0026453
-0.00043389 0.0014448 0.00085958 -0.0011721 -0.0008677 -0.0002914 0.0019994 0.00067197
0.00014202 -0.0023922 0.28299 -0.28094
3920000000 0.27966 -0.18462 0.0018021 0.00041492 0.0037088 0.0024125 1.0876e-05 0.00093611
0.00015506 2.6842e-05 0.00030441 0.00066256
0.0019045 0.00040178 0.039031 -0.179 -0.0049011 -0.002933 -0.00049175 -8.1101e-05
0.00030902 0.00017697 -0.00017927 -0.00034436
0.0037661 0.0023693 -0.0049337 -0.0028662 0.2987 -0.15892 0.00020497 0.0013265
0.0016154 -0.0011315 1.4089e-05 -8.1427e-05
0.00016292 0.0010304 -0.00050488 -0.00020038 0.00012731 0.0014707 0.12566 -0.17169
-0.0043336 -0.0039591 0.0021511 -0.00064996
0.00047393 4.2922e-05 0.0003341 0.00014527 0.0015002 -0.0013873 -0.0043266 -0.0040708
0.26154 -0.13126 0.00058338 -0.0017697
0.00027926 0.00031829 -0.00037116 -0.00048837 -0.00041551 4.2953e-05 0.0019987 -0.00046625
0.00056775 -0.0022261 0.26311 -0.3087
3980000000 0.25253 -0.21999 0.0020025 -0.0030393 0.0050854 -0.00048766 9.5619e-05 0.0011225
0.0008708 -0.0019352 0.00050405 0.00026496
0.0019556 -0.0029067 0.016513 -0.19198 -0.0052539 -0.0010111 0.0009089 0.00055289
0.00052735 0.00044248 0.0001829 -0.0012294
0.005069 -0.00062862 -0.0053006 -0.00090641 0.26923 -0.18927 0.0014083 -4.1831e-05
-0.001069 -0.00092816 -0.00065833 -0.0010154
0.00015773 0.00089533 0.00084934 0.00059592 0.0012352 0.00010439 0.089873 -0.19284
-0.0051353 -0.0041322 0.0013708 -0.0010109
0.0011154 -0.0018737 0.00043536 0.00038604 -0.00091728 -0.0010639 -0.0050703 -0.0043287
0.24838 -0.16043 0.0008192 -0.0047237
0.00048186 0.00015514 -8.0986e-05 -0.0012134 -0.00052519 -0.00058848 0.0011533 -0.00086072
0.00063756 -0.0045505 0.22698 -0.34617
4040000000 0.22507 -0.24542 -0.00043871 -0.0040564 0.0033422 -0.0029542 0.00027665 0.00022887
-0.00054588 -0.00085739 0.00082824 0.00021006
-0.00042897 -0.0040331 -0.0087203 -0.19902 -0.0045015 0.00011361 0.00023852 -0.00095669
-2.4553e-05 7.8141e-05 -0.0015917 -0.00015088
0.0033295 -0.0029891 -0.004518 0.00011155 0.24719 -0.22177 0.00011448 -0.0007264
-0.00089445 -0.000493 -0.0018145 5.9066e-05
-2.3828e-05 0.00012844 0.00030853 -0.0010434 0.00028774 -0.00067375 0.068118 -0.18771
-0.0070108 -0.001709 0.0015235 -0.00046983
-0.00078019 -0.0006724 0.00017538 0.00014523 -0.0011007 -0.00044022 -0.0069963 -0.0016867
0.235 -0.19384 -0.0020206 -0.0032401
0.00056214 -0.00018117 -0.0014736 -9.8986e-05 -0.001092 0.00016464 0.0015906 -0.00029741
-0.0019953 -0.0032883 0.18954 -0.36406
4100000000 0.19447 -0.26911 -0.003321 -0.002786 0.0011351 -0.0037044 -0.00023964 -7.556e-05
0.00053813 -0.0015583 0.0005256 0.00018823
-0.0031597 -0.0028622 -0.034391 -0.20207 -0.0046822 0.00082078 -0.0001645 -0.00028861
0.00070597 9.6248e-05 -0.00068056 0.00053504
0.0010325 -0.0037178 -0.0048293 0.00091203 0.2252 -0.24788 8.0334e-05 -0.0001783
-0.00061232 -0.00065499 -0.0014504 0.00069998
-0.00031929 0.00013686 -0.00012326 -0.00026824 0.0001393 -0.00020603 0.034416 -0.20092
-0.0067548 0.0011258 0.00081415 -0.0013642
0.00080196 -0.0017102 0.00058669 0.00018656 -0.00057341 -0.00034492 -0.0065516 0.00090011
0.2161 -0.21815 -0.0021035 -0.004819
0.0004002 0.00022525 -0.00029679 0.00031758 -0.0014692 6.8374e-05 0.00091525 -0.0012032
-0.0020099 -0.0046098 0.1564 -0.38961
4160000000 0.1654 -0.28618 -0.0035675 -0.0019726 -0.00032735 -0.0032469 0.00067691 -0.00021475
-0.0038398 -0.00054405 0.00094781 -0.0006201
-0.0036554 -0.0018068 -0.059943 -0.19803 -0.004758 0.0027818 -0.00036438 -0.00028997
0.00023314 -0.00044466 -0.00088531 0.00038922
-0.00017842 -0.0033746 -0.004617 0.0027678 0.193 -0.26407 0.00067224 -0.00025469
-0.0012596 -2.1185e-05 -0.0011359 0.00067842
0.00065818 -0.00016289 -0.00038126 -0.00041389 0.00046566 -0.00029657 0.010141 -0.18867
-0.0056057 0.0021422 0.0011069 -0.0022664
-0.00394 -0.00065116 0.00030578 -0.00041065 -0.00080549 5.3704e-05 -0.0056504 0.0020636
0.18155 -0.25208 -0.0051656 -0.0035011
0.00096507 -0.00067705 -0.0010732 0.00039778 -0.0012662 0.0010141 0.0010774 -0.0021665
-0.0051783 -0.0035683 0.1073 -0.39858
4220000000 0.13722 -0.30159 -0.0043811 -3.5463e-05 -0.00019183 -0.0038227 -0.00017232 -0.00015852
-0.00072029 0.0011733 0.00053608 -0.0011688
-0.004296 -0.00011437 -0.096201 -0.18777 -0.0021798 0.0033312 -0.00027446 -0.00020989
0.00014707 9.5106e-05 -0.00052491 0.00091684
-0.00036113 -0.0036294 -0.0021552 0.003418 0.16253 -0.28954 6.4536e-05 -7.0563e-05
0.00094799 0.00039094 -0.00024389 0.0006662
-0.00037085 -0.00010074 -0.00028306 -0.00018076 4.0182e-05 -7.6167e-06 -0.01379 -0.187
-0.0040909 0.0023326 -0.000168 -0.0020343
-0.00092967 0.0014084 0.00017607 -2.0546e-05 0.00051237 0.0002651 -0.0043268 0.0026134
0.16531 -0.27467 -0.0050828 -0.0022012
0.00035384 -0.0012303 -0.00053549 0.0010813 -0.00017725 0.0014694 -9.8266e-05 -0.0022868
-0.004902 -0.0022463 0.079691 -0.41232
4280000000 0.10637 -0.3107 -0.0029312 0.001602 -0.0018356 -0.0041218 -0.00044094 0.00072093
-0.00024755 0.001005 -0.00070669 -0.00022792
-0.0031071 0.0016835 -0.12131 -0.19172 -0.0027521 0.0028928 -0.00073272 -0.00030512
0.00045652 0.00021798 0.00026533 0.00044793
-0.0016489 -0.0040897 -0.0027531 0.0028242 0.13281 -0.29654 0.00085148 -0.00025447
-0.00083083 0.0006206 -0.00066567 0.00084328
-0.00038094 0.00074226 -0.00079242 -0.00024365 0.0008621 -0.00011745 -0.05107 -0.17163
-0.0049873 0.002641 -0.00038525 -0.0017545
-0.00021471 0.0011576 0.00015182 0.00024821 -0.0012425 0.00085892 -0.0043452 0.0027932
0.11643 -0.29387 -0.0059354 -0.00019533
-0.00074711 -0.00041861 0.00042541 0.00057514 -0.00031479 0.00071619 -0.000658 -0.0021027
-0.005966 -0.00060832 0.029215 -0.41747
4340000000 0.078599 -0.31943 -0.0018854 0.0019691 -0.002292 -0.0015609 0.00019279 0.00043287
9.2278e-05 0.0008113 -0.00026087 -0.0012862
-0.0019092 0.0020458 -0.14161 -0.1658 -0.0022625 0.0038132 -0.00019382 0.00051467
-0.00024328 -0.00052893 0.00029582 0.00073364
-0.0023489 -0.0016191 -0.0021081 0.0039135 0.096981 -0.31303 -0.00061705 -0.00090189
-0.0002098 0.00061645 0.00077653 0.0026062
0.00014663 0.00054873 -0.00011584 0.0005883 -0.0006191 -0.0010948 -0.068837 -0.16927
-0.0041983 0.0038223 -0.0010193 -0.0023676
9.2201e-06 0.00048542 -0.00014496 -0.00025729 0.00018465 0.00095935 -0.0043449 0.0035562
0.089184 -0.31733 -0.0050681 0.0014306
-0.00016917 -0.00084286 0.00049194 0.00043717 0.00058057 0.0019882 -0.0011183 -0.0020841
-0.0054165 0.0017377 -0.0053455 -0.4107
4400000000 0.04742 -0.32453 -0.0008353 0.0016208 -0.0025872 -0.0016123 0.00095677 0.0012423
0.00010134 0.000777 -0.00018598 -0.00052711
-0.00084274 0.0014479 -0.17052 -0.15577 -0.0012903 0.0042047 -0.00050245 0.00048513
-0.00014253 -0.00045314 0.00071685 0.0003953
-0.0025943 -0.0015053 -0.0013461 0.0041737 0.068109 -0.31969 -0.00029671 -2.3588e-05
0.00053281 0.0006425 0.0015241 0.001197
0.00095343 0.00128 -0.00048962 0.00052547 -3.1437e-05 -0.000113 -0.093503 -0.1561
-0.0031691 0.005213 -0.0021668 -0.0015109
-0.00017428 0.00077951 0.00011791 -0.00049013 0.0004793 0.00045094 -0.0034783 0.0051777
0.055281 -0.32793 -0.0047096 0.0013043
-0.00013775 -0.00076453 0.00060566 0.00030644 0.0014077 0.0015471 -0.0018993 -0.0013529
-0.0045349 0.0014068 -0.050479 -0.4151
4460000000 0.012121 -0.32426 -0.00065798 0.0003666 -0.0042518 -0.00089326 0.0014185 -0.00074657
-0.00082309 0.0014392 -0.0012613 -0.00025215
-0.00072665 0.00041256 -0.19218 -0.12592 -0.00065431 0.0044888 -0.00037748 0.00077849
-0.00022609 -0.00039293 0.0005606 -0.00067162
-0.0041539 -0.00073134 -0.00042466 0.0046507 0.042268 -0.32629 -0.00038977 -0.00039961
0.00068278 0.00028186 0.0022116 0.00011436
0.0014169 -0.00081724 -0.00033888 0.00065967 -0.00048869 -0.00040709 -0.10678 -0.13468
-0.0019103 0.0062623 -0.0024834 -0.00088949
-0.00055132 0.0013751 -0.00042775 -0.000504 0.0002626 0.00026571 -0.0018646 0.0064514
0.018852 -0.32124 -0.0042917 0.0037243
-0.0010979 -0.0003639 0.00044779 -0.00053814 0.0020366 0.00066508 -0.0022602 -0.00092005
-0.0040068 0.0034357 -0.089863 -0.3968
4520000000 -0.01202 -0.32485 -0.00048446 -0.00035691 -0.0036745 0.00039124 0.00067178 -0.0001136
0.0019479 7.2434e-05 -0.00062089 0.00096205
-0.00047879 -0.00034835 -0.21677 -0.10895 0.00082552 0.0046571 0.00059986 0.00083647
-0.00019852 -0.00015573 6.7585e-05 -0.00028665
-0.0036828 0.00037634 0.00081405 0.0047601 0.011293 -0.32408 -0.00088925 0.0005803
0.00081371 -0.00097507 0.0013276 -0.00096664
0.0006869 -0.00017916 0.00061453 0.00085729 -0.00092016 0.00058758 -0.12471 -0.1254
-0.00052817 0.0061205 -0.0027047 -0.00013527
0.0021242 5.7821e-05 -0.00017226 6.6561e-05 0.00077506 -0.00067274 -0.00055717 0.006125
-0.029698 -0.33154 -0.002162 0.003221
-0.00073358 0.00085802 0.00011479 -0.00017921 0.0016936 -0.00087952 -0.002899 -0.00046275
-0.0026891 0.0031627 -0.11937 -0.39554
4580000000 -0.049957 -0.31745 -0.0012858 -0.00061298 -0.0030117 0.0026006 0.00072428 -0.00034483
0.00024032 -0.0001546 -0.00077112 0.00047147
-0.0012352 -0.00058271 -0.2351 -0.082169 0.0010595 0.0042523 0.0006416 -0.00016394
-0.0002288 0.00027376 0.0001031 3.8821e-05
-0.0028543 0.0028021 0.0010561 0.0041294 -0.02074 -0.32119 -0.00010832 0.00042
-0.0004854 0.00045002 0.0018896 -0.00054224
0.00074438 -0.00032919 0.00055537 -0.00022375 -0.00027057 0.00029854 -0.13492 -0.10057
0.0019681 0.0051182 -0.0026491 0.00087073
0.00031459 -0.0001019 -0.00016522 0.00020142 -0.0002552 6.6553e-05 0.0021834 0.0051191
-0.054933 -0.33555 -0.0026037 0.0035107
-0.00048669 0.00072921 0.00010652 -1.5818e-06 0.0015957 -0.00099852 -0.0027487 0.0011324
-0.0026004 0.0038154 -0.16495 -0.36447
4640000000 -0.075481 -0.31132 -0.0024106 -0.0014753 -0.0028996 0.0026239 0.00053795 -0.0013994
0.0015002 -0.00025431 0.00021377 0.0011356
-0.002466 -0.0014449 -0.24529 -0.054496 0.0017687 0.0036938 0.00075559 0.00023212
-0.00018026 0.00050553 6.2839e-05 -0.00067124
-0.0029204 0.0027385 0.0017812 0.0036663 -0.045031 -0.31512 0.00015685 0.00062022
0.0012546 0.00019413 0.00036612 -0.0019797
0.00047259 -0.0014049 0.00070117 0.00026571 0.00031061 0.00074956 -0.14031 -0.086299
0.0033366 0.0037421 -0.0024893 0.0015066
0.0015198 -0.00030854 -0.00020293 0.00042254 0.0012153 0.00024579 0.0034828 0.0036958
-0.0876 -0.31805 -0.00261 0.0040632
0.00024173 0.00088302 6.0264e-05 -0.0008707 0.0002401 -0.0023172 -0.0026271 0.0016429
-0.0022394 0.0042819 -0.18282 -0.35461
4700000000 -0.10349 -0.30592 -0.003942 -4.711e-05 -0.0014634 0.0045226 -0.00097919 -0.00096561
0.00097879 -0.00050889 0.00084816 0.00096407
-0.0039674 -2.4173e-05 -0.2571 -0.035849 0.002622 0.0040438 0.00042025 -0.00049831
0.00032602 0.00039331 -9.1372e-05 -0.000246
-0.0012663 0.0045109 0.0027898 0.0040672 -0.075507 -0.30863 -0.00031195 0.00062788
0.00067623 -0.00027984 -7.5088e-05 -0.0018611
-0.00094198 -0.00097914 0.00043649 -0.00050344 -0.00016533 0.00056101 -0.15735 -0.065256
0.0031597 0.0021163 -0.0015527 0.0024721
0.00095528 -0.00061485 0.00038253 0.00042751 0.00057418 -0.00011989 0.0031118 0.0017226
-0.1262 -0.30865 -0.0010891 0.0045568
0.00079577 0.00085143 -0.00011844 -9.0719e-05 -1.1952e-05 -0.0015845 -0.0015063 0.0024551
-0.0010344 0.0041546 -0.22647 -0.32607
4760000000 -0.13307 -0.29097 -0.0047221 0.0011534 0.00047794 0.0045631 -0.00073017 -0.0005983
0.00038554 -0.0011143 0.0010482 -0.00057083
-0.0046828 0.001078 -0.25248 0.0067026 0.0032754 0.0033124 -2.9083e-05 -0.00061008
0.00028993 2.1218e-05 -7.5106e-05 -0.00032491
0.00055285 0.0045212 0.003244 0.0032334 -0.10568 -0.29478 0.00085814 0.00061017
0.00074203 -0.00035681 -0.0016175 -0.0010838
-0.00083824 -0.00063891 2.4549e-05 -0.00062062 0.00091595 0.00036159 -0.15147 -0.048669
0.0026852 0.0011945 -0.00048231 0.0025696
0.00026863 -0.00088703 0.00044392 0.00012145 0.00088384 -0.00037631 0.0024059 0.0013362
-0.15821 -0.29034 -0.00018246 0.0042137
0.0010878 -0.0004629 6.2965e-05 -0.0002408 -0.0013523 -0.00097909 -0.00048155 0.0027113
-0.00055502 0.0041145 -0.23842 -0.30378
4820000000 -0.16033 -0.27716 -0.0051405 0.0025232 0.0016155 0.0031604 -0.00099353 -0.00041436
0.00045659 -0.00077998 0.00015619 -0.00031127
-0.0052283 0.0025827 -0.26406 0.029089 0.0045509 0.0032437 -1.0169e-05 -0.00034338
0.00039624 -2.7231e-05 -4.9533e-05 -0.00033799
0.0017502 0.0032492 0.0047317 0.0030709 -0.13354 -0.29048 0.00072015 -0.00042522
0.00013012 -0.00058953 -0.0010949 3.4247e-05
-0.0008912 -0.00038997 -0.00013544 -0.00033272 0.00051958 -0.00031864 -0.16648 -0.03103
0.0017094 0.00021663 -0.00012735 0.0027947
0.00043984 -0.00084678 0.00036571 -0.00014617 0.00016407 -0.00083446 0.0017477 0.00044856
-0.19649 -0.27219 -0.00024847 0.0034828
0.00014992 -0.00041374 -0.00017658 -0.0003918 -0.00090519 -0.00017922 2.236e-05 0.0028676
-0.0002498 0.0040417 -0.27539 -0.27281
4880000000 -0.19184 -0.25699 -0.0043787 0.0046407 0.0024654 0.0031894 -0.001384 0.00014352
-0.00082486 -0.00095655 0.00039581 -0.00023049
-0.0043582 0.0046246 -0.25526 0.070737 0.0047506 0.0012877 -0.00036573 -0.0002735
-0.00015555 0.00023469 -0.00015561 0.0001745
0.0025572 0.0030699 0.0047137 0.0013498 -0.15254 -0.27748 0.00037846 -0.00049079
0.00016983 -0.0013513 -0.0003674 -0.00019751
-0.0013257 0.00029693 -0.00036841 -0.00027182 0.00036868 -0.0004893 -0.15943 -0.012433
0.00069215 0.0001387 0.00099828 0.0023981
-0.00082419 -0.00093878 -0.00035151 0.00018632 -0.00028646 -0.001194 0.00097308 5.5235e-05
-0.22499 -0.25515 0.00049089 0.0037881
0.0005021 -9.8676e-05 -0.00031096 0.00010161 -0.00081619 -0.00023346 0.0011161 0.0022405
0.001104 0.0038636 -0.28671 -0.24333
4940000000 -0.21225 -0.23906 -0.0028897 0.0067778 0.0030247 0.0008106 -0.00021984 0.00074772
-0.0010356 -0.0004673 0.0001713 -0.00067335
-0.0029359 0.006738 -0.26648 0.096307 0.0053971 0.0010836 -0.00011223 -7.2141e-05
0.00034002 -0.00041947 -0.00033478 4.2551e-05
0.0030184 0.00088529 0.0055415 0.00073258 -0.17273 -0.25318 0.00011175 -0.00050792
-0.0012817 -0.00036316 -0.00033519 -0.00021427
-0.0003242 0.00064813 -0.00011671 -9.7719e-05 0.00020574 -0.0004145 -0.16687 -0.0030544
-2.8289e-05 0.00054165 0.0018921 0.0021029
-0.0011914 -0.00045609 0.00044859 -0.00021167 -0.00098617 0.00010803 2.6922e-05 0.0003067
-0.24705 -0.22589 0.00062686 0.0038028
-3.9166e-05 -0.00058576 -0.00017943 9.1549e-05 -0.00021756 0.00019587 0.0016877 0.0019654
0.00049931 0.0031683 -0.30984 -0.21724
5000000000 -0.23277 -0.2147 -7.2307e-05 0.0073593 0.0032142 0.0016753 -0.00026712 0.00057407
-0.00067771 0.00056164 -0.00051696 -0.00093549
4.7775e-07 0.0073282 -0.25293 0.11403 0.005783 -0.00065419 -0.00034234 -9.4954e-05
-0.00035602 -0.00040723 -0.00044653 -3.6589e-05
0.0030442 0.0015213 0.0057255 -0.000613 -0.20198 -0.23919 -0.00063948 -0.00072238
-0.00056034 -0.00016947 -0.0011718 -9.4775e-05
-0.00011761 0.00064048 -0.00020984 -4.2388e-05 -0.00066563 -0.00083351 -0.16125 0.021271
-0.00033161 0.0014625 0.0023523 0.0011015
-0.0005596 0.00065276 -0.00022243 -0.0005223 -0.00044539 -0.00021577 -0.00052243 0.0015233
-0.27365 -0.2043 0.00094864 0.0031741
-0.00034991 -0.00087036 -0.00025069 -4.6619e-05 -0.00065858 -0.00011208 0.0022212 0.0012325
0.00033027 0.0035256 -0.3228 -0.18374
5060000000 -0.2536 -0.18677 0.0019778 0.0069683 0.0031495 -0.0004085 0.0001907 0.00055521
-0.00018039 3.6054e-05 -0.00045525 0.00013314
0.0019029 0.0069428 -0.2351 0.15078 0.004961 -0.0018798 3.1095e-05 0.00019615
-0.00021037 -1.0321e-06 -0.0001217 0.00026552
0.0031038 -0.00051665 0.0050422 -0.0020321 -0.21574 -0.21696 -0.00041772 0.00043078
-0.00072812 0.0003345 -0.0012584 0.00045787
0.00023087 0.00055908 7.8921e-06 0.00020352 -0.00035609 0.00047394 -0.16266 0.028604
-9.823e-06 0.0030149 0.0015984 0.00046362
-0.00027041 -6.4594e-05 -0.00037493 -3.2155e-05 -0.00079447 0.00014234 7.3111e-05 0.0031063
-0.28508 -0.17213 0.0015993 0.0033467
-0.00030523 -5.7234e-05 -0.00029438 0.00018262 -0.0010543 0.00015404 0.0018056 0.0006404
0.0018998 0.0037051 -0.33468 -0.15367
5120000000 -0.26944 -0.16144 0.0034248 0.0059077 0.0029925 -0.00051785 0.00040668 0.00058945
-0.00026311 0.00069173 -0.00058225 1.3346e-05
0.0033978 0.0059472 -0.22921 0.17702 0.004847 -0.0027548 -1.3277e-05 0.00014998
-9.5897e-05 -2.1299e-05 -8.9299e-05 0.00036894
0.0027524 -0.00054391 0.0047932 -0.0026507 -0.2296 -0.20263 -4.1477e-05 0.00032626
-0.00017994 0.00068916 -0.0006075 0.0010649
0.00028926 0.00058398 4.851e-05 0.00015288 3.1505e-05 0.00020847 -0.15893 0.054714
0.0018343 0.0032188 0.0024093 0.00060851
-0.00031296 0.00075841 -7.6137e-05 1.0956e-06 -0.0003368 0.00083954 0.0018464 0.0032864
-0.29791 -0.13868 0.0014328 0.0035054
-0.00051991 -9.6843e-06 -7.3892e-05 0.00036542 -0.0010395 0.00083733 0.0025989 0.0003969
0.0020168 0.003187 -0.34671 -0.11955
5180000000 -0.28511 -0.13084 0.0051411 0.0048032 0.0031907 -0.001149 0.00024684 0.00050909
-0.00010514 0.00034403 -0.00050319 0.00028837
0.0050777 0.0047574 -0.2067 0.19992 0.0040508 -0.0037246 -0.00037915 -0.00025209
-0.00023797 -0.00019168 -2.1863e-05 4.6665e-05
0.0033362 -0.0011945 0.0039913 -0.0038574 -0.24107 -0.16498 -0.00039959 0.00045044
-7.825e-05 -3.7676e-05 -0.00026982 0.00051277
0.00024882 0.00053907 -0.00035735 -0.00027604 -0.00033843 0.00067856 -0.15777 0.064502
0.0032424 0.0033167 0.0024013 -0.00057665
-4.6532e-05 0.00045844 -0.00014158 -0.00013813 -0.00013837 -5.1246e-05 0.0033398 0.0033852
-0.3082 -0.0968 0.0032025 0.0034767
-0.00055484 0.00026918 -0.00010114 0.00014117 -0.00041006 0.00097689 0.0023101 -0.00077758
0.0028523 0.003106 -0.3489 -0.088006
5240000000 -0.29317 -0.10388 0.0051976 0.0034591 0.0027624 -0.0029343 0.0006712 4.0686e-05
-0.000342 6.4349e-05 -2.9293e-05 0.00071496
0.0052545 0.0034206 -0.19467 0.23718 0.0031376 -0.0048541 2.6146e-06 0.00011226
-0.00017342 5.6127e-05 0.00019477 0.00055418
0.0027248 -0.0028911 0.0031341 -0.0047233 -0.2577 -0.14092 0.00033537 0.00030491
-0.0005043 0.00088481 -0.00018053 0.0012045
0.00066329 5.2636e-05 -4.1086e-05 0.00015668 0.00030425 0.00026018 -0.15835 0.084806
0.003614 0.0021121 0.0016645 -0.0015184
-0.0002218 -4.7228e-05 -0.00016197 1.5343e-06 -0.00053453 0.00044608 0.0036661 0.0018952
-0.32184 -0.056479 0.0034113 0.0022637
-7.8511e-05 0.00063604 0.000285 0.00034271 -8.6441e-05 0.00082704 0.0016168 -0.0012962
0.0032082 0.0029852 -0.35589 -0.055177
5300000000 -0.29828 -0.073624 0.00605 0.0019016 0.0016595 -0.0032198 0.00018707 -0.00036114
0.0004011 0.00067779 0.00014298 6.9137e-05
0.0060469 0.001911 -0.18663 0.24169 0.0020523 -0.005302 -0.00010939 0.00026888
8.8304e-05 0.0003129 0.00030913 0.0001646
0.0016386 -0.0032962 0.001963 -0.0054533 -0.27301 -0.11443 0.00022475 -0.00018926
0.00072559 0.00060723 0.00058189 0.00095786
0.0001104 -0.00039536 -7.8764e-05 0.00028671 0.00033812 -0.00031289 -0.15073 0.09423
0.0052757 0.0012561 0.0012994 -0.0014753
0.00039132 0.00066401 1.9527e-05 0.00038565 0.00035149 0.00056446 0.0052008 0.0011655
-0.33179 -0.029687 0.0034272 0.002599
0.00017748 0.00016168 0.00030484 0.00040566 0.0008333 0.00088044 0.0013557 -0.0015069
0.0039532 0.0025434 -0.35094 -0.018154
5360000000 -0.2981 -0.036345 0.0061383 0.00054882 0.00010953 -0.0038601 0.00044949 -2.7269e-05
0.00029648 0.00023785 0.00062091 -1.219e-05
0.0061416 0.00055862 -0.1492 0.2632 0.0007675 -0.0054183 9.7353e-05 0.00027038
-0.00017074 -0.0001829 0.00053707 -0.00012837
-3.9159e-05 -0.0037836 0.00066016 -0.0053583 -0.27161 -0.087962 0.0004291 0.00043259
-0.0002958 -0.00011561 0.00052587 0.00042622
0.00042728 -3.7684e-05 0.00010576 0.0002169 0.00030815 0.00032886 -0.14877 0.11209
0.0056181 -0.00084866 0.00080093 -0.0018583
0.00020363 0.00041298 -6.6778e-05 0.00011453 0.00016966 0.00055588 0.005541 -0.00077242
-0.32512 0.0084371 0.0049811 0.0024211
0.00063228 -0.00016143 0.00036618 -0.00031062 0.00033954 0.0004941 0.00074969 -0.0019504
0.0048637 0.0017267 -0.3476 0.0093059
5420000000 -0.30046 -0.013433 0.0061401 -0.0013093 -0.00053713 -0.0032859 -8.0369e-05 -0.00014007
0.00065673 0.00063291 0.00030541 -0.00020169
0.0060672 -0.0012526 -0.13014 0.28975 0.00029502 -0.0053155 8.6364e-05 0.00013624
2.0404e-05 0.00029757 0.00028944 -7.5054e-05
-0.00044151 -0.0033504 0.0001061 -0.0054934 -0.28707 -0.055068 -0.00017885 -0.00057079
0.00085663 0.00025233 0.0012274 -0.00020688
-4.6977e-05 -0.00017931 0.00015903 8.4834e-05 -0.00011707 -0.00053587 -0.13735 0.12684
0.004631 -0.0021948 0.00025181 -0.0019793
0.00078668 0.00045057 6.4073e-05 0.00010748 0.0011565 0.00026665 0.0046613 -0.0021109
-0.33021 0.037649 0.0056028 0.00020216
0.00030815 -0.00015976 0.00033473 -3.3827e-05 0.0012981 0.00010643 0.00028128 -0.001814
0.0050195 0.00049845 -0.34074 0.050328
5480000000 -0.29243 0.023045 0.0049212 -0.0019894 -0.0018753 -0.003039 0.00033786 -5.4156e-05
0.0010162 -0.00037858 -8.1135e-05 -9.9319e-05
0.005011 -0.0020588 -0.11554 0.29759 -0.0016738 -0.0059652 -1.8686e-05 0.00022967
0.00023575 -8.586e-05 0.00025059 -0.00026318
-0.0019154 -0.0029912 -0.0017079 -0.0058987 -0.29192 -0.032406 -0.00028773 5.9333e-05
0.00073146 -0.00025651 0.00065504 4.8058e-05
0.00029159 -3.3052e-05 -5.6948e-05 0.00022401 -0.00029343 0.0002188 -0.13092 0.13773
0.0037377 -0.0032482 -0.00041578 -0.0019024
0.00090051 -0.00037401 4.4826e-05 5.7495e-06 0.00070144 -0.00049228 0.0038869 -0.0035046
-0.31863 0.064815 0.0044468 -0.00021004
-0.00021332 -0.00014269 0.00020532 -0.00029228 0.00066907 1.407e-05 -0.00031411 -0.0020433
0.0048231 0.00023443 -0.3328 0.07282
5540000000 -0.28838 0.048274 0.00427 -0.0026685 -0.0026296 -0.0019755 0.00033624 -0.00033961
0.00016462 -0.00022738 -0.00022139 4.3248e-05
0.0041984 -0.0026938 -0.074527 0.31456 -0.0027218 -0.0050774 0.00042319 0.00015368
1.0634e-05 -0.00021047 -0.00013399 -0.00043323
-0.0027995 -0.0019478 -0.0028526 -0.005043 -0.29057 -0.011787 0.00014447 -4.5059e-05
0.00056202 -0.00056317 0.00061983 -0.00054331
0.00042832 -0.00032203 0.0004719 0.00012243 0.0002722 -0.00012937 -0.11926 0.15902
0.0025346 -0.0038262 -0.00094184 -0.0016935
0.00026798 -0.00026609 4.7915e-05 -0.00017103 0.00045674 -0.00026321 0.0022973 -0.0038163
-0.3031 0.099244 0.0047938 -0.00092558
-0.00020748 0.00010857 -0.00017261 -0.00038867 0.00063464 -0.00042382 -0.0011758 -0.0016666
0.0051542 -0.0013832 -0.3238 0.11438
5600000000 -0.27718 0.075969 0.003278 -0.0036889 -0.0025865 -0.0014924 0.00038911 -0.00039548
0.00019438 -0.000258 8.5051e-05 0.00047657
0.0033075 -0.0036437 -0.071956 0.32869 -0.003823 -0.0046067 0.00012671 -0.0002041
-0.00013681 0.00010251 -0.00012426 -0.00023959
-0.0026236 -0.0013588 -0.003766 -0.0045776 -0.28984 0.020255 6.3586e-05 8.9001e-05
-0.0001154 -0.00044286 0.00030039 -0.00028923
0.0003202 -0.00040992 6.6268e-05 -0.00019073 8.0931e-07 1.2608e-05 -0.11157 0.15847
0.001695 -0.0037546 -0.00099861 -0.0010029
0.00028597 -0.00028805 -9.3491e-05 -2.3106e-05 0.00018802 -0.00064069 0.0016948 -0.0036419
-0.29453 0.12832 0.0046075 -0.0015368
1.862e-05 0.0004187 -0.00011161 -0.00030009 0.00017308 -0.00043519 -0.00093108 -0.00082278
0.004213 -0.0016438 -0.30166 0.12838
5660000000 -0.26559 0.098243 0.0030468 -0.0036423 -0.003407 -0.00043557 -0.00039134 -0.00071373
-9.7192e-05 -0.00053674 0.00045971 -0.00017962
0.0030234 -0.0036935 -0.030264 0.32007 -0.0046155 -0.0031097 1.0475e-06 -0.00019956
0.00016302 0.00014665 -7.3481e-05 -0.00013718
-0.0034071 -0.00045404 -0.0047091 -0.0029572 -0.29039 0.044038 -8.2203e-05 9.0895e-05
-0.00055498 -5.9936e-05 0.00037464 -0.0011156
-0.00044499 -0.00070387 2.0768e-05 -0.00017546 -0.0001172 2.4179e-05 -0.096037 0.17845
0.0007817 -0.0039515 -0.0014204 -0.00095914
-0.00027421 -0.00055879 0.00015176 6.5131e-05 -0.00058611 -0.00046248 0.00084681 -0.0039106
-0.27946 0.15572 0.0040873 -0.002866
0.00026297 -0.00032032 -0.00018129 -4.6785e-05 0.00041589 -0.0010432 -0.0012116 -0.00091586
0.0042244 -0.0023393 -0.2936 0.16458
5720000000 -0.25028 0.11964 0.0026881 -0.0043242 -0.0027218 0.00087319 -0.00056097 -0.00024489
-0.00044791 -0.00011312 -0.00011842 -0.00041492
0.0026369 -0.0043258 -0.0021337 0.34506 -0.0055379 -0.0026442 3.4857e-05 -4.7895e-05
-0.00029749 -5.7104e-05 -0.00039958 0.00012581
-0.0027564 0.00086015 -0.0055817 -0.0026339 -0.28667 0.074931 0.00011074 -6.1228e-05
0.00051701 0.00011082 -6.5538e-05 -0.00034406
-0.00054845 -0.00024314 0.00010024 -4.7503e-05 0.00018894 8.831e-05 -0.080122 0.18011
-0.00014555 -0.0036117 -0.0015079 -0.00035909
-0.00030914 -0.00016838 -0.00030326 7.9649e-05 0.00026412 0.00027583 -9.2364e-05 -0.0037478
-0.26767 0.18148 0.0036286 -0.0036695
4.8369e-05 -0.00049822 -0.00021936 0.00028211 -0.00010667 -0.00016952 -0.0015916 -0.00060345
0.0037659 -0.0038527 -0.26255 0.18207
5780000000 -0.23398 0.13695 0.0013345 -0.0049258 -0.0025052 0.0012906 -0.00067183 0.00013049
-0.00034588 -0.00023413 -0.00015127 -0.00010143
0.0013301 -0.0049193 0.01119 0.3398 -0.005985 -0.00051402 7.1667e-05 -0.00015654
2.4217e-05 7.4466e-05 -7.8453e-05 -3.1835e-05
-0.0024691 0.0014113 -0.0059907 -0.00038019 -0.28298 0.092182 -7.4574e-05 1.8976e-05
-9.4474e-05 -0.00021655 -0.00047933 -0.00069216
-0.00068511 0.00012373 -3.1819e-05 -0.0001946 -5.462e-05 -0.00010012 -0.070946 0.19621
-0.00021032 -0.0032915 -0.0012692 -0.00011633
-0.00028094 -0.00020479 0.00014088 -4.264e-06 2.783e-05 -0.00015022 -0.00037435 -0.003261
-0.25681 0.20264 0.002977 -0.0039046
-8.5821e-05 -6.1781e-05 -4.7848e-05 -0.00013747 -0.00022945 -0.00050684 -0.0014226 4.6013e-05
0.0027225 -0.0039965 -0.2529 0.20415
5840000000 -0.22002 0.15801 -5.3599e-06 -0.0054924 -0.002067 0.0012103 -0.00012056 0.00028773
-0.00029627 0.00026039 -0.00024811 -0.00038125
5.605e-05 -0.0054446 0.04723 0.34269 -0.0058762 0.00057208 -0.00019844 -2.3928e-05
0.0003097 6.491e-05 -0.00011459 0.00029216
-0.001959 0.0012723 -0.0058523 0.00066799 -0.27604 0.11603 -0.00018367 2.3213e-05
-0.0003251 -0.00057341 -0.000645 -9.9848e-05
-0.0001151 0.00030788 -0.00018833 -8.8392e-06 -0.00024656 6.5422e-05 -0.048257 0.19899
-0.00099318 -0.0036955 -0.0013413 0.00026054
-0.00028322 0.00018946 0.0002364 -6.3888e-05 -0.00027417 -0.00064839 -0.00096439 -0.0035884
-0.23961 0.2114 0.0021402 -0.0041679
-0.0004173 -0.00044054 -0.00014251 0.00027016 -0.00050838 -0.00042947 -0.0012207 0.0002725
0.0022486 -0.0042486 -0.21744 0.2278
5900000000 -0.20607 0.17009 -0.0019535 -0.005441 -0.0020492 0.0024796 -0.00013522 4.4017e-06
0.00023059 -0.00022545 -2.9854e-05 0.00025079
-0.0019611 -0.0053621 0.067256 0.34202 -0.0050858 0.0020639 -5.1041e-05 -1.8644e-05
-6.8028e-05 -0.00032659 -2.7504e-05 -0.00019516
-0.0020323 0.0026163 -0.005078 0.0021382 -0.25968 0.13122 -6.0408e-05 -0.00016748
-0.00032717 -0.0006026 -0.00061706 7.4802e-05
-0.00011889 2.9111e-05 -3.2703e-05 -1.7978e-05 -0.00016763 -0.00010776 -0.040898 0.20935
-0.0011976 -0.0034607 -0.0011599 0.00037028
0.00021076 -0.00016464 -9.5456e-05 -0.00028241 -0.00034907 -0.00018277 -0.001165 -0.0034231
-0.2137 0.22567 0.0014669 -0.0051876
-8.1212e-05 0.00027465 3.6752e-05 -0.00019236 -0.00083776 -0.00014267 -0.0010324 0.0002641
0.0015835 -0.0050702 -0.20315 0.23761
5960000000 -0.18523 0.18316 -0.0031395 -0.0040089 -0.0007747 0.0026445 -0.00022797 0.00018863
-0.00027443 0.00013504 -0.00017319 0.00010751
-0.0031169 -0.0039763 0.093972 0.34076 -0.0042348 0.0023125 -0.00020111 -4.375e-06
-3.569e-05 7.5312e-05 7.7051e-05 0.00026567
-0.00061325 0.0027523 -0.0041341 0.0023683 -0.2444 0.15697 -0.00012711 -0.00022405
-0.00028114 4.4862e-05 -0.00020989 -8.2211e-05
-0.00023427 0.00013809 -0.00017726 3.1861e-05 -8.0865e-05 -0.00011658 -0.022293 0.2177
-0.0022073 -0.0032699 -0.0010393 0.00079431
-0.00033319 0.00021646 1.6256e-05 0.00010892 -0.00027375 8.4166e-05 -0.0023106 -0.0033229
-0.19283 0.24088 -0.00018188 -0.0052041
-0.00012383 0.00021678 -3.5049e-05 0.00026796 -0.00035989 -0.00013177 -0.0011194 0.00083415
-0.0001217 -0.0053022 -0.17352 0.26478
6020000000 -0.1673 0.19816 -0.0038925 -0.0029054 -4.3509e-05 0.0029833 3.2972e-05 0.00053563
-0.0003064 0.00050188 -9.9527e-05 0.00027439
-0.0038804 -0.0029286 0.12209 0.3318 -0.0044844 0.0031622 -4.0612e-05 0.00013702
-0.00018503 0.0001655 -0.00018234 3.087e-05
-7.697e-05 0.0029355 -0.0044854 0.0032991 -0.22437 0.16887 -0.00025281 0.00031742
-0.00088691 6.0488e-05 -0.00048802 0.00040223
8.3903e-05 0.00062282 -5.0903e-05 0.00012697 -0.00025269 0.00032473 -0.015981 0.2132
-0.0030495 -0.0030291 -0.00073439 0.00072846
-8.6946e-05 0.00037594 -0.0001536 8.817e-05 -0.00070327 0.0001122 -0.0031039 -0.0029978
-0.16391 0.25333 -0.00047702 -0.0048199
-1.1032e-05 0.00026193 -8.9248e-05 2.831e-05 -0.00056347 0.00039323 -0.00074404 0.00078053
-0.00044918 -0.0048585 -0.14669 0.26306
6080000000 -0.14683 0.20676 -0.0040345 -0.00080702 0.0012007 0.0028562 6.8273e-05 7.6155e-05
0.00018087 6.9151e-05 0.00019047 8.1679e-05
-0.0040375 -0.00078606 0.14345 0.33242 -0.0031359 0.0047411 -6.6246e-05 -3.6944e-05
-0.00010311 0.00016498 0.00011733 0.0004656
0.0013005 0.0027259 -0.0030157 0.0047521 -0.20643 0.19623 0.00035341 0.00015165
-0.00031824 0.00084373 -0.00020315 0.0002876
9.6872e-05 5.5923e-05 -3.0332e-05 5.6544e-06 0.00033471 0.00017409 0.00099728 0.2213
-0.0041149 -0.0020995 -0.00079876 0.00091805
0.00012648 0.00014055 -9.3665e-05 8.5313e-05 -0.0002003 0.00060064 -0.0040858 -0.0019707
-0.13552 0.27066 -0.0014543 -0.0051576
0.00017894 9.2807e-05 5.8895e-05 0.00032253 -0.00017642 0.00042472 -0.00076138 0.00097719
-0.0013711 -0.0053625 -0.12481 0.28475
6140000000 -0.12957 0.21966 -0.003639 -0.00055553 0.0015933 0.0021922 9.0021e-05 -1.8568e-05
0.00010431 -0.00012447 0.00042859 -5.7988e-05
-0.0036437 -0.00056718 0.17028 0.31322 -0.002084 0.0052061 4.9778e-05 1.775e-05
0.00049222 -3.1605e-05 0.0002996 0.00016804
0.0016702 0.0021173 -0.0019736 0.005387 -0.18225 0.21467 0.00035952 -0.00011529
0.00031472 0.00059723 -3.6323e-05 0.00085396
6.4633e-05 2.0024e-05 0.00010749 3.3455e-05 0.00038647 -0.00011853 0.013671 0.2119
-0.0047077 -0.00092209 -0.00033005 0.0013342
0.00013653 -0.00022306 0.00045846 -1.2378e-05 0.0001869 0.00054462 -0.0046882 -0.00087021
-0.11507 0.2903 -0.002706 -0.0042205
0.00050973 -0.0001285 0.0002966 0.00019382 -0.00013652 0.00074198 -0.00030973 0.0013956
-0.0027848 -0.0041702 -0.084695 0.2829
6200000000 -0.11407 0.22514 -0.0030148 -0.00014453 0.0021441 0.0011841 0.0001013 0.00035568
-0.00025456 0.00021941 -1.8883e-05 -0.00037237
-0.0030475 -0.0001406 0.19802 0.31126 -0.00085945 0.0053104 6.4259e-05 0.00020372
-0.00011157 -9.6894e-06 0.00013696 8.9006e-05
0.0022418 0.0010985 -0.0007388 0.0052616 -0.16333 0.22885 8.2366e-05 -0.00037971
0.00065665 -3.9765e-05 0.00029275 0.00034219
0.00011338 0.00036213 2.376e-05 0.00019515 0.00013164 -0.00042443 0.026958 0.22036
-0.0044709 0.0005635 2.4486e-05 0.001306
-0.00027826 0.00020717 1.3945e-05 -4.3394e-05 0.00067659 -9.4432e-05 -0.0044679 0.00051418
-0.1025 0.29553 -0.0036299 -0.0037073
-0.00022933 -0.00029948 0.00017466 -7.7798e-06 9.8511e-05 0.00030522 1.4465e-05 0.0012588
-0.003663 -0.0034994 -0.072213 0.29102
6260000000 -0.098778 0.23797 -0.0030676 0.00092581 0.0021476 0.00059495 0.00027183 -0.00012921
3.3237e-06 0.00026718 -4.2308e-05 9.2682e-05
-0.0030955 0.00097255 0.2154 0.296 5.5001e-05 0.0053191 2.1118e-05 -0.00010024
0.00012078 -3.363e-05 0.0002461 9.769e-05
0.0021647 0.00062161 9.1012e-05 0.0054386 -0.14001 0.25007 6.3953e-05 2.2624e-05
0.00011906 -8.0467e-05 0.00026956 0.00017586
0.00022135 -0.00010186 -1.0425e-05 -2.1489e-05 -2.2262e-05 -0.00011155 0.042988 0.21548
-0.0039772 0.0017158 0.00061104 0.0013517
0.00011561 0.00018268 -1.1242e-05 -9.4326e-05 0.00010632 -0.00030693 -0.0040818 0.0017243
-0.074164 0.29692 -0.0048247 -0.0025333
-1.9442e-05 -1.8051e-05 0.00024478 0.00012579 0.00044024 0.00016871 0.00061186 0.0012861
-0.0043424 -0.0025044 -0.027497 0.29184
6320000000 -0.082435 0.23979 -0.002499 0.0015113 0.0022946 -0.00042785 9.739e-05 0.00013618
-0.00036159 0.00045336 -1.4699e-05 0.00038762
-0.0025364 0.0015101 0.24056 0.28568 0.0019939 0.0056504 8.6813e-05 6.9042e-05
-5.7155e-06 -0.00016824 0.00022429 3.3995e-06
0.0022852 -0.00052519 0.0020904 0.0054779 -0.12254 0.25854 -0.00020449 -0.00030413
0.00051223 0.00014862 0.00021947 0.00037681
0.00011445 0.00010787 0.00012901 3.289e-05 -0.00025259 -0.00023474 0.041754 0.21638
-0.0035554 0.0021416 0.00091218 0.0008048
-0.00048998 0.00052386 2.4833e-05 -7.945e-05 0.00030304 0.00017949 -0.0034546 0.0021882
-0.049952 0.30681 -0.0046172 -0.0008296
-0.00022788 0.00032815 0.00018778 -7.9145e-05 0.00045841 0.00035305 0.00085999 0.00082274
-0.0048464 -0.0011962 -0.016289 0.29024
6380000000 -0.062742 0.24686 -0.0018102 0.0019093 0.0016193 -0.00068898 2.7499e-05 -0.00012335
0.00020848 0.00024868 2.9369e-05 0.00012312
-0.0018052 0.0019203 0.25697 0.26637 0.0031953 0.0041176 -0.00015017 -8.6882e-05
-0.00030584 -0.00016461 -0.00027933 -0.00030239
0.0016144 -0.00065599 0.0032566 0.0041452 -0.094184 0.2747 -0.00019893 0.00012627
0.00043861 -0.00032066 0.00057106 0.0001634
-4.8571e-05 -0.00013949 -0.00016902 -6.3701e-05 -0.00018178 0.00024464 0.062746 0.20694
-0.0028318 0.0032546 0.00081548 0.00066884
0.00035534 0.00019208 -0.00033394 -0.00024441 0.00019043 -0.00012538 -0.002763 0.003194
-0.029857 0.29888 -0.0044351 -4.6507e-05
6.2539e-05 0.00019039 -0.00014104 -0.00028387 0.00061056 8.9706e-06 0.00089071 0.0006692
-0.0046127 0.0001768 0.023727 0.29219
6440000000 -0.040067 0.25724 -0.00089004 0.0024795 0.0016203 -0.00084836 0.00042207 -8.2796e-05
0.00036831 -0.00038685 -0.0003057 -0.00016155
-0.00091256 0.002455 0.27753 0.25194 0.0033501 0.0029734 0.00014097 4.2443e-05
-0.00014246 0.00014689 -9.4054e-05 -0.00018306
0.0016437 -0.00090667 0.0034348 0.0028209 -0.077055 0.28888 -0.00026674 0.00021949
-0.00057462 -6.8534e-05 0.00027696 -0.00054561
0.0004088 -7.3692e-05 0.00011263 -6.4202e-05 -0.00013059 0.00022153 0.064991 0.20278
-0.0017076 0.0038291 0.00092377 0.00083618
0.00033667 -0.00050219 -3.784e-05 9.0002e-05 -0.00026946 5.2941e-05 -0.0016724 0.003809
0.013124 0.30244 -0.0046218 0.0014287
-0.00017381 -0.00016352 -0.00024064 -0.00030697 0.00030332 -0.00044352 0.00086311 0.00072827
-0.0043389 0.0013356 0.034819 0.27592
6500000000 -0.021531 0.25696 -7.6803e-05 0.0020608 0.0012561 -0.00090895 0.00015755 -8.956e-05
0.00011517 0.00021148 -8.6418e-05 0.00033018
-8.9585e-05 0.0020971 0.30206 0.22445 0.0037392 0.0023768 0.00011919 -3.3609e-05
0.00017511 8.628e-05 0.00019702 -0.00011731
0.0012689 -0.00092159 0.003756 0.0023604 -0.065248 0.2857 0.0001516 8.9542e-05
7.6636e-05 -7.961e-05 3.2654e-05 -0.00020009
0.00019822 -9.8767e-05 0.00013385 5.6019e-05 3.4743e-05 -3.7244e-07 0.088893 0.19765
-0.00015983 0.0037842 0.0012286 0.00048645
0.00011341 5.8179e-05 0.00014111 0.00018671 -2.9891e-05 -0.00013964 -0.00012654 0.0038919
0.033996 0.30576 -0.0032996 0.0026899
-0.00013307 0.00033525 9.2741e-05 3.3443e-05 2.576e-05 -0.00032871 0.0011986 0.00050952
-0.0033935 0.0025048 0.071674 0.27719
