# Supplementary material for: Early Detection of Alzheimer’s Disease via Machine Learning-Based Microwave Sensing: An Experimental Validation
Source: Sensors (Basel). 2025 Apr 25;25(9):2718. doi: 10.3390/s25092718 (PMC12074295; doi:10.3390/s25092718)
Supplement: Supplementary file 1 [file sensors-25-02718-s001.zip › measurements_paper_sensors/26 febbraio - PART1/set1/CSF_2.5_m7.s6p]

!Keysight Technologies,M9804A,MY58100912,A.14.10.03
!Date: Thursday, April 27, 2023 10:28:33
!Correction: S11(C  6-Port  ) 
!S12(C  6-Port  ) 
!S13(C  6-Port  ) 
!S14(C  6-Port  ) 
!S15(C  6-Port  ) 
!S16(C  6-Port  ) 
!S21(C  6-Port  ) 
!S22(C  6-Port  ) 
!S23(C  6-Port  ) 
!S24(C  6-Port  ) 
!S25(C  6-Port  ) 
!S26(C  6-Port  ) 
!S31(C  6-Port  ) 
!S32(C  6-Port  ) 
!S33(C  6-Port  ) 
!S34(C  6-Port  ) 
!S35(C  6-Port  ) 
!S36(C  6-Port  ) 
!S41(C  6-Port  ) 
!S42(C  6-Port  ) 
!S43(C  6-Port  ) 
!S44(C  6-Port  ) 
!S45(C  6-Port  ) 
!S46(C  6-Port  ) 
!S51(C  6-Port  ) 
!S52(C  6-Port  ) 
!S53(C  6-Port  ) 
!S54(C  6-Port  ) 
!S55(C  6-Port  ) 
!S56(C  6-Port  ) 
!S61(C  6-Port  ) 
!S62(C  6-Port  ) 
!S63(C  6-Port  ) 
!S64(C  6-Port  ) 
!S65(C  6-Port  ) 
!S66(C  6-Port  ) 
!S6P File: Measurement: :
# Hz S  RI   R 50
500000000 -0.32686 -0.056978 -0.010314 -0.0013468 -0.0079041 0.012149 -0.0035192 0.012915
0.012013 0.005549 -0.0051611 0.0094791
-0.010438 -0.0010151 -0.40969 -0.071124 0.0074948 -0.010558 0.0012086 0.012312
0.007053 0.0019243 0.0014095 0.013855
-0.0078855 0.012485 0.0076778 -0.011124 -0.25398 0.19387 0.006269 0.00277
-0.00081965 0.0076704 0.00095419 0.010924
-0.0039188 0.012046 0.00081397 0.011768 0.0063063 0.002954 -0.32834 0.044274
-0.020561 -0.0060046 0.016156 0.028857
0.012121 0.0049495 0.007793 0.0027073 -0.00045496 0.0078252 -0.020117 -0.00584
-0.25542 -0.1609 -0.027028 0.00397
-0.0046788 0.0089067 0.00076917 0.012726 0.00065855 0.011207 0.015986 0.028765
-0.02821 0.0040042 -0.25474 -0.14946
560000000 -0.31205 0.10868 -0.02305 -0.066001 0.00013882 0.012651 0.0034574 0.011963
0.008948 0.0030193 0.011507 0.0091891
-0.023072 -0.065979 -0.37075 0.091237 -0.041254 -0.038797 0.01343 0.0036192
-0.013697 -0.0022535 0.0041426 -0.0018233
0.00028227 0.013022 -0.040768 -0.038343 -0.17868 0.24167 -6.5708e-05 -0.0047343
0.017502 0.0036502 0.0075691 -0.006085
0.0050792 0.01131 0.01352 0.0028647 -0.00081219 -0.0044062 -0.30489 0.13413
0.0019048 -0.023479 0.0064025 -0.020684
0.011079 0.0051119 -0.011726 -0.003631 0.017344 0.0039282 0.0021885 -0.023067
-0.30409 0.016117 0.0053588 -0.049128
0.010005 0.009805 0.0032673 -0.00034606 0.0081974 -0.0066398 0.0060637 -0.020982
0.0051139 -0.049584 -0.32572 -0.00096611
620000000 -0.27299 0.086003 -0.024002 0.0089624 0.0025631 0.0088066 0.0086954 -0.0038737
0.010928 -0.0019617 0.00049032 -0.00098504
-0.02417 0.0089023 -0.39987 0.038841 -0.020154 0.00089073 -0.0017378 -0.0015532
0.011536 -0.0067816 -0.00021535 -0.0030791
0.002958 0.0086073 -0.020092 0.00092983 -0.15295 0.25056 -0.0010904 -0.0051249
-0.0037072 -0.0029187 0.0085814 -0.002678
0.008544 -0.0038025 -0.0015397 -0.001472 -0.00064122 -0.0046252 -0.26337 0.14493
-0.040654 -0.01864 0.012877 0.030371
0.010687 -0.0020302 0.011032 -0.0063398 -0.0041113 -0.0029731 -0.040276 -0.018366
-0.23048 -0.020582 -0.042826 0.012413
0.0015492 -0.00040634 0.00036311 -0.001773 0.0082311 -0.0022457 0.01298 0.030342
-0.042637 0.012738 -0.24238 -0.036552
680000000 -0.23829 0.17702 -0.026091 -0.014525 0.0047642 0.0054426 0.0012136 -0.007142
-0.0026041 -0.011328 0.0065549 -0.0060817
-0.026226 -0.014523 -0.3896 0.14161 -0.03264 -0.0011811 -0.0013971 -0.00058076
-0.0019035 -0.0088864 -7.9556e-05 -0.001301
0.0046619 0.0053221 -0.032728 -0.0011265 -0.10679 0.27388 -0.00074301 -0.00040357
-0.0014067 0.00071898 -0.0028255 -0.008877
0.0011233 -0.0066353 -0.001427 -0.00037574 -0.00076406 -0.00018266 -0.22032 0.19884
-0.024934 -0.0064226 -0.0082492 -0.012409
-0.0025181 -0.011172 -0.0024362 -0.0094703 -0.0014596 0.00066088 -0.025054 -0.0065198
-0.26994 0.079309 -0.0058255 -0.0057638
0.00529 -0.0073997 -0.00068698 -0.0019753 -0.0028302 -0.0088457 -0.0084383 -0.012204
-0.0059071 -0.0056507 -0.26005 0.067828
740000000 -0.19104 0.1713 -0.040951 0.026663 0.013072 -0.0039953 -2.2147e-05 -0.0046095
-0.0041859 -0.0015164 -0.0068843 0.0016781
-0.040749 0.02662 -0.33539 0.16177 -0.037038 0.034517 -0.00018697 -0.0061499
-0.010992 0.0083129 -0.0018045 -0.0067156
0.013169 -0.0039067 -0.036989 0.034395 -0.073148 0.27425 -0.0016454 0.0027931
-0.0030766 -0.0045781 -0.001345 0.00075824
-2.9066e-05 -0.0043175 -0.00017662 -0.006392 -0.0016307 0.002793 -0.2021 0.20492
-0.041393 -0.0051636 0.023243 0.01669
-0.0046954 -0.0015994 -0.010793 0.0065998 -0.0028303 -0.004082 -0.041619 -0.0052426
-0.1782 0.10212 -0.041885 0.00012215
-0.0061814 0.001815 -0.0014967 -0.0064459 -0.0010443 0.00047936 0.023218 0.01669
-0.041684 4.7245e-05 -0.25036 0.072862
800000000 -0.16395 0.21574 -0.022409 0.016361 0.0053805 -0.010316 -0.0043687 -0.0026629
-0.003881 0.0016721 0.004477 -0.00055116
-0.022323 0.016477 -0.34323 0.23218 -0.0081907 0.034493 -0.0022959 0.0019681
-0.00019837 0.002086 0.00072435 0.0048052
0.0054291 -0.010168 -0.0080975 0.034603 -0.035124 0.30063 0.00060797 0.0012923
0.00030052 0.0031332 -0.0019258 0.00046672
-0.0040034 -0.0027723 -0.0021603 0.0022734 0.00060017 0.0013299 -0.17335 0.23393
-0.027468 0.015254 0.014946 -0.010471
-0.0045009 0.0021354 -0.00050984 0.0018091 0.00023886 0.0031217 -0.027387 0.015254
-0.21184 0.12952 -0.017314 0.020159
0.0053592 0.00033367 0.00048802 0.0057023 -0.002003 0.00064698 0.014782 -0.010449
-0.017042 0.019925 -0.25188 0.12474
860000000 -0.12831 0.23716 -0.017462 0.030598 -0.0032367 -0.0097193 -0.0018812 0.00059525
0.004314 0.0045741 -0.0037859 -0.0032342
-0.017614 0.030742 -0.29463 0.27685 0.0080384 0.034233 -2.6824e-05 0.002237
0.0039643 0.00040519 0.0033124 -0.00012399
-0.0033739 -0.009737 0.0081834 0.03422 0.01428 0.31097 -0.00056365 -0.00024504
0.0022718 -0.0011791 0.0014346 0.004082
-0.0019268 0.00056689 8.3277e-05 0.0020891 -0.0005297 -0.00012689 -0.13488 0.24537
-0.016626 0.02036 -0.0068249 -0.0099731
0.0039009 0.0047929 0.0039137 0.00071622 0.0021823 -0.0010727 -0.016559 0.020328
-0.15622 0.17615 -0.022529 0.017128
-0.0039059 -0.0036288 0.0035787 -0.0002296 0.001516 0.0041142 -0.006756 -0.010017
-0.022567 0.017193 -0.19944 0.17545
920000000 -0.1056 0.25992 0.0049611 0.039348 -0.0090727 -0.0041403 -0.0019375 0.0014939
0.00074241 0.0014903 0.0029169 -0.0012105
0.0049961 0.039327 -0.26803 0.29778 0.028315 0.022585 0.0012781 0.0012079
0.0070419 -0.00042539 0.0039092 -0.0027272
-0.0090338 -0.0041213 0.0284 0.022558 0.06048 0.31221 0.0018926 0.00023911
0.00075672 -0.00026863 0.0010328 -0.001079
-0.0020052 0.0015015 0.0012307 0.00125 0.0019394 0.00022947 -0.11041 0.26151
-0.0082945 0.03105 0.0042665 -0.0060616
0.0011659 0.0016659 0.0070848 -0.00055531 0.00082949 -0.00026463 -0.0080175 0.031003
-0.14278 0.18282 -0.0012018 0.027619
0.0031371 -0.0016233 0.0034105 -0.0024666 0.0010919 -0.0010897 0.0042281 -0.0062005
-0.0010324 0.027559 -0.21108 0.18671
980000000 -0.058772 0.28264 0.017393 0.030027 -0.0088432 0.0046653 0.0015601 0.0036166
0.0036883 -0.0016191 -0.0036147 -0.0023199
0.017387 0.030045 -0.21567 0.33543 0.033221 0.004856 0.001978 -0.00013891
0.0015857 -0.0058605 -0.0002821 -0.0024659
-0.0088783 0.0046978 0.033288 0.0047424 0.10726 0.30786 0.00065931 -0.001113
0.00040176 -0.0017611 0.0015342 -0.00027083
0.0017729 0.0035376 0.0020449 -0.00025957 0.00066396 -0.0011073 -0.070781 0.27306
0.010411 0.028552 -0.0095882 -0.0077582
0.0037031 -0.0016496 0.0012966 -0.0058729 0.00044408 -0.0017838 0.010493 0.028612
-0.10848 0.20936 0.0068699 0.018957
-0.0034498 -0.0024085 -0.0001934 -0.0024388 0.0014897 -0.00034214 -0.0094838 -0.0077634
0.0069574 0.019035 -0.17091 0.2373
1040000000 -0.016636 0.29017 0.033366 0.01903 -0.00083911 0.0073819 0.002387 0.00053354
0.0005144 -0.0036485 -0.00044233 -0.0011325
0.03336 0.018985 -0.1798 0.34817 0.029557 -0.014729 0.0015071 -0.0018467
-0.0024021 -0.0023719 -0.001129 -0.0029058
-0.0008561 0.0073392 0.029549 -0.014777 0.1545 0.29378 -0.0004058 -0.0015069
-0.0014079 -0.0010431 -0.00057821 -0.0012311
0.002316 0.00055729 0.0015928 -0.0017998 -0.0004503 -0.0015125 -0.042241 0.28133
0.021141 0.016452 -0.0016439 0.0013423
0.00059278 -0.003407 -0.0021701 -0.0021703 -0.0014386 -0.0010168 0.021096 0.016474
-0.075342 0.21481 0.014222 0.017577
-8.7686e-05 -0.0016834 -0.0011558 -0.002973 -0.00054955 -0.0011782 -0.0015822 0.0013742
0.014112 0.017609 -0.14891 0.25751
1100000000 0.027054 0.30044 0.036465 -0.0038076 0.003542 0.0039188 0.0021987 -0.00091599
-0.0021828 -0.0028396 -0.003996 7.9232e-05
0.036473 -0.0037446 -0.13748 0.36795 0.015168 -0.027743 -0.00010789 -0.001808
-0.0034161 -0.00071431 -0.0034665 -0.00050694
0.0035749 0.0038317 0.015074 -0.027806 0.19999 0.2745 -0.001807 0.00013157
-0.0016019 0.00050092 -0.0010249 -0.00064434
0.002157 -0.00093821 -0.00013574 -0.0017484 -0.0017803 0.0001201 -0.0021198 0.28605
0.024917 0.0027853 -0.0024243 -0.00051545
-0.0022551 -0.0027253 -0.0034277 -0.00070459 -0.0016003 0.00051533 0.024971 0.002722
-0.055411 0.22697 0.019437 0.0073772
-0.0038398 2.7197e-06 -0.0035594 -0.00051478 -0.0010066 -0.00066288 -0.0024438 -0.00051035
0.019563 0.0073416 -0.10521 0.29169
1160000000 0.079465 0.29713 0.024377 -0.020544 0.0032887 -0.00094018 -0.00020355 -0.0023606
-0.0038106 -0.00076712 -0.0010263 0.0040011
0.024391 -0.0205 -0.092054 0.37235 -0.003666 -0.028737 -0.0015237 -0.0016365
-0.0026142 0.0024229 -0.0014645 0.0019409
0.0033147 -0.00090727 -0.0037864 -0.028727 0.2446 0.24436 -0.00074373 0.0015921
-0.00059166 0.0016488 -0.0011123 0.00018057
-0.00015324 -0.0022798 -0.0015461 -0.0016512 -0.00075006 0.0016194 0.038956 0.28184
0.020748 -0.012433 -0.003905 0.0046375
-0.0036386 -0.00072608 -0.0024983 0.0023064 -0.00062146 0.001626 0.020713 -0.012454
-0.019112 0.23419 0.018044 -0.0013742
-0.0011981 0.0044399 -0.001541 0.0020427 -0.0011021 0.00024298 -0.0038536 0.0047153
0.018063 -0.0014242 -0.054777 0.29513
1220000000 0.12255 0.28633 0.011335 -0.030148 -0.001398 -0.001582 0.0001568 -0.00071541
-0.0025194 0.0022228 0.0011097 0.0020347
0.011332 -0.030107 -0.04901 0.38562 -0.016749 -0.021046 -0.0025057 0.00048182
-9.4174e-05 0.0029652 -0.00091209 0.0019771
-0.0013981 -0.0015508 -0.016858 -0.02099 0.28373 0.20526 0.00071685 0.0016294
0.00045167 0.0011161 -1.5604e-05 0.00061813
0.00015215 -0.00076121 -0.0025281 0.00045931 0.00069526 0.0015811 0.077987 0.27159
0.009777 -0.018563 0.0017556 0.00098411
-0.0025143 0.0022501 -5.6629e-05 0.0029476 0.00050561 0.0010837 0.0097837 -0.018587
0.0057592 0.24 0.01316 -0.013234
0.0012477 0.0019567 -0.00085113 0.0019421 -1.032e-05 0.00062922 0.0016985 0.0010084
0.013158 -0.013172 -0.026161 0.31331
1280000000 0.17299 0.26751 -0.0075441 -0.028914 -0.0020714 0.0018015 -0.00079416 -0.0020616
-0.00073851 0.0030644 0.0023545 0.0013709
-0.0075487 -0.028865 -0.0026612 0.3781 -0.023662 -0.0081886 -0.0010523 0.0013271
0.0015407 0.0017671 0.00048595 0.0020946
-0.0020859 0.001824 -0.023712 -0.0081005 0.3152 0.16273 0.0014396 5.3153e-05
0.0010568 0.00025619 0.00014573 0.00034462
-0.00085064 -0.0020719 -0.0010147 0.0013467 0.0014356 4.0133e-05 0.11481 0.2545
-0.00025029 -0.020224 -0.00086086 0.00019042
-0.00069733 0.0030345 0.0015818 0.0017214 0.0010271 0.00025789 -0.00028951 -0.020235
0.042551 0.24247 0.0024429 -0.014995
0.0026193 0.0013645 0.00047978 0.0021023 0.00016837 0.00040078 -0.00086453 0.00030853
0.0024855 -0.015055 0.022137 0.31865
1340000000 0.21081 0.23354 -0.017116 -0.019466 0.00016753 0.0042134 -0.0015841 -0.00085499
0.0013561 0.0025039 0.0018903 -0.0012736
-0.017132 -0.019467 0.036758 0.37038 -0.020988 0.0043579 -0.00035003 0.0020357
0.0017954 0.00091215 0.0011953 0.00077824
0.000114 0.004196 -0.020983 0.0044406 0.33887 0.11376 0.0010513 -0.0008173
0.00062854 -0.00051612 0.00026731 0.0002568
-0.00156 -0.00081666 -0.00031209 0.0020471 0.0010819 -0.00082066 0.14662 0.23174
-0.0097494 -0.017072 0.00054124 0.00081681
0.0012616 0.0025951 0.0018018 0.00091663 0.00063274 -0.00054911 -0.0097544 -0.017073
0.07294 0.23408 -0.0041941 -0.013566
0.0017053 -0.0012769 0.001158 0.00086567 0.00020666 0.00021077 0.00053904 0.00075127
-0.004215 -0.013587 0.060407 0.31533
1400000000 0.24386 0.19686 -0.023544 -0.008211 0.0045642 0.0032702 -0.002178 0.00045644
0.0023699 0.0009534 0.00042025 -0.0013844
-0.023513 -0.0082106 0.073593 0.35878 -0.014408 0.012188 0.0012939 0.0015404
0.0013841 -0.00062203 0.0010858 0.00017409
0.0045455 0.0032427 -0.014366 0.012273 0.35196 0.059508 0.00015603 -0.0015336
0.00018341 -0.0003463 0.00030927 0.00017628
-0.0022142 0.00042829 0.0012851 0.0015205 0.0001894 -0.0015044 0.17373 0.20243
-0.015741 -0.010104 -0.001014 0.0002091
0.0023661 0.00091714 0.001375 -0.00056269 0.00019697 -0.0003153 -0.015752 -0.010074
0.10481 0.2283 -0.0099976 -0.0085933
0.00043624 -0.0013772 0.0011594 0.00021624 0.00030748 0.00024796 -0.0010935 0.00018982
-0.0099789 -0.0086131 0.10558 0.30705
1460000000 0.26816 0.15366 -0.02065 0.0043213 0.0050771 -0.0013907 -0.0016667 0.0017267
0.0020551 -0.00036151 -0.00015994 -0.00083173
-0.020641 0.0042891 0.10894 0.33788 -0.0057109 0.014941 0.0018333 0.00033922
0.0010783 -0.0014099 0.0012595 -0.00053532
0.0050504 -0.0013859 -0.0056164 0.015001 0.35883 0.0040203 -0.0010237 -0.0013946
0.00015711 -0.00023938 0.00066283 -0.00025841
-0.0016786 0.0017277 0.0018376 0.00031971 -0.001038 -0.0014176 0.19927 0.1737
-0.017019 -0.0030706 -0.00062258 0.0025373
0.0020491 -0.00033396 0.0010767 -0.0014207 0.00015192 -0.00032266 -0.01707 -0.0030178
0.13455 0.21229 -0.011708 -0.0025482
-8.3809e-05 -0.0008852 0.0012747 -0.00058468 0.00060039 -0.000335 -0.00055093 0.0025492
-0.011694 -0.0025433 0.14043 0.28728
1520000000 0.2803 0.11183 -0.015267 0.0099084 0.003233 -0.0036683 5.4086e-05 0.0027201
0.0021066 -0.0017087 -0.0010751 -0.00036097
-0.015278 0.0098991 0.14257 0.3236 0.001716 0.012518 0.0019042 -0.00076008
0.00012586 -0.0011703 0.00044764 -0.00096289
0.0031807 -0.0037264 0.0017875 0.01251 0.35045 -0.054699 -0.0010724 -0.00051652
0.00056671 -0.00076578 0.00012644 -9.2812e-05
9.7389e-05 0.0027317 0.0018919 -0.00075779 -0.0010821 -0.00048548 0.22039 0.13545
-0.016221 0.0031082 0.0018161 0.0021858
0.0020735 -0.0016415 0.00011093 -0.0011378 0.00054924 -0.00077244 -0.016241 0.0031685
0.16157 0.19706 -0.011462 0.0014789
-0.0010181 -0.00033562 0.00040495 -0.00094039 0.00013637 -0.00013006 0.0018692 0.0021616
-0.011442 0.0014404 0.17398 0.26853
1580000000 0.29055 0.067279 -0.0087316 0.013572 -0.00088858 -0.0043983 0.0015153 0.0020655
-3.2468e-07 -0.0021356 -0.00030886 0.0004379
-0.008745 0.013555 0.17031 0.30035 0.005047 0.0076907 0.00063888 -0.0017194
-0.00064103 -0.001154 -0.00015046 -0.00076473
-0.00087153 -0.0043755 0.0050893 0.0076603 0.32845 -0.11102 -0.0017402 0.00051759
-0.00035695 -0.0010902 0.00032767 -0.00055554
0.0015168 0.0020283 0.00065963 -0.0017753 -0.0017179 0.00050742 0.23288 0.098395
-0.012731 0.0084866 0.0024458 0.0006605
9.9169e-06 -0.0021555 -0.00068003 -0.0011367 -0.00035379 -0.0011132 -0.012705 0.00854
0.18503 0.17945 -0.0092315 0.007096
-0.0002567 0.000402 -9.4531e-05 -0.00072523 0.00034281 -0.00050645 0.0024033 0.00065231
-0.0092191 0.0070723 0.20804 0.24411
1640000000 0.2941 0.025502 -0.0017843 0.01262 -0.0024742 -0.0022738 0.0028696 0.0010854
-0.00051473 -0.0017268 -0.00040244 0.00046336
-0.0018082 0.012622 0.20151 0.27531 0.0055679 0.0029431 -0.00071137 -0.0019886
-0.001126 -0.00035331 -0.00044539 -0.00072842
-0.0024743 -0.0023018 0.0055857 0.0028906 0.29909 -0.16111 -0.00080843 0.0015845
-0.00091243 -0.00092648 -0.00022275 -0.00034852
0.0029314 0.0010742 -0.00069044 -0.0019989 -0.00078742 0.0016276 0.24523 0.050594
-0.008255 0.010423 0.0025016 -0.0010103
-0.00049753 -0.0017794 -0.0011025 -0.00032689 -0.00089242 -0.00087934 -0.008187 0.010456
0.2076 0.15338 -0.0046561 0.0091427
-0.00030754 0.00051013 -0.00038117 -0.00076424 -0.00011899 -0.00036089 0.0025187 -0.00099834
-0.0046924 0.0091702 0.23511 0.213
1700000000 0.28656 -0.019515 0.0019217 0.010062 -0.0031522 0.00028476 0.0033545 -0.0013621
-0.002064 -0.00082198 0.00054767 0.00050464
0.001901 0.010061 0.21919 0.24461 0.0033546 0.00015665 -0.0016239 -0.000615
-0.00083818 0.00024882 -0.0008521 -0.00048928
-0.0031285 0.00031978 0.0033418 0.0001348 0.25364 -0.19941 0.00046656 0.0017825
-0.0019771 -0.00011646 -0.00041412 -0.0008464
0.0032486 -0.0014476 -0.0016354 -0.00061944 0.00047806 0.0017544 0.24175 0.0031995
-0.0046802 0.01142 0.0014666 -0.0021018
-0.0020882 -0.00088219 -0.00085999 0.00023201 -0.0019667 -0.00012762 -0.0046707 0.011426
0.22444 0.13267 -5.2011e-05 0.0091914
0.00046594 0.00039599 -0.00089179 -0.00041158 -0.00041436 -0.00074727 0.0014609 -0.0020924
-1.0551e-05 0.0091871 0.25235 0.18
1760000000 0.2761 -0.068089 0.0045944 0.0067015 -0.00182 0.00083842 0.001161 -0.0037361
-0.0015786 0.00042969 0.00033525 -0.0005656
0.0046054 0.0066625 0.24714 0.20547 0.00087187 -0.0014217 -0.0013806 0.00017343
-0.00087603 0.0010644 -0.00051321 0.00025707
-0.0017937 0.00089742 0.00084691 -0.0014192 0.20461 -0.23066 0.0013185 0.0010185
-0.0011335 0.0013662 -0.0011919 -0.00073708
0.0011964 -0.0037287 -0.0013591 0.00017202 0.0013235 0.0010565 0.23543 -0.045829
-0.00070668 0.010638 -0.0001882 -0.0024302
-0.0015849 0.00043593 -0.00086012 0.00106 -0.0011063 0.00142 -0.00073167 0.010651
0.23933 0.098837 0.0036136 0.0066813
0.00038965 -0.00049901 -0.00051645 0.00024475 -0.0011893 -0.00073935 -0.00017585 -0.002417
0.0035782 0.0066749 0.26636 0.14285
1820000000 0.25118 -0.10635 0.0049853 0.0028983 0.00020458 0.0020048 -0.001132 -0.0031207
-0.0014053 0.0012263 -2.7547e-05 -0.00019196
0.0049817 0.0028876 0.25747 0.17475 -0.0011855 0.00014965 -0.0012736 0.0010782
0.00018097 0.0012151 -0.00064042 0.00040415
0.00026475 0.0019403 -0.0011723 0.00015929 0.1531 -0.24433 0.0018245 0.00020008
-7.0121e-05 0.0023682 -0.0016272 7.935e-05
-0.0010875 -0.0031625 -0.0012718 0.0010573 0.0017999 0.00022932 0.20719 -0.09349
0.001727 0.0088891 -0.0014881 -0.0013882
-0.0013469 0.0012511 0.00020684 0.0012151 -3.7342e-05 0.0023411 0.0017581 0.008916
0.25532 0.068829 0.0044538 0.0036097
-8.1095e-05 -9.7557e-05 -0.00063725 0.00036024 -0.0016533 0.00016256 -0.001451 -0.0014199
0.004467 0.0036467 0.27027 0.1068
1880000000 0.21579 -0.14579 0.0026739 0.00036496 -0.00071523 0.0019448 -0.0032176 -0.0021249
-0.0002456 0.0020069 0.0001234 -0.00069153
0.0026637 0.00031569 0.26251 0.12923 -0.0031359 0.0024078 -0.00019083 0.0017697
0.00067375 0.00099057 -5.9557e-05 0.00095395
-0.00076763 0.0019831 -0.003133 0.0024628 0.10134 -0.25062 0.0015341 -0.0011659
0.0016045 0.001842 -0.0012318 0.0015387
-0.0031142 -0.0021153 -0.00021222 0.0017306 0.0015293 -0.0012325 0.16934 -0.13366
0.0032695 0.0061516 -0.0020136 0.00029519
-0.00017848 0.0020694 0.0006821 0.00096002 0.0016008 0.0018184 0.0032823 0.0061082
0.25919 0.038043 0.0045851 0.0014924
0.00018907 -0.00067974 -3.477e-05 0.00095475 -0.0011529 0.0015056 -0.0020403 0.00029194
0.0045737 0.0014804 0.27096 0.074387
1940000000 0.17726 -0.17247 0.00033461 -0.0015 0.0012199 0.0020087 -0.0037135 0.00050995
0.0015852 0.001307 -0.0006624 -0.0006999
0.00037451 -0.0014583 0.2649 0.096575 -0.0013351 0.0050316 0.0010395 0.0012237
0.0016196 0.00020432 0.00085566 0.00031444
0.0013065 0.0020293 -0.0013197 0.0050344 0.059345 -0.24219 0.00013698 -0.0020946
0.0023534 0.00021404 0.00020653 0.0018396
-0.0036704 0.00069219 0.0010209 0.0012888 0.00011361 -0.0020234 0.11891 -0.16762
0.0027965 0.0037867 -0.0014535 0.00099934
0.0015367 0.0013392 0.0015901 0.00025145 0.0023355 0.00029832 0.0027804 0.0038025
0.26282 -0.0012 0.0036189 -0.0018617
-0.00063605 -0.0005548 0.000816 0.00032596 0.00022588 0.0018055 -0.0014931 0.00099811
0.0035876 -0.0018012 0.26278 0.037967
2000000000 0.13007 -0.18657 -0.0034789 0.0003621 0.0027103 0.0015408 -0.0021309 0.0036995
0.0015066 0.00019094 -0.00079552 0.00066744
-0.0034081 0.00041366 0.25062 0.060662 -0.00047083 0.0067643 0.0014412 0.00048407
0.00096125 -0.0010652 0.00044043 8.0478e-05
0.0028061 0.0016208 -0.00033982 0.0068007 0.017347 -0.22767 -0.0014071 -0.0010091
0.0019181 -0.0013944 0.0017662 0.0014508
-0.0021289 0.0035718 0.0014372 0.00041603 -0.0013782 -0.00096248 0.064699 -0.17966
0.0010963 0.0029414 5.5947e-06 0.0021333
0.0015001 9.4885e-05 0.00099512 -0.0011657 0.0019675 -0.0014166 0.0011639 0.0029176
0.25711 -0.034658 0.0003433 -0.0023806
-0.00070486 0.00058194 0.00048726 0.0001557 0.0016737 0.001548 8.618e-06 0.0021276
0.00033354 -0.0024242 0.24958 0.010727
2060000000 0.084364 -0.1932 -0.004572 0.0027125 0.003063 -0.00050159 0.00068501 0.0031352
0.0015858 -0.0011559 -1.9315e-05 0.00073192
-0.0045221 0.0027215 0.23835 0.031779 0.0041776 0.0078943 0.0010747 -0.00051401
0.00046865 -0.0012066 0.00076994 -0.00019127
0.0030899 -0.00043177 0.0042013 0.0078846 -0.0138 -0.20891 -0.0012354 0.00034235
0.00029962 -0.0022745 0.0031269 0.00014646
0.0007681 0.003143 0.001133 -0.00057919 -0.0012462 0.00042526 0.012873 -0.17795
0.00017688 0.0036586 0.00092383 0.0010535
0.0016029 -0.0011342 0.00046484 -0.0011998 0.00029548 -0.0022515 0.00019696 0.0036513
0.24279 -0.073231 -0.0012469 -0.0031839
7.4723e-06 0.00076291 0.00076007 -0.00016372 0.0031006 0.0002275 0.00097051 0.00098725
-0.0012561 -0.0032669 0.23572 -0.013936
2120000000 0.038475 -0.18464 -0.0038406 0.0064774 0.0025625 -0.0025512 0.002807 0.0017331
0.00036484 -0.0020382 0.00095091 9.3978e-05
-0.0038508 0.0064269 0.21661 0.0070118 0.0064922 0.004322 0.0012319 -0.0014755
-0.00086522 -0.0018514 0.00012439 -0.00089949
0.0025045 -0.0025446 0.0066291 0.0042701 -0.042319 -0.19304 -0.00056005 0.00071544
-0.0015905 -0.0015349 0.00046422 -0.0022519
0.0026876 0.0018675 0.0011929 -0.0013777 -0.00058526 0.0007084 -0.039444 -0.16196
-0.00081744 0.0049999 0.0018645 0.0010186
0.00021954 -0.0019431 -0.0010025 -0.0017953 -0.0015834 -0.0015704 -0.00077007 0.0050476
0.22459 -0.10913 -0.0047914 -0.0013138
0.00087938 0.00010849 4.2012e-05 -0.001038 0.00059057 -0.0022714 0.0018045 0.00090586
-0.0047742 -0.0012888 0.21521 -0.03001
2180000000 -0.0012352 -0.17056 -0.0023116 0.0096976 0.00069283 -0.002237 0.0028815 -0.00031133
-0.00024475 -0.0011767 0.0011989 9.4739e-05
-0.0024001 0.0096792 0.19706 -0.010638 0.0074157 0.0039176 -0.00082002 -0.0017157
-0.0019008 0.00047299 0.00013574 3.4342e-05
0.00074473 -0.00223 0.0074766 0.0038733 -0.063091 -0.1686 0.00056175 0.0011172
-0.0010397 -0.00012444 0.0004603 -0.0021949
0.0030677 -0.00041806 -0.00089396 -0.001872 0.00062512 0.0011541 -0.077246 -0.13531
4.0669e-05 0.0067857 0.0013802 -0.00016506
-0.00012192 -0.0011262 -0.0018195 0.00050775 -0.0010486 -2.3586e-05 -2.0579e-05 0.0067672
0.19597 -0.13963 -0.0052098 0.0021567
0.001016 0.00022501 0.00017428 0.00013441 0.00031531 -0.0020899 0.0013847 -0.00019585
-0.005216 0.0021728 0.1998 -0.044595
2240000000 -0.02996 -0.14628 0.0021032 0.011307 -0.00040049 -0.0027731 0.0016719 -0.002015
-0.0020413 -0.00039416 0.0005079 -0.0017356
0.002094 0.011288 0.17701 -0.016728 0.0081433 0.00035706 -0.00097696 -0.00033864
-0.00071477 0.00088796 -0.00097352 -0.00069348
-0.00047098 -0.0027486 0.0081924 0.00028697 -0.079976 -0.14491 0.0014062 -0.0012875
-0.0010794 0.00033023 -0.0023428 -0.0013793
0.0017191 -0.0020469 -0.00099007 -0.00032906 0.0013585 -0.0013152 -0.11137 -0.10608
0.0016749 0.0085299 0.0012787 -0.00072812
-0.0020511 -0.00034583 -0.00059264 0.00090574 -0.0010455 0.00025149 0.0017422 0.008579
0.16497 -0.15829 -0.0046909 0.0044806
0.0004144 -0.0016722 -0.00090472 -0.00081223 -0.0023394 -0.0014555 0.0014174 -0.00069637
-0.0046978 0.0044754 0.17659 -0.055839
2300000000 -0.056887 -0.11899 0.0077114 0.0093219 -0.0011458 -0.0020816 -0.00029132 -0.0012763
-0.00103 0.0010093 -0.00095668 -0.00056518
0.0075655 0.0093727 0.15577 -0.025513 0.0084358 -0.0017358 -0.0010343 0.00051532
-0.00042144 0.0014229 -0.00026605 0.00089873
-0.0010164 -0.0020364 0.0083649 -0.0018169 -0.093457 -0.12121 -0.00034889 -0.0012235
-0.00018992 0.0017688 -0.0018901 0.00076489
-0.00040408 -0.001235 -0.0010427 0.00068485 -0.0004 -0.0011654 -0.13265 -0.0699
0.005219 0.008881 0.00046332 -0.0015814
-0.0010199 0.0010371 -0.00047054 0.001513 -0.00011419 0.0018469 0.0052166 0.0088838
0.12627 -0.17866 -0.0029797 0.0071667
-0.001044 -0.00049865 -0.00011786 0.00095089 -0.0018296 0.00084349 0.00057471 -0.001757
-0.0029619 0.0071269 0.16045 -0.057307
2360000000 -0.073608 -0.087256 0.010693 0.0083235 -0.0012282 -0.0018163 -0.0013805 -0.00095514
-0.00027689 0.0013401 -0.0013813 -0.00024642
0.010629 0.0083917 0.14677 -0.025104 0.0079256 -0.0046621 -0.00082611 0.0011137
0.0015988 0.00047679 0.00017326 7.3255e-05
-0.0013472 -0.0018385 0.0079564 -0.0047179 -0.1032 -0.099303 -0.0022365 -0.00074191
0.0012934 7.2441e-07 -0.00065415 0.0018173
-0.0011257 -0.0010223 -0.00069905 0.00099991 -0.002278 -0.00086604 -0.15036 -0.036521
0.0078074 0.0080743 0.0011637 -0.0018775
-0.00022716 0.0011625 0.0018616 0.0005146 0.0013131 -4.6261e-05 0.0078334 0.0079952
0.094404 -0.181 0.00038102 0.0079801
-0.0012528 -0.00040554 0.00029396 7.4639e-05 -0.00062568 0.0018234 0.00098989 -0.001969
0.00038407 0.0079836 0.13902 -0.06075
2420000000 -0.081424 -0.059247 0.014206 0.0031018 -0.0031593 -0.0015116 -0.00097801 0.00020388
0.0014976 0.00089131 -0.0015245 0.0015879
0.014325 0.0029959 0.1291 -0.025743 0.0049198 -0.0066057 0.0013279 0.00098274
0.0010621 -0.0013712 -0.00019196 -8.1948e-05
-0.0031598 -0.0014943 0.004924 -0.0065922 -0.11633 -0.07813 -0.0015785 0.0010744
-0.0001072 -0.00047664 0.00037076 0.0026793
-0.0010358 0.00011245 0.0012303 0.00098942 -0.0016711 0.0010435 -0.15896 0.0079546
0.011562 0.0064779 -0.00025122 -0.002436
0.0013047 0.00080282 0.00080583 -0.001346 -0.00022591 -0.00051019 0.011612 0.0065089
0.055211 -0.17951 0.0016135 0.0089268
-0.0012591 0.0014506 -0.00034968 -0.00018807 0.00042563 0.0026563 -0.00018813 -0.0024187
0.0016799 0.0089238 0.12067 -0.056237
2480000000 -0.082139 -0.02808 0.014222 -0.0028363 -0.0019182 -0.00019397 -0.00078551 0.0014126
0.0014093 -0.0004508 0.00012258 0.0017421
0.014141 -0.0027318 0.13088 -0.025911 0.0030752 -0.0088083 0.0012521 0.00016827
-0.00066318 -0.00085658 -4.1011e-05 -0.00029415
-0.0019145 -0.00014637 0.002932 -0.0088524 -0.11964 -0.05798 -0.00065606 0.0027534
-0.00028599 -0.00078156 0.0016462 0.00096411
-0.00080845 0.0014675 0.0012543 0.00019895 -0.00059764 0.0027091 -0.16031 0.045338
0.015228 0.00080862 -0.0010231 -0.0027779
0.001579 -0.00043897 -0.00062015 -0.00064982 -0.00017124 -0.00076894 0.015178 0.00072486
0.02246 -0.17257 0.0056527 0.0073952
8.8729e-05 0.0015988 -2.4276e-05 -0.00020766 0.0017176 0.00096275 -0.0011488 -0.0027983
0.0055535 0.007393 0.10245 -0.052549
2540000000 -0.086146 -0.00092942 0.011615 -0.0067568 -0.0026466 0.00088904 0.00040637 0.0012183
-0.00026683 -0.0016029 0.00082856 0.0016203
0.011628 -0.0067282 0.11799 -0.017561 -0.0010439 -0.0078665 0.00073558 -0.0012899
-0.0017446 4.8054e-05 -0.00071004 9.5734e-05
-0.002552 0.00089523 -0.0011438 -0.0078512 -0.12577 -0.034193 0.0016965 0.0024682
-0.00090521 7.949e-05 0.0019308 -0.00070542
0.00042275 0.0012407 0.00071599 -0.0013978 0.0018029 0.0025244 -0.15931 0.086061
0.014565 -0.0041284 -0.0023081 -0.0024379
-0.00019298 -0.0015214 -0.0016644 -4.9581e-05 -0.00092126 5.2368e-05 0.014584 -0.0041077
-0.007245 -0.15857 0.0074212 0.0051127
0.00076331 0.0017481 -0.00058252 6.138e-05 0.0018522 -0.00068079 -0.0023947 -0.0023039
0.0073655 0.0052072 0.087293 -0.039168
2600000000 -0.07863 0.024332 0.0081717 -0.010017 -0.0013499 0.0026609 0.0011603 -0.00014452
-0.00077434 -0.0010711 0.0017565 0.00046259
0.0081648 -0.010029 0.11251 -0.03291 -0.0030786 -0.0060849 -0.00046807 -0.00086869
-0.00012708 0.001552 -0.00025569 0.00065964
-0.0012878 0.0027207 -0.0031693 -0.0061107 -0.13081 -0.0091855 0.0030039 0.00017882
-0.00010383 0.0013247 0.0013222 -0.0017706
0.0010732 -0.00023309 -0.00036429 -0.00081722 0.0029406 0.00019207 -0.14333 0.12102
0.012473 -0.0084927 -0.0033783 0.00024857
-0.00088048 -0.00093173 -0.00030143 0.0015979 -5.0839e-05 0.001411 0.012466 -0.0086294
-0.041682 -0.13853 0.0084686 0.0050532
0.0016925 0.00050051 -0.00032282 0.0006908 0.0015429 -0.0018001 -0.0032862 0.00033438
0.0084524 0.0050108 0.078773 -0.025295
2660000000 -0.072092 0.04988 0.0042566 -0.011675 -0.00033381 0.0011872 0.00019292 -0.00016852
-0.0025985 1.9209e-05 0.0012757 -0.00083888
0.0043591 -0.011658 0.1202 -0.028682 -0.0044752 -0.0047037 -0.0013243 -0.00045913
0.00019345 0.0017286 0.00035127 0.00077524
-0.00040383 0.0011266 -0.0044574 -0.0046526 -0.12966 0.011741 0.0020344 -0.0014979
0.00039715 0.00063158 -0.00094056 -0.0015612
0.00019873 -0.00026587 -0.0012691 -0.00041946 0.0020264 -0.001457 -0.12277 0.15188
0.0078706 -0.012026 -0.0021297 0.0010982
-0.0024536 9.3676e-05 0.00021836 0.0018758 0.00051588 0.00061951 0.0077059 -0.012089
-0.063035 -0.11918 0.010626 0.0014086
0.0014463 -0.00083684 0.00037321 0.00096174 -0.00083984 -0.0015813 -0.0022676 0.00084883
0.010629 0.001361 0.075328 -0.0059495
2720000000 -0.060721 0.068091 0.00012855 -0.011727 -5.7622e-05 0.0030999 -0.00036784 -0.00021398
-0.0022732 0.002 0.0004279 -0.0016618
0.00011505 -0.011685 0.10565 -0.032056 -0.0050792 -0.0013982 -0.0016723 0.0004925
0.0017943 0.00054197 0.000889 9.4829e-05
-7.2234e-05 0.0030392 -0.0050443 -0.0013505 -0.12426 0.041163 0.00036529 -0.0025918
0.00021907 0.00037026 -0.0013937 0.00045543
-0.00028781 -0.00014625 -0.0017202 0.00058149 0.00047261 -0.002635 -0.089214 0.1812
0.0029072 -0.013172 -0.0018593 0.0021198
-0.00208 0.0022267 0.0017991 0.0004189 0.00020076 0.0003753 0.0028663 -0.013111
-0.082023 -0.087177 0.011806 -0.0011175
0.00031931 -0.0016044 0.00081478 1.6407e-05 -0.0013903 0.00055003 -0.0019156 0.0021637
0.011686 -0.0010491 0.07891 0.012506
2780000000 -0.046421 0.086944 -0.0044614 -0.010428 4.3246e-05 0.0013505 0.00049348 -0.0001865
0.0011599 0.0030367 -0.0005729 -0.0016407
-0.0044323 -0.010411 0.10414 -0.044048 -0.0039311 -5.5113e-05 -0.00018084 0.0017973
0.0016766 -0.00097257 0.00017269 -0.00022175
4.6595e-05 0.001319 -0.0039215 -6.7154e-05 -0.12108 0.072058 -0.0017923 -0.0017552
0.00023734 -0.00038616 -0.00053911 0.00070392
0.00039281 -0.00017897 -0.00024558 0.0017606 -0.0018722 -0.0017615 -0.05958 0.20304
-0.0020186 -0.01288 -0.00064379 0.0022487
0.00099459 0.0028209 0.0017256 -0.0010041 -5.2483e-06 -0.0002545 -0.0019221 -0.013046
-0.097405 -0.054793 0.010017 -0.0056868
-0.00065911 -0.0017943 0.00015975 -0.00019154 -0.00066579 0.00052824 -0.00050279 0.002094
0.010112 -0.0056795 0.082721 0.030572
2840000000 -0.031008 0.10165 -0.0076201 -0.0072837 0.0016393 0.0019238 -0.00018915 -0.00022074
0.0016611 0.00088264 -0.0016178 0.00027214
-0.0076075 -0.0073053 0.10261 -0.037597 -0.0035462 0.0010912 0.00053077 0.00092776
-0.00011653 -0.0015514 3.7781e-05 -5.5148e-05
0.0017648 0.0019091 -0.0035205 0.0010936 -0.11426 0.097769 -0.0014313 0.0004681
5.916e-05 0.00058791 0.00083007 0.0011495
-0.0001568 -0.00019038 0.00059513 0.00090014 -0.0014555 0.00020602 -0.02324 0.21811
-0.0058732 -0.0106 0.00016494 0.00083409
0.0015225 0.0011531 -8.738e-05 -0.0014271 0.00017847 0.0004166 -0.0060487 -0.010592
-0.1015 -0.023192 0.0082814 -0.0073275
-0.0016585 0.00026166 8.4692e-05 -5.6155e-05 0.00080821 0.0012693 -7.8921e-05 0.00079759
0.0083463 -0.0074023 0.097023 0.045696
2900000000 -0.017096 0.12088 -0.0089348 -0.0030185 0.001626 -0.00010122 0.00037044 -0.00072214
0.0022657 -0.0011354 -0.00065449 -0.00012382
-0.0089618 -0.0030473 0.083073 -0.045627 -0.001286 0.0025201 0.0010443 0.00021863
-0.00049399 -0.001356 -0.0002701 7.8482e-05
0.001621 2.2483e-05 -0.0012741 0.0024888 -0.097071 0.13048 -0.0012197 2.0404e-05
-0.00029138 -0.00088271 0.0017814 -0.00046942
0.00044732 -0.00063607 0.0010872 0.00025781 -0.0012376 0.00016385 0.01426 0.22071
-0.0090347 -0.0070712 0.00066598 0.001469
0.0023802 -0.001159 -0.00048361 -0.0014041 -0.00039025 -0.0008098 -0.0090507 -0.0069139
-0.099442 0.015378 0.0064442 -0.010515
-0.00068622 -0.00012165 -0.00028288 4.0112e-05 0.0017541 -0.00059204 0.00067747 0.0017357
0.0063927 -0.010503 0.11187 0.050519
2960000000 0.0044775 0.13246 -0.0087662 0.00046962 0.000537 0.0012943 -0.00053892 -0.00089453
-0.00026929 -0.0019564 -0.00069501 0.00040055
-0.0087082 0.00044039 0.092211 -0.045153 -0.00087342 0.0011912 0.0010882 -0.00013424
-0.0011678 -0.00073154 0.00039175 0.00026207
0.00057496 0.001246 -0.00081722 0.0013101 -0.077705 0.16118 -0.00047309 0.00090764
-0.00055985 0.00064633 -7.6282e-05 -0.0025078
-0.0004467 -0.00086452 0.0010937 -0.00025033 -0.0003202 0.00078257 0.0563 0.22675
-0.010029 -0.001953 0.0012368 0.00068487
-0.00025488 -0.0019104 -0.0012876 -0.00067008 -0.00052532 0.00078455 -0.0099295 -0.0018375
-0.088582 0.046706 0.0012802 -0.012271
-0.00076249 0.00038446 0.00049254 0.00040911 -9.3421e-05 -0.0022328 0.0014536 0.00065354
0.001223 -0.012299 0.12967 0.060486
3020000000 0.022248 0.14668 -0.0064484 0.0037975 0.0014192 -0.00046719 -0.00083356 -0.00016613
-0.00069504 0.00023176 -0.00027399 0.00040837
-0.006434 0.0037485 0.080861 -0.033947 -0.0005515 0.00024258 0.00021845 -0.0011149
-0.0017872 0.00043474 0.00075005 -0.00020411
0.0012881 -0.00039864 -0.00058858 0.0003147 -0.055595 0.18598 -0.00017199 0.0011283
0.000743 0.00061412 -0.00073375 -0.0013672
-0.00078953 -0.00020644 0.00026434 -0.0010188 -0.00030047 0.0010511 0.094777 0.21973
-0.0085351 0.0012911 0.00090293 0.00034548
-0.00077544 0.00054871 -0.0018597 0.00042562 0.00084336 0.00059462 -0.0085147 0.0012495
-0.072253 0.076544 -0.0020436 -0.01055
-0.00017062 0.00067145 0.00066927 -0.00025331 -0.00045877 -0.0014906 0.00079889 0.00013871
-0.001854 -0.010481 0.14937 0.058411
3080000000 0.049644 0.15619 -0.0045806 0.0060258 0.0013896 -0.00038333 -0.0006842 -3.6183e-05
-0.00057281 0.00026079 -0.0001478 0.0006045
-0.0046012 0.0060185 0.078211 -0.028199 -0.00043035 0.00072966 -0.00041324 -0.00025588
-0.00035778 0.0011184 -0.00015687 -0.00045703
0.0014238 -0.00027486 -0.00049831 0.00068767 -0.018679 0.20685 -0.00062061 0.00012685
0.00079281 0.00035668 -0.0018509 -0.00075017
-0.00066768 -0.00013626 -0.0003483 -0.00023582 -0.00058894 0.00017992 0.12801 0.2115
-0.0064433 0.0046362 0.0019703 0.00035913
-0.00047058 0.0003461 -0.00018828 0.0011824 0.00061344 0.0003705 -0.0064752 0.0046912
-0.043723 0.10921 -0.0066878 -0.0088657
-4.1004e-05 0.00058287 -9.8561e-05 -0.00057439 -0.0020901 -0.0010842 0.0017407 0.00052915
-0.006727 -0.008812 0.16425 0.066023
3140000000 0.07842 0.15962 -0.001072 0.0076327 0.0024453 -0.0013914 -0.0013057 0.0010083
0.0014835 0.00078748 0.00027297 -2.4311e-05
-0.0010688 0.0075634 0.073919 -0.03015 -0.00091205 0.00025059 0.00066377 -0.0001084
7.7049e-06 0.00095695 0.00071413 -0.00040932
0.0025444 -0.0013163 -0.00082254 0.00034504 0.024161 0.2269 7.641e-05 0.00164
0.0012707 -0.0011282 -0.002842 0.00064838
-0.0011807 0.0010546 0.00061736 -0.00015227 8.7788e-05 0.001509 0.16346 0.18562
-0.0029825 0.0061396 0.00047392 -0.0013095
0.0015136 0.00064277 1.7662e-05 0.00092984 0.0015688 -0.00091438 -0.0029309 0.0061919
-0.025818 0.12912 -0.0081997 -0.0051463
0.00033011 -0.00020541 0.00072013 -0.00040412 -0.0028841 0.0011426 0.00056408 -0.001211
-0.0081678 -0.0052371 0.18775 0.056765
3200000000 0.1105 0.17035 0.0041302 0.0064574 0.00080161 -0.002789 -0.00039348 0.0019168
0.00057919 -0.0019387 0.00025438 0.00047452
0.0040911 0.0064059 0.084052 -0.028571 -0.00094519 0.00062123 -0.00024512 -0.00088692
0.00060354 0.0011435 -0.00048086 -0.00098749
0.00083643 -0.0026909 -0.0009205 0.00067223 0.068089 0.23081 0.00097917 0.0006163
-0.00026833 -0.0020668 -0.001114 0.0023812
-0.00034181 0.0019334 -0.00028034 -0.0007542 0.0010129 0.00071573 0.18303 0.1632
-0.00034491 0.0062621 0.00066618 -0.0011343
0.00049986 -0.0018316 0.00071377 0.0012989 -0.000463 -0.0021358 -0.00021803 0.0061999
0.014521 0.14809 -0.0097727 -0.001205
0.00021728 0.0002365 -0.00052329 -0.0010148 -0.00090737 0.0021916 0.00070164 -0.0014112
-0.0099384 -0.0011814 0.20327 0.055791
3260000000 0.1431 0.16197 0.0042421 0.0032515 -0.00079576 -0.0026623 0.0011188 0.00090188
3.0634e-05 -0.0019169 -0.00030193 -0.00013717
0.004195 0.0033846 0.092302 -0.031904 -0.0015011 0.0023253 -0.00020301 -0.00018601
0.00096348 -0.00063165 -0.00099033 0.0002491
-0.00081204 -0.0027089 -0.0015588 0.0023743 0.11862 0.22714 0.00038038 8.5897e-05
-0.0012294 -0.0010375 0.00030928 0.0017944
0.0012167 0.0009186 -0.0002398 -0.00028214 0.00043059 7.8236e-05 0.2105 0.12572
0.0025293 0.005322 -0.00065331 -0.0018895
2.2081e-05 -0.0018357 0.0009887 -0.00064224 -0.0010703 -0.0011519 0.0025375 0.0054081
0.040962 0.15716 -0.0072939 0.0041731
-0.00016399 0.0001204 -0.00088679 0.00022106 0.00019615 0.0018833 -0.00094199 -0.0019294
-0.0070974 0.0042093 0.23364 0.046008
3320000000 0.17344 0.15572 0.0072862 0.0012444 -0.00030683 -0.0018418 0.00089334 0.000346
-0.0016911 -0.0010535 0.00040152 0.0002266
0.0072483 0.0011608 0.098927 -0.028303 0.0010161 0.0023513 -0.00021005 -0.00068511
-0.00018214 -9.0521e-05 -0.00054318 0.00026067
-0.00043147 -0.0018314 0.0011125 0.0023499 0.16656 0.21773 0.0005295 -3.8159e-05
-0.0011669 -0.0003688 0.00028813 0.0011373
0.00081233 0.00026032 -0.00023011 -0.00072986 0.00045823 -9.3973e-05 0.21937 0.095737
0.0035027 0.0033621 -0.0011271 3.6128e-05
-0.0017806 -0.0010329 -0.00021039 -0.00011763 -0.0014224 -0.00023961 0.0035864 0.0032972
0.073968 0.15848 -0.0035906 0.0048161
0.00011612 3.6843e-05 -0.00062198 0.00032712 0.00036632 0.0012486 -0.0011201 0.00023627
-0.0036234 0.0048378 0.24926 0.031941
3380000000 0.20919 0.13899 0.0057114 -0.002213 -0.0010826 0.00077289 0.0011183 0.00028016
-0.0014372 0.00080818 0.00036116 -7.7923e-05
0.0057037 -0.0022142 0.10969 -0.035818 0.00044562 0.002545 -0.0012099 -0.00067596
3.4935e-05 7.1374e-05 -0.00086368 0.00038915
-0.00097693 0.00067978 0.00035128 0.0025904 0.20757 0.19519 0.0010032 -0.00053574
-0.0019065 0.00095828 0.00067096 0.0014925
0.0011752 0.00038537 -0.0011623 -0.0005632 0.00079976 -0.00058305 0.23381 0.063254
0.0054283 0.0029572 -0.00048546 0.00073304
-0.0013833 0.00072479 -0.000112 3.4463e-05 -0.0015832 0.0010444 0.0053918 0.0029628
0.11813 0.14961 -0.00064978 0.0059238
0.00029643 0.00028272 -0.00083674 0.00044914 0.00084616 0.0012422 -0.00045971 0.0004782
-0.00061416 0.0060312 0.27929 0.013827
3440000000 0.24038 0.11664 0.004606 -0.0038977 -0.0005293 -0.0018795 0.00085008 -0.00012482
-0.0014695 0.0015182 0.0006236 0.0003505
0.0045106 -0.0039479 0.10349 -0.04134 0.0030159 0.0019254 -0.0010476 0.0012605
0.00010678 0.00034674 0.00014413 0.00083485
-0.00063442 -0.0017105 0.0031101 0.0020203 0.24618 0.16684 -0.00049161 -0.00026936
0.00058114 0.0013205 0.001375 0.00062892
0.00088329 4.6175e-05 -0.0011082 0.0011213 -0.00036348 -5.9783e-05 0.23485 0.0307
0.0068081 -1.1865e-05 -0.00023317 -0.000126
-0.0012362 0.0015058 5.8842e-05 0.00028662 0.00046749 0.0012115 0.0066686 -9.5856e-05
0.14731 0.13854 0.0032753 0.0038411
0.00071375 0.00014488 0.00010907 0.00075576 0.0010392 0.0009069 -0.00029413 -0.00017968
0.0032546 0.0039102 0.29568 -0.015864
3500000000 0.27239 0.08474 0.0024878 -0.004838 -0.001615 0.0014519 0.0010496 -0.00086063
-0.00085155 0.0011548 0.00065569 -0.001083
0.0025245 -0.0047628 0.11575 -0.064932 0.0031151 0.00098472 -0.0004406 0.00068538
0.00040685 5.2761e-05 -1.9628e-05 0.00053425
-0.0014676 0.0015273 0.0031773 0.00085832 0.27488 0.13243 -4.9534e-05 -0.00012918
-0.00044411 0.00065957 0.0015513 -0.00022099
0.0011394 -0.00083979 -0.0004296 0.00066542 6.2595e-05 -0.00022508 0.23975 0.0035907
0.0069701 -0.0024984 0.00020148 -3.9417e-05
-0.00098015 0.0010834 0.00045074 -5.6985e-05 -0.00036403 0.0008531 0.0071264 -0.0024205
0.19261 0.11134 0.003372 0.0015086
0.00073253 -0.00076438 -0.00011252 0.00050195 0.0020245 -2.039e-05 0.00027968 4.0824e-05
0.003271 0.0014657 0.31472 -0.043143
3560000000 0.2908 0.050387 0.00034955 -0.0061779 -3.8494e-05 -0.00066969 0.00051445 -6.6705e-05
0.001581 0.0016754 -3.1879e-05 -0.0010096
0.00038075 -0.006271 0.1099 -0.070258 0.0057551 -0.0010765 0.00033548 0.000769
0.00061598 -0.00017731 5.2214e-05 0.00015867
-0.000138 -0.00076954 0.0056294 -0.0010153 0.30234 0.090425 -0.00027387 -0.00015526
0.00074487 0.0003556 0.0015488 -0.00072156
0.00061717 9.7835e-06 0.00023141 0.00074728 -0.00029927 -3.9638e-05 0.23006 -0.032974
0.0061504 -0.0055197 -0.00045681 -0.00024477
0.0015701 0.0018924 0.00066025 -0.00022792 0.00089924 0.00049773 0.0061132 -0.0055763
0.21448 0.09729 0.0029613 -0.0013662
-5.9203e-05 -0.0013007 8.4583e-05 0.00015991 0.0014141 -0.0010304 -0.00050288 -0.00063412
0.0031522 -0.0011202 0.32676 -0.083028
3620000000 0.30678 0.012348 -0.0014017 -0.0039028 -0.0017508 -0.00032231 0.0002864 -0.0018082
-0.00014867 0.00062358 -0.00071451 -0.00095918
-0.0013253 -0.0038086 0.11057 -0.099622 0.0033983 -0.0038661 0.00033369 0.00055432
-0.0002853 -0.00083986 0.00050133 0.00048448
-0.0017878 -0.00032808 0.0034789 -0.0039894 0.31596 0.046328 0.00017805 -0.00073102
-0.00039775 0.0002698 0.00097478 -0.0008188
0.00035638 -0.0018488 0.0003923 0.00049986 0.00025563 -0.00083209 0.21852 -0.063021
0.0017685 -0.0072986 -0.0014064 0.00085923
-0.00011431 0.00062721 -0.0003469 -0.00081894 -0.00045734 1.1545e-07 0.0017651 -0.0073275
0.23707 0.054757 0.0018822 -0.0021812
-0.00074806 -0.00084034 0.00057268 0.00049255 0.00068038 -0.00076496 -0.0016314 0.0010383
0.0017831 -0.0026126 0.3291 -0.11728
3680000000 0.31035 -0.032157 -0.0037088 -0.0037301 -0.0011522 0.0015458 -0.0010613 -0.00022237
0.0015697 0.00011657 -0.0013325 -0.00052346
-0.0038771 -0.0038359 0.10586 -0.1168 0.0013421 -0.0043326 0.00074459 0.00023867
-0.00022221 -0.00051549 0.00064538 0.00023166
-0.001209 0.0016212 0.0012018 -0.0044427 0.32694 -0.0041068 -0.00071673 -0.00052482
0.0010781 0.0006231 0.00068052 -0.0017621
-0.0012601 -0.00014051 0.00082503 0.0002237 -0.00073107 -0.00052302 0.20564 -0.096581
0.00054711 -0.0067087 -0.0010015 0.001234
0.0015728 -4.8243e-05 -0.00036832 -0.00050229 0.0010124 0.0008115 0.00050181 -0.0066618
0.25637 0.029549 0.0015139 -0.0021413
-0.0013296 -0.00034565 0.00072469 0.00026079 0.00056522 -0.0015478 -0.00052992 0.0014584
0.0014051 -0.0018449 0.32833 -0.16252
3740000000 0.31178 -0.067254 -0.0030808 3.9384e-05 -0.002227 0.0029192 -0.00014502 -0.00064976
-0.00033583 -1.854e-05 -0.00091943 0.00036397
-0.0030853 1.949e-05 0.097006 -0.1387 0.00090399 -0.0054296 0.00029035 -0.00029877
-0.00030999 -7.6144e-06 0.0008389 7.0995e-05
-0.0022617 0.002707 0.00076115 -0.0052779 0.32913 -0.044112 -0.00054316 -0.00010719
0.00036268 0.0001268 -0.00084028 -0.0015187
-8.2985e-05 -0.00070419 0.00027492 -0.00025859 -0.00073208 -5.8703e-05 0.18407 -0.12071
-0.0017716 -0.0062551 0.0011029 0.0024273
-0.00045659 2.2344e-05 -0.00030812 2.7068e-05 0.00044187 1.6326e-05 -0.0018874 -0.0062926
0.2625 -0.0092592 0.00029665 -0.0019972
-0.00088989 0.00049346 0.00069258 -2.4552e-05 -0.00063745 -0.0017539 0.00091198 0.0019187
0.00043876 -0.002052 0.31419 -0.20162
3800000000 0.30618 -0.1131 -0.0023857 0.00066099 0.0010995 0.0040376 -0.0012412 -0.0015213
0.0015259 0.00070831 -0.0012242 5.4012e-05
-0.0024471 0.00061264 0.085823 -0.15348 -0.0024995 -0.0049341 0.00021755 0.00010554
-0.0010208 -0.00042256 0.00084981 -0.0001128
0.0010635 0.0040968 -0.0024193 -0.0049992 0.32529 -0.085239 -0.00058861 0.00014465
0.0011156 -4.1295e-05 -0.001128 -0.00043202
-0.0013541 -0.0014773 0.00013396 8.0691e-07 -0.00071027 0.00012902 0.17446 -0.14634
-0.0032253 -0.0047195 0.0013929 0.0011622
0.0016175 0.00074462 -0.00098273 -0.00050097 0.0011049 -8.0428e-05 -0.0031909 -0.0047167
0.2749 -0.050923 0.0015439 -0.0012183
-0.0012418 0.0004251 0.00090281 0.00011307 -0.0010764 -0.00079126 0.0010467 0.0015981
0.0013955 -0.0012255 0.3069 -0.24278
3860000000 0.29506 -0.14447 -0.00096216 0.0013082 0.0027627 0.0019058 -0.0020841 0.00096319
0.00091087 -0.0014519 -0.00023049 0.0016228
-0.0010592 0.0013027 0.066645 -0.16303 -0.003582 -0.0046979 0.00050699 -0.00053316
-0.00083399 0.0014336 0.00074222 -0.0011598
0.0027906 0.0016358 -0.0035405 -0.0047149 0.30567 -0.12576 -0.00087368 0.00072127
0.00022724 -0.00048278 -0.00089813 -0.00019955
-0.0020308 0.0013345 0.00053561 -0.00060746 -0.00075669 0.00063379 0.146 -0.16116
-0.0027172 -0.0047644 0.0017192 0.0012963
0.00078189 -0.0014818 -0.00069179 0.0012821 9.9682e-06 -0.00042862 -0.0026237 -0.004731
0.27077 -0.081993 -0.00039604 -0.0025051
-0.00016961 0.0012916 0.00069274 -0.0011109 -0.00064052 2.5979e-05 0.002426 0.001158
-0.00045698 -0.0022979 0.28334 -0.2819
3920000000 0.27973 -0.18478 0.0019626 0.00035108 0.0035668 0.0023014 -0.00010405 0.0010102
0.00040352 0.00023946 0.00063528 0.00036878
0.0018907 0.00040794 0.038926 -0.17919 -0.0047966 -0.0029863 -0.00036995 -7.952e-05
0.00032377 -0.00010521 -0.0003856 -0.00055887
0.0036762 0.0023123 -0.0049101 -0.0028251 0.29868 -0.15887 0.000128 0.0013538
0.00154 -0.0012861 -0.00020547 8.6253e-05
5.6708e-05 0.00092817 -0.00043185 -4.5879e-05 7.1458e-05 0.0013429 0.12597 -0.17158
-0.0042185 -0.0043485 0.0026689 -0.00037135
7.8112e-05 -3.6595e-05 0.00022758 8.5837e-05 0.0018975 -0.0014408 -0.0042583 -0.0043006
0.26144 -0.13121 0.00096909 -0.0013623
0.00068383 0.00044551 -0.00037176 -0.00058034 -0.00049207 -0.00022404 0.0023705 -0.0010904
0.0010248 -0.0012387 0.26184 -0.308
3980000000 0.25247 -0.22042 0.0019353 -0.0029653 0.0051095 -0.00049379 0.00034991 0.0011842
0.00081831 -0.0020056 0.00019761 0.00012036
0.0020002 -0.00289 0.016572 -0.19203 -0.0054436 -0.00093623 0.00079673 0.0004923
0.00040816 0.00048785 -8.9276e-06 -0.0008591
0.0051397 -0.00056672 -0.0054021 -0.00088101 0.26944 -0.18917 0.0012155 0.00011949
-0.0013696 -0.00067366 -0.00032432 -0.00096306
3.3604e-05 0.00093956 0.00078062 0.00052153 0.0012862 1.1863e-05 0.09009 -0.19288
-0.0052241 -0.0041291 0.0011854 -0.0012627
0.0011234 -0.0015477 0.00046175 0.00043668 -0.0011728 -0.00089657 -0.005333 -0.0040116
0.24834 -0.16038 0.00092555 -0.0047201
0.0003827 0.00043923 7.9896e-05 -0.0011339 -0.00051281 -0.00049583 0.00089162 -0.00068881
0.00094718 -0.0049878 0.2273 -0.34541
4040000000 0.22484 -0.24543 -0.00050337 -0.0040702 0.0032568 -0.0029829 0.00026974 4.8738e-05
-0.0006413 -0.00078496 0.00044488 0.00038732
-0.00046157 -0.0040198 -0.0086113 -0.19901 -0.0045042 7.0863e-05 0.00010834 -0.0010179
-3.3967e-05 0.0001558 -0.0012248 -1.5419e-05
0.00341 -0.0029926 -0.0044917 0.00013066 0.24707 -0.22199 0.00039118 -0.00037175
-0.0010698 -0.00052427 -0.0014713 3.1639e-05
0.00024276 0.00020028 0.00019552 -0.00099959 0.00042225 -0.00062182 0.067636 -0.18796
-0.0070715 -0.0013614 0.00092491 -0.00026545
-0.0006253 -0.00075718 3.7194e-05 7.8776e-05 -0.0012117 -0.00044759 -0.0069264 -0.0013837
0.23479 -0.1942 -0.00187 -0.004108
0.00061835 6.8275e-05 -0.0014331 8.914e-05 -0.0011695 0.00030963 0.0015947 -0.00011707
-0.0017285 -0.0039517 0.18994 -0.36431
4100000000 0.19461 -0.26919 -0.0033743 -0.0028097 0.0011589 -0.0036229 -0.00035864 -0.00011016
0.00039105 -0.0018317 0.00082135 0.00032131
-0.0032804 -0.002866 -0.034409 -0.20209 -0.0046003 0.00084002 -0.00012414 -0.00022549
0.00070567 0.00030655 -0.00059399 9.4733e-05
0.0010858 -0.0037471 -0.0047019 0.00088143 0.22527 -0.24804 0.00027351 -0.00050441
-0.00054591 -0.00032125 -0.0015253 0.00025487
-0.0002264 7.8942e-05 -0.00020741 -0.00023122 0.00021252 -0.00035363 0.034329 -0.20068
-0.0064554 0.00092132 0.00152 -0.0013304
0.00048384 -0.0018517 0.00061564 0.00013018 -0.0002221 -0.0001317 -0.0065005 0.00083247
0.21632 -0.21815 -0.0024485 -0.004065
0.0006072 0.00028189 -0.00030456 0.00035706 -0.00131 1.533e-05 0.0010981 -0.0019563
-0.0023426 -0.0040311 0.15593 -0.38956
4160000000 0.16542 -0.28613 -0.0035396 -0.0018746 -0.00037418 -0.0032406 0.00072382 -0.00021125
-0.0039492 -0.00035009 0.00079625 -0.00087425
-0.0036044 -0.0018771 -0.059888 -0.19808 -0.0048604 0.0026568 -0.00050198 -0.00035907
0.00039114 -0.00045825 -0.00098416 0.00033983
-0.00031307 -0.0030616 -0.0047821 0.002783 0.19283 -0.26376 0.00059795 -0.00022562
-0.00094444 -0.0004106 -0.0012596 0.00096252
0.0007866 -0.00031593 -0.0004804 -0.00033967 0.00055222 -0.00027375 0.010496 -0.18855
-0.0055914 0.001987 0.0007792 -0.0023805
-0.0039511 -0.00075732 0.00020222 -0.000313 -0.0010427 -0.00027814 -0.0056638 0.0022008
0.18118 -0.25177 -0.004773 -0.0030087
0.00089067 -0.00089523 -0.0011373 0.00029866 -0.00154 0.00080283 0.00076521 -0.0018604
-0.0046553 -0.0030314 0.10804 -0.39866
4220000000 0.13697 -0.30164 -0.004408 2.1967e-05 -0.00012326 -0.0038254 -0.00018945 -1.3764e-05
-0.00069836 0.0013762 0.0005502 -0.001234
-0.0043965 -5.6939e-06 -0.096168 -0.18783 -0.002141 0.0033413 -0.00021563 -0.000137
0.00026316 1.9274e-05 -0.0007507 0.00096654
-0.00014795 -0.0037446 -0.0020388 0.0033144 0.16252 -0.28935 -5.8246e-05 -4.4722e-05
0.00041391 0.00025786 -0.00029359 0.0013137
-0.00018819 -0.00013766 -0.0002699 -0.00015689 5.4726e-05 0.00012489 -0.013337 -0.18708
-0.0045454 0.0027286 -0.00046008 -0.0018371
-0.00078575 0.0012834 0.00016455 9.2073e-05 0.00050097 0.00010636 -0.0043599 0.0027492
0.16557 -0.27462 -0.0045132 -0.0026707
0.00022734 -0.0012834 -0.00044518 0.00098594 -0.00037614 0.0014208 -9.1581e-05 -0.0018231
-0.0047201 -0.0026059 0.079102 -0.4126
4280000000 0.10612 -0.31075 -0.0029279 0.0015926 -0.0018089 -0.0041238 -0.00031459 0.00065151
-8.1976e-05 0.00083192 -0.00067733 -0.00062236
-0.0029074 0.00162 -0.1214 -0.19175 -0.0026443 0.0029265 -0.00074002 -0.00030367
0.00019668 5.9373e-05 0.00042726 0.0007015
-0.0019208 -0.0041174 -0.0027455 0.0029409 0.13279 -0.29636 0.00086516 -8.0155e-05
-0.00090245 0.00088063 5.057e-05 0.00068373
-0.00039141 0.0004569 -0.00081183 -0.00034154 0.00092809 -0.00026816 -0.051219 -0.17157
-0.0045417 0.0024358 -0.00039052 -0.0019414
-0.00024175 0.0012258 0.00028162 4.498e-05 -0.0010052 0.00084699 -0.0045366 0.0023819
0.11689 -0.29437 -0.0067135 -0.00065736
-0.00066813 -0.00033515 0.00024698 0.00060469 -5.2596e-05 0.00098095 -0.00046429 -0.0023358
-0.006621 -0.00061183 0.028743 -0.41617
4340000000 0.078673 -0.31942 -0.0019324 0.0019803 -0.0024318 -0.0015168 0.00025367 0.00042769
-2.0168e-05 0.00064215 -0.00027225 -0.00090265
-0.0018683 0.0019407 -0.14158 -0.16582 -0.0021629 0.0039241 -0.00020015 0.00051809
-0.00014503 -0.00030785 0.00060999 0.00044297
-0.0023388 -0.0015063 -0.0021189 0.0038036 0.09733 -0.31306 -0.00055594 -0.00098808
0.00010568 0.00058112 0.00068037 0.001627
9.8653e-05 0.00060842 -9.6072e-05 0.00052543 -0.00054559 -0.00096335 -0.06897 -0.16894
-0.0043769 0.003557 -0.0011324 -0.0024676
0.00032031 0.00080029 -0.00015367 -0.00035395 0.00017019 0.00037742 -0.0045956 0.0035143
0.088869 -0.31736 -0.0048098 0.0022189
-0.00025733 -0.00092966 0.00053537 0.00037152 0.00064802 0.0018877 -0.0012134 -0.0024575
-0.0047124 0.0021002 -0.0041931 -0.41115
4400000000 0.04738 -0.32467 -0.00087163 0.0015743 -0.0025729 -0.0017437 0.0010091 0.0012802
-3.0307e-05 0.00094601 -7.5549e-05 -0.00070775
-0.00091908 0.0016393 -0.17061 -0.1557 -0.0013705 0.0042384 -0.00055876 0.00043414
0.00018311 -0.00044217 0.00049461 0.00037972
-0.0024956 -0.00171 -0.0013143 0.0043433 0.067958 -0.31914 -6.8588e-05 -8.4254e-06
0.00013204 0.00021845 0.0010052 0.0015572
0.00093671 0.0013561 -0.00053041 0.00052343 2.9464e-05 -0.00011727 -0.093354 -0.15616
-0.0034658 0.0051571 -0.0021965 -0.0013711
2.0475e-05 0.00076226 1.2803e-06 -0.00041228 0.00022012 0.00039465 -0.0034242 0.0052397
0.055651 -0.32753 -0.0043612 0.0012967
5.5994e-05 -0.00073753 0.00067201 0.00048176 0.00099336 0.001388 -0.0020419 -0.0012514
-0.0043895 0.0011526 -0.05096 -0.41529
4460000000 0.012012 -0.32414 -0.00060104 0.00037536 -0.0042714 -0.00096112 0.0013823 -0.00075295
-0.00048659 0.0013245 -0.0010548 -0.00034093
-0.0006463 0.00041851 -0.19213 -0.12602 -0.00047552 0.0047519 -0.00030669 0.00075476
-0.00042683 -0.00047687 0.00047176 -0.00045762
-0.0042365 -0.00062048 -0.00048165 0.0045694 0.042506 -0.32645 -0.00047668 -0.00048596
0.00031601 0.00046557 0.0019405 0.00082103
0.001459 -0.00076625 -0.00030173 0.0007435 -0.00052369 -0.00046955 -0.10707 -0.13484
-0.0018026 0.006395 -0.0020982 -0.00098065
-0.00059869 0.0012631 -0.0005166 -0.00052417 0.00025135 0.00057024 -0.0016925 0.006352
0.01935 -0.32176 -0.0043128 0.0030607
-0.0012494 -0.00030533 0.00049639 -0.00061072 0.0021206 0.00084734 -0.0021965 -0.0011087
-0.0042399 0.0031028 -0.090599 -0.39593
4520000000 -0.012041 -0.32487 -0.00054002 -0.00039804 -0.0036184 0.0005318 0.00072003 -6.0691e-05
0.0019721 0.00011714 -0.00074297 0.00062088
-0.00043205 -0.00037687 -0.21673 -0.10896 0.00072441 0.0045302 0.00065549 0.00087498
-0.00038246 -0.00013947 1.284e-05 -0.00012436
-0.0036464 0.00045436 0.00079406 0.0047567 0.011493 -0.32397 -0.00097899 0.00051953
0.00052656 -0.00068826 0.0017524 -0.00073065
0.00065633 -0.00010681 0.00064639 0.00083058 -0.0011348 0.00057627 -0.12469 -0.12524
-0.00029702 0.0059923 -0.0029807 -0.00038597
0.0019711 0.00017669 -0.00013116 2.3407e-05 0.00076142 -0.00076882 -0.00040509 0.0058858
-0.029984 -0.33155 -0.002579 0.0035842
-0.00057743 0.0010075 0.00014242 -0.00018174 0.0017415 -0.00090321 -0.0029958 -0.00022421
-0.0022353 0.003517 -0.11865 -0.39481
4580000000 -0.049876 -0.31747 -0.0012295 -0.00052541 -0.0028917 0.0027399 0.00066892 -0.00023343
0.00028196 -9.157e-05 -0.00078174 0.00079023
-0.0013638 -0.00055227 -0.23508 -0.082112 0.0010515 0.0041104 0.00062391 -0.00014214
-8.8873e-05 0.00029152 0.00019787 -1.957e-05
-0.0029488 0.0028028 0.0012406 0.0040931 -0.020842 -0.32125 -0.00017681 0.00039894
-2.5305e-05 6.2325e-05 0.0017311 -0.0011648
0.00071526 -0.00025907 0.00057316 -0.00013298 -9.1583e-05 0.00055297 -0.13484 -0.10075
0.0018842 0.0051298 -0.0025324 0.0011035
0.00037099 -3.2387e-05 -4.0956e-05 0.00032088 1.1194e-05 -0.00010036 0.0018884 0.0051641
-0.05522 -0.33508 -0.0021804 0.0038528
-0.00062562 0.00080829 0.00025878 -4.8731e-05 0.0016719 -0.0015449 -0.0024856 0.0010592
-0.0025073 0.0038146 -0.16475 -0.36522
4640000000 -0.07541 -0.31126 -0.0024281 -0.0014411 -0.0030066 0.0025542 0.00060609 -0.001389
0.0015131 -0.00047025 0.0002683 0.00085041
-0.0023333 -0.0014551 -0.24529 -0.054528 0.0015837 0.0037192 0.00071176 0.00026834
-0.00031391 0.00045969 -6.0765e-05 -0.00068817
-0.002972 0.0025614 0.0017698 0.0038265 -0.045192 -0.31475 0.00025216 0.00084684
0.0009771 0.00047547 0.00016576 -0.0022155
0.00052494 -0.0014028 0.00077134 0.00021512 0.00023631 0.00074707 -0.14042 -0.086322
0.0033191 0.0038238 -0.0023671 0.0014899
0.0015097 -0.00039929 -0.00026757 0.00032626 0.0012392 0.00032953 0.0033977 0.003876
-0.08708 -0.31816 -0.0021869 0.0038756
0.00019644 0.00098929 -5.0903e-05 -0.00081712 0.00026689 -0.0019502 -0.0025168 0.0014001
-0.0023511 0.003878 -0.18314 -0.35472
4700000000 -0.10354 -0.30619 -0.0039309 -2.4011e-05 -0.0014845 0.0046757 -0.00097276 -0.0009953
0.0010051 -0.00041838 0.00093131 0.00079526
-0.0039488 7.3826e-05 -0.25704 -0.035881 0.002853 0.0039724 0.00051725 -0.00046132
0.00040972 0.00044661 -0.00014456 -8.8787e-05
-0.0013642 0.0046913 0.0027862 0.003938 -0.075342 -0.30885 -7.8536e-05 0.0004522
0.00071115 -0.00048901 -0.00014429 -0.0016579
-0.0010038 -0.00098867 0.00044765 -0.00048962 -0.00021157 0.00053046 -0.15735 -0.065184
0.0031869 0.0019375 -0.0016326 0.0023611
0.00078115 -0.00056999 0.00024392 0.00046773 0.00056016 -0.00021048 0.0031552 0.0019284
-0.12655 -0.30914 -0.0014579 0.0044962
0.00092494 0.00082445 -0.00012945 3.2972e-05 4.9786e-06 -0.0017428 -0.0015898 0.0025041
-0.0011499 0.0043445 -0.22651 -0.32532
4760000000 -0.13317 -0.291 -0.0047836 0.0011878 0.00049407 0.0045002 -0.00077595 -0.00055759
0.00024127 -0.0010554 0.00095952 -0.00034356
-0.0047342 0.0010982 -0.25247 0.0067727 0.0032548 0.0032804 -5.1159e-05 -0.00061741
0.00020548 8.3282e-05 -6.1361e-05 -0.00017781
0.00051321 0.00447 0.0033161 0.0033594 -0.10572 -0.29478 0.00083839 0.00041205
0.00079389 -0.00011307 -0.0013025 -0.00069713
-0.00071009 -0.00065797 -2.9139e-05 -0.0005927 0.00089263 0.00046594 -0.15126 -0.048618
0.0025475 0.0012425 -0.00068321 0.0027086
0.00020422 -0.001042 0.0003336 0.00019016 0.00090039 1.5932e-05 0.0026001 0.001188
-0.15864 -0.29062 -0.00032955 0.0041138
0.00095688 -0.00040587 7.0195e-05 -0.00023281 -0.0013786 -0.00086127 -0.00059334 0.0025954
-0.00072388 0.0038781 -0.2382 -0.30377
4820000000 -0.16037 -0.27708 -0.0051064 0.0025532 0.0017299 0.0031346 -0.00096417 -0.00053368
0.00050288 -0.00091722 0.00022959 -0.00036724
-0.0051824 0.0025754 -0.26403 0.029187 0.0044675 0.0031832 -8.5225e-05 -0.00031217
0.00032364 -0.00022788 -0.00019095 -0.00033737
0.0017613 0.003156 0.0046814 0.0030868 -0.13353 -0.29079 0.00052328 -0.00047312
0.00020665 -0.0007282 -0.00092097 -0.000475
-0.00096733 -0.00038525 -0.00012454 -0.00034391 0.00051531 -0.00054687 -0.16652 -0.031119
0.0017586 0.00021989 3.0666e-05 0.0028373
0.00033587 -0.0008458 0.00030861 -0.00011563 0.00023533 -0.00092971 0.0017564 0.00019187
-0.19629 -0.27212 -0.00018381 0.0037417
0.00034305 -0.00039577 -0.00021773 -0.00031429 -0.0011444 -0.00026097 5.4289e-05 0.002887
-5.7078e-05 0.0039255 -0.27525 -0.27305
4880000000 -0.19168 -0.25708 -0.0044155 0.0046381 0.0024189 0.0031452 -0.0013822 0.00018823
-0.0010128 -0.0011161 0.00027432 -0.00015017
-0.0043551 0.0045934 -0.25526 0.07082 0.0048039 0.0013161 -0.0003343 -0.00024508
-0.00028687 0.00029613 -0.00017962 0.00011346
0.002534 0.0030318 0.004741 0.0013034 -0.15244 -0.27692 0.0003399 -0.00035429
-4.5818e-05 -0.0011651 -0.00027861 -0.00011886
-0.0013496 0.00021726 -0.00034037 -0.00018539 0.00047171 -0.00028594 -0.15948 -0.012416
0.00068749 -1.1315e-05 0.00112 0.0024177
-0.00091724 -0.0011527 -0.00027398 0.00021068 -0.00039695 -0.0013185 0.00067523 2.4277e-05
-0.22477 -0.25518 0.00082683 0.0039605
0.00041821 -0.00019036 -0.00021655 0.0001768 -0.00058298 -0.00011252 0.00093043 0.0025519
0.0009359 0.0039321 -0.28664 -0.24342
4940000000 -0.21227 -0.23907 -0.002885 0.006708 0.0031004 0.00094109 -0.00020084 0.00066895
-0.0010874 -0.00048619 -0.00010652 -0.00053647
-0.0029256 0.00671 -0.26652 0.096288 0.0056189 0.0010378 -9.8244e-05 -5.2765e-05
0.00037785 -0.00022914 -0.00015839 0.0001914
0.0032151 0.00086445 0.005566 0.00086349 -0.17251 -0.25367 0.0001281 -0.00034419
-0.00090583 -0.00026607 -0.00058845 6.4725e-05
-0.00024557 0.00067865 -9.0732e-05 -0.00012835 0.00011272 -0.00038039 -0.16685 -0.0030552
-1.8061e-05 0.00057102 0.0017159 0.0020522
-0.001038 -0.00044459 0.00036383 -0.00029013 -0.00084484 2.904e-05 5.1249e-06 0.00054191
-0.24691 -0.22631 0.00077583 0.0032456
3.6382e-05 -0.00070467 -0.00021901 0.00012505 -0.00049084 0.00013026 0.0018702 0.0020252
0.00079506 0.0029851 -0.31026 -0.2175
5000000000 -0.23292 -0.21454 -4.4952e-05 0.0073503 0.0030937 0.0016109 -0.00030077 0.00065925
-0.0005508 0.00064973 -0.0002074 -0.00091941
-8.0905e-05 0.0073231 -0.25297 0.11399 0.005641 -0.00068022 -0.00026514 -5.8736e-05
-0.00015194 -0.00045036 -0.00013393 -6.1068e-05
0.0030178 0.0015535 0.0057144 -0.00060521 -0.20208 -0.23901 -0.0005453 -0.00072995
-0.00040603 -0.00019031 -0.00038915 -0.00014688
-0.00018088 0.00060945 -0.00024183 -4.33e-05 -0.00069897 -0.00074922 -0.16115 0.021275
-0.00024085 0.0017179 0.0023435 0.0011588
-0.00055854 0.00052211 -0.00012245 -0.00053406 -0.0003426 -0.0002159 -0.00026562 0.0015963
-0.27379 -0.20424 0.00053205 0.003457
-0.00038945 -0.00091639 -0.00011141 2.0779e-05 -0.0005832 -0.00038299 0.0022895 0.0011043
0.00035655 0.0038293 -0.32255 -0.18327
5060000000 -0.25359 -0.18681 0.0019791 0.0070069 0.0031241 -0.0003458 0.00014166 0.00053756
-0.00024677 -6.1531e-05 -0.0004618 -0.00015075
0.0019717 0.0070108 -0.23506 0.15079 0.0051784 -0.0019733 2.1461e-06 0.00018626
-0.00035668 -9.2423e-05 -0.00034975 0.00018445
0.0032471 -0.00040386 0.0050837 -0.0019786 -0.21559 -0.21724 -0.00043311 0.00037935
-0.00095508 -0.00011835 -0.0013606 6.2503e-05
0.00015539 0.00060306 -4.7219e-05 0.00023894 -0.00037867 0.00044804 -0.16264 0.028652
8.9432e-05 0.0028345 0.0018117 0.00043156
-0.00028931 3.5808e-05 -0.00026365 3.4377e-05 -0.0011508 -1.0405e-05 7.1491e-05 0.0029064
-0.28496 -0.17226 0.0014179 0.0036434
-0.0003322 -5.7237e-05 -0.00026699 0.00017914 -0.0014429 0.00016087 0.0018152 0.00048318
0.0017931 0.0035366 -0.33448 -0.15379
5120000000 -0.26953 -0.16144 0.0034633 0.0058949 0.0028359 -0.00055695 0.0003728 0.0006111
-0.00023533 0.00076951 -0.00043782 3.9828e-05
0.0033979 0.0059024 -0.22926 0.17703 0.0047404 -0.0026218 3.0454e-05 0.00020391
-3.5425e-05 2.1216e-05 1.8429e-05 0.00028009
0.0028301 -0.00047527 0.0047348 -0.0025592 -0.22978 -0.20232 1.1109e-05 0.00016238
-0.00022776 0.0010408 -0.00091281 0.0010577
0.00036382 0.00060073 5.835e-05 0.0001905 -3.1096e-05 0.0001879 -0.15884 0.054648
0.001683 0.003236 0.0024173 0.00034647
-0.00029982 0.00077331 -3.0868e-05 -2.3344e-05 -0.00028069 0.00117 0.0017506 0.0032129
-0.29791 -0.13888 0.0019668 0.0032276
-0.00054182 0.00020623 -3.0428e-06 0.00033723 -0.00082899 0.0011868 0.0023275 0.00044146
0.0017393 0.0032186 -0.34692 -0.11997
5180000000 -0.28506 -0.13072 0.0052031 0.0048331 0.0033164 -0.0011505 0.00032083 0.00055724
-8.7837e-05 0.00027351 -0.00049031 0.00031089
0.0052303 0.0048103 -0.20664 0.19992 0.004034 -0.0039766 -0.0003145 -0.00028107
-0.00015644 -0.00017089 -7.3652e-05 0.00013178
0.003424 -0.001276 0.0041155 -0.0039432 -0.2411 -0.16543 -0.00025951 0.00065342
-5.8092e-05 -7.645e-06 -0.00052078 0.00084091
0.0002668 0.00058087 -0.00038393 -0.00027821 -0.00018923 0.00064994 -0.15789 0.064435
0.0031212 0.0034787 0.0021372 -0.00042119
7.5632e-06 0.00038927 -5.0602e-05 -0.00016669 3.9721e-05 -5.5949e-05 0.0031891 0.0034832
-0.30834 -0.096756 0.0028579 0.0033805
-0.00046282 0.00025319 -0.00016485 0.00015104 -0.00031208 0.00075691 0.002259 -0.00055928
0.0028694 0.0032691 -0.34919 -0.087457
5240000000 -0.29326 -0.10388 0.005205 0.0034 0.0026032 -0.0028955 0.00067199 6.8303e-05
-0.00043448 5.6589e-05 -5.3716e-05 0.00080764
0.0051917 0.0034341 -0.19475 0.23716 0.0031845 -0.0046676 -2.1944e-05 0.00015494
-8.4309e-05 1.9676e-05 0.00030061 0.0004397
0.0026305 -0.0028027 0.0031011 -0.0047466 -0.25759 -0.14035 0.00032913 0.00019045
-0.00015281 0.00063949 0.00016462 0.00089393
0.00066067 7.0773e-05 -1.5174e-05 0.00010082 0.00028253 0.00026012 -0.15835 0.084891
0.0038372 0.0021283 0.0017659 -0.0013345
-0.00027031 7.1638e-05 -0.00013598 6.0501e-05 -0.00032843 0.00053917 0.0038319 0.001988
-0.32148 -0.056326 0.0033276 0.0025747
-2.8536e-05 0.0007167 0.00023699 0.00048974 -0.00026584 0.0010873 0.001753 -0.001332
0.0034799 0.0028166 -0.35503 -0.054765
5300000000 -0.29818 -0.073655 0.0061292 0.001912 0.0016541 -0.0031874 0.0001283 -0.00035433
0.00041342 0.00075055 0.00020151 0.00021583
0.0060558 0.0018524 -0.1866 0.24165 0.0020991 -0.0054475 -0.00013231 0.00028841
-6.0019e-05 0.00036003 0.00024502 0.00017936
0.0015697 -0.0033455 0.0020067 -0.0055171 -0.27299 -0.11482 0.00022927 -0.00012299
0.00030911 0.00041216 0.00059277 0.00065918
0.00019681 -0.00035066 -0.00010288 0.00027745 0.00031315 -0.00020268 -0.15056 0.094231
0.0052734 0.001092 0.0014749 -0.0015776
0.00031177 0.00069253 -9.1212e-05 0.00039835 0.00013424 0.00060579 0.0052933 0.0011137
-0.33194 -0.029789 0.003685 0.0027025
0.00020473 0.00012949 0.00016596 0.0002018 0.0006612 0.00097246 0.0014893 -0.0016106
0.0036454 0.0024769 -0.35076 -0.018739
5360000000 -0.29808 -0.036329 0.0061596 0.00058129 0.00014839 -0.0038324 0.00040773 1.669e-06
0.00029517 0.00046711 0.00061584 -5.2712e-05
0.0061733 0.00058783 -0.14915 0.26319 0.00071398 -0.005389 8.3849e-05 0.00023922
-5.2253e-05 -4.7126e-05 0.00047606 -0.00019469
0.00010297 -0.0037953 0.00072294 -0.0053375 -0.27171 -0.088128 0.00042182 0.00033389
0.0001521 0.00035753 0.00060532 0.00065684
0.00047803 -2.7892e-05 0.00010894 0.00027124 0.00041492 0.000317 -0.14874 0.11202
0.005505 -0.00072465 0.00068275 -0.0019883
0.00024466 0.00042242 -4.2535e-05 9.3665e-06 0.00032391 0.00030484 0.0055401 -0.00079348
-0.32531 0.0085143 0.0047836 0.0019359
0.00064575 -1.5092e-05 0.00056903 -0.00015859 0.00076536 0.00046945 0.00071206 -0.0019785
0.0046574 0.0021988 -0.34855 0.0090852
5420000000 -0.30037 -0.013377 0.0060842 -0.00126 -0.00043959 -0.0033766 -4.9485e-05 -0.00020282
0.00069391 0.00040647 0.00023909 -0.00016702
0.0060658 -0.0012452 -0.13019 0.2898 0.00030829 -0.0054382 0.00011346 0.00015442
-1.7766e-05 6.9241e-05 0.00027337 -0.00018295
-0.00060365 -0.0033746 0.00014237 -0.0053915 -0.28722 -0.055006 -0.00022658 -0.00053674
0.0008402 -1.3914e-05 0.0010655 -8.2013e-05
-6.6008e-05 -0.00013928 0.0001108 0.00013712 -0.00023326 -0.00053001 -0.13743 0.12679
0.0047438 -0.002155 0.00015123 -0.0017196
0.00076986 0.000448 0.00010985 0.00013689 0.0010482 -9.6432e-06 0.0047096 -0.0022505
-0.32998 0.037611 0.0051403 0.00055743
0.00024911 -0.00030451 0.00021456 -8.617e-05 0.00092272 -6.0801e-05 0.00011985 -0.0017083
0.0053163 0.00049288 -0.34047 0.05121
5480000000 -0.29255 0.02292 0.0049953 -0.0019839 -0.001876 -0.0029374 0.00037527 -2.0635e-05
0.00095702 -0.00027738 -0.00010855 -9.3531e-05
0.0049178 -0.0019499 -0.11555 0.29757 -0.001645 -0.0059684 -6.748e-06 0.0002036
3.7465e-05 -5.9901e-05 0.00023906 -0.00023497
-0.0019469 -0.0029303 -0.001643 -0.0058691 -0.29169 -0.032574 -0.00024253 0.00015413
0.00067926 -0.00042551 0.00085061 0.00019495
0.00037208 -7.6437e-05 1.5188e-05 0.00023575 -0.00018645 0.00016319 -0.13077 0.13788
0.0037973 -0.0033375 -0.00014195 -0.001822
0.00089436 -0.0002675 4.7825e-05 7.3757e-06 0.000554 -0.00051288 0.0037731 -0.0033793
-0.31859 0.064795 0.0047929 -6.2021e-05
-3.0497e-05 -9.9502e-05 0.00035826 -0.00027582 0.00085581 0.00026291 -0.0002059 -0.0018757
0.0047835 -0.00013158 -0.33239 0.072389
5540000000 -0.28841 0.048227 0.0041824 -0.0026803 -0.0027687 -0.0020365 0.0003599 -0.00037156
8.4348e-05 -0.00021452 -0.00030451 5.7212e-05
0.0042221 -0.0026861 -0.074566 0.3146 -0.0027276 -0.0050748 0.0004451 0.00011752
6.5897e-05 -0.00020465 -0.00010155 -0.00052775
-0.0027149 -0.0020112 -0.0028871 -0.0050368 -0.29048 -0.011862 0.00012824 -0.00020265
0.00031401 -0.00032903 0.00047131 -0.00059561
0.00030519 -0.00037851 0.00045521 0.00011277 0.00021919 -0.00013601 -0.11925 0.159
0.0025251 -0.0038645 -0.0010505 -0.0019301
0.00011182 -0.00026276 3.9629e-05 -0.00018424 0.00050842 -0.00015114 0.0024678 -0.0038228
-0.30331 0.099266 0.0047613 -0.0013844
-0.00025341 8.7939e-05 -9.1484e-05 -0.00045923 0.00061221 -0.00053101 -0.0010606 -0.0019479
0.0046589 -0.0012263 -0.32411 0.11373
5600000000 -0.27717 0.075967 0.0033094 -0.003718 -0.0024975 -0.0014612 0.00034308 -0.00037256
0.00030504 -0.00028377 8.9758e-05 0.0004911
0.0032538 -0.00367 -0.07194 0.32867 -0.003736 -0.0045343 5.7203e-05 -0.00023412
-4.6583e-05 -1.0727e-05 -0.00013349 -0.00025015
-0.002539 -0.0013719 -0.0037341 -0.0045917 -0.28984 0.020458 -6.2242e-05 1.4778e-05
0.00022641 -0.00060169 0.00042274 -0.00051825
0.00035991 -0.00035989 8.547e-05 -0.00023936 -6.2426e-05 1.5534e-05 -0.11147 0.15842
0.0018109 -0.0036606 -0.0010922 -0.00096808
0.0003522 -0.00029699 -6.8179e-05 -2.1495e-05 0.00024508 -0.00076436 0.001789 -0.0037389
-0.29471 0.12823 0.0042721 -0.001467
0.00020772 0.00044515 -0.00012646 -0.00028349 0.00042574 -0.00060053 -0.0011347 -0.00095281
0.0045094 -0.0013508 -0.30213 0.12886
5660000000 -0.26567 0.098322 0.0030245 -0.0036492 -0.0033503 -0.00045635 -0.00036311 -0.00070223
-0.00011648 -0.0005522 0.00037145 -3.685e-05
0.0030378 -0.0036811 -0.030283 0.32003 -0.0045937 -0.0031676 2.5034e-05 -0.0001386
0.00013467 1.0459e-05 -0.00011721 -3.8988e-05
-0.0034683 -0.0003477 -0.0047276 -0.0029568 -0.29034 0.043841 -9.9385e-05 9.4289e-05
-0.00053538 -0.00043312 0.00014857 -0.0010313
-0.00034931 -0.00073649 -2.2996e-06 -0.00011775 -0.00014797 0.00016945 -0.096047 0.17846
0.00079112 -0.0040905 -0.0013291 -0.00095323
-0.00024909 -0.00057405 0.00011896 2.7294e-05 -0.0006258 -0.00026143 0.00073856 -0.0040356
-0.27906 0.1556 0.0045535 -0.0026331
0.00031662 -0.00022365 -0.00014642 -5.6776e-05 4.9121e-05 -0.00093798 -0.0012636 -0.00091024
0.0044207 -0.0028289 -0.29296 0.16471
5720000000 -0.25016 0.1196 0.0027323 -0.0043118 -0.0027537 0.00083836 -0.0005243 -0.00023151
-0.00039231 -6.7301e-05 1.2885e-05 -0.00049748
0.002752 -0.0042378 -0.0020492 0.34499 -0.0055593 -0.0025899 8.3289e-05 -5.4778e-05
-0.0002614 8.5807e-07 -0.00025378 0.00011566
-0.0026859 0.00090018 -0.0054984 -0.0026691 -0.28682 0.074815 0.00021632 0.00012694
0.00024521 0.00047319 -8.8182e-05 -0.00019196
-0.00053728 -0.00024981 4.9312e-05 -6.9827e-05 0.00021682 8.0809e-05 -0.080135 0.18005
-9.4538e-05 -0.0036085 -0.0015201 -0.00042809
-0.00040028 -0.00010553 -0.00025973 -1.2292e-05 0.00033019 0.00039426 -0.00015561 -0.0036478
-0.26765 0.18157 0.0037898 -0.004084
-7.2649e-05 -0.00032329 -0.00023329 0.00010599 -5.6281e-05 -0.00032332 -0.0015104 -0.00037571
0.0035109 -0.003765 -0.26246 0.18136
5780000000 -0.23402 0.13699 0.0013569 -0.004922 -0.0024026 0.0012952 -0.00068419 0.00012098
-0.00037843 -0.00032677 -0.00029442 -0.00020326
0.0012992 -0.0049437 0.011185 0.33982 -0.0059535 -0.00046887 1.3136e-06 -0.0002168
6.2968e-05 4.4319e-05 -0.00014318 -0.00010246
-0.0025163 0.0012709 -0.0060907 -0.00031225 -0.28287 0.09229 -6.6941e-06 -0.00011087
0.00016089 -0.00026004 -0.00034641 -0.00058315
-0.00066464 0.00015846 8.1233e-06 -0.00019019 -9.4856e-05 -8.0621e-05 -0.070991 0.19626
-0.00017901 -0.0032943 -0.0012836 -1.1587e-06
-0.00031157 -0.00022465 0.00011477 0.00010607 8.8111e-05 -0.00028662 -0.00023233 -0.0032865
-0.25695 0.20262 0.0025663 -0.003773
-0.00016621 -0.00022825 -9.6558e-05 -5.333e-05 -0.00025353 -0.00047965 -0.0014005 -1.2896e-05
0.0029153 -0.0038509 -0.25355 0.20424
5840000000 -0.22005 0.15809 -4.6988e-06 -0.0054732 -0.0019461 0.0011708 -0.000153 0.00029181
-0.00038418 0.00028862 -0.00040601 -0.00042736
9.0834e-05 -0.005454 0.047212 0.34268 -0.0058443 0.00052354 -0.00021587 -3.8622e-05
0.00030534 -9.8886e-06 -0.00014941 0.00019899
-0.0018994 0.0012859 -0.0058286 0.00059681 -0.2757 0.11589 -0.00028745 -4.374e-05
-0.00025595 -0.00055736 -0.00061871 -0.0005712
-0.00013875 0.00027425 -0.00023001 -1.9769e-05 -0.00022488 8.7879e-05 -0.048195 0.19896
-0.00096616 -0.0036976 -0.0013122 0.00016435
-0.00032943 0.00018126 0.00021732 -7.638e-05 -0.00026475 -0.00059034 -0.0010368 -0.0036655
-0.23957 0.21171 0.0024853 -0.0040042
-0.00049827 -0.00043851 -0.00017053 0.00016901 -0.00064934 -0.0002725 -0.0012417 0.00024191
0.0023958 -0.004282 -0.21698 0.22809
5900000000 -0.2061 0.1701 -0.0019556 -0.005413 -0.002159 0.0025261 -0.00012604 2.0688e-05
0.00025104 -0.00014832 4.39e-05 0.00023
-0.001999 -0.0054215 0.067276 0.34204 -0.0052448 0.0021456 -1.7719e-05 -3.4434e-05
-0.00013057 -0.0002855 -1.1285e-05 -6.3748e-05
-0.002111 0.0025401 -0.0051223 0.0022198 -0.25985 0.13116 -0.00010205 -9.8669e-05
-0.00039467 -0.00057091 -0.00064831 -3.8225e-05
-0.00012666 4.4412e-05 -1.0336e-06 -4.8634e-05 -5.0512e-05 -0.00010673 -0.041034 0.20935
-0.0012492 -0.0034742 -0.0011506 0.00037647
0.00020896 -0.00016416 -5.1609e-05 -0.0001831 -0.00037195 -0.00035151 -0.0012532 -0.0034667
-0.21359 0.22559 0.001535 -0.0054016
-3.4067e-05 0.00026072 -4.6676e-05 -8.28e-05 -0.00062443 -0.00018011 -0.0011452 0.00037446
0.0014084 -0.0051913 -0.20306 0.23738
5960000000 -0.18522 0.18316 -0.0030984 -0.0039958 -0.0006895 0.0027501 -0.00018347 0.00014839
-0.00022964 0.00014478 -0.00023013 0.00017447
-0.0030669 -0.0040194 0.093933 0.3408 -0.0041406 0.0023683 -0.00020618 2.7709e-05
3.1275e-05 0.00012313 5.2911e-05 0.00031373
-0.00062477 0.0027308 -0.0041204 0.0023399 -0.24422 0.15726 -0.00011125 -0.00014823
-0.0003648 0.00021158 -0.0003994 5.1274e-05
-0.00021809 0.00016716 -0.00022188 3.8784e-05 -0.00011164 -0.00014172 -0.022262 0.21775
-0.0022396 -0.0031417 -0.0011128 0.00093649
-0.00024168 0.00013342 -2.059e-05 0.00015023 -0.00051264 1.9458e-05 -0.0022652 -0.0031394
-0.19296 0.24092 -0.00036309 -0.0050766
-0.00021667 6.9881e-05 3.0283e-05 0.00022115 -0.00037661 -4.8892e-05 -0.0011377 0.00093154
-0.000231 -0.0049769 -0.17351 0.26486
6020000000 -0.16722 0.19822 -0.0038462 -0.0028771 -2.0693e-05 0.0029627 -6.5875e-05 0.00056479
-0.00018839 0.00046993 4.5145e-05 0.00034434
-0.0038486 -0.002882 0.12211 0.33192 -0.0045271 0.0032002 -8.3083e-05 0.00013278
-0.00016762 0.00014774 -0.00014646 0.00012697
-8.2394e-05 0.0030066 -0.0045322 0.0034459 -0.22436 0.16907 -0.00026565 0.00024783
-0.00077354 -9.2301e-06 -0.00046651 0.00048624
-7.6313e-07 0.0005614 -5.2539e-05 0.00012001 -0.00030883 0.00023349 -0.015956 0.21322
-0.003024 -0.0031278 -0.00062157 0.00066467
-0.00014208 0.00048988 -0.00010477 0.00011248 -0.00072253 0.00022639 -0.0030738 -0.0031009
-0.16381 0.25359 -0.00030361 -0.0046006
-7.8664e-05 0.00028785 -0.00011773 0.00017824 -0.00044044 0.0005443 -0.00060653 0.00064593
-0.00025028 -0.0048295 -0.14664 0.26315
6080000000 -0.14687 0.20678 -0.0040983 -0.00083653 0.0012052 0.0027856 5.8775e-05 6.6632e-05
0.00016274 0.00011359 0.00031306 -6.8692e-05
-0.0040285 -0.00083469 0.14344 0.33239 -0.0031233 0.0046308 -3.5769e-05 -1.3645e-06
-8.0677e-05 9.944e-05 0.00014766 0.00028195
0.0013172 0.0027741 -0.0029495 0.0046346 -0.20627 0.1959 0.00028102 0.00014712
-0.00021701 0.00072391 -0.0001735 0.0003902
0.0001272 5.1245e-05 -7.3427e-05 1.8176e-05 0.00031931 0.00017391 0.00096687 0.22127
-0.00419 -0.0020449 -0.00089113 0.00096582
0.00014967 0.00016387 -0.0001194 0.00011026 -0.00028642 0.00054237 -0.0042108 -0.0019277
-0.13535 0.27059 -0.0011029 -0.0054129
0.00024842 6.1337e-05 0.00015201 0.00031937 -0.00023176 0.00017021 -0.00089156 0.00097386
-0.0013037 -0.0053457 -0.12433 0.28453
6140000000 -0.1296 0.21963 -0.00362 -0.00052689 0.0015889 0.0022656 9.0882e-05 4.5568e-05
8.6811e-05 -4.0814e-05 0.00028204 -0.00011416
-0.0036352 -0.00054164 0.17034 0.31327 -0.0021377 0.0053546 4.2936e-05 3.7528e-05
0.00043799 4.6073e-05 0.00022776 0.00017908
0.0016201 0.0021699 -0.0019802 0.0055038 -0.18255 0.21483 0.00038778 -0.00011881
0.00025184 0.00072478 -3.0479e-05 0.00062605
0.0001169 4.5295e-05 6.7351e-05 -2.4938e-06 0.00035231 -0.00013251 0.013613 0.21196
-0.0046869 -0.00087742 -0.00032328 0.0014783
5.7977e-05 -0.00012782 0.00048185 2.7617e-05 0.00013835 0.00057235 -0.0047009 -0.00087543
-0.11543 0.29028 -0.0031547 -0.0043098
0.00037032 -0.00015865 0.00030571 0.00019184 4.8055e-05 0.00074149 -0.0003013 0.0014218
-0.0030644 -0.0042073 -0.084995 0.28255
6200000000 -0.11402 0.22508 -0.0030673 -0.00014183 0.0021665 0.0011692 7.6361e-05 0.00037893
-0.00028908 0.00017202 -0.00010423 -0.00018379
-0.0030242 -0.00016457 0.19797 0.31128 -0.00082445 0.0052044 4.6781e-05 0.00020399
3.0835e-05 -1.9248e-05 0.00016094 0.00012902
0.0022017 0.0010818 -0.00074635 0.0051785 -0.16318 0.22886 0.00015167 -0.00028213
0.00050613 0.0001181 0.00031669 0.00019682
8.8846e-05 0.00033207 3.6388e-05 0.00022823 0.00014017 -0.00031118 0.027022 0.22044
-0.0043549 0.00039704 0.00019095 0.0013001
-0.0002371 0.00012012 3.5859e-05 -3.6192e-05 0.00055818 0.00018536 -0.0043906 0.00044972
-0.10272 0.29585 -0.0037855 -0.0032295
-0.00017461 -0.0002369 0.00011477 5.6025e-05 0.00029633 0.00024938 0.00014816 0.0012643
-0.0038077 -0.003398 -0.072377 0.29148
6260000000 -0.098863 0.23798 -0.0030926 0.00093998 0.0020749 0.00067824 0.00026604 -0.00015816
0.00011476 0.00016047 1.9623e-05 -7.3811e-05
-0.0031076 0.0009237 0.21539 0.29598 5.5545e-05 0.0053554 3.1559e-05 -9.3502e-05
2.0137e-05 -0.00010924 0.00027164 3.8682e-05
0.0021776 0.00060866 0.00011823 0.0054401 -0.13995 0.25027 1.5697e-05 -5.5392e-05
0.00039668 -0.00021956 0.00027527 0.00023761
0.00031638 -0.00017074 -1.2663e-05 -6.0421e-05 6.0915e-05 -4.7273e-07 0.043044 0.21539
-0.0041202 0.0016148 0.00048993 0.001102
3.8784e-05 0.00014576 2.7614e-06 -6.3841e-05 0.00046541 -0.00027605 -0.0040479 0.0017456
-0.073996 0.29701 -0.0040747 -0.0025596
-9.9695e-05 3.8963e-06 0.00028144 0.00012544 0.0001957 0.00022877 0.00059622 0.0012245
-0.004224 -0.002483 -0.027251 0.29194
6320000000 -0.082302 0.23975 -0.002502 0.0015321 0.0022302 -0.00038358 7.2161e-05 0.00012273
-0.00044077 0.0004395 -0.00013728 0.00031971
-0.0025036 0.0014989 0.24061 0.28573 0.0019125 0.0055491 6.8307e-05 6.3898e-05
-1.0745e-05 -0.00013803 0.00011526 -5.7949e-05
0.0022438 -0.00049948 0.0020786 0.005518 -0.12251 0.25855 -0.00021834 -0.0002603
0.00023193 8.0771e-05 0.00026702 6.396e-05
0.00011036 0.0001239 0.00012843 6.2935e-05 -0.00027525 -0.00027496 0.04172 0.2165
-0.0034969 0.002202 0.00073827 0.00098437
-0.0003702 0.00049481 -8.8221e-05 -9.256e-05 0.00027986 0.00012026 -0.0034633 0.002121
-0.050141 0.30652 -0.0047576 -0.0013333
-2.5599e-05 0.00039405 0.00015875 -8.6081e-05 0.00029948 0.00022719 0.00080029 0.00080438
-0.004681 -0.0012595 -0.0165 0.2899
6380000000 -0.062717 0.24684 -0.0017599 0.0019058 0.0015652 -0.00063365 4.7124e-06 -6.2325e-05
0.00032575 9.2082e-05 4.6637e-06 7.1034e-05
-0.0018172 0.0018946 0.25697 0.26639 0.003249 0.0041492 -0.0001449 -8.6216e-05
-0.00030927 -0.00021979 -0.00021962 -0.00034846
0.0016112 -0.00063696 0.0032306 0.0040802 -0.094157 0.27468 -0.00018473 0.00019267
0.00045897 -0.00011539 0.00047448 0.00021153
-6.2806e-06 -0.00010447 -0.00016399 -8.4996e-05 -0.00015198 0.0001368 0.062887 0.207
-0.0027698 0.0031051 0.0010686 0.00075947
0.00030043 0.00017059 -0.00026493 -0.00013374 0.00035979 -7.2004e-06 -0.0028306 0.0031704
-0.029922 0.29889 -0.0047896 0.00015994
-9.9485e-05 0.00011317 -0.00022884 -0.000202 0.00040534 0.0001879 0.0010208 0.00082204
-0.0047531 -5.513e-05 0.023937 0.29191
6440000000 -0.040054 0.25723 -0.00091123 0.0024927 0.001587 -0.00092043 0.00043874 -9.6922e-05
0.00027601 -0.00037101 -0.00021809 -0.00016433
-0.00088959 0.0024419 0.27746 0.25191 0.0033571 0.0028702 0.0001268 -1.3342e-05
-3.1903e-05 0.00014787 -0.00012683 -0.00023391
0.0015466 -0.00084964 0.0034591 0.0027778 -0.07699 0.28869 -0.00025301 0.00026532
-0.00046042 -2.4854e-05 0.00035925 -0.00042289
0.00044532 -8.6117e-05 0.00011807 -3.2384e-05 -0.00023748 0.00028766 0.065034 0.20267
-0.0018357 0.0038082 0.00086561 0.00057147
0.00030197 -0.00046153 -9.3773e-05 7.2137e-05 -0.00036179 -5.542e-06 -0.0017698 0.0038808
0.013246 0.30279 -0.0044978 0.0017
-0.0001518 -0.00035968 -0.00014209 -0.00040562 0.00042226 -0.00053649 0.00092805 0.00064333
-0.0046073 0.0016381 0.034704 0.27581
6500000000 -0.021627 0.25686 -5.1852e-05 0.0020446 0.0013267 -0.00087434 0.00014394 -9.234e-05
0.0001246 0.00013242 -0.00017724 0.00045688
-8.8535e-05 0.0020921 0.30205 0.2244 0.0037119 0.0024501 0.00012023 7.2864e-06
7.7541e-05 0.00012794 0.00022193 -6.0402e-06
0.0012254 -0.00092383 0.003765 0.0023582 -0.065414 0.28572 -6.0602e-07 6.1891e-05
0.00014629 -1.4626e-05 2.3992e-05 -0.00022297
0.0001942 -0.00011635 0.00011024 -2.1738e-05 2.527e-05 3.5768e-05 0.088847 0.19764
-0.000203 0.003945 0.0010296 0.000617
8.8687e-05 8.3752e-05 0.00013791 0.00020891 0.00013565 -0.00013246 -0.00012488 0.0038612
0.033948 0.30545 -0.0031007 0.002323
-0.00017991 0.00031968 0.00013868 -2.3519e-05 -1.6746e-05 -0.0001234 0.0010665 0.00053203
-0.0029559 0.0024789 0.071715 0.27721
