# Supplementary material for: Early Detection of Alzheimer’s Disease via Machine Learning-Based Microwave Sensing: An Experimental Validation
Source: Sensors (Basel). 2025 Apr 25;25(9):2718. doi: 10.3390/s25092718 (PMC12074295; doi:10.3390/s25092718)
Supplement: Supplementary file 1 [file sensors-25-02718-s001.zip › measurements_paper_sensors/26 febbraio - PART1/set1/CSF_2.5_m8.s6p]

!Keysight Technologies,M9804A,MY58100912,A.14.10.03
!Date: Thursday, April 27, 2023 10:28:33
!Correction: S11(C  6-Port  ) 
!S12(C  6-Port  ) 
!S13(C  6-Port  ) 
!S14(C  6-Port  ) 
!S15(C  6-Port  ) 
!S16(C  6-Port  ) 
!S21(C  6-Port  ) 
!S22(C  6-Port  ) 
!S23(C  6-Port  ) 
!S24(C  6-Port  ) 
!S25(C  6-Port  ) 
!S26(C  6-Port  ) 
!S31(C  6-Port  ) 
!S32(C  6-Port  ) 
!S33(C  6-Port  ) 
!S34(C  6-Port  ) 
!S35(C  6-Port  ) 
!S36(C  6-Port  ) 
!S41(C  6-Port  ) 
!S42(C  6-Port  ) 
!S43(C  6-Port  ) 
!S44(C  6-Port  ) 
!S45(C  6-Port  ) 
!S46(C  6-Port  ) 
!S51(C  6-Port  ) 
!S52(C  6-Port  ) 
!S53(C  6-Port  ) 
!S54(C  6-Port  ) 
!S55(C  6-Port  ) 
!S56(C  6-Port  ) 
!S61(C  6-Port  ) 
!S62(C  6-Port  ) 
!S63(C  6-Port  ) 
!S64(C  6-Port  ) 
!S65(C  6-Port  ) 
!S66(C  6-Port  ) 
!S6P File: Measurement: :
# Hz S  RI   R 50
500000000 -0.32761 -0.056992 -0.010832 -0.001204 -0.0078869 0.011934 -0.0035761 0.012641
0.011833 0.0054366 -0.0053556 0.0093075
-0.010839 -0.0011562 -0.41011 -0.071004 0.0074789 -0.01091 0.0010801 0.012298
0.0077357 0.0021407 0.00076691 0.013829
-0.0078516 0.011996 0.0074889 -0.010926 -0.25402 0.19378 0.006234 0.0027881
-0.00032207 0.0079518 0.00081307 0.011228
-0.0035596 0.012699 0.0010922 0.012324 0.006167 0.0027547 -0.32861 0.04441
-0.020014 -0.0059992 0.015228 0.028626
0.011983 0.0051648 0.0077969 0.0019815 -0.00043916 0.0080853 -0.019999 -0.0061162
-0.256 -0.16118 -0.026102 0.0038161
-0.0050926 0.0096639 0.0011457 0.013859 0.00077616 0.011102 0.015788 0.028556
-0.027068 0.0038832 -0.25579 -0.14975
560000000 -0.312 0.10803 -0.022886 -0.065554 -8.5218e-05 0.012569 0.0042054 0.011809
0.0091809 0.0035498 0.011709 0.0092329
-0.022643 -0.065487 -0.37025 0.090603 -0.041307 -0.038549 0.012871 0.0032022
-0.01419 -0.0023192 0.0039232 -0.001668
-0.0001373 0.012376 -0.041343 -0.038614 -0.17887 0.24126 -0.00043825 -0.0046869
0.017938 0.0032815 0.0076258 -0.0062799
0.0042124 0.011875 0.012843 0.003196 -0.00038396 -0.0045638 -0.30451 0.13512
0.0015879 -0.023202 0.0065012 -0.020524
0.0090224 0.0037734 -0.013797 -0.0024963 0.017897 0.0034196 0.0012874 -0.023564
-0.30395 0.016204 0.0050354 -0.048889
0.011355 0.0093122 0.0043824 -0.0015306 0.0073484 -0.0059651 0.006455 -0.0205
0.005231 -0.049001 -0.32529 -0.0011718
620000000 -0.27308 0.085656 -0.024291 0.0088825 0.0033173 0.0089724 0.0082835 -0.0039275
0.011475 -0.0019212 0.00011097 -0.0010437
-0.02417 0.0087392 -0.39956 0.038693 -0.019837 0.0006849 -0.0021126 -0.0013556
0.011578 -0.0068815 -0.0002435 -0.0030373
0.0033343 0.0089978 -0.019819 0.00067342 -0.15338 0.25008 -0.00090024 -0.0047968
-0.0043708 -0.0027213 0.0087306 -0.0029022
0.0081147 -0.0039158 -0.002027 -0.0014197 -0.0008444 -0.0048611 -0.2639 0.14475
-0.041031 -0.018754 0.012691 0.030262
0.010878 -0.0019669 0.011538 -0.0068896 -0.0036924 -0.0027889 -0.040595 -0.018163
-0.22946 -0.020305 -0.043252 0.012668
0.00026726 -0.00058772 -6.7019e-05 -0.0030126 0.0087255 -0.0029362 0.013257 0.02985
-0.043114 0.012704 -0.24349 -0.037197
680000000 -0.23712 0.17808 -0.026118 -0.013936 0.0046812 0.005437 0.0014131 -0.0070418
-0.002572 -0.011113 0.0064455 -0.005826
-0.02604 -0.013982 -0.38952 0.14178 -0.032557 -0.0011061 -0.0014162 -0.00056788
-0.0020302 -0.0087974 -0.0001925 -0.0011154
0.004722 0.0053818 -0.032606 -0.0010566 -0.10671 0.27389 -0.0007603 -0.0003465
-0.0014419 0.00074277 -0.0028002 -0.0088117
0.0013327 -0.0070255 -0.0014023 -0.0005611 -0.00073406 -0.00033865 -0.22042 0.199
-0.024831 -0.0065683 -0.0080041 -0.012362
-0.0024858 -0.010956 -0.0020426 -0.0088311 -0.0013504 0.00073353 -0.024854 -0.0064571
-0.26959 0.080083 -0.0061197 -0.0050459
0.0066741 -0.0059405 -0.00031882 -0.0011521 -0.0029341 -0.0088562 -0.0081031 -0.012437
-0.0056687 -0.005413 -0.25972 0.068131
740000000 -0.1913 0.17095 -0.04064 0.027252 0.013028 -0.003948 8.0074e-05 -0.0045292
-0.0041243 -0.0019332 -0.0067961 0.0016298
-0.040497 0.027069 -0.3356 0.16213 -0.037201 0.034251 -0.00029451 -0.0061276
-0.010967 0.0082481 -0.0014515 -0.0066993
0.013053 -0.0039233 -0.037119 0.034326 -0.073247 0.27413 -0.0017829 0.0027296
-0.0030305 -0.0046729 -0.0010989 0.00067639
6.1098e-05 -0.0045011 -0.00033808 -0.0061567 -0.001779 0.0027439 -0.20208 0.2048
-0.041463 -0.005167 0.023192 0.016922
-0.0040553 -0.0019209 -0.011274 0.0082835 -0.003274 -0.0046852 -0.041612 -0.0051109
-0.17808 0.10195 -0.040776 -0.00085965
-0.0069308 0.0016958 -0.0019585 -0.0066376 -0.0012141 0.00059245 0.023296 0.016785
-0.041526 9.0542e-05 -0.25109 0.073782
800000000 -0.16405 0.21574 -0.02227 0.016289 0.0053954 -0.010406 -0.0042916 -0.0027334
-0.0041478 0.0017205 0.0049077 -0.00028687
-0.022253 0.016335 -0.34311 0.23207 -0.008173 0.034486 -0.0022857 0.0019894
-0.00035933 0.0020781 0.00083317 0.0050265
0.005338 -0.01041 -0.0080755 0.034519 -0.035133 0.30066 0.00073323 0.0012371
0.00020615 0.0031317 -0.0016924 0.00047901
-0.0043707 -0.0027864 -0.002293 0.0019698 0.00074323 0.0012395 -0.17324 0.23381
-0.027479 0.015252 0.015105 -0.01062
-0.0040729 0.0017421 -0.00038348 0.0020543 0.00018771 0.0031121 -0.027495 0.015344
-0.21171 0.12981 -0.017136 0.020699
0.0046091 -0.00051411 0.00074604 0.0049509 -0.0018296 0.00040468 0.014926 -0.010535
-0.017172 0.02032 -0.25095 0.12442
860000000 -0.12819 0.23696 -0.017614 0.030537 -0.0033212 -0.0097424 -0.0018238 0.00058843
0.0040205 0.0042798 -0.0038018 -0.0031583
-0.017625 0.030491 -0.29477 0.27695 0.0079678 0.034251 1.7699e-05 0.0022104
0.0039869 0.00025498 0.0031076 -7.3925e-05
-0.0033693 -0.0097188 0.0080783 0.03424 0.014232 0.31093 -0.00048678 -0.00017416
0.0022875 -0.0012508 0.0013398 0.004207
-0.0018155 0.00054917 3.9819e-05 0.0021703 -0.0004892 -0.00020444 -0.13481 0.2455
-0.016731 0.020233 -0.0067321 -0.0096885
0.0040023 0.004327 0.0037666 0.0003778 0.0023137 -0.0012728 -0.016663 0.02041
-0.15618 0.17617 -0.022701 0.017421
-0.0038268 -0.003041 0.0031384 -0.00022618 0.0013709 0.004086 -0.0068506 -0.0099605
-0.022458 0.017309 -0.20029 0.17533
920000000 -0.10563 0.25998 0.0049342 0.03921 -0.0090933 -0.0041789 -0.0018941 0.0015437
0.00089363 0.001244 0.003041 -0.0010089
0.0048738 0.039201 -0.26809 0.29777 0.028275 0.022608 0.001345 0.0011622
0.0070526 -0.00048972 0.003976 -0.0026491
-0.0091124 -0.0041326 0.028372 0.022537 0.060498 0.31228 0.0019569 0.00025396
0.00077007 -0.00027347 0.00087478 -0.0011068
-0.0019267 0.0015752 0.0012779 0.0011777 0.0019143 0.00022827 -0.11027 0.26145
-0.0082814 0.031044 0.0043279 -0.0059369
0.00073944 0.0013068 0.0069614 -0.00057784 0.00074912 -0.00033519 -0.0081734 0.031066
-0.14292 0.18302 -0.0012967 0.027782
0.0030238 -0.0010562 0.0040073 -0.0025994 0.0009976 -0.0010161 0.0043922 -0.0059627
-0.0010771 0.027612 -0.21068 0.18683
980000000 -0.058859 0.28259 0.017405 0.029999 -0.0088643 0.004649 0.0016772 0.0036219
0.0035602 -0.0016573 -0.0035189 -0.0022559
0.017353 0.030015 -0.21558 0.33538 0.0332 0.0048784 0.0019619 -0.00016083
0.0016698 -0.0058842 -0.00037473 -0.0022487
-0.0088664 0.0046773 0.033273 0.0047768 0.10725 0.30785 0.00066523 -0.0011238
0.0004712 -0.0017277 0.0015987 -0.00015456
0.0016673 0.0035797 0.0019524 -0.00014436 0.00066391 -0.0011422 -0.07078 0.27297
0.010424 0.028507 -0.0095411 -0.0078028
0.003684 -0.0016944 0.0016122 -0.0059634 0.00046236 -0.0018179 0.010466 0.028509
-0.10855 0.20933 0.0066745 0.019257
-0.0035865 -0.0023642 -0.00031597 -0.0024303 0.0015572 -0.00029845 -0.0095326 -0.0077089
0.0068316 0.019007 -0.17046 0.23745
1040000000 -0.016541 0.29019 0.033318 0.019092 -0.00085368 0.0073672 0.0023955 0.00057034
0.00048912 -0.0035865 -0.00061393 -0.0014245
0.033287 0.019112 -0.17968 0.34827 0.02955 -0.014693 0.0015331 -0.0018084
-0.0023273 -0.0023462 -0.0012283 -0.0029228
-0.00083663 0.0073679 0.029558 -0.014828 0.1545 0.29381 -0.00046626 -0.0015255
-0.0014523 -0.001024 -0.00050573 -0.001325
0.002386 0.00057234 0.0015675 -0.001827 -0.00046582 -0.0015182 -0.042303 0.28132
0.02109 0.016496 -0.0016441 0.001217
0.00041834 -0.0036035 -0.0023894 -0.0023205 -0.0014723 -0.00098726 0.021105 0.016422
-0.075426 0.21475 0.014147 0.017238
-0.00060474 -0.0011827 -0.0011713 -0.0029832 -0.00057114 -0.0012841 -0.0016879 0.0013476
0.014115 0.017512 -0.14871 0.25771
1100000000 0.027167 0.30048 0.036527 -0.0038061 0.0035347 0.003907 0.0021925 -0.00089081
-0.0021989 -0.0028099 -0.0039268 0.00021981
0.036474 -0.0037694 -0.13742 0.36794 0.015209 -0.02771 -0.00012188 -0.001788
-0.0033928 -0.00067511 -0.0036621 -0.00049007
0.0035349 0.0038925 0.015123 -0.027789 0.20003 0.27454 -0.0017803 0.00013528
-0.0016019 0.00051749 -0.0011024 -0.00063045
0.002197 -0.00087779 -0.0001046 -0.0017662 -0.0017814 0.0001562 -0.0020718 0.286
0.024986 0.0027428 -0.0025825 -0.00055744
-0.0021902 -0.0027936 -0.0033987 -0.0006854 -0.0015861 0.0004922 0.024977 0.0027042
-0.055353 0.22695 0.01942 0.0073064
-0.0039138 7.088e-05 -0.0035394 -0.000457 -0.0010668 -0.00063502 -0.0024837 -0.00048108
0.019454 0.0073433 -0.10528 0.29147
1160000000 0.079442 0.29715 0.02435 -0.020531 0.0032944 -0.00094488 -0.0001691 -0.0023501
-0.0037884 -0.00082338 -0.0010068 0.0041198
0.024366 -0.02048 -0.092029 0.37234 -0.0036801 -0.028707 -0.0014783 -0.0016777
-0.0025971 0.0023566 -0.0013819 0.0020227
0.0032807 -0.00098021 -0.0037834 -0.02872 0.24465 0.24442 -0.0007338 0.0015949
-0.00059939 0.0016251 -0.0010335 0.00020229
-0.00016562 -0.0023637 -0.0014693 -0.0016722 -0.00075394 0.0016041 0.038973 0.28191
0.020784 -0.012434 -0.0038 0.0046944
-0.0037788 -0.00080843 -0.0026244 0.0023668 -0.00055685 0.00166 0.02076 -0.012447
-0.018849 0.23418 0.017916 -0.0016295
-0.0010016 0.004025 -0.0013831 0.0019635 -0.0010484 0.00017807 -0.0038217 0.0046637
0.018012 -0.0012789 -0.054717 0.296
1220000000 0.12253 0.28633 0.011268 -0.030125 -0.0013722 -0.0015962 0.00012956 -0.0006871
-0.0025252 0.002113 0.0010488 0.0019636
0.011283 -0.030084 -0.049047 0.38562 -0.016771 -0.021034 -0.0025344 0.00050102
-5.9147e-05 0.0028973 -0.00087879 0.0019043
-0.0013906 -0.0015898 -0.016879 -0.021003 0.28379 0.2053 0.00069062 0.0016138
0.00048877 0.001079 1.3099e-05 0.00054991
0.00015976 -0.00070765 -0.0025166 0.00051217 0.00070144 0.0016117 0.077966 0.27153
0.0097722 -0.01856 0.0019135 0.00096203
-0.0025021 0.0021894 -6.3683e-05 0.0029192 0.00049436 0.0011137 0.0097729 -0.01859
0.0057985 0.24018 0.013365 -0.012866
0.0011088 0.0020292 -0.00090201 0.0019399 -1.3377e-05 0.00060253 0.0017634 0.0009241
0.013183 -0.01322 -0.025976 0.31329
1280000000 0.17305 0.26754 -0.0075089 -0.028876 -0.0020934 0.0018118 -0.00084593 -0.0020286
-0.00075195 0.0030519 0.0022429 0.0014109
-0.007481 -0.028859 -0.0026797 0.37811 -0.023677 -0.0082098 -0.0010495 0.0013311
0.0015602 0.0017429 0.00037234 0.0020708
-0.0021004 0.0018334 -0.02373 -0.0081228 0.31519 0.16279 0.0014467 3.7803e-05
0.0010432 0.00027381 0.00013466 0.0003855
-0.00085049 -0.0020218 -0.0010501 0.0013402 0.0014612 3.9364e-05 0.11472 0.25448
-0.00027206 -0.020195 -0.00080468 4.6861e-05
-0.00075512 0.0030514 0.0015802 0.0017052 0.0010198 0.00026421 -0.00030522 -0.020192
0.042539 0.24241 0.0023738 -0.015288
0.0023536 0.0013398 0.00046908 0.0020631 0.0001233 0.00038938 -0.00091157 0.00013496
0.0024354 -0.015006 0.022209 0.31867
1340000000 0.21082 0.23348 -0.017113 -0.019492 0.00012971 0.0042118 -0.0015697 -0.00086393
0.0013202 0.0025039 0.0018387 -0.0011879
-0.017079 -0.019457 0.036725 0.37039 -0.020987 0.0043174 -0.00034083 0.0020628
0.0018351 0.00088914 0.0012099 0.00084366
0.0001463 0.0042068 -0.020988 0.0044296 0.3388 0.11381 0.0010811 -0.00076451
0.00060243 -0.00052803 0.00019822 0.00032525
-0.0015676 -0.00084767 -0.00033609 0.0020447 0.0010815 -0.00078446 0.14664 0.23175
-0.0096748 -0.01706 0.00043863 0.0008082
0.0013558 0.0025048 0.001849 0.00086405 0.00062511 -0.0005657 -0.009727 -0.017048
0.073038 0.23414 -0.0042733 -0.013489
0.0019032 -0.0012625 0.0012376 0.00077916 0.00024746 0.00029368 0.00052472 0.00079521
-0.0041962 -0.01353 0.060559 0.31504
1400000000 0.2439 0.19682 -0.02351 -0.0082202 0.0045701 0.0032902 -0.0021933 0.00046337
0.0023509 0.00097163 0.00043847 -0.0013377
-0.023482 -0.0082336 0.073582 0.35876 -0.014405 0.012172 0.0013085 0.0015456
0.0013795 -0.00058382 0.0011914 0.00015545
0.0045743 0.0032631 -0.014364 0.012258 0.35196 0.059552 0.00015197 -0.0015596
0.000197 -0.00032739 0.00036472 0.00023851
-0.0021839 0.00046084 0.0013005 0.0015257 0.00017823 -0.0015637 0.17374 0.20246
-0.015777 -0.010145 -0.0011374 0.00032391
0.0023867 0.00098282 0.0013718 -0.00058329 0.00017706 -0.00033317 -0.015807 -0.010113
0.10479 0.22823 -0.0099379 -0.0084755
0.00040598 -0.0013667 0.0011322 0.00012897 0.00034018 0.00017358 -0.0010091 0.00026201
-0.0099786 -0.0086268 0.1055 0.30702
1460000000 0.26824 0.15375 -0.020628 0.0043285 0.005128 -0.0014402 -0.0016878 0.0017138
0.0020295 -0.00038576 -0.00028378 -0.00096774
-0.020604 0.0043191 0.10891 0.33786 -0.0056653 0.014943 0.0018316 0.00033953
0.0010972 -0.0014326 0.0013219 -0.00059595
0.0051243 -0.0014661 -0.0055981 0.014996 0.35882 0.0040061 -0.0010816 -0.001381
0.00012802 -0.00027148 0.00056602 -0.00030086
-0.0016949 0.0017084 0.0018202 0.00032059 -0.0010632 -0.0013697 0.19928 0.1737
-0.017013 -0.0030499 -0.00043473 0.0024717
0.0020481 -0.00037891 0.0011037 -0.0014146 0.0001193 -0.00026777 -0.017023 -0.0030264
0.13454 0.21227 -0.011714 -0.0026005
-0.00015347 -0.00079572 0.001227 -0.00052738 0.00062882 -0.0002528 -0.00061447 0.0024844
-0.011672 -0.0025323 0.14092 0.28759
1520000000 0.28033 0.11186 -0.015274 0.0099342 0.003218 -0.0036835 4.2544e-05 0.002732
0.0021102 -0.0017045 -0.001034 -0.00036925
-0.015272 0.0099146 0.14257 0.32358 0.001738 0.012509 0.0019007 -0.00076305
0.00013142 -0.0011598 0.00037662 -0.00093856
0.0031996 -0.0036985 0.0017809 0.01252 0.35058 -0.05463 -0.0010445 -0.00051358
0.00053152 -0.00081859 0.00015959 -0.00014066
5.6744e-05 0.0027241 0.0018898 -0.00078048 -0.0010586 -0.00053012 0.22038 0.13546
-0.016218 0.0031178 0.0018565 0.0020883
0.0020946 -0.0017231 0.00010975 -0.0011645 0.00050968 -0.00079208 -0.01621 0.0031608
0.16162 0.19706 -0.011597 0.0015847
-0.0010499 -0.00033722 0.00045641 -0.00094904 0.00011064 -0.00012871 0.0018083 0.0021463
-0.011436 0.0015118 0.17435 0.2684
1580000000 0.29061 0.067346 -0.0087221 0.013613 -0.00095686 -0.0043988 0.0015359 0.0020555
-2.8799e-05 -0.0021192 -0.00023465 0.00051081
-0.0087176 0.013594 0.17031 0.30036 0.0050329 0.0076668 0.00061348 -0.0017281
-0.00064662 -0.001145 -2.7805e-05 -0.00073283
-0.00099507 -0.0043904 0.0050533 0.0076389 0.32856 -0.11118 -0.0017146 0.0005148
-0.00038324 -0.0010683 0.00035505 -0.00048925
0.0015514 0.0020456 0.00061303 -0.0017369 -0.0017326 0.00053002 0.2329 0.09841
-0.012769 0.0084805 0.0023801 0.00064194
-4.3931e-05 -0.0021131 -0.00066309 -0.0011519 -0.00036703 -0.0010713 -0.012733 0.0085259
0.18505 0.17939 -0.0092406 0.006936
-0.00026617 0.00041683 -0.00014644 -0.00078289 0.00034135 -0.00053227 0.0024557 0.00066214
-0.0092476 0.0070862 0.20785 0.244
1640000000 0.29408 0.025481 -0.0017896 0.012637 -0.0024691 -0.0022291 0.0029262 0.0010764
-0.00046395 -0.0017285 -0.00037941 0.00049475
-0.0018065 0.01262 0.20153 0.27531 0.0055015 0.0029372 -0.00069157 -0.0019791
-0.0011176 -0.00035999 -0.00041662 -0.00075979
-0.0025013 -0.0021967 0.0055234 0.0029079 0.29899 -0.16111 -0.00080931 0.0016007
-0.00089201 -0.00095928 -0.00016397 -0.00046066
0.0029317 0.001058 -0.00070554 -0.0019834 -0.00081043 0.0016003 0.24519 0.05064
-0.0082461 0.010412 0.0025721 -0.0008953
-0.00048252 -0.0017602 -0.0011175 -0.00035998 -0.00089858 -0.00095995 -0.0082378 0.010469
0.20758 0.15336 -0.004663 0.0091317
-0.00037062 0.00048691 -0.00047314 -0.00072217 -0.00020385 -0.00036212 0.0025188 -0.0010374
-0.00467 0.0091529 0.23512 0.21304
1700000000 0.28653 -0.0195 0.00194 0.01004 -0.003068 0.00032051 0.0033173 -0.0013957
-0.0020552 -0.0008039 0.00055793 0.00048467
0.0019311 0.010062 0.21917 0.2446 0.0033163 0.00019036 -0.0016145 -0.0006297
-0.00084037 0.00024148 -0.00082278 -0.00048547
-0.0031028 0.00032364 0.0033307 0.00017683 0.25359 -0.19939 0.00048226 0.0017413
-0.0019628 -0.00012095 -0.00037105 -0.00090088
0.003307 -0.001413 -0.0016253 -0.00062475 0.00049356 0.0017149 0.24176 0.003178
-0.0046721 0.011411 0.0013803 -0.0020857
-0.0020692 -0.00082311 -0.00083007 0.0002479 -0.0019468 -0.00012788 -0.0046505 0.011427
0.22445 0.13267 -0.00015158 0.0090894
0.00053391 0.00049642 -0.00085638 -0.00051286 -0.00045195 -0.00089577 0.0014679 -0.0020817
-3.1482e-05 0.0092601 0.25231 0.17992
1760000000 0.27605 -0.067952 0.0045786 0.0066799 -0.0018295 0.00074937 0.0011577 -0.0037009
-0.0015572 0.00044479 0.0004072 -0.00052833
0.0045704 0.0066797 0.24719 0.20545 0.00086025 -0.0013931 -0.0013588 0.00019429
-0.00086874 0.0010811 -0.00059149 0.00024479
-0.0018504 0.00079416 0.000852 -0.0014093 0.20446 -0.23068 0.001354 0.0010927
-0.0010886 0.0013832 -0.0012901 -0.00065423
0.0011365 -0.0036992 -0.0013689 0.00020184 0.0013763 0.0011033 0.23545 -0.045885
-0.0006767 0.010643 -9.2713e-05 -0.002398
-0.0015584 0.00045668 -0.00087057 0.0010766 -0.0011375 0.0013877 -0.00065321 0.010648
0.23939 0.098793 0.0036507 0.0068591
0.00033764 -0.00054189 -0.00051441 0.00026576 -0.0011889 -0.00071979 -0.00016628 -0.0024778
0.0036604 0.0066764 0.26664 0.14286
1820000000 0.25112 -0.10635 0.0049772 0.0028932 0.00025968 0.0019496 -0.0011254 -0.0031541
-0.0013888 0.0012085 -8.5333e-05 -0.00015579
0.0049607 0.0028934 0.25749 0.17472 -0.001148 0.00014936 -0.001271 0.0010733
0.00018935 0.0012219 -0.00072706 0.0003559
0.00024883 0.0019591 -0.0011374 0.000151 0.15323 -0.24422 0.0018309 0.0001664
-6.2129e-05 0.0023929 -0.0017584 0.00010542
-0.0011432 -0.0031466 -0.0012629 0.0010954 0.0018627 0.00019702 0.20713 -0.093492
0.0017163 0.0088467 -0.0015042 -0.0014728
-0.0013716 0.0012149 0.00020709 0.0012273 -7.0206e-05 0.0024 0.001753 0.0088744
0.25533 0.068763 0.0045285 0.0035698
-1.9603e-05 -0.00017571 -0.00064745 0.00041427 -0.0016468 0.00015504 -0.0015489 -0.001427
0.0044509 0.0035641 0.27023 0.10675
1880000000 0.21579 -0.1458 0.0026613 0.00030768 -0.00075607 0.0019237 -0.0032328 -0.0021315
-0.00022612 0.0019951 0.0002607 -0.00069398
0.0026571 0.0003218 0.26254 0.12916 -0.0030918 0.0023362 -0.00026268 0.0017447
0.00068889 0.0009756 7.3695e-06 0.00090904
-0.00075765 0.0019359 -0.0030885 0.0023532 0.10161 -0.25071 0.0014996 -0.0011772
0.001597 0.0018556 -0.0011847 0.0013857
-0.0032739 -0.0021334 -0.0002569 0.0017389 0.0015197 -0.0011919 0.16936 -0.13354
0.0031881 0.0061896 -0.0020311 0.00012825
-0.0002094 0.0019883 0.00068823 0.00096013 0.0015774 0.0018503 0.0032046 0.006179
0.25913 0.038054 0.0047575 0.0013693
0.00010685 -0.00073129 -3.535e-05 0.00094943 -0.0012179 0.0015651 -0.0020485 0.00031435
0.0045334 0.0014909 0.2711 0.07397
1940000000 0.17718 -0.17248 0.00033122 -0.0015167 0.001224 0.0020141 -0.0036685 0.00063137
0.0015387 0.001318 -0.00074341 -0.00067803
0.00033966 -0.0014962 0.2649 0.09659 -0.0013918 0.0050193 0.001045 0.0013068
0.0016156 0.00024183 0.00082844 0.00028469
0.0012287 0.0020466 -0.0013853 0.0050116 0.059162 -0.24237 0.00015149 -0.0020176
0.0023957 0.00022199 0.00024576 0.0018059
-0.0036935 0.00062455 0.0010528 0.0012905 0.0001514 -0.0020117 0.11898 -0.16773
0.0028438 0.0038151 -0.0014462 0.0010971
0.001542 0.0013239 0.001612 0.00021799 0.0023734 0.00021925 0.0028645 0.0037979
0.2628 -0.0012103 0.0035433 -0.0018127
-0.00072148 -0.00062149 0.0008122 0.00032319 0.00017376 0.0018874 -0.001452 0.0010033
0.0036441 -0.001817 0.26278 0.037772
2000000000 0.12993 -0.18649 -0.0034783 0.00030472 0.0028059 0.0015601 -0.0022143 0.0036183
0.0014914 0.00011639 -0.00079601 0.00055222
-0.0034686 0.00032279 0.2506 0.060678 -0.00046967 0.0068354 0.0014542 0.00046844
0.00096681 -0.001099 0.00036854 0.0001495
0.0028017 0.0015203 -0.00042361 0.006832 0.017345 -0.22771 -0.001342 -0.0010663
0.0019746 -0.0014257 0.0017924 0.0015557
-0.0021911 0.0036144 0.0014606 0.00046424 -0.0013554 -0.0011 0.064622 -0.17976
0.0011526 0.0029198 -2.6198e-05 0.0023115
0.0014986 9.9238e-05 0.00094156 -0.0011206 0.0019508 -0.0014422 0.0011625 0.0028986
0.2571 -0.03464 0.00022292 -0.0023539
-0.00079175 0.00068029 0.00046522 8.6026e-05 0.0018576 0.0014926 7.3901e-05 0.0020894
0.00035003 -0.0023926 0.24924 0.010836
2060000000 0.084453 -0.19321 -0.0046504 0.0026843 0.0031151 -0.00063344 0.00059791 0.0030653
0.0016342 -0.0011901 -4.3442e-06 0.00088248
-0.0046628 0.0026717 0.23842 0.031745 0.0042349 0.0079022 0.0010682 -0.00056967
0.00051958 -0.001196 0.00078444 -2.742e-05
0.0030366 -0.00059919 0.0042747 0.0079194 -0.013795 -0.20888 -0.0012021 0.000428
0.00036365 -0.0022189 0.0032522 0.0002473
0.00065708 0.0030521 0.0010908 -0.00056672 -0.0011436 0.00043338 0.012815 -0.17786
0.0001294 0.0036695 0.0011772 0.00097165
0.0016196 -0.0011974 0.00050531 -0.0011953 0.00031696 -0.0022186 0.00014865 0.0036287
0.24277 -0.073254 -0.0011901 -0.0030569
2.5384e-06 0.00074593 0.00080027 -0.00023516 0.0030851 0.00015462 0.00085197 0.00095058
-0.00125 -0.0032121 0.23612 -0.013785
2120000000 0.038415 -0.18439 -0.0039123 0.0065217 0.0026915 -0.0024987 0.0028603 0.0018807
0.00035314 -0.0019817 0.00095446 8.4644e-05
-0.0039331 0.0065283 0.21658 0.0069731 0.0065313 0.004296 0.0012529 -0.0014536
-0.00086384 -0.0018338 3.3633e-05 -0.00092623
0.0026139 -0.0025369 0.0065476 0.0042433 -0.042177 -0.19296 -0.00050396 0.00071203
-0.0016126 -0.0014733 0.00044478 -0.0021639
0.0029037 0.001879 0.0012669 -0.0014786 -0.00051251 0.00070532 -0.039366 -0.162
-0.00079743 0.0050222 0.0016323 0.00083924
0.00035208 -0.0019765 -0.00091887 -0.0018388 -0.0016359 -0.0015041 -0.00081861 0.0049944
0.22456 -0.10906 -0.0046224 -0.0014161
0.00088856 0.00010929 0.00010273 -0.00089469 0.00049956 -0.0021936 0.0017729 0.0010883
-0.0047563 -0.0012554 0.2151 -0.030313
2180000000 -0.0011368 -0.17064 -0.0023457 0.0097586 0.00068885 -0.0022918 0.00295 -0.00036734
-0.00025325 -0.0012351 0.001 0.00021652
-0.0023546 0.0097554 0.19693 -0.010685 0.0074454 0.0039083 -0.00086503 -0.0017507
-0.0019206 0.00045962 9.0193e-05 7.7439e-05
0.00066264 -0.002321 0.0074786 0.0038727 -0.063155 -0.16841 0.00062774 0.0010837
-0.0010603 -9.0274e-05 0.00050689 -0.0020927
0.0029774 -0.00035874 -0.00084991 -0.0017631 0.00062854 0.0011225 -0.077212 -0.13548
3.0662e-05 0.006734 0.0011854 -4.1723e-05
-0.00025051 -0.0011933 -0.001913 0.00046845 -0.0010266 -5.3846e-05 5.8342e-05 0.0067474
0.19606 -0.13975 -0.0053171 0.0018975
0.0012403 0.00014642 0.00016132 5.3521e-05 0.00044631 -0.0022493 0.0015857 -0.00018195
-0.0052503 0.0021587 0.19925 -0.044814
2240000000 -0.029827 -0.14636 0.0021114 0.011261 -0.00035532 -0.0028319 0.0017266 -0.0020361
-0.002047 -0.00040486 0.00045859 -0.0016553
0.0020697 0.011282 0.17707 -0.016728 0.0082092 0.00037489 -0.00099262 -0.00034772
-0.00068556 0.00088801 -0.00089961 -0.00063986
-0.00037483 -0.0028278 0.0081676 0.00028274 -0.079998 -0.14489 0.00131 -0.0012309
-0.0011009 0.00029333 -0.0022852 -0.0013004
0.0017581 -0.0020237 -0.0010007 -0.00033805 0.0013115 -0.0012333 -0.11155 -0.1061
0.0015917 0.0085093 0.0015577 -0.00073967
-0.0020323 -0.00034751 -0.00067325 0.00088465 -0.0010936 0.00033603 0.0016493 0.0084711
0.16478 -0.15831 -0.0045651 0.0046266
0.00050153 -0.0017625 -0.00095521 -0.00074703 -0.0023359 -0.001356 0.0011677 -0.00084657
-0.0047318 0.0044427 0.17666 -0.055678
2300000000 -0.057124 -0.11903 0.0077573 0.0092717 -0.0010759 -0.0020284 -0.00031346 -0.0012322
-0.0010553 0.0010055 -0.00076336 -0.00054386
0.0077285 0.0092298 0.15576 -0.025537 0.0084096 -0.0017467 -0.00099659 0.00063202
-0.00039169 0.0014483 -0.00017211 0.00087151
-0.0010851 -0.0020633 0.0084514 -0.0018042 -0.093425 -0.12134 -0.00033706 -0.0012247
-0.00011485 0.0017557 -0.0019948 0.00067939
-0.0003649 -0.0012553 -0.00097372 0.00062356 -0.00035284 -0.0012862 -0.13269 -0.069675
0.0051971 0.0089338 0.00064069 -0.0015748
-0.0010664 0.0009947 -0.00035772 0.0014373 -7.5446e-05 0.001712 0.0052415 0.0089046
0.12626 -0.1785 -0.0029979 0.007235
-0.0010398 -0.00055907 -0.00027288 0.0008695 -0.0018617 0.00077566 0.00034549 -0.0015487
-0.0029158 0.0071367 0.16087 -0.057089
2360000000 -0.073336 -0.08743 0.010729 0.0083262 -0.0012034 -0.0018106 -0.001248 -0.0010267
-0.00027863 0.0013294 -0.0016001 -0.0001521
0.01073 0.0083309 0.14682 -0.025152 0.00799 -0.0046467 -0.00078989 0.0010006
0.0016367 0.00038675 0.00011791 1.1315e-05
-0.0012604 -0.0018184 0.0079476 -0.0046949 -0.10309 -0.099017 -0.0022332 -0.00079826
0.0012441 -5.5851e-05 -0.00082733 0.0017604
-0.0012443 -0.0010668 -0.00077956 0.00098102 -0.0021833 -0.00085522 -0.15017 -0.036751
0.007949 0.0080822 0.00081813 -0.0019211
-0.00025242 0.0012896 0.0016577 0.0003625 0.0012554 3.7514e-06 0.007977 0.0080801
0.094742 -0.1811 0.00043786 0.0079157
-0.0013223 -0.00020032 0.00021056 6.5096e-05 -0.00070608 0.0018396 0.0013032 -0.0017316
0.00047541 0.0080207 0.13862 -0.060972
2420000000 -0.081553 -0.059323 0.014275 0.0030409 -0.0030274 -0.0015158 -0.0010782 0.00025688
0.00142 0.00097669 -0.0014311 0.001451
0.014265 0.0030697 0.12924 -0.025817 0.0050063 -0.0065233 0.0013382 0.0010601
0.00098525 -0.001241 -0.00025369 -0.00011948
-0.0030791 -0.0015384 0.0049412 -0.0066046 -0.11635 -0.078054 -0.0016396 0.0010442
-0.00014139 -0.0005357 0.00036832 0.0026056
-0.0010703 0.00030567 0.0013444 0.0010428 -0.0016126 0.0010558 -0.15921 0.0077457
0.011322 0.0064946 -0.00015927 -0.0026677
0.0014564 0.00097489 0.001027 -0.0012481 -0.00024203 -0.00059006 0.011419 0.0064453
0.054807 -0.17973 0.0016816 0.0088765
-0.0015223 0.0015844 -0.00022682 -0.00010769 0.00029575 0.00263 -0.00034526 -0.0024992
0.0014435 0.0088925 0.1207 -0.056453
2480000000 -0.082062 -0.028338 0.014197 -0.0027934 -0.0019207 -0.00016524 -0.00075705 0.0014418
0.0014447 -0.00047098 0.0002992 0.0017496
0.014189 -0.0027641 0.1308 -0.025878 0.0029937 -0.0088064 0.001235 0.00014145
-0.00059843 -0.0008677 2.2849e-05 -0.00031069
-0.0018463 -0.00012827 0.002991 -0.0088566 -0.11957 -0.057977 -0.00076212 0.002774
-0.00033313 -0.0009041 0.0017447 0.001016
-0.00073433 0.0014669 0.00121 0.00014658 -0.0007527 0.0027883 -0.16015 0.045736
0.015353 0.0010486 -0.00082087 -0.0025168
0.0014354 -0.00053086 -0.00058148 -0.00089093 -0.00031304 -0.00085882 0.015362 0.0009763
0.022329 -0.17219 0.0056822 0.0075381
0.00016614 0.0017197 -4.2604e-05 -0.00028386 0.0016391 0.00088281 -0.0010867 -0.0027035
0.0055862 0.0076041 0.1021 -0.05225
2540000000 -0.086325 -0.0010447 0.011619 -0.0068225 -0.0026502 0.00095746 0.00040954 0.0011918
-0.00019042 -0.0015533 0.00086496 0.0015577
0.011598 -0.0067686 0.11796 -0.017504 -0.0010402 -0.0078433 0.00073804 -0.0013741
-0.0017951 -4.3205e-05 -0.00067284 0.00018237
-0.0026184 0.00097134 -0.0010983 -0.0078342 -0.12598 -0.034255 0.0018331 0.0024102
-0.00089252 0.00010706 0.0019143 -0.00068111
0.00039657 0.0012496 0.00070913 -0.001388 0.0018356 0.0024123 -0.15919 0.085687
0.014634 -0.0042989 -0.0024522 -0.0024264
-0.00022374 -0.0015863 -0.0018016 1.5478e-05 -0.00089401 5.3534e-05 0.014648 -0.0043585
-0.0069653 -0.15851 0.0072977 0.005239
0.00085767 0.0016054 -0.00072281 0.00013278 0.0019827 -0.00070713 -0.002267 -0.0023724
0.0075884 0.0051743 0.087049 -0.038941
2600000000 -0.078599 0.02443 0.0082308 -0.010079 -0.0013805 0.0026718 0.0011378 -0.00016168
-0.00079751 -0.0009402 0.0017692 0.00051452
0.0081742 -0.010097 0.11256 -0.032952 -0.003129 -0.0061289 -0.00033662 -0.00092225
-0.00017499 0.0016623 -0.00027632 0.00068207
-0.0013153 0.0026953 -0.0031475 -0.0060938 -0.13073 -0.0089444 0.0029407 0.00019164
-3.8638e-05 0.00136 0.0013893 -0.0017339
0.0011387 -0.00015243 -0.00032991 -0.00089454 0.0029416 0.00016521 -0.14366 0.12125
0.012115 -0.0085434 -0.0034433 -6.5456e-05
-0.00077 -0.00091807 -0.0001545 0.0016999 2.7996e-08 0.0013708 0.012098 -0.0086027
-0.041789 -0.13881 0.0086494 0.0050249
0.0018487 0.00046263 -0.00025183 0.00069696 0.0013447 -0.0017487 -0.0034789 0.00016456
0.008427 0.0047388 0.078891 -0.025474
2660000000 -0.072135 0.04989 0.0042897 -0.011628 -0.00032576 0.0010766 0.00016199 -0.00025446
-0.002442 -2.8582e-05 0.0014095 -0.00086554
0.0043391 -0.011668 0.12024 -0.028699 -0.0044263 -0.0046695 -0.0012937 -0.00049817
0.00027405 0.0016942 0.00037789 0.00085117
-0.00040139 0.0011285 -0.0044739 -0.0046686 -0.12967 0.011567 0.0020022 -0.0014231
0.00040389 0.00054792 -0.0008061 -0.0016719
0.00015824 -0.00024048 -0.0013276 -0.00049652 0.0020264 -0.0014213 -0.12253 0.15211
0.0080286 -0.011818 -0.0022003 0.0014786
-0.0024455 2.0782e-05 0.00027419 0.0016873 0.00040452 0.00055123 0.0079495 -0.011814
-0.063254 -0.11911 0.010323 0.0017072
0.0013152 -0.00090192 0.00037977 0.0007272 -0.00093835 -0.0015749 -0.0020525 0.0012605
0.010489 0.0015945 0.07483 -0.0055794
2720000000 -0.060668 0.068255 3.0962e-05 -0.011711 -9.4614e-05 0.0030767 -0.00035103 -0.00014003
-0.0022836 0.0020797 0.00045319 -0.0016166
5.526e-05 -0.01172 0.10565 -0.032159 -0.005066 -0.0013617 -0.0016866 0.0005689
0.0016678 0.00053444 0.00083705 -6.884e-06
-0.00011348 0.0030853 -0.0050551 -0.0013171 -0.12414 0.041218 0.00044882 -0.0026479
0.00025505 0.00038407 -0.0014251 0.00063614
-0.00038126 -0.00011583 -0.0016985 0.00058889 0.00044574 -0.0026303 -0.089438 0.1811
0.0030334 -0.013446 -0.0017071 0.0019204
-0.0022636 0.0020256 0.0017073 0.00044852 0.00030727 0.00036965 0.0030387 -0.013454
-0.082149 -0.086906 0.011933 -0.0013776
0.00037457 -0.0016321 0.00081555 7.2742e-05 -0.001378 0.00047252 -0.0017374 0.0020503
0.011932 -0.00099648 0.078728 0.012196
2780000000 -0.046346 0.086801 -0.0044596 -0.010453 0.00011061 0.001269 0.00045369 -0.00036208
0.0010401 0.0030344 -0.00061146 -0.0016983
-0.0044342 -0.010451 0.10415 -0.044087 -0.0039524 -0.00011397 -0.00020798 0.0018459
0.0016711 -0.00096864 0.00014398 -0.00020073
0.0001141 0.0012584 -0.0039193 -3.4255e-05 -0.121 0.072 -0.0016637 -0.0018728
0.00016988 -0.00033868 -0.00056886 0.00080631
0.00044839 -0.0003544 -0.00019498 0.0018558 -0.0016912 -0.0018625 -0.05965 0.20317
-0.0023016 -0.013065 -0.00059458 0.001993
0.0010793 0.0029579 0.0016999 -0.00096144 0.00014257 -0.00031167 -0.0023473 -0.013065
-0.097045 -0.054929 0.010244 -0.0058212
-0.00067177 -0.0016349 0.0001681 -0.00022874 -0.00051439 0.00075233 -0.00091049 0.0021414
0.010232 -0.005998 0.083257 0.030516
2840000000 -0.030896 0.10168 -0.0076183 -0.0073551 0.001598 0.0020598 -0.00017183 -0.00029422
0.0018019 0.00090606 -0.0014862 0.00046169
-0.0075653 -0.0073402 0.10262 -0.037624 -0.0035562 0.001033 0.00054187 0.00089998
-0.00010339 -0.0015287 5.1578e-05 -6.1342e-05
0.0015639 0.0020486 -0.00354 0.001056 -0.11433 0.097743 -0.0017486 0.00037094
2.11e-05 0.0003377 0.00090018 0.0011415
-0.00017177 -0.00030757 0.00055666 0.00090729 -0.0017261 0.0003864 -0.023084 0.21794
-0.0058706 -0.01034 5.9115e-05 0.0010671
0.0018558 0.00091162 -0.00012543 -0.0015489 0.00010288 0.00022151 -0.0059059 -0.010315
-0.10171 -0.02351 0.0080504 -0.0072214
-0.0015544 0.00031991 6.2034e-05 -6.2738e-05 0.00076532 0.0011319 0.00016756 0.0010432
0.0081091 -0.0074248 0.096945 0.045835
2900000000 -0.017073 0.12101 -0.0090014 -0.0030216 0.0016631 1.884e-05 0.00043965 -0.0007933
0.0022604 -0.0010674 -0.00060115 -0.00014477
-0.0089829 -0.0030232 0.083075 -0.045627 -0.0013983 0.0024504 0.0010292 0.00025145
-0.0004897 -0.0014454 -0.0003232 5.3941e-05
0.0017119 -9.1435e-05 -0.0013616 0.0024591 -0.097037 0.13065 -0.00089983 7.7906e-05
-0.00034998 -0.00061076 0.0017798 -0.00046934
0.00044501 -0.00078086 0.0010259 0.00021765 -0.0009778 0.00010917 0.013936 0.22052
-0.0087492 -0.0071065 0.0010743 0.0013348
0.0022601 -0.001164 -0.00054048 -0.0014718 -0.00031104 -0.00052357 -0.0087668 -0.0070254
-0.099813 0.015868 0.0065204 -0.010252
-0.00065231 -5.595e-05 -0.00034997 3.9404e-05 0.001759 -0.00039512 0.00090919 0.0014396
0.0064536 -0.010107 0.11164 0.050719
2960000000 0.0044881 0.13242 -0.0087571 0.00049063 0.0006162 0.0012748 -0.00045595 -0.00086699
-0.00032959 -0.0019504 -0.00070674 0.00046399
-0.0087319 0.00047525 0.092196 -0.045211 -0.0008415 0.0012834 0.001086 -0.00021561
-0.0011341 -0.0006641 0.00047392 0.00039011
0.00066449 0.0013078 -0.0007704 0.0012942 -0.077914 0.16069 -0.00060128 0.00088242
-0.00049559 0.00066372 5.6617e-05 -0.0025653
-0.00040917 -0.00086137 0.0011034 -0.0002123 -0.00068576 0.00078312 0.056185 0.2272
-0.010057 -0.0021775 0.0014192 0.00032814
-0.00038256 -0.0020279 -0.0011979 -0.00064019 -0.00048921 0.00070778 -0.01006 -0.0021153
-0.088111 0.046887 0.0016789 -0.011969
-0.00071498 0.00050351 0.00050204 0.00033793 1.0383e-05 -0.0025556 0.0010671 0.00044097
0.0014617 -0.012306 0.13045 0.06034
3020000000 0.022281 0.14666 -0.0065215 0.0038203 0.0012482 -0.00038726 -0.00090405 -0.00022719
-0.00063804 0.00040486 -0.00010056 0.00041099
-0.0065149 0.003794 0.08081 -0.033951 -0.00046907 0.00022816 0.00027272 -0.0011316
-0.0017983 0.00039863 0.0006966 -0.00016985
0.0012759 -0.00050768 -0.00049007 0.00024892 -0.055876 0.18621 -0.0003643 0.0011519
0.00076937 0.0004701 -0.00059335 -0.0013045
-0.00090905 -0.00020825 0.00024855 -0.0011331 -0.00033945 0.0010956 0.09503 0.21947
-0.0085554 0.0014634 0.00064442 0.00063853
-0.00061837 0.00044473 -0.0018165 0.0004453 0.00075921 0.00046708 -0.008554 0.001422
-0.072313 0.076352 -0.0020446 -0.010953
-0.00023005 0.00039113 0.00072183 -0.00019653 -0.00075582 -0.0014748 0.00078104 0.00062535
-0.0020768 -0.010626 0.1492 0.057994
3080000000 0.0496 0.15609 -0.0046175 0.0059889 0.001526 -0.00020307 -0.000624 -1.4421e-05
-0.00060962 0.00021081 6.0156e-05 0.00065118
-0.0046022 0.0059965 0.078214 -0.028185 -0.00048047 0.0006166 -0.00039376 -0.00023694
-0.00031113 0.0011172 -0.00015367 -0.00057602
0.0015894 -0.00025237 -0.00046092 0.00057722 -0.018547 0.20713 -0.00060493 6.3721e-05
0.00078332 0.00028405 -0.0020048 -0.00063742
-0.00068093 -3.3597e-05 -0.00041166 -0.00021053 -0.00054479 8.8696e-05 0.12793 0.21125
-0.0062739 0.0046789 0.0020322 0.00058635
-0.0006139 0.00022916 -0.00028012 0.0010903 0.00069604 0.00030847 -0.0063139 0.0047035
-0.043887 0.10917 -0.0069635 -0.0089694
-6.1888e-05 0.00052563 -0.0002468 -0.00050574 -0.0018891 -0.00062691 0.0021385 0.00041482
-0.0067602 -0.0087334 0.16344 0.066077
3140000000 0.0784 0.15956 -0.001075 0.0075834 0.0025723 -0.0013423 -0.001332 0.00093299
0.0014934 0.00078965 0.00029407 9.4109e-05
-0.0010456 0.0076279 0.073947 -0.030185 -0.00091779 0.00033153 0.00063962 -0.00012447
-7.5367e-05 0.001008 0.00071942 -0.00043615
0.0025049 -0.0014235 -0.00085631 0.00037123 0.024151 0.22688 -1.0623e-05 0.0014475
0.0015448 -0.0011205 -0.0025274 0.00073785
-0.001315 0.00092484 0.00062743 -0.00012555 -1.2431e-05 0.0014434 0.16333 0.18575
-0.0030598 0.0060496 0.00079531 -0.0014896
0.0015207 0.00077995 -5.233e-05 0.0010012 0.0015624 -0.0010723 -0.003049 0.006089
-0.025753 0.12879 -0.0083614 -0.0045416
0.00020993 -1.7943e-05 0.00071991 -0.00045355 -0.0025975 0.00056842 0.00056666 -0.0014271
-0.0082307 -0.0050003 0.18824 0.057299
3200000000 0.1104 0.1704 0.0041427 0.0064402 0.00081795 -0.0026603 -0.00043088 0.001898
0.00048499 -0.0019019 0.00023868 0.00055526
0.0041545 0.0064487 0.084025 -0.028602 -0.00092675 0.00061463 -0.00024425 -0.00074003
0.00067774 0.0011483 -0.00042253 -0.0010519
0.00079339 -0.0027113 -0.00098145 0.0006226 0.068274 0.23083 0.0010796 0.00070638
-0.00044162 -0.0021225 -0.0013507 0.0022009
-0.00038406 0.0018718 -0.00022758 -0.00074176 0.0010705 0.0007761 0.18343 0.16319
-0.00034724 0.0063076 0.00023169 -0.0013449
0.0005238 -0.001874 0.00068699 0.0011526 -0.00043241 -0.0021729 -0.00034211 0.0062986
0.014354 0.14839 -0.0092995 -0.0012813
0.00025366 0.00046465 -0.00050857 -0.0010087 -0.0013937 0.0025051 0.00048884 -0.0010715
-0.0097662 -0.0012074 0.20402 0.055213
3260000000 0.14312 0.16204 0.0042661 0.0033374 -0.00086127 -0.00272 0.0010859 0.00094358
0.00011084 -0.0019687 -0.00010819 6.7379e-06
0.0042426 0.0033343 0.092372 -0.031912 -0.0015524 0.0023122 -0.00018307 -0.00026229
0.0010183 -0.00065386 -0.00099536 0.00020377
-0.00090309 -0.0026742 -0.001513 0.0023807 0.11867 0.22678 0.0004081 6.0293e-06
-0.0011822 -0.00093672 0.00047487 0.0019399
0.0011172 0.00091483 -0.00018294 -0.00025757 0.00031379 2.5996e-05 0.2105 0.12542
0.0026148 0.0053184 -0.00085813 -0.0014415
0.00010918 -0.0019114 0.0010208 -0.00064106 -0.0010305 -0.0008998 0.0026101 0.0053017
0.041417 0.15728 -0.0072781 0.0036843
-0.00026653 -8.4522e-05 -0.0010208 0.00024213 0.00037213 0.0018172 -0.00057298 -0.0017079
-0.007418 0.0040099 0.23286 0.045667
3320000000 0.17334 0.15571 0.007265 0.0012029 -0.0004603 -0.0018007 0.00089049 0.00031971
-0.0018555 -0.0010543 0.00017406 0.00016642
0.0073215 0.0011899 0.098935 -0.028261 0.0011408 0.0022943 -0.00027998 -0.00072558
-0.00023196 -0.0001365 -0.00066629 0.00031081
-0.00057594 -0.0018412 0.001122 0.0022937 0.16598 0.21812 0.00045939 7.189e-05
-0.0011286 -0.00024909 0.00018557 0.0011083
0.00089334 0.00032705 -0.00031681 -0.00070994 0.00045844 5.1895e-05 0.2191 0.096013
0.0033669 0.0033924 -0.00090365 0.00018864
-0.001829 -0.0010076 -0.00025925 -0.00010486 -0.0011755 -0.00018971 0.0033591 0.0033889
0.073564 0.15816 -0.0038471 0.0048775
0.00036181 0.00017396 -0.00059174 0.00027498 0.00029599 0.0011556 -0.0010069 4.2748e-05
-0.0037687 0.0048714 0.24935 0.032548
3380000000 0.20907 0.13897 0.0057488 -0.002243 -0.00091928 0.00070027 0.0012722 0.00033475
-0.0014406 0.00077281 0.00021051 6.9288e-05
0.0056991 -0.0022143 0.10969 -0.035827 0.00026329 0.0025656 -0.0011891 -0.00057962
-2.7867e-05 5.0742e-05 -0.00070861 0.00026457
-0.00092814 0.00063745 0.0003545 0.002542 0.20803 0.19555 0.0008593 -0.00048121
-0.0019152 0.00064614 0.00085011 0.0015319
0.0012529 0.00030872 -0.0011843 -0.00058003 0.00080853 -0.00049092 0.23411 0.063445
0.0054425 0.0030735 -0.00027341 4.6707e-06
-0.0014941 0.00085053 -5.162e-05 6.3449e-05 -0.0018952 0.00066038 0.0054392 0.0029923
0.11795 0.14973 -0.00047873 0.0063691
0.00032062 -3.2663e-05 -0.00082017 0.00032628 0.00078132 0.0014718 -0.00066165 0.00060467
-0.0007392 0.0060295 0.2797 0.014554
3440000000 0.24037 0.11663 0.0045464 -0.0039137 -0.00069887 -0.001889 0.00080194 -7.8921e-05
-0.0014067 0.001328 0.00072632 7.5659e-05
0.0045067 -0.0039617 0.10342 -0.041361 0.0030622 0.0020314 -0.0010869 0.0010272
0.00012228 0.00032536 0.0001121 0.00094977
-0.00083748 -0.0018125 0.0031245 0.0020777 0.24601 0.16639 -0.00036868 -0.0002751
0.00042397 0.0015696 0.0011306 0.00062562
0.00080949 -0.0001171 -0.0010857 0.0010178 -0.00031818 -0.00030707 0.23502 0.030234
0.0068011 -4.2993e-05 -0.00078844 -2.094e-05
-0.0013734 0.0014435 0.00014341 0.00025747 0.00044126 0.0016119 0.0068134 -6.6367e-05
0.14789 0.13876 0.0033295 0.0034454
0.00059078 0.00031173 0.00028025 0.00091497 0.0011742 0.00070562 -0.00022646 0.00012281
0.0033872 0.0038496 0.2954 -0.016671
3500000000 0.27244 0.084853 0.0024398 -0.0048147 -0.0016692 0.0013858 0.00090641 -0.00080014
-0.00079598 0.0011563 0.00067578 -0.0010945
0.0024385 -0.0048 0.11575 -0.064935 0.0032977 0.00097772 -0.00042245 0.0007109
0.00033461 1.5164e-05 -0.00011993 0.00044893
-0.0017439 0.0013891 0.0032484 0.00090264 0.27482 0.13282 -0.00010808 -3.8419e-05
-0.00021025 0.00048537 0.0018423 -2.632e-05
0.00090763 -0.00084251 -0.00039651 0.0007231 -0.00015336 -4.0704e-05 0.23942 0.0035477
0.0069903 -0.0025895 5.8315e-05 0.00011465
-0.00072481 0.0012622 0.00031387 1.3656e-05 -0.00010646 0.00062474 0.0069644 -0.0026068
0.19281 0.11101 0.0031937 0.001513
0.00073862 -0.0010391 -0.0001439 0.00040274 0.0016421 -0.00028624 0.00032996 -5.3978e-05
0.0032454 0.0013755 0.31486 -0.04311
3560000000 0.29083 0.050245 0.0003205 -0.0061789 -0.0001311 -0.00080602 0.00070777 -0.00011218
0.0015353 0.0018 7.0963e-05 -0.000855
0.00029285 -0.0061692 0.10978 -0.070298 0.0056625 -0.0010652 0.00034759 0.00071714
0.00068579 -0.00020125 7.3067e-05 0.00011673
-0.00017611 -0.00085839 0.0056607 -0.0010498 0.30275 0.09055 -0.00023752 -3.164e-05
0.00065956 0.00039627 0.0015669 -0.00083457
0.00069617 -0.00013063 0.0003394 0.00074162 -0.00024188 -6.2552e-05 0.23016 -0.032495
0.0060245 -0.0055388 -0.00026152 -0.00019336
0.0015627 0.0017783 0.00058399 -0.00025749 0.00060827 0.00050714 0.0060378 -0.0056073
0.21399 0.0975 0.0028801 -0.0012809
-5.2156e-05 -0.00097661 0.00015602 0.00017408 0.0015948 -0.00081503 -0.00062076 -0.00031338
0.0031024 -0.0013312 0.32655 -0.082692
3620000000 0.30678 0.012315 -0.0013795 -0.0037825 -0.0018282 -0.00012787 0.00020213 -0.001827
-0.00012448 0.00059804 -0.00068344 -0.0011204
-0.0013727 -0.0037579 0.11065 -0.099752 0.0034301 -0.0040159 0.00029122 0.0005483
-0.00031302 -0.0008737 0.0006008 0.00058275
-0.0017433 -0.00013299 0.003286 -0.0040527 0.31575 0.046433 0.00015053 -0.00090702
-0.00023681 0.00015115 0.00098287 -0.00068505
0.00016161 -0.0018638 0.00029201 0.00053774 0.00017057 -0.00089571 0.21903 -0.063219
0.0018126 -0.0071735 -0.0012144 0.00066955
-9.9596e-05 0.00057301 -0.00027949 -0.00085793 -0.00012112 0.00013529 0.0017765 -0.0072004
0.23749 0.05508 0.0015351 -0.0018716
-0.00071277 -0.00087476 0.0005447 0.00040389 0.00080242 -0.00080808 -0.0013102 0.00087908
0.0017324 -0.001825 0.3289 -0.1169
3680000000 0.31032 -0.032144 -0.0037935 -0.0038269 -0.0010613 0.0014308 -0.0010324 -5.9262e-05
0.0016353 6.2561e-05 -0.0013436 -0.00041449
-0.0039272 -0.0037607 0.10582 -0.11665 0.0011986 -0.0044345 0.00075705 0.00027303
-0.00033303 -0.00056914 0.00055016 9.5141e-05
-0.00099951 0.0014115 0.0012641 -0.0045804 0.32666 -0.003986 -0.00073049 -0.00057358
0.0010502 0.00079912 0.00065256 -0.0020826
-0.0010582 -3.6356e-05 0.0007624 0.00027619 -0.00072314 -0.00057489 0.20537 -0.096812
0.00053222 -0.0068194 -0.0011924 0.0010215
0.0016047 9.6221e-05 -0.00045991 -0.00054058 0.0011367 0.00099896 0.00048937 -0.0067698
0.25636 0.02951 0.0013835 -0.0019836
-0.0011515 -0.00053695 0.00066743 0.00024415 0.00062237 -0.0017217 -0.00099891 0.0010864
0.0016234 -0.0022763 0.32831 -0.16249
3740000000 0.31196 -0.067358 -0.0030255 4.5311e-05 -0.0022822 0.0026588 -0.00016313 -0.00075333
-0.0003388 0.0001072 -0.0011109 0.00039817
-0.0031737 4.9384e-05 0.096945 -0.13883 0.00071497 -0.0052713 0.00031666 -0.00033273
-0.00033498 -7.3339e-05 0.00081371 0.00020609
-0.0023517 0.0027137 0.00068152 -0.0051021 0.32947 -0.043964 -0.00064136 5.3908e-06
0.00029401 3.8816e-05 -0.00081838 -0.0014722
-0.00015399 -0.00075844 0.00031523 -0.00033518 -0.00068497 4.1967e-05 0.18407 -0.12033
-0.0017655 -0.0061496 0.00048484 0.002863
-0.00043426 2.9707e-05 -0.00028826 -4.3417e-05 0.00029193 -5.7763e-05 -0.0018443 -0.0061885
0.26218 -0.0091908 0.00029566 -0.0025832
-0.00092825 0.00044086 0.00075574 0.0002063 -0.00083895 -0.0015329 0.00089025 0.0025111
-0.00014621 -0.0021652 0.31414 -0.20173
3800000000 0.30612 -0.11308 -0.0023295 0.00057266 0.00083439 0.0040377 -0.0012611 -0.0015519
0.0015814 0.00062951 -0.0010292 0.00023037
-0.0022602 0.00059388 0.085801 -0.15348 -0.0020779 -0.0048848 7.4269e-05 0.00014193
-0.00095687 -0.00048767 0.00085693 -5.7985e-05
0.00089298 0.0040038 -0.0023146 -0.0049505 0.32497 -0.085739 -0.00060158 0.00017028
0.0008768 -2.4694e-05 -0.0010792 -0.00050509
-0.001322 -0.0015325 8.0835e-05 0.00015984 -0.00054127 0.00013902 0.17466 -0.14649
-0.003246 -0.0050232 0.0016106 0.001649
0.0015638 0.00054547 -0.00097681 -0.00050123 0.00082026 4.4725e-05 -0.003327 -0.0049633
0.27527 -0.050753 0.0010265 -0.0010511
-0.0010611 0.00018686 0.00091515 -0.00025754 -0.0012778 -0.00045034 0.0017648 0.0013504
0.0014218 -0.00079467 0.30684 -0.24273
3860000000 0.29506 -0.14448 -0.00097031 0.0012611 0.0029486 0.0017794 -0.0021333 0.0012991
0.00093778 -0.0013482 -0.0003727 0.0016124
-0.00097725 0.0013372 0.066618 -0.16297 -0.0036239 -0.0049334 0.00066918 -0.00060806
-0.00083636 0.0012791 0.00067891 -0.0010954
0.0028987 0.001756 -0.0034954 -0.0049038 0.30563 -0.12514 -0.0009428 0.00049144
0.00022036 -0.00053527 -0.00068199 -7.9122e-05
-0.0020713 0.0013184 0.00063093 -0.00062906 -0.00092031 0.00047436 0.14593 -0.16126
-0.002812 -0.0046848 0.0019749 0.00071779
0.00087552 -0.0013372 -0.00073671 0.0013791 0.00014053 -0.00061891 -0.0027738 -0.0046748
0.2706 -0.082382 -0.00048198 -0.0025129
-0.00028637 0.0014653 0.00058963 -0.0011781 -0.00071431 -0.00012025 0.0015955 0.00080463
0.00011439 -0.0026388 0.28364 -0.28216
3920000000 0.27979 -0.1846 0.0018977 0.00042703 0.0036869 0.0024027 -5.6665e-05 0.00099657
0.00013475 0.00020022 0.00041163 0.0003416
0.0018142 0.00037131 0.038979 -0.17913 -0.0049306 -0.0031056 -0.00053254 -0.000123
0.00051872 6.7518e-05 -0.00037879 -0.00050545
0.0036285 0.0022062 -0.0050396 -0.0029601 0.29863 -0.15867 3.0242e-05 0.0014762
0.0015967 -0.0016501 -0.0004965 -6.6606e-05
-7.0904e-05 0.0009824 -0.00054632 -0.00010975 9.3592e-05 0.0014803 0.12586 -0.17145
-0.0042149 -0.0043707 0.00231 -0.00034252
0.00027216 1.8432e-05 0.00043387 -2.6291e-05 0.0016002 -0.0013846 -0.0042615 -0.004343
0.26099 -0.13087 0.0010242 -0.0012024
0.00049068 0.00046522 -0.0002621 -0.00031787 -0.00041725 1.5316e-05 0.0022426 -9.3312e-05
0.000737 -0.0016081 0.26153 -0.30856
3980000000 0.25236 -0.22023 0.0019456 -0.0029048 0.0050421 -0.00056061 8.9015e-05 0.001017
0.0010317 -0.0019278 0.0005833 0.0003297
0.0019676 -0.0029365 0.016546 -0.19211 -0.0056169 -0.00090403 0.00090479 0.0006243
0.00039842 0.00040733 -3.3301e-05 -0.00097292
0.0050362 -0.00062377 -0.0055752 -0.00094004 0.26989 -0.18902 0.0014199 5.1005e-05
-0.0011663 -0.00088284 -0.00040854 -0.00088661
0.00010631 0.0010878 0.00091696 0.00061236 0.0014111 0.00011547 0.089794 -0.19303
-0.0048724 -0.0041676 0.0013894 -0.00095511
0.0010836 -0.0020291 0.00046385 0.00039772 -0.0012889 -0.00094206 -0.0049167 -0.0041216
0.24853 -0.16026 0.00076441 -0.0049008
0.00045407 0.00010389 -0.00010561 -0.0011458 -0.00044133 -0.00079769 0.0017837 -0.0010544
0.00042047 -0.0046201 0.22655 -0.34451
4040000000 0.22477 -0.24542 -0.00030983 -0.0040396 0.0034015 -0.0031478 0.00034049 0.00033874
-0.00075241 -0.0010269 0.00041113 7.8066e-05
-0.00031102 -0.0040521 -0.0088431 -0.19911 -0.0045165 0.00017496 0.00016213 -0.0011667
-2.9993e-05 0.00018135 -0.0013479 5.713e-05
0.0032637 -0.00322 -0.0044828 0.00038985 0.24693 -0.22237 0.0002539 -0.00068887
-0.00080482 -0.00051949 -0.0014753 0.000143
0.00031921 0.00026046 0.00018077 -0.0011189 0.00026601 -0.00069743 0.068009 -0.1876
-0.007291 -0.0015894 0.0010615 -0.00053154
-0.00089231 -0.0008615 -4.4509e-05 0.00025333 -0.00077986 -0.00052317 -0.0073218 -0.0014736
0.23512 -0.19398 -0.0016345 -0.0041176
0.00020943 0.0003519 -0.0012149 9.1803e-05 -0.0015169 3.1958e-05 0.00089818 -0.00093429
-0.0011592 -0.0037835 0.19081 -0.36492
4100000000 0.19479 -0.26938 -0.0033061 -0.0028338 0.00094278 -0.0035627 -0.00043787 -0.0001453
0.00038453 -0.0017138 0.0006682 0.00067377
-0.0033263 -0.0028113 -0.034371 -0.20212 -0.0045186 0.0010226 -0.00021581 -0.00020863
0.00068838 0.00044538 -0.00041229 0.00016365
0.0010511 -0.0036113 -0.0046303 0.00095079 0.22525 -0.24826 0.00023865 -0.00020681
-0.00036313 -0.00044876 -0.0012867 -1.3137e-05
-0.00037875 -0.00014367 -0.00025545 -0.0001956 0.00019936 -0.00013541 0.034608 -0.20088
-0.006776 0.0012138 0.001104 -0.0010896
0.00036526 -0.0018991 0.00069812 0.00031673 -0.00038203 -0.00044773 -0.006624 0.0012483
0.21603 -0.21862 -0.0028063 -0.0043032
0.00077029 0.00050221 -0.00052045 0.0001589 -0.0014395 6.6749e-05 0.00089864 -0.00096988
-0.0024991 -0.004328 0.15606 -0.39108
4160000000 0.16544 -0.28596 -0.0036533 -0.0019151 -0.00021738 -0.002988 0.00064819 -0.00018686
-0.0037532 -0.00038904 0.0010414 -0.0010112
-0.0035454 -0.00193 -0.059873 -0.19791 -0.0047246 0.0025729 -0.00047448 -0.00041056
0.00032679 -0.00043714 -0.0010379 0.00021509
-0.00022036 -0.0029751 -0.0045655 0.0025491 0.19254 -0.26376 0.00068237 -0.00033525
-0.0011394 -0.00018355 -0.0013564 0.0010169
0.00064157 -0.00022528 -0.00042966 -0.00043981 0.00065946 -0.00036499 0.010161 -0.18864
-0.0052104 0.002029 0.0014201 -0.0022272
-0.0038157 -0.00036266 0.00031148 -0.0004866 -0.001093 -0.00015691 -0.0052511 0.0020186
0.1812 -0.25148 -0.0049418 -0.0029406
0.00094709 -0.0010196 -0.0010674 0.00023104 -0.0012141 0.0011364 0.0013786 -0.0020725
-0.005025 -0.0031951 0.10609 -0.39792
4220000000 0.13711 -0.30171 -0.0043757 1.0494e-05 -0.00012777 -0.0037232 -0.00022615 -9.5066e-05
-0.00075493 0.0010543 0.00014642 -0.0015439
-0.0044195 1.6613e-05 -0.096187 -0.18782 -0.0022142 0.0032655 -0.00024722 -0.00012958
3.481e-05 -5.5978e-05 -0.00061911 0.0012306
-0.00023557 -0.0037631 -0.0022304 0.0033866 0.16257 -0.28928 -2.7016e-06 3.9265e-05
0.00030987 0.0003145 6.4138e-05 0.001319
-0.0002464 -8.1908e-05 -0.00020901 -0.0001334 5.8618e-05 9.007e-06 -0.013173 -0.18665
-0.0045452 0.0021653 -0.00043742 -0.0023137
-0.00076932 0.00113 0.00010983 1.6907e-05 0.00036545 0.00019891 -0.0045134 0.0022528
0.16586 -0.27422 -0.0048307 -0.0020949
0.0002142 -0.0012905 -0.00064089 0.0011023 -0.00031413 0.001087 -0.00039498 -0.0022775
-0.004821 -0.0020376 0.080046 -0.41113
4280000000 0.10598 -0.31077 -0.0029927 0.0018674 -0.0017376 -0.0042728 -0.00031996 0.000675
-3.6596e-07 0.0011185 -0.00058987 -0.0004344
-0.0029743 0.0018271 -0.12121 -0.1918 -0.0029637 0.0028112 -0.00075413 -0.00032769
0.00029155 0.00013558 0.00029709 0.00062176
-0.0018017 -0.0043632 -0.0029331 0.0028079 0.1331 -0.29612 0.00080602 -0.00013251
-0.00093306 0.00099988 -0.00033364 0.00081957
-0.00038255 0.00070409 -0.00078727 -0.00024586 0.00085832 -0.00015534 -0.050815 -0.17183
-0.0048377 0.0026576 -0.00085747 -0.0018474
5.9855e-05 0.0010195 0.00023479 0.00011919 -0.0010256 0.0011359 -0.0047126 0.0027031
0.117 -0.29447 -0.0058828 -0.00093467
-0.00055704 -0.00040906 0.00038848 0.00066095 -5.1672e-05 0.0010165 -0.0007318 -0.0018631
-0.0060352 -0.0009344 0.029858 -0.41797
4340000000 0.078542 -0.31919 -0.00177 0.0019023 -0.0025191 -0.0015611 0.00018721 0.00050568
-7.9505e-06 0.00063534 -0.00021062 -0.00091345
-0.0017775 0.0019113 -0.14167 -0.16585 -0.0021724 0.0039862 -0.0001361 0.00044778
-0.00021297 -0.00022785 0.00069163 0.00061033
-0.0025176 -0.0014958 -0.0020964 0.0040524 0.097533 -0.31331 -0.00044313 -0.00095774
0.00020735 0.00051373 0.00098701 0.0015949
0.00021949 0.00048846 -6.9603e-05 0.00046004 -0.00044516 -0.00085872 -0.069202 -0.16918
-0.0042589 0.0037946 -0.0010311 -0.0021823
-7.2391e-05 0.00055996 -0.00027079 -0.00020279 0.00028495 0.0005134 -0.0043026 0.0037667
0.088839 -0.31757 -0.0050437 0.0012799
-0.00031331 -0.0010013 0.00060565 0.00051875 0.00058435 0.0015828 -0.0010656 -0.0023046
-0.0050969 0.0016432 -0.0054804 -0.41137
4400000000 0.047552 -0.32474 -0.00084934 0.0014315 -0.0027328 -0.001575 0.00094906 0.0013412
-0.00012707 0.00071017 -7.8362e-05 -0.00089968
-0.00087458 0.0013957 -0.17075 -0.15572 -0.0012671 0.0043134 -0.00045308 0.00046686
-2.9098e-05 -0.00043334 0.00047545 0.00023204
-0.0027754 -0.0015683 -0.0012685 0.0043545 0.06783 -0.31956 -8.4677e-05 -8.9304e-05
0.00039243 0.00015775 0.0010339 0.0016146
0.00099055 0.0013573 -0.00042539 0.00046527 -0.00017318 -4.4595e-05 -0.093493 -0.15587
-0.0032331 0.0050391 -0.0018896 -0.0013282
-0.00015284 0.00087578 7.2476e-05 -0.00041463 0.00033838 0.00022715 -0.0032125 0.0050129
0.055281 -0.32774 -0.0049463 0.00122
-8.6013e-05 -0.00076363 0.00047479 0.00027264 0.0013103 0.0013984 -0.0020268 -0.0014952
-0.0045559 0.0014279 -0.05133 -0.41481
4460000000 0.011889 -0.32422 -0.00068444 0.00037879 -0.0041417 -0.00076883 0.001392 -0.00075912
-0.00036979 0.0015653 -0.00108 -0.00046359
-0.00066511 0.00035163 -0.1921 -0.12594 -0.00037556 0.0044736 -0.00031474 0.00075221
-0.00032157 -0.00045908 0.00040733 -0.00051066
-0.004131 -0.00077517 -0.00028502 0.004486 0.042043 -0.32652 -0.00049925 -0.00048352
0.00024944 0.00049855 0.0020804 0.00082774
0.0013827 -0.00074826 -0.00031099 0.00075272 -0.00049352 -0.00052017 -0.10668 -0.13474
-0.0018148 0.0061338 -0.0022482 -0.0013464
-0.00030804 0.0014978 -0.00034946 -0.00049174 0.00022359 0.00031938 -0.001954 0.0061952
0.019586 -0.32143 -0.0041497 0.0037705
-0.0011236 -0.00027784 0.0004144 -0.00052656 0.0018666 0.0007681 -0.0022631 -0.00099942
-0.0041096 0.0032335 -0.089998 -0.39575
4520000000 -0.012069 -0.32488 -0.00051138 -0.00035841 -0.0036088 0.00039659 0.00070839 -5.0611e-05
0.0020351 4.4916e-05 -0.00070714 0.0007251
-0.00053006 -0.00033804 -0.21669 -0.1089 0.00072183 0.0045685 0.00058372 0.00088915
-0.00018365 -5.2109e-05 -3.1484e-05 -8.8848e-05
-0.0036231 0.00039349 0.00077497 0.0045649 0.01126 -0.32369 -0.00094643 0.00052102
0.0005874 -0.00058802 0.0016631 -0.00069426
0.00071839 -7.8075e-05 0.0006115 0.00092362 -0.00088553 0.00062362 -0.12478 -0.12555
-0.00062415 0.0060308 -0.0031245 -0.00041808
0.0019895 9.3778e-05 -0.00017809 -6.9369e-05 0.00073635 -0.00056565 -0.00045419 0.0061288
-0.029535 -0.33169 -0.0019733 0.0032901
-0.0005889 0.00083798 4.6626e-05 -0.00016525 0.0019622 -0.00083355 -0.0030484 -0.00032926
-0.0025022 0.003168 -0.11875 -0.39532
4580000000 -0.049915 -0.31746 -0.0011989 -0.00055473 -0.002874 0.002594 0.00066748 -0.00032219
0.00030002 -0.00021473 -0.00044119 0.00075015
-0.0011859 -0.00057043 -0.2352 -0.082249 0.00079284 0.0042113 0.00058862 -0.00014649
-0.00021155 0.00020433 0.00024103 -8.7574e-05
-0.0029217 0.0025254 0.00089683 0.0042522 -0.020349 -0.32073 -0.00023021 0.00040884
-0.00019185 9.5817e-05 0.0019379 -0.001398
0.00065248 -0.00031604 0.00056354 -0.00013902 -0.00022577 0.00037629 -0.13494 -0.10063
0.001873 0.0053133 -0.0027028 0.0013181
0.00025158 -0.00030188 -0.00019332 0.00033201 -0.00023156 0.00010059 0.0020319 0.0052422
-0.055225 -0.33562 -0.0020108 0.0034581
-0.00079404 0.0005411 0.0002582 7.6258e-06 0.0017375 -0.0013313 -0.0025694 0.0011591
-0.002488 0.0039313 -0.16422 -0.36502
4640000000 -0.075585 -0.31121 -0.0023606 -0.0014447 -0.003041 0.0025081 0.00059492 -0.001401
0.0014986 -0.00021038 0.00015991 0.00090049
-0.0023674 -0.0014308 -0.24544 -0.05461 0.0017435 0.0039142 0.00074295 0.00022155
-0.00023207 0.00039271 -7.0241e-05 -0.00070502
-0.0029004 0.0025241 0.0016982 0.0038745 -0.044752 -0.31519 0.00024285 0.0007892
0.0012841 0.00018164 0.00022129 -0.0021313
0.00056365 -0.0013853 0.00071924 0.00020363 0.00028643 0.00087196 -0.14036 -0.086206
0.0035106 0.0036694 -0.0023753 0.0015956
0.0015895 -0.00037777 -0.00026779 0.00042668 0.0011918 0.00017004 0.0034192 0.0037309
-0.087426 -0.31757 -0.0024927 0.0038139
0.00025177 0.00099308 -9.7567e-05 -0.00072649 0.00018862 -0.0022538 -0.0023115 0.0014275
-0.002059 0.0041155 -0.18344 -0.35494
4700000000 -0.10333 -0.30616 -0.0039711 -4.7516e-05 -0.0015631 0.0045993 -0.00086212 -0.001007
0.00090254 -0.00065461 0.00091371 0.00078045
-0.0040016 -9.8358e-05 -0.25712 -0.035784 0.0028094 0.004086 0.00042387 -0.00047561
0.00039156 0.00051482 -0.00012717 -0.00014613
-0.0015044 0.0046575 0.0029185 0.0040579 -0.075441 -0.30897 -9.7555e-05 0.00057618
0.00049981 -0.00024144 8.7101e-05 -0.0017684
-0.00088822 -0.00099705 0.00040419 -0.00050274 -0.00015341 0.00055708 -0.15723 -0.065157
0.003058 0.0019055 -0.001452 0.0022634
0.00086837 -0.00050855 0.00041521 0.00045337 0.00053553 -0.00032278 0.0030839 0.0019922
-0.12617 -0.30901 -0.001652 0.004454
0.001022 0.00083653 -0.0001759 -5.8195e-05 -0.00016847 -0.0015978 -0.0014534 0.0022988
-0.0015634 0.004044 -0.22696 -0.3256
4760000000 -0.13319 -0.29115 -0.0047637 0.0011175 0.00055179 0.0046448 -0.00093272 -0.00055344
0.00049243 -0.0010915 0.00093516 -0.00022008
-0.0047516 0.0011325 -0.25252 0.0067889 0.0032538 0.0032676 -5.4583e-05 -0.00062088
0.00026632 9.3895e-05 -1.1092e-07 -0.00017344
0.00066945 0.0046049 0.0033374 0.0032189 -0.10592 -0.2945 0.00084852 0.00043346
0.0006706 -0.00023578 -0.001474 -0.00077599
-0.00097299 -0.0006054 -2.4758e-05 -0.00060561 0.00091387 0.00039176 -0.15137 -0.048823
0.0024264 0.0014147 -0.00074168 0.0026532
0.00031526 -0.001151 0.00035167 7.2565e-05 0.00071347 -0.00025555 0.0024894 0.0012802
-0.15841 -0.29088 -0.00029338 0.0047067
0.00083235 -0.0004735 3.4221e-05 -0.00032284 -0.0015089 -0.00083317 -0.00080488 0.0027006
-0.00041909 0.00453 -0.23797 -0.30342
4820000000 -0.16048 -0.27702 -0.0051932 0.0026438 0.0017729 0.0032649 -0.00086248 -0.00040517
0.00032466 -0.0009064 0.00031178 -0.00043027
-0.0051929 0.0026922 -0.26403 0.029182 0.0045515 0.0030165 -0.00010738 -0.00031451
0.00035557 -0.00011261 -0.00023566 -0.00032079
0.0018617 0.0033059 0.0045952 0.0029482 -0.13347 -0.29079 0.00057289 -0.00042862
0.00033264 -0.00044898 -0.00079726 -0.00036404
-0.00089633 -0.00039661 -0.00015158 -0.00030666 0.00055444 -0.00036497 -0.16654 -0.031034
0.0017828 0.00035533 -4.3612e-05 0.0028252
0.00041797 -0.00077398 0.00036821 -0.00020038 0.00028204 -0.00074434 0.0018481 0.000241
-0.19646 -0.27198 3.3301e-06 0.0036426
0.00034553 -0.00031494 -0.00018484 -0.00037671 -0.00063606 -0.00038016 3.0032e-05 0.0028709
4.6159e-05 0.0039857 -0.27488 -0.27292
4880000000 -0.19159 -0.25701 -0.0043574 0.0046232 0.0024258 0.003002 -0.0013944 0.0001721
-0.00089955 -0.0011171 0.00037579 -0.00030933
-0.0043466 0.0046472 -0.25527 0.070788 0.0045872 0.0013439 -0.00037452 -0.00022632
-0.00029109 0.00013229 -0.0002137 0.00011654
0.0024193 0.0029949 0.0046085 0.0013464 -0.15235 -0.27682 0.00028269 -0.0003016
-0.00037453 -0.0012572 -0.00051458 -7.3734e-05
-0.0014083 0.00022921 -0.00036757 -0.00022466 0.00035771 -0.0003617 -0.1594 -0.012442
0.00079438 4.241e-05 0.0010077 0.002544
-0.0010256 -0.0011961 -0.00028589 0.00022627 -0.00035002 -0.0010098 0.00086304 -9.0822e-05
-0.22486 -0.25526 0.0010644 0.0034638
0.00020702 -0.00016045 -0.00017824 0.00021864 -0.0005064 -6.4787e-05 0.0011281 0.0024937
0.00080624 0.0033315 -0.28659 -0.2436
4940000000 -0.21232 -0.23914 -0.0027809 0.0067074 0.0030634 0.00089186 -0.00021971 0.00069623
-0.0012113 -0.00045926 3.8353e-05 -0.00068849
-0.0028838 0.0066982 -0.2666 0.09634 0.0055168 0.0010348 -0.00011543 -0.00010748
0.00043229 -0.00016252 -0.0001636 0.00020315
0.0030579 0.00092857 0.0054568 0.0010226 -0.17229 -0.25356 0.00015111 -0.00046248
-0.0008401 4.4062e-05 -0.00042934 -7.2274e-05
-0.00021356 0.0006721 -0.00014844 -0.00012142 9.7994e-05 -0.00046207 -0.16685 -0.0030381
-0.00012746 0.00034962 0.0018256 0.0021113
-0.0011749 -0.0004634 0.00046468 -0.00026792 -0.00068809 -0.0001352 -0.00018797 0.00053741
-0.24703 -0.22619 0.00043714 0.0033538
-4.8154e-05 -0.00064904 -0.00021504 0.00016658 -0.00059117 -2.6887e-07 0.0018354 0.0019689
0.00017238 0.0034099 -0.31042 -0.21773
5000000000 -0.23275 -0.21463 -9.4351e-05 0.0072867 0.0030818 0.0016458 -0.00026088 0.00061061
-0.00052029 0.00061462 -0.00038791 -0.0008863
-0.00012836 0.0072704 -0.25297 0.11404 0.0057352 -0.00056094 -0.00026221 -0.00011223
-0.00015736 -0.00065449 -0.00025492 -1.6705e-06
0.0030032 0.0016301 0.0057963 -0.0006311 -0.20195 -0.23912 -0.00071051 -0.000681
-0.00026691 -0.00029129 -0.00059387 8.386e-06
-0.00023296 0.00068165 -0.00023175 -0.00010342 -0.00067132 -0.00074553 -0.16112 0.021297
-0.00042785 0.0017579 0.0022445 0.0011203
-0.00046797 0.00066106 -0.00027628 -0.00054679 -0.0004515 -0.00026011 -0.00029957 0.0017233
-0.2735 -0.20393 0.00072407 0.0036277
-0.0002356 -0.00077809 -0.00015704 -5.542e-05 -0.00050391 -5.9499e-05 0.0021159 0.0011495
0.00085496 0.0040654 -0.32244 -0.18318
5060000000 -0.25354 -0.1868 0.0019465 0.0068909 0.0031541 -0.0004151 0.00010753 0.00054383
-0.00033258 -2.9297e-05 -0.00025957 -0.00018683
0.0019158 0.0069145 -0.23509 0.1508 0.0051534 -0.0020228 -1.9983e-05 0.00022261
-0.00030403 -4.0036e-05 -0.00035913 8.838e-05
0.0030407 -0.00038832 0.0052128 -0.0020528 -0.21587 -0.21752 -0.00036226 0.00034704
-0.0012083 -1.1781e-05 -0.001369 0.00019265
0.00012618 0.00051793 -3.0968e-05 0.00022311 -0.00036772 0.00034123 -0.16271 0.028639
0.00020546 0.0030745 0.0018888 0.00050267
-0.00027611 9.1106e-05 -0.00029225 -6.5548e-05 -0.00097749 0.00015192 0.00027434 0.0029136
-0.28475 -0.17269 0.0016602 0.0034867
-0.00037201 -0.00014432 -0.00031258 0.00011959 -0.0013048 5.0575e-05 0.0018601 0.00045786
0.0018971 0.0029988 -0.33444 -0.15357
5120000000 -0.26955 -0.16137 0.0034642 0.0059746 0.0028566 -0.00041911 0.00040791 0.00062301
-0.00019497 0.0007146 -0.00052598 4.8125e-05
0.0034599 0.0060219 -0.2292 0.17703 0.0047675 -0.0025797 8.9657e-05 0.00013929
-5.6643e-05 -7.0135e-05 2.7018e-05 0.00037904
0.0029824 -0.00048803 0.0047232 -0.0026827 -0.22976 -0.20202 -7.8044e-05 0.00018338
-0.00027101 0.00093161 -0.00092872 0.00096443
0.00042831 0.00061209 0.00013065 0.00010852 -5.231e-05 0.00016888 -0.15883 0.05463
0.0017668 0.0030928 0.0024197 0.00033492
-0.00026192 0.00067423 -3.6876e-05 -5.6846e-05 -0.00022641 0.0010972 0.0017155 0.0031703
-0.29796 -0.13914 0.0016591 0.0034248
-0.00053468 0.00016669 7.3867e-05 0.00040647 -0.0009629 0.0011446 0.0024675 0.00042641
0.0015586 0.003184 -0.34681 -0.11996
5180000000 -0.28512 -0.13067 0.0051769 0.0048404 0.0034104 -0.0013354 0.00025536 0.00056962
-0.00023562 0.00035255 -0.00060969 0.00036214
0.0051773 0.0048311 -0.20671 0.19992 0.0040227 -0.0038745 -0.00031268 -0.00023545
-0.00012645 -0.00014192 -9.732e-05 9.0139e-05
0.0033975 -0.0012109 0.0039846 -0.0039237 -0.2411 -0.16511 -0.00029553 0.00060076
-2.5466e-05 0.00011077 -0.00039671 0.00090404
0.00022375 0.00052581 -0.00035895 -0.00024309 -0.00038935 0.00061931 -0.15787 0.064445
0.0030703 0.0034237 0.0020743 -0.00058192
-5.3891e-05 0.0003631 -0.00012861 -0.00019393 -4.2026e-05 -8.4569e-05 0.0031193 0.0034247
-0.30863 -0.096484 0.0030368 0.0033402
-0.0004263 0.00025095 -0.00013605 0.00022986 -0.00042219 0.00074224 0.0021761 -0.00065209
0.0026977 0.0034632 -0.34931 -0.087778
5240000000 -0.29325 -0.10397 0.0053098 0.0034308 0.002557 -0.0028626 0.00064028 6.7079e-05
-0.00027245 5.8386e-05 -6.0493e-05 0.00081078
0.0053221 0.0034137 -0.19474 0.2371 0.0030976 -0.0046415 -2.1004e-05 9.1975e-05
-0.00013666 -3.5955e-05 0.00021755 0.00040723
0.0025569 -0.0029962 0.0029699 -0.0047934 -0.25732 -0.1403 0.00037447 0.00017324
-0.00024207 0.0004067 1.9548e-05 0.0010079
0.00068209 7.484e-05 -7.1457e-06 0.00010966 0.00039191 0.00023112 -0.15827 0.084882
0.0037985 0.002094 0.0018851 -0.0011879
-0.00032315 -9.7412e-05 -0.00020086 3.812e-05 -0.00036748 0.00061385 0.0037206 0.002079
-0.32117 -0.056294 0.0035967 0.0025921
7.7903e-06 0.00076422 0.0002523 0.00041741 0.00014708 0.0009926 0.0016857 -0.0013528
0.0037574 0.0030934 -0.35492 -0.054573
5300000000 -0.2982 -0.073672 0.0060749 0.0018606 0.0015396 -0.0032715 0.00012326 -0.00032753
0.00027736 0.00079331 0.0002018 0.00030415
0.0060416 0.0018742 -0.18665 0.24176 0.0019737 -0.0053809 -0.0001124 0.00028582
4.9264e-06 0.0004401 0.00035282 0.00030783
0.0015945 -0.0032738 0.0020133 -0.0054346 -0.2732 -0.11487 0.0003239 -0.00019994
0.00036624 0.00052377 0.0006478 0.00076688
0.00013046 -0.00032134 -8.976e-05 0.00026698 0.00030909 -0.00023563 -0.15068 0.094237
0.0052177 0.0012501 0.0015291 -0.0015229
0.0003413 0.00079164 7.3791e-05 0.00036553 0.00041217 0.0004123 0.0053345 0.0011859
-0.33178 -0.030222 0.0033166 0.0023527
6.6852e-05 0.00033238 0.00029156 0.00014318 0.00054097 0.00063903 0.0015173 -0.0015535
0.0036481 0.0022826 -0.35052 -0.018849
5360000000 -0.29828 -0.036339 0.0061068 0.00052849 0.00022003 -0.0037555 0.00044402 -1.8509e-05
0.00029109 0.00028275 0.00071236 -0.00015426
0.0061252 0.00060527 -0.14924 0.26323 0.00084656 -0.0053322 6.9431e-05 0.00023948
-0.0001102 -5.7551e-05 0.00043864 -0.00022341
9.9093e-05 -0.0037136 0.00073301 -0.0053509 -0.27155 -0.087993 0.00034983 0.00037809
0.00014841 0.00027843 0.00060559 0.00041401
0.00045647 1.508e-05 6.6352e-05 0.00021539 0.00036389 0.0003525 -0.14875 0.11211
0.00565 -0.00079511 0.0006564 -0.0021984
0.00026651 0.00047612 -5.1419e-05 -5.4408e-05 0.00014193 0.00033662 0.0055388 -0.00099073
-0.32546 0.0083692 0.0047353 0.0022447
0.00072469 -0.00011016 0.00049097 -0.00023244 0.00058348 0.00054533 0.00071752 -0.002006
0.0045837 0.0018367 -0.34855 0.0088418
5420000000 -0.30054 -0.013472 0.0060845 -0.0013005 -0.00054656 -0.003323 -7.2157e-05 -0.00011408
0.00083716 0.00051881 0.00019655 -0.00021842
0.0060113 -0.0012156 -0.13017 0.28978 0.00022087 -0.0054787 0.00011998 0.00015617
1.3655e-05 4.8274e-05 0.00031062 -5.8489e-05
-0.00059777 -0.0032405 0.00015344 -0.0055261 -0.28733 -0.055193 -0.00022766 -0.0005058
0.00097971 0.00019636 0.0011083 9.7914e-05
-6.2643e-05 -0.00012117 0.00011758 0.00013957 -0.00021872 -0.0005364 -0.13729 0.12674
0.004662 -0.002247 3.5254e-05 -0.0016196
0.00078511 0.00037576 1.0354e-05 0.00010468 0.00095371 0.0001064 0.0045773 -0.002185
-0.33016 0.037967 0.0052994 0.00079916
0.00023691 -0.00030776 0.00034489 -0.0001062 0.0010501 2.9879e-05 0.00016362 -0.0017822
0.0051439 0.00084091 -0.34098 0.051054
5480000000 -0.29264 0.022931 0.0049775 -0.001961 -0.0017353 -0.0029272 0.00043114 -3.4201e-05
0.00090172 -0.00034145 -0.00013071 -7.4873e-05
0.0049557 -0.0019958 -0.11556 0.29759 -0.0016175 -0.0059709 -2.3486e-06 0.00026968
8.8668e-05 2.7102e-05 9.9265e-05 -0.00023657
-0.0017741 -0.0029555 -0.0017515 -0.005942 -0.29182 -0.032397 -0.00017402 0.00018515
0.00062944 -0.00049544 0.00072257 4.6515e-05
0.00043974 -2.3864e-05 -2.9155e-06 0.00023555 -0.00019881 0.00011985 -0.13086 0.13784
0.0038141 -0.0033479 -0.00017891 -0.0017735
0.00086605 -0.00026269 7.0611e-05 -3.8185e-05 0.00067034 -0.00050855 0.0037208 -0.0033155
-0.31833 0.064879 0.0049886 -7.6861e-05
-0.00018208 3.3478e-05 0.00022324 -0.00019531 0.00084592 -8.0904e-06 -0.00024155 -0.0018005
0.0048986 3.3615e-05 -0.33179 0.073036
5540000000 -0.28841 0.048342 0.0042323 -0.0027224 -0.0027607 -0.001974 0.00030126 -0.00032779
0.00013037 -0.00029054 -0.00025436 1.8431e-05
0.0042477 -0.0027127 -0.074606 0.31458 -0.0027892 -0.0050343 0.0004097 0.0001161
7.8252e-05 -0.00013484 -4.9125e-05 -0.00047736
-0.0027838 -0.0020058 -0.0029186 -0.0049745 -0.29058 -0.011568 2.7064e-05 -0.00015045
0.00037809 -0.00016575 0.00060455 -0.00032661
0.00031989 -0.00034339 0.00042125 0.000107 0.00011494 -0.00018743 -0.11927 0.15909
0.0024753 -0.0037173 -0.00097572 -0.0017929
7.6009e-05 -0.00033898 0.00010848 -0.00010009 0.00040987 -0.00012185 0.0025864 -0.0038044
-0.30327 0.098974 0.0048743 -0.0014362
-0.00023384 5.2658e-05 -7.6977e-05 -0.00042922 0.00055408 -0.00048982 -0.0010354 -0.0018143
0.0049209 -0.0014932 -0.3235 0.11341
5600000000 -0.27706 0.075909 0.0033432 -0.0037336 -0.0025542 -0.0015239 0.0003837 -0.00038064
0.00034063 -0.00033975 0.00013409 0.00038928
0.0033131 -0.0037342 -0.071966 0.32872 -0.0037709 -0.0046499 9.0724e-05 -0.00019366
-2.2573e-05 -2.1846e-05 -0.00022317 -0.00019699
-0.0025734 -0.0015027 -0.0038904 -0.0045671 -0.28985 0.020242 4.5846e-05 6.3061e-05
0.00029747 -0.00066819 0.00025295 -0.00065724
0.00035457 -0.00035458 8.0907e-05 -0.00021773 -2.5952e-06 8.9551e-05 -0.11142 0.1584
0.0018903 -0.0036766 -0.0010821 -0.0010801
0.00033919 -0.0002822 -5.5737e-05 -8.9981e-06 0.00017237 -0.00057514 0.0017839 -0.0037884
-0.2947 0.12811 0.0043459 -0.0017767
0.00013139 0.00041291 -0.00013848 -0.00025213 0.00034108 -0.00044729 -0.0010314 -0.0010386
0.004344 -0.0016685 -0.30239 0.12794
5660000000 -0.26569 0.098339 0.0030498 -0.0036062 -0.003348 -0.00035163 -0.00036077 -0.00071111
-9.2342e-05 -0.00055299 0.00041561 -6.3195e-05
0.0030593 -0.0036152 -0.030265 0.32011 -0.0045474 -0.0029698 -1.8333e-05 -0.00019451
0.00012104 2.3423e-05 -0.0001175 -7.321e-05
-0.0034044 -0.00028526 -0.0046242 -0.0028901 -0.29023 0.043958 -0.00016034 9.9895e-05
-0.00053033 -0.0003692 0.00026633 -0.0011147
-0.00039766 -0.00072325 3.2419e-05 -0.00016442 -0.00010521 0.00011593 -0.096192 0.17832
0.00082059 -0.0041562 -0.0013915 -0.00099341
-0.00024672 -0.00057819 0.00015858 4.6335e-05 -0.00043761 -0.00042459 0.00068399 -0.0040058
-0.27937 0.15581 0.0040873 -0.0022817
0.00022415 -0.00012005 -0.00015319 2.0884e-05 0.00022997 -0.0011579 -0.0014099 -0.00095985
0.0041472 -0.0025458 -0.29359 0.16536
5720000000 -0.25024 0.11955 0.0026613 -0.0043176 -0.0027287 0.00079915 -0.00049515 -0.00016756
-0.00040891 -0.00015274 -0.00012044 -0.0005023
0.0026838 -0.0042783 -0.0020829 0.3451 -0.0055333 -0.0027184 9.5901e-05 -4.7644e-05
-0.00030901 -1.6681e-05 -0.00035133 0.00019687
-0.0027726 0.00086793 -0.0055424 -0.0025935 -0.2865 0.074696 0.00018782 0.0001288
0.00025753 0.00038179 -0.00012564 -0.00019299
-0.00055502 -0.0001676 5.8258e-05 -4.3376e-05 0.00010737 0.00010703 -0.080139 0.18026
-0.00024633 -0.0036187 -0.0016012 -0.00027489
-0.00042209 -0.00019229 -0.00031659 3.5109e-05 0.00021344 0.00039964 -5.8907e-05 -0.0036235
-0.26746 0.18149 0.0040409 -0.0036574
-1.3903e-06 -0.00039633 -0.00026771 0.00018095 -0.00023961 -0.00018042 -0.0015216 -0.00034664
0.0038151 -0.003797 -0.26206 0.18217
5780000000 -0.23402 0.13701 0.0013988 -0.0048901 -0.0023724 0.0013596 -0.00072126 0.00013092
-0.00034895 -0.00031678 -4.4652e-05 -0.00016625
0.0013846 -0.0049085 0.011248 0.33981 -0.0060119 -0.00054124 3.4586e-05 -0.00019769
5.1298e-05 7.1133e-05 -3.3309e-05 -0.00020939
-0.0024265 0.001368 -0.0060712 -0.00045619 -0.28314 0.091964 -3.0631e-05 -0.000131
0.0001733 -0.00015878 -0.00018205 -0.00056263
-0.00068189 0.000119 3.4009e-05 -0.00021088 -1.5329e-05 -0.00016519 -0.070894 0.19609
-0.00014609 -0.0031891 -0.0012012 8.9733e-05
-0.00031566 -0.00021744 0.00013033 2.764e-05 0.00012026 -0.0001595 -0.0002346 -0.0033259
-0.2569 0.20238 0.0029229 -0.0042881
-0.00019945 -0.00040503 -2.7256e-05 -0.00010225 -0.00020311 -0.00066441 -0.0012595 -2.5578e-05
0.0029165 -0.0041256 -0.25319 0.20343
5840000000 -0.22 0.1581 1.4227e-05 -0.0054357 -0.0020206 0.0012283 -0.00013014 0.00030478
-0.00037167 0.00021969 -0.0003812 -0.00040176
2.4694e-05 -0.0054804 0.047236 0.34273 -0.0059098 0.00058612 -0.0002145 -3.4819e-05
0.0002683 -5.1802e-05 -0.0001221 0.0003352
-0.0019515 0.0011648 -0.005822 0.00067271 -0.27586 0.1161 -0.00027044 0.00010056
-0.00028436 -0.00071681 -0.00049849 -0.00049366
-0.00010927 0.00031672 -0.0002149 -2.6506e-05 -0.00026448 7.7569e-05 -0.04828 0.19887
-0.00089907 -0.0037669 -0.0012038 6.1644e-05
-0.00042113 0.00018382 0.00022555 -1.1756e-05 -0.00016627 -0.00079353 -0.00099019 -0.0036292
-0.23969 0.21154 0.001979 -0.0044313
-0.00046784 -0.00038825 -0.00015255 0.00024858 -0.00055138 -0.00044201 -0.0012232 0.00012792
0.0021553 -0.0042963 -0.21751 0.2279
5900000000 -0.20593 0.16993 -0.001959 -0.0054319 -0.0021409 0.0024039 -9.4051e-05 1.7825e-05
0.00025348 -0.00011965 -1.6038e-05 0.00025662
-0.0019273 -0.0054634 0.067292 0.3421 -0.0050749 0.0020644 -2.2571e-05 3.8705e-06
-9.5394e-05 -0.00028769 -1.7082e-05 -6.6799e-05
-0.0020869 0.0024494 -0.0050873 0.0022 -0.25954 0.13119 -6.568e-05 -0.00019605
-0.00025065 -0.00049252 -0.00092271 -2.7853e-05
-0.00011801 1.6159e-05 -3.5018e-05 -2.6647e-05 -5.8755e-05 -0.0002094 -0.04101 0.20943
-0.0013254 -0.0035325 -0.0012062 0.00029376
0.00019374 -0.00012647 8.6917e-06 -0.00026658 -0.00046549 -0.00045174 -0.0012476 -0.0035062
-0.21354 0.22566 0.0011804 -0.0048341
1.4397e-05 0.00028558 -5.6416e-05 -7.9262e-05 -0.00083414 -2.9502e-05 -0.001265 0.00039355
0.0013704 -0.0051299 -0.20315 0.23772
5960000000 -0.1853 0.18308 -0.0031629 -0.0039542 -0.0007329 0.0026657 -0.0001814 0.00018598
-0.00021321 8.3674e-05 -0.0001283 0.00018845
-0.0031121 -0.0039802 0.093988 0.34086 -0.0041165 0.0023338 -0.00020034 -3.8045e-05
8.6601e-05 9.1028e-05 3.4645e-05 0.0002435
-0.00062383 0.0026545 -0.0040463 0.0023667 -0.24437 0.15689 -5.6646e-05 -0.00016867
-0.00047778 0.00011022 -0.0002346 -5.0422e-06
-0.00019881 0.00018069 -0.00015818 -4.4497e-05 -1.7583e-05 -0.00017431 -0.022169 0.21768
-0.0022087 -0.0030886 -0.0011966 0.0010518
-0.00016379 8.068e-05 -1.0322e-05 0.00017901 -0.00042621 0.00017035 -0.0023259 -0.0031759
-0.19298 0.24085 -2.9512e-05 -0.0048196
-0.00020001 4.9704e-05 5.8473e-05 0.00026466 -0.00045091 -0.0001047 -0.0010057 0.0010033
-0.0003118 -0.0049484 -0.17355 0.26456
6020000000 -0.16727 0.19814 -0.003915 -0.0028647 -9.023e-05 0.0029775 3.3308e-06 0.0004994
-0.00014032 0.00052739 -5.4178e-06 0.00035181
-0.0038916 -0.0028709 0.1221 0.33186 -0.0045683 0.0033016 -4.8464e-05 0.00015337
-0.00013971 0.00011599 -0.00016884 0.00017526
-2.6307e-06 0.0029821 -0.0045045 0.0033777 -0.22456 0.1691 -0.00027863 0.00030007
-0.00072324 9.8103e-05 -0.00065516 0.00044213
4.3057e-05 0.00049963 -4.9705e-05 0.00017321 -0.00031237 0.0002638 -0.016011 0.21309
-0.0029748 -0.0031282 -0.0006212 0.000707
-0.00027358 0.00046022 -0.00015659 7.0387e-05 -0.00064121 0.0001022 -0.0030197 -0.0029517
-0.16396 0.25352 -5.6849e-05 -0.0049728
-8.3628e-05 0.0003275 -0.00013018 0.00015746 -0.00052785 0.00057216 -0.00064752 0.00071393
-0.00015071 -0.0047662 -0.14685 0.26332
6080000000 -0.14685 0.20683 -0.0040455 -0.00080736 0.0012431 0.0028088 7.5531e-05 0.00011809
0.00010517 0.00012651 0.00022789 -2.7592e-05
-0.0040046 -0.00080436 0.14351 0.3324 -0.0030909 0.0046684 -4.1925e-05 -6.0679e-06
-0.00010061 0.00014555 3.6379e-05 0.0002875
0.0013036 0.002794 -0.0029925 0.0047024 -0.2065 0.19602 0.00030604 0.00017193
-0.00029772 0.00075967 -0.00025262 0.00032127
6.3094e-05 8.3228e-05 -8.7008e-05 -1.3838e-05 0.00029335 0.0001397 0.0009334 0.22144
-0.0041494 -0.0021409 -0.000875 0.0010078
0.00017007 0.00016752 -0.00014789 0.00011378 -0.00033058 0.00071857 -0.003986 -0.0020124
-0.13536 0.27072 -0.0014667 -0.0056216
0.00029771 1.0938e-06 9.2933e-05 0.00026829 -0.00018331 0.00025331 -0.00088866 0.00089671
-0.0013197 -0.0055076 -0.12404 0.28475
6140000000 -0.12964 0.21959 -0.0036727 -0.0005297 0.0016604 0.0022367 7.8863e-05 9.3215e-06
8.7091e-05 -0.00013785 0.00027474 -0.00018583
-0.0036314 -0.00051412 0.17026 0.31322 -0.0020162 0.0053409 5.5857e-05 1.7939e-05
0.00044698 1.0323e-06 0.00028497 0.00013387
0.0017098 0.0022114 -0.0019737 0.0053732 -0.18227 0.21487 0.00035849 -9.2442e-05
0.00018953 0.00061632 0.00014778 0.00084498
7.0323e-05 1.3666e-05 8.7412e-05 2.2657e-05 0.00032233 -0.00010335 0.013773 0.21195
-0.0048559 -0.00089341 -0.00029091 0.001446
0.00010021 -6.0704e-05 0.00041222 -1.5169e-05 0.00013891 0.00047418 -0.0048123 -0.00094019
-0.11524 0.29016 -0.0035632 -0.0040854
0.00029191 -0.00016199 0.00027262 0.00016431 0.0001507 0.00064539 -0.00041055 0.0014377
-0.0032174 -0.0042095 -0.085137 0.2824
6200000000 -0.11403 0.22508 -0.0030474 -0.00014403 0.0021815 0.0011198 9.3663e-05 0.00032978
-0.00020915 0.00022075 -0.00016981 -0.00021465
-0.0030265 -0.00017468 0.19804 0.31128 -0.0009155 0.0052233 3.5077e-05 0.00022444
3.0154e-05 -2.4104e-05 5.7494e-05 0.0001149
0.0021818 0.0011219 -0.00080167 0.0052301 -0.16352 0.22898 0.00010956 -0.000337
0.00067586 0.00017107 0.00012681 0.00015624
0.0001146 0.00035413 4.7836e-05 0.00024748 0.00010196 -0.00037092 0.026905 0.22031
-0.0043135 0.00053475 1.8127e-05 0.0011583
-0.00027698 0.00021464 8.2452e-05 -1.56e-05 0.00060638 0.00016432 -0.0044132 0.00060616
-0.10287 0.29565 -0.0036656 -0.0031448
-0.00012751 -0.00018014 9.0962e-05 0.0001723 0.00019978 0.00031299 0.00014021 0.0013979
-0.0038251 -0.0032032 -0.0727 0.29157
6260000000 -0.098915 0.23802 -0.0031208 0.00095028 0.0021488 0.00063301 0.00028766 -7.4352e-05
9.4633e-05 0.00014405 6.8737e-05 -1.0547e-05
-0.0030987 0.00094386 0.21538 0.29601 -2.1092e-05 0.0054147 2.7611e-05 -8.895e-05
6.6173e-06 -7.7672e-05 0.0003631 9.6238e-06
0.0021552 0.00060687 6.9788e-05 0.0054463 -0.14022 0.2502 8.841e-05 -5.3972e-05
0.00017201 -0.00032258 0.00031113 0.0002323
0.00026077 -2.9635e-05 1.6195e-05 -7.4194e-05 1.7977e-05 -4.7703e-05 0.042963 0.21556
-0.0039896 0.0015538 0.00044283 0.0012484
0.0001279 0.00014385 2.7564e-06 -0.00011429 0.00029395 -0.00031357 -0.003967 0.001649
-0.074237 0.29703 -0.0039526 -0.0025629
-4.0641e-05 4.9706e-06 0.00035444 -2.3911e-05 0.00028144 0.00012796 0.0006667 0.0010474
-0.0040882 -0.0025573 -0.027212 0.29206
6320000000 -0.08245 0.23983 -0.0024968 0.0015519 0.0022712 -0.00039923 9.4287e-05 0.00010134
-0.00046307 0.00050809 -0.00010841 0.00028216
-0.0025243 0.0015514 0.24065 0.28575 0.0019922 0.005661 9.8114e-05 2.7411e-05
-3.8567e-05 -0.00010601 8.8856e-05 2.6507e-06
0.0022725 -0.00048444 0.0021534 0.0056321 -0.12235 0.25855 -0.00023802 -0.00028499
0.00032388 0.0001217 0.00030828 0.00017645
8.6817e-05 7.8732e-05 0.00010591 2.0756e-05 -0.00021493 -0.00028949 0.04189 0.21639
-0.0036143 0.002051 0.00070556 0.001009
-0.00034964 0.00044247 -8.2194e-05 -0.00018281 0.00017429 0.00011084 -0.0036224 0.0020672
-0.049819 0.30669 -0.0046902 -0.0014142
-0.0001054 0.0002298 6.4331e-05 -0.00022633 0.00036932 0.00028275 0.0006045 0.00081678
-0.0047648 -0.0014791 -0.016193 0.29017
6380000000 -0.062724 0.24684 -0.0017871 0.0019166 0.0016587 -0.00056269 -3.8683e-05 -0.0001398
0.00024791 0.00015498 2.698e-05 0.00021652
-0.0018125 0.0019064 0.25701 0.26636 0.0031846 0.0041422 -0.00017049 -7.6294e-05
-0.00028517 -0.00024224 -0.00013804 -0.00038258
0.0016622 -0.00059856 0.0032889 0.0040772 -0.094236 0.27459 -0.00015948 0.00016078
0.00050046 -0.00012006 0.00058274 0.00015583
-8.7858e-06 -0.00013974 -0.00018643 -7.6418e-05 -0.00018033 0.00016241 0.062689 0.20694
-0.002826 0.0032421 0.0012278 0.00082858
0.00026388 0.00018837 -0.00028383 -0.00017566 0.00043424 -0.00024848 -0.002776 0.0032943
-0.029795 0.29884 -0.0047704 -9.4035e-05
-8.5557e-05 0.00013197 -0.00018372 -0.00025703 0.00035733 0.00011725 0.00090635 0.00090631
-0.0049292 7.7095e-05 0.023957 0.29193
6440000000 -0.039999 0.25735 -0.00086761 0.002474 0.0016324 -0.00086018 0.00043844 -8.4065e-05
0.00031242 -0.00048036 -0.00017163 -0.00015314
-0.00086267 0.002462 0.27759 0.25187 0.0033967 0.0028093 0.00015981 -1.1905e-05
-3.1879e-05 6.9003e-05 -0.00020686 -0.00017548
0.0016093 -0.00085936 0.0035296 0.0028084 -0.076949 0.2886 -0.00020892 0.00028035
-0.00045704 9.141e-05 0.00035574 -0.00046264
0.00044644 -8.1034e-05 0.00014021 -2.8198e-05 -0.00019571 0.00025568 0.065048 0.20281
-0.0016444 0.0037939 0.0009634 0.00053779
0.00025939 -0.00042424 -0.00010529 9.586e-05 -0.0003653 7.3157e-05 -0.001585 0.0037949
0.012694 0.30265 -0.0046637 0.0015244
-0.0002342 -0.00018705 -0.0002289 -0.00029228 0.00038039 -0.00032337 0.0011158 0.00069172
-0.004547 0.00176 0.034775 0.27564
6500000000 -0.021586 0.2569 -9.4322e-05 0.0021195 0.0011841 -0.00091132 0.00012017 -0.0001191
0.00022177 0.00019708 -0.00016784 0.00041548
-0.00012008 0.0020484 0.30206 0.22452 0.0036923 0.0024534 7.2193e-05 -6.4649e-06
7.6267e-05 0.00019089 0.00020867 -0.00010145
0.0011998 -0.00098935 0.0036545 0.0023737 -0.065581 0.28576 6.7497e-05 6.2492e-05
3.7305e-05 -0.00024403 6.0758e-05 -0.00037285
0.00012156 -0.00013439 9.8188e-05 -1.0542e-05 4.7571e-05 5.0416e-05 0.088974 0.19761
-0.00026387 0.0037452 0.00097878 0.00030775
0.00018658 0.00018224 0.00016771 0.00019127 0.00010799 -0.00024054 -0.00029356 0.0037193
0.034196 0.30576 -0.0033138 0.002667
-0.00014268 0.00041044 0.00021961 -3.5265e-05 2.0291e-05 -0.0003534 0.0010225 0.00032567
-0.0027296 0.002486 0.07159 0.27734
