# Supplementary material for: Early Detection of Alzheimer’s Disease via Machine Learning-Based Microwave Sensing: An Experimental Validation
Source: Sensors (Basel). 2025 Apr 25;25(9):2718. doi: 10.3390/s25092718 (PMC12074295; doi:10.3390/s25092718)
Supplement: Supplementary file 1 [file sensors-25-02718-s001.zip › measurements_paper_sensors/26 febbraio - PART1/set1/CSF_2.5_m9.s6p]

!Keysight Technologies,M9804A,MY58100912,A.14.10.03
!Date: Thursday, April 27, 2023 10:28:33
!Correction: S11(C  6-Port  ) 
!S12(C  6-Port  ) 
!S13(C  6-Port  ) 
!S14(C  6-Port  ) 
!S15(C  6-Port  ) 
!S16(C  6-Port  ) 
!S21(C  6-Port  ) 
!S22(C  6-Port  ) 
!S23(C  6-Port  ) 
!S24(C  6-Port  ) 
!S25(C  6-Port  ) 
!S26(C  6-Port  ) 
!S31(C  6-Port  ) 
!S32(C  6-Port  ) 
!S33(C  6-Port  ) 
!S34(C  6-Port  ) 
!S35(C  6-Port  ) 
!S36(C  6-Port  ) 
!S41(C  6-Port  ) 
!S42(C  6-Port  ) 
!S43(C  6-Port  ) 
!S44(C  6-Port  ) 
!S45(C  6-Port  ) 
!S46(C  6-Port  ) 
!S51(C  6-Port  ) 
!S52(C  6-Port  ) 
!S53(C  6-Port  ) 
!S54(C  6-Port  ) 
!S55(C  6-Port  ) 
!S56(C  6-Port  ) 
!S61(C  6-Port  ) 
!S62(C  6-Port  ) 
!S63(C  6-Port  ) 
!S64(C  6-Port  ) 
!S65(C  6-Port  ) 
!S66(C  6-Port  ) 
!S6P File: Measurement: :
# Hz S  RI   R 50
500000000 -0.32713 -0.057426 -0.010364 -0.0017276 -0.0073693 0.011821 -0.0041166 0.011656
0.011012 0.0046274 -0.0046439 0.0079078
-0.010252 -0.0016946 -0.40963 -0.071621 0.0078141 -0.011259 0.00078954 0.011423
0.0076122 0.0026082 0.00069806 0.012566
-0.007286 0.011886 0.0078021 -0.011268 -0.25398 0.19353 0.0064778 0.0023042
-0.0010852 0.0086774 0.00077058 0.01079
-0.0038659 0.011553 0.00087781 0.011423 0.0065168 0.0023257 -0.3298 0.0441
-0.01903 -0.0059 0.014344 0.028083
0.010922 0.0043494 0.0075344 0.0026269 -0.0011756 0.0086582 -0.019026 -0.0058305
-0.25563 -0.16109 -0.025331 0.0054981
-0.0040755 0.0079854 0.00082912 0.012643 0.00075456 0.010869 0.014593 0.028036
-0.025286 0.0055238 -0.25732 -0.1496
560000000 -0.31163 0.10751 -0.023369 -0.065562 0.00015577 0.012433 0.0041099 0.011498
0.0099014 0.0032179 0.011307 0.0091343
-0.02335 -0.065475 -0.37036 0.09161 -0.041027 -0.038296 0.013683 0.0031428
-0.01298 -0.002549 0.0031988 -0.001346
0.00019111 0.012419 -0.041169 -0.03826 -0.17933 0.24124 -0.00021939 -0.0041067
0.018116 0.004051 0.0076984 -0.0069339
0.004168 0.01142 0.013664 0.003182 -0.00023877 -0.0040994 -0.30464 0.13478
0.0024309 -0.024389 0.0059925 -0.019618
0.0098809 0.0033161 -0.013046 -0.0023619 0.018035 0.0040848 0.0024003 -0.024382
-0.30517 0.012674 0.0081485 -0.047953
0.011432 0.0090473 0.0031643 -0.0014486 0.0079189 -0.0070809 0.0059042 -0.019682
0.0079832 -0.04848 -0.32762 -0.0012845
620000000 -0.27285 0.085886 -0.024129 0.0090243 0.0026964 0.0087519 0.0079229 -0.0034534
0.011262 -0.0020252 0.00012854 -0.00033624
-0.02414 0.0089814 -0.39969 0.038796 -0.019996 0.00072254 -0.001676 -0.001652
0.011102 -0.0065753 0.00029703 -0.0026246
0.0027189 0.0087188 -0.020017 0.0007702 -0.15324 0.24982 -0.00031812 -0.0045576
-0.0045517 -0.0028733 0.0091459 -0.0024558
0.0079589 -0.003321 -0.0016664 -0.0016194 -0.00031183 -0.0044983 -0.26473 0.14394
-0.039415 -0.017536 0.013572 0.027707
0.011105 -0.0023031 0.010975 -0.0066677 -0.0045938 -0.0030672 -0.039268 -0.017515
-0.23118 -0.021788 -0.043755 0.015115
-5.6909e-06 -0.00016513 0.00027471 -0.0026021 0.0091498 -0.0023567 0.013356 0.027834
-0.043383 0.014911 -0.23893 -0.038773
680000000 -0.23791 0.17709 -0.026172 -0.014344 0.0046944 0.0052696 0.0012215 -0.0072875
-0.0024943 -0.010871 0.0063119 -0.0069371
-0.026116 -0.014323 -0.38978 0.14144 -0.032765 -0.0012472 -0.0015619 -0.00029215
-0.002171 -0.0095004 -0.00060911 -0.00175
0.0047083 0.0052976 -0.032791 -0.0011673 -0.10682 0.27391 -0.00057907 -0.00021118
-0.001649 0.00054275 -0.0029071 -0.0089317
0.0013373 -0.0072721 -0.0016045 -0.00029717 -0.00060742 -0.00020014 -0.21965 0.19883
-0.025942 -0.0060204 -0.0085102 -0.011707
-0.0025273 -0.010803 -0.0020939 -0.0095368 -0.0016023 0.00052133 -0.026002 -0.0060395
-0.26911 0.079666 -0.0066353 -0.0064122
0.0065279 -0.0069608 -0.00057628 -0.0018174 -0.0029584 -0.0089772 -0.0084134 -0.011614
-0.006757 -0.0064781 -0.26143 0.065929
740000000 -0.19111 0.17089 -0.040597 0.026969 0.013026 -0.0039712 0.00028461 -0.0045859
-0.0035094 -0.0013442 -0.0068469 0.0021443
-0.040544 0.026946 -0.33534 0.16178 -0.036859 0.034176 -0.00035804 -0.0062633
-0.010109 0.0072711 -0.0013298 -0.0064277
0.013036 -0.0040039 -0.036795 0.03431 -0.073065 0.27421 -0.0017019 0.0025865
-0.0027405 -0.0040639 -0.0010423 0.0007682
0.00026402 -0.004507 -0.0003691 -0.0062407 -0.0016795 0.0026051 -0.2027 0.20488
-0.039975 -0.0048885 0.022472 0.016414
-0.0034347 -0.0012426 -0.0099873 0.0073886 -0.0027333 -0.0040033 -0.039999 -0.0048483
-0.17679 0.099722 -0.039466 0.0027569
-0.0070041 0.0021078 -0.0014249 -0.0063406 -0.0010273 0.00074819 0.022477 0.016359
-0.03931 0.0029031 -0.2528 0.071708
800000000 -0.16396 0.21594 -0.022319 0.016547 0.0054597 -0.010245 -0.0040842 -0.0023409
-0.0040831 0.0017041 0.0044596 0.00042026
-0.02232 0.016501 -0.34331 0.23219 -0.0082329 0.034557 -0.0023033 0.0021982
-0.00047956 0.0019564 0.00042473 0.0054186
0.005411 -0.010247 -0.0081368 0.03461 -0.035081 0.30076 0.00086798 0.0014549
7.629e-06 0.0031463 -0.0017335 0.00093215
-0.0042296 -0.0023259 -0.0023456 0.0021939 0.00083753 0.0014668 -0.1728 0.23407
-0.027796 0.01557 0.015676 -0.01003
-0.004033 0.0017721 -0.00042242 0.0019323 4.1449e-05 0.0031328 -0.027803 0.015642
-0.21218 0.12907 -0.018467 0.020164
0.0043207 0.00014368 0.00039222 0.005314 -0.0017686 0.00094005 0.01572 -0.010032
-0.018558 0.020142 -0.25008 0.12647
860000000 -0.12827 0.2371 -0.017496 0.030597 -0.0033031 -0.0097121 -0.0017174 0.00041489
0.0042277 0.0047367 -0.0031876 -0.0035411
-0.017485 0.030574 -0.29445 0.27669 0.0080788 0.034218 0.00018486 0.0021094
0.0040225 0.00053274 0.003698 -0.00034232
-0.0033361 -0.0097027 0.0081903 0.034226 0.014261 0.31094 -0.00058191 -0.00010691
0.0024199 -0.0011026 0.0013289 0.0037709
-0.001676 0.00048985 0.00020806 0.0021319 -0.00058891 -0.0001173 -0.13469 0.24553
-0.016553 0.019965 -0.0066039 -0.010172
0.0040781 0.0048278 0.0040277 0.00051391 0.0023941 -0.0011162 -0.016537 0.019995
-0.15574 0.17659 -0.022627 0.017101
-0.0031138 -0.003328 0.0037137 -0.00031136 0.0013345 0.0037874 -0.0066512 -0.01018
-0.022665 0.017101 -0.19733 0.17431
920000000 -0.10569 0.25996 0.0049697 0.039239 -0.0090998 -0.0041339 -0.0020092 0.0015057
0.00094552 0.0014727 0.0028271 -0.0012828
0.0049259 0.039173 -0.26799 0.29761 0.028307 0.022596 0.0013003 0.0011534
0.0071639 -0.00059455 0.0035933 -0.0026373
-0.009123 -0.0041155 0.028406 0.022538 0.060512 0.3123 0.0019604 0.00015515
0.00081672 -0.00032935 0.00094825 -0.0011297
-0.0019921 0.0014658 0.0013054 0.001114 0.0019647 0.00015351 -0.11031 0.26118
-0.0084754 0.030996 0.0043232 -0.0061547
0.00095711 0.0014047 0.0072335 -0.00060588 0.0008288 -0.00032759 -0.0084112 0.03099
-0.14267 0.18238 -0.0014045 0.027058
0.002904 -0.0013115 0.0035361 -0.0027264 0.00095677 -0.0011104 0.004342 -0.006076
-0.0014895 0.027032 -0.21158 0.18624
980000000 -0.05899 0.28265 0.017333 0.030093 -0.0088657 0.0046605 0.001574 0.0035956
0.00367 -0.0016914 -0.003618 -0.002513
0.017292 0.030048 -0.2155 0.33549 0.033229 0.0048691 0.0019397 -0.00011197
0.0016932 -0.0058984 -0.00040044 -0.0025843
-0.0088398 0.0046719 0.033282 0.004784 0.10725 0.30787 0.00062895 -0.0010618
0.00046649 -0.0018272 0.0014063 -0.0003514
0.0016077 0.0035297 0.001962 -0.00012191 0.00062937 -0.0010651 -0.070931 0.27304
0.010299 0.028395 -0.0097453 -0.0077536
0.0036729 -0.0017507 0.0016623 -0.0058984 0.00046936 -0.0018272 0.010349 0.028389
-0.10826 0.20938 0.0064568 0.018757
-0.0035601 -0.0024712 -0.00038191 -0.0025236 0.0014312 -0.00035428 -0.0097583 -0.007758
0.0064891 0.018786 -0.17108 0.23756
1040000000 -0.016503 0.29019 0.033373 0.019101 -0.00086036 0.0073634 0.0024742 0.00054036
0.00048524 -0.0035536 -0.00029373 -0.0011715
0.033273 0.019103 -0.17971 0.34816 0.029513 -0.014732 0.0015104 -0.0017984
-0.0022163 -0.0022564 -0.0012415 -0.0030491
-0.00086615 0.007357 0.029507 -0.014832 0.15447 0.2938 -0.00042395 -0.0015132
-0.001571 -0.00099785 -0.00061243 -0.0011697
0.0024079 0.00060844 0.0015055 -0.0018227 -0.00043874 -0.0015133 -0.042217 0.28131
0.021011 0.016559 -0.0014706 0.0013185
0.00042922 -0.0035151 -0.0022912 -0.0022727 -0.001573 -0.0010072 0.021049 0.016511
-0.075278 0.21559 0.014356 0.017471
-0.0004547 -0.0011751 -0.0012443 -0.0030641 -0.00060927 -0.001195 -0.001479 0.0013214
0.014335 0.017459 -0.14871 0.25791
1100000000 0.027196 0.30052 0.036494 -0.0038111 0.0035304 0.0039401 0.0021726 -0.0008719
-0.0021756 -0.002797 -0.0040313 0.00010893
0.036456 -0.0037836 -0.13748 0.36795 0.015202 -0.027727 -0.00013239 -0.001799
-0.0033586 -0.00073432 -0.003597 -0.00059035
0.0035397 0.0039194 0.015118 -0.027793 0.20002 0.27455 -0.0017798 0.00014267
-0.0016129 0.00049511 -0.0010707 -0.00066718
0.0021847 -0.00087556 -0.00011828 -0.0017962 -0.0017809 0.00013463 -0.0020603 0.28599
0.025102 0.0027466 -0.0023763 -0.00064117
-0.0021408 -0.0027675 -0.0033349 -0.0007257 -0.0016007 0.00051444 0.025122 0.0027171
-0.055232 0.22698 0.019743 0.0075211
-0.0040548 0.000137 -0.0036122 -0.00056649 -0.0010629 -0.00065754 -0.0023612 -0.00066447
0.019778 0.0074734 -0.1045 0.29171
1160000000 0.079366 0.29718 0.024364 -0.020554 0.0032902 -0.00090976 -0.00019301 -0.0023519
-0.0037948 -0.0007308 -0.0010156 0.0041055
0.024341 -0.020514 -0.092026 0.37229 -0.0036963 -0.028691 -0.0014686 -0.0016278
-0.0025033 0.0023722 -0.0015107 0.0020242
0.0033095 -0.00092699 -0.0038023 -0.028692 0.24461 0.24437 -0.0007824 0.0015718
-0.00067645 0.0015083 -0.00091975 0.00020763
-0.00018907 -0.0023473 -0.0014663 -0.0016265 -0.0007838 0.0015674 0.038933 0.2819
0.020778 -0.012433 -0.0038793 0.0044632
-0.0037518 -0.00074482 -0.002502 0.0023847 -0.0006385 0.0015164 0.020776 -0.01246
-0.019355 0.23458 0.01846 -0.0018141
-0.0009878 0.0041201 -0.0015109 0.0020169 -0.00093171 0.00022764 -0.0038753 0.0044543
0.018406 -0.0018336 -0.055122 0.29561
1220000000 0.12256 0.28641 0.011279 -0.030108 -0.0013756 -0.0015642 0.00011881 -0.00074673
-0.0024188 0.0021608 0.0010624 0.0019317
0.011269 -0.030075 -0.049033 0.38562 -0.016768 -0.021015 -0.002523 0.00048007
-8.5384e-05 0.0029405 -0.00087109 0.0018486
-0.0013722 -0.0015707 -0.016879 -0.020963 0.28377 0.20532 0.00073159 0.0015953
0.0005296 0.0011057 -3.2661e-06 0.00058342
8.3691e-05 -0.00075248 -0.0025278 0.00050082 0.00072864 0.001599 0.077973 0.27162
0.0097428 -0.018596 0.0017259 0.0010342
-0.0024548 0.0022 -7.7819e-05 0.0029296 0.00052043 0.0011082 0.0097308 -0.018613
0.0057023 0.23997 0.013071 -0.013021
0.0011098 0.0018566 -0.00083772 0.0018601 2.6162e-05 0.00059357 0.0016994 0.0010497
0.013099 -0.013046 -0.025648 0.31332
1280000000 0.17309 0.26751 -0.0075359 -0.028873 -0.0021197 0.001826 -0.00078479 -0.0020248
-0.00078412 0.0030889 0.0023585 0.0013723
-0.0075115 -0.028847 -0.0026525 0.37812 -0.023669 -0.0081988 -0.0010679 0.0013306
0.0016088 0.0017738 0.00049012 0.0020234
-0.0021081 0.0018379 -0.023733 -0.0081087 0.31521 0.16274 0.0014415 5.3458e-05
0.0010595 0.00031336 0.00016743 0.00036
-0.00081709 -0.0020047 -0.0010555 0.0013215 0.0014293 5.1185e-05 0.11471 0.25447
-0.00027664 -0.020256 -0.00098847 0.00018787
-0.00075736 0.0030887 0.0016219 0.0017725 0.0010529 0.00032904 -0.00032583 -0.020268
0.04259 0.24247 0.0025213 -0.015194
0.0023785 0.0013797 0.00050089 0.0020186 0.00017574 0.00034622 -0.0009479 0.00020329
0.0024652 -0.015198 0.022316 0.31862
1340000000 0.21079 0.23348 -0.017116 -0.019475 0.00014169 0.0042054 -0.0015687 -0.0008572
0.0013348 0.0025309 0.0018607 -0.0012425
-0.017083 -0.019476 0.036737 0.37036 -0.020959 0.0043217 -0.00034636 0.0020395
0.0018682 0.00090217 0.0011161 0.00079813
0.00015963 0.0041973 -0.02096 0.004414 0.33881 0.1138 0.0011254 -0.00080184
0.00060092 -0.00047408 0.00024802 0.00034177
-0.0015564 -0.00082416 -0.00034326 0.0020482 0.0011214 -0.00079373 0.14665 0.23176
-0.0096538 -0.017118 0.00042408 0.00076466
0.0013971 0.002497 0.0018793 0.00090304 0.00059408 -0.00049434 -0.0097042 -0.017091
0.073041 0.23412 -0.0042134 -0.013638
0.0018016 -0.0011921 0.0011194 0.00076425 0.0002366 0.00036965 0.00044602 0.00075417
-0.0041812 -0.013635 0.060488 0.31531
1400000000 0.24391 0.19681 -0.023499 -0.0082291 0.0045701 0.0032403 -0.0021804 0.00044154
0.0023404 0.0009708 0.00037312 -0.0013589
-0.023459 -0.0082418 0.073593 0.35879 -0.014429 0.012175 0.0013032 0.0015577
0.0013464 -0.00059776 0.0011156 0.00017509
0.004587 0.0032093 -0.014392 0.012255 0.35195 0.059545 0.00018448 -0.0015708
0.00016388 -0.00033691 0.00032968 0.00020218
-0.0021662 0.00044453 0.0013064 0.0015521 0.00019392 -0.0015662 0.17384 0.20249
-0.015786 -0.010094 -0.0010149 0.00028982
0.0023117 0.00095055 0.0013367 -0.00062171 0.00014914 -0.00034337 -0.015801 -0.010067
0.1048 0.22815 -0.010029 -0.0084989
0.00039183 -0.0013481 0.0011315 0.00019 0.00034543 0.00022414 -0.001043 0.00029863
-0.010046 -0.0084896 0.10588 0.30708
1460000000 0.26822 0.15371 -0.020639 0.00435 0.0050784 -0.001445 -0.0016662 0.0017091
0.0020497 -0.00041418 -0.00017071 -0.00088675
-0.02063 0.0043368 0.10892 0.33787 -0.0056636 0.014945 0.0018099 0.0003441
0.0011198 -0.0013983 0.0013208 -0.00054038
0.0050829 -0.0014658 -0.0055958 0.014992 0.35884 0.00407 -0.0011098 -0.0013873
0.00022074 -0.00032127 0.00055051 -0.00033163
-0.0016859 0.0017357 0.0018066 0.00031895 -0.0011253 -0.0013743 0.1993 0.17368
-0.01701 -0.003063 -0.00056256 0.0024908
0.0020427 -0.00039829 0.0011289 -0.0013827 0.00023516 -0.00031462 -0.017042 -0.0030454
0.13461 0.21217 -0.011848 -0.002566
-0.00020242 -0.00086743 0.0013266 -0.00057889 0.00054055 -0.00034393 -0.00055855 0.0024967
-0.011832 -0.0025553 0.14076 0.28738
1520000000 0.28035 0.11183 -0.015273 0.0099284 0.0032442 -0.0036633 3.9062e-05 0.0027375
0.0021179 -0.0017266 -0.0010803 -0.00027501
-0.015262 0.0099129 0.14257 0.32359 0.0017251 0.012493 0.0018956 -0.00075892
0.0001253 -0.0011836 0.00038329 -0.00093697
0.0032243 -0.0036758 0.0017932 0.012497 0.35053 -0.054546 -0.0010762 -0.00053198
0.00056506 -0.00084453 9.2107e-05 -0.00017158
2.9698e-05 0.0027255 0.0018863 -0.00075713 -0.0010723 -0.0005332 0.2204 0.13543
-0.01618 0.0031566 0.0018722 0.0021006
0.0021411 -0.0017059 0.00011947 -0.0012017 0.00056839 -0.0008488 -0.01619 0.0032127
0.16161 0.19723 -0.011303 0.0015066
-0.0011113 -0.00033551 0.00037116 -0.00093671 0.0001033 -0.00019206 0.0018785 0.0020673
-0.011302 0.0014739 0.17421 0.26836
1580000000 0.29065 0.0673 -0.0086934 0.013614 -0.00093623 -0.0043875 0.0015166 0.0020526
-5.0116e-05 -0.0020589 -0.00029691 0.00044938
-0.0087142 0.013598 0.17031 0.30035 0.0050473 0.0076638 0.00063736 -0.001723
-0.00066192 -0.0011524 -0.00011932 -0.00071237
-0.00096083 -0.0043696 0.0050874 0.0076503 0.32858 -0.11115 -0.0017394 0.0005456
-0.00039304 -0.0010454 0.00038474 -0.00046862
0.0015444 0.0020331 0.0006308 -0.0017295 -0.0017366 0.00054106 0.23291 0.098425
-0.01274 0.0084176 0.0024271 0.0006032
-9.7767e-05 -0.0021293 -0.0006785 -0.0011627 -0.0004154 -0.0010612 -0.01272 0.0084667
0.18502 0.17944 -0.0091885 0.0070413
-0.00030835 0.00048647 -0.00012568 -0.00071824 0.00038051 -0.00044853 0.0024283 0.00058598
-0.0091944 0.0070305 0.20819 0.24391
1640000000 0.29404 0.025504 -0.0017948 0.012608 -0.0024813 -0.0022364 0.0029334 0.0011093
-0.00048076 -0.0017103 -0.00041206 0.00057222
-0.0018029 0.012605 0.20152 0.27533 0.005531 0.0029625 -0.00070444 -0.0019917
-0.0011225 -0.00036518 -0.00043691 -0.00072048
-0.0024859 -0.0022297 0.0055544 0.0029316 0.29899 -0.16099 -0.00084451 0.0015805
-0.00089855 -0.00094491 -0.00018603 -0.00037398
0.0029039 0.0010849 -0.00071381 -0.0019937 -0.00084891 0.0015762 0.24518 0.050546
-0.0082978 0.010398 0.0025311 -0.00098603
-0.0005162 -0.0016841 -0.0011172 -0.00035825 -0.00087557 -0.00094805 -0.0082732 0.010431
0.20766 0.15337 -0.004677 0.0090211
-0.00048902 0.00050863 -0.00046663 -0.00072358 -0.00021325 -0.00038653 0.0025209 -0.00098577
-0.0046957 0.0090382 0.23506 0.21293
1700000000 0.28655 -0.019515 0.0019281 0.010046 -0.0031142 0.00029629 0.0032952 -0.0014064
-0.0020491 -0.00086633 0.00052667 0.00051126
0.0019154 0.01003 0.21918 0.24461 0.0032976 0.00018678 -0.0016354 -0.00063064
-0.00087927 0.00023472 -0.00083054 -0.0005025
-0.0031293 0.00029167 0.0032937 0.00016994 0.25348 -0.19942 0.00053915 0.0017346
-0.0019304 -9.8553e-05 -0.00031679 -0.00088618
0.0033159 -0.0014295 -0.0016355 -0.00061624 0.00054402 0.0017382 0.24176 0.0032748
-0.0047419 0.011441 0.0013921 -0.0020783
-0.0020519 -0.00085305 -0.00087094 0.00024583 -0.0019408 -9.8405e-05 -0.0047253 0.01145
0.22435 0.13265 -6.7129e-05 0.0091181
0.00057162 0.00052108 -0.00082107 -0.00049591 -0.00031385 -0.00085322 0.0013771 -0.0020646
-6.3218e-05 0.0091169 0.25209 0.17987
1760000000 0.27607 -0.068025 0.0045975 0.0066555 -0.0018077 0.00077233 0.0011356 -0.0037007
-0.0016009 0.00044982 0.00032286 -0.00055546
0.0045814 0.006664 0.24718 0.20546 0.00084 -0.0014026 -0.0013906 0.0002083
-0.00089222 0.0010461 -0.00061662 0.00020615
-0.001796 0.00079054 0.00083598 -0.0014203 0.20435 -0.23067 0.0013028 0.0011443
-0.001191 0.0014075 -0.0012878 -0.00069075
0.0011387 -0.0037354 -0.0013929 0.00021648 0.0013058 0.0011445 0.23547 -0.045935
-0.00073713 0.010641 -4.9068e-05 -0.0023231
-0.0015631 0.00044532 -0.00087671 0.001049 -0.0011929 0.0014096 -0.00072052 0.010657
0.23933 0.098837 0.003578 0.0068473
0.0003891 -0.00057928 -0.0006022 0.00019377 -0.0012885 -0.0006969 -4.1668e-05 -0.00235
0.0035938 0.0068284 0.26668 0.14305
1820000000 0.25115 -0.10641 0.0049681 0.0028602 0.00016731 0.0019931 -0.0011183 -0.0031613
-0.0013554 0.001187 -4.5595e-05 -0.0001112
0.0049684 0.0028555 0.25753 0.17471 -0.0011018 0.00013934 -0.0012987 0.0010667
0.00016125 0.0011957 -0.00069511 0.00040429
0.00016907 0.0019518 -0.0010959 0.0001542 0.15335 -0.24427 0.0018222 0.00024588
-0.00012365 0.0023854 -0.0017239 0.00022026
-0.0011661 -0.0031906 -0.0012907 0.0010728 0.0017984 0.000245 0.20712 -0.093622
0.0017811 0.0088483 -0.0015386 -0.0015628
-0.0013345 0.0012076 0.00018285 0.001192 -9.3877e-05 0.0024026 0.0018387 0.0088323
0.25543 0.068726 0.0044322 0.0034863
-8.3649e-05 -0.00018845 -0.00069179 0.00038375 -0.0017529 0.00019822 -0.0015654 -0.0015807
0.0044128 0.0034892 0.27024 0.10679
1880000000 0.21584 -0.1458 0.002646 0.00033081 -0.00080589 0.001938 -0.0031466 -0.0021555
-0.00022692 0.0020157 0.00023285 -0.00069053
0.0026498 0.00032606 0.26254 0.12918 -0.0031122 0.0023605 -0.00017601 0.0016968
0.00070871 0.00099862 4.7952e-06 0.00094978
-0.00080687 0.0019287 -0.0031015 0.0023779 0.10153 -0.2507 0.0014941 -0.001318
0.0016621 0.0018245 -0.0012239 0.0014166
-0.0031871 -0.0021204 -0.00017818 0.0017216 0.0015122 -0.0013076 0.16918 -0.13365
0.0032195 0.0061311 -0.0019472 0.00013463
-0.00021668 0.0020036 0.0007165 0.001004 0.0016743 0.0018236 0.003217 0.0061074
0.25906 0.038208 0.004727 0.0015666
0.00017287 -0.00066823 -2.1397e-06 0.00096631 -0.0011941 0.0014456 -0.0019457 0.00016771
0.0047298 0.0015842 0.27127 0.073951
1940000000 0.17719 -0.1724 0.000381 -0.0014825 0.0012722 0.0019916 -0.0037283 0.00055214
0.0015963 0.0012743 -0.00067532 -0.00074589
0.00033946 -0.0014722 0.26493 0.096595 -0.0013743 0.0050314 0.00098986 0.0012784
0.0016322 0.00026588 0.00091328 0.00026864
0.0012773 0.0019992 -0.0013459 0.005038 0.059225 -0.24223 0.00011715 -0.0020062
0.0024261 0.00029192 0.00029283 0.0017562
-0.0036565 0.00061943 0.0010105 0.0012866 0.00012303 -0.001999 0.119 -0.16765
0.002711 0.0038279 -0.0016713 0.0010215
0.0015672 0.0013239 0.0016182 0.00025536 0.0023788 0.00031106 0.0027115 0.003836
0.26281 -0.0013096 0.0036045 -0.0019976
-0.00061204 -0.00060266 0.00092818 0.0003396 0.00035089 0.0018103 -0.0016201 0.0010035
0.0036237 -0.0019915 0.26247 0.037723
2000000000 0.12994 -0.18654 -0.0034821 0.00034082 0.002761 0.0016761 -0.0022874 0.0036082
0.0014884 9.5049e-05 -0.00079451 0.00058213
-0.0034712 0.00034065 0.25063 0.060725 -0.0005108 0.0068658 0.0014634 0.00046335
0.0010012 -0.0011244 0.00037511 8.0793e-05
0.0027663 0.001654 -0.00046386 0.0068842 0.017289 -0.2276 -0.0012995 -0.00092557
0.0019626 -0.0013362 0.0017999 0.0016678
-0.0023264 0.0035274 0.001477 0.00045987 -0.0013253 -0.00092843 0.064653 -0.17974
0.0012185 0.0029147 -8.605e-05 0.0022217
0.0015257 4.5623e-05 0.00099958 -0.0011071 0.0019557 -0.0013488 0.0012753 0.0029233
0.25724 -0.034669 0.00026514 -0.0024693
-0.00079869 0.00050183 0.00041182 5.0955e-05 0.0018062 0.0016263 -0.00011168 0.0021721
0.00026562 -0.0024725 0.24908 0.010704
2060000000 0.084466 -0.19322 -0.0046438 0.0026229 0.0029968 -0.00061677 0.00069985 0.0030698
0.0016822 -0.0012076 -6.6899e-05 0.00079183
-0.0046312 0.0026298 0.23838 0.03172 0.0042089 0.0078891 0.0010795 -0.00056243
0.00051104 -0.0012208 0.0007734 -0.00010994
0.002978 -0.00064277 0.004275 0.007862 -0.013771 -0.20902 -0.0013465 0.00038661
0.00022515 -0.0023055 0.0031971 0.00025756
0.00075376 0.0030179 0.0010846 -0.0005818 -0.0013272 0.00037711 0.012848 -0.17782
6.863e-05 0.0037204 0.0011808 0.0011834
0.0017178 -0.00115 0.00053039 -0.0012237 0.00025065 -0.0023298 4.4728e-05 0.0036706
0.24259 -0.073335 -0.001347 -0.0030475
-3.2203e-06 0.00076831 0.00076874 -0.00012012 0.0031633 0.00028306 0.0011472 0.0012078
-0.0013593 -0.003073 0.23606 -0.013847
2120000000 0.038394 -0.1845 -0.0039008 0.0064815 0.0026272 -0.0025482 0.0028554 0.0017937
0.00028115 -0.0019325 0.00083672 0.00017072
-0.0039529 0.0064642 0.21661 0.0069684 0.0065645 0.0043233 0.0011702 -0.0015393
-0.00089243 -0.0019058 0.0001078 -0.00096582
0.0026235 -0.0025547 0.0065992 0.0042828 -0.042131 -0.19291 -0.00061554 0.00070443
-0.0016436 -0.0015618 0.00043443 -0.0021814
0.0028086 0.0019126 0.0011742 -0.0015072 -0.00062609 0.00069483 -0.039275 -0.16217
-0.00063931 0.0049274 0.0015854 0.00065834
0.00023242 -0.0020258 -0.00092692 -0.0018993 -0.0016271 -0.0015478 -0.000649 0.0050016
0.22449 -0.10918 -0.0045577 -0.0013794
0.0007519 9.5846e-05 7.5638e-05 -0.00091821 0.00044151 -0.0022093 0.001635 0.00072551
-0.0045705 -0.0013967 0.21494 -0.030586
2180000000 -0.0012351 -0.17062 -0.0023454 0.0097983 0.00075176 -0.0022617 0.0029975 -0.00037895
-0.00014991 -0.0011708 0.0011653 8.9224e-05
-0.0023583 0.0097719 0.1969 -0.010665 0.0074013 0.0039006 -0.00082611 -0.0017973
-0.0018245 0.00045217 0.00011423 0.00014937
0.00072279 -0.0022562 0.0074276 0.0038481 -0.063262 -0.16851 0.00065954 0.0011194
-0.0010645 -7.3227e-05 0.00038153 -0.0019963
0.0029374 -0.00040017 -0.0008298 -0.0017937 0.00069385 0.0011302 -0.077363 -0.13562
-1.8043e-05 0.0065806 0.0013265 -0.00024767
-0.00022237 -0.0011451 -0.0018065 0.00050835 -0.0010063 -8.0717e-05 7.4758e-05 0.0066137
0.19628 -0.13971 -0.0052775 0.0020247
0.0012317 0.00017952 0.00015771 0.00012351 0.00039926 -0.0020435 0.001368 -0.00031806
-0.0053099 0.0020499 0.19964 -0.044682
2240000000 -0.02976 -0.14624 0.0021668 0.011349 -0.0003491 -0.0028179 0.00162 -0.0020467
-0.0020074 -0.0005055 0.00045837 -0.0019202
0.0021705 0.011344 0.1771 -0.016712 0.0082106 0.00034666 -0.0010239 -0.00033564
-0.00060316 0.00090238 -0.0008464 -0.00077594
-0.00037474 -0.0028077 0.0082214 0.00027523 -0.079936 -0.14485 0.0013501 -0.0012637
-0.0011698 0.00039202 -0.002333 -0.0013294
0.0017477 -0.0021655 -0.0010162 -0.00033509 0.0013391 -0.0012521 -0.11138 -0.10603
0.0017759 0.0084367 0.0015 -0.00073007
-0.0019884 -0.00042243 -0.00061923 0.00091569 -0.0011859 0.0003919 0.001769 0.0083605
0.16501 -0.15839 -0.0045806 0.0045585
0.00064106 -0.0018286 -0.00083509 -0.0007293 -0.0023784 -0.0012986 0.0014566 -0.00075767
-0.0045589 0.004593 0.177 -0.055873
2300000000 -0.057105 -0.11898 0.007676 0.0092737 -0.0011284 -0.0020341 -0.00034268 -0.0013849
-0.0011196 0.00088919 -0.0010385 -0.00060698
0.0076324 0.0092535 0.15574 -0.025456 0.0084457 -0.0017659 -0.0010107 0.00053275
-0.00042931 0.0014186 -0.00024575 0.00080124
-0.0011124 -0.0020098 0.0084518 -0.0018282 -0.093475 -0.12125 -0.00036686 -0.001267
-0.00010721 0.0017596 -0.00191 0.00065211
-0.00037044 -0.0013575 -0.0010107 0.00055044 -0.00037983 -0.0012742 -0.13245 -0.069624
0.0052513 0.008883 0.00040871 -0.0014507
-0.00094586 0.00089855 -0.00036957 0.0014085 -0.00014133 0.0017246 0.0052321 0.0089151
0.12631 -0.17863 -0.0028507 0.0071768
-0.0010597 -0.00073345 -0.00024175 0.00076677 -0.0019161 0.00063783 0.00041335 -0.0014223
-0.0028128 0.007148 0.16052 -0.057332
2360000000 -0.073397 -0.087406 0.010748 0.0083073 -0.0011515 -0.0018196 -0.0011958 -0.0010198
-0.00032262 0.001327 -0.0013538 -8.5663e-05
0.010717 0.0083396 0.14682 -0.025121 0.007928 -0.0046922 -0.00064981 0.0010636
0.0016273 0.00052322 0.00025931 0.00014878
-0.0011727 -0.0018069 0.0078965 -0.0047574 -0.10304 -0.099144 -0.0022682 -0.00068105
0.0012157 -6.1807e-05 -0.00084267 0.0017528
-0.0011196 -0.00089961 -0.00065 0.0010704 -0.0022621 -0.0007146 -0.15027 -0.036914
0.0078965 0.0079873 0.0012523 -0.0018838
-0.00034181 0.001217 0.0016312 0.0004603 0.0012837 -7.9061e-05 0.0079811 0.0079486
0.094717 -0.1813 0.00048657 0.0077523
-0.001562 3.6434e-05 0.00024679 0.00017036 -0.00082634 0.0017245 0.0012454 -0.0019181
0.00043787 0.007704 0.13851 -0.060944
2420000000 -0.081687 -0.059217 0.014236 0.0030677 -0.0030614 -0.0015564 -0.0010595 0.0001028
0.0014711 0.0008182 -0.0013629 0.0013906
0.014188 0.0030927 0.12925 -0.02582 0.0049919 -0.0065595 0.0012533 0.0010082
0.00095638 -0.0013156 -0.00021279 -0.00017405
-0.0030945 -0.0014921 0.0049456 -0.0065959 -0.11642 -0.078046 -0.001656 0.0010679
-9.5801e-05 -0.00058545 0.00043324 0.0026003
-0.0011173 0.00017552 0.001266 0.0010285 -0.0016574 0.0011036 -0.15915 0.0080145
0.01143 0.0066932 -0.00011591 -0.0025702
0.0014169 0.00083772 0.00090081 -0.0013086 -7.6909e-05 -0.00053365 0.011456 0.0066346
0.054994 -0.17989 0.001608 0.0088922
-0.001486 0.0014174 -0.0002639 -0.00011148 0.00046404 0.0025817 -0.00013988 -0.002578
0.0015871 0.008914 0.12091 -0.056095
2480000000 -0.082142 -0.028281 0.014149 -0.0027919 -0.001923 -0.0002051 -0.00069736 0.0013294
0.0016135 -0.00062345 0.00019764 0.0016734
0.014141 -0.0027952 0.1308 -0.025912 0.0030085 -0.0088095 0.0012364 0.00016849
-0.00054408 -0.00094715 -2.4736e-05 -0.00035543
-0.0019046 -0.00020648 0.0029292 -0.0088439 -0.11949 -0.057917 -0.00070217 0.0027939
-0.0003211 -0.00086714 0.0015542 0.00098128
-0.00065971 0.001395 0.0012539 0.00015136 -0.00072549 0.0028051 -0.1602 0.045683
0.015499 0.00097938 -0.001097 -0.0027337
0.0015747 -0.00046571 -0.00054412 -0.00086318 -0.00028877 -0.00086588 0.015495 0.00092713
0.022024 -0.17213 0.0056237 0.0077946
0.00025779 0.001699 3.6856e-05 -0.00035567 0.0015661 0.00093694 -0.0010925 -0.0027235
0.0056392 0.0077845 0.10216 -0.052448
2540000000 -0.086368 -0.0010045 0.011599 -0.0068066 -0.0025964 0.00094107 0.00035512 0.0013173
-0.0002607 -0.0017094 0.00072497 0.0016535
0.011599 -0.0067783 0.11789 -0.017536 -0.00098836 -0.0078693 0.000682 -0.0011463
-0.0019398 -5.2225e-05 -0.00085302 0.00029978
-0.00264 0.00096129 -0.0010569 -0.0078806 -0.12605 -0.034275 0.0017565 0.0024525
-0.0010081 9.1633e-05 0.0019666 -0.00072461
0.00034356 0.0011711 0.00063775 -0.0011962 0.0017564 0.0024219 -0.15933 0.085616
0.014815 -0.0045405 -0.0022317 -0.0026861
-0.00016353 -0.0017414 -0.0018794 -8.2054e-05 -0.0010358 9.0059e-05 0.014814 -0.0046005
-0.0067868 -0.15817 0.0079326 0.0053208
0.00078744 0.0014958 -0.00088941 0.00022363 0.0019765 -0.00072836 -0.0022382 -0.0026458
0.0079144 0.0053113 0.087311 -0.039306
2600000000 -0.078693 0.024466 0.0082302 -0.010072 -0.0012988 0.0027154 0.0011313 -0.00011248
-0.00090253 -0.00087106 0.0018509 0.00045634
0.0082302 -0.010014 0.11259 -0.032947 -0.0031228 -0.0061223 -0.00041193 -0.00087537
-0.00030686 0.0017085 -0.00032787 0.00068514
-0.0012996 0.0026699 -0.0031745 -0.0061004 -0.13066 -0.0090698 0.0030064 0.00015242
2.4799e-05 0.0013772 0.0014319 -0.0017908
0.0010216 -8.758e-05 -0.00042673 -0.0008675 0.002994 0.00018703 -0.14362 0.12122
0.012262 -0.0086128 -0.0035465 0.00014768
-0.0009515 -0.0009787 -0.00032948 0.0016534 2.8554e-05 0.0014573 0.012202 -0.008663
-0.041303 -0.13885 0.0085812 0.0046112
0.0017875 0.00043614 -0.00033499 0.00069242 0.0014412 -0.0017817 -0.0035373 0.00017724
0.0085754 0.0046326 0.078516 -0.025616
2660000000 -0.072073 0.049873 0.0042542 -0.011733 -0.00033292 0.0011707 0.0001796 -0.00040355
-0.0022424 2.4048e-05 0.0014298 -0.0010031
0.0043024 -0.011737 0.12018 -0.028732 -0.0044664 -0.0046553 -0.0013019 -0.00055085
0.00037733 0.0017746 0.00040936 0.00077259
-0.00032534 0.001154 -0.0045166 -0.0046134 -0.12963 0.011531 0.0019904 -0.0014448
0.00031258 0.00045595 -0.00094893 -0.0017611
0.00033636 -0.00034891 -0.0012628 -0.00051656 0.0020208 -0.0014854 -0.12267 0.15213
0.0077573 -0.011851 -0.0022409 0.0012885
-0.0024248 0.00022907 0.00035115 0.0018689 0.00040213 0.00040398 0.0077086 -0.011849
-0.063097 -0.11986 0.0099167 0.0010007
0.0015162 -0.00088737 0.0004186 0.00084645 -0.00086235 -0.0018227 -0.0022289 0.0012641
0.009975 0.0010044 0.074255 -0.005706
2720000000 -0.060775 0.068173 6.2255e-05 -0.011681 -6.367e-05 0.0030829 -0.00019651 -8.3685e-05
-0.002087 0.0021148 0.00059482 -0.0015834
4.1976e-05 -0.011666 0.10563 -0.032117 -0.0050462 -0.0014108 -0.0017506 0.00049855
0.0017198 0.00029158 0.00078441 -9.009e-05
-2.7393e-05 0.0031263 -0.0050719 -0.0013697 -0.12429 0.041264 0.00046734 -0.0026957
0.00035986 0.00054068 -0.0013562 0.00063214
-0.00028159 -4.006e-05 -0.0017565 0.00050999 0.00051669 -0.0026703 -0.089174 0.18088
0.003279 -0.013067 -0.0014466 0.0019962
-0.0022046 0.0022731 0.0018096 0.00027236 0.00029669 0.00057163 0.003252 -0.013068
-0.08257 -0.087015 0.011696 -0.00053204
0.00044649 -0.0014645 0.00083769 -0.00014056 -0.0013457 0.00069974 -0.0014904 0.0020423
0.011674 -0.00058749 0.079057 0.012823
2780000000 -0.046375 0.086889 -0.0044631 -0.010416 0.00017789 0.0012783 0.00043434 -0.00022284
0.00094249 0.0028131 -0.00073695 -0.0017291
-0.0044507 -0.010412 0.10418 -0.04401 -0.0039262 -0.00012274 -0.00020442 0.0017963
0.0015879 -0.0009307 0.00013893 -0.00010657
0.00015344 0.0012678 -0.0039251 -8.9314e-05 -0.12106 0.071969 -0.0017663 -0.0017188
0.00010168 -0.00026656 -0.00052987 0.00062135
0.00041695 -0.00031021 -0.00020098 0.0017884 -0.0018627 -0.001744 -0.059531 0.20309
-0.0019793 -0.013053 -0.00074599 0.0018415
0.0012164 0.0028174 0.0015915 -0.0010187 7.0562e-05 -0.00024972 -0.0020302 -0.013088
-0.097476 -0.054057 0.010512 -0.0054728
-0.00064683 -0.0018014 0.00010262 -0.00015059 -0.00052489 0.00062451 -0.00071547 0.0019208
0.010467 -0.0054485 0.083395 0.030466
2840000000 -0.030943 0.10166 -0.0076579 -0.0073625 0.0015541 0.0020496 -7.2902e-05 -0.00019663
0.0017137 0.0011375 -0.0013942 0.00037016
-0.0076285 -0.0073616 0.10265 -0.03758 -0.0035756 0.00098165 0.00062882 0.00089813
-0.00014237 -0.0014714 8.6427e-05 -7.3454e-05
0.0015778 0.0020504 -0.0035731 0.0010192 -0.11421 0.097963 -0.0017316 0.00014807
0.00019677 0.00025075 0.00074616 0.0010339
-0.00011168 -0.00012338 0.00066423 0.00091759 -0.0016298 0.00013164 -0.023218 0.21815
-0.0059464 -0.010612 -0.00013934 0.00097237
0.0015877 0.0011841 -0.00016452 -0.0014975 0.00028615 0.00035975 -0.0059805 -0.010578
-0.10074 -0.023451 0.0085088 -0.0080266
-0.0014548 0.00051757 6.8687e-05 -7.4247e-05 0.00078645 0.0010464 -0.000102 0.00091378
0.0085401 -0.0079652 0.096598 0.045118
2900000000 -0.017064 0.12095 -0.0089537 -0.0030682 0.0016858 -3.2815e-05 0.00035621 -0.00073656
0.0022936 -0.0011001 -0.00063866 -6.9541e-05
-0.0089366 -0.0030812 0.083066 -0.04565 -0.0013036 0.0024762 0.0010417 0.0002082
-0.00031464 -0.0014254 -0.00025339 -0.00010973
0.0016746 -2.1144e-05 -0.0012854 0.0024867 -0.097162 0.13045 -0.0011024 0.00014081
-0.00058094 -0.00069251 0.0015946 -0.00047988
0.00042638 -0.00076329 0.001045 0.00017526 -0.0011366 0.00010851 0.014159 0.22052
-0.0090975 -0.0070575 0.00099002 0.0018444
0.0022278 -0.001186 -0.00034082 -0.0013305 -0.00056681 -0.00084265 -0.0090271 -0.0070413
-0.099785 0.014764 0.0059365 -0.010539
-0.00057329 -8.4037e-05 -0.00017598 -2.876e-05 0.0016239 -0.0006358 0.00094893 0.0018002
0.0059513 -0.010567 0.1112 0.050854
2960000000 0.0042897 0.13255 -0.0087367 0.00047739 0.00044436 0.0012566 -0.00057821 -0.00079922
-0.00011233 -0.0020627 -0.0007233 0.00031429
-0.008737 0.00047603 0.092219 -0.04519 -0.00084625 0.0012626 0.0011238 -0.00019035
-0.00127 -0.00075339 0.00042069 0.00046547
0.00054158 0.0012374 -0.00083912 0.0012811 -0.077902 0.16081 -0.00036712 0.00074098
-0.00056466 0.0010636 0.00018449 -0.0023928
-0.00056358 -0.00091839 0.0011186 -0.00016486 -0.00035779 0.00081874 0.056333 0.22685
-0.0099633 -0.0018396 0.0018049 0.00031571
-0.0002287 -0.0018962 -0.0012467 -0.00075682 -0.0006563 0.00096968 -0.01003 -0.0018374
-0.089064 0.04695 0.0010743 -0.011788
-0.00069007 0.00045384 0.0004011 0.00040019 -4.332e-05 -0.0023095 0.0017863 0.00037235
0.0010778 -0.011807 0.13047 0.060641
3020000000 0.022357 0.14667 -0.006522 0.0037807 0.0012553 -0.0003823 -0.00085665 -0.00026641
-0.00074469 0.00038248 -0.00029072 0.00047078
-0.00651 0.0037691 0.080872 -0.033941 -0.00050176 0.00024387 0.00019808 -0.0011071
-0.0018256 0.00038967 0.00076573 -0.0001383
0.0012172 -0.00036782 -0.00050649 0.00024921 -0.056 0.18602 -0.00038247 0.0010868
0.00088673 0.00059066 -0.00063939 -0.0014727
-0.00090096 -0.00027321 0.00021073 -0.0011336 -0.00035823 0.0010715 0.09499 0.21963
-0.0084822 0.0012342 0.00074926 0.00044658
-0.00062774 0.00041536 -0.0017536 0.00042308 0.00079604 0.00067759 -0.0085137 0.0013604
-0.072167 0.07669 -0.0017732 -0.010557
-0.00024768 0.00036644 0.00076884 -0.00013655 -0.00047683 -0.0014417 0.00080107 0.00045489
-0.0017567 -0.010542 0.14937 0.058584
3080000000 0.049625 0.15616 -0.0045769 0.0060339 0.0014948 -0.0001872 -0.0007742 -6.1843e-05
-0.00051983 2.2794e-05 2.4841e-05 0.00037918
-0.0045816 0.0060203 0.078191 -0.028237 -0.00047956 0.00065266 -0.00044464 -0.00022465
-0.00023965 0.0011862 -0.00016172 -0.00051009
0.0014917 -0.00019799 -0.00047006 0.00064866 -0.018807 0.207 -0.00048021 2.7534e-05
0.00073154 0.00020793 -0.0020292 -0.00039683
-0.0008711 -0.00012871 -0.00046616 -0.00026192 -0.00045693 6.0012e-05 0.12825 0.21126
-0.00635 0.0046276 0.0016921 0.00063843
-0.00044539 0.00010898 -0.00030094 0.0011531 0.00078963 0.00024037 -0.0062642 0.0046713
-0.043759 0.10946 -0.0066575 -0.0089433
0.00016456 0.00062736 -0.00019379 -0.00054065 -0.0020993 -0.00041199 0.001697 0.00057794
-0.0066655 -0.0089136 0.16373 0.065672
3140000000 0.07846 0.15962 -0.0011268 0.0076283 0.0025805 -0.0014923 -0.0012371 0.00086194
0.0015298 0.00068546 0.00026914 1.1337e-05
-0.0011268 0.0075979 0.073945 -0.03018 -0.00094026 0.00030955 0.00072848 -0.00013025
-4.4078e-05 0.00095076 0.00071081 -0.00047132
0.0025744 -0.0014829 -0.00093196 0.00032479 0.024374 0.22679 9.1984e-05 0.0015226
0.0014245 -0.00093776 -0.0025924 0.00082872
-0.0012185 0.00088214 0.00069743 -9.69e-05 6.5988e-05 0.0015185 0.16352 0.1854
-0.003057 0.0060516 0.00091296 -0.0012997
0.0015306 0.00073734 -8.6527e-06 0.0010048 0.0013819 -0.001009 -0.0030236 0.0059709
-0.025281 0.12886 -0.0082508 -0.0049814
0.00026431 -0.00015782 0.00071357 -0.00040401 -0.0025926 0.0007247 0.00086717 -0.0013324
-0.0082125 -0.0050148 0.18827 0.057112
3200000000 0.11034 0.17035 0.0041424 0.0064774 0.00083669 -0.0026541 -0.00029646 0.0018961
0.00057393 -0.0018692 0.00036643 0.00042388
0.0041444 0.0065085 0.084145 -0.028617 -0.001054 0.00063899 -0.00027588 -0.00079046
0.00056674 0.0012055 -0.00053218 -0.00099661
0.0007952 -0.0027145 -0.0010471 0.00064353 0.068451 0.23101 0.0010433 0.00073114
-0.00035148 -0.0020293 -0.0011656 0.0022171
-0.00026029 0.0018674 -0.00026096 -0.00078521 0.0010304 0.00068209 0.18316 0.16323
-0.00047439 0.0063829 0.00060695 -0.0012518
0.00046753 -0.0018844 0.00062121 0.00117 -0.00049262 -0.0020982 -0.00049299 0.006408
0.014362 0.14803 -0.0098873 -0.0011071
0.00027558 0.00043074 -0.00048681 -0.0010986 -0.0012067 0.0023955 0.00056242 -0.0012177
-0.0099497 -0.0011084 0.20366 0.055813
3260000000 0.14315 0.16203 0.0042133 0.0033448 -0.00084698 -0.0027202 0.0011617 0.0009377
4.6634e-05 -0.0018996 -7.7546e-05 -2.7642e-05
0.0041777 0.0033297 0.092272 -0.031876 -0.0014981 0.0023282 -0.00022602 -0.00023938
0.0010084 -0.00053494 -0.00093174 0.00029924
-0.00087332 -0.0027117 -0.0014887 0.0023449 0.11836 0.22678 0.0003179 8.3484e-05
-0.0011679 -0.0011548 0.0003048 0.0019217
0.0012424 0.001008 -0.00024451 -0.00026741 0.00032529 7.1037e-05 0.21049 0.12572
0.0024533 0.0052663 -0.00079835 -0.0016224
0.00014502 -0.0017477 0.00099511 -0.00055662 -0.0011581 -0.0011148 0.0025321 0.0052673
0.040615 0.15707 -0.0073637 0.0040925
-3.6597e-05 3.1688e-05 -0.0010068 0.00036355 0.00033171 0.0017924 -0.0007858 -0.0015747
-0.007361 0.0041084 0.23326 0.046389
3320000000 0.17329 0.1558 0.0072659 0.0012324 -0.00042749 -0.0019765 0.00091064 0.00041243
-0.0017682 -0.0011142 3.5557e-05 0.00016209
0.0072613 0.0012081 0.09889 -0.028203 0.0011062 0.0022746 -0.00019736 -0.00071053
-0.00024604 -0.00013217 -0.00051604 0.00017308
-0.00043695 -0.0019472 0.0011263 0.0022597 0.16631 0.21796 0.00032978 8.406e-05
-0.0012588 -0.000183 0.00015084 0.000921
0.00078236 0.00044191 -0.00020694 -0.00071678 0.00032453 6.9252e-05 0.21962 0.095913
0.0035056 0.0033933 -0.00082707 0.00013967
-0.0018254 -0.001278 -0.00020967 -0.00013146 -0.0013004 -0.00020753 0.0034957 0.0033247
0.074142 0.15862 -0.003461 0.0046217
0.00032725 -4.861e-05 -0.00054603 0.00020481 0.0002769 0.0010547 -0.00085758 0.00010494
-0.0034058 0.0045918 0.24986 0.032526
3380000000 0.20903 0.13905 0.0057905 -0.0022365 -0.0008722 0.00074086 0.0011751 0.00033341
-0.0015791 0.00071257 0.00030195 -0.00015263
0.0058037 -0.0021964 0.10966 -0.03585 0.00030999 0.0025779 -0.0012288 -0.00062197
-4.7818e-05 0.00010672 -0.00077955 0.00034005
-0.00083147 0.00080113 0.00033928 0.0025663 0.20803 0.19556 0.0008201 -0.00057406
-0.0018342 0.00079835 0.00074225 0.001563
0.0012684 0.00031556 -0.001212 -0.00062842 0.00081731 -0.00054152 0.23383 0.06324
0.005618 0.0030569 -0.00032894 0.00037301
-0.0014521 0.00073207 -1.5427e-05 9.7982e-05 -0.0018368 0.0007768 0.0056246 0.0030574
0.11781 0.14955 -0.00054402 0.0059403
0.00021706 7.5438e-05 -0.00072724 0.00041435 0.00067388 0.0013406 -0.00030885 0.00038189
-0.00053046 0.0059337 0.27929 0.013293
3440000000 0.24026 0.11666 0.0045673 -0.0039981 -0.00077749 -0.0018153 0.00081068 -7.6331e-05
-0.0013525 0.0014998 0.00068452 0.00021911
0.0045697 -0.0039824 0.10347 -0.041236 0.0031882 0.0018994 -0.00098003 0.0011859
-6.4666e-05 0.00041841 0.00020876 0.00095971
-0.00079506 -0.001819 0.0032057 0.0018626 0.24582 0.16647 -0.00048791 -0.00025776
0.0004137 0.0015731 0.0012752 0.00056504
0.00093844 -0.00014027 -0.0010078 0.0012009 -0.00047502 -0.00028732 0.23472 0.030553
0.0065773 -0.00022602 -0.00058089 4.196e-05
-0.001258 0.0014543 -9.2733e-05 0.00037414 0.00039458 0.0014779 0.0065989 -0.00023313
0.14771 0.13843 0.0031929 0.0034462
0.00081987 0.00036646 0.00021593 0.00081971 0.0012308 0.00079506 -0.00061396 -2.3697e-05
0.0031888 0.003477 0.29484 -0.016012
3500000000 0.27223 0.084866 0.0024979 -0.0047921 -0.0016145 0.0014303 0.0010476 -0.00079618
-0.00092406 0.0011539 0.00065495 -0.00081509
0.002506 -0.0048219 0.1157 -0.064953 0.0032622 0.00089779 -0.00040299 0.00059186
0.00052245 -1.6222e-05 4.3361e-06 0.00036322
-0.0016497 0.0014594 0.0032734 0.00085528 0.27487 0.13278 -1.9012e-05 4.4589e-06
-0.00026079 0.00052336 0.001734 -7.2415e-05
0.00093285 -0.00083629 -0.00033471 0.00066219 -7.6979e-05 -2.7243e-05 0.23971 0.0034903
0.0070326 -0.0025167 0.00029949 0.00032525
-0.00085164 0.0012348 0.00046575 2.7278e-06 -0.00020447 0.00062369 0.0070402 -0.0025507
0.1925 0.11123 0.0028848 0.001737
0.00046047 -0.001142 -4.666e-05 0.0004842 0.001855 -0.00011764 0.00026992 0.00038318
0.002815 0.0017092 0.31505 -0.042375
3560000000 0.29079 0.050282 0.00026375 -0.0061844 -0.00019957 -0.00067306 0.00061695 -6.5377e-05
0.0015403 0.0016748 -3.0483e-05 -0.0010215
0.00026551 -0.0061746 0.10985 -0.070273 0.0056581 -0.0010151 0.0002559 0.00082038
0.00056379 -0.00022811 0.00013731 0.00020847
-0.0001815 -0.00070571 0.0056538 -0.0010816 0.3028 0.090511 -0.00022635 -0.00021295
0.00084902 0.00046343 0.0015196 -0.0008628
0.00076803 4.3255e-05 0.00020713 0.00075806 -0.00023249 -0.00020156 0.22991 -0.032662
0.0059326 -0.0055453 -0.00022196 -0.00051219
0.0015559 0.0017571 0.00066995 -0.00021472 0.00084081 0.00042457 0.0059206 -0.0055801
0.21444 0.09683 0.0034215 -0.001234
7.5954e-05 -0.00094359 0.0001529 0.00020228 0.0014601 -0.0008506 -0.00017458 -0.00047098
0.0034117 -0.0011306 0.32748 -0.083676
3620000000 0.30665 0.012231 -0.0013739 -0.0038029 -0.00181 -0.0001697 0.00019311 -0.0018745
5.709e-05 0.00067476 -0.00061215 -0.00091042
-0.0013602 -0.0037933 0.11058 -0.099666 0.0034296 -0.0039302 0.0004015 0.00061551
-0.00028028 -0.00089423 0.00051387 0.00046623
-0.0017509 -0.00026045 0.0033861 -0.0039665 0.31587 0.046313 0.00019191 -0.00085063
-0.00034103 0.00020293 0.0010273 -0.00049158
0.00035964 -0.0017984 0.00033619 0.00064125 0.00020941 -0.00082305 0.21888 -0.062851
0.0015343 -0.0072441 -0.0015096 0.0005603
-0.00016675 0.00066884 -0.0002721 -0.00088153 -0.00040447 0.00022841 0.0014584 -0.0072613
0.23674 0.054892 0.0016355 -0.0022834
-0.00086565 -0.00063582 0.00066699 0.00046782 0.00084343 -0.00051671 -0.0014744 0.00051313
0.0017436 -0.0023056 0.32837 -0.11699
3680000000 0.3102 -0.032029 -0.0037907 -0.0037858 -0.00094924 0.0013468 -0.0012479 -5.4496e-05
0.0014617 0.00010959 -0.0015154 -0.00043289
-0.0037746 -0.0038108 0.10587 -0.11676 0.0012315 -0.0044723 0.00077228 0.00022034
-0.00040103 -0.00054959 0.00052505 0.00035932
-0.00095973 0.0014642 0.0011727 -0.0044773 0.327 -0.0038381 -0.00077647 -0.00054392
0.0010091 0.00090702 0.00054617 -0.0020895
-0.0013726 -0.00017152 0.00078807 0.00023896 -0.00074763 -0.00061476 0.20587 -0.096795
0.00036062 -0.0065882 -0.0014422 0.0012554
0.0016529 1.1448e-05 -0.00043703 -0.00059984 0.00095176 0.00079286 0.00030274 -0.0065814
0.25629 0.029404 0.00088255 -0.0023726
-0.0011184 -0.00067586 0.00046607 0.00019673 0.00070083 -0.0019692 -0.0014577 0.0011716
0.00093274 -0.0024685 0.32822 -0.16191
3740000000 0.31193 -0.067319 -0.0031645 5.5655e-05 -0.0022347 0.0026443 -0.00016084 -0.00069675
-0.00036818 4.3887e-05 -0.00090668 0.00036332
-0.0031337 4.088e-05 0.097051 -0.13872 0.00082713 -0.005259 0.00028815 -0.00038065
-0.00025123 -2.5508e-05 0.00080887 5.4358e-05
-0.0021914 0.0026199 0.00077138 -0.0052702 0.32932 -0.043867 -0.00058729 -9.9379e-05
0.00027917 2.918e-05 -0.0007277 -0.0013587
-0.00017561 -0.0008025 0.00037205 -0.00039653 -0.00062402 -5.118e-05 0.18386 -0.12084
-0.0016075 -0.006323 0.0010667 0.0028842
-0.00037743 -3.6169e-05 -0.00030443 1.6016e-05 0.00030762 5.7126e-05 -0.0016164 -0.0063146
0.26264 -0.0089053 -6.1406e-06 -0.0017598
-0.0011912 0.00037834 0.00084981 0.00015959 -0.00081611 -0.0014553 0.0010182 0.0029607
-0.00018626 -0.0017875 0.31522 -0.2013
3800000000 0.30605 -0.11302 -0.0023251 0.00061582 0.0008537 0.0040135 -0.0011852 -0.0015411
0.0015425 0.00051229 -0.0012289 0.00012512
-0.0023593 0.00060777 0.085708 -0.15344 -0.0021837 -0.00488 0.00016305 0.00018164
-0.00094902 -0.00048753 0.0010571 -3.8457e-05
0.00090176 0.0039734 -0.0022506 -0.0048561 0.32514 -0.085541 -0.00064804 0.00031584
0.00097825 -0.00011186 -0.0012623 -0.0005489
-0.0012298 -0.0013839 8.6367e-05 0.0001245 -0.00078986 0.00027437 0.17401 -0.14628
-0.0029078 -0.005034 0.0016496 0.0011445
0.001616 0.00064345 -0.00090823 -0.00041063 0.00093595 -0.00022567 -0.002953 -0.0050437
0.27493 -0.050206 0.0014035 -0.0010534
-0.00093119 0.00048952 0.0010044 -3.8319e-05 -0.0013682 -0.00057963 0.0016774 0.0013123
0.0013998 -0.00091181 0.3066 -0.24334
3860000000 0.29511 -0.14457 -0.0010571 0.0012979 0.0029861 0.0018455 -0.0022501 0.0012128
0.00095368 -0.0014822 -0.00046638 0.0012056
-0.0010053 0.0012839 0.066609 -0.16297 -0.0035203 -0.0049085 0.00070342 -0.00061436
-0.00084029 0.0012619 0.00047845 -0.0011697
0.0029767 0.0018838 -0.0035839 -0.0048609 0.30553 -0.12539 -0.00074631 0.00044349
0.00019167 -0.00039297 -0.00071801 -0.00022209
-0.002051 0.0011057 0.00070698 -0.00051897 -0.00059776 0.0005096 0.14657 -0.16061
-0.0031859 -0.0050714 0.0013866 0.00026638
0.0011428 -0.0012558 -0.00076432 0.001214 0.00015605 -0.0002971 -0.0032539 -0.005002
0.27127 -0.082682 0.00028692 -0.0030616
-0.00024572 0.0014097 0.00056961 -0.0013228 -0.00050674 -9.138e-05 0.0015512 0.00011033
0.00029352 -0.0030469 0.28381 -0.28176
3920000000 0.27982 -0.18465 0.0018202 0.00038171 0.003806 0.0022975 0.00010095 0.00099376
-2.6584e-05 0.00022227 0.00042887 0.00089289
0.0018013 0.00038015 0.039052 -0.17913 -0.0049239 -0.0031091 -0.00053066 -0.00011461
0.00036576 0.00024954 -0.00028527 -0.00042541
0.0038179 0.0022952 -0.004966 -0.0030491 0.29871 -0.15836 -1.098e-05 0.0015021
0.0016853 -0.0015216 -0.00046229 5.3111e-05
-2.546e-05 0.00089431 -0.00044933 -0.00013443 -5.1464e-05 0.0014574 0.12631 -0.17193
-0.004265 -0.0040539 0.0021056 0.00037822
0.00023396 -6.8923e-05 0.00030695 0.00012698 0.0016498 -0.0016143 -0.0042581 -0.0040414
0.26097 -0.13132 0.00029028 -0.0015942
0.00049408 0.0001543 -0.00037011 -0.00042227 -0.0005759 9.5112e-06 0.0020161 0.00025528
0.0006457 -0.0015281 0.26187 -0.30847
3980000000 0.25242 -0.22031 0.0019405 -0.0029199 0.0050772 -0.000498 -4.0083e-06 0.0010772
0.0011202 -0.0018339 0.00068579 0.00027837
0.0019175 -0.0028998 0.016567 -0.19213 -0.0054998 -0.00098533 0.00078807 0.0006432
0.00042936 0.0002574 -7.2353e-05 -0.0008786
0.00507 -0.00057739 -0.0055252 -0.00090699 0.26956 -0.18887 0.0011998 0.00013739
-0.0012866 -0.00076558 -0.00046404 -0.00098367
0.00017056 0.0010914 0.00077923 0.00058635 0.0012251 0.00010771 0.089532 -0.19347
-0.0048736 -0.0037167 0.001803 -0.00088057
0.0007916 -0.0019013 0.00044052 0.00038618 -0.0013113 -0.00078621 -0.0049054 -0.0037284
0.24812 -0.16036 0.00072039 -0.0046835
7.2844e-05 0.00066843 -2.4885e-05 -0.00094699 -0.00046199 -0.0011115 0.001693 -0.00082301
0.00073742 -0.0048756 0.22655 -0.34534
4040000000 0.22496 -0.2455 -0.00040536 -0.0041163 0.0033598 -0.0031913 0.00030248 0.00018729
-0.00041082 -0.0012206 0.00028521 -0.00023173
-0.00035952 -0.0041132 -0.008794 -0.19913 -0.0044641 0.00036136 0.00026829 -0.0010295
-4.7005e-05 0.00011207 -0.0012808 -7.1394e-05
0.0032952 -0.003174 -0.0044587 0.00042637 0.24725 -0.22228 0.00054382 -0.00067528
-0.00086209 -0.00053346 -0.001319 0.00010161
0.00021664 0.000126 0.00021996 -0.00096708 0.00053125 -0.00056681 0.067234 -0.18723
-0.0068314 -0.0019872 0.0014077 -0.0010624
-0.00029686 -0.00078012 4.0874e-05 7.1033e-05 -0.00091317 -0.00055451 -0.0068912 -0.0018851
0.23493 -0.19304 -0.0017105 -0.0035045
0.00097342 3.6797e-05 -0.0013545 7.4598e-05 -0.0014761 0.0003284 0.0013539 -0.00098587
-0.00195 -0.0034706 0.19005 -0.36411
4100000000 0.19444 -0.26916 -0.0032169 -0.0028461 0.00095763 -0.003704 -0.00042565 -0.00012861
0.00019435 -0.0016789 0.00061767 0.00060374
-0.0032151 -0.0028507 -0.034456 -0.20213 -0.0046196 0.00087467 -0.00027757 -0.00019926
0.00062269 0.00013207 -0.00065151 3.1684e-05
0.00095047 -0.0038227 -0.0046022 0.00093289 0.2253 -0.24788 0.00021977 -0.00035912
-0.00040746 -0.00035145 -0.0015488 8.2418e-05
-0.00020361 -7.7066e-05 -0.0002858 -0.0002515 0.00024157 -0.00037589 0.034785 -0.20066
-0.006784 0.00058026 0.0008211 -0.0013291
0.00038466 -0.0019562 0.00070451 0.00011007 -0.00033924 -0.00033428 -0.0066905 0.00063486
0.21688 -0.21838 -0.0023966 -0.0045384
0.00062907 0.0003016 -0.0004721 3.452e-05 -0.0012684 -4.6991e-05 0.00094576 -0.0012768
-0.0024879 -0.004321 0.15616 -0.39037
4160000000 0.16569 -0.28598 -0.0036232 -0.0019272 -0.00023458 -0.0029683 0.0006255 -8.6843e-05
-0.0039168 -0.00040176 0.0010577 -0.00099633
-0.0036314 -0.0019138 -0.059845 -0.19795 -0.0046499 0.0025401 -0.00039242 -0.00034102
0.00028659 -0.00030189 -0.0010625 0.00040643
-0.00021702 -0.0029729 -0.0046352 0.0026126 0.19251 -0.26368 0.0005167 -0.00025648
-0.0012649 -0.00018416 -0.0011519 0.0010504
0.00057391 -0.00017586 -0.00045804 -0.00034131 0.00052872 -0.00026235 0.010487 -0.18884
-0.0057097 0.0022614 0.0012169 -0.002055
-0.004016 -0.00040761 0.00022112 -0.00033414 -0.0012163 -0.00027446 -0.0057388 0.0022381
0.18111 -0.25206 -0.0047645 -0.0030848
0.00092842 -0.0010108 -0.0011581 0.00023296 -0.0013491 0.0010352 0.0013794 -0.0021471
-0.0044809 -0.0030002 0.10688 -0.39829
4220000000 0.1372 -0.30191 -0.0045247 -2.1433e-06 -7.884e-05 -0.0037401 -0.00021326 -0.00018609
-0.00055293 0.0012751 0.00056047 -0.0013222
-0.0044863 -7.7744e-06 -0.096182 -0.18774 -0.0020936 0.0032954 -0.00032235 -0.00012061
0.00019872 -0.00012853 -0.00068581 0.001088
-0.00015931 -0.003665 -0.002062 0.0033286 0.16273 -0.28939 -7.8698e-05 9.4627e-05
0.00022536 0.00030717 -0.00031234 0.0013246
-0.00033037 -2.8499e-05 -0.00027016 -0.00010552 -9.0637e-05 5.0416e-05 -0.013481 -0.1871
-0.0045589 0.0026603 -0.00038043 -0.0019084
-0.00081276 0.0013438 0.00017128 -7.4393e-05 0.00013409 0.00037371 -0.0045437 0.0027276
0.16546 -0.27496 -0.0049365 -0.0027086
0.00019547 -0.0014577 -0.0007 0.0011516 -0.00010949 0.0012622 -0.00067221 -0.0020083
-0.0050098 -0.0028675 0.079568 -0.41194
4280000000 0.10613 -0.31075 -0.0029761 0.0017407 -0.0018592 -0.0042916 -0.00032868 0.00062919
-0.00027151 0.0010145 -0.00075048 -0.00050158
-0.0029614 0.0017347 -0.12132 -0.19184 -0.0030065 0.002845 -0.00075724 -0.00027706
0.0001989 0.00011249 0.00050672 0.00054825
-0.0018696 -0.0043378 -0.0029815 0.0028948 0.13297 -0.29608 0.00090937 -0.00013122
-0.00093818 0.0010387 2.9787e-05 0.00057275
-0.00027659 0.00068871 -0.00080064 -0.00030728 0.000845 -8.9511e-05 -0.051049 -0.17165
-0.0045676 0.0025108 -0.00058207 -0.0018955
-2.8629e-05 0.00091036 0.00023465 9.2682e-05 -0.00085141 0.0010389 -0.0045255 0.0025587
0.11679 -0.29415 -0.0062026 -0.00077158
-0.00063132 -0.00038371 0.00054473 0.00062936 -0.00015422 0.00074011 -0.00064888 -0.0017712
-0.0061887 -0.00079598 0.028976 -0.4174
4340000000 0.078628 -0.31918 -0.0018386 0.0019232 -0.0025155 -0.0014821 6.4605e-05 0.00054192
-9.3454e-06 0.00058457 -0.00029627 -0.00097622
-0.0018212 0.001872 -0.14166 -0.16593 -0.0021682 0.0039479 -9.7198e-05 0.0005631
-0.00022808 -0.00027208 0.00049917 0.00055128
-0.0025429 -0.0014819 -0.0021112 0.0039759 0.097523 -0.3135 -0.00046569 -0.00091078
1.1322e-07 0.00047653 0.00052631 0.0018865
0.00027966 0.00030682 -0.00016866 0.00056739 -0.00047307 -0.00086582 -0.069024 -0.16907
-0.004325 0.003612 -0.00084896 -0.0023684
0.00017189 0.00058495 -0.00021536 -0.00035381 0.00013941 0.00052108 -0.0042945 0.0036416
0.089054 -0.31687 -0.0048484 0.0020185
-0.00018854 -0.00096655 0.00057424 0.00049544 0.00092447 0.0016472 -0.00067789 -0.0022584
-0.0048582 0.0019825 -0.0054064 -0.411
4400000000 0.047569 -0.32485 -0.00090096 0.0014522 -0.0027269 -0.0016734 0.0011032 0.0012631
1.0737e-05 0.0010362 -5.5513e-05 -0.00034103
-0.0008934 0.00145 -0.17073 -0.15567 -0.0012172 0.0042416 -0.00059161 0.00043365
0.00014106 -0.00035923 0.00069518 0.00025015
-0.0027394 -0.0015601 -0.0011512 0.0042645 0.067956 -0.31965 -0.00019516 -0.00016443
0.00043104 0.00024585 0.0011573 0.0013851
0.00091964 0.001404 -0.00050172 0.00045843 -0.00011797 -0.00019041 -0.093616 -0.15624
-0.0032463 0.0050012 -0.0022073 -0.0017303
-7.1007e-05 0.00099985 0.0001802 -0.00041175 0.00034702 9.9742e-05 -0.0032071 0.0049838
0.055599 -0.32768 -0.0044511 0.0014886
-0.00024616 -0.0008735 0.00053966 0.00025675 0.00095786 0.0016179 -0.0020795 -0.0018519
-0.0045042 0.001557 -0.050377 -0.41472
4460000000 0.012108 -0.32413 -0.00064502 0.00038265 -0.00419 -0.00077357 0.0013142 -0.00067667
-0.00034548 0.001507 -0.0010165 -0.00052636
-0.00064247 0.00037242 -0.19216 -0.12589 -0.00044029 0.0046103 -0.00034757 0.00070766
-0.00038051 -0.00045289 0.00038791 -0.00049798
-0.0041888 -0.0007474 -0.00038716 0.0046317 0.042444 -0.32636 -0.00053893 -0.00052801
0.00032952 0.00065735 0.0021429 0.00094024
0.0013739 -0.00076748 -0.00033171 0.00068228 -0.00052646 -0.00057461 -0.10673 -0.1346
-0.0019504 0.0063819 -0.002408 -0.0012407
-0.00054125 0.001594 -0.00038448 -0.00032708 0.0003159 0.00076098 -0.0019057 0.0064207
0.019329 -0.32172 -0.0038214 0.0030838
-0.0012517 -0.00021716 0.00047153 -0.00049799 0.0022312 0.00082967 -0.002541 -0.0012443
-0.0038568 0.0031726 -0.090067 -0.39661
4520000000 -0.012202 -0.32484 -0.00047584 -0.00027326 -0.0036069 0.00052623 0.00065758 -0.00020127
0.0019715 0.00012562 -0.00084593 0.00076442
-0.00051295 -0.00028852 -0.21672 -0.10894 0.00057769 0.0045164 0.000597 0.00095259
-0.00022439 -6.3878e-05 0.00018681 -0.00017677
-0.0036508 0.00051963 0.00062917 0.0045197 0.011094 -0.32349 -0.00081259 0.00054476
0.00074978 -0.00064723 0.0017872 -0.00094477
0.00063798 -4.9762e-05 0.00060403 0.00091817 -0.0008464 0.00056914 -0.12459 -0.12554
-0.00054747 0.0060712 -0.0029882 -2.8303e-05
0.0020414 3.8833e-05 -0.00027135 -8.0237e-05 0.0007258 -0.00055522 -0.00050346 0.0061066
-0.029465 -0.33125 -0.0025258 0.0030534
-0.00051271 0.00080793 3.2587e-05 -6.7162e-05 0.0016485 -0.00083012 -0.0030066 0.00013082
-0.0022874 0.0030684 -0.11939 -0.39519
4580000000 -0.049869 -0.31736 -0.0012346 -0.00046771 -0.0028685 0.00252 0.00062235 -0.00029626
0.00018713 -0.00014609 -0.00068838 0.00084509
-0.0012039 -0.00047615 -0.23504 -0.082205 0.00089865 0.0041364 0.00063677 -0.00016834
-0.00016992 0.00033916 0.00012561 2.5108e-05
-0.0028351 0.0025845 0.00094841 0.0041165 -0.020412 -0.32096 -0.00019865 0.00032564
-0.00023008 0.00018994 0.001924 -0.0012807
0.00070906 -0.00038752 0.00063081 -0.00011773 -8.0899e-05 0.00036417 -0.13518 -0.10074
0.0019772 0.0053087 -0.0023243 0.0011835
0.00028367 -0.00019337 -0.00014945 0.00033123 -0.0001705 8.0551e-05 0.0020602 0.005264
-0.055093 -0.33536 -0.0026072 0.003843
-0.00056352 0.00079779 0.00021475 -7.9107e-05 0.0018747 -0.0013319 -0.0022815 0.0011567
-0.0025314 0.0036108 -0.16482 -0.36464
4640000000 -0.075471 -0.31132 -0.0023714 -0.0014396 -0.0030939 0.0025838 0.00072276 -0.0014029
0.0014932 -0.0002005 0.00028177 0.00096282
-0.0023892 -0.0014412 -0.24537 -0.054557 0.0016718 0.0038966 0.00071554 0.0002231
-0.00022203 0.00042987 6.9021e-05 -0.0007994
-0.0030452 0.0025966 0.0017214 0.0038998 -0.04496 -0.31501 0.00015541 0.00087524
0.001206 0.00033192 0.00031737 -0.0021554
0.00054364 -0.0014108 0.00072942 0.00020086 0.00010306 0.00084848 -0.1405 -0.086182
0.0034806 0.0036636 -0.0023776 0.0013388
0.0014265 -0.00038019 -0.000297 0.00039364 0.0011207 0.0003022 0.0035308 0.0036188
-0.087996 -0.31757 -0.0022999 0.0042799
7.4388e-05 0.00099446 -3.6668e-05 -0.00073179 0.00037887 -0.002114 -0.0024165 0.0014037
-0.0023051 0.004232 -0.18285 -0.35433
4700000000 -0.10343 -0.30605 -0.0038992 -2.1888e-05 -0.0014345 0.0046228 -0.00085168 -0.00099785
0.00096644 -0.00050709 0.0010548 0.00071446
-0.0038883 -4.324e-05 -0.25711 -0.035813 0.0028788 0.0039654 0.00043105 -0.00048589
0.00040618 0.00049382 -0.0002414 -0.00013059
-0.0013969 0.0046647 0.0029417 0.0039229 -0.075406 -0.30934 -0.00016641 0.00050301
0.00062591 -0.00018477 -0.00016202 -0.0016128
-0.00087962 -0.00086883 0.00041207 -0.00053761 -0.00015342 0.00054389 -0.15711 -0.065201
0.0031849 0.0017552 -0.0017345 0.0022432
0.00085156 -0.00056069 0.00044166 0.00051035 0.00065329 -0.00019333 0.0031501 0.0016949
-0.12639 -0.30885 -0.0012806 0.0042045
0.00099694 0.00078407 -0.00013933 -0.00016688 -0.00021929 -0.0017467 -0.0016681 0.0022655
-0.0014072 0.0043594 -0.22668 -0.326
4760000000 -0.13296 -0.29109 -0.0047921 0.0011631 0.000498 0.0045921 -0.00087264 -0.00057548
0.00029657 -0.0011095 0.0010385 -0.00026301
-0.0048016 0.0011642 -0.2525 0.0067837 0.0032643 0.0032195 -9.5392e-06 -0.00059695
0.00024577 8.5966e-05 7.9618e-05 -0.00010353
0.00058156 0.0046056 0.0033191 0.0031705 -0.10603 -0.29457 0.00085537 0.00040869
0.00068868 -0.00015492 -0.0011474 -0.0008574
-0.00078595 -0.00060519 -2.0299e-05 -0.00056822 0.00088446 0.00039292 -0.15122 -0.048801
0.0022467 0.0014537 -0.00084306 0.0028732
0.00035238 -0.0011776 0.00030085 4.7788e-05 0.00065932 -0.0001805 0.0022616 0.0015118
-0.15813 -0.29074 -0.00041689 0.0042493
0.00095773 -0.00044795 -1.6276e-05 -0.0001406 -0.0012841 -0.00078977 -0.00070386 0.0028218
-0.00032501 0.0042557 -0.23829 -0.30336
4820000000 -0.16029 -0.27708 -0.0052016 0.0026622 0.0018567 0.0032529 -0.00084555 -0.00035859
0.00046464 -0.00093333 0.00027654 -0.00046383
-0.0051908 0.0026361 -0.26404 0.029201 0.0046248 0.0030115 -0.00016516 -0.00036099
0.00033509 -0.00019473 -0.00030925 -0.0004259
0.001869 0.0032215 0.0046695 0.0029332 -0.13329 -0.29085 0.00051522 -0.00035836
4.5809e-05 -0.00072144 -0.00092578 -0.00017178
-0.00099228 -0.00039186 -0.00013535 -0.00038175 0.0004704 -0.000369 -0.16653 -0.031083
0.0017646 0.00039113 0.00028589 0.0029507
0.00049397 -0.00092048 0.00030469 -0.00018599 5.7806e-05 -0.00078239 0.0018186 0.00035617
-0.19639 -0.27226 4.2296e-05 0.0037902
0.00023351 -0.00032085 -0.0002427 -0.00033896 -0.00078001 -0.00017734 0.00015689 0.0028713
-3.6909e-05 0.0036945 -0.27499 -0.27287
4880000000 -0.19159 -0.25706 -0.0043299 0.0045691 0.0023143 0.0030211 -0.0013894 0.00014985
-0.00078777 -0.0010197 0.00033608 -0.00011282
-0.0043376 0.004594 -0.25527 0.070713 0.0046047 0.001431 -0.00032007 -0.00021736
-0.000209 0.00019349 -0.00025007 0.00010709
0.0023602 0.0030427 0.0046437 0.0013736 -0.15215 -0.27662 0.00038686 -0.00041116
-0.00014074 -0.0012455 -0.00041831 -0.00026357
-0.0013071 0.00026888 -0.00033522 -0.00020017 0.00038139 -0.0003964 -0.15951 -0.012288
0.00090726 -8.0237e-05 0.00098452 0.0024949
-0.00090313 -0.00098882 -0.0001949 0.00017665 -0.00023484 -0.0012577 0.00088987 -0.00011987
-0.22543 -0.25532 0.00064302 0.0036507
0.00046935 -0.00035729 -0.00025022 6.2324e-05 -0.00056355 -0.000245 0.0010101 0.0025875
0.00068296 0.0036807 -0.28663 -0.24356
4940000000 -0.21219 -0.23917 -0.0028143 0.0067132 0.0031326 0.0008567 -0.0002222 0.00072609
-0.0011198 -0.00046656 9.8262e-05 -0.00049357
-0.0028356 0.0066771 -0.26652 0.096245 0.0054645 0.00097606 -0.00015381 -9.4226e-05
0.00033135 -0.00019544 -0.0002504 0.00026168
0.0030941 0.00076646 0.0054866 0.0008819 -0.17226 -0.25367 7.6804e-05 -0.00038328
-0.0010084 0.00011848 -0.00056706 0.00016241
-0.00025569 0.00073167 -0.00010474 -9.6728e-05 0.00011228 -0.00041108 -0.16688 -0.0029775
-0.00019775 0.00041068 0.0018566 0.0020267
-0.0010674 -0.00040522 0.00035874 -0.00021015 -0.00093379 1.6925e-05 -0.00021242 0.00044982
-0.24721 -0.22617 0.00058808 0.0032966
2.2189e-05 -0.00061483 -0.00016762 0.00019923 -0.00046184 0.00012591 0.001865 0.0021166
0.0005009 0.0033442 -0.31069 -0.21789
5000000000 -0.23283 -0.21464 -3.4514e-05 0.0073617 0.0031064 0.0017636 -0.00023331 0.00059145
-0.00056019 0.00066517 -0.0002058 -0.00098733
-5.8379e-05 0.0073688 -0.253 0.1141 0.0058464 -0.00042147 -0.00027458 -7.6142e-05
-0.00012375 -0.00058301 -0.00018208 -0.00013135
0.0030751 0.0017467 0.0058531 -0.00049368 -0.20189 -0.23895 -0.00065272 -0.00073588
-0.00045674 -0.00036216 -0.0005261 -0.00036345
-0.00021749 0.00063323 -0.00027801 -9.5289e-05 -0.00065177 -0.00079104 -0.16113 0.021247
-0.00027881 0.0016083 0.0022144 0.001246
-0.0006137 0.00060494 -0.00022406 -0.00049545 -0.00059328 -0.00029045 -0.00024448 0.0016044
-0.27327 -0.20401 0.00071053 0.0037492
-0.00036734 -0.00081488 -0.0002626 -2.032e-06 -0.00064221 -0.00026384 0.0022409 0.0010928
0.00066177 0.0036678 -0.3223 -0.18276
5060000000 -0.25351 -0.18691 0.0019761 0.0069072 0.0030784 -0.00040425 0.00016479 0.00054539
-0.00030599 -0.00013481 -0.00046679 -0.00024627
0.001946 0.0069179 -0.23512 0.15075 0.0051365 -0.0020188 3.2327e-05 0.00022377
-0.00037797 -6.4072e-05 -0.00038347 0.00018922
0.0030658 -0.0004754 0.005094 -0.002086 -0.21583 -0.21754 -0.00032613 0.00048696
-0.0010752 3.5415e-05 -0.0013875 0.00030352
0.00018032 0.00056848 1.5283e-05 0.00025842 -0.00034956 0.00050208 -0.16267 0.02862
0.0001169 0.0029644 0.0018367 0.00043368
-0.00031651 -1.8441e-05 -0.00030498 -8.2653e-05 -0.0010313 -1.1947e-05 0.00011229 0.0029545
-0.2847 -0.17283 0.0018984 0.0032113
-0.00034478 -2.9228e-05 -0.00033042 5.1447e-05 -0.0013209 0.00017593 0.0017865 0.0004587
0.0017667 0.0033905 -0.33437 -0.15387
5120000000 -0.26948 -0.1615 0.0034125 0.0060595 0.0029641 -0.00042703 0.00033386 0.00061772
-0.00024057 0.00074139 -0.00049559 0.00018782
0.0033904 0.006052 -0.22919 0.17706 0.0048624 -0.0025852 7.9748e-05 0.00020296
-2.2953e-05 -4.855e-05 5.1206e-05 0.00030706
0.0029456 -0.00050566 0.0048274 -0.0026779 -0.22973 -0.20203 6.7405e-06 0.00010441
-0.00029722 0.00093687 -0.00099387 0.00087631
0.00044485 0.00061278 9.3127e-05 0.00018991 2.7335e-05 0.00013961 -0.15893 0.054625
0.0016512 0.0031521 0.0022833 0.00042879
-0.00021235 0.00070517 -5.2852e-05 -1.5585e-05 -0.00021106 0.00092105 0.0016742 0.003168
-0.29789 -0.13921 0.0016852 0.0031916
-0.00050592 -1.0476e-05 -4.0039e-06 0.00044247 -0.00094492 0.00097784 0.0022883 0.00038884
0.0018409 0.0032111 -0.34676 -0.12025
5180000000 -0.28503 -0.13085 0.0051126 0.0048292 0.003374 -0.0011921 0.00034484 0.00061017
-0.00012351 0.00031905 -0.00047374 0.00037574
0.0051277 0.0048348 -0.20677 0.19998 0.004092 -0.0037324 -0.00033505 -0.00026863
-0.0001485 -0.00015535 -0.00020903 0.00010722
0.0033231 -0.0012048 0.0040378 -0.0038124 -0.24079 -0.1652 -0.00035033 0.00062257
-0.00010372 7.6579e-06 -0.00037367 0.00081539
0.00023172 0.00056254 -0.00037492 -0.00023524 -0.00035098 0.00062156 -0.15784 0.064468
0.0031901 0.0034308 0.0023897 -0.00048096
-5.4375e-05 0.00035036 -0.0001445 -0.00015737 -5.8125e-05 -1.9038e-05 0.0032187 0.0033938
-0.3085 -0.096685 0.002822 0.0032776
-0.00053527 0.00041467 -0.00011707 0.00011667 -0.00025046 0.00099384 0.0023215 -0.00042258
0.0027037 0.003137 -0.34927 -0.087719
5240000000 -0.29321 -0.10394 0.0053004 0.0033863 0.0025959 -0.0029507 0.00065719 2.258e-05
-0.00034887 9.255e-05 4.3864e-06 0.00071459
0.0052893 0.0034081 -0.19475 0.23712 0.0030001 -0.0047198 -3.4097e-05 0.00014102
-0.00011349 -5.8016e-06 0.00034 0.00044555
0.0025444 -0.002963 0.0029315 -0.0047681 -0.25741 -0.14046 0.00036717 0.00026043
-7.7861e-05 0.00059058 6.2035e-05 0.0011556
0.00067953 8.9023e-05 -4.9686e-05 9.8535e-05 0.00035961 0.00024393 -0.15828 0.08493
0.0039348 0.0021019 0.0020198 -0.0013269
-0.0004068 6.9759e-05 -0.0001206 3.6301e-05 -0.00014312 0.00063052 0.003963 0.0020179
-0.32141 -0.056182 0.0032661 0.0029776
-5.8392e-05 0.00080018 0.00022639 0.00047038 -0.00015106 0.00095743 0.0021031 -0.0013637
0.0032098 0.0028789 -0.35519 -0.054416
5300000000 -0.29828 -0.073715 0.006062 0.0018193 0.0016105 -0.0032964 0.00010203 -0.00036032
0.00033839 0.00073663 0.00017427 0.0002256
0.0060459 0.0018338 -0.18664 0.24171 0.0021671 -0.0054388 -0.00014833 0.00024902
-5.6397e-05 0.00040955 0.00023186 0.00033225
0.0015393 -0.0033099 0.0021051 -0.0054694 -0.27282 -0.11504 0.00024594 -0.00024098
0.00020272 0.0005185 0.00052421 0.00080569
0.00010586 -0.00033377 -0.00012061 0.0002864 0.00023642 -0.00020056 -0.15071 0.094269
0.0052499 0.0011123 0.0013387 -0.0017703
0.00033451 0.00072012 -7.1781e-06 0.00040123 0.00022239 0.00055386 0.0052238 0.0010524
-0.33205 -0.029881 0.0036083 0.0027492
0.00017934 0.0002859 0.00026373 0.00028685 0.00059205 0.00089709 0.0013521 -0.0017984
0.0036591 0.002834 -0.35061 -0.018468
5360000000 -0.29815 -0.036455 0.0061467 0.00053489 0.00019113 -0.0038877 0.00044895 1.8168e-05
0.0003798 0.00045681 0.00069862 6.3847e-05
0.0061333 0.00055778 -0.14923 0.26319 0.00083441 -0.0053171 0.00012641 0.00026632
-0.00011006 -4.8088e-05 0.00049827 -0.00018415
9.2948e-05 -0.0038351 0.00073824 -0.0053209 -0.27154 -0.088031 0.00040101 0.00027502
0.0001091 0.0002248 0.000721 0.00038762
0.00047667 -2.8817e-05 6.3176e-05 0.00026599 0.00041008 0.00030126 -0.14868 0.11207
0.0053673 -0.00081513 0.00059853 -0.0018581
0.00037495 0.00048435 -6.0716e-05 -3.9835e-05 0.00010717 0.00020463 0.0053745 -0.00079291
-0.32522 0.0085885 0.0050254 0.0018669
0.00063328 -8.9405e-05 0.00043627 -0.00019434 0.00063669 0.00036711 0.00053351 -0.0018409
0.0050422 0.0018631 -0.34805 0.0091246
5420000000 -0.30045 -0.013509 0.0060544 -0.0012732 -0.00045846 -0.0034045 -1.8037e-05 -0.00018574
0.0007254 0.00041355 0.0002724 -0.00027778
0.0060563 -0.0012841 -0.13016 0.28974 0.0003271 -0.0055056 9.7036e-05 0.00014381
4.755e-06 6.4363e-05 0.00021339 -0.00011872
-0.00045699 -0.0033701 0.00021991 -0.0055233 -0.28718 -0.055354 -0.00019694 -0.0005687
0.00094719 0.00013111 0.00089604 -3.1579e-05
-0.000117 -0.00013214 0.00012256 0.00013525 -0.00020209 -0.00058054 -0.1373 0.12672
0.0046955 -0.0020333 0.00018362 -0.0016038
0.00081966 0.00038115 3.9918e-06 0.000108 0.0010146 0.00015685 0.0047246 -0.0020799
-0.3298 0.03761 0.0050367 0.00024929
0.00024758 -0.000304 0.00027178 -6.5867e-05 0.0010364 -8.073e-06 0.00020835 -0.0015926
0.0051249 0.00034621 -0.34084 0.050783
5480000000 -0.29261 0.023012 0.0049548 -0.0019759 -0.0017927 -0.0029772 0.00039521 -4.9969e-05
0.0008576 -0.00027327 -5.3175e-05 -0.00017437
0.0049779 -0.0019602 -0.11553 0.29759 -0.001599 -0.0059371 -2.2805e-06 0.00020769
6.5467e-06 -3.0562e-05 0.00027554 -0.00024763
-0.0018134 -0.0029135 -0.0016804 -0.005911 -0.29177 -0.032369 -0.00024708 0.00014456
0.00054377 -0.00051503 0.0009422 -2.936e-05
0.0003735 1.2986e-05 1.7132e-05 0.00020607 -0.00024036 0.00014979 -0.13086 0.13782
0.0038517 -0.0032917 -7.1544e-05 -0.0018521
0.0008328 -0.0003591 -1.8573e-06 -4.5869e-05 0.00046994 -0.00053314 0.0038297 -0.0033535
-0.31872 0.064413 0.004526 0.0001602
-0.00011246 -6.1402e-06 0.00016197 -0.00028966 0.00073374 -1.2155e-05 -7.6674e-05 -0.0019224
0.0045328 0.00010437 -0.33218 0.072863
5540000000 -0.28836 0.048283 0.0042273 -0.0026997 -0.0027411 -0.001983 0.00033547 -0.00028029
0.00010857 -0.00031218 -0.00024317 3.3013e-05
0.0042252 -0.0026748 -0.074559 0.3146 -0.0027259 -0.0050055 0.0004769 0.00013964
2.7979e-05 -0.0001376 -0.00013119 -0.00052036
-0.0028187 -0.0019442 -0.0028507 -0.0049683 -0.29041 -0.011672 0.00018896 -8.0641e-05
0.00039268 -3.3054e-05 0.00049073 -0.00039303
0.00036299 -0.00034963 0.00044915 0.00014877 0.00022684 -0.00011784 -0.11927 0.15913
0.0025305 -0.0038822 -0.0010165 -0.0020115
0.00013688 -0.00020826 5.5307e-05 -0.00012537 0.00032004 -1.9064e-05 0.0024833 -0.0038872
-0.30357 0.099401 0.0049718 -0.001042
-0.00021441 0.00017153 -7.4876e-05 -0.00047687 0.00064925 -0.00025459 -0.0010936 -0.001891
0.0049387 -0.0010521 -0.32401 0.11376
5600000000 -0.27711 0.075868 0.0032864 -0.0037272 -0.0025696 -0.0015129 0.00034902 -0.00037795
0.00029287 -0.00034796 0.00010755 0.00045074
0.0033054 -0.0037165 -0.071971 0.32873 -0.0038492 -0.0045367 3.0467e-05 -0.00019962
-5.3778e-05 -6.2769e-05 -5.9442e-05 -0.0002772
-0.0025774 -0.0014849 -0.0039156 -0.0045011 -0.28999 0.020465 -2.9784e-05 7.5306e-05
0.00016311 -0.00081555 0.00037885 -0.00055828
0.00029456 -0.00038177 5.7587e-05 -0.00021587 -8.9098e-05 9.3282e-05 -0.11147 0.1584
0.001746 -0.0037586 -0.0012027 -0.00099984
0.00030549 -0.00026112 -8.5318e-05 -5.3801e-05 0.00018044 -0.000762 0.0016924 -0.0037303
-0.29443 0.12827 0.0046825 -0.0017872
0.0001839 0.00043546 -0.00021866 -0.00028496 0.00022024 -0.00061886 -0.0011532 -0.00096538
0.00454 -0.0018618 -0.30217 0.12856
5660000000 -0.26577 0.098329 0.0030298 -0.0036068 -0.0034487 -0.00032099 -0.00039274 -0.00069105
-0.00017101 -0.00052352 0.00044949 -8.4166e-05
0.0030111 -0.003584 -0.030279 0.32005 -0.0045279 -0.0030568 6.7803e-06 -0.00015288
0.00013587 2.8448e-05 -0.00024305 -7.4361e-05
-0.0034511 -0.0002806 -0.0045987 -0.0029629 -0.29009 0.043818 -0.00012933 0.00015692
-0.00055766 -0.00039086 7.534e-05 -0.0010303
-0.00040881 -0.00064619 -1.4539e-05 -0.00013638 -0.00010888 0.00017409 -0.096082 0.1784
0.00073471 -0.0039818 -0.0012502 -0.00086847
-0.00018931 -0.00058978 0.00017473 2.0975e-05 -0.0004853 -0.00040716 0.00074648 -0.0039996
-0.27936 0.15542 0.0041284 -0.0027703
0.00038071 -0.00015569 -3.6311e-05 -7.9012e-05 0.00016757 -0.0010682 -0.001226 -0.00095424
0.004053 -0.0025341 -0.29307 0.16488
5720000000 -0.25026 0.11944 0.0026536 -0.0043253 -0.0027423 0.00075283 -0.00051602 -0.00015759
-0.00038347 -0.00015116 -1.8353e-05 -0.00043453
0.0026457 -0.0043351 -0.0021271 0.34508 -0.0055217 -0.0026687 4.8654e-05 -2.7898e-05
-0.00033592 3.4075e-05 -0.00019839 0.00015956
-0.0027666 0.00078225 -0.0056001 -0.0025859 -0.2866 0.074601 0.00018284 0.00010288
0.00015733 0.0004913 7.2718e-05 -0.00018384
-0.00056657 -0.00021404 7.6351e-05 -4.9193e-05 0.00018672 0.00010118 -0.080195 0.18008
-2.9888e-05 -0.0036752 -0.001314 -0.00044287
-0.0004396 -0.00014169 -0.00037827 2.1814e-05 8.0012e-05 0.00037054 -0.00010434 -0.0037098
-0.26746 0.18176 0.0037141 -0.00374
-0.00012187 -0.0003091 -0.00040525 0.00022613 -5.9138e-05 -0.00016805 -0.0014992 -0.00044147
0.0039707 -0.0037528 -0.26218 0.18213
5780000000 -0.23398 0.13701 0.0013672 -0.0049012 -0.0024325 0.0013987 -0.00070727 9.972e-05
-0.00034112 -0.00029855 -0.0001711 -0.00022905
0.0013839 -0.0048987 0.01128 0.33976 -0.0059948 -0.00059513 1.6853e-05 -0.00020358
8.191e-05 -2.0929e-05 -0.00014814 -9.4459e-05
-0.0023858 0.0014142 -0.0059873 -0.00047347 -0.28323 0.091789 -4.8636e-05 -9.3101e-05
0.00023759 -0.00015631 -0.00029393 -0.00046849
-0.00071419 0.00013476 -3.7111e-07 -0.00018737 -8.8057e-05 -0.00012128 -0.071017 0.19617
-0.00014905 -0.003288 -0.0013543 -0.0001079
-0.00032448 -0.00028353 8.6338e-05 4.8725e-05 0.00023235 -0.00010134 -0.00017942 -0.0033028
-0.25689 0.2025 0.0027136 -0.003996
-4.3086e-05 -0.0002896 -2.1016e-05 -0.00017679 -0.0001674 -0.0004753 -0.0013466 7.4685e-05
0.0026375 -0.0043858 -0.25351 0.20334
5840000000 -0.22013 0.1581 2.3558e-05 -0.0054999 -0.0020054 0.0011784 -0.00010348 0.00029787
-0.00036646 0.00017053 -0.00050981 -0.00033213
5.5067e-05 -0.0054773 0.047223 0.34265 -0.0058624 0.00052376 -0.00021201 -1.8894e-05
0.00024066 -2.2869e-05 -0.00015679 0.00020433
-0.0019986 0.0012474 -0.0058798 0.00062777 -0.27587 0.11603 -0.00025815 6.0193e-06
-0.00017525 -0.00079686 -0.00054863 -0.00042498
-0.00011601 0.0003397 -0.00022741 -1.1744e-05 -0.00025772 3.5754e-05 -0.048252 0.19892
-0.00091915 -0.0036794 -0.0012924 0.0002625
-0.00037028 0.00021264 0.00024817 -8.0695e-05 -0.0001926 -0.00077084 -0.0009416 -0.0036748
-0.23965 0.21141 0.0021149 -0.0040492
-0.0004471 -0.0003513 -8.8615e-05 0.00031486 -0.00058201 -0.00043276 -0.0011672 0.00020301
0.0019723 -0.0041285 -0.21769 0.22834
5900000000 -0.20599 0.16994 -0.0019393 -0.0054433 -0.0020951 0.0023588 -0.00010089 3.5771e-05
0.00026634 -9.0567e-05 2.8074e-05 0.00024865
-0.0019322 -0.0054531 0.06729 0.34201 -0.005073 0.0021323 -1.0667e-05 -4.5855e-05
-4.1384e-05 -0.00023084 -0.00012418 -0.00013353
-0.0020997 0.0023641 -0.0050506 0.0022231 -0.25964 0.13123 -4.8442e-05 -8.6145e-05
-0.00046926 -0.00045748 -0.00089411 -0.00016864
-0.00013456 9.1622e-06 1.3975e-05 -4.9678e-05 -6.2429e-05 -0.00010507 -0.040906 0.20927
-0.0012338 -0.0034075 -0.001155 0.00045604
0.00024475 -0.00014515 -3.3689e-05 -0.00021774 -0.00037961 -0.00048484 -0.0012649 -0.0034081
-0.21396 0.22553 0.0016508 -0.0051176
-3.5288e-05 0.00026755 -0.00011023 -0.00011319 -0.00086305 -4.4232e-05 -0.0012248 0.00029562
0.0015185 -0.0048156 -0.20301 0.23795
5960000000 -0.18529 0.18295 -0.003129 -0.003974 -0.00065175 0.0026785 -0.00019296 0.00016389
-0.00016436 0.00017814 -0.00018308 8.884e-05
-0.0031206 -0.0039913 0.094011 0.34085 -0.0041477 0.0023776 -0.00018504 -2.0957e-06
-2.2019e-05 0.00012786 0.00010268 0.00020519
-0.00060791 0.0026794 -0.004102 0.0024526 -0.24436 0.15683 -6.52e-05 -0.00015392
-0.00047851 0.00014519 -0.00021543 -9.8919e-05
-0.00017216 0.00013068 -0.0001921 -1.464e-05 -6.1098e-05 -0.00016967 -0.022401 0.21776
-0.0021962 -0.0032861 -0.0010579 0.0008829
-0.00020986 0.00017346 -3.6799e-05 0.00013797 -0.00052719 0.00013403 -0.0022617 -0.0032547
-0.19297 0.24118 -0.00015349 -0.0050373
-0.00014381 0.00018812 9.8672e-05 0.00021313 -0.00029228 -6.7993e-05 -0.0011815 0.00094928
0.00011148 -0.0051552 -0.17313 0.26477
6020000000 -0.16736 0.1982 -0.003869 -0.0028774 -8.4531e-05 0.0029959 9.558e-06 0.00053297
-0.00024921 0.00039153 -9.5273e-05 0.00030277
-0.0038608 -0.0028681 0.12205 0.33186 -0.0045633 0.0032659 -9.143e-05 0.00011041
-0.00016212 0.00014803 -0.0001614 0.00019846
5.7528e-06 0.0029962 -0.0045244 0.003363 -0.22457 0.16907 -0.00026053 0.00031647
-0.00067784 0.00015549 -0.00063069 0.0003783
3.9551e-05 0.00056751 -3.6036e-05 0.00014387 -0.00030211 0.00027451 -0.01594 0.21316
-0.0029672 -0.0031259 -0.00068276 0.00073668
-0.00019811 0.00043151 -0.00015322 0.00010672 -0.00068246 0.00024284 -0.0030271 -0.003103
-0.16363 0.2536 -0.00038458 -0.0049676
-5.0895e-05 0.00032524 -0.00015875 0.00016208 -0.00061515 0.0004668 -0.00063962 0.00088951
-0.00037854 -0.0050945 -0.1465 0.26272
6080000000 -0.14687 0.2067 -0.0040068 -0.00081661 0.0012872 0.0027748 8.9844e-05 7.0436e-05
9.0541e-05 0.00015093 0.00023636 1.7303e-05
-0.0040136 -0.00081432 0.14353 0.33238 -0.0030617 0.0046634 -3.7269e-05 1.122e-05
-0.0001531 9.1208e-05 0.0001227 0.0002685
0.0013088 0.0027339 -0.0029823 0.004724 -0.20652 0.19594 0.00025862 9.0528e-05
-0.00031377 0.00064927 -0.00012106 0.00040309
0.00014623 5.9874e-05 -5.6831e-05 -1.0689e-05 0.00034204 0.0001255 0.0010334 0.22122
-0.0041815 -0.001954 -0.00092578 0.00097772
0.00013032 0.00016452 -0.00012019 0.00010887 -0.00040798 0.00066222 -0.0041441 -0.0018952
-0.13527 0.27032 -0.0015919 -0.0052708
0.00026614 -0.00010305 5.9717e-05 0.00028236 -0.00018639 0.00026188 -0.00075665 0.00090445
-0.0016122 -0.0055151 -0.12471 0.28469
6140000000 -0.1297 0.2196 -0.003666 -0.00050836 0.0016934 0.0022252 5.9265e-05 1.8737e-06
0.00011928 -9.4067e-05 0.0004225 -0.00020174
-0.0036618 -0.00051574 0.17016 0.31324 -0.0020933 0.0052742 9.4124e-05 1.63e-05
0.0004328 1.7141e-05 0.00029395 0.00014631
0.0017307 0.0021709 -0.0019716 0.0053123 -0.18227 0.21476 0.00037906 -0.00013119
0.00019582 0.00061126 6.1089e-05 0.000759
7.2398e-05 9.2196e-07 6.1738e-05 3.9089e-05 0.00035125 -0.00015996 0.01364 0.21193
-0.0046991 -0.00084512 -0.00044541 0.0013565
0.00010377 -0.00015415 0.00043252 -4.9452e-05 0.00030866 0.00062823 -0.0047107 -0.00084196
-0.11564 0.29024 -0.0029656 -0.0041865
0.00029011 -0.00019067 0.00032918 0.00011883 0.00010294 0.00080608 -0.00047904 0.0011974
-0.0031919 -0.0038446 -0.085236 0.28296
6200000000 -0.11415 0.225 -0.0030498 -0.00017584 0.002167 0.0011574 0.00010683 0.0003576
-0.00023669 0.0001949 -0.00014937 -0.0002155
-0.0030561 -0.00017766 0.198 0.31123 -0.00087174 0.0050989 4.8724e-05 0.00019383
2.9097e-05 8.0954e-06 9.4181e-05 0.00016398
0.002136 0.0011308 -0.00076772 0.0051377 -0.16353 0.22868 0.00013499 -0.00032355
0.00050459 8.1922e-05 0.00032839 0.00041012
0.00012203 0.00036652 6.0242e-05 0.00022758 0.00012428 -0.00030276 0.026888 0.22037
-0.0043984 0.00037052 -4.2704e-05 0.0013482
-0.00025854 0.00025874 8.3644e-06 -1.7955e-05 0.00050469 4.2936e-05 -0.0044114 0.00042362
-0.10263 0.29584 -0.0033154 -0.0031673
-0.00015932 -0.00013811 0.0001499 8.2747e-05 0.00023438 0.00022291 -0.00021394 0.0013709
-0.003278 -0.0031569 -0.071941 0.29209
6260000000 -0.098947 0.23802 -0.0031206 0.00094398 0.0021011 0.00059906 0.00026685 -0.00011684
0.00013543 0.00014105 -7.7282e-05 -2.9583e-05
-0.0031098 0.00094006 0.21538 0.296 -2.4628e-06 0.0054175 1.5209e-05 -9.1299e-05
4.8019e-05 -9.9714e-05 0.0002645 2.9988e-05
0.0021016 0.00055457 0.0001071 0.0054347 -0.14021 0.25011 0.00011776 -9.914e-05
0.00031286 -0.00012144 0.00015749 0.00013584
0.00023529 -0.00010942 8.7005e-06 -0.00010278 0.00012146 -4.8554e-05 0.043071 0.21548
-0.0040694 0.0016093 0.0007299 0.0013474
0.00011928 0.00015077 3.9383e-05 -0.0001148 0.00028172 -0.00020524 -0.0040598 0.0016729
-0.074074 0.29708 -0.0041651 -0.0032545
-5.48e-05 -4.5065e-05 0.00039189 9.2799e-05 0.000267 0.00021035 0.0007256 0.0014899
-0.0040712 -0.0029921 -0.026918 0.29111
6320000000 -0.08245 0.23971 -0.0025011 0.0015521 0.002292 -0.00038856 9.9781e-05 0.00011066
-0.00044867 0.00049845 -0.00021327 0.000266
-0.002498 0.0015546 0.24062 0.28577 0.0020292 0.0056272 0.00013165 5.9347e-05
-2.3665e-05 -0.0001608 0.00022633 -0.0001825
0.0023124 -0.00044472 0.0021422 0.0056072 -0.12233 0.2584 -0.00023678 -0.0002601
0.00028859 6.4936e-05 0.00040021 0.00024096
5.9186e-05 9.4971e-05 4.996e-05 4.3644e-05 -0.00024502 -0.00033153 0.041855 0.21643
-0.0034946 0.0021491 0.0008676 0.00078541
-0.00038062 0.00049168 -2.6863e-05 -0.00010793 0.00024806 0.00012774 -0.0034801 0.0021059
-0.050068 0.3064 -0.0053978 -0.0012719
-0.00013599 0.00024333 3.4606e-05 -8.345e-05 0.00031628 9.0087e-05 0.0010228 0.00073041
-0.0050725 -0.0015679 -0.016815 0.28973
6380000000 -0.062772 0.24687 -0.0017478 0.0019294 0.0016268 -0.00051904 2.8753e-05 -8.6447e-05
0.00026026 0.00011999 9.1953e-06 0.00011011
-0.001744 0.0019249 0.25702 0.26637 0.0032173 0.0041663 -0.00020118 -9.5345e-05
-0.00029509 -0.00019287 -0.00026532 -0.00022805
0.001579 -0.00055262 0.0033066 0.0040971 -0.094218 0.27458 -0.00015534 0.00012501
0.00042676 -0.00014813 0.00041563 0.0001064
-1.9838e-05 -5.3742e-05 -0.00013348 -9.0998e-05 -0.00014237 0.00016799 0.062776 0.20687
-0.0027636 0.0031244 0.00084118 0.00057263
0.000228 0.00015735 -0.00027275 -0.00021128 0.00054016 -0.00017438 -0.0028214 0.0031971
-0.03006 0.29911 -0.0046988 0.00071022
-8.6569e-05 7.6956e-05 -0.00014517 -0.00030379 0.00050749 0.00020645 0.0009499 0.00053531
-0.0049352 0.00051706 0.023681 0.29239
6440000000 -0.040033 0.25733 -0.00085787 0.0024766 0.0016953 -0.00092884 0.00040871 -8.0501e-05
0.00030281 -0.00041212 -0.0002641 -0.00015336
-0.00088066 0.0024741 0.27756 0.25189 0.0034647 0.0028838 0.00015696 -3.8166e-05
-0.00011516 0.00014889 -0.00015398 -0.00023092
0.0016932 -0.00095859 0.0035291 0.0028312 -0.077011 0.28861 -0.00023251 0.00027455
-0.0003746 -1.4042e-05 0.00045993 -0.00041446
0.00045767 -4.6548e-05 0.00012917 -3.6798e-05 -0.00027728 0.00022613 0.065043 0.20287
-0.0018083 0.003849 0.00073414 0.0007972
0.00030193 -0.00042145 -0.00013097 0.00010663 -0.00044639 -2.2527e-05 -0.0017161 0.0039667
0.013291 0.30272 -0.0039523 0.0016545
-0.00019908 -0.00018135 -0.00028037 -0.00023436 0.00033935 -0.00046589 0.00070036 0.00074399
-0.0041278 0.0016275 0.035258 0.27585
6500000000 -0.021656 0.25688 -0.00010386 0.0020373 0.0012622 -0.00092137 0.00018295 -0.00011885
0.00018683 0.00011753 -0.00024364 0.00035669
-0.00011776 0.002046 0.30199 0.22449 0.0036304 0.0024446 0.00010811 2.7361e-05
9.6585e-05 0.0001301 7.8058e-05 -3.4446e-05
0.0012201 -0.00093237 0.0036803 0.0023714 -0.065672 0.28572 3.3148e-05 -1.4449e-05
8.3009e-05 -9.2872e-05 8.8157e-05 -0.0003793
7.1223e-05 -0.00012863 0.00011793 3.73e-05 0.00010533 -1.8762e-05 0.08893 0.19762
-0.00025306 0.0038762 0.0011313 0.0006412
0.00025478 0.00017851 0.00012765 0.00014204 5.5228e-05 -0.00011649 -0.00013266 0.0038436
0.033995 0.30538 -0.0030395 0.0018085
-8.4817e-05 0.00040482 0.00018428 -4.6698e-05 7.1949e-05 -0.00023706 0.0011461 0.00067781
-0.003124 0.0023602 0.07192 0.27676
