# Supplementary material for: Early Detection of Alzheimer’s Disease via Machine Learning-Based Microwave Sensing: An Experimental Validation
Source: Sensors (Basel). 2025 Apr 25;25(9):2718. doi: 10.3390/s25092718 (PMC12074295; doi:10.3390/s25092718)
Supplement: Supplementary file 1 [file sensors-25-02718-s001.zip › measurements_paper_sensors/26 febbraio - PART1/set1/CSF_5_m1.s6p]

!Keysight Technologies,M9804A,MY58100912,A.14.10.03
!Date: Thursday, April 27, 2023 10:28:33
!Correction: S11(C  6-Port  ) 
!S12(C  6-Port  ) 
!S13(C  6-Port  ) 
!S14(C  6-Port  ) 
!S15(C  6-Port  ) 
!S16(C  6-Port  ) 
!S21(C  6-Port  ) 
!S22(C  6-Port  ) 
!S23(C  6-Port  ) 
!S24(C  6-Port  ) 
!S25(C  6-Port  ) 
!S26(C  6-Port  ) 
!S31(C  6-Port  ) 
!S32(C  6-Port  ) 
!S33(C  6-Port  ) 
!S34(C  6-Port  ) 
!S35(C  6-Port  ) 
!S36(C  6-Port  ) 
!S41(C  6-Port  ) 
!S42(C  6-Port  ) 
!S43(C  6-Port  ) 
!S44(C  6-Port  ) 
!S45(C  6-Port  ) 
!S46(C  6-Port  ) 
!S51(C  6-Port  ) 
!S52(C  6-Port  ) 
!S53(C  6-Port  ) 
!S54(C  6-Port  ) 
!S55(C  6-Port  ) 
!S56(C  6-Port  ) 
!S61(C  6-Port  ) 
!S62(C  6-Port  ) 
!S63(C  6-Port  ) 
!S64(C  6-Port  ) 
!S65(C  6-Port  ) 
!S66(C  6-Port  ) 
!S6P File: Measurement: :
# Hz S  RI   R 50
500000000 -0.32753 -0.056556 -0.010872 -0.0014178 -0.0085998 0.012628 -0.0035169 0.012296
0.012961 0.0050181 -0.0032502 0.0095503
-0.011146 -0.000875 -0.40967 -0.070732 0.0074869 -0.010912 0.00045438 0.011655
0.0088005 0.0027703 0.001168 0.013105
-0.008252 0.012654 0.0072633 -0.01085 -0.25551 0.19428 0.0062406 0.002523
-0.00080956 0.0086608 0.00092318 0.01007
-0.004039 0.012174 0.00041953 0.011778 0.0067137 0.0026042 -0.32936 0.044175
-0.019999 -0.0053475 0.014826 0.029824
0.012527 0.0057142 0.00843 0.0030752 -0.0012462 0.0087748 -0.019971 -0.0053217
-0.2553 -0.16079 -0.029099 0.0057146
-0.0045044 0.0097199 0.00081947 0.01284 0.0013616 0.010236 0.015597 0.028629
-0.028535 0.0060487 -0.257 -0.14623
560000000 -0.31267 0.10783 -0.022468 -0.064774 1.4162e-05 0.012385 0.0038887 0.011343
0.010398 0.0037257 0.011505 0.0090312
-0.02258 -0.065163 -0.37105 0.093588 -0.040516 -0.038796 0.013209 0.0028477
-0.012192 -0.0031894 0.0036817 -0.000219
0.00057937 0.013092 -0.041467 -0.038915 -0.17886 0.24335 -0.00053768 -0.0049043
0.016613 0.0040794 0.0080157 -0.0071336
0.0049128 0.010931 0.013833 0.0031339 -0.0005817 -0.0049266 -0.30516 0.13665
0.0052321 -0.02322 0.0052791 -0.020697
0.011366 0.0037173 -0.011765 -0.0033404 0.01747 0.0038663 0.0052377 -0.022567
-0.30623 0.012505 0.007514 -0.047565
0.011381 0.0086017 0.0039032 0.00033473 0.0078497 -0.0066005 0.005234 -0.020645
0.0073192 -0.048223 -0.32649 0.00032975
620000000 -0.27256 0.086659 -0.023397 0.0091344 0.0037172 0.0089919 0.0081929 -0.0037359
0.011807 -0.0022348 0.00032147 -0.0017675
-0.023751 0.0094005 -0.3996 0.039294 -0.019387 0.00096536 -0.00099411 -0.0016541
0.011252 -0.0066343 0.00092528 -0.0024397
0.0033925 0.0091272 -0.019349 0.0011104 -0.15277 0.25104 -0.00081496 -0.0050774
-0.0035277 -0.0027736 0.009893 -0.0030802
0.0078483 -0.0038942 -0.0011072 -0.0021153 -0.00077902 -0.0051738 -0.26378 0.14412
-0.037636 -0.01801 0.014639 0.028126
0.012751 -0.0014923 0.011552 -0.006081 -0.0035446 -0.0026101 -0.038108 -0.017671
-0.23603 -0.01943 -0.043023 0.016339
0.0014563 -0.0015021 0.0012963 -0.00296 0.009735 -0.0032778 0.015286 0.028385
-0.042109 0.016917 -0.23843 -0.034429
680000000 -0.23774 0.17675 -0.026671 -0.014015 0.0051026 0.0054284 0.0015366 -0.0068536
-0.0021365 -0.01087 0.0057911 -0.0071369
-0.026329 -0.014309 -0.38936 0.14199 -0.032365 -0.0010319 -0.0014549 -0.00064568
-0.0021653 -0.008959 -0.00027549 -0.0020405
0.0049954 0.0052011 -0.032492 -0.0010237 -0.10587 0.27441 -0.00059956 -0.00037884
-0.0021286 0.00068303 -0.003051 -0.0088007
0.0013869 -0.0071351 -0.0014611 -0.0003423 -0.0007539 -0.00015981 -0.21984 0.19956
-0.025381 -0.0063636 -0.0090179 -0.011646
-0.0024567 -0.010796 -0.0021508 -0.009395 -0.0018007 0.00057632 -0.025576 -0.0065849
-0.26984 0.079949 -0.005948 -0.0065436
0.0053108 -0.0071973 -0.00031026 -0.002185 -0.0029068 -0.0088002 -0.0089377 -0.011692
-0.0060748 -0.0064082 -0.26214 0.065621
740000000 -0.19137 0.17077 -0.040251 0.027202 0.013352 -0.0043479 0.00014092 -0.0039921
-0.0043669 -0.002099 -0.006812 0.0024776
-0.040144 0.02689 -0.33414 0.16139 -0.036748 0.03449 0.00036937 -0.005678
-0.012362 0.0068787 -0.00027337 -0.0053751
0.013272 -0.0041095 -0.036668 0.034769 -0.072273 0.27386 -0.002135 0.0030159
-0.0021213 -0.0051774 -0.0022111 0.0015637
0.00018307 -0.0040905 0.00040976 -0.0059639 -0.0020729 0.0030269 -0.20255 0.20487
-0.041341 -0.0044231 0.023291 0.017127
-0.0050333 -0.0021424 -0.011677 0.0074573 -0.0025153 -0.0049773 -0.040686 -0.0040406
-0.17802 0.10119 -0.041027 0.0021335
-0.0059867 0.002551 -0.0012474 -0.0060841 -0.0018939 0.0014151 0.022665 0.016678
-0.041268 0.0017813 -0.24981 0.075015
800000000 -0.16394 0.21612 -0.021963 0.016691 0.0056643 -0.0099969 -0.0040273 -0.0025892
-0.0040081 0.0022996 0.0047114 0.00011003
-0.02211 0.016738 -0.34299 0.23241 -0.0081717 0.034577 -0.0023057 0.0018482
-0.00072572 0.0029796 0.0013945 0.0051744
0.005411 -0.010063 -0.0080507 0.034594 -0.034727 0.30076 0.00069187 0.001305
0.00030325 0.0036172 -0.0016166 0.00043794
-0.0041206 -0.002582 -0.0023251 0.0019968 0.00073665 0.0013485 -0.17291 0.234
-0.027175 0.015059 0.014644 -0.01044
-0.004421 0.0021296 -0.0008203 0.0026732 0.00029137 0.0036379 -0.027342 0.01501
-0.21254 0.13108 -0.01621 0.020639
0.0048079 0.00043847 0.00085598 0.005419 -0.0015321 0.00083472 0.014472 -0.010236
-0.016287 0.020742 -0.25142 0.12421
860000000 -0.1278 0.23716 -0.017418 0.030736 -0.0033469 -0.0098426 -0.0018899 0.00030695
0.0040163 0.0049751 -0.0038527 -0.0032971
-0.017323 0.030619 -0.29451 0.2768 0.0080126 0.034434 0.00027903 0.00212
0.0035814 0.00081572 0.0031004 0.00022902
-0.0031063 -0.0098347 0.0081966 0.034329 0.014328 0.31094 -0.00042238 -0.00015923
0.002429 -0.0011692 0.0013295 0.0042148
-0.0018658 0.00052852 0.00018244 0.0021786 -0.00046663 -0.00017003 -0.13492 0.24448
-0.016569 0.020692 -0.0071597 -0.0094553
0.0042418 0.0049326 0.0038437 0.00079572 0.0024434 -0.0012599 -0.016498 0.020659
-0.15561 0.17577 -0.022324 0.016579
-0.0039823 -0.0030452 0.0033353 -5.4409e-05 0.0013875 0.0041566 -0.0065757 -0.0093548
-0.02223 0.016788 -0.20055 0.17539
920000000 -0.10516 0.26003 0.0051115 0.039295 -0.009098 -0.0044384 -0.0016842 0.0016124
0.00097236 0.0016471 0.0031 -0.0011615
0.0050749 0.039195 -0.26774 0.2975 0.02852 0.02249 0.0015381 0.0012255
0.0068438 -0.00091324 0.0040439 -0.0025483
-0.0091363 -0.0043785 0.028572 0.022484 0.060495 0.31239 0.0019723 5.7671e-05
0.00080536 -0.00043279 0.0010532 -0.0013913
-0.0017784 0.0015859 0.0015531 0.0011876 0.0019577 3.2967e-05 -0.11057 0.261
-0.0082257 0.031034 0.0044067 -0.0064622
0.0010571 0.001705 0.0067415 -0.00070666 0.0009971 -0.00034786 -0.0081967 0.031016
-0.14224 0.18241 -0.0012122 0.027244
0.0029802 -0.0013293 0.0040282 -0.0026164 0.001031 -0.001474 0.0044692 -0.0067662
-0.0010672 0.026893 -0.20968 0.18643
980000000 -0.058972 0.28224 0.017461 0.029842 -0.0091117 0.0045774 0.0016538 0.0036292
0.003283 -0.0017205 -0.0031712 -0.0025761
0.017375 0.030032 -0.21565 0.33508 0.033421 0.0048012 0.0019327 -0.00012992
0.0014799 -0.0058386 -0.00017128 -0.002727
-0.0090406 0.00464 0.033469 0.0046769 0.10737 0.30812 0.00058762 -0.0011183
0.00033961 -0.0018609 0.0015399 -0.00025705
0.0015447 0.0034566 0.0019933 -0.00025529 0.00058909 -0.0011186 -0.071543 0.2731
0.010369 0.029075 -0.009203 -0.0075453
0.0034411 -0.0015242 0.0015378 -0.0057266 0.00026216 -0.0018509 0.010425 0.029113
-0.10897 0.20885 0.0072526 0.019254
-0.0029638 -0.0028098 -0.00015231 -0.0027061 0.0016251 -0.00018471 -0.0092049 -0.0074696
0.007065 0.019347 -0.16995 0.23746
1040000000 -0.016865 0.2901 0.033469 0.019141 -0.0010672 0.0073558 0.0024067 0.00056008
0.00037871 -0.0033843 -3.4768e-05 -0.0013605
0.033309 0.019136 -0.17989 0.34817 0.029656 -0.014997 0.0015987 -0.0017112
-0.0023131 -0.0023817 -0.0010546 -0.0029974
-0.0010063 0.0073842 0.029659 -0.015082 0.15481 0.29421 -0.00050303 -0.0015128
-0.0015546 -0.00098997 -0.00061247 -0.0011779
0.002395 0.00069304 0.0015715 -0.0016671 -0.00052093 -0.0014987 -0.042323 0.28146
0.021397 0.016645 -0.001436 0.0014762
0.00048772 -0.0036519 -0.002388 -0.0023713 -0.0014957 -0.00099579 0.021419 0.016614
-0.075007 0.21464 0.014559 0.017295
-0.00023285 -0.001506 -0.0010507 -0.0029519 -0.00059806 -0.0012438 -0.0015298 0.0015296
0.014495 0.017306 -0.14832 0.25789
1100000000 0.026957 0.30044 0.036724 -0.0039491 0.0033892 0.0038944 0.0021916 -0.00092587
-0.0021407 -0.0028217 -0.0040119 -0.00012891
0.036658 -0.0039003 -0.13764 0.36806 0.015124 -0.028213 -0.00010591 -0.0017359
-0.0034324 -0.00072683 -0.0037485 -0.00081788
0.0034184 0.0039056 0.015036 -0.028267 0.20074 0.27482 -0.0017953 0.00014897
-0.0016108 0.00055764 -0.0010735 -0.00055253
0.0022588 -0.00091674 -4.7238e-05 -0.0018099 -0.001807 0.00013126 -0.0023392 0.28621
0.025812 0.0027389 -0.0021242 -0.00090051
-0.0022728 -0.0029082 -0.0034518 -0.00070547 -0.0016618 0.00057248 0.025762 0.0026578
-0.055492 0.22663 0.020183 0.0073043
-0.0039794 -9.5014e-05 -0.0037441 -0.00073135 -0.0010725 -0.00055201 -0.0021499 -0.00073235
0.020228 0.007463 -0.10393 0.29159
1160000000 0.079012 0.29728 0.024388 -0.020926 0.0032095 -0.00082991 -0.00010698 -0.0022201
-0.0037775 -0.00066471 -0.0011046 0.0042909
0.024382 -0.020932 -0.092259 0.37279 -0.0040542 -0.02904 -0.0015865 -0.0016947
-0.0026118 0.0025821 -0.0013819 0.0019756
0.0032046 -0.00083188 -0.004143 -0.028989 0.24531 0.24428 -0.00079839 0.0017453
-0.00053074 0.0017977 -0.00087938 0.00028563
-0.0001674 -0.0022533 -0.0015819 -0.0016771 -0.00075787 0.001765 0.039029 0.28257
0.021079 -0.012923 -0.0038882 0.0042551
-0.0038501 -0.00062078 -0.0025902 0.0024561 -0.00050743 0.0017734 0.021055 -0.012933
-0.01974 0.23404 0.018141 -0.0015357
-0.0012675 0.0045096 -0.0015918 0.0018566 -0.00095698 0.00030783 -0.0037885 0.0043519
0.018169 -0.0016173 -0.053713 0.29629
1220000000 0.12242 0.28675 0.011052 -0.03054 -0.0014442 -0.0013939 0.00013817 -0.00083094
-0.0026217 0.0021451 0.0012791 0.0019961
0.011042 -0.030482 -0.048957 0.38614 -0.017159 -0.021105 -0.0025988 0.00039451
-2.4004e-05 0.003037 -0.0007993 0.0019003
-0.0014347 -0.0014112 -0.017255 -0.021046 0.2843 0.20474 0.00076706 0.0016857
0.00067283 0.0011601 9.4034e-05 0.00057168
6.4234e-05 -0.0007365 -0.0026007 0.00042988 0.00076771 0.0017027 0.078254 0.27204
0.0096346 -0.019421 0.0014856 0.001185
-0.0026583 0.0022477 -6.4153e-06 0.0030901 0.00060816 0.001143 0.0096408 -0.019373
0.0051821 0.23996 0.012941 -0.013718
0.001335 0.0019705 -0.00077562 0.0019835 7.0545e-05 0.00064875 0.0016182 0.0010993
0.012869 -0.013534 -0.026076 0.31364
1280000000 0.17311 0.26783 -0.0080054 -0.029121 -0.0020296 0.0019898 -0.00075231 -0.0019695
-0.00075517 0.0031196 0.0026176 0.0013991
-0.0080147 -0.029092 -0.0021631 0.37868 -0.024133 -0.007982 -0.00097854 0.0014255
0.0017837 0.0018482 0.00059696 0.0021812
-0.0020144 0.0019683 -0.024207 -0.0078799 0.3153 0.16191 0.0015427 5.2151e-05
0.0010939 0.00017747 0.00016721 0.00027745
-0.00079925 -0.0019593 -0.00097478 0.0014491 0.0015162 2.6593e-05 0.11514 0.25474
-0.00072329 -0.020944 -0.00082246 0.00016685
-0.00072822 0.0032539 0.0018224 0.0018437 0.0010928 0.00021222 -0.00075339 -0.020982
0.042123 0.2431 0.0022265 -0.015508
0.0026404 0.0015376 0.0006795 0.0021219 0.00020589 0.00026559 -0.0010864 0.00027214
0.0021683 -0.015641 0.022334 0.3193
1340000000 0.21117 0.23404 -0.017665 -0.019291 0.00039467 0.0042835 -0.0016531 -0.00089049
0.0014516 0.0025797 0.0018316 -0.0014898
-0.017641 -0.019232 0.037445 0.37054 -0.021109 0.0047367 -0.00027129 0.0020839
0.0019072 0.00081148 0.0011085 0.00079128
0.0003628 0.0043109 -0.021111 0.0048419 0.33832 0.11301 0.0010903 -0.00090944
0.0005844 -0.00048368 0.00010104 0.00034076
-0.0016165 -0.00086693 -0.00025396 0.0021051 0.0011405 -0.00090577 0.14723 0.23187
-0.010513 -0.017231 0.00056802 0.001423
0.0015571 0.0026655 0.0018833 0.00084758 0.00061503 -0.00050643 -0.01055 -0.017207
0.072984 0.2351 -0.0046769 -0.013876
0.0017926 -0.0014859 0.0012249 0.00081782 0.00011074 0.00039413 0.00061515 0.0014049
-0.0047174 -0.013773 0.06134 0.31498
1400000000 0.24443 0.19693 -0.023885 -0.0077107 0.0048294 0.0031892 -0.0021242 0.00051201
0.0023562 0.0010085 0.000556 -0.0013095
-0.023874 -0.0077229 0.074356 0.35862 -0.014331 0.012636 0.0013921 0.0015465
0.0013675 -0.00065004 0.0012376 0.00020619
0.0048444 0.0032294 -0.014258 0.012699 0.3513 0.059309 0.00012526 -0.0015483
0.00018752 -0.000337 0.00029389 0.00021538
-0.0020864 0.00051749 0.0013943 0.001539 0.00012591 -0.001537 0.1745 0.20215
-0.016572 -0.0098516 -0.00097394 0.00034256
0.0024729 0.00099316 0.0013901 -0.0006681 0.00017524 -0.00035073 -0.016543 -0.0097907
0.10511 0.2289 -0.010554 -0.0083694
0.00048659 -0.0014308 0.0011938 0.00017769 0.00035368 0.00024885 -0.00095774 0.00038998
-0.010577 -0.0083839 0.10649 0.3068
1460000000 0.26872 0.15359 -0.020683 0.0050276 0.0052582 -0.0015654 -0.0016503 0.0017389
0.0020749 -0.00050001 -0.00027359 -0.00081396
-0.020691 0.0049949 0.10944 0.33729 -0.0053467 0.015217 0.0018538 0.00028596
0.00098713 -0.0015579 0.0011504 -0.00048794
0.0052654 -0.0016128 -0.0052673 0.015273 0.35814 0.0042686 -0.0011828 -0.0013972
0.00017165 -0.00020232 0.00074029 -0.00034143
-0.0016684 0.0017202 0.0018656 0.00029375 -0.0011997 -0.0013685 0.1998 0.173
-0.017501 -0.0021918 -0.00057321 0.002623
0.0021382 -0.00056623 0.00095767 -0.001506 0.0001538 -0.00020641 -0.017457 -0.0022159
0.13549 0.213 -0.012436 -0.0023809
-0.00020164 -0.00084744 0.0012176 -0.00051833 0.00078752 -0.00036376 -0.00051027 0.0025096
-0.012412 -0.002338 0.14088 0.28675
1520000000 0.28077 0.11125 -0.014962 0.010502 0.0032504 -0.003894 3.4068e-05 0.0027134
0.0020694 -0.0017752 -0.0010825 -0.00023274
-0.014969 0.010462 0.14287 0.32286 0.0021336 0.012563 0.0018821 -0.00083155
-5.8941e-06 -0.0011359 0.00038521 -0.00098736
0.0032585 -0.0038629 0.0021878 0.012559 0.35021 -0.053978 -0.0010768 -0.00049186
0.00051844 -0.00092218 0.00021747 -0.0001018
0.00010025 0.0026601 0.0019068 -0.00085755 -0.0011069 -0.00046541 0.22059 0.13464
-0.016231 0.0040933 0.0020349 0.0021321
0.0021187 -0.0018375 6.4427e-05 -0.0011502 0.0004967 -0.00088763 -0.016201 0.0041012
0.1625 0.19731 -0.011892 0.0022139
-0.0012264 -0.00029813 0.00033926 -0.0010369 0.0001998 -0.00012692 0.0019559 0.002086
-0.011812 0.0021112 0.17391 0.26829
1580000000 0.29049 0.066591 -0.0080909 0.013868 -0.00094608 -0.0044163 0.0016141 0.0020599
-0.00013343 -0.0022152 -0.00039633 0.00045738
-0.0081521 0.013875 0.17023 0.29963 0.0053838 0.0075128 0.00057231 -0.0018253
-0.00068628 -0.0011557 -0.00025701 -0.00074652
-0.00098054 -0.0044258 0.0054134 0.0074926 0.32871 -0.11042 -0.0017574 0.00055622
-0.00044365 -0.0011082 0.00026597 -0.00058322
0.0016232 0.0020438 0.00056065 -0.0018859 -0.0017253 0.00053081 0.23272 0.097502
-0.012144 0.0092625 0.0027213 0.00078005
-0.00018603 -0.0022017 -0.0006856 -0.0011974 -0.00042335 -0.001112 -0.012145 0.0092499
0.18613 0.17908 -0.0090906 0.0079458
-0.00039222 0.00041655 -0.00023481 -0.00072469 0.00030766 -0.00066689 0.0026539 0.00081716
-0.0091727 0.0079455 0.20776 0.24377
1640000000 0.29356 0.024883 -0.00116 0.012511 -0.0025677 -0.0022889 0.0029924 0.00093356
-0.00056244 -0.0017665 -0.00045951 0.0005145
-0.0011495 0.012507 0.20111 0.27476 0.0056147 0.0027665 -0.00072941 -0.001975
-0.0010805 -0.00028233 -0.00044366 -0.00072456
-0.0025641 -0.0023452 0.0056265 0.0027372 0.29898 -0.16037 -0.00069759 0.0016368
-0.0010537 -0.00085191 -8.9726e-05 -0.00049499
0.0029652 0.00092595 -0.00075347 -0.0019972 -0.00066877 0.001615 0.24446 0.049934
-0.0073198 0.010546 0.0026757 -0.0011156
-0.00058881 -0.001778 -0.0011127 -0.00032153 -0.0010683 -0.00081432 -0.0073672 0.010565
0.20837 0.1527 -0.0043368 0.0096635
-0.00039426 0.00059279 -0.00046299 -0.0006924 -0.00010624 -0.0004687 0.0026805 -0.0011155
-0.0042463 0.0096401 0.23511 0.21314
1700000000 0.28574 -0.01976 0.0023699 0.0095689 -0.0032362 0.00011788 0.0031627 -0.0014574
-0.0021119 -0.00078386 0.00066326 0.00048094
0.0023235 0.0095643 0.2186 0.24425 0.0032994 -9.6262e-05 -0.0017148 -0.00062978
-0.0008239 0.00014647 -0.00083134 -0.00043301
-0.0032689 0.00011219 0.0033396 -9.4427e-05 0.25396 -0.19889 0.00034305 0.0017429
-0.0020298 -8.8476e-05 -0.00037698 -0.00080935
0.0030959 -0.0014142 -0.0017623 -0.00059568 0.00034882 0.0017062 0.24073 0.0030728
-0.0038467 0.011 0.0015418 -0.0022864
-0.0021196 -0.00070871 -0.00087562 0.00015364 -0.0020226 -6.8847e-05 -0.0038574 0.011021
0.22499 0.13171 0.00060518 0.0097008
0.0005558 0.00046893 -0.00081317 -0.00046352 -0.00029941 -0.00081345 0.0015488 -0.002167
0.00056036 0.0096676 0.2524 0.18001
1760000000 0.27533 -0.067819 0.004618 0.0061115 -0.0021829 0.00082174 0.001081 -0.0036274
-0.0015623 0.0005523 0.00031366 -0.0006265
0.0046272 0.0061107 0.24649 0.20538 0.00086153 -0.0016873 -0.0014033 0.00027961
-0.00091829 0.00099501 -0.00056055 0.00035724
-0.0021555 0.00083188 0.00083023 -0.0017134 0.20571 -0.23018 0.0013933 0.0011093
-0.0011081 0.0015232 -0.0012796 -0.00066686
0.0011176 -0.0036152 -0.0014066 0.00031383 0.0014203 0.0010756 0.23471 -0.045542
-0.00024399 0.0099024 -0.00027134 -0.0025668
-0.0015566 0.00059231 -0.00095278 0.0010101 -0.0010197 0.0015336 -0.00022586 0.009895
0.23951 0.09777 0.0042088 0.0068275
0.00038737 -0.00066071 -0.00060217 0.00032881 -0.0013248 -0.00068726 -0.00021297 -0.0026074
0.0042438 0.0067207 0.26689 0.14304
1820000000 0.25067 -0.10567 0.0047678 0.0024678 0.00014006 0.0022259 -0.0012187 -0.0030894
-0.0012939 0.0011585 -0.00010225 -0.00025815
0.0047509 0.0024863 0.25689 0.17495 -0.0013231 -6.9053e-05 -0.0012442 0.0011236
0.0001828 0.0011911 -0.00064667 0.00038167
-2.2091e-05 0.0022131 -0.0013068 -0.00010182 0.15405 -0.24447 0.0017389 0.00024592
8.172e-05 0.0024807 -0.0017257 0.00029532
-0.0012441 -0.003059 -0.0011925 0.0011592 0.0016641 0.00033219 0.20668 -0.092609
0.0017352 0.0082803 -0.001749 -0.0017267
-0.001277 0.0011805 0.00020144 0.0012326 -1.6636e-05 0.0024749 0.001735 0.0082964
0.25496 0.067908 0.0051444 0.0032135
-0.00011553 -0.0002071 -0.00060507 0.00040449 -0.0015412 0.00038918 -0.0017621 -0.001689
0.005007 0.0032269 0.27066 0.10696
1880000000 0.21574 -0.145 0.0023654 0.00013893 -0.00067476 0.0021271 -0.0029994 -0.0020004
-0.00011896 0.0021034 0.00023415 -0.00063484
0.0023758 0.00012468 0.26212 0.12971 -0.0033643 0.0023105 -6.7235e-05 0.0017138
0.00067104 0.0010943 0.00013516 0.00095333
-0.0006199 0.002201 -0.0034034 0.0023669 0.10196 -0.25138 0.0016048 -0.0013013
0.0018006 0.0017629 -0.0010491 0.0014643
-0.0028822 -0.002031 -1.2581e-05 0.0017305 0.0016801 -0.001251 0.16961 -0.13247
0.0029614 0.0058252 -0.0024045 0.00028891
-2.5404e-06 0.0021124 0.00072234 0.0011336 0.001694 0.0017784 0.0030295 0.0058531
0.25842 0.037591 0.0048601 0.0010005
0.00017332 -0.00075033 0.00014725 0.0010107 -0.0011001 0.0015106 -0.0024178 0.00022587
0.0048581 0.0010295 0.27158 0.073956
1940000000 0.17772 -0.17175 0.00011033 -0.0016243 0.0015139 0.0019964 -0.0036074 0.00056207
0.0016144 0.0012585 -0.00061934 -0.00039723
9.3438e-05 -0.0015378 0.26485 0.0971 -0.001611 0.0050254 0.0010425 0.0012094
0.0016799 0.00032369 0.00088917 0.00027375
0.0015362 0.002021 -0.0015713 0.0050791 0.059579 -0.2429 0.00027636 -0.0021589
0.0024542 9.8457e-05 0.00036659 0.0015715
-0.0035845 0.00052426 0.0010487 0.0011753 0.00022695 -0.0022654 0.11997 -0.1671
0.0026006 0.0037824 -0.0014778 0.0010936
0.0017126 0.0011887 0.0017454 0.00025055 0.0024537 8.997e-05 0.002639 0.0038082
0.26189 -0.0014046 0.0035294 -0.0026445
-0.0006612 -0.00043209 0.00093421 0.00012509 0.00032456 0.0017044 -0.0014641 0.0013479
0.0035492 -0.0025076 0.26278 0.037481
2000000000 0.13034 -0.18615 -0.003812 0.00053853 0.0028117 0.0013572 -0.0022972 0.0036122
0.0014388 7.6015e-05 -0.00060866 0.00041068
-0.0037852 0.00050746 0.25073 0.061292 -0.00067813 0.0070004 0.0014055 0.00029136
0.0010726 -0.0011967 0.0003637 6.7806e-05
0.0028531 0.0013726 -0.00052326 0.0069803 0.017373 -0.22831 -0.0015069 -0.0010588
0.001748 -0.0014436 0.0016221 0.0014255
-0.0023522 0.0035646 0.0014779 0.0002283 -0.0014265 -0.0010294 0.065571 -0.17968
0.0010281 0.0027392 -6.8551e-05 0.0022082
0.0013967 -8.5862e-05 0.0011386 -0.0012717 0.0018947 -0.0014361 0.0010695 0.0028115
0.25653 -0.034517 0.00030318 -0.0030848
-0.00076937 0.00059827 0.00027632 2.0115e-05 0.001689 0.001271 1.3275e-05 0.0019991
0.00036334 -0.0031415 0.24973 0.010034
2060000000 0.085034 -0.19308 -0.004775 0.003019 0.0030831 -0.00042771 0.00057712 0.0031882
0.001456 -0.0010974 3.3982e-05 0.00098033
-0.0047515 0.0029352 0.23871 0.032214 0.0040855 0.0082493 0.00095369 -0.00053482
0.00045312 -0.0013783 0.00069221 -0.00017119
0.0030553 -0.00052357 0.0041405 0.0081298 -0.014283 -0.20937 -0.0012786 0.00045059
0.00025265 -0.0022796 0.0029686 0.00039499
0.00056622 0.0032848 0.00084519 -0.00062862 -0.0012886 0.00039762 0.013412 -0.17816
-0.00030571 0.003476 0.00099407 0.00073931
0.0013888 -0.0011001 0.00044282 -0.0014884 0.00025116 -0.0022634 -0.00032011 0.0033727
0.24202 -0.073142 -0.0015555 -0.0039354
9.2796e-05 0.0010171 0.00057233 -5.4475e-05 0.0030538 0.00040138 0.00079848 0.00078391
-0.0015907 -0.0037352 0.23629 -0.014868
2120000000 0.039031 -0.18487 -0.0038228 0.0066316 0.0024872 -0.0025343 0.002844 0.0022578
7.5343e-06 -0.0017437 0.00068359 0.00014616
-0.0038633 0.0065597 0.21713 0.0070881 0.0064984 0.0044894 0.00099966 -0.0011747
-0.0012038 -0.00196 -5.0549e-05 -0.00096266
0.0024643 -0.0025336 0.0064913 0.0044413 -0.042858 -0.19324 -0.00062296 0.0011332
-0.0018903 -0.0014161 0.00042387 -0.0023285
0.0026519 0.0022299 0.00097693 -0.0011474 -0.00053744 0.0013137 -0.038944 -0.16239
-0.0011595 0.0048402 0.0012626 0.0011969
-5.3946e-06 -0.0016453 -0.0013087 -0.0019451 -0.0019241 -0.0013263 -0.0012648 0.0049646
0.22437 -0.10861 -0.0054447 -0.0015824
0.00087912 1.9414e-05 4.4992e-05 -0.00085528 0.00041446 -0.0023798 0.0013519 0.0012004
-0.0052549 -0.0015475 0.21519 -0.031182
2180000000 -0.00058286 -0.17106 -0.0021773 0.0098885 0.00089984 -0.0022563 0.0029881 -0.00048505
-0.00017878 -0.00094642 0.001216 0.00029642
-0.0022203 0.0099712 0.19731 -0.01079 0.007568 0.0038882 -0.00068469 -0.0016852
-0.0019806 0.00062014 0.00021277 0.00030406
0.00077978 -0.0021761 0.0074949 0.0039061 -0.063562 -0.16859 0.0010334 0.0012087
-0.00091224 0.0001964 0.00046528 -0.0017844
0.0031056 -0.00029731 -0.00073974 -0.0016267 0.00098386 0.0011606 -0.076428 -0.13597
-0.00024169 0.00731 0.0018188 -9.1201e-05
-0.00035982 -0.00091252 -0.0021188 0.00057814 -0.00090575 0.0002542 -9.801e-05 0.0072618
0.19611 -0.13913 -0.0055886 0.0022026
0.0012432 0.00020955 0.00035317 0.00013422 0.00059005 -0.0018264 0.0018792 5.448e-05
-0.0055471 0.002042 0.19857 -0.045166
2240000000 -0.029845 -0.14658 0.0021808 0.011401 -0.00046736 -0.0028323 0.0019182 -0.0022204
-0.001838 -0.00055509 0.0005184 -0.0019374
0.0020767 0.011361 0.17738 -0.016955 0.0082433 0.00042429 -0.0008884 -0.00039738
-0.00041152 0.0011864 -0.00068542 -0.00073247
-0.00046077 -0.002815 0.0082107 0.00044861 -0.08083 -0.14499 0.0013031 -0.00149
-0.00087256 0.00013517 -0.0025256 -0.00163
0.0020494 -0.0022727 -0.00083632 -0.0003371 0.0013663 -0.0014732 -0.11165 -0.10655
0.0015353 0.0089097 0.0015237 -0.00044152
-0.0016408 -0.00030571 -0.00049034 0.0012733 -0.00073276 0.00024455 0.0016348 0.0087328
0.16514 -0.15765 -0.005281 0.0048836
0.0004404 -0.0018675 -0.00063075 -0.00071687 -0.0022469 -0.0015221 0.0015273 -0.00047628
-0.0052866 0.0046582 0.17656 -0.05593
2300000000 -0.056994 -0.11911 0.0078837 0.0094789 -0.0011876 -0.0020975 -0.00073008 -0.0014606
-0.00098536 0.00052722 -0.00092546 -0.00076025
0.0078548 0.0095049 0.15599 -0.02588 0.0085021 -0.0016767 -0.0010651 0.00038045
-0.00013597 0.001125 -6.1425e-05 0.00072917
-0.0011084 -0.0022418 0.0085131 -0.0017649 -0.09355 -0.12097 -0.00019199 -0.001409
-6.2051e-05 0.0015786 -0.0018495 0.00088242
-0.00055228 -0.0014463 -0.00086073 0.0002908 -0.00030311 -0.0013447 -0.13299 -0.069858
0.0050852 0.0093879 0.00011535 -0.0013223
-0.00093217 0.00068699 8.4e-06 0.0013851 -1.925e-05 0.0015038 0.0049991 0.0093269
0.12661 -0.17834 -0.0030993 0.0080325
-0.0010683 -0.00080153 -6.1997e-05 0.000642 -0.0020441 0.00072237 0.00039235 -0.0014153
-0.0032133 0.0080348 0.16004 -0.05693
2360000000 -0.073456 -0.087675 0.010716 0.008408 -0.0011175 -0.0019137 -0.0014328 -0.00091952
-0.0004541 0.0010933 -0.0017177 -0.00053524
0.010695 0.0083788 0.14698 -0.025533 0.0082683 -0.0046629 -0.00081153 0.0010566
0.001701 0.00022813 -0.00015576 -0.00015918
-0.0011664 -0.0017778 0.0082394 -0.0048188 -0.10317 -0.098439 -0.0022944 -0.00084396
0.0011609 -0.00016121 -0.0010755 0.0017256
-0.001431 -0.00088499 -0.0007466 0.00092168 -0.0022011 -0.0007731 -0.14985 -0.03661
0.0082455 0.008763 0.0011708 -0.0015821
-0.00038318 0.00090514 0.001873 0.00021089 0.0010625 -0.00013785 0.0082595 0.0090521
0.095301 -0.18055 0.00035192 0.0083933
-0.001514 -0.00038624 -6.523e-05 -8.7796e-05 -0.00099221 0.0016673 0.0010301 -0.0015869
0.00030366 0.0083219 0.13795 -0.0608
2420000000 -0.081913 -0.060147 0.014241 0.002692 -0.0033246 -0.0012359 -0.00077402 0.00032325
0.0013173 0.0014254 -0.001184 0.001858
0.014248 0.002704 0.12878 -0.026305 0.0049192 -0.0066457 0.0015206 0.0010341
0.00092231 -0.0011586 1.4292e-05 -0.00019248
-0.003362 -0.0012914 0.0048483 -0.0067446 -0.11583 -0.078096 -0.0019389 0.0011211
-0.00018873 -0.00060753 0.0003314 0.0025036
-0.00096897 0.00041247 0.0012884 0.0010113 -0.0018439 0.0011323 -0.1598 0.0070838
0.011955 0.0064829 -0.00010377 -0.00273
0.001168 0.001168 0.0009242 -0.0015423 -0.00016729 -0.00064178 0.012051 0.0063637
0.056053 -0.18003 0.0022348 0.0086782
-0.0010856 0.0017374 2.2529e-05 -0.00020934 0.00039954 0.0024786 3.0663e-05 -0.0027955
0.0017631 0.0090225 0.12055 -0.056369
2480000000 -0.082235 -0.028222 0.014044 -0.0024574 -0.0018812 -0.00035562 -0.0007722 0.0014517
0.0015749 -0.0008094 0.00014409 0.0015954
0.014078 -0.00248 0.13039 -0.026071 0.0029545 -0.008961 0.0010941 7.4951e-05
-0.00052843 -0.00088163 -0.00024871 -0.00028673
-0.0019409 -0.00024857 0.00291 -0.0089162 -0.11923 -0.057754 -0.00060485 0.0028154
-0.00010065 -0.0006521 0.0018977 0.0010126
-0.00085625 0.0013996 0.0011027 0.00018823 -0.00060896 0.0026443 -0.16099 0.045993
0.015871 0.0012122 -0.00098537 -0.0026706
0.001191 -0.00051248 -0.00090628 -0.00089688 -9.9307e-05 -0.00054077 0.015659 0.0012826
0.022468 -0.17275 0.0050911 0.0073378
0.00022297 0.0015739 -0.00026005 -0.00030443 0.0017479 0.0012333 -0.0010177 -0.0028101
0.0054651 0.0077618 0.10132 -0.052442
2540000000 -0.086511 -0.0011811 0.011711 -0.0067503 -0.0025298 0.0010711 0.00057679 0.0013194
-0.00041624 -0.0014804 0.0010374 0.0015057
0.011755 -0.0065753 0.11761 -0.017557 -0.00097143 -0.0080168 0.00070783 -0.0012293
-0.0017455 0.00014639 -0.0006541 0.0002854
-0.002584 0.001002 -0.0010045 -0.0080035 -0.12565 -0.034345 0.001702 0.0023245
-0.0011887 -0.00012364 0.0019489 -0.00061947
0.0004919 0.0013639 0.00064023 -0.0011362 0.0016285 0.0025074 -0.15906 0.086148
0.014869 -0.004012 -0.0018103 -0.002274
-0.00018132 -0.0014118 -0.0019153 0.00018397 -0.0010663 -6.4044e-05 0.015264 -0.0038695
-0.0070363 -0.15856 0.007869 0.0062662
0.0010513 0.0017843 -0.00076835 0.00028175 0.0019725 -0.00072002 -0.002085 -0.0020434
0.0083794 0.0061062 0.087035 -0.039018
2600000000 -0.078987 0.024063 0.0083669 -0.010141 -0.0013585 0.0026837 0.0010715 -0.00033036
-0.001082 -0.00078835 0.0018888 0.00054006
0.0083487 -0.010137 0.11221 -0.032713 -0.0032371 -0.006267 -0.00043498 -0.00081589
-0.00029307 0.0018018 -0.00023985 0.00075441
-0.0012708 0.0026992 -0.0032717 -0.0062519 -0.13057 -0.0093644 0.0028666 0.0002563
1.4818e-05 0.0013925 0.0014503 -0.0017025
0.00098979 -0.000263 -0.00034901 -0.00079487 0.002848 0.00037252 -0.14448 0.12067
0.012346 -0.0092232 -0.0031531 -9.3473e-06
-0.00086965 -0.000779 -0.00031699 0.0019057 -0.00015068 0.0013917 0.012305 -0.009593
-0.041826 -0.1401 0.0095667 0.0050011
0.0018151 0.00049058 -0.00012233 0.00081566 0.001272 -0.0015541 -0.0029123 7.9306e-05
0.0098132 0.0047842 0.078983 -0.025407
2660000000 -0.072794 0.049977 0.0044013 -0.011821 -0.00029502 0.0012368 4.1934e-05 -0.00029306
-0.0023405 0.00012157 0.0013591 -0.00078416
0.0043542 -0.011729 0.12018 -0.02852 -0.0046009 -0.0046933 -0.00126 -0.00046486
0.00031824 0.0018366 0.00045698 0.00087815
-0.00028974 0.0012017 -0.0046742 -0.0047694 -0.12982 0.011291 0.0020016 -0.0016378
0.00024276 0.00044182 -0.0010349 -0.0018273
8.8738e-05 -0.00030779 -0.0012236 -0.00058497 0.0020857 -0.0014434 -0.12302 0.15255
0.0076925 -0.012142 -0.0024754 0.0012035
-0.0022229 0.000289 0.00035889 0.0019444 0.00032848 0.00042356 0.0076382 -0.012261
-0.063941 -0.11985 0.010596 0.0007837
0.0014816 -0.00086988 0.00044917 0.00082582 -0.00095032 -0.0018549 -0.002415 0.00092065
0.01037 0.00065764 0.074479 -0.0063391
2720000000 -0.061303 0.068536 8.3693e-05 -0.01176 -0.00023847 0.0028971 -0.0003789 -0.00012853
-0.0020428 0.0019889 0.00039464 -0.001755
0.00015536 -0.011726 0.10544 -0.03193 -0.0050736 -0.0014915 -0.0016893 0.00049345
0.0018841 0.0003157 0.00079704 -0.000255
-0.00023678 0.0029596 -0.0050649 -0.0014097 -0.12434 0.041431 0.00036332 -0.0026269
0.0002831 0.00042189 -0.0013896 0.00055579
-0.00035195 -0.00014423 -0.0016175 0.00048253 0.00061995 -0.0028721 -0.089243 0.1815
0.0028921 -0.013393 -0.0021173 0.0024406
-0.00215 0.0018008 0.0020862 0.00027628 0.00032651 0.00043107 0.00273 -0.013451
-0.083927 -0.087208 0.011321 -0.0013526
0.00030973 -0.0017312 0.00090123 -0.00021062 -0.0015604 0.00049849 -0.0023981 0.0024826
0.011531 -0.0016096 0.077689 0.012608
2780000000 -0.04675 0.087609 -0.0044884 -0.010526 4.3948e-05 0.0014109 0.00046433 -0.00037421
0.0011805 0.002723 -0.00073048 -0.0016554
-0.0044259 -0.01053 0.10405 -0.043789 -0.0040644 -1.6513e-05 -0.00018741 0.0016196
0.0016436 -0.0011427 9.7509e-05 -0.00022997
0.00018853 0.0015072 -0.0040997 -2.6749e-05 -0.12067 0.071739 -0.0018017 -0.0017469
0.00030948 -0.00037389 -0.00060061 0.0008733
0.00047789 -0.00036931 -0.00020829 0.0017103 -0.0020612 -0.001743 -0.059046 0.2033
-0.0020917 -0.013248 -0.00073579 0.0020313
0.0010888 0.0026777 0.0016296 -0.001357 0.00028806 -0.00049078 -0.0023422 -0.012976
-0.098231 -0.053881 0.009982 -0.0063181
-0.0008421 -0.0016724 9.515e-05 -0.00032893 -0.00070819 0.0008808 -0.00065868 0.0022695
0.009607 -0.0064204 0.082074 0.030762
2840000000 -0.030876 0.10246 -0.0076586 -0.0072834 0.0016384 0.0021352 3.8444e-05 -0.00017965
0.0014916 0.0010239 -0.0015355 0.00036301
-0.0076253 -0.0072309 0.10263 -0.037401 -0.003643 0.0011984 0.00059197 0.00085078
-0.0001378 -0.0014862 7.4781e-05 -3.1914e-05
0.0015769 0.0020335 -0.0035966 0.0012192 -0.11449 0.097441 -0.0015969 0.00027479
0.00021309 0.00029777 0.0009162 0.0010776
-0.00012325 -0.00023211 0.00059265 0.00097578 -0.0017032 0.00024779 -0.022809 0.2178
-0.006189 -0.01056 0.00046218 0.0010301
0.0013379 0.00118 -0.00022591 -0.001602 0.00023615 0.0002725 -0.0060065 -0.010408
-0.10221 -0.02276 0.0080393 -0.0077316
-0.001685 0.00040861 1.1174e-05 1.9738e-05 0.00091406 0.0011396 0.00049528 0.0010881
0.0076247 -0.0073073 0.096752 0.045684
2900000000 -0.016588 0.1217 -0.0088673 -0.0031287 0.0017091 0.00014088 0.00050765 -0.00072199
0.0020031 -0.0011575 -0.0007967 9.6122e-05
-0.0089173 -0.0030674 0.08312 -0.045387 -0.0013862 0.002588 0.00089563 0.00037817
-0.00041882 -0.0013626 -0.00025824 -3.7652e-05
0.0017218 4.6762e-05 -0.0013972 0.0026759 -0.097202 0.13006 -0.0010826 3.6719e-05
-0.00052771 -0.00087552 0.0015249 -0.00041778
0.00050976 -0.00064138 0.0009505 0.00028552 -0.001111 0.00019472 0.014015 0.22047
-0.0092242 -0.0066027 0.0010981 0.0022224
0.0021504 -0.0011236 -0.00066963 -0.001215 -0.00046746 -0.001013 -0.0092315 -0.0068935
-0.10011 0.016447 0.0052535 -0.01054
-0.00066171 0.00013723 -0.00037944 5.4414e-06 0.0016536 -0.00057676 0.0011486 0.0018004
0.0056002 -0.010327 0.11081 0.051079
2960000000 0.0050014 0.13276 -0.0086857 0.00048141 0.00059685 0.0012524 -0.00057777 -0.00085565
-0.00026128 -0.0019062 -0.00073137 0.00043464
-0.0086658 0.00047143 0.092368 -0.04499 -0.00080317 0.0013089 0.001158 -8.814e-05
-0.001209 -0.00067013 0.00033117 0.00038344
0.00071354 0.0012226 -0.00080465 0.0014415 -0.078018 0.16095 -0.00054329 0.00063428
-0.00061944 0.00068643 1.5162e-05 -0.0021282
-0.00051657 -0.00091646 0.0011111 -0.0001092 -0.00054329 0.00066706 0.056411 0.22738
-0.010142 -0.0020019 0.0017622 0.00037121
-0.00030415 -0.0017959 -0.0012127 -0.00058139 -0.00048298 0.0008747 -0.010158 -0.0017751
-0.088482 0.047815 0.00086348 -0.01137
-0.00068245 0.00047075 0.00050389 0.00040527 3.9209e-05 -0.0022861 0.0015622 0.0003403
0.0011265 -0.011413 0.12969 0.062091
3020000000 0.023051 0.14668 -0.0063903 0.0037492 0.0013138 -0.00033204 -0.00094314 -0.00012771
-0.00070544 0.00034803 -0.00016128 0.00070482
-0.0063919 0.0037361 0.081049 -0.033841 -0.00040277 0.00017491 0.00032121 -0.0010877
-0.0017153 0.00048673 0.00062357 -0.00012451
0.0013171 -0.00043972 -0.00042484 0.00017857 -0.056525 0.18562 -0.00013508 0.001098
0.00059352 0.00039017 -0.00047294 -0.0014301
-0.00094417 -0.00013512 0.00027869 -0.0010449 -0.00034338 0.0011073 0.095183 0.21934
-0.0090921 0.0015938 0.00019967 0.00011915
-0.00068441 0.00036881 -0.0018216 0.00049675 0.00048919 4.43e-05 -0.0086738 0.0014149
-0.071403 0.077129 -0.0016426 -0.01046
-9.1674e-05 0.00056446 0.00065731 -8.6752e-05 -0.00026913 -0.0013606 0.00029986 0.00070283
-0.0017539 -0.010593 0.15013 0.058833
3080000000 0.05017 0.15583 -0.00456 0.0059016 0.0016341 -8.2305e-05 -0.00064437 -0.00011567
-0.00056765 8.2818e-05 4.1488e-05 0.00059576
-0.0046287 0.0058677 0.078364 -0.028285 -0.00034454 0.00074001 -0.00035717 -0.00022123
-0.00029774 0.0011532 -8.0812e-05 -0.00052541
0.0015422 -0.00023217 -0.00024986 0.00065746 -0.01976 0.2072 -0.00073962 0.00014283
0.00053788 0.00030874 -0.0020908 -0.00075344
-0.00076215 -0.00010187 -0.00036831 -0.00020825 -0.000555 8.6328e-05 0.12833 0.21132
-0.0061993 0.005076 0.0019089 0.00049728
-0.00053897 0.00013481 -6.6163e-05 0.0011697 0.00063428 0.00048806 -0.006563 0.0049958
-0.043744 0.10883 -0.0062992 -0.0088541
0.0001129 0.00061756 -0.000245 -0.00049279 -0.002276 -0.00068248 0.0020693 0.00042326
-0.0065399 -0.0087849 0.16452 0.065442
3140000000 0.078625 0.15897 -0.0010676 0.0075664 0.0025193 -0.0014656 -0.001193 0.00084666
0.001534 0.00060623 0.00018808 -0.00018914
-0.0010912 0.0075581 0.074133 -0.030233 -0.00087915 7.9344e-05 0.00052646 -9.9727e-05
1.5872e-05 0.00082701 0.00068552 -0.00042194
0.0025657 -0.0014829 -0.00090079 0.0002258 0.023902 0.22722 5.135e-05 0.0016258
0.0014354 -0.00090435 -0.0028158 0.00063314
-0.0011876 0.00088592 0.00067685 -9.7047e-05 -0.000109 0.0015245 0.1633 0.18548
-0.0026417 0.0065696 0.00086185 -0.0013783
0.0016102 0.00075107 -0.00012847 0.0007924 0.0016221 -0.0011739 -0.0025629 0.0065385
-0.025531 0.12901 -0.0091603 -0.0050375
0.00011437 -2.8334e-05 0.000618 -0.00036956 -0.0025722 0.0010543 0.00075595 -0.0014392
-0.0089719 -0.0050847 0.18828 0.056703
3200000000 0.11038 0.16954 0.0039604 0.006412 0.0007212 -0.002703 -0.00040587 0.001878
0.00065343 -0.0017658 -3.4862e-05 0.00043048
0.0039615 0.00643 0.084135 -0.028798 -0.0010226 0.00062626 -0.00036074 -0.0007977
0.00058479 0.0011057 -0.0004551 -0.0010366
0.00069994 -0.0027773 -0.0009379 0.00050577 0.068105 0.2317 0.0010577 0.00072526
-0.00020548 -0.0023952 -0.0014758 0.0025554
-0.00038822 0.0020032 -0.0003626 -0.00086861 0.0011634 0.00091382 0.18334 0.16308
-0.00025328 0.0059377 0.00044683 -0.0013622
0.00040783 -0.0017195 0.00075764 0.0010944 -0.00034623 -0.0021638 -0.00036396 0.0060347
0.01414 0.14862 -0.0090397 -0.0007777
9.5615e-05 0.00053236 -0.0004176 -0.00096205 -0.0012418 0.0023413 0.00051685 -0.0014483
-0.0091655 -0.0007209 0.20413 0.055142
3260000000 0.14267 0.1614 0.0040963 0.0032016 -0.00080716 -0.0027144 0.0011161 0.00092853
2.8393e-05 -0.0020852 -0.00014636 0.00010914
0.0040472 0.0031768 0.092249 -0.032023 -0.0014993 0.0021148 -0.00023447 -0.00016054
0.00095685 -0.00045091 -0.00080994 0.00032022
-0.00080114 -0.0026916 -0.0015207 0.0021782 0.1191 0.22742 0.00046546 2.6835e-05
-0.00089452 -0.0011629 0.00058543 0.002055
0.0011925 0.00089226 -0.00028614 -0.00016227 0.00030709 -0.0001494 0.21059 0.12561
0.0024525 0.0054373 -0.00048277 -0.0017086
0.00013663 -0.0019939 0.0010724 -0.00064937 -0.00098266 -0.00098044 0.0024608 0.0055828
0.041629 0.15665 -0.0069595 0.0039805
-0.00017599 3.0662e-05 -0.0007686 0.0002119 0.00028877 0.0020062 -0.00076882 -0.0019374
-0.0066674 0.0041403 0.23354 0.045649
3320000000 0.17265 0.15539 0.0071602 0.0012546 -0.00042335 -0.001722 0.00078864 0.00027399
-0.0016388 -0.0013819 0.00035095 0.00020485
0.0071034 0.0012513 0.098713 -0.028404 0.00098469 0.0023828 -0.00020904 -0.00064328
-0.00032773 -0.0002312 -0.0004941 0.00014286
-0.00048001 -0.0017698 0.00099708 0.0022893 0.16662 0.21823 0.00028057 -0.00015554
-0.0010662 -0.00013016 0.00023116 0.0011125
0.00082087 0.00031131 -0.00028902 -0.0005593 0.00023186 -0.0001796 0.21889 0.095282
0.0037376 0.0033119 -0.00088668 0.00050929
-0.001517 -0.0013314 -0.00038486 -9.3667e-05 -0.0009315 -0.00011977 0.0037333 0.0032995
0.073896 0.15839 -0.003795 0.0053414
0.00035798 0.00032053 -0.00053221 0.00019146 0.00014021 0.0011921 -0.0010907 0.00065369
-0.0040752 0.0046046 0.24919 0.032443
3380000000 0.20833 0.13887 0.005499 -0.0020829 -0.001024 0.00064653 0.0013682 0.00039525
-0.0015834 0.0004879 0.00041784 -9.8974e-06
0.0054917 -0.0020705 0.10962 -0.035871 0.0001952 0.0027192 -0.0012934 -0.00062702
2.4149e-05 0.00010357 -0.00096346 0.00041874
-0.00096681 0.00075052 0.00013583 0.0028415 0.20803 0.19498 0.00086644 -0.00045162
-0.0017679 0.00065604 0.0012349 0.0011824
0.001276 0.00035288 -0.0011877 -0.00064453 0.00089441 -0.00032035 0.23342 0.063522
0.0055545 0.0027737 -0.00038134 0.00035356
-0.0013984 0.00068864 -9.3532e-05 0.00021938 -0.0017574 0.00047719 0.0055866 0.0029626
0.1178 0.14939 -0.0004372 0.0057882
0.00034647 -1.7364e-05 -0.00084515 0.00037856 0.0010306 0.0015404 -0.00031548 0.00041474
-0.001198 0.0059215 0.27875 0.014706
3440000000 0.23968 0.11709 0.0044276 -0.0037582 -0.0006529 -0.0017848 0.0009984 -9.7757e-05
-0.0015067 0.0016256 0.0010648 -5.4941e-05
0.0043914 -0.0037998 0.10344 -0.041276 0.0031566 0.0020265 -0.00099413 0.0011398
0.00010046 0.00032916 4.6302e-05 0.0010378
-0.00086071 -0.0017582 0.0031788 0.0018121 0.24568 0.16671 -0.00032644 -0.00011764
0.00011161 0.0011724 0.0011102 0.00045811
0.00090613 6.4572e-05 -0.0010287 0.0011277 -0.00029533 -0.00021851 0.23483 0.031143
0.0065665 -0.00038693 -0.00038268 -0.00019498
-0.0016306 0.0015807 0.00038648 0.0004802 -0.00023193 0.001266 0.0067917 -0.00024366
0.14772 0.13883 0.0033316 0.0032509
0.00079355 3.2935e-05 -4.7578e-05 0.0010388 0.0013522 0.00066045 -0.00026408 -9.9016e-05
0.0034539 0.0042395 0.29527 -0.016374
3500000000 0.27177 0.08531 0.002459 -0.0046436 -0.0012963 0.0016294 0.0011216 -0.0008348
-0.00083212 0.0013439 0.00053876 -0.00090129
0.0024646 -0.0045521 0.1157 -0.064854 0.0031357 0.0011677 -0.00045042 0.00072522
0.00045584 -9.1397e-05 0.00019041 0.00050458
-0.0012465 0.00152 0.0031278 0.0010899 0.27492 0.13272 -0.00020235 -0.00033545
-0.00047923 0.00055818 0.0010753 0.00013175
0.0011636 -0.00087373 -0.00053386 0.00075928 5.7646e-05 -0.00029261 0.23944 0.0038676
0.0068504 -0.0029535 6.9638e-05 -0.00013621
-0.0008936 0.0012515 0.00063124 -0.00018602 -0.00024408 0.00076678 0.0069653 -0.0031044
0.19306 0.11053 0.0028077 0.0017014
0.00069525 -0.00088965 -6.1899e-06 0.00054717 0.0014793 -0.00015009 -0.00013513 -0.00013513
0.0033677 0.0015478 0.31504 -0.043344
3560000000 0.29041 0.050904 0.00052492 -0.0058314 -0.00010464 -0.00085037 0.00057227 0.0001145
0.0014967 0.0017377 -0.00031049 -0.0011261
0.00045138 -0.0058415 0.10969 -0.070169 0.005766 -0.00091461 0.00039927 0.0006081
0.00064357 -0.00036186 0.00028401 0.0003679
-0.00012484 -0.00075704 0.0058338 -0.0010425 0.30267 0.09022 -0.0002204 -0.00012364
0.00058423 0.0009031 0.0014138 -0.00060292
0.00058047 0.00011627 0.00032463 0.00064601 -0.0001237 -0.000183 0.23017 -0.032439
0.0054792 -0.0056306 -0.00099364 -0.0006303
0.0014301 0.0018405 0.00067818 -0.00030141 0.00074504 0.00035906 0.0054528 -0.0058927
0.21411 0.097058 0.0039316 -0.0017579
-0.00029948 -0.0011843 0.00040299 0.00046092 0.0016376 -0.00069334 -0.00078525 -0.00059235
0.0037996 -0.0021427 0.32664 -0.082615
3620000000 0.30676 0.01303 -0.0010447 -0.0037366 -0.002059 -4.1799e-05 0.00024606 -0.0020502
0.00022999 0.000531 -0.00080551 -0.00072786
-0.0010406 -0.0036943 0.11044 -0.099511 0.0036272 -0.004026 0.00030027 0.00064579
-0.00049288 -0.00079354 0.0007356 0.00036003
-0.0021364 -0.00010093 0.0035716 -0.0040516 0.31568 0.046187 0.00010949 -0.00080699
0.00031144 0.00027163 0.00066838 -0.00050156
0.00013454 -0.0019583 0.00029381 0.00067091 0.00016025 -0.0010309 0.21903 -0.063021
0.0016945 -0.0069432 -0.0013707 0.001294
0.00030652 0.00035976 -0.0005856 -0.00081298 -0.0001776 0.00039163 0.0013101 -0.007065
0.23617 0.055193 0.0014991 -0.0021794
-0.0005172 -0.00059727 0.00082552 0.00016369 0.00052342 -0.00078945 -0.0012336 0.0011593
0.001384 -0.0018237 0.33036 -0.11691
3680000000 0.31072 -0.031522 -0.0036454 -0.0038995 -0.00092967 0.0017465 -0.0010841 -0.00022187
0.0015084 -0.00028861 -0.0012004 -0.00018582
-0.0036527 -0.0039346 0.10595 -0.11654 0.0010605 -0.0047814 0.00087537 0.00022763
-0.00040854 -0.0004609 0.00049249 0.00029036
-0.00094948 0.0017186 0.001083 -0.0047434 0.32675 -0.0038628 -0.00081444 -0.0006141
0.0012498 0.00064898 0.0010707 -0.0017844
-0.0010977 -0.00019585 0.00085567 2.2864e-05 -0.00093875 -0.0006421 0.20569 -0.096835
0.00051816 -0.0065763 -0.00066786 0.0014669
0.0015974 -0.00028982 -0.00067279 -0.0005449 0.0012733 0.0009319 0.00027635 -0.0063652
0.25595 0.029122 0.00082486 -0.0025302
-0.0013693 -0.00041153 0.00054424 0.00018981 0.00082009 -0.0017317 -0.0008985 0.0013043
0.0013122 -0.0022913 0.32794 -0.1622
3740000000 0.31212 -0.066993 -0.0030414 -6.476e-05 -0.0022797 0.0026697 6.9638e-05 -0.00054952
-0.00069396 4.3251e-05 -0.00065716 0.0004532
-0.0030748 -7.4818e-05 0.097309 -0.13862 0.00058638 -0.0051126 0.00033446 -0.00036493
-6.3066e-05 -3.1971e-05 0.00045998 0.00015534
-0.0022199 0.0026849 0.00054409 -0.0051395 0.32902 -0.043504 -0.00080768 -7.2765e-05
9.5057e-05 0.00045667 -0.00037913 -0.0016743
5.0886e-05 -0.00066693 0.00029691 -0.00043632 -0.00076472 3.2795e-05 0.18358 -0.12069
-0.0015499 -0.0064216 0.00094292 0.0022584
-0.00070709 -4.7817e-05 1.9823e-05 -2.6135e-05 0.00034956 0.00019714 -0.0017305 -0.0061823
0.26151 -0.0085866 -0.00070237 -0.0016254
-0.00080048 0.00040741 0.00044319 0.00012804 -0.00058636 -0.0014055 0.00065257 0.0024805
-0.00032143 -0.0023655 0.31501 -0.20176
3800000000 0.30633 -0.11284 -0.002182 0.00048097 0.00073519 0.0037381 -0.0012285 -0.0015529
0.0013365 0.0010504 -0.00097421 0.00020295
-0.0021586 0.00041938 0.085789 -0.15333 -0.0021977 -0.0048789 4.6104e-05 6.5643e-05
-0.00095846 -0.00054229 0.00098053 0.00014957
0.0008536 0.003821 -0.0022621 -0.0048839 0.32494 -0.085474 -0.00056794 0.00034552
0.00088665 -0.00021116 -0.0011218 -0.00057627
-0.0011823 -0.0016455 5.6406e-05 0.00010259 -0.00056508 0.00050683 0.17408 -0.14591
-0.0034537 -0.0053395 0.001569 0.0018654
0.0012795 0.0010616 -0.00073925 -0.00054281 0.00079249 -0.00050333 -0.0030453 -0.0052063
0.27575 -0.049185 0.0012306 -0.00044829
-0.00098338 0.00038651 0.00097007 4.9439e-05 -0.00079858 -0.00047428 0.0016855 0.0018116
0.0012108 -0.00065307 0.30661 -0.24304
3860000000 0.29517 -0.14439 -0.00094116 0.0011649 0.0028095 0.0017369 -0.0020737 0.0010309
0.00076473 -0.0010002 -0.00051643 0.0016841
-0.00093678 0.0011528 0.066689 -0.163 -0.0034464 -0.0047531 0.00066774 -0.00061918
-0.000763 0.0011973 0.00078061 -0.0012464
0.0028415 0.001863 -0.0035529 -0.0047099 0.30512 -0.1249 -0.00097887 0.00085294
0.00030192 -0.00081971 -0.00090649 -0.00042784
-0.0021454 0.0012047 0.00054431 -0.00053085 -0.00057795 0.00063237 0.14639 -0.1606
-0.0033836 -0.0051382 0.0020622 0.00092395
0.00075417 -0.0011149 -0.00072757 0.0012313 0.00015399 -0.00066142 -0.0032198 -0.0053382
0.27128 -0.081361 5.5174e-05 -0.0024152
-0.00041786 0.0014512 0.00065696 -0.00097613 -0.0007748 -0.00066832 0.0019805 0.0011644
-3.6433e-05 -0.0023466 0.28412 -0.28084
3920000000 0.28001 -0.18448 0.0018304 0.00023257 0.0035653 0.0023339 -9.3986e-05 0.0011101
0.00056846 3.3223e-05 0.0003696 0.00043146
0.0017833 0.00025835 0.039041 -0.1791 -0.0047046 -0.0029585 -0.00046141 -0.00013616
0.00013321 0.00016346 -0.00022395 -0.00036219
0.0036345 0.0023826 -0.0047316 -0.0029209 0.29912 -0.15807 -3.584e-06 0.0014566
0.0011283 -0.0014079 -0.00039585 -7.4816e-05
4.5544e-05 0.0010768 -0.00039984 -0.00017241 -8.1759e-05 0.0013392 0.12621 -0.17158
-0.0049819 -0.0035046 0.0023493 -0.00030714
0.00079097 0.00013779 -7.8571e-05 0.00024303 0.0014388 -0.0011258 -0.0049173 -0.0037822
0.26203 -0.13105 0.00082198 -0.0015284
0.00051695 0.00053612 -0.00021531 -0.00049669 -0.00038321 -0.0001876 0.0025636 -0.0003165
0.00058696 -0.001643 0.26192 -0.30808
3980000000 0.25268 -0.22011 0.0018687 -0.0031636 0.0047727 -0.00034729 0.00015806 0.0011331
0.001124 -0.0021228 0.00081392 0.00028699
0.0017864 -0.0031648 0.016618 -0.19201 -0.0053494 -0.0011093 0.0009124 0.00052164
0.00028553 0.00062399 -1.5451e-05 -0.0011512
0.0048734 -0.00046884 -0.005414 -0.0010687 0.27021 -0.18883 0.001639 0.00013129
-0.001081 -0.00038469 -0.00061404 -0.00068119
4.2487e-05 0.001022 0.00098258 0.00055864 0.0015074 0.00015077 0.089919 -0.19306
-0.0047704 -0.0035979 0.0015594 -0.0010193
0.00079904 -0.0018808 0.00022347 0.000623 -0.0010204 -0.00097194 -0.0049419 -0.0036247
0.24842 -0.1601 0.0015834 -0.0052387
0.00063006 0.00016215 7.2311e-05 -0.0013501 -0.00055331 -0.00059846 0.0016176 -0.001224
0.0010688 -0.0049936 0.22719 -0.34533
4040000000 0.2249 -0.24517 -0.00059291 -0.0040888 0.0033508 -0.0030138 0.00021356 0.00015402
-0.00091291 -0.0010677 0.0004548 -3.7708e-05
-0.00060857 -0.0041448 -0.0086433 -0.19899 -0.0045375 -9.1193e-05 0.00015388 -0.0010981
2.2815e-05 0.00046838 -0.0014725 4.0666e-05
0.0033456 -0.0029905 -0.004501 8.8603e-05 0.24733 -0.22223 0.00027622 -0.00078453
-0.00068649 -0.00033037 -0.0010427 0.00040344
0.00026019 0.00011247 0.00014659 -0.0010832 0.00034963 -0.00065676 0.067834 -0.18798
-0.0066012 -0.0016064 0.0013519 -0.00067841
-0.00081349 -0.0011813 0.00020423 0.00038309 -0.0010518 -0.00016406 -0.006821 -0.0015675
0.23493 -0.19364 -0.0024591 -0.0039345
0.00065785 -2.6575e-05 -0.0014936 0.00015614 -0.0011912 0.00012564 0.001385 -0.00063883
-0.0024282 -0.0034195 0.19106 -0.36409
4100000000 0.1949 -0.2689 -0.0034821 -0.0028053 0.001057 -0.0036563 -0.00022035 -2.7757e-05
0.00034557 -0.0015739 0.00052631 0.00033398
-0.0035695 -0.0028577 -0.034311 -0.20225 -0.0048868 0.00088992 -0.00024764 -0.0002385
0.0010565 0.00031602 -0.00059238 0.00019843
0.0009603 -0.0036886 -0.0047889 0.0010065 0.22533 -0.24796 6.9142e-05 -0.00018386
-0.00046691 -0.00048158 -0.0011702 0.00023804
-0.00028043 -2.4453e-05 -0.00026979 -0.00022602 8.6951e-05 -0.0001816 0.034451 -0.20097
-0.0062403 0.00080812 0.0011832 -0.0013065
0.00018305 -0.0016775 0.0008713 0.00017309 -0.00033169 -0.0004173 -0.0062791 0.0010267
0.21659 -0.21839 -0.0023864 -0.0042411
0.00065915 0.00025425 -0.00072828 0.00034174 -0.0012432 0.00014786 0.00097011 -0.0014258
-0.002067 -0.0040421 0.15673 -0.39047
4160000000 0.16579 -0.28586 -0.0036427 -0.0017476 -5.5073e-05 -0.0032733 0.00065277 -0.00013163
-0.0038545 -0.00010678 0.00098629 -0.00086897
-0.0036606 -0.0018657 -0.059836 -0.19801 -0.0047905 0.0026776 -0.00042374 -0.00022611
0.00039334 -0.00073339 -0.0010622 0.00055484
-0.00032765 -0.0032744 -0.0048045 0.0027521 0.19314 -0.26345 0.00052937 -0.00036061
-0.0013885 -0.00041416 -0.0011608 0.00072155
0.00068851 -0.00015364 -0.00045463 -0.00026949 0.00037703 -0.00025821 0.010107 -0.18836
-0.0052637 0.0016599 0.0008358 -0.0025167
-0.0039178 -0.00035255 0.00037371 -0.00056017 -0.0011616 -0.00022137 -0.0052736 0.0016216
0.18147 -0.25338 -0.005277 -0.0031005
0.00075582 -0.0010411 -0.00087741 0.00050605 -0.0012235 0.00077697 0.00060752 -0.0023758
-0.0048107 -0.003164 0.10756 -0.39922
4220000000 0.13747 -0.30175 -0.0046215 0.00024909 8.0778e-05 -0.0037115 -0.000316 -0.00019683
-0.00033312 0.00098689 7.8743e-05 -0.0014199
-0.0045597 0.00021287 -0.096089 -0.18783 -0.0022865 0.0033223 -0.00010706 -6.5312e-05
-0.00011709 -9.018e-05 -0.00063785 0.0010285
6.8503e-05 -0.003802 -0.0023021 0.0033891 0.16268 -0.28932 -8.1394e-05 3.1159e-05
0.00033766 0.00047951 -0.00018653 0.00099738
-0.00024983 -0.00022827 -0.00010089 -0.00013715 0.00022936 0.00013645 -0.013467 -0.18688
-0.0045729 0.0019506 -1.9834e-05 -0.0022091
-0.00056114 0.00096094 -5.0738e-05 -0.00013796 0.00021737 0.00011149 -0.0045834 0.0021607
0.16504 -0.27411 -0.0044642 -0.0021793
0.00026702 -0.0010646 -0.00054051 0.0011387 -0.00013943 0.0013616 3.5769e-05 -0.002065
-0.0040113 -0.0025823 0.078735 -0.41274
4280000000 0.10639 -0.31054 -0.0028192 0.001862 -0.001813 -0.0044899 -0.00029883 0.00063489
-0.00029435 0.00095285 -0.00072213 -0.00013329
-0.0028156 0.0018272 -0.12142 -0.19184 -0.0027921 0.0029185 -0.0008104 -0.00035106
-0.00016563 0.0004745 0.00055137 0.00054137
-0.0019398 -0.0043356 -0.0027422 0.0030341 0.13298 -0.29657 0.00092767 -0.00011573
-0.00065545 0.00096094 -0.0005611 0.00084361
-0.00025263 0.00074566 -0.00079634 -0.00032889 0.00083613 -0.00031367 -0.050974 -0.17185
-0.0050443 0.0025945 -0.00038038 -0.0020536
-0.00033389 0.00098452 -9.0414e-05 0.00034405 -0.00088403 0.0010229 -0.0047334 0.0025335
0.11642 -0.29427 -0.0062174 -0.00075303
-0.0008405 -0.00027414 0.00067576 0.00065487 -0.0004691 0.00071827 -0.00039534 -0.002137
-0.0065128 -0.00086284 0.029293 -0.41679
4340000000 0.079197 -0.3192 -0.001849 0.0018746 -0.0025166 -0.0013636 0.00023025 0.00053567
-0.00021414 0.00071676 7.7925e-05 -0.00078756
-0.001781 0.0018922 -0.14162 -0.16566 -0.0020838 0.0039726 -9.8475e-05 0.00058521
0.0001328 -0.00020821 0.00034762 0.00035839
-0.0024231 -0.0013507 -0.0020745 0.003975 0.097832 -0.31331 -0.00033039 -0.00085671
8.7467e-05 0.00067795 0.00093004 0.0019711
0.00030083 0.00049777 -8.0864e-05 0.00058316 -0.00043509 -0.00094464 -0.068728 -0.16937
-0.0046233 0.0035641 -0.0016 -0.0023314
-0.00015784 0.00076434 7.3448e-05 -9.4554e-05 0.00026752 0.00081915 -0.0045143 0.0034513
0.089137 -0.3169 -0.0049921 0.002018
4.4061e-05 -0.00078645 0.00033022 0.00017867 0.000893 0.002251 -0.0013712 -0.0019948
-0.0052885 0.0017389 -0.0043497 -0.41099
4400000000 0.047802 -0.32471 -0.00088881 0.0014734 -0.0025081 -0.0016256 0.00098708 0.0012142
-0.00040956 0.00093253 -6.3006e-06 -0.00065031
-0.00086713 0.0015085 -0.17071 -0.15561 -0.0013387 0.0041623 -0.00057797 0.0005088
0.00032949 -0.00044487 0.00041969 0.00031175
-0.0024869 -0.0015363 -0.0012835 0.0041359 0.068125 -0.31951 5.6852e-05 -0.00025405
0.00025002 0.00019357 0.0012141 0.0014398
0.00098604 0.0013087 -0.00050786 0.00046285 -0.00021293 -0.00026373 -0.093675 -0.15588
-0.0036459 0.0053974 -0.0021207 -0.0014186
-0.00021126 0.00084403 6.6105e-05 -0.00036326 0.00010664 5.9226e-05 -0.0035941 0.0053331
0.05626 -0.32713 -0.0043584 0.0010965
-0.00019962 -0.00069186 0.00058453 0.0001936 0.0011491 0.0013514 -0.0019711 -0.0016926
-0.0046338 0.00094186 -0.050752 -0.41578
4460000000 0.012429 -0.32443 -0.00068779 0.00040524 -0.0039994 -0.00082853 0.001356 -0.00072122
-0.00037891 0.0017072 -0.0012165 -0.00036384
-0.00076922 0.00039948 -0.19201 -0.12583 -0.00043942 0.0044454 -0.00028409 0.00074081
-0.00053248 -0.00057121 0.00056087 -0.00056537
-0.0040454 -0.00077839 -0.00036844 0.0046267 0.042125 -0.32639 -0.00046331 -0.00048174
0.00061564 0.00070388 0.0021016 0.00057656
0.0014079 -0.000792 -0.00031734 0.00079066 -0.0004624 -0.00051851 -0.10639 -0.13493
-0.0017159 0.0065736 -0.0022706 -0.0009807
-0.00030847 0.0015088 -0.00018798 -0.0006486 0.00029459 0.00065227 -0.0018495 0.0065318
0.019993 -0.32231 -0.0046441 0.0030052
-0.0012678 -0.00024058 0.00035743 -0.00042953 0.0020467 0.00048101 -0.0025357 -0.0010367
-0.0048514 0.0033112 -0.090185 -0.39624
4520000000 -0.012015 -0.32491 -0.0004434 -0.0003024 -0.003745 0.0002347 0.00058188 -8.7966e-05
0.0021206 0.00010919 -0.00058028 0.00073862
-0.00040803 -0.000273 -0.21661 -0.10891 0.00066609 0.0046822 0.00058978 0.00083464
-0.00018905 -4.2684e-05 6.5153e-05 -0.00012454
-0.0036522 0.00031616 0.00074479 0.0046798 0.011255 -0.32366 -0.0010739 0.00040678
0.00083513 -0.00051905 0.0016828 -0.00071336
0.00053601 -4.9503e-05 0.00053895 0.00090255 -0.00096838 0.00058977 -0.12465 -0.12545
-1.12e-05 0.0063057 -0.0031492 -0.00054904
0.0021235 4.2469e-07 -0.00036633 -4.2614e-05 0.00095346 -0.00048546 6.2751e-05 0.0065314
-0.029389 -0.33262 -0.0028349 0.0033305
-0.00069714 0.00099788 0.00017089 -7.1761e-05 0.0016924 -0.00087239 -0.0032426 -0.00052632
-0.0026276 0.0036963 -0.11918 -0.39507
4580000000 -0.049942 -0.3174 -0.0011848 -0.00045777 -0.0028862 0.0024127 0.00065846 -0.00039622
0.00025206 -0.00029514 -0.0005421 0.00086184
-0.0011948 -0.00046346 -0.23503 -0.082246 0.00093193 0.0042632 0.00061658 -9.7182e-05
-0.00013514 0.00023807 0.000205 -0.00014428
-0.0028829 0.0025382 0.0010252 0.0042724 -0.020734 -0.32091 -0.00033406 0.00049899
-0.00012911 -0.00015034 0.0014932 -0.0010546
0.00066999 -0.00022395 0.00060977 -0.00012735 -0.00018998 0.00052538 -0.13498 -0.10041
0.0024843 0.0051021 -0.0026912 0.0011709
0.00018376 -1.765e-05 -0.00015558 0.00031938 0.00015307 5.4289e-05 0.0025068 0.0050507
-0.055788 -0.33539 -0.002352 0.0040468
-0.00063064 0.00073595 0.00022663 -0.0002336 0.0014095 -0.0010272 -0.0028716 0.0012182
-0.002371 0.0042952 -0.16415 -0.36471
4640000000 -0.075126 -0.31115 -0.0024665 -0.0015735 -0.0032176 0.0025876 0.00063415 -0.0013587
0.0014369 -0.00030483 0.00017354 0.0010706
-0.0024475 -0.0015931 -0.2453 -0.054465 0.0017284 0.0038862 0.00071713 0.00028532
-0.000427 0.00044104 5.0958e-05 -0.00080429
-0.0031367 0.0026249 0.0017879 0.0039147 -0.044574 -0.31488 0.00023644 0.00095269
0.0013121 2.13e-07 0.00019656 -0.0019677
0.00056189 -0.0014201 0.00071944 0.0002792 0.00035056 0.00075652 -0.14027 -0.0861
0.0032183 0.0032927 -0.0025047 0.0018347
0.001284 -0.00038369 -0.00033036 0.00045064 0.001223 2.9354e-05 0.0033837 0.0033138
-0.088309 -0.31737 -0.0022134 0.0041713
0.00034112 0.0010719 -6.2002e-05 -0.00075435 0.00028768 -0.0019293 -0.0024705 0.0020811
-0.0017567 0.0041825 -0.18282 -0.35505
4700000000 -0.10316 -0.30601 -0.0040356 -0.00012057 -0.001617 0.0046908 -0.00097854 -0.00095284
0.00084262 -0.00047317 0.0010771 0.00067624
-0.0040292 -0.00016964 -0.25704 -0.035735 0.0028465 0.0040282 0.00045649 -0.00047461
0.0005055 0.00046173 -0.00028284 -0.00011885
-0.0015054 0.0046795 0.0029547 0.0040368 -0.075229 -0.30861 -6.3068e-06 0.00067315
0.0003377 -0.00059339 1.4651e-05 -0.0012016
-0.00091514 -0.00091807 0.00039446 -0.00052634 -0.00017697 0.00051492 -0.15713 -0.06529
0.0026965 0.001606 -0.0012687 0.0022903
0.00086572 -0.00050052 0.00045693 0.00042819 0.00025216 -0.00041254 0.0028141 0.0014794
-0.12595 -0.30815 -0.0011225 0.0041933
0.00093132 0.00069255 -0.00018739 -0.00019519 -0.00010446 -0.0012546 -0.0011443 0.0023717
-0.0010057 0.003729 -0.22649 -0.32547
4760000000 -0.13303 -0.29103 -0.004839 0.0012038 0.00089266 0.0047123 -0.00073224 -0.00066145
0.00025723 -0.00087487 0.00093894 -0.00040182
-0.0048204 0.0012477 -0.25228 0.0068702 0.003281 0.0031214 -2.1761e-05 -0.00065557
0.00024693 0.00018735 0.00018284 -0.00010418
0.00092188 0.004654 0.0032915 0.003103 -0.10566 -0.29437 0.00088685 0.00029793
0.00047722 -0.00012506 -0.0011439 -0.0010401
-0.0007662 -0.00063511 -1.9788e-05 -0.00065193 0.00079322 0.00035396 -0.15117 -0.04892
0.0021129 0.0015492 -0.00065826 0.0027636
0.00030252 -0.0008572 0.00026943 0.00014851 0.00070803 -0.0001061 0.0021051 0.0014193
-0.15785 -0.29041 -0.00045018 0.0045448
0.00091136 -0.00050675 4.0833e-05 -0.00013649 -0.0011797 -0.00062832 -0.00060517 0.0026665
-0.00085674 0.0045408 -0.23787 -0.30332
4820000000 -0.16008 -0.2772 -0.0050932 0.0027541 0.0017122 0.0032139 -0.00091171 -0.00046284
0.00053182 -0.00094396 8.9694e-05 -0.00034041
-0.0051235 0.0027452 -0.26385 0.02909 0.0045205 0.0029578 -7.5144e-05 -0.00035613
0.00030179 -0.00012818 -0.00018114 -0.00029299
0.0017608 0.0032858 0.0045691 0.0029716 -0.13274 -0.29093 0.00052386 -0.00051963
0.00029739 -0.00035823 -0.00074518 -0.00052539
-0.00091913 -0.0004647 -0.00012016 -0.00035856 0.00055013 -0.00052575 -0.16664 -0.031162
0.001949 0.00044958 0.00010474 0.0030016
0.00042766 -0.0010128 0.00029284 -0.00013624 -3.9664e-06 -0.00064105 0.0017941 0.00041009
-0.19537 -0.27232 0.000117 0.003328
0.00010392 -0.00034687 -0.0002345 -0.00033812 -0.00040699 -0.00038105 0.00018638 0.0028661
0.00016993 0.0031724 -0.27479 -0.2734
4880000000 -0.19108 -0.2569 -0.0042002 0.0046249 0.0022991 0.0028885 -0.0014164 0.00034151
-0.00080222 -0.001016 0.00061144 -0.00017751
-0.0041668 0.0045549 -0.2551 0.070646 0.0045907 0.0013912 -0.00035401 -0.00017388
-0.00025329 0.00024282 -0.00024359 0.00010031
0.0024381 0.0028397 0.0046205 0.0013284 -0.15199 -0.27713 0.0004081 -0.000427
3.8763e-05 -0.00099384 -0.00071789 -3.0851e-05
-0.001452 0.00033617 -0.00034333 -0.00016061 0.00040417 -0.0003928 -0.15953 -0.012284
0.0011488 -6.2882e-05 0.0011198 0.0023657
-0.00074964 -0.00091468 -8.755e-05 0.00016834 -0.00027535 -0.0010957 0.0011728 0.00016663
-0.22441 -0.25545 0.00075345 0.0033456
0.00037452 -0.00016487 -0.00019566 2.3027e-05 -0.00074331 -0.00017644 0.00094969 0.0022595
0.00066593 0.0035812 -0.28682 -0.24359
4940000000 -0.21189 -0.23934 -0.0027851 0.0066006 0.002922 0.0010382 -0.00028085 0.00073968
-0.00098373 -0.00058126 -1.7344e-05 -0.00051681
-0.0027844 0.0066159 -0.26657 0.096308 0.005603 0.0010421 -8.4661e-05 -0.00012227
0.00034819 -0.00025109 -0.00032039 0.00019637
0.0029755 0.0010134 0.0056184 0.00097052 -0.17228 -0.25405 9.7413e-05 -0.00052737
-0.00063486 -0.00021905 -0.00053158 0.00025509
-0.00019842 0.00081415 -3.6796e-05 -0.00010826 3.0027e-05 -0.00043856 -0.16673 -0.0031711
-0.00012552 0.00039296 0.0018623 0.0019358
-0.00093059 -0.00062422 0.00029218 -0.00027598 -0.00060902 0.00027604 8.7295e-05 0.00035604
-0.24702 -0.22604 0.00036796 0.0034308
-5.2273e-05 -0.00067671 -0.00023573 0.00022826 -0.00052299 -0.0001366 0.0018589 0.0020471
0.0002027 0.0034614 -0.30976 -0.21742
5000000000 -0.23231 -0.21494 1.865e-05 0.0072966 0.0029821 0.001743 -0.00022224 0.00058424
-0.00075052 0.00041476 -0.00019778 -0.00084263
-2.8953e-05 0.0072579 -0.2529 0.1139 0.0058009 -0.0006171 -0.00024523 -0.00015384
-8.4927e-05 -0.00059788 -0.00021748 -5.0941e-05
0.0030163 0.0016879 0.0057398 -0.00074092 -0.20203 -0.2393 -0.00066986 -0.00055146
-0.00054198 -0.00044302 -0.00045997 8.4008e-05
-0.00018608 0.00061303 -0.00025637 -9.7964e-05 -0.00046065 -0.00063774 -0.16119 0.021147
-0.00040305 0.0016284 0.0023788 0.0012103
-0.00060561 0.00063418 -0.00014922 -0.00054808 -8.789e-05 -0.00041346 -0.00051571 0.0013257
-0.2739 -0.20443 0.00065426 0.0040251
-0.00032448 -0.0008487 -0.00024584 3.2188e-05 -0.00073785 9.2023e-06 0.0024138 0.0011503
0.00062101 0.0041662 -0.32239 -0.18303
5060000000 -0.25317 -0.18713 0.0020151 0.0069164 0.0032648 -0.00027655 0.00018885 0.00059572
-0.00029471 3.2057e-05 -0.00043198 -0.00022869
0.0019731 0.0069289 -0.235 0.15068 0.0051248 -0.0020339 -5.107e-05 0.00021603
-0.0004235 2.1491e-05 -0.00034131 0.00021566
0.0031579 -0.00038111 0.0050974 -0.0021519 -0.21599 -0.2173 -0.00026555 0.00036632
-0.0013496 -0.00010352 -0.0011879 0.00011905
0.00023223 0.00056659 1.8267e-05 0.00022367 -0.00027425 0.00026217 -0.16251 0.02835
0.00039116 0.0028091 0.0019438 0.00054929
-0.00040086 5.1308e-05 -0.00039484 0.00014717 -0.0010096 -0.00033898 6.5181e-06 0.0030204
-0.28443 -0.17289 0.0017479 0.0031538
-0.00041796 -0.00012927 -0.00035594 0.00023785 -0.0011677 0.00018553 0.0017903 0.00058319
0.0020218 0.0034371 -0.33367 -0.15427
5120000000 -0.26901 -0.16189 0.0034396 0.0058342 0.0029766 -0.00041219 0.0002975 0.00062565
-0.00017756 0.00081278 -0.00040903 0.00010597
0.0033817 0.0058716 -0.22917 0.177 0.0048568 -0.0026504 4.9667e-05 0.00022893
-2.3798e-05 -4.7795e-05 2.2152e-05 0.00034618
0.0028919 -0.00045123 0.0047779 -0.0027189 -0.2296 -0.20214 7.7385e-05 9.0143e-05
-0.00035195 0.0012136 -0.0007533 0.00061852
0.00032053 0.00062022 7.1469e-05 0.00020774 -0.0001107 0.0001286 -0.15907 0.05442
0.0016152 0.0031349 0.0022808 0.00034566
-0.00025315 0.00077969 -4.8538e-05 -5.1046e-05 -0.00050124 0.0010111 0.0017561 0.0033307
-0.2981 -0.13863 0.0016071 0.003475
-0.00044689 0.00011502 4.1104e-05 0.00033131 -0.0009225 0.00086766 0.0024275 0.00041736
0.0019646 0.0032513 -0.34687 -0.12066
5180000000 -0.28489 -0.13124 0.0050144 0.0047856 0.0033948 -0.0012647 0.00021541 0.00050905
-9.1603e-05 0.00042721 -0.00049505 0.00039561
0.0050017 0.0047566 -0.20668 0.19987 0.0039471 -0.003745 -0.00037007 -0.00025621
-3.7671e-05 -8.2072e-05 -0.00017417 0.00019703
0.003431 -0.0013644 0.0039329 -0.0037872 -0.24063 -0.1654 -0.00032078 0.00054959
5.7539e-05 0.00016683 -0.00047574 0.00081008
0.00025427 0.00054594 -0.00031195 -0.00025817 -0.00035028 0.0005259 -0.15811 0.064593
0.0030103 0.0033899 0.0024316 -0.00060266
-7.4883e-05 0.00038009 -5.5841e-05 -0.00011572 -0.00027468 -1.2106e-05 0.0032584 0.0034442
-0.30846 -0.09636 0.0031448 0.0033766
-0.00041379 0.00049854 -0.00022522 0.00020796 -7.0937e-05 0.001076 0.002325 -0.0007378
0.0028961 0.0031534 -0.3494 -0.087725
5240000000 -0.29311 -0.1043 0.0052454 0.0034202 0.0026537 -0.0029493 0.000683 2e-05
-0.00022095 5.1194e-05 1.7468e-05 0.00058546
0.0052446 0.0034043 -0.19458 0.23703 0.0030154 -0.0045887 -5.7147e-06 0.00017496
-0.00021939 -3.9182e-06 0.00016785 0.00042105
0.0025328 -0.0029827 0.002944 -0.0046485 -0.25697 -0.14064 0.00031559 0.00017576
-0.00030015 0.00058267 -3.3679e-05 0.0013221
0.00060825 -3.8341e-05 -2.1598e-05 0.00016453 0.00027659 0.00027581 -0.15822 0.085017
0.0037436 0.0022825 0.0017383 -0.001339
-0.00036534 0.00011833 -0.00026638 -3.8368e-05 -0.00051159 0.00061648 0.003885 0.0020449
-0.32126 -0.05599 0.0033459 0.0022687
7.1508e-05 0.00050756 0.00025501 0.00032481 0.00030084 0.0010966 0.0017838 -0.0012143
0.0034562 0.0022204 -0.3552 -0.055388
5300000000 -0.29819 -0.074053 0.0059893 0.0018135 0.0016194 -0.0031562 6.4331e-05 -0.0002789
0.00035836 0.00065849 4.6171e-05 0.0002556
0.0059739 0.0018362 -0.18675 0.24171 0.0022969 -0.0053371 -0.00012939 0.00021361
-1.2511e-05 0.00038742 0.00038994 0.00027518
0.0015752 -0.0031479 0.002236 -0.0053219 -0.27274 -0.11568 0.00033481 -0.00025982
0.00069203 0.00034706 0.00071645 0.00069033
0.0001214 -0.00028618 -0.00011344 0.0002099 0.00025616 -0.00020996 -0.15076 0.094194
0.0052668 0.001229 0.0014589 -0.0016255
0.00046163 0.00073075 -2.7613e-05 0.00033114 0.00054681 0.00072156 0.0052096 0.0010984
-0.33166 -0.029967 0.0033833 0.0022445
6.5007e-05 0.00037554 0.000329 0.00025155 0.00065537 0.00060336 0.0016122 -0.0016688
0.003347 0.0019592 -0.35128 -0.019066
5360000000 -0.2981 -0.036855 0.0060257 0.00060205 0.00026332 -0.0036415 0.00044065 2.8612e-05
0.00012579 0.00038463 0.00059763 -1.966e-06
0.0060279 0.00061099 -0.14918 0.26328 0.00096079 -0.0055147 8.9971e-05 0.00026154
-4.5795e-05 7.0136e-05 0.00050903 -0.0002006
0.00019159 -0.0037865 0.00077825 -0.0055325 -0.27176 -0.088228 0.0003027 0.00037854
0.00013239 8.5745e-05 0.00076614 0.00049949
0.0003963 -2.9138e-05 8.8445e-05 0.00023724 0.00036142 0.00042549 -0.14879 0.11207
0.0057454 -0.00073331 0.00053632 -0.0022106
0.00011003 0.00034706 -2.0047e-05 3.3117e-05 0.00043598 0.00031482 0.0055672 -0.00078231
-0.32493 0.0079946 0.0047552 0.0020244
0.00049832 8.0009e-07 0.00048934 -0.00016867 0.00059131 0.00025331 0.00046963 -0.0022647
0.0044642 0.0020115 -0.34834 0.0091372
5420000000 -0.30061 -0.013703 0.0060328 -0.001188 -0.00051316 -0.0035082 -7.802e-05 -0.0001803
0.00089452 0.00051687 0.00031236 -0.00015564
0.0060236 -0.0011506 -0.1301 0.2897 8.735e-05 -0.0056099 6.1965e-05 0.00012503
8.9321e-05 -1.4269e-05 0.00028358 -0.00015727
-0.0005967 -0.0035214 4.083e-05 -0.0055996 -0.28754 -0.05557 -0.00011677 -0.00045932
0.00062793 6.5909e-06 0.0010875 -0.00013627
-8.0311e-05 -9.6361e-05 0.00010302 0.00013592 -9.1983e-05 -0.00060786 -0.13742 0.12655
0.0048309 -0.002427 0.00015415 -0.0015919
0.00082578 0.00048756 0.00014944 4.1621e-05 0.00086789 -7.9779e-05 0.0046992 -0.002392
-0.33036 0.036584 0.004944 0.00081827
0.00019024 -0.00018874 0.00029401 -0.00013027 0.00080047 -6.7871e-05 6.2395e-05 -0.0017038
0.0047563 0.00096825 -0.34115 0.050497
5480000000 -0.29256 0.022605 0.0049626 -0.002036 -0.0019413 -0.0030349 0.00036166 -1.1139e-05
0.00087439 -0.00034627 -0.00020327 -0.00014538
0.0049299 -0.0020031 -0.11562 0.2975 -0.0016111 -0.0058775 5.2312e-05 0.00025351
-2.0867e-05 1.7049e-05 0.00017716 -0.00016103
-0.0019585 -0.0028833 -0.0017265 -0.005901 -0.29198 -0.032573 -0.00021322 0.0002084
0.00056991 -0.00018654 0.00081342 0.00027825
0.00034858 -1.7138e-05 2.9259e-05 0.00021813 -0.00029993 0.00010541 -0.13094 0.13787
0.0036487 -0.003604 -3.3215e-06 -0.0018929
0.0010055 -0.00040425 -3.0056e-05 -6.7229e-05 0.00045728 -0.000406 0.0037058 -0.0033802
-0.31921 0.064448 0.0049736 0.00012889
-0.00013287 -0.0001144 0.00027609 -0.00014367 0.00070164 0.00028532 -0.00023888 -0.0018571
0.005165 0.00018131 -0.33163 0.072952
5540000000 -0.2886 0.047743 0.0040976 -0.002604 -0.002649 -0.001856 0.00032729 -0.00037451
0.00020113 -0.00017852 -0.0002585 0.00018676
0.0041222 -0.0025875 -0.074494 0.31465 -0.0027984 -0.0051391 0.0004696 0.00010365
6.0035e-05 -0.00015646 -1.4752e-05 -0.00038673
-0.002667 -0.0018148 -0.0029334 -0.0049935 -0.29088 -0.011647 0.00012345 -0.00024721
0.0003339 -8.8003e-05 0.00063202 -0.0001623
0.00031652 -0.00034333 0.0004575 0.00013254 0.00020571 -8.2576e-05 -0.11919 0.15895
0.0021588 -0.0037245 -0.0011245 -0.0018599
0.00011769 -6.6189e-05 6.7086e-05 -0.00019714 0.00027779 -0.00017269 0.0024764 -0.0039105
-0.30384 0.099603 0.004964 -0.0012338
-0.00033006 3.8838e-05 -9.4227e-05 -0.0003939 0.00055777 -7.6959e-05 -0.0010867 -0.0017009
0.0048661 -0.0013129 -0.32427 0.11351
5600000000 -0.2774 0.075784 0.0033257 -0.0036111 -0.0025153 -0.0016748 0.00034773 -0.00039436
0.00029335 -0.00028421 0.00015602 0.0004143
0.0033516 -0.0035938 -0.071871 0.32852 -0.0039028 -0.0045772 4.8946e-05 -0.00019375
-7.8322e-05 4.1871e-05 -0.00020703 -0.00016016
-0.0025621 -0.0016644 -0.0040114 -0.0045532 -0.28997 0.0201 -9.6812e-05 4.4313e-05
0.00037994 -0.00043047 0.00028247 -0.00039504
0.00034037 -0.00038703 8.001e-05 -0.00025009 -3.4831e-05 6.5745e-05 -0.11158 0.1584
0.0018617 -0.003488 -0.00097743 -0.0010117
0.00044967 -0.00017886 -0.00015481 4.1262e-05 0.00024603 -0.00062356 0.0016859 -0.0037403
-0.29449 0.12806 0.0047621 -0.0017724
0.00028285 0.00034285 -0.00019605 -0.00020732 0.00059806 -0.00038769 -0.00085803 -0.001007
0.0045786 -0.0014282 -0.30235 0.12878
5660000000 -0.2657 0.098137 0.0031073 -0.0036914 -0.0034256 -0.00048837 -0.00035048 -0.00068791
-0.00024549 -0.00061944 0.00036528 -0.00016927
0.0031402 -0.0037296 -0.030297 0.31993 -0.0045493 -0.0028483 -2.0428e-05 -0.00015832
0.00010976 -3.2275e-05 -7.0501e-05 -0.00014765
-0.0034336 -0.0003929 -0.0045774 -0.002834 -0.29014 0.043559 -0.00016897 0.00018548
-0.00043706 -0.0005149 0.00045556 -0.001204
-0.00036232 -0.00072095 -1.06e-05 -0.00015368 -0.00012544 0.0001443 -0.096134 0.17855
0.00084257 -0.0039714 -0.0013136 -0.0009746
-0.00014783 -0.00066991 0.00013127 -3.1201e-06 -0.00041872 -0.00020278 0.00058775 -0.0038969
-0.2797 0.15525 0.0041206 -0.0029496
0.00036139 -0.00019737 -0.00013516 -8.8197e-05 0.00038393 -0.0011686 -0.001333 -0.00081548
0.0043139 -0.0026297 -0.29323 0.16461
5720000000 -0.2504 0.11932 0.0025841 -0.0042853 -0.0027708 0.00083857 -0.00049081 -0.00026677
-0.0004936 -0.00014283 -4.6044e-06 -0.00027522
0.0026137 -0.0043374 -0.0022008 0.345 -0.0055484 -0.0026382 6.6902e-05 -5.4325e-05
-0.00026601 7.9205e-05 -0.00022242 0.00021685
-0.0027285 0.00088242 -0.0055998 -0.0025459 -0.28666 0.074725 0.00023758 0.00011304
0.00034322 0.00039598 -1.6284e-05 -0.00030595
-0.00058419 -0.00024659 9.5188e-05 -5.0985e-05 0.00021487 0.00010904 -0.080281 0.18011
6.4305e-05 -0.0036238 -0.0016163 -0.00049565
-0.00052254 -0.00012126 -0.00021204 6.1827e-05 0.00031328 0.00055521 -1.2041e-05 -0.0035086
-0.26747 0.18193 0.0035872 -0.003715
-3.4735e-05 -0.00027672 -0.00021124 0.00023776 -0.00010827 -0.00029999 -0.001584 -0.00048079
0.0041621 -0.0039541 -0.26216 0.18212
5780000000 -0.23412 0.1368 0.0013804 -0.0048904 -0.0024766 0.001217 -0.00072138 0.00014661
-0.00029037 -0.00035093 -7.7833e-05 -0.00025484
0.0014019 -0.0048366 0.011289 0.33975 -0.0059605 -0.00062191 -5.5589e-06 -0.00025865
4.4701e-05 2.587e-05 -0.00011585 -0.00014272
-0.0024533 0.0012602 -0.0059961 -0.00052343 -0.28321 0.091676 -3.0703e-05 -0.00017896
7.2429e-05 -0.00028688 -0.00057458 -0.00062159
-0.00073174 0.00014614 -6.3778e-06 -0.00021429 -2.8e-05 -0.00013085 -0.071158 0.19624
-0.00019682 -0.0034292 -0.0012774 -5.4799e-05
-0.00038013 -0.0003141 1.1175e-05 3.5964e-05 0.00028126 -0.00017636 -7.4051e-05 -0.0033232
-0.25658 0.20261 0.0027355 -0.0037105
-9.2e-05 -0.00025062 2.3889e-05 -0.00011692 -0.00027585 -0.00061946 -0.001223 -0.00016279
0.0026908 -0.0043363 -0.25326 0.20387
5840000000 -0.22007 0.1578 2.7614e-05 -0.005474 -0.0021283 0.0011902 -9.7167e-05 0.00030935
-0.00034718 0.00024166 -0.00039331 -0.00040746
4.5564e-05 -0.0054775 0.047195 0.34261 -0.0058117 0.000518 -0.00026828 -1.9496e-05
0.00019849 -1.4436e-05 -0.00012879 0.00015684
-0.0020981 0.0012561 -0.0058206 0.00065181 -0.27585 0.11585 -0.00027132 6.5968e-05
-0.00038797 -0.00070227 -0.00084735 -0.00017302
-8.3589e-05 0.00028542 -0.00024313 1.7461e-05 -0.0002674 2.7736e-05 -0.048328 0.19897
-0.00094582 -0.0037055 -0.0013163 0.00041202
-0.00038379 0.00017371 0.00020334 -7.097e-05 -0.00016236 -0.00078571 -0.00083508 -0.0036705
-0.23968 0.21148 0.0021017 -0.0039347
-0.00038789 -0.0003132 -0.00011895 0.00019394 -0.00077593 -0.00032403 -0.0013829 0.00029118
0.0014819 -0.0042989 -0.21748 0.22762
5900000000 -0.20618 0.1698 -0.0019829 -0.005382 -0.002031 0.0024784 -0.00011209 4.1309e-05
0.00032531 -0.00021638 6.3469e-05 0.00021023
-0.0019708 -0.0053976 0.067157 0.34195 -0.0050885 0.0020123 6.934e-06 -2.1364e-05
1.9093e-05 -0.00026967 -6.92e-06 5.0809e-05
-0.0020089 0.0025009 -0.005077 0.0021533 -0.25972 0.1311 -2.9627e-05 -0.00017022
-0.00024905 -0.00024929 -0.0007587 0.00030216
-7.2587e-05 7.6347e-05 2.1748e-05 -1.0991e-07 -6.8538e-05 -0.0001579 -0.041099 0.20946
-0.0012485 -0.0035511 -0.0011047 0.00026448
0.000287 -0.00014489 1.6411e-05 -0.00021085 -0.00059903 -0.00067248 -0.0012447 -0.0036039
-0.2138 0.2253 0.0020744 -0.0051717
5.2031e-05 0.00020182 -0.00013929 -1.3813e-05 -0.00092253 0.00012745 -0.0011744 0.00034557
0.001822 -0.0048801 -0.20315 0.23723
5960000000 -0.18557 0.18295 -0.0029966 -0.0039904 -0.00075025 0.002529 -0.00017017 0.00013141
-0.00021237 0.00016108 -0.00018622 3.428e-05
-0.0030398 -0.0039807 0.094007 0.34075 -0.0042252 0.0022821 -0.00017796 4.2485e-05
-8.21e-05 0.00011948 8.2169e-05 0.00019699
-0.0006557 0.0025051 -0.0042178 0.0023133 -0.24435 0.15676 1.959e-05 -0.00015793
-0.0004753 0.00011755 -0.00032018 -0.00012949
-0.00022428 0.00012225 -0.00019329 5.0335e-05 -0.00014886 -0.00016021 -0.022453 0.21776
-0.0023803 -0.0032109 -0.0010334 0.00091789
-0.0002762 0.00012744 -9.8806e-05 8.165e-05 -0.00056551 0.00018816 -0.0025009 -0.0032453
-0.19312 0.24055 0.00017306 -0.0052064
-0.00027258 0.00013866 -5.6361e-06 0.00022617 -0.00041818 1.1347e-05 -0.0010479 0.00089488
-0.00012726 -0.0047028 -0.17388 0.26411
6020000000 -0.16733 0.19796 -0.0038742 -0.0029745 -0.00017116 0.0029087 3.814e-06 0.00054059
-0.00028301 0.00034485 -3.7036e-05 0.00029345
-0.0038571 -0.0030146 0.12196 0.3318 -0.0046333 0.0033506 -6.8382e-05 0.00013141
-0.00012724 0.00014435 -0.00023918 0.00013135
-0.00011414 0.0029358 -0.0045901 0.0035007 -0.22455 0.16877 -0.00033141 0.00018283
-0.0006126 -1.7132e-05 -0.00036385 0.0006122
-3.1326e-05 0.0005516 -8.4849e-05 0.00011955 -0.00029829 0.00022083 -0.016034 0.21319
-0.0029994 -0.0029012 -0.00040802 0.00066414
-0.00031465 0.00036743 -0.00012586 0.00016344 -0.00069297 0.0001489 -0.0030075 -0.0029174
-0.16436 0.25386 -0.00045481 -0.0052619
3.4501e-05 0.00035544 -0.00013063 0.0002206 -0.00035215 0.00063166 -0.00058317 0.00084249
0.00018033 -0.0046991 -0.14682 0.26365
6080000000 -0.14703 0.20653 -0.0040298 -0.00081599 0.0012434 0.0029057 0.00012207 7.74e-05
0.00016221 0.00012529 0.0003361 5.3695e-05
-0.0040207 -0.00083516 0.1434 0.33245 -0.0029461 0.0047103 -4.0751e-05 -4.1792e-05
-6.2601e-05 0.00013918 0.00013538 0.00033827
0.001241 0.0029206 -0.0028189 0.0047934 -0.20666 0.1959 0.00028683 0.0001545
-0.00035965 0.00073065 -0.00014086 0.00026228
9.8453e-05 3.0448e-05 -4.5893e-05 -4.117e-05 0.0003581 0.00018738 0.00082684 0.2213
-0.004115 -0.0020514 -0.0011906 0.00099532
7.3602e-05 0.00015444 -2.828e-07 0.00018982 -0.00030712 0.00070621 -0.0042118 -0.0019844
-0.13519 0.27141 -0.0017666 -0.0051348
0.00016791 6.5842e-06 0.00013337 0.000299 1.4615e-06 0.00041949 -0.00095121 0.00090971
-0.0012436 -0.0056507 -0.12457 0.28435
6140000000 -0.12985 0.21943 -0.0036515 -0.00054601 0.0017227 0.0022392 0.00010744 1.4463e-05
8.2771e-05 -5.0818e-06 0.00028191 -6.5034e-05
-0.0036149 -0.00056459 0.17019 0.31324 -0.0020464 0.0052832 8.7043e-05 4.647e-05
0.00044693 2.1678e-05 0.00026147 4.6547e-05
0.00171 0.0021642 -0.0019359 0.0053314 -0.18257 0.21477 0.00035102 -0.00011716
0.00014367 0.00057057 -8.0893e-05 0.00055849
0.00013389 8.1317e-06 6.2733e-05 4.4804e-05 0.00036501 -0.00013241 0.0136 0.21202
-0.0046587 -0.00075573 -0.00046997 0.0017617
6.2589e-05 -0.00011769 0.00040647 9.2792e-07 0.00021844 0.00065653 -0.0047103 -0.00077192
-0.11458 0.29031 -0.0034014 -0.0038142
0.00038637 -0.00012766 0.00026412 4.0177e-05 0.00016167 0.00063122 -0.00052624 0.0017595
-0.0034887 -0.0043316 -0.085277 0.28255
6200000000 -0.11431 0.22482 -0.003023 -0.0001302 0.0022252 0.0011201 8.0745e-05 0.00036461
-0.00016897 7.3802e-05 -9.4003e-05 -0.00032282
-0.0029895 -0.00013902 0.198 0.31128 -0.00083513 0.005143 3.7716e-05 0.00021312
7.1822e-05 -6.1514e-05 0.0002148 7.2726e-05
0.0022527 0.0011449 -0.00069011 0.0051477 -0.16349 0.22874 0.00012708 -0.00024989
0.0005459 -1.1413e-05 -6.8583e-05 0.00039391
0.00010247 0.00034936 5.1266e-05 0.00023792 0.00010948 -0.00030993 0.026929 0.22053
-0.0043292 0.00031025 0.00019464 0.0013628
-0.00016067 0.00010779 7.0105e-05 -6.173e-05 0.00047776 4.265e-05 -0.0044188 0.00044366
-0.10278 0.29522 -0.0036804 -0.0034286
-0.00013742 -0.00027573 0.00020278 4.1855e-05 3.6216e-05 0.0001665 0.00033467 0.0013284
-0.0040664 -0.0037788 -0.072592 0.29135
6260000000 -0.099119 0.23788 -0.0030709 0.00089488 0.0021564 0.00054107 0.00028035 -0.00013937
4.9735e-05 0.00023335 -4.4031e-05 -0.00013105
-0.0030637 0.0009162 0.2154 0.296 -4.2006e-05 0.0052601 3.8927e-05 -8.599e-05
-3.7773e-05 -5.8886e-05 0.00017352 2.3755e-05
0.0021584 0.00052213 8.1082e-05 0.0053129 -0.1406 0.25049 7.2775e-05 -3.1656e-05
0.00028375 -0.00016955 0.00036543 0.00025958
0.00024701 -0.00013349 1.3506e-05 -9.937e-05 7.4088e-05 -1.2344e-05 0.042964 0.21551
-0.0041261 0.0015017 0.00080629 0.0012678
7.1259e-05 0.0001559 -0.00010005 -0.00010237 0.00023177 -0.00022895 -0.0040656 0.00177
-0.074617 0.29618 -0.0037946 -0.0023323
-5.6895e-05 -8.0764e-05 0.00019115 2.3456e-05 0.00020394 8.8061e-05 0.00071278 0.0011233
-0.0044485 -0.002147 -0.027591 0.29183
6320000000 -0.082637 0.23956 -0.002554 0.001421 0.0022451 -0.00043247 7.8731e-05 7.4478e-05
-0.00044439 0.0004126 -0.00020418 0.00025718
-0.0025332 0.0014272 0.24057 0.28573 0.0020043 0.0056039 8.5943e-05 4.4636e-05
-8.888e-05 -0.00017248 0.0001121 -0.0001624
0.0022049 -0.00048758 0.002091 0.0056052 -0.12223 0.25855 -0.00014513 -0.00023431
0.00031684 0.00010348 0.00030094 0.00016121
5.4654e-05 7.7802e-05 9.4532e-05 5.137e-05 -0.0002603 -0.00019576 0.041703 0.21645
-0.0036298 0.0022316 0.00072162 0.00056336
-0.00049517 0.00051769 -6.6326e-05 -0.00010287 0.00049122 8.934e-05 -0.0034653 0.0022772
-0.050692 0.30668 -0.0049224 -0.0016413
-0.00016409 0.00018797 0.00017359 -0.00015542 0.00016915 0.00026335 0.0007472 0.00069263
-0.0048535 -0.001003 -0.016777 0.28957
6380000000 -0.06319 0.24675 -0.0018693 0.0019356 0.0016095 -0.00056904 -8.9893e-08 -6.9069e-05
0.00031143 0.00026231 8.245e-07 0.00015424
-0.0019012 0.0019368 0.25695 0.26641 0.0031678 0.0041956 -0.00020129 -3.3227e-05
-0.00018069 -0.00024669 -0.0001434 -0.00018627
0.0015786 -0.00059727 0.0032622 0.0041377 -0.094124 0.27454 -0.00020322 0.0001089
0.0005259 -0.00016286 0.00046172 0.00029457
8.8222e-06 -3.5854e-05 -0.00020847 -5.6166e-05 -0.00018226 0.00012648 0.062706 0.20701
-0.0028274 0.0034236 0.00078889 0.0007448
0.00031313 0.00023396 -0.00020802 -0.00025836 0.00038337 -0.00014408 -0.0026745 0.0033677
-0.03012 0.29913 -0.004751 0.00017382
0.00010092 0.00018718 -0.00018099 -0.00028756 0.00051939 0.0001797 0.00077322 0.00056804
-0.0045273 0.00041665 0.023137 0.29282
6440000000 -0.040253 0.25725 -0.00086433 0.0024386 0.001651 -0.00093486 0.00037467 -8.8797e-05
0.00024924 -0.00035854 -0.00030251 -0.00013258
-0.00088003 0.0024448 0.27755 0.2519 0.0033728 0.0028248 0.00017741 -2.5269e-05
-0.00011589 8.962e-05 -0.00023589 -0.00016035
0.0015948 -0.00096392 0.003446 0.0027621 -0.076802 0.28821 -0.0002396 0.00030127
-0.00025978 -9.6219e-05 0.00042915 -0.0004398
0.00037295 -8.9423e-05 0.00014285 -3.7732e-06 -0.00011295 0.00032874 0.064963 0.20281
-0.0014884 0.0039098 0.00089571 0.00066716
0.00022624 -0.00038621 -8.9503e-05 0.00010308 -0.00042003 0.00013072 -0.0015307 0.0036833
0.012655 0.30345 -0.0045862 0.0011134
-0.00023247 -0.00020722 -0.0002058 -0.00017963 0.00052465 -0.00045345 0.00086101 0.00079111
-0.00404 0.0013588 0.035015 0.27648
6500000000 -0.021929 0.25668 -0.00010251 0.0020405 0.0012504 -0.00093891 0.00020844 -4.1463e-05
8.4645e-05 0.00018576 3.9776e-05 0.00034784
-0.00012152 0.0020384 0.30199 0.22449 0.0036774 0.0024536 9.4842e-05 7.7468e-06
0.00019812 0.00019923 0.0003192 -0.00012939
0.0012 -0.00096263 0.0037154 0.0023706 -0.065679 0.28547 8.6e-05 7.792e-06
7.4535e-05 -0.000266 -0.00012091 -0.00040834
0.00023516 -5.1377e-05 0.00013882 2.1958e-05 4.6726e-05 -4.6141e-06 0.08878 0.1977
-0.00011531 0.00374 0.001131 0.00056936
0.00018785 0.00014452 0.00020189 0.00018066 5.7767e-05 -0.00011484 -0.00028317 0.0036632
0.034405 0.30615 -0.0037842 0.0029222
2.1309e-05 0.00026485 0.0002604 -0.00015213 -0.00015674 -0.00022639 0.0011557 0.00056998
-0.0032934 0.0021819 0.071811 0.27729
