# Supplementary material for: Early Detection of Alzheimer’s Disease via Machine Learning-Based Microwave Sensing: An Experimental Validation
Source: Sensors (Basel). 2025 Apr 25;25(9):2718. doi: 10.3390/s25092718 (PMC12074295; doi:10.3390/s25092718)
Supplement: Supplementary file 1 [file sensors-25-02718-s001.zip › measurements_paper_sensors/26 febbraio - PART1/set1/CSF_5_m10.s6p]

!Keysight Technologies,M9804A,MY58100912,A.14.10.03
!Date: Thursday, April 27, 2023 10:28:33
!Correction: S11(C  6-Port  ) 
!S12(C  6-Port  ) 
!S13(C  6-Port  ) 
!S14(C  6-Port  ) 
!S15(C  6-Port  ) 
!S16(C  6-Port  ) 
!S21(C  6-Port  ) 
!S22(C  6-Port  ) 
!S23(C  6-Port  ) 
!S24(C  6-Port  ) 
!S25(C  6-Port  ) 
!S26(C  6-Port  ) 
!S31(C  6-Port  ) 
!S32(C  6-Port  ) 
!S33(C  6-Port  ) 
!S34(C  6-Port  ) 
!S35(C  6-Port  ) 
!S36(C  6-Port  ) 
!S41(C  6-Port  ) 
!S42(C  6-Port  ) 
!S43(C  6-Port  ) 
!S44(C  6-Port  ) 
!S45(C  6-Port  ) 
!S46(C  6-Port  ) 
!S51(C  6-Port  ) 
!S52(C  6-Port  ) 
!S53(C  6-Port  ) 
!S54(C  6-Port  ) 
!S55(C  6-Port  ) 
!S56(C  6-Port  ) 
!S61(C  6-Port  ) 
!S62(C  6-Port  ) 
!S63(C  6-Port  ) 
!S64(C  6-Port  ) 
!S65(C  6-Port  ) 
!S66(C  6-Port  ) 
!S6P File: Measurement: :
# Hz S  RI   R 50
500000000 -0.32787 -0.057455 -0.010461 -0.0015399 -0.0083733 0.012574 -0.0038864 0.012556
0.012243 0.0044266 -0.0045433 0.0095629
-0.01044 -0.0015654 -0.41033 -0.070002 0.0071609 -0.010683 0.00060636 0.012219
0.0081936 0.002842 0.0013791 0.013503
-0.008353 0.012573 0.0071469 -0.010712 -0.25552 0.19438 0.0066301 0.0028538
-0.00093668 0.0083877 0.0014233 0.010736
-0.0037446 0.012533 0.00065156 0.012361 0.0066233 0.0029647 -0.32991 0.045134
-0.019737 -0.005808 0.014434 0.029498
0.01215 0.0043237 0.0082658 0.0027372 -0.00091811 0.0082489 -0.019854 -0.0057687
-0.25558 -0.16157 -0.027743 0.0051445
-0.0043161 0.009332 0.0015139 0.01394 0.0015747 0.010876 0.014525 0.02966
-0.027882 0.0048419 -0.25632 -0.1451
560000000 -0.31133 0.10887 -0.023489 -0.065684 0.00096311 0.012962 0.0043658 0.011384
0.010945 0.003144 0.011161 0.009326
-0.023439 -0.065564 -0.37042 0.091396 -0.041011 -0.038174 0.013594 0.00283
-0.012669 -0.003683 0.0037903 -0.00081394
0.0010542 0.012918 -0.041187 -0.038157 -0.17971 0.24286 2.6706e-05 -0.0039694
0.017719 0.0039848 0.0075581 -0.0061712
0.0041888 0.011544 0.013476 0.0028351 0.00015116 -0.0041312 -0.30515 0.13359
0.0025836 -0.023071 0.0064731 -0.021822
0.011174 0.0028727 -0.012651 -0.0037557 0.017801 0.0041296 0.0026235 -0.022857
-0.3048 0.014288 0.0068167 -0.047845
0.011235 0.0092633 0.0035208 -0.0008808 0.0075367 -0.0062629 0.0063822 -0.021911
0.0069351 -0.047959 -0.32718 -0.001031
620000000 -0.27226 0.08718 -0.023967 0.0094913 0.003958 0.0087393 0.0083704 -0.0049355
0.011922 -0.00071406 0.00083005 -0.0018454
-0.023942 0.0094936 -0.39966 0.03919 -0.019522 0.0007394 -0.0015382 -0.0018835
0.01166 -0.006309 0.00082193 -0.0028955
0.003974 0.0087498 -0.019546 0.00077827 -0.15297 0.2513 -0.00086202 -0.0045462
-0.003777 -0.0031493 0.0089085 -0.0027114
0.0082712 -0.004872 -0.0015191 -0.0019969 -0.00098629 -0.0047482 -0.26331 0.14522
-0.040001 -0.019273 0.014004 0.030683
0.011983 -0.001043 0.011595 -0.0063842 -0.0037378 -0.0031001 -0.039944 -0.019083
-0.23125 -0.017532 -0.043416 0.012583
0.0010478 -0.0020383 0.00077831 -0.0030247 0.0087298 -0.0025726 0.014048 0.030709
-0.04344 0.012228 -0.2413 -0.03577
680000000 -0.23711 0.17794 -0.026008 -0.013931 0.0051414 0.0051353 0.0016115 -0.006898
-0.0026553 -0.011621 0.0053837 -0.0067175
-0.025976 -0.013928 -0.38922 0.14223 -0.032348 -0.001068 -0.0015801 -0.00052671
-0.0019322 -0.0092671 -0.00063694 -0.001828
0.0051587 0.0051289 -0.032382 -0.00097881 -0.10598 0.27464 -0.00077467 -0.00028834
-0.0019769 0.00044038 -0.0028373 -0.0091671
0.0015718 -0.0069563 -0.0015761 -0.00050504 -0.00075897 -0.00025383 -0.22016 0.19897
-0.02499 -0.0058657 -0.0084089 -0.011945
-0.0027182 -0.011658 -0.0020305 -0.0093584 -0.0019528 0.00040826 -0.024989 -0.0057355
-0.26987 0.080167 -0.0066461 -0.0051335
0.0053989 -0.0068463 -0.00070876 -0.0018456 -0.0028243 -0.009192 -0.0083421 -0.012097
-0.0068056 -0.0050605 -0.26136 0.070057
740000000 -0.19114 0.17107 -0.040137 0.027002 0.013355 -0.0042226 0.00014435 -0.0040382
-0.0044743 -0.001562 -0.0068269 0.0024254
-0.04006 0.026959 -0.33472 0.16116 -0.036365 0.034472 7.4813e-05 -0.0063375
-0.011678 0.0066162 -0.00077798 -0.0059234
0.013324 -0.004246 -0.036279 0.034624 -0.072539 0.27416 -0.0020169 0.0030608
-0.0022718 -0.004783 -0.0015661 0.00088513
0.00013687 -0.0040115 4.6671e-05 -0.0063972 -0.0019933 0.0030452 -0.20249 0.20447
-0.040843 -0.004583 0.021845 0.016752
-0.0045533 -0.0016365 -0.011682 0.0066137 -0.0022647 -0.0047621 -0.040854 -0.0045201
-0.17838 0.10079 -0.040397 0.0022384
-0.0067956 0.0024562 -0.00078104 -0.005904 -0.0016986 0.00095378 0.021893 0.016684
-0.040201 0.0020805 -0.25163 0.072911
800000000 -0.16355 0.21629 -0.021969 0.016563 0.0055525 -0.010114 -0.0041935 -0.002223
-0.0040633 0.0022649 0.0046042 0.00078747
-0.021963 0.016553 -0.34273 0.23238 -0.0080578 0.034554 -0.0024619 0.0021402
-0.00047539 0.0027518 0.00066258 0.0056988
0.0055375 -0.010128 -0.0079609 0.034607 -0.034619 0.30069 0.00063012 0.0015366
0.00034479 0.0035839 -0.001727 0.00092015
-0.0041209 -0.0022405 -0.0024384 0.0021726 0.0006705 0.0015095 -0.17333 0.23374
-0.027437 0.015914 0.014873 -0.010639
-0.0040937 0.0023226 -0.00048927 0.0027326 0.00033602 0.0035663 -0.027391 0.0159
-0.21159 0.13041 -0.017019 0.02133
0.0045935 0.00084954 0.00065816 0.0057133 -0.0017068 0.00090897 0.014847 -0.010658
-0.017102 0.021305 -0.25053 0.12647
860000000 -0.12765 0.23736 -0.01737 0.030708 -0.0032596 -0.0098373 -0.0019343 0.00036032
0.0043515 0.0050944 -0.0040883 -0.0037098
-0.017419 0.030659 -0.29421 0.27689 0.0081931 0.034272 0.00014872 0.0019855
0.0040678 0.0011324 0.0029186 2.8768e-05
-0.0032844 -0.0098405 0.0083082 0.034297 0.014526 0.31091 -0.00042209 -0.00019958
0.0026119 -0.0011473 0.0012801 0.00406
-0.0018032 0.00035136 0.00019112 0.0020496 -0.00040846 -0.00021365 -0.13476 0.24465
-0.016358 0.020367 -0.0063221 -0.0096918
0.0043674 0.0050133 0.0040596 0.0011101 0.0025237 -0.0011781 -0.016281 0.020255
-0.15578 0.17635 -0.022645 0.016952
-0.0042014 -0.0035817 0.0028704 6.8587e-05 0.001279 0.0040777 -0.0064284 -0.009673
-0.022577 0.016984 -0.19841 0.17417
920000000 -0.10523 0.26023 0.005228 0.039284 -0.0090917 -0.0044409 -0.0017452 0.0016149
0.00089071 0.0017336 0.0032998 -0.0014371
0.0051896 0.039244 -0.26752 0.29753 0.028581 0.022536 0.001532 0.0010542
0.0071531 -0.00067526 0.0040081 -0.0031315
-0.0091147 -0.004431 0.028677 0.022488 0.060609 0.31239 0.0019473 4.0797e-05
0.00086326 -0.00041693 0.0010458 -0.0013329
-0.0017614 0.0015909 0.0015224 0.0010228 0.0019477 3.0737e-05 -0.11054 0.26124
-0.0080535 0.030977 0.0043118 -0.0062512
0.00090432 0.0017547 0.0071844 -0.00073192 0.00086084 -0.00041494 -0.0079536 0.030968
-0.14226 0.183 -0.0013255 0.02685
0.0033684 -0.0014902 0.0040008 -0.0031192 0.0010377 -0.0013147 0.004275 -0.0062781
-0.0012926 0.026862 -0.21023 0.18739
980000000 -0.058774 0.28237 0.0174 0.029995 -0.0089804 0.0045844 0.0015483 0.0034679
0.0034621 -0.0015432 -0.0033745 -0.0025019
0.017358 0.029983 -0.2156 0.33519 0.03349 0.0046963 0.0020238 -2.9886e-05
0.0015163 -0.0057303 -0.00026942 -0.0026494
-0.0089838 0.004605 0.03354 0.0046091 0.10749 0.30812 0.00057991 -0.0011182
0.00037219 -0.0018157 0.0013568 -0.00032336
0.0015821 0.0034788 0.0019662 -7.4322e-05 0.00058201 -0.0011268 -0.071062 0.27314
0.010408 0.028771 -0.0092168 -0.0077116
0.0034986 -0.0015791 0.0015144 -0.0057311 0.00036703 -0.001825 0.010469 0.028754
-0.10864 0.20936 0.0073355 0.019201
-0.0033667 -0.0025422 -0.00021018 -0.0026636 0.0013966 -0.0003477 -0.0091603 -0.0077202
0.0072939 0.019293 -0.16886 0.23723
1040000000 -0.01658 0.29012 0.033344 0.018932 -0.0011239 0.0073861 0.0024085 0.00054818
0.00045008 -0.0033281 -0.000118 -0.0015835
0.03328 0.018944 -0.17987 0.34812 0.029611 -0.015001 0.0016367 -0.0016777
-0.0023316 -0.0024646 -0.0010135 -0.002936
-0.0011168 0.0073756 0.029605 -0.015102 0.1549 0.29419 -0.00051347 -0.0014713
-0.0015435 -0.001037 -0.000555 -0.0011233
0.0023722 0.00056024 0.0016156 -0.0016827 -0.00053119 -0.0014619 -0.042541 0.28152
0.021605 0.016629 -0.0015095 0.0012475
0.00044052 -0.0033226 -0.0023627 -0.0024188 -0.0015326 -0.0010152 0.021619 0.01662
-0.075768 0.21449 0.014615 0.017607
-7.4577e-05 -0.0015894 -0.0010357 -0.0028961 -0.00057926 -0.0011111 -0.0015192 0.0012486
0.014638 0.017611 -0.14715 0.25812
1100000000 0.026871 0.30037 0.036602 -0.0040742 0.0033867 0.0038981 0.0022122 -0.00093379
-0.0022294 -0.0029065 -0.0039788 5.9276e-05
0.03657 -0.0040327 -0.13759 0.36807 0.015145 -0.028225 -0.00012544 -0.0018214
-0.0034419 -0.00082412 -0.0037827 -0.00057312
0.0033974 0.0038881 0.01506 -0.028308 0.20082 0.2748 -0.0018692 0.00019177
-0.0016048 0.00054163 -0.0011237 -0.00049838
0.0021984 -0.00093828 -0.00014313 -0.0018348 -0.0018686 0.00018151 -0.0021611 0.28638
0.025659 0.0026551 -0.0021945 -0.00091511
-0.0022456 -0.0028986 -0.0034474 -0.00081013 -0.0016028 0.0005409 0.025678 0.002625
-0.055213 0.22664 0.020086 0.0076209
-0.0039799 5.0218e-05 -0.003766 -0.00052699 -0.0011104 -0.00052545 -0.0021981 -0.00090004
0.019993 0.0075962 -0.10381 0.29114
1160000000 0.07914 0.2972 0.024304 -0.02102 0.0031726 -0.00085077 -0.00015839 -0.0023164
-0.0038705 -0.00057243 -0.001277 0.0043499
0.024287 -0.020981 -0.092191 0.37279 -0.0040324 -0.029088 -0.001585 -0.001646
-0.0026538 0.002513 -0.00158 0.002239
0.003176 -0.00086685 -0.0041486 -0.029084 0.24542 0.24415 -0.00079353 0.001715
-0.00043496 0.0016999 -0.00092036 0.0003727
-0.00017169 -0.0023154 -0.0016198 -0.001628 -0.00080726 0.0017143 0.038884 0.28247
0.020947 -0.013 -0.004067 0.0047072
-0.0038738 -0.00061431 -0.002606 0.0025283 -0.00046861 0.0017251 0.020936 -0.013046
-0.019527 0.2336 0.018042 -0.0019411
-0.0012835 0.0044103 -0.0016543 0.0022513 -0.00094767 0.00038229 -0.0040627 0.0046653
0.018057 -0.0019751 -0.054193 0.29516
1220000000 0.12255 0.28674 0.01097 -0.030496 -0.0014155 -0.0014137 0.00011308 -0.00071212
-0.0025561 0.0022684 0.0012291 0.0020666
0.010982 -0.03046 -0.048967 0.38618 -0.017157 -0.021105 -0.0025443 0.00045019
-2.6712e-05 0.0030559 -0.0008996 0.0019446
-0.0014197 -0.0014161 -0.017267 -0.021058 0.28438 0.2047 0.00081303 0.0016831
0.00061744 0.00114 8.4231e-05 0.00070125
9.8301e-05 -0.00073565 -0.0025459 0.00045675 0.00081966 0.0016655 0.078311 0.27202
0.0095431 -0.019303 0.0014715 0.0011664
-0.0025236 0.0022665 3.8828e-06 0.0030495 0.00061658 0.0011286 0.0095273 -0.019337
0.0053575 0.23993 0.012924 -0.013563
0.001207 0.002056 -0.00091125 0.0019305 0.0001024 0.00072569 0.0014734 0.0011478
0.012945 -0.013578 -0.025804 0.31389
1280000000 0.1732 0.26793 -0.0081351 -0.029089 -0.0019937 0.0020474 -0.00077208 -0.0019753
-0.00078151 0.0030931 0.0024494 0.0015557
-0.0080982 -0.029061 -0.0022355 0.37868 -0.024151 -0.0079823 -0.00095227 0.00147
0.0017329 0.0018118 0.0006565 0.0022004
-0.0019772 0.0020517 -0.024205 -0.0078853 0.31542 0.16176 0.0015422 5.9779e-05
0.0010593 0.00025279 0.00026714 0.00036472
-0.00078545 -0.001964 -0.00092981 0.0014682 0.0015343 5.0428e-05 0.11508 0.25466
-0.00072106 -0.020958 -0.0011856 0.00030938
-0.00077674 0.0030952 0.0017305 0.0018144 0.0010677 0.0002307 -0.00076286 -0.020962
0.042181 0.24296 0.002177 -0.01574
0.0024661 0.0015276 0.0006655 0.0021899 0.00024708 0.00032555 -0.0011526 0.00034404
0.0021895 -0.015717 0.023057 0.31867
1340000000 0.21133 0.23392 -0.017653 -0.019225 0.00037728 0.0042978 -0.0016666 -0.00084517
0.0014755 0.0025699 0.001814 -0.0014882
-0.017617 -0.019208 0.037429 0.37054 -0.021115 0.004799 -0.00031413 0.0020994
0.0019094 0.00079801 0.0012154 0.00079768
0.00039529 0.0042988 -0.021106 0.0048949 0.33844 0.11292 0.0010521 -0.0008848
0.00054566 -0.00050562 0.00013148 0.0003422
-0.0016861 -0.00083339 -0.00030134 0.0021115 0.0010496 -0.00089609 0.1473 0.23194
-0.010487 -0.017044 0.00061766 0.0011441
0.0014908 0.0025394 0.0019247 0.00078275 0.00054839 -0.00050927 -0.010522 -0.017026
0.072717 0.23513 -0.004629 -0.013573
0.0018462 -0.0014876 0.0012493 0.00080441 0.00017215 0.00034697 0.0005936 0.0011413
-0.0046066 -0.013588 0.061725 0.31512
1400000000 0.24454 0.19695 -0.023852 -0.0076414 0.0048377 0.003199 -0.0021862 0.00053056
0.0024209 0.0009288 0.00039671 -0.00132
-0.023821 -0.007649 0.07436 0.35866 -0.014347 0.012632 0.0013857 0.0015426
0.0013829 -0.00066942 0.0011411 0.00021023
0.0048521 0.0031781 -0.014294 0.012713 0.35127 0.059202 0.0001889 -0.0015433
0.0002433 -0.00026915 0.00039211 0.00024897
-0.0021831 0.00053779 0.001405 0.0015371 0.00017995 -0.0015368 0.17447 0.20222
-0.016502 -0.0097158 -0.00095372 0.0004795
0.0024102 0.00093753 0.0013725 -0.00067046 0.00023077 -0.0002762 -0.016545 -0.0096721
0.10529 0.22891 -0.010814 -0.0086087
0.00037957 -0.0013547 0.0011507 0.00019326 0.00039185 0.00024961 -0.00095042 0.00048153
-0.010786 -0.0086331 0.10646 0.30668
1460000000 0.26876 0.15352 -0.020605 0.0050143 0.0052987 -0.0016373 -0.0016599 0.0017044
0.0021717 -0.00039643 -0.00022632 -0.0010539
-0.020584 0.0049883 0.10952 0.3373 -0.0052637 0.015234 0.0018481 0.00028892
0.0009538 -0.0014647 0.0012292 -0.0005439
0.0053017 -0.0016518 -0.0052026 0.015278 0.35816 0.0042911 -0.0011956 -0.0013624
0.00021821 -0.00024573 0.00071077 -0.00030587
-0.0016345 0.0017088 0.0018459 0.00027472 -0.0011843 -0.0013676 0.19979 0.1731
-0.017386 -0.0021751 -0.00037254 0.0025997
0.0021743 -0.00041734 0.00095037 -0.0014617 0.0002261 -0.00028142 -0.017385 -0.0021358
0.13544 0.21309 -0.012341 -0.0023057
-0.00023155 -0.0010379 0.0012154 -0.00058024 0.000712 -0.00029877 -0.00038377 0.0026102
-0.012337 -0.0023097 0.14097 0.2868
1520000000 0.28075 0.11124 -0.014911 0.010469 0.0032335 -0.0039084 7.2174e-05 0.0027241
0.0021023 -0.0017756 -0.0010826 -0.00022485
-0.014907 0.01045 0.14291 0.32288 0.0021564 0.012527 0.0018735 -0.00082949
2.0536e-05 -0.0011799 0.00038065 -0.00098596
0.003211 -0.0039314 0.0022221 0.012526 0.35021 -0.054019 -0.001097 -0.00044438
0.00050621 -0.00093261 0.00024827 -0.00015292
7.5844e-05 0.0027144 0.0018745 -0.00084327 -0.0011045 -0.00044918 0.22074 0.13473
-0.016079 0.0040454 0.0020053 0.0021721
0.0020852 -0.0017937 2.1183e-06 -0.001188 0.00049975 -0.000928 -0.016062 0.004079
0.16265 0.19747 -0.011767 0.0021679
-0.0011118 -0.00023438 0.00037795 -0.00098284 0.00022461 -0.00016525 0.0019925 0.0021682
-0.011765 0.002163 0.17421 0.26809
1580000000 0.29057 0.066496 -0.0081009 0.013845 -0.0010119 -0.0044977 0.0016315 0.0020261
-9.3109e-05 -0.0021457 -0.0004293 0.00035786
-0.0081012 0.013825 0.17027 0.29962 0.0053541 0.0074919 0.00059059 -0.0017786
-0.00064699 -0.0011058 -0.0002548 -0.00076354
-0.0010313 -0.0044949 0.0053986 0.0074698 0.32862 -0.11064 -0.0017662 0.00055941
-0.00040675 -0.0011279 0.00024806 -0.00061415
0.0016434 0.0020148 0.0005942 -0.0017834 -0.0017444 0.00054775 0.23281 0.097562
-0.012083 0.0091792 0.0028099 0.00070032
-0.00012114 -0.0021425 -0.00066381 -0.0011095 -0.00037628 -0.0011157 -0.012061 0.0092354
0.18628 0.17922 -0.0089473 0.0078915
-0.00043155 0.00038819 -0.00026096 -0.00076049 0.00025702 -0.00059855 0.0028016 0.00066665
-0.0089469 0.0078837 0.208 0.24379
1640000000 0.29358 0.024854 -0.0011344 0.01246 -0.0025713 -0.0022921 0.0029374 0.0010166
-0.0005633 -0.0017226 -0.00036949 0.00053844
-0.001143 0.012446 0.20113 0.27472 0.0056491 0.0026989 -0.00076025 -0.0019872
-0.0010695 -0.00031769 -0.00044943 -0.00072871
-0.0025878 -0.0022897 0.0056607 0.0026776 0.29901 -0.16054 -0.00073773 0.0015914
-0.0010035 -0.00092155 -0.00016873 -0.00052379
0.0029415 0.0010092 -0.00076725 -0.0019823 -0.00073384 0.0015845 0.24468 0.049991
-0.0073297 0.010522 0.0026571 -0.001146
-0.00058208 -0.0017123 -0.0010774 -0.00030933 -0.0010106 -0.00090044 -0.0072959 0.010548
0.20869 0.15278 -0.0042182 0.0096743
-0.00034702 0.00054343 -0.00045405 -0.00071765 -0.00016888 -0.00051389 0.0026464 -0.0011641
-0.0042339 0.0096786 0.23524 0.2127
1700000000 0.28587 -0.019765 0.0023384 0.0095547 -0.0032217 0.0001549 0.0031223 -0.001453
-0.0021352 -0.00075045 0.00066438 0.00048617
0.0023343 0.009551 0.21858 0.24423 0.0033089 -0.00010441 -0.0016954 -0.00063155
-0.00083752 0.0001515 -0.00085012 -0.00048938
-0.0032102 0.0001689 0.0033034 -0.00012263 0.25388 -0.19876 0.00043689 0.0017205
-0.0019621 -8.6952e-06 -0.00029058 -0.00089243
0.0031225 -0.0014712 -0.0017007 -0.0006127 0.00046495 0.0017117 0.24077 0.0029862
-0.0039621 0.010938 0.0015693 -0.0023413
-0.0021338 -0.00072484 -0.00083909 0.00016867 -0.001971 -1.8648e-05 -0.0039289 0.010961
0.22514 0.13172 0.00071828 0.0095263
0.000683 0.00050248 -0.00083918 -0.00047131 -0.00032492 -0.00084552 0.0015733 -0.0023847
0.00070206 0.00952 0.25252 0.17968
1760000000 0.27541 -0.067895 0.0046611 0.0061214 -0.0021098 0.00086028 0.0011075 -0.0036657
-0.0015503 0.00055003 0.00038002 -0.00055674
0.0046432 0.0061226 0.24651 0.20542 0.00083735 -0.0016796 -0.0013781 0.00028101
-0.00094349 0.00099787 -0.00053737 0.000354
-0.0021026 0.00086685 0.00082998 -0.0016856 0.20569 -0.23023 0.0014381 0.0011668
-0.0010767 0.001594 -0.0014066 -0.00059295
0.0010817 -0.0036578 -0.0013789 0.0002913 0.0014744 0.0011613 0.23485 -0.045819
-0.00026181 0.0098472 -0.00024609 -0.002617
-0.0015585 0.00055506 -0.0009503 0.0010058 -0.0010768 0.0015909 -0.00023885 0.0098577
0.23976 0.09763 0.0043075 0.0068293
0.0003756 -0.00056662 -0.0005274 0.00034429 -0.0013963 -0.00061416 -0.00023306 -0.0026097
0.0043047 0.0068452 0.26716 0.14273
1820000000 0.25074 -0.10581 0.0047565 0.0024506 2.5068e-05 0.0021478 -0.0012291 -0.0031112
-0.0013464 0.0011727 -0.00013447 -0.00016443
0.0047491 0.0024451 0.25689 0.17495 -0.001313 -0.00013146 -0.0012189 0.0011106
0.00011323 0.0011776 -0.00068569 0.00045361
1.635e-05 0.0021511 -0.0013172 -0.00012543 0.15431 -0.24484 0.0016469 0.00017395
-4.7236e-05 0.0023791 -0.0017004 0.00035029
-0.0012346 -0.0031189 -0.0012086 0.0011284 0.0016808 0.00019145 0.20652 -0.092696
0.0016697 0.0082498 -0.0017157 -0.0017357
-0.001333 0.0011871 0.00012859 0.0011691 -5.6002e-05 0.0023832 0.0017076 0.0082869
0.25532 0.067677 0.0050635 0.0030366
-0.00011491 -0.00015529 -0.00067588 0.00046323 -0.0017159 0.00029474 -0.0017222 -0.0017236
0.0050704 0.0030502 0.27052 0.10668
1880000000 0.21583 -0.14507 0.0023842 7.9129e-05 -0.00054351 0.0021664 -0.0030089 -0.0021096
-0.00010524 0.0019613 0.00015793 -0.00064819
0.0023801 7.4725e-05 0.26219 0.12964 -0.0033577 0.0023404 -0.00010818 0.0017535
0.0006772 0.0010941 0.00014728 0.00098427
-0.00053378 0.0021702 -0.0033469 0.0023578 0.10198 -0.25129 0.0016961 -0.0011756
0.0018256 0.0018373 -0.0011045 0.0015963
-0.0030195 -0.0020753 -0.0001146 0.001762 0.0016513 -0.001144 0.1694 -0.13263
0.0028289 0.0058136 -0.0024182 0.00026878
-9.2539e-05 0.0019613 0.0006881 0.0010768 0.0018508 0.0018105 0.0028493 0.0058219
0.25849 0.037055 0.0049076 0.00099792
0.00014068 -0.00068954 0.00017076 0.00095633 -0.0010942 0.00161 -0.0024194 0.00025129
0.0049207 0.00098731 0.27166 0.073622
1940000000 0.17759 -0.17198 2.9555e-05 -0.0016239 0.0014793 0.0019942 -0.0035565 0.00055272
0.0016687 0.0012194 -0.00066933 -0.00051478
4.7041e-05 -0.0016278 0.26483 0.097034 -0.0016287 0.0050472 0.0011087 0.0011491
0.0017539 0.00030661 0.00089066 0.0002436
0.0014901 0.0019882 -0.0016197 0.0050517 0.059468 -0.24311 0.00017127 -0.0021492
0.0023521 0.00014773 0.00034885 0.0016976
-0.0035875 0.00057512 0.0011101 0.0011414 0.00015988 -0.0021722 0.1197 -0.16709
0.0024933 0.0038345 -0.0014078 0.0012713
0.0016715 0.0011867 0.0017627 0.00029415 0.0023695 0.00013028 0.0024831 0.0038506
0.26182 -0.0016934 0.0036078 -0.0024863
-0.00065468 -0.00051454 0.00087549 0.00024328 0.00035979 0.0016913 -0.0014059 0.0012687
0.0035897 -0.002472 0.26281 0.037085
2000000000 0.13039 -0.18615 -0.0038902 0.00060656 0.0028263 0.0014286 -0.0022848 0.0035342
0.0013888 2.6616e-05 -0.00075721 0.00059066
-0.0038929 0.00059769 0.25073 0.061285 -0.00063056 0.0070761 0.0014068 0.00032768
0.0010335 -0.0011884 0.0003166 2.0341e-05
0.0028526 0.0013844 -0.0005755 0.0070914 0.017151 -0.22829 -0.0014569 -0.0010831
0.0018546 -0.0014228 0.0017072 0.0013875
-0.0022458 0.0035291 0.0013929 0.00032308 -0.0014654 -0.0010649 0.065416 -0.17957
0.00097734 0.0028597 -0.00018437 0.002025
0.001382 1.178e-05 0.0010339 -0.0012012 0.0018229 -0.0014329 0.0010007 0.0028377
0.25622 -0.0348 0.00026784 -0.0032116
-0.00075314 0.0005803 0.00031371 1.0729e-05 0.0017321 0.0013912 -0.00017541 0.0020144
0.0002662 -0.0032138 0.24951 0.0095774
2060000000 0.084876 -0.19315 -0.0048399 0.0029935 0.0030925 -0.00045579 0.00064213 0.0032951
0.0014351 -0.0010809 -0.00013512 0.00084713
-0.0048302 0.0029915 0.23868 0.032175 0.0041128 0.0081836 0.00094665 -0.00062948
0.00044841 -0.0013934 0.00056109 -7.8127e-05
0.0030898 -0.00046344 0.004172 0.0081667 -0.014272 -0.20958 -0.0013135 0.00042517
0.00027569 -0.0022057 0.0029597 0.00033979
0.00066332 0.0033148 0.00095961 -0.00061439 -0.0012853 0.00043101 0.013235 -0.17844
-0.00018951 0.0031893 0.00090274 0.00091282
0.0014034 -0.0011043 0.00042655 -0.001384 0.00022663 -0.002212 -0.000194 0.0032081
0.24204 -0.073281 -0.0017203 -0.0037664
-0.00010721 0.0008768 0.00053874 -5.6804e-05 0.0029833 0.00034415 0.00093415 0.00089656
-0.00173 -0.0037701 0.23617 -0.015119
2120000000 0.038953 -0.1849 -0.0037752 0.0067079 0.0025464 -0.0025095 0.0026052 0.0021363
2.6381e-05 -0.0017868 0.00090533 0.00017534
-0.0037839 0.0067067 0.21704 0.0071418 0.0064793 0.0045404 0.0010645 -0.001063
-0.0012225 -0.0018458 -1.4729e-06 -0.00097514
0.0025352 -0.0025007 0.0065264 0.0045078 -0.043005 -0.19324 -0.0005458 0.0012584
-0.0019362 -0.0014155 0.00044411 -0.0022851
0.0025987 0.0021072 0.0010859 -0.0010941 -0.00059983 0.0012236 -0.038616 -0.16233
-0.00096593 0.004956 0.0016634 0.00092648
1.9697e-05 -0.0018163 -0.0012415 -0.0018264 -0.0019504 -0.001393 -0.00092203 0.004953
0.22425 -0.10861 -0.0052447 -0.0015211
0.00092548 0.00018865 -1.4617e-05 -0.00098672 0.00043074 -0.0022344 0.001725 0.00090768
-0.0052484 -0.0015379 0.2148 -0.031317
2180000000 -0.00085088 -0.17104 -0.002237 0.010021 0.00072936 -0.0021536 0.0032009 -0.00041927
-0.00012656 -0.00093476 0.0011169 0.00018645
-0.0022527 0.010013 0.1973 -0.010728 0.0075705 0.003961 -0.00065439 -0.0016569
-0.0019697 0.0006201 0.00023931 0.00025277
0.00075298 -0.0021472 0.0076291 0.0038992 -0.06355 -0.16868 0.000866 0.0012107
-0.00096207 0.00013612 0.00060262 -0.0019965
0.003191 -0.00048144 -0.00065905 -0.0016505 0.00083983 0.0011848 -0.076794 -0.13569
-0.00031023 0.0071093 0.0016548 0.00025103
-0.00012175 -0.00094134 -0.0019841 0.00063436 -0.00099621 0.00014205 -0.00030496 0.0071177
0.19605 -0.13916 -0.0057695 0.0024688
0.0010999 0.00017979 0.00025241 0.00025659 0.00064889 -0.0020366 0.001607 0.00022121
-0.0057693 0.0024437 0.19904 -0.045397
2240000000 -0.029793 -0.14669 0.0022357 0.011279 -0.00045194 -0.0028347 0.0020016 -0.002199
-0.0017727 -0.00044762 0.00066237 -0.0019233
0.0022107 0.011268 0.17744 -0.016933 0.0082654 0.00044377 -0.00080801 -0.00038358
-0.00043406 0.0010803 -0.00067435 -0.00071075
-0.00045184 -0.0028349 0.0082722 0.00038724 -0.080818 -0.14493 0.0015278 -0.0015179
-0.00083687 0.00022048 -0.0024003 -0.0014347
0.0019901 -0.0022205 -0.00078649 -0.00041913 0.0015743 -0.0015291 -0.11099 -0.10649
0.0015978 0.0089766 0.001444 -0.00073154
-0.0017957 -0.0004528 -0.00041121 0.0011051 -0.00080618 0.00025001 0.0016322 0.0090017
0.16505 -0.15783 -0.0050573 0.0048378
0.00062055 -0.0019608 -0.00070789 -0.00069421 -0.0024399 -0.0014322 0.0014816 -0.00081584
-0.0050644 0.0048265 0.17639 -0.05579
2300000000 -0.057059 -0.119 0.0078538 0.0094783 -0.0012111 -0.0021783 -0.00064993 -0.0015186
-0.00094794 0.00055052 -0.0011652 -0.00067573
0.007852 0.0094814 0.15596 -0.025864 0.008401 -0.0016969 -0.00098048 0.00051544
-0.00022243 0.0013157 -0.00026856 0.00077532
-0.0012398 -0.0021615 0.0084202 -0.0017917 -0.093626 -0.12088 -0.00027528 -0.0014752
6.721e-05 0.0017431 -0.0019781 0.00068195
-0.00064593 -0.0015407 -0.00095804 0.00051023 -0.00026069 -0.0014085 -0.13287 -0.070363
0.0050747 0.0092301 0.0005559 -0.0013182
-0.00098078 0.000548 -0.00020409 0.0012973 6.6206e-05 0.001759 0.005097 0.0092396
0.12669 -0.1783 -0.0030513 0.0080734
-0.0011617 -0.00067186 -0.00023819 0.00076752 -0.0019088 0.00075156 0.00055361 -0.0013146
-0.0030272 0.0081083 0.16028 -0.05727
2360000000 -0.073389 -0.087446 0.0107 0.0083741 -0.0012226 -0.0017454 -0.001427 -0.0008485
-0.0004106 0.0010012 -0.0016206 -0.00035503
0.010678 0.0083843 0.14691 -0.025577 0.0082788 -0.0047058 -0.00076064 0.0010898
0.0016795 0.00033584 -8.4213e-05 -0.00022998
-0.001209 -0.0017544 0.0082554 -0.004769 -0.10311 -0.098524 -0.0022924 -0.00077965
0.0011199 5.8633e-06 -0.00097788 0.0018274
-0.0013831 -0.00084134 -0.00076131 0.0011081 -0.0023472 -0.00077928 -0.14983 -0.037029
0.0086145 0.0086903 0.0013547 -0.0017196
-0.00034248 0.00096365 0.0016686 0.00036768 0.001126 9.7721e-06 0.0086804 0.0086645
0.095386 -0.18025 0.00069493 0.0087439
-0.0016516 -0.00031672 -7.471e-05 -0.00020554 -0.0010059 0.0017927 0.0013715 -0.0016934
0.00070446 0.0086889 0.13864 -0.060615
2420000000 -0.081817 -0.060065 0.014177 0.0027369 -0.0033106 -0.0012119 -0.0010665 0.00044559
0.0010031 0.0012301 -0.0012618 0.0017268
0.014161 0.0027525 0.12874 -0.026167 0.0048773 -0.0066257 0.0013755 0.0010812
0.00077947 -0.0013014 7.9173e-06 2.3333e-05
-0.0033181 -0.0011875 0.0048204 -0.006664 -0.11606 -0.077885 -0.0019386 0.0011721
-0.00012376 -0.000577 0.00043413 0.0026082
-0.0010669 0.00044444 0.0013652 0.0010628 -0.001884 0.0011158 -0.16004 0.0071864
0.011719 0.006114 -0.00022043 -0.0026133
0.00099101 0.0012757 0.00073872 -0.0013332 -0.00010953 -0.00058384 0.011746 0.0060683
0.0563 -0.18068 0.0020469 0.008604
-0.0012256 0.0017224 1.7903e-05 2.42e-05 0.00040229 0.002651 -0.00019785 -0.0026304
0.0020306 0.0086493 0.11975 -0.056552
2480000000 -0.082152 -0.028179 0.014122 -0.0025283 -0.0019664 -0.00022936 -0.00073636 0.0013122
0.0015194 -0.00069254 2.6866e-05 0.0014416
0.014123 -0.0025146 0.1305 -0.025971 0.0030745 -0.0089513 0.0011252 6.4185e-05
-0.00059287 -0.00094001 -4.5778e-05 -0.00032278
-0.0019916 -0.00024778 0.003007 -0.0089882 -0.11915 -0.057743 -0.00069077 0.0028358
-0.00026487 -0.00087458 0.001799 0.00097472
-0.00071873 0.0013516 0.0011126 5.7126e-05 -0.00069651 0.0028417 -0.16093 0.046031
0.015553 0.0014061 -0.0010339 -0.0026225
0.0015243 -0.00073034 -0.00058116 -0.00094656 -0.00025521 -0.0008732 0.015526 0.0013847
0.022505 -0.17304 0.0055217 0.0074642
7.2237e-05 0.0014453 -7.4958e-05 -0.00033102 0.0018345 0.00099923 -0.001087 -0.0025789
0.0054801 0.0074562 0.10141 -0.052654
2540000000 -0.08642 -0.0012741 0.011802 -0.0066872 -0.0026458 0.0010359 0.00038496 0.0011468
-0.00028683 -0.0014653 0.00094723 0.0017984
0.011789 -0.0066599 0.11758 -0.017599 -0.00095886 -0.0079523 0.00067451 -0.0013143
-0.0017663 8.77e-05 -0.00063263 0.00027874
-0.0026117 0.0010197 -0.0010281 -0.007944 -0.12573 -0.034392 0.001541 0.0023949
-0.0010708 4.6817e-05 0.0017921 -0.00075048
0.00039057 0.0010942 0.00069125 -0.0013579 0.0016153 0.0023951 -0.15966 0.086014
0.014927 -0.0042714 -0.0019568 -0.0022085
-0.00024295 -0.001444 -0.0017569 0.00012007 -0.0010046 5.286e-05 0.014964 -0.0042676
-0.0073532 -0.1587 0.0082426 0.0057683
0.00098456 0.0018051 -0.00063397 0.00028016 0.0018093 -0.0006974 -0.0019611 -0.0021101
0.0082381 0.0058204 0.087496 -0.039026
2600000000 -0.079153 0.023941 0.0082609 -0.010122 -0.0012891 0.0027832 0.00092014 -0.00023211
-0.0008098 -0.0010355 0.0019765 0.00049675
0.0082553 -0.010112 0.11227 -0.032671 -0.003304 -0.0061915 -0.00042557 -0.00078033
-0.00024888 0.0016988 -0.00019896 0.00077027
-0.0012609 0.0028297 -0.0033495 -0.006172 -0.1304 -0.0093473 0.0029388 0.00023219
-5.4352e-05 0.0013972 0.001413 -0.0016311
0.00093081 -0.00021611 -0.00041211 -0.00077609 0.002864 0.00020974 -0.14425 0.12086
0.012394 -0.0094991 -0.0035699 -0.000127
-0.00085133 -0.00099021 -0.00022134 0.0017077 1.2751e-05 0.0014643 0.012372 -0.0095558
-0.041727 -0.14006 0.0090997 0.0048377
0.0019444 0.00044086 -0.00018879 0.0007421 0.0013438 -0.0016544 -0.0035589 -9.796e-05
0.0091791 0.0048572 0.079034 -0.025103
2660000000 -0.072779 0.049804 0.0042317 -0.011756 -0.00030042 0.0011604 5.7408e-05 -0.00024269
-0.002246 0.00028975 0.0015324 -0.00066689
0.0042436 -0.011742 0.12009 -0.028564 -0.0045374 -0.0047606 -0.0012585 -0.00050831
0.00043091 0.0018927 0.00048151 0.00096954
-0.00029172 0.0011818 -0.0046263 -0.0047206 -0.1299 0.01157 0.0019586 -0.0014755
0.00034162 0.00045614 -0.0010115 -0.0016418
4.5495e-05 -0.00026263 -0.0012525 -0.00053424 0.0019606 -0.0014886 -0.12301 0.15228
0.0077717 -0.01234 -0.0023582 0.00099373
-0.0022569 0.00028349 0.00044841 0.0018929 0.00033602 0.00042002 0.0077578 -0.01239
-0.063208 -0.11987 0.010834 0.00071236
0.0015447 -0.00066229 0.00045559 0.00097116 -0.0010119 -0.0016809 -0.0023726 0.0010813
0.010814 0.0007473 0.074574 -0.0065722
2720000000 -0.061283 0.068493 2.7008e-05 -0.011687 -0.00023696 0.0029229 -0.00026887 -0.00011699
-0.0022908 0.0019795 0.00030402 -0.0016588
5.2685e-05 -0.011674 0.10544 -0.03192 -0.0051081 -0.0014283 -0.00165 0.00049707
0.0019086 0.00030359 0.0009242 -0.00018039
-0.00021045 0.002916 -0.0051032 -0.0013759 -0.12441 0.041288 0.00054393 -0.0027351
0.00027097 0.00035937 -0.0015225 0.00047453
-0.0002618 -0.00018716 -0.001643 0.0005641 0.00049252 -0.002749 -0.089091 0.18166
0.0029937 -0.01321 -0.0021369 0.0024788
-0.002253 0.0020632 0.0018831 0.00024571 0.00029628 0.00041352 0.002912 -0.013198
-0.083437 -0.087296 0.01156 -0.0014979
0.00031523 -0.0017097 0.00096769 -0.0002574 -0.001469 0.00068234 -0.0020559 0.0023991
0.01156 -0.0014498 0.078232 0.01257
2780000000 -0.046853 0.087557 -0.0044402 -0.010494 7.568e-05 0.0013659 0.00046168 -0.00027291
0.0012744 0.0027117 -0.00055208 -0.0017628
-0.0044153 -0.010482 0.10413 -0.043796 -0.0040958 -3.3e-05 -0.00028241 0.0016391
0.0017046 -0.001167 0.00013298 -0.00020112
0.00011638 0.0013901 -0.0041176 1.9395e-05 -0.12072 0.071791 -0.0016317 -0.0017892
0.00014889 -0.00033517 -0.00053111 0.00083964
0.00045992 -0.0002839 -0.0002534 0.0016471 -0.0016623 -0.0017752 -0.059238 0.20328
-0.0023843 -0.013248 -0.00059092 0.0020746
0.0013339 0.0026529 0.0016865 -0.0012157 0.00027936 -0.00033403 -0.0024152 -0.013214
-0.098704 -0.054688 0.0098885 -0.0062312
-0.00058621 -0.0017128 0.00014758 -0.00015479 -0.00053641 0.00081362 -0.00066342 0.0020687
0.009915 -0.0062827 0.082113 0.030573
2840000000 -0.031086 0.10265 -0.0076268 -0.0072092 0.0016216 0.002007 -0.0001986 -0.00014786
0.0014837 0.0011249 -0.0015738 0.00035725
-0.0076288 -0.007223 0.10257 -0.037338 -0.0035858 0.0011412 0.00058574 0.00083324
-0.00023833 -0.0015472 -3.0147e-05 -9.9501e-05
0.0016112 0.0019806 -0.0035714 0.0011821 -0.11452 0.097707 -0.0018136 0.00023574
0.00018636 0.00037054 0.0011558 0.00096284
-0.00019962 -0.00012804 0.0005678 0.00082611 -0.0018321 0.00019965 -0.022864 0.21807
-0.005869 -0.010304 0.0005091 0.0011455
0.0015137 0.0010982 -0.00021954 -0.0015451 0.00014831 0.00032122 -0.0058878 -0.010217
-0.10187 -0.022583 0.0082218 -0.007696
-0.0016 0.00039851 -1.3306e-05 -0.00013869 0.0011419 0.00099696 0.00052618 0.0010721
0.0082428 -0.0077156 0.096629 0.045582
2900000000 -0.016599 0.12173 -0.0089469 -0.0030038 0.0017709 4.1855e-05 0.0004083 -0.00071478
0.0020963 -0.0011353 -0.00059059 9.7069e-05
-0.0089402 -0.0030033 0.083159 -0.045363 -0.0012957 0.0026764 0.00092896 0.00032808
-0.00059078 -0.0013988 -0.00025704 -7.6036e-06
0.0018065 6.8537e-05 -0.0013035 0.0026963 -0.097352 0.1299 -0.0012649 0.00011852
-0.00038299 -0.00090084 0.0016664 -0.00055788
0.00040052 -0.00074117 0.0009659 0.00034145 -0.0012858 0.00013879 0.014188 0.22072
-0.0092468 -0.006846 0.0010941 0.002186
0.0021114 -0.0011543 -0.00061583 -0.0013615 -0.0003011 -0.00089255 -0.0092652 -0.0068662
-0.10065 0.015881 0.0054134 -0.010347
-0.00060613 0.00011867 -0.00031295 -6.6404e-06 0.0016871 -0.0004215 0.001075 0.0021712
0.0053968 -0.010328 0.1107 0.051736
2960000000 0.0051304 0.133 -0.0086892 0.00049375 0.000748 0.0013483 -0.00053718 -0.00090379
-0.00015445 -0.0018822 -0.00084571 0.0005016
-0.0086773 0.00046861 0.092318 -0.045 -0.00082975 0.0013806 0.0010732 -0.0001378
-0.0010894 -0.000719 0.00044123 0.00033499
0.00071624 0.0013258 -0.00082289 0.0014049 -0.077791 0.16062 -0.00051894 0.00068051
-0.00075258 0.00093623 -5.9705e-05 -0.0023568
-0.00055883 -0.00092596 0.0010644 -0.00017606 -0.00055261 0.0007203 0.056344 0.22719
-0.010133 -0.0018695 0.0013657 0.00018676
-0.00015457 -0.0019194 -0.0011422 -0.00070737 -0.00062091 0.00098319 -0.010119 -0.0018362
-0.088296 0.048241 0.00087214 -0.011744
-0.00080588 0.00049188 0.00045474 0.00030616 -0.00016947 -0.0023931 0.0014045 0.00021474
0.00081783 -0.01176 0.13019 0.062154
3020000000 0.023141 0.14668 -0.006389 0.0038005 0.0013485 -0.00027887 -0.00089023 -0.00020234
-0.00078227 0.00035848 -0.00010227 0.00061595
-0.0063809 0.0037871 0.08102 -0.03383 -0.00043563 0.00010324 0.00035717 -0.0010318
-0.0017436 0.00058152 0.00064452 -0.00022963
0.0013558 -0.00029351 -0.00040928 9.2986e-05 -0.056654 0.18564 -0.00035235 0.0010096
0.00065658 0.00030914 -0.00067932 -0.0015865
-0.00087859 -0.00018243 0.00034701 -0.001013 -0.00031732 0.00097337 0.095062 0.21941
-0.0087004 0.0011639 0.00073312 0.00039674
-0.00073832 0.00036376 -0.0017444 0.00059521 0.00056769 0.00031209 -0.0086627 0.001246
-0.071373 0.076985 -0.0018465 -0.010594
-8.4467e-05 0.00065459 0.00068217 -0.00024647 -0.00066577 -0.0016054 0.00066252 0.00032477
-0.0018849 -0.010623 0.14988 0.058717
3080000000 0.050257 0.15591 -0.0045307 0.0059153 0.0014333 -0.00020316 -0.00065266 -7.7089e-05
-0.00049533 0.00012998 -0.00012039 0.00059905
-0.0045215 0.0058965 0.078354 -0.028282 -0.00034058 0.00073118 -0.00035568 -0.0002606
-0.000182 0.0010593 -0.00013908 -0.00052205
0.0014153 -0.0002169 -0.00035494 0.0007165 -0.019473 0.20703 -0.00065066 0.00016921
0.0005038 0.00045809 -0.0020577 -0.00061681
-0.00067339 -4.3646e-05 -0.00032556 -0.00028132 -0.00069838 0.00010061 0.12843 0.21131
-0.0062353 0.0053071 0.0017935 0.00054812
-0.00049037 0.00011221 -0.00020303 0.0010604 0.00057456 0.00036792 -0.0063176 0.0052949
-0.043169 0.10946 -0.006832 -0.0088777
-5.3767e-05 0.00058995 -0.00013465 -0.00052927 -0.0019939 -0.0006081 0.001819 0.00047477
-0.0068548 -0.0088111 0.16457 0.066066
3140000000 0.078798 0.15887 -0.0010446 0.0074691 0.0025672 -0.0015624 -0.0011301 0.00079725
0.0014796 0.00062949 0.00026106 -9.0805e-05
-0.0010328 0.0074516 0.074092 -0.030248 -0.00096857 0.00029002 0.00063177 -0.00014281
-3.3127e-05 0.00087295 0.00061854 -0.00038178
0.0026107 -0.0016115 -0.00096773 0.00028298 0.02376 0.22727 0.00012455 0.0015613
0.001113 -0.00076183 -0.0026423 0.000561
-0.0011344 0.00082069 0.00062407 -0.00013922 0.00013707 0.0014633 0.16317 0.18536
-0.0028798 0.0060964 0.00060048 -0.0012663
0.0014793 0.00058979 2.3565e-05 0.00086 0.0012007 -0.00081547 -0.0028796 0.0061556
-0.025907 0.12853 -0.0083674 -0.0046994
0.00030178 1.4563e-05 0.00054419 -0.0004351 -0.0025823 0.00068758 0.00058915 -0.0012897
-0.0084655 -0.0047756 0.18845 0.05662
3200000000 0.11052 0.16964 0.0040047 0.006365 0.00076922 -0.0027559 -0.00030117 0.0019487
0.00040625 -0.0017897 0.0001651 0.00039156
0.0039837 0.0063506 0.084195 -0.028727 -0.00098966 0.0005362 -0.00037856 -0.00078502
0.00077072 0.0011836 -0.00040467 -0.0010247
0.00075023 -0.0027567 -0.00097915 0.00054205 0.068126 0.23178 0.001088 0.00079975
-0.00042599 -0.0023594 -0.0013917 0.0022287
-0.00029795 0.0019486 -0.00036813 -0.00083596 0.0011606 0.000774 0.18343 0.16313
-9.1135e-05 0.0061301 0.00033133 -0.0013098
0.00039017 -0.0017668 0.0007663 0.0011489 -0.00042931 -0.0022679 -8.3148e-05 0.006066
0.014923 0.14862 -0.0094834 -0.00093867
0.00013551 0.00038446 -0.00033518 -0.0010183 -0.0014586 0.0022899 0.00040917 -0.0013156
-0.0095354 -0.0010947 0.20406 0.055319
3260000000 0.14278 0.16138 0.0040801 0.0031736 -0.00079473 -0.002697 0.0010218 0.00091379
0.00012673 -0.0019752 -8.1805e-05 0.00015608
0.0040608 0.0031699 0.092208 -0.031984 -0.0014734 0.0022905 -0.00024301 -0.00014556
0.00090678 -0.00052802 -0.00095265 0.00018882
-0.00085529 -0.0026899 -0.0014256 0.0022958 0.11902 0.22716 0.00032562 -9.8932e-05
-0.00081925 -0.00086422 0.00055291 0.0021388
0.0010131 0.0008958 -0.00023331 -0.00013908 0.00038579 -0.00010093 0.21062 0.12586
0.0026325 0.0053525 -0.00073876 -0.0016662
0.00010044 -0.001974 0.00092336 -0.00053793 -0.00093702 -0.00087057 0.002646 0.0053593
0.041068 0.15711 -0.0070033 0.0040622
-6.6755e-05 0.00011771 -0.00094296 0.00020051 0.00049422 0.0019905 -0.00070592 -0.0017295
-0.0067716 0.0041452 0.2331 0.045435
3320000000 0.17282 0.15537 0.0070754 0.0011789 -0.00045458 -0.0018082 0.00083841 0.00030318
-0.0016712 -0.0012049 0.00031834 0.00020425
0.0070586 0.0011811 0.098758 -0.028285 0.00097849 0.0022821 -0.00030793 -0.00062584
-0.00031422 -0.00029688 -0.0004785 0.00012875
-0.00047624 -0.0018096 0.00097402 0.0022848 0.16657 0.21825 0.00047652 -0.00015219
-0.0012919 -0.00025134 0.00020145 0.0011202
0.00083349 0.0002728 -0.00025978 -0.00062303 0.00042118 -0.00011516 0.21878 0.095492
0.0038205 0.0031884 -0.0009961 0.00031187
-0.0017038 -0.0012261 -0.0002827 -0.00027956 -0.0012478 -0.00021071 0.0038533 0.0030421
0.074581 0.15806 -0.003518 0.005145
0.00043439 0.00021071 -0.00048274 0.00022695 0.00028274 0.00103 -0.00093684 0.00032219
-0.0037734 0.0050605 0.24905 0.032193
3380000000 0.20822 0.13873 0.0054781 -0.0020517 -0.00099819 0.0005518 0.0013444 0.00032868
-0.0015128 0.00067098 0.00033735 8.4765e-05
0.0054635 -0.0020543 0.10963 -0.035857 0.0001806 0.0026508 -0.0011655 -0.00068065
6.9416e-05 0.00011774 -0.0009739 0.00042455
-0.00088813 0.00056543 0.00022702 0.0026633 0.20834 0.1952 0.00071259 -0.00033288
-0.0018968 0.0006308 0.0013295 0.0011247
0.0013951 0.00032424 -0.0011779 -0.00067657 0.00076547 -0.00027588 0.23385 0.063559
0.0055134 0.0029011 -0.00035347 0.00014129
-0.0015454 0.0007079 8.3684e-05 8.2832e-05 -0.0018586 0.00070788 0.0055241 0.0028781
0.11794 0.14986 -0.0007689 0.006214
0.00033527 8.9761e-05 -0.00099179 0.00048261 0.001204 0.0012197 -0.00027091 0.00011712
-0.00079771 0.0061946 0.27874 0.014026
3440000000 0.23971 0.11699 0.0043402 -0.0038584 -0.00057934 -0.0016773 0.00084251 -3.6383e-05
-0.0015924 0.0015224 0.00078393 5.4776e-05
0.0043591 -0.0038284 0.10339 -0.041166 0.0030961 0.0019166 -0.0010173 0.001206
8.7535e-05 0.00035706 2.6155e-05 0.00087903
-0.00057406 -0.0016973 0.0031866 0.001895 0.24613 0.16665 -0.00036729 -0.00023386
-4.4419e-05 0.0015214 0.0014008 0.00067735
0.00089462 -1.9889e-05 -0.001015 0.0012222 -0.00040322 -0.00021384 0.235 0.030804
0.0064933 -0.00015424 -0.00035255 -4.7895e-06
-0.0015937 0.001485 0.00015557 0.00038448 -4.8835e-05 0.0013923 0.0065731 -0.00012033
0.14726 0.13918 0.003718 0.0034561
0.00084147 5.381e-05 -8.943e-05 0.00091221 0.0013702 0.00068749 -0.00045354 -7.0959e-05
0.0038056 0.0035192 0.29564 -0.015599
3500000000 0.2719 0.085308 0.0023955 -0.0045178 -0.0014844 0.0014751 0.0010639 -0.00070258
-0.001148 0.0013019 0.00076666 -0.00094118
0.0024013 -0.0044961 0.11574 -0.064908 0.0032036 0.0012285 -0.00051896 0.00066363
0.00063241 -5.292e-05 4.4388e-05 0.00062652
-0.0013992 0.0015315 0.0031438 0.001226 0.27501 0.13262 -4.5541e-05 -9.739e-05
-0.00022708 0.00083333 0.0015042 -0.00013904
0.00106 -0.00071379 -0.00053464 0.00072638 -3.7121e-05 -0.00012836 0.23934 0.0039591
0.0066391 -0.0028206 -0.00018329 -0.00013209
-0.0010298 0.0013203 0.00050311 -7.7468e-05 -0.0002284 0.00079083 0.0065618 -0.0029049
0.19316 0.11082 0.0033088 0.0015729
0.00058768 -0.00087458 0.00018756 0.00054161 0.0016472 -0.00025727 -9.4174e-05 -7.027e-05
0.0032299 0.0016413 0.31503 -0.042862
3560000000 0.29039 0.050852 0.00044655 -0.0058806 -8.7104e-05 -0.00084426 0.00054994 0.00016901
0.0016391 0.0019362 -0.00030971 -0.00084019
0.00045927 -0.0058417 0.1097 -0.070175 0.0058592 -0.00091438 0.0003508 0.00072389
0.00059042 -0.00024546 0.00031995 0.00025773
-0.00010144 -0.00077835 0.0058817 -0.0010054 0.30276 0.090494 -0.00020335 -0.00016793
0.00044999 0.00038031 0.0014767 -0.00092989
0.00051726 0.00017081 0.00036598 0.00075117 -0.00016191 -0.00021467 0.23021 -0.032775
0.0056543 -0.0058605 -0.00093068 -0.00046183
0.0016793 0.0019209 0.00068051 -0.00027154 0.00048861 0.00041072 0.0057102 -0.0057916
0.21351 0.096713 0.0034391 -0.0016183
-0.00023083 -0.00095532 0.00027792 0.00025054 0.0014533 -0.00067296 -0.001001 -0.00058698
0.003386 -0.0015536 0.32659 -0.083549
3620000000 0.30665 0.013123 -0.0010899 -0.0036653 -0.0021188 -0.00014001 0.00016737 -0.001962
3.0482e-05 0.00048898 -0.00066842 -0.0006943
-0.0011001 -0.0036698 0.11047 -0.099521 0.0036653 -0.0040313 0.00033034 0.0005434
-0.00045175 -0.00077481 0.00065099 8.6857e-05
-0.0020265 -4.8908e-05 0.0035789 -0.0040473 0.31548 0.046089 5.0457e-05 -0.00086853
0.00020032 0.00037249 0.00050944 -0.00037459
9.6853e-05 -0.0019816 0.00037238 0.00050458 9.8665e-05 -0.00082135 0.219 -0.062817
0.0017338 -0.0068704 -0.0011481 0.0009507
4.5549e-06 0.00057401 -0.00036886 -0.00077013 0.00016817 0.00026314 0.0016552 -0.0068938
0.2362 0.054727 0.0017634 -0.0022672
-0.00067191 -0.00071391 0.00062092 0.00018693 0.0005046 -0.00057946 -0.0011569 0.00085102
0.0019464 -0.0021509 0.32929 -0.11694
3680000000 0.31072 -0.031543 -0.0036165 -0.0039324 -0.0010465 0.0017004 -0.0011706 -0.00017108
0.0016827 4.6577e-05 -0.00126 -0.00037871
-0.0036168 -0.0039124 0.10588 -0.11653 0.0011804 -0.0046563 0.00080106 0.00025197
-0.00019605 -0.00056339 0.00042925 0.00016378
-0.0010261 0.001639 0.0010577 -0.0046042 0.32693 -0.004142 -0.00094831 -0.00076773
0.00092872 0.00046146 0.00099179 -0.0015927
-0.0011763 -0.00021734 0.00079987 0.00030668 -0.0009393 -0.00069666 0.20564 -0.096773
0.00030038 -0.0067667 -0.0011709 0.0015555
0.0016102 -2.3688e-05 -0.00026744 -0.00057155 0.001029 0.000655 0.00028498 -0.0068217
0.25615 0.029873 0.00092703 -0.0020006
-0.00123 -0.00032014 0.00043348 5.1538e-05 0.00085306 -0.0015108 -0.0010342 0.0016414
0.00070384 -0.0021391 0.32923 -0.16212
3740000000 0.31209 -0.067124 -0.0029982 -3.2814e-05 -0.0021867 0.002578 -7.3649e-05 -0.00069297
-0.00072342 -0.00022254 -0.00098352 0.00055314
-0.0030142 -6.3894e-05 0.097277 -0.13863 0.00060638 -0.0052594 0.00036607 -0.00037844
-0.00030072 0.00012645 0.00070288 -6.3911e-06
-0.0021457 0.0026139 0.00055319 -0.0052964 0.32915 -0.043605 -0.00072759 8.5883e-05
-1.1148e-05 5.2117e-06 -0.00057568 -0.0015163
-1.8296e-05 -0.00069883 0.00035557 -0.00036613 -0.00077139 9.363e-05 0.18382 -0.12063
-0.0018247 -0.0061591 0.00077767 0.00253
-0.00073726 -0.00013971 -0.00020967 7.6152e-05 -0.00016484 -0.00014748 -0.0018306 -0.0061806
0.26266 -0.008304 -0.00035605 -0.002657
-0.00093942 0.00052262 0.00056559 8.4843e-05 -0.00051453 -0.0011848 0.00074449 0.002458
-0.00028984 -0.0026095 0.31499 -0.20153
3800000000 0.30645 -0.11307 -0.0021702 0.00052711 0.00085491 0.0037851 -0.0011571 -0.0016054
0.0013646 0.0011252 -0.0013688 0.00020149
-0.0021805 0.00054029 0.085733 -0.15329 -0.0021599 -0.0048553 4.2352e-05 0.00019468
-0.00077578 -0.00060822 0.0010494 4.6374e-05
0.0010277 0.0038307 -0.002247 -0.0048881 0.32517 -0.085587 -0.00067721 0.00028866
0.0010384 -2.1482e-05 -0.0011146 -0.00065993
-0.0011819 -0.0015766 2.1406e-05 0.00017811 -0.00069757 0.00028172 0.17418 -0.1462
-0.0033594 -0.0050431 0.0015643 0.0016958
0.0014514 0.0010067 -0.00087866 -0.00059184 0.0011777 4.4648e-05 -0.0034809 -0.0050303
0.27572 -0.050117 0.0012176 -0.00041545
-0.0013544 0.00019472 0.0010779 0.00011615 -0.001109 -0.00089886 0.0016002 0.0017525
0.0012146 -0.00058275 0.30686 -0.24366
3860000000 0.29513 -0.14447 -0.00098497 0.0011069 0.0027601 0.0016265 -0.0022145 0.0012138
0.00078456 -0.0011786 -0.00046243 0.0014052
-0.00096777 0.0010836 0.066631 -0.16288 -0.0034638 -0.0047262 0.00053076 -0.00060372
-0.00080691 0.0012037 0.00084274 -0.00099993
0.0027659 0.001691 -0.0034453 -0.0046647 0.3052 -0.12537 -0.00075525 0.00078996
0.00014906 -0.00057904 -0.0010364 -0.00048242
-0.002233 0.0012175 0.00056425 -0.00055816 -0.00058486 0.0007667 0.14603 -0.16066
-0.0028837 -0.0047528 0.0020035 0.00088633
0.00072247 -0.0011561 -0.00069596 0.0011891 4.15e-05 -0.00052458 -0.0028269 -0.0047597
0.27104 -0.081728 -9.3103e-05 -0.0023658
-0.00034005 0.0014421 0.00066532 -0.001022 -0.0011736 -0.00028012 0.0020319 0.000837
-5.2036e-05 -0.002369 0.28355 -0.28097
3920000000 0.27996 -0.18457 0.0018126 0.00017224 0.0036651 0.0023189 2.2175e-05 0.00093344
0.00074497 -0.00012058 0.00027923 0.00041627
0.0018001 0.00019017 0.039009 -0.1791 -0.0048687 -0.0030186 -0.00036773 -2.0977e-05
-7.234e-05 0.0001057 -0.00021892 -0.00024429
0.0036321 0.0022669 -0.005048 -0.0029347 0.29894 -0.15795 7.3012e-05 0.001442
0.0016831 -0.0010404 -0.00059272 -0.00024381
3.448e-05 0.0009495 -0.00038001 -0.00012009 1.5849e-05 0.0014901 0.12609 -0.17165
-0.0045749 -0.0041072 0.0019534 -0.0002021
0.00063022 -0.00014011 -0.00010874 0.00013164 0.0016945 -0.0010766 -0.0046375 -0.0040528
0.26157 -0.13063 0.0009961 -0.0018436
0.00027608 0.00044557 -0.00017521 -0.00016396 -0.00042427 -0.00029619 0.0018593 -0.00027028
0.0012732 -0.0016935 0.26224 -0.30812
3980000000 0.25262 -0.22024 0.0018373 -0.0030817 0.004852 -0.00046946 0.00019679 0.0011152
0.0010047 -0.0020737 0.0006607 0.00024606
0.0018547 -0.0030862 0.016614 -0.19198 -0.0053417 -0.0011286 0.00079965 0.00049381
0.00042256 0.00043313 7.5222e-05 -0.001206
0.0049565 -0.00053166 -0.0053192 -0.0010279 0.26996 -0.18895 0.0013096 6.0778e-05
-0.0011414 -0.00074114 -0.00065577 -0.00081816
0.00015528 0.0010849 0.00084292 0.00058134 0.0013674 6.5378e-05 0.089904 -0.19279
-0.0049566 -0.0035139 0.0014191 -0.0012049
0.00091437 -0.0021826 0.00050136 0.00045333 -0.0010721 -0.00074116 -0.0048607 -0.0035357
0.24907 -0.16034 0.00082493 -0.0050594
0.0007129 0.0002774 8.1905e-05 -0.0012813 -0.0008032 -0.00091843 0.0015444 -0.0012162
0.00079403 -0.0052365 0.22737 -0.34617
4040000000 0.22508 -0.24541 -0.00066453 -0.0041359 0.0033709 -0.0029594 0.00015634 0.00015216
-0.00076114 -0.00083482 0.00084609 2.4283e-06
-0.00066608 -0.0041341 -0.0085724 -0.19897 -0.0045682 5.8678e-05 0.00022615 -0.00097812
0.00022735 0.0002237 -0.0015591 1.0544e-05
0.003424 -0.0029161 -0.0045359 6.2693e-05 0.24745 -0.22219 0.00027883 -0.00064154
-0.00082508 -0.00073361 -0.0010799 0.00052481
0.00021192 0.00020693 0.00023367 -0.0010155 0.00019867 -0.00061742 0.067937 -0.18789
-0.0069421 -0.0017335 0.001751 -0.0002587
-0.0006799 -0.0007748 0.00016538 0.00021014 -0.00097865 -0.00062133 -0.0070474 -0.0015748
0.23515 -0.19361 -0.0017617 -0.0037602
0.00090662 -0.00010836 -0.0017716 7.2622e-05 -0.0010146 0.0006813 0.0016214 -0.00024583
-0.0019569 -0.0033968 0.19027 -0.36406
4100000000 0.19476 -0.26903 -0.0034609 -0.0028284 0.00099256 -0.0035519 -0.00026112 5.8271e-05
5.2205e-05 -0.0016961 0.000706 0.00048224
-0.0033889 -0.0028527 -0.034264 -0.20228 -0.0047683 0.00081572 -0.00027009 -0.00032252
0.00075134 0.00033054 -0.00058502 0.00024159
0.0010439 -0.003708 -0.0048936 0.00088094 0.22539 -0.24823 0.00021253 -0.00035079
-0.00063976 -0.00019206 -0.0013122 0.00030198
-0.00029736 7.1276e-05 -0.00028074 -0.00035318 0.00017007 -0.00028347 0.034444 -0.20101
-0.0063002 0.0011713 0.00086827 -0.0016554
7.2011e-06 -0.001656 0.000706 0.00035489 -0.00054467 -0.0001583 -0.0062928 0.0011011
0.21684 -0.21831 -0.0028768 -0.0042167
0.00066976 0.00051921 -0.00036427 0.00029117 -0.0013796 0.00022169 0.00082985 -0.0016518
-0.0026348 -0.0041595 0.15712 -0.39036
4160000000 0.1656 -0.28599 -0.0036334 -0.0017359 -0.00020409 -0.0031398 0.00058394 -0.00029918
-0.0037564 -0.00042055 0.00090864 -0.00094745
-0.0036683 -0.0017725 -0.059796 -0.198 -0.0048416 0.0026953 -0.00048838 -0.00021936
0.00029956 -0.00058478 -0.00098327 0.00040076
-0.00024244 -0.0031706 -0.004758 0.0027875 0.19301 -0.26338 0.00049098 -0.00024531
-0.0012531 -9.0361e-05 -0.0012827 0.00074345
0.0005282 -0.00027545 -0.00036592 -0.00018381 0.00057314 -0.00033543 0.010213 -0.18862
-0.005495 0.0016137 0.0010311 -0.0017194
-0.0037964 -0.00024042 0.00029292 -0.00068593 -0.0012215 -0.00016711 -0.0055117 0.0015939
0.1816 -0.25292 -0.0043917 -0.0029693
0.001004 -0.0010591 -0.0010947 0.0004068 -0.0013196 0.00068107 0.0012408 -0.0017503
-0.0047611 -0.002932 0.10669 -0.39997
4220000000 0.13731 -0.3019 -0.0046225 0.00026502 0.00013614 -0.00375 -0.00011203 -0.00024241
-0.00057107 0.001041 0.00013192 -0.0011575
-0.0046297 0.00029541 -0.09604 -0.18782 -0.0023513 0.0033411 -0.00021458 -0.00010555
-6.2278e-05 -0.00014432 -0.00063887 0.0010378
0.00010591 -0.0037232 -0.0023531 0.0033088 0.16275 -0.28939 -0.00010675 9.655e-05
0.00027977 0.00042031 -0.00011343 0.0012067
-0.00015442 -0.00027844 -0.00028151 -9.3105e-05 -9.649e-05 0.00017293 -0.013749 -0.18686
-0.0044253 0.0023479 7.6781e-05 -0.0026493
-0.00055946 0.0010042 -5.4466e-05 -0.0001027 0.00039375 0.00049015 -0.0043852 0.0024189
0.16553 -0.27457 -0.0049169 -0.0026558
5.5932e-05 -0.0011365 -0.00053919 0.0011485 0.00013973 0.0012103 -6.1026e-05 -0.0024984
-0.0046307 -0.0024749 0.079263 -0.4121
4280000000 0.10628 -0.31043 -0.0027963 0.0019205 -0.0018514 -0.0042783 -0.0003208 0.00069085
-0.00013964 0.00095507 -0.00070674 -0.00033689
-0.0027988 0.0018983 -0.12148 -0.1918 -0.0027555 0.0029965 -0.00073793 -0.00038168
2.7477e-05 0.00046658 0.00050174 0.00060151
-0.0020217 -0.004301 -0.0027614 0.003074 0.13284 -0.29663 0.00071466 -0.00015986
-0.00065528 0.0010713 -0.00031152 0.0009059
-0.00036226 0.00075071 -0.00071772 -0.00036413 0.00076938 -8.7522e-05 -0.050978 -0.17177
-0.0047509 0.0024934 -0.00050899 -0.0019846
-0.00013462 0.00097963 2.861e-05 0.00059685 -0.00058765 0.00089502 -0.0048469 0.002417
0.11686 -0.29446 -0.0061591 -0.0002305
-0.00072774 -0.0003709 0.00070122 0.00044657 -0.00041771 0.00081644 -0.00036137 -0.0019361
-0.0062387 -0.00046691 0.028825 -0.41714
4340000000 0.079064 -0.31914 -0.0017575 0.001906 -0.0023806 -0.0014606 0.00022123 0.00051975
-0.00028005 0.00078861 -6.6374e-05 -0.00096745
-0.0017531 0.0019027 -0.14168 -0.16574 -0.0021636 0.0038709 -0.00018596 0.00063073
9.7649e-05 -0.00020821 0.00040121 0.00018081
-0.0023957 -0.0013978 -0.0021325 0.0039614 0.097356 -0.31316 -0.00041965 -0.00080713
6.4238e-05 0.00038309 0.00087453 0.0018112
0.00024791 0.00052164 -0.00018287 0.0005763 -0.00050768 -0.00099349 -0.068925 -0.16912
-0.0047108 0.0036779 -0.0013195 -0.0024065
-0.0001515 0.0007152 -2.3342e-05 -0.00036606 -1.0796e-05 0.00052439 -0.0046067 0.003762
0.088985 -0.31698 -0.0049404 0.0015358
-8.0555e-05 -0.0010918 0.00029206 0.00038195 0.0008371 0.0021283 -0.0013457 -0.0024963
-0.0051602 0.0017146 -0.0046818 -0.41127
4400000000 0.047828 -0.32479 -0.00087559 0.0015431 -0.0024928 -0.0015792 0.00093859 0.0012381
-0.00026879 0.00078273 -0.00013704 -0.00071625
-0.00087774 0.001515 -0.1706 -0.15555 -0.0013375 0.0041845 -0.00046604 0.00047725
0.00026537 -0.0004689 0.00057916 0.00033242
-0.0025576 -0.0015657 -0.0012374 0.0041873 0.067893 -0.31923 1.3773e-05 -0.00019538
0.00052655 8.2541e-05 0.00080961 0.0013514
0.00091189 0.0011959 -0.00053336 0.00053326 3.8314e-05 -0.00013968 -0.093334 -0.15607
-0.0031684 0.0051313 -0.0023339 -0.0013819
-0.00033292 0.00073885 0.00032197 -0.00032229 0.00048849 2.4138e-05 -0.0032264 0.0051827
0.055273 -0.32805 -0.0044771 0.0013436
-5.2953e-05 -0.00059282 0.00067052 0.00023102 0.00085384 0.0012532 -0.0023058 -0.0013691
-0.0041844 0.0015144 -0.050977 -0.41524
4460000000 0.012302 -0.32447 -0.0007496 0.00045874 -0.0039427 -0.00079705 0.0013122 -0.00078251
-0.00032913 0.0014562 -0.0010843 -0.00030864
-0.00076658 0.00045028 -0.19198 -0.1258 -0.00043575 0.0045257 -0.00038552 0.00085008
-0.00036315 -0.00046124 0.00043144 -0.00044941
-0.0039832 -0.00071577 -0.00028937 0.0045337 0.042301 -0.32654 -0.00051359 -0.0004076
0.00036012 0.00061507 0.002251 0.00061472
0.0013467 -0.00074915 -0.00029544 0.00079566 -0.00049083 -0.00045424 -0.1068 -0.13472
-0.0018786 0.0067442 -0.0023871 -0.00098578
-0.0002095 0.0014985 -0.00037729 -0.00062576 0.00028137 0.00045443 -0.0017989 0.0067887
0.020105 -0.32155 -0.0044301 0.0032269
-0.0010985 -0.00033009 0.00028546 -0.00051733 0.0022032 0.00057396 -0.0022933 -0.0010196
-0.00481 0.0028882 -0.090377 -0.39679
4520000000 -0.012016 -0.32497 -0.00046056 -0.00030594 -0.0036757 0.00014532 0.00061336 -9.4161e-05
0.0020517 1.6912e-05 -0.00068527 0.00081517
-0.00043296 -0.00031428 -0.21665 -0.10899 0.00053908 0.0046416 0.00056499 0.00086752
-0.00028772 -0.00015997 0.00024875 -0.00011625
-0.0037351 0.00019646 0.00067994 0.0046427 0.010694 -0.32389 -0.0010128 0.00039779
0.00060158 -0.00059899 0.0017061 -0.00084833
0.00059358 -0.00011945 0.00054362 0.00093434 -0.0010544 0.00040417 -0.12458 -0.12554
-0.00028275 0.0059622 -0.0030357 -0.00031788
0.0020037 -5.9161e-05 -0.00037591 -0.00010154 0.00076705 -0.0005275 -0.00024455 0.0059243
-0.029371 -0.33168 -0.0028878 0.0029713
-0.000742 0.00088564 0.0002711 5.9022e-05 0.001699 -0.00077612 -0.0030918 -0.00013771
-0.0024256 0.0031456 -0.11977 -0.39439
4580000000 -0.049899 -0.31736 -0.0011506 -0.00047193 -0.0028613 0.0025094 0.00070965 -0.00023606
0.00025162 -0.00011644 -0.00058227 0.0006872
-0.0011728 -0.00047934 -0.23503 -0.082236 0.00098909 0.0043086 0.00062912 -0.00010511
-0.00017394 0.00029108 0.0001515 -0.00018695
-0.0028153 0.0025345 0.0010109 0.0042641 -0.020585 -0.32067 -0.00028227 0.00046554
0.00011627 9.4194e-05 0.0015005 -0.00095222
0.00071011 -0.00022867 0.00063053 -7.4372e-05 -0.00030406 0.0004607 -0.13497 -0.10056
0.0019949 0.0053491 -0.0026363 0.0012442
0.00017883 -2.8758e-05 -6.2406e-05 0.00027141 -3.7105e-05 3.9828e-05 0.0020627 0.0054308
-0.055419 -0.33515 -0.002308 0.00374
-0.00043995 0.00077977 0.00019112 -0.00034443 0.0015282 -0.0010125 -0.0025259 0.0011619
-0.002462 0.003673 -0.16441 -0.36483
4640000000 -0.075351 -0.3112 -0.0025066 -0.0015679 -0.0031157 0.0026088 0.00054451 -0.0013888
0.0012223 -0.00036944 0.00018329 0.0010602
-0.0024729 -0.0016016 -0.2453 -0.054427 0.0016687 0.0038986 0.00071935 0.00026283
-0.00026892 0.00053141 0.00011353 -0.00072628
-0.0031806 0.0026068 0.0017853 0.0039713 -0.044834 -0.31502 0.00026946 0.00087003
0.0013162 9.8844e-05 0.00050146 -0.0020567
0.00054777 -0.0014088 0.00070517 0.00020468 0.00019612 0.00079653 -0.14038 -0.086141
0.003525 0.0036189 -0.0023103 0.001714
0.001278 -0.00038716 -0.00047455 0.00046586 0.0012507 0.00021128 0.0034905 0.0035955
-0.086976 -0.3179 -0.0021649 0.0039728
8.1154e-05 0.0010325 3.4134e-05 -0.00057553 0.00038791 -0.0020505 -0.0024647 0.0017276
-0.0023719 0.0040361 -0.18345 -0.35479
4700000000 -0.10327 -0.30617 -0.0040504 -8.8762e-05 -0.0016536 0.0046683 -0.00092468 -0.00097883
0.0010351 -0.00053102 0.0010309 0.000744
-0.0040776 -0.00013707 -0.25706 -0.035739 0.0028997 0.0040797 0.00038293 -0.000493
0.00053973 0.00038751 -0.000242 -0.00014419
-0.001536 0.0046514 0.0029133 0.0039613 -0.075483 -0.30843 -0.00016687 0.0005755
0.00045229 -0.00038416 -0.00018475 -0.0014789
-0.00099043 -0.00099586 0.00041669 -0.00041314 -0.00014512 0.00059043 -0.15717 -0.065197
0.0031374 0.0017394 -0.0015493 0.0022775
0.00085263 -0.00048398 0.00059632 0.00042346 0.00035616 -0.00016868 0.0032278 0.0017888
-0.12579 -0.30818 -0.0013951 0.004047
0.00098663 0.00082072 -0.00014702 -0.00010604 -4.9717e-05 -0.0012815 -0.0014732 0.0023857
-0.0011819 0.0040346 -0.22645 -0.32525
4760000000 -0.13307 -0.29107 -0.0048027 0.001309 0.00092031 0.0048321 -0.00070969 -0.00061846
0.00038554 -0.0011102 0.0008411 -0.00032487
-0.0048126 0.0013041 -0.25219 0.0069085 0.0033504 0.0031584 -2.2268e-05 -0.00069425
0.00027016 0.0001898 4.0535e-05 4.7378e-06
0.00090016 0.0048039 0.0033419 0.0030838 -0.1054 -0.29416 0.00087147 0.00032256
0.0006897 -7.971e-05 -0.00117 -0.0006625
-0.00068044 -0.0005935 -7.3251e-05 -0.00068367 0.00087849 0.00034153 -0.1511 -0.048709
0.0025437 0.0012448 -0.0005475 0.0028479
0.00042557 -0.0010687 0.00034311 3.824e-05 0.00063294 -0.00028547 0.002528 0.0012547
-0.15793 -0.29075 -0.00029969 0.0044275
0.00084641 -0.00041579 -1.6881e-05 -0.00010131 -0.0013495 -0.00087181 -0.00062156 0.0027
-0.00029125 0.0044243 -0.23796 -0.30337
4820000000 -0.16027 -0.27708 -0.0050986 0.0027935 0.0017033 0.0031875 -0.00085546 -0.00043626
0.00045701 -0.0009428 0.00021242 -0.00035973
-0.0050837 0.0027454 -0.26383 0.029142 0.004486 0.0029505 -7.0113e-05 -0.0003292
0.00029774 -0.00011813 -0.00025873 -0.00044704
0.0018236 0.0031929 0.0046118 0.0029582 -0.13316 -0.29125 0.00075304 -0.00030255
0.00041417 -0.00059308 -0.00073901 -0.00064836
-0.00093113 -0.00044687 -0.00011616 -0.00030932 0.00060751 -0.000289 -0.16638 -0.031207
0.0017021 0.00024013 0.00010043 0.0027574
0.00038906 -0.00095127 0.00028317 -1.3475e-05 0.00041998 -0.00046807 0.0016687 0.00031963
-0.19607 -0.27243 7.5146e-05 0.0036417
0.00012914 -0.00026174 -0.00016602 -0.00028195 -0.00083064 -0.00050124 0.00015945 0.002835
-0.00028328 0.0037585 -0.27508 -0.27348
4880000000 -0.1913 -0.25701 -0.0041776 0.0046047 0.0023117 0.0028902 -0.0014329 0.00031286
-0.00071827 -0.00096926 0.00041991 -0.00017492
-0.0041976 0.0046324 -0.25514 0.070677 0.0045765 0.0014986 -0.00035023 -0.00026225
-0.00019912 0.00015505 -0.00028125 4.9722e-05
0.0022526 0.0028676 0.0045939 0.0013412 -0.15203 -0.27686 0.00047471 -0.00046527
-0.00027747 -0.0014358 -0.00095975 -0.00016226
-0.0014485 0.00032828 -0.00028386 -0.00025564 0.00048425 -0.00049614 -0.15944 -0.012567
0.00073287 -9.2625e-05 0.0010697 0.0024184
-0.0006938 -0.00093443 -0.00013078 0.00010557 -0.00019865 -0.001336 0.00077602 -8.0715e-05
-0.22482 -0.25542 0.00053166 0.0034197
0.00054056 -0.00021559 -0.00023219 -8.1051e-05 -0.00075146 -0.00032718 0.0011237 0.0023913
0.0009576 0.0033279 -0.28681 -0.24334
4940000000 -0.21194 -0.23924 -0.002834 0.00662 0.0029058 0.0010789 -0.00027602 0.00072504
-0.0011852 -0.00052467 6.3061e-05 -0.00062156
-0.0028465 0.0065728 -0.26657 0.096223 0.0056286 0.00090984 -6.0189e-05 -6.3892e-05
0.00041111 -0.00018839 -0.00033782 0.00021504
0.0029588 0.00099179 0.005656 0.00091967 -0.17252 -0.25397 2.0651e-05 -0.00038067
-0.00075206 8.925e-05 -0.00060985 0.00017445
-0.00027532 0.00066084 -0.00010925 -5.5192e-05 8.8967e-05 -0.0004758 -0.16699 -0.0031635
-0.00011385 0.00058819 0.0018924 0.0018069
-0.0011935 -0.00061827 0.00035604 -0.00017793 -0.00094067 -0.00015214 -7.609e-05 0.00057941
-0.24726 -0.22592 0.0005899 0.0033795
-8.196e-05 -0.00054953 -0.00041713 0.00027043 -0.0010035 0.00015588 0.0018193 0.0017958
0.00024069 0.0034302 -0.31016 -0.21744
5000000000 -0.23247 -0.21496 1.6158e-05 0.0072666 0.0030671 0.0017229 -0.00019199 0.00064653
-0.00049734 0.00058629 -0.00033591 -0.00092732
-3.9815e-05 0.0072585 -0.25284 0.11391 0.0057579 -0.00051912 -0.00022894 -0.00012482
-0.00017477 -0.00065134 -0.00025914 -2.7719e-05
0.0030574 0.001721 0.0057968 -0.00073236 -0.20208 -0.2391 -0.00057883 -0.00077898
-0.00054315 -0.00045289 -0.00044083 -0.00012993
-0.00015481 0.00067708 -0.00022926 -0.00010293 -0.00070702 -0.00066338 -0.16118 0.02123
-0.00042097 0.0015658 0.0022702 0.001011
-0.00046762 0.0006836 -0.00011139 -0.00053175 -0.00051497 -0.00022191 -0.00045149 0.0016361
-0.27382 -0.20396 0.00051605 0.0037644
-0.00025968 -0.00083775 -0.00018309 -5.484e-05 -0.00025685 0.00017467 0.0023685 0.0010157
0.00046096 0.0040002 -0.32253 -0.18289
5060000000 -0.25329 -0.18711 0.0019941 0.006959 0.0030953 -0.00030065 0.00015799 0.00054649
-0.00032264 -5.859e-05 -0.00036815 -0.00018608
0.002006 0.0069507 -0.23498 0.15067 0.0051077 -0.002054 -3.2543e-05 0.00024957
-0.00035476 5.1978e-05 -0.0002833 0.00019885
0.0031312 -0.00028702 0.0050345 -0.0020997 -0.21586 -0.21735 -0.00038652 0.00044597
-0.0011405 -9.0567e-05 -0.001197 0.00037662
0.00014707 0.0005345 -9.2578e-06 0.00021718 -0.00029743 0.00035385 -0.16261 0.028428
0.00018755 0.0030152 0.0018176 0.0006971
-0.00031667 -9.6631e-05 -0.00037849 -5.9546e-05 -0.00087172 -9.5761e-05 0.00022788 0.0030141
-0.28434 -0.17243 0.0017267 0.0034823
-0.00037142 -0.00013388 -0.00036834 0.00024 -0.0010945 9.9621e-05 0.0018937 0.00059545
0.0019015 0.0031657 -0.3339 -0.15427
5120000000 -0.26906 -0.1618 0.0034048 0.0058359 0.0028571 -0.00050054 0.00035932 0.00061697
-0.00015674 0.00092142 -0.00040532 0.0001415
0.0033952 0.0058272 -0.2292 0.17701 0.0048374 -0.0026353 4.8456e-05 0.00017658
-0.00010283 -1.664e-05 7.2403e-05 0.00035895
0.0029528 -0.00049303 0.0048217 -0.0027456 -0.22988 -0.202 -3.8358e-05 0.00015727
-2.6025e-05 0.0010395 -0.00069191 0.00074708
0.00036361 0.0005885 7.0534e-05 0.00021968 -0.00010683 0.00014389 -0.159 0.054712
0.001881 0.0031681 0.002511 0.00025215
-0.00018741 0.00086175 -4.4882e-05 8.5527e-05 -0.00040887 0.0010089 0.0018609 0.0031889
-0.29802 -0.13926 0.0018183 0.0030563
-0.00048129 0.00016498 0.00013103 0.00040749 -0.00092971 0.00081902 0.0024279 0.00026291
0.0016081 0.003315 -0.34659 -0.11999
5180000000 -0.28494 -0.13119 0.0050082 0.00474 0.0033597 -0.0012265 0.00026186 0.00054103
-8.5944e-05 0.00021991 -0.00055754 0.00043993
0.0050444 0.0047566 -0.20662 0.19982 0.0039573 -0.0038961 -0.0002823 -0.00027146
-0.00015579 -0.0001121 -0.00014623 0.00019023
0.0033982 -0.001307 0.0038643 -0.0039541 -0.24059 -0.16512 -0.00025828 0.00053698
-0.00016696 5.4854e-05 -0.00032006 0.00053629
0.00032865 0.00051493 -0.00030405 -0.00029296 -0.00021991 0.00058157 -0.15793 0.064382
0.0030205 0.0034248 0.0021845 -0.00060376
-5.4672e-05 0.00024863 -0.00012131 -0.00016957 6.8582e-05 7.7413e-06 0.0030637 0.0033484
-0.30875 -0.096604 0.0026463 0.0034348
-0.00054102 0.00036493 -0.00015827 0.00011358 -7.6342e-05 0.00068566 0.0022619 -0.00064234
0.0027257 0.0033351 -0.34947 -0.087598
5240000000 -0.29315 -0.10422 0.0052197 0.0033959 0.0025866 -0.0029876 0.00061473 -1.1062e-05
-0.00032618 6.4065e-05 0.00011832 0.00052004
0.0052209 0.0033919 -0.19463 0.237 0.0030588 -0.0046731 -5.4033e-05 0.00020119
-0.00016208 7.764e-05 0.00019838 0.0003922
0.0025443 -0.0030596 0.0028893 -0.0047357 -0.25688 -0.14071 0.00031134 0.00022846
-0.00032689 0.00082895 -0.0001179 0.0011726
0.00062736 1.2921e-05 -1.2152e-05 0.00019072 0.00034622 0.0001389 -0.15841 0.084926
0.0038216 0.00211 0.0017191 -0.001305
-0.00035776 5.548e-05 -0.00022778 6.5965e-05 -0.00037672 0.00062637 0.0038473 0.0021058
-0.32138 -0.056771 0.0034914 0.0028195
0.00011262 0.0006439 0.0002585 0.0004367 -4.4185e-05 0.0011006 0.0016588 -0.0013522
0.0034295 0.0026018 -0.3547 -0.055172
5300000000 -0.29819 -0.073896 0.00595 0.0018366 0.0016379 -0.003029 0.00010179 -0.00029918
0.00044719 0.00065367 0.00021722 0.00020501
0.005936 0.0018871 -0.18671 0.24174 0.002306 -0.0052365 -9.532e-05 0.00021611
-6.9763e-05 0.00033686 0.00036227 0.0002034
0.0015855 -0.003107 0.002254 -0.0053615 -0.27297 -0.11521 0.00030168 -0.00026205
0.00040442 0.00033745 0.00094025 0.00082341
9.5335e-05 -0.000316 -7.7117e-05 0.0002535 0.00036194 -0.0001997 -0.15073 0.094239
0.0052701 0.0011732 0.0013623 -0.0016379
0.00045329 0.00067879 3.3401e-05 0.00036852 0.00030281 0.00051613 0.0052997 0.0011225
-0.33182 -0.030093 0.0037823 0.0019608
0.0001321 0.00017587 0.00030149 0.00014765 0.00069948 0.00074231 0.0013464 -0.0016073
0.0036473 0.0021448 -0.35129 -0.019291
5360000000 -0.29816 -0.036812 0.00603 0.00064163 0.0002208 -0.0038197 0.00040386 -3.4952e-05
9.3245e-05 0.00033864 0.00039123 -8.8539e-05
0.0060189 0.00062034 -0.14914 0.26322 0.00097552 -0.0055777 3.5624e-05 0.00023535
-9.3711e-05 3.4993e-06 0.00036502 -0.00011252
0.00021284 -0.0037716 0.00080554 -0.0054447 -0.27159 -0.088478 0.00031555 0.0004313
-1.4388e-05 0.00044556 0.00021811 0.00047287
0.00043171 -2.274e-05 1.9548e-05 0.00023516 0.00023631 0.00039737 -0.1488 0.11222
0.0055582 -0.00068334 0.00062364 -0.0020258
0.00012199 0.00034346 -0.00011142 2.6293e-05 0.00010746 0.00030528 0.0055601 -0.00078171
-0.32539 0.0083376 0.0045792 0.0021969
0.00042869 -0.00012398 0.0004605 -8.5397e-05 0.00042267 0.00067616 0.00060872 -0.0020301
0.0045669 0.0021319 -0.34849 0.0096066
5420000000 -0.30072 -0.013601 0.0059895 -0.0011878 -0.00059748 -0.0035204 -4.8053e-05 -0.00015203
0.00084333 0.00051541 0.00039716 -0.00016565
0.0059793 -0.0011872 -0.13009 0.2897 7.789e-05 -0.0055652 8.132e-05 0.00015218
0.00015065 8.5922e-05 0.00045244 -6.5138e-05
-0.00066798 -0.0035747 -9.806e-06 -0.0055927 -0.28781 -0.055263 -0.00018589 -0.00047818
0.00096721 0.00018096 0.0011694 0.0003172
-6.2825e-05 -0.00014499 9.7416e-05 0.00013659 -0.0001583 -0.0005007 -0.13742 0.12674
0.004701 -0.0022599 0.00034007 -0.0016718
0.00084919 0.00050299 0.00013792 0.00011475 0.00090138 0.00017929 0.0046853 -0.0022059
-0.33004 0.037485 0.0051052 0.00057718
0.00035499 -0.00021659 0.00036633 -0.0001175 0.0011159 -6.6653e-05 0.00028909 -0.0016847
0.0051877 0.00031297 -0.3409 0.051139
5480000000 -0.29258 0.022741 0.0049285 -0.0020018 -0.0019491 -0.0029286 0.00037869 5.6444e-06
0.0007881 -0.00032154 -0.00013453 -0.00015834
0.0049627 -0.0019679 -0.1156 0.29745 -0.0015644 -0.0059682 1.3075e-05 0.00021016
-5.7345e-05 -3.3446e-05 0.00011962 -0.00028848
-0.0020419 -0.0028131 -0.0017699 -0.0059742 -0.29209 -0.032264 -0.00022788 0.00015469
0.00056987 -0.00048838 0.00084046 -0.00017717
0.00037634 -9.8516e-06 2.0258e-05 0.00018932 -0.00023946 0.00020002 -0.13086 0.13783
0.0038007 -0.0032835 -0.0003202 -0.0018359
0.00092124 -0.0003461 3.4798e-05 -4.4075e-05 0.00067713 -0.00036369 0.0037242 -0.0033762
-0.31859 0.06443 0.0047964 8.2599e-05
-8.5142e-05 -8.7506e-05 0.00017639 -0.00020723 0.00090386 0.00014563 -0.00030478 -0.0018972
0.0047096 0.00031122 -0.33207 0.072964
5540000000 -0.28862 0.047866 0.0041167 -0.0026187 -0.0026607 -0.0019246 0.00032953 -0.00029076
0.00025673 -0.00018788 -0.00026645 0.00013728
0.0040753 -0.0026107 -0.074512 0.31463 -0.0028767 -0.0051106 0.00047966 0.00013423
0.00013622 -0.00018909 -2.7776e-06 -0.00028803
-0.0027259 -0.0019359 -0.0028784 -0.0050543 -0.29082 -0.011339 0.00025854 -0.00015244
0.00021834 5.0206e-05 0.00035293 -0.00010308
0.00031037 -0.00028948 0.00047509 0.00011062 0.00022092 -0.00015351 -0.11922 0.15903
0.0024375 -0.0038338 -0.0011043 -0.001849
0.00020045 -0.00021141 5.2683e-05 -0.00014898 0.0002403 -0.00019338 0.0023577 -0.0038556
-0.30325 0.099405 0.004634 -0.0012116
-0.0002958 6.2926e-05 1.1287e-06 -0.00037189 0.00050769 -0.00023694 -0.0010484 -0.0017939
0.0049954 -0.0013191 -0.32406 0.11444
5600000000 -0.27737 0.07592 0.0033617 -0.0035801 -0.0024948 -0.0016267 0.00035021 -0.00043556
0.00025456 -0.00028426 0.0002581 0.00042489
0.0033554 -0.0035685 -0.071796 0.32854 -0.0038593 -0.0045633 8.653e-05 -0.00023845
-0.00010295 -4.1838e-05 -0.00015295 -0.00025847
-0.002481 -0.0016234 -0.0039228 -0.0044811 -0.28983 0.020419 -3.9106e-05 1.5829e-05
0.00037755 -0.00075401 0.00067877 -0.00049039
0.00033552 -0.00043927 6.1703e-05 -0.00021777 -3.3321e-05 3.0252e-05 -0.11153 0.15833
0.0016875 -0.003771 -0.00099798 -0.0010374
0.00029849 -0.00027329 -0.00011193 -9.011e-05 0.00030257 -0.00057476 0.0017662 -0.0037818
-0.29481 0.12799 0.0046902 -0.0014204
0.00024289 0.00037869 -0.00023815 -0.00026452 0.00045073 -0.00051976 -0.0010401 -0.0010721
0.0043259 -0.0015818 -0.3017 0.12847
5660000000 -0.2657 0.098222 0.0031223 -0.003667 -0.0034937 -0.00045681 -0.00033415 -0.00071848
-0.00017618 -0.00053488 0.00043543 -0.00016028
0.0031321 -0.0036657 -0.030347 0.31992 -0.0045377 -0.0029094 -8.1083e-06 -0.00013783
7.7874e-05 0.00011069 -0.00014609 -9.4074e-05
-0.0035128 -0.00039008 -0.0045907 -0.0028052 -0.29017 0.043656 -0.00013548 0.00016468
-0.00058545 -0.0002796 0.00019675 -0.0012717
-0.00033745 -0.00072374 -2.151e-05 -0.00012708 -0.00014641 9.455e-05 -0.096143 0.17845
0.00077771 -0.0040821 -0.0013378 -0.00086611
-0.00023956 -0.00058908 9.6465e-05 5.298e-05 -0.00034785 -0.00051912 0.00068351 -0.0040886
-0.27929 0.15556 0.0040218 -0.0027368
0.00046891 -0.00013944 -6.6436e-05 -4.2635e-05 0.00040252 -0.0012659 -0.0012457 -0.00082072
0.0043149 -0.0024721 -0.29356 0.16497
5720000000 -0.25035 0.11947 0.0025685 -0.0042946 -0.0027904 0.00080994 -0.0005483 -0.00025876
-0.00041931 -0.00015282 -0.00013426 -0.00024149
0.0025888 -0.0042887 -0.0022293 0.34501 -0.0055333 -0.0026302 4.3186e-05 -7.9996e-05
-0.00018994 3.047e-05 -0.00024669 0.00028236
-0.0027263 0.00083731 -0.005558 -0.0025335 -0.28675 0.074837 0.00016992 8.2975e-05
0.00045458 0.00052839 -0.00028975 -0.000101
-0.00052754 -0.00024073 4.4785e-05 -0.00010927 0.00016446 7.6997e-05 -0.080204 0.18025
-7.5658e-05 -0.0036106 -0.0015176 -0.00045122
-0.00039386 -8.6891e-05 -0.00018806 8.1214e-05 0.00017667 0.0004848 -4.6011e-05 -0.0035946
-0.26742 0.1817 0.0039411 -0.0035138
-0.00012554 -0.00032735 -0.00023953 0.00015638 -0.00021262 -0.00016255 -0.0015294 -0.00041612
0.0040015 -0.0038478 -0.26207 0.18194
5780000000 -0.23406 0.13683 0.0014106 -0.0048803 -0.0023992 0.0012353 -0.0006907 6.7702e-05
-0.00025072 -0.00028338 2.9066e-05 -0.00037358
0.0014222 -0.0048748 0.011246 0.33974 -0.0058828 -0.00058924 3.532e-05 -0.00020158
5.0576e-05 3.5251e-06 -1.8634e-05 -0.00026938
-0.0023885 0.0012537 -0.0059813 -0.00055229 -0.28318 0.092049 -5.3866e-05 -0.00016346
3.7055e-05 -0.00026654 -0.00013604 -0.0006568
-0.00072066 6.4841e-05 2.6418e-05 -0.0001918 -3.8767e-05 -0.00011054 -0.071135 0.19611
-0.00021962 -0.0032454 -0.0012271 -1.5888e-05
-0.00024694 -0.00034327 3.4637e-05 -6.5724e-05 0.0001883 -0.00019297 -0.00026159 -0.0032789
-0.25726 0.20237 0.0028574 -0.0043135
-5.617e-05 -0.00033423 -6.7067e-05 -0.00017162 -0.00031749 -0.00055645 -0.0012827 -5.7573e-06
0.0026123 -0.0039644 -0.25342 0.20375
5840000000 -0.22007 0.15791 7.3131e-05 -0.0054642 -0.0021536 0.001193 -8.5633e-05 0.00032093
-0.00034353 0.00018177 -0.00038806 -0.00032889
7.8744e-05 -0.0054586 0.047131 0.34261 -0.0059064 0.00055849 -0.00024559 1.9098e-05
0.00033321 -4.3428e-05 -0.00020688 0.00031982
-0.0021032 0.001244 -0.0059029 0.00067441 -0.27593 0.1161 -0.00032396 4.8908e-05
-0.00017932 -0.00046474 -0.00092268 -0.00041918
-7.8748e-05 0.00032411 -0.00023599 4.6962e-05 -0.00033047 3.4196e-05 -0.048294 0.19905
-0.00085077 -0.0037139 -0.0013244 0.00022033
-0.00036182 0.00023332 0.00026189 -1.5441e-05 -0.0002024 -0.00082127 -0.00088279 -0.0036757
-0.23965 0.2116 0.0018329 -0.0041161
-0.00043519 -0.00035474 -0.00020043 0.00031506 -0.00089192 -0.00059729 -0.0012651 0.00023867
0.0020086 -0.0040333 -0.21754 0.22794
5900000000 -0.20615 0.16984 -0.0019943 -0.0054081 -0.0020632 0.0024869 -0.00011257 2.7659e-05
0.00031322 -0.00017846 8.2327e-06 0.00031947
-0.0019837 -0.0054026 0.067183 0.34201 -0.0050651 0.0020433 -1.2229e-05 -4.2108e-05
-6.2959e-05 -0.00023433 -1.6829e-05 -0.00011759
-0.0020404 0.0024733 -0.0050739 0.002128 -0.2598 0.13138 -8.8817e-05 -0.00013799
-0.0003058 -0.00071568 -0.00080971 0.00020506
-0.00012116 4.9339e-05 -1.9401e-05 -4.8407e-05 -9.2496e-05 -9.6126e-05 -0.041063 0.20945
-0.0012885 -0.0036196 -0.0011523 0.00020954
0.00030683 -0.00023429 -1.8215e-05 -0.00027499 -0.00044683 -0.00045931 -0.0012947 -0.0035737
-0.2137 0.22546 0.0018484 -0.0050929
-2.5615e-05 0.00023927 -1.2728e-05 -0.00016633 -0.00080557 0.00013589 -0.0012389 0.00017949
0.0018811 -0.005335 -0.2026 0.2377
5960000000 -0.18542 0.18296 -0.0030147 -0.0039511 -0.00067848 0.0025364 -0.00018464 0.00013629
-0.00022564 0.00021473 -0.00028669 -6.6727e-05
-0.0030017 -0.0039475 0.093974 0.34077 -0.0042341 0.0022454 -0.00020295 3.2592e-05
9.2613e-06 0.00014088 1.6031e-05 0.00017312
-0.00072544 0.0025818 -0.004229 0.0023068 -0.24425 0.15691 -3.403e-05 -0.00014207
-0.00064252 0.00023966 -0.00015993 -0.00013167
-0.00017466 0.00012469 -0.00018578 5.2617e-05 2.1775e-06 -0.00017416 -0.022371 0.21781
-0.0021851 -0.003109 -0.0010869 0.00094733
-0.00028633 0.00019971 -9.9431e-05 0.00010957 -0.00030917 0.00017361 -0.0021956 -0.0030955
-0.19302 0.24079 -3.2605e-05 -0.0053548
-0.0002531 -1.7967e-05 -2.3657e-05 0.00023973 -0.00021938 -5.7643e-05 -0.0010133 0.00098049
-0.00021301 -0.0049907 -0.17345 0.26402
6020000000 -0.16734 0.19801 -0.0038359 -0.002988 -0.00011928 0.0029309 8.0236e-06 0.00057149
-0.00022821 0.00022659 -1.8492e-05 0.00021652
-0.0038343 -0.0029819 0.12196 0.33183 -0.0045913 0.0033376 -6.7749e-05 0.00013501
-4.1191e-05 0.00011566 -0.00014489 0.00021123
-6.7237e-05 0.0028807 -0.0045886 0.0034489 -0.22439 0.16902 -0.00028679 0.00027265
-0.00050549 0.00021189 -0.00041319 0.00051141
2.9933e-05 0.00056254 -7.5227e-05 0.00014806 -0.0003367 0.00030573 -0.015967 0.21317
-0.0029573 -0.0030533 -0.00056127 0.00084901
-0.00022575 0.00030995 -0.00010236 0.00017474 -0.00078212 0.00016109 -0.0029706 -0.0030026
-0.16385 0.25328 -0.00056209 -0.0047361
2.4766e-05 0.00022738 -0.00011903 0.00018127 -0.00041352 0.00047525 -0.00057731 0.00084109
-9.4962e-05 -0.0049465 -0.14662 0.26346
6080000000 -0.147 0.20668 -0.0040356 -0.00080445 0.0011377 0.0029445 0.00010959 9.0717e-05
0.0001687 0.00020943 0.00038734 3.6561e-05
-0.0040584 -0.00081022 0.1434 0.33243 -0.0029825 0.0046928 -4.6295e-05 -4.6313e-05
-8.439e-05 0.00016866 0.00022175 0.00032485
0.0012599 0.0028954 -0.0028835 0.0047321 -0.20637 0.19594 0.00029216 0.00015512
-0.00029657 0.0004817 -0.00016331 0.00045884
9.6416e-05 0.00010951 -5.1182e-05 -5.1473e-05 0.00033736 0.00010368 0.00089434 0.2214
-0.0041431 -0.0019887 -0.00093854 0.00099445
0.00010191 0.00017986 -5.5123e-05 8.1867e-05 -0.00019667 0.00080709 -0.0041825 -0.0019971
-0.13545 0.27083 -0.0010782 -0.0056456
0.00030857 6.0324e-05 0.00015748 0.00024993 -0.00015861 0.00039566 -0.00099949 0.0010008
-0.0013966 -0.0053955 -0.12438 0.28438
6140000000 -0.12984 0.21947 -0.003647 -0.00056015 0.0016705 0.002127 7.5341e-05 2.4172e-06
3.7031e-05 -0.00013197 0.00026118 -1.5511e-05
-0.0036654 -0.00058697 0.17018 0.31329 -0.00206 0.0053143 4.528e-05 4.7903e-05
0.00047592 3.8813e-06 0.00024001 4.7662e-05
0.0017214 0.0021117 -0.0020035 0.0053369 -0.18251 0.21484 0.00030256 -0.00016171
0.00020267 0.00091373 -1.8599e-05 0.0005584
9.1219e-05 -1.7268e-05 6.6723e-05 3.702e-05 0.00030421 -0.00016427 0.01361 0.21201
-0.0046596 -0.00086712 -0.00040742 0.0016057
7.0377e-05 -0.00010769 0.00044841 1.2932e-05 0.00026624 0.00061905 -0.004641 -0.00084325
-0.11518 0.29022 -0.0033888 -0.0040949
0.00032168 1.502e-05 0.00025557 0.00010096 8.8566e-05 0.00044754 -0.00032738 0.0015566
-0.0031699 -0.0041419 -0.085544 0.28248
6200000000 -0.11426 0.22495 -0.0030632 -0.0001091 0.0021655 0.0011892 8.3743e-05 0.00037277
-0.00025219 0.00015217 -0.00017329 -0.00035401
-0.003053 -0.00014732 0.19797 0.31129 -0.00076507 0.0051416 5.4016e-05 0.00021773
-1.0127e-05 -8.9253e-05 0.00015193 0.00012503
0.0022022 0.0011268 -0.00062646 0.0051719 -0.16334 0.22897 0.00016359 -0.00033275
0.00051559 -0.00014688 0.00012526 0.00020211
9.758e-05 0.0003547 7.3219e-05 0.00022783 0.00014601 -0.00031355 0.026986 0.22052
-0.0044442 0.00053631 1.3245e-05 0.0012508
-0.00022506 0.00014263 1.4882e-05 -9.0449e-05 0.00035744 -4.4716e-05 -0.0044213 0.00054123
-0.10298 0.29556 -0.0040325 -0.0035601
-0.00018039 -0.00037538 0.00016014 3.5783e-05 0.00022618 0.00024744 4.9674e-06 0.0012633
-0.0040871 -0.0037052 -0.072343 0.2918
6260000000 -0.099022 0.23793 -0.0030752 0.00091815 0.0021822 0.00053139 0.00025464 -9.5964e-05
8.0243e-05 0.00018486 -0.00012408 7.2755e-06
-0.0030611 0.00091008 0.21538 0.29597 -4.2785e-05 0.0052942 -6.789e-06 -7.2586e-05
4.7463e-05 -7.8478e-05 0.00023395 9.8977e-05
0.0021384 0.00054573 7.2476e-05 0.0053274 -0.14054 0.25056 0.00012251 -4.5501e-05
0.000158 -0.00010104 0.00029943 0.00050873
0.00024282 -9.7832e-05 -9.2989e-06 -5.561e-05 0.00012849 -5.6094e-05 0.043018 0.21548
-0.0039677 0.0016555 0.00061559 0.0011314
0.00010556 0.00024407 2.7915e-05 -0.00011585 0.00032357 -0.00015651 -0.0039587 0.0017909
-0.074229 0.29688 -0.0042017 -0.0023285
-5.651e-05 -1.1859e-05 0.00020192 7.6904e-05 0.00029302 0.0004024 0.00067172 0.0011706
-0.0043118 -0.0020401 -0.026932 0.29157
6320000000 -0.082604 0.23964 -0.0025266 0.00142 0.0021471 -0.00043535 7.7994e-05 8.0856e-05
-0.00040693 0.00046416 -0.00025476 0.0002187
-0.002519 0.0014375 0.24058 0.28574 0.0019859 0.0055543 0.0001103 3.1261e-05
-4.2497e-05 -0.00014749 7.7813e-05 -0.00013839
0.002147 -0.00048705 0.0020752 0.0055423 -0.12209 0.25853 -0.00019722 -0.00026619
0.0004201 0.00017948 0.00025298 0.00011555
7.7419e-05 8.567e-05 8.1466e-05 4.2501e-05 -0.0002217 -0.0002968 0.041802 0.21656
-0.0035749 0.002175 0.00058485 0.00076651
-0.00035452 0.00048248 -5.7703e-05 -0.00014759 0.00032228 5.6898e-05 -0.003563 0.0022028
-0.050211 0.3066 -0.0050666 -0.0013445
-0.00015418 0.00021243 0.00016022 -0.00015327 0.00027174 0.00023574 0.00065738 0.00079851
-0.0048327 -0.0013943 -0.016468 0.28957
6380000000 -0.062942 0.24683 -0.0018482 0.0019395 0.0016236 -0.00063357 3.9974e-05 -4.7226e-05
0.00026425 0.00021876 0.00011236 0.0001122
-0.0018515 0.001952 0.25695 0.26638 0.0031904 0.0041239 -0.0001589 -3.4754e-05
-0.00022543 -0.00015034 -0.000101 -0.00014533
0.0015764 -0.00063155 0.0032735 0.0041488 -0.093636 0.27465 -0.00018503 0.00018669
0.0003112 -0.00029371 0.00042403 0.000131
5.3427e-05 -4.9586e-05 -0.00016458 -5.6801e-05 -0.00015599 0.0002086 0.062809 0.20698
-0.0027301 0.0031744 0.00095592 0.00078737
0.00025114 0.00025721 -0.00023903 -0.00013655 0.00028718 -0.00021597 -0.0027519 0.0031976
-0.030184 0.29911 -0.0045047 0.00032287
3.9341e-05 0.00014452 -0.00014524 -0.00018163 0.00048056 0.00010493 0.00089506 0.00085025
-0.0046073 0.00024762 0.023472 0.29228
6440000000 -0.040148 0.25739 -0.00087463 0.0024427 0.0016273 -0.00093202 0.00039562 -0.00010209
0.00029068 -0.00042034 -0.00025116 -0.00018295
-0.00089794 0.0024611 0.27752 0.25187 0.0033848 0.0028083 0.00017119 1.2792e-05
-4.8944e-05 5.1187e-05 -0.00017249 -0.00027129
0.0016213 -0.00099749 0.0034511 0.0027728 -0.076597 0.28824 -0.00017061 0.00030255
-0.00035659 8.2884e-05 0.00056192 -0.00039934
0.00037163 -0.00010156 0.00017803 3.6545e-05 -0.00019843 0.00032935 0.064982 0.20286
-0.0016276 0.0037351 0.0008736 0.00071579
0.0003115 -0.00045271 -6.0472e-05 7.2303e-05 -0.00027785 -2.0487e-05 -0.0016588 0.0038042
0.012995 0.30282 -0.0043598 0.0013034
-0.00014653 -0.00021714 -0.00020009 -0.0002124 0.00051655 -0.00039826 0.00087249 0.00067654
-0.004247 0.0016697 0.035113 0.27576
6500000000 -0.0218 0.25672 -9.808e-05 0.0020668 0.0012701 -0.00095199 0.00018001 -6.8067e-05
0.00020345 0.00013501 -7.413e-05 0.00035368
-0.0001177 0.002027 0.30203 0.22446 0.0036832 0.002482 7.6977e-05 -2.6137e-06
0.0001607 0.00013711 0.00022467 -3.2964e-05
0.0013219 -0.00084027 0.0037482 0.0023973 -0.06563 0.28539 2.672e-05 -4.3689e-05
8.0033e-05 -0.0002018 -0.00018049 -0.00029943
0.00017888 -9.2367e-05 8.3236e-05 1.5178e-05 1.8575e-05 -2.8792e-05 0.088875 0.1977
-0.00022412 0.003886 0.0011716 0.00041303
0.000157 0.00013844 0.00016046 0.00011691 3.5819e-06 -0.00014526 -0.00016934 0.0038563
0.033795 0.30579 -0.0033312 0.0027297
-7.7125e-05 0.00047112 0.0002497 -5.3953e-05 -0.00019739 -0.00026171 0.0011571 0.00046587
-0.0032096 0.0023719 0.071444 0.2774
