# Supplementary material for: Early Detection of Alzheimer’s Disease via Machine Learning-Based Microwave Sensing: An Experimental Validation
Source: Sensors (Basel). 2025 Apr 25;25(9):2718. doi: 10.3390/s25092718 (PMC12074295; doi:10.3390/s25092718)
Supplement: Supplementary file 1 [file sensors-25-02718-s001.zip › measurements_paper_sensors/26 febbraio - PART1/set1/CSF_5_m2.s6p]

!Keysight Technologies,M9804A,MY58100912,A.14.10.03
!Date: Thursday, April 27, 2023 10:28:33
!Correction: S11(C  6-Port  ) 
!S12(C  6-Port  ) 
!S13(C  6-Port  ) 
!S14(C  6-Port  ) 
!S15(C  6-Port  ) 
!S16(C  6-Port  ) 
!S21(C  6-Port  ) 
!S22(C  6-Port  ) 
!S23(C  6-Port  ) 
!S24(C  6-Port  ) 
!S25(C  6-Port  ) 
!S26(C  6-Port  ) 
!S31(C  6-Port  ) 
!S32(C  6-Port  ) 
!S33(C  6-Port  ) 
!S34(C  6-Port  ) 
!S35(C  6-Port  ) 
!S36(C  6-Port  ) 
!S41(C  6-Port  ) 
!S42(C  6-Port  ) 
!S43(C  6-Port  ) 
!S44(C  6-Port  ) 
!S45(C  6-Port  ) 
!S46(C  6-Port  ) 
!S51(C  6-Port  ) 
!S52(C  6-Port  ) 
!S53(C  6-Port  ) 
!S54(C  6-Port  ) 
!S55(C  6-Port  ) 
!S56(C  6-Port  ) 
!S61(C  6-Port  ) 
!S62(C  6-Port  ) 
!S63(C  6-Port  ) 
!S64(C  6-Port  ) 
!S65(C  6-Port  ) 
!S66(C  6-Port  ) 
!S6P File: Measurement: :
# Hz S  RI   R 50
500000000 -0.3282 -0.056453 -0.011107 -0.00098342 -0.0085092 0.012485 -0.0037197 0.012344
0.012849 0.0048728 -0.0035578 0.0088958
-0.011084 -0.00097871 -0.41017 -0.070755 0.00717 -0.010753 0.00034184 0.012502
0.0085219 0.0025634 0.0017267 0.013161
-0.0084636 0.012459 0.007148 -0.010775 -0.25543 0.19449 0.006203 0.0027209
-0.0009368 0.0085453 0.00071005 0.0098689
-0.0036886 0.012001 0.00020212 0.012359 0.0061757 0.0029808 -0.32832 0.045542
-0.020113 -0.0058024 0.015352 0.027546
0.012243 0.0047085 0.0081796 0.0024029 -0.00074682 0.008325 -0.020309 -0.0048807
-0.2545 -0.16034 -0.026377 0.0070055
-0.0033556 0.0091718 0.00038545 0.013431 0.00066702 0.010617 0.016259 0.031279
-0.028656 0.0049835 -0.25372 -0.14783
560000000 -0.31217 0.10735 -0.022191 -0.064917 0.00047821 0.012729 0.0040124 0.010583
0.010785 0.004098 0.012196 0.0085348
-0.022145 -0.064898 -0.37077 0.093295 -0.041033 -0.038875 0.013827 0.0028904
-0.011613 -0.0032054 0.0048087 -0.00051372
0.00060432 0.012754 -0.041144 -0.038785 -0.17865 0.24312 -0.00043553 -0.0046309
0.01694 0.0043986 0.0078191 -0.0061792
0.0042258 0.010519 0.013802 0.002852 -0.00054978 -0.0047401 -0.30571 0.1354
0.004796 -0.0232 0.00509 -0.019639
0.011365 0.0031284 -0.011826 -0.0036135 0.016832 0.004951 0.0039225 -0.02364
-0.30415 0.010959 0.0058935 -0.048279
0.012031 0.0086275 0.0038599 0.00034678 0.0073982 -0.0069772 0.0055813 -0.021039
0.0067608 -0.047262 -0.32582 0.0008823
620000000 -0.27262 0.086764 -0.023642 0.0091962 0.0034834 0.0093142 0.0078333 -0.00381
0.01116 -0.0026129 -0.00066572 -0.001379
-0.02362 0.009179 -0.39972 0.039402 -0.019326 0.0011496 -0.001004 -0.0016801
0.011157 -0.0066289 0.00054721 -0.0025646
0.0034826 0.0093454 -0.019347 0.0012208 -0.15262 0.25126 -0.00097315 -0.0049291
-0.0038085 -0.0029176 0.0084524 -0.0024389
0.0078992 -0.0037114 -0.00106 -0.0016776 -0.00096386 -0.0049169 -0.26521 0.14425
-0.037925 -0.018859 0.013344 0.029078
0.012145 -0.0016914 0.011193 -0.0062896 -0.0033568 -0.0028389 -0.038241 -0.017956
-0.23392 -0.016746 -0.043233 0.01556
7.3512e-05 -0.0019405 0.0011856 -0.0026018 0.009818 -0.0036105 0.012627 0.027725
-0.042733 0.016013 -0.23986 -0.033747
680000000 -0.23805 0.17855 -0.026823 -0.013914 0.0047725 0.0050713 0.0021691 -0.0065068
-0.0018947 -0.011021 0.0065307 -0.0068465
-0.026803 -0.013903 -0.38956 0.1421 -0.032476 -0.0010837 -0.0013465 -0.00023695
-0.0020254 -0.0091718 -0.00032034 -0.001577
0.0047771 0.0050016 -0.032525 -0.0010287 -0.10595 0.2744 -0.00054728 -0.0002545
-0.00191 0.00064145 -0.0029381 -0.0090452
0.0019786 -0.006781 -0.0014245 -0.00020885 -0.00062671 -0.00026438 -0.21945 0.19946
-0.025717 -0.00608 -0.0080848 -0.011945
-0.002279 -0.011074 -0.0019928 -0.0093098 -0.0018381 0.00071059 -0.025437 -0.0058561
-0.26988 0.079702 -0.0058597 -0.005811
0.005537 -0.0054897 -0.00088625 -0.0018151 -0.0029736 -0.0089691 -0.0080003 -0.010526
-0.0056546 -0.0064397 -0.26146 0.065921
740000000 -0.19102 0.17053 -0.040447 0.02716 0.013316 -0.0042951 0.00016143 -0.0040856
-0.0042513 -0.0021435 -0.0076005 0.0023735
-0.040423 0.027113 -0.33443 0.16094 -0.036583 0.034777 0.00035791 -0.0064066
-0.011915 0.0070658 -0.0013663 -0.005347
0.013332 -0.0043043 -0.036522 0.034903 -0.072456 0.27422 -0.0021427 0.0030602
-0.0022405 -0.0050452 -0.0021463 0.00096937
0.00017945 -0.0040344 0.00019358 -0.0064861 -0.0020871 0.003043 -0.20214 0.204
-0.040899 -0.0041647 0.022527 0.0171
-0.0042796 -0.0018827 -0.011934 0.0069826 -0.0022562 -0.0048907 -0.040768 -0.0039735
-0.17866 0.1018 -0.040884 0.0030587
-0.0067954 0.0025491 -0.0007018 -0.0060322 -0.0019863 0.0016083 0.023114 0.015829
-0.040925 0.002749 -0.25102 0.074037
800000000 -0.16391 0.21627 -0.022271 0.016704 0.0054741 -0.010029 -0.0044386 -0.0025837
-0.0041641 0.0021888 0.0048903 0.00086052
-0.022246 0.016679 -0.34305 0.23225 -0.0081882 0.034481 -0.0024936 0.0019459
-0.00072241 0.0028684 0.0010323 0.0057664
0.0054209 -0.010063 -0.0081032 0.034524 -0.034782 0.30065 0.00067688 0.0013341
0.00041011 0.0035466 -0.0013971 0.00087813
-0.0043212 -0.0026459 -0.0024398 0.0019872 0.00069536 0.0013191 -0.17322 0.23406
-0.027242 0.01494 0.014721 -0.010194
-0.0042662 0.0018781 -0.00064607 0.0024932 0.00035154 0.0034438 -0.027466 0.015003
-0.21246 0.13168 -0.016677 0.020476
0.0042324 -7.5989e-05 0.0008037 0.0048697 -0.0018207 0.00035464 0.014867 -0.010026
-0.01602 0.020516 -0.25141 0.12674
860000000 -0.12783 0.23746 -0.017329 0.030666 -0.0031188 -0.0098479 -0.0017161 0.00053058
0.0042121 0.005106 -0.0044417 -0.0033172
-0.017342 0.030644 -0.29432 0.27671 0.008123 0.034343 0.00032163 0.0020646
0.0037678 0.00080035 0.002993 0.00026794
-0.0031443 -0.009819 0.0082439 0.034343 0.014413 0.31097 -0.00034389 -0.00032071
0.0024044 -0.0011567 0.001266 0.0040964
-0.0016725 0.00061546 0.00033497 0.002051 -0.00035561 -0.00030072 -0.13458 0.24481
-0.016444 0.020771 -0.006637 -0.0099715
0.0042387 0.0048562 0.0038804 0.00078452 0.0025552 -0.0011177 -0.016121 0.02092
-0.15496 0.17583 -0.021836 0.017099
-0.003838 -0.0028179 0.0035344 0.00044065 0.0012615 0.0044031 -0.0072911 -0.010261
-0.022732 0.016934 -0.1999 0.17416
920000000 -0.10497 0.25999 0.0051644 0.039231 -0.0090708 -0.0043649 -0.0015583 0.001566
0.00095917 0.0016231 0.0032584 -0.0013662
0.0051442 0.039218 -0.26767 0.29761 0.028536 0.022577 0.0014977 0.0012493
0.0068604 -0.00062085 0.0038643 -0.0027299
-0.0090877 -0.0043401 0.028637 0.022502 0.060548 0.31244 0.0019539 6.3652e-05
0.00082719 -0.00036532 0.00093364 -0.0015839
-0.0016558 0.0016006 0.0015534 0.0012007 0.0018982 7.5021e-05 -0.11035 0.26117
-0.0080402 0.03097 0.0042021 -0.0063104
0.00086549 0.0015848 0.0068069 -0.00066963 0.00081411 -0.00034951 -0.0080405 0.030802
-0.14221 0.18264 -0.00089037 0.026789
0.0032184 -0.00084311 0.004236 -0.0027017 0.0011207 -0.0014887 0.0045155 -0.0057916
-0.0011258 0.027211 -0.21059 0.18675
980000000 -0.058907 0.28214 0.017419 0.030071 -0.0090746 0.0045733 0.0015495 0.00346
0.0033643 -0.0016022 -0.0035407 -0.0024164
0.017385 0.030062 -0.21573 0.33521 0.033421 0.0047767 0.001995 -3.354e-05
0.00139 -0.0058637 -8.7318e-05 -0.002689
-0.0090657 0.0046146 0.033496 0.0046674 0.1074 0.30814 0.00060535 -0.0010899
0.00025656 -0.0019085 0.001619 -0.00021105
0.0015378 0.0034535 0.002012 2.7732e-05 0.00058639 -0.0011361 -0.071488 0.27278
0.01051 0.029077 -0.0091322 -0.0074357
0.0033202 -0.0017414 0.0015134 -0.0059375 0.00035462 -0.0018538 0.010456 0.028969
-0.10877 0.20864 0.0068697 0.01929
-0.0032773 -0.0025555 -0.00049277 -0.0027352 0.00142 -0.00025826 -0.0091375 -0.0077926
0.0070315 0.019077 -0.16878 0.23838
1040000000 -0.016867 0.29 0.033348 0.019064 -0.0010493 0.0073515 0.002436 0.00066303
0.00036262 -0.0033678 -5.025e-05 -0.0015212
0.033306 0.019071 -0.18 0.34817 0.029664 -0.014971 0.0016143 -0.0016865
-0.0022987 -0.0023281 -0.0011235 -0.0029894
-0.0010298 0.0073579 0.029667 -0.015102 0.1548 0.29422 -0.00047694 -0.0015071
-0.0015408 -0.00092368 -0.00055455 -0.0011861
0.0023836 0.00067582 0.0015561 -0.001649 -0.00046463 -0.0015139 -0.042525 0.28152
0.021433 0.016754 -0.0016601 0.0013572
0.00053409 -0.0034777 -0.0022656 -0.00242 -0.0015611 -0.00096198 0.021602 0.016764
-0.074788 0.21436 0.014367 0.017421
-0.00017786 -0.0016546 -0.00098404 -0.0030298 -0.00052517 -0.0012026 -0.0014094 0.0011885
0.014401 0.017127 -0.148 0.25868
1100000000 0.026919 0.30049 0.036674 -0.0039089 0.0033922 0.0038692 0.0021967 -0.00093491
-0.0020224 -0.002816 -0.0040931 -6.255e-05
0.036642 -0.0038773 -0.13767 0.36811 0.01514 -0.028211 -8.3057e-05 -0.0017871
-0.0034235 -0.00077748 -0.0037574 -0.00064117
0.0033978 0.0038592 0.015061 -0.028285 0.20078 0.27481 -0.0017979 0.00016791
-0.00162 0.00053682 -0.0010909 -0.00052639
0.0022469 -0.0008707 -5.4362e-05 -0.0017635 -0.0018317 0.00018863 -0.0023677 0.28637
0.025837 0.0027032 -0.0022366 -0.00088398
-0.0021947 -0.002759 -0.0035026 -0.00071331 -0.0016227 0.00053795 0.025779 0.0025649
-0.055547 0.22659 0.020141 0.0075456
-0.0040071 -5.0509e-05 -0.0037993 -0.00064846 -0.0010457 -0.00048791 -0.002373 -0.00084233
0.020352 0.0074828 -0.10387 0.29137
1160000000 0.079032 0.29716 0.024325 -0.020976 0.0032387 -0.00083457 -0.00014146 -0.0022117
-0.0039187 -0.00063355 -0.001051 0.0042981
0.02432 -0.020943 -0.092248 0.37281 -0.0040408 -0.029002 -0.0016385 -0.0017128
-0.0026384 0.0025934 -0.0015855 0.0021259
0.0032272 -0.00084854 -0.0041533 -0.029005 0.24537 0.2443 -0.00078886 0.0017119
-0.00051854 0.0017811 -0.00099589 0.00032451
-0.00015119 -0.0022759 -0.0016354 -0.0016881 -0.00079111 0.0017015 0.039001 0.28259
0.021029 -0.012891 -0.003838 0.0043735
-0.0038787 -0.00066587 -0.0026138 0.0024723 -0.00040915 0.0017906 0.020975 -0.013014
-0.019727 0.23409 0.017893 -0.0020925
-0.0011036 0.004447 -0.0014296 0.0018807 -0.00096662 0.00023359 -0.0040054 0.0044344
0.01805 -0.0016473 -0.054832 0.29573
1220000000 0.12241 0.28674 0.01101 -0.030505 -0.0014179 -0.0014087 7.8561e-05 -0.00082019
-0.0025638 0.002172 0.0011659 0.0021025
0.011026 -0.030468 -0.048981 0.38614 -0.017189 -0.021097 -0.0025995 0.00043807
-1.881e-05 0.003058 -0.00081385 0.0019135
-0.0014317 -0.0013967 -0.017289 -0.021046 0.2843 0.20473 0.00075961 0.0017159
0.00064684 0.0011711 0.00011966 0.00061943
6.9146e-05 -0.00074791 -0.0025766 0.00044901 0.00078971 0.001709 0.078349 0.27196
0.0096543 -0.019468 0.0014657 0.0011245
-0.0026631 0.0021649 -2.0753e-05 0.0030856 0.00062399 0.0011895 0.0095564 -0.019331
0.0052523 0.23985 0.012799 -0.013527
0.0011782 0.0020479 -0.00079919 0.001884 0.00012241 0.00057104 0.0016654 0.0011518
0.012956 -0.013735 -0.025966 0.31396
1280000000 0.17315 0.26791 -0.0080822 -0.029113 -0.0020338 0.0020352 -0.00072122 -0.0019353
-0.00076952 0.0031434 0.0026883 0.0012319
-0.0080486 -0.029083 -0.0022217 0.37873 -0.024175 -0.0079989 -0.00096224 0.0013856
0.0017779 0.0018226 0.00054546 0.0019782
-0.0020251 0.0020371 -0.024229 -0.0078904 0.31532 0.16191 0.00152 3.9648e-05
0.0011213 0.00015114 0.00011031 0.00028393
-0.00074435 -0.0019586 -0.0009726 0.0014414 0.0015078 4.1951e-05 0.11507 0.25489
-0.00078905 -0.020862 -0.00080082 0.00038532
-0.00073498 0.0031217 0.0017791 0.0018105 0.0010361 0.00020035 -0.00080245 -0.021034
0.04199 0.24314 0.0022579 -0.015809
0.0025568 0.0015068 0.00064244 0.0021372 0.00013961 0.00027345 -0.0010209 0.00031608
0.0021117 -0.015463 0.022738 0.31905
1340000000 0.2112 0.23396 -0.017654 -0.019226 0.00038771 0.0043279 -0.001644 -0.00088054
0.0014528 0.0025751 0.0019674 -0.0014302
-0.017622 -0.019224 0.037477 0.37059 -0.021108 0.0047887 -0.0002368 0.0020683
0.0019327 0.00078711 0.0012902 0.00078735
0.00039995 0.0043175 -0.021104 0.0049 0.33836 0.11303 0.0010994 -0.00089046
0.00059293 -0.00045869 0.00023646 0.00049277
-0.0016428 -0.00088908 -0.0002499 0.002091 0.0010716 -0.00087489 0.14727 0.23178
-0.010518 -0.017209 0.00047453 0.001078
0.0014597 0.0025393 0.0018709 0.00082233 0.00055641 -0.0004978 -0.010426 -0.017173
0.073134 0.2351 -0.0046728 -0.013757
0.0017921 -0.0014455 0.0011754 0.00079346 0.00014594 0.0004143 0.00051325 0.0012165
-0.0046522 -0.013941 0.061414 0.31493
1400000000 0.24443 0.19693 -0.023926 -0.0076725 0.0048145 0.0032133 -0.0021093 0.0005421
0.0023655 0.0010072 0.00050402 -0.0013434
-0.023896 -0.0076799 0.074341 0.35865 -0.014297 0.012646 0.0013793 0.0015328
0.0014129 -0.00063168 0.0011728 0.00018984
0.0048277 0.0031892 -0.014259 0.012735 0.3513 0.059317 0.00010654 -0.0015809
0.00023764 -0.00030477 0.00033462 0.00021583
-0.0021137 0.00052443 0.0014012 0.0015299 9.231e-05 -0.0015664 0.17437 0.2022
-0.016571 -0.0098946 -0.0010195 0.00055537
0.0024083 0.00095621 0.0013788 -0.00066987 0.00020704 -0.00034359 -0.016654 -0.0099049
0.10505 0.22893 -0.010621 -0.008584
0.00052428 -0.0013321 0.0012196 0.00021662 0.00033312 0.00028098 -0.0010676 0.0005288
-0.010616 -0.008386 0.10614 0.30682
1460000000 0.26875 0.15356 -0.020665 0.0050179 0.0052982 -0.0016167 -0.0016715 0.0017107
0.002071 -0.00048642 -0.00019009 -0.00091253
-0.020647 0.0049898 0.10952 0.33732 -0.0053062 0.015286 0.0018692 0.00024131
0.00094424 -0.0015128 0.0012372 -0.00051313
0.00529 -0.0016222 -0.0052503 0.015323 0.35815 0.0042924 -0.0011934 -0.0014056
0.00017265 -0.00022027 0.00083359 -0.00029009
-0.00169 0.0017156 0.0018838 0.00025965 -0.0011664 -0.0013988 0.19987 0.17301
-0.017548 -0.0021882 -0.00047733 0.0025089
0.0021411 -0.00048047 0.000953 -0.0014979 0.00014385 -0.00019737 -0.01751 -0.0020594
0.13551 0.21298 -0.012302 -0.0022205
-0.00024062 -0.00088122 0.0013301 -0.00056398 0.0008048 -0.00040516 -0.0002559 0.0025608
-0.012337 -0.0024227 0.14099 0.2867
1520000000 0.28074 0.11124 -0.01494 0.010501 0.0032371 -0.0038855 2.2057e-05 0.0027517
0.0021432 -0.0017025 -0.001187 -0.00026986
-0.014932 0.01048 0.14291 0.32291 0.0021655 0.012547 0.0018654 -0.00081992
8.3898e-06 -0.0011569 0.00029736 -0.0010066
0.0032269 -0.0038965 0.002221 0.012549 0.35023 -0.053957 -0.0011323 -0.00045939
0.00048004 -0.00088999 0.00014772 -0.00015621
7.5137e-05 0.0027432 0.0018794 -0.00083015 -0.0011244 -0.00044762 0.22062 0.13465
-0.016193 0.004149 0.0019254 0.0022024
0.0020725 -0.0017964 -7.089e-06 -0.0011659 0.00049709 -0.00097379 -0.016171 0.0041591
0.16248 0.19726 -0.011822 0.0021368
-0.0011633 -0.00023149 0.00031102 -0.001034 0.00012283 -0.00014807 0.0019937 0.002094
-0.011932 0.002183 0.17382 0.26829
1580000000 0.29048 0.066584 -0.0081326 0.013871 -0.00098278 -0.0044267 0.0016067 0.0020925
-0.00012828 -0.0022133 -0.00031931 0.00040395
-0.0081314 0.013857 0.17026 0.29961 0.0053835 0.0074952 0.00059568 -0.0017974
-0.00066982 -0.00113 -0.00021776 -0.00079216
-0.0010057 -0.0044346 0.0054355 0.0074642 0.32863 -0.11054 -0.0017904 0.00049565
-0.00034078 -0.0010946 0.00027438 -0.00057833
0.0016287 0.0020717 0.00059645 -0.0018003 -0.0017948 0.00050404 0.23267 0.097491
-0.012136 0.0092503 0.0026327 0.00082407
-0.00014123 -0.0021774 -0.0007236 -0.001145 -0.00048394 -0.0011678 -0.012129 0.0092434
0.18622 0.17915 -0.0091815 0.007831
-0.0003632 0.00035845 -0.0002486 -0.00076415 0.00025989 -0.00056561 0.0027268 0.00071826
-0.0090764 0.0078591 0.20795 0.24367
1640000000 0.29356 0.024874 -0.0011248 0.012501 -0.0025518 -0.0023265 0.0030301 0.00096978
-0.00052755 -0.0017319 -0.00040411 0.00065463
-0.0011338 0.012496 0.20112 0.27475 0.0056013 0.0027574 -0.00070982 -0.001978
-0.0010803 -0.00032051 -0.00044156 -0.00070046
-0.0025726 -0.0023151 0.0056221 0.0027262 0.29896 -0.16038 -0.00067723 0.0016437
-0.001034 -0.00087211 -0.00013578 -0.00048758
0.003069 0.00093872 -0.00074753 -0.0019718 -0.00067994 0.0016159 0.24454 0.049953
-0.0073052 0.010604 0.0026895 -0.0011412
-0.00055393 -0.0017286 -0.0011086 -0.00028814 -0.0010951 -0.00083985 -0.0072904 0.010585
0.20832 0.1528 -0.0041879 0.0096082
-0.00042209 0.00070361 -0.00046233 -0.0006546 -0.0001496 -0.00052588 0.0025308 -0.0012329
-0.0040825 0.009663 0.23489 0.21313
1700000000 0.28581 -0.019732 0.0023626 0.0095619 -0.0032658 0.00010625 0.0031627 -0.0014584
-0.0021289 -0.00079752 0.00067647 0.00050607
0.0023497 0.0095512 0.21857 0.24426 0.0033001 -0.00010898 -0.0017305 -0.00062365
-0.00080276 0.00014937 -0.00082226 -0.00045279
-0.0032505 0.00014032 0.0033052 -0.00011991 0.254 -0.19879 0.00034116 0.0016568
-0.002016 -8.1039e-05 -0.00036999 -0.0007942
0.003153 -0.0014808 -0.0017226 -0.00063093 0.00036503 0.0016799 0.24068 0.0030951
-0.0037625 0.010962 0.0014956 -0.0021992
-0.0020814 -0.00079927 -0.00080946 0.00014459 -0.0020438 -4.8033e-05 -0.0038121 0.010984
0.22512 0.13162 0.00047278 0.0096391
0.00069516 0.0003573 -0.0007801 -0.00042261 -0.00029614 -0.00069451 0.0014898 -0.0021639
0.0004214 0.0095499 0.25236 0.17989
1760000000 0.27534 -0.067832 0.0046841 0.006121 -0.0021464 0.00087653 0.0011066 -0.003635
-0.0015785 0.00057716 0.00025118 -0.00055391
0.0046687 0.0061197 0.24651 0.20544 0.00078727 -0.0016783 -0.0013837 0.00027618
-0.00091113 0.0010217 -0.00064144 0.00033811
-0.0021711 0.00085223 0.00078496 -0.0016921 0.20561 -0.23033 0.0014072 0.0010656
-0.0010451 0.0015342 -0.0014281 -0.00065094
0.0010931 -0.0036304 -0.0013962 0.00029715 0.0014662 0.0010915 0.23466 -0.045563
-0.00026589 0.0099116 -9.0453e-05 -0.0026131
-0.0015675 0.00057078 -0.00090941 0.0010031 -0.0010282 0.001492 -0.00020995 0.009919
0.23945 0.097802 0.0043473 0.006791
0.00028663 -0.00057011 -0.00061625 0.00030525 -0.0013466 -0.00067014 -0.00017194 -0.0026774
0.0042702 0.0068288 0.26704 0.14297
1820000000 0.25074 -0.10568 0.0047533 0.0024437 2.1506e-05 0.0021181 -0.0012373 -0.0031332
-0.001383 0.0011938 -2.9663e-05 -0.00031817
0.0047429 0.0024532 0.25691 0.17497 -0.0012847 -0.00011984 -0.0012294 0.0011259
0.00014415 0.0011956 -0.00059925 0.00042217
9.0979e-06 0.0021268 -0.0012875 -0.00010833 0.15431 -0.2446 0.0017197 0.00023776
0.00013808 0.0025093 -0.0015557 0.00033871
-0.0012384 -0.0030836 -0.0012056 0.0011495 0.0017968 0.00024982 0.20667 -0.092623
0.0018656 0.0081861 -0.001808 -0.0017305
-0.0013102 0.0011591 0.00018612 0.001182 7.6223e-05 0.0024816 0.0017816 0.0082308
0.25511 0.067981 0.0049865 0.0030861
-0.00015711 -0.00019277 -0.00065843 0.00042398 -0.0017551 0.00021245 -0.0017868 -0.0016172
0.0049973 0.0030609 0.27037 0.10674
1880000000 0.21579 -0.14508 0.0024025 9.2927e-05 -0.00064589 0.0022198 -0.0029393 -0.0019889
-0.0001275 0.0021305 0.00013344 -0.00066189
0.0024027 9.6893e-05 0.26217 0.12966 -0.0033845 0.0022992 -0.00012281 0.0017002
0.00064139 0.0010875 0.00016526 0.00092908
-0.00060101 0.0021917 -0.0033749 0.0023304 0.1021 -0.25141 0.0016005 -0.0012109
0.001708 0.0017355 -0.00099373 0.0014691
-0.0029272 -0.0019941 -0.00013668 0.0017199 0.0015263 -0.0012007 0.16952 -0.13247
0.0027887 0.0057451 -0.0022478 0.00020383
-5.6808e-05 0.0020687 0.00070454 0.0010863 0.0017992 0.0017727 0.0030264 0.0058143
0.25832 0.037438 0.0049503 0.00098684
0.00023074 -0.00075471 0.00014904 0.00098874 -0.00099799 0.0015986 -0.0023295 0.00023233
0.0049048 0.0010275 0.27128 0.073897
1940000000 0.17764 -0.17179 -2.6711e-06 -0.0015937 0.0014885 0.001951 -0.0035609 0.00060221
0.0016521 0.0012715 -0.0008688 -0.00040082
-1.4481e-06 -0.0015967 0.26484 0.097083 -0.0016215 0.0050201 0.0010769 0.0012529
0.0017116 0.00036459 0.000837 0.00017412
0.0014855 0.0019432 -0.0015796 0.0050293 0.059537 -0.24301 0.00029686 -0.0020595
0.0023329 0.00019244 0.0003055 0.0014162
-0.0035736 0.00058529 0.0011112 0.0012074 0.00020118 -0.0021057 0.11987 -0.16703
0.0026667 0.0038151 -0.0016749 0.0011425
0.001614 0.0012181 0.0016776 0.00029299 0.0023819 0.00011195 0.0026008 0.003703
0.26188 -0.0014503 0.003557 -0.0026439
-0.00064486 -0.00041209 0.00096278 0.00020562 0.00048852 0.0015026 -0.0015306 0.0011333
0.0035662 -0.0025285 0.26298 0.037703
2000000000 0.1303 -0.18612 -0.0038355 0.00052322 0.0027623 0.0014389 -0.0022952 0.0035125
0.0014399 -9.3463e-05 -0.00074566 0.00052959
-0.0038237 0.00051885 0.25071 0.061246 -0.0006361 0.0069894 0.001424 0.00026939
0.0011336 -0.0012048 0.00029212 9.6888e-06
0.0027615 0.0014384 -0.00060457 0.0070016 0.017397 -0.22833 -0.0014949 -0.0011709
0.0018586 -0.001475 0.001607 0.0013287
-0.0023051 0.0035162 0.0014306 0.00028795 -0.0013845 -0.0011854 0.065558 -0.17963
0.0010369 0.0027677 5.6832e-05 0.001933
0.0013992 -1.3028e-05 0.0010636 -0.0011882 0.0018654 -0.001454 0.0010221 0.0028093
0.2565 -0.034497 0.00059323 -0.0031221
-0.00074048 0.00060728 0.00021247 3.1383e-05 0.0014629 0.001283 5.3775e-05 0.0019876
0.000381 -0.0030588 0.24992 0.010359
2060000000 0.084912 -0.19311 -0.0048603 0.0030963 0.0030554 -0.00045631 0.00045423 0.0031521
0.0014022 -0.0010535 0.00014709 0.0010751
-0.0048431 0.0030761 0.23868 0.032242 0.0040634 0.0082327 0.0010113 -0.00060254
0.00042688 -0.0013682 0.00057042 -6.0981e-05
0.0030871 -0.00047277 0.004136 0.0082369 -0.014356 -0.20932 -0.001157 0.00041505
0.00032723 -0.0022686 0.0029866 0.00053143
0.00039767 0.00321 0.00096476 -0.00061399 -0.0011879 0.00046763 0.013549 -0.17829
-0.00028786 0.0036022 0.00089002 0.001152
0.001443 -0.0011737 0.00044766 -0.0013691 0.00020923 -0.0021276 -0.00025305 0.0033598
0.24198 -0.0731 -0.0015937 -0.0039122
0.00011425 0.00094002 0.00064706 -2.0269e-05 0.0028832 0.00051447 0.00086594 0.0010321
-0.001532 -0.0038041 0.23634 -0.014951
2120000000 0.039192 -0.18483 -0.0037922 0.0067225 0.0025248 -0.0024532 0.0027824 0.0022582
5.1885e-05 -0.0016475 0.00085211 -6.8386e-05
-0.0038032 0.0067174 0.2171 0.0071412 0.0065575 0.0045013 0.0010481 -0.0011363
-0.0012194 -0.0018725 -1.8574e-05 -0.0010481
0.0024919 -0.0024847 0.0065663 0.0044701 -0.04288 -0.19327 -0.00059739 0.0011376
-0.0019293 -0.0014515 0.00049927 -0.0022923
0.0027411 0.0021717 0.00097244 -0.00116 -0.00055092 0.0012324 -0.039076 -0.16251
-0.0011215 0.0047873 0.0015745 0.00088791
6.3266e-06 -0.0016289 -0.0012786 -0.001919 -0.0018528 -0.0014466 -0.0011916 0.0048638
0.22423 -0.10848 -0.0052648 -0.0016992
0.00097468 0.00014413 0.0001004 -0.0010126 0.00048529 -0.0023497 0.0015209 0.0008629
-0.0053353 -0.0016903 0.21518 -0.031175
2180000000 -0.00055577 -0.17092 -0.0022284 0.0099415 0.00078157 -0.0023835 0.0030535 -0.00033366
-0.00012106 -0.00090873 0.0012097 8.0198e-05
-0.0022141 0.0099114 0.1974 -0.010756 0.0075038 0.0038242 -0.00070056 -0.0015689
-0.002003 0.0006393 0.00031462 0.00021555
0.00074583 -0.002311 0.0075253 0.0037887 -0.063583 -0.16864 0.0010493 0.0013052
-0.00092466 0.00038516 0.00064323 -0.0020748
0.003012 -0.0002966 -0.00068317 -0.0015751 0.00085464 0.0013469 -0.07668 -0.13583
-0.0004033 0.0071224 0.0016576 5.3458e-05
-0.00026935 -0.00091281 -0.0020237 0.0005963 -0.0010133 0.00024279 -0.00014829 0.0071447
0.19617 -0.13925 -0.0056204 0.0021489
0.0011419 0.00026952 0.00035153 0.00024061 0.00070574 -0.0021009 0.0016245 1.4476e-06
-0.0056154 0.0021962 0.19903 -0.045701
2240000000 -0.029812 -0.14681 0.0022595 0.011226 -0.00042136 -0.0028697 0.0018704 -0.0023465
-0.0018129 -0.00071567 0.00035281 -0.001802
0.0022591 0.011232 0.17751 -0.017056 0.0082806 0.00045542 -0.00092932 -0.00052701
-0.0003392 0.0010398 -0.00072616 -0.00064062
-0.00041731 -0.0028584 0.0083121 0.00037972 -0.080813 -0.14477 0.0013665 -0.0013691
-0.0008677 0.00011335 -0.0022694 -0.0016138
0.0017587 -0.0022227 -0.00087413 -0.00051406 0.0014976 -0.0014353 -0.11134 -0.10633
0.0014151 0.0091491 0.0015064 -0.00041458
-0.0018522 -0.00052562 -0.00035239 0.0010895 -0.00092178 0.00028596 0.0015814 0.0091173
0.16499 -0.15778 -0.0054891 0.0049841
0.00042062 -0.0018839 -0.00070643 -0.00064784 -0.0025109 -0.00163 0.0015311 -0.00036802
-0.0053014 0.0047447 0.17628 -0.056391
2300000000 -0.056938 -0.11916 0.0078246 0.0095236 -0.0011216 -0.0021026 -0.00056242 -0.0014513
-0.0010489 0.00055635 -0.0010665 -0.00064471
0.007813 0.009512 0.15594 -0.025881 0.0085048 -0.0016776 -0.00098217 0.00051672
-0.00026051 0.0012061 -2.0414e-05 0.00065449
-0.001089 -0.002131 0.0084924 -0.0017626 -0.09352 -0.12094 -0.00034983 -0.0014311
1.2198e-05 0.0016019 -0.0020016 0.00075944
-0.00041418 -0.0014724 -0.00095063 0.00057808 -0.00037443 -0.0013819 -0.13276 -0.070099
0.0051229 0.0093971 0.0003524 -0.0011584
-0.00077675 0.00077049 -0.00015609 0.001303 2.1457e-05 0.0015792 0.0051115 0.0097374
0.12674 -0.17827 -0.00325 0.0082
-0.00098788 -0.00079181 -4.9699e-05 0.00067231 -0.0018922 0.00086212 0.00045239 -0.0013088
-0.003245 0.0079675 0.15945 -0.056855
2360000000 -0.073317 -0.08751 0.010712 0.0084805 -0.0010905 -0.0018495 -0.0015646 -0.00089689
-0.00029707 0.00099799 -0.0013273 -0.00042921
0.010706 0.0084744 0.14681 -0.02558 0.0082164 -0.0047193 -0.0008122 0.00095981
0.0016527 0.00030099 3.253e-06 -0.00019682
-0.0011162 -0.0018206 0.0081987 -0.0047652 -0.10309 -0.098557 -0.0022165 -0.00088995
0.0012443 -7.0079e-05 -0.0010614 0.0019977
-0.0016019 -0.00075125 -0.00079727 0.0010466 -0.0021971 -0.00085358 -0.15011 -0.036857
0.0085165 0.0086517 0.0013266 -0.0018996
-0.00045265 0.00093839 0.0016475 0.00021264 0.0010855 -0.00010403 0.0085201 0.0086607
0.095288 -0.18041 0.00059881 0.0088245
-0.0014516 -0.00049078 -8.242e-05 -0.00032996 -0.0010243 0.0017133 0.0010244 -0.0015833
0.00042037 0.0085923 0.13826 -0.060127
2420000000 -0.081821 -0.06 0.014225 0.0027858 -0.0033161 -0.0013141 -0.00085733 0.00053446
0.0012771 0.0013172 -0.0013497 0.0017009
0.014209 0.0028091 0.12875 -0.026239 0.0049459 -0.0067165 0.0013528 0.0010982
0.00085196 -0.0011486 -0.00019914 -0.00022863
-0.0033358 -0.0012923 0.0048688 -0.0067267 -0.11603 -0.078003 -0.0019256 0.001198
-0.00016848 -0.00056294 0.00026476 0.0026529
-0.00071659 0.00048104 0.0013898 0.0010313 -0.0019229 0.0012058 -0.15985 0.0073864
0.012083 0.0062165 -0.0003035 -0.0027975
0.0012077 0.0012732 0.00098253 -0.0011952 -0.0001363 -0.00062165 0.01178 0.0060919
0.056644 -0.18044 0.0024589 0.0085898
-0.0011829 0.0017082 4.2976e-05 2.1592e-05 0.0003526 0.0025134 2.815e-05 -0.0030086
0.0019843 0.0090532 0.12036 -0.056294
2480000000 -0.082247 -0.028249 0.014118 -0.0024782 -0.001932 -0.0002396 -0.00060074 0.0013686
0.0014379 -0.00080546 0.00021002 0.0016181
0.014113 -0.0024651 0.13044 -0.026042 0.0030849 -0.0088591 0.0011744 0.00013811
-0.00061774 -0.00079384 -6.0708e-05 -0.00024901
-0.0019394 -0.00024795 0.0029945 -0.0089126 -0.11911 -0.057747 -0.00052803 0.0028073
1.9364e-05 -0.00071052 0.0021028 0.0012679
-0.00073285 0.0013635 0.0011731 0.00012621 -0.00052814 0.0027703 -0.16077 0.045645
0.015522 0.0013125 -0.0010876 -0.0027643
0.0012944 -0.00054307 -0.00070985 -0.00095867 -0.00015179 -0.00065682 0.015843 0.0010312
0.022305 -0.173 0.0053148 0.0070282
9.2207e-05 0.0015184 -5.2218e-05 -0.00027856 0.0018806 0.0011537 -0.0011523 -0.0027139
0.0055024 0.0075574 0.10156 -0.052289
2540000000 -0.086572 -0.0013526 0.011703 -0.0066908 -0.0025347 0.0010447 0.00046431 0.0013478
-0.00030593 -0.0013439 0.0010919 0.0013626
0.011691 -0.0066667 0.11764 -0.017615 -0.0010068 -0.0079711 0.0006759 -0.0012769
-0.0017758 0.00017064 -0.00074444 0.00024884
-0.0025182 0.0010479 -0.0010626 -0.0079661 -0.12577 -0.03438 0.0016171 0.0024773
-0.001249 -5.8538e-05 0.0019256 -0.00092874
0.00051492 0.0012904 0.00072147 -0.0013263 0.0016199 0.0025044 -0.15942 0.086237
0.015033 -0.0038472 -0.0020037 -0.0020213
-0.0001546 -0.0013546 -0.0016887 0.00013898 -0.001196 -4.8887e-05 0.015008 -0.0038117
-0.0070877 -0.15837 0.0081845 0.0061209
0.00085649 0.001707 -0.00072493 0.00020411 0.001948 -0.00075192 -0.0019914 -0.0020401
0.0085532 0.006103 0.088048 -0.039092
2600000000 -0.07894 0.023979 0.0083561 -0.010189 -0.001338 0.0027307 0.00092456 -0.00032651
-0.0010007 -0.00072258 0.0020477 0.00048391
0.0083377 -0.010151 0.11222 -0.032717 -0.0032347 -0.0062464 -0.00041492 -0.00084793
-0.00031171 0.0017707 -8.0472e-05 0.00081831
-0.0012418 0.0027842 -0.0032773 -0.0062153 -0.13047 -0.0093372 0.0028223 0.00024754
1.2347e-05 0.0012783 0.0012284 -0.0018248
0.00091739 -0.00027017 -0.00042769 -0.00075813 0.002769 0.00020158 -0.14402 0.12095
0.012367 -0.0090684 -0.0029988 -7.4578e-05
-0.00092133 -0.0011196 -0.00042451 0.0017589 -2.954e-05 0.00133 0.012663 -0.0092285
-0.042155 -0.14022 0.0091781 0.0047589
0.0020191 0.0003158 -0.00027193 0.00075468 0.0014214 -0.0016221 -0.0031584 -0.00017841
0.0093829 0.0046912 0.078795 -0.025436
2660000000 -0.072786 0.049839 0.0042437 -0.011781 -0.00030341 0.0011606 0.00014456 -0.00017254
-0.0021687 2.2171e-05 0.0011496 -0.00074689
0.0042657 -0.011763 0.1201 -0.028463 -0.004569 -0.0047847 -0.0012025 -0.00057034
0.00033382 0.0017285 0.00044808 0.00082522
-0.00031952 0.0011526 -0.0046041 -0.0047573 -0.12984 0.011423 0.0019557 -0.0015859
0.0002846 0.00047872 -0.0010308 -0.0016804
0.0001535 -0.00021439 -0.001269 -0.00056508 0.0019773 -0.0016157 -0.12315 0.15244
0.0077375 -0.012338 -0.0023992 0.0011782
-0.0024064 0.00021549 0.00031443 0.0019165 0.00048098 0.00047381 0.0076478 -0.012767
-0.063865 -0.11985 0.010288 0.0012587
0.0013014 -0.00078637 0.0004265 0.00086246 -0.0011784 -0.001688 -0.0024053 0.0011998
0.010219 0.00060115 0.074679 -0.0063976
2720000000 -0.061288 0.068494 8.9033e-05 -0.011739 -0.00028272 0.0029358 -0.00023239 -8.223e-05
-0.0021328 0.0021523 0.00041466 -0.0017327
0.00011122 -0.011726 0.10539 -0.031877 -0.0051103 -0.0014757 -0.0016281 0.00056051
0.0016812 0.00040546 0.00086317 -0.00029804
-0.00030617 0.0029512 -0.0051272 -0.0014332 -0.12421 0.041333 0.00052754 -0.0026549
0.00034722 0.0005387 -0.0015101 0.00055241
-0.00027335 -0.00011752 -0.0015892 0.00056804 0.00049816 -0.0026081 -0.08897 0.18183
0.0030822 -0.013548 -0.00193 0.0022209
-0.0021185 0.0020715 0.0018606 0.00034797 0.00020056 0.0003262 0.0028339 -0.013189
-0.083484 -0.087217 0.011429 -0.0015677
0.00034832 -0.0016108 0.00081445 -0.00020374 -0.0012914 0.00045241 -0.0019056 0.0024113
0.011193 -0.0015022 0.077491 0.012292
2780000000 -0.046835 0.087586 -0.0044441 -0.010467 0.00012421 0.0014573 0.00048861 -0.000329
0.0011906 0.0027198 -0.00075388 -0.001551
-0.0044286 -0.010473 0.10411 -0.04381 -0.0041042 -1.3701e-05 -0.00024418 0.0017033
0.0017877 -0.0010774 3.8887e-05 -0.00030422
0.00017475 0.0014593 -0.0041017 2.8313e-05 -0.12087 0.071671 -0.0018371 -0.0017219
0.00019243 -0.00043094 -0.00045791 0.00096117
0.00058978 -0.00030993 -0.00022444 0.00169 -0.0018677 -0.0017284 -0.059003 0.20319
-0.0021071 -0.013178 -0.00090195 0.0020769
0.0012159 0.0028071 0.0017843 -0.0012018 0.00019845 -0.00040284 -0.0021969 -0.013181
-0.098376 -0.05426 0.0097364 -0.0062288
-0.00087481 -0.0017321 0.00016392 -0.00018983 -0.00065094 0.00088068 -0.00084698 0.0020101
0.0099466 -0.0063231 0.081903 0.030448
2840000000 -0.030992 0.10255 -0.007647 -0.0072639 0.0016895 0.0020554 -0.00010551 -0.00015795
0.0014549 0.001125 -0.0015954 0.00033904
-0.0076299 -0.0072671 0.10258 -0.03732 -0.0035936 0.0011154 0.0006349 0.00090502
-0.00019686 -0.001571 1.3373e-05 -0.00013853
0.0016844 0.0020238 -0.0035913 0.0011549 -0.11453 0.097602 -0.0017182 0.00016956
0.00029941 0.00031222 0.0010732 0.0011951
-0.00020252 -8.5447e-05 0.00064823 0.00090086 -0.0016345 0.00022019 -0.023277 0.21792
-0.0064265 -0.010628 0.00068019 0.0010959
0.0015843 0.0012176 -0.00019774 -0.0015918 0.00024949 0.00039194 -0.0062441 -0.010523
-0.10181 -0.023004 0.0085229 -0.0076066
-0.0016329 0.00041717 0.0001083 -0.00010835 0.00097962 0.0013051 0.0006795 0.001334
0.0078846 -0.0072133 0.096319 0.045854
2900000000 -0.016642 0.12164 -0.0089551 -0.0030105 0.0017613 6.9682e-06 0.00039633 -0.00060858
0.0021323 -0.001111 -0.00081174 0.00010337
-0.0089338 -0.003022 0.083187 -0.045388 -0.0014133 0.0026897 0.00096776 0.00027946
-0.00039559 -0.0013758 -0.00042045 9.9607e-05
0.0017867 -1.7961e-05 -0.0013895 0.0027047 -0.097116 0.12999 -0.0011828 0.00011609
-0.00046686 -0.00091769 0.001813 -0.00048198
0.00044511 -0.00066252 0.00097715 0.00026015 -0.0012209 2.6703e-05 0.014529 0.22064
-0.0092595 -0.0066458 0.0010177 0.0020743
0.0021224 -0.0012764 -0.00065887 -0.0012 -0.00032518 -0.0012489 -0.0091922 -0.0065855
-0.10057 0.01639 0.0057377 -0.010417
-0.00067909 0.00014683 -0.00037991 -7.355e-05 0.001816 -0.00039893 0.0011011 0.0019319
0.0056326 -0.01024 0.11068 0.05207
2960000000 0.0051043 0.13285 -0.0086528 0.00050457 0.00057339 0.0013431 -0.00058739 -0.00082724
-0.00031313 -0.0017414 -0.00084759 0.00037115
-0.0086544 0.00047798 0.092327 -0.045001 -0.00076986 0.0013378 0.0010379 -0.0001816
-0.0012976 -0.00052247 0.00043404 0.00050467
0.00059934 0.0013376 -0.00077777 0.0013565 -0.07801 0.16058 -0.00048571 0.0007161
-0.00037432 0.00070116 4.4503e-05 -0.0026403
-0.00056687 -0.00083912 0.0010668 -0.00015418 -0.00050526 0.00071338 0.05632 0.22701
-0.010204 -0.0017956 0.0016203 0.00048345
-0.00020652 -0.0019189 -0.0010958 -0.00061457 -0.00038309 0.00097208 -0.010163 -0.0018718
-0.088102 0.048137 0.0010971 -0.01185
-0.00062908 0.00041215 0.00040668 0.00049483 3.3544e-05 -0.002308 0.0014663 0.00056235
0.00086047 -0.011783 0.13003 0.06216
3020000000 0.023076 0.14671 -0.0063773 0.0037723 0.0014573 -0.00038197 -0.00087633 -0.00023832
-0.00076344 0.00025922 -0.00039672 0.00045118
-0.0063763 0.0037747 0.081012 -0.03383 -0.00043216 0.00024537 0.00032914 -0.0010156
-0.001816 0.00040548 0.00080575 -0.00017223
0.0013935 -0.00041976 -0.00042032 0.00024234 -0.056684 0.18565 -0.00023306 0.00093477
0.00052075 0.00057072 -0.00083262 -0.0013754
-0.00085905 -0.00021448 0.00032192 -0.0010271 -0.00018059 0.00097318 0.0949 0.21955
-0.0088565 0.0014445 0.00052063 0.00052684
-0.0010186 0.00032383 -0.0017465 0.00045667 0.00074729 0.000226 -0.0089428 0.0012735
-0.071499 0.076598 -0.0020943 -0.010936
-0.00022401 0.00050288 0.00070336 -0.00014324 -0.00078007 -0.0014673 0.00060444 0.00030916
-0.0017864 -0.010276 0.15039 0.058926
3080000000 0.050377 0.15595 -0.0045759 0.0058605 0.0015669 -9.6027e-05 -0.000629 -9.9716e-05
-0.00049538 0.00025074 -3.4728e-05 0.00065316
-0.0045678 0.0058401 0.078387 -0.028263 -0.00033538 0.00071906 -0.00032947 -0.00023711
-0.00031589 0.0010852 -0.00019021 -0.00056396
0.0016153 -9.7748e-05 -0.00034053 0.00072637 -0.019142 0.20702 -0.00067353 0.00013524
0.0005867 0.00040757 -0.0021384 -0.00048894
-0.00069277 1.1367e-05 -0.0002963 -0.00028842 -0.00083114 0.0001076 0.12852 0.21129
-0.0062391 0.005035 0.0019177 0.00044909
-0.00035915 0.00032502 -0.00029523 0.0010833 0.00054659 0.00041146 -0.0064236 0.0049002
-0.043393 0.1089 -0.0067083 -0.0087479
-2.5522e-05 0.00066389 -0.00010464 -0.00063525 -0.0020661 -0.00049261 0.0018483 0.00020483
-0.0062489 -0.0088604 0.16497 0.065418
3140000000 0.078703 0.15899 -0.0010716 0.007501 0.0026862 -0.0015406 -0.0012297 0.00088552
0.0016939 0.00066296 0.00033202 -6.8226e-05
-0.0010777 0.007493 0.074116 -0.030213 -0.00088494 0.00026068 0.00063607 -0.00013387
-0.00013354 0.00085363 0.0007413 -0.00054834
0.0026405 -0.0015384 -0.00087319 0.00026596 0.023539 0.22724 1.3713e-06 0.0014005
0.001559 -0.00077316 -0.0029608 0.00074308
-0.0011882 0.00083781 0.00061726 -0.00012806 9.4606e-05 0.0014935 0.1633 0.1854
-0.0026276 0.0061086 0.0009196 -0.0013325
0.0013439 0.00070538 -1.7664e-05 0.00097107 0.0015494 -0.00087302 -0.002701 0.0065203
-0.026057 0.12919 -0.0089995 -0.0050128
0.00023483 -7.7039e-05 0.00061996 -0.00043765 -0.0027531 0.00086742 0.00062969 -0.0013364
-0.0087013 -0.0051266 0.18854 0.056041
3200000000 0.11039 0.16957 0.0040402 0.006378 0.00063485 -0.0026093 -0.00037432 0.0019202
0.00035334 -0.0020713 0.00015724 0.00019083
0.00403 0.0063767 0.084157 -0.028811 -0.00095814 0.00055248 -0.00033712 -0.00079311
0.00074015 0.001262 -0.00048452 -0.0010023
0.00061516 -0.0026546 -0.0009497 0.00059467 0.06819 0.23202 0.0011113 0.00094343
-0.00020887 -0.0023683 -0.0013058 0.0025977
-0.00036021 0.0020054 -0.00033617 -0.00080567 0.0010255 0.0010212 0.18332 0.16323
-0.00036672 0.0063059 0.00037715 -0.0015057
0.00038302 -0.0017982 0.00085348 0.0010091 -0.00020491 -0.0022136 -0.00031809 0.0062591
0.014302 0.14855 -0.009785 -0.0011337
5.809e-05 0.00031123 -0.00034138 -0.00086719 -0.0013223 0.002418 0.00047658 -0.0012129
-0.0093278 -0.0012611 0.20386 0.05478
3260000000 0.14268 0.16145 0.0040792 0.0031556 -0.00079751 -0.0026079 0.00114 0.00089254
0.00022886 -0.0017945 1.9791e-05 0.00040312
0.004072 0.0031602 0.092279 -0.03195 -0.001638 0.0021799 -0.00018543 -9.5583e-05
0.0009596 -0.00054651 -0.00096826 0.00024591
-0.00080037 -0.0025665 -0.0016032 0.0021849 0.11901 0.22724 0.00038328 -1.0735e-05
-0.0010201 -0.00097149 0.00057501 0.0021135
0.0011103 0.00079302 -0.00016273 -0.00011564 0.00043133 -4.999e-05 0.21044 0.12555
0.0025735 0.0056141 -0.00073658 -0.001673
0.00019476 -0.0017932 0.00082424 -0.0006289 -0.0011054 -0.001035 0.0026369 0.0056341
0.041513 0.15773 -0.0068181 0.0049977
-0.00035883 6.1476e-05 -0.00088089 0.00012521 0.00048932 0.0019929 -0.00052872 -0.0018201
-0.007531 0.0039147 0.2324 0.04504
3320000000 0.17269 0.15529 0.0070969 0.0012235 -0.00045716 -0.0017481 0.00092394 0.00029099
-0.0017444 -0.0014154 0.00042333 -6.1904e-05
0.00708 0.0012236 0.098779 -0.02836 0.0010356 0.0023293 -0.00029991 -0.00066388
-0.00015856 -0.00022201 -0.00063897 0.00018719
-0.00051426 -0.0016532 0.0010846 0.002312 0.16665 0.21806 0.00040237 -0.0001705
-0.0010542 -0.00043669 0.0002927 0.0010009
0.00092067 0.00030856 -0.00029159 -0.00064475 0.00037246 -0.00023145 0.2186 0.095454
0.0037576 0.0030816 -0.0009888 0.00010021
-0.0016884 -0.0015401 -0.0002152 -5.2637e-05 -0.0011684 -0.00053255 0.003833 0.00297
0.074822 0.15782 -0.0034177 0.0051245
0.00049526 0.00020409 -0.00054382 0.00020866 0.00034177 0.00090559 -0.00098003 0.00033219
-0.0039392 0.0054927 0.24875 0.033472
3380000000 0.20834 0.13895 0.0054832 -0.0020623 -0.00098487 0.00064852 0.0012496 0.00045514
-0.0016787 0.00078968 0.00024738 0.00012978
0.0054784 -0.0020503 0.1096 -0.035815 0.00015323 0.0026442 -0.0012203 -0.00065251
-4.5687e-05 0.00012412 -0.000841 0.00049221
-0.0010262 0.00070265 0.00021071 0.0026285 0.2081 0.19534 0.0009627 -0.0004489
-0.0017797 0.00057331 0.0011643 0.0013791
0.0012107 0.00040056 -0.0012631 -0.00063984 0.00090336 -0.00037656 0.23384 0.063615
0.0054061 0.0030153 -0.00050104 0.00054365
-0.0014124 0.00078916 -5.0973e-05 6.6395e-05 -0.0020161 0.00092093 0.0055815 0.0030598
0.11742 0.14913 2.0758e-05 0.0061029
0.00047897 -5.6219e-05 -0.000874 0.00058575 0.00079893 0.0012286 -0.00028737 0.00030566
-0.00041815 0.0061825 0.27892 0.015021
3440000000 0.23957 0.11716 0.0043878 -0.0037992 -0.00050009 -0.0017567 0.00099647 -7.45e-05
-0.0017379 0.0015114 0.00090454 -1.0114e-05
0.0044123 -0.0037943 0.10344 -0.04131 0.0030553 0.00198 -0.0010142 0.0012183
7.1374e-05 0.00041654 0.0002563 0.00088796
-0.00056468 -0.0017591 0.003051 0.0019464 0.24602 0.16677 -0.00061466 -0.00013169
-0.00026474 0.0016779 0.0010017 0.00040407
0.00094343 -9.3612e-05 -0.00096793 0.0012156 -0.00064045 -0.00012835 0.23512 0.03085
0.0069124 -0.00021512 -0.00055244 -9.1929e-05
-0.0017156 0.0016873 0.00018275 0.00022132 0.00014566 0.0015569 0.0066577 -0.00029324
0.14746 0.13876 0.003499 0.002952
0.00076789 -0.00015245 0.00017998 0.00083292 0.00098649 0.00091435 -0.0005993 -0.00013232
0.003763 0.0036629 0.29554 -0.015053
3500000000 0.27187 0.085369 0.0023754 -0.0045362 -0.001475 0.0014383 0.0011009 -0.0008224
-0.00091661 0.0012687 0.00067196 -0.00061413
0.0023793 -0.0045344 0.11576 -0.064915 0.0032397 0.0012259 -0.00048063 0.00064438
0.00044046 -0.00011531 -1.8032e-05 0.00057178
-0.0014569 0.0014367 0.0032753 0.0011508 0.27496 0.13252 -5.961e-05 -0.00015344
-0.00012783 0.00071806 0.0013056 -8.0628e-05
0.0011323 -0.00079171 -0.00048001 0.00068438 -5.6498e-05 -0.00014449 0.2392 0.0037763
0.0068454 -0.0028665 6.0694e-05 7.0827e-05
-0.00092715 0.0011814 0.00052288 -1.3611e-05 -0.00024653 0.00056271 0.0069655 -0.0028706
0.19302 0.11086 0.0032176 0.00096252
0.00059544 -0.00091422 -7.6371e-05 0.00053876 0.0017036 -0.00016139 -1.3184e-05 8.2837e-05
0.0037901 0.0011229 0.31647 -0.043494
3560000000 0.29052 0.0509 0.00046175 -0.0058377 -0.00024036 -0.00087505 0.00059823 7.8901e-05
0.0015164 0.001925 -0.00012204 -0.00095202
0.0004616 -0.0058294 0.10969 -0.070129 0.0058311 -0.0010046 0.00033958 0.00065614
0.00070934 -0.00017934 0.00031761 0.00012358
-0.00022913 -0.00085743 0.0058094 -0.0010915 0.30268 0.090318 -2.7764e-05 -8.0085e-05
0.00097231 0.00069915 0.0013393 -0.00094746
0.00059664 -1.651e-05 0.00029907 0.00065052 -1.8211e-05 -0.00010831 0.23019 -0.032166
0.0057659 -0.0053137 -0.00051641 -0.00067216
0.0016738 0.001847 0.00075386 -0.00035965 0.00051987 0.00051947 0.0057546 -0.0057058
0.21397 0.096462 0.0029491 -0.0018897
-0.00025475 -0.00076493 0.00041675 0.00044595 0.0013936 -0.0010401 -0.00067196 -0.00054116
0.0035531 -0.0017263 0.32661 -0.083378
3620000000 0.30668 0.013042 -0.001032 -0.0036588 -0.0019538 -0.0001593 9.5711e-05 -0.0020326
-7.6246e-05 0.00071684 -0.00056884 -0.00022185
-0.0010385 -0.0036669 0.11041 -0.099445 0.0035813 -0.0040487 0.00033799 0.00060235
-0.00029033 -0.00067142 0.00049528 0.00027375
-0.001948 -9.5506e-05 0.0035733 -0.0041519 0.31549 0.046067 3.8711e-05 -0.00088886
1.1891e-05 -8.5661e-05 0.00045658 -0.0002131
8.815e-05 -0.0020313 0.00035285 0.00057084 2.0936e-05 -0.0010048 0.21892 -0.062832
0.001752 -0.0073942 -0.0012512 0.00082413
0.00029476 0.0007885 -0.00044472 -0.00085812 7.3734e-05 0.00045102 0.0016963 -0.0072241
0.2356 0.054472 0.0011204 -0.0016497
-0.0010046 -0.00079929 0.00067577 0.00024995 0.00053961 -0.00033733 -0.0013196 0.0010617
0.0014259 -0.0024783 0.32945 -0.11737
3680000000 0.31093 -0.031513 -0.003635 -0.0038079 -0.00094059 0.0017529 -0.0012867 -0.00019787
0.0014362 -0.00045122 -0.0012495 -0.00057564
-0.0036455 -0.0038186 0.10593 -0.1166 0.0011244 -0.00472 0.00082524 0.00026186
-0.00062561 -0.00062155 0.00056083 0.00029421
-0.00097302 0.0017617 0.0010906 -0.0047351 0.3264 -0.0039179 -0.00081592 -0.00075163
0.001435 0.00064183 0.0011664 -0.0015275
-0.0011633 -0.00024137 0.00083353 0.00026719 -0.00095205 -0.00063678 0.20561 -0.096808
0.00020581 -0.0067128 -0.00091944 0.0011904
0.0017298 -0.00047462 -0.00057119 -0.00061896 0.0011058 0.00063312 0.00021055 -0.0067488
0.2558 0.030431 0.00094281 -0.0017914
-0.0010536 -0.00031423 0.00044072 0.00025782 0.0010345 -0.0018668 -0.00090839 0.0013145
0.00069706 -0.0022439 0.328 -0.16188
3740000000 0.31215 -0.066806 -0.0030051 -0.0001352 -0.0023822 0.0026856 9.8091e-05 -0.00063993
-0.00078719 -0.00027709 -0.00082075 0.00027721
-0.0029856 -0.00014397 0.097196 -0.13854 0.00065666 -0.0052225 0.00032704 -0.00039301
-0.00023464 1.4432e-08 0.0005074 0.00018642
-0.0023511 0.0026271 0.00060296 -0.0052061 0.32913 -0.043179 -0.0006165 -7.4687e-05
-8.8498e-05 -0.00012587 -0.00031501 -0.0016023
6.0759e-05 -0.00057334 0.00033891 -0.00041855 -0.00062302 -5.776e-05 0.18378 -0.12076
-0.0019404 -0.0063158 0.00060423 0.0024393
-0.00065738 5.2225e-06 -0.000141 -2.9611e-05 4.4406e-05 0.00046823 -0.0019028 -0.0060489
0.26268 -0.0080298 7.1254e-05 -0.0018185
-0.00093036 0.00015248 0.00066524 0.00010846 -0.00039748 -0.0014757 0.00083001 0.002535
-0.00011782 -0.0023418 0.3147 -0.2011
3800000000 0.30646 -0.11276 -0.0022815 0.0004391 0.0008594 0.0037652 -0.0010245 -0.0015995
0.0014042 0.0012974 -0.0013086 0.00059068
-0.0022603 0.00043451 0.08584 -0.15334 -0.0021898 -0.0048349 9.4434e-05 5.4653e-05
-0.00077315 -0.00066719 0.0011823 0.00010392
0.00089462 0.0038665 -0.0022757 -0.0048054 0.32527 -0.085465 -0.00055839 0.00036035
0.00061251 0.00017944 -0.00076274 -0.00076564
-0.0010933 -0.0016699 2.9251e-05 0.00011623 -0.00051301 0.00035174 0.17402 -0.14606
-0.0034328 -0.0050851 0.0013919 0.001775
0.0010498 0.0010438 -0.0008147 -0.00041095 0.0011021 5.8698e-05 -0.0032547 -0.0051948
0.27645 -0.049807 0.0011069 -0.00067698
-0.00095911 0.00065308 0.00097887 -2.8064e-05 -0.00095773 -0.00059194 0.0015819 0.0019551
0.00073627 -0.00036813 0.30639 -0.24315
3860000000 0.29531 -0.14425 -0.0008516 0.0011245 0.0028584 0.0018099 -0.0021664 0.0010199
0.0008622 -0.0013203 -0.00048639 0.001452
-0.0008759 0.0011345 0.066622 -0.16301 -0.00342 -0.0046889 0.00071749 -0.00065097
-0.00077245 0.0010359 0.00091393 -0.0011787
0.0027731 0.0017906 -0.0034775 -0.0046388 0.30503 -0.12559 -0.0010444 0.00070848
0.00040408 -0.00047917 -0.00090914 -0.0004598
-0.0021678 0.0012121 0.00064051 -0.00068482 -0.0010426 0.00073865 0.1462 -0.16071
-0.002993 -0.0047135 0.002089 0.0013512
0.0010528 -0.0011211 -0.00090331 0.00128 0.0005484 -0.00074718 -0.0031712 -0.0050664
0.27062 -0.082462 0.00060403 -0.0027144
-0.00056986 0.0014601 0.00067311 -0.00093985 -0.0010668 -0.00049956 0.0020637 0.00065833
0.00021192 -0.001673 0.28414 -0.27996
3920000000 0.28001 -0.18459 0.0018154 0.00016933 0.0035335 0.0023326 9.3223e-05 0.00094674
0.00053065 -0.00011135 0.00043256 0.00045001
0.0018175 0.00015661 0.039023 -0.179 -0.0047574 -0.0030258 -0.00051778 -5.6318e-05
-2.7178e-05 0.00013798 -0.00014514 -0.00048661
0.0035357 0.0022717 -0.0047591 -0.0029495 0.29864 -0.15797 0.0001094 0.0014529
0.0015654 -0.00099011 -0.00062306 -0.00020402
8.3651e-06 0.00098746 -0.00050384 -5.2377e-05 0.00010521 0.0015048 0.12626 -0.17168
-0.0043954 -0.0036812 0.0022674 -0.00043382
0.00065234 0.0001506 0.00018324 0.00024724 0.001246 -0.0013429 -0.0047157 -0.0037794
0.26164 -0.13097 0.00072822 -0.002239
0.00041586 0.00051464 -0.0001828 -0.00036644 -0.00045974 -6.9574e-05 0.0021267 -0.00063604
0.00098909 -0.0019582 0.26203 -0.30799
3980000000 0.25279 -0.2202 0.0017659 -0.0031217 0.0048683 -0.00027512 0.00025259 0.0011386
0.00096631 -0.0018025 0.00044935 0.00035851
0.0017632 -0.0030935 0.016724 -0.19209 -0.0053594 -0.0012095 0.00087007 0.00053821
0.00036161 0.00065163 -6.3238e-06 -0.0012846
0.0048875 -0.00036875 -0.0053685 -0.0011354 0.27001 -0.18867 0.0015288 1.1315e-05
-0.0010961 -0.0010665 -0.0007697 -0.00053026
0.00019903 0.0010611 0.00091574 0.00050392 0.0015552 -7.6455e-05 0.089843 -0.19324
-0.00462 -0.0036874 0.0016618 -0.00086622
0.00092618 -0.001991 0.00032466 0.00057164 -0.0011936 -0.00089378 -0.0050619 -0.0036692
0.24733 -0.1611 0.0013676 -0.0052432
0.00052609 0.00037284 -4.6849e-05 -0.0012368 -0.00068915 -0.00076794 0.001551 -0.0006642
0.0016948 -0.0046065 0.22733 -0.34585
4040000000 0.2253 -0.24527 -0.0005652 -0.0041537 0.0033433 -0.0031021 0.00017408 0.00023087
-0.000867 -0.0008569 0.00070277 -0.00028794
-0.00055912 -0.0041487 -0.0086767 -0.199 -0.004545 0.00010766 0.000286 -0.0010507
0.00014516 0.00036836 -0.0017046 8.2238e-05
0.0033753 -0.0031385 -0.00456 0.00014087 0.24734 -0.22217 0.00022916 -0.0006894
-0.00088126 -0.00043136 -0.0010225 0.00038858
0.00012302 0.00025918 0.00024324 -0.001117 0.00010058 -0.0006481 0.068079 -0.18765
-0.0066812 -0.0018912 0.0012781 -0.00082629
-0.00070879 -0.0010322 2.5405e-05 0.0004155 -0.00086149 -0.0002572 -0.0067459 -0.0015353
0.23517 -0.19243 -0.0026546 -0.003646
0.00059319 -0.00015159 -0.0014699 -4.2088e-05 -0.001288 0.00037325 0.0014864 -0.0006687
-0.0022452 -0.0043836 0.19113 -0.36411
4100000000 0.19483 -0.26902 -0.0035439 -0.0029044 0.00097346 -0.0036117 -0.00031214 -4.9828e-05
0.00021476 -0.0015822 0.00067414 0.00050377
-0.0035237 -0.0029272 -0.034214 -0.20223 -0.0047631 0.00085 -0.00032445 -0.00028938
0.00077636 0.00042826 -0.00054141 0.00035765
0.0010285 -0.0035741 -0.0047715 0.0009004 0.22517 -0.24811 3.7976e-05 -0.0001354
-0.00061434 -0.00033926 -0.001342 0.00017517
-0.00012747 7.4522e-05 -0.00038409 -0.00030043 0.00010029 -9.2575e-05 0.03479 -0.20115
-0.0066763 0.00079504 0.0012368 -0.0013884
0.00022466 -0.0017749 0.00094804 0.00033383 -0.00048328 -0.00049989 -0.0065531 0.00067533
0.21674 -0.2185 -0.0020141 -0.0043199
0.00068906 0.00058779 -0.00054108 0.00035214 -0.0012481 0.00026679 0.0012104 -0.0013039
-0.0025642 -0.0038173 0.15694 -0.39072
4160000000 0.16587 -0.28597 -0.0036772 -0.0017375 -0.00013521 -0.0031687 0.00084952 -0.00022891
-0.0039461 -0.00022465 0.00062853 -0.00095257
-0.0036747 -0.0017222 -0.059786 -0.19808 -0.0048742 0.002665 -0.00046916 -0.00022733
0.00046455 -0.00077665 -0.00077115 0.00056574
-0.00021778 -0.0031388 -0.0048528 0.0027385 0.19323 -0.26344 0.00045897 -0.00025837
-0.0012254 -0.00044717 -0.00096717 0.0009323
0.00064976 -0.00023495 -0.00034492 -0.00018925 0.00054173 -0.00035257 0.010081 -0.18859
-0.0057139 0.0019501 0.00085968 -0.0022244
-0.003846 -8.3714e-05 0.000344 -0.00078642 -0.001247 -0.00023745 -0.0056214 0.0019308
0.18216 -0.25211 -0.0052917 -0.0030746
0.00079231 -0.0010961 -0.00090635 0.00056804 -0.001203 0.00081827 0.00077531 -0.0024465
-0.0051344 -0.0036158 0.10757 -0.39914
4220000000 0.13731 -0.30175 -0.0045311 0.00023447 9.3851e-05 -0.0037292 -0.00034722 -0.00024615
-0.00062085 0.0009374 3.9791e-05 -0.0014621
-0.0045247 0.00023755 -0.096131 -0.18779 -0.0022778 0.0033429 -6.0522e-05 -6.3626e-05
-0.00018659 -0.00020619 -0.00059389 0.0010735
3.1171e-05 -0.0037634 -0.0022084 0.0033688 0.16283 -0.28966 -0.00021109 -2.7128e-06
0.00018052 0.00019386 -0.00010618 0.0010756
-0.00024436 -0.00012963 -8.5466e-05 -5.4143e-05 -0.00016551 0.0001095 -0.013468 -0.18687
-0.0043329 0.0023709 -3.0778e-05 -0.0022036
-0.00057581 0.00098416 -7.0849e-05 -0.00013304 0.00047204 0.00037857 -0.0045555 0.0021433
0.16547 -0.27553 -0.0041747 -0.0026656
0.00022427 -0.0012161 -0.00065545 0.0010897 7.3894e-05 0.0012744 -0.00011925 -0.0021538
-0.0046589 -0.0022648 0.079124 -0.41278
4280000000 0.10645 -0.31045 -0.0027793 0.0018261 -0.0018598 -0.0044428 -0.00032214 0.00068032
-0.00014387 0.0011177 -0.00060356 -4.1446e-05
-0.0028165 0.0018181 -0.12142 -0.19175 -0.0027809 0.0028833 -0.00078403 -0.00041028
-7.1508e-05 0.00042165 0.00056022 0.00047066
-0.0018869 -0.0043879 -0.0026983 0.0029085 0.1328 -0.29639 0.00089367 -0.00033385
-0.00085174 0.00099089 -0.00047785 0.0006865
-0.00031261 0.00069311 -0.00075044 -0.00039438 0.00089937 -0.0003063 -0.051137 -0.1716
-0.0048558 0.0028222 -0.00060219 -0.0021413
-0.00042428 0.0010418 -7.7562e-05 0.00035354 -0.00079539 0.00091294 -0.0048456 0.0027305
0.11692 -0.29388 -0.0068181 -5.3375e-05
-0.00069346 -0.00022681 0.00068667 0.0006347 -0.00033437 0.00066565 -0.00046172 -0.0022218
-0.0063888 -0.00076069 0.029316 -0.41726
4340000000 0.079136 -0.31927 -0.0017644 0.0018887 -0.0023329 -0.0014313 0.00024558 0.00064131
-0.00012666 0.00067771 -0.00015826 -0.00088545
-0.0017741 0.0018498 -0.1417 -0.16576 -0.0021412 0.0039869 -0.00017306 0.00054255
-2.4036e-06 -0.00018021 0.00045337 0.00019852
-0.0024253 -0.0013729 -0.0020818 0.0040048 0.097472 -0.31316 -0.00037925 -0.0006463
-4.5252e-05 0.0008654 0.00076049 0.0020023
0.00029189 0.00063345 -0.00013107 0.00057004 -0.00045397 -0.00090087 -0.068918 -0.16915
-0.0042899 0.0036175 -0.0014843 -0.0021724
1.3975e-06 0.00068543 -5.0001e-05 -0.00016068 -0.00010269 0.00073979 -0.0043498 0.0037368
0.088487 -0.31823 -0.0044742 0.0021903
-0.0001748 -0.00074715 0.00044458 0.00023942 0.00079322 0.0020509 -0.0013097 -0.0024231
-0.0052999 0.0023118 -0.004927 -0.41154
4400000000 0.047929 -0.32484 -0.00084266 0.0015173 -0.0024492 -0.0014751 0.00093539 0.0012013
-0.000593 0.00068625 6.4091e-05 -0.00081119
-0.00084331 0.001507 -0.17077 -0.15566 -0.0013581 0.0041728 -0.00049122 0.00058513
0.00044492 -0.00029406 0.00038098 0.00035058
-0.0025371 -0.0014913 -0.0012848 0.0042332 0.068119 -0.31937 4.0668e-05 -0.00038395
0.00030945 -9.849e-05 0.0009824 0.0013555
0.00097984 0.0011732 -0.00044347 0.00045141 -0.00022931 -0.00018824 -0.093415 -0.15611
-0.0034946 0.0049652 -0.0021028 -0.0016067
-0.00036839 0.00084152 0.00016335 -0.00040292 0.00055927 0.00024497 -0.0034968 0.0053484
0.055975 -0.32734 -0.0044165 0.001245
7.4196e-05 -0.00073676 0.00051719 0.00026204 0.00080402 0.0013097 -0.0022198 -0.001592
-0.0043943 0.0013694 -0.050717 -0.41487
4460000000 0.012352 -0.32447 -0.00073854 0.00035929 -0.0040196 -0.0009354 0.0013821 -0.00076318
-0.00039419 0.0015121 -0.0010321 -0.00041662
-0.00074066 0.00036079 -0.19196 -0.1258 -0.00026979 0.0045528 -0.00029036 0.00068617
-0.00038909 -0.00069057 0.00052261 -0.00057718
-0.0040657 -0.00086174 -0.00023291 0.0045834 0.042113 -0.32654 -0.00046698 -0.00064614
0.00039575 0.00065265 0.0019491 0.00057197
0.0013697 -0.00072429 -0.0004006 0.00073686 -0.00061484 -0.00051487 -0.10665 -0.13474
-0.001778 0.0064083 -0.002399 -0.00085376
-0.0003847 0.0015068 -0.00032233 -0.00056923 0.00055248 0.00046482 -0.0017217 0.0064195
0.019594 -0.32182 -0.003892 0.0030914
-0.0010488 -0.00034864 0.00043372 -0.00051337 0.0020242 0.00059954 -0.002546 -0.00076197
-0.0044404 0.0035431 -0.090474 -0.39678
4520000000 -0.011908 -0.32495 -0.0004504 -0.00027385 -0.0037153 0.0002521 0.00067786 -0.00016323
0.0020244 4.9472e-05 -0.00083285 0.00088384
-0.00045922 -0.00028072 -0.21661 -0.10892 0.00064722 0.0046007 0.00056273 0.00081057
-0.00020545 -1.9808e-05 0.00018573 8.1201e-05
-0.0036554 0.00030891 0.00070672 0.004591 0.011006 -0.32381 -0.0011726 0.0004125
0.00080915 -0.00061014 0.0018326 -0.00072604
0.00060322 -0.00014162 0.00063848 0.0009007 -0.00090332 0.00053895 -0.12445 -0.12552
-0.00052437 0.0061052 -0.0029421 -0.00052109
0.0021946 1.0876e-06 -0.00026233 -2.277e-05 0.00073407 -0.00074157 -0.00034606 0.0063568
-0.029262 -0.33188 -0.0031444 0.0024642
-0.00078129 0.0009652 0.00016587 4.6237e-06 0.0018832 -0.00073892 -0.0030657 -0.000492
-0.002526 0.0030855 -0.11926 -0.3944
4580000000 -0.049801 -0.31729 -0.0011629 -0.00050001 -0.0028796 0.0024502 0.00069506 -0.00020208
0.000224 -0.00014059 -0.00061892 0.00076493
-0.0011439 -0.00051068 -0.23507 -0.082199 0.00096959 0.0043809 0.00060227 -0.00015475
-0.00020995 0.00019413 0.0001331 -0.00020641
-0.0028432 0.0024883 0.0010008 0.0043538 -0.020628 -0.32083 -0.00023136 0.00060332
-0.00033201 -2.4668e-05 0.0015445 -0.0012353
0.00070667 -0.00028324 0.00064937 -0.00018357 -0.00023839 0.00041543 -0.13503 -0.10049
0.0021711 0.0055287 -0.0024366 0.0010367
9.4109e-05 -0.00016 -0.00018969 0.00017523 -0.00023863 -6.8883e-05 0.0022815 0.0052502
-0.055682 -0.33518 -0.0024151 0.0040416
-0.00040365 0.00077476 0.00026264 -0.00017895 0.0016213 -0.0010708 -0.002579 0.0012737
-0.0022803 0.0037341 -0.16373 -0.36486
4640000000 -0.075325 -0.31113 -0.0024397 -0.0016509 -0.0033039 0.0025845 0.00062259 -0.0014094
0.0013717 -0.00051643 9.4782e-05 0.0011631
-0.0024355 -0.0016109 -0.2453 -0.054368 0.0016906 0.0039261 0.00070705 0.00031107
-0.00036104 0.0004213 6.5577e-05 -0.00073117
-0.0032543 0.0026414 0.0017274 0.0038679 -0.044763 -0.31499 0.00024722 0.0008843
0.0013525 0.0001956 0.00049788 -0.002048
0.00057307 -0.0013819 0.00067109 0.0002782 0.00016026 0.00080503 -0.14052 -0.086189
0.0033579 0.0037294 -0.0024171 0.0016781
0.0013531 -0.00034116 -0.00026 0.00063837 0.0011118 0.0001543 0.0034053 0.0036266
-0.087603 -0.3175 -0.0027704 0.0039382
0.00017357 0.0010661 -4.8385e-05 -0.00087549 0.0004576 -0.0021335 -0.0022141 0.0015606
-0.0022878 0.0038906 -0.183 -0.35435
4700000000 -0.10319 -0.30617 -0.0040105 -1.7144e-05 -0.0016034 0.0047039 -0.00091175 -0.00092815
0.00077941 -0.00033377 0.00081335 0.00075282
-0.0040036 -1.0301e-06 -0.25708 -0.035709 0.0029152 0.0040072 0.0004638 -0.00046136
0.00043709 0.00033721 -1.9463e-05 -0.00015937
-0.001642 0.004675 0.0029755 0.0039984 -0.075009 -0.30865 -0.00016453 0.0005161
0.00033683 -0.00051156 -5.3126e-05 -0.0012167
-0.00096621 -0.00095869 0.00044427 -0.00047442 -9.8471e-05 0.00070839 -0.1571 -0.065074
0.0033002 0.0017293 -0.0016122 0.0023469
0.00092765 -0.00043244 0.00052452 0.00035943 0.00049504 -0.00048679 0.0031503 0.0014024
-0.12571 -0.30868 -0.0012568 0.004806
0.0011639 0.0006174 -0.00021707 1.9659e-06 -0.00010726 -0.0013106 -0.0015991 0.0024563
-0.0013608 0.0039483 -0.22596 -0.32589
4760000000 -0.13308 -0.29105 -0.0047935 0.0012771 0.00083797 0.0047059 -0.00074779 -0.00057626
0.00046762 -0.0010783 0.0010539 -0.00044904
-0.0048093 0.0012686 -0.25229 0.0068571 0.0032764 0.0031419 -4.8217e-05 -0.00067312
0.00032162 0.00016255 2.2228e-05 -0.00014035
0.00092695 0.0047513 0.003349 0.0030716 -0.10555 -0.29429 0.0009581 0.00040724
0.0005451 -0.00017258 -0.0010185 -0.00091632
-0.00071337 -0.00057738 -6.4379e-05 -0.0006651 0.00090991 0.00042263 -0.15107 -0.04885
0.0024834 0.0012626 -0.00080506 0.0027831
0.00035136 -0.0011048 0.00021483 0.00012151 0.00096194 -0.00010722 0.002202 0.0014182
-0.1578 -0.29029 -0.00088758 0.0044875
0.00070603 -0.00045348 0.00011596 -0.00022122 -0.0013418 -0.00084675 -0.00042258 0.0028321
-0.0011487 0.0044404 -0.23758 -0.30344
4820000000 -0.16006 -0.27716 -0.0051166 0.0027887 0.0016891 0.0031797 -0.00095768 -0.00045908
0.00052686 -0.00085049 0.00014013 -0.00019434
-0.0051379 0.0027642 -0.26378 0.029169 0.0045451 0.0029659 -7.8492e-05 -0.00040685
0.00023695 -0.00021232 -0.00024206 -0.00050024
0.0017535 0.0031543 0.0046385 0.0028861 -0.1329 -0.29117 0.00053682 -0.00043115
0.00020321 -0.00067866 -0.00062162 -0.00055998
-0.00088118 -0.00038315 -8.2825e-05 -0.0004162 0.00051713 -0.00043025 -0.16646 -0.031256
0.0015674 0.00013722 -2.5849e-06 0.0030233
0.00046247 -0.00099282 0.00027538 -9.4156e-05 0.00049652 -0.00064866 0.0018006 0.00042854
-0.19547 -0.27254 0.0001158 0.0040423
0.00016287 -0.00026033 -0.00023384 -0.00026176 -0.00067438 -0.00038463 6.418e-05 0.0028135
-4.9046e-05 0.0040881 -0.27473 -0.27376
4880000000 -0.19114 -0.25701 -0.0042293 0.0046696 0.0022516 0.0028026 -0.0013979 0.00028809
-0.00065691 -0.0011564 0.00034778 -0.00024071
-0.0042179 0.0046244 -0.25511 0.07066 0.0045461 0.0014129 -0.00034046 -0.00016503
-2.3416e-05 0.00019877 -0.0001477 3.7815e-05
0.0023016 0.0027922 0.0045491 0.001319 -0.15194 -0.2769 0.00045557 -0.00044962
-0.00028496 -0.0012799 -0.00079494 -0.00012311
-0.0015066 0.00029992 -0.00036753 -0.00013692 0.00058706 -0.00041489 -0.15952 -0.012469
0.00090494 -5.5115e-05 0.0012157 0.0025164
-0.00084759 -0.00085879 -5.8158e-05 0.00013096 -0.00035002 -0.0016492 0.0010547 -2.4033e-05
-0.2247 -0.25613 0.0011856 0.0033394
0.00044735 -0.00027664 -0.00022099 3.2103e-05 -0.00061498 0.00013619 0.0010817 0.002471
0.0011239 0.0039637 -0.28689 -0.24403
4940000000 -0.21186 -0.23926 -0.0028028 0.0066054 0.0029902 0.0010257 -0.00019578 0.00070736
-0.0010715 -0.00054562 0.00012484 -0.00072299
-0.0027859 0.0066178 -0.26657 0.096347 0.0056013 0.0010733 -6.1173e-05 -0.00012573
0.0003568 -0.00028468 -0.00045145 0.00023383
0.0030151 0.00096831 0.0055969 0.00099631 -0.17212 -0.25392 8.2954e-05 -0.00051547
-0.00083366 -2.9751e-05 -0.00079542 -8.294e-05
-0.00022591 0.00079649 -3.6981e-05 -0.00012777 6.2717e-05 -0.00059013 -0.16686 -0.0031265
-0.00015203 0.00051124 0.0019098 0.0020419
-0.00093979 -0.00070192 0.000288 -0.00032199 -0.00094795 7.5698e-06 -5.0647e-05 0.00037434
-0.24796 -0.22617 0.00074485 0.0035902
2.5805e-05 -0.00055659 -0.00029716 0.00029064 -0.0005635 -5.8815e-05 0.001775 0.0020509
0.0010168 0.0036813 -0.31004 -0.2174
5000000000 -0.23238 -0.21501 2.7877e-05 0.0072204 0.0030792 0.0017243 -0.0002207 0.00064469
-0.00062918 0.00065588 -0.00030047 -0.00067742
8.1894e-06 0.0072245 -0.2528 0.11395 0.0057818 -0.00061256 -0.00026264 -0.00010717
-0.00010429 -0.0005719 -0.00028635 -6.8862e-05
0.0030619 0.0017007 0.0057736 -0.00070114 -0.20191 -0.23939 -0.0006814 -0.00060435
-0.00029633 -0.00040146 -0.00046065 -1.3388e-05
-0.00020724 0.00058345 -0.0002763 -0.0001209 -0.00070271 -0.00063232 -0.16124 0.021082
-0.00053033 0.0016016 0.0023922 0.0010307
-0.00063856 0.00061864 -0.0001079 -0.0004801 -0.00051796 -0.00010386 -0.00052674 0.0015535
-0.27405 -0.20371 0.0007103 0.0035641
-0.00028253 -0.00088367 -0.00028535 -0.00013189 -0.00043857 6.5313e-05 0.0023689 0.0011388
0.00078571 0.0035756 -0.32262 -0.18338
5060000000 -0.25318 -0.1872 0.0020741 0.0069243 0.0031939 -0.00033852 0.00016663 0.00053512
-0.00038837 8.4392e-05 -0.00041557 -0.00023384
0.0020485 0.0069369 -0.23496 0.15068 0.005114 -0.0021168 -2.1112e-05 0.00022998
-0.00054289 2.8781e-05 -0.00022165 0.00028927
0.0031532 -0.00037234 0.0050942 -0.0021896 -0.21604 -0.21754 -0.00040241 0.00040575
-0.0011635 -8.2432e-05 -0.0013252 0.00035938
0.00026517 0.00058012 3.486e-05 0.0001858 -0.00027068 0.00040575 -0.16258 0.028392
0.00024196 0.0029814 0.0019232 0.00046785
-0.00042303 -8.8926e-07 -0.0004106 4.8415e-05 -0.0010798 -7.8756e-05 7.8447e-05 0.0029204
-0.28435 -0.17206 0.0019482 0.0031204
-0.00037028 -7.5695e-05 -0.00027916 0.00023992 -0.0011473 0.00016481 0.0019037 0.0006883
0.0019821 0.0028788 -0.33428 -0.15382
5120000000 -0.26904 -0.1619 0.0034057 0.0058312 0.0028834 -0.00045446 0.0003072 0.00065552
-0.00010954 0.00073151 -0.00040359 5.9464e-05
0.0033711 0.0058489 -0.22922 0.17701 0.0047966 -0.0025441 3.3e-05 0.00021566
-4.4854e-05 -2.2569e-05 6.6127e-05 0.00036073
0.0029121 -0.00055088 0.0047404 -0.002677 -0.2297 -0.20192 -3.3956e-05 0.00014558
-0.00040029 0.0011356 -0.00080043 0.00092592
0.00031875 0.00058029 4.8548e-05 0.00024152 -4.1652e-06 0.00018981 -0.15899 0.054541
0.0018331 0.0032284 0.0023205 0.00030921
-0.00020847 0.00085888 1.5511e-05 -2.1356e-05 -0.00021014 0.0011813 0.0017438 0.0033176
-0.29751 -0.13854 0.0017418 0.0029797
-0.00041005 0.00011256 4.0182e-05 0.00037015 -0.00093399 0.00062145 0.002665 0.00024319
0.0012757 0.0029645 -0.34696 -0.12035
5180000000 -0.2849 -0.13123 0.0050258 0.0047923 0.0034535 -0.0012048 0.00025463 0.00056319
-0.00024382 0.0004116 -0.0003702 0.00045256
0.0050006 0.004782 -0.20665 0.19988 0.0039237 -0.0038035 -0.00031648 -0.00025112
-8.3311e-05 -9.5784e-05 -0.00017422 0.00016795
0.0033542 -0.0013232 0.0039144 -0.0038857 -0.24058 -0.16518 -0.00029467 0.00060974
-0.00017832 -1.833e-06 -0.00012096 0.00083642
0.00024366 0.00063451 -0.0003306 -0.00027189 -0.00028411 0.00061536 -0.15799 0.064551
0.0030215 0.0034967 0.0023914 -0.00078111
-3.2186e-05 0.00033515 -0.00012404 -7.4221e-05 5.9529e-05 7.1502e-05 0.0032209 0.0035873
-0.30737 -0.097109 0.0024399 0.0030227
-0.00047428 0.0003641 -0.00013404 0.00012833 -0.00031412 0.00082403 0.0021398 -0.00091542
0.0025262 0.0033492 -0.34842 -0.08724
5240000000 -0.29308 -0.10424 0.0052226 0.0034274 0.0025724 -0.0028786 0.00067078 -1.3512e-05
-0.00032319 -5.0173e-05 5.1975e-06 0.00057812
0.0052162 0.0034259 -0.19459 0.23701 0.0030132 -0.004635 1.3251e-05 0.00010955
-0.00012561 -4.9938e-06 0.0002851 0.00025464
0.0025517 -0.0028992 0.0029015 -0.0046965 -0.25683 -0.14042 0.0003879 0.00013772
-0.00027502 0.00080072 0.00019231 0.00097752
0.00072086 -8.6581e-05 -1.0298e-05 0.00015315 0.00042525 0.00019992 -0.15835 0.084972
0.004034 0.0020264 0.0015665 -0.0012026
-0.00030744 1.3605e-06 -0.00012232 2.2081e-05 -0.00038665 0.00039192 0.0040867 0.0018981
-0.32128 -0.0572 0.0032317 0.0026763
0.00019524 0.00069875 0.00023706 0.00032552 4.3277e-05 0.0013578 0.0017371 -0.0011457
0.0033928 0.003001 -0.35525 -0.055718
5300000000 -0.29819 -0.074019 0.0059476 0.0017922 0.0015855 -0.0031905 0.00010866 -0.00023992
0.00024712 0.00068578 9.5471e-05 0.0001536
0.0059454 0.0018007 -0.18672 0.24172 0.0023461 -0.005312 -0.00014257 0.00023074
-5.5939e-05 0.00035373 0.00031854 0.00025
0.0015585 -0.0031564 0.0022571 -0.005318 -0.27268 -0.11559 0.00030158 -0.00030235
0.00055658 0.00032038 0.00057097 0.00056777
0.00014481 -0.00027407 -9.1419e-05 0.00020467 0.00034353 -0.00032607 -0.15079 0.094313
0.0050755 0.0011307 0.0014619 -0.0016203
0.00036963 0.00074777 -7.9036e-05 0.00030008 0.00029257 0.00035614 0.0051272 0.0010717
-0.33218 -0.030585 0.0034344 0.0023
7.0935e-05 0.00020565 0.00033722 0.00019343 0.00056455 0.00066147 0.001256 -0.0016093
0.003572 0.002346 -0.35089 -0.018774
5360000000 -0.29808 -0.036876 0.0060395 0.0006057 0.00033803 -0.0037563 0.00040401 -4.4656e-05
0.00014078 0.00030899 0.00057795 -0.00016937
0.0060087 0.00064658 -0.14915 0.26329 0.00088218 -0.0055463 9.422e-05 0.00020863
-1.3682e-05 3.3049e-05 0.00046574 -0.00021975
0.00021545 -0.0037378 0.00081083 -0.0055385 -0.27165 -0.088672 0.00029677 0.00030685
0.00025516 0.00014262 0.00066274 0.00054398
0.00041844 -2.5365e-05 6.3634e-05 0.00023786 0.00022475 0.00031867 -0.14869 0.11196
0.0056991 -0.00086599 0.00059566 -0.0020556
0.00010869 0.00034904 -7.4164e-05 0.00014843 -5.0987e-05 0.00054195 0.0054925 -0.00098742
-0.32621 0.0081333 0.0048351 0.0023101
0.00067793 -0.00013535 0.00055361 -0.00018557 0.00065931 0.00046114 0.00067529 -0.0020251
0.005196 0.0021748 -0.3487 0.0089301
5420000000 -0.30059 -0.013695 0.0060097 -0.0011941 -0.00055518 -0.0035384 -4.415e-05 -0.00014408
0.00087543 0.00046647 0.00027699 -0.00023769
0.0060061 -0.0011914 -0.13011 0.28969 9.6779e-05 -0.005651 0.00010365 0.00015625
8.8247e-05 9.1451e-05 0.00043953 -8.3864e-05
-0.00056184 -0.0035375 -7.9339e-06 -0.0056822 -0.28764 -0.055405 -0.00011789 -0.00053823
0.00076195 0.00018504 0.00079767 0.00010913
-5.9607e-05 -0.00015536 8.6705e-05 0.00013721 -0.00019733 -0.00046682 -0.13753 0.12665
0.0046244 -0.002224 0.00023381 -0.0017138
0.00073598 0.00047085 8.6242e-06 7.9213e-05 0.00095375 0.00032279 0.0045869 -0.0021956
-0.33014 0.038151 0.0052372 0.0008825
0.00033633 -0.00030344 0.00033009 -0.00015447 0.00096185 -5.0312e-05 0.00023902 -0.0017548
0.0052418 0.00051799 -0.34101 0.050916
5480000000 -0.29264 0.022675 0.0049612 -0.0020397 -0.0019004 -0.0030046 0.00038543 -4.0003e-05
0.0009042 -0.00035836 -0.00012482 -5.7557e-05
0.0049587 -0.0020223 -0.11556 0.29751 -0.0016041 -0.0058333 0.00010197 0.00024895
7.0171e-05 7.4273e-06 0.00015447 -9.048e-05
-0.0019858 -0.0029205 -0.0017526 -0.0058437 -0.29204 -0.032324 -0.00021887 0.00030462
0.00042978 -0.00037428 0.00078193 0.00015076
0.00036001 1.427e-06 7.8946e-05 0.00026899 -6.3689e-05 0.0001376 -0.13093 0.13785
0.0035805 -0.0032077 -0.00025464 -0.0018695
0.00092371 -0.00036123 0.00015034 -3.3683e-05 0.00074149 -0.0005997 0.0036417 -0.0033579
-0.3182 0.06521 0.0052746 0.00012948
-0.00022588 -0.00016198 0.00015108 -0.00011458 0.00082887 0.00023048 -0.00033002 -0.0018796
0.0046973 -0.00017903 -0.33176 0.072228
5540000000 -0.28857 0.047814 0.0040962 -0.0025716 -0.0026016 -0.0018144 0.00032314 -0.00036169
0.00014156 -0.00023787 -0.00016569 0.00027875
0.0040902 -0.0025605 -0.074476 0.31465 -0.0028105 -0.0050458 0.00045289 0.00013364
-1.116e-05 -0.00019182 -0.00013451 -0.0004127
-0.0027297 -0.0017635 -0.0029188 -0.0050406 -0.29096 -0.011569 0.00032414 -0.00017698
0.00018851 0.00017682 0.00044969 -0.00021037
0.00033119 -0.00036887 0.00047797 8.0253e-05 0.00018639 -0.00025691 -0.1192 0.159
0.002557 -0.0037525 -0.0010807 -0.001853
0.0002218 -0.0001997 -6.6897e-05 -0.00016679 0.0001888 -0.00018895 0.0024944 -0.0038401
-0.30302 0.099219 0.0051237 -0.0013679
-0.00025384 0.00015057 -7.5524e-05 -0.00046221 0.00054942 -0.00022889 -0.00097927 -0.0017349
0.0050382 -0.0014016 -0.32395 0.11358
5600000000 -0.27738 0.075828 0.0033687 -0.0035868 -0.0025585 -0.0016308 0.00036031 -0.00034123
0.0002896 -0.00022775 9.9489e-05 0.00033083
0.0033391 -0.0035763 -0.071779 0.32851 -0.0039472 -0.0046001 7.3798e-05 -0.00020667
-0.00011295 3.6248e-05 -0.0001516 -0.00030984
-0.0025486 -0.0016481 -0.0040097 -0.0045626 -0.28982 0.020198 1.072e-05 1.0166e-05
0.0004442 -0.00061339 0.00044723 -0.00042578
0.00033549 -0.00037501 8.072e-05 -0.00020909 -0.00010098 7.6459e-05 -0.11161 0.15839
0.0019123 -0.0036511 -0.00093227 -0.0010232
0.00034715 -0.00034619 -7.2081e-05 -3.4847e-05 0.00024398 -0.00064693 0.001672 -0.0036331
-0.2943 0.12759 0.0046486 -0.002098
0.00015313 0.00040872 -0.00022813 -0.00010803 0.00044909 -0.00038839 -0.00089408 -0.0011006
0.0041359 -0.0018748 -0.30235 0.12826
5660000000 -0.26574 0.098098 0.0030956 -0.0037202 -0.003377 -0.0004758 -0.00036473 -0.00071116
-0.0001768 -0.00065334 0.00051351 -0.00014709
0.0030877 -0.0037192 -0.030242 0.31991 -0.0045333 -0.0029026 -2.7137e-05 -0.00016278
0.00014588 -5.5268e-05 -1.7418e-05 -5.8779e-06
-0.0034336 -0.00046947 -0.0045388 -0.002815 -0.29011 0.043611 -0.00012427 0.00012574
-0.00033473 -0.00037331 0.00021119 -0.0010821
-0.00039338 -0.00069561 -4.8257e-05 -0.00012956 -0.00010268 6.9334e-05 -0.096113 0.17842
0.00080209 -0.0040778 -0.0013773 -0.00086577
-0.00031804 -0.00059479 4.7827e-05 6.6868e-05 -0.000602 -0.00044952 0.00073771 -0.0039109
-0.27991 0.15498 0.0037715 -0.0027785
0.00040216 -0.00021376 -0.00011973 -6.4657e-05 0.00038898 -0.0013064 -0.0013513 -0.0008501
0.0042283 -0.0023782 -0.29347 0.16498
5720000000 -0.25037 0.11936 0.0025899 -0.004286 -0.0027958 0.00083255 -0.00053303 -0.00027174
-0.00040078 -8.4074e-05 -0.00011894 -0.00025596
0.0026065 -0.0042944 -0.0021484 0.34499 -0.0055657 -0.0026381 6.7849e-05 -4.3089e-05
-0.00022839 0.0001263 -0.00027203 0.00016146
-0.0027637 0.00087708 -0.005586 -0.0025478 -0.28656 0.074548 0.00017114 -6.3246e-06
0.00013255 0.00041348 8.1876e-05 -0.00028436
-0.000497 -0.00021174 9.3072e-05 -5.8362e-05 0.00012626 7.7056e-05 -0.08036 0.18008
-0.00015003 -0.0038382 -0.0016705 -0.00059371
-0.00041136 -0.00011642 -0.00024344 9.8784e-05 0.00027846 0.00059207 -0.00012134 -0.003762
-0.26823 0.18135 0.0037459 -0.00413
-9.4926e-05 -0.00030538 -0.00021701 0.00014328 -0.00019791 -0.00028033 -0.0015547 -0.00060874
0.0038253 -0.00387 -0.26247 0.18199
5780000000 -0.23413 0.13677 0.0014268 -0.0048599 -0.0024258 0.0011766 -0.00075727 7.519e-05
-0.00023824 -0.00022565 -4.1275e-05 -0.00035196
0.0014404 -0.0048413 0.011367 0.33972 -0.0059524 -0.00062944 -1.2871e-05 -0.00024816
-9.5967e-06 5.5962e-06 -2.5288e-05 -0.00019838
-0.0024046 0.0012282 -0.0059974 -0.00051803 -0.2832 0.091708 -8.133e-05 -9.9284e-05
0.00016356 -0.00015981 -0.00020027 -0.00061689
-0.00072969 0.00012853 -2.7843e-05 -0.00021543 -3.6574e-05 -6.2892e-05 -0.071142 0.19626
-0.00031048 -0.0031906 -0.0013306 -2.1789e-05
-0.00040783 -0.00022031 8.1474e-05 9.7551e-05 0.00030563 -8.4967e-05 -0.00013594 -0.0031498
-0.25717 0.20303 0.0023129 -0.0035765
-1.8419e-05 -0.00028441 -2.0263e-05 -0.00011662 -0.0004715 -0.00049124 -0.001462 4.1951e-05
0.0028485 -0.0035814 -0.25334 0.20451
5840000000 -0.22007 0.15782 8.6968e-05 -0.0054803 -0.002109 0.0012044 -2.8981e-05 0.00037271
-0.0004423 0.00018542 -0.00043973 -0.00040055
8.175e-05 -0.0054625 0.047245 0.34263 -0.0058575 0.00055955 -0.00020745 2.2938e-05
0.00024564 -7.3674e-05 -0.00017575 0.00023051
-0.0020549 0.0012527 -0.0058826 0.00065836 -0.27595 0.11605 -0.00025932 2.0102e-05
-0.00021765 -0.0005921 -0.00066228 -0.00061238
-8.2571e-05 0.00034955 -0.00020784 2.0734e-05 -0.00028599 0.00011456 -0.04838 0.19888
-0.00099406 -0.0036829 -0.0013465 0.00043196
-0.00034217 0.0002326 0.00023979 -0.00016272 -0.00029084 -0.00069074 -0.00086276 -0.0038121
-0.23973 0.21184 0.0019522 -0.0039818
-0.00040032 -0.0003836 -0.00022705 0.00019777 -0.00057827 -0.00037645 -0.0013458 0.00027859
0.0022379 -0.0043568 -0.21724 0.22809
5900000000 -0.20615 0.16976 -0.0019608 -0.0053854 -0.0020271 0.0024833 -0.00013555 9.4912e-05
0.00032646 -0.00011718 -6.7705e-05 0.00028779
-0.0019829 -0.005394 0.067253 0.34197 -0.0051198 0.0020469 3.2301e-05 -1.3586e-06
8.9065e-05 -0.00028534 -0.00010955 3.61e-05
-0.0020053 0.0025163 -0.0050848 0.0021533 -0.25969 0.13121 -2.9027e-06 -0.00014146
-0.00058025 -0.00058697 -0.0010695 -0.00012433
-0.00014664 6.7696e-05 -7.8479e-06 -3.4327e-05 -5.6576e-05 -0.00014409 -0.041158 0.20953
-0.0011309 -0.0031951 -0.0011554 0.00036223
0.00020374 -0.00024639 -2.0717e-05 -0.00032727 -0.00025375 -0.00061198 -0.001373 -0.0035032
-0.21309 0.22585 0.0021809 -0.0049044
5.5292e-06 0.00033287 -0.00011714 -5.1055e-05 -0.00094216 0.00021934 -0.0013034 0.00034119
0.0019514 -0.005137 -0.2026 0.23731
5960000000 -0.1856 0.18291 -0.0030415 -0.0039772 -0.0007006 0.002541 -0.00014835 0.00012619
-0.00026309 0.00022322 -0.00019322 -3.1928e-05
-0.0030317 -0.0039764 0.093998 0.34069 -0.0042863 0.0022246 -0.00017649 2.8022e-05
-0.00011798 0.0001436 5.9047e-05 0.00016231
-0.00064268 0.0025575 -0.0042023 0.0023073 -0.24439 0.15684 -7.3352e-05 -0.00012227
-0.00032346 0.00013335 -0.00039212 7.3273e-05
-0.00018311 0.00011859 -0.000215 4.9737e-06 -0.00010647 -0.00021001 -0.022323 0.21767
-0.002088 -0.0034146 -0.00096003 0.00095959
-0.00026126 0.00019006 -0.00012541 0.00010712 -0.00058752 0.00013936 -0.0022695 -0.0032756
-0.1926 0.2403 0.00020143 -0.004953
-0.00026075 9.0726e-05 0.00012878 0.00036249 -0.00042412 -9.7286e-07 -0.00093297 0.0010187
5.4843e-05 -0.0053932 -0.17351 0.26369
6020000000 -0.1674 0.19798 -0.0038547 -0.0029677 -0.00018225 0.0029326 -1.8001e-05 0.00053061
-0.00023077 0.00039011 -6.2113e-05 0.00025461
-0.0038501 -0.0029632 0.12199 0.33179 -0.0046442 0.0033742 -5.7932e-05 0.00013295
-6.2784e-05 0.0001314 -9.2607e-05 0.00020849
-0.00011773 0.0028894 -0.0045369 0.003472 -0.22461 0.16896 -0.00039571 0.00015998
-0.00060486 0.00012671 -0.00026823 0.00079665
-5.3627e-05 0.00053909 -8.4869e-05 0.00016726 -0.00027067 0.00022681 -0.016145 0.21315
-0.0029316 -0.0030763 -0.00044756 0.00066691
-0.00033602 0.00040374 -0.0001332 0.00018615 -0.00066734 4.5378e-05 -0.0031958 -0.0028835
-0.16397 0.25298 -1.2781e-05 -0.0050605
2.1555e-06 0.00018204 -0.00023696 0.00020246 -0.0003154 0.00061641 -0.00063424 0.00070802
-0.00062123 -0.0047433 -0.14693 0.26308
6080000000 -0.14704 0.20655 -0.0040329 -0.00084189 0.0012503 0.0029689 5.7793e-05 8.2739e-05
0.0001514 0.00018665 0.00031783 1.5731e-05
-0.004003 -0.00084019 0.14349 0.33241 -0.0029358 0.00473 -1.6629e-05 -6.4227e-05
-0.00014649 0.00018413 7.1193e-05 0.00030411
0.0012789 0.0029376 -0.0028515 0.0047538 -0.20654 0.19595 0.00031402 0.00014446
-0.00036616 0.00079784 -0.00017263 0.00036756
0.00010699 7.2956e-05 -2.5435e-05 2.9792e-06 0.00030058 0.00015132 0.00089507 0.22137
-0.0041725 -0.0023453 -0.00082624 0.00079282
0.00012177 0.00013184 -5.9001e-05 0.00017632 -0.00029534 0.00083279 -0.0040591 -0.0020105
-0.13578 0.27087 -0.0013048 -0.0056343
0.00026436 5.2758e-05 0.00022252 0.00025771 -7.7822e-05 0.00017886 -0.00087491 0.0010971
-0.0012418 -0.0055364 -0.12491 0.28412
6140000000 -0.12989 0.21947 -0.0036499 -0.00055866 0.0016811 0.0022194 8.1566e-05 1.816e-05
-1.9049e-05 -5.1601e-05 0.00030968 -0.00010284
-0.0036448 -0.00058412 0.17022 0.31319 -0.0020689 0.0053075 6.3388e-05 5.9253e-05
0.00046369 -4.539e-05 0.00029239 6.3473e-05
0.0017427 0.0021674 -0.0019377 0.0053272 -0.18262 0.21457 0.00038157 -0.00012454
0.00015811 0.00051219 0.0002003 0.00050428
0.00013885 7.5951e-05 7.4463e-05 2.7597e-05 0.00035664 -0.0001064 0.013489 0.21205
-0.0049708 -0.00079544 -0.0005934 0.0014815
1.5484e-05 -6.4346e-05 0.00040023 -8.6723e-06 0.00014659 0.00056318 -0.0047578 -0.00070466
-0.11557 0.29057 -0.0034946 -0.0043353
0.00041625 -2.6759e-05 0.00021244 -3.4286e-05 7.4671e-05 0.0006252 -0.00045955 0.0015373
-0.0034871 -0.0043312 -0.085592 0.28262
6200000000 -0.11432 0.22483 -0.0030416 -0.00016883 0.0022496 0.0011228 8.5442e-05 0.00039519
-0.00014647 4.0712e-05 -1.4311e-05 -0.00030573
-0.0030226 -0.00015319 0.19805 0.31123 -0.00080919 0.0051224 3.2359e-05 0.0002561
0.00013052 -5.4842e-05 0.00013821 7.3473e-05
0.0022813 0.0010821 -0.00068211 0.0051995 -0.16344 0.22887 0.00010875 -0.00033365
0.00047935 0.00017647 5.2546e-05 0.00039486
5.787e-05 0.00036749 7.2576e-05 0.00022381 0.00015676 -0.00026955 0.026974 0.22062
-0.0043993 0.00061831 -5.7875e-05 0.0013484
-0.00022614 0.00017295 7.7168e-05 -0.00011566 0.00069458 4.4981e-05 -0.0043369 0.00057162
-0.10279 0.29592 -0.0042826 -0.0033392
-0.00011873 -0.00021886 0.00016283 5.1748e-05 5.6782e-05 0.00029656 0.00010444 0.001245
-0.0040478 -0.003492 -0.072764 0.29165
6260000000 -0.099135 0.23788 -0.0030591 0.00090393 0.0022102 0.0005973 0.00027456 -0.00014493
3.3289e-05 0.00021344 -2.3409e-05 6.0319e-05
-0.0030613 0.00093601 0.21539 0.29596 -7.2632e-05 0.0052976 1.0852e-05 -9.3321e-05
-8.8963e-05 -6.8333e-05 0.00017767 0.00011304
0.0021958 0.00060538 7.7912e-05 0.0052716 -0.14049 0.25033 0.00010898 -4.9372e-05
0.00035665 -0.0003593 8.9479e-05 0.00015981
0.00027127 -0.00012218 8.4228e-06 -0.00010669 6.6828e-05 -7.6048e-05 0.042974 0.21546
-0.0039548 0.0017881 0.00057195 0.0014143
3.1107e-05 0.00016859 -0.00010095 -0.00010957 0.00032852 -0.00035677 -0.0039524 0.0015649
-0.07415 0.29659 -0.0041738 -0.0021708
-0.00012437 -0.0001043 0.00018589 0.00010481 6.9888e-05 0.00020181 0.00059639 0.0012696
-0.0043249 -0.0021184 -0.027047 0.29199
6320000000 -0.08269 0.23954 -0.0025226 0.0014165 0.0022027 -0.00040776 0.00011371 6.825e-05
-0.00054207 0.00043937 -0.00026772 0.00024533
-0.0025418 0.0014155 0.24061 0.28567 0.0019814 0.0056394 8.8768e-05 5.2556e-05
-4.8598e-05 -0.00017314 0.00016884 -0.00012986
0.0021789 -0.00049797 0.0020985 0.0055834 -0.12228 0.25854 -0.00026566 -0.00021273
0.0003041 3.3174e-06 0.00036404 0.00017515
0.00011075 7.6722e-05 7.539e-05 8.9886e-05 -0.00021811 -0.00025511 0.041636 0.21652
-0.003299 0.0020893 0.0009102 0.0008316
-0.00039057 0.00039951 -3.3308e-05 -5.2829e-06 0.00019022 7.9378e-05 -0.0035098 0.002204
-0.050384 0.30635 -0.0047106 -0.0011319
-0.00023682 0.00022253 0.00014985 -0.00010329 0.00025587 0.00023215 0.00069987 0.00076323
-0.0045359 -0.00092206 -0.016724 0.28987
6380000000 -0.063119 0.2467 -0.001877 0.001951 0.001637 -0.00061979 -3.2003e-05 -4.6503e-05
0.0004243 0.00025138 2.0989e-05 -1.3828e-05
-0.0018354 0.0019247 0.25692 0.26638 0.003152 0.0041706 -0.00017172 -6.0537e-05
-0.00020131 -0.0001522 -5.2258e-05 -0.00021739
0.0016792 -0.00064128 0.0032615 0.0041314 -0.094042 0.27465 -0.00017228 9.2203e-05
0.00043626 -0.00016184 0.00059048 0.00024979
-1.725e-05 -7.5675e-05 -0.00021357 -6.0072e-05 -0.00017566 0.00023722 0.062777 0.20699
-0.0027013 0.0030431 0.0010282 0.00063753
0.00026448 0.00032964 -0.00027807 -0.00015467 0.00054752 -0.00018594 -0.0026604 0.00318
-0.030479 0.299 -0.0046541 0.00021004
0.00010083 0.0001916 -6.6206e-05 -0.00023453 0.00064312 0.00016717 0.00088406 0.00082149
-0.0042243 8.8501e-05 0.023788 0.29249
6440000000 -0.040321 0.25724 -0.00089405 0.0024488 0.00166 -0.00096662 0.00038438 -0.00014091
0.00013793 -0.00033956 -0.00018696 -0.00011813
-0.00088115 0.0024511 0.27758 0.25184 0.0033799 0.0028048 0.000181 3.8522e-06
-0.00015239 9.59e-05 -0.00025731 -0.000266
0.0016466 -0.00096332 0.0034481 0.0027354 -0.076787 0.28816 -0.0001781 0.00035834
-0.00045234 1.3237e-05 0.00018973 -0.00046374
0.00037104 -0.00010495 0.00018599 2.2748e-06 -0.0002137 0.00028237 0.064893 0.20284
-0.0017503 0.0036476 0.00088358 0.00052664
0.00031799 -0.00039189 -3.8575e-06 8.1396e-05 -0.00036286 0.0001249 -0.0017789 0.0038114
0.012785 0.30314 -0.0045321 0.0014253
-0.00024313 -0.00021206 -0.00017473 -0.00029414 0.00065753 -0.00060204 0.0010799 0.00047852
-0.0040539 0.0012607 0.034919 0.27609
6500000000 -0.021934 0.25675 -0.00010981 0.0020309 0.0012668 -0.00095819 0.00020952 -5.5441e-05
0.00011895 4.113e-05 -7.527e-05 0.00024545
-0.00011503 0.0020366 0.302 0.22444 0.0036593 0.0024191 9.3359e-05 -1.2285e-05
0.00022532 0.00011458 0.00018269 -7.6008e-05
0.0012817 -0.00098327 0.0037357 0.0023361 -0.065675 0.28535 4.7326e-05 1.4717e-05
0.00029564 -0.00031046 -0.00016183 -0.00030661
0.00020144 -8.2365e-05 0.00011846 7.3564e-06 8.6412e-05 4.5237e-05 0.088755 0.19781
-0.00030927 0.0038888 0.0010654 0.00047711
0.00012743 9.9339e-05 0.00019875 6.2497e-05 0.00011973 -0.00016648 -9.2942e-05 0.0039675
0.034106 0.30608 -0.0033749 0.002642
-0.00014316 0.00027475 0.00017766 -8.368e-05 -0.00027124 -0.00051397 0.00095381 0.00040194
-0.003557 0.0020255 0.071799 0.27689
