# Supplementary material for: Early Detection of Alzheimer’s Disease via Machine Learning-Based Microwave Sensing: An Experimental Validation
Source: Sensors (Basel). 2025 Apr 25;25(9):2718. doi: 10.3390/s25092718 (PMC12074295; doi:10.3390/s25092718)
Supplement: Supplementary file 1 [file sensors-25-02718-s001.zip › measurements_paper_sensors/26 febbraio - PART1/set1/CSF_5_m3.s6p]

!Keysight Technologies,M9804A,MY58100912,A.14.10.03
!Date: Thursday, April 27, 2023 10:28:33
!Correction: S11(C  6-Port  ) 
!S12(C  6-Port  ) 
!S13(C  6-Port  ) 
!S14(C  6-Port  ) 
!S15(C  6-Port  ) 
!S16(C  6-Port  ) 
!S21(C  6-Port  ) 
!S22(C  6-Port  ) 
!S23(C  6-Port  ) 
!S24(C  6-Port  ) 
!S25(C  6-Port  ) 
!S26(C  6-Port  ) 
!S31(C  6-Port  ) 
!S32(C  6-Port  ) 
!S33(C  6-Port  ) 
!S34(C  6-Port  ) 
!S35(C  6-Port  ) 
!S36(C  6-Port  ) 
!S41(C  6-Port  ) 
!S42(C  6-Port  ) 
!S43(C  6-Port  ) 
!S44(C  6-Port  ) 
!S45(C  6-Port  ) 
!S46(C  6-Port  ) 
!S51(C  6-Port  ) 
!S52(C  6-Port  ) 
!S53(C  6-Port  ) 
!S54(C  6-Port  ) 
!S55(C  6-Port  ) 
!S56(C  6-Port  ) 
!S61(C  6-Port  ) 
!S62(C  6-Port  ) 
!S63(C  6-Port  ) 
!S64(C  6-Port  ) 
!S65(C  6-Port  ) 
!S66(C  6-Port  ) 
!S6P File: Measurement: :
# Hz S  RI   R 50
500000000 -0.3262 -0.056904 -0.010404 -0.0013043 -0.008185 0.012429 -0.0039621 0.012503
0.012042 0.0049303 -0.0051716 0.0095625
-0.01046 -0.0018388 -0.40936 -0.071004 0.0071313 -0.01066 0.00082782 0.012295
0.0081355 0.0027067 0.00094007 0.014109
-0.008312 0.012612 0.0073623 -0.010761 -0.25583 0.19449 0.0067563 0.0029392
-0.00094438 0.0082631 0.0012198 0.011104
-0.003995 0.012076 0.0004127 0.012249 0.0066807 0.0028746 -0.33002 0.044447
-0.01965 -0.0054891 0.015209 0.028598
0.012398 0.0045011 0.0078591 0.0023767 -0.00092451 0.0083852 -0.01976 -0.0054543
-0.25553 -0.16175 -0.027327 0.0045412
-0.0045909 0.0083878 0.00051402 0.013215 0.0014668 0.010295 0.015046 0.028967
-0.027696 0.0053628 -0.25361 -0.14697
560000000 -0.3126 0.10802 -0.022262 -0.065912 0.00044433 0.013445 0.0048462 0.010689
0.010414 0.0039301 0.011494 0.009136
-0.021515 -0.066017 -0.37052 0.091987 -0.040885 -0.0382 0.013391 0.0032527
-0.012265 -0.0036518 0.0037921 -0.0011617
0.00084598 0.013176 -0.040749 -0.038436 -0.17934 0.24282 0.00020577 -0.004173
0.01769 0.00429 0.0074315 -0.006525
0.0041321 0.01107 0.01373 0.0031877 0.00043972 -0.0046035 -0.305 0.13524
0.003349 -0.023247 0.0059032 -0.021932
0.010338 0.0019262 -0.011199 -0.0034214 0.017401 0.0050602 0.0037185 -0.023566
-0.30605 0.014041 0.0061646 -0.048214
0.01226 0.0085426 0.0039782 -0.00047803 0.0079458 -0.006993 0.0060083 -0.021101
0.0066693 -0.048118 -0.32641 -0.0013812
620000000 -0.27264 0.087746 -0.024023 0.0094761 0.0034068 0.0086532 0.0078808 -0.004491
0.012555 -0.0015416 0.00084822 -0.0027706
-0.023786 0.0094941 -0.39978 0.039296 -0.01945 0.00078252 -0.0015553 -0.0017435
0.011835 -0.006392 0.0011058 -0.0034823
0.0034954 0.009334 -0.01965 0.0010856 -0.1529 0.25128 -0.00095639 -0.004616
-0.0035432 -0.0029726 0.0085187 -0.0032452
0.0075727 -0.0040583 -0.0015386 -0.0019439 -0.0010486 -0.0048651 -0.26303 0.14566
-0.040677 -0.019511 0.014567 0.030607
0.012227 -0.0019447 0.011633 -0.0063284 -0.0037948 -0.0030583 -0.040159 -0.019255
-0.23016 -0.01789 -0.043345 0.013083
0.00050305 -0.0013206 0.0011811 -0.0032757 0.0089023 -0.0027259 0.014053 0.030296
-0.042367 0.011724 -0.24147 -0.033852
680000000 -0.23748 0.17805 -0.026407 -0.013945 0.0051298 0.0050957 0.0016325 -0.0072903
-0.0022789 -0.011704 0.0053793 -0.0064157
-0.026337 -0.013668 -0.38926 0.1421 -0.032441 -0.0011204 -0.001615 -0.00054949
-0.0018984 -0.00927 -0.00083825 -0.0015499
0.0048876 0.0051771 -0.03239 -0.00099929 -0.10603 0.27454 -0.00099183 -0.00023356
-0.0018531 0.00048786 -0.0030217 -0.0089761
0.0019452 -0.007513 -0.0015925 -0.00062867 -0.00076168 -0.00028561 -0.22009 0.19915
-0.025262 -0.0054902 -0.0085026 -0.011783
-0.0028146 -0.011889 -0.0022791 -0.0093706 -0.0018406 8.1959e-05 -0.025319 -0.0054478
-0.27007 0.079843 -0.0068976 -0.0060082
0.0057534 -0.0071063 -0.0011132 -0.0020441 -0.003046 -0.0092508 -0.0084987 -0.012023
-0.0067088 -0.0060287 -0.26238 0.069056
740000000 -0.19122 0.17112 -0.040321 0.027236 0.013292 -0.0039328 -0.00011453 -0.0040315
-0.0043463 -0.0019945 -0.0069763 0.0026414
-0.040141 0.027155 -0.33488 0.16096 -0.036507 0.034259 0.00010144 -0.0061425
-0.011447 0.0067072 -0.0013278 -0.0063431
0.013398 -0.0043245 -0.036421 0.034662 -0.072597 0.27393 -0.0021513 0.0029236
-0.0026666 -0.0043777 -0.0013569 0.00080522
0.0003882 -0.0038496 0.00042752 -0.0060319 -0.0021944 0.0029949 -0.20228 0.20447
-0.041244 -0.0046167 0.022339 0.016721
-0.004156 -0.0020967 -0.012069 0.0066845 -0.0019659 -0.0045233 -0.041187 -0.0047381
-0.17791 0.10034 -0.040869 0.0028033
-0.0061076 0.0026237 -0.00052405 -0.0059607 -0.001827 0.00073962 0.02251 0.016443
-0.040951 0.0025137 -0.25166 0.072035
800000000 -0.1633 0.21635 -0.022088 0.016673 0.0055706 -0.010129 -0.0041306 -0.0023612
-0.0041786 0.0024874 0.0048116 0.00076767
-0.021925 0.016753 -0.34271 0.23243 -0.0080281 0.03461 -0.0024819 0.0022057
-0.00030444 0.002665 0.00069018 0.0055943
0.0056282 -0.0099153 -0.008042 0.034671 -0.034707 0.30075 0.00068179 0.0015043
0.0003311 0.0034297 -0.0015513 0.00096482
-0.0042987 -0.0023278 -0.0025651 0.0021355 0.00059736 0.0014821 -0.17335 0.23375
-0.027503 0.01601 0.014914 -0.010389
-0.0042091 0.0021908 -0.00063459 0.0026491 0.00038885 0.0035855 -0.027504 0.015902
-0.21135 0.13023 -0.016939 0.021237
0.0044412 0.0010829 0.00068006 0.0053216 -0.0017699 0.00080447 0.014863 -0.010293
-0.017037 0.021154 -0.25047 0.12684
860000000 -0.12784 0.23735 -0.017509 0.030693 -0.0032544 -0.0097726 -0.0019505 0.00028365
0.0042124 0.0050776 -0.0042861 -0.0032779
-0.017479 0.030555 -0.29441 0.277 0.0082538 0.034357 0.00019723 0.0020438
0.0037534 0.0010038 0.0031818 0.00038023
-0.0033211 -0.0098722 0.0081999 0.03442 0.014477 0.31096 -0.00041418 -0.00026243
0.0024667 -0.0011263 0.0013955 0.0040433
-0.0016067 0.00028481 0.0001836 0.002005 -0.00034041 -9.3668e-05 -0.13459 0.24463
-0.016471 0.020362 -0.0062969 -0.0098434
0.004123 0.0051518 0.0035808 0.00085526 0.0025227 -0.0011666 -0.016098 0.020412
-0.1559 0.17601 -0.022236 0.016913
-0.0040273 -0.0035306 0.0030569 0.00025806 0.0013666 0.0042022 -0.0064965 -0.0099268
-0.022318 0.017086 -0.19911 0.17434
920000000 -0.10549 0.26007 0.0050842 0.039318 -0.0090967 -0.0043693 -0.0016837 0.0014877
0.0010646 0.0017965 0.0030594 -0.0014623
0.005133 0.039194 -0.26755 0.29765 0.028535 0.022626 0.0014553 0.0011145
0.0072876 -0.00072778 0.0038935 -0.0027022
-0.0091132 -0.0044152 0.028659 0.022546 0.060488 0.31243 0.0019401 3.327e-05
0.00085295 -0.00037426 0.0010207 -0.0013507
-0.0018377 0.0017014 0.0014356 0.001044 0.0019545 3.4652e-05 -0.11057 0.26126
-0.0079133 0.030796 0.0043448 -0.0062708
0.0010731 0.0016385 0.0069538 -0.00069206 0.00086324 -0.00039939 -0.0079543 0.030922
-0.14263 0.18262 -0.0015076 0.027087
0.0034245 -0.0011928 0.0039075 -0.0030672 0.0010205 -0.001368 0.0044672 -0.0063363
-0.0016962 0.026996 -0.21014 0.18676
980000000 -0.058696 0.28218 0.017372 0.029971 -0.0090423 0.0045576 0.0016163 0.0035756
0.0034553 -0.0016116 -0.0033191 -0.0024415
0.017397 0.02995 -0.21572 0.33525 0.033465 0.0047677 0.0020283 -4.9752e-05
0.0014439 -0.0057329 -0.00018159 -0.0026587
-0.0090888 0.0046239 0.033526 0.0046797 0.1074 0.30818 0.00060533 -0.0011219
0.00036017 -0.001816 0.0014576 -0.00035451
0.0017676 0.0034979 0.0019808 -5.7566e-05 0.00054748 -0.0011288 -0.071189 0.27315
0.010568 0.029024 -0.0091294 -0.0077809
0.0036002 -0.0016108 0.0015214 -0.0058458 0.00037064 -0.0018283 0.010528 0.028964
-0.10857 0.20918 0.0073049 0.019345
-0.0036236 -0.002603 -0.0001235 -0.0025564 0.0013976 -0.00032472 -0.0093231 -0.0077181
0.0074614 0.019398 -0.16934 0.23756
1040000000 -0.016673 0.29025 0.033474 0.018849 -0.001075 0.0073241 0.0023446 0.00057972
0.00042881 -0.0032637 -0.00033471 -0.0014993
0.033341 0.018944 -0.17991 0.34813 0.029642 -0.014938 0.001586 -0.0017132
-0.0023365 -0.0024027 -0.0011657 -0.0030687
-0.0011088 0.0072732 0.029649 -0.015113 0.15481 0.29419 -0.00050666 -0.0014838
-0.0014699 -0.0010067 -0.00060877 -0.0011375
0.0023578 0.00076029 0.0016159 -0.0016768 -0.00047356 -0.0014958 -0.042562 0.28154
0.021551 0.016769 -0.0014881 0.001118
0.00037518 -0.0031117 -0.0024263 -0.002504 -0.0014868 -0.00097149 0.021619 0.016706
-0.075907 0.21444 0.014776 0.017357
0.00011727 -0.0017732 -0.0012321 -0.0029272 -0.00066118 -0.0011285 -0.0014637 0.0011951
0.014755 0.017328 -0.14746 0.25828
1100000000 0.026782 0.30048 0.036625 -0.0040244 0.0034219 0.00394 0.0023401 -0.00089882
-0.0023618 -0.0028243 -0.0038556 -9.31e-05
0.036545 -0.0038981 -0.13762 0.3681 0.015163 -0.028156 -8.0486e-05 -0.0017822
-0.0035193 -0.0007915 -0.0036505 -0.00067425
0.0034459 0.0038802 0.0151 -0.028325 0.20075 0.27483 -0.0018251 0.00016215
-0.0016491 0.00056103 -0.0010964 -0.00054303
0.0021598 -0.0010277 -0.00018168 -0.0017862 -0.0018714 0.00018885 -0.0022402 0.28643
0.025651 0.0026202 -0.0022514 -0.00088305
-0.0021255 -0.002848 -0.0035809 -0.00080406 -0.0016207 0.00056662 0.025698 0.0026139
-0.055096 0.22644 0.019858 0.0074003
-0.0040198 -1.2111e-05 -0.0037469 -0.00066211 -0.0010588 -0.00053342 -0.0023174 -0.00080625
0.019729 0.0074316 -0.10376 0.29133
1160000000 0.079104 0.29708 0.024365 -0.021048 0.0032166 -0.00081233 -0.00023462 -0.0022729
-0.0039734 -0.00068075 -0.0012561 0.0044535
0.024356 -0.020946 -0.09243 0.37286 -0.0040036 -0.029028 -0.0016313 -0.0016123
-0.0027103 0.0024635 -0.0014059 0.0020676
0.0031889 -0.00080547 -0.0041687 -0.02899 0.24542 0.24418 -0.00080995 0.001692
-0.00053171 0.0017035 -0.00096931 0.00028759
-7.5599e-05 -0.0023119 -0.0015929 -0.0016773 -0.00080822 0.0016713 0.038903 0.28249
0.021041 -0.012995 -0.0040355 0.0045566
-0.0038309 -0.00063235 -0.0026258 0.0026012 -0.00051328 0.0017154 0.021087 -0.012995
-0.019475 0.23385 0.018288 -0.001879
-0.0011296 0.0042761 -0.0015992 0.0020484 -0.0010363 0.00034416 -0.0040423 0.0045998
0.018292 -0.0018911 -0.054938 0.2953
1220000000 0.12251 0.28674 0.011046 -0.030521 -0.0014537 -0.00141 0.00012723 -0.00078477
-0.0025179 0.0022591 0.0011816 0.0019413
0.011019 -0.030485 -0.048962 0.38616 -0.017204 -0.0211 -0.0025845 0.00044023
2.8785e-05 0.0030264 -0.00086201 0.0019412
-0.0014427 -0.0014228 -0.017277 -0.021055 0.28431 0.20474 0.00080463 0.0016748
0.00067384 0.0011018 0.00014574 0.00073538
6.3241e-05 -0.00070085 -0.0025416 0.00043283 0.00082191 0.0016886 0.078361 0.27197
0.0096205 -0.019324 0.0015116 0.0011995
-0.0025954 0.0022618 1.9502e-05 0.0030658 0.00064882 0.0011321 0.0096138 -0.01934
0.0051856 0.24004 0.012918 -0.013591
0.0011871 0.002026 -0.00076783 0.0019499 0.0001719 0.00062975 0.0015375 0.0011446
0.012992 -0.01361 -0.026087 0.31396
1280000000 0.17307 0.26793 -0.0080898 -0.029094 -0.0020248 0.00198 -0.00078924 -0.0019336
-0.00081437 0.0031215 0.0024945 0.0014465
-0.0080509 -0.029069 -0.0022125 0.37867 -0.024165 -0.0079793 -0.0009506 0.0014458
0.0017172 0.0018412 0.00064754 0.0021364
-0.0020183 0.0020411 -0.024181 -0.0078839 0.31534 0.16187 0.0015664 2.1025e-05
0.0011132 0.00027257 0.00018991 0.00033492
-0.00079673 -0.002036 -0.00098176 0.001495 0.0015249 2.361e-05 0.11513 0.25468
-0.00074168 -0.021013 -0.0010718 0.00030553
-0.00078902 0.0031175 0.0017679 0.0018085 0.0010774 0.00021352 -0.00082867 -0.02104
0.04205 0.24303 0.0023571 -0.015533
0.0025493 0.0013974 0.00067036 0.002154 0.00020572 0.00036773 -0.0011031 0.0002681
0.0023193 -0.015452 0.022646 0.31868
1340000000 0.21119 0.23398 -0.017691 -0.019242 0.00034936 0.0042749 -0.0016861 -0.00091797
0.0015403 0.0025213 0.0018188 -0.001443
-0.017662 -0.019205 0.037417 0.37051 -0.0211 0.0047867 -0.00032572 0.0021257
0.0019381 0.00083618 0.0012769 0.00083664
0.0003854 0.0042803 -0.02114 0.0048898 0.33841 0.11294 0.0010467 -0.0008921
0.00060914 -0.00053406 0.00013447 0.00034267
-0.0016713 -0.00084579 -0.00028849 0.0021136 0.0010519 -0.00090217 0.14733 0.23194
-0.010612 -0.017172 0.00058899 0.0011059
0.0014751 0.0025008 0.0019461 0.00085113 0.00059209 -0.00057443 -0.01062 -0.017137
0.072921 0.23512 -0.0046886 -0.013618
0.001881 -0.0014737 0.0011845 0.00074727 0.00016069 0.00033142 0.00061656 0.0011988
-0.0046688 -0.013605 0.061735 0.31513
1400000000 0.24446 0.19689 -0.023857 -0.0076521 0.004838 0.0032176 -0.0021894 0.00055062
0.0024593 0.0009924 0.0004612 -0.0013965
-0.023876 -0.0076965 0.074352 0.35866 -0.014319 0.012643 0.0014265 0.0015213
0.0014365 -0.00064533 0.0011779 0.0001904
0.0048186 0.0032228 -0.014281 0.01273 0.35131 0.059343 0.00016402 -0.0015615
0.00023198 -0.00029098 0.00038528 0.00024126
-0.0021831 0.00051203 0.0013877 0.0015714 0.00016962 -0.0015327 0.17447 0.20224
-0.016646 -0.0097621 -0.000968 0.00053112
0.0024287 0.00096115 0.0013935 -0.00064765 0.00021216 -0.0003005 -0.016659 -0.0097432
0.10521 0.22899 -0.010763 -0.0086483
0.00048397 -0.0013493 0.0012905 0.00018002 0.00043151 0.00023293 -0.00094666 0.00056768
-0.01074 -0.0086413 0.10634 0.30683
1460000000 0.26877 0.15357 -0.020627 0.0050073 0.0053069 -0.0016404 -0.0016758 0.001671
0.0021655 -0.00042763 -0.00021606 -0.0010276
-0.020616 0.0050284 0.10952 0.33732 -0.0053169 0.015246 0.0018467 0.00031011
0.00096183 -0.0014771 0.0012749 -0.00053411
0.0053071 -0.0016529 -0.0052055 0.015303 0.35814 0.0043025 -0.0011408 -0.0014001
0.00022073 -0.00024936 0.00068771 -0.00026547
-0.0016774 0.0017082 0.0018621 0.00026118 -0.0011654 -0.0013876 0.19984 0.17306
-0.017504 -0.0021835 -0.0004224 0.0026369
0.002101 -0.00042815 0.00091213 -0.001533 0.00020802 -0.00026778 -0.017541 -0.0022125
0.13543 0.21296 -0.012393 -0.0022709
-0.00021354 -0.0010059 0.0012471 -0.0005103 0.00070908 -0.00032801 -0.0004624 0.0025915
-0.012431 -0.0022593 0.14084 0.28693
1520000000 0.28069 0.11117 -0.014941 0.010491 0.003252 -0.0038819 7.6862e-05 0.0027289
0.0021294 -0.0017596 -0.0010679 -0.00027635
-0.014951 0.010432 0.1429 0.32289 0.0021764 0.012548 0.0018553 -0.00082684
2.7527e-05 -0.0011726 0.00036569 -0.00094473
0.0032181 -0.0039129 0.002194 0.01255 0.3502 -0.053915 -0.0011249 -0.00045681
0.00049887 -0.00093193 0.00018988 -0.00018208
9.9896e-05 0.0027204 0.0018919 -0.00082783 -0.0011272 -0.00045533 0.22057 0.13468
-0.016229 0.0041438 0.0019857 0.0021296
0.0021085 -0.0017904 2.2991e-05 -0.0011714 0.00049591 -0.0009274 -0.016223 0.0041967
0.16261 0.1974 -0.011821 0.0020783
-0.0011654 -0.00025722 0.0003455 -0.001001 0.00027463 -9.98e-05 0.0020012 0.0021347
-0.011804 0.0020453 0.17412 0.26815
1580000000 0.29049 0.066541 -0.0080951 0.013874 -0.0010066 -0.0044965 0.0016217 0.0020449
-0.00013901 -0.0021856 -0.00036748 0.00046206
-0.0081128 0.013841 0.17024 0.29962 0.0053543 0.0074925 0.00061409 -0.001803
-0.00066428 -0.0011103 -0.00025334 -0.00075169
-0.0010286 -0.0044334 0.0054316 0.0074959 0.32867 -0.11057 -0.0017737 0.00057474
-0.00040328 -0.0011439 0.00027671 -0.00062915
0.0016414 0.002083 0.0005755 -0.0017763 -0.0017751 0.0005068 0.23273 0.0975
-0.012117 0.0093138 0.0028087 0.00070844
-0.00018023 -0.0021183 -0.00071693 -0.0011514 -0.00042237 -0.0011666 -0.012083 0.0093468
0.18616 0.17911 -0.0090168 0.0078807
-0.0002626 0.0003158 -0.00023727 -0.00072519 0.00022598 -0.00062128 0.002754 0.00068585
-0.0090151 0.0078586 0.20797 0.2439
1640000000 0.29364 0.024904 -0.0011282 0.012513 -0.0025798 -0.002311 0.0029666 0.00099934
-0.00054804 -0.0017047 -0.00039311 0.00055573
-0.0011291 0.012506 0.20115 0.27475 0.005641 0.0027363 -0.00076842 -0.0019945
-0.0010878 -0.00030474 -0.00044813 -0.00071611
-0.0026175 -0.0022868 0.005682 0.0027152 0.29896 -0.16054 -0.00074286 0.0015708
-0.00099491 -0.000877 -0.00022462 -0.00050012
0.0029917 0.00099269 -0.00079482 -0.0020058 -0.00073685 0.0015861 0.24449 0.050048
-0.0073381 0.010606 0.0026844 -0.0011154
-0.00058407 -0.0016781 -0.0010965 -0.00030849 -0.001006 -0.00087372 -0.0073041 0.010633
0.2084 0.15265 -0.0041838 0.009714
-0.00042678 0.00062387 -0.00046779 -0.0007023 -0.00025374 -0.00047621 0.0027072 -0.0011566
-0.0042103 0.0097007 0.23505 0.21289
1700000000 0.28577 -0.019716 0.0023525 0.0095425 -0.0032299 8.7503e-05 0.003142 -0.0014417
-0.0021339 -0.00074577 0.000684 0.00049179
0.0023255 0.0095237 0.21858 0.24425 0.0033282 -0.00012062 -0.001724 -0.00063667
-0.00084413 0.00016151 -0.0008523 -0.00045128
-0.0032696 0.00012541 0.0033094 -9.9887e-05 0.254 -0.1988 0.00044781 0.0017282
-0.0020466 -6.2488e-05 -0.00028817 -0.0008038
0.0031204 -0.0014792 -0.0016842 -0.00061881 0.00042547 0.0017057 0.24068 0.0031463
-0.0038302 0.011051 0.0015571 -0.0022926
-0.0021386 -0.00076051 -0.000827 0.00019045 -0.0020259 -0.00010751 -0.0038243 0.011058
0.22497 0.1317 0.00059229 0.0096162
0.00065039 0.00048708 -0.0008417 -0.00048997 -0.0003045 -0.00086284 0.0015837 -0.0022718
0.00059144 0.0096024 0.25249 0.1798
1760000000 0.27537 -0.067777 0.004681 0.0061143 -0.0021066 0.00084326 0.0010759 -0.0036554
-0.0015788 0.00050193 0.00036834 -0.00062818
0.0046334 0.0061144 0.24653 0.20541 0.00084793 -0.0016412 -0.001396 0.00027749
-0.00090996 0.00099947 -0.00056944 0.00028346
-0.0021341 0.0008601 0.00080835 -0.0016989 0.20571 -0.2301 0.0014416 0.0011753
-0.0010982 0.0015765 -0.0013501 -0.00055667
0.0010345 -0.0037097 -0.0013685 0.00029336 0.0014935 0.0011333 0.2347 -0.045602
-0.00016236 0.0098629 -0.00016485 -0.0026306
-0.0015754 0.00050541 -0.00091846 0.0010147 -0.001071 0.0015863 -0.0001568 0.0098988
0.23948 0.097865 0.0043624 0.0068608
0.00039545 -0.00051547 -0.00053169 0.00028174 -0.0013855 -0.00063029 -0.00017535 -0.0026137
0.0043687 0.0068268 0.26686 0.14291
1820000000 0.25064 -0.10579 0.0047326 0.0024426 -4.6303e-06 0.0021578 -0.0012332 -0.0030926
-0.0013365 0.0012135 -0.00010217 -0.00018417
0.0047823 0.0024386 0.25691 0.17496 -0.0013004 -0.00012418 -0.0012626 0.0011107
0.00011069 0.0012007 -0.00063264 0.00047879
6.7544e-05 0.0021628 -0.0013317 -0.00011822 0.15421 -0.24476 0.001681 0.00018655
-4.4975e-05 0.0024701 -0.0017017 0.00032178
-0.0012359 -0.0030863 -0.0012708 0.0011176 0.0017354 0.00022753 0.20659 -0.092586
0.0017272 0.0082018 -0.0017692 -0.0017441
-0.001309 0.0012073 0.00015168 0.0011619 1.6931e-05 0.0024022 0.0017349 0.0081803
0.2551 0.067881 0.0050581 0.0031104
-5.8894e-05 -0.00024546 -0.00068329 0.00045113 -0.001779 0.00029058 -0.0018178 -0.0017674
0.0050419 0.0031364 0.27053 0.10686
1880000000 0.21581 -0.14499 0.0024203 9.6202e-05 -0.00054818 0.0022369 -0.0029728 -0.0020871
-8.9829e-05 0.0019935 0.00025873 -0.00064892
0.0023855 0.00012399 0.26222 0.12967 -0.0033577 0.0023512 -8.5354e-05 0.0017267
0.00066824 0.0010717 0.0001512 0.00098367
-0.00060212 0.002246 -0.0033802 0.0023327 0.10204 -0.25137 0.0016191 -0.0011747
0.0017955 0.0017591 -0.0010922 0.0016466
-0.0030365 -0.002025 -6.4236e-05 0.0017408 0.0016372 -0.0011326 0.16953 -0.1327
0.0029049 0.0056953 -0.0024043 0.00018206
-0.00014742 0.0020491 0.00066845 0.0010888 0.0017442 0.001791 0.0029591 0.0056813
0.25842 0.037395 0.004958 0.00090603
0.00021075 -0.00063554 0.00015915 0.00096698 -0.0010167 0.0016385 -0.0024001 0.00017596
0.0049647 0.00091037 0.27155 0.073921
1940000000 0.17761 -0.17171 4.7525e-06 -0.0015572 0.0014945 0.0020029 -0.0036003 0.00055589
0.0016566 0.0011768 -0.00075846 -0.00040489
-8.1143e-06 -0.001568 0.26483 0.097062 -0.0016038 0.0050638 0.0010894 0.0011886
0.0017251 0.0002729 0.0008727 0.00023055
0.00148 0.0019542 -0.0015613 0.0050752 0.059499 -0.24302 0.00022357 -0.0021378
0.0023926 0.00010114 0.00038307 0.00169
-0.00359 0.0006077 0.0011218 0.0012255 0.00020949 -0.0021744 0.11987 -0.16704
0.0024443 0.0038202 -0.0014278 0.0013219
0.001639 0.0012314 0.0016858 0.00028666 0.0024094 6.6148e-05 0.0024532 0.003804
0.26176 -0.0013828 0.0036748 -0.0024849
-0.00070693 -0.00028309 0.0009195 0.00015472 0.0003628 0.0016742 -0.0014033 0.0013618
0.0036767 -0.0024784 0.26275 0.037282
2000000000 0.13054 -0.18604 -0.0037684 0.00057094 0.0028167 0.0014142 -0.0022935 0.0035439
0.0014099 4.6971e-05 -0.0008208 0.00059126
-0.0037209 0.00062561 0.25074 0.061286 -0.00068825 0.007036 0.0014168 0.00031076
0.0010564 -0.0012062 0.00034933 0.0001274
0.0029683 0.0015059 -0.00057662 0.0070739 0.017159 -0.22822 -0.0015161 -0.0011458
0.0018159 -0.0014559 0.0017614 0.0015006
-0.0023332 0.0035155 0.0014443 0.00026536 -0.0014467 -0.0010649 0.06562 -0.17964
0.00099042 0.0027006 -0.0002177 0.0018692
0.0013715 -4.0394e-05 0.0010447 -0.0012012 0.00185 -0.0014499 0.00098471 0.0027219
0.25644 -0.034584 0.00032148 -0.0032986
-0.00077463 0.00067007 0.0003222 8.3567e-05 0.0017207 0.0014078 -0.00020449 0.0018624
0.00029376 -0.0032607 0.2496 0.0098369
2060000000 0.084988 -0.19306 -0.0048308 0.0029768 0.0030575 -0.00055865 0.00065697 0.0033011
0.0014161 -0.0010718 -3.3093e-05 0.00095971
-0.0047791 0.0030406 0.23867 0.032194 0.0040722 0.0081514 0.0010076 -0.00057372
0.00043768 -0.0013546 0.00058971 -7.4549e-05
0.0030612 -0.00049842 0.0041331 0.0081409 -0.014257 -0.20953 -0.0011719 0.00033583
0.00027827 -0.0021415 0.0029474 0.00032186
0.000654 0.0033634 0.00094318 -0.00055045 -0.0013552 0.00042342 0.013482 -0.17835
-0.00018196 0.0032622 0.00091976 0.00093071
0.0014226 -0.0010833 0.00041782 -0.0013657 0.00022265 -0.0021999 -0.00016433 0.0032548
0.24215 -0.073112 -0.0016269 -0.0037893
-1.6632e-05 0.00081588 0.00059186 -4.3633e-05 0.0029922 0.00030189 0.00094221 0.00093272
-0.0016405 -0.0037902 0.23596 -0.015
2120000000 0.039046 -0.1849 -0.0038419 0.0066944 0.0026348 -0.002535 0.0026422 0.0020867
8.0698e-05 -0.0017646 0.00089997 0.00013883
-0.0037985 0.0066722 0.21715 0.0070936 0.0065433 0.0045526 0.00097833 -0.0011197
-0.0012335 -0.0018436 -5.0147e-05 -0.00091636
0.0025668 -0.0025005 0.00661 0.0044934 -0.042767 -0.19318 -0.00073812 0.0011571
-0.0018996 -0.0013612 0.00040261 -0.0022075
0.002806 0.001993 0.00099184 -0.0010677 -0.00066803 0.001227 -0.039211 -0.16259
-0.0012668 0.0047151 0.001525 0.0010618
0.00015886 -0.0016817 -0.0012669 -0.0018949 -0.0019228 -0.0014129 -0.001164 0.0047003
0.22442 -0.10872 -0.0054701 -0.0015545
0.0008609 0.00012998 -6.5132e-05 -0.0010046 0.00044115 -0.0022238 0.0015412 0.0011839
-0.0054363 -0.0016083 0.21502 -0.031381
2180000000 -0.00065998 -0.17098 -0.002162 0.01003 0.00080975 -0.0021326 0.0031023 -0.00037297
-0.00025623 -0.00099095 0.0012371 0.00018703
-0.0021814 0.0099746 0.19734 -0.010736 0.0075018 0.0039283 -0.00062576 -0.0016874
-0.0020047 0.00064165 0.00026094 0.00026359
0.0007857 -0.0021414 0.0074751 0.003926 -0.063657 -0.16857 0.0009615 0.001254
-0.00097104 0.0002346 0.00065715 -0.002154
0.0030559 -0.00027985 -0.00070389 -0.0016948 0.00095306 0.0012565 -0.076307 -0.13561
-0.00011668 0.0072114 0.0016706 4.2155e-06
-0.00017736 -0.0010483 -0.0019656 0.00059434 -0.0010099 0.00021354 -0.00020772 0.0072447
0.19634 -0.13895 -0.0054517 0.0021304
0.0011858 4.6288e-05 0.00026871 0.0002528 0.00054949 -0.0018924 0.0017772 4.7383e-05
-0.00553 0.0021941 0.19882 -0.045066
2240000000 -0.029897 -0.14654 0.0022058 0.011316 -0.00052365 -0.0028733 0.0018959 -0.0022394
-0.0017713 -0.00047655 0.00056674 -0.0017757
0.0021439 0.01132 0.17737 -0.016965 0.0082597 0.00040777 -0.00081955 -0.00035924
-0.00047584 0.0010895 -0.00062986 -0.00071445
-0.00051975 -0.0028243 0.008228 0.00029841 -0.080747 -0.14495 0.001466 -0.0014476
-0.00086943 0.00027112 -0.0024321 -0.0014148
0.0018654 -0.0022003 -0.00079719 -0.00040674 0.001341 -0.0014239 -0.11135 -0.10649
0.0014497 0.0090393 0.0015934 -0.00048107
-0.0018931 -0.00046396 -0.00045817 0.0011622 -0.00096124 0.000263 0.0015388 0.0089392
0.16514 -0.15792 -0.0052491 0.0050589
0.00046215 -0.0020161 -0.00073542 -0.00072287 -0.0024628 -0.0016335 0.0015001 -0.00048103
-0.0052181 0.0050686 0.17663 -0.055819
2300000000 -0.057075 -0.11902 0.0077224 0.0094243 -0.0012836 -0.0021501 -0.00061236 -0.0013717
-0.0010289 0.00067152 -0.0010111 -0.00091319
0.0077907 0.0094461 0.15602 -0.025975 0.0084099 -0.001687 -0.0009812 0.00048282
-0.00028104 0.0013618 -0.00014198 0.00071517
-0.0011634 -0.0021181 0.0084898 -0.0018877 -0.093633 -0.1209 -0.00020176 -0.0014628
7.8027e-05 0.0017409 -0.0017411 0.00069123
-0.00049034 -0.0014726 -0.0010259 0.00050474 -0.00027091 -0.0014852 -0.13272 -0.070091
0.0050754 0.0094953 0.00042785 -0.0015865
-0.00086221 0.00063122 -0.00016798 0.0012509 0.00012375 0.0016801 0.0050704 0.0094778
0.1268 -0.17818 -0.0031003 0.0077122
-0.0010562 -0.00093046 -0.00017416 0.00073883 -0.0018019 0.00084348 0.00045765 -0.001492
-0.0031776 0.0077495 0.16023 -0.056929
2360000000 -0.073285 -0.087666 0.01067 0.008389 -0.0011598 -0.0018586 -0.0014552 -0.00085791
-0.00044285 0.00087553 -0.0016633 -0.00034355
0.010729 0.0084322 0.14684 -0.025572 0.0082193 -0.0046647 -0.00088574 0.0010689
0.0015838 0.00026589 -3.6277e-05 -9.1435e-05
-0.0011531 -0.0017616 0.008205 -0.0047402 -0.10304 -0.09859 -0.0022927 -0.00083211
0.001035 -3.8906e-05 -0.0010614 0.0017402
-0.0016161 -0.00084735 -0.00083527 0.0010386 -0.0023052 -0.00074698 -0.15014 -0.036951
0.0085944 0.0086056 0.0014856 -0.0017104
-0.00051771 0.00091418 0.0016201 0.0002767 0.001018 -4.1226e-05 0.008604 0.0086196
0.095583 -0.18046 0.00072299 0.0087795
-0.0014694 -0.00019796 -2.2555e-05 -0.00021032 -0.0010943 0.0017578 0.0015165 -0.0016819
0.00073244 0.0088347 0.13854 -0.06042
2420000000 -0.081918 -0.059979 0.014252 0.0027509 -0.0032737 -0.0012489 -0.00090665 0.00033572
0.0011673 0.0011863 -0.0011875 0.0016013
0.014171 0.0027944 0.12877 -0.026137 0.0048845 -0.0066317 0.001468 0.0010607
0.00088762 -0.0013185 -7.6733e-05 -3.895e-05
-0.0032855 -0.0012511 0.0048691 -0.0067277 -0.11602 -0.07787 -0.002005 0.0012091
-0.00026519 -0.00067414 0.00018536 0.0028494
-0.0007275 0.00050047 0.0014478 0.0011048 -0.001885 0.001184 -0.16001 0.0071809
0.011636 0.0064376 -0.00029928 -0.0026725
0.0013125 0.0012775 0.00081291 -0.0012664 -0.00014178 -0.0005058 0.011663 0.0062814
0.056169 -0.18041 0.00203 0.0085611
-0.0012778 0.0015711 -1.7928e-06 -0.00010771 0.00031882 0.0026061 -0.00041537 -0.0025999
0.002033 0.0084747 0.12014 -0.056597
2480000000 -0.082305 -0.028374 0.014089 -0.0024929 -0.0018968 -0.00017515 -0.00074156 0.0013802
0.0014961 -0.00059777 0.00017687 0.0014409
0.014091 -0.0025164 0.13048 -0.026037 0.0030242 -0.0088757 0.0011707 3.1002e-05
-0.00060784 -0.00092015 -1.2427e-05 -0.0003341
-0.0018184 -0.00023767 0.0029331 -0.0088985 -0.1192 -0.057665 -0.00063514 0.0028453
-0.00025997 -0.0008187 0.0020026 0.00094849
-0.00073414 0.0013635 0.0011245 -1.9948e-06 -0.00071559 0.0028205 -0.16108 0.045959
0.015369 0.0011884 -0.00096087 -0.0024859
0.0013708 -0.00056737 -0.00054955 -0.00094177 -0.0003638 -0.00079718 0.015369 0.0010901
0.022321 -0.1735 0.0054666 0.0077369
4.3953e-05 0.0017108 -8.239e-05 -0.00039068 0.0018311 0.0010397 -0.001042 -0.0025094
0.0053135 0.0077671 0.10142 -0.05246
2540000000 -0.086579 -0.0012431 0.011806 -0.006709 -0.0026274 0.0010354 0.00049707 0.0010196
-0.0001538 -0.001617 0.00074879 0.0018632
0.011762 -0.0067206 0.11759 -0.017539 -0.00094651 -0.008004 0.00068326 -0.001301
-0.0018112 0.00011435 -0.00068276 0.00031662
-0.0025855 0.0010728 -0.00092542 -0.0079858 -0.12578 -0.034387 0.0015841 0.0023706
-0.00091262 1.9595e-05 0.0016689 -0.00074459
0.0004654 0.0012267 0.00068601 -0.0012233 0.0016767 0.0023135 -0.1594 0.085984
0.015137 -0.0041975 -0.0022034 -0.0021948
-0.0002178 -0.001508 -0.0018606 0.00019199 -0.0011695 9.1728e-06 0.01518 -0.0042147
-0.0070338 -0.15849 0.0081121 0.0057067
0.00091921 0.0018987 -0.00059428 0.00026268 0.0017477 -0.00076334 -0.002068 -0.0022749
0.008081 0.0056625 0.087363 -0.039018
2600000000 -0.07912 0.023927 0.0082911 -0.010143 -0.0012515 0.0027476 0.00098921 -0.0001795
-0.00080261 -0.00097983 0.0021301 0.00032929
0.0083328 -0.010021 0.11231 -0.03269 -0.0032388 -0.0061884 -0.0004299 -0.00079277
-0.00028164 0.0016792 -0.00019059 0.00067561
-0.0012986 0.0026878 -0.0033749 -0.0062482 -0.13057 -0.0093822 0.0028965 0.00024043
-8.65e-05 0.0013135 0.0015001 -0.0015958
0.00092935 -0.00023519 -0.00035126 -0.00085035 0.0029316 0.00024183 -0.14432 0.12099
0.012407 -0.0093188 -0.0033664 -0.00019104
-0.00098 -0.00087597 -0.00026425 0.0016671 7.5822e-05 0.0012465 0.0124 -0.0094011
-0.041717 -0.13976 0.0092092 0.0050035
0.0019848 0.00027791 -0.00015556 0.00081021 0.0013728 -0.0016074 -0.0034638 -5.8666e-05
0.0092343 0.0049067 0.079175 -0.025253
2660000000 -0.072703 0.049854 0.0042571 -0.011799 -0.00025281 0.0012213 9.1879e-05 -0.00031523
-0.0022915 0.00025562 0.0013119 -0.00067297
0.0043357 -0.011751 0.12012 -0.028571 -0.0045566 -0.0047337 -0.0012534 -0.00050431
0.00034667 0.0019063 0.00045825 0.00094609
-0.00034648 0.0011807 -0.0046483 -0.0047069 -0.12978 0.011518 0.0020047 -0.0014952
0.00025197 0.00052347 -0.0011426 -0.0016617
9.7248e-05 -0.0003261 -0.0013135 -0.0005408 0.0019957 -0.0014906 -0.12281 0.15228
0.0079077 -0.012404 -0.0025045 0.0010006
-0.0023591 0.00022924 0.00041369 0.0018976 0.00039177 0.00049839 0.0078293 -0.012321
-0.06308 -0.11971 0.010628 0.00071908
0.0011473 -0.00072489 0.0005256 0.00084531 -0.0010609 -0.001774 -0.0024626 0.00094434
0.010624 0.00079612 0.074567 -0.0064669
2720000000 -0.061328 0.068476 4.2827e-05 -0.011723 -0.0002981 0.002971 -0.00032351 -8.6383e-05
-0.0023074 0.0019631 0.000398 -0.0017232
0.00011283 -0.011731 0.10545 -0.031925 -0.0051996 -0.0015459 -0.0016296 0.00057053
0.0018929 0.00030206 0.00093547 -0.0002022
-0.00025951 0.0029656 -0.005076 -0.0013306 -0.12414 0.041187 0.0004897 -0.0026751
0.00028317 0.00033192 -0.0013081 0.00048933
-0.0003172 -8.0887e-05 -0.0016507 0.00054019 0.00057141 -0.0026601 -0.089045 0.18162
0.003027 -0.013336 -0.0021458 0.0024329
-0.0022002 0.0021105 0.0018625 0.00028375 0.00017061 0.00031254 0.0030244 -0.013454
-0.083486 -0.087754 0.011442 -0.0016756
0.00041497 -0.0015442 0.00091843 -0.00018318 -0.001326 0.00046447 -0.0021173 0.0024451
0.011516 -0.0017903 0.078075 0.012331
2780000000 -0.046738 0.087551 -0.0044341 -0.010564 7.0024e-06 0.0012875 0.00048321 -0.00028205
0.0013432 0.0027762 -0.00063392 -0.0017391
-0.0044333 -0.010457 0.10409 -0.043784 -0.0040233 9.3443e-06 -0.0002904 0.0016226
0.0017601 -0.0010865 0.00014509 -0.00025731
9.0457e-05 0.0014289 -0.0040881 -6.8136e-05 -0.12094 0.071721 -0.0017676 -0.0017323
0.00016699 -0.00044941 -0.00061527 0.0007335
0.00050068 -0.00029852 -0.00026658 0.0017083 -0.0018326 -0.0016755 -0.059292 0.20331
-0.0024086 -0.013082 -0.00068431 0.0020601
0.0012623 0.002683 0.0016492 -0.0010649 0.00016292 -0.0003221 -0.0024505 -0.013052
-0.098382 -0.054261 0.010086 -0.0062581
-0.00072213 -0.0017723 0.00011085 -0.00023452 -0.00060579 0.00093911 -0.00066357 0.0020733
0.0099236 -0.006124 0.082207 0.030672
2840000000 -0.03096 0.10261 -0.0076289 -0.0072653 0.0016356 0.0020866 -0.00023006 -0.00023362
0.0014547 0.0011062 -0.0016682 0.00032924
-0.0076124 -0.0072569 0.10264 -0.037366 -0.0036274 0.0011503 0.00058695 0.00083174
-0.0002471 -0.0015547 -2.7072e-05 -4.7729e-05
0.0016634 0.0020765 -0.0036463 0.0011607 -0.11463 0.097559 -0.0017402 0.00018174
0.0003116 0.00029052 0.0010438 0.0011072
-0.00020779 -0.00025261 0.00057493 0.00083602 -0.0017604 8.0266e-05 -0.022852 0.2181
-0.0058547 -0.010549 0.00045531 0.00099658
0.001622 0.0010621 -0.00018974 -0.0015746 0.00021027 0.0003658 -0.0059161 -0.010397
-0.10178 -0.022933 0.0079876 -0.0078383
-0.0016805 0.00039803 -3.63e-05 -4.0181e-05 0.00099807 0.0010336 0.00041992 0.0010461
0.0080544 -0.007908 0.096556 0.045536
2900000000 -0.016759 0.12161 -0.0089626 -0.0030118 0.001703 5.0216e-05 0.00051665 -0.00074791
0.0020852 -0.0011119 -0.00065773 7.3651e-05
-0.0089222 -0.0030187 0.083125 -0.04542 -0.0014036 0.002695 0.00097705 0.00032325
-0.00058265 -0.0013592 -0.00023169 1.8063e-05
0.0017575 -1.2656e-05 -0.0013189 0.002705 -0.096892 0.12969 -0.0011956 0.00027783
-0.00025758 -0.000737 0.0017798 -0.00052179
0.00052873 -0.00080714 0.00098353 0.00030447 -0.0013522 0.0002551 0.014118 0.22056
-0.0093229 -0.0068747 0.0010065 0.0023235
0.0022246 -0.0011255 -0.00060128 -0.0013048 -0.00029891 -0.00096717 -0.0094386 -0.0068524
-0.1007 0.016536 0.0055566 -0.010148
-0.00075353 0.00014694 -0.00033175 -5.2014e-05 0.0014422 -0.00043477 0.001022 0.0022317
0.0055402 -0.010238 0.11073 0.05169
2960000000 0.005146 0.13292 -0.0086893 0.00047093 0.00064714 0.0012399 -0.00056731 -0.00087344
-0.00015349 -0.0018993 -0.00067381 0.00055415
-0.0086916 0.00049942 0.092338 -0.044973 -0.00083192 0.00134 0.0010833 -0.00012831
-0.0010841 -0.00069319 0.00037441 0.00032179
0.00080392 0.0012872 -0.00082471 0.0013594 -0.078112 0.16089 -0.00063022 0.00079113
-0.00080348 0.00062289 -0.00050444 -0.0022876
-0.00060201 -0.00093082 0.0010857 -0.00013251 -0.00053436 0.00081265 0.056379 0.22735
-0.010087 -0.001873 0.0016432 0.00016279
-0.00024151 -0.0019407 -0.0012121 -0.00071993 -0.00062467 0.0008396 -0.0099872 -0.0018564
-0.088192 0.047777 0.00083214 -0.012098
-0.00076444 0.00057082 0.00049118 0.00034802 0.00012299 -0.0023039 0.0016682 0.00021538
0.00070549 -0.011933 0.12994 0.062001
3020000000 0.023111 0.14663 -0.0064456 0.0038114 0.0013146 -0.00041855 -0.00089268 -0.00023539
-0.00070206 0.00043472 -0.00020722 0.00063649
-0.0064237 0.0037198 0.081057 -0.033866 -0.00049261 0.00015223 0.00037459 -0.001038
-0.0017404 0.0004958 0.00070807 -0.00013599
0.0012719 -0.00033108 -0.00039863 0.00025957 -0.056378 0.18566 -0.0002199 0.00099135
0.00080845 0.0005952 -0.00051657 -0.0014528
-0.00089161 -0.00011984 0.00039935 -0.0010926 -0.00039744 0.00091963 0.095047 0.21931
-0.0089535 0.0011498 0.00052499 0.0006143
-0.00074383 0.00032167 -0.0016683 0.00047654 0.00057682 0.00035786 -0.0089839 0.0012357
-0.071644 0.077339 -0.0020554 -0.010526
-0.00019576 0.00041745 0.00070511 -0.00022655 -0.00086964 -0.001612 0.0004443 0.00049982
-0.0018507 -0.010632 0.15025 0.058713
3080000000 0.050276 0.15577 -0.0045819 0.0059359 0.0013784 -0.00022399 -0.00060575 -0.00010493
-0.00050625 -9.9293e-06 5.4385e-05 0.00045951
-0.0045706 0.0058965 0.07837 -0.02827 -0.00026801 0.00068681 -0.00031284 -0.00031805
-0.00018763 0.0010616 -0.00013217 -0.00064914
0.001496 -0.00021683 -0.0003747 0.00075742 -0.019874 0.2071 -0.0007406 4.1994e-05
0.00069357 0.00037513 -0.0020349 -0.00081911
-0.00062141 -0.00018241 -0.00033795 -0.00027943 -0.00059507 0.00029933 0.12848 0.21152
-0.0061554 0.0052213 0.0018975 0.00039824
-0.0007221 0.00014646 -0.00019472 0.0011824 0.00069149 0.00037148 -0.0060955 0.0052326
-0.043427 0.10937 -0.0065609 -0.0090757
3.5119e-05 0.00058752 -0.00016355 -0.00069639 -0.0020499 -0.00044497 0.001964 0.00044998
-0.0067181 -0.00922 0.16394 0.065925
3140000000 0.078732 0.15883 -0.0010168 0.007473 0.0026109 -0.0014445 -0.0012191 0.00081732
0.0014893 0.00064646 0.00019003 5.4882e-05
-0.0010837 0.007466 0.074077 -0.030233 -0.00095152 0.00013012 0.00060814 -0.00015446
7.5651e-05 0.00089824 0.00072185 -0.00040619
0.0025199 -0.0015519 -0.00094069 0.00017215 0.023908 0.22765 0.00010299 0.0016266
0.0011 -0.0011172 -0.0027435 0.0010228
-0.0011475 0.000984 0.00061896 -0.00013185 1.3387e-05 0.0015377 0.16315 0.18534
-0.0032432 0.0062296 0.00062218 -0.0011944
0.0016117 0.00064714 7.8477e-06 0.00092008 0.0012742 -0.00090766 -0.0033055 0.0061435
-0.025962 0.12875 -0.0087084 -0.0046357
0.0002798 -7.954e-05 0.00067692 -0.00030143 -0.0024127 0.00052941 0.00060114 -0.0011491
-0.0088502 -0.0043144 0.18905 0.05721
3200000000 0.11036 0.16946 0.0039879 0.0063261 0.00076256 -0.0028148 -0.00039524 0.0019429
0.00034754 -0.0017911 0.00014864 0.00019889
0.0040017 0.0064087 0.084204 -0.02873 -0.00094099 0.00075154 -0.00030614 -0.00080529
0.00065765 0.001119 -0.00047088 -0.0011517
0.0008266 -0.0027219 -0.00099107 0.00060067 0.067701 0.23158 0.0010855 0.00068957
-0.00050578 -0.0019738 -0.0016076 0.002242
-0.00032149 0.0020041 -0.00030599 -0.00078929 0.0011182 0.00090299 0.18343 0.16328
0.0001093 0.0061267 0.00047955 -0.0014015
0.00049042 -0.0017858 0.000686 0.0010997 -0.00024432 -0.0022511 0.00013102 0.0061718
0.015132 0.14815 -0.0094709 -0.0013184
0.00022969 0.0002257 -0.00040565 -0.00091576 -0.0017489 0.0026533 0.0005962 -0.0014611
-0.0092357 -0.0012961 0.20359 0.054943
3260000000 0.14271 0.16142 0.0040742 0.0032097 -0.00080528 -0.0027391 0.0010482 0.00087006
0.00015335 -0.002075 4.6536e-05 0.00012786
0.004094 0.0032021 0.092156 -0.032054 -0.0016378 0.0022429 -0.00020548 -4.0232e-05
0.00095165 -0.00049568 -0.00089214 0.00030048
-0.00083348 -0.0026496 -0.0015419 0.0022899 0.119 0.22711 0.0004035 -0.00012626
-0.00051595 -0.0012133 0.00063708 0.0018221
0.0010437 0.00095878 -0.00020218 -0.0001236 0.00034921 -0.00023007 0.21051 0.12575
0.0024865 0.0053524 -0.00076395 -0.0016535
-9.1118e-05 -0.0019884 0.00086803 -0.0006049 -0.0012 -0.0009957 0.002461 0.0054772
0.040699 0.15752 -0.0068804 0.004512
-0.00025404 0.00020151 -0.00073417 0.00016798 0.00063528 0.0020414 -0.00087891 -0.0017672
-0.0068842 0.004203 0.23332 0.045612
3320000000 0.17264 0.1554 0.0070483 0.0012706 -0.00044798 -0.0018948 0.00086201 0.00030157
-0.0016777 -0.0014276 0.0004725 0.00024088
0.0070992 0.0011782 0.098825 -0.028319 0.0010363 0.0022824 -0.00026309 -0.00064786
-0.00022429 -0.00028998 -0.0006097 -1.5477e-05
-0.00047401 -0.0017292 0.0009554 0.002288 0.16691 0.21834 0.00041696 -8.1145e-05
-0.0014942 -0.00030929 0.00041414 0.001113
0.00083476 0.00021108 -0.00026536 -0.00068609 0.00026897 4.1788e-05 0.21882 0.095478
0.0038196 0.0031247 -0.000985 0.00043089
-0.0017257 -0.0012597 -0.00025482 -0.00014805 -0.00093401 -5.4386e-05 0.0037857 0.0030607
0.074481 0.15802 -0.0035402 0.0051801
0.00046641 0.00010109 -0.00065319 -2.9037e-05 0.00034862 0.00072574 -0.00099297 0.00049928
-0.0035062 0.0052875 0.24912 0.031948
3380000000 0.2083 0.13892 0.0054469 -0.0021221 -0.00098486 0.00070223 0.0012428 0.00025225
-0.0015118 0.00067226 0.00033465 1.7533e-05
0.0054695 -0.0021271 0.10966 -0.035833 0.00020608 0.0025342 -0.0012057 -0.00066242
-9.8054e-05 0.00014086 -0.00086623 0.00044859
-0.00097927 0.00050479 0.00027802 0.0026541 0.20787 0.19543 0.00078636 -0.00037088
-0.0019778 0.00085511 0.00085794 0.0012959
0.0013608 0.00031724 -0.0011945 -0.00060346 0.00081985 -0.00044202 0.23377 0.063458
0.0055348 0.0027197 -0.00060763 0.00022082
-0.0012978 0.00073293 -2.7966e-05 0.00014678 -0.0019929 0.00066604 0.0054839 0.0026357
0.11733 0.14934 -0.00098813 0.0061858
0.0004512 -3.9925e-05 -0.0010645 0.00049446 0.0012152 0.0016948 -0.0004951 0.00020007
-0.00097581 0.006381 0.27904 0.014617
3440000000 0.23967 0.11694 0.004353 -0.0036988 -0.00057279 -0.0018104 0.00093325 -3.9919e-06
-0.0015036 0.001565 0.00092629 -4.9033e-05
0.0043514 -0.0038072 0.10337 -0.041334 0.003123 0.0020297 -0.001007 0.0011673
9.7725e-05 0.0003454 0.00011037 0.0011486
-0.00077458 -0.0018004 0.0031634 0.0019701 0.24645 0.16666 -0.00046568 -0.00031692
0.00029398 0.0015772 0.0014532 0.00055968
0.00094203 -1.4587e-05 -0.0009908 0.0012681 -0.00049539 -7.5818e-05 0.23504 0.030937
0.0065904 -7.9036e-05 -0.00040059 -0.00011105
-0.0017544 0.0014369 0.00019308 0.0002085 -3.1774e-05 0.0015146 0.0066798 5.8367e-05
0.14748 0.13966 0.0038452 0.0033967
0.00085056 -3.4247e-05 6.0198e-05 0.0010613 0.0013015 0.000186 -0.00052875 -0.00024805
0.0037531 0.0031308 0.29486 -0.015476
3500000000 0.2719 0.085376 0.0023351 -0.004535 -0.0013355 0.0014794 0.0011539 -0.00082816
-0.0010636 0.0012559 0.0006743 -0.00080747
0.0024053 -0.0045612 0.11581 -0.06494 0.0032326 0.0012346 -0.00055445 0.00072362
0.00066027 2.6779e-06 0.00010031 0.00045066
-0.0014365 0.0014557 0.0031688 0.0010408 0.27476 0.13266 8.8929e-05 -7.2607e-05
-0.00035113 0.00037583 0.0015467 -0.00067006
0.0010269 -0.00080709 -0.00045409 0.00067237 8.7766e-05 -0.00014963 0.23938 0.0039883
0.0067264 -0.002976 -0.00017134 -0.00013081
-0.00091643 0.00151 0.00051294 2.8099e-05 0.00013954 0.00067646 0.0066241 -0.0030489
0.19298 0.1107 0.0032407 0.0015552
0.00048028 -0.0010109 0.00011225 0.00043694 0.0014262 -0.00032185 -8.8641e-05 -9.2118e-05
0.0032676 0.0017877 0.31565 -0.04263
3560000000 0.29053 0.051038 0.00049733 -0.0058356 -0.00013686 -0.00078811 0.00050915 0.00014508
0.0017798 0.0018816 -0.00024119 -0.0010119
0.00051537 -0.0058572 0.10973 -0.070099 0.0057744 -0.00095212 0.00034362 0.00065159
0.00049907 -0.00032129 0.00045861 0.0002967
-0.00032083 -0.00086365 0.0057309 -0.0010616 0.30271 0.090705 -0.00025261 -7.1141e-05
0.00059567 0.00074747 0.0013797 -0.00066072
0.00052488 1.0825e-05 0.0003169 0.00069004 -0.00035845 -0.00013208 0.23001 -0.032567
0.005597 -0.005764 -0.00085705 -0.00053789
0.0017831 0.0021078 0.00044203 -0.00018177 0.00056544 0.00043644 0.0056378 -0.0055912
0.21362 0.096727 0.0037148 -0.0016307
-0.0002318 -0.0010087 0.00034954 8.0725e-05 0.0014477 -0.00077164 -0.0007396 -0.00053068
0.0038109 -0.0018099 0.32644 -0.083323
3620000000 0.30679 0.013166 -0.0010443 -0.00369 -0.0020774 -0.00020026 0.00019352 -0.0021147
-2.0647e-05 0.00067819 -0.0007814 -0.00069779
-0.0010642 -0.0036302 0.11044 -0.099481 0.0037095 -0.0040706 0.00033269 0.00057477
-0.00035522 -0.00072507 0.00056702 0.00016214
-0.0019827 -4.959e-05 0.0036697 -0.0040507 0.31546 0.045955 0.0001713 -0.00093482
-8.2321e-05 -4.0935e-05 0.00042897 -0.00045167
1.382e-06 -0.0019832 0.00031137 0.00065048 8.2272e-05 -0.0010166 0.21907 -0.063005
0.0017702 -0.0071457 -0.0013092 0.0010809
0.0001782 0.00053137 -0.00023724 -0.00084797 -0.00021863 0.00055362 0.0017518 -0.0071891
0.23637 0.055156 0.0017862 -0.0016101
-0.00074713 -0.00054335 0.00054895 0.00022222 0.0007843 -0.00052469 -0.0013108 0.00093286
0.0013942 -0.0018679 0.32899 -0.11722
3680000000 0.31056 -0.031517 -0.0037253 -0.0040193 -0.00096359 0.0016771 -0.0011169 -0.00012905
0.0016032 -0.00025238 -0.0013664 -0.00051316
-0.0034968 -0.00395 0.10589 -0.11655 0.0010925 -0.0046808 0.0007902 0.00018854
-0.00038656 -0.00052297 0.00043079 0.00024868
-0.0010267 0.0018438 0.0011558 -0.0047742 0.32674 -0.0040801 -0.00085803 -0.00069866
0.001021 0.00053429 0.0011388 -0.0017568
-0.0013234 -0.00017283 0.00079285 0.00022916 -0.00087834 -0.00064708 0.20566 -0.096501
0.00052677 -0.0065137 -0.001012 0.001291
0.001492 -0.00016359 -0.0006113 -0.00050502 0.001164 0.00029133 0.00047629 -0.0065584
0.25638 0.029628 0.0004799 -0.0024577
-0.0012681 -0.00043784 0.00042779 0.00023565 0.00072327 -0.0014607 -0.00093751 0.0014206
0.00057995 -0.0024622 0.32933 -0.16177
3740000000 0.31234 -0.066982 -0.0029942 -0.00010393 -0.0022044 0.0025891 1.2458e-05 -0.00062082
-0.00064228 -1.4673e-05 -0.00091941 0.00053551
-0.0031201 -7.8968e-05 0.097216 -0.1386 0.00063675 -0.0051151 0.00037739 -0.00030349
-0.00018333 -0.0001712 0.00059194 -7.6873e-06
-0.0022632 0.0024599 0.000572 -0.0052873 0.32943 -0.043633 -0.00081284 1.6613e-05
-8.1939e-05 0.00012642 -0.00078858 -0.0014339
6.3874e-07 -0.00051329 0.00041154 -0.00038443 -0.00067358 0.00015306 0.18394 -0.12087
-0.0019802 -0.0065106 0.00067412 0.0028436
-0.00078987 0.00021611 -7.4527e-05 -0.0002002 0.00013011 0.00013405 -0.0020949 -0.0063828
0.26213 -0.0085445 -0.00036252 -0.0020419
-0.0010383 0.00079208 0.00052651 0.0001902 -0.00062732 -0.0015173 0.00071044 0.0027506
-0.00031112 -0.0020005 0.31564 -0.20154
3800000000 0.30635 -0.11306 -0.0021844 0.000477 0.00075798 0.0039394 -0.0012133 -0.0016069
0.0012016 0.0010748 -0.0011106 0.00026061
-0.002159 0.00049665 0.085787 -0.15331 -0.0020849 -0.0050379 5.7451e-05 0.00014979
-0.0007877 -0.00051931 0.001032 0.00020167
0.00095081 0.0038251 -0.0022688 -0.0048534 0.32481 -0.085499 -0.0005177 0.00023403
0.0012508 -0.00022951 -0.0011145 -0.00068825
-0.00115 -0.0015372 -4.6593e-05 0.00016126 -0.00065788 0.00028798 0.17423 -0.14606
-0.0032791 -0.0048837 0.0017685 0.0014093
0.0013237 0.00070497 -0.00071979 -0.00043951 0.00099622 -0.00013126 -0.0034131 -0.0048702
0.27622 -0.050221 0.0013334 -0.0011039
-0.0011064 0.00027798 0.0010805 1.7622e-05 -0.0010913 -0.00073635 0.0018713 0.001443
0.00091577 -0.0013492 0.30628 -0.24329
3860000000 0.29534 -0.14449 -0.0009694 0.0011385 0.0028322 0.0015422 -0.0021079 0.0011279
0.00086241 -0.001159 -0.0004941 0.0014952
-0.00089017 0.0010852 0.066692 -0.1629 -0.0035901 -0.0045767 0.0005468 -0.00056826
-0.00079839 0.0012375 0.00062302 -0.0011247
0.0027424 0.0016346 -0.003493 -0.0047041 0.30555 -0.12506 -0.00077206 0.00075727
0.00022523 -0.00057723 -0.0010411 -0.00046463
-0.0021543 0.0011997 0.00058938 -0.00058624 -0.00081855 0.00079644 0.14608 -0.16063
-0.0029147 -0.0048878 0.0020199 0.00098385
0.00065744 -0.0010948 -0.00080937 0.0011129 0.00023043 -0.00041177 -0.0029308 -0.0049298
0.27069 -0.08197 -7.614e-05 -0.0018609
-0.00039316 0.0013228 0.00063509 -0.0010869 -0.00097462 -0.00039725 0.001929 0.00095775
7.2644e-05 -0.0016589 0.28411 -0.28091
3920000000 0.28005 -0.18467 0.0018044 0.00022089 0.0034983 0.0024313 4.378e-06 0.00089192
0.00044568 -2.1212e-05 0.00047523 0.00026489
0.001748 0.00021294 0.039004 -0.17901 -0.0046798 -0.0030342 -0.0003928 -0.00016234
2.9728e-05 1.2209e-07 -0.00011427 -0.0001965
0.0036128 0.0023749 -0.0047908 -0.0028346 0.29881 -0.1582 -6.4348e-06 0.0015047
0.0014553 -0.001064 -0.00076994 -0.0002156
7.4902e-06 0.00093882 -0.000464 -5.253e-05 2.5576e-05 0.0013725 0.12614 -0.17152
-0.004443 -0.0040744 0.0020659 -0.00047858
0.00057813 2.2536e-05 0.00023536 -7.7799e-05 0.0015233 -0.0013267 -0.0045567 -0.0039342
0.26141 -0.13081 0.0010921 -0.0018601
0.00027243 0.00039707 -0.00022075 -0.00032883 -0.00069947 -0.00022243 0.0021629 -0.00055476
0.00090347 -0.0019003 0.26224 -0.308
3980000000 0.25271 -0.22002 0.0018258 -0.0031235 0.0050881 -0.00041186 9.3523e-05 0.0010991
0.00092768 -0.002274 0.00065875 0.00047502
0.0018246 -0.0031892 0.016695 -0.192 -0.0055202 -0.0012557 0.00081036 0.00052658
0.00050023 0.00055384 -4.8772e-05 -0.0011915
0.0049629 -0.0004588 -0.0053368 -0.0011736 0.26969 -0.18879 0.0014889 0.00013628
-0.00086888 -0.0010055 -0.00055894 -0.00078027
8.8621e-05 0.0011377 0.0009046 0.00041279 0.0015426 0.00012246 0.090089 -0.19299
-0.0049578 -0.0037048 0.00148 -0.0008684
0.0012474 -0.0022269 0.00038126 0.00059632 -0.0011841 -0.0010053 -0.0048787 -0.0037867
0.24891 -0.15992 0.0010906 -0.0047719
0.00062896 0.00029519 0.00016 -0.0010812 -0.00070115 -0.00072762 0.0013963 -0.00092714
0.0010117 -0.0050252 0.22747 -0.34622
4040000000 0.22504 -0.24534 -0.0006415 -0.0042093 0.0031819 -0.0030546 0.00020656 0.00015953
-0.00088241 -0.00083615 0.0007131 1.0452e-05
-0.00059013 -0.004123 -0.0086436 -0.19901 -0.0044466 0.00023327 0.00026005 -0.0010191
0.00017092 0.00037916 -0.0013646 -0.0001446
0.0032281 -0.0029325 -0.0045126 9.4794e-05 0.24782 -0.22219 0.00026023 -0.00066623
-0.00096858 -0.00043277 -0.0012124 0.00050993
0.0001792 0.00022111 0.00011655 -0.00099825 0.00024678 -0.00071863 0.067994 -0.18782
-0.0068487 -0.0014729 0.0015834 -0.00072915
-0.00099943 -0.00079239 9.8454e-05 0.00043518 -0.00066222 -0.00051498 -0.0067576 -0.0013995
0.23494 -0.19343 -0.002544 -0.003912
0.00069673 -0.00023991 -0.0013996 -0.00019451 -0.0013972 0.00040113 0.0014448 -0.00071407
-0.0020625 -0.0037366 0.19108 -0.36367
4100000000 0.19491 -0.26911 -0.0034567 -0.0027263 0.0011028 -0.0034802 -0.00033916 -5.3235e-05
5.5449e-06 -0.0016373 0.00083558 0.00032479
-0.0035127 -0.0027886 -0.03421 -0.20224 -0.0047394 0.00078656 -0.00023321 -0.00032801
0.00079395 0.00028836 -0.00071125 0.00035734
0.00092418 -0.0036871 -0.0048945 0.0008242 0.2252 -0.24831 0.00010386 -0.00037156
-0.00098913 -0.00036822 -0.0014927 0.00043638
-0.00035379 3.3939e-05 -0.00018435 -0.00037891 0.00018628 -0.00026489 0.034525 -0.2009
-0.0062533 0.00086913 0.00075364 -0.0013104
0.0001861 -0.0014002 0.00099689 7.1379e-05 -0.00092904 -0.00041016 -0.0063388 0.00096214
0.21665 -0.21796 -0.0021293 -0.0037915
0.00061945 0.00052065 -0.00085109 0.00038334 -0.0013089 0.00038726 0.00087551 -0.0013238
-0.0023754 -0.0039702 0.15688 -0.39107
4160000000 0.16569 -0.2858 -0.0036445 -0.0018021 -0.00023023 -0.0032505 0.00063316 -0.00019778
-0.0039431 -0.00039343 0.00097001 -0.0007112
-0.0036097 -0.0018258 -0.059808 -0.19797 -0.0049277 0.0027578 -0.0004162 -0.00024694
0.00031152 -0.00054516 -0.00089996 0.00047576
-0.00016985 -0.0034159 -0.004726 0.0027859 0.19299 -0.26302 0.0005972 -0.00040181
-0.001173 -0.00017765 -0.00093746 0.0006208
0.00061044 -0.00016065 -0.00038287 -0.00023041 0.00049287 -0.00041951 0.010204 -0.18862
-0.0055165 0.0016876 0.0012205 -0.0020734
-0.0037306 -0.000327 0.00015126 -0.00047505 -0.001315 -0.000215 -0.0054552 0.001697
0.18181 -0.25298 -0.0048835 -0.0031465
0.000902 -0.00090724 -0.00089973 0.0003838 -0.0011137 0.00071708 0.0011751 -0.0020943
-0.0047446 -0.0032453 0.10702 -0.39902
4220000000 0.13737 -0.30177 -0.0045831 0.00026956 0.00013113 -0.0036563 -0.0002655 -0.00016556
-0.00046019 0.00081539 6.8343e-05 -0.0011041
-0.0045458 0.00025866 -0.096106 -0.18774 -0.0021929 0.0032869 -0.00011847 -5.8478e-05
-3.6984e-05 -0.00019161 -0.00067199 0.0011417
-1.0086e-05 -0.0037867 -0.0021854 0.0032604 0.16288 -0.28957 -0.00025214 5.1606e-06
0.00028263 0.00047872 2.2129e-05 0.0011525
-0.00026736 -0.00027927 -0.00022482 -5.7099e-05 -3.4613e-05 0.00016755 -0.01349 -0.18687
-0.0042728 0.0023149 -0.0002356 -0.0024747
-0.00077916 0.00094315 -6.4614e-05 -4.7485e-05 0.00062967 0.00028494 -0.0042145 0.0023447
0.16616 -0.2746 -0.0048079 -0.0027176
0.00021576 -0.001348 -0.00055326 0.0010954 -0.00024977 0.00097899 -0.00027747 -0.0023649
-0.0049223 -0.0024134 0.079405 -0.41246
4280000000 0.10631 -0.31052 -0.0028152 0.001886 -0.0017725 -0.0044214 -0.00029189 0.0006942
-0.00035074 0.0010564 -0.00073042 -0.00043967
-0.0028205 0.0019162 -0.12153 -0.19185 -0.0028556 0.0029291 -0.00087752 -0.00045632
-6.705e-05 0.00038503 0.00053652 0.0005604
-0.0019352 -0.0044077 -0.0028211 0.0030088 0.13255 -0.29652 0.00081747 3.7452e-06
-0.0008752 0.0011188 -0.00042138 0.00071375
-0.00030442 0.00072473 -0.00081151 -0.00037227 0.00082077 -0.00019409 -0.051037 -0.17162
-0.0048507 0.0024694 -0.00038676 -0.0022246
-0.0002296 0.00096478 -8.0087e-05 0.00059139 -0.0007291 0.00088353 -0.0048766 0.0025288
0.11677 -0.29436 -0.0062433 -0.00037905
-0.00075129 -0.00025469 0.00069006 0.00062834 -0.00032532 0.00096506 -0.00035013 -0.0023336
-0.0062065 -0.00066464 0.028969 -0.41699
4340000000 0.079072 -0.31923 -0.0017464 0.0018643 -0.0025068 -0.0013844 0.00027466 0.0006032
-6.5446e-05 0.00070224 -3.7996e-05 -0.00088351
-0.0017613 0.0018971 -0.1418 -0.16573 -0.0021554 0.0039879 -4.6596e-05 0.00062036
0.00012755 -9.3999e-05 0.00032855 0.00032568
-0.0024749 -0.0014362 -0.0021058 0.0041093 0.09752 -0.31318 -0.00040103 -0.0008815
0.00044051 0.00058821 0.00053985 0.0021302
0.00016053 0.00063331 -7.1126e-05 0.00057302 -0.00044442 -0.00090143 -0.068922 -0.16917
-0.0046186 0.0036828 -0.0015028 -0.0022506
0.00010863 0.00073603 5.0078e-05 -0.0002706 4.0278e-05 0.00062826 -0.0044923 0.003595
0.088929 -0.31708 -0.0052257 0.0018017
-9.0355e-05 -0.00084517 0.00031248 0.00027098 0.00082961 0.0022997 -0.0016377 -0.0021982
-0.0050143 0.0017659 -0.0045496 -0.41109
4400000000 0.047938 -0.32465 -0.00091278 0.0015166 -0.0023929 -0.0016414 0.0009051 0.0012417
-0.00024984 0.0008275 -1.9211e-05 -0.0008261
-0.00087115 0.0015078 -0.17061 -0.15562 -0.0012614 0.0040852 -0.00052608 0.00054321
0.00024945 -0.00050561 0.00055078 0.00022505
-0.0025408 -0.0015828 -0.0012293 0.0041316 0.068062 -0.31962 3.976e-05 -0.00033359
0.00031977 0.00013676 0.00098312 0.0011429
0.00093622 0.0011671 -0.0004544 0.00052253 -6.1425e-06 -0.0001077 -0.093398 -0.1562
-0.0033983 0.0051463 -0.002179 -0.0015665
-0.00041852 0.0009709 0.00027263 -0.00051623 0.0005534 0.00018213 -0.0034393 0.0052227
0.055615 -0.32803 -0.0044779 0.00097118
-2.2339e-05 -0.00080357 0.00038589 0.00029801 0.00091099 0.00093855 -0.0021515 -0.001497
-0.0045317 0.001083 -0.050437 -0.41535
4460000000 0.012381 -0.32444 -0.00069417 0.00042365 -0.0038828 -0.00072745 0.0014433 -0.00086736
-0.00047994 0.0013856 -0.00099553 -0.00028589
-0.00071134 0.00033414 -0.19194 -0.12573 -0.00048251 0.0045881 -0.00040329 0.00078731
-0.00038449 -0.00062684 0.0004502 -0.00037698
-0.0039745 -0.00079005 -0.00023052 0.0044568 0.042319 -0.32639 -0.00052242 -0.00040821
0.00023563 0.00060824 0.0023072 0.00052226
0.0013016 -0.00081646 -0.00037569 0.00075073 -0.00045828 -0.00056686 -0.10676 -0.13481
-0.0017046 0.0067386 -0.0024323 -0.00087583
-0.00039742 0.0016816 -0.00048486 -0.00054615 -2.7217e-06 0.00029908 -0.0016398 0.0066601
0.019564 -0.32162 -0.0043508 0.0035763
-0.0010808 -0.00040567 0.00057882 -0.00032633 0.0021235 0.00095577 -0.0024097 -0.00089025
-0.0042357 0.0034856 -0.090494 -0.39694
4520000000 -0.012009 -0.32492 -0.00045121 -0.00034044 -0.0037612 0.00033845 0.00062613 -6.3604e-05
0.0022181 8.3909e-05 -0.00088462 0.00072153
-0.0003896 -0.00034685 -0.21668 -0.10893 0.00067988 0.0047058 0.00057323 0.0008215
-0.00028713 1.8296e-05 0.0001333 -0.00017122
-0.003652 0.00026536 0.00064657 0.0046881 0.010932 -0.3237 -0.0010479 0.00029731
0.00095975 -0.0003786 0.0016524 -0.00070536
0.00060405 -0.00010962 0.0006499 0.00089922 -0.0011321 0.0005252 -0.12465 -0.12552
-0.00031168 0.0060404 -0.0029647 -0.00045459
0.0022411 -3.4239e-05 -0.00026256 -7.0688e-05 0.00079212 -0.00036241 -0.00031028 0.0061531
-0.029246 -0.33202 -0.0027895 0.0029304
-0.00075445 0.00099539 0.00017346 -9.5711e-05 0.0018671 -0.00083199 -0.0028937 -0.00043681
-0.0026727 0.0028984 -0.11912 -0.39451
4580000000 -0.049868 -0.31739 -0.0012435 -0.00050324 -0.0027725 0.0024367 0.00069368 -0.00026911
0.00010648 -9.2666e-05 -0.00039361 0.00070073
-0.0011825 -0.00051897 -0.23513 -0.082181 0.001023 0.004192 0.00065958 -2.6811e-05
-0.00023329 0.00021385 0.00029308 -0.00013802
-0.0028315 0.002554 0.00094801 0.0044116 -0.020424 -0.32091 -8.6319e-05 0.00048799
-0.00021225 1.7475e-05 0.0016179 -0.0010944
0.00077688 -0.00021075 0.00057607 -0.00011639 -0.00023936 0.0004368 -0.13491 -0.10054
0.0020945 0.0052745 -0.0025635 0.0013251
0.00020015 -0.00031142 -0.00020325 0.00025051 8.4905e-06 0.00016572 0.0021703 0.0052712
-0.055141 -0.33505 -0.002213 0.0037024
-0.00055497 0.00074638 0.00013048 -0.00028601 0.001593 -0.0012729 -0.0025485 0.0012815
-0.0024303 0.0038231 -0.1645 -0.36476
4640000000 -0.075135 -0.31114 -0.0024767 -0.0016186 -0.0032169 0.00265 0.00053474 -0.0013891
0.0013074 -0.00042103 4.7588e-05 0.0011516
-0.0025101 -0.0016273 -0.24531 -0.054338 0.0016801 0.0040002 0.0006533 0.0002709
-0.00031624 0.00055108 3.4916e-05 -0.0007535
-0.0032169 0.0026443 0.0019101 0.0040331 -0.04475 -0.31484 0.00021441 0.00077601
0.00087814 0.00022528 0.00035622 -0.0020395
0.00052052 -0.0013437 0.00075514 0.00025953 0.00024995 0.00087772 -0.14026 -0.086225
0.0034452 0.0037113 -0.0025504 0.0016685
0.0013786 -0.00027697 -0.00039532 0.00048724 0.001053 0.00012132 0.003482 0.0036811
-0.087476 -0.31775 -0.0027381 0.0040853
8.6187e-05 0.00099262 5.8969e-05 -0.00070307 0.0003489 -0.0019728 -0.0024763 0.0015163
-0.0026561 0.0043645 -0.1831 -0.35468
4700000000 -0.10329 -0.30618 -0.0040095 -7.5626e-05 -0.00167 0.0046158 -0.00089621 -0.00097161
0.00094577 -0.00055512 0.00085958 0.00083874
-0.0040371 -0.00010091 -0.257 -0.035733 0.0028842 0.0039727 0.00044552 -0.00050851
0.0004341 0.00052484 -0.00014428 -8.9858e-05
-0.001496 0.0047265 0.0029564 0.0038308 -0.075553 -0.30878 -7.968e-05 0.00057458
0.00050812 -0.00016747 5.2999e-06 -0.0012595
-0.0010134 -0.00091547 0.00034595 -0.00050376 -0.00024706 0.00062186 -0.15709 -0.065291
0.0033799 0.0019004 -0.0013304 0.0025169
0.00098885 -0.0004536 0.00043687 0.00043755 0.00042774 -0.00025222 0.0032494 0.0018107
-0.12545 -0.30847 -0.00071295 0.0040004
0.00095553 0.00068997 -0.00018589 -4.1455e-05 0.00019391 -0.0012124 -0.0014345 0.0025338
-0.00084663 0.0038325 -0.22615 -0.32571
4760000000 -0.13291 -0.29105 -0.0048145 0.0012572 0.00092371 0.0047665 -0.0007736 -0.0006465
0.00046322 -0.0010529 0.00081707 -0.00045476
-0.0048211 0.0012567 -0.25231 0.0068706 0.0033578 0.00312 -2.1726e-05 -0.00069533
0.00039294 8.4139e-05 -1.7529e-05 -0.00010786
0.00087168 0.0046868 0.0032341 0.0031683 -0.1055 -0.29449 0.00083706 0.0003611
0.00093211 -0.00016982 -0.0013242 -0.00086196
-0.00071237 -0.00058477 1.7155e-05 -0.00065178 0.0008995 0.00035989 -0.15109 -0.048684
0.002296 0.0011785 -0.00074608 0.0026593
0.0004125 -0.0011662 0.00043193 0.00011356 0.00090035 -0.00017668 0.0024201 0.0012636
-0.15812 -0.29043 -0.00073331 0.004331
0.0008634 -0.00040858 0.00011698 -0.00015915 -0.001292 -0.00099936 -0.00059512 0.0027953
-0.00064385 0.004481 -0.23793 -0.30346
4820000000 -0.16013 -0.27712 -0.0051325 0.0028056 0.0017569 0.0031894 -0.00087811 -0.00049815
0.00052313 -0.0009076 0.000118 -0.00038411
-0.0051296 0.0027528 -0.26382 0.029157 0.00453 0.0029888 -9.9723e-05 -0.00033225
0.00020443 -0.00017683 -0.00019305 -0.00028657
0.0018338 0.0032901 0.0045979 0.003055 -0.13271 -0.29116 0.00056738 -0.00030179
0.00014067 -0.00073477 -0.00070668 -0.00049337
-0.00091299 -0.00045729 -0.00010053 -0.00035554 0.00053945 -0.00039821 -0.16644 -0.031301
0.0017726 0.00021165 0.00015489 0.0028427
0.00036861 -0.00093459 0.00031903 -0.00019015 0.00025968 -0.00073761 0.0017723 0.00029072
-0.19595 -0.27251 -0.00010302 0.0036488
7.8498e-05 -0.00030455 -0.00030122 -0.00038087 -0.00105 -0.00052026 0.00031667 0.0027503
-0.00018636 0.003729 -0.27474 -0.27317
4880000000 -0.19121 -0.25694 -0.0041991 0.0046265 0.0022493 0.0028601 -0.0014318 0.00032374
-0.00076392 -0.0009613 0.00050394 -0.00017482
-0.0041756 0.0046137 -0.25514 0.070718 0.0046157 0.0014423 -0.0002877 -0.00019285
-2.8251e-05 0.00028901 -0.00024033 -0.00012518
0.0023248 0.0028821 0.0046011 0.0013676 -0.15208 -0.27705 0.00057202 -0.00047164
1.2538e-05 -0.0011994 -0.0008452 -0.00024334
-0.0014759 0.00022418 -0.00032473 -0.00018477 0.000441 -0.00042765 -0.15942 -0.01262
0.00072135 6.8535e-05 0.0011424 0.0024688
-0.00076075 -0.0009113 -0.00017889 0.00010969 -0.00026257 -0.0011497 0.0007606 -0.00010577
-0.22468 -0.25522 0.0011191 0.0035759
0.0004697 -0.00036752 -0.00026089 4.3062e-05 -0.00061762 -4.4982e-05 0.00097279 0.0023866
0.00082772 0.0033379 -0.28658 -0.24414
4940000000 -0.21193 -0.23929 -0.0027925 0.0066246 0.0030318 0.0011239 -0.00027749 0.00075609
-0.0010283 -0.00059234 0.00014479 -0.00069394
-0.0028005 0.0066049 -0.26652 0.096342 0.0056624 0.0010076 -4.6005e-05 -9.2162e-05
0.00023486 -0.00024147 -0.00033356 0.00013791
0.0028993 0.00087337 0.0056926 0.00092614 -0.17232 -0.25404 0.00014657 -0.00049689
-0.00096714 -0.00024599 -0.00060135 0.00011202
-0.00018193 0.00077578 -5.5258e-05 -7.7108e-05 0.00017354 -0.00043489 -0.16706 -0.0032094
-0.00011691 0.00045834 0.0019664 0.0016782
-0.00098708 -0.00054629 0.00035263 -0.00016764 -0.00068137 2.42e-05 -0.00013706 0.00046993
-0.24725 -0.22584 0.00029077 0.0032743
-2.969e-06 -0.00060346 -0.00037456 0.00022535 -0.00055887 -8.8561e-05 0.0019084 0.0018373
0.00023802 0.0032714 -0.30987 -0.21733
5000000000 -0.23236 -0.21488 -4.4188e-05 0.0072662 0.0030561 0.0016935 -0.00021624 0.00059318
-0.00061995 0.00052696 -0.00022833 -0.00081027
-4.2358e-05 0.0072813 -0.25283 0.11394 0.005711 -0.00061935 -0.00026877 -0.0001346
-0.00023724 -0.00053504 -0.00029064 -1.938e-05
0.0030873 0.0018338 0.0057219 -0.0006863 -0.20183 -0.23925 -0.0006661 -0.00073698
-0.00062494 -0.00030166 -0.00035078 0.00020978
-0.00017561 0.00066382 -0.00030405 -0.00013025 -0.00060367 -0.00082044 -0.16112 0.02115
-0.00037382 0.0016556 0.0020727 0.0011745
-0.00064607 0.00065158 -0.00015024 -0.0005643 -0.00046675 -0.00045807 -0.00038288 0.0017402
-0.27344 -0.20386 0.00049815 0.0041468
-0.00039881 -0.00089955 -0.00023362 -0.00013482 -0.00085527 -9.8765e-05 0.0021973 0.0010933
0.00058535 0.0039942 -0.322 -0.18336
5060000000 -0.25318 -0.18723 0.0019576 0.0068889 0.0031974 -0.00050327 0.00013647 0.00050242
-0.00022594 7.9227e-05 -0.00044127 -0.00035005
0.001958 0.0069314 -0.23504 0.15068 0.0050955 -0.0020118 -4.9385e-05 0.00019541
-0.00026816 6.14e-05 -0.00030666 0.00022803
0.0030911 -0.00046186 0.0050075 -0.0020402 -0.21593 -0.21743 -0.00041164 0.0003233
-0.00087291 0.00022363 -0.0013826 -3.1064e-05
0.00013246 0.00058863 8.068e-07 0.00019033 -0.00045281 0.00057261 -0.16258 0.028384
0.00021866 0.0030287 0.002051 0.00049322
-0.00030129 -2.4252e-05 -0.00037995 -1.7557e-05 -0.0012034 0.00015399 0.00025734 0.0029722
-0.28421 -0.17239 0.0020516 0.0031637
-0.00019886 -0.00018165 -0.00034066 0.00027687 -0.0012581 0.00062895 0.0018884 0.00054937
0.0020142 0.0032322 -0.334 -0.15438
5120000000 -0.26897 -0.16188 0.0034214 0.0058681 0.0030317 -0.00035664 0.00035517 0.00061728
-0.00031436 0.00068308 -0.00042726 0.00016432
0.0034103 0.0058201 -0.22918 0.17708 0.0048608 -0.002681 4.1869e-05 0.00021774
-0.0001815 -0.00011063 -1.2657e-05 0.00036558
0.0029686 -0.00050665 0.0048314 -0.0026576 -0.22965 -0.20189 -1.1604e-05 0.00031404
-0.00027711 0.00069029 -0.00054666 0.0010146
0.00031458 0.00057413 8.2883e-06 0.00018417 0.00019128 0.00018147 -0.15901 0.054583
0.0017811 0.0032982 0.0023106 0.00022357
-0.00019222 0.00081388 -0.00011395 -2.9788e-05 4.3148e-05 0.0012521 0.0017976 0.0033587
-0.29768 -0.13922 0.0013038 0.0031633
-0.00046841 7.3388e-05 -3.5688e-06 0.00039627 -0.00024036 0.00081368 0.0024039 0.00024579
0.0013789 0.0032854 -0.34687 -0.12029
5180000000 -0.2849 -0.13123 0.0051021 0.0047888 0.0034507 -0.0012462 0.00023928 0.0005799
-3.3924e-05 0.00031652 -0.00068834 0.00038173
0.0050064 0.0047873 -0.2066 0.19986 0.0038842 -0.0038863 -0.00028079 -0.0002539
-0.00012904 -6.3525e-05 -9.9617e-05 0.00012267
0.0034345 -0.0012367 0.0039275 -0.0038962 -0.24061 -0.16543 -0.00022735 0.00057028
-0.00015693 5.0273e-05 -0.00030482 0.00098929
0.00038964 0.00054976 -0.00031342 -0.00025105 -0.00030167 0.00046862 -0.15794 0.064372
0.0031872 0.0032641 0.0022619 -0.00066945
-0.00010199 0.00029177 -1.7876e-05 -4.1756e-05 7.8722e-05 -0.00027848 0.0032801 0.0032482
-0.30857 -0.096745 0.0028865 0.0034383
-0.00049424 0.00048827 -0.00012209 0.00011064 -0.00047143 0.00046259 0.0023546 -0.00083453
0.0030657 0.0034563 -0.3492 -0.087699
5240000000 -0.29313 -0.10424 0.005253 0.003421 0.0025859 -0.002935 0.00067634 -3.7502e-05
-0.00026081 0.00011064 9.1669e-05 0.00056609
0.0052235 0.0034281 -0.1946 0.23701 0.0030501 -0.0046227 -1.5548e-05 0.00013027
-0.00012367 2.7644e-06 0.00025874 0.00033555
0.0025237 -0.0028845 0.0029354 -0.0047381 -0.25689 -0.14077 0.00043123 0.00016873
-0.00014359 0.00077854 2.3314e-05 0.00092534
0.00060716 -5.8438e-05 -9.6141e-06 0.00012845 0.00024627 0.00018337 -0.15842 0.084856
0.0038175 0.0022294 0.0017147 -0.0013081
-0.00037899 -8.5236e-05 -0.00029127 -9.2263e-05 -0.00060567 0.00066366 0.0037754 0.0021317
-0.32117 -0.056333 0.0035972 0.0026522
6.5496e-05 0.00065797 0.00026925 0.00029875 -0.00012245 0.0013719 0.0015442 -0.0012788
0.0034277 0.0027609 -0.35519 -0.055746
5300000000 -0.29816 -0.074002 0.0059879 0.0018108 0.0016372 -0.003075 0.00014564 -0.00028197
0.00028728 0.00065082 0.00010403 0.00017668
0.0059797 0.0018508 -0.18672 0.24175 0.0023121 -0.0052752 -9.2872e-05 0.00022299
-5.0705e-05 0.00029803 0.00020727 0.00031715
0.0015634 -0.003135 0.0021671 -0.0052969 -0.27294 -0.11556 0.00029696 -0.00024003
0.00035244 0.00025931 0.00046335 0.00080372
0.00010206 -0.00032089 -6.2486e-05 0.00027092 0.00039828 -0.00011586 -0.15081 0.094309
0.0051859 0.0011652 0.0012419 -0.0017186
0.0003259 0.00072336 -4.4729e-05 0.00044967 0.00026915 0.00083709 0.0052091 0.0010831
-0.33189 -0.030171 0.0035897 0.002283
0.00010581 0.00019906 0.00022724 0.00034259 0.0009448 0.0010675 0.0012547 -0.0015966
0.0037271 0.0022815 -0.3508 -0.01918
5360000000 -0.29807 -0.036842 0.0060245 0.00059959 0.00025085 -0.0038659 0.00043481 -2.5972e-05
0.00011869 0.00043226 0.00055224 1.7711e-06
0.006007 0.00061117 -0.14913 0.26326 0.00088538 -0.0056418 8.3939e-05 0.00020091
-4.3471e-05 0.00010659 0.000499 -5.7696e-05
0.00021641 -0.0037904 0.00079979 -0.0055136 -0.27146 -0.088621 0.00033109 0.0003913
-8.5784e-05 0.00047382 0.0006803 0.000561
0.0004156 -2.4718e-05 5.1844e-05 0.00021625 0.00039869 0.00023279 -0.14876 0.11214
0.005667 -0.0007816 0.0006802 -0.0018814
0.00013016 0.00041144 2.64e-06 2.8288e-05 0.0005113 5.7006e-05 0.0056871 -0.00074197
-0.32513 0.0081024 0.0045087 0.0021463
0.00051177 -5.7761e-05 0.00048849 -0.00015906 0.00060756 0.00012082 0.00077605 -0.0019606
0.0045182 0.0020509 -0.34904 0.0092314
5420000000 -0.30061 -0.013645 0.006017 -0.0011588 -0.00062894 -0.0035572 -7.8669e-05 -0.00018105
0.00084348 0.00048926 0.00023494 -0.0001447
0.006035 -0.0011546 -0.13005 0.28971 4.1236e-05 -0.0056188 9.2472e-05 0.0001701
0.00016927 0.00012591 0.000234 -0.0001613
-0.00062846 -0.0035151 3.8712e-05 -0.0056665 -0.28787 -0.055441 -0.00023131 -0.00051161
0.0010705 0.00021405 0.0011093 -6.7485e-05
-1.1847e-05 -0.00014066 0.0001128 0.00014364 -0.0002789 -0.00048242 -0.13747 0.12669
0.0045627 -0.002094 0.00033046 -0.0018772
0.00086845 0.00039819 9.1819e-05 0.0001229 0.00063285 -1.9727e-05 0.0045725 -0.0022416
-0.33011 0.037583 0.0051985 0.00047445
0.00031394 -0.0001662 0.00029833 -8.0377e-05 0.00078455 4.9317e-05 0.00024111 -0.0018351
0.0051363 0.00054218 -0.3405 0.05061
5480000000 -0.29259 0.022632 0.0049163 -0.0020748 -0.0019929 -0.0028943 0.00042681 9.0734e-06
0.00099388 -0.00038637 -0.00017965 -0.00013652
0.0049765 -0.0020206 -0.11556 0.29748 -0.0016513 -0.0058964 1.7057e-05 0.00024226
-5.0885e-05 -8.4795e-05 0.00019826 -0.00014979
-0.0020026 -0.0029821 -0.0017479 -0.0059045 -0.29231 -0.032275 -0.00019347 0.00021077
0.00061829 -0.00066982 0.00076763 0.00021199
0.00035038 -1.461e-05 2.6933e-05 0.00020624 -0.00020486 0.0003639 -0.13088 0.13779
0.0038496 -0.0034444 -0.00018142 -0.0017557
0.00094465 -0.00033628 6.7352e-05 -7.5906e-05 0.00049927 -0.00017495 0.0037627 -0.0034336
-0.31857 0.064247 0.0048428 0.00010767
-8.1149e-05 -0.00011933 0.00027071 -0.0001725 0.0006972 0.00056892 -0.00022696 -0.0017133
0.0049162 0.00010554 -0.33221 0.072818
5540000000 -0.2886 0.047733 0.0041224 -0.0026086 -0.0025943 -0.0020061 0.00031876 -0.00030233
0.00014298 -8.8035e-05 -0.00025507 0.00012726
0.0040908 -0.0025838 -0.074475 0.31464 -0.0028081 -0.0051919 0.00047301 0.00011095
2.8156e-05 -0.0001299 -5.9785e-05 -0.00033906
-0.0026661 -0.0018292 -0.0029492 -0.0050764 -0.29053 -0.011429 0.00030921 -0.00021602
0.00022532 -5.667e-05 0.00049085 -0.00013697
0.00032769 -0.00034741 0.00045684 0.00013436 0.00033204 -0.00024229 -0.11923 0.15901
0.0024483 -0.0038038 -0.0011414 -0.0019245
0.00016278 -0.00026173 1.3223e-05 -0.00020829 0.00059761 -3.9646e-05 0.0024046 -0.0037964
-0.30339 0.099085 0.00464 -0.0013079
-0.00018893 9.5409e-05 -0.00011117 -0.00044179 0.0010251 -0.00028991 -0.0011211 -0.0018802
0.004675 -0.0012663 -0.32375 0.11368
5600000000 -0.27733 0.075887 0.0033464 -0.0035787 -0.0025078 -0.0016377 0.00036702 -0.00035155
0.00042501 -0.00032331 0.00011448 0.00046343
0.0033643 -0.0035727 -0.071795 0.32856 -0.0038923 -0.0046088 4.9358e-05 -0.00018461
-0.00010207 -4.8171e-05 -0.00020111 -0.00026459
-0.0025756 -0.0016394 -0.0040044 -0.0045202 -0.28973 0.02015 -0.00015387 3.8108e-05
0.00038433 -0.00039799 0.00058983 -0.00045572
0.00035235 -0.0003663 7.0812e-05 -0.00026743 -9.9112e-05 -2.4277e-05 -0.11157 0.15837
0.0017656 -0.0037396 -0.00090248 -0.00087523
0.00033222 -0.00016296 -9.1156e-05 2.2086e-05 0.0002916 -0.00082543 0.00173 -0.0037868
-0.29464 0.12838 0.0045714 -0.001198
0.00024323 0.00045087 -0.00014395 -0.00027369 0.00048095 -0.00090525 -0.0010027 -0.00092518
0.0046031 -0.0012459 -0.30225 0.12876
5660000000 -0.26566 0.09818 0.0031452 -0.0036657 -0.0034581 -0.00042299 -0.00034457 -0.00071441
-0.000168 -0.00057002 0.00042036 -0.00023376
0.003112 -0.0036775 -0.030255 0.31991 -0.0045222 -0.0028453 2.5541e-05 -0.0001481
5.4343e-05 2.9622e-05 -0.00016666 -0.00015352
-0.0034936 -0.00037244 -0.0045439 -0.0028363 -0.29027 0.04354 -0.0001203 0.00023049
-0.00050892 -0.00056599 0.00020445 -0.0012285
-0.00035554 -0.00074251 -1.1274e-05 -0.00013577 -0.00019402 0.00021269 -0.096203 0.17841
0.00071487 -0.004003 -0.0013556 -0.00096706
-0.0002143 -0.00064479 6.2523e-05 1.9821e-05 -0.00073025 -0.00043227 0.00067208 -0.0040138
-0.27949 0.15549 0.0040449 -0.002809
0.00036921 -0.00024311 -0.00019387 -5.9822e-05 -3.7692e-05 -0.0011092 -0.0013681 -0.00097971
0.003961 -0.0027496 -0.293 0.16418
5720000000 -0.25032 0.11938 0.0025903 -0.0042895 -0.0027538 0.00077918 -0.00049567 -0.00023972
-0.00035422 -7.2336e-05 -5.8056e-05 -0.0003529
0.0025974 -0.0042662 -0.0021217 0.345 -0.005531 -0.002687 6.7918e-05 -8.4338e-05
-0.0002482 0.00010737 -0.00014973 0.00021769
-0.0027981 0.0008434 -0.0056017 -0.0025603 -0.2867 0.074579 0.00023689 9.542e-05
0.00011698 0.00054522 -0.00031068 -0.00022415
-0.00056539 -0.00020006 0.00011119 -7.6385e-05 0.0002475 0.00013496 -0.080274 0.18014
-9.3607e-05 -0.0036306 -0.001574 -0.00037479
-0.00049919 -0.00011096 -0.00020352 3.8329e-05 0.00027444 0.00076324 -6.3341e-05 -0.0036396
-0.26751 0.18142 0.0040043 -0.0038866
2.0206e-05 -0.00019534 -0.00018034 0.00021001 -0.00018178 -4.5833e-05 -0.0015175 -0.00046931
0.0039564 -0.0037578 -0.26291 0.1818
5780000000 -0.23409 0.13683 0.001394 -0.0049041 -0.002449 0.0011865 -0.00070763 0.00010342
-0.00026387 -0.00035724 -1.0754e-05 -0.00015376
0.0014108 -0.0048518 0.011317 0.33967 -0.005973 -0.00062555 -3.392e-06 -0.00021377
0.00010147 -9.0587e-05 -8.2001e-05 -5.5994e-05
-0.0024132 0.0012307 -0.0059318 -0.00057324 -0.28307 0.091767 -1.711e-05 -0.00013618
0.0003116 -0.00016391 -0.00031636 -0.00058268
-0.0006917 0.00013494 2.0655e-05 -0.0002035 -6.8517e-05 -0.00021218 -0.071139 0.19617
-0.00024209 -0.0032588 -0.0012961 5.9352e-05
-0.0003275 -0.00029175 6.4113e-05 -7.7579e-05 0.00030562 -0.00025014 -0.00025593 -0.0032561
-0.25715 0.20278 0.0024171 -0.0038352
-2.7428e-05 -0.00033365 -6.7367e-05 -9.7967e-05 -0.00022038 -0.00075222 -0.0012729 3.6392e-05
0.0026582 -0.0037874 -0.25331 0.20377
5840000000 -0.22008 0.1578 8.2647e-05 -0.0054669 -0.0020984 0.0012977 -0.00010929 0.00030713
-0.00041895 0.00021663 -0.00045296 -0.00023396
6.5486e-05 -0.0054263 0.047226 0.34258 -0.0058612 0.00063509 -0.00021917 3.0847e-05
0.00018922 -5.4952e-05 -0.00023908 0.00020064
-0.0021055 0.0012422 -0.0058688 0.00070217 -0.27616 0.11599 -0.00032085 0.00013511
-0.00021617 -0.00082239 -0.00078513 -0.00047134
-0.00013116 0.00034439 -0.00021197 3.2362e-05 -0.00037616 8.0295e-05 -0.048393 0.19899
-0.00086463 -0.0037912 -0.001205 0.00010823
-0.00039212 0.00027297 0.00029019 -3.924e-05 -0.00026251 -0.0008669 -0.00087587 -0.0036915
-0.23963 0.21106 0.0023367 -0.0041974
-0.00051283 -0.00025243 -9.5412e-05 0.00025354 -0.00076709 -0.00059542 -0.0011927 0.00021575
0.0022516 -0.0043009 -0.21708 0.22785
5900000000 -0.20614 0.16975 -0.001987 -0.005407 -0.0020843 0.0024894 -9.3401e-05 6.4704e-05
0.00034708 -0.00010069 -0.00012852 0.00026502
-0.0019897 -0.0054041 0.067229 0.34195 -0.0050722 0.002022 -1.0654e-05 1.7815e-05
-6.1535e-06 -0.00026489 -7.2682e-05 -9.3886e-05
-0.0020325 0.0024597 -0.0050541 0.0021478 -0.25973 0.13128 -0.00010793 -9.509e-05
-0.00052108 -0.00054564 -0.00080703 1.274e-05
-0.00012138 6.3866e-05 -6.0444e-06 -3.0064e-05 -4.7438e-05 -5.5672e-05 -0.041117 0.20949
-0.0013193 -0.0035002 -0.0012452 0.00024875
0.00022086 -0.00015222 2.916e-06 -0.00026897 -0.00059066 -0.00046846 -0.0012936 -0.0034978
-0.21386 0.22562 0.0016554 -0.0053019
-8.7806e-06 0.00023456 -7.3565e-05 -5.4437e-05 -0.0011247 9.7514e-05 -0.0011905 0.00023093
0.0015651 -0.00522 -0.20288 0.23735
5960000000 -0.18545 0.18293 -0.003006 -0.0039729 -0.00065527 0.0025722 -0.00020478 0.00015673
-0.00031087 7.5745e-05 -0.00014023 -6.3644e-05
-0.0030129 -0.0039617 0.094069 0.34077 -0.0042659 0.0022184 -0.00020418 -1.262e-05
-6.5936e-05 2.6572e-05 3.246e-06 0.00018058
-0.00065935 0.0025816 -0.0041983 0.0023736 -0.24431 0.15681 -1.0771e-05 -0.00013944
-0.00031444 0.00021789 -0.00024417 -4.7402e-05
-0.00016727 0.00010057 -0.00017062 3.3341e-05 9.1424e-07 -0.00016311 -0.022379 0.21773
-0.0021717 -0.0032463 -0.00092948 0.00091564
-0.00020817 1.2358e-05 -2.8912e-05 0.0001024 -0.00040989 0.00030799 -0.0022412 -0.0031755
-0.19292 0.24061 -9.4492e-06 -0.0049337
-0.00029671 -6.0171e-05 4.6469e-05 0.00019246 -0.00031931 0.00031932 -0.00099188 0.00090681
0.00030638 -0.0050792 -0.17375 0.26443
6020000000 -0.1674 0.19799 -0.0038428 -0.0029984 -0.0001677 0.0029835 -1.1222e-05 0.00054767
-0.00021581 0.00034429 2.9311e-05 0.00029547
-0.0038414 -0.0029634 0.12197 0.33178 -0.0046255 0.0034384 -3.8445e-05 0.00013235
-0.0001069 0.00021142 -0.00012847 0.00019078
-0.00010305 0.0029112 -0.004564 0.0033949 -0.22477 0.16891 -0.0002716 0.00023701
-0.00066803 0.00015628 -0.00047373 0.00054229
-2.0459e-05 0.00054644 -4.0143e-05 0.00017187 -0.00028641 0.00025216 -0.016054 0.21324
-0.0029951 -0.0030515 -0.00062154 0.0007355
-0.00025071 0.00045723 -0.00011221 0.00019584 -0.00050282 0.00021048 -0.0030306 -0.0030374
-0.16389 0.25323 -0.00026349 -0.0048998
7.0392e-06 0.0003491 -0.0001944 0.00024103 -0.00019364 0.0006714 -0.00065532 0.00080343
-0.00046721 -0.0049503 -0.14643 0.26309
6080000000 -0.14704 0.20654 -0.0040534 -0.00080646 0.0012959 0.0029206 7.2125e-05 4.6773e-05
0.00013048 0.00010321 0.00018438 3.3864e-05
-0.0040434 -0.0008208 0.14344 0.33241 -0.0029283 0.0047348 -2.9577e-05 -2.4382e-05
-2.3695e-05 0.00016267 0.00022615 0.00026772
0.0013278 0.0029106 -0.0028975 0.0047919 -0.2064 0.19595 0.00030678 0.00019421
-0.00033011 0.00080198 -0.00011332 0.00045854
0.00011744 0.00011967 -2.3626e-05 -5.0435e-05 0.00018299 0.0001579 0.00086655 0.22133
-0.0041449 -0.0020396 -0.00086076 0.00099083
2.047e-05 0.00026075 -1.6624e-05 9.6801e-05 -0.0001354 0.00054156 -0.0042037 -0.0019995
-0.13543 0.27084 -0.0013961 -0.005689
0.00030418 5.5344e-05 0.00018486 0.00028861 -6.4958e-05 4.5177e-05 -0.00087227 0.00093924
-0.0013452 -0.005538 -0.12504 0.28416
6140000000 -0.12984 0.21938 -0.0036513 -0.00056393 0.0017075 0.0021938 0.00010187 -4.1339e-05
1.8089e-05 -9.1972e-05 0.00034086 -8.7785e-05
-0.0036282 -0.00057128 0.17022 0.31322 -0.0020277 0.005282 5.4027e-05 5.0822e-05
0.0004931 -7.8153e-05 0.00029976 0.00011342
0.0017549 0.0022045 -0.0019526 0.0052902 -0.18241 0.21476 0.00026806 -0.00013053
0.00029345 0.00065303 7.8518e-05 0.00066734
9.6341e-05 1.1378e-05 4.9096e-05 2.7433e-05 0.00033814 -3.2399e-05 0.013525 0.21205
-0.0047354 -0.00086185 -0.00045846 0.0015358
5.2712e-06 -8.6207e-05 0.00043757 -2.0562e-06 -4.1586e-05 0.00058073 -0.0046988 -0.00085263
-0.11536 0.29018 -0.0032908 -0.003901
0.00036963 -0.00013063 0.00027463 9.944e-05 -0.00034436 0.00054864 -0.00044746 0.0015173
-0.0032709 -0.0040377 -0.085613 0.28275
6200000000 -0.11432 0.22485 -0.0030543 -0.00010382 0.0021689 0.0012771 7.2332e-05 0.00035161
-0.00023956 0.00015143 -0.00023534 -0.00032996
-0.0030195 -0.00012499 0.19801 0.31128 -0.00082241 0.0051286 4.5306e-05 0.00019157
2.653e-05 -6.8892e-05 0.00016353 0.00012068
0.0021941 0.001127 -0.00072313 0.0052184 -0.16338 0.22876 0.00018451 -0.00034424
0.00050897 7.0353e-05 0.00023238 6.8131e-05
0.00010967 0.00033666 4.8851e-05 0.00019563 0.00020061 -0.00033069 0.026945 0.22045
-0.0044269 0.00046148 5.7582e-05 0.0012177
-0.00023886 0.00019374 7.4128e-05 -9.5824e-05 0.00044527 0.00021498 -0.0044661 0.00046349
-0.10295 0.29546 -0.0038381 -0.0035834
-0.00018973 -0.0002741 0.00014472 -7.3568e-07 7.5854e-05 0.00058808 8.577e-05 0.0012413
-0.0040583 -0.0036095 -0.072466 0.29171
6260000000 -0.099052 0.23788 -0.0030863 0.00090204 0.0022235 0.00058565 0.00024493 -9.2935e-05
6.4911e-05 0.00025374 4.6331e-05 6.685e-05
-0.0030535 0.00092644 0.21545 0.29597 2.8303e-05 0.005407 -5.9984e-06 -7.0698e-05
8.1481e-05 -0.00013951 0.00021499 3.4281e-05
0.0021377 0.00053119 6.9127e-05 0.0053154 -0.14085 0.25049 0.0001068 -0.00011151
7.6146e-05 -0.00023669 0.00016293 0.0003699
0.00026568 -9.5659e-05 1.6486e-05 -7.4942e-05 9.5e-05 -0.0001376 0.042914 0.21564
-0.0040528 0.0017395 0.00053826 0.0012405
8.6414e-05 0.00018749 -1.7567e-05 -0.00013138 0.00033468 -7.2719e-05 -0.0040519 0.0017461
-0.074386 0.29668 -0.0046013 -0.0024741
-6.4908e-05 -0.00012508 0.00027034 8.2123e-05 0.00031832 0.00052224 0.00053065 0.0011857
-0.0043848 -0.0024247 -0.027279 0.29167
6320000000 -0.082619 0.23959 -0.0025133 0.0014102 0.0022315 -0.0004337 9.2941e-05 9.3155e-05
-0.0003843 0.00046294 -0.00022744 0.00017729
-0.0025017 0.0014116 0.24062 0.28573 0.0020385 0.0055526 7.5385e-05 3.8273e-05
-6.3239e-07 -8.7596e-05 3.511e-05 -6.1878e-05
0.0022136 -0.00044633 0.0020507 0.0055747 -0.12218 0.25864 -0.00023481 -0.00024825
0.00047116 0.00025654 0.00042919 0.00032137
0.00010322 7.3001e-05 9.8045e-05 5.9826e-05 -0.00022318 -0.00027045 0.041776 0.21645
-0.0035336 0.0021242 0.00073192 0.00072507
-0.00041105 0.00040866 -3.5651e-05 -9.8696e-05 0.00051756 -6.0123e-05 -0.0035117 0.0021745
-0.0505 0.30692 -0.0048262 -0.0010454
-0.00023465 0.00025876 8.9451e-05 -9.6917e-05 0.00057876 0.00012136 0.00070649 0.00075211
-0.004838 -0.0011381 -0.016589 0.2899
6380000000 -0.063096 0.24677 -0.001876 0.0019428 0.0015815 -0.00058786 1.5298e-05 -9.6227e-05
0.00031742 0.00026997 2.9811e-05 0.00023965
-0.0018891 0.001933 0.25694 0.26635 0.0031043 0.0040898 -0.00016334 -7.7985e-05
-0.00027052 -0.00017251 -0.00019187 -0.00024561
0.0016456 -0.00058101 0.0033517 0.0040953 -0.093616 0.27456 -0.00022632 0.00018188
0.0004006 -0.00026744 0.0004569 0.00016588
-2.0265e-05 -3.1912e-05 -0.0001724 -5.9827e-05 -0.00023427 0.0002445 0.062761 0.20707
-0.0027085 0.0032012 0.0008296 0.00066966
0.00015005 0.00026348 -0.00023516 -0.0001846 0.00036597 -0.00029943 -0.0026827 0.00324
-0.030059 0.29877 -0.0043366 4.8529e-05
0.00010164 0.00016411 -0.00013757 -0.00024639 0.00050148 8.4616e-05 0.00085631 0.00077543
-0.004593 7.8628e-05 0.023538 0.29214
6440000000 -0.040277 0.25725 -0.0008631 0.0024384 0.0016066 -0.0008729 0.00037041 -7.8912e-05
0.00030479 -0.00037451 -0.00020915 -0.00019069
-0.00090822 0.0024221 0.2776 0.25185 0.0033414 0.0028286 0.00014829 2.7826e-07
-7.9472e-05 0.0001568 -0.00021225 -0.00018183
0.0016128 -0.00098269 0.0034241 0.002786 -0.076754 0.28799 -0.00019847 0.000274
-0.0005697 -9.9661e-05 0.00029862 -0.00052778
0.00036977 -8.3338e-05 0.00014071 -8.0543e-06 -0.0001645 0.00030015 0.064899 0.2028
-0.0017398 0.0038643 0.00090816 0.0007525
0.00026528 -0.00045375 -6.5581e-05 4.9894e-05 -0.00053424 -2.6252e-05 -0.0016878 0.0038384
0.012593 0.30272 -0.0043766 0.0013836
-0.00014514 -0.00022417 -0.00014499 -0.00027225 0.0004733 -0.00047903 0.00095361 0.00067638
-0.0043686 0.0015128 0.034814 0.27589
6500000000 -0.021827 0.25672 -0.00013052 0.0020194 0.0013171 -0.00096866 0.00019465 -7.6026e-05
0.00014463 0.0001496 -3.1278e-05 0.00036527
-0.00013325 0.0020233 0.30206 0.22442 0.0037564 0.0025837 0.00010928 5.8004e-06
0.00018025 6.9051e-05 0.00027211 -0.00011251
0.0012236 -0.00090332 0.0037636 0.0023218 -0.06585 0.28543 6.6831e-05 -1.739e-05
0.00022223 2.4962e-06 -9.595e-05 -0.00015749
0.0001878 -8.4437e-05 0.00011296 -2.7649e-06 8.2587e-05 -3.0393e-05 0.088731 0.1978
-0.00011484 0.0037316 0.0011916 0.00042856
0.00021366 0.00012695 0.00021026 8.1852e-05 8.4482e-05 -0.00010209 -0.00012109 0.0037778
0.033932 0.30583 -0.0033026 0.0025849
-9.7376e-05 0.00029654 0.00031326 -6.1987e-05 -0.00016547 -0.00017953 0.0011356 0.00042651
-0.0031803 0.0026466 0.071277 0.27733
