# Supplementary material for: Early Detection of Alzheimer’s Disease via Machine Learning-Based Microwave Sensing: An Experimental Validation
Source: Sensors (Basel). 2025 Apr 25;25(9):2718. doi: 10.3390/s25092718 (PMC12074295; doi:10.3390/s25092718)
Supplement: Supplementary file 1 [file sensors-25-02718-s001.zip › measurements_paper_sensors/26 febbraio - PART1/set1/CSF_5_m4.s6p]

!Keysight Technologies,M9804A,MY58100912,A.14.10.03
!Date: Thursday, April 27, 2023 10:28:33
!Correction: S11(C  6-Port  ) 
!S12(C  6-Port  ) 
!S13(C  6-Port  ) 
!S14(C  6-Port  ) 
!S15(C  6-Port  ) 
!S16(C  6-Port  ) 
!S21(C  6-Port  ) 
!S22(C  6-Port  ) 
!S23(C  6-Port  ) 
!S24(C  6-Port  ) 
!S25(C  6-Port  ) 
!S26(C  6-Port  ) 
!S31(C  6-Port  ) 
!S32(C  6-Port  ) 
!S33(C  6-Port  ) 
!S34(C  6-Port  ) 
!S35(C  6-Port  ) 
!S36(C  6-Port  ) 
!S41(C  6-Port  ) 
!S42(C  6-Port  ) 
!S43(C  6-Port  ) 
!S44(C  6-Port  ) 
!S45(C  6-Port  ) 
!S46(C  6-Port  ) 
!S51(C  6-Port  ) 
!S52(C  6-Port  ) 
!S53(C  6-Port  ) 
!S54(C  6-Port  ) 
!S55(C  6-Port  ) 
!S56(C  6-Port  ) 
!S61(C  6-Port  ) 
!S62(C  6-Port  ) 
!S63(C  6-Port  ) 
!S64(C  6-Port  ) 
!S65(C  6-Port  ) 
!S66(C  6-Port  ) 
!S6P File: Measurement: :
# Hz S  RI   R 50
500000000 -0.32721 -0.057507 -0.011094 -0.0011999 -0.0084497 0.01274 -0.0038419 0.012031
0.011788 0.0051892 -0.0052272 0.00946
-0.010918 -0.0013061 -0.41023 -0.070813 0.0071934 -0.010494 0.00074428 0.012132
0.0081212 0.0026703 0.0017477 0.01418
-0.0083844 0.012787 0.0072146 -0.010514 -0.25557 0.19457 0.0067132 0.0030786
-0.0011234 0.0084568 0.0014723 0.010928
-0.0039869 0.012466 0.00067936 0.012142 0.0066713 0.0030109 -0.33019 0.044391
-0.019365 -0.005785 0.01474 0.029055
0.011976 0.005007 0.0081223 0.0027707 -0.0011018 0.0083798 -0.019231 -0.0057421
-0.25551 -0.1618 -0.028027 0.0050842
-0.0053497 0.0095676 0.0014718 0.013993 0.0013881 0.01084 0.014968 0.028869
-0.02756 0.0049077 -0.25515 -0.14652
560000000 -0.31189 0.10868 -0.022907 -0.066496 0.0010232 0.013425 0.0052992 0.010934
0.010581 0.0037427 0.01124 0.0090326
-0.02279 -0.06612 -0.36948 0.092111 -0.042076 -0.038243 0.013159 0.0028162
-0.012396 -0.0034137 0.003688 -0.0014636
0.00087454 0.013329 -0.042194 -0.038106 -0.17873 0.24205 0.00010131 -0.0040297
0.017698 0.004374 0.0074428 -0.0062009
0.0049662 0.010628 0.013022 0.0034983 -0.00023127 -0.0042702 -0.30589 0.135
0.0038064 -0.02314 0.0059387 -0.021114
0.01054 0.0037262 -0.012159 -0.0032647 0.017556 0.0044495 0.0034996 -0.022753
-0.30572 0.014454 0.006804 -0.047822
0.011144 0.0088836 0.0037614 -0.0015375 0.007646 -0.0065587 0.0063304 -0.02208
0.0063206 -0.047919 -0.32731 -0.0013891
620000000 -0.27254 0.087243 -0.024123 0.0094873 0.0035292 0.0090674 0.0079561 -0.0047171
0.012099 -0.0016906 0.00034808 -0.0026537
-0.024075 0.009487 -0.39977 0.039332 -0.019302 0.0010093 -0.0015966 -0.0019191
0.011665 -0.0065129 0.00074081 -0.0036685
0.0036122 0.0090528 -0.019292 0.00101 -0.15232 0.25108 -0.001032 -0.0045351
-0.0034164 -0.002841 0.008085 -0.0030557
0.0079549 -0.0046922 -0.0016265 -0.0017551 -0.00098737 -0.0044317 -0.26312 0.14575
-0.04047 -0.019564 0.013624 0.030896
0.012237 -0.0015466 0.011781 -0.0065682 -0.0033904 -0.0031266 -0.040433 -0.019663
-0.23092 -0.017516 -0.042921 0.011726
0.00070582 -0.0027813 0.00080619 -0.003689 0.0083005 -0.003174 0.014534 0.030623
-0.042699 0.013225 -0.24065 -0.036414
680000000 -0.23754 0.17795 -0.026269 -0.01383 0.0050392 0.0052334 0.0014474 -0.0071549
-0.0023832 -0.011542 0.0054111 -0.0066973
-0.026293 -0.013831 -0.38936 0.14221 -0.03247 -0.0010777 -0.0016002 -0.00058016
-0.0019904 -0.0093019 -0.00074907 -0.0016103
0.0050623 0.0052097 -0.032502 -0.00097621 -0.10605 0.27458 -0.0009377 -0.00035638
-0.0019251 0.00041959 -0.0028334 -0.0089741
0.0015069 -0.0072092 -0.001621 -0.00062511 -0.00094705 -0.00037552 -0.22016 0.19875
-0.025345 -0.0055697 -0.008168 -0.012087
-0.0023449 -0.011595 -0.0018769 -0.0093104 -0.0018956 0.00046693 -0.025332 -0.0057176
-0.27079 0.079595 -0.0069392 -0.0052362
0.0054228 -0.0064925 -0.00077984 -0.0016342 -0.002934 -0.0089682 -0.0085346 -0.01193
-0.0071603 -0.0057577 -0.26218 0.069736
740000000 -0.19108 0.17076 -0.040118 0.027103 0.013187 -0.0043626 -0.000102 -0.0041005
-0.0045952 -0.0019486 -0.0068753 0.0026967
-0.040083 0.027048 -0.335 0.16117 -0.036272 0.03435 5.0768e-05 -0.0060729
-0.011058 0.006656 -0.0012095 -0.0067103
0.013054 -0.0043641 -0.036236 0.034437 -0.072565 0.27436 -0.0021599 0.002789
-0.0024849 -0.0041769 -0.0012279 0.00075747
-0.00012148 -0.0042508 0.00012042 -0.0060727 -0.0022137 0.0029048 -0.20212 0.20422
-0.041209 -0.0046206 0.022555 0.016444
-0.0043772 -0.0019201 -0.011058 0.0066141 -0.0025598 -0.0042589 -0.041115 -0.0045631
-0.17809 0.099799 -0.040336 0.0020771
-0.0072117 0.002672 -0.0013832 -0.0063964 -0.0012866 0.00096496 0.022288 0.01652
-0.040458 0.0030771 -0.25212 0.073408
800000000 -0.16366 0.21635 -0.021952 0.016628 0.0056157 -0.010177 -0.0041052 -0.0023259
-0.0042093 0.0024933 0.0047356 0.00081463
-0.021951 0.0166 -0.34264 0.23238 -0.0079941 0.034535 -0.0025252 0.0021912
-0.00032524 0.0026426 0.0006005 0.0054839
0.0055801 -0.010175 -0.007918 0.034567 -0.034618 0.30067 0.0007488 0.0015578
0.00029899 0.0034599 -0.0016439 0.00098522
-0.0040551 -0.0023414 -0.0024536 0.0022338 0.0007081 0.0015637 -0.17341 0.23375
-0.027419 0.01588 0.014819 -0.010336
-0.0043394 0.0024158 -0.00027267 0.0025956 0.00034295 0.003457 -0.027427 0.015995
-0.21132 0.13044 -0.016857 0.02087
0.0049147 0.00072526 0.00068267 0.0055266 -0.0015693 0.00099018 0.014935 -0.010339
-0.016885 0.021205 -0.25038 0.12632
860000000 -0.1277 0.23738 -0.017455 0.03085 -0.003279 -0.0097292 -0.00194 0.00026141
0.0044055 0.0048921 -0.0043312 -0.0031464
-0.017484 0.030808 -0.29448 0.2771 0.0081796 0.034444 0.00021519 0.0019887
0.0039069 0.001192 0.0029737 0.00039314
-0.0032966 -0.0097319 0.0082836 0.034442 0.014436 0.31101 -0.00042579 -0.0002488
0.0025486 -0.0010538 0.001225 0.0040394
-0.0019584 0.00029994 0.00020894 0.0020268 -0.00044455 -0.00022933 -0.13452 0.24472
-0.016294 0.020369 -0.0065815 -0.010038
0.0043549 0.0049019 0.0039167 0.0011347 0.0024691 -0.0010739 -0.016386 0.020435
-0.15611 0.17638 -0.022391 0.017488
-0.0042553 -0.0032667 0.0031103 0.00049095 0.0013479 0.0040695 -0.0064405 -0.0098145
-0.02254 0.017157 -0.1983 0.17438
920000000 -0.10525 0.26013 0.0051435 0.039227 -0.0091948 -0.00438 -0.0017354 0.0015186
0.00098252 0.0017348 0.0032732 -0.0013894
0.0051147 0.039201 -0.26765 0.29745 0.028528 0.022582 0.001455 0.0011351
0.0072353 -0.00061815 0.0038998 -0.0029251
-0.0091789 -0.0043465 0.02861 0.022515 0.060534 0.31242 0.0019336 1.1843e-05
0.00081786 -0.00028213 0.00097608 -0.0016089
-0.0017097 0.0015287 0.0014826 0.0011201 0.0019286 4.7589e-05 -0.11051 0.26128
-0.0079486 0.030873 0.0044506 -0.0063121
0.0010268 0.0017228 0.0072638 -0.00066741 0.00081326 -0.00032973 -0.0078563 0.030864
-0.14274 0.18263 -0.0016509 0.027045
0.0031531 -0.0014989 0.0039258 -0.0028764 0.0010697 -0.0014707 0.0042877 -0.0063299
-0.0015518 0.027049 -0.21053 0.18709
980000000 -0.058891 0.28225 0.017387 0.030029 -0.0089824 0.0045446 0.0015589 0.0036448
0.0034187 -0.001534 -0.0031371 -0.0022775
0.017346 0.030004 -0.21564 0.33524 0.033495 0.0047572 0.0020088 2.9902e-05
0.0014763 -0.0057455 -0.00016771 -0.002608
-0.0089936 0.0045815 0.033547 0.0046304 0.1074 0.30814 0.00059641 -0.0011015
0.00038266 -0.0018396 0.0015577 -0.00027234
0.0015901 0.0035964 0.0020808 1.2959e-05 0.00058677 -0.0011109 -0.071238 0.27311
0.010523 0.029 -0.009298 -0.0076545
0.0034453 -0.0015889 0.0014571 -0.0058024 0.00038057 -0.0018246 0.010611 0.028947
-0.10868 0.20914 0.0072932 0.019354
-0.0032587 -0.0022769 -0.00025636 -0.0026279 0.0014956 -0.00031309 -0.0091571 -0.0077862
0.0073317 0.019486 -0.169 0.23718
1040000000 -0.016768 0.28992 0.033413 0.018824 -0.0011058 0.0073792 0.0023233 0.00055292
0.00041024 -0.0032796 -0.00026601 -0.0013952
0.033355 0.018828 -0.17992 0.34815 0.029625 -0.014962 0.0015913 -0.001698
-0.0023703 -0.0024082 -0.0012428 -0.0030122
-0.0010771 0.0073918 0.02959 -0.0151 0.1548 0.29422 -0.0004956 -0.0015052
-0.0014912 -0.0010269 -0.00053061 -0.0011806
0.0023063 0.0005468 0.0016263 -0.0016955 -0.00050053 -0.0014824 -0.042536 0.28152
0.021572 0.016734 -0.0014748 0.0011728
0.00044385 -0.0033004 -0.0024068 -0.0023432 -0.0015486 -0.0010298 0.021624 0.016716
-0.075938 0.21447 0.014703 0.017374
-0.0002762 -0.0014573 -0.0011645 -0.0030056 -0.00057073 -0.0010808 -0.0014954 0.0011412
0.014624 0.017304 -0.14748 0.25821
1100000000 0.026946 0.30033 0.036678 -0.0040458 0.0034213 0.003871 0.0023388 -0.00091306
-0.0023627 -0.0028077 -0.0038282 -0.00016472
0.036639 -0.0040371 -0.13764 0.36807 0.015173 -0.028183 -8.273e-05 -0.0018018
-0.0035369 -0.00072919 -0.0036137 -0.00064844
0.0034234 0.003863 0.015082 -0.028275 0.20075 0.27483 -0.0018522 0.00016017
-0.00166 0.0005211 -0.0011051 -0.0004848
0.0023153 -0.00090696 -8.7992e-05 -0.0017818 -0.0018374 0.00014673 -0.0021999 0.28643
0.025635 0.0026613 -0.0022987 -0.00086335
-0.0023602 -0.0028068 -0.0035314 -0.00072246 -0.0016532 0.00050962 0.025659 0.0026396
-0.055044 0.22656 0.019739 0.0075093
-0.0038524 -7.9015e-05 -0.0036336 -0.00064867 -0.0011263 -0.00055124 -0.0022708 -0.00081
0.019776 0.0074334 -0.10373 0.29128
1160000000 0.079085 0.29715 0.024351 -0.021052 0.003217 -0.00083679 -0.00019963 -0.0022989
-0.0039592 -0.00067235 -0.0011009 0.0044375
0.024318 -0.021019 -0.092224 0.37278 -0.0040383 -0.029007 -0.0016071 -0.001628
-0.0026909 0.0024864 -0.0013648 0.0021334
0.0032192 -0.00083272 -0.0041544 -0.02903 0.24539 0.2442 -0.000775 0.0017058
-0.00047598 0.0016849 -0.00094014 0.00029218
-0.00023035 -0.0022915 -0.0016209 -0.0016295 -0.00079359 0.0017 0.03892 0.28249
0.021036 -0.013004 -0.0040201 0.0045814
-0.0039585 -0.00064224 -0.0026732 0.0024729 -0.00049292 0.0017176 0.021014 -0.013037
-0.019514 0.23385 0.018189 -0.0019515
-0.0011774 0.0044749 -0.0014051 0.0020844 -0.00095315 0.0003291 -0.0040353 0.0045214
0.018263 -0.0019186 -0.055059 0.29522
1220000000 0.1225 0.28682 0.010981 -0.03053 -0.0014372 -0.0014453 0.00014058 -0.00077386
-0.0025211 0.0022594 0.0012061 0.002014
0.010992 -0.030504 -0.048965 0.38616 -0.017176 -0.021079 -0.0025862 0.0004214
2.8449e-05 0.0029975 -0.00091773 0.0019728
-0.0014448 -0.0014349 -0.017274 -0.021032 0.28431 0.20472 0.00081838 0.0016594
0.00065247 0.0010862 0.00010385 0.00070548
0.00014773 -0.00077981 -0.0025734 0.0004585 0.00081132 0.0016757 0.078321 0.272
0.0096331 -0.019332 0.0015356 0.0011564
-0.0024944 0.0022844 2.6051e-05 0.002987 0.00066694 0.001081 0.0095889 -0.019357
0.0052887 0.24 0.012945 -0.01361
0.0012078 0.0019645 -0.00088634 0.0019593 0.00015017 0.00074737 0.0014896 0.0011733
0.01293 -0.013639 -0.025888 0.31388
1280000000 0.17309 0.26804 -0.0080343 -0.029092 -0.002002 0.0020154 -0.00080359 -0.0019303
-0.00081703 0.0031442 0.0024804 0.0014761
-0.0080064 -0.029067 -0.0022538 0.37863 -0.024161 -0.0079842 -0.00095526 0.0014566
0.0017071 0.001817 0.00064432 0.0021186
-0.0019865 0.0020144 -0.024238 -0.0078922 0.31532 0.16184 0.0015229 3.588e-05
0.0011232 0.00028646 0.00015376 0.00034017
-0.00080547 -0.0019288 -0.00092375 0.0014891 0.001532 3.0299e-05 0.11511 0.25467
-0.00076855 -0.021024 -0.0010932 0.00024659
-0.00079887 0.0031578 0.0017461 0.0018203 0.0011178 0.00025174 -0.00080142 -0.021019
0.042079 0.24298 0.0023226 -0.015539
0.0024888 0.0014551 0.00066708 0.00214 0.00019376 0.00027182 -0.0011143 0.00025217
0.0023198 -0.015504 0.022635 0.31872
1340000000 0.21124 0.23392 -0.017672 -0.019224 0.0003794 0.0042529 -0.0016765 -0.0009242
0.0015467 0.0025503 0.0017558 -0.0014394
-0.017645 -0.019217 0.037488 0.37058 -0.021096 0.0047797 -0.00031677 0.0020954
0.0019187 0.00081326 0.0012379 0.00082528
0.00040388 0.00427 -0.021097 0.0048686 0.33837 0.11294 0.0010797 -0.00088742
0.00060354 -0.00050529 0.00010245 0.00038946
-0.0016973 -0.00093272 -0.00033402 0.0021245 0.0010434 -0.0008989 0.14733 0.23194
-0.010601 -0.017169 0.0006516 0.0011386
0.0015684 0.0025162 0.0019315 0.00080313 0.00061962 -0.00049373 -0.010623 -0.017145
0.072932 0.23514 -0.0046391 -0.013631
0.0017961 -0.0014657 0.0012682 0.00076991 7.5236e-05 0.00033506 0.00062473 0.0011207
-0.0046823 -0.013578 0.061681 0.31504
1400000000 0.24457 0.19694 -0.023879 -0.0076527 0.0048056 0.0032172 -0.0021794 0.00054548
0.0024491 0.00097456 0.00041896 -0.0013807
-0.023841 -0.0076665 0.074347 0.35865 -0.014345 0.012673 0.0014285 0.0015252
0.0014115 -0.00067212 0.0011931 0.00021987
0.0048157 0.003203 -0.014295 0.012757 0.35127 0.05929 0.00018775 -0.0015536
0.00026116 -0.00028227 0.0004023 0.00024694
-0.0021801 0.0005637 0.0014252 0.0015237 0.00019278 -0.0015544 0.17448 0.20223
-0.016632 -0.0097718 -0.00097883 0.00053545
0.0024602 0.00095905 0.0014061 -0.00067714 0.00024744 -0.000277 -0.016674 -0.0097341
0.10519 0.22897 -0.010731 -0.0086489
0.00043536 -0.0013967 0.0011733 0.00018589 0.00040498 0.00024503 -0.0009598 0.00054869
-0.010752 -0.0086288 0.10638 0.30688
1460000000 0.26871 0.15361 -0.020623 0.0050492 0.005299 -0.0016052 -0.0016888 0.0016654
0.0021696 -0.00043945 -0.00023001 -0.00098209
-0.020605 0.0050199 0.10953 0.33732 -0.005275 0.015242 0.0018519 0.00030642
0.00094072 -0.0014793 0.0012645 -0.00052464
0.0052997 -0.0016637 -0.0052142 0.015279 0.35811 0.0043282 -0.0011736 -0.0013601
0.00022816 -0.00024316 0.00070104 -0.00030836
-0.001677 0.001667 0.0018787 0.00028452 -0.001159 -0.0013751 0.19982 0.17302
-0.017536 -0.0022094 -0.00045443 0.0026234
0.0021639 -0.00044878 0.00093192 -0.001489 0.00021198 -0.0002301 -0.017536 -0.0021615
0.13539 0.21294 -0.01245 -0.0021897
-0.0002416 -0.0010148 0.0012297 -0.00053353 0.00072059 -0.00026582 -0.0004484 0.0026588
-0.012436 -0.0022466 0.14088 0.2869
1520000000 0.28072 0.11121 -0.014923 0.01049 0.0032178 -0.0039278 8.3179e-05 0.002748
0.0021246 -0.0017664 -0.0010741 -0.00026493
-0.014918 0.010476 0.1429 0.32291 0.0021393 0.012546 0.0018673 -0.0008303
-4.74e-06 -0.0011921 0.00039508 -0.00097549
0.0031882 -0.0039128 0.0022174 0.012554 0.35021 -0.053933 -0.0010934 -0.00046848
0.00049418 -0.00093639 0.00019131 -0.00017124
8.6717e-05 0.0027318 0.001857 -0.00083618 -0.0010917 -0.00046896 0.2206 0.13466
-0.016202 0.0041396 0.0020136 0.0021767
0.0021225 -0.0017901 2.7039e-06 -0.001197 0.00049899 -0.00092666 -0.016193 0.0041741
0.16259 0.19738 -0.011796 0.0020873
-0.0010739 -0.00026757 0.0003737 -0.00095728 0.00017176 -0.00017238 0.0020017 0.0021344
-0.011802 0.0020915 0.17412 0.26815
1580000000 0.29054 0.066571 -0.0080917 0.01386 -0.0010054 -0.0045488 0.0016242 0.0020234
-0.00014231 -0.0021874 -0.00036995 0.00044543
-0.008094 0.013837 0.17026 0.29961 0.0053593 0.0074941 0.00060824 -0.0018092
-0.00066245 -0.0011175 -0.0002653 -0.00076199
-0.0010352 -0.0045295 0.0053989 0.0074824 0.3287 -0.11059 -0.0017606 0.00055924
-0.00037898 -0.0010977 0.00028105 -0.00065219
0.0016311 0.0020089 0.00059716 -0.0018026 -0.001773 0.00058759 0.23273 0.097533
-0.01212 0.009342 0.0027704 0.00069848
-0.00015964 -0.0021923 -0.00067872 -0.0011126 -0.00040768 -0.0010879 -0.012093 0.0093678
0.18612 0.17913 -0.0090503 0.0079287
-0.0003792 0.00045891 -0.00025176 -0.00076805 0.0003111 -0.00063798 0.0027889 0.00068408
-0.0090147 0.0078568 0.20806 0.24389
1640000000 0.29355 0.02491 -0.0011196 0.012479 -0.0025532 -0.0022536 0.0029731 0.0010063
-0.00056671 -0.0017174 -0.00036755 0.00053908
-0.0011177 0.012479 0.20113 0.27473 0.0056404 0.0027563 -0.00076798 -0.0019651
-0.0011057 -0.00029796 -0.00043792 -0.00071841
-0.0025626 -0.0022691 0.0056678 0.0027258 0.29886 -0.16044 -0.00074574 0.0015874
-0.0010272 -0.00085616 -0.00021332 -0.00049989
0.0029744 0.00098372 -0.00077353 -0.001973 -0.00073751 0.0015494 0.24452 0.050011
-0.0073265 0.010594 0.0026823 -0.0011245
-0.00057303 -0.001713 -0.0011048 -0.00029064 -0.0010607 -0.00087631 -0.0072853 0.010614
0.20844 0.15265 -0.0041866 0.009691
-0.0003874 0.00054901 -0.00045543 -0.00071758 -0.00020923 -0.00045509 0.0027001 -0.0011506
-0.0041868 0.0097058 0.23505 0.21295
1700000000 0.28582 -0.019796 0.0023715 0.0095545 -0.0031981 0.00010399 0.0031179 -0.0014766
-0.0021552 -0.00078962 0.00064924 0.00050261
0.0023611 0.0095477 0.21859 0.24423 0.0033211 -0.0001068 -0.0017176 -0.00062975
-0.00084003 0.00014015 -0.00085322 -0.00046511
-0.0032012 0.00011913 0.0033139 -0.0001285 0.25389 -0.19873 0.00041327 0.0017478
-0.0020841 -7.4032e-05 -0.00027591 -0.00082315
0.0031202 -0.0014751 -0.0017259 -0.00062906 0.00040831 0.0017523 0.24073 0.0031739
-0.0038473 0.011038 0.0015877 -0.00231
-0.0021498 -0.00076845 -0.00083516 0.00015329 -0.0020664 -8.7101e-05 -0.0038054 0.011062
0.225 0.13166 0.00058421 0.0096235
0.0006797 0.00048432 -0.00085726 -0.00043183 -0.0003426 -0.00081321 0.0015558 -0.0023209
0.00060987 0.009608 0.25249 0.17978
1760000000 0.27542 -0.067835 0.004678 0.0061462 -0.0020974 0.00088851 0.0011367 -0.0036428
-0.001559 0.00053992 0.00035023 -0.00057471
0.0046678 0.0061286 0.24651 0.20541 0.00079669 -0.0016666 -0.0013681 0.00030065
-0.00091131 0.0010069 -0.00056469 0.00029405
-0.0020494 0.00086832 0.00078754 -0.0016621 0.20567 -0.23016 0.0014638 0.0011883
-0.0010551 0.0015681 -0.0013514 -0.00057204
0.001102 -0.003679 -0.0013582 0.00029226 0.0014959 0.0011818 0.23469 -0.045648
-0.00019083 0.0098778 -0.00014218 -0.0026127
-0.0015494 0.00055489 -0.00089231 0.0010279 -0.0010649 0.0016097 -0.00015604 0.0098762
0.23951 0.097859 0.0043584 0.0068351
0.00035011 -0.00062766 -0.00057449 0.00027326 -0.0013099 -0.00056566 -0.00016956 -0.0026288
0.0043826 0.0068141 0.26695 0.14277
1820000000 0.25072 -0.10575 0.0047458 0.0024443 6.1352e-05 0.0021423 -0.0012061 -0.0030626
-0.0013041 0.0012055 -6.3817e-05 -0.00020192
0.0047486 0.0024497 0.25696 0.175 -0.0013058 -9.2634e-05 -0.0012752 0.0011359
0.00011052 0.0011932 -0.00062337 0.00046927
3.5837e-05 0.0021233 -0.0012886 -8.8021e-05 0.15417 -0.24477 0.0016687 0.00023658
-4.1743e-05 0.0024532 -0.0017351 0.00029162
-0.0012396 -0.0030772 -0.0012575 0.0011506 0.0016707 0.00020611 0.20662 -0.092541
0.0017472 0.0081955 -0.0017621 -0.0017788
-0.0013172 0.0012371 0.00011577 0.0011894 -1.4191e-05 0.0024366 0.0017567 0.0081928
0.25512 0.067855 0.0050704 0.0031433
-0.00010385 -0.0001651 -0.00062553 0.00048717 -0.0017049 0.0003518 -0.0017929 -0.0017413
0.0050559 0.0031275 0.27059 0.10681
1880000000 0.21583 -0.14501 0.0024475 0.00010149 -0.00059068 0.0022212 -0.0029724 -0.0021099
-0.00010976 0.0019945 0.00026603 -0.00062111
0.0024602 0.00010528 0.26226 0.12965 -0.0033652 0.0023064 -8.603e-05 0.001714
0.00066733 0.0010681 0.00011189 0.00099179
-0.00055148 0.0022045 -0.0033751 0.0023251 0.10191 -0.25129 0.0016503 -0.0012246
0.0018017 0.0017703 -0.0010966 0.0016362
-0.0029927 -0.0020783 -7.4517e-05 0.0016974 0.0016403 -0.0012273 0.16955 -0.13278
0.0029162 0.0056892 -0.0024031 0.00018232
-0.00010364 0.0019827 0.00068796 0.0010667 0.0017907 0.0017607 0.0029587 0.0056694
0.25843 0.037392 0.0049503 0.00091244
0.00022197 -0.00063811 0.00013823 0.00098705 -0.0010913 0.0016377 -0.0024086 0.00019954
0.0049811 0.00092326 0.27157 0.073953
1940000000 0.17759 -0.17185 2.8073e-05 -0.0016055 0.0015159 0.0019738 -0.0035736 0.00058138
0.001655 0.0012105 -0.0007621 -0.00047735
3.236e-05 -0.001619 0.26486 0.097083 -0.0016077 0.0050438 0.0010768 0.0011889
0.0017206 0.00028068 0.00086985 0.00021531
0.0015209 0.0019198 -0.0015709 0.0050424 0.059508 -0.24303 0.00022549 -0.0020841
0.0023747 0.00011593 0.00036073 0.0017212
-0.0035593 0.00058525 0.0011015 0.001181 0.00026828 -0.0020827 0.1199 -0.16699
0.0024784 0.003812 -0.0013855 0.001298
0.0016558 0.0011946 0.0017208 0.00027061 0.0023949 0.00012227 0.0024759 0.0038377
0.26177 -0.0014024 0.0036162 -0.0024263
-0.00077941 -0.00043565 0.00088353 0.00022976 0.00041463 0.0016963 -0.0014038 0.0013202
0.0036208 -0.0024373 0.26272 0.037313
2000000000 0.13037 -0.18611 -0.003826 0.00056679 0.0029439 0.0014448 -0.0022637 0.0035597
0.0013808 1.3769e-05 -0.00078293 0.00058974
-0.0038204 0.00055203 0.25077 0.061248 -0.00061566 0.0070489 0.001402 0.00029838
0.0010673 -0.0011995 0.00034339 8.3188e-05
0.0029473 0.0014313 -0.00057232 0.0070602 0.017205 -0.22832 -0.0014995 -0.0011689
0.0018151 -0.0014875 0.0017544 0.0013792
-0.0022799 0.003579 0.0014419 0.00031881 -0.0014742 -0.001168 0.065626 -0.17972
0.00096732 0.0027007 -0.00014069 0.0018419
0.0013506 -3.1889e-05 0.0010548 -0.001229 0.0018494 -0.0014743 0.0010089 0.0027053
0.25643 -0.034638 0.0003195 -0.0033073
-0.00078244 0.00059965 0.00036867 8.9655e-05 0.0017514 0.0014906 -0.00020153 0.0018805
0.00026183 -0.0032807 0.24953 0.0098761
2060000000 0.084958 -0.19322 -0.0048076 0.0029851 0.0030466 -0.00044669 0.00063625 0.0033494
0.0014262 -0.0010348 -8.6218e-05 0.00096057
-0.0048117 0.0029779 0.23869 0.032181 0.0041065 0.0081644 0.00097301 -0.00059705
0.00042948 -0.0013552 0.00061516 -0.00014378
0.0030485 -0.00046649 0.0041614 0.0081561 -0.014295 -0.20941 -0.0012809 0.00036557
0.00031498 -0.0022023 0.0029556 0.00025171
0.00069369 0.0033236 0.00092401 -0.00060174 -0.0012836 0.00035657 0.013504 -0.1783
-0.00018299 0.003306 0.0010268 0.00095852
0.0014552 -0.0010478 0.00043536 -0.0013678 0.00029081 -0.0022149 -0.00019855 0.0032955
0.2422 -0.073127 -0.0016109 -0.0037515
-6.8382e-05 0.00098513 0.00058228 -9.9959e-05 0.0029461 0.00030325 0.00092207 0.00093645
-0.0015854 -0.0038023 0.23593 -0.015065
2120000000 0.039048 -0.1849 -0.0038232 0.0066797 0.0025692 -0.0026407 0.0026773 0.0021462
7.1529e-05 -0.0017422 0.00091184 0.00014739
-0.0038256 0.0066533 0.21712 0.0071944 0.0065489 0.0045238 0.0010287 -0.001094
-0.0012651 -0.0018988 -2.041e-05 -0.00091747
0.0024795 -0.002674 0.0065596 0.0044637 -0.042902 -0.19334 -0.00066315 0.0012232
-0.0018895 -0.0014388 0.0004973 -0.0022697
0.0026806 0.0020864 0.0010238 -0.0011304 -0.00060546 0.0012534 -0.039151 -0.16256
-0.0012183 0.0046808 0.0014816 0.0010676
4.7198e-05 -0.0017759 -0.0012601 -0.0018866 -0.0018898 -0.0014221 -0.0011992 0.004688
0.2244 -0.10869 -0.0054836 -0.0015603
0.00089491 8.0902e-05 -3.0284e-05 -0.00094094 0.00051524 -0.0022166 0.0015472 0.0011403
-0.0054686 -0.0015251 0.21498 -0.031223
2180000000 -0.00085876 -0.17103 -0.0022212 0.010016 0.00078321 -0.002169 0.0030947 -0.00037957
-0.00023306 -0.0010338 0.0012118 0.00018842
-0.0022292 0.0099919 0.19731 -0.010745 0.0074891 0.0039713 -0.00065093 -0.0016792
-0.0019433 0.00059436 0.00025042 0.00020225
0.00076581 -0.0021695 0.0075564 0.0039208 -0.06354 -0.16882 0.00091288 0.0012224
-0.0010444 0.00028952 0.00048606 -0.002098
0.0030873 -0.00038388 -0.00065491 -0.0017015 0.00093289 0.0011947 -0.07641 -0.13575
-0.00023044 0.0072481 0.0017383 6.6716e-05
-0.00022272 -0.00096597 -0.0019515 0.00063274 -0.00099886 0.00022243 -0.00016733 0.0071885
0.19627 -0.13899 -0.005518 0.0021412
0.0012567 0.0002015 0.00025153 0.00021642 0.00063153 -0.0021501 0.0016787 -3.328e-05
-0.005574 0.0021937 0.19883 -0.045268
2240000000 -0.029751 -0.14675 0.0021997 0.011311 -0.0004261 -0.0027873 0.0019112 -0.0022283
-0.0018023 -0.00044269 0.00048363 -0.0017837
0.0021741 0.011295 0.1774 -0.01696 0.0082732 0.00039955 -0.00083903 -0.00036249
-0.00046367 0.0010496 -0.00067064 -0.00071974
-0.000485 -0.0028238 0.0082474 0.00033402 -0.080646 -0.14488 0.0014324 -0.0013995
-0.00080611 0.00024279 -0.0024093 -0.0014862
0.0019191 -0.0022283 -0.00083959 -0.00035717 0.0014237 -0.0013639 -0.11125 -0.10644
0.0014571 0.0090198 0.001531 -0.00049464
-0.0017811 -0.00042303 -0.00044507 0.0010908 -0.00089493 0.00032403 0.0015058 0.0089792
0.16517 -0.1579 -0.0052175 0.0050356
0.00052052 -0.001783 -0.00061378 -0.00069794 -0.0024957 -0.0014727 0.0016328 -0.00044729
-0.0052123 0.0050292 0.17655 -0.055758
2300000000 -0.056963 -0.11904 0.0078335 0.0094578 -0.001126 -0.0022324 -0.00061967 -0.0012954
-0.001049 0.00064503 -0.0011171 -0.00085526
0.0078272 0.0094633 0.156 -0.025946 0.0084073 -0.0016902 -0.0010384 0.00049384
-0.00030746 0.0013272 -0.00015586 0.00074075
-0.0011685 -0.0022568 0.0084334 -0.0017263 -0.093645 -0.12085 -0.00014179 -0.0014329
0.0001481 0.0016093 -0.0018183 0.00071434
-0.00067827 -0.0013618 -0.0010363 0.00049559 -0.00013989 -0.0014783 -0.13269 -0.070208
0.0050491 0.0094577 0.00040927 -0.0015188
-0.0010338 0.00063101 -0.00029114 0.0012991 0.00020175 0.0017694 0.0051093 0.0094392
0.1267 -0.17825 -0.0031429 0.0077264
-0.0010828 -0.00096283 -0.00018849 0.00068393 -0.0017355 0.00085047 0.00044016 -0.0015778
-0.0031551 0.0076481 0.15996 -0.056904
2360000000 -0.073406 -0.08761 0.010659 0.0083865 -0.0011863 -0.0017972 -0.0014887 -0.00085778
-0.00042662 0.00085471 -0.0015898 -0.00025144
0.01062 0.0083688 0.14685 -0.025613 0.0082753 -0.0047192 -0.00088297 0.0011006
0.0016285 0.00028205 -4.1227e-05 -5.7434e-05
-0.0011929 -0.0017818 0.0082285 -0.0048124 -0.10319 -0.098464 -0.0022785 -0.00084006
0.0010832 3.0869e-05 -0.0010099 0.0017969
-0.0014922 -0.00085153 -0.00083612 0.0010653 -0.0023365 -0.00081085 -0.15015 -0.037058
0.0085474 0.0086101 0.0015603 -0.0016848
-0.00040718 0.00085316 0.0016192 0.00028362 0.0010323 -2.5096e-05 0.0085879 0.0085675
0.095535 -0.18039 0.00070034 0.0089137
-0.0016298 -0.0002861 -5.8951e-05 -8.0714e-05 -0.0010427 0.0016865 0.0015489 -0.0017079
0.0006767 0.0088528 0.13856 -0.060481
2420000000 -0.081926 -0.060009 0.014139 0.0027566 -0.0032745 -0.0013967 -0.00093851 0.00033564
0.0011801 0.0012236 -0.0012834 0.0016097
0.014145 0.0027704 0.12875 -0.02616 0.0048931 -0.0066509 0.0014532 0.0010447
0.00084557 -0.0012704 -8.5238e-05 -5.0992e-05
-0.0033344 -0.0014009 0.0048233 -0.0066977 -0.1161 -0.077969 -0.0019747 0.0012589
-0.00010246 -0.0006827 0.0002267 0.0027304
-0.00094749 0.00032499 0.0014169 0.001018 -0.0020043 0.0012862 -0.1598 0.0072274
0.011657 0.0064125 -0.00035515 -0.0025778
0.0011968 0.0011911 0.00086067 -0.0013411 -0.0002657 -0.00051331 0.011725 0.0063308
0.056219 -0.1804 0.0020958 0.00861
-0.0012426 0.0016075 -8.7423e-05 -7.6911e-06 0.00011999 0.002762 -0.00028007 -0.002705
0.0020411 0.0085252 0.12014 -0.056554
2480000000 -0.082223 -0.028289 0.01411 -0.0025176 -0.0019186 -0.00026277 -0.00078907 0.0013906
0.001504 -0.00064902 0.00012049 0.0014228
0.014112 -0.0024719 0.13045 -0.02599 0.0030062 -0.0088715 0.0011409 6.433e-05
-0.00059633 -0.00097309 -1.3234e-06 -0.00039982
-0.0019193 -0.00023395 0.0029975 -0.0088866 -0.11911 -0.057773 -0.00069602 0.0028446
-0.00031802 -0.00081681 0.001746 0.00092561
-0.00076326 0.0014396 0.0011775 9.255e-05 -0.00067571 0.0028019 -0.16115 0.045905
0.015333 0.0012471 -0.0011128 -0.0025403
0.001508 -0.0006256 -0.00056552 -0.00094039 -0.00028794 -0.00081264 0.015358 0.001104
0.022199 -0.1735 0.0053778 0.0076945
0.00023908 0.0014516 2.5457e-05 -0.0003754 0.0019352 0.0011278 -0.0010416 -0.0025296
0.0054188 0.007668 0.10143 -0.052297
2540000000 -0.086439 -0.0012931 0.011773 -0.006715 -0.0025425 0.00093041 0.00048286 0.0010311
-0.00011261 -0.0016078 0.0008519 0.0017311
0.011775 -0.0067021 0.11757 -0.017577 -0.00092813 -0.008006 0.00070087 -0.0012883
-0.001716 8.8406e-05 -0.00063796 0.00034223
-0.0026543 0.00094461 -0.0010389 -0.0080285 -0.12558 -0.034325 0.0015975 0.0023621
-0.00086923 4.1489e-05 0.0018014 -0.00071164
0.00045078 0.0010093 0.00069146 -0.0013342 0.0015878 0.0024029 -0.15937 0.086008
0.015229 -0.0041938 -0.0020586 -0.0022877
-0.0001183 -0.0015908 -0.0017047 0.00019208 -0.00097333 1.7486e-05 0.015185 -0.0042587
-0.0070054 -0.15853 0.0081351 0.0057445
0.00086237 0.00183 -0.00067346 0.00032215 0.0017408 -0.00089454 -0.0021415 -0.002153
0.0081538 0.0057205 0.087245 -0.039032
2600000000 -0.079019 0.024084 0.0083097 -0.010112 -0.0013401 0.0027677 0.0010091 -0.00015401
-0.00087478 -0.00093832 0.0019429 0.00044618
0.0083378 -0.010105 0.11229 -0.032695 -0.0032698 -0.0061836 -0.00043447 -0.00076458
-0.00036335 0.0017209 -0.00028911 0.00070378
-0.0012728 0.0027505 -0.0032981 -0.0061939 -0.13058 -0.0093831 0.0029144 0.00023308
8.3776e-05 0.0013283 0.0014162 -0.0016937
0.00098193 -0.00016718 -0.00041911 -0.00074901 0.0028469 0.00022928 -0.14431 0.12091
0.012393 -0.0093732 -0.0035127 -0.00014583
-0.00088021 -0.00098549 -0.00034629 0.0016316 -1.2481e-05 0.0014454 0.012313 -0.0094349
-0.041739 -0.1398 0.00917 0.0049593
0.0021072 0.0003423 -0.00019597 0.00070281 0.001339 -0.0015646 -0.0034824 -0.00025495
0.009373 0.0048834 0.079146 -0.025298
2660000000 -0.07275 0.049915 0.0042437 -0.011791 -0.00023181 0.0011029 8.29e-05 -0.00030483
-0.0022668 9.9293e-05 0.0013937 -0.00073762
0.0042504 -0.011771 0.12006 -0.02858 -0.0045552 -0.0047242 -0.0012063 -0.00046793
0.00042999 0.001893 0.00052867 0.00088438
-0.00029403 0.001114 -0.0045709 -0.0047199 -0.12976 0.011591 0.0019891 -0.001543
0.00025008 0.00042164 -0.0011993 -0.0015465
0.00010748 -0.00024672 -0.0012284 -0.00050324 0.0019969 -0.0015002 -0.12301 0.15223
0.0078626 -0.012314 -0.0024258 0.00096752
-0.0022473 0.00017881 0.0004286 0.0019701 0.00042421 0.00047435 0.0079054 -0.01241
-0.06304 -0.11968 0.010747 0.00078105
0.0013562 -0.00065655 0.00046627 0.00090463 -0.0011665 -0.0016485 -0.0024514 0.0010499
0.010646 0.00084057 0.074493 -0.0061613
2720000000 -0.061285 0.068579 9.0404e-05 -0.011714 -0.00030956 0.0029358 -0.00031012 -5.315e-05
-0.002216 0.0019598 0.00042704 -0.0017638
0.00012939 -0.011733 0.1055 -0.031888 -0.0051119 -0.0014238 -0.0017038 0.00055631
0.0018206 0.00032773 0.00085209 -0.00020715
-0.00020698 0.0029331 -0.0051331 -0.0013807 -0.1243 0.041434 0.00044984 -0.0026196
0.00014135 0.00035273 -0.0013526 0.0005269
-0.00031102 -3.1188e-05 -0.0016931 0.00057506 0.00051028 -0.0026368 -0.088996 0.18163
0.0030354 -0.013404 -0.0020423 0.0023582
-0.0022404 0.002002 0.001855 0.00022278 0.00016389 3.7534e-06 0.0029641 -0.01342
-0.083442 -0.087716 0.011502 -0.0017747
0.00038593 -0.0017228 0.00092831 -0.00017921 -0.0012685 0.00057994 -0.0020707 0.0024313
0.011559 -0.0016626 0.078386 0.012518
2780000000 -0.046763 0.087556 -0.0044052 -0.01047 7.0225e-05 0.0013732 0.00048296 -0.00038707
0.0012433 0.0027353 -0.00069649 -0.0016097
-0.0043703 -0.010498 0.10407 -0.043794 -0.0040685 -5.1273e-05 -0.00026096 0.0016001
0.0017504 -0.0011313 0.00018209 -0.00025023
0.0001476 0.0013304 -0.0040562 -5.3314e-05 -0.12101 0.071606 -0.0016914 -0.0017711
0.0003606 -0.00049083 -0.00053845 0.00073366
0.00045687 -0.00040009 -0.00021171 0.0016518 -0.0016414 -0.0018321 -0.059141 0.20318
-0.0023945 -0.013079 -0.00077394 0.0021251
0.001312 0.0027454 0.0017141 -0.0011419 0.00030998 -0.00017666 -0.0024776 -0.013142
-0.098438 -0.054288 0.010102 -0.0062053
-0.00067744 -0.0016343 0.00013717 -0.00028718 -0.00063616 0.0005401 -0.00074284 0.0020178
0.0098599 -0.0062521 0.082074 0.030636
2840000000 -0.030968 0.1026 -0.0076476 -0.0072526 0.0015843 0.0020126 -0.00018261 -0.00019939
0.0014372 0.0011515 -0.001723 0.00031315
-0.0076569 -0.0072385 0.10264 -0.037356 -0.0036019 0.001197 0.00059588 0.00087554
-0.00020847 -0.0015828 -6.5247e-06 -0.00011194
0.0016294 0.002069 -0.0035874 0.0012387 -0.11465 0.097511 -0.0017668 0.00021476
5.9203e-05 0.00030716 0.00093446 0.0010936
-0.00018789 -0.00018907 0.0005875 0.00086625 -0.0017441 0.00017802 -0.022807 0.21821
-0.0059056 -0.010493 0.00054905 0.00092572
0.0014182 0.0011526 -0.00018424 -0.0015817 0.00028194 0.00031941 -0.0058901 -0.010577
-0.10172 -0.022926 0.008069 -0.0078763
-0.0016244 0.00029999 1.0939e-05 2.8102e-05 0.00099927 0.0011359 0.00061739 0.0010532
0.0081144 -0.0078315 0.096588 0.045859
2900000000 -0.016751 0.1217 -0.008937 -0.003031 0.0017174 -3.1021e-05 0.00048041 -0.00078075
0.0021142 -0.0011372 -0.00062655 3.6763e-05
-0.0089182 -0.0030442 0.083195 -0.04539 -0.0013533 0.0025605 0.00092089 0.00035688
-0.00057739 -0.0013577 -0.00024992 9.2085e-06
0.0016725 -2.811e-05 -0.0014098 0.0026682 -0.097085 0.13013 -0.0010867 0.00027524
-0.00025228 -0.00081957 0.0018724 -0.00056089
0.00047126 -0.00074478 0.00091508 0.00035511 -0.0011061 0.00026029 0.014162 0.22056
-0.0093874 -0.00692 0.0010305 0.0021415
0.0021703 -0.0011614 -0.00055 -0.0013658 -0.00039337 -0.0009607 -0.0093736 -0.0068097
-0.10081 0.016597 0.0054078 -0.010166
-0.00066967 0.00019379 -0.00030624 6.1847e-05 0.0018533 -0.00048001 0.0010344 0.0022559
0.0055498 -0.010224 0.1109 0.051673
2960000000 0.005067 0.13284 -0.0086629 0.00051148 0.00069891 0.0011971 -0.00056815 -0.0008652
-0.00020033 -0.0018848 -0.00071341 0.00052272
-0.0086677 0.00049312 0.092321 -0.044976 -0.00081569 0.0013572 0.0010602 -0.00011141
-0.0011625 -0.0006659 0.00046393 0.00036882
0.00058256 0.0011952 -0.00077984 0.001329 -0.077737 0.16075 -0.000581 0.00068635
-0.00056526 0.00072487 -0.00026736 -0.0024077
-0.0005992 -0.0008321 0.001096 -0.00016283 -0.00055912 0.0007326 0.056477 0.22739
-0.0099925 -0.0018739 0.001689 0.00026949
-0.0002128 -0.0019142 -0.0012778 -0.00065477 -0.00065745 0.00094096 -0.010013 -0.0018307
-0.088255 0.047802 0.00076069 -0.012209
-0.00079638 0.0005622 0.00047162 0.00026693 -0.00044451 -0.002572 0.0015687 0.00022748
0.00067934 -0.012092 0.1298 0.062037
3020000000 0.023217 0.14657 -0.0064495 0.0038055 0.0012939 -0.00026876 -0.00087297 -0.00020179
-0.00081918 0.00045722 -0.00023793 0.00063232
-0.0064414 0.0037862 0.081057 -0.033856 -0.00036488 0.0001728 0.00038324 -0.0010462
-0.0017334 0.00052516 0.00068659 -0.000226
0.001366 -0.00028564 -0.00043334 0.00013405 -0.056648 0.18533 -0.00027922 0.0010849
0.00046642 0.00057272 -0.00063283 -0.0013845
-0.00086612 -0.00021921 0.00033026 -0.0010295 -0.00032777 0.0011046 0.095069 0.21939
-0.008962 0.0012134 0.00037656 0.00055164
-0.00082805 0.00040431 -0.0016653 0.00054151 0.00065793 0.00028544 -0.00899 0.0011346
-0.071618 0.077289 -0.0017415 -0.010457
-0.00015466 0.00052079 0.00065615 -0.00019819 -0.00066462 -0.0013783 0.00062909 0.00056655
-0.0017311 -0.010348 0.15018 0.058944
3080000000 0.050349 0.15587 -0.0045662 0.0058978 0.0015975 -0.00029787 -0.00064653 -0.00014393
-0.00054213 -2.7108e-05 6.3871e-05 0.00051586
-0.0045819 0.0059091 0.078399 -0.028303 -0.00042704 0.00063932 -0.00029867 -0.00027431
-0.0002305 0.0010373 -0.00017931 -0.00060627
0.0014531 -0.00027951 -0.00049299 0.00067483 -0.019429 0.20733 -0.00076793 -1.3259e-05
0.00057116 0.0003877 -0.0019685 -0.00060353
-0.00062676 -9.6746e-05 -0.00032894 -0.00028547 -0.00068243 1.6729e-05 0.12846 0.21149
-0.0060964 0.0051689 0.0019045 0.00028481
-0.00037563 4.8119e-05 -0.00017862 0.0010581 0.00021504 0.00021931 -0.0060572 0.0052922
-0.043281 0.10949 -0.006569 -0.0088223
3.8495e-05 0.00060308 -0.0001968 -0.00055156 -0.0017385 -0.00074883 0.0019168 0.00035695
-0.006706 -0.0091354 0.16421 0.065767
3140000000 0.078694 0.15895 -0.0010258 0.0074355 0.0025736 -0.0014849 -0.0011963 0.00080008
0.001474 0.00062624 0.00017517 -8.9331e-05
-0.0010997 0.0074653 0.074046 -0.030192 -0.00098705 0.00027048 0.00063062 -0.00011351
-6.2741e-05 0.00096962 0.00068584 -0.00040686
0.0025968 -0.001424 -0.00089255 0.00030924 0.0239 0.22706 0.00017909 0.0016123
0.0013091 -0.0010492 -0.0025551 0.00054189
-0.0012136 0.00080705 0.00066885 -0.0001276 1.4119e-05 0.0016041 0.16311 0.18533
-0.0033019 0.0062457 0.00053109 -0.0010272
0.0014511 0.00065578 -8.6654e-05 0.00089078 0.0015104 -0.00088994 -0.003289 0.0062718
-0.02619 0.12869 -0.0088137 -0.0045351
0.00023844 -0.00011933 0.00077081 -0.00040142 -0.0030553 0.00066338 0.00057951 -0.0011981
-0.0087988 -0.0044093 0.18874 0.057172
3200000000 0.11048 0.16961 0.0039862 0.0063271 0.00075713 -0.0027434 -0.00045821 0.0019209
0.00042395 -0.0017694 9.1017e-05 0.00034087
0.0039769 0.0063091 0.08423 -0.02872 -0.00091064 0.00060836 -0.00032565 -0.00083367
0.00078626 0.0010622 -0.00044948 -0.0011407
0.00064019 -0.0027099 -0.00094471 0.00055539 0.068005 0.23151 0.0010375 0.00077231
-0.00040787 -0.0021071 -0.0016414 0.0025539
-0.00038678 0.0019472 -0.0003363 -0.00082183 0.0011354 0.00069366 0.18347 0.16328
2.5816e-05 0.0061918 0.00052537 -0.0015371
0.00038472 -0.0018383 0.00082547 0.0011604 -0.00018307 -0.0022419 1.5561e-05 0.0060598
0.015244 0.14828 -0.0092955 -0.0013938
0.00016861 0.00040377 -0.00058058 -0.0011497 -0.0016645 0.0024687 0.00056031 -0.0014071
-0.009186 -0.0012887 0.20382 0.055176
3260000000 0.14274 0.16131 0.0041167 0.003246 -0.00069063 -0.0026666 0.0010263 0.00083771
0.00016298 -0.0019859 -8.7098e-05 0.00010367
0.004141 0.003217 0.092207 -0.03203 -0.0015507 0.0022088 -0.00021103 -7.7109e-05
0.0009214 -0.00046931 -0.00088118 0.0002772
-0.00079876 -0.0028237 -0.0015267 0.0022674 0.11904 0.22753 0.00043033 -0.0002008
-0.0008683 -0.001061 0.00055585 0.0019132
0.0010606 0.00084593 -0.00024054 -0.0001008 0.00043154 -8.9926e-05 0.21051 0.12574
0.0025166 0.0053523 -0.00086645 -0.0017763
0.00023467 -0.0019285 0.00091649 -0.00052751 -0.0010622 -0.0012503 0.002577 0.0055032
0.040866 0.15753 -0.0069681 0.0046658
-0.00016099 0.00015318 -0.00088086 0.00028695 0.00072516 0.0019843 -0.000855 -0.0016597
-0.0070435 0.0042428 0.23344 0.045438
3320000000 0.17267 0.15529 0.007114 0.001244 -0.00049424 -0.0018396 0.00088988 0.00029778
-0.0016719 -0.0013021 0.00042661 0.00019272
0.0071383 0.0012521 0.098776 -0.028324 0.0010584 0.0023287 -0.00024431 -0.00061006
-0.00023343 -0.00032535 -0.00060061 0.00013426
-0.00050742 -0.0017947 0.0011399 0.0023078 0.16676 0.218 0.00030466 -0.00017882
-0.001255 -0.00038658 0.00049683 0.001077
0.0008568 0.00026759 -0.00020225 -0.00062154 0.00034654 -0.00030501 0.21886 0.095447
0.0038125 0.0031784 -0.00077351 0.00052607
-0.0017394 -0.0013131 -0.00028207 -0.00024028 -0.0013697 -0.00014455 0.0037283 0.0031243
0.074179 0.15788 -0.0034902 0.0049869
0.00048526 5.1637e-05 -0.00050759 1.3109e-05 0.00078268 0.00094185 -0.00095414 0.00050247
-0.0032584 0.0051495 0.24901 0.032189
3380000000 0.20819 0.13887 0.0054321 -0.0020614 -0.00094032 0.00060103 0.0012298 0.00028814
-0.001586 0.00069936 0.0002674 8.6904e-05
0.0054225 -0.0020234 0.10971 -0.035874 0.00011841 0.0026508 -0.0012047 -0.00066493
3.1969e-05 0.00011105 -0.00078875 0.00039309
-0.00090885 0.00057932 0.00015976 0.002709 0.20797 0.19505 0.00083449 -0.00038617
-0.0019392 0.0010093 0.00095639 0.0015065
0.0012394 0.00028852 -0.0011861 -0.00063066 0.00079167 -0.00030229 0.2337 0.063532
0.0054786 0.0026384 -0.00064244 0.0001119
-0.0014859 0.00069588 6.0192e-05 0.00020028 -0.0015537 0.0007777 0.0054797 0.002592
0.1175 0.14944 -0.0010969 0.0064687
0.00023891 6.3942e-05 -0.0009231 0.00053887 0.00086231 0.0012899 -0.00052908 0.00018871
-0.00096684 0.0064821 0.27923 0.014493
3440000000 0.23967 0.11694 0.0043911 -0.0037973 -0.0005702 -0.0017476 0.00091349 -5.2463e-05
-0.0013856 0.0015073 0.0010304 -7.3493e-05
0.0043656 -0.0037864 0.10341 -0.041206 0.0031086 0.0019102 -0.00098858 0.0011715
8.4988e-05 0.0004456 -5.8606e-05 0.0010462
-0.00067275 -0.0017773 0.0030702 0.0019794 0.24603 0.16698 -0.00048629 -0.00023474
1.4634e-05 0.0015042 0.0014037 0.00047474
0.00093772 -6.6793e-05 -0.00097709 0.0011751 -0.00048092 -0.00022647 0.23511 0.030937
0.0066815 -3.1187e-05 -0.00043695 -5.9506e-05
-0.0015258 0.0016204 0.0001394 0.00030901 -7.6778e-05 0.0013648 0.0067724 -6.8188e-05
0.14744 0.13947 0.0037686 0.0035317
0.00096677 1.9158e-05 5.4804e-06 0.00099024 0.0014521 0.00065408 -0.00041886 -1.061e-05
0.0036461 0.003219 0.29504 -0.015824
3500000000 0.27186 0.085427 0.0024413 -0.0045563 -0.0013591 0.0014221 0.0011823 -0.00078787
-0.0010937 0.0012736 0.00068385 -0.00094989
0.0024008 -0.0045451 0.11567 -0.06496 0.0031491 0.001276 -0.00056841 0.00072418
0.00063846 -0.00013438 0.00014031 0.00056094
-0.0014268 0.0014851 0.0033254 0.0011396 0.27516 0.1326 -3.5238e-05 -6.317e-05
-0.00029701 0.00051831 0.001439 -0.00038828
0.0011346 -0.00076872 -0.00055309 0.00073932 4.9979e-05 -0.00023263 0.2394 0.0040129
0.0066571 -0.0029573 -7.5332e-05 -5.2117e-05
-0.0010244 0.0012743 0.00059805 -6.799e-05 -0.00054182 0.00069954 0.0065684 -0.0030472
0.19273 0.11062 0.0032962 0.0015247
0.00064669 -0.00085099 0.00016297 0.00051245 0.0018883 -0.00039425 -0.00013576 -0.00010321
0.0033541 0.0016565 0.31522 -0.042484
3560000000 0.29033 0.051012 0.00048624 -0.0058638 -0.00024922 -0.00083513 0.00049141 0.00014998
0.0016533 0.001868 -0.0002822 -0.00087208
0.00049469 -0.0058733 0.10971 -0.070195 0.005943 -0.00089992 0.00031944 0.00063255
0.00043833 -0.00033903 0.00041645 0.00022639
-0.00017841 -0.00084531 0.0058474 -0.0010885 0.30269 0.090188 -0.0001517 -5.8341e-05
0.00065294 0.00078907 0.0012403 -0.00091711
0.00045549 0.0001241 0.00031476 0.00070777 -0.00019483 8.8761e-07 0.23001 -0.032602
0.0056335 -0.0057335 -0.00082677 -0.00049085
0.0015723 0.0019763 0.00067003 -0.00029979 0.00114 0.00052701 0.0056443 -0.0056856
0.21385 0.096796 0.0034996 -0.0014944
-0.00014513 -0.0010692 0.00023653 0.00023676 0.0010167 -0.00098471 -0.00071939 -0.00055054
0.0037481 -0.0018595 0.3266 -0.083368
3620000000 0.30651 0.013238 -0.0010436 -0.0036833 -0.0018238 -6.1115e-05 0.00013397 -0.0020447
-6.9893e-05 0.00052062 -0.00061808 -0.00066141
-0.0010287 -0.003739 0.11039 -0.099548 0.0035073 -0.0040794 0.00036234 0.0006435
-0.00023997 -0.00063532 0.00051959 0.00013697
-0.0020894 -0.00019941 0.0036351 -0.0039348 0.31526 0.046725 0.00018516 -0.0009308
1.5871e-06 -0.00012147 0.0006626 -0.00035552
0.00013721 -0.0020537 0.00040293 0.00057333 0.00026872 -0.00096782 0.21904 -0.063033
0.001808 -0.0071333 -0.001346 0.0010577
0.00016402 0.00053097 -0.00049135 -0.00077407 -0.00038237 4.9365e-05 0.0018621 -0.0072378
0.2362 0.055045 0.0019929 -0.001784
-0.0008065 -0.00058583 0.00068332 0.00025 0.00065994 -0.0002663 -0.001269 0.0011318
0.001561 -0.0019442 0.32899 -0.11726
3680000000 0.31074 -0.031454 -0.0036756 -0.0039581 -0.0011539 0.0017058 -0.0011194 -0.00025017
0.0017543 -0.00015255 -0.0012963 -0.00056728
-0.0036495 -0.0039684 0.10593 -0.11653 0.0011743 -0.0044773 0.00075957 0.00022035
-0.00042697 -0.00071892 0.00049123 0.00032633
-0.0010489 0.0018059 0.0012394 -0.0046472 0.32713 -0.0041955 -0.00084799 -0.00065232
0.00081391 0.00074902 0.00107 -0.0017729
-0.0011189 -0.00020258 0.00072435 0.0002113 -0.00093549 -0.0006464 0.20564 -0.096499
0.00043768 -0.0065122 -0.0009655 0.0013658
0.0016098 -0.00014238 -0.00037108 -0.00052571 0.0012462 0.00076521 0.0003786 -0.0064335
0.25616 0.029641 0.00063391 -0.0026948
-0.0012388 -0.0004673 0.00051163 0.00012869 0.001021 -0.0018395 -0.00095681 0.0013166
0.00083987 -0.0022876 0.329 -0.16143
3740000000 0.31217 -0.067041 -0.0030428 -6.8309e-05 -0.0021691 0.0026209 -3.5062e-05 -0.00065885
-0.00072392 -4.7463e-05 -0.00074608 0.00064487
-0.0030363 -5.8573e-05 0.097261 -0.13861 0.00070601 -0.0051206 0.00036631 -0.00039145
-9.2502e-05 -7.0346e-06 0.00062343 -0.00016076
-0.0021549 0.002605 0.00052081 -0.0052668 0.32943 -0.043738 -0.00076925 7.1182e-05
0.00011032 2.111e-05 -0.00075935 -0.0015663
-1.3014e-05 -0.00067865 0.00031583 -0.00033235 -0.00090405 5.6134e-05 0.18387 -0.12087
-0.0020208 -0.006506 0.00056683 0.002735
-0.00064017 -2.7676e-05 -9.0092e-06 -7.2775e-05 0.00023605 0.00010371 -0.0020077 -0.006442
0.26227 -0.0083363 -0.00062457 -0.0018457
-0.00074129 0.00051357 0.00036586 -5.8156e-05 -0.00055065 -0.0015022 0.00061553 0.00276
-0.00037407 -0.0020055 0.31569 -0.20153
3800000000 0.30619 -0.11304 -0.0020863 0.00051532 0.00093456 0.0038576 -0.0011463 -0.0016352
0.0012746 0.0010592 -0.0011501 0.00030891
-0.0020958 0.00049754 0.085739 -0.15342 -0.0020919 -0.0049582 6.3637e-05 0.00017933
-0.00074985 -0.00049785 0.00097394 8.4399e-05
0.00082862 0.0037638 -0.0022653 -0.0047674 0.32462 -0.085549 -0.00067098 0.00016678
0.0010305 -0.00042939 -0.0012115 -0.00040105
-0.0011909 -0.0016091 9.5061e-05 0.00018447 -0.00049279 0.00017993 0.17421 -0.14601
-0.0033298 -0.0047746 0.0017902 0.001377
0.0013827 0.00092107 -0.00090245 -0.00057985 0.00079417 -0.00010672 -0.0033248 -0.0049037
0.27594 -0.05056 0.0013794 -0.0010106
-0.0013309 0.00042783 0.0011161 0.00020489 -0.0012677 -0.00058239 0.0017115 0.0013704
0.0010089 -0.0013212 0.30626 -0.24354
3860000000 0.29522 -0.14456 -0.0010512 0.0011627 0.0027142 0.0016162 -0.0020389 0.0012081
0.00096153 -0.0011293 -0.00060245 0.0014094
-0.00098098 0.0012195 0.066694 -0.16284 -0.0035288 -0.004604 0.0004599 -0.00053437
-0.00085649 0.0011068 0.00073087 -0.00087666
0.0029645 0.0017104 -0.0034332 -0.0046296 0.30565 -0.12521 -0.00066605 0.00072952
8.5563e-05 -0.00017455 -0.00060193 -0.00047565
-0.0020459 0.0011499 0.0005004 -0.00053271 -0.00076581 0.00071746 0.14612 -0.16059
-0.0029122 -0.0049993 0.0020501 0.0011149
0.00071882 -0.0011491 -0.00078951 0.0011085 0.00042343 -0.00034347 -0.0029165 -0.0049794
0.27069 -0.081791 -0.0001246 -0.0022216
-0.00042917 0.001625 0.00073609 -0.00096557 -0.00081969 -0.00049783 0.0019914 0.00089184
0.00030301 -0.001593 0.28367 -0.28064
3920000000 0.27999 -0.18446 0.0018178 0.00012042 0.0036538 0.0023492 -7.8787e-05 0.00092264
0.00049692 4.3918e-05 0.00057716 0.000358
0.0017899 0.00011661 0.039139 -0.17899 -0.0047789 -0.0029272 -0.00036693 -0.00016376
8.0289e-05 0.00014177 -0.00012048 -0.00042253
0.0035329 0.0023232 -0.0048998 -0.0029635 0.29895 -0.15825 -3.8879e-05 0.0015546
0.0017255 -0.0012565 -0.0010896 -0.00020871
-2.5219e-05 0.00096394 -0.00038928 -0.00012357 3.9873e-05 0.0015656 0.12606 -0.17157
-0.0044666 -0.0039924 0.0020355 -0.00050173
0.00062887 -2.4523e-05 0.00019888 0.00017279 0.001493 -0.001173 -0.0044796 -0.0039737
0.26147 -0.13069 0.00098916 -0.0017966
0.00033481 0.00029046 -0.00014818 -0.00034569 -0.00077636 -0.00026171 0.0020515 -0.00035683
0.00086824 -0.0021561 0.26231 -0.30799
3980000000 0.25257 -0.22008 0.0018456 -0.0030934 0.0048883 -0.00048718 0.00010481 0.0010298
0.000854 -0.0020694 0.00074271 0.00031291
0.0018179 -0.0030893 0.01655 -0.19209 -0.0053901 -0.0011909 0.00085714 0.00055985
0.00043684 0.00039932 -0.00014485 -0.0011127
0.0049818 -0.00042739 -0.0054698 -0.0010462 0.26985 -0.18873 0.0013883 1.8187e-05
-0.0010456 -0.00089912 -0.00066405 -0.00056331
9.8913e-05 0.0011267 0.00086124 0.00054904 0.0014081 8.5363e-05 0.090105 -0.19293
-0.004822 -0.0037015 0.0014318 -0.00087081
0.00087661 -0.0022339 0.00037096 0.00049681 -0.0012087 -0.00098899 -0.0048885 -0.0036252
0.24884 -0.16027 0.0011955 -0.0047147
0.0007878 0.00041075 -6.0646e-05 -0.0011847 -0.00074708 -0.00087515 0.0013198 -0.0010354
0.0011191 -0.0046707 0.2276 -0.3462
4040000000 0.225 -0.24539 -0.00072343 -0.0041186 0.0033208 -0.0030236 0.00015483 0.000252
-0.00095067 -0.001021 0.00065291 -0.00011368
-0.00067597 -0.0040693 -0.0086069 -0.19895 -0.0045394 2.4571e-05 0.00017504 -0.0010928
0.00016905 0.00047037 -0.0013534 -2.8946e-05
0.0032779 -0.0030385 -0.0044429 0.00020848 0.24722 -0.2221 0.00028765 -0.00058386
-0.00075542 -0.00039238 -0.00094968 0.00041739
0.00018825 0.00023432 0.00016346 -0.0011158 0.00030869 -0.00065792 0.068031 -0.18792
-0.006916 -0.0015616 0.0016484 -0.00061259
-0.00083386 -0.00088059 0.0001114 0.00041686 -0.00084946 -0.00032066 -0.0068956 -0.0014755
0.23547 -0.19316 -0.0023279 -0.004039
0.00073782 -6.5831e-05 -0.0013239 -2.1759e-05 -0.0010008 0.00067345 0.0016727 -0.00069108
-0.0022618 -0.0039179 0.19078 -0.36371
4100000000 0.1948 -0.26899 -0.0034422 -0.0027002 0.0011056 -0.0034395 -0.00043715 -4.0389e-06
0.00018436 -0.0015294 0.00074797 0.00043144
-0.003435 -0.0028013 -0.034133 -0.20221 -0.0046422 0.00088316 -0.00015615 -0.00028222
0.00086967 0.00037823 -0.00065914 0.00027693
0.0010929 -0.0038222 -0.0048177 0.0006822 0.22552 -0.24842 0.00017031 -0.00039785
-0.00057803 -0.00046712 -0.0013942 0.00027155
-0.00040556 -2.0933e-05 -0.00018568 -0.00022205 0.00011957 -0.00021696 0.034545 -0.20086
-0.0062603 0.0010643 0.00089227 -0.0013889
0.00011258 -0.0016369 0.0009485 0.00023582 -0.0005365 -0.00040095 -0.0062586 0.0010345
0.21644 -0.218 -0.0022283 -0.0038674
0.00060213 0.00032427 -0.00083239 0.00033063 -0.0014639 -5.5937e-05 0.00080922 -0.0013582
-0.0022358 -0.004179 0.15712 -0.39072
4160000000 0.16573 -0.28601 -0.0036597 -0.0017611 -0.00013872 -0.0032201 0.00065768 -0.00025346
-0.0039356 -0.00022596 0.00090948 -0.0010738
-0.0037001 -0.0017883 -0.059886 -0.19806 -0.0049405 0.0026749 -0.00048921 -0.00021017
0.00027339 -0.00062813 -0.0010469 0.00052211
-0.000215 -0.0030848 -0.0048508 0.0028825 0.19304 -0.26337 0.00049902 -0.00040069
-0.0013295 -0.00016219 -0.001024 0.00095426
0.00063852 -0.00017775 -0.00047578 -0.00022869 0.00066895 -0.00056703 0.010161 -0.1887
-0.0054909 0.0016262 0.0011366 -0.0021956
-0.003823 -0.00030662 0.00028284 -0.00069116 -0.0014181 -0.00036197 -0.0055847 0.001678
0.18173 -0.25304 -0.0048408 -0.0031075
0.00092347 -0.00093126 -0.00078825 0.00053913 -0.0012309 0.0011092 0.0012031 -0.0021861
-0.0048631 -0.0028879 0.10731 -0.3992
4220000000 0.13726 -0.30186 -0.004637 0.00025771 1.5497e-05 -0.0037292 -0.00023133 -0.00017616
-0.00062632 0.0008349 -2.8757e-05 -0.0011709
-0.004584 0.00026186 -0.09615 -0.18776 -0.0021814 0.0033311 -0.00017287 -8.9497e-05
-0.000121 2.4616e-05 -0.00065342 0.0011216
0.00018037 -0.0037803 -0.0022167 0.0032929 0.16297 -0.28951 -0.00013537 1.8112e-05
0.00044556 0.00058312 7.3582e-05 0.0011445
-0.00030433 -0.00018618 -0.0001718 -4.6872e-05 -0.00020722 6.9847e-05 -0.013491 -0.18681
-0.0042036 0.0023486 -0.00010144 -0.0023724
-0.00053337 0.00092238 8.4368e-05 -1.9427e-05 0.00017353 0.00056794 -0.00409 0.0021805
0.16613 -0.27453 -0.0047255 -0.0026593
0.00022591 -0.001116 -0.00065469 0.0010127 0.00029466 0.0012915 -0.00035066 -0.0023307
-0.0048379 -0.0025506 0.079081 -0.41252
4280000000 0.10626 -0.31039 -0.0027842 0.0018226 -0.0017189 -0.004393 -0.00035573 0.00068939
-0.00021603 0.00094918 -0.00072435 -0.00034643
-0.0028374 0.0018623 -0.12154 -0.19182 -0.0027879 0.0029291 -0.00071913 -0.00037133
-4.8727e-05 0.00029539 0.00055476 0.00045447
-0.0020998 -0.0043241 -0.0027092 0.003068 0.13302 -0.29663 0.0008445 -9.8252e-05
-0.00078969 0.00079735 -0.00044644 0.00077886
-0.00029459 0.00067982 -0.0007672 -0.00042013 0.00075335 -0.00011248 -0.051094 -0.17175
-0.0048636 0.0026399 -0.0003427 -0.0022287
-0.00032634 0.0009578 -2.6784e-05 0.00035375 -0.00088442 0.0011868 -0.0049456 0.0026944
0.11675 -0.29454 -0.0062273 -0.00078626
-0.00074563 -0.00030219 0.00051092 0.0005806 -0.00017842 0.00052355 -0.0002496 -0.002201
-0.0063211 -0.00081095 0.028779 -0.41659
4340000000 0.07909 -0.31921 -0.0018047 0.0018327 -0.0023682 -0.0015814 0.0002968 0.00052134
-2.6108e-05 0.00061836 -1.985e-05 -0.00096752
-0.0018348 0.0018413 -0.14168 -0.16575 -0.0022365 0.0039524 -0.0001502 0.00060911
9.3601e-05 -0.00022237 0.00028111 0.00033701
-0.0025088 -0.0014278 -0.0021139 0.0040432 0.097158 -0.31331 -0.00055814 -0.00092307
3.7355e-05 0.00044898 0.00073282 0.0022268
0.00035906 0.00049427 -7.2631e-05 0.00057467 -0.0003929 -0.00077363 -0.068869 -0.16908
-0.0046387 0.0035521 -0.0016704 -0.0023211
-6.9695e-05 0.00063695 8.4624e-05 -0.00023956 0.0003814 0.00045869 -0.0045387 0.0035432
0.088956 -0.31728 -0.0050285 0.0021364
-4.7545e-05 -0.00082698 0.00033845 0.00033395 0.00032035 0.0017935 -0.0015363 -0.0023376
-0.0052413 0.0019633 -0.0042995 -0.41129
4400000000 0.047848 -0.32493 -0.00090117 0.0015726 -0.0024587 -0.0014987 0.00092812 0.0012346
-0.00027882 0.00081145 4.2938e-05 -0.00064465
-0.0009003 0.0015339 -0.17062 -0.1556 -0.0012655 0.0042269 -0.00055544 0.00052695
0.00013316 -0.00027269 0.00061071 0.00021914
-0.0025405 -0.001569 -0.0012165 0.0041323 0.068226 -0.31912 2.9327e-05 -0.00017261
0.00046331 0.00022568 0.0010305 0.0011752
0.00087661 0.0012012 -0.00058187 0.00054769 1.2706e-05 -0.00030131 -0.09335 -0.15621
-0.0035295 0.0052386 -0.0020984 -0.0014636
-0.00020057 0.00089492 0.00016714 -0.0002707 0.00029966 7.8138e-05 -0.003421 0.0051427
0.055641 -0.32797 -0.0043863 0.001121
8.9707e-05 -0.00072841 0.00066318 0.00022189 0.0010596 0.0015173 -0.0022333 -0.0014246
-0.0043633 0.0010258 -0.050664 -0.41555
4460000000 0.01235 -0.32442 -0.00078727 0.00038972 -0.0039304 -0.00076583 0.0014211 -0.00087181
-0.00029741 0.0015063 -0.0011248 -0.00035289
-0.00073682 0.00042169 -0.19205 -0.12584 -0.00038272 0.0045965 -0.00037828 0.00077013
-0.0004601 -0.00074493 0.0005003 -0.00045602
-0.0039795 -0.00073827 -0.00039713 0.0045623 0.042541 -0.32648 -0.00047696 -0.00045259
0.00028332 0.00038635 0.0021255 0.00054814
0.0014775 -0.00085137 -0.0003142 0.00079641 -0.00034458 -0.00053402 -0.10675 -0.13483
-0.0017273 0.0065717 -0.0024248 -0.00098855
-0.00024914 0.0014343 -0.00037831 -0.00061432 0.00019235 0.00042044 -0.0017206 0.0066662
0.019701 -0.32178 -0.0044004 0.0032862
-0.0011128 -0.00042227 0.00044987 -0.00049302 0.002172 0.00057374 -0.0024402 -0.00087403
-0.0043412 0.0032246 -0.090435 -0.39649
4520000000 -0.011981 -0.32499 -0.00046348 -0.00032126 -0.0036265 0.00021186 0.00061051 -6.865e-05
0.002217 -5.9326e-06 -0.0007985 0.00080542
-0.00045446 -0.00028262 -0.21665 -0.10883 0.00069928 0.004658 0.00056434 0.00086036
-0.00034865 -8.8574e-05 0.00014856 -2.7454e-05
-0.003696 0.00035831 0.00071359 0.0047315 0.011037 -0.32402 -0.0010176 0.00034147
0.00047395 -0.00054138 0.001689 -0.00067632
0.00058357 -7.6453e-05 0.00055369 0.00080647 -0.0011775 0.00039136 -0.12457 -0.12544
-0.00039372 0.0059572 -0.0029893 -0.00040568
0.0021091 -1.5633e-05 -0.00031317 -4.9121e-05 0.00074872 -0.0003297 -0.00018801 0.0060307
-0.029367 -0.33226 -0.0029221 0.0031392
-0.00081959 0.00093203 0.00013365 -1.317e-05 0.001853 -0.00073168 -0.0030297 -0.00059798
-0.0029521 0.0031876 -0.1191 -0.39444
4580000000 -0.049938 -0.31738 -0.0010975 -0.00043414 -0.002786 0.0024866 0.00063814 -0.00022593
3.1004e-05 -6.5585e-05 -0.00064906 0.00068004
-0.00111 -0.00048146 -0.23499 -0.082264 0.00096388 0.0042563 0.00065308 -8.7203e-05
-0.00016262 0.00036338 0.00026286 -8.8658e-05
-0.0027185 0.0025199 0.0010946 0.004163 -0.020662 -0.32099 -0.00031007 0.00063276
0.00022172 0.00031529 0.0017278 -0.0011502
0.00064547 -0.00022866 0.00064744 -8.5185e-05 -0.00024559 0.00057084 -0.13494 -0.10065
0.002155 0.0052947 -0.0025238 0.0013001
0.00019969 -5.1417e-05 -0.0002579 0.00027715 -0.00012417 0.00031186 0.0021265 0.0052295
-0.055179 -0.33478 -0.0019553 0.0036804
-0.0004474 0.00066622 0.00030664 -0.00016675 0.0016987 -0.0012518 -0.0026226 0.0015204
-0.0018978 0.0036184 -0.16467 -0.36512
4640000000 -0.075318 -0.31122 -0.0024324 -0.0016298 -0.003172 0.0026491 0.00055872 -0.0013974
0.0013399 -0.00050165 0.00012902 0.0011068
-0.0024547 -0.0016583 -0.24535 -0.054425 0.0016605 0.0040352 0.00066887 0.00029937
-0.00030403 0.00048468 9.9164e-05 -0.00085319
-0.0032103 0.0026596 0.0018079 0.0039191 -0.044596 -0.31468 0.00018323 0.0006785
0.0010651 3.5164e-06 0.0003815 -0.0021333
0.00056708 -0.0014327 0.00065602 0.00030492 0.00025329 0.00073066 -0.14031 -0.086209
0.0034418 0.0037466 -0.0024544 0.001535
0.0013241 -0.00042025 -0.00020692 0.00063969 0.0011991 1.7465e-05 0.0033337 0.0038633
-0.087204 -0.31787 -0.0027901 0.0040775
8.1065e-05 0.001018 7.1368e-05 -0.00081177 0.00024925 -0.0019294 -0.0023251 0.0015927
-0.0028869 0.0039751 -0.18301 -0.35445
4700000000 -0.10325 -0.30602 -0.0040564 -6.0903e-05 -0.0016456 0.00457 -0.00092163 -0.0010192
0.00084622 -0.00055736 0.0009012 0.00071302
-0.0040249 -0.00011704 -0.25707 -0.035738 0.0028156 0.0039852 0.00035314 -0.00051081
0.00038877 0.00048201 -0.00017296 -9.3518e-05
-0.0014796 0.0046511 0.0028849 0.0039774 -0.075546 -0.30864 -8.9726e-05 0.00061892
0.00018115 -0.00014228 -0.00024305 -0.0011797
-0.00090142 -0.00098254 0.00039782 -0.00054933 -0.00011661 0.00056281 -0.15707 -0.065233
0.0032053 0.0017824 -0.0015109 0.0025489
0.00093676 -0.00055503 0.00040484 0.0004494 0.00035425 -0.00046158 0.0034947 0.0018056
-0.12577 -0.30839 -0.0010096 0.0040755
0.00093452 0.00073819 -0.00015283 -5.4716e-05 -0.00017975 -0.0012938 -0.0014088 0.0023155
-0.00075056 0.0042676 -0.22614 -0.32547
4760000000 -0.13316 -0.29105 -0.0047881 0.0012731 0.00089325 0.0048532 -0.00075741 -0.00053855
0.00058166 -0.0010876 0.00079583 -0.00052446
-0.0047834 0.0012433 -0.25226 0.0069181 0.0033665 0.0032034 -8.1455e-06 -0.00069089
0.00047382 0.00010291 6.9396e-05 -5.175e-06
0.00094689 0.0048228 0.0034248 0.0031468 -0.1053 -0.29425 0.00081955 0.00037909
0.0011753 -0.00021559 -0.00117 -0.00092905
-0.00077385 -0.00057757 1.8003e-05 -0.00067488 0.00080263 0.00039423 -0.1511 -0.048807
0.0025211 0.0012801 -0.00061747 0.0027043
0.00048498 -0.0010561 0.00028256 4.8922e-05 0.00060899 1.5225e-05 0.0023681 0.0011518
-0.15789 -0.29038 -0.00061628 0.0044565
0.00080297 -0.00043373 1.0921e-05 -9.0524e-05 -0.0011905 -0.00086484 -0.00081756 0.0028843
-0.00045171 0.0042448 -0.23772 -0.30355
4820000000 -0.16017 -0.27718 -0.0050396 0.0028009 0.0017604 0.003281 -0.00087442 -0.00050102
0.00036359 -0.00092878 0.00029103 -0.0002904
-0.0050504 0.002777 -0.26385 0.029175 0.004564 0.0029574 -0.00011371 -0.00034619
0.0001128 -0.00020037 -0.00015563 -0.00041624
0.001827 0.0031694 0.0046035 0.0029997 -0.13275 -0.29123 0.00063139 -0.00044813
-4.2527e-05 -0.00066234 -0.00069933 -0.00048606
-0.00087847 -0.00054179 -0.00014289 -0.00035434 0.00058722 -0.00028945 -0.1664 -0.031289
0.0015753 0.00013479 0.0001354 0.0028208
0.00044319 -0.00094799 0.00023699 -0.00013696 0.00028526 -0.00059375 0.0016398 0.00029183
-0.19603 -0.27261 -4.8495e-05 0.0033622
0.00011251 -0.00038519 -0.00018488 -0.00024728 -0.00068857 -0.00037363 0.00030308 0.0028181
-0.00029812 0.0036865 -0.27521 -0.27326
4880000000 -0.19115 -0.25692 -0.0041931 0.0045812 0.002277 0.0027337 -0.0013999 0.00025064
-0.00080581 -0.0010718 0.00049677 -0.00035632
-0.0041958 0.004559 -0.25508 0.070708 0.0045058 0.001471 -0.00030035 -0.00021985
-5.0038e-05 0.00019711 -0.00026288 -1.7596e-05
0.0023421 0.0028262 0.0046869 0.0012922 -0.15207 -0.27695 0.00053836 -0.00052243
-0.00017843 -0.0011992 -0.00097814 -0.00032318
-0.0013501 0.0002992 -0.00029748 -0.00021388 0.00053333 -0.00048452 -0.15939 -0.012611
0.00078672 7.1457e-05 0.00095885 0.002406
-0.0008397 -0.0009997 -9.4614e-05 0.00011428 -0.00013259 -0.0014452 0.0008487 -0.00012145
-0.22479 -0.25506 0.00084695 0.0037314
0.00058858 -0.00012553 -0.00038913 -7.6288e-05 -0.0010498 -0.0002946 0.00096883 0.0023187
0.0010623 0.0036123 -0.28645 -0.24391
4940000000 -0.2119 -0.2393 -0.002808 0.006611 0.0029809 0.0011618 -0.00023663 0.00076942
-0.0010851 -0.00061733 -1.5269e-05 -0.00051627
-0.0027994 0.0066389 -0.2666 0.096355 0.0056063 0.0010711 -5.4121e-05 -0.00010609
0.00030137 -0.00022337 -0.00034294 0.00026418
0.0030118 0.0011106 0.0055703 0.00098427 -0.17233 -0.25387 6.3413e-05 -0.00048959
-0.00089115 -0.00015095 -0.00076763 0.00041703
-0.00021899 0.00078942 -3.014e-05 -8.9141e-05 7.9051e-05 -0.00048529 -0.16705 -0.0032062
-6.5911e-05 0.00042126 0.0020927 0.0018346
-0.00099675 -0.00048963 0.00032503 -0.00014777 -0.001099 -0.00010115 -0.00018666 0.00042277
-0.24732 -0.22611 0.00047109 0.0033576
3.1096e-05 -0.0006621 -0.00018143 0.00019342 -0.00059968 0.00021702 0.001921 0.0018283
0.0001442 0.0031552 -0.30986 -0.21744
5000000000 -0.23248 -0.21492 -8.8987e-05 0.0072744 0.0030477 0.0017274 -0.0002269 0.00059949
-0.00062082 0.00059243 -0.00020663 -0.00089706
-7.725e-05 0.0072596 -0.25281 0.11399 0.0057791 -0.00068826 -0.00027883 -9.7302e-05
-0.00017826 -0.00057958 -0.00018332 -0.00010388
0.003032 0.0017158 0.0057311 -0.00066456 -0.20185 -0.2396 -0.00064226 -0.00062495
-0.00049994 -0.00028412 -0.00034156 -5.8095e-05
-0.00019697 0.00058985 -0.00028763 -7.543e-05 -0.00064165 -0.00073707 -0.16117 0.021144
-0.00050726 0.0017407 0.0020768 0.001024
-0.00061748 0.00056387 -5.6928e-05 -0.00056686 -0.0003727 -0.00032507 -0.00043562 0.001741
-0.27354 -0.20364 0.00042557 0.0040313
-0.00030969 -0.00083915 -0.0003014 -5.8204e-05 -0.00038481 -8.2062e-05 0.0022226 0.0011274
0.00060509 0.0041689 -0.32202 -0.18338
5060000000 -0.25313 -0.18717 0.002069 0.0069338 0.0031106 -0.0003877 8.7711e-05 0.0005099
-0.00027253 8.3983e-05 -0.00040201 -0.00038885
0.002029 0.0068766 -0.23493 0.15068 0.0050775 -0.0019398 -4.8072e-05 0.00017281
-0.00031962 5.2633e-05 -0.00046103 0.00017901
0.0032305 -0.00039292 0.0051129 -0.0021349 -0.21609 -0.21703 -0.00036319 0.00032784
-0.0010369 0.00021525 -0.0014124 -0.00012145
0.00011754 0.00052834 -3.9483e-05 0.00020823 -0.00033968 0.00043782 -0.16259 0.028427
0.0003422 0.0029976 0.0020351 0.00072189
-0.00031958 2.1606e-05 -0.00042895 4.9675e-05 -0.0010272 -1.4481e-05 0.00028514 0.0029046
-0.28389 -0.17262 0.001933 0.0032359
-0.00035051 -0.00015619 -0.00037474 0.00026814 -0.0012379 0.00017198 0.0019039 0.00047988
0.0019951 0.0029435 -0.33411 -0.15426
5120000000 -0.26905 -0.16181 0.0033891 0.0058309 0.0029036 -0.00033639 0.00034192 0.00062996
-0.00022622 0.00076603 -0.00045511 0.00027095
0.0033678 0.0058831 -0.22924 0.17698 0.0049157 -0.0026565 4.0132e-05 0.00020235
-0.00013346 -0.0001302 1.8966e-05 0.0004891
0.0029878 -0.00045961 0.0047589 -0.0027466 -0.22975 -0.20213 -6.958e-06 0.00026153
-0.0002399 0.00066815 -0.00084858 0.0011931
0.00037044 0.0005976 4.0744e-05 0.00020566 -8.5542e-05 0.00015932 -0.15907 0.054584
0.0017138 0.0032695 0.0023507 0.00024378
-0.00017135 0.0008957 -0.00011736 -9.3757e-06 -0.00029431 0.000881 0.0017531 0.0033438
-0.29799 -0.13914 0.0015694 0.0032839
-0.00039944 5.4354e-05 2.0881e-05 0.00046084 -0.00071693 0.0010409 0.0022988 0.0002845
0.0013946 0.0033864 -0.3465 -0.1203
5180000000 -0.2849 -0.13124 0.005012 0.0047921 0.0034286 -0.0012911 0.00017676 0.00056014
-4.2857e-05 0.00029741 -0.00056425 0.00025452
0.0050379 0.0047475 -0.20663 0.19989 0.0039292 -0.0038938 -0.00026909 -0.00026273
-3.9399e-05 -7.8591e-05 -1.8961e-05 2.4725e-05
0.0033253 -0.0013184 0.0038894 -0.0038949 -0.24048 -0.16538 -0.00019634 0.00063808
-9.7052e-05 0.00028339 0.00011339 0.0006347
0.00019379 0.0005375 -0.00028995 -0.00024055 -0.00016262 0.00058524 -0.15803 0.06444
0.0032323 0.00333 0.0023289 -0.00068316
-6.7759e-05 0.0002394 5.966e-05 -9.9919e-05 0.00013927 2.1122e-05 0.0031864 0.0033237
-0.30856 -0.096642 0.0029457 0.0034182
-0.00067406 0.00038964 -1.1522e-05 7.2708e-05 -0.00020813 0.000631 0.0024069 -0.00070209
0.0030671 0.0036017 -0.34924 -0.087974
5240000000 -0.2931 -0.10428 0.0052435 0.0034425 0.0025253 -0.0029243 0.00065498 -5.007e-05
-0.00018764 1.1331e-05 4.5179e-06 0.00058277
0.0052448 0.0034642 -0.19461 0.23698 0.0030544 -0.004542 -4.5551e-06 0.00013821
-9.3382e-05 -0.00013552 0.00012997 0.00030169
0.002514 -0.0029277 0.0028933 -0.0046817 -0.25687 -0.1403 0.0003128 0.00015255
-9.3091e-05 0.00044034 -0.00022909 0.00091428
0.00065006 -5.1461e-05 -3.9069e-05 0.00014076 0.00027419 0.00021341 -0.15838 0.084821
0.0038053 0.0022142 0.0015613 -0.0012438
-0.00030303 2.5489e-05 -0.00026812 -5.1039e-05 -0.00045364 0.00066342 0.0038348 0.0020928
-0.32119 -0.056658 0.0031589 0.0024196
0.0001501 0.00062429 0.00019402 0.00035213 5.4475e-05 0.0013317 0.0015598 -0.0013161
0.0032748 0.002426 -0.35547 -0.055517
5300000000 -0.2981 -0.073998 0.0059707 0.0018493 0.001564 -0.0031445 0.00011707 -0.00027306
0.00014185 0.00070666 0.00011859 0.00032194
0.0059533 0.0018588 -0.18673 0.24176 0.0023137 -0.0053287 -0.00011553 0.00022021
-9.2556e-05 0.00046405 0.00028537 0.00043337
0.001547 -0.0031607 0.0022598 -0.0053645 -0.27284 -0.11544 0.00028695 -0.0002303
6.9949e-05 0.00047876 0.00047861 0.001237
0.00012257 -0.00025831 -0.00012662 0.00023043 0.00044376 -0.00023881 -0.15081 0.094336
0.0051072 0.0011174 0.0013632 -0.0015546
0.00029894 0.00074865 -1.4386e-05 0.00036922 0.00048778 0.00070378 0.0051124 0.0011669
-0.33193 -0.030224 0.0037318 0.0025503
4.5732e-05 0.00022265 0.00027686 0.00033143 0.00089853 0.00084797 0.0012452 -0.0015931
0.003552 0.002478 -0.3507 -0.018876
5360000000 -0.29806 -0.03689 0.0060275 0.00063662 0.00020748 -0.0037453 0.00041398 -4.1479e-05
0.00019127 0.00041438 0.00051679 -1.8253e-05
0.0060186 0.00061273 -0.14909 0.26323 0.00085201 -0.0055289 7.5757e-05 0.00019765
5.3765e-05 1.3301e-05 0.00050784 -0.00024172
0.00026139 -0.0037901 0.00084225 -0.0054607 -0.27177 -0.088442 0.00031415 0.00034831
0.00023775 0.00053739 0.00094646 0.000292
0.00040293 -5.8543e-05 8.208e-05 0.00022119 0.00032658 0.000363 -0.1488 0.11209
0.0057379 -0.00072586 0.00068846 -0.0020252
0.00017242 0.0003624 -2.3153e-05 7.4713e-05 0.00011573 0.00014448 0.0056692 -0.00078484
-0.3249 0.0083405 0.0045915 0.0017989
0.00053596 -0.00010817 0.00051941 -8.4658e-05 0.00039788 0.00040093 0.00078785 -0.0019358
0.0048371 0.0020158 -0.34879 0.0087125
5420000000 -0.30064 -0.013652 0.0059878 -0.0012176 -0.00063549 -0.0034976 -7.6463e-05 -0.00017219
0.00074354 0.00041311 0.00020422 -0.00011223
0.0060098 -0.0011836 -0.13013 0.28971 0.00014958 -0.0055166 8.2722e-05 0.00017004
8.1001e-05 6.697e-05 0.00028041 -0.00014331
-0.00063064 -0.0035367 -8.1533e-05 -0.0056533 -0.28756 -0.055167 -0.00020419 -0.00053488
0.00092791 3.7055e-05 0.00075643 -0.00015672
-9.1388e-05 -0.00016723 7.9715e-05 0.0001425 -0.000237 -0.0004587 -0.13749 0.1267
0.0045334 -0.0022607 0.00027407 -0.0018213
0.00077261 0.0004281 8.3943e-05 2.6533e-05 0.00074586 0.00021477 0.0045668 -0.0022656
-0.33009 0.037421 0.0050409 0.00041896
0.00022408 -0.0001087 0.00012718 -0.00016118 0.0009554 9.095e-05 0.00017712 -0.0018656
0.0049846 0.00030935 -0.3409 0.050906
5480000000 -0.29248 0.022562 0.0049582 -0.0020235 -0.0019129 -0.0030272 0.00041061 2.8744e-05
0.00097365 -0.00028647 -0.00014664 -0.0001113
0.0049477 -0.0020595 -0.11552 0.29749 -0.0016511 -0.0059705 4.1015e-05 0.0002522
-1.8137e-05 1.646e-05 0.00030919 -5.3418e-05
-0.0020255 -0.0029403 -0.0016887 -0.0058872 -0.29225 -0.032385 -0.0001807 0.00024749
0.00036543 -0.00031219 0.00083484 0.00052089
0.00041825 1.7167e-05 1.7663e-05 0.00025575 -0.00013831 0.00018183 -0.13088 0.13784
0.0038071 -0.0033148 -7.0504e-05 -0.0016733
0.0010183 -0.00029685 4.6446e-05 1.5595e-05 0.0006311 -0.00030945 0.0036954 -0.0033622
-0.31888 0.064477 0.0048032 0.00039511
-0.00016506 -0.0001333 0.00029976 -0.00011429 0.00088272 0.00036434 -0.00017001 -0.001589
0.0049402 0.00054176 -0.33204 0.073106
5540000000 -0.28861 0.047827 0.0041061 -0.0026325 -0.0026757 -0.0019578 0.00031795 -0.00035192
0.00017966 -0.00014775 -0.00023533 3.2998e-05
0.0040984 -0.0026025 -0.074479 0.31465 -0.0028489 -0.0051843 0.00046141 0.00012642
7.1521e-05 -0.00031069 -6.8772e-05 -0.00052343
-0.0026621 -0.0018678 -0.0028312 -0.0049977 -0.29048 -0.011461 0.00025136 -0.00021314
0.00042737 -0.00033888 0.00081715 -0.00034404
0.00031102 -0.00034862 0.00046082 0.00012022 0.00018657 -0.00016062 -0.11921 0.15901
0.0024716 -0.0038754 -0.0010237 -0.0020566
0.00013296 -0.00018436 7.3027e-05 -0.00019967 0.00038319 -0.00050913 0.0024703 -0.0037899
-0.30333 0.098992 0.0051176 -0.0014032
-0.00022612 8.1294e-05 -7.6246e-05 -0.0004098 0.0005944 -0.00049593 -0.001026 -0.0019537
0.0048386 -0.0014575 -0.32346 0.11358
5600000000 -0.27736 0.075868 0.0033598 -0.0036112 -0.0024752 -0.0016176 0.00039201 -0.0003358
0.00039547 -0.00038669 0.0001342 0.00047085
0.0033429 -0.0036067 -0.071837 0.32857 -0.0039036 -0.0045555 8.5295e-05 -0.00018421
-0.00014718 1.255e-06 -0.00028935 -0.00021779
-0.0025716 -0.0016297 -0.0040169 -0.0045568 -0.29002 0.020309 -1.4115e-05 5.2839e-05
0.00030361 -0.00060783 0.00037839 -0.00070049
0.00039837 -0.00033619 5.4462e-05 -0.000203 -6.1478e-05 5.066e-05 -0.11155 0.1584
0.0016844 -0.0036887 -0.0010741 -0.00084409
0.00035913 -0.00030833 -0.00016284 -3.1564e-05 4.5919e-05 -0.00041612 0.0017198 -0.0038003
-0.29475 0.12821 0.0041839 -0.0016073
0.00017628 0.00048956 -0.00026245 -0.00027877 0.00034545 -0.00035195 -0.0010192 -0.00094548
0.0043352 -0.0014332 -0.30279 0.1286
5660000000 -0.26571 0.098203 0.0031389 -0.0036705 -0.0034801 -0.0003964 -0.00037446 -0.00072473
-0.00015955 -0.00054225 0.00043774 -0.00012877
0.003142 -0.0036607 -0.030302 0.31991 -0.0044683 -0.002912 5.9402e-06 -0.00014503
0.00010058 2.9862e-05 -4.6596e-05 -5.2037e-05
-0.0035189 -0.00034739 -0.00458 -0.0028465 -0.29004 0.043745 -0.00014037 0.00016127
-0.00041344 -0.00034685 0.00015144 -0.00094638
-0.00038939 -0.00073208 8.089e-06 -0.00013025 -3.5146e-06 8.2403e-05 -0.096196 0.17843
0.00076386 -0.0040208 -0.0012494 -0.00094799
-0.00013587 -0.00055188 0.0001283 5.9038e-05 -0.00030803 -0.0002587 0.00063371 -0.0039183
-0.27954 0.15582 0.0041765 -0.00255
0.00045316 -0.00020832 -9.0086e-05 3.7324e-06 0.00050679 -0.00098352 -0.0013756 -0.00085559
0.0043198 -0.0024027 -0.29288 0.16473
5720000000 -0.25034 0.11938 0.0025832 -0.0042428 -0.002744 0.00079743 -0.00050298 -0.00021749
-0.00031487 -0.00018339 -6.6674e-05 -0.00027565
0.0026192 -0.0042637 -0.0021388 0.345 -0.0056115 -0.0027227 2.9593e-05 -9.9918e-05
-0.00023121 8.0019e-05 -0.00019095 0.00011834
-0.0026996 0.00096115 -0.0055885 -0.0024935 -0.28666 0.074426 0.0002468 4.8663e-06
0.0002182 0.00050753 -5.0068e-05 -0.00030187
-0.00051144 -0.0001937 4.9036e-05 -0.00010892 0.00019779 9.3171e-05 -0.08029 0.18012
-0.00013453 -0.0036402 -0.001518 -0.00048154
-0.00043561 -0.0001245 -0.00020002 7.8847e-05 0.00032667 0.00033543 -7.4731e-05 -0.0036642
-0.26753 0.18117 0.0041869 -0.0038802
-0.00014346 -0.00027242 -0.00013763 0.00010243 -0.00012557 -0.00040053 -0.0014461 -0.00046262
0.0038523 -0.0040033 -0.26246 0.18159
5780000000 -0.23413 0.13678 0.0013867 -0.0049246 -0.0024315 0.0013674 -0.00071388 0.00010967
-0.00022341 -0.00028345 -8.0707e-05 -0.00018864
0.0013665 -0.0048528 0.011293 0.33972 -0.0059611 -0.00054978 9.2992e-06 -0.00020868
5.1915e-05 -7.8905e-06 -2.4758e-05 -5.21e-05
-0.0024935 0.0012801 -0.0059381 -0.00054146 -0.28345 0.091923 -7.9144e-05 -0.0001266
7.9489e-05 -0.00024126 -0.00033895 -0.00070933
-0.00070042 9.9188e-05 -1.5461e-05 -0.00021397 -9.6671e-05 -0.00010591 -0.071158 0.19615
-0.00024826 -0.0032441 -0.0012762 8.8997e-05
-0.00024534 -0.00032509 -1.6236e-07 -8.1854e-05 -0.00014793 -0.00030174 -0.00029651 -0.0032851
-0.2572 0.20268 0.0023227 -0.0039561
-2.4227e-05 -0.00015569 -0.0001295 -0.00010912 -0.00067008 -0.00068003 -0.0013284 5.0823e-05
0.0025333 -0.0037913 -0.25354 0.20373
5840000000 -0.22007 0.15787 8.6204e-05 -0.0054825 -0.0021236 0.0011332 -8.9925e-05 0.00025786
-0.0003883 0.00021662 -0.00038851 -0.00030393
9.5476e-05 -0.0054695 0.047181 0.34264 -0.0057714 0.00046932 -0.00019226 1.3783e-06
0.00023297 -6.1113e-05 -0.00020562 0.00025528
-0.0020845 0.0012652 -0.0059281 0.00067964 -0.27559 0.11615 -0.00020884 0.00011916
-0.00023139 -0.00076129 -0.00076208 -0.0001917
-0.00011197 0.00026873 -0.00022257 3.2425e-05 -0.00017878 9.5204e-05 -0.048394 0.199
-0.00082873 -0.0037846 -0.0012113 0.0002549
-0.00027162 0.00020459 0.00018793 -3.7103e-05 -0.00017073 -0.00050276 -0.00090089 -0.0036354
-0.23964 0.21121 0.002176 -0.0039282
-0.00034972 -0.00037862 -0.00024773 0.00027577 -0.00063671 -2.6191e-05 -0.0012259 0.00025134
0.0022306 -0.0041594 -0.2174 0.22819
5900000000 -0.20612 0.16979 -0.0020078 -0.0053523 -0.0021261 0.0024494 -8.5152e-05 4.7187e-05
0.00031834 -0.00014923 -0.00014522 0.00026346
-0.0019457 -0.0053917 0.06722 0.34197 -0.0052393 0.0020116 -3.8812e-05 2.5435e-05
-4.395e-05 -0.00025781 -0.00013698 -0.00017951
-0.0020214 0.0025501 -0.00505 0.0021134 -0.25973 0.131 -9.3327e-05 -0.00019282
-0.00036077 -0.00052779 -0.00066835 -6.8951e-05
-8.5177e-05 6.7955e-05 3.6578e-06 -1.2874e-05 -0.00013685 -0.00019543 -0.04109 0.20948
-0.0013081 -0.0034935 -0.0012129 0.00014326
0.00025636 -0.00012222 4.6057e-05 -0.00022087 -0.00018458 -0.00045958 -0.0012534 -0.0035281
-0.21381 0.22547 0.0019196 -0.0052339
-5.9648e-05 0.00035946 1.4966e-05 -7.674e-05 -0.00048189 3.7132e-05 -0.0011761 0.00019791
0.0015874 -0.0052743 -0.20258 0.23735
5960000000 -0.18549 0.18302 -0.0030446 -0.004013 -0.00070526 0.0025289 -0.00018195 0.00015864
-0.00024424 9.7469e-05 -0.00022525 -5.4609e-05
-0.0030483 -0.0039465 0.0941 0.34073 -0.0042139 0.0023361 -0.0001781 -5.3922e-07
-2.2067e-05 0.00011236 3.6026e-05 0.00023098
-0.00073123 0.0025536 -0.0042051 0.0023387 -0.24456 0.15683 -9.1262e-05 -9.887e-05
-0.0005036 -9.1064e-06 -0.00027649 -6.3631e-05
-0.0001706 0.00013239 -0.00022452 1.0554e-05 -5.0565e-05 -0.00014491 -0.022407 0.21771
-0.00219 -0.0031965 -0.0010131 0.0010033
-0.00017367 0.0001219 -0.00010407 2.6998e-05 -0.00044544 -1.7168e-05 -0.0022719 -0.0032342
-0.1928 0.24065 -0.00015082 -0.0051683
-0.00020496 -9.8271e-05 -7.5784e-05 0.00011148 -0.0003199 -0.00029006 -0.0010606 0.00089773
-1.0313e-05 -0.005219 -0.17378 0.26435
6020000000 -0.16735 0.19803 -0.0038978 -0.0029679 -0.00017557 0.0029842 -1.4305e-05 0.00056817
-0.00019911 0.00034252 2.2738e-05 0.00022482
-0.0038187 -0.0029711 0.12199 0.33182 -0.0046306 0.0033205 -3.2982e-05 0.00013524
-0.00013126 0.00019406 -0.0001136 0.0002262
-0.00015989 0.0030505 -0.0046276 0.0034275 -0.2244 0.16883 -0.00022333 0.00022955
-0.00065256 0.00020626 -0.00035159 0.0007952
3.6945e-07 0.00057328 -3.8819e-05 0.0001528 -0.00025048 0.0002402 -0.016032 0.21325
-0.0029666 -0.0030744 -0.00059722 0.00080493
-0.00022497 0.00034164 -0.0001564 0.00016377 -0.00067868 0.00025217 -0.0029553 -0.0029705
-0.16414 0.25336 -0.00032473 -0.004694
7.4505e-05 0.00028058 -0.00021106 0.00018891 -0.00038539 0.00067828 -0.00055298 0.00083949
-0.0002824 -0.0048309 -0.14694 0.26315
6080000000 -0.14695 0.20661 -0.0040631 -0.00081415 0.0011849 0.002897 9.4666e-05 9.39e-05
0.00013232 0.00017437 0.0002004 8.5722e-05
-0.0040321 -0.0007948 0.14345 0.33237 -0.0029752 0.0047479 -4.8918e-05 -3.5965e-05
-3.0818e-06 0.00014137 9.576e-05 0.00032988
0.0012427 0.0028564 -0.0028079 0.0047516 -0.20655 0.1958 0.00030341 0.00014837
-0.00020985 0.00075722 -0.00015228 0.00016535
9.8262e-05 9.0824e-05 -2.5554e-05 -5.3918e-05 0.00031271 0.00017447 0.00085381 0.22128
-0.0041507 -0.0020179 -0.00084685 0.00091403
9.2255e-05 0.00018393 3.4216e-05 0.000179 -9.0369e-05 0.0006857 -0.0041905 -0.0020475
-0.13535 0.27068 -0.0011776 -0.0055625
0.00022204 9.5131e-05 0.00025398 0.00030137 -2.6111e-05 0.00025834 -0.00083224 0.00087278
-0.0014048 -0.0056252 -0.12446 0.28447
6140000000 -0.12977 0.21945 -0.0036403 -0.00059577 0.0016736 0.0021985 5.0365e-05 -2.6688e-05
3.2575e-05 -0.00010985 0.00034659 -3.945e-05
-0.0036309 -0.00055963 0.17025 0.31321 -0.0020784 0.005328 4.8965e-05 5.2164e-05
0.00041557 -3.8825e-05 0.00033231 0.00010289
0.0016323 0.0021411 -0.0020011 0.0052971 -0.18246 0.21468 0.00030638 -0.00015504
0.00017969 0.00063988 -3.2316e-05 0.00068761
5.7776e-05 -4.2127e-05 4.0045e-05 4.6135e-05 0.00029871 -0.00011268 0.013532 0.2121
-0.0047191 -0.00086433 -0.00053048 0.0015884
3.9336e-05 -0.00012213 0.00044216 -8.4153e-05 0.00018954 0.00049908 -0.0047853 -0.00084147
-0.11535 0.29018 -0.0034233 -0.0041311
0.00027705 -0.00010259 0.00030128 5.3136e-05 -1.4283e-06 0.00044321 -0.0005497 0.0015683
-0.0033051 -0.003989 -0.085878 0.28244
6200000000 -0.11431 0.2249 -0.003053 -0.00013379 0.0022195 0.0012288 8.5158e-05 0.0003461
-0.00013821 0.000165 -0.00013762 -0.00041518
-0.0030431 -0.00013283 0.19803 0.31128 -0.00074002 0.0051374 4.9256e-05 0.00020383
7.5936e-05 -7.3043e-05 0.00018996 6.5961e-05
0.0022387 0.0011928 -0.00072267 0.0051238 -0.16377 0.2291 0.00016318 -0.00033302
0.00047527 0.00010246 0.00025772 0.00032101
9.0889e-05 0.00034909 5.1774e-05 0.00021142 0.0001649 -0.00028489 0.026991 0.22043
-0.0044458 0.00046337 0.00014919 0.0012647
-0.000158 0.000157 3.4566e-05 -3.5558e-05 0.00030141 0.00020074 -0.0044061 0.00057084
-0.10292 0.29567 -0.0040559 -0.0034019
-0.00016122 -0.00040175 0.00011719 0.00010154 -5.2315e-05 0.00038292 0.00014014 0.0012682
-0.0039762 -0.0037106 -0.072368 0.29184
6260000000 -0.099088 0.23796 -0.0030573 0.0008826 0.0022148 0.00044869 0.0002493 -8.5364e-05
9.1162e-05 0.00026696 -5.9339e-05 -1.3764e-05
-0.0030718 0.00089072 0.21546 0.2959 -5.2141e-06 0.0052702 -1.2907e-06 -6.5561e-05
3.7071e-05 -0.00017294 0.00013864 0.00012795
0.0022068 0.0005035 0.00017094 0.005361 -0.14013 0.25028 0.00013439 -9.0045e-05
0.00024607 -0.00023807 0.00023792 0.00017176
0.00024937 -9.6971e-05 2.3489e-06 -6.2652e-05 0.0001284 -0.00010562 0.04289 0.21567
-0.0040365 0.0017434 0.00045166 0.0011022
5.2285e-05 0.00022703 -2.1769e-05 -0.00016988 0.00032813 -0.00025984 -0.0040609 0.0016841
-0.074452 0.29669 -0.0043271 -0.0024625
-7.9743e-06 2.1635e-06 0.00022716 2.3636e-05 0.00029377 0.00031811 0.00054011 0.0011377
-0.0044239 -0.0022949 -0.027188 0.29175
6320000000 -0.082579 0.23959 -0.0025372 0.0014047 0.0022276 -0.00037567 8.8909e-05 9.4776e-05
-0.00041353 0.0004537 -0.00016705 0.000234
-0.0025118 0.0014255 0.24062 0.28569 0.0019326 0.0055939 6.2383e-05 5.8223e-05
-2.3545e-05 -0.00010745 0.0001205 -9.7383e-05
0.0021174 -0.00041386 0.0020673 0.0054755 -0.12228 0.25857 -0.00027224 -0.00023289
0.0002664 6.9112e-05 0.0001563 0.00032567
8.609e-05 0.00010148 5.5714e-05 4.0287e-05 -0.00023879 -0.00025133 0.041774 0.21648
-0.0035101 0.0021257 0.00072562 0.00080324
-0.00032794 0.00055989 -2.3669e-05 -0.0001031 0.00023497 6.7157e-05 -0.0035828 0.0022534
-0.050405 0.30673 -0.0050143 -0.0013111
-0.00019482 0.00026507 8.3044e-05 -8.3153e-05 0.00034985 0.0002715 0.00062198 0.00078755
-0.0046571 -0.0012249 -0.016517 0.28962
6380000000 -0.063024 0.2468 -0.0018507 0.0019678 0.0016253 -0.00066893 -1.1723e-05 -6.3069e-05
0.00032287 0.00015137 5.1209e-05 9.8823e-05
-0.0018733 0.0019482 0.25698 0.26637 0.0033207 0.0042007 -0.00017578 -8.9177e-05
-0.00017136 -0.00014136 -0.00015577 -0.00023141
0.001685 -0.00065481 0.0033002 0.0041192 -0.093845 0.27471 -0.00012598 0.00012793
0.00036487 -8.307e-05 0.00051494 0.00016522
-1.0564e-05 -6.1886e-05 -0.00017374 -7.0652e-05 -0.00015609 0.00016075 0.062767 0.20705
-0.0026954 0.0032196 0.00088719 0.00074542
0.00021141 0.00014939 -0.00027678 -0.00012931 0.00039559 -8.328e-05 -0.0026113 0.0032024
-0.030027 0.29886 -0.0044181 0.00038877
3.8452e-05 0.00013645 -0.00019752 -0.00021759 0.00042778 0.0002265 0.0009584 0.00071249
-0.0045261 0.00018475 0.023085 0.29232
6440000000 -0.040224 0.25725 -0.00092554 0.002437 0.0016924 -0.00091226 0.00038457 -8.4547e-05
0.00032049 -0.00030911 -0.00017285 -0.00017891
-0.00089835 0.0024816 0.2776 0.25186 0.0033246 0.002795 0.00013646 2.8906e-05
-0.00014134 0.00010935 -0.00019831 -0.00026924
0.0015903 -0.00099923 0.0034046 0.0027589 -0.076621 0.28812 -0.0002209 0.0002481
-0.00033635 -5.8927e-05 0.0005086 -0.00044398
0.00039909 -0.0001018 0.00015345 -1.722e-05 -0.00017151 0.00027283 0.064905 0.20281
-0.0017364 0.0038574 0.00094841 0.00064315
0.00033137 -0.00027007 -7.1001e-05 9.1355e-05 -0.00034179 -2.7808e-05 -0.0017033 0.0038757
0.012698 0.30275 -0.004348 0.0014226
-0.00025213 -9.3386e-05 -0.00018537 -0.0001871 0.00044487 -0.00050066 0.0009322 0.00066617
-0.0044424 0.0014147 0.035203 0.27603
6500000000 -0.021865 0.25675 -0.0001269 0.0020434 0.00124 -0.0010181 0.0001939 -5.5191e-05
0.00018056 0.00024549 -5.8214e-05 0.0003618
-0.00011167 0.0020478 0.30204 0.22444 0.0037888 0.0024889 0.0001225 -3.1155e-06
0.0001631 9.619e-05 0.00023701 -6.7647e-05
0.0012947 -0.00095262 0.0037948 0.0023831 -0.06577 0.28552 5.8424e-05 4.2449e-05
4.472e-05 -0.00022458 -0.00022972 -0.00028924
0.00018741 -6.6038e-05 0.00010254 2.7284e-05 9.2411e-05 1.4822e-05 0.088771 0.19782
-0.00013267 0.0037516 0.0011244 0.00052571
0.00016755 0.00015241 0.00013647 6.1411e-05 -4.1422e-05 -0.00018708 -0.00013517 0.0037908
0.033785 0.30582 -0.0033681 0.0025825
-1.9815e-05 0.00025378 0.0002122 -0.00016214 -0.00011259 -0.00018524 0.001153 0.00047128
-0.0030685 0.0026039 0.071058 0.27707
