# Supplementary material for: Early Detection of Alzheimer’s Disease via Machine Learning-Based Microwave Sensing: An Experimental Validation
Source: Sensors (Basel). 2025 Apr 25;25(9):2718. doi: 10.3390/s25092718 (PMC12074295; doi:10.3390/s25092718)
Supplement: Supplementary file 1 [file sensors-25-02718-s001.zip › measurements_paper_sensors/26 febbraio - PART1/set1/CSF_5_m5.s6p]

!Keysight Technologies,M9804A,MY58100912,A.14.10.03
!Date: Thursday, April 27, 2023 10:28:33
!Correction: S11(C  6-Port  ) 
!S12(C  6-Port  ) 
!S13(C  6-Port  ) 
!S14(C  6-Port  ) 
!S15(C  6-Port  ) 
!S16(C  6-Port  ) 
!S21(C  6-Port  ) 
!S22(C  6-Port  ) 
!S23(C  6-Port  ) 
!S24(C  6-Port  ) 
!S25(C  6-Port  ) 
!S26(C  6-Port  ) 
!S31(C  6-Port  ) 
!S32(C  6-Port  ) 
!S33(C  6-Port  ) 
!S34(C  6-Port  ) 
!S35(C  6-Port  ) 
!S36(C  6-Port  ) 
!S41(C  6-Port  ) 
!S42(C  6-Port  ) 
!S43(C  6-Port  ) 
!S44(C  6-Port  ) 
!S45(C  6-Port  ) 
!S46(C  6-Port  ) 
!S51(C  6-Port  ) 
!S52(C  6-Port  ) 
!S53(C  6-Port  ) 
!S54(C  6-Port  ) 
!S55(C  6-Port  ) 
!S56(C  6-Port  ) 
!S61(C  6-Port  ) 
!S62(C  6-Port  ) 
!S63(C  6-Port  ) 
!S64(C  6-Port  ) 
!S65(C  6-Port  ) 
!S66(C  6-Port  ) 
!S6P File: Measurement: :
# Hz S  RI   R 50
500000000 -0.32715 -0.057741 -0.010944 -0.0010148 -0.0084315 0.012322 -0.0032654 0.012693
0.011556 0.0047378 -0.0042107 0.010399
-0.010748 -0.00092537 -0.41069 -0.070121 0.0071188 -0.010496 0.00079311 0.012387
0.0081849 0.0026362 0.0016887 0.013602
-0.0082559 0.012813 0.007079 -0.010565 -0.25559 0.19438 0.0067452 0.0030395
-0.0011626 0.0082289 0.0019721 0.010403
-0.0041828 0.012597 0.00069453 0.012176 0.0066313 0.0031018 -0.32998 0.044098
-0.01967 -0.0049559 0.014917 0.028863
0.012136 0.0047713 0.0081011 0.0026132 -0.0012186 0.0082324 -0.019535 -0.0050323
-0.25573 -0.16155 -0.028203 0.0061119
-0.0051148 0.0096881 0.0018708 0.014018 0.001306 0.010546 0.014929 0.028841
-0.028115 0.0059957 -0.25531 -0.14558
560000000 -0.31144 0.10885 -0.023278 -0.065975 0.00040742 0.012914 0.0039915 0.011259
0.010154 0.0033561 0.011125 0.0088421
-0.023358 -0.065936 -0.3699 0.091236 -0.040787 -0.038319 0.013671 0.0028029
-0.012102 -0.0033665 0.0037269 -0.00093351
0.0010991 0.012994 -0.041295 -0.037904 -0.17968 0.2428 0.00061083 -0.0042202
0.017305 0.0045118 0.0078787 -0.0059155
0.0043955 0.010918 0.013317 0.0035014 0.00029049 -0.0042572 -0.30416 0.13317
0.0033788 -0.023914 0.0067591 -0.020597
0.010844 0.0035961 -0.011997 -0.0034016 0.017508 0.0044472 0.0032494 -0.023827
-0.30621 0.014698 0.0073787 -0.048518
0.01121 0.0090028 0.0033654 -0.0013478 0.008108 -0.0062509 0.0068986 -0.020843
0.0074312 -0.048573 -0.328 -8.9009e-05
620000000 -0.27232 0.087138 -0.024049 0.0094437 0.0037757 0.0087104 0.0081141 -0.0047404
0.011794 -0.0013855 0.00029409 -0.0024396
-0.024122 0.0094974 -0.39967 0.039299 -0.019602 0.00065961 -0.0013745 -0.0018928
0.011825 -0.0063598 0.00094108 -0.0035367
0.003583 0.0089831 -0.019313 0.00089616 -0.15341 0.25123 -0.00065198 -0.0048601
-0.0035317 -0.003218 0.0088428 -0.0028152
0.0084193 -0.0049545 -0.0015088 -0.0018436 -0.000931 -0.0050232 -0.26298 0.14597
-0.040333 -0.019654 0.012462 0.031702
0.011854 -0.0012286 0.011626 -0.0064605 -0.0036269 -0.002981 -0.040397 -0.019562
-0.23033 -0.017727 -0.041587 0.010579
0.00045988 -0.0024259 0.00080192 -0.0034129 0.0092109 -0.0031022 0.012735 0.03194
-0.041777 0.010403 -0.24161 -0.037498
680000000 -0.2376 0.17795 -0.026194 -0.013885 0.0051838 0.005148 0.0014321 -0.0071873
-0.0025359 -0.011709 0.0051655 -0.0065145
-0.026098 -0.013915 -0.38926 0.14225 -0.032385 -0.00093071 -0.0015774 -0.00045903
-0.0018805 -0.0091139 -0.00085319 -0.0017308
0.0051225 0.0051839 -0.03247 -0.000915 -0.10609 0.27476 -0.00093609 -0.00015046
-0.001819 0.00065681 -0.0028228 -0.009502
0.0014515 -0.0070279 -0.0016708 -0.00056975 -0.00074842 -0.00016201 -0.21998 0.19928
-0.02523 -0.0053306 -0.0085048 -0.012594
-0.0025557 -0.011806 -0.0019686 -0.0093435 -0.0018979 0.00051202 -0.025254 -0.0052759
-0.27063 0.080726 -0.0069493 -0.0049217
0.0052876 -0.006709 -0.00074343 -0.0016391 -0.0031332 -0.0092618 -0.0086233 -0.012352
-0.0068883 -0.0048854 -0.26142 0.070475
740000000 -0.19103 0.17045 -0.040113 0.027269 0.013082 -0.0040143 -7.6835e-05 -0.0041655
-0.0047826 -0.0018539 -0.0069012 0.0023203
-0.04019 0.027146 -0.33504 0.16107 -0.036298 0.034237 0.00020765 -0.0062447
-0.010965 0.0068862 -0.0016493 -0.0065604
0.013011 -0.0042301 -0.036331 0.034349 -0.072103 0.27401 -0.0018147 0.0029559
-0.0026063 -0.0039739 -0.00080527 0.0006667
-4.5947e-05 -0.0040591 8.9859e-05 -0.0063783 -0.0018198 0.0027893 -0.20224 0.2045
-0.041325 -0.0045812 0.022795 0.016232
-0.004895 -0.0015628 -0.011106 0.0065936 -0.0024391 -0.0043261 -0.041324 -0.0044945
-0.17807 0.10071 -0.040725 0.0023366
-0.006836 0.0025762 -0.0013519 -0.0063417 -0.0013769 0.00065077 0.022778 0.016055
-0.040593 0.0020839 -0.25137 0.073886
800000000 -0.16352 0.2164 -0.021923 0.016713 0.005587 -0.010144 -0.0041139 -0.0024213
-0.0043491 0.0026628 0.0047234 0.00087861
-0.021976 0.016683 -0.34268 0.23241 -0.0080372 0.034568 -0.0024317 0.0020864
-0.00042225 0.0023176 0.0006993 0.005616
0.0055808 -0.010127 -0.0079977 0.034563 -0.034685 0.30074 0.00073491 0.0014446
0.00028602 0.0033486 -0.0016212 0.0010978
-0.004194 -0.0023987 -0.0024851 0.0021653 0.00065979 0.001467 -0.17323 0.23383
-0.027478 0.015799 0.014812 -0.010298
-0.0041209 0.0027206 -0.00037897 0.0026464 0.00032855 0.0035082 -0.02746 0.01586
-0.21164 0.12968 -0.016738 0.020958
0.0049615 0.00087938 0.00061962 0.0056168 -0.0015931 0.0010776 0.014742 -0.010267
-0.016778 0.020779 -0.24954 0.1268
860000000 -0.1279 0.23751 -0.017568 0.030788 -0.0032711 -0.009653 -0.0018557 0.0003147
0.0041527 0.0048675 -0.0043125 -0.0032303
-0.01746 0.030726 -0.29437 0.27674 0.0080629 0.034427 0.00029596 0.0022266
0.0040952 0.0010916 0.0030887 0.00034492
-0.0032891 -0.0097165 0.0083338 0.034335 0.014427 0.31091 -0.00041378 -0.00018213
0.0027098 -0.0010307 0.0013012 0.0039996
-0.001934 0.00035522 0.00022004 0.0021262 -0.00034648 -0.0002509 -0.13473 0.24481
-0.016534 0.020232 -0.0064064 -0.0099383
0.0039817 0.0047866 0.0040185 0.00087179 0.002645 -0.0011736 -0.01656 0.020338
-0.15584 0.17638 -0.022488 0.017376
-0.0044104 -0.0030811 0.0030298 0.00034017 0.0011988 0.0040368 -0.0063526 -0.009797
-0.022474 0.017404 -0.19842 0.17469
920000000 -0.10519 0.26008 0.0052431 0.039306 -0.0091822 -0.0043668 -0.0016375 0.0014386
0.00098487 0.0017653 0.003012 -0.0013746
0.0052072 0.03927 -0.26765 0.29761 0.028516 0.02259 0.0014907 0.0011134
0.0072436 -0.00067054 0.003884 -0.0028965
-0.009201 -0.004343 0.028659 0.022574 0.060583 0.3124 0.0018963 5.1813e-05
0.00084114 -0.00034428 0.0010975 -0.0015965
-0.0016939 0.0014908 0.0014783 0.0011001 0.0019323 9.8488e-05 -0.11051 0.26118
-0.0079915 0.030867 0.0044073 -0.00624
0.00090169 0.0017633 0.0073508 -0.00069221 0.00082474 -0.00037252 -0.0079699 0.030916
-0.14282 0.18257 -0.0015485 0.026985
0.0031892 -0.0014757 0.0038559 -0.0029784 0.00086277 -0.0016106 0.0044953 -0.0062158
-0.0013416 0.026918 -0.21028 0.18676
980000000 -0.058903 0.28227 0.017346 0.030043 -0.0089846 0.0045423 0.0015531 0.0036006
0.0034697 -0.0016606 -0.0032611 -0.0024331
0.017296 0.030059 -0.21571 0.33524 0.033502 0.0047193 0.0020643 3.0593e-05
0.0014214 -0.0057715 -0.00028615 -0.0026898
-0.0090087 0.0045711 0.033508 0.0046471 0.10743 0.30806 0.00061792 -0.0011034
0.00033657 -0.0018365 0.0013489 -0.00035297
0.001581 0.003578 0.0019818 -5.1313e-05 0.00064273 -0.0011288 -0.071157 0.27316
0.010589 0.028905 -0.0090877 -0.0080829
0.0034822 -0.0015546 0.0014916 -0.0057632 0.00031696 -0.001808 0.010623 0.028877
-0.10846 0.20899 0.0073994 0.019387
-0.0031529 -0.002334 -0.00012964 -0.0025834 0.0014283 -0.00029211 -0.009353 -0.0079976
0.0074497 0.019503 -0.16872 0.23792
1040000000 -0.016763 0.28999 0.033352 0.018873 -0.0010944 0.0073161 0.0022895 0.00058879
0.00046468 -0.0033198 -0.00036032 -0.0015448
0.033243 0.018937 -0.17995 0.3481 0.029652 -0.014972 0.0016651 -0.001742
-0.002363 -0.0024101 -0.0010303 -0.0031086
-0.0010767 0.007363 0.029625 -0.015112 0.15482 0.2942 -0.0004629 -0.0014877
-0.0014844 -0.00097161 -0.0005804 -0.0011846
0.0023131 0.00056968 0.0016099 -0.0017113 -0.0005025 -0.0014969 -0.042535 0.28156
0.021474 0.016729 -0.0015167 0.001157
0.00046528 -0.0032098 -0.002436 -0.0023261 -0.0015116 -0.0010217 0.02153 0.016716
-0.075954 0.21439 0.014701 0.017237
-0.00021206 -0.0014623 -0.0011997 -0.0029816 -0.0005746 -0.0011359 -0.0015129 0.0011192
0.014725 0.017226 -0.14772 0.25823
1100000000 0.026935 0.30031 0.036645 -0.0040224 0.0034562 0.0038928 0.0022984 -0.00087703
-0.0023204 -0.0028415 -0.0037778 -0.0001105
0.036619 -0.00402 -0.13768 0.36809 0.015186 -0.028174 -0.0001319 -0.0018041
-0.0035315 -0.00079094 -0.0036583 -0.00060166
0.0034439 0.0038767 0.015102 -0.028276 0.20077 0.27482 -0.0018703 0.00017191
-0.0016465 0.00056888 -0.0010286 -0.0005035
0.002311 -0.00090508 -6.4012e-05 -0.0017999 -0.00185 0.00019957 -0.0022483 0.28645
0.025652 0.0026448 -0.0022575 -0.0007576
-0.0023889 -0.0028067 -0.0035103 -0.00077684 -0.0016743 0.00060348 0.025653 0.0026205
-0.055005 0.22648 0.019712 0.0074436
-0.0038289 -0.00016143 -0.0036 -0.00069788 -0.0010576 -0.00057966 -0.0021897 -0.00074097
0.019702 0.0074816 -0.10368 0.29124
1160000000 0.079109 0.29713 0.024343 -0.021043 0.0031872 -0.00081795 -0.00018166 -0.0023112
-0.0039225 -0.00066065 -0.0012381 0.0045365
0.024323 -0.020974 -0.092213 0.37284 -0.0039869 -0.029018 -0.0015755 -0.0016142
-0.0026736 0.0025181 -0.0014944 0.00218
0.0032028 -0.00081682 -0.0041742 -0.029073 0.24547 0.24412 -0.00076795 0.0017072
-0.00054487 0.0017086 -0.00094349 0.0002814
-0.00023085 -0.0022567 -0.0016481 -0.0015936 -0.00078907 0.0017136 0.038904 0.28247
0.021091 -0.013041 -0.003978 0.0044487
-0.0038921 -0.00067572 -0.0026263 0.0025149 -0.00051734 0.0017346 0.021061 -0.013076
-0.019486 0.23382 0.01816 -0.0019962
-0.0011779 0.0043996 -0.0014004 0.0021169 -0.0010174 0.00036706 -0.0040235 0.00447
0.018171 -0.0019709 -0.054771 0.29568
1220000000 0.12259 0.28676 0.010999 -0.03053 -0.0014359 -0.0014241 0.00012271 -0.00077045
-0.0024614 0.0022533 0.0012045 0.0019833
0.011007 -0.030467 -0.048971 0.38619 -0.017186 -0.021063 -0.0025511 0.00042371
4.6214e-05 0.0030305 -0.00084742 0.0019476
-0.0014192 -0.0014301 -0.017276 -0.021056 0.2843 0.20467 0.00078948 0.0016661
0.00067371 0.0011198 9.3471e-05 0.00069344
0.00010043 -0.00078916 -0.0025734 0.00044898 0.00083164 0.0016704 0.078317 0.272
0.0095919 -0.019313 0.0014982 0.001176
-0.0025025 0.0022675 3.6257e-05 0.0030197 0.00062605 0.0010866 0.0095803 -0.019333
0.0052606 0.23993 0.012919 -0.013651
0.0011947 0.0019963 -0.00087983 0.0019732 9.4812e-05 0.00072488 0.0015094 0.0011721
0.012925 -0.013643 -0.025963 0.31382
1280000000 0.1731 0.26797 -0.0080329 -0.029073 -0.0019634 0.0020636 -0.00085694 -0.0019397
-0.00080129 0.0031171 0.0024402 0.0014731
-0.008006 -0.029041 -0.0022249 0.37862 -0.024183 -0.00798 -0.00099327 0.0014499
0.0017063 0.0018137 0.00065084 0.0022279
-0.0019924 0.0019986 -0.024237 -0.0078847 0.31537 0.1619 0.0015282 7.0579e-06
0.0011579 0.00025175 0.00022223 0.00034771
-0.00080027 -0.0019439 -0.00093274 0.0014689 0.0015335 2.349e-05 0.11513 0.25468
-0.00077137 -0.021006 -0.0011901 0.00029092
-0.00079801 0.0031674 0.0017526 0.0018067 0.0011252 0.00028511 -0.00080107 -0.021001
0.042049 0.24298 0.0022714 -0.01551
0.0024716 0.0014504 0.00064819 0.0021068 0.0001937 0.00030949 -0.001188 0.00031729
0.0022858 -0.015517 0.022733 0.31871
1340000000 0.21125 0.23395 -0.017692 -0.0192 0.000368 0.004294 -0.0016675 -0.00090705
0.0015355 0.0025745 0.0017681 -0.0014027
-0.017653 -0.019189 0.037475 0.37051 -0.021083 0.0048068 -0.0003265 0.0021335
0.0018902 0.00084614 0.0012582 0.00085202
0.00041204 0.0043283 -0.021108 0.0048827 0.33833 0.11298 0.0010547 -0.00087783
0.0005408 -0.00048158 0.00011028 0.00042079
-0.00168 -0.00092149 -0.00030226 0.0021206 0.0010441 -0.00088894 0.14733 0.23195
-0.010582 -0.017204 0.00067704 0.0010646
0.0015928 0.0024913 0.0019249 0.00082183 0.0005461 -0.00047016 -0.010612 -0.017194
0.072914 0.23515 -0.0046378 -0.013611
0.0017991 -0.0014447 0.0012412 0.00083099 0.00013448 0.00033011 0.0006466 0.0010744
-0.0046379 -0.013603 0.061666 0.31507
1400000000 0.24451 0.19692 -0.023875 -0.0076749 0.004783 0.0032144 -0.0021929 0.00056538
0.0024489 0.00095322 0.0004437 -0.0013366
-0.023843 -0.0076837 0.07434 0.35866 -0.014334 0.012684 0.0014176 0.0015421
0.001418 -0.00064212 0.0011965 0.00017067
0.0048442 0.0031684 -0.014303 0.012755 0.35127 0.059308 0.00017838 -0.0015746
0.00027242 -0.0002971 0.00037233 0.00023566
-0.0021887 0.00058018 0.0014287 0.0015059 0.00019052 -0.0015825 0.17449 0.20224
-0.01662 -0.0097779 -0.00095439 0.00056097
0.0024263 0.0009911 0.0014093 -0.00066549 0.00026598 -0.00031219 -0.016657 -0.0097353
0.10524 0.22893 -0.010774 -0.0086759
0.00037312 -0.0013651 0.001176 0.00019451 0.00037477 0.00024697 -0.00094117 0.00055914
-0.01079 -0.0086505 0.10647 0.30678
1460000000 0.26867 0.15359 -0.02061 0.0050182 0.0053113 -0.0016166 -0.0016478 0.0016262
0.0021789 -0.00043082 -0.00025256 -0.00099703
-0.020594 0.0050087 0.10953 0.33732 -0.005281 0.015257 0.0018404 0.00027845
0.00094092 -0.0014805 0.0012919 -0.0005331
0.0053006 -0.0016553 -0.0052251 0.015323 0.3582 0.004308 -0.0011707 -0.0013567
0.00019121 -0.00022386 0.00071846 -0.00031689
-0.0016936 0.0016726 0.0018216 0.00028266 -0.0011563 -0.0013836 0.1998 0.17307
-0.017528 -0.0021926 -0.00046085 0.0026268
0.0021552 -0.00044933 0.0009299 -0.0014891 0.00017737 -0.00022814 -0.017539 -0.0021592
0.13542 0.21296 -0.012444 -0.002202
-0.00022762 -0.00096539 0.0012691 -0.00052238 0.00069107 -0.00035361 -0.00048021 0.002639
-0.01245 -0.0021889 0.14092 0.28688
1520000000 0.28072 0.11119 -0.014918 0.010493 0.003206 -0.0038783 7.5302e-05 0.0027797
0.0021229 -0.0017579 -0.0011065 -0.00023387
-0.014912 0.010464 0.14291 0.3229 0.002106 0.012528 0.001847 -0.00080726
7.6432e-06 -0.0011901 0.00037905 -0.00097423
0.0032078 -0.0039353 0.0022041 0.012538 0.35014 -0.053961 -0.0011266 -0.00049018
0.0004766 -0.00092848 0.00015237 -0.00016018
8.4837e-05 0.0027406 0.0018506 -0.00082105 -0.0011174 -0.0004455 0.22062 0.13469
-0.016184 0.0041285 0.0020147 0.0021554
0.0021167 -0.0017875 3.4642e-06 -0.001171 0.00049155 -0.00092424 -0.016182 0.0041605
0.16257 0.1974 -0.011792 0.002027
-0.001092 -0.00025883 0.00038935 -0.0009729 0.00014507 -0.00013492 0.0019845 0.0021457
-0.011778 0.0020258 0.17412 0.26809
1580000000 0.2905 0.066579 -0.0081001 0.013853 -0.00096247 -0.0045796 0.0016257 0.0020542
-0.00012158 -0.0021741 -0.00036912 0.00038204
-0.0080959 0.013845 0.17026 0.2996 0.0053551 0.0075043 0.00060842 -0.0017836
-0.00068383 -0.0011008 -0.00022366 -0.00077011
-0.00099987 -0.0045387 0.0054228 0.0074807 0.32859 -0.11062 -0.0017457 0.00056862
-0.00038591 -0.0011455 0.00028128 -0.00061025
0.0016211 0.002009 0.00060504 -0.0017977 -0.0017415 0.00057114 0.23275 0.097519
-0.012104 0.0092971 0.002767 0.0007242
-0.00015102 -0.002184 -0.0006814 -0.0011013 -0.00041921 -0.0010732 -0.012091 0.0093378
0.18622 0.17912 -0.0090629 0.0079447
-0.00036515 0.00044209 -0.00026739 -0.00077294 0.00034779 -0.00057648 0.0027835 0.00071992
-0.0090517 0.0079506 0.20806 0.24379
1640000000 0.29362 0.024894 -0.0011064 0.012484 -0.0025341 -0.0022676 0.0029348 0.00097214
-0.00052929 -0.0017235 -0.00035745 0.00053683
-0.0011196 0.012476 0.20114 0.27473 0.0056383 0.002729 -0.00077011 -0.0019905
-0.0010758 -0.00030204 -0.00044524 -0.00070722
-0.0025752 -0.0022408 0.0056506 0.0026969 0.29903 -0.16052 -0.00077487 0.001578
-0.00099604 -0.00089045 -0.0001892 -0.00048172
0.0029727 0.0010055 -0.00078895 -0.0019635 -0.00074436 0.0015797 0.24448 0.050033
-0.0073351 0.010591 0.0027239 -0.0011168
-0.00057131 -0.0016954 -0.0010919 -0.0002999 -0.0010324 -0.00093004 -0.0073114 0.010621
0.20844 0.15266 -0.0041534 0.0097052
-0.00036735 0.00053199 -0.00044704 -0.00070959 -0.00023573 -0.00048511 0.0027066 -0.0011547
-0.0041649 0.0097018 0.23509 0.2129
1700000000 0.28582 -0.019772 0.0023615 0.0095617 -0.0032128 7.8256e-05 0.0031403 -0.0014288
-0.0021506 -0.00075055 0.00068999 0.00049089
0.0023594 0.0095518 0.21859 0.24422 0.0033211 -8.1236e-05 -0.0017255 -0.00063201
-0.00084686 0.00015931 -0.00082291 -0.00044619
-0.0031861 0.00015535 0.0033265 -0.00011714 0.25376 -0.19885 0.00047086 0.0017396
-0.0020366 -1.0218e-05 -0.00030174 -0.00079414
0.0031183 -0.001476 -0.0017205 -0.00063055 0.00040248 0.0017088 0.24077 0.0031397
-0.0038482 0.011049 0.0015626 -0.0023188
-0.0021658 -0.00074673 -0.00084001 0.00015452 -0.0019994 -5.4569e-05 -0.0038186 0.011058
0.225 0.13165 0.00059827 0.0096088
0.00067963 0.00048763 -0.00085668 -0.00046229 -0.00028791 -0.00081717 0.0015347 -0.0022938
0.00058829 0.0095786 0.25265 0.17969
1760000000 0.27537 -0.067798 0.004662 0.0061321 -0.0021142 0.00078905 0.0010927 -0.0036574
-0.0015729 0.00057361 0.0003427 -0.00064587
0.0046384 0.0061216 0.24653 0.2054 0.00085654 -0.0016558 -0.00138 0.0002886
-0.00092845 0.0010158 -0.00057013 0.00025911
-0.0021049 0.0008436 0.00079887 -0.001662 0.20566 -0.23005 0.0014861 0.0011561
-0.0010672 0.0015747 -0.0013087 -0.00062678
0.0010993 -0.0036315 -0.0013855 0.00029608 0.0014726 0.0011634 0.2347 -0.045645
-0.00017296 0.0098903 -0.00016856 -0.0026063
-0.0015638 0.00053744 -0.00090888 0.0010135 -0.0010838 0.0015776 -0.00013443 0.0098903
0.23955 0.097842 0.0043565 0.0067728
0.00035353 -0.0005907 -0.00055759 0.00031006 -0.0013719 -0.00055479 -0.00015001 -0.0025752
0.0043497 0.0068065 0.26693 0.14279
1820000000 0.25071 -0.10582 0.0047656 0.0024231 5.324e-05 0.0021404 -0.0011988 -0.0030568
-0.0013396 0.0011788 -7.2347e-05 -0.00019519
0.0047733 0.0024343 0.25694 0.17495 -0.0012853 -0.00015475 -0.001264 0.0011336
0.00011331 0.0011877 -0.00062443 0.00045463
3.3491e-05 0.0021858 -0.0012991 -0.00012755 0.15435 -0.24488 0.0016487 0.00024134
-3.3694e-05 0.0024239 -0.0017129 0.00032035
-0.0012726 -0.0030811 -0.0012483 0.001109 0.0016919 0.00025869 0.20663 -0.092614
0.0017181 0.008169 -0.001829 -0.0017231
-0.0013168 0.0012058 0.00011873 0.0011867 -4.8499e-05 0.0024056 0.0017441 0.0081626
0.25512 0.067835 0.0050312 0.0031394
-6.7086e-05 -0.00020199 -0.00063252 0.00045477 -0.0017634 0.00030783 -0.0018149 -0.0017494
0.0050331 0.0031352 0.2706 0.10682
1880000000 0.21588 -0.14503 0.0024365 0.00010385 -0.00054931 0.0022356 -0.0030161 -0.0020759
-0.00012622 0.00196 0.00027799 -0.00063755
0.0024412 0.00010314 0.26222 0.12966 -0.0034132 0.0023591 -0.00010025 0.0017031
0.00066734 0.00108 0.00015302 0.0009727
-0.00057503 0.0021594 -0.0033428 0.0023228 0.10188 -0.25149 0.0016879 -0.0011448
0.0017694 0.0017917 -0.0010933 0.0016072
-0.0029738 -0.0020866 -7.5679e-05 0.0017256 0.0016515 -0.0011691 0.16947 -0.1327
0.0028873 0.0056818 -0.0024196 9.3884e-05
-8.5234e-05 0.0019956 0.00067963 0.0010657 0.0017884 0.00178 0.0029047 0.0056854
0.25841 0.037346 0.0049274 0.00088405
0.00025086 -0.00066101 0.00015413 0.0010061 -0.00098213 0.0016222 -0.0024213 6.4944e-05
0.0049389 0.00089021 0.27168 0.073898
1940000000 0.17761 -0.17184 2.3154e-05 -0.0016068 0.0014376 0.00191 -0.003586 0.00056452
0.0016461 0.0012202 -0.00081878 -0.00045643
2.342e-05 -0.0016064 0.26487 0.097057 -0.0015972 0.0050221 0.0010906 0.001166
0.0017144 0.00026388 0.00087548 0.00019738
0.0014595 0.0019238 -0.0015739 0.005049 0.059508 -0.24291 0.00020987 -0.0020916
0.0023698 0.00010777 0.00034244 0.0017792
-0.0035727 0.00059526 0.0011 0.0011831 0.00015838 -0.0021285 0.11997 -0.16702
0.0024915 0.003844 -0.0014215 0.0013433
0.0016587 0.001224 0.0017276 0.00026506 0.0023841 6.3438e-05 0.0024989 0.0038413
0.26175 -0.0014212 0.0036188 -0.0024511
-0.0007791 -0.00043594 0.00088795 0.00021348 0.00027409 0.0017598 -0.0013861 0.0013757
0.0036217 -0.0024314 0.26276 0.037168
2000000000 0.13034 -0.18616 -0.0038628 0.00059543 0.0028969 0.0015077 -0.0022938 0.0035658
0.0013871 -3.1999e-05 -0.00077909 0.00052812
-0.0038623 0.00054145 0.25074 0.061285 -0.00058288 0.0070198 0.0014186 0.0003367
0.0010582 -0.001205 0.00036643 0.00010492
0.0029328 0.0014529 -0.00054217 0.0070598 0.017363 -0.22832 -0.0014623 -0.001191
0.001869 -0.0015251 0.0018528 0.0014847
-0.0022708 0.0035753 0.0014318 0.00029181 -0.0015118 -0.001111 0.065626 -0.17972
0.0010242 0.0026719 -0.00012995 0.0018013
0.0013762 -5.5377e-05 0.0010435 -0.0012228 0.001846 -0.0014453 0.0010276 0.0026396
0.25647 -0.034593 0.00030933 -0.0032841
-0.00077373 0.00058792 0.00033815 8.7208e-05 0.0016582 0.0014932 -0.00014518 0.0018008
0.0002969 -0.0032965 0.24965 0.009892
2060000000 0.085009 -0.19316 -0.0048372 0.0030219 0.0030747 -0.00048424 0.00059657 0.0032494
0.0014678 -0.0010295 -6.8514e-05 0.0010014
-0.0048085 0.0030241 0.2387 0.032176 0.0040961 0.0082542 0.0010055 -0.0005901
0.00044654 -0.00132 0.000578 -7.0876e-05
0.0030868 -0.00046302 0.0041846 0.0081212 -0.014363 -0.20948 -0.0012688 0.00037906
0.00026398 -0.0021745 0.0029724 2.1797e-05
0.00071139 0.0032629 0.00099549 -0.00057859 -0.0011215 0.00034811 0.01336 -0.1783
-0.00019882 0.0032584 0.00097333 0.00090226
0.001447 -0.0010451 0.00040783 -0.001359 0.00029854 -0.0022507 -0.000185 0.0032543
0.24223 -0.073154 -0.0015641 -0.0037735
-3.5994e-05 0.00098394 0.00060106 -0.00010395 0.0030325 0.00035005 0.00094679 0.00087157
-0.0015834 -0.0038067 0.23593 -0.014872
2120000000 0.039034 -0.18481 -0.0038189 0.0066772 0.002454 -0.0026066 0.0027481 0.0021259
3.6781e-05 -0.0017356 0.00080103 0.00016976
-0.0038168 0.0066868 0.21712 0.0071877 0.0065168 0.0045532 0.0010093 -0.0010901
-0.0012466 -0.0019115 -6.6059e-06 -0.00094896
0.0025222 -0.0025965 0.0065399 0.0044974 -0.043 -0.19308 -0.00067063 0.0012638
-0.0019017 -0.001469 0.00035182 -0.0021671
0.0027515 0.002177 0.00098183 -0.0010935 -0.00070148 0.0012392 -0.039037 -0.16265
-0.0012143 0.004759 0.0014353 0.0011713
2.3952e-05 -0.0017334 -0.0012796 -0.0018955 -0.001924 -0.0014244 -0.0011764 0.0047506
0.22433 -0.10868 -0.0055295 -0.0015833
0.00088071 0.00011168 -5.2012e-05 -0.000945 0.00047068 -0.002389 0.0014971 0.0011593
-0.0055243 -0.0015575 0.21504 -0.031434
2180000000 -0.00076811 -0.171 -0.0021835 0.010017 0.00081649 -0.0022407 0.0031171 -0.00030796
-0.0002627 -0.00099577 0.0012713 0.00018975
-0.0022058 0.010018 0.19727 -0.010707 0.0075971 0.0039559 -0.0006477 -0.0016555
-0.0019478 0.00063519 0.00020456 0.00027664
0.00080507 -0.0022244 0.0075551 0.0038735 -0.063372 -0.16868 0.001067 0.0013444
-0.00098015 0.00033344 0.00066946 -0.0018828
0.0030752 -0.00042836 -0.00066018 -0.0016933 0.0008692 0.0012622 -0.076317 -0.13579
-0.00016298 0.007197 0.0018075 -2.426e-05
-0.00022961 -0.001033 -0.0019164 0.00065782 -0.0010556 0.00024256 -0.0001523 0.0072036
0.19629 -0.13899 -0.0054101 0.0022683
0.0012134 0.00014778 0.0003005 0.00023632 0.00057492 -0.0020689 0.0017524 -3.808e-05
-0.0054242 0.0021932 0.19885 -0.045398
2240000000 -0.029773 -0.14672 0.0021638 0.011327 -0.00046988 -0.0027481 0.0018791 -0.0023202
-0.0018266 -0.00048863 0.00047243 -0.0019208
0.0022118 0.011261 0.17741 -0.016997 0.0082343 0.00046778 -0.00084471 -0.00040166
-0.00044853 0.0011029 -0.00064602 -0.00073262
-0.00047558 -0.0028251 0.0082889 0.00034682 -0.08081 -0.14509 0.0013322 -0.0015462
-0.00090772 0.00026658 -0.0022349 -0.0016769
0.0019205 -0.0022534 -0.00086428 -0.00036521 0.0014965 -0.0014591 -0.11122 -0.10637
0.0014866 0.0089907 0.0015205 -0.00043648
-0.0017837 -0.00042447 -0.00049433 0.0010904 -0.00082233 0.00026834 0.001487 0.0090066
0.16519 -0.15797 -0.0051267 0.0050228
0.00052396 -0.0018259 -0.00063124 -0.00066391 -0.0024909 -0.0014592 0.001541 -0.00041673
-0.0051181 0.0050139 0.17666 -0.055621
2300000000 -0.056989 -0.11906 0.0078033 0.0094645 -0.0012355 -0.0022077 -0.00055373 -0.0012433
-0.0011035 0.00071474 -0.0012241 -0.00085634
0.0078178 0.0094899 0.15598 -0.025887 0.008505 -0.0017593 -0.00098655 0.0005123
-0.0002751 0.0012856 -0.00014291 0.00071416
-0.001199 -0.0022683 0.0084256 -0.0017603 -0.09368 -0.12089 -0.00018251 -0.0014298
9.3343e-05 0.001657 -0.0020471 0.00074127
-0.00060296 -0.0013579 -0.00099972 0.00052771 -0.00016069 -0.0015483 -0.13267 -0.070102
0.0049895 0.0094656 0.00036398 -0.0015036
-0.00097274 0.0006601 -0.00024976 0.0013613 0.00020957 0.001741 0.0050613 0.0094886
0.12672 -0.17821 -0.0031716 0.0077066
-0.0010884 -0.00082826 -0.00019153 0.00076641 -0.0018147 0.00075602 0.00032744 -0.0014574
-0.0031856 0.0077353 0.1601 -0.056791
2360000000 -0.073408 -0.087538 0.010637 0.0083845 -0.0011136 -0.0018489 -0.0015529 -0.00098309
-0.00043459 0.00083129 -0.0014791 -0.00038429
0.010615 0.0083705 0.14684 -0.025607 0.0081496 -0.0046764 -0.00087435 0.00099091
0.0016176 0.00026637 -3.6777e-05 -7.8635e-05
-0.0011603 -0.0017418 0.0082109 -0.0047873 -0.10293 -0.098676 -0.0022664 -0.00086685
0.0011293 2.9046e-05 -0.0010617 0.0019329
-0.0015103 -0.00094087 -0.00090142 0.0010726 -0.0023175 -0.00080284 -0.15014 -0.037068
0.0086441 0.0085883 0.0015937 -0.0016583
-0.00041427 0.0008865 0.0016045 0.0002449 0.00098869 -7.3966e-05 0.0086515 0.0085783
0.095597 -0.18035 0.00068236 0.0088749
-0.0016217 -0.00024506 -5.7218e-05 -6.464e-05 -0.0010334 0.0017321 0.0015238 -0.0017375
0.00068942 0.0088654 0.13866 -0.06063
2420000000 -0.081827 -0.060032 0.014192 0.0027912 -0.0033299 -0.0013174 -0.00093762 0.00029993
0.0011632 0.0011975 -0.0012781 0.0016561
0.014177 0.0027658 0.12873 -0.026163 0.0048192 -0.0066109 0.0014548 0.0010696
0.0008736 -0.0012977 -5.4239e-05 -3.5154e-05
-0.0033533 -0.0013056 0.0048792 -0.0066697 -0.11591 -0.077871 -0.0019682 0.0010301
-0.0001743 -0.00075889 0.0005168 0.0027788
-0.00096461 0.00029431 0.0014877 0.0010712 -0.0019386 0.0011568 -0.15988 0.0074801
0.011646 0.0063428 -0.00032853 -0.0025706
0.0012117 0.0011931 0.00084866 -0.0012995 -0.0002667 -0.00055828 0.01166 0.0063104
0.056182 -0.18045 0.002068 0.0084973
-0.001324 0.0016884 -9.1177e-05 -8.2835e-05 0.00021974 0.0026494 -0.00024102 -0.0025172
0.002066 0.0084773 0.11997 -0.056677
2480000000 -0.082213 -0.028242 0.014038 -0.0025262 -0.0019401 -0.00036796 -0.00074088 0.0014528
0.0014961 -0.00057608 0.00019141 0.0014297
0.014043 -0.0024832 0.13044 -0.026026 0.0030423 -0.008979 0.0011566 3.2976e-05
-0.00057876 -0.00089851 -6.8985e-05 -0.00036034
-0.0019564 -0.00026676 0.0029271 -0.0089421 -0.11915 -0.057964 -0.00059039 0.0028643
-0.00032017 -0.00081117 0.0017893 0.00083772
-0.00069931 0.0013465 0.0011306 8.3797e-05 -0.00056116 0.0027358 -0.16101 0.045858
0.015312 0.0013051 -0.0011428 -0.0026529
0.001473 -0.0006051 -0.00056604 -0.00099425 -0.00012411 -0.00083659 0.015349 0.0011945
0.022199 -0.17354 0.0053848 0.0076642
5.8675e-05 0.0014021 8.4472e-05 -0.00037867 0.0017546 0.0010392 -0.0010709 -0.0026056
0.0053472 0.0077057 0.10112 -0.052368
2540000000 -0.086367 -0.0013135 0.011761 -0.0067247 -0.0025975 0.0010501 0.00048248 0.0010241
-0.00010212 -0.0017042 0.00091056 0.0019147
0.01173 -0.0067181 0.11755 -0.017553 -0.0010185 -0.0079461 0.0007109 -0.0013132
-0.0017535 9.5877e-05 -0.00061302 0.00030496
-0.0025258 0.0010377 -0.00097733 -0.0079833 -0.12586 -0.03424 0.0016703 0.0024091
-0.0010013 0.0001095 0.0017293 -0.00067077
0.00042826 0.001092 0.00068973 -0.0013462 0.0016514 0.0023735 -0.15944 0.085958
0.015247 -0.0041946 -0.0020449 -0.0022479
-0.00018329 -0.0016384 -0.0017327 0.00015364 -0.00098862 -6.3545e-05 0.015256 -0.0042856
-0.0070662 -0.15837 0.0081858 0.0056925
0.00077229 0.0017173 -0.00067339 0.00027952 0.0017014 -0.00069271 -0.0021142 -0.0022053
0.0081486 0.005731 0.087329 -0.039028
2600000000 -0.079094 0.024126 0.00829 -0.010123 -0.0011734 0.002702 0.00090905 -0.00011501
-0.00092222 -0.00095089 0.0019398 0.00030161
0.008333 -0.010091 0.11228 -0.032687 -0.0032519 -0.0062372 -0.00044504 -0.00072627
-0.00034668 0.0017301 -0.0002188 0.00065173
-0.0013287 0.0027056 -0.0033336 -0.0062065 -0.1304 -0.0092652 0.0029369 0.00012375
0.00011107 0.0013029 0.0013337 -0.0015043
0.00097886 -0.00021717 -0.00040294 -0.00075249 0.0030562 0.00020266 -0.14429 0.12093
0.012474 -0.0093431 -0.0035486 -0.00012703
-0.00074663 -0.00099266 -0.00029262 0.0016948 9.3882e-06 0.0014706 0.012465 -0.0093618
-0.041659 -0.13984 0.0091903 0.0048402
0.0020577 0.00044982 -0.00026519 0.0007083 0.0015138 -0.0015187 -0.0035575 -3.2143e-06
0.0091585 0.0048817 0.079316 -0.02525
2660000000 -0.072771 0.049899 0.0042155 -0.011794 -0.00040383 0.0011644 5.1833e-05 -0.00030449
-0.0023093 0.0001294 0.0014212 -0.00060738
0.0042453 -0.011762 0.12011 -0.028576 -0.0045753 -0.0047296 -0.0011999 -0.00053061
0.00039866 0.0018983 0.00047157 0.00096975
-0.00025303 0.0011533 -0.0046669 -0.0047047 -0.12988 0.011178 0.0018852 -0.0016134
0.00018442 0.00028024 -0.0010869 -0.0016122
0.00011454 -0.00032695 -0.0013086 -0.00049469 0.0018614 -0.0016142 -0.12297 0.15227
0.0078904 -0.012343 -0.0024781 0.00098407
-0.0022324 0.0001765 0.00042056 0.0019313 0.00026294 0.00044185 0.0078188 -0.012377
-0.063142 -0.11975 0.010653 0.00074538
0.0013801 -0.00069459 0.00049602 0.00093916 -0.0012142 -0.0019442 -0.002507 0.0010371
0.010694 0.00079774 0.074388 -0.0064783
2720000000 -0.061268 0.068556 5.9087e-05 -0.011708 -0.00031092 0.0029886 -0.00036168 -0.00010852
-0.0022185 0.0018872 0.00029068 -0.0017875
0.00010676 -0.011706 0.10544 -0.03192 -0.0051014 -0.0013766 -0.0016386 0.00056604
0.001848 0.00027201 0.00094204 -0.00020198
-0.00016535 0.0029349 -0.0051126 -0.0013905 -0.12446 0.041197 0.00054376 -0.0025362
2.2458e-05 0.00039046 -0.0013569 0.0004506
-0.00030552 -0.0001292 -0.0016342 0.00056333 0.00051044 -0.0026029 -0.089101 0.18167
0.0030844 -0.01339 -0.0020844 0.0023781
-0.0022522 0.0019627 0.0018454 0.00028984 0.00029785 0.00033782 0.0030512 -0.01339
-0.083279 -0.087598 0.011495 -0.0015821
0.00043112 -0.0017642 0.00087475 -0.00021827 -0.0015561 0.0005741 -0.0021487 0.0024156
0.011475 -0.0015873 0.077944 0.012453
2780000000 -0.046801 0.087511 -0.0044238 -0.010531 6.4057e-05 0.0013374 0.00046081 -0.00034573
0.0012646 0.0028383 -0.00071128 -0.0018118
-0.0043962 -0.010514 0.10411 -0.043807 -0.0040109 -6.8161e-05 -0.00025289 0.0016542
0.0017233 -0.0011567 0.00016727 -0.00019059
3.6579e-05 0.0013677 -0.0040804 1.7393e-05 -0.12085 0.071717 -0.0018112 -0.0018331
0.00041847 -0.00027994 -0.00070218 0.00059965
0.00046817 -0.00033028 -0.00024847 0.0016375 -0.0017748 -0.0016753 -0.059257 0.20324
-0.002325 -0.013162 -0.00071964 0.002055
0.0013051 0.0027951 0.0017016 -0.0011379 0.0002178 -0.00029248 -0.0024184 -0.013123
-0.098506 -0.054263 0.010099 -0.0062529
-0.00077503 -0.0016558 0.00016645 -0.00025378 -0.0005231 0.00098274 -0.00071244 0.0020658
0.010059 -0.0063315 0.082316 0.030664
2840000000 -0.030968 0.10258 -0.0076464 -0.0072306 0.0016114 0.0019775 -0.00022652 -0.00012427
0.001454 0.0011242 -0.0016493 0.00035705
-0.0076463 -0.0072062 0.10261 -0.037371 -0.0036023 0.0011522 0.00057304 0.00086881
-0.00016137 -0.0015253 -4.4818e-05 -4.3856e-05
0.0016276 0.0019878 -0.0036583 0.0012301 -0.11446 0.097567 -0.0017683 0.00011937
0.00032669 0.00016318 0.00091192 0.001197
-0.00016724 -0.00022024 0.00058545 0.00084682 -0.0015933 0.00019027 -0.022765 0.21825
-0.0059135 -0.010441 0.00035861 0.0010051
0.0014864 0.0011734 -0.00019967 -0.0015541 8.2524e-05 0.00031668 -0.0059059 -0.010396
-0.10177 -0.02297 0.0079327 -0.0079266
-0.0017477 0.00027997 -1.8428e-05 -9.6165e-06 0.0012984 0.0011812 0.00048507 0.0010133
0.0079092 -0.0077787 0.096502 0.045579
2900000000 -0.016681 0.12172 -0.0089433 -0.003026 0.0015896 1.2725e-05 0.000547 -0.00074889
0.0021891 -0.0011626 -0.0007002 7.2465e-05
-0.0089756 -0.0029934 0.0831 -0.045386 -0.0013572 0.0026337 0.00092936 0.00031734
-0.00051427 -0.0014011 -0.00022699 -7.8795e-05
0.0018074 -2.5417e-05 -0.0012798 0.0026436 -0.097263 0.12994 -0.0010773 0.00028228
-0.00058342 -0.00092737 0.0018764 -0.00044475
0.00050598 -0.00073996 0.00093115 0.00033817 -0.0011467 0.00012782 0.014046 0.22049
-0.0094341 -0.0068989 0.0011553 0.0022063
0.0021776 -0.0012087 -0.00056581 -0.0013351 -0.00028293 -0.00082643 -0.0094554 -0.0068026
-0.10055 0.016519 0.0054151 -0.01008
-0.00064196 6.9902e-05 -0.00026148 -7.1135e-06 0.0016228 -0.00086925 0.00099478 0.0021838
0.0055191 -0.010044 0.11062 0.051541
2960000000 0.0050895 0.13291 -0.0086652 0.00050956 0.00087991 0.0011983 -0.00048631 -0.00078219
-0.00020909 -0.0019409 -0.00084541 0.00059684
-0.0086923 0.00046215 0.092345 -0.045016 -0.00083342 0.0014448 0.0010457 -0.0001255
-0.0012202 -0.00076865 0.00044697 0.00040374
0.00058277 0.0013122 -0.0008294 0.0013213 -0.07787 0.16078 -0.00056294 0.00066449
-0.00063693 0.00094298 -5.1107e-05 -0.0025506
-0.00058519 -0.0008625 0.0010832 -0.00011844 -0.00057441 0.00081727 0.056475 0.22739
-0.0098214 -0.0018191 0.001475 0.00023161
-0.00017948 -0.0019008 -0.0012443 -0.00069211 -0.00071615 0.00081483 -0.0098702 -0.0018206
-0.088332 0.047611 0.0010127 -0.012015
-0.00075262 0.00051802 0.00045846 0.00031437 -0.00040793 -0.0022746 0.0015969 0.00025899
0.00099121 -0.012105 0.12965 0.062079
3020000000 0.023185 0.14656 -0.0063891 0.0038159 0.0011939 -0.00035915 -0.00094952 -0.00023642
-0.00077245 0.00042313 -0.00021439 0.00055491
-0.0063725 0.0038014 0.08103 -0.033887 -0.0003694 0.00011521 0.00035301 -0.0010061
-0.0017018 0.00047613 0.00077491 -0.00020891
0.0013486 -0.00033182 -0.00044766 0.00018525 -0.05654 0.18555 -0.00035796 0.0011576
0.0008435 0.00050791 -0.00083932 -0.0016952
-0.00084296 -0.00024604 0.00034614 -0.0010241 -0.00020864 0.0010636 0.095042 0.21939
-0.0090387 0.001251 0.0004552 0.00052046
-0.00081269 0.00052416 -0.0016993 0.00057663 0.00057469 0.0003325 -0.0090141 0.0012636
-0.071476 0.077396 -0.0019317 -0.010489
-8.4941e-05 0.00055051 0.00069575 -0.00023853 -0.0003795 -0.0013588 0.00042087 0.00054424
-0.0019671 -0.01051 0.14999 0.058831
3080000000 0.050382 0.15584 -0.004535 0.0059182 0.0014881 -0.00014949 -0.00062402 -6.9611e-05
-0.00053336 6.6789e-05 7.164e-05 0.00054918
-0.0045758 0.0058975 0.078364 -0.028292 -0.0003417 0.00070061 -0.00033512 -0.00032544
-0.00021222 0.0010516 -0.00011443 -0.00067745
0.0015202 -0.00030277 -0.00043396 0.00063786 -0.019336 0.20696 -0.00066991 6.1599e-05
0.00048225 0.00024114 -0.0023099 -0.00029366
-0.00065478 -0.0001026 -0.00034154 -0.00030268 -0.00074239 -3.5117e-05 0.1285 0.21155
-0.0061295 0.0052173 0.0020223 0.00040795
-0.00049773 7.1101e-05 -0.00015743 0.0010948 0.00043006 0.00047461 -0.0060721 0.0052083
-0.043131 0.10937 -0.0067083 -0.0091888
3.1925e-05 0.00047675 -0.00024264 -0.00059359 -0.0019429 -0.00082453 0.0019623 0.00037578
-0.0068261 -0.0091156 0.16451 0.066121
3140000000 0.078754 0.15891 -0.0010459 0.0074798 0.0025244 -0.0015243 -0.0012 0.00086698
0.0015627 0.00046105 0.00027661 6.7086e-05
-0.0010565 0.0074821 0.074062 -0.030234 -0.00099329 0.00017536 0.00063724 -9.742e-05
-9.2913e-06 0.00087537 0.00062117 -0.00041222
0.0025173 -0.0014561 -0.00088069 0.00024336 0.023368 0.22736 -2.134e-07 0.0016117
0.001029 -0.00092812 -0.0023504 0.00092664
-0.0012417 0.00085909 0.00067945 -0.00015837 -7.2598e-06 0.0016463 0.16312 0.18538
-0.0032654 0.006221 0.00052556 -0.0011557
0.0015123 0.00055369 -5.4365e-05 0.00092712 0.0013004 -0.0012438 -0.0032226 0.0062127
-0.026194 0.12858 -0.0087689 -0.0043504
0.00024331 -6.9828e-05 0.00071805 -0.00042332 -0.0028578 0.00085717 0.00045269 -0.0011469
-0.0086577 -0.0043121 0.18883 0.056892
3200000000 0.11055 0.16958 0.0039734 0.0063396 0.00074967 -0.0027144 -0.0003587 0.0018983
0.0005127 -0.0017143 0.0002246 0.00028241
0.0039591 0.0063122 0.084192 -0.028775 -0.0010026 0.00067189 -0.00030467 -0.00082377
0.00066608 0.001176 -0.00041727 -0.0010475
0.00073557 -0.0027914 -0.00099725 0.00052954 0.068327 0.23193 0.0010531 0.00066809
-0.00029812 -0.002047 -0.0013548 0.0019065
-0.00040687 0.0018978 -0.0003638 -0.00081381 0.0011963 0.00066963 0.18345 0.16322
0.0001438 0.0062337 0.00031885 -0.0013385
0.00040253 -0.0017381 0.00082758 0.0011489 -0.00047543 -0.0021535 0.00014989 0.0062311
0.015145 0.14822 -0.0090956 -0.0013533
0.00017218 0.0002487 -0.00048782 -0.0012182 -0.0014519 0.0023664 0.00044092 -0.0013917
-0.0091758 -0.0014306 0.20329 0.055014
3260000000 0.14276 0.16139 0.0040632 0.0032259 -0.00078687 -0.0027812 0.0010634 0.00088058
-2.2684e-05 -0.002016 -2.0622e-05 0.00010866
0.0040744 0.0032158 0.09226 -0.032063 -0.0016833 0.0022956 -0.00023473 -9.7433e-05
0.00094561 -0.00047748 -0.00082961 0.00020159
-0.00071824 -0.0029006 -0.0015708 0.0022986 0.1193 0.22695 0.00045898 -7.4752e-05
-0.00074338 -0.0012198 4.5362e-05 0.0017465
0.0010479 0.00085231 -0.00021635 -5.677e-05 0.00036006 -0.00011909 0.21052 0.12574
0.0024404 0.0053866 -0.00078009 -0.0016675
0.00015805 -0.0019098 0.00096794 -0.0004701 -0.00092999 -0.00094102 0.0024164 0.0054533
0.040965 0.15736 -0.0069988 0.0042929
-0.00020192 5.7135e-05 -0.00093115 0.00029015 0.00040702 0.0017229 -0.00078335 -0.0015954
-0.0070044 0.0043285 0.23356 0.045802
3320000000 0.17263 0.15537 0.0071518 0.0012475 -0.00055671 -0.0018577 0.00083039 0.00030033
-0.0016141 -0.001481 0.00050179 0.00030265
0.0070763 0.0011853 0.098733 -0.028305 0.0010023 0.0022542 -0.00021954 -0.00060576
-0.00024962 -0.00031216 -0.00067089 -2.2327e-06
-0.00055352 -0.0017113 0.0010648 0.002249 0.16651 0.21769 0.00043228 -0.00014681
-0.0014069 -0.00042934 0.0005765 0.0016102
0.00086739 0.00035947 -0.00023713 -0.00065483 0.00056409 -0.00017805 0.21883 0.095433
0.0037488 0.0031739 -0.00085189 0.00050254
-0.001768 -0.0013458 -0.00028666 -0.0002562 -0.0010818 -0.00048408 0.0038322 0.0031525
0.074557 0.15812 -0.0036896 0.0051378
0.00046064 9.6224e-05 -0.00057032 5.0764e-05 0.00057771 0.0015387 -0.00084073 0.0005266
-0.0037085 0.0052859 0.24927 0.031643
3380000000 0.20827 0.13895 0.0054109 -0.0020421 -0.0011245 0.00070981 0.0012265 0.00031136
-0.001426 0.00070316 0.00019509 8.6125e-06
0.0054143 -0.0019957 0.10967 -0.03591 0.00022885 0.0025954 -0.0012228 -0.00062594
-1.4738e-05 9.2891e-05 -0.00083038 0.00052061
-0.00099971 0.00051159 0.00025322 0.0026915 0.2078 0.19525 0.00064189 -0.00043483
-0.0019975 0.00079629 0.0016682 0.0012635
0.0011935 0.00032162 -0.0012283 -0.00065218 0.00075106 -0.00039104 0.23376 0.063467
0.0055349 0.0027584 -0.00086374 5.5141e-05
-0.0014654 0.00071876 -1.3104e-05 0.00015913 -0.0019769 0.00072665 0.0055198 0.0026604
0.11739 0.14924 -0.00093704 0.0066523
0.00016099 8.0674e-05 -0.00077357 0.00048622 0.0010896 0.0013464 -0.00065411 0.00019203
-0.00078914 0.0065437 0.27904 0.014247
3440000000 0.23966 0.11705 0.00435 -0.0038279 -0.00054885 -0.0015371 0.0010055 -3.9942e-07
-0.0015173 0.0014429 0.0007457 6.1164e-05
0.0043175 -0.0038066 0.10339 -0.041201 0.0031512 0.0020258 -0.0010853 0.0011017
0.00017334 0.00043075 7.9204e-05 0.0010928
-0.00068973 -0.0017092 0.0030476 0.0019125 0.24562 0.16701 -0.00048174 9.8938e-06
0.00023281 0.0017119 0.0011461 -0.00026357
0.00096212 -2.532e-05 -0.00097758 0.0011733 -0.00045356 -0.00025892 0.2351 0.031031
0.0066408 -0.00016979 -0.0003718 -4.8342e-05
-0.0015418 0.0015323 0.00021806 0.00030597 -0.00023766 0.0015273 0.0065684 -0.00017709
0.14733 0.13968 0.0041036 0.0032142
0.0011291 -2.2699e-05 -0.00015575 0.0010298 0.0018993 0.00040808 -0.0002379 -7.5627e-05
0.0038809 0.0031599 0.29452 -0.015389
3500000000 0.27185 0.085351 0.0024845 -0.0045367 -0.0012269 0.0015142 0.0011134 -0.00080253
-0.0011376 0.0013302 0.00076825 -0.0009463
0.0024066 -0.0045166 0.11573 -0.064976 0.003013 0.0010847 -0.00051302 0.00072984
0.00063329 4.8911e-05 8.6043e-05 0.00039006
-0.0013571 0.0015316 0.0031823 0.0010794 0.27471 0.1331 0.00012797 -0.0001465
-0.00020154 0.00020299 0.001354 6.8826e-05
0.0011055 -0.00081834 -0.00057353 0.00073802 -1.1877e-05 -6.5691e-05 0.23937 0.0039625
0.0066514 -0.0029658 2.0487e-06 -0.00010589
-0.0010734 0.0013416 0.00049193 -8.27e-05 -0.00018002 0.00068816 0.0066051 -0.0030241
0.19279 0.11093 0.0032305 0.0013128
0.00069928 -0.0009487 0.00022811 0.00056641 0.0013731 -0.00056345 -0.00015007 -9.9425e-05
0.0031645 0.0014767 0.31573 -0.042608
3560000000 0.29034 0.051011 0.0004913 -0.0058132 -2.5306e-05 -0.00094386 0.0005213 0.00018576
0.0015223 0.0019722 -0.00014123 -0.0010027
0.00050802 -0.0058312 0.10963 -0.070231 0.0057892 -0.00098115 0.00042008 0.00069724
0.00046394 -0.00041993 0.00012848 0.00027839
-0.00015935 -0.00085183 0.0058892 -0.00099395 0.30296 0.09077 -0.0002788 -0.00011399
0.00064903 0.00066892 0.001503 -0.00035788
0.00048735 0.00015951 0.00032895 0.00063458 -0.00022245 -8.7405e-05 0.23002 -0.032588
0.0056633 -0.0055914 -0.00091886 -0.00063486
0.0016928 0.0017995 0.00054567 -0.00020664 0.00081588 0.00071541 0.0056411 -0.005624
0.21385 0.096281 0.0035352 -0.0012893
-0.0002771 -0.00093186 0.00044121 0.00013742 0.0013539 -0.0011717 -0.00084207 -0.0005476
0.0038343 -0.0013242 0.32672 -0.083096
3620000000 0.30663 0.013109 -0.0010983 -0.0036912 -0.0021346 -0.00017738 0.00024846 -0.0019988
8.6811e-05 0.00041579 -0.00091031 -0.00050083
-0.0010658 -0.003706 0.11053 -0.099533 0.0037273 -0.0039923 0.00031645 0.00055163
-0.00032254 -0.00068051 0.00056863 0.00036116
-0.0020296 -0.00011443 0.0035333 -0.0041364 0.31557 0.046055 9.4641e-05 -0.00087428
-0.0001632 0.00028683 0.00085116 -0.00074258
0.00019776 -0.002084 0.00035329 0.00057462 0.00019535 -0.00082146 0.21903 -0.06303
0.0018071 -0.0072695 -0.0012508 0.0010212
0.00010355 0.00050199 -0.00030437 -0.00074085 -1.4512e-06 -3.3188e-05 0.0017456 -0.0072336
0.23571 0.055174 0.0018331 -0.0015865
-0.00073068 -0.00056734 0.00057996 0.0002228 0.00037405 -0.00037853 -0.0012577 0.0010062
0.0019063 -0.0019794 0.32917 -0.11756
3680000000 0.31067 -0.031525 -0.0036129 -0.003991 -0.00088803 0.0018782 -0.0011663 -0.00021765
0.00154 -5.9314e-05 -0.001154 -0.00050021
-0.0036007 -0.0038796 0.10588 -0.11657 0.0011528 -0.0047536 0.00078208 0.00020384
-0.00044254 -0.00046247 0.00064483 5.6975e-05
-0.00091914 0.0016957 0.001141 -0.0045715 0.32664 -0.003615 -0.00066324 -0.00077431
0.0011338 0.00057919 0.00068838 -0.0018824
-0.0011338 -0.00011878 0.00079311 0.00024773 -0.00079299 -0.00068442 0.20559 -0.096539
0.00033056 -0.0065486 -0.00091914 0.0015393
0.0016003 -0.00026888 -0.0003689 -0.0006334 0.00096317 0.00066545 0.00027385 -0.0064687
0.25655 0.030026 0.0011703 -0.0027305
-0.00127 -0.00055792 0.00033784 0.00025189 0.0010367 -0.0016219 -0.00076914 0.0014378
0.00093976 -0.0028722 0.32842 -0.16163
3740000000 0.31225 -0.067194 -0.0031016 -6.1694e-05 -0.0021718 0.0025524 4.4233e-05 -0.00065418
-0.00067088 -2.3059e-05 -0.00077418 0.00066179
-0.003057 -8.0562e-05 0.097265 -0.13863 0.00058774 -0.0052494 0.00036222 -0.00034489
-1.4444e-05 -0.00012256 0.00028488 -4.9986e-06
-0.0022972 0.0025439 0.00064754 -0.0052059 0.3293 -0.043661 -0.00067744 3.4539e-05
-2.3745e-05 -0.00035702 -0.00079196 -0.001382
5.2878e-05 -0.00068191 0.00035239 -0.000389 -0.00088141 2.7628e-05 0.18396 -0.12088
-0.0020591 -0.0064629 0.00079451 0.0027349
-0.00067706 -8.9879e-05 -0.00017423 -1.4546e-05 0.00018183 0.00020148 -0.0020985 -0.0064901
0.26289 -0.0088372 -0.00076077 -0.0018703
-0.00069708 0.00068527 0.00064226 6.7331e-05 -0.00041586 -0.00163 0.00072925 0.0027719
-0.00071385 -0.0016881 0.31565 -0.2015
3800000000 0.30637 -0.11302 -0.0022393 0.00051606 0.00084907 0.003789 -0.0011763 -0.0015582
0.0014304 0.0010655 -0.001188 8.5601e-05
-0.0022962 0.00052868 0.085827 -0.15343 -0.0021496 -0.0047462 2.0298e-05 0.00013124
-0.00097984 -0.000549 0.0011045 0.00034219
0.00091338 0.0039644 -0.0022259 -0.0049881 0.32517 -0.085542 -0.00062296 0.000228
0.00088853 0.00023343 -0.00075144 -0.00046769
-0.0012027 -0.0016549 2.9823e-05 0.00018839 -0.00056069 0.00032667 0.17423 -0.14594
-0.0030785 -0.0050656 0.0015793 0.0012953
0.0013491 0.0010523 -0.00071141 -0.00041173 0.0011672 -0.00028649 -0.0031599 -0.0051078
0.27545 -0.05024 0.0010994 -0.00097041
-0.0012386 0.00032719 0.0011092 -7.7133e-05 -0.0014018 -0.00083976 0.0015796 0.0015551
0.0012518 -0.0011096 0.30696 -0.24309
3860000000 0.29529 -0.14463 -0.000917 0.0010734 0.0028853 0.0017748 -0.0021473 0.0011432
0.00066301 -0.0011096 -0.00035122 0.0016936
-0.000923 0.0011286 0.066561 -0.1628 -0.0033225 -0.004708 0.00044528 -0.00051035
-0.00074691 0.0011362 0.00056534 -0.0010041
0.0029359 0.0015847 -0.0034439 -0.0045845 0.30523 -0.12533 -0.00059474 0.00085347
0.00042602 -0.00041321 -0.00083049 -0.00058153
-0.0020416 0.0012178 0.00048509 -0.00054369 -0.00055064 0.00080142 0.14619 -0.16065
-0.0030428 -0.004952 0.0018684 0.0009899
0.00082386 -0.0012463 -0.00079261 0.0010738 8.1964e-05 -0.00052044 -0.0030333 -0.0048524
0.27071 -0.081756 0.00034717 -0.0015938
-0.00049889 0.0016401 0.00054549 -0.00099676 -0.00090894 -4.055e-05 0.0020132 0.0010633
0.00032648 -0.0018828 0.28362 -0.28133
3920000000 0.28003 -0.18447 0.001767 0.0001928 0.0035901 0.0023028 -4.3154e-05 0.00097653
0.00044679 -4.1162e-05 0.00049703 0.0003753
0.0017294 0.00016223 0.039095 -0.17905 -0.0049464 -0.0030912 -0.00039701 -0.00017154
0.00017257 6.0006e-05 -4.3445e-05 -0.00031099
0.0035364 0.0025019 -0.0049733 -0.0029762 0.29863 -0.15798 -2.5445e-05 0.0015754
0.0014768 -0.0013955 -0.00077901 -0.0003093
-7.3275e-05 0.00092481 -0.0003502 -0.00015675 -3.3449e-05 0.0013627 0.12611 -0.17153
-0.0045478 -0.0038451 0.0023057 -0.00040979
0.00056495 6.1518e-05 -6.3161e-07 5.1649e-05 0.0013761 -0.00076601 -0.0044807 -0.0039912
0.2618 -0.13054 0.00099773 -0.0024654
0.00054246 0.00024942 -0.00021906 -0.00016696 -0.00043617 -0.00032597 0.0021445 -0.0004835
0.00067228 -0.0023032 0.26189 -0.30794
3980000000 0.25259 -0.2202 0.0017806 -0.0031513 0.0049592 -0.00050427 3.7937e-05 0.0011985
0.0011284 -0.0022352 0.00067207 0.00038113
0.0018006 -0.0030906 0.016607 -0.19197 -0.0054545 -0.0010701 0.0009293 0.0004294
0.00043533 0.00048188 -1.6457e-05 -0.0013866
0.0049316 -0.00047436 -0.0053347 -0.0010972 0.26979 -0.18854 0.0012978 -8.6493e-05
-0.0011566 -0.00069557 -0.0010297 -0.00086469
0.00022837 0.0011169 0.00082956 0.0004639 0.0013144 0.00013793 0.090096 -0.1929
-0.0047679 -0.0039005 0.0013861 -0.00096502
0.0009732 -0.0022344 0.00036216 0.0006014 -0.00079609 -0.00066924 -0.0048752 -0.0038485
0.24843 -0.16031 0.00093878 -0.0049701
0.00055837 0.00037763 0.00016025 -0.001333 -0.00086683 -0.0012476 0.0011414 -0.00087964
0.0010401 -0.004651 0.22773 -0.3455
4040000000 0.22502 -0.2453 -0.0006679 -0.0040982 0.0031795 -0.003124 0.00017771 0.00014781
-0.00094939 -0.00085593 0.00073814 -0.00018697
-0.00065718 -0.0041569 -0.0085805 -0.199 -0.0043501 0.00017187 0.00016154 -0.0010468
7.3836e-05 0.00046086 -0.0014047 4.848e-05
0.0032474 -0.0031467 -0.0045425 0.00011756 0.24786 -0.22249 0.00034584 -0.0005993
-0.0010774 -0.00041881 -0.0011959 0.00078796
0.00017792 0.00020134 0.0002151 -0.00096342 0.00051435 -0.00058664 0.068026 -0.1879
-0.006958 -0.0015668 0.0014128 -0.00080666
-0.00089923 -0.00087497 0.00025732 0.00033134 -0.00083392 -0.00078063 -0.0070205 -0.001445
0.2353 -0.1934 -0.0025539 -0.0033284
0.00073874 -7.9588e-05 -0.0016084 -0.00014481 -0.0017972 0.00085852 0.0016838 -0.00056205
-0.0021568 -0.0036151 0.1913 -0.36405
4100000000 0.1948 -0.26918 -0.0035332 -0.0027707 0.0011063 -0.0036052 -0.00046786 -8.3995e-05
-0.00019212 -0.0015776 0.00065932 0.00059434
-0.0035168 -0.0027223 -0.034329 -0.20213 -0.004713 0.00070592 -0.00021402 -0.00020794
0.00081527 0.00037383 -0.00057172 0.00041983
0.0010788 -0.0036554 -0.0048511 0.00096531 0.22496 -0.24838 0.00022814 -0.00028764
-0.00048095 -0.00062877 -0.00092854 0.00025164
-0.00042526 -4.3079e-05 -0.00018748 -0.00028941 0.00014425 -0.00042078 0.034533 -0.20091
-0.0063291 0.00093918 0.0008598 -0.0011537
8.741e-05 -0.0015515 0.00079576 0.00021437 -0.001115 -0.00049753 -0.006324 0.0010214
0.21643 -0.21792 -0.0019027 -0.0039512
0.00070455 0.00036214 -0.00069994 0.00047617 -0.00098364 0.00073553 0.00094442 -0.0013625
-0.0022175 -0.0041803 0.15706 -0.39115
4160000000 0.16574 -0.28584 -0.0036658 -0.001759 -0.00024668 -0.0031742 0.00071576 -0.00014623
-0.0038003 -0.00043466 0.00099206 -0.00090037
-0.0035823 -0.0018926 -0.059793 -0.19807 -0.0049071 0.0027004 -0.00042859 -0.00027985
0.00022174 -0.00066802 -0.00081634 0.00027879
-0.0001725 -0.0033532 -0.0047375 0.0027331 0.19316 -0.26344 0.00049116 -0.00058572
-0.0012041 7.6173e-06 -0.0014066 0.00040291
0.00063128 -0.00028022 -0.00045918 -0.00024441 0.00039552 -0.00032486 0.010156 -0.18858
-0.0053136 0.0017537 0.0012851 -0.0022139
-0.0039463 -0.00026637 0.00013108 -0.00058622 -0.0012191 0.00017305 -0.0052703 0.0016504
0.18195 -0.25349 -0.0048356 -0.0034874
0.00097437 -0.00095947 -0.00073205 0.00060424 -0.00083217 0.00051891 0.00098383 -0.0024192
-0.0050216 -0.0032955 0.10632 -0.39898
4220000000 0.13738 -0.30195 -0.0046193 0.0002666 0.00028058 -0.0038215 -0.00025165 -0.00027903
-0.00036292 0.00078923 0.0001386 -0.0013368
-0.0046458 0.00022888 -0.096102 -0.1877 -0.0023706 0.0035032 -0.00022317 -2.3623e-05
-4.6855e-05 -0.00015595 -0.00094161 0.001142
1.9562e-05 -0.0037028 -0.0022036 0.0033333 0.16299 -0.28919 -0.00017212 0.00014845
-1.3523e-05 0.00042509 -0.00032534 0.0014147
-0.00025474 -0.0001378 -0.00017899 -4.8757e-05 -6.3752e-05 0.00024678 -0.013467 -0.18687
-0.0042816 0.0022369 -0.00030654 -0.0023961
-0.00040898 0.00086589 5.5247e-05 1.8955e-06 0.00066928 0.00039625 -0.004169 0.0023588
0.16585 -0.27452 -0.0049845 -0.0024815
7.0746e-05 -0.001164 -0.00063334 0.00089834 -0.00033383 0.0007655 -0.00030325 -0.0022784
-0.0048141 -0.0022495 0.079442 -0.41241
4280000000 0.10621 -0.31027 -0.0027252 0.0019061 -0.0019591 -0.0041987 -0.0004027 0.00073889
-0.00037114 0.00099656 -0.00083784 -0.00018215
-0.0027366 0.0019604 -0.12147 -0.19188 -0.0026128 0.0030015 -0.0008288 -0.00046448
-0.0001044 0.00045103 0.00072153 0.00071074
-0.0018962 -0.0043917 -0.0028008 0.0029528 0.1331 -0.29671 0.00076933 -7.9534e-05
-0.00056933 0.0011813 5.8816e-05 0.0010972
-0.00030197 0.00068753 -0.00077366 -0.0003533 0.001039 -0.00017505 -0.051039 -0.17178
-0.0049346 0.0025594 -0.00040117 -0.0021806
-0.00021688 0.00091256 3.141e-05 0.00035355 -0.00096684 0.0007562 -0.0050734 0.0025046
0.11697 -0.29443 -0.0063073 -0.00063952
-0.00085807 -0.00033146 0.00043978 0.00051439 -0.00068351 0.0012251 -0.00029835 -0.0020201
-0.0062116 -0.00079412 0.029357 -0.41665
4340000000 0.079071 -0.31918 -0.0017903 0.0019281 -0.0022297 -0.0014734 0.00028582 0.00054971
-0.00018683 0.00060301 -6.4901e-05 -0.00081896
-0.0018642 0.0018676 -0.14178 -0.16572 -0.0020804 0.0037051 -6.152e-05 0.00062297
0.00015266 -0.00026417 0.00044719 0.0002392
-0.00254 -0.0014227 -0.0021605 0.0040558 0.097311 -0.31375 -0.0003723 -0.00092683
9.5752e-05 0.00049779 0.00083547 0.0015795
0.00024728 0.0005031 -8.977e-05 0.00054102 -0.0006314 -0.0010718 -0.068864 -0.16906
-0.0045783 0.0036518 -0.0015157 -0.0022482
-0.00023465 0.00072385 4.8982e-05 -0.00027657 -0.00019131 0.00060174 -0.004549 0.0036441
0.089069 -0.31717 -0.0050043 0.0019502
9.3372e-06 -0.00086877 0.00027105 0.00039777 0.00098608 0.002274 -0.0015818 -0.0023185
-0.0051318 0.0019176 -0.0045907 -0.41165
4400000000 0.047847 -0.32485 -0.0009663 0.0015264 -0.0025163 -0.0016845 0.00094055 0.0012519
-0.00014186 0.00077008 -1.978e-05 -0.00091042
-0.0008619 0.0015329 -0.17068 -0.15558 -0.0015221 0.0042037 -0.00056355 0.00053901
0.00021184 -0.00041033 0.00045628 0.00015967
-0.002417 -0.0015409 -0.0012125 0.0042515 0.067739 -0.31884 6.2098e-06 -0.00023787
0.00020129 -0.00016151 0.00055996 0.0012005
0.0010089 0.0013037 -0.00056781 0.00049231 -3.6016e-05 3.4624e-05 -0.093397 -0.15615
-0.0033959 0.0052348 -0.002103 -0.0015946
-9.503e-05 0.00079696 9.7123e-05 -0.00039736 0.00048203 0.00024255 -0.0034228 0.005328
0.055635 -0.32819 -0.0044866 0.00096916
-5.5934e-05 -0.00080652 0.00068618 0.00039213 0.0012045 0.0010523 -0.0022501 -0.0015614
-0.0046989 0.0011559 -0.051002 -0.41547
4460000000 0.012397 -0.32441 -0.00070959 0.0003985 -0.0041277 -0.00075711 0.0015026 -0.00081294
-0.00027464 0.0014031 -0.001036 -0.00046304
-0.00071102 0.00036341 -0.19207 -0.12585 -0.00033109 0.0046606 -0.00033137 0.00077311
-0.00044937 -0.00063108 0.00043716 -0.00030035
-0.0040186 -0.00086894 -0.00027586 0.0045579 0.042681 -0.32628 -0.00054981 -0.0005119
0.00045602 0.00070468 0.0021805 0.00068444
0.0013825 -0.00090781 -0.00038036 0.00082174 -0.00035511 -0.0004256 -0.10677 -0.13483
-0.0019216 0.0066223 -0.0024581 -0.0008669
-0.00038582 0.0013975 -0.00044945 -0.00048273 0.00056884 0.00054756 -0.0017309 0.0067178
0.019586 -0.32162 -0.0044273 0.0033618
-0.0011059 -0.0003862 0.00068853 -0.00053112 0.0019392 0.00028428 -0.002297 -0.00088016
-0.0042811 0.003485 -0.09028 -0.39615
4520000000 -0.011997 -0.32497 -0.00042176 -0.00030784 -0.0036547 0.00035241 0.00055581 -6.2787e-05
0.0019979 0.00021431 -0.00077593 0.00096182
-0.00041371 -0.00025762 -0.21661 -0.10893 0.00082581 0.0046756 0.00058472 0.00085795
-0.00036598 -7.3428e-05 0.00017611 -4.4104e-05
-0.0036843 0.00044901 0.00073122 0.0046249 0.011394 -0.3242 -0.0010593 0.00043272
0.00060625 -0.00044161 0.0020696 -0.0007081
0.00060098 -2.7618e-05 0.00065589 0.00086025 -0.0011478 0.00020813 -0.12458 -0.12545
-0.00028189 0.006078 -0.0030447 -0.00040356
0.0022249 0.00018033 -0.00020644 -0.0001136 0.00055163 -0.00069109 -0.0002785 0.0060115
-0.029313 -0.33188 -0.0030735 0.0033128
-0.00073506 0.00072284 0.00017218 -0.00017348 0.0015965 -0.00047993 -0.0030679 -0.0005193
-0.0027524 0.0030884 -0.11865 -0.39458
4580000000 -0.049918 -0.31738 -0.0011307 -0.0004839 -0.002661 0.0024568 0.00067245 -0.00028009
0.00020153 3.2576e-05 -0.00045771 0.00076593
-0.0011253 -0.00051365 -0.23512 -0.082227 0.00088328 0.0041132 0.00067877 -0.0001001
-7.4044e-05 0.00017074 0.00031795 -0.00035808
-0.0028107 0.0024035 0.00094711 0.0043066 -0.020888 -0.32086 -0.00012495 0.00055818
2.1578e-05 0.00018441 0.0017067 -0.001429
0.00068955 -0.00029069 0.00062847 -0.00014304 -0.00033933 0.00053211 -0.13493 -0.10061
0.0021776 0.0052867 -0.0025186 0.0013586
4.7327e-05 -0.00020285 -0.00020663 0.00020269 -0.00023281 0.00046279 0.0021657 0.0051977
-0.054954 -0.33505 -0.0019709 0.0036427
-0.00053884 0.00079453 6.9562e-05 -0.00012854 0.0018464 -0.0010436 -0.0025642 0.0013613
-0.0022996 0.0034818 -0.1646 -0.36517
4640000000 -0.075275 -0.31119 -0.0024922 -0.0016246 -0.0032862 0.0025115 0.00059245 -0.0014344
0.0011944 -0.00044409 -3.182e-05 0.0010572
-0.0024461 -0.0016174 -0.24543 -0.054375 0.0015105 0.0041085 0.00064636 0.00025575
-0.00031361 0.00058825 -4.9972e-05 -0.00071002
-0.003198 0.0027121 0.0016341 0.0040238 -0.044897 -0.3145 0.00013779 0.0006195
0.0011139 0.00024487 0.0002365 -0.0021192
0.00055558 -0.0013787 0.00059339 0.00018997 0.00034423 0.00092517 -0.14034 -0.08628
0.0032607 0.0037468 -0.0023294 0.0015073
0.0013338 -0.00039446 -0.00045862 0.00062503 0.0011438 0.00019323 0.0032802 0.0038117
-0.087302 -0.31748 -0.0026688 0.0040154
0.00014137 0.0011371 7.4268e-05 -0.00054533 0.00046398 -0.002271 -0.0024062 0.0016868
-0.0026644 0.0042077 -0.18345 -0.3546
4700000000 -0.10324 -0.30603 -0.0040711 -5.5172e-05 -0.0015828 0.0047249 -0.00095403 -0.00097882
0.00088806 -0.00060603 0.00083305 0.00087826
-0.0040157 -0.00011513 -0.25702 -0.035698 0.0029941 0.004043 0.00040573 -0.00044213
0.00041477 0.00051294 -3.7643e-05 -7.5954e-05
-0.0013825 0.0046238 0.0030368 0.0039756 -0.075234 -0.30845 -9.3861e-05 0.00076603
0.00018482 -0.00044369 0.00010137 -0.00091379
-0.00089607 -0.0010667 0.00041711 -0.00038786 2.3664e-06 0.00055527 -0.15709 -0.065142
0.0032711 0.0018523 -0.0015208 0.0025726
0.00095473 -0.00055846 0.00046404 0.00057051 0.00063844 -0.00061415 0.0034496 0.0018762
-0.12582 -0.30862 -0.0012802 0.0039951
0.00093434 0.00067343 2.3869e-05 -0.00014853 -0.0001458 -0.0016758 -0.001297 0.0025039
-0.0011153 0.0041837 -0.22614 -0.32502
4760000000 -0.13317 -0.29105 -0.0047751 0.0012606 0.00096657 0.0049326 -0.00071895 -0.00057363
0.00053726 -0.0010262 0.0008335 -0.00049939
-0.004827 0.001216 -0.25219 0.0068598 0.0034283 0.0031396 -6.8769e-06 -0.00069597
0.00033154 6.068e-05 3.5047e-05 -9.8416e-05
0.00084984 0.0047704 0.0034654 0.0029645 -0.10517 -0.29464 0.00096974 0.0003909
0.00095987 -5.5111e-05 -0.0014008 -0.0010878
-0.00077321 -0.00057498 3.3222e-06 -0.00060414 0.00073375 0.00033964 -0.15108 -0.048736
0.0025604 0.0012412 -0.0007069 0.0027408
0.00038399 -0.0011651 0.00050279 0.00014756 0.00058022 -0.00016835 0.0024892 0.0011777
-0.15795 -0.2908 -0.00054296 0.0046533
0.00077802 -0.00034821 0.00012578 -0.00032842 -0.0014917 -0.00069998 -0.00081886 0.0026702
-0.00061006 0.0045317 -0.23756 -0.30365
4820000000 -0.1602 -0.27709 -0.0050629 0.0027473 0.0018602 0.0031794 -0.00085101 -0.00049556
0.00049292 -0.00086531 0.0002556 -0.00046102
-0.0050228 0.0028075 -0.26386 0.029149 0.0044325 0.0028465 -6.9365e-05 -0.00038124
0.000233 -0.00021685 -0.00023422 -0.00036595
0.0018553 0.0031912 0.0044227 0.0029182 -0.1331 -0.29129 0.00070369 -0.000377
0.00025851 -0.00061302 -0.00072547 -0.00050534
-0.00091717 -0.00045652 -8.144e-05 -0.00043483 0.00048911 -0.00035779 -0.16647 -0.031406
0.0016529 0.00019096 0.00015997 0.0029246
0.00050817 -0.00078232 0.00017449 -0.00043155 0.00034175 -0.00046609 0.0016165 0.00019233
-0.19597 -0.27216 0.00015992 0.0033996
0.00026792 -0.00044127 -0.0005114 -0.00033735 -0.00054157 -0.0002184 0.00020375 0.0028732
0.00016353 0.0034375 -0.27478 -0.27328
4880000000 -0.19113 -0.257 -0.0041741 0.0045563 0.0022461 0.002738 -0.0014068 0.00028456
-0.00074738 -0.0011087 0.00051301 -8.9491e-05
-0.0042196 0.0045615 -0.25512 0.070741 0.0044765 0.0013924 -0.00030441 -0.00014942
-0.00014272 0.00023554 -0.00022708 -5.6883e-05
0.0022331 0.0027482 0.0046322 0.0013731 -0.1523 -0.27715 0.0004345 -0.00050338
-0.00033721 -0.001258 -0.00095985 -0.00018859
-0.0014021 0.00026703 -0.00038753 -0.00018569 0.0005144 -0.00043891 -0.15945 -0.012581
0.00082635 4.3906e-05 0.0010541 0.0022369
-0.00086011 -0.0010335 -0.00022892 0.00018105 -3.0948e-05 -0.00125 0.00080734 6.5759e-05
-0.22473 -0.25518 0.00067423 0.0033708
0.00048628 -0.00010421 -0.00036061 0.00017722 -0.000683 -0.00030291 0.001026 0.0023816
0.00069317 0.0034744 -0.2871 -0.24399
4940000000 -0.2119 -0.23925 -0.0028117 0.0066348 0.0030264 0.0010721 -0.00026301 0.00077552
-0.0011452 -0.0005013 9.5605e-05 -0.00054562
-0.0027847 0.0066132 -0.26657 0.09631 0.005659 0.00097556 -1.6686e-05 -6.9262e-05
0.00029172 -0.00014876 -0.00031392 0.00012523
0.0030575 0.0010439 0.0056254 0.0010047 -0.17229 -0.25414 0.00013527 -0.00042308
-0.00094126 -1.3628e-05 -0.00067968 0.00016488
-0.00023593 0.00077604 -2.5078e-05 -5.3804e-05 0.000226 -0.00067099 -0.16694 -0.0031854
-0.00011571 0.00047923 0.0019175 0.0018157
-0.0010488 -0.00043818 0.00025696 -8.2072e-05 -0.00086497 -0.00029367 -0.0001309 0.000436
-0.24735 -0.2259 8.6905e-05 0.0034195
8.6565e-05 -0.00062599 -0.00011767 0.00020681 -0.00068822 -0.00020704 0.0020653 0.0017337
0.00011538 0.0033081 -0.30978 -0.2168
5000000000 -0.23243 -0.21493 -1.4852e-05 0.0072334 0.0030723 0.0017231 -0.00010534 0.00063609
-0.00050046 0.00064637 -0.00022504 -0.0008666
-5.4516e-05 0.007211 -0.2528 0.11397 0.0057557 -0.00068269 -0.00028278 -0.00013694
-0.00014928 -0.0005809 -0.00038634 4.8255e-05
0.0031629 0.0016349 0.0058919 -0.00079238 -0.20168 -0.2394 -0.00060458 -0.00077268
-0.00060086 -0.00022366 -0.00068147 0.0002235
-0.00021345 0.00061059 -0.0002042 -7.3605e-05 -0.00080065 -0.00066728 -0.16121 0.021098
-0.00053834 0.0015873 0.0021753 0.0011471
-0.00062066 0.00057046 2.8861e-05 -0.00053577 -0.00069387 -0.00023114 -0.0004627 0.0016543
-0.27363 -0.20369 0.00056645 0.004253
-0.00029762 -0.0008072 -0.00017459 -0.00013324 -0.00075631 0.00046465 0.0021229 0.0010877
0.0006169 0.0042283 -0.32183 -0.18366
5060000000 -0.25326 -0.18717 0.0020138 0.0069384 0.0030301 -0.00029165 8.9575e-05 0.0005216
-0.00019338 -1.8287e-05 -0.00039008 -0.00016775
0.001975 0.006967 -0.23498 0.15068 0.0050831 -0.0020382 -1.3605e-05 0.00021097
-0.00037932 -4.4929e-05 -0.00036324 0.00024732
0.0030477 -0.00030141 0.005117 -0.0021463 -0.21632 -0.2174 -0.00031874 0.00034558
-0.00080991 -0.00010404 -0.0011601 0.00027905
0.00011628 0.00049406 -3.6425e-05 0.0001111 -0.00041436 0.000402 -0.16263 0.028501
0.00029067 0.0030879 0.0020276 0.00061936
-0.00028237 -3.3205e-05 -0.00037706 -0.00015491 -0.00092934 4.9942e-05 0.00027322 0.0030353
-0.28418 -0.17236 0.0022611 0.0030833
-0.00040191 -0.0001985 -0.00053896 9.7356e-06 -0.00094694 4.2359e-05 0.0020028 0.00064195
0.0020835 0.0030972 -0.33397 -0.15459
5120000000 -0.26902 -0.16184 0.0033614 0.005859 0.0028388 -0.00034779 0.00032738 0.00061552
-0.00025857 0.00088981 -0.00038514 0.00013014
0.0033933 0.0058144 -0.22922 0.17701 0.0048179 -0.002635 6.451e-05 0.00019433
-0.00010279 -2.5119e-05 1.7673e-05 0.0003912
0.0030147 -0.00044999 0.0046578 -0.0027678 -0.22964 -0.20194 1.9095e-05 0.00019372
-0.00039551 0.0009068 -0.00065131 0.00083133
0.00034569 0.00058833 2.4877e-06 0.00021226 2.7908e-05 0.00022766 -0.15899 0.054566
0.0017225 0.0032078 0.0023294 0.00018893
-0.00023129 0.00088845 -0.00024687 -0.00013147 -0.00018584 0.00096239 0.0018111 0.0033079
-0.29777 -0.13941 0.0014012 0.0030558
-0.00047236 0.00012133 -0.00017643 0.00052877 -0.00047067 0.00083342 0.0023698 0.00024616
0.0012733 0.0031672 -0.34706 -0.1203
5180000000 -0.28498 -0.13125 0.0050557 0.004764 0.0034259 -0.0012699 0.0002342 0.0005783
-1.641e-05 0.00024546 -0.00062975 0.0002844
0.0050361 0.0047287 -0.2066 0.1999 0.0041004 -0.0038801 -0.00032045 -0.0002618
-2.3113e-05 -0.00019305 -0.0001836 6.803e-05
0.003365 -0.0013383 0.0039324 -0.0038088 -0.24025 -0.16487 -0.00023854 0.00063063
-0.00015279 7.902e-06 -0.00060305 0.00075552
0.00025561 0.00054804 -0.0003455 -0.00016977 -0.00034787 0.00050509 -0.158 0.064359
0.0032032 0.0032921 0.0023103 -0.000683
-1.8777e-05 0.00022352 -0.00015471 4.557e-05 -2.2934e-05 -0.00020472 0.0031812 0.0031907
-0.30875 -0.09659 0.0028061 0.0036029
-0.00061855 0.00035395 -2.5901e-05 0.00038931 -0.00049888 0.00064056 0.0023574 -0.00072972
0.0028452 0.0036366 -0.34923 -0.087326
5240000000 -0.2931 -0.10427 0.0052794 0.0034576 0.0025218 -0.0030119 0.00065106 -4.7539e-05
-0.00027036 0.00011771 3.8237e-05 0.00070808
0.0052582 0.003472 -0.19457 0.23705 0.0029153 -0.0046641 -2.1413e-05 0.0001372
-0.00021127 -2.4913e-05 0.00025851 0.00039746
0.0025064 -0.0029557 0.0029263 -0.0046255 -0.25705 -0.14087 0.00040096 0.00020185
-0.00015074 0.00075917 0.00015984 0.0013406
0.00065312 -3.4077e-05 6.6401e-05 0.00012217 0.0003502 0.00022978 -0.15837 0.084882
0.0038286 0.0023623 0.0016958 -0.0011645
-0.00028871 4.9231e-05 -3.4584e-05 5.0956e-05 -0.00022162 0.00071562 0.0038557 0.0022229
-0.32124 -0.056286 0.0032282 0.0028289
0.00012695 0.00065497 0.00050343 0.00029373 0.00025973 0.0011957 0.0016332 -0.0012632
0.0034528 0.0028129 -0.35509 -0.055266
5300000000 -0.29813 -0.074028 0.0059515 0.0018481 0.001678 -0.0031871 0.00011267 -0.00023511
0.00029038 0.00069297 2.5953e-05 0.00023604
0.0059726 0.0018765 -0.18667 0.24175 0.0022409 -0.0052818 -0.00011879 0.00026477
2.6283e-05 0.00038761 0.00032216 0.00027448
0.0015955 -0.0031963 0.0022987 -0.0053912 -0.27275 -0.1157 0.00025923 -0.00013884
0.000405 0.00045927 0.00069819 0.00083534
0.00014286 -0.00030819 -8.5029e-05 0.00015204 0.00034082 -0.00021619 -0.15078 0.094304
0.0052728 0.0010813 0.0013143 -0.0017393
0.00032967 0.00069556 0.00012166 0.0002376 0.00041412 0.00054925 0.0052272 0.001171
-0.33162 -0.030256 0.0039379 0.0022476
3.5768e-05 0.00017087 0.00018536 2.2262e-05 0.00054217 0.00093029 0.0013818 -0.0016754
0.003907 0.0021833 -0.35065 -0.019417
5360000000 -0.29812 -0.03684 0.0060597 0.00060312 0.00024865 -0.0036738 0.00044855 -7.4316e-06
0.00010176 0.00036179 0.00049093 -6.1368e-05
0.0059752 0.00063173 -0.14912 0.26327 0.0010084 -0.0054202 0.00010143 0.00022984
-8.6827e-05 7.287e-05 0.00040837 -0.00015234
0.00014826 -0.0037848 0.00071537 -0.0055013 -0.27181 -0.088205 0.00039363 0.00039627
1.8316e-05 0.00024657 0.00045692 0.00049794
0.00039102 -3.5678e-05 1.7542e-05 0.0002253 0.00035559 0.00032587 -0.14879 0.11209
0.0055001 -0.00066743 0.00065441 -0.0018488
0.00011884 0.00037897 -0.00023531 -5.3797e-05 0.00021206 0.00021696 0.0056345 -0.00079832
-0.32535 0.0081059 0.0043728 0.0019852
0.00053854 -2.5878e-05 0.00026871 -8.2838e-05 0.00051973 0.00052004 0.00072832 -0.0019166
0.004211 0.0019967 -0.34926 0.0090984
5420000000 -0.30063 -0.013617 0.0059952 -0.0011972 -0.00051697 -0.0036196 -0.00010257 -0.0001875
0.00080872 0.00050777 0.00021171 -0.00017425
0.0060546 -0.0011829 -0.13003 0.28973 0.00010613 -0.0056722 8.8574e-05 0.00015587
0.00010855 7.9691e-05 0.00025921 -0.00011189
-0.0005601 -0.0033889 -3.619e-05 -0.0055141 -0.28761 -0.055412 -0.00018302 -0.00056716
0.00088773 0.00016871 0.00071182 -9.475e-05
-9.8203e-05 -0.00014519 7.7422e-05 0.0002259 -0.00024232 -0.00050575 -0.13751 0.12671
0.0045928 -0.0022218 0.00029175 -0.0018799
0.00079902 0.00046475 -5.5583e-05 0.00020825 0.00073872 0.00011676 0.0044924 -0.0022509
-0.33009 0.037562 0.0051822 0.00049523
0.00027251 -9.1767e-05 0.00018252 0.00015246 0.00082922 -8.7271e-05 0.0001093 -0.0018048
0.0051892 0.00056818 -0.34058 0.050856
5480000000 -0.29256 0.022599 0.0049556 -0.0020463 -0.0019627 -0.0030528 0.0004041 -2.6782e-06
0.0010328 -0.00027327 -0.00012849 -1.3745e-05
0.0048967 -0.002043 -0.11555 0.29748 -0.0016743 -0.0059701 -1.1471e-05 0.00026243
5.363e-05 -3.9689e-05 0.00017989 -0.00011218
-0.0020279 -0.0030248 -0.001766 -0.0059381 -0.29212 -0.032434 -0.00029018 0.00015901
0.00075262 -0.00026818 0.0008322 0.00025338
0.00043317 -1.6973e-05 0.00010254 0.00020227 -0.00026088 0.00023432 -0.13086 0.13782
0.0038516 -0.0033514 -0.00011305 -0.001791
0.0010877 -0.00028409 0.00020817 5.4649e-05 0.00065273 -0.00049329 0.0037853 -0.0033532
-0.31853 0.064595 0.0051308 9.0388e-05
-7.5389e-05 -0.00016871 0.00048752 -0.00015933 0.00081454 0.00016822 -9.6698e-05 -0.0016769
0.0050946 0.00023613 -0.33182 0.072661
5540000000 -0.28862 0.047788 0.0040652 -0.0026201 -0.002613 -0.001895 0.00028515 -0.00027968
0.00010032 -0.00022579 -0.00020006 1.5592e-05
0.0041356 -0.0026089 -0.074513 0.31465 -0.0027897 -0.0050365 0.00046829 0.00015998
6.174e-05 -0.00030753 -4.151e-05 -0.00051197
-0.0026455 -0.0018153 -0.0029323 -0.0051295 -0.29058 -0.011334 0.00016929 -2.7379e-05
0.00040777 -0.0003439 0.00068483 -0.00033401
0.00028649 -0.000288 0.00043341 7.5319e-05 0.00035562 -0.00013771 -0.11925 0.15894
0.0024442 -0.0039263 -0.0011907 -0.0019628
0.00010606 -0.00016892 9.7505e-05 -0.00037611 0.00039855 -0.00013998 0.0024911 -0.003823
-0.30349 0.098953 0.0046494 -0.0013682
-0.00019321 6.5451e-05 -2.9974e-05 -0.0005788 0.00084308 -0.00012974 -0.0010428 -0.00196
0.0048422 -0.0014583 -0.32374 0.11355
5600000000 -0.27733 0.075903 0.0033307 -0.0035934 -0.0024744 -0.0016632 0.00041202 -0.00036869
0.00038144 -0.0002588 0.0001741 0.00051385
0.003392 -0.0035743 -0.071793 0.32856 -0.0038755 -0.0046526 0.00012373 -0.00023769
-8.576e-05 4.6795e-05 -0.00017089 -0.00020045
-0.0024887 -0.0015921 -0.0040228 -0.0045365 -0.28997 0.019983 5.0161e-05 -5.4461e-05
0.00017314 -0.00061271 0.00056261 -0.00046557
0.00035321 -0.00037772 3.9377e-05 -0.00019015 -6.2424e-05 -9.1572e-05 -0.1115 0.15837
0.0017212 -0.0036452 -0.00092861 -0.00080269
0.0003916 -0.00029338 -0.00020416 -6.3291e-05 0.00028023 -0.00063074 0.0017441 -0.0037666
-0.29467 0.12824 0.0044433 -0.0012885
0.00028848 0.00049722 -0.00034794 -0.00037809 0.00056602 -0.00048903 -0.00092818 -0.00090145
0.0042465 -0.0014418 -0.30238 0.1289
5660000000 -0.26567 0.098242 0.0031478 -0.0036796 -0.0035024 -0.00043957 -0.00037425 -0.00069281
-0.00015061 -0.00054348 0.00045588 -0.00012049
0.0031192 -0.0036637 -0.030203 0.31992 -0.0045571 -0.0028746 -2.0735e-05 -0.00011617
0.00010968 -2.0184e-05 -5.2861e-05 -0.0001283
-0.0035301 -0.00033951 -0.0045288 -0.0027395 -0.29018 0.043431 -0.00013623 6.1545e-05
-0.00043146 -0.00040336 0.00033201 -0.0012063
-0.00038514 -0.00073263 8.3928e-06 -0.00014083 -0.00019502 0.00011557 -0.096222 0.17844
0.00066762 -0.0040288 -0.001276 -0.00094902
-0.00017964 -0.00064536 4.4111e-05 0.00010322 -0.00058748 -0.00049093 0.00060492 -0.0039424
-0.27963 0.15563 0.0042458 -0.0024597
0.0004037 -0.00024249 -0.00015108 2.497e-05 7.4096e-05 -0.001104 -0.0013933 -0.00091259
0.0041216 -0.0024764 -0.29291 0.16453
5720000000 -0.25036 0.11943 0.0026076 -0.0042732 -0.0027074 0.00087209 -0.00052808 -0.0002112
-0.00031383 -0.00015468 -5.141e-05 -0.00035177
0.0026116 -0.0042576 -0.0022074 0.34495 -0.0055383 -0.0026265 5.8343e-05 -0.000102
-0.00023286 6.1501e-05 -0.00021582 0.00014633
-0.0027979 0.00093856 -0.0056066 -0.0026526 -0.28651 0.074687 0.00017723 2.2536e-05
0.00028086 0.00052584 -0.00033145 -0.00025669
-0.00049774 -0.00019713 8.8722e-05 -8.7995e-05 0.00023484 4.3922e-05 -0.080294 0.18014
-5.3147e-05 -0.0036044 -0.0014516 -0.0004803
-0.00034892 -8.0044e-05 -0.00022504 0.0001816 0.00026067 0.00061333 -9.2738e-05 -0.0035727
-0.26755 0.18145 0.0040929 -0.0040343
-7.1557e-05 -0.00028374 -0.00014538 0.00027743 -9.2886e-05 -0.0002317 -0.0015184 -0.0003568
0.0039765 -0.0037827 -0.26247 0.1817
5780000000 -0.23411 0.13677 0.0013868 -0.0048947 -0.0024526 0.001448 -0.00070406 0.00011907
-0.00025645 -0.00028408 1.5855e-05 -0.00025927
0.0014119 -0.0048673 0.011326 0.33969 -0.0059626 -0.0006156 1.3393e-05 -0.0002197
7.366e-05 -3.657e-05 -3.6238e-05 -8.1286e-05
-0.0024422 0.0012921 -0.0059793 -0.00055609 -0.28321 0.091825 2.4996e-05 -0.00015831
4.8021e-05 -0.00021933 -0.00052832 -0.00052305
-0.00071952 8.7319e-05 7.0558e-06 -0.00022789 6.2083e-05 -0.00017971 -0.071141 0.19617
-0.00021702 -0.0032899 -0.0013579 0.00010876
-0.00024825 -0.00032795 0.00013379 -7.2733e-05 0.00016866 -0.00015327 -0.00019613 -0.0032943
-0.25711 0.20251 0.0025615 -0.0039532
2.8592e-05 -0.00022015 0.00010286 -0.00016609 -0.00033952 -0.00060653 -0.0012609 3.1551e-05
0.0028073 -0.0039916 -0.25355 0.20341
5840000000 -0.22007 0.15785 0.00010357 -0.0054226 -0.0021153 0.0012606 -4.9723e-05 0.00024989
-0.00037851 0.00028718 -0.0004667 -0.00033719
9.3354e-05 -0.0054486 0.047203 0.34266 -0.0058534 0.00057508 -0.00020169 -1.687e-06
0.0002007 2.5567e-05 -0.00012702 0.00025967
-0.002175 0.0012961 -0.0059556 0.00075453 -0.27583 0.11593 -0.00018836 0.00010969
-0.00019287 -0.00077542 -0.00050495 -0.00019059
-7.6708e-05 0.00030624 -0.00022833 2.8894e-05 -0.00028025 0.00011033 -0.048372 0.199
-0.00084695 -0.0036592 -0.0012398 0.00018462
-0.00036721 0.00019279 0.00016275 -0.00015068 -7.8372e-05 -0.00088148 -0.00085193 -0.0037219
-0.23968 0.21144 0.0019315 -0.0040981
-0.00047309 -0.00034116 -0.00029991 0.000124 -0.00071906 -0.00030314 -0.0012296 0.00015199
0.0020327 -0.0041846 -0.2175 0.22824
5900000000 -0.2062 0.16982 -0.0019234 -0.0053958 -0.0020969 0.0024662 -0.00011305 8.1675e-05
0.00032982 -0.00012266 -9.3392e-06 0.00026379
-0.0020071 -0.0054158 0.06728 0.34197 -0.0051524 0.0019375 -3.2384e-05 8.6106e-06
-3.0845e-06 -0.00028071 -7.3048e-05 -0.00016022
-0.0020254 0.0024469 -0.0050022 0.0022194 -0.25983 0.13114 -0.00015378 -0.00014944
-0.0004369 -0.00057623 -0.00077611 -0.00010352
-0.00010241 4.9615e-05 -4.039e-05 -1.8433e-05 -0.00020172 -0.00011908 -0.04111 0.20952
-0.0013065 -0.0035616 -0.0011536 0.00021406
0.0003292 -5.736e-05 -4.3723e-05 -0.00021216 -0.00048658 -0.0005747 -0.0013575 -0.0034667
-0.21371 0.22544 0.0018567 -0.0050399
-1.395e-05 0.00027459 -8.913e-05 -7.3853e-05 -0.00091811 -7.8696e-05 -0.0012635 0.00025601
0.00183 -0.0052301 -0.20266 0.23748
5960000000 -0.18549 0.18291 -0.003035 -0.0039702 -0.00079905 0.0025115 -0.00020249 0.00016024
-0.00030421 8.4575e-05 -0.00033241 -0.00012966
-0.0030316 -0.0039699 0.093972 0.34071 -0.0042558 0.0022981 -0.00020712 -6.5488e-07
-0.00013623 6.2347e-05 -1.6119e-05 0.00012044
-0.00073326 0.0025546 -0.0041243 0.0022321 -0.24442 0.15698 -1.4111e-05 -0.00011821
-0.00041562 5.9365e-05 -0.00030592 -0.00019526
-0.00019161 0.00016307 -0.00018505 1.0145e-05 1.8007e-05 -0.00010768 -0.022353 0.21769
-0.0021861 -0.0031655 -0.00095666 0.00085579
-0.00028638 0.00015868 -9.3567e-05 0.00010078 -0.00035927 0.00025304 -0.0022053 -0.0031918
-0.19307 0.24056 -7.4701e-05 -0.0052691
-0.0002579 -4.4493e-05 4.2262e-06 0.00023048 -0.00025739 7.4978e-05 -0.00091817 0.00090057
-0.00027165 -0.0050693 -0.17357 0.26424
6020000000 -0.16737 0.19801 -0.0038985 -0.0029788 -0.00023442 0.0030408 -9.752e-06 0.00054069
-0.00022987 0.00038727 0.00017229 0.00037646
-0.0038426 -0.0029816 0.122 0.33177 -0.0045315 0.003333 -4.0226e-05 0.00012112
-0.00010488 0.00024977 -0.00013405 0.0003234
-0.00016362 0.0029615 -0.0046271 0.0034456 -0.2245 0.16901 -0.00024745 0.00024602
-0.00062591 0.00028198 -0.00058848 0.00071027
-1.8877e-06 0.00056544 -4.4648e-05 0.0001525 -0.00030637 0.00020074 -0.016033 0.21323
-0.0029777 -0.0030375 -0.00066488 0.00084053
-0.00019624 0.00031173 -9.7925e-05 0.00019365 -0.00053568 0.0002387 -0.0029686 -0.0030359
-0.16396 0.25352 -0.00038958 -0.0048202
7.0052e-05 0.00023682 -9.6775e-05 0.00021211 -0.00035848 0.00057878 -0.00055 0.00078304
-0.00013463 -0.0047722 -0.14707 0.26321
6080000000 -0.14699 0.20658 -0.004048 -0.00079531 0.0013449 0.002803 8.5538e-05 5.0491e-05
0.00013897 0.00016902 0.00021741 0.00017579
-0.0040229 -0.00084881 0.14342 0.33245 -0.0030205 0.0047239 -2.5941e-05 -5.5412e-05
4.7592e-06 6.5964e-05 0.00022455 0.00028411
0.0013318 0.0028256 -0.003023 0.0048066 -0.20657 0.19564 0.00035468 0.00011162
-0.00014688 0.00079963 7.7822e-05 0.00045008
8.7647e-05 9.8561e-05 -7.6e-06 -7.4727e-05 0.00024919 0.00016364 0.00086486 0.22131
-0.0041597 -0.0020945 -0.00083449 0.0010556
5.1483e-05 0.00020501 2.5579e-05 0.00018335 -0.00030466 0.0007397 -0.0041708 -0.0020707
-0.13529 0.27062 -0.0014527 -0.0053257
0.0001211 9.2785e-05 0.00019656 0.00034379 -0.00028764 0.00034539 -0.00087807 0.00091237
-0.0012583 -0.005748 -0.12472 0.28455
6140000000 -0.12981 0.21946 -0.0035715 -0.00057866 0.001617 0.0021781 5.7344e-05 6.5002e-07
-2.4157e-05 -0.00020574 0.0003537 -0.00021454
-0.0035817 -0.00055792 0.17026 0.3132 -0.002018 0.0052703 2.901e-05 5.8571e-05
0.00046238 -3.9348e-05 0.000245 -8.8639e-05
0.0016711 0.0022283 -0.0018614 0.0053913 -0.18263 0.21525 0.00027141 -0.00016808
0.00015917 0.00051085 0.00028773 0.00043582
5.5371e-05 -3.8009e-05 3.1505e-05 3.5728e-05 0.0003555 -0.00014015 0.013549 0.2121
-0.0046823 -0.00083701 -0.00035646 0.0015801
-4.6379e-05 -0.00014121 0.00050696 -5.0384e-05 0.00020991 0.00072319 -0.0047403 -0.00080559
-0.11546 0.29015 -0.0032573 -0.003809
0.00021954 -0.00012899 0.00034653 3.4297e-05 0.00015346 0.00064913 -0.00045281 0.0016022
-0.0034338 -0.004202 -0.085626 0.28278
6200000000 -0.11428 0.22488 -0.0030596 -0.00013874 0.0022348 0.0012785 9.1691e-05 0.0003413
-0.00019648 0.00019294 -0.00021064 -0.00035081
-0.0030396 -0.00017235 0.19808 0.31122 -0.00078558 0.0051044 7.249e-05 0.00018852
2.9339e-05 -4.406e-05 5.0709e-05 0.00021106
0.0022889 0.0011731 -0.00064731 0.0051022 -0.16344 0.22837 0.00015637 -0.00029649
0.00037711 4.424e-05 -0.00012527 1.219e-05
8.9576e-05 0.00036244 3.6372e-05 0.00022739 0.00019087 -0.0003879 0.026976 0.22043
-0.0044212 0.00043826 8.6277e-05 0.0012463
-0.00019345 0.00012652 4.3708e-05 -0.00011664 0.00060259 6.6373e-05 -0.0044154 0.00051066
-0.10295 0.29575 -0.0038912 -0.0034197
-0.00015853 -0.00040113 0.00017132 4.4307e-05 0.00018276 0.00031041 0.00017511 0.0012766
-0.0040172 -0.0034437 -0.072278 0.29191
6260000000 -0.099116 0.23787 -0.0030528 0.00093103 0.0021065 0.00058271 0.0002593 -0.00010997
7.9657e-05 0.00021432 5.3568e-05 8.5653e-06
-0.0030403 0.00089338 0.21543 0.29592 -0.00015772 0.0053262 6.0152e-07 -7.8163e-05
5.1305e-05 -7.5479e-05 0.00035603 8.8945e-05
0.0022185 0.00051761 3.8831e-05 0.0053619 -0.14062 0.25041 0.00013107 -4.3798e-05
0.00031662 -0.00024557 0.00015884 0.00050917
0.00025338 -0.00010018 2.5033e-05 -7.0455e-05 0.00012382 -1.2894e-05 0.042916 0.21563
-0.0040841 0.0017458 0.00055265 0.0012201
-2.0832e-06 0.00022459 -1.2123e-05 -6.1072e-05 3.8002e-05 -0.00027216 -0.0039835 0.001722
-0.07423 0.29655 -0.0045153 -0.0021942
-5.1346e-05 -1.0521e-05 0.00021118 9.1811e-05 6.5479e-05 0.00027725 0.00059494 0.0011607
-0.0043257 -0.002258 -0.027372 0.29208
6320000000 -0.082588 0.2396 -0.0025196 0.0014346 0.0022277 -0.00048715 9.8609e-05 9.5008e-05
-0.00037827 0.0004886 -0.0001485 0.00020793
-0.0024717 0.0014336 0.24063 0.28576 0.0019308 0.0056352 7.1337e-05 5.3955e-05
-1.493e-06 -0.00012863 0.00019634 -9.1538e-05
0.0020938 -0.00045598 0.0020058 0.0055301 -0.12219 0.25883 -0.00022077 -0.00027776
0.00032424 8.1308e-05 0.00053683 0.00035383
8.8376e-05 8.2532e-05 0.00010315 4.1369e-05 -0.00026173 -0.00027574 0.041781 0.21647
-0.0035425 0.0021459 0.00070583 0.00077076
-0.00032677 0.0004946 -8.6081e-05 -4.8941e-05 0.00032869 0.00015816 -0.0035751 0.0022037
-0.050484 0.30662 -0.0049197 -0.0012407
-0.00019364 0.00026025 1.3243e-05 -0.00010923 0.00039358 0.00035282 0.00062382 0.0007115
-0.0048191 -0.001488 -0.016386 0.28983
6380000000 -0.063037 0.2468 -0.0018678 0.0019273 0.0016808 -0.00055127 1.3598e-05 -5.9183e-05
0.00031499 0.00020493 -5.7764e-05 0.00019746
-0.0018596 0.0019428 0.25705 0.26632 0.0032096 0.0040667 -0.00015774 -8.4946e-05
-0.00026407 -0.00013505 -0.00036294 -0.00025284
0.0016536 -0.00063547 0.0033268 0.0042167 -0.093845 0.27456 -0.00018763 0.00015152
0.00031113 -0.00026348 0.00053375 -0.00016898
1.5932e-05 -7.6781e-05 -0.00017819 -9.4745e-05 -0.00016233 0.00016064 0.062777 0.20707
-0.0026917 0.0032719 0.00091616 0.00077025
0.00021871 0.00019152 -0.00012638 -0.00017407 0.00045897 -0.00027858 -0.0026612 0.0032351
-0.030189 0.29897 -0.0045269 0.00039989
2.472e-05 0.00012677 -6.5889e-05 -0.00016699 0.00058105 9.4828e-05 0.00092826 0.00078392
-0.0045965 0.00029748 0.023001 0.29229
6440000000 -0.040232 0.25724 -0.00088397 0.002462 0.0016183 -0.0010195 0.00037499 -0.00011176
0.00030897 -0.00027451 -0.00015485 -0.00012272
-0.000854 0.002474 0.27757 0.2518 0.0033915 0.0028218 0.00014102 -4.7874e-06
-0.00012629 0.00011468 -0.00021466 -0.0001204
0.0015372 -0.00092808 0.0034831 0.0027488 -0.076764 0.28829 -0.00019279 0.00027445
-0.00043715 -6.2191e-05 0.00019808 -0.00059552
0.00036536 -8.7179e-05 0.00016036 2.9696e-06 -0.00024204 0.00028171 0.064888 0.20279
-0.0017075 0.003742 0.00098035 0.00063757
0.00026925 -0.00033688 -0.00016772 -2.4912e-06 -0.0004466 -8.8264e-05 -0.001677 0.0038231
0.012925 0.30289 -0.0042976 0.0015635
-0.00027184 -0.00016722 -0.00024152 -0.00035881 0.00048513 -0.00057083 0.00095566 0.00061024
-0.0042568 0.0015075 0.035097 0.27638
6500000000 -0.02188 0.25669 -0.0001138 0.0020596 0.0011967 -0.00084928 0.00019055 -5.0715e-05
0.00022427 0.00022614 -2.0995e-05 0.00026204
-9.5732e-05 0.0020409 0.30206 0.22444 0.003711 0.0024627 0.00010185 -1.4597e-05
0.00024457 8.9648e-05 0.00037621 -6.3832e-05
0.0011879 -0.00099642 0.0037409 0.0023298 -0.06551 0.28539 8.7669e-05 1.3316e-05
0.00014784 -8.0253e-05 -0.00010534 4.4981e-05
0.00017949 -9.4004e-05 0.0001145 1.655e-05 0.00014755 5.1093e-06 0.088754 0.19779
-0.00016472 0.0037291 0.0011292 0.00042425
0.00020613 0.00011326 0.00015848 9.8633e-05 -1.3172e-05 -3.8581e-05 -0.00012616 0.0037087
0.033899 0.30567 -0.0031668 0.0026654
2.7882e-05 0.00030498 0.00021061 -0.00010743 -0.00020791 -0.00031128 0.0011382 0.00038908
-0.0030139 0.0025134 0.071266 0.27712
