# Supplementary material for: Early Detection of Alzheimer’s Disease via Machine Learning-Based Microwave Sensing: An Experimental Validation
Source: Sensors (Basel). 2025 Apr 25;25(9):2718. doi: 10.3390/s25092718 (PMC12074295; doi:10.3390/s25092718)
Supplement: Supplementary file 1 [file sensors-25-02718-s001.zip › measurements_paper_sensors/26 febbraio - PART1/set1/CSF_5_m6.s6p]

!Keysight Technologies,M9804A,MY58100912,A.14.10.03
!Date: Thursday, April 27, 2023 10:28:33
!Correction: S11(C  6-Port  ) 
!S12(C  6-Port  ) 
!S13(C  6-Port  ) 
!S14(C  6-Port  ) 
!S15(C  6-Port  ) 
!S16(C  6-Port  ) 
!S21(C  6-Port  ) 
!S22(C  6-Port  ) 
!S23(C  6-Port  ) 
!S24(C  6-Port  ) 
!S25(C  6-Port  ) 
!S26(C  6-Port  ) 
!S31(C  6-Port  ) 
!S32(C  6-Port  ) 
!S33(C  6-Port  ) 
!S34(C  6-Port  ) 
!S35(C  6-Port  ) 
!S36(C  6-Port  ) 
!S41(C  6-Port  ) 
!S42(C  6-Port  ) 
!S43(C  6-Port  ) 
!S44(C  6-Port  ) 
!S45(C  6-Port  ) 
!S46(C  6-Port  ) 
!S51(C  6-Port  ) 
!S52(C  6-Port  ) 
!S53(C  6-Port  ) 
!S54(C  6-Port  ) 
!S55(C  6-Port  ) 
!S56(C  6-Port  ) 
!S61(C  6-Port  ) 
!S62(C  6-Port  ) 
!S63(C  6-Port  ) 
!S64(C  6-Port  ) 
!S65(C  6-Port  ) 
!S66(C  6-Port  ) 
!S6P File: Measurement: :
# Hz S  RI   R 50
500000000 -0.32799 -0.057883 -0.010468 -0.0017479 -0.0082161 0.012248 -0.0034152 0.012559
0.011802 0.0047963 -0.0040761 0.0096828
-0.010361 -0.0017435 -0.41014 -0.069806 0.0071696 -0.010516 0.00088442 0.012263
0.0080156 0.0027563 0.00090606 0.013552
-0.0080876 0.012327 0.0071708 -0.010534 -0.25545 0.19448 0.0067586 0.0029806
-0.0013097 0.0083365 0.0011597 0.010398
-0.0034164 0.012758 0.00091713 0.0123 0.0067574 0.0030104 -0.3297 0.044282
-0.019818 -0.0049909 0.015194 0.029104
0.01158 0.0047733 0.0079929 0.0026897 -0.0012601 0.0082137 -0.019546 -0.0049265
-0.25532 -0.16151 -0.027236 0.0062556
-0.0041463 0.010192 0.0017918 0.01346 0.0018616 0.010379 0.015134 0.029142
-0.028026 0.0060532 -0.25512 -0.14536
560000000 -0.31177 0.10919 -0.02327 -0.06586 0.00042366 0.012612 0.0043226 0.011285
0.0099262 0.0030579 0.010858 0.0085424
-0.023213 -0.065782 -0.36957 0.090906 -0.040802 -0.037488 0.013497 0.0028816
-0.011838 -0.0037292 0.0039732 -0.00084266
0.00049563 0.01243 -0.04086 -0.037307 -0.17981 0.24242 0.00051872 -0.0042308
0.017616 0.0047909 0.0074118 -0.0063325
0.0042401 0.011168 0.013455 0.0028474 0.00049809 -0.0042612 -0.30421 0.13349
0.0030825 -0.02434 0.0072993 -0.02072
0.010205 0.0032353 -0.012036 -0.003235 0.01729 0.0044814 0.0032064 -0.023972
-0.30573 0.015354 0.0068681 -0.04912
0.011174 0.0090275 0.0036209 -0.00092176 0.0077086 -0.0060296 0.0070717 -0.020735
0.0074228 -0.04878 -0.32711 0.00061262
620000000 -0.27253 0.087206 -0.02396 0.0095996 0.0034682 0.0089877 0.0081422 -0.004679
0.011683 -0.0012634 0.00078292 -0.0022246
-0.023921 0.0095878 -0.39948 0.03918 -0.019382 0.00070194 -0.0013652 -0.0019033
0.011869 -0.0061832 0.0010157 -0.0032641
0.0035387 0.0088526 -0.019376 0.0007399 -0.15299 0.25096 -0.00077142 -0.0047416
-0.0033511 -0.0034351 0.008691 -0.003167
0.0081189 -0.0048011 -0.0013625 -0.0018789 -0.00079785 -0.004732 -0.26319 0.14584
-0.040097 -0.019592 0.01284 0.031896
0.011743 -0.0014606 0.011878 -0.0063645 -0.0033699 -0.0032917 -0.040106 -0.019491
-0.23085 -0.017603 -0.041911 0.010556
0.00033002 -0.0024247 0.00090086 -0.003507 0.008685 -0.0027394 0.012598 0.031941
-0.041457 0.010889 -0.2423 -0.036878
680000000 -0.2374 0.17779 -0.026171 -0.013896 0.0051241 0.005176 0.0015515 -0.0071699
-0.0025824 -0.011755 0.0051267 -0.0063125
-0.026118 -0.013883 -0.38919 0.14231 -0.032451 -0.00095176 -0.0015197 -0.00053411
-0.0019651 -0.0093247 -0.00094408 -0.0019119
0.0051759 0.0052461 -0.032459 -0.00082797 -0.10621 0.27467 -0.00091259 -0.00017683
-0.0018238 0.00067074 -0.0030377 -0.0095378
0.001452 -0.0071245 -0.0015668 -0.00056341 -0.00090707 -0.00021435 -0.22001 0.19917
-0.025036 -0.0055254 -0.0083941 -0.01226
-0.002526 -0.011648 -0.0019012 -0.0091703 -0.0018809 0.00069104 -0.025185 -0.0053265
-0.27065 0.080602 -0.0069051 -0.0046882
0.0050847 -0.0064847 -0.00084456 -0.0017614 -0.0030187 -0.0095746 -0.0086796 -0.012619
-0.0070387 -0.0046059 -0.26141 0.0706
740000000 -0.19121 0.17043 -0.040075 0.027171 0.013003 -0.0043144 -3.0474e-05 -0.0041429
-0.0047217 -0.0018629 -0.0069759 0.0023495
-0.040065 0.027133 -0.33469 0.1612 -0.036285 0.034344 0.00020719 -0.0061725
-0.011126 0.0067791 -0.0013525 -0.0061709
0.012921 -0.0043865 -0.036199 0.034447 -0.07205 0.27437 -0.0019044 0.0029317
-0.002676 -0.0042242 -0.0013074 0.0007443
-5.0527e-05 -0.0040962 0.00016429 -0.0062126 -0.0018794 0.0029579 -0.20209 0.20448
-0.041373 -0.0045793 0.022635 0.016266
-0.0049183 -0.001817 -0.010851 0.0070255 -0.0027134 -0.0040583 -0.041264 -0.0045595
-0.17846 0.10066 -0.040518 0.0019107
-0.0068675 0.0023722 -0.0016076 -0.0065234 -0.00081707 0.0006329 0.022848 0.016105
-0.04058 0.0019775 -0.25112 0.073963
800000000 -0.16364 0.21629 -0.021938 0.016654 0.0055063 -0.010087 -0.0040889 -0.0024405
-0.004327 0.0026371 0.0047812 0.00077965
-0.02194 0.016624 -0.34261 0.23237 -0.008047 0.034465 -0.0023892 0.002098
-0.00050414 0.0024961 0.00073876 0.0056975
0.0054918 -0.010169 -0.0079263 0.034519 -0.034662 0.3007 0.00072574 0.0014378
0.00028293 0.0033707 -0.0016027 0.0010787
-0.0040695 -0.0024075 -0.0024246 0.0021344 0.00070837 0.0014368 -0.17323 0.23386
-0.027517 0.015742 0.01463 -0.010289
-0.0043396 0.0026873 -0.0004497 0.0024346 0.00027418 0.0033612 -0.027512 0.015797
-0.21143 0.12986 -0.016972 0.021204
0.004785 0.00094013 0.00074588 0.0056748 -0.0017476 0.0011547 0.014773 -0.010388
-0.016897 0.021099 -0.24982 0.12635
860000000 -0.12769 0.23731 -0.017344 0.030801 -0.0033081 -0.009771 -0.0017909 0.00031985
0.0042134 0.0049016 -0.0041351 -0.0035057
-0.017349 0.030747 -0.29452 0.27727 0.0080424 0.034361 0.00020748 0.0021591
0.0041465 0.00096365 0.003127 0.00026137
-0.0033146 -0.0097288 0.0081621 0.034386 0.014438 0.31093 -0.00041672 -0.00022604
0.0026961 -0.0010668 0.0013174 0.0040715
-0.0018329 0.00029886 0.00023621 0.0021528 -0.00040626 -0.00021578 -0.13466 0.24483
-0.016307 0.020176 -0.0062525 -0.0097751
0.0043034 0.004877 0.0041404 0.0009347 0.0027125 -0.0011057 -0.016325 0.020336
-0.15563 0.17624 -0.022734 0.017339
-0.0043085 -0.0031152 0.0031302 0.00031545 0.0013872 0.0039715 -0.0064454 -0.0097845
-0.022777 0.017566 -0.19833 0.17424
920000000 -0.10523 0.26015 0.0052107 0.039319 -0.0091191 -0.0044729 -0.0016681 0.0015324
0.00094382 0.001772 0.0032407 -0.0016617
0.0051785 0.039257 -0.26767 0.29743 0.028547 0.022586 0.0014574 0.0011029
0.0072118 -0.00053508 0.0039097 -0.0029687
-0.0091722 -0.0043982 0.028652 0.022522 0.060642 0.31244 0.0019027 7.9035e-05
0.00087226 -0.00034104 0.00096912 -0.0015808
-0.0016545 0.0014867 0.001461 0.0010849 0.0019129 9.4609e-05 -0.11052 0.26115
-0.007946 0.030925 0.0044504 -0.0062433
0.00096539 0.0017313 0.0072194 -0.0006644 0.00087151 -0.00034861 -0.0079116 0.030944
-0.14265 0.18255 -0.00138 0.026784
0.0030422 -0.0013414 0.003849 -0.0029348 0.0011015 -0.0016312 0.0044133 -0.0062609
-0.0015301 0.026981 -0.21099 0.18712
980000000 -0.058768 0.28232 0.017358 0.030048 -0.0089794 0.0046104 0.0015812 0.0035456
0.003451 -0.0016231 -0.0031978 -0.0024011
0.017332 0.030005 -0.21558 0.33517 0.033471 0.0047132 0.0020366 5.7358e-05
0.0014592 -0.0058277 -0.0001706 -0.0024851
-0.008953 0.0046078 0.033525 0.0046298 0.10745 0.30813 0.00060471 -0.0011083
0.00035974 -0.0018133 0.0014035 -0.00027169
0.0016109 0.0036188 0.0020563 5.123e-05 0.00060657 -0.0011113 -0.071169 0.27314
0.010539 0.028887 -0.0093498 -0.0079013
0.0034832 -0.0016489 0.0014701 -0.0057534 0.00034817 -0.0017924 0.010645 0.028862
-0.10862 0.20885 0.0074776 0.019575
-0.0032437 -0.0024299 -0.00026634 -0.002643 0.0013952 -0.00027455 -0.0091338 -0.0080578
0.0072285 0.01936 -0.16771 0.23721
1040000000 -0.01667 0.28988 0.033485 0.018906 -0.0011479 0.0073516 0.0023742 0.00053393
0.00035584 -0.003352 -0.00020973 -0.001576
0.033411 0.018902 -0.17988 0.34815 0.029617 -0.014999 0.0016451 -0.0016943
-0.0023756 -0.0024528 -0.0010866 -0.0030423
-0.0011009 0.0073631 0.029603 -0.015095 0.15482 0.29421 -0.0004814 -0.001501
-0.0014894 -0.0010297 -0.00055032 -0.0012024
0.0023006 0.00055333 0.0016605 -0.0017424 -0.00047937 -0.0014982 -0.042537 0.28156
0.021492 0.016684 -0.0014609 0.0012456
0.00037309 -0.0033223 -0.0023873 -0.0024545 -0.0014933 -0.001021 0.021532 0.01666
-0.075953 0.21435 0.014653 0.017284
-0.0003625 -0.001516 -0.0011072 -0.003058 -0.00056606 -0.0011827 -0.0015683 0.0012244
0.014721 0.017266 -0.14756 0.25832
1100000000 0.027053 0.30035 0.03666 -0.0040428 0.003416 0.0038844 0.0022692 -0.00090129
-0.0023221 -0.0028468 -0.0038174 -0.00015195
0.036607 -0.0040155 -0.13772 0.36808 0.015181 -0.028205 -0.00012717 -0.0017631
-0.0035131 -0.00072336 -0.0035951 -0.00066763
0.0034348 0.0038668 0.015086 -0.028287 0.20076 0.27483 -0.0018535 0.00017405
-0.0016738 0.00053779 -0.0010774 -0.00057082
0.0023085 -0.00090974 -0.00012153 -0.0017765 -0.0018519 0.0001717 -0.0022524 0.2865
0.025629 0.0026055 -0.0021859 -0.00079769
-0.0023563 -0.0028053 -0.0035523 -0.00075554 -0.0016417 0.00056505 0.025635 0.0025797
-0.054987 0.22641 0.019818 0.0075576
-0.0037733 -0.00013441 -0.0036042 -0.00057694 -0.001004 -0.00053819 -0.0022058 -0.00074163
0.019677 0.0074862 -0.10379 0.29104
1160000000 0.079055 0.2972 0.024252 -0.021069 0.0031662 -0.00080789 -0.00012056 -0.00232
-0.0038729 -0.000617 -0.0011784 0.0044523
0.024244 -0.021043 -0.092237 0.37278 -0.004012 -0.028987 -0.0015762 -0.0016282
-0.0026454 0.0025381 -0.0015091 0.0023009
0.0031796 -0.00082403 -0.0041283 -0.028998 0.24551 0.24422 -0.00079015 0.0016909
-0.00049499 0.0017119 -0.0010028 0.00033568
-0.00016445 -0.002291 -0.001585 -0.0015959 -0.0008042 0.0016802 0.0389 0.28248
0.021038 -0.012969 -0.0039457 0.0045275
-0.0039107 -0.00064327 -0.0026013 0.0025389 -0.00051577 0.0017126 0.021024 -0.013026
-0.019459 0.23384 0.018141 -0.0018446
-0.0011362 0.0045606 -0.0015266 0.0021874 -0.00097931 0.00033612 -0.0039517 0.0045044
0.018091 -0.0019722 -0.054535 0.29564
1220000000 0.12253 0.2867 0.010998 -0.030508 -0.0014304 -0.0014747 8.6769e-05 -0.00072183
-0.0025621 0.0022317 0.0012332 0.00199
0.010993 -0.030471 -0.048987 0.38619 -0.017186 -0.021102 -0.0025505 0.00040963
3.4918e-05 0.0030382 -0.00083742 0.0019247
-0.0014534 -0.0014577 -0.017298 -0.021042 0.28433 0.20466 0.00079197 0.0016718
0.00066411 0.0011081 8.7251e-05 0.00068508
8.0803e-05 -0.00076636 -0.0025399 0.00041905 0.00079611 0.0016678 0.078373 0.27199
0.0095351 -0.019272 0.0014861 0.0011469
-0.0025155 0.0022533 7.1122e-05 0.0030269 0.00066446 0.0011029 0.0095207 -0.019295
0.0051745 0.23993 0.012885 -0.013643
0.0012097 0.001956 -0.0008287 0.0019443 8.3216e-05 0.00068746 0.0014549 0.001162
0.012895 -0.013665 -0.025992 0.31374
1280000000 0.17313 0.26794 -0.008031 -0.029098 -0.0020502 0.0020804 -0.0008343 -0.0019839
-0.00075428 0.0030989 0.0024483 0.0015448
-0.0080114 -0.029059 -0.0022708 0.37863 -0.024144 -0.0079679 -0.0009924 0.0014915
0.0017162 0.0017948 0.00068146 0.0021287
-0.0020166 0.0020479 -0.024226 -0.0078739 0.31539 0.1619 0.001524 4.5482e-05
0.0010949 0.00025981 0.00019635 0.00029676
-0.00082248 -0.0019549 -0.00097034 0.0014888 0.0015248 4.7853e-05 0.1151 0.25468
-0.00080493 -0.020995 -0.0011327 0.00024835
-0.00078162 0.0031399 0.0017167 0.0017968 0.0011258 0.00026209 -0.00081969 -0.020995
0.042045 0.24304 0.0022777 -0.01551
0.0024695 0.00143 0.00071069 0.0022028 0.00024612 0.00033268 -0.0011571 0.0003356
0.0022516 -0.015492 0.022863 0.31859
1340000000 0.21126 0.2339 -0.01771 -0.019204 0.00038639 0.0042534 -0.0016501 -0.00090766
0.0015399 0.0025844 0.0017798 -0.0014405
-0.01768 -0.019206 0.037421 0.37053 -0.021168 0.0047584 -0.00028756 0.0021369
0.0019021 0.00085518 0.0012383 0.00083622
0.00041006 0.0042606 -0.021157 0.004864 0.33837 0.11303 0.0010777 -0.00090151
0.00058955 -0.00044916 6.7347e-05 0.00036732
-0.001681 -0.00092404 -0.00029276 0.0021321 0.0010846 -0.0008988 0.14735 0.23197
-0.010531 -0.017162 0.00061913 0.0010628
0.0015699 0.0025463 0.0019097 0.00084253 0.00058346 -0.00043515 -0.010589 -0.017117
0.072941 0.23522 -0.0046546 -0.013563
0.0017998 -0.0013953 0.0012428 0.00082624 0.00013293 0.0003733 0.00067333 0.0010435
-0.004577 -0.013606 0.061782 0.31518
1400000000 0.24447 0.1969 -0.023896 -0.0076892 0.0048261 0.0031827 -0.0021837 0.00055989
0.0024178 0.00096522 0.00039066 -0.0013377
-0.023864 -0.0076965 0.074335 0.35865 -0.014326 0.012665 0.0014169 0.0015574
0.0014064 -0.000642 0.0011892 0.00017019
0.0048358 0.003178 -0.014271 0.012761 0.35129 0.059312 0.00017695 -0.0015518
0.00025077 -0.00026982 0.00043571 0.0002438
-0.0021698 0.0005901 0.0014222 0.0015466 0.00017387 -0.0015543 0.17451 0.20221
-0.016574 -0.0097366 -0.00094359 0.00054365
0.0024267 0.00096894 0.0014154 -0.00066113 0.00024119 -0.00027616 -0.016597 -0.0097174
0.10517 0.22899 -0.0108 -0.0086736
0.0004383 -0.0013455 0.0012125 0.00016836 0.00040506 0.00024604 -0.00095058 0.00054355
-0.010766 -0.0086717 0.10636 0.30674
1460000000 0.26868 0.15357 -0.020603 0.0050258 0.0052584 -0.0016001 -0.0016283 0.0016313
0.0021893 -0.00042871 -0.00019895 -0.00099486
-0.020586 0.0050017 0.1095 0.33731 -0.005275 0.015283 0.0018055 0.00027669
0.00093325 -0.0014715 0.0012658 -0.0005134
0.0052626 -0.0016623 -0.0052235 0.015314 0.35819 0.0042895 -0.0012059 -0.001321
0.00018175 -0.00026224 0.00076689 -0.00033701
-0.0016385 0.0016327 0.0018207 0.00027288 -0.0011912 -0.001334 0.19978 0.17304
-0.017478 -0.0021913 -0.00044574 0.0026614
0.0021849 -0.00044469 0.00092473 -0.0014826 0.00019004 -0.00027694 -0.017504 -0.0021577
0.13542 0.21298 -0.012427 -0.0022148
-0.00023415 -0.00097159 0.0012984 -0.00055535 0.00069447 -0.00033299 -0.00044457 0.0026797
-0.01244 -0.0022409 0.14107 0.28678
1520000000 0.2807 0.11122 -0.014934 0.010477 0.0032222 -0.0038848 4.4597e-05 0.0027873
0.0020802 -0.0017541 -0.0010828 -0.00023655
-0.014921 0.010461 0.14291 0.32288 0.0021202 0.012511 0.0018658 -0.00081481
-6.3803e-06 -0.0011834 0.00034697 -0.00094552
0.0032288 -0.0038756 0.0021892 0.012513 0.35014 -0.05396 -0.0010999 -0.00045765
0.00047924 -0.00093233 0.0001519 -0.00011416
7.3445e-05 0.0027804 0.0018547 -0.00082496 -0.0011083 -0.00045016 0.22066 0.13465
-0.01612 0.0041322 0.0019931 0.0021154
0.0021093 -0.0017826 -7.9568e-06 -0.0011859 0.00048267 -0.00092338 -0.016131 0.0041741
0.16263 0.19751 -0.011788 0.0020498
-0.0011026 -0.00023149 0.00035161 -0.00098951 0.00017241 -0.00014787 0.0019947 0.0021322
-0.01178 0.0020263 0.17412 0.26812
1580000000 0.29047 0.06657 -0.0080966 0.013865 -0.00097972 -0.0045688 0.0016555 0.0020094
-0.0001305 -0.0022121 -0.00039638 0.0004172
-0.0081083 0.013843 0.17024 0.29963 0.0053619 0.007484 0.00060917 -0.0017893
-0.00067036 -0.0010977 -0.00024928 -0.00077773
-0.0010314 -0.00458 0.0054083 0.007463 0.32855 -0.11053 -0.0017395 0.00053876
-0.00033639 -0.0011483 0.0002933 -0.00065885
0.0016168 0.0020274 0.00061408 -0.001796 -0.0017444 0.00053562 0.23272 0.09752
-0.012118 0.0092873 0.0028089 0.00074904
-0.00015204 -0.0021914 -0.0006772 -0.0010909 -0.00036633 -0.0011596 -0.01208 0.0093109
0.18623 0.17912 -0.0089833 0.0079201
-0.00035995 0.00040491 -0.00023449 -0.00076331 0.00029039 -0.00059068 0.0027958 0.00072494
-0.0090094 0.0079334 0.20808 0.24374
1640000000 0.29361 0.024874 -0.0011048 0.012473 -0.002593 -0.0022773 0.0029198 0.00099397
-0.00055054 -0.0017071 -0.0003457 0.00057127
-0.0011123 0.012478 0.20115 0.27473 0.0056762 0.002721 -0.00077421 -0.0019962
-0.001092 -0.00033 -0.00045106 -0.00071225
-0.0025691 -0.0022704 0.0056993 0.0027026 0.29908 -0.16045 -0.00076023 0.0016205
-0.00098256 -0.00090714 -0.00017733 -0.00052676
0.0029467 0.00094314 -0.00078572 -0.0019872 -0.00075983 0.0016296 0.2445 0.049996
-0.0072905 0.01058 0.0026582 -0.0011402
-0.00053576 -0.0017076 -0.0010738 -0.00030674 -0.00098412 -0.00090565 -0.0072683 0.010584
0.20853 0.15267 -0.0041917 0.0096556
-0.00036907 0.00053525 -0.00045057 -0.00070174 -0.00018576 -0.00050961 0.0026667 -0.0011575
-0.0041886 0.0096231 0.23513 0.21283
1700000000 0.28581 -0.019782 0.0023442 0.0095455 -0.0032231 0.00014534 0.003135 -0.0014463
-0.0021354 -0.00075332 0.00065283 0.00050692
0.0023404 0.0095401 0.21858 0.24424 0.0033106 -8.0442e-05 -0.0017076 -0.0006283
-0.00083428 0.00015362 -0.00084843 -0.00046451
-0.0032421 0.00013283 0.0033021 -0.00011253 0.25374 -0.19879 0.00044463 0.001715
-0.0020028 -3.6507e-05 -0.00035766 -0.00079017
0.0031226 -0.0014531 -0.0017245 -0.00063295 0.00044207 0.001726 0.24067 0.0031438
-0.0038776 0.010999 0.0016125 -0.0022815
-0.0021353 -0.00074152 -0.00083908 0.00015864 -0.0019736 4.5005e-06 -0.0038514 0.011049
0.22504 0.13159 0.00063121 0.0096077
0.00069019 0.0004842 -0.00082573 -0.00046066 -0.00032115 -0.00078187 0.0015694 -0.00229
0.00058103 0.0095975 0.25257 0.17976
1760000000 0.27541 -0.067849 0.0046516 0.0061169 -0.0020676 0.0007664 0.0010842 -0.0036375
-0.001566 0.00056198 0.00032177 -0.00065712
0.0046565 0.0061212 0.24653 0.2054 0.00085448 -0.0016802 -0.0013784 0.00029011
-0.00091713 0.001012 -0.00052819 0.00026955
-0.0020822 0.00083956 0.00084464 -0.0016875 0.20556 -0.23015 0.0014843 0.0011414
-0.0010711 0.0015983 -0.0013064 -0.00059518
0.0010709 -0.0036528 -0.0013595 0.00030173 0.001472 0.0011425 0.23475 -0.045638
-0.00015998 0.0098468 -0.00022535 -0.0025636
-0.0015886 0.00057672 -0.00090686 0.0010217 -0.0010663 0.0015894 -0.00013164 0.0098514
0.23958 0.097746 0.0043056 0.0067881
0.00034087 -0.00064058 -0.00056434 0.00028253 -0.001369 -0.00064228 -0.00019691 -0.002541
0.0043108 0.0067856 0.26693 0.14274
1820000000 0.25076 -0.10584 0.0047717 0.0024345 1.3622e-05 0.002185 -0.0012229 -0.0030509
-0.0013444 0.001143 -8.4637e-05 -0.00015649
0.0047611 0.0024266 0.25693 0.17495 -0.0013033 -0.00012203 -0.0012463 0.0011458
0.00013848 0.0011788 -0.00066569 0.0004891
6.5615e-05 0.0021386 -0.0012879 -0.00011785 0.15437 -0.24475 0.001593 0.00024679
-5.5793e-05 0.0023957 -0.0017559 0.00032111
-0.0012217 -0.0030303 -0.0012621 0.0011639 0.0016003 0.00025672 0.20653 -0.092602
0.0016802 0.0082055 -0.0017345 -0.0017689
-0.0013265 0.0011954 0.00012451 0.0011898 -7.8511e-05 0.0023799 0.0016779 0.0081919
0.25515 0.067811 0.0050505 0.0031181
-0.00010926 -0.00020182 -0.00062942 0.00047309 -0.0016731 0.00033614 -0.0017731 -0.0017536
0.0050634 0.0030911 0.27049 0.10681
1880000000 0.21583 -0.14507 0.0024264 0.00011283 -0.00052326 0.0022268 -0.002962 -0.0020589
-0.00011287 0.0020073 0.00021069 -0.00062537
0.0024305 0.00012449 0.2622 0.12969 -0.0033901 0.0023519 -6.4706e-05 0.0017259
0.00067794 0.0010981 0.00013081 0.00093855
-0.00058892 0.0022135 -0.0034013 0.0023768 0.10188 -0.25125 0.0017065 -0.0011275
0.001804 0.0018122 -0.0011059 0.001648
-0.0030208 -0.0020779 -5.9492e-05 0.0017132 0.0017305 -0.0011442 0.16952 -0.13272
0.0029073 0.0056413 -0.0024629 0.00021623
-9.4713e-05 0.0019734 0.00069006 0.001079 0.0018136 0.0018218 0.0028936 0.0056514
0.25837 0.037239 0.0049204 0.00093389
0.00026207 -0.0006838 0.00016261 0.00092631 -0.0011269 0.001664 -0.0024944 0.00019803
0.0049452 0.00091284 0.27167 0.073748
1940000000 0.17758 -0.17184 9.0236e-06 -0.0015988 0.0014845 0.0019475 -0.0035241 0.00056773
0.0016457 0.0012366 -0.0007877 -0.00050719
5.2244e-06 -0.0015855 0.26485 0.097029 -0.0016246 0.0050009 0.0011132 0.0011674
0.0017052 0.00027432 0.00092331 0.00019284
0.0014723 0.0019653 -0.0016081 0.0049992 0.059451 -0.24303 0.00015561 -0.0021311
0.0023919 0.00010579 0.00046067 0.0016899
-0.0035636 0.00061463 0.0011057 0.0011815 0.00014484 -0.0021076 0.11989 -0.16701
0.0024509 0.0038661 -0.001411 0.0012618
0.0016475 0.001199 0.0017138 0.00025921 0.0023885 0.00013516 0.0024821 0.0038814
0.26173 -0.0014804 0.0035781 -0.0024755
-0.00080493 -0.00046372 0.00089061 0.00018058 0.00044845 0.0016964 -0.0014069 0.0013216
0.0035458 -0.0024623 0.26281 0.037138
2000000000 0.13038 -0.18622 -0.0037776 0.00056784 0.002969 0.0013957 -0.0023532 0.0035855
0.0013427 -4.7403e-05 -0.00073315 0.0006035
-0.0038034 0.00055134 0.25076 0.061265 -0.00059803 0.0070288 0.0014166 0.00036778
0.0010564 -0.0011835 0.00030593 8.5784e-05
0.0030364 0.0014187 -0.00052685 0.0070454 0.017365 -0.22834 -0.0014314 -0.0011636
0.0018686 -0.0014758 0.001688 0.0014803
-0.0022497 0.0035967 0.0014347 0.00033015 -0.0014236 -0.0011632 0.065641 -0.17964
0.0009846 0.0027113 -0.00014173 0.0018857
0.0013807 -1.9067e-05 0.0010645 -0.0012236 0.0018509 -0.0015117 0.00098564 0.0026895
0.25639 -0.034625 0.00028505 -0.0032121
-0.00079988 0.00056841 0.00038998 6.1605e-05 0.0016889 0.0013862 -0.00013703 0.0018046
0.00031754 -0.0032083 0.24937 0.0097543
2060000000 0.085033 -0.19321 -0.0048137 0.0029956 0.0030021 -0.00039826 0.00062582 0.0032783
0.0014662 -0.0009877 -6.0667e-05 0.00098817
-0.004804 0.0030039 0.23868 0.032186 0.0040777 0.0081741 0.0009626 -0.00059613
0.00040054 -0.001342 0.00058918 -8.9003e-05
0.0029546 -0.00048827 0.00413 0.008143 -0.014273 -0.20943 -0.0012947 0.00045496
0.00027033 -0.0021864 0.0029603 0.00027926
0.00062574 0.0032271 0.00097243 -0.0005955 -0.0012771 0.00046212 0.013371 -0.17828
-0.00020643 0.0032912 0.00089414 0.00090311
0.0014437 -0.0010403 0.00043204 -0.0013255 0.00027659 -0.002131 -0.00017718 0.003317
0.24218 -0.073111 -0.0016757 -0.0038405
-6.0208e-05 0.0010108 0.00054814 -7.612e-05 0.0027926 0.00016666 0.00093495 0.00088478
-0.0016729 -0.0037672 0.2361 -0.015115
2120000000 0.039073 -0.18481 -0.0038433 0.0066909 0.0025008 -0.0025968 0.0026594 0.0021246
3.8178e-05 -0.0017472 0.00083695 0.00013068
-0.0037995 0.0066812 0.21711 0.0071425 0.0065853 0.0045411 0.001021 -0.0010514
-0.0012633 -0.0019002 -5.5522e-05 -0.00096586
0.0025297 -0.0026238 0.0066289 0.0044997 -0.042921 -0.19332 -0.00063132 0.0012345
-0.0019354 -0.0014945 0.00047814 -0.0022835
0.0027667 0.0022067 0.00099299 -0.0010759 -0.00061619 0.0012112 -0.038848 -0.1627
-0.0011056 0.0047696 0.001578 0.0010388
5.413e-06 -0.001738 -0.0012944 -0.001918 -0.0019125 -0.0014721 -0.0010565 0.0047894
0.22429 -0.10866 -0.0053715 -0.0015612
0.00084875 0.00016034 2.1906e-05 -0.000982 0.00054569 -0.0021374 0.0016474 0.0011296
-0.0054332 -0.0015727 0.21501 -0.031181
2180000000 -0.00083504 -0.17099 -0.0022218 0.0099656 0.00083094 -0.0020965 0.0031072 -0.00040451
-0.00020007 -0.0010964 0.001221 0.00029528
-0.0022099 0.0099576 0.1973 -0.010757 0.0074852 0.0038961 -0.00068135 -0.0016444
-0.0019486 0.00060746 0.00026327 0.00024249
0.0007595 -0.0021047 0.0075282 0.0038177 -0.063526 -0.16884 0.00092511 0.0012436
-0.0010228 0.00018356 0.00060671 -0.0020684
0.0031096 -0.00038509 -0.00068703 -0.0016278 0.0009463 0.0012419 -0.076379 -0.13575
-0.0001653 0.0071512 0.0017367 7.4562e-05
-0.0002511 -0.001004 -0.0019246 0.00064362 -0.00099653 0.00020507 -0.0001528 0.0072135
0.19636 -0.13906 -0.0055341 0.0022884
0.0012591 0.00018403 0.00027941 0.00024994 0.00061854 -0.0021076 0.0017236 -3.3499e-05
-0.0054323 0.0022841 0.19869 -0.045446
2240000000 -0.029764 -0.14665 0.0021852 0.01132 -0.00052309 -0.0027697 0.0018868 -0.0021986
-0.0017756 -0.00042465 0.00052584 -0.0019286
0.0021624 0.011328 0.17742 -0.016942 0.008288 0.00042848 -0.00079959 -0.00044346
-0.0003927 0.0011046 -0.00062468 -0.0007266
-0.00056255 -0.0027749 0.0082959 0.00038127 -0.080732 -0.14506 0.001388 -0.0014387
-0.00085489 0.00024684 -0.0022807 -0.0014426
0.0018342 -0.0023493 -0.0008513 -0.00043317 0.0013767 -0.0014043 -0.11103 -0.10644
0.0015452 0.0090766 0.0015327 -0.00054438
-0.0017816 -0.00045133 -0.000429 0.0011082 -0.00091312 0.00031116 0.0015759 0.0090007
0.16512 -0.15787 -0.0051671 0.005003
0.00044071 -0.0018841 -0.00068584 -0.00071867 -0.0024103 -0.0015458 0.0015783 -0.00052984
-0.0052196 0.0049375 0.17668 -0.055739
2300000000 -0.057034 -0.11888 0.0078045 0.0094595 -0.0010949 -0.002186 -0.0005682 -0.0013356
-0.00096828 0.00070598 -0.0010155 -0.00077073
0.0078092 0.0094206 0.156 -0.025945 0.0084126 -0.0017283 -0.0010107 0.00049546
-0.00027741 0.001374 -0.00013582 0.00079369
-0.0012396 -0.0022149 0.0084062 -0.0018248 -0.093603 -0.12086 -0.00022284 -0.0013959
0.00017002 0.0017197 -0.0020236 0.00083151
-0.00058815 -0.0012663 -0.00099725 0.00047807 -0.00023674 -0.0014108 -0.13274 -0.070231
0.005084 0.0094386 0.00035545 -0.0014901
-0.0010307 0.00076691 -0.00022803 0.0012744 0.00013833 0.0017502 0.0051169 0.0094252
0.12669 -0.17815 -0.0031842 0.0077148
-0.001184 -0.00082528 -0.00014537 0.00071787 -0.0020272 0.00088547 0.00032843 -0.0014239
-0.0032321 0.0078208 0.16002 -0.057024
2360000000 -0.073366 -0.087456 0.010743 0.0084337 -0.0011217 -0.0018156 -0.0016156 -0.00090124
-0.00047106 0.00090528 -0.001666 -0.00030375
0.010663 0.0084624 0.14689 -0.025544 0.0083093 -0.0046814 -0.00088211 0.0010011
0.0016499 0.00023931 -8.1133e-05 -0.0001478
-0.001142 -0.00176 0.0082634 -0.0047514 -0.10314 -0.09851 -0.0023383 -0.00094088
0.001024 -4.8872e-05 -0.001109 0.0016947
-0.0015543 -0.00098358 -0.00087865 0.0010014 -0.0023311 -0.00095561 -0.15021 -0.037019
0.0085855 0.0085522 0.0015202 -0.0017534
-0.00040523 0.00088732 0.0016227 0.00025882 0.0010922 -3.1212e-05 0.0086038 0.0084967
0.095528 -0.18053 0.00077547 0.0088887
-0.0014785 -0.00041511 -2.5697e-05 -7.4069e-05 -0.00086577 0.0017045 0.0015749 -0.0017098
0.00082185 0.0088511 0.13842 -0.060722
2420000000 -0.081923 -0.06004 0.014189 0.0027536 -0.0033821 -0.0014062 -0.00092118 0.00033594
0.0011544 0.0012945 -0.0013156 0.0015966
0.014171 0.0027727 0.12873 -0.026183 0.0049091 -0.0066543 0.0014524 0.0010389
0.00084802 -0.0013146 -8.7311e-05 -2.9744e-05
-0.0033078 -0.001343 0.0048549 -0.006697 -0.11604 -0.07805 -0.0020343 0.0011788
-0.00019408 -0.00062718 0.00029461 0.0027373
-0.00089874 0.0003499 0.0014624 0.0010512 -0.0020115 0.001222 -0.15991 0.0072505
0.011609 0.0064004 -0.00031963 -0.0025918
0.0011598 0.0012305 0.00083955 -0.0012592 -0.00025955 -0.00070975 0.011671 0.0063169
0.056121 -0.1805 0.0020398 0.0084396
-0.0013038 0.001687 -6.3049e-05 -0.00011648 0.00033726 0.0026087 -0.00039567 -0.0026
0.0019688 0.0083118 0.12009 -0.056648
2480000000 -0.082222 -0.028423 0.014134 -0.0025589 -0.0019235 -0.00023404 -0.00072071 0.0014122
0.0014739 -0.00059466 7.6271e-05 0.0014087
0.014127 -0.0025267 0.13042 -0.025932 0.00308 -0.0089655 0.0011383 8.4781e-05
-0.00060048 -0.00090404 -3.9698e-05 -0.00038031
-0.0019184 -0.00027617 0.0030396 -0.0089622 -0.11934 -0.057645 -0.00054301 0.0027848
-0.0001707 -0.00073098 0.001766 0.00095099
-0.00076039 0.0014602 0.0010953 8.213e-05 -0.00055747 0.0027755 -0.16105 0.045845
0.015285 0.0011793 -0.0010712 -0.0025388
0.0015058 -0.00059916 -0.00060601 -0.00088692 -0.00019941 -0.00066234 0.015305 0.0012213
0.02224 -0.17361 0.005598 0.0075961
0.00017808 0.0014874 -5.5405e-05 -0.00024227 0.0016672 0.00091049 -0.0010756 -0.0025813
0.0055597 0.0076643 0.10147 -0.052402
2540000000 -0.086449 -0.00129 0.011752 -0.0067772 -0.0025928 0.00099941 0.00048445 0.0010563
-0.00015227 -0.0015866 0.00079295 0.0017811
0.011792 -0.0067078 0.11752 -0.017619 -0.0010084 -0.0079946 0.00070886 -0.0013349
-0.001788 0.0001727 -0.00064088 0.00031876
-0.0025853 0.0010093 -0.0010619 -0.008015 -0.12558 -0.034322 0.0016381 0.0023217
-0.00092241 -6.8322e-05 0.0017182 -0.00080047
0.00052159 0.00097617 0.00068685 -0.0013492 0.0016376 0.0023284 -0.15949 0.086056
0.01515 -0.0041468 -0.0020839 -0.0023362
-0.00014164 -0.0017058 -0.0018198 0.00012522 -0.00086607 5.3105e-05 0.015217 -0.0042629
-0.0070175 -0.15846 0.0081011 0.0058207
0.00096032 0.0017945 -0.00068588 0.00023684 0.0018758 -0.00065869 -0.0021427 -0.0024047
0.008164 0.0057158 0.087275 -0.038921
2600000000 -0.079034 0.02404 0.0083302 -0.010127 -0.0012767 0.0028432 0.0010091 -0.00011345
-0.00080184 -0.001036 0.0019947 0.00043406
0.0083045 -0.010089 0.1123 -0.032703 -0.0032956 -0.0061947 -0.00039405 -0.0007435
-0.00026317 0.0016533 -0.00020732 0.00070044
-0.0012523 0.0027092 -0.0033563 -0.0061644 -0.13051 -0.0093667 0.0028744 0.00011279
-7.729e-05 0.0013066 0.0014121 -0.0015939
0.00096229 -9.6055e-05 -0.00039986 -0.0007283 0.0029086 0.00012975 -0.14428 0.12092
0.012419 -0.0092565 -0.0033564 -0.00019525
-0.00086694 -0.00097144 -0.00026145 0.0016883 7.4526e-06 0.0011029 0.012407 -0.0093421
-0.041859 -0.13979 0.0092957 0.0048211
0.0019491 0.00033852 -0.00020293 0.00072764 0.0015307 -0.0015485 -0.0034002 -2.4279e-05
0.0092106 0.0047431 0.079034 -0.02528
2660000000 -0.072796 0.050027 0.0042218 -0.01174 -0.00035482 0.0011609 6.7011e-05 -0.00027045
-0.002286 0.00023897 0.0014291 -0.00071306
0.0042059 -0.011755 0.12011 -0.028558 -0.0045596 -0.0047713 -0.0012801 -0.00051695
0.00035044 0.0018764 0.00048515 0.00095306
-0.00036616 0.0011776 -0.0045872 -0.0047446 -0.13009 0.011405 0.0019716 -0.0016105
0.00044764 0.0002916 -0.0012002 -0.0016611
3.7497e-05 -0.00026843 -0.0012883 -0.00048504 0.0019858 -0.0015898 -0.12296 0.15224
0.0079196 -0.01242 -0.0025609 0.00093228
-0.0023324 0.00016873 0.00040819 0.0018903 0.00012652 0.00050175 0.0078731 -0.012415
-0.062941 -0.11973 0.010729 0.00067865
0.0014537 -0.00063575 0.0005062 0.00098323 -0.0011808 -0.0017889 -0.0025621 0.0010381
0.010691 0.00089507 0.074592 -0.0062342
2720000000 -0.061326 0.068573 4.6708e-06 -0.011737 -0.00021777 0.0027969 -0.00034824 -5.2367e-05
-0.0022471 0.0019059 0.00047177 -0.0017354
4.1299e-05 -0.011724 0.10545 -0.031919 -0.0050403 -0.0013759 -0.0016119 0.00060616
0.0018503 0.00029599 0.0009268 -0.00019846
-0.00016283 0.0028079 -0.0050544 -0.0013389 -0.12419 0.041155 0.00060003 -0.0026844
0.00018391 0.00028927 -0.0013559 0.00065028
-0.000336 -0.00010646 -0.0015956 0.00062537 0.00057721 -0.0026943 -0.089164 0.18156
0.002884 -0.013334 -0.0019459 0.0024596
-0.0021568 0.0020263 0.0018075 0.00028012 0.00038211 0.00041445 0.0029305 -0.013353
-0.083472 -0.087725 0.011587 -0.0015595
0.00030016 -0.0016753 0.00092201 -0.00028173 -0.0015105 0.00057525 -0.0020284 0.0024198
0.011584 -0.0016704 0.078133 0.012451
2780000000 -0.046826 0.087608 -0.0044091 -0.010476 3.0143e-05 0.0013168 0.00047324 -0.00030316
0.0012834 0.0028492 -0.00069424 -0.0017037
-0.0044064 -0.010487 0.10408 -0.043795 -0.0041143 -9.1521e-05 -0.00022959 0.0016699
0.0017365 -0.0011856 0.00010686 -0.00024292
0.00012602 0.0013185 -0.0041126 -4.2641e-05 -0.12069 0.071751 -0.0019415 -0.0016684
0.00022078 -0.00037361 -0.00054597 0.00069346
0.00049666 -0.0003356 -0.0001816 0.0016898 -0.0019288 -0.0016356 -0.059188 0.20323
-0.0022397 -0.01303 -0.00076525 0.0021352
0.0012448 0.0028313 0.0017163 -0.0011677 0.00021082 -0.0003993 -0.0022783 -0.013115
-0.098272 -0.054312 0.00986 -0.0064005
-0.00071097 -0.0017433 0.00014267 -0.00018711 -0.00056177 0.0008764 -0.00078242 0.0020247
0.0097811 -0.0062449 0.08223 0.030559
2840000000 -0.031003 0.1026 -0.0076639 -0.0072452 0.0016064 0.0021519 -0.00025927 -0.00012942
0.0013358 0.00096849 -0.0017259 0.00032837
-0.0076166 -0.0072536 0.10262 -0.037349 -0.0036811 0.0011693 0.00054674 0.00084663
-0.00018631 -0.0015002 -1.7707e-05 -6.8055e-05
0.0015877 0.0021092 -0.0036297 0.0011928 -0.11456 0.097741 -0.0017306 0.00028763
0.00023563 0.00025906 0.00093619 0.0012194
-0.00024041 -0.00015763 0.0005596 0.0008499 -0.0017034 0.00025312 -0.022839 0.21817
-0.0059629 -0.010644 0.00043531 0.00097143
0.0014253 0.0010536 -0.00013326 -0.0015082 -9.0288e-05 0.00022374 -0.0060241 -0.010508
-0.10203 -0.022784 0.0080923 -0.0077188
-0.0016663 0.00041166 -2.3236e-05 -4.4645e-05 0.00123 0.0010877 0.0004718 0.0011077
0.0082228 -0.0077934 0.096436 0.045691
2900000000 -0.016732 0.12173 -0.0089659 -0.0029984 0.0018056 -3.4602e-05 0.00048821 -0.00080278
0.0022832 -0.0010465 -0.00056221 0.00010555
-0.0089655 -0.0030083 0.083059 -0.04541 -0.0013111 0.0026965 0.00096914 0.00033172
-0.00054862 -0.0014188 -0.00030326 -8.7953e-05
0.0017995 1.4748e-06 -0.0013177 0.0026914 -0.096726 0.12987 -0.0012084 0.00012807
-0.00036126 -0.00088115 0.0017696 -0.00060465
0.00050857 -0.00079606 0.00096695 0.00033278 -0.0012189 0.00016725 0.014255 0.22058
-0.0091888 -0.0068171 0.0010393 0.0021361
0.0021296 -0.0011523 -0.00059919 -0.0013925 -0.00037126 -0.0006877 -0.0091899 -0.0066711
-0.1005 0.016372 0.0055777 -0.010343
-0.00065233 5.9301e-05 -0.00024088 -8.8008e-05 0.0015896 -0.00052793 0.00094476 0.0020335
0.0053974 -0.010421 0.1108 0.05174
2960000000 0.0050488 0.1329 -0.0086704 0.00045605 0.00062457 0.0013654 -0.00056546 -0.00083677
-0.00018764 -0.0020317 -0.00077943 0.00056602
-0.0086172 0.00045221 0.092373 -0.045021 -0.0007796 0.0012994 0.0010804 -0.00015306
-0.0012513 -0.00066863 0.00045346 0.00042877
0.00057727 0.0012993 -0.00075611 0.0012896 -0.07838 0.16044 -0.00065381 0.00067642
-0.00053495 0.00091759 -0.00021756 -0.0023454
-0.00058437 -0.00080854 0.0010957 -0.00014809 -0.00072989 0.00070554 0.056294 0.22727
-0.010181 -0.0020276 0.0015121 0.00031786
-0.000207 -0.0019291 -0.0012391 -0.00067136 -0.00057436 0.00096556 -0.010146 -0.0020498
-0.088714 0.04798 0.00071533 -0.012087
-0.0007884 0.00060339 0.0005066 0.00037834 -0.00032438 -0.0024051 0.0016662 0.00042702
0.00077055 -0.011928 0.1301 0.061959
3020000000 0.023183 0.14654 -0.0063671 0.0037622 0.0012746 -0.00025046 -0.00091008 -0.00013151
-0.00077196 0.00043174 -0.00024041 0.00054425
-0.0063991 0.0037977 0.081011 -0.033858 -0.0004056 0.0001658 0.0003816 -0.0010123
-0.0017615 0.00053685 0.00069891 -0.00022274
0.0012458 -0.00026622 -0.00037826 0.00018479 -0.05669 0.18585 -0.00019002 0.0010647
0.00049966 0.00034259 -0.0005223 -0.0013775
-0.00095666 -0.00019756 0.0003518 -0.0010221 -0.00016082 0.001037 0.095067 0.21951
-0.0087797 0.0014951 0.00057253 0.00038474
-0.00078468 0.00039813 -0.0017229 0.00053646 0.00040777 5.3814e-05 -0.0088279 0.0014716
-0.07111 0.077196 -0.0018428 -0.010409
-0.00021527 0.00061167 0.0007475 -0.00026862 -0.00051959 -0.0013689 0.00050351 0.00040577
-0.0017401 -0.010532 0.15007 0.058811
3080000000 0.050304 0.15579 -0.0045585 0.0058573 0.0013874 -0.0001341 -0.00065665 -0.00015512
-0.0004297 4.1307e-05 0.00016944 0.00059158
-0.0045322 0.0058828 0.078398 -0.028241 -0.00043895 0.00064036 -0.0003361 -0.00025735
-0.00025324 0.0010769 -0.00014798 -0.00059157
0.0014074 -0.00030049 -0.00043915 0.00061847 -0.019073 0.2072 -0.00080101 -6.748e-05
0.00065526 0.00048652 -0.0020549 -0.00072526
-0.00061007 -0.0001188 -0.0003278 -0.0002595 -0.0008242 -8.0222e-05 0.12856 0.2114
-0.0063326 0.0050861 0.0019066 0.00038724
-0.00054303 3.4204e-05 -0.00018988 0.0010494 0.0004827 0.00054893 -0.0063549 0.0050755
-0.043458 0.10922 -0.0066776 -0.0088822
9.8091e-05 0.00060596 -0.00020018 -0.00057583 -0.001927 -0.00088154 0.0020206 0.00025881
-0.006717 -0.0087672 0.16428 0.066123
3140000000 0.078802 0.15893 -0.0011252 0.007481 0.0025818 -0.0013991 -0.0012499 0.00088233
0.0015279 0.00069339 7.3406e-05 -4.188e-05
-0.001098 0.0074635 0.074086 -0.030281 -0.00089855 0.00032444 0.00065721 -0.00010467
-5.0286e-05 0.00097072 0.00067963 -0.00044189
0.0025414 -0.001332 -0.00095851 0.0003252 0.023434 0.22674 9.9606e-05 0.0016086
0.001257 -0.0010844 -0.0026847 0.00065386
-0.0011735 0.00083943 0.00064971 -0.0001204 9.982e-05 0.0016269 0.16295 0.18549
-0.0030511 0.0065042 0.00070859 -0.00094319
0.0015316 0.00048445 -6.0771e-05 0.00091334 0.0013434 -0.00088514 -0.0029533 0.0064162
-0.025715 0.12879 -0.0085753 -0.004793
0.00026189 -2.1848e-05 0.00071474 -0.00041242 -0.0028086 0.00081206 0.00057322 -0.00097167
-0.0086018 -0.0046796 0.18911 0.056851
3200000000 0.11051 0.16955 0.0040542 0.0063571 0.00069778 -0.0028683 -0.00037682 0.0018971
0.00039158 -0.0018677 0.0002411 0.00027815
0.0040384 0.0063871 0.084129 -0.028757 -0.0010163 0.00055324 -0.00038274 -0.00083883
0.00071268 0.0011789 -0.00047488 -0.00097682
0.00071706 -0.00284 -0.00095075 0.00058527 0.067756 0.23221 0.0010455 0.00091608
-0.00044999 -0.002294 -0.0013132 0.0023876
-0.00038692 0.0019264 -0.0003708 -0.00084171 0.0010865 0.00091774 0.18359 0.16316
-3.2467e-05 0.0058898 0.00030186 -0.0016227
0.00048881 -0.0018018 0.00068425 0.0011588 -0.00033593 -0.0024037 1.7599e-05 0.0058394
0.014845 0.14808 -0.0094492 -0.001167
0.00021777 0.00038354 -0.00045777 -0.0010657 -0.0015019 0.0024615 0.00043198 -0.0014256
-0.0094787 -0.0012622 0.20369 0.055416
3260000000 0.14277 0.16134 0.0041121 0.0031854 -0.00066324 -0.0027192 0.001078 0.00088083
0.00016158 -0.0020231 -0.00017193 0.00020082
0.0040664 0.0031976 0.092254 -0.031974 -0.0015854 0.0021722 -0.00025561 -3.347e-05
0.00099778 -0.00050359 -0.00088012 0.00018047
-0.00078638 -0.0025548 -0.0015121 0.002161 0.11933 0.22724 0.00045902 -0.00022395
-0.0010499 -0.00080666 0.00035505 0.0018253
0.0010377 0.00090152 -0.00026069 -5.6513e-05 0.00040621 -0.00025663 0.21041 0.12577
0.0023618 0.005742 -0.00058447 -0.0014826
3.6677e-05 -0.0019921 0.0009615 -0.00050034 -0.0010846 -0.00077663 0.0024846 0.0056993
0.041471 0.15752 -0.0067165 0.0042704
-8.1161e-05 9.1933e-05 -0.0008952 0.00021575 0.00054087 0.001502 -0.00067637 -0.0016487
-0.0068686 0.0043045 0.23334 0.045294
3320000000 0.17265 0.15538 0.0070383 0.001284 -0.00028001 -0.0018666 0.0008748 0.00029111
-0.0016012 -0.0013969 0.00031085 0.00010169
0.0070666 0.0012436 0.098782 -0.028344 0.00096985 0.0023726 -0.00022423 -0.00067133
-0.00041255 -0.00023509 -0.00064114 0.00011678
-0.00043093 -0.0016939 0.00098962 0.0023254 0.16647 0.21798 0.00024307 -0.00013674
-0.0011458 -0.00033235 0.00068818 0.0012446
0.00087724 0.00030025 -0.00022278 -0.00064371 0.00028168 -9.5e-05 0.21886 0.095645
0.0039746 0.0029366 -0.00093957 0.00021795
-0.0016781 -0.0013827 -0.00024033 -0.0002475 -0.0013331 -0.00026201 0.0039301 0.0030091
0.074012 0.15774 -0.0038354 0.0050123
0.00038234 0.00012326 -0.00059007 0.00016072 0.00065889 0.0010481 -0.00099356 0.00018552
-0.0037595 0.0052961 0.24913 0.032214
3380000000 0.20815 0.13888 0.0054452 -0.0020554 -0.001111 0.00056535 0.0012089 0.00029986
-0.0015429 0.00064006 0.00051685 0.00011688
0.0054874 -0.0020091 0.10964 -0.035759 0.00013686 0.0025035 -0.0012311 -0.00065804
5.2221e-05 0.00015763 -0.00084473 0.00048114
-0.0008929 0.00043109 0.00021471 0.002539 0.20831 0.19493 0.00068798 -0.000282
-0.0016881 0.00069384 0.0010324 0.0014149
0.0011884 0.00030154 -0.0012107 -0.00065407 0.00072689 -0.00026403 0.23357 0.063316
0.0053833 0.0029359 -0.00060328 0.00052552
-0.0014606 0.00075409 -8.8017e-05 0.0001349 -0.0017126 0.00088623 0.0055368 0.0027376
0.11756 0.14969 -0.0004786 0.0062282
0.00024414 0.00016793 -0.00073127 0.00042574 0.00096143 0.0012531 -0.00068724 0.00062856
-0.00034477 0.006068 0.27899 0.01431
3440000000 0.23984 0.11694 0.0043598 -0.0037935 -0.00065704 -0.0017221 0.00099091 -3.1337e-05
-0.0014906 0.0016372 0.00092599 3.2291e-05
0.0043444 -0.0037738 0.10337 -0.041181 0.0031417 0.0019089 -0.0010429 0.0011684
0.00023238 0.00029012 -0.00014687 0.0010121
-0.00072479 -0.0016744 0.003179 0.0018843 0.24577 0.16691 -0.00034518 -0.00016174
-0.00043419 0.0016493 0.0012462 0.00026085
0.0010006 -1.8092e-06 -0.0010301 0.0011574 -0.00030357 -0.0002175 0.23528 0.031067
0.0066575 -0.00022699 -0.00034884 -0.00044881
-0.0014589 0.0014442 0.00022361 0.00035816 1.6891e-05 0.0014067 0.0066291 -0.00015235
0.14751 0.13932 0.0033117 0.0034286
0.00079062 0.00011001 -0.00016313 0.00088467 0.0014372 0.00082458 -0.00025349 -0.00047486
0.0030958 0.0035219 0.29489 -0.015224
3500000000 0.2718 0.085391 0.0024134 -0.0044221 -0.0013865 0.0014867 0.001131 -0.00071343
-0.0011642 0.0012313 0.00063753 -0.00086611
0.0023891 -0.0044616 0.11581 -0.065105 0.0031273 0.0013378 -0.00051838 0.00074815
0.00055934 -1.872e-05 4.504e-05 0.0004506
-0.0014241 0.0015 0.0031265 0.0012225 0.27526 0.13254 0.00014248 -0.000207
-7.1445e-05 0.00056245 0.0017754 -0.00028567
0.0010799 -0.00082806 -0.00055494 0.00076043 5.9961e-05 -0.00017922 0.23923 0.0039025
0.0067323 -0.0029025 -0.00020914 0.00015908
-0.0010777 0.0013931 0.00073863 -5.3132e-06 -0.00036833 0.00054444 0.0068826 -0.0028739
0.19291 0.11085 0.0034457 0.0017874
0.00072269 -0.0010465 7.4247e-05 0.00065394 0.0017443 -0.00038721 -0.00032028 4.1554e-05
0.0033901 0.0016414 0.31556 -0.043562
3560000000 0.29029 0.051025 0.00056573 -0.0059394 -0.00023703 -0.0010442 0.00052422 9.3037e-05
0.0015203 0.0017391 -0.00016575 -0.00094669
0.00055596 -0.0058639 0.10973 -0.070136 0.0058437 -0.00093454 0.00041749 0.00057139
0.00056035 -0.00036646 0.00040133 0.00028317
-5.7519e-05 -0.00099587 0.0058103 -0.00092975 0.30287 0.090469 -0.00037276 -3.5682e-05
0.0010962 0.00079651 0.0012216 -0.0010617
0.00055334 0.0001118 0.00042572 0.00058866 -0.000334 -6.8352e-05 0.22998 -0.03249
0.0055627 -0.0055468 -0.00059799 -0.00070967
0.0015464 0.0018337 0.00035663 -0.00046422 0.00077615 0.00097178 0.0055101 -0.0056514
0.21403 0.096632 0.0034716 -0.0016294
-0.00013569 -0.00093118 0.00040579 0.0003778 0.0013916 -0.0010289 -0.00081567 -0.00057203
0.0034211 -0.0016401 0.32639 -0.082545
3620000000 0.30659 0.013087 -0.0010363 -0.0037536 -0.0020788 7.2414e-05 0.00026629 -0.0020402
9.0975e-05 0.00061842 -0.00078494 -0.00072302
-0.0010665 -0.0037288 0.11048 -0.099442 0.003669 -0.0041825 0.00029191 0.00061261
-0.00021245 -0.00069308 0.00068615 0.0001077
-0.0021212 -2.6194e-05 0.0036422 -0.0041778 0.31508 0.046106 0.00036196 -0.00093484
-0.0001784 -0.00018325 0.00069093 -0.00038393
0.00021917 -0.0019783 0.00031047 0.00057907 0.00033812 -0.00094554 0.21911 -0.063091
0.0018437 -0.0071766 -0.0013229 0.0011803
0.00012421 0.00050948 -0.00022312 -0.00072964 5.3113e-05 -0.00025996 0.0017909 -0.0072196
0.23621 0.055131 0.0017221 -0.0019851
-0.00078243 -0.00037924 0.000639 9.4153e-05 0.00040392 -0.00053004 -0.001219 0.001165
0.0016538 -0.0018229 0.32958 -0.11713
3680000000 0.31059 -0.031483 -0.0035183 -0.003933 -0.001075 0.0016435 -0.0012612 -0.00016956
0.0016107 -0.0001182 -0.00099537 -0.00049875
-0.0035715 -0.0039703 0.10592 -0.11651 0.001195 -0.0046394 0.00085708 0.00021669
-0.00038916 -0.00057738 0.00037645 0.00029866
-0.00092171 0.0016733 0.0011835 -0.0047321 0.32671 -0.0039284 -0.00081085 -0.00064491
0.0011788 0.00077454 0.00095964 -0.0018142
-0.0012153 -0.00015613 0.00083097 0.00021465 -0.00083701 -0.00066393 0.2054 -0.096565
0.00035547 -0.0064501 -0.00080637 0.0012261
0.0016201 -4.4002e-05 -0.00040196 -0.00051979 0.0011446 0.00057627 0.00031099 -0.0063782
0.25615 0.02993 0.00085377 -0.0025261
-0.0012588 -0.00067029 0.00040937 0.00012814 0.00099493 -0.0015489 -0.00071516 0.0012194
0.00091699 -0.0026211 0.32889 -0.16168
3740000000 0.31215 -0.067125 -0.0030481 -2.7654e-05 -0.0021035 0.0025211 1.559e-06 -0.00062854
-0.00047423 -0.00014831 -0.0009516 0.00047598
-0.00304 9.7864e-06 0.097223 -0.13867 0.00047397 -0.005138 0.00029361 -0.00034318
-8.8881e-05 1.1016e-05 0.00048954 -2.7672e-05
-0.0021089 0.0025607 0.00035039 -0.0051749 0.32942 -0.043712 -0.00074191 -9.3989e-05
1.8723e-05 0.0001167 -0.00062755 -0.0013902
1.4625e-05 -0.00065585 0.00030881 -0.00033827 -0.00074821 -6.9124e-05 0.1841 -0.12073
-0.0020501 -0.0062951 0.0005012 0.0028156
-0.00056411 -0.00012426 -3.4555e-05 -0.00018362 -0.00027845 0.00034695 -0.0018961 -0.0064952
0.2626 -0.0086311 -0.00030157 -0.0021646
-0.0007739 0.00071298 0.00045178 0.00012927 -0.00034763 -0.0014213 0.00023957 0.0027284
-0.00056661 -0.002098 0.31551 -0.2016
3800000000 0.30631 -0.11313 -0.0021195 0.00043337 0.00075094 0.0037447 -0.0010632 -0.0016161
0.0014668 0.001147 -0.0013097 0.00036879
-0.0020942 0.00049677 0.085734 -0.15335 -0.0020581 -0.0047955 5.182e-05 8.347e-05
-0.00076641 -0.0004789 0.0010864 0.00016083
0.0009884 0.0036922 -0.0022222 -0.0047002 0.32518 -0.08548 -0.00071895 0.00025208
0.00077507 -6.5474e-05 -0.0007473 -0.0006457
-0.001198 -0.0015895 0.00010257 6.9196e-05 -0.00069323 0.00028925 0.17422 -0.14614
-0.0033624 -0.0049792 0.0020236 0.0012583
0.0014576 0.0011346 -0.0010164 -0.00044394 0.0010766 -3.3614e-05 -0.0034482 -0.0052182
0.27603 -0.050226 0.001007 -0.00086471
-0.001398 1.3984e-05 0.0012401 0.00017125 -0.0010353 -0.00088724 0.0020504 0.0017521
0.00094132 -0.0010509 0.30676 -0.24323
3860000000 0.29529 -0.14442 -0.00094423 0.0011008 0.0027948 0.0018086 -0.0020823 0.0011753
0.00076407 -0.0010832 -0.00052828 0.0015538
-0.00092734 0.0010731 0.066739 -0.16292 -0.003399 -0.0048902 0.00056352 -0.0005119
-0.00096975 0.0011012 0.00070883 -0.00096509
0.0026692 0.0017138 -0.0033344 -0.004852 0.30501 -0.12532 -0.00074396 0.00070753
0.00037711 -0.00040275 -0.0011654 -0.000618
-0.0020501 0.0011294 0.00053543 -0.00053252 -0.00071891 0.00067831 0.14617 -0.16064
-0.0030575 -0.0050145 0.0018347 0.0011085
0.00074055 -0.0011173 -0.00083345 0.0010525 0.00041725 -0.00053099 -0.0030647 -0.0048875
0.27055 -0.081776 0.00039984 -0.0021247
-0.00023316 0.001587 0.00069208 -0.0010473 -0.0013237 -0.000279 0.0019875 0.00088602
-1.912e-05 -0.0018898 0.28349 -0.28106
3920000000 0.27996 -0.18455 0.0019087 0.00024138 0.003679 0.0020737 8.2125e-06 0.0008649
0.00059152 -1.6444e-06 0.00041031 0.00034535
0.0018071 0.00034928 0.038972 -0.1791 -0.0048709 -0.0028203 -0.00046099 -0.00013927
0.00011116 2.4545e-05 -0.00022404 -0.00028176
0.0038277 0.002265 -0.0050132 -0.0028162 0.29898 -0.15786 0.0001232 0.0015844
0.0015823 -0.0013163 -0.00074265 2.48e-05
4.2482e-05 0.0009355 -0.00048311 -0.00012486 0.00011725 0.0015933 0.12607 -0.17157
-0.0044445 -0.0040108 0.0022154 -0.0005758
0.00051181 0.00014908 0.000208 8.6644e-05 0.0012106 -0.0010821 -0.0044031 -0.0037795
0.26177 -0.13076 0.00069858 -0.0019649
0.00049979 0.00010317 -0.00033551 -0.00035645 -0.00052496 -5.12e-05 0.0022249 -0.00077791
0.00090979 -0.0018932 0.2625 -0.3079
3980000000 0.25265 -0.2201 0.0018 -0.0031371 0.0048269 -0.00031253 0.00018943 0.0011169
0.00097277 -0.0022772 0.00055465 0.00037139
0.0018207 -0.0030871 0.016592 -0.19204 -0.0052784 -0.0012239 0.00093993 0.00042244
0.00044023 0.0005803 5.3066e-05 -0.0012062
0.0049328 -0.00070376 -0.0053202 -0.0011195 0.27003 -0.18901 0.0013364 -4.0718e-05
-0.0012889 -0.00091392 -0.00063594 -0.00096205
0.00011086 0.0011524 0.00096286 0.0004278 0.0013408 6.4478e-06 0.090113 -0.19278
-0.005035 -0.0039292 0.0012394 -0.00084759
0.00092176 -0.0021918 0.00027757 0.00051248 -0.0012158 -0.00089844 -0.0050326 -0.0039071
0.24809 -0.16018 0.0011666 -0.0047231
0.00068145 0.00043527 -2.0935e-05 -0.0011608 -0.00041165 -0.00044928 0.0011318 -0.000659
0.0015078 -0.0051648 0.22754 -0.34612
4040000000 0.22509 -0.24533 -0.00081222 -0.0041834 0.0034588 -0.0029022 9.3391e-05 0.00020129
-0.00080217 -0.00102 0.00087871 -0.00015319
-0.00071769 -0.0042516 -0.0085122 -0.19893 -0.0044228 2.2426e-05 0.00021803 -0.0010128
0.00011276 0.00032637 -0.0015777 -0.00011383
0.0030757 -0.0029731 -0.0043122 0.00012832 0.2474 -0.22233 0.00024873 -0.00059055
-0.00081901 -0.00035347 -0.0014446 0.00065517
0.00014518 0.00025961 0.00016622 -0.0010369 0.00025125 -0.00057938 0.067981 -0.18798
-0.0068058 -0.0013032 0.0016587 -0.00080746
-0.00084908 -0.00078968 0.0001592 0.00041673 -0.0008035 -0.00050706 -0.0068635 -0.001499
0.23574 -0.19353 -0.0026584 -0.0038252
0.00061463 -0.00011761 -0.0011428 -0.00015947 -0.0014468 -2.6903e-05 0.0017413 -0.00061928
-0.0028532 -0.0037071 0.19091 -0.36379
4100000000 0.19463 -0.26922 -0.0034177 -0.0027678 0.0012609 -0.0036961 -0.00040386 -0.00011253
-3.4024e-05 -0.0016149 0.00068319 0.00050165
-0.0034465 -0.0026784 -0.034202 -0.20226 -0.004911 0.00070903 -0.000317 -0.00026834
0.00091931 0.00039152 -0.00065284 0.0004631
0.0011628 -0.0035001 -0.004903 0.00077528 0.22531 -0.24777 0.00020005 -0.00026222
-0.00070455 -0.00058593 -0.00097102 0.00031999
-0.00038248 -0.00017006 -0.00034458 -0.00026111 0.00021922 -0.00031631 0.034479 -0.20094
-0.0062566 0.0007666 0.00090535 -0.0012426
-5.1018e-05 -0.0014643 0.00098302 0.00027453 -0.0008507 -0.00075861 -0.0064761 0.00095359
0.21594 -0.21799 -0.0022176 -0.0040636
0.00084408 0.0004922 -0.00084569 0.00017471 -0.0013742 0.00048858 0.0010865 -0.001284
-0.0022542 -0.003702 0.15707 -0.39064
4160000000 0.16571 -0.28578 -0.0036941 -0.0019345 -0.00055035 -0.0031164 0.00070791 -9.4224e-05
-0.0036971 -0.00030845 0.0008607 -0.00086477
-0.0036067 -0.0018516 -0.059823 -0.19806 -0.0047648 0.0027348 -0.00041976 -0.00024834
0.00023115 -0.00062189 -0.00077754 0.0002843
-0.00026729 -0.0034398 -0.0047691 0.002799 0.1931 -0.26334 0.00069454 -0.00050651
-0.0010521 -0.00024154 -0.0012602 0.00055437
0.00065527 -9.921e-05 -0.00038371 -0.00027684 0.00066834 -0.0005382 0.010257 -0.18861
-0.0052306 0.0016929 0.0010815 -0.0021714
-0.0038839 -0.00031011 7.6143e-05 -0.00066005 -0.0010002 -4.0553e-05 -0.0052307 0.0016813
0.1817 -0.25318 -0.0047748 -0.0031652
0.00082461 -0.00094575 -0.00088861 0.00050098 -0.0011666 0.00090738 0.00092943 -0.00244
-0.0046437 -0.0031947 0.10702 -0.39922
4220000000 0.13736 -0.30196 -0.0047477 0.00024368 0.00023097 -0.0036301 -0.00026196 -0.00024394
-0.00055909 0.00089114 0.00015644 -0.0014453
-0.0046923 0.00014532 -0.096067 -0.18768 -0.0022079 0.0032918 -0.00018647 -8.6589e-05
-7.9055e-07 -0.00021889 -0.00078527 0.0011973
-9.4291e-05 -0.003797 -0.0021398 0.0034039 0.16284 -0.28967 -0.000138 6.9398e-05
-0.00014466 0.00038657 2.842e-05 0.001337
-0.00018257 -0.00019877 -0.00025128 -9.9284e-05 -9.8097e-05 6.9552e-05 -0.013427 -0.18693
-0.0046383 0.0022704 -4.056e-06 -0.0023052
-0.00059248 0.00067382 -4.4391e-05 -6.1745e-05 0.0001274 0.00050955 -0.0045167 0.0022244
0.16594 -0.27412 -0.0046246 -0.0027405
-8.6506e-05 -0.0010738 -0.00053126 0.0012227 0.00039921 0.0011741 -9.6975e-05 -0.0020308
-0.0044612 -0.0030329 0.078973 -0.41251
4280000000 0.10608 -0.3102 -0.0026084 0.00196 -0.0018093 -0.0044206 -0.00030121 0.00080187
-0.00022688 0.00088825 -0.00089698 -0.00013461
-0.0027208 0.0019815 -0.12148 -0.19191 -0.002809 0.0028608 -0.00080934 -0.00042808
-0.00013632 0.00047973 0.00061771 0.00053683
-0.0018261 -0.0041458 -0.0027446 0.0029323 0.13288 -0.29636 0.00068068 -0.00018487
-0.00070072 0.0012201 4.8502e-06 0.00077465
-0.00034368 0.00067789 -0.00079607 -0.00039946 0.00071374 -0.00011876 -0.051111 -0.17168
-0.0048002 0.0025273 -0.00047263 -0.0021415
-0.000192 0.00093725 -1.6763e-05 0.00042776 -0.00053709 0.00094771 -0.0048143 0.0025174
0.11692 -0.29446 -0.0061822 -0.00064122
-0.00060011 -0.00026461 0.00051911 0.00043115 -0.00026638 0.00069989 -0.00037477 -0.0020582
-0.006508 -0.00052975 0.029269 -0.41688
4340000000 0.079105 -0.31915 -0.0018079 0.00186 -0.0026802 -0.0014491 0.00030957 0.00058414
-9.6248e-05 0.00064584 -7.0188e-05 -0.0010573
-0.0017893 0.0018306 -0.1417 -0.16576 -0.0021119 0.0040495 -0.0001089 0.00056595
0.00019218 -0.00026836 0.00030943 0.00020317
-0.0023875 -0.0016264 -0.0021322 0.004082 0.097474 -0.31302 -0.00036543 -0.0008188
0.00039473 0.00061658 0.00046332 0.0021128
0.00033695 0.00056373 -0.00010859 0.00058792 -0.00039948 -0.00087675 -0.068872 -0.16917
-0.0044534 0.0035618 -0.001422 -0.0022068
-0.00014265 0.0007093 1.459e-05 -0.00029807 0.00022876 0.00076579 -0.0045367 0.003778
0.08907 -0.31772 -0.0050112 0.0018211
-2.7046e-05 -0.00091649 0.00041556 0.00033681 0.00036892 0.0020694 -0.0013907 -0.0023942
-0.0050581 0.0022644 -0.0049283 -0.4112
4400000000 0.047809 -0.32486 -0.00086992 0.0014946 -0.0023883 -0.0016115 0.00089427 0.0013211
-0.00026156 0.00089283 -8.1126e-05 -0.00072397
-0.00087705 0.0014744 -0.17064 -0.15556 -0.0013046 0.0042134 -0.0005328 0.00052323
0.00022771 -0.00040789 0.00064409 0.00036951
-0.0024921 -0.0015226 -0.0012591 0.0041876 0.06817 -0.31931 -1.1455e-05 -0.00017985
0.0001914 -0.0001711 0.0011077 0.0011014
0.00097215 0.0012922 -0.00056994 0.00048424 -8.6158e-05 -0.00018345 -0.093297 -0.1561
-0.0036293 0.0051628 -0.0023651 -0.0015574
-0.00010863 0.00078125 0.00026535 -0.00040739 0.00035732 -2.4728e-05 -0.0034801 0.0052069
0.055215 -0.32756 -0.0044237 0.0013507
-0.00011217 -0.00081521 0.00050034 0.00031586 0.0010037 0.0013943 -0.0024532 -0.0014794
-0.0044052 0.0011077 -0.050442 -0.4155
4460000000 0.012363 -0.3243 -0.00071908 0.00037649 -0.0038171 -0.00088263 0.0013253 -0.00078966
-0.00037024 0.0013624 -0.0010281 -0.00034648
-0.00075259 0.00042852 -0.19199 -0.12575 -0.00032622 0.0044462 -0.00033452 0.00079237
-0.00043712 -0.00061629 0.00041488 -0.00050076
-0.0038778 -0.00075762 -0.00024762 0.0045342 0.041998 -0.32684 -0.00046859 -0.00055762
0.00037062 0.00081832 0.002181 0.00054671
0.0013341 -0.00089627 -0.00032188 0.00081661 -0.00044033 -0.00053779 -0.10673 -0.13493
-0.0017871 0.0065318 -0.0021453 -0.0009058
-0.00041993 0.0014938 -0.00048528 -0.00063483 0.00019053 0.00067152 -0.001714 0.0067234
0.020065 -0.32165 -0.0042687 0.0030861
-0.0010267 -0.00027922 0.00045706 -0.00042574 0.002348 0.00058752 -0.0023374 -0.00079948
-0.0042268 0.0031354 -0.09073 -0.39642
4520000000 -0.011889 -0.32484 -0.00042017 -0.00033439 -0.0037242 0.00015835 0.00062689 -0.00012056
0.002186 8.4172e-05 -0.0009664 0.0008451
-0.00038602 -0.00031525 -0.21665 -0.10898 0.0004949 0.0047442 0.00051629 0.00084624
-0.0002721 -3.4606e-05 0.00018981 -9.7485e-06
-0.0035141 0.00024487 0.00058868 0.0046773 0.010951 -0.32357 -0.0011452 0.00039237
0.00079845 -0.0002848 0.0018301 -0.00078581
0.00063897 -5.7118e-05 0.00054021 0.00080646 -0.0010685 0.0004061 -0.12455 -0.12535
-0.00014761 0.0060704 -0.0031897 -0.00035345
0.0021685 0.00023956 -0.00032566 -3.843e-05 0.00068388 -0.00046826 -0.0001668 0.0060006
-0.029606 -0.33203 -0.0027669 0.003351
-0.00061358 0.00080631 0.00016723 -0.00014248 0.0017941 -0.0011001 -0.0030262 -0.00046162
-0.003062 0.003412 -0.11925 -0.3952
4580000000 -0.049946 -0.31747 -0.001128 -0.00051371 -0.0029066 0.0025106 0.00068376 -0.00019133
0.00013336 -0.00020307 -0.00049299 0.00079954
-0.0011678 -0.00047819 -0.23508 -0.082122 0.00093516 0.0043921 0.00062274 -0.00012736
-0.00020067 0.00032542 0.00027863 -0.00021595
-0.0028548 0.0024829 0.00089449 0.0043684 -0.020383 -0.32046 -0.0001984 0.00056889
-0.00011382 -0.00018875 0.001881 -0.0010475
0.00063778 -0.00025876 0.00063189 -0.00011442 -0.00024762 0.00057641 -0.13488 -0.10063
0.0020705 0.0052152 -0.0023717 0.0013199
0.00018082 -5.0473e-05 -0.00024532 0.00025667 -0.0001031 -1.0082e-05 0.0021925 0.005215
-0.055209 -0.335 -0.0023667 0.0035395
-0.00045763 0.00077658 0.00032549 -0.00016891 0.00146 -0.0011561 -0.0024726 0.0012762
-0.0022153 0.0036341 -0.16441 -0.36454
4640000000 -0.075365 -0.31118 -0.0024994 -0.0015712 -0.0031256 0.0027344 0.00047995 -0.001433
0.0013385 -0.00034541 5.1892e-05 0.0011109
-0.0024748 -0.0015695 -0.24528 -0.05441 0.0017909 0.0038817 0.00069257 0.00023846
-0.00043814 0.00054962 1.1612e-05 -0.00072071
-0.0031983 0.0028472 0.0018839 0.0039039 -0.044621 -0.31528 0.00019934 0.00063483
0.00092491 0.0001875 0.00029098 -0.0018999
0.00051353 -0.0014753 0.00070398 0.00021259 0.00015044 0.00060434 -0.14038 -0.086278
0.0033885 0.003873 -0.0025453 0.0016707
0.0011815 -0.00047477 -0.00035795 0.00039815 0.00089295 -5.583e-05 0.0033163 0.0037498
-0.087315 -0.31742 -0.0026184 0.0042379
0.00010241 0.0012236 -0.00010913 -0.00067702 0.00017233 -0.0017968 -0.0025136 0.0016623
-0.002467 0.0040547 -0.18285 -0.3548
4700000000 -0.10328 -0.30599 -0.0039795 -4.3638e-05 -0.0015375 0.0045878 -0.00094876 -0.00094181
0.00088464 -0.00055534 0.00087048 0.00082392
-0.0040092 -1.5115e-05 -0.257 -0.035815 0.0028103 0.003893 0.00045701 -0.00051215
0.0004103 0.00049645 -0.00011875 -8.7579e-05
-0.0014413 0.0046836 0.0029058 0.0038183 -0.075642 -0.30883 -4.8226e-05 0.00063835
0.00026934 -0.00017723 0.00021572 -0.0012189
-0.0009787 -0.00092623 0.00042696 -0.0004491 2.3066e-05 0.00071529 -0.15712 -0.065161
0.0031958 0.0016671 -0.0014392 0.0024723
0.00097171 -0.00052484 0.00043638 0.00049871 0.00026482 -0.00024148 0.003339 0.0017211
-0.12563 -0.30856 -0.00090397 0.0038104
0.00094619 0.00080246 -0.00010776 -0.00011488 0.00037295 -0.0011763 -0.0013016 0.0025035
-0.0010861 0.0037463 -0.22634 -0.32545
4760000000 -0.13311 -0.2911 -0.0048915 0.0011923 0.00062948 0.0047433 -0.00076164 -0.00057831
0.00046942 -0.0011525 0.00081339 -0.00047806
-0.0047907 0.0011903 -0.25231 0.0069857 0.0033122 0.0032942 -1.086e-05 -0.00062342
0.00037944 5.1105e-05 2.084e-06 -0.00016346
0.00096591 0.0047312 0.0032884 0.003212 -0.10579 -0.29413 0.00087208 0.00043354
0.00091641 -0.00027128 -0.0014065 -0.00089274
-0.00076705 -0.00062709 -6.4781e-05 -0.00066459 0.00077835 0.00043359 -0.15106 -0.048823
0.0025283 0.0013317 -0.00072746 0.0027246
0.00053769 -0.0011262 0.00025673 0.0001026 0.00078682 -9.4917e-05 0.0024683 0.0011887
-0.15788 -0.29057 -0.00068517 0.0045921
0.00070379 -0.00057333 0.00012662 -3.4224e-05 -0.0011732 -0.00089488 -0.00079424 0.0027038
-0.00060674 0.0048121 -0.23781 -0.30352
4820000000 -0.16035 -0.27718 -0.005103 0.0027934 0.0017026 0.0033941 -0.00094253 -0.00044933
0.00048496 -0.00088245 0.00015428 -0.00040401
-0.0051146 0.0027933 -0.26393 0.02918 0.0045309 0.0032072 -0.00010728 -0.00036841
0.00012878 -0.00019914 -0.00013982 -0.00027726
0.0015849 0.0032403 0.0045788 0.0031134 -0.13235 -0.29098 0.00054461 -0.00028778
0.00012624 -0.00080984 -0.00064419 -0.00037234
-0.00089796 -0.00050234 -9.1949e-05 -0.00033632 0.00063855 -0.00032922 -0.16647 -0.031328
0.0016807 0.00022586 0.00020155 0.0029099
0.00042582 -0.00082772 0.00025244 -0.00016785 0.00029554 -0.00077159 0.0015309 0.00011715
-0.19628 -0.27226 -7.115e-05 0.0033006
0.0002328 -0.00036033 -0.00028497 -0.00033021 -0.0011286 -0.00054044 0.00016039 0.003056
0.00021899 0.0033634 -0.27509 -0.27314
4880000000 -0.19111 -0.25697 -0.0041408 0.0046433 0.002353 0.0028481 -0.0013816 0.00029128
-0.00081257 -0.0010351 0.00062028 -0.00022544
-0.0041824 0.00461 -0.25506 0.07063 0.0045969 0.0013078 -0.00030048 -0.00020875
-7.0842e-05 0.00028616 -0.00028887 -1.2097e-05
0.0024164 0.0029678 0.0047033 0.0011986 -0.15204 -0.2774 0.00050699 -0.00050295
-0.00042071 -0.0010009 -0.00099385 -0.00023146
-0.0013271 0.00029795 -0.00031855 -0.00019994 0.00038896 -0.00045042 -0.15938 -0.012611
0.00068465 -4.0971e-05 0.00094618 0.0024283
-0.00079037 -0.0011141 -7.4628e-05 0.00021508 -0.00034 -0.0012852 0.0007866 -1.2334e-05
-0.22447 -0.25536 0.00073811 0.0036638
0.00053784 -3.5181e-05 -0.00041869 -6.8406e-05 -0.00092531 0.00014345 0.00099522 0.0022744
0.00081641 0.0034802 -0.28669 -0.24389
4940000000 -0.21185 -0.23931 -0.0028282 0.0065118 0.0029081 0.00098471 -0.00026139 0.00080554
-0.00095791 -0.00046324 7.1583e-05 -0.00049018
-0.0028056 0.0064832 -0.26663 0.096255 0.0054792 0.00098756 -1.8624e-05 -9.9376e-05
0.00043508 -0.00020298 -0.00040767 0.00017245
0.0029613 0.0008108 0.0054882 0.00085653 -0.17281 -0.254 0.00018974 -0.0004299
-0.00067649 2.8013e-05 -0.00055787 0.00023095
-0.00028537 0.00078513 -1.5051e-05 -0.00010698 0.00015736 -0.00044283 -0.16694 -0.0031094
-0.00011711 0.0004484 0.0019395 0.0017655
-0.0010066 -0.00046492 0.00030297 -0.00026219 -0.00083569 -1.5584e-05 -3.638e-05 0.00050007
-0.24781 -0.22579 0.0003751 0.0034782
6.8114e-05 -0.00060751 -0.00028735 0.00014995 -0.0006084 0.00013967 0.0019955 0.001769
0.00014439 0.0035199 -0.30988 -0.21748
5000000000 -0.23247 -0.21491 -8.5592e-05 0.0073062 0.0029022 0.0018019 -0.00020634 0.00056445
-0.00065695 0.00053754 -0.00031106 -0.00085492
-0.00012328 0.0072602 -0.25279 0.114 0.0057888 -0.00049663 -0.00027102 -7.6458e-05
-0.00024131 -0.00062806 -0.00025583 -5.464e-05
0.0030277 0.0017246 0.0057981 -0.00051851 -0.20226 -0.23903 -0.0006389 -0.00067346
-0.00038299 -0.0007163 -0.00053811 0.00013387
-0.00011774 0.00057019 -0.00033223 -6.7327e-05 -0.0005965 -0.00066757 -0.1612 0.021076
-0.00044936 0.001624 0.0021813 0.0011067
-0.00054847 0.00057083 -0.00017864 -0.00050181 -0.00031321 -0.00031655 -0.00047417 0.0016986
-0.27331 -0.20379 0.00045009 0.0037827
-0.00025061 -0.00096648 -0.00012673 -1.143e-05 -0.00028972 -0.00010182 0.0021752 0.0011137
0.0006827 0.0038165 -0.32237 -0.18323
5060000000 -0.25319 -0.1871 0.0020469 0.006916 0.0034698 -0.0004239 0.00017074 0.00052994
-0.00035 -2.5708e-05 -0.00025615 -0.00024697
0.0020404 0.0069224 -0.23494 0.1507 0.0052497 -0.0020715 -3.378e-05 0.000167
-0.00035055 5.9603e-05 -0.00031446 0.00027263
0.0033513 -0.00018596 0.0052348 -0.0021514 -0.21537 -0.21755 -0.00031454 0.00032207
-0.0013631 8.5419e-05 -0.0011935 0.00020934
0.0001611 0.0005758 1.8512e-05 0.00019693 -0.00028585 0.00021711 -0.16254 0.028462
0.00032092 0.0029253 0.0019782 0.00059488
-0.00018295 -2.0976e-05 -0.00033844 -1.9098e-05 -0.0011749 -0.00030568 0.00037704 0.0029804
-0.2843 -0.17263 0.0020357 0.0033172
-0.00031003 -0.00021328 -0.00037404 0.00016472 -0.0016175 -0.00010697 0.002015 0.00048231
0.0017869 0.0031779 -0.3337 -0.15438
5120000000 -0.269 -0.16174 0.0034311 0.0058232 0.0028742 -0.00056965 0.00031759 0.00061597
-0.0002604 0.00083871 -0.00047533 0.00012012
0.0034197 0.0058123 -0.22917 0.17699 0.0048393 -0.0027928 1.4304e-05 0.00021086
-4.5516e-05 2.5212e-05 -7.2888e-05 0.00036839
0.0030124 -0.00064794 0.0047778 -0.0028791 -0.23007 -0.20252 -0.00022678 0.000141
-0.00013511 0.0010287 -0.0007863 0.00063739
0.00031556 0.00057232 9.2912e-06 0.00018529 -0.00023994 0.00018558 -0.15904 0.054597
0.0017029 0.0031672 0.0023241 0.0002485
-0.00021579 0.00091724 -0.00017712 -6.4906e-05 -0.00036696 0.00094292 0.0017289 0.0032098
-0.29807 -0.13953 0.0015482 0.0031093
-0.00036589 7.6465e-05 -9.8953e-05 0.00039532 -0.00081215 0.0010835 0.0023634 0.00035896
0.0014653 0.0034587 -0.34702 -0.12011
5180000000 -0.28504 -0.13117 0.0050219 0.0048111 0.003408 -0.0011239 0.00020106 0.00051954
-4.9157e-05 0.00026471 -0.00054578 0.00040985
0.0049593 0.0047813 -0.20678 0.1999 0.0038542 -0.0036831 -0.00034813 -0.0002478
-6.5044e-05 -0.00026993 -0.00017604 0.0001912
0.003198 -0.001213 0.0037273 -0.0037542 -0.24067 -0.16485 -0.00029811 0.00070037
0.00023983 -0.00017301 -0.00025632 0.00096867
0.00020732 0.00056048 -0.00033496 -0.00024966 -0.00024261 0.00069115 -0.15802 0.064267
0.0031751 0.0033432 0.0024197 -0.00069348
-5.1656e-05 0.00013854 -0.00016379 -0.00013346 5.0357e-05 0.00022752 0.0030919 0.0032414
-0.30854 -0.096661 0.0030208 0.0036993
-0.00065721 0.00035088 -7.6741e-05 0.00016293 2.7368e-05 0.000818 0.0022869 -0.00064269
0.0029964 0.0035255 -0.34879 -0.087733
5240000000 -0.29312 -0.10434 0.0052755 0.0034461 0.0026242 -0.0028869 0.00064092 -1.6046e-05
-0.00032302 3.209e-05 2.7957e-05 0.00058966
0.0052382 0.0034626 -0.1945 0.23697 0.0032323 -0.0045905 1.6972e-05 0.0001499
-0.00025155 7.8723e-05 0.00029861 0.00029545
0.0024801 -0.0030342 0.0032332 -0.0045489 -0.25657 -0.1404 0.00043551 0.000237
-0.00071613 0.00043083 0.00016329 0.0010312
0.00068914 -7.3687e-05 -1.2401e-05 0.00015716 0.00037312 0.00022997 -0.15837 0.084911
0.0038 0.0021289 0.0015737 -0.0012593
-0.00016787 0.00010944 -0.00014649 1.6954e-05 -5.305e-05 0.00042177 0.0038612 0.0021681
-0.32141 -0.056438 0.0031571 0.0024242
0.00022593 0.00057967 0.00033568 0.00026634 0.00011315 0.00088596 0.0016858 -0.0012705
0.003361 0.0026182 -0.35537 -0.055434
5300000000 -0.29811 -0.073974 0.0060404 0.0018105 0.0017169 -0.0032748 0.00013633 -0.00033811
0.00032884 0.00072657 0.00016987 0.00024916
0.0059679 0.001873 -0.18669 0.24174 0.0023286 -0.0053699 -9.8563e-05 0.00021746
4.0755e-05 0.00041184 0.00024257 0.00029396
0.0016774 -0.0030969 0.0022858 -0.0054251 -0.2723 -0.11579 0.00035553 -0.00038501
0.00038185 0.00073409 0.00047231 0.00097141
0.000159 -0.00025621 -9.5134e-05 0.00019748 0.0003302 -0.00039595 -0.15081 0.094218
0.005173 0.0011514 0.0014364 -0.001612
0.00033029 0.00073151 -4.8652e-05 0.00032635 0.00012223 0.00023107 0.0052254 0.0011238
-0.33176 -0.030495 0.0039327 0.0023557
9.7842e-05 0.00025786 8.65e-05 0.0003272 0.0003213 0.0008936 0.0013433 -0.0016521
0.0037139 0.0022335 -0.35068 -0.018976
5360000000 -0.29807 -0.036853 0.0060303 0.00065829 0.0001414 -0.003662 0.00036947 -1.1469e-05
0.00015309 0.0003695 0.00042869 -4.4844e-05
0.0060382 0.00062358 -0.14916 0.26328 0.00075518 -0.0053767 3.9618e-05 0.00022902
6.4058e-05 -5.8448e-05 0.00046534 -0.00012106
0.00018449 -0.0038322 0.00061344 -0.0054369 -0.27223 -0.088398 0.00021473 0.00039409
0.00016393 0.00037276 0.00067397 0.00036957
0.00036728 -4.0759e-05 5.1856e-05 0.00026939 0.00029846 0.0004997 -0.14882 0.11214
0.0055909 -0.00065476 0.00061492 -0.0020241
0.00010428 0.00031172 -6.3899e-05 8.8256e-05 -0.00015247 0.000421 0.0056769 -0.00082706
-0.32525 0.008309 0.004433 0.0018444
0.00046502 -4.4335e-05 0.00054442 -8.6429e-05 0.00044729 0.00077436 0.00057344 -0.0020266
0.0044178 0.0020442 -0.34887 0.0089333
5420000000 -0.30069 -0.013655 0.0060289 -0.0011243 -0.00046593 -0.0034062 -5.1707e-05 -0.00010965
0.00077923 0.00033218 0.00034968 -8.0072e-05
0.005998 -0.0011992 -0.1301 0.28981 8.7078e-05 -0.0054115 0.00014537 0.00021365
3.4418e-05 0.00012711 0.00022855 -0.0001594
-0.00062381 -0.00348 -7.0371e-05 -0.0053941 -0.2876 -0.054895 -0.00019298 -0.00036866
0.00093699 -0.00026616 0.00096092 1.0339e-05
-9.047e-05 -0.00012344 0.00011253 0.000139 -0.00012954 -0.00044071 -0.13745 0.12672
0.0046369 -0.002182 0.00040561 -0.0017235
0.00081207 0.00049666 6.8371e-05 7.5432e-05 0.0011675 0.00025826 0.0044825 -0.0022434
-0.33004 0.037603 0.0052875 0.00056193
0.00025064 -1.2508e-05 0.0002991 -0.00012701 0.0012084 -6.086e-06 0.00030528 -0.0016626
0.0055568 0.00038509 -0.34088 0.051046
5480000000 -0.29254 0.022612 0.0049444 -0.0020713 -0.0019143 -0.0030648 0.00038792 -2.4842e-05
0.0011249 -0.00020796 -0.00016695 -0.00010215
0.0049776 -0.0020566 -0.11554 0.2974 -0.0015288 -0.0060835 2.222e-05 0.00018295
0.00013778 -1.1031e-06 0.00028283 -0.00017162
-0.0018494 -0.0028661 -0.0015376 -0.0060158 -0.29178 -0.032455 -0.00011817 0.00015322
0.00052052 -0.00011878 0.00084598 0.00038145
0.00037809 -2.1455e-05 4.6673e-05 0.00020002 -0.00015327 8.1705e-05 -0.13091 0.13786
0.0038198 -0.0033601 -0.00025488 -0.0018285
0.00099582 -0.00033974 0.00017014 -0.00010713 0.00085169 -0.00056703 0.0036911 -0.0032987
-0.31819 0.064364 0.0046957 0.00017908
-9.8681e-05 -0.00022693 0.00023695 -0.00019627 0.00083625 -6.6458e-06 -0.00023958 -0.0017821
0.0047378 -1.6956e-05 -0.3319 0.072767
5540000000 -0.28859 0.047783 0.004085 -0.0026571 -0.0027321 -0.0018423 0.00027246 -0.00032862
0.00015464 -0.00019249 -0.00022618 0.00011552
0.0041087 -0.0026388 -0.074597 0.31458 -0.0030822 -0.0051757 0.00042327 0.00013174
7.2526e-05 -0.00026684 -6.2358e-05 -0.00042067
-0.0027307 -0.0018813 -0.0031294 -0.0052119 -0.29112 -0.011727 0.00014331 -0.00022173
0.0002973 -0.0002226 0.0005051 -0.00034032
0.00031045 -0.00030772 0.00040122 0.00014194 0.00012372 -7.0608e-05 -0.11918 0.15901
0.0024011 -0.0039423 -0.001083 -0.0017729
0.00013278 -0.00023192 6.7783e-07 -0.00021909 5.011e-05 -0.00041744 0.0025077 -0.0038947
-0.30381 0.098785 0.0049434 -0.0011692
-0.00025231 7.7643e-05 -0.00017917 -0.00041165 0.0001519 -0.00036786 -0.0010293 -0.0017898
0.0047106 -0.0011041 -0.32404 0.11399
5600000000 -0.27743 0.075874 0.0033372 -0.0035865 -0.0026477 -0.0016056 0.00038687 -0.00035548
0.00038131 -0.0002546 0.0002169 0.0004959
0.0033373 -0.0035819 -0.071849 0.32857 -0.0039666 -0.0045008 0.00010213 -0.00017295
-0.00017774 5.3261e-06 -0.00019916 -0.00020676
-0.0026056 -0.0017382 -0.0040335 -0.0044349 -0.2899 0.02031 -5.4558e-05 9.1594e-05
0.00037636 -0.00074228 0.00051878 -0.0005634
0.00036439 -0.00035872 7.5196e-05 -0.00021983 -3.5013e-05 5.4386e-05 -0.11161 0.15837
0.0017159 -0.0035758 -0.0010942 -0.0010912
0.00036678 -0.00027794 -0.00015916 1.9497e-05 0.00019148 -0.00040138 0.0016506 -0.0036938
-0.29456 0.1285 0.0042307 -0.0015942
0.00020058 0.00054907 -0.00020657 -0.00028962 0.00060212 -0.0003187 -0.0010763 -0.0010292
0.0044838 -0.0012259 -0.30199 0.12857
5660000000 -0.26564 0.098249 0.0031579 -0.0036664 -0.0034218 -0.00034349 -0.00035479 -0.00078437
-8.5136e-05 -0.00057783 0.00045737 -0.00019347
0.0031564 -0.0036416 -0.030185 0.31987 -0.0043082 -0.0028888 1.7463e-05 -0.00016194
0.00014196 3.4758e-05 -9.8942e-05 -0.00011883
-0.0035089 -0.00021029 -0.0043648 -0.0027053 -0.2899 0.043825 -7.8341e-05 0.00022241
-0.00063348 -0.00032227 0.00027122 -0.0010282
-0.00034109 -0.00073075 1.27e-05 -0.00016272 5.6631e-05 0.00014007 -0.096192 0.17838
0.00075941 -0.0040667 -0.0012848 -0.00086167
-0.00014375 -0.00052807 0.00018722 3.693e-05 -0.00015322 -0.00015491 0.00074755 -0.0041263
-0.27955 0.15555 0.0042987 -0.0026279
0.00049104 -0.00011445 -4.6282e-05 -7.8463e-05 0.00064094 -0.0010653 -0.0012789 -0.00083039
0.0045199 -0.0026297 -0.2933 0.16468
5720000000 -0.25037 0.11934 0.0026062 -0.0043501 -0.0027024 0.00070299 -0.00055795 -0.00022372
-0.00034587 -7.6993e-05 -8.4629e-05 -0.00026553
0.0025931 -0.004305 -0.0022137 0.34498 -0.0055848 -0.0027559 4.4151e-05 -6.8871e-05
-0.00017765 0.00010343 -0.00024479 0.00020587
-0.0026782 0.00077409 -0.0056199 -0.0027214 -0.28667 0.074282 0.00019036 -5.0267e-05
0.00041903 0.00051765 -0.0001502 -0.00042408
-0.00050574 -0.00021978 7.2998e-05 -4.9403e-05 0.0001039 -7.0745e-06 -0.080282 0.18019
-0.00013939 -0.0036155 -0.0015161 -0.0004529
-0.00034075 -0.0001672 -0.00023734 5.8155e-05 0.00043144 0.00022948 -0.0001845 -0.0035663
-0.26749 0.18164 0.0039765 -0.0037901
-0.00015428 -0.0003455 -0.00022074 0.00024288 -0.00012082 -0.00048061 -0.0015759 -0.00040435
0.0039285 -0.0039636 -0.26218 0.18172
5780000000 -0.23409 0.13687 0.001381 -0.0048437 -0.0025624 0.0012061 -0.00072125 7.1486e-05
-0.0002927 -0.00024791 -3.7944e-05 -0.00020314
0.0013776 -0.0048613 0.011263 0.33974 -0.0060251 -0.00058202 4.2494e-06 -0.00016097
2.6642e-05 -6.2617e-05 -2.4512e-05 -0.00014625
-0.0025179 0.0012854 -0.0060158 -0.00045484 -0.28319 0.091763 -9.2554e-05 -0.00020547
0.00022178 -0.00034904 -0.00038719 -0.00049697
-0.00071658 0.00011424 2.308e-06 -0.00019707 -4.979e-05 -0.00020183 -0.071128 0.19617
-0.00016268 -0.0033005 -0.0012588 6.4433e-05
-0.00028391 -0.00026412 4.5688e-05 -6.595e-05 -2.0942e-05 -0.00018689 -0.00022141 -0.0033428
-0.25701 0.20228 0.0025424 -0.003819
-5.3789e-05 -0.00023199 -0.00015647 -0.00013751 -0.0006773 -0.00063799 -0.0012556 -1.7263e-05
0.0026292 -0.0037698 -0.2537 0.20387
5840000000 -0.22008 0.15787 9.3479e-05 -0.005472 -0.0021016 0.0012389 -5.5909e-05 0.00031569
-0.00041323 0.00019497 -0.00042696 -0.00039447
0.00010772 -0.0054565 0.047235 0.34261 -0.0057957 0.000666 -0.00019627 1.3327e-05
0.00018341 -6.6219e-05 -0.0002245 0.00024208
-0.0020954 0.0013021 -0.0058591 0.00078621 -0.27613 0.11628 -0.00021348 0.00017218
-0.00028097 -0.00087858 -0.00065196 -0.00038759
-8.5252e-05 0.00030521 -0.00019596 9.3637e-06 -0.00021261 0.00019806 -0.048386 0.19902
-0.00088369 -0.0037356 -0.0011905 0.00020043
-0.00034693 0.00027876 0.00028223 4.4872e-05 -0.00031629 -0.00052998 -0.00086407 -0.0036063
-0.23968 0.21127 0.0021547 -0.0042229
-0.0003917 -0.00024671 -0.00014769 0.00028562 -0.00075844 -0.00024904 -0.0011906 0.00027388
0.0020223 -0.0043804 -0.21716 0.22793
5900000000 -0.20611 0.16985 -0.0019987 -0.0053969 -0.00205 0.0023159 -0.00014321 2.3988e-05
0.00034848 -9.0769e-05 -5.1858e-05 0.00025376
-0.0019726 -0.0053863 0.067254 0.34194 -0.0049804 0.0019921 -1.2127e-05 1.3828e-05
-1.5961e-05 -0.00016918 -0.00011183 -9.1168e-05
-0.0020632 0.0025492 -0.0049087 0.0021479 -0.25948 0.13122 -0.0001274 -0.00016903
-0.00056307 -0.00043502 -0.00098445 -7.1471e-05
-0.00013474 4.9212e-05 -1.0153e-05 1.125e-05 -0.00011422 -0.00022774 -0.041112 0.20943
-0.0012729 -0.0035427 -0.0013033 0.00016023
0.00025808 -0.00010417 2.0487e-06 -0.00026798 -0.00012819 -0.00033935 -0.0013547 -0.0035638
-0.21375 0.22546 0.0018013 -0.0051691
-5.3637e-05 0.00027705 3.2958e-06 -8.3311e-05 -0.00052155 0.00015042 -0.0012161 0.00015003
0.0018507 -0.0050059 -0.20305 0.23742
5960000000 -0.18546 0.18296 -0.0029863 -0.0039525 -0.00073505 0.0026095 -0.00016597 0.00017966
-0.0002488 0.00014095 -0.00024161 -4.8924e-05
-0.0030211 -0.0039778 0.094066 0.34077 -0.0043622 0.0022664 -0.00021307 1.1408e-05
-8.2424e-05 3.4033e-05 2.4687e-05 0.00012681
-0.00072067 0.0024489 -0.0042878 0.0022503 -0.24411 0.15666 -1.1148e-05 -0.00015373
-0.00013924 0.00024327 -0.00016113 -8.6781e-05
-0.00014821 0.00015455 -0.00018247 5.5875e-05 -7.6886e-05 -0.0001635 -0.022363 0.21775
-0.002166 -0.0031075 -0.00097089 0.00087666
-0.00025301 0.00017349 -7.4155e-05 7.1326e-05 -0.00036886 1.917e-06 -0.0022002 -0.0031166
-0.19275 0.24086 2.9656e-05 -0.0050653
-0.0001878 -7.4835e-05 -1.3067e-05 0.0002309 -0.00020649 -0.00036034 -0.00091215 0.0010245
-3.6728e-05 -0.005139 -0.17339 0.26421
6020000000 -0.1674 0.19807 -0.0038673 -0.0029692 -0.00016875 0.0029546 -1.6683e-05 0.0005802
-0.00023547 0.0003808 -3.0175e-06 0.0003089
-0.0038789 -0.0029945 0.12198 0.33181 -0.0046505 0.0033832 -2.4667e-05 0.00013628
-8.0327e-05 0.00012017 -0.00011608 0.00017008
-0.0001033 0.0029792 -0.0046353 0.0034616 -0.2247 0.1691 -0.00037662 0.00026049
-0.00056984 -1.0613e-05 -0.00053012 0.00064853
-1.9111e-05 0.00059425 -3.1364e-05 0.00013702 -0.00027092 0.00029192 -0.016058 0.21318
-0.0029778 -0.0030492 -0.00061545 0.00074584
-0.00029912 0.00031746 -0.00011843 0.00019653 -0.00078349 0.000179 -0.0030983 -0.0030357
-0.164 0.25342 -0.00029506 -0.0050085
-4.739e-05 0.00021198 -0.00013199 0.00023515 -0.00066242 0.00049155 -0.00071265 0.00065889
-0.00022331 -0.004964 -0.14683 0.26319
6080000000 -0.14686 0.20656 -0.004016 -0.00085079 0.0013405 0.0029489 8.4865e-05 8.7371e-05
0.00018844 0.00021173 0.00020127 3.5199e-05
-0.0039654 -0.00081901 0.14339 0.3325 -0.0029762 0.0046928 -6.4081e-05 -4.644e-05
-2.502e-05 0.00026019 0.00015062 0.00032294
0.001313 0.0030673 -0.0028722 0.0048043 -0.20643 0.19603 0.00032469 0.00015516
-0.00038874 0.0008617 -0.00013978 0.00033211
0.00011688 6.3579e-05 -4.4619e-05 -5.2866e-05 0.00033526 0.00011437 0.000833 0.22133
-0.0041326 -0.0020714 -0.0008455 0.00096115
0.00016122 0.00017336 1.338e-05 0.00016502 -0.00028448 0.0010149 -0.0041346 -0.0020504
-0.13529 0.27068 -0.0013893 -0.005325
0.00025582 0.00012772 0.00013449 0.00035221 -0.00023101 0.00059128 -0.00083349 0.0010639
-0.0013737 -0.0054861 -0.12468 0.28412
6140000000 -0.12984 0.21945 -0.0036312 -0.00057035 0.0016114 0.002105 7.1903e-05 -1.0116e-05
-2.8465e-05 -0.00013355 0.00027181 -0.00018176
-0.003636 -0.00058339 0.17023 0.31322 -0.0020896 0.0052947 4.5862e-05 4.4232e-06
0.00046885 -2.4424e-05 0.00023522 9.6718e-05
0.0017201 0.0020454 -0.0019576 0.0052969 -0.18254 0.2144 0.00039794 -0.00011706
0.00034532 0.0007662 0.00010482 0.0006255
7.9534e-05 -3.1044e-05 1.9944e-05 4.4822e-06 0.0003736 -0.00019754 0.013582 0.21209
-0.004687 -0.00083988 -0.00048812 0.0014857
1.7436e-05 -8.0825e-05 0.00050751 -6.454e-05 0.00040752 0.00060685 -0.0047602 -0.00077967
-0.11555 0.2902 -0.0031318 -0.0043752
0.00026582 -8.0472e-05 0.00032469 -4.0913e-06 0.00024975 0.00050734 -0.00052659 0.0015046
-0.0032732 -0.0042094 -0.085482 0.28258
6200000000 -0.11424 0.22492 -0.0030257 -0.00010155 0.0022988 0.001327 3.8035e-05 0.0003779
-0.00026956 0.00012506 -4.6849e-05 -0.00036833
-0.0029996 -0.00012926 0.19793 0.31132 -0.00077327 0.0051821 4.6307e-05 0.00025385
3.9695e-05 -9.2893e-05 0.00023691 2.8757e-05
0.0022178 0.00122 -0.000712 0.0051949 -0.16362 0.22906 7.2142e-05 -0.00037473
0.00055786 -5.8884e-05 0.00012401 0.00043627
7.8565e-05 0.00038154 6.6868e-05 0.00023263 9.5549e-05 -0.0003637 0.026963 0.22043
-0.0044257 0.00047128 9.7394e-05 0.001246
-0.00016945 0.00016189 -1.9819e-05 -2.473e-06 0.00059491 -1.4996e-05 -0.0043779 0.00053293
-0.10293 0.29571 -0.0041208 -0.0032774
-0.00013757 -0.00040629 0.00010275 0.00010649 0.00015037 0.0003375 0.00012337 0.0012898
-0.0041506 -0.0033945 -0.072638 0.2917
6260000000 -0.099075 0.23791 -0.0030412 0.00090576 0.0021546 0.00042804 0.00028745 -9.3336e-05
0.00010776 0.00014772 -6.2072e-06 -1.5199e-06
-0.0030616 0.00085527 0.21546 0.29598 -1.0862e-05 0.0053338 1.1423e-05 -6.3812e-05
1.2124e-05 -4.3904e-05 0.00018277 2.7805e-05
0.002345 0.00042371 5.314e-05 0.0053886 -0.14042 0.25044 0.0001077 4.6023e-06
9.1836e-05 -0.00021414 0.00034502 0.00023021
0.00026694 -0.00010904 2.0868e-05 -7.2261e-05 0.00012585 -1.8934e-06 0.042934 0.21562
-0.0040285 0.0017081 0.00050635 0.0011807
2.2548e-05 0.00022342 -4.0417e-05 -4.6716e-05 -0.00011483 -0.00025773 -0.0040553 0.0016979
-0.074387 0.29659 -0.0042248 -0.0025131
-0.00016219 1.3547e-05 0.00018419 0.00011896 0.00011677 0.00018417 0.00047335 0.0010678
-0.0041499 -0.0022926 -0.026706 0.29181
6320000000 -0.082523 0.23955 -0.0024595 0.0014381 0.0022263 -0.00032364 8.4606e-05 9.599e-05
-0.0004015 0.00050367 -0.00024146 0.0002056
-0.002438 0.0014314 0.24055 0.28578 0.0018699 0.0055087 0.00010357 2.0032e-05
-3.2951e-05 -0.00016137 0.00014027 -8.8143e-05
0.0021405 -0.00038889 0.0020124 0.0054905 -0.12228 0.25849 -0.00020809 -0.00027215
0.00030993 7.2446e-05 0.00024667 0.00028837
0.00010677 0.00010932 9.4071e-05 4.5886e-05 -0.0001177 -0.00029301 0.041728 0.21644
-0.0035001 0.0021018 0.0007112 0.00073846
-0.00024968 0.0004612 1.0602e-05 -0.0001046 0.00031131 0.0003358 -0.0034887 0.0021436
-0.050479 0.30682 -0.005115 -0.0011216
-0.00015208 0.00018975 0.00018439 -0.00019969 0.00031579 0.00040592 0.00073921 0.00078669
-0.0049275 -0.0012615 -0.016905 0.28973
6380000000 -0.063032 0.24681 -0.001876 0.0019572 0.0016083 -0.00067156 -2.0379e-05 -7.1371e-05
0.00031634 0.00019814 -4.4441e-06 0.00011301
-0.0018619 0.0019428 0.25694 0.2664 0.0032487 0.0042858 -0.00018056 -8.1193e-05
-0.00025998 -0.00017559 -0.00016079 -0.00021234
0.0016636 -0.00059946 0.0033217 0.004202 -0.094386 0.27461 -0.00014473 0.00012049
0.00047683 -0.00031589 0.00054394 0.00024679
-9.9109e-06 -7.9567e-05 -0.00017461 -6.8773e-05 -0.00019816 6.0511e-05 0.062761 0.20707
-0.0027125 0.0032141 0.00084702 0.00083193
0.00023673 0.00019923 -0.00022436 -0.00015941 0.0006195 -0.00030519 -0.0027178 0.0032894
-0.030166 0.29879 -0.0043582 4.3116e-05
0.00013713 8.127e-05 -8.4515e-05 -8.1845e-05 0.00051311 0.00028322 0.00075935 0.00074136
-0.0046521 0.00018456 0.023499 0.2924
6440000000 -0.040147 0.25726 -0.00085925 0.0024592 0.0016764 -0.00078102 0.00036565 -8.6443e-05
0.00033749 -0.00037597 -0.00016822 -0.00017055
-0.00086202 0.0024645 0.27751 0.25181 0.0034636 0.0028044 0.00014169 3.3531e-05
-2.4307e-05 8.7893e-05 -0.00019209 -0.00025614
0.0015611 -0.00096007 0.0035203 0.0027141 -0.076421 0.2884 -0.0002695 0.00024441
-0.00044401 -0.00019078 0.00044308 -0.00056653
0.00037223 -9.1562e-05 0.00015837 -1.5239e-05 -0.00022316 0.00035025 0.0649 0.2028
-0.0016516 0.0037928 0.00094766 0.00064669
0.00020971 -0.00038616 -8.7086e-05 0.0001329 -0.00042886 -0.00013296 -0.0016398 0.0037796
0.01279 0.30294 -0.0047255 0.0015906
-0.00034437 -0.00024735 -0.00027969 -0.00019307 0.00062803 -0.00050827 0.0010718 0.00066926
-0.0044565 0.0017682 0.034705 0.2758
6500000000 -0.021831 0.25676 -0.00010754 0.002035 0.0013122 -0.00099209 0.00022244 -7.2008e-05
0.00017117 0.00020676 -6.5053e-05 0.00042403
-0.00011903 0.0020526 0.30206 0.22452 0.0035369 0.0024298 0.00012019 -1.7002e-05
0.00016124 8.3504e-05 0.00026478 -2.7294e-05
0.0012956 -0.00097055 0.0036222 0.0023693 -0.065432 0.2852 4.4756e-05 2.2217e-05
0.00015196 -5.4564e-05 -0.0001108 -0.00021624
0.00022883 -5.6723e-05 9.2775e-05 -4.5112e-06 8.4266e-05 -1.8172e-05 0.088791 0.19779
-0.0001582 0.0037971 0.0011196 0.00044994
0.00022506 0.00015695 0.000156 0.0001175 -0.00017459 -8.0281e-05 -0.00015665 0.0038151
0.033922 0.30584 -0.002949 0.0024915
5.0424e-05 0.0002819 0.00013961 -0.00014468 -0.00025337 -0.00026546 0.0010935 0.00041431
-0.002872 0.0023624 0.071613 0.27739
