# Supplementary material for: Early Detection of Alzheimer’s Disease via Machine Learning-Based Microwave Sensing: An Experimental Validation
Source: Sensors (Basel). 2025 Apr 25;25(9):2718. doi: 10.3390/s25092718 (PMC12074295; doi:10.3390/s25092718)
Supplement: Supplementary file 1 [file sensors-25-02718-s001.zip › measurements_paper_sensors/26 febbraio - PART1/set1/CSF_5_m7.s6p]

!Keysight Technologies,M9804A,MY58100912,A.14.10.03
!Date: Thursday, April 27, 2023 10:28:33
!Correction: S11(C  6-Port  ) 
!S12(C  6-Port  ) 
!S13(C  6-Port  ) 
!S14(C  6-Port  ) 
!S15(C  6-Port  ) 
!S16(C  6-Port  ) 
!S21(C  6-Port  ) 
!S22(C  6-Port  ) 
!S23(C  6-Port  ) 
!S24(C  6-Port  ) 
!S25(C  6-Port  ) 
!S26(C  6-Port  ) 
!S31(C  6-Port  ) 
!S32(C  6-Port  ) 
!S33(C  6-Port  ) 
!S34(C  6-Port  ) 
!S35(C  6-Port  ) 
!S36(C  6-Port  ) 
!S41(C  6-Port  ) 
!S42(C  6-Port  ) 
!S43(C  6-Port  ) 
!S44(C  6-Port  ) 
!S45(C  6-Port  ) 
!S46(C  6-Port  ) 
!S51(C  6-Port  ) 
!S52(C  6-Port  ) 
!S53(C  6-Port  ) 
!S54(C  6-Port  ) 
!S55(C  6-Port  ) 
!S56(C  6-Port  ) 
!S61(C  6-Port  ) 
!S62(C  6-Port  ) 
!S63(C  6-Port  ) 
!S64(C  6-Port  ) 
!S65(C  6-Port  ) 
!S66(C  6-Port  ) 
!S6P File: Measurement: :
# Hz S  RI   R 50
500000000 -0.32785 -0.057152 -0.010711 -0.0015026 -0.0084602 0.012552 -0.0038775 0.01261
0.011817 0.0044743 -0.0044885 0.0093622
-0.010747 -0.0015527 -0.41012 -0.069947 0.0071536 -0.010693 0.00066557 0.012436
0.0081981 0.0027963 0.0015229 0.014102
-0.0083868 0.012608 0.0072068 -0.010731 -0.25562 0.1944 0.0066621 0.0029775
-0.00094184 0.0082514 0.0016492 0.010777
-0.0037488 0.012617 0.00071057 0.012495 0.006677 0.0029845 -0.33 0.044889
-0.019802 -0.0054034 0.014578 0.029502
0.011812 0.0044507 0.008141 0.0028518 -0.0009754 0.0082909 -0.01984 -0.0055126
-0.25546 -0.16219 -0.027867 0.0052724
-0.0046044 0.009533 0.0014441 0.014062 0.0015077 0.010769 0.014566 0.029402
-0.027737 0.0053027 -0.25583 -0.14521
560000000 -0.31159 0.10877 -0.023553 -0.065778 0.0010351 0.012905 0.0043334 0.01144
0.011021 0.0027689 0.011128 0.0093493
-0.023462 -0.065724 -0.37014 0.091852 -0.041207 -0.038269 0.013847 0.0030552
-0.012651 -0.003881 0.0035892 -0.00075466
0.00094708 0.012954 -0.041199 -0.03837 -0.17961 0.24261 -0.00032771 -0.0041522
0.017948 0.0044596 0.0073344 -0.0063577
0.0046705 0.01137 0.013908 0.0029768 -0.00039672 -0.004147 -0.30489 0.13392
0.0025431 -0.023206 0.0067938 -0.021497
0.011015 0.0028849 -0.012498 -0.0042384 0.017907 0.004657 0.0025492 -0.023477
-0.30495 0.014642 0.0070049 -0.048442
0.01115 0.0092341 0.0035522 -0.00045488 0.0073811 -0.0066043 0.0067397 -0.02128
0.0069605 -0.048442 -0.32723 -0.00079134
620000000 -0.27229 0.087326 -0.023931 0.0093955 0.0038731 0.0086934 0.0081803 -0.004735
0.012412 -0.0011587 0.0007781 -0.0024867
-0.023835 0.0093852 -0.39965 0.039177 -0.019513 0.0007163 -0.0014602 -0.0019585
0.011647 -0.0062295 0.00089144 -0.0031101
0.0038894 0.0085713 -0.019528 0.00079721 -0.1531 0.25134 -0.0010681 -0.0048422
-0.0033362 -0.0029309 0.0086799 -0.0027543
0.0080949 -0.0047119 -0.0015216 -0.0019919 -0.0011268 -0.0048555 -0.26312 0.14523
-0.039633 -0.019342 0.014177 0.030275
0.012572 -0.0010057 0.011692 -0.0063368 -0.0033283 -0.0029957 -0.039686 -0.01905
-0.23156 -0.017221 -0.043375 0.012934
0.0007591 -0.0023746 0.00096244 -0.0031358 0.0087081 -0.0028489 0.014368 0.030542
-0.043384 0.01306 -0.2412 -0.036359
680000000 -0.23734 0.17777 -0.02607 -0.013957 0.0051723 0.0050822 0.0014379 -0.0071584
-0.0026581 -0.011597 0.0051419 -0.0066136
-0.026053 -0.013987 -0.38929 0.14223 -0.032398 -0.001044 -0.001611 -0.00060744
-0.0020469 -0.0092994 -0.00076919 -0.0017678
0.0051426 0.0050853 -0.03243 -0.00094614 -0.10605 0.27464 -0.00079555 -0.00024006
-0.001957 0.00042074 -0.0028986 -0.0090539
0.0014244 -0.0071919 -0.0016037 -0.00059636 -0.00079702 -0.00025382 -0.21992 0.19874
-0.025003 -0.0056468 -0.0084403 -0.012222
-0.0027196 -0.011567 -0.0021004 -0.0093466 -0.0019329 0.00044849 -0.024976 -0.0055531
-0.2702 0.079832 -0.0069927 -0.0050484
0.0051132 -0.006573 -0.00080287 -0.0017938 -0.0029501 -0.0091104 -0.0084401 -0.012255
-0.0069928 -0.0050195 -0.2617 0.070034
740000000 -0.19137 0.17073 -0.040067 0.027006 0.0133 -0.0042073 9.5089e-05 -0.0039771
-0.0044611 -0.0019233 -0.0069774 0.0027699
-0.040124 0.027013 -0.33514 0.16108 -0.036506 0.034269 5.617e-05 -0.0064668
-0.011588 0.0067893 -0.0010525 -0.0062655
0.013336 -0.0042645 -0.036486 0.034459 -0.072497 0.2741 -0.001955 0.0029519
-0.0024464 -0.0045666 -0.0013914 0.00082105
7.4967e-05 -0.004005 -1.563e-05 -0.0064559 -0.0019286 0.0029435 -0.20225 0.20442
-0.041109 -0.0045126 0.022299 0.016553
-0.0044594 -0.0018427 -0.011527 0.0068132 -0.0024786 -0.0045946 -0.041086 -0.0044662
-0.17816 0.10037 -0.040888 0.00243
-0.0070459 0.0027104 -0.0009919 -0.0063158 -0.0012924 0.00094537 0.022294 0.016561
-0.040883 0.0024844 -0.25098 0.073226
800000000 -0.16348 0.21624 -0.02193 0.016659 0.0055849 -0.01016 -0.0040523 -0.002332
-0.0040956 0.0025022 0.0047891 0.0007977
-0.021926 0.016605 -0.34267 0.23248 -0.0080984 0.034542 -0.0025215 0.002094
-0.00026289 0.0028113 0.00066207 0.0056033
0.0055953 -0.010197 -0.0079659 0.034597 -0.03466 0.30067 0.00068605 0.0015321
0.00034108 0.0035049 -0.0016611 0.00094419
-0.0040907 -0.0022702 -0.0025618 0.0021622 0.0006866 0.0015107 -0.17333 0.23385
-0.02748 0.015822 0.014884 -0.010362
-0.0040767 0.0025674 -0.00021865 0.002852 0.00034104 0.0035333 -0.02745 0.015842
-0.21128 0.13039 -0.017051 0.020923
0.0048153 0.00077221 0.00068113 0.0056761 -0.0017324 0.00089469 0.014898 -0.010443
-0.016977 0.020944 -0.25046 0.12669
860000000 -0.1277 0.23756 -0.017526 0.030822 -0.0032814 -0.0098261 -0.0019185 0.00043662
0.0041955 0.0050144 -0.0041243 -0.0033404
-0.017527 0.030797 -0.2945 0.27682 0.0082059 0.034277 0.00014857 0.0020349
0.0040546 0.0010995 0.0030166 0.00030496
-0.0033207 -0.0097876 0.0082807 0.0343 0.014529 0.31092 -0.00041526 -0.00022794
0.0025956 -0.0011162 0.0012066 0.0041246
-0.0019225 0.00042242 0.00013264 0.0020806 -0.00042996 -0.00024043 -0.1347 0.24486
-0.016362 0.02022 -0.0063895 -0.009788
0.0042211 0.0049916 0.0039374 0.0010481 0.002576 -0.0011381 -0.016305 0.02024
-0.15574 0.17632 -0.02258 0.017259
-0.0041579 -0.0033019 0.0029929 0.00032415 0.0012073 0.0040858 -0.0063667 -0.009773
-0.022594 0.017136 -0.19813 0.1738
920000000 -0.10519 0.26017 0.0052034 0.039265 -0.0091244 -0.0044147 -0.0017478 0.0015277
0.00093793 0.0016989 0.0032317 -0.0014516
0.0051607 0.039221 -0.26763 0.29755 0.028584 0.022615 0.0014956 0.0010958
0.0072565 -0.00073503 0.0039027 -0.0029403
-0.0091508 -0.0043871 0.028659 0.022536 0.060571 0.31242 0.0019496 6.0948e-06
0.00089378 -0.00036992 0.00097884 -0.0013539
-0.0017133 0.0015333 0.0014683 0.0010574 0.0019592 1.0569e-05 -0.11054 0.26124
-0.0079563 0.030916 0.0043379 -0.0063225
0.00091497 0.0016955 0.0072248 -0.00076683 0.00088364 -0.00038217 -0.0078857 0.030909
-0.14251 0.18291 -0.0013242 0.026799
0.0032026 -0.0014508 0.0038506 -0.0029493 0.00099757 -0.0013399 0.0043155 -0.0062973
-0.0013366 0.026794 -0.21032 0.1873
980000000 -0.058816 0.28234 0.017363 0.03003 -0.0090027 0.0046076 0.0015643 0.0035521
0.0034553 -0.0015751 -0.0032767 -0.0023092
0.017325 0.03003 -0.21563 0.33518 0.03354 0.0047404 0.0019859 -5.6795e-05
0.0015154 -0.005754 -0.00017352 -0.0026271
-0.0089789 0.0046249 0.033559 0.0046345 0.10746 0.30815 0.00060257 -0.0011015
0.00033722 -0.0018184 0.0014339 -0.0003239
0.0015772 0.003556 0.001999 -6.0263e-05 0.00061062 -0.001103 -0.071109 0.27309
0.010445 0.028864 -0.0092103 -0.0076774
0.0034403 -0.0016228 0.0014702 -0.0058208 0.00033492 -0.0018265 0.010494 0.028822
-0.10871 0.20915 0.0072479 0.019442
-0.0032996 -0.0022993 -0.00025479 -0.0026893 0.0013692 -0.00038587 -0.0090894 -0.00775
0.0072008 0.019457 -0.16887 0.23722
1040000000 -0.016589 0.29001 0.033406 0.018932 -0.0011308 0.0073576 0.0023473 0.00052889
0.00034861 -0.0033682 -0.00015978 -0.0015988
0.033377 0.018943 -0.17988 0.3481 0.029651 -0.014994 0.0016012 -0.0016974
-0.0023486 -0.0024686 -0.0010653 -0.002946
-0.0010902 0.0073781 0.029609 -0.015098 0.15484 0.29418 -0.00049777 -0.0014962
-0.0015329 -0.0010091 -0.00057119 -0.0011798
0.002351 0.0005173 0.0016122 -0.0017172 -0.00050666 -0.0014983 -0.042581 0.28156
0.021565 0.016613 -0.0014642 0.0012081
0.00034212 -0.0033868 -0.0023839 -0.0024431 -0.0015458 -0.00099924 0.021617 0.016584
-0.075995 0.2142 0.014693 0.017393
-0.00021828 -0.0016025 -0.0011073 -0.0029997 -0.00060358 -0.0011772 -0.0014741 0.0012032
0.014651 0.017344 -0.14748 0.2582
1100000000 0.026971 0.30031 0.036646 -0.0040582 0.003386 0.0038978 0.0022652 -0.00095542
-0.0023321 -0.0028051 -0.0038271 -3.0697e-05
0.036609 -0.0040412 -0.13763 0.36808 0.015176 -0.02822 -0.00010426 -0.001828
-0.0034944 -0.00079764 -0.0037397 -0.00064784
0.0034112 0.0038828 0.015081 -0.02829 0.20078 0.2748 -0.0018471 0.00018129
-0.0016241 0.00056365 -0.0010787 -0.00049086
0.0022709 -0.00094094 -0.0001037 -0.0018234 -0.00184 0.00018282 -0.002196 0.28644
0.02561 0.0026483 -0.0022418 -0.00084141
-0.0023663 -0.0028318 -0.0035042 -0.00079106 -0.0016257 0.00056798 0.025622 0.0026148
-0.055114 0.2265 0.019856 0.0075409
-0.0038125 -9.7548e-06 -0.0037158 -0.0006196 -0.0010876 -0.0005075 -0.0022149 -0.00085718
0.019854 0.0075494 -0.10375 0.29122
1160000000 0.079159 0.29722 0.024289 -0.021035 0.0031722 -0.00083956 -0.00019492 -0.0022816
-0.0039461 -0.00066417 -0.0011867 0.0044971
0.024272 -0.020972 -0.092253 0.37273 -0.0040057 -0.029059 -0.0015816 -0.0016362
-0.0026253 0.0025107 -0.0015541 0.0021904
0.003182 -0.00084892 -0.0041444 -0.029066 0.24542 0.24415 -0.00079843 0.0016846
-0.00044664 0.0017037 -0.00099841 0.00033517
-0.00024256 -0.0022837 -0.0015838 -0.0016284 -0.0008135 0.0016781 0.038871 0.28255
0.021025 -0.012994 -0.0039849 0.004629
-0.0039252 -0.00065496 -0.0026479 0.0025305 -0.00047699 0.001705 0.021027 -0.013024
-0.019433 0.23377 0.018189 -0.0021047
-0.0011171 0.0044896 -0.0015467 0.0022635 -0.001027 0.00030929 -0.0040604 0.004642
0.018193 -0.0020909 -0.054658 0.29531
1220000000 0.12253 0.28675 0.010996 -0.030513 -0.0014195 -0.0014349 0.00011822 -0.00073536
-0.00255 0.0022774 0.0011981 0.0020026
0.010994 -0.030481 -0.048974 0.38616 -0.017164 -0.021094 -0.0025599 0.00042203
-1.1382e-05 0.0030287 -0.00090607 0.0019414
-0.0014341 -0.0014219 -0.017274 -0.021037 0.28431 0.2047 0.00080761 0.001684
0.00061324 0.0011305 7.8277e-05 0.00074343
0.00012244 -0.00074089 -0.0025453 0.00044044 0.00080686 0.0016813 0.078346 0.27204
0.0095873 -0.019342 0.0014723 0.0011222
-0.0025284 0.0022861 1.0477e-05 0.0030273 0.0006153 0.001144 0.0095713 -0.01936
0.0051988 0.23999 0.012929 -0.01363
0.0012288 0.0020048 -0.00090037 0.0019497 9.1459e-05 0.00073284 0.0015044 0.0011022
0.012913 -0.013607 -0.025956 0.31392
1280000000 0.17319 0.26795 -0.0080801 -0.029078 -0.0019767 0.0020404 -0.00080389 -0.0019781
-0.00078999 0.0030946 0.0024283 0.0015091
-0.0080432 -0.02906 -0.0022622 0.37866 -0.02414 -0.0079854 -0.00095221 0.0014662
0.0017434 0.0018423 0.00066471 0.0022017
-0.0019724 0.0020201 -0.024196 -0.0078769 0.3154 0.16179 0.001529 3.5571e-05
0.0010879 0.00023401 0.00022483 0.00033582
-0.00082749 -0.001973 -0.00093066 0.0014752 0.0015286 5.358e-05 0.11513 0.25466
-0.00079013 -0.020976 -0.0011321 0.00025011
-0.00077638 0.0031149 0.0017485 0.0017995 0.001078 0.00023129 -0.00083643 -0.020968
0.042026 0.24302 0.0022597 -0.015556
0.0024378 0.0014922 0.00067768 0.0021891 0.00019131 0.00034717 -0.0011069 0.00024156
0.0022879 -0.015561 0.022938 0.31859
1340000000 0.21127 0.23385 -0.017663 -0.019238 0.00037985 0.0042886 -0.0016869 -0.0008667
0.0015242 0.0025615 0.0018145 -0.0014607
-0.01764 -0.019223 0.037451 0.37055 -0.021122 0.0047673 -0.00032197 0.0021266
0.0019292 0.0007966 0.0012558 0.00083542
0.00038759 0.0042795 -0.021116 0.004882 0.33841 0.11295 0.0010345 -0.00089789
0.00056893 -0.00053748 0.00011366 0.00035595
-0.0016898 -0.00086738 -0.00031634 0.0021163 0.0010385 -0.0008949 0.14736 0.23198
-0.010556 -0.0171 0.00064681 0.0011549
0.0015248 0.0025602 0.0019326 0.00080068 0.00056118 -0.00054593 -0.010598 -0.017074
0.072846 0.23524 -0.0046611 -0.013593
0.0017636 -0.0014768 0.0012395 0.00080723 0.00011001 0.00036611 0.00064944 0.0011769
-0.0046433 -0.013573 0.061881 0.31507
1400000000 0.24453 0.19691 -0.023875 -0.0076585 0.004834 0.0031923 -0.0021719 0.00053489
0.0024622 0.0009803 0.00039767 -0.0013559
-0.023841 -0.0076795 0.074333 0.35862 -0.014341 0.01266 0.0014064 0.0015446
0.0014288 -0.0006437 0.0011601 0.0001814
0.0048459 0.0031628 -0.014298 0.012734 0.35128 0.059288 0.00018724 -0.0015618
0.0002524 -0.00025938 0.00034939 0.00022113
-0.0021851 0.00056142 0.0014175 0.0015369 0.00019597 -0.0015578 0.17454 0.20219
-0.016585 -0.0097635 -0.00093977 0.00051193
0.0024482 0.00097308 0.0013986 -0.0006407 0.00026323 -0.00026472 -0.016624 -0.0097358
0.10524 0.22902 -0.010723 -0.0086044
0.00039233 -0.0013638 0.001183 0.0001695 0.00035456 0.00019108 -0.00095758 0.00052733
-0.01072 -0.008612 0.10641 0.30678
1460000000 0.26866 0.15354 -0.020624 0.0050297 0.0053023 -0.0016245 -0.0016448 0.0016885
0.0021658 -0.00042162 -0.00022931 -0.0010007
-0.020588 0.0050086 0.10951 0.33731 -0.0052755 0.015251 0.0018344 0.00028508
0.0009287 -0.0014828 0.0012892 -0.00050803
0.0052875 -0.0016495 -0.0052183 0.01529 0.35816 0.0042828 -0.0011913 -0.001379
0.00016993 -0.00028083 0.00072581 -0.00028677
-0.001634 0.0016834 0.0018536 0.00026207 -0.0011944 -0.0013836 0.19983 0.17305
-0.017494 -0.002161 -0.00040562 0.0026745
0.002151 -0.00042843 0.00092768 -0.0014734 0.00016827 -0.00028229 -0.0175 -0.0021189
0.1355 0.21316 -0.012352 -0.0022465
-0.00024185 -0.00099407 0.0012655 -0.00052369 0.00073029 -0.00026952 -0.00039743 0.0026508
-0.012337 -0.0022546 0.141 0.28674
1520000000 0.28074 0.11128 -0.014927 0.010494 0.0032177 -0.0039194 5.9379e-05 0.0027263
0.0021047 -0.0017564 -0.0011117 -0.00026025
-0.014918 0.010476 0.1429 0.3229 0.0021412 0.012534 0.0018692 -0.00081749
1.1918e-05 -0.0011775 0.00039714 -0.00096328
0.0032219 -0.0039202 0.0022246 0.01253 0.35023 -0.053989 -0.0010971 -0.00045686
0.00051117 -0.0009153 0.00020696 -0.00014481
7.6527e-05 0.002746 0.0018609 -0.00082828 -0.0010906 -0.00044551 0.22066 0.13467
-0.016125 0.0041213 0.0019686 0.0021585
0.0020941 -0.0017759 -2.7022e-06 -0.0011778 0.00050176 -0.00091562 -0.016118 0.0041585
0.16269 0.19745 -0.011756 0.0020958
-0.0011033 -0.00024761 0.00038604 -0.00097672 0.0002203 -0.00013396 0.0019833 0.002166
-0.011766 0.0020789 0.1742 0.26811
1580000000 0.29053 0.066578 -0.008102 0.013849 -0.00098788 -0.0045231 0.0016243 0.0020101
-0.00014314 -0.0021677 -0.00036886 0.00043995
-0.0081111 0.013825 0.17024 0.2996 0.0053594 0.0075047 0.0005915 -0.0017878
-0.00064949 -0.0011129 -0.00025099 -0.00075949
-0.00099875 -0.0045249 0.0053996 0.00748 0.32861 -0.11059 -0.0017561 0.00053214
-0.00039859 -0.0011477 0.00024856 -0.00061099
0.001642 0.0020125 0.00059882 -0.0017926 -0.0017678 0.00053121 0.23273 0.097515
-0.012075 0.0093164 0.0028298 0.00063937
-0.00014582 -0.0021814 -0.00066707 -0.0011183 -0.00037597 -0.0011628 -0.012071 0.0093623
0.18629 0.17918 -0.0089944 0.0078652
-0.00035965 0.00044237 -0.00025224 -0.00076757 0.00023425 -0.00062841 0.0028157 0.00064307
-0.0089898 0.0078726 0.20806 0.24382
1640000000 0.29357 0.024924 -0.0011193 0.012475 -0.0026015 -0.0022653 0.0029669 0.0010272
-0.00058426 -0.0017197 -0.00032664 0.0005435
-0.0011301 0.012451 0.20112 0.27472 0.0056361 0.0027173 -0.00075921 -0.0019939
-0.0010831 -0.00032387 -0.00044407 -0.00071269
-0.0025924 -0.0022521 0.0056582 0.002684 0.29903 -0.16043 -0.00074755 0.0016041
-0.0010253 -0.00087651 -0.00018648 -0.0005167
0.0029594 0.0010192 -0.00076524 -0.0019852 -0.00074247 0.0015988 0.24451 0.050008
-0.0072784 0.010543 0.0026495 -0.0011051
-0.00058792 -0.001716 -0.001079 -0.00031151 -0.0010059 -0.00086765 -0.0072497 0.010573
0.20858 0.15265 -0.0042147 0.0096569
-0.00033332 0.00053369 -0.00046533 -0.0007109 -0.00019218 -0.00051539 0.0026606 -0.0011073
-0.0042378 0.0096456 0.23515 0.21286
1700000000 0.28591 -0.019735 0.0023505 0.0095553 -0.0031987 0.00013157 0.0031435 -0.0014766
-0.0021304 -0.00075133 0.00064233 0.00050043
0.0023504 0.0095431 0.21857 0.24424 0.0033092 -8.3427e-05 -0.0016993 -0.00061947
-0.00084258 0.00015322 -0.00085526 -0.0004679
-0.0032018 0.00013848 0.0033057 -0.00010231 0.25396 -0.19871 0.00044325 0.0017295
-0.0020029 -3.9876e-05 -0.00028856 -0.00081705
0.0031332 -0.0014866 -0.0017041 -0.00061399 0.00045138 0.0017229 0.24071 0.0031259
-0.0038425 0.011 0.0016251 -0.0023241
-0.0021398 -0.00072784 -0.00084318 0.00015646 -0.001994 -2.8929e-05 -0.0038294 0.011008
0.22508 0.13169 0.00064297 0.0095709
0.00065919 0.00048524 -0.00085864 -0.00046439 -0.0002677 -0.00086288 0.0016282 -0.0023277
0.00065653 0.0095657 0.25255 0.17966
1760000000 0.27538 -0.067898 0.0046683 0.0061267 -0.0020806 0.00083158 0.0011133 -0.0036481
-0.0015625 0.00053519 0.00038158 -0.00060024
0.0046507 0.0061184 0.24651 0.20542 0.00083933 -0.0016807 -0.0013847 0.00029081
-0.0009295 0.0010062 -0.00053943 0.0003216
-0.0020749 0.00083768 0.00083653 -0.0016823 0.2057 -0.23014 0.001466 0.001177
-0.0010645 0.0015802 -0.0013885 -0.00054936
0.0010908 -0.0036386 -0.0013892 0.00028442 0.0014693 0.0011662 0.23474 -0.045702
-0.00016914 0.0098175 -0.00021327 -0.0025636
-0.0015571 0.00054439 -0.00091162 0.0010124 -0.0010819 0.001596 -0.0001381 0.009827
0.23963 0.097679 0.0043453 0.0068404
0.00037935 -0.00060484 -0.00054617 0.00033793 -0.0013981 -0.0005969 -0.00021363 -0.0025621
0.0043505 0.0068277 0.26699 0.14274
1820000000 0.25078 -0.10582 0.0047642 0.0024495 5.0064e-05 0.0021622 -0.0012528 -0.0031057
-0.0013636 0.0012031 -0.00011186 -0.0001555
0.0047678 0.0024436 0.25691 0.17498 -0.001308 -0.00012201 -0.0012424 0.0011079
0.00010571 0.0011813 -0.00064448 0.00047662
3.843e-05 0.0021447 -0.0013012 -0.00012537 0.15433 -0.2448 0.0016553 0.00024761
-8.3125e-05 0.002418 -0.0016329 0.00027921
-0.0012653 -0.003103 -0.0012159 0.0011265 0.0016555 0.00023947 0.20654 -0.092532
0.0016863 0.0082284 -0.0017574 -0.0018031
-0.0013489 0.0012157 0.00011866 0.0011746 -6.4705e-05 0.002401 0.0017024 0.0082205
0.25517 0.067784 0.0050431 0.0030454
-9.7584e-05 -0.00015585 -0.00065147 0.00047407 -0.0016564 0.00028127 -0.0017252 -0.0017876
0.005044 0.0030553 0.27057 0.1068
1880000000 0.21589 -0.14513 0.0024214 0.00010806 -0.00051128 0.0021561 -0.0029126 -0.0020706
-7.2567e-05 0.0019929 0.00021497 -0.0006406
0.0024368 0.00010492 0.26221 0.12967 -0.0033442 0.0023242 -6.9519e-05 0.0017353
0.00068784 0.0011032 0.00013501 0.00099711
-0.00054784 0.0021395 -0.0033148 0.0023567 0.102 -0.25126 0.0016607 -0.0011732
0.001837 0.0018025 -0.0011465 0.0016841
-0.0029714 -0.0020698 -6.7553e-05 0.0017565 0.0016501 -0.0011486 0.16946 -0.13275
0.002856 0.0056022 -0.0023974 0.00027019
-7.7617e-05 0.0019882 0.00069551 0.0010844 0.0018277 0.0018199 0.0028807 0.0056208
0.25838 0.037184 0.0049691 0.0010048
0.0002417 -0.00066366 0.000157 0.0009883 -0.0011062 0.0016657 -0.0024084 0.00031571
0.0049645 0.00099268 0.2716 0.073769
1940000000 0.17754 -0.17193 3.493e-05 -0.0016264 0.0014594 0.0019866 -0.0035969 0.00058426
0.0016437 0.0011894 -0.00073045 -0.00050084
2.8368e-05 -0.0016288 0.26485 0.097063 -0.0016078 0.005041 0.0010874 0.0011351
0.0017236 0.00026616 0.0008945 0.00022832
0.0014886 0.00198 -0.0015887 0.0050448 0.059537 -0.24302 0.00015264 -0.0020984
0.0023559 0.00016116 0.00035512 0.0016344
-0.0035816 0.00061689 0.0010973 0.0011567 0.00016873 -0.0021027 0.11976 -0.1669
0.0024062 0.0038739 -0.0014216 0.0012448
0.0016592 0.0011699 0.0017413 0.00026571 0.0023539 0.00015264 0.0024076 0.0038572
0.26177 -0.0015465 0.0035773 -0.0025261
-0.00073258 -0.00049961 0.00091203 0.00021095 0.00038796 0.0016366 -0.0013654 0.0012438
0.0035795 -0.0025216 0.26285 0.037217
2000000000 0.13035 -0.18621 -0.0038521 0.00060079 0.0028737 0.0013958 -0.002296 0.0035053
0.0013682 9.5472e-06 -0.00073298 0.0005899
-0.0038221 0.00057893 0.25071 0.061267 -0.0006646 0.0070484 0.0014216 0.00031772
0.0010803 -0.0011885 0.00029883 2.6874e-05
0.0028632 0.0014013 -0.00061166 0.0070694 0.017223 -0.22829 -0.0014117 -0.0011454
0.0018558 -0.0014819 0.0016903 0.0014166
-0.002308 0.0035452 0.0014234 0.00030945 -0.0014164 -0.0011262 0.065704 -0.17964
0.00097776 0.0027395 -0.00012808 0.0019042
0.0013658 -3.2721e-07 0.0010415 -0.0012137 0.001853 -0.0014775 0.00099851 0.0027823
0.2563 -0.034708 0.00030894 -0.0032067
-0.00074764 0.00060095 0.000319 2.9363e-06 0.0017148 0.0013887 -0.00011746 0.0019076
0.00030235 -0.0032012 0.24946 0.0096359
2060000000 0.084919 -0.19312 -0.0048445 0.0030176 0.0030933 -0.0004278 0.00070545 0.0032631
0.0014036 -0.0010561 -0.00010806 0.00093583
-0.0048433 0.0030194 0.23868 0.032179 0.0041451 0.0081397 0.00098867 -0.00058118
0.0003992 -0.0013761 0.00059325 -0.00014197
0.0030831 -0.00043698 0.0041905 0.0081406 -0.014264 -0.20951 -0.0012465 0.00045346
0.00026361 -0.0021844 0.0029784 0.00027232
0.00073468 0.0033241 0.00097465 -0.00059853 -0.0012442 0.00045505 0.013424 -0.17835
-0.00019669 0.0033323 0.00099793 0.00089734
0.0014027 -0.0010322 0.00039997 -0.0013944 0.00027256 -0.0021921 -0.00020535 0.0033286
0.24213 -0.07316 -0.0016773 -0.0037398
-8.6439e-05 0.00095079 0.00058816 -0.00010452 0.0029772 0.00024861 0.00099489 0.00090397
-0.0016675 -0.0037645 0.23605 -0.015094
2120000000 0.038962 -0.18484 -0.003812 0.0067003 0.0025402 -0.0025508 0.0026886 0.0022068
2.4262e-05 -0.0017489 0.00091735 9.244e-05
-0.003836 0.0067026 0.21708 0.0072249 0.0065109 0.0045361 0.0010949 -0.001083
-0.0012115 -0.0018699 -4.3424e-05 -0.00090708
0.0025299 -0.0025746 0.0065464 0.0045256 -0.042959 -0.19324 -0.00064446 0.0012319
-0.0018955 -0.0014332 0.00044091 -0.0022468
0.002668 0.0021766 0.0010376 -0.0010643 -0.00063289 0.0012389 -0.038889 -0.16258
-0.0011269 0.0047809 0.0015721 0.0010964
4.092e-06 -0.0017697 -0.0012602 -0.0018423 -0.0018877 -0.0014338 -0.0011403 0.0047875
0.22423 -0.10872 -0.0053565 -0.0014812
0.00092286 8.8469e-05 -5.3657e-05 -0.00094564 0.00046881 -0.0022004 0.0015456 0.001078
-0.0053596 -0.0015117 0.21496 -0.031183
2180000000 -0.00080608 -0.17102 -0.0022108 0.010043 0.00076354 -0.0021834 0.0030975 -0.0004083
-0.00024398 -0.0010362 0.0011657 0.00021886
-0.002206 0.010027 0.19729 -0.010727 0.0074765 0.0039401 -0.00064453 -0.0016451
-0.0019787 0.0006047 0.00026301 0.00017443
0.00077527 -0.0021571 0.0075654 0.0038806 -0.063622 -0.16863 0.00090662 0.0012065
-0.0010134 0.00023559 0.00053088 -0.0020889
0.0030776 -0.0004966 -0.00064246 -0.0016616 0.00089316 0.0011953 -0.07655 -0.13565
-0.00026697 0.00715 0.0017303 1.1537e-05
-0.00022209 -0.0010471 -0.0019611 0.00064575 -0.00097431 0.00023785 -0.00022569 0.0071043
0.19625 -0.13912 -0.0056066 0.0021924
0.0011791 0.00023805 0.00025147 0.00022157 0.00059357 -0.0020096 0.0017368 -2.2883e-05
-0.0055741 0.0022254 0.19883 -0.045361
2240000000 -0.029827 -0.14663 0.0022276 0.011294 -0.00043483 -0.0028237 0.0019684 -0.0021811
-0.0017868 -0.00044666 0.00052981 -0.0019354
0.0021958 0.0113 0.17744 -0.016933 0.008274 0.00039944 -0.00079109 -0.00039938
-0.00046738 0.0010587 -0.0006533 -0.00073225
-0.00047836 -0.0027776 0.0082826 0.0003769 -0.080821 -0.14494 0.0015167 -0.0014729
-0.0008505 0.00027526 -0.0023415 -0.0014594
0.0019529 -0.0022399 -0.00080129 -0.00036744 0.0015548 -0.0014511 -0.11105 -0.10656
0.0016131 0.0090936 0.0015773 -0.00052647
-0.0017592 -0.00042655 -0.00045414 0.0011139 -0.00085989 0.00029616 0.001655 0.0091368
0.16506 -0.15775 -0.0050394 0.0050561
0.00049833 -0.0018996 -0.00063496 -0.00073529 -0.0024189 -0.0014616 0.0015017 -0.00057917
-0.00504 0.0050328 0.17661 -0.055734
2300000000 -0.056901 -0.11894 0.0078296 0.0094591 -0.0011991 -0.002194 -0.00066727 -0.0013487
-0.001053 0.00062806 -0.0010374 -0.00079337
0.0078066 0.0094734 0.15599 -0.025901 0.0084493 -0.0017132 -0.00099547 0.00053452
-0.00023278 0.0013362 -0.00016624 0.00081231
-0.001194 -0.0021861 0.0084202 -0.0017762 -0.093587 -0.12092 -0.00028036 -0.0014456
0.00015378 0.0016169 -0.0019134 0.00071213
-0.00068462 -0.0013531 -0.00098255 0.00052516 -0.00026005 -0.0014486 -0.13281 -0.070207
0.0049919 0.0093859 0.00032885 -0.0015103
-0.0010295 0.0006421 -0.0002325 0.0013326 0.00016863 0.0017077 0.0050254 0.0093919
0.12668 -0.17826 -0.003227 0.0077855
-0.0010279 -0.00076454 -0.00020837 0.0008123 -0.001836 0.00072035 0.00040023 -0.0014625
-0.0032463 0.0077866 0.1601 -0.057067
2360000000 -0.073426 -0.087558 0.010703 0.0083752 -0.0012202 -0.0018056 -0.0015443 -0.00087316
-0.00043008 0.00089062 -0.001686 -0.00031218
0.010664 0.0083736 0.14689 -0.02561 0.0082723 -0.0046914 -0.0008524 0.0010636
0.0016058 0.00030965 -9.4167e-05 -0.00012361
-0.001208 -0.0017939 0.0082436 -0.0047681 -0.1031 -0.098512 -0.0023817 -0.00080465
0.0010719 0.00012838 -0.0010439 0.0018103
-0.0015205 -0.00088074 -0.00084308 0.0010386 -0.0023913 -0.00081118 -0.15003 -0.03701
0.0086133 0.008624 0.0015342 -0.0016834
-0.00043832 0.00088206 0.0016094 0.00026778 0.0009825 5.5582e-05 0.0086275 0.0085885
0.095435 -0.18044 0.00075731 0.0088414
-0.0016611 -0.00026431 -0.00011855 -0.00018281 -0.0010235 0.0017704 0.0014829 -0.0017061
0.00077648 0.0088295 0.13853 -0.060626
2420000000 -0.081884 -0.060061 0.014185 0.0027643 -0.0032901 -0.0012909 -0.00097235 0.00045513
0.001166 0.0013003 -0.001304 0.0016029
0.014169 0.0027502 0.12875 -0.026198 0.0048959 -0.0066628 0.0013873 0.001076
0.00081314 -0.001315 -7.9393e-05 -5.0261e-05
-0.003321 -0.0013037 0.0048349 -0.0066924 -0.11605 -0.077955 -0.0019309 0.0011598
-0.00014551 -0.0006642 0.00033928 0.002667
-0.00097023 0.00044926 0.0013883 0.0010464 -0.0019189 0.0011316 -0.16005 0.0072293
0.011671 0.0062284 -0.00037719 -0.0025924
0.0012062 0.0012688 0.00080399 -0.0013476 -0.00011128 -0.00057676 0.011723 0.0061702
0.056359 -0.18051 0.0020004 0.0085343
-0.0012367 0.0016367 2.0237e-06 -7.6829e-05 0.00031279 0.0026848 -0.00033568 -0.002679
0.0019948 0.0085233 0.12015 -0.056564
2480000000 -0.0822 -0.028317 0.014111 -0.0025738 -0.0019537 -0.00026705 -0.00077034 0.0013862
0.001509 -0.00068272 0.00011017 0.0013789
0.014098 -0.0025702 0.13048 -0.026004 0.0030472 -0.0089128 0.0011218 9.4644e-05
-0.00059818 -0.00092811 -3.3935e-05 -0.00034884
-0.0019557 -0.00020727 0.0029764 -0.008985 -0.11911 -0.057727 -0.00067557 0.0028289
-0.00025441 -0.00086503 0.0017909 0.00089282
-0.00074128 0.0013708 0.0011352 8.4916e-05 -0.00068378 0.0028241 -0.16118 0.046003
0.015255 0.0013445 -0.0010014 -0.0026036
0.001486 -0.00065324 -0.00061695 -0.00094264 -0.00029645 -0.00084121 0.015215 0.0013256
0.022116 -0.1732 0.0055185 0.0075853
0.0001097 0.0014178 -2.4767e-05 -0.00037978 0.0018249 0.00091934 -0.0010198 -0.0025979
0.0055559 0.0076109 0.10131 -0.052402
2540000000 -0.086375 -0.001294 0.011777 -0.0067254 -0.0026439 0.0010008 0.00040731 0.0010729
-0.00019798 -0.001567 0.00094805 0.0017806
0.011762 -0.0067118 0.11754 -0.017588 -0.0009684 -0.0079544 0.00062824 -0.0013533
-0.0017907 0.00011538 -0.00066056 0.0003395
-0.0025925 0.0010482 -0.0010162 -0.0079581 -0.12568 -0.034434 0.0016071 0.0023258
-0.00092196 -9.8229e-05 0.0018354 -0.00065384
0.00042857 0.0010614 0.0006276 -0.0013374 0.0016454 0.0023475 -0.15962 0.086106
0.015197 -0.0043026 -0.0021103 -0.0023011
-0.00018226 -0.0015947 -0.0017548 0.00012797 -0.00094906 -3.8384e-05 0.015214 -0.0043342
-0.0069901 -0.1585 0.0080625 0.0057532
0.00086422 0.0017037 -0.00063111 0.00034386 0.0017506 -0.000749 -0.0020553 -0.0023229
0.0080856 0.005804 0.087384 -0.039172
2600000000 -0.079051 0.024064 0.0083168 -0.01014 -0.0012831 0.0027462 0.0010153 -0.0002867
-0.00080282 -0.0010035 0.001879 0.00047555
0.0083015 -0.010101 0.11226 -0.032685 -0.0032605 -0.0062139 -0.00038685 -0.00075886
-0.00025525 0.0016969 -0.00025467 0.00070653
-0.0012278 0.0027834 -0.0033224 -0.0061788 -0.13045 -0.0093352 0.0029004 0.0002553
-2.8719e-05 0.00141 0.0014118 -0.0017268
0.0010072 -0.00023394 -0.0004337 -0.00077334 0.0029317 0.00021112 -0.14421 0.12098
0.012428 -0.0092578 -0.0034534 -0.00014967
-0.0007894 -0.00098723 -0.0002806 0.0017163 -5.3624e-06 0.0012621 0.012378 -0.0093055
-0.041684 -0.1396 0.0091005 0.0047128
0.0019686 0.00047771 -0.00023622 0.00069739 0.0013924 -0.0016401 -0.0034803 -4.5261e-05
0.0090747 0.0047239 0.079037 -0.025208
2660000000 -0.072832 0.049828 0.0042325 -0.011797 -0.00027343 0.0011693 0.00011962 -0.00021116
-0.002293 0.00022263 0.0015702 -0.00074335
0.0042353 -0.011793 0.12012 -0.02857 -0.0045461 -0.0047079 -0.0013099 -0.00051021
0.00038604 0.0019185 0.00050955 0.00098276
-0.00029077 0.0011451 -0.0045859 -0.0046941 -0.12993 0.011467 0.0019837 -0.001457
0.00031584 0.00038474 -0.0011163 -0.0016235
9.0682e-05 -0.00026522 -0.0012646 -0.00051006 0.0020687 -0.001436 -0.12296 0.15224
0.0077716 -0.012495 -0.0024594 0.00089671
-0.002327 0.00019336 0.00043366 0.0018882 0.00038613 0.00041957 0.0077505 -0.012483
-0.063118 -0.11989 0.010647 0.00080906
0.0014994 -0.00079931 0.00051943 0.00096339 -0.0010945 -0.0017106 -0.00246 0.00084902
0.010692 0.00083127 0.07442 -0.0062987
2720000000 -0.061356 0.068526 6.9225e-05 -0.011713 -0.00025886 0.0029354 -0.00036806 -8.181e-07
-0.0022173 0.0019487 0.00034381 -0.0017255
7.3125e-05 -0.011738 0.10545 -0.031904 -0.0051072 -0.0014346 -0.0016689 0.00055509
0.0018551 0.00035804 0.00087963 -0.00021496
-0.00026558 0.0029497 -0.0051109 -0.0013443 -0.12429 0.041339 0.00037562 -0.0026427
0.00016468 0.00025379 -0.0013596 0.00049979
-0.00036735 1.5537e-05 -0.0016491 0.00058989 0.00041524 -0.002657 -0.089022 0.18164
0.0031411 -0.013393 -0.0020905 0.0024299
-0.0021661 0.0019469 0.0018289 0.00033252 0.00023439 0.0003334 0.0030942 -0.013397
-0.08333 -0.087484 0.011386 -0.0017242
0.00034655 -0.0017159 0.00090214 -0.00024853 -0.0014337 0.00059485 -0.0020774 0.0024555
0.011426 -0.0016821 0.078188 0.012337
2780000000 -0.046823 0.087539 -0.0044343 -0.010497 0.00013051 0.0013561 0.0004935 -0.00033513
0.0013167 0.0027674 -0.00062642 -0.0018569
-0.0044168 -0.010489 0.10409 -0.043821 -0.0040622 -5.0444e-06 -0.00026077 0.0016713
0.0016729 -0.0012468 0.0001679 -0.00022238
7.6076e-05 0.0013259 -0.0041074 6.9934e-05 -0.12077 0.071728 -0.0017601 -0.0018
0.00025072 -0.00018689 -0.00047767 0.00074309
0.00043889 -0.00030512 -0.00024509 0.0016603 -0.0017491 -0.0018171 -0.059177 0.2033
-0.0023609 -0.013004 -0.00070939 0.002061
0.001346 0.0027673 0.0017227 -0.0012308 0.00027663 -0.00023033 -0.0024771 -0.012945
-0.098552 -0.054719 0.010034 -0.0062306
-0.00071051 -0.0018041 0.00019077 -0.00017146 -0.00047044 0.00080029 -0.00064564 0.0020248
0.010041 -0.0062884 0.0822 0.030723
2840000000 -0.031088 0.10267 -0.007646 -0.0072059 0.0016647 0.0021117 -0.00017825 -0.00014172
0.0013491 0.0010327 -0.0016973 0.00040306
-0.0076543 -0.0072125 0.10259 -0.03736 -0.0036234 0.0011041 0.00055445 0.00084028
-0.00015104 -0.0015689 -2.7997e-05 -7.6313e-05
0.0016524 0.002074 -0.0036105 0.0011519 -0.11444 0.097572 -0.0018076 0.00015714
0.00019813 0.00035022 0.00095768 0.0010142
-0.000141 -0.00015048 0.00056617 0.0008513 -0.0017856 0.00011015 -0.022854 0.21822
-0.0058916 -0.010542 0.0003994 0.00107
0.0013896 0.00098272 -0.00019253 -0.0015107 7.5478e-05 0.00041387 -0.0058777 -0.010573
-0.10184 -0.022961 0.0080061 -0.0077922
-0.0016548 0.00041736 -3.1521e-05 -0.00012645 0.0010458 0.0010659 0.00036401 0.0010864
0.008031 -0.0077564 0.09658 0.045671
2900000000 -0.016629 0.12171 -0.0089508 -0.0030167 0.001722 0.00012194 0.00049066 -0.00075871
0.0022864 -0.0011189 -0.00061188 -5.3897e-05
-0.0089383 -0.0030149 0.083109 -0.045344 -0.0012652 0.0026392 0.00096533 0.00029052
-0.00058443 -0.0013742 -0.00032381 -1.8217e-05
0.001803 -3.0206e-06 -0.0012525 0.0026682 -0.097132 0.13001 -0.0011617 0.00017698
-0.00035024 -0.00090245 0.0018167 -0.00055169
0.00042926 -0.00072224 0.0009888 0.00029229 -0.0011425 0.00017927 0.014213 0.22062
-0.0091938 -0.0067694 0.0011449 0.002212
0.0022477 -0.0011073 -0.00059835 -0.0013388 -0.00031258 -0.00093564 -0.0092981 -0.0066637
-0.10059 0.016209 0.0054889 -0.010234
-0.00059838 -5.5259e-05 -0.0003116 -0.00010245 0.0017409 -0.00039214 0.0012294 0.0021895
0.0055851 -0.010345 0.11067 0.051644
2960000000 0.0052072 0.1329 -0.008684 0.00048304 0.00061626 0.0012334 -0.0006069 -0.00091467
-0.00017339 -0.0019422 -0.00078086 0.00058294
-0.0086892 0.00049363 0.092349 -0.045019 -0.00082074 0.0013493 0.0010823 -0.00012968
-0.0012411 -0.00072492 0.00046202 0.00035614
0.00061001 0.0012737 -0.00082149 0.0013837 -0.078116 0.16071 -0.00059221 0.00072577
-0.00054664 0.0010184 -9.0585e-05 -0.0023589
-0.00061321 -0.00089734 0.0010736 -0.00011113 -0.00057582 0.00073295 0.056361 0.2272
-0.010108 -0.0019769 0.001444 0.00035743
-0.00017945 -0.0019099 -0.0012359 -0.00070669 -0.00055897 0.00098975 -0.010071 -0.001951
-0.088467 0.047764 0.00092545 -0.011934
-0.00077522 0.00062343 0.00046529 0.00042508 -6.8516e-05 -0.0023711 0.0014472 0.00039391
0.00087168 -0.011905 0.12999 0.062103
3020000000 0.023189 0.1467 -0.0063946 0.0037897 0.0013721 -0.00038077 -0.00083553 -0.00011547
-0.00071219 0.00047746 -0.00014024 0.00055423
-0.0064203 0.003779 0.081045 -0.03386 -0.00044663 0.00016736 0.00037581 -0.001021
-0.00161 0.00054565 0.00072553 -0.00027344
0.0013292 -0.00032246 -0.00047231 0.00016503 -0.056531 0.18534 -0.00032651 0.0010485
0.00052244 0.00036261 -0.00070359 -0.0014282
-0.00086946 -0.00013703 0.00034907 -0.001049 -0.00037338 0.0010145 0.095065 0.21954
-0.008915 0.0014398 0.00061692 0.00028012
-0.00076018 0.000442 -0.0016946 0.00052526 0.00053809 0.00041907 -0.0089655 0.0015164
-0.071194 0.077212 -0.001865 -0.010392
-0.00021432 0.00061572 0.0007503 -0.00021098 -0.00067806 -0.0015008 0.00061935 0.00027603
-0.0017666 -0.010459 0.15003 0.058702
3080000000 0.050327 0.15579 -0.0045457 0.0058825 0.0015341 -9.0987e-05 -0.00068985 -6.2793e-05
-0.00048229 0.00013527 5.8846e-06 0.00051986
-0.0045437 0.0058945 0.078366 -0.028267 -0.0003956 0.00065367 -0.00033052 -0.00027766
-0.00023454 0.0011459 -9.8293e-05 -0.00056393
0.0015346 -0.00022862 -0.00035601 0.00067615 -0.019261 0.20708 -0.0006343 9.6366e-05
0.00045188 0.00033341 -0.0020159 -0.00086462
-0.00065688 -0.00011892 -0.00031514 -0.00027363 -0.00065047 0.00010344 0.12849 0.21126
-0.0061608 0.0048438 0.0018596 0.00035815
-0.00044546 7.2757e-05 -0.00017711 0.0010801 0.00049381 0.00031494 -0.0061182 0.0049017
-0.043511 0.10921 -0.0068577 -0.0089678
4.9527e-05 0.0005404 -0.00016755 -0.00054403 -0.0020134 -0.00061261 0.0017842 0.00036362
-0.006881 -0.0089184 0.1642 0.066099
3140000000 0.078818 0.15898 -0.0010351 0.0074891 0.0025228 -0.0015662 -0.0012243 0.0008575
0.0014903 0.00074334 0.00018971 -5.3075e-05
-0.0010487 0.0074636 0.074095 -0.030234 -0.0009426 0.00024459 0.00069323 -0.00014318
-8.866e-05 0.0008646 0.00066358 -0.00046325
0.0024817 -0.0015062 -0.00094804 0.00025188 0.023541 0.22721 6.2535e-05 0.0016206
0.0013141 -0.0010235 -0.0026835 0.00089349
-0.0012202 0.00085645 0.00068073 -8.6494e-05 5.1934e-05 0.0016145 0.16295 0.18566
-0.0032003 0.0065816 0.0008182 -0.00092517
0.0015285 0.00070849 -5.0666e-05 0.00084132 0.0014079 -0.00097355 -0.0031509 0.0066239
-0.025946 0.12875 -0.0084229 -0.0048104
0.00013706 -4.1944e-05 0.00067161 -0.00044415 -0.0026426 0.00086356 0.00075103 -0.0009539
-0.0083899 -0.0048727 0.18902 0.056981
3200000000 0.11059 0.16963 0.0039891 0.0063565 0.00078722 -0.002786 -0.0003326 0.001918
0.00052136 -0.0017572 0.00017738 0.00013332
0.0039902 0.0063223 0.084205 -0.028725 -0.00090902 0.00065214 -0.00037282 -0.0007981
0.00070908 0.0011061 -0.0005555 -0.00093148
0.00072722 -0.0027452 -0.00092566 0.00059658 0.067912 0.23157 0.0011073 0.00062657
-0.0003118 -0.0021103 -0.0013125 0.0023103
-0.00034896 0.0018899 -0.0004026 -0.00080657 0.0011515 0.00068836 0.18358 0.16315
1.1857e-05 0.0058016 0.0001875 -0.0015138
0.00036748 -0.0017631 0.00076926 0.001094 -0.00049083 -0.002149 9.3157e-05 0.0057954
0.015143 0.14798 -0.0094717 -0.001019
0.00014375 0.00015306 -0.00052743 -0.00094841 -0.0014558 0.0023642 0.00023578 -0.0014942
-0.0094635 -0.0010966 0.20348 0.055312
3260000000 0.14273 0.1614 0.0040753 0.0031585 -0.00074294 -0.0026335 0.001094 0.00084735
0.00010785 -0.0019625 -0.00014965 0.00021886
0.0040604 0.0031975 0.092224 -0.032002 -0.0016185 0.0022492 -0.0002242 -7.2225e-05
0.00098007 -0.00050567 -0.00092568 0.00016425
-0.00073932 -0.0026639 -0.0015162 0.0022768 0.11911 0.22725 0.00045883 -0.0001456
-0.0011267 -0.00105 0.00029096 0.0017686
0.0010923 0.00082359 -0.00021438 -5.795e-05 0.00041746 -8.7946e-05 0.21049 0.12572
0.0025154 0.0056188 -0.00062756 -0.0016323
8.0209e-05 -0.0020064 0.00097122 -0.00050962 -0.0010235 -0.0010161 0.0025342 0.0055994
0.041199 0.15756 -0.0068539 0.0040906
-9.9868e-05 0.0001855 -0.0009055 0.00012059 0.00051907 0.001753 -0.00070429 -0.0016846
-0.0067862 0.0041644 0.23347 0.045505
3320000000 0.17278 0.15535 0.007083 0.0012152 -0.00055986 -0.0017468 0.00095246 0.00037726
-0.0016309 -0.0014796 0.00030948 0.00020044
0.0070583 0.0012399 0.098778 -0.028237 0.0010668 0.002197 -0.00023639 -0.0006687
-0.0003682 -0.00018845 -0.0005657 8.5481e-05
-0.0005238 -0.0017563 0.0010344 0.0022149 0.16653 0.21815 0.00038066 -0.00016731
-0.0011038 -0.00038528 0.00048628 0.0013635
0.00092985 0.0003092 -0.00025293 -0.00066114 0.00032113 -0.00017383 0.219 0.095658
0.0039357 0.0030826 -0.00078844 0.00025758
-0.0016788 -0.0014556 -0.00040087 -0.00023645 -0.0011108 -0.00036362 0.0039581 0.0030518
0.074047 0.15801 -0.003767 0.0050722
0.0003297 0.00019139 -0.00050872 0.00015837 0.00042471 0.0012764 -0.00072352 0.00032805
-0.0037286 0.0050649 0.24923 0.032066
3380000000 0.20822 0.13888 0.005417 -0.0020153 -0.00094152 0.00055822 0.0012117 0.0003873
-0.0016302 0.00069542 0.00032502 0.00016254
0.0054702 -0.0020268 0.10969 -0.035905 9.7222e-05 0.0026947 -0.0012061 -0.0006053
-5.3376e-05 0.00012401 -0.00079687 0.00049663
-0.0010736 0.00054982 0.00017096 0.002668 0.20821 0.19541 0.00077849 -0.00048599
-0.0018208 0.00093989 0.0012565 0.001106
0.0012697 0.00032728 -0.0011925 -0.00060799 0.00079274 -0.00054417 0.23351 0.063277
0.0053139 0.0027999 -0.00073228 0.00064262
-0.0015716 0.00071004 0.00012711 3.5049e-05 -0.0018851 0.00080698 0.0053316 0.0027897
0.11749 0.14952 -0.00063275 0.0064873
0.00035865 0.00013668 -0.00087843 0.00051564 0.0012238 0.0012491 -0.00071958 0.0005658
-0.00070609 0.0064253 0.27872 0.01395
3440000000 0.23971 0.117 0.0043385 -0.0037694 -0.00061175 -0.0017231 0.00093934 -1.2729e-05
-0.0014535 0.0014252 0.00081128 -1.122e-05
0.0043734 -0.0037883 0.10344 -0.041203 0.0031648 0.0019412 -0.0010157 0.0011458
9.8853e-05 0.00035181 -0.00010725 0.0009908
-0.0005823 -0.001677 0.0031255 0.001933 0.24601 0.16658 -0.00042007 -0.00024383
-6.9541e-05 0.0016587 0.0014715 0.00039315
0.00093499 4.4853e-05 -0.0010139 0.0011446 -0.00042494 -0.00018325 0.23515 0.031039
0.0069005 -0.00020391 -0.00031919 -0.00045602
-0.0014328 0.0015374 0.00019275 0.00048384 -0.0002397 0.0014882 0.0069286 -0.00018853
0.14734 0.13943 0.0033064 0.0033792
0.00095282 -2.5398e-05 -8.6689e-05 0.00090679 0.0014955 0.00051893 -0.000333 -0.00036869
0.0033328 0.0034327 0.29522 -0.015243
3500000000 0.27186 0.085392 0.0023831 -0.0045625 -0.0013972 0.0015627 0.0011461 -0.00074091
-0.00088838 0.0013277 0.00062694 -0.00093972
0.0024061 -0.0045444 0.11571 -0.0649 0.0032512 0.0012101 -0.00052322 0.0007901
0.0006014 -1.0715e-05 7.1925e-05 0.00048355
-0.0013569 0.0015142 0.0032294 0.001143 0.27481 0.13273 0.0002169 -0.00011112
-0.00024618 0.00056569 0.0015813 6.2486e-06
0.0011211 -0.00081097 -0.00048149 0.00080653 0.00014587 -8.8038e-05 0.23935 0.0038243
0.0067889 -0.0029239 -0.00019117 5.5852e-05
-0.0010372 0.0013951 0.00053597 -9.0369e-05 -5.4692e-05 0.00045048 0.0067412 -0.0029072
0.19258 0.1106 0.003501 0.0016501
0.00072522 -0.00087198 6.9575e-05 0.00047034 0.0015884 -5.4213e-05 -0.00019536 1.8172e-05
0.0036208 0.0016041 0.3153 -0.043202
3560000000 0.29039 0.051068 0.00053056 -0.0058317 -0.00020271 -0.00086469 0.00056084 0.00012242
0.0015831 0.0019264 -0.00012884 -0.0009669
0.00055245 -0.0058418 0.10971 -0.070216 0.0058452 -0.00090905 0.00041212 0.00070807
0.00045961 -0.00032707 0.00032812 0.00042677
-0.00022702 -0.00082564 0.0058215 -0.0010142 0.30273 0.09037 -0.00042132 -0.00013343
0.00082708 0.0007065 0.0015391 -0.0011945
0.00051961 7.6805e-05 0.0003638 0.00071496 -0.000337 -0.00013534 0.22991 -0.032447
0.0055405 -0.0055329 -0.00062312 -0.00062269
0.0016114 0.0018913 0.0005946 -0.00040149 0.0006426 0.00068119 0.0054895 -0.0055901
0.21397 0.096629 0.0034518 -0.0015255
-0.00017401 -0.0009465 0.00028807 0.00035224 0.0014588 -0.0010305 -0.00068259 -0.00058704
0.0034575 -0.001577 0.32619 -0.083068
3620000000 0.30668 0.01313 -0.0010508 -0.0037023 -0.0019754 -3.8076e-05 8.2864e-05 -0.0019769
-5.0172e-05 0.00053079 -0.00050001 -0.00059677
-0.001054 -0.003696 0.11043 -0.099513 0.0036671 -0.0041045 0.00026837 0.00056357
-0.00027494 -0.0007332 0.00057925 7.6356e-05
-0.0020034 -7.568e-05 0.0036178 -0.004099 0.31547 0.04617 0.00020526 -0.00084285
-0.00023275 -2.3514e-06 0.00048803 -0.00033575
0.00019934 -0.0020051 0.00030369 0.000533 0.00023346 -0.00085182 0.21903 -0.063125
0.0018231 -0.0072526 -0.0013374 0.0010703
1.2633e-06 0.0005029 -0.00032832 -0.00065111 -7.997e-05 0.0001119 0.0018333 -0.0072723
0.23618 0.054927 0.0015946 -0.0021108
-0.00068561 -0.00063503 0.00071717 6.576e-05 0.00053772 -0.00045412 -0.0012854 0.001025
0.0016279 -0.0019025 0.32958 -0.11715
3680000000 0.31073 -0.031425 -0.0036306 -0.0039591 -0.0010804 0.0017441 -0.0012952 -0.00023515
0.0016683 -6.2783e-05 -0.0011141 -0.00048523
-0.0036231 -0.0039279 0.10594 -0.11647 0.0011857 -0.0047154 0.0008902 0.00024487
-0.0005107 -0.00055499 0.0004896 0.00027565
-0.0010411 0.0017826 0.0011202 -0.0046902 0.32689 -0.0040169 -0.00088808 -0.00063909
0.0010951 0.00056149 0.0010737 -0.0015084
-0.0012226 -0.00015879 0.00090546 0.00021865 -0.00095285 -0.00059083 0.20555 -0.096521
0.00038307 -0.0065802 -0.00082583 0.0013826
0.0017249 -4.1537e-05 -0.00045486 -0.00064795 0.0011989 0.00043703 0.0004005 -0.0065723
0.2562 0.030281 0.0010677 -0.0026727
-0.0012758 -0.00059078 0.00044689 0.00023142 0.00084163 -0.0014811 -0.00082808 0.0014607
0.0010965 -0.0028022 0.32869 -0.16155
3740000000 0.31221 -0.067108 -0.0030774 -4.6322e-05 -0.002298 0.002466 2.5853e-05 -0.0007281
-0.00066628 5.4583e-05 -0.00081756 0.00055788
-0.0031227 -5.1479e-06 0.0972 -0.13861 0.00067981 -0.005087 0.00028683 -0.00029968
-0.00011765 -0.00013235 0.00053026 -4.4694e-05
-0.0021405 0.0026806 0.00054856 -0.0051791 0.32909 -0.043904 -0.0007433 2.9656e-05
5.4757e-05 4.8596e-05 -0.00060936 -0.0016611
2.4798e-05 -0.00069266 0.00029042 -0.00031228 -0.00065843 2.8288e-05 0.18401 -0.12077
-0.0019801 -0.0062852 0.00050285 0.0027855
-0.00071481 0.00010287 -7.5396e-05 -6.7147e-05 -0.00012042 0.00012372 -0.0019935 -0.0063134
0.26257 -0.0086333 -0.00034151 -0.0019897
-0.00073904 0.0004544 0.00054583 -8.3554e-06 -0.00050741 -0.0015467 0.00051081 0.0027639
-0.00039336 -0.0019561 0.31549 -0.20174
3800000000 0.30634 -0.11295 -0.0022067 0.00050091 0.00082722 0.0039051 -0.0011691 -0.0015682
0.0012547 0.0010114 -0.0011282 0.0003863
-0.0021995 0.00049468 0.085805 -0.15333 -0.0021915 -0.0050089 5.01e-05 0.00015315
-0.00075515 -0.0004881 0.00099094 9.8139e-05
0.00096078 0.0037908 -0.0023024 -0.0049056 0.32495 -0.085489 -0.0006337 0.00028841
0.00083369 -0.00016139 -0.00095005 -0.00043839
-0.0011586 -0.0015915 6.2042e-05 0.00016928 -0.00066317 0.0002872 0.17417 -0.14615
-0.0033259 -0.0050896 0.0017701 0.0014367
0.0013355 0.0010216 -0.000799 -0.0005323 0.00086935 -0.00017699 -0.0033495 -0.0051048
0.27621 -0.050386 0.00088104 -0.0011385
-0.001197 0.00040358 0.0010396 0.00010708 -0.0010314 -0.00044985 0.0017907 0.0015077
0.00094997 -0.001148 0.30674 -0.24334
3860000000 0.29532 -0.14457 -0.00097046 0.0010876 0.0026589 0.0015993 -0.0021137 0.0012737
0.00085908 -0.0011201 -0.00059284 0.0014288
-0.00098304 0.0011065 0.066628 -0.16288 -0.0034287 -0.004705 0.00057442 -0.00056218
-0.0008843 0.0011632 0.00075733 -0.00091366
0.0027265 0.0017624 -0.0034228 -0.0046735 0.30548 -0.12524 -0.00070151 0.00066492
0.00034772 -0.00043552 -0.00093636 -0.00046171
-0.0020764 0.0012463 0.00057215 -0.00060085 -0.00065679 0.00063108 0.14618 -0.16051
-0.0029921 -0.0049564 0.001855 0.0010157
0.00073617 -0.0011108 -0.0008262 0.001068 0.00018173 -0.00036687 -0.0029518 -0.004846
0.27071 -0.081712 0.00045517 -0.0018232
-0.00051217 0.0014874 0.00061713 -0.0010146 -0.0011507 -0.0004044 0.0018812 0.00091158
0.00040772 -0.0019544 0.28357 -0.28109
3920000000 0.27995 -0.18455 0.0018009 0.00017295 0.0035715 0.0023818 -5.1741e-05 0.00095213
0.00057061 9.6886e-05 0.00054869 0.00025682
0.001802 0.00021213 0.03908 -0.17906 -0.0048236 -0.0030155 -0.00041892 -0.00012685
9.6772e-05 -9.3922e-09 -0.00013863 -0.00025663
0.0037122 0.0021994 -0.0049665 -0.0029948 0.29901 -0.15808 -4.396e-05 0.0015234
0.0014569 -0.0012877 -0.00077552 -0.00022128
-7.2857e-05 0.00089522 -0.00036926 -0.00010009 9.9236e-05 0.00157 0.12621 -0.17178
-0.0045208 -0.0040561 0.0021562 -0.00041497
0.00055433 5.8965e-06 8.6671e-05 4.8162e-05 0.0016863 -0.0011979 -0.0047177 -0.0040918
0.2619 -0.13134 0.00053007 -0.0019535
0.00041047 0.00023063 -0.00019585 -0.00014355 -0.00059354 -0.00027402 0.0021617 -0.0002826
0.00059068 -0.0017801 0.26219 -0.30783
3980000000 0.25268 -0.22024 0.0018766 -0.0031054 0.004925 -0.00042049 0.00024324 0.0011562
0.00082861 -0.0022621 0.00063484 0.00032332
0.0018384 -0.003191 0.016611 -0.192 -0.0054189 -0.00114 0.00085097 0.00048876
0.00056657 0.00061193 -5.1022e-05 -0.0012302
0.0048424 -0.00039152 -0.0054012 -0.0010755 0.26993 -0.18875 0.0013835 6.1862e-05
-0.0010908 -0.00084716 -0.00068453 -0.00070835
0.00014074 0.0010877 0.00084444 0.0004522 0.0014339 1.2235e-06 0.090058 -0.19271
-0.0049974 -0.0037899 0.0013816 -0.00074391
0.00072493 -0.0022882 0.00038888 0.00060596 -0.0010938 -0.00089778 -0.004911 -0.0037533
0.24874 -0.15975 0.0012683 -0.0052275
0.0007511 0.00034762 0.00011246 -0.0012477 -0.00074971 -0.00065383 0.0014255 -0.00088529
0.001218 -0.0051711 0.22751 -0.34623
4040000000 0.22506 -0.2454 -0.0006661 -0.0040945 0.0032475 -0.0029496 0.00010709 0.00026743
-0.00064125 -0.00093511 0.00070175 -0.00017082
-0.00066462 -0.0040478 -0.0085551 -0.19896 -0.0044163 0.00022124 0.00025332 -0.0010662
-6.8054e-05 0.00035227 -0.0014602 8.92e-05
0.0034041 -0.0031732 -0.0044275 0.00016697 0.24776 -0.22243 0.0003275 -0.00058082
-0.00082223 -0.00053055 -0.0012349 0.00063241
0.00012605 0.00024675 0.00024006 -0.0010467 0.00031654 -0.0005462 0.067947 -0.18804
-0.0067678 -0.0016204 0.0015499 -0.00068026
-0.00079114 -0.00092705 0.00011989 0.00021712 -0.00050216 -0.00047581 -0.0068244 -0.0014982
0.23488 -0.19388 -0.002276 -0.0034258
0.00076626 -0.00012075 -0.0016286 1.1619e-05 -0.0013502 0.00046813 0.0014828 -0.00058698
-0.0023351 -0.0036134 0.19053 -0.36381
4100000000 0.19474 -0.26896 -0.0034196 -0.0028222 0.0011986 -0.0035621 -0.00030997 -8.5825e-05
6.6451e-05 -0.001487 0.00090012 0.00042682
-0.0035064 -0.0028305 -0.034216 -0.20229 -0.0048789 0.00070146 -0.00024421 -0.00025241
0.00087721 0.00014667 -0.00072874 0.0002828
0.001034 -0.0036436 -0.0049472 0.00084915 0.22515 -0.24809 0.00010254 -0.0003156
-0.00094707 -0.00029929 -0.0013408 0.00029052
-0.0003652 -9.7825e-05 -0.00028388 -0.0002649 0.00014719 -0.00036402 0.034428 -0.20088
-0.0062188 0.0011513 0.00096631 -0.0014934
-0.00011551 -0.0014997 0.00080998 0.00031609 -0.0008465 -0.00027284 -0.0062469 0.0011788
0.21667 -0.21862 -0.0023638 -0.00423
0.00073825 0.00041455 -0.00053244 0.00035087 -0.0013142 0.00033657 0.0010365 -0.0014941
-0.0022159 -0.0040826 0.15691 -0.39116
4160000000 0.16558 -0.28594 -0.0037046 -0.0017335 -0.00016028 -0.0030976 0.00066089 -0.00012783
-0.0037615 -0.00037879 0.0008406 -0.00095364
-0.0036387 -0.0017459 -0.059788 -0.19804 -0.0048132 0.0027145 -0.00048589 -0.00023462
0.0003361 -0.0004893 -0.00088162 0.00022789
-0.00021326 -0.0031116 -0.0047363 0.0027827 0.19309 -0.26345 0.00070706 -0.00045448
-0.0012706 -0.00042558 -0.0013133 0.00095796
0.00066727 -0.00013999 -0.00049003 -0.00029366 0.00057476 -0.00039888 0.010203 -0.18879
-0.0055927 0.0016112 0.0011522 -0.00207
-0.0038096 -0.000374 0.00017552 -0.00048023 -0.0011358 -0.00023664 -0.0055855 0.0016517
0.18136 -0.25265 -0.0048658 -0.0028319
0.00094001 -0.00089808 -0.00084398 0.00025298 -0.0012127 0.00061925 0.0010559 -0.0020811
-0.0048439 -0.0028153 0.10739 -0.39902
4220000000 0.13729 -0.3018 -0.0046203 0.00029699 6.6919e-05 -0.0036167 -0.00022823 -0.00026247
-0.00059349 0.00096403 0.00010927 -0.0012894
-0.0045975 0.00027443 -0.096068 -0.18776 -0.0022638 0.0032101 -0.00011659 -0.00010005
-6.3016e-05 -0.00017551 -0.00056822 0.0011189
0.00015962 -0.0038012 -0.0022901 0.0033261 0.16298 -0.28964 -0.000257 5.0648e-05
0.00030387 0.00048525 -0.00017646 0.00095591
-0.00026461 -0.00017565 -5.411e-05 -1.2971e-05 -0.00011215 6.1576e-05 -0.013464 -0.18672
-0.0040753 0.0023145 -0.00015318 -0.0024465
-0.00047548 0.0010252 -3.7443e-05 -0.00020287 0.00026953 0.00042458 -0.0040789 0.0023551
0.16622 -0.27502 -0.0046732 -0.0031401
-5.1694e-05 -0.0012958 -0.00063089 0.0011894 5.1796e-05 0.0011225 -8.4185e-05 -0.0024237
-0.0048298 -0.0030728 0.078698 -0.41243
4280000000 0.10628 -0.3104 -0.0027195 0.0018359 -0.001906 -0.0044579 -0.00028228 0.00068095
-0.00018324 0.0010606 -0.00080868 -0.00023878
-0.0027738 0.0018675 -0.12155 -0.19183 -0.0029014 0.0029461 -0.0007849 -0.00035664
-5.3852e-06 0.00037669 0.00053496 0.00058282
-0.0020145 -0.0042677 -0.002834 0.0031005 0.13265 -0.29631 0.00093795 -0.00020372
-0.00073665 0.00098053 -0.0002024 0.00087706
-0.00027071 0.00068691 -0.00085996 -0.00034084 0.00089371 -0.00017758 -0.051246 -0.17169
-0.0050409 0.0025918 -0.00029164 -0.0020626
-0.00020947 0.00091541 3.4302e-05 0.00047023 -0.00085108 0.00095217 -0.0049729 0.002571
0.1164 -0.29412 -0.0059975 -0.00040839
-0.00070969 -0.00021573 0.00060629 0.00051906 -0.00025268 0.0010442 -0.00026437 -0.0020687
-0.0058903 -0.00040562 0.028949 -0.41669
4340000000 0.078992 -0.31909 -0.0017672 0.0018503 -0.0024914 -0.0013167 0.00031522 0.0005475
-0.00010188 0.00059339 1.9183e-05 -0.00079621
-0.0017744 0.0018601 -0.14171 -0.16578 -0.0020854 0.0039849 -7.5254e-05 0.0005161
4.1626e-05 -0.00023989 0.00039893 0.00036041
-0.0024042 -0.001401 -0.0020188 0.0039562 0.097554 -0.31337 -0.00051626 -0.00085986
0.0002527 0.00051618 0.00078096 0.0021086
0.00028865 0.00059819 -5.1734e-05 0.0005918 -0.00051622 -0.00072809 -0.068678 -0.16922
-0.0045496 0.0034403 -0.0015557 -0.0022847
-5.3828e-05 0.00059478 0.0001264 -0.00021064 0.00029465 0.00060154 -0.0045232 0.0034702
0.088993 -0.31744 -0.005261 0.0016598
-5.7677e-05 -0.00092323 0.00033581 0.00023932 0.0006414 0.0020692 -0.0015954 -0.0022119
-0.0054312 0.0017266 -0.0050197 -0.41106
4400000000 0.047789 -0.32491 -0.00085089 0.001527 -0.0024298 -0.0017102 0.00093355 0.0013027
-0.00023717 0.0008713 -0.000224 -0.00084922
-0.00087879 0.0015324 -0.17061 -0.15564 -0.0013022 0.0041022 -0.00059017 0.00053763
0.00021786 -0.00035037 0.0005694 0.00023989
-0.0026019 -0.0015821 -0.0013227 0.0042041 0.067908 -0.31947 -6.5123e-05 -0.00016904
0.00046041 8.2044e-05 0.00091207 0.0011675
0.00092431 0.0012764 -0.00055814 0.0005253 -4.7332e-05 -0.00025789 -0.093444 -0.15612
-0.0035498 0.005308 -0.0022038 -0.0014308
-0.00013717 0.00083097 0.00016715 -0.00039296 0.000416 9.5094e-05 -0.0034734 0.0052535
0.055198 -0.32758 -0.0041165 0.0011958
-0.00011017 -0.00076086 0.00061058 0.00028768 0.00093826 0.0011828 -0.0021381 -0.0014188
-0.0039637 0.0010891 -0.050826 -0.41577
4460000000 0.01236 -0.32438 -0.00077591 0.00038485 -0.0040072 -0.00077588 0.0014139 -0.00084251
-0.00039485 0.0013609 -0.0010269 -0.00035927
-0.00079045 0.00039323 -0.19202 -0.12574 -0.00046215 0.0046691 -0.00029994 0.00075468
-0.00041257 -0.00067705 0.00042189 -0.0003907
-0.0040017 -0.0007853 -0.00030005 0.0047059 0.042381 -0.32622 -0.00038601 -0.00054628
0.00023799 0.00047839 0.0021997 0.00071916
0.0013791 -0.0008882 -0.00035834 0.00080419 -0.00052103 -0.00049352 -0.10661 -0.13483
-0.0016549 0.0064991 -0.0024033 -0.00096489
-0.00045818 0.0014815 -0.00033321 -0.00059144 0.00029638 0.00057086 -0.0016305 0.0065402
0.019724 -0.32199 -0.0046877 0.0034901
-0.0010414 -0.00030133 0.00046127 -0.00046502 0.0022578 0.00055111 -0.0025488 -0.00091254
-0.0046532 0.0035676 -0.09035 -0.39636
4520000000 -0.011913 -0.32486 -0.00035826 -0.00035331 -0.0036659 0.00033141 0.00065101 -0.00010969
0.0020921 -2.6391e-05 -0.00085012 0.00086096
-0.00042489 -0.00039559 -0.21665 -0.10896 0.00072714 0.0046691 0.00053418 0.00087368
-0.00022333 -2.4939e-05 0.00016476 -0.00010741
-0.0036812 0.00022141 0.00068056 0.0046351 0.01108 -0.3239 -0.0011402 0.00039171
0.00068051 -0.00053443 0.0017436 -0.00088229
0.00070672 -0.00010987 0.00059943 0.00081195 -0.00098842 0.00039581 -0.12463 -0.12551
-0.00051968 0.0061206 -0.0030139 -0.00031666
0.0021909 -9.1312e-05 -0.00030965 -6.0344e-06 0.00070334 -0.00057413 -0.00045157 0.0061057
-0.029471 -0.3318 -0.0026417 0.0028942
-0.00094811 0.00086024 0.00014079 -0.00012838 0.0017573 -0.00066736 -0.0028992 -0.00033503
-0.0026802 0.0029161 -0.11942 -0.39486
4580000000 -0.049976 -0.3173 -0.0011479 -0.00048082 -0.0029002 0.0023512 0.00069108 -0.00023301
0.00029584 -9.3208e-05 -0.00057034 0.00071733
-0.0011305 -0.00046491 -0.23507 -0.082194 0.00090259 0.0042069 0.0006459 -0.0001062
-0.00026922 0.00023303 0.00031812 -0.00021459
-0.0027768 0.0025882 0.0010244 0.0043111 -0.020855 -0.3207 -9.0151e-05 0.00055652
-0.00012099 6.1117e-05 0.001738 -0.0010676
0.00068065 -0.00022729 0.00061488 -8.0322e-05 -0.00033129 0.00060195 -0.13484 -0.10056
0.0021597 0.0051637 -0.0025262 0.0012446
0.00016626 -3.5204e-06 -0.00033949 0.00025744 -6.4536e-05 7.1742e-05 0.002187 0.0052046
-0.055017 -0.33516 -0.0022854 0.0039363
-0.00044233 0.00071545 0.00042054 -0.00014363 0.0016299 -0.0011087 -0.002595 0.0012949
-0.0023428 0.0038972 -0.16447 -0.36482
4640000000 -0.075348 -0.31126 -0.002454 -0.0015897 -0.0031807 0.00265 0.00055952 -0.001357
0.0013126 -0.00029738 0.00011073 0.0011488
-0.002487 -0.0016222 -0.24533 -0.054379 0.0017653 0.0040216 0.00066647 0.00019559
-0.00041042 0.00051318 -5.9727e-05 -0.00070573
-0.0032765 0.0026206 0.0017817 0.0039462 -0.044605 -0.3147 0.00011745 0.00079978
0.0010807 0.00010051 0.00028307 -0.0019236
0.00050832 -0.0014194 0.00072439 0.00025805 0.0001962 0.00079146 -0.14046 -0.086235
0.0033403 0.0039354 -0.0024603 0.0016428
0.001259 -0.00040089 -0.00016619 0.0005168 0.0012893 4.5478e-05 0.0033501 0.0038605
-0.087264 -0.31753 -0.0025331 0.0039253
0.0001714 0.001128 -4.0119e-05 -0.00089457 0.00022679 -0.0020146 -0.0023574 0.0016888
-0.002545 0.0038223 -0.18299 -0.35453
4700000000 -0.10323 -0.30609 -0.0040453 -0.00012975 -0.0014839 0.0046305 -0.0010241 -0.0010179
0.00085041 -0.0004749 0.00084923 0.00075283
-0.0040601 -0.00010398 -0.25708 -0.035714 0.0028871 0.0039021 0.00042575 -0.00048102
0.0005258 0.00041471 -0.00012177 -0.00012023
-0.0015503 0.004692 0.0028546 0.0039298 -0.075457 -0.30891 -9.5926e-05 0.00061136
0.0004212 -0.00024736 0.00015508 -0.0012977
-0.00096466 -0.0010358 0.00039502 -0.0005538 -9.4269e-05 0.00063579 -0.15705 -0.065219
0.0032948 0.0017205 -0.0014115 0.0024871
0.00086917 -0.00059365 0.00038977 0.00047321 0.00043387 -0.00021124 0.0032966 0.0017071
-0.12569 -0.30848 -0.0007702 0.0041664
0.00082574 0.00082056 -9.9796e-05 8.699e-06 5.598e-05 -0.001414 -0.0014842 0.0024062
-0.00082454 0.0042406 -0.22637 -0.32584
4760000000 -0.13316 -0.29098 -0.0048158 0.0013114 0.00086199 0.0047435 -0.00060835 -0.00049755
0.00049308 -0.0012777 0.00081634 -0.00027286
-0.0048067 0.0012487 -0.25222 0.0069295 0.0033135 0.0032195 1.547e-07 -0.00066052
0.00028491 0.00016385 1.7226e-05 -0.00018117
0.00092511 0.0048244 0.0034347 0.0031845 -0.1056 -0.29422 0.00088338 0.00034417
0.00063592 -0.0003044 -0.001281 -0.00090963
-0.00070969 -0.00048244 2.2813e-06 -0.00060238 0.00082964 0.00038309 -0.1511 -0.048812
0.0023935 0.0012408 -0.0006929 0.0026765
0.00048726 -0.001184 0.0004193 0.00017467 0.00073042 -0.00022861 0.0023822 0.0012004
-0.1581 -0.29061 -0.00071953 0.0042732
0.00084512 -0.0004077 7.7934e-05 -0.00017059 -0.0011288 -0.00083867 -0.00059377 0.0027474
-0.00070968 0.0043159 -0.23794 -0.30313
4820000000 -0.16021 -0.27706 -0.0050422 0.0028008 0.0018052 0.0032817 -0.00097239 -0.00050729
0.0003773 -0.00085359 0.00013204 -0.00036617
-0.005039 0.0027426 -0.26383 0.029043 0.0046359 0.0030454 -0.00012178 -0.00031981
0.00020838 -0.00012103 -0.00020606 -0.00034239
0.0017765 0.0031619 0.0045126 0.0027794 -0.13273 -0.29117 0.00054894 -0.00029383
0.00029315 -0.00052155 -0.0006886 -0.0002263
-0.00094992 -0.00051675 -0.00013078 -0.00037765 0.00068023 -0.00037067 -0.16639 -0.031209
0.0016948 0.00016206 0.00016878 0.0030415
0.00046705 -0.00092883 0.00028431 -0.00021158 0.0004745 -0.00062356 0.0017256 0.00017193
-0.19607 -0.27239 -1.2288e-05 0.003807
7.8047e-05 -0.00042466 -0.00023173 -0.000351 -0.00085242 -0.00046638 0.00016645 0.0029058
0.00018953 0.0038166 -0.27468 -0.27337
4880000000 -0.19123 -0.25699 -0.0041857 0.0045938 0.0023217 0.0028131 -0.001339 0.00031678
-0.00065723 -0.0011674 0.00049281 -0.00012882
-0.0041893 0.0045818 -0.25507 0.070731 0.0044924 0.0013912 -0.00034398 -0.00017877
-9.2542e-05 0.00014584 -0.00026262 -6.0975e-05
0.0022872 0.0028407 0.0046403 0.0013994 -0.15227 -0.27723 0.00053101 -0.0005029
-0.00021174 -0.0014185 -0.00087336 -0.00023259
-0.0013343 0.000281 -0.000326 -0.00019208 0.00052748 -0.00047655 -0.15943 -0.012654
0.00079839 3.3633e-05 0.0010835 0.0022757
-0.00084631 -0.0010513 -0.00010034 0.00023955 -0.00034761 -0.0013702 0.00075134 -8.6826e-06
-0.22478 -0.25551 0.00062811 0.0031425
0.00057323 -0.00015334 -0.00020845 -4.7842e-07 -0.00089919 -0.00033237 0.0010583 0.0023263
0.00043536 0.0032664 -0.28697 -0.24398
4940000000 -0.21197 -0.23935 -0.0027666 0.0065708 0.0029298 0.0011423 -0.00032578 0.00075358
-0.0010999 -0.00045928 6.8965e-05 -0.00070088
-0.0028022 0.0065681 -0.26653 0.096269 0.0057002 0.0011102 -9.2463e-05 -0.00011701
0.00027945 -0.00012192 -0.00040139 0.00020191
0.002996 0.00096622 0.0057018 0.00087388 -0.17216 -0.25374 0.00010383 -0.00047828
-0.00099327 2.1815e-05 -0.00084131 2.3824e-05
-0.00022046 0.00074471 -4.9884e-05 -0.00014875 0.00014216 -0.00047106 -0.16699 -0.0031036
-0.00011289 0.00047812 0.0018197 0.0018403
-0.00099583 -0.00057758 0.00028903 -0.00027498 -0.00091829 -5.1994e-05 -9.76e-05 0.00050028
-0.24745 -0.22601 0.00034989 0.0034421
8.6634e-05 -0.00064803 -0.00030311 0.00016626 -0.00069473 0.00021214 0.0019156 0.0018495
0.00038989 0.00352 -0.30997 -0.21703
5000000000 -0.23246 -0.21483 -3.8953e-05 0.0072365 0.0030942 0.0017148 -0.00020779 0.00064151
-0.00056698 0.00059163 -0.0002998 -0.00081138
-6.922e-05 0.007269 -0.25283 0.11392 0.0057836 -0.00069407 -0.00025625 -6.068e-05
-0.0001204 -0.00061396 -0.00030689 1.6746e-05
0.0030694 0.0018008 0.0056974 -0.00071883 -0.2019 -0.23941 -0.00065675 -0.00058403
-0.00018943 -0.00035055 -0.00032027 0.00024161
-0.00022001 0.00063117 -0.00031386 -9.6392e-05 -0.00068218 -0.00071792 -0.16115 0.021143
-0.0003841 0.0016987 0.0022768 0.0010938
-0.00065128 0.00062284 -0.0001619 -0.00060716 -0.00045163 -0.00026983 -0.00041862 0.0016462
-0.27337 -0.20364 0.00067087 0.0039834
-0.00036417 -0.00080148 -0.00036384 4.9247e-05 -0.00051253 7.1844e-05 0.0022437 0.001072
0.00055132 0.0037544 -0.32215 -0.18354
5060000000 -0.25335 -0.18713 0.0020508 0.0069344 0.0031651 -0.00036086 0.00013725 0.00050033
-0.00044143 -1.5609e-05 -0.00027108 -0.00035497
0.0019971 0.0068909 -0.23493 0.15067 0.0050165 -0.0019643 -2.0864e-05 0.00021251
-0.0003645 -2.3577e-06 -0.00030193 0.000104
0.0031835 -0.00044636 0.0051381 -0.0021362 -0.21602 -0.21726 -0.00040373 0.0003668
-0.0012262 3.7301e-05 -0.0011946 5.9745e-05
0.00014551 0.00050793 -5.9649e-06 0.00023349 -0.00037885 0.00037672 -0.16264 0.028439
0.00017532 0.0029426 0.0018695 0.00054615
-0.00022023 -1.1572e-05 -0.00026766 5.628e-05 -0.001052 -0.0001226 0.00024055 0.0029612
-0.28439 -0.1729 0.0017807 0.0031368
-0.000288 -0.00026957 -0.00022221 0.0001739 -0.0012451 0.00014484 0.0018852 0.00061562
0.0017428 0.0032942 -0.33422 -0.15415
5120000000 -0.26916 -0.16181 0.0033737 0.0058206 0.0030828 -0.00035168 0.00032061 0.00066857
-0.00017505 0.00087339 -0.00052894 0.00018545
0.0033796 0.0058418 -0.22919 0.177 0.0049672 -0.0027059 2.8165e-05 0.00022551
-5.6101e-05 6.9134e-05 2.8263e-05 0.00047145
0.0028572 -0.00042762 0.0047452 -0.002759 -0.22929 -0.20202 -4.1771e-05 0.00026882
-0.00013314 0.0010937 -0.00096136 0.00091516
0.00033072 0.00062759 2.6972e-05 0.00014058 3.1094e-05 0.00016341 -0.15894 0.054636
0.0018645 0.0032851 0.0023947 0.00042732
-0.00022942 0.00087953 -0.00012895 -3.7829e-05 -0.00012536 0.0010849 0.0018223 0.0033143
-0.29786 -0.13892 0.0016554 0.003455
-0.0004989 0.00020294 -4.4849e-05 0.00034557 -0.00064641 0.000788 0.0024685 0.00031678
0.0018047 0.0033324 -0.34647 -0.11996
5180000000 -0.28498 -0.13125 0.0050848 0.004739 0.0034204 -0.0013962 0.00022813 0.00058248
-0.00012914 0.0003072 -0.00048227 0.00026928
0.0050523 0.0047195 -0.20663 0.1998 0.0038905 -0.0038254 -0.00030474 -0.00028734
-0.00018191 -0.00015215 -0.00013164 0.0002475
0.0034007 -0.0012967 0.0039446 -0.0039315 -0.24078 -0.16532 -0.00022165 0.00060254
-5.1199e-05 -0.00012049 -3.1678e-05 0.0007001
0.00020828 0.00053948 -0.0003105 -0.00024794 -0.00025741 0.00060847 -0.15798 0.064395
0.0030611 0.0033288 0.0023878 -0.00074912
-8.8574e-05 0.00033662 -0.00012587 -9.9701e-05 -5.1092e-05 -1.3638e-05 0.0031552 0.0033451
-0.30865 -0.096808 0.0030952 0.0032335
-0.00051791 0.00042042 -8.5018e-05 0.0002192 -0.00014236 0.00074435 0.0022827 -0.00076142
0.0028126 0.0032226 -0.34937 -0.087865
5240000000 -0.29315 -0.1042 0.005245 0.0034513 0.0025958 -0.0029185 0.00062889 -3.8612e-05
-0.00029242 1.6024e-06 0.00010517 0.00060524
0.0052349 0.0034598 -0.19465 0.237 0.0030682 -0.0045985 -4.6783e-05 0.00015048
-0.00028763 -7.4914e-05 0.00017582 0.0003262
0.002546 -0.0029189 0.0029539 -0.0047315 -0.25683 -0.14049 0.00027981 0.00015862
-0.00044745 0.00059793 -6.3212e-05 0.00097183
0.00064608 -2.2976e-05 3.304e-05 0.00013007 0.00036629 0.00019714 -0.15839 0.084892
0.0038395 0.0021445 0.0015875 -0.0011817
-0.00019136 -4.7016e-05 -0.00015485 -1.4733e-05 -0.00030987 0.00071365 0.0038062 0.0021045
-0.32148 -0.056409 0.0031717 0.0028679
0.00011666 0.00051837 0.00029752 0.00026595 5.773e-05 0.0012883 0.0016239 -0.0011835
0.0035117 0.0029996 -0.3552 -0.055188
5300000000 -0.29816 -0.073922 0.0059581 0.0018679 0.001707 -0.0032087 0.00013653 -0.00028389
0.00033378 0.00071802 0.00012586 0.00024847
0.0059727 0.0018818 -0.18673 0.24176 0.0023727 -0.0053655 -8.0958e-05 0.0002308
6.3761e-05 0.00042799 0.00031986 0.00033456
0.0015479 -0.0031566 0.002185 -0.005355 -0.27268 -0.11555 0.00038776 -0.00022841
0.00044439 0.00056359 0.00059426 0.0010667
0.00012832 -0.00029846 -0.00010067 0.00025406 0.00032818 -0.00028525 -0.15079 0.094286
0.0052625 0.001118 0.0014999 -0.0016315
0.00026025 0.00076866 -9.6971e-05 0.00038863 0.00031822 0.00058153 0.0053056 0.0011102
-0.33156 -0.030257 0.0039239 0.0022311
0.00013563 0.00027585 0.00022807 0.0003105 0.00059147 0.00065805 0.0013599 -0.0016985
0.0038265 0.0019752 -0.35069 -0.019039
5360000000 -0.29818 -0.036842 0.006031 0.00059485 0.00022334 -0.0036755 0.00038449 -7.5272e-05
0.00011833 0.00033201 0.00059038 -0.00013019
0.006002 0.0006135 -0.14917 0.26319 0.00085577 -0.0053874 1.521e-05 0.00021643
-0.00010727 2.125e-05 0.00047278 -0.00017594
0.00014325 -0.0037704 0.00086008 -0.0054925 -0.27182 -0.08821 0.0003314 0.00041213
2.2955e-05 0.00024945 0.00074191 0.00033679
0.00040692 -5.7838e-05 8.1018e-05 0.00021435 0.00036756 0.00040915 -0.14881 0.11215
0.0055464 -0.0007707 0.00055269 -0.0019803
0.00017713 0.00027133 2.0956e-05 3.4948e-05 0.00011925 0.00027435 0.0055558 -0.00084316
-0.32548 0.0082065 0.0045819 0.0018409
0.00051841 -0.0001353 0.0005275 -0.00013749 0.00063528 0.00053987 0.00063071 -0.0019237
0.0044094 0.0020538 -0.34902 0.0090594
5420000000 -0.30064 -0.013636 0.0060239 -0.0011781 -0.00055264 -0.0034807 -4.4973e-05 -0.00011533
0.00080077 0.00053832 0.0002726 -0.00015201
0.0060185 -0.0011831 -0.13014 0.28968 0.00013758 -0.0055597 0.00012543 0.00018955
9.2365e-05 9.7822e-05 0.00024585 -9.3011e-05
-0.00061029 -0.0034892 -6.0837e-06 -0.005699 -0.28765 -0.05524 -0.00016828 -0.00040462
0.00088858 0.00023149 0.00066827 0.00019434
-8.7705e-05 -0.00014761 8.3003e-05 0.00015572 -0.00013745 -0.00051697 -0.13743 0.12677
0.0046144 -0.0021095 0.00032932 -0.0017297
0.00077858 0.00048175 0.00011871 1.9977e-05 0.00091015 0.00011736 0.0045952 -0.0021369
-0.33006 0.037715 0.0050945 0.00072116
0.00032777 -9.6154e-05 0.00026001 -0.00013971 0.00083892 0.00015151 0.00032505 -0.0018036
0.0053353 0.00059208 -0.34085 0.051161
5480000000 -0.29261 0.02266 0.0049494 -0.0019927 -0.0020313 -0.0029777 0.00039332 -6.6044e-05
0.00094327 -0.00037432 1.8552e-05 -8.8807e-05
0.0049457 -0.0020163 -0.11559 0.2975 -0.0016745 -0.0060269 -1.178e-06 0.00017466
6.2858e-05 -0.00014353 0.00036551 -0.00015017
-0.0020101 -0.002909 -0.0017772 -0.0058973 -0.29211 -0.032598 -0.00019343 0.00012709
0.0007468 -0.00052471 0.00099714 0.00030982
0.00042605 -1.2211e-05 4.137e-05 0.00022887 -0.00021197 0.00022786 -0.13088 0.13774
0.0037579 -0.0033925 -0.00017705 -0.0018748
0.0010378 -0.00034537 4.5405e-05 1.3747e-05 0.00071672 -0.00054373 0.003781 -0.0034376
-0.31863 0.064348 0.0048848 6.5197e-06
-0.00012766 -0.00011992 0.00024167 -0.00014706 0.00076161 4.2718e-05 -0.00022742 -0.0017825
0.00455 -2.4045e-06 -0.33181 0.072593
5540000000 -0.28864 0.04777 0.004127 -0.0026204 -0.0026294 -0.0017978 0.00035607 -0.00027296
0.00014302 -9.8173e-05 -0.00026242 7.2163e-05
0.0041245 -0.0026279 -0.074588 0.3146 -0.0028672 -0.0050244 0.00047522 0.00014646
2.1013e-05 -0.00015174 -0.00013315 -0.00044308
-0.0026864 -0.0019352 -0.002873 -0.0051344 -0.29094 -0.011216 0.00016491 -8.3212e-05
0.00025938 -0.00015317 0.00064069 -0.00049519
0.0002809 -0.00028388 0.00043923 9.5138e-05 0.00021113 -0.00018216 -0.1192 0.15909
0.0024177 -0.0037656 -0.0011391 -0.0018405
0.00012617 -0.00020223 4.9444e-05 -0.0002775 0.0003246 -0.00016988 0.0024157 -0.0037762
-0.30366 0.099205 0.0047827 -0.0012495
-0.00024563 5.7598e-05 -4.9419e-05 -0.00043476 0.00080208 -0.00028594 -0.0010892 -0.0018142
0.0048647 -0.0010112 -0.32418 0.11402
5600000000 -0.27732 0.075896 0.0033534 -0.0035477 -0.0024996 -0.0016783 0.00037398 -0.00042014
0.00035219 -0.00033032 0.000256 0.00052089
0.0034145 -0.0035578 -0.071844 0.32853 -0.0038823 -0.0046715 8.6001e-05 -0.00023621
-3.9643e-05 -6.8502e-05 -0.00016069 -0.00017705
-0.0025054 -0.0015452 -0.0039884 -0.0045043 -0.28966 0.020109 -2.9325e-05 4.2275e-05
0.00032703 -0.00049415 0.00035893 -0.00032767
0.00037284 -0.00039066 7.4147e-05 -0.0002014 -7.6263e-06 4.3634e-06 -0.11159 0.15832
0.0017707 -0.0038388 -0.00087255 -0.00091119
0.00028747 -0.00024852 -0.0001642 1.5307e-05 0.0002345 -0.00056762 0.0017346 -0.0038222
-0.2942 0.12809 0.0045802 -0.0012641
0.00023787 0.00052842 -0.00025797 -0.00020539 0.00049276 -0.00047572 -0.00098531 -0.0010274
0.0046121 -0.0017135 -0.30194 0.12891
5660000000 -0.26565 0.098204 0.0031021 -0.0036827 -0.0035306 -0.00044142 -0.00034918 -0.00071011
-0.00017059 -0.00056349 0.00046225 -0.00022784
0.0031297 -0.0036505 -0.030344 0.31987 -0.0045686 -0.0028282 -1.0162e-05 -0.00015443
0.00013325 2.8708e-05 -3.8588e-06 -0.00013264
-0.0035048 -0.00031589 -0.004511 -0.0027767 -0.29035 0.043464 -0.00015411 8.9189e-05
-0.00044736 -0.00053276 0.0005346 -0.0011368
-0.0003802 -0.00073463 1.3092e-05 -0.00014635 -0.00018751 0.00014532 -0.096224 0.17848
0.00071596 -0.0039459 -0.0014278 -0.0010313
-0.00013913 -0.00056595 0.00016598 3.7046e-05 -0.0004691 -0.00040741 0.00068532 -0.0039671
-0.27965 0.15557 0.0041675 -0.0028376
0.00047402 -0.00019431 5.5643e-06 -7.0597e-05 0.00039714 -0.0011551 -0.0014168 -0.00088989
0.0039012 -0.0024111 -0.29339 0.16444
5720000000 -0.25038 0.11946 0.0026067 -0.0042701 -0.0027196 0.00084196 -0.00052832 -0.00022999
-0.00038255 -9.0212e-05 -0.00022545 -0.00028975
0.002641 -0.0042812 -0.0022242 0.34504 -0.0054694 -0.0025818 6.5464e-05 -5.6374e-05
-0.00021213 0.00010141 -0.00029963 0.00024012
-0.0027908 0.00087899 -0.0056491 -0.0025613 -0.28677 0.074843 0.00023383 0.00011981
0.00016559 0.00054502 -0.00046321 -0.00042293
-0.00051847 -0.0002071 5.6203e-05 -6.2265e-05 0.00021906 9.4706e-05 -0.08026 0.18012
-8.5548e-05 -0.0036899 -0.0014659 -0.0003267
-0.00040421 -9.9685e-05 -0.00023379 0.00011934 0.00021991 0.00062962 -0.00012915 -0.0036678
-0.26749 0.18164 0.0038494 -0.0037518
-0.00017391 -0.00026006 -0.00028874 0.00018691 -0.0002331 -0.00018254 -0.0014411 -0.00043879
0.0040689 -0.0038441 -0.26252 0.18201
5780000000 -0.23407 0.1368 0.0013979 -0.004878 -0.0024776 0.001163 -0.00069136 8.9632e-05
-0.00024026 -0.00032705 7.5391e-05 -0.00023934
0.0014053 -0.0048833 0.011297 0.33971 -0.0059564 -0.00070201 -7.8908e-06 -0.00020925
7.9924e-05 -0.00010033 3.0796e-05 -0.00015561
-0.002396 0.0012733 -0.0059757 -0.00045044 -0.28307 0.091631 -7.8066e-05 -0.00017915
0.00020146 -0.00011834 -0.00028156 -0.00043271
-0.00071303 0.00013446 2.7895e-05 -0.00021516 -7.6929e-05 -0.00016974 -0.071083 0.1962
-0.00022043 -0.0032189 -0.0012618 -8.5338e-05
-0.00021794 -0.0002887 0.00010668 -7.5627e-06 8.6802e-05 -0.00022075 -0.00023508 -0.0032211
-0.25696 0.20233 0.0027228 -0.0038606
-3.1646e-05 -0.00022225 -4.1552e-05 -0.00014212 -0.00042777 -0.00070255 -0.001361 1.9926e-05
0.0025986 -0.0040135 -0.25323 0.20375
5840000000 -0.22008 0.15784 8.825e-05 -0.005494 -0.002138 0.0012649 -7.9098e-05 0.00032361
-0.00036977 0.00025362 -0.00045256 -0.00046568
9.7073e-05 -0.005483 0.047143 0.34262 -0.0059012 0.00064184 -0.00019583 3.341e-05
0.00018889 -2.1584e-05 -0.00021804 0.00014873
-0.0020809 0.0012524 -0.0058654 0.00060434 -0.2762 0.11597 -0.00025737 0.00010809
-0.00029803 -0.0008189 -0.00060038 -0.00050523
-6.9727e-05 0.00028574 -0.0002443 2.6943e-05 -0.00023418 5.6705e-05 -0.048481 0.19904
-0.00092557 -0.0037523 -0.0012763 0.00028557
-0.00031009 0.00026287 0.00027414 -7.4056e-05 -0.00022555 -0.00076996 -0.00095353 -0.0037285
-0.23977 0.21139 0.0020964 -0.0043369
-0.00039888 -0.00035796 -0.00017305 0.0002114 -0.00071813 -0.00038471 -0.0011838 0.00024718
0.0020056 -0.0041847 -0.21746 0.22799
5900000000 -0.20609 0.16989 -0.0019794 -0.0053674 -0.0020209 0.002377 -0.00012464 4.8537e-05
0.00033364 -0.00018608 2.1336e-05 0.00036334
-0.0019619 -0.0053661 0.06718 0.34199 -0.0050095 0.001965 -5.3334e-06 -2.2426e-05
-4.1832e-05 -0.00021509 -9.1536e-05 1.488e-05
-0.0020783 0.0025164 -0.0051339 0.0021243 -0.25965 0.13146 -8.2529e-05 -0.00013596
-0.00032627 -0.00042075 -0.0010684 2.3931e-05
-0.00011307 7.0387e-05 -5.8137e-06 -3.8084e-06 -0.00013152 -0.00011845 -0.041009 0.20942
-0.0012247 -0.0035302 -0.0012482 0.00021246
0.00026145 -0.00015411 -6.7209e-05 -0.00017876 -0.00034174 -0.00047585 -0.0012376 -0.0035287
-0.21358 0.2256 0.0017075 -0.0050126
-8.4123e-05 0.00028575 -9.3136e-05 -4.7315e-05 -0.00083331 3.1622e-05 -0.0012969 0.00023922
0.0018677 -0.0051596 -0.20285 0.23742
5960000000 -0.18546 0.18295 -0.0030014 -0.0039858 -0.00068697 0.0025869 -0.00016267 0.00017126
-0.0002528 0.00014051 -0.00028429 -8.6133e-05
-0.0030326 -0.0039784 0.094022 0.3407 -0.0042857 0.0022736 -0.00019758 3.2047e-05
-0.00010555 3.8306e-05 8.9839e-05 7.6622e-05
-0.00066179 0.0025387 -0.0041002 0.002319 -0.2442 0.15679 -9.0836e-05 -0.0001285
-0.00041447 5.2061e-05 -5.3207e-05 0.00012007
-0.0001762 0.00015033 -0.00018646 1.6839e-05 -5.0852e-05 -0.00010721 -0.022413 0.21781
-0.0022857 -0.0032143 -0.0010086 0.00085362
-0.00020019 0.00011681 1.16e-05 0.00010146 -0.0004078 0.00011914 -0.0023123 -0.0031863
-0.19318 0.24058 0.00013671 -0.0053687
-0.00021265 -8.5807e-05 7.0529e-05 0.00022258 -0.00030823 -7.5467e-05 -0.0010172 0.00093534
-0.00020985 -0.00528 -0.17319 0.26411
6020000000 -0.16729 0.19801 -0.0038217 -0.0029692 -0.00015217 0.0029192 -7.003e-06 0.00056759
-0.00022414 0.00036434 -2.887e-05 0.00025148
-0.0038122 -0.0029834 0.12197 0.33183 -0.0045356 0.0033933 -3.2071e-05 0.00013247
-7.9553e-05 0.00019861 -0.00014476 0.00019312
-8.7296e-05 0.0029559 -0.0046042 0.0034429 -0.22455 0.16906 -0.00035251 0.00031081
-0.00075479 0.0002579 -0.00037676 0.00050055
-1.3237e-05 0.00055957 -8.4036e-05 0.00013932 -0.00033553 0.00029076 -0.01596 0.21316
-0.0029076 -0.0030259 -0.00059638 0.00080799
-0.00021033 0.00035338 -9.2249e-05 0.00016665 -0.0007707 0.00024337 -0.0029327 -0.0029878
-0.16386 0.25361 -0.00053475 -0.0048824
-2.482e-05 0.00021513 -0.00016318 0.00016766 -0.00057928 0.00058075 -0.00053234 0.00077923
-0.00026793 -0.0046707 -0.14712 0.26307
6080000000 -0.14701 0.2066 -0.0040527 -0.00085442 0.0011842 0.0028504 7.6976e-05 6.2106e-05
0.00010255 0.00012112 0.0003268 2.2813e-05
-0.0040652 -0.00081318 0.14343 0.33237 -0.0030075 0.0047 -5.2791e-05 -3.4206e-05
4.0795e-07 0.00010421 0.00019434 0.00038393
0.0012598 0.0028005 -0.0028739 0.0048057 -0.2064 0.19582 0.00026422 9.0338e-05
-0.00013378 0.00077181 -0.00033343 0.0004181
8.7776e-05 6.437e-05 -2.8563e-05 -4.154e-05 0.00028352 0.00010407 0.00080384 0.22135
-0.0042153 -0.0020399 -0.00091798 0.00093365
0.00012906 0.00015737 -3.6577e-05 0.00019214 -0.00010611 0.00073399 -0.004235 -0.0020067
-0.1354 0.27077 -0.001219 -0.0053269
0.00032198 8.0348e-05 0.00014448 0.00033077 -7.9684e-05 0.0002285 -0.00098978 0.00097747
-0.0014314 -0.0057251 -0.12428 0.28433
6140000000 -0.12985 0.21947 -0.0036418 -0.0005699 0.0016742 0.0022397 0.00012013 8.5601e-07
-4.5796e-05 -3.908e-05 0.00029606 -0.0001634
-0.0036452 -0.00056281 0.17017 0.31323 -0.0020854 0.0053419 5.1045e-05 4.6007e-05
0.00040392 4.4504e-05 0.00022443 -3.8444e-06
0.0016991 0.0021496 -0.0019323 0.0052833 -0.18262 0.21462 0.00035181 -0.0001295
0.00018573 0.00054917 0.00010971 0.00079222
9.3308e-05 -1.3864e-05 3.5093e-05 1.3655e-05 0.00035528 -0.00013173 0.013645 0.21202
-0.0046303 -0.0009082 -0.00049243 0.0015169
9.1838e-05 -0.0001215 0.00046201 -8.435e-05 0.00013118 0.00057862 -0.0046751 -0.00084253
-0.11541 0.29025 -0.0031725 -0.0043248
0.00028669 -9.6741e-05 0.00030222 7.495e-05 1.87e-05 0.00062063 -0.00040893 0.0015955
-0.0032305 -0.0039805 -0.085604 0.28262
6200000000 -0.1142 0.22494 -0.0030222 -0.00010936 0.0022079 0.0011135 6.5486e-05 0.00036935
-0.00022982 0.00011332 -4.0287e-05 -0.00037165
-0.003029 -0.00012929 0.19803 0.31131 -0.00074217 0.0051119 3.6508e-05 0.00019738
9.0663e-05 -0.00011538 0.00012337 0.00015836
0.0022106 0.0011645 -0.00073632 0.005202 -0.16342 0.22898 0.00013057 -0.00036975
0.0004283 0.00016804 6.1162e-05 0.00010284
7.3961e-05 0.00036721 7.2052e-05 0.00021769 0.00010104 -0.00037738 0.026931 0.22049
-0.0044611 0.00048912 4.5299e-05 0.0012311
-0.00021854 0.00018907 4.0595e-05 -7.6381e-05 0.0004584 0.00020293 -0.0044418 0.00053679
-0.1029 0.29569 -0.0042209 -0.0033503
-0.00013215 -0.00039934 9.6653e-05 0.00011729 0.00011715 0.00032217 2.3579e-05 0.0011573
-0.0039839 -0.0035499 -0.072619 0.29159
6260000000 -0.099084 0.2379 -0.0030699 0.00093218 0.0022145 0.0006215 0.00026676 -7.7664e-05
4.4739e-05 0.00026754 -7.6346e-05 -0.00013863
-0.0030637 0.00092525 0.21536 0.29594 -5.3167e-05 0.005303 -9.537e-06 -5.7258e-05
-3.6657e-05 -9.5775e-05 0.00024726 2.7429e-05
0.0021431 0.00053657 0.00015258 0.0053108 -0.14046 0.25034 8.789e-05 -7.3057e-05
0.00045469 -0.00031387 0.00030489 0.00057392
0.00026867 -0.00012001 1.4574e-06 -7.3365e-05 8.1863e-05 -8.1602e-05 0.042954 0.21561
-0.0040402 0.0017204 0.00062054 0.0011122
6.3892e-05 0.00016946 2.5421e-05 -9.8423e-05 0.00030835 -0.00026226 -0.0040456 0.0017501
-0.074327 0.2966 -0.0040608 -0.0021836
8.7645e-05 -6.8723e-05 0.00028852 0.00011066 0.00036774 0.00027702 0.00057755 0.001241
-0.004193 -0.0023203 -0.026809 0.29208
6320000000 -0.082613 0.23965 -0.0025155 0.0014275 0.0022 -0.00048342 9.796e-05 6.9473e-05
-0.0003747 0.00049348 -0.00021903 0.00020057
-0.0024981 0.0013757 0.24058 0.28574 0.0019523 0.0055256 0.00010262 2.5537e-05
-6.1565e-05 -0.00011662 8.2296e-05 -0.00014565
0.002219 -0.00046488 0.0020668 0.0055366 -0.12217 0.25867 -0.00019977 -0.00020357
0.00018427 0.00011619 0.00040564 0.00014322
9.0512e-05 0.00010732 7.9448e-05 6.2114e-05 -0.00022305 -0.00028505 0.041732 0.21653
-0.0035066 0.0021646 0.00061455 0.00082806
-0.00040969 0.00050683 -2.8041e-05 -0.00014197 0.00025093 9.1802e-05 -0.0034531 0.0021817
-0.050498 0.30702 -0.005178 -0.0015328
-0.00021377 0.0002085 0.00013088 -7.1921e-05 0.00018927 0.00027198 0.00065673 0.00077947
-0.0050841 -0.0011242 -0.016519 0.28916
6380000000 -0.063018 0.24679 -0.0018538 0.001932 0.0016446 -0.00058792 4.6037e-06 -9.4764e-05
0.00021109 0.00022898 0.0001067 0.00015709
-0.0018651 0.0019493 0.25695 0.2664 0.0032455 0.0041065 -0.0001817 -5.9658e-05
-0.00022893 -0.00021846 -0.00012047 -0.00014689
0.0015902 -0.00061459 0.0033081 0.0041848 -0.093786 0.27466 -0.00022811 0.00012613
0.00055145 -0.00020182 0.00029782 0.0002027
6.9998e-06 -8.7821e-05 -0.00017103 -6.7921e-05 -0.00019629 0.00011932 0.062786 0.20698
-0.0028228 0.0031924 0.0009762 0.00075541
0.00035547 0.00017417 -0.00020845 -0.00010607 0.00046771 -0.00018392 -0.0027819 0.0032135
-0.029995 0.29874 -0.0044516 0.00039208
0.00019626 0.00012568 -0.00014114 -0.00017153 0.00055653 0.00031427 0.0008985 0.00077055
-0.0043311 9.2715e-05 0.023134 0.29274
6440000000 -0.040225 0.25728 -0.00090602 0.0024881 0.0016029 -0.00086149 0.00038877 -0.00010209
0.00030298 -0.00034629 -0.00028275 -0.00024854
-0.00088535 0.0024738 0.27749 0.25193 0.0033515 0.0028008 0.00016412 1.6927e-05
-6.8908e-05 0.0001276 -0.00017946 -0.00036781
0.0016 -0.00092299 0.0034624 0.0026997 -0.076529 0.28812 -0.00019719 0.00034599
-0.00045111 -7.2588e-05 0.00055241 -0.00040342
0.0003694 -9.5564e-05 0.00013685 2.4344e-05 -0.00019659 0.00032132 0.064953 0.20286
-0.0016111 0.0038374 0.00085079 0.00072079
0.00031715 -0.00039722 -0.00010246 5.4223e-05 -0.00049113 -3.6503e-06 -0.0015814 0.0038342
0.012492 0.30301 -0.0043984 0.0012762
-0.00017125 -0.00019104 -0.00017558 -0.00028583 0.0002804 -0.00058922 0.00096238 0.0008001
-0.0048822 0.0015529 0.035497 0.27549
6500000000 -0.021802 0.25675 -0.00010629 0.0020234 0.0012561 -0.0010695 0.00020438 -6.0796e-05
0.00015409 0.00021241 8.3902e-05 0.00035135
-0.00015193 0.0020577 0.30204 0.22449 0.0037893 0.0024969 9.6137e-05 2.4417e-07
0.00018924 0.00011078 0.00022895 2.5781e-05
0.0012706 -0.00096486 0.0037226 0.0023934 -0.065748 0.28551 9.5816e-05 -5.2325e-05
0.00012297 -0.00015424 -0.0001681 -0.0003304
0.00018173 -6.5192e-05 0.00010351 -2.3793e-05 6.2255e-05 -2.5852e-05 0.08879 0.19776
-0.00025141 0.0037878 0.0012015 0.00040338
0.00018453 0.00014734 0.00016327 0.00010601 2.0009e-06 -0.00014813 -0.00020917 0.0038285
0.034009 0.30572 -0.0033812 0.0026127
-6.0265e-05 0.00037266 0.00024329 -2.1069e-05 -0.00015885 -0.00030756 0.0011325 0.00035851
-0.0029552 0.0026072 0.070919 0.27743
