# Supplementary material for: Early Detection of Alzheimer’s Disease via Machine Learning-Based Microwave Sensing: An Experimental Validation
Source: Sensors (Basel). 2025 Apr 25;25(9):2718. doi: 10.3390/s25092718 (PMC12074295; doi:10.3390/s25092718)
Supplement: Supplementary file 1 [file sensors-25-02718-s001.zip › measurements_paper_sensors/26 febbraio - PART1/set1/CSF_5_m8.s6p]

!Keysight Technologies,M9804A,MY58100912,A.14.10.03
!Date: Thursday, April 27, 2023 10:28:33
!Correction: S11(C  6-Port  ) 
!S12(C  6-Port  ) 
!S13(C  6-Port  ) 
!S14(C  6-Port  ) 
!S15(C  6-Port  ) 
!S16(C  6-Port  ) 
!S21(C  6-Port  ) 
!S22(C  6-Port  ) 
!S23(C  6-Port  ) 
!S24(C  6-Port  ) 
!S25(C  6-Port  ) 
!S26(C  6-Port  ) 
!S31(C  6-Port  ) 
!S32(C  6-Port  ) 
!S33(C  6-Port  ) 
!S34(C  6-Port  ) 
!S35(C  6-Port  ) 
!S36(C  6-Port  ) 
!S41(C  6-Port  ) 
!S42(C  6-Port  ) 
!S43(C  6-Port  ) 
!S44(C  6-Port  ) 
!S45(C  6-Port  ) 
!S46(C  6-Port  ) 
!S51(C  6-Port  ) 
!S52(C  6-Port  ) 
!S53(C  6-Port  ) 
!S54(C  6-Port  ) 
!S55(C  6-Port  ) 
!S56(C  6-Port  ) 
!S61(C  6-Port  ) 
!S62(C  6-Port  ) 
!S63(C  6-Port  ) 
!S64(C  6-Port  ) 
!S65(C  6-Port  ) 
!S66(C  6-Port  ) 
!S6P File: Measurement: :
# Hz S  RI   R 50
500000000 -0.32784 -0.057258 -0.010575 -0.0014937 -0.0083714 0.012615 -0.0039725 0.012554
0.012219 0.0043857 -0.0045804 0.0093533
-0.010637 -0.0015985 -0.41031 -0.070178 0.0071168 -0.010689 0.00067633 0.012284
0.0083121 0.0026973 0.001344 0.013803
-0.0083715 0.012562 0.0071133 -0.010727 -0.25557 0.19435 0.0065727 0.0029781
-0.00092656 0.0082853 0.0014353 0.010812
-0.0037901 0.01245 0.00073574 0.012352 0.0065793 0.0029745 -0.32988 0.045038
-0.019879 -0.005869 0.014565 0.029574
0.011989 0.0044819 0.0082811 0.0027213 -0.00090847 0.0083102 -0.019884 -0.0058696
-0.25519 -0.1618 -0.027781 0.0048508
-0.0045135 0.0094054 0.0015007 0.013793 0.0014346 0.010837 0.014678 0.029494
-0.027795 0.0047459 -0.25622 -0.14525
560000000 -0.31148 0.10919 -0.023373 -0.065904 0.0012552 0.013049 0.004079 0.011366
0.011279 0.0031879 0.011216 0.0095021
-0.023352 -0.065758 -0.36996 0.091586 -0.041248 -0.037843 0.013717 0.0031591
-0.012531 -0.0035375 0.0034265 -0.0010283
0.0011337 0.013098 -0.041322 -0.037816 -0.17984 0.24238 -0.00013596 -0.0041581
0.017473 0.0040885 0.007719 -0.0062588
0.004333 0.01141 0.01367 0.0030789 -0.00018351 -0.0041819 -0.30521 0.13366
0.0025571 -0.023088 0.0064692 -0.021935
0.011228 0.0030417 -0.012639 -0.0035141 0.017483 0.0041446 0.0025105 -0.02292
-0.30487 0.014209 0.006955 -0.048136
0.011145 0.0094143 0.0033463 -0.00092976 0.0077058 -0.0062847 0.0062642 -0.021891
0.0071206 -0.047924 -0.32741 -0.00082908
620000000 -0.27239 0.087277 -0.024009 0.0094791 0.0039665 0.0087719 0.0083404 -0.0048615
0.011898 -0.0009163 0.00098323 -0.0021387
-0.023959 0.0094202 -0.39969 0.039212 -0.019459 0.00071825 -0.0014491 -0.0019267
0.011535 -0.0063018 0.00075404 -0.0029878
0.003961 0.0086439 -0.019512 0.00076118 -0.15307 0.25119 -0.0009415 -0.0047277
-0.0035668 -0.0031282 0.0088739 -0.0026057
0.0082221 -0.0047402 -0.0015157 -0.0019984 -0.00098146 -0.0047715 -0.26304 0.14519
-0.04011 -0.018967 0.014167 0.030683
0.012236 -0.001259 0.011584 -0.0062886 -0.0035402 -0.0031105 -0.040167 -0.018938
-0.23115 -0.018005 -0.043649 0.012478
0.0008993 -0.0022087 0.00071906 -0.0029995 0.0088646 -0.0025688 0.014284 0.030726
-0.043779 0.012242 -0.24131 -0.035599
680000000 -0.23709 0.17772 -0.025928 -0.013956 0.0051898 0.0051366 0.0016362 -0.0069212
-0.002688 -0.0117 0.0054141 -0.0068418
-0.025921 -0.013944 -0.38921 0.14221 -0.032366 -0.0010715 -0.0015859 -0.00052839
-0.0020339 -0.0093215 -0.00065306 -0.0018237
0.0052144 0.0051101 -0.032394 -0.00099469 -0.10605 0.27458 -0.00083112 -0.00031269
-0.0019937 0.0004195 -0.0028395 -0.0091396
0.0015569 -0.0069682 -0.0015906 -0.00053119 -0.00079596 -0.00031523 -0.2203 0.19884
-0.02498 -0.0057197 -0.0082702 -0.012048
-0.0027182 -0.011629 -0.0021049 -0.0092948 -0.0020462 0.00041816 -0.025018 -0.0056654
-0.26986 0.079923 -0.0068308 -0.0050436
0.0051986 -0.0067655 -0.00072281 -0.0018103 -0.0028806 -0.0091557 -0.0083304 -0.012045
-0.0068141 -0.00506 -0.26168 0.070212
740000000 -0.19125 0.17094 -0.040005 0.027021 0.013335 -0.0041872 0.00011205 -0.004037
-0.00445 -0.0015383 -0.0068221 0.0023382
-0.03999 0.026942 -0.33501 0.16117 -0.036415 0.034292 0.0001251 -0.0064519
-0.011779 0.0065846 -0.00064683 -0.0060304
0.013353 -0.0041874 -0.036403 0.034406 -0.072396 0.27412 -0.0019352 0.0030195
-0.0022501 -0.0049416 -0.0015635 0.0010972
0.00015989 -0.0039745 1.3662e-05 -0.0064582 -0.0019319 0.0030358 -0.20245 0.20455
-0.040907 -0.0045517 0.021949 0.01668
-0.0044243 -0.0017944 -0.011715 0.0066825 -0.0022461 -0.0050007 -0.040992 -0.0044892
-0.17849 0.10059 -0.040274 0.0020942
-0.0068818 0.0025447 -0.00074762 -0.0060764 -0.0015623 0.0010714 0.022013 0.016722
-0.040169 0.0019484 -0.25178 0.072969
800000000 -0.16349 0.21625 -0.021994 0.016532 0.0055832 -0.010129 -0.00406 -0.0022647
-0.0042334 0.0022769 0.0044707 0.00088032
-0.021984 0.016527 -0.34276 0.23237 -0.0080898 0.034557 -0.0024375 0.0021226
-0.00054255 0.0027409 0.00056103 0.0057453
0.0055481 -0.010144 -0.0080175 0.034594 -0.034634 0.30067 0.00068539 0.0015287
0.0003311 0.0035642 -0.0017647 0.00094093
-0.0040849 -0.0022743 -0.0024234 0.0021415 0.00068142 0.0015199 -0.17338 0.23383
-0.027326 0.015833 0.014796 -0.01058
-0.0041443 0.0023958 -0.00048757 0.002683 0.00034699 0.0035725 -0.027308 0.015875
-0.21177 0.13039 -0.017058 0.021132
0.0045406 0.00081559 0.0006313 0.0056726 -0.0016982 0.00090503 0.014817 -0.010576
-0.017027 0.021253 -0.25079 0.12644
860000000 -0.12772 0.23748 -0.017502 0.030678 -0.003269 -0.009875 -0.0018424 0.00037426
0.0042281 0.0050241 -0.0040663 -0.0036066
-0.017472 0.03069 -0.29434 0.27689 0.0082439 0.034256 0.00016261 0.0020809
0.0039253 0.0011553 0.0029352 1.3205e-05
-0.0032995 -0.0098517 0.0083074 0.034231 0.014541 0.31089 -0.00039383 -0.000189
0.0024928 -0.0011752 0.0012929 0.0040611
-0.0018452 0.00039328 0.00018013 0.0021299 -0.0003902 -0.00018908 -0.13474 0.24483
-0.016276 0.020308 -0.0064186 -0.0097385
0.0042409 0.0049486 0.0040738 0.0011826 0.0025145 -0.0011348 -0.016271 0.020367
-0.15555 0.17606 -0.022565 0.017105
-0.0040307 -0.0035444 0.0029091 -4.2776e-06 0.0012848 0.0040542 -0.0063962 -0.0096091
-0.022626 0.017027 -0.19823 0.17383
920000000 -0.10521 0.26027 0.0051859 0.039281 -0.0090842 -0.0044355 -0.0017663 0.0015819
0.00092859 0.001721 0.0032633 -0.0014672
0.0051561 0.039238 -0.26755 0.29755 0.02859 0.022607 0.0015176 0.0010455
0.0071687 -0.00069838 0.0039985 -0.0031867
-0.009101 -0.0044179 0.02867 0.022533 0.060592 0.31241 0.0019703 4.271e-05
0.00090412 -0.00044746 0.00097467 -0.0013415
-0.0017703 0.0015956 0.0015395 0.0010618 0.0019704 4.9983e-05 -0.11058 0.26125
-0.0080526 0.031 0.0042853 -0.0062485
0.00091089 0.0017303 0.0072024 -0.00071716 0.00089444 -0.00042075 -0.0079728 0.030996
-0.14244 0.18288 -0.0012704 0.026883
0.003275 -0.0014357 0.0040336 -0.0031421 0.00099148 -0.0013357 0.0043192 -0.0063108
-0.0012203 0.027008 -0.21026 0.18736
980000000 -0.058813 0.2824 0.017407 0.03 -0.0090098 0.0046069 0.0015404 0.0034995
0.0034986 -0.0015478 -0.0033533 -0.0025332
0.017378 0.029972 -0.21563 0.33521 0.033495 0.0047403 0.0019697 -4.9468e-05
0.001541 -0.0057675 -0.00022448 -0.0027239
-0.0089754 0.0046222 0.033547 0.0046228 0.10749 0.30814 0.00057138 -0.0011139
0.00037518 -0.0018141 0.0013689 -0.00039568
0.0015835 0.0034971 0.0019627 -6.7263e-05 0.0005828 -0.0011115 -0.071087 0.27313
0.010421 0.028776 -0.009142 -0.007735
0.0034826 -0.0015158 0.0015271 -0.0057649 0.00035715 -0.0018188 0.010493 0.028777
-0.10859 0.2092 0.0072734 0.019243
-0.0033312 -0.0024333 -0.00027384 -0.0026866 0.0013788 -0.00038834 -0.0091291 -0.0077235
0.0071877 0.019219 -0.16916 0.23733
1040000000 -0.01663 0.29013 0.033396 0.018935 -0.0011108 0.0073655 0.0023531 0.00055769
0.00045093 -0.0032812 -3.1929e-05 -0.0015779
0.03334 0.018912 -0.17987 0.3482 0.029652 -0.014965 0.0015662 -0.0016494
-0.0023318 -0.0024449 -0.0010384 -0.0028956
-0.0010833 0.0073848 0.029613 -0.015101 0.15487 0.29418 -0.00052366 -0.0014758
-0.0015386 -0.0010023 -0.00058743 -0.0011229
0.0023455 0.00056817 0.0015892 -0.0016686 -0.00052585 -0.0014703 -0.04258 0.28153
0.021646 0.016642 -0.0014887 0.0012405
0.00038969 -0.0033287 -0.0023363 -0.0024022 -0.0015583 -0.0010116 0.021667 0.016557
-0.07585 0.21431 0.014714 0.017556
-0.00010076 -0.0015547 -0.0010502 -0.0029044 -0.00057685 -0.0011597 -0.0014797 0.0012377
0.014767 0.017612 -0.14717 0.2582
1100000000 0.026907 0.30036 0.036625 -0.0040765 0.0033721 0.003872 0.0022206 -0.00096724
-0.002192 -0.0028896 -0.0039804 0.00010757
0.036593 -0.0040416 -0.13761 0.36808 0.015169 -0.028223 -0.00012088 -0.0018287
-0.0034471 -0.0008148 -0.0037996 -0.00055911
0.0034003 0.0038738 0.015078 -0.028305 0.20078 0.2748 -0.0018527 0.00017025
-0.0016151 0.00056387 -0.0011092 -0.00049607
0.0022043 -0.00099069 -0.00012696 -0.0018513 -0.001857 0.00017033 -0.0022077 0.28638
0.025676 0.0026553 -0.0022179 -0.00091501
-0.0022251 -0.0028606 -0.0034498 -0.00080492 -0.0016269 0.00056338 0.025696 0.0026187
-0.055301 0.22668 0.020029 0.0076321
-0.0039879 2.5224e-05 -0.0038352 -0.0005633 -0.0011108 -0.00050282 -0.0022318 -0.00092253
0.02001 0.0075928 -0.10379 0.29106
1160000000 0.079129 0.29725 0.024307 -0.021066 0.0031878 -0.00087012 -0.00014871 -0.0023172
-0.0038813 -0.00060501 -0.0013223 0.0043918
0.024295 -0.021025 -0.092217 0.37276 -0.0040089 -0.029064 -0.001609 -0.0016323
-0.0026356 0.0025174 -0.0016886 0.0022243
0.0031844 -0.00086685 -0.0041438 -0.029091 0.24541 0.24413 -0.00080187 0.0016899
-0.00049846 0.0017335 -0.0009686 0.00035209
-0.00017681 -0.0022967 -0.0015702 -0.0016558 -0.00080593 0.0016872 0.038862 0.28252
0.020968 -0.013004 -0.0040444 0.0046624
-0.0039114 -0.00059497 -0.0026044 0.0025452 -0.00049068 0.001724 0.020978 -0.013042
-0.019537 0.23371 0.018108 -0.0019526
-0.0012181 0.0043847 -0.0016311 0.0021632 -0.00097439 0.00034731 -0.0040511 0.004695
0.018073 -0.0019032 -0.054289 0.29529
1220000000 0.1225 0.28675 0.010982 -0.030499 -0.0014201 -0.0014091 0.00011446 -0.00075202
-0.0025234 0.0022592 0.0012055 0.002098
0.010988 -0.030458 -0.048969 0.38619 -0.017158 -0.021093 -0.0025406 0.00043335
-5.1515e-06 0.0030303 -0.00090495 0.0019102
-0.0014286 -0.0014187 -0.017257 -0.021055 0.28433 0.20471 0.00082815 0.0016775
0.00062949 0.0011611 8.9323e-05 0.00072556
0.00010195 -0.00073845 -0.0025455 0.00045497 0.00082525 0.0016845 0.078322 0.27205
0.0095818 -0.019374 0.0014627 0.001164
-0.0025196 0.0022702 3.1566e-06 0.0030415 0.00063498 0.0011556 0.009555 -0.019382
0.0052761 0.24002 0.012947 -0.013564
0.0012022 0.002049 -0.00089506 0.0019478 9.765e-05 0.0007153 0.0014761 0.0011441
0.012942 -0.013598 -0.025808 0.31389
1280000000 0.17319 0.26791 -0.0081188 -0.029126 -0.0020112 0.002046 -0.00076127 -0.0019577
-0.00080361 0.0031205 0.002443 0.0015541
-0.0080911 -0.029069 -0.0022478 0.37869 -0.024142 -0.0079736 -0.0009256 0.0014708
0.0017395 0.00182 0.00067008 0.0022087
-0.0019991 0.0020425 -0.024206 -0.007864 0.31542 0.16176 0.0015359 5.6588e-05
0.0010636 0.00024025 0.00025808 0.00032644
-0.00077205 -0.0019715 -0.00090892 0.0014702 0.0015341 5.4188e-05 0.11509 0.25467
-0.00076366 -0.021031 -0.0011425 0.00031152
-0.00077262 0.0031025 0.0017465 0.0018441 0.0010684 0.00024236 -0.00080953 -0.021036
0.042146 0.24307 0.0022205 -0.01569
0.0024266 0.0015256 0.00068554 0.002181 0.00026568 0.0003383 -0.001148 0.00034472
0.0022136 -0.015655 0.022917 0.31873
1340000000 0.21134 0.23391 -0.017638 -0.019234 0.00038146 0.0042787 -0.0016787 -0.00083828
0.0014382 0.002556 0.0018375 -0.0014967
-0.017615 -0.019223 0.03744 0.37057 -0.021121 0.0047838 -0.0003112 0.0020976
0.0019214 0.00080658 0.0012229 0.00080128
0.00040002 0.0042804 -0.021116 0.0048809 0.33843 0.11294 0.001051 -0.00090023
0.00053159 -0.00052639 0.00015621 0.00036763
-0.0016884 -0.00083536 -0.00030417 0.0021274 0.0010392 -0.00090919 0.14736 0.23193
-0.010566 -0.017105 0.00058715 0.0011573
0.0014636 0.002564 0.0019211 0.00078552 0.00053967 -0.00052757 -0.010613 -0.017077
0.072723 0.2352 -0.004625 -0.013609
0.0018407 -0.0014937 0.0012475 0.00081442 0.00014349 0.00035983 0.00057431 0.001149
-0.0045866 -0.013627 0.061704 0.31507
1400000000 0.24455 0.19694 -0.023856 -0.0076391 0.0048311 0.0032063 -0.0021931 0.00051858
0.0024202 0.00095555 0.00040254 -0.0013365
-0.02382 -0.007639 0.074365 0.35865 -0.014348 0.012634 0.0013949 0.0015519
0.0013831 -0.00065682 0.0011569 0.00019534
0.0048449 0.0031866 -0.014299 0.012708 0.35126 0.05924 0.00019991 -0.0015445
0.00021876 -0.00027826 0.00037561 0.00023528
-0.0021855 0.00052172 0.0013977 0.0015343 0.00019594 -0.0015502 0.17454 0.2022
-0.016581 -0.0097376 -0.00094093 0.00047164
0.0024392 0.00093724 0.0013945 -0.00065587 0.00023213 -0.0002744 -0.016614 -0.0097202
0.10537 0.229 -0.010791 -0.0086136
0.00036403 -0.0013247 0.0011459 0.00017819 0.0003634 0.00021279 -0.00095409 0.00049215
-0.010767 -0.0086162 0.10636 0.30673
1460000000 0.26872 0.15353 -0.020608 0.0050136 0.0053109 -0.0016335 -0.0016449 0.0017056
0.002172 -0.00040448 -0.00024061 -0.0010439
-0.020592 0.0049919 0.10953 0.3373 -0.00527 0.015239 0.0018481 0.0002796
0.00093595 -0.0014491 0.00122 -0.00056331
0.0052977 -0.001648 -0.0051921 0.015286 0.35815 0.0042833 -0.0011711 -0.0013723
0.0002354 -0.00026162 0.00070816 -0.00028006
-0.0016376 0.0017133 0.0018646 0.00026294 -0.0011718 -0.0013571 0.19979 0.17301
-0.017467 -0.0021234 -0.00038728 0.0026101
0.0021704 -0.00041884 0.00093926 -0.0014619 0.00024072 -0.00026487 -0.01748 -0.0020805
0.13551 0.21306 -0.012334 -0.002313
-0.00022614 -0.0010229 0.0012276 -0.00058759 0.00070083 -0.00032155 -0.00038843 0.0026257
-0.012339 -0.0023088 0.14096 0.28682
1520000000 0.28072 0.11123 -0.014921 0.010471 0.0032195 -0.0039072 6.942e-05 0.0027037
0.0021194 -0.0017741 -0.0010891 -0.00024896
-0.014917 0.010452 0.14292 0.3229 0.0021385 0.012529 0.0018757 -0.00083125
1.2756e-05 -0.0011892 0.00038616 -0.0009805
0.0032018 -0.0039231 0.002204 0.012528 0.35021 -0.053989 -0.0011059 -0.00046634
0.00049238 -0.00091932 0.00024238 -0.00015463
7.1968e-05 0.0027064 0.0018755 -0.00083798 -0.0011168 -0.00046354 0.22071 0.13465
-0.016114 0.0041285 0.0019795 0.0021731
0.0020968 -0.0017895 1.0137e-05 -0.0011901 0.00049884 -0.0009249 -0.016111 0.0041586
0.1627 0.19745 -0.011773 0.0021795
-0.0011238 -0.00024627 0.0003768 -0.00097864 0.00023466 -0.00013799 0.0019918 0.0021706
-0.011764 0.002139 0.17423 0.26804
1580000000 0.29053 0.066515 -0.0081079 0.013834 -0.0010005 -0.0045095 0.0016317 0.0020244
-0.00010888 -0.0021723 -0.00040909 0.00039781
-0.0081176 0.013827 0.17026 0.29961 0.005358 0.0074969 0.00058899 -0.0017794
-0.00065338 -0.0011146 -0.00024348 -0.0007546
-0.0010082 -0.0045083 0.0054036 0.0074767 0.32865 -0.11062 -0.0017376 0.00056954
-0.00035965 -0.0011359 0.00024452 -0.00059253
0.0016387 0.0020219 0.00058496 -0.001791 -0.0017463 0.00056587 0.23273 0.097499
-0.012069 0.0092812 0.0027993 0.00065686
-0.00013351 -0.0021426 -0.00067029 -0.0011109 -0.00037715 -0.0011334 -0.012041 0.0093283
0.18632 0.17915 -0.0089698 0.0078769
-0.0003868 0.00038969 -0.00025 -0.00076732 0.00024861 -0.00061437 0.0028255 0.00065918
-0.0090076 0.0078933 0.20808 0.24386
1640000000 0.29359 0.024893 -0.0011326 0.012468 -0.0025847 -0.0022955 0.0029491 0.0010121
-0.00054957 -0.0016979 -0.00035784 0.00054315
-0.0011483 0.012459 0.20114 0.27473 0.0056494 0.0026915 -0.00074761 -0.0019955
-0.0010638 -0.00032331 -0.00044717 -0.00072312
-0.002595 -0.0022786 0.0056642 0.0026655 0.29902 -0.16048 -0.00074882 0.0015899
-0.00096609 -0.00091238 -0.0001633 -0.00053943
0.0029461 0.0010031 -0.0007502 -0.0019896 -0.00075026 0.001594 0.24453 0.05
-0.0072702 0.01061 0.0026633 -0.0011526
-0.00057871 -0.001723 -0.001074 -0.00029639 -0.00098026 -0.00091492 -0.0072364 0.010622
0.20863 0.15273 -0.0042345 0.0096674
-0.00034054 0.00056057 -0.00045355 -0.00071929 -0.00017398 -0.00054397 0.0026649 -0.0011555
-0.0042059 0.0096278 0.23525 0.2127
1700000000 0.28589 -0.019768 0.002341 0.0095606 -0.0032324 0.00013162 0.0031316 -0.0014794
-0.002132 -0.00075598 0.00067355 0.00052006
0.0023359 0.0095469 0.21858 0.24424 0.0032931 -0.00011025 -0.0016939 -0.00064269
-0.00083453 0.00015977 -0.00083767 -0.00048442
-0.0032037 0.00015387 0.0032975 -0.00013279 0.25388 -0.1988 0.00048012 0.0017099
-0.0019662 6.6383e-06 -0.00025738 -0.00088962
0.0031115 -0.0014886 -0.0017073 -0.00060777 0.00046034 0.0016879 0.24069 0.0030528
-0.0038427 0.010965 0.0015872 -0.0023886
-0.0021349 -0.00072683 -0.00083574 0.00017241 -0.0019508 -1.6526e-05 -0.0038235 0.01099
0.22508 0.13164 0.00072051 0.0095117
0.00067009 0.00050651 -0.00085565 -0.00048431 -0.00025295 -0.00085707 0.0015884 -0.0023655
0.00067145 0.0095418 0.25243 0.17976
1760000000 0.27542 -0.06787 0.0046679 0.006117 -0.0020942 0.00085525 0.0011125 -0.0036441
-0.0015566 0.00055333 0.00036916 -0.00057865
0.0046482 0.0061262 0.2465 0.20542 0.00084549 -0.0016666 -0.0013872 0.00026997
-0.00094012 0.00098989 -0.00052097 0.00033547
-0.0020971 0.00086728 0.00083464 -0.0016804 0.20563 -0.23018 0.0014654 0.0011433
-0.0011031 0.0015827 -0.0014029 -0.00057384
0.0011047 -0.0036674 -0.0013823 0.00028263 0.0014548 0.0011474 0.23476 -0.045709
-0.00017284 0.0098158 -0.00024395 -0.0026198
-0.0015455 0.00055489 -0.00092738 0.00099574 -0.0011028 0.0016087 -0.00015972 0.0098346
0.23964 0.097649 0.0042681 0.0068562
0.00036993 -0.00059618 -0.000543 0.00035116 -0.0014191 -0.00056125 -0.00022679 -0.0025682
0.004313 0.0068293 0.26712 0.14277
1820000000 0.25074 -0.10583 0.0047705 0.002441 -5.9344e-07 0.0021366 -0.0012607 -0.0031206
-0.0013702 0.0011565 -0.00012466 -0.00015241
0.0047634 0.0024371 0.25691 0.17497 -0.0013164 -0.00013474 -0.0012233 0.0011177
0.00010974 0.0011579 -0.00069008 0.00045481
3.0621e-05 0.0021331 -0.0013295 -0.00012606 0.15431 -0.2447 0.0016785 0.00021739
-4.1306e-05 0.0023607 -0.0017198 0.00032838
-0.0012536 -0.003104 -0.0012201 0.0011394 0.0016812 0.00021491 0.20654 -0.092547
0.0017224 0.0081954 -0.0016776 -0.0017211
-0.0013405 0.0011993 0.00012363 0.0011689 -5.1459e-05 0.0023646 0.0017327 0.0082002
0.25521 0.067748 0.0051028 0.003049
-0.00012581 -0.00014553 -0.00067415 0.00045551 -0.0017112 0.00032021 -0.001701 -0.0017483
0.0050556 0.0030674 0.27049 0.10675
1880000000 0.21587 -0.14511 0.0024012 7.6929e-05 -0.00053417 0.002148 -0.0029982 -0.0020767
-8.6514e-05 0.0019864 0.00015118 -0.00067563
0.002401 8.7628e-05 0.26221 0.12965 -0.0033346 0.0023286 -9.9758e-05 0.0017693
0.0006753 0.0010839 0.0001731 0.00098471
-0.00052565 0.0021695 -0.0033169 0.002337 0.10197 -0.25137 0.0016355 -0.0011834
0.0018353 0.0018438 -0.0010872 0.00154
-0.0030173 -0.0020694 -9.5328e-05 0.0017653 0.0016434 -0.0011695 0.16944 -0.1326
0.0028346 0.005758 -0.0024354 0.00022514
-6.8443e-05 0.0020032 0.00067596 0.001088 0.0018369 0.0018377 0.0028472 0.0057395
0.25843 0.037185 0.0048968 0.0010035
0.0001575 -0.00070552 0.0001837 0.00097712 -0.0010874 0.0015784 -0.002428 0.00024516
0.0049396 0.00098526 0.27166 0.073688
1940000000 0.17759 -0.17198 3.7827e-05 -0.0016334 0.0014791 0.0019697 -0.003582 0.00053782
0.00168 0.0012039 -0.00065402 -0.0005224
3.8487e-05 -0.0016294 0.26485 0.097057 -0.0016215 0.0050536 0.0011022 0.0011486
0.0017511 0.00030271 0.00087325 0.00023905
0.0014866 0.0020007 -0.0015889 0.0050737 0.059518 -0.24307 0.00014258 -0.0021255
0.0023708 0.00013729 0.00036842 0.0016949
-0.0035936 0.00056452 0.0011039 0.0011721 0.00015701 -0.0021457 0.11977 -0.16703
0.0024303 0.003745 -0.0013932 0.0012947
0.0016816 0.0011732 0.0017445 0.0002904 0.0023529 0.00013864 0.0024309 0.0037728
0.26182 -0.0016383 0.0036095 -0.0024806
-0.00064544 -0.00048766 0.00090081 0.0002207 0.00038223 0.001726 -0.0013899 0.0012748
0.003563 -0.0024264 0.26279 0.037214
2000000000 0.13041 -0.18616 -0.0038706 0.00061765 0.0028438 0.001458 -0.0022487 0.0035631
0.0013256 2.7011e-05 -0.00079991 0.00060134
-0.0038594 0.00062666 0.25074 0.061271 -0.00065379 0.0070616 0.0014189 0.00032859
0.0010283 -0.0011705 0.00032433 2.7934e-05
0.0028461 0.0014233 -0.00060297 0.0070621 0.017226 -0.22824 -0.0014543 -0.0010608
0.0018288 -0.0014165 0.0017384 0.0013794
-0.002276 0.0035039 0.0014137 0.00029885 -0.0014463 -0.0010602 0.065536 -0.17958
0.00094486 0.0028543 -0.00021315 0.0020017
0.0013638 -4.2521e-06 0.0010304 -0.0012098 0.0018328 -0.001413 0.0009673 0.0028351
0.25631 -0.034668 0.00027357 -0.0032095
-0.00076721 0.00061744 0.00033388 3.3188e-05 0.0017517 0.0014193 -0.00019113 0.0019854
0.00029603 -0.0032493 0.2496 0.0096497
2060000000 0.084875 -0.1931 -0.0048388 0.0029898 0.0030498 -0.00049492 0.00064126 0.0032638
0.0013942 -0.0010984 -0.00012765 0.0008306
-0.0048427 0.0030049 0.23869 0.032174 0.0041232 0.008154 0.00095134 -0.00061575
0.0004294 -0.0013897 0.00054991 -5.3622e-05
0.0030607 -0.00046663 0.0041943 0.0081337 -0.014289 -0.20958 -0.0012425 0.00045212
0.00026244 -0.0022357 0.0029485 0.00030967
0.00064415 0.0032928 0.00098165 -0.000625 -0.0012443 0.0004383 0.013316 -0.17844
-0.00025748 0.0032067 0.00085908 0.00090129
0.0013748 -0.0011002 0.00041666 -0.0014095 0.00026235 -0.0022263 -0.00028299 0.0032115
0.24208 -0.0733 -0.0017124 -0.0038067
-9.7298e-05 0.00084548 0.00053966 -0.00010411 0.0029043 0.00028752 0.00089942 0.00092878
-0.0017203 -0.0037428 0.23618 -0.01509
2120000000 0.038956 -0.18482 -0.0037941 0.0067132 0.0025605 -0.0024982 0.0025979 0.0021189
2.2676e-05 -0.0017954 0.00092387 0.00020921
-0.0037966 0.0067105 0.21707 0.0071727 0.0064994 0.0045242 0.0010615 -0.0011034
-0.0012293 -0.0018608 -1.0323e-05 -0.00097207
0.002549 -0.0025036 0.0065319 0.0044792 -0.042986 -0.19323 -0.00060487 0.0012268
-0.0019623 -0.0014259 0.00048039 -0.0022422
0.0026126 0.00211 0.00105 -0.0010872 -0.0006171 0.0012565 -0.038616 -0.16232
-0.001034 0.0049599 0.0017223 0.00088705
-1.4534e-05 -0.0018012 -0.0012418 -0.001854 -0.0019431 -0.0013879 -0.00097444 0.0049623
0.22431 -0.1086 -0.0052187 -0.0015436
0.00092993 0.00013084 -2.3005e-06 -0.001018 0.00042481 -0.0022435 0.0016403 0.00089552
-0.0051986 -0.0015769 0.21479 -0.031372
2180000000 -0.00079589 -0.17102 -0.0022432 0.010023 0.00076571 -0.0021812 0.0031703 -0.00044448
-0.00016304 -0.00094176 0.0011027 0.00013563
-0.0022362 0.0099963 0.19734 -0.010733 0.0075687 0.0039319 -0.00065042 -0.001642
-0.0019574 0.00061407 0.00022159 0.00023298
0.00075917 -0.0021575 0.0076087 0.0038608 -0.063579 -0.1687 0.00095378 0.001227
-0.00096036 0.00015207 0.00062663 -0.0020189
0.0031416 -0.00046711 -0.00062784 -0.0016619 0.00095339 0.0011961 -0.076814 -0.1357
-0.00031814 0.0071079 0.0016215 0.0001897
-0.00015369 -0.00095236 -0.0019658 0.00062686 -0.0009818 0.00015898 -0.00033622 0.0071129
0.19622 -0.1392 -0.0057182 0.0024104
0.0011229 0.00017011 0.00026821 0.00023312 0.00062251 -0.0020242 0.0017029 0.00022926
-0.0057092 0.0024631 0.19905 -0.045292
2240000000 -0.029777 -0.14662 0.0022065 0.011285 -0.00045452 -0.0028218 0.001976 -0.0022301
-0.0017823 -0.00046452 0.00064866 -0.0019163
0.0021907 0.011273 0.17743 -0.016935 0.0082968 0.00043324 -0.00076318 -0.00037345
-0.00045265 0.0011187 -0.00066212 -0.00070588
-0.00046224 -0.0028076 0.0083071 0.00036901 -0.080823 -0.14495 0.0015571 -0.0014683
-0.0008525 0.00026704 -0.002437 -0.0014368
0.0019819 -0.0022312 -0.00078211 -0.00038437 0.0015489 -0.0014487 -0.11114 -0.10648
0.0015725 0.008996 0.0015319 -0.00068043
-0.0017857 -0.00040427 -0.00043346 0.0010773 -0.00085337 0.00028799 0.0016151 0.0089882
0.16505 -0.1579 -0.0050198 0.0048723
0.00062127 -0.0019365 -0.00066747 -0.00069099 -0.0023966 -0.0013996 0.0014336 -0.00074256
-0.0050467 0.0048701 0.17646 -0.055867
2300000000 -0.056999 -0.11897 0.0078624 0.009453 -0.001233 -0.0021713 -0.00062603 -0.0014958
-0.0009689 0.00055817 -0.0011825 -0.00070698
0.0078317 0.0094331 0.15599 -0.025904 0.0084111 -0.0017206 -0.00099917 0.00049914
-0.00020759 0.001244 -0.0002856 0.00077067
-0.0012053 -0.0021724 0.0083956 -0.0018004 -0.093625 -0.1209 -0.00032491 -0.0014837
5.686e-05 0.0016866 -0.0019172 0.00070607
-0.00064721 -0.0014575 -0.00096002 0.0004992 -0.00029588 -0.0014817 -0.13282 -0.070417
0.0051308 0.0092523 0.00050327 -0.0013266
-0.0010016 0.00058098 -0.00020045 0.0012922 4.527e-05 0.0016927 0.0051171 0.0092413
0.12675 -0.17833 -0.0030464 0.0080079
-0.0011858 -0.00072265 -0.000276 0.00078871 -0.0019369 0.00072385 0.00056035 -0.0012944
-0.0030817 0.0080294 0.16025 -0.057274
2360000000 -0.073359 -0.087514 0.01071 0.0083931 -0.0012497 -0.0017804 -0.0014346 -0.00085342
-0.00043525 0.00097287 -0.0016586 -0.00040985
0.010699 0.0083693 0.1469 -0.025587 0.0082589 -0.0046962 -0.00074874 0.0010698
0.0016666 0.00037865 -7.3735e-05 -0.00019621
-0.0012061 -0.0017532 0.0082576 -0.0047417 -0.10321 -0.098519 -0.0023305 -0.00081817
0.0011136 4.5637e-05 -0.0010139 0.001818
-0.0014462 -0.00085978 -0.00073221 0.0010933 -0.0023458 -0.00081465 -0.14988 -0.037042
0.0086276 0.0087357 0.0013719 -0.0016729
-0.00043305 0.00095327 0.0016476 0.00036085 0.0011241 4.7872e-05 0.0086885 0.0087459
0.095408 -0.18021 0.00073713 0.0087603
-0.0017024 -0.00036137 -7.5095e-05 -0.00022711 -0.00097629 0.0018003 0.0013744 -0.0016592
0.00075065 0.0087237 0.13872 -0.060576
2420000000 -0.081778 -0.060033 0.014176 0.0027725 -0.0033102 -0.001256 -0.0010578 0.0004527
0.0010079 0.0012998 -0.00119 0.0016952
0.014162 0.0027788 0.12874 -0.026149 0.0048622 -0.0066569 0.0013513 0.0010738
0.00078669 -0.0013283 -1.6602e-05 -6.0525e-06
-0.0033136 -0.0011928 0.0048207 -0.0066961 -0.116 -0.077932 -0.0018204 0.0011586
-8.8613e-05 -0.0005283 0.00034888 0.0026913
-0.0010562 0.00046738 0.0013646 0.0010845 -0.0018186 0.0011332 -0.16004 0.0071901
0.011687 0.0061592 -0.00021696 -0.0026771
0.001051 0.0012561 0.00075047 -0.0013262 -5.077e-05 -0.00055714 0.011713 0.006061
0.056204 -0.1807 0.0020365 0.008574
-0.0012557 0.0016751 2.7744e-05 -1.7486e-05 0.00039655 0.0026628 -0.00021227 -0.0026861
0.0020423 0.0086127 0.11983 -0.056553
2480000000 -0.082217 -0.028308 0.014107 -0.0025422 -0.0018949 -0.00028067 -0.00077433 0.0013646
0.0015153 -0.00070747 6.3789e-05 0.0014452
0.014105 -0.0025554 0.13054 -0.026038 0.0030925 -0.0089084 0.0011313 9.6346e-05
-0.00058156 -0.00095008 -3.855e-05 -0.00032539
-0.001934 -0.00022846 0.0030226 -0.0089407 -0.1192 -0.057696 -0.0007214 0.0028445
-0.00029719 -0.00084112 0.0018846 0.00098679
-0.00072338 0.0013563 0.0011254 8.3164e-05 -0.00073751 0.0028497 -0.16102 0.045994
0.015479 0.0014599 -0.00092829 -0.0026397
0.0015355 -0.00071134 -0.00060791 -0.00094804 -0.00030899 -0.00082277 0.015532 0.0013646
0.022368 -0.17305 0.0055279 0.0074821
0.00020008 0.0014742 -5.5368e-05 -0.00032352 0.001852 0.00095611 -0.00097611 -0.0025804
0.0054881 0.0075091 0.10147 -0.052733
2540000000 -0.086501 -0.0013486 0.011787 -0.0067034 -0.0026207 0.0010367 0.0004691 0.0011008
-0.00021555 -0.0014651 0.00095264 0.0018139
0.011803 -0.0066823 0.11757 -0.0176 -0.0009951 -0.007972 0.00066585 -0.0013371
-0.001764 0.00010343 -0.0006482 0.00030034
-0.0026222 0.0010497 -0.001065 -0.0079752 -0.1257 -0.034324 0.0016585 0.002389
-0.0010852 9.665e-05 0.0017775 -0.00075665
0.00047475 0.0010601 0.00067235 -0.0013582 0.0016755 0.0023831 -0.15962 0.086078
0.015022 -0.0042406 -0.0019567 -0.0021433
-0.00019027 -0.001418 -0.0017657 0.00010351 -0.0010214 5.9736e-05 0.014929 -0.0042512
-0.0073132 -0.15871 0.0082029 0.0058301
0.00097392 0.0018515 -0.00066819 0.0003332 0.0017352 -0.000742 -0.0019633 -0.00217
0.0081959 0.0058167 0.087496 -0.039088
2600000000 -0.079128 0.023925 0.0082751 -0.010128 -0.0012714 0.0027984 0.00096413 -0.00018974
-0.00084176 -0.0010267 0.0019847 0.00050103
0.0082861 -0.010105 0.11228 -0.03269 -0.0032567 -0.0061844 -0.00041546 -0.00076588
-0.00022886 0.0016867 -0.00018968 0.00071437
-0.0012466 0.0027979 -0.0033043 -0.006181 -0.13046 -0.0093047 0.0029198 0.0002704
-7.3569e-06 0.0013785 0.00146 -0.0015953
0.00096077 -0.00020871 -0.00040821 -0.00075552 0.0029036 0.00024981 -0.14431 0.12088
0.012384 -0.0095102 -0.0035851 -7.3203e-05
-0.00086235 -0.0010378 -0.0002236 0.001704 -3.8938e-05 0.0013789 0.01235 -0.0095417
-0.041727 -0.14007 0.0092577 0.0048594
0.0019425 0.00044618 -0.0002181 0.0006981 0.0014556 -0.0016131 -0.0035579 -6.097e-05
0.0092334 0.0049391 0.078873 -0.0252
2660000000 -0.07287 0.049822 0.0042648 -0.011744 -0.00028971 0.001163 5.5286e-05 -0.00018831
-0.0022418 0.00022448 0.0015256 -0.00064097
0.0042622 -0.011771 0.1201 -0.028543 -0.0045516 -0.0047461 -0.0012891 -0.0005139
0.00040194 0.0018827 0.00047517 0.00098238
-0.00029194 0.0011778 -0.0045982 -0.0046947 -0.12997 0.011606 0.001929 -0.0014661
0.00037838 0.00042058 -0.0010834 -0.0017342
9.7681e-05 -0.00024794 -0.0012725 -0.00051892 0.0019492 -0.001437 -0.12297 0.1524
0.0078675 -0.012435 -0.0023424 0.0010395
-0.0022077 0.00023178 0.00043555 0.0018964 0.00037395 0.00040667 0.0078212 -0.012432
-0.063199 -0.11987 0.010707 0.00079518
0.0015626 -0.00071229 0.000508 0.001013 -0.001052 -0.0017348 -0.0023461 0.00097682
0.010751 0.00072573 0.074512 -0.006478
2720000000 -0.061278 0.068519 4.5657e-05 -0.011688 -0.00024291 0.0029562 -0.00026889 -0.00017376
-0.0023028 0.0020261 0.00034889 -0.0017592
6.8096e-05 -0.011669 0.10548 -0.031902 -0.0050867 -0.0014079 -0.0016355 0.00053558
0.0018871 0.00028979 0.00094561 -0.00021075
-0.00016718 0.0029571 -0.005104 -0.0013639 -0.12433 0.041322 0.00051106 -0.0027483
0.00026284 0.00042663 -0.0014072 0.00067929
-0.00033128 -0.00014822 -0.0016177 0.00056277 0.00048261 -0.0027388 -0.089141 0.18157
0.0029897 -0.013189 -0.0020735 0.0024387
-0.0022492 0.0020865 0.0018649 0.00029659 0.00027499 0.00044934 0.0029478 -0.013221
-0.083505 -0.087441 0.01159 -0.0015992
0.00033843 -0.0016972 0.00094646 -0.0002262 -0.0013563 0.00066899 -0.0021075 0.0025059
0.011586 -0.0015374 0.0783 0.01241
2780000000 -0.046815 0.087538 -0.0044433 -0.010502 0.00012473 0.0013625 0.00050032 -0.00022671
0.0013341 0.0027657 -0.00065561 -0.0017161
-0.0044359 -0.010493 0.10409 -0.043819 -0.0041033 -1.2539e-05 -0.00027426 0.0016518
0.0017172 -0.0011723 0.00013244 -0.00016994
0.00011257 0.0013705 -0.0040982 3.2766e-05 -0.12083 0.071736 -0.0016901 -0.0017455
0.00018107 -0.00029959 -0.00055813 0.00079944
0.00052096 -0.00030262 -0.00023881 0.0016506 -0.0016754 -0.0017758 -0.059156 0.20338
-0.0023602 -0.013206 -0.00063985 0.0021206
0.0013532 0.0026886 0.0017244 -0.0012342 0.00014938 -0.00030361 -0.0023968 -0.013196
-0.098452 -0.05476 0.0099704 -0.0061421
-0.00067683 -0.0017486 9.8847e-05 -0.00015604 -0.00054805 0.00082741 -0.00068611 0.0020752
0.0099742 -0.0062273 0.082077 0.030655
2840000000 -0.031086 0.1026 -0.0076402 -0.007249 0.0016085 0.0020229 -0.00023331 -0.00013785
0.0015056 0.0011381 -0.0015884 0.00027422
-0.0076394 -0.0072522 0.10259 -0.037351 -0.0035705 0.0010865 0.00056284 0.00082902
-0.0001842 -0.0015346 3.4214e-05 -0.00011072
0.0016048 0.0020092 -0.00357 0.0011122 -0.11445 0.097737 -0.00182 0.00015804
8.813e-05 0.00029889 0.0011419 0.0010326
-0.00017851 -0.00013979 0.00057314 0.00082985 -0.0018276 0.00017386 -0.022994 0.21806
-0.0059061 -0.010355 0.00049539 0.0011196
0.0014718 0.0010533 -0.0002335 -0.0015096 0.00011142 0.00037961 -0.0059519 -0.010361
-0.10191 -0.022582 0.0082206 -0.0076896
-0.00163 0.0004238 4.8233e-05 -0.0001277 0.0011842 0.00090493 0.00047616 0.0011548
0.0081049 -0.0075698 0.096809 0.045602
2900000000 -0.016542 0.1218 -0.0089574 -0.0030224 0.0017761 5.4216e-05 0.00046544 -0.00069233
0.002197 -0.0011707 -0.00058893 0.00019183
-0.008942 -0.0030271 0.083106 -0.045384 -0.0012834 0.0027205 0.00097978 0.00031092
-0.0006639 -0.0013755 -0.00030002 -1.3298e-05
0.0017421 6.4694e-05 -0.0012598 0.00273 -0.097256 0.12969 -0.0012472 0.00013263
-0.00025905 -0.00088706 0.0017523 -0.00036136
0.00046198 -0.00069585 0.00099858 0.00027332 -0.0012228 0.00016045 0.014261 0.22072
-0.0091717 -0.0067947 0.0010508 0.0021717
0.0022664 -0.0011095 -0.00069194 -0.0013883 -0.00029623 -0.00094374 -0.0091653 -0.0067896
-0.10042 0.015941 0.005378 -0.010352
-0.00058844 -7.3052e-06 -0.00033003 -9.3881e-06 0.0016432 -0.00024113 0.0011149 0.0020392
0.0053928 -0.010605 0.11067 0.051767
2960000000 0.0050491 0.13291 -0.0086659 0.00048426 0.00068624 0.0013525 -0.00058275 -0.0009594
-0.00017969 -0.0018222 -0.00087627 0.00044885
-0.0086577 0.00048581 0.09236 -0.045012 -0.00083933 0.0013096 0.0010693 -0.00011675
-0.0010799 -0.00075083 0.00046005 0.00037626
0.00071687 0.0013118 -0.00083661 0.0013395 -0.078008 0.16083 -0.00048885 0.00069852
-0.00074602 0.001004 -0.00014125 -0.0025163
-0.00063784 -0.00095839 0.0010687 -9.3845e-05 -0.00049625 0.00065631 0.056316 0.22707
-0.010193 -0.0018713 0.0014248 0.00021856
-0.00026041 -0.0019159 -0.0010917 -0.00071429 -0.00072616 0.0010555 -0.010223 -0.0018992
-0.088508 0.048221 0.00090825 -0.011793
-0.00077628 0.00061774 0.00047908 0.00038589 2.4974e-05 -0.0025075 0.0013283 0.00030067
0.00083078 -0.011612 0.12999 0.062237
3020000000 0.023205 0.14673 -0.0064063 0.0037735 0.0012782 -0.00027091 -0.00081759 -0.00023528
-0.00069015 0.00027327 -6.545e-05 0.00065277
-0.0064069 0.0037472 0.081037 -0.03386 -0.00044691 0.00010014 0.00032741 -0.0010337
-0.00174 0.00060406 0.00067844 -0.00025099
0.001338 -0.00033068 -0.00046772 0.00010706 -0.056343 0.18546 -0.00035522 0.0009957
0.00054146 0.00024611 -0.00059002 -0.0015381
-0.0008 -0.00018646 0.00032092 -0.0010471 -0.00034618 0.0010037 0.095078 0.21949
-0.0087613 0.0011786 0.00061303 0.0003619
-0.00072106 0.00034108 -0.0017363 0.00060086 0.00051214 0.00023088 -0.0087365 0.0012356
-0.071175 0.076964 -0.0020829 -0.010534
-9.4518e-05 0.00058455 0.00070984 -0.00026232 -0.00078172 -0.0015366 0.00071741 0.00024348
-0.0019365 -0.010687 0.14996 0.058664
3080000000 0.050244 0.15585 -0.0045557 0.0059018 0.0014753 -0.00016443 -0.00069372 -5.9677e-05
-0.00044948 0.0001886 -7.969e-05 0.0005246
-0.0045325 0.0058798 0.078384 -0.028253 -0.00032309 0.00063794 -0.00034674 -0.0002763
-0.00019862 0.0010322 -0.00018203 -0.00048996
0.001505 -0.00018271 -0.00032895 0.00061926 -0.01957 0.20721 -0.00066568 0.00016903
0.000685 0.00043974 -0.0019747 -0.00071065
-0.0006934 -8.7093e-06 -0.00033145 -0.0002569 -0.00066762 0.00017115 0.1284 0.21123
-0.0063268 0.0052139 0.001817 0.00050363
-0.00047778 0.00020033 -0.00018481 0.0010986 0.00068664 0.00043894 -0.006286 0.0051604
-0.043498 0.10945 -0.0066081 -0.0089413
1.6238e-05 0.00055034 -0.00019774 -0.00048973 -0.0018048 -0.0006479 0.0017547 0.0005941
-0.0067436 -0.008764 0.16427 0.066168
3140000000 0.078878 0.15883 -0.0010548 0.0074642 0.0025407 -0.0015236 -0.0010839 0.00081968
0.0014647 0.00062695 0.00025444 -4.4239e-05
-0.0010441 0.0074836 0.074108 -0.03026 -0.0009733 0.00026864 0.0006197 -0.00015539
-5.9637e-05 0.0008433 0.00060865 -0.00044869
0.0025615 -0.0015967 -0.00095593 0.00028127 0.02385 0.22742 0.00014216 0.0014797
0.0012793 -0.00080987 -0.0026634 0.00078778
-0.0011546 0.00078809 0.00066486 -0.00017258 9.5633e-05 0.0014677 0.1632 0.18533
-0.0028541 0.0062235 0.00051405 -0.0013313
0.0015373 0.00061687 -7.5228e-05 0.00079522 0.0012116 -0.00079203 -0.0028487 0.0062875
-0.025692 0.12849 -0.0086175 -0.0047454
0.00023707 1.1125e-05 0.00058492 -0.0004939 -0.0026102 0.00066715 0.0005452 -0.0013964
-0.0085908 -0.004967 0.18863 0.056627
3200000000 0.11057 0.16966 0.0039833 0.0063792 0.00076113 -0.0028507 -0.00032553 0.0019984
0.00039983 -0.0018281 0.00016386 0.00043777
0.0039412 0.0063572 0.08422 -0.028737 -0.00094225 0.0006061 -0.00041391 -0.0008048
0.0007975 0.0011923 -0.00042148 -0.00098106
0.00073998 -0.0027457 -0.00094793 0.00057979 0.06812 0.2314 0.0012091 0.00075099
-0.00048903 -0.0022849 -0.0013974 0.002172
-0.00028775 0.0020302 -0.00042562 -0.00079207 0.0011796 0.00073827 0.1834 0.16317
-0.00013968 0.0060814 0.00042998 -0.0013666
0.00045184 -0.0017296 0.00077938 0.0011748 -0.00045098 -0.0022871 -9.8878e-05 0.0060409
0.014765 0.14834 -0.0091785 -0.00096613
0.00015254 0.0003046 -0.00041061 -0.00098289 -0.0013959 0.0022813 0.00042972 -0.0013665
-0.0092103 -0.00090604 0.20375 0.055347
3260000000 0.14268 0.16137 0.0040684 0.0031575 -0.0008213 -0.0026657 0.00098154 0.00089542
0.00015698 -0.0019791 -9.449e-05 0.00012257
0.0040793 0.0031506 0.092246 -0.031973 -0.0015132 0.0022715 -0.00022465 -0.00015666
0.0009136 -0.00054922 -0.00091772 0.00019982
-0.00085502 -0.0026175 -0.0014941 0.0022918 0.11908 0.22738 0.00028461 -0.00011946
-0.00094943 -0.00093668 0.00049247 0.0020096
0.00098134 0.00087946 -0.00018304 -0.00017423 0.00034346 -8.641e-05 0.21064 0.12585
0.0026485 0.0053808 -0.00063873 -0.0017074
7.3106e-05 -0.0019232 0.00086011 -0.00059862 -0.0010433 -0.0010594 0.0026641 0.0053996
0.041157 0.1571 -0.0072313 0.0040897
-0.00010153 4.5931e-05 -0.00092038 0.00025733 0.00050428 0.0020599 -0.00055614 -0.0016045
-0.0070259 0.0039997 0.23335 0.045547
3320000000 0.17269 0.15541 0.0071221 0.0012122 -0.00049592 -0.0018147 0.00080033 0.00026897
-0.0016729 -0.0012683 0.00042512 0.00024775
0.0071085 0.0011718 0.098746 -0.028273 0.00097333 0.0022057 -0.0002613 -0.00061564
-0.00027718 -0.00025032 -0.00056962 0.00019906
-0.00057501 -0.0017933 0.0010177 0.0022298 0.16666 0.21804 0.00040117 -0.00019497
-0.001199 -0.00039968 0.00036053 0.0011956
0.00086079 0.00023503 -0.00025976 -0.00062755 0.00035566 -0.00015518 0.21864 0.095426
0.0038176 0.0033146 -0.0011373 0.00036043
-0.0017506 -0.001242 -0.00029339 -0.00026551 -0.0011474 -0.00023057 0.0038399 0.0032613
0.07435 0.15786 -0.0033701 0.005192
0.00046157 0.00030906 -0.0005537 0.00016331 0.00023667 0.0010346 -0.0011675 0.00027585
-0.003585 0.0053606 0.24898 0.031862
3380000000 0.20834 0.13874 0.0054583 -0.0020688 -0.000985 0.00049704 0.0013765 0.00036356
-0.0014527 0.00071492 0.00019323 2.9991e-05
0.0054491 -0.0020116 0.10968 -0.035841 0.00024101 0.0026385 -0.001207 -0.00071455
5.5952e-06 0.00012387 -0.00089078 0.0004391
-0.00086283 0.00052121 0.000262 0.0025862 0.20805 0.19521 0.00066528 -0.00037277
-0.0019028 0.00088331 0.0011341 0.0011414
0.0013997 0.00030271 -0.0012254 -0.00068824 0.00069625 -0.00034264 0.23397 0.063534
0.0056002 0.0028393 -0.00028937 8.3476e-05
-0.001468 0.00080428 6.5313e-05 0.00010022 -0.0018498 0.00086759 0.0054995 0.0028438
0.11797 0.14971 -0.00094793 0.0061562
0.00028324 -5.6579e-05 -0.000968 0.00044317 0.0012482 0.0012064 -0.00023126 0.00013664
-0.00078158 0.0060825 0.27876 0.014393
3440000000 0.23973 0.11695 0.0043019 -0.00381 -0.00048659 -0.0017149 0.0009108 -4.6223e-05
-0.0016619 0.001509 0.00085551 5.0387e-06
0.004367 -0.0037913 0.1034 -0.041242 0.0030702 0.0019853 -0.0010093 0.0011739
0.00010509 0.00045651 -7.0728e-05 0.00080931
-0.00058485 -0.0017522 0.0030896 0.0019631 0.24608 0.16647 -0.00041386 -0.00010499
-7.4788e-05 0.0014155 0.001397 0.00076258
0.0008941 -2.9102e-05 -0.0010276 0.0011768 -0.00035819 -0.00014355 0.23485 0.030825
0.0064392 -0.00010736 -0.00031092 -4.7939e-05
-0.0015654 0.0014605 3.3948e-05 0.00049666 -7.3193e-05 0.001317 0.0065007 -0.00017599
0.14711 0.13935 0.0037493 0.0036898
0.00091378 9.5431e-05 9.4361e-05 0.00087262 0.0013124 0.00073782 -0.00029834 -5.5864e-05
0.0036841 0.003715 0.29561 -0.015853
3500000000 0.27199 0.085369 0.0023521 -0.0045784 -0.0013733 0.0013466 0.0011278 -0.00078773
-0.0010679 0.0013048 0.00070251 -0.00088437
0.0023134 -0.0044951 0.11572 -0.064897 0.0031497 0.001208 -0.0005545 0.00072009
0.00053163 -0.00011582 0.00014694 0.00061074
-0.0014408 0.0015116 0.0032259 0.0011335 0.27503 0.13272 -4.6943e-06 -0.00020273
-0.00028017 0.00057151 0.0016289 -0.00024436
0.0011174 -0.00084126 -0.00049531 0.00076589 -5.5304e-05 -9.616e-05 0.2395 0.0039878
0.006702 -0.0028108 -0.00017074 -9.6555e-05
-0.0010699 0.00137 0.00053127 -0.00022735 -0.00017625 0.00074133 0.006677 -0.0028647
0.19317 0.11065 0.0032708 0.0014921
0.00060914 -0.00086201 -4.3854e-05 0.00061446 0.0015422 -0.00022066 -0.00015946 -0.00013359
0.003254 0.0015964 0.31478 -0.042881
3560000000 0.2903 0.051024 0.00059371 -0.0058676 -7.1399e-05 -0.00089837 0.00054488 0.00019978
0.0016212 0.0018714 -0.00016048 -0.00084701
0.00054618 -0.0059224 0.10972 -0.070227 0.0057586 -0.00086499 0.00031438 0.0007334
0.0006829 -0.00025124 0.00028497 0.00026481
-0.0002675 -0.00086026 0.0057714 -0.0009538 0.30285 0.090517 -0.00019389 -0.00011254
0.00055174 0.00058277 0.0013324 -0.00081559
0.00047471 0.00021438 0.00031644 0.00076358 -0.00020777 -0.00021634 0.23014 -0.032693
0.0056164 -0.0058408 -0.00093901 -0.00056952
0.0016367 0.0019175 0.00065227 -0.00021816 0.00058298 0.00052286 0.0056309 -0.0059165
0.21366 0.09691 0.0033785 -0.0016771
-0.00017352 -0.00095067 0.0004306 0.0001792 0.0014444 -0.00091959 -0.0009765 -0.00058307
0.0033839 -0.0016774 0.32688 -0.083456
3620000000 0.30665 0.013125 -0.0010212 -0.0036833 -0.0020759 5.9673e-05 0.00010088 -0.0020068
8.6747e-06 0.00054637 -0.00063865 -0.00067977
-0.0010338 -0.0036882 0.11046 -0.099473 0.0036876 -0.0041097 0.00033859 0.00051632
-0.00040583 -0.00065457 0.00067089 0.00013023
-0.0020529 1.5864e-05 0.0036696 -0.0041164 0.3151 0.046163 8.2954e-05 -0.00082191
0.00022855 1.0634e-06 0.00057438 -0.00048121
0.00013572 -0.0020239 0.00031415 0.00046352 7.4652e-05 -0.00078297 0.21896 -0.062736
0.0018059 -0.0068001 -0.0012805 0.00094729
-8.7783e-05 0.00053748 -0.00041758 -0.00070441 0.0001866 5.5981e-05 0.0017114 -0.0068337
0.23628 0.054856 0.0017377 -0.0021336
-0.00062247 -0.00054496 0.00071888 0.00017539 0.00051546 -0.00045218 -0.0011178 0.00097804
0.0017804 -0.0022505 0.3291 -0.11708
3680000000 0.31073 -0.031531 -0.0036491 -0.0039277 -0.0011273 0.0016068 -0.0012374 -0.00025853
0.0015927 3.6195e-05 -0.0011556 -0.00042767
-0.0036304 -0.0039136 0.10592 -0.1165 0.0011159 -0.0046438 0.00082852 0.00035351
-0.00027386 -0.00064798 0.00048981 0.00013495
-0.0010951 0.0017027 0.0010534 -0.0047288 0.32703 -0.0040084 -0.00091465 -0.00080177
0.00097873 0.00073663 0.00098004 -0.0015467
-0.0012069 -0.0002055 0.00088292 0.00032899 -0.00091795 -0.00080178 0.20561 -0.09686
0.00027867 -0.0068486 -0.0010269 0.0015527
0.0016815 -7.3758e-06 -0.0002355 -0.00064618 0.00094724 0.00071599 0.00036571 -0.0068675
0.25609 0.029732 0.001018 -0.0022532
-0.0011908 -0.00043873 0.0003832 0.00017347 0.0010075 -0.0014297 -0.001196 0.0015163
0.00089834 -0.0020511 0.32898 -0.16203
3740000000 0.31212 -0.067118 -0.0029885 -6.3928e-05 -0.0021933 0.0025679 6.1209e-05 -0.00060422
-0.00069837 -0.00021328 -0.00084171 0.00053214
-0.0030052 -3.9148e-05 0.097226 -0.13869 0.00066769 -0.0051947 0.00024542 -0.00045824
-0.00016834 0.00015605 0.00059447 -3.5922e-06
-0.0021689 0.0025989 0.00057114 -0.0051964 0.32928 -0.043927 -0.00078818 0.00015357
-6.0849e-05 -9.2191e-05 -0.00063291 -0.0013609
8.6174e-05 -0.00070745 0.0002411 -0.00040496 -0.00083582 0.00011999 0.18386 -0.12057
-0.0018739 -0.0061094 0.0006704 0.0024848
-0.0007855 -5.4297e-05 -0.00012563 0.00012131 -9.9769e-05 -0.00010995 -0.0020548 -0.0061443
0.2629 -0.008388 -0.00054617 -0.0024714
-0.00090697 0.00057122 0.00063081 3.0763e-05 -0.00047149 -0.0014382 0.00093846 0.0025323
-0.00040754 -0.0025932 0.31573 -0.20144
3800000000 0.30642 -0.11296 -0.0022371 0.00048327 0.00086835 0.0039781 -0.0013056 -0.0016311
0.0013941 0.0010427 -0.0013689 0.00024503
-0.0022602 0.00046557 0.085839 -0.15326 -0.0021337 -0.0050126 7.6238e-05 0.00020975
-0.00083123 -0.00053484 0.0010288 0.00016862
0.00093713 0.0039475 -0.0021504 -0.0049437 0.32504 -0.08543 -0.00067516 0.0003039
0.0010207 -9.6341e-05 -0.00088533 -0.00061435
-0.0013127 -0.0015424 9.6705e-05 0.00019112 -0.00062343 0.00029898 0.17416 -0.14618
-0.0033362 -0.0050349 0.0016224 0.0017563
0.0014921 0.00094072 -0.00077128 -0.00051816 0.0010383 -0.00014397 -0.0032412 -0.0049825
0.27555 -0.05021 0.001405 -0.00057884
-0.0012826 0.00020024 0.00096734 -2.7529e-07 -0.001206 -0.00051223 0.0015078 0.0016335
0.0011589 -0.00052689 0.30641 -0.2435
3860000000 0.29514 -0.14458 -0.00094685 0.0010781 0.0027099 0.0015298 -0.0021771 0.0011195
0.00085275 -0.0010578 -0.00047774 0.0013532
-0.00098802 0.0010908 0.066608 -0.16296 -0.0034321 -0.0045699 0.00059385 -0.0006067
-0.00085604 0.001133 0.0007805 -0.00097263
0.0027454 0.0015955 -0.0035328 -0.00458 0.30538 -0.12541 -0.00068233 0.00073289
0.0002054 -0.00030192 -0.0012501 -0.00045467
-0.0021722 0.0011826 0.00056514 -0.00062135 -0.00068462 0.00072065 0.14615 -0.16066
-0.0030797 -0.0047352 0.0020144 0.00070286
0.00083991 -0.0011014 -0.00091728 0.0011149 0.00014288 -0.00029464 -0.0031402 -0.0047375
0.27113 -0.081766 -0.00015969 -0.0024592
-0.00057597 0.0014259 0.00077057 -0.00079533 -0.0009295 -0.00047297 0.0022207 0.00081069
0.00015258 -0.0024076 0.2836 -0.28087
3920000000 0.2801 -0.18459 0.0017509 0.00021497 0.0036167 0.0024086 4.0076e-05 0.00095882
0.00060721 -0.00014657 0.00034228 0.00038383
0.0017252 0.00016995 0.039094 -0.17902 -0.0048054 -0.0030486 -0.00039687 -2.8422e-05
7.0333e-05 0.00010799 -0.00026768 -0.00022842
0.0036004 0.0022471 -0.0048585 -0.0029567 0.29902 -0.15795 8.7871e-05 0.001517
0.0015969 -0.0011535 -0.00045554 -0.00020507
2.2326e-05 0.0010086 -0.00040327 -3.2562e-05 9.747e-05 0.0015106 0.12601 -0.17155
-0.0044523 -0.0041242 0.0019642 -0.00018172
0.00060864 -7.5097e-05 0.00015639 0.00011113 0.0016829 -0.001172 -0.0044381 -0.0041273
0.26165 -0.13061 0.0011948 -0.0017086
0.00036067 0.00040342 -0.00022253 -0.00037589 -0.00070892 -0.00037086 0.0018536 -0.00031765
0.00088454 -0.0017369 0.26226 -0.3082
3980000000 0.25276 -0.22017 0.0018894 -0.0030889 0.0048914 -0.00050524 8.5935e-05 0.0011379
0.0011169 -0.0020529 0.00057549 0.00028365
0.0018637 -0.0031139 0.016613 -0.19198 -0.0053889 -0.0011246 0.00087868 0.00052015
0.00037554 0.00041238 0.0001066 -0.0011851
0.0049735 -0.00049203 -0.0053731 -0.0011201 0.26979 -0.18891 0.0014093 -3.7839e-05
-0.0012095 -0.00082696 -0.00063887 -0.00080677
0.00022877 0.0011579 0.00093053 0.00043527 0.001393 -3.7229e-05 0.090002 -0.1928
-0.004916 -0.0035486 0.0014687 -0.0011832
0.00089153 -0.0021931 0.00035817 0.00041463 -0.0012478 -0.0008277 -0.0049432 -0.0034912
0.24878 -0.16053 0.00097624 -0.005273
0.00065748 0.0002282 -4.7832e-06 -0.001159 -0.00067839 -0.00068829 0.0015153 -0.0011076
0.0011565 -0.0051395 0.22721 -0.34598
4040000000 0.22504 -0.24532 -0.00065913 -0.0041755 0.0033082 -0.0029304 0.00023727 0.00016509
-0.0008578 -0.00085158 0.00089229 -7.7019e-05
-0.00062494 -0.0041569 -0.0086348 -0.19888 -0.0044376 0.00014325 0.00020487 -0.0010024
0.00023588 0.00042069 -0.0016615 -9.8298e-05
0.0032748 -0.0030535 -0.0044712 0.00017586 0.24759 -0.2223 0.00022824 -0.00063224
-0.00059523 -0.00065102 -0.00144 0.00054041
0.00016072 0.0002192 0.00020138 -0.001001 0.00027042 -0.00056331 0.067858 -0.18792
-0.0070474 -0.0015391 0.0017901 -0.0002213
-0.00085355 -0.00095341 0.0002318 0.00035066 -0.00073453 -0.00058425 -0.0070254 -0.0015136
0.23514 -0.19332 -0.0017156 -0.0034839
0.00077306 6.1129e-05 -0.0015441 -3.9416e-05 -0.0011751 0.00042439 0.0015862 -0.00028501
-0.0018752 -0.0035384 0.19031 -0.36413
4100000000 0.19479 -0.26918 -0.0034659 -0.0027984 0.0010701 -0.0036491 -0.00031092 7.4917e-05
9.9932e-05 -0.0016452 0.00053884 0.00045399
-0.003511 -0.0027854 -0.034235 -0.20227 -0.0048598 0.00082374 -0.00026096 -0.00030261
0.00080138 0.00021034 -0.0005602 0.00043627
0.0010825 -0.0035271 -0.0048272 0.00091925 0.22537 -0.24817 0.00025322 -0.00029903
-0.00074856 -0.00031024 -0.0011112 0.00047784
-0.00027895 3.5007e-05 -0.00024653 -0.00033456 0.00021672 -0.00036845 0.034516 -0.20103
-0.0062619 0.00085522 0.0007801 -0.0015364
2.2054e-05 -0.0015705 0.0008326 0.00023651 -0.00072018 -0.00033685 -0.0063027 0.0009548
0.21668 -0.21855 -0.002722 -0.0040773
0.00073699 0.00023891 -0.00067309 0.00034808 -0.0015438 0.0003977 0.00097906 -0.0014977
-0.0027585 -0.0040209 0.15737 -0.39087
4160000000 0.16564 -0.28601 -0.0036157 -0.0017742 -0.00026246 -0.0032784 0.00069716 -0.00019771
-0.0038282 -0.00038607 0.0009038 -0.00094987
-0.0036095 -0.0017993 -0.059858 -0.19816 -0.0048407 0.0027249 -0.00041982 -0.00028509
0.00019034 -0.00063027 -0.00086453 0.00031553
-0.00027566 -0.0032624 -0.0048538 0.0027384 0.1931 -0.2633 0.00037557 -0.00038142
-0.0011328 7.2093e-05 -0.0014026 0.00033594
0.00066854 -0.00022222 -0.00044669 -0.00025731 0.00041162 -0.00031 0.01016 -0.18867
-0.0054133 0.0017794 0.0013066 -0.0017792
-0.0038319 -0.00033605 0.00026495 -0.000584 -0.0011958 3.689e-05 -0.0053985 0.0017111
0.18153 -0.25264 -0.0044419 -0.0031815
0.00088185 -0.00072456 -0.00096254 0.00033668 -0.0011937 0.00067851 0.00092798 -0.0017977
-0.0045128 -0.0030637 0.10654 -0.39943
4220000000 0.13721 -0.30183 -0.0046808 0.00029561 0.00011347 -0.0036403 -0.00025919 -0.00016235
-0.00054483 0.0010707 0.00014669 -0.0012416
-0.0046441 0.00033643 -0.096094 -0.18771 -0.0022645 0.0033384 -0.00019649 -4.5269e-05
4.3179e-05 -0.00020077 -0.0006886 0.0010479
0.00016693 -0.0036346 -0.0022102 0.0034163 0.16281 -0.28954 -5.6766e-05 0.00010666
0.00026466 0.00033068 2.4517e-06 0.0013601
-0.00029233 -0.00016682 -0.00017339 -5.6728e-05 -6.1696e-05 7.8395e-05 -0.013644 -0.1869
-0.0044373 0.0023249 -0.00016253 -0.0025534
-0.00057549 0.0011215 -2.4813e-05 -0.00016383 0.00027908 0.00039928 -0.0044847 0.0024066
0.16595 -0.27491 -0.0049863 -0.0023774
0.00010802 -0.0013682 -0.00051906 0.0010507 0.00010294 0.0010982 0.00017578 -0.0025854
-0.0049088 -0.0025464 0.079716 -0.41233
4280000000 0.10625 -0.31034 -0.0027312 0.0018306 -0.0019242 -0.0044201 -0.00028313 0.00072429
-0.0001617 0.00089474 -0.00087707 -0.00021871
-0.0026995 0.0018095 -0.12152 -0.1919 -0.0029612 0.0030146 -0.00074531 -0.00039536
-1.9058e-05 0.00049559 0.00070677 0.00053985
-0.0019756 -0.0044656 -0.0028723 0.0030425 0.1328 -0.29638 0.0007072 -0.00013941
-0.00075437 0.001032 -0.00015883 0.00092461
-0.00025774 0.00066725 -0.00076393 -0.00035367 0.00073713 -9.89e-05 -0.050981 -0.17175
-0.0048288 0.0024857 -0.00027749 -0.001909
-0.00015403 0.00081477 3.8093e-05 0.00052943 -0.00063958 0.0010039 -0.0047513 0.0024643
0.11674 -0.29413 -0.006081 -0.00059489
-0.00080244 -9.8291e-05 0.00051765 0.00055422 -0.00038968 0.00091497 -0.00051733 -0.0019249
-0.006205 -0.00062167 0.028619 -0.41734
4340000000 0.079044 -0.31929 -0.0017451 0.001823 -0.0024842 -0.0013938 0.00017854 0.00045581
-0.00026522 0.00077486 0.00011121 -0.00093363
-0.0018359 0.0018583 -0.14173 -0.16576 -0.0020648 0.0038135 -0.00018455 0.00056788
8.5132e-05 -0.00016283 0.00043219 0.000189
-0.0025573 -0.0014464 -0.0021248 0.0039013 0.09761 -0.3134 -0.00046786 -0.00091784
0.00026155 0.00059225 0.00055555 0.0018117
0.00016687 0.00054355 -0.00017169 0.00059295 -0.00047359 -0.0009055 -0.068912 -0.16925
-0.0046011 0.0036011 -0.0015085 -0.0025017
-0.00022483 0.00068458 3.965e-05 -0.00014853 0.00016634 0.00070235 -0.0046177 0.0036591
0.088991 -0.31715 -0.0051167 0.0016326
1.2158e-05 -0.00095393 0.00048947 0.0002133 0.00097769 0.0020481 -0.0012717 -0.0024452
-0.0049502 0.0017125 -0.0043843 -0.411
4400000000 0.047895 -0.32472 -0.00086259 0.0015675 -0.0024867 -0.0015436 0.00097869 0.0012198
-0.0002398 0.00081251 -0.00012068 -0.00079024
-0.00081818 0.0015566 -0.1706 -0.15559 -0.0013062 0.0041036 -0.00045535 0.00048869
0.00031776 -0.00051901 0.00051228 0.00040854
-0.0023757 -0.0015739 -0.0011931 0.0041269 0.067845 -0.31907 -5.8628e-05 -0.00024188
0.00042107 -5.6067e-05 0.00092132 0.0014458
0.00095937 0.0011895 -0.0004915 0.00049089 -4.3319e-05 -0.00020984 -0.093294 -0.15604
-0.0032396 0.0051272 -0.0022599 -0.0012942
-0.0002167 0.00079814 0.00026896 -0.00052029 0.00038672 -6.3979e-05 -0.0031399 0.005166
0.055518 -0.32785 -0.0042783 0.0015567
-0.0002043 -0.00073001 0.00057671 0.00038026 0.0007655 0.0013202 -0.0023989 -0.00137
-0.0045372 0.0013722 -0.050606 -0.41539
4460000000 0.01231 -0.32448 -0.00075368 0.00037072 -0.0040304 -0.00090322 0.0013349 -0.00076468
-0.00036906 0.0013888 -0.0010937 -0.00016698
-0.00077087 0.00037382 -0.19209 -0.12576 -0.00046007 0.0046589 -0.00040756 0.00079429
-0.00035849 -0.00044137 0.0005001 -0.00057399
-0.0040531 -0.00088703 -0.00044571 0.0046813 0.042413 -0.32619 -0.00054128 -0.00053219
0.00031002 0.00066816 0.0023137 0.0003545
0.0013257 -0.00079575 -0.00041292 0.00082764 -0.00059133 -0.00049982 -0.10682 -0.13482
-0.0018125 0.0066913 -0.0023656 -0.0010907
-0.00043463 0.0014578 -0.00032061 -0.00045382 0.00039203 0.00056491 -0.0018574 0.0066798
0.019884 -0.32134 -0.004571 0.002929
-0.0010868 -0.00024149 0.00047525 -0.00050452 0.0023987 0.00072899 -0.0022369 -0.0010448
-0.0043043 0.0030773 -0.090661 -0.39651
4520000000 -0.012028 -0.32489 -0.00039801 -0.00030273 -0.0035523 0.0002736 0.00056834 -8.4035e-05
0.0021769 9.1707e-05 -0.00081362 0.00068843
-0.0003791 -0.00027977 -0.21667 -0.10898 0.000657 0.0045545 0.00062837 0.00092247
-0.00029986 -0.00010928 0.00012655 -9.1603e-05
-0.0035177 0.00026776 0.00066626 0.0046268 0.010854 -0.32388 -0.00094679 0.00042651
0.0008215 -0.00057406 0.0015851 -0.00072966
0.00061833 -9.6062e-05 0.0006692 0.00088083 -0.00092528 0.00036247 -0.1245 -0.12547
-0.00029581 0.0060007 -0.0030882 -0.00029322
0.0022513 -2.539e-05 -0.00035262 -0.00014949 0.00086279 -0.00053086 -0.00020267 0.0060192
-0.029345 -0.33173 -0.0027183 0.0031088
-0.00074783 0.00071028 0.00017531 -8.0445e-05 0.0017306 -0.00088486 -0.0031152 -0.00031781
-0.0027943 0.0029254 -0.11933 -0.39457
4580000000 -0.049947 -0.31725 -0.0011464 -0.00051232 -0.0030007 0.0024584 0.00076348 -0.00021619
0.00017914 -0.00012278 -0.00056437 0.0008056
-0.0011513 -0.0004964 -0.23505 -0.082243 0.00093114 0.0043041 0.00057831 -0.00011153
-0.00023165 0.00022178 0.00023938 -0.00015803
-0.0028094 0.0024689 0.0010262 0.0042232 -0.020529 -0.32067 -0.00030845 0.00041232
-0.00010019 7.9782e-05 0.001719 -0.0011062
0.00065615 -0.0002829 0.00057003 -4.9711e-05 -0.00037261 0.00050739 -0.13502 -0.10059
0.0020144 0.00532 -0.0025981 0.0012201
0.00018081 -4.9406e-05 -0.00023572 0.00024684 -8.4474e-05 4.8666e-05 0.0019514 0.0052359
-0.05508 -0.33513 -0.002311 0.0038388
-0.0005181 0.00072524 0.00020804 -0.00018981 0.0016764 -0.00095332 -0.0025538 0.0011774
-0.0023538 0.0039449 -0.16443 -0.36494
4640000000 -0.075374 -0.31119 -0.0024948 -0.0016188 -0.0031624 0.0027089 0.0005333 -0.0013715
0.0011732 -0.00037983 0.00017443 0.001083
-0.0025099 -0.001638 -0.24535 -0.054355 0.0017582 0.003994 0.00072347 0.00026827
-0.00023638 0.00058718 -3.145e-06 -0.00078866
-0.0032118 0.0026099 0.0017777 0.003982 -0.044482 -0.31487 0.00026018 0.00090016
0.0014617 4.8594e-05 0.00012963 -0.0021411
0.00054908 -0.0013855 0.0007604 0.00024098 0.0002167 0.00086448 -0.14034 -0.086127
0.003504 0.003638 -0.0024795 0.0016437
0.0012917 -0.00036675 -0.00023842 0.00059099 0.0014454 0.00018881 0.0035796 0.003703
-0.087177 -0.3178 -0.00254 0.0040164
0.00026261 0.0011158 4.0038e-05 -0.00080874 0.00046301 -0.002062 -0.0023396 0.0016753
-0.00243 0.0038189 -0.18341 -0.35431
4700000000 -0.10325 -0.30616 -0.0039825 -0.00014068 -0.0015389 0.0045529 -0.00092835 -0.0010012
0.0011363 -0.00058746 0.00068235 0.00070422
-0.0039791 -0.00016801 -0.25707 -0.035756 0.0028375 0.0039463 0.00043743 -0.00047138
0.00039072 0.00034936 -0.00023053 1.8361e-05
-0.001437 0.0046328 0.0029522 0.0039521 -0.075504 -0.30862 -0.00017415 0.0005551
0.00031547 -0.00034104 -0.00010204 -0.0011362
-0.00096579 -0.0010013 0.00040937 -0.00051814 -0.00013673 0.00051587 -0.15713 -0.06531
0.0031765 0.0017482 -0.0014644 0.0024423
0.00096442 -0.000625 0.00039218 0.00040694 0.00036426 -0.00027446 0.0031332 0.0017087
-0.12566 -0.30847 -0.0010814 0.0042111
0.00076972 0.00070086 -0.00024756 -3.5212e-05 -0.00025403 -0.0014349 -0.0014888 0.0023423
-0.0012302 0.0042328 -0.22628 -0.32554
4760000000 -0.13311 -0.2911 -0.0048455 0.0013252 0.00087761 0.0048001 -0.00067675 -0.00065191
0.00034886 -0.0010078 0.00088779 -0.00034087
-0.0048464 0.0013035 -0.25229 0.0069362 0.0033361 0.0031545 -5.6522e-05 -0.00063025
0.0003637 0.00016596 9.5845e-05 -0.00016714
0.00079927 0.0047547 0.0033623 0.0030766 -0.10557 -0.29434 0.00082502 0.00035284
0.00067728 -9.4085e-05 -0.0010954 -0.00095043
-0.00070257 -0.00062557 -3.3869e-05 -0.0005901 0.00083374 0.00039822 -0.15109 -0.048694
0.0024444 0.001257 -0.00056635 0.0027313
0.0003166 -0.001051 0.00037374 0.00015234 0.00060714 -0.00014449 0.0024996 0.0012367
-0.15809 -0.29052 -0.00038111 0.0042581
0.00093541 -0.00025461 9.9534e-05 -0.00011621 -0.0011368 -0.0006805 -0.00054435 0.002875
-0.00025828 0.0043474 -0.23809 -0.30342
4820000000 -0.16022 -0.27715 -0.0050814 0.0027539 0.0018528 0.003249 -0.00090563 -0.00038731
0.00056364 -0.0009451 7.3935e-05 -0.00039588
-0.0051053 0.0027889 -0.26383 0.029133 0.0046207 0.0029454 -6.6207e-05 -0.00035144
0.00031863 -0.00012731 -0.00029017 -0.00041046
0.001809 0.0031898 0.0046462 0.0029554 -0.13275 -0.29108 0.00070451 -0.00031304
0.00049551 -0.00068039 -0.0010156 -0.0004909
-0.00083756 -0.00041737 -9.0302e-05 -0.00040681 0.00072783 -0.00039625 -0.16635 -0.031264
0.0017859 0.00023854 -7.5478e-05 0.0028712
0.00055618 -0.00095774 0.00031563 -9.808e-05 0.00048285 -0.00060432 0.0017217 0.00024627
-0.19593 -0.27264 -0.00024317 0.003818
4.0997e-05 -0.00051964 -0.00026209 -0.00043629 -0.00081005 -0.00063093 -4.2508e-05 0.0027596
-0.00025182 0.0036166 -0.27492 -0.27317
4880000000 -0.19119 -0.25706 -0.0041753 0.0046153 0.002247 0.0028142 -0.0014592 0.00029324
-0.00075873 -0.00096535 0.00042887 -0.00018783
-0.0041635 0.0045671 -0.25516 0.070681 0.0045504 0.0014569 -0.0002918 -0.00025079
-0.00024736 0.00019274 -0.00018988 8.3469e-05
0.0022613 0.0027444 0.0045736 0.0013345 -0.15223 -0.27704 0.00044368 -0.00049535
-0.0004022 -0.0012429 -0.00065676 -0.0001452
-0.0014207 0.00036052 -0.00028653 -0.00023953 0.0004567 -0.00046595 -0.15943 -0.012646
0.00067843 -2.4862e-05 0.0011959 0.0024168
-0.00075574 -0.00099044 -0.0002322 0.00020666 -0.00034361 -0.0014115 0.00074888 -3.1155e-05
-0.22494 -0.25545 0.0008589 0.0034131
0.00053396 -0.00013032 -0.00022559 7.4271e-05 -0.00088888 -0.00024546 0.0010991 0.002411
0.00082977 0.0035053 -0.28663 -0.24363
4940000000 -0.21185 -0.2393 -0.0027541 0.0066275 0.0030333 0.0010864 -0.00029172 0.0007173
-0.0011216 -0.00052312 8.0245e-05 -0.00064018
-0.0027726 0.0066008 -0.2665 0.096296 0.0057535 0.00099421 -5.3591e-05 -3.0951e-05
0.00044925 -0.00023421 -0.00041524 0.00011333
0.0029945 0.00099335 0.0057295 0.00090832 -0.1723 -0.25407 0.00015014 -0.00039211
-0.00078242 -7.5372e-05 -0.00071976 -0.00014412
-0.00026747 0.00075673 -1.33e-05 -1.329e-05 0.00015972 -0.00038266 -0.16693 -0.0031662
-7.1825e-05 0.00053017 0.0018244 0.0017902
-0.0010361 -0.00044918 0.00041687 -0.00024304 -0.00085499 6.0436e-05 -3.3855e-05 0.00057734
-0.24724 -0.22599 0.00031506 0.0033921
8.7433e-05 -0.00076286 -0.00040593 0.00019462 -0.00054219 0.00021986 0.0018243 0.0017324
0.00034158 0.0034073 -0.31051 -0.21745
5000000000 -0.23252 -0.21488 -2.1384e-05 0.0072932 0.0030507 0.0016503 -0.00014721 0.00064725
-0.00053204 0.00059652 -0.00044072 -0.00085712
-1.1814e-05 0.0072774 -0.25284 0.11398 0.0057061 -0.00061836 -0.00025866 -0.00014145
-0.00016081 -0.00060396 -0.00027848 2.5862e-05
0.0030627 0.001687 0.0057346 -0.00069377 -0.20208 -0.23935 -0.00061218 -0.00074487
-0.00051347 -0.00048527 -0.00056217 0.0002143
-0.0001656 0.00063969 -0.00030713 -0.00013132 -0.00061014 -0.00074838 -0.16118 0.021181
-0.00046856 0.0015933 0.0022927 0.001137
-0.00064168 0.00058865 -0.00013473 -0.00058309 -0.00034189 -0.00042328 -0.00046345 0.0016197
-0.27378 -0.20391 0.00042101 0.0041009
-0.0003832 -0.00075079 -0.00027748 -2.6926e-05 -0.00048575 -0.00012742 0.002244 0.0010632
0.00034653 0.0039425 -0.32189 -0.18271
5060000000 -0.25323 -0.18719 0.0019749 0.0069239 0.0031233 -0.00025287 0.00014727 0.0005751
-0.00029198 1.6334e-05 -0.00016639 -8.8285e-05
0.0019495 0.0069253 -0.23497 0.15072 0.0051943 -0.0020005 7.0483e-06 0.00020306
-0.00036432 4.55e-06 -0.00021584 0.00024879
0.0030133 -0.00038352 0.0051108 -0.0020984 -0.21556 -0.21742 -0.00042459 0.00044735
-0.00096445 3.1264e-06 -0.00091881 0.0003191
0.00017926 0.00057797 -3.6894e-06 0.00020882 -0.00039633 0.00046611 -0.16265 0.028437
0.00016669 0.003083 0.0018647 0.00057101
-0.00025754 2.9646e-06 -0.0003589 6.0861e-05 -0.000974 4.2018e-05 0.00021147 0.0030454
-0.28426 -0.17245 0.0019292 0.0032066
-0.00028027 -0.00016179 -0.00025233 0.00022418 -0.0010696 0.00038116 0.0019035 0.00060321
0.0019385 0.0033048 -0.334 -0.15475
5120000000 -0.2691 -0.16178 0.0034173 0.0058119 0.0029239 -0.00051656 0.00037175 0.00063356
-0.0001278 0.00086804 -0.00044537 6.7454e-05
0.0034338 0.0058036 -0.22921 0.17704 0.0047596 -0.0027706 5.9151e-05 0.00019668
-5.6352e-05 -5.1854e-05 -8.9092e-05 0.00031951
0.0029691 -0.00052068 0.0047145 -0.0027486 -0.22975 -0.20196 6.5381e-05 0.00020576
-2.2578e-05 0.0010585 -0.00078524 0.0004224
0.00035651 0.00057322 6.2191e-05 0.00015579 7.0764e-05 0.00016718 -0.15898 0.054716
0.0018426 0.0031202 0.0024165 0.0002591
-0.00010892 0.00086261 -0.00011614 -4.9963e-05 -0.00010006 0.0010799 0.0017972 0.0031476
-0.29802 -0.13921 0.0015071 0.0031617
-0.00041855 0.00015802 7.7219e-05 0.00033303 -0.00049216 0.00076657 0.0024324 0.00033542
0.0015917 0.0030993 -0.34666 -0.11962
5180000000 -0.28496 -0.13122 0.0050467 0.0047992 0.0033632 -0.0013029 0.00031104 0.00052013
-9.7126e-05 0.00025139 -0.00052768 0.00039593
0.0050581 0.0047723 -0.20661 0.19985 0.0040891 -0.0037464 -0.00032741 -0.00027809
-0.00017967 -9.3325e-05 -7.989e-05 0.00022172
0.0034025 -0.0013309 0.0039915 -0.0039319 -0.2404 -0.16501 -0.00032567 0.00051473
-0.00014495 7.7206e-05 -0.00018412 0.00085017
0.0003077 0.00050785 -0.00033553 -0.00022805 -0.00032283 0.00057964 -0.15797 0.064352
0.0030487 0.0034372 0.0022439 -0.00062431
-0.00010631 0.00028036 -0.00013948 -8.8839e-05 -0.00011573 5.2009e-05 0.0031359 0.0033616
-0.30875 -0.096685 0.0028384 0.0035257
-0.00054541 0.00043493 -0.00012034 0.00025904 -0.00031603 0.00072795 0.002191 -0.00072031
0.0027346 0.0034747 -0.34918 -0.088019
5240000000 -0.29313 -0.1042 0.0051952 0.0034107 0.0026715 -0.0029808 0.00064528 1.0775e-05
-0.00029814 5.1406e-05 0.0001858 0.00053215
0.0052005 0.0034501 -0.19462 0.23697 0.0030978 -0.0046874 -1.4027e-06 0.00016832
-0.0001437 1.1989e-05 0.00028901 0.0002621
0.0025388 -0.0029499 0.0029518 -0.0047103 -0.25675 -0.14076 0.00042789 0.00024083
-0.00024008 0.00076336 0.00028969 0.0010048
0.00064625 -8.1621e-06 8.484e-06 0.00013015 0.00047744 0.00021473 -0.15841 0.084858
0.0038245 0.0021152 0.0017262 -0.0014019
-0.00026993 1.1243e-05 -0.00020294 9.6542e-07 -0.00026974 0.00073203 0.0037615 0.0020692
-0.3213 -0.056704 0.0033395 0.0025633
0.00020771 0.0005261 0.00030075 0.00028081 0.00028668 0.0012129 0.0017092 -0.0013651
0.0034246 0.0025611 -0.35497 -0.0551
5300000000 -0.29818 -0.073896 0.0059322 0.0018438 0.0015729 -0.0031477 0.0001379 -0.00030688
0.00038357 0.00068375 6.2396e-05 0.00020868
0.0059366 0.0018216 -0.18669 0.24176 0.002237 -0.0052283 -9.3905e-05 0.00025312
-0.00010458 0.00037253 0.00023251 0.00032472
0.0016397 -0.0031958 0.0022487 -0.0052823 -0.27298 -0.11533 0.00033704 -0.00029782
0.00024486 0.00028222 0.00048988 0.00071053
0.00010943 -0.00028055 -9.6978e-05 0.00025565 0.00029672 -0.00030268 -0.15075 0.094266
0.005254 0.0011675 0.0013489 -0.0014995
0.00032241 0.00070099 -5.8573e-05 0.00035888 0.00028475 0.00031619 0.0053438 0.0011282
-0.33186 -0.029884 0.0036945 0.0022501
2.341e-05 0.00028538 0.00022592 0.00026474 0.00050216 0.00061222 0.0013159 -0.0015701
0.0036304 0.0022157 -0.35115 -0.018975
5360000000 -0.29822 -0.036905 0.0060633 0.00058608 0.00043053 -0.0036811 0.00038313 -1.9084e-05
0.00016355 0.00032179 0.00048748 -8.8963e-05
0.0060235 0.00064337 -0.14915 0.26321 0.0010283 -0.0054842 -1.1185e-05 0.00024304
-5.76e-05 4.3787e-05 0.00048035 -0.00010506
0.000168 -0.003739 0.00088699 -0.0055356 -0.27142 -0.088212 0.00023086 0.00041682
8.6952e-05 0.00045994 0.00065176 0.00070615
0.00038973 -5.0253e-05 2.0149e-05 0.0002385 0.00028184 0.00043968 -0.14882 0.11224
0.0056118 -0.00070667 0.00067004 -0.0021197
0.00012368 0.00027247 -4.4938e-05 6.0678e-05 7.6802e-05 0.00052117 0.0055425 -0.00078675
-0.32537 0.0082795 0.0046715 0.0020438
0.00049911 -0.00014671 0.00043958 -0.00012564 0.00061037 0.00065313 0.00060386 -0.0020932
0.0046593 0.002099 -0.34843 0.009384
5420000000 -0.30059 -0.013574 0.0060079 -0.0011861 -0.0005753 -0.0035185 -3.3159e-05 -0.00017514
0.0008977 0.00044251 0.00038208 -0.00027003
0.0060321 -0.0011809 -0.13011 0.28967 0.00010669 -0.0056435 9.9027e-05 0.00011644
0.00012619 9.8174e-05 0.00029987 -0.00013215
-0.00053589 -0.0035086 5.2473e-05 -0.0056433 -0.28769 -0.055345 -0.00015427 -0.00049717
0.00087722 0.00017734 0.00097807 -0.00010259
-6.7641e-05 -0.00014853 8.0287e-05 0.00010765 -0.00014035 -0.0005105 -0.13742 0.12669
0.0046506 -0.0021638 0.00027374 -0.0016904
0.00085424 0.00046544 0.00012515 3.277e-05 0.00094662 0.00012472 0.0046189 -0.0022715
-0.32991 0.037573 0.0049659 0.0004152
0.00028908 -0.00018255 0.00028636 -0.00018128 0.00095552 -2.1837e-05 0.00023301 -0.0017033
0.0050218 0.00045281 -0.34127 0.051116
5480000000 -0.29267 0.022688 0.0049432 -0.0020372 -0.0020119 -0.0029475 0.00032415 2.4677e-05
0.00079091 -0.00020069 -0.0001308 2.0183e-05
0.0048927 -0.0020021 -0.11558 0.29747 -0.0016657 -0.0058264 -3.0504e-05 0.00022448
1.4323e-05 -2.5783e-05 0.00020833 -0.00015008
-0.0020946 -0.0029386 -0.0017662 -0.0058945 -0.29224 -0.032367 -0.00030461 0.00014382
0.00056216 -0.00047191 0.00076652 0.00024781
0.00034586 2.4204e-05 2.2578e-05 0.00024289 -0.00031242 0.00019988 -0.13087 0.1378
0.0037795 -0.0033233 -0.00022759 -0.001895
0.00086777 -0.00021776 2.5458e-05 -3.9334e-06 0.000537 -0.00045127 0.0037152 -0.0033795
-0.31867 0.064501 0.0048927 0.00011496
-0.00014449 -4.346e-05 0.00022003 -0.0001429 0.00076148 0.00011511 -0.00025088 -0.0019567
0.0048971 9.3696e-05 -0.33182 0.072722
5540000000 -0.2886 0.047776 0.0040844 -0.002628 -0.0025915 -0.0019575 0.00032468 -0.00034043
0.00020889 -0.00020907 -0.00025417 4.3592e-05
0.0041117 -0.0026088 -0.074542 0.31463 -0.0027953 -0.0051576 0.00049338 0.00012026
8.1073e-05 -0.00020111 8.7401e-06 -0.00041554
-0.0026401 -0.0019329 -0.0028729 -0.0050795 -0.29067 -0.011262 0.00023146 -0.00014064
0.00028566 -6.3527e-05 0.00073393 -0.00026153
0.00032079 -0.00029885 0.00045851 9.3596e-05 0.00023771 -0.00016501 -0.11915 0.15901
0.002466 -0.0038158 -0.00097563 -0.0018718
0.00019447 -0.000171 5.3455e-05 -0.00025209 0.00031476 -7.397e-05 0.002451 -0.0038238
-0.30333 0.099255 0.0050163 -0.0011951
-0.00023156 8.4708e-05 -1.9068e-05 -0.00043173 0.00068375 -0.000172 -0.0010214 -0.001791
0.0049469 -0.0010684 -0.32385 0.11424
5600000000 -0.27739 0.075924 0.0033197 -0.0035791 -0.0025126 -0.00171 0.00034673 -0.00042997
0.00027551 -0.00025343 0.0002016 0.00043036
0.0033344 -0.0035478 -0.071815 0.32852 -0.0039683 -0.0045436 6.5369e-05 -0.00022921
-0.00010758 -1.7584e-05 -0.00026387 -0.00019881
-0.0024765 -0.0016243 -0.0039918 -0.004525 -0.28992 0.020096 -4.567e-05 -3.9967e-06
0.00019821 -0.00069945 0.00031563 -0.0005833
0.00032619 -0.00038962 5.8836e-05 -0.00024402 -4.5024e-05 5.9376e-07 -0.11158 0.15831
0.0017162 -0.0037253 -0.0010892 -0.00098925
0.00022115 -0.00030114 -0.00011208 -5.4519e-05 0.00028662 -0.00070589 0.0016501 -0.0037387
-0.29456 0.12809 0.0042394 -0.0015072
0.00016495 0.0004041 -0.00021648 -0.00024205 0.00041989 -0.00060764 -0.0010261 -0.0010274
0.0043704 -0.0016157 -0.30208 0.12841
5660000000 -0.2657 0.098305 0.0031408 -0.0036716 -0.0034541 -0.00040862 -0.0003276 -0.00069253
-0.00015415 -0.00054143 0.00057125 -0.0001542
0.0031259 -0.0036646 -0.030288 0.31991 -0.0044666 -0.0028574 -1.5795e-05 -0.00011302
0.00013182 6.2775e-05 -6.2744e-06 -7.1121e-05
-0.0035573 -0.00032093 -0.004545 -0.0027512 -0.29012 0.043814 -0.0001769 0.000184
-0.00047024 -0.000361 0.00032031 -0.0010086
-0.00034465 -0.00071871 6.7649e-06 -0.00012128 -0.00016739 0.00018397 -0.096109 0.17845
0.00079794 -0.0041051 -0.0011406 -0.0008757
-0.00013541 -0.00053938 0.00017175 9.9281e-05 -0.00042551 -0.00031548 0.00078848 -0.0040749
-0.27926 0.15567 0.0044255 -0.0025581
0.000479 -0.00015932 -9.6621e-06 1.1754e-05 0.00023726 -0.0010609 -0.0013147 -0.00080753
0.0043918 -0.002438 -0.29324 0.16506
5720000000 -0.25039 0.11944 0.0025599 -0.0042541 -0.0028211 0.00078187 -0.00054416 -0.00028807
-0.00040601 -0.00013949 -0.00015605 -0.00035574
0.0026144 -0.0042678 -0.0022226 0.34504 -0.0055559 -0.0026739 4.8672e-05 -8.9232e-05
-0.0001996 5.2229e-05 -0.00025476 0.00019755
-0.002727 0.00082381 -0.0055897 -0.0025662 -0.28664 0.074781 0.0001739 7.0479e-05
0.00033069 0.00051234 -8.8687e-05 -0.00030913
-0.00055067 -0.00027558 1.1968e-05 -9.3853e-05 0.00017639 7.0408e-05 -0.080289 0.1802
-3.8173e-05 -0.0035922 -0.0016485 -0.00041608
-0.00043246 -0.00010756 -0.00022382 9.0524e-05 0.00018507 0.00058542 -0.00010186 -0.0035654
-0.2676 0.18153 0.0038495 -0.003762
-0.00017333 -0.0004244 -0.00024188 0.00015397 -0.00023225 -0.00027138 -0.001503 -0.00048091
0.0038934 -0.0037421 -0.26215 0.1817
5780000000 -0.23408 0.13687 0.0014086 -0.0048695 -0.0024751 0.0012361 -0.00070496 8.7729e-05
-0.00024661 -0.00029577 -2.7663e-05 -0.0001838
0.0014195 -0.0048295 0.011312 0.33971 -0.0059956 -0.00051624 -1.1571e-05 -0.00018199
8.7052e-05 -3.3765e-06 -2.9928e-05 -9.5518e-05
-0.0024197 0.0012734 -0.0059734 -0.00047724 -0.28337 0.091839 -0.00010314 -0.00016137
1.2927e-05 -0.00012173 -0.00051974 -0.00045828
-0.00067343 0.00010138 2.6754e-05 -0.00019089 -8.9962e-05 -0.0001278 -0.071123 0.19611
-0.00026637 -0.0032731 -0.001162 2.6325e-05
-0.0002863 -0.00026825 3.6256e-05 -5.4541e-05 6.5576e-05 -0.00029262 -0.0002621 -0.0033014
-0.25697 0.20247 0.0027036 -0.0039977
-4.5359e-05 -0.00017727 -7.7636e-05 -8.8041e-05 -0.00045781 -0.00066489 -0.0013157 9.4734e-05
0.0026483 -0.00405 -0.25367 0.20416
5840000000 -0.22003 0.15789 8.0008e-05 -0.0054454 -0.0021149 0.0011948 -0.00010912 0.00031609
-0.00034757 0.00021797 -0.00046316 -0.00038754
0.00010318 -0.0054615 0.047115 0.34258 -0.0058105 0.00048466 -0.00022005 -1.6105e-05
0.00028185 -6.867e-05 -0.00015728 0.00013813
-0.002094 0.0012259 -0.0058606 0.00064086 -0.2757 0.11615 -0.00030579 4.8068e-05
-0.00022685 -0.00057346 -0.00064022 -0.00043478
-9.3001e-05 0.00034551 -0.00023436 -3.4108e-06 -0.00032009 5.0576e-05 -0.048318 0.19904
-0.00082233 -0.0036996 -0.0012584 0.00019397
-0.00033491 0.00028834 0.00030173 -3.9267e-05 -0.00022302 -0.00069882 -0.0008605 -0.0036668
-0.2398 0.21142 0.0020703 -0.0041026
-0.00053401 -0.00034719 -9.1701e-05 0.00020569 -0.00075524 -0.00037363 -0.0012179 0.00020854
0.0020567 -0.0040769 -0.21714 0.228
5900000000 -0.20615 0.16988 -0.0020125 -0.0053976 -0.0020598 0.0023892 -0.00010222 2.8811e-05
0.00029823 -0.0001969 -5.7325e-05 0.00025166
-0.0019796 -0.0054 0.067165 0.34195 -0.0051403 0.0020309 2.8935e-08 -2.6014e-05
-0.00010154 -0.00023466 -6.4175e-05 -9.832e-05
-0.0020327 0.0024222 -0.00507 0.0020767 -0.25984 0.13133 -9.1921e-05 -0.00011034
-0.00040903 -0.00059184 -0.00079926 -6.0874e-05
-0.00011789 5.5178e-05 -5.4873e-06 -2.4688e-05 -8.7877e-05 -0.0001089 -0.04111 0.20947
-0.0012925 -0.0035423 -0.0012302 0.00021628
0.00030966 -0.00020017 -8.1066e-05 -0.0002483 -0.00038017 -0.00043673 -0.0012787 -0.0035408
-0.21358 0.22553 0.0017586 -0.005264
-1.4139e-05 0.00024478 -8.9809e-05 -9.8078e-05 -0.0007783 0.00011473 -0.0012706 0.00016856
0.0017743 -0.0052513 -0.20283 0.23737
5960000000 -0.1854 0.18296 -0.0030046 -0.0039836 -0.00063587 0.0025677 -0.0001934 0.00014018
-0.00031377 0.00022006 -0.00028687 -1.3969e-05
-0.0030036 -0.003942 0.094013 0.34077 -0.0041369 0.0023276 -0.00018334 4.3717e-05
-7.258e-05 9.3263e-05 6.1724e-05 0.00024346
-0.00063726 0.0025918 -0.0041713 0.0023846 -0.24443 0.1569 -4.0558e-05 -0.00012546
-0.00054948 0.00010242 -0.00043473 5.9685e-05
-0.0001541 0.0001516 -0.00018561 4.7603e-05 -2.0904e-05 -0.00015627 -0.022439 0.2178
-0.0021857 -0.0031023 -0.0010049 0.00099552
-0.00023009 0.00016859 -8.7668e-05 0.00014991 -0.0004598 8.5895e-05 -0.0022935 -0.0031222
-0.19297 0.24083 -2.2706e-05 -0.005019
-0.00027062 1.3874e-05 1.289e-05 0.00029576 -0.00038609 -6.9943e-05 -0.00099133 0.001003
-7.3786e-05 -0.0050588 -0.1736 0.2645
6020000000 -0.16732 0.19808 -0.003847 -0.0029482 -0.00017803 0.0029008 -2.7205e-05 0.00055743
-0.00019337 0.00026546 -2.6509e-05 0.00023565
-0.0038567 -0.0029711 0.12198 0.33182 -0.00464 0.0033102 -7.6372e-05 0.00011772
-6.9751e-05 0.00020138 -0.00011048 0.00017039
-8.2466e-05 0.0029401 -0.0045606 0.0034728 -0.22438 0.16884 -0.00025148 0.00028585
-0.00061014 0.00027024 -0.0003064 0.00049962
-2.5086e-05 0.00055247 -7.2101e-05 0.00012032 -0.00023016 0.00026152 -0.015974 0.21314
-0.0029742 -0.003069 -0.00064796 0.00072484
-0.0001794 0.000337 -4.2719e-05 0.00021653 -0.00072008 0.00028266 -0.0029082 -0.0030468
-0.16395 0.25334 -0.00031436 -0.0049436
-1.7467e-05 0.00029122 -0.00010637 0.00017543 -0.00037486 0.0005257 -0.00060438 0.00077504
-0.00027777 -0.0049297 -0.14628 0.26292
6080000000 -0.14698 0.20668 -0.0040597 -0.00083657 0.0012234 0.0029542 0.00013095 6.266e-05
0.00015421 0.00014767 0.0003038 3.5431e-05
-0.0040577 -0.00081904 0.14343 0.33242 -0.0029957 0.0047409 -3.8059e-05 -2.8623e-05
-8.7259e-05 0.00010439 0.00010502 0.00034512
0.0012322 0.0028327 -0.0029132 0.0047496 -0.20645 0.19593 0.00024366 0.00014618
-0.00029519 0.00058318 -0.00024396 0.00010494
0.00013527 6.551e-05 -4.6356e-05 -3.9134e-05 0.0002695 0.00013984 0.00085796 0.22141
-0.0041134 -0.001971 -0.00088273 0.001042
0.00010244 0.00017458 -0.00011133 0.00011844 -0.00017879 0.00063623 -0.0042383 -0.0019421
-0.13532 0.27076 -0.0013549 -0.0054528
0.00029872 -3.1348e-05 9.7442e-05 0.00026909 -8.627e-05 0.00024247 -0.00094384 0.0010158
-0.001334 -0.0054924 -0.12485 0.28473
6140000000 -0.12982 0.21943 -0.0036143 -0.00055574 0.0016439 0.0022353 0.00010222 -7.4306e-06
5.3354e-05 -0.00012623 0.00038569 -5.9023e-05
-0.0036006 -0.00055919 0.17019 0.31327 -0.0020252 0.0052683 6.1877e-05 2.7893e-05
0.00046417 -5.0126e-05 0.00035434 7.1655e-05
0.0017178 0.0021846 -0.0019606 0.0053622 -0.18246 0.21488 0.00030544 -9.9223e-05
0.00016236 0.00075377 5.9844e-05 0.00069929
0.00010032 2.3815e-05 6.3477e-05 1.2443e-05 0.00030546 -0.00011695 0.013584 0.212
-0.0047173 -0.0008846 -0.00038104 0.00152
4.8058e-05 -9.2626e-05 0.0004731 -1.9037e-05 0.0001571 0.00066746 -0.004665 -0.00085753
-0.11534 0.29031 -0.0030841 -0.0041554
0.00034326 -1.9983e-05 0.00035902 9.549e-05 -8.1195e-05 0.00056176 -0.00034229 0.0015856
-0.0031567 -0.0041984 -0.085199 0.28238
6200000000 -0.11422 0.22493 -0.0030525 -0.0001009 0.0021017 0.0011738 7.4513e-05 0.00034582
-0.00026958 0.00010596 -0.00014695 -0.00036964
-0.003016 -0.00011858 0.198 0.31131 -0.00085266 0.0051027 4.0237e-05 0.00022728
4.2988e-05 -5.0451e-05 0.0001322 7.7107e-05
0.0021644 0.0011587 -0.00072431 0.0051283 -0.1633 0.22875 0.00018857 -0.00036342
0.00051046 -3.6132e-06 0.00033272 0.00027135
8.1739e-05 0.00035623 3.4733e-05 0.00022735 0.00020966 -0.00035862 0.026916 0.22052
-0.0043947 0.00051855 -5.0343e-05 0.0013195
-0.00026506 0.00015128 4.3153e-05 -7.0713e-05 0.00047876 6.3026e-05 -0.0044454 0.00053473
-0.10286 0.29535 -0.0039468 -0.0036292
-0.00012057 -0.00034864 0.00015894 9.4011e-05 0.00031985 0.00037497 -3.2607e-05 0.0012502
-0.0039042 -0.0035647 -0.072455 0.29172
6260000000 -0.099044 0.2379 -0.0030626 0.00092289 0.0022211 0.00053111 0.00026818 -0.00010919
9.3545e-05 0.00021493 -0.00012702 -6.6262e-05
-0.0030491 0.00093291 0.21539 0.29598 -1.076e-05 0.0053006 -2.8848e-06 -7.4919e-05
5.2887e-06 -7.7555e-05 0.0002035 0.00013637
0.0021433 0.00051571 6.231e-05 0.0053202 -0.14055 0.25059 0.00010548 -7.466e-05
0.00022116 -0.0001956 0.00025076 0.00029384
0.00026101 -0.00012031 -9.2762e-06 -7.5641e-05 8.5099e-05 -9.2726e-05 0.043021 0.21555
-0.0039801 0.0017336 0.00068099 0.0011468
5.6637e-05 0.00019581 -3.3646e-05 -8.3898e-05 0.00031733 -0.00024545 -0.0040084 0.0017853
-0.074246 0.29683 -0.0043304 -0.0022542
-9.0062e-05 -7.7063e-05 0.00016659 0.00010286 0.00033828 0.0003655 0.00065576 0.0011764
-0.0042849 -0.0022505 -0.02714 0.29166
6320000000 -0.082574 0.23964 -0.0024851 0.0014542 0.0020906 -0.00049061 8.1927e-05 8.8308e-05
-0.00043174 0.00048957 -0.00014848 0.00016134
-0.0025114 0.0014222 0.24061 0.28575 0.0019638 0.0055148 8.7331e-05 3.9514e-05
-7.5639e-05 -0.00012971 9.496e-05 -0.00014762
0.0021826 -0.0004568 0.0020446 0.0055229 -0.12218 0.25858 -0.00017574 -0.00028177
0.00038582 0.00010866 0.00029612 0.0003215
8.8276e-05 5.1366e-05 8.8117e-05 4.2535e-05 -0.00019429 -0.00029306 0.041736 0.21656
-0.00355 0.0021823 0.00062215 0.00079216
-0.00040949 0.00047881 -3.947e-05 -9.4358e-05 0.00028545 0.0001895 -0.0035241 0.0021517
-0.050399 0.3067 -0.0048154 -0.0012198
-0.00014609 0.0002127 0.00010325 -0.00010009 0.00012021 0.00033409 0.00068503 0.00077448
-0.0049143 -0.0012335 -0.016311 0.28956
6380000000 -0.062971 0.24684 -0.0018747 0.0019583 0.0016609 -0.00068173 4.7846e-06 -7.1505e-05
0.00025639 0.00018915 7.6438e-05 0.0001568
-0.0018387 0.0019638 0.25691 0.26641 0.0031672 0.0041559 -0.00018644 -4.5997e-05
-0.00020857 -0.00016735 -0.00010294 -0.00018133
0.001485 -0.00064588 0.0032552 0.0040686 -0.093678 0.27443 -0.00019007 0.00012936
0.00039118 -0.00018225 0.00058068 0.00021618
3.4881e-05 -4.9895e-05 -0.00018289 -3.1885e-05 -0.00018983 0.00011847 0.062781 0.20701
-0.0027349 0.0031468 0.00089304 0.00083194
0.00027819 0.00024949 -0.00027052 -0.00016238 0.00033696 -0.00023625 -0.002744 0.003214
-0.030108 0.29881 -0.0046627 4.7266e-05
6.7234e-05 0.00026269 -0.00014691 -0.00024155 0.00052918 7.4474e-05 0.00086337 0.00082093
-0.0046512 0.00017212 0.023356 0.29225
6440000000 -0.040278 0.25728 -0.00089698 0.0024469 0.0016096 -0.00092797 0.00039335 -9.9128e-05
0.00037489 -0.00038736 -0.00019778 -0.00025909
-0.00090632 0.002436 0.27751 0.2519 0.003422 0.0028328 0.00017208 5.8971e-06
-3.1564e-05 8.3975e-05 -0.00017491 -0.00025466
0.0016893 -0.00097061 0.0034426 0.0027417 -0.076574 0.28819 -0.00020554 0.0003308
-0.00043684 0.00011785 0.00038477 -0.00040613
0.00039071 -0.00010862 0.00016293 2.7188e-06 -0.0001778 0.00032063 0.064965 0.20285
-0.0016304 0.0037793 0.00094887 0.00071266
0.00037708 -0.00039182 -7.3042e-05 8.4148e-05 -0.00041394 -1.3965e-05 -0.0016229 0.0037644
0.012683 0.30286 -0.0044424 0.0015381
-0.00016951 -0.00013277 -0.00015708 -0.00024355 0.00032522 -0.00049742 0.00096103 0.00071523
-0.0044123 0.0013109 0.034782 0.27595
6500000000 -0.021777 0.25674 -0.0001333 0.0020499 0.0012243 -0.000868 0.00019802 -8.2869e-05
0.00011367 0.00020293 -6.7656e-05 0.00049673
-0.00010905 0.0020226 0.30203 0.22448 0.0036579 0.0024709 0.00010129 -5.3347e-06
0.00014958 9.7373e-05 0.00022202 -6.8737e-05
0.0012152 -0.00089213 0.0037755 0.0023993 -0.065556 0.28528 4.2129e-05 -2.0152e-05
5.7203e-05 -0.00030296 -0.00011827 -0.00038864
0.00020861 -6.0643e-05 8.7852e-05 -9.4352e-06 2.0892e-05 -3.6519e-05 0.088829 0.19773
-0.00021621 0.0038159 0.0011066 0.00040534
0.0001216 0.00016205 0.00023058 8.4843e-05 7.0242e-05 -0.00012517 -0.00019597 0.003839
0.033783 0.30586 -0.0031811 0.002438
-8.6285e-05 0.00041874 0.00030173 -5.9743e-05 -2.9235e-05 -0.00032481 0.0010935 0.00036892
-0.0032375 0.0026667 0.071691 0.27728
