# Supplementary material for: Early Detection of Alzheimer’s Disease via Machine Learning-Based Microwave Sensing: An Experimental Validation
Source: Sensors (Basel). 2025 Apr 25;25(9):2718. doi: 10.3390/s25092718 (PMC12074295; doi:10.3390/s25092718)
Supplement: Supplementary file 1 [file sensors-25-02718-s001.zip › measurements_paper_sensors/26 febbraio - PART1/set1/CSF_5_m9.s6p]

!Keysight Technologies,M9804A,MY58100912,A.14.10.03
!Date: Thursday, April 27, 2023 10:28:33
!Correction: S11(C  6-Port  ) 
!S12(C  6-Port  ) 
!S13(C  6-Port  ) 
!S14(C  6-Port  ) 
!S15(C  6-Port  ) 
!S16(C  6-Port  ) 
!S21(C  6-Port  ) 
!S22(C  6-Port  ) 
!S23(C  6-Port  ) 
!S24(C  6-Port  ) 
!S25(C  6-Port  ) 
!S26(C  6-Port  ) 
!S31(C  6-Port  ) 
!S32(C  6-Port  ) 
!S33(C  6-Port  ) 
!S34(C  6-Port  ) 
!S35(C  6-Port  ) 
!S36(C  6-Port  ) 
!S41(C  6-Port  ) 
!S42(C  6-Port  ) 
!S43(C  6-Port  ) 
!S44(C  6-Port  ) 
!S45(C  6-Port  ) 
!S46(C  6-Port  ) 
!S51(C  6-Port  ) 
!S52(C  6-Port  ) 
!S53(C  6-Port  ) 
!S54(C  6-Port  ) 
!S55(C  6-Port  ) 
!S56(C  6-Port  ) 
!S61(C  6-Port  ) 
!S62(C  6-Port  ) 
!S63(C  6-Port  ) 
!S64(C  6-Port  ) 
!S65(C  6-Port  ) 
!S66(C  6-Port  ) 
!S6P File: Measurement: :
# Hz S  RI   R 50
500000000 -0.32771 -0.057339 -0.01048 -0.0015617 -0.00832 0.012607 -0.0038437 0.012517
0.01222 0.0044725 -0.0048138 0.0095018
-0.010544 -0.001608 -0.41032 -0.069947 0.0072206 -0.0107 0.00059323 0.012356
0.008156 0.0026982 0.001403 0.013569
-0.0083351 0.012625 0.0072136 -0.010725 -0.25546 0.19435 0.0065768 0.0029586
-0.00097434 0.0083263 0.0012794 0.010762
-0.0037864 0.012457 0.00060722 0.012312 0.0065629 0.0029661 -0.32999 0.045067
-0.019769 -0.0058749 0.014665 0.02944
0.012128 0.0043536 0.0081978 0.0026914 -0.00096367 0.0083109 -0.019742 -0.005812
-0.25538 -0.16173 -0.027897 0.0049278
-0.0044616 0.0092444 0.0014546 0.013691 0.0013801 0.010838 0.014526 0.029523
-0.02772 0.0048076 -0.25639 -0.14554
560000000 -0.31146 0.10909 -0.023452 -0.065784 0.0010196 0.013111 0.0042588 0.011452
0.010908 0.0028996 0.011333 0.0093468
-0.023424 -0.065782 -0.37056 0.091886 -0.040953 -0.038387 0.013584 0.0031088
-0.012395 -0.0039199 0.0033593 -0.00069462
0.0011809 0.013087 -0.041023 -0.038583 -0.1797 0.24299 -7.8074e-05 -0.0043088
0.017646 0.0042451 0.0075826 -0.0064391
0.0043236 0.011507 0.013589 0.002973 -7.5656e-05 -0.0043056 -0.30518 0.13361
0.0026389 -0.023068 0.0064824 -0.02186
0.011227 0.0028588 -0.012502 -0.0040401 0.017701 0.0044026 0.0024812 -0.023192
-0.30448 0.014579 0.0067237 -0.048109
0.011249 0.0093638 0.0033915 -0.00042757 0.0075894 -0.0064853 0.0064744 -0.021768
0.0067507 -0.048091 -0.32731 -0.00083296
620000000 -0.27238 0.087179 -0.023957 0.0094043 0.0039048 0.0086292 0.0083746 -0.0049278
0.01188 -0.0008329 0.00076829 -0.0019744
-0.023927 0.0094738 -0.39964 0.039189 -0.019518 0.00075003 -0.0015229 -0.0020222
0.011564 -0.0062897 0.00073252 -0.0029361
0.003981 0.0086622 -0.019578 0.00081341 -0.153 0.2514 -0.001036 -0.0047512
-0.0036362 -0.0030138 0.0088126 -0.0026736
0.0083205 -0.004794 -0.0015479 -0.0020498 -0.0010869 -0.0047748 -0.26314 0.14528
-0.040051 -0.019135 0.013908 0.030695
0.011953 -0.0011028 0.011661 -0.0062846 -0.003581 -0.0030777 -0.040047 -0.019163
-0.23133 -0.018016 -0.043306 0.012248
0.0010385 -0.0020986 0.00087388 -0.0029269 0.0089374 -0.00265 0.014037 0.030731
-0.043334 0.01222 -0.24087 -0.035634
680000000 -0.23707 0.17781 -0.02597 -0.013905 0.0051698 0.0051492 0.0015477 -0.0068642
-0.0027181 -0.011663 0.0054496 -0.0068102
-0.025955 -0.013907 -0.38926 0.14221 -0.032356 -0.0010694 -0.0015773 -0.00050665
-0.0020176 -0.0093928 -0.00077402 -0.0018318
0.0051861 0.0051141 -0.03238 -0.0010089 -0.10598 0.27462 -0.00076798 -0.00024689
-0.0019623 0.00036843 -0.0029138 -0.0091966
0.0016295 -0.0069226 -0.0015922 -0.00049736 -0.00077928 -0.00023952 -0.22028 0.19884
-0.024949 -0.0058733 -0.0084095 -0.012018
-0.0027664 -0.011711 -0.0020542 -0.0093822 -0.001983 0.0003792 -0.025018 -0.0058669
-0.26971 0.079846 -0.006919 -0.0050103
0.0052846 -0.0069211 -0.00073703 -0.0018354 -0.0028891 -0.0091753 -0.0083826 -0.012012
-0.006829 -0.0050584 -0.26147 0.070336
740000000 -0.19115 0.17106 -0.040047 0.027045 0.01337 -0.0041656 0.00010014 -0.004008
-0.0044017 -0.0015352 -0.0068965 0.002386
-0.039978 0.027034 -0.33512 0.16114 -0.036425 0.034382 3.9952e-05 -0.006408
-0.011633 0.0066168 -0.00064764 -0.0059821
0.01334 -0.0041759 -0.036335 0.034583 -0.07264 0.2741 -0.0019642 0.0030106
-0.0022947 -0.0047886 -0.0016827 0.00094206
0.00014001 -0.0039825 -4.7821e-05 -0.0063927 -0.0019747 0.0030015 -0.20249 0.20451
-0.040827 -0.0044303 0.021915 0.016596
-0.0044081 -0.0015942 -0.011709 0.0067459 -0.0023561 -0.0048227 -0.04086 -0.0044109
-0.17833 0.1005 -0.040164 0.0022018
-0.00685 0.0024367 -0.0006258 -0.0058548 -0.0016644 0.0010124 0.021893 0.016658
-0.040337 0.0021985 -0.2519 0.072871
800000000 -0.16354 0.2163 -0.021963 0.016532 0.0055952 -0.01012 -0.0041325 -0.0022518
-0.0040628 0.0023143 0.004542 0.00086956
-0.02199 0.016565 -0.34268 0.2324 -0.0080715 0.034576 -0.0024687 0.0021633
-0.00047526 0.0027358 0.00057969 0.0056549
0.0055261 -0.010097 -0.0079672 0.034629 -0.034614 0.3007 0.00065375 0.0015125
0.00028779 0.0036207 -0.0017231 0.00094222
-0.0041511 -0.0022579 -0.0024463 0.0021479 0.00065606 0.0015268 -0.17334 0.23375
-0.027393 0.015876 0.014857 -0.01054
-0.0041349 0.0023357 -0.00044201 0.0027812 0.00031114 0.0036108 -0.027393 0.015925
-0.21167 0.13035 -0.017191 0.021074
0.0044582 0.00084493 0.00065731 0.0056614 -0.001751 0.00092467 0.014892 -0.010587
-0.017247 0.021104 -0.25068 0.12633
860000000 -0.12771 0.23744 -0.017465 0.03071 -0.0032831 -0.0098587 -0.0018209 0.00031892
0.0042461 0.0050798 -0.0040936 -0.0035838
-0.017516 0.030675 -0.29445 0.27675 0.0081552 0.034215 0.00016704 0.0019992
0.0038829 0.0011101 0.002934 3.2627e-05
-0.003316 -0.0098516 0.0082528 0.034238 0.014523 0.31088 -0.00039288 -0.00021601
0.0025045 -0.0011684 0.0012946 0.0040033
-0.0018249 0.0003686 0.00027936 0.0019766 -0.00039596 -0.00021317 -0.13465 0.24472
-0.016359 0.02034 -0.0064828 -0.0097179
0.004299 0.0049766 0.003928 0.0010385 0.0024782 -0.0011622 -0.016327 0.020378
-0.15562 0.17606 -0.022489 0.017092
-0.0040805 -0.0035787 0.0029203 5.1819e-05 0.001304 0.0040611 -0.0064825 -0.0096387
-0.022428 0.017077 -0.19828 0.17412
920000000 -0.10525 0.26024 0.0052027 0.039274 -0.0090985 -0.0044318 -0.0017519 0.0015942
0.00092955 0.0017319 0.0033426 -0.00141
0.0051766 0.039226 -0.26751 0.29748 0.028577 0.022535 0.0014999 0.0010193
0.007157 -0.00073802 0.0040582 -0.0031039
-0.0091048 -0.0044245 0.028657 0.022464 0.060609 0.31239 0.0019648 2.7795e-05
0.00084068 -0.00043362 0.001045 -0.0012753
-0.0017582 0.0016075 0.0015115 0.00099585 0.0019689 3.0883e-05 -0.11058 0.26128
-0.0080934 0.030924 0.0043097 -0.0062977
0.00093068 0.0017616 0.0071283 -0.00074783 0.00085 -0.00043603 -0.008009 0.03098
-0.14241 0.18284 -0.0013512 0.027026
0.0033171 -0.0015048 0.0040558 -0.0030371 0.0010448 -0.0013099 0.004266 -0.0062802
-0.0013836 0.026984 -0.21005 0.18721
980000000 -0.058775 0.2824 0.017388 0.029992 -0.0089912 0.004609 0.0015644 0.0034872
0.0035037 -0.0015788 -0.0033654 -0.0026026
0.017371 0.029974 -0.2156 0.33522 0.033518 0.0047105 0.0019574 -5.3287e-05
0.0015656 -0.0057842 -0.0002446 -0.0027938
-0.0089875 0.0046207 0.033562 0.0046073 0.10749 0.30814 0.00057118 -0.0011095
0.00036583 -0.0018493 0.001339 -0.00041784
0.0015727 0.0034558 0.0019814 -5.0464e-05 0.00058799 -0.0011146 -0.071088 0.27314
0.010464 0.028786 -0.0090982 -0.0078599
0.0035212 -0.0015524 0.0015501 -0.0058143 0.00037781 -0.0018534 0.010524 0.02878
-0.10862 0.20927 0.0071376 0.019254
-0.0033759 -0.0025456 -0.00029741 -0.0027318 0.0013399 -0.00041466 -0.0091535 -0.0078176
0.0071691 0.01923 -0.16935 0.23739
1040000000 -0.016561 0.29015 0.033409 0.018925 -0.0011542 0.0073862 0.0023922 0.0005732
0.00049462 -0.0033371 -0.00010699 -0.0015068
0.033319 0.018905 -0.17984 0.34822 0.029611 -0.014994 0.0016083 -0.0016513
-0.0023355 -0.0024069 -0.0010228 -0.0028937
-0.0010963 0.0073714 0.02961 -0.015082 0.15487 0.29418 -0.00052221 -0.001458
-0.0015266 -0.0010238 -0.00060105 -0.0011189
0.0023998 0.00057885 0.0016111 -0.0016707 -0.00052686 -0.0014548 -0.042574 0.28154
0.021583 0.016635 -0.0014588 0.0012566
0.00043128 -0.0032958 -0.0023983 -0.0024217 -0.0015227 -0.0010084 0.021617 0.016592
-0.075806 0.21444 0.014753 0.01751
-5.0324e-05 -0.0015747 -0.0010418 -0.0028901 -0.00058394 -0.0011121 -0.001473 0.0012476
0.014676 0.017529 -0.14708 0.25815
1100000000 0.026862 0.30036 0.036619 -0.0040752 0.0033866 0.0038991 0.0022178 -0.000946
-0.0022193 -0.002907 -0.0039814 6.6501e-05
0.03657 -0.0040513 -0.13761 0.36808 0.015153 -0.028214 -0.00013723 -0.0018192
-0.0034478 -0.00082944 -0.0037836 -0.00053917
0.0033899 0.0038739 0.015069 -0.028289 0.20081 0.27481 -0.0018508 0.00017932
-0.0016203 0.00055542 -0.0010746 -0.00053201
0.0021851 -0.00094208 -0.00014528 -0.0018147 -0.0018543 0.0001827 -0.0021634 0.28638
0.025654 0.0026798 -0.0021984 -0.00095115
-0.0022361 -0.0028831 -0.0034506 -0.00080882 -0.0016163 0.00055314 0.025666 0.0026361
-0.055216 0.22669 0.020027 0.0076054
-0.0039843 0.00010224 -0.0037634 -0.00052966 -0.0010865 -0.0005311 -0.002222 -0.00095017
0.020035 0.0076165 -0.10389 0.29094
1160000000 0.07912 0.29721 0.024311 -0.021013 0.0031687 -0.00085997 -0.00016308 -0.0023406
-0.003877 -0.00060779 -0.0013319 0.004394
0.024302 -0.021022 -0.092249 0.37278 -0.0040316 -0.029096 -0.0016209 -0.001633
-0.0026775 0.0025195 -0.0016927 0.0022539
0.0031775 -0.00087079 -0.0041664 -0.029083 0.2454 0.24413 -0.00081041 0.0017007
-0.00048747 0.0017288 -0.00096476 0.00036505
-0.00016196 -0.0023218 -0.0016126 -0.0016583 -0.00080945 0.0017032 0.038881 0.28247
0.020964 -0.012986 -0.004079 0.0047022
-0.003905 -0.00059852 -0.0026647 0.0025143 -0.00048671 0.0017132 0.020956 -0.013015
-0.019464 0.23366 0.018065 -0.00187
-0.0013024 0.0043849 -0.0016811 0.0022878 -0.00095694 0.00037648 -0.0040562 0.0046729
0.018045 -0.0019116 -0.054174 0.29526
1220000000 0.12251 0.28675 0.010958 -0.030495 -0.0014182 -0.0014168 0.00011012 -0.0007237
-0.0025306 0.0022635 0.0012203 0.0020586
0.010982 -0.030459 -0.048959 0.3862 -0.01716 -0.021112 -0.002554 0.00045298
-1.3427e-05 0.0030463 -0.00090813 0.0019356
-0.0014345 -0.0014271 -0.017285 -0.021046 0.28437 0.20468 0.00082199 0.0016771
0.00060233 0.001149 0.0001052 0.00072359
9.0166e-05 -0.00072589 -0.0025477 0.00047373 0.00082183 0.0016771 0.078313 0.27204
0.009575 -0.01931 0.0014936 0.0011513
-0.0025095 0.0022716 7.6456e-07 0.0030445 0.00062163 0.0011619 0.0095537 -0.019321
0.0053501 0.23996 0.012928 -0.013567
0.0012242 0.0020625 -0.00088839 0.0019597 0.0001062 0.00070872 0.0014765 0.0011491
0.012933 -0.013567 -0.025814 0.31391
1280000000 0.17316 0.26792 -0.0081277 -0.029092 -0.0019984 0.0020452 -0.00077655 -0.0019822
-0.00079342 0.0030893 0.0024659 0.001528
-0.0081004 -0.029054 -0.002241 0.37868 -0.024147 -0.0079781 -0.00093231 0.0014747
0.0017372 0.0018093 0.00068227 0.0021764
-0.0019892 0.0020498 -0.024214 -0.0078887 0.31539 0.16176 0.0015411 4.8213e-05
0.0010421 0.00024874 0.00023722 0.00029274
-0.0007825 -0.0019822 -0.00091364 0.0014712 0.0015345 4.4666e-05 0.11507 0.25467
-0.00071681 -0.020963 -0.0011608 0.00029985
-0.00076792 0.0031039 0.0017545 0.0017936 0.0010602 0.00024131 -0.00075814 -0.020949
0.042146 0.243 0.0021958 -0.015685
0.0024429 0.0015103 0.00065708 0.0022035 0.00024463 0.00033634 -0.001173 0.00030166
0.0022138 -0.015685 0.022906 0.31865
1340000000 0.21133 0.23391 -0.017659 -0.019243 0.00036626 0.0042756 -0.0016719 -0.00085471
0.0014667 0.002542 0.0018218 -0.001472
-0.017621 -0.019216 0.03744 0.37055 -0.021114 0.0047766 -0.00031609 0.0020875
0.0019114 0.00078586 0.0012374 0.00080594
0.00039473 0.0042754 -0.021105 0.0048873 0.33844 0.11292 0.0010467 -0.00090096
0.00053372 -0.00052732 0.00016231 0.00036609
-0.0016815 -0.00083741 -0.00029938 0.0021033 0.0010434 -0.00089267 0.14729 0.23196
-0.010507 -0.017054 0.00057304 0.0011569
0.0014848 0.0025381 0.0019005 0.00077728 0.00053511 -0.00052619 -0.010539 -0.017032
0.072702 0.23512 -0.0046044 -0.013584
0.0018465 -0.0015009 0.0012231 0.00080359 0.00015372 0.00034934 0.00057727 0.0011547
-0.0045964 -0.01359 0.061732 0.31508
1400000000 0.24453 0.19692 -0.023856 -0.0076356 0.0048299 0.0032026 -0.0021779 0.00053133
0.0024184 0.00095534 0.00039046 -0.0013333
-0.02382 -0.0076439 0.074369 0.35867 -0.014339 0.012639 0.0013957 0.0015391
0.0013715 -0.00066098 0.0011612 0.00020201
0.0048583 0.0031841 -0.014298 0.012722 0.35127 0.059201 0.00018812 -0.0015384
0.00022305 -0.0002719 0.0004019 0.00023083
-0.0021869 0.0005261 0.0013964 0.0015198 0.00018181 -0.0015256 0.17448 0.20224
-0.016526 -0.0097299 -0.00092408 0.00048327
0.0024279 0.00093094 0.0013722 -0.00067219 0.00023473 -0.00026436 -0.01654 -0.0096909
0.10528 0.22894 -0.010817 -0.0086176
0.00038114 -0.0013376 0.001165 0.00019885 0.00039914 0.00023649 -0.00093302 0.000482
-0.010802 -0.0086221 0.1064 0.30673
1460000000 0.26875 0.15352 -0.020597 0.0050067 0.0053127 -0.0016251 -0.0016488 0.0016952
0.0021853 -0.00040779 -0.00024536 -0.0010401
-0.020583 0.0049819 0.10952 0.33729 -0.0052614 0.01522 0.0018589 0.00027247
0.00096418 -0.001464 0.0012206 -0.00056438
0.0052915 -0.0016471 -0.0051963 0.015278 0.35816 0.0042832 -0.0011902 -0.0013724
0.0002327 -0.00028062 0.00067497 -0.00029214
-0.0016328 0.001705 0.0018574 0.00026966 -0.0012037 -0.0013696 0.19978 0.1731
-0.017386 -0.0021615 -0.00037441 0.0025957
0.0021818 -0.00041801 0.00095353 -0.0014691 0.00021155 -0.0002663 -0.017384 -0.0021277
0.13542 0.2131 -0.012347 -0.0023114
-0.00025103 -0.0010451 0.0012303 -0.00057753 0.00071857 -0.00027918 -0.00036777 0.0025947
-0.012351 -0.0023279 0.14094 0.28689
1520000000 0.28074 0.11123 -0.014913 0.010469 0.0032204 -0.0039131 6.4448e-05 0.0027079
0.0020915 -0.0017647 -0.0010939 -0.00024222
-0.014914 0.010453 0.14291 0.32291 0.0021531 0.012527 0.0018782 -0.00082882
1.9487e-05 -0.0011862 0.00038144 -0.00099331
0.0032021 -0.003928 0.0022193 0.012526 0.35019 -0.054031 -0.0011035 -0.00044295
0.00049986 -0.0009183 0.00024474 -0.00016418
8.026e-05 0.002717 0.0018771 -0.00084286 -0.0010959 -0.00044937 0.22073 0.13472
-0.016072 0.0040582 0.0020003 0.0021809
0.0020919 -0.0017825 7.5169e-06 -0.0011777 0.00050802 -0.00093018 -0.016083 0.004086
0.16263 0.19748 -0.011769 0.0021655
-0.0011053 -0.00024146 0.00036885 -0.00097887 0.00024154 -0.00016242 0.0020101 0.002176
-0.011768 0.0021678 0.17426 0.26806
1580000000 0.29056 0.06647 -0.0080863 0.013833 -0.001001 -0.0045112 0.0016203 0.0020187
-9.6707e-05 -0.0021539 -0.00042565 0.00037161
-0.0081076 0.013811 0.17027 0.29961 0.0053601 0.0074961 0.00058631 -0.0017815
-0.00066369 -0.0011183 -0.00024589 -0.00074589
-0.0010192 -0.0045031 0.0054057 0.0074708 0.32863 -0.11068 -0.0017589 0.00055363
-0.00039277 -0.0011177 0.00024914 -0.0005994
0.0016433 0.0020232 0.00059266 -0.0017858 -0.0017473 0.00054012 0.2328 0.097583
-0.01208 0.0092042 0.0028054 0.0006686
-0.00012665 -0.0021482 -0.00066208 -0.001112 -0.00038563 -0.0010941 -0.012072 0.0092518
0.18629 0.17925 -0.0089511 0.0078759
-0.00042403 0.00038297 -0.00025243 -0.00075943 0.00024995 -0.00060813 0.0028155 0.00065802
-0.0089752 0.0078653 0.20803 0.24384
1640000000 0.29358 0.024866 -0.0011473 0.012456 -0.0025716 -0.0023072 0.0029518 0.0010121
-0.00056439 -0.0017069 -0.00036146 0.00054789
-0.0011457 0.012456 0.20113 0.27472 0.0056536 0.0026946 -0.00075686 -0.0019772
-0.0010811 -0.00031775 -0.00045458 -0.0007228
-0.0025947 -0.0022767 0.0056817 0.0026688 0.29905 -0.16051 -0.00073882 0.0015902
-0.00098478 -0.00089425 -0.00013811 -0.00052735
0.0029469 0.0010011 -0.00075646 -0.0019659 -0.00074564 0.0015934 0.24466 0.050003
-0.0073115 0.010516 0.0026476 -0.0011273
-0.00056756 -0.0017161 -0.0010703 -0.00031658 -0.00098639 -0.00090598 -0.0072998 0.010548
0.20867 0.15279 -0.0042351 0.0096868
-0.00035879 0.00055783 -0.00046872 -0.00072498 -0.00015359 -0.00052938 0.0026661 -0.0011494
-0.0042383 0.0096828 0.23522 0.21276
1700000000 0.28586 -0.019792 0.0023403 0.0095448 -0.003242 0.00015392 0.0031303 -0.0014623
-0.0021046 -0.00074538 0.00067755 0.00047743
0.0023326 0.0095401 0.21858 0.24422 0.0033086 -0.00010066 -0.0016941 -0.00061989
-0.00083788 0.00015781 -0.0008464 -0.00048801
-0.0032255 0.00016486 0.0033196 -0.0001328 0.25387 -0.19881 0.00047086 0.0017092
-0.0019568 -2.0267e-05 -0.00029078 -0.00085538
0.0031162 -0.0014691 -0.0016917 -0.00062093 0.00047024 0.0017019 0.24077 0.0030047
-0.0039358 0.010962 0.0015757 -0.0023484
-0.0021325 -0.00072778 -0.0008382 0.00016035 -0.0019696 -1.5427e-05 -0.0039326 0.010967
0.22514 0.13177 0.00071269 0.0095028
0.0006893 0.00050367 -0.00084173 -0.0004747 -0.00030973 -0.00085818 0.0015756 -0.002371
0.00071516 0.0094908 0.25242 0.17979
1760000000 0.2754 -0.067884 0.0046533 0.0061231 -0.0021188 0.00086091 0.001105 -0.0036509
-0.0015522 0.00054841 0.00037344 -0.00057131
0.0046376 0.0061166 0.2465 0.20542 0.0008347 -0.0016802 -0.0013777 0.00027331
-0.0009567 0.0010012 -0.00053091 0.00033808
-0.002118 0.00088588 0.00082858 -0.0016892 0.20569 -0.23023 0.0014739 0.0011604
-0.0010996 0.0015986 -0.0014196 -0.00061062
0.0010914 -0.0036641 -0.0013679 0.00025847 0.0014827 0.0011586 0.23483 -0.045804
-0.00026231 0.0098639 -0.00025254 -0.0025896
-0.0015472 0.00055378 -0.00093987 0.00099699 -0.0010854 0.0016043 -0.00023907 0.009869
0.23974 0.097634 0.0042851 0.0068714
0.00038307 -0.00056128 -0.00053101 0.00035296 -0.0014191 -0.00060486 -0.00024107 -0.0025852
0.0042857 0.0068849 0.26713 0.14273
1820000000 0.25073 -0.10581 0.0047523 0.0024406 8.2498e-06 0.0021655 -0.0012316 -0.0031154
-0.0013564 0.0011757 -0.000125 -0.00016245
0.0047468 0.0024401 0.25691 0.17496 -0.0013098 -0.00013449 -0.0012074 0.0011215
0.00011767 0.0011687 -0.00068464 0.00046411
2.2108e-05 0.0021712 -0.0013062 -0.00011699 0.15435 -0.24483 0.0016685 0.00022206
-4.8472e-05 0.0023721 -0.0017216 0.00031029
-0.001239 -0.0031112 -0.0011985 0.0011306 0.0016771 0.0002053 0.2065 -0.092713
0.0016365 0.0082714 -0.001698 -0.0017296
-0.0013361 0.0011782 0.0001161 0.0011823 -5.4418e-05 0.0023697 0.0016699 0.0082594
0.25527 0.06773 0.0050781 0.0030429
-0.00012313 -0.00014936 -0.00066847 0.00045246 -0.0017137 0.00031968 -0.001716 -0.0017182
0.0050862 0.0030322 0.27052 0.10672
1880000000 0.21582 -0.14511 0.002396 9.8402e-05 -0.00054911 0.0021472 -0.0030268 -0.0020747
-0.0001224 0.0019757 0.00016986 -0.00071046
0.0023951 8.6458e-05 0.2622 0.12967 -0.0033592 0.0023416 -0.00012419 0.0017585
0.00066303 0.0010907 0.00017825 0.00097251
-0.0005372 0.0021589 -0.0033484 0.002364 0.10195 -0.25129 0.0016476 -0.0011679
0.0018437 0.0018349 -0.0010529 0.0015214
-0.0030261 -0.002079 -0.00011688 0.0017633 0.0016419 -0.0011519 0.16944 -0.1326
0.0028659 0.0057823 -0.0024661 0.00023466
-8.9189e-05 0.0019844 0.00068989 0.0010789 0.0018347 0.0018364 0.002846 0.0058173
0.25849 0.037038 0.0048947 0.00099675
0.00015031 -0.00068453 0.00019791 0.00099317 -0.0010869 0.0015175 -0.0024426 0.00023122
0.0049049 0.0010128 0.27172 0.073666
1940000000 0.17761 -0.17197 4.3208e-05 -0.0016121 0.0014691 0.0020054 -0.0035466 0.00055144
0.001678 0.0012196 -0.00064319 -0.00051604
4.1786e-05 -0.0016266 0.26483 0.097069 -0.0016466 0.0050444 0.001115 0.0011589
0.0017671 0.00029063 0.00088406 0.00024062
0.0014801 0.0019931 -0.0016105 0.005078 0.059436 -0.24313 0.00017104 -0.0021535
0.0023514 0.0001427 0.00035619 0.0017379
-0.003594 0.00058668 0.001127 0.0011638 0.00017478 -0.0021743 0.11971 -0.16711
0.002478 0.0038592 -0.0013907 0.0012737
0.0016809 0.0012004 0.0017512 0.00030198 0.0023798 0.00013438 0.0024899 0.0038222
0.26182 -0.0016479 0.003585 -0.0024624
-0.00063966 -0.00051184 0.00087724 0.00022202 0.0003965 0.0017211 -0.0013865 0.0013038
0.0035794 -0.0024915 0.26275 0.037201
2000000000 0.13041 -0.18619 -0.0038851 0.00058551 0.00284 0.0014113 -0.0022757 0.0035287
0.0013638 7.9501e-06 -0.00075156 0.00055178
-0.0038797 0.00059699 0.25075 0.061245 -0.00062107 0.0070749 0.0013835 0.00032321
0.0010325 -0.0011798 0.00032242 1.3257e-05
0.002833 0.0014066 -0.00057464 0.0070885 0.017216 -0.22827 -0.0014789 -0.001087
0.0018485 -0.0014346 0.0017435 0.001413
-0.0022946 0.003492 0.0013847 0.00031476 -0.0014879 -0.0010868 0.065478 -0.17955
0.0010043 0.0028595 -0.00017455 0.0019916
0.0013611 -3.4703e-06 0.0010303 -0.0012021 0.0018265 -0.0014499 0.0010063 0.0028436
0.25623 -0.034817 0.0002892 -0.0031609
-0.00076 0.00060714 0.00031061 3.3635e-05 0.0017355 0.0013896 -0.00018238 0.0019855
0.00031328 -0.0031655 0.2496 0.0096077
2060000000 0.084884 -0.19316 -0.0048336 0.0029682 0.00309 -0.00044577 0.00063647 0.0032941
0.0014259 -0.0010908 -0.00012112 0.00083553
-0.0048397 0.0029868 0.23868 0.03219 0.0041088 0.0081931 0.00095501 -0.00062703
0.00043791 -0.0013891 0.00057368 -4.6135e-05
0.0030578 -0.00045039 0.0041617 0.0081964 -0.014305 -0.20953 -0.0012893 0.00042135
0.00024174 -0.0021962 0.0029077 0.00034333
0.00065323 0.0033052 0.0009306 -0.00061997 -0.001274 0.00045466 0.013347 -0.1785
-0.00019643 0.0032025 0.00085756 0.00091378
0.0013813 -0.0011039 0.00043125 -0.0013931 0.00024359 -0.0021963 -0.00017734 0.0032004
0.24205 -0.073312 -0.0017551 -0.0038055
-0.00011547 0.00085054 0.00055051 -6.8796e-05 0.0029095 0.00037453 0.00085935 0.00088513
-0.0017426 -0.0038066 0.23616 -0.015122
2120000000 0.038971 -0.18488 -0.0038039 0.0067077 0.0025715 -0.0025043 0.0025708 0.0021026
4.7722e-05 -0.0018215 0.00091895 0.00018017
-0.0037933 0.0067033 0.21703 0.0071387 0.0064896 0.0045518 0.0010795 -0.0010892
-0.0012357 -0.00187 -8.1999e-06 -0.0010045
0.0025669 -0.0024908 0.0065367 0.00449 -0.042984 -0.19324 -0.00055694 0.0012704
-0.0019508 -0.0014507 0.00047883 -0.0022763
0.0025597 0.0020813 0.0010675 -0.0011223 -0.00056886 0.0012493 -0.038709 -0.16225
-0.00096018 0.0049053 0.0017072 0.00082672
-8.7431e-06 -0.0018262 -0.0012369 -0.0018371 -0.0019544 -0.0013997 -0.00095607 0.0049201
0.22433 -0.10863 -0.0051654 -0.0015604
0.00091286 0.00020541 -3.5901e-05 -0.00098561 0.00045395 -0.0022877 0.0017378 0.00085282
-0.0051967 -0.0015322 0.21481 -0.031347
2180000000 -0.00083168 -0.17105 -0.0022305 0.010018 0.00075915 -0.0021592 0.0032176 -0.00042977
-9.5002e-05 -0.00096017 0.0010959 0.00021214
-0.0022399 0.010001 0.19728 -0.010714 0.0075981 0.003971 -0.00067651 -0.0016733
-0.0019505 0.00059901 0.00022217 0.00026572
0.0007307 -0.0021531 0.0076444 0.0039348 -0.063533 -0.16879 0.00087145 0.0012386
-0.00097157 0.00015214 0.00068872 -0.0019792
0.0032006 -0.000458 -0.00066288 -0.0016741 0.00086374 0.0012049 -0.076765 -0.13573
-0.00033266 0.0071579 0.0016457 0.00023149
-0.00012719 -0.0009282 -0.0019657 0.00063805 -0.0009801 0.00014103 -0.00029151 0.007129
0.19607 -0.13911 -0.0057271 0.0024062
0.001094 0.00016628 0.00024006 0.00025883 0.00067568 -0.0020268 0.0016024 0.00020508
-0.0056864 0.002397 0.19909 -0.04534
2240000000 -0.029799 -0.14667 0.0022418 0.011247 -0.00038581 -0.0028484 0.0019749 -0.0022205
-0.0017776 -0.00047626 0.00062816 -0.001918
0.0021982 0.011266 0.17744 -0.01696 0.0082815 0.00043593 -0.00077898 -0.00042054
-0.00044565 0.0011147 -0.0006758 -0.00069571
-0.00042732 -0.0028167 0.0082759 0.00037912 -0.080791 -0.14486 0.0015286 -0.0015085
-0.00084267 0.00026113 -0.0024366 -0.0013972
0.0019626 -0.0022244 -0.00081999 -0.00040881 0.0015567 -0.0015096 -0.11108 -0.10649
0.0015883 0.0089209 0.0014579 -0.00071088
-0.0018072 -0.00043021 -0.00044691 0.0010991 -0.00080817 0.00028359 0.0016309 0.0089642
0.16508 -0.15787 -0.0050346 0.0048533
0.00064286 -0.0019149 -0.0007121 -0.00070227 -0.0024435 -0.0013433 0.001473 -0.00076749
-0.0050182 0.004899 0.17651 -0.055829
2300000000 -0.057087 -0.11898 0.0078556 0.0094803 -0.0012023 -0.0021494 -0.00060529 -0.0015254
-0.00096773 0.00054804 -0.0011583 -0.00069343
0.0078413 0.0094881 0.15597 -0.025842 0.0084508 -0.0017185 -0.00096958 0.00049514
-0.00020489 0.0012815 -0.0002646 0.00075132
-0.0012044 -0.0021244 0.0084367 -0.0018076 -0.093642 -0.12083 -0.00027474 -0.0014297
8.8539e-05 0.0017213 -0.0019008 0.00066575
-0.00063857 -0.0015213 -0.00092716 0.00051127 -0.00026315 -0.0014582 -0.13284 -0.070318
0.0050725 0.0092786 0.0005573 -0.0013462
-0.00097882 0.00055343 -0.00017663 0.001303 6.8952e-05 0.0017584 0.0051052 0.0092533
0.12668 -0.1783 -0.0030247 0.0079936
-0.0011662 -0.00072186 -0.00024505 0.00076151 -0.0018866 0.00066267 0.00057261 -0.0013368
-0.0030402 0.0080089 0.16034 -0.05726
2360000000 -0.073463 -0.087463 0.010725 0.0083977 -0.0011965 -0.0017568 -0.0013947 -0.00083526
-0.00038669 0.00096379 -0.0016001 -0.00041481
0.010686 0.0083658 0.14688 -0.025589 0.008298 -0.0046862 -0.00078639 0.0010761
0.001639 0.0003608 -3.5445e-05 -0.00018508
-0.001216 -0.0017645 0.0082606 -0.0047362 -0.10318 -0.098558 -0.0022812 -0.00081341
0.0011253 4.3303e-05 -0.0010033 0.0018067
-0.0014089 -0.00083819 -0.00074645 0.0011069 -0.0022984 -0.00076907 -0.14983 -0.037085
0.0086588 0.0086678 0.0013671 -0.0017232
-0.00037893 0.00097538 0.0016465 0.00034325 0.0011072 7.5494e-05 0.0086696 0.0086441
0.095426 -0.18022 0.00069767 0.0087267
-0.0016718 -0.00032565 -7.7657e-05 -0.00019183 -0.0010314 0.0018594 0.0013806 -0.0017082
0.00071316 0.0087074 0.13867 -0.060563
2420000000 -0.08181 -0.060025 0.014178 0.0027592 -0.003317 -0.0012146 -0.0010504 0.00046616
0.00098258 0.0012592 -0.0011971 0.0017245
0.014143 0.0027351 0.12877 -0.026184 0.004886 -0.0066277 0.0014088 0.0010461
0.00077162 -0.0013142 -7.268e-06 8.5594e-06
-0.0033 -0.0011832 0.0048178 -0.0066609 -0.1161 -0.0779 -0.0018533 0.0012135
-7.9226e-05 -0.00054587 0.00035109 0.002668
-0.0010486 0.00043315 0.0014181 0.0010506 -0.0018574 0.0011522 -0.15998 0.0072887
0.011657 0.0061517 -0.00016902 -0.0026571
0.0010331 0.0012476 0.0007602 -0.001339 -0.00010518 -0.00057398 0.011678 0.00611
0.056242 -0.18072 0.0020762 0.0085382
-0.0012234 0.0016831 1.9524e-05 6.7149e-06 0.00041115 0.0026759 -0.00017243 -0.0026503
0.0020596 0.0085887 0.11979 -0.056581
2480000000 -0.082181 -0.028208 0.014109 -0.0025517 -0.0019532 -0.00025801 -0.00074895 0.00129
0.0015442 -0.00068765 8.7366e-05 0.0014604
0.014135 -0.0025345 0.13053 -0.026025 0.0030729 -0.0089638 0.0011398 8.1555e-05
-0.00058841 -0.00095517 -5.131e-05 -0.00029561
-0.0019584 -0.00025323 0.0030032 -0.0089838 -0.11908 -0.057686 -0.00068807 0.0027916
-0.00028758 -0.00082986 0.001854 0.00090871
-0.00072438 0.001361 0.0011448 7.1543e-05 -0.00073565 0.0028001 -0.16092 0.045993
0.015567 0.0013567 -0.0010169 -0.0026298
0.0015105 -0.00071356 -0.00057944 -0.00092203 -0.0002861 -0.00088528 0.015579 0.0013319
0.022486 -0.17305 0.0055166 0.0074926
0.00013141 0.0014442 -8.938e-05 -0.00031159 0.0018789 0.00093914 -0.001062 -0.0025584
0.005516 0.0074852 0.10147 -0.052779
2540000000 -0.086451 -0.0013099 0.011785 -0.0066965 -0.00265 0.0009883 0.00035897 0.0010914
-0.00027629 -0.0014042 0.00090654 0.0017959
0.011797 -0.0066729 0.11758 -0.017591 -0.00096662 -0.0079642 0.00070548 -0.0013372
-0.0017446 9.8101e-05 -0.00063279 0.00027355
-0.002636 0.0010401 -0.0010284 -0.0079399 -0.12576 -0.034374 0.0016332 0.0024421
-0.0010449 4.5055e-05 0.0017261 -0.00077033
0.00040207 0.0010842 0.00069466 -0.0013347 0.0016566 0.0024383 -0.15965 0.086005
0.014977 -0.0042332 -0.0019234 -0.0020991
-0.00023311 -0.0014685 -0.0017681 0.00013083 -0.0010269 6.8647e-05 0.014965 -0.0042869
-0.0072995 -0.15877 0.0082232 0.0058664
0.00096242 0.0018736 -0.00060989 0.00023274 0.0017024 -0.00073028 -0.0019671 -0.0020986
0.0081967 0.0058097 0.087491 -0.038983
2600000000 -0.07909 0.023909 0.0082808 -0.010123 -0.0013153 0.0028454 0.00094842 -0.00024479
-0.00086111 -0.0010031 0.0020193 0.00050528
0.0082888 -0.010109 0.1123 -0.032682 -0.0032846 -0.006221 -0.00039723 -0.00080799
-0.00024754 0.0017258 -0.00019918 0.00074526
-0.0012946 0.0028457 -0.0033499 -0.0061901 -0.13052 -0.0092431 0.0029301 0.00028789
-3.212e-05 0.0013717 0.0014532 -0.0015547
0.00094001 -0.00020044 -0.00043312 -0.00077859 0.0028986 0.00022787 -0.14424 0.12084
0.012381 -0.0094918 -0.0035552 -8.7844e-05
-0.00082776 -0.00096876 -0.00023956 0.0016828 -5.1148e-05 0.0014493 0.012369 -0.0095431
-0.041687 -0.1401 0.0091877 0.0048582
0.0019533 0.00039496 -0.00018622 0.00074215 0.0014951 -0.0016714 -0.0035367 -6.4936e-05
0.0092089 0.0048915 0.078863 -0.025139
2660000000 -0.07279 0.049853 0.0042501 -0.011752 -0.00032518 0.0011554 6.297e-05 -0.0002424
-0.0022321 0.0002372 0.0014857 -0.0006162
0.0042325 -0.011746 0.1201 -0.028577 -0.0045452 -0.0047208 -0.0012565 -0.00052025
0.00042912 0.0018668 0.00046813 0.00097579
-0.00029033 0.0011966 -0.0045746 -0.0047202 -0.12991 0.011556 0.0019503 -0.00148
0.00041476 0.00042117 -0.0010962 -0.0017887
2.8402e-05 -0.00023111 -0.0012769 -0.00051621 0.0019652 -0.0014639 -0.12302 0.15228
0.007823 -0.012377 -0.0023187 0.0010545
-0.002267 0.00027245 0.00043307 0.0019137 0.00041578 0.00038393 0.0077709 -0.012399
-0.063231 -0.11985 0.010785 0.00072017
0.001513 -0.00063982 0.00046082 0.00096301 -0.0011108 -0.0016675 -0.002368 0.001108
0.010792 0.00065249 0.074581 -0.0064175
2720000000 -0.06127 0.068539 2.3465e-05 -0.011698 -0.00018226 0.002937 -0.00023175 -0.00014601
-0.0022869 0.0019977 0.0003927 -0.001726
4.1702e-05 -0.01168 0.10547 -0.031905 -0.0050939 -0.0013998 -0.0016487 0.00052405
0.0018775 0.00028988 0.00095945 -0.00019617
-0.00016655 0.0029519 -0.0051177 -0.0013642 -0.12444 0.041351 0.00055194 -0.0027012
0.00023537 0.00037709 -0.0014516 0.00073345
-0.00025982 -0.00018181 -0.0016304 0.00052684 0.00054897 -0.0027046 -0.088996 0.18157
0.0029724 -0.013132 -0.0021033 0.0024614
-0.0021927 0.0020422 0.0019219 0.00029016 0.00026868 0.00043033 0.0029207 -0.013151
-0.08344 -0.087388 0.01155 -0.0015072
0.00032416 -0.0017619 0.00093959 -0.00023154 -0.001511 0.00070948 -0.0020613 0.0024231
0.011533 -0.0014776 0.07833 0.01243
2780000000 -0.046839 0.087518 -0.00445 -0.010487 0.00012593 0.0013894 0.00040734 -0.00026577
0.0012849 0.0027864 -0.00067355 -0.0017126
-0.0044273 -0.010466 0.10414 -0.043836 -0.0041194 -5.7504e-06 -0.00027886 0.0016467
0.0017315 -0.0011708 0.00011301 -0.00019349
0.00011558 0.0013665 -0.0041355 3.891e-05 -0.12072 0.07177 -0.001689 -0.0017967
0.0001901 -0.0002559 -0.0005084 0.00068903
0.00046463 -0.00026461 -0.00025533 0.0016509 -0.0017171 -0.0017848 -0.059253 0.20332
-0.0024036 -0.013255 -0.00069805 0.0021107
0.0013167 0.0026633 0.0016621 -0.0012118 0.00026435 -0.00025352 -0.0024107 -0.013233
-0.098609 -0.054753 0.0099653 -0.0062611
-0.00065075 -0.0016169 0.00012683 -0.0001334 -0.00051173 0.00076985 -0.00075087 0.002081
0.0099625 -0.0062452 0.082025 0.030671
2840000000 -0.031024 0.10258 -0.0076121 -0.0072133 0.0016059 0.0020399 -0.00020791 -0.00015805
0.0015308 0.0011269 -0.001583 0.0002547
-0.0076104 -0.007218 0.10256 -0.037344 -0.0035976 0.0011344 0.00058387 0.00083088
-0.00024004 -0.0015302 3.5631e-05 -0.00011587
0.0016123 0.0020016 -0.0035732 0.0011623 -0.11459 0.097583 -0.0018396 0.00019548
0.00017156 0.00026339 0.0011855 0.0010752
-0.00018907 -0.00012732 0.00057056 0.0008209 -0.0018026 0.00021687 -0.022888 0.21807
-0.0058426 -0.010279 0.0005236 0.0011363
0.001562 0.0010999 -0.00019156 -0.0015401 0.00015039 0.00025091 -0.0059142 -0.010269
-0.10185 -0.0226 0.0081944 -0.0076531
-0.0016078 0.00037534 -2.382e-05 -0.00012868 0.0011788 0.0010366 0.00058765 0.0011418
0.0081755 -0.0076792 0.096742 0.045686
2900000000 -0.016635 0.12175 -0.0089594 -0.0029966 0.001849 -8.4062e-06 0.00041455 -0.00075843
0.0021445 -0.0011152 -0.0006347 0.00011408
-0.0089446 -0.0029969 0.083189 -0.045397 -0.0012974 0.0027055 0.00093619 0.00033822
-0.00059245 -0.0013916 -0.00033923 -3.5743e-05
0.0018442 -7.0484e-06 -0.0012966 0.0027091 -0.09715 0.1299 -0.0012032 0.00011075
-0.00040232 -0.0009027 0.0016495 -0.00026172
0.00040556 -0.00074853 0.00094691 0.00032759 -0.0012582 7.7425e-05 0.014194 0.22073
-0.0092169 -0.0067699 0.0010147 0.0020846
0.0020939 -0.0011619 -0.00061294 -0.001346 -0.00033986 -0.00083315 -0.0092579 -0.006787
-0.10061 0.015814 0.0054294 -0.01037
-0.00061992 0.00017317 -0.00030839 9.2778e-06 0.001642 -0.00047331 0.00099838 0.0020641
0.0054822 -0.01029 0.11064 0.051656
2960000000 0.0051124 0.13289 -0.0087017 0.00049773 0.00070849 0.001376 -0.00052218 -0.00089506
-0.00010818 -0.0019018 -0.00087903 0.00043572
-0.008685 0.00046669 0.092316 -0.045044 -0.00089791 0.0013795 0.0010709 -0.0001459
-0.0011282 -0.00077331 0.00045433 0.00038657
0.00073802 0.0013518 -0.00084032 0.0013841 -0.077951 0.16066 -0.00058008 0.00068826
-0.00072463 0.0010652 -0.00013225 -0.0025077
-0.00055207 -0.00092529 0.0010874 -0.00015142 -0.00054376 0.00070385 0.056379 0.22718
-0.010129 -0.0018801 0.0013668 0.00022019
-0.00014375 -0.001949 -0.0011342 -0.00070455 -0.00065923 0.00095996 -0.010118 -0.0018376
-0.088382 0.048152 0.00086522 -0.011769
-0.00081436 0.00045738 0.0004844 0.00034125 -0.00015406 -0.0024739 0.0014206 0.00019975
0.00079323 -0.011819 0.12998 0.062151
3020000000 0.02313 0.14665 -0.0063816 0.003815 0.0013631 -0.00033587 -0.00091254 -0.00019359
-0.00077531 0.00036062 -1.1041e-05 0.00055668
-0.0063839 0.0038032 0.081005 -0.03383 -0.00039678 0.00011073 0.00035315 -0.0010146
-0.0017446 0.00059097 0.00065842 -0.00020216
0.0013637 -0.00033607 -0.00038636 0.00015812 -0.056577 0.18568 -0.0003076 0.0010419
0.00053931 0.0002351 -0.00057873 -0.0015701
-0.00086172 -0.00015393 0.00033287 -0.001018 -0.00028678 0.0009676 0.095044 0.2194
-0.0087005 0.0011241 0.00071777 0.00031888
-0.00074553 0.00036375 -0.0017446 0.00055357 0.0005271 0.0002908 -0.0086981 0.0012081
-0.071306 0.076977 -0.0019126 -0.010578
-8.4018e-05 0.00071417 0.00060519 -0.00022903 -0.00052725 -0.0016091 0.00072627 0.00030041
-0.0019319 -0.010599 0.14994 0.058614
3080000000 0.050223 0.15591 -0.0045274 0.0059261 0.0014776 -0.00018381 -0.00064817 -0.00012193
-0.00046886 0.00012065 -9.729e-05 0.00058393
-0.0045495 0.0059043 0.078388 -0.028318 -0.00035204 0.00067932 -0.00031082 -0.00024081
-0.00020197 0.0010262 -0.00020484 -0.00053417
0.0014578 -0.00019931 -0.00035175 0.00070258 -0.019512 0.20712 -0.00073829 0.00012367
0.00059497 0.0004459 -0.0018917 -0.00054028
-0.00068502 -6.2695e-05 -0.00032935 -0.00026255 -0.00072036 0.00017468 0.12844 0.21133
-0.006181 0.005245 0.0018244 0.00049914
-0.00045618 0.00014885 -0.00018556 0.0010828 0.00065182 0.00048662 -0.0061893 0.0052966
-0.043318 0.10953 -0.0067734 -0.0088892
-3.9693e-05 0.00055709 -0.00015839 -0.00053027 -0.0020508 -0.00062832 0.0017912 0.00052492
-0.0067502 -0.0088998 0.1645 0.06615
3140000000 0.078819 0.15884 -0.001071 0.007484 0.0026294 -0.0015597 -0.0011358 0.00081273
0.0014568 0.00065618 0.00027276 -5.1845e-05
-0.0010463 0.0074548 0.074097 -0.030231 -0.00095214 0.00026838 0.00059386 -0.00016923
-3.61e-05 0.00088723 0.00068146 -0.00041657
0.0025905 -0.0015742 -0.00098322 0.00027441 0.02362 0.22709 0.00016053 0.0015696
0.0012829 -0.00091119 -0.0026885 0.00065521
-0.0011203 0.00081612 0.00064624 -0.00019414 0.00015194 0.0015423 0.16324 0.18534
-0.0029544 0.0061447 0.00065749 -0.0012913
0.0014706 0.00061479 -5.9691e-05 0.00085611 0.0012255 -0.00098521 -0.0029043 0.0061385
-0.025905 0.12858 -0.0084491 -0.0047762
0.00027293 4.4114e-05 0.00063654 -0.00042545 -0.0025556 0.00086932 0.00063317 -0.0013248
-0.0085106 -0.0047523 0.18864 0.056779
3200000000 0.11056 0.16967 0.0040014 0.006361 0.00080488 -0.0027419 -0.00029844 0.0019304
0.0003685 -0.0018068 0.00017652 0.00045386
0.0039632 0.0063434 0.084199 -0.028753 -0.00095918 0.00055615 -0.00035466 -0.00082102
0.00075286 0.0011725 -0.00046417 -0.0010206
0.00081653 -0.0027573 -0.00097338 0.00054446 0.068039 0.23169 0.001133 0.00071312
-0.00040993 -0.002288 -0.0013827 0.0023108
-0.00032572 0.0019438 -0.00037254 -0.00077036 0.0011204 0.0007052 0.18338 0.16317
-7.5457e-06 0.0060715 0.00036802 -0.0013485
0.00041157 -0.0017411 0.00080442 0.001145 -0.00051832 -0.0023411 4.1532e-05 0.0059923
0.014895 0.14838 -0.0093868 -0.001005
8.3928e-05 0.00035917 -0.00045737 -0.00099748 -0.0013839 0.0021344 0.00034058 -0.0012552
-0.0093813 -0.0009475 0.20378 0.055232
3260000000 0.14276 0.16141 0.004093 0.003166 -0.00085769 -0.0027549 0.0010063 0.00090593
0.00015608 -0.0019751 -7.7358e-05 3.7492e-05
0.0040752 0.0031702 0.092203 -0.031993 -0.0014937 0.0022305 -0.00023155 -0.00014808
0.00090322 -0.00053467 -0.00089662 0.00020263
-0.00088676 -0.0026928 -0.0014384 0.0022073 0.11921 0.22717 0.00037266 -0.00010983
-0.00087636 -0.0009313 0.00047561 0.0018793
0.00099927 0.00089328 -0.00021711 -0.00014108 0.00039979 -9.2912e-05 0.21065 0.12575
0.0026172 0.0052965 -0.00067338 -0.0016574
0.00012371 -0.0019901 0.0008928 -0.00060031 -0.00092785 -0.00090155 0.002613 0.0053051
0.041132 0.15725 -0.0069963 0.0040988
-0.00010245 0.00013334 -0.00088844 0.0002327 0.00050763 0.0018913 -0.00070105 -0.0016857
-0.0069047 0.0040437 0.23321 0.045514
3320000000 0.17273 0.15537 0.0071109 0.0012029 -0.00049382 -0.0019049 0.00087412 0.00028335
-0.0016435 -0.0013045 0.00040567 0.00024835
0.0070849 0.001191 0.09876 -0.028297 0.00099016 0.0023865 -0.00031344 -0.00062249
-0.00028619 -0.00029344 -0.00052449 0.00015958
-0.00050814 -0.0018785 0.0010376 0.002372 0.16638 0.21805 0.00052375 -0.00012977
-0.0012575 -0.00020356 0.00029572 0.0012181
0.00086826 0.00026754 -0.00030351 -0.00062157 0.00043091 -0.00017154 0.21871 0.09552
0.0039651 0.0032403 -0.0010262 0.0002238
-0.0017139 -0.0012463 -0.00025974 -0.00017079 -0.0013045 -0.00030242 0.0039541 0.0031467
0.074522 0.15763 -0.0036221 0.0052389
0.00044313 0.00023478 -0.0004841 9.223e-05 0.00030742 0.0011188 -0.0010195 0.00026202
-0.0036554 0.0053163 0.24912 0.031979
3380000000 0.2083 0.13872 0.0054371 -0.0020473 -0.00092384 0.00062711 0.0013276 0.0003527
-0.0015034 0.00073171 0.00030498 3.7147e-05
0.0054394 -0.0020546 0.1097 -0.035854 0.00011735 0.0025841 -0.0011248 -0.00065785
7.0751e-05 8.4643e-05 -0.0010168 0.00044198
-0.00088943 0.00060818 0.00013538 0.0025775 0.20827 0.19526 0.00065708 -0.00044097
-0.0019608 0.00074696 0.0012571 0.0011446
0.0013763 0.00034905 -0.0011578 -0.00061152 0.00068056 -0.00032087 0.23382 0.063573
0.0054305 0.0028911 -0.00030302 0.00013895
-0.0014384 0.00075877 3.3689e-06 5.7695e-05 -0.0018414 0.00071761 0.0054619 0.0028218
0.118 0.14997 -0.0007662 0.0060985
0.00023972 -2.1281e-05 -0.00088588 0.00058741 0.0011282 0.00113 -0.00031765 0.00022375
-0.00075717 0.0061843 0.27865 0.014292
3440000000 0.23977 0.11694 0.0043766 -0.00379 -0.00058974 -0.0017177 0.00086543 -3.6939e-05
-0.0016501 0.0014677 0.00082883 5.4623e-06
0.0043277 -0.0038041 0.10339 -0.041217 0.0032106 0.0019687 -0.0010697 0.0011642
8.0757e-05 0.00047041 3.287e-05 0.00084836
-0.00056898 -0.0016857 0.0031319 0.0018765 0.24616 0.16662 -0.00029277 -0.00013851
5.13e-05 0.0013051 0.0012603 0.00072923
0.00088652 4.7167e-05 -0.0010647 0.0012123 -0.00030598 -0.00027326 0.235 0.03078
0.0065089 -0.00019308 -0.00033473 -6.6679e-05
-0.0015377 0.0014351 0.00013523 0.00040879 -6.5927e-05 0.0014324 0.0065788 -0.0001981
0.14732 0.13911 0.0037987 0.0036121
0.00085527 2.966e-05 1.4359e-05 0.0008829 0.0014714 0.00072878 -0.00032057 -9.2061e-05
0.0036045 0.0035241 0.29549 -0.015736
3500000000 0.27195 0.085274 0.0023471 -0.0045466 -0.0013659 0.001518 0.0010738 -0.00074263
-0.0010623 0.0013558 0.00072806 -0.00093129
0.0023592 -0.0045275 0.11579 -0.064956 0.0031451 0.0012142 -0.000504 0.00068877
0.00054718 -0.00019264 4.5535e-05 0.00062966
-0.0013823 0.0015031 0.0031404 0.0011984 0.27481 0.13271 -4.3928e-05 -8.1589e-05
-0.0002272 0.00091523 0.0015853 -0.00019712
0.0010619 -0.00075016 -0.00052759 0.00069264 -3.8322e-05 -6.7813e-05 0.23935 0.0040396
0.0066816 -0.0027858 -0.00013892 -0.00014902
-0.0010194 0.0013437 0.00053474 -9.6303e-05 -0.00013914 0.00084443 0.0065847 -0.0028977
0.19305 0.11071 0.0033701 0.00154
0.00059307 -0.00087847 8.7691e-05 0.00060703 0.0016014 -0.00033207 -0.00016684 -3.4964e-05
0.0033989 0.0016893 0.31516 -0.042869
3560000000 0.29039 0.050795 0.00049171 -0.0059355 -0.0001415 -0.00082263 0.0005883 0.00018423
0.0016366 0.0018846 -0.00030948 -0.00086818
0.0005209 -0.0058916 0.10972 -0.070105 0.0058151 -0.0009476 0.00035106 0.00073732
0.00066652 -0.00015112 0.00040649 0.00023408
-0.00012426 -0.00082897 0.0058678 -0.0011097 0.3026 0.090514 -0.00022087 -0.00014713
0.0005957 0.00038161 0.0014072 -0.00085504
0.000547 0.00014994 0.00037472 0.00070711 -0.00017837 -0.00014986 0.2302 -0.032742
0.005693 -0.0058688 -0.00088883 -0.00054272
0.0016995 0.0018967 0.00052947 -0.00023694 0.00054146 0.00040018 0.0056842 -0.0058073
0.21348 0.096827 0.0034213 -0.0016478
-0.00025756 -0.0008946 0.00042585 0.00022653 0.0014991 -0.00068748 -0.00091122 -0.00060248
0.0034583 -0.0017103 0.32654 -0.083431
3620000000 0.30666 0.013098 -0.0010656 -0.0037042 -0.0021208 -8.9679e-05 0.00014618 -0.001959
6.767e-05 0.00063695 -0.00060818 -0.00073571
-0.0010777 -0.003698 0.11046 -0.09948 0.0037216 -0.0039785 0.00037487 0.00053556
-0.00049345 -0.00080153 0.00061045 0.0001866
-0.002121 -1.3073e-05 0.0036045 -0.0040429 0.31543 0.045928 7.8055e-05 -0.00086351
0.00013395 0.00024065 0.00050729 -0.00055574
9.4833e-05 -0.0019761 0.00034294 0.00054969 -3.5803e-06 -0.00089571 0.21898 -0.062808
0.0016824 -0.0068118 -0.0011627 0.00091246
-3.3617e-05 0.00065421 -0.00037613 -0.00078058 0.00012809 0.00026638 0.0016526 -0.0069482
0.23631 0.054768 0.0018967 -0.0022436
-0.000568 -0.00068892 0.00065212 0.00018739 0.00060969 -0.00059094 -0.001219 0.00096983
0.0017237 -0.0022249 0.32908 -0.117
3680000000 0.31072 -0.031633 -0.0036494 -0.0038833 -0.00096647 0.0017488 -0.0011219 -0.00020881
0.0015688 7.4516e-06 -0.0012183 -0.00030156
-0.0036278 -0.0038883 0.10591 -0.11657 0.0011133 -0.0047371 0.00079155 0.00031391
-0.00024328 -0.00062557 0.00040462 8.4843e-05
-0.00095755 0.0016485 0.0011489 -0.0047521 0.32683 -0.0039339 -0.00085417 -0.00076081
0.0010405 0.00064449 0.0010072 -0.0014348
-0.0011484 -0.00024506 0.00080146 0.00028104 -0.00086881 -0.00076237 0.20571 -0.096746
0.00041049 -0.0068065 -0.0010297 0.001592
0.0015087 -0.00014422 -0.00031379 -0.00059099 0.00095172 0.00059002 0.00030677 -0.0067973
0.25605 0.02974 0.00071897 -0.0021326
-0.0012659 -0.00018436 0.00043953 9.0949e-05 0.00092927 -0.0015105 -0.0010355 0.0016143
0.000911 -0.0020639 0.329 -0.16208
3740000000 0.31215 -0.067154 -0.0030363 -6.0339e-05 -0.0022429 0.0025433 -9.2603e-06 -0.00066696
-0.00074313 -0.00020249 -0.0010037 0.00043402
-0.0030395 -8.1235e-05 0.097266 -0.13865 0.00070743 -0.0052263 0.00031649 -0.00037199
-0.0002265 0.00011471 0.00068965 4.8877e-05
-0.002225 0.0026576 0.00053065 -0.0053039 0.32933 -0.043853 -0.00078298 0.00012759
-0.00011335 -0.00012155 -0.00056379 -0.0013828
-7.5876e-05 -0.00067182 0.00028301 -0.00037798 -0.00076552 8.1465e-05 0.18371 -0.1207
-0.0019769 -0.0061352 0.0007728 0.0024572
-0.00063455 -0.00011707 -0.0002651 6.7633e-05 -3.3263e-06 -0.00011883 -0.0018825 -0.006139
0.26296 -0.0082808 -0.00037455 -0.0026035
-0.00085326 0.00052447 0.00062945 -4.7169e-05 -0.00061458 -0.0014315 0.00075432 0.0024295
-0.00046524 -0.0027583 0.31546 -0.20122
3800000000 0.30637 -0.11305 -0.0022035 0.00054422 0.00097004 0.0039465 -0.0012067 -0.0016427
0.0014123 0.00096372 -0.0012653 0.00026056
-0.0022017 0.00057182 0.085783 -0.1533 -0.002189 -0.0049762 2.2243e-05 0.00018661
-0.00084806 -0.00054354 0.0010581 7.6699e-05
0.0010894 0.003837 -0.002246 -0.004894 0.32493 -0.085446 -0.00065413 0.00030655
0.0012047 -4.688e-05 -0.0011532 -0.0006857
-0.0012266 -0.0015948 4.5342e-05 0.00018763 -0.00069663 0.00032842 0.17427 -0.14609
-0.0033219 -0.0050469 0.0015921 0.0018786
0.0014138 0.0010783 -0.00080153 -0.00068359 0.0010219 -2.0573e-05 -0.003421 -0.0050046
0.27548 -0.050078 0.0013133 -0.0005869
-0.0013244 0.00025632 0.0010477 0.00016872 -0.0011359 -0.00069521 0.0015732 0.0017722
0.0013388 -0.00049481 0.30635 -0.24366
3860000000 0.29515 -0.14455 -0.001025 0.0011038 0.0027975 0.0016769 -0.0021933 0.0011955
0.00085557 -0.001084 -0.00038791 0.0013353
-0.0010073 0.001071 0.066645 -0.16286 -0.0034105 -0.004644 0.00059461 -0.00059351
-0.0007461 0.0012001 0.00071842 -0.00095863
0.0028029 0.0017652 -0.0034086 -0.004733 0.30542 -0.12559 -0.00074052 0.00079876
0.000198 -0.00043676 -0.00097593 -0.00028197
-0.0022057 0.0011918 0.00053056 -0.0005772 -0.00065233 0.00079603 0.14602 -0.16065
-0.002897 -0.004806 0.0020819 0.00080868
0.00073217 -0.0012242 -0.00070541 0.0013217 0.00023258 -0.00059651 -0.0028611 -0.0048287
0.27133 -0.081764 -0.00020567 -0.0022713
-0.0003873 0.0014391 0.00069113 -0.0010483 -0.001154 -0.00033367 0.0020627 0.00085896
1.9793e-05 -0.0024205 0.28385 -0.28093
3920000000 0.27996 -0.18463 0.001844 0.00016865 0.0035961 0.0023003 2.1364e-05 0.00094726
0.00072697 -0.00016195 0.00021799 0.00048064
0.0018218 0.00016895 0.03902 -0.17905 -0.0049446 -0.0030421 -0.00037216 -5.5597e-05
-3.6702e-05 0.00013545 -0.00013014 -0.00022408
0.0035773 0.0022446 -0.0049767 -0.0029234 0.29876 -0.15788 -9.6418e-06 0.0014849
0.0016617 -0.0010704 -0.00060195 -0.00025371
1.0396e-05 0.00098687 -0.00036548 -7.647e-05 -3.3528e-05 0.0014711 0.12604 -0.1716
-0.0045427 -0.0040204 0.0018295 -0.00017966
0.00076343 -0.0001887 -5.2751e-05 0.00011462 0.0017696 -0.0010413 -0.0046077 -0.0040226
0.26151 -0.13058 0.0013514 -0.0018205
0.00015324 0.00041946 -0.00019081 -0.00021864 -0.00059003 -0.00034354 0.001855 -0.00023609
0.0011366 -0.0018213 0.26218 -0.30834
3980000000 0.25262 -0.22014 0.001828 -0.0031262 0.0049783 -0.0004275 0.00025463 0.0011485
0.00099915 -0.0021238 0.00074975 0.00016927
0.0018423 -0.0031188 0.016633 -0.19206 -0.0054262 -0.0011233 0.00086422 0.00054257
0.00049954 0.00039526 5.5839e-05 -0.0012156
0.0049409 -0.00049617 -0.0054019 -0.0010764 0.26991 -0.18881 0.0013828 -1.608e-05
-0.0011682 -0.00083216 -0.00086669 -0.00083569
0.00018888 0.0010762 0.00082224 0.00056513 0.0014319 7.8256e-06 0.089918 -0.1929
-0.0048324 -0.0035268 0.0016164 -0.0012172
0.00090789 -0.0020786 0.00046932 0.00045607 -0.001236 -0.00071515 -0.0048545 -0.0035412
0.24891 -0.1605 0.00077254 -0.0049654
0.00068134 0.00025264 9.4841e-05 -0.0012365 -0.00071855 -0.00088606 0.0015324 -0.0011603
0.00093345 -0.005 0.22718 -0.34591
4040000000 0.225 -0.24538 -0.00066731 -0.0041703 0.0033367 -0.0029144 0.00018821 0.00016286
-0.00064716 -0.00081112 0.00082048 -3.8834e-05
-0.00065108 -0.0041598 -0.0086108 -0.19893 -0.0043557 9.8314e-05 0.00021516 -0.0010014
0.00017953 0.00029185 -0.0016316 1.3262e-05
0.003282 -0.0029397 -0.0043898 7.4464e-05 0.24752 -0.22246 0.00026218 -0.0005989
-0.00079736 -0.0006523 -0.0010184 0.00059015
0.00026123 0.0001969 0.00018269 -0.0010194 0.00023262 -0.00064363 0.067937 -0.18789
-0.0071456 -0.0016204 0.0016454 -0.00023344
-0.000701 -0.0007907 0.00031227 0.00029274 -0.00091745 -0.00078406 -0.0071422 -0.0015439
0.235 -0.19324 -0.0018245 -0.0036678
0.00091521 -2.7105e-06 -0.0017406 -4.7067e-05 -0.0011575 0.00077473 0.0016926 -0.0002453
-0.0018218 -0.0037328 0.19051 -0.36449
4100000000 0.19471 -0.26905 -0.0034649 -0.0028001 0.0011997 -0.0035556 -0.00030068 8.2937e-05
5.5083e-05 -0.001662 0.00071387 0.000541
-0.0034423 -0.0028161 -0.034217 -0.20232 -0.0049394 0.00069754 -0.0001815 -0.00031158
0.00084602 0.00030728 -0.00052006 0.00025011
0.0010692 -0.003647 -0.0049038 0.00084959 0.225 -0.24821 0.00028864 -0.00035562
-0.00063431 -0.00029824 -0.0014481 0.00022711
-0.00031063 6.7494e-05 -0.00021927 -0.00034722 0.00017933 -0.00035623 0.034437 -0.201
-0.0061517 0.0011126 0.00093223 -0.0015391
4.8455e-05 -0.001615 0.00072316 0.00024655 -0.00079599 -0.00024796 -0.0061527 0.0011228
0.21697 -0.21846 -0.0026706 -0.0042266
0.00069427 0.00045298 -0.00050132 0.00033601 -0.0013319 0.00038484 0.00081748 -0.0016125
-0.0028258 -0.0041069 0.1569 -0.39057
4160000000 0.16562 -0.28608 -0.0036519 -0.0017838 -0.00029336 -0.0032292 0.00062084 -0.00030242
-0.00376 -0.00030683 0.0009089 -0.00093185
-0.0036559 -0.0017777 -0.059884 -0.19805 -0.0047942 0.0028369 -0.00042032 -0.0002256
0.0003007 -0.00061842 -0.0009715 0.00036899
-0.0002069 -0.0031231 -0.0047685 0.0028359 0.19336 -0.26331 0.00047536 -0.00029605
-0.0012101 -0.00018326 -0.0012248 0.00072064
0.00061028 -0.00029996 -0.00043918 -0.00019918 0.0005156 -0.00032393 0.010183 -0.18861
-0.005537 0.001628 0.0011265 -0.0019509
-0.0038299 -0.00023928 0.00030704 -0.00063606 -0.0013041 -0.00017087 -0.0055835 0.0016876
0.18135 -0.25272 -0.0046987 -0.0030233
0.0010221 -0.00096265 -0.00096306 0.00041678 -0.0012049 0.00058732 0.0011789 -0.0018205
-0.0045674 -0.0031031 0.10689 -0.39952
4220000000 0.13731 -0.30183 -0.0046638 0.00032841 0.00015898 -0.0036455 -0.00015058 -0.00020179
-0.00053068 0.0010376 0.0001459 -0.0011681
-0.0046515 0.00035061 -0.096022 -0.18777 -0.0022867 0.0031769 -0.00022833 -8.6176e-05
-3.3211e-05 -0.0001643 -0.00059767 0.0010706
6.2935e-05 -0.0037583 -0.0022593 0.0032562 0.16264 -0.2896 -7.9885e-05 7.0421e-05
0.00026192 0.00047993 8.5295e-05 0.0013715
-0.00017056 -0.00020063 -0.00027923 -0.00011145 -0.00015947 0.00010382 -0.013696 -0.18682
-0.0043912 0.0024421 1.0451e-05 -0.002462
-0.00052018 0.00098409 -7.8181e-06 -0.00013693 0.00034229 0.00029396 -0.0042389 0.0023875
0.16603 -0.27457 -0.0046937 -0.0026359
-2.8226e-05 -0.0011402 -0.00056668 0.0010456 -2.463e-05 0.0013456 -8.1848e-05 -0.0024846
-0.0048036 -0.0025689 0.079511 -0.41244
4280000000 0.10628 -0.31034 -0.0027802 0.0018644 -0.0019863 -0.004523 -0.00035272 0.00069024
-0.0001964 0.0010129 -0.00073899 -0.00034574
-0.0027922 0.0018572 -0.12152 -0.1919 -0.002937 0.0030435 -0.00068929 -0.00038431
6.466e-05 0.00054286 0.00063878 0.00045852
-0.0020613 -0.0043737 -0.002805 0.0031046 0.13272 -0.29644 0.00074856 -0.000157
-0.00065402 0.00099993 -0.00049921 0.00066023
-0.00037343 0.0007453 -0.00072013 -0.00038898 0.00074274 -0.00011538 -0.051012 -0.17182
-0.0048636 0.0023752 -0.00038655 -0.0020492
-0.00018268 0.0009952 5.1808e-06 0.00046698 -0.00066475 0.0010453 -0.0048908 0.0024352
0.11661 -0.29441 -0.0061572 -0.00056998
-0.00066754 -0.00033379 0.00057001 0.00056138 -0.00038307 0.00078144 -0.00040115 -0.0019051
-0.0060944 -0.00056792 0.028523 -0.41694
4340000000 0.079044 -0.31912 -0.0017476 0.0018865 -0.0024157 -0.0012872 0.00020401 0.00050834
-0.0002298 0.00075769 2.3675e-06 -0.0010149
-0.0017389 0.0018858 -0.14169 -0.16572 -0.0020222 0.0038863 -0.0002238 0.00063284
2.4145e-05 -0.00028896 0.00039847 0.00038998
-0.0023778 -0.0014051 -0.0020867 0.0039345 0.097691 -0.31345 -0.00046758 -0.00079091
6.8305e-05 0.00049056 0.00093282 0.0020573
0.00024033 0.00052644 -0.00016695 0.00058071 -0.00044717 -0.00091414 -0.068859 -0.16919
-0.0045925 0.0036642 -0.0014321 -0.0024113
-0.0002369 0.00077837 0.00014296 -0.00026148 6.0384e-05 0.00054272 -0.0045916 0.0036357
0.08911 -0.31702 -0.0050644 0.0018321
-3.7762e-05 -0.0010409 0.00032355 0.00023797 0.00076777 0.0018919 -0.0014963 -0.0024208
-0.0051426 0.0017894 -0.0043113 -0.4113
4400000000 0.047842 -0.32472 -0.00087152 0.0015703 -0.0024029 -0.0015893 0.00094256 0.0012436
-0.00030871 0.00071546 -0.00014141 -0.00065617
-0.0008802 0.0015328 -0.17059 -0.15561 -0.0013575 0.0040545 -0.00045676 0.00048747
0.00036288 -0.00039895 0.00061168 0.00033805
-0.0024547 -0.0015494 -0.0013056 0.0040581 0.067642 -0.31932 7.8169e-05 -0.00024747
0.00052369 0.00013594 0.00085041 0.0011736
0.00091348 0.0011969 -0.00052146 0.00047898 5.4669e-05 -0.00011507 -0.093369 -0.15612
-0.0031713 0.0051053 -0.0021918 -0.0013328
-0.00036146 0.00066861 0.00021325 -0.00037112 0.0004741 -1.602e-05 -0.0031833 0.0051227
0.055293 -0.32792 -0.0041565 0.0012757
2.7822e-06 -0.00055667 0.00064678 0.00033953 0.00069822 0.0014198 -0.0022595 -0.0013286
-0.0041602 0.0013045 -0.051067 -0.41533
4460000000 0.012358 -0.32446 -0.00082901 0.0004131 -0.0040915 -0.0008649 0.0013519 -0.00079744
-0.00023717 0.0015091 -0.0011325 -0.00037085
-0.00079485 0.00042841 -0.19204 -0.12574 -0.00036951 0.0047256 -0.00040685 0.00083951
-0.00037991 -0.00057201 0.00039614 -0.00051443
-0.0040134 -0.00070968 -0.00025133 0.0046268 0.042556 -0.32621 -0.00051708 -0.00040403
0.00031992 0.00040618 0.0021772 0.00055132
0.0013259 -0.00077309 -0.00034418 0.00082078 -0.00052034 -0.00045608 -0.10673 -0.13485
-0.0018219 0.0067872 -0.0024307 -0.0010542
-0.00025972 0.0015486 -0.00036561 -0.00058495 0.00037932 0.00051708 -0.0017833 0.0068136
0.019904 -0.32135 -0.0046049 0.0031845
-0.0011861 -0.0002913 0.00042428 -0.00047183 0.0022755 0.00041682 -0.0024162 -0.00094925
-0.0045861 0.0030407 -0.0905 -0.39649
4520000000 -0.012056 -0.32497 -0.00041301 -0.00029963 -0.0036243 0.00025446 0.00062629 -0.00010915
0.0019767 -7.1636e-05 -0.00075503 0.00079547
-0.00045813 -0.00028463 -0.21661 -0.10903 0.00073009 0.0044977 0.00057035 0.0009077
-0.00030873 -6.7083e-05 0.00027923 -2.2194e-05
-0.003765 0.00029436 0.00072735 0.004497 0.010973 -0.32407 -0.0010464 0.00036828
0.00063578 -0.00036532 0.0018143 -0.00070978
0.00063895 -0.00013979 0.00058782 0.00092924 -0.0010106 0.00043181 -0.1245 -0.1255
-0.00032968 0.0059904 -0.0029718 -0.00016265
0.0019999 -3.5849e-05 -0.00027901 -0.0001248 0.00070271 -0.00059992 -0.00032355 0.0059293
-0.02936 -0.33183 -0.0024846 0.0030875
-0.00068117 0.0008283 0.00011671 -8.5116e-05 0.0016477 -0.00078318 -0.0030448 -0.00026977
-0.0026077 0.0031391 -0.11931 -0.39486
4580000000 -0.049974 -0.31729 -0.0011626 -0.00048814 -0.0028486 0.0024481 0.00069585 -0.00024309
0.00024021 -4.6043e-05 -0.00052457 0.00072967
-0.0011455 -0.00047902 -0.23505 -0.082222 0.00085857 0.0042967 0.00062344 -0.00015451
-9.239e-05 0.00029483 0.00023121 -0.00028237
-0.0027477 0.0025034 0.00097322 0.004314 -0.020772 -0.32061 -0.00033283 0.00046071
5.7407e-05 -5.5702e-05 0.0016277 -0.0013724
0.00071124 -0.00020205 0.0005999 -7.8621e-05 -0.00031848 0.00054593 -0.13502 -0.10057
0.0019885 0.0053373 -0.0026541 0.0011577
0.00021735 -5.5347e-05 -0.00013186 0.00031939 2.6085e-05 0.00011743 0.002064 0.0053947
-0.055512 -0.33496 -0.0025424 0.0036832
-0.00054483 0.00075023 0.00025893 -0.00025013 0.0016711 -0.0010162 -0.0026015 0.0012047
-0.0024364 0.0038645 -0.16461 -0.36479
4640000000 -0.075352 -0.31119 -0.0024928 -0.00157 -0.0031877 0.0026899 0.00057067 -0.0013656
0.0012496 -0.00049058 8.0211e-05 0.0010728
-0.0024921 -0.001603 -0.24525 -0.054386 0.0018571 0.0039387 0.0007644 0.00030202
-0.00045231 0.0005581 6.2029e-05 -0.00068223
-0.0032197 0.0026371 0.0019148 0.0038826 -0.044381 -0.31503 0.0003202 0.00087357
0.0010783 0.00028157 0.00023297 -0.0018827
0.0005338 -0.0014019 0.00073416 0.00023952 0.00023349 0.00081674 -0.14039 -0.086142
0.0034818 0.0036963 -0.0024256 0.0017491
0.0012944 -0.00040064 -0.00036883 0.00047811 0.0013246 0.00011097 0.0035291 0.003632
-0.087094 -0.31802 -0.0023088 0.0041563
0.00014897 0.001024 1.7404e-05 -0.00073821 0.00029468 -0.002008 -0.0023908 0.0016572
-0.0022703 0.0039837 -0.18318 -0.35445
4700000000 -0.10325 -0.30611 -0.0040283 -0.00016889 -0.0015044 0.0045333 -0.00089309 -0.0010163
0.00089356 -0.00042983 0.00095331 0.00077179
-0.0040068 -0.00013202 -0.25709 -0.035742 0.0027572 0.0039584 0.00039542 -0.00051564
0.00056227 0.00042518 -0.00018059 -0.00012484
-0.001466 0.0046676 0.0028081 0.0039502 -0.075705 -0.3086 -0.00017194 0.00052871
0.00055287 -0.00015189 2.4235e-05 -0.00131
-0.00097271 -0.0010052 0.00037493 -0.00046389 -0.00017162 0.00060031 -0.15715 -0.065217
0.0031754 0.0017937 -0.0014503 0.0023965
0.00084048 -0.00050874 0.00054535 0.00042221 0.00036184 -0.00020081 0.0031999 0.0017309
-0.12568 -0.30831 -0.0011909 0.0040636
0.00094499 0.00077812 -0.00018081 -9.8683e-05 -0.00014085 -0.001295 -0.0015304 0.0024001
-0.0012466 0.0040793 -0.22636 -0.32576
4760000000 -0.13298 -0.29107 -0.0048036 0.0013318 0.0007532 0.0048439 -0.00071716 -0.00062739
0.00048133 -0.001154 0.00093137 -0.00036099
-0.0048141 0.0012502 -0.25225 0.0069593 0.0034029 0.003213 -7.5936e-05 -0.00063019
0.00026335 3.3072e-05 1.5454e-05 -0.00010491
0.00080326 0.0047552 0.0034373 0.0031336 -0.1056 -0.29411 0.00081005 0.00043096
0.00048747 -0.00040202 -0.0012739 -0.0008147
-0.00066021 -0.00062829 -6.3173e-05 -0.0006509 0.00084068 0.0003869 -0.15111 -0.048705
0.0024779 0.0012123 -0.00059078 0.0027848
0.00042518 -0.0011109 0.0003494 0.00011007 0.00058196 -0.00024801 0.0025581 0.0012571
-0.15803 -0.29062 -0.00028118 0.0043505
0.00084415 -0.00033592 7.8141e-05 -0.00017167 -0.0012025 -0.00078237 -0.00055647 0.0027804
-0.00031455 0.0044681 -0.2382 -0.3031
4820000000 -0.16026 -0.27707 -0.0050102 0.0027825 0.0018908 0.0031833 -0.0008428 -0.00045041
0.00038319 -0.00092834 0.00018067 -0.00029711
-0.0050564 0.0027764 -0.26394 0.029096 0.0044696 0.0029054 -5.7863e-05 -0.00037608
0.00023618 -8.1323e-05 -0.00022128 -0.00037641
0.0018557 0.0032277 0.0044589 0.0028473 -0.133 -0.29134 0.00072768 -0.00049982
0.00041475 -0.00049015 -0.00080897 -0.00039942
-0.00089261 -0.00044651 -0.0001098 -0.00032881 0.0005844 -0.00041144 -0.16636 -0.031255
0.0017329 0.00028947 5.4509e-06 0.0028253
0.00042251 -0.0010055 0.00026089 -8.3528e-05 0.0004609 -0.00059013 0.0017563 0.00026287
-0.19607 -0.27252 -0.00025941 0.0038649
5.4883e-05 -0.00033444 -0.00021519 -0.00031693 -0.00080485 -0.00044964 -8.2123e-06 0.0027314
-0.00020448 0.0037555 -0.27472 -0.2732
4880000000 -0.19121 -0.25704 -0.0042478 0.0046536 0.0021668 0.0028882 -0.0014133 0.00030988
-0.00065974 -0.00096605 0.00041637 -0.0001604
-0.0041978 0.0046141 -0.25516 0.070705 0.0045376 0.0015151 -0.0003559 -0.00022692
-0.00019994 6.5959e-05 -0.00024872 -4.4813e-05
0.0022935 0.0027655 0.0045698 0.0014265 -0.15204 -0.27679 0.00051463 -0.00045389
-0.00028618 -0.0015738 -0.00086613 -0.00030148
-0.0014522 0.00037192 -0.00030092 -0.00021319 0.00052787 -0.0005863 -0.15944 -0.012586
0.00074688 -7.1156e-05 0.001166 0.0023937
-0.00069576 -0.00089775 -0.0002066 0.00012922 -0.00034446 -0.0014551 0.00071831 -6.2473e-05
-0.22473 -0.25542 0.0008427 0.0034423
0.00055657 -0.00025064 -0.00023161 5.2028e-06 -0.00095899 -0.00030193 0.0011687 0.0024378
0.00079442 0.003326 -0.28684 -0.24368
4940000000 -0.21188 -0.23923 -0.0027895 0.0066096 0.0029903 0.0011247 -0.00026721 0.00071394
-0.0012384 -0.00057655 -3.3768e-05 -0.00056105
-0.0028231 0.0065849 -0.26656 0.096235 0.0057812 0.00089265 -5.1135e-05 -4.4583e-05
0.00039457 -0.00017911 -0.00037431 0.00023515
0.0029509 0.0010316 0.005754 0.00083499 -0.17223 -0.25408 0.00018446 -0.00027302
-0.00095444 3.0711e-05 -0.00070839 0.00022234
-0.00029535 0.00065606 -7.5948e-05 -6.1847e-05 0.00011736 -0.00032415 -0.167 -0.0031639
-0.00010953 0.00057362 0.0017939 0.0017146
-0.0011649 -0.00059531 0.00042113 -0.00025668 -0.00076895 2.6907e-05 -3.0082e-05 0.00057441
-0.24736 -0.22596 0.00031216 0.0033422
-2.9895e-05 -0.0006521 -0.00042602 0.00018161 -0.00063517 0.00012092 0.0018368 0.0017047
0.00032859 0.0034317 -0.31019 -0.21711
5000000000 -0.23246 -0.21489 -6.3255e-05 0.0072679 0.0029706 0.0016536 -0.00018389 0.0006518
-0.00046807 0.00060344 -0.00034607 -0.00085905
-4.5988e-05 0.0072863 -0.25286 0.11393 0.0056591 -0.00060534 -0.00025654 -0.00014642
-8.729e-05 -0.00057895 -0.0002306 -8.1702e-05
0.0030195 0.0017486 0.0056558 -0.00070878 -0.20224 -0.23917 -0.00071156 -0.00078613
-0.00031337 -0.00031547 -0.00038556 -6.7516e-05
-0.0001807 0.00066241 -0.000276 -0.00011275 -0.00068496 -0.00074554 -0.16118 0.021191
-0.00039083 0.0016243 0.002293 0.0010942
-0.00060977 0.00062664 -0.00017882 -0.00054354 -0.00048224 -0.00030675 -0.00041229 0.0016074
-0.27386 -0.20378 0.00048922 0.0041162
-0.00032724 -0.00075986 -0.00027066 2.0974e-05 -0.0004237 6.6103e-05 0.0023064 0.0010293
0.00054143 0.0040784 -0.32213 -0.18284
5060000000 -0.25327 -0.18716 0.001987 0.006953 0.003141 -0.00028932 0.00014772 0.0005439
-0.00035367 -4.2414e-05 -0.00028785 -0.00019152
0.0019475 0.0069243 -0.23497 0.15068 0.0051548 -0.0019667 -3.0631e-06 0.00026704
-0.00039389 -3.6539e-05 -0.0003202 0.00024009
0.0030503 -0.00043738 0.0051216 -0.002039 -0.21589 -0.21724 -0.00041321 0.00038957
-0.0011699 -5.8893e-05 -0.0011445 0.00034493
0.00019511 0.00054547 -1.7123e-05 0.00022515 -0.00041953 0.00037821 -0.16262 0.028396
0.00017876 0.0029773 0.0018885 0.00057411
-0.00021074 -9.6373e-05 -0.00033327 8.6428e-06 -0.0010766 -8.3323e-05 0.00023144 0.0029875
-0.28429 -0.17265 0.0018986 0.0031569
-0.0003661 -0.00021374 -0.00024088 0.00025125 -0.0011461 0.00037591 0.001947 0.00054574
0.0017838 0.0030885 -0.33418 -0.1545
5120000000 -0.26905 -0.16175 0.0034435 0.0057935 0.0030177 -0.00043798 0.00037394 0.00062777
-0.00019353 0.00087128 -0.00038021 0.00018098
0.003472 0.0058278 -0.22922 0.17696 0.0048212 -0.0027876 4.236e-05 0.00016263
-5.4406e-05 6.7576e-05 0.0001259 0.00038079
0.0031412 -0.0004794 0.0047763 -0.0028537 -0.22958 -0.20208 6.804e-05 0.0001268
-0.00011898 0.0011357 -0.00065488 0.00085699
0.00033956 0.00065209 6.137e-05 0.00016524 9.579e-05 0.00014865 -0.15897 0.054746
0.0018002 0.0032122 0.0023562 0.0003165
-0.00017282 0.00093111 -9.9137e-05 -5.1647e-05 -0.00011624 0.0010066 0.0018545 0.0032302
-0.29804 -0.13915 0.0015565 0.0033167
-0.00041855 0.00020181 -1.5722e-05 0.00033571 -0.00062472 0.00067036 0.0024192 0.00027238
0.0016253 0.0034009 -0.34651 -0.11976
5180000000 -0.28496 -0.13119 0.0050371 0.0047815 0.0033449 -0.0012819 0.00026667 0.00051457
-6.3185e-05 0.00021618 -0.00051979 0.00036651
0.0050398 0.0047212 -0.20666 0.19991 0.0039313 -0.0037211 -0.00030887 -0.0002779
-0.0001661 -0.00022618 -0.00011801 0.00018389
0.003405 -0.0013939 0.0038916 -0.0037866 -0.2406 -0.16494 -0.00032672 0.00056752
-0.00012768 -5.498e-05 -0.00012885 0.00055509
0.00033764 0.0005379 -0.00029671 -0.00026974 -0.00033685 0.00061948 -0.15796 0.064318
0.0031375 0.0033711 0.0023467 -0.00064655
-0.00011337 0.00027404 -0.0001293 -0.00013993 -0.00018187 -2.2379e-05 0.0031259 0.0033545
-0.30839 -0.096696 0.0029606 0.0034066
-0.00047256 0.00045353 -0.00013396 0.00014969 -0.00024256 0.00067722 0.0022997 -0.00069911
0.0029976 0.0032033 -0.34929 -0.08793
5240000000 -0.2932 -0.10421 0.0052578 0.0034027 0.0026415 -0.002938 0.00063095 -5.2906e-07
-0.00037251 5.5373e-05 7.7725e-05 0.000614
0.0052061 0.0034571 -0.19464 0.23696 0.0031329 -0.0047111 1.4782e-05 0.00017179
-0.00018878 5.2582e-05 0.00022898 0.00037522
0.0024685 -0.0029441 0.0030066 -0.0047445 -0.25669 -0.14055 0.00040936 0.00021068
-0.00044986 0.00072035 -8.816e-05 0.0012079
0.00063678 -2.0744e-05 3.5061e-06 0.00015916 0.00035619 0.00016316 -0.15844 0.084887
0.0037521 0.002097 0.0016531 -0.0013341
-0.00032447 -3.3857e-05 -9.0822e-05 4.0252e-05 -0.00035793 0.00071386 0.0037637 0.0020854
-0.32156 -0.056631 0.0033634 0.0025858
0.00012408 0.00062003 0.00032143 0.00025151 8.2809e-05 0.0011468 0.0016314 -0.0013454
0.0032004 0.0027094 -0.35509 -0.055103
5300000000 -0.29814 -0.073919 0.0059371 0.0018424 0.0015745 -0.0031501 0.00010223 -0.00032227
0.00040976 0.00066453 0.00018473 0.00018164
0.0059406 0.0017851 -0.18674 0.24176 0.0021986 -0.0052898 -0.00013376 0.00023589
4.4999e-06 0.00039185 0.00031998 0.0002155
0.0016661 -0.0032518 0.0021672 -0.0053834 -0.2731 -0.1156 0.00032324 -0.00028264
0.00040696 0.00041976 0.00080145 0.00079833
0.00012652 -0.00028012 -0.00011039 0.0002722 0.00031614 -0.00029431 -0.15073 0.094301
0.0053413 0.001174 0.0014179 -0.001509
0.00047041 0.00076431 -0.00010825 0.00041782 0.00030916 0.00031014 0.0053049 0.0011327
-0.33175 -0.029971 0.0036708 0.0023492
0.00014946 0.00023765 0.00020152 0.00030354 0.00054365 0.00059383 0.0014028 -0.0015361
0.0038646 0.0022015 -0.35098 -0.019014
5360000000 -0.29817 -0.036773 0.006011 0.00061939 0.00031736 -0.0037542 0.0004333 -1.7157e-05
0.00010595 0.00036515 0.00042485 -9.8347e-05
0.0060184 0.00066901 -0.14911 0.26323 0.00093079 -0.0054539 4.2672e-05 0.00023762
-0.00012198 -1.3147e-05 0.00040446 -0.00010256
0.00017125 -0.0037216 0.00087078 -0.0054292 -0.27173 -0.088289 0.00028032 0.00042739
7.7591e-05 0.00029474 0.00033316 0.00061905
0.00038358 -4.7881e-05 3.1651e-05 0.00022387 0.00028505 0.00048015 -0.14881 0.11218
0.0055262 -0.00074191 0.00064682 -0.0021631
6.1991e-05 0.00029471 -5.283e-05 -3.0761e-06 0.00010269 0.00051801 0.0055597 -0.00077289
-0.32545 0.0081394 0.0046995 0.0018885
0.00037529 -0.00015034 0.00051235 -0.00015676 0.00058373 0.0008033 0.00059034 -0.0021519
0.0044529 0.0019936 -0.34852 0.0091184
5420000000 -0.30068 -0.013563 0.0060064 -0.0012033 -0.00056782 -0.0035437 -3.5764e-05 -0.00016312
0.00081032 0.00053636 0.00041258 -0.00016897
0.0060186 -0.0011835 -0.13014 0.28971 5.2114e-05 -0.0057056 8.834e-05 0.00012017
0.00013397 0.00013179 0.00036491 -0.00012438
-0.00059703 -0.003523 -5.734e-05 -0.0056553 -0.28765 -0.055477 -0.00012 -0.00055139
0.00086105 0.00020885 0.0010554 0.00013431
-7.3044e-05 -0.00012175 0.00010841 0.00011732 -0.00018204 -0.0005347 -0.13743 0.12671
0.0046629 -0.0021342 0.00027851 -0.0016411
0.00084783 0.00054194 0.00019298 6.9198e-05 0.00093032 0.00011798 0.0046373 -0.0022122
-0.33011 0.037694 0.0049428 0.00048875
0.00037822 -0.00020447 0.0003415 -0.00017775 0.00099875 -9.6697e-05 0.00031515 -0.0016438
0.0050382 0.00056606 -0.34138 0.051343
5480000000 -0.29259 0.022743 0.0049277 -0.0019967 -0.0020279 -0.0029337 0.00035811 3.1053e-05
0.00084425 -0.00029924 -0.00017519 -0.00020414
0.0049231 -0.0019755 -0.1156 0.29748 -0.0016446 -0.0058924 3.1968e-07 0.0002346
2.6257e-05 -5.1109e-05 0.00015166 -0.00024363
-0.0020849 -0.0029407 -0.0018075 -0.0059533 -0.29224 -0.032297 -0.00022597 0.0001888
0.00071285 -0.00043614 0.00083377 7.8866e-05
0.00037086 4.022e-05 2.416e-05 0.00024997 -0.00025456 0.00020272 -0.13085 0.13783
0.0038133 -0.0033347 -0.00021106 -0.0019021
0.00088864 -0.00028576 3.4014e-05 -1.0345e-05 0.00065409 -0.0005014 0.0037469 -0.0033762
-0.3187 0.064448 0.0049384 0.00030649
-0.00014846 -3.8839e-05 0.00020876 -0.00014491 0.00076519 0.00016872 -0.00025185 -0.0018708
0.0049635 9.3441e-05 -0.33159 0.072776
5540000000 -0.28858 0.047832 0.0040878 -0.0026484 -0.0026143 -0.0019792 0.00030387 -0.00029811
0.00017602 -0.00020611 -0.00027768 0.0001562
0.0041156 -0.0026167 -0.074538 0.31462 -0.0027941 -0.0051542 0.0004826 0.00011422
-3.8427e-05 -0.00018663 5.7967e-06 -0.00031208
-0.0026602 -0.0018694 -0.0028665 -0.0050829 -0.29072 -0.011197 0.00023886 -8.9583e-05
0.00015689 -0.00025631 0.00058472 -7.7372e-05
0.00030132 -0.00030879 0.00046542 0.00010402 0.00027422 -0.00010574 -0.11924 0.159
0.0024263 -0.00382 -0.0010477 -0.001845
0.00017142 -0.00017907 3.5196e-05 -0.0001853 0.00031966 -8.5188e-05 0.0023876 -0.0038501
-0.30332 0.099196 0.0048143 -0.0013844
-0.00028946 0.00010855 2.1007e-05 -0.00037696 0.00072281 -0.0001162 -0.0010816 -0.0018276
0.0047324 -0.0012145 -0.32406 0.1143
5600000000 -0.27735 0.075921 0.0033161 -0.0035575 -0.0025297 -0.0016778 0.00036689 -0.00043194
0.00030253 -0.00023259 0.00025478 0.00037993
0.0033451 -0.0035728 -0.07186 0.32857 -0.0039811 -0.0045751 7.6498e-05 -0.00023734
-3.1597e-05 -4.8816e-05 -0.0001951 -0.00030117
-0.0025111 -0.0015914 -0.0040715 -0.0045494 -0.28992 0.020211 -3.3812e-05 -4.0299e-05
0.00036207 -0.00055814 0.00053218 -0.00060951
0.00037189 -0.00040481 7.3464e-05 -0.00021801 -6.6916e-05 -1.3288e-05 -0.11147 0.15837
0.0017527 -0.0037251 -0.0010691 -0.00095207
0.00027142 -0.00027123 -0.00010037 -8.0625e-06 0.00028992 -0.00069261 0.001744 -0.0037221
-0.29471 0.12825 0.004317 -0.0013947
0.00024092 0.00044436 -0.00025631 -0.00016408 0.00035181 -0.00068557 -0.0010371 -0.00098699
0.0044831 -0.001462 -0.30216 0.1286
5660000000 -0.26569 0.098213 0.0031119 -0.0037011 -0.0034815 -0.00039012 -0.00034027 -0.00069778
-0.00019435 -0.00062973 0.00044462 -0.00013568
0.0031403 -0.0036327 -0.030316 0.31989 -0.0044599 -0.0028739 -1.6566e-05 -0.00012273
8.5216e-05 4.433e-05 -9.9391e-05 -2.0942e-05
-0.0035064 -0.00032591 -0.0045351 -0.002806 -0.29013 0.043691 -0.00020591 0.00017427
-0.00043868 -0.00048846 0.00028118 -0.0011755
-0.0003776 -0.00073332 -8.7591e-06 -0.00012247 -0.00013848 0.00013816 -0.096183 0.17841
0.00071729 -0.0041295 -0.0012846 -0.00096806
-0.00018319 -0.00064299 0.00013222 3.4013e-05 -0.00041372 -0.00029696 0.00074678 -0.0041334
-0.27925 0.15538 0.0044494 -0.0026311
0.0004341 -0.00017415 -3.4149e-05 -6.4448e-05 0.00039314 -0.0010375 -0.0012754 -0.00094283
0.0043053 -0.0027093 -0.29317 0.16498
5720000000 -0.25041 0.11944 0.0025841 -0.0042853 -0.0027771 0.00079158 -0.00054585 -0.00025484
-0.00035217 -5.9093e-05 -4.7849e-05 -0.00038569
0.0025829 -0.0043187 -0.0021924 0.34503 -0.0055453 -0.0026651 5.5933e-05 -0.00010358
-0.00020868 0.00012928 -0.00024772 0.00018509
-0.0026945 0.00078227 -0.0055794 -0.0025508 -0.28665 0.074852 0.00021096 3.5555e-05
0.00019335 0.00061699 -0.00014371 -0.0001925
-0.00054498 -0.00023405 3.1159e-05 -8.6585e-05 0.0002001 3.9226e-05 -0.08023 0.18027
-7.5678e-05 -0.0035339 -0.001567 -0.00040581
-0.0004034 -5.3562e-06 -0.00020008 8.1797e-05 0.00031696 0.00055588 -0.00013011 -0.0035411
-0.2677 0.18171 0.0036779 -0.0037647
-0.00012723 -0.00032701 -0.00025213 0.00016044 -9.3331e-05 -0.00025187 -0.0015508 -0.00036384
0.0037821 -0.0035888 -0.26244 0.18178
5780000000 -0.23406 0.13683 0.0014031 -0.0048705 -0.0024354 0.0012531 -0.00071339 5.9097e-05
-0.00026166 -0.00032448 -8.3835e-05 -0.0002885
0.0014141 -0.0048662 0.01128 0.3397 -0.0059616 -0.0005415 2.5573e-05 -0.00018067
7.171e-05 -9.4315e-05 -5.9186e-05 -0.00018442
-0.0024262 0.0012292 -0.0059618 -0.00050572 -0.28329 0.091952 -0.00010024 -0.00013437
0.00018342 -0.00031474 -0.00037061 -0.0006981
-0.00069636 5.6475e-05 3.9468e-05 -0.00019261 -9.0532e-05 -0.0001029 -0.071124 0.19607
-0.00021825 -0.003311 -0.0012202 4.3098e-06
-0.00029791 -0.00035642 5.9308e-05 -2.1848e-05 2.9872e-05 -0.00029018 -0.00024298 -0.0032834
-0.2569 0.20246 0.0029034 -0.0040548
-6.2884e-05 -0.00031541 -2.8249e-05 -7.2373e-05 -0.0005527 -0.00067246 -0.0012545 4.3728e-05
0.0028844 -0.0041795 -0.25333 0.20399
5840000000 -0.22005 0.15789 7.7856e-05 -0.0054935 -0.0021075 0.0011705 -6.7931e-05 0.00033188
-0.00034331 0.00019248 -0.00039668 -0.00037821
0.000113 -0.0054782 0.047156 0.34261 -0.0058334 0.00053413 -0.00024283 2.1962e-05
0.00024202 -2.5158e-06 -0.00013392 0.00029044
-0.0020429 0.0012694 -0.0058218 0.0006862 -0.27584 0.11615 -0.00031484 7.818e-05
-0.00030007 -0.0006723 -0.00081294 -0.00028463
-9.9161e-05 0.00031536 -0.00025963 1.4261e-05 -0.00031415 3.683e-05 -0.048359 0.19907
-0.00085551 -0.0036942 -0.0013121 0.00015224
-0.00035794 0.00019642 0.00025704 -3.3116e-05 -0.00020683 -0.0005771 -0.00089502 -0.0037134
-0.23987 0.21132 0.001923 -0.0041826
-0.00048695 -0.00041675 -0.00020306 0.00016706 -0.00075949 -0.00034132 -0.0013252 0.00013416
0.0018318 -0.0041297 -0.21736 0.228
5900000000 -0.20615 0.16979 -0.0019916 -0.005408 -0.0020592 0.0024456 -0.00013301 1.7963e-05
0.00035635 -0.00016449 -4.6661e-05 0.00029606
-0.0019958 -0.0054357 0.067212 0.34196 -0.0051295 0.002024 -1.8066e-05 -4.5109e-05
-2.7773e-05 -0.00021357 -4.805e-05 -0.00014095
-0.0019886 0.0023682 -0.0050358 0.0021046 -0.25979 0.1313 -0.00012213 -0.00015892
-0.00034128 -0.00047267 -0.00077409 -1.5742e-05
-0.00010534 2.713e-05 -9.4261e-06 -4.1135e-05 -0.00010966 -0.00015402 -0.041041 0.20944
-0.0012826 -0.0035319 -0.0011819 0.00020791
0.00029822 -0.0001713 -8.7558e-05 -0.00023364 -0.00041038 -0.00058794 -0.0013227 -0.0035273
-0.2136 0.22567 0.001712 -0.0051943
-5.881e-05 0.00030633 -4.0866e-05 -9.069e-05 -0.00084207 3.1896e-07 -0.001234 0.00016802
0.0017946 -0.0052821 -0.20277 0.23762
5960000000 -0.18545 0.18292 -0.0030275 -0.00395 -0.00072637 0.0025331 -0.00018438 0.00014151
-0.00034051 0.00018303 -0.00024781 -8.4793e-06
-0.0029953 -0.0039689 0.094025 0.34073 -0.0042065 0.0022652 -0.00018407 2.5797e-05
-0.00010014 6.7346e-05 -4.5914e-05 0.00026952
-0.00060362 0.0025882 -0.0042115 0.0023585 -0.24422 0.15703 -4.6783e-05 -0.00010815
-0.0005097 3.6874e-05 -0.00043221 -0.00017852
-0.00017571 0.00012997 -0.00019739 6.4351e-06 -7.2309e-05 -7.9323e-05 -0.022416 0.2178
-0.0021895 -0.0031936 -0.0010326 0.00098889
-0.00032805 0.00012178 -2.7873e-05 7.2608e-05 -0.00057792 0.00010308 -0.0022514 -0.0031903
-0.19291 0.24071 6.95e-05 -0.0050297
-0.0002768 -5.8545e-05 7.1431e-05 0.00021191 -0.00046846 7.657e-06 -0.001049 0.00097644
-5.0138e-06 -0.0050445 -0.17346 0.26423
6020000000 -0.16731 0.19803 -0.003837 -0.0029778 -0.00015134 0.002927 9.1991e-06 0.00055268
-0.0002339 0.00029637 7.5996e-05 0.00022761
-0.0038371 -0.0029716 0.12198 0.33182 -0.004653 0.0033946 -6.416e-05 0.0001193
-5.7123e-05 0.00022359 -4.2949e-05 0.00016918
-4.9973e-05 0.0029492 -0.0045504 0.0034486 -0.22458 0.16897 -0.00027664 0.00027135
-0.0007388 0.00030405 -0.00026936 0.00081919
3.2345e-06 0.00056366 -7.8155e-05 0.00015002 -0.00029354 0.00025354 -0.015993 0.21318
-0.0029275 -0.0030115 -0.00062249 0.00076569
-0.00021211 0.00034181 -7.1239e-05 0.00017032 -0.00059972 0.00028069 -0.0029518 -0.0029968
-0.16401 0.25336 -0.0004926 -0.0050178
3.5578e-05 0.00034473 -0.00012479 0.00016877 -0.0002451 0.00065178 -0.00060034 0.00077472
-0.00045615 -0.0049959 -0.14648 0.26328
6080000000 -0.14698 0.20665 -0.0040539 -0.00083978 0.0012278 0.0029527 0.00010938 9.265e-05
9.9023e-05 0.0001705 0.00028902 0.00016668
-0.0040309 -0.00081425 0.14341 0.33243 -0.0029377 0.0047067 -4.9301e-05 -3.1089e-05
-5.5822e-05 8.7448e-05 6.1095e-05 0.00031749
0.0012311 0.0029146 -0.0028962 0.0047463 -0.20637 0.19597 0.0002395 0.00014631
-0.00011569 0.00058171 -0.00020707 9.8866e-05
9.9514e-05 8.1091e-05 -4.478e-05 -6.0985e-05 0.00026308 0.00015865 0.00088638 0.22137
-0.004176 -0.0020483 -0.00089996 0.0010456
0.00015077 0.00027412 -1.2177e-05 0.00013273 -0.00028593 0.00055342 -0.0041951 -0.0020286
-0.13523 0.27067 -0.0011456 -0.0053743
0.0003232 0.00011845 0.00015565 0.00031207 -0.00025812 0.00025097 -0.00095041 0.0010119
-0.0011256 -0.0054266 -0.12463 0.28446
6140000000 -0.12977 0.21947 -0.0035965 -0.00057877 0.001694 0.00224 7.6083e-05 -1.8169e-05
3.8788e-05 -6.8608e-05 0.00028079 2.1947e-05
-0.0036354 -0.00058376 0.17022 0.31328 -0.0020666 0.0053262 6.0069e-05 2.9454e-05
0.00043156 2.0501e-05 0.0003089 7.1082e-05
0.001718 0.002198 -0.0019121 0.0053434 -0.18263 0.2147 0.00029094 -8.6625e-05
0.0001182 0.00061008 -5.097e-05 0.00059576
9.1151e-05 4.3338e-06 4.9091e-05 2.7685e-05 0.00032316 -0.00013191 0.013603 0.21205
-0.0046784 -0.00082809 -0.00043609 0.0015175
3.5341e-05 -0.00012181 0.00040387 -5.8563e-05 0.00018449 0.00073916 -0.004671 -0.00080067
-0.11545 0.29026 -0.0032492 -0.0043203
0.00029148 -4.2135e-05 0.00031995 1.0393e-05 -3.0243e-05 0.00061057 -0.00039675 0.0015865
-0.0033305 -0.0042832 -0.085261 0.28237
6200000000 -0.11422 0.22493 -0.0030491 -0.00013737 0.0021747 0.0012022 8.6208e-05 0.00036375
-0.00020274 0.00014549 -0.00018859 -0.000402
-0.0030617 -0.00013702 0.19801 0.31131 -0.00076543 0.0051424 3.6074e-05 0.00021783
8.3575e-05 -0.00010411 0.00017735 3.3938e-05
0.0021622 0.0011299 -0.0006995 0.0051452 -0.1633 0.22909 0.00017277 -0.00037213
0.0004719 8.5395e-05 0.00047683 0.00039589
0.00010321 0.00036726 5.5437e-05 0.00022327 0.00015691 -0.00034829 0.026969 0.22052
-0.0044136 0.00048319 7.0692e-05 0.0013511
-0.00020757 0.00017748 5.1533e-05 -8.4168e-05 0.00045721 -6.056e-05 -0.0044343 0.00050764
-0.10277 0.29559 -0.0041636 -0.0034675
-0.00025623 -0.00030547 0.00018818 0.0001267 0.00034582 0.00030992 4.3369e-05 0.0012691
-0.0040361 -0.0034468 -0.072555 0.29168
6260000000 -0.099032 0.23785 -0.0030813 0.00091395 0.0021936 0.00053492 0.00026337 -9.7209e-05
8.5559e-05 0.00027333 -9.6127e-05 -7.4139e-06
-0.0030552 0.00090609 0.21537 0.29599 -5.3972e-05 0.0052517 8.2772e-06 -7.1026e-05
9.2905e-06 -0.00012545 0.00020442 0.00014817
0.0022023 0.00052801 3.0202e-05 0.0053136 -0.14031 0.25047 6.9525e-05 -5.6009e-05
0.00027618 -0.00032037 0.00011598 0.00026331
0.0002355 -0.00010507 -1.6833e-05 -8.1261e-05 7.6095e-05 -5.6422e-06 0.043014 0.2155
-0.0040161 0.0017304 0.00064754 0.0010829
3.9325e-05 0.00021411 2.7557e-05 -0.00012256 0.00021842 -0.00023671 -0.003992 0.0017634
-0.074354 0.29675 -0.0041377 -0.0023234
-8.0026e-05 -7.6541e-05 0.00022461 4.2082e-05 0.00024503 0.00031998 0.00064388 0.001159
-0.0042743 -0.0024435 -0.026863 0.29182
6320000000 -0.08254 0.23957 -0.0025155 0.0014453 0.0021814 -0.00040501 6.7084e-05 7.95e-05
-0.00038466 0.00051367 -0.00023038 0.00020644
-0.0025072 0.0014144 0.24061 0.28577 0.001954 0.0056288 9.6563e-05 4.5449e-05
-6.4856e-05 -7.4166e-05 0.00010616 -0.00014444
0.0021983 -0.00044937 0.0020747 0.0055773 -0.12237 0.25868 -0.0002086 -0.00028357
0.0001903 0.00019275 0.00031642 0.00028961
9.452e-05 6.7298e-05 0.00010096 3.9049e-05 -0.00022483 -0.00031344 0.041767 0.21655
-0.0035602 0.0021322 0.00059063 0.00083582
-0.00040916 0.00050366 -6.1263e-05 -0.00011597 0.00032456 0.00024098 -0.0035167 0.0021544
-0.050335 0.30678 -0.0050472 -0.0011574
-0.0002051 0.00027263 0.00011447 -0.00010335 0.00024849 0.00034714 0.00070326 0.0007974
-0.0050407 -0.001098 -0.016337 0.28953
6380000000 -0.062965 0.24682 -0.0018755 0.0019333 0.0016106 -0.00061255 4.6824e-05 -6.9801e-05
0.00023345 0.00024415 6.6113e-05 0.00020307
-0.0018206 0.0019342 0.25693 0.26637 0.0032658 0.0041415 -0.00019702 -4.9039e-05
-0.00024621 -0.00020766 -0.00015863 -0.00021156
0.0015936 -0.00056537 0.00334 0.0040526 -0.093688 0.27467 -0.00017685 0.00013584
0.0004349 -0.00027201 0.00053324 0.00011497
1.0186e-05 -6.3256e-05 -0.00016334 -5.8006e-05 -0.0001928 0.00018161 0.062772 0.207
-0.0027605 0.0032006 0.0010093 0.0008167
0.00033197 0.00016418 -0.00025631 -0.00013872 0.00035601 -0.00031765 -0.0027477 0.0032083
-0.030072 0.29888 -0.0044832 0.00025977
7.8522e-05 0.00012079 -0.00013572 -0.00017326 0.00054789 8.764e-05 0.00089721 0.00081743
-0.0044198 0.00010664 0.023176 0.29251
6440000000 -0.040177 0.25725 -0.00088427 0.0024178 0.0016525 -0.00091935 0.00038917 -0.00011412
0.000297 -0.00037892 -0.00022972 -0.00017684
-0.0008858 0.0024401 0.27753 0.25192 0.0033298 0.0028597 0.00018687 1.1675e-05
-4.4389e-05 9.7996e-05 -8.6514e-05 -0.00021562
0.0016546 -0.00096257 0.0034072 0.0027946 -0.07651 0.28798 -0.00019722 0.00036846
-0.00040779 1.44e-05 0.00040846 -0.00046997
0.00037799 -0.00013479 0.00016826 1.4932e-05 -0.00019941 0.00034274 0.064986 0.20284
-0.0016601 0.0037425 0.00083638 0.00075086
0.00025768 -0.0003777 -5.0359e-05 6.5324e-05 -0.00042084 9.3038e-05 -0.0016066 0.0037243
0.01275 0.30274 -0.0043869 0.0014795
-0.00024434 -0.00020678 -0.00019541 -0.00022642 0.00026579 -0.00036174 0.00095377 0.00070506
-0.0044231 0.0014923 0.035214 0.27562
6500000000 -0.021771 0.25672 -0.00011709 0.0020492 0.0012758 -0.00092531 0.00017182 -7.4725e-05
0.00015171 0.00017078 -9.8399e-05 0.00049251
-0.00011581 0.0020262 0.30206 0.22445 0.0037032 0.0024965 6.9769e-05 1.6749e-05
0.00018713 0.0001254 0.00023438 7.567e-06
0.0012557 -0.00091069 0.0037824 0.0024022 -0.065608 0.28562 5.5865e-06 -5.7225e-05
3.4781e-05 -0.00015573 -0.00017924 -0.00033514
0.00021101 -0.00010546 9.6044e-05 4.4391e-06 -3.0274e-05 -6.0869e-05 0.088842 0.19774
-0.00020497 0.0038367 0.0011664 0.00039798
0.00021659 0.00014019 0.00018874 0.00012277 8.1436e-05 -0.00018336 -0.00017012 0.0038571
0.033903 0.30575 -0.0032309 0.0025067
-4.9446e-05 0.00045697 0.00024858 -4.7266e-05 -6.433e-05 -0.00029366 0.0011207 0.00035977
-0.0031493 0.0024695 0.071488 0.27744
