# Supplementary material for: Early Detection of Alzheimer’s Disease via Machine Learning-Based Microwave Sensing: An Experimental Validation
Source: Sensors (Basel). 2025 Apr 25;25(9):2718. doi: 10.3390/s25092718 (PMC12074295; doi:10.3390/s25092718)
Supplement: Supplementary file 1 [file sensors-25-02718-s001.zip › measurements_paper_sensors/26 febbraio - PART1/set1/CSF_7.5_m1.s6p]

!Keysight Technologies,M9804A,MY58100912,A.14.10.03
!Date: Thursday, April 27, 2023 10:28:33
!Correction: S11(C  6-Port  ) 
!S12(C  6-Port  ) 
!S13(C  6-Port  ) 
!S14(C  6-Port  ) 
!S15(C  6-Port  ) 
!S16(C  6-Port  ) 
!S21(C  6-Port  ) 
!S22(C  6-Port  ) 
!S23(C  6-Port  ) 
!S24(C  6-Port  ) 
!S25(C  6-Port  ) 
!S26(C  6-Port  ) 
!S31(C  6-Port  ) 
!S32(C  6-Port  ) 
!S33(C  6-Port  ) 
!S34(C  6-Port  ) 
!S35(C  6-Port  ) 
!S36(C  6-Port  ) 
!S41(C  6-Port  ) 
!S42(C  6-Port  ) 
!S43(C  6-Port  ) 
!S44(C  6-Port  ) 
!S45(C  6-Port  ) 
!S46(C  6-Port  ) 
!S51(C  6-Port  ) 
!S52(C  6-Port  ) 
!S53(C  6-Port  ) 
!S54(C  6-Port  ) 
!S55(C  6-Port  ) 
!S56(C  6-Port  ) 
!S61(C  6-Port  ) 
!S62(C  6-Port  ) 
!S63(C  6-Port  ) 
!S64(C  6-Port  ) 
!S65(C  6-Port  ) 
!S66(C  6-Port  ) 
!S6P File: Measurement: :
# Hz S  RI   R 50
500000000 -0.32753 -0.055454 -0.010995 -0.0013837 -0.0078975 0.011987 -0.003521 0.011929
0.011725 0.0054962 -0.0034164 0.009666
-0.010953 -0.0014007 -0.41009 -0.07003 0.0077886 -0.01125 0.00039586 0.011643
0.008089 0.0029506 0.0012855 0.014262
-0.0078943 0.012004 0.0077602 -0.01127 -0.25387 0.19379 0.0061774 0.0028301
-0.0002434 0.0086092 0.0018309 0.012083
-0.0035038 0.011895 0.00054446 0.011547 0.0062588 0.0028099 -0.32942 0.045286
-0.0192 -0.005801 0.015259 0.027859
0.012036 0.0055181 0.0076908 0.0031898 -0.0004101 0.0090571 -0.0191 -0.0065064
-0.25627 -0.15955 -0.026912 0.0053701
-0.0035316 0.0093572 0.00093502 0.013578 0.0014392 0.011976 0.013951 0.028474
-0.026585 0.0051254 -0.25808 -0.14427
560000000 -0.31214 0.10794 -0.02246 -0.065541 0.00017123 0.0128 0.0051801 0.010788
0.010814 0.0025908 0.010944 0.0083262
-0.022365 -0.065494 -0.3699 0.092918 -0.041397 -0.038444 0.01328 0.0026924
-0.01287 -0.0037561 0.0037259 -0.00089357
0.0002158 0.012799 -0.041508 -0.038375 -0.1796 0.24264 0.00058865 -0.0048326
0.018073 0.0038874 0.0076451 -0.0057041
0.0053289 0.010722 0.01344 0.0025268 0.00059059 -0.0047293 -0.30546 0.13517
0.0041174 -0.022754 0.0064911 -0.02118
0.010772 0.0024159 -0.012851 -0.0035753 0.017621 0.0042243 0.0040562 -0.023068
-0.30277 0.015183 0.0073844 -0.04696
0.010261 0.0084232 0.0039344 -0.00038157 0.0071372 -0.0063773 0.0058642 -0.020746
0.0067744 -0.047232 -0.32688 0.0018974
620000000 -0.27176 0.08675 -0.023674 0.0088543 0.0032606 0.0091038 0.008566 -0.0046629
0.013032 -0.0012645 -5.2563e-05 -0.0029404
-0.023666 0.0088538 -0.39912 0.039421 -0.019741 0.00061906 -0.0014562 -0.001726
0.011354 -0.0063018 0.00091711 -0.0032031
0.0032738 0.0090462 -0.019761 0.00067084 -0.15321 0.25085 -0.0010052 -0.0046497
-0.0036644 -0.0029224 0.0081902 -0.0029085
0.0085756 -0.0045039 -0.0016145 -0.0017797 -0.0010037 -0.0046522 -0.26205 0.14517
-0.040089 -0.01809 0.013802 0.028722
0.012436 -0.0010603 0.011767 -0.0065368 -0.0036052 -0.0025801 -0.041267 -0.018556
-0.23111 -0.01887 -0.042411 0.014365
0.0006713 -0.0027211 0.00038161 -0.0029542 0.008582 -0.0028555 0.014577 0.02963
-0.042338 0.013506 -0.24008 -0.033972
680000000 -0.23691 0.17789 -0.026505 -0.01416 0.0048086 0.0054639 0.00055676 -0.0071257
-0.0032578 -0.010787 0.0056419 -0.0052676
-0.026471 -0.014151 -0.38914 0.14202 -0.032857 -0.0009919 -0.0019873 -0.00053911
-0.0024035 -0.0091475 -0.00061518 -0.00059766
0.0048023 0.0054525 -0.032895 -0.00090539 -0.10642 0.27431 -0.00094129 -0.00020402
-0.0017274 0.00067184 -0.0027953 -0.0081265
0.00056897 -0.0071912 -0.0019464 -0.00058664 -0.00095889 -0.00019994 -0.22004 0.19826
-0.025165 -0.006765 -0.0079924 -0.01191
-0.0029824 -0.010302 -0.0024457 -0.009002 -0.0017255 0.0007508 -0.025131 -0.0067239
-0.26814 0.080927 -0.0078703 -0.0051084
0.005818 -0.0058334 -0.00071113 -0.0014296 -0.0028972 -0.0086528 -0.0090253 -0.011974
-0.0075054 -0.0059107 -0.25944 0.070948
740000000 -0.19102 0.17059 -0.041026 0.026759 0.013426 -0.0041492 0.00060687 -0.0044188
-0.0054634 -0.001029 -0.0059813 0.0021788
-0.040979 0.026753 -0.33532 0.16075 -0.036392 0.034656 7.3074e-05 -0.006656
-0.01205 0.0071741 -0.0013139 -0.0061393
0.013387 -0.004162 -0.036325 0.03478 -0.07311 0.27504 -0.0015317 0.0030145
-0.0022696 -0.0041778 -0.0017048 0.0007844
0.00056833 -0.004396 0.00018947 -0.0066838 -0.0015622 0.0031129 -0.20197 0.20424
-0.041857 -0.0051078 0.022632 0.016661
-0.005752 -0.0011058 -0.01243 0.0068078 -0.0024205 -0.0043596 -0.041411 -0.0052509
-0.17757 0.10042 -0.040292 0.0024896
-0.0062221 0.0021582 -0.0013973 -0.0061726 -0.0012507 0.001037 0.022735 0.016462
-0.040984 0.0021486 -0.25033 0.075017
800000000 -0.16356 0.21591 -0.022281 0.016677 0.0056732 -0.010012 -0.0041941 -0.0022615
-0.0040515 0.0017387 0.0044048 0.00070763
-0.022273 0.016664 -0.34316 0.23257 -0.0080485 0.034923 -0.0021739 0.0022293
-0.00037001 0.0025051 0.00075137 0.0052954
0.0056664 -0.010037 -0.0079504 0.034986 -0.035048 0.30136 0.00078778 0.0014225
0.00030787 0.0033705 -0.0016041 0.00099518
-0.0041002 -0.0022705 -0.0022 0.0022525 0.00076906 0.0014025 -0.17344 0.23357
-0.027427 0.015766 0.014923 -0.010172
-0.0040483 0.0016865 -0.00031288 0.0025815 0.00036901 0.0033224 -0.027491 0.015844
-0.21032 0.13041 -0.017377 0.020463
0.0045634 0.00091629 0.00081634 0.0055664 -0.0017167 0.0011148 0.014907 -0.010189
-0.017187 0.020811 -0.24884 0.12911
860000000 -0.12812 0.23738 -0.017736 0.030999 -0.0033327 -0.0099258 -0.0018038 0.00021733
0.0040462 0.004732 -0.0041739 -0.003099
-0.017736 0.030961 -0.2944 0.27735 0.0082856 0.034487 0.00026128 0.001924
0.0042207 0.00082667 0.0038675 0.00024889
-0.0033647 -0.0099222 0.0084088 0.0345 0.014494 0.31166 -0.00049204 -0.00037831
0.0025398 -0.0012197 0.0015418 0.0042486
-0.0017323 0.00034812 0.00026272 0.0019199 -0.00047964 -0.00036972 -0.1347 0.24502
-0.016602 0.02041 -0.0067035 -0.010064
0.004036 0.00466 0.0041527 0.000673 0.0025187 -0.0013135 -0.016676 0.020372
-0.15531 0.1766 -0.023006 0.018299
-0.0038464 -0.0029639 0.0035397 0.00027531 0.0015314 0.0042292 -0.0064715 -0.010291
-0.023075 0.017955 -0.19692 0.17535
920000000 -0.10523 0.26044 0.0050073 0.039453 -0.0091715 -0.0042309 -0.0015992 0.0017436
0.00079162 0.0014535 0.0028372 -0.0010507
0.0049916 0.039419 -0.26805 0.29816 0.028542 0.02267 0.001516 0.0011239
0.0067438 -0.00034451 0.0039927 -0.0026885
-0.0091806 -0.0042113 0.028659 0.022616 0.060838 0.313 0.0018662 4.3487e-05
0.00089922 -0.00037344 0.0010197 -0.0015156
-0.0016003 0.0017361 0.0015384 0.0011181 0.0018771 9.3758e-05 -0.11111 0.26146
-0.0082394 0.031256 0.004312 -0.0059081
0.00079609 0.0014258 0.0068308 -0.00053441 0.00087838 -0.00037894 -0.0083141 0.031323
-0.14192 0.18327 -0.0016724 0.02703
0.0029689 -0.0012508 0.0039844 -0.0030503 0.0010542 -0.0014832 0.0043173 -0.0060939
-0.0018737 0.026875 -0.20903 0.1892
980000000 -0.058864 0.28268 0.017534 0.030242 -0.0090916 0.0047775 0.0018635 0.003504
0.0038117 -0.0018227 -0.0034477 -0.0024069
0.017509 0.03022 -0.21579 0.3358 0.033554 0.0047313 0.0019146 -9.9238e-05
0.0014982 -0.0058677 -0.00037755 -0.0024922
-0.0090716 0.004804 0.033607 0.0046407 0.10788 0.30868 0.0005375 -0.0010787
0.0003841 -0.0018091 0.0016128 -0.00022412
0.0017839 0.003566 0.0018989 -0.00010472 0.00052199 -0.0010848 -0.071019 0.27345
0.010714 0.029167 -0.0094361 -0.0079325
0.0038235 -0.0018313 0.0015157 -0.0059715 0.0003336 -0.0017962 0.010649 0.029077
-0.10794 0.20995 0.0070124 0.019645
-0.0035305 -0.0022364 -0.00059333 -0.0025082 0.0015896 -0.00025778 -0.0092533 -0.0076785
0.0069188 0.019936 -0.16863 0.23826
1040000000 -0.016807 0.29067 0.033497 0.019045 -0.00083202 0.0074053 0.0023004 0.00055464
0.00020006 -0.003453 -0.00012629 -0.0012741
0.033444 0.019044 -0.17975 0.34865 0.029811 -0.015058 0.001525 -0.0018255
-0.0022245 -0.0023829 -0.0013087 -0.0031551
-0.00080964 0.0074031 0.029804 -0.01517 0.1554 0.29451 -0.00049073 -0.0015133
-0.001534 -0.0010219 -0.00067354 -0.0011949
0.0022654 0.00054848 0.001516 -0.0018555 -0.00047721 -0.0015222 -0.042678 0.28192
0.0218 0.01679 -0.0017136 0.0012767
8.8147e-05 -0.0034031 -0.0022518 -0.0025191 -0.0015797 -0.0010642 0.021824 0.01669
-0.075371 0.21548 0.014853 0.017579
-0.00010444 -0.0014386 -0.0012833 -0.0029646 -0.00058915 -0.0012069 -0.0017653 0.0012544
0.014911 0.01779 -0.14648 0.25909
1100000000 0.02735 0.30099 0.036878 -0.0038487 0.0035488 0.0039221 0.0022329 -0.0009413
-0.0022734 -0.0028723 -0.0043426 -5.9074e-05
0.03684 -0.00383 -0.13735 0.36862 0.015181 -0.028216 -0.00018076 -0.0017709
-0.003391 -0.00073232 -0.0038281 -0.00061791
0.0035598 0.0039034 0.015092 -0.028296 0.20133 0.27502 -0.0018269 0.00027386
-0.0016361 0.00059825 -0.0011336 -0.00062339
0.0021751 -0.0010034 -0.00022074 -0.0017794 -0.0018288 0.00022847 -0.0020414 0.28702
0.025749 0.0023848 -0.0023478 -0.00056512
-0.0021358 -0.0028408 -0.0034111 -0.00065494 -0.001653 0.00061559 0.025835 0.0023292
-0.054244 0.22689 0.019488 0.0068536
-0.0042402 -5.9563e-05 -0.0037111 -0.00058925 -0.0010464 -0.00061986 -0.002421 -0.00033579
0.019477 0.0070425 -0.10237 0.29256
1160000000 0.079657 0.29765 0.024663 -0.021035 0.0033447 -0.00092274 -0.00029666 -0.0022532
-0.0039869 -0.00068786 -0.00099339 0.0040068
0.024641 -0.021001 -0.091543 0.37333 -0.0041544 -0.029087 -0.0015021 -0.0015012
-0.00258 0.0024839 -0.0014584 0.0018449
0.0033461 -0.0009463 -0.0042739 -0.029086 0.24609 0.24429 -0.00066675 0.0015819
-0.00047104 0.0016364 -0.0011741 0.00034981
-0.00026633 -0.0022538 -0.0015327 -0.0014822 -0.0006741 0.0016019 0.039541 0.28293
0.020904 -0.012884 -0.0037689 0.0045305
-0.0039458 -0.00056698 -0.002603 0.0025608 -0.00047072 0.0016823 0.020954 -0.012845
-0.019701 0.23502 0.018486 -0.001467
-0.00078844 0.0040779 -0.0015078 0.0019672 -0.0011642 0.000311 -0.003485 0.0044485
0.018534 -0.001504 -0.05242 0.29701
1220000000 0.12307 0.28695 0.011155 -0.03064 -0.0013982 -0.0015613 3.7205e-05 -0.00081503
-0.0025174 0.0022177 0.0011892 0.0019146
0.011163 -0.030603 -0.048335 0.38635 -0.017247 -0.021065 -0.0025552 0.00056722
-6.2036e-06 0.0028836 -0.00084497 0.0020937
-0.001401 -0.0015608 -0.017353 -0.021009 0.28487 0.20456 0.00078992 0.0016342
0.0005538 0.0011309 0.0001862 0.00067847
-2.9075e-06 -0.00080967 -0.0025659 0.00057002 0.0007879 0.0016191 0.079067 0.27225
0.0097062 -0.019316 0.0016067 0.0010723
-0.0024774 0.002201 2.6784e-05 0.0028674 0.00056221 0.0011349 0.0096144 -0.019312
0.0062499 0.2409 0.013054 -0.013754
0.0011234 0.0019177 -0.00085254 0.0020822 8.3259e-05 0.00058128 0.0015938 0.0010238
0.012986 -0.013726 -0.024344 0.31451
1280000000 0.17379 0.2679 -0.0079867 -0.029276 -0.002114 0.0018094 -0.00083355 -0.0019094
-0.00073263 0.0030129 0.002589 0.001276
-0.0079656 -0.029252 -0.0015429 0.37869 -0.024102 -0.0079551 -0.0009782 0.0014294
0.0016658 0.0016783 0.00080717 0.0021279
-0.0021035 0.0018223 -0.024174 -0.0078573 0.31577 0.16166 0.0014772 1.6034e-05
0.0010263 0.00022825 0.00019614 0.00053344
-0.00086775 -0.0018971 -0.00096541 0.0014451 0.0014515 2.654e-05 0.11584 0.25463
-0.00093617 -0.020958 -0.00079903 0.00024919
-0.00074646 0.0030342 0.0017279 0.001696 0.0010358 0.00027162 -0.00098708 -0.021032
0.043225 0.24315 0.0021143 -0.015102
0.0024584 0.0012819 0.00061513 0.0021115 0.0001905 0.00045038 -0.00086772 0.00034283
0.0020513 -0.015049 0.02443 0.3189
1340000000 0.21184 0.23361 -0.017707 -0.019453 0.000188 0.0042636 -0.0015781 -0.00067373
0.0014458 0.002558 0.0017301 -0.0014504
-0.017674 -0.019445 0.038033 0.37028 -0.021058 0.004768 -0.00025887 0.0020135
0.0018411 0.0008304 0.0012362 0.00074781
0.00020032 0.0042573 -0.021056 0.0048694 0.33885 0.11262 0.001067 -0.00089716
0.00072032 -0.00060363 0.00013968 0.0002357
-0.001625 -0.00068014 -0.00024939 0.0020125 0.0010518 -0.00089847 0.14761 0.23128
-0.010521 -0.017354 0.00039754 0.00098182
0.0015042 0.0025225 0.0018097 0.00083603 0.00069787 -0.00055425 -0.01056 -0.017271
0.074221 0.23525 -0.0044772 -0.013923
0.001798 -0.0014126 0.0012323 0.0007831 0.00022387 0.00021365 0.00034794 0.00084198
-0.0045681 -0.013856 0.063011 0.3152
1400000000 0.24495 0.19649 -0.024025 -0.0078293 0.0046778 0.0032324 -0.0020991 0.0005454
0.0023843 0.0009018 0.00039258 -0.0012643
-0.023986 -0.0078492 0.074756 0.35817 -0.014278 0.012598 0.0013159 0.0015108
0.0013091 -0.00065902 0.001149 0.00013977
0.0046945 0.0032065 -0.014234 0.012685 0.35142 0.058748 5.427e-05 -0.0014866
0.00017583 -0.00034841 0.00031556 0.0003953
-0.0020931 0.00053696 0.0013551 0.0015113 9.7323e-05 -0.0014677 0.17456 0.2018
-0.016628 -0.0096384 -0.00093037 0.00030211
0.0024034 0.00086352 0.0012698 -0.00070872 0.00014317 -0.00039076 -0.016644 -0.0095384
0.10648 0.22892 -0.010593 -0.0084456
0.00031919 -0.0013072 0.0010985 0.00019626 0.00036133 0.00042664 -0.0009116 0.00033979
-0.010489 -0.0084215 0.10806 0.30647
1460000000 0.26891 0.15289 -0.020806 0.0048999 0.0051285 -0.0014725 -0.0015919 0.0015997
0.0020704 -0.00046242 -0.0002134 -0.00080113
-0.020794 0.0048755 0.10971 0.33676 -0.0053517 0.015144 0.0017737 0.00025574
0.00097916 -0.0014211 0.0012821 -0.00049449
0.0051198 -0.0015051 -0.0052843 0.015179 0.35821 0.0037504 -0.0011587 -0.0014581
9.911e-05 -0.00027455 0.00078328 -0.00019199
-0.0015782 0.0016346 0.001791 0.0002278 -0.0011298 -0.0014402 0.19968 0.1727
-0.017484 -0.0021513 -0.00046582 0.0025495
0.0020461 -0.00046654 0.00097856 -0.0014281 7.0654e-05 -0.00034358 -0.017537 -0.0021295
0.13652 0.21265 -0.01222 -0.0021918
-0.00014584 -0.00073961 0.0012206 -0.00055126 0.00071234 -0.00027165 -0.00049201 0.0025916
-0.012123 -0.0023023 0.14255 0.28661
1520000000 0.28064 0.11068 -0.015122 0.010464 0.0033198 -0.0037415 6.5498e-05 0.0026658
0.0020911 -0.0017104 -0.00093433 -0.00022626
-0.015119 0.010453 0.14287 0.32236 0.002023 0.012487 0.0018542 -0.00079004
8.5441e-05 -0.0011307 0.00036169 -0.00093266
0.0032989 -0.0037521 0.0020913 0.012486 0.35 -0.054284 -0.0011021 -0.00046592
0.00047174 -0.00086304 0.00019948 -0.00011928
5.1465e-05 0.0026959 0.0018567 -0.00080025 -0.0011135 -0.00045283 0.22036 0.13454
-0.016197 0.0041306 0.0019479 0.0020914
0.0021229 -0.0017912 9.8249e-05 -0.0011219 0.00052215 -0.00084307 -0.016174 0.0041986
0.16361 0.19669 -0.011676 0.0019339
-0.0010073 -0.00019888 0.00035737 -0.00096174 0.00011041 -0.0001065 0.0019991 0.0020265
-0.011644 0.0019238 0.17549 0.26736
1580000000 0.29014 0.066221 -0.0083176 0.013924 -0.00091926 -0.0044858 0.0015514 0.0019776
-0.00011174 -0.0021558 -0.00020278 0.0004128
-0.0083204 0.013911 0.17001 0.29915 0.0052684 0.0074314 0.0006109 -0.0017724
-0.00068208 -0.0011126 -0.00021786 -0.00076599
-0.00093521 -0.0044794 0.0053091 0.0074101 0.3285 -0.11056 -0.0016595 0.00055047
-0.00048991 -0.0010952 0.00028045 -0.00061178
0.0015732 0.0019704 0.00060768 -0.0017713 -0.0016611 0.00055444 0.2326 0.097553
-0.011956 0.0092288 0.0025539 0.0006176
-0.00015983 -0.0021422 -0.00072058 -0.0011155 -0.00047656 -0.0010965 -0.011971 0.0092794
0.18695 0.17832 -0.0089926 0.0077343
-0.0001695 0.00051621 -0.00024885 -0.00072646 0.00029232 -0.00062001 0.0024963 0.00054376
-0.0090927 0.0077462 0.20938 0.24281
1640000000 0.29313 0.024815 -0.0012953 0.012681 -0.0026399 -0.0022488 0.0029035 0.0011089
-0.00054429 -0.001658 -0.00032768 0.00049616
-0.0013001 0.012679 0.20078 0.27442 0.00555 0.002734 -0.00068719 -0.0019697
-0.0010611 -0.00028327 -0.00043602 -0.00064812
-0.002635 -0.0022294 0.0055603 0.0027142 0.29922 -0.16049 -0.00060648 0.0016027
-0.00096124 -0.00082905 -0.00013125 -0.00050454
0.0028971 0.0010722 -0.000677 -0.0019748 -0.00062201 0.0015992 0.24449 0.050121
-0.0073748 0.010551 0.0025488 -0.0010949
-0.00058309 -0.0016463 -0.0010545 -0.00028918 -0.00095442 -0.0008077 -0.0073558 0.010524
0.20888 0.15178 -0.0041539 0.0095064
-0.0003873 0.00043278 -0.00046722 -0.00067784 -0.0001748 -0.00053221 0.0025801 -0.001022
-0.0042731 0.0095487 0.23652 0.21188
1700000000 0.28538 -0.019435 0.0023083 0.0097631 -0.0031506 0.00020443 0.0032398 -0.0013419
-0.00213 -0.00071611 0.00053037 0.00039049
0.0023022 0.0097589 0.21818 0.24411 0.0032257 6.7654e-05 -0.0016622 -0.00060583
-0.00081444 0.00018374 -0.00078718 -0.00041117
-0.0031482 0.00022232 0.00323 4.3305e-05 0.25372 -0.19885 0.000432 0.0017331
-0.0018946 -2.0482e-05 -0.0003292 -0.00066766
0.0032128 -0.0013371 -0.0016854 -0.00058734 0.00042458 0.0017466 0.24097 0.0031471
-0.0037748 0.010905 0.0013786 -0.0020532
-0.0021554 -0.00069776 -0.00082027 0.00019283 -0.0019096 -3.8313e-05 -0.0038289 0.010939
0.22542 0.13076 0.00037948 0.0094393
0.00055359 0.00041842 -0.0008072 -0.00038029 -0.00040785 -0.00064113 0.0013457 -0.002082
0.00042841 0.0093742 0.25326 0.17848
1760000000 0.27528 -0.06745 0.0047466 0.0063065 -0.0019774 0.00094145 0.0011633 -0.0035394
-0.0015716 0.0006258 0.00023739 -0.00040726
0.0047277 0.0062989 0.24612 0.2055 0.00076545 -0.0014052 -0.0013331 0.00024661
-0.0008549 0.00097233 -0.0004976 0.00031223
-0.001997 0.00095639 0.00075446 -0.0014064 0.2051 -0.23002 0.0013901 0.0011135
-0.00099801 0.0015432 -0.0012122 -0.00077413
0.0011105 -0.0035841 -0.0013368 0.00025762 0.0013859 0.001135 0.23487 -0.045621
-0.0003361 0.0098549 -0.00014345 -0.0025206
-0.0015776 0.00067277 -0.00086165 0.00099838 -0.0010433 0.0015226 -0.00025767 0.0098793
0.23954 0.096919 0.0041625 0.0066506
0.00023787 -0.00049 -0.00047223 0.0003339 -0.0012115 -0.00072351 -0.00011346 -0.0024919
0.0042018 0.0065878 0.26779 0.14177
1820000000 0.25097 -0.10555 0.0048701 0.0025503 0.00010704 0.0020118 -0.0012006 -0.0031834
-0.0011729 0.0012036 -0.0001312 -4.998e-06
0.004856 0.0025475 0.25656 0.17515 -0.001271 -2.1127e-05 -0.0012521 0.001049
0.00016183 0.0011464 -0.000618 0.00033723
0.00012809 0.0020043 -0.0012652 -1.1483e-05 0.15433 -0.24497 0.0016906 0.00012512
-3.9681e-05 0.0022931 -0.0015436 0.00026989
-0.0011805 -0.0031944 -0.0012489 0.0010564 0.0017058 0.00014184 0.20681 -0.09272
0.0016892 0.008134 -0.0017162 -0.0016414
-0.001161 0.0011887 0.00015677 0.0011326 -2.299e-05 0.0022757 0.0016504 0.0081751
0.25503 0.067009 0.0048116 0.0031977
-0.00013424 -4.4555e-05 -0.00064727 0.0003182 -0.0016036 0.00014857 -0.0017382 -0.0016329
0.0048295 0.0031678 0.27088 0.10549
1880000000 0.21608 -0.14495 0.0025939 0.00018849 -0.00046375 0.002106 -0.0029531 -0.0021057
5.3749e-05 0.0019846 0.00048463 -0.00058608
0.0025929 0.00019687 0.26199 0.13004 -0.0030813 0.0024245 -0.00016441 0.0017269
0.000662 0.0010348 0.00011693 0.00088865
-0.00046557 0.0021138 -0.0030709 0.0024453 0.10264 -0.25126 0.0014501 -0.0012638
0.0016087 0.0016477 -0.0010131 0.0013184
-0.0029979 -0.0020817 -0.0001795 0.0016843 0.0014065 -0.0012599 0.16945 -0.13281
0.0028899 0.0058477 -0.0020012 0.00019835
6.6789e-05 0.001963 0.00068132 0.0010436 0.0015824 0.001728 0.00284 0.0058293
0.2582 0.036936 0.0049128 0.0010652
0.00050631 -0.00061736 0.0001137 0.00091056 -0.0010486 0.0014314 -0.0021661 0.000246
0.0049266 0.0010939 0.27178 0.072555
1940000000 0.17799 -0.17193 0.00023942 -0.0015208 0.0014093 0.00201 -0.0037575 0.00043607
0.0016353 0.0010219 -0.00051518 -0.0006658
0.00025223 -0.0014859 0.26476 0.097529 -0.0015168 0.0049253 0.0010219 0.0012323
0.0015913 0.0002723 0.00076121 0.00028748
0.0013999 0.0020484 -0.0014903 0.0049495 0.059402 -0.24357 0.00017466 -0.0020254
0.0021902 0.0002634 2.6351e-05 0.0016649
-0.0037045 0.00045742 0.001047 0.0012453 0.00016536 -0.0019392 0.11958 -0.16682
0.0023141 0.0040045 -0.001418 0.0012666
0.0016603 0.0010161 0.0016094 0.00027846 0.0021388 0.00027249 0.0023163 0.0039516
0.26158 -0.001881 0.0034416 -0.0021954
-0.00060092 -0.0006249 0.00073748 0.00031926 -1.6226e-05 0.0017011 -0.0013919 0.0012368
0.0034177 -0.0021568 0.26277 0.035857
2000000000 0.13096 -0.18623 -0.003596 0.00045418 0.0027768 0.0015296 -0.0023575 0.0036347
0.0011603 -2.1227e-05 -0.00075937 0.0003242
-0.0036004 0.0004632 0.25089 0.061638 -0.00054497 0.0068816 0.001399 0.00026276
0.0010025 -0.0012332 0.00045859 0.00019855
0.0027894 0.0015291 -0.00049411 0.0069087 0.017148 -0.2284 -0.0012479 -0.0010037
0.0019614 -0.001212 0.0017402 0.0015799
-0.0023585 0.0036731 0.0013275 0.00024716 -0.0012947 -0.0010382 0.066048 -0.1798
0.0010473 0.0027669 5.7402e-05 0.001718
0.0011583 -1.9343e-05 0.00096768 -0.0012537 0.0019458 -0.0012395 0.0011161 0.0029335
0.25619 -0.035056 0.00047128 -0.003273
-0.0007223 0.00047638 0.00046152 0.00027624 0.0017942 0.0016321 0.00014042 0.0017795
0.00039899 -0.00327 0.24909 0.0085751
2060000000 0.085257 -0.19347 -0.0047085 0.0028276 0.0029367 -0.00052374 0.00074671 0.0030868
0.0013685 -0.00093573 -0.00025905 0.0010968
-0.0047154 0.0028037 0.23899 0.032454 0.0040201 0.0080524 0.0009339 -0.00063298
0.0004292 -0.0012786 0.0006984 -0.00010074
0.0029368 -0.00055255 0.0040802 0.0080345 -0.014389 -0.20939 -0.0014145 0.00051401
0.00030053 -0.0022396 0.0029989 0.00043619
0.00079849 0.0030974 0.00096908 -0.00062631 -0.0014167 0.00051976 0.013732 -0.17856
-0.00026732 0.0036493 0.00079563 0.0011002
0.0014221 -0.0009282 0.00036894 -0.0012777 0.00028052 -0.0022645 -0.00021442 0.0036758
0.24175 -0.07338 -0.0016197 -0.0035137
-0.00013614 0.0011455 0.00068751 -7.2945e-05 0.0031003 0.00038339 0.0010058 0.0012586
-0.0014638 -0.0034909 0.23614 -0.016118
2120000000 0.039026 -0.1854 -0.0039143 0.0063458 0.0023119 -0.0025378 0.0030765 0.0021034
0.00025832 -0.0016867 0.00068729 0.00028868
-0.0039141 0.0063084 0.21741 0.0070701 0.0065264 0.0043243 0.0011664 -0.0012272
-0.001169 -0.001848 -4.7449e-05 -0.001137
0.0023087 -0.0025649 0.0065608 0.0042811 -0.042649 -0.19338 -0.0008014 0.00083838
-0.0019117 -0.0015606 0.00033365 -0.0022334
0.0028864 0.002035 0.0011373 -0.0013081 -0.00078199 0.00085668 -0.038442 -0.16254
-0.00086437 0.0051104 0.0014268 0.0010191
0.00021792 -0.0017224 -0.0011353 -0.0018735 -0.0019097 -0.0015797 -0.00079698 0.0052711
0.22424 -0.10858 -0.0053902 -0.0015893
0.00072425 0.00020966 5.44e-05 -0.0011963 0.00044269 -0.0022713 0.0016389 0.00095445
-0.0053272 -0.0015703 0.21417 -0.032267
2180000000 -0.00085263 -0.1716 -0.0022256 0.0096246 0.00072559 -0.0021505 0.002889 -0.0003311
-0.00027033 -0.0012465 0.0013074 0.00044195
-0.0022204 0.0096256 0.19777 -0.010844 0.0073394 0.003849 -0.00070806 -0.0016321
-0.0018259 0.00052813 1.6284e-05 0.00041938
0.00070564 -0.0021645 0.0073658 0.0038076 -0.063561 -0.1688 0.00098924 0.0013357
-0.0010425 0.00023351 0.00040118 -0.0019828
0.0028794 -0.00038359 -0.00067011 -0.0016435 0.00092294 0.0013105 -0.076992 -0.13613
-0.00020049 0.0069578 0.0014594 -7.0158e-05
-0.00028278 -0.0010951 -0.0018401 0.00065811 -0.0010481 0.00019926 -0.00018885 0.0068911
0.19633 -0.13928 -0.0055518 0.002211
0.0014005 0.00036777 4.6794e-05 0.0004228 0.00037541 -0.0019663 0.0014266 -8.4185e-05
-0.0055822 0.0022516 0.1982 -0.046711
2240000000 -0.029884 -0.14719 0.0020718 0.0112 -0.00035608 -0.0029538 0.001846 -0.0021292
-0.0016577 -0.00040976 0.00065981 -0.0021506
0.0020556 0.011184 0.17763 -0.017117 0.0081347 0.00053785 -0.0008205 -0.00039904
-0.00044677 0.00094949 -0.00064831 -0.00064733
-0.00038069 -0.0029431 0.0081354 0.00046829 -0.08067 -0.14496 0.0014588 -0.001327
-0.00085779 0.00036761 -0.0024441 -0.0013367
0.0018485 -0.0021451 -0.00084546 -0.00041926 0.0013756 -0.0014124 -0.11149 -0.10671
0.0016605 0.0091408 0.0017086 -0.00034998
-0.0017627 -0.00045186 -0.00042408 0.00082661 -0.00093708 0.00032044 0.0016413 0.0090204
0.1652 -0.15783 -0.0048201 0.0050479
0.00063395 -0.0019519 -0.00074486 -0.00060589 -0.0024317 -0.0012945 0.0016387 -0.00043373
-0.0048953 0.0050818 0.17559 -0.056594
2300000000 -0.057559 -0.11952 0.0073818 0.0093102 -0.0011797 -0.0021345 -0.00054793 -0.0015734
-0.0010152 0.00083224 -0.0010664 -0.00081203
0.0073536 0.0092911 0.15612 -0.026364 0.008575 -0.0016276 -0.00099676 0.00062589
-0.00037861 0.0014711 0.00016433 0.0007002
-0.0012005 -0.002137 0.0085644 -0.0016915 -0.093466 -0.12096 -0.00020994 -0.001342
2.7345e-05 0.0017904 -0.0019129 0.00078815
-0.00048439 -0.0016236 -0.00092346 0.00065558 -0.00027436 -0.0013309 -0.13346 -0.070427
0.0049403 0.0092768 0.00023007 -0.0014288
-0.00096775 0.00080309 -0.00031436 0.0014908 4.0699e-05 0.0017417 0.0050506 0.0090435
0.12648 -0.17859 -0.0033163 0.0078091
-0.00099711 -0.0007922 8.1771e-05 0.0007168 -0.0019293 0.00080119 0.0002448 -0.0016877
-0.0034366 0.0077776 0.15876 -0.0575
2360000000 -0.073699 -0.087768 0.010579 0.0084938 -0.00102 -0.0017644 -0.0013488 -0.00097369
-0.00011969 0.00087361 -0.0015667 -0.0004497
0.010576 0.0085008 0.14684 -0.025941 0.0083117 -0.0047084 -0.00086949 0.0009525
0.0016689 0.00039835 -2.8903e-05 -0.00016531
-0.0010463 -0.0017593 0.008273 -0.0047844 -0.10285 -0.098858 -0.0022373 -0.00084874
0.0011671 -4.9669e-05 -0.00080968 0.0016802
-0.0013756 -0.00097031 -0.00081726 0.00097667 -0.0022887 -0.00088103 -0.15033 -0.036677
0.0083773 0.0087894 0.0013329 -0.0020054
5.2679e-06 0.00084832 0.001693 0.0003816 0.0011351 -8.4072e-05 0.008533 0.0085706
0.095538 -0.18076 0.0010243 0.0082996
-0.0015883 -0.00048696 -1.2048e-05 -0.00017315 -0.0009816 0.0016974 0.0014842 -0.0020183
0.00089591 0.0083647 0.13779 -0.061052
2420000000 -0.082437 -0.060141 0.014074 0.003089 -0.0032937 -0.0013344 -0.00083938 0.00043351
0.0011432 0.0012951 -0.0013483 0.0018738
0.014065 0.0030855 0.1286 -0.026417 0.004789 -0.0066868 0.001365 0.0011502
0.00087048 -0.001271 -0.00010388 -1.4439e-06
-0.0033137 -0.001318 0.0047536 -0.0067252 -0.11606 -0.07851 -0.0018162 0.0011429
-0.00013127 -0.00051323 0.00026669 0.0027047
-0.00083423 0.00040783 0.0014552 0.0011772 -0.0018101 0.0011319 -0.16002 0.0073542
0.011348 0.0063956 5.6586e-06 -0.0027136
0.0011422 0.0013217 0.000886 -0.0012415 -0.00011568 -0.00050862 0.011388 0.0063439
0.055904 -0.18132 0.0024275 0.0089103
-0.0012611 0.0018421 -0.0001227 2.0256e-05 0.00036912 0.0027025 -9.0042e-05 -0.0027062
0.0023517 0.0085823 0.11948 -0.056621
2480000000 -0.082921 -0.028301 0.013998 -0.0024146 -0.0017717 -0.00021316 -0.00068454 0.0011159
0.0015627 -0.0006633 0.00013243 0.0015252
0.014011 -0.002423 0.13036 -0.026336 0.0030358 -0.0087209 0.0011573 1.8985e-05
-0.00052718 -0.00093234 1.0498e-05 -0.00035707
-0.0017727 -0.00019138 0.0029717 -0.0087389 -0.11924 -0.058091 -0.00068213 0.0027972
-0.00036629 -0.00068387 0.001794 0.0011476
-0.0007074 0.0011891 0.0011567 7.1082e-05 -0.00070869 0.0027497 -0.16063 0.045742
0.015461 0.0012528 -0.0014382 -0.0027651
0.0015806 -0.00066261 -0.00048535 -0.0009244 -0.00026571 -0.00077777 0.015481 0.0015584
0.021962 -0.17417 0.0051461 0.0069466
0.00028771 0.0016392 4.1443e-05 -0.00037436 0.0016991 0.00096027 -0.0014436 -0.0026977
0.0052198 0.0069421 0.1004 -0.052482
2540000000 -0.086773 -0.0008197 0.011791 -0.0063642 -0.0026011 0.00095179 0.00026008 0.0011948
-0.00021475 -0.0017219 0.0010608 0.0014821
0.011776 -0.0063453 0.11743 -0.01771 -0.00093246 -0.0079006 0.00058642 -0.0013952
-0.0016989 -0.00013287 -0.00055363 0.00016838
-0.0026137 0.00098607 -0.0010206 -0.0079059 -0.12594 -0.034552 0.0015066 0.0024655
-0.0011304 -0.00020026 0.0017244 -0.00077387
0.00022805 0.0012099 0.00058414 -0.0013918 0.0015173 0.0024274 -0.15989 0.086274
0.015052 -0.0038556 -0.0021297 -0.0016354
-0.00022693 -0.0018171 -0.0017689 -0.00015182 -0.0011283 -0.00010803 0.014969 -0.004074
-0.0079378 -0.15864 0.0076434 0.005686
0.00097869 0.0014396 -0.00060235 0.00015652 0.0017132 -0.00068586 -0.0021301 -0.0019938
0.0078583 0.0057429 0.086425 -0.039479
2600000000 -0.07908 0.024514 0.0084964 -0.0098879 -0.0012993 0.0027378 0.00099627 -0.00022743
-0.001042 -0.00099187 0.0017517 0.00063923
0.0085043 -0.0098646 0.11184 -0.032839 -0.0031303 -0.0061914 -0.00040516 -0.00081863
-0.00031771 0.001516 -0.00034923 0.00073395
-0.0012975 0.0027307 -0.0031868 -0.0061774 -0.13072 -0.0093809 0.0028723 0.00028455
-0.00023402 0.0015431 0.0013111 -0.0016677
0.00096755 -0.00028294 -0.00042941 -0.00080956 0.0029146 0.00027755 -0.14404 0.12075
0.012949 -0.009026 -0.0029507 0.00012326
-0.0010969 -0.00093469 -0.00029847 0.0015948 -0.00020225 0.0015103 0.012769 -0.0089432
-0.042301 -0.13977 0.0093637 0.0049501
0.0017514 0.00056368 -0.00036446 0.0007781 0.0013904 -0.0016434 -0.003225 4.6169e-05
0.0093652 0.0048971 0.078135 -0.025459
2660000000 -0.072669 0.050337 0.0045973 -0.011685 -0.00025267 0.0010855 1.4833e-05 -1.1064e-05
-0.0025797 0.0006813 0.0014908 -0.0008258
0.0046031 -0.011645 0.11973 -0.028415 -0.0043676 -0.0047191 -0.0013262 -0.00039456
0.00033409 0.0019645 0.00048879 0.000901
-0.00023411 0.0010975 -0.0044049 -0.0046896 -0.12996 0.011391 0.0021166 -0.001457
0.00046437 0.00051563 -0.0010799 -0.0016104
-5.0807e-05 -1.062e-05 -0.0013645 -0.00040294 0.0020492 -0.0014383 -0.12333 0.15225
0.0078924 -0.012465 -0.0024204 0.00081836
-0.0024721 0.00071987 0.00032979 0.0018857 0.00048246 0.00059471 0.0078121 -0.01286
-0.064256 -0.12005 0.010235 0.00097162
0.001531 -0.0007725 0.00049709 0.00083578 -0.0010053 -0.001602 -0.0026343 0.00077513
0.010447 0.00072089 0.073664 -0.0059867
2720000000 -0.060773 0.068859 0.00036232 -0.011819 -0.00038705 0.0031796 -0.00020041 -0.00013564
-0.0019636 0.0019793 0.00049401 -0.0014604
0.00036609 -0.011822 0.10515 -0.031678 -0.0051814 -0.0015949 -0.0016353 0.00049515
0.0017215 0.00047015 0.000878 -8.1338e-05
-0.0003475 0.0032037 -0.0052058 -0.001535 -0.12395 0.041075 0.00046866 -0.0027262
0.00020844 0.00042425 -0.0012475 0.00047528
-0.00015971 -0.00010254 -0.0016443 0.00053648 0.00058484 -0.002714 -0.089821 0.18145
0.0032584 -0.013506 -0.0016402 0.0025149
-0.0019912 0.0020917 0.0018422 0.00045862 0.00031618 0.0003855 0.0030512 -0.013514
-0.083681 -0.087218 0.011631 -0.0015582
0.00038669 -0.001545 0.00089649 -2.5622e-05 -0.0012816 0.00045684 -0.0017871 0.002357
0.011711 -0.0015301 0.077369 0.012407
2780000000 -0.046468 0.087465 -0.004362 -0.01064 8.6943e-05 0.0012671 0.00038972 -0.00010511
0.0011518 0.0028115 -0.00066548 -0.001703
-0.0043274 -0.010632 0.1039 -0.04347 -0.004124 -0.00011255 -0.00011421 0.0018036
0.0017786 -0.0010358 0.00025471 -0.00020492
6.7345e-05 0.0012885 -0.0041339 -7.6236e-05 -0.12122 0.071641 -0.0018727 -0.0017923
0.00014957 -0.00062685 -0.00058487 0.00078347
0.00034758 -0.00029847 -8.8493e-05 0.0017475 -0.00203 -0.0017009 -0.059204 0.20364
-0.0024288 -0.013229 -0.00058559 0.0018423
0.0011829 0.0027544 0.0017433 -0.0010044 0.00013581 -0.00056868 -0.0022935 -0.013245
-0.099539 -0.053999 0.0097863 -0.00605
-0.00071577 -0.0017256 0.00018971 -0.00018089 -0.00061689 0.00069682 -0.00037834 0.0018737
0.0098826 -0.0059824 0.081655 0.031153
2840000000 -0.03057 0.10225 -0.007558 -0.0074199 0.0016676 0.0020222 3.7252e-05 -8.43e-05
0.0016123 0.00079107 -0.0016639 0.00026212
-0.0075526 -0.0074194 0.10254 -0.037073 -0.0036394 0.0011284 0.00054356 0.00077511
-0.00010874 -0.001592 -4.9234e-05 -8.5938e-05
0.0016972 0.00201 -0.0036302 0.0011758 -0.11482 0.097589 -0.0014986 5.8137e-05
0.00021123 0.00035144 0.00088426 0.00096608
0.000231 -0.00017339 0.0005503 0.00079977 -0.0015186 -5.2481e-07 -0.023031 0.21856
-0.0064616 -0.010717 0.00015491 0.0013592
0.001565 0.00086596 -0.00016698 -0.0015878 0.00030001 0.00036625 -0.006808 -0.010477
-0.1022 -0.022709 0.0081627 -0.0073203
-0.0016093 0.00033043 -8.7591e-05 -7.3542e-05 0.0009239 0.00099023 0.00017323 0.0015827
0.008098 -0.0073242 0.095914 0.046397
2900000000 -0.016614 0.12123 -0.0089621 -0.0032773 0.00176 -7.4739e-05 0.00034537 -0.00054259
0.0022032 -0.00099434 -0.00071863 7.9888e-05
-0.0089574 -0.003294 0.083231 -0.044995 -0.0013873 0.0026218 0.0011038 0.00018996
-0.00050493 -0.0014228 -0.00028836 -2.24e-05
0.0017783 -8.6445e-05 -0.0013674 0.0026394 -0.097539 0.13016 -0.001012 -0.00016518
-0.0001912 -0.00092139 0.0018373 -0.00035562
0.00028375 -0.00055467 0.0010847 0.00016583 -0.0010725 -0.00010985 0.014036 0.22034
-0.0094423 -0.0068159 0.0012197 0.001839
0.0021397 -0.0011803 -0.00050291 -0.0014155 -0.00027136 -0.00089682 -0.0093958 -0.0068818
-0.10063 0.015966 0.005903 -0.010351
-0.00072256 -4.784e-06 -0.00026416 -2.2165e-05 0.0017479 -0.00040725 0.0012405 0.0018805
0.00591 -0.010473 0.1102 0.051936
2960000000 0.0051095 0.13244 -0.0088169 0.00043302 0.00062198 0.0012889 -0.00055069 -0.00086616
-0.00045004 -0.0019496 -0.00077285 0.00044309
-0.0088224 0.00041897 0.092515 -0.04486 -0.00081955 0.0013827 0.0010124 -0.00013929
-0.0012302 -0.00067455 0.00037828 0.00040265
0.00064548 0.0012835 -0.00080465 0.0014024 -0.077916 0.16126 -0.00067396 0.00075583
-0.00029274 0.00086491 7.343e-05 -0.0023517
-0.00049192 -0.00083311 0.00096439 -0.00017278 -0.00051217 0.00074136 0.056505 0.22704
-0.010133 -0.0015215 0.0016674 0.00041933
-0.00044296 -0.0020088 -0.0012722 -0.00070421 -0.00043869 0.00085831 -0.010083 -0.0015041
-0.089149 0.048714 0.0010103 -0.011842
-0.00079702 0.00054212 0.00035597 0.0003731 0.00012376 -0.0023417 0.0014745 0.00038888
0.001027 -0.011785 0.12985 0.062782
3020000000 0.022794 0.14636 -0.0065253 0.0037016 0.0013292 -0.00032755 -0.00082835 -2.9063e-05
-0.00066468 0.00048442 -0.00020426 0.00049688
-0.0065402 0.0037036 0.081208 -0.03368 -0.00045513 0.00019488 0.0003223 -0.0011003
-0.0018072 0.00051407 0.00068654 -0.00018374
0.0013396 -0.00036208 -0.00043818 0.00019791 -0.056291 0.18624 -8.1835e-05 0.00088798
0.0004682 0.0001767 -0.00095471 -0.0015044
-0.00082503 -5.1657e-05 0.000338 -0.001095 -0.00010944 0.00089952 0.094972 0.21937
-0.0087363 0.001275 0.00062366 0.00062887
-0.00060714 0.00054446 -0.0018032 0.00048252 0.0004561 0.00041494 -0.0086873 0.0016037
-0.071469 0.077602 -0.0019275 -0.010605
-0.00025914 0.00047433 0.00066953 -0.00020567 -0.00069021 -0.0013058 0.00064535 0.00057372
-0.0020883 -0.01035 0.15013 0.059382
3080000000 0.049918 0.15567 -0.0046199 0.0059765 0.0015371 -9.7935e-05 -0.00070559 -0.00015398
-0.00053762 0.00020358 -0.00013613 0.00047557
-0.0046408 0.0059522 0.078516 -0.028244 -0.00031483 0.00070153 -0.00035623 -0.00025711
-0.00028187 0.0011499 -5.9897e-05 -0.00049888
0.0015646 -0.0001018 -0.00032612 0.00072279 -0.018717 0.20733 -0.00053872 0.00027337
0.00071076 0.00055479 -0.0019715 -0.00077109
-0.00050282 -0.00013281 -0.0003614 -0.00024762 -0.00055749 0.00032427 0.12836 0.21126
-0.0061739 0.0048745 0.0017797 0.00034646
-0.00052274 0.00010747 -0.00018529 0.0011342 0.00055324 0.00056692 -0.0061674 0.0048422
-0.043631 0.10979 -0.0065851 -0.0088547
-0.00020379 0.00050496 -7.8809e-05 -0.00051212 -0.0020567 -0.0008095 0.0017341 0.00034251
-0.0068401 -0.0088778 0.16392 0.066655
3140000000 0.078296 0.15921 -0.0011833 0.0075106 0.0026284 -0.0015063 -0.0012924 0.00075903
0.0014186 0.00068153 0.00029493 2.6797e-05
-0.0011965 0.0075011 0.07428 -0.030316 -0.0008684 0.00030581 0.00066491 -4.7368e-06
-8.4232e-06 0.00090944 0.00063023 -0.00057192
0.0026194 -0.0015205 -0.00086491 0.0003135 0.023633 0.22665 -4.894e-05 0.0015509
0.0016542 -0.000668 -0.0025797 0.00079345
-0.0013034 0.00081148 0.00068871 -1.82e-05 -1.2539e-05 0.0015059 0.1632 0.18526
-0.0027898 0.0067165 0.00096754 -0.0014582
0.0014215 0.00060297 -6.5136e-06 0.0010113 0.0017458 -0.00099974 -0.0028054 0.0066731
-0.025151 0.12975 -0.008482 -0.0045102
0.00026805 0.00010878 0.00067577 -0.00047247 -0.00262 0.00065924 0.0009937 -0.0016091
-0.0083201 -0.0047776 0.18848 0.057251
3200000000 0.11029 0.16971 0.0039334 0.0064996 0.00050803 -0.0027018 -0.00036108 0.0019118
0.00057699 -0.0018434 0.00016182 0.00031215
0.003937 0.0064956 0.084231 -0.029013 -0.00085621 0.00063651 -0.00029146 -0.00089378
0.00081854 0.0012264 -0.00043302 -0.00098327
0.00047231 -0.002702 -0.00086656 0.00064436 0.068011 0.23108 0.0012397 0.00082472
-0.00045202 -0.0024256 -0.0013565 0.0025616
-0.00050181 0.0020361 -0.00023901 -0.00094883 0.001172 0.00092349 0.18343 0.16324
4.8573e-05 0.0056844 0.00044654 -0.0013431
0.00069733 -0.0019442 0.00079157 0.0012232 -0.00025399 -0.0024773 0.00019529 0.0056098
0.014621 0.14829 -0.0097762 -0.00095951
0.00027575 0.0003482 -0.00042765 -0.00092604 -0.0012818 0.0025893 0.00041864 -0.0012387
-0.0095919 -0.00084572 0.20425 0.056239
3260000000 0.14269 0.16157 0.0041992 0.0032243 -0.00084087 -0.0024382 0.001258 0.00083982
-8.9867e-05 -0.0018127 -0.00019299 0.0002089
0.0041763 0.0032415 0.092223 -0.032165 -0.001609 0.0021555 -0.0002341 -8.6171e-05
0.0010071 -0.00057319 -0.00095183 0.00013613
-0.00085655 -0.00243 -0.0015743 0.0021597 0.11855 0.22683 0.00040337 7.3403e-05
-0.0011527 -0.0010707 0.00059144 0.0018915
0.0011796 0.00080365 -0.0002309 4.2913e-06 0.0005576 -5.5799e-05 0.21014 0.12551
0.0022726 0.0052888 -0.0009213 -0.0016292
-0.00013866 -0.0018852 0.0010371 -0.00062224 -0.0011795 -0.00097777 0.0024271 0.0052643
0.041762 0.15761 -0.0071297 0.0042633
-0.00014515 0.00029036 -0.0010121 9.8971e-05 0.00053533 0.0019224 -0.00070467 -0.001761
-0.0070255 0.0043327 0.23453 0.045942
3320000000 0.17278 0.15561 0.007153 0.0012378 -0.00061039 -0.0017396 0.00077793 0.00030059
-0.0015877 -0.0012225 0.0003025 -1.2816e-05
0.0071444 0.0012353 0.098648 -0.028424 0.00099513 0.0021764 -0.00017846 -0.00064837
-0.00015976 -0.00020076 -0.00053593 0.00024813
-0.00063451 -0.0017609 0.0010086 0.0021653 0.16598 0.21799 0.00025467 -0.00023309
-0.0012366 -0.0003364 0.00042544 0.0007439
0.0008786 0.00029537 -0.00019553 -0.00070564 0.00016541 -0.00013226 0.21867 0.095723
0.0036688 0.0030511 -0.00074557 0.00015819
-0.0015215 -0.0013049 -0.00025876 -0.00020998 -0.0013859 -0.0003467 0.0037875 0.0030182
0.074478 0.15821 -0.0033436 0.0049314
0.00030789 -7.0186e-06 -0.00053286 0.00029149 0.00051746 0.00089859 -0.0011174 0.00012134
-0.0033238 0.0046462 0.24972 0.032647
3380000000 0.20849 0.13905 0.0054845 -0.0021641 -0.0011037 0.00055929 0.0011402 0.00032098
-0.0014301 0.00082031 0.00022802 -0.0001334
0.0054693 -0.0021914 0.10943 -0.035864 0.00026985 0.0026477 -0.0012068 -0.00055405
4.6305e-06 0.00015242 -0.00085994 0.00028247
-0.0010814 0.00055624 0.00032103 0.0026549 0.20788 0.1957 0.00081803 -0.00033123
-0.0015282 0.00069847 0.00075404 0.0012937
0.0011269 0.00029415 -0.0013322 -0.00045244 0.0010337 -0.00046713 0.23356 0.063579
0.0053961 0.0028699 -0.00066461 0.00033933
-0.0016197 0.00090236 -3.8406e-05 0.00018283 -0.0015921 0.00079372 0.0053446 0.0026173
0.11788 0.14931 -0.00059585 0.0062373
0.00038838 -0.00011359 -0.00082996 0.00037972 0.00085782 0.0012241 -0.00054921 0.00041829
-0.00061102 0.0061627 0.27953 0.014298
3440000000 0.23978 0.11698 0.0043907 -0.003761 -0.00046393 -0.0017071 0.00090287 2.9391e-06
-0.0015416 0.0014133 0.00068456 0.00026114
0.0044168 -0.0037422 0.10312 -0.041154 0.0030401 0.0018932 -0.0010791 0.0011177
2.7761e-05 0.00038639 0.00032389 0.00084141
-0.00049474 -0.0017071 0.0030556 0.0018514 0.24614 0.16692 -0.00033375 -8.6843e-05
0.00012773 0.0013053 0.00083805 0.00081733
0.00095064 3.045e-05 -0.0010635 0.0010772 -0.00041083 -2.1235e-05 0.23465 0.030641
0.0064723 0.00023145 3.6495e-05 0.00016105
-0.0014511 0.0013481 -1.876e-06 0.00036593 0.00010915 0.0013679 0.0066031 0.0002184
0.14762 0.13945 0.0035222 0.0036923
0.00085705 7.0999e-05 0.00015272 0.00084044 0.0008573 0.0007422 -0.00021088 2.2784e-05
0.0038681 0.0034213 0.2949 -0.015907
3500000000 0.27198 0.085127 0.0024167 -0.0045056 -0.0016152 0.0015485 0.0011007 -0.00088007
-0.00094514 0.0013443 0.00057483 -0.0010778
0.0024366 -0.0044925 0.11536 -0.064768 0.0031067 0.00096273 -0.000452 0.00073176
0.00056446 -1.1718e-05 2.782e-05 0.00034068
-0.0016096 0.0015344 0.0031066 0.00092427 0.2752 0.13326 4.5739e-05 -0.00032126
-0.00017169 0.0010765 0.0014656 -9.5053e-06
0.0010872 -0.00090953 -0.00049991 0.0007866 4.8314e-05 -0.00023008 0.23959 0.0038049
0.0070578 -0.0026449 -8.0453e-05 -0.00020867
-0.00095895 0.0015076 0.00057284 -8.186e-05 -0.00023138 0.00092134 0.0071183 -0.0027632
0.1934 0.11121 0.0033958 0.0014076
0.00071936 -0.00080613 5.989e-06 0.00027781 0.0015551 -0.00014574 -0.00020624 -0.00035832
0.0030753 0.0016236 0.31652 -0.042998
3560000000 0.29043 0.050823 0.00038197 -0.0057573 -9.0183e-05 -0.00082945 0.00055909 0.00011087
0.001495 0.0017872 0.00011142 -0.0012462
0.00039116 -0.0057606 0.1098 -0.069901 0.0057668 -0.00093174 0.00037054 0.00074528
0.00058805 -0.00033785 0.00010284 0.00037186
-9.188e-05 -0.00084561 0.0057447 -0.0010144 0.30294 0.090341 -0.00030332 -0.0003091
0.00076161 0.00051284 0.0015525 -0.00071132
0.00049742 0.00010412 0.00038879 0.00073275 -0.00025688 -0.00034104 0.22993 -0.032379
0.0057635 -0.0054855 -0.00023489 -0.00047796
0.0016164 0.0018471 0.00057061 -0.00042641 0.00083419 0.00051944 0.0057135 -0.0052792
0.21393 0.097459 0.0031036 -0.0014572
0.00012043 -0.0011346 -1.7217e-05 0.00028488 0.0014165 -0.00035792 -0.00020053 -0.00034405
0.0033681 -0.0014973 0.32753 -0.083503
3620000000 0.30653 0.012907 -0.00093703 -0.0034727 -0.0020873 -0.00027362 8.3213e-05 -0.0019551
0.0001649 0.00065028 -0.00063067 -0.00091912
-0.00094692 -0.0034733 0.11032 -0.099337 0.0036861 -0.0039455 0.00040837 0.0004929
-0.0002134 -0.00080559 0.00067085 0.00041233
-0.002098 -0.00028446 0.0036567 -0.004002 0.3154 0.04622 2.4916e-05 -0.0010444
-0.00038937 0.00015601 0.00073911 -0.00088116
0.00011311 -0.0019864 0.00035123 0.00050141 5.6046e-05 -0.0010219 0.21857 -0.062665
0.0018607 -0.0071507 -0.001395 0.0010456
4.2622e-06 0.00059113 -0.00017308 -0.00078011 -0.00045505 7.9273e-05 0.001752 -0.0072975
0.23718 0.055216 0.0017298 -0.0024257
-0.00076878 -0.0010223 0.00078268 0.00036916 0.0006461 -0.00091682 -0.0012406 0.00087746
0.0013107 -0.002609 0.32968 -0.11706
3680000000 0.31021 -0.031396 -0.0033186 -0.0038996 -0.00098068 0.0017719 -0.0011575 -0.00015972
0.001481 -0.00012088 -0.0016094 -0.00051349
-0.0033039 -0.0038915 0.10592 -0.11635 0.0013088 -0.0046109 0.00086775 0.00025903
-0.00051791 -0.00069831 0.00073776 0.00013143
-0.00092088 0.0017642 0.0012517 -0.0046366 0.32642 -0.0038819 -0.00079812 -0.00048239
0.00096144 0.00069028 0.00065252 -0.0016349
-0.0012302 -0.00029326 0.00087873 0.00027447 -0.00078506 -0.00044913 0.20561 -0.096482
0.00020539 -0.0067884 -0.00086526 0.0010632
0.001642 5.1348e-05 -0.00057138 -0.00071186 0.0011087 0.00076719 0.00011811 -0.0064386
0.2567 0.029567 0.00051973 -0.0022365
-0.0014677 -0.00043585 0.00080527 0.0002009 0.00075055 -0.0016491 -0.00094259 0.0012642
0.00094295 -0.0020865 0.3285 -0.16241
3740000000 0.31215 -0.066905 -0.0029643 -0.00017762 -0.0021818 0.0026959 -4.2921e-07 -0.00066268
-0.00032027 -4.6182e-06 -0.00084582 0.00045384
-0.0029509 -0.00017607 0.097267 -0.13822 0.00071278 -0.005434 0.00037383 -0.00025278
-0.00019726 -4.1573e-05 0.00060756 8.8416e-05
-0.0021619 0.0027029 0.00063744 -0.005454 0.32904 -0.043696 -0.00071079 -0.00013888
0.00021543 -3.5684e-05 -0.0004638 -0.0012699
0.00019156 -0.00070941 0.00033903 -0.00029827 -0.00072541 -0.00018971 0.18367 -0.12034
-0.0016795 -0.006271 0.00067366 0.0028262
-0.00045419 -1.895e-05 -7.003e-05 -1.9163e-05 0.00021017 2.3226e-05 -0.0017833 -0.0064238
0.26281 -0.0090178 -0.00023109 -0.0018967
-0.0008478 0.00052302 0.00061638 2.4414e-05 -0.00052034 -0.0012868 0.00083033 0.0024603
-0.0005107 -0.0018346 0.31544 -0.20201
3800000000 0.30649 -0.11277 -0.0023141 0.00045498 0.0009259 0.0037446 -0.0011477 -0.0016023
0.001254 0.0010758 -0.00093299 0.00040728
-0.0022991 0.00045352 0.086114 -0.15334 -0.0022963 -0.0047687 0.00010253 0.00011067
-0.0010587 -0.00050417 0.0007621 -0.00016126
0.00091547 0.0036958 -0.0023764 -0.0047465 0.32537 -0.085434 -0.00066578 0.00036169
0.00095131 2.8333e-05 -0.0008605 -0.00061247
-0.0011799 -0.0015561 3.3411e-05 0.00012761 -0.00070628 0.00031564 0.17435 -0.14573
-0.0032601 -0.0046807 0.0015948 0.0016368
0.0013024 0.00091694 -0.0010346 -0.00054093 0.00070925 0.00016795 -0.0031655 -0.0045321
0.27547 -0.050042 0.0011195 -0.001219
-0.0010967 0.00051142 0.00094429 -0.00012103 -0.00092951 -0.00043094 0.0016064 0.0015349
0.0011106 -0.00085412 0.30673 -0.24315
3860000000 0.29481 -0.14427 -0.00071358 0.0011008 0.0025144 0.0018019 -0.0022513 0.0011463
0.00043343 -0.0013886 -0.00023059 0.0014722
-0.00074105 0.0011206 0.06684 -0.16297 -0.0033639 -0.0047535 0.00063839 -0.00052687
-0.00076172 0.0013344 0.00066928 -0.00098697
0.0025507 0.0017255 -0.0034141 -0.0047765 0.30556 -0.12546 -0.00080284 0.00060486
0.00031215 -0.00056125 -0.00085865 -0.00017041
-0.0021375 0.0012193 0.00060859 -0.00064248 -0.00064129 0.00066385 0.14622 -0.16066
-0.0032248 -0.0054149 0.0020354 0.0010416
0.00039949 -0.0015292 -0.00069601 0.001345 0.00042509 -0.00057049 -0.0033753 -0.0052963
0.27129 -0.081952 0.00028913 -0.0024531
-0.00015488 0.0014435 0.00060602 -0.00098166 -0.00080552 -0.00023385 0.0019387 0.001001
0.00019082 -0.0028124 0.28398 -0.28105
3920000000 0.27995 -0.18448 0.002047 0.00021949 0.0035668 0.0023631 9.395e-05 0.00085379
0.00058073 5.8038e-05 0.00062916 0.00025957
0.0020074 0.00023991 0.039113 -0.1791 -0.0048186 -0.0029798 -0.00053693 -9.6332e-05
0.00029519 5.5996e-05 -0.00029073 -0.00029695
0.0035645 0.0022901 -0.004838 -0.0029194 0.29862 -0.15867 9.4828e-05 0.0013336
0.0017204 -0.0012287 -0.00067918 -0.00015623
4.4401e-05 0.00093953 -0.00053445 -9.0267e-05 5.6692e-05 0.001417 0.12594 -0.17141
-0.0043673 -0.0039464 0.0023583 -0.00052408
0.0006074 0.00026259 0.00032682 -3.4252e-05 0.0017169 -0.0012115 -0.0042992 -0.0037858
0.26208 -0.13135 0.00032308 -0.0019348
0.00059958 0.00037215 -0.00028251 -0.00027557 -0.00051081 -0.00015242 0.0023332 -0.0004496
0.00080016 -0.0016522 0.26178 -0.3083
3980000000 0.25276 -0.21968 0.0018848 -0.0033898 0.0050589 -0.00036325 0.00017651 0.0010701
0.0010395 -0.0019224 0.00029022 0.00025295
0.0018552 -0.0033798 0.016601 -0.19191 -0.0053204 -0.0012499 0.00077206 0.00050231
0.00050118 0.00052853 1.1486e-06 -0.0012112
0.0050102 -0.00038401 -0.0053023 -0.0011935 0.2698 -0.18869 0.0013498 0.00010922
-0.0012163 -0.000942 -0.00050683 -0.00068787
0.00010651 0.0011257 0.00085753 0.00048038 0.001348 1.646e-05 0.089998 -0.19285
-0.0048651 -0.0038628 0.0014393 -0.00093559
0.00081719 -0.0019834 0.0004512 0.00056082 -0.0010143 -0.00087563 -0.0049869 -0.0039533
0.24841 -0.16021 0.00097474 -0.004606
0.00019396 7.5701e-05 -0.00010261 -0.0011746 -0.00050972 -0.00052505 0.0013043 -0.00097584
0.0010906 -0.0047884 0.22724 -0.34697
4040000000 0.22552 -0.24509 -0.00076033 -0.0042916 0.0032813 -0.0030728 0.00014554 0.00013916
-0.00054911 -0.00066241 0.00083895 4.4894e-05
-0.0007568 -0.0043228 -0.0084828 -0.19893 -0.004582 0.00013267 0.00023294 -0.0010569
6.1459e-05 0.00011207 -0.0014112 3.4332e-06
0.0032072 -0.0031061 -0.0045675 0.00019 0.24725 -0.22218 0.00028339 -0.00067693
-0.001108 -0.00057505 -0.0011425 0.00023877
0.00024792 0.00011268 0.00019883 -0.00099335 0.00038375 -0.0006183 0.067786 -0.18759
-0.0070306 -0.0015254 0.0013943 -0.00057947
-0.00069323 -0.00071191 0.00013616 0.00015732 -0.0011765 -0.00042414 -0.0067554 -0.0015851
0.23468 -0.19433 -0.0021513 -0.0036499
0.00084192 0.00019574 -0.0013694 -1.709e-05 -0.0012918 0.00017562 0.001478 -0.00050647
-0.0023028 -0.0034846 0.19012 -0.36402
4100000000 0.19506 -0.26888 -0.0036297 -0.002897 0.0010755 -0.0034468 -0.00031531 -1.3174e-05
2.0045e-05 -0.0018931 0.00079185 0.00036291
-0.0036327 -0.0029169 -0.034226 -0.20205 -0.0046666 0.00079933 -0.00011645 -0.00021571
0.00080896 0.00027093 -0.00061465 8.863e-05
0.0010586 -0.0034969 -0.0046527 0.00086984 0.22536 -0.24805 0.00019243 -0.00015486
-0.00054056 -0.0002275 -0.0012741 4.4472e-05
-0.00030433 -4.075e-05 -0.0001665 -0.00022731 0.00016283 -0.00020328 0.034845 -0.20079
-0.0061544 0.00089426 0.0010606 -0.0013153
0.00021634 -0.0019623 0.0007341 0.0002432 -0.00068739 -0.00035757 -0.0063356 0.0010707
0.21691 -0.21772 -0.002225 -0.0039466
0.00071736 0.0003099 -0.00050437 6.0334e-05 -0.0014016 0.00018611 0.001005 -0.0014818
-0.002368 -0.0043017 0.15638 -0.39032
4160000000 0.16595 -0.28611 -0.0038068 -0.001826 -0.00019904 -0.0032805 0.00056331 -4.4031e-05
-0.0036992 -0.00029732 0.0010069 -0.00088009
-0.0037857 -0.001817 -0.059759 -0.19798 -0.0047945 0.002586 -0.00042254 -0.0003484
0.00034953 -0.00051722 -0.00098411 0.00047443
-0.0001962 -0.0032343 -0.0047631 0.0026414 0.19296 -0.26324 0.00042822 -0.00036822
-0.0011231 -0.00032799 -0.0011045 0.00094237
0.00060989 -3.156e-07 -0.00040593 -0.00032338 0.00045606 -0.00039781 0.010197 -0.18846
-0.00562 0.0014876 0.0008871 -0.0023309
-0.0039071 -0.00033033 0.00034089 -0.00044459 -0.0010864 -0.00030402 -0.0055031 0.0014904
0.18191 -0.25291 -0.0047462 -0.0034702
0.00090965 -0.00088996 -0.00096426 0.00046617 -0.0011399 0.00076777 0.0010449 -0.002166
-0.0045188 -0.0033727 0.10746 -0.39939
4220000000 0.13732 -0.30198 -0.0045595 0.00038879 -9.6744e-05 -0.003835 -0.00032862 -0.00017287
-0.00077319 0.0013078 0.00037907 -0.0014694
-0.004578 0.0003591 -0.095976 -0.18792 -0.0023638 0.0033888 -0.000174 -0.00015646
0.00020041 -1.2856e-05 -0.00079111 0.0010287
-0.00018402 -0.0037816 -0.0023306 0.0034218 0.1633 -0.2898 8.1878e-06 -4.999e-05
0.00027562 0.00012596 -0.00041947 0.0012443
-0.00031845 -0.00020923 -0.00019406 -0.00010156 8.3328e-05 5.4631e-05 -0.01338 -0.1866
-0.0041965 0.0023314 0.00010721 -0.002202
-0.00086283 0.0012485 0.00015178 -2.1734e-05 0.00026607 0.0002526 -0.0043375 0.0024112
0.1658 -0.27421 -0.0045241 -0.0025763
0.00043237 -0.0014173 -0.0007488 0.0010499 -0.00026346 0.0012159 -0.00016269 -0.0023643
-0.0047495 -0.0026522 0.079053 -0.41258
4280000000 0.10625 -0.31031 -0.0028316 0.0017842 -0.0019122 -0.0041117 -0.00028964 0.0005911
3.5856e-05 0.0011581 -0.00066406 -0.00023467
-0.0028252 0.0017823 -0.12149 -0.19171 -0.0026966 0.0029727 -0.00083215 -0.00031546
0.00027805 0.00012815 0.00052551 0.00069674
-0.0019912 -0.0041014 -0.0026591 0.0030003 0.13303 -0.29648 0.00085827 -9.9374e-05
-0.0010892 0.00082762 -0.00010124 0.00094132
-0.00028901 0.00068853 -0.00090904 -0.00036223 0.00080958 -0.00021161 -0.051081 -0.17163
-0.0051109 0.0023539 -0.00049564 -0.0021274
-0.00012426 0.0012272 0.00024494 0.00021359 -0.00091453 0.00087228 -0.0048002 0.0021671
0.11681 -0.29386 -0.0065137 -0.00051498
-0.00075218 -0.00011565 0.00054377 0.00062325 -0.00025843 0.0010288 -0.00054834 -0.0020815
-0.006481 -0.0006051 0.029142 -0.41721
4340000000 0.078953 -0.31929 -0.0019652 0.0018857 -0.0024154 -0.0013198 0.00026161 0.0005505
0.0001034 0.00075101 -0.00022352 -0.0010043
-0.0019553 0.0018936 -0.1416 -0.16545 -0.0019753 0.0037359 -6.7055e-05 0.00061919
-0.00026247 -0.00039803 0.00035609 0.00051474
-0.0024215 -0.0013091 -0.0019381 0.0037946 0.096771 -0.31328 -0.00051163 -0.00094189
0.00026982 0.00090358 0.00080964 0.0020523
0.00030514 0.00051427 -0.00011035 0.00060853 -0.00044288 -0.00083128 -0.068879 -0.16912
-0.0043131 0.0036495 -0.0013483 -0.0024088
3.8365e-05 0.00070972 -0.00022155 -0.00046815 0.00010734 0.00081064 -0.004423 0.0038969
0.088894 -0.31793 -0.0046369 0.0019729
-0.00032869 -0.00098707 0.000502 0.00045885 0.00082428 0.0019295 -0.0013878 -0.0023598
-0.0048507 0.0017743 -0.0056195 -0.4111
4400000000 0.047838 -0.32481 -0.0010015 0.0015658 -0.0023564 -0.001671 0.00097838 0.0012522
9.1319e-06 0.00054488 0.00012298 -0.0005934
-0.00099813 0.0015642 -0.17047 -0.15546 -0.0015279 0.0040252 -0.0004351 0.00058039
-4.8773e-06 -0.00044105 0.00064213 0.00027643
-0.0023625 -0.001641 -0.0014819 0.0040578 0.067565 -0.31936 4.956e-05 -0.00026217
0.00057168 0.00012058 0.00096787 0.0013418
0.0010205 0.0013015 -0.0004898 0.0005025 -2.13e-05 -0.00028287 -0.093133 -0.15611
-0.0035392 0.0051741 -0.0022751 -0.0014138
5.0372e-06 0.00042828 -3.0378e-06 -0.00028024 0.00046836 0.00020656 -0.003516 0.0051583
0.055875 -0.32731 -0.004967 0.0010364
7.2258e-05 -0.00063989 0.00060608 0.00030299 0.00097024 0.0012874 -0.0022704 -0.0014309
-0.0046182 0.001028 -0.050721 -0.41563
4460000000 0.012178 -0.32439 -0.00068258 0.00054392 -0.0041726 -0.00097084 0.0013165 -0.00061274
-0.00050726 0.0013049 -0.0009425 -0.00039053
-0.00067943 0.00056099 -0.19189 -0.12591 -0.00057312 0.0046745 -0.00035377 0.00072473
-0.00033701 -0.00054448 0.00045715 -0.00059107
-0.004215 -0.00090555 -0.00053364 0.0046746 0.042518 -0.32642 -0.00055 -0.00048635
0.00056582 0.00061428 0.0019841 0.00053921
0.0013014 -0.00069942 -0.00029984 0.0007244 -0.00045631 -0.00044508 -0.10668 -0.13478
-0.0015465 0.0062766 -0.0022019 -0.00097535
-0.0002926 0.0013086 -0.00042538 -0.0004976 0.00038877 0.00048522 -0.0015809 0.0065867
0.019199 -0.32142 -0.0040817 0.0034389
-0.00083658 -0.00037953 0.00044661 -0.00063186 0.002034 0.00057665 -0.0022332 -0.00087958
-0.0043298 0.0035518 -0.090449 -0.39636
4520000000 -0.012022 -0.32488 -0.00036497 -0.00024657 -0.0037882 0.0002341 0.00052912 -3.8865e-05
0.001926 0.0001458 -0.00070503 0.00094012
-0.00034736 -0.00025968 -0.21664 -0.10903 0.00071758 0.004954 0.00063272 0.00079792
-0.00013496 -3.8873e-05 0.00019457 -0.00013339
-0.0037861 0.0002538 0.00081177 0.0049395 0.011306 -0.32405 -0.0010264 0.00050827
0.00066517 -0.0006738 0.0015489 -0.00076663
0.00058142 -8.3647e-05 0.0005973 0.000807 -0.0010378 0.00053484 -0.12454 -0.1253
-0.00051448 0.0060849 -0.0031415 -0.00034528
0.0018365 0.0001996 -2.3163e-05 -3.2115e-05 0.00062096 -0.00065718 -0.00037029 0.005966
-0.029182 -0.3312 -0.002911 0.0033774
-0.00074478 0.00099913 0.00013273 -0.0001677 0.001539 -0.0008847 -0.0030195 -0.0004807
-0.0025542 0.0030203 -0.1192 -0.39515
4580000000 -0.049703 -0.31733 -0.0011473 -0.00051467 -0.0030705 0.0025682 0.00076034 -0.00033619
0.00029016 6.0098e-05 -0.00055292 0.00069409
-0.0011531 -0.00053831 -0.23503 -0.082084 0.001186 0.0041984 0.00055607 -0.0001074
-5.7311e-05 0.00011598 0.00012387 -0.00019809
-0.0030145 0.0025641 0.0012487 0.0041777 -0.020786 -0.32112 -0.00011017 0.00046025
-0.00036904 -4.6842e-05 0.0016344 -0.0010768
0.00071243 -0.00031432 0.00056223 -0.00013116 -0.00012309 0.00050641 -0.1348 -0.10069
0.0019723 0.0052999 -0.0026518 0.0011877
0.00019324 -5.847e-05 -3.3545e-05 0.00013431 -0.00032637 1.9735e-05 0.0019674 0.0054838
-0.054892 -0.33563 -0.0024281 0.0037582
-0.00068842 0.00069212 0.00015167 -0.0002818 0.0016349 -0.00098694 -0.0027186 0.001205
-0.0028767 0.0038244 -0.16456 -0.3648
4640000000 -0.07513 -0.31113 -0.0023687 -0.0015498 -0.003156 0.0027089 0.000703 -0.0013924
0.0014207 -0.00050618 9.8516e-05 0.0010088
-0.0023592 -0.0015625 -0.24521 -0.054528 0.0017935 0.0039014 0.00069261 0.0002613
-0.00043399 0.0003284 6.7421e-05 -0.00065423
-0.0031174 0.0027484 0.0018442 0.0038877 -0.044763 -0.31502 0.00015554 0.00082554
0.0012872 0.00016195 0.00026942 -0.0022162
0.00059051 -0.001371 0.00070497 0.00024165 0.00023845 0.00082008 -0.14033 -0.086151
0.0035034 0.0039884 -0.0024733 0.0016779
0.0014777 -0.00059556 -0.00046538 0.00041674 0.0012411 0.00035288 0.0033983 0.0038638
-0.087614 -0.31808 -0.0025577 0.0041053
0.0001723 0.0010043 0.00011763 -0.00064688 0.00020997 -0.0021045 -0.0023312 0.0016044
-0.0021261 0.0040705 -0.183 -0.35454
4700000000 -0.10313 -0.30633 -0.0039659 4.2533e-05 -0.001409 0.0046825 -0.00093405 -0.00090875
0.00082508 -0.00060514 0.00091337 0.00084547
-0.0039507 4.3553e-05 -0.2568 -0.035709 0.0028381 0.0039026 0.00050938 -0.00052487
0.00030579 0.00049416 -5.0459e-05 -0.00013972
-0.001364 0.0046896 0.0028832 0.0038702 -0.075791 -0.30913 -8.6587e-05 0.0005595
0.00043129 -0.00027865 -3.9403e-05 -0.0014147
-0.00093348 -0.00090594 0.00047988 -0.00054022 -0.0001198 0.00064779 -0.15713 -0.065279
0.0033916 0.0017918 -0.0013827 0.0024609
0.00078696 -0.00065239 0.00026655 0.00054417 0.00039171 -0.00040568 0.0033509 0.0019126
-0.12562 -0.30864 -0.00092016 0.0043725
0.00095922 0.00083753 -0.00017537 -0.00012182 -0.00021905 -0.0015573 -0.0015465 0.0024161
-0.001383 0.0042215 -0.22671 -0.32561
4760000000 -0.13283 -0.29103 -0.0047526 0.0012542 0.00066713 0.0046497 -0.00067819 -0.00064044
0.00040495 -0.00094833 0.0011455 -0.00031548
-0.0047626 0.0012513 -0.25214 0.0067614 0.0031828 0.0030813 -1.1818e-06 -0.00064003
0.00040852 0.00014272 0.00012317 -0.00023949
0.0006834 0.0046116 0.0032285 0.003048 -0.106 -0.29455 0.00079961 0.00040658
0.00092574 -0.00033697 -0.0014079 -0.00090897
-0.00064999 -0.00062552 -1.8305e-06 -0.00063358 0.00077726 0.00037386 -0.15115 -0.048677
0.0024801 0.0011525 -0.00058215 0.0027766
0.00020263 -0.00088764 0.00039669 0.0001394 0.00096951 -0.00027451 0.002438 0.0011015
-0.15853 -0.29087 -0.00078264 0.0047086
0.001103 -0.0004297 3.9806e-05 -0.00024918 -0.001339 -0.00083689 -0.00049424 0.0027996
-0.000323 0.0048331 -0.23815 -0.30325
4820000000 -0.16015 -0.27742 -0.0049873 0.0027132 0.0016591 0.0030286 -0.00094665 -0.00039589
0.00046058 -0.00084428 0.00016387 -0.00048973
-0.0049967 0.0026879 -0.26379 0.028924 0.0043064 0.0032209 -0.00011091 -0.0002825
0.00045239 -0.00017755 -0.00024884 -0.00042926
0.0017355 0.0030297 0.0043554 0.0031704 -0.13332 -0.29022 0.00049279 -0.00042676
0.00023073 -0.00075103 -0.0007773 -0.00029917
-0.00098898 -0.00048052 -6.4617e-05 -0.00029657 0.00049532 -0.00038598 -0.16623 -0.031137
0.0017391 6.9902e-05 0.00011195 0.0029983
0.0005304 -0.00094671 0.00034516 -0.00016035 0.00020469 -0.00071226 0.0017045 9.0938e-05
-0.19586 -0.27165 4.8797e-05 0.0036235
0.00011254 -0.00051561 -0.00031119 -0.00048308 -0.00089246 -9.5822e-05 0.00012814 0.0029167
8.087e-05 0.0037799 -0.27491 -0.27315
4880000000 -0.19129 -0.25703 -0.0042 0.0045786 0.0020324 0.0031912 -0.0013653 0.00017752
-0.00088923 -0.0010801 0.00032499 -4.8839e-05
-0.0042007 0.0045474 -0.25518 0.070735 0.0049547 0.0015939 -0.00037044 -0.00022238
-0.00013392 0.00024153 -0.00025393 0.00010057
0.0020749 0.0032114 0.0049619 0.0015154 -0.15169 -0.27738 0.00046838 -0.00045086
-0.00032592 -0.0011655 -0.00026138 0.00012425
-0.0013419 0.00024702 -0.00036332 -0.0001793 0.00046695 -0.00034367 -0.15942 -0.012568
0.0007131 -7.2399e-05 0.0010346 0.0024691
-0.00090821 -0.0010098 -0.00021605 0.00014802 -0.00031502 -0.0013844 0.00073982 -0.00018927
-0.22431 -0.25595 0.00078673 0.0035646
0.00040184 -0.00018823 -0.00024857 0.00011637 -0.00034308 7.4691e-05 0.001111 0.0025143
0.00074549 0.0032445 -0.28687 -0.24375
4940000000 -0.21196 -0.2393 -0.0027933 0.0065946 0.0030893 0.0011834 -0.00025775 0.00071092
-0.00086507 -0.00062526 -0.00014909 -0.00070795
-0.0028255 0.0065797 -0.26645 0.096281 0.0057506 0.00085507 -5.1207e-05 -5.1198e-05
0.00028624 -0.000292 -0.00026206 0.0002293
0.003094 0.0010999 0.0057613 0.000744 -0.17244 -0.25404 0.0001245 -0.00035018
-0.0008606 0.00013589 -0.00045377 -2.5092e-05
-0.00030877 0.00073233 -5.1166e-05 -5.3783e-05 0.00012203 -0.00037073 -0.16696 -0.0030341
-0.00010367 0.0003853 0.0019837 0.0017841
-0.00081313 -0.00060307 0.00026317 -0.00028578 -0.00091963 0.00010784 -8.6357e-05 0.00043922
-0.24721 -0.22569 0.00032857 0.0029676
-0.00015671 -0.00066294 -0.00033625 0.00027112 -0.00046394 -0.00018006 0.0019999 0.0018809
0.00047989 0.0030765 -0.31013 -0.21691
5000000000 -0.2325 -0.21491 3.4791e-05 0.0072222 0.0032247 0.0017174 -0.00015315 0.00070021
-0.00057311 0.00051956 -0.00027005 -0.00069915
3.5182e-06 0.0072335 -0.25275 0.1138 0.0056462 -0.00088446 -0.00028121 -0.00010071
-0.00011482 -0.00047162 -0.00012828 -0.00011468
0.0032179 0.0016654 0.0056309 -0.00096457 -0.2022 -0.23883 -0.00056564 -0.00083196
-0.00042259 -0.0004262 -0.00035826 -0.00026845
-0.00014547 0.00068739 -0.00029461 -7.9326e-05 -0.00053259 -0.0008121 -0.16109 0.021051
-0.0004296 0.0016873 0.0023206 0.0012716
-0.00065165 0.00050644 -0.00011999 -0.00055822 -0.00038997 -0.00037729 -0.00046343 0.0017218
-0.27356 -0.20392 0.0006664 0.004268
-0.00017467 -0.00063408 -9.9124e-05 -0.00016236 -0.00027095 -0.00029382 0.0023349 0.0011782
0.00077227 0.0040071 -0.32243 -0.18291
5060000000 -0.25323 -0.18712 0.0020103 0.0068605 0.0030927 -0.00055998 0.00019321 0.00056252
-0.00041006 -8.4988e-05 -0.00016499 -0.00021435
0.0019914 0.0068485 -0.23491 0.15058 0.0049909 -0.0020098 -1.3018e-05 0.00020893
-0.00033441 5.4733e-05 -0.0003147 0.00015339
0.0030815 -0.00062552 0.0049425 -0.0020789 -0.21572 -0.21725 -0.00051115 0.00049266
-0.00084094 1.4605e-05 -0.0013356 -4.2416e-06
0.00021006 0.0005276 -3.8593e-05 0.00019887 -0.00049126 0.0004129 -0.16272 0.028473
0.00018663 0.0030057 0.0018804 0.00046278
-0.00028897 1.8676e-05 -0.00036324 0.00016082 -0.00096136 6.366e-05 0.00022516 0.0029631
-0.28424 -0.17275 0.0019904 0.0029945
-0.00026652 -0.00017472 -0.00032696 0.0001374 -0.0014071 0.00011642 0.0018119 0.00046695
0.0017281 0.0032131 -0.33437 -0.15408
5120000000 -0.26902 -0.16181 0.003458 0.0057569 0.0027681 -0.00051082 0.00033205 0.00062142
-8.5205e-05 0.00080955 -0.00046877 -2.8809e-05
0.0034525 0.0057742 -0.2292 0.17686 0.0047689 -0.0024342 3.4263e-05 0.00025355
-2.6289e-05 -8.1597e-05 3.1896e-05 0.00028752
0.0027905 -0.00054146 0.0047305 -0.0025054 -0.22953 -0.20214 -4.122e-05 0.00021577
-0.00032091 0.00099599 -0.0012925 0.00086793
0.00040831 0.00064434 4.6959e-05 0.000212 -5.6751e-05 0.00023784 -0.15898 0.054552
0.00178 0.0032633 0.0023023 0.00038113
-0.00017606 0.00077693 -8.9854e-05 -8.9923e-05 -0.00020304 0.00099533 0.0017547 0.0032455
-0.29743 -0.13916 0.0016834 0.0033834
-0.00042812 -5.3455e-05 -5.572e-06 0.00023197 -0.0013429 0.00091156 0.0023969 0.00027909
0.0017492 0.0032538 -0.34673 -0.11987
5180000000 -0.2849 -0.13135 0.0048945 0.0047362 0.0033878 -0.0011524 0.0002215 0.00058209
-0.00011544 0.00035785 -0.00054795 0.00038069
0.0048734 0.0047288 -0.20663 0.19989 0.0042389 -0.0037214 -0.0003491 -0.00019463
-0.00012841 -0.00022065 -0.00023911 0.0001966
0.0033762 -0.001222 0.0041803 -0.0038074 -0.24071 -0.16565 -0.00027038 0.00063265
2.6391e-05 0.00012678 -0.00013612 0.0010537
0.00021157 0.00057475 -0.00033788 -0.00018958 -0.00028144 0.00065285 -0.15794 0.064409
0.0031248 0.0033039 0.0023498 -0.00068
-8.0489e-05 0.00038483 -0.00012432 -0.00016808 -7.5008e-05 9.2229e-05 0.0032796 0.0033077
-0.30846 -0.096748 0.0030235 0.003355
-0.00046964 0.00037407 -0.00026529 0.00014131 -0.00020132 0.0010073 0.0022297 -0.00061577
0.0030609 0.0033314 -0.34894 -0.08793
5240000000 -0.29332 -0.10434 0.0051518 0.0034607 0.002829 -0.0029193 0.00062391 -4.7257e-05
-0.000292 -8.5644e-05 -0.00013238 0.00048439
0.005146 0.0034472 -0.19452 0.23694 0.0030541 -0.004758 -2.0145e-05 0.00014744
-0.00023872 0.00010351 0.00036545 0.00047091
0.0028272 -0.0029456 0.0029768 -0.0048173 -0.25744 -0.14079 0.00040064 0.00027627
-0.00029622 0.00065711 0.00030375 0.0012253
0.00058327 -0.00011512 -2.6447e-05 0.00014858 0.00033119 0.0002675 -0.15852 0.085003
0.0037476 0.0021836 0.0015584 -0.0012278
-0.00030013 -0.00013068 -0.00024625 8.9168e-05 -0.00023712 0.00068572 0.0036999 0.0021556
-0.32103 -0.056637 0.0033163 0.0027246
-0.0001368 0.00051551 0.00029642 0.0005288 0.00021512 0.001177 0.0017109 -0.0012704
0.0032003 0.0026498 -0.35527 -0.055056
5300000000 -0.29815 -0.073852 0.0060403 0.0018755 0.0015423 -0.0033765 0.00012011 -0.00029318
0.00044444 0.00072806 0.00020692 0.00030692
0.0060429 0.0018655 -0.18665 0.24162 0.0021144 -0.0054598 -0.00012549 0.00025275
5.2305e-05 0.00038962 0.000319 0.00029192
0.0015324 -0.0033819 0.0020148 -0.0054812 -0.27348 -0.11507 0.00031545 -0.00023964
0.00044963 0.0003086 0.00046306 0.00056124
0.00012232 -0.00031857 -0.00012598 0.00023756 0.00035161 -0.00027619 -0.15082 0.094257
0.0051373 0.0013395 0.0014695 -0.0016547
0.00048619 0.00069557 4.7316e-05 0.00037277 0.000361 0.00034839 0.0052202 0.0012989
-0.33198 -0.030385 0.0037997 0.0021347
0.00018119 0.00034941 0.0003441 0.0002729 0.00056774 0.00060975 0.0013399 -0.0016168
0.003616 0.0021877 -0.35092 -0.018702
5360000000 -0.29796 -0.036908 0.0059926 0.00052723 0.00014656 -0.0037135 0.00044425 6.9981e-05
9.8217e-05 0.00038802 0.00063856 -0.00012804
0.0059862 0.00053522 -0.1492 0.2631 0.00067735 -0.0055964 0.00010434 0.00020478
-5.3225e-05 2.669e-05 0.00059255 -0.00028935
7.556e-05 -0.0037499 0.00058041 -0.0056129 -0.2719 -0.087862 0.00034442 0.00030542
0.00020143 0.0005009 0.00066543 0.00031376
0.0004446 4.7453e-05 0.00013782 0.00022149 0.00036015 0.00035339 -0.14881 0.11209
0.0055634 -0.00082596 0.00057499 -0.0018889
0.00014689 0.00033072 -7.845e-05 -1.7603e-05 0.0001962 0.00033089 0.0055179 -0.0009516
-0.32513 0.0081313 0.0047489 0.0020701
0.00056925 -0.00010668 0.00062001 -0.00037342 0.00061218 0.00033631 0.00064094 -0.0018639
0.0047777 0.0019383 -0.34872 0.0092946
5420000000 -0.30058 -0.013797 0.0059323 -0.0012169 -0.00060279 -0.0034368 -5.9168e-05 -0.00016631
0.00072051 0.00047339 0.00029347 -0.00030524
0.0059195 -0.0012074 -0.13018 0.28962 5.3004e-05 -0.0054785 0.00012238 0.00012775
1.93e-05 9.6719e-05 0.00030471 -5.7079e-05
-0.00067683 -0.0034498 -3.9476e-05 -0.0054953 -0.28736 -0.055055 -0.00011394 -0.00048305
0.00090325 7.361e-05 0.0010539 5.9319e-05
-1.4704e-05 -0.00017964 8.5772e-05 0.0001691 -0.0001673 -0.0004633 -0.13741 0.12677
0.0046444 -0.0021628 0.00019676 -0.0017209
0.00082039 0.00043564 0.0001235 6.0124e-05 0.00097503 0.00015382 0.0046743 -0.0021696
-0.32996 0.03713 0.004933 0.00075453
0.0003392 -0.00035307 0.00032267 -5.6597e-05 0.00099087 7.426e-05 0.00022724 -0.0018115
0.0051223 0.00075787 -0.34112 0.051221
5480000000 -0.29285 0.022458 0.0048138 -0.001941 -0.0018656 -0.0029742 0.00038197 -1.6429e-05
0.00084775 -0.00025604 -0.00014523 -0.00019491
0.0048185 -0.0019273 -0.11568 0.29741 -0.0016515 -0.0057325 -1.7917e-05 0.00021303
2.8462e-05 1.952e-06 0.00010156 -4.2825e-05
-0.0019222 -0.0029498 -0.0017411 -0.0056997 -0.29163 -0.032621 -0.00034251 0.0001663
0.0006226 -0.00037122 0.00081772 9.6053e-05
0.00042363 -3.109e-05 -1.6986e-05 0.00021317 -0.00030179 0.00017823 -0.13081 0.13778
0.0038046 -0.0033589 -0.00021187 -0.0019502
0.00085607 -0.00034116 5.5606e-05 6.3918e-06 0.0006053 -0.00044339 0.0038145 -0.0033627
-0.31862 0.064538 0.004825 9.1411e-06
-6.9591e-05 -0.00026459 0.00013218 -0.00012168 0.00082011 7.7029e-05 -0.00023786 -0.0019421
0.0049148 6.0206e-06 -0.33198 0.072473
5540000000 -0.28875 0.047964 0.0041794 -0.0025203 -0.002741 -0.0020147 0.00031719 -0.00036258
0.00018472 -0.00019991 -0.00034867 2.3493e-05
0.0041944 -0.0025121 -0.074455 0.31452 -0.0026885 -0.0050933 0.0004723 0.00010695
8.9887e-05 -0.00013555 -3.9003e-05 -0.00036369
-0.0027195 -0.0019432 -0.0027699 -0.0050677 -0.29075 -0.011541 0.00024455 -0.00016378
0.00031394 -0.00021845 0.00053502 -0.00030987
0.00029843 -0.0003556 0.0004863 0.00011461 0.00023339 -0.00015745 -0.11925 0.15899
0.0024869 -0.0038051 -0.0010508 -0.0018695
0.00012986 -0.00024693 9.9878e-05 -0.00018314 0.00037605 -0.00019398 0.0023844 -0.0038751
-0.30364 0.098785 0.0050601 -0.0012901
-0.00034024 0.00011139 1.8134e-05 -0.00034858 0.00060543 -0.00037965 -0.0010256 -0.0019466
0.0050121 -0.0012348 -0.32363 0.11428
5600000000 -0.27738 0.075937 0.0034204 -0.0036476 -0.0025388 -0.0016 0.00031514 -0.00039622
0.00044071 -0.00024598 0.00014719 0.00046871
0.0034346 -0.0036285 -0.071926 0.32837 -0.0038688 -0.0046881 5.4089e-05 -0.00021485
-9.2936e-05 4.3196e-05 -0.00015707 -0.00025568
-0.0025644 -0.0015325 -0.0039369 -0.0046189 -0.29012 0.020131 -7.8517e-05 8.5054e-05
0.00029379 -0.00050455 0.0002326 -0.00046752
0.00033366 -0.0004167 6.8756e-05 -0.00022001 -6.2688e-05 8.9818e-05 -0.11168 0.15837
0.0018113 -0.0037228 -0.0010075 -0.0010216
0.00036605 -0.00031591 -0.00012864 4.2768e-05 0.00020886 -0.00061044 0.0017916 -0.0036865
-0.2947 0.1279 0.0045219 -0.0016452
0.00016107 0.00045404 -0.00016371 -0.00025104 0.00028898 -0.00043627 -0.0010316 -0.0010876
0.0046128 -0.0017313 -0.30211 0.12843
5660000000 -0.26571 0.098143 0.003116 -0.0037411 -0.0034508 -0.00053238 -0.00037914 -0.0007758
-0.00025991 -0.00051971 0.00042403 -0.00022307
0.0031294 -0.0037356 -0.030393 0.31989 -0.0045454 -0.0029694 -3.98e-05 -0.00014532
9.5907e-05 3.6463e-05 -6.7325e-05 -9.9469e-05
-0.0034271 -0.00046082 -0.0045913 -0.0028865 -0.29025 0.043907 -0.00010463 0.00012366
-0.00068336 -0.00044623 0.00023524 -0.0011552
-0.00039616 -0.00075508 -2.778e-05 -0.00014458 -0.0001244 0.00012109 -0.096181 0.17846
0.00079666 -0.004062 -0.0013765 -0.00097607
-0.00024488 -0.00054319 0.00010829 3.9141e-05 -0.00060859 -0.00042979 0.00077363 -0.0040484
-0.2793 0.15517 0.0041767 -0.0027173
0.0004523 -0.00022783 -0.00010108 -8.989e-05 0.00018294 -0.00115 -0.0013515 -0.0009009
0.0042587 -0.00256 -0.29335 0.16495
5720000000 -0.25043 0.11925 0.0025706 -0.0042098 -0.0027366 0.00092636 -0.00055764 -0.00024392
-0.00038577 -0.00010828 -9.9441e-05 -0.00037128
0.0025658 -0.0042009 -0.0022848 0.345 -0.0056652 -0.0026555 5.5802e-05 -7.2449e-05
-0.00029701 1.8974e-05 -0.0002447 0.0001362
-0.0027062 0.00097362 -0.0057089 -0.0025551 -0.2868 0.074999 0.00014409 4.9836e-05
0.0002746 0.00043176 -0.00012039 -0.00023138
-0.00050221 -0.00021019 6.4779e-05 -8.1973e-05 0.00015809 6.9291e-05 -0.080307 0.1802
-0.00010897 -0.0037222 -0.0016264 -0.00040498
-0.00042546 -0.00010485 -0.00026686 4.1627e-05 0.00020773 0.00032561 -9.7605e-05 -0.0037166
-0.26758 0.18125 0.0041635 -0.0038646
-0.00011711 -0.00035697 -0.00027723 0.00015643 -0.00014174 -0.00019934 -0.001523 -0.00051991
0.0040154 -0.0038981 -0.26238 0.1821
5780000000 -0.23423 0.13682 0.0014661 -0.0047702 -0.0023705 0.0011216 -0.00071152 9.8554e-05
-0.00037485 -0.00033113 -7.5133e-05 -0.00025622
0.0014783 -0.0047509 0.011237 0.33971 -0.0059724 -0.00066958 -3.561e-05 -0.00018395
-2.8849e-05 -5.7434e-05 -7.527e-05 -9.2777e-05
-0.0023501 0.0011573 -0.0059933 -0.0005352 -0.28314 0.091863 -8.3599e-05 -0.00014559
0.00014127 -6.2214e-05 -0.00029414 -0.00049413
-0.00071495 0.00013484 -1.5755e-05 -0.00018928 -6.202e-05 -0.0001596 -0.071153 0.19625
-0.00012684 -0.0032993 -0.0013801 -2.7825e-06
-0.00034863 -0.00029955 4.9757e-05 -8.4957e-06 0.00016872 1.3456e-06 -0.00017623 -0.0032347
-0.25718 0.20262 0.0025406 -0.0039313
-0.00011108 -0.00036059 -9.072e-05 -8.3046e-05 -0.00023295 -0.00061216 -0.0013752 0.00015698
0.0026044 -0.0040201 -0.25357 0.20392
5840000000 -0.22017 0.15799 0.0001349 -0.0054235 -0.002054 0.0011821 -0.00011643 0.00035582
-0.00029913 0.00018272 -0.00052873 -0.00041421
0.00014786 -0.0054299 0.047126 0.34256 -0.0058264 0.00056495 -0.00018772 2.0016e-06
0.00027048 -5.2178e-05 -0.00013819 0.00022786
-0.0020444 0.0011839 -0.0058167 0.00068519 -0.27585 0.11592 -0.00027923 7.7024e-05
-7.4758e-05 -0.00056078 -0.00035125 -0.00032701
-9.2898e-05 0.00033221 -0.00020015 -3.4213e-06 -0.00027186 1.3752e-05 -0.04836 0.199
-0.00084293 -0.0037907 -0.001204 0.0001828
-0.00033879 0.00011452 0.00024464 -6.7535e-05 -0.00017677 -0.00070757 -0.00087652 -0.0037703
-0.23968 0.21145 0.0021592 -0.0043114
-0.00052577 -0.00038749 -0.00011987 0.00026814 -0.00057463 -0.00042147 -0.0012236 9.8725e-05
0.0020499 -0.0041611 -0.21702 0.22816
5900000000 -0.2061 0.16988 -0.0019137 -0.0054144 -0.0021406 0.0024357 -0.00012185 3.3675e-05
0.00016096 -4.2298e-05 4.2066e-05 0.0003045
-0.0019038 -0.0054154 0.067067 0.34192 -0.0050951 0.002076 2.0997e-05 -1.3535e-05
-1.0206e-05 -0.0002099 -4.1774e-07 -9.2814e-05
-0.0021072 0.0024926 -0.0050666 0.0022014 -0.2599 0.13133 -3.7509e-05 -0.00010204
-0.00043809 -0.00048156 -0.00084988 -3.3881e-05
-0.00011275 4.1642e-05 1.1128e-05 -1.4578e-05 -1.3083e-05 -7.3676e-05 -0.041086 0.2094
-0.0012793 -0.0035936 -0.0012621 0.00033431
0.00016846 -8.8317e-05 -3.4346e-05 -0.00027449 -0.00042326 -0.00045841 -0.0013548 -0.003496
-0.21373 0.22576 0.0016026 -0.0051655
-8.9443e-05 0.00028242 -3.6237e-05 -6.9955e-05 -0.00083379 -4.1717e-05 -0.0012993 0.000365
0.0017138 -0.0052749 -0.20308 0.23755
5960000000 -0.18551 0.183 -0.0030334 -0.0039895 -0.00077583 0.0026996 -0.00011975 0.00018279
-0.0002961 0.00012752 -9.0659e-05 0.00013591
-0.0030371 -0.0039976 0.093876 0.34075 -0.0041114 0.0023509 -0.00017574 1.0973e-05
-0.00011043 6.4911e-05 5.2985e-05 0.00019864
-0.00074892 0.0027124 -0.0040826 0.0024514 -0.24425 0.15715 -3.8217e-05 -0.00016211
-0.00049954 0.00022734 -0.00049567 -0.00022753
-0.00012335 0.00019306 -0.00015956 6.2691e-06 -1.7804e-05 -0.00015312 -0.022419 0.21789
-0.0022279 -0.0031367 -0.00091744 0.00090739
-0.00023919 0.00011476 -8.6625e-05 9.8842e-05 -0.00051811 0.00016185 -0.0022965 -0.0031192
-0.19297 0.2407 -4.2973e-05 -0.0051724
7.8628e-05 7.9303e-05 4.3942e-05 0.00012669 -0.00056771 -0.00028013 -0.00084936 0.00096568
-0.0002332 -0.0051829 -0.17326 0.26446
6020000000 -0.16736 0.19794 -0.0038197 -0.0029933 -0.00015668 0.0030947 -4.4114e-05 0.00054666
-0.00021767 0.00045296 1.8372e-05 0.00018579
-0.0038249 -0.002987 0.12183 0.33178 -0.0045189 0.0033365 -7.6656e-05 0.00013628
-0.00016967 0.00012835 -0.00021651 0.00016006
-9.7989e-05 0.0031325 -0.0044499 0.0034314 -0.22435 0.16911 -0.00031703 0.00029557
-0.00083693 0.00011104 -0.00043468 0.00062043
-2.8882e-05 0.0005195 -8.6641e-05 0.00013973 -0.00035119 0.00031407 -0.015978 0.21303
-0.0030521 -0.0030228 -0.00067524 0.00066642
-0.00022372 0.00035923 -0.00014134 0.00012274 -0.00070599 0.00025853 -0.0031064 -0.0030654
-0.16384 0.25347 -0.00044943 -0.0046961
-9.5597e-05 0.00014926 -0.00021059 0.00015411 -0.00050026 0.00065077 -0.00073523 0.00060654
-0.00016128 -0.0047361 -0.14667 0.26312
6080000000 -0.14697 0.20656 -0.0040433 -0.0008994 0.0013664 0.0028114 8.9043e-05 9.0732e-05
0.00010321 0.00014194 0.00024204 2.9909e-05
-0.0040534 -0.00088878 0.14326 0.3324 -0.0029504 0.0046329 -5.0259e-05 -3.2783e-05
1.344e-05 0.00012669 0.00012807 0.00030142
0.0014082 0.0028031 -0.0028713 0.0047032 -0.20641 0.19591 0.00030002 0.00012805
-0.00022717 0.0006505 -7.752e-05 0.00047975
0.00012246 5.5944e-05 -3.6639e-05 -5.9296e-05 0.00032369 0.00018238 0.00076848 0.22149
-0.0039755 -0.0020906 -0.00085101 0.0011553
0.00012243 0.00012289 -1.7147e-05 0.00013334 -0.00016537 0.00058658 -0.0039956 -0.0019112
-0.13554 0.27037 -0.001222 -0.0052537
0.00023507 -4.1136e-05 0.00010135 0.00031459 -0.00012872 0.0003775 -0.00079602 0.0011664
-0.0014224 -0.0051943 -0.12465 0.28468
6140000000 -0.12984 0.21953 -0.0035478 -0.00054863 0.0015932 0.0020841 5.1628e-05 -2.7597e-05
4.8007e-05 -0.00023511 0.00032387 -0.00013654
-0.0035494 -0.00055596 0.17006 0.31319 -0.0022209 0.0052825 5.7066e-05 4.0015e-05
0.00039445 -2.1732e-05 0.00023175 8.7137e-05
0.0016378 0.0020639 -0.0021183 0.005317 -0.18251 0.21503 0.00033811 -0.0001093
2.2501e-05 0.00063375 -9.9124e-05 0.00067292
9.4432e-05 1.7371e-05 6.2005e-05 5.7528e-05 0.00031262 -0.00011078 0.013581 0.21193
-0.0047949 -0.00085365 -0.00048491 0.001398
1.8697e-05 -0.00018743 0.00033245 -3.3788e-05 0.00010081 0.00062756 -0.0049216 -0.0008928
-0.11544 0.29004 -0.0031853 -0.0042075
0.000401 -0.00024562 0.00023473 5.7182e-05 -6.4421e-05 0.00074065 -0.00050719 0.0013108
-0.0032803 -0.0042623 -0.085592 0.28226
6200000000 -0.1142 0.22488 -0.0030182 -0.00015738 0.0021827 0.0012344 7.4712e-05 0.00043274
-0.00020031 8.671e-05 -0.0001347 -0.00016839
-0.0030033 -0.00017062 0.19781 0.31136 -0.00077876 0.0052517 3.76e-05 0.00020383
6.3622e-05 3.3186e-06 5.3592e-05 0.00011448
0.0022038 0.0011858 -0.00068097 0.0052533 -0.16328 0.22881 0.00012262 -0.0003674
0.00053438 6.5178e-05 0.00020872 0.00014001
7.1059e-05 0.00039001 3.1402e-05 0.00022934 8.9899e-05 -0.00036007 0.026859 0.22059
-0.0044038 0.00041228 -4.4455e-05 0.0013604
-0.00023197 0.00019246 6.3123e-05 -1.9782e-05 0.00036664 9.1882e-05 -0.0043201 0.00050133
-0.1033 0.29553 -0.0037845 -0.0033935
-0.00023794 -0.00018275 2.3282e-06 0.00013614 0.00021275 0.00021502 6.6148e-06 0.001439
-0.0037447 -0.0034566 -0.072523 0.29193
6260000000 -0.099172 0.23787 -0.003102 0.00088643 0.0021681 0.00063939 0.000337 -0.00016924
3.3221e-05 0.00030361 -3.1373e-05 -2.6979e-05
-0.0030875 0.00088138 0.21523 0.29602 6.9637e-05 0.0053283 6.1174e-05 -5.3649e-05
-4.3634e-05 -1.9534e-05 0.0003256 9.8711e-05
0.0022479 0.00058347 0.00018788 0.005339 -0.14011 0.25016 8.3145e-05 1.2058e-05
0.00040987 -8.8168e-05 0.00018196 0.0002584
0.00030579 -0.00014743 2.6314e-05 -8.3222e-05 8.8326e-05 -2.3467e-05 0.04307 0.21554
-0.0040461 0.0016686 0.00061934 0.0012869
2.6029e-05 0.00024786 -4.1577e-05 -2.3528e-05 0.00027708 -4.3701e-05 -0.0040806 0.0016877
-0.074749 0.29667 -0.0042781 -0.0024786
-4.6445e-05 -6.0742e-05 0.00024953 8.5138e-05 0.00017269 0.00026928 0.00069346 0.0011938
-0.0042609 -0.002493 -0.026852 0.29201
6320000000 -0.082699 0.23956 -0.0025643 0.0014476 0.0022515 -0.00040758 5.4323e-05 8.3382e-05
-0.00038995 0.00048087 -0.00012652 0.00040971
-0.0025515 0.0014381 0.24043 0.28576 0.0019795 0.0054752 0.00011084 8.0532e-05
2.1913e-05 -0.00015421 0.0001695 -6.0309e-05
0.0022929 -0.00045035 0.0021022 0.0054478 -0.1223 0.25849 -0.0001982 -0.00033312
0.00036765 2.3203e-05 0.00028364 0.00011514
6.1706e-05 9.5626e-05 0.0001187 6.0035e-05 -0.00021029 -0.00024029 0.041705 0.21655
-0.003422 0.0021569 0.0007686 0.00073977
-0.00042723 0.00048121 -1.0022e-05 -0.0001832 0.00043455 -4.3987e-05 -0.0034611 0.0022186
-0.050305 0.30676 -0.0049705 -0.0013543
-0.00012341 0.00028016 0.00020503 -0.00013672 0.00027342 0.00017841 0.00057447 0.00093867
-0.0049652 -0.0010183 -0.016583 0.2897
6380000000 -0.063195 0.24672 -0.0018764 0.001898 0.0016338 -0.00061307 3.0069e-05 -4.517e-05
0.0003212 0.00021664 0.00017431 0.00014448
-0.0018789 0.0019036 0.25682 0.26648 0.0031157 0.0041878 -0.00018283 -8.0487e-05
-0.00019376 -0.0002431 -0.00014686 -0.00037393
0.0016489 -0.00063551 0.0032138 0.0041243 -0.094279 0.27455 -0.00017411 0.00017298
0.00045415 -0.00023312 0.00061286 0.00022
-1.7178e-05 -6.0673e-05 -0.00015686 -6.313e-05 -0.00017881 0.00014985 0.062796 0.20705
-0.0027181 0.0032899 0.0008808 0.00086137
0.0003162 0.00017536 -0.00022062 -0.00025501 0.00056384 -0.0001349 -0.0027061 0.003331
-0.030501 0.29907 -0.0047422 0.00020331
0.00015816 0.0001238 -0.0001053 -0.00026983 0.00055091 0.00020164 0.0010426 0.00075506
-0.0046852 -0.00010527 0.02359 0.29229
6440000000 -0.040335 0.25727 -0.0008984 0.0024657 0.0016726 -0.00082857 0.00037785 -6.129e-05
0.00027504 -0.00047661 -0.00032116 -0.0003743
-0.00090082 0.002465 0.27739 0.25199 0.003311 0.0028359 0.00012388 -1.9077e-05
-0.00011042 4.5528e-05 -0.00020628 -0.00036361
0.0016608 -0.00086983 0.0033967 0.0027757 -0.076951 0.28858 -0.00019928 0.0002439
-0.00039236 -1.7752e-05 0.00035957 -0.00045978
0.0003969 -8.2237e-05 0.00010553 -2.3176e-05 -0.00016228 0.00027528 0.064977 0.20289
-0.0016144 0.0037178 0.001091 0.00066889
0.00028297 -0.00049934 -0.00011433 9.8741e-05 -0.00044836 -5.0263e-05 -0.0015154 0.0036893
0.012801 0.30299 -0.0045356 0.0015294
-0.00027893 -0.00029883 -0.00025635 -0.00031117 0.00040617 -0.00041797 0.0010027 0.00074734
-0.0044446 0.0018339 0.034733 0.27602
6500000000 -0.021972 0.25686 -0.00017145 0.0020607 0.0013594 -0.00089535 0.00020894 -0.00010829
0.00011014 0.00020105 -5.3315e-05 0.00032267
-0.00018225 0.0020567 0.30188 0.22451 0.0036742 0.0024772 0.00012129 5.2395e-07
0.0002008 0.00011893 0.00017518 -8.4675e-05
0.0013464 -0.00094233 0.0037491 0.0023923 -0.06532 0.28573 -4.2348e-05 4.4052e-05
9.6379e-05 2.3868e-05 -0.00011005 -0.00023953
0.00022241 -0.00011282 0.00013355 1.2063e-05 -9.9965e-08 6.0234e-05 0.088734 0.19771
-0.0001929 0.0038173 0.0010651 0.00045649
0.00013965 0.00024109 0.00012978 0.00011324 0.00010645 -0.00019113 -0.00021955 0.0038971
0.033674 0.30594 -0.0032083 0.0024647
-0.00016194 0.00037088 0.0001152 -0.00012732 -1.2564e-05 -0.00027361 0.0010838 0.00037179
-0.0033759 0.0023961 0.071841 0.27713
