# Supplementary material for: Early Detection of Alzheimer’s Disease via Machine Learning-Based Microwave Sensing: An Experimental Validation
Source: Sensors (Basel). 2025 Apr 25;25(9):2718. doi: 10.3390/s25092718 (PMC12074295; doi:10.3390/s25092718)
Supplement: Supplementary file 1 [file sensors-25-02718-s001.zip › measurements_paper_sensors/26 febbraio - PART1/set1/CSF_7.5_m10.s6p]

!Keysight Technologies,M9804A,MY58100912,A.14.10.03
!Date: Thursday, April 27, 2023 10:28:33
!Correction: S11(C  6-Port  ) 
!S12(C  6-Port  ) 
!S13(C  6-Port  ) 
!S14(C  6-Port  ) 
!S15(C  6-Port  ) 
!S16(C  6-Port  ) 
!S21(C  6-Port  ) 
!S22(C  6-Port  ) 
!S23(C  6-Port  ) 
!S24(C  6-Port  ) 
!S25(C  6-Port  ) 
!S26(C  6-Port  ) 
!S31(C  6-Port  ) 
!S32(C  6-Port  ) 
!S33(C  6-Port  ) 
!S34(C  6-Port  ) 
!S35(C  6-Port  ) 
!S36(C  6-Port  ) 
!S41(C  6-Port  ) 
!S42(C  6-Port  ) 
!S43(C  6-Port  ) 
!S44(C  6-Port  ) 
!S45(C  6-Port  ) 
!S46(C  6-Port  ) 
!S51(C  6-Port  ) 
!S52(C  6-Port  ) 
!S53(C  6-Port  ) 
!S54(C  6-Port  ) 
!S55(C  6-Port  ) 
!S56(C  6-Port  ) 
!S61(C  6-Port  ) 
!S62(C  6-Port  ) 
!S63(C  6-Port  ) 
!S64(C  6-Port  ) 
!S65(C  6-Port  ) 
!S66(C  6-Port  ) 
!S6P File: Measurement: :
# Hz S  RI   R 50
500000000 -0.32693 -0.055114 -0.010666 -0.00043496 -0.0078973 0.011976 -0.0040386 0.012883
0.011844 0.0054912 -0.0047921 0.010141
-0.010619 -0.00047839 -0.40976 -0.068941 0.0076803 -0.011099 0.0004311 0.012321
0.008118 0.0031706 0.0010145 0.014207
-0.0078511 0.012019 0.0078137 -0.010884 -0.25374 0.19377 0.0064644 0.0032347
-0.00075489 0.0085804 0.00207 0.012094
-0.0040484 0.012995 0.00087818 0.012479 0.0063247 0.0032515 -0.32906 0.044413
-0.018658 -0.0057315 0.014136 0.027233
0.011965 0.0057986 0.0078772 0.0029825 -0.00073023 0.0084944 -0.018776 -0.0056487
-0.2571 -0.15905 -0.027024 0.0054929
-0.0049114 0.01041 0.0010754 0.014805 0.0017057 0.012453 0.014759 0.028231
-0.026448 0.0046873 -0.25907 -0.14452
560000000 -0.31121 0.10779 -0.022911 -0.066828 0.00074357 0.012976 0.0049587 0.0099793
0.0098202 0.0030667 0.011502 0.0081617
-0.022929 -0.066561 -0.36983 0.093364 -0.041884 -0.038764 0.01397 0.0026497
-0.013269 -0.0036766 0.0046077 -0.00045747
0.00080761 0.012791 -0.04202 -0.0387 -0.17859 0.2425 -0.0005399 -0.0049354
0.018091 0.0042257 0.0073376 -0.0061231
0.0053523 0.010001 0.014072 0.0027792 -0.00055432 -0.0049971 -0.30398 0.13579
0.0026707 -0.023059 0.0072898 -0.019851
0.0098723 0.0026316 -0.013224 -0.0043031 0.018127 0.0042589 0.0026492 -0.023059
-0.30347 0.014592 0.0073308 -0.047745
0.011663 0.0078183 0.0046717 -0.00059782 0.0072744 -0.0059407 0.0068655 -0.020594
0.0071123 -0.046682 -0.32645 0.003813
620000000 -0.27141 0.086745 -0.023942 0.0090565 0.0028951 0.0091394 0.0078375 -0.0038924
0.012163 -0.0019997 -0.00010647 -0.0019271
-0.023968 0.0089365 -0.39922 0.039414 -0.020066 0.00063628 -0.0011885 -0.0017488
0.010936 -0.0064198 0.00048351 -0.0032382
0.0030311 0.0091591 -0.020023 0.00072319 -0.15315 0.25109 -0.0010147 -0.0047544
-0.003818 -0.0026714 0.0087774 -0.0028147
0.0079019 -0.004042 -0.0013736 -0.001888 -0.0010879 -0.004844 -0.26445 0.1448
-0.038606 -0.018804 0.012021 0.029179
0.012561 -0.0020507 0.011213 -0.0065056 -0.0037645 -0.0026274 -0.038768 -0.018659
-0.23163 -0.01745 -0.040591 0.013233
-0.00016873 -0.0025188 0.00066981 -0.0033872 0.0085937 -0.0026337 0.012582 0.029217
-0.040264 0.013475 -0.24133 -0.033754
680000000 -0.23676 0.17836 -0.026411 -0.014084 0.0047627 0.0053685 0.00085358 -0.0077903
-0.0030421 -0.010701 0.0047358 -0.0059702
-0.026315 -0.014136 -0.38906 0.14213 -0.032865 -0.0010833 -0.00172 -0.00070667
-0.0026194 -0.0091409 -0.00092704 -0.0011632
0.0046439 0.0055139 -0.032966 -0.0010047 -0.10645 0.27427 -0.00082731 -0.00029668
-0.0016411 0.00069065 -0.0029501 -0.0084168
0.0010616 -0.0078945 -0.0017776 -0.00063922 -0.00077163 -0.00029839 -0.21884 0.19932
-0.025569 -0.0067403 -0.0074063 -0.011666
-0.0030257 -0.010616 -0.002513 -0.0090362 -0.0016143 0.00073843 -0.025592 -0.0067582
-0.26828 0.080985 -0.0072926 -0.005529
0.0050378 -0.0063024 -0.00092889 -0.0011812 -0.0028033 -0.0085987 -0.0072596 -0.011608
-0.007508 -0.005529 -0.25932 0.071089
740000000 -0.19119 0.17116 -0.040184 0.027319 0.013091 -0.003836 0.00058269 -0.0037218
-0.0051815 -0.0022578 -0.0061763 0.0027808
-0.040118 0.027075 -0.33489 0.161 -0.036197 0.034898 0.00016493 -0.0062954
-0.011212 0.0065608 -0.0012048 -0.0062863
0.013209 -0.0038645 -0.036165 0.034719 -0.073125 0.27531 -0.0015578 0.0030815
-0.0024745 -0.0042942 -0.0012082 0.00099851
0.00071431 -0.0038094 -3.2762e-05 -0.0062837 -0.0016277 0.0030216 -0.20242 0.20466
-0.041004 -0.0043441 0.022749 0.016624
-0.0049232 -0.0016681 -0.011603 0.0070663 -0.002512 -0.0041334 -0.041199 -0.0043318
-0.1788 0.099152 -0.040578 0.002596
-0.0059691 0.0027394 -0.0012271 -0.0063312 -0.0014204 0.0010643 0.022398 0.016846
-0.03947 0.0033715 -0.25014 0.075366
800000000 -0.16357 0.21606 -0.022341 0.01676 0.0055658 -0.010006 -0.0043842 -0.0025394
-0.0036502 0.0028233 0.0042935 0.00068292
-0.022253 0.01677 -0.34307 0.23272 -0.0080369 0.034909 -0.0022903 0.0021577
-0.00043739 0.0030066 0.00079197 0.005766
0.0056743 -0.010029 -0.0079264 0.035025 -0.035045 0.30146 0.0007432 0.0013304
0.00044049 0.0035219 -0.0018255 0.00093538
-0.0043456 -0.0025956 -0.0021912 0.0022447 0.00075729 0.001334 -0.1734 0.23343
-0.027572 0.015617 0.014067 -0.010588
-0.0036677 0.0027996 -0.00033913 0.0028498 0.00046009 0.0034846 -0.027509 0.015632
-0.21054 0.13123 -0.016371 0.020748
0.0044774 0.00085813 0.0009475 0.0058823 -0.0018428 0.00084365 0.014417 -0.010804
-0.016735 0.020785 -0.25125 0.12748
860000000 -0.12809 0.23741 -0.017803 0.030923 -0.0034162 -0.0099637 -0.0016182 0.00069213
0.0042846 0.0046729 -0.0041918 -0.0030362
-0.017734 0.030792 -0.29477 0.27734 0.0081833 0.034446 0.00022265 0.001994
0.0040693 0.00078707 0.0034078 0.00040471
-0.0034507 -0.0099733 0.0082892 0.034467 0.014591 0.31173 -0.00037239 -0.00032773
0.0024929 -0.0012044 0.0015869 0.0042626
-0.0015276 0.00055802 0.00027897 0.0020762 -0.00040071 -0.0003364 -0.13479 0.2452
-0.01635 0.020646 -0.006952 -0.0099067
0.0042948 0.0045857 0.00422 0.00090896 0.0024779 -0.0011823 -0.016335 0.020724
-0.1551 0.17676 -0.023475 0.017724
-0.0039209 -0.0028484 0.0029313 0.00036143 0.0015569 0.0042062 -0.0068994 -0.010002
-0.023361 0.017514 -0.1962 0.17624
920000000 -0.10499 0.2602 0.0051331 0.039279 -0.009114 -0.0042614 -0.0017939 0.0016246
0.00066892 0.0013327 0.0028015 -0.00076903
0.0050683 0.039184 -0.26774 0.29818 0.028643 0.022594 0.0014608 0.0012377
0.0066432 -0.00063794 0.0042294 -0.0023757
-0.0091291 -0.0042755 0.028757 0.022525 0.060964 0.31309 0.0017607 3.9168e-05
0.00082369 -0.00045497 0.0010048 -0.0013803
-0.0018528 0.0016539 0.0014817 0.0012278 0.0017695 3.504e-05 -0.11079 0.2614
-0.00841 0.031519 0.0045352 -0.0061997
0.00073384 0.001376 0.0067387 -0.00069539 0.0008201 -0.00045102 -0.0082657 0.031565
-0.1426 0.18319 -0.0015865 0.027716
0.0028778 -0.0010219 0.0043299 -0.0025563 0.00094071 -0.0013309 0.0044567 -0.0061309
-0.001601 0.027677 -0.20812 0.18923
980000000 -0.058783 0.28284 0.017601 0.030255 -0.0090631 0.0047038 0.0018863 0.0034659
0.0036455 -0.0018318 -0.0034475 -0.0026478
0.017523 0.030196 -0.21566 0.33579 0.033563 0.0047084 0.0019323 -0.00019968
0.0015947 -0.0057769 -0.00072484 -0.0027896
-0.0090515 0.0047105 0.033584 0.0045949 0.10798 0.30867 0.00050095 -0.0011099
0.00038404 -0.0018099 0.0015289 -0.00021294
0.0018717 0.0035688 0.0019626 -0.00020177 0.0004947 -0.0011072 -0.071084 0.2734
0.010708 0.029008 -0.0095429 -0.0075346
0.0036685 -0.0018192 0.0016513 -0.0058276 0.00038813 -0.0017987 0.01075 0.029045
-0.10781 0.20989 0.0069082 0.019139
-0.0033709 -0.0025289 -0.00073375 -0.0026285 0.0014908 -0.00019059 -0.0095824 -0.0075388
0.0071212 0.019342 -0.16859 0.23954
1040000000 -0.016708 0.2905 0.033617 0.018908 -0.00079907 0.0074185 0.0023715 0.00046875
0.00027285 -0.0034024 -0.00015645 -0.001303
0.033557 0.018883 -0.17964 0.34862 0.029845 -0.015096 0.0015164 -0.0019255
-0.0022529 -0.0024296 -0.0011692 -0.0029393
-0.0007582 0.0073997 0.029793 -0.015202 0.1555 0.29452 -0.00053979 -0.0015296
-0.0015706 -0.0010378 -0.00064518 -0.0011794
0.0023164 0.00042323 0.0015611 -0.0018945 -0.00051805 -0.0015253 -0.042559 0.282
0.021375 0.016669 -0.0015916 0.0011948
0.00033059 -0.0033976 -0.002257 -0.0023717 -0.0015842 -0.0010446 0.02141 0.016635
-0.074508 0.21505 0.014822 0.017595
-3.1521e-05 -0.0014858 -0.0010985 -0.0029573 -0.00061018 -0.0012076 -0.0015568 0.0011903
0.014711 0.017549 -0.14624 0.25872
1100000000 0.027476 0.30093 0.036794 -0.0039674 0.0035832 0.0039136 0.0022804 -0.00099366
-0.0023973 -0.0028315 -0.0040033 9.8516e-05
0.036746 -0.003952 -0.1373 0.36856 0.015158 -0.028195 -0.000197 -0.0018335
-0.0035014 -0.00075541 -0.0036278 -0.00061458
0.0035938 0.0039044 0.015063 -0.02827 0.20145 0.27499 -0.0018205 0.00025918
-0.0017087 0.00059686 -0.0010871 -0.00050768
0.0022908 -0.0010576 -0.00019613 -0.0018074 -0.0017976 0.00025396 -0.0020159 0.28682
0.0259 0.00237 -0.0024925 -0.0006624
-0.0024233 -0.002842 -0.0035011 -0.00073665 -0.001693 0.00058057 0.025919 0.0023541
-0.054504 0.22804 0.020253 0.0065224
-0.003866 -2.1139e-05 -0.0035725 -0.00070631 -0.0011 -0.00051635 -0.0025126 -0.00067424
0.020427 0.0066333 -0.10256 0.29229
1160000000 0.079725 0.29763 0.024592 -0.021007 0.0033288 -0.0009358 -0.00033669 -0.0022053
-0.0038836 -0.00060914 -0.0011785 0.0039594
0.024563 -0.020975 -0.091461 0.37332 -0.0041333 -0.029075 -0.0015591 -0.0015153
-0.0024993 0.0025126 -0.0014892 0.0018911
0.0033243 -0.00095162 -0.0042601 -0.029069 0.24614 0.24424 -0.00068263 0.0016233
-0.00044119 0.001734 -0.0010248 0.00023881
-0.00031023 -0.0022564 -0.0015696 -0.0015108 -0.00067579 0.00163 0.039311 0.28293
0.020872 -0.013167 -0.003613 0.0047582
-0.0038786 -0.0005854 -0.0024916 0.0025275 -0.00044381 0.0017324 0.020819 -0.013207
-0.019088 0.23455 0.018165 -0.001124
-0.0010537 0.0039642 -0.0014683 0.0019143 -0.0010094 0.00025075 -0.0036031 0.0047461
0.018131 -0.0011651 -0.051569 0.29601
1220000000 0.12309 0.28685 0.011111 -0.030648 -0.0014096 -0.0015517 2.8237e-05 -0.00079052
-0.0024278 0.0021619 0.0012493 0.0017655
0.011112 -0.030614 -0.04828 0.38637 -0.0172 -0.021024 -0.0024993 0.00051656
2.9919e-05 0.0029337 -0.00086914 0.0019307
-0.001403 -0.0015474 -0.017301 -0.020984 0.28493 0.20449 0.00082661 0.0016312
0.00051933 0.0011399 8.9703e-05 0.00063022
3.9176e-05 -0.00078587 -0.0025103 0.00054018 0.0008277 0.0016359 0.079067 0.2721
0.0096896 -0.01933 0.0015343 0.0010049
-0.0024228 0.0021456 5.4343e-05 0.0029436 0.00051201 0.0011338 0.0096798 -0.019362
0.0061627 0.24083 0.013084 -0.013456
0.0012207 0.0018351 -0.00087595 0.0019327 0.00012481 0.00069334 0.0015255 0.0010034
0.013137 -0.013422 -0.024055 0.31474
1280000000 0.17383 0.26791 -0.0079596 -0.029197 -0.0020851 0.0018417 -0.00096945 -0.0019011
-0.0007395 0.00303 0.0024835 0.0013539
-0.007917 -0.02918 -0.0013664 0.37863 -0.024093 -0.0079276 -0.00093248 0.0014398
0.0016663 0.0016683 0.00074819 0.0020881
-0.0020843 0.0018151 -0.024164 -0.0078233 0.31583 0.16163 0.0014704 2.9963e-05
0.0010463 0.00021961 0.00018781 0.00044541
-0.00099801 -0.0019071 -0.00094925 0.001436 0.0014699 3.0541e-05 0.11575 0.25447
-0.00084785 -0.02108 -0.0010751 0.00032983
-0.00072906 0.0030699 0.00166 0.0016191 0.0010384 0.00021728 -0.00089929 -0.021079
0.043653 0.24339 0.0018154 -0.015761
0.0025857 0.0012719 0.0007875 0.0020477 0.00015528 0.00048008 -0.0010613 0.00039971
0.0018414 -0.015724 0.024886 0.31967
1340000000 0.21177 0.23358 -0.017715 -0.019422 0.00020971 0.0042801 -0.0016298 -0.0008031
0.0014835 0.0025059 0.0017202 -0.0014968
-0.017677 -0.019404 0.038092 0.37024 -0.021042 0.0047306 -0.00027521 0.0020169
0.0018432 0.00083141 0.0012311 0.0007512
0.00023337 0.004291 -0.021032 0.0048363 0.33885 0.11255 0.0010186 -0.00086405
0.00067975 -0.00060778 0.00015738 0.00033513
-0.0016311 -0.00077666 -0.00026339 0.0020122 0.0010295 -0.00087879 0.14782 0.2314
-0.010605 -0.017133 0.0006045 0.00098395
0.0014827 0.0025227 0.0018537 0.00080281 0.00067513 -0.00062454 -0.010633 -0.01715
0.074023 0.2354 -0.0044019 -0.013713
0.0017179 -0.0015714 0.0012179 0.00077134 0.00019218 0.00029841 0.00060116 0.00095411
-0.0044097 -0.013729 0.063058 0.31504
1400000000 0.24494 0.1965 -0.023981 -0.0078185 0.0046565 0.0032488 -0.0021119 0.00052711
0.0023845 0.00094639 0.00029762 -0.0012248
-0.023943 -0.0078161 0.074831 0.3582 -0.014267 0.012617 0.0013186 0.0014657
0.0012985 -0.00065439 0.0011478 0.00023661
0.0046638 0.0032352 -0.014238 0.012699 0.35138 0.058734 0.0001519 -0.0015406
0.0001491 -0.00038702 0.00041594 0.00037534
-0.0021243 0.00053457 0.0013185 0.0014521 0.0001567 -0.0015318 0.17455 0.20181
-0.016528 -0.0097271 -0.0011312 0.00034671
0.0024204 0.00092942 0.0012944 -0.00067678 0.00014533 -0.00038991 -0.016549 -0.0097027
0.10662 0.22882 -0.010709 -0.0085724
0.00031244 -0.0012098 0.0011406 0.00018558 0.00040687 0.00038887 -0.0011506 0.00038208
-0.010674 -0.0086096 0.10817 0.30661
1460000000 0.26886 0.15298 -0.020753 0.0049596 0.0051665 -0.001455 -0.0016255 0.0015991
0.0020596 -0.00052655 -0.00021929 -0.00084761
-0.020719 0.0049314 0.10975 0.3367 -0.0053335 0.015121 0.0017653 0.00031859
0.00095703 -0.0014084 0.0012165 -0.00052185
0.005136 -0.0014656 -0.0052582 0.015173 0.3582 0.0036775 -0.0011691 -0.0013758
0.00013552 -0.0002577 0.00073141 -0.00025757
-0.0015972 0.0016071 0.0017602 0.00030391 -0.0011667 -0.0013809 0.19974 0.17265
-0.017486 -0.0022126 -0.0004049 0.0025585
0.0020577 -0.00050518 0.00095739 -0.0013974 0.00015026 -0.00025937 -0.017479 -0.0021596
0.13651 0.2125 -0.012108 -0.0020763
-0.00019795 -0.00085617 0.0012418 -0.00049104 0.00071622 -0.00027763 -0.00039081 0.002517
-0.012058 -0.0020905 0.1426 0.2863
1520000000 0.28066 0.11081 -0.015101 0.010483 0.0032548 -0.0037364 5.1842e-05 0.0026651
0.0020662 -0.00173 -0.0010248 -0.00015341
-0.0151 0.01047 0.14296 0.32239 0.0020352 0.01249 0.0018507 -0.0008051
5.5214e-05 -0.0011249 0.00036624 -0.0010058
0.0032335 -0.0037503 0.0020773 0.012497 0.35005 -0.054375 -0.0011082 -0.00041645
0.00045338 -0.0008457 0.00019128 -0.00015895
3.6231e-05 0.002684 0.0018564 -0.00082507 -0.0011116 -0.00041751 0.22038 0.13459
-0.016108 0.0041633 0.0019567 0.0019727
0.0020644 -0.0017738 3.1816e-05 -0.0011222 0.00044982 -0.00085313 -0.016113 0.0041911
0.1637 0.19684 -0.0117 0.0019087
-0.0010334 -0.00018921 0.00034597 -0.0009821 0.00013126 -0.00010374 0.0019509 0.0020069
-0.011765 0.0018719 0.17581 0.26723
1580000000 0.29025 0.066308 -0.0082961 0.013918 -0.00089328 -0.004501 0.0014964 0.001989
-0.00011657 -0.0022443 -0.00024429 0.00038458
-0.0082883 0.01389 0.1701 0.2991 0.0052487 0.007472 0.00059401 -0.0017207
-0.00069213 -0.0011476 -0.0002323 -0.00071039
-0.00095716 -0.0044923 0.0052967 0.0074576 0.3285 -0.11053 -0.0017305 0.00058134
-0.00049534 -0.0011031 0.00025199 -0.00061305
0.0015423 0.0019788 0.00059006 -0.0017278 -0.0017095 0.00058052 0.23274 0.09745
-0.011976 0.0091777 0.0024921 0.00064958
-0.00012453 -0.0021981 -0.00070176 -0.0011352 -0.000498 -0.0010991 -0.011968 0.0092081
0.18689 0.17827 -0.0090755 0.0079015
-0.00023168 0.00038686 -0.00019022 -0.00069779 0.0003053 -0.00067773 0.0025456 0.00065136
-0.0090433 0.0079159 0.2096 0.24277
1640000000 0.29318 0.024751 -0.0012962 0.012655 -0.0026646 -0.0022084 0.0029016 0.0010805
-0.00063021 -0.0016377 -0.00036634 0.00040585
-0.0013119 0.012641 0.20085 0.27438 0.005549 0.0027179 -0.00070955 -0.0019441
-0.0011044 -0.00027524 -0.00044218 -0.00070646
-0.0026781 -0.0022094 0.0055679 0.0026999 0.29931 -0.16045 -0.0006241 0.0015994
-0.00098514 -0.00080544 -0.00013155 -0.00047059
0.0028726 0.0010427 -0.00071842 -0.0019479 -0.00063186 0.0015959 0.24458 0.050053
-0.0073293 0.010559 0.002603 -0.0010511
-0.00063296 -0.0016701 -0.0011234 -0.00025145 -0.00097337 -0.00080272 -0.0073181 0.010567
0.20893 0.152 -0.0041667 0.0095223
-0.00037237 0.0004538 -0.00044848 -0.00067917 -0.00014177 -0.0004786 0.002563 -0.0010776
-0.0042042 0.0094794 0.23636 0.21168
1700000000 0.28556 -0.019504 0.002281 0.0097281 -0.0031348 0.00018974 0.0032011 -0.0013877
-0.0021661 -0.00075322 0.00054342 0.00038815
0.0022903 0.0097196 0.21822 0.24407 0.0032135 6.5289e-05 -0.0016292 -0.0005939
-0.00079027 0.00016695 -0.0007791 -0.00040821
-0.0031402 0.00019508 0.0032214 6.6573e-05 0.25367 -0.19882 0.00051817 0.0016856
-0.0018632 -4.9667e-05 -0.0003415 -0.00075929
0.0032052 -0.001392 -0.0016335 -0.00058059 0.00049895 0.0016957 0.24094 0.0030413
-0.0038339 0.010955 0.0014085 -0.0021332
-0.0021991 -0.00073182 -0.00079978 0.00017549 -0.0018568 -4.9289e-05 -0.0037889 0.010962
0.22542 0.13086 0.00038322 0.0093913
0.00057038 0.00040033 -0.00078302 -0.000393 -0.00031896 -0.00072866 0.0014318 -0.0021646
0.00046447 0.0094457 0.25324 0.17844
1760000000 0.27539 -0.067605 0.0047239 0.006272 -0.0019938 0.00097094 0.0011175 -0.0036258
-0.0015621 0.00060567 0.00020485 -0.00048433
0.0047312 0.0062782 0.24618 0.20542 0.00074828 -0.0014174 -0.0013583 0.00022028
-0.00087982 0.00097221 -0.00048449 0.00024296
-0.0020065 0.0009672 0.00074606 -0.0013965 0.20511 -0.23012 0.0013781 0.0011278
-0.0010078 0.0014995 -0.0011741 -0.0007148
0.0010773 -0.0036107 -0.0013674 0.0002342 0.0013849 0.0011009 0.23489 -0.045638
-0.00029203 0.0098374 -9.7245e-05 -0.0024537
-0.0015692 0.00062363 -0.0008584 0.00098902 -0.00099578 0.0015042 -0.00027453 0.0098419
0.23954 0.096896 0.0043241 0.006739
0.00014561 -0.00048011 -0.00048985 0.0002537 -0.0012192 -0.00068722 -0.00012673 -0.0024762
0.0042581 0.006729 0.26803 0.14147
1820000000 0.25096 -0.10559 0.004847 0.0025398 0.00014387 0.0020038 -0.0010841 -0.0031292
-0.0011433 0.0012756 -0.00010496 4.1875e-05
0.0048499 0.0025684 0.25657 0.17514 -0.0012698 -3.0977e-06 -0.0012328 0.0010716
0.00019467 0.0011416 -0.00062709 0.00037942
0.00014499 0.0019777 -0.0012878 7.6196e-06 0.15439 -0.24494 0.001802 4.5261e-05
9.2384e-05 0.0022419 -0.0016252 0.00023252
-0.0011567 -0.0031332 -0.001241 0.0010952 0.0018075 7.2088e-05 0.2069 -0.092912
0.0016221 0.0081585 -0.0016271 -0.0017124
-0.0011507 0.0012781 0.00018654 0.0011387 6.9857e-05 0.0022333 0.0016539 0.008186
0.25503 0.067097 0.0048477 0.0030668
-0.00012773 4.1063e-05 -0.00062955 0.00038393 -0.0016459 0.00028225 -0.0016845 -0.0017063
0.0048646 0.0031134 0.27098 0.10554
1880000000 0.216 -0.14511 0.0025756 0.00019166 -0.00054973 0.00214 -0.002998 -0.0021696
8.7456e-07 0.0019395 0.00040927 -0.00056589
0.0025554 0.00018276 0.26205 0.12995 -0.0030969 0.0023805 -0.00014267 0.0017278
0.0006424 0.00104 4.3851e-05 0.00079582
-0.00051441 0.002096 -0.0030853 0.0023962 0.10259 -0.25152 0.0014947 -0.0011486
0.0016101 0.0017668 -0.0010791 0.001378
-0.0029744 -0.0021164 -0.00014144 0.0017172 0.0015006 -0.0011597 0.16929 -0.13286
0.0028889 0.0058328 -0.0022199 0.00023308
4.0444e-05 0.0019256 0.00067534 0.001035 0.0016241 0.0017524 0.0028594 0.0057775
0.25833 0.036841 0.00487 0.001225
0.00042546 -0.0006019 7.9835e-05 0.00084326 -0.0010259 0.0013629 -0.0021633 0.00019661
0.0048226 0.0011357 0.27204 0.072356
1940000000 0.17788 -0.17187 0.00024524 -0.0015288 0.001446 0.0020479 -0.0037194 0.00057235
0.00165 0.0010784 -0.00052264 -0.0007047
0.0002113 -0.0015103 0.26476 0.097449 -0.0014977 0.0049337 0.0010172 0.0013183
0.0016339 0.00032638 0.00069221 0.00032205
0.001437 0.0020423 -0.001464 0.0049668 0.059494 -0.24356 0.00020861 -0.0019854
0.0022529 0.00029997 7.399e-05 0.0017708
-0.0037401 0.00054187 0.0010243 0.0012875 0.00019746 -0.0020114 0.11977 -0.16698
0.002435 0.0039044 -0.0012931 0.0012888
0.0016321 0.0010835 0.0015844 0.0002836 0.0022416 0.00028369 0.002431 0.00391
0.26167 -0.0019289 0.0035268 -0.0022797
-0.0005135 -0.00067763 0.00071127 0.00030736 0.00011578 0.0018139 -0.001273 0.0013257
0.0035489 -0.0021897 0.26268 0.036165
2000000000 0.13102 -0.18609 -0.0035046 0.00055407 0.0028188 0.0015114 -0.0024051 0.0035065
0.0011982 -6.2383e-05 -0.00088819 0.0003942
-0.0035114 0.00052422 0.25097 0.06162 -0.00052072 0.0068791 0.0013921 0.00017193
0.0010137 -0.0012239 0.00046466 0.00022753
0.0028154 0.0015135 -0.00044193 0.0068823 0.01729 -0.22848 -0.0015348 -0.0011335
0.0018327 -0.0012613 0.0017065 0.0015951
-0.0023501 0.0035577 0.0013912 0.00015911 -0.0015278 -0.0011133 0.065634 -0.17989
0.00090832 0.0029073 -2.495e-05 0.0018528
0.00118 -8.3868e-05 0.0010452 -0.0012363 0.0018497 -0.0012347 0.00095443 0.0029064
0.25609 -0.034949 0.0003928 -0.0031525
-0.00089219 0.0003809 0.00051723 0.00020458 0.0017369 0.0015864 -2.4874e-05 0.0018696
0.00035142 -0.0032436 0.24966 0.0083619
2060000000 0.085164 -0.19348 -0.0048566 0.0028464 0.0029177 -0.00053299 0.00069197 0.0031812
0.0013534 -0.00090905 -0.0002406 0.0011682
-0.0047945 0.0028543 0.23889 0.032392 0.0040598 0.008081 0.00088084 -0.00059103
0.00043695 -0.0012836 0.0006732 -7.2525e-05
0.0029055 -0.00046515 0.004095 0.008095 -0.014497 -0.20943 -0.0012446 0.00041131
0.00038265 -0.0022317 0.0031578 0.00040903
0.00076818 0.0031893 0.00090387 -0.00056919 -0.0013005 0.00040446 0.013477 -0.1783
-0.00031546 0.003455 0.00087694 0.00084513
0.0013887 -0.00090205 0.0003742 -0.0012669 0.00035182 -0.0022344 -0.00029199 0.0034688
0.2417 -0.07374 -0.0014519 -0.0036767
-0.00029786 0.0011398 0.00063818 -4.891e-05 0.0031312 0.00040292 0.00086559 0.00087276
-0.001469 -0.0036121 0.23568 -0.01601
2120000000 0.038859 -0.18519 -0.0039242 0.0064343 0.0024254 -0.0025024 0.0028207 0.0019536
0.00021484 -0.0016183 0.00085841 0.00029259
-0.0039918 0.006404 0.21741 0.0071032 0.0064969 0.0043339 0.0010514 -0.0013107
-0.0011354 -0.0018934 0.00012203 -0.0010839
0.0023843 -0.0025232 0.0065196 0.004315 -0.042745 -0.19347 -0.00077298 0.00098779
-0.0018943 -0.0015787 0.00042209 -0.0023246
0.0029338 0.0020648 0.0010561 -0.0012985 -0.00075545 0.00095189 -0.038886 -0.16282
-0.00090801 0.0048639 0.0015493 0.00086755
0.00020195 -0.0016502 -0.0011288 -0.0018785 -0.0018807 -0.0015569 -0.000892 0.0048721
0.22409 -0.10863 -0.0053707 -0.0015248
0.00082359 0.00018771 0.00011567 -0.0011374 0.00050906 -0.0024172 0.0015286 0.00067418
-0.0052849 -0.001543 0.2148 -0.032519
2180000000 -0.00087111 -0.1716 -0.0023272 0.0097046 0.00066379 -0.0021482 0.0029526 -0.00030478
-0.00021264 -0.0010863 0.0014215 0.00039713
-0.0023479 0.0096869 0.19769 -0.010886 0.0073579 0.0037867 -0.00074674 -0.0017433
-0.0017977 0.00049544 -6.9581e-05 0.0004437
0.00065601 -0.0021386 0.0073732 0.00373 -0.063584 -0.16889 0.00085934 0.0013677
-0.0010931 0.00023944 0.00036214 -0.0019676
0.0029955 -0.00031614 -0.00074195 -0.0017134 0.00087296 0.001355 -0.076903 -0.13581
7.5271e-05 0.0070647 0.0018635 -0.00015237
-0.00015966 -0.00097443 -0.0018835 0.00053861 -0.0011133 0.00021799 5.2314e-05 0.0070822
0.19654 -0.13932 -0.0054351 0.0021945
0.0014268 0.00041656 -0.00010322 0.0004115 0.00029351 -0.0019924 0.0019055 -0.0001113
-0.0054668 0.0022637 0.19817 -0.046518
2240000000 -0.02989 -0.14731 0.0019979 0.011127 -0.00030535 -0.0028803 0.0017764 -0.0022921
-0.0017714 -0.00046464 0.00062213 -0.0019605
0.0020469 0.011098 0.1776 -0.017139 0.0081142 0.00053565 -0.0007473 -0.0005142
-0.00043704 0.00092896 -0.00063963 -0.00050976
-0.00026227 -0.0028775 0.0081252 0.00049201 -0.080736 -0.14495 0.0013835 -0.0014165
-0.00088585 0.00039571 -0.0023583 -0.0014626
0.0017841 -0.0022766 -0.00075101 -0.00051016 0.0013746 -0.0013981 -0.11166 -0.10717
0.0014038 0.0087298 0.0013531 -0.00041773
-0.0018746 -0.00049202 -0.00036455 0.00092565 -0.00090428 0.00038426 0.0014275 0.0087209
0.16502 -0.15819 -0.0051557 0.0047711
0.00058123 -0.0019215 -0.00058671 -0.00058908 -0.0023026 -0.0014401 0.001289 -0.00040074
-0.005146 0.004833 0.17528 -0.056766
2300000000 -0.057184 -0.1196 0.0074468 0.0094039 -0.0011925 -0.0020803 -0.00031603 -0.0014381
-0.00085945 0.00092683 -0.0010202 -0.00072987
0.0074533 0.0093142 0.15614 -0.026381 0.0085229 -0.0016234 -0.0010372 0.00051309
-0.00032234 0.0013911 3.6029e-05 0.00066324
-0.0012166 -0.0021182 0.0085477 -0.0016706 -0.0935 -0.12089 -0.00032867 -0.0012453
2.8003e-05 0.0017653 -0.0018093 0.00097431
-0.00025469 -0.0014995 -0.0010043 0.00052094 -0.00034203 -0.0013185 -0.13344 -0.070386
0.0050079 0.0092704 0.00050547 -0.0016179
-0.00078499 0.00084661 -0.00031745 0.0014519 4.8266e-05 0.0017335 0.0050619 0.0091382
0.12652 -0.17871 -0.0031906 0.0077615
-0.0010238 -0.00075783 5.6981e-05 0.00067571 -0.0018864 0.00099747 0.00053015 -0.0013501
-0.0031522 0.0077329 0.1589 -0.057967
2360000000 -0.073628 -0.087808 0.010565 0.0086099 -0.001145 -0.0018086 -0.0013701 -0.00090793
-3.1817e-05 0.00095057 -0.0015082 -0.00048686
0.010592 0.0086105 0.14683 -0.02594 0.0082334 -0.0047116 -0.00078082 0.00097624
0.0016797 0.00051049 -2.3955e-05 -0.00011699
-0.0012379 -0.0018619 0.0081989 -0.004772 -0.1029 -0.098827 -0.0022895 -0.0008572
0.0012608 -0.00020732 -0.00086175 0.0017071
-0.0012861 -0.00093384 -0.00075031 0.00096095 -0.0022409 -0.0008253 -0.15014 -0.036599
0.0083613 0.0084551 0.001322 -0.0018412
-0.00012441 0.00091891 0.0016371 0.00043361 0.0012357 -0.00021434 0.0084708 0.0084512
0.09549 -0.1808 0.00078387 0.0084894
-0.0015267 -0.00053089 -2.3858e-05 -0.00012384 -0.00095561 0.0017164 0.0012737 -0.0020322
0.00095366 0.0086208 0.13752 -0.061281
2420000000 -0.082219 -0.06012 0.014087 0.0030228 -0.003302 -0.0012826 -0.00076 0.00048269
0.0011101 0.0013776 -0.0012249 0.0018167
0.014084 0.0030143 0.12859 -0.026432 0.0048143 -0.0066698 0.0013692 0.0011184
0.00080122 -0.0012612 -8.4665e-05 -6.904e-05
-0.0033185 -0.0012633 0.0047673 -0.0067569 -0.1161 -0.078524 -0.0018947 0.0012535
-0.00019165 -0.00049132 0.0002343 0.0025677
-0.00064837 0.00039944 0.0014064 0.0010823 -0.0019027 0.0012151 -0.15999 0.007206
0.01174 0.0063023 -2.6244e-05 -0.002843
0.0013062 0.0012881 0.00082003 -0.0012568 -0.00022522 -0.00051258 0.011792 0.0062152
0.0564 -0.18124 0.0024436 0.0086863
-0.0011896 0.0019195 -9.214e-05 -0.00010637 0.0002173 0.0025121 -4.9823e-05 -0.0026664
0.0024229 0.0086041 0.11931 -0.056567
2480000000 -0.082902 -0.028203 0.014013 -0.0024046 -0.0018049 -0.00017488 -0.00076047 0.0013321
0.0014565 -0.00077232 0.00015229 0.0015159
0.013988 -0.0024206 0.1304 -0.026377 0.0030804 -0.0087054 0.0012046 0.00011433
-0.00053985 -0.0008502 -8.4244e-05 -0.00039938
-0.0017958 -0.00018393 0.0030107 -0.0087272 -0.11923 -0.05815 -0.00077347 0.0026731
-0.00029758 -0.00086797 0.0017228 0.001095
-0.00068608 0.0012827 0.0012014 0.00012605 -0.00074409 0.0027023 -0.16105 0.046258
0.015032 0.0017812 -0.0016536 -0.0022115
0.001477 -0.0006199 -0.00063572 -0.00091796 -0.00030921 -0.00089509 0.014896 0.0017441
0.021211 -0.17397 0.0045917 0.0071463
0.00013224 0.0014795 -0.00010082 -0.00036584 0.0018116 0.0010772 -0.0014893 -0.0023988
0.0046799 0.0072416 0.10019 -0.052564
2540000000 -0.086746 -0.00079031 0.011762 -0.0064983 -0.0026421 0.0010566 0.00041324 0.0012093
-0.00034082 -0.0015859 0.00084741 0.0017013
0.011765 -0.0064374 0.11734 -0.017754 -0.0009477 -0.0078965 0.00066508 -0.0013587
-0.0017207 -6.5558e-05 -0.00058836 0.0001162
-0.0026135 0.0010708 -0.0010409 -0.0078986 -0.12594 -0.034655 0.0016207 0.0023745
-0.0011407 -0.00011802 0.0018412 -0.00075203
0.00037034 0.0012173 0.00064775 -0.0013948 0.0016216 0.0023857 -0.15939 0.086223
0.015043 -0.0036381 -0.0020096 -0.00218
-0.00040339 -0.0017163 -0.0016376 -4.1864e-06 -0.0011432 -0.00010146 0.015199 -0.0037723
-0.0078926 -0.15885 0.0080032 0.005577
0.00090587 0.0016879 -0.00054966 0.00016604 0.0016827 -0.00074252 -0.0020974 -0.0020508
0.0081724 0.0054525 0.08653 -0.039415
2600000000 -0.079177 0.024455 0.0085372 -0.0098675 -0.0013031 0.0026649 0.0010634 -0.0002323
-0.0011138 -0.0010373 0.0017757 0.00032274
0.0085102 -0.0098405 0.11187 -0.03289 -0.0031519 -0.0061844 -0.00048398 -0.00082622
-0.00036088 0.0015253 -0.00038338 0.00069342
-0.0013077 0.0026695 -0.0032003 -0.0061539 -0.13072 -0.0093845 0.0029593 0.00030558
-0.00011353 0.0014352 0.0013609 -0.0015512
0.00099343 -0.00028797 -0.00047631 -0.00080875 0.002894 0.00029819 -0.14426 0.12064
0.012783 -0.0091287 -0.0031704 2.6825e-05
-0.001022 -0.00098132 -0.00039992 0.0015675 -0.00013719 0.0014704 0.012607 -0.0091509
-0.042356 -0.13977 0.0089562 0.0046654
0.0017592 0.000314 -0.00034692 0.00072251 0.0014272 -0.0016012 -0.0032197 6.1616e-06
0.0088237 0.0048594 0.077852 -0.025624
2660000000 -0.072614 0.050394 0.0045251 -0.011667 -0.00019483 0.0011533 3.8634e-05 -4.9518e-05
-0.002514 0.00064485 0.0013942 -0.0008151
0.0045779 -0.011669 0.11967 -0.028517 -0.0043596 -0.0047888 -0.0013334 -0.00040743
0.00026436 0.0019251 0.00052947 0.00091889
-0.00022996 0.0011343 -0.0044347 -0.0047568 -0.12999 0.011321 0.002027 -0.0015342
0.0005993 0.00056733 -0.0010693 -0.0018583
6.8856e-05 -3.6423e-05 -0.0013604 -0.0004151 0.0020176 -0.0015317 -0.12283 0.15225
0.0081 -0.012353 -0.0020398 0.00097481
-0.0025892 0.00063883 0.00032549 0.0019097 0.00061099 0.00055343 0.0082077 -0.012294
-0.064336 -0.1198 0.010647 0.0012404
0.0013545 -0.00069458 0.00051038 0.00093603 -0.0010668 -0.0017653 -0.0022718 0.0011015
0.010716 0.0011756 0.074036 -0.0056319
2720000000 -0.060941 0.068906 0.00031379 -0.011784 -0.00038379 0.0031194 -0.00013035 2.3271e-05
-0.0020727 0.0020762 0.00047437 -0.0015767
0.00029004 -0.011746 0.10512 -0.03162 -0.0051303 -0.001588 -0.0016338 0.00048695
0.0018295 0.00036432 0.00076762 -7.3686e-05
-0.00031906 0.0031138 -0.0051361 -0.0015532 -0.12399 0.040956 0.00044913 -0.0026266
0.00038536 0.00035299 -0.0011422 0.0004932
-0.00014344 -8.4426e-06 -0.0016161 0.00053578 0.00043457 -0.0026147 -0.089566 0.18114
0.0035631 -0.013364 -0.0018187 0.0022081
-0.0019104 0.0020522 0.0018217 0.00037692 0.00033752 0.00039514 0.0032441 -0.013487
-0.083752 -0.087162 0.011481 -0.0018867
0.00043407 -0.0015891 0.00077861 -0.00012081 -0.0011347 0.00044199 -0.0017209 0.0021746
0.01148 -0.0019333 0.077603 0.012038
2780000000 -0.046296 0.087589 -0.0043643 -0.010608 6.2392e-05 0.0013351 0.00050586 -0.00036697
0.0010314 0.0026429 -0.00061142 -0.0016546
-0.0043328 -0.010622 0.1039 -0.043542 -0.0041509 -0.00011675 -0.00012572 0.0017308
0.0017316 -0.00096459 0.00022372 -0.00022506
0.00011165 0.0013112 -0.004134 -5.4558e-05 -0.12118 0.071643 -0.0019336 -0.0017061
0.00019556 -0.00037952 -0.00067912 0.00080548
0.00053986 -0.00030235 -0.00012961 0.0017136 -0.0018993 -0.0017259 -0.059254 0.20383
-0.0026327 -0.013227 -0.00075346 0.0023341
0.001086 0.0026539 0.0017592 -0.00099969 0.00023917 -0.00037265 -0.0025761 -0.01307
-0.099354 -0.054482 0.0096564 -0.0057556
-0.00065555 -0.0017112 0.00014088 -0.00017825 -0.00049736 0.00092302 -0.00085567 0.0023605
0.0096829 -0.0056469 0.081316 0.031554
2840000000 -0.030544 0.10218 -0.0075459 -0.0074127 0.001617 0.0020866 -8.2853e-05 -0.00010364
0.001473 0.00093315 -0.0014891 0.00043142
-0.0075452 -0.0074279 0.10248 -0.037097 -0.0036176 0.0011851 0.00048452 0.00085986
-7.4756e-05 -0.0015292 -3.8889e-05 -2.737e-05
0.0016966 0.0020801 -0.0036006 0.0012493 -0.11483 0.097358 -0.0014239 0.00016062
0.00021086 0.00040538 0.00085074 0.00093841
-0.00011131 -0.0001272 0.00052556 0.00087874 -0.0014033 0.00015261 -0.022865 0.21853
-0.0064041 -0.010817 0.00039048 0.00099284
0.0014768 0.00087071 -8.0812e-05 -0.0014762 0.00023363 0.00038393 -0.0064863 -0.010845
-0.10188 -0.022412 0.0083197 -0.007647
-0.0015464 0.00044264 5.5374e-05 -5.7022e-05 0.00071717 0.00098307 0.00040605 0.00097137
0.0083751 -0.0077293 0.096319 0.045754
2900000000 -0.016526 0.12131 -0.0089589 -0.0032715 0.0017265 -4.9882e-06 0.00037607 -0.00078578
0.0023973 -0.0011116 -0.00082451 8.9815e-05
-0.0089545 -0.003282 0.083236 -0.045026 -0.0014228 0.0026411 0.0009481 0.00020077
-0.00063304 -0.0015053 -0.00027061 6.1453e-05
0.0017421 -8.6707e-06 -0.0014209 0.0026795 -0.097332 0.1303 -0.00106 0.00015287
-0.00030258 -0.00085344 0.0018044 -0.00052964
0.00038312 -0.00083305 0.00098001 0.00016774 -0.0010356 0.00015775 0.013994 0.22065
-0.0094155 -0.0070051 0.0006669 0.0019956
0.0022226 -0.0011154 -0.00070205 -0.001443 -0.00028476 -0.00083361 -0.009543 -0.006834
-0.10104 0.015912 0.0055245 -0.010277
-0.00076166 2.6865e-05 -0.00031144 0.00011173 0.0018432 -0.00055017 0.00068977 0.0020606
0.0051737 -0.010407 0.10993 0.05241
2960000000 0.005182 0.13259 -0.0088072 0.00043517 0.00047931 0.0012819 -0.00043652 -0.00081662
-0.000433 -0.0020107 -0.00062386 0.0006079
-0.008808 0.0004108 0.092465 -0.044902 -0.00081148 0.0013636 0.00097353 -0.00020875
-0.0012561 -0.00065678 0.00037125 0.00033863
0.00049864 0.001327 -0.00079091 0.0013709 -0.077978 0.16127 -0.00054701 0.00068077
-0.00022465 0.00074826 -1.1462e-05 -0.0022346
-0.00048277 -0.00069505 0.00097846 -0.00017663 -0.00052536 0.00067578 0.056568 0.22702
-0.01006 -0.0014561 0.0021398 0.00073447
-0.00041331 -0.0020844 -0.0013368 -0.00069059 -0.00028123 0.00077759 -0.01002 -0.0014807
-0.089553 0.048921 0.0016451 -0.01169
-0.00078395 0.00060745 0.00038373 0.00037221 8.2638e-05 -0.002265 0.0020013 0.00063236
0.0016937 -0.011524 0.13036 0.062479
3020000000 0.022937 0.14631 -0.0065471 0.0036936 0.0013255 -0.00031637 -0.00091998 -0.00011214
-0.00064868 0.00046286 -0.00016496 0.00035358
-0.0065341 0.003685 0.081189 -0.033689 -0.00039953 0.00021419 0.00036456 -0.0010899
-0.0016932 0.000401 0.00067396 -0.00022356
0.0013225 -0.00042072 -0.0003808 0.00021644 -0.056506 0.18626 -0.00032495 0.0010593
0.000511 0.000134 -0.00081235 -0.0015856
-0.0010126 -9.878e-05 0.00032775 -0.0011254 -0.00028913 0.0010722 0.09508 0.21913
-0.0085888 0.0012892 0.00031571 5.2703e-05
-0.00063891 0.00059166 -0.0017027 0.00041987 0.00060789 0.00025425 -0.0087872 0.0012666
-0.071543 0.076996 -0.002609 -0.010719
-7.1683e-06 0.00033877 0.00065624 -0.00020231 -0.00087186 -0.0016252 0.00041501 0.00034017
-0.0026487 -0.011073 0.14945 0.059711
3080000000 0.049961 0.15564 -0.0046442 0.0059662 0.0015578 2.8534e-05 -0.00062137 -0.000162
-0.00062242 1.2895e-05 -0.00019952 0.00056427
-0.0046377 0.005939 0.07855 -0.028236 -0.00033615 0.00070391 -0.0002987 -0.00017661
-0.00029203 0.0012534 -4.6268e-05 -0.00053305
0.0016037 4.1464e-06 -0.00034078 0.00068943 -0.018585 0.20714 -0.00057413 7.5832e-05
0.00081705 0.00064117 -0.002016 -0.00061118
-0.00054809 -0.00011321 -0.00031521 -0.00018458 -0.00063024 0.0001117 0.12861 0.21156
-0.0062951 0.005051 0.0019172 0.00083104
-0.00065625 -5.117e-05 -0.00023456 0.0012074 0.00070969 0.00064787 -0.0061591 0.0051366
-0.043945 0.11013 -0.0064926 -0.0081834
-0.00027706 0.00066687 -7.9028e-05 -0.00051724 -0.0019808 -0.0005981 0.0018055 0.00060549
-0.0063425 -0.0082877 0.16447 0.066859
3140000000 0.07819 0.15903 -0.001152 0.0074979 0.0026255 -0.001568 -0.001373 0.00078282
0.0017095 0.00078749 0.00044094 -0.00018057
-0.001171 0.0074777 0.07422 -0.030306 -0.00090128 0.00036377 0.00068447 -7.7005e-05
-2.3365e-05 0.00076068 0.0005648 -0.00049097
0.00262 -0.001629 -0.00084399 0.00033073 0.023775 0.22683 -5.2295e-05 0.0015014
0.0013542 -0.0008571 -0.0029314 0.00064916
-0.0014215 0.00080543 0.00073993 -8.7782e-05 -5.7117e-05 0.001521 0.16351 0.18497
-0.0027969 0.0065349 0.0012405 -0.0016038
0.0016453 0.00083884 -5.3395e-05 0.00077657 0.0013741 -0.00087734 -0.0028818 0.0064338
-0.024571 0.1296 -0.0083896 -0.0051947
0.0005361 -0.00023555 0.00061596 -0.00046707 -0.0027982 0.0006746 0.0012136 -0.0015463
-0.0084433 -0.0053286 0.18836 0.056657
3200000000 0.11017 0.16968 0.0039153 0.0064926 0.00065766 -0.0026744 -0.00015207 0.0019066
0.00036813 -0.0020303 -3.1067e-05 0.00042514
0.0038694 0.0065049 0.084277 -0.029006 -0.00084059 0.00061428 -0.00037526 -0.00087021
0.0007628 0.0012121 -0.00051218 -0.0010674
0.00067088 -0.0027362 -0.00079358 0.00061348 0.068132 0.23116 0.001179 0.00083497
-0.00033343 -0.0025477 -0.0014836 0.0028074
-5.8998e-05 0.0019298 -0.00034388 -0.00081353 0.001225 0.00082279 0.18304 0.1633
1.803e-05 0.0057442 -8.022e-05 -0.0011133
0.00040748 -0.0020901 0.00078512 0.0011723 -0.00041467 -0.0025888 3.8836e-05 0.0057874
0.014304 0.14879 -0.0095573 -0.00072754
-0.00017018 0.00051118 -0.00053052 -0.0010783 -0.0015314 0.0027504 7.3301e-05 -0.0012106
-0.0094108 -0.00035337 0.20415 0.056455
3260000000 0.14262 0.16154 0.0041555 0.0031878 -0.00076526 -0.0025684 0.0010102 0.00092873
0.00024295 -0.0016883 0.00016351 0.00016048
0.0041434 0.0032236 0.09218 -0.032197 -0.0016541 0.0020805 -0.00019762 -0.00014225
0.0010591 -0.00066197 -0.00086394 0.00016385
-0.0007955 -0.0024864 -0.0016655 0.002144 0.11847 0.22688 0.00034723 -0.00013555
-0.0011047 -0.000933 0.00065541 0.0019804
0.0010356 0.00092425 -0.00016901 -0.00011053 0.00038625 -0.00010161 0.21085 0.12546
0.0024177 0.0051864 -0.00020211 -0.0016505
0.00019493 -0.0016986 0.0010092 -0.00065304 -0.0011155 -0.00095024 0.002447 0.0050442
0.042101 0.15803 -0.0066575 0.0039674
0.00012013 -3.4008e-05 -0.00085772 0.00023747 0.00068566 0.0018418 -0.00039769 -0.0016221
-0.006754 0.0036403 0.23466 0.045764
3320000000 0.17284 0.15572 0.0071168 0.001215 -0.00052635 -0.0016203 0.0010215 0.0001747
-0.0016378 -0.001513 5.0716e-05 -9.6666e-05
0.007186 0.001242 0.098625 -0.028304 0.00097267 0.0021135 -0.00020635 -0.00065207
-0.00020763 -0.00025147 -0.00049806 0.00032403
-0.0005675 -0.0016495 0.00096976 0.0021304 0.16622 0.21815 0.00017658 -0.00015203
-0.0011148 -0.00061011 0.00029304 0.00065575
0.0010763 0.00016877 -0.00025937 -0.00067782 0.00018135 -0.00011936 0.21859 0.095602
0.0037068 0.0031682 -0.0013533 -0.00013448
-0.0017212 -0.0013804 -0.00021658 -0.00029033 -0.0011668 -0.00061897 0.0036354 0.0032347
0.074437 0.15791 -0.0037576 0.0051176
3.8712e-05 -0.00014153 -0.00043793 0.00029531 0.00020109 0.00076832 -0.0011601 -1.5346e-05
-0.0036178 0.0052788 0.2493 0.032655
3380000000 0.20841 0.13892 0.0054369 -0.0020726 -0.0010547 0.00052355 0.0010502 0.0003708
-0.0014439 0.00089561 0.00050542 6.8429e-05
0.0053834 -0.0021065 0.10946 -0.035949 0.00031488 0.0026312 -0.0012366 -0.00054604
9.5575e-05 0.00013783 -0.00074998 0.00037578
-0.0010333 0.00054226 0.00033583 0.0026503 0.2077 0.19573 0.00078539 -0.00056691
-0.001758 0.00090733 0.0010112 0.0012293
0.001059 0.00034575 -0.0012196 -0.00054422 0.00071826 -0.00054131 0.23357 0.063704
0.0050372 0.002742 -0.00020765 0.00093197
-0.0014487 0.00084774 9.4763e-05 8.9082e-05 -0.0017024 0.00087389 0.0052161 0.002752
0.11726 0.14992 -0.00044458 0.0061524
0.00049514 -1.5536e-05 -0.00072968 0.00048993 0.0010413 0.001264 -0.0004772 0.00062577
-0.00043154 0.0059822 0.2799 0.014672
3440000000 0.23977 0.11696 0.0044505 -0.0037252 -0.00062855 -0.0017703 0.00092528 -0.00021841
-0.001457 0.0016211 0.00086261 -2.5524e-05
0.0044586 -0.0037407 0.10297 -0.041129 0.0031016 0.0019938 -0.0011066 0.0010206
-6.4275e-05 0.00044196 5.3888e-05 0.0010032
-0.00065512 -0.0017431 0.0031362 0.0019385 0.24611 0.16679 -0.00046144 8.6221e-05
-1.5721e-05 0.0012798 0.00091433 0.00072976
0.00095537 -0.00019078 -0.0011011 0.0010667 -0.00041311 4.3846e-05 0.23467 0.030707
0.0069694 0.00033533 -0.00019954 -0.00026332
-0.0013938 0.0016139 -3.4509e-05 0.00043609 8.6671e-06 0.0012617 0.0068265 0.00023702
0.14786 0.13922 0.0035679 0.0035261
0.00055956 4.2121e-05 0.00014287 0.0010108 0.00076736 0.00067571 -0.00026727 -7.7173e-05
0.003438 0.0036439 0.2946 -0.016563
3500000000 0.27201 0.085301 0.0024419 -0.0044165 -0.0015101 0.0015341 0.00092866 -0.00075689
-0.001173 0.0012706 0.00053267 -0.00071035
0.0024668 -0.0044671 0.11544 -0.064797 0.0031374 0.0009735 -0.00054242 0.00078737
0.00043736 0.00011738 0.00014808 0.00026401
-0.001455 0.0015387 0.0031742 0.00090852 0.27513 0.13308 0.00027747 -0.00019414
-3.5994e-05 0.0010526 0.0017978 -9.3324e-05
0.00091109 -0.0007839 -0.00050662 0.00077502 0.00027094 -0.00020247 0.23923 0.0038956
0.0068883 -0.0030057 -0.00017063 0.00047448
-0.0011183 0.0012485 0.00048118 8.638e-05 -6.8327e-05 0.0010083 0.0069367 -0.0028993
0.1927 0.11138 0.0031946 0.0012379
0.00070033 -0.00067666 7.2217e-05 0.00036918 0.0017457 -4.7833e-05 5.047e-05 0.00022238
0.0032336 0.0012998 0.31636 -0.042411
3560000000 0.2904 0.050787 0.00036698 -0.0058281 -8.1157e-05 -0.00077649 0.00058368 0.0001446
0.0016088 0.0020032 0.00015757 -0.0012075
0.00040585 -0.0058327 0.10972 -0.069955 0.0057035 -0.00092814 0.00044342 0.00069144
0.00074885 -0.00031634 -4.082e-05 0.00032359
-0.00012964 -0.00082501 0.0056928 -0.0010055 0.30277 0.090284 -0.00041386 -0.00023729
0.00094251 0.00059485 0.0013824 -0.00098121
0.00063955 0.00018441 0.00042552 0.00067161 -0.00039524 -0.00020305 0.23006 -0.032445
0.0056856 -0.0054801 -0.0006073 -0.00076562
0.0016996 0.0019789 0.00084232 -0.0003212 0.00086916 0.00056361 0.0057652 -0.0056032
0.21453 0.097625 0.0037574 -0.0013832
2.8657e-05 -0.0013842 4.9925e-05 0.00032926 0.0013279 -0.00081984 -0.00054669 -0.00077559
0.00383 -0.0015484 0.32762 -0.083943
3620000000 0.30661 0.012959 -0.00099793 -0.0035108 -0.0020483 -0.00025927 0.00016257 -0.0019402
9.5187e-05 0.0004659 -0.00090526 -0.00089478
-0.00095049 -0.0034876 0.11034 -0.099353 0.0036222 -0.0039153 0.00033738 0.00060011
-0.00049671 -0.00062277 0.00095851 0.00033872
-0.0021829 -0.00027571 0.0035888 -0.0039647 0.31547 0.046119 0.00021013 -0.00087866
-0.00011014 0.0002485 0.00077897 -0.00084438
0.0001918 -0.001924 0.00028644 0.00057831 0.00020263 -0.00088434 0.21863 -0.06281
0.0019665 -0.0073632 -0.0015245 0.0010189
0.00020777 0.00038889 -0.00041555 -0.00059339 -0.00017605 0.00020181 0.0017673 -0.0071811
0.23678 0.054522 0.001381 -0.0022314
-0.00077163 -0.00087339 0.00088197 0.00041042 0.00071876 -0.00074565 -0.0014291 0.0010657
0.0011678 -0.0021596 0.32923 -0.11705
3680000000 0.31033 -0.031424 -0.0033322 -0.0039186 -0.00095982 0.0017962 -0.0012971 -0.00029263
0.0016563 -2.7896e-05 -0.00091542 -0.00050118
-0.0033097 -0.0039018 0.10576 -0.11639 0.0013597 -0.0045935 0.00093595 0.00032893
-0.00045936 -0.00061669 0.00076949 7.6971e-05
-0.00096456 0.0016976 0.0013121 -0.0046523 0.32641 -0.0039586 -0.0009896 -0.00056689
0.0010866 0.00089932 0.00071762 -0.0019341
-0.0012847 -0.00019532 0.00087522 0.00029228 -0.0010092 -0.00050537 0.20549 -0.096425
-2.5778e-05 -0.0066922 -0.00070805 0.0011238
0.0017986 6.3662e-05 -0.00039544 -0.00070778 0.0010737 0.00087169 -5.5162e-07 -0.0067167
0.25659 0.030565 0.0010816 -0.0023556
-0.0010022 -0.00065118 0.00081673 4.6156e-05 0.00065624 -0.0018903 -0.00076952 0.0012186
0.0014316 -0.0020622 0.32914 -0.1621
3740000000 0.31194 -0.066657 -0.0029846 -0.00018593 -0.0022515 0.0026245 -9.8944e-05 -0.00060379
-0.00053975 6.0845e-05 -0.0012746 0.00056057
-0.0029895 -0.00019114 0.097245 -0.13821 0.00072318 -0.0053806 0.00021902 -0.00030615
-0.00026439 -0.00017829 0.00067731 8.6943e-05
-0.0022065 0.0026666 0.00067778 -0.005418 0.32907 -0.04391 -0.00053464 -0.00022892
9.7944e-05 -0.00013622 -0.00037318 -0.0012022
-6.9927e-05 -0.00058439 0.00019835 -0.00030013 -0.00058847 -0.00018484 0.18395 -0.12046
-0.0013811 -0.0062801 0.00055259 0.0026862
-0.00071036 -3.2974e-05 -0.00026977 -6.2446e-05 6.5217e-05 -8.6029e-05 -0.001548 -0.0061139
0.26307 -0.0092103 -0.00011415 -0.0021032
-0.0013064 0.000614 0.00064506 5.6266e-05 -0.00052372 -0.0012107 0.00071128 0.0025954
-0.00062071 -0.0023788 0.31457 -0.20159
3800000000 0.30666 -0.11274 -0.0023509 0.00046981 0.00081854 0.003677 -0.0012443 -0.0016195
0.0016267 0.001128 -0.00089825 0.00047169
-0.0023677 0.00048852 0.086074 -0.15328 -0.0023264 -0.0047892 0.00010888 0.0001386
-0.00088526 -0.00059319 0.00074568 -0.000153
0.00084959 0.0037665 -0.002357 -0.0047817 0.32542 -0.085244 -0.00075109 0.00040291
0.0010526 7.952e-05 -0.00094679 -0.00061078
-0.0012763 -0.0015982 0.00014139 0.00017569 -0.00079438 0.00044839 0.17415 -0.14603
-0.0035724 -0.0051103 0.0017379 0.0018338
0.0017242 0.00096992 -0.00085549 -0.00064483 0.0011059 1.7512e-05 -0.0036012 -0.0053298
0.27519 -0.050022 0.0015824 -0.0010364
-0.00081534 0.00036523 0.00069956 -0.00019327 -0.00076326 -0.00077751 0.0015717 0.0018065
0.0017041 -0.00065214 0.30686 -0.24312
3860000000 0.29492 -0.14429 -0.00079742 0.0010853 0.0025145 0.0018981 -0.0021243 0.0012121
0.00051629 -0.001324 -0.00037507 0.0016226
-0.00073414 0.0010591 0.06683 -0.16299 -0.0033841 -0.0047813 0.00063012 -0.00072189
-0.00099652 0.0013725 0.00068094 -0.00085841
0.0025138 0.0018914 -0.0034524 -0.0047321 0.30546 -0.1256 -0.00069228 0.00068539
0.00014503 -0.0007504 -0.001039 -0.00029762
-0.0020255 0.0013271 0.00052341 -0.00070757 -0.00072721 0.00069809 0.14634 -0.16036
-0.0028127 -0.0045849 0.0017429 0.0009079
0.00047437 -0.0013883 -0.00093442 0.0014177 0.00025083 -0.00072391 -0.0028546 -0.0044274
0.27149 -0.081378 0.00022408 -0.002283
-0.00039234 0.0016309 0.0007119 -0.0009868 -0.00097743 -0.00023346 0.001966 0.00083015
-0.00018244 -0.0027682 0.28387 -0.2812
3920000000 0.27991 -0.18441 0.0018935 0.00020599 0.0035356 0.0024515 0.0001283 0.00090227
0.00063667 -8.2689e-05 0.00045699 0.00029791
0.0019107 0.00022316 0.039093 -0.17903 -0.0047616 -0.0029732 -0.00051774 -0.00010279
0.00029856 0.00010247 -0.00033009 -0.00026583
0.0035651 0.0023716 -0.0048299 -0.0029064 0.29847 -0.15858 0.00012807 0.00132
0.0017178 -0.001128 -0.00058057 -0.00019847
9.363e-05 0.00091003 -0.00047037 -0.00011519 0.00017932 0.0013044 0.12615 -0.17162
-0.0046272 -0.004257 0.0023752 -0.00029161
0.00064797 -1.1508e-05 0.00038273 6.9267e-05 0.0016471 -0.0011589 -0.0046001 -0.004313
0.26178 -0.13132 0.00064243 -0.0023454
0.00055656 4.9687e-05 -0.000307 -0.00025092 -0.0003857 -0.00025688 0.0022272 -0.00032873
0.00093128 -0.0020002 0.26184 -0.30817
3980000000 0.25276 -0.21984 0.0019362 -0.0033599 0.0049016 -0.00039067 0.00012597 0.0010498
0.00087385 -0.0018159 0.00052274 0.00012022
0.0019113 -0.0033694 0.016587 -0.19196 -0.005233 -0.0012313 0.00082361 0.00047771
0.00042517 0.0004403 -8.3471e-05 -0.0010821
0.0048854 -0.00046004 -0.0052923 -0.001224 0.26974 -0.1888 0.0013376 4.5791e-05
-0.0010887 -0.0010999 -0.00077478 -0.0003955
0.00015613 0.0010824 0.00076562 0.00046936 0.0013039 0.00011228 0.089727 -0.19282
-0.005002 -0.0036419 0.0014126 -0.001268
0.0005783 -0.0016894 0.00051855 0.00052505 -0.0010882 -0.0011169 -0.0051931 -0.0036262
0.24903 -0.16031 0.0006425 -0.0050241
0.00053196 0.00029421 -4.8552e-05 -0.0010739 -0.00074555 -0.00028207 0.0014295 -0.00094852
0.00069389 -0.0053083 0.22724 -0.34647
4040000000 0.22546 -0.24516 -0.00076828 -0.0042004 0.0034387 -0.0030286 0.0003125 0.00014117
-0.00048804 -0.00080895 0.00077043 0.0001087
-0.0007873 -0.0042329 -0.0085356 -0.19886 -0.0045785 0.00011041 0.00018974 -0.00095404
4.6832e-05 4.0704e-08 -0.0014922 -0.00012686
0.0034211 -0.003102 -0.004617 0.00015672 0.24737 -0.22206 0.00018329 -0.00057014
-0.00083935 -0.00022994 -0.0010674 0.00012307
0.00038769 0.00022838 0.00020521 -0.00096415 0.00016697 -0.00066482 0.068328 -0.18779
-0.0069046 -0.0018665 0.0014519 -0.00052206
-0.00048295 -0.00093553 -4.2073e-05 7.8842e-05 -0.00083851 -0.00032467 -0.0066184 -0.0018298
0.23514 -0.19408 -0.0019364 -0.003591
0.00051846 -0.00010374 -0.0014779 -2.8033e-05 -0.0010605 0.0002682 0.0013214 -0.00066839
-0.0018354 -0.0032002 0.18985 -0.36414
4100000000 0.19515 -0.26907 -0.0036278 -0.0029223 0.0010036 -0.0034411 -0.00041036 -0.00016883
0.00010709 -0.0018488 0.00050799 0.00038052
-0.0035848 -0.0029308 -0.034245 -0.20207 -0.0047116 0.00081638 -0.00015253 -0.00028385
0.00079284 0.000199 -0.0004376 0.00016449
0.00094835 -0.0034158 -0.0046879 0.00083339 0.22542 -0.24802 0.00020422 -0.00027456
-0.00058723 -0.00040355 -0.001331 0.00034198
-0.00038426 -0.00012815 -0.00021706 -0.000265 0.00024672 -0.0002003 0.034247 -0.20086
-0.0065171 0.0010785 0.0010498 -0.0015729
-5.4731e-05 -0.0017708 0.00090435 0.00023217 -0.00058954 -0.00046003 -0.0065078 0.0010753
0.21635 -0.2173 -0.0025361 -0.0041328
0.00068627 0.00024695 -0.00058081 0.0002416 -0.0013578 0.00017027 0.001233 -0.0013766
-0.002713 -0.0046218 0.1563 -0.39051
4160000000 0.16595 -0.28591 -0.003845 -0.0018387 -0.00026909 -0.0033047 0.00077834 -0.00011916
-0.0035754 -0.0005936 0.00094816 -0.00080785
-0.0038387 -0.001834 -0.059793 -0.19802 -0.0048149 0.0025797 -0.0004176 -0.00036038
0.00017535 -0.00043395 -0.0010534 0.00045819
-0.00022548 -0.0033207 -0.0047398 0.002639 0.19289 -0.26325 0.00044526 -0.00033674
-0.00091107 -0.00040489 -0.0011321 0.00070286
0.00076591 -0.00016959 -0.00043984 -0.00038102 0.00046277 -0.00038876 0.010446 -0.18835
-0.0054306 0.0013326 0.00092953 -0.0020679
-0.0036274 -0.00051457 5.0015e-05 -0.00034743 -0.00089695 -0.00035321 -0.005396 0.0014742
0.18154 -0.25327 -0.0045855 -0.0034187
0.00081758 -0.00081855 -0.0010307 0.00036724 -0.0010488 0.00084814 0.00081445 -0.0022533
-0.004528 -0.0030019 0.10763 -0.39927
4220000000 0.13729 -0.30207 -0.0045575 0.00032586 -6.8063e-05 -0.0036953 -0.00035703 -0.00013305
-0.00098107 0.0010883 0.00017627 -0.0013099
-0.0045337 0.00032674 -0.096039 -0.18785 -0.0023197 0.0034577 -0.00017167 -0.00010102
0.0001808 3.5121e-05 -0.00063505 0.0010441
-8.5164e-05 -0.003747 -0.0023341 0.0034909 0.16337 -0.28981 1.1421e-05 -2.9191e-05
0.00041277 8.062e-05 -0.00030364 0.0014066
-0.00036076 -3.5041e-05 -0.00019075 -7.549e-05 1.7174e-05 -2.6166e-05 -0.013497 -0.18697
-0.0045261 0.0023505 4.2668e-05 -0.0024475
-0.00093852 0.0011351 0.00021629 -7.9114e-05 0.00033103 -0.00011858 -0.0044327 0.002328
0.16512 -0.27364 -0.0046962 -0.0023834
0.00028888 -0.0012938 -0.00065963 0.0011293 -0.0001753 0.0011407 0.00010613 -0.0022893
-0.0047239 -0.0025229 0.079178 -0.4126
4280000000 0.10614 -0.31021 -0.0028344 0.0018039 -0.0020264 -0.0040055 -0.00028138 0.00068232
1.7436e-06 0.0010938 -0.00061656 -0.00015964
-0.0028118 0.0018344 -0.12148 -0.19175 -0.0026597 0.0029941 -0.0008109 -0.0003115
0.00018556 0.00030162 0.00050682 0.00065511
-0.0020123 -0.0040255 -0.0026691 0.0030572 0.13296 -0.29671 0.00083269 -0.00016394
-0.0010097 0.00073715 -0.00020624 0.00065584
-0.00030649 0.00075052 -0.00080508 -0.00035773 0.00087692 -0.00021561 -0.050766 -0.1715
-0.0048669 0.0025741 -0.00053666 -0.0021742
1.4588e-05 0.0011952 0.0002192 0.00027507 -0.00095817 0.00077739 -0.0047421 0.0026292
0.11743 -0.29453 -0.0061495 -0.00056144
-0.00056546 -0.00016378 0.00046996 0.00071933 -7.4427e-05 0.00075898 -0.00070433 -0.0023396
-0.0064255 -0.00016526 0.028789 -0.41746
4340000000 0.079022 -0.31946 -0.0018988 0.0018702 -0.0023602 -0.0014181 0.00015115 0.00049256
0.00019285 0.00082936 -0.00023105 -0.00089207
-0.0018848 0.0018997 -0.14172 -0.16547 -0.0019576 0.003841 -0.00012304 0.00058555
-0.00017536 -0.00033173 0.00047003 0.0004267
-0.0024436 -0.0013546 -0.0019003 0.0038671 0.096863 -0.3134 -0.0003641 -0.0010264
0.00017733 0.0010086 0.00080577 0.0020665
0.00015366 0.00053368 -0.00012433 0.00061018 -0.00045758 -0.00099007 -0.068751 -0.16914
-0.0043515 0.0038677 -0.001299 -0.0023271
0.00016465 0.00081611 -0.00021111 -0.00039572 0.00012228 0.00097132 -0.0043204 0.0039407
0.088683 -0.31721 -0.0052132 0.0018885
-0.00017291 -0.00082397 0.00046505 0.00041654 0.00069886 0.0020574 -0.0012703 -0.0022329
-0.0052943 0.0016738 -0.0052963 -0.41088
4400000000 0.047951 -0.32481 -0.0010371 0.0016276 -0.0023582 -0.0017418 0.00098023 0.0013574
0.00013654 0.00063798 3.6186e-05 -0.00056139
-0.0010391 0.0016066 -0.17041 -0.15546 -0.0015395 0.003988 -0.00039279 0.00053387
3.0888e-05 -0.00037257 0.00064385 0.00026103
-0.0024088 -0.001731 -0.0014383 0.0040239 0.067496 -0.31939 -6.7503e-06 -0.00020607
0.00039077 0.00020943 0.0010659 0.0012324
0.00096012 0.0012447 -0.00038776 0.0004959 -5.9864e-06 -0.00027295 -0.093413 -0.15606
-0.0033915 0.0053986 -0.0021664 -0.0014992
-2.9058e-06 0.00072636 7.1415e-05 -0.00039794 0.00043927 0.00038612 -0.0033898 0.0053319
0.055998 -0.32784 -0.0042121 0.0011055
-4.7737e-05 -0.00064288 0.00062958 0.00029951 0.0011536 0.0013044 -0.0022614 -0.0017028
-0.0043719 0.0010501 -0.051111 -0.41569
4460000000 0.012318 -0.32446 -0.00069954 0.00058926 -0.0041181 -0.00092892 0.001426 -0.00076156
-0.00059446 0.0013267 -0.0010697 -0.00031723
-0.00068813 0.00051826 -0.19188 -0.12588 -0.00061229 0.0046358 -0.00035409 0.00071006
-0.00037569 -0.0004953 0.0005005 -0.00058714
-0.0041558 -0.00092595 -0.00053488 0.0046838 0.042353 -0.32657 -0.00054796 -0.00057591
0.00062445 0.00058043 0.0020531 0.00070144
0.0013633 -0.0007793 -0.00033588 0.00074319 -0.00058709 -0.00057486 -0.10653 -0.13479
-0.0015184 0.0063081 -0.0023076 -0.00090759
-0.00049765 0.0014121 -0.00042682 -0.00051174 0.00054 0.00055622 -0.0015216 0.0063378
0.019368 -0.32141 -0.004405 0.0031471
-0.0010584 -0.00038215 0.00045011 -0.00060982 0.0019661 0.00049985 -0.002312 -0.00075613
-0.0043106 0.0033418 -0.090322 -0.39659
4520000000 -0.01207 -0.32491 -0.00029438 -0.00025473 -0.0037623 0.00021634 0.00065166 -6.7124e-05
0.0018857 0.00018752 -0.00071224 0.00089946
-0.0002961 -0.00024391 -0.21664 -0.10886 0.00074414 0.0049138 0.00058942 0.00078101
-0.00016696 9.2588e-05 0.0001591 -0.00012231
-0.0037831 0.00023476 0.00075538 0.0049307 0.011399 -0.32391 -0.0010054 0.00051209
0.00053802 -0.00065236 0.001529 -0.00069251
0.00066897 -4.4191e-06 0.00058507 0.00079895 -0.00099632 0.0004956 -0.12438 -0.12551
-0.0007507 0.0061264 -0.0028799 -0.00022628
0.0018719 2.5e-05 -5.9831e-05 0.00018502 0.00050646 -0.00065286 -0.00059373 0.0061692
-0.02906 -0.33105 -0.0028469 0.0037695
-0.00058265 0.0010433 0.00011804 -0.0001523 0.0015299 -0.00072312 -0.0029728 -0.00026931
-0.002636 0.0035255 -0.11946 -0.39491
4580000000 -0.049714 -0.3174 -0.0011663 -0.00047537 -0.0030123 0.0025871 0.0006651 -0.00033665
0.00023859 1.6672e-05 -0.00061569 0.00066953
-0.0011955 -0.00048725 -0.23498 -0.082065 0.0012358 0.0041922 0.00063083 -0.00012786
7.0702e-05 8.3492e-05 0.00013491 -0.000206
-0.002964 0.0026114 0.0012861 0.0041758 -0.020595 -0.32108 -0.00022854 0.00048783
-0.00040106 -1.874e-05 0.0016697 -0.0011429
0.00063109 -0.00038271 0.00061348 -0.00013281 -0.00028486 0.00048649 -0.13504 -0.10057
0.0020878 0.0052855 -0.0025615 0.0011926
0.00036367 -2.7368e-05 -7.1458e-05 6.4096e-05 -0.00039398 3.3608e-05 0.002057 0.0053078
-0.054913 -0.33574 -0.0024581 0.0035871
-0.00063212 0.00061476 0.00017755 -0.00025777 0.0014898 -0.0010713 -0.002673 0.0012768
-0.0025594 0.003533 -0.16479 -0.36473
4640000000 -0.075189 -0.31114 -0.0023982 -0.0015909 -0.0031046 0.0026686 0.00057247 -0.0012991
0.0015098 -0.0005305 -3.8721e-05 0.0010485
-0.0023943 -0.0016115 -0.24527 -0.054357 0.0017493 0.0039149 0.000756 0.00032163
-0.0004638 0.00039697 2.7966e-05 -0.0006652
-0.0031341 0.0027202 0.0018332 0.0038787 -0.044728 -0.31503 0.00026131 0.00092458
0.0011491 0.0001631 0.00019228 -0.0021212
0.00058551 -0.001302 0.00074642 0.00032719 0.00030256 0.00083729 -0.1403 -0.086169
0.0033725 0.0039474 -0.0025918 0.001783
0.00146 -0.00051903 -0.00032224 0.00037624 0.0012126 0.00017717 0.0034559 0.0039271
-0.087355 -0.31814 -0.0025612 0.0043051
7.2677e-05 0.0010678 4.2741e-06 -0.00065985 0.00026023 -0.0021425 -0.0024043 0.0016351
-0.0022741 0.0041508 -0.18328 -0.35496
4700000000 -0.10314 -0.30629 -0.003989 7.2977e-06 -0.0014594 0.0046348 -0.00093682 -0.00098216
0.00087083 -0.00072882 0.0010338 0.00082631
-0.004005 4.7765e-05 -0.25677 -0.03561 0.0028178 0.0038631 0.00045855 -0.00045665
0.00034589 0.00048699 -0.00010681 -9.8907e-05
-0.0013657 0.0046191 0.0028988 0.0038339 -0.075856 -0.30901 -0.00017783 0.00056672
0.0005394 -0.00033369 -3.0346e-05 -0.001634
-0.00095331 -0.00099358 0.00045027 -0.00048796 -0.00018138 0.00060321 -0.15723 -0.065185
0.0034009 0.0019123 -0.0012986 0.0024625
0.00091166 -0.00052844 0.00028209 0.00044795 0.00061442 -0.00030436 0.0034919 0.0018789
-0.12573 -0.30917 -0.00078408 0.0039988
0.00103 0.0007203 -0.00012512 -7.0127e-05 -0.00010061 -0.0015457 -0.0013891 0.0023798
-0.0010455 0.0041772 -0.22669 -0.32544
4760000000 -0.13294 -0.29115 -0.0047369 0.0012458 0.00068486 0.0046298 -0.000715 -0.00063489
0.00028544 -0.00094139 0.0011483 -0.00036651
-0.0047505 0.0012195 -0.2521 0.0068505 0.0031303 0.003086 -5.4373e-05 -0.00064455
0.0003198 0.00017885 3.2207e-05 -0.00028457
0.00069835 0.0046096 0.003205 0.0030099 -0.10624 -0.29451 0.00076894 0.00038874
0.00082742 -0.00046332 -0.0013926 -0.00085364
-0.00076851 -0.00067043 -4.9312e-05 -0.00064436 0.00081643 0.00039848 -0.15095 -0.048709
0.0024351 0.0010433 -0.00081532 0.0026246
0.00013501 -0.00099467 0.00037372 0.00027075 0.00077287 -0.00046958 0.0023361 0.00093361
-0.15825 -0.29072 -0.00073201 0.0047942
0.0010351 -0.00038157 1.5593e-05 -0.00021974 -0.0013737 -0.0010027 -0.00061281 0.0027613
-0.00064762 0.0047538 -0.23789 -0.30325
4820000000 -0.16005 -0.27729 -0.0049967 0.0027103 0.0016457 0.0029668 -0.00084573 -0.0004796
0.00049472 -0.00084438 0.00010446 -0.00050872
-0.004987 0.0026999 -0.26372 0.029098 0.0043527 0.0032141 -7.4641e-05 -0.00028746
0.00039865 -0.00018589 -0.00026247 -0.00040213
0.0017074 0.0029326 0.0043922 0.0031412 -0.13334 -0.2902 0.00062299 -0.00043487
0.00033907 -0.00073916 -0.00070104 -0.00020139
-0.00091162 -0.00046838 -5.5029e-05 -0.00030456 0.00059348 -0.00040168 -0.16647 -0.031253
0.0016663 3.0303e-05 0.00026044 0.0030128
0.00058255 -0.00086839 0.00034788 -0.00019545 0.00023044 -0.00074759 0.0017935 0.00014751
-0.19585 -0.27193 0.00032683 0.0037292
0.00018062 -0.00059786 -0.0002759 -0.00037881 -0.00083317 -5.8063e-05 0.0002047 0.0028906
0.00020241 0.0035406 -0.27543 -0.27293
4880000000 -0.19122 -0.25706 -0.0041795 0.0045353 0.0020033 0.0031452 -0.0014062 0.00012142
-0.00080288 -0.0011234 0.00038645 -0.00024518
-0.0041776 0.0045323 -0.25509 0.070814 0.0048958 0.0016174 -0.00035892 -0.00019404
-0.00021829 0.00011145 -0.00031524 0.00020935
0.0020799 0.0031108 0.0049371 0.0015458 -0.15177 -0.2774 0.00029152 -0.00032423
-0.00023153 -0.001268 -0.00054317 2.7073e-05
-0.0013904 0.00018939 -0.00033816 -0.00019275 0.00037212 -0.00034379 -0.15939 -0.012393
0.001139 3.7379e-05 0.00095721 0.002312
-0.00085062 -0.0011781 -0.00024909 0.00010555 -0.0003026 -0.001319 0.0011542 -0.00012163
-0.22439 -0.25599 0.00049202 0.0033226
0.0002915 -0.00024681 -0.00024727 0.00022643 -0.00053556 1.3236e-05 0.0010401 0.0024194
0.0006756 0.0033422 -0.28707 -0.2436
4940000000 -0.21204 -0.23919 -0.0028067 0.0066438 0.0030453 0.0011729 -0.00022805 0.00069003
-0.0010706 -0.00057391 -5.1429e-05 -0.00055808
-0.0028295 0.0066138 -0.26643 0.096448 0.0057605 0.00089634 -9.7652e-05 -3.455e-05
0.00031889 -0.00026933 -0.00027465 0.00017591
0.0030741 0.001162 0.0057916 0.00077577 -0.17254 -0.25398 0.00019681 -0.00050593
-0.00092617 0.00011905 -0.00032475 0.00016879
-0.00023479 0.00068157 -8.2609e-05 -4.1208e-05 0.00021997 -0.00048132 -0.16692 -0.0031747
-0.00015367 0.00019818 0.0018012 0.002129
-0.00098835 -0.00056002 0.00034228 -0.00027816 -0.00089229 0.00011598 -0.00014564 0.00047964
-0.24737 -0.22604 0.00068976 0.0033751
4.6587e-05 -0.00057452 -0.00023711 0.0001851 -0.00026833 0.00013164 0.001913 0.0021271
0.00063265 0.003185 -0.31047 -0.21733
5000000000 -0.23239 -0.21492 -2.9144e-06 0.0072846 0.0031436 0.0016671 -0.00024128 0.00067593
-0.0004442 0.00045575 -0.00020653 -0.00080115
2.8118e-06 0.0072638 -0.25259 0.11393 0.0056713 -0.00087276 -0.00021384 -0.00010037
-0.00012554 -0.00058699 -0.0002069 -4.2677e-05
0.0031932 0.0016389 0.0056366 -0.00097805 -0.20225 -0.23869 -0.00061216 -0.00078347
-0.00035442 -0.00026948 -0.00044886 -0.00039872
-0.00020219 0.00068556 -0.00024358 -0.00012183 -0.00057233 -0.00079584 -0.16121 0.021261
-0.00034588 0.0019595 0.002474 0.0010327
-0.00048935 0.00049957 -0.00017939 -0.00052847 -0.00031 -0.00026907 -0.00037555 0.0016865
-0.27312 -0.20374 0.00067227 0.0037231
-0.00040446 -0.00084414 -0.00017091 -8.856e-05 -0.00038627 -0.00040725 0.0024194 0.0010177
0.00076265 0.0040521 -0.32246 -0.18284
5060000000 -0.25312 -0.18705 0.0020294 0.0068628 0.0031504 -0.00059868 0.00020427 0.00052634
-0.0005245 -1.4961e-05 -0.00031891 -0.00015715
0.0020352 0.0068891 -0.23484 0.15062 0.0049197 -0.0019405 -1.3728e-05 0.00022917
-0.00038411 4.6432e-06 -0.00023872 0.0001851
0.0031249 -0.00067084 0.0048908 -0.0020204 -0.21574 -0.21723 -0.00045839 0.00040745
-0.00091474 -3.8982e-06 -0.0013259 0.00016149
0.00018791 0.00056715 -5.1729e-06 0.00021582 -0.00042951 0.000399 -0.16266 0.028427
0.00025714 0.0027914 0.001595 0.00052555
-0.00050569 4.308e-05 -0.00037857 6.4964e-05 -0.00084519 7.6063e-05 0.00027051 0.0030145
-0.28432 -0.17315 0.0017181 0.0034334
-0.00023911 -0.00014992 -0.00024257 0.00015645 -0.0012585 0.00013959 0.0016956 0.000669
0.0017408 0.0032254 -0.33438 -0.15393
5120000000 -0.26903 -0.16181 0.0034591 0.0057876 0.0027618 -0.00045856 0.00038019 0.00061007
-0.0001152 0.00087778 -0.00032105 6.6225e-05
0.0034527 0.0057817 -0.22914 0.17698 0.0047588 -0.0024594 3.3258e-05 0.00021866
6.0783e-05 -4.4162e-05 -5.195e-05 0.0001946
0.002774 -0.00046476 0.0046941 -0.0025281 -0.22972 -0.20211 4.1637e-05 0.00020233
-0.00024353 0.00098748 -0.001237 0.0008032
0.00034182 0.00057055 4.3948e-05 0.00023389 1.3611e-05 0.00015662 -0.15897 0.054672
0.0016477 0.0033068 0.0025084 0.00045358
-0.000142 0.00083671 2.2764e-05 -7.8016e-05 -0.00029623 0.00093656 0.0017476 0.0032222
-0.29753 -0.13872 0.0020001 0.0033054
-0.00036643 -7.7166e-06 -5.0893e-05 0.0002715 -0.001181 0.00088554 0.0025056 0.00028529
0.0019512 0.0033839 -0.34727 -0.1202
5180000000 -0.2848 -0.13145 0.0049812 0.0047432 0.0033668 -0.0011034 0.0002231 0.00057009
-8.8585e-05 0.00027632 -0.00044553 0.00037699
0.0049726 0.0047391 -0.20654 0.19995 0.0041924 -0.0037416 -0.00029907 -0.00022587
-0.00020245 -0.00015374 -0.00020977 0.00022807
0.0033607 -0.0011277 0.0041427 -0.0038172 -0.24077 -0.16576 -0.00022762 0.00069523
-0.00010372 3.8444e-05 -0.0003358 0.0011019
0.00022259 0.00055448 -0.00030211 -0.00021424 -0.00017728 0.00068641 -0.15793 0.06436
0.0032558 0.0033069 0.0023218 -0.00085621
-7.0243e-05 0.00029855 -0.00019808 -0.00017741 -8.7619e-05 4.8795e-05 0.0031336 0.0033382
-0.30815 -0.097235 0.0029278 0.0033005
-0.00048931 0.00037874 -0.0001733 0.00018678 -0.00024097 0.0011552 0.0021786 -0.000752
0.0031084 0.0032696 -0.34916 -0.087419
5240000000 -0.29327 -0.1044 0.0051674 0.0034463 0.0028337 -0.0029694 0.00063529 -1.37e-05
-0.00031869 -6.7283e-05 -3.4418e-05 0.00059258
0.0051652 0.0034379 -0.19453 0.23702 0.0030359 -0.0047669 -2.8699e-05 0.0001659
-0.00022385 6.8995e-05 0.00030893 0.00046589
0.0027863 -0.0029788 0.0029719 -0.0048093 -0.25741 -0.14086 0.00041969 0.00025579
-0.00024227 0.00071348 0.00024018 0.0012132
0.00065082 -8.4409e-07 -4.7927e-05 0.00015924 0.00041035 0.00024784 -0.15852 0.084842
0.0036021 0.0021416 0.0016692 -0.001072
-0.00033338 -9.3762e-05 -0.00023715 5.9364e-05 -0.00026171 0.00069693 0.0036707 0.0020657
-0.32121 -0.056317 0.0033222 0.0027862
-1.2608e-05 0.00063746 0.00029788 0.00047516 0.00029398 0.001237 0.0017952 -0.0011511
0.0031963 0.0028171 -0.35519 -0.055184
5300000000 -0.29812 -0.074004 0.0060965 0.0018583 0.0015801 -0.003379 8.8354e-05 -0.00032618
0.0004975 0.00059752 9.3131e-05 0.00035561
0.0060672 0.0018768 -0.18652 0.24169 0.0021344 -0.005426 -0.00012453 0.00021198
5.5965e-07 0.00039095 0.00034724 0.00022671
0.0014669 -0.0033871 0.0020646 -0.0054666 -0.27352 -0.11492 0.00027737 -0.00026183
0.0003683 0.00040046 0.0005439 0.00058497
9.2523e-05 -0.00034787 -0.00012399 0.00022983 0.00028212 -0.00025336 -0.15072 0.094358
0.0053146 0.0012975 0.0013908 -0.0017252
0.00048143 0.00059476 -2.348e-05 0.00038162 0.00029671 0.00035537 0.0052926 0.0012738
-0.33141 -0.030641 0.0036876 0.0022424
7.776e-05 0.00034266 0.00036946 0.0002125 0.00059523 0.00058048 0.0013021 -0.0016328
0.0037441 0.0022201 -0.35107 -0.019084
5360000000 -0.29791 -0.03698 0.0060009 0.00051526 8.2044e-05 -0.0037348 0.00043283 5.992e-07
0.00012833 0.00043819 0.00058041 -5.6389e-05
0.006004 0.00054097 -0.14912 0.26311 0.00065776 -0.005586 9.6843e-05 0.00021421
-4.5186e-05 2.4981e-05 0.00059977 -0.00026245
6.2051e-05 -0.0037107 0.00057502 -0.0055902 -0.27209 -0.087827 0.00034842 0.00031076
0.00018833 0.00056307 0.00060968 0.00041336
0.00042391 2.5174e-05 0.00010673 0.00020047 0.00033802 0.00030775 -0.14871 0.11207
0.0055037 -0.00096344 0.00061004 -0.001918
0.00016857 0.00040721 -5.1388e-05 -7.5161e-06 0.00027886 0.00053566 0.0054759 -0.0010087
-0.32539 0.0080989 0.0046419 0.0018936
0.0006872 -9.2737e-05 0.00056313 -0.00028925 0.00049739 0.00061756 0.00066957 -0.0019108
0.0044636 0.0019947 -0.34831 0.0095483
5420000000 -0.30065 -0.013846 0.0059369 -0.0012102 -0.00061505 -0.0034535 -4.7722e-05 -0.00014804
0.00087392 0.00042727 0.00033596 -0.00023422
0.0059402 -0.0012042 -0.1301 0.28971 6.3831e-05 -0.0055039 9.0163e-05 0.00011669
9.0242e-05 4.3725e-05 0.00022597 -0.00011233
-0.00063731 -0.0034645 -4.7052e-05 -0.0054889 -0.28749 -0.054965 -0.00010576 -0.00055103
0.00093959 0.00013874 0.00096773 4.0663e-05
-1.1524e-05 -0.00016422 7.9033e-05 0.00012657 -0.0001423 -0.00053105 -0.13742 0.12672
0.0046736 -0.0021549 0.00031861 -0.0017847
0.00088639 0.00046742 5.7982e-05 5.263e-05 0.00098909 9.7262e-05 0.0046497 -0.0020946
-0.32995 0.037212 0.0051373 0.00097313
0.00031689 -0.00029532 0.00021751 -0.00012422 0.00099615 4.6581e-05 0.00028512 -0.0018281
0.0050924 0.00081376 -0.3409 0.050791
5480000000 -0.29285 0.022424 0.0048565 -0.0019614 -0.0018894 -0.002941 0.0003733 3.6416e-05
0.00091541 -0.00034831 -0.00021245 -0.00024747
0.0048592 -0.0019322 -0.11549 0.29742 -0.0016501 -0.0056813 2.2256e-05 0.00022124
7.4075e-05 6.985e-05 0.00014919 -0.00017013
-0.0019332 -0.0029034 -0.0017341 -0.0056517 -0.29166 -0.032569 -0.00026654 0.00021529
0.00069447 -0.00032949 0.00090002 0.00012424
0.00033696 6.6497e-08 3.0952e-05 0.0002074 -0.00026146 0.00021032 -0.1309 0.13774
0.0037871 -0.0034324 -0.00035482 -0.001959
0.00082208 -0.00036279 9.2059e-05 4.0376e-05 0.00074297 -0.00036598 0.0038154 -0.0034489
-0.31874 0.064091 0.0048289 -0.00012066
-0.00019769 -0.00017495 0.00017009 -0.00013705 0.00084928 0.00011109 -0.00029604 -0.0019644
0.0047985 -0.00012619 -0.33213 0.073277
5540000000 -0.28884 0.047936 0.0041684 -0.0025359 -0.0027336 -0.0019624 0.00031684 -0.00032604
0.00016368 -0.00023429 -0.00025519 6.5152e-05
0.00418 -0.0025281 -0.074458 0.31459 -0.0026911 -0.0051099 0.00041645 0.00011992
4.5692e-05 -0.00019233 -7.4095e-05 -0.00038117
-0.0027566 -0.0019228 -0.0027957 -0.0050805 -0.29084 -0.011557 0.00019162 -0.00020254
0.00037056 -0.00027462 0.00051881 -0.00046895
0.00034928 -0.00036168 0.00043379 9.4403e-05 0.00022366 -0.00020999 -0.11923 0.159
0.0024559 -0.0037202 -0.0010021 -0.0017053
7.8405e-05 -0.00020826 -2.5975e-06 -0.00021417 0.00035212 -0.00026064 0.0024023 -0.0037675
-0.30349 0.098833 0.0050442 -0.0010524
-0.00031125 6.4837e-05 -5.8452e-05 -0.000345 0.00061352 -0.00039323 -0.0010349 -0.0017739
0.0049985 -0.0011081 -0.32322 0.11391
5600000000 -0.27738 0.07594 0.0034357 -0.0036542 -0.0025912 -0.0016061 0.00029493 -0.00042701
0.00031381 -0.00029881 9.3443e-05 0.00041813
0.0034306 -0.0036316 -0.071784 0.32839 -0.0038457 -0.0046842 7.8267e-05 -0.00022245
-8.0557e-05 4.5704e-05 -0.00010953 -0.00025642
-0.0025997 -0.0015709 -0.0038983 -0.0046413 -0.29014 0.020168 -5.044e-05 6.5127e-05
0.00021561 -0.00060511 0.00033943 -0.00039316
0.00030263 -0.0004172 9.3028e-05 -0.00020088 -7.8333e-05 8.9553e-05 -0.11156 0.15838
0.0018047 -0.003772 -0.0011078 -0.0012567
0.00030513 -0.0003292 -7.1298e-05 -3.0669e-05 0.00017189 -0.00058693 0.0018398 -0.0037592
-0.29467 0.12775 0.0045337 -0.0016863
5.79e-05 0.00052353 -0.00012438 -0.00021363 0.00030449 -0.00036549 -0.0010337 -0.0011593
0.0045526 -0.0016425 -0.3025 0.12846
5660000000 -0.26564 0.098061 0.0030939 -0.0037241 -0.0033777 -0.00045997 -0.00039164 -0.00071048
-0.00016695 -0.00052058 0.00054045 -0.00018961
0.0031105 -0.0036884 -0.030299 0.31985 -0.0045326 -0.0028926 -2.8411e-05 -0.00015559
0.0001339 8.906e-05 -8.9258e-05 -6.1376e-05
-0.0033813 -0.00043299 -0.0045647 -0.0028002 -0.29031 0.043921 -0.00015196 0.00014149
-0.00051621 -0.00047497 0.00014162 -0.0010562
-0.00037819 -0.00068606 -5.0587e-05 -0.00014286 -0.00012058 0.00014057 -0.096267 0.17843
0.0007975 -0.0039888 -0.0013803 -0.0007824
-0.00016146 -0.00054834 0.0001285 9.3387e-05 -0.00043739 -0.00041764 0.00064609 -0.0039738
-0.27933 0.15512 0.0041154 -0.0027273
0.00059773 -0.00015879 -0.00011075 -0.00014323 0.00020704 -0.0010173 -0.0015446 -0.00083492
0.0040977 -0.0027485 -0.29291 0.16481
5720000000 -0.25051 0.11946 0.002518 -0.0042116 -0.0027297 0.00096434 -0.00050746 -0.00018935
-0.00036712 -0.00017845 -7.7438e-05 -0.0002818
0.0025352 -0.004198 -0.0021567 0.34503 -0.0056644 -0.002676 6.9394e-05 -2.3691e-05
-0.00024287 0.000104 -0.00034418 0.00016492
-0.002713 0.00096969 -0.0057283 -0.0025652 -0.28669 0.075169 0.00019466 3.8221e-05
0.00027927 0.00049963 -0.00016237 -0.00011659
-0.0005522 -0.00021081 6.8855e-05 -5.5066e-05 0.00023019 1.1797e-05 -0.080239 0.18024
-0.00010457 -0.0037298 -0.0014095 -0.00057741
-0.00037325 -9.7708e-05 -0.00027365 6.9749e-05 0.00026131 0.00042568 -6.0125e-06 -0.0037208
-0.26764 0.18121 0.0040942 -0.003875
-0.0001437 -0.00022506 -0.00030757 0.00016054 -0.00017198 -9.2587e-05 -0.0013566 -0.00054821
0.003963 -0.0037853 -0.26255 0.18181
5780000000 -0.23414 0.13677 0.0014332 -0.0047809 -0.0023795 0.0011575 -0.00073425 9.2408e-05
-0.00025597 -0.00025664 -6.8126e-05 -0.00027468
0.0014347 -0.00479 0.011458 0.33966 -0.0059974 -0.00062377 -1.9384e-05 -0.00019576
-4.3284e-05 -3.346e-05 -2.3232e-05 -0.00016971
-0.0023297 0.0011427 -0.0060145 -0.00052109 -0.28311 0.091886 -3.6904e-05 -4.6279e-05
7.4512e-05 1.8653e-05 -0.00025569 -0.00047908
-0.00071809 9.6614e-05 -6.7703e-06 -0.00021905 -7.2309e-06 -6.0731e-05 -0.07122 0.19619
-0.0001002 -0.0032733 -0.0014111 0.00010471
-0.00033842 -0.00026209 -4.6103e-05 -7.8422e-05 0.00015963 -0.0001282 -0.00024595 -0.0032347
-0.25723 0.20225 0.0027551 -0.0039403
-3.96e-05 -0.00024806 -4.179e-05 -0.00019515 -0.00018455 -0.00051354 -0.0013884 5.0376e-05
0.0028203 -0.0040279 -0.2534 0.20417
5840000000 -0.22013 0.15799 0.00014666 -0.0054256 -0.0020666 0.0011412 -9.0502e-05 0.00033955
-0.00042689 0.00018595 -0.00057565 -0.00047972
0.00017643 -0.005422 0.047258 0.34253 -0.0058296 0.00057491 -0.00021598 1.2842e-05
0.00025589 -3.6939e-05 -0.00017805 0.00024756
-0.0020433 0.0012047 -0.0058378 0.00071116 -0.27576 0.1161 -0.00021875 3.4299e-05
-0.00014123 -0.00066217 -0.00055739 -0.00024712
-8.8001e-05 0.0003531 -0.00019517 7.923e-06 -0.00026107 3.9507e-05 -0.048341 0.19902
-0.00093084 -0.0037942 -0.0012417 0.00026577
-0.0003438 0.00019177 0.00027483 -5.8007e-05 -0.00015708 -0.00064885 -0.00091775 -0.003761
-0.24004 0.21128 0.0019714 -0.0041872
-0.00058455 -0.00043426 -0.00011081 0.00024023 -0.00042227 -0.00029345 -0.0012843 0.0003871
0.0019157 -0.0042819 -0.21716 0.22805
5900000000 -0.20608 0.16982 -0.0019052 -0.0054393 -0.0021769 0.0024469 -0.00015151 2.0048e-05
0.00029891 -0.00023431 -3.6126e-05 0.0003296
-0.0019249 -0.0054423 0.067263 0.34187 -0.0051385 0.0020859 -6.6765e-06 -3.8496e-05
1.1491e-05 -0.0002266 2.6545e-05 -4.0153e-05
-0.002087 0.0024875 -0.0051115 0.0021785 -0.25994 0.1314 -4.3739e-05 -0.00012116
-0.00043685 -0.0005336 -0.00083517 -0.00012676
-0.00019085 1.7998e-05 -2.9937e-06 -2.3669e-05 -5.4821e-05 -0.00014708 -0.041069 0.20944
-0.0012543 -0.0034745 -0.0012206 0.00018079
0.00017377 -0.00012752 2.8439e-05 -0.00022007 -0.00038187 -0.0005074 -0.0013658 -0.0034875
-0.21348 0.22543 0.0017939 -0.005253
-6.7884e-05 0.00042047 -6.5339e-05 -6.9332e-05 -0.00083806 -8.5446e-05 -0.0011784 0.00021862
0.0019279 -0.0049824 -0.20309 0.23766
5960000000 -0.18544 0.1829 -0.0029866 -0.0039907 -0.00078439 0.002682 -0.00010883 0.00014858
-0.00030183 0.00023211 -0.00015714 1.9732e-05
-0.002998 -0.0039819 0.094014 0.34063 -0.0041394 0.0023379 -0.00017078 2.5576e-05
-6.5748e-05 6.0233e-05 4.2276e-05 0.00019529
-0.00070788 0.002698 -0.0040769 0.0024226 -0.2443 0.15723 -2.5346e-05 -0.00014567
-0.00046039 0.0002665 -0.00049869 -0.00018018
-8.0704e-05 0.00014563 -0.00018136 4.2413e-05 -2.539e-05 -0.00014852 -0.022442 0.21784
-0.002296 -0.003193 -0.00098964 0.0010149
-0.00025215 0.00010792 -1.9324e-05 2.6786e-05 -0.000494 0.0001352 -0.0023262 -0.0031198
-0.1933 0.24075 -0.00027721 -0.0051134
-9.2061e-05 -3.5346e-05 8.1233e-05 0.00022861 -0.00043203 -0.00015321 -0.0010631 0.00090586
-0.00031743 -0.0052295 -0.17333 0.26465
6020000000 -0.16738 0.19807 -0.0038381 -0.0029812 -0.00015822 0.0031153 -2.7509e-05 0.00057016
-0.00015469 0.00040086 -7.4358e-05 0.00013383
-0.0038411 -0.0029577 0.12202 0.33176 -0.0045104 0.0033513 -7.7373e-05 0.00012038
-0.00010992 0.00015087 -0.00014922 0.00015358
-0.00011665 0.0031016 -0.0044348 0.0034504 -0.22434 0.16926 -0.00027286 0.00023482
-0.00068401 0.00023726 -0.0006078 0.00056679
-4.3716e-05 0.00058796 -7.7909e-05 0.00012447 -0.00029399 0.00021105 -0.015993 0.2132
-0.0030407 -0.0029965 -0.00069915 0.00059946
-0.00013629 0.00039188 -0.00011062 0.00021218 -0.00078479 0.00024038 -0.0030621 -0.0029824
-0.16377 0.25351 -0.00027058 -0.0047473
-6.3267e-05 0.00029327 -0.00024583 0.00017512 -0.00055608 0.0005285 -0.00060533 0.00070653
-0.00043479 -0.0046117 -0.14661 0.26297
6080000000 -0.14703 0.20647 -0.0040435 -0.00086617 0.0013515 0.0027911 6.6823e-05 5.0427e-05
0.0001709 0.00017521 0.00021622 0.00010401
-0.0040362 -0.00088504 0.14349 0.33229 -0.0029663 0.0046101 -6.2692e-05 -6.3739e-05
-5.5518e-05 7.3296e-05 0.00010807 0.00030096
0.0014054 0.0028082 -0.002882 0.004676 -0.20645 0.19605 0.00033969 0.00012086
-0.00028647 0.00065608 -1.2251e-06 0.00036091
8.7985e-05 6.1138e-05 -5.7155e-05 -5.525e-05 0.00033476 0.00010635 0.0008566 0.2214
-0.0041423 -0.0020701 -0.00098569 0.0012056
0.00014468 0.00015651 1.3019e-05 7.9279e-05 -0.00018124 0.00063965 -0.0041285 -0.0020474
-0.13578 0.27039 -0.001308 -0.0051618
0.00026879 1.0951e-05 0.00018013 0.0002842 9.9898e-06 0.00038299 -0.00098388 0.0010674
-0.0011854 -0.0053163 -0.12443 0.28456
6140000000 -0.12988 0.21949 -0.0035405 -0.00055867 0.0015683 0.00208 0.00013713 -7.1338e-06
8.3431e-05 -0.00015271 0.00029323 -0.00019296
-0.0035247 -0.00056928 0.17026 0.31313 -0.0022232 0.0052467 7.7577e-05 5.3183e-05
0.00038702 1.4853e-05 0.00027406 9.9403e-05
0.0015901 0.0020518 -0.0021282 0.0053149 -0.18253 0.21499 0.00030391 -0.00011407
0.00013671 0.00047094 3.2374e-05 0.00072958
0.00011783 1.9464e-05 6.3927e-05 5.0435e-05 0.00031357 -9.806e-05 0.013512 0.21209
-0.0047146 -0.00080364 -0.00041244 0.0013152
5.8757e-05 -0.0001478 0.0003485 1.0151e-05 0.00013694 0.00047519 -0.0047431 -0.00070538
-0.11531 0.29032 -0.0032765 -0.0043161
0.0003845 -0.00013029 0.00024435 0.00012132 7.8229e-05 0.00069059 -0.00045385 0.0014608
-0.003434 -0.004223 -0.085302 0.2824
6200000000 -0.11416 0.22489 -0.0030019 -0.00013361 0.0021968 0.001227 0.00012074 0.0003726
-0.00023984 9.5211e-05 -0.00010776 -0.00024937
-0.0029875 -0.00014421 0.19803 0.31125 -0.00077066 0.00523 2.271e-05 0.00020367
-1.6875e-06 -1.2735e-06 5.4684e-05 0.00010841
0.0021689 0.0011744 -0.00069862 0.0052535 -0.1631 0.22881 2.9506e-05 -0.00037225
0.00052364 0.00015481 0.00015505 0.00025749
0.00013614 0.00035447 2.3109e-05 0.00020978 1.5549e-05 -0.00035689 0.026978 0.22052
-0.0044399 0.00042962 -0.00010786 0.0014449
-0.00028361 0.00015861 2.9996e-07 -5.9789e-05 0.00044006 0.00015192 -0.0043663 0.0004229
-0.10349 0.29524 -0.0037534 -0.0033601
-0.00012083 -0.00020951 6.2823e-05 6.8571e-05 0.00018207 0.00027719 4.4285e-05 0.0013864
-0.0035758 -0.0033921 -0.072489 0.2919
6260000000 -0.099204 0.2378 -0.0030776 0.0008713 0.002186 0.00061537 0.00031446 -9.5737e-05
5.8988e-05 0.00030328 -9.8591e-05 0.00011504
-0.0030789 0.00085649 0.21544 0.29588 0.00011526 0.0053136 5.9647e-06 -8.0203e-05
-3.1559e-06 -2.8888e-06 0.00028188 0.00011156
0.0022047 0.00057426 0.00019111 0.0053346 -0.14014 0.25019 3.3539e-05 -2.8053e-05
0.0003671 -0.00010696 0.00029474 0.00030018
0.00031294 -7.8129e-05 2.2038e-05 -7.8909e-05 6.8671e-05 -1.2039e-05 0.042934 0.21556
-0.0040288 0.0016875 0.00082067 0.0012614
5.4024e-05 0.00030345 -3.2289e-05 -3.7406e-05 0.00031737 -0.00022235 -0.004131 0.0017028
-0.074791 0.29693 -0.0042608 -0.0024871
-9.6067e-05 4.7816e-05 0.00027517 7.272e-05 0.00034306 0.00016138 0.00068586 0.0012411
-0.0044782 -0.0025257 -0.026881 0.29199
6320000000 -0.082764 0.2397 -0.0025471 0.0014396 0.0023367 -0.00042798 6.8778e-05 4.5531e-05
-0.00041546 0.00037805 -0.00019011 0.00038826
-0.0025466 0.0014485 0.24058 0.28569 0.0020125 0.0054926 9.7791e-05 6.6303e-05
6.6594e-06 -0.00014669 0.00019346 -0.00012915
0.0022866 -0.00048133 0.0021227 0.0054378 -0.12235 0.25856 -0.0001944 -0.00029062
0.00045914 -0.00010589 0.00031864 9.3492e-05
4.8546e-05 3.8253e-05 0.0001037 6.8126e-05 -0.00022393 -0.00027069 0.041836 0.21661
-0.0034918 0.0021319 0.00043268 0.00081965
-0.00040054 0.00039846 1.8218e-05 -0.00013678 0.00043328 -1.2711e-05 -0.0033596 0.0021454
-0.050389 0.30678 -0.0050477 -0.0010001
-0.00016487 0.00039591 0.00019736 -0.00013211 0.000355 0.00018228 0.00070804 0.00092593
-0.0048264 -0.0010382 -0.016358 0.28979
6380000000 -0.063171 0.24671 -0.0019369 0.0019119 0.0016431 -0.00058801 -2.2332e-05 -8.3669e-05
0.00032079 0.00020838 0.00022472 5.9513e-05
-0.001921 0.0019047 0.25691 0.2663 0.0030968 0.004146 -0.00022065 -7.1495e-05
-0.00029689 -0.00018158 -0.00011318 -0.0003234
0.0016267 -0.00061667 0.0031929 0.0040967 -0.094205 0.27456 -0.00011493 0.00017723
0.0005141 -0.00026155 0.00052167 0.00022391
-2.1688e-05 -3.4174e-05 -0.00022613 -4.8654e-05 -0.00012507 0.0001372 0.06274 0.20698
-0.002751 0.0032893 0.0012013 0.00085926
0.00036453 0.00016842 -0.00024889 -0.00019847 0.00044795 -0.00025766 -0.0027677 0.0032737
-0.030431 0.29896 -0.0046355 2.0669e-05
0.00019607 8.1779e-05 -0.0001829 -0.0003293 0.00050797 0.00014661 0.00097813 0.00068468
-0.0047922 -0.00014839 0.023453 0.29218
6440000000 -0.040379 0.25724 -0.00088517 0.0024371 0.0016513 -0.00086008 0.00038433 -0.00010767
0.000247 -0.00036959 -0.00023728 -0.00024418
-0.00090062 0.0024134 0.27745 0.25186 0.0033254 0.0028369 0.00015485 -1.3844e-05
-9.0424e-05 -7.3916e-06 -0.00018113 -0.00034693
0.0015916 -0.0008786 0.0033921 0.0027691 -0.076775 0.2887 -0.00018215 0.00029029
-0.00032514 9.5483e-05 0.00047697 -0.00045093
0.0003556 -0.00011028 0.00014975 -1.9402e-05 -0.00020093 0.00027861 0.064976 0.20291
-0.0015358 0.0037178 0.00094505 0.00046218
0.000198 -0.00038922 -6.594e-05 1.9504e-05 -0.00036421 8.0817e-05 -0.0014702 0.0038548
0.012579 0.30302 -0.0050763 0.0015599
-0.00021412 -0.00023462 -0.00023326 -0.0003348 0.00050705 -0.00045825 0.00097744 0.00075949
-0.0044283 0.0018113 0.035272 0.27613
6500000000 -0.02192 0.25686 -0.00019001 0.0020638 0.0013414 -0.00092522 0.00020707 -9.9209e-05
0.00010266 0.00022332 -0.00012015 0.00034881
-0.00020074 0.0020534 0.30202 0.22436 0.0036892 0.0025004 9.9971e-05 1.029e-05
0.00014287 0.00022434 0.00016381 -2.3192e-05
0.0013142 -0.00092473 0.0037582 0.0023927 -0.065135 0.28572 5.3694e-06 1.3847e-05
6.7323e-05 -7.5362e-05 -0.00017369 -0.00022114
0.00019117 -6.7949e-05 0.00010519 1.449e-05 2.5322e-06 -3.3562e-05 0.088823 0.19776
-0.00030454 0.0038041 0.0011268 0.00056017
0.00017747 0.00022004 0.00013856 0.00012621 2.7935e-05 -0.00012358 -0.00024476 0.0036795
0.033454 0.30588 -0.003012 0.0023836
-0.00016027 0.00037389 0.00017503 -4.5383e-05 -0.00010662 -0.00021932 0.0012072 0.00040684
-0.0032865 0.0021897 0.071703 0.27671
