# Supplementary material for: Early Detection of Alzheimer’s Disease via Machine Learning-Based Microwave Sensing: An Experimental Validation
Source: Sensors (Basel). 2025 Apr 25;25(9):2718. doi: 10.3390/s25092718 (PMC12074295; doi:10.3390/s25092718)
Supplement: Supplementary file 1 [file sensors-25-02718-s001.zip › measurements_paper_sensors/26 febbraio - PART1/set1/CSF_7.5_m2.s6p]

!Keysight Technologies,M9804A,MY58100912,A.14.10.03
!Date: Thursday, April 27, 2023 10:28:33
!Correction: S11(C  6-Port  ) 
!S12(C  6-Port  ) 
!S13(C  6-Port  ) 
!S14(C  6-Port  ) 
!S15(C  6-Port  ) 
!S16(C  6-Port  ) 
!S21(C  6-Port  ) 
!S22(C  6-Port  ) 
!S23(C  6-Port  ) 
!S24(C  6-Port  ) 
!S25(C  6-Port  ) 
!S26(C  6-Port  ) 
!S31(C  6-Port  ) 
!S32(C  6-Port  ) 
!S33(C  6-Port  ) 
!S34(C  6-Port  ) 
!S35(C  6-Port  ) 
!S36(C  6-Port  ) 
!S41(C  6-Port  ) 
!S42(C  6-Port  ) 
!S43(C  6-Port  ) 
!S44(C  6-Port  ) 
!S45(C  6-Port  ) 
!S46(C  6-Port  ) 
!S51(C  6-Port  ) 
!S52(C  6-Port  ) 
!S53(C  6-Port  ) 
!S54(C  6-Port  ) 
!S55(C  6-Port  ) 
!S56(C  6-Port  ) 
!S61(C  6-Port  ) 
!S62(C  6-Port  ) 
!S63(C  6-Port  ) 
!S64(C  6-Port  ) 
!S65(C  6-Port  ) 
!S66(C  6-Port  ) 
!S6P File: Measurement: :
# Hz S  RI   R 50
500000000 -0.32739 -0.054604 -0.011227 -0.0006416 -0.0081284 0.012002 -0.0033759 0.012052
0.011558 0.0058799 -0.0035315 0.0095192
-0.011342 -0.00060991 -0.41016 -0.069582 0.0077402 -0.011068 0.00088511 0.012226
0.0078211 0.0028745 0.0012976 0.014326
-0.00811 0.012032 0.0078226 -0.011033 -0.25386 0.19387 0.0063243 0.0031153
-0.00040651 0.0085748 0.0021002 0.011858
-0.0034142 0.012093 0.00092209 0.012146 0.0063829 0.0030991 -0.32796 0.044585
-0.01969 -0.0056034 0.014932 0.027695
0.011526 0.0055921 0.0076444 0.0027561 -0.00052259 0.0084457 -0.019398 -0.0052883
-0.2555 -0.15935 -0.026794 0.0055959
-0.0038037 0.0096142 0.0010775 0.014386 0.0017417 0.012137 0.015446 0.028158
-0.027057 0.0051985 -0.25895 -0.14445
560000000 -0.31222 0.10771 -0.023159 -0.065899 0.00068822 0.013162 0.0048747 0.010631
0.010653 0.003877 0.010617 0.0088388
-0.02331 -0.065881 -0.3696 0.093671 -0.041908 -0.038591 0.013848 0.0027268
-0.014019 -0.0035028 0.0046569 -0.00016279
0.0006927 0.013069 -0.042075 -0.038537 -0.17898 0.24198 -5.0504e-05 -0.0044561
0.017343 0.0030436 0.0073257 -0.0059866
0.0049228 0.010656 0.013654 0.0025334 -4.5191e-05 -0.0043319 -0.30414 0.13488
0.003378 -0.021916 0.007342 -0.021305
0.010796 0.0037827 -0.014228 -0.0034632 0.017559 0.003262 0.0029869 -0.02225
-0.30349 0.014187 0.0072743 -0.048552
0.011022 0.0079204 0.0044305 -0.00095173 0.0076574 -0.0057293 0.0064102 -0.021399
0.0077908 -0.047969 -0.32581 0.0031128
620000000 -0.27176 0.086044 -0.023682 0.009098 0.0031228 0.0088671 0.0079987 -0.0042589
0.012888 -0.0012046 3.1195e-05 -0.0032163
-0.023829 0.0091331 -0.39925 0.039535 -0.019856 0.00062583 -0.001475 -0.001867
0.011113 -0.0064094 0.00058126 -0.0032212
0.0032197 0.008905 -0.019887 0.00069887 -0.15318 0.25086 -0.0011305 -0.0045243
-0.0037242 -0.0031328 0.008655 -0.0029814
0.008126 -0.0041086 -0.0014086 -0.0018009 -0.0012158 -0.0045243 -0.2629 0.14536
-0.040916 -0.018743 0.013042 0.029609
0.012817 -0.0016854 0.011302 -0.0063991 -0.0032535 -0.0029771 -0.040454 -0.018516
-0.22988 -0.017893 -0.041293 0.012458
-0.00027863 -0.0022593 0.00051992 -0.003133 0.0084616 -0.0024292 0.014008 0.029713
-0.042968 0.012475 -0.24151 -0.033512
680000000 -0.23711 0.17792 -0.026644 -0.014219 0.0047136 0.0054223 0.0011563 -0.0069797
-0.0032785 -0.010994 0.0058361 -0.0054436
-0.026668 -0.014219 -0.38917 0.14201 -0.032868 -0.0010765 -0.0019045 -0.00044479
-0.0026147 -0.0091842 -0.00051382 -0.0011806
0.004734 0.0054549 -0.032938 -0.00099315 -0.1064 0.27424 -0.00091091 -3.5752e-05
-0.001851 0.00065642 -0.0029908 -0.0084896
0.0013004 -0.0069142 -0.0018294 -0.00046716 -0.0009097 -7.2202e-05 -0.219 0.19856
-0.024902 -0.0068011 -0.0075701 -0.011287
-0.003275 -0.010802 -0.0027663 -0.0092308 -0.0018961 0.00057531 -0.02528 -0.0067607
-0.26872 0.080761 -0.0071806 -0.005306
0.0056479 -0.0055318 -0.00067869 -0.0013058 -0.0028952 -0.0087634 -0.0085221 -0.01193
-0.0069376 -0.0054434 -0.25833 0.069413
740000000 -0.19108 0.17045 -0.040911 0.026825 0.013448 -0.0040894 0.00050919 -0.0043412
-0.0050859 -0.00078545 -0.0062425 0.0022237
-0.040909 0.026733 -0.3353 0.16085 -0.036454 0.034844 0.00034928 -0.006621
-0.012826 0.0071687 -0.0010694 -0.0064154
0.013408 -0.0040525 -0.036334 0.034918 -0.07317 0.27504 -0.0018624 0.003213
-0.0020782 -0.00469 -0.0016075 0.0010417
0.00049903 -0.0042986 0.00034295 -0.0065519 -0.0019021 0.0031798 -0.20198 0.20463
-0.041498 -0.0046626 0.022518 0.016632
-0.0050171 -0.0010826 -0.012701 0.0073523 -0.0021798 -0.0044442 -0.041347 -0.0046531
-0.17728 0.10092 -0.039819 0.0031149
-0.0062251 0.0024763 -0.0010784 -0.0062729 -0.0016766 0.00093269 0.02237 0.01675
-0.039981 0.0027941 -0.25031 0.075116
800000000 -0.16354 0.21588 -0.022375 0.016623 0.0057181 -0.0099324 -0.0041365 -0.0024183
-0.0041108 0.0018995 0.0052293 0.00091737
-0.022285 0.016614 -0.34319 0.23263 -0.0081095 0.034881 -0.0021559 0.0021034
-0.00039968 0.0026587 0.0013171 0.0055513
0.0057078 -0.0099493 -0.0079916 0.034939 -0.035076 0.30136 0.00077975 0.0013375
0.00039847 0.0034313 -0.0015376 0.0008188
-0.0042236 -0.0024537 -0.0021772 0.0021119 0.00077658 0.0013486 -0.17346 0.2334
-0.027791 0.015745 0.014924 -0.010266
-0.0040327 0.0017772 -0.00039374 0.0026048 0.00029768 0.0033544 -0.027745 0.015857
-0.21036 0.13078 -0.017069 0.019994
0.0045745 0.00052973 0.0010284 0.0053606 -0.0017205 0.00091382 0.014943 -0.01055
-0.017122 0.020593 -0.24917 0.12892
860000000 -0.12827 0.23726 -0.017713 0.030911 -0.0033446 -0.0099401 -0.0017635 0.00034611
0.0042959 0.004627 -0.0042577 -0.0025082
-0.0177 0.030914 -0.29441 0.27721 0.008238 0.03451 0.00040102 0.0019972
0.0040801 0.00081265 0.0035396 0.00065936
-0.0033741 -0.009925 0.0083854 0.034497 0.014507 0.31168 -0.00036317 -0.00033786
0.0025146 -0.0012228 0.0016083 0.0042479
-0.001779 0.00041626 0.00043006 0.001946 -0.00037003 -0.00033736 -0.13481 0.24507
-0.016686 0.019991 -0.0067992 -0.0096106
0.0041831 0.0047199 0.0041308 0.00055329 0.0025398 -0.0012399 -0.016603 0.020078
-0.15527 0.17681 -0.022762 0.017765
-0.003896 -0.0025432 0.003827 0.00075174 0.0013931 0.0042862 -0.0066833 -0.0096636
-0.022985 0.017609 -0.19866 0.17623
920000000 -0.10503 0.26027 0.0051125 0.039444 -0.009115 -0.0042406 -0.0016586 0.0017208
0.00068343 0.0014002 0.0032312 -0.00096363
0.0050809 0.039402 -0.26786 0.29806 0.028599 0.022675 0.0014638 0.0012258
0.0066745 -0.00049256 0.0042149 -0.0029167
-0.0091481 -0.0042192 0.028704 0.02261 0.060874 0.31304 0.0018102 7.9126e-05
0.00089677 -0.00029114 0.0010369 -0.0013872
-0.001634 0.0017389 0.0014622 0.0012463 0.0018068 8.9173e-05 -0.11092 0.2614
-0.0081821 0.031311 0.0044657 -0.0063454
0.00088252 0.001414 0.0069708 -0.00058057 0.00090539 -0.00030252 -0.0081295 0.031232
-0.14179 0.18332 -0.00071252 0.027337
0.0028284 -0.0012148 0.0039213 -0.003032 0.0009981 -0.0015102 0.0046065 -0.0061867
-0.0014576 0.026798 -0.20865 0.18808
980000000 -0.058835 0.28282 0.017533 0.030283 -0.0090607 0.0047858 0.0017071 0.003579
0.0038764 -0.0015365 -0.0036888 -0.0025166
0.017495 0.030245 -0.21573 0.33572 0.033553 0.004695 0.0018835 -0.00013722
0.0016597 -0.0057039 -0.00032098 -0.002671
-0.009049 0.0047983 0.033584 0.0046191 0.10788 0.30866 0.00051994 -0.0010883
0.00040551 -0.0017969 0.0015495 -0.00031567
0.0017253 0.0035863 0.0018967 -8.5611e-05 0.00053586 -0.0010759 -0.071145 0.27342
0.010676 0.029141 -0.0094288 -0.0075379
0.0038129 -0.0015802 0.0016239 -0.005714 0.00041357 -0.0017779 0.010757 0.029148
-0.10756 0.21002 0.0065398 0.019389
-0.003291 -0.002397 -0.00036753 -0.0026483 0.0015451 -0.00021835 -0.0094632 -0.0076568
0.0068824 0.019387 -0.16847 0.23905
1040000000 -0.016642 0.29058 0.033496 0.018966 -0.00083636 0.0073992 0.002318 0.00058603
0.00015243 -0.0034821 -3.9828e-05 -0.0014277
0.033444 0.018967 -0.1798 0.3485 0.029782 -0.015077 0.0014884 -0.0018636
-0.0022009 -0.0025964 -0.0012113 -0.0029666
-0.00084446 0.0074086 0.02977 -0.015192 0.15537 0.29453 -0.00045212 -0.0015113
-0.0015637 -0.0010289 -0.00056379 -0.0011749
0.0023202 0.00053564 0.0015314 -0.0018471 -0.00046067 -0.0015001 -0.042749 0.28192
0.021674 0.016729 -0.0015723 0.0012032
0.00012355 -0.0035277 -0.0021781 -0.0025288 -0.0015305 -0.0010462 0.021806 0.016651
-0.075007 0.21512 0.014852 0.017525
-0.00021771 -0.0014886 -0.0013101 -0.0030686 -0.00062137 -0.0012138 -0.0017146 0.0012141
0.014814 0.017455 -0.14638 0.25888
1100000000 0.027401 0.30104 0.036866 -0.0038278 0.0035578 0.0039053 0.0022043 -0.0010037
-0.0021807 -0.0027953 -0.0042823 -5.5507e-06
0.036831 -0.0038307 -0.13731 0.36863 0.01516 -0.028213 -0.00017126 -0.0017551
-0.0032791 -0.00051991 -0.0037005 -0.00061999
0.0035661 0.0038717 0.015069 -0.028292 0.20135 0.27501 -0.0017933 0.00024051
-0.0016345 0.00064516 -0.0011103 -0.00055136
0.0021933 -0.0010125 -0.00017393 -0.0017622 -0.0018016 0.00025256 -0.0019227 0.2869
0.02588 0.0023931 -0.0022798 -0.00063684
-0.00216 -0.002833 -0.0032487 -0.00055736 -0.0016498 0.00063781 0.025834 0.002408
-0.054424 0.22717 0.019861 0.0069616
-0.0040799 -0.00013453 -0.0037394 -0.00062355 -0.0011328 -0.00055144 -0.0022487 -0.0005389
0.019708 0.0070358 -0.10226 0.29268
1160000000 0.079682 0.29767 0.024642 -0.021042 0.0033502 -0.00092316 -0.0003339 -0.0022884
-0.0039156 -0.00075629 -0.00095403 0.0039095
0.024648 -0.021017 -0.091582 0.37335 -0.0041328 -0.029065 -0.0015847 -0.0015321
-0.0025848 0.0023346 -0.0015395 0.0018483
0.0033339 -0.00092137 -0.0042525 -0.029063 0.2461 0.24428 -0.00069924 0.0016306
-0.00050377 0.0016748 -0.0011148 0.00025337
-0.00033 -0.0022823 -0.0016028 -0.0015176 -0.0007044 0.0016394 0.039553 0.28297
0.021016 -0.012878 -0.0036338 0.0045594
-0.0039462 -0.0007046 -0.0025793 0.0024065 -0.00047329 0.0016785 0.021024 -0.012888
-0.019112 0.23479 0.018153 -0.0016332
-0.00111 0.0041189 -0.0015745 0.0018903 -0.0011118 0.00032016 -0.0037433 0.0045498
0.018305 -0.0016189 -0.052593 0.29686
1220000000 0.12309 0.28689 0.011122 -0.030636 -0.0014158 -0.0015605 3.7731e-05 -0.0007716
-0.0025397 0.0022226 0.0010894 0.0019559
0.011133 -0.03062 -0.048363 0.38636 -0.017236 -0.021063 -0.0025791 0.00053804
-1.7921e-05 0.002944 -0.00084245 0.0019966
-0.001414 -0.001565 -0.017338 -0.021011 0.2849 0.20455 0.00077156 0.0016505
0.00053143 0.0011318 0.00015716 0.00064904
1.9629e-05 -0.00077334 -0.0025611 0.0005461 0.00078554 0.0016425 0.079107 0.27225
0.0096452 -0.01933 0.0016555 0.0010266
-0.0025414 0.002255 3.9877e-05 0.0029238 0.00052998 0.0011159 0.0096178 -0.01935
0.0060908 0.24106 0.013039 -0.013484
0.0012853 0.0018502 -0.00082442 0.0020012 0.00012132 0.0006951 0.0017163 0.0010999
0.013116 -0.013562 -0.024069 0.31445
1280000000 0.17381 0.26784 -0.0079611 -0.029265 -0.0020807 0.0018284 -0.000848 -0.0019361
-0.00075985 0.0030056 0.0025455 0.0011705
-0.0079257 -0.02925 -0.0014858 0.3787 -0.024093 -0.0079416 -0.00095977 0.0014221
0.001687 0.0016014 0.00068707 0.0021194
-0.0020594 0.001829 -0.024159 -0.0078368 0.31578 0.16168 0.0014856 -9.8256e-06
0.0010518 0.0002472 0.00023644 0.0004997
-0.00086123 -0.0019357 -0.00096786 0.0014385 0.0014851 -3.5218e-06 0.11581 0.25459
-0.00094181 -0.021054 -0.000925 0.00026322
-0.00075869 0.0030156 0.0016701 0.0016565 0.0010461 0.00025469 -0.00097282 -0.02103
0.043287 0.2432 0.0020386 -0.015382
0.0025104 0.0012482 0.00072188 0.0021943 0.0002422 0.00045644 -0.00094302 0.00025158
0.0020313 -0.015249 0.024685 0.31933
1340000000 0.21173 0.23362 -0.017724 -0.019433 0.0001831 0.0042612 -0.0015749 -0.00070836
0.0014622 0.0025783 0.0017886 -0.0013519
-0.017692 -0.019422 0.038017 0.3703 -0.021031 0.0047681 -0.00025357 0.0020296
0.0018695 0.00085851 0.0012184 0.00077034
0.0001968 0.0042672 -0.021036 0.0048618 0.33887 0.11256 0.0010715 -0.0009381
0.00067526 -0.00060364 0.00019866 0.00027094
-0.0016078 -0.00072446 -0.00025397 0.0020195 0.0010923 -0.00093676 0.14767 0.23132
-0.010503 -0.017268 0.00049204 0.00096259
0.0014895 0.0026289 0.0018543 0.00082136 0.00068377 -0.00062676 -0.010545 -0.017305
0.074179 0.23536 -0.0045209 -0.013652
0.0017681 -0.0015055 0.0012352 0.00077289 0.00015467 0.00027999 0.00038545 0.0010639
-0.0045109 -0.013699 0.063364 0.31515
1400000000 0.24492 0.19651 -0.024018 -0.0078349 0.0046864 0.003255 -0.0021237 0.00052288
0.0023386 0.00093478 0.00035096 -0.0012268
-0.023984 -0.0078478 0.074796 0.35816 -0.014281 0.012586 0.0013244 0.0014933
0.0013211 -0.00069059 0.0011394 0.00014804
0.0047008 0.0032313 -0.014234 0.012669 0.35139 0.05876 5.9682e-05 -0.0014657
0.00015515 -0.00032037 0.00035216 0.00035751
-0.002131 0.00052483 0.0013375 0.0014898 7.6746e-05 -0.0014759 0.17461 0.20175
-0.016585 -0.0096767 -0.00098114 0.00038265
0.0023637 0.00092685 0.0013162 -0.0006904 0.0001576 -0.00031901 -0.016641 -0.0095946
0.10651 0.22891 -0.010625 -0.0084904
0.00038126 -0.0012666 0.0011413 0.00016428 0.00036696 0.00033519 -0.00094635 0.00031308
-0.010495 -0.0084615 0.10803 0.30649
1460000000 0.26888 0.1529 -0.020792 0.0049006 0.0051552 -0.0014638 -0.0015781 0.001626
0.002158 -0.00044677 -0.00012045 -0.00080851
-0.020778 0.0048751 0.10968 0.33673 -0.005361 0.015144 0.0017911 0.00023744
0.001014 -0.001452 0.001205 -0.00053486
0.0051367 -0.0015036 -0.0052987 0.015199 0.3582 0.0037 -0.0011301 -0.0013861
0.00015094 -0.00037993 0.00076087 -0.00024736
-0.0015794 0.001633 0.001782 0.00023372 -0.0011178 -0.0013842 0.19964 0.17269
-0.017521 -0.0021004 -0.00050457 0.0026001
0.0021547 -0.00044405 0.00098875 -0.0014458 0.00010701 -0.00037993 -0.017521 -0.0020602
0.13652 0.21259 -0.012163 -0.0023454
-0.00015041 -0.00080632 0.0012268 -0.00054918 0.00075329 -0.00014398 -0.00045183 0.0025954
-0.012222 -0.0022681 0.14244 0.28635
1520000000 0.28065 0.11075 -0.015129 0.010512 0.0032571 -0.0037107 3.2558e-05 0.0026223
0.0020844 -0.0017606 -0.0010109 -0.00021501
-0.015124 0.010487 0.14288 0.32239 0.0020128 0.012479 0.0018675 -0.00080412
7.7942e-05 -0.0011404 0.00037013 -0.00096169
0.0032458 -0.0037171 0.0020803 0.012488 0.35001 -0.054299 -0.0011232 -0.00047726
0.00048735 -0.00081572 0.00018623 -0.00011694
3.7207e-05 0.0026398 0.0018614 -0.00081416 -0.0010998 -0.00048209 0.22035 0.13454
-0.016193 0.0040804 0.0019322 0.0020146
0.0020804 -0.0017806 7.1863e-05 -0.0011422 0.00050376 -0.00082926 -0.016162 0.0041702
0.16358 0.19663 -0.01168 0.0019867
-0.00096165 -0.00020688 0.00036899 -0.00095921 0.00022729 -0.00013585 0.0019234 0.0020455
-0.011588 0.0019744 0.17563 0.2673
1580000000 0.29023 0.066295 -0.0082868 0.013933 -0.00086889 -0.004493 0.001562 0.0019551
-9.3153e-05 -0.0021817 -0.00019137 0.0003827
-0.0082929 0.013922 0.17006 0.29913 0.00529 0.0074362 0.00060971 -0.0017654
-0.00068522 -0.0011295 -0.00020627 -0.0007341
-0.00088871 -0.0044892 0.0053285 0.0074203 0.32844 -0.11053 -0.0017256 0.00057589
-0.00043425 -0.0011484 0.00026267 -0.00065742
0.0015631 0.001962 0.00059215 -0.0017672 -0.0017239 0.00056594 0.23263 0.09753
-0.012049 0.0091933 0.0026215 0.00063356
-0.00010835 -0.0021661 -0.0006906 -0.0011054 -0.00044708 -0.0011068 -0.012019 0.0092512
0.18689 0.17834 -0.0090346 0.007684
-0.00022307 0.0003681 -0.0002377 -0.00079166 0.00027531 -0.00062694 0.0026179 0.00065874
-0.009117 0.0077405 0.20937 0.24293
1640000000 0.29319 0.024717 -0.0012913 0.012677 -0.0026248 -0.0022536 0.0029389 0.0010812
-0.00054798 -0.0016695 -0.00034662 0.00055344
-0.0013034 0.012671 0.20078 0.27443 0.0055581 0.0027508 -0.00067689 -0.0019872
-0.0010891 -0.00031318 -0.00043442 -0.00062932
-0.002645 -0.0022386 0.0055822 0.0027094 0.29926 -0.16043 -0.00063584 0.0015585
-0.00099373 -0.00081702 -0.00016881 -0.00047847
0.0029484 0.0010444 -0.00069252 -0.001986 -0.00063044 0.0015662 0.24455 0.050085
-0.0073042 0.010601 0.0025747 -0.0010728
-0.00057822 -0.0016901 -0.0010856 -0.00030242 -0.00099054 -0.00082646 -0.0072609 0.010598
0.20888 0.15184 -0.0042621 0.0095116
-0.00034112 0.00054201 -0.00041351 -0.00062928 -0.00013207 -0.0005048 0.0025661 -0.0011402
-0.0041822 0.0094282 0.23631 0.21194
1700000000 0.28543 -0.019539 0.0023086 0.0097264 -0.0031052 0.00020155 0.0031968 -0.0013378
-0.002186 -0.00073132 0.00048285 0.00038498
0.0023046 0.0097155 0.21817 0.2441 0.0032025 5.9282e-05 -0.0016653 -0.00062411
-0.00079824 0.0001606 -0.00080543 -0.00040381
-0.0031219 0.00021914 0.0032046 4.2878e-05 0.25363 -0.19881 0.0004877 0.0017178
-0.0018768 -2.798e-05 -0.00030662 -0.00066753
0.0032039 -0.001347 -0.0016566 -0.00061936 0.00047047 0.0017207 0.24093 0.0031618
-0.0038307 0.010873 0.0014842 -0.0020281
-0.0021637 -0.00070951 -0.00079802 0.00016626 -0.0018949 -4.6746e-05 -0.0038548 0.010889
0.22535 0.13064 0.00039211 0.0094563
0.00056756 0.00040206 -0.00080234 -0.00042291 -0.00034411 -0.0007207 0.0014209 -0.0020294
0.00035354 0.009485 0.25341 0.17841
1760000000 0.2753 -0.06753 0.004735 0.0062928 -0.0019856 0.00092682 0.0011452 -0.0035988
-0.0015446 0.00059124 0.00027317 -0.00046729
0.0047287 0.0062958 0.24613 0.20547 0.00075421 -0.0014156 -0.0013461 0.00026933
-0.00086811 0.00098947 -0.00048556 0.00028668
-0.0019978 0.00096145 0.00074314 -0.0014177 0.20513 -0.22998 0.0013295 0.0011555
-0.0010218 0.0015162 -0.0012792 -0.00078325
0.0011154 -0.0036052 -0.0013436 0.0002771 0.001335 0.001133 0.23474 -0.04561
-0.00038912 0.0098416 -0.00025089 -0.0024935
-0.00156 0.00062111 -0.00085766 0.00099856 -0.0010038 0.0015158 -0.0003463 0.0098789
0.23951 0.096901 0.0041496 0.0066777
0.00022578 -0.00047341 -0.00050825 0.00033564 -0.0012678 -0.00078971 -0.00016619 -0.0025161
0.004159 0.0066519 0.26788 0.14181
1820000000 0.25091 -0.10556 0.0048617 0.0025282 0.00010334 0.0019734 -0.001173 -0.0031722
-0.0011677 0.0012253 -8.1245e-05 4.0278e-05
0.0048487 0.0025411 0.25656 0.17516 -0.0012413 -9.1028e-06 -0.0012491 0.0010758
0.00013482 0.0011484 -0.00061615 0.00035184
7.7439e-05 0.0019884 -0.0012522 -5.9388e-06 0.15434 -0.24484 0.001705 0.00011487
2.2136e-05 0.002282 -0.0015816 0.00024696
-0.0011934 -0.003143 -0.0012385 0.001085 0.0017394 0.00010053 0.20684 -0.092838
0.001787 0.0081626 -0.0016101 -0.0016578
-0.001183 0.0012385 0.00014796 0.0011525 4.5226e-06 0.0022947 0.001786 0.0081275
0.25509 0.067099 0.0048263 0.0031696
-8.2979e-05 -4.7506e-05 -0.00060518 0.00031913 -0.0016076 0.00023843 -0.0017151 -0.0016925
0.0048237 0.0031691 0.27095 0.10538
1880000000 0.216 -0.14488 0.0025463 0.0002046 -0.00048696 0.0021188 -0.0029432 -0.0021664
8.6249e-05 0.0019447 0.00053674 -0.00056006
0.0025391 0.00020849 0.26198 0.13002 -0.0031298 0.0023994 -0.00015597 0.0016675
0.00069321 0.0010062 6.9436e-05 0.0008702
-0.00052384 0.0021393 -0.0031012 0.0024214 0.10252 -0.2514 0.0013884 -0.001303
0.0015561 0.0016971 -0.0011541 0.0013999
-0.0029615 -0.0021244 -0.00013329 0.0016576 0.0014181 -0.0012803 0.16928 -0.13274
0.0027728 0.0057427 -0.0022481 0.00021189
7.9463e-05 0.0019569 0.00069277 0.0010123 0.0015962 0.0016622 0.0027611 0.0058021
0.25814 0.036821 0.0049464 0.001111
0.00051552 -0.00058435 6.6032e-05 0.00095703 -0.00099453 0.0014314 -0.0021996 0.00023917
0.0048535 0.0010157 0.27173 0.072503
1940000000 0.17786 -0.17181 0.00024158 -0.0014906 0.001436 0.0020127 -0.0037086 0.00049118
0.0016434 0.0010536 -0.00049332 -0.00070303
0.00021414 -0.0014805 0.26475 0.097539 -0.0014732 0.0049595 0.0010426 0.0012723
0.0016266 0.00030503 0.0007581 0.00028222
0.0014405 0.0020211 -0.0014516 0.0049711 0.059496 -0.24345 0.00024945 -0.0019319
0.0022235 0.00037973 4.4568e-05 0.0017608
-0.003724 0.00050137 0.0010481 0.0012446 0.00024759 -0.0019297 0.11971 -0.16697
0.0023937 0.0039496 -0.0012183 0.00118
0.0016386 0.0010576 0.0016095 0.00027375 0.0021897 0.00033634 0.0024535 0.0039833
0.26164 -0.0018882 0.0034471 -0.0022182
-0.00046797 -0.00067405 0.00077029 0.0002303 8.3597e-05 0.0017577 -0.00132 0.0012141
0.0034308 -0.0021828 0.26276 0.035976
2000000000 0.13108 -0.18618 -0.0035134 0.00044521 0.002752 0.0015104 -0.0023519 0.0035638
0.0011943 -4.7496e-05 -0.00074495 0.00036066
-0.0034986 0.00044317 0.25094 0.061614 -0.00056322 0.0068769 0.0014099 0.00020157
0.0010898 -0.0011848 0.00052953 0.00019773
0.0028029 0.00149 -0.00049805 0.0068661 0.017223 -0.22842 -0.0013924 -0.00099242
0.0019034 -0.0012875 0.0016661 0.0016157
-0.0023118 0.0035744 0.0014103 0.00018229 -0.001432 -0.0010317 0.065674 -0.17985
0.00099051 0.0027844 -0.00019262 0.002004
0.0011951 -5.8477e-05 0.0010549 -0.0012178 0.0018348 -0.001258 0.00099025 0.0027755
0.2561 -0.035048 0.00034687 -0.00306
-0.00081409 0.00036941 0.00045099 0.00023303 0.0016746 0.0016974 -0.00012907 0.0018178
0.00040708 -0.0030966 0.2492 0.0086736
2060000000 0.085246 -0.19341 -0.0047009 0.0028802 0.0029583 -0.00048281 0.00074987 0.0032394
0.0013475 -0.00097971 -0.00032031 0.0011881
-0.0047096 0.002877 0.23898 0.032436 0.0040309 0.0080527 0.00097512 -0.00054602
0.00036281 -0.0013409 0.00068147 -0.00010955
0.0029586 -0.00048758 0.0041257 0.008036 -0.014477 -0.20931 -0.0013167 0.00049149
0.00025572 -0.0021654 0.0030282 0.00033856
0.0007479 0.0032362 0.0009656 -0.00056313 -0.0013369 0.00046428 0.013732 -0.17839
-0.00020649 0.0037113 0.00081109 0.00090595
0.0013249 -0.00087362 0.00035868 -0.0012753 0.00027788 -0.0021896 -0.00021889 0.0037525
0.2419 -0.073354 -0.0015871 -0.0038298
-0.00028049 0.0012925 0.00067733 -9.4406e-05 0.0030725 0.00035852 0.0007346 0.00095467
-0.0015861 -0.0037922 0.23602 -0.016471
2120000000 0.039069 -0.1853 -0.0039574 0.0063552 0.0023749 -0.0025383 0.0028137 0.0021126
0.00026812 -0.0016349 0.00074337 0.00019741
-0.0039487 0.0063551 0.21739 0.0070838 0.0064788 0.0043738 0.0010508 -0.0011665
-0.0010963 -0.0017901 1.0282e-05 -0.0011807
0.0023534 -0.0025354 0.0065232 0.0043191 -0.042718 -0.19334 -0.00079071 0.00081637
-0.0018167 -0.0015599 0.00042217 -0.0022391
0.0028008 0.0020874 0.0010551 -0.0011954 -0.00084058 0.00080499 -0.038895 -0.16258
-0.0010332 0.0049235 0.0014243 0.00081575
0.00022407 -0.0016366 -0.0011344 -0.0018322 -0.0019512 -0.0016342 -0.00098086 0.0049983
0.22403 -0.10877 -0.0051815 -0.0016508
0.00067322 0.00020122 -5.344e-05 -0.0011657 0.00032559 -0.0022539 0.0013195 0.00098266
-0.0053769 -0.0016326 0.21461 -0.032614
2180000000 -0.00093053 -0.17164 -0.0022982 0.0097213 0.00077225 -0.0020645 0.0028658 -0.00039852
-0.00010707 -0.0011626 0.0013908 0.00046764
-0.0023149 0.0096864 0.19773 -0.010819 0.0073213 0.0037898 -0.00072524 -0.0016522
-0.0018988 0.00049818 -2.8794e-05 0.00042211
0.00071766 -0.0021118 0.0073662 0.0037589 -0.063535 -0.16896 0.0011489 0.0013376
-0.0011124 0.00025651 0.00031102 -0.0019555
0.0028317 -0.00047002 -0.00072569 -0.0016389 0.001147 0.0014363 -0.076927 -0.13573
-0.00012124 0.0072372 0.0017888 -1.1068e-05
-0.0002097 -0.0011655 -0.0019216 0.00061431 -0.0010524 0.00040237 -3.8331e-05 0.0070913
0.19636 -0.13901 -0.0052627 0.0023077
0.0013682 0.00057299 2.088e-06 0.00045023 0.00029694 -0.0020202 0.0019291 -0.00016856
-0.0050597 0.002495 0.19868 -0.046249
2240000000 -0.030013 -0.1472 0.0020749 0.011192 -0.00039388 -0.0028984 0.0018503 -0.0020659
-0.0018426 -0.00043139 0.00053438 -0.0019808
0.0020613 0.011162 0.17763 -0.017125 0.0080994 0.00052165 -0.00079942 -0.00050686
-0.00036854 0.00096079 -0.00066519 -0.0006382
-0.00037189 -0.002936 0.0081148 0.00048632 -0.080682 -0.14501 0.0013579 -0.0014712
-0.00089728 0.00030774 -0.0025174 -0.0014303
0.0018587 -0.0020882 -0.00079536 -0.00051159 0.0013477 -0.0014489 -0.1114 -0.10718
0.0018115 0.0089197 0.001513 -0.00041493
-0.0018728 -0.00038904 -0.00041065 0.00086504 -0.0009832 0.00026194 0.0016913 0.0088059
0.16539 -0.15797 -0.0050268 0.005213
0.00063226 -0.0019806 -0.00080159 -0.00067522 -0.0024834 -0.0014771 0.0013115 -0.00024823
-0.0050389 0.0049896 0.17533 -0.056605
2300000000 -0.057417 -0.11961 0.0074762 0.0093669 -0.0012215 -0.0021857 -0.00057941 -0.0015098
-0.00093308 0.00068735 -0.0011644 -0.00088981
0.0074452 0.0092889 0.1562 -0.026377 0.0085979 -0.0016865 -0.0010157 0.0006711
-0.00032325 0.0014051 2.8131e-05 0.00066319
-0.0012593 -0.0021922 0.0085419 -0.0017732 -0.093503 -0.12095 -0.00036008 -0.0011264
-3.5751e-06 0.0018846 -0.0018422 0.00093459
-0.00056307 -0.0014479 -0.0010626 0.00071345 -0.00036631 -0.0011308 -0.13309 -0.070119
0.0049237 0.0093935 0.00040329 -0.0014911
-0.00096164 0.00065048 -0.00037313 0.0014273 -7.1342e-06 0.001872 0.0051036 0.0093449
0.12616 -0.17852 -0.0032977 0.0077847
-0.0011033 -0.00084096 6.5312e-05 0.00069569 -0.0018659 0.00092686 0.00057161 -0.0014591
-0.0033513 0.007952 0.1589 -0.057503
2360000000 -0.07363 -0.087865 0.010611 0.0085996 -0.0011209 -0.0018359 -0.0013716 -0.00087937
-7.3692e-05 0.00091896 -0.0015656 -0.000293
0.010632 0.0085948 0.14681 -0.025921 0.0082315 -0.0047276 -0.00079402 0.0010025
0.0016468 0.00048805 -1.1321e-05 -9.7948e-05
-0.0011252 -0.0018156 0.0081871 -0.0048014 -0.10288 -0.098786 -0.0022847 -0.0009643
0.001204 -5.7125e-05 -0.00085116 0.001637
-0.0014163 -0.00087136 -0.00084523 0.0010117 -0.002278 -0.00092899 -0.15022 -0.036394
0.0083041 0.0088345 0.0011416 -0.0017365
-0.00015435 0.00090943 0.0016672 0.00046131 0.0012209 -7.9916e-05 0.0083826 0.0087539
0.095726 -0.18112 0.00069962 0.0082852
-0.0015962 -0.00029711 2.9794e-05 -0.00013714 -0.00080431 0.0016557 0.001205 -0.0020752
0.00080089 0.0082032 0.13738 -0.061151
2420000000 -0.082282 -0.060154 0.014104 0.0030299 -0.0033294 -0.001363 -0.00071973 0.00046392
0.0012177 0.0013859 -0.0013417 0.0018347
0.014111 0.0030721 0.1286 -0.026475 0.0047713 -0.0066469 0.0014277 0.0011679
0.00082456 -0.0012041 -0.00017004 2.2459e-05
-0.0033194 -0.0012786 0.004711 -0.0066888 -0.1161 -0.078458 -0.0019116 0.0011504
-8.891e-05 -0.00041117 0.00032876 0.0026777
-0.00072223 0.00047421 0.001436 0.0011484 -0.0019062 0.0011676 -0.16014 0.0072587
0.011506 0.0061443 -0.00011259 -0.0029655
0.0012668 0.0012222 0.00086577 -0.0012544 -0.00019887 -0.00045597 0.011373 0.0061256
0.056098 -0.18133 0.0024527 0.0086551
-0.0012705 0.0017941 -5.7759e-05 3.6206e-05 0.00035542 0.0027141 -0.00024225 -0.002656
0.0024795 0.0085361 0.11967 -0.056558
2480000000 -0.08296 -0.02819 0.014016 -0.0024645 -0.0017668 -0.00024657 -0.00075012 0.0012422
0.0014275 -0.00054826 7.7938e-05 0.0016998
0.014008 -0.0024131 0.13035 -0.026377 0.0030677 -0.0087354 0.0011009 0.00010698
-0.00062734 -0.00087687 3.5765e-05 -0.00034395
-0.001805 -0.00018325 0.0030024 -0.0087528 -0.11928 -0.058121 -0.00062446 0.0027379
-0.000277 -0.00075822 0.0017656 0.0011014
-0.00079571 0.0012112 0.0011166 9.6965e-05 -0.00062823 0.0027651 -0.16092 0.046027
0.015095 0.0016975 -0.0010613 -0.0025998
0.0015199 -0.00066634 -0.00065525 -0.00083199 -0.00032783 -0.00058262 0.015307 0.0017596
0.021554 -0.17371 0.0054432 0.0071375
0.00024873 0.0015105 -4.4618e-05 -0.00030312 0.0017251 0.0011295 -0.0010683 -0.0029124
0.0052935 0.0071449 0.10055 -0.052762
2540000000 -0.086838 -0.00064402 0.011803 -0.006458 -0.0025927 0.0010336 0.00032011 0.0011531
-0.00024681 -0.001665 0.00096984 0.0015549
0.011786 -0.0064162 0.11736 -0.017719 -0.00095316 -0.0079239 0.00063594 -0.0014169
-0.0016465 -0.00018201 -0.00056646 9.7514e-05
-0.0025575 0.0010906 -0.0010382 -0.0079005 -0.1259 -0.034531 0.0014785 0.0024574
-0.0011854 5.6138e-05 0.0017584 -0.00074693
0.00037941 0.001102 0.00060787 -0.0014229 0.0015255 0.0023572 -0.15959 0.085769
0.015269 -0.0040506 -0.0021827 -0.0018502
-0.00019803 -0.0017489 -0.0017108 -0.00015198 -0.0011087 -8.5179e-05 0.015212 -0.0042772
-0.0080877 -0.159 0.0074923 0.0056582
0.00096729 0.0016256 -0.00057171 0.00011396 0.0017503 -0.00078091 -0.0022801 -0.0017356
0.0075282 0.0058799 0.086333 -0.038939
2600000000 -0.079063 0.024544 0.008493 -0.0098569 -0.0012988 0.0027544 0.0010677 -0.00021824
-0.0011916 -0.00084669 0.0018213 0.00056129
0.0085245 -0.009838 0.11185 -0.03283 -0.003116 -0.0061779 -0.00049432 -0.00080938
-0.00026331 0.0016469 -0.00025375 0.00070926
-0.0012793 0.0027442 -0.0031633 -0.0061587 -0.13074 -0.0093859 0.0028888 0.0003311
-0.00026886 0.0014675 0.0012743 -0.001649
0.0010539 -0.00025776 -0.0005208 -0.00086417 0.002896 0.0003075 -0.14401 0.12067
0.012694 -0.0087965 -0.0030926 0.00037947
-0.0011124 -0.00090602 -0.00030226 0.0014798 -0.00028834 0.001472 0.012601 -0.0085933
-0.042585 -0.13976 0.0092429 0.0047767
0.0017483 0.0005108 -0.00033681 0.00068852 0.0012561 -0.0015949 -0.0029234 0.00022236
0.0092924 0.0046665 0.078376 -0.025827
2660000000 -0.072554 0.050443 0.0045726 -0.011678 -0.00031787 0.0011638 -3.5089e-05 -2.5429e-05
-0.0024923 0.00038875 0.0014377 -0.0008618
0.0045893 -0.011656 0.11964 -0.028441 -0.004391 -0.0047412 -0.0013694 -0.00050596
0.00032127 0.0018634 0.00048234 0.00094193
-0.0003115 0.0012029 -0.0044447 -0.0047139 -0.12994 0.011378 0.0020645 -0.0015317
0.00046705 0.00062638 -0.0010667 -0.0016678
-5.7908e-05 -0.00010241 -0.0013414 -0.00051759 0.0021 -0.0015975 -0.12285 0.15237
0.0080792 -0.0125 -0.00249 0.00066101
-0.0025644 0.00043426 0.00038128 0.0018791 0.00052318 0.00056816 0.008165 -0.012595
-0.063708 -0.11975 0.010786 0.0007514
0.0013634 -0.00086202 0.00051173 0.00094395 -0.0011419 -0.0015905 -0.0025659 0.00063057
0.010599 0.00086652 0.073855 -0.0058171
2720000000 -0.060775 0.068877 0.00039075 -0.011763 -0.00038694 0.0030713 -0.0001833 -1.0924e-05
-0.00199 0.0020334 0.00044601 -0.0015196
0.00038797 -0.011739 0.10517 -0.031641 -0.0051422 -0.0016384 -0.0016039 0.0005637
0.0017809 0.00043812 0.00082264 -1.4218e-05
-0.00031931 0.0030962 -0.0051442 -0.0015595 -0.12399 0.04098 0.00046517 -0.0025948
0.00032472 0.00040164 -0.0012198 0.00050241
-0.00021101 1.9483e-05 -0.0015834 0.00058159 0.00044035 -0.0025869 -0.089742 0.18147
0.0032258 -0.013626 -0.0017222 0.0025289
-0.0018723 0.0020808 0.0018494 0.00042631 0.00031205 0.00048628 0.0029393 -0.013677
-0.083898 -0.087421 0.011527 -0.0013481
0.00050125 -0.0015498 0.00083269 -8.2859e-05 -0.0012481 0.0004513 -0.0017371 0.0024662
0.011527 -0.0014337 0.077631 0.012639
2780000000 -0.04627 0.087489 -0.004363 -0.010634 2.2671e-05 0.0012712 0.00047404 -0.00029361
0.0011414 0.0027745 -0.00066127 -0.0017835
-0.0043259 -0.010625 0.10387 -0.043524 -0.00415 -7.5418e-05 -0.00011124 0.001789
0.001775 -0.00098027 0.00021489 -0.00031784
5.3346e-05 0.0012494 -0.0041444 -3.2852e-05 -0.1212 0.071677 -0.001994 -0.001861
0.00027746 -0.0005692 -0.00043794 0.00072349
0.00049535 -0.00030808 -0.00011142 0.0017938 -0.001974 -0.0018232 -0.059235 0.20383
-0.0023583 -0.013244 -0.00066362 0.0020119
0.0011097 0.0028265 0.0017386 -0.00098793 0.00026975 -0.00048329 -0.0023998 -0.013102
-0.099229 -0.053811 0.0096069 -0.0061712
-0.00072632 -0.0016162 0.00015527 -0.00023744 -0.00049022 0.00084627 -0.00056223 0.0019919
0.009673 -0.0061655 0.081304 0.03082
2840000000 -0.030588 0.10231 -0.007568 -0.0074256 0.0016491 0.0020515 -5.5327e-05 -4.6261e-05
0.0014513 0.00080652 -0.0016993 0.00033094
-0.0075583 -0.0074046 0.1025 -0.037035 -0.0036096 0.0011419 0.00056774 0.00080919
-0.00014884 -0.0015323 1.2228e-05 -4.1749e-05
0.0016495 0.0020049 -0.0036119 0.0011802 -0.1148 0.097441 -0.0014412 0.00022493
0.00027941 0.00053816 0.00092036 0.0010138
-0.00010711 -3.2596e-05 0.00057423 0.00082887 -0.0015013 0.00022873 -0.023129 0.21818
-0.0065081 -0.010761 0.0001447 0.0013347
0.0015265 0.00078651 -0.00012236 -0.0015974 0.000132 0.00054689 -0.0064922 -0.010862
-0.10219 -0.02257 0.0078115 -0.007401
-0.0017707 0.00039124 3.6593e-05 -7.4565e-05 0.0009253 0.0010505 0.00012433 0.0014009
0.0080327 -0.0073368 0.09626 0.046405
2900000000 -0.016543 0.12123 -0.0089245 -0.0032878 0.0017455 -6.7166e-05 0.00023855 -0.00070662
0.0021495 -0.0010085 -0.00063027 8.6532e-05
-0.0089341 -0.0032747 0.083235 -0.044997 -0.0014143 0.0026607 0.0010666 0.00023529
-0.00056404 -0.0014022 -0.00030254 3.5897e-06
0.0018085 -6.3305e-05 -0.0014081 0.0026633 -0.097293 0.13021 -0.0010405 2.733e-06
-0.00026548 -0.0010437 0.0018621 -0.00040134
0.00024827 -0.00071362 0.0010747 0.00020653 -0.0010311 -1.1265e-05 0.014094 0.22077
-0.0094757 -0.0063299 0.0010643 0.0018969
0.0021335 -0.0011066 -0.00056724 -0.0013816 -0.000279 -0.0010311 -0.0095808 -0.00645
-0.10063 0.016393 0.0062734 -0.010504
-0.00068056 7.4485e-05 -0.00022801 -4.7851e-06 0.0018456 -0.00047547 0.0010638 0.0017742
0.0061536 -0.010741 0.11054 0.052111
2960000000 0.0050142 0.13248 -0.0088319 0.00045203 0.0005791 0.0012337 -0.0004247 -0.00080843
-0.0003462 -0.0019854 -0.00072398 0.00046858
-0.0088139 0.00043955 0.092497 -0.044867 -0.00076793 0.0013613 0.00099498 -0.0002021
-0.001189 -0.00067588 0.00033187 0.00035881
0.00058722 0.0012365 -0.00077828 0.0013861 -0.077852 0.16133 -0.00053828 0.00082234
-0.00021721 0.00087486 5.0285e-05 -0.0022531
-0.00044128 -0.00074639 0.0010107 -0.00020539 -0.0006348 0.00082741 0.056545 0.22713
-0.010109 -0.00199 0.0015335 0.00030459
-0.00032321 -0.0018758 -0.0013003 -0.00067006 -0.0003289 0.00089395 -0.010051 -0.0017395
-0.089156 0.048299 0.00081084 -0.01183
-0.00077163 0.0004148 0.00031905 0.00040483 5.0778e-05 -0.0021961 0.0015006 0.00043281
0.0009579 -0.011485 0.12973 0.062888
3020000000 0.022934 0.14627 -0.0065549 0.0037334 0.0013476 -0.00034192 -0.00091234 -2.4028e-06
-0.00071546 0.00047589 -7.758e-05 0.00060109
-0.0065441 0.0037129 0.081158 -0.033729 -0.00039191 0.00023246 0.00034277 -0.0011213
-0.0017557 0.00053838 0.00070114 -0.00013711
0.0013033 -0.00042901 -0.00040062 0.00020901 -0.05659 0.18621 -0.00012137 0.0010215
0.00062635 0.00014073 -0.00068994 -0.0014932
-0.00088349 -3.1231e-05 0.0003072 -0.0010879 -9.2667e-05 0.0010482 0.094977 0.21924
-0.0088833 0.0015017 0.00048342 0.00049481
-0.00068983 0.0003845 -0.0017738 0.0005522 0.00058748 0.00017616 -0.0089517 0.0015356
-0.071705 0.078276 -0.0019468 -0.010213
-0.00018329 0.00054885 0.00069696 -0.00020164 -0.00078248 -0.0015553 0.00063103 0.00042794
-0.0019794 -0.010686 0.14988 0.059329
3080000000 0.049972 0.15575 -0.0046756 0.0059479 0.0016205 -3.6732e-05 -0.00057439 -0.00027239
-0.00044713 0.00015681 -2.0214e-05 0.00051696
-0.0046691 0.0059469 0.078545 -0.028256 -0.00035572 0.00073073 -0.0003057 -0.00023843
-0.00016055 0.0011175 -0.00014333 -0.00061217
0.0016236 -3.9883e-05 -0.00032653 0.00073361 -0.018595 0.20715 -0.00072253 9.6029e-05
0.00059971 0.00048607 -0.0021423 -0.00063469
-0.00054156 -0.00021783 -0.00030753 -0.00021945 -0.00075948 8.0357e-05 0.12862 0.21144
-0.0058596 0.0049365 0.0018466 0.00025447
-0.00041766 0.00029816 -0.00024016 0.001102 0.00058522 0.00061618 -0.0058974 0.0050094
-0.043686 0.10931 -0.006649 -0.0090847
3.1191e-05 0.00044056 -9.0553e-05 -0.00055494 -0.0019769 -0.00075581 0.0018714 0.00027247
-0.0068203 -0.0087379 0.16406 0.066269
3140000000 0.078278 0.15909 -0.0011727 0.0074855 0.0026271 -0.0015097 -0.001248 0.00081801
0.0015114 0.00057427 0.00019594 -5.3958e-05
-0.0012059 0.0074842 0.074257 -0.030299 -0.00082396 0.0003305 0.00070764 -1.9975e-05
-0.00012927 0.00096319 0.0006097 -0.0003913
0.0025808 -0.0015817 -0.00086691 0.00030608 0.023748 0.22665 -4.6848e-05 0.0015134
0.001525 -0.0007094 -0.002771 0.00076954
-0.0013122 0.00082779 0.00066791 -4.2487e-06 2.8982e-06 0.0016084 0.16323 0.18503
-0.0030023 0.0064398 0.00086185 -0.0011702
0.0014182 0.0005546 -4.3438e-05 0.00095325 0.0015463 -0.0008317 -0.0030005 0.0065117
-0.025747 0.12951 -0.0084229 -0.0046227
0.00029446 6.1186e-05 0.00061272 -0.00046269 -0.0026633 0.00078525 0.0009412 -0.0012418
-0.0084897 -0.0047287 0.18884 0.057483
3200000000 0.11024 0.16964 0.0039111 0.0064925 0.00066056 -0.0026571 -0.00041357 0.0019524
0.00061914 -0.0017467 0.00020661 0.0005017
0.0039036 0.0064963 0.084265 -0.028986 -0.00082825 0.00059984 -0.00028573 -0.00085264
0.00072872 0.0012273 -0.00036862 -0.0010018
0.00063047 -0.0027058 -0.00082103 0.00058658 0.068048 0.23111 0.001197 0.00089539
-0.00011316 -0.0024429 -0.0013153 0.0024939
-0.00039246 0.0019549 -0.00026391 -0.00085948 0.0011196 0.00092586 0.18319 0.16315
0.00018274 0.0060719 0.00067038 -0.0014394
0.00062247 -0.001859 0.00076562 0.0011798 -0.00020617 -0.0024188 8.7065e-05 0.0058325
0.015227 0.14841 -0.0093708 -0.0011783
0.00017523 0.00035992 -0.00046466 -0.0010011 -0.0013703 0.0024704 0.00049408 -0.0012515
-0.0095335 -0.00099962 0.2039 0.056465
3260000000 0.14269 0.16159 0.0041987 0.0032363 -0.00083425 -0.0025163 0.0011725 0.00096279
0.00020181 -0.0018768 -0.00013791 -1.9968e-05
0.0041812 0.0032411 0.092203 -0.032134 -0.0016265 0.002101 -0.0002662 -5.545e-05
0.0010399 -0.00065028 -0.00089917 0.0002227
-0.00089709 -0.0024896 -0.0015841 0.0021313 0.11843 0.22686 0.00040986 -7.4557e-05
-0.0010354 -0.0010531 0.00064221 0.0019324
0.0011326 0.00089469 -0.00024034 -4.9197e-05 0.00039057 -0.00010041 0.21061 0.1256
0.0023084 0.0050688 -0.00097168 -0.0016847
-1.557e-05 -0.0017459 0.0009895 -0.0006635 -0.0011931 -0.0010195 0.0023624 0.005192
0.04155 0.1578 -0.0071957 0.0045845
-9.9416e-05 0.00016422 -0.00097232 0.00018503 0.00065403 0.001984 -0.0009448 -0.0017866
-0.0070289 0.0044168 0.23432 0.046222
3320000000 0.17287 0.15558 0.00717 0.0012269 -0.00060843 -0.0017299 0.00093085 0.00025138
-0.0017327 -0.0013928 0.00024347 0.00010361
0.0071297 0.0012181 0.098603 -0.02843 0.00097166 0.0021858 -0.00015241 -0.00067313
-0.00026069 -0.00027132 -0.00052068 0.00026499
-0.00059352 -0.0017637 0.0010362 0.0021977 0.16618 0.21819 0.00025581 -1.9525e-05
-0.0012186 -0.00033628 0.00046952 0.00081344
0.00089061 0.00023758 -0.00017206 -0.0006572 0.00025649 -4.5886e-05 0.21861 0.095541
0.003615 0.0032368 -0.00091898 0.00024972
-0.0016221 -0.0013406 -0.00028712 -0.00023196 -0.0013085 -0.0003351 0.0036866 0.0030346
0.074762 0.1586 -0.0033978 0.0050775
0.00011581 -8.9404e-05 -0.00050571 0.00028945 0.00050638 0.0006816 -0.00085743 0.00029391
-0.0035085 0.0050069 0.24987 0.032508
3380000000 0.20831 0.139 0.0054099 -0.0021205 -0.0011256 0.00052541 0.0010526 0.00026593
-0.0013584 0.00073763 0.00033442 -8.135e-05
0.0053758 -0.0021254 0.10946 -0.035919 0.00028506 0.0026161 -0.0013156 -0.00055485
-5.909e-05 0.00016887 -0.00090582 0.00043193
-0.0010826 0.00058514 0.00030303 0.0026421 0.20785 0.19584 0.00079934 -0.00039008
-0.0018628 0.00069132 0.00073831 0.0013546
0.0010897 0.0002688 -0.0013272 -0.00053491 0.00079502 -0.00044732 0.23363 0.063705
0.0053492 0.002985 -0.00042297 0.00019631
-0.0013251 0.00084532 -8.9115e-05 0.00012226 -0.0018028 0.00069149 0.0054549 0.0029495
0.11757 0.14949 -0.0010028 0.0059203
0.00047439 -7.0569e-05 -0.00079172 0.00033312 0.00084414 0.0014413 -0.00060581 4.6986e-05
-0.00079141 0.0060086 0.27925 0.014236
3440000000 0.23987 0.11689 0.0044743 -0.0037799 -0.00053412 -0.0018307 0.0010539 -1.5589e-05
-0.0014568 0.0014896 0.00065337 9.7013e-05
0.0043988 -0.0037969 0.10309 -0.041197 0.0030601 0.0019242 -0.0010006 0.0010314
-6.9408e-05 0.00047437 0.00016627 0.00094918
-0.00059514 -0.0017079 0.0030582 0.0019014 0.24593 0.16669 -0.00035894 -0.00010897
8.6289e-05 0.0015582 0.0010536 0.00060146
0.00093569 -2.9126e-05 -0.00097384 0.0010386 -0.00034692 -3.6747e-05 0.2348 0.030675
0.0067025 -3.77e-05 -0.00038707 0.00022842
-0.0012963 0.0015627 8.4935e-05 0.00039677 0.00012345 0.0012509 0.0067847 6.0106e-05
0.14764 0.13956 0.0033585 0.0035384
0.00066794 0.00013809 0.00028095 0.0010554 0.00095517 0.00069318 -0.00012267 0.00029907
0.0033787 0.0035963 0.29551 -0.01566
3500000000 0.27206 0.085213 0.0024423 -0.0045277 -0.0015505 0.0015926 0.0011195 -0.0009143
-0.0010171 0.0013187 0.00071547 -0.0010156
0.0024076 -0.0045226 0.11541 -0.064764 0.0031182 0.00099958 -0.00049007 0.00077633
0.00053571 -7.4286e-06 1.1645e-06 0.00021066
-0.0015085 0.0016004 0.0031048 0.00093866 0.27507 0.13309 0.00015753 -0.0002932
-0.00011225 0.0010197 0.0017058 1.6764e-05
0.0010886 -0.00091717 -0.00047702 0.00073821 0.0001177 -0.00030683 0.23929 0.0039034
0.00709 -0.00235 -4.0829e-05 -0.0002219
-0.0010119 0.0014704 0.00053408 -6.0614e-05 -0.00017162 0.00092474 0.0069657 -0.0025916
0.19338 0.11164 0.0035308 0.001544
0.00065258 -0.00099022 -5.6404e-05 0.00030524 0.0016922 6.6465e-05 2.3816e-05 -0.00048678
0.0033988 0.0013083 0.3161 -0.043523
3560000000 0.29058 0.050757 0.00039517 -0.0057921 -0.00011866 -0.00091016 0.00063823 4.1946e-05
0.0014859 0.0017099 0.00010571 -0.001201
0.00037121 -0.0058116 0.10977 -0.069888 0.0057399 -0.00091089 0.00028841 0.00069189
0.00071505 -0.00029911 0.00026731 0.00044627
-0.00015943 -0.00085135 0.005732 -0.00097591 0.30277 0.090177 -0.0002755 -0.00023364
0.00078756 0.00074309 0.0014894 -0.00066704
0.00057653 5.9753e-05 0.00033994 0.00065299 -0.00034619 -0.00018969 0.22999 -0.032196
0.0056517 -0.0060455 -0.00059878 -0.00051114
0.0015552 0.0017528 0.0007254 -0.0003321 0.00073634 0.00067585 0.0057025 -0.0057104
0.21431 0.097436 0.0035845 -0.0014633
-1.8913e-05 -0.0010597 0.00019373 0.00051542 0.0014492 -0.00064245 -0.0004461 -0.00040217
0.0033566 -0.0014167 0.32732 -0.083252
3620000000 0.30655 0.012882 -0.00090827 -0.003455 -0.0020996 -0.00029607 7.5459e-05 -0.0019209
-6.3552e-05 0.00077971 -0.00077508 -0.00084287
-0.0008769 -0.0034705 0.11037 -0.09929 0.0037151 -0.0039227 0.00041527 0.00054804
-0.00021515 -0.00079746 0.00064469 0.00039206
-0.0021387 -0.00026778 0.0036403 -0.0039635 0.31539 0.046075 0.00017824 -0.00098111
-0.00020636 0.00025314 0.00063213 -0.00080988
6.7323e-05 -0.0019105 0.0004157 0.00053539 0.00012647 -0.0010763 0.21875 -0.062974
0.0019532 -0.0070764 -0.0013392 0.00086371
0.00013751 0.0007021 -0.00029449 -0.00078855 -0.000283 6.9921e-05 0.0020475 -0.0073263
0.23706 0.054943 0.0010667 -0.0019853
-0.00083471 -0.00099025 0.00063948 0.00034292 0.00068357 -0.00090717 -0.0011273 0.00099413
0.001513 -0.0020227 0.32961 -0.11702
3680000000 0.31026 -0.031552 -0.0033827 -0.0039268 -0.00099633 0.001804 -0.0012507 -0.00020592
0.0016862 -0.00021097 -0.0014055 -0.00038077
-0.0033495 -0.0039185 0.10592 -0.11631 0.0013215 -0.0046341 0.00083911 0.00031052
-0.00053759 -0.00061549 0.0006688 0.00018531
-0.00092311 0.0016993 0.001259 -0.0046316 0.32643 -0.0037855 -0.00092918 -0.00058928
0.0010174 0.00074914 0.00073604 -0.0018899
-0.0011528 -0.0002702 0.00085069 0.00024836 -0.00095597 -0.00055633 0.20572 -0.096306
0.00011887 -0.0067323 -0.00073158 0.0012235
0.0015203 -0.00031307 -0.00052235 -0.00063674 0.0010422 0.00064431 0.00015552 -0.0068506
0.25681 0.029957 0.0011541 -0.0021898
-0.0014828 -0.0004428 0.00091865 0.00025757 0.00085892 -0.0017842 -0.001042 0.0009966
0.00071486 -0.0021085 0.32906 -0.16272
3740000000 0.31204 -0.066866 -0.0029885 -0.00021099 -0.002168 0.0025178 2.6989e-05 -0.00070419
-0.00037768 2.2868e-05 -0.00083284 0.00056361
-0.0029767 -0.00019439 0.097262 -0.13818 0.00069172 -0.0054205 0.00034927 -0.0002384
-0.00031083 -0.00012822 0.00067168 4.7603e-06
-0.0021395 0.0026431 0.00061233 -0.0054449 0.32905 -0.04389 -0.00057491 -2.7958e-06
6.2275e-05 0.00018398 -0.0004598 -0.0012682
1.7396e-06 -0.00064267 0.00036041 -0.00021701 -0.00063898 6.1721e-05 0.18375 -0.12064
-0.0016222 -0.0062308 0.00085311 0.0025264
-0.00028637 0.00010418 -0.00026173 -9.7965e-05 6.2653e-05 -6.4234e-05 -0.0018169 -0.0059484
0.26274 -0.0097809 -0.00048578 -0.0024268
-0.00098456 0.00056944 0.00057052 0.00020388 -0.00050567 -0.0012513 0.00089471 0.0028517
-0.00060134 -0.0022918 0.31453 -0.20164
3800000000 0.30653 -0.1128 -0.0023287 0.0004327 0.000879 0.0037359 -0.0011376 -0.001671
0.0014402 0.00088133 -0.00089734 0.00043327
-0.0023345 0.00042415 0.086129 -0.15322 -0.0022971 -0.0047494 0.00010203 0.00014852
-0.0010441 -0.00045585 0.00082949 -0.0001426
0.00087482 0.0037631 -0.0023748 -0.004776 0.32527 -0.085371 -0.00059974 0.00033554
0.00075389 -4.5408e-05 -0.0010287 -0.00044098
-0.0012479 -0.0015982 0.00012023 0.00014801 -0.00063284 0.00038764 0.17438 -0.14554
-0.0035453 -0.0048637 0.001527 0.0016065
0.0013137 0.00092371 -0.00090664 -0.00053561 0.00077591 1.2376e-05 -0.0035019 -0.0046863
0.27522 -0.049615 0.0014003 -0.00051408
-0.0009042 0.00063553 0.00084366 -0.00011852 -0.00084333 -0.00052003 0.0016417 0.0013913
0.0014666 -0.00049104 0.30685 -0.24277
3860000000 0.295 -0.14447 -0.00079615 0.0011784 0.0024863 0.0018324 -0.0020405 0.0011839
0.00070477 -0.0011618 -0.00031759 0.0015465
-0.00082697 0.001149 0.066881 -0.16298 -0.0034011 -0.0047392 0.00052769 -0.00062306
-0.00074336 0.0013946 0.00079051 -0.0010656
0.0024749 0.0017667 -0.0034195 -0.0047101 0.30552 -0.12551 -0.00074641 0.00081057
0.00046858 -0.00068765 -0.00099486 -0.0002673
-0.001907 0.0011995 0.00055282 -0.00069751 -0.00073682 0.00071241 0.14622 -0.16072
-0.0030217 -0.0048082 0.0023109 0.0011798
0.00097759 -0.0011746 -0.00082781 0.0013102 0.00043037 -0.00062951 -0.0031802 -0.0050405
0.27114 -0.082042 -6.2375e-06 -0.0026972
-0.0002962 0.0015085 0.00063512 -0.00098798 -0.0010457 -0.00038283 0.0021395 0.0013659
8.4741e-05 -0.0028852 0.28383 -0.28136
3920000000 0.27984 -0.18433 0.0020028 0.00020261 0.0035408 0.0023886 0.00010675 0.00089326
0.0005741 3.1367e-05 0.00036718 0.00031008
0.001997 0.00017774 0.039067 -0.17903 -0.0047481 -0.00306 -0.00057299 -0.00011855
0.00025007 0.00032493 -0.00024237 -0.00020773
0.0036154 0.0023193 -0.0047878 -0.002986 0.29837 -0.15862 0.00024618 0.0012994
0.0016426 -0.0010613 -0.00049214 -0.00014694
8.0859e-05 0.0009596 -0.00049538 -2.5323e-05 0.00021203 0.001365 0.12582 -0.17129
-0.0044781 -0.004173 0.0021249 -0.00062195
0.00039386 1.4889e-05 0.00043708 0.00014466 0.0015967 -0.0010791 -0.0045474 -0.0039556
0.26227 -0.13126 0.00059467 -0.0016522
0.00042106 0.00039209 -0.00034026 -0.00044082 -0.00051191 -0.00019056 0.0022279 -0.00076458
0.00056947 -0.0017522 0.2619 -0.30859
3980000000 0.25276 -0.21978 0.00185 -0.0033997 0.0049954 -0.00036984 -8.303e-05 0.00096632
0.00094302 -0.0018387 0.00058251 0.00020052
0.0018854 -0.0033809 0.016658 -0.19192 -0.0053318 -0.0012898 0.00080973 0.00052158
0.00051448 0.00041382 -6.4951e-05 -0.0010533
0.004939 -0.00046157 -0.0053725 -0.0012255 0.26975 -0.18874 0.0013683 0.0001968
-0.0011158 -0.0011493 -0.00045976 -0.00069981
6.8811e-05 0.0011385 0.00077003 0.00053047 0.0013189 0.00018844 0.08999 -0.19291
-0.0053867 -0.0037836 0.0013991 -0.00085435
0.00092032 -0.0019529 0.00042944 0.00052953 -0.0010743 -0.0011516 -0.0050832 -0.0036569
0.24785 -0.16065 0.00092987 -0.0047657
0.00042323 7.903e-05 1.1363e-05 -0.0011457 -0.00063601 -0.00073245 0.0014991 -0.0010041
0.00098501 -0.0049082 0.22741 -0.3463
4040000000 0.22538 -0.24514 -0.00068579 -0.0042542 0.0033539 -0.0030681 0.00030472 0.0001952
-0.00055084 -0.00083722 0.00060606 0.00018113
-0.00071747 -0.004244 -0.0084865 -0.19893 -0.0045951 6.2307e-05 9.185e-05 -0.00099274
4.3039e-05 0.00012211 -0.0013888 -8.2371e-05
0.0033065 -0.0030481 -0.0045832 0.00010946 0.24724 -0.22214 0.00036112 -0.00071343
-0.0010302 -0.00025903 -0.0012486 0.00042747
0.00023965 8.745e-05 0.00010893 -0.00097165 0.00033785 -0.00066621 0.068008 -0.18757
-0.0067077 -0.0017292 0.0017831 -0.00089813
-0.00072482 -0.00088318 -1.6327e-06 6.3775e-05 -0.0011742 -0.00031134 -0.0069733 -0.0017518
0.23528 -0.19386 -0.0022604 -0.0031995
0.00063507 0.00026936 -0.0014296 -3.5222e-05 -0.0010435 0.00031168 0.0014279 -0.00085667
-0.0019499 -0.0032753 0.19053 -0.36398
4100000000 0.19511 -0.26885 -0.0036539 -0.0029027 0.001079 -0.0034782 -0.00031101 8.4422e-05
0.00022132 -0.0019568 0.00062211 0.00035579
-0.0036357 -0.0029384 -0.03417 -0.20207 -0.0046155 0.00084836 -9.9065e-05 -0.00027123
0.00069727 0.00036119 -0.00048963 0.00020395
0.0010502 -0.0034825 -0.0046228 0.00091326 0.2253 -0.24813 0.0001261 -4.0314e-05
-0.00047154 -0.00034703 -0.0012454 0.00010306
-0.00031515 4.3541e-05 -0.0001681 -0.00022636 0.00018301 -4.3438e-05 0.034761 -0.20073
-0.006377 0.0010283 0.0010868 -0.001256
7.6439e-05 -0.0018985 0.00084578 0.00030752 -0.00049998 -0.00029548 -0.0065413 0.001031
0.21658 -0.21776 -0.0020348 -0.0044121
0.00073219 0.00039112 -0.00046304 0.00019876 -0.0012473 0.00012126 0.0011583 -0.0013644
-0.0023912 -0.0044588 0.15581 -0.39113
4160000000 0.16583 -0.28614 -0.0038391 -0.0018112 -0.00024477 -0.0032505 0.00063362 -0.00013327
-0.0037157 -0.00037661 0.00080606 -0.00098515
-0.0038143 -0.0018006 -0.059779 -0.19797 -0.0048544 0.0025718 -0.00045873 -0.00030169
0.00031392 -0.00045696 -0.0010302 0.0003223
-0.00026692 -0.0033021 -0.0048259 0.0026012 0.19301 -0.26323 0.00053698 -0.00047409
-0.0010467 -0.00038119 -0.0012984 0.0010471
0.00065972 -0.00015199 -0.00042863 -0.00030316 0.0005226 -0.00043535 0.010291 -0.18872
-0.0055761 0.001664 0.0011265 -0.0021034
-0.0036105 -0.0004501 0.00030327 -0.000521 -0.0011465 -0.000456 -0.0053608 0.0016522
0.18191 -0.25301 -0.0050295 -0.0033622
0.00093442 -0.00092975 -0.001049 0.00042238 -0.0013264 0.00091204 0.0010045 -0.0021191
-0.0045933 -0.0030661 0.10764 -0.3988
4220000000 0.13743 -0.3019 -0.0045891 0.00032349 -8.6257e-05 -0.0037734 -0.00027997 -0.00026697
-0.00071645 0.0010724 0.00053293 -0.0013184
-0.0046109 0.00031871 -0.096022 -0.18785 -0.002319 0.0034369 -0.00014883 -0.0001131
0.00018429 8.8214e-05 -0.00064205 0.0010171
-8.3008e-05 -0.0037625 -0.0022886 0.0034561 0.16325 -0.28989 -9.3045e-05 0.00016981
0.00052625 0.00010552 -0.00030204 0.0011857
-0.00029182 -0.00021578 -0.00016078 -0.00011011 -8.3531e-05 7.7992e-05 -0.013543 -0.18663
-0.0043803 0.0024139 -0.00010148 -0.0023683
-0.00084086 0.0012317 0.0002138 0.00011743 0.0003936 0.00016184 -0.0042524 0.0023438
0.16581 -0.27381 -0.0044524 -0.0022152
0.00035943 -0.0014973 -0.00057639 0.0010083 -0.0002443 0.0011763 -9.8962e-05 -0.002385
-0.0047851 -0.0024942 0.07945 -0.41294
4280000000 0.10614 -0.31021 -0.0028193 0.0017374 -0.0019475 -0.0040978 -0.00033721 0.00074544
-0.00018325 0.0010371 -0.00079957 -0.00031677
-0.0027762 0.0017087 -0.12152 -0.1917 -0.0026708 0.0029692 -0.00089329 -0.00031558
0.000271 7.6434e-05 0.00050802 0.00062872
-0.0019691 -0.0040662 -0.0026379 0.0030145 0.13306 -0.29648 0.00074468 -0.00025672
-0.0010643 0.0010986 -0.00019848 0.00091548
-0.00035903 0.00069263 -0.00084433 -0.00032285 0.00077698 -0.00026537 -0.050861 -0.17174
-0.0048723 0.0023616 -0.00032701 -0.0019461
-9.4888e-05 0.0011929 0.00017873 0.00015935 -0.00078524 0.00087888 -0.0051104 0.0023858
0.11648 -0.29412 -0.0064351 -0.00044636
-0.00082396 -0.0001873 0.00047944 0.00066529 -0.00031769 0.00090727 -0.00049348 -0.0018978
-0.0060438 -0.0005097 0.028244 -0.41737
4340000000 0.079105 -0.31947 -0.0019632 0.0019583 -0.0023977 -0.0014501 0.00020856 0.00044352
0.00017254 0.0007805 -0.00010318 -0.00071345
-0.0019693 0.0019701 -0.14166 -0.16549 -0.0019725 0.0037951 -0.00010931 0.00056278
-0.00028946 -0.00033709 0.00036157 0.0005442
-0.00245 -0.0013699 -0.0018994 0.0038395 0.09679 -0.31319 -0.00050225 -0.0009279
0.00030544 0.0010087 0.00089352 0.0019992
0.00033143 0.00044431 -0.000108 0.00060484 -0.00054857 -0.0010146 -0.06896 -0.16881
-0.0045356 0.0038324 -0.0014937 -0.0025093
0.00014065 0.0007682 -0.00024345 -0.00040761 0.00012952 0.0010465 -0.004355 0.0038205
0.089024 -0.31793 -0.0052495 0.0017651
-3.0408e-05 -0.00097811 0.00033304 0.00047391 0.00090633 0.002009 -0.0013549 -0.0025711
-0.0053786 0.0018621 -0.0046277 -0.41091
4400000000 0.047902 -0.32477 -0.001009 0.0015629 -0.0024037 -0.0017342 0.0009723 0.0012933
2.1246e-05 0.00065991 1.0454e-05 -0.00058174
-0.00099704 0.0015796 -0.17043 -0.15546 -0.0015621 0.0040455 -0.00039079 0.00059562
2.2359e-05 -0.00033368 0.00069989 0.00021808
-0.0024618 -0.0016708 -0.0015466 0.004081 0.067565 -0.31931 5.5985e-06 -0.00018659
0.00044356 0.00026863 0.0010843 0.0013554
0.00093404 0.0012425 -0.00045654 0.00052548 -4.2005e-05 -0.00019492 -0.093199 -0.15625
-0.0033574 0.0052729 -0.0024021 -0.0012812
-7.9123e-05 0.00047548 2.9538e-05 -0.00032708 0.00046724 0.00017305 -0.0034014 0.0051364
0.055515 -0.32788 -0.0042856 0.0011753
-8.9742e-05 -0.0006528 0.00070216 0.00027744 0.00093814 0.0013209 -0.0022816 -0.0014346
-0.0042069 0.0010864 -0.051244 -0.41557
4460000000 0.01223 -0.32433 -0.000747 0.00057227 -0.0041552 -0.0010361 0.0013623 -0.00079218
-0.00043904 0.0013014 -0.0010075 -0.00040535
-0.00075602 0.00055927 -0.19189 -0.12594 -0.00062301 0.0046272 -0.00037841 0.00073156
-0.00037306 -0.0004737 0.0004115 -0.00044257
-0.004097 -0.00095372 -0.00058918 0.0046689 0.042364 -0.32634 -0.00052576 -0.00042488
0.00053044 0.0003308 0.0022014 0.00057718
0.0013563 -0.00070554 -0.00034124 0.00072939 -0.00059429 -0.0004397 -0.10663 -0.13473
-0.0018958 0.0064461 -0.0021538 -0.001061
-0.00045418 0.0014217 -0.0004464 -0.00044736 0.00034341 0.00046522 -0.0017739 0.006612
0.01981 -0.32108 -0.0043606 0.00324
-0.00081305 -0.00029469 0.00040854 -0.00062112 0.0021668 0.00048943 -0.0022227 -0.00095594
-0.004539 0.0033278 -0.090259 -0.39643
4520000000 -0.01196 -0.32486 -0.0003317 -0.00028528 -0.0037514 0.00022681 0.0005976 -8.6858e-05
0.0020099 7.261e-05 -0.00062376 0.00096948
-0.0003433 -0.0002902 -0.21669 -0.109 0.00072148 0.0049656 0.0006 0.00076525
-0.00012431 6.5878e-05 0.00017614 -0.00023414
-0.0037913 0.00028047 0.00080118 0.0049696 0.01135 -0.32408 -0.00099126 0.00052097
0.00076976 -0.00066954 0.0016147 -0.00065898
0.00061898 -9.1278e-05 0.00062647 0.00078282 -0.00098545 0.0005566 -0.12438 -0.12537
-0.00039274 0.0062129 -0.003083 -0.00031104
0.0019146 4.8952e-05 -8.212e-05 -2.5189e-05 0.000615 -0.00069639 -0.00020667 0.0061068
-0.029111 -0.33177 -0.0029836 0.0032627
-0.00070339 0.00079067 0.00010277 -0.00011818 0.0014967 -0.0007717 -0.0031225 -0.00022837
-0.0027036 0.0030828 -0.11939 -0.39512
4580000000 -0.049632 -0.31739 -0.0011725 -0.00047596 -0.0030596 0.0025881 0.00075772 -0.00025653
0.00040285 1.3062e-06 -0.00078534 0.00076699
-0.0011748 -0.00046149 -0.23503 -0.082095 0.0011733 0.0042043 0.0005799 -0.00013301
-1.1151e-05 0.00016272 0.00017189 -0.00019518
-0.0030185 0.0026648 0.0012141 0.0041972 -0.020637 -0.32109 -0.00029651 0.00038701
-0.0003551 -5.6433e-06 0.0016771 -0.0010063
0.00073398 -0.00033633 0.00061988 -0.00011177 -0.00022237 0.0004195 -0.13487 -0.10051
0.0019014 0.0053009 -0.0025793 0.0011644
0.00022242 1.6878e-05 -7.0685e-05 0.00013471 -0.00045149 -5.1741e-05 0.001915 0.0052723
-0.054939 -0.33555 -0.0022899 0.0037822
-0.00056592 0.00065773 0.00012378 -0.00019247 0.0016444 -0.0011407 -0.0025887 0.0012245
-0.0025435 0.003885 -0.16442 -0.3649
4640000000 -0.075123 -0.31109 -0.0024163 -0.0015525 -0.0031066 0.0026287 0.00058815 -0.0013375
0.001505 -0.00047974 0.00016532 0.0010154
-0.0024065 -0.0015573 -0.24522 -0.054494 0.0017802 0.0039081 0.00075785 0.00026832
-0.00034054 0.00030396 1.6187e-05 -0.00063624
-0.0030847 0.00271 0.0018511 0.0039145 -0.04456 -0.3151 0.00025311 0.0008466
0.0012049 0.0003811 0.00022804 -0.0022494
0.00059307 -0.0013267 0.00072763 0.00025621 0.0003425 0.00084637 -0.1405 -0.086162
0.0035443 0.004106 -0.0024693 0.0016773
0.0014064 -0.00044757 -0.00032582 0.00036471 0.0012378 0.00024553 0.0035873 0.0041373
-0.087443 -0.31834 -0.0022993 0.0040343
8.307e-05 0.0010706 3.4071e-05 -0.00064902 0.00020308 -0.0021066 -0.0024693 0.0017578
-0.0022171 0.0041579 -0.18325 -0.35464
4700000000 -0.10314 -0.30643 -0.0039821 6.1368e-05 -0.0014166 0.0046755 -0.00091069 -0.00097112
0.00085724 -0.00071208 0.00096597 0.00080003
-0.0039717 3.9066e-05 -0.25681 -0.035685 0.002844 0.0039128 0.00048453 -0.00049452
0.0002828 0.00049898 -0.00012039 -0.00011147
-0.0013511 0.0046591 0.0028597 0.0038723 -0.075773 -0.30907 -0.00019495 0.00058897
0.00026726 -0.00038602 -9.7914e-06 -0.0014365
-0.00096041 -0.00092026 0.00046301 -0.00051559 -0.00017434 0.00050957 -0.15697 -0.065313
0.0032287 0.0018026 -0.0013839 0.0023987
0.00094939 -0.00063974 0.00021863 0.00051976 0.00033014 -0.00047864 0.0032716 0.0017425
-0.126 -0.30882 -0.0012492 0.0046127
0.0010208 0.00073783 -6.6788e-05 -9.8741e-05 -3.8282e-05 -0.0014237 -0.0013899 0.0024775
-0.0011499 0.0044645 -0.22679 -0.32585
4760000000 -0.13289 -0.29105 -0.0047398 0.0012226 0.0006637 0.0046222 -0.00070737 -0.00060344
0.00025921 -0.00098713 0.0011239 -0.00037082
-0.0047282 0.0012 -0.25218 0.0068003 0.0031266 0.0030865 -2.9866e-05 -0.00067516
0.00038901 0.00019393 3.743e-05 -0.00021199
0.00077628 0.004597 0.0031834 0.0030325 -0.10604 -0.29454 0.00080523 0.00042622
0.00095367 -0.00027496 -0.0013624 -0.00095083
-0.00071817 -0.00059136 -1.122e-05 -0.00066048 0.00082027 0.0004237 -0.15126 -0.048755
0.0024701 0.0012487 -0.00055177 0.0027917
0.00026641 -0.00099153 0.00047823 0.00010931 0.0010884 -0.00024867 0.0024719 0.0012938
-0.1585 -0.2903 -0.00054378 0.0043431
0.0011063 -0.00025228 6.44e-05 -0.00019787 -0.0014334 -0.00079989 -0.00053504 0.0028458
-0.00061889 0.0044554 -0.23774 -0.30327
4820000000 -0.16019 -0.27734 -0.0049724 0.0027043 0.0016421 0.0030116 -0.00096947 -0.00041075
0.00047855 -0.00088736 0.000143 -0.00055124
-0.0049852 0.0026865 -0.26379 0.028946 0.0043597 0.0032074 -0.0001114 -0.00028498
0.00042045 -0.00010559 -0.00022068 -0.00044247
0.0016897 0.0029723 0.0043941 0.0031693 -0.13337 -0.29021 0.00059402 -0.00041881
0.00010438 -0.00073782 -0.00092525 -0.0001798
-0.00097415 -0.00041027 -7.301e-05 -0.00033202 0.00053193 -0.00044824 -0.16628 -0.031107
0.00173 -0.00021069 -2.3011e-05 0.0029801
0.00050122 -0.00087011 0.00034889 -0.00012338 0.0001104 -0.00081958 0.0017353 -3.2278e-05
-0.19616 -0.27203 0.00016934 0.0037483
2.8499e-05 -0.00045429 -0.0002655 -0.00045421 -0.00091775 -0.0003284 8.4141e-05 0.0028742
0.00010328 0.0034433 -0.27526 -0.27316
4880000000 -0.19123 -0.25704 -0.0041653 0.0045653 0.0020009 0.0031597 -0.0014028 0.00023268
-0.00087552 -0.0010329 0.00032186 -0.00012121
-0.0041757 0.0045341 -0.25519 0.070722 0.0049204 0.0016388 -0.0003579 -0.00020557
-0.00011645 0.00015783 -0.00029696 0.00019939
0.0020538 0.0031495 0.0049471 0.0015684 -0.15172 -0.27756 0.00038767 -0.00035538
-0.00027976 -0.0012562 -0.00041601 9.0789e-05
-0.0013745 0.00020597 -0.0003492 -0.00017706 0.00041947 -0.00040645 -0.15949 -0.012523
0.00088402 9.3735e-05 0.0012089 0.0023408
-0.00092854 -0.00096995 -0.00014892 0.00017792 -0.00029548 -0.0011962 0.00082633 -0.00015627
-0.22454 -0.25556 0.00086008 0.0034011
0.00035242 -0.00017906 -0.00025132 0.00020954 -0.00028881 6.6222e-05 0.0011291 0.0025289
0.00080909 0.0035339 -0.28671 -0.24331
4940000000 -0.21201 -0.23927 -0.0028015 0.0066176 0.0030456 0.0010558 -0.000284 0.00073976
-0.00091043 -0.00066558 -0.00012063 -0.0006852
-0.0028109 0.0066059 -0.26649 0.096341 0.0057199 0.00087246 -9.1456e-05 -0.00010066
0.00026807 -0.00030541 -0.0002162 0.00020078
0.0030646 0.0010545 0.0057675 0.00076767 -0.17238 -0.25409 0.00020984 -0.0003869
-0.00087017 0.00021895 -0.00043803 3.6687e-06
-0.00025338 0.00073535 -9.9451e-05 -9.0297e-05 0.00015988 -0.00043516 -0.16694 -0.0031407
-7.1872e-05 0.00047941 0.001844 0.0019051
-0.00096031 -0.00059309 0.00021714 -0.00031018 -0.00096678 0.00016507 -0.00016798 0.00051871
-0.24707 -0.22624 0.00036851 0.0033329
-8.1563e-05 -0.0006125 -0.00025783 0.00023248 -0.00046993 -7.2283e-05 0.0019181 0.0016667
0.00038288 0.0032988 -0.31056 -0.21736
5000000000 -0.2325 -0.21482 2.9256e-05 0.0072448 0.003171 0.001749 -0.00022605 0.00074461
-0.00056044 0.00057601 -0.00022062 -0.00069535
2.5158e-05 0.0072382 -0.25266 0.11383 0.0056602 -0.00088728 -0.00022768 -7.5776e-05
-0.00013434 -0.00049209 -0.00016478 -9.8278e-05
0.0032059 0.0016859 0.0056545 -0.00098135 -0.20217 -0.23869 -0.00055842 -0.00085098
-0.00033786 -0.00019797 -0.00039456 -0.00037685
-0.00017182 0.00066317 -0.00026452 -6.6276e-05 -0.00058802 -0.000777 -0.16114 0.02119
-0.00039887 0.0016191 0.0022871 0.0010952
-0.00055752 0.00056524 -0.0001366 -0.00047475 -0.00035709 -0.00037938 -0.00034858 0.0016557
-0.27363 -0.20394 0.00068353 0.0040318
-0.00014851 -0.00071215 -0.00014128 -7.1966e-05 -0.00038159 -0.0003057 0.0022721 0.0012375
0.00059372 0.0039013 -0.32241 -0.18274
5060000000 -0.25325 -0.18715 0.002047 0.0068627 0.0031719 -0.00058464 0.00021591 0.00056725
-0.00041509 1.0202e-05 -0.00030215 -0.00019823
0.002027 0.00687 -0.2349 0.15062 0.0049101 -0.0019586 -2.1394e-05 0.00020936
-0.00038957 7.6532e-05 -0.00025663 0.00014639
0.0031358 -0.00061953 0.0048835 -0.0020278 -0.21569 -0.21722 -0.00047905 0.00037981
-0.00099725 4.6365e-05 -0.0013812 0.00010182
0.00019305 0.00061884 -1.4581e-05 0.00016363 -0.00045795 0.00033724 -0.16269 0.028509
0.0001596 0.0029853 0.0017172 0.00045876
-0.00031918 6.7524e-05 -0.00040368 7.3787e-05 -0.00088422 2.6375e-05 0.00012398 0.0030456
-0.2839 -0.17263 0.0016995 0.0032539
-0.00042847 -0.0001393 -0.00028932 0.00016353 -0.0013564 3.6827e-05 0.0017818 0.0004993
0.0018097 0.0033213 -0.33442 -0.15424
5120000000 -0.26903 -0.16175 0.0034205 0.0057531 0.0027344 -0.00049065 0.00035472 0.00063053
-0.000158 0.0007883 -0.00034139 6.4336e-05
0.0034183 0.0057622 -0.22918 0.17692 0.0047734 -0.0024442 4.1416e-05 0.00020512
4.5525e-05 -3.5637e-05 -2.1233e-05 0.00027653
0.0027606 -0.00052377 0.0047252 -0.0025102 -0.22954 -0.20214 -1.3806e-05 0.00019411
-0.00025898 0.00098492 -0.0012761 0.00087817
0.0003063 0.00058343 5.895e-05 0.00023012 -1.9173e-05 0.00017098 -0.15903 0.054584
0.0018244 0.0031311 0.0024235 0.00042702
-5.4914e-05 0.00073858 4.6714e-05 -5.9568e-05 -0.00028546 0.00095529 0.0018807 0.0030983
-0.29796 -0.1393 0.0019458 0.0033279
-0.00035303 7.0726e-05 -1.49e-05 0.00028869 -0.0011721 0.00082195 0.0024917 0.00025211
0.0019978 0.0032532 -0.347 -0.11969
5180000000 -0.28488 -0.13142 0.0049622 0.0046998 0.0033795 -0.0010923 0.00029346 0.00058048
-0.00010702 0.00037726 -0.00053706 0.0004071
0.0049397 0.0047034 -0.20666 0.19994 0.0041985 -0.0037321 -0.00033437 -0.00021854
-0.00017627 -0.00013388 -0.0002702 0.00017802
0.0033641 -0.0011332 0.0041482 -0.0038005 -0.24074 -0.16568 -0.00021168 0.00062255
-9.1527e-05 7.7619e-05 -0.00024526 0.0010548
0.00025084 0.00049608 -0.00033613 -0.00022945 -0.0002708 0.00058527 -0.15791 0.064375
0.0031285 0.0033503 0.0022806 -0.00078404
-7.3992e-05 0.00035417 -0.00016756 -0.00016611 -7.2053e-05 0.00013077 0.0030755 0.003337
-0.30806 -0.096665 0.0028533 0.0032869
-0.00060545 0.00040266 -0.00023159 0.00012969 -0.00022958 0.001029 0.0022938 -0.00063084
0.0027444 0.0033727 -0.34916 -0.088041
5240000000 -0.29336 -0.10436 0.005172 0.00347 0.0027861 -0.0029032 0.00060411 -6.9817e-05
-0.00031145 -7.7751e-05 -0.00014841 0.00054871
0.0051599 0.0034826 -0.19458 0.237 0.0031017 -0.0047631 -3.2798e-05 0.00017866
-0.00028706 5.25e-05 0.00026016 0.00038977
0.0027655 -0.0029419 0.0030043 -0.0048021 -0.25733 -0.14081 0.00035065 0.00028765
-0.00025145 0.00069925 0.00027176 0.0011651
0.00065385 -2.1425e-05 -2.5627e-05 0.00014205 0.00043157 0.00029149 -0.15847 0.084935
0.0038054 0.0020779 0.0015209 -0.0012368
-0.0003198 -5.0747e-05 -0.00025381 6.5065e-05 -0.00026317 0.00065278 0.003796 0.0020638
-0.32134 -0.056934 0.0034102 0.0028406
-3.7248e-05 0.00052607 0.00033002 0.00040692 0.00027853 0.0012029 0.0017291 -0.0012557
0.0034217 0.0026469 -0.35544 -0.055071
5300000000 -0.29812 -0.073873 0.0060286 0.0018909 0.0015443 -0.0033907 9.8716e-05 -0.00029963
0.00041868 0.00061379 0.00017343 0.00029355
0.0060163 0.0018974 -0.18662 0.24162 0.002158 -0.0054159 -9.3985e-05 0.00021502
2.4761e-05 0.00038912 0.00041879 0.00024032
0.0014819 -0.0034078 0.0020562 -0.0054895 -0.27341 -0.11497 0.00033464 -0.00027662
0.00031 0.00037217 0.00052441 0.00064524
0.00011476 -0.00032795 -9.3607e-05 0.00024909 0.00029109 -0.0002243 -0.1508 0.094309
0.0051438 0.0013441 0.0015113 -0.0016869
0.00040369 0.00067902 5.3353e-05 0.00039078 0.00041845 0.00038357 0.0051896 0.0013468
-0.33175 -0.030147 0.0035576 0.0020124
0.00014033 0.00031665 0.00038101 0.00027839 0.00048322 0.00069125 0.0013086 -0.0016086
0.0035942 0.0023123 -0.35082 -0.018813
5360000000 -0.29795 -0.036956 0.0059922 0.00051057 8.8887e-05 -0.0037488 0.00045906 4.551e-06
0.00011058 0.00040095 0.00073495 3.7844e-05
0.0059857 0.00053107 -0.14918 0.2631 0.00067326 -0.0055532 9.8271e-05 0.00023998
-5.037e-05 4.1402e-05 0.00053468 -0.00022465
6.1462e-05 -0.0037751 0.0006302 -0.0055862 -0.27204 -0.087882 0.00039584 0.0003115
0.00019993 0.00037025 0.00052581 0.0005018
0.00040534 5.3224e-05 9.0546e-05 0.00017941 0.00042532 0.00035777 -0.14882 0.11207
0.0055823 -0.00084056 0.00056096 -0.0020121
0.00011104 0.00044005 -8.0954e-05 2.4541e-05 0.0002679 0.00047106 0.005486 -0.00098509
-0.32513 0.0081868 0.0047168 0.002225
0.00073425 -7.4789e-05 0.00059103 -0.00033523 0.00061429 0.00033247 0.0007309 -0.0019517
0.0048076 0.0019693 -0.34881 0.0093997
5420000000 -0.30053 -0.013827 0.0059293 -0.0012211 -0.00058346 -0.0035057 -2.7689e-05 -0.00018717
0.00084866 0.0004349 0.00030108 -0.00014107
0.0059268 -0.0011971 -0.13015 0.28967 5.595e-05 -0.0054626 7.8052e-05 0.00013049
5.7179e-05 4.4491e-05 0.00030987 -0.0001618
-0.00063755 -0.0034563 -4.1329e-05 -0.0054913 -0.28742 -0.054987 -0.00015665 -0.00049744
0.00097532 8.4364e-05 0.0011145 6.5127e-05
-2.3083e-05 -0.00017906 9.7111e-05 0.00012673 -0.00013486 -0.00051367 -0.13751 0.12675
0.0046437 -0.0022204 0.00031159 -0.0017135
0.00080721 0.00050567 2.995e-05 6.3503e-05 0.00094745 0.00010392 0.0046139 -0.0021696
-0.32985 0.037307 0.0050574 0.00067067
0.00027103 -0.00035261 0.00031535 -0.00011234 0.0011105 0.00020168 8.0155e-05 -0.0017183
0.0048832 0.00075995 -0.3407 0.051223
5480000000 -0.29285 0.022492 0.0048315 -0.0019516 -0.0018635 -0.0029747 0.00038086 -9.3329e-06
0.000947 -0.00026885 -0.00012503 -0.00018837
0.0048256 -0.0019476 -0.11562 0.29742 -0.0016687 -0.00568 1.9922e-05 0.00020922
5.2623e-05 5.5459e-05 0.00023196 -9.1913e-05
-0.001911 -0.0029324 -0.0017502 -0.0056634 -0.29162 -0.032573 -0.00026924 0.0001623
0.00066655 -0.00037448 0.00087243 0.00022652
0.00037116 -5.2948e-05 1.8018e-05 0.00018377 -0.00030214 0.00012208 -0.13082 0.13786
0.0037647 -0.0033915 -0.00020464 -0.0019975
0.00086174 -0.00035711 6.2974e-05 -5.4569e-06 0.00067021 -0.00043324 0.0038193 -0.003419
-0.31879 0.064207 0.0049159 6.6326e-06
-0.00010218 -0.00015828 0.00020059 -0.0001004 0.00077914 0.00011723 -0.00015197 -0.0018874
0.0050808 -4.6702e-05 -0.33199 0.072777
5540000000 -0.28882 0.047918 0.0041868 -0.0025099 -0.002671 -0.0019615 0.00034288 -0.0003793
0.00017302 -0.00022786 -0.00025458 0.00014826
0.0041859 -0.0024953 -0.074515 0.31456 -0.0026706 -0.0051186 0.00045753 0.0001441
2.0387e-05 -0.00021089 -5.0648e-05 -0.0002999
-0.002727 -0.0019306 -0.0027706 -0.0050803 -0.29074 -0.0116 0.00021434 -0.00015968
0.00033678 -0.00022188 0.00041445 -0.00044611
0.0003279 -0.00035941 0.00044437 0.00012403 0.00024885 -0.00012879 -0.11923 0.15891
0.0024705 -0.0037514 -0.0010202 -0.0019
0.00019903 -0.00021591 5.9204e-05 -0.00012784 0.00029872 -0.00026854 0.0024078 -0.0037715
-0.30353 0.099183 0.0050548 -0.0012178
-0.00033319 0.00015863 -7.633e-05 -0.00035819 0.00052104 -0.0003579 -0.0010878 -0.0020219
0.0050306 -0.0011371 -0.32369 0.11427
5600000000 -0.27734 0.075949 0.0034403 -0.0036445 -0.002562 -0.0016286 0.0003834 -0.00038387
0.00035789 -0.00027046 0.00013295 0.00040592
0.003466 -0.0036286 -0.071875 0.3284 -0.0038332 -0.004676 9.8332e-05 -0.00021537
-8.7235e-05 -1.5231e-05 -0.00015689 -0.00031697
-0.0026021 -0.001592 -0.0039188 -0.0046318 -0.29015 0.020126 -4.1405e-05 8.3176e-05
0.00020591 -0.00054375 0.00034024 -0.00051999
0.0003527 -0.00042274 8.0969e-05 -0.00020594 -1.4929e-05 0.00010616 -0.11163 0.15841
0.0018016 -0.0036835 -0.0010413 -0.000983
0.00034376 -0.00030281 -5.7433e-05 3.5443e-05 0.00026124 -0.00059464 0.0018456 -0.0037356
-0.29467 0.1276 0.0045795 -0.0016483
0.00017783 0.00039939 -0.00011414 -0.00017078 0.00026187 -0.00049455 -0.00099825 -0.00092038
0.0046041 -0.0016784 -0.30209 0.12849
5660000000 -0.26561 0.09809 0.0031101 -0.0037339 -0.0034293 -0.00049338 -0.00038394 -0.00074609
-0.00029062 -0.00051888 0.00057181 -0.00025276
0.0031275 -0.0037128 -0.0304 0.3199 -0.0045496 -0.0029555 -3.1055e-05 -0.00012106
0.00016697 5.165e-05 -9.9785e-05 -0.00013775
-0.0034184 -0.00047531 -0.0045998 -0.0028696 -0.29042 0.043898 -0.00010932 6.6777e-05
-0.00055614 -0.00037556 0.00016649 -0.0012043
-0.00036397 -0.00074248 -3.6866e-05 -0.00014022 -0.00010966 0.00012376 -0.096218 0.17841
0.00075254 -0.0041028 -0.0013891 -0.00088448
-0.00023689 -0.00054895 0.00013335 3.9191e-05 -0.00059828 -0.00040796 0.00064951 -0.0040103
-0.27932 0.1551 0.0041456 -0.0027089
0.00040386 -0.00019258 -0.00015464 -7.6802e-05 0.00020067 -0.001138 -0.0013992 -0.00099185
0.0041912 -0.0024233 -0.29316 0.16479
5720000000 -0.25045 0.11938 0.0025419 -0.0042123 -0.0027135 0.00087235 -0.00054731 -0.00025503
-0.00033521 -8.1329e-05 -8.625e-05 -0.00030075
0.002542 -0.004198 -0.0022819 0.34499 -0.0056419 -0.002644 6.8026e-05 -8.3811e-05
-0.00027913 4.3248e-05 -0.00029027 0.00016835
-0.0027109 0.00092047 -0.0057048 -0.0025331 -0.2867 0.075092 0.00019745 2.3703e-05
0.0002422 0.00047253 -0.00014661 -0.00013859
-0.00054285 -0.00018054 7.8424e-05 -8.2671e-05 0.00019419 7.0678e-05 -0.080219 0.18024
-9.4006e-05 -0.003646 -0.0015653 -0.00042812
-0.00040155 -6.9099e-05 -0.00029052 2.9026e-05 0.00027153 0.00042539 -5.0474e-05 -0.0037043
-0.26752 0.18122 0.0041368 -0.003839
-4.146e-05 -0.00024157 -0.00026283 0.00015968 -7.239e-05 -0.00011514 -0.0015521 -0.0004077
0.0041651 -0.0038383 -0.2624 0.18222
5780000000 -0.2342 0.1368 0.0014417 -0.0047769 -0.0023209 0.0011452 -0.00075716 7.7479e-05
-0.00029171 -0.00030496 -5.3441e-05 -0.0002104
0.0014281 -0.0047791 0.011286 0.33969 -0.0059963 -0.00062929 -3.7261e-05 -0.00021284
-6.0426e-08 -4.7689e-05 -7.0768e-05 -0.00015334
-0.0023238 0.001185 -0.0060199 -0.00053125 -0.28306 0.091933 -7.8079e-05 -9.0023e-05
0.00011333 -6.4315e-05 -0.00028547 -0.00067066
-0.0007366 9.1715e-05 -4.3053e-05 -0.00021629 -9.2562e-05 -9.1848e-05 -0.071225 0.19623
-0.00020549 -0.0032041 -0.0013924 6.5145e-05
-0.00033263 -0.00038505 5.3898e-05 2.196e-06 0.00013461 -5.8657e-05 -0.00026625 -0.0032081
-0.25704 0.20252 0.0026204 -0.0038355
-4.2245e-05 -0.00030588 -7.4165e-05 -0.00014682 -0.00038613 -0.00046605 -0.0014518 -1.4321e-05
0.0025503 -0.0039124 -0.25345 0.20404
5840000000 -0.22017 0.15792 0.00015547 -0.0054142 -0.0020625 0.0011492 -9.9605e-05 0.00033345
-0.00033851 0.00020364 -0.00053975 -0.00053007
0.00016941 -0.0054188 0.047125 0.34255 -0.0058186 0.00058891 -0.00020086 2.8145e-05
0.00023121 -4.078e-05 -0.00012989 0.00024807
-0.0020353 0.0012071 -0.0058234 0.00069547 -0.27581 0.11595 -0.00025926 3.4717e-05
-0.00015576 -0.00064315 -0.00033716 -0.00028451
-6.9766e-05 0.00036671 -0.00018504 1.5852e-06 -0.00025404 4.2626e-05 -0.048354 0.19895
-0.00086206 -0.0038353 -0.0013131 0.00022461
-0.00031269 0.0002055 0.00018308 -1.8945e-05 -0.00017661 -0.00062361 -0.00092209 -0.0037508
-0.23982 0.21129 0.0021838 -0.004227
-0.00052176 -0.00027899 -0.00019478 0.00022543 -0.00041452 -0.00038257 -0.0012046 0.00019064
0.002117 -0.0042411 -0.2172 0.2282
5900000000 -0.20618 0.16986 -0.0019284 -0.0054428 -0.002136 0.0024751 -0.000126 2.765e-05
0.00018291 -0.0001366 -0.00013407 0.00034477
-0.00192 -0.0054366 0.067082 0.34192 -0.0051358 0.0020864 -1.325e-05 -1.4918e-05
-2.3745e-05 -0.00028512 -4.8432e-05 -7.2152e-05
-0.0020904 0.0024938 -0.00509 0.0021874 -0.25995 0.13132 -3.0444e-05 -0.00010611
-0.00044391 -0.00050369 -0.00086511 -8.1153e-05
-0.00010183 6.5793e-06 2.0004e-05 -4.6774e-05 -4.8568e-05 -8.0957e-05 -0.041056 0.20939
-0.0012788 -0.0035259 -0.0012393 0.00030596
0.00013612 -0.00010977 -9.633e-06 -0.00029022 -0.00043842 -0.00046821 -0.0013397 -0.0035395
-0.21374 0.2255 0.0016504 -0.0051627
-7.1953e-06 0.00024818 4.8848e-05 -0.00010952 -0.00073183 1.9609e-05 -0.0012256 0.00033268
0.0016789 -0.0052578 -0.20263 0.23768
5960000000 -0.18548 0.18296 -0.0030121 -0.0039991 -0.0007556 0.0027052 -0.00013912 0.00012842
-0.00021379 0.00015231 -4.686e-05 0.00011734
-0.0030135 -0.0039965 0.093871 0.34073 -0.0041322 0.0023551 -0.00017373 1.8976e-05
-6.7146e-05 9.9621e-05 0.00014649 0.00013437
-0.00071072 0.0027286 -0.0040794 0.0024232 -0.24428 0.15716 -4.0642e-05 -0.00016347
-0.00046675 0.00011887 -0.00050551 -9.5559e-05
-0.00012698 0.00021132 -0.00017594 3.6617e-05 -1.2673e-05 -0.00018928 -0.022383 0.21789
-0.0023291 -0.0031436 -0.00096063 0.00092135
-0.00020246 0.00022703 -6.7993e-05 7.1133e-05 -0.00049032 0.00020492 -0.0022819 -0.0031189
-0.19295 0.24077 -0.0001455 -0.0050784
-1.4967e-05 0.00011578 7.9301e-05 0.00016315 -0.00046934 -0.00011814 -0.00095937 0.00087756
-0.00015729 -0.0051483 -0.17363 0.26436
6020000000 -0.16746 0.19797 -0.0038388 -0.0030033 -0.00017884 0.0031064 -6.2532e-05 0.00057567
-0.0002089 0.00030148 -2.8221e-05 0.00019561
-0.0038124 -0.0029945 0.12188 0.33181 -0.0045071 0.0033284 -8.6553e-05 0.00013364
-0.00015593 0.00012893 -0.00019252 0.00016768
-0.000133 0.0031266 -0.0044467 0.0034083 -0.22429 0.16913 -0.00033831 0.00028046
-0.00066942 0.00020428 -0.00054732 0.00060141
-1.1685e-05 0.00055549 -5.5794e-05 0.00013674 -0.00029986 0.00025948 -0.015989 0.21318
-0.0030202 -0.0030108 -0.00071547 0.00074693
-0.00026702 0.00034521 -0.00010429 0.00011759 -0.00084703 0.00012922 -0.0030373 -0.0030395
-0.16375 0.25329 -0.00034694 -0.0047679
5.525e-05 0.00013117 -0.00020499 0.00014767 -0.00043877 0.00058147 -0.00077786 0.00073587
-0.00035935 -0.0047702 -0.14648 0.26334
6080000000 -0.14699 0.20651 -0.0040426 -0.00090522 0.0013544 0.0027726 0.0001327 5.9896e-05
0.00021644 0.00012541 0.00032498 -3.7321e-05
-0.0040336 -0.00090602 0.14329 0.33239 -0.002939 0.004594 -5.1244e-05 -4.42e-05
8.5533e-06 0.00012078 0.00010812 0.00023188
0.0014038 0.0027477 -0.002862 0.0046761 -0.20638 0.19591 0.00030987 0.00012665
-0.00015872 0.00062243 -8.498e-05 0.00036656
9.921e-05 0.00012207 -6.2795e-05 -3.6541e-05 0.00029182 0.00014677 0.00085896 0.22129
-0.0041387 -0.0020195 -0.00083036 0.0010309
0.00022149 0.00012078 1.7122e-05 0.00012046 -0.00012051 0.00064157 -0.0041414 -0.001915
-0.13554 0.27061 -0.0014702 -0.0052026
0.00025379 8.3616e-05 8.7774e-05 0.0002493 -5.4416e-05 0.00044235 -0.00086771 0.00098818
-0.0014061 -0.0052608 -0.12433 0.28442
6140000000 -0.12981 0.21948 -0.0035429 -0.00054151 0.0016301 0.0020685 9.5615e-05 3.4744e-05
-5.1968e-06 -0.0001008 0.00034275 -0.00018273
-0.0035309 -0.00054486 0.17012 0.31321 -0.002198 0.0052589 6.9468e-05 4.1523e-05
0.00033654 -4.0726e-05 0.00026924 0.00014186
0.001685 0.0020643 -0.0021139 0.0053174 -0.18251 0.21502 0.00031552 -0.00012382
2.0768e-05 0.00062582 1.2836e-05 0.00064802
5.785e-05 1.0955e-05 6.8882e-05 2.0894e-05 0.00034481 -0.00014596 0.013595 0.21206
-0.0047114 -0.00093557 -0.00050807 0.0015084
9.5745e-05 -0.00014461 0.00032376 -8.1798e-06 7.0928e-06 0.00061079 -0.0047429 -0.00091158
-0.11561 0.29018 -0.0030831 -0.0043344
0.00032667 -0.0001922 0.00030995 9.1078e-05 -7.3701e-05 0.00062691 -0.00048632 0.0015539
-0.0030945 -0.0043334 -0.085658 0.28246
6200000000 -0.1142 0.2249 -0.0030096 -0.00016319 0.0021797 0.0012243 7.5301e-05 0.00038056
-0.00030949 0.00010581 -0.00015899 -0.0002146
-0.0029987 -0.00015474 0.19786 0.31133 -0.00078163 0.0052141 3.4221e-05 0.00019056
7.5423e-05 -4.2969e-05 8.7976e-05 0.00019156
0.0022095 0.0011995 -0.0006796 0.0052403 -0.1632 0.22881 8.1366e-05 -0.00033601
0.0004476 4.8481e-05 0.00014801 0.00027972
0.00012022 0.0003729 4.5883e-05 0.00020087 6.7386e-05 -0.00031706 0.026954 0.22057
-0.0044553 0.00048348 3.0086e-05 0.0013675
-0.00026916 0.0001559 -2.902e-05 -5.5529e-05 0.00050448 -6.1282e-06 -0.0044062 0.00047437
-0.10332 0.2955 -0.0036946 -0.0034584
-0.0001956 -0.00024214 7.8926e-05 9.3233e-05 0.00019117 0.00025446 5.9545e-05 0.0013813
-0.00383 -0.0033666 -0.072374 0.29217
6260000000 -0.099112 0.23784 -0.0030958 0.00086493 0.0022017 0.0006495 0.00028769 -0.0001682
7.7159e-05 0.0002413 -0.00010973 0.00010821
-0.0030846 0.00086575 0.21528 0.29601 5.216e-05 0.0053263 4.6793e-05 -7.3724e-05
2.2955e-05 -4.3512e-06 0.00019161 8.0824e-05
0.0021993 0.00059038 0.00015639 0.0053507 -0.14022 0.25014 0.00010485 -4.176e-06
0.0002809 -0.00015286 0.00021398 0.00020228
0.00029627 -0.00015322 2.7155e-05 -8.6966e-05 3.9735e-05 1.5916e-05 0.042975 0.21552
-0.0040001 0.001694 0.00054426 0.0011994
2.8344e-06 0.00025451 -2.9555e-05 -1.7182e-05 0.0003316 -0.0001092 -0.0040066 0.0017336
-0.074395 0.29675 -0.0042833 -0.0023061
-2.1279e-05 1.3494e-05 0.00029372 0.00016057 0.00018085 0.00014161 0.00056259 0.0011811
-0.0043405 -0.0023516 -0.027045 0.29171
6320000000 -0.082735 0.23961 -0.0025662 0.0014579 0.0023113 -0.00043257 7.33e-05 9.2577e-05
-0.00039895 0.00047994 -0.00021833 0.00035315
-0.0025452 0.0014542 0.24047 0.28579 0.0019901 0.0054957 9.4501e-05 6.0104e-05
5.6589e-06 -0.00011982 0.00022954 -0.00010334
0.0022713 -0.00049497 0.0021225 0.005439 -0.12245 0.25856 -0.00019679 -0.00030783
0.00047962 -3.1666e-05 0.00028928 0.00021288
7.9595e-05 0.00010632 8.4692e-05 4.263e-05 -0.0002099 -0.00030675 0.041779 0.21659
-0.0034714 0.0021562 0.00071655 0.00087974
-0.00037522 0.0004756 -5.5932e-06 -0.00014991 0.00045705 1.7957e-05 -0.0034394 0.0022258
-0.05051 0.307 -0.0049507 -0.0012563
-0.00014983 0.00033595 0.00019167 -6.7188e-05 0.00028064 0.00021611 0.00080225 0.00096498
-0.0049614 -0.0012326 -0.016522 0.2899
6380000000 -0.063167 0.24668 -0.0018607 0.0019324 0.0016247 -0.00060877 -3.1247e-05 -2.3146e-05
0.00031981 0.00025625 0.0001715 0.00011131
-0.0018701 0.0019253 0.25681 0.26644 0.0031002 0.0041445 -0.0001949 -5.2683e-05
-0.0001847 -0.00018672 -0.00015694 -0.00026694
0.0016014 -0.0006066 0.0031711 0.0040874 -0.094225 0.27456 -0.00020189 0.00016364
0.00050421 -0.00022518 0.00058406 0.00019136
8.3196e-06 -4.8178e-05 -0.00020319 -4.7963e-05 -0.00013713 0.00015614 0.062796 0.20696
-0.0027431 0.0032659 0.00095743 0.00076954
0.00032494 0.00015075 -0.00026537 -0.00019908 0.00041117 -0.00023394 -0.0027919 0.0033142
-0.03035 0.29888 -0.0045615 4.186e-05
6.2347e-05 0.00013521 -0.00013827 -0.0003237 0.00054111 3.5119e-05 0.00096316 0.00067769
-0.0045311 0.00011633 0.02358 0.29231
6440000000 -0.040348 0.25724 -0.00089001 0.0024553 0.0016433 -0.00086437 0.0003762 -6.7171e-05
0.00022898 -0.00044624 -0.00024582 -0.00027657
-0.0009025 0.0024572 0.27742 0.25198 0.0033067 0.0028477 0.00015929 -4.097e-06
-0.00014354 4.4261e-05 -0.00025083 -0.00036175
0.0016501 -0.0008881 0.0033943 0.0027715 -0.076872 0.28866 -0.00017993 0.00027146
-0.00039311 6.5016e-06 0.00036016 -0.00047307
0.00038532 -7.4911e-05 0.00013541 -1.2634e-05 -0.0001835 0.00027 0.064972 0.20296
-0.0014985 0.0037714 0.001009 0.00063621
0.00028288 -0.00047612 -0.00014922 3.9455e-05 -0.00036842 5.1927e-05 -0.0014104 0.0037781
0.012744 0.30291 -0.0044044 0.0015756
-0.00032972 -0.00039646 -0.00020003 -0.00032017 0.00042777 -0.00043761 0.001021 0.00079465
-0.0044537 0.0015798 0.034941 0.27601
6500000000 -0.022022 0.25681 -0.00018632 0.0020592 0.0013309 -0.00089425 0.00022656 -6.9238e-05
6.9174e-05 0.00013446 -0.00020235 0.00040672
-0.00019797 0.0020372 0.30192 0.2245 0.0036723 0.00252 0.00010497 1.3942e-05
0.00014187 8.6653e-05 0.00015793 1.1271e-05
0.0013025 -0.00091577 0.0037405 0.0024401 -0.06528 0.28572 -6.3368e-06 4.452e-06
0.0001106 -0.00014277 -0.00012596 -0.00033267
0.0002184 -0.00012523 0.00010954 -6.2411e-06 4.1506e-05 1.2957e-05 0.088772 0.19771
-0.00029423 0.003758 0.001181 0.00048718
3.5685e-05 0.00019709 0.00010892 0.00014634 4.505e-05 -0.00012867 -0.0002849 0.0038208
0.03368 0.30599 -0.0033835 0.0025168
-5.6831e-05 0.00036249 0.00017139 -9.4304e-05 -0.00013203 -0.00031845 0.0011749 0.00036693
-0.0033555 0.002441 0.071844 0.27711
