# Supplementary material for: Early Detection of Alzheimer’s Disease via Machine Learning-Based Microwave Sensing: An Experimental Validation
Source: Sensors (Basel). 2025 Apr 25;25(9):2718. doi: 10.3390/s25092718 (PMC12074295; doi:10.3390/s25092718)
Supplement: Supplementary file 1 [file sensors-25-02718-s001.zip › measurements_paper_sensors/26 febbraio - PART1/set1/CSF_7.5_m3.s6p]

!Keysight Technologies,M9804A,MY58100912,A.14.10.03
!Date: Thursday, April 27, 2023 10:28:33
!Correction: S11(C  6-Port  ) 
!S12(C  6-Port  ) 
!S13(C  6-Port  ) 
!S14(C  6-Port  ) 
!S15(C  6-Port  ) 
!S16(C  6-Port  ) 
!S21(C  6-Port  ) 
!S22(C  6-Port  ) 
!S23(C  6-Port  ) 
!S24(C  6-Port  ) 
!S25(C  6-Port  ) 
!S26(C  6-Port  ) 
!S31(C  6-Port  ) 
!S32(C  6-Port  ) 
!S33(C  6-Port  ) 
!S34(C  6-Port  ) 
!S35(C  6-Port  ) 
!S36(C  6-Port  ) 
!S41(C  6-Port  ) 
!S42(C  6-Port  ) 
!S43(C  6-Port  ) 
!S44(C  6-Port  ) 
!S45(C  6-Port  ) 
!S46(C  6-Port  ) 
!S51(C  6-Port  ) 
!S52(C  6-Port  ) 
!S53(C  6-Port  ) 
!S54(C  6-Port  ) 
!S55(C  6-Port  ) 
!S56(C  6-Port  ) 
!S61(C  6-Port  ) 
!S62(C  6-Port  ) 
!S63(C  6-Port  ) 
!S64(C  6-Port  ) 
!S65(C  6-Port  ) 
!S66(C  6-Port  ) 
!S6P File: Measurement: :
# Hz S  RI   R 50
500000000 -0.32711 -0.054944 -0.010475 -0.00049091 -0.0074898 0.011851 -0.0037875 0.012838
0.012031 0.0059735 -0.0039526 0.010129
-0.010414 -0.00063008 -0.40904 -0.069836 0.0078448 -0.011491 0.00084512 0.01211
0.0079983 0.0032691 0.0014988 0.014329
-0.0074208 0.011883 0.0078919 -0.011408 -0.25394 0.19388 0.0066805 0.0031896
-0.00076064 0.0082513 0.0019185 0.012182
-0.0037645 0.013073 0.00090583 0.012227 0.0066951 0.0032295 -0.32991 0.044251
-0.018696 -0.0050064 0.014101 0.027682
0.011964 0.005552 0.0081641 0.003096 -0.00054541 0.0080539 -0.01891 -0.0052755
-0.2567 -0.15903 -0.026969 0.0056173
-0.0041608 0.0102 0.0015252 0.014337 0.00187 0.012114 0.014186 0.027845
-0.02688 0.0059439 -0.25932 -0.14368
560000000 -0.31155 0.10797 -0.022438 -0.066223 0.00035376 0.012784 0.0050785 0.010909
0.010691 0.0035304 0.010473 0.0083228
-0.022325 -0.066103 -0.36932 0.092702 -0.041801 -0.038631 0.014178 0.0028389
-0.012564 -0.0031851 0.0043558 -0.00072417
0.00041906 0.012822 -0.041895 -0.03859 -0.17858 0.2427 -0.00042483 -0.0046635
0.017164 0.0046031 0.0073293 -0.0064349
0.0054179 0.010735 0.01431 0.0027106 -0.00042746 -0.0046994 -0.30385 0.13573
0.0044119 -0.02325 0.0062652 -0.020412
0.010205 0.0033225 -0.012787 -0.0031594 0.017327 0.0046854 0.0042606 -0.023072
-0.30335 0.0168 0.0062152 -0.047806
0.011047 0.0084759 0.0043214 -0.00085315 0.0074223 -0.0062081 0.0062874 -0.020764
0.0062728 -0.047752 -0.32662 0.0016565
620000000 -0.2714 0.086942 -0.023934 0.0088961 0.0033724 0.0088252 0.007465 -0.0044381
0.012646 -0.0018319 -0.00048695 -0.0035172
-0.023949 0.0089131 -0.39916 0.039433 -0.019857 0.00060878 -0.0014674 -0.0019222
0.011054 -0.0063242 0.00070905 -0.0031887
0.0034335 0.0088291 -0.019875 0.00064981 -0.1532 0.25084 -0.000706 -0.0050493
-0.0043553 -0.0024218 0.0090617 -0.0030905
0.007673 -0.0042002 -0.0012935 -0.0019188 -0.00067944 -0.0050058 -0.26294 0.14404
-0.039735 -0.017702 0.014242 0.028304
0.012532 -0.0018953 0.010829 -0.0064213 -0.0042709 -0.0024036 -0.039842 -0.017542
-0.23124 -0.018714 -0.042874 0.013828
-0.00028005 -0.0032661 0.00079113 -0.0032622 0.0088897 -0.0030556 0.013912 0.028223
-0.042579 0.013924 -0.23968 -0.035415
680000000 -0.23701 0.17784 -0.026597 -0.014048 0.0046852 0.0056928 0.0012742 -0.0072191
-0.0029377 -0.010685 0.0058235 -0.0056612
-0.026567 -0.014046 -0.38921 0.14194 -0.032973 -0.0010015 -0.0018201 -0.00042595
-0.0022465 -0.0090306 -0.00087916 -0.00090907
0.0047425 0.0055709 -0.033014 -0.00099957 -0.10658 0.27434 -0.00092555 -0.00011156
-0.0014592 0.00080977 -0.003138 -0.0083921
0.0011872 -0.0075846 -0.0018068 -0.00054351 -0.00090559 -0.00012204 -0.21968 0.19894
-0.025634 -0.0067891 -0.0079962 -0.011574
-0.0030834 -0.010705 -0.0023277 -0.0090394 -0.001563 0.00073475 -0.025657 -0.0069887
-0.26845 0.081313 -0.0072813 -0.0058032
0.0054789 -0.0056891 -0.00088229 -0.00091751 -0.0028845 -0.0083816 -0.0076149 -0.011315
-0.0073108 -0.0058316 -0.25843 0.070672
740000000 -0.19077 0.17104 -0.040513 0.027076 0.013237 -0.0042306 0.0001176 -0.0040707
-0.0052262 -0.00079939 -0.0064229 0.0017524
-0.040529 0.027016 -0.33538 0.16098 -0.036433 0.034667 -9.8746e-05 -0.0066247
-0.011311 0.0073386 -0.0017156 -0.0070731
0.013309 -0.0041733 -0.036346 0.034702 -0.073351 0.27495 -0.0016967 0.0031442
-0.0029548 -0.0041366 -0.0010419 0.0007818
0.00026834 -0.0039114 -9.338e-06 -0.0065272 -0.0016468 0.0031796 -0.20248 0.20423
-0.041339 -0.004553 0.022524 0.016528
-0.0054238 -0.0011471 -0.011698 0.0066789 -0.0027046 -0.0044061 -0.041312 -0.0044003
-0.17792 0.10134 -0.040687 0.0019953
-0.0064942 0.002254 -0.0020528 -0.0068063 -0.0014601 0.00062839 0.02214 0.016195
-0.040858 0.0022435 -0.25042 0.075235
800000000 -0.16411 0.21575 -0.022461 0.016579 0.0056823 -0.010024 -0.0039623 -0.0022763
-0.0044722 0.002352 0.0051463 0.001084
-0.022447 0.016529 -0.34317 0.23254 -0.0079833 0.034876 -0.0020187 0.0022148
-0.00067457 0.0026928 0.0012228 0.0057688
0.005552 -0.010015 -0.0078905 0.034964 -0.035045 0.30134 0.00082705 0.0013216
0.00039681 0.0034446 -0.0016208 0.0011959
-0.0041475 -0.0024047 -0.0020727 0.00221 0.00078017 0.0013337 -0.17333 0.23319
-0.027652 0.015733 0.014788 -0.01078
-0.0043603 0.0025623 -0.00063464 0.0027244 0.00044293 0.0034415 -0.027571 0.015746
-0.21105 0.13112 -0.017115 0.020828
0.004922 0.0007041 0.0013486 0.0057425 -0.0014993 0.00087201 0.015254 -0.010872
-0.017381 0.020871 -0.24949 0.12842
860000000 -0.1281 0.23731 -0.01781 0.030667 -0.0034206 -0.0099537 -0.001796 0.00025759
0.0043056 0.0047099 -0.0043756 -0.0032705
-0.017823 0.030595 -0.29477 0.27713 0.0081876 0.034387 0.00019187 0.0020523
0.0043119 0.00071252 0.0031087 0.00019047
-0.0034686 -0.0099879 0.0082589 0.034426 0.014444 0.31168 -0.00038163 -0.00027247
0.0023779 -0.0013023 0.0015517 0.0040213
-0.0017417 0.00029975 0.00024264 0.0020252 -0.00037391 -0.00029787 -0.13482 0.24534
-0.016721 0.020627 -0.0063879 -0.0097499
0.0043192 0.0046597 0.0042242 0.00067289 0.0023632 -0.001266 -0.016708 0.020696
-0.15548 0.17615 -0.022911 0.017467
-0.0041543 -0.0031141 0.0029357 0.00028502 0.0015189 0.0041223 -0.0067012 -0.0098444
-0.022804 0.017446 -0.19797 0.17568
920000000 -0.10512 0.26025 0.0050411 0.039301 -0.0091499 -0.0043167 -0.0017174 0.0018867
0.00056814 0.0015344 0.003255 -0.00093491
0.004973 0.039234 -0.26791 0.298 0.028612 0.0226 0.0014284 0.0011521
0.0066021 -0.00033795 0.0042216 -0.0030765
-0.0091388 -0.0043036 0.02872 0.022537 0.060893 0.31303 0.0017683 0.00010477
0.0008661 -0.00053535 0.00099979 -0.0013558
-0.0017598 0.0018278 0.0014436 0.0011599 0.0017661 0.00011128 -0.11082 0.26141
-0.0083736 0.031323 0.0043216 -0.0062677
0.00055552 0.0014826 0.0066279 -0.00042674 0.00086306 -0.00049736 -0.008322 0.031304
-0.1422 0.18367 -0.0015194 0.02717
0.0031074 -0.0010232 0.0042857 -0.0030511 0.001028 -0.0013731 0.0044414 -0.0061545
-0.0015682 0.027172 -0.20852 0.18886
980000000 -0.058745 0.28274 0.017587 0.030249 -0.0090681 0.0047708 0.0018065 0.0033527
0.0039808 -0.001567 -0.0037131 -0.0026832
0.017577 0.030222 -0.21571 0.33577 0.033576 0.0047196 0.0018726 -0.00023376
0.0017561 -0.0058998 -0.00067848 -0.002695
-0.0090564 0.0047756 0.033618 0.0046181 0.10789 0.30864 0.00053231 -0.0011531
0.00041279 -0.001711 0.0015723 -0.00039123
0.0019032 0.0033511 0.001917 -0.00028859 0.00052665 -0.0011411 -0.071177 0.27352
0.010705 0.02913 -0.0090517 -0.0076136
0.0039485 -0.0016618 0.0016803 -0.0058524 0.00038676 -0.0017261 0.010635 0.029147
-0.10749 0.20991 0.0065781 0.019576
-0.0036166 -0.0026509 -0.00071257 -0.0027337 0.0015625 -0.0003858 -0.0091559 -0.0076224
0.006567 0.019569 -0.16794 0.23875
1040000000 -0.016875 0.29066 0.033564 0.01904 -0.00087064 0.0073914 0.0025128 0.0006244
0.00013174 -0.0035866 0.00013744 -0.0013247
0.033507 0.019011 -0.1797 0.34865 0.029785 -0.015083 0.0015157 -0.0017827
-0.0023232 -0.0024997 -0.0010619 -0.0027854
-0.00079559 0.0073901 0.02979 -0.015186 0.15542 0.29451 -0.00050781 -0.0014898
-0.0016373 -0.00099654 -0.00054711 -0.0011745
0.002374 0.00065187 0.0015603 -0.0018083 -0.00051941 -0.0014935 -0.042621 0.28197
0.021598 0.016725 -0.0017066 0.0012966
0.00015793 -0.0035508 -0.0023507 -0.0023679 -0.0015908 -0.0010063 0.021705 0.016708
-0.074779 0.21499 0.01433 0.017656
0.00011621 -0.0013313 -0.00093698 -0.0028292 -0.00052901 -0.0011617 -0.0016659 0.0013109
0.014275 0.017664 -0.14615 0.25989
1100000000 0.027334 0.30097 0.03677 -0.0039049 0.0035857 0.0039403 0.0021941 -0.0010596
-0.0020258 -0.0027759 -0.0044156 -2.3897e-05
0.036716 -0.0038976 -0.13739 0.36862 0.01515 -0.028206 -0.0002191 -0.0017981
-0.003241 -0.00063526 -0.003825 -0.00074412
0.0036024 0.0039544 0.015068 -0.028265 0.20133 0.27501 -0.0017952 0.00023443
-0.0016261 0.00062764 -0.0011343 -0.00059971
0.0022513 -0.001095 -0.00021441 -0.0018084 -0.0017916 0.00023049 -0.0019432 0.28691
0.025857 0.0025287 -0.0024827 -0.00033822
-0.002196 -0.0028702 -0.0033802 -0.0006534 -0.0016379 0.00064519 0.025808 0.0024448
-0.054958 0.2277 0.019967 0.0068827
-0.0043215 -4.3945e-05 -0.0037979 -0.00072222 -0.0011156 -0.00058982 -0.0024462 -0.000307
0.019927 0.0069314 -0.10287 0.29245
1160000000 0.079724 0.29763 0.024657 -0.020993 0.003278 -0.00089998 -0.00018337 -0.0022087
-0.0040236 -0.00058839 -0.00075803 0.0039268
0.024656 -0.020967 -0.091464 0.37326 -0.0041889 -0.029091 -0.0015161 -0.0015524
-0.0024704 0.002384 -0.001439 0.0019069
0.0032912 -0.00094194 -0.004305 -0.029113 0.24611 0.24429 -0.00074575 0.0016009
-0.00046686 0.0017253 -0.0010521 0.00011042
-0.00030936 -0.0021523 -0.0015115 -0.0014769 -0.00074354 0.0015994 0.039578 0.28293
0.0209 -0.012919 -0.0035179 0.0044198
-0.0039681 -0.0005543 -0.0024514 0.0024206 -0.0004542 0.0017219 0.020906 -0.01292
-0.01905 0.2347 0.01843 -0.0017413
-0.00073499 0.0040068 -0.0014191 0.0019817 -0.0010558 0.00016895 -0.0035724 0.0043272
0.018399 -0.0017935 -0.052516 0.2968
1220000000 0.12307 0.28691 0.011092 -0.030637 -0.0013851 -0.0015543 -6.6269e-05 -0.00085472
-0.0024405 0.0021765 0.001134 0.0019148
0.011112 -0.030605 -0.048339 0.38639 -0.017219 -0.021067 -0.0025589 0.00056477
9.1986e-07 0.0029188 -0.00081932 0.0020828
-0.0013785 -0.0015577 -0.017315 -0.021006 0.28487 0.20451 0.00080496 0.0016185
0.00051218 0.0011348 0.00014904 0.00067704
-4.6422e-06 -0.00089195 -0.0025513 0.00053191 0.00080944 0.0016248 0.079007 0.27218
0.0096955 -0.019274 0.001563 0.00098622
-0.0024611 0.002196 3.2715e-05 0.0029469 0.00051949 0.0011323 0.0096149 -0.019309
0.0060372 0.24089 0.013029 -0.013241
0.0010958 0.0018756 -0.00085078 0.0020304 0.00013798 0.00065762 0.0015363 0.0011385
0.013053 -0.01319 -0.023982 0.31381
1280000000 0.17381 0.26796 -0.0079638 -0.029234 -0.0020942 0.0018307 -0.00085324 -0.001931
-0.00081231 0.0030785 0.0026069 0.0012068
-0.0079384 -0.029203 -0.0014711 0.37866 -0.024074 -0.0079242 -0.00096137 0.0013763
0.0016793 0.0016574 0.00062097 0.0018981
-0.0020808 0.001831 -0.024147 -0.0078195 0.31581 0.16163 0.0015047 1.2088e-05
0.0011415 0.00034977 0.00020627 0.00037551
-0.00091566 -0.0018654 -0.00090366 0.0014344 0.0014921 5.9752e-06 0.1159 0.25459
-0.00090619 -0.021003 -0.00087109 0.000435
-0.00077522 0.0030306 0.0016408 0.0016482 0.0011203 0.00033001 -0.00090679 -0.020962
0.04361 0.24346 0.0020934 -0.015832
0.0025993 0.001239 0.00067083 0.0019614 0.00021924 0.00035025 -0.00083913 0.00030229
0.002016 -0.015832 0.024248 0.31975
1340000000 0.2118 0.23354 -0.017715 -0.019457 0.0002184 0.0042577 -0.0016511 -0.00082896
0.0014919 0.0025075 0.0017289 -0.0012921
-0.017674 -0.019445 0.038012 0.37026 -0.021056 0.0047708 -0.000208 0.0020263
0.001859 0.00084374 0.0012653 0.00083304
0.00023456 0.0042599 -0.021053 0.0048589 0.33887 0.11258 0.001034 -0.00086755
0.00063918 -0.00059335 0.00015814 0.00034903
-0.0016506 -0.00084793 -0.00026426 0.0020372 0.001027 -0.00085621 0.14772 0.23141
-0.010558 -0.017254 0.00047895 0.00088536
0.0015002 0.0025337 0.001873 0.00082668 0.00064484 -0.00060551 -0.010589 -0.017233
0.074111 0.23537 -0.0043797 -0.013744
0.0016819 -0.0013784 0.0012768 0.00083204 0.00015471 0.00032796 0.00049771 0.00098186
-0.0043957 -0.013744 0.062865 0.31486
1400000000 0.24495 0.19654 -0.023987 -0.0078381 0.0046836 0.0032635 -0.0021073 0.00055193
0.0023777 0.00097772 0.00037868 -0.0012478
-0.023935 -0.0078232 0.074785 0.35818 -0.014269 0.012603 0.0012639 0.0014825
0.0013497 -0.0006436 0.0010207 0.00014365
0.0047036 0.0032203 -0.014239 0.012684 0.3514 0.058729 6.6603e-05 -0.0015035
0.00018961 -0.00030313 0.00038081 0.00024911
-0.0020931 0.000583 0.0013034 0.0014683 6.9671e-05 -0.0014893 0.1746 0.20178
-0.016553 -0.0097557 -0.0010831 0.00042706
0.0024126 0.00093738 0.0013031 -0.00065997 0.0001676 -0.00030994 -0.016617 -0.0096746
0.10662 0.22894 -0.010564 -0.0084399
0.00033513 -0.0012586 0.0010532 0.00014164 0.00039815 0.00029838 -0.0010253 0.00038606
-0.010549 -0.0084937 0.10793 0.30654
1460000000 0.26892 0.1529 -0.020781 0.0049395 0.0051708 -0.0013982 -0.0016357 0.0016532
0.0021224 -0.00047369 -0.00032132 -0.00080278
-0.020768 0.0049239 0.1097 0.33675 -0.0053542 0.015146 0.0018589 0.00029841
0.0009703 -0.0014331 0.0012288 -0.00055191
0.0051439 -0.0014223 -0.0052695 0.015194 0.35824 0.0036997 -0.0011479 -0.0014182
0.00012759 -0.00033542 0.00073377 -0.00030818
-0.0016097 0.001634 0.0018276 0.00031751 -0.001171 -0.001404 0.1997 0.17266
-0.017522 -0.0021129 -0.0004599 0.0024458
0.0021429 -0.00047205 0.00098999 -0.001424 0.00015605 -0.00032772 -0.017522 -0.0020819
0.13659 0.21252 -0.012252 -0.0022065
-0.00029551 -0.00087212 0.0012586 -0.0005434 0.00073028 -0.00032767 -0.00051368 0.002436
-0.012214 -0.0022004 0.14268 0.28645
1520000000 0.28064 0.11078 -0.015105 0.010492 0.0032375 -0.0036927 2.0756e-05 0.0026495
0.0020446 -0.0017823 -0.0010301 -0.00025963
-0.015097 0.010458 0.14291 0.32243 0.0020312 0.012507 0.0018127 -0.0008109
5.5041e-05 -0.0011266 0.00032882 -0.00099149
0.0032384 -0.0037394 0.0021029 0.012511 0.35 -0.054312 -0.0011387 -0.00048629
0.00048802 -0.00083246 0.00022137 -0.00013184
3.1722e-05 0.002687 0.0018187 -0.00082032 -0.001144 -0.00049284 0.22037 0.13456
-0.016128 0.004203 0.0020096 0.0019926
0.0019974 -0.0017641 5.5837e-05 -0.0011363 0.00045903 -0.00084493 -0.016132 0.0042441
0.16365 0.1968 -0.011656 0.0019918
-0.0010216 -0.00017311 0.00030057 -0.00099084 0.00019337 -0.00015207 0.0020144 0.0019794
-0.011625 0.0019866 0.17574 0.2673
1580000000 0.29021 0.066186 -0.0083124 0.013923 -0.00096379 -0.0044893 0.0015805 0.0020138
-3.7846e-05 -0.0021644 -0.00024916 0.00041929
-0.008313 0.013902 0.17003 0.29913 0.0052652 0.0074556 0.000614 -0.0017745
-0.00066345 -0.0011368 -0.00024529 -0.00071153
-0.00098055 -0.0044733 0.0052974 0.007442 0.32843 -0.11052 -0.0016542 0.00058639
-0.00043251 -0.0011553 0.00027172 -0.00062883
0.0015427 0.0020035 0.00062179 -0.0017567 -0.0016555 0.00058221 0.23268 0.097526
-0.011994 0.0091309 0.0024422 0.00060791
-7.2167e-05 -0.0021735 -0.00067686 -0.0011145 -0.00044332 -0.0011388 -0.011946 0.0092113
0.18691 0.17827 -0.0090175 0.0076863
-0.00025217 0.00037677 -0.00020487 -0.00071536 0.00029909 -0.00062473 0.002441 0.00055817
-0.0090304 0.0077021 0.20949 0.24282
1640000000 0.29314 0.024746 -0.0012976 0.012664 -0.0026504 -0.0022352 0.0028596 0.0010677
-0.00062793 -0.0016795 -0.00043683 0.0004814
-0.001311 0.01264 0.2008 0.27443 0.005557 0.0027246 -0.00070933 -0.0019505
-0.0010897 -0.00029689 -0.00048907 -0.00066279
-0.0026429 -0.0022408 0.0055618 0.0026902 0.2992 -0.16049 -0.00065995 0.0015707
-0.0009371 -0.00076415 -0.00016829 -0.00052445
0.0028509 0.0010261 -0.00074803 -0.0019653 -0.00066953 0.0015729 0.2445 0.050142
-0.0073135 0.010627 0.0026642 -0.0010467
-0.00065112 -0.0016764 -0.0011164 -0.00027228 -0.00094406 -0.00080317 -0.0073309 0.010644
0.20896 0.15191 -0.004249 0.0096172
-0.00041555 0.00045791 -0.00048672 -0.00065458 -0.00022063 -0.00047765 0.0026839 -0.0010132
-0.004244 0.0096052 0.2364 0.2116
1700000000 0.28547 -0.019461 0.0023173 0.0097396 -0.0031216 0.0001976 0.0032262 -0.0013547
-0.0021894 -0.00067616 0.00055982 0.00048565
0.0022991 0.0097448 0.2182 0.24412 0.0032128 7.1731e-05 -0.001656 -0.00062217
-0.00080734 0.00017905 -0.00081436 -0.00038388
-0.0031376 0.00022415 0.0032048 4.9759e-05 0.25363 -0.19884 0.00043489 0.0017594
-0.0019136 -9.2331e-05 -0.00045245 -0.00064927
0.003258 -0.0013502 -0.0016504 -0.00060272 0.00044287 0.0017669 0.24089 0.0031686
-0.0038702 0.010934 0.0013684 -0.0021758
-0.0022108 -0.00065423 -0.00082474 0.00018084 -0.001925 -8.205e-05 -0.0038261 0.010949
0.22536 0.13072 0.00044087 0.0093613
0.00056731 0.00045075 -0.00078408 -0.00037455 -0.00037256 -0.000582 0.0014159 -0.0021925
0.00041547 0.0093675 0.2533 0.17852
1760000000 0.27532 -0.067567 0.004728 0.0062966 -0.0020044 0.00096517 0.0011015 -0.0035983
-0.0015629 0.00055812 0.0001496 -0.00052622
0.004712 0.0062942 0.24614 0.20548 0.00074141 -0.0014072 -0.0013562 0.0002559
-0.00085779 0.00097728 -0.00053862 0.00025333
-0.0020149 0.00097906 0.00073685 -0.0014089 0.20502 -0.23002 0.0013336 0.0010578
-0.00099584 0.0015255 -0.0011255 -0.00079437
0.0010757 -0.0036134 -0.0013533 0.00027223 0.0013294 0.0010698 0.23477 -0.045666
-0.00038461 0.0097911 -0.00013856 -0.0024187
-0.0015901 0.0006079 -0.00085856 0.0010038 -0.00099755 0.0015126 -0.00034671 0.0097717
0.23957 0.096799 0.0041601 0.006623
0.00014094 -0.00051022 -0.0005137 0.00028327 -0.0012087 -0.00084458 -0.00022213 -0.0024657
0.0041508 0.0065654 0.26747 0.1413
1820000000 0.25088 -0.10553 0.0048381 0.0025624 8.7095e-05 0.0019438 -0.0011271 -0.0031543
-0.0011439 0.0013135 -7.1335e-05 2.1405e-05
0.0048427 0.0025711 0.25656 0.17517 -0.0012745 9.9747e-06 -0.0012669 0.0010511
0.00011986 0.0011615 -0.00060098 0.00034442
8.0709e-05 0.0019846 -0.0012698 4.1184e-05 0.15436 -0.2449 0.0016914 6.7253e-05
-1.1732e-05 0.0022494 -0.0016715 0.00024594
-0.0011547 -0.0031443 -0.0012666 0.0010646 0.0016882 4.4263e-05 0.20672 -0.092718
0.0017087 0.0081586 -0.0017454 -0.0017296
-0.001168 0.0012913 0.00013975 0.0011404 -1.5421e-06 0.0022449 0.0016735 0.0081774
0.25508 0.067067 0.0048701 0.0031088
-7.8542e-05 -2.8239e-05 -0.00060092 0.00037114 -0.0015855 0.0002572 -0.0016137 -0.0017193
0.0048989 0.0031094 0.27094 0.10546
1880000000 0.21604 -0.14504 0.0025992 0.00014953 -0.00051127 0.0020935 -0.0029463 -0.0021448
6.222e-05 0.0019551 0.00047212 -0.00073081
0.0025799 0.00015561 0.26202 0.12999 -0.0031239 0.0023721 -0.00015348 0.0016857
0.00069858 0.0010214 1.491e-05 0.00078414
-0.00053157 0.0021028 -0.0031125 0.0023998 0.10252 -0.2514 0.0014875 -0.0012303
0.0016561 0.001737 -0.001168 0.0012992
-0.0029583 -0.0022494 -0.00011724 0.0016852 0.0014812 -0.0012194 0.16931 -0.13279
0.0027704 0.0058266 -0.0021764 0.0003264
7.4884e-05 0.001877 0.00071724 0.0010156 0.0016291 0.0017215 0.0027858 0.0057693
0.25822 0.036866 0.0048331 0.0010763
0.00046217 -0.00059655 -6.7764e-06 0.00082704 -0.0011991 0.001353 -0.0022813 0.00028204
0.0048108 0.0011092 0.27192 0.072217
1940000000 0.17787 -0.17184 0.00018954 -0.0015509 0.0014393 0.0019931 -0.0037088 0.00053188
0.0016055 0.001058 -0.00058505 -0.00076194
0.00019903 -0.0015614 0.26474 0.097468 -0.0014894 0.0049189 0.0010492 0.0012519
0.0015655 0.00031634 0.00067458 0.00023745
0.0014072 0.0020271 -0.0014902 0.0049524 0.059446 -0.24352 0.00012539 -0.0020043
0.0021721 0.00035973 2.1804e-05 0.001765
-0.003681 0.00061342 0.0010631 0.0012712 0.00015339 -0.002026 0.11967 -0.16686
0.0023266 0.0039785 -0.0012445 0.0011267
0.0016338 0.0010536 0.0015663 0.00029232 0.0021637 0.00031601 0.0023258 0.0039899
0.26152 -0.0018724 0.0034833 -0.0022117
-0.00064044 -0.00069785 0.00067101 0.00028732 3.9266e-05 0.0018312 -0.0011164 0.0011788
0.003494 -0.0021583 0.26261 0.036344
2000000000 0.131 -0.18611 -0.0035278 0.00048417 0.0027484 0.0015062 -0.0024909 0.0035328
0.0010715 -6.8856e-05 -0.000774 0.00038067
-0.0035278 0.0004779 0.25095 0.061605 -0.00056871 0.0068368 0.0013714 0.00019314
0.0010046 -0.0012234 0.00047719 0.0001606
0.0027968 0.0015071 -0.00051471 0.0068497 0.017193 -0.22848 -0.0014039 -0.0011054
0.0018818 -0.001306 0.0016761 0.0017459
-0.0023699 0.0035506 0.001405 0.00017931 -0.0013756 -0.0010794 0.065676 -0.17973
0.00093806 0.0028568 -0.00013408 0.0019588
0.0011368 -2.1281e-05 0.00097603 -0.0012334 0.001872 -0.0012902 0.00099676 0.0028605
0.25616 -0.035043 0.00030414 -0.0030419
-0.00083274 0.00044547 0.00041425 0.00021168 0.0016501 0.0017468 -0.00024966 0.0018909
0.00028647 -0.0030554 0.24932 0.0084538
2060000000 0.085297 -0.19355 -0.0047447 0.0028191 0.0029044 -0.00048391 0.00077266 0.0032472
0.0014587 -0.00082224 -0.00024044 0.0011341
-0.0047629 0.0028189 0.23895 0.032428 0.0040473 0.0080656 0.00095555 -0.00055188
0.00043725 -0.0013089 0.0007036 -7.0426e-05
0.0029148 -0.00052146 0.0041315 0.0080613 -0.014366 -0.20935 -0.0013389 0.00033975
0.00038559 -0.0023623 0.0031383 0.00028125
0.00083439 0.0032779 0.00097707 -0.00049081 -0.0013281 0.00035188 0.013325 -0.17855
-0.00032962 0.0035692 0.00094328 0.00097667
0.0013893 -0.00086709 0.00041871 -0.0012731 0.00031792 -0.0023653 -0.00037363 0.0035397
0.24163 -0.073509 -0.0014582 -0.0037616
-0.00031568 0.0011673 0.00071039 -0.00011321 0.0031495 0.00026467 0.0010805 0.00091788
-0.0014521 -0.0037569 0.236 -0.016177
2120000000 0.038971 -0.18534 -0.0039389 0.0064019 0.0024312 -0.002503 0.0028988 0.0019386
0.00021142 -0.0017192 0.00076698 0.00020672
-0.0039494 0.0063825 0.21746 0.0071224 0.006516 0.0043826 0.0011059 -0.0012774
-0.001074 -0.0019016 0.00014761 -0.0012234
0.0024043 -0.0025737 0.0065655 0.004304 -0.042725 -0.19332 -0.00074357 0.00085397
-0.0018157 -0.0015335 0.0007345 -0.0022449
0.0028618 0.0019959 0.001035 -0.0013047 -0.00074225 0.00085986 -0.038672 -0.16275
-0.0008294 0.0050764 0.0015122 0.00074631
0.00019428 -0.0017413 -0.0011211 -0.0019092 -0.0017913 -0.0015289 -0.00077116 0.0050964
0.22419 -0.10859 -0.0053029 -0.0015156
0.00065861 0.00011801 0.00010069 -0.0012418 0.00073934 -0.0023616 0.001553 0.00068004
-0.0052746 -0.0015214 0.21465 -0.032416
2180000000 -0.00086218 -0.17175 -0.0022859 0.0096534 0.00072347 -0.0021677 0.0029424 -0.00021802
-0.00022474 -0.0011 0.0012496 0.00042486
-0.0022998 0.0096345 0.19772 -0.010821 0.0073695 0.0039117 -0.00066947 -0.0017362
-0.0018861 0.00053668 -2.1948e-05 0.00040899
0.0007503 -0.0021519 0.0074186 0.0038727 -0.063473 -0.16875 0.00092252 0.0013156
-0.0011077 0.00030311 0.00035197 -0.0019254
0.0027768 -0.00038364 -0.0007821 -0.0017346 0.0010095 0.0012986 -0.076625 -0.1361
-0.00017268 0.0070286 0.0017828 0.00027265
-0.00027514 -0.0010633 -0.0018805 0.00059899 -0.0011319 0.0002836 -0.00010511 0.0070259
0.19611 -0.13947 -0.0057074 0.0023933
0.0013585 0.00039058 -1.1244e-05 0.00037929 0.00032009 -0.0018575 0.0018288 0.0001601
-0.0056867 0.0025149 0.19801 -0.046215
2240000000 -0.029762 -0.14724 0.002044 0.011211 -0.0003797 -0.0029876 0.0017667 -0.0022344
-0.0019078 -0.00060054 0.00074556 -0.0019042
0.0020484 0.01123 0.17762 -0.017085 0.0080973 0.00053747 -0.00072209 -0.00044613
-0.00043544 0.00088103 -0.00068398 -0.00063995
-0.00035327 -0.0028929 0.0081169 0.00047574 -0.080751 -0.14489 0.0014041 -0.0014256
-0.00092559 0.00039929 -0.0023686 -0.0014416
0.0018531 -0.0021154 -0.00074218 -0.00041885 0.0014309 -0.0014028 -0.11191 -0.10683
0.0015334 0.0086633 0.0011018 -0.00073305
-0.0018714 -0.00053356 -0.00044708 0.00088349 -0.00090209 0.00040896 0.0015146 0.0086504
0.16558 -0.1582 -0.00492 0.0047711
0.00062229 -0.0018386 -0.00073355 -0.00058016 -0.0024251 -0.0014157 0.0011453 -0.00047745
-0.0049509 0.0047383 0.17506 -0.056904
2300000000 -0.057391 -0.11937 0.007393 0.0093416 -0.0010898 -0.0021243 -0.00024692 -0.0013576
-0.00090911 0.00086423 -0.0012369 -0.00087037
0.0073807 0.0093787 0.15613 -0.0264 0.0085998 -0.0016596 -0.0009854 0.00063778
-0.00037112 0.0014846 -4.5816e-05 0.00068902
-0.0011408 -0.0021212 0.0085487 -0.0017147 -0.093492 -0.12089 -0.00025488 -0.0011894
0.00010978 0.0017675 -0.0018407 0.00089122
-0.00027132 -0.0014925 -0.0010409 0.00061666 -0.00026762 -0.0012094 -0.13334 -0.070485
0.0051395 0.0091346 0.00042345 -0.0016594
-0.00085525 0.00086397 -0.00032799 0.0014738 4.4193e-05 0.0017654 0.0051376 0.0092011
0.12655 -0.17859 -0.0033815 0.007772
-0.0010511 -0.00067574 -3.3662e-05 0.00067708 -0.0018028 0.00088521 0.00036977 -0.0018712
-0.0034081 0.007786 0.15914 -0.057829
2360000000 -0.073736 -0.087859 0.010598 0.0085781 -0.0010998 -0.0018363 -0.0014868 -0.0010147
-0.00028267 0.0008072 -0.0014818 -0.00049308
0.010576 0.0086092 0.14682 -0.025942 0.0082876 -0.0047556 -0.00083468 0.00094515
0.0015713 0.00040529 -2.7318e-05 -0.00016273
-0.0011291 -0.0019024 0.0082553 -0.0047951 -0.10284 -0.098777 -0.0022127 -0.00082455
0.0011872 2.507e-05 -0.00085748 0.0018342
-0.001252 -0.00096255 -0.00081094 0.00094097 -0.0022399 -0.00083849 -0.15034 -0.036812
0.0083951 0.0085639 0.001648 -0.001857
-0.00015754 0.0008225 0.0016214 0.00040093 0.0011796 -3.6336e-05 0.0085038 0.0085033
0.095621 -0.1809 0.0011633 0.0087185
-0.0016367 -0.00037112 -8.7886e-06 -0.00013185 -0.00083804 0.0017618 0.0016211 -0.0016839
0.0011624 0.0087158 0.13788 -0.060829
2420000000 -0.082422 -0.060145 0.014147 0.002994 -0.0032407 -0.0012727 -0.00081535 0.00044169
0.0011218 0.0012049 -0.0014532 0.0018869
0.014129 0.0030088 0.12864 -0.026444 0.0048408 -0.0066904 0.0013906 0.0010461
0.00087814 -0.001231 -0.00019551 -3.1246e-06
-0.0032458 -0.0012598 0.0047765 -0.0067341 -0.11606 -0.078627 -0.0016745 0.0012901
-9.6042e-05 -0.00056145 0.0002321 0.0026331
-0.00085302 0.00032613 0.0013546 0.0010502 -0.0016762 0.0012152 -0.15969 0.0074488
0.011758 0.0063691 -0.00028023 -0.0026437
0.0011677 0.0012324 0.00079388 -0.0012222 -8.5805e-05 -0.00046729 0.011683 0.0064119
0.05617 -0.18138 0.0020627 0.0086443
-0.0012788 0.0017094 -0.00018713 -0.00010392 0.00028241 0.0026449 -0.00018816 -0.0028587
0.0020784 0.0086716 0.1193 -0.056583
2480000000 -0.082942 -0.028275 0.014088 -0.0024412 -0.0018383 -0.0001864 -0.00076233 0.0011999
0.0016926 -0.0006286 0.00028712 0.001337
0.014069 -0.0024 0.13039 -0.026368 0.0030667 -0.0087247 0.0012439 8.5949e-05
-0.00047296 -0.00091176 4.1973e-05 -0.00035983
-0.0018647 -0.00019234 0.003006 -0.0087724 -0.11931 -0.058135 -0.00081248 0.0027399
-0.00033658 -0.000784 0.0017554 0.00092868
-0.00065965 0.0014458 0.0012292 8.1128e-05 -0.00076324 0.0027437 -0.16127 0.046289
0.014834 0.0017008 -0.0015763 -0.0025069
0.0014773 -0.00044427 -0.00051955 -0.00085752 -0.00038268 -0.00077603 0.014853 0.0016447
0.021117 -0.174 0.0052477 0.0072199
0.00020486 0.0015295 -2.1767e-05 -0.00033475 0.0017165 0.00094667 -0.0016952 -0.0024864
0.0052801 0.0072248 0.10038 -0.052468
2540000000 -0.086888 -0.00073584 0.011709 -0.0064546 -0.002575 0.00098903 0.00018279 0.0012813
-0.00030006 -0.0015451 0.001019 0.0016994
0.011725 -0.0064444 0.11734 -0.017718 -0.00094655 -0.0078694 0.00066261 -0.0013579
-0.0016769 -5.6317e-05 -0.00059641 0.00022596
-0.0025394 0.0010392 -0.0010051 -0.0078764 -0.12582 -0.034699 0.0015984 0.0024588
-0.0011932 -8.2695e-05 0.0018132 -0.0006049
0.00038561 0.0011276 0.00061234 -0.0014107 0.00163 0.0024862 -0.1592 0.085987
0.015538 -0.0040591 -0.0021735 -0.002218
-8.448e-05 -0.001778 -0.001745 -0.00012818 -0.0010945 -1.1358e-05 0.015511 -0.004193
-0.0074668 -0.15852 0.008023 0.0054514
0.0011657 0.0015151 -0.00056002 0.00014145 0.0018596 -0.00067599 -0.0019691 -0.0023183
0.0078992 0.0054918 0.08673 -0.039458
2600000000 -0.079097 0.024487 0.0085571 -0.009899 -0.0012788 0.0026676 0.0011486 -0.00024892
-0.0010008 -0.00092618 0.0018292 0.00050756
0.0085274 -0.0098586 0.11182 -0.032834 -0.0031479 -0.0061859 -0.00050115 -0.00083933
-0.00040149 0.0015758 -0.00031433 0.00072859
-0.0012689 0.00267 -0.0031979 -0.0061555 -0.1307 -0.0093731 0.0029003 0.00019011
-9.0482e-05 0.0014051 0.0012859 -0.0016852
0.00093834 -0.00011995 -0.00049198 -0.0007678 0.0028901 0.00022074 -0.14466 0.12043
0.012629 -0.0093159 -0.0030859 0.00016404
-0.0011128 -0.00071005 -0.00041497 0.0015939 -0.00019461 0.0014056 0.012598 -0.0092924
-0.04237 -0.13981 0.0092815 0.0051303
0.0017784 0.00058815 -0.00038643 0.00076676 0.0013474 -0.001647 -0.0031062 0.00025605
0.009365 0.0051032 0.078182 -0.025389
2660000000 -0.07257 0.050435 0.0045237 -0.011649 -0.00028044 0.0011529 -8.5821e-05 -7.8287e-05
-0.0026225 0.00062632 0.0013885 -0.00073045
0.004597 -0.011647 0.11971 -0.028445 -0.0043944 -0.0047503 -0.0013729 -0.00044686
0.00030947 0.0019232 0.00047306 0.00092279
-0.00026946 0.0011739 -0.004438 -0.0047223 -0.12995 0.011413 0.0021884 -0.0015143
0.00049295 0.00053711 -0.0010702 -0.0015791
0.00011458 -0.00014186 -0.0013039 -0.00039628 0.002159 -0.0015732 -0.12286 0.15218
0.0080408 -0.012102 -0.0025214 0.00090689
-0.0024363 0.0005719 0.00041044 0.0018565 0.00049007 0.00052287 0.0079893 -0.012259
-0.064511 -0.11971 0.010564 0.00080183
0.0015254 -0.00071009 0.00052146 0.0008934 -0.0010418 -0.0016413 -0.0024926 0.00094705
0.010482 0.00073763 0.073896 -0.0058043
2720000000 -0.060882 0.068808 0.00037636 -0.011821 -0.00040773 0.003166 -0.00014767 -4.5734e-05
-0.0019917 0.0018909 0.00050403 -0.0015898
0.00032342 -0.011771 0.10511 -0.031667 -0.0051055 -0.0015855 -0.0016409 0.00050324
0.0017546 0.00041276 0.00080383 -9.0805e-05
-0.00033625 0.0030884 -0.005142 -0.0015549 -0.12398 0.04086 0.00042909 -0.0025503
0.00025981 0.00040286 -0.0012185 0.00035632
-0.00016837 -1.613e-05 -0.0016508 0.00053951 0.00045255 -0.0025223 -0.089409 0.18136
0.0033886 -0.013867 -0.0017614 0.0022009
-0.0020742 0.0019714 0.0017682 0.00042176 0.00023536 0.00044391 0.0032347 -0.013743
-0.083345 -0.087524 0.011683 -0.0015442
0.00026013 -0.0016291 0.00077783 -8.7607e-05 -0.0012763 0.00039223 -0.0017823 0.0021073
0.011824 -0.0015171 0.077713 0.012433
2780000000 -0.046282 0.08762 -0.0043934 -0.010645 0.00012952 0.0012891 0.0004333 -0.00046313
0.0010719 0.002679 -0.00072254 -0.0016958
-0.0043354 -0.010645 0.10393 -0.04351 -0.0041555 -0.00012816 -0.00017773 0.0017587
0.001793 -0.00093661 0.0001336 -0.00028463
8.831e-05 0.001308 -0.0041581 -0.00010842 -0.12112 0.071535 -0.0019788 -0.0018004
0.00024172 -0.0006072 -0.00054978 0.00066976
0.00049887 -0.0002511 -0.00015107 0.0018021 -0.0019569 -0.0018063 -0.059885 0.20375
-0.002609 -0.013324 -0.00066234 0.0020852
0.0011052 0.002839 0.0017706 -0.00097006 0.00021647 -0.00061134 -0.0026127 -0.013356
-0.099298 -0.054326 0.010072 -0.0061954
-0.00063144 -0.001586 0.00015523 -0.00025135 -0.0006185 0.00067819 -0.00058027 0.0021646
0.0099496 -0.0061481 0.081552 0.031098
2840000000 -0.030592 0.10204 -0.0075061 -0.0074676 0.0015789 0.0021104 -9.9346e-05 3.5868e-06
0.0015512 0.00099477 -0.0016542 0.00016697
-0.0075534 -0.0074863 0.10252 -0.037081 -0.0035977 0.0011268 0.00059664 0.00078559
-0.00012236 -0.001625 -9.7664e-06 -9.4447e-06
0.0016625 0.0020669 -0.0035847 0.001187 -0.11477 0.097554 -0.001436 0.00010409
0.00026271 0.00042541 0.00095168 0.00099294
-0.0001379 -0.00027865 0.0005939 0.00079967 -0.0014819 0.00014308 -0.022579 0.21836
-0.0063014 -0.010809 0.00012839 0.0011698
0.0014303 0.00086855 -0.00018327 -0.0015758 0.00029665 0.0004333 -0.006335 -0.010745
-0.10208 -0.022655 0.0075998 -0.0073098
-0.0016514 0.00013271 -3.537e-05 3.8504e-07 0.0009733 0.00093797 0.00022114 0.001096
0.0076506 -0.0072961 0.096004 0.046628
2900000000 -0.016498 0.12123 -0.0089831 -0.0032564 0.0017593 -9.123e-05 0.00041439 -0.0007926
0.0021934 -0.001242 -0.00069841 0.00021154
-0.0089795 -0.0032834 0.08327 -0.045017 -0.0014099 0.002644 0.0010538 0.00018686
-0.00047957 -0.0013379 -0.000221 -3.0939e-06
0.0017085 -1.5802e-05 -0.0014137 0.0026444 -0.097346 0.13013 -0.0010074 -9.8401e-05
-0.00046207 -0.0010427 0.0017543 -0.00041947
0.00036941 -0.00064276 0.0010102 0.00019143 -0.0010691 -0.00014152 0.014034 0.22029
-0.0094542 -0.0067657 0.0012213 0.0018281
0.0022372 -0.0011324 -0.00049701 -0.0013553 -0.00040708 -0.0010207 -0.0094131 -0.0067415
-0.10124 0.016507 0.0064666 -0.01021
-0.00076635 0.00012243 -0.00019923 -5.3246e-05 0.0017681 -0.00039954 0.0011784 0.001924
0.0063938 -0.010287 0.11028 0.051748
2960000000 0.0051049 0.13247 -0.0087576 0.00040366 0.00050577 0.0013016 -0.00063599 -0.00067474
-0.00019353 -0.0018619 -0.00087981 0.00043933
-0.0087407 0.00040259 0.092477 -0.044842 -0.00079322 0.0013569 0.0010213 -0.00017803
-0.001328 -0.00074451 0.00030842 0.00040034
0.00050181 0.0012526 -0.00078462 0.001354 -0.077972 0.16124 -0.00059945 0.00076836
-0.00032365 0.0008443 -9.3888e-05 -0.0022827
-0.00053127 -0.00076744 0.0010726 -0.00019274 -0.00059998 0.00077456 0.0564 0.22749
-0.009987 -0.0016293 0.0014877 0.00047107
-0.00018785 -0.0019246 -0.0013543 -0.00071513 -0.00035841 0.00084972 -0.010128 -0.0014905
-0.088988 0.048071 0.00050543 -0.011882
-0.00064617 0.00028949 0.00032632 0.00043221 9.6228e-05 -0.0022196 0.0015924 0.00047721
0.00054001 -0.011875 0.12997 0.06302
3020000000 0.022908 0.14625 -0.0065696 0.0036808 0.0013268 -0.00044744 -0.00076349 -0.0001453
-0.00066553 0.00046316 -0.0001251 0.00056738
-0.0065781 0.0036803 0.081206 -0.033699 -0.00039258 0.00024287 0.00033635 -0.0010874
-0.0017686 0.00046077 0.0006924 -0.00011241
0.0012512 -0.00041786 -0.00041191 0.00021497 -0.056453 0.18613 -2.2841e-05 0.0010281
0.00043187 0.00026507 -0.00077873 -0.0016423
-0.0008264 -1.2779e-05 0.00031256 -0.0011325 -1.09e-05 0.0010496 0.095274 0.21893
-0.008772 0.0015805 0.00074236 0.00053363
-0.00055137 0.0006084 -0.0017677 0.00044701 0.00043922 0.00021628 -0.0087255 0.001398
-0.071911 0.07769 -0.0017453 -0.010355
-0.00027408 0.00057102 0.0006819 -0.00012866 -0.00097738 -0.0015341 0.00058231 0.00061526
-0.0016799 -0.010493 0.14969 0.059592
3080000000 0.049894 0.15567 -0.0046173 0.0059643 0.001592 -7.8401e-05 -0.00065782 -0.00019159
-0.00052291 0.00030859 -0.00013106 0.00050631
-0.0046539 0.0059172 0.078529 -0.02825 -0.00037654 0.00066366 -0.00029199 -0.00023149
-0.00025208 0.0010734 -9.3512e-05 -0.00056926
0.0016051 -4.5606e-06 -0.00035849 0.00067499 -0.018509 0.20737 -0.00070265 9.782e-05
0.00068534 0.00049089 -0.0022293 -0.00077598
-0.00052945 -7.4651e-05 -0.00031896 -0.00023836 -0.00067296 0.00013166 0.12808 0.21136
-0.006156 0.004844 0.0020173 0.0004661
-0.0007359 0.0002082 -0.00022902 0.0010682 0.00061379 0.00043988 -0.0061298 0.0049671
-0.043606 0.10985 -0.0068581 -0.0093625
-8.1692e-05 0.00066634 -9.5493e-05 -0.00056175 -0.0022487 -0.00073153 0.0020153 0.00042484
-0.0067936 -0.0092185 0.164 0.06672
3140000000 0.078289 0.15906 -0.0011996 0.00753 0.002656 -0.0015724 -0.0013095 0.00096341
0.00154 0.00048322 0.00012796 -1.6121e-05
-0.0011824 0.0074895 0.074309 -0.030255 -0.00085133 0.00032382 0.00067487 1.8441e-05
-0.00017427 0.00094371 0.00065738 -0.00041692
0.0025215 -0.0015328 -0.00084766 0.0003209 0.023807 0.22685 3.5361e-05 0.0015311
0.0016902 -0.00090143 -0.0025593 0.00069693
-0.001378 0.00085704 0.00074669 -4.8117e-05 3.3148e-06 0.0015581 0.16366 0.18517
-0.0028279 0.0065076 0.0007193 -0.0011258
0.001631 0.00066145 -0.0001407 0.00093814 0.0017273 -0.00090146 -0.0027502 0.0065194
-0.025666 0.12917 -0.0082528 -0.0044732
8.7015e-05 -0.00025321 0.00059738 -0.00041105 -0.0025888 0.00062887 0.0007013 -0.0011763
-0.0082085 -0.0045477 0.18867 0.057146
3200000000 0.11016 0.16973 0.0038987 0.0065206 0.00056195 -0.0027617 -0.00023243 0.0017742
0.0003976 -0.0018274 0.00016174 0.00038663
0.003944 0.0065032 0.084333 -0.02898 -0.00088631 0.00060012 -0.00034556 -0.00091359
0.000801 0.0012696 -0.00036668 -0.0010518
0.00063018 -0.0026805 -0.00092142 0.00060837 0.068066 0.23129 0.0010986 0.0008857
-0.0002507 -0.002257 -0.0013001 0.0026993
-0.00026639 0.0018581 -0.00039708 -0.00084905 0.0011539 0.00087275 0.18313 0.16313
0.00011305 0.0058182 0.00054429 -0.0014768
0.00027932 -0.001935 0.00077324 0.0012293 -0.00022017 -0.0022992 0.0001699 0.0058058
0.014645 0.14905 -0.0096912 -0.0012686
0.00017041 0.0007472 -0.00038164 -0.0010536 -0.0012733 0.0027141 0.00059698 -0.0014785
-0.0097386 -0.0010728 0.20415 0.056255
3260000000 0.14259 0.16135 0.0041668 0.0032249 -0.00076291 -0.0024621 0.001002 0.0011164
0.00021445 -0.0017467 -0.00015306 -5.488e-05
0.0041869 0.0032146 0.0922 -0.032098 -0.001681 0.0020927 -0.00021477 -9.7867e-05
0.00087956 -0.00060492 -0.00092404 0.00024075
-0.00089609 -0.0024953 -0.001645 0.0020916 0.1185 0.2269 0.00054194 9.7487e-05
-0.0011581 -0.0011957 0.00044276 0.001785
0.0011727 0.00092043 -0.00016109 -0.00012221 0.00055814 2.6274e-05 0.21033 0.12567
0.0023957 0.0050627 -0.0009247 -0.0017845
0.0001137 -0.001592 0.00091965 -0.0006176 -0.0012209 -0.0010284 0.002411 0.0051336
0.041807 0.15721 -0.0070267 0.0040514
-0.00010195 -0.00026276 -0.00089553 0.00028443 0.00045459 0.001896 -0.00086178 -0.0017141
-0.0071367 0.0038456 0.23445 0.046201
3320000000 0.17287 0.15582 0.0072103 0.0012696 -0.00058303 -0.0016615 0.00076764 0.00021357
-0.0019333 -0.0012116 0.00024485 -2.4046e-05
0.0071667 0.0013073 0.098625 -0.028431 0.00098098 0.0022278 -0.00024009 -0.00069673
-0.0001309 -0.00021955 -0.00057439 0.00017319
-0.00052821 -0.0016509 0.0010041 0.0022452 0.16606 0.21812 0.00027437 -0.00026478
-0.0013779 -0.00036462 0.00046834 0.00081298
0.00075487 0.00029723 -0.00030431 -0.00067199 0.00025225 -0.00022094 0.21874 0.095493
0.0036475 0.0028495 -0.00092526 5.1688e-06
-0.0018223 -0.0012918 -0.00016962 -0.00025831 -0.0013081 -0.00040299 0.0036492 0.0028328
0.074164 0.15858 -0.0036991 0.0049407
0.00031021 0.00031566 -0.00053723 0.00021534 0.00040298 0.00076567 -0.00096377 -8.4446e-05
-0.0036034 0.0050587 0.24999 0.03251
3380000000 0.20846 0.13889 0.0054737 -0.0021459 -0.0010151 0.00046117 0.0011069 0.00033533
-0.0014822 0.00077002 0.00038361 -0.00019885
0.0055318 -0.0021435 0.10943 -0.03592 0.00022583 0.0026778 -0.0012742 -0.0005436
-0.00013082 0.00010104 -0.00085457 0.00040743
-0.0011001 0.00055118 0.00025931 0.0026899 0.20784 0.19571 0.00072324 -0.00048466
-0.0016379 0.00080062 0.00097974 0.0012426
0.0012991 0.0003404 -0.0012763 -0.00053985 0.00070351 -0.00048522 0.23353 0.06311
0.0054376 0.0029451 -0.00031082 0.000463
-0.0015401 0.00088637 -9.0129e-05 0.00012462 -0.0016896 0.00085536 0.0054141 0.0028741
0.11815 0.15007 -0.00016393 0.0062059
0.0005617 -0.00024951 -0.00078373 0.0004925 0.00093959 0.0012705 -0.00044386 0.00051979
-0.00010581 0.0061111 0.27945 0.014357
3440000000 0.23987 0.11676 0.0044263 -0.0036752 -0.00043508 -0.0018032 0.00079266 -6.8145e-05
-0.0014162 0.0013789 0.00073205 0.00012427
0.0044406 -0.003645 0.10304 -0.041203 0.0030094 0.0019567 -0.0012019 0.0011035
0.0001438 0.00048385 0.00024785 0.00087988
-0.0005954 -0.0018332 0.0030615 0.0019698 0.24607 0.16679 -0.0002906 -9.8046e-05
2.4371e-05 0.0014504 0.00089523 0.00094821
0.00090147 -8.1483e-05 -0.0010503 0.0011224 -0.00027791 -8.7892e-05 0.23501 0.031208
0.0067507 0.00017253 -0.00036421 0.00013867
-0.0014232 0.0013279 4.4637e-05 0.00048133 4.7923e-05 0.0012831 0.0068727 0.00016999
0.14702 0.13896 0.0029951 0.0032407
0.00054755 2.0517e-05 0.00024138 0.0009705 0.0010528 0.00084116 -0.00029702 6.1844e-05
0.0030384 0.0033365 0.29488 -0.015718
3500000000 0.27216 0.085277 0.0024469 -0.0044797 -0.0015009 0.001653 0.0011672 -0.000787
-0.00086165 0.0013603 0.00055348 -0.0012524
0.0024514 -0.0044857 0.11544 -0.064811 0.0031677 0.0009253 -0.00053981 0.00078735
0.00041328 -0.00016132 1.9699e-05 0.00029652
-0.00153 0.0015558 0.0031573 0.00086208 0.27519 0.13321 -4.9905e-05 -0.00023657
6.1838e-06 0.001007 0.0016568 3.8619e-05
0.0011346 -0.00072676 -0.00049031 0.00081712 -0.00010438 -0.00021213 0.23947 0.0034984
0.0068012 -0.002713 -0.00027496 -0.00015265
-0.0010236 0.0013392 0.00052013 -6.8177e-05 -8.1496e-05 0.0010264 0.0067295 -0.0027443
0.19372 0.11168 0.0038052 0.0013311
0.00078156 -0.0010542 -3.1909e-05 0.00022443 0.0016711 6.272e-05 -0.00025731 -0.00010384
0.0037609 0.0011874 0.31624 -0.043213
3560000000 0.29048 0.050659 0.00038455 -0.0058477 -0.00013566 -0.00093711 0.0005201 0.00022923
0.0015182 0.0018784 0.00016451 -0.0012033
0.00039337 -0.0058396 0.10972 -0.069936 0.0057565 -0.00090052 0.00035399 0.00076097
0.00071769 -0.00024297 0.00013396 0.00037374
-0.00019556 -0.00085433 0.0057479 -0.00097874 0.30284 0.090242 -0.00025066 -0.00022741
0.00077997 0.00038738 0.0013388 -0.00075265
0.00061105 8.1506e-05 0.00030077 0.0006542 -0.00024659 -0.00024108 0.22964 -0.032052
0.0060139 -0.0055083 2.1209e-05 -0.0005198
0.0015681 0.001925 0.00071319 -0.00019392 0.0008375 0.00038781 0.0060101 -0.0055505
0.21394 0.0972 0.0033964 -0.001696
-2.6702e-05 -0.0011862 0.00015248 0.00034985 0.0012514 -0.00065613 6.9146e-05 -0.00061508
0.0033678 -0.0015708 0.32701 -0.083514
3620000000 0.30666 0.012774 -0.00096456 -0.0035165 -0.0021232 -0.0003467 0.00023114 -0.001998
0.0001396 0.00063438 -0.00067239 -0.0010289
-0.00094918 -0.0034936 0.11039 -0.099328 0.0036466 -0.0039813 0.00035323 0.00057481
-0.00043448 -0.00081527 0.00074077 0.00054023
-0.0021145 -0.00021009 0.0036146 -0.0040126 0.3154 0.046267 0.00011131 -0.00078098
-3.6459e-05 0.00020594 0.00069866 -0.00093648
0.00010866 -0.0018693 0.00033819 0.00058184 0.00012989 -0.0007939 0.219 -0.063031
0.00171 -0.0071757 -0.0013695 0.0011381
-9.0024e-05 0.00047449 -0.00030696 -0.00074484 -0.00023458 0.00021647 0.0017796 -0.0072254
0.23686 0.055012 0.001283 -0.0017633
-0.00069422 -0.00081695 0.00073114 0.00039337 0.00065246 -0.00090313 -0.0014828 0.0011174
0.0011932 -0.0019657 0.32932 -0.11732
3680000000 0.31039 -0.031416 -0.0033403 -0.0038735 -0.0010217 0.0017729 -0.0013225 -0.00026971
0.0015715 7.45e-05 -0.0013178 -0.00062859
-0.0032977 -0.0038307 0.10582 -0.11638 0.0013689 -0.0046037 0.00085129 0.00026998
-0.0003574 -0.00065923 0.00069913 0.00020604
-0.0010046 0.0017788 0.0013142 -0.0046407 0.32644 -0.003824 -0.00088465 -0.00049083
0.001055 0.00075226 0.00082046 -0.0018114
-0.0012 -0.00028584 0.00083433 0.00022519 -0.00087862 -0.00051159 0.20538 -0.096309
0.00040383 -0.0067898 -0.00072577 0.0011742
0.0017761 7.2086e-05 -0.00047307 -0.00067238 0.0010787 0.00071561 0.00019945 -0.006664
0.25651 0.029473 0.00060152 -0.0029887
-0.0013025 -0.00072355 0.00063718 0.00026811 0.00080858 -0.0018886 -0.00057485 0.0012099
0.00059379 -0.0028012 0.32883 -0.16261
3740000000 0.31198 -0.066583 -0.003049 -0.00023394 -0.0021295 0.0026438 0.00018156 -0.00068393
-0.00053514 -0.00014205 -0.00074082 0.00062991
-0.0030153 -0.00017673 0.097284 -0.13822 0.00068041 -0.0053408 0.00024604 -0.00036013
-0.00031594 -9.1274e-05 0.00066753 3.892e-05
-0.0020794 0.002792 0.0006009 -0.0053616 0.32915 -0.043734 -0.00065715 -0.00010139
-2.4197e-05 0.00013804 -0.00038758 -0.0013507
-4.0663e-05 -0.00073231 0.00027192 -0.0004225 -0.00063749 -0.00013285 0.18416 -0.12037
-0.0018963 -0.0063242 0.00068767 0.0026578
-0.0004648 -0.00026035 -0.00026234 -8.7583e-05 1.3185e-05 0.00015272 -0.0017692 -0.0064086
0.26267 -0.0093527 0.00017602 -0.001799
-0.0011165 0.00065544 0.00061999 6.6301e-05 -0.00042782 -0.0012675 0.00045818 0.0025054
0.00016593 -0.0019542 0.31505 -0.20142
3800000000 0.30667 -0.11285 -0.0023366 0.00044461 0.00099151 0.0037638 -0.001423 -0.0016273
0.0014226 0.00091326 -0.0011443 0.00040069
-0.0022728 0.00042343 0.086076 -0.15328 -0.002327 -0.0047813 0.00010775 0.00024762
-0.00091375 -0.00055361 0.00085231 -0.00012753
0.00087306 0.0037541 -0.0023667 -0.0047693 0.32525 -0.0854 -0.00057942 0.00046948
0.00072431 -7.9954e-05 -0.0011269 -0.00044053
-0.0012561 -0.0015645 0.00016951 0.00024192 -0.00055984 0.00048859 0.17393 -0.14584
-0.0032233 -0.0047863 0.001863 0.001366
0.0013674 0.00094407 -0.00094852 -0.00054485 0.0006753 -5.9129e-05 -0.0032422 -0.0048112
0.2751 -0.049707 0.0012353 -0.00094161
-0.00084558 0.00045618 0.00076927 -0.00016929 -0.001105 -0.00039996 0.0019495 0.0013219
0.0011603 -0.00080108 0.30646 -0.24278
3860000000 0.29486 -0.14434 -0.00075969 0.0011534 0.0027658 0.0018439 -0.001923 0.0011664
0.00080699 -0.0011152 -0.00016201 0.0014241
-0.00080389 0.0012171 0.066856 -0.16302 -0.0033803 -0.0047696 0.00061857 -0.00066967
-0.00092604 0.0014525 0.00067203 -0.00088157
0.0027711 0.0017268 -0.0034215 -0.0047323 0.30547 -0.12563 -0.00080628 0.00060402
0.00042292 -0.00067373 -0.0009244 -0.00041907
-0.0019502 0.0011783 0.00059761 -0.00066463 -0.0008048 0.00057946 0.14653 -0.16064
-0.0031464 -0.0048108 0.0017321 0.0012254
0.00083049 -0.0014264 -0.00081533 0.0015023 0.00033209 -0.00072182 -0.0031079 -0.0047321
0.27151 -0.081897 0.00011693 -0.0020403
-0.00045058 0.0016543 0.00069964 -0.0010614 -0.0011336 -0.00028314 0.0017214 0.0011272
0.0001475 -0.002208 0.28394 -0.28087
3920000000 0.28003 -0.18436 0.0019664 0.00019167 0.0035907 0.0023597 -2.4834e-05 0.00084419
0.00055776 0.00017254 0.00019121 0.00033827
0.0019805 0.0001171 0.039012 -0.17907 -0.004793 -0.0029567 -0.00048763 -9.7975e-05
0.00041121 7.4042e-05 -0.00032977 -0.00027738
0.0037173 0.0023987 -0.0048039 -0.0029288 0.29838 -0.15868 9.0558e-05 0.0013339
0.0017632 -0.0011938 -0.0003854 -9.7782e-05
-0.00011269 0.00085344 -0.00043458 -6.496e-05 8.0922e-05 0.0013419 0.12606 -0.17162
-0.0042691 -0.0040272 0.0025757 -0.00064758
0.00050184 4.2565e-05 0.00031674 3.4744e-05 0.0016813 -0.001229 -0.0043588 -0.0040722
0.26202 -0.13107 0.00071614 -0.0025048
0.00064763 0.00024385 -0.0003557 -0.00028026 -0.00034157 -0.00013396 0.0025051 -0.00059778
0.00060265 -0.0023452 0.26179 -0.30857
3980000000 0.25251 -0.21957 0.0018097 -0.0034139 0.0049357 -0.00035443 0.00030683 0.0011288
0.0010166 -0.0016408 0.00043307 -5.7757e-06
0.0018466 -0.0033981 0.016674 -0.19195 -0.0052894 -0.001258 0.00084316 0.00040992
0.00052051 0.00046698 -3.2872e-05 -0.0011978
0.0049314 -0.000338 -0.005306 -0.0011812 0.2697 -0.18872 0.001374 0.00014443
-0.0010896 -0.0011954 -0.00062203 -0.0004083
0.00013455 0.0010502 0.00079777 0.00040644 0.0014145 0.00016488 0.089876 -0.19282
-0.0048754 -0.0036452 0.0011848 -0.0010528
0.0010487 -0.0019114 0.00056276 0.00039092 -0.0011069 -0.0011371 -0.0048209 -0.0035955
0.24858 -0.16069 0.0010686 -0.0045815
0.00030979 1.6898e-05 -9.3573e-05 -0.0011749 -0.00059044 -0.00051013 0.0011816 -0.0010324
0.0011742 -0.0047688 0.2275 -0.34674
4040000000 0.22522 -0.24528 -0.00081209 -0.00421 0.0034373 -0.0030448 0.0002631 0.00015413
-0.00047101 -0.00083955 0.00046921 0.00020563
-0.00075724 -0.0041721 -0.0084431 -0.19884 -0.0046337 4.883e-05 0.0002545 -0.0010066
0.00010283 0.00025291 -0.0013687 -0.00011829
0.0034052 -0.0030487 -0.0046497 0.00010882 0.24745 -0.22216 0.00032064 -0.00056463
-0.00086193 -0.00040184 -0.0010387 0.00016148
0.00030102 2.1332e-05 0.00020193 -0.0009469 0.00014127 -0.00052423 0.068027 -0.18782
-0.0070408 -0.0016693 0.0017905 -0.000571
-0.00052637 -0.00070894 2.0337e-05 2.2485e-05 -0.00073001 -0.00032977 -0.0070941 -0.0016439
0.23454 -0.19398 -0.0022483 -0.0035997
0.00071691 0.0001571 -0.0013937 -5.5012e-05 -0.00093011 0.00017897 0.0016566 -0.00056447
-0.002287 -0.0033787 0.19012 -0.36389
4100000000 0.19509 -0.26923 -0.0036117 -0.0029231 0.0011318 -0.0034338 -0.00022376 -1.6827e-06
5.0539e-05 -0.0017712 0.00054082 0.00021565
-0.0036597 -0.0028961 -0.034239 -0.20212 -0.0046828 0.0008249 -0.00014392 -0.00033621
0.00072499 0.00016851 -0.00033374 0.00021613
0.0010464 -0.0034164 -0.0046841 0.0009485 0.22529 -0.248 0.00030653 -2.475e-05
-0.00065476 -0.00045685 -0.0013537 0.00011669
-0.00029395 -7.074e-05 -0.00020372 -0.00034397 0.00033126 -0.00012622 0.034524 -0.20094
-0.0063208 0.00086322 0.00076876 -0.0016165
0.00025223 -0.0019707 0.00082084 0.00029012 -0.00065727 -0.00038239 -0.0062061 0.00094947
0.21679 -0.21799 -0.0024785 -0.004253
0.00045573 0.00029573 -0.00031628 0.00014847 -0.0014684 6.3037e-05 0.00091157 -0.0016324
-0.0022893 -0.0043786 0.1565 -0.38995
4160000000 0.16593 -0.28623 -0.0038633 -0.0017328 -0.00027185 -0.0033653 0.00066447 -0.00022318
-0.0038519 -0.0007102 0.00088127 -0.000891
-0.0038711 -0.0018379 -0.059747 -0.19804 -0.0047768 0.0025669 -0.00043474 -0.00028683
0.00026622 -0.00026236 -0.001204 0.00038127
-0.00029026 -0.0032544 -0.0047875 0.0025554 0.19288 -0.26322 0.00041102 -0.00033463
-0.0009478 -0.00050839 -0.0011972 0.00081219
0.00068106 -5.2681e-05 -0.00044446 -0.00024112 0.00039938 -0.00033498 0.010291 -0.18845
-0.0055609 0.0014287 0.0011228 -0.0019647
-0.0036402 -0.00053148 0.00026373 -0.00044003 -0.0010037 -0.00058489 -0.0055195 0.0014789
0.1811 -0.25291 -0.005079 -0.003421
0.00097829 -0.00074436 -0.0011172 0.00037614 -0.0012225 0.00086914 0.00088004 -0.0019683
-0.0052129 -0.0032725 0.10718 -0.39938
4220000000 0.13733 -0.30203 -0.0045466 0.00035474 -0.0001142 -0.003792 -0.00022931 -0.00011523
-0.0010897 0.0011153 0.00036529 -0.0015525
-0.0045563 0.00036837 -0.096027 -0.1879 -0.002356 0.0034655 -0.0001646 -0.00015855
0.00025151 3.99e-05 -0.00063741 0.00099197
-0.00011617 -0.003834 -0.0022995 0.0034973 0.16323 -0.28993 8.6063e-05 0.00021816
0.00020759 4.1021e-05 -0.00036796 0.0013265
-0.00026545 -0.00015106 -0.00022044 -0.00012758 0.00016261 0.00015974 -0.013334 -0.18692
-0.0044063 0.0021944 -0.00011067 -0.0024794
-0.0008661 0.0010052 0.00026737 4.6842e-05 0.00023356 0.00011878 -0.0043659 0.0022276
0.16613 -0.27407 -0.0044766 -0.0028717
5.9311e-05 -0.0014731 -0.00058911 0.0011506 -0.00034826 0.0013157 -1.7941e-05 -0.0024666
-0.0043656 -0.0028338 0.079188 -0.41227
4280000000 0.10613 -0.31042 -0.0027341 0.0017925 -0.0018985 -0.0041435 -0.00025833 0.0007446
3.3324e-05 0.0012417 -0.00074789 -0.00011535
-0.0028152 0.0018165 -0.12149 -0.19173 -0.0026925 0.0030309 -0.00083511 -0.00032433
0.00018882 0.00026303 0.00066073 0.00061615
-0.0019442 -0.0041636 -0.0026477 0.0030382 0.13302 -0.2967 0.00070716 -0.00022692
-0.00095418 0.0008522 -0.00029102 0.00088477
-0.0002855 0.00077395 -0.00085435 -0.00035622 0.00064608 -0.0002157 -0.051121 -0.17136
-0.0046577 0.0025675 -0.00053918 -0.0022004
-0.00015716 0.0013276 0.00017483 0.00021991 -0.0011263 0.00085813 -0.0046725 0.0026812
0.11644 -0.29442 -0.0067093 -0.00043396
-0.000806 -0.00023391 0.00051719 0.00049858 -0.00016522 0.00091144 -0.00059446 -0.0021448
-0.0068295 -0.0003869 0.02892 -0.41754
4340000000 0.079109 -0.31935 -0.0019567 0.0018976 -0.0023704 -0.0012893 0.00015752 0.0005203
-0.00015962 0.00067562 -0.00017721 -0.0010428
-0.0019617 0.0018794 -0.14165 -0.16548 -0.0019756 0.0038108 -4.9772e-05 0.00060782
-0.00014829 -0.00032138 0.00037652 0.0005395
-0.0023664 -0.0013109 -0.0019131 0.0038239 0.096813 -0.31316 -0.00045095 -0.00095336
0.00014986 0.0009937 0.00097198 0.0019892
0.00027695 0.00051696 -2.147e-05 0.00057561 -0.00035777 -0.00099868 -0.06878 -0.16922
-0.0045857 0.0037727 -0.001496 -0.0023294
2.6496e-05 0.00043667 -0.00019978 -0.0002648 0.00019025 0.00087827 -0.0046721 0.0037693
0.088968 -0.31748 -0.0046483 0.0017378
-0.00024792 -0.0010491 0.00046361 0.00056908 0.00088736 0.0020111 -0.0014775 -0.0022396
-0.0045444 0.0016875 -0.005736 -0.4106
4400000000 0.047755 -0.32471 -0.0010489 0.0015465 -0.0023753 -0.0017515 0.00086714 0.0012764
3.0781e-05 0.00065239 8.4597e-05 -0.00046032
-0.0010049 0.0015621 -0.17038 -0.15548 -0.0015102 0.0040415 -0.00041214 0.00057513
3.5417e-05 -0.00038664 0.00068507 0.00017286
-0.002328 -0.0016334 -0.0014868 0.0040417 0.067391 -0.31941 -3.9544e-05 -0.00028895
0.00036972 0.00012701 0.0011459 0.001416
0.00088654 0.0013415 -0.00042571 0.00061384 -0.00014414 -0.00024309 -0.093182 -0.156
-0.0033955 0.0051263 -0.0023796 -0.0015683
-0.00011834 0.00050869 -1.8601e-06 -0.00040677 0.00039236 0.00021627 -0.0033349 0.0051044
0.055747 -0.32797 -0.0050475 0.00093674
3.835e-05 -0.00057079 0.00059271 0.000172 0.0011265 0.0012564 -0.0023952 -0.001606
-0.0051185 0.00089881 -0.050345 -0.41565
4460000000 0.012178 -0.3243 -0.00062587 0.00053004 -0.0041404 -0.00093948 0.0013901 -0.00068555
-0.0005746 0.0012057 -0.001046 -0.00032092
-0.00063187 0.00057438 -0.19189 -0.12592 -0.00061172 0.0046584 -0.00037237 0.00073376
-0.00030616 -0.0004354 0.00044437 -0.000446
-0.0042218 -0.00084661 -0.00052246 0.0046958 0.042338 -0.3264 -0.00044974 -0.00050142
0.00053158 0.00053945 0.0019999 0.00049462
0.0013575 -0.00063626 -0.00040093 0.00071053 -0.00038142 -0.00053301 -0.1067 -0.13459
-0.0016089 0.0065299 -0.0022673 -0.00083241
-0.00016231 0.0014279 -0.00040396 -0.00050522 0.00051951 0.00051123 -0.0015625 0.0065591
0.019372 -0.32089 -0.0039312 0.0036729
-0.0010036 -0.00037173 0.00046678 -0.00054895 0.0020415 0.00052697 -0.0022723 -0.00074075
-0.0039221 0.0036416 -0.090818 -0.39703
4520000000 -0.011918 -0.32486 -0.00034567 -0.00026327 -0.0037884 0.0002017 0.00060436 -0.00012775
0.0018297 0.00039011 -0.00061062 0.00078086
-0.00035276 -0.00031154 -0.21664 -0.10899 0.00066182 0.004883 0.00060027 0.00079545
-0.00016585 -8.8516e-05 0.00012627 -0.00015757
-0.0038106 0.00021957 0.00072853 0.0049102 0.011352 -0.32403 -0.0011489 0.00056377
0.00071026 -0.00070288 0.0017426 -0.00072352
0.00051749 -0.0001912 0.00065836 0.00078001 -0.0011787 0.00061281 -0.12442 -0.12548
-0.0005715 0.0058768 -0.0029207 -0.00043066
0.0015737 0.00019202 -0.00013637 -9.1227e-05 0.00065155 -0.0007168 -0.00050266 0.0058163
-0.029439 -0.33208 -0.0031065 0.0029309
-0.00072543 0.00089049 0.00010877 -0.00017002 0.0016892 -0.00079077 -0.0029409 -0.00045643
-0.0031497 0.0029122 -0.11903 -0.39451
4580000000 -0.049847 -0.31723 -0.0011668 -0.00050339 -0.0030298 0.0025577 0.0006595 -0.0003014
0.00034796 -0.00020799 -0.00087921 0.00075065
-0.0011219 -0.00047966 -0.23509 -0.08207 0.0011224 0.0041977 0.00056522 -3.7354e-05
3.1421e-05 0.00021957 0.00021614 -0.00014784
-0.0030789 0.0026941 0.001236 0.0041638 -0.020709 -0.32108 -0.00020064 0.00045489
-0.00047484 -8.9117e-05 0.0016591 -0.0010967
0.00070699 -0.00032046 0.00057829 -6.2479e-05 -0.00019547 0.0004564 -0.13487 -0.10054
0.0018785 0.0054795 -0.0027944 0.0011863
0.00044141 0.00010717 -1.3252e-05 0.00010045 -0.00041908 -1.7451e-05 0.0018956 0.0055342
-0.054281 -0.3348 -0.0022907 0.004371
-0.00085329 0.00076845 0.00014485 -0.00015879 0.0015344 -0.001095 -0.0027482 0.0012165
-0.0022737 0.0043898 -0.16443 -0.36525
4640000000 -0.07513 -0.31113 -0.0023943 -0.0015558 -0.0031401 0.0026306 0.00063698 -0.0013077
0.0015348 -0.00026768 0.0001693 0.0009339
-0.0023914 -0.0015803 -0.24524 -0.054455 0.0017869 0.0038574 0.00069345 0.0003226
-0.00047806 0.00030076 -1.0261e-06 -0.00061753
-0.0030798 0.0026579 0.0018414 0.0038557 -0.044776 -0.31509 0.00027053 0.00083818
0.0015163 0.00037522 0.00031832 -0.0020902
0.00065655 -0.001336 0.00074909 0.00030603 0.00021596 0.00079928 -0.14037 -0.0863
0.0036286 0.0038778 -0.0023111 0.0017032
0.0014205 -0.0005659 -0.00044066 0.00034657 0.001408 0.00035469 0.0036827 0.0037755
-0.087172 -0.31849 -0.002045 0.0040521
-7.393e-06 0.0011063 -1.404e-05 -0.00068469 0.0003063 -0.0021536 -0.002316 0.0017109
-0.0021427 0.0040183 -0.18372 -0.35432
4700000000 -0.10308 -0.30622 -0.0039947 3.8402e-05 -0.0013997 0.0046958 -0.00096884 -0.00096738
0.00088435 -0.00066217 0.00090597 0.0007466
-0.0039939 4.5695e-05 -0.25676 -0.035659 0.0028392 0.003939 0.00045028 -0.00051772
0.00034376 0.00060677 -0.00023082 -0.0001797
-0.001355 0.0046229 0.0028786 0.0039038 -0.075832 -0.30905 -0.00024471 0.0006376
0.00023693 -0.00021396 3.6409e-05 -0.001681
-0.00090086 -0.00086101 0.00045336 -0.00048408 -0.00020969 0.00060936 -0.15717 -0.065236
0.0031846 0.0019259 -0.0014717 0.0023866
0.00080569 -0.00069572 0.00031601 0.0005207 0.00032905 -0.00027348 0.0032714 0.0019412
-0.1264 -0.30809 -0.0014516 0.0041749
0.0010563 0.00073118 -0.00017457 -6.5955e-05 -0.0001893 -0.0016632 -0.001488 0.0023892
-0.0013083 0.0041293 -0.22643 -0.32557
4760000000 -0.13284 -0.29109 -0.0047961 0.0012184 0.00061738 0.0045938 -0.00066077 -0.00059696
0.00024392 -0.00087176 0.001171 -0.00035863
-0.0047799 0.0011823 -0.25217 0.006798 0.0031629 0.0030938 2.6727e-06 -0.00068511
0.00036394 7.9201e-05 0.00014967 -0.00026997
0.00071413 0.0046039 0.0031646 0.003036 -0.10594 -0.29455 0.00088241 0.00038646
0.00098726 -0.00040931 -0.0013182 -0.0007253
-0.00081283 -0.00067694 -4.3312e-05 -0.00068798 0.00081437 0.00040552 -0.15109 -0.048761
0.0025764 0.001247 -0.00051125 0.0028443
0.00035966 -0.00088241 0.00034926 0.00015831 0.00095461 -0.00033716 0.0025293 0.0011976
-0.15822 -0.29134 -0.00016762 0.0046804
0.00099034 -0.00030703 6.1158e-05 -0.00026337 -0.0013525 -0.00086937 -0.00050208 0.0027678
-0.00020155 0.0047209 -0.23815 -0.3033
4820000000 -0.16009 -0.27723 -0.0049938 0.0026917 0.0016957 0.0030233 -0.0010112 -0.00049611
0.00064319 -0.0008435 0.00015539 -0.0005812
-0.0049849 0.0026835 -0.26377 0.028971 0.0043441 0.0032647 -6.7821e-05 -0.00029501
0.00042032 -0.00017934 -0.00024715 -0.00044651
0.0016718 0.0029157 0.0043738 0.0031574 -0.13336 -0.29005 0.00047051 -0.00042484
9.874e-05 -0.00079797 -0.00090146 -0.00028682
-0.00091744 -0.00054557 -9.0778e-05 -0.00031619 0.00051712 -0.00044633 -0.16646 -0.031124
0.0018006 -7.7252e-05 0.00010237 0.0028283
0.00037521 -0.00087814 0.00039009 -0.00010414 0.00014797 -0.00085376 0.0017732 -0.00012495
-0.1964 -0.27162 -3.4671e-05 0.0034586
0.00027687 -0.0005015 -0.00028839 -0.00044612 -0.00096424 -0.00029527 0.00010278 0.0029177
3.5831e-05 0.0035837 -0.2748 -0.27284
4880000000 -0.19123 -0.25711 -0.004193 0.0045636 0.0020538 0.0031685 -0.0014087 0.00027771
-0.0010263 -0.0010349 0.00027318 -8.9661e-05
-0.0041964 0.0045388 -0.25513 0.070731 0.0049132 0.001586 -0.00032656 -0.00021817
-0.00022012 0.00010596 -0.00028826 0.00017856
0.0021025 0.0031958 0.0049558 0.0015201 -0.15177 -0.27742 0.00045367 -0.00035072
-0.00020199 -0.0011928 -0.00041367 0.00022324
-0.0014777 0.00026978 -0.00034066 -0.00023884 0.00042842 -0.00037089 -0.15935 -0.012597
0.00079787 6.6446e-05 0.001076 0.0026467
-0.00079917 -0.0010219 -0.00025007 0.00010642 -0.00015931 -0.0011023 0.00086545 9.4519e-05
-0.22416 -0.25593 0.00065061 0.0036903
0.00022631 -9.9787e-05 -0.00026906 0.000216 -0.00036096 0.0001478 0.001084 0.0025442
0.00061541 0.0035257 -0.28711 -0.24369
4940000000 -0.21189 -0.23926 -0.0028428 0.0066273 0.0030389 0.0011799 -0.00022842 0.00065652
-0.00084026 -0.00056133 1.1517e-05 -0.00069027
-0.0028023 0.0066342 -0.26644 0.096385 0.0057511 0.00086689 -0.00014374 -8.0484e-05
0.00029078 -0.00020568 -0.00027356 0.00021919
0.0030829 0.0011401 0.0057616 0.00076528 -0.17254 -0.25401 0.00014815 -0.00047726
-0.00095351 5.6355e-05 -0.00042435 -9.5091e-05
-0.00017194 0.00074462 -0.00012895 -4.138e-05 0.00018479 -0.00048483 -0.16689 -0.0031525
5.0602e-05 0.0003902 0.0020223 0.0017842
-0.00097218 -0.00071712 0.00029188 -0.00028991 -0.00095972 0.00010574 7.6124e-06 0.00041323
-0.2476 -0.22598 0.00065592 0.0029408
-5.1478e-05 -0.00078152 -0.00028944 0.00017506 -0.00049572 -7.2952e-06 0.0020112 0.0018889
0.00071625 0.0031302 -0.31047 -0.21727
5000000000 -0.23246 -0.2149 5.6238e-05 0.0072533 0.0031581 0.0016814 -0.00020909 0.00063297
-0.0006502 0.00059843 -0.00022834 -0.00079417
-5.2573e-06 0.0072654 -0.25271 0.11386 0.0056773 -0.00087419 -0.00022492 -9.6103e-05
-9.9089e-05 -0.00055789 -0.00020423 -3.887e-05
0.0032266 0.0016412 0.0056657 -0.00096525 -0.20222 -0.23876 -0.00057643 -0.00086522
-0.00036404 -0.00040894 -0.0003715 -0.00010582
-0.0002693 0.00063024 -0.00022118 -0.00010548 -0.00059189 -0.00082671 -0.1611 0.02118
-0.00054464 0.0016875 0.0021504 0.0011834
-0.00064566 0.00056657 -6.6503e-05 -0.00051183 -0.00045561 -0.00047224 -0.00048388 0.0017449
-0.27314 -0.20408 0.00046042 0.0041027
-0.0003124 -0.00061094 -0.0001347 -2.529e-05 -0.00035515 -8.3218e-05 0.0022638 0.0011051
0.00048828 0.0039861 -0.32207 -0.18288
5060000000 -0.25323 -0.18712 0.0020628 0.0068738 0.0031437 -0.00060652 0.00025589 0.0005815
-0.00039107 1.5293e-05 -0.00021225 -3.0318e-05
0.0020837 0.0068396 -0.23487 0.15064 0.0049472 -0.0019421 1.4736e-05 0.00017243
-0.00038596 8.7883e-05 -0.00030556 0.00011754
0.0031423 -0.0006378 0.0048978 -0.0020255 -0.21573 -0.21716 -0.00048102 0.00040157
-0.00090634 8.2178e-05 -0.0013244 0.00010913
0.00030879 0.00062648 2.2256e-06 0.00019204 -0.00048115 0.00041093 -0.16279 0.028485
0.00028482 0.0030394 0.0020085 0.00057286
-0.0003577 -6.3465e-05 -0.00032166 7.2093e-05 -0.00087928 4.1892e-05 0.00024187 0.0030036
-0.28424 -0.173 0.0019214 0.0033585
-0.00024463 -0.00014084 -0.00030212 0.00015342 -0.0013491 7.8742e-05 0.0019079 0.00063128
0.0018633 0.0034637 -0.33454 -0.15381
5120000000 -0.269 -0.16189 0.0034531 0.0057767 0.0028202 -0.00051531 0.00036027 0.00063004
-0.00017498 0.00080818 -0.00041225 -0.00016367
0.0034537 0.0058028 -0.22919 0.17694 0.0047997 -0.0024989 8.3005e-05 0.0002327
8.0075e-05 -0.00014227 4.9825e-05 0.00025723
0.002769 -0.0005602 0.0047414 -0.0025658 -0.2296 -0.20209 2.7531e-05 0.00017257
-0.00018366 0.0010402 -0.001325 0.00077388
0.00023613 0.00062886 6.4071e-05 0.00022743 1.4333e-05 0.00016989 -0.15904 0.054531
0.0017578 0.0032291 0.0022488 0.00035718
-0.0001745 0.0008699 4.9822e-06 -8.2142e-05 -0.00017885 0.00098216 0.0017246 0.0032669
-0.29769 -0.13873 0.0015153 0.0034129
-0.00043826 2.1486e-05 -9.9246e-06 0.00020542 -0.0012168 0.00086623 0.0024066 0.00031123
0.0016247 0.0034245 -0.34713 -0.12002
5180000000 -0.28492 -0.13134 0.0049729 0.0047107 0.0033906 -0.0011391 0.00021987 0.00054148
-3.502e-05 0.00034567 -0.00051765 0.00039655
0.0049213 0.0047146 -0.20663 0.19993 0.0042442 -0.0037262 -0.00033348 -0.00019432
-0.00018597 -0.00010291 -0.00025537 0.00023469
0.0033127 -0.0011601 0.0041366 -0.0038294 -0.24069 -0.16562 -0.00021566 0.00064167
-0.00030504 0.00014676 -0.00023246 0.0010675
0.00021371 0.00063112 -0.00031843 -0.00020477 -0.00019043 0.00063414 -0.15793 0.064449
0.0031844 0.0032815 0.0023974 -0.00063243
1.4647e-05 0.00033457 -0.00021455 -0.00025811 -0.00015925 0.00013102 0.0032018 0.003207
-0.30832 -0.09704 0.0029082 0.0033499
-0.00037236 0.00038832 -0.00017692 0.00019258 -0.00022331 0.0010974 0.0022562 -0.00058634
0.0027704 0.003253 -0.34895 -0.087929
5240000000 -0.29331 -0.10443 0.0051957 0.003488 0.002802 -0.0028986 0.00063779 -6.1396e-05
-0.00031546 -0.00014211 -6.2636e-05 0.00046547
0.0051699 0.0034556 -0.19457 0.23697 0.0030531 -0.0047397 1.0202e-05 0.00013125
-0.00026951 9.0828e-06 0.00025502 0.00041135
0.0027352 -0.0029895 0.0029985 -0.0047961 -0.25745 -0.14077 0.00046211 0.00028509
-0.00011437 0.00063454 0.00021331 0.0011792
0.00060452 -0.00015351 7.6332e-08 0.00017707 0.00044719 0.00028938 -0.15858 0.084901
0.0036726 0.0022233 0.0016511 -0.0013228
-0.00030216 -2.8443e-05 -0.00017202 3.4253e-05 -0.00011588 0.00066844 0.0037059 0.0021881
-0.32113 -0.05636 0.0036577 0.0026303
-6.7173e-05 0.00046642 0.00028934 0.00045334 0.00029093 0.001167 0.0016508 -0.0013087
0.0037576 0.0027724 -0.35528 -0.054706
5300000000 -0.29823 -0.073895 0.0060517 0.0018805 0.0015063 -0.0034148 5.5576e-05 -0.000282
0.00043544 0.00070179 0.00013605 0.00032915
0.0060673 0.0018721 -0.1866 0.24166 0.0021394 -0.0054263 -0.0001022 0.00022548
8.6704e-06 0.00032152 0.00037561 0.00022278
0.0015495 -0.0033837 0.002071 -0.0054572 -0.27348 -0.11497 0.00032929 -0.00032541
0.00036489 0.00045711 0.00067917 0.00068209
8.5533e-05 -0.00023371 -0.00012728 0.00021006 0.00030469 -0.0003335 -0.1508 0.094251
0.0051796 0.0012358 0.0014063 -0.0015507
0.00041765 0.00067223 4.3402e-05 0.00037624 0.00028262 0.00042774 0.0052026 0.0012093
-0.33162 -0.03015 0.0035953 0.0022619
7.5251e-05 0.00027891 0.00038347 0.00025446 0.00061281 0.00072811 0.0013889 -0.0016432
0.0034844 0.0021098 -0.35106 -0.019122
5360000000 -0.29798 -0.036927 0.005971 0.00051909 0.00013929 -0.0037111 0.00039966 1.9694e-05
0.00014772 0.00025665 0.00077916 8.733e-05
0.0059735 0.00048401 -0.14918 0.26314 0.00069974 -0.0055757 9.7618e-05 0.00020564
-5.557e-05 -3.8835e-05 0.00057079 -0.00027295
7.4493e-05 -0.0037583 0.00058267 -0.0055597 -0.27205 -0.087864 0.00037143 0.00036149
8.2364e-05 0.00044087 0.0007368 0.00049148
0.00047986 1.3849e-06 9.7966e-05 0.00021477 0.00034302 0.00036542 -0.14874 0.11207
0.0055424 -0.00082264 0.00069002 -0.0020471
0.00020135 0.00036233 -9.4278e-05 -1.3934e-05 9.0544e-05 0.0004356 0.0055166 -0.00081531
-0.32535 0.0080649 0.0047606 0.0021886
0.00067054 -3.772e-05 0.00058083 -0.00030611 0.00063389 0.00044023 0.00065289 -0.0019311
0.0047299 0.0023268 -0.34868 0.009592
5420000000 -0.30063 -0.013845 0.0059326 -0.0012279 -0.00062012 -0.0034854 -2.1534e-05 -0.00016469
0.00084674 0.00061969 0.00034822 -0.00035621
0.0059229 -0.0011844 -0.13013 0.28968 6.815e-05 -0.0055064 0.00012391 0.00016497
7.1394e-05 4.0455e-05 0.00026141 -6.6468e-05
-0.00061708 -0.0034805 -5.1182e-05 -0.0054926 -0.28738 -0.054954 -0.00018356 -0.00049217
0.00088931 7.6261e-05 0.00090539 0.00012163
-7.2008e-05 -0.00015448 0.00010245 0.00014119 -0.00012462 -0.00052644 -0.13748 0.12681
0.0046764 -0.0020968 0.00021788 -0.0017544
0.00084274 0.00044331 9.6214e-05 3.954e-05 0.0009718 9.9411e-05 0.0046265 -0.0021702
-0.32989 0.037324 0.0050132 0.00045826
0.00021044 -0.00020845 0.00021521 -8.7772e-05 0.00086578 6.1445e-05 0.00021214 -0.0018561
0.0050386 0.00028031 -0.3408 0.05076
5480000000 -0.29283 0.022545 0.0048363 -0.0019681 -0.0019051 -0.0029496 0.00040157 -1.7277e-05
0.00098784 -0.00037924 -0.00015861 -4.7074e-05
0.0048352 -0.0019367 -0.1156 0.29743 -0.0016 -0.0056845 1.1111e-05 0.00021717
6.0303e-05 -1.7913e-05 0.00016443 -0.00017916
-0.0019515 -0.0028952 -0.0017023 -0.0056578 -0.29149 -0.032551 -0.00029358 0.00015365
0.00077787 -0.0003925 0.00084782 -4.0537e-05
0.00040796 2.0975e-05 3.1658e-05 0.00020967 -0.00024772 0.0002347 -0.13078 0.1378
0.0037774 -0.0034008 -0.00018841 -0.0018994
0.00079192 -0.00035009 6.567e-06 6.2706e-05 0.00069658 -0.00041583 0.0038165 -0.0034194
-0.31838 0.064363 0.0049073 7.519e-05
-2.6486e-05 -0.00018767 0.00014775 -0.00015586 0.00098732 4.9957e-05 -0.00018144 -0.001828
0.0048036 0.00033167 -0.33177 0.073087
5540000000 -0.28883 0.047915 0.004178 -0.0025151 -0.0027364 -0.0019898 0.00031121 -0.00035723
0.00012983 -0.00013224 -0.00030423 5.7565e-05
0.0041599 -0.0024871 -0.074496 0.31461 -0.0026747 -0.0050709 0.0004525 0.00012105
5.5837e-05 -0.00015697 -7.7829e-05 -0.00045865
-0.0027151 -0.0019365 -0.0027783 -0.0050462 -0.29079 -0.011471 0.00019363 -0.00015557
0.00028637 -0.0001245 0.00050222 -0.00035672
0.00030865 -0.00043639 0.00045081 0.00011655 0.00021634 -0.00012498 -0.11926 0.15898
0.0025536 -0.0037357 -0.0010191 -0.0019217
0.00026578 -0.0002558 8.0621e-05 -0.00017099 0.00036018 -0.00022494 0.0024784 -0.003799
-0.3036 0.098967 0.0050608 -0.0011509
-0.00035037 9.2366e-05 -5.7592e-05 -0.00035002 0.000457 -0.00029504 -0.0010255 -0.0020304
0.0051882 -0.0011753 -0.32361 0.11398
5600000000 -0.27737 0.076043 0.003423 -0.0036838 -0.0026015 -0.001632 0.00030471 -0.00041007
0.00033615 -0.0003519 8.8571e-05 0.00044555
0.0034408 -0.0036669 -0.071871 0.32839 -0.0038312 -0.0047223 5.7225e-05 -0.00021029
-0.00012225 2.4475e-06 -0.00010096 -0.00022964
-0.002574 -0.0015698 -0.0039254 -0.0046373 -0.29012 0.020146 -4.4792e-05 9.024e-05
0.00029968 -0.00059926 0.00038133 -0.00035058
0.00033329 -0.00036162 4.1687e-05 -0.0001938 -8.1569e-05 5.3713e-05 -0.11161 0.15841
0.0017678 -0.003732 -0.00095499 -0.0010944
0.00018706 -0.00038781 -9.4934e-05 4.7694e-05 0.00025942 -0.0005505 0.001812 -0.0037416
-0.29454 0.12784 0.0044876 -0.0016697
0.00010548 0.00044744 -0.00016066 -0.00027529 0.00039035 -0.00039179 -0.00092815 -0.0010127
0.0043011 -0.0016507 -0.30224 0.1283
5660000000 -0.26562 0.098111 0.0031127 -0.0037416 -0.0034379 -0.00048247 -0.00036792 -0.0007578
-0.00020417 -0.00057734 0.00061647 -0.00017341
0.0031136 -0.0037329 -0.030406 0.31988 -0.0045395 -0.0029558 -1.9692e-05 -0.00013249
0.00013506 0.00011363 -0.00010736 -7.0244e-05
-0.0034525 -0.00040902 -0.0045927 -0.002865 -0.2903 0.043916 -0.00014136 0.00016133
-0.00050627 -0.00039357 5.5075e-05 -0.0011809
-0.00040958 -0.00074973 -1.3881e-05 -0.00014768 -0.00013096 0.00011337 -0.096242 0.17845
0.00079719 -0.0040206 -0.0013978 -0.00094933
-0.00017948 -0.00064605 0.00013851 0.00012601 -0.00052606 -0.00042729 0.000741 -0.0040062
-0.27931 0.15498 0.004301 -0.0028265
0.00055139 -0.00024384 -7.3886e-05 -0.00010295 0.00018154 -0.0011778 -0.0014346 -0.00098484
0.0044587 -0.0027678 -0.29307 0.16477
5720000000 -0.25041 0.11931 0.0025679 -0.0041913 -0.0027419 0.00094822 -0.00050274 -0.00023277
-0.00036308 -8.0646e-05 -4.5584e-05 -0.00032995
0.002552 -0.0041788 -0.0022355 0.34502 -0.00567 -0.0026403 6.2094e-05 -6.5288e-05
-0.00030095 4.8171e-05 -0.00032787 0.00015662
-0.0027707 0.00098795 -0.0057069 -0.0025428 -0.28672 0.075082 0.00012217 5.9552e-05
0.00024781 0.00037921 -6.401e-05 -0.00018233
-0.00054122 -0.00024503 6.6153e-05 -4.1567e-05 0.00014428 6.6275e-05 -0.080298 0.18019
-8.1505e-05 -0.0037275 -0.0016269 -0.00047471
-0.00037275 -4.7539e-05 -0.00026925 2.8609e-05 0.00024482 0.00041314 -0.00010267 -0.0037387
-0.26768 0.18137 0.0040975 -0.0037887
-0.00011226 -0.00026407 -0.00026182 0.00018508 -0.0001238 -0.00015048 -0.0016318 -0.0003425
0.0040607 -0.0037626 -0.2624 0.18204
5780000000 -0.2341 0.13682 0.001402 -0.0047854 -0.0024075 0.0011577 -0.00073888 7.4715e-05
-0.00029403 -0.00032952 -0.00013953 -0.00023866
0.0014428 -0.0047874 0.011311 0.33965 -0.0059893 -0.00065422 -1.5294e-05 -0.00021603
5.3677e-05 -3.8078e-06 -7.0165e-05 -0.00019237
-0.0023823 0.0011749 -0.0059823 -0.00053406 -0.28316 0.091979 -7.8312e-05 -0.00011696
0.00016376 -4.7235e-05 -0.00032919 -0.00051024
-0.0007266 0.00013809 -4.213e-05 -0.00022948 -6.8414e-05 -0.00012886 -0.071147 0.19608
-9.77e-05 -0.0032656 -0.0012889 0.00014265
-0.00027488 -0.00023124 4.8864e-05 -3.5346e-05 0.0001744 -9.2668e-05 -0.00015198 -0.0033143
-0.2572 0.20231 0.0026762 -0.0041231
-7.637e-05 -0.00035807 -5.0638e-05 -0.00014803 -0.00030567 -0.00057409 -0.0012623 1.9245e-05
0.0026865 -0.0040501 -0.25345 0.20427
5840000000 -0.22012 0.15793 0.00015916 -0.0054047 -0.0020609 0.0011629 -9.8273e-05 0.00036891
-0.00034334 0.00017326 -0.00058642 -0.00037681
0.00018338 -0.0054173 0.047158 0.34255 -0.0058539 0.0005821 -0.00020447 1.1951e-05
0.00021285 -1.0605e-05 -0.00012003 0.00021977
-0.0020188 0.0011967 -0.0058434 0.00070258 -0.27586 0.11598 -0.00021035 9.0235e-05
-8.357e-05 -0.00066201 -0.00036922 -0.00030536
-0.00011082 0.0003345 -0.00019701 -6.1761e-07 -0.00023527 7.2702e-05 -0.048341 0.19905
-0.0009168 -0.0037917 -0.0012714 0.00015829
-0.00040574 0.00018588 0.00019174 -2.8817e-05 -0.0001219 -0.00068162 -0.00090364 -0.0037468
-0.23987 0.2114 0.0020834 -0.0041394
-0.00059993 -0.00040431 -0.00012742 0.00017877 -0.00039012 -0.00029975 -0.0012801 0.00029982
0.0019899 -0.0042276 -0.21707 0.22815
5900000000 -0.20607 0.16981 -0.0018714 -0.0054236 -0.0021363 0.002432 -0.00012622 6.0626e-05
0.00020485 -0.00014074 3.337e-05 0.00037939
-0.0019011 -0.0054473 0.067151 0.34191 -0.005128 0.0020752 -1.2449e-05 -2.9781e-05
7.4863e-06 -0.00025552 -3.8527e-05 -2.9519e-05
-0.0021209 0.0024782 -0.0050941 0.0021724 -0.25982 0.13135 -2.3778e-05 -0.0001191
-0.0004344 -0.0005394 -0.00098171 5.3847e-06
-0.00013743 2.2955e-05 -2.2147e-05 -3.8525e-05 1.9559e-06 -8.8461e-05 -0.041136 0.20944
-0.0013406 -0.0035113 -0.0013746 0.00031998
0.0002339 -0.00017363 4.2247e-05 -0.00027548 -0.00048576 -0.00051585 -0.0013918 -0.0034786
-0.21369 0.22552 0.0017814 -0.005405
3.7757e-05 0.00035771 1.9541e-05 -3.1798e-05 -0.00087399 -5.7776e-06 -0.0013352 0.00021812
0.0018314 -0.0053638 -0.20278 0.23752
5960000000 -0.18539 0.18287 -0.0030047 -0.0039998 -0.00078613 0.0026985 -0.00017045 0.00010921
-0.00023008 0.00015136 -0.00017274 0.00014251
-0.0030036 -0.0039894 0.093876 0.34071 -0.0041376 0.0023714 -0.00020106 1.3038e-06
2.0955e-05 0.00010426 -1.8441e-05 0.00017356
-0.00069765 0.0027092 -0.0040943 0.0024174 -0.24429 0.15721 -2.2755e-05 -0.00010878
-0.00043218 0.00021435 -0.00040939 -0.00017073
-0.00015762 0.00017572 -0.00019182 5.2382e-06 -5.7169e-05 -0.00016687 -0.022411 0.21791
-0.002251 -0.0032001 -0.00083541 0.0009227
-0.00024668 0.00017525 -6.7984e-05 0.00013233 -0.00051933 0.00021884 -0.0022608 -0.0031663
-0.1929 0.24075 -0.00016472 -0.0049744
-0.00018396 1.2776e-05 1.3071e-05 0.00016024 -0.00049479 -0.00018254 -0.00090726 0.0010596
-0.00016525 -0.0049769 -0.17354 0.26473
6020000000 -0.16743 0.19797 -0.0038051 -0.0030178 -0.00015395 0.0031163 -3.3606e-05 0.00056839
-0.00023384 0.00028916 3.772e-05 0.00024528
-0.0038129 -0.0030196 0.12193 0.33181 -0.0044882 0.0033388 -4.3387e-05 0.00014678
-0.00014178 0.00013229 -0.0002051 0.00012884
-9.3726e-05 0.0031059 -0.0044425 0.0034223 -0.22432 0.16914 -0.00034872 0.00030956
-0.00073865 0.00022211 -0.00058955 0.00063507
-6.8404e-05 0.00054722 -5.5178e-05 0.00018883 -0.0002844 0.00028531 -0.015956 0.21309
-0.0030818 -0.0030734 -0.00073499 0.00062159
-0.00010927 0.00032593 -7.9827e-05 0.00012441 -0.00062929 0.00015729 -0.0031414 -0.0030656
-0.16394 0.25353 -0.00040129 -0.004874
7.0119e-05 0.00023885 -0.00015324 0.00018001 -0.00050943 0.00068285 -0.00064031 0.00055878
-0.00037358 -0.0048138 -0.14641 0.26299
6080000000 -0.14701 0.20643 -0.0040388 -0.00089728 0.0013508 0.0028415 6.766e-05 5.1969e-05
0.00016995 0.00013907 0.00020484 1.6707e-05
-0.0040255 -0.00088984 0.14334 0.3324 -0.002932 0.0046069 -5.4711e-05 -2.3597e-05
-6.921e-05 0.00010478 9.3413e-05 0.00030048
0.001435 0.0027889 -0.0028604 0.0046699 -0.20638 0.19598 0.00028446 6.3991e-05
-0.0002379 0.00066436 -0.00011678 0.00034095
6.3593e-05 6.2569e-05 -7.7421e-05 -1.5397e-05 0.00026742 9.2286e-05 0.00078356 0.22144
-0.0039783 -0.0019326 -0.00088511 0.0011155
9.4349e-05 0.00011921 -2.8034e-05 0.00016712 -0.00017432 0.00071425 -0.0040166 -0.0019076
-0.13543 0.27041 -0.0014632 -0.0051696
0.00028019 -5.0042e-05 8.8427e-05 0.00031336 -0.00010959 0.0003284 -0.00093222 0.0011681
-0.0014576 -0.005251 -0.12469 0.28445
6140000000 -0.12984 0.21946 -0.0035537 -0.00058212 0.0015584 0.0020879 0.00011626 4.9305e-05
1.2433e-05 -0.00018124 0.00040129 -0.00017701
-0.0035276 -0.00058535 0.17012 0.31316 -0.002204 0.0052537 0.00012364 4.2425e-05
0.00036659 -1.5868e-05 0.00029767 1.5648e-05
0.0016014 0.0020481 -0.0020914 0.0053001 -0.18248 0.21508 0.00036755 -0.00011443
5.7273e-05 0.00052492 -1.3513e-05 0.00066435
4.5513e-05 2.1451e-05 9.6286e-05 6.9701e-05 0.00038575 -0.00011957 0.013601 0.21206
-0.0047945 -0.0010185 -0.00045993 0.0014227
0.00012862 -0.00016158 0.00033609 -2.9914e-05 2.6657e-05 0.00055094 -0.0047556 -0.00095535
-0.11548 0.2902 -0.0031377 -0.0043976
0.00027779 -0.00013126 0.00027626 2.0258e-05 8.5683e-05 0.00061436 -0.0003411 0.001488
-0.0031832 -0.0043548 -0.085177 0.28247
6200000000 -0.1142 0.22489 -0.0030167 -0.00014124 0.00221 0.0012538 0.00013451 0.00040642
-0.00022223 0.00014565 -0.00023632 -0.00031953
-0.002999 -0.00012077 0.19788 0.31134 -0.00078986 0.0052185 2.5524e-05 0.00022898
1.4756e-05 3.4443e-06 8.6648e-05 0.0001152
0.0022063 0.0012221 -0.00070891 0.0052479 -0.16319 0.22888 8.7242e-05 -0.00031288
0.00040472 6.0213e-05 0.000208 0.00024968
0.00013515 0.00038815 3.2816e-05 0.0002041 7.6446e-05 -0.0003276 0.026855 0.22053
-0.0043956 0.00055344 -1.9575e-05 0.0014262
-0.00027631 9.6389e-05 -2.6007e-05 -2.2652e-05 0.00038752 2.7061e-05 -0.0044401 0.00060372
-0.10322 0.29537 -0.0037995 -0.0033385
-0.00011568 -0.00031378 8.5099e-05 8.8227e-05 0.00020914 0.00021071 -7.8416e-05 0.0013642
-0.0038419 -0.0034557 -0.07268 0.29211
6260000000 -0.099204 0.23776 -0.0030692 0.00085793 0.002253 0.0006226 0.00030267 -8.1467e-05
9.3971e-06 0.00024915 -0.00010919 -2.6505e-05
-0.0030799 0.00082452 0.2153 0.29599 6.0203e-05 0.0053106 1.6254e-05 -8.7761e-05
3.1282e-05 -2.9502e-05 0.00027178 0.00020082
0.0022136 0.00061501 0.00017021 0.0053409 -0.14016 0.25011 9.1475e-05 -0.00010512
0.0003954 -0.00024901 0.00030358 0.00021989
0.0002497 -0.00011237 3.439e-05 -8.7577e-05 8.0881e-05 -7.3055e-05 0.043109 0.21564
-0.0040674 0.0015692 0.00065724 0.0012428
6.8266e-05 0.00028966 -4.1949e-05 -4.8044e-05 0.00039603 -0.00018857 -0.0040031 0.00161
-0.074561 0.2969 -0.0041791 -0.0026238
-3.4374e-05 7.2689e-05 0.00024638 0.000146 0.0002875 0.00033854 0.00070147 0.0013033
-0.0042296 -0.0025252 -0.026685 0.29195
6320000000 -0.082713 0.23974 -0.0025465 0.0014591 0.0023465 -0.00040205 7.9747e-05 7.9799e-05
-0.0003764 0.00042595 -0.00024084 0.000352
-0.0025295 0.0014462 0.24051 0.28575 0.0020037 0.0054898 0.00010289 3.8087e-05
2.4752e-05 -0.00011936 0.00017762 -0.00017237
0.0022874 -0.00045919 0.0020883 0.005461 -0.12231 0.25856 -0.0001629 -0.00022334
0.00045696 -9.6713e-05 0.00039685 0.00024519
6.2761e-05 3.5745e-05 0.00010839 4.7577e-05 -0.00020731 -0.00023312 0.041756 0.21655
-0.0035242 0.0021368 0.00067226 0.00091451
-0.00048677 0.00045626 1.0614e-05 -0.00014422 0.00041446 -7.9013e-05 -0.003542 0.0022119
-0.05057 0.30685 -0.0049949 -0.0011487
-0.00019208 0.00029608 0.00017719 -0.0002051 0.0003659 0.00019865 0.00068014 0.00083475
-0.0050104 -0.0011962 -0.01659 0.28942
6380000000 -0.06314 0.24668 -0.0019061 0.0018939 0.0015966 -0.00059358 2.3228e-05 -6.9873e-05
0.00036299 0.00023039 0.00013782 0.00019642
-0.0019193 0.0018809 0.25683 0.26641 0.0031084 0.0041352 -0.00019113 -5.6702e-05
-0.00027185 -0.00026189 -0.00011625 -0.00024276
0.0016253 -0.00064398 0.0031978 0.0040616 -0.09428 0.2746 -0.00016161 0.00014429
0.00052676 -0.00019001 0.00056374 0.0001921
3.2186e-05 -7.8398e-05 -0.00021677 -4.8074e-05 -0.00018908 0.00012766 0.062807 0.20706
-0.0026919 0.0032395 0.0010293 0.00069353
0.0002418 0.00020474 -0.00020611 -0.00022763 0.00050086 -0.00020284 -0.0026684 0.0032738
-0.030008 0.29896 -0.0045729 0.00018494
0.0001067 7.336e-05 -9.7563e-05 -0.00019899 0.00053492 0.00026943 0.00093189 0.0007505
-0.0045027 0.00018902 0.023727 0.29249
6440000000 -0.040358 0.25728 -0.00090177 0.0024248 0.0016879 -0.00080831 0.00037993 -8.3316e-05
0.00023347 -0.00044352 -0.0003801 -0.0003729
-0.00089598 0.0024433 0.27742 0.25195 0.0033425 0.0028707 0.00015649 -2.6602e-05
-9.1705e-05 4.5747e-05 -0.00024051 -0.00038884
0.0016716 -0.00085753 0.0034089 0.0027708 -0.076868 0.28866 -0.00020102 0.0002678
-0.00043921 -2.8403e-06 0.00043232 -0.00050743
0.00036615 -4.8495e-05 0.00013493 -2.3741e-05 -0.00023274 0.00026742 0.06497 0.20289
-0.0016693 0.003794 0.00098072 0.00075933
0.00023792 -0.00044316 -0.00011444 5.8286e-05 -0.00040703 -1.4471e-05 -0.0015959 0.0037645
0.012783 0.30299 -0.0045058 0.0016187
-0.00030298 -0.00032294 -0.00026125 -0.00033059 0.00044065 -0.00044844 0.00099944 0.00073335
-0.0046028 0.0015415 0.035074 0.27591
6500000000 -0.021938 0.25684 -0.00019449 0.0020601 0.001349 -0.0009416 0.00023437 -3.8246e-05
0.00011119 0.00016301 -3.4838e-06 0.00032193
-0.00020557 0.0020365 0.30191 0.22451 0.0036522 0.0025094 0.00015057 1.1345e-05
0.00014693 0.0002025 0.00015878 -6.7225e-05
0.0013184 -0.00094991 0.0037274 0.0024368 -0.065244 0.28575 1.495e-05 5.3956e-05
5.2824e-05 -0.00013112 -0.00013192 -0.00025489
0.0001921 -5.9028e-05 0.00010673 9.3551e-06 -4.8229e-05 2.5958e-05 0.088784 0.19777
-0.00016279 0.0037483 0.001192 0.00039933
8.2533e-05 0.00026104 0.00014982 0.00016883 0.0001091 -8.1132e-05 -0.00015726 0.0037275
0.033689 0.30599 -0.0033254 0.0026085
-0.00013048 0.00033129 0.00021756 -4.4186e-05 -6.3647e-05 -0.00026418 0.001185 0.00041884
-0.0032792 0.002577 0.071906 0.27735
