# Supplementary material for: Early Detection of Alzheimer’s Disease via Machine Learning-Based Microwave Sensing: An Experimental Validation
Source: Sensors (Basel). 2025 Apr 25;25(9):2718. doi: 10.3390/s25092718 (PMC12074295; doi:10.3390/s25092718)
Supplement: Supplementary file 1 [file sensors-25-02718-s001.zip › measurements_paper_sensors/26 febbraio - PART1/set1/CSF_7.5_m4.s6p]

!Keysight Technologies,M9804A,MY58100912,A.14.10.03
!Date: Thursday, April 27, 2023 10:28:33
!Correction: S11(C  6-Port  ) 
!S12(C  6-Port  ) 
!S13(C  6-Port  ) 
!S14(C  6-Port  ) 
!S15(C  6-Port  ) 
!S16(C  6-Port  ) 
!S21(C  6-Port  ) 
!S22(C  6-Port  ) 
!S23(C  6-Port  ) 
!S24(C  6-Port  ) 
!S25(C  6-Port  ) 
!S26(C  6-Port  ) 
!S31(C  6-Port  ) 
!S32(C  6-Port  ) 
!S33(C  6-Port  ) 
!S34(C  6-Port  ) 
!S35(C  6-Port  ) 
!S36(C  6-Port  ) 
!S41(C  6-Port  ) 
!S42(C  6-Port  ) 
!S43(C  6-Port  ) 
!S44(C  6-Port  ) 
!S45(C  6-Port  ) 
!S46(C  6-Port  ) 
!S51(C  6-Port  ) 
!S52(C  6-Port  ) 
!S53(C  6-Port  ) 
!S54(C  6-Port  ) 
!S55(C  6-Port  ) 
!S56(C  6-Port  ) 
!S61(C  6-Port  ) 
!S62(C  6-Port  ) 
!S63(C  6-Port  ) 
!S64(C  6-Port  ) 
!S65(C  6-Port  ) 
!S66(C  6-Port  ) 
!S6P File: Measurement: :
# Hz S  RI   R 50
500000000 -0.32728 -0.055269 -0.011264 -0.00062405 -0.0078259 0.012333 -0.0045222 0.012516
0.011872 0.0057536 -0.0047401 0.010094
-0.010717 -0.00093605 -0.4102 -0.06937 0.0076251 -0.010971 0.00057108 0.012197
0.0074949 0.0029994 0.00070852 0.014272
-0.0073946 0.01208 0.0075726 -0.011007 -0.25387 0.19398 0.006314 0.0032299
-0.00094488 0.0086629 0.0014398 0.012239
-0.0040822 0.011886 0.00073755 0.012197 0.006399 0.0032478 -0.3295 0.044309
-0.018663 -0.0054251 0.013829 0.027783
0.011476 0.0055176 0.007399 0.0031294 -0.00094457 0.0087347 -0.018572 -0.0053393
-0.25642 -0.15899 -0.02624 0.0050143
-0.0047933 0.00928 0.00065553 0.014243 0.0013976 0.012234 0.013947 0.027957
-0.026543 0.0048989 -0.26039 -0.14381
560000000 -0.3118 0.10956 -0.022596 -0.066224 0.00025282 0.013051 0.0051294 0.010219
0.01059 0.0028293 0.010925 0.008127
-0.022279 -0.066128 -0.36968 0.093506 -0.041618 -0.038726 0.013966 0.0029632
-0.01265 -0.0034494 0.004226 -0.00060161
0.00029618 0.013119 -0.041754 -0.038716 -0.17883 0.24251 -0.00027424 -0.005313
0.016641 0.0042739 0.0076907 -0.0065968
0.0059316 0.010419 0.014022 0.0028902 -0.00036658 -0.0052392 -0.30453 0.13653
0.0037635 -0.023001 0.0061511 -0.020301
0.011287 0.0026105 -0.012642 -0.003467 0.016618 0.0042147 0.0037356 -0.023059
-0.30537 0.014892 0.0080541 -0.047936
0.011593 0.0082471 0.0043541 -0.00052298 0.0075915 -0.006647 0.0056667 -0.020375
0.0085827 -0.047982 -0.32671 0.0025417
620000000 -0.27214 0.086825 -0.023953 0.0089498 0.0029218 0.0088181 0.0074473 -0.0042048
0.01249 -0.0014654 0.00052182 -0.0025214
-0.02394 0.0087475 -0.39912 0.039407 -0.019919 0.00068262 -0.0015167 -0.0018301
0.011281 -0.0065636 0.0005919 -0.0031752
0.0030219 0.0089384 -0.019959 0.00071455 -0.15328 0.25108 -0.00083795 -0.0047464
-0.0038662 -0.00243 0.0090635 -0.0024464
0.0077931 -0.0040883 -0.0014716 -0.0019811 -0.00086345 -0.0047145 -0.26412 0.14438
-0.039233 -0.018138 0.013417 0.028757
0.011964 -0.0015036 0.011362 -0.0063355 -0.003859 -0.0024696 -0.039092 -0.018151
-0.23083 -0.018492 -0.040752 0.012575
6.8192e-05 -0.0017261 0.00065147 -0.0032045 0.0090085 -0.002191 0.012697 0.028934
-0.040311 0.012586 -0.23997 -0.034023
680000000 -0.23708 0.17804 -0.026527 -0.014244 0.0048033 0.0053014 0.0017685 -0.0073971
-0.0030159 -0.010757 0.0051443 -0.0062092
-0.026326 -0.014171 -0.38914 0.142 -0.032849 -0.0011697 -0.0014893 -0.00054335
-0.0024368 -0.0091809 -0.0012387 -0.001326
0.0048075 0.0053596 -0.032879 -0.0010532 -0.10646 0.27416 -0.00087184 -0.0003256
-0.0017033 0.00062124 -0.0032756 -0.0087591
0.0016963 -0.0075703 -0.0014175 -0.00059614 -0.00087384 -0.00040635 -0.21974 0.19901
-0.025183 -0.0064364 -0.0075408 -0.011573
-0.00285 -0.01062 -0.0025471 -0.0091518 -0.0017227 0.0006478 -0.025263 -0.0065875
-0.26829 0.081304 -0.0075085 -0.006258
0.0060845 -0.0071423 -0.0010036 -0.0012027 -0.0030435 -0.0089397 -0.0069895 -0.011543
-0.0074733 -0.0061867 -0.25971 0.07046
740000000 -0.19115 0.17123 -0.040475 0.02689 0.013241 -0.0039623 9.6048e-05 -0.0041893
-0.0053105 -0.00073745 -0.0060476 0.0020378
-0.040814 0.026777 -0.33465 0.16108 -0.036026 0.034617 0.00011 -0.0064708
-0.011259 0.0064188 -0.0014876 -0.0061914
0.013143 -0.004092 -0.036048 0.034739 -0.07327 0.27548 -0.0015849 0.0032851
-0.0023126 -0.0044507 -0.0013619 0.0012574
-0.00010667 -0.0040609 -2.972e-05 -0.00649 -0.0014715 0.0033056 -0.20233 0.20401
-0.041167 -0.0052879 0.022261 0.016917
-0.0051404 -0.00043083 -0.011528 0.0067897 -0.0023825 -0.0046099 -0.041168 -0.0049484
-0.17921 0.1011 -0.038905 0.0011277
-0.0064007 0.0018408 -0.0016815 -0.0061832 -0.0014389 0.0014286 0.022113 0.016583
-0.038943 0.001091 -0.2523 0.076548
800000000 -0.16383 0.21578 -0.022371 0.016661 0.0054615 -0.0099376 -0.0040151 -0.0024401
-0.0044371 0.0025619 0.0046661 0.0012167
-0.022363 0.016533 -0.34315 0.23244 -0.008045 0.034862 -0.0021447 0.0021808
-0.00071261 0.0027419 0.0010291 0.005807
0.0054974 -0.010039 -0.0079652 0.034914 -0.035211 0.30143 0.00072991 0.0012735
0.00050878 0.0035264 -0.0019123 0.00091637
-0.003931 -0.0025251 -0.0022178 0.0022165 0.00070045 0.0012966 -0.17336 0.23356
-0.027283 0.015793 0.014695 -0.011015
-0.0044539 0.0021526 -0.00065532 0.0027518 0.0005091 0.0034996 -0.027323 0.015828
-0.21116 0.13093 -0.016882 0.021427
0.0046378 0.00096634 0.00093789 0.0057211 -0.0019648 0.00066554 0.01492 -0.011011
-0.016798 0.021508 -0.24928 0.12681
860000000 -0.12824 0.23756 -0.017956 0.030676 -0.0033604 -0.010059 -0.0019149 0.00050549
0.0042499 0.0049226 -0.0038206 -0.0035304
-0.017808 0.030691 -0.2947 0.27685 0.0082019 0.034298 0.00030415 0.002151
0.0041184 0.00068429 0.003243 -1.8638e-05
-0.0033922 -0.01003 0.0082949 0.034304 0.014539 0.31169 -0.00045256 -0.000173
0.0024315 -0.0013495 0.0016414 0.0043127
-0.002039 0.0006184 0.0002801 0.0020837 -0.00044428 -0.00018948 -0.13498 0.24501
-0.016951 0.020728 -0.0066687 -0.0096743
0.004517 0.0049842 0.0040757 0.00072037 0.0024389 -0.0013254 -0.016925 0.020844
-0.15503 0.17636 -0.022775 0.01736
-0.0041839 -0.0034227 0.003558 -0.00018533 0.0016917 0.0044001 -0.0067683 -0.0098651
-0.022834 0.017434 -0.19914 0.17738
920000000 -0.10498 0.26045 0.0050316 0.039401 -0.0090496 -0.0042063 -0.0017833 0.0017638
0.00061194 0.0014242 0.003049 -0.00063972
0.0050239 0.039345 -0.26795 0.29812 0.028639 0.02261 0.0014562 0.0013664
0.006634 -0.00046095 0.0043108 -0.002882
-0.0090641 -0.0041564 0.028725 0.022548 0.060922 0.31307 0.0017253 6.425e-05
0.00099254 -0.00045293 0.00098298 -0.0013244
-0.0017289 0.0016879 0.0014692 0.0013254 0.0017307 6.5039e-05 -0.11079 0.26156
-0.0083931 0.031244 0.0045177 -0.0063341
0.00069843 0.0014041 0.006599 -0.0005187 0.00097845 -0.00045787 -0.0083571 0.031245
-0.14236 0.18315 -0.0014692 0.027171
0.003036 -0.00088248 0.0041458 -0.0027485 0.00094186 -0.0013456 0.0044952 -0.006217
-0.0014565 0.027214 -0.20858 0.18896
980000000 -0.058813 0.28258 0.017521 0.030227 -0.0090681 0.0047204 0.0019032 0.0035138
0.0039478 -0.0016339 -0.0035041 -0.0027333
0.017472 0.030154 -0.21576 0.33572 0.033552 0.0047172 0.0019555 -0.00026972
0.0017092 -0.0058527 -0.00074707 -0.0028564
-0.0090668 0.0047244 0.0336 0.0046068 0.10791 0.30866 0.00050868 -0.0011457
0.00036889 -0.0017885 0.0015824 -0.00030609
0.0017955 0.0034477 0.0019767 -0.00029014 0.00051 -0.0011407 -0.071133 0.27355
0.010674 0.029063 -0.0093911 -0.0075148
0.0040239 -0.0018677 0.0016555 -0.0059124 0.00034954 -0.0017935 0.010761 0.028963
-0.10752 0.20989 0.0068738 0.019273
-0.0036811 -0.0026192 -0.00068584 -0.0029441 0.0015902 -0.00032233 -0.0093473 -0.0074572
0.0067917 0.019376 -0.16846 0.23922
1040000000 -0.016503 0.29064 0.033555 0.019016 -0.00083744 0.0074418 0.002379 0.00043701
0.00020027 -0.0036112 -0.00011126 -0.00096553
0.03356 0.019017 -0.17964 0.34868 0.029827 -0.015084 0.0015409 -0.0017643
-0.0022983 -0.002446 -0.0010198 -0.002797
-0.00080654 0.0074272 0.029793 -0.015182 0.15543 0.29454 -0.00052115 -0.0014591
-0.0015208 -0.0010892 -0.00054842 -0.0011726
0.0023938 0.0003817 0.0015648 -0.0018096 -0.00050952 -0.0014698 -0.042628 0.28197
0.021552 0.016617 -0.001591 0.0013733
0.00014553 -0.0035879 -0.0023261 -0.0024958 -0.001529 -0.0010995 0.021639 0.016627
-0.074745 0.21511 0.014681 0.017693
-0.00025803 -0.0011526 -0.00093101 -0.0027504 -0.00054356 -0.0011266 -0.0016015 0.0011915
0.014701 0.017629 -0.14608 0.25941
1100000000 0.027361 0.30105 0.036866 -0.0038482 0.0035292 0.0039564 0.0022198 -0.00096991
-0.0021092 -0.002805 -0.0042215 -0.00018804
0.036831 -0.0037849 -0.1373 0.36869 0.01515 -0.028187 -0.0002154 -0.0018015
-0.0032767 -0.00052759 -0.0037245 -0.00086813
0.003557 0.0039559 0.01505 -0.028262 0.20139 0.27501 -0.0017962 0.00026241
-0.0016809 0.00062411 -0.0010189 -0.00058022
0.00224 -0.0010129 -0.00020108 -0.0018119 -0.0017986 0.00023237 -0.0019081 0.28692
0.025809 0.0026238 -0.002521 -0.00049964
-0.0021133 -0.0027841 -0.0032615 -0.00055052 -0.0016676 0.00061143 0.025783 0.0025667
-0.054808 0.22773 0.020006 0.0067537
-0.0039735 -0.0001104 -0.003743 -0.00080727 -0.0010061 -0.00059428 -0.0025605 -0.00044942
0.020012 0.0068381 -0.10263 0.29274
1160000000 0.079803 0.29755 0.024629 -0.021034 0.0033342 -0.00090745 -0.00034505 -0.0023578
-0.0039716 -0.00068137 -0.00084664 0.0041479
0.02459 -0.020959 -0.091491 0.3733 -0.0041077 -0.029065 -0.0016255 -0.0015611
-0.0026287 0.0024719 -0.0013464 0.0019887
0.0033134 -0.00090739 -0.0042496 -0.029081 0.24612 0.24427 -0.00072596 0.0016288
-0.00047252 0.0016896 -0.0010034 0.00021535
-0.00035784 -0.0023182 -0.0016297 -0.0015583 -0.00072586 0.0016585 0.039482 0.28293
0.020932 -0.013151 -0.0034877 0.0045775
-0.0039682 -0.0005933 -0.0025739 0.0024996 -0.00048706 0.0017223 0.020922 -0.013181
-0.01889 0.23469 0.018476 -0.0017604
-0.0011145 0.0042166 -0.0013477 0.0020317 -0.0010144 0.00024791 -0.0034211 0.0045971
0.018434 -0.0017963 -0.05289 0.29647
1220000000 0.12306 0.28701 0.011154 -0.030597 -0.0013796 -0.0015774 4.5014e-05 -0.00077309
-0.0024299 0.0022116 0.0011968 0.0018898
0.011151 -0.030574 -0.048315 0.38638 -0.017215 -0.021068 -0.0024876 0.00052384
1.8248e-05 0.0029621 -0.0009115 0.0020518
-0.0013851 -0.0015617 -0.017328 -0.021004 0.28491 0.20451 0.00082132 0.0015856
0.00054204 0.0011376 8.5979e-05 0.00070116
1.8977e-05 -0.00077737 -0.0024993 0.00052627 0.00083791 0.0015664 0.078969 0.27217
0.0096427 -0.019295 0.0015587 0.0010082
-0.0023982 0.0022122 5.3457e-05 0.002974 0.00054031 0.0011296 0.009608 -0.019303
0.0058181 0.24093 0.013088 -0.013286
0.0012314 0.0018685 -0.00082005 0.0019713 9.1026e-05 0.0006295 0.0015379 0.0010352
0.013052 -0.013231 -0.023917 0.31415
1280000000 0.17381 0.26787 -0.0079971 -0.029223 -0.0020729 0.0018083 -0.00088193 -0.0020039
-0.00072147 0.003065 0.0025365 0.0013054
-0.0079792 -0.029203 -0.0015135 0.37874 -0.024101 -0.0079092 -0.00098607 0.0013898
0.001625 0.0016743 0.00068676 0.0019767
-0.0020604 0.0018287 -0.02415 -0.0078173 0.31581 0.16164 0.0015508 2.05e-05
0.001127 0.0003508 0.00018559 0.00034457
-0.00088412 -0.0019771 -0.00096658 0.0014075 0.0015288 2.4634e-05 0.1159 0.25445
-0.00071008 -0.020999 -0.0009734 0.00030892
-0.00069582 0.0030755 0.0016324 0.0016691 0.0011276 0.0003464 -0.00076338 -0.02101
0.043645 0.24341 0.0020213 -0.015663
0.0023594 0.0012736 0.00063622 0.0020434 0.00019 0.00031253 -0.0010107 0.00029465
0.001995 -0.015783 0.024326 0.31926
1340000000 0.21181 0.23356 -0.017675 -0.019416 0.00020271 0.0042766 -0.0016084 -0.00079505
0.0015132 0.0025602 0.0016779 -0.001373
-0.017652 -0.01941 0.038044 0.37025 -0.02104 0.0047606 -0.00027262 0.0020309
0.0018476 0.00083214 0.0011644 0.00078638
0.00024642 0.0042816 -0.021041 0.004869 0.3389 0.11259 0.00098756 -0.00084713
0.0006734 -0.00060594 0.00011395 0.00028978
-0.0016032 -0.0007714 -0.00026338 0.0020311 0.0010029 -0.00085959 0.14773 0.23146
-0.010587 -0.017272 0.00056274 0.00094468
0.0015344 0.0025245 0.0018709 0.00082061 0.00068402 -0.00059948 -0.010617 -0.017263
0.074104 0.23535 -0.0045491 -0.013713
0.0016272 -0.001415 0.0011659 0.00071978 0.00016102 0.00026901 0.00055604 0.00093932
-0.0045198 -0.01373 0.063214 0.31506
1400000000 0.24496 0.1965 -0.024022 -0.0078161 0.0046885 0.0032647 -0.0020886 0.000552
0.0024028 0.00094646 0.00029091 -0.0012425
-0.023974 -0.007818 0.074768 0.35818 -0.014261 0.012599 0.0012949 0.0014509
0.0013262 -0.00070617 0.0011182 0.00010059
0.0047025 0.0032589 -0.014208 0.01268 0.35143 0.058783 7.8424e-05 -0.0015075
0.00015069 -0.00031924 0.00051832 0.00024972
-0.0020691 0.00056341 0.0012992 0.001432 8.1271e-05 -0.0015165 0.17455 0.20173
-0.016509 -0.0096599 -0.0010335 0.00032003
0.0023954 0.00093255 0.0012945 -0.00070813 0.00013082 -0.00032141 -0.01654 -0.0096205
0.10654 0.22894 -0.010461 -0.0083794
0.0003469 -0.0012526 0.0010922 0.00016557 0.00047458 0.00026395 -0.0010172 0.0003444
-0.010456 -0.0083771 0.10784 0.30642
1460000000 0.26895 0.1529 -0.020761 0.0049406 0.0051655 -0.0014606 -0.0016696 0.0016443
0.002123 -0.00048151 -0.00022247 -0.0008446
-0.020732 0.0049239 0.10973 0.3367 -0.0053615 0.015158 0.0018418 0.00026368
0.00099068 -0.0014266 0.0012041 -0.00050891
0.0051432 -0.0014673 -0.0052931 0.015193 0.35824 0.0037033 -0.0011608 -0.0013914
0.00012963 -0.00031818 0.00073553 -0.00025943
-0.0016695 0.001656 0.0018352 0.00026446 -0.0011424 -0.0014069 0.19973 0.17268
-0.017515 -0.0021883 -0.00041952 0.0025314
0.0021029 -0.00050966 0.00099893 -0.0014497 0.00013236 -0.00033381 -0.017529 -0.0021562
0.13668 0.21253 -0.012304 -0.0022987
-0.00029937 -0.00077525 0.0011747 -0.00056302 0.0006851 -0.00021803 -0.00041091 0.0025884
-0.012304 -0.0022366 0.1427 0.28639
1520000000 0.28061 0.11076 -0.015099 0.010471 0.0033136 -0.0037181 7.3414e-05 0.0026219
0.0020521 -0.0017168 -0.0010069 -0.00015432
-0.015092 0.010472 0.14292 0.32238 0.0020279 0.012492 0.001821 -0.00077064
5.0828e-05 -0.0011045 0.00030164 -0.0010127
0.0032687 -0.0036953 0.0021088 0.012495 0.34995 -0.054293 -0.0011246 -0.00044203
0.00050665 -0.00084751 0.00017235 -9.403e-05
8.704e-05 0.002614 0.0018216 -0.00078816 -0.001136 -0.00044455 0.22043 0.13452
-0.016128 0.0042211 0.0020447 0.0020007
0.0020539 -0.0017418 4.4917e-05 -0.0011013 0.0004875 -0.00085933 -0.016132 0.0042574
0.1636 0.19676 -0.011591 0.0019795
-0.0010227 -0.0002036 0.00031189 -0.0010085 0.00014864 -0.00010834 0.0020075 0.0019585
-0.01162 0.0019148 0.17571 0.26718
1580000000 0.29018 0.066226 -0.0082856 0.013931 -0.00093655 -0.0045039 0.0015537 0.0020083
-0.00010783 -0.0021677 -0.00023501 0.00035983
-0.0082843 0.013912 0.17006 0.29913 0.0052613 0.0074682 0.00060099 -0.0017456
-0.00066239 -0.0011167 -0.00025201 -0.00077461
-0.00093244 -0.0045222 0.0053059 0.0074551 0.32845 -0.11053 -0.0016735 0.00056672
-0.00044856 -0.0011019 0.00026854 -0.00065692
0.001534 0.0020086 0.00060428 -0.0017625 -0.0016821 0.00056076 0.23264 0.097534
-0.011969 0.0092178 0.0024601 0.00062786
-0.00013734 -0.0021599 -0.0006841 -0.0011152 -0.00042873 -0.0010981 -0.011965 0.0092544
0.18693 0.17832 -0.0090822 0.0076117
-0.00016145 0.00034598 -0.00023404 -0.00075005 0.00024787 -0.00065765 0.0025062 0.00063163
-0.0090505 0.0076576 0.2095 0.24301
1640000000 0.29316 0.024733 -0.0012713 0.012653 -0.0025998 -0.0022186 0.0028993 0.0010616
-0.0005962 -0.0016576 -0.00038891 0.00038361
-0.001281 0.01266 0.20082 0.2744 0.0055205 0.002711 -0.00072487 -0.0019506
-0.0011339 -0.00026521 -0.00042845 -0.00071371
-0.0026169 -0.0021813 0.0055611 0.0026832 0.2992 -0.16048 -0.00063495 0.0015809
-0.0010116 -0.00072532 -9.9635e-05 -0.00047281
0.0029103 0.0010613 -0.00073223 -0.00196 -0.00062103 0.001594 0.24453 0.050124
-0.0073733 0.010551 0.0026631 -0.0010349
-0.00059584 -0.0016458 -0.0011286 -0.00025706 -0.0010061 -0.00070127 -0.0073562 0.010562
0.20894 0.15177 -0.0041694 0.0096177
-0.00041112 0.00049944 -0.00043565 -0.00071726 -4.9742e-05 -0.00048615 0.0026259 -0.0010642
-0.0041807 0.0096046 0.23625 0.21161
1700000000 0.28543 -0.019477 0.0022817 0.0097232 -0.0031563 0.00019468 0.003197 -0.0013585
-0.0022008 -0.00072283 0.00058363 0.00045324
0.0022851 0.0097346 0.21818 0.24408 0.0032365 4.7081e-05 -0.0016522 -0.00062186
-0.00079922 0.00015792 -0.00078282 -0.00037655
-0.0031533 0.00020747 0.0032449 3.2446e-05 0.25377 -0.1989 0.00050971 0.0017085
-0.0018804 -0.00010211 -0.00040689 -0.00068717
0.0031882 -0.0013624 -0.0016501 -0.00061391 0.00052373 0.0016825 0.24091 0.0031203
-0.0038352 0.010972 0.001375 -0.0021817
-0.0022193 -0.00072221 -0.00082007 0.00016369 -0.0018752 -0.00010418 -0.0038207 0.010992
0.22535 0.13081 0.0004431 0.0093591
0.0005768 0.00039981 -0.00078761 -0.00034999 -0.00041006 -0.00069159 0.0014012 -0.0020933
0.00043136 0.0093701 0.25333 0.17847
1760000000 0.27525 -0.067555 0.0047244 0.0062784 -0.0019805 0.00092467 0.0011113 -0.0036374
-0.0015844 0.00053986 0.0001615 -0.00047209
0.0046843 0.0062727 0.24615 0.20548 0.00076152 -0.0014095 -0.0013682 0.00026787
-0.00088249 0.0009959 -0.00051875 0.00024781
-0.0019777 0.00096108 0.00075274 -0.001416 0.20505 -0.23002 0.0013029 0.0011416
-0.0010165 0.0015367 -0.0012069 -0.00078464
0.0011139 -0.0035867 -0.0013721 0.00026528 0.0013247 0.001169 0.23477 -0.045625
-0.00034019 0.0098183 -0.00010955 -0.0023563
-0.0015585 0.00061574 -0.00087314 0.0010094 -0.0010443 0.0015327 -0.00030937 0.0097783
0.23955 0.096788 0.0041254 0.0066889
0.00015288 -0.00047284 -0.00050692 0.00025234 -0.0011927 -0.00074756 -0.00011125 -0.0024658
0.004161 0.0066831 0.26768 0.1415
1820000000 0.25086 -0.1056 0.0048558 0.0025726 9.9544e-05 0.0019744 -0.0011581 -0.0031248
-0.0012185 0.0012501 -0.00012314 -5.3884e-05
0.0048481 0.0025429 0.25652 0.17514 -0.0012811 3.5192e-05 -0.0012682 0.0010614
0.00016019 0.0011391 -0.00063514 0.00034997
0.00010678 0.0019348 -0.0012791 3.6881e-05 0.1544 -0.24492 0.0017237 3.1724e-06
2.1949e-05 0.0022015 -0.001654 0.00017121
-0.0011575 -0.0031255 -0.00126 0.0010776 0.0017419 -2.903e-06 0.2068 -0.092841
0.0016802 0.0081166 -0.0017214 -0.0017459
-0.0011902 0.0012392 0.00016223 0.0011348 1.8677e-05 0.0022378 0.0016634 0.0081665
0.25503 0.067003 0.0048854 0.0030668
-8.0284e-05 -3.9163e-05 -0.00065745 0.00038676 -0.0016007 0.00021477 -0.0017303 -0.00167
0.0048951 0.003061 0.27087 0.10522
1880000000 0.21602 -0.14495 0.0025805 0.00019798 -0.00047449 0.0021479 -0.002971 -0.0021503
0.00011317 0.0019372 0.00048063 -0.00063851
0.0025967 0.00019058 0.26202 0.13 -0.0030807 0.0024061 -0.00012926 0.0017476
0.00069979 0.0010427 9.4175e-05 0.0008544
-0.00046464 0.0021206 -0.0030611 0.0024072 0.10257 -0.25136 0.0015708 -0.0011519
0.0016368 0.0017689 -0.0010664 0.0013996
-0.003014 -0.0021053 -0.00010093 0.001722 0.0015459 -0.0012021 0.16935 -0.13287
0.0027872 0.0058222 -0.0022463 0.00036513
0.00010763 0.0019109 0.00070707 0.0010603 0.0016545 0.0017282 0.0028527 0.0057945
0.25825 0.036871 0.0048731 0.001159
0.00029767 -0.00055584 7.1984e-05 0.00083302 -0.0011218 0.0013968 -0.0021669 0.00040951
0.0048427 0.0011874 0.27205 0.072319
1940000000 0.17787 -0.17187 0.00019824 -0.0015612 0.0013561 0.0019905 -0.0037939 0.00051898
0.0015199 0.0010777 -0.00061703 -0.00073669
0.00020616 -0.0015574 0.26474 0.097446 -0.0015376 0.0049511 0.0010006 0.0012537
0.0015454 0.00031401 0.00067232 0.00031657
0.0014037 0.0019728 -0.0014846 0.0049335 0.059398 -0.24347 0.00016343 -0.0019674
0.0021563 0.00027386 6.8208e-06 0.0017977
-0.0037674 0.00044113 0.0010386 0.0012741 0.00018075 -0.001934 0.11984 -0.16683
0.0024526 0.0038859 -0.0012861 0.0011545
0.0015713 0.0010221 0.0015631 0.00028516 0.0021377 0.00035898 0.0024235 0.0038946
0.26162 -0.0019482 0.0034533 -0.002238
-0.00058524 -0.00071483 0.00069748 0.00032515 3.1591e-05 0.0018261 -0.001358 0.0011221
0.0034519 -0.0022879 0.26268 0.036098
2000000000 0.13088 -0.18616 -0.0035968 0.00046891 0.0027866 0.0015995 -0.0023672 0.0035259
0.0012016 -6.0433e-05 -0.00071671 0.00040558
-0.0036259 0.00046331 0.2509 0.061623 -0.00055667 0.0068754 0.001418 0.00018564
0.0010454 -0.0012426 0.00046026 0.00018418
0.0027712 0.0015301 -0.00050937 0.006884 0.017216 -0.22851 -0.0014236 -0.0011465
0.0019295 -0.0013266 0.0016566 0.0016359
-0.002405 0.003657 0.0014138 0.00021141 -0.0014243 -0.0011888 0.065803 -0.17993
0.00095218 0.0028156 6.5799e-05 0.0017666
0.0011417 -5.1311e-05 0.001055 -0.001228 0.0019344 -0.0013667 0.0010145 0.0028717
0.25616 -0.034978 0.00046947 -0.0030881
-0.00078391 0.00049409 0.00050497 0.00020125 0.0016835 0.0016275 0.00012737 0.0017879
0.0004266 -0.0030818 0.24951 0.0086727
2060000000 0.085476 -0.19337 -0.0047502 0.0028241 0.0029126 -0.00043407 0.00073186 0.0032578
0.0014058 -0.00083308 -0.00026102 0.0011459
-0.0047274 0.0028009 0.23894 0.032446 0.004094 0.0080811 0.00094994 -0.00056597
0.00043301 -0.0012537 0.00067494 -6.8999e-05
0.0029401 -0.00057004 0.0041562 0.0080515 -0.014307 -0.20941 -0.0011342 0.00035549
0.00039965 -0.0022988 0.0032363 0.00030003
0.00080684 0.0032273 0.0009834 -0.00054467 -0.0011398 0.00038129 0.013585 -0.17844
-6.3946e-05 0.0037062 0.00096378 0.0011397
0.0014409 -0.00085545 0.00040392 -0.0012222 0.00035807 -0.0022634 -8.6267e-05 0.0036544
0.24172 -0.073391 -0.0015409 -0.0036065
-0.00022646 0.0011562 0.00061334 -5.8289e-05 0.0031492 0.00036755 0.00097233 0.0010533
-0.0015069 -0.0035834 0.23598 -0.016266
2120000000 0.039212 -0.18535 -0.0039054 0.0063997 0.0024488 -0.0024334 0.0028282 0.0018802
0.00032044 -0.0016951 0.00083289 0.00031228
-0.0038539 0.0064023 0.21743 0.0070621 0.0065349 0.0043909 0.0010698 -0.0012168
-0.0011132 -0.0018508 0.00011279 -0.001084
0.0024834 -0.0024974 0.0065762 0.0043474 -0.042659 -0.19334 -0.00067845 0.0010608
-0.001902 -0.0014569 0.00058471 -0.0022398
0.0027237 0.0018601 0.0010001 -0.0012485 -0.00069139 0.00099034 -0.038758 -0.16296
-0.00087842 0.0048896 0.0017272 0.00079182
0.0002607 -0.0018429 -0.0011377 -0.0018639 -0.0018867 -0.0014609 -0.00084537 0.0049271
0.22415 -0.10872 -0.0052436 -0.0015971
0.00059308 0.00011527 0.00016769 -0.0011558 0.00056752 -0.0023276 0.0016845 0.00093997
-0.005331 -0.0015905 0.21462 -0.032418
2180000000 -0.00080556 -0.1716 -0.0023324 0.0096715 0.00068663 -0.0020807 0.0028931 -0.00041556
-0.00030141 -0.001065 0.0012168 0.00035056
-0.0023339 0.0096615 0.19765 -0.010767 0.0073711 0.0039152 -0.00076062 -0.0017251
-0.0018996 0.00057716 -4.9006e-05 0.00039506
0.00064252 -0.0021029 0.0073979 0.0038439 -0.063405 -0.16879 0.00085658 0.0014744
-0.0010405 0.00029549 0.00041223 -0.0018964
0.0029189 -0.00038142 -0.00074023 -0.0016795 0.00087006 0.0014387 -0.076623 -0.13592
4.0649e-05 0.0072659 0.0016304 7.7568e-05
-0.00025401 -0.0011467 -0.0018795 0.00057673 -0.0011163 0.00026591 0.00010386 0.0072123
0.19638 -0.13927 -0.0056067 0.0024691
0.0014034 0.000341 -7.7629e-05 0.0004043 0.00040165 -0.0018325 0.0015553 -2.4265e-05
-0.0055242 0.0024688 0.19812 -0.046293
2240000000 -0.029938 -0.14706 0.002094 0.011174 -0.00026877 -0.0029729 0.0018563 -0.0021883
-0.0018406 -0.00061326 0.0005819 -0.0018994
0.0020352 0.011177 0.1777 -0.017154 0.0081317 0.00058016 -0.00079092 -0.00047546
-0.00043221 0.00083722 -0.00066741 -0.0006537
-0.00031315 -0.0030085 0.0081482 0.00051491 -0.080719 -0.14484 0.0014587 -0.0014703
-0.00090846 0.00037977 -0.0023655 -0.0013846
0.0018398 -0.0022416 -0.00084152 -0.00047779 0.0014547 -0.001481 -0.11187 -0.10696
0.001449 0.0085456 0.001379 -0.00045109
-0.0017329 -0.000507 -0.00040523 0.00084418 -0.00085565 0.00038257 0.0014909 0.0086071
0.16528 -0.15819 -0.0048531 0.0048281
0.00071243 -0.0020332 -0.00062796 -0.00066556 -0.0024275 -0.0013632 0.001332 -0.00030132
-0.0050259 0.0048458 0.17515 -0.056871
2300000000 -0.057448 -0.11948 0.0073924 0.0093912 -0.0011953 -0.0020472 -0.0002868 -0.001576
-0.00086547 0.00074857 -0.0010749 -0.0010123
0.0074234 0.0093844 0.15612 -0.026342 0.0085877 -0.0016379 -0.0010487 0.00057325
-0.00037761 0.001384 9.1273e-07 0.00065464
-0.0011643 -0.0020709 0.0085626 -0.0017011 -0.093484 -0.12087 -0.0002129 -0.0012482
8.6242e-05 0.0017983 -0.0017635 0.00085738
-0.00015533 -0.0014885 -0.00096971 0.00064011 -0.00023427 -0.0012414 -0.13356 -0.07016
0.0048856 0.0093371 0.00025064 -0.0016875
-0.0008448 0.00077994 -0.00037948 0.0013949 9.1925e-05 0.0018261 0.0049402 0.0092371
0.12635 -0.17856 -0.0032745 0.0077945
-0.0010649 -0.00075503 -5.8835e-05 0.00072011 -0.0017943 0.00090794 0.00030268 -0.0018732
-0.0031506 0.0077779 0.15935 -0.057661
2360000000 -0.073832 -0.088007 0.010555 0.0085431 -0.0011467 -0.0018285 -0.0013253 -0.0010373
-6.041e-05 0.0009334 -0.0013758 -0.00031107
0.010577 0.0085309 0.14686 -0.025921 0.0082585 -0.0047059 -0.00077909 0.00091479
0.0016679 0.00045622 2.8681e-05 -0.0001356
-0.0010745 -0.001786 0.0082492 -0.0047676 -0.10283 -0.09888 -0.0022753 -0.0008332
0.0011881 1.3643e-05 -0.00083493 0.0018921
-0.0014596 -0.00094076 -0.00080991 0.00090108 -0.0022618 -0.00087079 -0.15003 -0.036792
0.0084071 0.0084844 0.0015933 -0.0017842
-1.8817e-05 0.00094612 0.0017388 0.00042033 0.0011577 -1.3383e-05 0.0084352 0.0085298
0.095591 -0.18095 0.0010485 0.0085313
-0.0014048 -0.00042068 4.7134e-05 -0.00019074 -0.00088007 0.0018327 0.0014817 -0.0017283
0.00092388 0.0084844 0.13754 -0.061165
2420000000 -0.082442 -0.060081 0.014152 0.0031006 -0.0032765 -0.0013026 -0.00084048 0.00033731
0.0010768 0.0011209 -0.0013492 0.001851
0.014092 0.0031198 0.12859 -0.026364 0.004782 -0.0066883 0.0013405 0.00099002
0.00086142 -0.0013608 -0.00011223 -0.00010163
-0.0032717 -0.0012981 0.0047557 -0.0067489 -0.11606 -0.078543 -0.00192 0.001164
-0.00022829 -0.00051971 0.00021809 0.0026099
-0.00084341 0.0003415 0.0013565 0.0010668 -0.0019272 0.0011522 -0.16019 0.0071851
0.011554 0.0060368 -0.00030352 -0.0030036
0.001051 0.0011164 0.00078893 -0.0013132 -0.00015184 -0.00055073 0.011527 0.0060008
0.056395 -0.18145 0.0022738 0.0086209
-0.001431 0.0018593 -0.00014915 -7.1344e-05 0.00033419 0.0024983 -0.00014496 -0.0029936
0.0023406 0.008632 0.11938 -0.056628
2480000000 -0.082904 -0.028199 0.014037 -0.0025005 -0.0018051 -0.00012346 -0.00070159 0.001126
0.001545 -0.00064552 0.00010735 0.0014329
0.014067 -0.0024611 0.13039 -0.026409 0.0030304 -0.0086882 0.0013071 5.836e-05
-0.00047457 -0.00092968 -7.1653e-05 -0.00031664
-0.0018273 -0.00013971 0.0029534 -0.0087339 -0.11923 -0.058163 -0.00076609 0.0026948
-0.00036438 -0.00093028 0.0017184 0.00093764
-0.00073107 0.0010556 0.0012628 -2.0977e-05 -0.00084338 0.0027437 -0.1608 0.046196
0.015178 0.0019877 -0.0013658 -0.0024436
0.0016712 -0.00064121 -0.00046137 -0.00093201 -0.00041302 -0.00087034 0.015301 0.0019446
0.021165 -0.17367 0.0052394 0.0073205
0.00027798 0.0013919 -3.3342e-05 -0.00031112 0.0017063 0.0010171 -0.0014738 -0.0023781
0.0053304 0.0071761 0.10038 -0.052485
2540000000 -0.086905 -0.00085731 0.011752 -0.0064555 -0.0026373 0.0010231 0.00018134 0.0012557
-0.00034038 -0.0016933 0.00096674 0.0015596
0.011731 -0.0063926 0.11736 -0.017756 -0.00092429 -0.0078992 0.00061282 -0.0014444
-0.0017072 -0.00011969 -0.00055032 0.00011004
-0.0026508 0.0010219 -0.0010101 -0.0079145 -0.12591 -0.034577 0.0016495 0.0024059
-0.0011121 2.4391e-05 0.0017245 -0.0006832
0.00025855 0.0013567 0.00065136 -0.001429 0.0016871 0.0024067 -0.1596 0.085872
0.01524 -0.0042261 -0.0020987 -0.0022339
-0.00033462 -0.0015853 -0.0016414 -7.559e-05 -0.0010457 -8.0724e-05 0.015163 -0.0041907
-0.0076911 -0.15877 0.0080116 0.0055581
0.0010291 0.0016789 -0.0005748 0.00017875 0.0017422 -0.00071177 -0.0021066 -0.0021902
0.0078606 0.0057084 0.086426 -0.039223
2600000000 -0.079085 0.024568 0.0085186 -0.0098492 -0.0012928 0.0026607 0.0009161 -0.00031692
-0.0011049 -0.00090364 0.0018926 0.00052069
0.0085083 -0.0098535 0.11184 -0.032804 -0.0031129 -0.0062003 -0.00047798 -0.00079895
-0.00034113 0.0016184 -0.00032796 0.00071739
-0.0012675 0.0026848 -0.0031881 -0.0062172 -0.13071 -0.0093109 0.002896 0.00041191
-0.00020053 0.0014195 0.0012516 -0.0016365
0.00089171 -0.00034594 -0.00048754 -0.00083842 0.0029232 0.00042486 -0.14432 0.12089
0.012645 -0.009121 -0.0033739 0.00014064
-0.0011627 -0.0010178 -0.00029713 0.0016578 -0.00018665 0.0014703 0.012721 -0.0091237
-0.042205 -0.13992 0.0090893 0.0047588
0.0017935 0.00048203 -0.00032822 0.00075404 0.0012733 -0.0016642 -0.0032693 5.9534e-05
0.0092821 0.0046763 0.078002 -0.025511
2660000000 -0.072601 0.050402 0.0045389 -0.011698 -0.00030602 0.0011749 -6.7538e-05 3.6306e-05
-0.0024239 0.0006861 0.0014529 -0.00082473
0.004567 -0.011649 0.11966 -0.028457 -0.0043923 -0.0047084 -0.0013329 -0.00037605
0.00029875 0.0018565 0.00046887 0.00089486
-0.00024178 0.0011435 -0.0044196 -0.0046766 -0.1299 0.011372 0.0020207 -0.001495
0.00059842 0.00052119 -0.0010302 -0.0015811
2.6717e-05 7.7555e-05 -0.001334 -0.00038942 0.0020439 -0.0014505 -0.12301 0.15184
0.008247 -0.012403 -0.002442 0.0009619
-0.0024293 0.00075016 0.00028281 0.0018715 0.00060798 0.00053927 0.0080194 -0.012551
-0.064659 -0.11972 0.01057 0.00094012
0.0013249 -0.00075965 0.00049638 0.00087987 -0.0010178 -0.0016232 -0.0025542 0.0010387
0.010384 0.00095883 0.07399 -0.0059436
2720000000 -0.060842 0.06894 0.00036884 -0.011821 -0.00048054 0.0031479 -0.00011594 -5.9054e-05
-0.0020616 0.0020536 0.00043866 -0.0015007
0.00037928 -0.011796 0.10509 -0.031655 -0.0051504 -0.0015569 -0.0016555 0.00053408
0.0018387 0.0004482 0.00080659 -0.00014148
-0.00040302 0.0031796 -0.005143 -0.0014871 -0.12396 0.040956 0.00062744 -0.002687
0.00027996 0.00051699 -0.0011885 0.00043989
-0.00023774 -5.5945e-05 -0.0016393 0.00052466 0.00059236 -0.0027363 -0.089585 0.18145
0.0031871 -0.013746 -0.0017478 0.0020462
-0.0020708 0.0020414 0.0017859 0.00034994 0.00029206 0.00042371 0.0031685 -0.013674
-0.083639 -0.087671 0.011791 -0.0017928
0.00044568 -0.0016157 0.0007501 -9.0362e-05 -0.001169 0.00053895 -0.0016427 0.0021228
0.011877 -0.0017381 0.077509 0.012525
2780000000 -0.046256 0.087429 -0.0043705 -0.010624 0.0001068 0.0012076 0.00038628 -0.00031661
0.0012601 0.0027369 -0.00069199 -0.0017547
-0.0043714 -0.010643 0.1039 -0.043483 -0.0041359 -0.00015038 -0.00017026 0.0017778
0.0017443 -0.00099348 0.0001862 -0.0002738
0.00011894 0.0012473 -0.0041287 -9.3092e-05 -0.1212 0.071551 -0.0019182 -0.0017206
8.8211e-05 -0.00051038 -0.00060568 0.00082762
0.00035375 -0.00034565 -0.00015924 0.0018138 -0.0018651 -0.0017087 -0.059282 0.20379
-0.0022954 -0.013314 -0.00066849 0.0022544
0.001159 0.0026028 0.0017739 -0.0010623 6.4972e-05 -0.00042807 -0.002362 -0.013335
-0.099027 -0.053994 0.0098854 -0.0059502
-0.00082435 -0.0018451 0.00017741 -0.00027833 -0.00068318 0.00088864 -0.00082794 0.0021622
0.0097608 -0.0060825 0.081867 0.031238
2840000000 -0.030532 0.10233 -0.0075334 -0.0074522 0.0016695 0.0021036 -7.9897e-05 -0.00023065
0.0015522 0.00071931 -0.0016327 0.00034107
-0.0075338 -0.0074813 0.10254 -0.037087 -0.0035996 0.001146 0.00053127 0.00081267
-0.00015222 -0.0015223 -3.6416e-05 5.8792e-05
0.001708 0.0021044 -0.003592 0.0011822 -0.11486 0.097521 -0.0014446 3.3525e-05
0.0003028 0.00025777 0.00083862 0.00087129
-6.3949e-05 -0.0002802 0.0005467 0.00081621 -0.0014808 5.342e-05 -0.02295 0.21838
-0.0065409 -0.010666 0.00026057 0.0011432
0.0015276 0.00081987 -9.5148e-05 -0.0014635 0.00024778 0.00018055 -0.0066091 -0.0105
-0.10206 -0.022788 0.0079695 -0.0077278
-0.0015945 0.00048525 5.2015e-05 2.9857e-05 0.00077863 0.00086426 0.00037034 0.0013326
0.0079548 -0.0074507 0.095989 0.046551
2900000000 -0.016454 0.12117 -0.0089629 -0.0032764 0.0017502 -1.7919e-05 0.00031702 -0.00069193
0.0022009 -0.0011078 -0.00071014 -9.2323e-06
-0.0089429 -0.0032802 0.083216 -0.045002 -0.0013914 0.0027062 0.0011087 0.0002093
-0.00053696 -0.0014236 -0.00032139 -6.451e-05
0.0017519 1.5208e-05 -0.0013353 0.0026782 -0.097316 0.13018 -0.001099 -0.00010602
-0.00030516 -0.00093209 0.0017523 -0.00056131
0.00037558 -0.00067972 0.0011529 0.00016703 -0.0010944 -0.00010055 0.014126 0.22073
-0.009322 -0.0066357 0.0010116 0.0018393
0.0021123 -0.0010701 -0.00058119 -0.0013806 -0.00019612 -0.00093035 -0.0092539 -0.0065751
-0.10105 0.016508 0.0059779 -0.010148
-0.00064328 -4.9335e-05 -0.00030543 -4.7132e-05 0.0018837 -0.00052486 0.0009474 0.0017146
0.0058442 -0.010344 0.11011 0.051816
2960000000 0.0051187 0.13259 -0.0088128 0.00042085 0.0005303 0.0012685 -0.00045995 -0.00065646
-0.00022476 -0.0019072 -0.00082428 0.00045708
-0.0088048 0.00040345 0.092515 -0.044843 -0.00077809 0.0013877 0.0010417 -0.0002143
-0.0012545 -0.00068258 0.00031637 0.00042023
0.00057954 0.0012514 -0.00074425 0.0013721 -0.077947 0.16133 -0.00049225 0.00096414
-0.00033651 0.00082496 3.9319e-05 -0.0022444
-0.00052501 -0.00069009 0.0010118 -0.00015916 -0.00040638 0.00085918 0.05662 0.22708
-0.010217 -0.0016604 0.0017145 0.00066815
-0.00021157 -0.0020277 -0.001344 -0.00070336 -0.00041193 0.00093922 -0.010208 -0.0015868
-0.089233 0.047813 0.00078251 -0.011953
-0.00085688 0.00052277 0.00031005 0.00044898 2.0769e-05 -0.002127 0.0016755 0.00086596
0.00079526 -0.011756 0.12978 0.06291
3020000000 0.02301 0.14618 -0.0065459 0.0036654 0.0013154 -0.00041597 -0.00087506 -2.3989e-05
-0.00065195 0.00046377 -5.0034e-05 0.0003879
-0.0065347 0.0036414 0.081167 -0.033704 -0.00042516 0.00017052 0.00034737 -0.0010168
-0.0018168 0.00048851 0.00070159 -0.00021827
0.0013423 -0.00045729 -0.0004185 0.00013498 -0.056467 0.18617 -9.8671e-05 0.00092718
0.00062844 0.00043131 -0.00075945 -0.001397
-0.00082638 -8.9943e-05 0.00032708 -0.0010251 -9.9495e-05 0.0011027 0.095002 0.21923
-0.0085671 0.0016174 0.00071998 0.00045299
-0.00071274 0.00057654 -0.0017237 0.00050412 0.00060944 0.00046379 -0.0085771 0.0016635
-0.072033 0.07791 -0.0022218 -0.010511
-0.00015994 0.00044114 0.00073052 -0.00025575 -0.00082472 -0.0015551 0.00073811 0.00027189
-0.0021944 -0.010791 0.14967 0.059603
3080000000 0.049992 0.15563 -0.0046259 0.0059778 0.0015171 -4.4886e-05 -0.00066611 -0.00012458
-0.00044955 0.00017625 3.6167e-06 0.00045273
-0.0046144 0.0059633 0.078544 -0.028259 -0.00032158 0.00073799 -0.00031315 -0.00025086
-0.00017634 0.0010513 -7.8605e-05 -0.0004993
0.0015022 1.6806e-06 -0.00031743 0.00074216 -0.018563 0.20728 -0.00055136 0.00025021
0.00059391 0.00052593 -0.0022312 -0.00077019
-0.00061326 -0.00018725 -0.00030677 -0.00027058 -0.00055381 0.00018025 0.12868 0.21136
-0.0062987 0.0047696 0.0016357 0.00054776
-0.0004708 0.00024446 -0.00024466 0.0010674 0.00061126 0.00049579 -0.0061674 0.0047696
-0.043128 0.10977 -0.0065779 -0.0090688
-5.991e-05 0.00053243 -7.6886e-05 -0.00044857 -0.0022864 -0.00075345 0.0016311 0.0005583
-0.006582 -0.008984 0.16419 0.066743
3140000000 0.078284 0.15913 -0.0011661 0.0075285 0.0026313 -0.0015814 -0.0013577 0.00086195
0.0016124 0.00068506 0.00040865 -7.2386e-05
-0.0011548 0.0075562 0.07428 -0.030315 -0.00088474 0.00034495 0.0007307 -3.5176e-06
-7.1237e-05 0.00087091 0.00064042 -0.00046765
0.002627 -0.0016076 -0.00084942 0.00035625 0.023861 0.22672 4.222e-06 0.0014841
0.0014972 -0.0010301 -0.0028525 0.00065172
-0.0013241 0.00085683 0.00080017 -8.1077e-06 -5.6824e-05 0.0015682 0.16336 0.18525
-0.0027988 0.0066503 0.0010356 -0.0013496
0.0014346 0.0006185 -9.5836e-05 0.00093225 0.0015148 -0.00091744 -0.0028215 0.0067467
-0.025723 0.12949 -0.0083154 -0.0046628
0.00041199 -2.4964e-05 0.0005985 -0.00042612 -0.0027714 0.0006357 0.0010635 -0.0013461
-0.0081425 -0.0047431 0.18871 0.056977
3200000000 0.11034 0.16975 0.0039251 0.0065331 0.0006228 -0.0027468 -0.0003027 0.0018047
0.00043884 -0.0019733 4.1616e-05 0.00051772
0.0038959 0.0065373 0.084302 -0.029008 -0.00087734 0.00057984 -0.00030265 -0.00091925
0.00069634 0.0012413 -0.00046885 -0.00096862
0.0005823 -0.0027143 -0.00092273 0.00063315 0.06809 0.23132 0.0012088 0.00098343
-0.00016798 -0.0024066 -0.0012603 0.0025792
-0.00021096 0.0018747 -0.00031118 -0.00090863 0.0012594 0.00090184 0.18318 0.16319
-1.3872e-05 0.0057144 0.00020446 -0.0014426
0.0004693 -0.001916 0.00077374 0.0011785 -0.00016509 -0.0024296 3.129e-05 0.0056914
0.014994 0.14888 -0.0094954 -0.00071105
-2.5594e-05 0.00061073 -0.00048896 -0.0010136 -0.0012828 0.0025053 0.00017483 -0.0013811
-0.0097573 -0.00070508 0.2044 0.056258
3260000000 0.1425 0.16156 0.0041532 0.0032611 -0.00079548 -0.0025164 0.0011567 0.0010176
8.4434e-06 -0.0018656 -2.3219e-05 8.1083e-05
0.0041626 0.0032844 0.092197 -0.032133 -0.001645 0.0021125 -0.00022183 2.0214e-05
0.00096324 -0.0005338 -0.00092924 0.00010906
-0.00079791 -0.0024926 -0.0016248 0.0020969 0.11833 0.22669 0.00046059 -4.4634e-05
-0.0010963 -0.0010247 0.00056313 0.0018874
0.0010841 0.0010055 -0.00021677 -2.9055e-05 0.00043647 6.5267e-05 0.21055 0.12558
0.0024709 0.0051737 -0.00038174 -0.0014535
-1.3631e-05 -0.0018718 0.00099555 -0.00044606 -0.0012517 -0.0010606 0.0024306 0.0051961
0.041586 0.15753 -0.0069119 0.0040333
-3.5195e-05 0.00010294 -0.00094884 0.00012369 0.00056205 0.0019411 -0.00061548 -0.001532
-0.0067854 0.0041503 0.23402 0.04587
3320000000 0.17284 0.15561 0.0071647 0.0012435 -0.00050794 -0.0016554 0.00078881 0.0002398
-0.0016064 -0.0012256 0.000255 0.0001254
0.007128 0.0012351 0.098582 -0.028402 0.0010241 0.0021595 -0.00025776 -0.00066328
-0.00021244 -0.00034764 -0.00050473 0.0003288
-0.00051241 -0.0016634 0.0010283 0.00219 0.16599 0.21813 0.00025027 -9.9822e-05
-0.0013373 -0.0002442 0.0004065 0.00078729
0.00085992 0.00018643 -0.00027919 -0.00062569 0.00030647 -0.00021025 0.21875 0.095562
0.003751 0.0030038 -0.001467 -4.2989e-05
-0.0017437 -0.0011565 -0.00026236 -0.00032194 -0.0012899 -0.00019601 0.0037588 0.0029721
0.074221 0.15864 -0.0039026 0.0051541
0.00028784 9.9991e-05 -0.00052245 0.00035253 0.00043015 0.00067065 -0.001244 -0.0001165
-0.0039263 0.0048398 0.24977 0.033106
3380000000 0.20838 0.13897 0.005501 -0.0021454 -0.0011634 0.0005224 0.0014394 0.00038936
-0.001371 0.00057026 0.00021733 -5.397e-05
0.005487 -0.0021543 0.10947 -0.035914 0.00030838 0.0026667 -0.0012257 -0.00054811
1.0377e-05 0.0001675 -0.00093711 0.00039763
-0.0011263 0.00050627 0.00031035 0.002654 0.20786 0.19588 0.00083061 -0.00055309
-0.0017091 0.00067778 0.0011159 0.0013611
0.001264 0.00040142 -0.0012235 -0.00054495 0.00081091 -0.00046433 0.23367 0.063358
0.0049349 0.0027851 -0.00052098 0.00054576
-0.0013758 0.00067874 -6.4523e-06 0.00018556 -0.0017945 0.00067205 0.0050335 0.0027666
0.11809 0.14988 0.00023791 0.0058479
0.00026674 -4.6655e-05 -0.00088733 0.00034589 0.0010385 0.0013716 -0.00061313 0.00052132
0.00020779 0.0060089 0.2798 0.013262
3440000000 0.23983 0.11682 0.0044107 -0.0036368 -0.00043512 -0.0017708 0.00083873 -7.0222e-05
-0.0012196 0.0015482 0.00088317 -2.8189e-05
0.0044183 -0.0036756 0.10312 -0.041211 0.0030244 0.0019001 -0.00095271 0.0011314
-5.2066e-05 0.00040895 0.00024076 0.00089055
-0.0004543 -0.0018162 0.0030129 0.0018427 0.24608 0.1668 -0.00034519 -0.00018027
7.8078e-05 0.0015209 0.00087997 0.00076332
0.00077566 -0.00013396 -0.0010435 0.0011226 -0.00032872 -0.00024592 0.2347 0.030962
0.0071122 0.00020196 -0.0001561 -0.00045152
-0.001372 0.0016091 5.6348e-05 0.00035836 0.00010205 0.0014261 0.0069629 0.00019037
0.14751 0.13917 0.0029037 0.0035667
0.00094247 0.00012001 0.00016352 0.00097122 0.00079325 0.00087319 -5.0855e-05 -0.00040079
0.0029805 0.0032843 0.29485 -0.014914
3500000000 0.27205 0.085289 0.0024162 -0.0045112 -0.0014464 0.0016063 0.0011728 -0.00086616
-0.00095227 0.0013544 0.00052634 -0.0010493
0.0024457 -0.0044895 0.11534 -0.064744 0.0031705 0.00092526 -0.000604 0.00079458
0.00061216 -8.6651e-05 -1.7067e-05 0.00031083
-0.0014398 0.0016365 0.0031744 0.00087066 0.27515 0.1332 8.4581e-05 -0.00025099
-0.00026542 0.0010017 0.0017981 2.9899e-05
0.0011475 -0.00085445 -0.00055489 0.00080736 8.9635e-05 -0.00024044 0.23959 0.0036783
0.0066063 -0.0029339 -0.00027838 0.00028726
-0.0006703 0.0012736 0.00047168 7.2848e-05 -0.0002778 0.00098215 0.0067795 -0.0029939
0.19326 0.1117 0.0037608 0.0015093
0.00062332 -0.0010884 -3.1355e-05 0.00020091 0.0016722 1.9634e-05 -0.00030227 0.00025688
0.0037394 0.0016448 0.31625 -0.04371
3560000000 0.2903 0.050796 0.00041134 -0.005837 -0.00015236 -0.00090708 0.00049669 5.95e-05
0.0015995 0.0018076 7.4151e-05 -0.0012251
0.00038319 -0.0058229 0.10973 -0.069873 0.0057932 -0.00094431 0.00032032 0.00070258
0.00050375 -0.00022672 0.00015814 0.00048293
-0.00023387 -0.00090099 0.0057591 -0.0010039 0.30274 0.090323 -0.00043512 -0.00011526
0.0010219 0.00065203 0.0014861 -0.00069369
0.00050909 6.3976e-05 0.00033421 0.00072371 -0.00032083 -6.957e-05 0.22958 -0.032497
0.0060922 -0.0051736 -0.0001678 -0.00061545
0.0014399 0.0019126 0.00057609 -0.00035447 0.0009475 0.00052331 0.0059697 -0.005181
0.2143 0.097038 0.0033555 -0.0018922
7.8939e-05 -0.0011096 0.00015822 0.00048698 0.0014767 -0.00084207 -0.00013868 -0.00053919
0.0033982 -0.0019175 0.32721 -0.083763
3620000000 0.30668 0.012746 -0.0010191 -0.0035118 -0.0022141 -0.0003479 0.00026167 -0.0019414
4.1654e-05 0.00057306 -0.00058324 -0.00092262
-0.00097375 -0.003515 0.1104 -0.099419 0.0036969 -0.0039035 0.00030782 0.0005247
-0.00015848 -0.00068412 0.00066783 0.00045044
-0.0022535 -0.00023776 0.0036321 -0.0039057 0.3154 0.046247 0.00019537 -0.00080471
-0.00037015 0.00024601 0.00069908 -0.0007966
0.00022144 -0.0019895 0.00033349 0.0006086 0.00011258 -0.00080259 0.21884 -0.062647
0.0017409 -0.0074213 -0.0014013 0.00088285
7.5295e-05 0.00046044 -0.00021338 -0.00071741 -0.00026334 0.0001937 0.001851 -0.0073661
0.2368 0.055173 0.0016976 -0.0019818
-0.00064459 -0.0008647 0.00079164 0.00035166 0.00063056 -0.00060565 -0.0014817 0.0007477
0.0015101 -0.002057 0.32909 -0.11703
3680000000 0.31013 -0.031321 -0.0033091 -0.0038835 -0.0010472 0.0017874 -0.0012699 -0.00023699
0.0017708 -3.9706e-05 -0.0012396 -0.00058087
-0.0033299 -0.0038991 0.10588 -0.11628 0.001292 -0.004564 0.00086212 0.00032252
-0.00058661 -0.00066399 0.00066473 0.00012857
-0.00092139 0.0018564 0.0012155 -0.0046391 0.32653 -0.0039913 -0.00097511 -0.00043223
0.0013268 0.00073519 0.0007574 -0.0018747
-0.0012481 -0.00024441 0.0008052 0.00027426 -0.00085189 -0.00049408 0.20543 -0.096523
0.00011849 -0.0063736 -0.00078063 0.0014112
0.0016796 -0.00027443 -0.00055293 -0.00068191 0.0014512 0.00081255 -0.00010568 -0.0064044
0.25682 0.029589 0.00073564 -0.0025359
-0.0013528 -0.00056146 0.0006478 0.00029512 0.00069462 -0.0019233 -0.0007533 0.0013292
0.00090657 -0.0026031 0.32906 -0.16268
3740000000 0.31211 -0.066905 -0.003026 -0.00020618 -0.0022052 0.0026601 7.0566e-05 -0.00081349
-0.00060626 -0.00011279 -0.00091298 0.00069286
-0.0029243 -0.00022363 0.097168 -0.13826 0.00069055 -0.0054021 0.00030735 -0.00036583
-9.3733e-05 -4.0308e-06 0.00069311 -1.7569e-05
-0.0021521 0.0026744 0.00064494 -0.0054058 0.32928 -0.043714 -0.00069587 -0.00019059
4.5233e-05 0.00011591 -0.00043134 -0.0013175
6.9468e-05 -0.0009115 0.00027846 -0.00030743 -0.000687 -0.00015394 0.18384 -0.12039
-0.001729 -0.0064677 0.00074212 0.0023907
-0.00052129 6.5097e-05 -0.00018972 -5.1486e-05 -0.00012497 0.00022039 -0.0016305 -0.0064549
0.26243 -0.0089911 -0.0003068 -0.0017334
-0.0007551 0.00076022 0.0007081 -5.7833e-05 -0.0003958 -0.0013709 0.00065604 0.0024515
-0.0003883 -0.0017408 0.31472 -0.20162
3800000000 0.30664 -0.11258 -0.0023398 0.00053231 0.00097474 0.0037142 -0.0013063 -0.0014832
0.0012935 0.0009621 -0.0011214 0.00055174
-0.0023119 0.0004594 0.086082 -0.15329 -0.0022754 -0.0048137 0.00013141 0.00027556
-0.0010414 -0.0005955 0.000847 -9.4961e-05
0.0010495 0.0037969 -0.0023231 -0.0047885 0.32541 -0.085385 -0.00073919 0.00032738
0.00086785 -0.00012587 -0.00083176 -0.0005629
-0.0012863 -0.0014947 0.0001093 0.00024168 -0.00074267 0.00043341 0.17423 -0.14569
-0.0034276 -0.0048239 0.0015144 0.0015674
0.0014068 0.00070603 -0.0011157 -0.00054106 0.00092817 -9.4628e-05 -0.003536 -0.0049433
0.27553 -0.049794 0.001518 -0.0008726
-0.0012116 0.0005367 0.00075095 -3.9631e-05 -0.00080926 -0.00060095 0.0017582 0.0014873
0.0014744 -0.00088171 0.30686 -0.24286
3860000000 0.29493 -0.14432 -0.00076141 0.0011702 0.0026251 0.0017975 -0.001973 0.0010786
0.00081264 -0.0012103 -0.00042871 0.0014136
-0.00074565 0.0012077 0.066908 -0.16299 -0.0033726 -0.0048256 0.00058108 -0.00070535
-0.00065313 0.001274 0.00059982 -0.001062
0.0025485 0.0017839 -0.0034222 -0.0047691 0.30554 -0.1255 -0.00068247 0.00060451
0.00035312 -0.00061373 -0.0010426 -0.00013534
-0.0020283 0.0010568 0.00058234 -0.00064966 -0.00081254 0.00058588 0.14645 -0.16075
-0.0029434 -0.0049941 0.0020644 0.00084882
0.00073687 -0.00098448 -0.00068356 0.0012603 0.00025144 -0.00065444 -0.002962 -0.0046528
0.27082 -0.081936 3.0342e-05 -0.0020544
-0.00016717 0.00156 0.00065627 -0.0011983 -0.00095993 5.9247e-05 0.0018764 0.0009288
5.3861e-05 -0.0021187 0.28367 -0.28133
3920000000 0.27985 -0.18423 0.0019281 0.00024726 0.0034809 0.0024325 9.6244e-05 0.0010217
0.00040428 3.6743e-05 0.00035281 0.0003276
0.0019213 0.00019607 0.039039 -0.17913 -0.0047713 -0.0029107 -0.00054467 -0.00010009
0.00024966 0.00011049 -0.00027644 -0.00030306
0.0034749 0.0023584 -0.0047772 -0.0028444 0.29858 -0.15876 0.00010552 0.0015117
0.0017117 -0.0012134 -0.00047303 -0.00014172
4.0196e-05 0.0010445 -0.00047212 -0.00011294 0.00024824 0.0014212 0.12597 -0.17118
-0.004661 -0.0039429 0.0022551 -0.00048622
0.00052661 -0.00012652 0.00027741 0.00019385 0.0018096 -0.0010467 -0.0045829 -0.0041674
0.26246 -0.13085 0.0010249 -0.0022104
0.00037459 0.0001747 -0.00031195 -0.00022992 -0.00054035 -0.00030709 0.0024212 -0.00062137
0.0010727 -0.0022258 0.26223 -0.30815
3980000000 0.25271 -0.21984 0.0018229 -0.0033397 0.004917 -0.00033389 0.00016851 0.0010722
0.0010439 -0.001875 0.00064669 1.3273e-05
0.0018524 -0.0033825 0.016661 -0.19188 -0.0053124 -0.0012244 0.00082882 0.00048627
0.00044655 0.00043153 -0.00014106 -0.0011553
0.0049249 -0.00037363 -0.0053061 -0.0011663 0.26985 -0.18867 0.0013019 7.4012e-05
-0.00099112 -0.0011188 -0.00059579 -0.00046908
0.00013876 0.00097642 0.00077773 0.00051759 0.0012355 0.00015359 0.090249 -0.19301
-0.0048362 -0.0037148 0.0015374 -0.00092347
0.0010044 -0.0017163 0.00053255 0.00041947 -0.0010866 -0.0012677 -0.0050698 -0.0035582
0.2485 -0.16117 0.00068243 -0.0049308
0.00067227 0.0001916 -9.321e-05 -0.0012151 -0.00055006 -0.00030546 0.0013783 -0.00082382
0.00073291 -0.004938 0.2272 -0.34679
4040000000 0.22546 -0.24526 -0.00078792 -0.0041299 0.003488 -0.0029522 0.00028402 0.00018932
-0.00075976 -0.00078114 0.00055292 0.00015492
-0.00078674 -0.0041895 -0.0084919 -0.19892 -0.0045666 7.5148e-05 0.00013441 -0.0010154
0.00011472 0.00015741 -0.0014401 -0.00011491
0.003442 -0.003027 -0.0045875 0.00011902 0.24726 -0.22216 0.00031538 -0.00062696
-0.00082458 -0.00020333 -0.00099423 0.00032037
0.0003602 0.00018446 0.00021917 -0.001089 0.00036758 -0.00059731 0.067649 -0.18754
-0.0071973 -0.0017002 0.0013037 -0.00073834
-0.00076795 -0.00090846 0.00014086 0.00021083 -0.00076263 -0.00020382 -0.007089 -0.0017713
0.23493 -0.19345 -0.001703 -0.0034273
0.00047668 2.0886e-05 -0.0014034 -1.2439e-05 -0.0010616 0.00027413 0.001361 -0.00079128
-0.0016602 -0.0034311 0.18991 -0.36364
4100000000 0.19532 -0.26903 -0.0036664 -0.0028801 0.0010806 -0.0034879 -0.00029942 -2.3701e-06
0.00038799 -0.0016477 0.00042803 0.00032067
-0.0036762 -0.0028675 -0.034197 -0.20212 -0.0047181 0.00084597 -0.00018069 -0.00026382
0.00072583 0.00030427 -0.00045346 0.00019427
0.0010515 -0.0035417 -0.0047111 0.00092244 0.22537 -0.24804 0.0002585 -5.6664e-05
-0.00060566 -0.00039797 -0.0014244 -7.9962e-05
-0.00026337 2.3137e-05 -0.00021731 -0.00023681 0.00020613 -8.5009e-05 0.034591 -0.20097
-0.0061218 0.00082393 0.0011986 -0.0017019
0.00027737 -0.0018054 0.00086955 0.0002961 -0.00077159 -0.00040878 -0.0062075 0.00089453
0.21685 -0.21844 -0.0025096 -0.004568
0.00054967 0.00039041 -0.00039979 0.0001659 -0.001501 8.6966e-05 0.0011298 -0.0015158
-0.0025365 -0.0045858 0.1565 -0.39103
4160000000 0.16604 -0.28611 -0.0038103 -0.0018313 -0.00021555 -0.0032284 0.00056811 -0.00016658
-0.0039012 -0.00058558 0.00086545 -0.00088493
-0.0038722 -0.0018049 -0.059704 -0.1979 -0.004803 0.0025757 -0.0004328 -0.00039104
0.00034464 -0.00053743 -0.0010641 0.00041117
-0.00018819 -0.0032158 -0.004717 0.0026452 0.19291 -0.26327 0.00035272 -0.00040756
-0.0011021 -0.00029454 -0.0011111 0.00082758
0.00063427 -2.2853e-05 -0.00036302 -0.00038893 0.00045615 -0.00034881 0.010087 -0.18855
-0.0056023 0.001481 0.0010882 -0.002066
-0.0038574 -0.00045342 0.00013675 -0.00043953 -0.0011077 -0.00028122 -0.0054962 0.0015531
0.18145 -0.25224 -0.0048153 -0.0027597
0.00092349 -0.00097601 -0.0010976 0.00046494 -0.0010615 0.00080905 0.0009653 -0.0020978
-0.0046841 -0.0028316 0.107 -0.39884
4220000000 0.13736 -0.30196 -0.0045332 0.00032333 -8.6846e-05 -0.003748 -0.00031415 -2.7471e-05
-0.00078739 0.00099898 0.0002701 -0.0013648
-0.0045133 0.00032291 -0.096085 -0.18792 -0.0023364 0.0034291 -0.00017282 -3.3565e-05
0.00017238 9.9048e-06 -0.0007116 0.00097929
-0.00017839 -0.003665 -0.0023181 0.0035011 0.16321 -0.28975 0.00011638 3.6974e-05
0.00040845 4.082e-05 -0.00018378 0.0011879
-0.0002881 -7.1999e-05 -0.00025878 -5.047e-05 1.4017e-05 5.6836e-05 -0.013387 -0.18676
-0.0045477 0.0023492 -0.00021323 -0.0022794
-0.00079491 0.0010848 0.00032195 -8.024e-05 0.00036261 -0.0001343 -0.0045645 0.0021715
0.16607 -0.27454 -0.0048793 -0.0030107
0.00021641 -0.0013435 -0.00061028 0.0010331 -0.00033146 0.0013408 -7.223e-05 -0.0022554
-0.0049508 -0.0028965 0.079373 -0.41279
4280000000 0.1062 -0.31027 -0.0027002 0.0018323 -0.0018582 -0.0041675 -0.00031695 0.00069525
-0.00019029 0.0012978 -0.0006909 -0.00031371
-0.0027046 0.0017792 -0.12152 -0.1917 -0.0026448 0.0030039 -0.00083926 -0.00040324
0.00034209 0.00024148 0.00055482 0.00060775
-0.0019404 -0.0041353 -0.0025968 0.0030208 0.13287 -0.29663 0.00082798 -0.00016447
-0.0010599 0.0010256 -0.00022127 0.00095031
-0.00019758 0.00070625 -0.0008136 -0.00036559 0.00084955 -0.0001366 -0.050933 -0.17168
-0.0047638 0.0024663 -0.00049437 -0.0021795
-0.00011276 0.001199 0.00023143 0.00022127 -0.0010558 0.0010814 -0.0046702 0.0026439
0.11668 -0.29415 -0.0062197 -0.00031022
-0.00081753 -0.0002783 0.00057355 0.00065222 -0.00014996 0.00080707 -0.00054655 -0.002256
-0.0061832 -0.00031931 0.028615 -0.4173
4340000000 0.078975 -0.31942 -0.001939 0.0018925 -0.0023996 -0.0012755 0.00017782 0.00047583
0.00014029 0.00063864 -0.00012864 -0.00079193
-0.0019304 0.0018962 -0.14165 -0.16543 -0.0019189 0.0037604 -5.5481e-05 0.00062845
-0.00024197 -0.00025669 0.00035796 0.00048541
-0.0023972 -0.0012504 -0.0018828 0.003772 0.096826 -0.31321 -0.00046559 -0.00099414
0.00021108 0.0007428 0.0010118 0.0019196
0.00029854 0.00050593 -0.00013627 0.00064022 -0.00052738 -0.00097494 -0.06897 -0.16892
-0.0046708 0.0039347 -0.0016708 -0.0023984
0.00011263 0.00069988 -4.2908e-05 -0.00026708 0.00022288 0.00075622 -0.0047222 0.0037089
0.089136 -0.31759 -0.0051637 0.0017681
-0.00023256 -0.00088942 0.00043499 0.00045317 0.0010417 0.0019841 -0.0015427 -0.0023378
-0.0053149 0.0016913 -0.0053143 -0.41098
4400000000 0.047774 -0.32488 -0.0010107 0.0015798 -0.0024103 -0.0017521 0.00096275 0.0012357
9.7965e-05 0.00067636 -5.6641e-05 -0.00056867
-0.0010153 0.0015668 -0.17044 -0.15547 -0.0015037 0.0040478 -0.00038357 0.00053913
3.5034e-05 -0.00042903 0.00077401 0.00015531
-0.0023927 -0.0017597 -0.0014205 0.0040877 0.067566 -0.31947 4.0734e-05 -0.00028429
0.00051059 0.00038723 0.001134 0.0013799
0.00093402 0.0013557 -0.00033976 0.00056434 2.7027e-05 -0.00015667 -0.093169 -0.15629
-0.0032105 0.0049838 -0.0021965 -0.001265
-3.2197e-05 0.00056511 -3.6636e-05 -0.00047268 0.00049448 0.00017919 -0.0032487 0.0052624
0.055413 -0.32786 -0.0045849 0.001269
-4.1237e-05 -0.00068537 0.0006721 0.00014528 0.0012449 0.0014079 -0.0022109 -0.0013077
-0.0043999 0.0012139 -0.050698 -0.41543
4460000000 0.01217 -0.32453 -0.00068574 0.00054423 -0.0040923 -0.0010388 0.0013756 -0.0006852
-0.00060891 0.001362 -0.0010495 -0.00021365
-0.00067107 0.00052058 -0.19186 -0.12593 -0.00059056 0.0046863 -0.00038383 0.00075689
-0.00048189 -0.0004415 0.00044797 -0.00049616
-0.004094 -0.0010034 -0.00054605 0.0047339 0.042378 -0.32636 -0.00043448 -0.00061047
0.00038765 0.00053112 0.0021354 0.00050439
0.0014042 -0.00079396 -0.0004214 0.00074738 -0.00050751 -0.00066003 -0.10673 -0.13466
-0.0018774 0.006693 -0.0020748 -0.0011089
-0.00055576 0.0012667 -0.00038898 -0.00043378 0.00053306 0.00056626 -0.0017728 0.0065378
0.019589 -0.32059 -0.0041454 0.0031435
-0.00095315 -0.00017826 0.00044079 -0.00047809 0.0019989 0.00047845 -0.0020559 -0.0011014
-0.0041063 0.0032674 -0.090465 -0.39678
4520000000 -0.012143 -0.3249 -0.00031786 -0.00024145 -0.0037783 0.00025214 0.00069483 -3.9549e-05
0.0020603 0.00023042 -0.00063789 0.0006789
-0.00033618 -0.00026812 -0.21662 -0.109 0.00070277 0.0049343 0.00065452 0.00073692
-0.00013123 -9.709e-06 0.00015961 -0.00019402
-0.0037661 0.00025943 0.00078207 0.0049394 0.011358 -0.32411 -0.00099071 0.00062124
0.00068742 -0.00071063 0.0016647 -0.00088982
0.00063506 -0.00010658 0.00068874 0.00077383 -0.00096003 0.00061593 -0.12439 -0.12535
-0.00060543 0.0060601 -0.0031507 -0.00018444
0.0020039 0.00015079 -0.00016085 1.1518e-05 0.00052342 -0.00078168 -0.00059415 0.0061663
-0.029305 -0.33184 -0.0029298 0.0034631
-0.00066575 0.00079647 0.00011533 -0.00024102 0.0017758 -0.00087378 -0.0031944 -0.00013897
-0.002944 0.0034772 -0.11924 -0.39443
4580000000 -0.049936 -0.31719 -0.0011911 -0.00056162 -0.0030783 0.0025436 0.00066921 -0.00031462
0.00014819 -3.0524e-06 -0.00071124 0.0009276
-0.0011547 -0.00056701 -0.23499 -0.082116 0.001177 0.0041706 0.0005728 -6.1864e-05
-1.6386e-05 0.00020897 0.00011252 -0.00021424
-0.0030623 0.0026383 0.0012114 0.0041502 -0.020732 -0.32108 -0.00020365 0.0004349
-0.00028727 9.4343e-05 0.0016394 -0.00091246
0.00077707 -0.00033762 0.00050381 -0.0001082 -0.00023398 0.00044266 -0.135 -0.1006
0.0020357 0.0052491 -0.0025314 0.001073
0.00015181 2.9563e-06 2.7462e-05 0.00014665 -0.00026379 6.1323e-05 0.0020705 0.0051885
-0.054683 -0.33522 -0.0022147 0.0039915
-0.00068023 0.00083374 7.7188e-05 -0.00012139 0.0016008 -0.00095375 -0.0024786 0.0011289
-0.0022995 0.0038853 -0.16447 -0.36519
4640000000 -0.075254 -0.31114 -0.0023629 -0.0016166 -0.0031451 0.0027202 0.00057721 -0.0013189
0.0015023 -0.00048648 5.4743e-05 0.00088614
-0.0023618 -0.0015772 -0.24521 -0.054418 0.0017468 0.0038925 0.00073714 0.00030177
-0.00050131 0.00034805 2.9488e-05 -0.00065165
-0.0031348 0.0027916 0.0017886 0.0038717 -0.044748 -0.3152 0.00022795 0.00081905
0.0011746 0.00036416 0.0002652 -0.0023321
0.00050985 -0.0012829 0.00076397 0.00030588 0.00019401 0.00083249 -0.14031 -0.086106
0.0034355 0.0041177 -0.0024507 0.001663
0.0015199 -0.00059483 -0.00044286 0.00035442 0.0011755 0.00035675 0.0034407 0.0041212
-0.087051 -0.31822 -0.0023149 0.0040072
-5.0403e-05 0.00093395 6.007e-05 -0.00071217 0.00032099 -0.0022231 -0.0025493 0.0016074
-0.0022533 0.0040865 -0.18348 -0.35432
4700000000 -0.10326 -0.30613 -0.0040481 1.8717e-05 -0.0014348 0.004575 -0.00097244 -0.00099314
0.00075724 -0.00073012 0.00087623 0.00081704
-0.0040239 7.4825e-06 -0.25682 -0.03567 0.0028298 0.0038775 0.00050052 -0.00052292
0.00025971 0.00044154 -0.00018705 -0.00011202
-0.0013691 0.0046075 0.0028872 0.0038321 -0.075798 -0.30904 -0.00012957 0.00059851
0.00036779 -0.00033718 -0.00011567 -0.0013553
-0.00088965 -0.00095586 0.0004888 -0.00056659 -0.00012097 0.00058945 -0.15712 -0.065356
0.0033029 0.0018731 -0.0013107 0.0025103
0.00075604 -0.000621 0.00022008 0.00048767 0.00044421 -0.00033816 0.0034234 0.0018204
-0.12628 -0.30886 -0.0011243 0.0041974
0.00093859 0.00072124 -0.00016038 -2.5678e-05 -0.00020626 -0.0015069 -0.0013156 0.0025258
-0.0011401 0.0041275 -0.22645 -0.32543
4760000000 -0.13283 -0.29101 -0.0047689 0.0012324 0.00068657 0.0046041 -0.000622 -0.00063554
0.0005039 -0.00075436 0.0011489 -0.00042007
-0.0047595 0.001214 -0.25211 0.0068237 0.0031884 0.003114 -6.1322e-05 -0.00059917
0.00040662 0.00012532 6.9748e-05 -0.00023518
0.00069718 0.0046153 0.0031995 0.0030572 -0.10606 -0.29458 0.0007672 0.0003409
0.00098229 -0.00036509 -0.0013516 -0.00093551
-0.00071051 -0.00058945 -5.6539e-05 -0.00059782 0.00073738 0.00035633 -0.15109 -0.048629
0.0024937 0.00124 -0.00060282 0.0026953
0.00027637 -0.00086185 0.00043447 0.0001247 0.00084719 -0.00028661 0.0023913 0.0011172
-0.15805 -0.29067 -0.00037763 0.0046109
0.0011618 -0.00046638 1.1442e-05 -0.00020106 -0.0013968 -0.00094675 -0.00057652 0.0026528
-0.00042285 0.0046236 -0.23832 -0.30315
4820000000 -0.16018 -0.27717 -0.0050556 0.0026791 0.0016229 0.0029986 -0.00096298 -0.00042379
0.00039256 -0.00092817 0.00012089 -0.000534
-0.0050226 0.0026663 -0.26375 0.028996 0.0043134 0.003206 -6.3173e-05 -0.0003321
0.00042001 -0.0001928 -0.00024608 -0.00044542
0.0017612 0.0029376 0.0043563 0.0031224 -0.13332 -0.29009 0.00056768 -0.00034113
0.00013715 -0.00077261 -0.00099158 -0.00013975
-0.00092675 -0.00045637 -5.9924e-05 -0.00034793 0.00055154 -0.00037863 -0.16639 -0.031164
0.0017822 0.0001107 0.00011058 0.0030085
0.00054123 -0.00094818 0.00039658 -0.00017754 0.00020796 -0.00079045 0.0019167 0.00024242
-0.19624 -0.27217 0.00011582 0.0036226
0.00015319 -0.00038913 -0.00022848 -0.00044105 -0.0010022 -0.00015886 5.2725e-05 0.0029567
0.00015345 0.0035771 -0.27484 -0.27288
4880000000 -0.19128 -0.25694 -0.0042021 0.0045925 0.0020292 0.0031598 -0.0013671 0.00022045
-0.00075643 -0.0010003 0.00038791 -9.1948e-05
-0.0041772 0.0045804 -0.25515 0.070765 0.0049447 0.0015674 -0.00037214 -0.0001763
-0.00025636 0.00014392 -0.00020125 0.00018715
0.0020983 0.0031605 0.0049712 0.0015288 -0.15182 -0.27745 0.00037515 -0.00039961
-0.0002026 -0.0012199 -0.00028433 0.00011126
-0.0013636 0.00028808 -0.0003919 -0.00017527 0.00036357 -0.00038539 -0.15945 -0.012594
0.00082875 -7.264e-05 0.0011457 0.0024862
-0.00083671 -0.00095688 -0.00018179 0.00014095 -0.00034014 -0.0012569 0.00073053 -0.00023898
-0.22431 -0.25557 0.00072382 0.0037173
0.00036854 -9.1234e-05 -0.00025636 0.00023001 -0.00037375 3.4992e-05 0.0011659 0.0024568
0.00067072 0.0037259 -0.28693 -0.24351
4940000000 -0.21186 -0.23922 -0.0028503 0.0066054 0.0030481 0.0010826 -0.00028925 0.00068151
-0.0010564 -0.00066562 2.9712e-06 -0.0007049
-0.0028472 0.0065983 -0.26641 0.096407 0.0057863 0.0008573 -7.3596e-05 -0.00010878
0.00035725 -0.00028306 -0.00030971 0.0001935
0.0030414 0.0010997 0.0057677 0.00076717 -0.17251 -0.25401 0.00023744 -0.00043132
-0.00099498 0.00010426 -0.0003966 -0.00011285
-0.00028299 0.00068964 -7.6591e-05 -0.00011262 0.00021185 -0.00044035 -0.16682 -0.0030919
-8.4521e-05 0.00052859 0.0018904 0.0018719
-0.00095082 -0.0005685 0.00030475 -0.00026663 -0.00090396 0.00013529 -0.00010213 0.00065236
-0.24711 -0.22617 0.00062158 0.0031351
-2.9916e-05 -0.00073379 -0.00023982 0.00020025 -0.00028086 -4.6205e-05 0.001904 0.0018171
0.00055279 0.003069 -0.31046 -0.21707
5000000000 -0.23247 -0.21491 2.5689e-05 0.0072817 0.0031677 0.0017148 -0.00017945 0.00063048
-0.00067428 0.00056979 -0.00018508 -0.00061859
7.5023e-06 0.0072712 -0.25272 0.11389 0.0056549 -0.00084519 -0.00023728 -6.9846e-05
-0.00016218 -0.00048267 -0.00016236 -3.2274e-05
0.0031951 0.0016433 0.0056254 -0.00093796 -0.20231 -0.23871 -0.00067 -0.00078312
-0.00047812 -0.00035215 -0.0003525 -0.00024014
-0.0001808 0.00062871 -0.00024662 -9.342e-05 -0.00068239 -0.00078104 -0.1612 0.021138
-0.00046501 0.0015715 0.002294 0.0012306
-0.00064077 0.00054235 -0.00016741 -0.00052171 -0.00042904 -0.00038573 -0.00039787 0.0015161
-0.27354 -0.20407 0.00039772 0.0040201
-0.00020751 -0.00063248 -0.00011843 -9.2726e-05 -0.00041792 -0.0001719 0.0022026 0.001177
0.00043461 0.0040183 -0.32215 -0.18302
5060000000 -0.25299 -0.18708 0.0020362 0.0069094 0.0031511 -0.00062516 0.00017593 0.00052014
-0.00040654 -0.00013663 -0.00022713 -0.0001228
0.0020156 0.0069136 -0.2349 0.1506 0.0049223 -0.0019325 2.1884e-05 0.00020762
-0.00039654 3.6511e-05 -0.00026975 0.00015552
0.003145 -0.00066064 0.004882 -0.0020514 -0.21576 -0.21724 -0.00038045 0.00042232
-0.00091022 5.4486e-05 -0.0012779 -1.364e-05
0.00019656 0.00055876 3.1106e-05 0.00020494 -0.00038338 0.00042214 -0.16272 0.028565
0.00019297 0.0031095 0.0018264 0.00052351
-0.00042033 5.7314e-05 -0.00030238 -1.8746e-05 -0.00088058 8.6642e-05 7.5791e-05 0.0030861
-0.28409 -0.17253 0.0019499 0.003334
-0.00028959 -0.00022601 -0.00030184 0.00019589 -0.0012379 8.298e-05 0.0018921 0.00049025
0.0019742 0.0033488 -0.3346 -0.15408
5120000000 -0.26901 -0.16186 0.0034434 0.0057804 0.002818 -0.00053987 0.00039431 0.00063071
-0.000154 0.00081581 -0.0005006 2.1654e-05
0.0034522 0.0057842 -0.22918 0.17696 0.0047543 -0.0024757 5.6284e-05 0.00023709
3.6654e-05 -7.768e-05 1.4846e-05 0.00023904
0.0028058 -0.00057139 0.0047209 -0.0025307 -0.22955 -0.20211 -4.451e-05 0.0001635
-0.00034707 0.00096083 -0.0011962 0.00093729
0.00036177 0.00060431 2.8977e-05 0.00023504 -1.8986e-05 0.00017873 -0.15905 0.054384
0.0017053 0.0031368 0.0023069 0.00036811
-0.00012681 0.00086535 5.0222e-06 -6.6064e-05 -0.00035082 0.00083306 0.0018063 0.0031963
-0.29793 -0.13916 0.0016376 0.0031052
-0.00049077 -7.5809e-05 -1.9886e-05 0.00017183 -0.0011654 0.00093791 0.0023225 0.00031797
0.0016045 0.0031832 -0.34689 -0.11981
5180000000 -0.28483 -0.13147 0.0049295 0.0047254 0.0033588 -0.0011209 0.00023365 0.00053133
-3.8232e-05 0.00027089 -0.0003508 0.00047836
0.0049419 0.0047326 -0.20663 0.19992 0.0042457 -0.0037425 -0.00033527 -0.00020508
-0.00019199 -0.00016669 -0.00014336 0.00015095
0.003358 -0.0011805 0.0041582 -0.0038186 -0.24066 -0.16568 -0.00022127 0.00068129
-0.00013352 5.4978e-05 -0.00023529 0.00095308
0.00028869 0.00056079 -0.00034284 -0.00020647 -0.00023799 0.00066666 -0.15794 0.064405
0.0031059 0.0032854 0.0023125 -0.00077351
-8.5484e-05 0.00037599 -0.00023186 -0.00016817 -7.1959e-05 6.7297e-05 0.0031271 0.0032404
-0.30827 -0.096889 0.0028738 0.0035289
-0.00050644 0.00045359 -0.00014963 0.00013847 -0.00022057 0.0010531 0.0023415 -0.00067228
0.0029711 0.0035388 -0.34902 -0.087613
5240000000 -0.29332 -0.10448 0.0051831 0.0034618 0.002808 -0.0029372 0.00064013 -2.4642e-05
-0.00038332 -0.00010368 -0.00023024 0.00041736
0.0051875 0.003472 -0.19454 0.23697 0.0030705 -0.0047542 -3.3771e-05 0.00012378
-0.00023098 -2.2943e-05 0.00021585 0.00050257
0.0027456 -0.0029661 0.003003 -0.0048043 -0.2575 -0.14075 0.00041053 0.0002081
-0.00015668 0.00059335 8.8245e-05 0.0011681
0.00064411 -3.0384e-05 -3.9679e-05 0.00013463 0.0004228 0.00023223 -0.1584 0.084833
0.0038144 0.002146 0.001742 -0.0013152
-0.00032567 -0.00015037 -0.00021403 -1.9778e-05 -0.00013757 0.00059292 0.0037835 0.0021445
-0.3211 -0.056361 0.0035431 0.0025409
-0.00010512 0.00043428 0.00021208 0.0004367 0.00022107 0.0010729 0.0017563 -0.0013201
0.0034147 0.0026164 -0.35555 -0.055193
5300000000 -0.29819 -0.073994 0.0060868 0.0018423 0.0015445 -0.0033651 8.866e-05 -0.0003377
0.00039476 0.00058729 0.00017017 0.00029334
0.0060969 0.0018679 -0.18656 0.24166 0.0021306 -0.0054232 -9.2124e-05 0.00022151
2.999e-06 0.00036374 0.00035948 0.00026112
0.0014822 -0.003373 0.0020744 -0.0054503 -0.27347 -0.11499 0.00034366 -0.00028724
0.00033896 0.00046794 0.00078628 0.00044803
6.1074e-05 -0.00031769 -0.00011449 0.00024593 0.00033786 -0.00029829 -0.15085 0.094253
0.0051768 0.0012859 0.001357 -0.0014866
0.00040202 0.00070361 7.3506e-05 0.00041858 0.00026601 0.00035736 0.0051887 0.0012517
-0.33197 -0.030303 0.0035762 0.0021298
0.00013147 0.00030259 0.00038336 0.00016586 0.00086797 0.00055205 0.0012732 -0.0016256
0.0036613 0.0022347 -0.35078 -0.018613
5360000000 -0.29801 -0.037008 0.0059985 0.00049566 0.00015822 -0.0037216 0.0004548 -8.8411e-06
9.411e-05 0.00042919 0.00067599 -1.712e-06
0.0059964 0.00050441 -0.14916 0.26313 0.0006819 -0.0055662 7.7615e-05 0.00022609
-9.0628e-05 -6.4759e-05 0.0006169 -0.00026849
0.00011995 -0.003759 0.00057184 -0.0055674 -0.27205 -0.087813 0.00038159 0.00036956
0.00016613 0.00036337 0.00059659 0.00054195
0.00043768 2.5252e-05 7.5987e-05 0.00020966 0.00034382 0.00036859 -0.14873 0.11211
0.005479 -0.00084889 0.00064724 -0.0020977
0.00020515 0.00035043 -0.00011537 1.0804e-05 0.0001983 0.00044588 0.0055208 -0.00089402
-0.32516 0.0084393 0.004811 0.0021072
0.00081522 2.3422e-05 0.00065265 -0.00028885 0.00066365 0.00051491 0.00073261 -0.0019416
0.0048072 0.0020274 -0.34847 0.0092455
5420000000 -0.30069 -0.013885 0.0059638 -0.0012677 -0.00061854 -0.0034147 -2.2167e-05 -0.00014903
0.00082908 0.00036342 0.00028036 -0.00031973
0.0059618 -0.001266 -0.13015 0.28969 2.2009e-05 -0.005486 8.9884e-05 0.00015052
0.00014639 8.8464e-05 0.00021806 -7.8386e-05
-0.00064423 -0.0034204 -8.1094e-05 -0.0054975 -0.2875 -0.054916 -0.00019736 -0.00048702
0.00096606 0.00014204 0.00096877 0.00010219
-7.5949e-05 -0.00013006 8.4806e-05 0.00013495 -0.00018493 -0.00048909 -0.13745 0.12672
0.0047156 -0.0020786 0.00024052 -0.0016604
0.00078247 0.00052215 6.9305e-05 5.903e-05 0.00090579 6.9877e-05 0.004726 -0.0021216
-0.32994 0.037201 0.004942 0.00042963
0.00013239 -0.00039195 0.00023937 -9.5596e-05 0.00090624 9.6814e-05 0.00020463 -0.001792
0.0049056 0.0004898 -0.34086 0.051225
5480000000 -0.29289 0.022488 0.00484 -0.0019862 -0.0018982 -0.0029369 0.00035274 -1.2534e-05
0.0009452 -0.00032268 -0.00019676 -0.00011709
0.0048425 -0.0019822 -0.11564 0.2974 -0.0016493 -0.0056971 1.7759e-05 0.00022208
-1.5242e-06 2.7207e-05 0.00019493 -0.00016319
-0.0019635 -0.0028982 -0.0017453 -0.0056922 -0.2916 -0.03253 -0.00027801 0.00017042
0.00058725 -0.00036173 0.00076652 -2.9458e-05
0.00035529 -2.4524e-05 1.2638e-05 0.00023804 -0.00029374 0.0001727 -0.13084 0.13773
0.0037579 -0.0034321 -0.00013011 -0.0019369
0.00087487 -0.00039044 8.3917e-05 3.4522e-05 0.00062555 -0.00035184 0.0037456 -0.0034132
-0.31865 0.064257 0.0047747 0.00017535
-8.0965e-05 -0.00010274 0.00015848 -0.0001594 0.00081861 -2.0072e-05 -0.00016563 -0.0017882
0.0048517 0.00017102 -0.33158 0.073009
5540000000 -0.28891 0.047931 0.0041581 -0.0025444 -0.0027369 -0.0019897 0.00031109 -0.00034882
0.00016853 -0.00015375 -0.00032315 3.2348e-05
0.004155 -0.002536 -0.074493 0.31451 -0.0026917 -0.0051099 0.00048983 0.00011632
9.6948e-05 -0.00019339 -1.6987e-05 -0.00037561
-0.0027392 -0.0019382 -0.0027626 -0.0050512 -0.2908 -0.011448 0.00025564 -0.00021516
0.0003407 -0.00020602 0.00063605 -0.00031703
0.00030089 -0.00032362 0.00045208 9.9151e-05 0.00027364 -0.00022109 -0.1192 0.15901
0.0025364 -0.003678 -0.0011045 -0.0018517
0.00022939 -0.00017424 9.2207e-05 -0.00013821 0.00035212 -0.00027252 0.0024639 -0.0037237
-0.30344 0.098936 0.0051865 -0.0011314
-0.00040104 0.00013049 -5.9268e-05 -0.00041814 0.00054734 -0.00034048 -0.00098846 -0.0020152
0.0051202 -0.0012499 -0.32416 0.11386
5600000000 -0.27747 0.076022 0.0034109 -0.0036821 -0.0025838 -0.0016478 0.00035716 -0.00040179
0.00033504 -0.00041071 0.00022537 0.00052013
0.0034196 -0.0036608 -0.071898 0.32838 -0.0038396 -0.004689 6.1832e-05 -0.00021334
-0.0001168 3.8776e-05 -0.00010531 -0.00020906
-0.0026114 -0.0016057 -0.0039538 -0.004622 -0.29017 0.020192 -8.4068e-05 0.00013247
0.00024743 -0.0006407 0.00034772 -0.00043884
0.0003185 -0.00038623 6.1722e-05 -0.0001978 -7.1609e-05 0.0001208 -0.11175 0.15837
0.00177 -0.0037742 -0.00092262 -0.001086
0.00031197 -0.0003456 -0.00012273 2.6827e-05 0.00017405 -0.00062365 0.0017769 -0.0037634
-0.29465 0.12775 0.0045757 -0.0017217
0.00017988 0.00052329 -0.00017121 -0.00020428 0.00035231 -0.00048063 -0.0010902 -0.00099036
0.004529 -0.001658 -0.30177 0.12858
5660000000 -0.26576 0.098163 0.0030828 -0.003785 -0.0033895 -0.00047753 -0.00039674 -0.00071474
-0.00011046 -0.00054618 0.00047159 -0.00012079
0.0031046 -0.0037563 -0.030387 0.31986 -0.0045556 -0.0029522 -2.479e-05 -0.00015467
0.00012764 7.1023e-05 -7.6805e-05 -0.00013135
-0.0033896 -0.00042166 -0.0046018 -0.0028723 -0.2903 0.043897 -0.00013637 0.00011399
-0.00054116 -0.00036414 6.7094e-05 -0.0010504
-0.00038945 -0.00072306 -2.8768e-05 -0.00016481 -0.00012801 0.00012257 -0.09614 0.17844
0.00082565 -0.0040537 -0.0014122 -0.00093022
-0.00022056 -0.00054686 6.7514e-05 6.3942e-05 -0.00050649 -0.00036873 0.00078157 -0.0040899
-0.27936 0.15515 0.0041356 -0.0025716
0.00054788 -0.00018859 -2.1777e-05 -0.00018819 0.00012856 -0.0010519 -0.0012262 -0.00086612
0.0042098 -0.002666 -0.2932 0.16448
5720000000 -0.25051 0.11943 0.0025349 -0.0042121 -0.0027439 0.00095358 -0.00049314 -0.00025525
-0.00044471 -7.1245e-05 -3.7384e-05 -0.00036912
0.0025549 -0.0042019 -0.0022347 0.34501 -0.0056331 -0.0026233 7.8827e-05 -6.8073e-05
-0.000252 4.9847e-05 -0.00026612 0.00019736
-0.0027566 0.0010037 -0.005694 -0.0025099 -0.28678 0.075124 0.00017661 2.5267e-05
0.00022721 0.00050147 -5.1765e-05 -0.00016791
-0.00052869 -0.00024577 7.6805e-05 -4.5286e-05 0.00014638 3.0217e-05 -0.08029 0.18017
-2.2137e-05 -0.0037431 -0.0015657 -0.00041789
-0.00041909 -0.00010041 -0.00030213 1.1158e-05 0.00018312 0.00044331 -0.00010266 -0.0036873
-0.26778 0.18123 0.0040825 -0.0038776
-6.4639e-06 -0.00032697 -0.0002675 0.00018952 -0.0001559 -7.7965e-05 -0.0017004 -0.00051086
0.0039914 -0.0039253 -0.26254 0.18244
5780000000 -0.23412 0.13695 0.0013866 -0.0047447 -0.0023311 0.0011635 -0.00071925 0.0001448
-0.00033174 -0.00030054 -5.7412e-05 -0.00025373
0.001399 -0.0047549 0.011344 0.33968 -0.0060129 -0.00060618 -2.2156e-05 -0.00021277
5.7125e-06 -5.7961e-05 -5.8408e-05 -0.00021726
-0.0023152 0.0012274 -0.0060005 -0.00052178 -0.28309 0.09195 -4.5439e-05 -0.00014584
6.956e-05 -7.1514e-05 -0.00032789 -0.00051923
-0.00073297 0.00013693 -3.593e-05 -0.00020741 -4.6394e-05 -0.00013331 -0.07116 0.19619
-0.00010845 -0.0032965 -0.0012211 3.1369e-05
-0.00030074 -0.00031862 8.0618e-05 -2.4324e-05 0.00015785 -4.2042e-05 -9.4575e-05 -0.0032894
-0.25704 0.20256 0.0026174 -0.0040877
-8.0915e-05 -0.00025951 -0.00011546 -0.00015573 -0.00033929 -0.00051096 -0.0012742 0.00019354
0.0027384 -0.0039092 -0.25341 0.2038
5840000000 -0.22004 0.15808 0.00014705 -0.0054206 -0.0020495 0.0011459 -0.00012961 0.00036384
-0.00040211 0.00023132 -0.00055868 -0.00041689
0.00017092 -0.0054113 0.04719 0.34252 -0.005842 0.00058538 -0.0002273 -3.727e-06
0.00025347 -3.2372e-05 -0.0001436 0.0002852
-0.0020031 0.0011608 -0.0058301 0.00068449 -0.27588 0.116 -0.00026184 3.2433e-05
-0.00010489 -0.00067259 -0.00042976 -0.00023224
-9.2812e-05 0.00035892 -0.0002215 -1.2891e-05 -0.00027192 8.2827e-06 -0.048253 0.19899
-0.00089819 -0.0036867 -0.0013603 0.00028571
-0.0004233 0.00018382 0.00022082 -2.097e-05 -0.00014965 -0.00064463 -0.00098819 -0.0037661
-0.23987 0.21124 0.0020961 -0.0043147
-0.00058271 -0.00047798 -0.00010993 0.00019451 -0.00057249 -0.00024858 -0.0012139 0.00012855
0.0020396 -0.0044757 -0.21702 0.22811
5900000000 -0.206 0.16988 -0.0019231 -0.005396 -0.0021454 0.0025142 -0.00013053 -2.2345e-05
0.00020946 -0.00017508 -6.6102e-05 0.00042764
-0.0019054 -0.0054151 0.067141 0.34191 -0.0051692 0.0021116 -7.5325e-06 -1.3109e-05
-2.2852e-05 -0.00026962 -3.613e-05 -4.1016e-05
-0.0020855 0.0025489 -0.0051262 0.0021826 -0.25982 0.13136 -1.5785e-05 -0.00013658
-0.00046816 -0.00046908 -0.0010213 -0.00012897
-0.00011697 2.8847e-05 4.1455e-06 -2.3804e-05 -8.733e-06 -0.00014357 -0.041081 0.20948
-0.0013325 -0.0035378 -0.001256 0.00019008
0.00018859 -0.0002177 -6.7898e-06 -0.0002443 -0.00046397 -0.00042239 -0.0012913 -0.003427
-0.21379 0.22576 0.0016616 -0.0053662
-2.1288e-05 0.00027275 -4.8286e-05 -1.8891e-05 -0.00088159 -0.00011271 -0.0013444 0.00029119
0.0017064 -0.0051996 -0.20275 0.2377
5960000000 -0.18536 0.18298 -0.0030311 -0.0039735 -0.00080292 0.0026853 -0.00014211 0.00016139
-0.00023542 0.00022332 -0.00010855 3.9811e-05
-0.0030073 -0.0039855 0.093883 0.3407 -0.0041446 0.0023596 -0.00017771 1.9969e-05
-2.2523e-05 6.3939e-05 6.1206e-05 0.00016362
-0.00076354 0.0027014 -0.0041133 0.0024352 -0.24428 0.1572 -4.2728e-05 -0.0001844
-0.00051055 0.0002228 -0.00037677 -0.00011637
-0.00011573 0.00016502 -0.00018348 1.689e-05 -4.7645e-05 -0.00018789 -0.022373 0.21787
-0.0022828 -0.0031485 -0.0010115 0.00091953
-0.00019776 0.00014852 -7.514e-05 7.0601e-05 -0.00055352 0.0001975 -0.0022528 -0.0032084
-0.19259 0.24062 -0.00012486 -0.0049386
-1.719e-05 9.3031e-05 8.9861e-05 0.00013753 -0.00052561 -0.00020834 -0.0009201 0.00097672
4.0537e-05 -0.0050021 -0.17343 0.26435
6020000000 -0.16737 0.198 -0.0038344 -0.003001 -0.00016872 0.0031292 -4.0533e-05 0.00054693
-0.00018927 0.00036765 -2.9552e-05 0.00025106
-0.0038404 -0.0029819 0.12193 0.33177 -0.0044864 0.0033293 -5.9598e-05 0.00013947
-8.4563e-05 0.00015577 -0.00021514 0.0001168
-0.00013893 0.003109 -0.0044479 0.003417 -0.22427 0.16928 -0.00033236 0.00028379
-0.00064922 0.00014356 -0.00042004 0.00066774
-3.845e-05 0.00057294 -6.183e-05 0.00013823 -0.00031443 0.00029065 -0.015957 0.2131
-0.003016 -0.0030656 -0.00063271 0.00070978
-0.00023526 0.00035891 -0.00010795 0.00015684 -0.00068968 0.00022226 -0.003133 -0.0029529
-0.16421 0.25338 -0.00032461 -0.0048315
-5.3363e-06 0.00029949 -0.00021982 0.00019871 -0.00048021 0.00072157 -0.00068069 0.00055828
-0.0005691 -0.004828 -0.14665 0.26332
6080000000 -0.14692 0.20646 -0.0040117 -0.00086359 0.0013746 0.0027885 7.6044e-05 6.3301e-05
5.8123e-05 0.00015228 0.00025766 1.8913e-05
-0.0040324 -0.00087219 0.14337 0.33239 -0.0029249 0.0046025 -4.8419e-05 -2.8626e-05
-5.7452e-05 0.00010554 0.00012884 0.00031433
0.0014027 0.0027898 -0.0028529 0.0046822 -0.20639 0.19604 0.00029141 0.00010419
-0.00019413 0.00076303 -0.00014626 0.00052031
7.4041e-05 5.0392e-05 -5.0229e-05 -3.763e-05 0.00028467 9.2078e-05 0.00077582 0.22146
-0.0041756 -0.0019926 -0.00098339 0.00097163
0.0001267 5.9882e-05 -1.3229e-05 0.00010576 -0.00021031 0.00071157 -0.00409 -0.001994
-0.13519 0.27056 -0.0015513 -0.0053319
0.00029142 2.8798e-05 0.0001169 0.00024556 -0.00021229 0.00038993 -0.0009164 0.0011095
-0.0012485 -0.0052169 -0.12403 0.28414
6140000000 -0.12984 0.21937 -0.0035417 -0.00055531 0.0015755 0.0020709 0.00011692 4.0655e-05
6.1404e-07 -0.00010887 0.00032741 -0.00014781
-0.0035131 -0.00055709 0.17016 0.31318 -0.0022023 0.0052671 7.1784e-05 2.4995e-05
0.00039698 -3.2293e-05 0.00021662 2.5933e-05
0.001604 0.0020153 -0.0020874 0.0053074 -0.18245 0.21507 0.0003428 -0.00012533
0.00012076 0.00052807 7.3941e-05 0.00066264
0.00012712 6.1859e-05 0.00010431 4.3343e-05 0.00034498 -0.00012415 0.013627 0.212
-0.0046628 -0.00093624 -0.00038853 0.0014772
8.1414e-05 -0.00010944 0.00036203 -5.8046e-05 7.0769e-05 0.00052297 -0.0048249 -0.00090728
-0.11571 0.29012 -0.0030687 -0.0042491
0.00040887 -0.00014413 0.00032195 2.0382e-05 0.00016294 0.00075165 -0.00036674 0.001354
-0.0032684 -0.0043768 -0.085661 0.28257
6200000000 -0.11417 0.22483 -0.0029922 -0.00012118 0.0021341 0.0012706 0.00010296 0.0004121
-0.00015791 9.6714e-05 -0.00015787 -0.00025438
-0.0029621 -0.00013539 0.19792 0.31132 -0.00078014 0.0052307 4.4693e-05 0.0002373
-1.9077e-05 -4.4701e-05 0.00010976 0.0001024
0.0021732 0.0012432 -0.00067803 0.0052806 -0.16316 0.22886 0.00013201 -0.00034952
0.00044914 7.6883e-05 0.00011737 0.00030028
8.8307e-05 0.00037641 3.4029e-05 0.00024922 0.00012526 -0.00036818 0.026891 0.22055
-0.0043761 0.00036695 1.7936e-05 0.0013648
-0.00024733 0.00017491 7.2245e-05 -6.3241e-05 0.00047381 3.0487e-05 -0.0042981 0.00049587
-0.1032 0.29565 -0.003752 -0.0036339
-0.00025684 -0.00021397 0.00011659 0.00011616 9.3387e-05 0.00026265 -4.0032e-05 0.0014841
-0.0037787 -0.0034137 -0.072233 0.29208
6260000000 -0.099161 0.23778 -0.0030647 0.000878 0.0021745 0.00061328 0.00023935 -0.00012468
0.00010223 0.00034736 -0.00021476 3.271e-05
-0.003041 0.00088543 0.21532 0.29598 7.0145e-05 0.005353 7.7794e-06 -9.6053e-05
-3.5657e-05 -8.5348e-05 0.00028163 0.00012845
0.0022059 0.00053941 0.00016389 0.0053443 -0.14013 0.25016 2.6814e-05 -2.822e-05
0.00025357 -0.00015834 0.00033414 0.00025634
0.00030653 -0.00015183 2.435e-05 -0.00010254 2.4406e-05 -2.4555e-05 0.043029 0.21565
-0.0040646 0.0017154 0.0005779 0.001223
0.00011269 0.00026638 -2.2701e-05 -2.48e-05 0.00022473 -0.00016224 -0.0041423 0.0016534
-0.074554 0.2967 -0.0043843 -0.0023412
-4.4521e-05 -3.3731e-05 0.00025814 0.00010376 0.00034874 0.00025964 0.00077551 0.001231
-0.0042795 -0.0026049 -0.027133 0.29191
6320000000 -0.082723 0.23957 -0.0025688 0.001477 0.0022629 -0.00039953 8.1776e-05 6.4056e-05
-0.00040699 0.00038958 -0.00014299 0.00033841
-0.0025347 0.0014675 0.24049 0.2857 0.0019684 0.0054747 7.7736e-05 6.0654e-05
3.1517e-05 -0.00012812 0.00024123 -9.9938e-05
0.00228 -0.00046216 0.0020916 0.0054497 -0.12232 0.25852 -0.00018494 -0.00029898
0.00047619 -3.8759e-05 0.00032695 0.00026054
8.7026e-05 3.6891e-05 7.0149e-05 5.6845e-05 -0.00020493 -0.00029432 0.041759 0.21649
-0.0034846 0.0020997 0.00067426 0.0008565
-0.00047908 0.00047031 -9.1721e-06 -0.0001115 0.00039493 -3.0394e-05 -0.0034484 0.0021501
-0.050384 0.30696 -0.0046432 -0.0011588
-0.00018348 0.00036714 0.00015171 -0.00015007 0.00026032 0.00018446 0.00056724 0.00076926
-0.0048228 -0.0010577 -0.016435 0.28983
6380000000 -0.063161 0.24669 -0.0018764 0.0018768 0.0015788 -0.00057491 -3.0455e-06 -4.3839e-05
0.00029319 0.00025825 0.00011305 7.3746e-05
-0.0018792 0.0019057 0.25687 0.26639 0.0031033 0.0041546 -0.00018624 -6.9802e-05
-0.00033247 -0.00021066 -0.00014904 -0.00023663
0.0016016 -0.00061074 0.0031995 0.0040894 -0.094262 0.27455 -0.00015609 0.00011187
0.00044878 -0.0001948 0.00049591 0.00017179
1.3345e-05 -3.1604e-05 -0.00018822 -7.9073e-05 -0.00013136 0.00012383 0.062815 0.207
-0.0028138 0.0032698 0.0010188 0.00072014
0.00034708 0.00018664 -0.00025306 -0.00020962 0.00052669 -0.00027564 -0.0027881 0.0032825
-0.030227 0.29905 -0.0049194 4.5672e-05
0.00019143 0.00014043 -0.00012439 -0.00033008 0.0005541 0.00010808 0.0010464 0.00089417
-0.0047345 3.9761e-05 0.023639 0.29207
6440000000 -0.040395 0.25719 -0.00087501 0.0024233 0.0016679 -0.00082869 0.00036405 -0.00010437
0.00026093 -0.00048436 -0.0002011 -0.00022822
-0.00090041 0.0024098 0.27745 0.25197 0.0033279 0.002859 0.0001504 -4.5411e-05
-8.3296e-05 8.7599e-06 -0.00020149 -0.00032209
0.0016565 -0.00087834 0.0034106 0.0028164 -0.076821 0.28861 -0.00014663 0.00028963
-0.00040944 -6.6826e-05 0.00043055 -0.00043402
0.00038812 -0.00012543 0.00015396 -3.1965e-05 -0.0001585 0.00030491 0.06501 0.20288
-0.0015775 0.0037352 0.0010328 0.00081044
0.00020095 -0.00038778 -8.2914e-05 7.3132e-05 -0.00034507 -7.6325e-05 -0.001585 0.0037464
0.012745 0.30293 -0.0044932 0.00175
-0.00026262 -0.00025853 -0.00017269 -0.00027456 0.00041491 -0.00037416 0.00098771 0.00062499
-0.0045042 0.0016095 0.035173 0.27604
6500000000 -0.021958 0.25679 -0.00019568 0.0020218 0.0013613 -0.00093281 0.00022853 -7.1146e-05
0.00012246 0.00021507 -0.00019141 0.00030537
-0.00019641 0.00204 0.30193 0.2245 0.0036778 0.00249 0.00017025 -9.9743e-07
0.0001622 0.00019511 0.00015398 -5.5547e-05
0.0013143 -0.00095747 0.0037489 0.0024212 -0.065275 0.28575 -1.8151e-05 2.296e-05
0.00019879 -6.9425e-05 -9.2221e-05 -0.00016889
0.00019669 -0.00010242 0.00015162 -2.4845e-05 -2.7546e-05 -1.3278e-05 0.088809 0.19773
-0.00019683 0.0037592 0.0010664 0.0004381
7.5895e-05 0.00020749 0.00015088 0.00018524 5.4235e-05 -8.8053e-05 -0.0001595 0.0037748
0.033659 0.30596 -0.0032897 0.0023179
-0.00015929 0.00038633 8.0653e-05 -5.5816e-05 -0.00016668 -0.00028533 0.0010502 0.00050425
-0.0034067 0.0023453 0.071965 0.27692
