# Supplementary material for: Early Detection of Alzheimer’s Disease via Machine Learning-Based Microwave Sensing: An Experimental Validation
Source: Sensors (Basel). 2025 Apr 25;25(9):2718. doi: 10.3390/s25092718 (PMC12074295; doi:10.3390/s25092718)
Supplement: Supplementary file 1 [file sensors-25-02718-s001.zip › measurements_paper_sensors/26 febbraio - PART1/set1/CSF_7.5_m5.s6p]

!Keysight Technologies,M9804A,MY58100912,A.14.10.03
!Date: Thursday, April 27, 2023 10:28:33
!Correction: S11(C  6-Port  ) 
!S12(C  6-Port  ) 
!S13(C  6-Port  ) 
!S14(C  6-Port  ) 
!S15(C  6-Port  ) 
!S16(C  6-Port  ) 
!S21(C  6-Port  ) 
!S22(C  6-Port  ) 
!S23(C  6-Port  ) 
!S24(C  6-Port  ) 
!S25(C  6-Port  ) 
!S26(C  6-Port  ) 
!S31(C  6-Port  ) 
!S32(C  6-Port  ) 
!S33(C  6-Port  ) 
!S34(C  6-Port  ) 
!S35(C  6-Port  ) 
!S36(C  6-Port  ) 
!S41(C  6-Port  ) 
!S42(C  6-Port  ) 
!S43(C  6-Port  ) 
!S44(C  6-Port  ) 
!S45(C  6-Port  ) 
!S46(C  6-Port  ) 
!S51(C  6-Port  ) 
!S52(C  6-Port  ) 
!S53(C  6-Port  ) 
!S54(C  6-Port  ) 
!S55(C  6-Port  ) 
!S56(C  6-Port  ) 
!S61(C  6-Port  ) 
!S62(C  6-Port  ) 
!S63(C  6-Port  ) 
!S64(C  6-Port  ) 
!S65(C  6-Port  ) 
!S66(C  6-Port  ) 
!S6P File: Measurement: :
# Hz S  RI   R 50
500000000 -0.3271 -0.054673 -0.010702 -0.000496 -0.0076801 0.012114 -0.0043152 0.01275
0.011922 0.0059106 -0.0051772 0.0097249
-0.010655 -0.00049587 -0.40995 -0.069507 0.0076957 -0.011179 0.00055396 0.012216
0.0076798 0.0031937 0.00046246 0.014091
-0.0076901 0.01218 0.0075101 -0.011183 -0.25377 0.1939 0.0065102 0.0032134
-0.0011246 0.0085876 0.0017453 0.01216
-0.0042628 0.012839 0.00050651 0.012336 0.0064388 0.0031182 -0.32995 0.043873
-0.018754 -0.0053884 0.013175 0.027362
0.012052 0.0059219 0.0077117 0.0033844 -0.0011278 0.008564 -0.018752 -0.0051381
-0.25631 -0.15841 -0.026551 0.0049036
-0.0046964 0.010123 0.00044024 0.014443 0.0015494 0.011697 0.013438 0.027448
-0.026622 0.0048701 -0.26086 -0.14473
560000000 -0.31171 0.10852 -0.022878 -0.066195 0.0001676 0.012941 0.0050362 0.010271
0.010634 0.0026756 0.011088 0.0079423
-0.022866 -0.066151 -0.36985 0.093545 -0.041887 -0.038756 0.014237 0.002811
-0.012754 -0.0037011 0.0044694 -0.00060609
0.00028269 0.012696 -0.041882 -0.038751 -0.1785 0.24235 -0.00056313 -0.0051276
0.01724 0.0043164 0.0073631 -0.0063195
0.0048401 0.010298 0.014137 0.0028976 -0.00045997 -0.0052147 -0.30388 0.13638
0.0037254 -0.023874 0.0064272 -0.020219
0.010292 0.0026963 -0.01312 -0.0030871 0.017019 0.0038134 0.0036277 -0.023529
-0.30427 0.013537 0.0089806 -0.046695
0.010964 0.0082572 0.0040729 -0.00097335 0.0076706 -0.0061311 0.0067465 -0.020378
0.0087975 -0.046824 -0.32711 0.0024872
620000000 -0.27202 0.087135 -0.023866 0.0089467 0.0031362 0.0087716 0.007988 -0.0040195
0.012496 -0.0019567 0.00015083 -0.0019438
-0.023862 0.008994 -0.39919 0.039469 -0.019882 0.00057665 -0.0013553 -0.0020076
0.011347 -0.0063514 0.00079001 -0.0031812
0.0031311 0.0089155 -0.019828 0.00065035 -0.15311 0.25097 -0.00083457 -0.0048087
-0.0038586 -0.002361 0.0087348 -0.0023963
0.0080697 -0.0039829 -0.0015406 -0.001805 -0.00064201 -0.0046591 -0.26412 0.14419
-0.039073 -0.017967 0.012549 0.028288
0.012175 -0.0021816 0.011382 -0.0067438 -0.0041254 -0.0026839 -0.03942 -0.017945
-0.23031 -0.018199 -0.040394 0.013979
0.00068389 -0.002227 0.00046197 -0.0031212 0.0089853 -0.0022946 0.013 0.028134
-0.040406 0.013971 -0.24117 -0.035144
680000000 -0.23747 0.17771 -0.026487 -0.014304 0.0048014 0.0054559 0.0014245 -0.007572
-0.003204 -0.010915 0.0054193 -0.0065196
-0.02645 -0.014308 -0.38914 0.14193 -0.032892 -0.0010612 -0.0016212 -0.00042434
-0.0023197 -0.0092358 -0.0010937 -0.0012986
0.0048158 0.0054255 -0.03296 -0.0010136 -0.10652 0.27431 -0.00090326 -0.00032901
-0.0016186 0.00064202 -0.0031077 -0.008928
0.0012979 -0.0077917 -0.0017641 -0.00069121 -0.00099388 -0.00034267 -0.21935 0.19874
-0.025651 -0.0065525 -0.006836 -0.011178
-0.0031519 -0.010602 -0.0023732 -0.0091395 -0.0016429 0.00063168 -0.025482 -0.0065246
-0.26811 0.081325 -0.0073761 -0.0067061
0.0051024 -0.0066213 -0.0011071 -0.0014981 -0.0032426 -0.0087093 -0.0073229 -0.011183
-0.007537 -0.0066389 -0.2587 0.071146
740000000 -0.19106 0.17094 -0.040371 0.02696 0.01324 -0.0040131 0.00041264 -0.0041189
-0.0051868 -0.0012548 -0.0062083 0.0023006
-0.040349 0.02695 -0.33453 0.16124 -0.036145 0.034584 -0.00016322 -0.0062972
-0.011162 0.0067481 -0.0021368 -0.0064452
0.01317 -0.0040552 -0.036145 0.034804 -0.073266 0.27528 -0.0014103 0.0032397
-0.0026278 -0.0043803 -0.0014143 0.00089176
0.00037909 -0.004023 0.00014219 -0.0064256 -0.001385 0.0033063 -0.20242 0.20401
-0.040854 -0.0047063 0.021723 0.016404
-0.005422 -0.00095568 -0.010753 0.0068826 -0.0024841 -0.0044334 -0.040871 -0.0046152
-0.1789 0.10055 -0.039319 0.0018396
-0.0061526 0.0020938 -0.0018681 -0.0062242 -0.0012379 0.0011288 0.021835 0.016175
-0.039294 0.0018911 -0.25233 0.074992
800000000 -0.16371 0.21606 -0.022351 0.016632 0.0056198 -0.0099536 -0.0041674 -0.0023729
-0.00463 0.0026575 0.0050099 0.00097896
-0.022352 0.016612 -0.34318 0.23251 -0.008017 0.034876 -0.002162 0.0021589
-0.00077042 0.002722 0.0012055 0.0058005
0.0055765 -0.0099614 -0.0079129 0.034906 -0.035108 0.30145 0.00068692 0.0013403
0.0003671 0.0035189 -0.0018608 0.00070844
-0.0041932 -0.0023512 -0.0021576 0.0022194 0.00066622 0.0013677 -0.17335 0.23342
-0.027573 0.015771 0.015065 -0.010901
-0.0045461 0.0027119 -0.00071361 0.0027591 0.00043751 0.0035397 -0.027594 0.01596
-0.21133 0.1307 -0.016941 0.021405
0.0048712 0.0010792 0.0011318 0.0058665 -0.0018977 0.00095894 0.014853 -0.010982
-0.017014 0.021302 -0.24874 0.12685
860000000 -0.12814 0.23748 -0.017768 0.030618 -0.0034141 -0.010074 -0.0017439 0.00037056
0.0043502 0.0048159 -0.0038318 -0.0032965
-0.017774 0.030599 -0.29465 0.27693 0.0082126 0.034371 0.00020476 0.0020451
0.0040684 0.00063525 0.0032108 1.9431e-05
-0.0034203 -0.010045 0.0083249 0.034359 0.014506 0.31169 -0.00039953 -0.00026222
0.0023493 -0.0013464 0.0016155 0.0043257
-0.0016946 0.00037709 0.00028713 0.0021173 -0.00035227 -0.000228 -0.13492 0.24515
-0.016921 0.020789 -0.0067974 -0.0098525
0.0044368 0.0046535 0.004162 0.00051831 0.002364 -0.0013677 -0.016959 0.020698
-0.15493 0.17672 -0.023058 0.016791
-0.0039374 -0.0033187 0.0031486 0.0001095 0.0016141 0.0043308 -0.0064261 -0.0097142
-0.023028 0.016915 -0.19899 0.17771
920000000 -0.10512 0.26035 0.0051219 0.039415 -0.0090646 -0.0042877 -0.0018158 0.001849
0.00064197 0.0013589 0.0029511 -0.00092841
0.0050868 0.039406 -0.26777 0.29816 0.028604 0.022618 0.001459 0.0011826
0.0067398 -0.0005293 0.0043921 -0.003094
-0.0090887 -0.0042542 0.028722 0.022541 0.060931 0.31309 0.0017288 8.5641e-05
0.00098338 -0.00045701 0.00092819 -0.00135
-0.0017921 0.0018256 0.0015152 0.0012478 0.0017252 8.0764e-05 -0.11083 0.26147
-0.0083586 0.031161 0.0044969 -0.006177
0.00061786 0.001514 0.0067551 -0.00060585 0.00094875 -0.00049142 -0.0083232 0.031279
-0.1423 0.18293 -0.0011212 0.027118
0.0030765 -0.00080776 0.004348 -0.0029859 0.00095532 -0.0012817 0.0043517 -0.0063336
-0.0012806 0.027043 -0.20888 0.18887
980000000 -0.058677 0.28278 0.01757 0.030182 -0.0090707 0.0047362 0.0019276 0.0035374
0.0037721 -0.0015819 -0.0034525 -0.0026992
0.01752 0.030177 -0.21575 0.33578 0.033525 0.0047454 0.0020235 -0.0002652
0.0017158 -0.0058542 -0.0006914 -0.0028276
-0.0090703 0.0047557 0.033585 0.0046408 0.10792 0.30866 0.00050902 -0.0011237
0.00035316 -0.0017441 0.0015931 -0.0003617
0.0020075 0.0035187 0.0019558 -0.0002861 0.00053355 -0.0010973 -0.071235 0.27354
0.010649 0.029118 -0.009337 -0.0075853
0.0038316 -0.0016641 0.0016777 -0.0058149 0.000409 -0.0017418 0.010818 0.029127
-0.10745 0.21026 0.006714 0.01917
-0.0035017 -0.0027205 -0.00072765 -0.0027771 0.0016076 -0.00031044 -0.0093643 -0.0075781
0.0067401 0.019183 -0.16822 0.23932
1040000000 -0.016736 0.29072 0.033588 0.019015 -0.00082697 0.0074022 0.0021898 0.00059678
0.00021389 -0.0037026 -0.00018941 -0.00096913
0.033536 0.019046 -0.1797 0.34872 0.029781 -0.015049 0.0015674 -0.0018013
-0.0022433 -0.0025093 -0.0010774 -0.0027101
-0.00081759 0.007395 0.02977 -0.0152 0.15543 0.29455 -0.00052647 -0.0015005
-0.0015263 -0.0011283 -0.00054358 -0.0010972
0.0022039 0.00059698 0.0015272 -0.0018156 -0.00053369 -0.0014971 -0.042608 0.28203
0.021583 0.016593 -0.001598 0.0013485
0.00012066 -0.0036282 -0.00228 -0.0025278 -0.0016005 -0.0011001 0.021527 0.016595
-0.074796 0.21488 0.014694 0.017917
-0.00024504 -0.00096138 -0.0010758 -0.0028233 -0.00051213 -0.0011599 -0.0015928 0.0013153
0.014679 0.017872 -0.14595 0.25974
1100000000 0.027453 0.30094 0.036852 -0.0038836 0.0035464 0.0039661 0.0022636 -0.0010467
-0.0021665 -0.0027698 -0.0041234 -0.00020187
0.036826 -0.0038564 -0.13733 0.36866 0.015154 -0.028177 -0.00017988 -0.0018441
-0.0033523 -0.00060761 -0.0037004 -0.00085111
0.0035667 0.0039508 0.015062 -0.028274 0.20143 0.27502 -0.0018179 0.00025651
-0.0016983 0.00059973 -0.0010674 -0.00053327
0.0022586 -0.0010579 -0.00018712 -0.0018444 -0.0018026 0.0002508 -0.0019993 0.28691
0.025763 0.0025021 -0.0026015 -0.00043935
-0.0021226 -0.0027466 -0.0033229 -0.00055392 -0.0016659 0.00059727 0.02578 0.0024643
-0.054875 0.22777 0.020056 0.0065851
-0.0042293 -0.00021071 -0.0036452 -0.00083013 -0.0010584 -0.00055038 -0.0027301 -0.00036771
0.020101 0.006624 -0.10292 0.29257
1160000000 0.079744 0.29754 0.024668 -0.021018 0.0033363 -0.00094212 -0.00038601 -0.0022467
-0.0039316 -0.00067253 -0.00093386 0.004223
0.024673 -0.02098 -0.091467 0.37329 -0.0041495 -0.029065 -0.0015397 -0.0014838
-0.0026008 0.0024502 -0.0013656 0.0020609
0.0033341 -0.00096611 -0.0042792 -0.029094 0.24612 0.24427 -0.00066861 0.0016178
-0.00042002 0.001696 -0.0010536 0.00022748
-0.00040223 -0.0022568 -0.0015877 -0.0014616 -0.00066818 0.001607 0.03948 0.283
0.020895 -0.013054 -0.0035114 0.0045749
-0.0040115 -0.00065458 -0.0026033 0.0024771 -0.00047351 0.0016803 0.020883 -0.013101
-0.018973 0.23468 0.018483 -0.0014371
-0.00074492 0.0041547 -0.0012941 0.0020204 -0.0010143 0.00018708 -0.0034348 0.0045978
0.018462 -0.0014485 -0.052352 0.29632
1220000000 0.12309 0.2869 0.011149 -0.030634 -0.0013589 -0.0015486 6.5612e-05 -0.00084476
-0.0024329 0.0022451 0.0011747 0.0017956
0.011158 -0.030584 -0.048298 0.3864 -0.017203 -0.021047 -0.0025002 0.00047685
3.4095e-05 0.002969 -0.00090223 0.001964
-0.0013662 -0.0015457 -0.017315 -0.020996 0.28495 0.20452 0.00079215 0.0015958
0.00052528 0.0011284 2.8387e-05 0.00067199
8.714e-05 -0.00083934 -0.002491 0.00050559 0.0007895 0.0016158 0.079008 0.2721
0.0096298 -0.01934 0.0015398 0.0010481
-0.0023996 0.0022106 7.3384e-05 0.0029538 0.00054238 0.001136 0.0096353 -0.019381
0.0058554 0.24087 0.013061 -0.013444
0.0010911 0.0018602 -0.00097315 0.0020529 3.1726e-05 0.00071372 0.0014737 0.00098056
0.013071 -0.013433 -0.023608 0.31427
1280000000 0.17377 0.26787 -0.0079941 -0.029224 -0.0020851 0.0018183 -0.00092758 -0.0019012
-0.00076268 0.0030199 0.0025189 0.0013845
-0.0079623 -0.029197 -0.0014485 0.37867 -0.024092 -0.0078943 -0.00094404 0.0014331
0.0016487 0.0016746 0.00069314 0.0020131
-0.0020702 0.0018161 -0.024155 -0.0078023 0.31581 0.16165 0.0015491 1.827e-05
0.0011227 0.00036877 0.00020256 0.00036094
-0.00092381 -0.0019022 -0.00096103 0.001444 0.0015319 5.8298e-06 0.11585 0.25451
-0.00078604 -0.021027 -0.0010154 0.0003176
-0.00073749 0.0030711 0.0016826 0.0016589 0.0011315 0.00037037 -0.00084537 -0.021002
0.043558 0.24338 0.0020845 -0.015672
0.0025524 0.0013096 0.00070881 0.0020191 0.00021185 0.00028754 -0.00096643 0.0003082
0.0020897 -0.015688 0.024115 0.31914
1340000000 0.21175 0.23356 -0.017698 -0.019436 0.00019124 0.0042768 -0.0016632 -0.00076406
0.001468 0.0025543 0.0016258 -0.0013684
-0.017659 -0.019422 0.038059 0.37025 -0.021048 0.0047629 -0.0002661 0.0020287
0.0018815 0.00081724 0.0011448 0.00073456
0.00020823 0.0042586 -0.021043 0.0048678 0.33887 0.11261 0.00099792 -0.00087232
0.00069065 -0.00065001 0.00011114 0.00030438
-0.0016208 -0.00077904 -0.00027658 0.0020382 0.00098831 -0.00086173 0.14779 0.23143
-0.010491 -0.0172 0.00055967 0.00091689
0.0015037 0.0025342 0.0018786 0.00083168 0.0006897 -0.00062472 -0.010549 -0.017194
0.074102 0.23539 -0.00445 -0.013717
0.0016492 -0.0014308 0.0011411 0.00075136 0.00013767 0.00033503 0.00061679 0.00091172
-0.0044496 -0.013736 0.063251 0.31496
1400000000 0.24493 0.19651 -0.023989 -0.0078173 0.0047007 0.0032546 -0.0020837 0.00054094
0.0023865 0.00093017 0.00028375 -0.0011847
-0.023958 -0.0078203 0.07476 0.35817 -0.014254 0.012601 0.0012998 0.0014491
0.0013303 -0.00067768 0.0011268 0.00014715
0.0047054 0.0032394 -0.014216 0.012693 0.3514 0.058744 9.5019e-05 -0.001505
0.00014778 -0.00031358 0.00052291 0.00034695
-0.0020542 0.00053083 0.0013036 0.0014332 9.6054e-05 -0.0015082 0.17459 0.20174
-0.016564 -0.0096413 -0.00099578 0.00030981
0.0023823 0.00089026 0.0012893 -0.00067925 0.00013199 -0.00032936 -0.016598 -0.0095967
0.10661 0.2289 -0.010678 -0.0082915
0.00030483 -0.0011938 0.0011755 0.00010064 0.00049495 0.00032998 -0.00099294 0.00034052
-0.010644 -0.0083066 0.10802 0.30622
1460000000 0.26894 0.15296 -0.020748 0.0049446 0.0051807 -0.0014497 -0.0016706 0.0016653
0.0021013 -0.00046085 -0.00019487 -0.00083516
-0.020735 0.004928 0.10973 0.33672 -0.0053601 0.015156 0.0018217 0.00027123
0.00098475 -0.0014093 0.0012115 -0.00055892
0.0051789 -0.0014818 -0.0052807 0.015195 0.35822 0.0037365 -0.0011206 -0.0013828
0.00014913 -0.00033681 0.00072167 -0.00020281
-0.0016632 0.0017007 0.0018261 0.00025752 -0.0011342 -0.0013752 0.19975 0.17264
-0.017494 -0.0021958 -0.00047754 0.0026083
0.0021028 -0.00046822 0.00099581 -0.001405 0.00016415 -0.00031857 -0.017503 -0.0021852
0.13664 0.21256 -0.012199 -0.0023666
-0.00026548 -0.00087727 0.0011683 -0.00050344 0.00070873 -0.00026872 -0.00047312 0.0026056
-0.012198 -0.002355 0.14265 0.28659
1520000000 0.2806 0.11079 -0.015107 0.010494 0.0032751 -0.0037153 6.7466e-05 0.0026204
0.0020936 -0.0017464 -0.0010419 -0.00015693
-0.015096 0.01048 0.14292 0.3224 0.0020532 0.012501 0.0018311 -0.00080688
5.2431e-05 -0.0011332 0.00033454 -0.0010144
0.0032536 -0.0037221 0.0021136 0.0125 0.34996 -0.054288 -0.0011155 -0.00045118
0.00050608 -0.00085921 0.0001605 -9.3039e-05
7.3357e-05 0.0026337 0.0018386 -0.00081311 -0.0011282 -0.0004575 0.22041 0.13457
-0.016141 0.0042168 0.0020357 0.0019507
0.0020673 -0.0017925 4.6831e-05 -0.0011294 0.0004938 -0.00087722 -0.016138 0.0042597
0.1637 0.19675 -0.011632 0.0020016
-0.001036 -0.000173 0.00029431 -0.0010266 0.00013193 -0.00013009 0.002075 0.0019235
-0.011632 0.0019864 0.17576 0.26709
1580000000 0.29023 0.066284 -0.0082839 0.013927 -0.00097644 -0.0045125 0.0015394 0.0020235
-8.1318e-05 -0.0021298 -0.0001942 0.00028983
-0.0082895 0.013916 0.17006 0.29912 0.0052742 0.0074761 0.00062626 -0.0017608
-0.00064941 -0.0011051 -0.00021265 -0.00074483
-0.00098621 -0.004506 0.0053259 0.0074491 0.32845 -0.11054 -0.0016592 0.00059017
-0.00043771 -0.0010709 0.00027769 -0.00060384
0.0015275 0.0020154 0.00060699 -0.0017602 -0.0016511 0.00058183 0.23265 0.097479
-0.01196 0.0092044 0.002397 0.00070393
-8.7359e-05 -0.0020949 -0.00065885 -0.0010966 -0.00043639 -0.0011038 -0.011916 0.0092234
0.18695 0.1783 -0.0090307 0.0076508
-0.00021239 0.0002966 -0.00023821 -0.00074911 0.00030029 -0.00059665 0.002379 0.00066732
-0.008993 0.0076453 0.20922 0.24299
1640000000 0.2932 0.024747 -0.0012645 0.012652 -0.0026024 -0.0022329 0.0029236 0.0010534
-0.00061219 -0.0016689 -0.00035111 0.00045042
-0.0012734 0.012642 0.20083 0.27443 0.0055437 0.0027213 -0.00070976 -0.0019531
-0.0011053 -0.00028537 -0.00042493 -0.00066901
-0.0026082 -0.0022024 0.0055688 0.0026934 0.29921 -0.1605 -0.00064739 0.0015651
-0.0010208 -0.00077542 -0.00014447 -0.00047893
0.0029329 0.0010501 -0.00071602 -0.0019542 -0.00066033 0.0015765 0.2445 0.050113
-0.0074002 0.010569 0.0026744 -0.0010767
-0.00061419 -0.001668 -0.0011215 -0.00027833 -0.0010338 -0.00077683 -0.0073721 0.010585
0.209 0.15185 -0.0041984 0.0095388
-0.00036044 0.00042887 -0.00045468 -0.00068749 -0.00015233 -0.00042394 0.0026855 -0.0010507
-0.0042199 0.009551 0.23636 0.21158
1700000000 0.28553 -0.01951 0.0023134 0.0097213 -0.0031515 0.00018571 0.0032193 -0.0013506
-0.0022104 -0.00071538 0.00057271 0.00042145
0.0023052 0.0097075 0.2182 0.24408 0.003232 6.2729e-05 -0.0016274 -0.0006246
-0.00079181 0.00016364 -0.00077785 -0.00036471
-0.0031557 0.0002163 0.0032462 4.0126e-05 0.25379 -0.19889 0.00048889 0.0017015
-0.0019106 -0.00010559 -0.00042172 -0.0006097
0.0031812 -0.0013773 -0.0016401 -0.0006063 0.00049399 0.0016898 0.24096 0.003161
-0.0038071 0.010993 0.0014079 -0.002118
-0.0022052 -0.00071939 -0.00079802 0.00016541 -0.0018802 -0.00010427 -0.0037636 0.011017
0.22539 0.13078 0.00044754 0.0093971
0.0005699 0.00039124 -0.00079071 -0.00035431 -0.0004473 -0.0006383 0.0013809 -0.0022141
0.00045836 0.0093794 0.25334 0.17839
1760000000 0.27535 -0.067585 0.004714 0.0062771 -0.0020099 0.00094158 0.0011343 -0.0036373
-0.0015504 0.00055091 0.0001371 -0.00051471
0.004695 0.0062692 0.24616 0.20545 0.00075329 -0.0014175 -0.0013457 0.000272
-0.00086007 0.0010147 -0.00052271 0.00023282
-0.002019 0.00097726 0.00072561 -0.0014166 0.20504 -0.23005 0.0013642 0.001111
-0.00098091 0.0015373 -0.0011763 -0.00081982
0.001135 -0.0036435 -0.001356 0.00029319 0.0013416 0.0011249 0.23478 -0.045661
-0.00040212 0.0097781 -0.00013714 -0.0024563
-0.0015405 0.00057484 -0.00086275 0.0010258 -0.00098014 0.0015267 -0.00035866 0.0097619
0.2395 0.096817 0.0041806 0.0066213
0.00020733 -0.00055685 -0.00051734 0.00023852 -0.0011554 -0.00081705 -0.00010172 -0.0023866
0.0041957 0.0066067 0.26746 0.14151
1820000000 0.25087 -0.10566 0.0048426 0.0025344 9.5376e-05 0.0019658 -0.0011589 -0.0031306
-0.0012145 0.0012448 -8.3175e-05 -5.0542e-05
0.0048392 0.002527 0.25656 0.17514 -0.0012662 2.7804e-05 -0.0012858 0.001041
0.00015308 0.0011249 -0.00063114 0.00036288
9.4006e-05 0.0019703 -0.0012762 3.1186e-05 0.15435 -0.24494 0.0016731 3.1567e-05
-2.5845e-05 0.0022321 -0.0015959 0.00023492
-0.0011886 -0.0031141 -0.0012905 0.0010444 0.001669 2.859e-05 0.20684 -0.092799
0.0016778 0.0081762 -0.0017048 -0.0017139
-0.0012273 0.0012684 0.00013 0.0011245 -2.6617e-05 0.0022605 0.0016981 0.0082256
0.25509 0.06705 0.0048303 0.0030479
-0.00010506 -1.0529e-05 -0.00061491 0.0004001 -0.0016357 0.00020665 -0.0016947 -0.0017407
0.0048429 0.0030529 0.27103 0.10513
1880000000 0.21602 -0.14509 0.0025825 0.00017545 -0.00051116 0.0021264 -0.0029209 -0.0021607
9.8667e-05 0.0019359 0.0004565 -0.00058684
0.0025795 0.00018205 0.26202 0.12995 -0.0031041 0.0023816 -0.00012882 0.0017214
0.00071199 0.001064 6.9881e-05 0.00083071
-0.00051294 0.0021109 -0.0030868 0.0023918 0.10262 -0.25136 0.0015166 -0.0011312
0.0016285 0.0017381 -0.0011452 0.0014006
-0.0029588 -0.0021297 -0.0001184 0.0017376 0.0015236 -0.0011479 0.16936 -0.13287
0.0028515 0.0058029 -0.0021624 0.00035549
0.00010872 0.0019614 0.00070423 0.0010753 0.0016305 0.0017443 0.0028685 0.0057525
0.25823 0.036846 0.0048541 0.0011922
0.00046933 -0.00066082 5.1734e-05 0.00083449 -0.0011376 0.001348 -0.0022481 0.00037331
0.004863 0.0012133 0.27189 0.072349
1940000000 0.17784 -0.17193 0.0002273 -0.0015889 0.0014389 0.0019516 -0.003798 0.00059936
0.0015619 0.0010223 -0.00065073 -0.00072193
0.000228 -0.0015801 0.26478 0.097438 -0.0014887 0.0049582 0.0010236 0.0012665
0.0015825 0.00027602 0.00069193 0.00033243
0.0014348 0.0019435 -0.0014557 0.0049705 0.059385 -0.24352 0.00013224 -0.0019767
0.0022028 0.00027097 3.0631e-05 0.0017635
-0.003753 0.0005975 0.0010384 0.0012587 0.0001345 -0.0019772 0.11975 -0.16693
0.0023706 0.0038935 -0.0013101 0.0011273
0.0015827 0.0010249 0.0015739 0.00025155 0.0021673 0.00029105 0.0023464 0.0038935
0.26163 -0.001994 0.0033631 -0.0023675
-0.00059578 -0.00078397 0.00070277 0.00027685 4.9939e-05 0.0017419 -0.0012602 0.0010733
0.0033825 -0.0023856 0.26265 0.036123
2000000000 0.13088 -0.18618 -0.0035867 0.00047195 0.0027592 0.0015503 -0.0023766 0.0036197
0.0011403 -5.4976e-05 -0.00068243 0.00041596
-0.0035736 0.00046438 0.25092 0.061561 -0.00056982 0.0068823 0.0014284 0.0002364
0.0010273 -0.0012404 0.0005029 0.00011559
0.0027529 0.0015518 -0.00051953 0.0069099 0.017264 -0.22844 -0.0014147 -0.0011244
0.0019329 -0.0013006 0.0016765 0.0016085
-0.0023955 0.003631 0.0014272 0.00022982 -0.0013891 -0.0011511 0.065871 -0.1798
0.0010484 0.0029422 4.3902e-05 0.0017719
0.0011148 -3.0182e-05 0.0010337 -0.0012005 0.001966 -0.0013248 0.0011081 0.0029633
0.25618 -0.034919 0.00053952 -0.003038
-0.00061489 0.00043752 0.00054708 0.000106 0.0016562 0.0016378 0.00015698 0.001906
0.00055061 -0.0030236 0.24938 0.0083569
2060000000 0.08536 -0.19335 -0.0047545 0.0028459 0.0029923 -0.000515 0.00073683 0.0031745
0.0014745 -0.00085603 -0.00030155 0.0011278
-0.0047513 0.0028299 0.23893 0.032431 0.0040807 0.0080674 0.00093206 -0.00063352
0.00048165 -0.0013104 0.00069635 -2.3442e-05
0.0029851 -0.00053078 0.0041657 0.0080465 -0.014424 -0.2094 -0.0012166 0.00033575
0.00035947 -0.0023339 0.003203 0.00036307
0.00069067 0.0031781 0.00096041 -0.00063251 -0.001187 0.00036388 0.013403 -0.17852
-0.00020902 0.0035214 0.0010182 0.0010063
0.0014485 -0.00089966 0.00042976 -0.0013173 0.00032864 -0.0022821 -0.00023673 0.0035597
0.24173 -0.073476 -0.0016001 -0.003663
-0.0002992 0.0011308 0.00068748 2.4788e-05 0.0032229 0.00035335 0.0010579 0.0010577
-0.0015581 -0.0036559 0.23619 -0.016112
2120000000 0.039041 -0.18505 -0.0039264 0.0064984 0.0023933 -0.002489 0.0029707 0.0019937
0.00016672 -0.0016976 0.00072938 0.00032175
-0.0039558 0.0064871 0.21739 0.0071089 0.0065504 0.004342 0.0011611 -0.0011511
-0.0011528 -0.001836 3.8451e-05 -0.0011263
0.0023602 -0.0025041 0.0065574 0.0042943 -0.042666 -0.1934 -0.00071884 0.00099718
-0.0018686 -0.001542 0.00055582 -0.0022943
0.0030087 0.0019258 0.0011285 -0.0011958 -0.00072683 0.0010003 -0.038639 -0.16275
-0.00087586 0.0050882 0.0016278 0.00093912
0.00018364 -0.0016381 -0.001154 -0.0018013 -0.0018619 -0.0015251 -0.00080186 0.0051579
0.22422 -0.10869 -0.0053557 -0.0015384
0.00082094 0.00024205 3.5052e-05 -0.0011944 0.00057754 -0.0023181 0.0016253 0.00095945
-0.0053846 -0.0015047 0.2144 -0.032332
2180000000 -0.00088377 -0.17155 -0.0023402 0.0096494 0.00072081 -0.0020542 0.0028774 -0.00036931
-0.00020981 -0.0011318 0.0012135 0.00029772
-0.0023507 0.0096274 0.19769 -0.01084 0.00734 0.0039362 -0.00076361 -0.0017771
-0.0018291 0.0005129 -5.9451e-05 0.00036997
0.00069295 -0.0021031 0.0073683 0.0038581 -0.063419 -0.1688 0.00088149 0.0013815
-0.0010509 0.00029295 0.0004016 -0.0019485
0.0029123 -0.00028869 -0.00076101 -0.001765 0.00091878 0.0013848 -0.076676 -0.13605
3.4259e-05 0.0070959 0.0017485 9.0394e-05
-0.00020423 -0.0010721 -0.0018299 0.00053864 -0.0010943 0.00032182 7.8699e-05 0.0070285
0.19631 -0.13917 -0.0055223 0.0023942
0.001166 0.00027645 -6.124e-05 0.00042095 0.00047421 -0.0018834 0.0017186 2.8151e-05
-0.0054422 0.0023505 0.19802 -0.046545
2240000000 -0.029823 -0.1471 0.0020774 0.011206 -0.00035476 -0.0030328 0.0017455 -0.0022049
-0.0019375 -0.00064957 0.00063057 -0.0019185
0.0020502 0.011208 0.17768 -0.017098 0.0081462 0.00056262 -0.00074056 -0.00047268
-0.00043855 0.0008919 -0.00065509 -0.00068648
-0.00039533 -0.0030339 0.0081698 0.00048759 -0.080767 -0.14485 0.0013898 -0.0014518
-0.0009168 0.00044711 -0.0023519 -0.0013317
0.0017487 -0.0022009 -0.00074702 -0.00043502 0.0013906 -0.0014397 -0.11179 -0.10688
0.0014334 0.0085826 0.0012569 -0.00057558
-0.0019633 -0.00057554 -0.00045695 0.00087529 -0.00087606 0.00038274 0.0015097 0.008741
0.16525 -0.15825 -0.0048777 0.0048643
0.00064041 -0.0018926 -0.00064991 -0.00069001 -0.0023409 -0.0013611 0.001298 -0.00058449
-0.0049407 0.0049086 0.17527 -0.056901
2300000000 -0.057453 -0.11956 0.0073696 0.0092782 -0.0011126 -0.0021703 -0.00022855 -0.0015374
-0.00071045 0.00086355 -0.0010098 -0.00090591
0.0073737 0.0092776 0.15613 -0.02642 0.0085646 -0.0016635 -0.00099432 0.00053703
-0.00029357 0.0013875 8.8264e-06 0.00073312
-0.0011256 -0.0021632 0.008578 -0.0017077 -0.093532 -0.1209 -0.00018931 -0.0012695
-9.0679e-06 0.0017842 -0.0018484 0.00086337
-0.00031255 -0.0015469 -0.0010508 0.00057417 -0.00023377 -0.0012477 -0.13334 -0.07035
0.0050674 0.0092653 0.00046444 -0.0014756
-0.0006374 0.00078867 -0.00022345 0.0013537 6.5944e-05 0.0018143 0.0051318 0.0092348
0.1264 -0.17855 -0.0032675 0.0078544
-0.00098553 -0.00095481 7.9257e-06 0.00071768 -0.0017894 0.0007842 0.00045426 -0.0014397
-0.0032375 0.0078668 0.15904 -0.05748
2360000000 -0.073588 -0.087917 0.010635 0.0085446 -0.0011103 -0.0018514 -0.0013906 -0.00099495
-0.00015646 0.0008465 -0.0014831 -0.00031261
0.010633 0.0085453 0.14683 -0.025925 0.0082854 -0.0047419 -0.00083042 0.00095327
0.0016094 0.00047827 7.6611e-05 -0.00011124
-0.0011789 -0.0017985 0.008233 -0.0047882 -0.10281 -0.098835 -0.0022848 -0.00099456
0.0012542 -0.0001075 -0.00081075 0.0017958
-0.001364 -0.0010802 -0.00086016 0.00091533 -0.0022825 -0.00097807 -0.15038 -0.03663
0.0082811 0.0084556 0.0014315 -0.0017873
-0.00014931 0.00088016 0.0016313 0.00047359 0.0012141 -0.00012611 0.0082902 0.0084051
0.095502 -0.18107 0.00092834 0.0083649
-0.0014426 -0.00025001 6.1507e-05 -0.00014983 -0.00079743 0.0018564 0.0014767 -0.0018285
0.00087148 0.0083412 0.13771 -0.061278
2420000000 -0.082357 -0.060164 0.014137 0.0030383 -0.0031935 -0.0013227 -0.00083763 0.00034816
0.0012273 0.0012053 -0.0013396 0.0017679
0.014117 0.0030587 0.12867 -0.026426 0.0048203 -0.0067415 0.0014365 0.00096787
0.0009494 -0.0013052 -0.00015566 -0.00011359
-0.0032483 -0.001296 0.0047448 -0.0067966 -0.11613 -0.078533 -0.0017481 0.0011854
-0.00011203 -0.0005813 0.00024431 0.0025767
-0.00082473 0.00033995 0.0014487 0.00093389 -0.0017147 0.0011793 -0.15988 0.0071081
0.011825 0.0061345 -0.00026084 -0.0029422
0.0012538 0.0012257 0.00099797 -0.0012901 -0.00010219 -0.00054301 0.011793 0.0061339
0.056432 -0.18133 0.0022556 0.0086489
-0.001301 0.0017393 -0.00014027 -0.00011886 0.0001735 0.0026022 -0.00034877 -0.0029531
0.0022563 0.0086864 0.11941 -0.056775
2480000000 -0.082847 -0.028279 0.01409 -0.0024982 -0.0018355 -0.00012301 -0.00079858 0.0011697
0.0014973 -0.0006938 0.00016351 0.0014916
0.014082 -0.0024686 0.13046 -0.026422 0.0030462 -0.0087222 0.0011917 0.00011576
-0.0006167 -0.0009189 -2.5303e-06 -0.00030592
-0.0018167 -0.00011269 0.0030016 -0.0087493 -0.1193 -0.058174 -0.00068482 0.0027074
-0.00035402 -0.0008432 0.001726 0.00098719
-0.0007325 0.00111 0.001195 8.7671e-05 -0.00071584 0.0027052 -0.1612 0.046157
0.015025 0.0018989 -0.0013521 -0.0023973
0.0013891 -0.00083052 -0.0006452 -0.00088997 -0.00034762 -0.00088951 0.015158 0.0017479
0.021152 -0.17371 0.0053618 0.007359
0.00016066 0.0014186 -3.6363e-05 -0.00034755 0.001683 0.00096599 -0.0012782 -0.0023828
0.0053845 0.0072864 0.1004 -0.05239
2540000000 -0.086828 -0.00091647 0.01172 -0.0064655 -0.0026671 0.0010335 0.00024654 0.0012246
-0.00024929 -0.0017014 0.00099842 0.0015554
0.011718 -0.006436 0.11734 -0.017753 -0.00096878 -0.0078652 0.00065205 -0.0014366
-0.0016014 -0.00017139 -0.00055584 8.9176e-05
-0.0026586 0.001025 -0.001022 -0.0078569 -0.12584 -0.034626 0.0016364 0.0023911
-0.001109 -6.6404e-05 0.0018324 -0.00071073
0.00029061 0.0012436 0.00065313 -0.0014689 0.0016542 0.0023754 -0.15918 0.085991
0.015506 -0.0039719 -0.0021863 -0.0023059
-0.00020791 -0.0015897 -0.0015907 -0.00012863 -0.0011204 -0.00015917 0.015386 -0.0038655
-0.0076845 -0.15857 0.0078841 0.0055479
0.0010431 0.0015357 -0.00055678 9.1244e-05 0.0017966 -0.0006706 -0.0022672 -0.0023045
0.0078053 0.0055679 0.086389 -0.039216
2600000000 -0.079119 0.024667 0.0085578 -0.0098728 -0.0013255 0.0026399 0.00094381 -0.00029716
-0.0010449 -0.00097108 0.0018615 0.00054463
0.0085507 -0.0098387 0.11185 -0.032816 -0.0031564 -0.0062137 -0.00060743 -0.00082619
-0.0003709 0.0016075 -0.00025586 0.00078217
-0.001263 0.0026355 -0.0031914 -0.0061889 -0.13066 -0.0093406 0.0029575 0.00035718
-0.00021597 0.0014671 0.0012288 -0.0016319
0.00091549 -0.00023695 -0.00059632 -0.00079989 0.0029345 0.00037232 -0.14473 0.12034
0.012571 -0.0093458 -0.0033043 0.00018886
-0.0011228 -0.00095605 -0.0003707 0.0015971 -0.00017036 0.001466 0.012492 -0.0093855
-0.042171 -0.13994 0.0091098 0.0048109
0.0018222 0.00042214 -0.00026506 0.00078309 0.0011966 -0.0016374 -0.0032508 0.00030252
0.0091738 0.0048224 0.078389 -0.025377
2660000000 -0.072742 0.050379 0.0044919 -0.011623 -0.00031222 0.0011846 1.8129e-05 9.0699e-05
-0.0025211 0.00062772 0.0013171 -0.00063402
0.0044962 -0.011623 0.1197 -0.02846 -0.0043839 -0.0047933 -0.0012242 -0.0003861
0.00035124 0.0019371 0.00042634 0.00086798
-0.00027593 0.0011758 -0.004478 -0.0047425 -0.12991 0.011449 0.0020837 -0.0015039
0.00057352 0.00054133 -0.0010151 -0.0016258
5.4735e-06 -3.8291e-05 -0.001231 -0.00034893 0.0021104 -0.0014777 -0.12282 0.15223
0.0082136 -0.012148 -0.0024166 0.00086622
-0.0024428 0.00072279 0.00037569 0.0019304 0.00052871 0.00054087 0.0080545 -0.012289
-0.064717 -0.11969 0.010509 0.00079296
0.0013656 -0.00064994 0.0004684 0.0009015 -0.0010559 -0.0016004 -0.0024527 0.00087818
0.010406 0.000802 0.073663 -0.0060337
2720000000 -0.060925 0.069042 0.00039843 -0.011826 -0.00035639 0.0032084 -0.00019017 -9.6542e-05
-0.0020426 0.0020076 0.00054185 -0.0016643
0.00041349 -0.011809 0.10508 -0.031635 -0.0051182 -0.001567 -0.0016962 0.00056502
0.0016971 0.0004367 0.00082286 -6.6869e-05
-0.0003666 0.0032495 -0.0051306 -0.0015355 -0.12392 0.04086 0.00062199 -0.002612
0.00029818 0.00045639 -0.0011768 0.00043563
-0.00020633 1.9433e-05 -0.0016967 0.00057866 0.00060522 -0.0026068 -0.089379 0.18115
0.0032023 -0.013993 -0.0019472 0.0021745
-0.0019557 0.0020112 0.0017457 0.0004275 0.00031061 0.00039445 0.0031935 -0.014005
-0.08378 -0.087696 0.011606 -0.0016429
0.00045318 -0.0017093 0.00081876 -9.0908e-05 -0.0011905 0.0004257 -0.0019841 0.002196
0.011587 -0.0016155 0.077542 0.012447
2780000000 -0.046317 0.087484 -0.0043941 -0.010639 7.0819e-05 0.0013335 0.00042804 -0.00029766
0.0011552 0.0026042 -0.00076489 -0.001566
-0.0043836 -0.010645 0.1039 -0.043528 -0.0041334 -0.00013203 -0.00010827 0.001721
0.0017954 -0.0009706 0.00018009 -0.00023765
6.5317e-05 0.0013032 -0.0041648 -8.8195e-05 -0.12107 0.071676 -0.0019458 -0.0017548
0.00025994 -0.00053486 -0.00054494 0.00081712
0.00039205 -0.00038137 -0.00010624 0.0017473 -0.001927 -0.001728 -0.059657 0.20422
-0.0024267 -0.013028 -0.00062688 0.0022881
0.0010341 0.0026182 0.0017814 -0.001016 0.00022174 -0.00049298 -0.0025125 -0.013109
-0.09905 -0.054106 0.0099102 -0.0061467
-0.00080178 -0.0015662 0.00015542 -0.00030581 -0.00056424 0.00084841 -0.00050843 0.002279
0.0099871 -0.0061652 0.081907 0.031072
2840000000 -0.030548 0.10229 -0.0075162 -0.0074011 0.001709 0.0020192 -0.00013976 -0.00011925
0.0014749 0.0009923 -0.0015637 0.00019222
-0.0074987 -0.0074206 0.1025 -0.037063 -0.0035749 0.0011509 0.00059095 0.00083402
-6.7366e-05 -0.0015305 -3.3896e-05 2.9494e-05
0.0017216 0.0020097 -0.0035631 0.0011997 -0.11481 0.097526 -0.0015268 9.8888e-05
9.319e-05 0.00044362 0.00080175 0.00098061
-0.0001617 -0.00012795 0.00060781 0.00080047 -0.0015637 0.00010545 -0.022774 0.21818
-0.0063716 -0.010622 0.0002516 0.0011946
0.0015104 0.00087463 -6.3894e-05 -0.0015375 6.4909e-05 0.00044093 -0.0064538 -0.01052
-0.10205 -0.022277 0.0078131 -0.0073962
-0.0015505 0.0002635 -1.8017e-05 4.2162e-05 0.00082224 0.00092009 0.00014271 0.0011922
0.0076478 -0.0073972 0.096145 0.046902
2900000000 -0.016444 0.12126 -0.0089462 -0.0032774 0.0018131 7.3152e-05 0.0004459 -0.00077882
0.0020659 -0.0013057 -0.00079618 0.00013142
-0.0089335 -0.003283 0.08322 -0.045005 -0.0013687 0.0026548 0.0010781 0.00016373
-0.00056357 -0.0013265 -0.00019381 -9.4083e-05
0.0018056 2.992e-05 -0.0013445 0.0026825 -0.097339 0.13019 -0.0010593 -6.0565e-05
-0.000307 -0.00095376 0.0017844 -0.00046987
0.00046277 -0.00078143 0.0010705 0.00019996 -0.0010666 -9.1852e-05 0.014042 0.22058
-0.009447 -0.0067809 0.00081805 0.0019376
0.0020188 -0.0013527 -0.00057634 -0.00131 -0.00020589 -0.00098653 -0.0094963 -0.0067462
-0.10104 0.016263 0.0058594 -0.010215
-0.00085618 0.00014581 -0.00025305 -8.8538e-05 0.0018232 -0.00046526 0.00089963 0.0019225
0.006013 -0.010165 0.11006 0.051663
2960000000 0.0051346 0.13263 -0.0088349 0.00046241 0.00054584 0.0012539 -0.00063369 -0.00074524
-0.0002886 -0.0017714 -0.00067304 0.00032266
-0.0088272 0.00045225 0.092502 -0.044867 -0.00078225 0.00134 0.0010535 -8.9903e-05
-0.0012912 -0.00076262 0.00026564 0.00043012
0.00058347 0.00124 -0.0007793 0.0013778 -0.077968 0.16136 -0.00054774 0.0007141
-0.00022209 0.00076917 9.1923e-05 -0.0023522
-0.00066848 -0.00069631 0.0010676 -0.00013589 -0.00058519 0.00068383 0.056454 0.22733
-0.01008 -0.001274 0.0019435 0.00051993
-0.00022831 -0.0017692 -0.0013188 -0.0007048 -0.00026287 0.00077596 -0.010142 -0.0011974
-0.088951 0.048174 0.00069943 -0.012124
-0.00067939 0.0004028 0.00029431 0.00048822 8.3671e-05 -0.0022629 0.0018557 0.00050132
0.0006839 -0.012356 0.12948 0.062846
3020000000 0.022973 0.14633 -0.0065366 0.0036509 0.001316 -0.00038225 -0.0007512 3.8704e-05
-0.0006716 0.00033882 -0.00031568 0.00047614
-0.0065295 0.0036334 0.081214 -0.033675 -0.00042725 0.00015595 0.00031196 -0.0010739
-0.0018545 0.00045669 0.00073758 -9.3608e-05
0.0013221 -0.00040964 -0.00043865 0.00013875 -0.056517 0.1863 1.5292e-05 0.0010311
0.00066227 0.00042083 -0.00082476 -0.0014239
-0.00076131 -3.9483e-05 0.00026709 -0.0010878 0.00010094 0.0010281 0.095113 0.21933
-0.0086328 0.0012623 0.00033496 0.00043395
-0.00073075 0.00036925 -0.0018412 0.00050317 0.00067133 0.00038665 -0.0085821 0.001259
-0.071954 0.077538 -0.0020365 -0.010253
-0.00019019 0.00047271 0.00072568 -0.00020995 -0.00084463 -0.0014648 0.00050296 0.00041484
-0.0020573 -0.010024 0.15009 0.059602
3080000000 0.049951 0.15556 -0.0045952 0.0059858 0.0015865 -5.4719e-05 -0.00079795 -0.0001237
-0.0006759 0.0003658 0.00010424 0.00054086
-0.004613 0.0059869 0.078538 -0.028265 -0.00034885 0.00069314 -0.00023863 -0.00013456
-0.00014921 0.0010506 -0.00024597 -0.00062305
0.0015856 -8.6919e-05 -0.00037537 0.00069672 -0.018591 0.20724 -0.00063328 9.6048e-05
0.00060203 0.000348 -0.0021772 -0.00077187
-0.00080197 -0.00016069 -0.00024962 -0.0001787 -0.00068076 9.1917e-05 0.12842 0.21127
-0.0062387 0.0052073 0.0020752 0.00070818
-0.00057952 0.00043761 -6.1481e-05 0.0010855 0.00055963 0.00034755 -0.0063309 0.0052215
-0.043266 0.11002 -0.0066601 -0.0091807
0.00019016 0.0004859 -0.00015974 -0.00060106 -0.0021254 -0.00069929 0.0019091 0.00077613
-0.0065574 -0.0092999 0.16401 0.066518
3140000000 0.07837 0.15917 -0.0011657 0.0075045 0.0025978 -0.0014832 -0.0011772 0.00092068
0.001587 0.0003594 3.169e-05 -9.4019e-05
-0.0011608 0.0075066 0.074293 -0.030303 -0.00086205 0.00035326 0.00071318 -8.1348e-05
-0.00014267 0.00092817 0.00076711 -0.0003476
0.0025585 -0.0015017 -0.00082438 0.00030947 0.023709 0.22679 4.0605e-05 0.001541
0.0016476 -0.00093824 -0.0028811 0.00063428
-0.001243 0.00087775 0.00070174 -9.4172e-05 0.0001631 0.0015952 0.16362 0.18551
-0.0024074 0.0064594 0.00077528 -0.0015264
0.0015527 0.00037007 -0.00011032 0.00093823 0.001723 -0.00093998 -0.0023908 0.0064999
-0.025807 0.12937 -0.0084522 -0.0043915
0.00015206 -4.1412e-05 0.00076074 -0.00041311 -0.002925 0.00065442 0.00073833 -0.0015443
-0.0086535 -0.004405 0.18866 0.057343
3200000000 0.11033 0.16963 0.0039753 0.0065604 0.00053448 -0.002752 -0.00036903 0.0017578
0.00043504 -0.0018497 0.00026559 0.00067375
0.0039551 0.0065657 0.084258 -0.02905 -0.00086875 0.00064686 -0.00033603 -0.00086654
0.00066119 0.0012758 -0.00044673 -0.0010853
0.00052161 -0.0027341 -0.0008577 0.0006479 0.068218 0.23102 0.0012211 0.00093389
-0.00011493 -0.0023989 -0.0011415 0.0026315
-0.00034457 0.0017792 -0.00033003 -0.00086234 0.0011519 0.00084651 0.18312 0.16298
-0.00023141 0.005767 0.00031744 -0.0009955
0.00049958 -0.0017299 0.00071155 0.0012374 -0.00019184 -0.0023105 -0.00022721 0.0058304
0.014976 0.14857 -0.009525 -0.0011067
0.00024302 0.00056261 -0.00045328 -0.0010191 -0.0011514 0.0027158 0.0002071 -0.0010595
-0.0093435 -0.0010927 0.20467 0.05567
3260000000 0.14259 0.16152 0.0041009 0.0031888 -0.0007159 -0.0025061 0.0012087 0.0010735
7.0805e-05 -0.0017054 -8.6617e-05 0.00013364
0.0040882 0.0031825 0.092199 -0.032102 -0.0016709 0.0020622 -0.00020092 -0.00017855
0.00095024 -0.0006394 -0.00088675 0.00033153
-0.00076275 -0.0024746 -0.0016583 0.0020837 0.11839 0.22683 0.00055057 0.00014902
-0.0011873 -0.00098139 0.00038637 0.0019117
0.0011508 0.0010856 -0.00020102 -0.00013074 0.00057491 0.00019189 0.21029 0.12595
0.0026729 0.0051843 -0.00051811 -0.0020663
-3.1885e-05 -0.0017401 0.00095915 -0.00059411 -0.0012392 -0.0010602 0.0026549 0.0051715
0.041426 0.15782 -0.0072359 0.0042978
-5.2458e-05 3.6414e-05 -0.00088108 0.00031084 0.00040784 0.0017746 -0.00037036 -0.0019916
-0.0071742 0.0040942 0.23379 0.046567
3320000000 0.17268 0.15554 0.0072099 0.001278 -0.00054771 -0.0016323 0.00073837 0.00026022
-0.0018166 -0.0013038 0.00019906 0.00023698
0.0071875 0.0012808 0.098594 -0.028383 0.0010296 0.0022088 -0.00023177 -0.00058912
-0.00017169 -0.00026649 -0.00052949 0.00017487
-0.00048938 -0.0017035 0.0010474 0.0021868 0.16605 0.21804 0.00025048 -0.00024546
-0.0014048 -0.00027452 0.00040947 0.00078723
0.00078779 0.00026242 -0.00019119 -0.00064037 0.00022656 -0.00028564 0.21883 0.095375
0.0037536 0.0027742 -0.0016549 0.00017225
-0.0017842 -0.0012295 -0.00022892 -0.00027797 -0.0014048 -0.00025672 0.0037585 0.0028866
0.074313 0.15867 -0.0036188 0.0051315
0.0002257 0.00021715 -0.0005442 0.0002161 0.00051097 0.00081617 -0.0015039 0.00014074
-0.0035601 0.0053207 0.25032 0.032795
3380000000 0.20838 0.13896 0.0054536 -0.0021332 -0.0011191 0.00051781 0.0013595 0.0002219
-0.0012836 0.00065864 0.00038157 -7.5646e-05
0.005449 -0.0021348 0.10945 -0.035884 0.00026599 0.0026256 -0.0012411 -0.00057577
-3.9685e-05 4.3548e-05 -0.00090941 0.00038455
-0.0011299 0.00054308 0.00032109 0.0026171 0.2078 0.19585 0.00080015 -0.0004897
-0.001721 0.00070769 0.0010948 0.0013137
0.0012893 0.00021059 -0.0011989 -0.00050728 0.00081568 -0.00040944 0.23327 0.06335
0.0051472 0.0030365 1.4727e-05 0.00023394
-0.0013019 0.00071439 1.9699e-05 7.9739e-05 -0.0016771 0.00070139 0.0050518 0.0029657
0.11817 0.14947 -0.00010679 0.0056449
0.00026431 -0.00013343 -0.00098981 0.00037895 0.0011881 0.0012891 -0.00023035 0.00034512
-6.2752e-05 0.0055738 0.27904 0.013432
3440000000 0.23989 0.11678 0.0044822 -0.0036541 -0.00049381 -0.0018175 0.00071679 0.00010718
-0.0013353 0.0014408 0.00072695 -6.4129e-05
0.0044756 -0.0036568 0.10306 -0.041248 0.0030784 0.00199 -0.0010712 0.0011179
3.4854e-05 0.0004939 0.00030676 0.00080884
-0.00050043 -0.0018133 0.0030513 0.0019699 0.24622 0.16673 -0.00028183 -0.00023377
6.1637e-05 0.0013259 0.00092535 0.00090631
0.00074008 2.5527e-06 -0.0011069 0.0011482 -0.00024266 -0.00023749 0.23504 0.031193
0.0069259 4.1184e-05 -0.0006794 -0.00018712
-0.0011997 0.0015226 3.7838e-05 0.00060253 9.5453e-05 0.001362 0.007046 -1.7239e-05
0.14757 0.13962 0.0033429 0.0038756
0.00089949 2.8652e-05 0.0004303 0.00077413 0.00085388 0.00086446 -0.00033945 -0.00020447
0.0031161 0.0038482 0.29579 -0.014771
3500000000 0.27202 0.085164 0.002432 -0.0045024 -0.0014463 0.0016413 0.0010953 -0.00099812
-0.00074087 0.0012777 0.00071809 -0.0012676
0.0024175 -0.0044968 0.11535 -0.064805 0.0031431 0.00097359 -0.00053526 0.00083265
0.00054919 -0.00014372 -9.6683e-05 0.00038276
-0.0014404 0.0016293 0.003165 0.00091989 0.27507 0.13325 -7.839e-05 -0.00021671
-0.00022934 0.001044 0.0015456 -4.5558e-05
0.0010952 -0.0010337 -0.00052662 0.00083833 -0.00010146 -0.00024748 0.2394 0.0033539
0.0065129 -0.0027807 0.00017443 0.00046214
-0.00072042 0.0013659 0.00054023 -0.00020641 -0.00017928 0.0010203 0.0064732 -0.0027734
0.19326 0.11128 0.0037289 0.0011916
0.00071169 -0.0011751 -5.9931e-05 0.00030435 0.0017146 -3.9736e-05 -0.00019662 0.0003627
0.0041007 0.0011483 0.31582 -0.044017
3560000000 0.29044 0.050734 0.000418 -0.0057904 -8.3504e-05 -0.00084984 0.0005457 0.00026953
0.00152 0.0017762 -6.7337e-05 -0.0010556
0.0004429 -0.0057928 0.10975 -0.069899 0.0057979 -0.00092891 0.00026523 0.0007345
0.00061073 -0.00022732 0.00026105 0.00033034
-8.9368e-05 -0.00082459 0.0057911 -0.00098828 0.30285 0.090227 -0.00027605 -0.00012771
0.00089898 0.00044806 0.0014453 -0.0007558
0.00053896 0.00030982 0.00028965 0.00071369 -0.00025479 -0.00011435 0.22969 -0.031857
0.006152 -0.0053724 -0.00056439 -0.00095855
0.0015611 0.0017314 0.00061876 -0.00020581 0.00092807 0.00044016 0.0062336 -0.0054191
0.21449 0.097297 0.0033532 -0.0016963
1.4316e-05 -0.0011644 0.00027026 0.00043361 0.0014167 -0.000766 -7.3636e-05 -0.00076293
0.0029605 -0.0017094 0.32726 -0.083205
3620000000 0.30668 0.012946 -0.00096799 -0.0034868 -0.0021543 -0.00029432 0.00030404 -0.0020991
0.00015087 0.00063348 -0.00051332 -0.0009098
-0.00095424 -0.0034943 0.11033 -0.099433 0.0037054 -0.0039704 0.00035306 0.00064373
-0.00014533 -0.0007325 0.00069548 0.00040688
-0.0021903 -0.00026548 0.0036936 -0.0040381 0.31533 0.046338 5.1051e-05 -0.00080563
-0.00033777 0.000267 0.00058446 -0.00085316
0.0001989 -0.0020789 0.00039451 0.0006677 3.5332e-05 -0.00078548 0.219 -0.063055
0.0016973 -0.0074301 -0.0011494 0.0014759
8.2717e-05 0.00072722 -0.00016873 -0.00081777 -0.00025286 0.00032683 0.0014513 -0.0073822
0.23661 0.055115 0.0016166 -0.0021395
-0.00047855 -0.00085894 0.00061669 0.00038831 0.0008214 -0.00084402 -0.0016133 0.0012236
0.0017077 -0.0020935 0.32915 -0.11785
3680000000 0.31008 -0.031362 -0.0033077 -0.0038905 -0.0010189 0.0018381 -0.0011706 -6.8197e-05
0.0016911 -0.00020015 -0.0013069 -0.00067564
-0.0033285 -0.0038586 0.10587 -0.11643 0.0013245 -0.0045651 0.00081904 0.00021955
-0.00058154 -0.00056756 0.00081515 0.00028586
-0.00099022 0.0018346 0.0012787 -0.0045733 0.32645 -0.0038313 -0.00084998 -0.00059505
0.0011916 0.00073469 0.00072351 -0.0016878
-0.0011153 -9.2659e-05 0.00078651 0.00021269 -0.00085043 -0.00060322 0.2051 -0.096347
0.00015591 -0.0063843 -0.00078605 0.00078463
0.0016196 -0.00019017 -0.00051551 -0.00053502 0.0010566 0.000634 0.00028804 -0.0062683
0.25708 0.029484 0.00083823 -0.0024849
-0.0014181 -0.00066307 0.00081343 0.00033057 0.00070549 -0.0017903 -0.00041609 0.0012169
0.00066721 -0.0026485 0.32889 -0.16212
3740000000 0.31199 -0.066813 -0.0030324 -0.00021156 -0.0022342 0.0026242 5.8457e-06 -0.00082767
-0.00047479 7.8678e-05 -0.00072757 0.00071643
-0.0030168 -0.0002278 0.097139 -0.13818 0.00068731 -0.0053996 0.00036108 -0.0002995
-7.3711e-05 -0.00013146 0.00061935 8.2838e-05
-0.0022981 0.0026669 0.00061416 -0.0054009 0.32913 -0.043755 -0.00072268 -0.00015875
-6.2831e-05 0.00027921 -0.00028929 -0.0014648
7.6453e-05 -0.00090079 0.00037672 -0.00028448 -0.00066001 -0.00016041 0.18419 -0.12038
-0.0018484 -0.0065115 0.00062708 0.002856
-0.00047359 0.00013726 -0.00012162 -0.0001158 0.00011241 0.00026281 -0.0019431 -0.0066676
0.26232 -0.0089595 -0.00023205 -0.0018814
-0.00078917 0.00073337 0.00058825 -7.0167e-05 -0.00033956 -0.0014032 0.00040915 0.0022728
-2.6252e-05 -0.0016354 0.31517 -0.20189
3800000000 0.30658 -0.1128 -0.0023678 0.00046468 0.0010606 0.0037239 -0.0012827 -0.0013288
0.0013449 0.00075503 -0.0010396 0.0004085
-0.002369 0.00044871 0.086129 -0.15331 -0.0022744 -0.0047253 0.000108 0.00017754
-0.00097107 -0.00042145 0.00090184 -0.00012803
0.0011002 0.0036761 -0.0023434 -0.0047415 0.32537 -0.085429 -0.00059658 0.00037458
0.00078974 -0.00033676 -0.00091975 -0.00036341
-0.0012583 -0.0012816 0.00013492 0.00013158 -0.00059108 0.00035245 0.17412 -0.14606
-0.0031925 -0.0047238 0.0017466 0.0012156
0.0013505 0.00074195 -0.0010766 -0.00039666 0.0007662 -0.00029216 -0.0033203 -0.0044499
0.27546 -0.049822 0.0012545 -0.00080124
-0.0010875 0.00036951 0.00080972 -2.0402e-05 -0.0010773 -0.00050214 0.0017225 0.0018134
0.0011516 -0.0008778 0.30666 -0.24262
3860000000 0.29505 -0.14434 -0.00068402 0.0011331 0.0025973 0.0018982 -0.0019959 0.0009165
0.00082039 -0.0011121 -0.00022318 0.0015031
-0.00070612 0.0011237 0.066755 -0.16301 -0.0033517 -0.00482 0.00064521 -0.00062617
-0.00069268 0.0012069 0.00047369 -0.0010086
0.0026251 0.0019582 -0.0034158 -0.0047932 0.30546 -0.12548 -0.00096087 0.00055949
0.00030868 -0.00049365 -0.00093863 -0.00017082
-0.0021339 0.0010116 0.00061385 -0.00063102 -0.00086334 0.00065247 0.14607 -0.16036
-0.0032185 -0.0050525 0.0016926 0.001151
0.00082657 -0.001142 -0.00065785 0.0012028 0.00032273 -0.00042119 -0.0030818 -0.0052015
0.27105 -0.082138 0.00037983 -0.0023114
-0.00025204 0.0016276 0.00056554 -0.0011058 -0.00083289 -0.00018535 0.0020394 0.00068862
0.00034108 -0.00217 0.28427 -0.28164
3920000000 0.27993 -0.18434 0.0019875 0.00022928 0.0035337 0.0023555 0.00011103 0.0011253
0.00052224 0.00019694 0.00054039 0.0001332
0.0019756 0.00017415 0.039067 -0.17912 -0.004772 -0.0028897 -0.00048348 -0.00015335
0.00021708 0.00018467 -0.00017296 -0.00034819
0.0035225 0.0023525 -0.0048354 -0.0028757 0.29838 -0.15859 8.7815e-05 0.001477
0.0017223 -0.0013013 -0.00045135 -0.0001037
0.00015316 0.0011216 -0.00047991 -0.0001902 0.0001024 0.0014386 0.12627 -0.17165
-0.0041645 -0.0038353 0.0025784 -0.00063489
0.00049728 0.00024135 0.00032141 0.00018711 0.0017308 -0.0013638 -0.0044943 -0.0037295
0.26231 -0.13062 0.00060149 -0.0022431
0.00050331 0.00023573 -0.0002417 -0.00030192 -0.00060177 -2.5525e-05 0.0023412 -0.00016432
0.00082621 -0.0023987 0.26191 -0.30811
3980000000 0.2528 -0.2196 0.0018002 -0.0033869 0.0050066 -0.00027654 7.7915e-05 0.0010798
0.00087122 -0.0018813 0.00044547 0.00027291
0.0018279 -0.0033861 0.016589 -0.19192 -0.005288 -0.0012658 0.00084316 0.00051226
0.00056146 0.00030569 -0.00011867 -0.0011256
0.0049777 -0.0003356 -0.0052867 -0.0011727 0.26976 -0.18882 0.0013457 7.4509e-05
-0.0010155 -0.00088001 -0.0005051 -0.00042155
0.00013225 0.00098725 0.00076639 0.00049499 0.0013643 0.00012764 0.089736 -0.19291
-0.0052747 -0.0040912 0.0013136 -0.00088198
0.00084169 -0.0018518 0.00048397 0.00034018 -0.0009715 -0.00081062 -0.0049552 -0.0038253
0.24847 -0.16104 0.00079688 -0.0048003
0.00042689 -5.0275e-06 -5.9338e-05 -0.0011543 -0.00049105 -0.00045728 0.0014159 -0.00093865
0.00073195 -0.0044792 0.22742 -0.3466
4040000000 0.2255 -0.24523 -0.00086236 -0.0042267 0.0034188 -0.0029633 0.00037921 8.6089e-05
-0.00054477 -0.00088588 0.00055834 -4.4294e-05
-0.00082882 -0.0042278 -0.0084613 -0.19883 -0.0046012 9.7549e-05 0.0001212 -0.00098193
1.1362e-05 0.00028466 -0.0013603 -6.2698e-05
0.0033688 -0.0030767 -0.0045958 0.0001334 0.24732 -0.22216 0.00017743 -0.00052755
-0.00076276 -0.00042888 -0.0011329 0.00017579
0.00039473 3.5109e-05 0.00017704 -0.0010672 0.00024078 -0.00059625 0.068006 -0.18745
-0.006945 -0.0013549 0.00147 -0.00057505
-0.00051706 -0.00085509 -2.2072e-05 0.00023837 -0.00082152 -0.00039671 -0.0072374 -0.0015261
0.23499 -0.19342 -0.0018504 -0.0035177
0.00071498 7.3558e-05 -0.0014433 -6.2818e-05 -0.0011095 0.00016911 0.0012577 -0.00064112
-0.0017638 -0.0038354 0.18959 -0.36434
4100000000 0.19516 -0.26908 -0.0036359 -0.0028922 0.0010389 -0.0034866 -0.00031742 -8.2501e-05
0.00035988 -0.0016514 0.00044966 0.00032676
-0.0036097 -0.002897 -0.034251 -0.20211 -0.0047153 0.00086619 -0.00017849 -0.00023669
0.00089067 0.00031341 -0.00051853 0.00011139
0.0010445 -0.0034995 -0.0046766 0.00089441 0.22536 -0.24788 0.000353 -0.00016332
-0.00052229 -0.00015527 -0.0013369 6.311e-05
-0.00033237 -3.4535e-05 -0.00016298 -0.00023328 0.00035078 -0.00011507 0.034364 -0.20113
-0.0061182 0.00029587 0.0011371 -0.0017632
0.00029894 -0.0016085 0.00084183 0.00023261 -0.00064889 -0.00015171 -0.0059911 0.00052385
0.21675 -0.21855 -0.0026072 -0.0043689
0.0005956 0.00035286 -0.00043766 0.0001712 -0.0014572 5.1668e-05 0.0010433 -0.0018878
-0.0026465 -0.0041961 0.15669 -0.39059
4160000000 0.16605 -0.28615 -0.0038743 -0.0017886 -0.0001677 -0.0032596 0.00069131 -0.00012848
-0.0039241 -0.00047902 0.0010064 -0.0010021
-0.003864 -0.0017808 -0.059766 -0.198 -0.0048306 0.0025912 -0.00044254 -0.00028977
3.8579e-05 -0.00039577 -0.00090949 0.00030969
-0.00016069 -0.0033008 -0.0047916 0.0026387 0.19286 -0.26317 0.00030338 -0.00035761
-0.0011413 -0.00048143 -0.001107 0.00086676
0.00070603 -0.00011613 -0.00044555 -0.00024414 0.00041906 -0.00031926 0.010108 -0.18853
-0.0056857 0.0019553 0.00077499 -0.0018508
-0.0039288 -0.00064178 0.00010772 -0.00037676 -0.0010298 -0.00042028 -0.0056227 0.0018895
0.18155 -0.25207 -0.0046841 -0.0028571
0.00074612 -0.00083016 -0.0010337 0.00034748 -0.001114 0.00079741 0.001008 -0.0016995
-0.0044532 -0.0030749 0.10716 -0.39938
4220000000 0.1373 -0.3018 -0.0046217 0.00031924 -9.2166e-05 -0.0037433 -0.00029362 -0.00022964
-0.00094648 0.0010645 0.0002067 -0.0013643
-0.0046231 0.00030553 -0.096008 -0.18788 -0.0023132 0.0034199 -0.00017057 -5.6349e-05
0.00037163 2.8667e-05 -0.00065385 0.0010647
-0.00010754 -0.0037453 -0.0022879 0.0034626 0.16327 -0.28997 0.00014807 7.1014e-05
0.00021749 0.00025386 -0.00029371 0.0013728
-0.00035193 -0.00022086 -0.00026018 -6.4737e-05 8.4936e-05 0.00012853 -0.013254 -0.18686
-0.0041787 0.0020976 0.00010998 -0.0024252
-0.00074287 0.0011132 0.00030637 -3.7496e-05 0.00011361 0.0002032 -0.0043148 0.0021505
0.16569 -0.27479 -0.004996 -0.0030014
0.0002523 -0.0014455 -0.00058045 0.0011239 -0.00030549 0.0013385 -5.5215e-05 -0.00251
-0.0053378 -0.0029928 0.079316 -0.41221
4280000000 0.10614 -0.3104 -0.002746 0.0018346 -0.0019149 -0.0041508 -0.00016135 0.00061775
-9.1078e-05 0.0012893 -0.00057306 -0.00033167
-0.0027191 0.0018257 -0.12155 -0.19169 -0.0026271 0.0030048 -0.00090343 -0.00032463
0.0001252 0.00021571 0.0005438 0.00064735
-0.0019984 -0.0041043 -0.0025913 0.0030607 0.13303 -0.29651 0.00067479 -0.0002118
-0.00093827 0.00083002 -0.00029039 0.00083847
-0.00015862 0.00065152 -0.00087876 -0.00032262 0.00075624 -0.00020362 -0.051251 -0.17147
-0.0050456 0.0025774 -0.00077455 -0.002249
-0.00016436 0.0013189 0.00022031 0.00020467 -0.00090311 0.00094492 -0.0048398 0.0025974
0.1167 -0.29392 -0.0066074 -0.00037055
-0.00086834 -0.00024256 0.00052996 0.00053852 -0.00013722 0.00092262 -0.00075046 -0.0022061
-0.0062342 -0.00047048 0.02885 -0.41758
4340000000 0.079149 -0.31942 -0.0020088 0.001903 -0.0023609 -0.0012918 0.00022876 0.0004661
8.8124e-05 0.00061761 -0.00026975 -0.00090952
-0.0019942 0.0019268 -0.14169 -0.16543 -0.001894 0.0037544 -5.0605e-05 0.00059614
-0.00011799 -0.00030417 0.00044264 0.00040507
-0.0024114 -0.001255 -0.0018386 0.0037895 0.096706 -0.31315 -0.00037503 -0.00089673
0.00013623 0.0010978 0.0008426 0.0020463
0.00027652 0.00044124 -4.8474e-05 0.00061684 -0.00043656 -0.00097244 -0.06883 -0.16918
-0.0044342 0.0039499 -0.0015367 -0.0023247
3.6471e-05 0.00062788 -0.00018202 -0.00030375 0.00012951 0.0010701 -0.0043607 0.0039164
0.08943 -0.31805 -0.0049826 0.0018646
-0.0001824 -0.00099912 0.0004499 0.00054114 0.00085279 0.00199 -0.0014277 -0.0022897
-0.0052924 0.0018094 -0.0053303 -0.41085
4400000000 0.04782 -0.32481 -0.0009812 0.0015861 -0.0023212 -0.0016984 0.00098174 0.0013016
1.3788e-06 0.00064805 0.00027775 -0.00064941
-0.00099785 0.001547 -0.17044 -0.15544 -0.0015206 0.0040745 -0.00041725 0.00056623
8.1913e-06 -0.00044753 0.00066062 0.00022731
-0.0023722 -0.0017206 -0.0014827 0.0040812 0.067542 -0.3193 4.6219e-05 -0.00034482
0.00061763 0.0001781 0.0010769 0.0012765
0.0009897 0.0013362 -0.00043819 0.00057017 6.0337e-05 -0.00031443 -0.09307 -0.1562
-0.00347 0.0049936 -0.0021278 -0.001574
0.00010034 0.00053365 -3.2516e-05 -0.00046072 0.00059411 0.00023031 -0.0036626 0.0050912
0.054951 -0.32729 -0.0046405 0.00084441
-1.3177e-05 -0.00060961 0.0006729 0.00010717 0.0010902 0.0013647 -0.0023045 -0.0016287
-0.0044225 0.0010873 -0.050606 -0.41553
4460000000 0.012145 -0.32451 -0.00072092 0.00056084 -0.0041112 -0.00098332 0.0013686 -0.0007279
-0.00055329 0.0012221 -0.0011253 -0.00025162
-0.00067424 0.00057249 -0.19189 -0.12591 -0.00063786 0.0046792 -0.00033979 0.00076762
-0.00041737 -0.00043446 0.00041274 -0.00053998
-0.0040609 -0.00096083 -0.00054627 0.0047177 0.042362 -0.32644 -0.00053591 -0.00042041
0.0002438 0.00061211 0.0020226 0.00066126
0.0013575 -0.000726 -0.00033987 0.00071951 -0.00049396 -0.00048798 -0.10671 -0.13447
-0.0016981 0.0067309 -0.002202 -0.00084647
-0.00047947 0.0013071 -0.00042904 -0.00047524 0.00025227 0.00061606 -0.0014256 0.0066636
0.020433 -0.32074 -0.0041887 0.0036673
-0.00099043 -0.00019262 0.00051461 -0.00049791 0.0020778 0.00046079 -0.0020959 -0.00061589
-0.0045048 0.0033957 -0.090667 -0.39665
4520000000 -0.012101 -0.32491 -0.0003063 -0.00025525 -0.0037527 0.00019373 0.00069546 -2.2097e-05
0.001967 9.7789e-05 -0.00057595 0.00084361
-0.0003219 -0.0002497 -0.21668 -0.10898 0.00071923 0.0049292 0.00062161 0.00075198
-0.00011806 -4.6812e-05 0.0001379 -0.00013873
-0.003789 0.00027984 0.00081457 0.004917 0.011333 -0.32398 -0.00098022 0.00060306
0.00089184 -0.00075886 0.0016367 -0.00081221
0.00070237 -9.2922e-05 0.0005706 0.00076418 -0.0010112 0.00060215 -0.1244 -0.12551
-0.00060958 0.0058579 -0.0030872 -0.00037511
0.0019419 4.7614e-05 -0.00018334 -6.2048e-07 0.00082567 -0.00072285 -0.00074917 0.0058695
-0.029697 -0.33179 -0.0027728 0.0031211
-0.00069445 0.00077569 0.00015043 -0.0001579 0.0016382 -0.00089707 -0.0030779 -0.00043988
-0.0028177 0.0033487 -0.11922 -0.3945
4580000000 -0.049811 -0.31728 -0.0011288 -0.00054179 -0.0030713 0.0026278 0.00067282 -0.00032882
0.00027402 -1.1651e-05 -0.00081715 0.00080618
-0.0011215 -0.00052722 -0.23503 -0.08204 0.001156 0.0041953 0.00062245 -4.418e-05
7.0921e-06 0.00015558 0.00020865 -0.0001799
-0.0030958 0.0026662 0.001174 0.0041845 -0.020662 -0.32115 -0.00024573 0.00052568
-0.00058525 -5.4413e-05 0.0016723 -0.00099697
0.00067838 -0.00030302 0.00065267 -4.9885e-05 -0.00017607 0.00051569 -0.13497 -0.10053
0.001983 0.0054564 -0.0026433 0.0010509
0.00024279 1.9602e-05 4.6734e-05 0.00012209 -0.00055789 -8.014e-06 0.002134 0.0055404
-0.05415 -0.33498 -0.0026659 0.0041393
-0.00056938 0.00079259 9.5082e-05 -0.00016199 0.0016806 -0.00092849 -0.002754 0.0012159
-0.0024688 0.0038775 -0.16457 -0.36507
4640000000 -0.075167 -0.31111 -0.00239 -0.0015696 -0.0031359 0.0026586 0.00058062 -0.0013197
0.0015263 -0.00056564 2.9377e-05 0.00099034
-0.0023837 -0.0015598 -0.24524 -0.054405 0.001762 0.0039227 0.00073827 0.0003078
-0.00042025 0.00033547 1.9583e-05 -0.00061753
-0.0031187 0.0026617 0.0018573 0.0038648 -0.044812 -0.31505 0.00024129 0.00088488
0.0013561 0.00030066 0.00025695 -0.0023216
0.00058201 -0.0013303 0.00072567 0.00028845 0.0001832 0.00090305 -0.14023 -0.086177
0.0035046 0.0039647 -0.0025037 0.0017575
0.0014634 -0.00057158 -0.00046549 0.00041301 0.0013382 0.00038263 0.0035003 0.0038317
-0.087319 -0.31844 -0.0019533 0.0039228
2.2381e-05 0.0010017 2.0749e-05 -0.00065465 0.00019539 -0.0023062 -0.0021825 0.001625
-0.0022504 0.0042923 -0.18337 -0.3546
4700000000 -0.10329 -0.30617 -0.0039938 -1.9802e-05 -0.0014222 0.0046202 -0.00091831 -0.00094617
0.00084734 -0.00067243 0.00085658 0.00071259
-0.00398 -2.3953e-05 -0.25676 -0.035618 0.0028045 0.0039183 0.00045109 -0.00052882
0.00031575 0.00051178 -0.00010977 -9.3699e-05
-0.0013284 0.0046293 0.0028893 0.0038781 -0.075824 -0.309 -0.0001371 0.00060903
0.00035701 -0.00036565 -0.00016755 -0.0014861
-0.00088826 -0.00087917 0.00042623 -0.00054415 -0.00010138 0.00063834 -0.15722 -0.065371
0.0033223 0.0017947 -0.0013177 0.0024826
0.00079621 -0.00076733 0.00031466 0.00051701 0.00031198 -0.00039703 0.0033143 0.0019469
-0.12625 -0.3086 -0.0013491 0.0043221
0.00090553 0.00072415 -0.00021358 -6.8074e-05 -3.3018e-05 -0.0014438 -0.0014213 0.0024603
-0.0011499 0.0042234 -0.22678 -0.32543
4760000000 -0.13288 -0.29107 -0.0047605 0.0012249 0.00066295 0.0045715 -0.00071864 -0.00059755
0.00033272 -0.0010099 0.0011846 -0.00034485
-0.0047236 0.0012066 -0.25215 0.0068328 0.0031583 0.0030963 -2.728e-05 -0.00065303
0.00044224 0.00022323 5.7518e-05 -0.00019938
0.0007169 0.0046064 0.0032132 0.0030414 -0.1061 -0.29455 0.00076868 0.00039391
0.00098818 -0.00016066 -0.0013874 -0.00093096
-0.00070626 -0.00057964 -2.2841e-05 -0.00065106 0.00074914 0.00039465 -0.15099 -0.048664
0.0024523 0.0013345 -0.0006881 0.0027175
0.00037394 -0.00094286 0.00045237 0.00019699 0.001058 -0.0001495 0.0025495 0.0012106
-0.158 -0.29068 -0.00026451 0.0046401
0.0011022 -0.00041062 3.9549e-05 -0.00025851 -0.0014796 -0.00093155 -0.00053053 0.0027856
-0.0004248 0.004627 -0.23801 -0.30335
4820000000 -0.16014 -0.27723 -0.005026 0.0026679 0.0016903 0.0029824 -0.00095119 -0.00043062
0.00053804 -0.00085936 5.5098e-05 -0.00057254
-0.005024 0.0026558 -0.26372 0.029036 0.004325 0.0032717 -9.3343e-05 -0.00034909
0.00037214 -0.00016944 -0.00026469 -0.00046082
0.0016513 0.0029785 0.0043942 0.0031981 -0.13344 -0.29003 0.00050459 -0.00041944
0.00019228 -0.00075254 -0.00087046 -0.00016148
-0.00096524 -0.00040872 -0.00011418 -0.00030498 0.00048182 -0.00038097 -0.16636 -0.031184
0.0018054 -1.0063e-05 0.00012425 0.0028767
0.00046939 -0.00084527 0.00035908 -0.00017542 0.00011942 -0.00076746 0.0017049 5.5069e-05
-0.19639 -0.27225 -6.072e-05 0.003526
5.2123e-05 -0.00049715 -0.00024717 -0.00052381 -0.00094556 -9.4571e-05 9.9027e-05 0.0028995
1.4593e-05 0.0037227 -0.27515 -0.27299
4880000000 -0.19131 -0.25704 -0.0042005 0.0045516 0.00203 0.0031847 -0.0013979 0.00022022
-0.00076149 -0.0010751 0.00039394 -0.00016775
-0.0041841 0.0045253 -0.25517 0.07077 0.004921 0.0015771 -0.00033148 -0.00018174
-0.00022862 0.00016239 -0.00029184 0.00022797
0.0021032 0.0031232 0.0049334 0.0015155 -0.15177 -0.27741 0.00041171 -0.00036439
-0.0003536 -0.0011519 -0.00032195 5.8075e-05
-0.0013686 0.00016504 -0.00033621 -0.00022865 0.00045409 -0.00035959 -0.1595 -0.012543
0.00071748 -0.00010571 0.0012355 0.0024785
-0.00077089 -0.00098723 -0.00021755 0.00014051 -0.00026469 -0.0011676 0.00079927 -0.00011178
-0.22414 -0.25567 0.00076044 0.0035855
0.00037759 -8.9049e-05 -0.00021609 0.0002344 -0.00025013 2.9928e-05 0.0012193 0.0025103
0.00079811 0.0035469 -0.28667 -0.24319
4940000000 -0.21192 -0.23925 -0.0028699 0.0066187 0.0029742 0.0011249 -0.00033226 0.00070536
-0.00093331 -0.00049969 -8.0492e-06 -0.00072528
-0.0028645 0.0066116 -0.26645 0.096394 0.0057504 0.00084681 -9.7417e-05 -4.3334e-05
0.00032182 -0.00032745 -0.00031274 0.00018671
0.0030171 0.0011365 0.0057824 0.00072948 -0.17266 -0.25396 0.00021155 -0.00041021
-0.00092629 9.42e-05 -0.00041222 -5.7719e-05
-0.00026775 0.00072691 -8.8889e-05 -3.5164e-05 0.00015821 -0.00041629 -0.16689 -0.0031351
-8.4239e-06 0.00061404 0.0019196 0.0019274
-0.0010116 -0.00051037 0.00031792 -0.00028329 -0.00086352 0.00015629 -4.2499e-05 0.00049294
-0.24692 -0.22606 0.00048794 0.0030565
-3.4131e-05 -0.00071819 -0.00036091 0.00027626 -0.00047006 -6.5842e-05 0.0018776 0.0018094
0.00035045 0.0030654 -0.31046 -0.21757
5000000000 -0.23243 -0.21481 5.2344e-06 0.0072546 0.0031717 0.0016646 -0.00021495 0.00060287
-0.00065519 0.00052729 -0.00023451 -0.00063978
-3.8166e-06 0.0072604 -0.25268 0.11385 0.0056692 -0.00086303 -0.00027044 -0.00010491
-0.00011556 -0.00048973 -9.8928e-05 -5.8721e-05
0.003186 0.0016375 0.0056567 -0.00092806 -0.20224 -0.23866 -0.00064711 -0.00078455
-0.00047379 -0.00044273 -0.00043009 -0.00023698
-0.0001959 0.00062104 -0.00028654 -8.8226e-05 -0.00057624 -0.00082547 -0.16112 0.021125
-0.00039764 0.0014948 0.0022513 0.0012801
-0.00062585 0.00052244 -0.00016512 -0.00048368 -0.00049302 -0.00042956 -0.00044112 0.0016086
-0.27364 -0.20412 0.00044836 0.0040523
-0.00023701 -0.00065882 -0.00015848 -0.00011139 -0.00030065 -0.00023568 0.0022843 0.0011428
0.00067935 0.0041645 -0.32227 -0.18252
5060000000 -0.25317 -0.18706 0.0020239 0.0068937 0.00312 -0.00059275 0.00020157 0.00059476
-0.00049306 -3.2941e-06 -0.0002035 -0.0001883
0.0020391 0.0068851 -0.23487 0.15064 0.0049209 -0.0019009 5.5719e-06 0.00018531
-0.00038461 1.7851e-06 -0.0003171 0.00015584
0.0031543 -0.00063303 0.0049305 -0.0020306 -0.21584 -0.21724 -0.00044203 0.00039388
-0.00081792 4.4124e-05 -0.001291 2.9252e-05
0.0002129 0.00055621 2.0337e-05 0.00016307 -0.00044985 0.00042403 -0.16271 0.028543
0.00014367 0.0031846 0.0018359 0.00046643
-0.00046918 -1.5231e-05 -0.00042794 3.3868e-05 -0.00080267 6.8309e-05 0.00023043 0.0030995
-0.28417 -0.17243 0.0019962 0.003314
-0.00013837 -0.00015881 -0.00032815 0.00010282 -0.0014067 2.6474e-07 0.0018335 0.00055192
0.0019521 0.0032304 -0.33435 -0.15434
5120000000 -0.26907 -0.16184 0.0034298 0.0057871 0.0028082 -0.00050426 0.00029423 0.00062688
-3.0516e-05 0.00089835 -0.00050656 -4.1261e-05
0.0034188 0.0057776 -0.22915 0.17695 0.0047555 -0.0024894 5.3575e-05 0.00022637
6.0132e-05 -9.7732e-05 -5.3299e-06 0.00018777
0.0027833 -0.00055169 0.0047294 -0.002564 -0.22949 -0.20201 -5.804e-06 0.00014702
-0.00024607 0.00093766 -0.0012107 0.00092212
0.00034963 0.00060637 5.5522e-05 0.00024679 1.885e-06 0.00018112 -0.159 0.054503
0.0018725 0.0031844 0.0023102 0.00043976
-9.1063e-05 0.00083391 7.2943e-05 -0.00010609 -0.00025314 0.00088987 0.0017043 0.0031779
-0.29794 -0.13927 0.0016865 0.0031584
-0.00050793 -3.4677e-05 4.2513e-05 0.00021342 -0.0011924 0.00093986 0.0023316 0.00040442
0.0015325 0.0033312 -0.3473 -0.11946
5180000000 -0.28481 -0.13143 0.0049462 0.004744 0.0033486 -0.0011421 0.00022743 0.00051766
-0.00015467 0.00035947 -0.00037101 0.0004285
0.0049385 0.0047455 -0.20663 0.19993 0.0041738 -0.0037279 -0.00034235 -0.00022369
-0.00015381 -0.00014511 -0.00017136 0.0001689
0.0033144 -0.0011811 0.0041249 -0.0037955 -0.2408 -0.16562 -0.00025322 0.00064855
-0.00016132 0.0001042 -0.00023592 0.00095999
0.00024461 0.00054193 -0.00032979 -0.00021555 -0.00024518 0.00067999 -0.15797 0.064396
0.0030013 0.0033228 0.0023522 -0.00077135
-0.0001731 0.00031615 -0.00017871 -0.000168 -0.00016982 8.9046e-05 0.0030357 0.0033242
-0.30834 -0.096756 0.0029364 0.0035776
-0.00038403 0.00040905 -0.00018923 0.00020016 -0.00031482 0.00095693 0.0022719 -0.00079329
0.0030069 0.0034438 -0.34883 -0.087886
5240000000 -0.29342 -0.10438 0.0051909 0.0034325 0.0028307 -0.0029364 0.00061265 -9.0288e-06
-0.00033195 -2.6961e-05 -0.00019193 0.00053968
0.0051788 0.0034585 -0.19452 0.23699 0.0030917 -0.0047519 -3.0938e-05 0.00013115
-0.00025516 3.0427e-05 0.00018609 0.00044734
0.0027981 -0.0029419 0.0030064 -0.004817 -0.25743 -0.14065 0.00048659 0.00026986
-2.3586e-05 0.00065013 0.00016669 0.0012204
0.00063926 -2.6132e-05 -3.6688e-05 0.00011626 0.00043397 0.00025567 -0.15839 0.084923
0.0037894 0.0022943 0.0016713 -0.0012691
-0.00025475 -6.7158e-05 -0.00024554 -1.4179e-05 -3.6882e-06 0.00060749 0.0038125 0.0021472
-0.32081 -0.056489 0.0036022 0.0026303
-0.00019123 0.00048773 0.00022921 0.00048086 0.0002092 0.0012355 0.001788 -0.0012007
0.0035255 0.0025543 -0.35561 -0.055063
5300000000 -0.29817 -0.073878 0.0061091 0.0018807 0.001518 -0.0033576 4.6737e-05 -0.00029159
0.0003341 0.00056319 0.00011212 0.00029745
0.0060887 0.0018866 -0.18659 0.2417 0.0021261 -0.0054321 -7.2075e-05 0.0002451
1.0083e-06 0.00035178 0.00035939 0.00024516
0.0015183 -0.0033731 0.0020489 -0.0054855 -0.27349 -0.11498 0.00026178 -0.00027625
0.00032118 0.00045245 0.00074146 0.00054728
7.5686e-05 -0.00027733 -9.2369e-05 0.00024123 0.0002868 -0.00028252 -0.15084 0.094211
0.0051637 0.0012553 0.0013183 -0.0016134
0.00036539 0.0006529 2.1948e-05 0.00039049 0.00029344 0.00046376 0.0050694 0.0012295
-0.33198 -0.030257 0.0034636 0.0021303
7.1213e-05 0.00036777 0.00035374 0.00019892 0.00081093 0.00045982 0.0013048 -0.0016252
0.0035887 0.0023896 -0.35047 -0.018664
5360000000 -0.29799 -0.036947 0.0060002 0.00051356 0.00014543 -0.0037283 0.00041748 -1.1257e-05
0.00020634 0.00042665 0.00081292 4.9047e-06
0.0060009 0.00052181 -0.14913 0.2631 0.00073657 -0.0056048 9.0969e-05 0.00023814
-7.3514e-05 -5.5751e-05 0.00055536 -0.00035751
8.6513e-05 -0.0037295 0.0006288 -0.0056139 -0.27202 -0.087813 0.00038278 0.00037767
0.0001096 0.00044235 0.0007216 0.00031066
0.00041929 -2.5394e-07 7.4604e-05 0.00022687 0.00036657 0.00035149 -0.14872 0.11213
0.0054646 -0.0007948 0.00074808 -0.0020481
0.00022117 0.00038793 -8.1051e-05 -2.7559e-05 0.00012894 0.00048018 0.0055797 -0.00087106
-0.32484 0.0082815 0.0048379 0.0021357
0.00073803 -0.00011725 0.00059993 -0.00030806 0.00070383 0.00047814 0.00065681 -0.0020562
0.0048177 0.0019683 -0.3486 0.0090096
5420000000 -0.30065 -0.013827 0.0059676 -0.0012591 -0.00059377 -0.0034118 -9.3649e-06 -0.00016112
0.0008019 0.00043441 0.00025446 -0.00018155
0.0059641 -0.0012435 -0.13012 0.2897 5.1808e-05 -0.0054403 0.0001095 0.00013513
0.00016087 1.3375e-05 0.00027336 -9.0152e-05
-0.00066679 -0.0033935 -3.8698e-05 -0.0054552 -0.28742 -0.0549 -0.00014179 -0.00050612
0.0010542 0.00010717 0.00097604 0.00019798
-1.618e-05 -0.0001403 0.00010231 0.00016195 -0.00015645 -0.00048426 -0.13748 0.12675
0.0047292 -0.0020067 0.00016453 -0.0016873
0.00083555 0.00047681 0.00015212 1.4615e-05 0.00098818 1.2567e-05 0.0046347 -0.0020814
-0.33005 0.037236 0.0049918 0.00047739
0.00031384 -0.00023551 0.00026061 -4.1925e-05 0.00096644 0.00015976 0.00021222 -0.0017345
0.0047876 0.00061095 -0.34102 0.051386
5480000000 -0.29284 0.022478 0.0048423 -0.0019821 -0.0019062 -0.0029833 0.0003583 -1.8127e-05
0.00095109 -0.00032218 -0.00015725 -0.00011716
0.004817 -0.0019676 -0.11554 0.29746 -0.001629 -0.0056772 3.2864e-05 0.0002104
9.4296e-06 2.3094e-05 0.00017083 -0.00011618
-0.0019269 -0.0029563 -0.0017053 -0.0056559 -0.29158 -0.032515 -0.00030315 0.00021718
0.00061428 -0.00044509 0.00077319 0.00010871
0.00037153 -1.3939e-05 2.2578e-05 0.00020851 -0.0002989 0.00015727 -0.13084 0.13777
0.0037629 -0.0034898 -6.42e-05 -0.0018491
0.00091375 -0.00029442 6.1471e-05 4.9816e-05 0.00066813 -0.00035654 0.0037242 -0.0034355
-0.31869 0.064373 0.0046364 5.726e-05
-0.00018306 -8.1376e-05 0.00013745 -0.00015087 0.00075924 3.7584e-05 -0.00013356 -0.0018127
0.004874 5.3901e-05 -0.33134 0.072779
5540000000 -0.28883 0.047963 0.0041644 -0.0025478 -0.0027499 -0.0019783 0.00034216 -0.00032942
0.0002482 -0.00018284 -0.00032456 4.0928e-05
0.0041769 -0.0025423 -0.074471 0.31457 -0.0026755 -0.0051225 0.00047271 0.00011944
0.00010221 -0.00017559 -7.2371e-05 -0.00040347
-0.0027284 -0.0019202 -0.0027602 -0.0050319 -0.2908 -0.011486 0.00025146 -0.0001991
0.0004105 -0.00019631 0.00054425 -0.00038797
0.00034432 -0.00031238 0.00047451 0.00012239 0.00023334 -0.00018763 -0.11917 0.15897
0.0024414 -0.0035976 -0.0010949 -0.0019168
0.00018883 -0.00022165 7.1828e-05 -0.00020318 0.00033663 -0.00023304 0.0024348 -0.0037472
-0.3035 0.098922 0.0051985 -0.0011342
-0.00031728 2.5353e-05 -1.7787e-05 -0.00039503 0.00055833 -0.00032167 -0.0010418 -0.0019387
0.0050233 -0.0012599 -0.32427 0.11384
5600000000 -0.27733 0.076005 0.003436 -0.0036749 -0.0025531 -0.0016264 0.00030194 -0.0003862
0.00031537 -0.00039569 0.00021694 0.00050385
0.0034326 -0.0036448 -0.071839 0.32841 -0.0038411 -0.0046653 6.1405e-05 -0.00022494
-0.00011209 3.0258e-05 -3.6294e-05 -0.00025667
-0.0025805 -0.0016177 -0.0039255 -0.0046297 -0.29011 0.020226 -0.00011365 8.6076e-05
0.00018959 -0.00065261 0.0004344 -0.00043364
0.00030113 -0.00042889 7.1005e-05 -0.00021539 -2.4469e-05 9.2834e-05 -0.11169 0.15843
0.0019091 -0.0038701 -0.0010002 -0.00097698
0.00031963 -0.00039405 -8.1183e-05 3.4161e-05 0.00021981 -0.00065422 0.0018217 -0.0037964
-0.29465 0.12786 0.0045458 -0.001746
0.00027278 0.00058439 -0.00011678 -0.00022675 0.00040079 -0.00042084 -0.00094955 -0.0010532
0.0045892 -0.0015273 -0.30165 0.12885
5660000000 -0.26566 0.098138 0.0030979 -0.0037212 -0.0034105 -0.00048583 -0.00037917 -0.00074648
-0.00016854 -0.00048205 0.00039828 -0.00033201
0.0030905 -0.0036979 -0.03035 0.31987 -0.0045881 -0.0029364 -2.1561e-05 -0.00016881
0.00013557 7.5917e-05 -0.00011551 -0.00011585
-0.0033845 -0.00041234 -0.0046301 -0.0028495 -0.29033 0.043888 -0.00012562 0.00012697
-0.0005799 -0.00037433 0.00011809 -0.0010623
-0.00037564 -0.00073989 -3.1033e-05 -0.00016501 -0.00016168 0.00013274 -0.096151 0.17838
0.00069449 -0.0040164 -0.0013535 -0.0010802
-0.00017407 -0.0004692 0.00011543 7.9381e-05 -0.00055272 -0.00036891 0.00074033 -0.004027
-0.27937 0.1552 0.0040734 -0.0026646
0.00033398 -0.00020648 -9.9856e-05 -9.0717e-05 0.00013539 -0.0010988 -0.0013154 -0.00088534
0.0041498 -0.0027386 -0.29342 0.16422
5720000000 -0.25045 0.11938 0.0025635 -0.0042431 -0.0027563 0.00089378 -0.00050089 -0.00022084
-0.00043079 -7.5198e-05 -8.5999e-07 -0.00044084
0.002563 -0.0042293 -0.0021717 0.34502 -0.0056628 -0.0026004 5.2988e-05 -4.1026e-05
-0.00028548 6.8717e-05 -0.00023009 0.00010891
-0.0027541 0.00095065 -0.0056969 -0.0025284 -0.28676 0.075179 0.00019607 2.2025e-05
0.00023016 0.00039925 -9.8487e-05 -9.644e-05
-0.00053708 -0.00021841 7.7563e-05 -4.3695e-05 0.00023716 3.0677e-05 -0.080321 0.18024
-1.1093e-05 -0.00367 -0.0015911 -0.00032711
-0.00047058 -0.00010053 -0.00028556 6.4407e-05 0.00018054 0.00036302 -9.8474e-05 -0.003719
-0.26754 0.18127 0.0040429 -0.0038423
-5.9449e-05 -0.0003991 -0.00026446 0.00014949 2.3342e-05 -0.00011035 -0.0016587 -0.00048444
0.0040308 -0.0036927 -0.26242 0.18243
5780000000 -0.23413 0.13685 0.0014114 -0.0048076 -0.0023782 0.0011658 -0.00074967 7.9555e-05
-0.0003559 -0.00026089 -0.00010695 -0.0003336
0.0014275 -0.0048048 0.011354 0.33967 -0.006 -0.00064852 1.1688e-06 -0.00024715
2.4058e-05 9.4846e-07 -7.5678e-05 -0.0001717
-0.0023145 0.0011668 -0.0059995 -0.00054497 -0.28302 0.091937 -7.5406e-05 -0.00012453
2.9315e-05 -5.5144e-06 -0.00044125 -0.00057705
-0.00077386 8.0109e-05 -3.1601e-05 -0.0002387 -9.751e-05 -0.00012785 -0.071167 0.19612
-5.3818e-05 -0.0033808 -0.001226 0.00012105
-0.00038989 -0.00025708 1.6261e-05 -2.2147e-05 0.00010852 2.9043e-05 -3.4937e-05 -0.0032863
-0.25712 0.20228 0.0026449 -0.0040342
-8.6741e-05 -0.00032826 -0.00011127 -0.00017635 -0.00036346 -0.00052804 -0.0012377 0.00016976
0.0027364 -0.0039793 -0.25299 0.20395
5840000000 -0.22012 0.15804 0.00015889 -0.0054111 -0.0020777 0.0011487 -0.00013599 0.00036897
-0.00040723 0.00020368 -0.00052079 -0.00041974
0.00016289 -0.0054288 0.04716 0.34251 -0.0058472 0.00053483 -0.00023166 2.938e-05
0.00022266 -3.9406e-05 -0.00018623 0.00024073
-0.0020446 0.0011797 -0.0058358 0.00065751 -0.27582 0.11598 -0.0002609 9.8069e-06
-7.5597e-05 -0.00072148 -0.00049941 -0.00031334
-0.0001294 0.00038713 -0.00024008 4.8696e-05 -0.00024192 4.7186e-05 -0.048355 0.19904
-0.00093344 -0.0036148 -0.0013913 8.7863e-05
-0.00042074 0.0001989 0.0002547 -2.6597e-05 -9.5843e-05 -0.00076056 -0.0010019 -0.0037073
-0.23984 0.21136 0.0023112 -0.0042941
-0.00055874 -0.00039486 -0.00011867 0.00026105 -0.00056384 -0.00027843 -0.0013402 0.00012126
0.0021943 -0.0044096 -0.21736 0.22821
5900000000 -0.20605 0.16983 -0.0018752 -0.0054239 -0.0021457 0.0024477 -0.00011127 1.0593e-05
0.00021702 -0.00011906 -5.5703e-05 0.0003133
-0.0018635 -0.0054 0.0672 0.34188 -0.0051381 0.002053 1.5135e-05 -3.0867e-05
-5.0109e-07 -0.0002924 -1.011e-05 -6.2846e-05
-0.0020922 0.0024857 -0.0050933 0.0021751 -0.25975 0.13141 -3.3005e-05 -0.00011867
-0.00047328 -0.00052072 -0.00086992 -8.282e-05
-0.00012781 1.4521e-05 -5.7055e-06 -3.733e-05 -5.2003e-05 -0.00016787 -0.041085 0.20945
-0.0011758 -0.0035583 -0.0012035 0.00036769
0.00019372 -0.00019096 1.3839e-05 -0.00026589 -0.00049193 -0.00039836 -0.0012063 -0.0034282
-0.21376 0.22543 0.0016671 -0.0053411
-4.0479e-05 0.00038474 -6.5786e-05 -1.2001e-05 -0.00091118 -0.00013816 -0.0012692 0.00033978
0.0016266 -0.0052514 -0.20253 0.23766
5960000000 -0.18539 0.18291 -0.0030143 -0.0039666 -0.00077997 0.0027218 -0.0001861 0.00013856
-0.00020698 0.00022549 -6.7617e-05 0.00020865
-0.0030035 -0.0039768 0.093933 0.3407 -0.0041458 0.0023587 -0.0002001 1.1738e-05
-1.4478e-05 5.767e-05 2.4876e-05 0.00019223
-0.00072123 0.0027233 -0.004079 0.0024297 -0.24422 0.1572 2.4828e-06 -0.00013265
-0.00045635 0.00019431 -0.0006469 -0.00011979
-0.00016209 0.00016693 -0.00019487 6.7819e-06 -1.4231e-05 -0.00015444 -0.022389 0.21779
-0.0023613 -0.0031443 -0.00090675 0.00093712
-0.00019292 0.00023938 -6.6974e-05 8.7689e-05 -0.0004882 0.00017007 -0.0023902 -0.0032128
-0.19276 0.24082 -4.9813e-05 -0.0050597
-8.1906e-05 9.2405e-05 1.9277e-05 0.00014049 -0.00048622 -0.00015885 -0.00090436 0.00092901
-9.9311e-05 -0.005017 -0.17331 0.26435
6020000000 -0.16736 0.19805 -0.0038299 -0.0029683 -0.00016233 0.0031183 6.2849e-06 0.00062793
-0.00020449 0.00036185 -2.9234e-05 0.00028753
-0.0038118 -0.0029851 0.12194 0.33178 -0.0044855 0.0033635 -5.9398e-05 0.00015737
-0.00012906 0.00015948 -0.00023607 0.00014344
-0.00012313 0.0031461 -0.0044282 0.0034269 -0.2243 0.1693 -0.00035279 0.00026279
-0.00068124 0.0002286 -0.00054269 0.00059115
-2.4288e-06 0.0005736 -7.2699e-05 0.00015939 -0.00029579 0.00025359 -0.016012 0.21317
-0.0029559 -0.0030832 -0.0007657 0.0006669
-0.0002204 0.00034556 -7.8076e-05 0.00010389 -0.00073311 0.0002012 -0.0030452 -0.0029724
-0.16404 0.25347 -0.0004257 -0.0049154
7.0722e-07 0.00022838 -0.00018102 0.00016727 -0.00049847 0.00068793 -0.00074626 0.0006908
-0.00046529 -0.0050424 -0.14655 0.2632
6080000000 -0.14699 0.2065 -0.0040465 -0.00087054 0.0013553 0.0028172 3.282e-05 1.916e-05
0.00010588 0.00014616 0.00018249 7.6256e-05
-0.0040328 -0.00087441 0.1434 0.33237 -0.0029346 0.0045957 -6.9341e-05 -4.4946e-05
3.0684e-06 5.7783e-05 0.00011258 0.00027141
0.0013872 0.0027947 -0.002853 0.0046699 -0.20631 0.19599 0.00033135 0.00014616
-0.00019801 0.00067591 -0.00021885 0.00029917
1.7254e-05 -5.7407e-06 -4.5416e-05 -4.0118e-05 0.00027867 0.00013654 0.00085441 0.22142
-0.0041613 -0.0019382 -0.00085033 0.0010966
0.0001448 0.00017477 -8.2019e-06 0.00011927 -0.0001145 0.00071281 -0.0041179 -0.0020183
-0.13538 0.2705 -0.0014242 -0.0051822
0.00023265 2.5157e-05 0.00010886 0.00030585 -0.00019494 0.00042442 -0.00086278 0.0010076
-0.0013868 -0.0050332 -0.12429 0.28436
6140000000 -0.12986 0.21943 -0.0035573 -0.00055353 0.0016042 0.0020309 0.00019511 6.1802e-05
3.5434e-05 -0.00014243 0.00044066 -0.00022939
-0.0035364 -0.00056754 0.17019 0.31317 -0.0021692 0.0052712 7.5469e-05 4.8435e-05
0.00041285 -5.0471e-06 0.00031105 2.84e-06
0.001639 0.0020036 -0.0020731 0.0053271 -0.1825 0.21505 0.00033939 -0.0001272
0.00020788 0.0005928 0.00023472 0.0006631
0.00024921 3.9917e-05 6.9134e-05 4.6336e-05 0.00038371 -0.00012852 0.013511 0.21204
-0.0046453 -0.00095591 -0.00052364 0.0013204
-5.2473e-05 -0.00018949 0.00038307 -3.6493e-05 0.00012501 0.00052137 -0.0047176 -0.00085533
-0.11559 0.2901 -0.0032009 -0.0043907
0.00042944 -0.00025327 0.00023614 6.0421e-06 0.00013044 0.00071843 -0.0005058 0.0014609
-0.0030914 -0.0044045 -0.085654 0.28217
6200000000 -0.11418 0.2249 -0.0030146 -0.00014662 0.0021621 0.0012188 6.2721e-05 0.00042838
-0.00022817 0.00016897 -0.00027169 -0.000239
-0.0029866 -0.00014856 0.19792 0.3113 -0.00079169 0.0052464 6.79e-05 0.00020459
7.989e-06 4.4896e-06 6.2331e-05 7.028e-05
0.0022004 0.0012016 -0.00068379 0.0052588 -0.16314 0.22889 0.0001101 -0.00033788
0.00039268 0.00012368 0.00011035 0.0003476
5.3796e-05 0.00045668 5.2256e-05 0.00018602 9.9345e-05 -0.00037417 0.026975 0.22055
-0.0045271 0.00045638 1.6554e-05 0.0015055
-0.00015218 0.00013565 6.2499e-05 -1.3262e-05 0.00040795 0.00013014 -0.0044089 0.00048583
-0.10317 0.29555 -0.0037808 -0.003481
-0.00024509 -0.0001826 8.4613e-05 0.00011954 8.4561e-05 0.0002603 0.00011948 0.0013697
-0.0039282 -0.0034625 -0.072467 0.29234
6260000000 -0.0992 0.23778 -0.0030781 0.00086936 0.0022018 0.00059873 0.00033648 -0.00015694
7.5261e-05 0.00029969 -8.0271e-05 -5.8321e-05
-0.0030772 0.00086912 0.21533 0.29596 7.176e-05 0.0053647 3.2998e-05 -7.4702e-05
-4.1398e-05 -8.9552e-05 0.00025985 0.00017068
0.0022534 0.0005728 0.00017142 0.0053592 -0.14024 0.25027 2.7397e-05 -3.9463e-05
0.00033082 -0.00017612 0.00022367 0.0002519
0.00031644 -0.00019744 4.8508e-05 -7.7391e-05 8.3705e-05 -5.7014e-05 0.042964 0.21559
-0.0039907 0.001721 0.00071075 0.0011625
8.1799e-05 0.0003458 -2.9433e-05 -1.7398e-05 0.00028149 -0.00029066 -0.0040638 0.0017351
-0.074614 0.29665 -0.0043125 -0.0024815
-0.00011354 -9.555e-05 0.00029068 0.00014983 0.0003122 0.00018254 0.00054832 0.0012387
-0.0040861 -0.0023047 -0.02698 0.29171
6320000000 -0.082731 0.23969 -0.0025604 0.0014698 0.0023398 -0.00045984 7.4184e-05 0.00011824
-0.00040029 0.00037762 -0.00024311 0.00036705
-0.0025625 0.0014615 0.24053 0.28574 0.0019819 0.005475 8.8779e-05 6.1222e-05
8.1472e-05 -0.00014743 0.00017793 -0.0001358
0.0023028 -0.00045587 0.0021028 0.0054317 -0.12222 0.25854 -0.00022243 -0.00026517
0.00048282 -0.00013247 0.00046873 0.00026414
8.2304e-05 0.00010336 7.3404e-05 7.5784e-05 -0.0002283 -0.00027793 0.04185 0.21654
-0.0035285 0.0020685 0.0006218 0.0008103
-0.00041238 0.00043535 4.0787e-05 -0.00012993 0.00047961 -8.1801e-05 -0.0034915 0.002152
-0.050435 0.30701 -0.0047699 -0.0011662
-0.00011323 0.00039759 0.00020017 -0.00010731 0.00040209 0.00029269 0.00065326 0.0008414
-0.0047871 -0.0012627 -0.016636 0.28991
6380000000 -0.063121 0.24668 -0.0018698 0.0019124 0.0016503 -0.00056531 -1.411e-05 -2.6329e-05
0.00032878 0.00023297 0.00023525 5.5237e-05
-0.0018712 0.0019193 0.25691 0.26637 0.0030852 0.0041684 -0.00017656 -6.9185e-05
-0.00023841 -0.00019772 -0.00011423 -0.00019287
0.00162 -0.00059521 0.003207 0.0041082 -0.094283 0.2746 -0.00017032 0.00011822
0.00058344 -0.00024847 0.00042579 0.00018557
-2.0829e-05 -4.3042e-05 -0.00019486 -7.3089e-05 -0.00014249 0.00016212 0.062785 0.20701
-0.0027366 0.0033778 0.0010178 0.00088802
0.00036384 0.0002569 -0.00027085 -0.00017241 0.00061015 -0.00026815 -0.002726 0.0032939
-0.030047 0.2988 -0.0046865 0.00021371
8.6986e-05 6.5915e-05 -0.00015129 -0.00018329 0.00051022 0.00028693 0.0010462 0.00070374
-0.0047791 0.00031487 0.023804 0.29215
6440000000 -0.040362 0.25724 -0.00087026 0.0024639 0.0016642 -0.00078817 0.00036795 -8.243e-05
0.00022084 -0.00045164 -0.00015871 -0.00018668
-0.00087543 0.0024528 0.27746 0.25195 0.0033305 0.0028451 0.00014045 -4.4574e-06
-9.3528e-05 1.2236e-05 -0.00023823 -0.00030988
0.001641 -0.00085155 0.0033891 0.0027938 -0.076807 0.28863 -0.00025644 0.00028891
-0.00050029 -7.9218e-05 0.0003381 -0.00047106
0.00036995 -9.3726e-05 0.00017346 -1.6294e-06 -0.00022596 0.00026346 0.064951 0.2029
-0.0016062 0.0036381 0.0010081 0.00068661
0.00024856 -0.00050973 -0.00012643 -7.7926e-06 -0.0005092 1.0672e-05 -0.0015579 0.0037204
0.012491 0.30316 -0.0045143 0.0016097
-0.00012462 -0.00027934 -0.00022028 -0.0003731 0.00027681 -0.00042412 0.00096108 0.00082396
-0.0043671 0.0015598 0.034976 0.27589
6500000000 -0.021927 0.25686 -0.0001743 0.0020424 0.001367 -0.00092281 0.00020225 -7.0502e-05
8.1849e-05 0.00014514 -0.00027035 0.00029744
-0.00018322 0.0020274 0.30194 0.22444 0.003693 0.0024904 0.00011731 -4.6802e-05
0.00020564 0.00020274 0.00015475 -9.4297e-05
0.0013679 -0.00093219 0.0037508 0.0023859 -0.065264 0.28576 2.0311e-06 -3.9347e-05
0.00021494 -7.293e-05 1.375e-05 -0.00028452
0.00020692 -0.00010466 9.278e-05 -3.2746e-05 -5.3159e-05 -2.0186e-05 0.088885 0.19775
-0.00029944 0.0037996 0.0010582 0.00038471
6.2733e-05 0.00019938 0.00017315 0.00014623 0.00024518 -8.1142e-05 -0.00021873 0.0037533
0.033788 0.30594 -0.0032923 0.0025193
-0.0002539 0.00036686 0.00016012 -8.1598e-05 -3.2052e-05 -0.00031899 0.0012049 0.00031678
-0.0035247 0.0022728 0.072232 0.27709
