# Supplementary material for: Early Detection of Alzheimer’s Disease via Machine Learning-Based Microwave Sensing: An Experimental Validation
Source: Sensors (Basel). 2025 Apr 25;25(9):2718. doi: 10.3390/s25092718 (PMC12074295; doi:10.3390/s25092718)
Supplement: Supplementary file 1 [file sensors-25-02718-s001.zip › measurements_paper_sensors/26 febbraio - PART1/set1/CSF_7.5_m6.s6p]

!Keysight Technologies,M9804A,MY58100912,A.14.10.03
!Date: Thursday, April 27, 2023 10:28:33
!Correction: S11(C  6-Port  ) 
!S12(C  6-Port  ) 
!S13(C  6-Port  ) 
!S14(C  6-Port  ) 
!S15(C  6-Port  ) 
!S16(C  6-Port  ) 
!S21(C  6-Port  ) 
!S22(C  6-Port  ) 
!S23(C  6-Port  ) 
!S24(C  6-Port  ) 
!S25(C  6-Port  ) 
!S26(C  6-Port  ) 
!S31(C  6-Port  ) 
!S32(C  6-Port  ) 
!S33(C  6-Port  ) 
!S34(C  6-Port  ) 
!S35(C  6-Port  ) 
!S36(C  6-Port  ) 
!S41(C  6-Port  ) 
!S42(C  6-Port  ) 
!S43(C  6-Port  ) 
!S44(C  6-Port  ) 
!S45(C  6-Port  ) 
!S46(C  6-Port  ) 
!S51(C  6-Port  ) 
!S52(C  6-Port  ) 
!S53(C  6-Port  ) 
!S54(C  6-Port  ) 
!S55(C  6-Port  ) 
!S56(C  6-Port  ) 
!S61(C  6-Port  ) 
!S62(C  6-Port  ) 
!S63(C  6-Port  ) 
!S64(C  6-Port  ) 
!S65(C  6-Port  ) 
!S66(C  6-Port  ) 
!S6P File: Measurement: :
# Hz S  RI   R 50
500000000 -0.3275 -0.055033 -0.010692 -0.001072 -0.0074796 0.012286 -0.0037012 0.011981
0.012574 0.0059304 -0.0046506 0.010081
-0.010955 -0.0010857 -0.40965 -0.069438 0.0083633 -0.011167 0.0012145 0.011826
0.0075503 0.0035051 0.00097129 0.014291
-0.0074885 0.011921 0.0082665 -0.011213 -0.25339 0.19372 0.0068552 0.002899
-0.00072569 0.0091339 0.0017644 0.011936
-0.0041775 0.012237 0.0009424 0.012135 0.0068869 0.0028862 -0.32947 0.043773
-0.018437 -0.0059694 0.014781 0.028153
0.011973 0.00555 0.0076092 0.0030385 -0.00081043 0.0089544 -0.01844 -0.0057686
-0.2566 -0.15836 -0.026857 0.0048447
-0.0046382 0.0095133 0.0013666 0.014178 0.0021637 0.011777 0.014565 0.026995
-0.026329 0.0051693 -0.25875 -0.1441
560000000 -0.31207 0.10876 -0.022838 -0.065643 0.00030723 0.012874 0.005374 0.010861
0.010598 0.0037178 0.011156 0.0083844
-0.022934 -0.065668 -0.36987 0.093915 -0.042256 -0.039037 0.013951 0.0026647
-0.013317 -0.0022202 0.0033802 -0.0011988
0.00047681 0.012882 -0.04252 -0.038811 -0.1784 0.24166 9.7476e-05 -0.0040476
0.016555 0.0024107 0.0084054 -0.0061828
0.005046 0.010441 0.014074 0.0027149 7.6029e-05 -0.003996 -0.30376 0.1346
0.0049926 -0.021976 0.0054979 -0.021436
0.011032 0.0031317 -0.013095 -0.0023521 0.01661 0.0028623 0.0050849 -0.022172
-0.30393 0.016369 0.0080285 -0.047217
0.010843 0.008245 0.0033156 -0.00114 0.0082891 -0.0059804 0.0055874 -0.020975
0.0079993 -0.047981 -0.32732 0.002134
620000000 -0.27207 0.08672 -0.023574 0.0089091 0.0032946 0.0089594 0.0085878 -0.0044606
0.010816 -0.0013265 0.00046592 -0.0019617
-0.023657 0.0089068 -0.39892 0.039473 -0.019914 0.0006806 -0.0016664 -0.0022845
0.011606 -0.0057754 0.00045097 -0.0034285
0.003274 0.0090025 -0.019922 0.00073164 -0.15299 0.25085 -0.00062859 -0.0046305
-0.0043569 -0.0029119 0.008943 -0.002337
0.0083019 -0.0042579 -0.0015081 -0.0021198 -0.00063721 -0.0046211 -0.2623 0.14523
-0.041043 -0.019244 0.013194 0.029406
0.011321 -0.001214 0.011271 -0.006137 -0.0044107 -0.0028689 -0.041222 -0.018969
-0.22972 -0.016552 -0.041348 0.012877
-1.9186e-06 -0.0023704 0.0006823 -0.0035727 0.0090933 -0.0025517 0.013863 0.029163
-0.042415 0.012491 -0.24097 -0.033741
680000000 -0.2363 0.17765 -0.026415 -0.014121 0.0047256 0.0054053 0.001195 -0.006572
-0.0028038 -0.011356 0.0056211 -0.0070713
-0.02649 -0.014301 -0.38916 0.14215 -0.032865 -0.0010081 -0.0016956 -0.00046971
-0.0025043 -0.0091807 -0.00083979 -0.001597
0.004764 0.005491 -0.032922 -0.00088024 -0.10654 0.27437 -0.00088812 -0.00021776
-0.0019016 0.00053353 -0.0029233 -0.0089642
0.0011836 -0.0068671 -0.0015787 -0.00042419 -0.00085811 -0.00025699 -0.22036 0.19858
-0.024878 -0.0064519 -0.0081055 -0.011864
-0.0029089 -0.011245 -0.0025941 -0.0093818 -0.0018881 0.00049958 -0.02492 -0.0065713
-0.26827 0.080904 -0.0068661 -0.0061956
0.0057442 -0.0073158 -0.00055156 -0.0013861 -0.0029081 -0.0090555 -0.0085534 -0.011906
-0.0059237 -0.005809 -0.25983 0.069481
740000000 -0.19082 0.17073 -0.040982 0.02693 0.013562 -0.0041438 0.00019453 -0.0044458
-0.0050117 -0.00055961 -0.0059633 0.0015433
-0.040891 0.026815 -0.33541 0.1608 -0.036185 0.034403 -2.5018e-05 -0.0068044
-0.012213 0.006758 -0.0016139 -0.0057974
0.013486 -0.0040865 -0.036179 0.034663 -0.073114 0.2753 -0.00148 0.0030491
-0.0019191 -0.0045107 -0.0014607 0.00094934
0.00036854 -0.0043684 0.0001925 -0.0066802 -0.0015172 0.0031082 -0.20166 0.20396
-0.041924 -0.005003 0.022231 0.016847
-0.0046318 -0.00047149 -0.011962 0.0070069 -0.0019616 -0.004576 -0.041912 -0.0049774
-0.17709 0.10147 -0.039918 0.0017762
-0.0060723 0.0018668 -0.001766 -0.0060378 -0.0014166 0.00088465 0.022966 0.016483
-0.040712 0.0015678 -0.2514 0.076063
800000000 -0.16383 0.21606 -0.022317 0.016643 0.0055497 -0.0099214 -0.0043461 -0.0022089
-0.0038372 0.0023332 0.0043579 0.00092239
-0.022356 0.016598 -0.34313 0.23246 -0.0080776 0.034842 -0.0022538 0.0021944
-0.00019787 0.0027455 0.00098084 0.0056419
0.0055785 -0.010014 -0.0079868 0.034896 -0.035107 0.30141 0.00070839 0.0012947
0.00036584 0.0035631 -0.0017529 0.00085372
-0.0043638 -0.002371 -0.0022324 0.0021795 0.00068534 0.0012759 -0.17345 0.23349
-0.027479 0.015867 0.015246 -0.010863
-0.0039337 0.0021857 -0.0003557 0.0027847 0.00033434 0.0035357 -0.027471 0.015868
-0.21057 0.13123 -0.017183 0.020802
0.0043989 0.00097176 0.000858 0.0055441 -0.001687 0.00079733 0.01484 -0.010806
-0.017012 0.021162 -0.24833 0.12754
860000000 -0.12801 0.23751 -0.017712 0.030769 -0.0033563 -0.010057 -0.0017191 0.00029451
0.0037892 0.0047576 -0.0036481 -0.0027258
-0.01772 0.03087 -0.29469 0.2775 0.0081254 0.034461 0.00027727 0.001917
0.0040642 0.00083259 0.00327 0.00017503
-0.0033932 -0.0099577 0.0082933 0.03449 0.014525 0.3117 -0.00047261 -0.00034163
0.0025076 -0.0013651 0.0014477 0.0043502
-0.001758 0.00059123 0.00036501 0.001994 -0.00046504 -0.00032913 -0.13479 0.24496
-0.016908 0.020068 -0.0066994 -0.0096994
0.0041632 0.0050513 0.0042052 0.00084443 0.0025355 -0.0013302 -0.016904 0.020163
-0.15566 0.17671 -0.023061 0.017794
-0.0038469 -0.0031339 0.0031008 0.00023262 0.001358 0.0042626 -0.0064809 -0.0097005
-0.023135 0.017418 -0.19764 0.17698
920000000 -0.10515 0.26013 0.0050818 0.039393 -0.0091129 -0.0042176 -0.0017275 0.0018665
0.0011921 0.0014052 0.0028097 -0.0010965
0.0050027 0.039313 -0.26786 0.29825 0.028596 0.022719 0.0015217 0.001224
0.0069523 -0.00056809 0.0041235 -0.0030149
-0.0091334 -0.0042302 0.028704 0.022632 0.060941 0.31303 0.0018119 0.00012817
0.0010082 -0.0004511 0.001013 -0.0014072
-0.0017571 0.0017935 0.0015751 0.0012122 0.0018251 0.00012405 -0.11108 0.2614
-0.008153 0.031386 0.0043893 -0.0061347
0.0011359 0.001397 0.0069611 -0.00054227 0.0010235 -0.0004206 -0.0080583 0.031391
-0.14105 0.18281 -0.001232 0.026985
0.0028088 -0.0013098 0.0040658 -0.0031154 0.0010732 -0.0014293 0.0040776 -0.0062876
-0.0014774 0.026916 -0.20899 0.18846
980000000 -0.058803 0.28267 0.017562 0.030205 -0.0090925 0.0047488 0.0018192 0.0034925
0.0037318 -0.0015852 -0.0036301 -0.0027447
0.017455 0.030166 -0.21566 0.33576 0.033487 0.0047451 0.0019034 -0.00020572
0.0015662 -0.0058596 -0.00063216 -0.0026518
-0.0090787 0.0047804 0.033561 0.0046337 0.10793 0.30868 0.00048081 -0.0011461
0.00025287 -0.0017286 0.001636 -0.00026092
0.0017925 0.0033797 0.0018653 -0.00015537 0.00048185 -0.0011435 -0.071139 0.2735
0.010493 0.029159 -0.0091994 -0.0076096
0.0036872 -0.0017076 0.0014944 -0.0058489 0.00025778 -0.001735 0.010615 0.029091
-0.10747 0.21041 0.0068504 0.019125
-0.0036977 -0.0027068 -0.00064146 -0.0026227 0.001622 -0.00030086 -0.0092553 -0.0076921
0.0067995 0.019283 -0.16778 0.23941
1040000000 -0.016585 0.29055 0.033513 0.018989 -0.00085403 0.007378 0.0023276 0.00045929
0.00014201 -0.0036011 -0.00036134 -0.0012131
0.03346 0.018945 -0.17971 0.34876 0.02976 -0.015023 0.0015707 -0.0018409
-0.0021585 -0.0024043 -0.0012445 -0.0030054
-0.00083187 0.007387 0.029748 -0.015162 0.15545 0.29453 -0.00048817 -0.0014906
-0.0015424 -0.0010772 -0.00068547 -0.0012059
0.0023543 0.00048962 0.0015485 -0.0018511 -0.000478 -0.0014777 -0.042565 0.28189
0.02181 0.016683 -0.0018604 0.0011802
0.00018142 -0.0036166 -0.0023099 -0.0023449 -0.0015186 -0.0010496 0.0219 0.016698
-0.075434 0.21542 0.015052 0.018029
-0.00035138 -0.0013194 -0.0012543 -0.0028492 -0.0006789 -0.0011405 -0.0017716 0.0012409
0.0152 0.017933 -0.14665 0.25831
1100000000 0.027557 0.30105 0.036856 -0.0038791 0.0035634 0.003923 0.0022346 -0.0010596
-0.0020806 -0.0028198 -0.0040124 -4.2171e-06
0.036794 -0.0038187 -0.13734 0.36861 0.015167 -0.028209 -0.00021196 -0.0018352
-0.0033545 -0.00060339 -0.003735 -0.00068584
0.0035661 0.0039229 0.015077 -0.028296 0.20138 0.27499 -0.0018262 0.00022647
-0.0016605 0.00062764 -0.0010184 -0.00066913
0.0021911 -0.0011428 -0.00020811 -0.0018792 -0.0018386 0.00022603 -0.0021146 0.28698
0.025861 0.0023227 -0.0021769 -0.00048749
-0.0021391 -0.0027595 -0.0033828 -0.00056697 -0.0016752 0.00061867 0.025866 0.0023291
-0.054458 0.22723 0.01958 0.0070319
-0.0040165 -0.00019407 -0.0037007 -0.0007802 -0.0010572 -0.00072317 -0.0024262 -0.00048815
0.019491 0.007034 -0.10177 0.2932
1160000000 0.079698 0.29754 0.024636 -0.021035 0.0033189 -0.00091349 -0.00028383 -0.0022323
-0.0040289 -0.00070994 -0.00098694 0.0041555
0.024645 -0.021014 -0.091537 0.37332 -0.0041566 -0.029045 -0.0015499 -0.0015022
-0.0025379 0.0024944 -0.0015743 0.0020296
0.0033189 -0.00090382 -0.0042752 -0.029059 0.24615 0.24427 -0.00068888 0.0016313
-0.00052944 0.0016307 -0.0011517 0.00023651
-0.00029912 -0.0022375 -0.0015689 -0.0014532 -0.00069529 0.0016427 0.039621 0.28294
0.02099 -0.012895 -0.0037998 0.0044206
-0.0039534 -0.00067503 -0.0025855 0.0024883 -0.00051237 0.0016431 0.021024 -0.012919
-0.019399 0.23499 0.018284 -0.0018717
-0.00098445 0.0040664 -0.0015914 0.0020467 -0.0010992 0.00035437 -0.0036895 0.0044737
0.018537 -0.0020158 -0.053059 0.29633
1220000000 0.12307 0.28692 0.011096 -0.030653 -0.0013951 -0.0015194 -2.2608e-05 -0.00085637
-0.0024158 0.0022771 0.0012382 0.0018978
0.011106 -0.030609 -0.04829 0.38635 -0.017238 -0.021056 -0.002584 0.00051403
2.7617e-05 0.0029453 -0.00083995 0.0020329
-0.0014032 -0.0015115 -0.017343 -0.021001 0.28491 0.20455 0.00076071 0.0016071
0.00054166 0.0011348 0.00012897 0.00068853
-5.9914e-06 -0.00086564 -0.0025888 0.00055038 0.00077441 0.001604 0.079035 0.27214
0.0096514 -0.019353 0.0016042 0.00097014
-0.0024031 0.0022774 4.5342e-05 0.0029391 0.00054928 0.0011289 0.0095907 -0.019365
0.0062965 0.24109 0.013116 -0.013716
0.0012148 0.0019526 -0.00079819 0.0020831 9.5313e-05 0.00062756 0.0017706 0.00095974
0.013056 -0.013658 -0.024198 0.31407
1280000000 0.17378 0.26791 -0.0079662 -0.029246 -0.0020604 0.001803 -0.00083671 -0.0018254
-0.00074135 0.0030864 0.0024335 0.0012603
-0.0079509 -0.029226 -0.0014677 0.37869 -0.024091 -0.0079633 -0.00089476 0.0014332
0.0016628 0.0017072 0.00057232 0.0019978
-0.0020604 0.0018049 -0.02416 -0.0078483 0.3158 0.16168 0.0015015 3.0144e-05
0.0010226 0.00031338 0.00025499 0.00048343
-0.00083081 -0.0018426 -0.00091525 0.0013983 0.0014938 1.3914e-05 0.11569 0.25465
-0.00096887 -0.021139 -0.00086435 0.00028216
-0.0007511 0.0030913 0.0016353 0.0016962 0.0010281 0.00030824 -0.00096894 -0.021118
0.043154 0.24312 0.0021498 -0.015309
0.0024849 0.0013117 0.00058989 0.0020363 0.00018135 0.00041197 -0.00092514 0.00016891
0.0023258 -0.015289 0.024569 0.31849
1340000000 0.21175 0.23357 -0.017706 -0.019409 0.00020149 0.0042877 -0.0015984 -0.00077173
0.0015011 0.0025573 0.0017875 -0.0012477
-0.017673 -0.019404 0.038069 0.37028 -0.021038 0.0047732 -0.00027038 0.0020447
0.0018332 0.00086308 0.0012371 0.00075332
0.00022166 0.0042754 -0.021035 0.0048741 0.33885 0.11256 0.0011017 -0.00091737
0.00068339 -0.00053517 0.0001952 0.00038314
-0.0016487 -0.00074305 -0.00026314 0.0020516 0.0011085 -0.00090894 0.14767 0.23138
-0.010586 -0.017292 0.00033533 0.0008278
0.0015198 0.0025265 0.0018512 0.00083761 0.00068756 -0.00052302 -0.010651 -0.017252
0.074226 0.23535 -0.0046536 -0.013867
0.0017188 -0.0014415 0.0012638 0.0007635 0.0003307 0.00027824 0.00037388 0.0010663
-0.0046537 -0.013983 0.062875 0.31504
1400000000 0.24492 0.19649 -0.023985 -0.007823 0.0047016 0.0032459 -0.0021114 0.00059468
0.0023583 0.00092622 0.00031039 -0.0012417
-0.023958 -0.007825 0.074764 0.35814 -0.014275 0.012586 0.0013081 0.0014638
0.0013277 -0.00071817 0.0010773 0.00019361
0.0047068 0.0032196 -0.014235 0.01267 0.35142 0.058732 4.1141e-05 -0.0015069
0.00017922 -0.00035971 0.00042146 0.00033993
-0.0020887 0.00057622 0.0013329 0.0014512 5.2819e-05 -0.0014891 0.17462 0.20174
-0.016507 -0.0096127 -0.00097441 0.00042682
0.0023454 0.00092115 0.0013328 -0.00071869 0.00019454 -0.00035441 -0.016534 -0.0095533
0.10643 0.2289 -0.01048 -0.0083876
0.00034539 -0.0012547 0.0010662 0.00018593 0.00031999 0.00037098 -0.00083845 0.00020521
-0.010362 -0.0081823 0.10818 0.30635
1460000000 0.26891 0.15294 -0.020796 0.0049091 0.0051509 -0.0014646 -0.0015786 0.0016461
0.0021525 -0.00052818 -0.00029155 -0.0008857
-0.020776 0.0049326 0.1097 0.33673 -0.0053368 0.015155 0.0018464 0.00027615
0.00094464 -0.0013888 0.0012134 -0.00050765
0.0051715 -0.0014679 -0.0052723 0.015193 0.35821 0.0037059 -0.0010787 -0.0014196
6.498e-05 -0.0003862 0.00069552 -0.00026727
-0.0015948 0.0016235 0.001845 0.00027519 -0.0010852 -0.0014271 0.19959 0.17278
-0.01747 -0.0021599 -0.00046543 0.0025772
0.0021664 -0.00050976 0.00095438 -0.0014309 3.0956e-05 -0.00037758 -0.017478 -0.0021411
0.1366 0.21265 -0.012177 -0.0022853
-0.00031661 -0.00084009 0.0012324 -0.00050162 0.00079665 -0.00032019 -0.0005867 0.0025332
-0.01216 -0.0024171 0.14258 0.28668
1520000000 0.28067 0.11079 -0.015111 0.0105 0.0032654 -0.0037204 4.9219e-05 0.0026007
0.0021341 -0.0017177 -0.00097981 -0.00015076
-0.015096 0.010474 0.14294 0.32238 0.0020046 0.012481 0.0018329 -0.00081134
9.7263e-05 -0.0011221 0.00037052 -0.00094332
0.0032586 -0.0037428 0.0020879 0.012469 0.35 -0.05432 -0.001106 -0.00051987
0.00055683 -0.00080113 0.00021692 -0.00012489
3.6032e-05 0.0026434 0.0018355 -0.00079306 -0.0010969 -0.00049324 0.22051 0.13458
-0.01614 0.0041412 0.0019262 0.0020949
0.0021049 -0.0017691 7.8994e-05 -0.0011083 0.00055069 -0.00080556 -0.016123 0.0042265
0.16359 0.19667 -0.011656 0.0019882
-0.0010896 -0.00014262 0.00035408 -0.00096675 0.00020714 -0.00015448 0.0019781 0.0020783
-0.01171 0.0019551 0.17568 0.26715
1580000000 0.29024 0.066319 -0.0082734 0.013941 -0.00090407 -0.0044874 0.001545 0.0020092
-0.00011723 -0.0021881 -0.00023087 0.00037327
-0.0082787 0.013934 0.17009 0.29911 0.0052629 0.0074236 0.000612 -0.0017438
-0.00066194 -0.0010776 -0.00020815 -0.00077175
-0.00092676 -0.0045004 0.0053224 0.0074013 0.32849 -0.11059 -0.0017099 0.00058418
-0.00043476 -0.0011503 0.00027593 -0.00063485
0.0015692 0.0019561 0.0006268 -0.0017576 -0.0016859 0.00058931 0.23257 0.097503
-0.012 0.0092325 0.0025635 0.00046767
-0.00010317 -0.002134 -0.00068417 -0.0010773 -0.00047486 -0.0011455 -0.011964 0.0092436
0.18681 0.1785 -0.0088974 0.0075592
-0.00012847 0.00034234 -0.000138 -0.00075967 0.00028328 -0.00048257 0.0026021 0.00040792
-0.0089092 0.0077288 0.20915 0.24282
1640000000 0.29321 0.024785 -0.0012758 0.012698 -0.0026135 -0.002213 0.0029095 0.0010381
-0.00060636 -0.0016461 -0.00033275 0.00049208
-0.0012701 0.012664 0.20082 0.27442 0.0055566 0.0027411 -0.00066493 -0.0019701
-0.00109 -0.00028388 -0.00042649 -0.00067306
-0.0025977 -0.0022265 0.0055918 0.0027107 0.29928 -0.16052 -0.0006266 0.0015791
-0.0009836 -0.00076538 -0.00018546 -0.00048218
0.0028638 0.0010367 -0.00070706 -0.0019645 -0.00065175 0.0015987 0.24449 0.050116
-0.0072629 0.010559 0.0025366 -0.00099179
-0.00060942 -0.001652 -0.0010961 -0.00025962 -0.00098466 -0.00075788 -0.0072631 0.010551
0.20911 0.15191 -0.0042771 0.0094902
-0.00036871 0.00047764 -0.00047933 -0.00065186 -0.00017855 -0.00051139 0.0024383 -0.0011273
-0.0042427 0.0093184 0.23658 0.21206
1700000000 0.2855 -0.019597 0.002312 0.0097136 -0.0031412 0.00018112 0.0031645 -0.0013161
-0.0021628 -0.0006762 0.00056539 0.000382
0.0023138 0.0097117 0.21824 0.24408 0.0032297 5.3423e-05 -0.0016809 -0.00058597
-0.00077774 0.00018163 -0.00082449 -0.00041944
-0.0031539 0.00024084 0.0032342 4.1328e-05 0.25368 -0.19889 0.00045932 0.0017037
-0.0018409 -6.0304e-05 -0.00034797 -0.00075265
0.0031795 -0.0013074 -0.0016713 -0.0005819 0.00045781 0.0017116 0.24097 0.0032077
-0.0039099 0.010879 0.0015121 -0.0020956
-0.0021674 -0.00065642 -0.00079441 0.00019004 -0.0018617 -5.5526e-05 -0.0039226 0.010913
0.22517 0.13058 0.0004746 0.0095203
0.00062037 0.00038534 -0.00080495 -0.00040576 -0.00047124 -0.00069293 0.0014696 -0.0019237
0.0004044 0.0095759 0.25338 0.1783
1760000000 0.27534 -0.067588 0.0047265 0.0062694 -0.001934 0.00093396 0.0011796 -0.0035339
-0.0016245 0.00066544 0.00017029 -0.00042287
0.0047483 0.0062799 0.24618 0.20543 0.00078361 -0.001402 -0.0013049 0.00028041
-0.00089516 0.0010094 -0.00052653 0.00035009
-0.0019412 0.00093501 0.0007705 -0.0014092 0.20514 -0.23007 0.0013292 0.0011338
-0.0010414 0.0015607 -0.001187 -0.00065916
0.0011297 -0.0036192 -0.00134 0.00027912 0.0012998 0.0011242 0.23476 -0.045694
-0.00034206 0.010027 -0.00029804 -0.002445
-0.0015831 0.00064499 -0.00089091 0.00099616 -0.0010267 0.0015444 -0.00027213 0.0099972
0.23953 0.097033 0.0040964 0.0066267
0.00021853 -0.00046299 -0.00049819 0.00033709 -0.0011913 -0.00080154 -7.7058e-05 -0.0026666
0.004201 0.0065814 0.2677 0.14172
1820000000 0.2509 -0.10565 0.0048635 0.0025408 0.00016322 0.0019899 -0.0011367 -0.0031933
-0.0011947 0.0011968 -8.5306e-05 -7.6573e-05
0.004846 0.0025319 0.25661 0.17513 -0.0012517 -2.6165e-06 -0.0012727 0.0010368
0.00015696 0.0011392 -0.00062415 0.00037275
0.00012803 0.0020186 -0.0012686 -3.8838e-06 0.15432 -0.24494 0.0017571 7.764e-05
-3.6243e-06 0.0022825 -0.0016164 0.00026824
-0.0011626 -0.0031234 -0.0012801 0.0010562 0.001721 8.9406e-05 0.20685 -0.092849
0.0017312 0.0080469 -0.0015402 -0.0016972
-0.0011664 0.0012545 0.00016144 0.001128 -1.5474e-05 0.0022814 0.0017236 0.0080447
0.25519 0.066897 0.0047687 0.0031723
-6.8941e-05 1.7261e-07 -0.00065116 0.0004118 -0.0016104 0.00029706 -0.0018969 -0.0016591
0.0046433 0.0030762 0.27121 0.10531
1880000000 0.21594 -0.14503 0.0025339 0.0001698 -0.00055412 0.0020983 -0.0030941 -0.0021355
6.5852e-05 0.0018638 0.00032722 -0.00047324
0.0025157 0.00015354 0.26203 0.12997 -0.0031214 0.0024041 -0.00015877 0.0016999
0.00066564 0.0010236 4.4571e-05 0.00091993
-0.00052607 0.0020859 -0.0030978 0.0024312 0.10262 -0.2514 0.0014186 -0.0011322
0.0015522 0.0017127 -0.0010492 0.0014492
-0.0031363 -0.0021161 -0.00011502 0.0016908 0.001467 -0.0011494 0.16933 -0.13271
0.0026696 0.0058891 -0.0024025 0.00016067
1.343e-05 0.0018549 0.00069464 0.0010385 0.0015587 0.0017427 0.0026872 0.0059582
0.25807 0.0369 0.0048373 0.00099895
0.00034357 -0.00055544 7.1691e-05 0.00082765 -0.0010664 0.0015165 -0.00218 0.00035454
0.0048735 0.001131 0.27159 0.072631
1940000000 0.17788 -0.172 0.00020754 -0.0015442 0.0014046 0.0020535 -0.0036872 0.00048508
0.0015687 0.0010673 -0.00060016 -0.00076308
0.00021991 -0.0015435 0.26472 0.097472 -0.0015238 0.005023 0.0010686 0.0012597
0.0015965 0.00031626 0.00063834 0.00024433
0.0013927 0.0020133 -0.0015117 0.0050264 0.059358 -0.24355 0.00024605 -0.0019134
0.0022073 0.00027472 7.8038e-05 0.0017763
-0.0038246 0.00037664 0.0010418 0.0012577 0.00022771 -0.0019306 0.11978 -0.16705
0.0025811 0.0039508 -0.0013486 0.0012818
0.0015914 0.00091926 0.0015555 0.00027189 0.0021811 0.00025648 0.0025907 0.003892
0.26179 -0.0019235 0.0033621 -0.0023433
-0.00063464 -0.00066918 0.00068003 0.00032489 -1.2641e-05 0.0017542 -0.001329 0.001011
0.0034286 -0.0024597 0.26274 0.035777
2000000000 0.13086 -0.18621 -0.0035638 0.00035102 0.0027202 0.0014916 -0.0024379 0.0035912
0.0012505 -4.1599e-05 -0.00073936 0.00040317
-0.0036086 0.00041093 0.25093 0.061578 -0.00060542 0.0068977 0.0013715 0.00023264
0.001054 -0.0012609 0.00051917 0.0002448
0.0028119 0.0015237 -0.00055192 0.0069141 0.017203 -0.22835 -0.0014199 -0.0010857
0.0019379 -0.0013564 0.0017116 0.0017703
-0.0023484 0.0036782 0.0014188 0.0002398 -0.0013535 -0.0010454 0.065719 -0.17967
0.00097336 0.0027895 0.00010016 0.001958
0.0012345 8.0735e-05 0.0010543 -0.0012642 0.0018905 -0.0013378 0.0010043 0.0027603
0.25628 -0.035101 0.00046509 -0.0029664
-0.00068542 0.00036887 0.00046576 0.00019513 0.0018008 0.00171 2.585e-05 0.0020829
0.00042509 -0.0029958 0.2495 0.0087904
2060000000 0.085258 -0.19344 -0.0047239 0.0027917 0.0030139 -0.000625 0.00072657 0.0032247
0.0013888 -0.00086624 -0.00025026 0.001144
-0.0047141 0.0028071 0.23898 0.032398 0.0040413 0.0079901 0.00098421 -0.00057353
0.00038614 -0.0012692 0.00066996 -4.7402e-05
0.003011 -0.00062721 0.0040929 0.0079821 -0.014439 -0.20941 -0.0012485 0.00045262
0.00036464 -0.0022339 0.0030351 0.00039997
0.00079006 0.0032275 0.0010028 -0.00057377 -0.0012998 0.00039575 0.013795 -0.17825
-0.00020669 0.0038646 0.00084475 0.00097244
0.001366 -0.00088965 0.00035922 -0.0013015 0.0003847 -0.00226 -0.00020623 0.0038468
0.2416 -0.073286 -0.0015119 -0.0036995
-0.00020652 0.0011741 0.00067654 -4.9605e-05 0.003062 0.00036686 0.00082778 0.00097416
-0.0015163 -0.0035686 0.23606 -0.016286
2120000000 0.039183 -0.18529 -0.0038435 0.0064087 0.002479 -0.0025006 0.0029659 0.0019551
0.00027364 -0.0015226 0.00070529 0.0002849
-0.0038669 0.006376 0.21747 0.0070669 0.0065201 0.0043286 0.0011742 -0.0013474
-0.00099902 -0.0018152 -7.8422e-05 -0.0011943
0.0024308 -0.0024933 0.0065647 0.0042691 -0.042748 -0.19336 -0.00074396 0.00074307
-0.0019107 -0.001717 0.00039067 -0.0023065
0.0028964 0.0020031 0.0011698 -0.0012968 -0.00077505 0.00073548 -0.038754 -0.16294
-0.00070764 0.0050296 0.0015298 0.00095325
0.00025995 -0.001585 -0.0010552 -0.001787 -0.0019187 -0.0016784 -0.00067444 0.0050509
0.22416 -0.10849 -0.0054632 -0.0014092
0.00082139 0.0002461 0.00011639 -0.0012705 0.00026459 -0.002369 0.0015937 0.00083731
-0.0053383 -0.0014885 0.21428 -0.032344
2180000000 -0.00085773 -0.17159 -0.0023671 0.0097107 0.00077348 -0.0020329 0.0027503 -0.00032965
-0.00031624 -0.0010959 0.0014477 0.00046001
-0.0022908 0.0096624 0.19771 -0.010844 0.0073582 0.0038283 -0.00082292 -0.0015006
-0.0019486 0.00060673 2.5662e-05 0.00035278
0.00072642 -0.0020854 0.0074244 0.0037788 -0.063526 -0.16889 0.0010261 0.0014849
-0.00092924 0.0003871 0.00028258 -0.001917
0.0029392 -0.00039611 -0.00080063 -0.0015904 0.001037 0.0014572 -0.077385 -0.13575
-0.00037658 0.0069946 0.001802 -0.00013142
-0.00026936 -0.0010631 -0.0019251 0.00057619 -0.00097931 0.00038567 -0.00035057 0.0068918
0.19631 -0.13934 -0.0054983 0.0023146
0.0015176 0.00040719 -6.3789e-05 0.000433 0.00040269 -0.002014 0.0014608 0.0001147
-0.0056561 0.002223 0.19806 -0.046217
2240000000 -0.029831 -0.14718 0.0020873 0.011233 -0.00045705 -0.0030128 0.0018387 -0.0022118
-0.0016951 -0.00044976 0.00081231 -0.0019779
0.0021096 0.0112 0.17767 -0.017089 0.008115 0.00055032 -0.00065049 -0.00043338
-0.00044769 0.000858 -0.00055903 -0.00065429
-0.00043064 -0.0030015 0.0081386 0.00048568 -0.080686 -0.14497 0.0014656 -0.0014342
-0.0010545 0.0003128 -0.0023856 -0.0014969
0.0017628 -0.0020949 -0.00072224 -0.00038857 0.0014258 -0.0014439 -0.11142 -0.10693
0.0016553 0.0087286 0.0010265 -0.00029557
-0.0017689 -0.00040238 -0.00046206 0.00092613 -0.00097574 0.00037352 0.0016688 0.0089715
0.16514 -0.15815 -0.0052468 0.0049201
0.00085454 -0.001961 -0.00064004 -0.00062836 -0.0023815 -0.0014754 0.0012656 -0.00033928
-0.0052308 0.0050389 0.17539 -0.056153
2300000000 -0.057269 -0.11941 0.0074944 0.0093235 -0.0011523 -0.0022281 -0.00052781 -0.0016893
-0.0010077 0.00082028 -0.0013155 -0.00083828
0.0075037 0.0094156 0.15623 -0.026385 0.0085763 -0.0016573 -0.0010413 0.00058061
-0.00026385 0.001394 -6.1498e-05 0.00080336
-0.0011411 -0.0021948 0.0085951 -0.001727 -0.093537 -0.12092 -0.00029047 -0.0012774
4.5494e-05 0.0017258 -0.001815 0.00084487
-0.0005379 -0.001573 -0.00096651 0.00054348 -0.00030735 -0.0012547 -0.13333 -0.070452
0.0051404 0.009208 0.00055076 -0.0016639
-0.0010012 0.0006725 -0.00026363 0.0013421 1.3308e-05 0.001751 0.0052905 0.0090993
0.12671 -0.17854 -0.0030451 0.0080721
-0.0012771 -0.00071413 8.9097e-05 0.00064532 -0.0018684 0.00093549 0.00046426 -0.0015461
-0.0031401 0.0080308 0.1592 -0.057538
2360000000 -0.073786 -0.087936 0.010611 0.0085771 -0.0010431 -0.0018548 -0.0015266 -0.00068337
-0.00041855 0.00078862 -0.0015557 -0.00038784
0.010539 0.0085103 0.14688 -0.02588 0.00829 -0.0047286 -0.00077295 0.0011387
0.0015243 0.00049244 0.00012895 -0.00017649
-0.0011809 -0.0017848 0.0082653 -0.0047539 -0.10281 -0.098745 -0.0021767 -0.00085348
0.0012862 -4.1337e-05 -0.00064218 0.0017089
-0.0014167 -0.00085501 -0.00085218 0.0011225 -0.0021302 -0.00093624 -0.15052 -0.036916
0.0084529 0.0082258 0.0015592 -0.0022327
-0.00015306 0.00099833 0.0014224 0.00047686 0.0013641 -1.0756e-05 0.0083529 0.0081179
0.095665 -0.18119 0.0010965 0.0084508
-0.0016195 -0.00036816 2.3423e-05 3.3088e-06 -0.0006977 0.0016601 0.0013167 -0.0022655
0.00094586 0.0082244 0.13758 -0.060959
2420000000 -0.082308 -0.060326 0.014024 0.0030106 -0.0032363 -0.001271 -0.00080162 0.00034171
0.001211 0.0011318 -0.0012809 0.0018071
0.014046 0.0029737 0.12856 -0.026399 0.0048634 -0.0066307 0.0012769 0.0010854
0.00082524 -0.0013552 -0.0002057 8.9057e-05
-0.0033191 -0.0012252 0.0048011 -0.0066407 -0.116 -0.078572 -0.0018675 0.0012109
-0.00020083 -0.00054421 0.00024795 0.0026215
-0.00067351 0.00062036 0.0013738 0.0010989 -0.0018275 0.0011992 -0.15989 0.0072425
0.011644 0.0062508 -0.00034142 -0.0025772
0.0010633 0.0013667 0.00089428 -0.0013469 -0.00026532 -0.00048228 0.011632 0.0064176
0.055786 -0.18125 0.0022224 0.008698
-0.0011659 0.0017797 -0.00028649 -0.00010274 0.00034322 0.0026467 -0.00026994 -0.0029494
0.0022579 0.0086834 0.11954 -0.056432
2480000000 -0.082852 -0.028366 0.014021 -0.0025008 -0.0017542 -0.00022568 -0.0009244 0.0010806
0.0016858 -0.00071752 0.00014631 0.0014139
0.01404 -0.0024464 0.13035 -0.02642 0.0030355 -0.0087222 0.0011839 0.00016157
-0.00054599 -0.00090735 9.5306e-06 -0.00029211
-0.001756 -0.00012125 0.0029323 -0.0087521 -0.11926 -0.058119 -0.00072153 0.0027644
-0.00030599 -0.00062277 0.0017403 0.00096523
-0.00089264 0.0010998 0.0011674 0.00015219 -0.00068509 0.0028054 -0.16064 0.046048
0.015245 0.0019239 -0.0011429 -0.0029362
0.0015685 -0.00070334 -0.0005929 -0.00086264 -0.00030281 -0.0006855 0.015328 0.0015334
0.021716 -0.1735 0.0055563 0.0068739
0.00016602 0.0015001 -7.3647e-05 -0.00036022 0.001759 0.00098177 -0.0012076 -0.0025143
0.0055036 0.0070081 0.10037 -0.053083
2540000000 -0.086903 -0.00074367 0.011774 -0.0064245 -0.0025687 0.0010181 0.00040339 0.0011279
-0.00015436 -0.0015919 0.00098274 0.0014664
0.011786 -0.0063611 0.11738 -0.017746 -0.00095504 -0.0079145 0.00066364 -0.0013718
-0.0016524 -5.2571e-05 -0.00071937 0.00010855
-0.0025416 0.0010121 -0.0010183 -0.0079188 -0.12584 -0.034616 0.0016014 0.0022999
-0.0010689 -0.00025693 0.0018234 -0.00086929
0.00025021 0.0010724 0.00064278 -0.0013704 0.0016082 0.0022784 -0.15995 0.086214
0.014851 -0.0040966 -0.0025228 -0.0017933
-0.00024396 -0.0018737 -0.0017261 -6.7139e-05 -0.0010331 -0.00023713 0.014625 -0.003969
-0.0085734 -0.15913 0.0075112 0.0057766
0.00096479 0.0015242 -0.00064039 0.00018388 0.0017448 -0.00096012 -0.002453 -0.0021841
0.0075625 0.0057105 0.086498 -0.039048
2600000000 -0.079273 0.024508 0.0084606 -0.0098791 -0.0012916 0.0027212 0.00092114 -0.00011068
-0.0011364 -0.00092152 0.0018597 0.00040704
0.0084645 -0.0098941 0.11182 -0.032831 -0.0031189 -0.0062496 -0.00050489 -0.00084003
-0.00041046 0.0015976 -0.00024437 0.0007364
-0.0012323 0.0027077 -0.0031449 -0.0061956 -0.13074 -0.0093607 0.0029708 0.00032888
-9.2496e-05 0.0015374 0.0013384 -0.0015958
0.0010437 -3.4244e-05 -0.00048162 -0.00085785 0.0029981 0.00036712 -0.1442 0.1208
0.012598 -0.0090408 -0.0031651 -2.3307e-05
-0.0010836 -0.00086645 -0.00024657 0.0014889 -0.00012218 0.0016373 0.012604 -0.0088254
-0.04199 -0.13972 0.009329 0.0046035
0.0018114 0.00046048 -0.00033404 0.00077164 0.0013519 -0.0015441 -0.0032225 -1.7881e-05
0.0093909 0.0046474 0.078292 -0.025521
2660000000 -0.072702 0.050367 0.0045312 -0.011673 -0.00014642 0.0011848 -8.8261e-05 -5.6097e-05
-0.0025367 0.00044635 0.0012305 -0.00072928
0.0045299 -0.011647 0.1197 -0.028455 -0.0043738 -0.0047204 -0.0013055 -0.00034623
0.000329 0.0019304 0.00047455 0.0009082
-0.00017239 0.0011699 -0.0044448 -0.0047411 -0.12998 0.011397 0.0021148 -0.0016779
0.00057643 0.00045173 -0.0010946 -0.0015692
-9.8218e-05 -0.00021367 -0.0013812 -0.00034907 0.0021291 -0.0016786 -0.12322 0.15214
0.0081511 -0.012386 -0.002488 0.00093018
-0.0024006 0.00038123 0.00023893 0.0020288 0.00062031 0.000345 0.0081138 -0.012626
-0.06425 -0.12005 0.0105 0.00049681
0.0013059 -0.0007948 0.00047295 0.00087014 -0.00097303 -0.0017965 -0.0024135 0.0010289
0.010314 0.00062544 0.073736 -0.0059406
2720000000 -0.060804 0.068893 0.00031993 -0.011813 -0.00034703 0.0031874 -0.00024224 -9.1857e-05
-0.0018989 0.0020393 0.00070259 -0.0017152
0.0003556 -0.01177 0.10514 -0.031617 -0.0051344 -0.0015931 -0.0017047 0.00053825
0.0018352 0.0003593 0.00076883 -0.00010164
-0.00033867 0.0031663 -0.0051236 -0.0015365 -0.12392 0.04105 0.00048715 -0.0026939
-3.2469e-05 0.00050907 -0.0014571 0.00045611
-0.00024738 -3.4178e-05 -0.0017055 0.0005274 0.00050304 -0.0026216 -0.089415 0.18155
0.003214 -0.013397 -0.0018703 0.0024352
-0.001993 0.0021655 0.0019079 0.00029645 6.4264e-05 0.00055832 0.002909 -0.013265
-0.08418 -0.087021 0.011642 -0.0010933
0.00048176 -0.0015716 0.00081946 -0.00016559 -0.0012723 0.00066558 -0.0018343 0.0021985
0.011788 -0.0012954 0.077793 0.012276
2780000000 -0.046331 0.087506 -0.0043777 -0.010652 0.00014455 0.0012594 0.00042643 -0.00033092
0.00103 0.0027966 -0.00074583 -0.0015589
-0.0043262 -0.010639 0.1039 -0.043505 -0.0041365 -8.9967e-05 -3.29e-05 0.0017444
0.0019065 -0.00087781 0.00013168 -0.00023567
9.4037e-05 0.0012417 -0.0041561 -4.4845e-05 -0.12118 0.071599 -0.0019233 -0.0017981
0.00019944 -0.00057635 -0.00033129 0.00073902
0.0005028 -0.00038508 -2.6125e-05 0.0016759 -0.0019484 -0.0016283 -0.059376 0.20331
-0.0026687 -0.013498 -0.000536 0.0018817
0.0012009 0.0026308 0.0017848 -0.00092374 0.00018072 -0.0005129 -0.0022439 -0.013568
-0.098404 -0.054748 0.01009 -0.0063586
-0.00073084 -0.001653 0.0002381 -0.00020825 -0.00048703 0.00082345 -0.00073567 0.0020661
0.01004 -0.0064408 0.081892 0.031148
2840000000 -0.03052 0.10238 -0.0075799 -0.0074019 0.0016348 0.0020365 -4.3453e-05 -0.00019292
0.0014634 0.00084464 -0.0016483 0.00044276
-0.0075517 -0.0074053 0.10251 -0.037055 -0.0036154 0.001107 0.00055612 0.00082415
-0.00012733 -0.0016417 2.5213e-05 -6.4006e-05
0.0016441 0.002029 -0.0035969 0.0011758 -0.11486 0.097505 -0.0014487 8.6017e-05
0.0002398 0.00033509 0.00075227 0.00091994
-0.00014661 -0.00012098 0.00061653 0.00083764 -0.0016021 -5.9429e-06 -0.023038 0.21856
-0.0063715 -0.010215 0.00023912 0.0012667
0.001321 0.00093473 -1.8749e-05 -0.001574 0.00020073 0.00012459 -0.0068635 -0.010471
-0.10266 -0.022473 0.0077554 -0.007273
-0.0016476 0.00036049 1.7717e-05 -0.00014525 0.00072287 0.00087298 0.00019597 0.001322
0.0074951 -0.0069833 0.095902 0.046108
2900000000 -0.016524 0.1212 -0.0089421 -0.0032815 0.0018224 -4.0044e-06 0.00037938 -0.0007057
0.0020983 -0.0011818 -0.00060256 5.1897e-05
-0.0089294 -0.0032679 0.083248 -0.04501 -0.0014463 0.0026747 0.0010236 0.00022157
-0.00056011 -0.0014007 -0.00029175 -1.2438e-05
0.0017773 -3.7325e-05 -0.0014298 0.0026646 -0.097251 0.13021 -0.0010027 0.00021507
-0.00020393 -0.00066389 0.0019385 -0.00033726
0.00038347 -0.00070498 0.0011107 0.00015242 -0.00087357 0.00010389 0.014596 0.2205
-0.0093758 -0.0069371 0.00084443 0.0020607
0.002102 -0.001174 -0.00054357 -0.0013705 -0.00017825 -0.00063679 -0.0093711 -0.006521
-0.10074 0.017088 0.0058543 -0.010692
-0.00078904 3.89e-05 -0.00021303 3.7157e-05 0.0020725 -0.00049176 0.00076164 0.0021178
0.0062504 -0.010386 0.1101 0.052226
2960000000 0.0051953 0.13249 -0.0088389 0.00042394 0.0006042 0.001254 -0.00059028 -0.00065382
-0.00027256 -0.0018214 -0.00074867 0.00032556
-0.0088261 0.00042158 0.092484 -0.044861 -0.00074561 0.0013443 0.0010003 -0.00021145
-0.0013213 -0.00073088 0.00035865 0.00039976
0.00058875 0.0012114 -0.00071967 0.001373 -0.078064 0.16131 -0.00054227 0.00068174
-0.00041658 0.00072 0.00010899 -0.002396
-0.00043486 -0.00076447 0.0010357 -0.00018518 -0.00058977 0.00070673 0.056321 0.22697
-0.010364 -0.0015071 0.0016339 0.00043847
-0.00018199 -0.0019372 -0.0013323 -0.00069551 -0.00044577 0.00083684 -0.010036 -0.0016725
-0.088929 0.047576 0.00099762 -0.011517
-0.00076293 0.00050592 0.00040561 0.00037458 9.109e-05 -0.0021919 0.0019754 0.00017782
0.00059724 -0.012132 0.13015 0.062688
3020000000 0.02293 0.14627 -0.0065329 0.003696 0.0013179 -0.00031004 -0.00087254 -0.00018008
-0.00081266 0.00036737 -0.00018904 0.00053136
-0.0065359 0.0036784 0.081183 -0.033722 -0.0004107 0.000148 0.0003097 -0.0010281
-0.0018109 0.00045725 0.00067271 -0.00017221
0.0013054 -0.00035291 -0.00041816 0.0001647 -0.056458 0.18638 -0.00020322 0.0010003
0.00072333 0.00051024 -0.00071569 -0.0014966
-0.00085481 -3.7532e-06 0.00034216 -0.0010734 -0.00012745 0.0009544 0.095365 0.21959
-0.0083674 0.0016665 0.00079292 0.00016076
-0.0006164 0.00053023 -0.0019134 0.0004135 0.00075574 0.0003849 -0.0088255 0.0016106
-0.072464 0.077889 -0.0017317 -0.010964
-0.00029174 0.00043707 0.00056797 -9.2267e-05 -0.00077108 -0.0015385 0.00032594 0.0005353
-0.0018399 -0.010115 0.14979 0.059111
3080000000 0.049929 0.15566 -0.004602 0.005995 0.0016231 -0.0001608 -0.00060111 -0.00025635
-0.00041995 0.00023583 -8.2084e-05 0.00046889
-0.0045949 0.0059893 0.078563 -0.028319 -0.00038129 0.00068834 -0.00032344 -0.00021196
-0.00016223 0.0011498 -0.00015189 -0.00057593
0.0015686 -0.00012607 -0.00035823 0.00069813 -0.018585 0.20724 -0.00048222 -7.884e-05
0.00050328 0.00044913 -0.0021351 -0.00075299
-0.00059165 -0.00031336 -0.00035746 -0.00023479 -0.00051937 1.9832e-05 0.12797 0.211
-0.0064042 0.0047379 0.0018337 0.00062354
-0.00058618 0.00023338 -0.0001462 0.0011766 0.00069511 0.00054047 -0.0062124 0.0051392
-0.043113 0.11038 -0.0068043 -0.0087275
-1.3563e-05 0.00056391 -5.7149e-05 -0.00062879 -0.0022253 -0.00068014 0.002049 0.00062519
-0.0064649 -0.0091824 0.16419 0.066905
3140000000 0.078288 0.15916 -0.0012019 0.0075293 0.0026665 -0.0014767 -0.0012822 0.00098603
0.0016783 0.00062492 0.0003045 -7.5137e-05
-0.0012247 0.0075244 0.074251 -0.030329 -0.00085349 0.00029178 0.00074025 -9.3666e-05
-0.00015966 0.00082626 0.00067664 -0.00034505
0.0026193 -0.001534 -0.00084819 0.00033212 0.023801 0.22675 5.9416e-05 0.001678
0.0014646 -0.00079927 -0.0027451 0.00080179
-0.0013575 0.00094448 0.0007138 -8.5158e-05 7.3298e-05 0.0016257 0.16326 0.18533
-0.0027735 0.0061981 0.00097692 -0.001369
0.0017545 0.00055284 -0.00015252 0.00082769 0.001536 -0.0007719 -0.0024902 0.0060112
-0.025441 0.12914 -0.008106 -0.0049599
0.00015153 -0.00018823 0.0006499 -0.00039226 -0.00251 0.00087033 0.0009992 -0.0019864
-0.0084825 -0.0048023 0.18855 0.057479
3200000000 0.11029 0.16963 0.0039284 0.0065116 0.00058793 -0.0027308 -0.00034171 0.0017509
0.00060251 -0.0019544 0.00016819 0.00057153
0.0039817 0.0065478 0.08429 -0.029024 -0.00087314 0.00063266 -0.00029984 -0.00082968
0.00074135 0.0012842 -0.0003327 -0.0011092
0.00051742 -0.0027405 -0.00085688 0.00063492 0.06803 0.231 0.0011525 0.00092503
-0.00012875 -0.002321 -0.0011592 0.0025545
-0.00018729 0.0017792 -0.00028615 -0.00089379 0.0011086 0.00091263 0.18371 0.16296
0.00014439 0.0060678 0.00056765 -0.0013994
0.00048147 -0.0017494 0.00075428 0.00136 -0.000253 -0.0023996 -0.00014301 0.006136
0.014115 0.14905 -0.0094255 -0.00066444
0.00028431 0.00051489 -0.00037438 -0.00099474 -0.0012593 0.0024552 0.00048343 -0.0006049
-0.0091703 -0.00060142 0.20456 0.05631
3260000000 0.14259 0.16154 0.0041997 0.0032038 -0.00080584 -0.0024168 0.0011359 0.0010608
0.00017344 -0.001769 -0.00020411 -2.7356e-06
0.0041247 0.0032257 0.092187 -0.032146 -0.0015966 0.0020911 -0.00012397 -5.352e-05
0.00089527 -0.00066707 -0.0010098 0.00019638
-0.00082833 -0.0023992 -0.0016133 0.002123 0.11847 0.22701 0.0004071 -3.2312e-05
-0.0012447 -0.0010831 0.0004371 0.0019988
0.0010472 0.0011072 -0.00015303 -3.0247e-05 0.00041183 -0.00012317 0.20977 0.12568
0.0022954 0.0055919 -0.00053847 -0.0017408
0.00024534 -0.0019399 0.0010108 -0.0006783 -0.0012037 -0.00092082 0.0023156 0.0055459
0.041562 0.15816 -0.0071362 0.004432
-0.00029306 -7.1263e-05 -0.00091525 0.00015927 0.0007268 0.0020938 -0.00023623 -0.0016172
-0.0073065 0.0043151 0.23436 0.046078
3320000000 0.17276 0.15558 0.0071992 0.00129 -0.00056387 -0.0016411 0.001021 0.00029708
-0.0018115 -0.0012717 0.0004553 0.00020112
0.0071418 0.0012547 0.098573 -0.02842 0.00093726 0.002188 -0.00028735 -0.00049037
-0.00026075 -0.00013376 -0.00049374 0.00025795
-0.0005208 -0.0017186 0.00096815 0.0021255 0.16614 0.21804 0.00015252 -0.00017554
-0.0014247 -0.00029825 0.00054361 0.00082341
0.0010352 0.00031489 -0.00024351 -0.00057471 0.00015512 -9.2273e-05 0.21883 0.095708
0.0037895 0.0030735 -0.0011796 0.00043575
-0.0018532 -0.0011683 -0.00028539 -0.00020017 -0.0013997 -0.00043552 0.0037313 0.0027983
0.074707 0.1584 -0.003464 0.0048784
0.00032403 0.00010427 -0.0005915 0.00025401 0.00067874 0.00083893 -0.001519 -0.00035225
-0.003414 0.0048044 0.2501 0.032592
3380000000 0.20829 0.13898 0.0054258 -0.002083 -0.0010717 0.00064403 0.0010431 0.00042788
-0.0015558 0.00088192 0.00039239 3.712e-05
0.0053942 -0.0021123 0.1095 -0.035957 0.00030353 0.0025708 -0.001244 -0.00054479
-2.2262e-06 0.00013619 -0.0009765 0.00028285
-0.00099581 0.00064618 0.00037892 0.0025885 0.20792 0.19579 0.00081261 -0.00047522
-0.0015504 0.00075489 0.0010301 0.0011551
0.0011228 0.00032253 -0.0012608 -0.00051398 0.00085554 -0.00054133 0.23369 0.063028
0.005505 0.0026174 -0.00080575 -4.4087e-05
-0.0014986 0.0010419 7.3516e-05 0.00021241 -0.0015125 0.00083973 0.0055924 0.0026976
0.11782 0.14961 -0.00041793 0.0057591
0.00037878 -2.4661e-06 -0.00080699 0.00043849 0.00087729 0.0012776 -0.000481 0.00061585
-0.00032437 0.0058545 0.27919 0.013799
3440000000 0.23985 0.11679 0.0044757 -0.0037126 -0.00048522 -0.0018228 0.00087859 -0.00016601
-0.0014606 0.0012705 0.00066081 0.00031828
0.0044123 -0.0036865 0.10303 -0.04124 0.0029932 0.0018947 -0.0011121 0.0010519
0.00013434 0.00035242 0.0002578 0.00082917
-0.00055969 -0.0018143 0.0030713 0.0018666 0.2463 0.16671 -0.00029061 -0.00031846
3.849e-05 0.0012158 0.00077208 0.00080549
0.00089697 -2.8895e-05 -0.0011103 0.0011357 -0.00047378 -0.00023657 0.23448 0.031643
0.006315 0.00020614 -0.00027451 9.9976e-05
-0.0013496 0.0012633 3.4019e-05 0.00036273 0.00014151 0.0011578 0.0062013 0.00014113
0.14781 0.13957 0.0032695 0.0039249
0.00068792 0.00019117 0.00025799 0.00087971 0.0008925 0.00079986 -0.00020561 6.7723e-05
0.0030147 0.0037837 0.29577 -0.01554
3500000000 0.27196 0.085327 0.0023685 -0.004466 -0.0015458 0.0015608 0.0011638 -0.00083607
-0.000892 0.001244 0.00065805 -0.00096622
0.0024459 -0.004505 0.11538 -0.064766 0.003122 0.00099855 -0.00047956 0.0008039
0.000568 5.266e-05 -4.478e-05 0.00025191
-0.0014732 0.001578 0.0031095 0.00094645 0.27504 0.13318 0.00011624 -0.00016022
9.4308e-05 0.0010063 0.0017005 -0.00018729
0.0010251 -0.00090609 -0.00040922 0.00071852 0.00022634 -0.00016577 0.23942 0.0037329
0.007144 -0.002623 0.00039588 -0.0002647
-0.00086279 0.0013182 0.00045269 3.6695e-06 6.2644e-06 0.00097572 0.0073468 -0.0025632
0.19399 0.11104 0.00336 0.0011832
0.00078915 -0.0009654 -1.7351e-05 0.00033472 0.00166 -0.00031441 -0.0001983 -0.00076344
0.0033419 0.00083503 0.31628 -0.042915
3560000000 0.29056 0.050902 0.00038493 -0.0057841 -5.6438e-05 -0.00087584 0.00059021 0.00014769
0.0015858 0.001969 -6.3005e-06 -0.0012173
0.00045103 -0.0057372 0.10976 -0.070029 0.0057095 -0.00089278 0.00022861 0.00076303
0.00060577 -0.00028621 0.0001409 0.00044039
-6.8619e-05 -0.00093382 0.0057209 -0.00093588 0.30288 0.090192 -0.00032721 -0.0001228
0.00082752 0.00049157 0.0015488 -0.00087311
0.00055814 0.00010633 0.00024002 0.00085504 -0.00035497 -0.00023652 0.22957 -0.032641
0.0060737 -0.0058183 -0.00096988 -0.00067968
0.0016155 0.0018449 0.00069517 -0.00030732 0.001052 0.00067188 0.0059708 -0.0059742
0.21404 0.09763 0.0037638 -0.0018281
2.2713e-06 -0.0012102 0.00016702 0.00030294 0.0014952 -0.00061221 -0.00042287 -0.00028138
0.003654 -0.0014751 0.32678 -0.083839
3620000000 0.30648 0.012756 -0.00099218 -0.0034815 -0.0020733 -0.00029408 0.00014597 -0.0017736
-7.7701e-05 0.00065123 -0.00073651 -0.00090284
-0.00093678 -0.0034694 0.11038 -0.099328 0.0037518 -0.0039808 0.00037897 0.00058725
-0.00029985 -0.00070687 0.00081248 0.00041485
-0.0021432 -0.00027096 0.0036641 -0.0040503 0.31535 0.046192 -6.0106e-05 -0.0010084
-0.00022678 1.9499e-05 0.00040009 -0.00089515
0.00012675 -0.0019379 0.00042333 0.00059633 -2.898e-05 -0.0008052 0.21879 -0.062611
0.0016592 -0.0071764 -0.00098897 0.0011457
0.00011078 0.00084734 -0.00038564 -0.00073058 -0.00040174 -0.00012553 0.0012486 -0.007001
0.237 0.054883 0.00085411 -0.001911
-0.00042036 -0.0011271 0.00062542 0.0004721 0.00062835 -0.0011183 -0.001095 0.0011292
0.0013335 -0.001964 0.32936 -0.11697
3680000000 0.31033 -0.031584 -0.0033199 -0.0039215 -0.00094556 0.0017916 -0.0012726 -0.00011881
0.0015716 0.00032238 -0.0012934 -0.00054898
-0.0033473 -0.0038839 0.10589 -0.11638 0.0013076 -0.0046037 0.00086222 0.00018014
-0.00049553 -0.00059301 0.00080031 0.0001942
-0.000943 0.0018183 0.0012182 -0.004616 0.32665 -0.0038624 -0.0006715 -0.0003695
0.0012896 0.00068332 0.00064603 -0.0017643
-0.0011416 -0.0001739 0.00087613 0.00025051 -0.00073865 -0.00056755 0.2056 -0.096298
0.00049759 -0.0063933 -0.00075941 0.0010566
0.0015254 0.00016885 -0.00038819 -0.00047058 0.0014394 0.00075511 0.00098574 -0.0065549
0.25685 0.029403 0.0012526 -0.0018805
-0.0012888 -0.00042609 0.0008819 0.0003822 0.00051355 -0.001801 -0.00093833 0.0012536
0.00064409 -0.0021343 0.32938 -0.16246
3740000000 0.31227 -0.06676 -0.002892 -0.00020856 -0.0021634 0.0025278 2.3717e-05 -0.00077713
-0.00055705 6.1349e-05 -0.0010525 0.00061706
-0.0029167 -0.00025922 0.09715 -0.13823 0.00068438 -0.0054154 0.00035652 -0.00027473
-0.00014415 -8.8105e-06 0.00069293 -2.9944e-06
-0.0022351 0.0026471 0.00062971 -0.0054707 0.32929 -0.043815 -0.00075942 -0.00040194
-3.3524e-05 -3.5663e-05 -0.00056319 -0.001457
0.00012935 -0.00068354 0.00031513 -0.00026256 -0.00082771 -0.00021368 0.18337 -0.12048
-0.0017956 -0.0065783 0.00054464 0.0027694
-0.00018741 0.0001199 -0.00017143 -6.3342e-05 8.4893e-05 -5.236e-05 -0.0020678 -0.0065771
0.26253 -0.0090905 -0.00060664 -0.0023391
-0.0008094 0.00058638 0.00071536 -7.1661e-05 -0.00042797 -0.0015153 0.00071619 0.0025355
-0.00017358 -0.0018873 0.31418 -0.20154
3800000000 0.30656 -0.11275 -0.0022852 0.00048256 0.00097399 0.0036965 -0.001157 -0.0016366
0.0016118 0.00090791 -0.0010633 0.0003689
-0.0022968 0.00047242 0.086102 -0.15332 -0.0022721 -0.0048074 0.00018227 0.00013936
-0.00076971 -0.00060226 0.00073411 -0.00010725
0.0010937 0.0037478 -0.0023698 -0.0047219 0.32538 -0.085312 -0.00051359 0.0004417
0.000793 0.00010984 -0.00086304 -0.0004121
-0.0012666 -0.0014695 0.00028799 0.00018323 -0.00045348 0.00030484 0.17441 -0.14568
-0.0034509 -0.0047376 0.0018092 0.0017637
0.0014129 0.0011464 -0.000952 -0.00042896 0.00067504 3.2548e-05 -0.0035968 -0.0043904
0.27521 -0.049508 0.0015984 -0.00033394
-0.0010649 0.00039981 0.00080827 8.9534e-05 -0.00082392 -0.00045844 0.0016472 0.0017129
0.0011588 -0.00057475 0.30699 -0.24275
3860000000 0.29487 -0.14439 -0.00071313 0.0011485 0.0025085 0.0018429 -0.0017501 0.0011631
0.00085153 -0.0011986 -0.00018754 0.0012685
-0.00070342 0.0011434 0.066778 -0.16301 -0.0032951 -0.0047815 0.00050812 -0.00056512
-0.0008955 0.0013954 0.0005957 -0.0009564
0.0024865 0.0019218 -0.0033649 -0.0047618 0.30541 -0.1255 -0.00093366 0.00073152
0.00035166 -0.00054161 -0.0008474 -0.00017347
-0.0020195 0.0011916 0.00040859 -0.0005876 -0.00088116 0.00078894 0.14645 -0.16117
-0.0029557 -0.0049348 0.0020678 0.00091605
0.0006357 -0.0012818 -0.00068754 0.0011322 0.0004939 -0.00043441 -0.002859 -0.0052721
0.27129 -0.082261 0.00051419 -0.0025978
-0.00045945 0.0017122 0.00076514 -0.0012051 -0.00084638 -0.00014946 0.0022692 0.00067861
0.00024811 -0.0023533 0.28391 -0.28165
3920000000 0.28013 -0.18441 0.0019499 0.00012186 0.0034524 0.0024159 -5.3593e-05 0.00092215
0.00054229 0.00023234 0.00045502 0.00055834
0.0018603 0.00012991 0.039099 -0.17903 -0.0047752 -0.0029537 -0.00048246 -4.306e-05
0.00050407 -4.9807e-05 -0.00010776 -0.00042219
0.0035317 0.0023752 -0.0048507 -0.0029342 0.29852 -0.15867 1.9422e-05 0.0013246
0.0017627 -0.00098242 -0.00061411 -1.8643e-05
-3.1197e-05 0.00087539 -0.00038421 -6.2098e-05 -3.5901e-05 0.0013015 0.12569 -0.17096
-0.0047252 -0.0039214 0.0024198 -0.00042819
0.00077351 8.4559e-05 0.00032577 7.7954e-05 0.0016822 -0.0011955 -0.0049038 -0.0037888
0.26197 -0.13068 0.0004757 -0.0019175
0.00053863 0.00018721 -0.00038719 -0.00025766 -0.00058823 5.5822e-05 0.0023629 -0.00045081
0.00091933 -0.0022144 0.26207 -0.30823
3980000000 0.25265 -0.21977 0.0019106 -0.0034656 0.004924 -0.00043152 0.00010201 0.0012058
0.00080899 -0.0019102 0.00046158 -0.00010135
0.0019275 -0.0033717 0.01653 -0.19191 -0.0053278 -0.0012856 0.00077692 0.0004764
0.00051315 0.00066883 -4.803e-05 -0.0010095
0.0049613 -0.00044913 -0.0052632 -0.0012591 0.26969 -0.18863 0.0015031 0.00011175
-0.0011167 -0.0012991 -0.00051207 -0.00062751
4.8289e-05 0.0012232 0.00085078 0.00049287 0.0015084 -4.3579e-06 0.090158 -0.19296
-0.0049428 -0.0037025 0.0014077 -0.00059691
0.00067998 -0.0018838 0.00065419 0.00056165 -0.00096852 -0.0012149 -0.0048747 -0.0036121
0.24873 -0.16096 0.0010771 -0.0046917
0.00033308 0.00025603 0.00012762 -0.0012844 -0.0006712 -0.00046235 0.0012782 -0.00085173
0.00052886 -0.0045986 0.22736 -0.34666
4040000000 0.22557 -0.24527 -0.00079667 -0.0042862 0.0034332 -0.0030415 0.00025853 -6.117e-05
-0.0006656 -0.0011297 0.00036792 0.00023536
-0.00077944 -0.004265 -0.0084845 -0.19887 -0.0045631 6.9258e-05 0.00023355 -0.00088541
1.0196e-05 5.5804e-05 -0.0013521 -0.00016535
0.0034794 -0.0031222 -0.0046217 0.00018354 0.24739 -0.22218 5.2354e-06 -0.00068043
-0.00073735 -0.00014303 -0.0012965 0.00024491
0.00036253 9.5939e-05 0.00016346 -0.00086888 0.00020968 -0.0005107 0.067668 -0.18804
-0.0068422 -0.0017801 0.0015246 -0.00094354
-0.00066611 -0.0010677 -0.00014099 6.928e-05 -0.00094317 -0.00012112 -0.0066643 -0.0018882
0.23487 -0.19362 -0.0022495 -0.0038926
0.00075607 0.00014872 -0.001349 -0.00012146 -0.0012202 6.5746e-05 0.0016067 -0.00070833
-0.0017976 -0.0036425 0.19013 -0.36438
4100000000 0.19518 -0.26912 -0.0036141 -0.0028442 0.00097474 -0.0035602 -0.00033352 3.3827e-05
0.00042418 -0.0017921 0.00085972 0.0003202
-0.0036532 -0.0028809 -0.03414 -0.2021 -0.0046631 0.00084206 -0.00012589 -0.0002937
0.00076786 0.00023651 -0.00046794 0.00010461
0.0010652 -0.0035342 -0.0046724 0.00091048 0.22536 -0.2479 0.0004489 -0.00023138
-0.00070235 -0.00031717 -0.001307 0.00011013
-0.00033566 2.868e-05 -0.00013265 -0.00022053 0.0002113 -0.00020211 0.034549 -0.20063
-0.0060801 0.00091062 0.0010226 -0.0014968
0.00033186 -0.0017568 0.00069847 0.00039067 -0.00072256 -0.00044125 -0.0066426 0.00092591
0.21723 -0.21811 -0.0020032 -0.0040965
0.00049531 0.0001301 -0.00048715 0.00036348 -0.0013955 0.00011905 0.00098679 -0.0017051
-0.0023511 -0.0044189 0.1566 -0.39042
4160000000 0.16601 -0.28597 -0.0038579 -0.0018299 -0.00022053 -0.003347 0.00065676 -1.2759e-05
-0.0038732 -0.00053166 0.00085077 -0.00080692
-0.0038543 -0.001899 -0.059752 -0.19797 -0.0048098 0.0026192 -0.00044704 -0.00031987
0.00019791 -0.00047459 -0.0009905 0.00030646
-9.6672e-05 -0.0033143 -0.0047954 0.0026759 0.19284 -0.26346 0.00046129 -0.00018596
-0.0010322 -0.00017622 -0.0011766 0.00094561
0.00054255 7.5323e-05 -0.00045969 -0.00034814 0.00051744 -0.00024306 0.010624 -0.1888
-0.0055147 0.0015318 0.0011174 -0.0021202
-0.0040018 -0.00067341 0.00031326 -0.00059422 -0.0012672 -5.4397e-05 -0.0048219 0.0016625
0.18153 -0.25257 -0.0048975 -0.0029767
0.00099081 -0.00086823 -0.0010226 0.00010544 -0.0012187 0.00096077 0.00095837 -0.0017873
-0.0049018 -0.0024516 0.10729 -0.39909
4220000000 0.13748 -0.30202 -0.0045258 0.00035661 -5.0659e-05 -0.0039026 -0.00040029 -0.00016268
-0.00089783 0.0011563 0.00032597 -0.0012387
-0.0045183 0.00035801 -0.095994 -0.18785 -0.0023151 0.0034309 -0.00021834 -0.00012738
0.00031086 2.632e-05 -0.00065678 0.0010596
-5.9829e-05 -0.0038701 -0.0023196 0.003506 0.16308 -0.28995 -6.808e-05 0.00022112
0.00019452 0.00011634 -0.00046199 0.0014435
-0.00035588 -0.00023248 -0.0001979 -4.948e-05 9.0624e-05 0.00027633 -0.013726 -0.18678
-0.0045155 0.0025247 -0.00028441 -0.0022822
-0.00073167 0.0012424 0.00020117 3.126e-05 0.00027951 2.857e-05 -0.0045565 0.0022363
0.16551 -0.27417 -0.0044737 -0.0027506
0.00046099 -0.0015354 -0.00057235 0.00118 -0.00043948 0.0014313 -0.00010129 -0.0023125
-0.0043529 -0.0030582 0.079205 -0.41271
4280000000 0.10618 -0.31026 -0.0027686 0.0018076 -0.0018723 -0.0040498 -0.00041915 0.00057944
-0.00029829 0.0011961 -0.00052917 -0.00035081
-0.0027379 0.0018327 -0.12148 -0.19167 -0.0026905 0.0029657 -0.00090815 -0.00032753
0.00021874 0.00027157 0.00029933 0.00055238
-0.0019877 -0.0039848 -0.0026508 0.002996 0.13297 -0.29684 0.00076816 -0.00038077
-0.00072264 0.00075108 -0.00033891 0.00075502
-0.00038365 0.00063755 -0.00096399 -0.0003242 0.0006768 -0.00023664 -0.050815 -0.17154
-0.0047025 0.0021237 -0.00069166 -0.0020834
-0.00045936 0.0012203 0.00032941 0.00018094 -0.00089431 0.0010291 -0.0047592 0.0024971
0.11709 -0.29458 -0.0065578 -0.0005049
-0.00090367 -0.00014127 0.00060909 0.00059005 -0.00018932 0.00093962 -0.00092735 -0.0022477
-0.0066344 -0.00068621 0.028741 -0.41709
4340000000 0.079022 -0.31958 -0.0019519 0.0019243 -0.0024043 -0.0014224 0.00037852 0.00045621
0.00026875 0.00083611 -0.00028761 -0.00061577
-0.0020118 0.0019444 -0.14168 -0.16547 -0.0019992 0.0038239 -1.586e-05 0.00063195
-0.00023786 -0.00028719 0.00051811 0.0005454
-0.0024041 -0.0013627 -0.001975 0.0038242 0.09677 -0.3132 -0.00042683 -0.00099231
0.00017676 0.00095613 0.00092871 0.0019027
0.0003507 0.0004881 -7.2153e-05 0.00072277 -0.0005359 -0.0010212 -0.069003 -0.16928
-0.0047263 0.0038516 -0.0015026 -0.0025126
2.2712e-05 0.00081361 -0.00036369 -0.00039276 0.00030069 0.0008093 -0.0043347 0.0034842
0.088697 -0.31715 -0.0049122 0.0019448
6.8977e-05 -0.00088026 0.00020059 0.00055324 0.00095632 0.0019425 -0.0012504 -0.0023668
-0.0052935 0.0023079 -0.0051444 -0.41125
4400000000 0.047903 -0.32467 -0.00098487 0.0015712 -0.0024554 -0.0016751 0.00083656 0.0011638
-0.00023617 0.00054791 6.393e-05 -0.00075863
-0.00096538 0.0015575 -0.17037 -0.15543 -0.0015606 0.0040082 -0.00048662 0.00057585
2.5208e-05 -0.00052623 0.0006219 0.00037243
-0.0023741 -0.0015359 -0.0014678 0.0040441 0.067535 -0.31931 8.4818e-06 -0.00030804
0.00041781 0.0001908 0.0008787 0.0011609
0.0010141 0.0011459 -0.00050192 0.00054279 5.5523e-05 -0.00034362 -0.093424 -0.15598
-0.0032435 0.0050352 -0.0022624 -0.0012386
-0.00013802 0.00047379 0.00010469 -0.00039143 0.00051243 0.00015069 -0.0033694 0.0052525
0.055414 -0.32781 -0.0044929 0.00092974
-7.1726e-05 -0.00048732 0.00072118 0.00023526 0.00096846 0.0012854 -0.0022113 -0.0014117
-0.0042157 0.00070915 -0.050919 -0.41563
4460000000 0.012183 -0.32455 -0.00068367 0.00060846 -0.0041555 -0.0010504 0.0014889 -0.00064347
-0.00053455 0.001266 -0.0010017 -0.00029086
-0.00072162 0.00056444 -0.19189 -0.12595 -0.00061689 0.0047213 -0.00033504 0.00070557
-0.00043199 -0.00036412 0.00039717 -0.00045353
-0.0042521 -0.0010059 -0.00056974 0.0047392 0.042296 -0.32639 -0.00043428 -0.00043704
0.00037092 0.00042582 0.0022529 0.00065004
0.0013372 -0.00054175 -0.00034759 0.00073349 -0.00046363 -0.00040662 -0.10673 -0.13471
-0.0018448 0.0066778 -0.0020801 -0.0012459
-0.00052425 0.0013519 -0.00036231 -0.00047969 0.00025704 0.00053426 -0.0015902 0.0064428
0.02002 -0.32081 -0.0040241 0.0032424
-0.00097547 -0.00017241 0.00039048 -0.00061566 0.0021015 0.00064252 -0.0022182 -0.00086556
-0.0045887 0.0031923 -0.090252 -0.39628
4520000000 -0.012035 -0.32487 -0.00034565 -0.0002668 -0.003793 0.00018908 0.00048186 -6.7267e-05
0.0018821 0.00017013 -0.00060756 0.00073884
-0.00034211 -0.00027493 -0.2167 -0.1089 0.00066964 0.0049221 0.00060892 0.00082072
1.6097e-05 -2.1758e-05 0.00011341 -0.00017625
-0.0037424 0.00023656 0.00078408 0.0049167 0.011265 -0.324 -0.001106 0.00056443
0.0006246 -0.00065228 0.0014425 -0.00073592
0.00052486 -0.00013707 0.0005933 0.00078168 -0.001037 0.00062011 -0.12448 -0.12518
-0.00033174 0.0058537 -0.0033031 -0.00030556
0.0019309 0.00014361 -0.00012853 3.1271e-05 0.00069555 -0.00086665 -0.00054032 0.0058784
-0.028976 -0.3319 -0.0030803 0.0032982
-0.00065193 0.00080544 6.1234e-05 -7.562e-05 0.0014119 -0.00079279 -0.0031006 -0.0003861
-0.0027501 0.0037343 -0.11935 -0.39498
4580000000 -0.049784 -0.31738 -0.001135 -0.00051007 -0.0029845 0.0025059 0.0007165 -0.00033236
0.00015505 -7.0238e-05 -0.00073113 0.00067405
-0.0011159 -0.00056094 -0.23501 -0.082044 0.0011849 0.0042341 0.00060734 -6.7138e-05
-6.0208e-05 0.00015635 7.6006e-05 -9.861e-05
-0.0030038 0.0026121 0.0012128 0.0042167 -0.020828 -0.32115 -0.00014687 0.00047268
-0.0003708 -4.6534e-06 0.0017141 -0.0010522
0.00066326 -0.00029156 0.00063295 -0.00010642 -0.00023688 0.00048864 -0.13485 -0.1008
0.0015861 0.0055337 -0.0024807 0.0012024
0.00026291 -9.8995e-05 0.00010485 0.00012764 -0.00026959 8.391e-05 0.0020222 0.0055873
-0.054555 -0.33543 -0.0020976 0.0039473
-0.00075824 0.00056169 0.00014686 -0.00020365 0.0015728 -0.0011177 -0.0025151 0.0012267
-0.0022927 0.0036465 -0.16425 -0.36449
4640000000 -0.0752 -0.31116 -0.0024028 -0.0015607 -0.0031515 0.0026787 0.00058419 -0.001324
0.0014514 -0.00031225 0.00015756 0.0010528
-0.0023458 -0.0015718 -0.24526 -0.054373 0.0017757 0.0038743 0.00072513 0.00027441
-0.00037574 0.00044176 0.00011526 -0.00073883
-0.0030705 0.0026857 0.0018379 0.0038655 -0.044745 -0.31515 0.00020716 0.00087121
0.0012114 0.00024845 0.00022637 -0.0023119
0.00060874 -0.0013965 0.00076008 0.00027863 0.00030314 0.00090304 -0.14033 -0.086132
0.0037172 0.0041429 -0.0024023 0.0015455
0.0014818 -0.00048715 -0.00040049 0.00043 0.0011272 0.00018733 0.0035301 0.0037969
-0.086816 -0.31805 -0.0023442 0.0039841
0.00032214 0.0011557 1.9701e-05 -0.0007176 0.00033911 -0.0023254 -0.0024743 0.001592
-0.0023867 0.0043708 -0.18341 -0.35457
4700000000 -0.10314 -0.30627 -0.0040124 1.5185e-05 -0.0013873 0.0046833 -0.00082836 -0.00091538
0.0009117 -0.00074802 0.0010681 0.00083506
-0.0040055 6.3713e-06 -0.2568 -0.035669 0.0028957 0.0038867 0.00045683 -0.00052095
0.00027862 0.00048389 -0.0002006 -2.3354e-05
-0.0013097 0.0047265 0.0029451 0.0038454 -0.075759 -0.3091 -0.00022518 0.00068554
0.00024184 -0.00033285 -0.00013181 -0.0013845
-0.00090262 -0.00095302 0.00044862 -0.0005226 -0.00022591 0.0007356 -0.15705 -0.065227
0.0030605 0.0015343 -0.0016334 0.0026389
0.00090629 -0.00065268 0.00024317 0.00057346 0.00029497 -0.00042442 0.0030104 0.0018058
-0.12663 -0.30839 -0.0015431 0.004636
0.0010723 0.00081939 -0.00010606 -0.00013903 -9.9471e-05 -0.0014054 -0.0014359 0.0025642
-0.001345 0.0044419 -0.2268 -0.32522
4760000000 -0.13285 -0.29096 -0.0046886 0.0012287 0.00059279 0.0046076 -0.00074006 -0.00059649
0.00025777 -0.00095284 0.00099623 -0.00038177
-0.0047278 0.0011903 -0.25211 0.0068274 0.0031714 0.0030774 -4.3959e-05 -0.00069187
0.00031091 0.00022169 0.00013188 -0.00031169
0.00078221 0.0046279 0.0032112 0.003021 -0.10603 -0.29459 0.00080615 0.00026647
0.00089913 -0.00034389 -0.0014165 -0.00092387
-0.00075452 -0.00055159 -1.8573e-05 -0.00068538 0.00080518 0.00036413 -0.15117 -0.04873
0.0022578 0.0015184 -0.00059825 0.0027109
0.00020335 -0.0010749 0.0003669 7.7846e-05 0.00093181 -0.00033081 0.0024138 0.00145
-0.15801 -0.29076 0.00014265 0.0041593
0.0010377 -0.00038508 3.3105e-05 -0.00019626 -0.0014041 -0.00089449 -0.00056576 0.002725
-0.00032238 0.0044626 -0.23785 -0.3036
4820000000 -0.1602 -0.27727 -0.0050158 0.0027073 0.001614 0.0029497 -0.0009328 -0.00045376
0.00049405 -0.00085315 0.00024577 -0.00031229
-0.0049944 0.0026721 -0.26379 0.029071 0.0043121 0.0032247 -7.2983e-05 -0.00023996
0.00040374 -0.00019016 -0.0001685 -0.00047749
0.0016163 0.0029869 0.0044036 0.0031248 -0.13347 -0.29006 0.00043364 -0.00036956
0.00010412 -0.0008941 -0.0010098 -0.0002976
-0.00092388 -0.00051106 -7.7658e-05 -0.00027299 0.00038056 -0.00039674 -0.16632 -0.031173
0.0021252 6.6662e-05 0.00018457 0.0029443
0.00057574 -0.00075478 0.00031692 -0.00011461 8.4717e-05 -0.00082307 0.0018462 -4.5913e-05
-0.1961 -0.27184 -7.9564e-06 0.0040516
0.00026753 -0.00031303 -0.00021647 -0.00051231 -0.00089732 -0.00030056 6.9748e-05 0.0030861
0.00032819 0.0038115 -0.27476 -0.27269
4880000000 -0.19133 -0.25685 -0.0042089 0.0045648 0.0020067 0.003209 -0.0013798 0.00015107
-0.00075859 -0.0010006 0.00031128 -0.00026493
-0.0042334 0.0045349 -0.25514 0.070774 0.0049454 0.0016216 -0.00037489 -0.00022061
-0.00028782 9.3387e-05 -0.00025932 0.00017025
0.0021431 0.0031258 0.0049552 0.0015506 -0.15185 -0.27731 0.00046435 -0.00037992
-0.00035448 -0.0012107 -0.00028223 0.00013605
-0.0014377 0.00019921 -0.00038899 -0.00020963 0.00042813 -0.0004447 -0.15944 -0.012622
0.00047296 -0.00021254 0.0010049 0.0025758
-0.00094308 -0.0010871 -0.00016321 5.5112e-05 -0.00029458 -0.0011174 0.0006498 -7.251e-05
-0.22435 -0.25534 0.0005484 0.0034114
0.00025773 -0.00011078 -0.00020313 0.00022177 -0.00035548 0.00013389 0.0011349 0.0024222
0.00037716 0.0034421 -0.28711 -0.24363
4940000000 -0.21214 -0.23923 -0.0028564 0.0065985 0.0030573 0.0011278 -0.00029957 0.00076524
-0.00099892 -0.00063376 -9.3071e-05 -0.00070585
-0.0028439 0.0066008 -0.26642 0.096427 0.0057834 0.00080903 -8.5208e-05 -8.4289e-05
0.00030905 -0.00025256 -0.00034784 0.00018291
0.0030862 0.0010965 0.0058327 0.0007553 -0.17259 -0.25393 0.00013209 -0.00051284
-0.0010028 -7.7295e-05 -0.00047774 -0.0001607
-0.00025841 0.0007344 -6.649e-05 -0.00013138 0.00019748 -0.00044772 -0.1669 -0.0031276
-9.1697e-05 0.00048243 0.0020439 0.0018001
-0.00099188 -0.00061001 0.00028502 -0.00021131 -0.001006 1.1112e-05 1.9465e-05 0.00047368
-0.24708 -0.22622 0.00043939 0.003109
-7.7899e-05 -0.00071716 -0.00030312 0.00021885 -0.00038958 -9.4758e-05 0.0019841 0.0018845
0.00045957 0.0030865 -0.31036 -0.21743
5000000000 -0.23235 -0.21497 2.5093e-06 0.0072613 0.0031567 0.001686 -0.00023603 0.00060812
-0.00060296 0.00054935 -0.00016702 -0.00067662
-1.6847e-05 0.0072497 -0.25261 0.11391 0.0056621 -0.00085181 -0.00019303 -6.8484e-05
-0.00020557 -0.0005239 -0.00011242 -0.00015122
0.0032161 0.0016173 0.0056472 -0.00092191 -0.20234 -0.23875 -0.00062404 -0.00080538
-0.00047858 -0.00023886 -0.00038831 -0.00018338
-0.00017927 0.00064675 -0.00020168 -3.1641e-05 -0.00061799 -0.00072774 -0.16119 0.021142
-0.0004045 0.0017314 0.0021644 0.0010542
-0.0005791 0.00046068 -0.00012108 -0.00055102 -0.00039648 -0.0004621 -0.00050588 0.0017114
-0.27383 -0.20343 0.00078232 0.0041473
-0.00031578 -0.00059574 -0.00018284 -1.9114e-05 -0.0005183 -0.00031786 0.0021813 0.0010581
0.00064132 0.0039557 -0.32176 -0.18301
5060000000 -0.25317 -0.18698 0.0020097 0.0068689 0.0031678 -0.00057354 0.00022871 0.00058066
-0.00040926 2.5486e-06 -0.00030471 -7.9531e-06
0.0020103 0.0068478 -0.23491 0.15064 0.0049507 -0.0019759 -2.2639e-05 0.00013658
-0.00032325 2.6612e-06 -0.00029853 0.00016635
0.0031812 -0.00063261 0.0048968 -0.0020283 -0.21579 -0.2173 -0.00037421 0.00024408
-0.00072027 -3.2104e-05 -0.0012461 -3.6511e-05
0.00017995 0.00062583 -3.0915e-05 0.00014263 -0.00042771 0.00026145 -0.1628 0.028442
0.00015492 0.0029295 0.0018572 0.00056354
-0.00054654 0.00018559 -0.00037112 2.6565e-05 -0.00081088 6.8451e-05 0.00018491 0.002914
-0.28412 -0.17276 0.0016877 0.0032089
-0.00050813 -0.00032586 -0.00028831 0.00015098 -0.0012127 8.3748e-05 0.0018804 0.00047996
0.0017253 0.0034265 -0.33477 -0.15407
5120000000 -0.26908 -0.16174 0.0034654 0.0057766 0.0028537 -0.00046721 0.00031248 0.00066465
-0.00023155 0.00080389 -0.00052841 0.00011295
0.0034391 0.0057665 -0.22916 0.17696 0.0047687 -0.0024817 6.7935e-05 0.00020906
-1.1547e-06 2.4495e-05 -1.1761e-05 0.00019709
0.002782 -0.00051615 0.0047301 -0.0025555 -0.22954 -0.20204 -5.5142e-05 0.00015705
-0.00044331 0.00090159 -0.0012177 0.0008386
0.00028267 0.00058841 8.2212e-05 0.00020335 -2.3124e-05 0.00021948 -0.15897 0.054505
0.0016898 0.0030741 0.0023154 0.000195
-0.00017052 0.00071104 -3.5882e-05 -0.00010827 -0.00023975 0.00086729 0.0018529 0.0031361
-0.29796 -0.13925 0.0019032 0.0030849
-0.00037322 0.00010393 -3.0496e-05 0.00028169 -0.0012727 0.00085784 0.002272 0.0001852
0.0018237 0.0030427 -0.34674 -0.11995
5180000000 -0.28482 -0.13146 0.0049283 0.0047497 0.0034354 -0.0011503 0.00019547 0.00052887
-4.1259e-05 0.00031586 -0.00051936 0.00035005
0.004928 0.0047054 -0.20661 0.19996 0.0042203 -0.0037318 -0.00030281 -0.00024641
-0.00017952 -0.00019246 -0.00024509 0.00015708
0.0033941 -0.0012178 0.0041707 -0.0038 -0.24068 -0.1656 -0.00023762 0.00063306
-5.4183e-05 0.00013117 -0.00026332 0.0010732
0.00031412 0.00051592 -0.00028678 -0.00021882 -0.0002665 0.00065912 -0.15798 0.064374
0.0032954 0.0034972 0.0021834 -0.00067229
-9.7928e-05 0.00038094 -0.0001039 -0.00027598 -7.4033e-05 8.6524e-05 0.0032006 0.0033939
-0.30805 -0.096685 0.002949 0.0033103
-0.00051214 0.0002732 -0.00011531 0.0001835 -0.00018758 0.0011451 0.0023631 -0.00062041
0.0029329 0.003471 -0.34917 -0.087957
5240000000 -0.29342 -0.10438 0.0051776 0.0034039 0.0028511 -0.0029103 0.0005979 4.2166e-05
-0.00021877 -9.1045e-05 -4.2844e-05 0.00063248
0.0051706 0.003444 -0.19453 0.23703 0.003085 -0.0047792 -2.6156e-05 0.00018966
-0.0002871 2.5026e-05 0.00021433 0.00040349
0.0028514 -0.0029634 0.0029874 -0.00485 -0.25745 -0.14063 0.0004148 0.00025956
-0.00013968 0.00059577 0.00026716 0.0011531
0.00064016 4.5788e-05 -4.3309e-05 0.00016712 0.000387 0.00027707 -0.15845 0.084959
0.0037343 0.0020155 0.0017509 -0.001124
-0.00025018 -4.5159e-05 -0.00014355 0.00011968 -0.00011079 0.00077696 0.0037826 0.0021473
-0.32135 -0.056713 0.003301 0.0025205
-0.00015232 0.00070217 0.00021929 0.00051638 0.0001641 0.001232 0.0015271 -0.001379
0.0034201 0.0025525 -0.35527 -0.054892
5300000000 -0.2981 -0.073982 0.0060638 0.0018947 0.0015037 -0.0033264 8.6903e-05 -0.00040018
0.00031592 0.00072538 -1.788e-05 0.00036284
0.0060662 0.001889 -0.18659 0.24169 0.0021149 -0.0054369 -0.00011333 0.00024889
2.5938e-05 0.00034554 0.00045805 0.00027551
0.0015017 -0.0033773 0.0020168 -0.0054727 -0.27341 -0.11501 0.00025877 -0.00024527
0.00027659 0.00048402 0.00051938 0.00070545
7.136e-05 -0.00034702 -0.00010678 0.00025567 0.00028315 -0.00027722 -0.15076 0.094163
0.0050963 0.001382 0.0012566 -0.0016009
0.00026241 0.00055988 1.0242e-05 0.00036575 0.00028326 0.00030257 0.0052204 0.0012681
-0.3318 -0.030266 0.0035219 0.0022302
0.00014876 0.00029269 0.000431 0.00031834 0.00053635 0.00057186 0.0013916 -0.0014233
0.0033779 0.0023639 -0.35063 -0.01918
5360000000 -0.29804 -0.036966 0.006012 0.00048658 0.0001485 -0.0037106 0.0004685 5.5258e-05
0.0002294 0.0003626 0.00068236 -0.00016488
0.0060164 0.00051214 -0.14916 0.26316 0.00067834 -0.0056125 7.5141e-05 0.00021336
-1.6289e-05 3.033e-05 0.00051381 -0.00020155
7.9282e-05 -0.0037433 0.00057618 -0.0056233 -0.27207 -0.08792 0.00036529 0.00033556
0.00022685 0.00039271 0.000732 0.00024778
0.00046362 3.3845e-05 7.3174e-05 0.00019776 0.0003892 0.00028115 -0.14894 0.11214
0.0055767 -0.00079256 0.00068922 -0.0019843
0.00019918 0.00043139 -8.2116e-05 1.5674e-05 0.00024948 0.00042361 0.0054641 -0.00077621
-0.32503 0.0077285 0.0048756 0.0021563
0.00059543 -0.00022982 0.00051323 -0.00031338 0.00065744 0.00032633 0.00074516 -0.0020911
0.0048258 0.0021123 -0.34881 0.0094334
5420000000 -0.30058 -0.013848 0.0059606 -0.0012246 -0.00056242 -0.0034612 -1.4787e-06 -0.00015132
0.00082962 0.00044132 0.00028019 -0.00022957
0.0059649 -0.0012264 -0.13009 0.2897 6.0149e-05 -0.0054739 9.6801e-05 0.00014967
4.1645e-05 9.7293e-06 0.00024643 -0.00014311
-0.00062093 -0.0034094 -3.8621e-05 -0.0054704 -0.28737 -0.054977 -0.00016572 -0.00051317
0.0009409 8.4876e-05 0.0010265 0.00013811
4.0838e-05 -0.00010807 0.0001173 0.00016057 -0.0001605 -0.00048312 -0.13742 0.12671
0.004649 -0.002111 0.00018942 -0.0016999
0.00089787 0.00037929 9.7299e-05 2.0735e-05 0.00093821 0.00019169 0.0045583 -0.0022361
-0.33003 0.037436 0.0047928 0.00060304
0.0003673 -0.00019204 0.00022363 -0.00013212 0.0010167 0.00014566 3.2615e-05 -0.0017244
0.004944 0.00060611 -0.34109 0.050981
5480000000 -0.29293 0.022429 0.0048479 -0.0019594 -0.0018868 -0.0029175 0.0003103 -6.6886e-05
0.00095498 -0.00029849 -3.5509e-05 -9.0897e-05
0.0048439 -0.0019313 -0.11556 0.29742 -0.0016118 -0.0056856 8.7363e-06 0.00019618
0.00012042 5.5525e-05 0.00015383 -0.00021321
-0.0019359 -0.0029171 -0.0017292 -0.0056407 -0.29155 -0.032559 -0.00029205 0.00016564
0.00062651 -0.00044008 0.00071879 0.00020777
0.00030729 -8.5305e-05 2.2059e-05 0.00018376 -0.00027229 0.00013663 -0.13084 0.13786
0.0038031 -0.0033609 -0.0001361 -0.0019221
0.0007811 -0.00031303 6.8941e-05 5.814e-05 0.00064434 -0.0005378 0.0038537 -0.0033131
-0.31833 0.06426 0.0049023 0.00022468
-0.00010885 -0.00024204 0.00023546 -0.00019945 0.0007028 0.00017242 -1.6748e-05 -0.0018006
0.0047889 0.00026338 -0.33189 0.073167
5540000000 -0.28888 0.048008 0.0041695 -0.0025114 -0.0027333 -0.0019724 0.0003394 -0.00038705
0.00019118 -0.00029713 -0.00038574 5.9544e-05
0.0041805 -0.0025117 -0.074416 0.31458 -0.0026586 -0.0051025 0.00045295 0.00012697
0.00010623 -0.00017618 2.9887e-05 -0.00033228
-0.0027508 -0.0019595 -0.0027686 -0.0050566 -0.29074 -0.011427 0.00021337 -0.00015296
0.00037382 -0.00029264 0.00037361 -0.0005713
0.00031329 -0.00032893 0.00045532 0.00011864 0.00016356 -0.00018436 -0.11931 0.15905
0.0024557 -0.0037441 -0.0010946 -0.0019172
0.00025723 -0.00026577 4.8238e-05 -0.0001513 0.00041405 -0.00016931 0.002392 -0.0037972
-0.30368 0.098899 0.0051462 -0.0012798
-0.00034775 0.00016838 -0.00011899 -0.00035741 0.00043772 -0.00054333 -0.00095285 -0.0020336
0.0050291 -0.0011646 -0.32365 0.11383
5600000000 -0.27736 0.075991 0.0034567 -0.0036548 -0.002607 -0.0016297 0.00033017 -0.00040098
0.0002897 -0.00024781 0.00020418 0.00045777
0.0034455 -0.0036552 -0.07182 0.32842 -0.0038405 -0.0047172 6.1337e-05 -0.00021721
-0.00011732 3.8448e-05 -0.00015186 -0.00033004
-0.0025809 -0.0015774 -0.0039637 -0.0046537 -0.29014 0.020207 -6.9546e-05 8.9131e-05
0.00029849 -0.00060193 0.00028508 -0.00044117
0.00035484 -0.00039519 6.4714e-05 -0.00019232 -5.8853e-05 0.00011622 -0.11163 0.15837
0.0019158 -0.0036806 -0.00095308 -0.0010675
0.00023092 -0.00028653 -0.0001153 1.6867e-05 0.00026921 -0.00062226 0.0018378 -0.003662
-0.29455 0.12804 0.0043184 -0.0015137
0.00023783 0.00040308 4.3922e-07 -0.00031164 0.00030353 -0.00057953 -0.0012874 -0.00091204
0.0046903 -0.0015858 -0.30233 0.1283
5660000000 -0.26569 0.098122 0.0031005 -0.0037425 -0.0034498 -0.00051507 -0.00034144 -0.00072387
-0.00019456 -0.00053557 0.00048395 -0.00017586
0.0031011 -0.0037288 -0.030343 0.3199 -0.0045473 -0.0029896 -8.2344e-06 -0.00013531
0.00013208 6.5316e-05 -4.1862e-05 -4.5483e-05
-0.0033997 -0.00041539 -0.0046259 -0.0029108 -0.29039 0.044001 -4.4927e-05 0.00019188
-0.00055143 -0.00039981 0.00025311 -0.0012268
-0.0004311 -0.00076597 -1.7987e-05 -0.00012809 -8.4495e-05 0.00011434 -0.096295 0.17842
0.00072638 -0.0041811 -0.0014267 -0.001012
-0.00015071 -0.00057639 0.00015976 6.9161e-05 -0.00056645 -0.00045973 0.00075026 -0.004159
-0.27954 0.15504 0.0045707 -0.0025634
0.0004644 -0.00016394 -0.00010078 -4.6036e-05 0.00026166 -0.0010184 -0.0010559 -0.00088746
0.0042647 -0.0026067 -0.29297 0.16513
5720000000 -0.25043 0.11937 0.0025465 -0.0042114 -0.0027686 0.00087581 -0.00053902 -0.00024845
-0.00041683 -7.1627e-05 -5.2955e-05 -0.00027845
0.0025564 -0.0042141 -0.0022139 0.345 -0.005653 -0.0026354 9.0827e-05 -5.0536e-05
-0.00028472 4.5363e-05 -0.00026534 0.00024581
-0.0027425 0.00095863 -0.0057163 -0.0025336 -0.28681 0.075206 0.00021362 0.00012584
0.00030583 0.00041978 -8.0569e-05 -2.7501e-05
-0.00052617 -0.00017734 7.7554e-05 -5.3351e-05 0.00025018 8.4978e-05 -0.080284 0.18027
-0.00013831 -0.0036132 -0.0015689 -0.00027635
-0.00045722 -8.0997e-05 -0.00028046 2.2876e-05 0.00035199 0.00043804 -0.00016467 -0.0035589
-0.26778 0.18121 0.0036708 -0.0041113
-0.0001343 -0.00030591 -0.00031178 0.00017891 -0.00015763 -9.6836e-05 -0.0018061 -0.00045634
0.0038428 -0.0037009 -0.26229 0.18181
5780000000 -0.23419 0.13684 0.0014228 -0.004816 -0.002311 0.0010887 -0.0007235 0.00012476
-0.00033246 -0.00032256 -1.8293e-05 -0.00026538
0.0014339 -0.0047981 0.011343 0.33966 -0.0059856 -0.00063529 -3.3813e-05 -0.00020133
8.4659e-05 2.6457e-05 -0.00010974 -0.00015134
-0.002321 0.0011699 -0.0059863 -0.00054392 -0.28306 0.091856 -0.00012707 -0.00010552
0.00013806 -6.0492e-06 -0.00032255 -0.00038889
-0.00068539 6.5272e-05 -3.388e-05 -0.00019659 -0.00016423 -4.6704e-05 -0.071129 0.19611
-3.3291e-05 -0.0032998 -0.0012543 3.1726e-05
-0.00030734 -0.00033272 0.00012355 -5.2434e-05 0.00015588 -1.9518e-05 -5.7684e-05 -0.0034028
-0.25698 0.20237 0.0027514 -0.0038118
-2.6315e-05 -0.00038085 -7.1999e-05 -8.9269e-05 -0.00041251 -0.0004464 -0.0011543 0.00021201
0.0027763 -0.0039971 -0.25384 0.2043
5840000000 -0.22006 0.15805 0.00014205 -0.0053908 -0.0019995 0.001191 -3.0178e-05 0.00034136
-0.00031056 0.00016802 -0.00039823 -0.00037194
0.00013802 -0.0053999 0.04721 0.34251 -0.0058129 0.00060602 -0.00017029 -3.6425e-06
0.00019912 -7.0639e-05 -0.00017388 0.00032334
-0.0020338 0.0011873 -0.0057968 0.00074111 -0.27579 0.11606 -0.00024423 5.1766e-05
-0.00019123 -0.00063441 -0.0006094 -0.00044741
-8.0891e-05 0.00035516 -0.00018095 4.9136e-06 -0.00022375 2.8684e-05 -0.0484 0.19903
-0.00092346 -0.0038337 -0.0011557 0.00017434
-0.00027011 0.00018972 0.00020656 -3.4458e-05 -0.00025016 -0.00059728 -0.00089144 -0.0036343
-0.23995 0.21121 0.0022302 -0.0044895
-0.00047261 -0.00032393 -0.0001934 0.00028862 -0.00046852 -0.000517 -0.001107 0.00011564
0.0020524 -0.0043505 -0.2167 0.22819
5900000000 -0.20612 0.16991 -0.001939 -0.0054241 -0.0021438 0.0024554 -0.00012992 4.6451e-05
0.00016365 -0.00018968 -9.7194e-05 0.00043933
-0.0019325 -0.005414 0.067188 0.34188 -0.0051277 0.0020754 -1.082e-05 -2.5031e-05
-2.8844e-05 -0.00031274 -3.8248e-05 -0.00019651
-0.0020998 0.0025158 -0.005085 0.002187 -0.25981 0.13142 -2.984e-05 -7.9723e-05
-0.00045067 -0.00048834 -0.00090106 -6.8626e-05
-0.00016117 -3.4063e-05 4.8733e-06 -2.7992e-05 -2.5259e-05 -5.6381e-05 -0.041031 0.20951
-0.0012674 -0.0034634 -0.0012083 0.00033949
0.00019664 -0.00015187 -5.5608e-05 -0.0002932 -0.00033797 -0.00053261 -0.0013676 -0.0035378
-0.21365 0.22549 0.0015226 -0.0051412
-3.4884e-05 0.00033026 3.9741e-05 -9.5752e-05 -0.00096817 0.00011839 -0.0013253 0.00039661
0.0016829 -0.0050712 -0.20295 0.23734
5960000000 -0.18547 0.18298 -0.0030001 -0.0039706 -0.00080191 0.0026977 -9.8564e-05 0.00019941
-0.00021647 0.00014245 -8.9159e-05 0.00013718
-0.002999 -0.0039709 0.09396 0.34068 -0.0041069 0.0023607 -0.00019408 -4.3392e-06
-3.8556e-05 9.2543e-05 0.00013444 0.00021668
-0.00073291 0.0027347 -0.004071 0.0024326 -0.24426 0.15724 -3.1729e-05 -0.00014287
-0.00053848 0.00015669 -0.00047019 -0.0001473
-9.6292e-05 0.00020053 -0.00019549 5.7288e-06 -6.331e-05 -0.00014486 -0.022421 0.21773
-0.0022073 -0.0032452 -0.00095764 0.00092803
-0.00026503 0.00029363 -2.3907e-05 0.00010342 -0.00049671 0.00017063 -0.0022924 -0.0031909
-0.19296 0.24064 5.7813e-05 -0.0050241
-0.00012095 8.0029e-05 8.1201e-05 0.00019682 -0.00034485 -0.00012273 -0.00096987 0.00095237
2.7133e-05 -0.0051719 -0.17326 0.26468
6020000000 -0.16733 0.198 -0.0038286 -0.0030101 -0.00020031 0.0030736 -7.5467e-05 0.00048748
-0.00019957 0.00034129 -8.981e-05 0.00026061
-0.0038291 -0.0030137 0.12198 0.33176 -0.0045014 0.0033382 -9.5078e-05 0.0001301
-6.3508e-05 0.00012598 -0.00020352 0.00013123
-0.00017132 0.0030818 -0.0044376 0.0034228 -0.22427 0.16928 -0.00035502 0.00033701
-0.00077356 0.00019486 -0.00049979 0.00050847
-2.6829e-05 0.00053281 -7.3373e-05 0.00015583 -0.00030606 0.00030174 -0.016069 0.21321
-0.0030517 -0.0030604 -0.00062296 0.00059933
-0.0001753 0.00032237 -8.8998e-05 0.00017759 -0.00073113 0.00025443 -0.003054 -0.0030036
-0.16386 0.25336 -0.00037262 -0.0048355
-4.4972e-05 0.00027658 -0.00018077 5.835e-05 -0.00050911 0.00049434 -0.00058596 0.00068332
-0.00050432 -0.0047938 -0.14653 0.26301
6080000000 -0.14696 0.20649 -0.0040496 -0.00087875 0.0013896 0.0028303 0.00012361 4.4199e-05
7.6278e-05 0.00017659 0.00028453 -7.0402e-05
-0.0040359 -0.00087439 0.14338 0.33238 -0.0029587 0.0046443 -4.6575e-05 -4.5458e-05
-2.821e-05 0.00013746 0.00015619 0.00025954
0.0014394 0.0027924 -0.0028521 0.0046887 -0.20636 0.19603 0.00031628 0.0001174
-0.00016957 0.00060064 -0.00012749 0.00032532
8.4061e-05 2.7556e-05 -6.3644e-05 -3.752e-05 0.0003163 0.00018632 0.00097875 0.22132
-0.0041787 -0.0019123 -0.00091719 0.0010585
0.00011597 0.00021546 -2.8638e-05 8.2129e-05 -0.00017249 0.00064761 -0.0041341 -0.0020249
-0.13554 0.27036 -0.0013492 -0.005207
0.00031266 -2.6648e-06 0.00014799 0.0002188 -3.8784e-05 0.00040009 -0.00088157 0.001109
-0.0012187 -0.0049484 -0.12471 0.28472
6140000000 -0.12988 0.21946 -0.0035304 -0.00056977 0.0015636 0.002064 8.3554e-05 1.2742e-05
5.9458e-05 -0.00016958 0.0003394 -0.00027708
-0.0035275 -0.00055887 0.17018 0.31317 -0.0021895 0.0052568 9.0667e-05 5.7399e-05
0.00035901 -4.3286e-05 0.0002956 8.4407e-05
0.0016134 0.0020779 -0.0020872 0.0053009 -0.18242 0.21503 0.00029637 -0.00013225
9.3775e-05 0.0006057 -4.4279e-05 0.00059455
5.5199e-05 8.62e-05 2.8165e-05 1.059e-05 0.00026368 -0.00015993 0.013425 0.21205
-0.0046919 -0.00090796 -0.00033788 0.0013367
5.564e-05 -0.00014336 0.00041524 -1.4696e-06 0.00014966 0.00056574 -0.0047827 -0.00088467
-0.11566 0.29017 -0.0028846 -0.0043314
0.00032855 -0.00029815 0.00026796 0.00014771 5.9934e-05 0.0006705 -0.00032279 0.001266
-0.0030086 -0.0044729 -0.085177 0.28262
6200000000 -0.11418 0.22485 -0.0029903 -0.00017453 0.0021541 0.0012082 6.7872e-05 0.00036041
-0.00023128 0.00016194 -0.00012427 -0.00016441
-0.0029635 -0.00020891 0.19795 0.31128 -0.00077484 0.0052367 1.2969e-05 0.00021927
4.4986e-06 -4.9354e-05 7.7621e-05 0.00010278
0.0021895 0.0011898 -0.0006431 0.0052627 -0.16306 0.22888 5.8295e-05 -0.00028154
0.00050205 5.225e-05 0.00029962 0.00025427
0.00010494 0.00032762 7.846e-05 0.00021381 0.00011979 -0.00031902 0.026981 0.22064
-0.0044378 0.00046503 -2.0731e-05 0.0013555
-0.00025467 0.00012902 7.0646e-06 -2.8217e-05 0.00042304 0.00011575 -0.0043401 0.00056139
-0.10292 0.29541 -0.004022 -0.0035013
-0.00020398 -0.00015886 6.549e-05 0.00016848 0.00025911 0.00042191 -4.6362e-05 0.001387
-0.0040783 -0.0034358 -0.072522 0.29162
6260000000 -0.099172 0.23784 -0.0030978 0.00085932 0.0022001 0.00068664 0.00035274 -6.9584e-05
5.9686e-05 0.00028929 -0.0001162 4.3522e-06
-0.0030836 0.00083159 0.21539 0.29594 9.7666e-05 0.0053551 4.8981e-05 -8.313e-05
-3.4046e-05 4.5228e-06 0.00024769 0.00015149
0.0022871 0.00062126 0.0001839 0.005324 -0.14012 0.25029 8.8241e-05 -0.00010978
0.00023325 -0.00017015 0.00024637 0.00020703
0.00028747 -7.8967e-05 2.0105e-05 -3.1145e-05 5.9275e-05 -3.4919e-05 0.042993 0.21555
-0.0040568 0.0017901 0.00057215 0.0012718
4.8383e-05 0.00030306 -1.5805e-05 -5.631e-05 0.0002961 -9.7015e-05 -0.0041251 0.0016413
-0.074705 0.29689 -0.0042897 -0.0024801
-0.00013129 -5.409e-05 0.00023968 0.00014717 0.00019411 7.6381e-05 0.00065862 0.0011782
-0.0041801 -0.0024061 -0.027114 0.29212
6320000000 -0.082623 0.23962 -0.00254 0.0014608 0.0022926 -0.00048519 8.5953e-05 0.00011186
-0.00038176 0.00051878 -0.00020783 0.00023345
-0.0025322 0.0014637 0.24058 0.28572 0.0019671 0.005484 5.9508e-05 7.5749e-05
-2.8403e-05 -0.00017339 0.00025677 -0.00013825
0.0022889 -0.00044958 0.0021138 0.0054345 -0.1223 0.25852 -0.00027866 -0.00022246
0.00032705 3.9038e-06 0.00035706 5.7334e-05
8.1373e-05 5.8591e-05 4.1821e-05 1.8683e-05 -0.00026686 -0.00027014 0.041735 0.21659
-0.0035364 0.0021986 0.00081724 0.0008502
-0.00032633 0.00039626 5.0409e-05 -0.00014043 0.00031205 6.2577e-06 -0.0035048 0.0022561
-0.050593 0.3068 -0.0049091 -0.0010975
-0.0001542 0.00038865 0.00024994 -0.0001181 0.00047203 0.0001963 0.00063928 0.0007955
-0.0048817 -0.0013307 -0.016314 0.28985
6380000000 -0.063232 0.2467 -0.0018931 0.0018976 0.0016529 -0.00059995 -4.0228e-05 -4.6967e-05
0.00030172 0.00013013 0.00023299 0.00015156
-0.0018827 0.0018915 0.25692 0.26634 0.0030419 0.0041625 -0.00017269 -9.0237e-05
-0.00026569 -0.00025066 -0.00012384 -0.00025532
0.0016186 -0.00060894 0.00318 0.0040951 -0.094171 0.27462 -0.00011224 0.00015727
0.00052044 -0.00031603 0.00063163 0.00014853
-2.128e-05 -7.8993e-05 -0.00020228 -6.531e-05 -0.00011629 0.00013354 0.062835 0.20704
-0.0027801 0.0030942 0.0008982 0.00076529
0.00032301 0.00023037 -0.00026559 -0.00026997 0.00059149 -0.00024664 -0.002591 0.0031727
-0.030177 0.29889 -0.0046623 9.3461e-05
8.7549e-05 0.00012406 -3.9732e-05 -0.00026174 0.00050415 0.00018088 0.00095876 0.00090949
-0.0046499 0.00024932 0.023304 0.29186
6440000000 -0.040364 0.25721 -0.00086015 0.0024491 0.0017223 -0.0008792 0.00042912 -0.00013359
0.00021254 -0.00042966 -0.00024582 -0.00041898
-0.00088772 0.0024428 0.27745 0.25192 0.003304 0.0028232 0.0001477 -1.6402e-05
-0.00013077 2.43e-05 -0.0001822 -0.00024743
0.0016618 -0.00091687 0.0033772 0.0027601 -0.076852 0.28864 -0.00018187 0.00029504
-0.00042729 -3.7052e-05 0.00045328 -0.0003942
0.00040611 -0.00011415 0.00017611 -2.4214e-05 -0.00021358 0.00031069 0.06501 0.20293
-0.001637 0.0037721 0.00105 0.00079435
0.00022809 -0.00048977 -0.00011281 4.9864e-05 -0.0004367 -3.0701e-05 -0.0016684 0.0037026
0.012563 0.30296 -0.0044353 0.001632
-0.00024061 -0.00034764 -0.00032688 -0.00026816 0.00040513 -0.00052144 0.0009799 0.00065369
-0.0044463 0.001772 0.035583 0.27657
6500000000 -0.021913 0.25683 -0.00018554 0.0020654 0.0013424 -0.00089845 0.0002147 -0.00012236
0.00017812 0.00022112 -0.00013277 0.00031183
-0.00020157 0.0020631 0.30199 0.22446 0.0036693 0.0025082 0.00014736 1.2981e-05
0.00011538 0.00014657 -2.5426e-07 -8.4226e-05
0.0013192 -0.00097123 0.003741 0.0024069 -0.065236 0.28567 -5.5031e-05 2.0536e-06
0.00012819 -0.00018559 -0.00016778 -0.0003716
0.00021229 -9.1123e-05 0.00010275 2.5078e-05 -3.8188e-05 -3.773e-05 0.088706 0.1977
-0.00011759 0.0037108 0.001137 0.00020529
0.00016597 0.00020634 0.00012084 0.00013994 7.5987e-05 -0.00010201 -0.00011249 0.0038442
0.033696 0.30598 -0.0033027 0.002552
-0.00015663 0.00032005 9.2067e-05 -0.00014951 -4.0013e-06 -0.00030436 0.0011821 0.00031275
-0.0032939 0.0023725 0.071755 0.27707
