# Supplementary material for: Early Detection of Alzheimer’s Disease via Machine Learning-Based Microwave Sensing: An Experimental Validation
Source: Sensors (Basel). 2025 Apr 25;25(9):2718. doi: 10.3390/s25092718 (PMC12074295; doi:10.3390/s25092718)
Supplement: Supplementary file 1 [file sensors-25-02718-s001.zip › measurements_paper_sensors/26 febbraio - PART1/set1/CSF_7.5_m7.s6p]

!Keysight Technologies,M9804A,MY58100912,A.14.10.03
!Date: Thursday, April 27, 2023 10:28:33
!Correction: S11(C  6-Port  ) 
!S12(C  6-Port  ) 
!S13(C  6-Port  ) 
!S14(C  6-Port  ) 
!S15(C  6-Port  ) 
!S16(C  6-Port  ) 
!S21(C  6-Port  ) 
!S22(C  6-Port  ) 
!S23(C  6-Port  ) 
!S24(C  6-Port  ) 
!S25(C  6-Port  ) 
!S26(C  6-Port  ) 
!S31(C  6-Port  ) 
!S32(C  6-Port  ) 
!S33(C  6-Port  ) 
!S34(C  6-Port  ) 
!S35(C  6-Port  ) 
!S36(C  6-Port  ) 
!S41(C  6-Port  ) 
!S42(C  6-Port  ) 
!S43(C  6-Port  ) 
!S44(C  6-Port  ) 
!S45(C  6-Port  ) 
!S46(C  6-Port  ) 
!S51(C  6-Port  ) 
!S52(C  6-Port  ) 
!S53(C  6-Port  ) 
!S54(C  6-Port  ) 
!S55(C  6-Port  ) 
!S56(C  6-Port  ) 
!S61(C  6-Port  ) 
!S62(C  6-Port  ) 
!S63(C  6-Port  ) 
!S64(C  6-Port  ) 
!S65(C  6-Port  ) 
!S66(C  6-Port  ) 
!S6P File: Measurement: :
# Hz S  RI   R 50
500000000 -0.32661 -0.053642 -0.010444 -0.00081935 -0.0079017 0.012142 -0.0035609 0.01247
0.012516 0.0061407 -0.00422 0.0090119
-0.010432 -0.00080775 -0.40966 -0.069449 0.007936 -0.011389 0.0010581 0.012242
0.007533 0.0034699 0.0014031 0.01394
-0.0078297 0.012027 0.008047 -0.011378 -0.25375 0.19355 0.0064747 0.0029146
-0.00078405 0.0090652 0.0015808 0.011718
-0.0034874 0.012618 0.00097864 0.012196 0.006414 0.0029346 -0.32871 0.045016
-0.018975 -0.0057641 0.015881 0.02753
0.01249 0.0061419 0.0075598 0.0034295 -0.00063989 0.0090458 -0.019058 -0.0056018
-0.25596 -0.15834 -0.027802 0.004275
-0.0036022 0.010067 0.0012813 0.014063 0.0015177 0.011694 0.015117 0.028434
-0.026746 0.0053606 -0.25809 -0.14479
560000000 -0.31228 0.10801 -0.023041 -0.065256 6.6956e-06 0.012472 0.005092 0.011104
0.010353 0.0035775 0.010803 0.0089994
-0.022979 -0.065158 -0.36973 0.093729 -0.042083 -0.038668 0.01389 0.0027511
-0.012705 -0.0019367 0.004073 -0.00083782
6.2792e-05 0.012296 -0.042253 -0.038698 -0.1784 0.24152 0.00026933 -0.0042951
0.016391 0.0023582 0.0076766 -0.0063339
0.0048514 0.010922 0.01383 0.0029154 0.00025754 -0.0044089 -0.30449 0.13436
0.0039553 -0.022136 0.0045884 -0.021467
0.010132 0.0035722 -0.012405 -0.0024143 0.016393 0.0023589 0.0040252 -0.021858
-0.30446 0.015178 0.0066416 -0.046422
0.01076 0.0086563 0.003422 -0.00056118 0.0085774 -0.0061784 0.0053293 -0.021465
0.007565 -0.047772 -0.32657 0.0026209
620000000 -0.27181 0.086722 -0.023316 0.0090751 0.0032985 0.0089844 0.0087735 -0.004521
0.010633 -0.0011135 0.00030042 -0.0028873
-0.0233 0.00907 -0.39882 0.039559 -0.019961 0.00071223 -0.0017586 -0.0023039
0.01144 -0.0055462 0.00015691 -0.0033508
0.0033084 0.0089608 -0.019946 0.0007352 -0.15313 0.25077 -0.0006159 -0.0044297
-0.0044403 -0.0030228 0.0090127 -0.0026122
0.0087601 -0.004903 -0.0016449 -0.0022372 -0.00054841 -0.0045893 -0.26232 0.1454
-0.040755 -0.018828 0.015201 0.029349
0.010781 -0.00074339 0.011393 -0.0058607 -0.0044328 -0.0029639 -0.040723 -0.018868
-0.22983 -0.018097 -0.043603 0.012127
0.00065756 -0.0033015 0.00033971 -0.0037581 0.008927 -0.0024653 0.013493 0.030047
-0.041105 0.01304 -0.23876 -0.032999
680000000 -0.23687 0.17806 -0.02666 -0.013913 0.0046991 0.0055754 0.0011443 -0.0067226
-0.0029107 -0.011121 0.0068569 -0.0061096
-0.026621 -0.013883 -0.38916 0.14229 -0.032924 -0.0009037 -0.0014601 -0.00060512
-0.0026634 -0.0092338 -0.0005259 -0.0011964
0.0047613 0.0056058 -0.032952 -0.00079817 -0.10662 0.27452 -0.00080447 -0.00031134
-0.0019866 0.00057145 -0.0029423 -0.0085918
0.0010813 -0.0068008 -0.0015479 -0.00045277 -0.00084856 -0.00025192 -0.22019 0.19817
-0.025358 -0.0064685 -0.008955 -0.011597
-0.0029161 -0.011286 -0.0026537 -0.0092724 -0.0019745 0.00057539 -0.025349 -0.0063999
-0.26827 0.081063 -0.0060411 -0.005772
0.0061947 -0.0060047 -0.00037831 -0.0011652 -0.0030367 -0.0089503 -0.0082424 -0.01226
-0.0070633 -0.0058125 -0.25941 0.070329
740000000 -0.19141 0.17063 -0.041113 0.02678 0.013493 -0.004246 0.00026259 -0.0045039
-0.0049696 -0.00092774 -0.0061713 0.0017525
-0.041102 0.026771 -0.33569 0.16102 -0.036394 0.034449 0.00015161 -0.0066075
-0.012019 0.0069068 -0.0020416 -0.0058458
0.013431 -0.0041907 -0.036374 0.034521 -0.073034 0.27521 -0.0016236 0.0031557
-0.0019345 -0.0047094 -0.0015542 0.00055349
0.00033896 -0.0046085 -4.0892e-05 -0.0066953 -0.0015399 0.0031081 -0.20168 0.2043
-0.041657 -0.0051823 0.022486 0.016497
-0.0048216 -0.00060764 -0.012091 0.0073581 -0.0020162 -0.0047486 -0.041858 -0.0052212
-0.17796 0.10071 -0.040425 0.0014075
-0.0062707 0.0017609 -0.0020851 -0.0061427 -0.0013766 0.00082257 0.022503 0.017083
-0.040098 0.0013458 -0.25167 0.075264
800000000 -0.16365 0.2159 -0.022325 0.016657 0.005705 -0.010007 -0.0043345 -0.0021904
-0.0038278 0.0024088 0.004199 0.001379
-0.022334 0.016631 -0.34307 0.23257 -0.0080427 0.034841 -0.0021524 0.0021698
-0.00019671 0.0027732 0.00094563 0.0053039
0.005739 -0.010091 -0.0079554 0.034875 -0.034994 0.30144 0.00071777 0.0013684
0.00042137 0.0035554 -0.0016268 0.0011864
-0.0042947 -0.0021738 -0.0021716 0.0022149 0.00074215 0.0014279 -0.17352 0.2334
-0.027506 0.016001 0.015226 -0.010149
-0.0038789 0.0022892 -0.00031644 0.0027899 0.00042691 0.0035503 -0.027412 0.016112
-0.21032 0.13121 -0.017411 0.020163
0.0045562 0.0010866 0.001106 0.0054752 -0.001625 0.0010825 0.014776 -0.01082
-0.01695 0.021265 -0.24831 0.12934
860000000 -0.12824 0.23737 -0.017659 0.030848 -0.0034026 -0.009989 -0.0017503 0.00028271
0.0038344 0.0046639 -0.0037253 -0.003735
-0.01768 0.030803 -0.29465 0.27731 0.0081893 0.034521 0.00021552 0.0019753
0.0041456 0.0009463 0.0034695 4.2108e-05
-0.0034348 -0.0099303 0.0083183 0.034493 0.0145 0.31171 -0.00043202 -0.00036302
0.0024867 -0.0012732 0.0014053 0.0040287
-0.0018844 0.00027837 0.00016154 0.0019974 -0.0004573 -0.00038769 -0.13476 0.24513
-0.016995 0.020254 -0.0069869 -0.01021
0.0039741 0.004846 0.0041888 0.00072568 0.002483 -0.0012939 -0.017 0.020216
-0.15602 0.17689 -0.023065 0.017469
-0.0036755 -0.0032476 0.0031832 0.00030994 0.0013097 0.0042364 -0.00628 -0.0098714
-0.023134 0.017568 -0.1975 0.17538
920000000 -0.10528 0.26038 0.0051674 0.039397 -0.0092196 -0.004268 -0.0016971 0.00186
0.0012254 0.0014193 0.0029459 -0.00080707
0.005133 0.039343 -0.26777 0.2981 0.028573 0.022735 0.001518 0.0011573
0.0069121 -0.00065486 0.0038459 -0.0030182
-0.0092519 -0.0042588 0.028683 0.022634 0.060912 0.31308 0.0018312 0.00011668
0.00097752 -0.00041113 0.0010534 -0.0014916
-0.0016882 0.0018709 0.0014711 0.0011026 0.0018604 8.4795e-05 -0.11103 0.26147
-0.0081184 0.03126 0.0042579 -0.0059847
0.0011407 0.0013766 0.0069422 -0.00058965 0.00096041 -0.00040795 -0.008013 0.031318
-0.14123 0.18281 -0.0015799 0.027152
0.0029681 -0.0011314 0.0037534 -0.0031122 0.0010459 -0.0015135 0.0041979 -0.0062751
-0.0013591 0.026845 -0.20905 0.18901
980000000 -0.058512 0.28263 0.01757 0.03014 -0.0090478 0.0047784 0.001668 0.0034815
0.0037876 -0.0015841 -0.0034204 -0.0024033
0.017537 0.030098 -0.21565 0.33579 0.03352 0.0047501 0.0018402 -0.00011634
0.0016966 -0.0057954 -0.00050228 -0.0024587
-0.0090305 0.0048272 0.033598 0.0046487 0.10794 0.30868 0.00051224 -0.001108
0.00031883 -0.0017465 0.0015667 -0.00012572
0.001745 0.0034195 0.0018602 -0.00016453 0.00051898 -0.0011023 -0.071151 0.27343
0.01064 0.029234 -0.0092415 -0.0075515
0.0037661 -0.0018416 0.0015841 -0.0059533 0.00035711 -0.001762 0.010703 0.029206
-0.10743 0.21036 0.0069484 0.019102
-0.0037247 -0.0024538 -0.00063452 -0.0024592 0.0016001 -0.00020047 -0.0091548 -0.0076998
0.0069373 0.019244 -0.16847 0.23907
1040000000 -0.016623 0.29077 0.033525 0.018944 -0.00087508 0.0074025 0.0023646 0.00044772
-1.5102e-05 -0.0034571 -0.00029852 -0.0010607
0.033456 0.018923 -0.1798 0.34871 0.029709 -0.015031 0.0015559 -0.0018263
-0.0022811 -0.0025094 -0.0013902 -0.0030326
-0.00085983 0.0074195 0.02971 -0.015165 0.15542 0.2945 -0.00046179 -0.00152
-0.0015996 -0.0010785 -0.00060205 -0.0012757
0.0023616 0.00050102 0.0015645 -0.001877 -0.00045955 -0.0015181 -0.042531 0.28192
0.021674 0.016686 -0.0018476 0.0013924
0.00010939 -0.0034229 -0.0023046 -0.0025017 -0.001613 -0.0010914 0.021754 0.01663
-0.075241 0.2154 0.01453 0.017726
-0.00038882 -0.0015464 -0.0013359 -0.0029377 -0.00066887 -0.0012168 -0.001725 0.0013771
0.014912 0.017838 -0.14611 0.25921
1100000000 0.027467 0.30089 0.036869 -0.0039122 0.0035715 0.0039126 0.0022021 -0.0010467
-0.0021307 -0.0028737 -0.0041633 -0.0002087
0.036823 -0.0039063 -0.13728 0.36864 0.015154 -0.028195 -0.0002546 -0.0018137
-0.0033123 -0.00065018 -0.0036456 -0.00070652
0.0035781 0.0039016 0.015071 -0.028292 0.2014 0.275 -0.0018212 0.000233
-0.0016802 0.00061128 -0.0011199 -0.00059335
0.0022112 -0.0010351 -0.00024333 -0.001815 -0.0018345 0.00022438 -0.0020596 0.28697
0.025773 0.0023564 -0.002496 -0.00034984
-0.002142 -0.0028739 -0.0033365 -0.00062449 -0.0016741 0.00060911 0.025825 0.0023199
-0.054376 0.22731 0.019883 0.0066237
-0.0040294 2.1329e-06 -0.0036969 -0.00069303 -0.0011258 -0.00069841 -0.002376 -0.00043909
0.019456 0.0069051 -0.10294 0.2926
1160000000 0.079721 0.29761 0.024648 -0.021079 0.003309 -0.0009258 -0.00019735 -0.0022337
-0.0039775 -0.00065439 -0.00088979 0.0042331
0.024609 -0.021064 -0.091574 0.37326 -0.0041494 -0.02907 -0.0015667 -0.00149
-0.0026131 0.0024549 -0.0014943 0.0020054
0.0032893 -0.0009386 -0.0042847 -0.029091 0.24613 0.24423 -0.00070797 0.0016686
-0.00051602 0.0016662 -0.0011257 0.00028303
-0.00020022 -0.0022968 -0.00153 -0.0014953 -0.00067972 0.0016536 0.039611 0.2829
0.021031 -0.012936 -0.003641 0.0045206
-0.0039615 -0.00067244 -0.0025931 0.0024139 -0.00051465 0.0016741 0.02103 -0.01294
-0.019421 0.23508 0.01829 -0.0014117
-0.00093036 0.0040264 -0.0015849 0.0020645 -0.0010593 0.00026056 -0.0038277 0.004416
0.018441 -0.0018596 -0.052632 0.29715
1220000000 0.12304 0.28694 0.011106 -0.030588 -0.0013669 -0.0015395 -2.6049e-05 -0.00078844
-0.002442 0.0022178 0.0011971 0.001786
0.011105 -0.030564 -0.048272 0.38643 -0.017222 -0.021048 -0.0025918 0.00057458
4.1385e-05 0.002898 -0.00086115 0.00196
-0.001389 -0.0015277 -0.017329 -0.020992 0.28491 0.20454 0.00079295 0.0015986
0.00052854 0.0011081 6.9727e-05 0.00063689
-6.5019e-05 -0.00074161 -0.0025976 0.00060536 0.0007798 0.0016008 0.079046 0.27217
0.0096551 -0.019369 0.0016099 0.0010062
-0.0024495 0.0022564 2.6236e-05 0.0029483 0.00054305 0.0011122 0.009625 -0.019348
0.0064442 0.24095 0.013071 -0.013666
0.0012252 0.001876 -0.00082799 0.0020696 9.4171e-05 0.00063732 0.0017172 0.00087328
0.013114 -0.01367 -0.023978 0.31398
1280000000 0.1738 0.26783 -0.0079757 -0.029296 -0.0020852 0.0018147 -0.00082039 -0.0018579
-0.00072419 0.0030736 0.0023844 0.001324
-0.0079518 -0.029268 -0.0014997 0.37865 -0.024069 -0.0079535 -0.00095665 0.0013897
0.0016775 0.0017089 0.00057331 0.0020909
-0.0020849 0.001829 -0.024123 -0.0078477 0.31581 0.16164 0.001496 1.7763e-05
0.0010226 0.00032122 0.00017741 0.00036762
-0.00086286 -0.0019022 -0.0009467 0.0014246 0.0014819 3.8302e-05 0.11576 0.2547
-0.0009077 -0.021109 -0.00097534 0.00022672
-0.00072378 0.0030574 0.0016955 0.001653 0.0010191 0.00031883 -0.00091273 -0.021144
0.043195 0.24326 0.0019368 -0.01532
0.0024211 0.001279 0.00055989 0.0021497 0.00023828 0.00053895 -0.0010078 0.00023436
0.0021172 -0.015494 0.024704 0.31899
1340000000 0.2118 0.23362 -0.017669 -0.019404 0.00017914 0.0042487 -0.0016455 -0.00071262
0.0014695 0.0024604 0.0017565 -0.0013826
-0.017637 -0.019401 0.038076 0.37027 -0.021027 0.004777 -0.00023287 0.0020571
0.0018164 0.00084671 0.0011839 0.00070259
0.00020168 0.0042571 -0.021034 0.0048874 0.33885 0.11258 0.0010911 -0.00088994
0.00069457 -0.00062117 0.00018508 0.0002721
-0.0016329 -0.00071038 -0.0002413 0.0020274 0.0010868 -0.00091581 0.14764 0.23129
-0.010602 -0.017232 0.00034973 0.00095191
0.0014599 0.0025335 0.0018431 0.0008311 0.00070418 -0.00061652 -0.010635 -0.017148
0.074219 0.23534 -0.0045202 -0.01391
0.0017638 -0.0014776 0.0012359 0.00076635 0.00023583 0.00032386 0.00035442 0.0008584
-0.0045566 -0.013791 0.063036 0.31525
1400000000 0.24492 0.19648 -0.023999 -0.0078216 0.0046956 0.0032669 -0.0020707 0.00054727
0.0023879 0.00093829 0.00031662 -0.0013191
-0.023973 -0.0078308 0.074818 0.35815 -0.014299 0.012608 0.0013223 0.0014607
0.0013076 -0.00071041 0.0010333 0.00021431
0.004706 0.003249 -0.014248 0.0127 0.35142 0.058722 3.1418e-05 -0.0015256
0.00018151 -0.00035447 0.00036647 0.00035609
-0.0020827 0.00055273 0.0013455 0.0014742 2.5497e-05 -0.0015014 0.17463 0.20185
-0.016478 -0.0096335 -0.00085894 0.0003149
0.0023892 0.00091362 0.0013061 -0.00070053 0.00016154 -0.00035406 -0.016495 -0.0095687
0.10654 0.2289 -0.010517 -0.0084126
0.00034905 -0.0012512 0.0010872 0.00018846 0.00038339 0.00032957 -0.00090875 0.00039129
-0.01038 -0.0083657 0.10823 0.30621
1460000000 0.26893 0.15292 -0.020784 0.0049028 0.0051717 -0.0014859 -0.0016205 0.0016389
0.0021451 -0.00049001 -0.00021672 -0.00080374
-0.020777 0.0048822 0.10969 0.33677 -0.0053536 0.015133 0.0018242 0.0002718
0.00098377 -0.001406 0.0012295 -0.00061168
0.0051805 -0.0015133 -0.0052901 0.015202 0.35821 0.0037038 -0.001095 -0.0013993
0.00012262 -0.0003513 0.00065822 -0.00029119
-0.0015993 0.0016742 0.0018195 0.0002643 -0.0010675 -0.0014168 0.19968 0.17272
-0.017524 -0.0021979 -0.00048654 0.0025369
0.0021345 -0.0004893 0.00098844 -0.0014052 0.00010027 -0.00037322 -0.017531 -0.0021331
0.13656 0.21258 -0.012328 -0.0022838
-0.00022126 -0.00080389 0.0012888 -0.0005394 0.00068794 -0.00024599 -0.00048741 0.0025518
-0.012179 -0.0023017 0.14286 0.28657
1520000000 0.28068 0.11077 -0.015093 0.010508 0.0032938 -0.0036985 6.687e-05 0.0026118
0.002096 -0.001761 -0.00093429 -0.0002127
-0.0151 0.010484 0.14293 0.32244 0.0020253 0.012481 0.0018407 -0.00079783
8.8716e-05 -0.0011143 0.00034825 -0.00096269
0.0032803 -0.0037202 0.0020875 0.01247 0.35001 -0.054312 -0.0011111 -0.00050751
0.00051527 -0.00080168 0.00021645 -8.48e-05
7.7974e-05 0.002615 0.0018352 -0.00083179 -0.0011371 -0.00046901 0.22046 0.13456
-0.016118 0.004133 0.002037 0.0020401
0.0020734 -0.0017847 0.00010193 -0.0011222 0.000537 -0.00082202 -0.016078 0.0041988
0.16359 0.1967 -0.011677 0.0018876
-0.0010004 -0.00026079 0.0003165 -0.00096732 0.00020252 -0.00016706 0.0019026 0.0020987
-0.011685 0.001996 0.1756 0.2672
1580000000 0.2903 0.066296 -0.0082651 0.013927 -0.00091003 -0.004505 0.0015108 0.0019879
-0.00013253 -0.0021623 -0.00019804 0.00046765
-0.0082659 0.013907 0.17011 0.2991 0.0052885 0.0074357 0.00063849 -0.0017401
-0.00066652 -0.0010919 -0.00022372 -0.00081757
-0.00094305 -0.0045256 0.0053293 0.0074094 0.32853 -0.11053 -0.001692 0.00057816
-0.00042637 -0.0011068 0.00025039 -0.00062511
0.0015145 0.0020121 0.0006185 -0.0017482 -0.001675 0.00056808 0.23262 0.097527
-0.011962 0.0092205 0.0025226 0.00058127
-0.00012255 -0.0021615 -0.00069872 -0.0010764 -0.00046105 -0.0011098 -0.011943 0.0092549
0.1869 0.17845 -0.0089858 0.007758
-0.00020485 0.00048959 -0.00019322 -0.00071128 0.00023127 -0.00058057 0.0025568 0.00052323
-0.0088529 0.0076483 0.20955 0.24274
1640000000 0.29321 0.024834 -0.0012764 0.012696 -0.0026059 -0.0022324 0.0028828 0.0010371
-0.00057616 -0.0016559 -0.00042876 0.00043967
-0.0012767 0.012683 0.20083 0.27444 0.0055552 0.0027369 -0.0007205 -0.0019734
-0.0010859 -0.0002541 -0.00043808 -0.00067544
-0.0026087 -0.0022409 0.0055876 0.0027169 0.29927 -0.16048 -0.00067388 0.001573
-0.00098735 -0.0007848 -0.0001223 -0.00049194
0.0029146 0.0010129 -0.00070908 -0.0019712 -0.0006834 0.0015675 0.24456 0.050099
-0.0072933 0.010535 0.0025618 -0.0010477
-0.00059759 -0.0016493 -0.0011101 -0.00027813 -0.0010322 -0.0007868 -0.0072823 0.010594
0.20907 0.15182 -0.0042218 0.0095557
-0.00030958 0.00043987 -0.0004212 -0.00065914 -0.00010892 -0.00048725 0.0025523 -0.0011529
-0.004243 0.0094655 0.23638 0.21167
1700000000 0.28552 -0.019555 0.0023215 0.0097096 -0.0031424 0.00019278 0.0031837 -0.0012943
-0.0021832 -0.00069011 0.00060505 0.00039231
0.0023206 0.0097102 0.21824 0.24408 0.0032105 6.8257e-05 -0.0016378 -0.00061198
-0.00079472 0.00017211 -0.000799 -0.00043739
-0.0031421 0.00023573 0.0032295 5.1626e-05 0.25368 -0.19882 0.00051971 0.0016861
-0.0018677 -2.9868e-05 -0.00036679 -0.00071772
0.0031419 -0.0013078 -0.0016521 -0.00058967 0.00054499 0.0017287 0.24098 0.003126
-0.0038986 0.010938 0.0013697 -0.0020282
-0.0021797 -0.00069094 -0.0007768 0.00015934 -0.0018523 -6.1185e-05 -0.0038565 0.010908
0.2252 0.13074 0.00042454 0.0094302
0.00059505 0.00048542 -0.00080969 -0.00037085 -0.00032862 -0.00080774 0.0013217 -0.0020243
0.00044657 0.0094834 0.25327 0.17826
1760000000 0.27538 -0.067598 0.0047333 0.0062622 -0.0019292 0.00092917 0.0011904 -0.0036026
-0.0015992 0.00066631 0.00016925 -0.00052678
0.0047176 0.0062592 0.24617 0.20542 0.00076561 -0.0014097 -0.0013341 0.00027282
-0.0008982 0.0010058 -0.00051311 0.00031583
-0.0019804 0.00091604 0.00074532 -0.0014086 0.20508 -0.23006 0.0013271 0.00117
-0.0010402 0.001535 -0.0012512 -0.00077419
0.00114 -0.0036383 -0.0013538 0.0002896 0.0013382 0.0011987 0.23473 -0.045595
-0.00035659 0.0098885 -0.00012018 -0.0024579
-0.0015998 0.00065882 -0.00088644 0.00098992 -0.0010282 0.0015216 -0.00034476 0.0099613
0.23954 0.096893 0.0041701 0.0066721
0.00019389 -0.00049082 -0.00049624 0.00038297 -0.0011726 -0.0007162 -8.2157e-05 -0.0025007
0.0041038 0.0066598 0.26773 0.14167
1820000000 0.2509 -0.10562 0.0048568 0.0025374 0.00012254 0.0019859 -0.0012414 -0.0031521
-0.0011994 0.0011959 -0.00010482 -2.62e-05
0.0048495 0.0025337 0.2566 0.17515 -0.001264 -5.8175e-06 -0.0012755 0.0010611
0.00014406 0.0011174 -0.00062853 0.00034995
0.0001401 0.0019871 -0.0012677 3.8149e-06 0.15428 -0.24494 0.0017832 0.00012835
-4.4348e-05 0.0022861 -0.0015478 0.00026411
-0.0012257 -0.0031397 -0.0012439 0.0010608 0.0017431 0.00015689 0.20691 -0.092857
0.0017556 0.0081751 -0.0017288 -0.0016141
-0.0011762 0.0011976 0.00016199 0.0011625 -4.1711e-06 0.0023367 0.0018074 0.0081432
0.25513 0.067043 0.0048395 0.0031712
-0.00010584 1.5367e-06 -0.00057608 0.00035077 -0.0015798 0.00026661 -0.0018168 -0.001818
0.004782 0.0030738 0.27098 0.10514
1880000000 0.21598 -0.14507 0.0025451 0.00016132 -0.00050811 0.0021025 -0.0030216 -0.0021488
6.2479e-05 0.0018905 0.00041405 -0.00059279
0.002546 0.00016356 0.26201 0.12996 -0.0031106 0.0023837 -0.00014878 0.0016545
0.0006639 0.001057 3.7794e-05 0.00090414
-0.00051856 0.0021184 -0.0031259 0.0024193 0.1026 -0.25144 0.0014124 -0.0012099
0.0015985 0.0017507 -0.0011164 0.0013815
-0.0030754 -0.0021536 -0.00017311 0.0016995 0.0014313 -0.0011902 0.16919 -0.13286
0.0027145 0.0058214 -0.0021819 0.00040667
4.1628e-05 0.0018783 0.00066127 0.0010154 0.0016256 0.0017086 0.0027047 0.005791
0.25811 0.036845 0.0048287 0.001063
0.00029942 -0.00059354 1.3713e-05 0.00093222 -0.0011375 0.0014166 -0.002268 0.00039433
0.0048487 0.0011226 0.27162 0.072593
1940000000 0.17781 -0.17192 0.00021323 -0.0015175 0.0013707 0.0020293 -0.003767 0.00046656
0.0015743 0.00098508 -0.00055234 -0.00069949
0.00021905 -0.0015167 0.26471 0.097462 -0.0015326 0.0049672 0.0010495 0.0012146
0.0016047 0.00023323 0.00072047 0.00029166
0.0013825 0.0020175 -0.0015086 0.0049711 0.05936 -0.24359 0.00029084 -0.0019115
0.0021746 0.00020995 1.6746e-05 0.0017679
-0.0037107 0.00049322 0.0010302 0.0012079 0.00025518 -0.0019595 0.11973 -0.16687
0.0024101 0.0039931 -0.0013778 0.0011792
0.0016132 0.001015 0.0015906 0.00021087 0.0021739 0.00026916 0.0024783 0.0040367
0.26168 -0.0019113 0.0034204 -0.0022856
-0.00054785 -0.00064007 0.0007194 0.00027417 5.8074e-06 0.0017984 -0.0012975 0.001046
0.0033092 -0.0024001 0.26293 0.035866
2000000000 0.13094 -0.18621 -0.00356 0.0003959 0.0027819 0.0014855 -0.0023672 0.0036623
0.0011895 1.6521e-05 -0.00068412 0.00038839
-0.003544 0.00039205 0.2509 0.061575 -0.00059147 0.0069177 0.001442 0.00020307
0.0010587 -0.0012069 0.0005117 0.00026532
0.0027976 0.0014267 -0.00054463 0.0069145 0.017256 -0.22839 -0.0014387 -0.0011295
0.0019325 -0.0012925 0.0018273 0.0016348
-0.002431 0.0035509 0.0013985 0.00022001 -0.0013591 -0.0010663 0.065741 -0.17987
0.0010726 0.0028849 0.00016971 0.0018216
0.0011873 -3.8367e-05 0.001056 -0.0012659 0.001956 -0.0013581 0.0011099 0.0027627
0.25631 -0.035078 0.00065131 -0.0030254
-0.00074027 0.0003117 0.00045436 0.00017811 0.0017921 0.001681 -8.7057e-06 0.0019824
0.00049567 -0.0030223 0.24964 0.0086583
2060000000 0.085234 -0.19345 -0.0046941 0.0027831 0.0030207 -0.00057252 0.00074382 0.0031265
0.001465 -0.00087612 -0.00026518 0.0012721
-0.0046946 0.0027767 0.23901 0.032347 0.0040255 0.0080032 0.0010011 -0.00056165
0.00042611 -0.0013107 0.0006689 -7.2616e-05
0.0030216 -0.00062769 0.0040902 0.0079849 -0.014485 -0.20939 -0.0012516 0.00041369
0.00033419 -0.0023252 0.0031025 0.00052523
0.000841 0.0031873 0.0010187 -0.00059673 -0.0012526 0.00040377 0.013772 -0.17834
-0.00024077 0.0036841 0.0007343 0.00098101
0.0014437 -0.00090115 0.0003959 -0.0013043 0.00031972 -0.0022562 -0.00027754 0.0036909
0.2417 -0.073362 -0.0016265 -0.003656
-0.00035734 0.0012378 0.00068308 -1.2254e-05 0.0030882 0.00038435 0.00095176 0.00093107
-0.0014453 -0.0036557 0.23579 -0.016215
2120000000 0.039117 -0.18514 -0.0039046 0.0064009 0.0023478 -0.0025109 0.0029584 0.0020581
0.00021476 -0.0016069 0.00061173 0.00016539
-0.0039008 0.0063923 0.21745 0.0070999 0.0064716 0.0043864 0.0011771 -0.0012932
-0.0010771 -0.0018604 2.6881e-05 -0.0012547
0.0023662 -0.0025277 0.0065225 0.0043239 -0.042716 -0.19331 -0.00080244 0.00070503
-0.0018923 -0.0015878 0.00043939 -0.002359
0.0028526 0.0020498 0.0010846 -0.0012435 -0.00085734 0.00080834 -0.038628 -0.16267
-0.0008771 0.0052572 0.0015192 0.0011443
0.0001257 -0.0016035 -0.001127 -0.0018401 -0.0019034 -0.0017116 -0.00067657 0.00529
0.2241 -0.10854 -0.0053908 -0.0012555
0.0008908 0.00026131 2.216e-05 -0.0012489 0.00031122 -0.0022689 0.0014771 0.00075371
-0.0054151 -0.0013205 0.21477 -0.032178
2180000000 -0.00070897 -0.17153 -0.0023043 0.0096316 0.00073162 -0.0021627 0.0029011 -0.00039294
-0.00013624 -0.0010389 0.0013217 0.00043862
-0.0023176 0.0096273 0.19768 -0.010913 0.0073433 0.0038586 -0.00074917 -0.0016089
-0.0018346 0.00062404 9.004e-06 0.00039271
0.00070394 -0.0021513 0.0073939 0.0038296 -0.06349 -0.16882 0.0010903 0.0014061
-0.0010512 0.00033437 0.00037517 -0.0019753
0.0028869 -0.00054816 -0.00076757 -0.0017091 0.0010852 0.001293 -0.077173 -0.13607
5.6063e-05 0.0068875 0.0018121 -0.00030763
-0.00020158 -0.0011212 -0.0018966 0.00054714 -0.00092703 0.00037323 -0.00013429 0.0067584
0.19638 -0.13938 -0.0053422 0.0019673
0.0013445 0.00047684 -7.044e-06 0.00043008 0.00031839 -0.0020516 0.0015748 9.683e-05
-0.0056759 0.0020477 0.19826 -0.046681
2240000000 -0.029815 -0.14719 0.0021216 0.011224 -0.00036285 -0.0029206 0.0018325 -0.0021066
-0.0017557 -0.00044684 0.0006181 -0.0019739
0.0021089 0.011211 0.17763 -0.017093 0.0081433 0.00055043 -0.00072183 -0.00043821
-0.00050266 0.00086807 -0.0007223 -0.00063769
-0.0003586 -0.0029284 0.0081515 0.00047782 -0.080697 -0.14499 0.0013427 -0.0014367
-0.00095357 0.00030019 -0.002404 -0.0014318
0.0018952 -0.0020259 -0.00067916 -0.00038782 0.0013958 -0.0013685 -0.11155 -0.10678
0.0014969 0.0088807 0.0012933 -0.00043397
-0.0017375 -0.00033781 -0.00045229 0.00098165 -0.0010315 0.00036469 0.001569 0.0088636
0.16509 -0.15806 -0.0050543 0.0050561
0.00096585 -0.0019596 -0.00060508 -0.00064183 -0.0024132 -0.0013495 0.0013107 -0.00043537
-0.005095 0.005165 0.17574 -0.056445
2300000000 -0.057238 -0.11947 0.0075066 0.0093676 -0.0011472 -0.0021463 -0.00055947 -0.001632
-0.00097223 0.00071343 -0.00094255 -0.0009868
0.0074834 0.0093591 0.1562 -0.026353 0.0085891 -0.0016014 -0.0010239 0.00059002
-0.00030625 0.0013399 0.00010064 0.00063321
-0.001166 -0.0021242 0.0085901 -0.001675 -0.093544 -0.12097 -0.00027917 -0.0012002
3.5669e-05 0.0018166 -0.0019809 0.0009502
-0.00063149 -0.0016915 -0.0010217 0.00057083 -0.00025834 -0.0011588 -0.13313 -0.070475
0.0050369 0.0092429 0.0005507 -0.0016549
-0.00092911 0.00060023 -0.00026413 0.0013302 8.6834e-06 0.0018602 0.0052544 0.0092519
0.12659 -0.17878 -0.0031384 0.0080184
-0.0012801 -0.00085036 1.6664e-05 0.00069224 -0.0018723 0.00095058 0.00036868 -0.0016222
-0.0031809 0.0078776 0.15913 -0.057364
2360000000 -0.073797 -0.087875 0.01053 0.0085605 -0.0012013 -0.0018245 -0.0014926 -0.00076056
-0.00020827 0.00087754 -0.0014945 -0.00035399
0.010517 0.008554 0.14681 -0.025876 0.0082325 -0.004638 -0.00079589 0.0010207
0.0016181 0.00048448 0.00010726 -6.101e-05
-0.0012449 -0.0017744 0.0082114 -0.0046968 -0.1027 -0.09874 -0.0023459 -0.00093575
0.0011575 -0.00011923 -0.00091031 0.0016697
-0.0014764 -0.00079185 -0.0008343 0.0010327 -0.0023513 -0.00092027 -0.15065 -0.036833
0.0086027 0.0080794 0.001132 -0.002216
-0.0003029 0.00075616 0.0015017 0.00033139 0.0010839 -0.00016389 0.0085328 0.0080738
0.09586 -0.18138 0.00081213 0.0080437
-0.0017974 -0.00030668 1.9576e-05 -0.00010559 -0.00083373 0.0017666 0.0014977 -0.0023126
0.00098521 0.0081904 0.13735 -0.061311
2420000000 -0.082232 -0.06028 0.014068 0.0029227 -0.0033111 -0.0012504 -0.00072373 0.00034352
0.0011278 0.0011067 -0.0013375 0.0017777
0.014065 0.002956 0.12855 -0.026455 0.0048046 -0.0066011 0.0013949 0.0011084
0.00078481 -0.0013973 -0.00012032 -2.2305e-05
-0.0033324 -0.001227 0.0047515 -0.0066456 -0.11596 -0.078481 -0.0018391 0.0011027
-0.00023363 -0.00050897 0.00035479 0.0026232
-0.00056268 0.00028499 0.0014955 0.00096877 -0.0018558 0.0010935 -0.15988 0.0073556
0.011609 0.0064045 -0.00019433 -0.0025579
0.0012855 0.0012184 0.0009337 -0.001303 -9.5182e-05 -0.00062524 0.011449 0.0064119
0.055848 -0.18106 0.0022396 0.0089906
-0.0013296 0.0016859 -0.00021482 -8.6652e-05 0.00035378 0.0026843 -0.00037702 -0.0027419
0.002389 0.0088161 0.11964 -0.056331
2480000000 -0.083051 -0.028367 0.014035 -0.0024755 -0.0018025 -0.00018235 -0.00089819 0.001157
0.0017185 -0.00080923 0.00021104 0.0015126
0.014022 -0.0024534 0.13039 -0.026449 0.0030766 -0.0086969 0.001168 8.8323e-05
-0.00063224 -0.00090888 -2.482e-05 -0.0003003
-0.0017827 -0.00017823 0.002997 -0.0087255 -0.11927 -0.058097 -0.00068044 0.0028466
-0.00037117 -0.00074907 0.001669 0.0010742
-0.00093954 0.0012474 0.0011628 0.00015442 -0.00073589 0.0027556 -0.16074 0.045886
0.015266 0.0017424 -0.0011494 -0.0029316
0.001582 -0.00064979 -0.0005824 -0.00088063 -0.00031041 -0.0006939 0.015465 0.0016483
0.021802 -0.17361 0.0056868 0.0069453
0.00015113 0.0014909 -6.3942e-05 -0.00037951 0.0016426 0.00096637 -0.0011437 -0.0025847
0.00549 0.0069462 0.1005 -0.053082
2540000000 -0.086991 -0.00073042 0.011733 -0.0064093 -0.0026238 0.00095585 0.0003832 0.0012334
-0.00011844 -0.0017392 0.0010982 0.0015112
0.01173 -0.0063846 0.11738 -0.017736 -0.0010103 -0.007904 0.00063755 -0.001346
-0.001584 -0.00013055 -0.00059501 0.00018526
-0.0026165 0.0009993 -0.0010826 -0.0078924 -0.12589 -0.034579 0.0015054 0.0023013
-0.0011083 -0.00021802 0.001672 -0.00088639
0.00040256 0.0011748 0.00058224 -0.0013405 0.0015047 0.0023158 -0.15971 0.086375
0.014824 -0.0038163 -0.0024712 -0.0018274
-0.00022974 -0.001819 -0.0018035 -0.00013098 -0.001062 -0.00017802 0.014785 -0.0040425
-0.0084609 -0.15915 0.0076862 0.005783
0.00086584 0.0014977 -0.00066279 0.0001897 0.0018359 -0.00087321 -0.0025197 -0.0021586
0.0075539 0.0057311 0.08649 -0.039249
2600000000 -0.079282 0.024486 0.0084527 -0.0098668 -0.0013042 0.0026799 0.0010046 -0.00018845
-0.0010793 -0.0010169 0.0017484 0.00060491
0.008442 -0.0098621 0.11182 -0.032805 -0.0031359 -0.0062306 -0.00046014 -0.00087844
-0.0003713 0.001517 -0.00035342 0.00072393
-0.0012788 0.0026943 -0.0031911 -0.0062013 -0.1307 -0.0093893 0.0029009 0.00034594
-0.00025086 0.0015153 0.0013487 -0.0016523
0.0010332 -0.00020847 -0.00046222 -0.00092368 0.002878 0.00034702 -0.14426 0.12085
0.01277 -0.0091029 -0.0026703 1.8661e-05
-0.0009668 -0.0010505 -0.00021666 0.0015445 -0.00022588 0.0016158 0.012632 -0.0087944
-0.042192 -0.13956 0.0095927 0.0051033
0.0017141 0.00037374 -0.0002989 0.00068525 0.0013391 -0.0015903 -0.003129 7.7328e-05
0.0092371 0.0046994 0.078537 -0.025248
2660000000 -0.072706 0.050416 0.0045441 -0.011662 -0.00021678 0.0011891 -2.9272e-05 -9.3123e-05
-0.0025969 0.00049815 0.0014135 -0.00065723
0.0045521 -0.011652 0.11969 -0.028467 -0.0043162 -0.0047789 -0.0013466 -0.00034991
0.00017132 0.0018991 0.00049546 0.00093997
-0.0001864 0.0011982 -0.0043748 -0.0047703 -0.13001 0.011367 0.0021336 -0.0016446
0.00047041 0.0005459 -0.0010594 -0.0015577
-2.8341e-05 -0.00017057 -0.0013711 -0.00036926 0.00209 -0.0016378 -0.12314 0.15231
0.0078184 -0.012522 -0.0024401 0.00088455
-0.0025149 0.00047812 0.00026173 0.0019129 0.00044583 0.00043066 0.0080323 -0.012509
-0.064146 -0.12003 0.010525 0.00062804
0.0016078 -0.00064102 0.00046347 0.00092851 -0.0010897 -0.001649 -0.0024311 0.0009659
0.010684 0.00075275 0.073605 -0.005853
2720000000 -0.060833 0.06885 0.00035886 -0.011796 -0.00042768 0.0031108 -0.00018433 -0.00012224
-0.0019998 0.001974 0.00049496 -0.0015765
0.0003726 -0.011792 0.10513 -0.031637 -0.0051271 -0.0015845 -0.0017419 0.00051032
0.0020023 0.00039182 0.00083129 -3.1115e-05
-0.00041286 0.0031771 -0.0051434 -0.0015264 -0.124 0.040922 0.00049297 -0.0026768
0.00011631 0.00039279 -0.0013192 0.00025522
-0.00013697 -3.4854e-05 -0.0017151 0.00051334 0.0005181 -0.0026463 -0.08932 0.18159
0.003165 -0.013401 -0.0019083 0.0024073
-0.0019372 0.0020952 0.0018772 0.00036382 0.00016038 0.00043341 0.003014 -0.013419
-0.083872 -0.087355 0.011718 -0.001429
0.00047938 -0.0014906 0.00087682 -0.00011616 -0.0013484 0.00050999 -0.001839 0.0022305
0.011776 -0.0018034 0.077714 0.012412
2780000000 -0.046322 0.087545 -0.0043421 -0.010622 0.00011427 0.001214 0.00037915 -0.00046578
0.0010032 0.0027293 -0.00075763 -0.0016599
-0.0043136 -0.01061 0.10392 -0.043504 -0.0041406 -9.9831e-05 -0.00013653 0.001733
0.0017647 -0.00097531 0.00011203 -0.00020882
9.4196e-05 0.0012324 -0.0041607 -7.7619e-05 -0.12123 0.07163 -0.0018889 -0.0017017
0.00028352 -0.00051872 -0.00051434 0.00091864
0.00040197 -0.00034766 -0.00011054 0.0017371 -0.0019105 -0.0017147 -0.059686 0.20365
-0.0023138 -0.013113 -0.00061154 0.0019091
0.0010497 0.0027562 0.0018093 -0.00098024 0.00022007 -0.00057266 -0.002501 -0.013293
-0.099019 -0.054257 0.0098693 -0.0063078
-0.00074808 -0.0016539 0.00013022 -0.00023142 -0.00061159 0.00077025 -0.00047417 0.0022968
0.0099467 -0.0059337 0.081438 0.031055
2840000000 -0.030539 0.10237 -0.0075936 -0.0074252 0.001643 0.0020675 -4.0614e-05 -7.1287e-05
0.0015551 0.00098898 -0.001627 0.00028715
-0.0075818 -0.0074338 0.10248 -0.037078 -0.0036221 0.0011379 0.00056894 0.00079453
-7.8378e-05 -0.0015428 -2.1245e-05 -7.0338e-05
0.0016667 0.0020358 -0.0036034 0.0011723 -0.11471 0.097564 -0.0014456 0.00017975
0.00019325 0.00035298 0.0009261 0.00092763
-0.00011265 -7.156e-05 0.00056073 0.00081979 -0.0014348 0.00020259 -0.022867 0.21839
-0.0065323 -0.010782 0.00016761 0.0013185
0.001467 0.00097106 -0.00013067 -0.001575 0.00026149 0.00049796 -0.0067089 -0.010543
-0.10228 -0.022273 0.007707 -0.0072667
-0.0016295 0.00031597 -6.735e-05 -7.2688e-05 0.00096041 0.00081073 8.4059e-05 0.0011406
0.0080694 -0.0070139 0.096247 0.046459
2900000000 -0.016516 0.1212 -0.0089236 -0.0032996 0.0017627 -8.8527e-05 0.00025639 -0.00068478
0.002089 -0.0011362 -0.00064803 3.9189e-05
-0.0089103 -0.0033016 0.083255 -0.04499 -0.0014176 0.0026373 0.00097602 0.00016117
-0.00048251 -0.0013918 -0.00025613 -9.1253e-05
0.0017325 -6.008e-05 -0.0013752 0.0026484 -0.097498 0.13015 -0.0010704 0.00016144
-0.00025372 -0.00090799 0.00174 -0.00038768
0.00034907 -0.00062979 0.00103 0.00018227 -0.0010314 7.3234e-05 0.014417 0.22045
-0.0096851 -0.0066552 0.0011366 0.0019595
0.002051 -0.0011257 -0.00049072 -0.0013749 -0.0003723 -0.00092396 -0.0094056 -0.0066837
-0.10055 0.016399 0.0060542 -0.010516
-0.00068688 4.6081e-05 -0.00025332 7.0979e-06 0.0017641 -0.00042589 0.00093714 0.0020459
0.0060162 -0.010946 0.10997 0.052011
2960000000 0.0050727 0.13257 -0.0088641 0.0004437 0.00055929 0.0012461 -0.00059615 -0.0006523
-0.00014726 -0.0019046 -0.0008176 0.00036357
-0.008848 0.00043525 0.092489 -0.044884 -0.00078953 0.0013831 0.0010211 -0.00021224
-0.0013635 -0.00072401 0.00029837 0.00045188
0.00052957 0.0012257 -0.00078854 0.0013928 -0.077811 0.16117 -0.00056757 0.00066034
-0.00049436 0.00090903 0.00019534 -0.0025939
-0.00065521 -0.00070901 0.001014 -0.00016594 -0.00059611 0.00070398 0.05632 0.22723
-0.010047 -0.0014386 0.0014356 0.00040181
-0.00024186 -0.0021172 -0.0013652 -0.00076031 -0.00024647 0.0010153 -0.010077 -0.0016489
-0.089275 0.048128 0.00070566 -0.011868
-0.00083951 0.00046674 0.00020627 0.00036304 0.0002355 -0.0024949 0.0018678 0.00030354
0.00061148 -0.011923 0.12978 0.0626
3020000000 0.022842 0.14626 -0.0065326 0.0036925 0.0013331 -0.00037151 -0.00087953 -0.00025971
-0.00072783 0.00049355 -0.00020244 0.00056583
-0.0065287 0.0036768 0.08119 -0.033685 -0.00045535 0.00015098 0.00033032 -0.001079
-0.0019128 0.0004143 0.00068752 -0.00017806
0.0013425 -0.00042247 -0.00047869 0.00019101 -0.056586 0.18642 -0.00017588 0.0010902
0.00084417 0.00057561 -0.00080256 -0.0013398
-0.00088861 -0.00021652 0.0002814 -0.0010693 -0.00019753 0.0010726 0.095112 0.21926
-0.0086985 0.0014601 0.0004933 0.00071759
-0.00059629 0.00039649 -0.0018143 0.00044385 0.00066023 0.00027869 -0.0089836 0.0019319
-0.072349 0.078029 -0.0019167 -0.010394
-0.00033935 0.00043106 0.0006613 -0.00016602 -0.00091167 -0.0015521 0.00045912 0.00075299
-0.0017909 -0.0099742 0.14983 0.059238
3080000000 0.049982 0.15564 -0.0045973 0.0059861 0.0015875 -6.1202e-05 -0.00050743 -0.00014126
-0.00052868 7.5173e-05 -0.00011429 0.00052582
-0.0046006 0.0059768 0.078522 -0.028334 -0.00029466 0.00072294 -0.00026618 -0.00020822
-0.00015317 0.0011895 -0.00013393 -0.00047176
0.0016048 -6.1049e-05 -0.00030421 0.00071485 -0.018553 0.20716 -0.00070176 -1.0649e-05
0.00054382 0.0004748 -0.0021087 -0.00079655
-0.0005571 -0.00023459 -0.00025694 -0.00022665 -0.00072364 1.9454e-05 0.12809 0.21117
-0.0060808 0.0048281 0.0019045 0.00036022
-0.00040105 0.0003051 -0.00014918 0.0010181 0.00047476 0.0007106 -0.0057737 0.0045672
-0.042953 0.11012 -0.0068512 -0.0090669
-6.351e-05 0.00043847 -0.00018492 -0.0005364 -0.0019305 -0.00056008 0.0017531 7.1321e-05
-0.0065936 -0.0091615 0.16403 0.066567
3140000000 0.078274 0.15928 -0.0011777 0.0075174 0.0026208 -0.0014782 -0.0012214 0.00081792
0.0016123 0.00060723 0.00029875 1.1978e-05
-0.0011782 0.0075081 0.074257 -0.030282 -0.00085702 0.00034661 0.00068744 -8.249e-06
-7.1146e-05 0.00088724 0.00070009 -0.00044369
0.0025965 -0.0014716 -0.00085773 0.00035787 0.023718 0.22671 8.8974e-05 0.0017581
0.0014834 -0.00069355 -0.0025768 0.0010846
-0.0012352 0.0009628 0.00068763 -3.1691e-05 0.00010633 0.0017 0.16361 0.18497
-0.0030827 0.0062067 0.00083491 -0.0011587
0.0014818 0.00054245 -0.00019508 0.00099137 0.0015841 -0.00089313 -0.0029485 0.0063924
-0.025786 0.12967 -0.0084582 -0.0047137
0.00014333 6.9706e-05 0.00072051 -0.0003132 -0.0027031 0.00085255 0.0011938 -0.0012844
-0.0081898 -0.0047289 0.18841 0.057318
3200000000 0.11031 0.16969 0.0039835 0.0064805 0.00049684 -0.0027407 -0.00039851 0.0018145
0.00042184 -0.0019314 4.3837e-05 0.00050168
0.003993 0.0064779 0.084235 -0.029005 -0.00087788 0.00062897 -0.00027391 -0.00078628
0.00059707 0.001271 -0.00040757 -0.0010065
0.00049146 -0.0026553 -0.00090733 0.00060816 0.068069 0.23118 0.0010033 0.00078403
-5.344e-05 -0.0023729 -0.001334 0.0023991
-0.00039717 0.001851 -0.00029291 -0.00078576 0.00099754 0.00079688 0.18299 0.16332
0.00024452 0.0064184 0.00055699 -0.0013485
0.00054619 -0.0016409 0.00079023 0.001219 -0.00035209 -0.0023655 0.00014106 0.006284
0.015069 0.14874 -0.0093398 -0.00098876
0.00027194 0.00036598 -0.00043896 -0.0010503 -0.0012098 0.0024005 0.00078619 -0.0010563
-0.0096159 -0.0010138 0.20456 0.056317
3260000000 0.1426 0.16161 0.0042552 0.0032422 -0.00073951 -0.0025093 0.00133 0.00097101
0.0001808 -0.0018731 9.9303e-06 0.00013876
0.0042473 0.0032337 0.092184 -0.032183 -0.0016164 0.0021002 -0.00023824 -0.00015204
0.0010361 -0.00061416 -0.000959 0.00025615
-0.00079704 -0.0024964 -0.0016121 0.0020977 0.11845 0.22696 0.00042885 0.00010461
-0.001225 -0.0010144 0.00056596 0.0021073
0.0012143 0.00097347 -0.00026539 -0.00012576 0.00046027 8.6453e-05 0.2105 0.12563
0.0025664 0.0048177 -0.00063055 -0.0019451
0.00022526 -0.001866 0.00087393 -0.00061897 -0.0011255 -0.00092878 0.0023272 0.0048267
0.040745 0.15776 -0.0070543 0.0044032
-5.1225e-05 2.9011e-05 -0.00093326 0.00024356 0.00054716 0.0020541 -0.0010866 -0.0018065
-0.0072323 0.0047153 0.2342 0.046247
3320000000 0.17277 0.15557 0.0071778 0.00126 -0.00055739 -0.0017224 0.00085932 0.00026888
-0.0016033 -0.0011691 0.00014018 -8.0942e-05
0.0071674 0.001274 0.09859 -0.028394 0.00099135 0.0021915 -0.00026684 -0.00048455
-0.00031296 -0.00023456 -0.0005924 0.00023358
-0.00059258 -0.0017009 0.00099539 0.0021664 0.16614 0.21809 0.00023901 -0.00017913
-0.0014212 -0.00010428 0.00061566 0.00071616
0.00092811 0.00028842 -0.00024722 -0.00052773 0.00019144 -0.00015083 0.21852 0.095123
0.0035038 0.0030489 -0.0010329 0.0006631
-0.0018236 -0.0010411 -0.00025007 -0.00025182 -0.0014394 -0.00019037 0.0037969 0.0034225
0.075172 0.15901 -0.0035357 0.0048534
0.00020885 7.885e-05 -0.00057868 0.00030314 0.00047691 0.00088549 -0.00065513 0.00013586
-0.0029535 0.0046418 0.25026 0.032552
3380000000 0.2083 0.13902 0.0054584 -0.0021421 -0.0010501 0.00059994 0.0010018 0.00033763
-0.0015701 0.00094653 0.00049749 -5.4659e-05
0.005458 -0.0021311 0.10941 -0.035969 0.0002722 0.0025937 -0.0012351 -0.00063563
-9.0904e-05 0.00019292 -0.00080155 0.00023563
-0.0010325 0.00056182 0.00032545 0.0026024 0.20796 0.19573 0.00074623 -0.0004656
-0.0016686 0.00066818 0.00078235 0.0014385
0.00094799 0.00040657 -0.0012812 -0.000625 0.00077894 -0.00048564 0.23385 0.063922
0.0055858 0.0029726 -0.00070659 3.2597e-05
-0.0015034 0.00094473 -6.7678e-05 0.00026173 -0.0016535 0.00058507 0.0057388 0.0026241
0.11827 0.14891 -0.00078101 0.0061579
0.0003412 -8.6084e-05 -0.00078925 0.00034501 0.00091118 0.001327 -0.00050732 0.00012524
-0.00084937 0.0056563 0.27946 0.014483
3440000000 0.2398 0.1167 0.0044071 -0.0037357 -0.00053942 -0.0017907 0.00092364 -0.0001171
-0.0013496 0.0011399 0.00074742 9.4051e-05
0.004414 -0.0037285 0.10302 -0.041227 0.0030699 0.001899 -0.0010676 0.0011637
8.4434e-05 0.00037244 0.00014108 0.00098762
-0.00055626 -0.0018128 0.0030788 0.0018772 0.24618 0.16685 -0.00035948 -0.00014525
0.00016765 0.0012948 0.00087332 0.00065541
0.00095024 -0.00015766 -0.00099383 0.001096 -0.00038749 -0.00012878 0.23478 0.030887
0.0065089 0.00021883 -0.00042675 0.00010361
-0.0013211 0.0013191 0.00010053 0.00029195 7.5222e-05 0.0014325 0.0059314 5.9669e-05
0.14696 0.13961 0.0038333 0.0033917
0.00082737 7.2229e-05 0.00012139 0.0010777 0.0009824 0.00080082 -0.00070437 0.00045185
0.0033637 0.0039358 0.2952 -0.016263
3500000000 0.27199 0.085309 0.002419 -0.0045118 -0.0015507 0.0016749 0.0010688 -0.00079898
-0.00090526 0.0013914 0.00073004 -0.0011966
0.0024231 -0.0044983 0.11538 -0.064812 0.0030954 0.0010019 -0.00054192 0.00079954
0.00059029 -5.3874e-05 4.8765e-05 0.00018297
-0.001534 0.0017089 0.0030931 0.00088067 0.27513 0.1332 0.00015616 -0.0003729
-0.00013721 0.00091624 0.0014154 -8.629e-05
0.0010023 -0.00085818 -0.00053627 0.00084694 0.00017544 -0.00036872 0.239 0.0039719
0.0070251 -0.0027901 0.00033918 -0.00050158
-0.00093748 0.0014201 0.00047412 6.0143e-05 0.00017126 0.00082423 0.0075941 -0.0025523
0.19416 0.11191 0.0031418 0.0013549
0.00077706 -0.0010812 -6.6731e-05 0.0001771 0.0014589 -5.2962e-05 0.00042195 -0.00069261
0.003614 0.001145 0.31631 -0.042861
3560000000 0.29056 0.050817 0.00037436 -0.0057653 -9.0712e-05 -0.00087682 0.00056952 0.0001177
0.0018023 0.0015814 0.00029909 -0.0010521
0.00038114 -0.0057584 0.10977 -0.06992 0.0057283 -0.00092806 0.00032564 0.00070539
0.00069142 -0.00029021 7.4297e-05 0.00058097
-0.00016234 -0.0008022 0.0057874 -0.00098913 0.30288 0.090329 -0.000444 -0.00014069
0.0010189 0.0004189 0.0015589 -0.00068621
0.00057918 0.00011073 0.00039357 0.00064907 -0.0004367 -0.00015819 0.23005 -0.032608
0.0056518 -0.0055661 -0.00066703 -8.7654e-05
0.0015724 0.0017931 0.00072089 -0.00033889 0.00071051 0.0005871 0.0057038 -0.0058609
0.21393 0.09707 0.0036375 -0.0016327
4.3801e-05 -0.0011265 0.00021097 0.00053041 0.0014921 -0.00061982 -0.00077797 -0.00024194
0.0036497 -0.0017047 0.32705 -0.083676
3620000000 0.30656 0.012665 -0.00094278 -0.0034557 -0.0021398 -0.00021026 6.1237e-05 -0.0019446
-6.5831e-05 0.00089598 -0.00079699 -0.0008526
-0.00094032 -0.0034331 0.11031 -0.099315 0.0037091 -0.0039762 0.00046795 0.00061676
-0.00034159 -0.00072366 0.00078091 0.0001961
-0.0021804 -0.00019285 0.0036359 -0.0040307 0.31535 0.046202 0.00017113 -0.00091577
-0.0001362 7.5248e-05 0.00067381 -0.00078728
-2.2148e-05 -0.0019127 0.00047414 0.00055958 0.00019169 -0.00086978 0.21844 -0.062896
0.0018589 -0.0072018 -0.0010383 0.00072058
5.6552e-05 0.00069916 -0.0003145 -0.0007214 -0.000152 5.3239e-05 0.0015036 -0.0070554
0.23705 0.054377 0.00070673 -0.0024771
-0.00064717 -0.0010203 0.00079102 0.00031423 0.00058028 -0.00096198 -0.0010681 0.0012623
0.0010796 -0.0021792 0.32901 -0.11688
3680000000 0.31021 -0.031467 -0.0033364 -0.0038636 -0.00098665 0.0017848 -0.0011816 -0.00027033
0.0016418 5.2914e-05 -0.0013554 -0.00054945
-0.0033343 -0.0038508 0.10586 -0.11644 0.0013246 -0.0046371 0.00089579 0.00025277
-0.0002322 -0.00073795 0.00067814 0.0003724
-0.00094512 0.0017689 0.0013383 -0.0046357 0.3265 -0.0039346 -0.00081335 -0.00054588
0.00088955 0.0006383 0.00072139 -0.0016048
-0.0011405 -0.00023714 0.00087655 0.00028927 -0.00086732 -0.00060967 0.20563 -0.095954
0.0004638 -0.0069894 -0.0011786 0.0015621
0.0015488 1.1108e-05 -0.00054445 -0.00052173 0.00096431 0.0006499 0.00083024 -0.0067447
0.25693 0.029872 0.0015288 -0.0022881
-0.001515 -0.00042169 0.00067419 0.00039401 0.00074485 -0.0015492 -0.001086 0.0010236
0.0012364 -0.0018233 0.32878 -0.16296
3740000000 0.31212 -0.066901 -0.0028859 -0.00024578 -0.0021444 0.0025619 0.00020621 -0.00067164
-0.00054489 0.00014468 -0.00082571 0.00046159
-0.0029093 -0.00024659 0.097206 -0.13824 0.00072107 -0.005435 0.00033703 -0.00031376
-0.00014942 -5.6012e-05 0.0006535 -1.8282e-05
-0.002166 0.0026618 0.00065259 -0.005448 0.3291 -0.04375 -0.00059963 -3.7001e-05
0.00015417 -0.00013235 -0.00073405 -0.0013425
7.14e-05 -0.00068016 0.00032474 -0.00037072 -0.00052877 1.3777e-05 0.18358 -0.12089
-0.001906 -0.0061039 0.0010751 0.0021526
-0.00042207 0.00023975 -0.00017867 -0.00027476 0.00030513 7.5297e-05 -0.0022056 -0.006317
0.26253 -0.0089535 -0.00058723 -0.0019127
-0.00072063 0.00048392 0.00064932 2.6621e-05 -0.00066137 -0.0014196 0.00094987 0.0028978
-0.0004441 -0.0021011 0.31505 -0.20104
3800000000 0.30648 -0.1127 -0.0022915 0.00049517 0.00095652 0.0036721 -0.0011967 -0.001464
0.0014616 0.00084358 -0.00093507 0.00049507
-0.0022703 0.00048218 0.086135 -0.1533 -0.0023397 -0.0047917 0.00016742 0.00015197
-0.00088511 -0.00043064 0.00077404 -8.8922e-05
0.0010384 0.0036968 -0.0023972 -0.0047627 0.32538 -0.085367 -0.00061292 0.0001389
0.00088394 -7.2923e-05 -0.00085481 -0.00054468
-0.0011926 -0.00164 0.00014148 0.00020823 -0.00064804 0.00012094 0.17419 -0.14547
-0.0031824 -0.0044608 0.0014818 0.0018043
0.0013525 0.00073628 -0.0008592 -0.00047072 0.00070501 3.1146e-05 -0.0032138 -0.0045863
0.2747 -0.050551 0.0012408 -0.00016387
-0.0010299 0.00055165 0.00087575 -7.5524e-05 -0.00097225 -0.00054545 0.0015845 0.0012395
0.0011644 -0.00031697 0.30684 -0.24307
3860000000 0.29484 -0.14441 -0.00063583 0.0011822 0.0025749 0.0017964 -0.0020003 0.0010322
0.00082865 -0.001347 -0.00017647 0.0013684
-0.00066592 0.0011809 0.066799 -0.16305 -0.0034173 -0.0048155 0.00054406 -0.00065754
-0.00090692 0.0012346 0.00052417 -0.0010464
0.002621 0.001735 -0.0034882 -0.0047462 0.30561 -0.12549 -0.0009364 0.0009323
0.00048583 -0.00039304 -0.0011423 -0.00036787
-0.0018814 0.0010427 0.00055757 -0.00062998 -0.00091646 0.00089354 0.14673 -0.16088
-0.0030296 -0.0050883 0.002225 0.00081181
0.000851 -0.0011225 -0.00090839 0.0012279 0.00052299 -0.00061455 -0.0031794 -0.004936
0.27162 -0.080702 0.00032134 -0.0029364
-0.00036127 0.0015931 0.00056592 -0.00096364 -0.00099676 -0.0003881 0.0020929 0.0011599
0.00032427 -0.0027205 0.28412 -0.28096
3920000000 0.28014 -0.18449 0.0019408 0.00024517 0.0035051 0.0024393 -2.1364e-05 0.00094973
0.00069346 4.2317e-05 0.00036943 0.00046155
0.0018977 0.00025258 0.039114 -0.17907 -0.0047722 -0.0029742 -0.00047427 -0.00010422
0.00034696 -8.5143e-05 -0.00023692 -0.0004185
0.0034909 0.0023857 -0.0047775 -0.0029867 0.29837 -0.15873 0.00017434 0.0012018
0.0017263 -0.0012432 -0.00056796 8.3206e-05
0.0001807 0.0010396 -0.00051872 -5.4846e-05 0.00016333 0.0012707 0.12554 -0.17149
-0.0046067 -0.0039263 0.002334 -0.00040475
0.0007282 5.9344e-05 0.00044168 -0.00014192 0.0017054 -0.0010733 -0.004568 -0.0038079
0.26238 -0.13134 0.00070646 -0.0015712
0.00045196 0.00025492 -0.00039755 -0.00047978 -0.00050548 -0.00010691 0.0024957 -0.0005337
0.00076353 -0.0020465 0.26222 -0.30838
3980000000 0.25273 -0.21976 0.0019026 -0.0034071 0.0048837 -0.00029765 0.00012573 0.0011094
0.00054299 -0.002005 0.00023541 0.00012208
0.0018905 -0.0033962 0.016576 -0.19195 -0.0053083 -0.0012668 0.00083522 0.00048866
0.00053553 0.00061433 -2.0606e-05 -0.0011963
0.0049293 -0.00029983 -0.0052829 -0.0012411 0.26973 -0.18878 0.0012895 6.143e-05
-0.0010641 -0.001315 -0.0007353 -0.00042077
-5.0351e-05 0.0011409 0.00075657 0.00046114 0.0013004 2.1454e-05 0.090012 -0.19264
-0.0051335 -0.0036962 0.0012573 -0.00056433
0.00077263 -0.0018588 0.00052692 0.00060432 -0.0011679 -0.0013969 -0.0051334 -0.0036912
0.24829 -0.16102 0.0010801 -0.0050874
0.00052956 0.00020701 3.4409e-05 -0.0010807 -0.00068494 -0.00052954 0.0012698 -0.00076833
0.00073089 -0.0046296 0.2273 -0.34685
4040000000 0.22541 -0.24515 -0.00076148 -0.0042952 0.0034185 -0.0031608 0.00020296 0.00013846
-0.00035503 -0.0012458 0.00059022 0.00013826
-0.00074507 -0.0042763 -0.0085822 -0.19887 -0.0046219 9.9825e-05 0.00015863 -0.00099791
0.00010096 0.00013524 -0.0012703 -0.00022713
0.003411 -0.0032258 -0.0046066 0.00013495 0.2474 -0.22228 0.00027808 -0.00043878
-0.00075829 -0.00022287 -0.0012758 0.00014686
0.0003126 -6.5734e-05 0.00014124 -0.00097169 0.00031535 -0.0004271 0.067895 -0.18812
-0.0067467 -0.0014287 0.0018796 -0.00086828
-0.00073837 -0.0010905 9.3431e-05 -1.5233e-05 -0.00074287 -0.0001838 -0.006583 -0.0016547
0.23521 -0.19386 -0.002332 -0.0035458
0.00033512 0.00025852 -0.0013778 -0.00013784 -0.0012324 0.0001097 0.0016664 -0.00060407
-0.0020877 -0.0040731 0.18998 -0.3638
4100000000 0.19505 -0.26913 -0.0036089 -0.0028473 0.001006 -0.003438 -0.00035252 1.9419e-05
0.00013402 -0.0017274 0.00068543 0.00040865
-0.0036172 -0.0028644 -0.034166 -0.20213 -0.0046996 0.00078502 -3.9975e-05 -0.00028404
0.0008722 0.00026177 -0.00048637 0.00020856
0.00103 -0.0034105 -0.0046617 0.00085989 0.22549 -0.24801 0.00024069 -0.00018968
-0.0007159 -0.00011867 -0.001186 -0.00020432
-0.00031601 -5.8279e-05 -0.00011589 -0.00022218 0.00020405 -0.00021155 0.034287 -0.20078
-0.0063278 0.00056776 0.00062812 -0.0012788
0.00025003 -0.0017551 0.00065806 0.00032113 -0.0007104 -0.00028096 -0.0063832 0.00055908
0.21668 -0.21823 -0.0025264 -0.0041913
0.00080512 8.0825e-05 -0.00060778 0.00015936 -0.0013294 -1.7451e-05 0.00085873 -0.0015526
-0.0022749 -0.0038757 0.15668 -0.39072
4160000000 0.16587 -0.28611 -0.0038595 -0.0017297 -7.6593e-05 -0.003329 0.0004955 -7.3944e-05
-0.0039837 -0.00039792 0.00098617 -0.00098055
-0.0038975 -0.0017354 -0.059765 -0.19802 -0.0047395 0.0026395 -0.00029418 -0.00039606
0.00034287 -0.0003497 -0.00098984 0.00044578
-0.00025483 -0.003388 -0.0046893 0.0026227 0.19295 -0.26332 0.00036234 -0.0002878
-0.0011235 -0.00030893 -0.0012012 0.0010042
0.00053777 -1.0961e-05 -0.00041265 -0.00044992 0.00037552 -0.00025271 0.010757 -0.18862
-0.005292 0.0018865 0.00141 -0.0021545
-0.0041315 -0.00061679 0.00037816 -0.00061143 -0.001216 -0.00025942 -0.0051595 0.0019144
0.18216 -0.252 -0.0047859 -0.0030258
0.0010401 -0.00093069 -0.0010396 0.00030998 -0.0012186 0.00080792 0.00099218 -0.0020687
-0.0042601 -0.0031002 0.10665 -0.39906
4220000000 0.13739 -0.30212 -0.0045623 0.00033695 -7.5051e-05 -0.0037935 -0.00035796 -0.00032315
-0.0009312 0.0011899 0.00033506 -0.0012379
-0.0045765 0.00033079 -0.09601 -0.18778 -0.0023693 0.0033655 -0.00023406 -4.9276e-05
0.00016899 -1.5418e-05 -0.00062869 0.0010792
-3.8729e-05 -0.0038334 -0.0023791 0.0034736 0.16328 -0.28989 9.3554e-05 1.2338e-05
0.00042125 1.6598e-05 -0.0002453 0.001123
-0.00037745 -0.00042572 -0.00019537 2.6265e-05 0.00017025 3.2658e-05 -0.013723 -0.18681
-0.00437 0.002518 -0.00050485 -0.0024003
-0.00067175 0.0011614 0.00012445 0.00011146 0.000482 0.00012078 -0.0045897 0.0020743
0.16519 -0.2743 -0.0044986 -0.0030915
0.00046205 -0.0013961 -0.00067184 0.0010267 -0.00017625 0.0013635 -0.00019517 -0.0022709
-0.0048182 -0.0030566 0.07998 -0.41282
4280000000 0.10624 -0.31019 -0.0027886 0.0017945 -0.0018752 -0.0040349 -0.000365 0.00070095
-0.00038414 0.0013608 -0.00063751 -0.00022351
-0.0028039 0.0018123 -0.12149 -0.19174 -0.0026351 0.003018 -0.00079639 -0.00038056
0.00022358 7.8098e-05 0.00056683 0.00066378
-0.0019209 -0.0040589 -0.0026061 0.0030085 0.13291 -0.29668 0.00078857 -0.00019105
-0.00087319 0.00075543 -0.00042755 0.0008208
-0.00031763 0.00076796 -0.00093957 -0.00038769 0.00074037 -0.00018327 -0.05086 -0.17154
-0.0048946 0.0020116 -0.00048107 -0.0020163
-0.00033213 0.0013411 0.00026934 0.00017735 -0.000895 0.00072675 -0.0047705 0.0020699
0.11735 -0.29437 -0.0066038 -1.4701e-05
-0.00078766 -0.00015959 0.0004971 0.0006868 -0.0003306 0.00084495 -0.0007735 -0.0021534
-0.0069526 -0.00025315 0.028203 -0.41683
4340000000 0.078901 -0.31951 -0.0019934 0.0019695 -0.0023026 -0.0013143 0.00029199 0.00046684
0.00026678 0.00058433 -0.00012026 -0.00088385
-0.0020173 0.0019598 -0.14172 -0.16545 -0.0020053 0.0037731 -0.00015509 0.00064065
-0.00028028 -0.00034206 0.0003658 0.00052205
-0.0023582 -0.0013282 -0.0019866 0.003815 0.096903 -0.3132 -0.00046264 -0.00090059
0.00011378 0.00088087 0.00091708 0.0018851
0.00027815 0.00040708 -8.7614e-05 0.00057882 -0.0004357 -0.00089996 -0.068963 -0.16907
-0.0045237 0.0035255 -0.0014315 -0.0024882
0.00033205 0.00081214 -0.00022803 -0.00037354 0.00022551 0.00076955 -0.0044837 0.0037597
0.089218 -0.31747 -0.0050552 0.0013261
-3.1564e-05 -0.0010104 0.00033758 0.00051321 0.00097952 0.0021571 -0.0014416 -0.0022902
-0.0045839 0.0018306 -0.0046933 -0.4111
4400000000 0.047897 -0.32488 -0.00098749 0.0015959 -0.0024359 -0.0016823 0.00091242 0.0011964
-0.00020545 0.0005487 1.2337e-05 -0.0005355
-0.0009915 0.0015949 -0.17042 -0.15543 -0.0015211 0.0040708 -0.00043975 0.00052827
0.00012033 -0.00040931 0.00071728 0.00026709
-0.0024063 -0.0017324 -0.0014555 0.0040926 0.067568 -0.31931 -3.6352e-05 -0.00033061
0.00040392 0.00030344 0.00085088 0.0011611
0.0008459 0.0012466 -0.00039011 0.00054724 9.8581e-06 -0.00030657 -0.093346 -0.15617
-0.0033461 0.0052504 -0.0023301 -0.0014065
-0.00023966 0.00040927 -0.00011454 -0.00031403 0.00050389 0.00023496 -0.003166 0.0051691
0.055669 -0.3274 -0.0044872 0.0013084
-5.3016e-05 -0.00060011 0.0006852 0.00028812 0.00080605 0.001011 -0.0021652 -0.0013441
-0.0040871 0.0010725 -0.051217 -0.41606
4460000000 0.012196 -0.32461 -0.00070888 0.00060216 -0.0041469 -0.0010702 0.0014434 -0.00064224
-0.00046536 0.0013762 -0.0010154 -0.00028174
-0.00072672 0.00058193 -0.19195 -0.1259 -0.0006505 0.0047184 -0.00030673 0.0006746
-0.00030128 -0.0005702 0.00047852 -0.00052104
-0.0041378 -0.0010126 -0.00057251 0.0047269 0.042327 -0.3264 -0.00048682 -0.00043528
0.00059433 0.00044928 0.0021981 0.00060068
0.0013963 -0.00066491 -0.00033615 0.00069887 -0.00047833 -0.00039739 -0.10677 -0.13466
-0.0018334 0.006586 -0.002066 -0.00091136
-0.00025361 0.0014458 -0.00031251 -0.00050228 0.0004176 0.00043086 -0.0018938 0.0063745
0.019774 -0.3213 -0.0041527 0.0030094
-0.00098078 -0.00024618 0.00044595 -0.00053016 0.0020852 0.00058168 -0.0023421 -0.00099186
-0.0042989 0.0030488 -0.09015 -0.3964
4520000000 -0.012113 -0.32482 -0.00035983 -0.00027492 -0.0038374 0.00020101 0.00050049 -5.8084e-05
0.0017977 0.00017984 -0.00057081 0.00090712
-0.00034144 -0.00028129 -0.21668 -0.10894 0.00069349 0.0049819 0.00062009 0.00084197
-7.86e-05 -2.1334e-05 0.00015197 -0.00011678
-0.0037908 0.00028006 0.00077448 0.004963 0.011264 -0.32402 -0.00099797 0.00057778
0.00052846 -0.00074909 0.0014743 -0.00076456
0.00056502 -0.0001218 0.00065731 0.00086621 -0.00098111 0.00060778 -0.12448 -0.12534
-0.00033337 0.0061771 -0.0030392 -0.00046275
0.0017761 5.1404e-05 -8.3964e-05 -3.8833e-05 0.00068825 -0.0007266 -0.00037606 0.0061204
-0.029151 -0.33146 -0.0032035 0.0035024
-0.00063741 0.00080111 0.00010763 -9.8499e-05 0.0016063 -0.00082337 -0.0030004 -0.00025187
-0.0030362 0.0033713 -0.11917 -0.39532
4580000000 -0.049727 -0.31737 -0.0011561 -0.00053386 -0.0030241 0.0025926 0.00068415 -0.00037543
0.00031435 -0.00011671 -0.0007428 0.00092944
-0.0011387 -0.00052507 -0.23504 -0.082043 0.0011642 0.004194 0.00064161 -7.0778e-05
-6.8825e-06 0.00010519 0.00016303 -0.00017819
-0.0030526 0.0025293 0.0012293 0.0041561 -0.020776 -0.32118 -0.00023751 0.00042831
-0.00028548 4.9518e-05 0.0017182 -0.00091823
0.00074031 -0.00038312 0.00066099 -0.00011199 -0.00024941 0.00039406 -0.1349 -0.10054
0.0019803 0.0052189 -0.0027024 0.0011117
0.00018201 -2.5418e-05 2.5569e-05 0.00014039 -0.00041682 7.6438e-05 0.0020644 0.0054757
-0.054749 -0.33543 -0.0020261 0.0038262
-0.00077656 0.00079972 7.8391e-05 -0.00020415 0.0015146 -0.00097603 -0.0026132 0.0012179
-0.0021103 0.0042355 -0.16438 -0.3647
4640000000 -0.075218 -0.31123 -0.0024103 -0.0015899 -0.0031341 0.00259 0.00064279 -0.001357
0.0015828 -0.00043062 0.00013394 0.00084146
-0.0023974 -0.0015773 -0.24527 -0.054397 0.0017439 0.0039122 0.00067381 0.00024998
-0.00035799 0.0004656 5.2623e-05 -0.00064262
-0.0031008 0.0026991 0.0018282 0.0038718 -0.044835 -0.31513 0.00025291 0.00082738
0.0011843 0.00024588 0.00030193 -0.0022021
0.000661 -0.0013558 0.0007221 0.00030037 0.00030193 0.00087282 -0.14028 -0.086206
0.0031993 0.0039023 -0.0023978 0.0017097
0.0016445 -0.00049326 -0.00041169 0.00046709 0.0010532 0.00026641 0.0032776 0.0039538
-0.086896 -0.31809 -0.0028565 0.0041728
0.00021524 0.001016 6.4708e-05 -0.00069391 0.00033362 -0.0021795 -0.0024415 0.0015457
-0.0025393 0.0038718 -0.18346 -0.35462
4700000000 -0.10319 -0.30627 -0.0039734 1.3685e-05 -0.0013851 0.0046797 -0.00090439 -0.00090961
0.00081064 -0.00064997 0.00095639 0.0010163
-0.0039661 1.4824e-05 -0.25679 -0.035623 0.0028653 0.0038697 0.00050273 -0.00054636
0.00025697 0.00046219 -0.00017014 -9.1899e-05
-0.0013038 0.004688 0.0029353 0.0038726 -0.07577 -0.30899 -0.00023031 0.00057499
0.00053382 -0.00032288 -0.00013735 -0.0013614
-0.00099805 -0.0009264 0.00049949 -0.00052345 -0.00024054 0.00060663 -0.15719 -0.065213
0.0032053 0.0018941 -0.0015316 0.0023852
0.00088653 -0.00064488 0.00025325 0.00053102 0.00044187 -0.00044674 0.0033567 0.0017806
-0.12601 -0.30877 -0.00084858 0.0044964
0.0010312 0.00068008 -0.00021446 -7.1493e-05 -0.00012618 -0.0013993 -0.0015165 0.0025712
-0.00093104 0.0044031 -0.22673 -0.32545
4760000000 -0.13289 -0.29108 -0.0047274 0.0012372 0.00065202 0.0046666 -0.00079921 -0.0005343
0.00033552 -0.00080108 0.0011554 -0.00045785
-0.0047407 0.0012294 -0.25217 0.0068153 0.0031258 0.0030934 -4.3044e-05 -0.00067688
0.00038631 0.0001411 8.6658e-05 -0.00016514
0.00070685 0.0046368 0.0031724 0.0030455 -0.10599 -0.29458 0.00074667 0.00035814
0.00091576 -0.00020719 -0.0015238 -0.0010737
-0.00072573 -0.00049209 -8.2363e-05 -0.0006808 0.00077867 0.00034858 -0.15113 -0.048692
0.0024575 0.0013882 -0.00064167 0.0027941
0.00026117 -0.00077344 0.0004427 9.5797e-05 0.00075494 -0.00022173 0.0023536 0.0012787
-0.15866 -0.29047 -0.00053394 0.0042962
0.0010036 -0.00028698 6.9367e-05 -0.00028296 -0.0013842 -0.00088827 -0.00053407 0.0028511
-0.00049781 0.0045481 -0.23816 -0.30361
4820000000 -0.16016 -0.27727 -0.0049881 0.0026698 0.0016104 0.0029987 -0.00083195 -0.00048704
0.00047922 -0.0008408 0.0002184 -0.00037636
-0.0049929 0.0026464 -0.26378 0.029055 0.0043289 0.0031712 -0.00011662 -0.00027907
0.00036979 -0.00015289 -0.00023787 -0.0005341
0.0016438 0.0029543 0.0043938 0.0031488 -0.13331 -0.29015 0.00052471 -0.00039826
0.00017387 -0.00078684 -0.00085819 -0.0002357
-0.0009235 -0.00057208 -9.489e-05 -0.00032027 0.00052544 -0.00035362 -0.16642 -0.031134
0.0018805 0.00019617 0.00022839 0.0029272
0.00044918 -0.00089088 0.00036092 -0.00016881 0.00023897 -0.00084713 0.0019422 0.00015081
-0.1957 -0.2725 0.00010971 0.0037559
0.0002398 -0.00039316 -0.00020291 -0.00047835 -0.00089129 -0.0001778 8.1627e-05 0.0029182
-0.00020657 0.0034597 -0.27505 -0.27281
4880000000 -0.19129 -0.25703 -0.0041443 0.0045903 0.0021446 0.0031316 -0.0014579 0.00013875
-0.00077513 -0.0010816 0.00040416 -0.00016142
-0.0041651 0.0045897 -0.25514 0.070764 0.0050074 0.0015948 -0.00035086 -0.00020641
-0.00025579 0.00014568 -0.00021666 0.00019608
0.0021769 0.0031213 0.004984 0.0015215 -0.15175 -0.2774 0.00046273 -0.00033109
-0.00035786 -0.0011336 -0.00043227 0.00014933
-0.001419 0.00021429 -0.00032602 -0.00021357 0.00047782 -0.00039333 -0.15944 -0.012613
0.00085979 -0.00035815 0.00096641 0.0025357
-0.00086248 -0.00096244 -0.00025793 0.00013617 -0.00039579 -0.0012018 0.00069098 -0.00010606
-0.22483 -0.25558 0.00063357 0.0033876
0.00030126 -0.00022354 -0.00026822 0.00015799 -0.00030088 8.2908e-05 0.0011113 0.0025019
0.00099402 0.0036293 -0.28664 -0.24366
4940000000 -0.21203 -0.23928 -0.0028517 0.0066178 0.0030728 0.0011629 -0.00024698 0.00075746
-0.0010142 -0.0006508 -0.00011265 -0.00056218
-0.0028641 0.006597 -0.26649 0.096445 0.0057208 0.00085402 -0.00013003 -9.0868e-05
0.00038778 -0.00029602 -0.00027859 0.00020163
0.003101 0.0011086 0.0057598 0.0007693 -0.17261 -0.25391 0.00013773 -0.00045084
-0.00083143 0.00010089 -0.00033963 -8.1242e-05
-0.00026343 0.00070608 -0.00013253 -8.7559e-05 0.00014466 -0.00042188 -0.16696 -0.0031753
-0.00037856 0.00056822 0.0019946 0.0018822
-0.00099491 -0.00057231 0.00032521 -0.00027745 -0.0010087 6.0828e-05 -0.00013227 0.00052915
-0.24688 -0.2257 0.00054417 0.003247
-4.1695e-05 -0.000615 -0.00025189 0.00023971 -0.00038648 -9.66e-05 0.0020494 0.0019317
0.00033909 0.0031122 -0.31056 -0.21712
5000000000 -0.23234 -0.21483 8.3489e-07 0.00726 0.0031522 0.0016314 -0.0002721 0.00056726
-0.00063093 0.00072102 -0.00017951 -0.00082137
-4.5556e-05 0.0072443 -0.25267 0.11388 0.0056803 -0.00084266 -0.00023411 -4.4767e-05
-0.00015416 -0.0004816 -0.00013176 -9.1996e-05
0.0031527 0.0016265 0.005621 -0.00096193 -0.20215 -0.23872 -0.00056693 -0.00088341
-0.00036123 -0.00032993 -0.00043807 -0.00021364
-0.00024564 0.00061272 -0.00020122 -7.6614e-05 -0.00053243 -0.00087441 -0.16111 0.021322
-0.00051708 0.0017635 0.002201 0.0009494
-0.00072339 0.00053747 -0.00016553 -0.00047463 -0.00036535 -0.00047474 -0.00047539 0.0017335
-0.27328 -0.20424 0.00077899 0.0039496
-0.00031252 -0.00070149 -0.00014205 -6.3463e-05 -0.0004596 -0.00026548 0.0021235 0.00091195
0.00057324 0.0039422 -0.32207 -0.18317
5060000000 -0.25324 -0.18699 0.0020246 0.0068179 0.0032019 -0.00059522 0.0002536 0.00058786
-0.00047152 -2.884e-05 -0.00035588 -0.00014192
0.0020186 0.006832 -0.2349 0.15067 0.0049206 -0.0019952 -4.2043e-05 0.00013447
-0.00037384 2.221e-05 -0.00029516 0.00015161
0.0031773 -0.00063693 0.0048947 -0.0020832 -0.21577 -0.21723 -0.00037739 0.00035212
-0.00082813 2.4102e-05 -0.0013724 -5.1935e-05
0.00020594 0.0006015 -1.4518e-05 0.00015964 -0.00040228 0.00033327 -0.16274 0.028357
0.00026583 0.0031207 0.0018898 0.00063744
-0.00041159 -5.9099e-05 -0.00036862 0.0001029 -0.00080583 0.00022634 9.2466e-05 0.0029368
-0.2847 -0.17287 0.0017519 0.003298
-0.00026855 -0.00016033 -0.00024749 0.00021954 -0.0012551 6.09e-05 0.001833 0.00062091
0.0020257 0.0032053 -0.33467 -0.15403
5120000000 -0.26895 -0.16181 0.0034518 0.0057996 0.0028047 -0.00041611 0.00027964 0.00059542
-0.00017498 0.00075173 -0.00045975 -3.1393e-05
0.0034334 0.0058141 -0.22921 0.17699 0.0047891 -0.0024811 6.2159e-05 0.00022921
4.3238e-05 -3.2291e-05 3.8679e-05 0.00027104
0.002819 -0.0004915 0.0047352 -0.0025913 -0.22957 -0.20201 1.3231e-05 0.00015599
-0.00040772 0.0010019 -0.0011067 0.00086759
0.0003342 0.00056701 6.0864e-05 0.00026203 -2.608e-06 0.00016638 -0.15908 0.054576
0.0017375 0.0030736 0.0023307 0.00014604
-0.00019434 0.00076099 -2.2387e-05 -9.3911e-05 -0.00037862 0.00091586 0.0019719 0.0031285
-0.29764 -0.13916 0.0017334 0.0031855
-0.00032143 0.0001585 -6.7272e-05 0.0002189 -0.0010958 0.00084412 0.0024752 0.00019172
0.0015515 0.0031461 -0.34655 -0.12018
5180000000 -0.28485 -0.13145 0.0049448 0.0046863 0.003332 -0.0011716 0.0002912 0.00055592
-2.969e-05 0.00042298 -0.00042721 0.00057481
0.004928 0.004705 -0.20661 0.19993 0.0041959 -0.0037211 -0.00032732 -0.00028249
-0.00026672 -0.00022988 -0.00020345 0.00020609
0.0033805 -0.0011635 0.0041637 -0.0037923 -0.24077 -0.16561 -0.00028189 0.00060503
4.7833e-05 5.3452e-05 -0.00018738 0.00098081
0.00029581 0.0005483 -0.00034075 -0.00025466 -0.00027592 0.00063397 -0.15788 0.064424
0.0031798 0.0032511 0.0022975 -0.00063482
-9.025e-05 0.00036441 -0.00017713 -0.00016043 -0.00011349 7.5471e-05 0.0031174 0.0033822
-0.30821 -0.096497 0.0028646 0.0033637
-0.00055161 0.00031076 -0.00016852 0.00014556 -0.00030467 0.0010053 0.0021223 -0.00066321
0.0028961 0.0034271 -0.34947 -0.087552
5240000000 -0.2934 -0.10439 0.0052328 0.0034248 0.0028642 -0.0028668 0.0006542 -2.0913e-05
-0.00036116 -0.0002007 -9.3067e-05 0.00045539
0.0052029 0.0034467 -0.19455 0.23704 0.0030995 -0.0047669 -3.5311e-06 0.00014881
-0.0001997 7.1246e-06 0.0002774 0.00043928
0.0027957 -0.0028921 0.0030144 -0.00481 -0.25742 -0.14071 0.00038904 0.0002649
-0.0001801 0.00058152 0.00032792 0.0011802
0.0006535 -2.6277e-05 -2.4847e-05 0.00017147 0.00038325 0.0002654 -0.15852 0.084801
0.0037208 0.0022565 0.0016732 -0.0012692
-0.00037201 -9.0659e-05 -0.00026152 6.6749e-06 -6.8947e-05 0.00065405 0.0038182 0.0020697
-0.32096 -0.056712 0.0035167 0.0026098
-0.00010748 0.00063135 0.00029942 0.00042918 0.00030957 0.0010717 0.0017461 -0.0012203
0.0036116 0.0026966 -0.35497 -0.05495
5300000000 -0.29817 -0.073859 0.0060746 0.0018991 0.0015747 -0.0033239 9.2895e-05 -0.00036399
0.00037169 0.00063679 0.00011793 0.00038599
0.0060597 0.0019203 -0.18652 0.24168 0.0021343 -0.0054292 -0.000133 0.00023216
2.9599e-05 0.00037345 0.00036986 0.00026017
0.0014703 -0.0033459 0.0020147 -0.0054642 -0.27345 -0.11494 0.00026732 -0.00024865
0.0003998 0.00043771 0.00063133 0.00066633
6.3069e-05 -0.00036833 -0.00013498 0.00022535 0.00029942 -0.00021623 -0.15077 0.094188
0.0052145 0.0013331 0.0012328 -0.0015186
0.00036916 0.00067763 3.078e-05 0.00038866 0.00032872 0.00033524 0.0052069 0.0012858
-0.33203 -0.030472 0.0037033 0.0021762
9.2017e-05 0.000257 0.00036904 0.00019326 0.00069039 0.00070915 0.0013291 -0.0016167
0.0036179 0.002215 -0.35111 -0.01884
5360000000 -0.29801 -0.036989 0.0059829 0.00050891 0.00016375 -0.0037267 0.00050388 4.192e-05
0.00020012 0.00038291 0.00065365 -0.00016213
0.0059722 0.00051653 -0.1492 0.26313 0.00064032 -0.0055968 6.6037e-05 0.00020838
-4.9586e-05 -2.8585e-05 0.00065396 -0.00025852
1.2031e-05 -0.0037681 0.00058411 -0.0056059 -0.27216 -0.087811 0.00039908 0.00034897
0.00018943 0.00034875 0.00056242 0.00039802
0.00048232 3.7034e-05 0.00010182 0.00020112 0.00036986 0.00030455 -0.1488 0.11213
0.0056867 -0.00094198 0.00075552 -0.0019386
0.00025947 0.00035975 -7.3949e-05 -1.7567e-05 0.00022821 0.00036346 0.005572 -0.00083239
-0.32507 0.0082271 0.004622 0.0020629
0.00059782 -0.00013161 0.00062003 -0.00026138 0.00062425 0.00038578 0.00064156 -0.0019193
0.0045373 0.0020016 -0.34836 0.0096055
5420000000 -0.30065 -0.013822 0.0059653 -0.0012163 -0.00055756 -0.003469 -9.6758e-06 -0.00017205
0.00079244 0.00052597 0.00029548 -0.00023255
0.0059669 -0.0011986 -0.13009 0.28968 6.3972e-05 -0.0054565 7.7631e-05 0.00013619
0.00010129 5.6942e-05 0.00019794 -0.0001348
-0.00060621 -0.0034443 -2.098e-05 -0.0054526 -0.28739 -0.05495 -0.000158 -0.00048768
0.00096439 2.478e-05 0.0010102 0.0001365
-3.6178e-05 -0.00020111 8.91e-05 0.00014051 -0.00019191 -0.00044734 -0.13744 0.1267
0.0045896 -0.0021375 0.00013936 -0.0017703
0.00088917 0.00051516 0.00011687 4.8036e-05 0.001001 0.00012481 0.0046012 -0.00209
-0.33 0.037276 0.0050504 0.00064304
0.00038972 -0.00011821 0.00026023 -0.00016505 0.00090484 -1.8547e-05 0.00023188 -0.0018053
0.004899 0.0005774 -0.34105 0.05092
5480000000 -0.29291 0.022501 0.0048216 -0.0019494 -0.0019225 -0.0029164 0.00031476 -4.4067e-05
0.00092603 -0.00030227 -0.00011126 -9.4642e-05
0.0048311 -0.0019228 -0.11552 0.29741 -0.0016544 -0.0057238 2.8498e-05 0.00019686
5.1583e-05 1.4771e-05 0.00023782 -0.00012039
-0.0019507 -0.0028619 -0.001771 -0.0056783 -0.29159 -0.032611 -0.00027157 0.00016269
0.0006314 -0.00053797 0.00083728 0.00012979
0.00032454 -1.5145e-05 2.7737e-05 0.00022328 -0.00029908 0.00017899 -0.13089 0.13789
0.0036982 -0.0032916 -8.4519e-05 -0.0018115
0.00086703 -0.00034768 8.0364e-05 6.3316e-05 0.00059737 -0.00050283 0.0038482 -0.003396
-0.31849 0.064343 0.0048249 5.3118e-05
-0.00014051 -0.00018296 0.00016582 -0.00015156 0.00091482 0.00015821 -0.00020127 -0.0018016
0.0047661 0.00024744 -0.33198 0.073008
5540000000 -0.28888 0.047984 0.0041919 -0.0025022 -0.0026793 -0.0019946 0.00031679 -0.0002923
0.00015358 -0.00025244 -0.00039937 2.74e-05
0.0041937 -0.0025026 -0.074436 0.31458 -0.002648 -0.0050931 0.00047937 0.00013814
4.4769e-05 -0.00018594 -2.964e-05 -0.00038236
-0.0027304 -0.0019351 -0.0027719 -0.0050903 -0.29068 -0.011359 0.00021728 -0.00018976
0.0003541 -0.00010303 0.00053321 -0.00034987
0.00031984 -0.00032936 0.00044997 0.00011941 0.00023283 -0.00020637 -0.11921 0.15898
0.0025631 -0.0038322 -0.001044 -0.0019287
0.0001328 -0.00022887 4.6869e-05 -0.00016025 0.00041065 -0.00026652 0.00249 -0.0038822
-0.30351 0.098876 0.0051383 -0.0010841
-0.00044792 0.00023529 2.6406e-05 -0.00042445 0.00049278 -0.0003929 -0.00095777 -0.0019185
0.0051797 -0.0013128 -0.32361 0.11409
5600000000 -0.27738 0.075961 0.0034277 -0.0036451 -0.0025639 -0.0016194 0.0003546 -0.00041364
0.00036753 -0.00034256 0.00017232 0.0004203
0.0034124 -0.0036298 -0.071825 0.3284 -0.0038274 -0.0046515 8.8458e-05 -0.00023214
-0.00015214 1.7417e-05 -0.00015187 -0.00025926
-0.002627 -0.0016327 -0.0039207 -0.0046397 -0.29011 0.0202 -0.00010395 5.4588e-05
0.0003322 -0.00060968 0.00027887 -0.00054455
0.00036164 -0.0004042 7.073e-05 -0.00019704 -9.2901e-05 0.00010409 -0.11174 0.15834
0.0018522 -0.0037117 -0.0011124 -0.00098563
0.00030872 -0.00033356 -6.2014e-05 4.4604e-05 0.00020024 -0.00057335 0.0018327 -0.003574
-0.29474 0.12802 0.0044346 -0.001783
0.00030577 0.00043782 -0.00022307 -0.0002303 0.0002539 -0.00043006 -0.0012083 -0.0010549
0.0043607 -0.001535 -0.30224 0.12865
5660000000 -0.26574 0.098079 0.0031032 -0.0037376 -0.0034045 -0.00049759 -0.00033951 -0.00074585
-0.0002956 -0.00057535 0.00044216 -0.00016553
0.0031085 -0.0037324 -0.030328 0.31987 -0.0045844 -0.0029357 -4.4557e-06 -0.00015405
0.00010434 5.7186e-05 -1.5468e-05 -0.0001666
-0.0034288 -0.00046844 -0.0046107 -0.0028758 -0.29034 0.044038 -2.8855e-05 9.2134e-05
-0.00061924 -0.00042241 0.00025308 -0.0011444
-0.0003368 -0.0006818 -6.5276e-06 -0.000127 -8.2838e-05 3.1686e-05 -0.096165 0.17853
0.00068871 -0.0041374 -0.0012781 -0.00091389
-0.00025215 -0.00057045 0.00015106 9.3257e-05 -0.00057332 -0.00042163 0.00074881 -0.0041423
-0.27937 0.15524 0.0042955 -0.0025381
0.000365 -0.00015744 -4.1881e-05 -0.00013585 0.00027425 -0.0010819 -0.0012692 -0.0007254
0.0043946 -0.0024851 -0.29327 0.16475
5720000000 -0.25039 0.11935 0.0025382 -0.0042149 -0.002738 0.00090437 -0.00049381 -0.00017054
-0.0004269 -5.9162e-05 -1.9983e-05 -0.00034798
0.0025343 -0.0042103 -0.0021728 0.34501 -0.0056595 -0.0026306 8.0296e-05 -4.645e-05
-0.00031852 8.9099e-05 -0.00028403 0.00019953
-0.0026904 0.00091279 -0.005681 -0.0025523 -0.28676 0.075257 0.00020255 0.00010354
0.00022073 0.00044236 -0.00013474 -0.0001222
-0.0005335 -0.00018344 7.8881e-05 -4.455e-05 0.00017718 6.2753e-05 -0.080305 0.18021
-0.00015339 -0.0035791 -0.0016407 -0.00046829
-0.0004981 -8.9547e-05 -0.00028867 3.2456e-06 0.00033896 0.00036203 -0.0001385 -0.0036758
-0.2677 0.18115 0.0038803 -0.0039242
7.9935e-05 -0.00027887 -0.00025705 0.00022323 -0.00013647 -6.855e-05 -0.0016049 -0.00057871
0.0039173 -0.0039209 -0.26207 0.18213
5780000000 -0.23415 0.13687 0.0014296 -0.0047773 -0.0023118 0.0011354 -0.000765 0.00010707
-0.0004278 -0.00044147 6.9655e-05 -0.00026018
0.001436 -0.004794 0.011395 0.33964 -0.0059905 -0.00065961 -3.4331e-05 -0.00021138
6.4766e-05 -9.3096e-05 -5.5785e-05 -0.00015874
-0.0022996 0.0011197 -0.0060181 -0.00052405 -0.28302 0.091967 -3.1342e-05 -9.5574e-05
0.00022879 -2.006e-05 -0.00029044 -0.00058038
-0.00075208 0.00011276 -1.3272e-05 -0.00020354 -6.3917e-05 -0.00010824 -0.071146 0.19617
1.6769e-05 -0.003338 -0.0012684 0.00013993
-0.00021547 -0.00039194 9.1761e-05 -4.3927e-05 0.00014703 -2.8266e-05 -7.6939e-05 -0.0032407
-0.25705 0.20204 0.0029333 -0.0038665
1.126e-05 -0.0003128 -7.2869e-05 -0.00012555 -0.00028609 -0.00044872 -0.001345 0.00017435
0.0028392 -0.0038359 -0.25361 0.20405
5840000000 -0.22015 0.15804 0.00014255 -0.0053975 -0.0020293 0.0011371 -7.743e-05 0.0003146
-0.00028738 0.00019371 -0.00043417 -0.00032161
0.00015772 -0.0053849 0.047209 0.34255 -0.005801 0.00060642 -0.00016531 6.0147e-06
0.00021812 -6.4841e-06 -0.00016405 0.00021778
-0.0020166 0.0011942 -0.0058206 0.00070989 -0.27585 0.11599 -0.00020127 5.5866e-05
-0.00019873 -0.00066622 -0.00037242 -0.00029987
-8.7709e-05 0.00033934 -0.00022352 1.1417e-05 -0.0001979 -1.8511e-05 -0.048316 0.19907
-0.00095997 -0.0038168 -0.0012493 0.00018806
-0.0003323 0.00023528 0.00018388 -4.4836e-05 -0.00012135 -0.00062063 -0.00091432 -0.0037536
-0.23994 0.21153 0.0018717 -0.004401
-0.00059029 -0.00024078 -0.00012624 0.00023725 -0.00051112 -0.00034947 -0.0010314 0.00029003
0.0021022 -0.004381 -0.21709 0.22812
5900000000 -0.20605 0.16995 -0.0019185 -0.0054322 -0.0021169 0.0024835 -0.00011893 -2.8878e-06
0.00016926 -0.00016704 -4.5116e-05 0.0003887
-0.0019222 -0.0054458 0.067235 0.34187 -0.0051258 0.0020775 -4.6567e-06 -3.9955e-06
4.9905e-05 -0.00024363 -3.7863e-05 -2.533e-05
-0.0020542 0.0024278 -0.005089 0.0022108 -0.2598 0.13138 -5.8643e-05 -2.6446e-05
-0.0004776 -0.00049323 -0.00080728 -4.8206e-05
-0.00013866 -5.6071e-05 -2.979e-05 -2.3516e-05 -3.6389e-05 -3.5082e-05 -0.041108 0.20944
-0.0013518 -0.0035184 -0.0011395 0.00029953
0.00016575 -8.602e-05 -1.2323e-05 -0.00028172 -0.00043394 -0.00055122 -0.0013584 -0.0035248
-0.2135 0.22534 0.0017437 -0.0049472
-4.0207e-05 0.00032146 -7.8168e-06 8.851e-06 -0.00085682 5.1699e-05 -0.0014284 0.00017228
0.0016608 -0.0051186 -0.20289 0.23755
5960000000 -0.18545 0.18297 -0.0029905 -0.0039949 -0.00075329 0.002687 -0.00010955 0.0002083
-0.00021674 0.00012736 -6.4735e-05 7.586e-05
-0.0029745 -0.003984 0.093965 0.34071 -0.0041592 0.0023562 -0.00018683 -2.4641e-05
-3.9613e-05 6.3659e-05 4.6188e-05 0.00015596
-0.00072623 0.0026901 -0.0040886 0.0024459 -0.24426 0.15722 -3.1453e-05 -0.00016273
-0.00043044 0.00013601 -0.00038538 -0.00011003
-9.9967e-05 0.00019622 -0.00018549 1.1165e-05 -1.6149e-05 -0.00014946 -0.022452 0.21778
-0.0022473 -0.0031411 -0.00094169 0.00077488
-0.00019771 0.00020113 -6.9295e-05 0.00011325 -0.00049255 0.00013679 -0.0022497 -0.0031786
-0.19303 0.24062 -0.00017937 -0.0051013
-0.00020632 0.0001648 6.8084e-05 0.000117 -0.0003391 -0.00013291 -0.00084294 0.0010723
-4.0968e-05 -0.0051663 -0.17358 0.26446
6020000000 -0.16736 0.19799 -0.0038211 -0.0029924 -0.00022135 0.0031235 -2.5226e-05 0.00049342
-0.00015652 0.00041353 -5.0285e-05 0.00021954
-0.0038037 -0.0029894 0.12194 0.33176 -0.0045218 0.0033119 -6.6288e-05 0.00012852
-8.8788e-05 0.00014634 -0.00020053 0.0001557
-0.00013637 0.0030987 -0.0044727 0.0034156 -0.22427 0.16916 -0.00031076 0.00034209
-0.00083574 0.0002424 -0.00045004 0.00058101
-1.3876e-07 0.00052005 -8.9356e-05 0.00014257 -0.00031596 0.00026318 -0.015971 0.21315
-0.0029598 -0.0031182 -0.00065523 0.00074002
-0.00023745 0.00041013 -0.0001088 0.00013134 -0.00073902 0.00020762 -0.0029795 -0.0030209
-0.16405 0.25333 -0.00041889 -0.0046771
8.7158e-05 0.00029954 -0.00014261 0.00014749 -0.00051604 0.00052898 -0.00061002 0.00063947
-0.00047051 -0.0049777 -0.14653 0.26323
6080000000 -0.1469 0.20648 -0.004027 -0.00087362 0.0013715 0.0027318 9.5037e-05 8.1287e-05
8.6639e-05 0.00012868 0.00028094 -1.9755e-05
-0.0040115 -0.00087055 0.14338 0.33232 -0.0029352 0.0046111 -4.4259e-05 -1.442e-05
-1.5106e-05 9.8685e-05 0.00016477 0.00039407
0.0013925 0.0027531 -0.002844 0.0046756 -0.20634 0.19595 0.00033749 0.00010101
-0.00015733 0.00075182 -0.00016526 0.00047093
0.00010554 0.00010366 -2.9691e-05 -3.3316e-05 0.0002716 0.0001545 0.0008693 0.22137
-0.0042198 -0.001971 -0.00094401 0.00096376
0.00016033 0.00010411 -2.4635e-05 9.6427e-05 -0.00013832 0.00072587 -0.0042849 -0.0019197
-0.13541 0.27062 -0.0014735 -0.0053364
0.00028583 -7.7341e-05 0.00015087 0.00026715 -0.00014538 0.00040885 -0.00097869 0.0010839
-0.0013145 -0.0049025 -0.1245 0.28419
6140000000 -0.12991 0.21945 -0.0035427 -0.00054494 0.0016325 0.0020545 8.539e-05 1.1397e-05
0.00011205 -0.00016933 0.00036591 -0.00012741
-0.0035258 -0.00057206 0.17016 0.31315 -0.0021865 0.0052535 8.8597e-05 2.8878e-05
0.00037023 -1.174e-06 0.00026533 5.911e-05
0.0016373 0.0020544 -0.002092 0.0052979 -0.18241 0.21504 0.00032539 -0.00012032
0.00013031 0.0005362 6.969e-05 0.00059723
7.6708e-05 -1.4416e-05 8.0264e-05 8.0738e-05 0.00031916 -0.00014188 0.013536 0.21211
-0.0046026 -0.0008354 -0.0004782 0.001459
0.00010464 -0.00014 0.00033127 -3.6476e-05 7.9866e-05 0.00049158 -0.0046256 -0.00081153
-0.11573 0.29003 -0.0030883 -0.0043322
0.00032814 -0.00024372 0.00024701 4.5124e-05 9.0687e-06 0.00051365 -0.00028531 0.0014735
-0.0031282 -0.0045504 -0.085735 0.2824
6200000000 -0.11421 0.2249 -0.0029614 -0.0001746 0.0021334 0.0012264 4.6099e-05 0.00034461
-0.00029471 0.00017768 -0.00019997 -0.00028282
-0.0029708 -0.00016192 0.19794 0.31129 -0.00078526 0.0052297 2.9769e-05 0.0002154
-2.1903e-05 6.0927e-06 8.9654e-05 9.8985e-05
0.0021461 0.0012128 -0.00070085 0.0052758 -0.16312 0.2289 6.963e-05 -0.00031459
0.00047263 7.8986e-05 0.00017751 0.00020866
7.7444e-05 0.00039333 1.0316e-05 0.00022771 6.0444e-05 -0.00031239 0.026932 0.22054
-0.0044629 0.00041496 6.875e-05 0.0013615
-0.00026711 0.0001611 -2.1499e-05 -1.9264e-06 0.00051596 0.00011393 -0.0044452 0.00043809
-0.10326 0.29545 -0.0036886 -0.0034361
-0.0001312 -0.00023391 6.4888e-05 0.00010905 0.000136 0.00032633 7.8693e-05 0.0012418
-0.0039657 -0.0033175 -0.072195 0.29197
6260000000 -0.099182 0.23784 -0.0030897 0.00088444 0.0022034 0.00065058 0.0003284 -9.6614e-05
3.775e-05 0.00033187 -9.7413e-05 4.9097e-05
-0.0030789 0.00086899 0.21535 0.29595 6.6573e-05 0.0053357 3.885e-05 -9.4613e-05
-5.6751e-05 1.0162e-05 0.00024387 0.00011403
0.0021918 0.0005864 0.00014348 0.0053332 -0.1401 0.2503 6.5206e-05 -0.0001102
0.00020931 -0.00010953 0.00033862 0.00016271
0.00032661 -6.9566e-05 1.3511e-05 -6.6116e-05 0.00013441 -5.437e-05 0.042951 0.21561
-0.003986 0.0017448 0.00060533 0.0012263
9.1643e-05 0.00027096 -2.0673e-05 -1.8733e-05 0.00018669 -0.00014136 -0.0041081 0.0018028
-0.074583 0.29693 -0.0043253 -0.0024552
-0.0001197 3.1241e-05 0.00023881 0.00012907 0.00022722 6.2521e-05 0.00049279 0.0012385
-0.0040581 -0.0024368 -0.027283 0.29177
6320000000 -0.0827 0.23964 -0.0025061 0.0014649 0.0023141 -0.00042935 2.3677e-05 6.9953e-05
-0.00042379 0.00043931 -0.00012175 0.00028169
-0.0025147 0.0014707 0.24052 0.28572 0.0019785 0.0055155 6.4841e-05 6.63e-05
1.0573e-05 -0.00016484 0.00016006 -0.00016883
0.002279 -0.00046291 0.0020711 0.0054469 -0.12227 0.25862 -0.00017756 -0.00023729
0.00044865 -0.00013411 0.00039172 0.00030033
5.0655e-05 9.5306e-05 6.8409e-05 3.6718e-05 -0.00019333 -0.00024178 0.041796 0.21659
-0.0034613 0.0020857 0.00068939 0.00084014
-0.00039138 0.00050074 1.2555e-05 -0.00013316 0.00039847 -0.00011069 -0.0034005 0.0021274
-0.050478 0.30663 -0.0048735 -0.0012908
-0.00016066 0.00025696 0.00018665 -0.00011516 0.00043076 0.00025358 0.00082613 0.00092015
-0.00491 -0.0012152 -0.016282 0.28992
6380000000 -0.06316 0.24669 -0.0018845 0.0019135 0.0016731 -0.00055515 -9.2343e-07 -9.4695e-05
0.00036573 0.00018771 7.7463e-05 0.00020068
-0.0018609 0.001901 0.25689 0.2663 0.0030877 0.0041996 -0.00017652 -7.0146e-05
-0.000217 -0.00023638 -0.00014974 -0.00029005
0.0016498 -0.00059171 0.0032198 0.0040651 -0.094236 0.27457 -0.00021629 0.00010503
0.00054108 -0.00014193 0.00052481 0.00016115
2.6714e-06 -5.0051e-05 -0.00017116 -6.6879e-05 -0.00018719 0.00014865 0.062722 0.20705
-0.0027804 0.0032809 0.00099617 0.00076487
0.00025921 0.0001602 -0.00025966 -0.00024848 0.00056348 -0.00018544 -0.0027688 0.0032791
-0.030329 0.29898 -0.0046872 2.3437e-05
4.3145e-05 0.00012115 -0.00013754 -0.00025198 0.00062772 0.0001813 0.00092375 0.00070358
-0.0046512 0.00021632 0.023785 0.29198
6440000000 -0.040384 0.25724 -0.00086893 0.0024658 0.001653 -0.00083965 0.00041026 -7.4453e-05
0.00015033 -0.00046832 -0.00029374 -0.00041538
-0.0008721 0.0024574 0.27742 0.25188 0.0033071 0.002836 0.00012938 -4.0878e-05
-0.00013379 -2.6393e-06 -0.00021319 -0.00036357
0.0016417 -0.00088403 0.003413 0.0027678 -0.076898 0.28857 -0.00022562 0.0002529
-0.00039276 1.0398e-05 0.00029849 -0.00042006
0.0003548 -2.4389e-05 0.00011924 -4.5836e-06 -0.00019761 0.00027929 0.065032 0.20289
-0.0016207 0.0036681 0.00099213 0.00070379
0.00026309 -0.00055101 -0.0001255 6.7627e-06 -0.00042626 -7.0753e-05 -0.0015236 0.0037173
0.012732 0.30314 -0.0044246 0.0017139
-9.5867e-05 -0.00037037 -0.00015485 -0.00031783 0.00041076 -0.00047195 0.00096543 0.00074383
-0.0043908 0.0015305 0.034963 0.27645
6500000000 -0.022014 0.25686 -0.00019887 0.0020422 0.0013202 -0.00093284 0.00015068 -0.00014172
0.00011416 0.00022128 -0.00014268 0.00037354
-0.00021868 0.0020355 0.30198 0.22438 0.0036608 0.0025179 0.00011092 1.2577e-05
0.00019041 0.00013326 0.00020815 -0.00011368
0.0013406 -0.00093093 0.0037521 0.0024325 -0.065182 0.2857 6.0345e-05 -1.8076e-05
8.3795e-05 -0.00017813 -6.7475e-05 -0.00032156
0.0002045 -0.00012198 0.00011656 -2.4331e-05 -4.2306e-06 -2.1978e-05 0.088856 0.19773
-9.4579e-05 0.0037685 0.0011254 0.00048333
0.00013234 0.0002654 0.00012656 0.00016454 9.1934e-05 -0.00017356 -0.0001356 0.0037362
0.033475 0.3056 -0.0034473 0.0021879
-0.00020132 0.00046329 0.00016795 -1.7129e-05 -0.00018317 -0.00023098 0.0013445 0.00034925
-0.0033459 0.0023987 0.072059 0.27698
