# Supplementary material for: Early Detection of Alzheimer’s Disease via Machine Learning-Based Microwave Sensing: An Experimental Validation
Source: Sensors (Basel). 2025 Apr 25;25(9):2718. doi: 10.3390/s25092718 (PMC12074295; doi:10.3390/s25092718)
Supplement: Supplementary file 1 [file sensors-25-02718-s001.zip › measurements_paper_sensors/26 febbraio - PART1/set1/CSF_7.5_m8.s6p]

!Keysight Technologies,M9804A,MY58100912,A.14.10.03
!Date: Thursday, April 27, 2023 10:28:33
!Correction: S11(C  6-Port  ) 
!S12(C  6-Port  ) 
!S13(C  6-Port  ) 
!S14(C  6-Port  ) 
!S15(C  6-Port  ) 
!S16(C  6-Port  ) 
!S21(C  6-Port  ) 
!S22(C  6-Port  ) 
!S23(C  6-Port  ) 
!S24(C  6-Port  ) 
!S25(C  6-Port  ) 
!S26(C  6-Port  ) 
!S31(C  6-Port  ) 
!S32(C  6-Port  ) 
!S33(C  6-Port  ) 
!S34(C  6-Port  ) 
!S35(C  6-Port  ) 
!S36(C  6-Port  ) 
!S41(C  6-Port  ) 
!S42(C  6-Port  ) 
!S43(C  6-Port  ) 
!S44(C  6-Port  ) 
!S45(C  6-Port  ) 
!S46(C  6-Port  ) 
!S51(C  6-Port  ) 
!S52(C  6-Port  ) 
!S53(C  6-Port  ) 
!S54(C  6-Port  ) 
!S55(C  6-Port  ) 
!S56(C  6-Port  ) 
!S61(C  6-Port  ) 
!S62(C  6-Port  ) 
!S63(C  6-Port  ) 
!S64(C  6-Port  ) 
!S65(C  6-Port  ) 
!S66(C  6-Port  ) 
!S6P File: Measurement: :
# Hz S  RI   R 50
500000000 -0.32661 -0.054451 -0.010706 -0.00068948 -0.0080485 0.011936 -0.0040506 0.013
0.012044 0.0053968 -0.0046886 0.0097201
-0.010317 -0.00047532 -0.40968 -0.06958 0.0077485 -0.011136 0.00037392 0.012517
0.0081623 0.0031337 0.00042395 0.013716
-0.0077552 0.011926 0.0076653 -0.011109 -0.25361 0.19364 0.0064217 0.003563
-0.00059567 0.008331 0.0013833 0.012217
-0.0036967 0.013001 0.00036375 0.012322 0.0063877 0.0034398 -0.32964 0.044653
-0.018735 -0.0059779 0.013866 0.02847
0.012142 0.0057749 0.0082951 0.003097 -0.00081445 0.0084809 -0.018942 -0.0056537
-0.25695 -0.15881 -0.026322 0.0034286
-0.0041714 0.010551 0.00057665 0.014364 0.0017909 0.01265 0.014087 0.028298
-0.026486 0.0045272 -0.2598 -0.14363
560000000 -0.31176 0.1075 -0.022562 -0.066581 0.00031016 0.012725 0.0053172 0.0099143
0.0097083 0.0028294 0.012191 0.0080537
-0.023031 -0.066815 -0.36972 0.092664 -0.041879 -0.038556 0.014185 0.0028447
-0.012636 -0.0042283 0.0047643 -0.00065615
0.00083365 0.012978 -0.041939 -0.038615 -0.17834 0.24222 -0.00039241 -0.004795
0.017917 0.0047542 0.0067608 -0.0059478
0.0050918 0.0099406 0.014196 0.0027636 -0.00066143 -0.0047294 -0.30442 0.13601
0.0040888 -0.023038 0.006693 -0.020588
0.0097335 0.0034287 -0.012592 -0.0036576 0.01837 0.0046243 0.0042149 -0.023141
-0.30285 0.015691 0.0054463 -0.046988
0.011095 0.0081602 0.0044223 -0.00070229 0.0068035 -0.0057814 0.0065866 -0.020563
0.00659 -0.046649 -0.326 0.0018675
620000000 -0.27141 0.086446 -0.023982 0.0088693 0.0030411 0.0090755 0.007785 -0.0040232
0.0125 -0.0017803 -0.00055531 -0.0030124
-0.023903 0.0089974 -0.39926 0.039367 -0.019896 0.00062208 -0.0013088 -0.0018336
0.011074 -0.0065372 0.00019758 -0.0026934
0.0032926 0.0088573 -0.019945 0.00068718 -0.15311 0.25109 -0.00087139 -0.0047717
-0.0039352 -0.0024923 0.0083436 -0.0029415
0.0077761 -0.0040573 -0.0012881 -0.0019517 -0.001051 -0.0048231 -0.26424 0.1447
-0.038839 -0.018047 0.012387 0.029062
0.01254 -0.0024607 0.011085 -0.0064796 -0.0037775 -0.0026396 -0.038572 -0.018172
-0.23183 -0.017938 -0.041402 0.012835
-0.00089413 -0.0021899 0.00072906 -0.0033834 0.0088611 -0.0026265 0.012844 0.029112
-0.041386 0.01394 -0.24232 -0.032117
680000000 -0.2367 0.17729 -0.026441 -0.014056 0.0048833 0.0053715 0.0010737 -0.0075601
-0.0030626 -0.010689 0.004991 -0.0065236
-0.026431 -0.014216 -0.3891 0.14201 -0.032925 -0.0011562 -0.0016563 -0.00069087
-0.002381 -0.0090879 -0.00082385 -0.0013649
0.0046956 0.0056247 -0.033008 -0.0010379 -0.10654 0.27419 -0.00083838 -0.00029415
-0.0015854 0.00065309 -0.0027053 -0.0088819
0.0011375 -0.0073588 -0.001671 -0.00065562 -0.00086182 -0.0003085 -0.21947 0.19895
-0.025685 -0.006603 -0.0073569 -0.011368
-0.0031954 -0.011216 -0.0024648 -0.0091196 -0.0016276 0.00061871 -0.025482 -0.0066925
-0.2683 0.080947 -0.0075374 -0.0051336
0.0052276 -0.0064297 -0.00088608 -0.0012236 -0.0028549 -0.0087223 -0.0074531 -0.011612
-0.0078916 -0.0054408 -0.25934 0.070633
740000000 -0.19091 0.17058 -0.040358 0.026789 0.013314 -0.0039685 0.00056001 -0.0039041
-0.0054314 -0.0019126 -0.00619 0.00326
-0.040465 0.026885 -0.33477 0.16135 -0.036239 0.034723 2.2977e-06 -0.00661
-0.01121 0.0064311 -0.0019442 -0.0054924
0.013186 -0.0040737 -0.036312 0.034855 -0.073173 0.27524 -0.0014318 0.0032356
-0.0024122 -0.0042583 -0.0017178 0.00070585
0.00045779 -0.0041485 3.6428e-05 -0.0062242 -0.0015501 0.0032197 -0.20246 0.20412
-0.040901 -0.0041582 0.021707 0.016371
-0.0051638 -0.001722 -0.011166 0.0063135 -0.0023444 -0.0042307 -0.040902 -0.00418
-0.17866 0.099444 -0.039824 0.0037229
-0.0061575 0.0021602 -0.0017013 -0.0059897 -0.0015013 0.0010973 0.022219 0.016415
-0.03957 0.002819 -0.25171 0.074146
800000000 -0.1636 0.21576 -0.022432 0.016761 0.0054452 -0.010061 -0.0042499 -0.0022627
-0.0039675 0.0027473 0.0041457 0.00017448
-0.022288 0.01659 -0.34305 0.23257 -0.0080429 0.034869 -0.0021993 0.0022674
-0.00054131 0.0028164 0.00087028 0.0054067
0.0056387 -0.0099916 -0.0079296 0.034959 -0.035105 0.30147 0.00070996 0.0013429
0.00049196 0.0035985 -0.0017314 0.0007241
-0.0042675 -0.0023573 -0.0023282 0.0022164 0.00081325 0.0012671 -0.17345 0.23342
-0.027541 0.015963 0.015164 -0.011084
-0.0041595 0.0023994 -0.00044515 0.0029083 0.00036432 0.0035548 -0.027558 0.015772
-0.21067 0.13073 -0.017654 0.021195
0.0049586 0.00084348 0.00097445 0.0057216 -0.0017365 0.00084543 0.014744 -0.010912
-0.017013 0.021593 -0.24866 0.12626
860000000 -0.12807 0.23725 -0.017919 0.030756 -0.003397 -0.0099254 -0.0017776 0.00033678
0.0040508 0.0047014 -0.0033778 -0.0028345
-0.017685 0.030718 -0.29472 0.27733 0.0081462 0.034445 0.00016717 0.0019741
0.0040945 0.00070336 0.0032483 0.0002266
-0.0034589 -0.009951 0.0082609 0.03447 0.014557 0.31173 -0.00041258 -0.00030642
0.0024485 -0.0012101 0.0016698 0.0041036
-0.0017408 0.00022443 0.00018363 0.0019371 -0.00049247 -0.00035023 -0.13493 0.24525
-0.016503 0.020676 -0.0067016 -0.01045
0.0041274 0.0047149 0.0040319 0.00079475 0.002518 -0.0012177 -0.016727 0.020775
-0.15536 0.17685 -0.02263 0.017519
-0.0039158 -0.0033782 0.0030988 0.00021231 0.0015008 0.00415 -0.0067908 -0.0099875
-0.023424 0.016912 -0.19762 0.17655
920000000 -0.10526 0.26037 0.0050464 0.03929 -0.009155 -0.0042377 -0.0017864 0.0017581
0.00069869 0.001463 0.002926 -0.00087705
0.005043 0.039367 -0.26791 0.29821 0.028614 0.022628 0.0014505 0.0012416
0.0065805 -0.00054033 0.0040003 -0.0026994
-0.0091227 -0.0042781 0.028707 0.022557 0.060909 0.3131 0.0017696 0.00010083
0.00083316 -0.00051288 0.0010273 -0.0012436
-0.0018331 0.0018023 0.0014161 0.0012854 0.0018042 6.0891e-05 -0.11083 0.26146
-0.0086074 0.031523 0.0043301 -0.0062352
0.00060723 0.0014071 0.0066471 -0.00068898 0.00085186 -0.0004297 -0.0084672 0.031329
-0.14222 0.18335 -0.001489 0.02723
0.0030532 -0.00089507 0.0041529 -0.0025741 0.00096873 -0.0012943 0.0042377 -0.0060819
-0.0015531 0.027202 -0.20907 0.18906
980000000 -0.058662 0.28273 0.017565 0.030269 -0.0090279 0.0046844 0.0018873 0.0033304
0.0037523 -0.0017869 -0.0033328 -0.0022742
0.017573 0.030151 -0.21569 0.3358 0.033591 0.0046964 0.0018864 -0.00024534
0.0015185 -0.0058506 -0.0005697 -0.0026975
-0.0090571 0.0047743 0.033649 0.0045867 0.10797 0.30868 0.00049648 -0.0011218
0.00038384 -0.0018156 0.0014616 -0.00041717
0.001959 0.0033505 0.0018961 -0.00024651 0.00047029 -0.00117 -0.071115 0.27343
0.010812 0.028994 -0.0093522 -0.0077588
0.0037803 -0.0016805 0.0015253 -0.0058295 0.00037883 -0.0018315 0.010805 0.029045
-0.10812 0.21012 0.0072854 0.019841
-0.0034848 -0.002793 -0.00068443 -0.0027518 0.0015271 -0.00027957 -0.0092873 -0.0076892
0.007066 0.019571 -0.16872 0.23835
1040000000 -0.016611 0.29088 0.033621 0.018909 -0.00077895 0.007461 0.0023367 0.00064823
0.00029354 -0.0035415 -0.00022836 -0.0014595
0.033504 0.018975 -0.1796 0.34859 0.029843 -0.015105 0.0015011 -0.0018382
-0.002278 -0.0024062 -0.0010643 -0.0030758
-0.00083708 0.0073815 0.029804 -0.015214 0.15547 0.29453 -0.00055251 -0.0014827
-0.0015678 -0.0010576 -0.00055228 -0.001312
0.002332 0.00069705 0.0015576 -0.0019577 -0.0004979 -0.0015178 -0.042584 0.28208
0.021462 0.016809 -0.0018342 0.001393
0.00037991 -0.0036373 -0.002245 -0.0023256 -0.0015837 -0.00107 0.02165 0.016657
-0.075205 0.21517 0.014646 0.017442
-1.6345e-05 -0.0012025 -0.00093935 -0.0030207 -0.00058582 -0.0012377 -0.0016797 0.0012876
0.014786 0.01825 -0.14563 0.25959
1100000000 0.027305 0.30093 0.036807 -0.0039869 0.0035408 0.0039002 0.002238 -0.0010851
-0.0023915 -0.002801 -0.0040664 6.2007e-06
0.036685 -0.003923 -0.1373 0.36857 0.015155 -0.028202 -0.00016703 -0.00184
-0.0034869 -0.00069661 -0.0037736 -0.00062263
0.0035816 0.0039064 0.015077 -0.028271 0.20142 0.27499 -0.0018108 0.00019683
-0.0016371 0.00058762 -0.0010714 -0.00055018
0.0022668 -0.0011121 -0.00019569 -0.0017785 -0.0018405 0.00024178 -0.0019516 0.28686
0.02596 0.0024233 -0.0022118 -0.000528
-0.0022097 -0.0026548 -0.0035549 -0.00069388 -0.0016971 0.00059954 0.025872 0.0024383
-0.054748 0.22791 0.019996 0.0073589
-0.0041234 -0.00020131 -0.00368 -0.00059584 -0.0010669 -0.00056956 -0.0023124 -0.00040623
0.020247 0.0068345 -0.10225 0.29233
1160000000 0.07979 0.29768 0.024571 -0.020978 0.00333 -0.00094126 -0.0003426 -0.0022101
-0.0038812 -0.00059683 -0.00094615 0.0041081
0.024674 -0.021016 -0.091509 0.37332 -0.0041083 -0.029068 -0.0015646 -0.0014188
-0.0025367 0.0024175 -0.0015055 0.0019068
0.0032975 -0.00094345 -0.0042668 -0.029065 0.24613 0.24425 -0.00070253 0.0016038
-0.00046552 0.0016827 -0.0010286 0.00026824
-0.00035056 -0.0021589 -0.0015351 -0.0014333 -0.00068115 0.0016236 0.039477 0.28301
0.020775 -0.013082 -0.003976 0.0044214
-0.0039571 -0.00068593 -0.0024944 0.0025122 -0.00044518 0.0016755 0.020813 -0.012958
-0.019214 0.23451 0.018159 -0.0019987
-0.00091561 0.0041755 -0.0015033 0.0019465 -0.0010534 0.00027729 -0.0035683 0.0044962
0.01807 -0.0011906 -0.052927 0.29687
1220000000 0.12302 0.28694 0.011111 -0.03064 -0.0014272 -0.0015137 4.8286e-05 -0.00089188
-0.0024741 0.0021538 0.0012032 0.0018697
0.011113 -0.030566 -0.048291 0.3864 -0.01721 -0.021037 -0.0025162 0.00050039
4.1059e-05 0.0029145 -0.00094039 0.0019258
-0.0013698 -0.001539 -0.017312 -0.020989 0.28494 0.20452 0.00080047 0.0016059
0.00055172 0.001124 9.457e-05 0.0006721
5.4157e-05 -0.00088544 -0.0025167 0.0005429 0.00082626 0.0016266 0.079099 0.27215
0.0097027 -0.019262 0.0016802 0.001055
-0.002414 0.0022479 7.0413e-05 0.0029282 0.00053554 0.0011671 0.0096367 -0.019329
0.0060301 0.24085 0.012945 -0.013303
0.001008 0.0018673 -0.00085635 0.0019661 0.00013551 0.00061915 0.001606 0.0010663
0.013165 -0.013513 -0.024172 0.31435
1280000000 0.17378 0.26793 -0.0079719 -0.029234 -0.0020749 0.0018024 -0.00091612 -0.001837
-0.00070525 0.0029884 0.0024752 0.0012162
-0.0079287 -0.029195 -0.0013755 0.37867 -0.024072 -0.0079451 -0.00094536 0.0014327
0.0016369 0.0016216 0.00072705 0.0020507
-0.0020482 0.0018761 -0.024153 -0.0078281 0.31582 0.16163 0.0015292 4.7178e-05
0.0010625 0.00026654 0.00016961 0.00039921
-0.00091979 -0.0018509 -0.00090759 0.001424 0.0015131 5.0652e-05 0.11584 0.25457
-0.00083578 -0.021116 -0.0010261 0.00016749
-0.00075395 0.0030328 0.0016989 0.0016787 0.0010497 0.00021787 -0.0009135 -0.020986
0.043594 0.24336 0.002234 -0.015655
0.0026449 0.0011677 0.00068829 0.0020346 0.00020065 0.00051619 -0.00088452 0.00027016
0.001895 -0.015665 0.0244 0.31947
1340000000 0.21173 0.23356 -0.017728 -0.019387 0.00020743 0.0043148 -0.0016299 -0.00084831
0.0014673 0.00254 0.0017209 -0.0013786
-0.017656 -0.019435 0.038037 0.37031 -0.021051 0.0047691 -0.0002637 0.0020322
0.0018652 0.00085752 0.0012038 0.00083516
0.0002085 0.0042767 -0.02105 0.0048531 0.33886 0.11255 0.0010177 -0.00087316
0.00064017 -0.00060888 0.00022682 0.00035569
-0.0016398 -0.00082749 -0.00030103 0.002027 0.00095947 -0.00084557 0.14772 0.23141
-0.010548 -0.017157 0.00056688 0.0010839
0.0015871 0.0025886 0.0018282 0.00078863 0.00063662 -0.00062849 -0.010595 -0.017234
0.073944 0.23531 -0.0047152 -0.013664
0.001662 -0.0014817 0.00119 0.00075519 0.00011736 0.00031289 0.00056676 0.00095939
-0.0043446 -0.013676 0.06332 0.31517
1400000000 0.24489 0.19652 -0.023992 -0.0078037 0.0046845 0.0032377 -0.0020901 0.00053665
0.0023807 0.00090338 0.00030761 -0.0012873
-0.02397 -0.0078198 0.074773 0.35821 -0.014283 0.012618 0.0013077 0.0014556
0.0012426 -0.00064191 0.0011725 0.00015663
0.0046813 0.0032607 -0.014232 0.012727 0.35139 0.058753 9.7311e-05 -0.0015117
0.00017656 -0.00036307 0.00041153 0.00028497
-0.0020991 0.00052681 0.0013356 0.0014746 0.00015002 -0.0015718 0.17464 0.20184
-0.016566 -0.0096805 -0.00096765 0.00031292
0.0023422 0.00087443 0.0012792 -0.00066502 0.00017282 -0.00039027 -0.016589 -0.0096408
0.10658 0.22891 -0.010383 -0.0085181
0.00041536 -0.0011601 0.0011485 0.00016451 0.00041902 0.00034247 -0.0010686 0.00036681
-0.010706 -0.0085548 0.10769 0.30626
1460000000 0.26888 0.15296 -0.020745 0.0049648 0.0051806 -0.0014836 -0.0016335 0.0015993
0.0020945 -0.00046869 -0.00013621 -0.00075785
-0.02074 0.0048845 0.10974 0.3367 -0.0053237 0.01516 0.0018328 0.00030943
0.0009874 -0.0014186 0.0011696 -0.00045795
0.0051526 -0.001478 -0.0052521 0.015188 0.35827 0.0037144 -0.0011567 -0.0013765
0.00017402 -0.00030173 0.00077876 -0.00029095
-0.0016191 0.001639 0.0017639 0.00033783 -0.0011908 -0.0013907 0.19975 0.17276
-0.017486 -0.0022019 -0.00052618 0.0025527
0.0020746 -0.00043097 0.00097976 -0.001425 0.00014769 -0.00026856 -0.017496 -0.0020826
0.13646 0.21239 -0.012241 -0.0022319
-0.00027658 -0.00083946 0.0012064 -0.00048281 0.00070313 -0.00032441 -0.00035327 0.0025229
-0.012184 -0.0021627 0.14266 0.2862
1520000000 0.28058 0.11078 -0.015092 0.0105 0.0032586 -0.0037436 5.0348e-05 0.002665
0.0020435 -0.0016999 -0.0010145 -0.00022583
-0.0151 0.010483 0.14295 0.32242 0.0020312 0.012509 0.0018235 -0.00080973
3.583e-05 -0.0011337 0.00034626 -0.0010416
0.0032288 -0.0037446 0.0021066 0.012507 0.35 -0.054333 -0.0011324 -0.00046815
0.00041199 -0.00086462 8.0573e-05 -0.00020999
7.2497e-05 0.002616 0.0018409 -0.00081183 -0.0011113 -0.00043571 0.22039 0.13458
-0.016176 0.004166 0.0019611 0.0019975
0.0020367 -0.001768 2.3487e-05 -0.0011079 0.00042166 -0.00083697 -0.016132 0.0041936
0.16358 0.19682 -0.011614 0.0020017
-0.00097578 -0.00020303 0.00033443 -0.0009755 0.00013413 -0.00011691 0.0019311 0.0019543
-0.01165 0.001917 0.17552 0.26746
1580000000 0.29026 0.066281 -0.0082811 0.013935 -0.00092694 -0.0045338 0.0015115 0.0020476
-7.9819e-05 -0.0021923 -0.00026735 0.00043215
-0.0082883 0.013901 0.1701 0.29913 0.0052414 0.0074689 0.00063692 -0.0017822
-0.00066537 -0.0011422 -0.00019844 -0.00072598
-0.00095906 -0.0044907 0.0052908 0.0074465 0.32847 -0.11055 -0.0016496 0.00056841
-0.0004742 -0.0011146 0.0003461 -0.00057598
0.0015499 0.0020476 0.00059867 -0.0017281 -0.0017109 0.00059399 0.2327 0.097475
-0.01194 0.0091955 0.0024532 0.00065521
-8.0941e-05 -0.0020938 -0.00069361 -0.0011489 -0.00049894 -0.001095 -0.011964 0.0091932
0.18697 0.17824 -0.0091926 0.0076935
-0.00016623 0.00034997 -0.00025898 -0.00071423 0.00032474 -0.00067377 0.0025435 0.00065507
-0.0091661 0.0078669 0.20968 0.2427
1640000000 0.2932 0.024827 -0.0013019 0.012657 -0.0026313 -0.0022363 0.0028982 0.0010617
-0.00060296 -0.001642 -0.00037236 0.00047903
-0.0012987 0.012654 0.20085 0.27442 0.0055432 0.0027259 -0.00069488 -0.0019308
-0.0011433 -0.00025301 -0.00044979 -0.00073503
-0.0026348 -0.0021932 0.0055744 0.0026827 0.29925 -0.16047 -0.00064764 0.0015876
-0.001028 -0.00080206 -0.00019096 -0.00054521
0.00291 0.0010367 -0.00072977 -0.0019618 -0.00065093 0.0016335 0.24455 0.050129
-0.0073712 0.010534 0.0026118 -0.0011227
-0.00061087 -0.0016624 -0.0011105 -0.00025863 -0.001008 -0.00077041 -0.0073252 0.010634
0.20887 0.15194 -0.0041376 0.0095623
-0.00025233 0.00044181 -0.00043886 -0.00068763 -8.3942e-05 -0.00047515 0.0025864 -0.0011209
-0.0042119 0.0095161 0.2361 0.2118
1700000000 0.2855 -0.019554 0.0023151 0.0097394 -0.0031415 0.00021023 0.0032033 -0.0013579
-0.0021783 -0.00072444 0.00056722 0.00037356
0.0023068 0.0096955 0.21824 0.24412 0.0032099 7.7223e-05 -0.0016313 -0.00064298
-0.00078437 0.00018966 -0.00076776 -0.00039703
-0.0031424 0.00020334 0.0032208 6.3637e-05 0.25367 -0.19885 0.0004919 0.0016909
-0.0018643 -2.5576e-05 -0.00031802 -0.00071377
0.0032234 -0.0013736 -0.0016438 -0.00059466 0.00051273 0.0017081 0.2409 0.0031234
-0.0037895 0.010996 0.0013434 -0.0021162
-0.0021925 -0.00067907 -0.00078828 0.00017276 -0.0018471 -6.0493e-05 -0.0037958 0.0109
0.22543 0.1309 0.0003871 0.0093842
0.00058444 0.00039295 -0.00077832 -0.00039551 -0.00034952 -0.0007139 0.0013866 -0.0020725
0.00039648 0.0094008 0.2533 0.17841
1760000000 0.27536 -0.067577 0.0047328 0.0062679 -0.0020384 0.00096947 0.0011746 -0.0036348
-0.001577 0.00060835 0.000164 -0.00040012
0.0047008 0.0062636 0.24618 0.20544 0.00073876 -0.0013819 -0.0013325 0.00029194
-0.00087244 0.0009839 -0.000533 0.00026205
-0.0020181 0.00096949 0.0007425 -0.0013758 0.20504 -0.23005 0.0013273 0.0011364
-0.0010265 0.0015269 -0.0012916 -0.00074707
0.0011414 -0.0036315 -0.0013378 0.00022311 0.0013228 0.0011274 0.23475 -0.045727
-0.00034426 0.0098002 -0.00012774 -0.0024974
-0.0015363 0.00058713 -0.00086379 0.00098445 -0.0010015 0.0015519 -0.00036989 0.0097952
0.23951 0.096841 0.0041961 0.0067566
0.00015465 -0.00044689 -0.00052676 0.00029052 -0.001211 -0.00069711 -0.00023098 -0.0025706
0.004279 0.0067166 0.26767 0.14167
1820000000 0.25086 -0.10559 0.0048853 0.0025166 0.00015818 0.0019766 -0.0011572 -0.0031166
-0.0011731 0.0012584 -0.00010983 -4.3304e-05
0.0048325 0.002527 0.25662 0.17515 -0.0012756 4.3651e-07 -0.0012657 0.0010349
0.00017909 0.0011434 -0.00064166 0.00030439
0.0001116 0.0019316 -0.0012767 2.8365e-06 0.15436 -0.24492 0.0016805 7.3581e-05
2.8193e-05 0.0022218 -0.0015581 0.00025774
-0.0012094 -0.0031314 -0.0012361 0.0010677 0.0017822 7.9194e-05 0.20674 -0.092801
0.0015676 0.0081855 -0.0018747 -0.0017132
-0.0011842 0.0012721 0.00018873 0.0011413 3.305e-05 0.0022445 0.0017274 0.0081939
0.25498 0.067119 0.0048059 0.0031403
-0.00011178 -1.5974e-05 -0.00063265 0.00036167 -0.0016514 0.00031412 -0.0016724 -0.0016288
0.0048553 0.003114 0.27088 0.10553
1880000000 0.21599 -0.14507 0.0025687 0.0001643 -0.00055113 0.0020801 -0.0029857 -0.0021278
5.2719e-05 0.0019499 0.00039326 -0.00061681
0.0025734 0.00015994 0.26204 0.12996 -0.003091 0.00236 -0.00011993 0.0017394
0.00065842 0.0010448 5.0116e-05 0.0009087
-0.00050524 0.0020897 -0.0030787 0.0023774 0.10258 -0.25153 0.0015085 -0.001215
0.0016393 0.0017425 -0.0010731 0.001537
-0.0029292 -0.00216 -0.00011106 0.0016837 0.0015194 -0.0011627 0.16931 -0.13297
0.0028978 0.0058337 -0.0020161 0.00045285
9.49e-05 0.0019006 0.00069201 0.0010271 0.0016271 0.0017873 0.0027862 0.0057318
0.25831 0.036828 0.0048791 0.0011624
0.00047699 -0.00059905 5.9737e-05 0.00084502 -0.0010212 0.0013726 -0.002015 0.00031292
0.0049106 0.0011515 0.27181 0.072668
1940000000 0.17788 -0.17182 0.00020976 -0.0015588 0.0014412 0.002003 -0.0037731 0.00055878
0.0016243 0.001053 -0.00043546 -0.00077217
0.00021465 -0.0015028 0.26476 0.097416 -0.0015021 0.0049427 0.0010752 0.001252
0.0016083 0.00031299 0.00070497 0.00031108
0.0014684 0.0020345 -0.0014636 0.0049549 0.059476 -0.24358 0.00016256 -0.0019755
0.0022085 0.00029233 4.7711e-05 0.0016991
-0.0036648 0.00056108 0.0010398 0.0012905 0.00019818 -0.0019692 0.11977 -0.16689
0.0023151 0.0038721 -0.001337 0.00099312
0.0016345 0.0011125 0.0016002 0.00027617 0.0022105 0.00029307 0.0024619 0.0039666
0.26157 -0.0019455 0.003448 -0.0022752
-0.00052541 -0.00074282 0.00071372 0.00027995 4.2805e-05 0.0018088 -0.001351 0.0012335
0.0034627 -0.002294 0.26269 0.036139
2000000000 0.13093 -0.18613 -0.0035553 0.00054527 0.0028277 0.0014912 -0.0024281 0.0034757
0.0012121 -2.6059e-05 -0.00081134 0.00048928
-0.0035508 0.00050561 0.25091 0.061643 -0.00054919 0.0068436 0.0013772 0.00024146
0.0010233 -0.0012438 0.00046315 0.00019922
0.0027533 0.0015077 -0.00052251 0.0068724 0.01723 -0.22854 -0.0014266 -0.001142
0.0018512 -0.001267 0.0016628 0.0016029
-0.0024416 0.0034918 0.0014019 0.00013641 -0.0015474 -0.0011287 0.06554 -0.1799
0.00099738 0.0028441 -0.00013895 0.0021215
0.001097 -9.9303e-05 0.001039 -0.001267 0.0018446 -0.0012988 0.00092658 0.0027418
0.25619 -0.034952 0.0004027 -0.0029643
-0.00065803 0.00050492 0.00046665 0.00023394 0.0018019 0.0016231 5.992e-05 0.0018262
0.00042206 -0.0031327 0.24957 0.0087664
2060000000 0.085328 -0.19335 -0.0048086 0.0028359 0.0028762 -0.00047131 0.00091567 0.0032055
0.0013692 -0.00094643 -0.00034541 0.0010726
-0.004772 0.0028285 0.23891 0.03238 0.0040407 0.0081059 0.0010182 -0.00059419
0.00041702 -0.0013086 0.00076435 -9.1375e-05
0.0029692 -0.00053286 0.0041109 0.0080671 -0.014386 -0.20929 -0.0013112 0.00022729
0.00043207 -0.002303 0.0031249 0.00040074
0.0008584 0.0032309 0.00092667 -0.00051599 -0.0012695 0.00036975 0.013349 -0.17853
-0.00032606 0.0034668 0.0012552 0.00076914
0.0014623 -0.00082464 0.00034819 -0.0012884 0.00037405 -0.0023318 -0.00031201 0.0035459
0.24164 -0.073615 -0.0012911 -0.0036571
-0.00032913 0.0012226 0.00060066 -0.00010313 0.0030876 0.00033605 0.00089457 0.00081329
-0.0014312 -0.003688 0.23612 -0.016331
2120000000 0.038997 -0.18519 -0.0038519 0.0064458 0.0024293 -0.0025655 0.0029652 0.0019328
0.00022745 -0.0016657 0.00074683 0.00029967
-0.0039468 0.0064111 0.21745 0.0071355 0.0064888 0.0043511 0.001178 -0.0012211
-0.0010928 -0.0018811 7.5607e-05 -0.0010976
0.0024794 -0.0025155 0.0065011 0.0042735 -0.042788 -0.19344 -0.00065499 0.00098655
-0.001882 -0.0014745 0.0005934 -0.0023197
0.0028839 0.0019121 0.0010802 -0.0013244 -0.00073627 0.0009901 -0.038593 -0.16283
-0.0008634 0.004828 0.0015054 0.0010139
0.00019729 -0.0017384 -0.0010732 -0.0018532 -0.001853 -0.001518 -0.00078187 0.0050044
0.22422 -0.10874 -0.0053247 -0.0015648
0.00072788 0.00013553 0.00021767 -0.0011429 0.0006619 -0.0023159 0.001713 0.00081598
-0.0053821 -0.0015531 0.21443 -0.032159
2180000000 -0.00076761 -0.1717 -0.0022502 0.009795 0.00076941 -0.0021255 0.0028922 -0.00023425
-0.0002056 -0.0010757 0.0012501 0.00023279
-0.0023263 0.0096496 0.19776 -0.010819 0.007366 0.0038328 -0.00074277 -0.0017668
-0.0018164 0.0005515 -1.2847e-05 0.00032886
0.00065301 -0.0020806 0.0073517 0.0038116 -0.063553 -0.16889 0.00091656 0.0013177
-0.0011033 0.00018843 0.00034955 -0.0019844
0.0029441 -0.0001586 -0.00063746 -0.0016851 0.00085364 0.0013781 -0.077023 -0.13586
3.2102e-07 0.0070911 0.0017229 0.00036622
-0.00019136 -0.00093579 -0.0018481 0.00059552 -0.0011577 0.00019891 -0.00031088 0.0071061
0.19644 -0.13929 -0.0055807 0.0025348
0.0012301 0.00049215 -7.2741e-08 0.00041218 0.00030905 -0.0019574 0.0017035 0.00017425
-0.0054289 0.0022201 0.19842 -0.046395
2240000000 -0.029838 -0.14719 0.0020387 0.011186 -0.00030712 -0.0028933 0.0018257 -0.0023153
-0.0016757 -0.00049569 0.00065967 -0.0017973
0.0020678 0.011077 0.17758 -0.017121 0.0081093 0.00054734 -0.00071356 -0.00041648
-0.00046415 0.00092482 -0.00067395 -0.00042318
-0.00035675 -0.0030337 0.0081217 0.00050039 -0.080712 -0.14493 0.0014041 -0.001339
-0.00083028 0.00040873 -0.0023393 -0.0013807
0.0017536 -0.0022276 -0.00081748 -0.00049008 0.0014188 -0.0014397 -0.11168 -0.10693
0.0014308 0.0087423 0.001321 -0.00056305
-0.0019232 -0.00063655 -0.00044523 0.00088154 -0.00085084 0.00033208 0.0016243 0.0088223
0.16498 -0.15821 -0.0049932 0.00452
0.00063224 -0.0020673 -0.00062135 -0.0005032 -0.0023501 -0.0014361 0.0012218 -0.00048327
-0.0052678 0.0048079 0.1751 -0.056841
2300000000 -0.057449 -0.11961 0.0074806 0.0093765 -0.0011572 -0.0020856 -0.00026549 -0.0014363
-0.00086683 0.00090551 -0.001139 -0.00078339
0.0073769 0.0093259 0.15617 -0.02636 0.0085518 -0.0016044 -0.0010178 0.0006274
-0.00033566 0.0013881 1.7116e-05 0.00061595
-0.0011152 -0.0020697 0.008548 -0.0016653 -0.093535 -0.12083 -0.0003553 -0.0012657
0.00012855 0.0017825 -0.001787 0.00094114
-0.00035695 -0.0013981 -0.00087802 0.00049778 -0.00033245 -0.0012469 -0.13338 -0.070288
0.0048248 0.0090903 0.00035849 -0.0016782
-0.00081339 0.00085747 -0.00030449 0.0014273 8.5027e-05 0.0017909 0.0049499 0.0091847
0.12654 -0.17893 -0.0033493 0.0079121
-0.0010251 -0.00074034 -2.8374e-05 0.00073832 -0.0017579 0.00089517 0.0004864 -0.0017588
-0.003113 0.0076049 0.15928 -0.057495
2360000000 -0.073395 -0.087878 0.010605 0.0086072 -0.0011075 -0.0018127 -0.0013545 -0.0010282
-3.8541e-05 0.00089874 -0.0015408 -0.00029662
0.010644 0.0085937 0.14683 -0.025948 0.0082716 -0.0047476 -0.00087164 0.0009913
0.0016227 0.0004632 -8.4649e-06 -0.00018343
-0.0012729 -0.00185 0.0082489 -0.0048326 -0.10283 -0.09893 -0.0022865 -0.00079206
0.0011255 -4.4647e-05 -0.00092542 0.0016179
-0.0012338 -0.00101 -0.00075063 0.00090061 -0.0023137 -0.00087694 -0.15023 -0.036777
0.0085577 0.0085085 0.0012489 -0.0014698
-0.00018933 0.00095864 0.001628 0.00038092 0.0010439 -7.2758e-05 0.0084219 0.0085465
0.095719 -0.18085 0.00067732 0.0087374
-0.0016626 -0.00029089 -7.7735e-05 -0.00016907 -0.0008988 0.0018428 0.0014743 -0.0017473
0.00077458 0.0085632 0.13733 -0.06074
2420000000 -0.082347 -0.060198 0.014107 0.0029012 -0.0033319 -0.0012437 -0.00077678 0.00057348
0.0010896 0.0013061 -0.0012678 0.0016287
0.014087 0.0030228 0.12861 -0.026449 0.0048112 -0.0066214 0.0013278 0.0010828
0.00084192 -0.0013182 -0.00016452 -8.9881e-05
-0.003274 -0.0012359 0.0047568 -0.0066615 -0.11606 -0.078526 -0.0017856 0.0012392
-0.0002122 -0.00056326 0.00036038 0.0026395
-0.00075156 0.00051605 0.0014868 0.0010895 -0.0018227 0.0012293 -0.15984 0.0073728
0.011601 0.0064084 -7.6944e-05 -0.0028346
0.0012138 0.0012859 0.0008488 -0.0011799 -0.00024451 -0.00049343 0.011743 0.0062424
0.056211 -0.18093 0.002223 0.0085542
-0.0012329 0.0017719 1.1689e-05 -3.7965e-05 0.00026782 0.0025721 -0.00017292 -0.0027719
0.0025277 0.0087397 0.11919 -0.0568
2480000000 -0.082822 -0.028267 0.014078 -0.0024492 -0.0017919 -0.0001953 -0.00082153 0.0009955
0.0015029 -0.00063387 0.00018077 0.001645
0.014076 -0.0024544 0.1304 -0.026412 0.0030926 -0.0087276 0.0011893 2.6193e-05
-0.00046462 -0.000854 7.2821e-05 -0.0003548
-0.0017841 -0.00011476 0.0029824 -0.0087679 -0.11927 -0.058091 -0.00072504 0.0027701
-0.00044143 -0.00091342 0.0016519 0.00097761
-0.00077804 0.0011386 0.0012388 5.7568e-05 -0.00075896 0.0027521 -0.16103 0.046279
0.014948 0.0017419 -0.0016369 -0.0025622
0.0013893 -0.00067719 -0.0005477 -0.00084929 -0.00035801 -0.00081379 0.014917 0.0019454
0.021237 -0.17417 0.0053648 0.0069739
7.6367e-05 0.0015213 1.9234e-05 -0.00031132 0.0017921 0.0010108 -0.001537 -0.0024237
0.004737 0.0068923 0.10072 -0.053048
2540000000 -0.086886 -0.0009668 0.011743 -0.0064824 -0.002612 0.0010038 0.00018873 0.001289
-0.00015952 -0.0017719 0.0011296 0.0014838
0.011716 -0.0064445 0.11733 -0.017762 -0.00094704 -0.0079012 0.00069383 -0.0013523
-0.0016558 -0.00013776 -0.00055297 8.6396e-05
-0.002533 0.0010898 -0.0010135 -0.0078824 -0.12587 -0.034625 0.0015795 0.0024534
-0.0011957 -0.00018593 0.0017726 -0.00068996
0.00023537 0.0014174 0.00059238 -0.0014449 0.0015235 0.0024974 -0.1597 0.086028
0.015279 -0.0041174 -0.0019803 -0.0021219
-0.00035901 -0.0015478 -0.0017268 -0.00014036 -0.0012043 -7.6037e-05 0.01534 -0.0042967
-0.0076463 -0.15854 0.0080663 0.0058409
0.001053 0.0017044 -0.00064732 0.00021198 0.0017871 -0.00074526 -0.0022146 -0.0022827
0.0082185 0.0057499 0.086959 -0.039334
2600000000 -0.079022 0.024498 0.0085059 -0.0099079 -0.0012582 0.0026305 0.0011298 -0.00036838
-0.0011515 -0.00087102 0.0017917 0.00062637
0.0085441 -0.0098727 0.11188 -0.032844 -0.0031292 -0.006161 -0.00053683 -0.00081723
-0.00035002 0.0016823 -0.00030372 0.00076108
-0.0012888 0.0025953 -0.0032071 -0.0061748 -0.13073 -0.0094301 0.0028807 0.00037413
-0.00014308 0.0013601 0.0012 -0.0017635
0.0010121 -0.0003734 -0.00043458 -0.00079475 0.0029181 0.00025355 -0.14441 0.12024
0.012925 -0.0089218 -0.0027856 -4.9432e-07
-0.0011329 -0.0010197 -0.00036652 0.001662 -0.00022927 0.0015116 0.01261 -0.0093129
-0.041896 -0.13957 0.0092112 0.0050415
0.0016149 0.00043209 -0.00035462 0.00073036 0.0014772 -0.0015673 -0.0030233 0.00019951
0.0091036 0.0047613 0.078043 -0.025159
2660000000 -0.072665 0.050399 0.0045445 -0.011677 -0.00026072 0.0011266 -1.9858e-05 0.00010419
-0.0024349 0.00062629 0.0014862 -0.00074858
0.0045381 -0.011675 0.1197 -0.028474 -0.0043974 -0.0048045 -0.0012619 -0.00041772
0.00015657 0.0018687 0.00043024 0.00090177
-0.00026604 0.0011839 -0.0044916 -0.0047279 -0.12994 0.011377 0.0020324 -0.001463
0.00057557 0.00056381 -0.00098195 -0.0016386
-2.7401e-05 4.0278e-06 -0.0013277 -0.00041319 0.0021051 -0.0015543 -0.12268 0.15233
0.0082484 -0.012425 -0.0024435 0.0011885
-0.0025109 0.00071533 0.00036954 0.0017888 0.00055581 0.00051294 0.0084582 -0.012212
-0.064541 -0.11943 0.01043 0.0010935
0.0014841 -0.00066084 0.00045572 0.00089597 -0.0011306 -0.0017098 -0.0024088 0.00099825
0.010483 0.0012918 0.07392 -0.006002
2720000000 -0.061008 0.068947 0.00030311 -0.011771 -0.00039074 0.0031489 -0.00013716 -1.8618e-05
-0.0020387 0.001949 0.0004244 -0.0016033
0.0003886 -0.011811 0.10513 -0.031577 -0.0051628 -0.0015983 -0.0016516 0.00050405
0.0018513 0.0003465 0.0008167 -5.4393e-05
-0.00043282 0.003126 -0.0051555 -0.0015618 -0.12398 0.040953 0.00049933 -0.002618
0.00029776 0.00035208 -0.0013445 0.00039827
-2.4527e-05 -2.2432e-05 -0.0016785 0.00056645 0.0005863 -0.0025724 -0.089254 0.18117
0.0028812 -0.013284 -0.0018221 0.0024413
-0.0019094 0.0019753 0.0018378 0.00045001 0.00019088 0.00047402 0.003153 -0.013639
-0.084012 -0.087408 0.011703 -0.0018645
0.00041379 -0.0016005 0.00083929 -4.5214e-05 -0.0012005 0.0004768 -0.0018806 0.0021816
0.011647 -0.0019035 0.077439 0.012358
2780000000 -0.046301 0.087578 -0.0043451 -0.010617 0.00012237 0.0013317 0.00044986 -0.00040973
0.0010586 0.0027706 -0.00060724 -0.0017145
-0.0043747 -0.010637 0.1039 -0.043559 -0.0041575 -0.00012059 -0.00018209 0.0017535
0.0017913 -0.00097218 0.00011187 -0.00029778
9.6866e-05 0.0012621 -0.00414 -9.7073e-05 -0.12111 0.071616 -0.0019062 -0.0017122
0.00016951 -0.000456 -0.00047807 0.00083539
0.00038953 -0.00023002 -0.00016003 0.0017287 -0.0018804 -0.0017018 -0.059629 0.20424
-0.0023164 -0.013494 -0.00063613 0.0016673
0.0010334 0.0027135 0.0018047 -0.0010051 0.00026977 -0.00063656 -0.0026409 -0.01329
-0.099107 -0.054576 0.0097438 -0.0058369
-0.00088327 -0.0015838 0.00012278 -0.00032778 -0.00062647 0.00069193 -0.0008564 0.002066
0.0097434 -0.0058259 0.081995 0.031124
2840000000 -0.030656 0.10229 -0.007559 -0.0074228 0.0016659 0.0020497 -0.00015618 -7.9438e-05
0.0016274 0.00088756 -0.0016791 0.00037827
-0.0074886 -0.0074073 0.10252 -0.037092 -0.0036239 0.0011735 0.00065348 0.00083862
-0.00013324 -0.0015551 3.9263e-05 -7.8691e-05
0.0016965 0.0020385 -0.0035938 0.0011652 -0.11479 0.097508 -0.001511 7.9857e-05
0.00024608 0.00032714 0.00083024 0.0011421
-0.00014013 -0.000108 0.00054551 0.00082118 -0.0014889 0.00021905 -0.02272 0.21829
-0.0065221 -0.010954 0.00020444 0.0013675
0.0016075 0.00096118 -0.00022692 -0.0015956 0.00034165 0.00043707 -0.0062331 -0.010918
-0.10225 -0.022578 0.0081142 -0.0069747
-0.0014987 0.00019673 -6.4345e-06 2.5565e-06 0.00076823 0.00098452 0.00041769 0.00095027
0.0082858 -0.007374 0.09618 0.04631
2900000000 -0.016467 0.12122 -0.008979 -0.0032418 0.0017458 2.0745e-05 0.00052847 -0.00082575
0.0020349 -0.0010561 -0.0008349 9.3252e-05
-0.0089821 -0.0033058 0.083241 -0.044993 -0.0014014 0.0026466 0.00099043 0.00016319
-0.00061177 -0.0013696 -0.0001695 4.6706e-05
0.0017872 -2.5587e-05 -0.0013793 0.0027002 -0.097292 0.13028 -0.00091356 -0.00012053
-0.00028799 -0.00080244 0.0018491 -0.00039356
0.00037456 -0.00082783 0.0010034 0.00023023 -0.00091643 4.1263e-05 0.014095 0.22055
-0.009169 -0.0066358 0.0012346 0.00204
0.0021986 -0.0013192 -0.00049707 -0.0013564 -0.00024054 -0.00069827 -0.00927 -0.0067212
-0.10079 0.016451 0.0052339 -0.010475
-0.00087034 4.0744e-06 -0.00014633 -6.0231e-05 0.0019804 -0.00037729 0.00098735 0.0016554
0.0053991 -0.010145 0.10972 0.052263
2960000000 0.0050885 0.13259 -0.0087918 0.00042971 0.00055481 0.0012275 -0.00061861 -0.00059638
-0.00015838 -0.0020377 -0.00071201 0.0004733
-0.0087879 0.00040821 0.092456 -0.044869 -0.0008274 0.0014361 0.0010789 -0.00014569
-0.0013022 -0.00067851 0.00025675 0.0003389
0.00051139 0.0012285 -0.00079548 0.0013018 -0.077898 0.16132 -0.00059126 0.00075795
-0.00020805 0.00083299 1.917e-05 -0.0022233
-0.00049245 -0.00067817 0.00093468 -0.00018733 -0.00059494 0.0007884 0.056442 0.22728
-0.0099322 -0.0016133 0.0010979 0.00031159
-0.00011262 -0.0017789 -0.0013863 -0.00065503 -0.00062808 0.00082233 -0.010178 -0.0013401
-0.089484 0.048155 0.0011 -0.011925
-0.00054935 0.00044712 0.00038286 0.00041741 -0.00016442 -0.0021523 0.0018851 0.00099727
0.0013042 -0.012009 0.13016 0.062505
3020000000 0.022969 0.14619 -0.0065368 0.0036996 0.001358 -0.00039607 -0.00068364 -0.00013642
-0.00090417 0.00052878 -0.0003558 0.00046587
-0.0065283 0.0036722 0.081181 -0.033691 -0.00038427 0.00023554 0.00027768 -0.0010795
-0.0016753 0.00033325 0.00073677 -0.00012712
0.0013702 -0.00039554 -0.00044562 0.00023393 -0.056497 0.18617 -2.7336e-05 0.00099797
0.00037499 0.0002176 -0.00080419 -0.001669
-0.0007733 -0.00012626 0.00031586 -0.0011013 -0.00020006 0.0010832 0.095258 0.21912
-0.0089734 0.0014703 0.00077823 0.0007793
-0.00074127 0.00021431 -0.0016698 0.00038894 0.00053555 0.00046342 -0.0085872 0.0014725
-0.071832 0.07735 -0.0019116 -0.010405
-0.00032153 0.00042599 0.00060109 -0.00023779 -0.00070103 -0.0014998 0.00037592 0.00021145
-0.0023447 -0.01067 0.14947 0.059491
3080000000 0.0501 0.1556 -0.0046369 0.0059859 0.0015861 -7.4519e-06 -0.00066128 -0.00021147
-0.00047118 -2.7834e-05 0.00012253 0.00052654
-0.0046145 0.0059569 0.078562 -0.028287 -0.00036136 0.00067433 -0.00024759 -0.00016512
-0.00027249 0.0011803 -8.02e-05 -0.00060243
0.0015194 -9.8138e-05 -0.00035311 0.00066197 -0.018566 0.20728 -0.00063674 0.00015924
0.00081142 0.0006636 -0.0021217 -0.00065858
-0.00074763 -0.00022874 -0.00039458 -0.00027488 -0.00064175 4.9767e-05 0.12808 0.21145
-0.0058649 0.0049789 0.0020224 0.00027532
-0.00058955 0.00030631 -0.00029347 0.0011287 0.00065714 0.00035659 -0.0063628 0.0048802
-0.04393 0.10985 -0.0066616 -0.0088237
-1.6651e-05 0.00071281 -5.6291e-05 -0.00054279 -0.0021937 -0.00075433 0.0018396 0.00085654
-0.0062978 -0.0081945 0.16403 0.066639
3140000000 0.078353 0.15921 -0.0012404 0.0074668 0.0025448 -0.0015316 -0.0012446 0.00093514
0.0014937 0.00050959 0.00025046 -2.8943e-05
-0.0011325 0.0074722 0.074259 -0.030287 -0.00081457 0.00039396 0.00067274 -6.7998e-05
-4.1615e-05 0.00084071 0.00062476 -0.00030155
0.0026402 -0.0016421 -0.0008514 0.0003563 0.023744 0.22669 8.4731e-05 0.0016265
0.0012512 -0.00096347 -0.0025625 0.00073269
-0.0010807 0.00094766 0.0006577 -0.00015001 0.0001561 0.0017055 0.16376 0.18511
-0.0032297 0.0063546 0.00085234 -0.0012891
0.0015886 0.00056875 -1.6417e-05 0.00092347 0.0016322 -0.00066925 -0.0027178 0.006512
-0.025093 0.12987 -0.0086732 -0.0045805
0.00025582 -0.00021486 0.00064021 -0.00041761 -0.0025797 0.00073777 0.00095324 -0.0014937
-0.0086147 -0.0053229 0.18884 0.056961
3200000000 0.11029 0.16947 0.0039323 0.0064969 0.00073536 -0.0027607 -0.00026485 0.0017795
0.00037148 -0.0020208 5.6134e-05 0.00062065
0.0038444 0.0065243 0.084257 -0.029036 -0.00084298 0.00058908 -0.00029596 -0.00091532
0.00077242 0.0013028 -0.00037539 -0.0012109
0.00065205 -0.0027447 -0.00081419 0.0006906 0.068136 0.23119 0.0010465 0.00089731
-0.00020834 -0.0022983 -0.0015044 0.0025735
-0.00049205 0.0017896 -0.00031797 -0.0009311 0.0011779 0.00072524 0.18288 0.16298
0.00029616 0.006082 0.0005024 -0.0012433
0.00036456 -0.0021137 0.0006956 0.0012526 -0.00038369 -0.0024185 0.00017304 0.0057941
0.014104 0.14846 -0.0091304 -0.0014502
-6.6268e-05 0.00064168 -0.00044782 -0.0010302 -0.0014315 0.0026155 0.0002789 -0.0013463
-0.0095425 -0.00064604 0.20451 0.055783
3260000000 0.14254 0.16161 0.0041309 0.0032339 -0.0008514 -0.0025372 0.001069 0.0011636
0.00011458 -0.0018499 -0.0001785 1.6624e-05
0.0042304 0.0032162 0.092207 -0.032125 -0.0016385 0.0021141 -9.8866e-05 -4.8356e-05
0.00095723 -0.00060709 -0.0011415 0.00022473
-0.0007979 -0.0025221 -0.0016605 0.0021195 0.11842 0.22683 0.00040244 -4.2453e-06
-0.0014083 -0.0012232 0.00080529 0.0019768
0.0012839 0.0010432 -0.00019971 -0.00011649 0.00030413 2.3026e-05 0.21077 0.12595
0.0020674 0.005023 -0.00063282 -0.0020852
0.00012127 -0.0016633 0.00096401 -0.00056441 -0.0012438 -0.00095816 0.0024788 0.0052133
0.041868 0.15837 -0.0071926 0.0044159
0.00013334 -9.8176e-05 -0.00088911 0.00022428 0.00059249 0.0019104 -0.00081859 -0.0016964
-0.0060788 0.0037096 0.23446 0.046972
3320000000 0.17273 0.15547 0.0072119 0.0012196 -0.0004299 -0.0017026 0.00089821 0.00021443
-0.0018163 -0.0012971 0.00024807 8.7271e-05
0.0071282 0.001301 0.098623 -0.028397 0.00094714 0.0021656 -0.00031639 -0.00064152
-0.00011765 -0.00024352 -0.00046248 0.0001793
-0.00057216 -0.0017661 0.001024 0.0022088 0.16612 0.21814 0.00033525 -0.00027281
-0.0011289 -7.8771e-05 0.00040523 0.00056914
0.000715 0.0001743 -0.00024157 -0.00067359 0.00041535 -0.00025526 0.21845 0.095158
0.0037765 0.0033136 -0.0011742 0.00032578
-0.001673 -0.001505 -0.00026165 -0.00031695 -0.0011404 -0.00044822 0.0034773 0.0030987
0.074319 0.15814 -0.0033023 0.0051193
0.00011974 0.00013725 -0.00069945 0.0001822 0.00054273 0.00068579 -0.0010455 -0.00013078
-0.0039749 0.0053824 0.24994 0.032133
3380000000 0.20833 0.13898 0.0053628 -0.0020812 -0.0010931 0.00049934 0.0010235 0.00032038
-0.001491 0.0008182 0.00037663 -0.0001254
0.0054383 -0.0021289 0.10947 -0.035925 0.00027842 0.0026807 -0.0012282 -0.00058241
-2.8026e-05 0.00016299 -0.00090903 0.00042843
-0.00099101 0.00054036 0.00032871 0.0026555 0.20783 0.19576 0.00076439 -0.00032697
-0.0018406 0.00060827 0.00099761 0.0013897
0.0012242 0.00040953 -0.0013445 -0.0005765 0.0006121 -0.0005031 0.2336 0.063713
0.0051679 0.0026834 -0.00023132 0.00021989
-0.0015252 0.00082132 3.9662e-05 0.00013277 -0.0017153 0.00082679 0.0054784 0.002855
0.11722 0.1501 -0.0010041 0.0058053
0.00053922 -4.419e-05 -0.0007499 0.00043923 0.0010313 0.0013821 -0.00044994 0.00027089
-0.00048549 0.0063402 0.27873 0.014089
3440000000 0.23983 0.1167 0.0044139 -0.0037102 -0.0005844 -0.001765 0.00093639 0.00010571
-0.0015426 0.0013279 0.00072657 5.3545e-05
0.004452 -0.0036774 0.10302 -0.041118 0.003063 0.0019539 -0.0010597 0.0010821
-9.9545e-06 0.00045348 0.00013766 0.00097527
-0.00055054 -0.0018177 0.0031374 0.0019822 0.24613 0.16684 -0.00034248 -0.0002333
-3.3422e-05 0.0016562 0.00087855 0.00068927
0.00087554 -5.0319e-05 -0.00086935 0.0011105 -0.00017317 3.0701e-05 0.23487 0.030702
0.0065191 0.00035616 -0.00078709 4.6361e-05
-0.0012287 0.0015495 -9.4772e-05 0.00052292 8.9763e-05 0.0014861 0.0066194 2.3973e-05
0.14756 0.13923 0.0040212 0.0032659
0.00086229 -3.147e-05 6.3477e-05 0.00097969 0.00096403 0.00088466 7.0781e-05 0.00017567
0.0031801 0.0031452 0.29639 -0.016265
3500000000 0.27184 0.085219 0.0024164 -0.0044799 -0.0015716 0.0016189 0.00098593 -0.00099732
-0.00099305 0.0014121 0.00057259 -0.0008104
0.0024305 -0.0044023 0.11538 -0.064716 0.003172 0.00099188 -0.00050307 0.00088074
0.00051913 -8.0394e-05 7.618e-05 0.00019687
-0.0015535 0.0016083 0.0031641 0.00087269 0.27515 0.1333 5.3742e-05 -0.00023112
-7.5865e-05 0.0006872 0.0017424 -0.00011368
0.0011034 -0.00079072 -0.00062671 0.00076386 6.1402e-06 -0.00033678 0.23944 0.0036512
0.0071712 -0.0026342 0.00025452 4.8673e-05
-0.0011022 0.0013788 0.00057595 -4.7496e-05 -0.00012975 0.00093374 0.0070633 -0.0028291
0.19272 0.11101 0.0037346 0.0016262
0.00090431 -0.0009522 9.114e-05 0.00031999 0.0015065 -0.00018476 -0.00030913 0.0001473
0.0036179 0.0015273 0.3154 -0.043116
3560000000 0.29053 0.050724 0.00038184 -0.0057677 -0.00019353 -0.00084497 0.0005856 0.00024151
0.0014693 0.0017851 0.00017942 -0.0012823
0.00036987 -0.0058662 0.10965 -0.069966 0.0057554 -0.00095058 0.00031032 0.00066228
0.00068133 -0.00029517 0.00018426 0.0004351
-0.00019431 -0.0007905 0.0057395 -0.0009959 0.30285 0.090252 -0.0003753 -0.00014746
0.00079527 0.0006909 0.0016331 -0.00056376
0.00054715 0.00020433 0.00037256 0.00067612 -0.00039827 -4.9482e-05 0.22981 -0.032113
0.0057399 -0.0057409 -0.0006746 -0.00050102
0.0018335 0.0018219 0.00068836 -0.00017286 0.00080955 0.00065304 0.0057045 -0.0054089
0.21437 0.097867 0.0030812 -0.0013972
0.00012819 -0.0012089 0.0001442 0.00042111 0.0015719 -0.00070599 -0.00020024 -0.00065535
0.0033994 -0.0019418 0.32724 -0.082713
3620000000 0.30648 0.012788 -0.00092657 -0.0034602 -0.0020377 -0.00032871 0.00025941 -0.0020632
0.00015586 0.0004712 -0.00077674 -0.00086272
-0.00098034 -0.003472 0.11036 -0.0993 0.003668 -0.0039141 0.00034734 0.00055254
-0.00036893 -0.00081381 0.0008132 0.00036267
-0.002156 -0.00025357 0.0036332 -0.0039531 0.31537 0.046256 0.00011694 -0.00085799
-0.00015832 0.00021012 0.00059646 -0.000774
0.00018843 -0.0019958 0.00028573 0.00058416 0.00028406 -0.00089279 0.21886 -0.06305
0.0016854 -0.0070131 -0.001303 0.0012059
-9.5177e-05 0.00045447 -0.00024393 -0.00087094 -0.00021579 0.00037846 0.0018348 -0.0074998
0.23646 0.054717 0.0011947 -0.0020896
-0.00074914 -0.00070574 0.0007759 0.00041206 0.00068114 -0.00067139 -0.001626 0.0010144
0.0014305 -0.0016344 0.32923 -0.11831
3680000000 0.31044 -0.031345 -0.0032756 -0.0039054 -0.0010922 0.0018489 -0.0014555 -0.0001677
0.0016451 -0.00023306 -0.00095498 -0.00069996
-0.0032923 -0.0039007 0.10581 -0.11641 0.001371 -0.0046222 0.00084285 0.00025302
-0.00042332 -0.00054176 0.00076408 0.00013898
-0.00095065 0.0017862 0.0012563 -0.0046304 0.32649 -0.0039103 -0.00096315 -0.00056538
0.001001 0.00067963 0.00073395 -0.0016516
-0.001369 -0.00013104 0.00090275 0.00027619 -0.0010951 -0.00045274 0.20548 -0.096202
0.0003139 -0.0066761 -0.00070548 0.00090143
0.0015501 2.5017e-05 -0.00045702 -0.00046915 0.0010026 0.00078035 0.00018218 -0.0065746
0.25648 0.030278 0.0014219 -0.0027472
-0.0011717 -0.00067572 0.0007784 0.00011675 0.00071415 -0.001657 -0.0005054 0.00094694
0.00091433 -0.0025373 0.32935 -0.16217
3740000000 0.31197 -0.066816 -0.0029565 -0.00019907 -0.002234 0.0025751 -8.2463e-06 -0.00083645
-0.00044057 0.00011001 -0.000993 0.00065486
-0.0030334 -0.00011848 0.097216 -0.13821 0.00067888 -0.0053458 0.00023194 -0.00031021
-0.00034385 -0.0001751 0.00064293 0.00011764
-0.0022077 0.0026944 0.00063024 -0.005443 0.32906 -0.043761 -0.00065766 -7.8884e-05
0.00031023 0.00025564 -0.0004289 -0.0013145
5.7161e-05 -0.00072256 0.00025863 -0.00031136 -0.0005007 -0.00018427 0.18392 -0.12069
-0.0018173 -0.0061803 0.00072026 0.0025393
-0.00045172 -0.00011936 -0.00030842 -0.0001292 5.7764e-05 0.00017089 -0.0017284 -0.0062642
0.26295 -0.009524 -0.00041411 -0.0018555
-0.0011133 0.00065213 0.00067229 6.6933e-05 -0.00050675 -0.0012953 0.00086123 0.0028385
-0.0004539 -0.0018326 0.3149 -0.20149
3800000000 0.30652 -0.11268 -0.0023095 0.00040744 0.00090498 0.0037097 -0.0012559 -0.0015907
0.0013775 0.00084813 -0.00091736 0.0004769
-0.0022803 0.00037171 0.086122 -0.15331 -0.0023268 -0.0048207 0.00018063 0.0001834
-0.00093598 -0.00037046 0.00068643 -0.00020278
0.00091051 0.0036869 -0.002373 -0.0047369 0.32531 -0.085312 -0.00049823 0.00038246
0.00065893 3.1865e-05 -0.00087484 -0.00051143
-0.0014164 -0.0015141 0.00013333 0.00012741 -0.00062064 0.00035479 0.17417 -0.14562
-0.0034199 -0.0050823 0.0016599 0.0017248
0.0012463 0.00079384 -0.0010847 -0.0003401 0.00082497 -3.228e-05 -0.0033396 -0.0049437
0.27492 -0.049698 0.0015116 -0.00073037
-0.00081922 0.00044945 0.00083753 -0.00013222 -0.00090183 -0.00036325 0.0018693 0.0014512
0.0016466 -0.00085288 0.30651 -0.2428
3860000000 0.29492 -0.14446 -0.00082988 0.0010977 0.0027151 0.0018047 -0.0019841 0.0011227
0.00065723 -0.0012784 -0.00026231 0.0014663
-0.00081335 0.0011497 0.066769 -0.16301 -0.0033589 -0.0047467 0.00050141 -0.00066369
-0.00080506 0.0013064 0.00064507 -0.00096791
0.0027168 0.0017306 -0.0033964 -0.00476 0.30543 -0.12565 -0.00072466 0.00074857
0.00052015 -0.00046547 -0.0010141 -0.00019925
-0.0019856 0.0010701 0.0005865 -0.00071284 -0.00068345 0.00072232 0.14648 -0.16076
-0.00299 -0.0048278 0.0021462 0.00082493
0.0010081 -0.0013577 -0.00082116 0.0011383 0.00046728 -0.00054089 -0.0028686 -0.004556
0.27175 -0.081046 -0.00018847 -0.0028174
-0.00042408 0.0014777 0.00053264 -0.00098565 -0.00092709 -0.00019717 0.0017356 0.0011304
-8.824e-05 -0.0023885 0.28367 -0.28143
3920000000 0.28011 -0.1843 0.0018962 0.00011705 0.0036003 0.002468 -1.0453e-05 0.00094187
0.0005377 -0.00010399 0.0003847 0.00029088
0.0019646 0.00014364 0.039149 -0.1791 -0.0047609 -0.003004 -0.00043632 -8.0338e-05
0.00020413 0.00021076 -0.00029769 -0.00025827
0.0036838 0.0024195 -0.0048211 -0.0028728 0.29855 -0.15867 5.18e-05 0.0013003
0.0015851 -0.0013221 -0.00054266 -0.00010819
7.2155e-05 0.00096154 -0.0005031 -0.00019693 2.9096e-05 0.0012601 0.12597 -0.17142
-0.0043145 -0.0039214 0.0020487 -0.00026703
0.00041172 0.0001101 0.00032916 0.00016928 0.0015732 -0.0012513 -0.0046331 -0.0041603
0.26143 -0.13147 0.00073653 -0.0018424
0.00053915 0.00025601 -0.00036082 -0.00030562 -0.00050748 -5.8591e-05 0.002417 -0.00066123
0.00078096 -0.0017359 0.26214 -0.30865
3980000000 0.25268 -0.21952 0.0018642 -0.0033153 0.004998 -0.00036845 0.00019258 0.0010404
0.00091956 -0.0018562 0.00063107 0.0001681
0.0018399 -0.0033858 0.016626 -0.19192 -0.0053062 -0.001229 0.00074936 0.0005219
0.00060355 0.00030912 -2.1662e-05 -0.0012208
0.0049133 -0.00032032 -0.0053377 -0.0011671 0.26975 -0.18863 0.0013452 0.00014265
-0.0009815 -0.00091921 -0.00047552 -0.00038502
0.0002719 0.00092001 0.00090154 0.00056284 0.0014718 0.00023316 0.089923 -0.19278
-0.0052978 -0.004079 0.0018771 -0.00081119
0.00097527 -0.0019054 0.00045353 0.00026797 -0.00099003 -0.0011736 -0.00502 -0.0034611
0.24879 -0.16037 0.00098594 -0.0050092
0.00041503 -0.00018459 -1.829e-05 -0.0012425 -0.00076319 -0.00048706 0.0014413 -0.0008032
0.00086779 -0.0054178 0.22769 -0.34671
4040000000 0.22533 -0.24528 -0.0008056 -0.0043048 0.0034129 -0.0030234 0.00033295 5.1892e-05
-0.00072099 -0.00083382 0.00038549 4.6459e-05
-0.0007595 -0.0042014 -0.0084701 -0.19885 -0.0046034 3.3938e-05 0.00012274 -0.00097183
-2.6038e-05 0.00014593 -0.0013269 -0.00013946
0.0033945 -0.0030609 -0.0046359 0.00011116 0.24749 -0.22212 0.00027245 -0.00050479
-0.00080867 -0.00036646 -0.0011686 0.00031405
0.00036953 0.00021327 0.00010621 -0.00098154 0.0002903 -0.000683 0.06788 -0.18786
-0.0065219 -0.001658 0.0011819 -0.00091535
-0.00068237 -0.00084515 -5.3192e-05 0.00010195 -0.00076187 -0.00033503 -0.0067859 -0.0018738
0.23561 -0.19357 -0.0019953 -0.0031279
0.00064797 0.00010076 -0.0013817 3.4228e-06 -0.0011137 0.00027409 0.001558 -0.00091683
-0.0018018 -0.0032461 0.18992 -0.36364
4100000000 0.19519 -0.26917 -0.0035981 -0.0028623 0.0010985 -0.0034366 -0.00027917 0.0001001
0.0003474 -0.0020512 0.00067624 0.00016254
-0.0036438 -0.0028498 -0.034257 -0.20208 -0.0047231 0.00084815 -0.00016095 -0.0003027
0.00093008 0.00027734 -0.00059375 0.00026987
0.0010909 -0.003384 -0.0046875 0.00084059 0.22537 -0.24804 0.00027892 -0.00012793
-0.00068869 -0.00038704 -0.0013203 8.1197e-05
-0.00027735 -0.00014335 -0.00016377 -0.00029132 0.00027135 -5.3708e-05 0.034575 -0.20093
-0.0063439 0.00096033 0.0013576 -0.0014628
0.00027825 -0.0020382 0.00078266 0.00026432 -0.00051473 -0.00029142 -0.0062534 0.0011466
0.2158 -0.21772 -0.0025523 -0.0047548
0.00053249 0.00011293 -0.00046904 0.00022181 -0.0013967 0.0001425 0.0011515 -0.0014043
-0.002443 -0.0044067 0.15613 -0.39037
4160000000 0.16576 -0.28601 -0.0038889 -0.001801 -0.00021972 -0.0033058 0.00059818 -0.0001926
-0.0038277 -0.00046775 0.00084324 -0.00067315
-0.0038252 -0.0017724 -0.059779 -0.198 -0.0047826 0.0025038 -0.00044889 -0.00018896
0.0002624 -0.00048287 -0.0010609 0.00028885
-0.00030927 -0.0034111 -0.0047997 0.0026033 0.19287 -0.26324 0.00046549 -0.00031413
-0.00085346 -0.00037443 -0.0011238 0.00069566
0.00069491 3.0973e-05 -0.00033793 -0.00031026 0.00051043 -0.0004641 0.010296 -0.18835
-0.005732 0.0016412 0.00082575 -0.0021628
-0.0037418 -0.00026215 0.00028349 -0.00040462 -0.0010871 -0.00028302 -0.0053732 0.0015253
0.18179 -0.2525 -0.0046989 -0.0029636
0.00097926 -0.00067033 -0.00097106 0.00043072 -0.0011372 0.00098946 0.0014186 -0.0021041
-0.0048339 -0.0029378 0.10774 -0.39921
4220000000 0.13762 -0.30194 -0.0046141 0.00032606 -5.184e-05 -0.0037156 -0.0003401 -0.00017825
-0.00062061 0.0010792 0.00030847 -0.0015675
-0.0045608 0.00032501 -0.09604 -0.18785 -0.002346 0.0034727 -0.00022908 -0.00013024
0.00020697 5.7968e-05 -0.00063559 0.0011277
-0.00012994 -0.0038003 -0.0022923 0.0034906 0.16328 -0.28993 6.6888e-05 5.595e-06
4.2523e-05 6.4931e-05 -0.00017168 0.0011972
-0.00034328 -0.00026866 -0.00018591 -0.00010139 2.0394e-05 0.00016674 -0.01358 -0.18701
-0.0042063 0.0020804 0.0002286 -0.0021263
-0.00091405 0.00095529 9.1716e-05 0.0001573 8.8179e-05 6.7263e-05 -0.0045282 0.0021967
0.16575 -0.27441 -0.0042101 -0.0029016
0.00023443 -0.0014376 -0.00073319 0.0011274 -0.00020931 0.0011731 -0.00048304 -0.0020975
-0.004493 -0.0025753 0.078914 -0.41306
4280000000 0.10603 -0.3102 -0.0027043 0.0017809 -0.0019571 -0.0040978 -0.00031465 0.00073871
-0.00022163 0.0012024 -0.00081187 -8.8595e-05
-0.0028134 0.0017799 -0.12154 -0.1917 -0.0026841 0.0029623 -0.00083024 -0.00033444
0.00018007 0.0001704 0.00050545 0.00064697
-0.0019679 -0.0041696 -0.0026777 0.0029812 0.13299 -0.29667 0.00084232 -0.00019441
-0.0007961 0.00089791 -0.00024303 0.00082905
-0.00032892 0.00085311 -0.00083541 -0.00031904 0.00075326 -0.00024004 -0.050842 -0.17147
-0.0049313 0.0023342 -0.00077372 -0.0022202
-0.00013585 0.0012984 0.00025462 9.0769e-05 -0.001016 0.00082285 -0.0048894 0.0024622
0.11672 -0.2939 -0.0064567 -0.00013377
-0.00080999 -4.1133e-05 0.00054142 0.00050536 -0.0002628 0.00095678 -0.00049607 -0.0023033
-0.0065571 -0.00030824 0.028804 -0.417
4340000000 0.079105 -0.3195 -0.0019658 0.0019305 -0.0023747 -0.0013225 0.00018452 0.00047768
0.00013968 0.0007957 -9.363e-05 -0.0010022
-0.0019546 0.0018761 -0.14172 -0.16547 -0.0019228 0.0038038 -9.4201e-05 0.00060173
-0.00035915 -0.0003429 0.00038243 0.00047711
-0.0024312 -0.0013268 -0.0018563 0.0038174 0.096815 -0.31327 -0.00049999 -0.00094489
0.00017736 0.0010174 0.00087234 0.0020592
0.00025706 0.00039529 -5.2775e-05 0.00060729 -0.00056186 -0.00093224 -0.068966 -0.16914
-0.0043498 0.004148 -0.0012577 -0.0022593
1.5872e-05 0.00049699 -0.00032633 -0.00033018 0.00015739 0.0011075 -0.0045324 0.004066
0.088911 -0.31774 -0.0051463 0.0016875
-0.00023269 -0.00098603 0.00044812 0.00047259 0.00081065 0.001967 -0.0015322 -0.0023465
-0.0052031 0.0018459 -0.0052524 -0.41137
4400000000 0.047846 -0.32473 -0.0010036 0.0016269 -0.0022674 -0.0017533 0.0009209 0.0011888
-2.5095e-05 0.00052716 -0.00011767 -0.00047778
-0.0010214 0.0015213 -0.17043 -0.15542 -0.00156 0.0040255 -0.00041551 0.00049836
6.2656e-05 -0.00050511 0.00069949 0.00014451
-0.0023802 -0.0016457 -0.0014437 0.0040768 0.067528 -0.31935 -5.9252e-05 -0.00031314
0.00060176 0.00040561 0.00093573 0.0014688
0.00090055 0.0013831 -0.00042987 0.00058098 -5.8176e-05 -0.0003344 -0.093283 -0.15602
-0.0033653 0.0050693 -0.002236 -0.0016633
-0.00011244 0.0007006 2.1156e-05 -0.00055135 0.00041045 0.00015796 -0.0035005 0.0049199
0.05549 -0.32768 -0.0044195 0.00089204
0.00014467 -0.00055751 0.00065387 0.00020733 0.0011141 0.0013504 -0.0021353 -0.0014827
-0.0046353 0.00080303 -0.050918 -0.4152
4460000000 0.01222 -0.32445 -0.00069032 0.00062574 -0.0041382 -0.00094298 0.0013212 -0.00052328
-0.00055702 0.0012787 -0.00089641 -0.00050102
-0.00065203 0.0005901 -0.19192 -0.12592 -0.00063316 0.00468 -0.00036095 0.00073069
-0.00042749 -0.00051663 0.00040504 -0.00051233
-0.004143 -0.00083865 -0.00056769 0.0047297 0.042249 -0.32637 -0.00057992 -0.00042564
0.00056968 0.00043029 0.001968 0.00038124
0.0014742 -0.00077222 -0.00032152 0.00067327 -0.0004307 -0.00041749 -0.10667 -0.13474
-0.0019408 0.0064096 -0.0023882 -0.00070731
-0.00022681 0.0012635 -0.0003852 -0.00035375 0.00043251 0.00065698 -0.0016456 0.0066723
0.019732 -0.32143 -0.0042825 0.003554
-0.0011076 -0.00038127 0.00050755 -0.00052622 0.0020962 0.0004603 -0.0022545 -0.00085911
-0.0043549 0.0036212 -0.090516 -0.39689
4520000000 -0.012053 -0.325 -0.00032205 -0.00028772 -0.0037983 0.00012188 0.00062289 -0.00016515
0.0019168 0.00014355 -0.00072451 0.00093232
-0.00035822 -0.00028346 -0.21661 -0.10889 0.0006792 0.0049365 0.00063952 0.00082018
-9.2074e-05 5.0287e-06 0.00014919 -0.00015511
-0.0038252 0.000253 0.00075284 0.0049532 0.01124 -0.32396 -0.00094817 0.00058554
0.00071781 -0.00053297 0.0016211 -0.00074994
0.00058704 -6.573e-05 0.00058298 0.00083504 -0.001054 0.00056555 -0.12461 -0.12526
-0.0003493 0.0059032 -0.0029494 -0.00045699
0.0016215 0.00010195 -0.00010414 -5.6268e-05 0.00073589 -0.00074613 -0.00040508 0.0056846
-0.028935 -0.33124 -0.0029925 0.0031625
-0.00068964 0.00085875 0.00012726 -0.00012694 0.0015686 -0.00065771 -0.0029482 -0.00019949
-0.0027933 0.0031613 -0.11961 -0.39438
4580000000 -0.049698 -0.31716 -0.0011532 -0.00056126 -0.0030252 0.0026349 0.00063594 -0.00041176
0.00029584 -0.00012492 -0.0007071 0.00073241
-0.0011417 -0.0005428 -0.235 -0.082037 0.0011661 0.0041707 0.00056106 -7.983e-05
-5.7169e-05 0.00013396 6.196e-05 -0.00012163
-0.002956 0.0026256 0.0012311 0.0041854 -0.0207 -0.32109 -0.00033626 0.00045164
-0.00045414 -4.3385e-05 0.0015958 -0.0011671
0.00076573 -0.00044529 0.00061124 -0.00014473 -0.00032379 0.00049586 -0.13483 -0.10066
0.0018298 0.0055386 -0.0028486 0.0011798
0.00041696 -1.5427e-06 -9.9e-06 0.00012352 -0.00042953 6.4425e-05 0.0017606 0.0055594
-0.05494 -0.33527 -0.0024993 0.003935
-0.0006707 0.00076062 4.5295e-05 -0.00020922 0.0017111 -0.0011632 -0.0027328 0.0011995
-0.0025292 0.0039411 -0.16449 -0.36546
4640000000 -0.075249 -0.31115 -0.0023878 -0.0015909 -0.0030892 0.0026664 0.00068222 -0.0012481
0.001503 -0.00037165 0.00010342 0.0009073
-0.0023584 -0.0016192 -0.24525 -0.054342 0.0017261 0.0038745 0.00074361 0.00028558
-0.00040649 0.00031372 7.5697e-05 -0.00067026
-0.0030257 0.0027022 0.0018268 0.0038469 -0.044733 -0.31509 0.00030306 0.000858
0.0013417 0.00034987 0.00028303 -0.0022137
0.00057061 -0.0012819 0.0007548 0.0003064 0.0002308 0.00086098 -0.14037 -0.086117
0.0035952 0.0038566 -0.0024374 0.001872
0.0015093 -0.00069234 -0.0004555 0.00038168 0.0014295 0.00022869 0.0037108 0.0038959
-0.086803 -0.31852 -0.0021045 0.0041411
-0.00011311 0.0011368 1.0936e-05 -0.00070103 0.00020263 -0.0019969 -0.0023418 0.0016988
-0.0023912 0.0040265 -0.18358 -0.35429
4700000000 -0.1032 -0.30607 -0.0039936 4.4388e-05 -0.001359 0.0046444 -0.00093699 -0.00095432
0.00094209 -0.00057969 0.0008583 0.00090225
-0.0039989 -2.0998e-06 -0.2568 -0.035656 0.0028011 0.0038675 0.00043029 -0.00051416
0.00032183 0.0005469 -9.3902e-05 -0.00012865
-0.0013451 0.004708 0.0028935 0.0038455 -0.075806 -0.30898 -0.00022365 0.00051801
0.00033106 -0.00021386 -7.9976e-05 -0.0015868
-0.00087781 -0.00095693 0.00045317 -0.000531 -0.00016422 0.00058449 -0.15724 -0.065211
0.0032709 0.0018328 -0.0012269 0.0022281
0.00095784 -0.00061168 0.00028743 0.00050729 0.00036915 -0.00024694 0.0032225 0.0016187
-0.1267 -0.30914 -0.0013358 0.0042117
0.0010672 0.00073099 -0.00016229 -0.0001022 -5.6937e-05 -0.0015926 -0.0014013 0.0024414
-0.0009512 0.0042252 -0.22641 -0.32566
4760000000 -0.13289 -0.29107 -0.0047687 0.0012261 0.00065015 0.00463 -0.00072416 -0.00062201
0.00035544 -0.00091511 0.0012408 -0.00042435
-0.0047259 0.0011909 -0.25214 0.0068184 0.0031581 0.0030872 -6.4197e-06 -0.00064082
0.00036067 0.00021656 0.00020205 -0.00014141
0.00068975 0.0045992 0.0032359 0.0030336 -0.10608 -0.29457 0.00093819 0.00040498
0.001041 -0.0004868 -0.0013606 -0.0010281
-0.00079166 -0.0006492 -4.458e-05 -0.00062198 0.00085882 0.00039193 -0.15106 -0.04871
0.0025248 0.0012423 -0.00080694 0.0028049
0.00041856 -0.0010508 0.00039474 0.00015569 0.00092623 -0.00040547 0.0026569 0.0013259
-0.15806 -0.29042 -0.0006302 0.0047215
0.00095108 -0.00038927 0.00012129 -0.00023061 -0.0014223 -0.0010093 -0.00062521 0.0026335
-0.00063551 0.0044147 -0.23837 -0.30334
4820000000 -0.16024 -0.27721 -0.0050066 0.0027001 0.0016062 0.0029858 -0.0008895 -0.0004654
0.0005752 -0.00095354 -6.7931e-05 -0.00056205
-0.0050248 0.0027474 -0.26374 0.029103 0.0043367 0.0032105 -7.3249e-05 -0.00033036
0.00033798 -0.0001745 -0.00027384 -0.00039093
0.0016884 0.0030043 0.0043455 0.0032009 -0.1334 -0.29002 0.0005108 -0.00038738
0.00015136 -0.00080226 -0.00090957 -0.00027513
-0.00095276 -0.00044946 -6.3395e-05 -0.00030891 0.00059434 -0.00030726 -0.16632 -0.031235
0.0018349 2.8401e-05 0.00019209 0.0030125
0.00043197 -0.0007618 0.00036894 -0.00016172 0.00024841 -0.00093155 0.0018406 -0.00012169
-0.19612 -0.2728 0.00033232 0.0033097
0.00031975 -0.00047492 -0.00019311 -0.00045979 -0.00076847 -2.6362e-05 0.00014192 0.0029478
-0.00017888 0.0039433 -0.27476 -0.27289
4880000000 -0.19123 -0.25706 -0.004214 0.0045837 0.0020915 0.0031335 -0.0014516 0.00023089
-0.0008521 -0.001034 0.00040103 -0.00012956
-0.0042102 0.0045474 -0.25514 0.070759 0.0049452 0.0016527 -0.00031056 -0.00019688
-0.00015464 0.00013593 -0.00025339 0.00021436
0.002086 0.0031818 0.004974 0.0015259 -0.15185 -0.27735 0.0004296 -0.00030008
-0.00035 -0.0011707 -0.00038464 8.2155e-05
-0.0014025 0.00022726 -0.00031676 -0.00018535 0.00029975 -0.00038121 -0.15952 -0.012389
0.0006819 3.0467e-05 0.00097191 0.0023279
-0.00069109 -0.0010433 -0.00021497 0.0001675 -0.0002068 -0.0010246 0.00065873 8.9388e-05
-0.22491 -0.25545 0.00089427 0.0036755
0.00014255 -0.00028707 -0.00028402 0.00024039 -0.00043256 5.2394e-05 0.0010974 0.0024474
0.0010392 0.0031712 -0.28701 -0.24364
4940000000 -0.21195 -0.23917 -0.0028414 0.0066488 0.0030201 0.0011784 -0.00026211 0.00075301
-0.00091925 -0.0005889 -7.2952e-05 -0.00073992
-0.0028288 0.0066468 -0.26645 0.096398 0.0057113 0.00085539 -7.0826e-05 -9.0821e-05
0.00023487 -0.00028351 -0.00033473 0.00019971
0.0030408 0.0011279 0.0057802 0.00073839 -0.17266 -0.25407 0.00017017 -0.00048586
-0.00091619 0.00010867 -0.00049426 -5.6877e-06
-0.00025254 0.00077585 -9.3649e-05 -4.0541e-05 0.00034239 -0.00044081 -0.16688 -0.0032339
5.637e-06 0.00050384 0.001808 0.0020498
-0.0010441 -0.00065627 0.00028414 -0.0002717 -0.0009911 -8.8806e-05 0.00020249 0.00032428
-0.24653 -0.22638 0.00074574 0.0032271
-3.4272e-06 -0.0005363 -0.00028123 0.00022312 -0.00040763 2.0239e-05 0.0019106 0.0018852
0.0004678 0.0032007 -0.31039 -0.21686
5000000000 -0.23239 -0.21491 3.9625e-05 0.0072823 0.0031642 0.0017157 -0.00020115 0.00061213
-0.00069299 0.00045644 -0.0002434 -0.00071008
-1.1489e-05 0.0072212 -0.25267 0.11386 0.005635 -0.00086287 -0.0002662 -6.5224e-05
-0.00012261 -0.00052141 -4.8223e-05 -0.00012988
0.0032225 0.001599 0.0056571 -0.00099847 -0.20228 -0.2388 -0.00051241 -0.00083631
-0.00046945 -0.0003128 -0.00036724 -0.00015244
-0.00012506 0.00057955 -0.0002361 -0.0001008 -0.00064207 -0.00083575 -0.16121 0.021121
-0.00034094 0.0015824 0.0023509 0.0010442
-0.00054174 0.00053726 -0.00016811 -0.00048428 -0.0003985 -0.00032056 -0.00055627 0.0016306
-0.27387 -0.2038 0.00029686 0.0038668
-0.00024374 -0.0008583 -0.00016573 -0.00010888 -0.00030839 -0.00028037 0.0022808 0.0012128
0.00043834 0.0040424 -0.32223 -0.18337
5060000000 -0.25325 -0.18718 0.0020435 0.0068844 0.0031444 -0.00053066 0.00018111 0.00062913
-0.00045097 7.1494e-05 -0.00025532 -0.00016118
0.0020426 0.0068632 -0.23488 0.15063 0.0049287 -0.0019961 2.4881e-05 0.00016668
-0.00036291 5.336e-05 -0.00030465 0.00015395
0.0031215 -0.00061366 0.0049016 -0.0020358 -0.21568 -0.21729 -0.00035476 0.00039761
-0.00091506 -3.4824e-05 -0.0013371 3.6233e-05
0.00014806 0.00059642 -3.5481e-05 0.00017632 -0.00034443 0.00046813 -0.16273 0.028532
0.00010604 0.0031786 0.0017182 0.00053621
-0.00047287 -0.00010061 -0.00035885 0.000104 -0.000776 -4.1227e-05 0.00035107 0.0031745
-0.28365 -0.17261 0.0022375 0.0034439
-0.00039852 -5.4101e-06 -0.00023247 0.00011855 -0.0013155 -4.0495e-05 0.0018387 0.00062373
0.0020038 0.0033091 -0.33432 -0.15426
5120000000 -0.26892 -0.1618 0.0034628 0.0057646 0.0028838 -0.00050596 0.00033747 0.00055496
-2.874e-05 0.0008187 -0.00045612 3.7969e-06
0.0034507 0.0057538 -0.22914 0.17696 0.0047637 -0.0024385 5.8094e-05 0.00022416
5.1595e-05 -8.2245e-05 4.6199e-05 0.00013817
0.0028704 -0.00060346 0.0047557 -0.0025426 -0.2296 -0.20199 -9.831e-05 0.0001451
-0.00022887 0.0010084 -0.001227 0.00078449
0.00044843 0.0006392 6.1795e-05 0.00024478 -0.00010277 9.4362e-05 -0.15898 0.05453
0.0018471 0.003195 0.0024982 0.0003308
-0.00010524 0.00083017 2.5339e-05 -4.1558e-05 -0.00038668 0.0010519 0.0017061 0.0030503
-0.29801 -0.13916 0.0015683 0.002901
-0.00026637 -9.0474e-05 -2.9896e-05 0.00025698 -0.0011053 0.00088301 0.0024335 0.00028057
0.0017942 0.0030481 -0.34679 -0.11969
5180000000 -0.28488 -0.13142 0.0049665 0.0047091 0.0033617 -0.0010622 0.00020022 0.0006172
-0.00018326 0.00046402 -0.00043511 0.00040513
0.0049536 0.0047134 -0.20658 0.19994 0.0041909 -0.0037179 -0.00032014 -0.00022306
-0.00018968 -0.00018141 -0.00018807 0.00027458
0.003403 -0.0012344 0.0041691 -0.0038006 -0.24081 -0.16574 -0.00022111 0.0007007
-4.3989e-05 0.00013756 -0.00015371 0.00099105
0.00020817 0.00060706 -0.00033422 -0.00024447 -0.00020605 0.00069049 -0.15789 0.064405
0.0030877 0.0033246 0.0021165 -0.0008326
-8.6337e-05 0.00020288 -0.00020748 -0.00021719 5.6393e-05 0.00011676 0.0031027 0.0034721
-0.30816 -0.096649 0.0027984 0.0036971
-0.00068175 0.00048052 -0.00010614 0.00017601 -0.00021396 0.00098747 0.0022791 -0.00067409
0.0027258 0.0034509 -0.3492 -0.087863
5240000000 -0.29331 -0.10446 0.0052091 0.0034503 0.0028118 -0.0029233 0.00062536 -2.7648e-05
-0.00028175 -0.00011762 -0.00013833 0.00055195
0.0051766 0.0034732 -0.19452 0.23702 0.0030237 -0.0047511 -1.2248e-05 0.00014727
-0.00016176 8.523e-05 0.00024984 0.00047242
0.0027636 -0.0030138 0.0029607 -0.004819 -0.25747 -0.14071 0.00038547 0.00026918
-0.00022534 0.00067199 0.00036844 0.0011384
0.00067653 -7.0887e-05 -1.1556e-05 0.00018603 0.00040627 0.00020086 -0.15854 0.084837
0.0037345 0.0022292 0.0017441 -0.0010983
-0.00030469 -4.5426e-05 -0.00022854 2.5361e-05 -0.00031133 0.00073877 0.0037716 0.0021526
-0.32125 -0.057031 0.0035804 0.0024235
9.7174e-05 0.00052501 0.00020885 0.00044378 0.00016803 0.0011225 0.0016868 -0.0014121
0.0035998 0.0025431 -0.35506 -0.054911
5300000000 -0.2982 -0.073906 0.0061068 0.0018649 0.0015467 -0.0033781 8.3883e-05 -0.00029412
0.00037623 0.00058878 0.00012547 0.00037441
0.0060747 0.0018988 -0.18654 0.2417 0.002108 -0.0054302 -0.00012368 0.0002668
-3.6415e-05 0.00039984 0.00037977 0.00025734
0.0014824 -0.0033508 0.0020393 -0.0054556 -0.27343 -0.11493 0.00029463 -0.00023067
0.00021618 0.00039836 0.00054587 0.00052839
0.00012996 -0.00032133 -0.00011138 0.00026698 0.00029792 -0.00022356 -0.15083 0.094226
0.0051164 0.0011787 0.0012596 -0.0016926
0.00044327 0.00059228 3.8465e-05 0.00035902 0.00028822 0.00042533 0.0050999 0.0011726
-0.33177 -0.029976 0.003458 0.0022098
7.3465e-05 0.00033905 0.00046115 0.00024042 0.00068621 0.00055537 0.0013417 -0.0015363
0.0036625 0.0022462 -0.35129 -0.018667
5360000000 -0.29792 -0.037007 0.0060077 0.00050087 0.00012677 -0.0037594 0.0004876 -7.9659e-06
0.00022357 0.00040818 0.00063414 -1.6004e-06
0.0060162 0.00055421 -0.1491 0.26313 0.00069218 -0.0055643 5.1943e-05 0.00016997
-8.7026e-05 2.919e-05 0.00056814 -0.00027608
5.0215e-05 -0.0037635 0.00060491 -0.0055659 -0.27208 -0.087835 0.00034696 0.00030288
0.00032645 0.00041856 0.00069606 0.00049819
0.0004633 7.8586e-06 7.8697e-05 0.00019348 0.0003662 0.00032964 -0.14873 0.11206
0.0055587 -0.00086521 0.00061467 -0.0018859
0.00011998 0.00041138 -1.9197e-05 3.0502e-05 0.00021188 0.00042512 0.0056092 -0.00083388
-0.32503 0.0079697 0.0048198 0.0020662
0.00086589 -4.319e-05 0.00058838 -0.00027698 0.00060843 0.00045957 0.00070123 -0.0020667
0.0046617 0.0021288 -0.34854 0.0094208
5420000000 -0.30062 -0.013852 0.0059557 -0.0012395 -0.00059456 -0.0034986 -4.1588e-05 -0.00018149
0.00073741 0.00049943 0.0002557 -0.00023954
0.0059315 -0.0011681 -0.13007 0.2897 8.1679e-05 -0.0054715 0.00010943 0.00013199
3.6352e-05 9.2656e-05 0.00022287 -8.1631e-05
-0.00071199 -0.0033981 -2.8954e-05 -0.0054878 -0.28743 -0.054981 -0.00016868 -0.00050582
0.00077309 9.0117e-05 0.000834 -4.2386e-05
-5.8345e-05 -0.00018382 7.8378e-05 0.00012048 -0.00011371 -0.00049604 -0.13754 0.12668
0.0045668 -0.0022281 0.00041325 -0.0018903
0.0009198 0.00041937 6.5569e-05 0.00010194 0.00086532 1.9452e-05 0.004531 -0.0021937
-0.33041 0.037397 0.0047974 0.0004991
0.00024737 -0.00031889 0.00022639 -0.00011696 0.0010686 8.9887e-05 0.00010253 -0.0017554
0.0049377 0.00060547 -0.34109 0.050671
5480000000 -0.2928 0.022433 0.0048601 -0.001965 -0.0018714 -0.0029234 0.00033908 3.3941e-05
0.00092612 -0.00030302 -4.0623e-05 -0.00014317
0.0048445 -0.0019583 -0.11549 0.29741 -0.0016309 -0.0056777 1.0018e-05 0.00019945
7.585e-05 5.7462e-05 0.00019093 -0.00015465
-0.0019177 -0.0029163 -0.0017161 -0.0056532 -0.29159 -0.032466 -0.00032685 0.00019564
0.00068357 -0.00034573 0.00088884 5.7072e-05
0.00033679 -9.1523e-07 -1.1496e-06 0.00020861 -0.00026367 0.00023182 -0.13084 0.13784
0.0038772 -0.0032581 -0.00025919 -0.0019304
0.00090936 -0.00028811 6.9835e-05 2.2869e-05 0.0007059 -0.00039344 0.0038007 -0.00341
-0.31837 0.064122 0.0049085 0.00024039
-8.7985e-05 -0.00011786 0.00015252 -0.00012669 0.00086204 8.5866e-05 -0.00016593 -0.0018543
0.0048292 0.00022235 -0.33193 0.073204
5540000000 -0.28882 0.047896 0.0041743 -0.0025319 -0.0027052 -0.0018983 0.00035939 -0.00043993
0.00015072 -0.00017844 -0.00035416 8.2079e-05
0.004181 -0.0024993 -0.074386 0.31459 -0.0027106 -0.0050745 0.00045217 0.00014997
5.0273e-05 -0.00014383 -3.8696e-05 -0.000347
-0.002719 -0.0019225 -0.0027873 -0.0050394 -0.29082 -0.011417 0.00029068 -0.00020798
0.00018612 -0.00017294 0.0004201 -0.00037945
0.00032014 -0.00036655 0.00044055 6.9924e-05 0.00022544 -0.00017835 -0.1192 0.15898
0.0024488 -0.0039359 -0.0010954 -0.0017503
0.00012679 -0.00015754 6.3709e-05 -0.00017546 0.00026639 -0.00020578 0.0024526 -0.0038292
-0.3037 0.098898 0.0052005 -0.0014612
-0.00029064 -2.3173e-05 -0.00011728 -0.0003774 0.00044755 -0.00039898 -0.0010934 -0.0018877
0.0050711 -0.0012509 -0.32337 0.1141
5600000000 -0.27735 0.075974 0.0034456 -0.0036863 -0.0026055 -0.0016388 0.0002748 -0.00042215
0.00021378 -0.00038746 0.00015304 0.00046439
0.0034391 -0.0036649 -0.071766 0.32839 -0.0038284 -0.0047039 4.6404e-05 -0.00020922
-0.00010676 2.0555e-05 -0.00020089 -0.00029697
-0.0025654 -0.0016309 -0.0039016 -0.0046313 -0.29012 0.020166 -5.0844e-05 0.00010009
0.00036945 -0.00059556 0.00023696 -0.0004508
0.00031138 -0.00040792 5.4795e-05 -0.000225 -3.0875e-05 9.3217e-05 -0.11168 0.15843
0.0017798 -0.0036191 -0.00088977 -0.0010527
0.00018106 -0.00034819 -0.0001169 4.4946e-05 0.00021556 -0.00053348 0.0016865 -0.0037002
-0.29454 0.12802 0.0043346 -0.0013289
0.00020445 0.00050805 -0.00014758 -0.00026485 0.00041236 -0.00047082 -0.0010848 -0.0010345
0.0044784 -0.0017057 -0.3022 0.12835
5660000000 -0.2657 0.098097 0.0031269 -0.0037555 -0.003418 -0.00046757 -0.0003816 -0.00072876
-0.00025202 -0.00050756 0.00050374 -0.00024255
0.0031283 -0.0037323 -0.030301 0.3199 -0.0045177 -0.0029568 -1.4622e-05 -0.00013273
9.1008e-05 0.00013296 -4.5887e-05 -0.00013403
-0.0034522 -0.00043377 -0.0045923 -0.0028802 -0.29029 0.043936 -0.00011667 0.000142
-0.00058327 -0.00038349 0.00010276 -0.0011834
-0.00039537 -0.00073679 -9.9937e-06 -0.00015096 -9.9266e-05 8.378e-05 -0.096167 0.17837
0.00088193 -0.0041417 -0.0014913 -0.0010213
-0.00016451 -0.00052593 9.8984e-05 5.9524e-05 -0.00053149 -0.00041173 0.00074851 -0.0040465
-0.27947 0.15494 0.0043695 -0.0027624
0.00047585 -0.00028344 -6.91e-05 -0.00013101 0.00016843 -0.0011931 -0.0012702 -0.00097998
0.0042591 -0.0024127 -0.29358 0.16513
5720000000 -0.25045 0.11941 0.0025415 -0.00424 -0.0027569 0.00092938 -0.00055365 -0.00025576
-0.00035066 -0.00010719 -5.917e-05 -0.00030813
0.0025431 -0.0042273 -0.0021406 0.34503 -0.005654 -0.0026269 3.8609e-05 -2.8299e-05
-0.00024729 2.7538e-05 -0.00024666 0.00016377
-0.0027193 0.00098435 -0.0057116 -0.0025603 -0.28673 0.075113 0.00017093 1.2001e-05
0.00027713 0.00041662 -3.5725e-05 -0.00020786
-0.00049768 -0.00019307 4.0831e-05 -5.519e-05 0.00019549 5.2433e-05 -0.080353 0.18018
-0.00016951 -0.0036383 -0.0015833 -0.00026388
-0.00041416 -0.00010651 -0.00021481 6.5171e-05 0.00025883 0.0004053 -0.00013016 -0.0036793
-0.2676 0.18151 0.0036895 -0.0040037
-9.0448e-06 -0.00033547 -0.00026715 0.00017555 -0.00010828 -0.0001516 -0.0016394 -0.00034183
0.003914 -0.0040055 -0.2621 0.18171
5780000000 -0.23422 0.13682 0.0014333 -0.00482 -0.0023957 0.0011169 -0.0007464 0.00013155
-0.00032615 -0.00031878 -0.00014243 -0.00032632
0.0014403 -0.0047707 0.011399 0.33964 -0.0060062 -0.00062911 -4.569e-05 -0.00023536
7.9035e-05 -1.9447e-05 -7.3406e-05 -0.00014874
-0.002372 0.0011786 -0.0059828 -0.00052114 -0.28311 0.091967 -6.4333e-05 -8.8559e-05
0.00011811 -2.6657e-05 -0.00033358 -0.00046325
-0.00075988 0.00010579 -5.2292e-05 -0.00022645 -7.2947e-05 -0.00010511 -0.071182 0.19627
1.0325e-05 -0.0033227 -0.0012201 -6.5303e-05
-0.00018688 -0.0003066 -1.3416e-05 -6.0044e-05 0.00023625 -0.00011785 -9.1352e-05 -0.0032747
-0.25713 0.20215 0.002983 -0.0037408
-0.00012193 -0.00037055 -5.9529e-05 -0.00017112 -0.0002707 -0.00057594 -0.0012309 0.00013309
0.0027559 -0.0038011 -0.25376 0.204
5840000000 -0.22015 0.15798 0.00012626 -0.0054239 -0.0020093 0.0011314 -9.8639e-05 0.00035369
-0.00032181 0.0001943 -0.00045596 -0.0004054
0.00015043 -0.0054117 0.047232 0.34253 -0.0058312 0.00060123 -0.00019569 -1.8741e-05
0.00027007 -8.4238e-05 -0.00011924 0.00026701
-0.0020233 0.0011862 -0.0058311 0.00069369 -0.27585 0.11593 -0.00018043 2.2617e-05
-0.00010724 -0.00067691 -0.00047565 -0.00039209
-6.7433e-05 0.00029372 -0.00020847 -1.8821e-05 -0.00026769 6.1773e-05 -0.04839 0.19895
-0.00089855 -0.003727 -0.001412 0.00028008
-0.0003805 0.00019195 0.000258 9.932e-06 -6.7675e-05 -0.00060066 -0.00094011 -0.0038143
-0.23982 0.21135 0.0021375 -0.0043822
-0.0006193 -0.00041321 -0.00020852 0.00026743 -0.00054635 -0.00031426 -0.0012627 0.00015837
0.0021259 -0.0043786 -0.21681 0.22833
5900000000 -0.20604 0.16981 -0.0019047 -0.0054201 -0.00213 0.0024109 -0.00011851 4.8305e-05
0.0001594 -0.0001505 2.9828e-05 0.0002653
-0.0018869 -0.0054317 0.067226 0.34189 -0.0051194 0.0020893 -7.0625e-06 -1.9531e-05
-7.2013e-06 -0.00026327 -4.4007e-05 -7.3614e-05
-0.0020749 0.002498 -0.0050772 0.0022131 -0.25987 0.13139 -3.5761e-05 -0.00011999
-0.00045172 -0.00052369 -0.00092469 -1.5863e-05
-0.00017934 4.0622e-05 -2.4784e-06 -4.0359e-05 -1.2553e-05 -0.00010339 -0.041072 0.20956
-0.0012905 -0.0036319 -0.0010734 0.00022948
0.00017818 -0.00012141 -2.8723e-05 -0.00032098 -0.00038984 -0.00054505 -0.0012905 -0.0034809
-0.21375 0.22539 0.0013538 -0.0049927
-1.0754e-06 0.00042073 -7.8439e-07 -8.8429e-05 -0.00083057 -0.00014086 -0.0011359 0.00036372
0.0015928 -0.0052007 -0.20303 0.23729
5960000000 -0.18542 0.18289 -0.0030093 -0.003969 -0.00079136 0.0027231 -0.00014381 0.00019666
-0.0002289 0.0001702 -0.000143 9.3818e-05
-0.0030172 -0.0039853 0.093968 0.34067 -0.0041348 0.0023521 -0.00016881 -4.9825e-06
-3.8708e-05 6.4936e-05 8.7815e-05 0.00021587
-0.00074504 0.0026977 -0.0040926 0.0024759 -0.24427 0.15721 -4.8376e-05 -0.00014928
-0.00049347 0.00020548 -0.00047705 -0.00011682
-0.00014124 0.00015819 -0.00017752 8.3164e-06 -2.1847e-05 -8.1762e-05 -0.022359 0.21773
-0.00242 -0.0031749 -0.001032 0.00082938
-0.00021552 0.00020436 -1.1265e-05 8.3044e-05 -0.00041872 0.00021715 -0.0023845 -0.0032515
-0.19267 0.24084 0.00015025 -0.0051041
-0.00015318 8.2125e-05 4.3525e-05 0.00022628 -0.00043947 -8.0457e-05 -0.001059 0.00086059
-8.8717e-05 -0.0050561 -0.1733 0.26465
6020000000 -0.16736 0.198 -0.0038387 -0.0029696 -0.00019894 0.0031406 -2.2371e-05 0.00050656
-0.00016733 0.00040383 1.8392e-05 0.00018041
-0.0038026 -0.0029832 0.12197 0.33177 -0.0044956 0.0033565 -7.6917e-05 0.00016931
-0.00016244 0.00016301 -0.00024213 0.00021113
-0.00010579 0.0031074 -0.0044441 0.003416 -0.22433 0.16926 -0.00033765 0.00028479
-0.00075705 0.00015716 -0.00046914 0.00069891
-3.2402e-05 0.00053522 -5.4186e-05 0.00013519 -0.00031495 0.00026485 -0.015981 0.21324
-0.0029082 -0.0030604 -0.00068135 0.00075841
-0.0002128 0.00038239 -0.00013686 6.9179e-05 -0.00073381 0.0001836 -0.0030282 -0.0029677
-0.16416 0.25311 -0.00058341 -0.0048831
-6.8943e-05 0.00019616 -0.00017883 0.00017601 -0.00061123 0.00059699 -0.00066969 0.00071238
-0.00047297 -0.0048816 -0.14669 0.26323
6080000000 -0.14709 0.20648 -0.0040418 -0.00088202 0.0013827 0.0027987 4.18e-05 9.6783e-05
0.00013988 0.00020811 0.00015225 -3.8807e-05
-0.0040743 -0.0008773 0.14339 0.33229 -0.0029743 0.004609 -3.483e-05 -2.4376e-05
-5.5927e-05 9.2401e-05 0.0001219 0.00030542
0.0014094 0.002813 -0.0028633 0.0046846 -0.20637 0.19598 0.00031508 7.1786e-05
-5.8157e-05 0.00051325 -0.00011905 0.00031007
6.1348e-05 9.7741e-05 -9.4739e-05 -4.2679e-05 0.00033509 0.00013887 0.00086114 0.22142
-0.0041612 -0.0020644 -0.00094983 0.00087966
0.00022624 0.00020381 5.482e-05 0.00019488 -0.00014965 0.00070398 -0.0040989 -0.0020329
-0.13536 0.27068 -0.0013652 -0.0050628
0.00016513 6.0726e-05 5.3305e-05 0.00028131 -1.7975e-05 0.00033407 -0.00089062 0.00098279
-0.0014523 -0.0050696 -0.12462 0.28454
6140000000 -0.12987 0.21942 -0.0035375 -0.00056148 0.0015792 0.0020726 8.1891e-05 2.9831e-05
7.2624e-05 -0.00015444 0.0003723 -0.00019234
-0.0035082 -0.00057207 0.17019 0.31314 -0.0021891 0.005256 8.7763e-05 4.5819e-05
0.00040045 -3.4815e-05 0.00022606 0.00012811
0.0016009 0.0020688 -0.0020836 0.0053231 -0.18245 0.21501 0.00035265 -0.00010754
9.3916e-05 0.00063045 -7.3819e-06 0.00068522
7.1528e-05 6.1619e-06 5.8334e-05 4.2923e-05 0.00033697 -0.00013594 0.013521 0.21204
-0.0047211 -0.00077908 -0.00052006 0.0014104
5.8671e-05 -0.0001628 0.00030157 1.2193e-05 0.00011413 0.00050401 -0.0047266 -0.00087331
-0.11573 0.28986 -0.0031373 -0.0043933
0.0003417 -0.00026895 0.00027835 5.1499e-05 0.00013025 0.00068355 -0.00044173 0.0015173
-0.0031548 -0.0044084 -0.08535 0.28239
6200000000 -0.11419 0.22485 -0.0029972 -0.00015346 0.0021416 0.0012614 9.8517e-05 0.00040373
-0.0002515 7.4344e-05 -0.00018937 -0.00021903
-0.0029887 -0.00017197 0.19797 0.31127 -0.00081546 0.0052423 5.0889e-06 0.00020225
-1.8012e-05 8.0221e-06 4.7701e-05 9.8892e-05
0.0021761 0.0011985 -0.00067852 0.0052572 -0.16313 0.22887 7.7514e-05 -0.00036392
0.00050589 1.8946e-05 0.00018473 0.00019841
0.00013552 0.00038022 6.7703e-05 0.00019127 0.00010803 -0.00033226 0.026909 0.22055
-0.0042748 0.00038683 -3.6325e-05 0.0013549
-0.00024869 0.00020047 -3.7223e-05 -7.5041e-06 0.00040621 9.5394e-05 -0.0044134 0.00054795
-0.1034 0.29559 -0.0036617 -0.0033607
-0.00023919 -0.00020543 3.5122e-05 5.0212e-05 0.000254 0.00023965 8.66e-05 0.0013056
-0.003752 -0.003527 -0.072588 0.29181
6260000000 -0.099226 0.23782 -0.0030568 0.00085902 0.0022248 0.00065719 0.00031621 -0.00014087
8.0406e-05 0.00020409 -0.00016881 4.0337e-05
-0.003071 0.00085747 0.21539 0.29591 7.5467e-05 0.0053278 2.7037e-05 -0.00010664
-1.3266e-05 -2.7806e-05 0.00028866 9.5446e-05
0.0022241 0.00059774 0.00017762 0.0053673 -0.14018 0.25019 6.4211e-05 -4.2632e-05
0.00025783 -0.0001687 0.00015148 0.00024424
0.0003227 -0.00012939 2.7155e-05 -6.5575e-05 6.6087e-05 -4.216e-05 0.04297 0.21562
-0.0041318 0.00164 0.00062641 0.0012095
2.25e-05 0.00025621 -3.808e-05 -7.5926e-05 0.00035032 -0.00027122 -0.0040176 0.001686
-0.074666 0.29684 -0.0044235 -0.0026168
-0.0001707 1.5923e-05 0.00031013 0.00011556 0.00030268 0.00024485 0.00073675 0.0013138
-0.0042723 -0.0024209 -0.026748 0.29205
6320000000 -0.082763 0.23967 -0.002548 0.0014632 0.0023129 -0.00040975 3.3239e-05 7.4517e-05
-0.00042389 0.00039184 -0.00016512 0.00032773
-0.002546 0.0014439 0.24058 0.28567 0.0019842 0.0054956 0.00010754 7.1098e-05
1.0094e-05 -0.00015528 0.00024925 -0.00017581
0.0022946 -0.00044244 0.0020978 0.0054813 -0.12233 0.25861 -0.00020974 -0.00020185
0.00035579 9.7752e-06 0.0003282 0.00013632
4.9324e-05 5.1503e-05 8.1926e-05 6.1887e-05 -0.00021275 -0.00028451 0.041783 0.21659
-0.0033558 0.0021992 0.0006734 0.00082402
-0.00040773 0.00039871 1.8867e-05 -0.00011945 0.00038225 -7.75e-06 -0.0035011 0.0021858
-0.050636 0.30654 -0.0048353 -0.0010173
-8.2004e-05 0.0003105 0.00020811 -0.00015043 0.00023198 0.00023414 0.00068119 0.00086705
-0.0048193 -0.0011109 -0.016546 0.28971
6380000000 -0.063121 0.2467 -0.001883 0.0018958 0.0016199 -0.00056561 -1.3742e-05 -6.4489e-05
0.00032261 0.0002088 0.00010609 7.2298e-05
-0.0018951 0.0019183 0.25694 0.2663 0.0031168 0.0041388 -0.00018202 -6.5606e-05
-0.00025547 -0.00026846 -0.00014878 -0.00028174
0.0016396 -0.00060619 0.0032201 0.004104 -0.094201 0.27454 -0.00014756 0.00011433
0.00050074 -0.00027832 0.00062313 0.00013169
-1.5844e-06 -4.8757e-05 -0.0001795 -7.2848e-05 -0.00015277 0.00012109 0.062792 0.20705
-0.0027942 0.0032176 0.00098395 0.00074046
0.00029706 0.00021439 -0.00023851 -0.00023226 0.00053243 -0.00030999 -0.0025773 0.003194
-0.030258 0.29923 -0.0047582 9.9522e-05
0.00013675 6.9819e-05 -0.00013307 -0.00026662 0.00056839 0.00011073 0.0010473 0.00076338
-0.0048554 0.00010189 0.023473 0.29243
6440000000 -0.040367 0.25723 -0.0008936 0.0024367 0.0016707 -0.00082727 0.00037265 -0.00012174
0.00022663 -0.00046083 -0.00024421 -0.0003337
-0.00089511 0.0024373 0.27748 0.25189 0.0033444 0.0028109 0.00011813 7.7663e-06
-0.00012458 3.4662e-05 -0.00022507 -0.00038964
0.0016487 -0.00083536 0.0033691 0.0027848 -0.076828 0.28867 -0.00018612 0.00027991
-0.00037393 -2.188e-06 0.00036943 -0.00043146
0.00038916 -9.3915e-05 0.00011937 -1.513e-07 -0.00019933 0.00026375 0.06494 0.20287
-0.0015927 0.0036582 0.00097217 0.00084034
0.00019139 -0.00040611 -9.5452e-05 5.8334e-05 -0.00047355 -2.6167e-05 -0.0016287 0.0037786
0.012599 0.30287 -0.0045341 0.0015123
-0.00029977 -0.00029682 -0.00024993 -0.00030814 0.00047195 -0.00051154 0.00093331 0.00068087
-0.0044145 0.0014916 0.035093 0.27591
6500000000 -0.021953 0.25683 -0.00020435 0.0020441 0.0013322 -0.0009521 0.0001781 -6.3503e-05
6.6821e-06 0.00017623 -7.3875e-05 0.00037457
-0.00020936 0.002044 0.30199 0.22439 0.0036738 0.0025208 8.1582e-05 4.3566e-06
0.00011932 0.00015761 0.00021105 -6.1674e-05
0.0013538 -0.00098362 0.0037321 0.0024385 -0.065215 0.2858 4.2285e-07 5.5442e-06
-6.8414e-05 -0.00021518 -8.2813e-05 -0.00023079
0.00019374 -8.4756e-05 0.00012564 1.0678e-05 -2.8564e-06 1.117e-05 0.088856 0.19783
-0.00018073 0.003819 0.0011962 0.00040418
9.0979e-05 0.00018098 0.00017534 0.00010541 0.00014136 -0.00019942 -7.9683e-05 0.0037273
0.033376 0.30602 -0.0032993 0.002452
-0.0001181 0.00037202 0.00018237 -4.6371e-05 -4.7978e-05 -0.00023317 0.0012321 0.00042742
-0.0034516 0.0024636 0.071873 0.27734
