# Supplementary material for: Early Detection of Alzheimer’s Disease via Machine Learning-Based Microwave Sensing: An Experimental Validation
Source: Sensors (Basel). 2025 Apr 25;25(9):2718. doi: 10.3390/s25092718 (PMC12074295; doi:10.3390/s25092718)
Supplement: Supplementary file 1 [file sensors-25-02718-s001.zip › measurements_paper_sensors/26 febbraio - PART1/set1/CSF_7.5_m9.s6p]

!Keysight Technologies,M9804A,MY58100912,A.14.10.03
!Date: Thursday, April 27, 2023 10:28:33
!Correction: S11(C  6-Port  ) 
!S12(C  6-Port  ) 
!S13(C  6-Port  ) 
!S14(C  6-Port  ) 
!S15(C  6-Port  ) 
!S16(C  6-Port  ) 
!S21(C  6-Port  ) 
!S22(C  6-Port  ) 
!S23(C  6-Port  ) 
!S24(C  6-Port  ) 
!S25(C  6-Port  ) 
!S26(C  6-Port  ) 
!S31(C  6-Port  ) 
!S32(C  6-Port  ) 
!S33(C  6-Port  ) 
!S34(C  6-Port  ) 
!S35(C  6-Port  ) 
!S36(C  6-Port  ) 
!S41(C  6-Port  ) 
!S42(C  6-Port  ) 
!S43(C  6-Port  ) 
!S44(C  6-Port  ) 
!S45(C  6-Port  ) 
!S46(C  6-Port  ) 
!S51(C  6-Port  ) 
!S52(C  6-Port  ) 
!S53(C  6-Port  ) 
!S54(C  6-Port  ) 
!S55(C  6-Port  ) 
!S56(C  6-Port  ) 
!S61(C  6-Port  ) 
!S62(C  6-Port  ) 
!S63(C  6-Port  ) 
!S64(C  6-Port  ) 
!S65(C  6-Port  ) 
!S66(C  6-Port  ) 
!S6P File: Measurement: :
# Hz S  RI   R 50
500000000 -0.32695 -0.05545 -0.010658 -0.00084009 -0.0078871 0.011801 -0.0040144 0.012888
0.012145 0.0057044 -0.0047133 0.010373
-0.010648 -0.00085754 -0.40947 -0.069667 0.0078264 -0.011236 0.00033557 0.012083
0.0079345 0.0031562 0.001405 0.014272
-0.0078209 0.011823 0.0078179 -0.011269 -0.25357 0.19369 0.0064275 0.0031843
-0.00087121 0.0085365 0.0022112 0.012004
-0.0040624 0.012774 0.00054905 0.011975 0.006409 0.0031245 -0.32998 0.044525
-0.018892 -0.005529 0.014407 0.027075
0.012096 0.0053657 0.0079336 0.0033018 -0.00086633 0.0086471 -0.018678 -0.0060505
-0.2574 -0.15892 -0.02709 0.0049554
-0.0049645 0.0099079 0.00068859 0.014089 0.0016308 0.012261 0.013511 0.027954
-0.027285 0.0047054 -0.2594 -0.1447
560000000 -0.31127 0.10848 -0.022475 -0.06646 0.00062252 0.012771 0.0057669 0.010356
0.010934 0.0029041 0.011464 0.0078884
-0.022391 -0.066416 -0.36919 0.093006 -0.041941 -0.038926 0.014159 0.0026862
-0.012984 -0.0038993 0.0043118 -0.00057772
0.00073127 0.012746 -0.042116 -0.038886 -0.17837 0.24231 -0.00060839 -0.0046714
0.018003 0.0044326 0.0076743 -0.0064554
0.0057514 0.010114 0.01442 0.0028041 -0.0005926 -0.0046464 -0.30403 0.13541
0.0029613 -0.023381 0.0068248 -0.020611
0.010483 0.0024508 -0.012483 -0.003963 0.017579 0.004905 0.0036494 -0.023137
-0.30438 0.015785 0.0076452 -0.047799
0.011987 0.0079586 0.0045483 -0.0007735 0.0071708 -0.0064961 0.0066488 -0.020269
0.0074394 -0.047016 -0.32621 0.0029427
620000000 -0.27149 0.086646 -0.024009 0.0088976 0.003097 0.0089969 0.0079205 -0.0038612
0.012518 -0.0021275 0.00031045 -0.0016399
-0.023991 0.00885 -0.39933 0.039449 -0.019924 0.00063597 -0.0011965 -0.0017623
0.011154 -0.0062723 0.00055421 -0.0034034
0.0031386 0.0089719 -0.019959 0.00066009 -0.15318 0.25103 -0.0010067 -0.0048383
-0.0039515 -0.0026841 0.0087909 -0.0028598
0.0077554 -0.0038598 -0.0013198 -0.0015991 -0.0010656 -0.0049511 -0.26466 0.14456
-0.038635 -0.01862 0.011716 0.029261
0.012489 -0.0016768 0.011126 -0.0065159 -0.0040636 -0.0023511 -0.03875 -0.018404
-0.23213 -0.01831 -0.040408 0.013097
0.00030069 -0.0026863 0.00065903 -0.0028911 0.0088908 -0.002732 0.012325 0.028906
-0.040659 0.012934 -0.24223 -0.034256
680000000 -0.23711 0.1782 -0.026503 -0.014067 0.0046838 0.0055546 0.00097214 -0.0080162
-0.0030738 -0.010552 0.0045415 -0.0060678
-0.026482 -0.014051 -0.38913 0.14202 -0.032992 -0.0011268 -0.001613 -0.00066629
-0.0025112 -0.0089644 -0.00085054 -0.0014414
0.0046641 0.0055342 -0.033012 -0.0010634 -0.10662 0.27424 -0.00079326 -0.00035638
-0.0017029 0.00077372 -0.0027751 -0.0087061
0.0011189 -0.0083413 -0.0017181 -0.00070815 -0.00083599 -0.00028683 -0.21907 0.19917
-0.025406 -0.0068285 -0.007385 -0.011431
-0.0031998 -0.010643 -0.0023034 -0.0090398 -0.0015318 0.00073131 -0.025783 -0.0064394
-0.26845 0.081166 -0.0074496 -0.005421
0.0046613 -0.0065569 -0.0010184 -0.0014309 -0.0028326 -0.0087314 -0.0070088 -0.011996
-0.0078282 -0.0051964 -0.2597 0.069149
740000000 -0.19118 0.17113 -0.040327 0.026949 0.013289 -0.0040217 0.00064859 -0.003671
-0.0055351 -0.0015937 -0.0058637 0.0025526
-0.040266 0.02692 -0.33472 0.16144 -0.036408 0.034857 6.8244e-05 -0.0061428
-0.01108 0.0068591 -0.0014831 -0.0062497
0.013281 -0.0039986 -0.036413 0.034949 -0.073293 0.27512 -0.0015637 0.0031656
-0.0026961 -0.0043059 -0.0014805 0.00096019
0.00060071 -0.003626 5.0812e-05 -0.0061178 -0.0015304 0.0032388 -0.20227 0.20457
-0.041447 -0.0043664 0.022339 0.017134
-0.0052395 -0.0018014 -0.01103 0.0067547 -0.0026283 -0.0041405 -0.041637 -0.0045459
-0.17899 0.10061 -0.039524 0.0024861
-0.0062129 0.0030628 -0.0018238 -0.0062196 -0.0013531 0.0010559 0.022462 0.017191
-0.040127 0.002824 -0.2515 0.075682
800000000 -0.16393 0.21596 -0.022344 0.016674 0.0055754 -0.010078 -0.004429 -0.0023685
-0.0036942 0.0026359 0.0042456 0.00072328
-0.022344 0.01669 -0.34298 0.23258 -0.0079662 0.034879 -0.0023086 0.0022188
-0.00043089 0.0028777 0.001088 0.0055251
0.0055376 -0.010104 -0.0078743 0.034916 -0.035047 0.30147 0.00075945 0.0013454
0.00048418 0.0034791 -0.0018942 0.00076472
-0.0044098 -0.0025988 -0.0022652 0.0021897 0.00074612 0.0013058 -0.17349 0.23331
-0.027448 0.015607 0.014459 -0.010873
-0.0041277 0.0027496 -0.00051542 0.0027887 0.00035317 0.003526 -0.027476 0.015933
-0.21059 0.13123 -0.016963 0.020641
0.0043958 0.00086832 0.0010787 0.0057089 -0.0017427 0.00088837 0.014455 -0.011008
-0.01666 0.020766 -0.2505 0.12706
860000000 -0.12826 0.23728 -0.017797 0.030706 -0.0034318 -0.0099811 -0.001825 0.00056752
0.004327 0.0046733 -0.003847 -0.0028066
-0.017824 0.030702 -0.2946 0.27727 0.0081738 0.034412 0.00021963 0.0018425
0.004194 0.00082053 0.0032057 0.00045754
-0.0034557 -0.0099531 0.0083075 0.034438 0.014546 0.31171 -0.00043131 -0.00039855
0.0025069 -0.0012228 0.0015837 0.0042931
-0.001616 0.0004926 0.00037192 0.0019624 -0.00038421 -0.00039544 -0.13486 0.24525
-0.016155 0.020667 -0.0068702 -0.0097627
0.0040531 0.0044982 0.0042292 0.00057208 0.0024438 -0.0013279 -0.016544 0.020627
-0.15489 0.17699 -0.022459 0.017036
-0.0038002 -0.0028218 0.0031361 0.00043352 0.0015989 0.0042139 -0.0066812 -0.0099815
-0.023505 0.017275 -0.1979 0.17679
920000000 -0.10497 0.26019 0.0050605 0.039224 -0.0091373 -0.0042662 -0.0017053 0.001629
0.00092909 0.0013711 0.0027789 -0.0010406
0.0050225 0.039188 -0.2679 0.29808 0.028612 0.022607 0.0013681 0.0012497
0.0067417 -0.00067006 0.0041176 -0.0027162
-0.0091519 -0.0042403 0.028727 0.022533 0.060956 0.3131 0.0017698 8.8238e-05
0.00081084 -0.00051405 0.00096642 -0.0012495
-0.0018388 0.0016433 0.0012981 0.0012522 0.0017679 7.5899e-05 -0.11082 0.26143
-0.0082698 0.031527 0.0043255 -0.006499
0.00088907 0.0014921 0.0067805 -0.00068838 0.00083963 -0.00052562 -0.0083334 0.031516
-0.14253 0.18352 -0.0010629 0.027195
0.0027668 -0.0010368 0.0039064 -0.0028276 0.0009396 -0.0012479 0.0042803 -0.00606
-0.0011898 0.027553 -0.20918 0.18828
980000000 -0.058811 0.28276 0.017548 0.030258 -0.0090189 0.0046991 0.0018536 0.003463
0.0036258 -0.001784 -0.0033883 -0.0026663
0.017501 0.030245 -0.21572 0.33575 0.033552 0.004688 0.0019299 -0.00025496
0.0015821 -0.0058606 -0.00053738 -0.0028404
-0.0090162 0.0047301 0.033605 0.004575 0.10798 0.30867 0.00048402 -0.001141
0.00035511 -0.001824 0.0015389 -0.00026658
0.0019059 0.0035365 0.0019139 -0.00026454 0.00047777 -0.001136 -0.071158 0.27341
0.010612 0.029013 -0.0095525 -0.007747
0.003664 -0.0017818 0.0014849 -0.0058945 0.00037576 -0.0018228 0.010795 0.029003
-0.10806 0.21004 0.0072406 0.019283
-0.0034061 -0.0025184 -0.00057357 -0.0028123 0.0015422 -0.00027057 -0.0095705 -0.0077342
0.0071405 0.019285 -0.16833 0.23915
1040000000 -0.016732 0.29043 0.033634 0.018917 -0.00077108 0.007432 0.0023866 0.00045215
0.00030302 -0.0033604 -0.00023494 -0.0012688
0.033561 0.018936 -0.17956 0.34863 0.029802 -0.015075 0.001535 -0.0019499
-0.002257 -0.0024923 -0.0010485 -0.0030464
-0.00076282 0.0074315 0.029795 -0.015212 0.15548 0.29452 -0.00052452 -0.0015151
-0.001597 -0.0010366 -0.00062204 -0.0012324
0.0023289 0.00045185 0.0015903 -0.0018993 -0.00052505 -0.0015223 -0.042456 0.28212
0.021389 0.016804 -0.0015279 0.0011216
0.00032528 -0.003387 -0.0022582 -0.0023911 -0.00157 -0.0010262 0.021598 0.016753
-0.075 0.21493 0.014741 0.018096
-0.0003326 -0.0015275 -0.00093907 -0.0030792 -0.00058703 -0.0012823 -0.0015231 0.0013066
0.014545 0.017681 -0.14547 0.25845
1100000000 0.027419 0.30095 0.036821 -0.0039538 0.0035756 0.0039225 0.002254 -0.00094014
-0.0024299 -0.0028958 -0.0039682 -1.1344e-05
0.036784 -0.0039214 -0.13732 0.36865 0.015143 -0.028169 -0.00018014 -0.0017932
-0.0035286 -0.00077238 -0.0036119 -0.00061682
0.0035846 0.0039137 0.015059 -0.028259 0.20144 0.27498 -0.0018127 0.00026279
-0.0017436 0.00058763 -0.0010784 -0.00053148
0.0022585 -0.00098288 -0.00016596 -0.0017537 -0.0018006 0.0002618 -0.0020634 0.28687
0.025889 0.0023748 -0.0024807 -0.000716
-0.0024084 -0.0029145 -0.0035245 -0.00074796 -0.0016953 0.00059913 0.025971 0.002383
-0.054483 0.22789 0.020066 0.0065762
-0.0039712 0.00014925 -0.0036741 -0.00058009 -0.0010595 -0.00054236 -0.0025129 -0.00049551
0.020074 0.006535 -0.10277 0.29258
1160000000 0.079657 0.29757 0.024539 -0.021016 0.0033246 -0.00094319 -0.0003125 -0.0022727
-0.0038518 -0.00056623 -0.001231 0.0040248
0.024514 -0.020967 -0.091537 0.37332 -0.0041681 -0.029065 -0.001547 -0.0015285
-0.0024769 0.0025165 -0.0015198 0.0019449
0.0033111 -0.000961 -0.0042733 -0.029091 0.24614 0.24423 -0.00070682 0.0016282
-0.00048287 0.0017324 -0.00098071 0.00025138
-0.00033154 -0.002274 -0.0015604 -0.0015301 -0.00070924 0.0016063 0.039418 0.28291
0.020927 -0.013107 -0.0036652 0.0048028
-0.0038971 -0.00060192 -0.0024368 0.002507 -0.00045947 0.0016963 0.020816 -0.013126
-0.019109 0.23463 0.017823 -0.0012676
-0.0010809 0.0039548 -0.0014771 0.001877 -0.0010159 0.000237 -0.0036475 0.0047474
0.01807 -0.0013099 -0.051619 0.29635
1220000000 0.12311 0.28687 0.011134 -0.030646 -0.0013924 -0.0015326 -7.1213e-06 -0.0007788
-0.0024677 0.0021614 0.0012489 0.0017932
0.011143 -0.030599 -0.048272 0.3864 -0.017214 -0.021038 -0.0025079 0.00050915
1.4075e-05 0.0029509 -0.00085392 0.0018989
-0.0013971 -0.0015231 -0.017313 -0.020985 0.28495 0.20451 0.00082664 0.0016063
0.00054521 0.0011416 0.00011497 0.00067915
3.8096e-05 -0.00079134 -0.0024989 0.00056185 0.0008334 0.0016394 0.079082 0.27214
0.0096477 -0.019326 0.0015808 0.0010253
-0.0024535 0.0021402 6.094e-05 0.0029191 0.00054571 0.0011576 0.0096187 -0.019383
0.00609 0.24083 0.013031 -0.013565
0.0013669 0.001835 -0.00083719 0.0019329 9.7273e-05 0.00061827 0.0015158 0.0010192
0.013097 -0.013511 -0.024262 0.31457
1280000000 0.17381 0.26792 -0.0079641 -0.029225 -0.0020788 0.001803 -0.00092795 -0.001877
-0.00075011 0.0030273 0.0024901 0.001294
-0.0079379 -0.029208 -0.0013503 0.37865 -0.024078 -0.0079337 -0.00093756 0.001441
0.0016599 0.0016646 0.00071748 0.0020791
-0.0020797 0.0018151 -0.024141 -0.0078322 0.31581 0.16163 0.0014715 3.433e-05
0.0010343 0.00018425 0.0002193 0.00055185
-0.00094906 -0.0019169 -0.00096286 0.0014582 0.001458 2.6442e-05 0.11579 0.25454
-0.00078717 -0.021135 -0.0011673 0.00034849
-0.00069994 0.003074 0.0016734 0.0016742 0.001041 0.0002276 -0.00083951 -0.021082
0.043645 0.24326 0.0018258 -0.015653
0.0024658 0.001209 0.0006637 0.0020457 0.00024573 0.00045712 -0.0011166 0.00028913
0.0018549 -0.015688 0.024834 0.31973
1340000000 0.21173 0.23358 -0.017717 -0.019427 0.00020375 0.0042832 -0.001631 -0.00078815
0.0014555 0.0024992 0.0017538 -0.0015235
-0.017678 -0.019424 0.038062 0.37029 -0.021048 0.0047357 -0.00029996 0.0020322
0.0018253 0.00081341 0.0012195 0.00076093
0.00022177 0.0042771 -0.021053 0.0048472 0.33882 0.11254 0.0010111 -0.00084879
0.00066136 -0.00062499 0.00015586 0.00031136
-0.0016034 -0.00078448 -0.00028748 0.0019982 0.0010181 -0.0008688 0.1478 0.23141
-0.010622 -0.017192 0.00068032 0.00089363
0.0014488 0.0024967 0.0018185 0.00082733 0.00064072 -0.00059258 -0.01062 -0.017182
0.073864 0.23536 -0.0042867 -0.013696
0.0017891 -0.0014905 0.0012109 0.00074911 0.00022239 0.0003511 0.00068191 0.0008309
-0.0043013 -0.013704 0.063228 0.31491
1400000000 0.24492 0.1965 -0.02398 -0.0077986 0.0046703 0.0032441 -0.0021135 0.00053751
0.0023992 0.00092779 0.00025757 -0.0011981
-0.023949 -0.0078047 0.074829 0.35821 -0.014274 0.012635 0.0013273 0.0014545
0.0012719 -0.00065514 0.0011386 0.00017682
0.0046841 0.0032252 -0.014232 0.012721 0.35143 0.058725 0.00013401 -0.0015661
0.00013495 -0.0003753 0.00043007 0.00037904
-0.0021019 0.00053887 0.0013301 0.0014533 0.00014438 -0.0015426 0.17455 0.20179
-0.016546 -0.0097032 -0.0011267 0.00038881
0.0024152 0.00089824 0.0012831 -0.00066346 0.00013728 -0.00038072 -0.016575 -0.0096212
0.10665 0.22882 -0.010803 -0.0085419
0.00026346 -0.0012018 0.001154 0.00017269 0.00039023 0.00036067 -0.0010348 0.00035522
-0.010743 -0.0085956 0.10821 0.30671
1460000000 0.26885 0.15298 -0.020747 0.0049518 0.0051778 -0.001442 -0.0016238 0.0016157
0.0021004 -0.00052128 -0.00013683 -0.00087594
-0.02074 0.0049375 0.10974 0.33672 -0.0053482 0.01512 0.0017546 0.00033362
0.00097164 -0.0014272 0.0011339 -0.00046799
0.0051625 -0.0014672 -0.0052701 0.015157 0.35823 0.0037117 -0.0011739 -0.0013773
0.00016128 -0.00025253 0.0007133 -0.00026134
-0.0016035 0.0016072 0.0017745 0.00032666 -0.0011903 -0.0013759 0.19978 0.17267
-0.017527 -0.0022334 -0.00048019 0.002639
0.0021213 -0.00053751 0.00096514 -0.0014088 0.00015179 -0.00028082 -0.017536 -0.0021518
0.13654 0.21245 -0.012172 -0.0020692
-0.00019536 -0.0008643 0.0011725 -0.00050534 0.00070606 -0.00035241 -0.00037325 0.0026196
-0.012048 -0.0021313 0.14243 0.28613
1520000000 0.28062 0.11083 -0.015117 0.010513 0.0032596 -0.0037537 5.9135e-05 0.0026548
0.00206 -0.0017143 -0.00098866 -0.00020866
-0.015118 0.01049 0.14295 0.32242 0.0020309 0.012508 0.0018423 -0.00082341
6.1647e-05 -0.0011148 0.00036989 -0.0010136
0.0032575 -0.0037681 0.002102 0.012515 0.35003 -0.054318 -0.00111 -0.00042078
0.00047079 -0.00080384 0.00017579 -0.00012456
3.6588e-05 0.0026642 0.0018343 -0.0008162 -0.0011148 -0.00041694 0.22041 0.13458
-0.016107 0.0041457 0.0019814 0.0020149
0.002014 -0.0017576 4.6227e-05 -0.001114 0.00044989 -0.00082951 -0.016133 0.0041873
0.16372 0.19683 -0.01171 0.0019154
-0.00103 -0.00021356 0.00035578 -0.0010352 0.00014744 -0.00018187 0.0019432 0.0020537
-0.011679 0.00189 0.17559 0.26738
1580000000 0.29021 0.066305 -0.0082892 0.013891 -0.00092309 -0.0045116 0.0015162 0.0020106
-0.00013963 -0.002229 -0.0002383 0.00038165
-0.0082949 0.013871 0.1701 0.2991 0.0052571 0.0074766 0.00062001 -0.0017247
-0.00067812 -0.001147 -0.00022315 -0.00070168
-0.00093515 -0.0045068 0.0052951 0.0074594 0.32847 -0.11055 -0.0017055 0.00058365
-0.00048017 -0.0010878 0.00030138 -0.00067314
0.001517 0.0019893 0.00060201 -0.0017218 -0.0017157 0.00058191 0.23264 0.097544
-0.012005 0.0092135 0.0025094 0.0006334
-0.00013874 -0.0022207 -0.00070107 -0.0011338 -0.00050804 -0.0011094 -0.011945 0.0092249
0.18687 0.17831 -0.0090445 0.0078184
-0.00024847 0.00043642 -0.00020797 -0.00070108 0.00030314 -0.00061704 0.002498 0.0005519
-0.0091363 0.0078548 0.20949 0.24273
1640000000 0.29322 0.024765 -0.0012778 0.012647 -0.0026309 -0.0022259 0.002867 0.0010372
-0.00063241 -0.001672 -0.00039663 0.00041696
-0.0012939 0.012634 0.20086 0.2744 0.0055679 0.0027171 -0.00072702 -0.001973
-0.0011218 -0.00027396 -0.00042377 -0.00070543
-0.0026567 -0.0022148 0.0055836 0.0026803 0.29932 -0.16051 -0.00064569 0.0015956
-0.00099474 -0.00076537 -0.00012824 -0.0004923
0.0028949 0.0010462 -0.00074139 -0.0019499 -0.00063851 0.0016203 0.24462 0.050085
-0.0072953 0.010598 0.0026122 -0.0010488
-0.00063277 -0.0016597 -0.0011252 -0.00026879 -0.00096803 -0.00081097 -0.0073017 0.010597
0.20895 0.15199 -0.0041145 0.0095197
-0.00038734 0.00046654 -0.00046894 -0.00069826 -0.00019307 -0.0005078 0.0026047 -0.0010569
-0.0041976 0.0094788 0.23635 0.21174
1700000000 0.28557 -0.019504 0.002291 0.0097368 -0.0031394 0.00018976 0.0032188 -0.001348
-0.0021797 -0.00073732 0.00052611 0.00041083
0.0022873 0.0097203 0.21823 0.24408 0.0032093 7.3287e-05 -0.0016266 -0.00058077
-0.00080355 0.00015692 -0.00077777 -0.00043468
-0.0031289 0.00020098 0.003209 5.7246e-05 0.2537 -0.19887 0.00049884 0.0017221
-0.0018957 -9.2874e-05 -0.00036673 -0.00075482
0.0032093 -0.0013849 -0.0016338 -0.00058532 0.00050534 0.0017396 0.24084 0.0030832
-0.0038928 0.010924 0.0013589 -0.0021634
-0.0021852 -0.00071772 -0.00079395 0.00016854 -0.0018829 -4.8187e-05 -0.003853 0.010936
0.2254 0.1308 0.0003801 0.00942
0.0005418 0.0004482 -0.00078601 -0.00039848 -0.0003904 -0.0007137 0.0014124 -0.0021695
0.00034868 0.0093947 0.25335 0.17836
1760000000 0.27542 -0.067596 0.0047351 0.0063032 -0.0019872 0.00095787 0.0010743 -0.0036383
-0.0015665 0.00061132 0.00022729 -0.00046127
0.0047229 0.0062954 0.24616 0.20544 0.00074616 -0.0013627 -0.0013558 0.00021811
-0.00087021 0.00094897 -0.00048462 0.00026629
-0.0019924 0.00096624 0.00074195 -0.0013641 0.20504 -0.23002 0.0013235 0.0011474
-0.0010086 0.0015051 -0.0011937 -0.00069903
0.0010858 -0.0036301 -0.0013673 0.00022235 0.0012932 0.0011183 0.23487 -0.045495
-0.0002712 0.0098288 -0.00011743 -0.0024696
-0.0015557 0.00059849 -0.00086986 0.00096958 -0.0010141 0.0015284 -0.00029217 0.0098809
0.23957 0.096887 0.0042404 0.0067126
0.00017532 -0.00051928 -0.00050874 0.00024616 -0.0011834 -0.00083031 -0.00019917 -0.0023844
0.004287 0.006757 0.26792 0.14147
1820000000 0.25089 -0.1056 0.004863 0.0025662 0.00014546 0.0020226 -0.0011224 -0.0031544
-0.0011613 0.0012964 -0.000136 -8.5115e-07
0.0048513 0.0025628 0.25659 0.17513 -0.0012793 6.5664e-06 -0.0012324 0.0010699
0.0001756 0.0011548 -0.00066449 0.00038525
0.00015051 0.0020034 -0.0012771 6.4038e-06 0.15434 -0.24494 0.001764 3.1426e-05
9.3513e-05 0.002189 -0.0016969 0.00031587
-0.0011041 -0.0031324 -0.0012218 0.0010715 0.0017456 8.6438e-06 0.20681 -0.093003
0.0016824 0.0081434 -0.0016966 -0.0017335
-0.0011381 0.0012901 0.00020067 0.001156 7.8438e-05 0.0021962 0.0016683 0.0081066
0.25502 0.067139 0.0048528 0.0030881
-0.00016743 -1.7689e-06 -0.00066508 0.00035804 -0.0016904 0.00032392 -0.0017524 -0.0017584
0.004877 0.0031026 0.27095 0.10546
1880000000 0.21596 -0.1451 0.0025526 0.00017543 -0.00053961 0.0021271 -0.0029155 -0.0021636
4.4749e-05 0.0019536 0.00048994 -0.00059795
0.0025532 0.00017276 0.26205 0.12995 -0.0030774 0.0023582 -0.00013006 0.0016989
0.00066822 0.0010513 0.00010064 0.00082657
-0.00052262 0.0021219 -0.0030719 0.0023794 0.10262 -0.25162 0.0014763 -0.0011451
0.0016511 0.0017794 -0.0010511 0.0012949
-0.0029455 -0.0020822 -0.00015587 0.0017415 0.0015002 -0.0011459 0.16923 -0.13288
0.0028139 0.0058765 -0.0022054 0.00032121
7.8621e-05 0.0019596 0.00064982 0.0010316 0.0016182 0.0017732 0.002782 0.0058402
0.25826 0.03686 0.0048397 0.0011609
0.00044612 -0.0006504 7.9232e-05 0.00079691 -0.0010484 0.0013612 -0.0021393 0.00025446
0.0048528 0.0011197 0.27196 0.07245
1940000000 0.17787 -0.17194 0.00022601 -0.0015488 0.0014053 0.002034 -0.0037183 0.00056526
0.0016477 0.0010638 -0.00049885 -0.00068131
0.00021789 -0.0015454 0.26476 0.097435 -0.0014916 0.0049434 0.0010045 0.0012883
0.0016191 0.00032409 0.00073327 0.00031918
0.0014273 0.002028 -0.001454 0.0049618 0.059498 -0.24356 0.00024185 -0.0019804
0.0022472 0.00029711 8.5777e-05 0.0017765
-0.003704 0.00056502 0.0010169 0.0012951 0.00024405 -0.0019562 0.11993 -0.16706
0.0024955 0.0038317 -0.001315 0.0013591
0.0015854 0.0010538 0.0015892 0.00028043 0.0022623 0.00026352 0.0024891 0.0038798
0.2617 -0.0019741 0.0035394 -0.0021757
-0.0005619 -0.00063431 0.00068624 0.00032941 2.6706e-06 0.0018004 -0.001276 0.0014382
0.0035645 -0.0021364 0.26271 0.036316
2000000000 0.1309 -0.18614 -0.0035601 0.000527 0.002769 0.0014965 -0.0023721 0.0035498
0.0011863 -0.00013101 -0.00090012 0.00045821
-0.0035379 0.00050806 0.25095 0.061622 -0.00051424 0.0068492 0.0014085 0.00020299
0.0010653 -0.0012535 0.0004654 0.00023781
0.002787 0.0014794 -0.00045953 0.0068737 0.017258 -0.2285 -0.0015727 -0.0011294
0.0018223 -0.001303 0.0018226 0.0015907
-0.0023616 0.003534 0.0013812 0.0001578 -0.0015953 -0.0011292 0.065641 -0.17982
0.00089438 0.0028592 2.8573e-05 0.0018919
0.0012058 -0.00014395 0.0010634 -0.0012661 0.0018366 -0.0012981 0.00090989 0.0028583
0.25613 -0.034969 0.00040881 -0.0031503
-0.0008716 0.00048864 0.00051121 0.00021957 0.0018005 0.0016277 0.00011005 0.0018715
0.00035629 -0.0031424 0.2496 0.0083032
2060000000 0.085181 -0.19337 -0.0048188 0.0028388 0.0029412 -0.00046722 0.00074749 0.0032463
0.0013694 -0.00090754 -0.00030316 0.0011954
-0.0048196 0.0028193 0.23891 0.032374 0.0040331 0.0081151 0.00088606 -0.00055018
0.00039917 -0.0012495 0.00060057 -0.00011279
0.0029283 -0.00050189 0.0040983 0.0080911 -0.014397 -0.2094 -0.0011755 0.00039809
0.00044536 -0.0021944 0.0030541 0.00042897
0.00080501 0.0032265 0.00094283 -0.0005888 -0.0011061 0.00032284 0.013527 -0.17821
-0.00025573 0.0035351 0.00086378 0.00096874
0.0013335 -0.00088668 0.00034892 -0.0012776 0.00043738 -0.0022744 -0.00016318 0.0035627
0.24174 -0.07363 -0.0014883 -0.0036719
-0.00033173 0.0011568 0.00059571 -8.4299e-05 0.0030659 0.00040534 0.00086347 0.00092777
-0.0014839 -0.0036836 0.23576 -0.016132
2120000000 0.038921 -0.18513 -0.0039176 0.00639 0.002458 -0.0025544 0.002747 0.0020451
0.00020518 -0.0015868 0.00080761 0.00021357
-0.003914 0.0063936 0.21741 0.0070885 0.006478 0.0043319 0.0010597 -0.0012949
-0.001108 -0.0018905 8.4041e-05 -0.0011203
0.0024596 -0.0025541 0.0065255 0.0042875 -0.042819 -0.1935 -0.00076782 0.00094671
-0.0018917 -0.0015593 0.00053833 -0.0023802
0.0027829 0.0020385 0.0010976 -0.0013178 -0.00070919 0.00089719 -0.038783 -0.16305
-0.00091639 0.0048328 0.00138 0.00083707
0.00021557 -0.0016491 -0.0010842 -0.0018664 -0.0018739 -0.0015553 -0.00087099 0.0047624
0.22409 -0.10876 -0.0053987 -0.0016015
0.0009189 0.00012243 0.00019095 -0.0011572 0.00061778 -0.0023973 0.0015197 0.00075714
-0.0053678 -0.0016062 0.21468 -0.032334
2180000000 -0.00078047 -0.17147 -0.0022472 0.0097123 0.00071827 -0.0021255 0.0029337 -0.0003641
-0.0001892 -0.0010755 0.0013803 0.00046619
-0.0022647 0.0097046 0.19776 -0.010869 0.0073783 0.003838 -0.00069176 -0.0017389
-0.0018232 0.00052469 -6.9059e-05 0.00044597
0.00070715 -0.0021183 0.0074263 0.0037831 -0.063502 -0.16894 0.00094682 0.0013759
-0.0011324 0.00025837 0.00029656 -0.0019377
0.0029866 -0.000437 -0.00068565 -0.0017167 0.00094073 0.0013381 -0.076794 -0.13584
-0.00018097 0.0071319 0.0018904 -0.00010927
-0.00017534 -0.001029 -0.0018571 0.00061638 -0.0010843 0.00027611 5.3901e-05 0.0072036
0.19638 -0.13936 -0.0054589 0.0022707
0.0014672 0.00036772 -3.1797e-05 0.00043206 0.0003415 -0.0019786 0.0019543 -0.00017888
-0.0054063 0.0022964 0.19819 -0.046513
2240000000 -0.029834 -0.14726 0.0020219 0.011117 -0.00028534 -0.0028799 0.0017794 -0.0021875
-0.0017277 -0.00037133 0.00059192 -0.0020075
0.0020118 0.011107 0.1776 -0.017155 0.0081426 0.00057252 -0.00075185 -0.00051329
-0.0004357 0.00098768 -0.00059733 -0.00059344
-0.00031991 -0.0029126 0.0081482 0.00048209 -0.080707 -0.14491 0.0014601 -0.0014123
-0.00086436 0.00030402 -0.0022947 -0.0013957
0.0018685 -0.002227 -0.00076553 -0.00043463 0.0014575 -0.0014383 -0.11133 -0.10718
0.0015878 0.0087325 0.0013364 -0.00044726
-0.0017399 -0.00051182 -0.00041417 0.00087593 -0.00084451 0.00034036 0.0016352 0.0086476
0.1652 -0.15818 -0.0049662 0.0048656
0.00066055 -0.0018963 -0.00065752 -0.00055363 -0.0023156 -0.0013839 0.0012626 -0.00033345
-0.005104 0.0048178 0.17536 -0.056685
2300000000 -0.057228 -0.11943 0.0074823 0.0093764 -0.0011471 -0.0020985 -0.00014468 -0.0016244
-0.00092044 0.00084755 -0.00096684 -0.00078725
0.0074611 0.0093696 0.15619 -0.026342 0.0085436 -0.001574 -0.00090371 0.0004827
-0.0003104 0.0013301 -1.3856e-05 0.00067003
-0.0011736 -0.0020845 0.0085282 -0.0016361 -0.09353 -0.12093 -0.00041251 -0.0013053
9.3585e-05 0.001772 -0.0018671 0.00091049
-0.00010651 -0.0015037 -0.00092333 0.00054871 -0.00037801 -0.0013258 -0.13369 -0.070149
0.0048712 0.0091071 0.00051326 -0.0014934
-0.00068568 0.00099385 -0.00029664 0.001469 7.7892e-05 0.0017665 0.0049556 0.0091152
0.12647 -0.17881 -0.0032151 0.0078163
-0.00095613 -0.00070278 4.2467e-05 0.00069753 -0.0018309 0.00087539 0.00055354 -0.0014747
-0.0032314 0.0076953 0.15883 -0.05767
2360000000 -0.073766 -0.08777 0.010611 0.0085952 -0.0011368 -0.0018905 -0.001229 -0.00090732
-4.632e-05 0.00084081 -0.0015543 -0.00048565
0.010564 0.0085921 0.14685 -0.025959 0.0082802 -0.0047588 -0.00072512 0.00096361
0.0016868 0.00049198 -9.0961e-05 -7.6766e-05
-0.0010738 -0.0018316 0.0082415 -0.0048218 -0.10282 -0.098863 -0.0022574 -0.00088283
0.001202 -0.00016587 -0.0008523 0.0017295
-0.0013528 -0.00080079 -0.00074582 0.00097615 -0.0022478 -0.00091753 -0.15024 -0.036651
0.0084631 0.0086416 0.001391 -0.001938
-0.00012162 0.00086028 0.0016219 0.00043525 0.0012015 -0.00012527 0.0084377 0.0085448
0.095673 -0.18069 0.00088293 0.0085724
-0.00158 -0.0005589 -4.0852e-05 -0.00012518 -0.00087822 0.0017847 0.001197 -0.0019905
0.0010602 0.0086484 0.13744 -0.060857
2420000000 -0.082375 -0.060226 0.014095 0.0029689 -0.0033049 -0.001239 -0.00075571 0.00044205
0.0011721 0.0013828 -0.0012679 0.0018296
0.014081 0.0029997 0.12857 -0.026377 0.0048132 -0.006609 0.0014126 0.0010724
0.0008232 -0.001242 -2.6859e-05 -3.8651e-05
-0.0033227 -0.0011854 0.0047628 -0.0066562 -0.11605 -0.078543 -0.0018359 0.0011994
-0.00026944 -0.00051347 0.00032489 0.0024774
-0.0007609 0.00044698 0.0013922 0.0010775 -0.0018669 0.0012038 -0.15994 0.0069725
0.011603 0.0061216 -2.3e-05 -0.0027252
0.0012962 0.0012767 0.00084537 -0.0012409 -0.00020268 -0.00051415 0.011777 0.0061531
0.056319 -0.18149 0.0024691 0.0086044
-0.0012068 0.0017977 -5.8343e-05 -6.2486e-05 0.00027002 0.0024788 0.00016562 -0.0027287
0.0025482 0.0086076 0.11921 -0.056725
2480000000 -0.082934 -0.028223 0.014055 -0.002409 -0.0017936 -0.00021276 -0.00071954 0.0012604
0.0013338 -0.00064308 0.00021774 0.0013749
0.014063 -0.0023987 0.13041 -0.02639 0.0030658 -0.008739 0.0012333 0.0001085
-0.00056272 -0.00085528 -2.2148e-05 -0.00032309
-0.0018076 -0.00018392 0.0029878 -0.0087412 -0.11927 -0.058082 -0.00078317 0.002679
-0.00024605 -0.00090851 0.0018465 0.001058
-0.00079702 0.0012957 0.001224 0.00015089 -0.0007834 0.0027346 -0.16079 0.046394
0.014952 0.0017453 -0.0015625 -0.0024583
0.0014347 -0.00065212 -0.00058956 -0.00083643 -0.00033843 -0.00091599 0.014911 0.0019053
0.021229 -0.17399 0.0046336 0.007104
0.00021142 0.0013688 -4.6357e-05 -0.00038 0.0017408 0.0010436 -0.0016707 -0.0024692
0.0047134 0.0071853 0.10031 -0.052566
2540000000 -0.08683 -0.00079862 0.011777 -0.0064611 -0.0026285 0.00098713 0.00035902 0.0013405
-0.00015732 -0.0016362 0.0010397 0.0016824
0.011779 -0.0064516 0.11738 -0.017748 -0.00094755 -0.007868 0.00054728 -0.0014173
-0.0016975 -9.7104e-05 -0.00057614 0.00014708
-0.0026123 0.0010225 -0.0010124 -0.0078368 -0.12594 -0.034688 0.0016144 0.0023656
-0.0011204 -0.00017318 0.0017921 -0.00076312
0.00035774 0.0011793 0.0005352 -0.0014277 0.0015758 0.0023934 -0.15958 0.086144
0.015347 -0.0036716 -0.0021042 -0.0020415
-0.00011376 -0.0016596 -0.001738 -9.9914e-05 -0.001185 -0.00012625 0.015365 -0.0039313
-0.0080443 -0.15852 0.0079081 0.0056176
0.0010591 0.0015763 -0.00058088 0.00014745 0.0017377 -0.00077086 -0.0019899 -0.001987
0.0079469 0.005755 0.086687 -0.039322
2600000000 -0.079102 0.024511 0.0085135 -0.0098569 -0.0012871 0.0026303 0.00093057 -0.00026613
-0.0012715 -0.0010158 0.0018292 0.00050002
0.0085059 -0.0098465 0.1119 -0.032855 -0.0031448 -0.0061825 -0.00044702 -0.00080943
-0.00037262 0.0015468 -0.00032696 0.00068476
-0.0012546 0.0026254 -0.003187 -0.0061671 -0.13076 -0.0094272 0.0029464 0.0003712
-0.00016798 0.0014746 0.0013225 -0.0016231
0.0010019 -0.00029407 -0.00046905 -0.00077368 0.0028937 0.0003357 -0.14422 0.1208
0.012545 -0.0089866 -0.0033124 -6.4298e-05
-0.0012462 -0.00098967 -0.0003828 0.0015523 -0.00010723 0.0014792 0.012564 -0.0089949
-0.04216 -0.14008 0.0088447 0.0045145
0.0017789 0.00044581 -0.00038274 0.00069091 0.0014112 -0.0016169 -0.0033382 -0.00013165
0.0088684 0.0045894 0.077822 -0.02568
2660000000 -0.072762 0.050389 0.004571 -0.011656 -0.00023885 0.0010978 9.636e-06 3.5637e-05
-0.0023855 0.00056885 0.0014311 -0.0007905
0.0045714 -0.011632 0.1197 -0.028528 -0.0044033 -0.0047227 -0.0013307 -0.00038953
0.00029187 0.0018866 0.00050149 0.00091214
-0.0002172 0.0011141 -0.0044601 -0.0047285 -0.12996 0.011354 0.0019709 -0.001548
0.00054283 0.00061532 -0.00098276 -0.0017367
6.434e-06 -4.8212e-05 -0.00138 -0.00036756 0.0019968 -0.0015621 -0.12297 0.15209
0.0080771 -0.012456 -0.0023618 0.0010253
-0.0024195 0.00071538 0.00036423 0.0019078 0.00057897 0.000608 0.0083624 -0.01249
-0.064391 -0.11966 0.010785 0.0012495
0.00147 -0.00070495 0.00054383 0.00090108 -0.0010284 -0.0016976 -0.0021899 0.0010718
0.01071 0.0013273 0.0743 -0.0059854
2720000000 -0.060838 0.068772 0.00029751 -0.01183 -0.0004071 0.0031157 -0.00014883 -0.00016978
-0.0020334 0.0019533 0.00036533 -0.0016026
0.00030591 -0.01182 0.10511 -0.031619 -0.0051334 -0.0016129 -0.0016844 0.0005055
0.0017563 0.00035863 0.00074 -9.6925e-05
-0.00034477 0.0031178 -0.0051278 -0.0015611 -0.12407 0.040963 0.00058307 -0.00267
0.00030575 0.00039183 -0.0012032 0.0004795
-0.00018884 -8.2938e-05 -0.0016853 0.0004997 0.00061006 -0.0026189 -0.089664 0.18131
0.0031922 -0.013626 -0.001814 0.0021574
-0.0020894 0.0020001 0.0017862 0.00037857 0.00029 0.00046921 0.003017 -0.013529
-0.083696 -0.087317 0.011815 -0.0016981
0.00034729 -0.0015739 0.00078834 -7.8186e-05 -0.0011487 0.00049053 -0.0018975 0.0022101
0.011718 -0.0017224 0.07768 0.012168
2780000000 -0.046383 0.087615 -0.0043291 -0.010602 8.1108e-05 0.0012253 0.00042963 -0.00023501
0.0011732 0.0026675 -0.00058807 -0.0017073
-0.0043235 -0.010605 0.10389 -0.043558 -0.0041261 -0.00012006 -0.00015314 0.0017798
0.0018372 -0.0010178 0.00017273 -0.00025078
0.00011478 0.0012501 -0.0041403 -7.1851e-05 -0.1213 0.071512 -0.0019011 -0.0018406
0.00014698 -0.00048449 -0.00061517 0.00080297
0.00035888 -0.00032924 -0.00018575 0.0017278 -0.0019192 -0.0017107 -0.059366 0.2039
-0.0021257 -0.013178 -0.00080597 0.0022791
0.0012112 0.0026468 0.0017796 -0.000966 6.0225e-07 -0.00056097 -0.0022001 -0.013226
-0.099257 -0.054077 0.0095607 -0.0058741
-0.0004434 -0.0017746 0.00017249 -0.00024411 -0.000676 0.00082534 -0.00076826 0.0021541
0.0094736 -0.0056937 0.081653 0.03155
2840000000 -0.030455 0.10218 -0.0075713 -0.0074207 0.0016787 0.0020754 -0.00019248 -0.00020138
0.0015495 0.00091834 -0.0015807 0.00045364
-0.0075609 -0.0074205 0.1025 -0.03707 -0.0036191 0.0011561 0.00049382 0.00082808
-9.3131e-05 -0.0015654 2.3384e-05 -4.9695e-05
0.001646 0.002096 -0.003596 0.0011964 -0.11484 0.09742 -0.0014866 0.00014088
0.00038166 0.00036009 0.00080952 0.00093058
-5.744e-05 -0.00015406 0.00051394 0.00080513 -0.0014977 0.00015839 -0.022625 0.21831
-0.006432 -0.010797 0.00037648 0.0011492
0.0014631 0.0008565 -0.00019176 -0.0015783 0.0003935 0.00023348 -0.0065506 -0.010832
-0.10214 -0.02304 0.008304 -0.0076373
-0.0016858 0.00046299 -9.4034e-06 -4.1271e-05 0.00080165 0.00082494 0.00013985 0.0010815
0.0082897 -0.0076436 0.096188 0.045716
2900000000 -0.016489 0.12135 -0.0089788 -0.0032673 0.0017439 -9.0357e-07 0.00037959 -0.00069098
0.0021016 -0.001124 -0.00082319 5.8014e-05
-0.0089665 -0.003286 0.083243 -0.045029 -0.0013874 0.002642 0.00096105 0.00022285
-0.00057983 -0.0013866 -0.00026022 0.00017446
0.0017547 -9.8902e-05 -0.0013592 0.0026477 -0.097355 0.13017 -0.0010634 0.00011541
-0.00025752 -0.00081946 0.0019457 -0.00058448
0.00035264 -0.00078904 0.00096544 0.00024194 -0.0011005 8.2797e-05 0.013891 0.22074
-0.0094984 -0.0066079 0.00063904 0.0021022
0.0021673 -0.0011006 -0.00058904 -0.0013837 -0.00031427 -0.00069783 -0.0094851 -0.0065715
-0.10101 0.016488 0.0054028 -0.010382
-0.00074694 6.5842e-05 -0.00025646 0.00012648 0.0019408 -0.00045199 0.00089448 0.002099
0.0053473 -0.010398 0.11013 0.052429
2960000000 0.00507 0.13254 -0.0088006 0.00042079 0.00052896 0.0013138 -0.00050488 -0.00074079
-0.00025359 -0.0020535 -0.00074008 0.00065941
-0.0087846 0.00042319 0.092479 -0.044883 -0.00079964 0.0012996 0.00095993 -0.00011807
-0.0013051 -0.00062929 0.00040707 0.00035973
0.00052782 0.0013064 -0.00076993 0.0013337 -0.077954 0.16131 -0.00046046 0.00069443
-0.00026281 0.00074843 1.8285e-05 -0.0021821
-0.00043276 -0.00075952 0.00098625 -0.00024238 -0.00042651 0.00070449 0.056849 0.227
-0.010016 -0.001519 0.0019863 0.00058155
-0.00034956 -0.002059 -0.0013469 -0.00065068 -0.00029999 0.00082534 -0.0099979 -0.0014439
-0.089546 0.048689 0.0016371 -0.011459
-0.00083412 0.00066198 0.00039424 0.00036088 -4.5525e-05 -0.0022224 0.001873 0.00071532
0.0016143 -0.011556 0.13018 0.062435
3020000000 0.022958 0.14617 -0.0065264 0.0036822 0.0013223 -0.00040308 -0.00086695 -0.00017157
-0.00071828 0.00060355 -5.0507e-05 0.00030673
-0.0065235 0.0036884 0.081154 -0.033706 -0.0003821 0.00020756 0.00029543 -0.0010563
-0.0016944 0.00039381 0.0005781 -0.00021051
0.0012727 -0.00044082 -0.00040424 0.00023594 -0.056489 0.18619 -0.00023154 0.00096444
0.00047514 0.00021728 -0.00080451 -0.0016051
-0.0009537 -0.0001281 0.00033825 -0.0010752 -0.00029469 0.0010796 0.094957 0.21913
-0.0089058 0.0011122 0.00046406 0.00017268
-0.00068124 0.00054998 -0.0016759 0.00038784 0.00055173 0.00039858 -0.008949 0.001384
-0.071772 0.077304 -0.0026345 -0.010754
1.6224e-05 0.00028638 0.00056722 -0.00026329 -0.00075124 -0.0016232 0.00046267 0.000289
-0.002628 -0.010857 0.14923 0.059914
3080000000 0.049951 0.15565 -0.0046431 0.0059578 0.0015141 -3.0076e-05 -0.00056467 -9.3595e-05
-0.00056452 7.4319e-05 -0.00031599 0.00069869
-0.0046506 0.0059408 0.07857 -0.028254 -0.00033691 0.00066848 -0.00033893 -0.00023696
-0.000311 0.0012607 1.246e-05 -0.00054095
0.0015208 -4.0305e-05 -0.00032163 0.00068254 -0.018664 0.20718 -0.00046513 0.00017186
0.00076494 0.00054504 -0.002049 -0.00058696
-0.00053087 -0.00015487 -0.00035369 -0.00023535 -0.00044616 0.00010905 0.12856 0.21137
-0.0060297 0.0051194 0.0019083 0.00068382
-0.00063241 0.00010347 -0.00030346 0.0012425 0.00078618 0.00057564 -0.0059622 0.0050252
-0.044194 0.11005 -0.0064775 -0.0081642
-0.00028246 0.00073734 4.0908e-05 -0.00054124 -0.0020858 -0.0006333 0.0018438 0.00077327
-0.0063524 -0.0082589 0.1644 0.06663
3140000000 0.078219 0.15898 -0.0011607 0.0074985 0.0026371 -0.0015342 -0.0012606 0.00067499
0.0015479 0.00086465 0.00057801 -0.00029702
-0.0011581 0.007485 0.074217 -0.030331 -0.00087088 0.00032348 0.00066441 -0.00011005
1.1723e-05 0.00074069 0.00056464 -0.00044195
0.0026067 -0.0015972 -0.00089952 0.00036728 0.023779 0.22683 -6.3496e-05 0.0014214
0.0014363 -0.00088055 -0.0028134 0.0007353
-0.0013451 0.00074282 0.0007753 -5.432e-05 -0.00011491 0.0014687 0.16336 0.18517
-0.0029865 0.0065137 0.001197 -0.0017136
0.0016387 0.00072652 -4.4145e-05 0.00074108 0.0014746 -0.00083472 -0.002829 0.0064849
-0.024477 0.12943 -0.0083683 -0.0054665
0.00049924 -0.00024001 0.00053126 -0.00052573 -0.0027757 0.00076602 0.0011444 -0.001832
-0.0084011 -0.0055094 0.18856 0.056756
3200000000 0.11014 0.16969 0.0039601 0.0065014 0.00055035 -0.0026652 -0.00021046 0.0021042
0.00039121 -0.0020161 -0.00012686 0.00058
0.0039475 0.0064885 0.084222 -0.028996 -0.00079734 0.00059222 -0.00024928 -0.00091162
0.00076307 0.0012473 -0.00048377 -0.00096664
0.00054009 -0.002683 -0.00076981 0.0005665 0.06805 0.23125 0.001041 0.00095644
-0.00024124 -0.0023222 -0.0013648 0.0027371
-0.00016345 0.0020731 -0.00036946 -0.0008582 0.0010976 0.00093524 0.18308 0.16328
0.00013603 0.0058464 -2.2269e-05 -0.0011303
0.00027765 -0.0020342 0.00076195 0.001221 -0.00029258 -0.0023093 0.00013526 0.0059433
0.014252 0.14869 -0.0096143 -0.00044532
-0.00019999 0.00049835 -0.00049855 -0.00098504 -0.0013141 0.0026957 8.411e-05 -0.0011263
-0.009477 -0.00026395 0.20464 0.056821
3260000000 0.1426 0.16153 0.0041223 0.0031983 -0.00073202 -0.0025078 0.0010773 0.00081869
0.00022016 -0.0018371 0.00012542 1.8639e-05
0.0041211 0.0032083 0.092191 -0.032167 -0.0016614 0.0021081 -0.00021089 -0.00010541
0.00099863 -0.00064912 -0.00095576 0.00013474
-0.0007504 -0.0025514 -0.0016362 0.0021555 0.11854 0.22687 0.00029464 -0.00022859
-0.0012177 -0.0010383 0.00062691 0.0018829
0.0010925 0.00087077 -0.00017367 -7.1643e-05 0.00046711 -0.00024536 0.21063 0.12553
0.0022816 0.0052031 -0.0001471 -0.0015419
0.0001774 -0.0018757 0.00098315 -0.00065351 -0.0012357 -0.00093149 0.0021675 0.0052208
0.042163 0.15834 -0.006551 0.0038693
5.8376e-05 -9.6494e-05 -0.0010484 7.8777e-05 0.00064025 0.0019627 -0.00024175 -0.0015525
-0.0065378 0.0038686 0.23447 0.04565
3320000000 0.17282 0.15574 0.0071833 0.001204 -0.00061412 -0.001629 0.00093855 0.00033188
-0.0016652 -0.0013656 5.3798e-05 -0.00011346
0.0071777 0.001206 0.098585 -0.028352 0.0010428 0.002153 -0.00015936 -0.00066346
-0.00022929 -0.00032523 -0.00049583 0.00027456
-0.00058614 -0.001642 0.0010567 0.0021617 0.16604 0.21827 0.00021796 -3.7207e-05
-0.0011749 -0.00039469 0.00033763 0.00066196
0.00096274 0.00021655 -0.00021887 -0.00062572 0.00016908 9.392e-05 0.2186 0.095425
0.0037096 0.0033352 -0.0011886 -0.00015403
-0.0017184 -0.0013321 -0.00025112 -0.00028374 -0.0011964 -0.00032027 0.0037695 0.0032782
0.074225 0.15781 -0.0042123 0.0049274
1.3446e-05 1.5582e-05 -0.0004454 0.00024944 0.00038875 0.00070004 -0.0014182 0.00010208
-0.004246 0.0050152 0.24919 0.032796
3380000000 0.20853 0.1389 0.0054115 -0.0021121 -0.0010541 0.00046795 0.0011406 0.00037968
-0.0013785 0.00079904 0.00038339 -2.5347e-05
0.0053981 -0.0021033 0.10948 -0.035939 0.00028318 0.0026619 -0.0012323 -0.00056303
2.2793e-05 7.7782e-05 -0.00074987 0.00037194
-0.0010731 0.00047094 0.00030537 0.0026737 0.20785 0.19562 0.00077578 -0.00062652
-0.0018513 0.00081585 0.0010064 0.0012951
0.0011179 0.00029939 -0.001265 -0.00061017 0.00081529 -0.00055172 0.23392 0.063516
0.0051934 0.0026869 -0.00033425 0.00086563
-0.0013625 0.00083546 3.433e-05 0.00014282 -0.0017819 0.00079982 0.0051196 0.0026635
0.1173 0.14986 -0.00035962 0.0063357
0.00048544 1.3193e-05 -0.00073332 0.00045263 0.00084612 0.0013407 -0.00043971 0.00069874
-0.00031692 0.0062244 0.27982 0.013997
3440000000 0.23977 0.11693 0.0044487 -0.0036898 -0.00064239 -0.0017855 0.00093581 -0.00021264
-0.0015752 0.0014989 0.00063986 9.2653e-06
0.0044504 -0.0036696 0.103 -0.041129 0.0031308 0.0019988 -0.00099727 0.0010509
-3.1081e-05 0.00046221 9.9449e-05 0.0010452
-0.00061871 -0.0017562 0.0031219 0.0019046 0.24612 0.16695 -0.0005758 -0.00010856
-6.8887e-05 0.0012819 0.00072303 0.00069754
0.00096326 -0.00023875 -0.0010117 0.0011261 -0.00054349 5.1168e-05 0.23452 0.030709
0.0066937 0.00041346 -0.00019839 -0.00030063
-0.001509 0.001434 1.839e-05 0.00037234 4.76e-05 0.0013429 0.0066393 0.00034973
0.1477 0.1391 0.0036214 0.0033841
0.00071932 2.3194e-05 0.00012918 0.0010351 0.00074761 0.00065976 -0.00023304 -0.00018074
0.0037035 0.0033904 0.29468 -0.016089
3500000000 0.27209 0.085241 0.0024601 -0.0044865 -0.001471 0.0015039 0.00096014 -0.00075051
-0.0010789 0.0012997 0.00068163 -0.00071535
0.0024702 -0.0044618 0.11543 -0.064777 0.0030624 0.00092704 -0.00056312 0.00075361
0.0005061 3.2042e-05 0.00016701 0.00037293
-0.0014466 0.0015327 0.0031226 0.0009065 0.27506 0.13325 0.00027122 -0.00027865
6.0192e-05 0.00095527 0.0016899 -3.936e-05
0.00094407 -0.00082604 -0.00054571 0.00078207 0.00024288 -0.00022263 0.23952 0.0040581
0.0070027 -0.0027921 -0.00014886 0.00034231
-0.00097099 0.001424 0.00049569 1.3486e-05 -0.00011052 0.00089996 0.0070635 -0.0028727
0.19267 0.11111 0.0031152 0.0015519
0.00078687 -0.00076972 0.00010776 0.00026089 0.0018056 -8.4642e-05 -0.00020075 0.00029532
0.0030253 0.0017923 0.31638 -0.042749
3560000000 0.2905 0.050851 0.0003505 -0.0058109 -7.274e-05 -0.00088701 0.00070524 0.00015739
0.0016345 0.0018372 0.00015035 -0.0012761
0.00035124 -0.0058047 0.10975 -0.069932 0.0056807 -0.00094262 0.00043854 0.00070485
0.00079387 -0.00023441 0.00010002 0.00037538
-9.3882e-05 -0.00090038 0.0056995 -0.0010041 0.30281 0.090323 -0.00042092 -0.00021024
0.00081758 0.00053557 0.0014136 -0.00084898
0.00066705 9.4346e-05 0.00048731 0.00073185 -0.00043831 -0.00024052 0.22982 -0.032584
0.0056465 -0.0056868 -0.00036164 -0.00068914
0.0016169 0.0019535 0.00079063 -0.00037597 0.00095985 0.00051495 0.0057153 -0.0057167
0.2146 0.097686 0.0038288 -0.0016795
0.0001232 -0.0010709 2.614e-05 0.00037269 0.0014295 -0.00081566 -0.00020095 -0.00059711
0.0036716 -0.0016555 0.32719 -0.083978
3620000000 0.30664 0.01285 -0.00092845 -0.003488 -0.0021303 -0.00023634 0.00016577 -0.0019786
6.6863e-05 0.00053555 -0.00075802 -0.00073991
-0.00093701 -0.0034799 0.11032 -0.099344 0.003603 -0.0039473 0.00032775 0.0005421
-0.00040123 -0.00080721 0.00086186 0.00035147
-0.0021603 -0.00021446 0.0035649 -0.0039882 0.31544 0.046236 0.00027412 -0.00076635
-0.0001621 0.00032278 0.00075993 -0.00062193
0.00016998 -0.0019848 0.0003366 0.00054775 0.00020249 -0.00086815 0.21847 -0.062654
0.0018856 -0.0072901 -0.0015548 0.0009881
0.00010853 0.00057254 -0.00037875 -0.00065938 -0.00013814 0.00032596 0.0018587 -0.0070837
0.23671 0.054656 0.0013267 -0.0020501
-0.0007652 -0.00073436 0.00084503 0.00034015 0.00068322 -0.00063272 -0.0014866 0.0012242
0.00099687 -0.0019647 0.32942 -0.11738
3680000000 0.31036 -0.03141 -0.0033344 -0.0039002 -0.00095773 0.0017132 -0.0011929 -0.00020417
0.0015566 -1.5396e-05 -0.00094713 -0.00045153
-0.0033487 -0.0039073 0.10581 -0.1164 0.0013654 -0.0045797 0.00078921 0.00026097
-0.00033503 -0.00068555 0.00066943 9.6972e-05
-0.00098896 0.0016965 0.0013255 -0.004617 0.3264 -0.0039271 -0.00089202 -0.0006084
0.0011457 0.00086793 0.00064437 -0.0018163
-0.0011371 -0.00016347 0.00080074 0.00031564 -0.00088789 -0.00063395 0.20565 -0.096479
0.00022918 -0.006599 -0.00068504 0.0012402
0.0015541 3.8317e-05 -0.00039885 -0.00061182 0.0011843 0.00085671 6.6233e-05 -0.0065596
0.25655 0.029972 0.0010368 -0.0023315
-0.0011633 -0.00059269 0.00074111 0.00012188 0.00061002 -0.0018541 -0.00076619 0.0010811
0.0012566 -0.0025888 0.32921 -0.16219
3740000000 0.312 -0.066813 -0.0029421 -0.00020806 -0.0022361 0.002739 -0.00015207 -0.00053624
-0.00064553 -0.00016843 -0.0012075 0.00058628
-0.0029498 -0.0002307 0.097217 -0.13817 0.00067091 -0.005441 0.0002906 -0.00026768
-0.00030317 -3.16e-05 0.00060731 0.00013331
-0.0021634 0.0027779 0.00061999 -0.0054298 0.32919 -0.043764 -0.00063014 -3.9395e-05
0.00014071 -2.1863e-05 -0.00067072 -0.0012555
-0.00019438 -0.00053038 0.0002619 -0.00031684 -0.00057897 -4.1e-05 0.18393 -0.12043
-0.0017461 -0.0060418 0.0006915 0.0025363
-0.00051125 -8.741e-05 -0.00046702 -3.5168e-06 0.00016383 -3.8848e-05 -0.0016532 -0.0061083
0.26286 -0.0091583 -0.00023319 -0.0020867
-0.0011136 0.00052775 0.00063741 0.00010855 -0.00060005 -0.0012828 0.00059369 0.0024898
-0.0002612 -0.0021038 0.31461 -0.20136
3800000000 0.30657 -0.1127 -0.0022865 0.0004291 0.00080894 0.0037212 -0.0012095 -0.0015644
0.0016864 0.0011458 -0.00075087 0.00034853
-0.0022908 0.00043102 0.086045 -0.15331 -0.0022998 -0.0047675 6.4882e-05 0.00017508
-0.00086654 -0.00046772 0.00071611 -0.00011609
0.00090294 0.0037676 -0.0023369 -0.0047418 0.32536 -0.085352 -0.00070407 0.00018301
0.00098377 -8.0342e-05 -0.00079594 -0.00066881
-0.0011415 -0.0016317 7.0881e-05 0.00019383 -0.00065927 0.00026415 0.17425 -0.14586
-0.0036202 -0.0051542 0.0017459 0.001784
0.0015811 0.0011686 -0.00082135 -0.00055758 0.00091451 7.6273e-05 -0.0034883 -0.005127
0.27515 -0.050386 0.0015279 -0.00089083
-0.00090359 0.00031325 0.0007666 -0.00021094 -0.0007876 -0.00049928 0.0017205 0.0015416
0.0016163 -0.00089627 0.30646 -0.24327
3860000000 0.29497 -0.14449 -0.00074174 0.0011242 0.0025549 0.0018569 -0.0022159 0.0012594
0.00054432 -0.0010994 -0.00033069 0.0016758
-0.00072652 0.0011056 0.066755 -0.16297 -0.0033542 -0.004793 0.00059953 -0.00075023
-0.00098399 0.0013784 0.00081109 -0.00095521
0.0025016 0.0019124 -0.0034153 -0.0047538 0.30559 -0.12549 -0.00077259 0.00073677
0.00028169 -0.00059691 -0.0009069 -0.00022293
-0.0021581 0.0012667 0.00061005 -0.00068465 -0.00081197 0.0007453 0.14628 -0.1605
-0.0029437 -0.004669 0.001787 0.00098744
0.00040162 -0.0012453 -0.0009551 0.0013912 0.00024673 -0.00065999 -0.0029057 -0.0044389
0.27172 -0.080989 0.00014034 -0.0024407
-0.00030076 0.001756 0.00076453 -0.00096467 -0.0010398 -0.00017978 0.001828 0.0010466
-6.0289e-05 -0.0024074 0.284 -0.28138
3920000000 0.2799 -0.18427 0.0018133 0.00024876 0.0036512 0.0024014 0.00013269 0.00085063
0.00054255 -0.00011973 0.0004823 0.00015477
0.0018226 0.00024984 0.039117 -0.17909 -0.0047263 -0.002913 -0.00058582 -0.00011666
0.00030501 0.00013769 -0.00029664 -0.00025251
0.0035778 0.002289 -0.0047652 -0.0028227 0.29848 -0.15869 0.000126 0.0013445
0.0016307 -0.001267 -0.00041179 -2.3915e-05
0.00015947 0.00085516 -0.00054071 -9.4573e-05 0.0001742 0.0012587 0.12626 -0.1716
-0.0044975 -0.0041921 0.0022668 -0.00033829
0.0005844 -0.00016198 0.00037008 0.00014639 0.0016168 -0.001316 -0.0046209 -0.0042748
0.26154 -0.13148 0.00063552 -0.0019287
0.00035405 0.00011105 -0.0003446 -0.00029571 -0.00064832 -0.00015338 0.0021912 -0.00047278
0.00060345 -0.0018348 0.26224 -0.30813
3980000000 0.25255 -0.21983 0.0019061 -0.0034177 0.0048975 -0.00035954 7.5087e-05 0.0010918
0.00072 -0.0018509 0.00061352 0.00020845
0.001911 -0.0034022 0.016574 -0.19196 -0.0053481 -0.0012652 0.0008235 0.00051775
0.00054399 0.00035576 -3.2731e-05 -0.0011111
0.0049052 -0.0003417 -0.0053609 -0.001196 0.26979 -0.1887 0.0013234 0.00017309
-0.0011143 -0.0011584 -0.00060265 -0.0005612
0.00018901 0.0011223 0.00083187 0.00051733 0.0012927 0.00018278 0.089794 -0.19274
-0.0052679 -0.0038886 0.001553 -0.0012924
0.00078394 -0.0018477 0.00041943 0.00039644 -0.0011134 -0.0011331 -0.0050206 -0.0038469
0.24878 -0.16005 0.00063326 -0.0049379
0.00060191 0.00014226 -0.00010251 -0.0011504 -0.00053265 -0.00062765 0.0014042 -0.0012075
0.00080687 -0.0049661 0.22698 -0.3466
4040000000 0.22555 -0.24523 -0.00080117 -0.0042796 0.0034401 -0.0031576 0.0003962 0.00024662
-0.00047126 -0.00082908 0.00061355 0.00016305
-0.0007991 -0.004244 -0.0084719 -0.19888 -0.0046143 0.00017431 0.00022998 -0.0009858
-3.9027e-05 0.00011987 -0.001441 -0.00015858
0.0033848 -0.0031505 -0.0046591 0.00021813 0.24739 -0.22217 0.00042234 -0.00053057
-0.00093319 -0.00037368 -0.0010573 0.00033654
0.00041334 0.00023542 0.00016469 -0.00099911 0.00044622 -0.00055118 0.068099 -0.18778
-0.0065606 -0.0017659 0.0014256 -0.00065035
-0.00037798 -0.00086154 -7.4233e-05 6.9755e-05 -0.00081552 -0.00033491 -0.0066904 -0.0017787
0.23543 -0.19461 -0.0019932 -0.0035968
0.00055558 3.0951e-05 -0.0014417 -8.683e-05 -0.0010868 0.00024556 0.0014666 -0.00078896
-0.0020328 -0.0035307 0.19014 -0.36422
4100000000 0.19514 -0.26902 -0.003528 -0.0028823 0.0009742 -0.003432 -0.00052256 -7.4954e-05
5.3441e-05 -0.0018455 0.00076287 0.00018391
-0.0035053 -0.002876 -0.034286 -0.20209 -0.0046542 0.00080143 -0.00011887 -0.00024226
0.00085581 0.00026643 -0.0005511 0.00023538
0.0009498 -0.003429 -0.0046854 0.00087128 0.22547 -0.248 0.00020542 -0.00018273
-0.00055995 -0.00040122 -0.0012118 2.2749e-05
-0.00042969 -0.00012448 -0.00012752 -0.00024384 0.00017362 -0.00016044 0.034421 -0.20106
-0.0066564 0.00090953 0.0010473 -0.0013541
-3.0596e-05 -0.0019544 0.00082316 0.00027144 -0.00061472 -0.00042453 -0.0064026 0.00097044
0.21626 -0.21741 -0.002305 -0.0041389
0.00080336 0.00028732 -0.00055268 0.00022548 -0.0013069 0.00011586 0.0010571 -0.0013693
-0.0025643 -0.0040013 0.15657 -0.39038
4160000000 0.16591 -0.28591 -0.0038836 -0.0018011 -0.00012671 -0.0033991 0.00076475 -0.0001901
-0.0035973 -0.0004633 0.00089192 -0.00088538
-0.003879 -0.0018166 -0.059806 -0.19801 -0.0048242 0.0025668 -0.00038418 -0.00032845
0.00019538 -0.00041226 -0.00094267 0.00032921
-0.00023574 -0.0034308 -0.0047645 0.002683 0.19279 -0.26343 0.00045241 -0.00029868
-0.0010707 -0.00035494 -0.0012129 0.00089439
0.00074596 -0.00013232 -0.00044476 -0.00033394 0.00048271 -0.00041082 0.010419 -0.18821
-0.005301 0.0016056 0.00098727 -0.0021747
-0.0036832 -0.00041415 0.00013835 -0.00048651 -0.00094173 -0.00026114 -0.0054032 0.0016733
0.18179 -0.25293 -0.0045595 -0.003192
0.00098898 -0.00080707 -0.00093007 0.00035401 -0.001266 0.00098402 0.00098147 -0.0021332
-0.0046942 -0.0033611 0.10736 -0.39949
4220000000 0.13742 -0.30194 -0.0045968 0.00034138 -6.1023e-05 -0.0036973 -0.00032311 -8.9176e-05
-0.0010027 0.0011404 0.00030658 -0.0013758
-0.0045829 0.00034362 -0.096076 -0.18786 -0.0023429 0.0034059 -0.00030221 -4.2186e-05
0.00020585 -2.0334e-05 -0.00070471 0.0010694
-5.624e-05 -0.003719 -0.0023077 0.0034358 0.16329 -0.28977 0.00010385 8.5546e-05
0.00035449 -4.5492e-05 -0.00020866 0.001259
-0.00049137 -2.4172e-05 -0.00026393 -8.4764e-05 3.8184e-05 0.00011635 -0.013557 -0.18696
-0.0044794 0.0023064 8.5757e-06 -0.0022874
-0.00087873 0.001058 0.00022397 1.5882e-05 0.00017801 1.1931e-05 -0.0043885 0.0021172
0.1647 -0.27385 -0.0048696 -0.0024399
0.00033824 -0.0013847 -0.00065235 0.0010773 -5.96e-05 0.0011155 -0.0001672 -0.0022871
-0.0046344 -0.0023899 0.079277 -0.41268
4280000000 0.10612 -0.31012 -0.002819 0.0018174 -0.0019177 -0.0040475 -0.00026031 0.00065483
-9.7834e-05 0.0011442 -0.00070147 -0.00023356
-0.0028161 0.0018111 -0.1215 -0.19169 -0.0026622 0.0029793 -0.00083705 -0.0003878
0.00016001 0.00024595 0.00052941 0.00069014
-0.0019589 -0.0040162 -0.0026579 0.0030172 0.13281 -0.29673 0.00080747 -7.393e-05
-0.0008618 0.00083644 -0.00023326 0.00083818
-0.00026137 0.00061597 -0.00081428 -0.00033465 0.00072471 -0.00014722 -0.05083 -0.17159
-0.0048437 0.0025942 -0.00043721 -0.0021467
-8.8314e-05 0.0012133 0.00018468 0.00020733 -0.0010288 0.00073645 -0.0047659 0.0026606
0.11731 -0.29428 -0.0061799 -0.00044548
-0.00068994 -0.00018167 0.00055495 0.00065617 -0.00029451 0.00082829 -0.00067486 -0.0022556
-0.0066386 -0.00038622 0.028681 -0.41735
4340000000 0.079117 -0.31954 -0.0018966 0.0019081 -0.0023948 -0.0013475 0.00024055 0.00051488
0.00023333 0.00095785 -5.1293e-05 -0.00089644
-0.0019047 0.0018799 -0.14173 -0.16542 -0.0019783 0.0037732 -7.0249e-05 0.00063583
-0.00019189 -0.00036512 0.00042022 0.00036628
-0.0023615 -0.0013704 -0.0019421 0.0037939 0.09685 -0.31321 -0.00045442 -0.0009827
0.00012006 0.00090222 0.00085705 0.0020611
0.00019612 0.00053825 -8.0797e-05 0.00059866 -0.00037746 -0.00092679 -0.068576 -0.16929
-0.0044197 0.0037667 -0.0015026 -0.0023603
-2.0297e-05 0.00083811 -0.00019424 -0.00032256 0.00025212 0.00090008 -0.0045171 0.0038405
0.088268 -0.31758 -0.005153 0.0019608
-0.00026511 -0.00080519 0.00043717 0.00040274 0.00092338 0.0020279 -0.0014098 -0.0023755
-0.0051442 0.0017481 -0.0049395 -0.41088
4400000000 0.047973 -0.32475 -0.00099815 0.0016163 -0.0024116 -0.0017892 0.0009603 0.0013217
1.857e-05 0.00072939 -3.8113e-06 -0.00065899
-0.00099236 0.0015993 -0.17042 -0.15543 -0.0014756 0.0040436 -0.00039142 0.0004632
6.3871e-05 -0.0003945 0.00065023 0.00027187
-0.0023348 -0.0017206 -0.0014578 0.0040445 0.067481 -0.3193 -3.2361e-05 -0.00034345
0.00054482 0.00026776 0.0011011 0.0013797
0.00095907 0.0013166 -0.00040635 0.00053413 -4.5383e-05 -0.00023026 -0.093509 -0.15603
-0.0033815 0.0052822 -0.0021388 -0.0015063
0.00014142 0.00057638 -7.1538e-05 -0.00043096 0.00041959 0.00029179 -0.0033283 0.0053757
0.056283 -0.32728 -0.0046178 0.0010831
-1.3615e-05 -0.00071507 0.00071333 0.0002402 0.0010833 0.0015722 -0.0022893 -0.0013666
-0.0046162 0.00094954 -0.051167 -0.4156
4460000000 0.012204 -0.3245 -0.00067432 0.00058282 -0.0041224 -0.0010396 0.0014012 -0.00069434
-0.00058393 0.001263 -0.00099895 -0.00038073
-0.00067348 0.00056156 -0.19188 -0.12587 -0.00060869 0.0047014 -0.00031266 0.00074596
-0.000433 -0.00041693 0.00047171 -0.00047316
-0.0041021 -0.00096101 -0.00052654 0.0046851 0.042327 -0.32628 -0.00042991 -0.00052078
0.00053289 0.00049571 0.0019712 0.00060079
0.0013143 -0.00063375 -0.00033561 0.00072955 -0.0004628 -0.00050515 -0.10641 -0.13463
-0.0014378 0.0064646 -0.0023314 -0.0008815
-0.00063226 0.0012961 -0.0004323 -0.00043594 0.00065566 0.00046207 -0.0015929 0.0061822
0.01909 -0.32163 -0.0043018 0.003136
-0.0009595 -0.00031291 0.00047535 -0.00057264 0.001927 0.00047154 -0.0023429 -0.00085244
-0.0041423 0.0031254 -0.090339 -0.39657
4520000000 -0.012088 -0.325 -0.00026251 -0.00024003 -0.0038179 0.00019045 0.00063457 -4.6847e-05
0.0019741 0.00012042 -0.00064192 0.00082752
-0.00028047 -0.00024066 -0.21667 -0.10886 0.00068181 0.004936 0.00056454 0.00081242
-0.00015609 3.9986e-05 8.6381e-05 -0.00017063
-0.0038185 0.00027486 0.00076631 0.0049368 0.011317 -0.32407 -0.0010219 0.00045124
0.00070659 -0.00060768 0.0017092 -0.00072212
0.00058832 -7.903e-05 0.00062906 0.00080378 -0.0010635 0.00053202 -0.12463 -0.12551
-0.00061956 0.006087 -0.0029817 -0.00028768
0.0019459 0.00013615 -0.00014639 5.3571e-05 0.00071927 -0.00062601 -0.00052109 0.0061479
-0.028804 -0.33106 -0.002798 0.0034706
-0.00064573 0.00095924 0.00014678 -0.00019084 0.0017011 -0.00062258 -0.0030082 -0.00022734
-0.002903 0.0035451 -0.11926 -0.39459
4580000000 -0.049684 -0.31737 -0.0011925 -0.00051998 -0.0030251 0.0025047 0.0006084 -0.00038377
0.00014677 -3.8564e-05 -0.00061806 0.00063184
-0.0011799 -0.00051396 -0.23498 -0.082104 0.0011835 0.0041798 0.00067339 -7.5502e-05
1.5134e-05 2.1227e-05 0.00019118 -0.00020234
-0.003055 0.0025841 0.0012844 0.0041666 -0.020766 -0.32113 -0.00024613 0.00056198
-0.00034462 2.667e-05 0.0015922 -0.0010751
0.00059568 -0.00044592 0.00063848 -0.00011853 -0.00017649 0.00052597 -0.13496 -0.10055
0.0019272 0.0054481 -0.0026895 0.0011693
0.00022819 8.1226e-05 -6.7291e-05 2.2138e-05 -0.00036376 3.4561e-05 0.0019001 0.005364
-0.05466 -0.33543 -0.0023152 0.0038004
-0.0006193 0.00066706 0.00015259 -0.00018438 0.0014595 -0.001136 -0.002641 0.0012134
-0.0023152 0.0037135 -0.16482 -0.36514
4640000000 -0.075203 -0.31114 -0.0023788 -0.0015908 -0.0030457 0.0027216 0.00061353 -0.0012613
0.0015851 -0.00054829 -2.8537e-05 0.0011939
-0.0023743 -0.0015877 -0.24528 -0.05434 0.0017589 0.0038945 0.00069766 0.00032706
-0.00034386 0.00052711 2.5105e-05 -0.0006758
-0.0030849 0.0027484 0.0018615 0.0038621 -0.044802 -0.31518 0.00024407 0.00086522
0.0012343 0.00011298 0.00030851 -0.0021898
0.00065107 -0.0013064 0.00070303 0.00031289 0.00024673 0.00089754 -0.14039 -0.086221
0.0034801 0.0038737 -0.0024682 0.0016083
0.0014561 -0.00050884 -0.00035527 0.00048959 0.0012488 0.00019034 0.0035865 0.0039385
-0.087605 -0.31779 -0.0025169 0.0039313
2.4378e-05 0.0011599 -4.8659e-05 -0.00073745 0.00039624 -0.0020081 -0.0025212 0.0015824
-0.0025232 0.0040586 -0.18305 -0.35446
4700000000 -0.10311 -0.30621 -0.0039995 3.3856e-05 -0.0014001 0.0045626 -0.00097908 -0.00099142
0.0008432 -0.00058601 0.00107 0.00070732
-0.0040001 2.108e-05 -0.25679 -0.035649 0.0028119 0.0038823 0.00049351 -0.00050753
0.00030202 0.00047533 -5.7756e-05 -5.5622e-05
-0.0013466 0.00461 0.0028958 0.003848 -0.075877 -0.30906 -0.00020062 0.00063455
0.00057699 -0.000329 -8.052e-05 -0.0015969
-0.00097743 -0.00096401 0.00045828 -0.00049437 -0.00016368 0.00056681 -0.15719 -0.065232
0.0033906 0.0018478 -0.0013646 0.0025437
0.0009503 -0.00068212 0.00028821 0.00045732 0.00062926 -0.00027293 0.0032923 0.00176
-0.12589 -0.30909 -0.00097474 0.0043908
0.0010743 0.00071799 -2.5212e-05 -1.5281e-05 -0.00014554 -0.0016749 -0.0013045 0.0025399
-0.00094566 0.004402 -0.22657 -0.32566
4760000000 -0.13291 -0.29109 -0.0047669 0.001216 0.00060215 0.0045925 -0.00072987 -0.00068127
0.00028558 -0.001008 0.00108 -0.00037948
-0.0047483 0.0012056 -0.25214 0.0068446 0.0031404 0.0030731 -3.2289e-05 -0.00062452
0.0003625 0.00027114 2.0194e-05 -0.00022186
0.0006587 0.0045581 0.0032042 0.0030478 -0.10616 -0.29452 0.00075431 0.00032861
0.00081451 -0.00047968 -0.0014579 -0.00098995
-0.00073607 -0.00062667 -5.8578e-05 -0.00062955 0.00079516 0.000369 -0.15103 -0.048741
0.0025089 0.0011289 -0.00053658 0.0027528
0.0003135 -0.0009662 0.00044016 0.00020029 0.00074925 -0.00043586 0.0024598 0.0010413
-0.15859 -0.29087 -0.00046961 0.0045344
0.0010927 -0.00039112 1.6384e-05 -0.00021463 -0.0013412 -0.00095968 -0.00056839 0.0026898
-0.00046264 0.0046999 -0.23794 -0.30301
4820000000 -0.16004 -0.27726 -0.0049909 0.0026954 0.0016233 0.0030413 -0.00089523 -0.00045375
0.00050438 -0.00089514 0.00015442 -0.00053767
-0.0050018 0.0026847 -0.26375 0.029071 0.0042909 0.0032285 -5.688e-05 -0.00029909
0.00038822 -0.00026077 -0.00029597 -0.00040472
0.0016573 0.0029458 0.0043745 0.0031607 -0.13344 -0.29012 0.00060106 -0.00044021
0.00024731 -0.0007137 -0.0008447 -0.00028152
-0.00092872 -0.00049564 -4.9639e-05 -0.00033414 0.00053956 -0.0004386 -0.16636 -0.031075
0.0017497 7.5756e-05 2.6602e-05 0.0029005
0.00054029 -0.0007489 0.00038104 -0.00021196 0.00026022 -0.00070653 0.0018595 0.00012158
-0.19559 -0.27192 0.00012433 0.0036623
6.8985e-05 -0.00053334 -0.00030821 -0.00038976 -0.00082505 -0.00026936 0.00011009 0.0029566
2.1787e-05 0.0036263 -0.27527 -0.27324
4880000000 -0.1912 -0.257 -0.0042071 0.0045852 0.0020479 0.0031592 -0.0013731 0.00018966
-0.00084808 -0.0011585 0.00027016 -0.00018581
-0.0042129 0.0045643 -0.2551 0.070758 0.0049559 0.0015594 -0.00033763 -0.00017407
-0.00025569 0.00016165 -0.00024639 0.00022074
0.0020619 0.0031032 0.0049918 0.0015209 -0.15172 -0.27732 0.00038276 -0.00036276
-0.00036608 -0.001246 -0.0004425 1.7964e-05
-0.0013608 0.00017905 -0.00033195 -0.00018736 0.00035587 -0.0003 -0.15939 -0.012591
0.000968 -9.9415e-06 0.0010559 0.0024756
-0.0009191 -0.0011267 -0.00023645 6.2786e-05 -0.00023743 -0.0013196 0.0010093 -2.406e-05
-0.2245 -0.25609 0.00074163 0.0032813
0.00037344 -0.0002662 -0.00025907 0.00023602 -0.00042874 3.9778e-05 0.0010827 0.0024486
0.00073518 0.0034388 -0.28695 -0.24345
4940000000 -0.21199 -0.23922 -0.0027884 0.0065838 0.0031094 0.0012023 -0.0002162 0.00071067
-0.00093631 -0.00052475 -1.5346e-05 -0.00064118
-0.0028073 0.0065736 -0.26641 0.096448 0.0058054 0.00088194 -8.6857e-05 -5.1455e-05
0.00037119 -0.00032064 -0.00027563 0.00019258
0.0030905 0.0011738 0.0057701 0.00078715 -0.17263 -0.25404 0.0002723 -0.00050406
-0.00093715 0.00017523 -0.00036921 0.00011598
-0.00025434 0.00072232 -6.1837e-05 -7.6443e-05 0.00022605 -0.000519 -0.16698 -0.0031721
-0.00020165 0.00035857 0.0019259 0.0021054
-0.0010637 -0.00052462 0.00031781 -0.00026279 -0.00098699 0.00017009 -0.0001728 0.00043099
-0.24717 -0.2256 0.00061437 0.003415
4.8053e-06 -0.00071507 -0.00027003 0.00020119 -0.00031998 7.1076e-05 0.0019111 0.0021019
0.00059964 0.0033719 -0.31024 -0.21746
5000000000 -0.23238 -0.21494 1.0217e-05 0.0072891 0.0031508 0.0017091 -0.00018443 0.00065617
-0.00049594 0.00049006 -0.00026612 -0.00076674
-2.1349e-06 0.0072964 -0.25261 0.11388 0.0056369 -0.00086711 -0.0002349 -0.00010064
-0.00012549 -0.00053063 -0.00017994 -5.0629e-05
0.0031824 0.0016283 0.0056239 -0.00098676 -0.20222 -0.23881 -0.00056244 -0.00073092
-0.00044571 -0.00024225 -0.00043418 -0.0002293
-0.00021363 0.00067429 -0.000211 -0.0001067 -0.00057672 -0.00076072 -0.16112 0.021239
-0.0002212 0.0017956 0.0023596 0.0010841
-0.00049857 0.00053972 -0.00018236 -0.00056936 -0.00037561 -0.00046032 -0.00035896 0.0017076
-0.27347 -0.20412 0.00071889 0.0038705
-0.00031865 -0.00081151 -0.0001335 -8.6896e-05 -0.00030376 -0.00018958 0.0023336 0.00098717
0.00079496 0.0038303 -0.32257 -0.18269
5060000000 -0.2531 -0.18709 0.0020335 0.0068776 0.0031676 -0.0006122 0.00020966 0.0005313
-0.0004892 2.7989e-05 -0.00032252 -0.00019275
0.0020247 0.0068884 -0.23486 0.15065 0.0049262 -0.0019617 1.1635e-07 0.0002008
-0.00032874 6.7422e-05 -0.00023479 0.00015159
0.0031814 -0.00066362 0.0048877 -0.0020545 -0.21578 -0.2172 -0.00042416 0.00037454
-0.00082193 -1.4341e-05 -0.001357 0.00013273
0.00026425 0.00050994 -4.0836e-05 0.00020293 -0.00041797 0.00031893 -0.16276 0.028365
0.00020127 0.0029896 0.0016504 0.00070092
-0.00054188 -1.0365e-06 -0.00034995 0.00011375 -0.00076965 2.7376e-05 0.00021763 0.0030632
-0.28399 -0.17288 0.0016412 0.003469
-0.00020511 -0.00023957 -0.00026846 0.00018284 -0.0012599 3.3873e-05 0.0016607 0.00068343
0.0016085 0.0034603 -0.33422 -0.15416
5120000000 -0.26906 -0.16177 0.0034515 0.0057603 0.0027742 -0.00048761 0.00038441 0.00062595
-0.00013102 0.00072059 -0.00028072 9.3523e-05
0.0034437 0.0057665 -0.22915 0.17699 0.0047604 -0.0024693 1.6243e-05 0.00026583
2.177e-05 -8.0119e-05 -8.4118e-05 0.00025962
0.0027778 -0.00052696 0.0047456 -0.0025468 -0.22964 -0.20217 -1.5927e-05 0.00012194
-0.0003851 0.00096754 -0.0011788 0.00092666
0.00040896 0.00062061 5.4206e-05 0.00023402 -2.8571e-06 0.00011304 -0.15905 0.054571
0.0018175 0.003265 0.0026575 0.00026238
-8.0215e-05 0.00076615 -2.3625e-05 -7.4364e-05 -0.00026261 0.00093879 0.0017951 0.0032154
-0.29773 -0.13913 0.0018386 0.0033264
-0.00031533 7.1368e-05 -3.0282e-05 0.0001902 -0.0010699 0.0008517 0.002565 0.00024138
0.001855 0.0033141 -0.34711 -0.12023
5180000000 -0.28481 -0.13144 0.0049775 0.0047326 0.0034184 -0.0010754 0.00017094 0.00056561
-0.00014371 0.00032078 -0.00061323 0.00040398
0.0049735 0.0047428 -0.20656 0.19995 0.0041879 -0.003752 -0.00030566 -0.0002497
-0.00022871 -0.00016724 -0.0001863 0.00015049
0.0034069 -0.0011535 0.0041554 -0.0038412 -0.24071 -0.16576 -0.00018063 0.00067649
-5.7232e-05 1.8259e-05 -0.00024331 0.0011437
0.00018746 0.00056696 -0.00028363 -0.00023074 -0.00020108 0.00069283 -0.15793 0.064345
0.0030326 0.0034141 0.0020762 -0.00077036
-0.00015441 0.00037092 -0.00020661 -0.00017709 1.7621e-05 8.4523e-05 0.0031233 0.0033719
-0.30817 -0.096843 0.0028457 0.0033582
-0.00046618 0.00035519 -0.00015566 0.00017567 -0.0002248 0.0011443 0.0020603 -0.00080038
0.0028779 0.0033265 -0.34936 -0.087639
5240000000 -0.29328 -0.10441 0.0051769 0.0034584 0.002839 -0.0029622 0.00065281 1.3877e-05
-0.00029067 -4.1498e-05 9.844e-05 0.00057281
0.0051649 0.0034574 -0.19451 0.23702 0.0030749 -0.0047554 -6.2263e-05 0.00015553
-0.00025068 4.2532e-05 0.0002442 0.00045423
0.0027766 -0.0029958 0.0029866 -0.0048071 -0.25747 -0.14082 0.00039085 0.00025432
-0.00013214 0.00083052 0.00027729 0.0012376
0.00065899 -1.5964e-05 -4.0619e-05 0.00015218 0.00037664 0.00028637 -0.1585 0.084816
0.0037045 0.0020469 0.0018714 -0.001118
-0.00026195 -3.4555e-05 -0.00017613 6.8419e-05 -0.00018722 0.00071709 0.0036466 0.0021402
-0.3212 -0.056576 0.0034796 0.0027519
-1.6578e-05 0.00066287 0.00027702 0.00045963 0.00025843 0.0011911 0.0017712 -0.0011859
0.0034044 0.0027283 -0.35503 -0.055076
5300000000 -0.29811 -0.074011 0.0061001 0.0018745 0.0015641 -0.0033499 9.6266e-05 -0.00037507
0.00042014 0.00061645 9.9419e-05 0.00040945
0.0060815 0.0018977 -0.18648 0.2417 0.0021291 -0.0054327 -0.00013263 0.00021611
-5.6206e-05 0.00038308 0.00038775 0.00016609
0.0015149 -0.0033617 0.0020518 -0.0054433 -0.27348 -0.11496 0.00037819 -0.00028485
0.00021494 0.0003822 0.00051704 0.00058306
7.0072e-05 -0.00040253 -0.00015689 0.00021611 0.00031252 -0.00024747 -0.15075 0.094272
0.0052181 0.0013029 0.0012381 -0.001619
0.00040661 0.00063056 -2.8298e-05 0.00041698 0.00036048 0.00038344 0.0052699 0.0011985
-0.33163 -0.030402 0.0035907 0.0022427
5.329e-05 0.00029877 0.00043063 0.00018539 0.00073284 0.00064498 0.0013432 -0.0016683
0.0036783 0.0022171 -0.3511 -0.019141
5360000000 -0.29792 -0.03695 0.0059727 0.00051984 0.00010482 -0.0037137 0.00045202 5.5801e-05
0.00023017 0.00041155 0.00066507 -5.1518e-05
0.0059606 0.00053039 -0.14911 0.26314 0.00068489 -0.0055625 9.8467e-05 0.00018936
-4.1385e-05 2.2205e-05 0.0005716 -0.00026096
0.00011212 -0.0037646 0.00055225 -0.0055756 -0.27209 -0.087721 0.00040089 0.00035279
0.00028592 0.0005091 0.00055068 0.00049714
0.00045929 2.201e-05 0.00010222 0.00019825 0.00031184 0.00030651 -0.14875 0.11214
0.005518 -0.00087204 0.00064051 -0.0019508
0.00024041 0.00042156 -4.3492e-05 7.4001e-06 0.00020512 0.00045022 0.0055231 -0.00084079
-0.32536 0.0080113 0.0047058 0.0021786
0.0006248 -2.2286e-05 0.00057868 -0.00025681 0.00053922 0.00050804 0.00059245 -0.0019089
0.0046552 0.0021732 -0.34844 0.0098479
5420000000 -0.30064 -0.013852 0.0059338 -0.0012237 -0.00064182 -0.0034845 -1.2532e-05 -0.000132
0.00084452 0.00048711 0.00025621 -0.0002653
0.0059315 -0.0012114 -0.13007 0.2897 5.5412e-05 -0.0054993 8.2501e-05 0.00013223
2.4468e-05 6.5824e-05 0.00018148 -0.00010575
-0.00066227 -0.0034506 -3.0368e-05 -0.0054837 -0.28753 -0.054955 -0.0001576 -0.00053127
0.00069738 0.00011724 0.00099399 7.5666e-05
-2.9033e-05 -0.00013455 8.1926e-05 0.00013316 -0.00016109 -0.00056431 -0.13738 0.12667
0.0046876 -0.0020739 0.00028797 -0.0017889
0.00093027 0.00053656 2.0063e-05 4.2022e-05 0.00085526 9.7358e-05 0.0045886 -0.0021875
-0.32985 0.037249 0.0050476 0.00063115
0.00027413 -0.00033183 0.0002129 -0.00012472 0.00094953 7.5038e-05 0.00033853 -0.0017542
0.0051282 0.00063327 -0.34112 0.050526
5480000000 -0.29284 0.022462 0.0048616 -0.0019544 -0.001895 -0.0029548 0.00035997 -1.3563e-05
0.00085783 -0.00035889 -0.00015453 -0.00012143
0.0048484 -0.0019439 -0.11548 0.29743 -0.0016116 -0.0057045 5.9232e-05 0.00022256
5.8428e-05 1.8145e-05 0.00016798 -0.00014224
-0.0019362 -0.0028993 -0.0017172 -0.0056474 -0.2916 -0.032489 -0.0002166 0.00018547
0.00073351 -0.00041733 0.00084276 0.00010153
0.00037049 -4.2325e-05 7.6055e-05 0.00021407 -0.0002979 0.00021023 -0.13099 0.13777
0.0037202 -0.003349 -0.00028808 -0.0019523
0.00083143 -0.00034807 4.0936e-05 -5.7555e-06 0.00063418 -0.00036086 0.003683 -0.0033579
-0.31853 0.064047 0.0048074 2.5049e-05
-0.00017555 -0.00018818 0.00022332 -0.00012631 0.0008655 -1.7967e-05 -0.00038565 -0.0019306
0.0047962 3.2918e-05 -0.33178 0.073436
5540000000 -0.28882 0.047925 0.0041707 -0.0025494 -0.0027647 -0.0019531 0.00032403 -0.00034279
0.0001534 -0.00015218 -0.00027777 0.00013717
0.0041658 -0.0025433 -0.074419 0.31456 -0.002692 -0.0050956 0.00040429 0.00011339
6.9261e-05 -0.0001762 -6.9904e-05 -0.0003221
-0.002756 -0.0019444 -0.0027807 -0.0050564 -0.29084 -0.011376 0.00019942 -0.00023093
0.00029407 -0.00024415 0.00050904 -0.00041177
0.00028153 -0.00033882 0.00040915 9.584e-05 0.00019893 -0.00021786 -0.11913 0.15903
0.0025582 -0.0037454 -0.00096248 -0.0017335
0.00016782 -0.00015962 5.7814e-05 -0.00015967 0.00027373 -0.00027196 0.002512 -0.003817
-0.30374 0.098972 0.0051408 -0.0012208
-0.00029905 0.00010036 -9.1727e-05 -0.00035866 0.00049641 -0.00039244 -0.0009745 -0.0017308
0.0052541 -0.0012559 -0.32353 0.11362
5600000000 -0.27735 0.075934 0.0034297 -0.0036784 -0.0025776 -0.0016084 0.00029202 -0.00043953
0.00029027 -0.00033884 0.00012731 0.00046944
0.0034281 -0.0036673 -0.071734 0.32839 -0.0038579 -0.0047093 6.5665e-05 -0.0002101
-0.00014246 3.3771e-05 -0.00016852 -0.00028965
-0.0025785 -0.00159 -0.0039553 -0.0046293 -0.29011 0.020188 -6.1283e-05 7.8048e-05
0.00014388 -0.00062865 0.00030582 -0.00050623
0.00027786 -0.00047318 8.7217e-05 -0.00019338 -7.6239e-05 7.9198e-05 -0.11162 0.15833
0.0016956 -0.0037421 -0.0010989 -0.0012378
0.00030718 -0.00036476 -0.00018039 1.8976e-05 0.0002358 -0.00056668 0.0017601 -0.0037345
-0.29459 0.12774 0.0044716 -0.0015731
0.00012074 0.00048344 -7.7267e-05 -0.00031532 0.00037256 -0.00045087 -0.001084 -0.0011732
0.0044266 -0.0015377 -0.30248 0.12886
5660000000 -0.26568 0.098032 0.0031114 -0.0037439 -0.0033914 -0.00046813 -0.00037184 -0.00070678
-0.0001884 -0.00046148 0.00055669 -0.00022822
0.0031146 -0.0037179 -0.030287 0.31983 -0.004543 -0.0029041 -2.5409e-05 -0.00017059
0.00016246 8.099e-05 -6.5777e-05 -0.00016561
-0.0033798 -0.00042022 -0.0046058 -0.0028604 -0.2904 0.04397 -0.00015151 9.7896e-05
-0.00038671 -0.00034826 0.00021573 -0.0011213
-0.00040703 -0.000702 -4.1972e-05 -0.00015024 -0.00012437 9.7007e-05 -0.096208 0.17857
0.00076463 -0.0039407 -0.00142 -0.00075545
-0.00015823 -0.00047484 0.00013269 9.7528e-05 -0.00050922 -0.00043985 0.00069333 -0.0040059
-0.27923 0.15508 0.0043668 -0.0026756
0.00055309 -0.00019138 -8.7794e-05 -6.1187e-05 0.00013185 -0.0010119 -0.001492 -0.00081566
0.0043614 -0.0026455 -0.29286 0.16481
5720000000 -0.25051 0.11941 0.0025645 -0.0042286 -0.0027579 0.00092953 -0.00051859 -0.00025326
-0.00037735 -0.00016843 -7.0061e-05 -0.00023895
0.0025631 -0.0042233 -0.0021373 0.34502 -0.0056593 -0.0026655 4.992e-05 -2.262e-05
-0.00022454 7.126e-05 -0.00031721 0.00020239
-0.0027176 0.00099274 -0.0057162 -0.002565 -0.28668 0.07521 0.0002087 3.0998e-05
0.00019615 0.00040346 -0.00015586 -0.00011589
-0.00053412 -0.00024302 5.831e-05 -4.0176e-05 0.0002239 5.3403e-05 -0.080231 0.18013
-0.00012009 -0.0037077 -0.0014783 -0.00057394
-0.00038404 -0.00010373 -0.00024308 5.0458e-05 0.00020907 0.000366 -2.5549e-05 -0.003713
-0.26761 0.18139 0.0038727 -0.0039342
-4.1591e-05 -0.00022825 -0.00030313 0.00015389 -0.00018497 -0.00015889 -0.0014471 -0.00048046
0.0038051 -0.003932 -0.26253 0.18193
5780000000 -0.23418 0.13679 0.001419 -0.0048198 -0.002369 0.0011392 -0.00070787 7.8762e-05
-0.00027176 -0.00026719 -5.5032e-05 -0.0002913
0.0014361 -0.0048152 0.011449 0.33963 -0.0059934 -0.00064837 -1.3537e-05 -0.0002099
-1.0628e-05 -6.3775e-05 -5.0763e-05 -0.00014953
-0.00231 0.0011409 -0.0059739 -0.00054068 -0.28313 0.091997 -8.3285e-06 -7.295e-05
0.00013514 -0.00010407 -0.00028185 -0.00053933
-0.00069425 0.00010721 -2.1071e-05 -0.00022252 3.2066e-06 -9.8679e-05 -0.071279 0.19626
-7.7127e-05 -0.003301 -0.0013063 0.00014885
-0.0003224 -0.00023218 -2.234e-06 -7.1453e-05 0.00016309 -3.914e-05 -0.00016592 -0.0032486
-0.25742 0.2023 0.0027116 -0.0038862
-7.9576e-05 -0.0002908 -2.3194e-05 -0.00019446 -0.00027777 -0.00054844 -0.0013713 0.00010838
0.0029792 -0.0038743 -0.25344 0.20429
5840000000 -0.22016 0.15801 0.00014922 -0.0054327 -0.0020643 0.0011776 -8.8172e-05 0.00037337
-0.00038751 0.00011675 -0.00051176 -0.00044495
0.00015407 -0.0054287 0.047238 0.34251 -0.0058486 0.00057566 -0.0002348 2.8233e-05
0.00024127 -2.2623e-05 -0.00014375 0.0003164
-0.0020273 0.0012039 -0.0058298 0.00067861 -0.2758 0.116 -0.00024833 5.4327e-06
-0.0001701 -0.00065645 -0.00042335 -0.0002125
-0.00012447 0.00036447 -0.00021859 2.1755e-05 -0.00023088 3.1739e-05 -0.048289 0.19897
-0.00085927 -0.0038187 -0.0012706 0.00028599
-0.00037976 0.00014675 0.00023103 -6.457e-05 -6.7606e-05 -0.00066427 -0.00089562 -0.0037721
-0.23998 0.21126 0.0020443 -0.0043842
-0.00057232 -0.00035205 -0.00017404 0.00028664 -0.00050992 -0.00019687 -0.0012659 0.00031666
0.0019802 -0.0043044 -0.21689 0.22796
5900000000 -0.20612 0.16981 -0.0019252 -0.0054418 -0.0021791 0.0024229 -0.00018261 2.9888e-05
0.00025358 -0.00020264 -7.1124e-05 0.00039835
-0.0019132 -0.0054444 0.067234 0.34188 -0.0051499 0.0020948 -9.1731e-06 -3.7773e-05
2.7362e-05 -0.00023829 -2.7779e-05 -7.1354e-05
-0.0021384 0.0024721 -0.0051114 0.0021777 -0.25983 0.13142 -5.7143e-06 -0.00012027
-0.00040892 -0.00063561 -0.00088631 -9.7921e-05
-0.0001422 1.6953e-06 -4.9773e-06 -4.0206e-05 -3.9599e-06 -0.00015389 -0.041083 0.20952
-0.0012588 -0.0034633 -0.0011933 0.00022413
0.00015433 -0.00013473 1.5356e-05 -0.00026772 -0.00044836 -0.00046657 -0.001296 -0.0035212
-0.21361 0.22538 0.0017431 -0.0051493
-5.9746e-05 0.00035575 -5.6312e-05 -6.3256e-05 -0.00089482 -0.000173 -0.0011688 0.00017063
0.00189 -0.0050369 -0.2033 0.23771
5960000000 -0.18539 0.18295 -0.0030007 -0.004 -0.00076887 0.0026941 -0.00010534 0.00016482
-0.00026349 0.0001342 -0.00013587 -2.0336e-05
-0.0029859 -0.0039933 0.09398 0.34062 -0.0041257 0.0023656 -0.00017109 1.6595e-05
-3.8831e-05 -1.2768e-05 7.6143e-05 0.00016562
-0.00073112 0.0027027 -0.004092 0.0024357 -0.2443 0.15724 -6.5278e-05 -0.00013654
-0.00041824 0.00011995 -0.00042348 -0.00019234
-0.00011812 0.0001619 -0.00016796 3.6298e-05 -4.3274e-05 -0.00015828 -0.022413 0.21781
-0.0022717 -0.0031381 -0.0010223 0.00094628
-0.00026235 0.00010089 3.9594e-06 3.4743e-05 -0.00042387 0.00010282 -0.0023403 -0.0031663
-0.19297 0.24071 -0.00020347 -0.00513
-0.00015804 5.6931e-05 5.917e-05 0.00021222 -0.00040466 -0.00011183 -0.0010038 0.00097519
-0.00035787 -0.0053064 -0.17299 0.26448
6020000000 -0.16738 0.19806 -0.003839 -0.00297 -0.00015602 0.0030869 -4.5276e-05 0.00058232
-0.00022944 0.0003916 -4.1019e-05 0.00025086
-0.0038283 -0.0029725 0.12197 0.33178 -0.0045142 0.0033255 -8.0546e-05 0.00011921
-0.00017038 0.00015426 -0.00020604 0.00015447
-9.7363e-05 0.0030845 -0.0044669 0.0034116 -0.2243 0.16921 -0.00032346 0.00022955
-0.00082077 0.00025215 -0.00059714 0.0005703
-4.4752e-06 0.00059008 -6.6274e-05 0.00011733 -0.00033508 0.00021781 -0.015941 0.21313
-0.0030707 -0.0031023 -0.00065953 0.0007547
-0.00018576 0.0003695 -0.00011022 0.00016663 -0.00077037 0.00031619 -0.0030426 -0.0030564
-0.16406 0.25357 -0.00058675 -0.0045876
-5.852e-05 0.00022998 -0.0002146 0.00015664 -0.00063395 0.00053606 -0.00066343 0.00068982
-0.00027985 -0.0046624 -0.14702 0.26302
6080000000 -0.14706 0.2065 -0.0040367 -0.00087526 0.0013811 0.002831 7.0478e-05 3.0728e-05
0.00018898 0.00014874 0.00027802 6.5054e-05
-0.0040324 -0.00087914 0.14346 0.33232 -0.0029652 0.0046142 -7.0028e-05 -4.9238e-05
2.0127e-05 6.3345e-05 0.00017555 0.00032093
0.001434 0.0027952 -0.0028925 0.0046809 -0.20637 0.19602 0.00034207 9.3817e-05
-0.00014725 0.00061973 -8.5077e-05 0.00038708
4.7462e-05 6.8184e-05 -7.6813e-05 -5.1401e-05 0.00036805 9.2253e-05 0.00083591 0.22137
-0.0040514 -0.0019735 -0.0009656 0.00098384
0.00019166 0.00012932 -3.2277e-06 9.6791e-05 -0.00028598 0.00066417 -0.0041301 -0.0019901
-0.13549 0.27042 -0.0011543 -0.0051403
0.00024128 -1.3316e-05 0.00013421 0.00030727 -5.9535e-05 0.00030314 -0.00090116 0.00099037
-0.001309 -0.0050571 -0.12449 0.28479
6140000000 -0.12983 0.21948 -0.0035335 -0.0005566 0.0015943 0.0020836 0.00014088 4.0269e-05
6.9292e-05 -0.00015519 0.00035494 -8.3449e-05
-0.0035365 -0.00056294 0.1702 0.31314 -0.0021978 0.0052532 5.0722e-05 6.9439e-05
0.00038691 -2.4319e-05 0.00025297 9.8409e-05
0.0016199 0.0020086 -0.002115 0.0053252 -0.18245 0.21503 0.0003256 -0.0001085
0.00020622 0.00053705 7.0953e-05 0.00071311
0.00012866 5.9355e-05 6.8417e-05 6.7611e-05 0.0003212 -0.00011792 0.013624 0.21212
-0.0047923 -0.00080376 -0.00046648 0.0014886
0.00011391 -0.00012303 0.00037998 -2.8464e-05 0.00015545 0.000562 -0.0047627 -0.00080508
-0.11558 0.29027 -0.0032812 -0.0041456
0.0003919 -5.0633e-05 0.00028478 0.00011304 9.6822e-05 0.00067857 -0.00049381 0.001515
-0.0033073 -0.0043443 -0.085406 0.28225
6200000000 -0.1142 0.22485 -0.0030025 -0.00013762 0.0021917 0.0012512 0.0001152 0.00038727
-0.00027569 0.00013551 -0.0001259 -0.00020432
-0.0029841 -0.00016169 0.19801 0.31124 -0.00079243 0.0052165 2.5633e-05 0.0002057
3.2775e-05 -2.3632e-05 7.7489e-05 0.00011562
0.0022125 0.0012257 -0.00068972 0.0052411 -0.16309 0.22888 3.9231e-05 -0.00038659
0.00048382 6.9275e-05 0.00021413 0.00037992
0.00011641 0.00037156 4.2133e-05 0.00022406 5.8323e-05 -0.00039873 0.026928 0.2205
-0.0044223 0.00039021 -1.8135e-05 0.0013215
-0.00024709 0.00014138 2.9149e-05 -2.6881e-05 0.0003654 4.0827e-05 -0.0043573 0.00041853
-0.10329 0.2954 -0.0037052 -0.0033812
-0.00013232 -0.00024634 6.8171e-05 0.00012455 0.00021383 0.00023135 6.2662e-05 0.0013728
-0.0037269 -0.0034729 -0.072297 0.29216
6260000000 -0.099205 0.2378 -0.0030857 0.00085567 0.0021915 0.00063608 0.00033494 -6.2106e-05
6.9602e-05 0.00027359 -6.8244e-05 -1.3374e-06
-0.0030832 0.00087081 0.21541 0.29587 6.7705e-05 0.0053333 1.2749e-05 -0.00010409
-1.0125e-05 -2.175e-05 0.00029791 0.00010009
0.0021938 0.00060988 0.00018553 0.0053446 -0.14016 0.25023 7.3136e-05 -4.463e-05
0.00033941 -0.0001094 0.00033679 0.00016415
0.0003292 -0.0001103 4.7062e-06 -0.00011251 7.4175e-05 -5.379e-05 0.042995 0.21561
-0.0040609 0.0017074 0.00063295 0.0012617
6.458e-06 0.00027097 -5.418e-05 -3.8814e-05 0.00035754 -0.00019198 -0.0041009 0.0017264
-0.07471 0.29681 -0.0043784 -0.0025424
-0.00010763 -4.1809e-07 0.00033803 9.8865e-05 0.00039651 0.00021133 0.00060851 0.0012606
-0.0044034 -0.0025774 -0.026656 0.29207
6320000000 -0.082769 0.23964 -0.0025225 0.0014599 0.0023085 -0.00040017 6.6901e-05 8.5235e-05
-0.00039725 0.00032632 -6.9159e-05 0.00038725
-0.0025403 0.0014532 0.24058 0.28569 0.0019993 0.0055065 0.00011443 6.1149e-05
8.1694e-05 -0.00016627 0.00022903 -9.1383e-05
0.0022987 -0.00044644 0.002116 0.0054589 -0.12228 0.25856 -0.00022648 -0.00021904
0.00035944 -6.8346e-05 0.00037921 0.00018282
8.844e-05 7.0867e-05 0.00012738 7.6507e-05 -0.00022181 -0.00021015 0.04179 0.21654
-0.003483 0.0020874 0.00075867 0.0007883
-0.00033944 0.00037493 5.4845e-05 -0.00018713 0.0004537 -2.4594e-05 -0.0034173 0.0021529
-0.050627 0.30682 -0.0048627 -0.0013518
-9.3326e-05 0.00036226 0.00025121 -0.00011314 0.00028334 0.00023239 0.00076549 0.00076546
-0.0047607 -0.0012663 -0.016473 0.28962
6380000000 -0.063182 0.24669 -0.0019002 0.0019267 0.001623 -0.00059884 1.5974e-05 -8.7576e-05
0.0002424 0.00013954 0.00020502 6.8193e-05
-0.0019109 0.0019243 0.25693 0.26628 0.0030986 0.0041539 -0.00019004 -6.0284e-05
-0.00025024 -0.0002493 -0.00012664 -0.00033196
0.0016414 -0.00060941 0.0032059 0.0040775 -0.094237 0.27455 -0.00011836 0.00012006
0.00049351 -0.00026778 0.00059825 0.00020316
-6.6944e-07 -5.5847e-05 -0.00021777 -5.7389e-05 -0.00013867 0.00010798 0.06286 0.20707
-0.0026684 0.0032688 0.0010077 0.00079089
0.0003017 0.00016793 -0.00022088 -0.00024412 0.00048891 -0.00023496 -0.0027309 0.0031802
-0.03034 0.29873 -0.0046696 0.00023827
0.00014636 0.00011285 -9.5249e-05 -0.00028827 0.00060458 0.0001909 0.00097911 0.00079221
-0.0047467 6.3558e-05 0.023405 0.29258
6440000000 -0.040352 0.25725 -0.00087978 0.0024203 0.0016597 -0.00084321 0.00038833 -7.2958e-05
0.00021912 -0.00036356 -0.00022278 -0.00025576
-0.00087897 0.0024083 0.27746 0.25185 0.0033399 0.0028372 0.00013499 1.6521e-05
-5.5026e-05 1.0527e-05 -0.00019473 -0.00032812
0.0016467 -0.0008606 0.003411 0.0027873 -0.076815 0.28874 -0.00018637 0.00030046
-0.00034169 5.5352e-05 0.00044498 -0.00049005
0.00035668 -8.1641e-05 0.00011423 5.3307e-06 -0.00024876 0.00029635 0.064904 0.20286
-0.0016517 0.0038176 0.0010766 0.00065465
0.00028636 -0.00035621 -5.9193e-05 9.3536e-05 -0.00038852 -1.8631e-05 -0.0014589 0.0038286
0.012598 0.30332 -0.0044748 0.0016103
-0.00018304 -0.00024641 -0.0002266 -0.00032909 0.00041194 -0.00057408 0.0009914 0.00073523
-0.0045131 0.0015411 0.035327 0.27587
6500000000 -0.021968 0.25685 -0.00021157 0.0020586 0.0013609 -0.00090068 0.0001945 -7.7614e-05
3.6507e-05 0.00012107 -8.3665e-05 0.00030097
-0.00021358 0.0020487 0.30203 0.22437 0.0037029 0.0025092 0.00011845 -1.4235e-05
0.00013425 0.00014957 0.0001433 -3.6438e-05
0.0013129 -0.00093307 0.0037377 0.0024205 -0.065229 0.28576 7.9199e-06 -3.9707e-05
-2.9078e-05 -0.000169 -0.00013389 -0.00018728
0.0001907 -8.6187e-05 0.00011882 -4.31e-05 1.0541e-05 -3.1813e-05 0.088859 0.19774
-0.00019608 0.0037121 0.0011874 0.00044671
3.5345e-05 0.00013124 3.9997e-05 0.00014339 -9.5374e-06 -0.00022039 -0.00013383 0.0036923
0.033554 0.30575 -0.0034451 0.0024616
-0.00012078 0.00031415 0.00014566 -7.3807e-05 -3.3232e-05 -0.00020402 0.0012132 0.00047912
-0.0033539 0.0023931 0.071677 0.27713
