# Supplementary material for: Early Detection of Alzheimer’s Disease via Machine Learning-Based Microwave Sensing: An Experimental Validation
Source: Sensors (Basel). 2025 Apr 25;25(9):2718. doi: 10.3390/s25092718 (PMC12074295; doi:10.3390/s25092718)
Supplement: Supplementary file 1 [file sensors-25-02718-s001.zip › measurements_paper_sensors/26 febbraio - PART1/set1/CSF_H_m1.s6p]

!Keysight Technologies,M9804A,MY58100912,A.14.10.03
!Date: Thursday, April 27, 2023 10:28:33
!Correction: S11(C  6-Port  ) 
!S12(C  6-Port  ) 
!S13(C  6-Port  ) 
!S14(C  6-Port  ) 
!S15(C  6-Port  ) 
!S16(C  6-Port  ) 
!S21(C  6-Port  ) 
!S22(C  6-Port  ) 
!S23(C  6-Port  ) 
!S24(C  6-Port  ) 
!S25(C  6-Port  ) 
!S26(C  6-Port  ) 
!S31(C  6-Port  ) 
!S32(C  6-Port  ) 
!S33(C  6-Port  ) 
!S34(C  6-Port  ) 
!S35(C  6-Port  ) 
!S36(C  6-Port  ) 
!S41(C  6-Port  ) 
!S42(C  6-Port  ) 
!S43(C  6-Port  ) 
!S44(C  6-Port  ) 
!S45(C  6-Port  ) 
!S46(C  6-Port  ) 
!S51(C  6-Port  ) 
!S52(C  6-Port  ) 
!S53(C  6-Port  ) 
!S54(C  6-Port  ) 
!S55(C  6-Port  ) 
!S56(C  6-Port  ) 
!S61(C  6-Port  ) 
!S62(C  6-Port  ) 
!S63(C  6-Port  ) 
!S64(C  6-Port  ) 
!S65(C  6-Port  ) 
!S66(C  6-Port  ) 
!S6P File: Measurement: :
# Hz S  RI   R 50
500000000 -0.32773 -0.054744 -0.011503 -0.0011766 -0.0087078 0.012925 -0.0035495 0.011632
0.012064 0.0061009 -0.0047967 0.0078132
-0.011491 -0.0012 -0.41126 -0.069726 0.0062136 -0.010299 0.00027805 0.011863
0.0082175 0.0028934 -6.3154e-05 0.013082
-0.0086746 0.012912 0.0061965 -0.010312 -0.25739 0.19677 0.0061264 0.0029148
-0.00060516 0.0089311 0.00018589 0.010693
-0.003532 0.011711 0.00027846 0.011744 0.0060494 0.0029175 -0.3303 0.045674
-0.020171 -0.0065122 0.014163 0.028766
0.012132 0.0061515 0.0080826 0.0032464 -0.0005665 0.0091956 -0.020215 -0.0063185
-0.2577 -0.15938 -0.027262 0.0039939
-0.0041471 0.0078581 0.00014799 0.012871 0.00020668 0.010665 0.014146 0.028749
-0.027051 0.0038571 -0.25733 -0.14303
560000000 -0.31327 0.10929 -0.023092 -0.065002 0.00039366 0.013659 0.0052513 0.010998
0.010412 0.0029075 0.01141 0.010194
-0.023035 -0.064974 -0.37148 0.094309 -0.041843 -0.037388 0.013427 0.0025442
-0.01293 -0.004089 0.0043455 -0.00059756
0.00046792 0.013663 -0.042003 -0.037336 -0.18043 0.24538 0.0011696 -0.0034796
0.01878 0.0045198 0.0074944 -0.0056656
0.0050276 0.010921 0.013417 0.0026704 0.0011464 -0.0034316 -0.30544 0.13499
0.003293 -0.022269 0.0055567 -0.021003
0.0098946 0.0032952 -0.012649 -0.0038289 0.018505 0.0046867 0.003283 -0.022086
-0.30332 0.013717 0.0058491 -0.046003
0.010953 0.010233 0.0044208 -0.00032228 0.0072996 -0.0056087 0.0061053 -0.021173
0.0060466 -0.045733 -0.32844 0.0035356
620000000 -0.27232 0.088249 -0.024037 0.0098662 0.003967 0.0090541 0.0082307 -0.0047911
0.011978 -0.00070182 0.0010714 -0.0029721
-0.024004 0.0098569 -0.3998 0.041361 -0.019219 0.0015945 -0.0010946 -0.0016674
0.011677 -0.0061712 0.001313 -0.0026904
0.0040008 0.0090126 -0.019237 0.0016216 -0.15248 0.25369 -0.00092441 -0.0047329
-0.0029169 -0.0023943 0.0085392 -0.0026389
0.0083225 -0.0049906 -0.0011281 -0.0017922 -0.00097531 -0.0048485 -0.26279 0.14617
-0.041009 -0.017569 0.014678 0.030655
0.011706 -0.00038876 0.011636 -0.0060608 -0.0030735 -0.0023546 -0.041283 -0.017675
-0.23021 -0.017844 -0.043886 0.012964
0.00079651 -0.0033913 0.0010364 -0.0026918 0.0082743 -0.0027796 0.014283 0.030039
-0.043728 0.013259 -0.24075 -0.03041
680000000 -0.23758 0.17965 -0.026356 -0.01303 0.005009 0.0053193 0.0017872 -0.0069959
-0.0023296 -0.01117 0.006562 -0.0061733
-0.02631 -0.013027 -0.38899 0.14413 -0.031893 -0.00064513 -0.0013718 -0.00063732
-0.0017539 -0.009544 -0.00071339 -0.001752
0.0050364 0.0053456 -0.031922 -0.00054936 -0.10428 0.27649 -0.0008363 -0.00048205
-0.0013601 -7.0672e-05 -0.0027595 -0.008958
0.0014889 -0.0067366 -0.0013562 -0.00056336 -0.00085665 -0.00047206 -0.21916 0.19969
-0.025727 -0.0053883 -0.0095473 -0.011566
-0.0021217 -0.011639 -0.0016963 -0.0096683 -0.0012649 -0.00010149 -0.025479 -0.0054591
-0.26997 0.083843 -0.0070228 -0.005544
0.0066198 -0.006491 -0.00062557 -0.001797 -0.0027375 -0.0087928 -0.0090012 -0.011565
-0.0071048 -0.0056382 -0.26129 0.074366
740000000 -0.19037 0.17286 -0.039807 0.027733 0.013451 -0.0042119 0.00067175 -0.0042338
-0.0049745 -0.0015352 -0.0061952 0.002373
-0.039757 0.027668 -0.3339 0.16233 -0.035659 0.034733 0.00027342 -0.0064556
-0.012666 0.0066606 -0.0015685 -0.0066485
0.013404 -0.0041987 -0.035605 0.034828 -0.070705 0.27541 -0.0023445 0.002967
-0.0025858 -0.0052225 -0.0009606 0.00076938
0.00052817 -0.0043071 0.0002775 -0.0064261 -0.0023088 0.0030449 -0.2013 0.20603
-0.041471 -0.0050458 0.023411 0.016955
-0.0047719 -0.0010795 -0.012767 0.0070035 -0.0026589 -0.0051647 -0.041404 -0.0048825
-0.17665 0.10469 -0.04069 0.0024052
-0.0065347 0.0023035 -0.001582 -0.006616 -0.0011535 0.00078008 0.023095 0.016748
-0.040458 0.0024437 -0.24888 0.07901
800000000 -0.16213 0.21739 -0.021153 0.016736 0.0057351 -0.010262 -0.0037922 -0.002412
-0.0043554 0.0014456 0.0043142 0.001092
-0.021146 0.016707 -0.34135 0.23333 -0.0074258 0.034141 -0.0022373 0.0021761
-0.00094284 0.0024044 0.00051527 0.0054017
0.0057158 -0.010257 -0.0073177 0.034182 -0.032903 0.30073 0.00072372 0.0016176
0.00022795 0.0033222 -0.0016116 0.00091555
-0.003916 -0.0024317 -0.0023097 0.002183 0.00064883 0.001624 -0.17197 0.2344
-0.026962 0.015964 0.015281 -0.010539
-0.0043013 0.0016942 -0.00092092 0.0024784 0.00030739 0.0033713 -0.026959 0.016092
-0.20918 0.13362 -0.017047 0.021116
0.0044333 0.00084834 0.0005884 0.0054317 -0.0016177 0.00082306 0.015482 -0.010393
-0.016964 0.021113 -0.24787 0.13105
860000000 -0.1259 0.23786 -0.016589 0.03025 -0.003028 -0.010115 -0.0017256 0.00019476
0.0040929 0.0049071 -0.0042672 -0.002833
-0.01659 0.030215 -0.29275 0.27709 0.0084232 0.033685 0.00014681 0.0021471
0.0038053 0.0011595 0.0033582 0.00032885
-0.0030566 -0.010085 0.0085408 0.033688 0.015806 0.31041 -0.00035894 -9.1218e-05
0.0025783 -0.0012495 0.0013283 0.0039004
-0.0017914 0.00018729 8.9958e-05 0.0022117 -0.00035506 -5.9742e-05 -0.1333 0.2453
-0.015774 0.020261 -0.0068301 -0.0091793
0.0039486 0.004971 0.0037857 0.0011146 0.0025496 -0.001285 -0.015785 0.020264
-0.15266 0.17944 -0.021725 0.01703
-0.004388 -0.0027289 0.0033127 0.00046345 0.0014021 0.0040113 -0.0067544 -0.0093953
-0.021701 0.017187 -0.19724 0.17895
920000000 -0.10353 0.25996 0.0056353 0.038186 -0.0091168 -0.0047552 -0.0018284 0.0014369
0.0011584 0.0016241 0.0035192 -0.0013149
0.0055984 0.038131 -0.26636 0.29723 0.028341 0.021895 0.0014449 0.0010828
0.0074077 -0.00024065 0.0043074 -0.0031634
-0.0091292 -0.0047227 0.028457 0.021832 0.061302 0.31189 0.0019273 -1.816e-05
0.0010217 -0.00025544 0.00081284 -0.0018005
-0.0018066 0.0013593 0.0014167 0.00104 0.0019152 -2.4166e-05 -0.1095 0.26114
-0.0078927 0.030944 0.0046631 -0.0063693
0.0011632 0.0015805 0.0073883 -0.00030726 0.0010475 -0.00030177 -0.0077154 0.030967
-0.13969 0.18441 -0.0001874 0.027031
0.0033904 -0.0012924 0.0042477 -0.0032023 0.00077767 -0.0018311 0.0046824 -0.0062976
-0.00028897 0.027155 -0.20653 0.18995
980000000 -0.057622 0.28164 0.017315 0.029077 -0.0092975 0.0042349 0.0014682 0.0032859
0.0035175 -0.0016176 -0.0035233 -0.0025331
0.017273 0.029043 -0.21479 0.33472 0.032961 0.0043598 0.0019782 -2.9781e-05
0.0017004 -0.0059344 -0.00049761 -0.002571
-0.0092854 0.004263 0.033029 0.0042571 0.10788 0.30775 0.0005237 -0.0012118
0.00033814 -0.0019714 0.0011904 -0.00034852
0.0014856 0.0032501 0.0019633 -1.5854e-05 0.0005223 -0.0012163 -0.070092 0.27206
0.010875 0.028484 -0.0090807 -0.0076912
0.0034563 -0.0016433 0.0016141 -0.005944 0.0003163 -0.0019567 0.010829 0.028387
-0.10527 0.2107 0.0074537 0.01901
-0.0034292 -0.0026112 -0.00051247 -0.0025058 0.0012126 -0.00032252 -0.0090779 -0.0076918
0.0074791 0.018947 -0.16619 0.24
1040000000 -0.016081 0.28956 0.033068 0.018191 -0.0013018 0.0070692 0.0021135 0.00072926
0.00012236 -0.0034961 -0.00036658 -0.0015007
0.032985 0.01817 -0.17939 0.3475 0.029218 -0.015039 0.0015381 -0.0017937
-0.002195 -0.0027474 -0.0011981 -0.0030932
-0.0012852 0.0070845 0.029225 -0.015169 0.15522 0.29391 -0.00053776 -0.00151
-0.00163 -0.00094984 -0.00085782 -0.0010042
0.0021039 0.00077807 0.0015703 -0.0017867 -0.00053501 -0.0015071 -0.04205 0.28063
0.021479 0.016294 -0.0016329 0.00081046
0.00014782 -0.0035054 -0.0022232 -0.0027653 -0.001637 -0.0010082 0.021584 0.016271
-0.07275 0.21472 0.015005 0.017054
-0.00016775 -0.0014359 -0.0012295 -0.0030849 -0.00088538 -0.0010039 -0.0016207 0.00082053
0.015025 0.017186 -0.14402 0.26017
1100000000 0.027233 0.30002 0.03588 -0.0043345 0.0029435 0.0039154 0.002101 -0.00063421
-0.0021111 -0.0027391 -0.0044846 -0.00015129
0.035832 -0.0043146 -0.1375 0.36726 0.014858 -0.028057 -0.00011261 -0.001829
-0.00368 -0.00084832 -0.0038678 -0.0006724
0.0029506 0.0038918 0.014774 -0.028141 0.20118 0.27451 -0.0018724 0.00016862
-0.0018238 0.00067386 -0.0011001 -0.00018598
0.0020557 -0.00068405 -0.00012416 -0.0018627 -0.00187 0.00017038 -0.0024401 0.28533
0.025467 0.0022537 -0.0025803 -0.0010253
-0.0021194 -0.0027405 -0.0036789 -0.00081461 -0.0018136 0.00070202 0.025444 0.0022094
-0.052099 0.22635 0.020222 0.0065752
-0.0044716 -0.00016085 -0.0038419 -0.00063545 -0.0011045 -0.00019409 -0.0025615 -0.00099645
0.020249 0.0065506 -0.1002 0.29191
1160000000 0.079317 0.29664 0.023816 -0.021037 0.0027863 -0.00051946 2.2123e-06 -0.0019599
-0.0039688 -0.00078947 -0.0009974 0.0041969
0.023786 -0.021008 -0.092435 0.37249 -0.004304 -0.028851 -0.0015469 -0.0016313
-0.0028929 0.0025575 -0.0017717 0.0018342
0.0027709 -0.00053608 -0.0044134 -0.028866 0.24583 0.24389 -0.00082331 0.0016838
-0.00040148 0.0018195 -0.00092088 0.00049719
2.0837e-05 -0.0019324 -0.0015584 -0.0016068 -0.00084834 0.00168 0.038218 0.28174
0.020693 -0.013035 -0.0039381 0.0042986
-0.0039718 -0.0007128 -0.0028908 0.0025861 -0.0004046 0.001816 0.020687 -0.013019
-0.01732 0.23283 0.018271 -0.0022066
-0.0009892 0.0041929 -0.0017923 0.0018916 -0.00092147 0.00052094 -0.0039981 0.0042525
0.018257 -0.0021996 -0.050893 0.29719
1220000000 0.12242 0.28649 0.010285 -0.030269 -0.0016026 -0.00090052 0.00033333 -0.00092889
-0.0025322 0.0021191 0.0011284 0.0021715
0.01028 -0.030227 -0.049426 0.38582 -0.017312 -0.020885 -0.0026152 0.00039655
-7.9562e-05 0.0031612 -0.00082109 0.0021413
-0.001599 -0.00089592 -0.017409 -0.020832 0.28445 0.20417 0.00077433 0.0017344
0.00064928 0.0011796 0.00042598 0.0006058
0.00030093 -0.0009178 -0.0026037 0.00042995 0.00079506 0.0017476 0.077433 0.27197
0.0094053 -0.019298 0.0010778 0.0010597
-0.00257 0.0021487 -6.847e-05 0.0031809 0.00069628 0.0011791 0.0093642 -0.01932
0.0067518 0.23838 0.012834 -0.014025
0.0011769 0.0021759 -0.00080783 0.0021792 0.00041369 0.00059753 0.0010998 0.0011254
0.012887 -0.014044 -0.021971 0.3139
1280000000 0.17297 0.26775 -0.0085141 -0.028557 -0.0017977 0.0025609 -0.00079441 -0.0021996
-0.00084263 0.0031719 0.0026251 0.001246
-0.0084833 -0.028525 -0.0028836 0.37876 -0.024179 -0.0078474 -0.0011053 0.0015176
0.0019288 0.0019774 0.00066592 0.0021112
-0.0017948 0.0025675 -0.024238 -0.0077412 0.3151 0.16145 0.0015967 0.00014001
0.0011953 0.00016825 0.0004649 0.00010554
-0.00079023 -0.0021988 -0.001129 0.0014964 0.0015955 0.00013279 0.11429 0.25525
-0.0010689 -0.021035 -0.0011068 0.00060226
-0.00081493 0.0031278 0.0019283 0.0019256 0.0011921 0.00017069 -0.0010851 -0.021036
0.042882 0.24062 0.0016569 -0.015971
0.0026676 0.0012636 0.00064792 0.0020812 0.00046968 0.00012189 -0.0011293 0.00062028
0.0015685 -0.015962 0.025816 0.3183
1340000000 0.21088 0.23411 -0.017945 -0.01847 0.00072783 0.0046342 -0.0018188 -0.00098166
0.0015072 0.0026296 0.0020887 -0.0014979
-0.017909 -0.01846 0.03701 0.371 -0.021167 0.0050039 -0.00026648 0.0021775
0.00209 0.00084238 0.0012601 0.00076961
0.00075571 0.0046111 -0.021172 0.0051117 0.33797 0.11281 0.001255 -0.0010057
0.00063714 -0.00060764 0.00013456 0.00013954
-0.0018069 -0.00097146 -0.0002302 0.0021821 0.0012748 -0.00098514 0.14695 0.23303
-0.010829 -0.017165 0.00021642 0.0014438
0.0015271 0.0026689 0.0021387 0.00079769 0.0006287 -0.0006086 -0.010877 -0.0171
0.072704 0.23331 -0.0054756 -0.014183
0.0020421 -0.0014154 0.0013215 0.00074228 0.00014655 0.00013012 0.00022586 0.0014347
-0.0054573 -0.014198 0.064498 0.31441
1400000000 0.24453 0.19748 -0.023688 -0.0069 0.0053081 0.0032148 -0.0022919 0.00061137
0.0024135 0.001053 0.00042344 -0.0014673
-0.023651 -0.0069053 0.074166 0.35936 -0.014319 0.012937 0.001505 0.0015615
0.0014581 -0.00085372 0.0011994 0.00016745
0.0053229 0.0031905 -0.014273 0.013025 0.35064 0.059432 0.0001842 -0.0017415
0.00014494 -0.0002891 0.00040925 0.00024536
-0.002281 0.00062321 0.0015064 0.001574 0.00018276 -0.001743 0.17478 0.20338
-0.016822 -0.0096811 -0.00091385 0.00076541
0.0024153 0.0010227 0.0014626 -0.00086453 0.00014603 -0.00032877 -0.016817 -0.0096299
0.10454 0.22771 -0.011436 -0.0083628
0.00046587 -0.0015044 0.0012248 0.00016698 0.00044165 0.00025995 -0.00096837 0.00079869
-0.011452 -0.0083844 0.10904 0.30522
1460000000 0.26921 0.15422 -0.020071 0.0056289 0.0056398 -0.0018026 -0.0017501 0.0017879
0.0022213 -0.000398 -0.00023737 -0.0010848
-0.020049 0.0056156 0.10975 0.3381 -0.0051332 0.015523 0.0019791 0.00019017
0.00092213 -0.0016223 0.0012511 -0.00045474
0.0056321 -0.0018244 -0.0050621 0.015559 0.35783 0.0047768 -0.001324 -0.0014778
0.0001172 -0.00025042 0.00063628 -0.00037639
-0.0017402 0.0017832 0.0019857 0.00017217 -0.0013133 -0.0014889 0.2006 0.17409
-0.017743 -0.0019375 -0.0002465 0.0029239
0.0022172 -0.00039143 0.0008866 -0.0016504 0.00012562 -0.00024388 -0.017788 -0.0018485
0.13432 0.21253 -0.012941 -0.001973
-0.00031123 -0.0010226 0.0012382 -0.00050996 0.0006613 -0.00038949 -0.0001874 0.0028836
-0.012947 -0.001951 0.14312 0.28556
1520000000 0.28169 0.11161 -0.014151 0.010697 0.0034481 -0.004162 0.00010861 0.0028403
0.0022069 -0.0017997 -0.0011673 -0.00025244
-0.014148 0.01067 0.14344 0.32351 0.0024535 0.012661 0.0018423 -0.00099189
-6.673e-05 -0.0011741 0.00043897 -0.0010042
0.0034264 -0.0041788 0.002522 0.012664 0.35021 -0.053085 -0.0012667 -0.00043105
0.00054706 -0.00088272 0.00023341 -0.00013397
0.00011179 0.0028315 0.0018532 -0.00098454 -0.0012734 -0.0004491 0.22188 0.13523
-0.016315 0.0044485 0.0023042 0.0023522
0.0022102 -0.0018093 -6.4712e-05 -0.0011657 0.00057462 -0.00089445 -0.016267 0.0044848
0.16174 0.19756 -0.012235 0.0028033
-0.0011343 -0.00022358 0.00043724 -0.00098127 0.00018616 -0.00012887 0.0022779 0.0023937
-0.012261 0.0028 0.17606 0.26612
1580000000 0.29161 0.066317 -0.0073277 0.01365 -0.00094572 -0.0049888 0.0017603 0.0021192
-7.2558e-05 -0.0022982 -0.00029612 0.00053782
-0.007322 0.013639 0.17105 0.29998 0.0057245 0.0074416 0.00047568 -0.0018673
-0.00074249 -0.0010347 -0.00017816 -0.00081691
-0.0009728 -0.0049827 0.0057699 0.007425 0.32924 -0.10965 -0.0017763 0.00065213
-0.00049894 -0.0012499 0.00024107 -0.0005485
0.0017592 0.002066 0.00044614 -0.0018867 -0.0017546 0.00063513 0.23422 0.097524
-0.012031 0.009648 0.0028965 0.00054063
-9.4072e-05 -0.0023053 -0.0007564 -0.001037 -0.00050624 -0.0012558 -0.012063 0.0096986
0.18553 0.18003 -0.0089094 0.0084332
-0.00030482 0.00051057 -0.00020854 -0.00083975 0.00023008 -0.00060302 0.0029973 0.00052017
-0.0088909 0.0084185 0.20912 0.24154
1640000000 0.29441 0.02417 -0.00069131 0.012022 -0.0029304 -0.0025241 0.0030529 0.00095739
-0.00069211 -0.0017724 -0.00044155 0.0005066
-0.00070248 0.012017 0.20191 0.27489 0.0058763 0.0024679 -0.00078105 -0.0019435
-0.0010347 -0.00026479 -0.00044642 -0.00080446
-0.002941 -0.0024983 0.0059113 0.0024355 0.30021 -0.16018 -0.00063198 0.0016633
-0.0011273 -0.00083414 -0.0001539 -0.00056845
0.0030602 0.00098939 -0.00080796 -0.0019487 -0.00063931 0.0016658 0.24592 0.049382
-0.0072233 0.010978 0.0029625 -0.0011469
-0.00071113 -0.0017551 -0.0010407 -0.00025635 -0.0010952 -0.00084566 -0.007137 0.010993
0.20857 0.15378 -0.0040846 0.010365
-0.00043017 0.00049283 -0.00045514 -0.00078115 -0.00016587 -0.00049955 0.0029486 -0.0011578
-0.0040695 0.01037 0.23612 0.21101
1700000000 0.28614 -0.020668 0.0025884 0.008908 -0.0035081 0.00019596 0.0032332 -0.0015547
-0.0022538 -0.00074061 0.00069425 0.00049458
0.0025728 0.0088969 0.2195 0.24414 0.0033898 -0.00032914 -0.0017093 -0.00051119
-0.00075907 0.00013898 -0.00091741 -0.00052302
-0.0035151 0.00019373 0.003393 -0.00034073 0.25458 -0.19875 0.0005418 0.0017567
-0.0020938 -3.3998e-06 -0.00043697 -0.00077019
0.0032472 -0.0015983 -0.0017108 -0.00051271 0.00054611 0.0017488 0.24174 0.0020012
-0.0034895 0.011257 0.0016805 -0.0024512
-0.0022195 -0.00074914 -0.00076563 0.00015239 -0.0021043 2.0098e-05 -0.0035145 0.011274
0.22583 0.1327 0.00089224 0.0099944
0.00072842 0.00043435 -0.00090802 -0.00049928 -0.00043586 -0.00074995 0.0017499 -0.0024073
0.0008618 0.010007 0.25297 0.17851
1760000000 0.27541 -0.068674 0.0045905 0.0054574 -0.0022394 0.00096765 0.0010408 -0.0037695
-0.001646 0.00071425 0.00034635 -0.00050327
0.0045893 0.0054578 0.24735 0.20505 0.00076231 -0.0018764 -0.0012988 0.00031929
-0.00096223 0.00095873 -0.00058355 0.00037397
-0.0022417 0.00098878 0.00075103 -0.0018781 0.20585 -0.23052 0.0013285 0.0010809
-0.0011453 0.0016971 -0.0013521 -0.00063609
0.0010019 -0.0037214 -0.0012947 0.00033927 0.0012987 0.001096 0.23509 -0.047223
0.00010596 0.0099118 -0.00027377 -0.00283
-0.0017015 0.00071874 -0.00095632 0.00094655 -0.0011401 0.0016823 0.00019209 0.0099082
0.24082 0.098545 0.0047893 0.0069766
0.00031471 -0.00047382 -0.00059676 0.00037489 -0.0013666 -0.00064898 -0.00031639 -0.0028698
0.0047884 0.0069808 0.26726 0.14131
1820000000 0.25053 -0.10657 0.0044199 0.001886 -8.4662e-05 0.0021524 -0.001357 -0.0031634
-0.0011893 0.0012095 -0.00020906 -0.0001076
0.0044124 0.0018896 0.25769 0.17435 -0.001362 -0.00034602 -0.0011751 0.0010603
8.7905e-05 0.0011747 -0.00075232 0.00043483
-7.1291e-05 0.0021481 -0.0013722 -0.00034644 0.15504 -0.24524 0.0017218 9.054e-05
0.00016002 0.0025435 -0.0016819 0.00033119
-0.0013792 -0.0031788 -0.0011733 0.001081 0.0017257 6.7578e-05 0.20649 -0.094297
0.0023143 0.0080692 -0.0017621 -0.0019896
-0.0011541 0.001211 8.8277e-05 0.0011924 0.00018026 0.0025433 0.0023022 0.0080462
0.25694 0.068046 0.0056556 0.0033894
-0.00020341 -9.7904e-05 -0.00075249 0.00041356 -0.0016922 0.00028477 -0.0016773 -0.0019861
0.0056407 0.0033549 0.27106 0.10548
1880000000 0.21531 -0.14562 0.0018153 -0.00022972 -0.00077733 0.0024428 -0.0031392 -0.0020683
-5.301e-05 0.0018654 0.00026354 -0.00070028
0.0018111 -0.00022431 0.26267 0.12869 -0.0034982 0.0021908 -0.00012266 0.001653
0.00059911 0.0010884 5.7655e-05 0.0010179
-0.00077039 0.0024346 -0.0034948 0.0022211 0.10299 -0.25175 0.0015656 -0.0012417
0.0018954 0.0016589 -0.00087783 0.0016663
-0.0031677 -0.0020725 -0.00014273 0.0016571 0.0015505 -0.0012049 0.16832 -0.13418
0.0032415 0.005244 -0.0023137 -9.1581e-07
-2.7578e-05 0.001862 0.00060724 0.0010827 0.0019107 0.001659 0.003279 0.0052256
0.26028 0.036811 0.0057202 0.00091619
0.00030928 -0.00068118 9.2874e-05 0.0010265 -0.000869 0.0017085 -0.0023892 -6.8878e-05
0.0056939 0.0009714 0.27218 0.072739
1940000000 0.17708 -0.17193 -0.00071385 -0.0015287 0.0013917 0.0024269 -0.0037438 0.00060425
0.0015021 0.0010313 -0.00065465 -0.00054218
-0.00072135 -0.0015251 0.26481 0.096037 -0.0019318 0.0049261 0.00098609 0.0011437
0.0016695 0.00035515 0.00087675 0.00032662
0.0013999 0.0024031 -0.001908 0.0049519 0.059825 -0.24412 7.5763e-05 -0.0020022
0.0022197 3.0919e-05 0.0003738 0.0015168
-0.0037114 0.00059852 0.0010071 0.0011465 5.5649e-05 -0.001942 0.11792 -0.16753
0.0024298 0.0031413 -0.0019369 0.00082799
0.0014909 0.0010351 0.0016661 0.00035203 0.0022247 5.0567e-05 0.0024003 0.0031004
0.26363 -0.002988 0.0041026 -0.0030951
-0.00070999 -0.00044515 0.00086613 0.00035593 0.00036637 0.0015388 -0.001807 0.00097283
0.0041447 -0.0031023 0.26384 0.035952
2000000000 0.13027 -0.18615 -0.0043348 0.00086473 0.0031091 0.0018225 -0.002337 0.0036846
0.0011248 0.00011921 -0.00057216 0.00068193
-0.0043316 0.00085466 0.2504 0.060349 -0.00089367 0.0071742 0.0013829 0.00031674
0.0011661 -0.0011158 0.00051391 0.00024506
0.0031067 0.0018155 -0.00084778 0.0071869 0.017297 -0.2292 -0.0012452 -0.0010353
0.0018353 -0.0013047 0.0017231 0.0014759
-0.0022862 0.0036724 0.0014006 0.0002727 -0.0012814 -0.0010727 0.064037 -0.1791
0.00058687 0.0024173 -0.00027597 0.0021063
0.0011689 6.0265e-05 0.0011888 -0.0011431 0.0018031 -0.0013188 0.00054594 0.0024172
0.2572 -0.036562 0.00057042 -0.0038074
-0.0005969 0.00071011 0.00052282 0.00024611 0.0018373 0.0015202 -0.00034755 0.0021015
0.00055691 -0.0037712 0.24978 0.0083347
2060000000 0.084633 -0.19319 -0.0054233 0.003483 0.003215 -0.00046212 0.00086519 0.0032984
0.0014958 -0.00073823 3.168e-05 0.0012296
-0.0054198 0.0034686 0.23801 0.031383 0.0039556 0.0083577 0.00099861 -0.00047501
0.00049747 -0.0013805 0.00069384 -0.00011175
0.0032006 -0.0005027 0.0040138 0.0083302 -0.014412 -0.21013 -0.0012007 0.00049583
0.0002109 -0.0020818 0.0029757 0.00029623
0.00087515 0.0033065 0.00097729 -0.00048174 -0.0012142 0.00050194 0.012155 -0.17723
-0.00076344 0.0035212 0.00063041 0.0012249
0.0014242 -0.00077082 0.00046015 -0.0013975 0.00020056 -0.0020868 -0.00083424 0.0035493
0.24208 -0.074895 -0.001868 -0.0042925
-1.5643e-05 0.0011228 0.00069123 -0.0001395 0.002914 0.00029111 0.00068172 0.001313
-0.0018458 -0.0042987 0.2364 -0.01661
2120000000 0.038678 -0.18496 -0.0040445 0.0072531 0.0026888 -0.0026403 0.002909 0.0019304
0.00039322 -0.00167 0.0010094 -0.00015004
-0.0040272 0.007265 0.2163 0.0065326 0.0065236 0.0047775 0.0011011 -0.0012304
-0.0010908 -0.0020089 0.00019393 -0.0011619
0.0026545 -0.0026455 0.0065684 0.0047361 -0.043044 -0.19368 -0.00061689 0.0010198
-0.0016589 -0.0014757 0.00041793 -0.0021799
0.0029371 0.0017899 0.0010773 -0.0012815 -0.00068719 0.0010116 -0.038835 -0.16114
-0.0014118 0.0051585 0.0015713 0.0012792
0.00046966 -0.0016315 -0.0011182 -0.0020112 -0.0016908 -0.0014624 -0.0013323 0.0052074
0.22393 -0.10999 -0.0055346 -0.0018262
0.0010585 -6.9597e-05 0.00024865 -0.0011397 0.00041601 -0.002262 0.0015806 0.0011329
-0.0055078 -0.0017758 0.21491 -0.032964
2180000000 -0.00084729 -0.17111 -0.0018998 0.010814 0.00076739 -0.0023656 0.0030634 -0.00046539
-0.00013712 -0.0011883 0.0013149 0.00015198
-0.0019208 0.010797 0.19628 -0.010847 0.007496 0.0041271 -0.00054796 -0.0017416
-0.0020556 0.00045255 6.3728e-05 0.00013551
0.00076248 -0.0023911 0.007534 0.0040765 -0.063834 -0.16913 0.00085934 0.0013566
-0.00096218 0.0001018 0.00028159 -0.0020552
0.003019 -0.00039796 -0.00061761 -0.0017083 0.0009117 0.0013429 -0.076351 -0.13477
-0.00027827 0.0075533 0.0021274 0.00054391
-0.00014182 -0.0011739 -0.0020398 0.00050019 -0.00094306 9.4531e-05 -0.00033509 0.0075325
0.1956 -0.14022 -0.0060172 0.0022511
0.0012541 9.0535e-05 1.4908e-05 0.00014543 0.00028746 -0.002 0.0020319 0.00047985
-0.0060458 0.0022454 0.19929 -0.046643
2240000000 -0.030109 -0.14664 0.0030267 0.011939 -0.00035515 -0.0032177 0.0019101 -0.0023366
-0.001711 -0.00064446 0.00048956 -0.0020043
0.0029975 0.01195 0.17655 -0.016567 0.0084678 0.00060225 -0.00073324 -0.00054443
-0.00046525 0.0011429 -0.00079511 -0.00070441
-0.00037997 -0.0032235 0.0084743 0.00052994 -0.080863 -0.14507 0.0014013 -0.0012189
-0.0010662 0.00019354 -0.0022737 -0.0012164
0.0018763 -0.0023693 -0.00077799 -0.00054673 0.0012872 -0.001264 -0.1107 -0.10616
0.001683 0.0089814 0.0017013 -0.0005957
-0.001749 -0.00057902 -0.00052728 0.0011502 -0.0011001 0.00023589 0.0018095 0.0089995
0.16488 -0.15853 -0.0053038 0.0046814
0.00032145 -0.0019404 -0.0008575 -0.00065745 -0.0023189 -0.0011503 0.0015794 -0.00063718
-0.0053097 0.0046755 0.17601 -0.058184
2300000000 -0.057826 -0.11904 0.0085833 0.0094484 -0.0013518 -0.0023499 -0.0002511 -0.0015494
-0.0010463 0.00079062 -0.0010831 -0.00051258
0.0085527 0.0094349 0.15541 -0.025415 0.0088311 -0.0018659 -0.00093262 0.00048308
-0.00022241 0.0014622 -0.0001484 0.00076505
-0.0013488 -0.0023177 0.0088224 -0.0019389 -0.093802 -0.12111 -0.00021987 -0.0012221
-0.00019793 0.0017413 -0.001923 0.00083238
-0.00038221 -0.0015111 -0.00093891 0.00044659 -0.00026245 -0.0012147 -0.13227 -0.069551
0.0051461 0.009537 0.0005622 -0.0017367
-0.001026 0.00077628 -0.00022777 0.0015156 -0.000184 0.0017728 0.0051518 0.0095077
0.1262 -0.17898 -0.0035625 0.0076859
-0.0010398 -0.00066756 -0.00013202 0.00067031 -0.0019388 0.00075177 0.00056815 -0.0016967
-0.0035513 0.0076693 0.15919 -0.059053
2360000000 -0.073612 -0.086573 0.011661 0.0081587 -0.0013351 -0.001831 -0.001793 -0.00099735
-0.00053258 0.00080406 -0.0014639 -0.00028237
0.011646 0.0081679 0.14652 -0.024843 0.0083178 -0.0049086 -0.0010427 0.00092548
0.0017488 0.00036787 9.5318e-05 -2.4351e-05
-0.0013336 -0.0018122 0.0082902 -0.0049782 -0.10317 -0.098789 -0.0022942 -0.00080102
0.00091018 0.00022051 -0.00083457 0.0018004
-0.001695 -0.0010013 -0.0010455 0.00096444 -0.0023208 -0.00078426 -0.14931 -0.037026
0.0084698 0.0087189 0.0015366 -0.0019073
-0.00050007 0.00078944 0.0016938 0.00039168 0.00090621 0.00016725 0.008598 0.0087334
0.094815 -0.18149 0.00033086 0.0089216
-0.0015532 -0.00032451 0.00010653 -1.8649e-06 -0.0007364 0.0018605 0.0014855 -0.0019966
0.00026988 0.0089468 0.13704 -0.062345
2420000000 -0.081598 -0.058948 0.014731 0.0022582 -0.0033617 -0.0011973 -0.00097824 0.0003668
0.0012018 0.0011927 -0.0012589 0.0018537
0.014712 0.002267 0.12884 -0.025202 0.0046789 -0.0067403 0.0013487 0.001131
0.0009809 -0.0015478 -0.00014678 -0.00013521
-0.0033672 -0.0011777 0.0046163 -0.0067831 -0.11638 -0.078276 -0.0017247 0.0010925
-8.2512e-05 -0.00041683 0.00040761 0.0027221
-0.0010401 0.00036043 0.001349 0.0010991 -0.001767 0.0011107 -0.15906 0.0066725
0.012019 0.0061992 -0.00037445 -0.0030194
0.0011531 0.0012757 0.00096603 -0.0015576 -7.2031e-05 -0.00030976 0.011977 0.0061379
0.055821 -0.18167 0.0020424 0.0087284
-0.0012877 0.0018496 -0.00015524 -0.00014118 0.00033473 0.0026972 -0.00040236 -0.0028632
0.0020154 0.0086919 0.11857 -0.058146
2480000000 -0.081179 -0.027676 0.014217 -0.0034829 -0.0017927 -0.00017312 -0.00078137 0.0014539
0.0015002 -0.00031477 3.85e-05 0.0015482
0.014201 -0.0034277 0.13096 -0.025463 0.003038 -0.0088631 0.0011723 0.00026138
-0.00083805 -0.00096917 -0.00015748 -0.0002888
-0.001786 -0.00013994 0.0029598 -0.008894 -0.11953 -0.057941 -0.00074166 0.0027921
-4.8605e-05 -0.00067848 0.001849 0.00084816
-0.00075606 0.0014558 0.0011816 0.0002553 -0.00071583 0.0028267 -0.16028 0.045053
0.015743 0.0016685 -0.001162 -0.0025458
0.0013357 -0.0003995 -0.00093329 -0.00089828 -3.7128e-05 -0.00069835 0.015738 0.001512
0.020998 -0.17393 0.0051277 0.0077629
7.6322e-06 0.0015421 -0.00020039 -0.00022398 0.0018991 0.00089165 -0.0011717 -0.0026694
0.0051591 0.0077409 0.099369 -0.053429
2540000000 -0.084992 -0.0012729 0.011392 -0.0072579 -0.0024204 0.00090964 0.0004996 0.001436
-6.45e-05 -0.001531 0.00098035 0.0015126
0.011382 -0.0072485 0.11816 -0.017191 -0.00092329 -0.0079208 0.00082735 -0.0012641
-0.0018227 0.00011376 -0.00057296 0.00020463
-0.0024174 0.00094935 -0.0010012 -0.0079194 -0.12599 -0.03441 0.0016044 0.0025482
-0.0011052 -7.1029e-05 0.001598 -0.00080003
0.00043116 0.0014314 0.00081178 -0.0012765 0.0015441 0.0025885 -0.15969 0.085538
0.015286 -0.004213 -0.0019177 -0.0021763
-6.5389e-05 -0.0015474 -0.0018548 0.00015089 -0.0011453 3.1062e-05 0.015417 -0.0042674
-0.0081833 -0.15869 0.00817 0.0061368
0.0011382 0.0015478 -0.0005182 0.00022241 0.0016618 -0.00081088 -0.0020498 -0.0021634
0.0081057 0.0062167 0.084979 -0.03964
2600000000 -0.077375 0.022836 0.0079228 -0.010557 -0.0014618 0.0026789 0.0010391 -0.00026958
-0.0007431 -0.00097757 0.0021325 0.00075425
0.0079359 -0.010523 0.11287 -0.032461 -0.0031434 -0.0062781 -0.00027204 -0.00094935
-0.00021916 0.0018736 -0.00010087 0.00078066
-0.0014518 0.002697 -0.0031993 -0.0062664 -0.13108 -0.0091692 0.0028754 0.00029009
-8.7908e-05 0.0012912 0.0010652 -0.0017969
0.0010975 -0.0001873 -0.00028083 -0.00092649 0.0028624 0.00032379 -0.14393 0.12053
0.012566 -0.0092676 -0.0034976 -0.00014719
-0.00076314 -0.00097359 -0.00022585 0.0018528 -9.2706e-05 0.0013716 0.012478 -0.0093975
-0.043045 -0.13986 0.0093585 0.0051717
0.0019743 0.00070234 -0.00011583 0.00082207 0.0011411 -0.0018121 -0.0034698 -2.7074e-05
0.0093663 0.0051883 0.076558 -0.025189
2660000000 -0.071915 0.048107 0.0037525 -0.011997 -0.00021416 0.0011898 0.00022804 -0.00024953
-0.002387 0.00021116 0.0014813 -0.00092219
0.0037472 -0.011982 0.12075 -0.028583 -0.0045896 -0.0046677 -0.0012601 -0.00050151
0.00057323 0.0019273 0.00058231 0.00076297
-0.00018937 0.0011638 -0.0046321 -0.0046384 -0.12965 0.011835 0.0020262 -0.0015933
0.00019945 0.0004954 -0.0010967 -0.0013501
0.00016892 -0.00026995 -0.0012778 -0.00049064 0.0020668 -0.0016427 -0.12299 0.15136
0.0079774 -0.012382 -0.0023556 0.0012331
-0.0023902 0.00020589 0.00062673 0.0019367 0.00015081 0.00040665 0.0080169 -0.012538
-0.064729 -0.11962 0.01117 0.0011374
0.0013925 -0.00091073 0.00062735 0.00075173 -0.0011498 -0.0013615 -0.0023931 0.0012059
0.011215 0.0011839 0.072477 -0.0054358
2720000000 -0.061487 0.066312 -0.00063984 -0.011721 -0.00034363 0.0031163 -0.00034315 -0.00024403
-0.0024935 0.0021005 0.00042659 -0.0016249
-0.00061509 -0.011708 0.10603 -0.032213 -0.0050913 -0.0013648 -0.0016997 0.00049621
0.0018776 0.00042842 0.00085761 -7.9786e-05
-0.00030911 0.0030859 -0.0051185 -0.0013205 -0.12361 0.041203 0.00064252 -0.0026316
0.00025959 0.00044036 -0.0011659 0.00050756
-0.00037204 -0.00013792 -0.0017091 0.00048182 0.00061111 -0.0026338 -0.089346 0.18157
0.0032086 -0.013536 -0.0018596 0.0019379
-0.0023496 0.0021654 0.0018483 0.00038538 0.00032843 0.00039927 0.003024 -0.013382
-0.083965 -0.08717 0.012209 -0.001295
0.00051949 -0.0016236 0.00088116 -6.556e-05 -0.0011811 0.00044841 -0.0018658 0.0019575
0.012089 -0.0013501 0.07642 0.013762
2780000000 -0.048239 0.085432 -0.0050176 -0.010075 1.1454e-05 0.0012567 0.00057457 -0.00031919
0.0011084 0.0029197 -0.00062022 -0.0017035
-0.0050072 -0.010069 0.10448 -0.044417 -0.004116 3.0954e-06 -0.00030184 0.0017783
0.0017292 -0.0011971 0.0001591 -0.00025185
-6.9746e-06 0.0012883 -0.00413 4.0221e-05 -0.12021 0.071483 -0.0020272 -0.0020561
0.00025564 -0.00036962 -0.00029059 0.0006906
0.00058328 -0.00028926 -0.00027406 0.0017582 -0.0019673 -0.0021491 -0.059805 0.20276
-0.0025635 -0.01341 -0.00085993 0.0020601
0.0011633 0.0029461 0.001723 -0.0012716 0.00030366 -0.00044775 -0.0025911 -0.013344
-0.099618 -0.053983 0.01049 -0.0067161
-0.00074299 -0.0017182 9.366e-05 -0.00027137 -0.00016271 0.00075768 -0.00092855 0.0021264
0.010548 -0.0066156 0.081104 0.031919
2840000000 -0.033392 0.10156 -0.0079237 -0.0066667 0.0015556 0.0020024 -9.3661e-05 -8.9551e-05
0.0016309 0.0010809 -0.0016073 0.00045927
-0.0079078 -0.0066662 0.10264 -0.038014 -0.0035194 0.0012879 0.00059807 0.00085627
-0.00025404 -0.0016232 5.686e-05 -3.5231e-05
0.001613 0.0019353 -0.0035168 0.0013354 -0.11426 0.096629 -0.0016093 0.00023402
0.00038192 0.00042376 0.00098375 0.00091573
-9.2375e-05 -8.5236e-05 0.0006086 0.00090511 -0.001559 0.00023801 -0.023847 0.21829
-0.0060919 -0.010529 0.00033194 0.00092476
0.0015729 0.001063 -0.00026429 -0.0016518 0.00035603 0.00046206 -0.0063708 -0.010628
-0.10286 -0.022325 0.0078479 -0.0079945
-0.0014738 0.00048692 2.6526e-05 -5.1081e-05 0.00096253 0.00087665 0.00041158 0.00098889
0.0078455 -0.0080727 0.095214 0.047789
2900000000 -0.019277 0.12192 -0.0088884 -0.0023885 0.0018001 7.9968e-05 0.00040478 -0.00077776
0.0021925 -0.0010182 -0.00084368 1.4725e-05
-0.0088914 -0.0024126 0.083019 -0.046029 -0.0012328 0.0026954 0.0010574 0.00027116
-0.00068275 -0.0013067 -0.00025546 -1.1097e-05
0.0018509 9.6759e-05 -0.0012115 0.0027122 -0.097273 0.12932 -0.00093431 2.8068e-05
-0.00045894 -0.00094369 0.0014775 -0.00074511
0.00046896 -0.00070571 0.0010575 0.00029498 -0.00090368 5.5995e-06 0.014101 0.2206
-0.0095382 -0.0070224 0.00099966 0.0021653
0.0022364 -0.001256 -0.00071765 -0.0013253 -0.00058863 -0.00085624 -0.0094759 -0.0069884
-0.10187 0.01713 0.0058383 -0.010766
-0.0010028 -8.6207e-05 -0.00028962 -2.5874e-05 0.0016229 -0.00061578 0.00079881 0.0021641
0.0058069 -0.010691 0.11053 0.053296
2960000000 0.0032611 0.13439 -0.0084913 0.001035 0.00061604 0.0012115 -0.00046907 -0.00084866
-0.00026154 -0.0020115 -0.00074054 0.00039386
-0.0084582 0.0010556 0.091833 -0.045582 -0.00071576 0.0012533 0.0011006 -8.6495e-05
-0.001259 -0.00054418 0.00025272 0.00037983
0.00063057 0.0011716 -0.00070154 0.0012596 -0.078317 0.16029 -0.00059402 0.00073466
-0.00043055 0.00083902 -0.00018039 -0.0024688
-0.00063667 -0.00086975 0.0010841 -8.0353e-05 -0.00057041 0.00069007 0.055472 0.2269
-0.010436 -0.0016297 0.0015889 0.00080253
-0.00021822 -0.0019453 -0.0012786 -0.00052124 -0.00039097 0.00087106 -0.010442 -0.001598
-0.089477 0.04882 0.00031962 -0.012108
-0.0006819 0.00042142 0.00029248 0.00037426 -0.00018642 -0.0024803 0.0016846 0.00079489
0.00045429 -0.012073 0.13013 0.063382
3020000000 0.022208 0.14872 -0.0058658 0.0040863 0.0013111 -0.00033413 -0.00089651 -5.6608e-05
-0.00072466 0.00052671 -0.0003043 0.00053634
-0.0058722 0.0040971 0.080372 -0.034078 -0.00047373 1.3676e-05 0.00034201 -0.00103
-0.0016675 0.00055764 0.00079241 -0.00017591
0.0013111 -0.00031799 -0.00046905 2.9824e-05 -0.057365 0.1852 -0.00034527 0.0010391
0.00079844 0.00033542 -0.0010087 -0.0013906
-0.0008268 -0.000147 0.00031955 -0.00099375 -0.00031036 0.00092811 0.09486 0.21995
-0.0086037 0.0014705 0.0008614 0.00034926
-0.00058308 0.00053105 -0.0016984 0.00050889 0.00072149 0.00033977 -0.0084424 0.0013987
-0.072362 0.078932 -0.002553 -0.010116
-0.00017691 0.00045028 0.0007794 -0.00016212 -0.00094597 -0.0012775 0.00063954 0.00023353
-0.0026726 -0.010192 0.15023 0.060755
3080000000 0.0503 0.15807 -0.0039225 0.0059769 0.001574 5.2961e-05 -0.00066347 -8.9348e-05
-0.00047325 0.00040429 -6.662e-05 0.0003952
-0.0039326 0.0059586 0.077593 -0.028289 -0.00037994 0.00043794 -0.00027323 -0.00026045
-0.00014795 0.001181 -2.5055e-05 -0.00055318
0.0015776 3.8508e-05 -0.00037002 0.00042954 -0.020149 0.20708 -0.00053268 7.7994e-05
0.00037223 0.00027422 -0.0022779 -0.00039692
-0.00068314 -0.00010858 -0.00028362 -0.00026546 -0.00066871 0.00013784 0.12783 0.21093
-0.0067039 0.0052686 0.0020237 0.00065168
-0.00072117 0.00035864 -0.00017853 0.0012411 0.00053757 0.00034263 -0.0066825 0.0051394
-0.042948 0.11053 -0.0068098 -0.0089356
-0.00012677 0.000532 1.9661e-05 -0.00048813 -0.0022521 -0.00048709 0.0020797 0.00082701
-0.0068082 -0.0088654 0.16532 0.066326
3140000000 0.080064 0.16073 -0.00063431 0.0072167 0.0027436 -0.0014442 -0.0012278 0.00098342
0.0013593 0.00051088 9.5148e-05 4.6451e-05
-0.0006406 0.0071872 0.073386 -0.02994 -0.0010176 0.00023559 0.00073079 -0.00020534
-4.5384e-05 0.00087419 0.00065178 -0.00035991
0.0027486 -0.0014232 -0.0010136 0.00025139 0.022575 0.22745 -0.00011388 0.0016821
0.0015913 -0.00082553 -0.0025603 0.00077271
-0.0012313 0.00091832 0.00070542 -0.00019867 -7.5586e-05 0.0016747 0.16293 0.18629
-0.0027024 0.0065198 0.00099045 -0.0014135
0.0013729 0.00037432 5.0886e-05 0.00086688 0.0014882 -0.00078935 -0.0026132 0.0067178
-0.025264 0.13022 -0.0087807 -0.0041331
0.00029412 1.9161e-05 0.00054687 -0.00043041 -0.0023637 0.000938 0.0010467 -0.0016077
-0.008678 -0.0042431 0.1893 0.057344
3200000000 0.11235 0.17044 0.0042575 0.0060986 0.00073875 -0.0030268 -0.00022331 0.0019357
0.00064868 -0.0018225 0.00024623 0.00044881
0.0042527 0.0060848 0.083756 -0.028355 -0.0010132 0.00078605 -0.00032376 -0.0008365
0.00074342 0.0011011 -0.000517 -0.0010362
0.00070256 -0.0030121 -0.0010063 0.00079414 0.067352 0.2323 0.00123 0.0006745
-0.00029795 -0.002425 -0.0010358 0.0023559
-0.00016806 0.0020229 -0.00033759 -0.00081801 0.0012402 0.00067673 0.18355 0.16327
-0.00028021 0.0063036 0.00048838 -0.0016132
0.00061003 -0.0017933 0.00070651 0.0011459 -0.00013555 -0.0023573 -0.00035199 0.0059834
0.01601 0.14933 -0.0093095 -0.00086725
8.4506e-05 0.00044672 -0.00041072 -0.0010329 -0.0011698 0.0023305 0.00016505 -0.0014059
-0.009439 -0.00086225 0.20465 0.056038
3260000000 0.1443 0.16123 0.0041792 0.0028064 -0.00089725 -0.0024801 0.0012147 0.00089954
3.734e-05 -0.002054 -0.00012571 1.8234e-05
0.0041548 0.0028266 0.09193 -0.031314 -0.0016353 0.0021504 -0.00019789 -0.00011752
0.00086465 -0.00057403 -0.00092821 0.00012714
-0.00091696 -0.0024857 -0.0016354 0.0021802 0.11861 0.22819 0.00039406 -0.00019763
-0.0011757 -0.0011394 0.00034466 0.0018605
0.0012329 0.00074306 -0.00021299 -9.7949e-05 0.00046774 -0.0002674 0.21022 0.12614
0.0028312 0.0054175 -0.00076175 -0.001506
3.4518e-05 -0.0019853 0.00095586 -0.00061896 -0.0012762 -0.0012474 0.0028495 0.0056979
0.042301 0.15722 -0.0070407 0.004023
-2.2911e-05 0.00015348 -0.0010224 0.00010438 0.00034277 0.001766 -0.00039613 -0.0016184
-0.0069571 0.0040384 0.23424 0.045764
3320000000 0.17418 0.15456 0.0070765 0.00087004 -0.00051331 -0.0016621 0.00068949 0.00030014
-0.0020114 -0.001267 0.00029157 0.00021376
0.007041 0.00086575 0.09878 -0.027613 0.0010345 0.0022865 -0.00040369 -0.00052107
-0.00027031 -0.00025026 -0.00041658 0.00028918
-0.00054047 -0.0016098 0.0010789 0.0022653 0.16696 0.21886 0.00033884 -9.0697e-05
-0.0012725 -0.00044896 0.00029721 0.00088446
0.00079175 0.00030925 -0.00039243 -0.00055676 0.00026906 -3.5179e-05 0.21912 0.096452
0.0040205 0.0031293 -0.0010861 -0.00017016
-0.0020302 -0.0013229 -0.00030149 -0.00016328 -0.0010354 -0.00041907 0.0041483 0.0031152
0.075345 0.15847 -0.0032137 0.0053864
0.00022286 0.00012833 -0.00032854 0.00025558 0.00030129 0.00087604 -0.0013098 -0.0001402
-0.003321 0.005358 0.24994 0.032858
3380000000 0.20898 0.13749 0.0053146 -0.0023093 -0.0011892 0.00059099 0.0011559 0.00035415
-0.0013515 0.00071575 0.0004639 -1.3669e-05
0.0053232 -0.0023214 0.10997 -0.035308 0.00028251 0.0028692 -0.0010849 -0.0005697
-8.5214e-05 0.00016555 -0.00095901 0.00059403
-0.0012434 0.00062443 0.00032476 0.0028979 0.20835 0.19594 0.00073454 -0.00062945
-0.0019734 0.00067401 0.00097279 0.0014851
0.0011454 0.00027377 -0.0011622 -0.00050984 0.00078591 -0.00067625 0.23373 0.063676
0.0056442 0.0029237 -0.00072718 0.00064757
-0.0013843 0.00079091 -1.3635e-05 0.00017453 -0.0020686 0.00067344 0.0055048 0.0030592
0.1184 0.14854 -0.00061051 0.005664
0.00049422 -7.9885e-05 -0.0010012 0.00051793 0.00093034 0.0015863 -0.00058289 0.00067902
-0.00058511 0.0056693 0.27932 0.013886
3440000000 0.23969 0.11558 0.0042031 -0.0038786 -0.00052322 -0.0017999 0.00070408 2.7557e-05
-0.0013583 0.0014273 0.00056685 6.4042e-05
0.0041905 -0.0038652 0.1038 -0.040855 0.0032524 0.0020232 -0.00099192 0.0011206
0.00023894 0.00041239 0.00024749 0.00072739
-0.00051185 -0.0017554 0.0032812 0.0019828 0.24616 0.16709 -0.00030086 -0.00017609
-4.7162e-05 0.0013015 0.00090843 0.0007586
0.00075215 9.8903e-05 -0.00098561 0.0011106 -0.00036808 -0.00015713 0.23521 0.031256
0.0069466 -0.00030198 -0.00035902 -0.00019768
-0.0013249 0.0013593 7.4017e-05 0.000426 2.2626e-05 0.0013778 0.0071636 -0.00023717
0.14735 0.1384 0.003366 0.0036628
0.00056473 -1.4373e-05 0.00034949 0.00091896 0.00092377 0.00075985 -0.00020424 -0.00038959
0.0034019 0.0037083 0.29545 -0.015106
3500000000 0.27129 0.084225 0.0021312 -0.0046261 -0.0015393 0.0016413 0.0011223 -0.00079396
-0.0010479 0.0012091 0.00060405 -0.0010831
0.0021308 -0.0046331 0.11619 -0.064885 0.0033217 0.00091598 -0.00039733 0.00072148
0.00049013 -0.00013206 -2.7138e-05 0.00027812
-0.0015068 0.0016367 0.0033531 0.00086661 0.27583 0.13298 2.4815e-05 -0.00027279
-2.4766e-05 0.00099446 0.001439 0.00024816
0.0010246 -0.00075063 -0.00039364 0.00079283 0.00010483 -0.00024695 0.23974 0.0034291
0.0071022 -0.002853 0.00027278 -4.5303e-05
-0.00091897 0.0012701 0.00056939 -0.00017165 -2.773e-05 0.0011287 0.0069141 -0.0028438
0.19257 0.11031 0.0034149 0.0013618
0.00076761 -0.0010784 -0.00014339 0.00020189 0.001416 0.00010788 0.00016214 0.00014106
0.0034227 0.0013148 0.31649 -0.042962
3560000000 0.28949 0.05012 0.00014207 -0.0056449 3.3012e-05 -0.0010022 0.00069465 0.00013852
0.0015524 0.0017339 0.00035507 -0.0011257
0.0001685 -0.0056602 0.11034 -0.070387 0.0057509 -0.0011129 0.00037608 0.00076518
0.00068428 -0.00028878 0.00014571 0.00031311
9.1179e-06 -0.0010009 0.0057446 -0.0011719 0.30301 0.089912 -0.00047289 -0.00011957
0.0005084 0.00069468 0.0015477 -0.00062818
0.00054034 6.4805e-05 0.00041112 0.00074882 -0.00042495 -0.0001079 0.22975 -0.03266
0.0057049 -0.0062792 -0.00070144 -0.00049834
0.0015356 0.0016091 0.00060779 -0.00028603 0.0004937 0.00060413 0.005715 -0.0061552
0.21345 0.096949 0.0031873 -0.0013293
0.00014792 -0.0010686 0.00017086 0.00025991 0.0015285 -0.00048897 -0.00038689 -0.00056974
0.0031945 -0.001217 0.32784 -0.082535
3620000000 0.30564 0.012784 -0.0011824 -0.003434 -0.0019588 -0.00028845 0.00027953 -0.0020537
-5.319e-06 0.00047949 -0.00062465 -0.00059445
-0.0011618 -0.0034525 0.11054 -0.099989 0.0036039 -0.0040179 0.0004234 0.00055389
-0.00040155 -0.00095042 0.00060008 0.00025622
-0.0019405 -0.00029037 0.0035553 -0.0040745 0.31544 0.045197 3.5662e-05 -0.00076974
-4.4097e-06 0.00011622 0.00080188 -0.00074912
0.00029695 -0.0020422 0.00038607 0.00053533 8.3309e-05 -0.00077016 0.21921 -0.062857
0.0013633 -0.0071073 -0.00095399 0.00071184
0.00012971 0.00061834 -0.0003209 -0.00093155 -0.00015441 0.00011937 0.0013936 -0.0071052
0.23573 0.054551 0.0013622 -0.0022117
-0.00073177 -0.00082332 0.00070807 0.00025473 0.00073952 -0.00066588 -0.0010927 0.00065172
0.001333 -0.0023238 0.32972 -0.1178
3680000000 0.30923 -0.031335 -0.0032271 -0.0038381 -0.0011864 0.0017161 -0.0011953 -0.00027007
0.0017427 -0.00013343 -0.0013449 -0.00060953
-0.0032283 -0.0038404 0.10573 -0.11684 0.0012392 -0.0047139 0.0007428 0.00032412
-0.00051953 -0.00049083 0.00058727 0.00022251
-0.0011466 0.001827 0.0012013 -0.0047648 0.32561 -0.0041621 -0.00091729 -0.00070205
0.0012854 0.00090052 0.00074609 -0.0019073
-0.0011816 -0.00023043 0.00075427 0.00027131 -0.00089648 -0.00066293 0.20525 -0.096948
0.00011874 -0.007011 -0.00098643 0.0013066
0.0016833 -0.00015283 -0.00047686 -0.00056958 0.0011004 0.0007932 -1.9459e-05 -0.0071231
0.25617 0.030153 0.0011943 -0.001991
-0.0014311 -0.00052467 0.00052172 0.00025361 0.0006535 -0.0018209 -0.00088447 0.0012505
0.0014165 -0.0019856 0.32909 -0.16247
3740000000 0.31155 -0.06643 -0.0030384 -0.00012656 -0.0020055 0.0026583 1.6773e-05 -0.00076476
-0.00083154 0.00029005 -0.00071063 0.00058273
-0.0030052 -0.00014154 0.096877 -0.13864 0.0005916 -0.005237 0.00028494 -0.00030315
-0.00014058 -0.00028316 0.00068525 0.0001264
-0.0019434 0.0026437 0.00053078 -0.0052357 0.32877 -0.04351 -0.00057077 -5.9913e-05
0.00013792 0.00021071 -0.00068945 -0.0015129
2.5561e-05 -0.0007539 0.0002286 -0.00035043 -0.00047925 -5.0131e-05 0.1838 -0.1204
-0.0023298 -0.0061666 0.00065215 0.0024958
-0.0005283 0.00021568 -0.00012844 -0.00022816 5.4615e-05 0.00018496 -0.0023323 -0.0060779
0.26179 -0.0086551 -0.0001341 -0.0021741
-0.00059582 0.00054659 0.00072591 8.8201e-05 -0.00069381 -0.0014762 0.00080573 0.0025153
-0.00015283 -0.00217 0.3154 -0.20225
3800000000 0.30619 -0.11162 -0.0021554 0.00033434 0.00090141 0.00389 -0.0011376 -0.0014287
0.0014642 0.0009036 -0.0011596 0.00055574
-0.002184 0.00034095 0.085663 -0.15331 -0.0022264 -0.004739 0.00011475 0.00018759
-0.0010908 -0.00032106 0.0009594 -9.5079e-05
0.00088078 0.0038487 -0.002291 -0.0047307 0.32475 -0.08499 -0.00059691 0.00019997
0.00087623 -0.00018663 -0.001092 -0.00037864
-0.0010858 -0.0016598 5.8894e-05 0.00016626 -0.00057018 0.00015569 0.17417 -0.14617
-0.0033235 -0.0044689 0.0017112 0.0015711
0.0012699 0.00090915 -0.0011409 -0.00031593 0.0009666 -0.00018488 -0.003246 -0.0045264
0.27524 -0.048605 0.0012058 -0.00085797
-0.0010172 0.00062564 0.00103 -0.00017142 -0.0011269 -0.00034955 0.0014817 0.0015592
0.0011208 -0.00080562 0.30638 -0.24363
3860000000 0.29517 -0.14363 -0.00099914 0.00092428 0.0027894 0.0018949 -0.0021633 0.00098275
0.00047187 -0.0012678 -8.1164e-05 0.0013543
-0.00095529 0.00091637 0.066435 -0.16265 -0.0033287 -0.0047452 0.00060877 -0.00058835
-0.00065321 0.0012192 0.00053557 -0.0011854
0.0027657 0.0018477 -0.003392 -0.0047168 0.30525 -0.12451 -0.00096309 0.00071185
0.00040347 -0.00056313 -0.00060544 -0.00029701
-0.0020961 0.0011683 0.00066262 -0.00056543 -0.00099005 0.00067858 0.14573 -0.16046
-0.0031806 -0.0047811 0.0019021 0.00096881
0.00056076 -0.0011801 -0.00061642 0.001275 0.00021285 -0.00057119 -0.0033177 -0.0048796
0.2711 -0.080807 0.00044101 -0.0024978
-0.00011332 0.0016338 0.00056436 -0.0011121 -0.00065415 -0.00016719 0.0019951 0.0010823
0.00029047 -0.0024884 0.28392 -0.28095
3920000000 0.28089 -0.18367 0.0013779 0.00015345 0.0039245 0.0022289 -9.1391e-06 0.0010321
0.00050249 5.778e-05 0.00088439 0.00035554
0.0014005 0.00016213 0.039262 -0.17871 -0.0048943 -0.0030023 -0.00028468 -2.7888e-05
0.00029961 0.00029741 -0.0005226 -0.00035665
0.003955 0.0021319 -0.0049681 -0.0029625 0.29881 -0.15805 6.6148e-05 0.0010614
0.0017384 -0.0012793 -0.00054319 -4.5473e-05
2.1402e-05 0.00090889 -0.00030881 -4.4417e-06 0.00019379 0.0010712 0.12589 -0.17154
-0.0042889 -0.003589 0.0021914 -0.00036809
0.00039112 3.7117e-05 0.0002946 0.00016777 0.0016982 -0.0012537 -0.0042839 -0.0033587
0.2626 -0.12971 0.00062185 -0.0022559
0.00058157 0.00021071 -0.00062015 -0.00040037 -0.00048891 -8.6104e-05 0.002071 -0.00044851
0.00068274 -0.0023356 0.26162 -0.30875
3980000000 0.2528 -0.22014 0.0018011 -0.0027885 0.0049439 -0.0005637 8.908e-05 0.00099202
0.0010546 -0.0019317 7.7528e-06 0.00019454
0.0018141 -0.002768 0.016873 -0.19175 -0.0054281 -0.0011943 0.00069346 0.00044471
0.00047734 0.00028811 0.00010033 -0.00086718
0.0049949 -0.00050948 -0.0054646 -0.0011246 0.27002 -0.18816 0.0014037 0.00016859
-0.0011089 -0.00097059 -0.00056994 -0.00074251
0.00011818 0.0010502 0.00071509 0.00035317 0.0013598 0.0001967 0.0897 -0.19274
-0.0047822 -0.0041598 0.0014772 -0.00090192
0.00099781 -0.0020664 0.00049735 0.00037971 -0.0011078 -0.0010228 -0.0047062 -0.0043638
0.25006 -0.16052 0.0013266 -0.0051783
0.00023013 0.00025225 0.00010692 -0.00085308 -0.00056043 -0.00054968 0.0015687 -0.00097029
0.0013578 -0.0050244 0.22727 -0.34687
4040000000 0.22575 -0.24527 -0.00049151 -0.0038758 0.0033077 -0.0030502 0.00029248 0.000197
-0.00048729 -0.00090652 0.00048351 0.00013437
-0.00050266 -0.0038699 -0.008501 -0.19906 -0.0044788 0.00033205 0.00016345 -0.0010641
6.6397e-06 0.00024788 -0.0011976 -0.00014313
0.0032857 -0.0030674 -0.0044964 0.00039882 0.24783 -0.22182 0.00039094 -0.00048716
-0.00090777 -0.00013882 -0.0012641 7.6916e-05
0.00023121 6.0062e-05 0.00020603 -0.0010448 0.00042693 -0.00044352 0.068276 -0.18737
-0.0064897 -0.001621 0.0016016 -0.0007459
-0.0005808 -0.00090506 -9.7589e-05 0.00019301 -0.00081764 -0.00020816 -0.0066569 -0.0014296
0.23657 -0.19351 -0.0023774 -0.0033645
0.00025886 0.00018411 -0.0011465 -0.00011816 -0.0013072 6.2256e-05 0.0016928 -0.00068265
-0.0025211 -0.0032713 0.19017 -0.36404
4100000000 0.19565 -0.26906 -0.0032383 -0.0028773 0.00081776 -0.003469 -0.00029919 -6.4839e-05
0.00015243 -0.0019187 0.00065945 0.0005012
-0.0032751 -0.002856 -0.034256 -0.20199 -0.004427 0.00094641 -0.00020369 -0.00026067
0.00067326 0.00036219 -0.00058746 0.00019038
0.0008105 -0.003457 -0.0044134 0.0010079 0.22573 -0.24783 0.00015305 -0.00033185
-0.00063274 -0.00039525 -0.0013589 0.00044431
-0.00026642 1.571e-05 -0.00017386 -0.00023209 8.0535e-05 -0.00039021 0.034557 -0.20108
-0.0065644 0.00084265 0.001234 -0.0014651
0.00011916 -0.0019435 0.00060775 0.00036979 -0.00065001 -0.00039196 -0.0063998 0.00074219
0.21753 -0.2188 -0.0025145 -0.004181
0.00074104 0.00038575 -0.00065478 0.00014528 -0.0015085 0.00036142 0.00098916 -0.0014018
-0.0026083 -0.004228 0.15657 -0.39095
4160000000 0.16674 -0.28637 -0.0037515 -0.00187 -0.00036216 -0.0030073 0.00057302 -0.00026751
-0.0038713 -0.00037375 0.0010051 -0.0009112
-0.0037483 -0.001926 -0.059664 -0.19786 -0.0046209 0.0023535 -0.00042042 -0.00020714
0.00027732 -0.00056603 -0.001034 0.00027265
-0.00040477 -0.0030068 -0.0046073 0.0024306 0.19293 -0.26307 0.00058815 -0.00027088
-0.0011102 -0.00032862 -0.0010086 0.00081434
0.00059017 -0.00026072 -0.00042675 -0.00024411 0.00055575 -0.00024451 0.010543 -0.18824
-0.0053197 0.0014308 0.00094147 -0.0022796
-0.0039651 -0.00032992 0.00035198 -0.00061957 -0.00105 -0.00022482 -0.0054271 0.0015246
0.18255 -0.25366 -0.0049564 -0.0029256
0.00088143 -0.00080488 -0.0010676 0.00023771 -0.00091068 0.0010818 0.0010819 -0.0023548
-0.0049766 -0.0030679 0.10704 -0.39915
4220000000 0.13774 -0.30258 -0.0046872 0.00035937 0.00025333 -0.0036462 -0.00039823 -0.00016797
-0.00072844 0.001003 0.00036758 -0.0013915
-0.0046664 0.00035405 -0.095708 -0.18784 -0.0025075 0.0031428 -0.00017221 -0.00011431
0.00017251 4.9863e-05 -0.00072765 0.0012258
0.00019913 -0.0036444 -0.0024593 0.0031767 0.1636 -0.28982 1.3852e-05 -2.261e-05
1.1636e-05 0.00025949 -3.7275e-05 0.0011019
-0.00030867 3.5552e-06 -0.00022156 -9.4856e-05 -1.8527e-06 -0.00011261 -0.013196 -0.18705
-0.0047099 0.0020408 -9.4184e-05 -0.0023343
-0.00070211 0.0010376 0.00010355 5.4322e-06 6.8851e-05 0.00011686 -0.0046251 0.0021277
0.16584 -0.27595 -0.0048062 -0.0028816
0.00030053 -0.0015518 -0.00078787 0.0012381 -0.0001689 0.0010013 -0.00014928 -0.0023001
-0.0047371 -0.0028051 0.079109 -0.41263
4280000000 0.10584 -0.31148 -0.0027145 0.0022348 -0.001747 -0.0043508 -0.00030669 0.00066174
-0.00020145 0.0012875 -0.00091113 -0.00032231
-0.0027121 0.0022493 -0.12121 -0.192 -0.0028319 0.0030011 -0.00087564 -0.00031526
0.00022069 5.3093e-05 0.0006502 0.00068482
-0.0018002 -0.0042968 -0.0027894 0.0030095 0.1332 -0.29689 0.0007881 -0.00011934
-0.00095808 0.0012242 -0.00021159 0.00061503
-0.00043457 0.00062384 -0.00087459 -0.00029362 0.00081306 -6.372e-05 -0.051087 -0.1715
-0.0047718 0.0025742 -0.00032719 -0.0022285
-0.00025264 0.0013135 0.00024266 0.00010456 -0.00090395 0.0013562 -0.0048842 0.0026135
0.11717 -0.29494 -0.0067593 -0.00028103
-0.00074532 -0.00036769 0.00052774 0.00066591 -0.00014436 0.00062436 -0.00028596 -0.0022329
-0.0067033 -0.00018379 0.028818 -0.4175
4340000000 0.078252 -0.3198 -0.0014036 0.0020099 -0.00254 -0.0016451 0.00021786 0.00053905
-4.7352e-06 0.00066687 -0.00034635 -0.00079744
-0.0014131 0.0020123 -0.14177 -0.16581 -0.0021025 0.0040277 -6.7e-05 0.00051045
-0.00026316 -0.0003117 0.00042825 0.00037461
-0.0026137 -0.0015948 -0.0020254 0.0040346 0.097005 -0.31361 -0.00043784 -0.00088238
0.00030353 0.00092159 0.00068049 0.0020237
0.00022566 0.0004973 -7.479e-05 0.00055214 -0.00038729 -0.0009282 -0.068472 -0.1693
-0.0047016 0.0039616 -0.0013377 -0.0023039
4.2412e-05 0.0005128 -0.00039928 -0.000241 0.00032686 0.00088001 -0.0046486 0.0039714
0.088405 -0.31823 -0.0047278 0.0017352
-0.0003059 -0.00077992 0.00058537 0.00037035 0.00056427 0.001936 -0.0014244 -0.0021448
-0.0048054 0.0017788 -0.0053866 -0.41093
4400000000 0.04702 -0.32468 -0.00049721 0.0011736 -0.0027711 -0.0015046 0.00089681 0.0012605
-8.3825e-05 0.00048015 3.2446e-05 -0.00048253
-0.00049571 0.0011747 -0.17082 -0.15562 -0.0012778 0.0041546 -0.00047465 0.00052186
0.00026854 -0.00034087 0.00068895 0.00023527
-0.002746 -0.0015682 -0.0012092 0.0042211 0.067468 -0.31932 -0.00021521 -0.00019798
0.00057015 0.0001332 0.00096089 0.0014845
0.00090428 0.0012942 -0.00048821 0.00055008 -0.00020929 -0.00020634 -0.093522 -0.15621
-0.0031803 0.0057363 -0.002188 -0.0012292
-9.3961e-05 0.00061136 0.0002613 -0.00046374 0.0005423 9.7097e-05 -0.0032582 0.0056765
0.054737 -0.32779 -0.0045197 0.0011714
-1.1537e-05 -0.00036126 0.00059752 0.00032008 0.00097325 0.0013975 -0.0022726 -0.0014665
-0.0044308 0.0011575 -0.050955 -0.41586
4460000000 0.011811 -0.32419 -0.00066381 -8.6402e-05 -0.0039923 -0.0006842 0.0013487 -0.00057415
-0.00053921 0.0016312 -0.00088909 -0.0002884
-0.00069889 -2.5749e-05 -0.19216 -0.12564 -0.00045845 0.004466 -0.00027566 0.00074187
-0.0003322 -0.00058098 0.00043539 -0.00059776
-0.0040265 -0.00055957 -0.00039046 0.0044572 0.04254 -0.32623 -0.00047725 -0.00048633
0.00030868 0.0003116 0.0020876 0.00056256
0.0013589 -0.00063784 -0.0002317 0.00073661 -0.00040693 -0.00044289 -0.10658 -0.13464
-0.0017345 0.0061512 -0.0022108 -0.0011411
-0.00042327 0.0015432 -0.00043489 -0.00055113 0.00026521 0.00027452 -0.0017289 0.0062432
0.019063 -0.32136 -0.0039467 0.0033866
-0.00099768 -0.00034949 0.00042124 -0.00067366 0.002204 0.00055554 -0.0022474 -0.00098859
-0.0039686 0.0034377 -0.090637 -0.39671
4520000000 -0.012319 -0.32478 -0.00065324 -0.00051881 -0.0035606 0.00038736 0.0006473 -0.00017046
0.0018622 -2.5885e-05 -0.00065218 0.0009023
-0.00063667 -0.00053591 -0.21642 -0.10868 0.00071584 0.0047133 0.00057923 0.00089231
-0.00020665 0.00012667 0.00020981 -7.6165e-05
-0.0036251 0.00042561 0.00080734 0.0047507 0.011488 -0.32381 -0.00088701 0.00063013
0.0006701 -0.00075107 0.0016778 -0.00072189
0.00063605 -0.00016133 0.00057533 0.0008583 -0.00093078 0.00053574 -0.12469 -0.12547
-0.00046919 0.0063679 -0.0032567 -0.0003198
0.0018598 -7.5651e-06 -0.00023116 6.862e-05 0.00076128 -0.00057251 -0.00049449 0.0064209
-0.029802 -0.33072 -0.0028858 0.003212
-0.00077402 0.00091295 0.00014633 -4.5906e-05 0.0016986 -0.00075453 -0.0030476 -0.00045445
-0.0027718 0.0031944 -0.11939 -0.39501
4580000000 -0.050047 -0.31735 -0.0015137 -0.00050387 -0.0028665 0.0024835 0.00064851 -0.00026265
0.00016878 -4.0542e-05 -0.00077425 0.00071991
-0.0015278 -0.00046851 -0.23477 -0.08221 0.00098183 0.004124 0.00069357 -0.0001674
-0.0002295 0.00012941 0.00017264 -1.7542e-05
-0.0028932 0.0024784 0.00099568 0.0041218 -0.020126 -0.32068 -0.00012334 0.00057435
-0.0001391 0.00021576 0.0017605 -0.0010616
0.00064405 -0.00032134 0.00067306 -0.00023004 -0.00010229 0.00064986 -0.1349 -0.10043
0.0023089 0.0051842 -0.0025527 0.0012413
0.00041847 -0.00011904 -0.00026579 0.00016426 -0.00034329 0.00022111 0.0023941 0.0050966
-0.054898 -0.3347 -0.0019706 0.003809
-0.00068003 0.00057234 0.00015665 -6.5748e-05 0.0016863 -0.0009878 -0.0026832 0.001325
-0.0020441 0.0039722 -0.16461 -0.36492
4640000000 -0.075424 -0.31056 -0.0024484 -0.0015286 -0.0031865 0.0025702 0.00054954 -0.0014262
0.0015336 -0.00034562 4.1667e-05 0.0010356
-0.0024613 -0.001542 -0.24524 -0.054604 0.0016671 0.003984 0.00072293 0.00026756
-0.00026907 0.00052699 6.9721e-05 -0.00069529
-0.0030934 0.0026206 0.0017045 0.0039707 -0.044491 -0.31541 0.00021341 0.00077305
0.00129 0.00046848 0.00022235 -0.002256
0.00047468 -0.0013957 0.00073443 0.00028985 0.00021859 0.00067439 -0.14051 -0.086104
0.0032611 0.003801 -0.0024686 0.0016355
0.0015021 -0.00038663 -0.00024134 0.00048066 0.0012342 0.00051608 0.0033827 0.0037856
-0.087165 -0.31719 -0.0025235 0.0037495
5.6293e-05 0.00097275 5.0548e-05 -0.00067323 0.00017413 -0.0024151 -0.0024234 0.001641
-0.0025918 0.0036689 -0.18345 -0.35427
4700000000 -0.10287 -0.30575 -0.0040784 -0.00012378 -0.0015572 0.0046055 -0.00087161 -0.00095961
0.00091845 -0.00049202 0.0010159 0.00076197
-0.0040661 -0.00011111 -0.25706 -0.035685 0.0029627 0.0042151 0.00042024 -0.00041484
0.00035432 0.000297 -0.00018566 -0.00014109
-0.0014353 0.0046846 0.003013 0.0041603 -0.07564 -0.30921 -0.00017705 0.0005848
0.00040116 -0.00034354 -8.1629e-05 -0.0014311
-0.00086958 -0.0010032 0.00040502 -0.00042694 -0.00025923 0.00061986 -0.15725 -0.065026
0.0035711 0.0015671 -0.0015003 0.0025385
0.00088399 -0.0005536 0.00033787 0.00030195 0.00036428 -0.00026536 0.003584 0.0014729
-0.12567 -0.30863 -0.0011314 0.0043855
0.0010947 0.0007816 -0.00023096 -0.00011686 -0.00013476 -0.001504 -0.0016107 0.0025482
-0.0010678 0.0044254 -0.22668 -0.32575
4760000000 -0.1324 -0.2907 -0.0048359 0.0012402 0.00063622 0.0047821 -0.00070193 -0.00055803
0.00021208 -0.0010864 0.0010126 -0.00027842
-0.0048275 0.0012441 -0.25224 0.0069096 0.0033731 0.0030695 -1.0965e-05 -0.0006667
0.0003079 0.00016584 4.1908e-05 -0.00023471
0.00070813 0.0048357 0.0034071 0.0030181 -0.10611 -0.29477 0.00079295 0.00033613
0.00076385 -0.00023975 -0.0013167 -0.00090153
-0.00075102 -0.0005365 5.5208e-06 -0.00068352 0.0008833 0.00034863 -0.15093 -0.048665
0.0022647 0.0006805 -0.00058237 0.0027977
0.0001741 -0.0010173 0.00032798 0.00012767 0.00082394 -0.00023452 0.0022934 0.0007417
-0.15798 -0.28955 -0.00042626 0.0041412
0.0008434 -0.00040951 7.0879e-05 -0.00029244 -0.0012698 -0.00096795 -0.00052551 0.0027645
-0.00037996 0.0041865 -0.23795 -0.30323
4820000000 -0.15954 -0.27724 -0.0052028 0.0027816 0.0017879 0.0030422 -0.00086947 -0.00049468
0.00040001 -0.001031 0.00016741 -0.00044064
-0.0052084 0.0027488 -0.26367 0.029111 0.0043804 0.0030386 -5.7435e-05 -0.00033902
0.00034248 -0.00013448 -0.0003017 -0.00041799
0.0018441 0.0030451 0.0044353 0.0029723 -0.13344 -0.29032 0.0004952 -0.0002812
0.00036897 -0.0008043 -0.00082725 -0.00020716
-0.00083606 -0.00045507 -9.7315e-05 -0.00035818 0.00036562 -0.00032328 -0.16646 -0.031068
0.0017014 0.0002653 -0.00012773 0.0029411
0.00040466 -0.0010541 0.00030295 -5.3626e-05 0.00034177 -0.00073473 0.001717 0.0002072
-0.19537 -0.27252 8.2667e-05 0.0036418
0.0002557 -0.00049634 -0.00034809 -0.00033329 -0.00095015 -0.00021474 -8.1505e-05 0.0028924
2.2217e-06 0.0037064 -0.27526 -0.27311
4880000000 -0.19084 -0.25733 -0.0042526 0.0047965 0.0022691 0.0029952 -0.0013161 0.00031405
-0.00082773 -0.0009072 0.00036941 -0.00010066
-0.0042691 0.0047946 -0.25502 0.070605 0.0047737 0.0014221 -0.00037156 -0.00018415
-0.00017776 0.00013455 -0.00013821 0.00015558
0.0022966 0.0030048 0.0047748 0.0013518 -0.15179 -0.27738 0.00048358 -0.00043896
-0.00030167 -0.001472 -0.00041532 -9.0614e-05
-0.0013448 0.00026881 -0.00036035 -0.0001899 0.00053232 -0.00035255 -0.15927 -0.012448
0.0006997 -0.00025811 0.0010668 0.0027005
-0.00083779 -0.0010643 -0.00019821 0.00015814 -0.00021203 -0.0014507 0.00076086 -0.00022587
-0.22393 -0.25567 0.0010584 0.0032951
0.00028198 -7.3659e-05 -0.00016077 0.00013244 -0.00038765 -4.6767e-05 0.0011458 0.0026942
0.0010298 0.0033247 -0.28708 -0.2436
4940000000 -0.21165 -0.23977 -0.0028705 0.0067901 0.0029239 0.0010316 -0.00033657 0.0006344
-0.00091702 -0.00051186 -8.4386e-06 -0.00070022
-0.0028886 0.006756 -0.26642 0.096316 0.0057218 0.0010445 -1.6829e-05 -0.0001074
0.00021226 -0.00019993 -0.00033378 0.00024059
0.0029409 0.00093956 0.0057459 0.00094315 -0.17212 -0.25418 9.2086e-05 -0.00046059
-0.00081518 3.4889e-05 -0.00037804 0.00021135
-0.00019475 0.00066747 -2.0901e-05 -7.6534e-05 6.0833e-05 -0.00058111 -0.16666 -0.0031311
-0.00045507 0.00053596 0.0020962 0.001815
-0.0010367 -0.00043576 0.00024046 -0.00022611 -0.00090789 8.5896e-05 -0.0004672 0.0005457
-0.24643 -0.22644 0.0001196 0.0033852
-2.6781e-06 -0.00074614 -0.00037485 0.00023091 -0.000574 0.00011768 0.0020204 0.0017864
3.1553e-05 0.0033501 -0.31015 -0.21713
5000000000 -0.23242 -0.21535 0.0001019 0.0073866 0.0030755 0.0016555 -0.00018608 0.00057721
-0.00049777 0.00066851 -0.00023433 -0.00081945
9.566e-05 0.0073524 -0.25266 0.11377 0.0056916 -0.00075683 -0.00027879 -9.4829e-05
-8.4383e-05 -0.00066827 -0.00015705 -0.0001669
0.0030981 0.0016371 0.0056948 -0.00085535 -0.20198 -0.23918 -0.00048486 -0.00070801
-0.00064953 -0.00038923 -0.00055383 -0.00018252
-0.00014638 0.00060103 -0.00029328 -6.614e-05 -0.00050969 -0.00068476 -0.16101 0.021166
-0.00049237 0.0018647 0.0022464 0.0011559
-0.00047907 0.00055955 -5.7277e-05 -0.00062423 -0.00054815 -0.00034224 -0.00049374 0.0019268
-0.27302 -0.20463 0.00067187 0.0040032
-8.6437e-05 -0.00085622 -0.00010333 -0.0001675 -0.00053133 -0.0001413 0.002337 0.0011754
0.00066705 0.0040397 -0.32244 -0.18326
5060000000 -0.25327 -0.18757 0.0020588 0.0069156 0.0029696 -0.00030784 0.00018392 0.00055343
-0.00030516 -0.00019231 -0.00042458 -0.00021623
0.0020679 0.0069349 -0.23487 0.15052 0.0050389 -0.0019327 -3.2085e-07 0.0001912
-0.00047678 -4.7338e-06 -0.00032786 0.00018723
0.0029243 -0.00037429 0.0049829 -0.0020034 -0.21578 -0.2176 -0.00048325 0.00035332
-0.001135 0.00016962 -0.0011521 0.00022043
0.00013569 0.0005771 1.4092e-05 0.00018114 -0.00039946 0.00035803 -0.16268 0.028319
0.00024934 0.0032608 0.0019562 0.00051701
-0.00031894 -7.8717e-05 -0.00048008 2.8192e-05 -0.0011013 0.00017906 0.00020085 0.0032826
-0.28402 -0.17326 0.0016406 0.0033679
-0.00040506 -0.00014377 -0.00036425 0.00018067 -0.0010882 0.00013289 0.0018854 0.00048374
0.0017051 0.0033763 -0.33421 -0.15398
5120000000 -0.2692 -0.16209 0.0035127 0.0057979 0.0029283 -0.00045518 0.00036515 0.00071773
-0.00021786 0.00079941 -0.0004414 5.8616e-05
0.0035054 0.0057893 -0.22917 0.17694 0.0048373 -0.002715 2.5985e-05 0.00023336
2.2133e-05 -8.0774e-05 -7.1873e-06 0.00027694
0.0029075 -0.00054033 0.0047851 -0.0028035 -0.22985 -0.20209 -5.9455e-05 0.00010537
-0.0001401 0.001048 -0.0010257 0.00074985
0.00039198 0.0006219 5.7946e-05 0.00025218 -8.746e-05 8.1416e-05 -0.15888 0.054427
0.0017593 0.003373 0.0023419 0.00017085
-0.00017745 0.00079979 4.4011e-05 -7.6662e-05 -7.25e-05 0.0011066 0.0017955 0.003368
-0.2979 -0.13987 0.0017312 0.0033191
-0.0004287 0.00014114 -2.2479e-05 0.00031141 -0.001061 0.00077949 0.0024127 0.00030011
0.0017237 0.0033708 -0.34711 -0.12007
5180000000 -0.28524 -0.13167 0.0049555 0.0047672 0.0034866 -0.0011667 0.00028873 0.0004303
-0.00024021 0.00050495 -0.00053576 0.00041169
0.0049419 0.0047725 -0.20657 0.1998 0.0040477 -0.0038319 -0.00033817 -0.0002121
-0.00017107 -0.00013441 -0.00013195 0.00024548
0.0034763 -0.0012123 0.0039896 -0.0038943 -0.24056 -0.16569 -0.00022971 0.00064904
1.4017e-05 -7.1001e-05 -0.00025482 0.00085452
0.00029541 0.00058914 -0.00034477 -0.00020209 -0.00021686 0.00068536 -0.15782 0.06424
0.0033177 0.0035634 0.0022726 -0.00059562
-0.00030966 0.00040123 -0.00014181 -0.00013331 5.7012e-05 -0.00010502 0.0034285 0.0035356
-0.30868 -0.097471 0.0030203 0.0035222
-0.00052323 0.00038377 -8.8997e-05 0.00024421 -0.00014577 0.00092377 0.0021939 -0.00067994
0.0029802 0.0035743 -0.34913 -0.087824
5240000000 -0.29357 -0.10445 0.0052304 0.0034347 0.0027707 -0.0029153 0.00061369 3.6465e-05
-0.00028956 8.6675e-06 -0.0001116 0.00063717
0.0052056 0.003449 -0.19462 0.23694 0.0029448 -0.0046378 -2.2593e-05 0.00011657
-0.00017628 2.9816e-05 0.00025007 0.00045177
0.0027171 -0.0029338 0.0028925 -0.004708 -0.25716 -0.14081 0.00022028 0.00029471
-0.00015468 0.00052564 -1.4641e-05 0.0010682
0.0006477 -4.4171e-05 -2.8567e-05 9.668e-05 0.00028696 0.00021862 -0.15848 0.084751
0.0039916 0.0020855 0.001752 -0.0013504
-0.00032084 -8.7375e-05 -0.00014615 0.0001303 -0.00023485 0.00058136 0.003922 0.0020238
-0.32151 -0.056757 0.0034794 0.0027966
0.00012552 0.0005648 0.00019792 0.00046349 -3.7557e-05 0.00095835 0.0017222 -0.0013178
0.0034862 0.0027419 -0.35527 -0.05486
5300000000 -0.29863 -0.073831 0.0061918 0.0018911 0.0015192 -0.0032624 0.00013423 -0.0003221
0.00045854 0.00069949 0.00014798 0.00019191
0.0061333 0.0018763 -0.18667 0.24152 0.002054 -0.0052304 -8.0821e-05 0.0002282
3.0461e-05 0.00027934 0.00034771 0.00024095
0.0014964 -0.0033602 0.0019462 -0.0052492 -0.27317 -0.11515 0.00035203 -0.00026473
0.00028672 0.0003832 0.0005615 0.00066796
9.0933e-05 -0.00029967 -7.1015e-05 0.0002166 0.00032157 -0.00022923 -0.15084 0.094188
0.0052212 0.0013453 0.0011818 -0.0014983
0.00056088 0.00063157 -2.2269e-05 0.00028463 0.00038293 0.00036595 0.0052522 0.0013641
-0.33228 -0.030035 0.0038814 0.0023013
0.00026771 0.00029052 0.00036564 0.00021511 0.00067192 0.00078706 0.0011966 -0.0015271
0.0038345 0.0023476 -0.35114 -0.01905
5360000000 -0.29846 -0.036651 0.0060408 0.0005772 0.00023944 -0.0036032 0.00036242 -1.8834e-05
0.00015029 0.00034531 0.00062104 -7.4549e-05
0.0060291 0.00058117 -0.14934 0.26307 0.00086678 -0.0053459 8.6749e-05 0.00026907
-0.00012622 4.7095e-05 0.00050715 -0.00021636
0.00020245 -0.0036544 0.00077186 -0.0053808 -0.27162 -0.088469 0.00040682 0.00038589
0.00012421 0.00045149 0.00066529 0.00068563
0.00040741 -2.7722e-05 8.4933e-05 0.00024791 0.0004816 0.00034679 -0.14888 0.11215
0.0056675 -0.00088504 0.00068302 -0.0019862
0.00022591 0.00035033 -0.00012975 0.00010477 0.00011056 0.00037755 0.0057717 -0.001069
-0.32547 0.0084437 0.004739 0.0018476
0.00053457 -4.608e-05 0.00055476 -0.00023961 0.00066441 0.00053848 0.0006727 -0.001796
0.0048265 0.0018438 -0.34886 0.0092478
5420000000 -0.30082 -0.013445 0.0060505 -0.0012966 -0.00056111 -0.0034975 -2.2998e-05 -0.00014143
0.00086369 0.00048469 0.00029532 -0.00018419
0.006028 -0.0012774 -0.13018 0.28968 0.0002716 -0.0054516 0.00011107 0.00015821
4.2507e-05 7.7538e-05 0.0003441 -0.00017631
-0.00062045 -0.0034817 0.00015737 -0.0054517 -0.28761 -0.055333 -0.0001911 -0.00056223
0.00090716 0.00020019 0.0010934 -0.00010717
-9.3991e-05 -0.00015367 9.4071e-05 0.00016407 -0.00023309 -0.00054857 -0.13744 0.12672
0.0047022 -0.0022698 0.00016752 -0.0017522
0.00084412 0.00048247 7.758e-05 5.4958e-05 0.00089846 0.00013803 0.0046324 -0.0022172
-0.32988 0.037932 0.005083 0.00043542
0.00034186 -0.00023738 0.00035631 -9.6164e-05 0.001059 -1.335e-05 0.00021004 -0.0018531
0.0050168 0.0004679 -0.34098 0.05097
5480000000 -0.29254 0.022965 0.0049049 -0.002059 -0.0018025 -0.0028168 0.00036812 -3.5959e-05
0.0009542 -0.00029054 -5.9207e-07 -0.00017201
0.0048964 -0.0020504 -0.11563 0.29741 -0.0014905 -0.0058703 1.481e-06 0.00019564
6.5775e-05 -7.0101e-06 0.00022268 -0.00016045
-0.0018626 -0.0028246 -0.0015848 -0.0058548 -0.29204 -0.032753 -0.00026327 0.00019135
0.00053275 -0.00045486 0.00082335 -1.0212e-05
0.00039718 -2.2996e-05 2.8499e-05 0.00017542 -0.00027842 0.00012139 -0.13099 0.13793
0.0038012 -0.0034498 -0.00011039 -0.0018374
0.0010078 -0.0003505 7.7312e-05 6.0533e-06 0.00051632 -0.00041712 0.00392 -0.0034955
-0.31817 0.064495 0.0047867 -0.00017509
-2.46e-05 -7.2141e-05 0.00018369 -0.00018118 0.00089193 -7.057e-05 -0.00025868 -0.0018232
0.0047787 -5.0464e-05 -0.33197 0.073017
5540000000 -0.28852 0.048036 0.0041366 -0.0026346 -0.0026339 -0.0019387 0.00027455 -0.0003206
0.00016498 -0.00017349 -0.00032275 5.0094e-05
0.004147 -0.0026111 -0.074501 0.31457 -0.0027043 -0.0052518 0.00043282 0.00012007
6.6095e-05 -0.00016919 -8.747e-05 -0.00034647
-0.0026728 -0.0019319 -0.0028115 -0.0052118 -0.29099 -0.011559 0.00012777 -8.2225e-05
0.00046243 -0.00020422 0.00055336 -0.00029471
0.00026832 -0.00034307 0.00044393 8.0103e-05 0.00012773 -0.00017249 -0.1193 0.15901
0.0024241 -0.0039264 -0.0010266 -0.001878
0.00017949 -0.00012081 7.6822e-05 -0.00019493 0.00043008 -0.00014855 0.0023664 -0.0040345
-0.3031 0.099072 0.0048284 -0.0012171
-0.00040274 0.00010475 -9.6148e-05 -0.00040659 0.00040593 -0.00034736 -0.0008933 -0.0017911
0.004867 -0.0013502 -0.32384 0.11394
5600000000 -0.27711 0.07587 0.0033595 -0.0036661 -0.0024738 -0.0018261 0.0003354 -0.00040198
0.00033145 -0.00036045 0.00022096 0.00047455
0.0033663 -0.0036647 -0.071832 0.32837 -0.0039414 -0.0047616 6.8386e-05 -0.00021008
-0.00011096 -5.9201e-05 -0.00018842 -0.00026761
-0.002502 -0.0017899 -0.0040001 -0.004697 -0.28996 0.020064 -3.6755e-05 6.7092e-05
0.00017634 -0.00078867 0.00020025 -0.00056756
0.0003254 -0.00037971 7.8318e-05 -0.00021006 -4.2303e-05 0.00010592 -0.11163 0.1584
0.0018333 -0.0038319 -0.0010543 -0.0010088
0.00034338 -0.00034265 -0.00011602 -4.1352e-05 0.00023416 -0.00071241 0.0017445 -0.0037381
-0.29416 0.12767 0.004469 -0.0016301
0.00013469 0.00041208 -0.00016593 -0.00026869 0.00021456 -0.00062471 -0.0010814 -0.0011067
0.0044114 -0.0016989 -0.30202 0.1288
5660000000 -0.26555 0.098112 0.0031488 -0.0037408 -0.0035748 -0.00051591 -0.0004303 -0.00071723
-0.00011158 -0.00062878 0.0003426 -0.00015351
0.0031215 -0.0037254 -0.030407 0.31979 -0.0046751 -0.0029175 5.6672e-06 -0.00016289
6.8288e-05 5.868e-05 -9.7605e-05 -7.4657e-05
-0.003571 -0.00042967 -0.0047186 -0.0028417 -0.29018 0.044022 -0.00014326 0.00013432
-0.00050082 -0.00034801 0.00023172 -0.0010311
-0.00042109 -0.0007226 -1.4396e-05 -0.00013825 -0.00011738 9.7928e-05 -0.096157 0.17851
0.00062311 -0.0041077 -0.0012908 -0.00085429
-0.00028515 -0.00063077 5.4425e-05 2.0301e-05 -0.00053286 -0.00045549 0.00069172 -0.0042647
-0.27909 0.15484 0.0041996 -0.0028144
0.00034345 -0.00015152 -9.9046e-05 -8.5721e-05 0.00033379 -0.0010412 -0.001302 -0.00080527
0.0042303 -0.0026282 -0.2934 0.16478
5720000000 -0.25037 0.11927 0.0025843 -0.0043024 -0.0029067 0.0008812 -0.00046108 -0.0002602
-0.00039419 -4.523e-05 -1.5252e-05 -0.00037872
0.0026041 -0.0042949 -0.0022849 0.34492 -0.0055371 -0.0025362 5.2113e-05 -5.0586e-05
-0.00029095 7.3625e-05 -0.00020731 0.00015624
-0.0029087 0.00091085 -0.0055931 -0.0024317 -0.28646 0.074776 0.00018528 9.4529e-05
0.00021768 0.00040849 -0.00019545 -9.9378e-05
-0.00045235 -0.00029478 4.3745e-05 -4.9152e-05 0.00018491 0.00010848 -0.080239 0.18015
-0.00028247 -0.0036789 -0.0016572 -0.0004486
-0.00038088 -7.7058e-05 -0.00026598 0.00012173 0.00024603 0.00045344 -0.00043365 -0.0036531
-0.26772 0.18073 0.0039176 -0.0036849
-3.9463e-05 -0.0003292 -0.0002342 0.00019522 -0.00016943 -0.0001719 -0.0016351 -0.00051145
0.0039777 -0.0037987 -0.26245 0.18237
5780000000 -0.23405 0.13669 0.0013977 -0.0049722 -0.0023797 0.0013275 -0.00074655 7.6361e-05
-0.00025704 -0.00024199 -0.00020674 -0.00032207
0.001419 -0.0049737 0.011203 0.3396 -0.0059659 -0.00062785 -1.8663e-05 -0.00019566
9.7907e-05 6.0108e-05 -7.9985e-05 -0.00010069
-0.0023883 0.0013679 -0.0059607 -0.00051435 -0.28294 0.091485 -4.5148e-05 -0.00012853
0.00012662 -7.2354e-05 -0.0003522 -0.00044144
-0.00075332 9.1027e-05 -1.5359e-05 -0.00021989 -7.6671e-06 -0.00015903 -0.071209 0.19606
-0.00020066 -0.0031677 -0.0012558 0.00010925
-0.00035592 -0.00030893 9.4943e-05 8.8007e-06 0.00014694 -0.00014254 -0.00022623 -0.0031171
-0.25711 0.20203 0.0026793 -0.0037577
-0.00023922 -0.00028275 -3.6999e-05 -0.00014094 -0.00035706 -0.00043539 -0.001267 0.00014383
0.002616 -0.0038438 -0.25355 0.20402
5840000000 -0.22014 0.15767 2.0631e-05 -0.0054934 -0.0020902 0.0011868 -7.6409e-05 0.00032891
-0.00024291 0.0001615 -0.0003401 -0.00024927
3.2401e-05 -0.0054706 0.047046 0.34258 -0.0058892 0.00045751 -0.00021138 -2.0574e-05
0.0002498 -7.2207e-05 -5.659e-05 0.00022877
-0.0020326 0.0012307 -0.0058938 0.00056765 -0.27605 0.11564 -0.00023924 9.1913e-05
-9.0158e-05 -0.00064868 -0.00030508 -0.00044557
-8.2901e-05 0.00037722 -0.00023046 2.2239e-05 -0.00025527 4.7348e-05 -0.04846 0.19908
-0.001012 -0.0036123 -0.0013239 0.0002345
-0.00028347 0.00018422 0.00025593 -7.9511e-05 -0.00022213 -0.00064474 -0.001054 -0.0036141
-0.24011 0.21094 0.0020985 -0.0042597
-0.00041503 -0.00036814 -9.6002e-05 0.00025667 -0.00029836 -0.00042156 -0.0012142 0.00027937
0.0021702 -0.0043438 -0.21702 0.22803
5900000000 -0.20634 0.16967 -0.0020405 -0.0053962 -0.0021131 0.0024447 -0.00013312 -2.5455e-05
0.00029166 -0.00018128 -0.00013545 0.00028229
-0.0020487 -0.0054089 0.067109 0.34199 -0.005191 0.0020732 8.0488e-06 -3.5339e-05
-1.9751e-05 -0.00022198 -0.00011625 -1.467e-05
-0.0020637 0.0025029 -0.0051955 0.0021623 -0.26012 0.13121 -6.0496e-05 -0.00010829
-0.00041766 -0.00037918 -0.00079346 -2.9122e-05
-0.00014751 -7.6093e-06 2.3221e-07 -3.0711e-05 -4.3579e-05 -9.4084e-05 -0.041069 0.20949
-0.0012493 -0.0035283 -0.0012193 0.00023611
0.00014743 -0.00014932 -1.8056e-05 -0.00022725 -0.0004337 -0.00040823 -0.0012775 -0.0034907
-0.21372 0.22523 0.0019668 -0.0050402
-0.00014176 0.00024157 -0.00010696 -3.405e-05 -0.00081363 2.9942e-05 -0.0012321 0.00021169
0.0017518 -0.0049232 -0.20287 0.23776
5960000000 -0.18573 0.1829 -0.0030717 -0.0039067 -0.00069781 0.0026137 -0.00014648 0.00021429
-0.00021508 7.1993e-05 -6.7732e-05 3.2691e-05
-0.00306 -0.0038809 0.093878 0.34069 -0.0042213 0.0023151 -0.00017353 4.6539e-06
-1.1427e-05 7.3131e-05 6.6947e-05 0.00022172
-0.00066198 0.002626 -0.0041795 0.0023957 -0.24433 0.15702 -6.0526e-05 -0.0002119
-0.00046956 0.00010284 -0.00026115 -0.00033251
-0.00016248 0.00019282 -0.00016452 -4.0745e-07 -7.3085e-05 -0.00019959 -0.022417 0.21776
-0.0022557 -0.0029749 -0.0010068 0.00099726
-0.00015457 0.00015781 -4.5038e-05 8.3115e-05 -0.00040931 4.4287e-05 -0.0022857 -0.0028916
-0.19353 0.24047 -0.00018224 -0.005187
-6.1643e-05 0.00010054 3.9228e-05 0.0002094 -0.00024574 -0.0002019 -0.0010082 0.00099091
-6.9096e-05 -0.0052257 -0.1735 0.26436
6020000000 -0.16761 0.19817 -0.003855 -0.0028914 -0.00020941 0.0030212 -3.5648e-05 0.00056598
-0.00025791 0.00034308 -6.3951e-05 0.00036928
-0.0038376 -0.0028908 0.12191 0.33182 -0.0045867 0.0033631 -6.7829e-05 0.00011684
-0.00013125 0.00020945 -0.00027103 0.00024159
-0.00017848 0.0030195 -0.0045289 0.0034559 -0.2246 0.16896 -0.00029199 0.00021828
-0.00068596 0.00011918 -0.00058887 0.00053486
-5.8329e-05 0.00054292 -6.0425e-05 0.00012514 -0.00030232 0.00025756 -0.015955 0.21322
-0.0028984 -0.0030391 -0.00065774 0.00061847
-0.00036218 0.00042941 -0.00010785 0.00014809 -0.00073906 0.00014667 -0.0028761 -0.0031011
-0.16441 0.25352 -0.00033827 -0.0046884
-0.00018076 0.00034816 -0.00023834 0.00022522 -0.00055466 0.00042308 -0.00056541 0.00069307
-0.00040514 -0.0047933 -0.14643 0.26337
6080000000 -0.14723 0.20673 -0.004054 -0.00081174 0.0013781 0.0028908 0.00011752 0.00010614
0.00015956 0.00019704 0.00026627 6.5377e-05
-0.0040434 -0.00082087 0.14333 0.33239 -0.0029236 0.0047055 -4.7182e-05 -4.1309e-05
8.1412e-06 0.00012025 0.00012006 0.00024785
0.0014227 0.0028748 -0.0028467 0.0047579 -0.20652 0.1958 0.00033247 0.00015664
-0.00025775 0.00069401 -0.00021778 0.00044529
0.00010687 8.2081e-05 -1.9753e-05 -3.5998e-05 0.00031328 0.00014538 0.00090149 0.22134
-0.0040417 -0.0019832 -0.00079518 0.001075
0.00015364 0.00026155 1.5675e-05 0.00013981 -0.00017218 0.00070375 -0.0041222 -0.0018408
-0.13576 0.27066 -0.0013664 -0.0052966
0.00019642 7.4427e-05 0.00016994 0.00025708 -0.00030681 0.00051474 -0.00085338 0.0010915
-0.0014053 -0.0051799 -0.12451 0.28455
6140000000 -0.12993 0.21975 -0.0035761 -0.00047794 0.0016637 0.0021532 5.3159e-05 1.3416e-05
5.1605e-05 -7.8291e-05 0.00037904 -0.00013187
-0.0035696 -0.00049879 0.17008 0.31323 -0.0021231 0.0052736 3.1268e-05 7.408e-05
0.00041216 -5.6963e-05 0.0003406 0.00011008
0.0017093 0.0021196 -0.0020096 0.005337 -0.18261 0.21499 0.00031572 -0.00010657
0.00017102 0.0006587 2.0017e-05 0.00073215
8.4574e-05 -5.5379e-06 4.0083e-05 4.8688e-05 0.00036887 -0.00012377 0.013452 0.2122
-0.0045716 -0.00087307 -0.00037868 0.0014733
-2.7716e-07 -0.00015669 0.00039263 -8.647e-05 3.0362e-05 0.00057088 -0.0044475 -0.00083382
-0.11566 0.29043 -0.0032197 -0.0043772
0.00036899 -0.00026235 0.00032672 0.00010813 1.6791e-06 0.00063685 -0.00038276 0.0014939
-0.0030827 -0.0044365 -0.085384 0.28232
6200000000 -0.11432 0.22502 -0.0029693 -0.00016983 0.0023 0.0012881 9.5162e-05 0.00038775
-0.00024612 6.6753e-05 -0.00022317 -0.00034146
-0.0029697 -0.00016684 0.19789 0.31133 -0.00077151 0.0052164 3.4484e-05 0.0002236
1.2579e-05 -2.6787e-05 9.9222e-05 0.00010398
0.0023169 0.0012424 -0.00068983 0.0052439 -0.16319 0.22883 0.00016056 -0.00036057
0.00052909 -5.9109e-05 0.00036964 0.00033123
0.00010713 0.00036897 4.9029e-05 0.00021645 0.00016425 -0.00029509 0.026965 0.22048
-0.0043312 0.00035035 6.3062e-05 0.0013456
-0.00016222 0.00018017 7.4777e-05 -3.9927e-05 0.00061326 4.6019e-05 -0.0044106 0.00038769
-0.10308 0.29578 -0.0037621 -0.0033987
-0.00029076 -0.00023367 8.9699e-05 7.7499e-05 0.00026671 0.00037973 4.572e-05 0.0013705
-0.0038999 -0.0033266 -0.072409 0.29194
6260000000 -0.09918 0.23794 -0.0031092 0.00089004 0.002155 0.00049623 0.00026284 -7.2681e-05
0.00014905 0.00025978 -0.00016753 -7.3216e-05
-0.003105 0.00088172 0.2152 0.29601 -2.4791e-05 0.0053839 2.1847e-05 -8.4982e-05
-2.5857e-05 -2.1983e-05 0.000195 9.988e-05
0.0021639 0.00050114 6.9585e-05 0.0053841 -0.14038 0.2501 8.4788e-05 9.9967e-06
0.00031001 -0.0001374 0.00026058 0.0002136
0.00029375 -0.00010992 3.2376e-05 -8.7266e-05 3.4999e-05 -4.2173e-05 0.042868 0.21561
-0.0039614 0.0016173 0.0005628 0.0012291
5.7836e-05 0.00018425 -7.196e-05 -4.1893e-05 0.00027721 -0.00016296 -0.0039069 0.0017142
-0.074485 0.29686 -0.004171 -0.0024345
-0.00012473 -0.00018392 0.00020732 8.7054e-05 0.00030442 0.00020113 0.00067916 0.0012319
-0.0041044 -0.00253 -0.026856 0.29221
6320000000 -0.082827 0.23988 -0.0025734 0.0015549 0.0021617 -0.0004103 0.00011345 8.7242e-05
-0.00053606 0.0005344 -0.00019304 0.00023335
-0.002548 0.0015454 0.24046 0.28583 0.001936 0.0055531 9.079e-05 6.5893e-05
-4.7103e-05 -0.00013386 0.00016476 -0.00019508
0.0021176 -0.00044108 0.0020551 0.0055319 -0.12251 0.2585 -0.00019969 -0.00025606
0.00031128 2.5797e-05 0.0003154 0.00020598
0.00011444 0.00010146 9.7617e-05 5.9943e-05 -0.00017879 -0.00022341 0.041713 0.2167
-0.0034637 0.0019153 0.00065587 0.00083039
-0.00052659 0.00042932 -7.8743e-05 -0.00013594 0.00033878 3.7643e-05 -0.0034642 0.0019404
-0.050504 0.30673 -0.0049966 -0.0013267
-0.00020297 0.00029326 0.00020006 -0.00016333 0.00032087 9.5055e-05 0.00060478 0.00079585
-0.0051025 -0.0013363 -0.016446 0.28954
6380000000 -0.063037 0.24707 -0.0017913 0.0019583 0.0016795 -0.00048578 1.6894e-05 -1.6952e-05
0.00025993 0.00026415 1.5716e-07 0.00023498
-0.0017881 0.0019551 0.2569 0.26638 0.0031846 0.0041611 -0.00018769 -4.783e-05
-0.00019946 -0.00014693 -0.00014774 -0.00020244
0.0016647 -0.00055114 0.0032889 0.0041302 -0.094523 0.27447 -9.5486e-05 8.5315e-05
0.00040556 -0.00014138 0.00050112 0.00014035
-3.1199e-05 -3.9349e-05 -0.00018484 -7.0539e-05 -0.00012244 9.2327e-05 0.06271 0.20699
-0.0027523 0.0031205 0.00088505 0.00072108
0.00031388 0.00019131 -0.00022658 -0.00016654 0.00047182 -0.00015495 -0.0027186 0.0031687
-0.030072 0.29886 -0.0047257 0.00031749
6.3656e-05 0.00028308 -0.00018053 -0.00020284 0.00058657 0.00012652 0.00097891 0.00078251
-0.0046109 0.0001942 0.023375 0.2925
6440000000 -0.039976 0.25735 -0.00079448 0.0024031 0.0016616 -0.00083473 0.00038237 -5.5206e-05
0.00029493 -0.00044976 -8.8247e-05 -0.00031195
-0.00080389 0.0024105 0.27743 0.25188 0.0033763 0.0028578 9.6094e-05 -9.6588e-06
-5.634e-05 3.0565e-05 -0.00019295 -0.00036488
0.0016375 -0.00084041 0.0034454 0.0028043 -0.076967 0.28851 -0.00014638 0.00027682
-0.00033035 -6.2479e-05 0.00039287 -0.0004449
0.00038136 -8.8453e-05 0.00013342 -7.369e-06 -0.00014252 0.00029151 0.064992 0.20302
-0.0016627 0.0036507 0.00094344 0.00077051
0.00022643 -0.0003644 -5.2988e-05 4.0376e-05 -0.00034955 2.7407e-06 -0.001676 0.0036381
0.012471 0.30278 -0.0043387 0.0015688
-0.00015849 -0.00028931 -0.00018042 -0.00033195 0.00040333 -0.00042528 0.00088295 0.00070031
-0.0045185 0.0015378 0.035219 0.27636
6500000000 -0.021631 0.25678 -0.00013451 0.0019631 0.0013589 -0.00097089 0.00017242 -6.1004e-05
0.00014065 9.5343e-05 -5.9956e-05 0.00030816
-0.00016114 0.0019826 0.30193 0.22446 0.003706 0.0024131 7.4551e-05 7.3775e-06
0.00018143 0.00016652 0.00013694 -8.7735e-05
0.0013144 -0.00099428 0.0037519 0.0023317 -0.065536 0.28573 5.3283e-05 1.1213e-05
0.00015909 -0.00015698 -8.7874e-05 -0.00034719
0.00019501 -5.2228e-05 7.6982e-05 2.1091e-05 5.8704e-05 2.383e-05 0.088764 0.19784
-0.0004349 0.0038872 0.0010886 0.00038396
8.6695e-05 4.4159e-05 0.00016364 0.00015296 0.00018509 -0.00016032 -0.0003643 0.003872
0.033788 0.30582 -0.0033601 0.0025367
5.6211e-05 0.00034498 0.00015991 -7.5095e-05 -4.973e-05 -0.00030509 0.0011258 0.00041699
-0.003294 0.0026591 0.072064 0.27724
