# Supplementary material for: Early Detection of Alzheimer’s Disease via Machine Learning-Based Microwave Sensing: An Experimental Validation
Source: Sensors (Basel). 2025 Apr 25;25(9):2718. doi: 10.3390/s25092718 (PMC12074295; doi:10.3390/s25092718)
Supplement: Supplementary file 1 [file sensors-25-02718-s001.zip › measurements_paper_sensors/26 febbraio - PART1/set1/CSF_H_m10.s6p]

!Keysight Technologies,M9804A,MY58100912,A.14.10.03
!Date: Thursday, April 27, 2023 10:28:33
!Correction: S11(C  6-Port  ) 
!S12(C  6-Port  ) 
!S13(C  6-Port  ) 
!S14(C  6-Port  ) 
!S15(C  6-Port  ) 
!S16(C  6-Port  ) 
!S21(C  6-Port  ) 
!S22(C  6-Port  ) 
!S23(C  6-Port  ) 
!S24(C  6-Port  ) 
!S25(C  6-Port  ) 
!S26(C  6-Port  ) 
!S31(C  6-Port  ) 
!S32(C  6-Port  ) 
!S33(C  6-Port  ) 
!S34(C  6-Port  ) 
!S35(C  6-Port  ) 
!S36(C  6-Port  ) 
!S41(C  6-Port  ) 
!S42(C  6-Port  ) 
!S43(C  6-Port  ) 
!S44(C  6-Port  ) 
!S45(C  6-Port  ) 
!S46(C  6-Port  ) 
!S51(C  6-Port  ) 
!S52(C  6-Port  ) 
!S53(C  6-Port  ) 
!S54(C  6-Port  ) 
!S55(C  6-Port  ) 
!S56(C  6-Port  ) 
!S61(C  6-Port  ) 
!S62(C  6-Port  ) 
!S63(C  6-Port  ) 
!S64(C  6-Port  ) 
!S65(C  6-Port  ) 
!S66(C  6-Port  ) 
!S6P File: Measurement: :
# Hz S  RI   R 50
500000000 -0.32777 -0.055127 -0.012258 -0.0012415 -0.0086207 0.013386 -0.0039469 0.012568
0.011161 0.0051398 -0.005214 0.0089535
-0.012226 -0.0011878 -0.411 -0.069387 0.006499 -0.010453 0.0010537 0.012063
0.0073925 0.0030016 0.0010227 0.013343
-0.0089009 0.013279 0.0063512 -0.010345 -0.25743 0.19662 0.0063136 0.0035152
-0.001003 0.0087629 0.00038279 0.011417
-0.0040895 0.012639 0.001176 0.012346 0.0062777 0.0034894 -0.32851 0.045418
-0.021327 -0.006833 0.016479 0.028175
0.011222 0.0047747 0.0074954 0.0024896 -0.00082989 0.0088969 -0.021443 -0.0066882
-0.25706 -0.15985 -0.029449 0.0039631
-0.0051136 0.0088208 0.0009903 0.013755 0.00049153 0.011431 0.016432 0.028251
-0.029404 0.0039778 -0.25512 -0.14337
560000000 -0.31419 0.10927 -0.023562 -0.065007 0.0011268 0.013269 0.0045829 0.01115
0.010749 0.0038264 0.011096 0.0085672
-0.023371 -0.064963 -0.37165 0.094142 -0.041683 -0.037711 0.013334 0.0026235
-0.013832 -0.0024072 0.0038771 -0.0010479
0.00090564 0.013204 -0.042096 -0.0373 -0.17997 0.24562 0.00084178 -0.0041985
0.017585 0.0037551 0.0083539 -0.0058523
0.0045496 0.011439 0.013537 0.00286 0.00094084 -0.0043481 -0.30622 0.1357
0.0024665 -0.020817 0.0044135 -0.021879
0.011131 0.0035165 -0.01363 -0.0035888 0.01743 0.0038123 0.0025099 -0.020867
-0.30464 0.018087 0.0057004 -0.046029
0.010565 0.0085977 0.0039201 -0.00088074 0.0086059 -0.006007 0.0044598 -0.021719
0.0056646 -0.046089 -0.32623 0.00345
620000000 -0.27215 0.087551 -0.023911 0.010122 0.004418 0.0093264 0.0084717 -0.0046219
0.012307 -0.000704 0.0013753 -0.0021813
-0.023904 0.010111 -0.39994 0.041375 -0.019088 0.0017323 -0.0010883 -0.0019603
0.011511 -0.0056401 0.001529 -0.002739
0.0045466 0.0092481 -0.019054 0.0016897 -0.1521 0.25399 -0.00050876 -0.0045421
-0.0031332 -0.0030168 0.0092609 -0.0025758
0.0085613 -0.0044357 -0.0011709 -0.0019259 -0.00054656 -0.0044637 -0.26308 0.14626
-0.039965 -0.018707 0.013314 0.028994
0.012465 -0.00087538 0.011558 -0.0056433 -0.0030392 -0.0031909 -0.039964 -0.019034
-0.23417 -0.016027 -0.041918 0.014952
0.0011778 -0.0020412 0.0015942 -0.0028786 0.0092957 -0.0024674 0.013231 0.02898
-0.041971 0.014986 -0.24127 -0.033116
680000000 -0.2381 0.1801 -0.026625 -0.013332 0.0049691 0.0050883 0.0012851 -0.0069917
-0.0024931 -0.011508 0.0058 -0.0067523
-0.026607 -0.01339 -0.38903 0.14408 -0.031928 -0.00069907 -0.0014672 -0.00068768
-0.0019319 -0.0096514 -0.0007138 -0.0013536
0.0050821 0.0051863 -0.031864 -0.00058196 -0.10431 0.27647 -0.00076731 -0.0008447
-0.0014438 -3.6984e-05 -0.0026925 -0.0084477
0.0018417 -0.0067199 -0.0014389 -0.00034302 -0.00072153 -0.00083197 -0.21944 0.20002
-0.024966 -0.005014 -0.0083443 -0.011885
-0.0028011 -0.01154 -0.0021395 -0.0094738 -0.0015529 -4.0459e-05 -0.024861 -0.0050032
-0.27087 0.08336 -0.0069148 -0.0046885
0.0055606 -0.0069527 -0.00064567 -0.0016406 -0.0026101 -0.0084311 -0.0083929 -0.011897
-0.0068832 -0.0047035 -0.25869 0.075535
740000000 -0.19053 0.1729 -0.039783 0.027531 0.013852 -0.0044361 0.00051816 -0.0043566
-0.0048933 -0.0016571 -0.005787 0.0021296
-0.039749 0.027516 -0.33375 0.16228 -0.035634 0.034772 0.00039216 -0.0064809
-0.012882 0.0068458 -0.00085673 -0.0062425
0.013853 -0.0043581 -0.035542 0.034983 -0.070641 0.27536 -0.0025868 0.0029549
-0.0021477 -0.0050258 -0.0018888 0.00080776
0.00041299 -0.0042323 0.00033256 -0.0063307 -0.002497 0.0031405 -0.20125 0.20612
-0.041189 -0.0052374 0.023108 0.017385
-0.0048616 -0.0016788 -0.012601 0.0070352 -0.0023571 -0.0050031 -0.041261 -0.0051972
-0.17681 0.1047 -0.040814 0.0029027
-0.0058221 0.0021339 -0.00070752 -0.0062462 -0.0018435 0.0010631 0.023138 0.017258
-0.040773 0.0027851 -0.2502 0.079883
800000000 -0.16241 0.21724 -0.021417 0.016563 0.0054475 -0.01017 -0.0040384 -0.0024709
-0.0044669 0.0013163 0.0041577 0.00074136
-0.021422 0.016551 -0.34145 0.23341 -0.0076385 0.034135 -0.0023848 0.0019674
-0.00088702 0.0024634 0.00067907 0.0051953
0.0053711 -0.010157 -0.0075261 0.034231 -0.032985 0.30077 0.00056944 0.0013945
0.00023434 0.0035481 -0.0016791 0.00045217
-0.0040748 -0.0024917 -0.002381 0.0018175 0.0005699 0.0013472 -0.17207 0.23446
-0.027232 0.01617 0.015064 -0.010794
-0.0047121 0.0015391 -0.0010669 0.0024455 0.00017527 0.0035548 -0.027185 0.016302
-0.20915 0.13318 -0.016353 0.021343
0.0038018 0.00065691 0.00074551 0.005003 -0.0016337 0.00038617 0.01496 -0.010857
-0.016321 0.021337 -0.24875 0.13075
860000000 -0.12624 0.23744 -0.016698 0.030034 -0.0030091 -0.010233 -0.0015558 0.0003366
0.003814 0.0051067 -0.003685 -0.0027835
-0.016734 0.030021 -0.29281 0.27716 0.0084036 0.033563 0.00029473 0.0020247
0.0037225 0.0013511 0.0033083 -8.3678e-06
-0.0030688 -0.010229 0.0085072 0.033598 0.0159 0.31037 -0.00032655 -0.00013312
0.0026409 -0.0011888 0.0015125 0.0039734
-0.0015627 0.00012763 0.0003029 0.0019914 -0.0003266 -0.00013216 -0.13325 0.24541
-0.015738 0.019555 -0.0068284 -0.0094064
0.0037977 0.0051299 0.0037241 0.001212 0.0026726 -0.0012118 -0.01572 0.019661
-0.15274 0.17898 -0.021666 0.017491
-0.0034099 -0.0030451 0.0032931 9.0632e-05 0.0014018 0.0039069 -0.0067501 -0.0093935
-0.021743 0.0175 -0.19622 0.17819
920000000 -0.10327 0.25995 0.0056544 0.0381 -0.0089782 -0.0046831 -0.0019193 0.0012877
0.00082525 0.0014957 0.0029755 -0.0013442
0.0056041 0.038086 -0.26625 0.29735 0.028414 0.021876 0.0013374 0.0010732
0.0070611 -0.00018655 0.0040039 -0.0030758
-0.0089886 -0.0046927 0.028497 0.021788 0.061431 0.31195 0.001928 -6.7174e-05
0.0010643 -0.00023288 0.00077415 -0.0017492
-0.0018541 0.0012973 0.0014063 0.0010856 0.0019292 -0.0001063 -0.10934 0.26102
-0.0077937 0.031068 0.0046591 -0.0065828
0.00097659 0.0014811 0.0072117 -0.00018658 0.001108 -0.00019667 -0.007747 0.031135
-0.13962 0.18411 -0.00048842 0.026837
0.0032467 -0.0011929 0.0042171 -0.0031082 0.00092619 -0.0017665 0.0045772 -0.0065008
-0.00050847 0.026847 -0.20698 0.18996
980000000 -0.057478 0.2818 0.017463 0.029208 -0.0092936 0.0042723 0.0014591 0.0033141
0.0035995 -0.0016662 -0.0032243 -0.0028557
0.01739 0.029184 -0.21466 0.33471 0.033 0.0043819 0.0018998 -1.8646e-05
0.0017523 -0.0060366 -0.00042572 -0.0027405
-0.0092949 0.0043154 0.033037 0.0042964 0.10803 0.30774 0.00055241 -0.0011734
0.00031563 -0.001938 0.0012985 -0.00032405
0.001529 0.0032768 0.0020084 8.0657e-06 0.00055491 -0.0011893 -0.070098 0.27215
0.010921 0.02842 -0.0089784 -0.0081053
0.0036562 -0.0016496 0.001735 -0.006004 0.0003076 -0.0019196 0.010989 0.02838
-0.10523 0.21052 0.0074172 0.019308
-0.0033404 -0.0027445 -0.00040029 -0.0026936 0.0013162 -0.0003102 -0.0090102 -0.0080852
0.0074083 0.019294 -0.16555 0.24017
1040000000 -0.016119 0.28906 0.033003 0.018138 -0.001351 0.0071098 0.0021275 0.00067984
0.00024706 -0.003598 -8.7967e-05 -0.0015273
0.03292 0.018161 -0.1794 0.34752 0.029214 -0.015091 0.0016517 -0.0017755
-0.0022198 -0.0028315 -0.0012745 -0.0029145
-0.0012933 0.0071265 0.029205 -0.015182 0.15529 0.2939 -0.0005269 -0.0015305
-0.0016698 -0.00094941 -0.00095429 -0.00095007
0.0022312 0.00069752 0.0016123 -0.0017209 -0.00052623 -0.0015279 -0.042138 0.28061
0.021219 0.016279 -0.0012883 0.00078247
0.00017663 -0.0035346 -0.0022542 -0.0027953 -0.0016564 -0.00098921 0.021263 0.016259
-0.072655 0.21468 0.014626 0.016921
-0.00031485 -0.0014717 -0.0013025 -0.0029431 -0.0009089 -0.00095083 -0.0012955 0.00072074
0.014623 0.016929 -0.1438 0.25989
1100000000 0.027518 0.29995 0.035988 -0.0044085 0.0029744 0.0038794 0.0021475 -0.00062637
-0.0021626 -0.0027971 -0.0040348 -0.00017825
0.035957 -0.0043856 -0.13739 0.36719 0.01484 -0.028051 -8.6512e-05 -0.0018455
-0.0036826 -0.00081025 -0.0037186 -0.00065252
0.0029671 0.0038818 0.014751 -0.028123 0.20128 0.2745 -0.0018902 0.00018718
-0.0017777 0.00070226 -0.0011267 -0.00015876
0.0021348 -0.00063304 -9.9865e-05 -0.0017862 -0.0018844 0.00020033 -0.0023009 0.2854
0.025324 0.0022902 -0.0024414 -0.00098237
-0.0021674 -0.0027936 -0.0037162 -0.00083989 -0.0017616 0.00071275 0.025324 0.0022686
-0.052122 0.22598 0.020005 0.0067588
-0.0040813 -0.00018868 -0.0037904 -0.00069229 -0.0011444 -0.00018424 -0.0024569 -0.00092496
0.019991 0.0067429 -0.10027 0.29268
1160000000 0.079196 0.29651 0.023665 -0.021011 0.0027181 -0.00043596 1.4284e-05 -0.0020401
-0.0040005 -0.00075411 -0.0013515 0.0043845
0.023636 -0.020975 -0.092408 0.37253 -0.0043107 -0.028887 -0.0015364 -0.0015969
-0.0028673 0.0026382 -0.0017424 0.0019834
0.0027101 -0.00047327 -0.0044201 -0.028883 0.24589 0.24375 -0.00083148 0.001684
-0.00044363 0.0019349 -0.0006509 0.00055439
-9.3618e-06 -0.0020533 -0.0016543 -0.0016659 -0.00084292 0.001724 0.038214 0.28167
0.020779 -0.013007 -0.004254 0.0042948
-0.0039584 -0.00075411 -0.0028869 0.0026064 -0.0004465 0.0019265 0.020755 -0.013046
-0.017105 0.23298 0.018282 -0.0025388
-0.001287 0.0043318 -0.0017565 0.0019583 -0.00069989 0.00048715 -0.0042261 0.0042355
0.018308 -0.0025345 -0.050722 0.29671
1220000000 0.12251 0.28643 0.010257 -0.030249 -0.0016141 -0.00087764 0.00034476 -0.00086769
-0.0024987 0.0021717 0.0012725 0.0021111
0.010246 -0.030209 -0.049442 0.38585 -0.017315 -0.020888 -0.0026121 0.00037867
-4.4345e-05 0.0032153 -0.00082624 0.0021995
-0.0016122 -0.00087789 -0.01742 -0.020828 0.28452 0.2041 0.0008141 0.00178
0.00071501 0.0012006 0.00045079 0.00058018
0.0003552 -0.00085572 -0.0025983 0.00043355 0.00081046 0.0017643 0.077496 0.27194
0.0093973 -0.0193 0.001062 0.00099304
-0.0024689 0.0022447 -3.4912e-05 0.0032273 0.00071393 0.0012044 0.0093906 -0.019312
0.0071497 0.23823 0.012871 -0.014273
0.0012636 0.002121 -0.00085568 0.002169 0.00043137 0.00059663 0.0010493 0.0010165
0.012874 -0.014264 -0.021839 0.31385
1280000000 0.1729 0.26763 -0.00856 -0.028528 -0.0017681 0.0025246 -0.00076487 -0.0022659
-0.00074469 0.0030614 0.002492 0.0015331
-0.0085081 -0.028496 -0.0027778 0.3788 -0.024151 -0.0078674 -0.0011023 0.0015534
0.0018767 0.001923 0.00078953 0.0021091
-0.0017686 0.0025146 -0.024224 -0.0077675 0.31515 0.1613 0.0016241 0.00012449
0.0011492 0.00017836 0.00044588 0.0001952
-0.00079228 -0.0022086 -0.0011123 0.0015338 0.001627 0.00012145 0.11438 0.25523
-0.0010035 -0.020916 -0.0014357 0.00057064
-0.00078112 0.0030751 0.0019068 0.0019212 0.0011444 0.00017813 -0.0010499 -0.020927
0.042828 0.24082 0.00172 -0.016043
0.002502 0.0014309 0.00079272 0.0021441 0.00047461 0.00019826 -0.0013655 0.00057533
0.0017272 -0.016044 0.026352 0.31822
1340000000 0.21087 0.23405 -0.017947 -0.018442 0.00074415 0.0046374 -0.0017665 -0.00099225
0.0015487 0.0025976 0.0020135 -0.0015276
-0.017918 -0.018425 0.036982 0.371 -0.021156 0.0050298 -0.00029562 0.0021884
0.002137 0.00081879 0.0012275 0.00073817
0.00076319 0.0046386 -0.021161 0.0051149 0.33798 0.11269 0.0012469 -0.00095123
0.0006368 -0.00065007 7.2044e-05 0.00011688
-0.0017718 -0.00096413 -0.00024277 0.0021837 0.001275 -0.00094463 0.1469 0.233
-0.010733 -0.017211 0.00016328 0.0016287
0.0015588 0.0026131 0.0021535 0.00079456 0.00066398 -0.0006577 -0.010792 -0.017195
0.072863 0.23336 -0.0057251 -0.014042
0.0019659 -0.0015469 0.0012152 0.00073922 6.0477e-05 0.00011473 0.00014594 0.0016223
-0.0056974 -0.014043 0.06504 0.31421
1400000000 0.24443 0.19749 -0.023658 -0.0068492 0.0053327 0.0032195 -0.0023352 0.00054194
0.0024242 0.0010505 0.00048503 -0.0014867
-0.023626 -0.006854 0.074252 0.35935 -0.014337 0.012928 0.0015135 0.0016298
0.0014094 -0.00095907 0.0012595 0.00020549
0.0053561 0.0031876 -0.014285 0.013009 0.35066 0.059287 0.00012374 -0.0017196
0.00016541 -0.00036205 0.00043978 0.00026771
-0.0023428 0.00056287 0.0015136 0.0016111 0.0001123 -0.001696 0.17482 0.20342
-0.016808 -0.0096146 -0.00090057 0.00070174
0.0024498 0.001046 0.0014433 -0.00091915 0.00017798 -0.0003563 -0.016852 -0.009569
0.1045 0.22777 -0.011363 -0.0084024
0.00048671 -0.0015549 0.001254 0.00021205 0.00041702 0.00025197 -0.00089596 0.00073494
-0.011376 -0.0084031 0.10881 0.30489
1460000000 0.26911 0.15425 -0.020107 0.0056416 0.005662 -0.00185 -0.0016635 0.0018333
0.002226 -0.00038441 -0.00017853 -0.0010003
-0.020089 0.0056164 0.10974 0.33805 -0.00514 0.015565 0.0019418 0.0001464
0.00092426 -0.0015903 0.0012406 -0.00049669
0.005682 -0.0018512 -0.005083 0.015602 0.35774 0.004673 -0.001293 -0.0014427
0.00011337 -0.000297 0.00068511 -0.00019086
-0.0016625 0.0018195 0.0019625 0.00013982 -0.0012809 -0.0014693 0.2006 0.17408
-0.017684 -0.0019848 -0.00029039 0.0029407
0.0022187 -0.00041391 0.00089658 -0.0015903 8.6289e-05 -0.0002844 -0.017705 -0.0019557
0.1343 0.21263 -0.013054 -0.0016939
-0.00016659 -0.00090681 0.0012383 -0.00051835 0.0007628 -0.00024416 -0.00028045 0.0029065
-0.013042 -0.0017063 0.14343 0.28517
1520000000 0.28167 0.11172 -0.014098 0.010677 0.0034731 -0.004157 0.00011993 0.0028091
0.0022072 -0.001835 -0.0011267 -0.00021269
-0.0141 0.010655 0.14348 0.32353 0.0024643 0.012652 0.0018627 -0.00096125
-8.705e-05 -0.0011843 0.00040642 -0.00097537
0.0034301 -0.0041902 0.0025399 0.012635 0.35021 -0.053137 -0.0012824 -0.00043182
0.00056703 -0.00090875 0.00011924 -0.00011326
0.00011678 0.0027928 0.0018595 -0.00098228 -0.0012687 -0.00041456 0.22195 0.13532
-0.016334 0.0044277 0.0023222 0.0023156
0.0021523 -0.0018704 -8.9072e-05 -0.0011739 0.00057882 -0.00090038 -0.016332 0.004474
0.16174 0.19762 -0.011999 0.002871
-0.0011068 -0.00021266 0.00040763 -0.00094835 0.00016564 -0.00010446 0.002307 0.0023222
-0.012019 0.0028576 0.17595 0.26598
1580000000 0.29171 0.06641 -0.0073483 0.013629 -0.0010193 -0.0050292 0.0017311 0.0021214
-5.4107e-05 -0.0023078 -0.00027444 0.00041363
-0.007347 0.013596 0.17107 0.29996 0.0057368 0.0074153 0.00046991 -0.0018602
-0.00071288 -0.001058 -0.00021399 -0.0007821
-0.0010464 -0.004985 0.005783 0.0073903 0.32919 -0.10973 -0.0017238 0.00071522
-0.00044391 -0.0012204 0.0002905 -0.00060816
0.0017481 0.002114 0.0004656 -0.0018779 -0.0017304 0.00071616 0.23426 0.097448
-0.012034 0.0095751 0.0030079 0.0006103
-7.5762e-05 -0.0022839 -0.00073227 -0.0010582 -0.0004904 -0.0012007 -0.012012 0.0096119
0.18573 0.18004 -0.0090918 0.0084791
-0.00033395 0.0003817 -0.00023702 -0.00078714 0.00033071 -0.00060657 0.00302 0.00061071
-0.0091005 0.0084963 0.20947 0.24203
1640000000 0.29456 0.024155 -0.00064734 0.012015 -0.0029176 -0.0025191 0.0030127 0.00092347
-0.00071764 -0.001798 -0.00032457 0.00053451
-0.00065767 0.012 0.20192 0.27489 0.0059322 0.0024772 -0.00079611 -0.0019281
-0.0010487 -0.0002437 -0.00036786 -0.00076267
-0.0029356 -0.0025291 0.0059447 0.0024468 0.30027 -0.16017 -0.00065367 0.0016997
-0.0011657 -0.00085204 -0.00015259 -0.00050277
0.003032 0.00092342 -0.00081209 -0.0019224 -0.00066602 0.0016845 0.24601 0.049298
-0.007139 0.010968 0.0029663 -0.0011992
-0.00074411 -0.0017555 -0.0010485 -0.00023436 -0.0011425 -0.00086466 -0.0071077 0.010972
0.20864 0.15382 -0.003999 0.010451
-0.00029075 0.00056483 -0.00040269 -0.00073995 -0.00022379 -0.00053853 0.0029779 -0.0012434
-0.0039923 0.010431 0.23622 0.21107
1700000000 0.28621 -0.020791 0.0025985 0.0088786 -0.0034563 0.00019976 0.0031597 -0.0015564
-0.0021954 -0.00076092 0.0006623 0.00036707
0.0025854 0.0088725 0.21951 0.24411 0.0033768 -0.00033134 -0.0017226 -0.00054635
-0.0007497 0.00012116 -0.0008671 -0.00051239
-0.0034381 0.00021273 0.0033951 -0.00035145 0.25458 -0.19884 0.00053206 0.0016994
-0.0020943 7.6225e-06 -0.00028532 -0.00074641
0.0031925 -0.001597 -0.0017381 -0.00055788 0.00052188 0.0017153 0.24187 0.0018933
-0.0034861 0.011233 0.001703 -0.0025261
-0.0022092 -0.00078118 -0.00074883 0.00010462 -0.0021093 -1.8765e-06 -0.0034681 0.011251
0.226 0.1327 0.0010214 0.0099304
0.00057995 0.00039742 -0.00088211 -0.00053548 -0.00033924 -0.00076313 0.0017009 -0.0025234
0.001025 0.0099323 0.25303 0.17819
1760000000 0.27551 -0.068819 0.004611 0.0054454 -0.002253 0.00099351 0.0010863 -0.0038387
-0.0016125 0.00063848 0.00028734 -0.0004968
0.0045988 0.0054374 0.24735 0.20502 0.00075263 -0.0018791 -0.0012683 0.00033766
-0.0009207 0.00092173 -0.00059668 0.00035213
-0.0022579 0.0010108 0.00074629 -0.0018896 0.20595 -0.23052 0.0013244 0.0011898
-0.0010975 0.0017336 -0.0013746 -0.00061373
0.0010352 -0.0038088 -0.0012585 0.00033631 0.0013408 0.001128 0.23496 -0.047281
0.0001395 0.010001 -0.00022797 -0.0027998
-0.0016503 0.00068075 -0.00091429 0.0009327 -0.0010702 0.0017146 0.00017706 0.0099833
0.241 0.098604 0.004725 0.007155
0.00026939 -0.00052981 -0.00056801 0.00036869 -0.0013782 -0.00056331 -0.00023214 -0.0028039
0.0047404 0.0071405 0.26764 0.14133
1820000000 0.25057 -0.10658 0.0043828 0.0018585 -0.00011834 0.0022203 -0.0013302 -0.0031544
-0.001188 0.0012345 -0.0001922 -0.00011761
0.0043824 0.0018661 0.25772 0.17431 -0.001384 -0.00034235 -0.0012213 0.0010455
7.1045e-05 0.0011759 -0.00078092 0.00043441
-8.2111e-05 0.0021752 -0.0013405 -0.00033711 0.15505 -0.24525 0.0016879 5.4251e-05
0.00019817 0.0025258 -0.0017083 0.00043138
-0.001282 -0.0031623 -0.0011786 0.0010965 0.0016906 7.9597e-05 0.20656 -0.094454
0.0023492 0.0079693 -0.0018125 -0.0020196
-0.0011552 0.001254 5.4081e-05 0.0011917 0.00019903 0.0025155 0.0023676 0.0079629
0.25708 0.067907 0.0057868 0.0032986
-0.00018252 -0.00011682 -0.000782 0.00040734 -0.001678 0.0004405 -0.0018202 -0.0020076
0.0057771 0.0032902 0.27119 0.10528
1880000000 0.21525 -0.14569 0.0017797 -0.00021121 -0.0007719 0.0024311 -0.0031384 -0.0019723
-6.0937e-05 0.0019428 0.00023066 -0.00061412
0.0017733 -0.00020688 0.26266 0.12866 -0.0035138 0.0021706 -0.00013831 0.0016706
0.00059072 0.0011376 0.00016132 0.0010783
-0.00077698 0.0024674 -0.0035103 0.0021969 0.103 -0.25184 0.0015492 -0.0012738
0.0019094 0.0016253 -0.00081275 0.0015775
-0.003189 -0.0020139 -0.0001645 0.0016656 0.0015963 -0.0012777 0.1681 -0.13403
0.0031766 0.005386 -0.0023193 1.6623e-05
-8.4213e-05 0.0019045 0.00059682 0.0011096 0.0019303 0.0016322 0.0032001 0.0053924
0.26039 0.036815 0.0056396 0.00078006
0.00029164 -0.00065324 0.00014007 0.0010942 -0.0008977 0.001586 -0.0022757 1.2333e-05
0.0056521 0.00080464 0.27215 0.072945
1940000000 0.17704 -0.17213 -0.00066302 -0.0015779 0.001425 0.002375 -0.0037178 0.00063876
0.001529 0.0010292 -0.00068798 -0.00063701
-0.00067448 -0.0015843 0.26484 0.095988 -0.0019391 0.0049024 0.00097771 0.0011868
0.0016892 0.00037635 0.00086982 0.0002813
0.0014293 0.0023924 -0.0018851 0.0049158 0.05973 -0.24429 9.7746e-05 -0.001937
0.0021893 8.2827e-05 0.00041133 0.0014818
-0.0036793 0.00064869 0.00098663 0.0011833 4.7567e-05 -0.0019088 0.11803 -0.16766
0.0025099 0.0031029 -0.0018282 0.0010857
0.0015288 0.0010242 0.0016615 0.00038364 0.002178 5.4211e-05 0.0024823 0.0031004
0.26364 -0.0031273 0.0041385 -0.0028775
-0.00079219 -0.00059116 0.00081123 0.00028451 0.00035589 0.001471 -0.0018252 0.00111
0.004138 -0.0028959 0.26359 0.035881
2000000000 0.13034 -0.1861 -0.0042981 0.00089336 0.0031062 0.001769 -0.0022473 0.0037303
0.0011311 0.00018407 -0.00060999 0.00061709
-0.0042957 0.00088844 0.25039 0.060375 -0.00085959 0.0071531 0.0013538 0.00032183
0.0011902 -0.0011269 0.0005218 0.00033612
0.0031249 0.0017735 -0.00084543 0.0071633 0.01736 -0.22921 -0.0013139 -0.001024
0.0017031 -0.0013081 0.001753 0.0016037
-0.0022842 0.0037521 0.0013541 0.00026979 -0.0013978 -0.0010862 0.063711 -0.17937
0.00049354 0.0022361 -0.00052864 0.002032
0.0011361 0.00013854 0.0011741 -0.0011339 0.0016875 -0.0012911 0.00051356 0.0022326
0.25723 -0.036771 0.00052072 -0.0040989
-0.00052613 0.00063375 0.00051075 0.00032254 0.0018112 0.0016421 -0.00054823 0.0020877
0.00050056 -0.0040811 0.24959 0.0078073
2060000000 0.084523 -0.19306 -0.0053498 0.0034965 0.0032779 -0.00057778 0.00085647 0.0034352
0.0014707 -0.000771 -3.8681e-05 0.001109
-0.0053509 0.0034801 0.238 0.031357 0.0038928 0.0083855 0.00089315 -0.00043581
0.00053503 -0.0014333 0.00075963 -0.00015821
0.0032351 -0.00062332 0.0039818 0.0083313 -0.014578 -0.21009 -0.00122 0.00046433
0.00029157 -0.0020552 0.0029854 0.00021007
0.00080503 0.003467 0.0009138 -0.00041841 -0.0013276 0.00046805 0.01244 -0.17697
-0.00087049 0.00359 0.00047353 0.0014233
0.0014749 -0.00078066 0.00048061 -0.0014523 0.00023475 -0.0021136 -0.00088199 0.0035765
0.2421 -0.075048 -0.0020586 -0.0041152
-2.9723e-05 0.0011036 0.00073154 -0.00022854 0.0029295 0.0002309 0.00047677 0.0013722
-0.0020462 -0.004135 0.23641 -0.016915
2120000000 0.038626 -0.18481 -0.0040575 0.0073274 0.0027723 -0.0026031 0.0028808 0.0018606
0.00031951 -0.0017168 0.000948 0.00017029
-0.0040691 0.0073312 0.21621 0.0065687 0.00655 0.0047808 0.0011512 -0.0012219
-0.0011516 -0.0020704 0.00016286 -0.0010625
0.0026986 -0.0026657 0.0065767 0.0047352 -0.043117 -0.19369 -0.00069968 0.00086029
-0.001766 -0.001478 0.00039188 -0.0022335
0.0029031 0.0018802 0.0011122 -0.0012619 -0.00068302 0.0008432 -0.038978 -0.16125
-0.0014343 0.0051745 0.0015354 0.0015961
0.00033175 -0.0016945 -0.0011486 -0.0020799 -0.001676 -0.0015305 -0.0014077 0.0051989
0.22371 -0.11011 -0.0057808 -0.0017901
0.0010186 7.6801e-05 0.00019198 -0.0010403 0.00035577 -0.002188 0.0015719 0.0015732
-0.0057833 -0.00178 0.21473 -0.032829
2180000000 -0.00098533 -0.17083 -0.0019253 0.010888 0.00080007 -0.0023147 0.0030789 -0.00035783
-1.5399e-05 -0.00098439 0.0012433 0.0001011
-0.0019401 0.010902 0.19632 -0.010777 0.0074426 0.0041486 -0.00055551 -0.0016431
-0.0021153 0.00059018 5.2045e-05 0.00018163
0.00078571 -0.0023972 0.0075103 0.0040708 -0.06391 -0.1691 0.0010637 0.0013803
-0.00080048 0.00026802 0.00038751 -0.0020009
0.0030754 -0.00036115 -0.00055385 -0.001645 0.0010445 0.0013982 -0.076217 -0.13461
-0.00020732 0.0075756 0.0020174 -6.6172e-05
-7.2488e-06 -0.0010325 -0.0020719 0.00060544 -0.00080475 0.00026973 -0.00017148 0.0075914
0.19578 -0.14015 -0.0059896 0.0018866
0.0012263 0.00013937 7.4564e-05 0.00025189 0.00036616 -0.0021014 0.0019362 -4.4442e-06
-0.005989 0.0018703 0.19891 -0.047002
2240000000 -0.030153 -0.14647 0.0029364 0.01196 -0.00028929 -0.0031598 0.0018739 -0.0022157
-0.001781 -0.00062347 0.00051974 -0.0020019
0.0029393 0.011968 0.1765 -0.016563 0.0085561 0.00053643 -0.00072224 -0.00046239
-0.00052278 0.0011603 -0.00085137 -0.0005364
-0.00025704 -0.0031842 0.0085374 0.00050925 -0.081103 -0.14523 0.0013457 -0.0013666
-0.0010331 0.00016412 -0.0023293 -0.0011508
0.0018809 -0.0022222 -0.00074706 -0.00050272 0.0013822 -0.0013199 -0.11089 -0.10631
0.0015739 0.0089662 0.0017048 -0.00036609
-0.0017419 -0.00062782 -0.00055536 0.0012381 -0.0010418 0.00022984 0.0015919 0.0090008
0.16444 -0.15882 -0.005407 0.0050947
0.00053818 -0.0019686 -0.0009384 -0.00056655 -0.0023974 -0.0011713 0.001724 -0.00038143
-0.0054161 0.0051005 0.17616 -0.057812
2300000000 -0.057755 -0.11879 0.0085963 0.0093812 -0.0013374 -0.0023989 -0.00047353 -0.0016698
-0.0010249 0.00062379 -0.0011227 -0.0006574
0.0085647 0.0094023 0.15539 -0.025486 0.0088317 -0.001903 -0.00094733 0.00042625
-0.00029021 0.0015543 -0.00014865 0.0009007
-0.0014282 -0.0024151 0.008775 -0.0019997 -0.09385 -0.12123 -0.00015364 -0.0011365
-5.7952e-05 0.0019063 -0.0017499 0.00089156
-0.00051432 -0.0016376 -0.00095242 0.00046662 -0.00020292 -0.0010713 -0.13229 -0.069891
0.0051377 0.0094805 0.00091827 -0.0018532
-0.00096979 0.00067088 -0.00027654 0.0015748 -0.00013629 0.0019061 0.0051665 0.0094708
0.12613 -0.17885 -0.0033602 0.007686
-0.0011852 -0.00064903 -6.6849e-05 0.00084376 -0.0017646 0.00082217 0.00096343 -0.0018406
-0.0033567 0.0076873 0.15916 -0.059448
2360000000 -0.073631 -0.086695 0.01162 0.0081533 -0.0013911 -0.0017767 -0.0016344 -0.00085859
-0.00045521 0.00078639 -0.0015161 -0.000275
0.011601 0.0081639 0.14646 -0.024874 0.008259 -0.0049378 -0.0009876 0.0010061
0.0018519 0.00036752 6.3272e-05 -0.00014021
-0.0013449 -0.0017515 0.0082574 -0.0049818 -0.10333 -0.098898 -0.0022149 -0.00087924
0.00096709 0.00010051 -0.00092484 0.0017185
-0.0017057 -0.00095862 -0.00097834 0.0010065 -0.0022122 -0.00089006 -0.14931 -0.037051
0.0087252 0.0085302 0.0011301 -0.0018526
-0.00037613 0.00093476 0.0019072 0.00033976 0.0009722 8.2336e-05 0.0088002 0.0084546
0.095002 -0.18175 0.00026338 0.0087342
-0.0015441 -0.00028847 7.9526e-05 -9.0687e-05 -0.0008625 0.0017179 0.0011845 -0.0018695
0.00026923 0.0087062 0.13711 -0.062518
2420000000 -0.081443 -0.058887 0.014771 0.0022042 -0.003346 -0.0012603 -0.00093968 0.00015942
0.0011711 0.0011343 -0.0013382 0.0017398
0.014764 0.0022229 0.12879 -0.025192 0.0046947 -0.0067143 0.0013265 0.0011019
0.00090158 -0.0015532 -8.2595e-05 -0.00016759
-0.0033901 -0.0012159 0.0046571 -0.0068258 -0.11644 -0.078192 -0.001808 0.0011342
-0.00015969 -0.00030069 0.00034646 0.0027853
-0.00090187 0.00023098 0.0013612 0.0011325 -0.0017823 0.0011631 -0.15887 0.0068481
0.011632 0.0064983 -0.00030759 -0.0025347
0.0011119 0.0010992 0.00086846 -0.0015589 -0.00020942 -0.00030158 0.011626 0.0064315
0.055144 -0.1812 0.0020586 0.0089024
-0.0012694 0.0016984 -9.6294e-05 -9.4393e-05 0.00036232 0.0027371 -0.00032772 -0.0025645
0.0020641 0.0089548 0.11854 -0.057819
2480000000 -0.081099 -0.027608 0.014228 -0.0034154 -0.0018179 -0.00022567 -0.00094428 0.0014076
0.0014864 -0.00059205 0.00016899 0.0013064
0.01421 -0.0034052 0.13094 -0.025437 0.0029766 -0.0088478 0.0011844 0.00024897
-0.00075017 -0.0009265 -0.00018314 -0.0003111
-0.0017946 -0.00016462 0.0028912 -0.0088325 -0.11956 -0.057882 -0.00078279 0.0028694
-0.00011374 -0.00071252 0.0017913 0.00085185
-0.00099582 0.0013716 0.0012217 0.00021147 -0.00072744 0.0029121 -0.16058 0.045331
0.015685 0.0015856 -0.0012387 -0.0028451
0.0015386 -0.00058001 -0.00079768 -0.00089588 -1.7526e-06 -0.00067244 0.015687 0.0014841
0.021229 -0.17415 0.0051954 0.0075856
0.00020383 0.0013459 -0.00014009 -0.00033811 0.0019169 0.00085421 -0.0012785 -0.0027941
0.0052128 0.0075892 0.09912 -0.053668
2540000000 -0.084905 -0.0011892 0.011454 -0.0073542 -0.0023954 0.00094742 0.0006418 0.0012881
-0.0001164 -0.0014521 0.0010503 0.0016762
0.011456 -0.0073169 0.11818 -0.017237 -0.00095418 -0.0079344 0.00077828 -0.0012843
-0.0018838 0.00013874 -0.00052437 0.00030343
-0.0024659 0.00098734 -0.0010783 -0.0079278 -0.12602 -0.034199 0.0015004 0.0024237
-0.0010854 -0.00019777 0.0017034 -0.00091986
0.0006017 0.0013658 0.00077852 -0.0013051 0.0015776 0.0024468 -0.15954 0.085546
0.014891 -0.0043087 -0.0022175 -0.0019791
-5.2297e-05 -0.0014024 -0.0018793 8.13e-05 -0.0012427 -0.00014021 0.014912 -0.0044007
-0.0085991 -0.15896 0.0079816 0.0061141
0.001025 0.0015477 -0.00048245 0.00031524 0.0016814 -0.000935 -0.0022331 -0.0019627
0.0079522 0.0061343 0.084758 -0.039948
2600000000 -0.077441 0.022792 0.007893 -0.010517 -0.0014156 0.0027045 0.0011291 -0.00018961
-0.00067591 -0.00096397 0.002029 0.0005044
0.0078963 -0.010494 0.11286 -0.032479 -0.0032202 -0.0062755 -0.00036501 -0.00091187
-0.00018192 0.0018655 -0.0002382 0.00073856
-0.0013684 0.0026609 -0.0032195 -0.006264 -0.13093 -0.009096 0.0029678 0.0003411
-0.00013064 0.001246 0.0012052 -0.0015803
0.0010366 -0.00033714 -0.00035643 -0.00094228 0.0029699 0.00026106 -0.14411 0.12031
0.012552 -0.0090033 -0.0030156 1.0695e-06
-0.00069293 -0.0010738 -0.00011637 0.0018642 -0.00021454 0.0012297 0.012508 -0.0090048
-0.043042 -0.13976 0.0093154 0.0053213
0.002133 0.00049658 -0.0002283 0.00074034 0.0011519 -0.0016164 -0.0030131 3.5071e-05
0.0093256 0.0053299 0.076513 -0.025287
2660000000 -0.071878 0.04801 0.0037108 -0.012046 -0.00025976 0.0013429 -2.4661e-05 -0.00043567
-0.0025802 0.00024863 0.0015034 -0.00078374
0.0037223 -0.012035 0.12072 -0.028599 -0.0045605 -0.004629 -0.0012947 -0.00050458
0.00053051 0.0019573 0.00057526 0.00081164
-0.00020281 0.0012711 -0.0045929 -0.0046098 -0.12968 0.011793 0.0021705 -0.0016007
0.00031025 0.00043606 -0.0012607 -0.0014969
8.5684e-05 -0.00030065 -0.0013486 -0.00047352 0.0022142 -0.0016581 -0.12277 0.15168
0.0082547 -0.012328 -0.0026397 0.0010572
-0.0025631 0.00030438 0.00052082 0.0019435 0.000268 0.00039807 0.0082398 -0.012334
-0.064304 -0.11946 0.011086 0.0011098
0.0015165 -0.0007781 0.00057894 0.00079428 -0.0011599 -0.0015091 -0.0026598 0.0010748
0.011042 0.0011224 0.072447 -0.0054564
2720000000 -0.061582 0.066265 -0.00060967 -0.011685 -0.00032603 0.0029764 -0.00020263 -7.1115e-05
-0.0021163 0.0019173 0.00033095 -0.0016642
-0.00060779 -0.011687 0.10605 -0.032217 -0.0052322 -0.0014046 -0.0016338 0.00039832
0.0020016 0.00036466 0.00074366 -0.00011856
-0.00031397 0.0030086 -0.0051917 -0.0013413 -0.12348 0.041367 0.00049499 -0.0025548
0.0001722 0.00025583 -0.0010059 0.00054166
-0.00016441 -0.00013006 -0.0016379 0.00043157 0.00052441 -0.0025787 -0.08971 0.18085
0.0029287 -0.013467 -0.0017059 0.0023983
-0.0021448 0.0019627 0.0020019 0.00034692 8.6643e-05 0.00039598 0.00291 -0.013457
-0.084197 -0.087312 0.012162 -0.0017356
0.00022083 -0.0016622 0.00081154 -0.00013937 -0.0012239 0.00062596 -0.0016892 0.0024664
0.012226 -0.0016877 0.076388 0.013185
2780000000 -0.048224 0.085239 -0.0050345 -0.010049 1.8788e-05 0.0013112 0.00039093 -0.00041754
0.0010908 0.0029675 -0.00078759 -0.0016362
-0.0050332 -0.01007 0.10446 -0.044392 -0.0040657 -3.3251e-05 -0.0002822 0.0018087
0.0017515 -0.0012506 8.0941e-05 -0.00020266
-5.3643e-05 0.0012866 -0.004061 1.6397e-05 -0.12042 0.071525 -0.001925 -0.0019926
0.00013929 -0.00036053 -0.00038501 0.00072065
0.00039535 -0.00037633 -0.00028529 0.0018045 -0.0018795 -0.0019436 -0.059858 0.20321
-0.0021958 -0.013298 -0.0007932 0.0017796
0.0010133 0.003003 0.0017062 -0.0012497 0.0002768 -0.00042487 -0.0022053 -0.013374
-0.099491 -0.054467 0.010421 -0.0065099
-0.00074101 -0.0016602 8.2562e-05 -0.00023685 -0.00030383 0.00072212 -0.00074885 0.0018164
0.010393 -0.0065328 0.08097 0.032573
2840000000 -0.033401 0.1014 -0.0079513 -0.0066593 0.00156 0.002081 -5.6925e-05 -3.1128e-05
0.0014437 0.0010375 -0.0017151 0.00039388
-0.0079326 -0.0066628 0.1026 -0.037996 -0.0035074 0.0012815 0.00052372 0.00083217
-0.00020473 -0.0016755 2.9094e-05 -0.00012652
0.0015734 0.0020381 -0.0035364 0.0013026 -0.1144 0.096596 -0.0016715 0.00030579
0.0002744 0.00038175 0.0010944 0.00091476
-0.00014135 -6.0538e-05 0.00060849 0.00082583 -0.0017579 0.00038812 -0.023329 0.21779
-0.0062541 -0.010806 0.00032839 0.0012563
0.0016046 0.0010794 -0.00031461 -0.0016433 0.00023549 0.00034559 -0.0063111 -0.010773
-0.10281 -0.022114 0.0083903 -0.007836
-0.0017722 0.0004279 -6.0721e-05 -3.281e-05 0.0010394 0.00079269 0.00029795 0.0012758
0.0083853 -0.0077988 0.095281 0.047188
2900000000 -0.019333 0.12198 -0.0088821 -0.0023972 0.0017382 0.00014246 0.00040173 -0.00067885
0.0023507 -0.0011712 -0.0006984 -0.00013912
-0.008877 -0.0024139 0.082998 -0.046036 -0.0012287 0.0027094 0.001102 0.00023842
-0.00059251 -0.0013464 -0.0001901 4.2342e-05
0.0017792 0.0001667 -0.001239 0.0027272 -0.097307 0.12927 -0.0011317 6.63e-05
-0.00044661 -0.00095713 0.0015975 -0.0008019
0.0003635 -0.00062231 0.0011181 0.00027749 -0.001067 5.5958e-05 0.013342 0.22063
-0.0093519 -0.0066826 0.00091437 0.0020663
0.0022377 -0.0011822 -0.00063532 -0.0013835 -0.0004487 -0.0008716 -0.0093193 -0.0066211
-0.10144 0.016457 0.0050704 -0.011184
-0.00063753 -9.3525e-05 -0.0002047 -8.6421e-05 0.0016559 -0.00064829 0.0009192 0.0021095
0.0050922 -0.011221 0.11032 0.053078
2960000000 0.0031265 0.13436 -0.0085126 0.0010769 0.00057409 0.0012517 -0.00031413 -0.00093954
-0.00034401 -0.0020357 -0.00088998 0.00050613
-0.0085134 0.0010738 0.091887 -0.045618 -0.00071561 0.0012091 0.0009965 -0.00014135
-0.0013051 -0.0005541 0.00033763 0.00031351
0.0006063 0.0013015 -0.00067118 0.0012489 -0.078329 0.16036 -0.00059047 0.00075798
-0.00039842 0.001068 -0.00011773 -0.0021533
-0.00036153 -0.00087115 0.00096156 -0.00018668 -0.00052464 0.00075794 0.055901 0.22706
-0.010329 -0.0020071 0.0012341 0.00044384
-0.00029251 -0.0020055 -0.0013144 -0.00050577 -0.00053002 0.00098102 -0.010328 -0.0019977
-0.090162 0.049279 0.00057565 -0.012007
-0.00090398 0.00042614 0.00035795 0.00038911 -0.00018622 -0.0024106 0.001176 0.00046677
0.00048938 -0.011968 0.13029 0.064152
3020000000 0.022104 0.14874 -0.0058573 0.004105 0.0013291 -0.00032098 -0.00097329 -7.4677e-05
-0.00078349 0.00058115 -0.0001691 0.00051295
-0.005865 0.0040935 0.080305 -0.034033 -0.00038537 3.5276e-05 0.0003775 -0.0010336
-0.0016834 0.00043208 0.00067608 -3.2493e-05
0.0012972 -0.00033307 -0.0004371 2.5904e-05 -0.057347 0.18513 -0.0002026 0.0011112
0.00060857 7.3139e-05 -0.00086504 -0.0013716
-0.00095119 1.2026e-05 0.00037851 -0.0010851 -0.00024633 0.001081 0.094507 0.21968
-0.009193 0.001573 0.00079165 0.00058411
-0.00089058 0.00049004 -0.0017156 0.00050627 0.00066681 0.00024469 -0.009188 0.0016848
-0.071671 0.078416 -0.002476 -0.010496
-0.00016118 0.0005676 0.00071898 -9.5925e-05 -0.00087827 -0.0012002 0.00077602 0.00057129
-0.0024495 -0.010527 0.15037 0.060292
3080000000 0.050415 0.15805 -0.003947 0.0060062 0.0016428 4.4253e-05 -0.00069899 -0.00017686
-0.00053821 0.00022638 -0.0002306 0.00048799
-0.0039349 0.0060078 0.077615 -0.028294 -0.00035446 0.00052759 -0.00030628 -0.00028556
-0.00019189 0.0011101 -2.3894e-05 -0.00053512
0.0015525 3.444e-05 -0.00029927 0.00050846 -0.020168 0.20719 -0.00072536 0.00019046
0.00044706 0.00056599 -0.0022282 -0.00051521
-0.00067639 -9.9545e-05 -0.00024718 -0.00031232 -0.00069144 0.00018749 0.12832 0.21184
-0.0062484 0.0047626 0.001928 0.0003339
-0.00048478 0.00015851 -0.00020444 0.0010575 0.00044152 0.00046017 -0.0061736 0.0047769
-0.043836 0.11078 -0.0069747 -0.0083411
-0.00014831 0.00041036 -0.00011097 -0.00044725 -0.002105 -0.0006091 0.0019231 0.0002744
-0.0070119 -0.0083348 0.16502 0.066766
3140000000 0.079898 0.16077 -0.0006071 0.0072497 0.0027723 -0.0014878 -0.0012303 0.0011162
0.0014393 0.00056386 0.00040001 0.0001909
-0.00060383 0.0072311 0.073383 -0.029932 -0.0011298 0.00033879 0.00074254 -0.00017106
7.292e-05 0.00091619 0.00067769 -0.0004563
0.0027927 -0.0014996 -0.0011732 0.00028676 0.0227 0.22724 -2.4763e-05 0.0017081
0.0013095 -0.00085123 -0.0023873 0.00096751
-0.0012485 0.0010411 0.00067191 -0.0001706 2.07e-05 0.0016331 0.16273 0.18588
-0.0032376 0.0068052 0.0010507 -0.0013364
0.0015192 0.00054236 7.1677e-05 0.00094734 0.0013371 -0.00073883 -0.0031878 0.0068551
-0.024754 0.13047 -0.0083751 -0.0047912
0.00036687 0.00016053 0.00073743 -0.00053091 -0.0025641 0.0010911 0.0010486 -0.0013034
-0.0083098 -0.0047694 0.18958 0.057221
3200000000 0.11248 0.17047 0.0041818 0.0060497 0.00088716 -0.0029908 -0.0002689 0.0019735
0.00059354 -0.0018737 -9.1869e-05 0.00035032
0.004184 0.0060685 0.083728 -0.028211 -0.00096676 0.00061674 -0.00035625 -0.00087743
0.00075907 0.001091 -0.000459 -0.00095943
0.00079212 -0.0029584 -0.00095374 0.00068408 0.067193 0.23242 0.0011302 0.00068463
-0.00028302 -0.0022061 -0.0013868 0.0022303
-0.00027134 0.0019809 -0.00028622 -0.00086793 0.0010483 0.00075723 0.18321 0.1636
0.00013474 0.0060293 0.00039428 -0.0015874
0.00063161 -0.0018713 0.00080901 0.0010483 -5.6699e-05 -0.0024007 0.00015407 0.0060595
0.015392 0.14911 -0.0093629 -0.00032505
1.5772e-06 0.000412 -0.0004865 -0.00096975 -0.0012402 0.0022705 0.00037433 -0.0016008
-0.0093854 -0.00039089 0.20464 0.055663
3260000000 0.1443 0.16138 0.004284 0.0027251 -0.00099039 -0.0025548 0.0012115 0.0008177
2.3955e-05 -0.002029 -0.00017218 0.00027503
0.0042531 0.0027046 0.091867 -0.031316 -0.0015962 0.0021706 -0.00038768 -0.00011588
0.0010261 -0.0006083 -0.0010445 0.00015266
-0.0010032 -0.0025259 -0.0016343 0.0021986 0.11885 0.2282 0.00051282 -0.0001088
-0.00094755 -0.0010093 0.00065347 0.001804
0.0011907 0.00080741 -0.00034528 -0.00010744 0.00049607 -0.0001464 0.21059 0.12598
0.0024337 0.0056489 -0.0008138 -0.0015834
2.6564e-05 -0.0020095 0.00095651 -0.00053026 -0.001294 -0.00084725 0.0024368 0.0055669
0.042792 0.15826 -0.0070277 0.0037094
-0.00021872 0.00020784 -0.00091324 0.00023718 0.00055337 0.0015833 -0.00086537 -0.0016213
-0.0069574 0.0038519 0.2342 0.045728
3320000000 0.17436 0.15467 0.0070474 0.00084885 -0.00039661 -0.0015713 0.0007734 0.00024697
-0.0015792 -0.0013764 0.00026214 -0.00010346
0.0070388 0.00088403 0.098827 -0.027563 0.0010627 0.0022747 -0.00025063 -0.00073262
-0.00032908 -0.00025713 -0.00046213 0.00035853
-0.00050387 -0.0016058 0.0010631 0.0022339 0.16685 0.21881 0.00016595 2.9093e-05
-0.0011722 -0.0002953 0.00017651 0.00080648
0.00076817 0.00023697 -0.00024435 -0.00066504 7.5938e-05 4.9889e-05 0.2189 0.096052
0.0041514 0.0033407 -0.00095364 0.00023992
-0.0016109 -0.0013466 -0.00032078 -0.00036717 -0.0010631 -0.00032296 0.0041753 0.0033331
0.075161 0.15769 -0.0035109 0.0048964
0.00031383 0.00010134 -0.00047666 0.00033855 0.00039705 0.00076804 -0.00092416 0.00016174
-0.0034786 0.0048096 0.24988 0.032705
3380000000 0.20898 0.13754 0.0053064 -0.0023639 -0.0013424 0.00049709 0.0010912 0.00016864
-0.0015436 0.00091058 0.00038287 4.9299e-05
0.0053339 -0.0023222 0.11004 -0.035254 0.00023911 0.0029136 -0.0011652 -0.00035498
-3.5145e-06 0.0001945 -0.00081143 0.00034187
-0.0012552 0.00049987 0.00023624 0.002879 0.20856 0.19579 0.00075971 -0.00054448
-0.001862 0.00079725 0.00085614 0.0013361
0.0010883 0.00018169 -0.0012919 -0.00045337 0.00074106 -0.000521 0.23412 0.06395
0.0053424 0.0027421 -0.00064687 0.00041226
-0.0016187 0.00086992 -2.4734e-05 0.0002964 -0.0019013 0.00076859 0.0053377 0.002756
0.11822 0.14901 -0.00041423 0.0056122
0.000366 -5.4869e-05 -0.00075137 0.00038954 0.0010162 0.0015022 -0.00063768 0.00047651
-0.00048895 0.0056681 0.27901 0.014705
3440000000 0.23978 0.11562 0.0042963 -0.0039589 -0.00063383 -0.0018154 0.00086148 8.1885e-05
-0.0013954 0.001479 0.00071574 0.00034178
0.0042893 -0.0039201 0.10371 -0.040755 0.0032863 0.002074 -0.0010646 0.0011103
4.1738e-05 0.00043541 7.7928e-05 0.00088878
-0.00075673 -0.0017082 0.003303 0.0019673 0.2464 0.16676 -0.00023337 -8.6444e-05
-0.0001565 0.0014276 0.00087095 0.00074114
0.00079712 3.0215e-05 -0.00096348 0.0011382 -0.0003579 -0.00016999 0.23505 0.030624
0.0072193 -1.236e-05 -0.00011243 7.9308e-06
-0.0013109 0.0016069 6.0477e-05 0.00029268 0.00015066 0.0016156 0.0071775 -0.00012879
0.14793 0.13853 0.0030431 0.0037404
0.00079428 9.2051e-05 0.00014931 0.00083632 0.00081787 0.00076306 -0.00011758 -2.457e-05
0.003108 0.003699 0.29527 -0.015316
3500000000 0.27135 0.084195 0.0021479 -0.0045696 -0.001594 0.001602 0.0011485 -0.00067906
-0.00092643 0.0012427 0.00051808 -0.00094656
0.0021351 -0.0045767 0.11623 -0.064859 0.0033166 0.00091309 -0.00037028 0.00077516
0.00053964 -7.0891e-06 0.00015455 0.00023964
-0.0016044 0.0016303 0.0033202 0.00088236 0.27619 0.13309 0.00018889 -0.0002775
-9.7571e-05 0.0007383 0.0017306 2.8887e-05
0.0011723 -0.00071174 -0.00036124 0.00075465 0.00013922 -0.00023736 0.23973 0.003884
0.0072232 -0.0030731 4.2503e-05 -1.2488e-05
-0.00093898 0.0012779 0.00056609 6.5882e-05 -0.000246 0.00079502 0.007253 -0.0031179
0.1919 0.11049 0.0037335 0.0014752
0.00054433 -0.00095039 2.6494e-05 0.00026984 0.0015376 8.9762e-05 4.358e-05 4.0391e-05
0.0036915 0.0014385 0.31629 -0.042863
3560000000 0.28959 0.050245 0.0001028 -0.0056905 -0.00011995 -0.00083715 0.00055877 0.00012188
0.0016527 0.0015356 9.063e-05 -0.001327
0.00012114 -0.0057347 0.1104 -0.070311 0.0059007 -0.0010646 0.00033375 0.00054536
0.00069624 -0.00029516 0.00025127 0.00027739
-0.00013434 -0.00088986 0.0058146 -0.0011575 0.30329 0.089489 -0.00054829 -5.2214e-05
0.00079486 0.00048116 0.001331 -0.00052222
0.00058308 5.0537e-05 0.000369 0.00056615 -0.00049222 -0.00017644 0.23021 -0.032782
0.0056848 -0.005922 -0.00031165 -0.00047737
0.0017171 0.0016687 0.00062227 -0.0003552 0.00078075 0.00064915 0.0055943 -0.0059488
0.21386 0.096994 0.0026116 -0.001547
-4.1817e-05 -0.0011309 0.00027403 0.00019241 0.0014386 -0.00070211 -0.00029327 -0.00057549
0.0026565 -0.0014723 0.32823 -0.082594
3620000000 0.30543 0.012768 -0.0011217 -0.0033656 -0.0019839 -0.00017913 0.00019737 -0.0019057
0.00012879 0.00081422 -0.00053861 -0.00079324
-0.0010729 -0.0033689 0.11053 -0.099961 0.0036066 -0.0039921 0.00043758 0.00054186
-0.00034249 -0.00077574 0.0005995 0.00032469
-0.0019787 -0.00015917 0.0035629 -0.0040199 0.31531 0.045033 0.00014664 -0.0010734
-0.0002089 -1.4198e-05 0.00084241 -0.00087891
0.00026719 -0.0019424 0.00038307 0.0005179 9.0026e-05 -0.00093032 0.21887 -0.062952
0.0015925 -0.0076372 -0.0013014 0.00069708
-4.1711e-05 0.00079498 -0.00030585 -0.00078528 -0.00012272 -7.8753e-05 0.0016147 -0.0076325
0.23589 0.055147 0.0022268 -0.001303
-0.00057977 -0.0008439 0.00058437 0.00030549 0.0008285 -0.00084886 -0.0013706 0.00074699
0.0022426 -0.0013831 0.32988 -0.11758
3680000000 0.30915 -0.031367 -0.00322 -0.0038744 -0.00119 0.0017971 -0.0012971 -0.00032326
0.0015289 -0.0003456 -0.0014751 -0.00062534
-0.0032226 -0.0038612 0.10576 -0.11678 0.0011578 -0.0047557 0.00080119 0.00021632
-0.00058259 -0.00060039 0.00065379 0.00013264
-0.0011324 0.0018109 0.0011819 -0.0047203 0.32574 -0.0044664 -0.0009299 -0.0005013
0.0012005 0.00084629 0.00067429 -0.0021239
-0.0014029 -0.0002855 0.00078338 0.00027069 -0.00088609 -0.00054813 0.2054 -0.096713
0.00023928 -0.0068473 -0.00098014 0.0011319
0.0015525 -0.00039683 -0.00062404 -0.00072564 0.0012207 0.00095338 0.00016065 -0.0069347
0.25612 0.029468 0.0010448 -0.0023939
-0.001547 -0.00054587 0.00075847 0.00018368 0.00075562 -0.00193 -0.00096314 0.0011994
0.00099158 -0.0024347 0.32919 -0.16295
3740000000 0.31134 -0.066265 -0.0029249 -0.0001296 -0.0019877 0.0026853 -0.00013941 -0.00062997
-0.00049217 0.00025944 -0.00087569 0.00057369
-0.0029058 -0.0001238 0.096866 -0.13863 0.00057873 -0.0053089 0.00028974 -0.00030006
-0.00035121 -0.00018867 0.00069275 0.00016772
-0.0019456 0.0026972 0.00046541 -0.0052694 0.32869 -0.043487 -0.00058304 -8.9141e-05
0.00014678 0.00019041 -0.00062221 -0.0011837
-4.487e-05 -0.00052807 0.00025455 -0.00028853 -0.00062362 -8.5117e-05 0.18362 -0.12074
-0.002381 -0.0062622 0.00060194 0.0026215
-0.00047763 0.0003631 -0.00021408 -0.00014623 6.3431e-06 0.00019112 -0.0023832 -0.0061899
0.26225 -0.0087321 0.00034224 -0.0018226
-0.00097368 0.00042569 0.00069634 0.0001818 -0.00076307 -0.0012758 0.00050477 0.0026132
0.00040563 -0.0017741 0.31559 -0.20274
3800000000 0.30602 -0.11175 -0.0021421 0.00036838 0.00091108 0.0038815 -0.0010485 -0.0015885
0.0012312 0.00079472 -0.0011964 0.00067316
-0.0021544 0.00034329 0.085656 -0.15313 -0.0022241 -0.0047857 0.00011706 0.00014821
-0.00086337 -0.00044758 0.00098104 -3.5817e-05
0.00093747 0.0038625 -0.002349 -0.0048027 0.32468 -0.085124 -0.00074349 0.00018091
0.00089421 0.00020164 -0.0010402 -0.00072688
-0.0010819 -0.0016177 0.00016865 0.00017866 -0.00068346 0.00017158 0.17414 -0.1457
-0.0034611 -0.0042982 0.0015829 0.0018466
0.0011336 0.0010769 -0.00088937 -0.0005227 0.0010377 2.8221e-05 -0.0035192 -0.0042388
0.27576 -0.049511 0.0014357 -0.0011297
-0.0012324 0.00068396 0.0010172 1.7955e-05 -0.0010885 -0.00050756 0.0016576 0.0018097
0.0014538 -0.0013174 0.30648 -0.24384
3860000000 0.29531 -0.14366 -0.0010068 0.00099111 0.0027488 0.0020273 -0.0020632 0.0011215
0.00068921 -0.0012041 -0.0001891 0.0016205
-0.0010754 0.00096973 0.066394 -0.1627 -0.0032902 -0.004802 0.00058045 -0.00055626
-0.00077959 0.0013958 0.00053745 -0.0011756
0.0027301 0.0019334 -0.0034609 -0.0047585 0.30534 -0.12463 -0.00071123 0.00070472
9.8269e-05 -0.00066903 -0.00062165 -0.00011168
-0.0020194 0.0011796 0.00052645 -0.00055175 -0.00068666 0.00073584 0.1462 -0.16086
-0.0030084 -0.0049955 0.0021786 0.00091268
0.00089142 -0.0011289 -0.00074219 0.001364 8.8927e-05 -0.00052459 -0.0030848 -0.0049902
0.27069 -0.080981 -8.9154e-06 -0.0022413
-0.00033808 0.0015343 0.00051758 -0.0012352 -0.00068665 -8.4469e-05 0.0020896 0.00091484
3.1389e-06 -0.0020494 0.28334 -0.28169
3920000000 0.28064 -0.18386 0.0014574 0.00019964 0.0037788 0.0023102 0.00022613 0.0010019
0.00040119 -0.00012043 0.00082576 9.1579e-05
0.0014317 0.00018039 0.039246 -0.17856 -0.0049258 -0.0030183 -0.00044312 -0.0001529
0.00042759 0.00024616 -0.00041828 -0.00040217
0.0039348 0.002237 -0.0049427 -0.003003 0.299 -0.15783 4.7976e-05 0.0013172
0.0017817 -0.0015192 -0.00061071 -6.8353e-05
0.00020041 0.001004 -0.00043804 -0.00015186 7.3049e-05 0.0013 0.12556 -0.17109
-0.0047773 -0.0033176 0.00218 -0.00028426
0.00026694 5.9343e-05 0.00047518 0.00018235 0.0016623 -0.0014757 -0.0047398 -0.0032821
0.26239 -0.13063 0.00051688 -0.0024966
0.00069586 0.00015511 -0.00045252 -0.0003805 -0.000506 -0.00020234 0.002276 -0.00021826
0.0006485 -0.002669 0.26194 -0.30871
3980000000 0.25298 -0.21986 0.0016991 -0.0027433 0.0051679 -0.00044886 0.00012836 0.0011455
0.0012513 -0.0018961 0.00019404 0.00026173
0.0017329 -0.002716 0.017014 -0.19184 -0.0055306 -0.0011913 0.0007463 0.00051303
0.00045024 0.0003846 -8.5119e-06 -0.0010622
0.00508 -0.00057629 -0.0054759 -0.0011296 0.26972 -0.18844 0.0013828 0.00010984
-0.001296 -0.00079587 -0.00071342 -0.00071493
0.00011961 0.00112 0.00084457 0.00051689 0.0014729 6.7403e-05 0.089939 -0.19273
-0.0042547 -0.0040788 0.0016878 -0.00096773
0.0011697 -0.0019081 0.0004404 0.00033925 -0.0011951 -0.0008648 -0.0043247 -0.0039976
0.2496 -0.15988 0.00098422 -0.0045518
7.9627e-05 2.0312e-05 4.1457e-05 -0.00099949 -0.00065855 -0.00063985 0.0014888 -0.0010199
0.00087963 -0.0044183 0.2273 -0.34657
4040000000 0.22579 -0.24544 -0.00043326 -0.0038582 0.0031494 -0.002976 0.00018823 0.00016977
-0.0006463 -0.0011059 0.0005704 0.00018359
-0.00043319 -0.0038296 -0.0085842 -0.19906 -0.0044606 0.00034552 0.00024636 -0.0010388
-0.00016392 3.0627e-05 -0.0013086 -2.8248e-05
0.0031863 -0.0032193 -0.0045447 0.00049808 0.24749 -0.22206 0.00031566 -0.00037703
-0.0007144 -0.00050708 -0.0012565 0.00033001
0.0002321 0.00013335 0.00018737 -0.0010409 0.00031343 -0.00037114 0.067955 -0.18754
-0.0069648 -0.0017018 0.0015138 -0.00061583
-0.00080126 -0.0010259 -6.8348e-05 0.00013269 -0.00070628 -0.00047806 -0.0070399 -0.0016349
0.23638 -0.19378 -0.0027288 -0.0039622
0.00061358 0.00023042 -0.0012789 -0.00011822 -0.0012184 0.00015093 0.0017038 -0.00060165
-0.0025027 -0.003889 0.18971 -0.3643
4100000000 0.19568 -0.26894 -0.0033154 -0.0028793 0.00081075 -0.0035719 -0.0002013 2.3344e-05
0.00020707 -0.0017714 0.00077592 0.00036372
-0.0032986 -0.002818 -0.03423 -0.20194 -0.0044246 0.00096256 -0.00011951 -0.00020283
0.00081115 0.00033312 -0.00054354 -0.00013404
0.0008809 -0.0036022 -0.0044324 0.00096429 0.22577 -0.24813 0.00023533 -0.0002488
-0.0008217 -0.00030951 -0.001512 0.00021231
-0.0003016 9.386e-06 -0.00012732 -0.00026003 0.00026504 -0.0002158 0.034733 -0.20067
-0.0059338 0.00093527 0.0012565 -0.0014169
0.00015937 -0.0017257 0.00073024 0.00031186 -0.00075097 -0.00039841 -0.0059045 0.00095039
0.21717 -0.21891 -0.0026096 -0.0040294
0.00072467 0.00022123 -0.00055044 5.485e-05 -0.0014275 0.00037665 0.0011826 -0.0015367
-0.0028362 -0.0040779 0.15681 -0.39075
4160000000 0.16655 -0.28622 -0.0036949 -0.001909 -0.00031348 -0.0030312 0.00064858 -0.00020719
-0.0037048 -0.00046938 0.0011356 -0.001019
-0.0036806 -0.0019482 -0.059645 -0.19789 -0.0046018 0.0024274 -0.00043088 -0.00031844
0.00028218 -0.00046613 -0.0011592 0.00042493
-0.00036279 -0.003001 -0.0045733 0.0024692 0.19275 -0.26296 0.00066665 -0.00036942
-0.0011338 -0.00033713 -0.00099118 0.0011341
0.00069794 -0.0003397 -0.00036953 -0.00033132 0.00054396 -0.00052678 0.010313 -0.18864
-0.0057171 0.0012445 0.00083422 -0.0022706
-0.0038193 -0.00050697 0.00017241 -0.00059501 -0.0011083 -0.00020758 -0.0057137 0.0013214
0.18205 -0.25309 -0.004529 -0.0034276
0.00099085 -0.00093077 -0.0010565 0.00038335 -0.00095843 0.00080557 0.00082358 -0.0021682
-0.0044138 -0.0033148 0.10714 -0.39955
4220000000 0.13786 -0.30252 -0.0047085 0.00028262 0.00029326 -0.0037212 -0.00032038 -0.00018652
-0.00063058 0.0010765 0.00017605 -0.0013124
-0.0047186 0.00029799 -0.095689 -0.18774 -0.0026376 0.0031327 -0.00019935 -0.00014117
0.00024164 1.8462e-05 -0.00070959 0.0011339
0.00016098 -0.0036314 -0.0024861 0.0031971 0.1635 -0.28976 -4.8975e-05 0.00012798
0.00013821 0.0001434 -9.1439e-05 0.0011211
-0.00028366 -0.00021194 -0.00019537 -9.2748e-05 -1.9892e-05 0.00016185 -0.013495 -0.18664
-0.0043251 0.0024935 -0.00010952 -0.0022357
-0.0007401 0.0011668 0.00031106 -5.1434e-05 0.00011757 7.9678e-05 -0.0043109 0.0025289
0.1659 -0.27544 -0.0047682 -0.0023876
0.00020205 -0.0014537 -0.0008123 0.001123 -0.00027679 0.0011663 -6.9809e-05 -0.0023052
-0.0049237 -0.0026001 0.0793 -0.41231
4280000000 0.10609 -0.31139 -0.0026729 0.0021897 -0.0018613 -0.0042364 -0.00035455 0.00076092
-0.00016709 0.0013166 -0.00074737 -0.00046097
-0.0027158 0.0021838 -0.12117 -0.19196 -0.0027722 0.0028874 -0.00076759 -0.00039358
2.8589e-05 0.00014314 0.00057539 0.0007106
-0.0018967 -0.004295 -0.002698 0.0030217 0.13322 -0.29696 0.00079552 -0.00031217
-0.00063476 0.00089961 -0.0005434 0.00062591
-0.00031892 0.00081964 -0.00078057 -0.00038886 0.00073371 -0.00040586 -0.05094 -0.17169
-0.0052503 0.0022696 -0.00062304 -0.0021742
-0.000149 0.0012461 -2.9547e-05 7.0983e-06 -0.00084527 0.0010483 -0.0052241 0.0023023
0.1161 -0.29506 -0.0062675 -0.00033924
-0.00082284 -0.00033176 0.00065694 0.00071582 -5.1957e-05 0.00058668 -0.00057598 -0.002009
-0.0060865 -0.00023782 0.029112 -0.41781
4340000000 0.078293 -0.31979 -0.0013535 0.0020517 -0.0026177 -0.0017536 0.00014066 0.00050736
7.2591e-05 0.00051438 -0.00024782 -0.00089901
-0.0014194 0.0020171 -0.14178 -0.1658 -0.0021114 0.0039787 -0.00010622 0.00053533
-9.0892e-05 -0.00030054 0.00053911 0.00051164
-0.0025081 -0.0016513 -0.0020666 0.0039826 0.096689 -0.31361 -0.00039443 -0.00089336
0.00019937 0.0010959 0.0008282 0.0016989
0.00023536 0.00043658 -0.00017623 0.0005843 -0.00042437 -0.00080218 -0.068705 -0.16925
-0.0043024 0.004101 -0.0014832 -0.0024331
-0.00010186 0.00048558 1.523e-05 -0.00022773 0.0003318 0.0010739 -0.0043255 0.0041689
0.088591 -0.31812 -0.0049844 0.0018148
-0.00016883 -0.00088705 0.00050031 0.00040862 0.00036346 0.0018216 -0.0015127 -0.0024939
-0.0050576 0.0017492 -0.0055128 -0.4111
4400000000 0.0472 -0.32467 -0.00050528 0.0011638 -0.0027684 -0.0015082 0.00092507 0.0012861
-0.00023948 0.00080735 8.1744e-06 -0.00040856
-0.00053382 0.0011841 -0.17077 -0.15562 -0.0011711 0.0041678 -0.00050737 0.00045334
7.5645e-05 -0.00039158 0.00052024 0.00014255
-0.0028282 -0.0015282 -0.0011529 0.0042242 0.067188 -0.31953 -0.00025885 -0.00021332
0.00054176 -3.5317e-05 0.0010855 0.0013424
0.00092514 0.0012647 -0.00049246 0.00046157 -0.00012498 -0.00024457 -0.093457 -0.15618
-0.003394 0.0053479 -0.0020709 -0.001694
-0.00019235 0.00067579 2.1253e-05 -0.00039728 0.00036009 -4.8872e-05 -0.0032923 0.0053187
0.054977 -0.32808 -0.0041732 0.0013452
-0.00015701 -0.00040674 0.00060351 0.00015332 0.0011874 0.0012705 -0.0021436 -0.0016561
-0.0040954 0.0014839 -0.051168 -0.4158
4460000000 0.012018 -0.32422 -0.00075302 -7.7981e-05 -0.0040299 -0.00068303 0.0013993 -0.00060987
-0.0004242 0.0013789 -0.00083161 -0.00046276
-0.00079384 -5.2824e-05 -0.19214 -0.12568 -0.00047197 0.0044572 -0.00035166 0.00070308
-0.00027458 -0.00050807 0.00031185 -0.00059616
-0.0039874 -0.00063255 -0.00043769 0.0044696 0.042421 -0.32626 -0.00047549 -0.00053888
0.00028904 0.00036022 0.0018578 0.00073689
0.0013668 -0.00067443 -0.00032088 0.00073885 -0.00053414 -0.00052469 -0.10662 -0.13466
-0.0016693 0.0068064 -0.0024155 -0.0008817
-0.00041323 0.0013713 -0.00029588 -0.00047232 0.00023546 0.00029982 -0.0016715 0.0067419
0.018814 -0.32094 -0.0044524 0.0033158
-0.00082934 -0.00041907 0.00036166 -0.00064584 0.0021531 0.00062207 -0.0023889 -0.00080033
-0.0044157 0.0032141 -0.090654 -0.39663
4520000000 -0.012343 -0.32483 -0.0006645 -0.00059075 -0.0036718 0.00033359 0.00063257 -0.0002254
0.001679 0.00010438 -0.00062323 0.00094149
-0.00067731 -0.00059394 -0.21645 -0.10857 0.00077854 0.004758 0.00061969 0.00091156
-0.00027038 -6.474e-05 0.00017587 -9.8727e-05
-0.0036804 0.00039361 0.00085068 0.0047523 0.011323 -0.32368 -0.00099706 0.00053464
0.00077811 -0.00044705 0.0018127 -0.00083053
0.00062791 -0.00017695 0.00062519 0.00085409 -0.00099459 0.00050232 -0.12459 -0.12549
-0.00031039 0.0059382 -0.0029779 -0.00039035
0.0017603 -0.00011579 -0.00025503 -6.0713e-05 0.00092083 -0.00060178 -0.00020967 0.0060102
-0.029764 -0.33152 -0.0024351 0.0035212
-0.00054177 0.00090628 0.00014731 -6.3422e-05 0.0015117 -0.00052522 -0.0030378 -0.00043413
-0.0024643 0.0037418 -0.11929 -0.39512
4580000000 -0.050159 -0.31733 -0.0014773 -0.00045151 -0.0028228 0.0024667 0.00068019 -0.00032606
0.00030731 -0.00015452 -0.00069462 0.00065021
-0.0014951 -0.00043937 -0.23477 -0.082226 0.0008552 0.0040644 0.0006017 -0.00016981
-0.00011361 0.00022781 1.8895e-05 -7.1677e-05
-0.0028128 0.0025213 0.00096076 0.0041405 -0.020413 -0.32073 -0.00020715 0.00060857
-0.0004656 -1.5617e-05 0.0016161 -0.00097223
0.00067725 -0.0002994 0.00067248 -0.00015548 -0.00014259 0.00055828 -0.13492 -0.10051
0.0020407 0.0054731 -0.0029318 0.0012297
0.00033851 -6.1236e-05 -0.00019278 0.00025785 -0.00055613 0.0001362 0.002055 0.0054325
-0.054942 -0.33469 -0.0024956 0.0036851
-0.00072048 0.00071633 2.5476e-05 -9.5626e-05 0.0016475 -0.0011847 -0.0028189 0.0013176
-0.0022983 0.0034911 -0.16498 -0.36484
4640000000 -0.075454 -0.31045 -0.0024745 -0.0015499 -0.0031412 0.0025839 0.00051208 -0.0014138
0.0014305 -0.00038824 8.9688e-05 0.0011665
-0.0024812 -0.0015733 -0.24521 -0.054603 0.0016666 0.0040391 0.00072671 0.00023573
-0.00041526 0.00046121 0.00013968 -0.00070467
-0.0031413 0.0026453 0.0017598 0.0039864 -0.044541 -0.31548 0.00027044 0.00082169
0.0013866 6.2313e-05 0.00015662 -0.0022793
0.00047469 -0.0014523 0.00072902 0.00022531 0.00025953 0.00085462 -0.14044 -0.086073
0.0036817 0.0036555 -0.0023343 0.001834
0.0013974 -0.00033677 -0.00030914 0.00044779 0.0014576 0.00014534 0.0037275 0.0037297
-0.087174 -0.31792 -0.0023904 0.0040406
0.00012005 0.0010235 0.00016162 -0.00072342 0.00026246 -0.0023157 -0.0023395 0.00182
-0.0025561 0.0041453 -0.18329 -0.35449
4700000000 -0.10289 -0.30559 -0.0041018 -0.00010021 -0.0015803 0.0046567 -0.00082913 -0.00095116
0.0010608 -0.00064542 0.0010966 0.00076984
-0.0041199 -0.00010737 -0.25701 -0.035628 0.0028931 0.0041931 0.00045978 -0.0004424
0.00043171 0.00041125 -0.00021908 -0.00010989
-0.0015602 0.004706 0.0029218 0.0041363 -0.07575 -0.30899 -0.00028911 0.00043378
0.00034505 -0.00012195 7.7004e-05 -0.0014739
-0.00084506 -0.00086918 0.00040302 -0.00047309 -0.00027578 0.00048286 -0.15729 -0.065181
0.0032661 0.0017392 -0.0014895 0.0025164
0.0011394 -0.00068011 0.00025985 0.00052436 0.0003552 -0.00036591 0.0032954 0.0016846
-0.1261 -0.30813 -0.00094046 0.0039118
0.0010212 0.00087521 -0.00018675 -0.00017806 -0.00012952 -0.0011847 -0.0014347 0.0024903
-0.00079039 0.0039115 -0.22694 -0.3255
4760000000 -0.13244 -0.29072 -0.0048999 0.0012404 0.00059111 0.0048724 -0.00070822 -0.00054853
0.00027147 -0.0011003 0.00095019 -0.00044037
-0.0048996 0.0012164 -0.25216 0.006829 0.0033441 0.0029597 9.73e-06 -0.0006355
0.00037003 6.6594e-06 6.8972e-05 -0.00017308
0.00060868 0.0048833 0.0034172 0.002956 -0.10643 -0.29481 0.00083076 0.00035238
0.00081944 -0.00031612 -0.0013406 -0.00078659
-0.00073075 -0.00056018 2.3084e-05 -0.00060356 0.00068745 0.00027188 -0.15125 -0.048707
0.0024672 0.0010472 -0.00072593 0.0028369
0.00023989 -0.0011597 0.00047709 2.0241e-05 0.00081976 -0.0001691 0.0024646 0.0010414
-0.15753 -0.2901 -0.00072135 0.0044463
0.001065 -0.0004314 2.9047e-05 -0.00023004 -0.0014181 -0.00092311 -0.00061477 0.0028498
-0.00083147 0.0043221 -0.23813 -0.30313
4820000000 -0.1595 -0.27712 -0.0051885 0.0027635 0.0017609 0.0030916 -0.00086109 -0.00043788
0.0004814 -0.001 0.00016075 -0.00043601
-0.0051967 0.0027963 -0.26367 0.02908 0.0044265 0.0030867 -6.2964e-05 -0.00033467
0.00030922 -0.00014552 -0.00030684 -0.00033926
0.0017997 0.0031116 0.0044719 0.0029975 -0.13336 -0.29013 0.0004763 -0.00032314
0.00013074 -0.00088274 -0.00082474 -0.00012061
-0.00088772 -0.00039992 -7.7169e-05 -0.00035495 0.00054065 -0.00027523 -0.16625 -0.030966
0.0015738 -0.00019845 0.00012017 0.0028301
0.00043839 -0.00097833 0.00018663 -0.00013736 0.00017972 -0.00079824 0.0016011 -0.00022567
-0.19562 -0.27222 3.6276e-05 0.0036814
9.0636e-05 -0.00043303 -0.00031098 -0.00037349 -0.00079894 -0.00018903 9.6604e-05 0.002841
9.9565e-05 0.0037852 -0.27525 -0.27314
4880000000 -0.1907 -0.25727 -0.0042599 0.0047867 0.0022725 0.0029462 -0.001385 0.00017216
-0.00093119 -0.0010517 0.00027588 -9.7685e-05
-0.0042865 0.0047772 -0.25496 0.070608 0.0046926 0.0013952 -0.00033504 -0.0002043
-0.00017558 0.00014254 -0.00020761 0.00011066
0.0022894 0.0029206 0.0047531 0.0014126 -0.15199 -0.27723 0.00043826 -0.00039849
-0.00021509 -0.001296 -0.00052109 -2.9785e-05
-0.0013405 0.00016129 -0.00032767 -0.00013412 0.00041444 -0.00042395 -0.15945 -0.012426
0.00072696 -3.1187e-05 0.001065 0.0025043
-0.0010099 -0.00101 -2.4088e-05 0.00013106 -0.00038286 -0.0013212 0.00069432 -7.3608e-05
-0.22368 -0.25546 0.00053099 0.0034809
0.00035016 -0.00013098 -0.00020565 0.0001225 -0.00048994 5.8787e-06 0.0010863 0.0025437
0.00062017 0.0034091 -0.28703 -0.24352
4940000000 -0.21155 -0.2397 -0.0028604 0.0067856 0.002943 0.0010864 -0.00025412 0.00071813
-0.0010048 -0.00049605 -4.8469e-05 -0.00068456
-0.0028586 0.006782 -0.26646 0.09624 0.0057577 0.001009 -6.4691e-05 -0.00010751
0.00026964 -0.00018256 -0.00028837 0.00021458
0.0029541 0.0010433 0.0057497 0.00087332 -0.17226 -0.25409 0.00016352 -0.00044493
-0.00097075 -0.00015521 -0.00072387 -1.3201e-05
-0.00030692 0.00077667 -6.227e-05 -0.0001135 5.9021e-05 -0.00052383 -0.16676 -0.0030545
-0.00035864 0.00052026 0.0018952 0.0020126
-0.00087926 -0.00047367 0.00023482 -0.00019994 -0.00088979 0.00010335 -0.00034801 0.00058327
-0.24669 -0.22639 0.0002696 0.0031275
-8.738e-05 -0.00067882 -0.00031134 0.00024388 -0.00052177 8.7841e-05 0.0019478 0.0019527
0.00020074 0.0032612 -0.31029 -0.21714
5000000000 -0.23232 -0.21525 0.00012807 0.0074067 0.0030941 0.0016732 -0.00022598 0.00061417
-0.00043541 0.0004975 -0.00010133 -0.00077751
0.00012454 0.0073899 -0.25264 0.11374 0.0056359 -0.00078551 -0.00029814 -0.0001323
-9.9976e-05 -0.0005402 -0.00020828 -9.6597e-05
0.003083 0.0016462 0.0057011 -0.00088408 -0.20212 -0.23885 -0.00055892 -0.0008057
-0.00051915 -0.00018888 -0.00033503 -0.00026819
-0.0002175 0.0006204 -0.00028029 -0.00012287 -0.00045682 -0.00083595 -0.161 0.021195
-0.00064856 0.0020848 0.0023124 0.0011145
-0.00045157 0.00058553 -3.4605e-05 -0.00051962 -0.00061221 -0.00035727 -0.00058925 0.0020049
-0.27307 -0.20416 0.00055146 0.0038457
-0.00017718 -0.00070548 -0.00016223 -6.6189e-05 -0.00041115 -0.00022515 0.0022838 0.0011567
0.00059315 0.0037903 -0.32237 -0.18263
5060000000 -0.25332 -0.1876 0.0021135 0.0069845 0.0029859 -0.00029273 0.00017447 0.00059127
-0.00033524 -0.00018442 -0.0004756 -6.6444e-05
0.002087 0.0070046 -0.23488 0.15048 0.0050753 -0.0019389 -1.5593e-05 0.0002031
-0.00044132 5.166e-05 -0.00029457 0.00020054
0.0029504 -0.00034341 0.0050376 -0.0019454 -0.21593 -0.2175 -0.00047148 0.0004149
-0.0010809 0.00019073 -0.0011477 0.00023984
0.00017025 0.00053982 2.7181e-06 0.00021722 -0.00046371 0.00044471 -0.16272 0.028415
0.00012066 0.0031438 0.001875 0.00053332
-0.00039582 -0.00016178 -0.00045888 -2.0596e-06 -0.0010435 0.00033718 0.00015303 0.0031226
-0.28444 -0.17325 0.0018291 0.0034085
-0.00041105 -0.00010482 -0.00028636 0.00021403 -0.0010646 0.00013426 0.0019326 0.00047397
0.0018203 0.0033305 -0.33454 -0.15423
5120000000 -0.2692 -0.16219 0.0035125 0.0058065 0.0029233 -0.00050785 0.00039331 0.00065499
-0.00023875 0.00064417 -0.00025837 0.00011525
0.003514 0.0057825 -0.22919 0.1769 0.0048306 -0.0027673 3.9071e-05 0.00021003
5.2932e-05 -7.4297e-05 -6.2199e-05 0.00027569
0.0029663 -0.0005627 0.0047876 -0.0028089 -0.22989 -0.20198 -0.00012826 0.00010462
-0.00022004 0.0010267 -0.0011998 0.00077824
0.00037683 0.00066005 3.4786e-05 0.00022472 -5.4909e-05 0.00012199 -0.15881 0.05459
0.0019183 0.0033188 0.0024134 0.00033459
-0.00018958 0.00074736 7.0336e-05 -1.4166e-05 -6.2576e-05 0.00098406 0.002008 0.0033123
-0.29784 -0.1399 0.0017961 0.0032225
-0.00032972 0.00024399 -3.3664e-05 0.00027579 -0.0011708 0.00081511 0.0023419 0.00028236
0.0018091 0.0031871 -0.34716 -0.12012
5180000000 -0.2851 -0.13175 0.0050104 0.0047778 0.0034555 -0.0011299 0.00023111 0.00053797
-0.00024876 0.00043424 -0.00059665 0.00035491
0.0050121 0.0047587 -0.20649 0.19983 0.0040984 -0.0038151 -0.0003377 -0.00021936
-0.00020532 -0.00017191 -0.00015929 0.00014975
0.0034759 -0.0011543 0.0040235 -0.0038478 -0.24064 -0.1653 -0.00030312 0.00066912
0.00012487 -0.00014215 -0.00027452 0.00068789
0.00024802 0.00052993 -0.00034505 -0.00023067 -0.00028364 0.00054927 -0.15795 0.064209
0.0034226 0.0036444 0.0022063 -0.00078381
-0.00026304 0.00036896 -0.00015461 -0.00022256 -4.3456e-05 -7.2453e-05 0.0034179 0.0036038
-0.30871 -0.097301 0.0029092 0.0034149
-0.00052642 0.00035579 -0.00014332 0.00016631 -0.00032666 0.00078697 0.0021933 -0.00081075
0.0028301 0.0035025 -0.34927 -0.087679
5240000000 -0.2935 -0.10448 0.0052258 0.0033801 0.0028157 -0.0029099 0.00073022 -3.4594e-05
-0.00027161 -3.1031e-05 0.00016428 0.00058665
0.0052111 0.0033895 -0.19461 0.23694 0.0029699 -0.0046669 1.7703e-05 0.00012744
-0.00011485 -2.9402e-05 0.00032331 0.00049573
0.0027408 -0.0029849 0.0028415 -0.0046858 -0.2575 -0.14068 0.0002776 0.0002262
-0.00028499 0.0004342 5.806e-05 0.0012695
0.00072704 -2.3988e-05 1.7997e-05 0.00014494 0.0003491 0.00032612 -0.15844 0.084936
0.0039787 0.0020881 0.0016774 -0.001157
-0.00023653 6.624e-05 -0.00013728 2.3337e-05 -0.00018027 0.0003924 0.0039948 0.0020484
-0.32174 -0.056687 0.0035762 0.0026995
0.00015637 0.00057995 0.00032083 0.000496 3.5073e-05 0.0011904 0.00168 -0.0011942
0.0036343 0.0026047 -0.35529 -0.054871
5300000000 -0.29866 -0.074007 0.0061805 0.0018484 0.001542 -0.0033266 0.00010278 -0.00030117
0.00047936 0.0006582 7.9845e-05 0.00025861
0.006171 0.0018728 -0.18658 0.2415 0.0020476 -0.0052028 -8.1732e-05 0.0002386
1.447e-05 0.00031395 0.00029612 0.00020891
0.0014809 -0.0033357 0.0019715 -0.0052419 -0.27339 -0.11497 0.00034018 -0.00016689
0.00032235 0.00039822 0.00050374 0.00077919
5.165e-05 -0.00030818 -8.0151e-05 0.00024877 0.00031135 -0.00019138 -0.15083 0.094182
0.0051877 0.0012411 0.0013587 -0.001551
0.0005261 0.0006823 0.00010313 0.00037535 0.00030793 0.00038903 0.0052381 0.0012311
-0.33247 -0.030022 0.003851 0.0023688
3.2702e-05 0.00031843 0.00026162 0.00018968 0.00050959 0.00086255 0.0013648 -0.0015261
0.0037353 0.0024077 -0.35119 -0.019041
5360000000 -0.29839 -0.036712 0.0060492 0.00055659 0.00030249 -0.0036323 0.00041876 -1.7957e-05
0.00014824 0.00043972 0.00059338 -7.5434e-05
0.0060706 0.00057605 -0.14929 0.26299 0.00087524 -0.0053297 7.2403e-05 0.00023724
-0.00010414 8.4723e-05 0.00054703 -0.00010876
0.00021131 -0.0036458 0.00076475 -0.0053882 -0.27173 -0.088212 0.00051742 0.00038502
0.00014523 0.00040672 0.00084439 0.00047054
0.00042885 -2.8778e-05 9.2167e-05 0.00025317 0.00044143 0.00037652 -0.14895 0.11209
0.0056871 -0.00084478 0.00056946 -0.0019469
0.00023917 0.00044474 -0.00016211 3.2038e-05 5.4078e-05 0.00038449 0.0056045 -0.00089833
-0.32528 0.0085783 0.0047279 0.0017609
0.00053452 -0.00014915 0.00053408 -0.00013675 0.00089203 0.00049246 0.00061265 -0.0019485
0.0049271 0.0018359 -0.34856 0.0096575
5420000000 -0.30085 -0.01357 0.0060433 -0.0012839 -0.00057109 -0.0034634 -7.2232e-05 -0.0001467
0.00083256 0.00041434 0.00019857 -0.00020061
0.0060624 -0.0012568 -0.13017 0.2897 0.00022742 -0.0054827 0.00010802 0.00012543
8.439e-05 5.6028e-05 0.00033194 -0.00018696
-0.00063199 -0.0034479 0.00016904 -0.0054219 -0.28773 -0.055119 -0.00027442 -0.00053436
0.00088933 0.00029914 0.00093881 0.00016839
-6.5327e-05 -0.00011153 8.0458e-05 0.00012455 -0.00014491 -0.00056064 -0.1374 0.12674
0.00474 -0.0023801 0.00030142 -0.0018293
0.00083872 0.00033281 0.00010411 0.0001216 0.001061 7.0622e-05 0.0047833 -0.0024122
-0.32984 0.037695 0.0051688 0.00046718
0.00021344 -0.00014911 0.00031175 -0.00016721 0.00080523 3.4612e-05 0.0002369 -0.0018044
0.0050364 0.00036467 -0.34125 0.051123
5480000000 -0.29266 0.022857 0.0049096 -0.0020716 -0.0017426 -0.0028067 0.00039499 -1.1515e-05
0.0009531 -0.00030202 2.3564e-06 -0.00013208
0.0048993 -0.0020468 -0.11558 0.29738 -0.0014701 -0.0058517 -2.3692e-06 0.00018171
6.4844e-05 3.5201e-05 0.00022982 -0.00016704
-0.0018616 -0.0027672 -0.0015999 -0.0058461 -0.2921 -0.032491 -0.00026437 8.5079e-05
0.0005226 -0.00039431 0.00096957 -6.0144e-05
0.00035257 4.7191e-06 1.5969e-05 0.00019729 -0.00035645 0.00016335 -0.13089 0.13784
0.0037082 -0.003442 -0.00029001 -0.0019405
0.00098281 -0.00032327 4.878e-05 -1.5708e-05 0.00051335 -0.00037742 0.0036886 -0.0035073
-0.31792 0.06469 0.0047983 -0.00016989
2.7951e-06 -0.00010064 0.00024436 -0.00016035 0.0010355 -6.9753e-06 -0.00029992 -0.0019377
0.0047733 8.5199e-05 -0.33204 0.073196
5540000000 -0.28861 0.048001 0.0041174 -0.0026442 -0.0026407 -0.0018948 0.00034456 -0.00040728
0.00011347 -0.00030361 -0.00028803 -8.3423e-05
0.00409 -0.0026244 -0.074496 0.31455 -0.0026917 -0.0052297 0.00044945 0.00012721
7.5793e-05 -0.00022059 -5.4178e-06 -0.00037233
-0.0026472 -0.0019274 -0.0027911 -0.0052313 -0.29108 -0.011189 0.00017577 -0.00017288
0.00034245 -0.00019419 0.00034895 -0.00020617
0.00033033 -0.0003736 0.00044572 0.00012045 0.0002328 -0.00014645 -0.11929 0.15903
0.0025441 -0.0038895 -0.0010327 -0.0017306
0.00016031 -0.00022476 1.2166e-05 -0.00017853 0.00044846 -0.00023352 0.0025255 -0.0038304
-0.3032 0.09909 0.0048942 -0.0012542
-0.00018819 5.3417e-05 -3.9245e-05 -0.00034564 0.00037201 -0.00037285 -0.0010448 -0.0017188
0.0049249 -0.0014167 -0.32388 0.11431
5600000000 -0.27719 0.075841 0.00337 -0.0036921 -0.0024894 -0.0018615 0.00033952 -0.00033981
0.00032644 -0.00026346 0.00021864 0.00047605
0.0033589 -0.0036874 -0.071799 0.32837 -0.0039298 -0.0047709 4.8539e-05 -0.00020128
-0.00011589 -9.1398e-07 -0.00028808 -0.0002757
-0.0024797 -0.0018083 -0.003987 -0.0047082 -0.29007 0.020308 -7.6672e-05 6.2672e-05
0.00020794 -0.00061235 0.00033032 -0.00068565
0.00028152 -0.00035101 5.6409e-05 -0.00020294 -1.0898e-05 -1.3017e-06 -0.11158 0.1584
0.0016334 -0.0038576 -0.0010625 -0.0011627
0.00028711 -0.00032346 -0.00011063 -4.8745e-05 0.0002678 -0.00067441 0.0016139 -0.0038827
-0.29414 0.1279 0.0044797 -0.0016398
0.00027213 0.0005015 -0.00027392 -0.00025774 0.00019854 -0.0004522 -0.0010828 -0.0011798
0.0041953 -0.001644 -0.3025 0.1285
5660000000 -0.26555 0.098103 0.0031018 -0.0037245 -0.0036296 -0.00055874 -0.00038284 -0.00070088
-0.00020949 -0.00059189 0.00033198 -0.00023874
0.0031009 -0.0037392 -0.030402 0.31973 -0.0046295 -0.0029242 -2.3219e-05 -0.00011836
0.00015328 5.8239e-05 -2.6729e-06 -4.2935e-06
-0.0035947 -0.00050896 -0.0046992 -0.0028059 -0.2902 0.044128 -0.00019223 0.00011899
-0.00046637 -0.00039597 0.00011951 -0.0010248
-0.00035842 -0.00072586 -1.5005e-05 -0.00012723 -0.00014813 0.00024532 -0.096221 0.17855
0.00062108 -0.0040503 -0.0014377 -0.00079357
-0.00015922 -0.00066522 0.00015121 8.2766e-05 -0.00042824 -0.00023529 0.00054161 -0.0040657
-0.27921 0.15476 0.004021 -0.0025259
0.00032321 -0.00028094 -6.137e-05 -9.7232e-05 0.00030287 -0.0010689 -0.0014145 -0.00077047
0.00424 -0.002543 -0.2931 0.16505
5720000000 -0.25035 0.11931 0.0026095 -0.0043189 -0.0028664 0.00084588 -0.00043785 -0.00024943
-0.00039425 -0.00013567 3.8969e-05 -0.00037025
0.0026068 -0.004282 -0.0023026 0.34493 -0.0055182 -0.0025884 7.7407e-05 -2.9443e-05
-0.00025922 0.00010201 -0.00021641 0.00014854
-0.0029307 0.00092193 -0.005641 -0.0024278 -0.28636 0.07509 0.00016445 6.726e-05
0.00018002 0.00046022 -0.00020071 -0.00018376
-0.00047215 -0.00024456 5.3978e-05 -7.8962e-05 0.00021515 3.2835e-05 -0.080184 0.18015
-0.00017896 -0.0036607 -0.0015382 -0.00043592
-0.00039401 -2.513e-05 -0.00031601 0.00010643 0.00015016 0.00027393 -0.0001863 -0.0036555
-0.26752 0.18084 0.0039895 -0.0037795
-4.205e-05 -0.00032018 -0.0002592 0.00024483 -0.00022557 -0.00015426 -0.0015381 -0.00047205
0.003879 -0.0039644 -0.26222 0.18214
5780000000 -0.23401 0.13668 0.0013787 -0.0049506 -0.0024411 0.0013485 -0.0007301 8.6118e-05
-0.00030284 -0.00025621 -0.00012199 -0.00026494
0.0013993 -0.0049374 0.011191 0.33958 -0.0059445 -0.00061085 -1.2556e-05 -0.00019387
6.4526e-05 7.4158e-07 -0.00011234 -0.00012251
-0.0023887 0.0013407 -0.0059805 -0.00051504 -0.28286 0.091644 -2.8336e-05 -0.00019307
0.00019476 -0.00018292 -0.00037958 -0.0006372
-0.00072318 9.0615e-05 -3.0435e-05 -0.00020286 -5.0606e-05 -0.00015713 -0.071124 0.19618
-0.00036297 -0.0031929 -0.0013608 -2.3932e-05
-0.00030994 -0.00025371 1.7225e-05 1.5209e-05 0.0001253 -7.8763e-05 -0.00041328 -0.0031883
-0.25714 0.20207 0.0026154 -0.0038904
-0.00017865 -0.00036756 -5.0906e-05 -0.00016806 -0.00025513 -0.0004447 -0.0013722 6.5843e-05
0.0026011 -0.0037227 -0.25373 0.20446
5840000000 -0.22017 0.15775 2.3232e-05 -0.0054865 -0.0020697 0.0011872 -8.9935e-05 0.00031614
-0.00023153 0.00020384 -0.00032281 -0.00035136
1.2691e-05 -0.0054973 0.047017 0.34261 -0.0058579 0.00047203 -0.00018851 1.0942e-05
0.00022011 -0.00014982 -1.2602e-05 0.00025452
-0.0020562 0.0011921 -0.005859 0.00059249 -0.27599 0.11602 -0.00023345 6.783e-05
-0.00013401 -0.00072766 -0.00050771 -0.00020622
-0.00011024 0.00034197 -0.00022638 -7.8991e-06 -0.00024017 6.4382e-05 -0.04828 0.19914
-0.00084098 -0.0036808 -0.001359 0.00020968
-0.00033531 0.00010352 0.00030752 -9.3998e-05 -0.0001631 -0.00074074 -0.00083782 -0.003662
-0.24025 0.21114 0.0020128 -0.0040415
-0.00039583 -0.00035281 -7.3376e-05 0.00029582 -0.00051171 -0.00026269 -0.0013142 0.00017789
0.0021728 -0.0040923 -0.21665 0.22819
5900000000 -0.20628 0.16972 -0.0020525 -0.0053969 -0.0021717 0.0024915 -0.00012876 5.4969e-05
0.00018478 -0.0001055 -5.2544e-05 0.00031374
-0.0020423 -0.005415 0.067105 0.34203 -0.0051971 0.0020455 -1.2858e-05 -2.8054e-05
-6.5149e-05 -0.00019292 -0.0001065 -0.00011151
-0.002013 0.0025378 -0.0051472 0.002144 -0.26005 0.1314 -6.3906e-05 -0.00014115
-0.00043026 -0.00034873 -0.00065125 -0.00018598
-9.9682e-05 4.8176e-05 -1.2651e-05 -1.4783e-05 -7.2072e-05 -0.00016096 -0.041083 0.20947
-0.0013954 -0.0034269 -0.0011911 0.0001758
0.00024435 -0.00015167 -9.425e-05 -0.00022855 -0.00048729 -0.00046406 -0.0014054 -0.0034647
-0.21373 0.22526 0.0018535 -0.0050304
-3.7407e-05 0.00028835 -1.8027e-05 -7.2614e-05 -0.00064763 -5.3354e-05 -0.0012643 0.00027176
0.0017211 -0.0051316 -0.20314 0.23764
5960000000 -0.18571 0.1829 -0.0030917 -0.0039146 -0.00070042 0.0026657 -0.00015726 0.00020608
-0.00016178 -1.0567e-05 -0.0001135 0.0001054
-0.0030778 -0.0038993 0.093803 0.34067 -0.0042121 0.0023264 -0.00016232 3.5388e-05
-4.9655e-05 0.00010253 5.0256e-05 0.00017808
-0.00069674 0.0026691 -0.0041491 0.0023807 -0.24432 0.15735 1.0005e-05 -0.00022383
-0.0004777 1.958e-05 -0.00028445 -0.00021856
-0.00017699 0.00018946 -0.0001913 3.0696e-05 6.6608e-06 -0.0001848 -0.022363 0.21786
-0.0021928 -0.0031192 -0.00098185 0.00098567
-0.00013931 6.2322e-05 -4.3733e-06 0.00011442 -0.00045986 0.00012208 -0.0022431 -0.0030534
-0.19322 0.24048 -2.0575e-05 -0.0053234
-7.0674e-05 0.00013482 0.00010355 0.00014545 -0.00030266 -0.00031024 -0.00095108 0.0010173
-5.6371e-05 -0.0052335 -0.17319 0.26468
6020000000 -0.16767 0.19815 -0.0038583 -0.0029379 -0.00021088 0.0030202 -6.2481e-05 0.00054418
-0.00040981 0.00030437 -6.6687e-05 0.00020827
-0.0038446 -0.0029285 0.12184 0.33187 -0.004584 0.0033616 -6.0795e-05 0.00012965
-0.0001643 0.00016817 -0.00017455 0.00024604
-0.00015883 0.003036 -0.0045866 0.0034466 -0.22446 0.1692 -0.00026809 0.0002164
-0.00072591 0.00012439 -0.00071077 0.00048246
-5.631e-05 0.00053724 -7.3965e-05 0.00014111 -0.00027047 0.00017288 -0.015962 0.2132
-0.0029485 -0.0030075 -0.00068069 0.00068872
-0.00044882 0.00031927 -0.00020588 0.00015801 -0.00061322 9.3853e-05 -0.0029341 -0.0029852
-0.16445 0.2535 -0.00032887 -0.0046626
1.7338e-06 0.00023514 -0.00014966 0.00029678 -0.00062191 0.00038973 -0.00077595 0.00067464
-0.00027086 -0.0048445 -0.14636 0.26328
6080000000 -0.14714 0.20662 -0.0040605 -0.00080494 0.0013306 0.0028112 7.2046e-05 0.00010195
0.00020293 0.00028365 0.000291 0.00012539
-0.0040439 -0.00082464 0.14328 0.33238 -0.0029494 0.0047197 -2.7418e-05 -4.692e-05
3.1062e-05 7.611e-05 8.5924e-05 0.00032656
0.0013471 0.0028053 -0.0028593 0.004747 -0.20632 0.19602 0.00027816 0.00020448
-0.00020582 0.00074036 -0.00024674 0.00032636
9.789e-05 0.00012349 -5.7889e-05 -3.131e-05 0.00026206 0.00018096 0.00083376 0.22141
-0.0039768 -0.0019228 -0.00078811 0.0010785
0.00023536 0.00017963 -1.3136e-05 0.00014287 -0.00022738 0.00065988 -0.0040549 -0.0018866
-0.13556 0.2709 -0.0014552 -0.0051649
0.0001472 0.00010998 0.00011614 0.00027487 -0.00017202 0.00030813 -0.00076723 0.0010811
-0.0015785 -0.0050758 -0.12453 0.28443
6140000000 -0.12989 0.21963 -0.0035747 -0.00047968 0.001661 0.0021657 6.8202e-05 5.9093e-06
-4.3067e-05 -0.00012891 0.00039701 -0.000299
-0.0035651 -0.00048801 0.16997 0.31327 -0.0020903 0.0053012 2.4152e-05 1.4595e-05
0.0004199 -7.6515e-05 0.0003207 3.0093e-05
0.0017631 0.0021092 -0.0019942 0.0053352 -0.18273 0.21516 0.00032897 -0.00011982
3.963e-05 0.00062865 9.7164e-06 0.00077258
0.00010511 1.3518e-05 4.9339e-05 3.2595e-05 0.00041074 -0.000143 0.013581 0.21207
-0.0046431 -0.0008874 -0.00052459 0.0014309
0.00010384 -0.00022925 0.00049537 -0.00011874 0.0001526 0.00065269 -0.0046767 -0.00078749
-0.11564 0.29033 -0.0032498 -0.0043245
0.00044243 -0.00027027 0.0002687 0.00010188 4.1062e-05 0.00072784 -0.00040544 0.0014442
-0.0032106 -0.0042904 -0.085255 0.28271
6200000000 -0.1143 0.22503 -0.0029738 -0.00014202 0.0022116 0.0012126 0.00014046 0.00034705
-0.00026842 0.00015256 -0.00027282 -0.00026197
-0.0029638 -0.0001345 0.19786 0.31135 -0.00077902 0.0051892 8.6869e-05 0.00022673
6.3894e-05 5.0701e-05 9.2155e-05 0.00016956
0.0022693 0.0011976 -0.00066462 0.0052272 -0.16294 0.22896 9.6639e-05 -0.00029389
0.00057975 0.00015474 0.00019714 0.00032776
9.8019e-05 0.00032072 5.5374e-05 0.00020926 0.00011087 -0.00032073 0.026868 0.2205
-0.0043784 0.00041874 0.00010494 0.0014157
-0.0003214 0.00015831 -2.0021e-05 4.9221e-05 0.0005681 4.914e-05 -0.0043485 0.0004134
-0.10305 0.29566 -0.0037167 -0.0032863
-0.00024156 -0.00031156 5.9312e-05 8.6277e-05 0.00023606 0.00016703 8.0166e-05 0.0014012
-0.0036615 -0.0033678 -0.072185 0.292
6260000000 -0.099179 0.23789 -0.0031189 0.00091184 0.0021916 0.00049785 0.00029601 -0.0001307
9.4539e-05 0.0001612 -5.3987e-05 -6.0081e-05
-0.0031359 0.00091258 0.21513 0.29603 -9.1985e-06 0.0053633 -1.109e-05 -8.8351e-05
-8.5072e-05 -4.3365e-05 0.00020764 9.2287e-05
0.0022217 0.00039186 0.00011591 0.0053507 -0.14022 0.25028 9.2376e-05 -4.0717e-05
0.00022682 -0.00036006 0.00027914 -3.187e-05
0.00028904 -0.00011907 1.2398e-05 -9.0339e-05 0.0001343 -3.7528e-05 0.042935 0.21561
-0.0039095 0.001519 0.00057088 0.0011798
5.5121e-05 0.00013961 -1.0957e-05 -7.2978e-05 0.0002592 -0.00030909 -0.0039406 0.0015901
-0.074323 0.29659 -0.0041569 -0.0026646
-4.9409e-05 -9.1881e-05 0.00023563 0.00012631 0.00025395 0.00016744 0.00061613 0.0012036
-0.0043176 -0.0025518 -0.026548 0.29165
6320000000 -0.082903 0.23983 -0.0025598 0.0015589 0.0021663 -0.00048344 8.2557e-05 0.00012197
-0.0004824 0.00045263 -0.00027556 0.00037899
-0.0025474 0.0015597 0.24043 0.28588 0.0019586 0.0055192 0.00010604 4.6436e-05
-3.2978e-05 -0.00011349 0.00016348 -9.853e-05
0.0021728 -0.00049805 0.002093 0.0055326 -0.12228 0.25867 -0.00022772 -0.0002535
0.0002142 6.3243e-05 0.0003389 0.00011476
9.5494e-05 9.6422e-05 8.1372e-05 8.1299e-05 -0.00016944 -0.00024634 0.0418 0.21667
-0.0035383 0.0020153 0.00063674 0.00091101
-0.0004755 0.00047591 -3.9831e-05 -0.00012373 0.00025878 8.601e-05 -0.0034804 0.0020666
-0.050486 0.30696 -0.0052113 -0.001272
-0.00031481 0.00034032 0.00021357 -0.00013109 0.00039794 3.195e-05 0.00073699 0.00092818
-0.0049567 -0.0011686 -0.01664 0.29022
6380000000 -0.063032 0.24699 -0.0017933 0.0019697 0.0016984 -0.00051505 3.9486e-06 -7.9522e-05
0.00027779 0.0002543 0.00011724 0.00019209
-0.0017793 0.0019604 0.25689 0.26641 0.0031719 0.0041807 -0.00016911 -4.9296e-05
-0.00022043 -0.00022721 -0.00012361 -0.00025761
0.0016916 -0.00056386 0.0032534 0.0041143 -0.094211 0.27462 -0.00017978 9.5285e-05
0.00042302 -5.0898e-05 0.00052556 0.00019128
-1.913e-06 -5.8302e-05 -0.00017117 -6.7256e-05 -0.00018477 0.00016093 0.062706 0.20706
-0.0027237 0.0030955 0.00097314 0.00070877
0.00024354 0.00016742 -0.00021329 -0.00019653 0.00045762 -5.6059e-05 -0.0027323 0.0030759
-0.030012 0.29851 -0.0046802 0.00020588
0.00018533 0.00011848 -0.00011543 -0.00027628 0.00066218 0.0001224 0.00096732 0.00074393
-0.00476 -4.6524e-05 0.023904 0.29224
6440000000 -0.040088 0.25741 -0.00079513 0.0024043 0.0016566 -0.0008219 0.00035359 -0.0001075
0.00013242 -0.0003639 -0.00022298 -0.0002853
-0.00079882 0.0023885 0.27735 0.25193 0.0034145 0.0028151 0.00013144 6.8903e-06
-0.00010661 5.0867e-05 -0.00020353 -0.00023905
0.0016781 -0.00082804 0.0034797 0.0027727 -0.076904 0.28852 -0.00016339 0.00027126
-0.00034715 -0.00015076 0.00045618 -0.00060706
0.00036479 -0.00011855 0.00010905 1.0199e-05 -0.00015183 0.00029444 0.064988 0.20296
-0.0017641 0.003661 0.0008856 0.00069265
0.00021125 -0.00044818 -0.00013142 1.8879e-05 -0.00040581 -4.3853e-05 -0.0016972 0.0037248
0.012422 0.30272 -0.0045661 0.001462
-0.00024177 -0.00025889 -0.00015983 -0.00024807 0.00043592 -0.00042114 0.00090924 0.00075333
-0.0046491 0.0017655 0.034852 0.27601
6500000000 -0.021737 0.25681 -0.00013246 0.001982 0.0012926 -0.00096395 0.00018732 -9.5055e-05
7.9316e-05 0.00015289 -5.251e-05 0.00032894
-0.00016668 0.0019852 0.30192 0.22447 0.0036913 0.0024128 9.1032e-05 1.8176e-05
0.00021171 8.941e-05 0.00024 -0.00014337
0.0013278 -0.0010198 0.0037371 0.0023352 -0.065222 0.28569 2.9777e-05 2.9957e-05
0.00022154 -5.0876e-05 -1.947e-05 -0.00019517
0.00020636 -7.7687e-05 0.00012014 2.0337e-05 1.2603e-05 1.3097e-05 0.088825 0.19781
-0.00031505 0.0038897 0.0011285 0.00051005
0.00011074 0.00015356 0.00026619 0.00010216 0.00010619 -0.00013121 -0.00028314 0.0038951
0.033896 0.30588 -0.0033912 0.0027582
-5.6956e-05 0.00026443 0.00019713 -0.00013975 -0.00011835 -0.00029855 0.0011172 0.00047572
-0.0030654 0.0024289 0.072298 0.27779
