# Supplementary material for: Early Detection of Alzheimer’s Disease via Machine Learning-Based Microwave Sensing: An Experimental Validation
Source: Sensors (Basel). 2025 Apr 25;25(9):2718. doi: 10.3390/s25092718 (PMC12074295; doi:10.3390/s25092718)
Supplement: Supplementary file 1 [file sensors-25-02718-s001.zip › measurements_paper_sensors/26 febbraio - PART1/set1/CSF_H_m2.s6p]

!Keysight Technologies,M9804A,MY58100912,A.14.10.03
!Date: Thursday, April 27, 2023 10:28:33
!Correction: S11(C  6-Port  ) 
!S12(C  6-Port  ) 
!S13(C  6-Port  ) 
!S14(C  6-Port  ) 
!S15(C  6-Port  ) 
!S16(C  6-Port  ) 
!S21(C  6-Port  ) 
!S22(C  6-Port  ) 
!S23(C  6-Port  ) 
!S24(C  6-Port  ) 
!S25(C  6-Port  ) 
!S26(C  6-Port  ) 
!S31(C  6-Port  ) 
!S32(C  6-Port  ) 
!S33(C  6-Port  ) 
!S34(C  6-Port  ) 
!S35(C  6-Port  ) 
!S36(C  6-Port  ) 
!S41(C  6-Port  ) 
!S42(C  6-Port  ) 
!S43(C  6-Port  ) 
!S44(C  6-Port  ) 
!S45(C  6-Port  ) 
!S46(C  6-Port  ) 
!S51(C  6-Port  ) 
!S52(C  6-Port  ) 
!S53(C  6-Port  ) 
!S54(C  6-Port  ) 
!S55(C  6-Port  ) 
!S56(C  6-Port  ) 
!S61(C  6-Port  ) 
!S62(C  6-Port  ) 
!S63(C  6-Port  ) 
!S64(C  6-Port  ) 
!S65(C  6-Port  ) 
!S66(C  6-Port  ) 
!S6P File: Measurement: :
# Hz S  RI   R 50
500000000 -0.32715 -0.055251 -0.011835 -0.0016007 -0.0088802 0.013119 -0.003773 0.012214
0.012034 0.0058291 -0.0048961 0.008426
-0.011665 -0.0015991 -0.41128 -0.069481 0.006451 -0.0099686 0.0010827 0.012282
0.008327 0.0026511 0.0011579 0.014132
-0.0088938 0.01308 0.0063684 -0.010056 -0.25699 0.19674 0.0062548 0.0032032
-0.00079066 0.0086954 0.00029701 0.011009
-0.0040067 0.012154 6.7025e-05 0.0125 0.0062158 0.0032492 -0.32859 0.045044
-0.020614 -0.0057061 0.017025 0.028691
0.012453 0.006014 0.0084085 0.0026446 -0.0008077 0.0086679 -0.020594 -0.0056642
-0.25653 -0.16005 -0.028001 0.0055681
-0.0052045 0.0083952 -0.00017525 0.013877 0.00024305 0.010977 0.016919 0.028666
-0.027967 0.0055482 -0.25403 -0.14145
560000000 -0.31328 0.10949 -0.022855 -0.06468 0.00057734 0.013571 0.0050137 0.012008
0.010146 0.0042212 0.011134 0.0098095
-0.022713 -0.064674 -0.37132 0.094881 -0.042117 -0.037464 0.013563 0.0029676
-0.013134 -0.0041591 0.0050762 -0.00068215
0.00035699 0.013697 -0.042004 -0.037482 -0.17977 0.24506 0.00069736 -0.0037156
0.018391 0.0034952 0.0079253 -0.0055655
0.0049269 0.011197 0.013505 0.003297 0.00067334 -0.0037846 -0.30459 0.13496
0.0032352 -0.021699 0.0055403 -0.021007
0.0098426 0.0031844 -0.01247 -0.0034017 0.018482 0.0033813 0.0032553 -0.021783
-0.30527 0.015813 0.0059571 -0.048387
0.011493 0.01014 0.0039969 -0.00043351 0.0080143 -0.0055538 0.0055876 -0.021049
0.0060359 -0.048424 -0.3275 0.0056236
620000000 -0.27234 0.088698 -0.024068 0.010166 0.0039732 0.0093826 0.0079348 -0.0049553
0.012671 -0.00074011 0.00065989 -0.0031809
-0.023927 0.0099661 -0.3998 0.041404 -0.019231 0.0018025 -0.0012287 -0.001494
0.011811 -0.0061162 0.0013856 -0.0026834
0.0040888 0.0092087 -0.019241 0.0017376 -0.15234 0.25375 -0.00045849 -0.0047907
-0.0032209 -0.0029269 0.0093883 -0.0024885
0.007955 -0.0043802 -0.00097827 -0.0016508 -0.00043634 -0.0046105 -0.26253 0.14681
-0.041235 -0.01912 0.014038 0.031217
0.012313 -0.0012659 0.011583 -0.0060199 -0.0031196 -0.0030448 -0.041273 -0.019043
-0.23136 -0.016541 -0.043041 0.011205
0.0004755 -0.002564 0.0015263 -0.0024214 0.0091326 -0.0021881 0.014065 0.031174
-0.042999 0.011234 -0.24196 -0.029956
680000000 -0.23817 0.17975 -0.026415 -0.013072 0.0049655 0.0051581 0.002087 -0.0069517
-0.0020706 -0.011258 0.0070062 -0.0058354
-0.026399 -0.013145 -0.38901 0.14422 -0.031765 -0.00063433 -0.0015211 -0.00073884
-0.0018723 -0.0094243 -0.00062673 -0.0017898
0.0050945 0.0052392 -0.031946 -0.0004658 -0.10419 0.27655 -0.0010077 -0.00080533
-0.0015897 9.2089e-05 -0.0027954 -0.0091639
0.0014394 -0.0070484 -0.0010375 -0.00088916 -0.0010159 -0.00088204 -0.21889 0.1994
-0.025317 -0.005626 -0.0093143 -0.01169
-0.0021105 -0.011163 -0.0020849 -0.0096358 -0.0016514 -3.9428e-05 -0.025326 -0.0055303
-0.27018 0.083405 -0.0066404 -0.0046298
0.0064685 -0.0064056 -0.00054541 -0.0014189 -0.002562 -0.0091532 -0.0093165 -0.01168
-0.0066489 -0.0046379 -0.26089 0.073519
740000000 -0.19077 0.17259 -0.039776 0.027589 0.01354 -0.0044216 0.0003911 -0.0040692
-0.0043565 -0.0013845 -0.0070288 0.0024152
-0.039698 0.027744 -0.33374 0.16231 -0.035516 0.034758 0.00047574 -0.0064423
-0.0135 0.0069485 -0.0012642 -0.006368
0.01349 -0.0042366 -0.035467 0.034937 -0.070687 0.27548 -0.0021281 0.0030459
-0.0027257 -0.0055134 -0.0010464 0.00096474
0.00065244 -0.004233 0.00044094 -0.0064531 -0.0020703 0.0031102 -0.20126 0.20618
-0.041892 -0.0043558 0.023185 0.016564
-0.0051797 -0.0014091 -0.012685 0.0073079 -0.0025137 -0.0054657 -0.041868 -0.0042843
-0.17599 0.10308 -0.041232 0.0034479
-0.0063812 0.0025086 -0.001532 -0.0063004 -0.0012071 0.0011641 0.023264 0.016514
-0.041241 0.0034316 -0.24858 0.077584
800000000 -0.16202 0.21745 -0.021237 0.016678 0.0056444 -0.010245 -0.0038555 -0.0022211
-0.0043293 0.0014183 0.004093 0.0013069
-0.021221 0.01663 -0.34143 0.23346 -0.0076079 0.034122 -0.0022204 0.002063
-0.0011734 0.0024289 0.00065609 0.0056197
0.0056289 -0.010271 -0.0074291 0.034248 -0.032984 0.30079 0.00064167 0.001612
7.6589e-05 0.0033536 -0.0015795 0.0010001
-0.0040491 -0.0023024 -0.0024142 0.0019856 0.00062626 0.0016336 -0.17197 0.23441
-0.026931 0.015886 0.015292 -0.010497
-0.0044716 0.0016824 -0.0011181 0.0027174 0.00010467 0.0033465 -0.026932 0.015953
-0.2098 0.13338 -0.016498 0.021628
0.0041718 0.00096807 0.00078013 0.0050653 -0.0016831 0.00093658 0.015302 -0.010482
-0.016499 0.021584 -0.24795 0.13114
860000000 -0.12609 0.23793 -0.016545 0.030241 -0.0030201 -0.010103 -0.0018804 0.00017696
0.0039097 0.0051125 -0.0043859 -0.0026271
-0.016554 0.030136 -0.29267 0.27714 0.0083758 0.033653 0.00018138 0.0021738
0.003789 0.001172 0.0030371 0.00049054
-0.0029874 -0.010159 0.0084476 0.033707 0.015805 0.31038 -0.00032458 -0.00011036
0.0025321 -0.0011576 0.00128 0.0038496
-0.0017931 0.00020342 0.00030573 0.0021925 -0.00033772 -0.00010473 -0.13324 0.24527
-0.015659 0.020302 -0.0068673 -0.0093329
0.004061 0.0049688 0.0037558 0.0011978 0.0025641 -0.0011442 -0.015649 0.020316
-0.15252 0.17896 -0.022229 0.017889
-0.0040955 -0.0025864 0.0035187 0.0005574 0.0013438 0.0038469 -0.0068588 -0.0093301
-0.022282 0.017888 -0.1967 0.17768
920000000 -0.10322 0.26007 0.0056573 0.038214 -0.0090195 -0.0047226 -0.0017139 0.0013106
0.0011512 0.0014424 0.0035212 -0.0012423
0.005693 0.03815 -0.26633 0.29749 0.028365 0.021905 0.0014481 0.0010699
0.007374 -0.00036121 0.0042453 -0.0030696
-0.0090619 -0.0047068 0.028434 0.021854 0.061342 0.31191 0.0019582 6.4442e-05
0.00097549 -0.00031003 0.00082229 -0.0017762
-0.0017191 0.0014522 0.0013878 0.0011981 0.0019565 1.0538e-05 -0.10936 0.26095
-0.0078298 0.030987 0.0048384 -0.0064352
0.0011982 0.0015468 0.0072554 -0.00029069 0.0010022 -0.00033784 -0.0077683 0.03099
-0.13953 0.18413 -0.0004887 0.027143
0.0034065 -0.0012982 0.0038389 -0.0027976 0.00086225 -0.0017931 0.0048599 -0.006414
-0.00049085 0.02712 -0.20658 0.18962
980000000 -0.057589 0.28178 0.017346 0.029079 -0.009306 0.00431 0.0013111 0.0033963
0.0036277 -0.0015298 -0.003332 -0.0026407
0.017301 0.029119 -0.21473 0.3347 0.032974 0.004336 0.0020391 -2.6187e-05
0.0018588 -0.0058657 -0.00020537 -0.0026324
-0.0092996 0.0043008 0.033032 0.004272 0.10789 0.30776 0.00052919 -0.0011794
0.00042439 -0.0019313 0.0012764 -0.00029523
0.0013721 0.003433 0.0019619 -4.9488e-05 0.00051428 -0.0011298 -0.070336 0.27221
0.010873 0.028408 -0.009232 -0.0078029
0.0036076 -0.0015789 0.0017462 -0.0058701 0.00043598 -0.0018819 0.010935 0.0284
-0.10519 0.21079 0.0077404 0.018634
-0.0035228 -0.002414 -0.00025557 -0.0026507 0.0012195 -0.00031741 -0.0092653 -0.0077995
0.0077153 0.018661 -0.1659 0.23988
1040000000 -0.01604 0.28939 0.033023 0.018188 -0.0012816 0.0071066 0.0020501 0.00073151
0.00010512 -0.0035647 -0.00021256 -0.0015153
0.032992 0.018193 -0.17934 0.34745 0.029222 -0.015085 0.0015051 -0.0017181
-0.0021741 -0.0027913 -0.0014465 -0.0031717
-0.0012478 0.0070988 0.029239 -0.015179 0.15522 0.29391 -0.00051111 -0.0015095
-0.0016671 -0.00094772 -0.0009328 -0.0010148
0.0021559 0.0007142 0.0015899 -0.0017485 -0.00053963 -0.0015227 -0.042076 0.28053
0.021407 0.016237 -0.0014513 0.0008245
1.648e-05 -0.0036181 -0.0022029 -0.0027399 -0.001666 -0.000969 0.021465 0.016175
-0.072773 0.21476 0.014828 0.016898
-0.00042101 -0.0014366 -0.0012127 -0.002993 -0.00087558 -0.0010709 -0.0014371 0.00083668
0.01481 0.016871 -0.14393 0.25992
1100000000 0.027382 0.30005 0.03587 -0.0043138 0.0029906 0.0039642 0.0021287 -0.00066654
-0.0021519 -0.0027702 -0.0044962 5.8826e-05
0.035871 -0.0042955 -0.13751 0.36726 0.01486 -0.028036 -0.00013931 -0.0017979
-0.0036746 -0.00090279 -0.0038125 -0.00067746
0.0029779 0.0039568 0.014761 -0.028099 0.20121 0.27451 -0.0018705 0.00020628
-0.0018257 0.00071463 -0.0011668 -0.00018275
0.0021026 -0.00065187 -9.6312e-05 -0.001775 -0.0018683 0.00021718 -0.002347 0.28531
0.025395 0.0023041 -0.0024666 -0.00091657
-0.0021076 -0.0027701 -0.0036597 -0.0007905 -0.0017994 0.0007362 0.025429 0.0022599
-0.052215 0.22624 0.019924 0.0063651
-0.0045347 -3.8197e-05 -0.0038377 -0.00057402 -0.0011805 -0.00016023 -0.0024841 -0.00094084
0.01991 0.0063788 -0.10003 0.29265
1160000000 0.079232 0.29663 0.02377 -0.021095 0.0027343 -0.00049085 7.7122e-05 -0.0019817
-0.0038654 -0.0007153 -0.0013014 0.0041326
0.023784 -0.021043 -0.092424 0.37248 -0.0043049 -0.02888 -0.001587 -0.0016409
-0.0028565 0.0025797 -0.0016556 0.0016354
0.0027701 -0.00054484 -0.0044333 -0.028877 0.24584 0.24383 -0.00084163 0.0016873
-0.00039563 0.0018537 -0.00090246 0.00041379
-1.592e-05 -0.0020261 -0.0015047 -0.0016722 -0.00086719 0.001637 0.038293 0.28191
0.020703 -0.01287 -0.0042358 0.0042316
-0.0039802 -0.00074872 -0.0028496 0.0026007 -0.00039543 0.0018348 0.020688 -0.012917
-0.017125 0.23298 0.018143 -0.0024255
-0.0010006 0.0041068 -0.0016059 0.0017602 -0.00084757 0.0003618 -0.004186 0.0042895
0.018151 -0.0024231 -0.050666 0.29672
1220000000 0.12247 0.28646 0.010263 -0.030262 -0.001597 -0.00089153 0.00036497 -0.00086014
-0.0025782 0.002129 0.0011487 0.0021616
0.010296 -0.030226 -0.049407 0.38587 -0.017305 -0.020878 -0.002622 0.00040811
-6.4791e-05 0.0031712 -0.00083358 0.0021744
-0.0016006 -0.00089907 -0.017407 -0.020841 0.28446 0.20418 0.00079918 0.0017988
0.00069112 0.0011795 0.00039192 0.00058695
0.00034408 -0.00088395 -0.0026238 0.00042705 0.0008176 0.0017994 0.077415 0.27204
0.0093978 -0.019253 0.0011546 0.0010817
-0.0025847 0.0021366 -3.6526e-05 0.0031875 0.00069233 0.0011679 0.0093847 -0.019264
0.0068316 0.23829 0.01276 -0.014056
0.0011409 0.0022269 -0.00083407 0.0021749 0.00037765 0.00062221 0.0011268 0.001081
0.012739 -0.014058 -0.021905 0.31415
1280000000 0.173 0.26769 -0.0085148 -0.028575 -0.0017755 0.0025149 -0.00080358 -0.0022086
-0.00080119 0.0031159 0.0027648 0.0012998
-0.0084793 -0.028534 -0.0028568 0.37874 -0.024152 -0.0078662 -0.0011172 0.0014994
0.0018962 0.0019285 0.00074398 0.0020588
-0.0017989 0.0025138 -0.024239 -0.0077595 0.31511 0.16143 0.0016377 0.00012041
0.0011708 0.00017201 0.00039949 0.00017433
-0.00079843 -0.0021741 -0.001096 0.0014946 0.0016268 0.00012963 0.11424 0.25527
-0.0010365 -0.020999 -0.0011166 0.00055362
-0.00077674 0.0031372 0.0019262 0.0019097 0.0011836 0.00017871 -0.0010769 -0.021002
0.042937 0.24076 0.0016531 -0.016113
0.0026812 0.0012654 0.00077165 0.0020422 0.00042297 0.00013955 -0.0011077 0.00055167
0.0016839 -0.016107 0.025505 0.31848
1340000000 0.21096 0.23414 -0.017901 -0.018434 0.0007437 0.0046545 -0.0017614 -0.00093579
0.0014881 0.0025794 0.0020138 -0.0014581
-0.017878 -0.018427 0.037044 0.37099 -0.021152 0.0049992 -0.00027649 0.0021585
0.0021353 0.00082088 0.0012536 0.00081667
0.00075783 0.0046515 -0.021172 0.0050914 0.33793 0.11279 0.0012451 -0.00096777
0.0006276 -0.00067006 5.4449e-05 0.0001809
-0.0017983 -0.00093961 -0.00025331 0.0021916 0.0012332 -0.00095849 0.14689 0.23292
-0.01081 -0.017207 0.00016879 0.0014207
0.0014956 0.0026661 0.002173 0.00081399 0.00063323 -0.00064825 -0.010842 -0.017199
0.072719 0.23344 -0.0053706 -0.014146
0.0019977 -0.0014976 0.001266 0.00079874 5.9494e-05 0.00017313 0.00016481 0.0013988
-0.005365 -0.014161 0.064467 0.31423
1400000000 0.2445 0.19748 -0.023689 -0.0068751 0.0053137 0.003226 -0.0023455 0.00058974
0.0024295 0.0010309 0.0004719 -0.0014704
-0.023654 -0.0068791 0.074214 0.35937 -0.014307 0.012954 0.0015076 0.001573
0.0014448 -0.00087025 0.0011558 0.00016207
0.0053303 0.0032129 -0.014261 0.013031 0.35064 0.059425 0.00018326 -0.0017424
0.00013746 -0.00028811 0.00038718 0.00024014
-0.0023062 0.00057808 0.0015212 0.0015503 0.0001517 -0.0017401 0.17476 0.20343
-0.016756 -0.0096559 -0.0010542 0.00070579
0.0024168 0.0010451 0.0014391 -0.00085293 0.0001212 -0.00027972 -0.016799 -0.0096089
0.10445 0.22771 -0.01144 -0.0082865
0.00044877 -0.0014357 0.0011795 0.00014373 0.00038117 0.00017687 -0.0010412 0.00071041
-0.011428 -0.008284 0.10914 0.30492
1460000000 0.2692 0.15419 -0.02006 0.0056191 0.0056463 -0.0018265 -0.001705 0.0017986
0.0022326 -0.0004129 -0.00028441 -0.0010813
-0.020042 0.0056101 0.10973 0.33804 -0.0051394 0.015526 0.0019614 0.00019459
0.00090015 -0.0016205 0.0012681 -0.00052999
0.0056512 -0.0018267 -0.0050494 0.015567 0.35782 0.0047541 -0.0012881 -0.0014079
0.00011296 -0.00026331 0.00071407 -0.00031828
-0.0017092 0.0017889 0.0019714 0.00019111 -0.0012961 -0.0014201 0.20062 0.17399
-0.017713 -0.0019366 -0.00015467 0.0028673
0.0022173 -0.00045087 0.00088765 -0.0016239 0.0001244 -0.00026568 -0.017732 -0.0018999
0.13432 0.2126 -0.013023 -0.0017976
-0.00027646 -0.0010536 0.0012533 -0.00054254 0.00072802 -0.00034246 -0.00014362 0.0028791
-0.013019 -0.001822 0.14313 0.28579
1520000000 0.28169 0.11158 -0.014154 0.010715 0.0033915 -0.0041464 0.00013514 0.0028408
0.0021624 -0.001825 -0.0011112 -0.00021259
-0.014143 0.01068 0.14347 0.32355 0.002476 0.012652 0.0018596 -0.0009649
-0.00010001 -0.0011722 0.00037823 -0.00096553
0.0034079 -0.0041754 0.0025279 0.012663 0.35021 -0.053087 -0.0013053 -0.00041225
0.00050876 -0.00091049 0.0001354 -7.988e-05
0.00015657 0.0028311 0.0018355 -0.0009832 -0.0012999 -0.00041248 0.22186 0.13529
-0.016338 0.0043822 0.0022448 0.0023154
0.0021823 -0.0019306 -0.00011256 -0.0011763 0.00054023 -0.00094198 -0.016331 0.0044298
0.16173 0.19756 -0.012144 0.0027351
-0.0011649 -0.00024272 0.00039797 -0.00097661 0.00016493 -0.00010832 0.0022474 0.0023122
-0.012138 0.0027239 0.17607 0.26607
1580000000 0.29162 0.066306 -0.0073422 0.013628 -0.00094877 -0.0049867 0.0017041 0.002048
-6.0362e-05 -0.0023093 -0.0002603 0.00049344
-0.0073404 0.01361 0.17105 0.29997 0.0057329 0.0074499 0.00046877 -0.0018591
-0.00073962 -0.0010362 -0.00017865 -0.00086943
-0.00098977 -0.004988 0.0057905 0.0074271 0.32924 -0.10965 -0.0017734 0.00067979
-0.00047788 -0.0012517 0.0002962 -0.00062892
0.0017356 0.0020501 0.00046538 -0.0018588 -0.0017763 0.00065732 0.23429 0.097487
-0.012072 0.00959 0.0029335 0.00065552
-8.1916e-05 -0.002298 -0.00076516 -0.0010298 -0.00049215 -0.001254 -0.012065 0.0096219
0.18559 0.18005 -0.0088841 0.0085282
-0.00022164 0.00047382 -0.00016096 -0.00087151 0.00027852 -0.00062166 0.0029483 0.00065204
-0.0088699 0.008522 0.20915 0.24161
1640000000 0.29443 0.024153 -0.00067054 0.012027 -0.0029471 -0.0025191 0.0030916 0.0009721
-0.0006837 -0.0017816 -0.00042824 0.00053381
-0.00068945 0.012011 0.2019 0.27491 0.005909 0.0024722 -0.00081374 -0.0019458
-0.0010551 -0.00026767 -0.00044198 -0.00077969
-0.0029546 -0.0025089 0.0059222 0.0024342 0.30023 -0.16018 -0.00065647 0.001667
-0.0011538 -0.00087886 -0.00014107 -0.00050374
0.0030522 0.00096111 -0.00082822 -0.0019422 -0.0006406 0.0017004 0.24591 0.049373
-0.0071602 0.010995 0.002966 -0.001295
-0.00072725 -0.0017844 -0.0010666 -0.00024528 -0.0011631 -0.00086925 -0.0071294 0.011018
0.20863 0.15389 -0.003972 0.010288
-0.00046647 0.00056511 -0.00041805 -0.00075806 -0.00019181 -0.00044985 0.0029689 -0.0013092
-0.0039866 0.010287 0.23627 0.21085
1700000000 0.28616 -0.020747 0.0025862 0.008896 -0.0035366 0.00021922 0.0032423 -0.0015476
-0.0022157 -0.00076083 0.00067612 0.00039443
0.002566 0.0088973 0.2195 0.24413 0.0033654 -0.00032439 -0.0016719 -0.00053969
-0.00075897 0.00012851 -0.00087387 -0.00051183
-0.0034861 0.00023472 0.0033797 -0.00033924 0.2546 -0.19876 0.00057382 0.0017026
-0.0021439 -6.8348e-06 -0.00036377 -0.00077574
0.0032459 -0.0015862 -0.0016841 -0.00052426 0.0005848 0.0017057 0.24179 0.0018865
-0.0034753 0.011256 0.0016414 -0.0024764
-0.0022539 -0.00072114 -0.00075712 0.0001266 -0.0021416 -1.9772e-05 -0.0034583 0.011278
0.22588 0.13273 0.00091571 0.010032
0.00067199 0.00048032 -0.00090432 -0.00049867 -0.00038675 -0.00074615 0.0016381 -0.0024824
0.00091798 0.010028 0.25307 0.17814
1760000000 0.2754 -0.068648 0.0046061 0.0054584 -0.0022347 0.00097852 0.0010345 -0.0037518
-0.001668 0.0006957 0.00029482 -0.00048008
0.0045752 0.0054528 0.24736 0.20504 0.0007297 -0.0018622 -0.0013201 0.00033549
-0.00097164 0.00093339 -0.0006002 0.00033493
-0.0022691 0.0010108 0.00070973 -0.0018736 0.20582 -0.23048 0.0013073 0.0011088
-0.001118 0.0016715 -0.0014002 -0.00068818
0.0010063 -0.0037882 -0.0013127 0.00032843 0.0013286 0.0010969 0.23506 -0.047193
0.00012766 0.0099868 -0.00016978 -0.0027506
-0.0016083 0.00070549 -0.00093882 0.00096191 -0.0010864 0.0016974 0.00015102 0.010001
0.2409 0.098565 0.0047831 0.0071073
0.00029666 -0.00054677 -0.00054118 0.00034744 -0.0013619 -0.00073902 -0.00016333 -0.0027393
0.0047801 0.0071058 0.26745 0.14164
1820000000 0.2505 -0.10662 0.0044139 0.0019051 -9.1581e-05 0.0021353 -0.001344 -0.003231
-0.0011917 0.0012293 -0.00015647 -3.5335e-05
0.0044254 0.0018732 0.25769 0.17435 -0.0013813 -0.0003548 -0.001179 0.0010511
4.2723e-05 0.0011722 -0.00075644 0.00046505
-9.2227e-05 0.0021705 -0.0013899 -0.00035843 0.15496 -0.24526 0.0016815 0.00016914
6.8207e-05 0.0026037 -0.0016677 0.00045366
-0.0014047 -0.00318 -0.0011929 0.0010745 0.0016722 0.00017885 0.20639 -0.094101
0.002242 0.0081111 -0.0018428 -0.0019951
-0.0011976 0.0012573 6.2706e-05 0.0011728 9.039e-05 0.0025755 0.0022492 0.0081121
0.25693 0.067974 0.0056243 0.0032984
-0.00013202 -9.2791e-05 -0.00074987 0.00046311 -0.0016877 0.00046166 -0.0018578 -0.0019738
0.0056189 0.003306 0.27094 0.10546
1880000000 0.21533 -0.1456 0.0017989 -0.00019023 -0.00077612 0.0024537 -0.0031018 -0.0020316
-4.2065e-05 0.0018964 0.00025012 -0.00061382
0.0018134 -0.00019848 0.26266 0.1287 -0.0034853 0.0021905 -0.00013624 0.0016462
0.00061594 0.001102 8.3707e-05 0.0010287
-0.00080481 0.0024101 -0.0034941 0.0022132 0.10295 -0.25193 0.0015698 -0.0012721
0.0018749 0.0015963 -0.00088783 0.001595
-0.0031446 -0.0020983 -0.00010901 0.0016655 0.0015751 -0.0013156 0.16831 -0.1343
0.0032767 0.0051955 -0.0022797 -8.6836e-05
2.5069e-05 0.0018543 0.00063239 0.0010872 0.0018914 0.0015987 0.0032894 0.0052011
0.26038 0.036715 0.005759 0.00077982
0.00024955 -0.00069293 9.9798e-05 0.001069 -0.0008135 0.0016 -0.0022536 -5.4294e-05
0.0057545 0.00076966 0.27218 0.072609
1940000000 0.17721 -0.17204 -0.00067847 -0.0015551 0.0013945 0.0023474 -0.0036914 0.00068281
0.00153 0.0011186 -0.00064081 -0.00059315
-0.00066334 -0.0016064 0.26481 0.096023 -0.0019404 0.0049247 0.00097865 0.0012029
0.0016633 0.00036891 0.00082165 0.00028493
0.0014422 0.0023334 -0.0019192 0.0049433 0.059791 -0.24415 8.6904e-05 -0.001953
0.0022033 1.8074e-05 0.00038126 0.0014953
-0.0036926 0.00065341 0.00097371 0.0011673 0.00011334 -0.0019428 0.11817 -0.16754
0.0025565 0.0032225 -0.0017462 0.00085277
0.0015083 0.0010325 0.0016656 0.00034586 0.0022134 1.6e-05 0.0025631 0.0032249
0.26364 -0.0030067 0.0042028 -0.0030161
-0.00073291 -0.00051986 0.00086999 0.00029445 0.00041305 0.0014919 -0.0017593 0.00086276
0.0041829 -0.0030035 0.26393 0.036029
2000000000 0.13034 -0.18603 -0.0043065 0.00086927 0.00307 0.0017978 -0.0023719 0.0037168
0.0011509 0.00015101 -0.00043574 0.00068522
-0.0043215 0.00088436 0.25039 0.060324 -0.00085759 0.0071699 0.0013431 0.00031449
0.0011897 -0.001094 0.00054808 0.00022922
0.0031592 0.0018399 -0.00082479 0.0071748 0.01749 -0.22911 -0.0012547 -0.0010201
0.0018104 -0.001272 0.0017653 0.0014736
-0.0023255 0.0037512 0.0013802 0.00025589 -0.0012705 -0.0010196 0.063918 -0.17914
0.00052814 0.0023988 -0.00052719 0.0020323
0.0011668 0.00014298 0.0011635 -0.0010826 0.0017778 -0.0012814 0.0005319 0.0024008
0.25717 -0.036666 0.00043616 -0.0040242
-0.00049096 0.00079214 0.00053522 0.00027373 0.0018046 0.0014415 -0.00048899 0.0020429
0.00045948 -0.0040124 0.24963 0.0080154
2060000000 0.084691 -0.19311 -0.0053902 0.0034747 0.0032743 -0.0005332 0.00089599 0.003246
0.0014721 -0.00082577 2.7993e-05 0.0011815
-0.0053937 0.003447 0.23801 0.031349 0.0039759 0.0083912 0.0009965 -0.00048471
0.00050747 -0.0013954 0.00073622 -9.1709e-05
0.0033058 -0.00051865 0.0040843 0.008318 -0.014554 -0.21009 -0.0013176 0.00053149
0.00016878 -0.0020142 0.0029749 0.00027807
0.00094005 0.0032161 0.00098499 -0.00055548 -0.0013515 0.00043843 0.012201 -0.17702
-0.00087167 0.0035418 0.00049619 0.0013142
0.0014783 -0.00085522 0.00048097 -0.0014266 0.0001859 -0.0020528 -0.00087207 0.0035435
0.24203 -0.075027 -0.0019637 -0.0043591
5.4538e-05 0.001187 0.00072964 -0.00011791 0.0029956 0.00031428 0.00047096 0.0013074
-0.0019788 -0.0043547 0.23645 -0.016746
2120000000 0.038651 -0.18487 -0.004118 0.007307 0.0027794 -0.0025938 0.0029981 0.0019292
0.00043099 -0.0016061 0.00092388 -2.1571e-05
-0.004092 0.0073436 0.21626 0.0065444 0.0064845 0.0047869 0.0011469 -0.0012568
-0.0010512 -0.0020386 0.00016524 -0.0011667
0.002723 -0.0026419 0.00658 0.0047539 -0.043159 -0.19372 -0.00064601 0.00091121
-0.0016014 -0.0014666 0.00039006 -0.0022631
0.0031005 0.0019609 0.0011718 -0.0012282 -0.00061282 0.00091385 -0.038914 -0.16094
-0.0013892 0.0052259 0.0015702 0.0012523
0.00038492 -0.001491 -0.0011171 -0.0019975 -0.0016786 -0.0014365 -0.0013847 0.0052149
0.22389 -0.11008 -0.0055592 -0.0018785
0.00097425 5.187e-06 7.1437e-05 -0.0011532 0.00033666 -0.0022558 0.0015714 0.0012466
-0.005536 -0.0018793 0.21486 -0.032892
2180000000 -0.00093463 -0.17103 -0.0019346 0.010757 0.00079508 -0.0023228 0.002906 -0.00040409
-0.00018743 -0.0010437 0.0011429 0.00014585
-0.0019832 0.010753 0.19628 -0.010863 0.0075061 0.0040569 -0.00064013 -0.0016343
-0.0021417 0.00059212 -5.3653e-05 0.00014707
0.00078711 -0.0023209 0.0075877 0.0040545 -0.063865 -0.16919 0.00096283 0.0013422
-0.00098481 0.00013589 0.00023259 -0.0019322
0.0028273 -0.00039236 -0.00066072 -0.0015684 0.00094901 0.0013087 -0.075979 -0.13488
3.531e-05 0.0074763 0.0021034 0.00029896
-0.00024475 -0.0011884 -0.002183 0.00056687 -0.000936 1.5027e-05 5.3552e-05 0.0074994
0.19569 -0.13996 -0.0059202 0.0023104
0.0010962 6.1133e-07 -6.7673e-05 0.00014932 0.00022927 -0.0020709 0.0021174 0.00026525
-0.0059385 0.0023139 0.199 -0.046505
2240000000 -0.030246 -0.14669 0.0029929 0.011788 -0.00032312 -0.0031604 0.0018149 -0.0023257
-0.0017705 -0.00086604 0.00035906 -0.0022408
0.0029325 0.011902 0.17661 -0.016654 0.0084742 0.00062462 -0.00070645 -0.00055533
-0.00047404 0.0010687 -0.00078997 -0.00076269
-0.00032407 -0.0031735 0.0084954 0.00053044 -0.080927 -0.14503 0.0013066 -0.001244
-0.0010824 0.00018343 -0.0023196 -0.00129
0.0017499 -0.0024347 -0.00074809 -0.00053118 0.0012813 -0.0012891 -0.11079 -0.10613
0.0016917 0.0091892 0.0018235 -0.00042127
-0.0017398 -0.00085597 -0.00049929 0.0010552 -0.0010804 0.00015772 0.0017369 0.0091701
0.16459 -0.15853 -0.0055508 0.0048182
0.0003707 -0.0021147 -0.0008024 -0.00075974 -0.0022981 -0.0012687 0.0018246 -0.00041514
-0.0055308 0.0048146 0.17557 -0.0581
2300000000 -0.0577 -0.11898 0.008596 0.0094588 -0.0014284 -0.0023373 -0.00047244 -0.0015799
-0.00090519 0.00087573 -0.00091354 -0.00058374
0.0085972 0.0093634 0.15532 -0.025458 0.0088231 -0.0018742 -0.00096223 0.00045881
-0.00016533 0.0016218 -3.8273e-05 0.00079821
-0.0013749 -0.0023572 0.0088157 -0.0019531 -0.093747 -0.12115 -0.00031875 -0.0012859
-0.00025551 0.0017448 -0.0017866 0.00084522
-0.00033553 -0.0015961 -0.00094322 0.00048366 -0.00034758 -0.0012819 -0.13194 -0.069519
0.005179 0.0097138 0.00048579 -0.0015314
-0.00091388 0.00086554 -0.00022778 0.0015681 -0.00019241 0.0016484 0.0052137 0.0097284
0.1258 -0.17906 -0.0037828 0.0077565
-0.0010083 -0.00044226 -5.9699e-05 0.00073696 -0.001803 0.00083653 0.0004773 -0.0016057
-0.0038148 0.0077543 0.1589 -0.059296
2360000000 -0.073581 -0.086582 0.011638 0.0081691 -0.0013507 -0.0018201 -0.0016439 -0.00096249
-0.00047897 0.00078401 -0.0015695 -0.00026256
0.011645 0.0081762 0.14649 -0.024875 0.0082711 -0.0048685 -0.0009727 0.0009706
0.0018186 0.00032022 6.45e-05 -1.9669e-05
-0.0012941 -0.0017891 0.008235 -0.0049501 -0.10323 -0.098797 -0.0022344 -0.00069949
0.0010076 0.0002225 -0.0008303 0.0017741
-0.0017034 -0.0010003 -0.00095215 0.00093115 -0.0023183 -0.00075139 -0.14956 -0.037244
0.0083435 0.0082395 0.0012105 -0.0020606
-0.00049837 0.00073065 0.0018594 0.00029277 0.00099575 0.00020325 0.0083975 0.0082114
0.095406 -0.18175 0.00063977 0.0085797
-0.0016596 -0.00038735 7.8065e-05 -3.7928e-05 -0.00075553 0.0016769 0.0012309 -0.0020275
0.00065771 0.0085698 0.13718 -0.062699
2420000000 -0.081392 -0.05874 0.014741 0.002214 -0.003409 -0.0011675 -0.00091628 0.00041514
0.0011549 0.0014191 -0.0011741 0.001834
0.014738 0.0022761 0.12877 -0.025217 0.004634 -0.0067902 0.0013207 0.001214
0.00093924 -0.0014407 -0.00010393 -0.00015687
-0.0033816 -0.0011301 0.0045869 -0.0067818 -0.1164 -0.078309 -0.0017584 0.0010909
-0.00014349 -0.00017611 0.00031078 0.0027764
-0.0010529 0.00031876 0.0012905 0.0012628 -0.0017339 0.0011054 -0.15876 0.006765
0.012142 0.0065986 -2.2054e-05 -0.0028255
0.0011501 0.0012228 0.00086031 -0.0014882 -0.00014275 -0.00027342 0.012143 0.0065681
0.055529 -0.18111 0.001967 0.0088868
-0.0012282 0.0018097 -0.00013992 -0.00017213 0.000306 0.0027296 -3.9018e-05 -0.0028452
0.0019211 0.0088966 0.11825 -0.057931
2480000000 -0.081245 -0.027613 0.014198 -0.0034273 -0.0019014 -0.00020108 -0.00089556 0.0015807
0.0012722 -0.00054557 1.7358e-05 0.0012718
0.01418 -0.0033996 0.13092 -0.025425 0.0030378 -0.0088428 0.0011995 0.00021187
-0.00085414 -0.00097541 -9.3846e-05 -0.00033383
-0.0018399 -0.00019961 0.002963 -0.0088815 -0.11957 -0.057924 -0.00074699 0.0029503
-0.00012876 -0.00071178 0.0017865 0.00088371
-0.00088329 0.0014219 0.0011801 0.00020123 -0.00077865 0.0029463 -0.16018 0.045143
0.015543 0.0014683 -0.0012473 -0.0024841
0.0013777 -0.00054094 -0.00088544 -0.0010052 -8.2351e-05 -0.00065349 0.015558 0.0013911
0.020727 -0.17407 0.0050093 0.0078607
0.00014627 0.0013554 -0.00012328 -0.00038577 0.0018718 0.00084647 -0.0012564 -0.0024623
0.005035 0.0078598 0.099202 -0.053333
2540000000 -0.084921 -0.0011817 0.011457 -0.0072982 -0.0025472 0.00097965 0.00046747 0.0014809
-1.2285e-05 -0.0014546 0.0010771 0.0015865
0.011426 -0.0073142 0.11815 -0.017146 -0.00094306 -0.0079085 0.0008153 -0.0013234
-0.001918 0.00015487 -0.00053643 0.00023621
-0.0024733 0.0010037 -0.0010001 -0.0079369 -0.12607 -0.034321 0.0015946 0.0025307
-0.001221 -0.00016167 0.0016383 -0.00089661
0.00065781 0.0013556 0.00081992 -0.0013017 0.0014688 0.0025326 -0.15959 0.08568
0.014864 -0.0040088 -0.0022337 -0.0018131
6.6376e-05 -0.0014012 -0.0018517 0.00015083 -0.0012014 -8.679e-05 0.014832 -0.0040359
-0.0085544 -0.159 0.0079168 0.0059358
0.0010526 0.0016512 -0.00048045 0.0002556 0.0017427 -0.00082456 -0.0022425 -0.0018119
0.0078899 0.0059253 0.084771 -0.039976
2600000000 -0.077356 0.022891 0.0079375 -0.010539 -0.0014526 0.0026637 0.0010872 -0.00020448
-0.00092345 -0.0010276 0.0019124 0.00063734
0.0079799 -0.010485 0.11288 -0.032478 -0.0031591 -0.0062699 -0.00028141 -0.00088383
-0.00017073 0.0017863 -0.0001141 0.00075519
-0.0014403 0.0026747 -0.0032126 -0.0062476 -0.13104 -0.0090931 0.0028976 0.00026415
-8.145e-05 0.00133 0.0012302 -0.0017413
0.0010623 -0.0002811 -0.00031568 -0.00094457 0.0028855 0.00035023 -0.14401 0.12014
0.012714 -0.0095254 -0.0030584 -0.00021079
-0.00072376 -0.0010552 -0.00011455 0.0018297 -0.00010134 0.0013004 0.012718 -0.0096053
-0.042798 -0.13993 0.0094082 0.0054445
0.0020155 0.00063586 -0.00016072 0.00081949 0.0011461 -0.0017998 -0.0030773 -0.00017816
0.009427 0.0054787 0.076428 -0.024971
2660000000 -0.07185 0.048015 0.0037559 -0.012012 -0.00025115 0.0012332 0.00014275 -0.00023436
-0.0024577 0.0001034 0.0013347 -0.00097476
0.0037581 -0.012009 0.12078 -0.028605 -0.0046015 -0.0046552 -0.0013428 -0.0004975
0.00055033 0.0019289 0.00059267 0.00071356
-0.0002387 0.0012042 -0.0046249 -0.0046077 -0.12962 0.011733 0.0021236 -0.0016475
0.00013842 0.00050569 -0.0012124 -0.0013174
0.00017735 -0.00021383 -0.0012887 -0.00046954 0.0020479 -0.001615 -0.12302 0.15138
0.0079155 -0.012413 -0.0025027 0.0012561
-0.0024807 0.00021323 0.00056582 0.0019419 0.000247 0.0004531 0.0078492 -0.012462
-0.064515 -0.11923 0.01108 0.0013169
0.0013307 -0.00085195 0.00055167 0.0007395 -0.0011787 -0.001383 -0.0025054 0.0012495
0.011054 0.0012714 0.072526 -0.0055372
2720000000 -0.061528 0.066421 -0.00063437 -0.011722 -0.0003664 0.0030498 -0.00021996 -0.00018537
-0.0023023 0.0021377 0.0004121 -0.0016049
-0.00062041 -0.011741 0.10606 -0.03225 -0.005115 -0.0014275 -0.0016946 0.0004461
0.0018631 0.00041039 0.00084155 -9.6861e-05
-0.00029639 0.0031353 -0.0051541 -0.0013495 -0.12358 0.041351 0.00057717 -0.0025851
0.00023295 0.00038343 -0.0012943 0.00056831
-0.00035925 -0.00022014 -0.001715 0.00048902 0.00053876 -0.002612 -0.089526 0.18097
0.0033771 -0.013346 -0.0015696 0.0021992
-0.0022851 0.0021248 0.0018731 0.00038208 0.00027386 0.00045311 0.0033453 -0.013389
-0.084035 -0.087172 0.011793 -0.0014927
0.00042816 -0.0015915 0.00085458 -9.3733e-05 -0.0012425 0.00058603 -0.0016126 0.0022302
0.011791 -0.0014412 0.076028 0.013818
2780000000 -0.048284 0.085402 -0.0050138 -0.010039 -2.1162e-05 0.001331 0.00053782 -0.00027401
0.0011047 0.0029731 -0.00059767 -0.0017305
-0.0050114 -0.010031 0.10446 -0.044415 -0.004094 -4.6342e-05 -0.000288 0.0017474
0.0017423 -0.0012938 0.0001265 -0.00031178
2.964e-06 0.0013223 -0.0040869 5.1884e-05 -0.12031 0.071609 -0.0018563 -0.0020575
0.00023138 -0.00031796 -0.00035238 0.0007294
0.00051771 -0.00024757 -0.00025119 0.0017808 -0.0019439 -0.0019666 -0.059532 0.20295
-0.0025671 -0.013339 -0.00097685 0.0019004
0.0010392 0.0028117 0.0017779 -0.0013384 0.00017842 -0.00029438 -0.0025854 -0.013348
-0.099756 -0.054053 0.010319 -0.0066587
-0.00074735 -0.0018087 0.0001143 -0.00030624 -0.00028319 0.00073871 -0.00092442 0.0018833
0.010338 -0.0066904 0.080975 0.031931
2840000000 -0.033287 0.10146 -0.0079452 -0.006687 0.00162 0.0020486 -0.00013255 -0.00017762
0.001417 0.00097767 -0.0016531 0.00049124
-0.0079185 -0.0067006 0.10261 -0.037983 -0.0034849 0.0012774 0.00056071 0.00091464
-0.00030155 -0.0016465 3.7869e-05 -8.9635e-05
0.0015611 0.0020212 -0.0034634 0.0013259 -0.11431 0.096605 -0.0016028 0.00032877
0.00027923 0.00051178 0.00095032 0.00088104
-0.00017509 -0.00015108 0.00052642 0.00089726 -0.0016157 0.00033194 -0.023718 0.21814
-0.006387 -0.010693 0.00027878 0.0010481
0.0015519 0.0010172 -0.0001685 -0.0015883 0.00021428 0.0004006 -0.0064318 -0.010646
-0.10213 -0.02259 0.0082884 -0.0081061
-0.0015316 0.00050977 5.5737e-05 -8.0921e-05 0.00092943 0.00094034 0.00025143 0.0010383
0.0082499 -0.0080746 0.095475 0.047383
2900000000 -0.019246 0.12203 -0.0088609 -0.0023895 0.0017342 6.1479e-05 0.0003923 -0.0007564
0.0022978 -0.0011793 -0.0007919 -3.9934e-05
-0.0088462 -0.0024046 0.083004 -0.046044 -0.0012794 0.0027299 0.0011212 0.00033193
-0.00070823 -0.0014064 -0.00025244 -7.6143e-05
0.0017586 0.00012568 -0.0012405 0.0027167 -0.097213 0.12933 -0.0011016 5.7423e-05
-0.00034009 -0.00092156 0.0017307 -0.00070405
0.0004567 -0.00058994 0.0011307 0.00022679 -0.0010284 6.2488e-05 0.013637 0.22084
-0.0094504 -0.0069491 0.00091168 0.0019404
0.0022127 -0.0012056 -0.00064608 -0.0013323 -0.00041608 -0.00086961 -0.0094528 -0.0069772
-0.1018 0.017157 0.005597 -0.01067
-0.00089381 -0.00016162 -0.0002959 -2.9313e-06 0.0016444 -0.00072937 0.00095642 0.0019668
0.0056722 -0.010714 0.11066 0.053335
2960000000 0.0031933 0.13442 -0.0084801 0.0010882 0.00058515 0.0012542 -0.00056247 -0.00072315
-0.00025798 -0.0019815 -0.00083657 0.00030813
-0.0085136 0.0010595 0.091831 -0.045592 -0.00073721 0.0012185 0.001014 -0.00010427
-0.001239 -0.00055431 0.00032868 0.00037251
0.00065651 0.0012554 -0.00068942 0.0012823 -0.078302 0.16036 -0.0005604 0.00066753
-0.0003852 0.001071 -0.00020897 -0.0023297
-0.00060502 -0.00084879 0.0010739 -0.0001354 -0.00061152 0.0006697 0.055476 0.22689
-0.010135 -0.0017264 0.0016286 0.00076749
-0.00014923 -0.0019079 -0.001321 -0.00054066 -0.00038227 0.0010054 -0.010144 -0.0016594
-0.089763 0.049097 0.0005814 -0.011844
-0.00072897 0.0004585 0.00026757 0.00039844 -0.00010931 -0.0023241 0.0016158 0.0007487
0.00049596 -0.011842 0.13047 0.063672
3020000000 0.02236 0.14877 -0.0058985 0.0041284 0.0013334 -0.00030621 -0.00088671 -9.6395e-05
-0.00072578 0.00043741 -0.00018418 0.00050116
-0.0058898 0.0041185 0.08035 -0.034121 -0.00046298 2.8223e-06 0.00029538 -0.0010267
-0.0017291 0.00062332 0.0007771 -4.5076e-05
0.001415 -0.00029205 -0.00042676 4.8966e-05 -0.057387 0.18522 -0.00020541 0.0010949
0.00062265 2.925e-05 -0.0010431 -0.001557
-0.00085573 -3.9292e-05 0.00033765 -0.0010003 -0.00024284 0.001074 0.094663 0.21985
-0.0087939 0.0014888 0.00066472 0.00057909
-0.00081974 0.00050789 -0.0016222 0.00060702 0.00067327 0.00017122 -0.0087973 0.0015083
-0.072266 0.078826 -0.0026792 -0.010459
-0.00030739 0.0005197 0.00077329 -0.00012354 -0.0010189 -0.001524 0.00065284 0.00063562
-0.0026191 -0.010459 0.15046 0.060665
3080000000 0.050429 0.15808 -0.0038963 0.0059875 0.0014965 5.1561e-05 -0.00064717 -7.326e-05
-0.0004813 0.00029449 -5.4336e-05 0.00041802
-0.003902 0.005972 0.077594 -0.028316 -0.00034391 0.00052425 -0.00023886 -0.00030831
-0.0001541 0.0011105 -2.5865e-05 -0.00049759
0.001509 5.9005e-05 -0.00031495 0.00055088 -0.020038 0.207 -0.00072258 8.323e-05
0.00058006 0.00030029 -0.0021401 -0.00052152
-0.00064156 -9.7614e-05 -0.00031041 -0.00028549 -0.0007586 3.7603e-05 0.12804 0.21156
-0.0066088 0.005162 0.0020866 0.00045925
-0.00040032 0.00042049 -0.00015751 0.0011694 0.00059845 0.00026084 -0.0065998 0.0051804
-0.043168 0.11017 -0.0068431 -0.0085788
-9.1587e-05 0.00050221 -5.6135e-05 -0.00048558 -0.0020817 -0.00047498 0.0020733 0.00043872
-0.0069396 -0.0086081 0.16502 0.066545
3140000000 0.079988 0.16079 -0.00065673 0.0071804 0.0027591 -0.0014446 -0.0011907 0.00081543
0.0014967 0.00056728 0.00026495 0.00014415
-0.00062505 0.0071658 0.073418 -0.02991 -0.0011058 0.00026952 0.00070977 -6.3563e-05
1.2803e-05 0.00090043 0.00070884 -0.00049298
0.0027501 -0.0014457 -0.0011437 0.00025394 0.022569 0.22738 -1.5216e-05 0.0016636
0.0014734 -0.00091286 -0.0025928 0.00081286
-0.0011378 0.00092644 0.00072536 -0.00014631 2.9139e-05 0.0015913 0.16309 0.18593
-0.0029389 0.0063641 0.0010036 -0.0013817
0.0014601 0.0003944 8.0512e-05 0.00092943 0.0017269 -0.00060973 -0.0028729 0.0063943
-0.025229 0.13034 -0.008759 -0.0043286
7.8897e-05 0.00022619 0.00066822 -0.00051806 -0.0024791 0.00087656 0.00095933 -0.0013762
-0.0086741 -0.0043031 0.18914 0.057225
3200000000 0.11244 0.17032 0.0042076 0.0060113 0.00083557 -0.00303 -0.00019535 0.002096
0.0005908 -0.0018537 0.00020845 0.00029666
0.0042248 0.0060555 0.083731 -0.028295 -0.00097136 0.00078781 -0.00036231 -0.00087894
0.00082352 0.0010951 -0.00042132 -0.00097451
0.00078672 -0.0030297 -0.00098096 0.00076546 0.067335 0.23223 0.0010915 0.00072982
-0.00029379 -0.002341 -0.0011791 0.0023932
-0.00021816 0.0020554 -0.00029721 -0.00085024 0.0011011 0.00071695 0.18332 0.16347
-8.543e-05 0.0061675 0.0004388 -0.0014625
0.00051038 -0.0018139 0.0007083 0.0010125 -0.00045554 -0.0023105 -8.4545e-05 0.0061588
0.01589 0.14919 -0.0092737 -0.00090326
0.00014032 0.00035529 -0.00050832 -0.00098928 -0.0012148 0.0024089 0.00045944 -0.0014157
-0.009336 -0.00086264 0.20475 0.055665
3260000000 0.14435 0.16127 0.0042219 0.0028379 -0.00094162 -0.002512 0.0012626 0.00072183
4.3889e-06 -0.0019071 -6.306e-05 7.6463e-06
0.0041647 0.0028396 0.091912 -0.031306 -0.0016925 0.0021415 -0.00029355 -0.00010685
0.00085124 -0.00048013 -0.00088895 0.00017217
-0.00093419 -0.0024982 -0.0016206 0.0021681 0.11876 0.2282 0.00045504 -0.00020126
-0.0008964 -0.0012396 0.00037978 0.0018013
0.0012067 0.00064813 -0.00028377 -5.8279e-05 0.00051461 -0.00022766 0.21049 0.12606
0.0027709 0.0053312 -0.00084258 -0.0016774
-2.8358e-05 -0.0019713 0.00083806 -0.00055867 -0.00090201 -0.0011613 0.0028603 0.0053394
0.042272 0.15769 -0.0070782 0.0041342
-9.6283e-05 8.8079e-05 -0.00088986 0.00015911 0.00049347 0.0016763 -0.00087678 -0.0017068
-0.0070352 0.004131 0.23427 0.045842
3320000000 0.17425 0.15463 0.0070351 0.00080376 -0.00057121 -0.0016812 0.00068179 0.00025993
-0.0018655 -0.0014088 0.00040654 0.00020669
0.0070564 0.00088366 0.098815 -0.027649 0.0009889 0.0022909 -0.00027113 -0.00066005
-0.00034133 -0.0002382 -0.00044245 0.00028472
-0.00064345 -0.0016802 0.0010574 0.0023019 0.16692 0.21894 0.00030529 -0.00014024
-0.00127 -0.00043852 0.00016141 0.00078259
0.00068663 0.00021172 -0.00031271 -0.00061264 0.0002205 -8.7594e-05 0.21906 0.096358
0.0036925 0.0034163 -0.0011691 -4.0787e-05
-0.001907 -0.0012862 -0.00036565 -0.00025069 -0.0012376 -0.00052103 0.0036671 0.0034092
0.075594 0.15835 -0.0030684 0.0051239
0.00041062 0.00033989 -0.00040592 0.00031096 0.00024694 0.00095169 -0.0011152 2.1693e-06
-0.003069 0.0051055 0.2496 0.032931
3380000000 0.20917 0.13743 0.0053303 -0.0022918 -0.0012226 0.0005075 0.001112 0.00023366
-0.0012847 0.00076986 0.0003844 -7.3978e-06
0.0053427 -0.002329 0.11001 -0.035323 0.00022544 0.0028566 -0.0012381 -0.00054214
-7.2916e-05 0.00012017 -0.00079478 0.0005569
-0.0012071 0.00054404 0.00023754 0.0028542 0.20824 0.19591 0.00078912 -0.00049652
-0.0018929 0.00048635 0.00097214 0.0015223
0.0011577 0.00022993 -0.001228 -0.00056875 0.00089708 -0.00055855 0.23393 0.063741
0.0057459 0.0028617 -0.00040233 0.00043732
-0.0013965 0.00068006 -2.9742e-05 0.00023598 -0.0018203 0.00059813 0.0058112 0.0028573
0.11809 0.14837 -0.00094695 0.0059431
0.00029441 -5.361e-05 -0.00088178 0.00056101 0.00089822 0.0013667 -0.00043439 0.00044465
-0.0009937 0.0059409 0.27896 0.014393
3440000000 0.2398 0.11553 0.004286 -0.0039211 -0.00065736 -0.0016987 0.00075545 6.7235e-05
-0.0014078 0.0015271 0.00069163 0.00019732
0.0042941 -0.003902 0.10375 -0.040869 0.003322 0.0020367 -0.0009581 0.0011815
0.0002021 0.00042805 0.00017761 0.00084024
-0.00067147 -0.0017219 0.003316 0.0019993 0.24618 0.16683 -0.00034373 -0.00015685
2.583e-05 0.0014486 0.0010002 0.0007846
0.00083241 4.5381e-05 -0.00089844 0.0012089 -0.00046992 -0.00014441 0.23519 0.03088
0.0068693 -0.00033462 -0.00015597 -5.3579e-05
-0.0013611 0.0013842 0.00010581 0.00041878 -4.8346e-05 0.0016068 0.0068181 -0.00035059
0.14795 0.13893 0.0031913 0.0036892
0.00064024 0.00024476 0.00020486 0.00082039 0.00087021 0.0008269 -0.00020281 9.1683e-06
0.0032411 0.0036429 0.29509 -0.015528
3500000000 0.27137 0.084271 0.0021824 -0.0045671 -0.0015779 0.0014969 0.0011214 -0.00078419
-0.0011078 0.0013057 0.00062307 -0.00094036
0.0021669 -0.0045796 0.11619 -0.064874 0.0033367 0.00094134 -0.00041371 0.00072903
0.00061283 4.7134e-05 8.1616e-05 0.00037686
-0.0015865 0.0015998 0.0033047 0.00085343 0.27608 0.13308 1.2709e-05 -0.00020408
0.00011039 0.00092231 0.0014467 0.00024541
0.0011028 -0.00077798 -0.000392 0.00072747 0.00028916 -0.00016175 0.23973 0.0036605
0.0073103 -0.0029018 0.00023322 0.00014644
-0.0010346 0.0012156 0.00053399 -2.7265e-05 1.1386e-05 0.00081287 0.0073005 -0.00293
0.19278 0.1102 0.0032965 0.0010584
0.00057586 -0.0010037 0.00010333 0.00029732 0.0014521 -0.00011394 0.00023 6.219e-05
0.0033271 0.0011171 0.31704 -0.043382
3560000000 0.2895 0.050032 0.00014624 -0.0057189 3.0613e-05 -0.00094606 0.00061077 8.835e-05
0.00154 0.001825 0.00026418 -0.0010748
0.0001585 -0.0056804 0.11032 -0.070346 0.0057093 -0.0010796 0.00041489 0.00069329
0.00063728 -0.00037026 0.00010803 0.00024163
-1.251e-05 -0.00099061 0.005714 -0.001115 0.3032 0.089773 -0.00035321 -0.00029811
0.0006114 0.00065889 0.0013909 -0.00073567
0.00054793 2.9372e-05 0.00038197 0.00071841 -0.00041981 -0.00016793 0.23006 -0.032684
0.0057697 -0.0061182 -0.00052495 -0.0007346
0.0015654 0.0018753 0.00067506 -0.00039525 0.0007236 0.00059889 0.0057464 -0.0061866
0.21341 0.097151 0.0035745 -0.00084276
0.00033868 -0.00098467 0.00017493 0.00026187 0.0015059 -0.00073822 -0.00050771 -0.00070532
0.0036059 -0.00085843 0.32785 -0.082383
3620000000 0.30563 0.012777 -0.0011176 -0.0034086 -0.0019958 -0.00032864 0.00023009 -0.0020605
-0.00013526 0.0005804 -0.00074051 -0.00085472
-0.0011218 -0.0034221 0.1105 -0.1 0.0036273 -0.0040033 0.00042014 0.00045898
-0.00022685 -0.00089647 0.00071049 0.00041261
-0.0020322 -0.00032801 0.0036077 -0.0040765 0.3153 0.045282 -8.872e-05 -0.0006385
-5.5007e-05 0.00012166 0.00076596 -0.00077422
0.00033115 -0.0020908 0.00039159 0.00047711 0.00011291 -0.00083984 0.21877 -0.06281
0.0015037 -0.007196 -0.00092554 0.00064916
-4.1889e-06 0.00058153 -0.00031788 -0.00083992 -0.00015713 7.4487e-05 0.0015201 -0.0071603
0.23636 0.054508 0.0016074 -0.0021897
-0.00060452 -0.00070534 0.00058512 0.0004065 0.00062072 -0.00090713 -0.00093516 0.00062881
0.0015759 -0.0021811 0.32995 -0.1177
3680000000 0.30916 -0.031277 -0.0032969 -0.0038698 -0.0011071 0.0017292 -0.0012165 -0.00024159
0.001634 -0.00024562 -0.0015348 -0.0005056
-0.0032524 -0.0038157 0.10575 -0.11682 0.0012286 -0.0047025 0.00073283 0.00037663
-0.00052318 -0.00054972 0.0006541 6.3112e-05
-0.001118 0.0018549 0.0011353 -0.0047442 0.3257 -0.0042235 -0.00085674 -0.00064438
0.0010573 0.00087567 0.00071662 -0.0020947
-0.0011081 -0.00028709 0.00072768 0.00033333 -0.00096406 -0.00049697 0.20531 -0.096829
-5.3105e-05 -0.0068996 -0.00093341 0.0013394
0.0015593 -0.00017569 -0.00047142 -0.00060602 0.0011476 0.00080052 -9.6696e-05 -0.0068937
0.25606 0.030378 0.0011501 -0.0019573
-0.0015202 -0.00049778 0.00062149 1.8009e-05 0.00077645 -0.0021434 -0.00094776 0.0013095
0.0011796 -0.0019863 0.32903 -0.16287
3740000000 0.31126 -0.066246 -0.002992 -0.00012254 -0.0020278 0.0025655 -5.6646e-06 -0.00083074
-0.00070652 0.00033087 -0.00068445 0.00048767
-0.0030012 -0.00015322 0.096861 -0.1386 0.00061588 -0.0052312 0.00028488 -0.00029185
-0.00022725 -0.00026314 0.00067164 0.00015652
-0.0019824 0.002744 0.00054369 -0.005265 0.32851 -0.043385 -0.00055745 -5.2161e-05
0.00020325 0.00021219 -0.00073862 -0.0014754
1.4731e-05 -0.00076886 0.00034068 -0.0003366 -0.00065411 -0.00014483 0.1838 -0.12069
-0.0023117 -0.0062069 0.00065372 0.0026131
-0.00062227 0.00038028 -0.00012037 -0.00016883 0.00018877 0.00016114 -0.0023312 -0.0061655
0.26231 -0.0086942 0.00011491 -0.0025678
-0.0006124 0.00044002 0.00067652 0.00014028 -0.00066454 -0.0014472 0.00070198 0.0026317
4.0778e-05 -0.0025171 0.31587 -0.2022
3800000000 0.30623 -0.11174 -0.0022611 0.0004398 0.00098454 0.0036808 -0.0010033 -0.0015177
0.0014076 0.00083144 -0.0011763 0.00052267
-0.002295 0.00042386 0.085684 -0.15325 -0.0022772 -0.0047099 6.0122e-05 0.00027431
-0.0011088 -0.000404 0.00091012 -0.00019143
0.00098182 0.0037346 -0.002305 -0.0046988 0.32466 -0.085108 -0.00066195 0.00038538
0.00096307 -0.00024723 -0.00093507 -0.00047927
-0.0010743 -0.0016201 6.7702e-05 0.00033977 -0.00068981 0.0002793 0.1741 -0.14603
-0.0032575 -0.0046232 0.0016355 0.0017878
0.0014531 0.00090709 -0.0010039 -0.0003232 0.0010355 -0.00011665 -0.0032727 -0.0046557
0.27526 -0.049303 0.0013439 -0.00074023
-0.001149 0.00072428 0.00096825 -0.0001121 -0.001021 -0.0003736 0.0016202 0.0017754
0.0014139 -0.00076176 0.3064 -0.24341
3860000000 0.29511 -0.14362 -0.00099017 0.00093011 0.0027367 0.0019808 -0.0021116 0.0011113
0.00052852 -0.0012473 -0.00018908 0.0015067
-0.00094901 0.00098515 0.066417 -0.16265 -0.0033858 -0.0047957 0.00056806 -0.00063393
-0.00068231 0.0012507 0.00061044 -0.0011808
0.0027071 0.0019359 -0.0034509 -0.0046626 0.30517 -0.12457 -0.0010025 0.0007332
0.00055182 -0.00050194 -0.0007147 2.4313e-05
-0.0020524 0.0011191 0.00056556 -0.00067625 -0.00079626 0.0006322 0.1463 -0.16087
-0.0032862 -0.0047394 0.001949 0.00082488
0.00060452 -0.001262 -0.00076727 0.0013164 0.00014522 -0.00053962 -0.0033152 -0.00469
0.27131 -0.081065 4.3191e-05 -0.0026354
-1.8999e-06 0.001397 0.00054966 -0.001107 -0.00089736 -0.00031163 0.0019695 0.0008321
-4.379e-05 -0.0026504 0.28336 -0.2811
3920000000 0.28102 -0.18371 0.0013384 0.00016341 0.003908 0.0023284 -6.4751e-05 0.00087014
0.00044571 0.00010388 0.00064493 0.00016986
0.001359 0.00015014 0.039271 -0.17867 -0.004862 -0.0031006 -0.00041196 -7.5632e-05
0.00039144 0.00030525 -0.00041707 -0.00018434
0.0039031 0.0021739 -0.0049263 -0.0030024 0.29871 -0.15813 4.8175e-05 0.001323
0.0014449 -0.0012666 -0.0005953 -7.675e-05
-1.2471e-05 0.00091447 -0.00051718 -5.8421e-05 5.6056e-05 0.0013159 0.12534 -0.17127
-0.0042583 -0.0036889 0.0021936 -0.00019185
0.0004239 0.00017801 0.00043538 0.00029735 0.001625 -0.0015177 -0.0042612 -0.0037261
0.26269 -0.13025 0.00054573 -0.0025975
0.00055704 0.00027328 -0.00044957 -0.00034349 -0.00049207 -0.00016725 0.002202 -0.00021938
0.00068148 -0.0026041 0.2618 -0.30905
3980000000 0.2529 -0.22006 0.0018028 -0.0027458 0.0049218 -0.00048234 0.00016402 0.00097187
0.00098738 -0.0018879 0.00027129 0.00034478
0.001715 -0.0027395 0.016904 -0.19175 -0.0053797 -0.0012283 0.00076153 0.00053573
0.00053395 0.00033786 2.5668e-05 -0.0009012
0.0049743 -0.00052335 -0.0054508 -0.0011273 0.26994 -0.18836 0.0012912 6.4838e-05
-0.00090191 -0.0010241 -0.00061634 -0.00075663
0.00018952 0.00099163 0.00089212 0.00047536 0.001389 -2.7006e-05 0.090128 -0.19267
-0.0048055 -0.004225 0.0015862 -0.0011426
0.0010163 -0.0018329 0.00042405 0.00031655 -0.00099682 -0.00086298 -0.0048817 -0.0041564
0.24996 -0.15997 0.0013512 -0.0049606
0.00023944 0.00014316 -2.6087e-05 -0.0010179 -0.0007176 -0.0006918 0.0015666 -0.0010895
0.0012478 -0.0049317 0.22724 -0.34618
4040000000 0.22572 -0.2455 -0.00044598 -0.0038667 0.0033894 -0.0030766 0.00021564 0.00024691
-0.00061803 -0.0010673 0.00033426 0.00016968
-0.00050994 -0.003878 -0.0085657 -0.1991 -0.0045264 0.00038479 0.00011444 -0.0010838
-9.6456e-05 0.00022205 -0.0012029 -0.00020822
0.0033074 -0.0031624 -0.0045614 0.00044088 0.24775 -0.22172 0.00043776 -0.00051298
-0.00082184 -0.00024961 -0.0012622 9.6103e-05
0.00029792 0.00021182 7.0798e-05 -0.0010114 0.00033142 -0.0004769 0.06798 -0.18762
-0.0064286 -0.0013962 0.0016344 -0.00064893
-0.00065668 -0.0010598 -2.0524e-05 0.00021771 -0.00085558 -0.00016303 -0.0063956 -0.0013874
0.23594 -0.19361 -0.0026279 -0.0038007
0.00039946 0.00017659 -0.0011758 -0.00014397 -0.0013119 8.9595e-05 0.0016476 -0.00065374
-0.0025302 -0.0038051 0.18998 -0.36441
4100000000 0.19554 -0.26905 -0.003217 -0.002895 0.00091885 -0.0034801 -0.00026459 6.3964e-05
5.1623e-05 -0.0016854 0.00070603 0.00031506
-0.0032675 -0.0029512 -0.034285 -0.20201 -0.0044539 0.00088951 -0.00017533 -0.00019513
0.00076118 0.00035828 -0.00051489 0.00019523
0.0008206 -0.0034368 -0.0044339 0.00091237 0.22557 -0.24798 0.00014023 -0.00023175
-0.00047428 -0.00031718 -0.0012373 0.00033303
-0.00026023 -1.7982e-05 -0.00019466 -0.00027496 0.00021848 -0.00022965 0.034761 -0.2006
-0.006585 0.00052804 0.0011422 -0.0014415
9.9623e-05 -0.0017545 0.00076654 0.00032806 -0.00085121 -0.00038816 -0.0066161 0.00062382
0.21776 -0.21867 -0.0027272 -0.0040375
0.00076696 0.00049305 -0.00052327 0.00011865 -0.0014031 0.00023 0.0010763 -0.001459
-0.0028195 -0.0040874 0.15622 -0.39093
4160000000 0.16655 -0.28642 -0.0037262 -0.0019695 -0.00034263 -0.0029916 0.00057839 -0.00018835
-0.0036804 -0.00049963 0.0009055 -0.00077833
-0.0037613 -0.0019691 -0.059696 -0.19791 -0.004608 0.0023217 -0.0004295 -0.00031521
0.0002979 -0.00048294 -0.0011989 0.00033274
-0.00035243 -0.0029996 -0.004595 0.0023921 0.1928 -0.26304 0.00061729 -0.00030085
-0.0012415 -0.0002698 -0.0010416 0.0010703
0.00073175 -0.00028108 -0.0005023 -0.00036007 0.00054029 -0.00018454 0.010575 -0.1887
-0.0054481 0.0017847 0.00085161 -0.0021651
-0.00389 -0.00041567 0.00042136 -0.00042121 -0.0010797 -0.0005256 -0.0053837 0.0017428
0.18171 -0.25384 -0.0049333 -0.0035164
0.00077496 -0.00080557 -0.0011071 0.00042003 -0.0010234 0.001082 0.0008551 -0.0021706
-0.0048617 -0.0034651 0.10743 -0.39942
4220000000 0.13758 -0.3025 -0.0046513 0.00036841 0.00034739 -0.0035277 -0.00030285 -9.3255e-05
-0.00089571 0.001088 0.0004751 -0.0015383
-0.0046998 0.0003763 -0.095738 -0.18776 -0.0025038 0.0032016 -0.00019144 -4.6172e-05
0.00024075 -3.3061e-05 -0.00068469 0.0012141
0.00030523 -0.0035419 -0.0023935 0.0032348 0.16376 -0.28963 -7.4405e-05 4.2668e-05
0.00025769 0.0002495 -8.4562e-05 0.0011842
-0.00036424 -7.0019e-05 -0.00015811 -8.7412e-05 -2.3287e-05 -2.0104e-05 -0.013247 -0.18656
-0.0046114 0.0017361 -4.5556e-05 -0.0026107
-0.00072859 0.001124 0.0001382 -4.9808e-05 0.00020426 0.00038018 -0.0046655 0.0018383
0.16632 -0.27547 -0.0045985 -0.0023474
0.00040336 -0.0015695 -0.00071658 0.0011681 -8.4114e-05 0.0011233 -9.7254e-05 -0.0026232
-0.0046765 -0.002394 0.078983 -0.41233
4280000000 0.10589 -0.31144 -0.0026989 0.0021996 -0.0017429 -0.0043377 -0.00035988 0.00066072
-6.459e-05 0.0012173 -0.00075565 -0.00020491
-0.0027274 0.0022008 -0.12119 -0.192 -0.0028018 0.0030288 -0.00083401 -0.00040632
0.00013085 4.8543e-05 0.00058771 0.00078855
-0.0018017 -0.0042876 -0.0027953 0.0029814 0.13307 -0.29698 0.00082337 -0.00020007
-0.0011354 0.0011481 -0.00025411 0.00066036
-0.00029114 0.00059293 -0.00082258 -0.00042476 0.00075428 -0.00022179 -0.050908 -0.17168
-0.0051162 0.0029989 -0.00028203 -0.0021991
-0.00019574 0.0012492 8.7113e-05 3.5254e-05 -0.0010067 0.0012768 -0.0050433 0.0029925
0.11651 -0.2955 -0.0068753 -0.00035038
-0.00066758 -0.00033651 0.00066891 0.00070122 -0.00030165 0.00079356 -0.0002681 -0.0021968
-0.0068183 -0.0003083 0.028891 -0.4175
4340000000 0.078105 -0.31976 -0.0014135 0.002031 -0.0024461 -0.0017419 0.00024762 0.00066532
-6.5794e-05 0.00068299 -0.00038161 -0.00090859
-0.0013655 0.0020132 -0.14173 -0.16585 -0.0021281 0.0040953 -7.5618e-05 0.00055181
-0.00018258 -0.00019655 0.00050044 0.00047456
-0.0025606 -0.0015574 -0.0019967 0.0040576 0.097005 -0.31377 -0.000472 -0.00090716
0.00052206 0.0010738 0.00075383 0.0020489
0.00027641 0.00061735 -0.00011198 0.00058377 -0.00041211 -0.00092463 -0.068756 -0.1691
-0.0043904 0.0036624 -0.001368 -0.0022704
5.5554e-05 0.00066611 -9.0872e-05 -0.00028078 0.00024368 0.0010393 -0.0044262 0.0036884
0.088464 -0.31823 -0.0047365 0.0018616
-0.00045701 -0.00078742 0.00050601 0.00046139 0.00075015 0.0019546 -0.0013788 -0.0022924
-0.0047586 0.0018242 -0.0054851 -0.41117
4400000000 0.047052 -0.32463 -0.0005518 0.001148 -0.002683 -0.0014267 0.00091217 0.0012905
-0.00015666 0.00063232 -2.8429e-05 -0.00033138
-0.00056363 0.0011769 -0.17079 -0.15559 -0.0013564 0.004078 -0.00046662 0.00054982
0.00012952 -0.00044711 0.00063633 0.00011324
-0.0027855 -0.0014866 -0.0012937 0.0041647 0.067503 -0.31934 -8.1724e-05 -0.00020022
0.00042258 0.00010767 0.0010377 0.0014623
0.00096022 0.0011784 -0.00048593 0.00051589 -0.00011547 -0.00015534 -0.093407 -0.15615
-0.0034233 0.0056667 -0.0020445 -0.0015907
-0.0001745 0.00051713 0.00017424 -0.000298 0.00053792 1.8738e-05 -0.0033376 0.0056792
0.055122 -0.32788 -0.0046271 0.0010992
3.5754e-07 -0.00042726 0.00064264 0.00013796 0.0010247 0.0015184 -0.0020497 -0.0015728
-0.0046047 0.0011251 -0.050863 -0.41568
4460000000 0.011852 -0.32415 -0.00073334 -0.0001028 -0.0040959 -0.00071508 0.0014453 -0.00072038
-0.00050328 0.0015014 -0.00090074 -0.00054385
-0.00077373 -5.6129e-05 -0.19212 -0.12567 -0.00046063 0.0044542 -0.00028785 0.00077232
-0.00024832 -0.0005326 0.00042161 -0.00054255
-0.0041257 -0.00066231 -0.00039057 0.0044926 0.042352 -0.3262 -0.00051179 -0.00047293
0.00037891 0.0003636 0.0019436 0.00070746
0.0014152 -0.00061671 -0.00027789 0.00076553 -0.00048073 -0.00044129 -0.10665 -0.13471
-0.0016086 0.0063676 -0.0023829 -0.0010423
-0.00040497 0.0015799 -0.00035967 -0.0005284 0.00014913 0.00030908 -0.0016318 0.0063517
0.018825 -0.32139 -0.0041216 0.0034917
-0.00089803 -0.00045862 0.00040483 -0.00054016 0.001898 0.00055384 -0.0023862 -0.0010434
-0.0041173 0.0034659 -0.090661 -0.39705
4520000000 -0.012398 -0.32476 -0.00065329 -0.00055448 -0.0035899 0.00037035 0.00061452 -0.00015104
0.0018637 -5.3579e-05 -0.00066898 0.00090836
-0.00063685 -0.00054282 -0.21642 -0.10869 0.00072413 0.0047657 0.00060323 0.00087199
-0.00029678 3.6048e-05 0.00014971 -8.1729e-05
-0.0036059 0.00037981 0.00074479 0.0047914 0.011461 -0.32388 -0.00097016 0.00058625
0.00058047 -0.00057782 0.0016722 -0.00076817
0.00063053 -0.00020728 0.00059646 0.00085734 -0.0010252 0.00053971 -0.12459 -0.12539
-0.00050818 0.0061658 -0.0031128 -0.00034184
0.0017901 -9.8551e-05 -0.00020317 0.00010428 0.00067247 -0.00066124 -0.000444 0.006211
-0.030002 -0.33073 -0.0026896 0.0029755
-0.00062859 0.00092705 9.3061e-05 -7.8895e-05 0.0017217 -0.00080639 -0.0031569 -0.00028156
-0.0027178 0.0029969 -0.11936 -0.39458
4580000000 -0.050074 -0.31722 -0.0015632 -0.00049631 -0.0028915 0.0024626 0.00078655 -0.00032926
0.00023088 -0.00010729 -0.00067521 0.00060778
-0.0015242 -0.00048289 -0.23478 -0.082253 0.00094522 0.0041441 0.00062208 -0.00019126
-0.00016371 0.00025525 0.00014366 -7.412e-05
-0.0028447 0.0024277 0.00095149 0.0041404 -0.020153 -0.32078 -0.00020005 0.00043888
-0.0004393 0.00018341 0.0015995 -0.0011194
0.00076037 -0.00028933 0.0006454 -0.00022188 -8.3465e-05 0.00039318 -0.13493 -0.10048
0.0024113 0.0052831 -0.0028035 0.0011143
0.00033809 -7.0137e-05 -0.00025804 0.00015074 -0.00040099 6.6202e-05 0.002422 0.0052126
-0.054692 -0.33506 -0.0021032 0.003805
-0.00078104 0.00067378 0.00018714 -7.233e-05 0.0018423 -0.0010806 -0.0027949 0.0011379
-0.0020612 0.0038348 -0.16495 -0.36538
4640000000 -0.075436 -0.3105 -0.0024512 -0.0014885 -0.0031518 0.0025908 0.0005613 -0.0013939
0.0015208 -0.00039745 1.4813e-05 0.00099118
-0.0024552 -0.0015217 -0.24521 -0.054597 0.0016322 0.0040325 0.00071353 0.00027635
-0.00029251 0.00045683 0.00016545 -0.00072747
-0.0031012 0.0026414 0.0016992 0.0040601 -0.044413 -0.31541 0.00032765 0.00079722
0.0013197 0.00021083 0.00019661 -0.0021999
0.0005215 -0.0014189 0.0006791 0.0002642 0.00025123 0.00078326 -0.14039 -0.08605
0.0032967 0.0036535 -0.0023182 0.0017322
0.0014401 -0.0002625 -0.00017168 0.00049178 0.0013205 0.00030416 0.0033191 0.0036961
-0.08744 -0.31693 -0.0024842 0.0039672
7.3264e-05 0.0010402 7.1781e-05 -0.00069277 0.00012842 -0.002185 -0.0022842 0.0017419
-0.0025767 0.0039015 -0.18348 -0.35432
4700000000 -0.10286 -0.30567 -0.0040827 -8.7596e-05 -0.0015596 0.0046006 -0.00088854 -0.0010109
0.0010669 -0.00055251 0.0011365 0.00088708
-0.0040762 -0.00011657 -0.25706 -0.035634 0.0029173 0.004204 0.00045801 -0.00048378
0.00030854 0.00041255 -0.00021634 -0.0002162
-0.0014998 0.0046307 0.0029944 0.0041122 -0.075664 -0.30926 -0.00015704 0.00054378
0.0003563 -0.00018298 -0.00013666 -0.0013822
-0.00090533 -0.00095937 0.00040924 -0.00054358 -0.00016665 0.00055654 -0.15722 -0.065007
0.0034363 0.0016711 -0.0014616 0.0023638
0.00088559 -0.00060922 0.00022448 0.00037951 0.00023295 -0.00027914 0.0034472 0.0016207
-0.12533 -0.30865 -0.0013621 0.0042292
0.00096489 0.00081054 -0.0001995 -0.00021453 -0.0001485 -0.0014299 -0.0014363 0.0023978
-0.001293 0.0042509 -0.22639 -0.32598
4760000000 -0.13236 -0.29077 -0.0048383 0.0012278 0.00058038 0.0048453 -0.00076906 -0.00063189
0.00023699 -0.00099622 0.00098209 -0.00030743
-0.0048466 0.0012039 -0.25221 0.0068736 0.0033907 0.0030111 3.421e-05 -0.00065204
0.00033228 8.7016e-05 0.00013477 -0.00026784
0.0006286 0.0048483 0.0034559 0.0029847 -0.10613 -0.29482 0.00074893 0.00037856
0.00084853 -0.00018518 -0.0013167 -0.00086504
-0.00070328 -0.00062482 2.1995e-05 -0.00063492 0.00076744 0.00033604 -0.15082 -0.048635
0.0022881 0.0007644 -0.0006667 0.0028998
0.00022747 -0.00097736 0.0004164 4.6461e-05 0.00083627 -0.0002183 0.002289 0.00078294
-0.1581 -0.28987 -0.00049893 0.0043029
0.00098649 -0.00048523 0.00010784 -0.000203 -0.0013013 -0.0008967 -0.00067401 0.0028831
-0.00053838 0.0042455 -0.23835 -0.30288
4820000000 -0.15953 -0.27707 -0.0051911 0.0028327 0.0017782 0.0031073 -0.00078627 -0.000449
0.00029844 -0.0010437 0.00019588 -0.00051971
-0.0052125 0.0027837 -0.26369 0.02913 0.0044156 0.0030413 -4.4052e-05 -0.00033925
0.00032508 -5.6863e-05 -0.00031332 -0.00033389
0.0017626 0.0029831 0.0044711 0.0029702 -0.1333 -0.29042 0.00051201 -0.000351
0.0003994 -0.00074109 -0.0009074 -0.00022441
-0.00081113 -0.00037852 -7.0471e-05 -0.00033877 0.00053408 -0.00031172 -0.16638 -0.031038
0.0016577 0.00020988 -9.9703e-05 0.0029342
0.00034489 -0.0010548 0.00032202 -0.00011963 0.00045623 -0.00079911 0.0016553 0.0001736
-0.1951 -0.27234 0.000136 0.0035908
0.0002464 -0.00048488 -0.00032626 -0.00040198 -0.00087565 -0.00022839 -3.8784e-05 0.0029445
0.00012928 0.0036502 -0.27487 -0.27332
4880000000 -0.19091 -0.25733 -0.0042448 0.0048165 0.002268 0.003051 -0.0013173 0.00029909
-0.00079733 -0.0010554 0.00024251 -1.4975e-05
-0.0042358 0.0048067 -0.25495 0.070641 0.0047058 0.0014502 -0.000339 -0.00018478
-0.00018494 0.00015839 -0.00018876 0.00018531
0.0023092 0.0029984 0.0047441 0.0014097 -0.15174 -0.27744 0.00041513 -0.00033734
-8.2429e-05 -0.0013931 -0.00063838 2.1454e-05
-0.0013385 0.00024233 -0.00035727 -0.00018861 0.00036769 -0.00044819 -0.15926 -0.012389
0.00065851 -0.0002909 0.0010842 0.0025231
-0.00080606 -0.00095269 -9.0535e-05 0.00017002 -0.00021983 -0.001267 0.00067162 -0.00027444
-0.22424 -0.25544 0.00083637 0.0034965
0.00034763 -0.00016907 -0.00015773 0.00022177 -0.00063037 -3.4765e-05 0.0010569 0.0025262
0.00080145 0.0034301 -0.28724 -0.24348
4940000000 -0.21175 -0.2398 -0.0028276 0.0068076 0.0030282 0.00095364 -0.00026712 0.00076437
-0.00088996 -0.00054229 6.1794e-05 -0.00076145
-0.0028415 0.0068113 -0.26646 0.096323 0.0056928 0.0010145 -3.7797e-05 -7.4771e-05
0.00029625 -0.00033149 -0.00026455 0.00020962
0.0029575 0.00098728 0.0057416 0.00091651 -0.17208 -0.25405 0.00017056 -0.00051355
-0.0009177 -8.2528e-05 -0.0003078 -1.2952e-05
-0.00025361 0.00074065 -7.7397e-05 -9.0262e-05 0.00023273 -0.00046493 -0.16678 -0.0031034
-0.00050517 0.00070928 0.0019949 0.0019617
-0.00094932 -0.00046795 0.00028278 -0.00024227 -0.00081566 -0.00013091 -0.00049754 0.00069146
-0.24632 -0.22652 0.00027583 0.0030765
-5.0025e-05 -0.00067512 -0.00027127 0.00021422 -0.00039749 5.7757e-05 0.0020393 0.0019472
0.00026297 0.0031173 -0.31002 -0.21707
5000000000 -0.23246 -0.21526 0.00016944 0.0073819 0.0031498 0.0017179 -0.00024807 0.00059767
-0.00045496 0.00065767 -0.00026227 -0.00077011
0.00015715 0.0073998 -0.25264 0.11378 0.0056717 -0.00076506 -0.00030104 -4.9273e-05
-6.0097e-05 -0.00057343 -0.00013056 -0.00011745
0.0030957 0.0015766 0.0056771 -0.00080841 -0.20203 -0.239 -0.00054073 -0.00066627
-0.00059079 -0.0003781 -0.00047346 -9.3886e-05
-0.00017783 0.00057853 -0.00029743 -8.9943e-05 -0.00054114 -0.00072328 -0.16109 0.021072
-0.00053494 0.0017904 0.0023807 0.0011435
-0.00053692 0.0006907 -0.00012775 -0.00054772 -0.00070522 -0.00028281 -0.00053037 0.0018311
-0.27334 -0.20458 0.00057608 0.0041273
-0.00020572 -0.0008007 -0.00014686 -7.4512e-05 -0.00056052 -0.00022133 0.0023455 0.0010979
0.00060999 0.0040484 -0.32237 -0.18288
5060000000 -0.25332 -0.1875 0.0021115 0.0069577 0.002954 -0.00032309 0.00015992 0.0005608
-0.0004058 -0.00016883 -0.00031402 -0.00039808
0.0020931 0.0069675 -0.23485 0.15051 0.0050333 -0.0019145 -2.645e-05 0.00020084
-0.00040222 -3.589e-05 -0.00026513 0.00025297
0.0029952 -0.00034355 0.0049635 -0.0020167 -0.21574 -0.21761 -0.00045968 0.00038245
-0.0010807 0.00018779 -0.0011571 0.00016719
0.00012086 0.00061318 -2.6169e-05 0.00018228 -0.00047235 0.00038876 -0.16257 0.028319
0.00017149 0.0032981 0.0018654 0.00050698
-0.00035241 -0.00013767 -0.00041945 5.3044e-05 -0.0010695 0.00018638 0.00018633 0.003247
-0.28361 -0.17341 0.0017592 0.0033769
-0.00053559 -0.00015792 -0.00032111 0.00016997 -0.0011496 0.00016901 0.0019003 0.00052876
0.0017476 0.0034147 -0.33419 -0.1542
5120000000 -0.26936 -0.16211 0.0035169 0.0058115 0.0029068 -0.00048175 0.00043692 0.00068823
-0.0002521 0.00074638 -0.00042616 0.00025218
0.0035075 0.0057877 -0.22916 0.17696 0.0048713 -0.0027225 6.6434e-05 0.00024546
5.8769e-05 -8.612e-05 -9.5061e-05 0.0002547
0.0029062 -0.00054193 0.0047724 -0.0028398 -0.22995 -0.20204 -0.0001101 0.00020283
-0.00017732 0.0012077 -0.0010888 0.00068369
0.00041149 0.00057871 0.00010575 0.00021888 -0.00010208 0.00012171 -0.15893 0.054443
0.0019272 0.0033323 0.0024742 0.00029616
-0.00023347 0.00090706 1.7178e-06 -0.00016285 -0.00018885 0.0011422 0.0019372 0.0033438
-0.2978 -0.13977 0.0017002 0.003392
-0.00037089 0.00013619 1.29e-06 0.0003235 -0.0010474 0.00073864 0.0024047 0.00024336
0.0016833 0.0033524 -0.34705 -0.11997
5180000000 -0.28518 -0.13159 0.0049867 0.0047517 0.0034958 -0.0011732 0.00022928 0.00050602
-0.00024184 0.00040631 -0.00054465 0.00021106
0.0049903 0.0047639 -0.20652 0.19982 0.0040905 -0.0038227 -0.00031253 -0.00022931
-0.00016169 -0.00011341 -6.5663e-05 0.00021138
0.0034432 -0.001186 0.0040143 -0.0039111 -0.24059 -0.16562 -0.0002518 0.00060267
-5.8795e-06 -0.00014825 -0.00018524 0.00085439
0.00025826 0.0005008 -0.00038039 -0.00019808 -0.00022888 0.00061393 -0.15794 0.0643
0.0032294 0.0035629 0.0022518 -0.00070955
-0.00027907 0.00041452 -6.198e-05 -7.9309e-05 0.00014352 -0.00014397 0.0032615 0.0035137
-0.3088 -0.097135 0.0028304 0.0035206
-0.00056856 0.00040428 -0.00012249 0.00021246 -0.00020262 0.00084129 0.002272 -0.00066947
0.0028233 0.003526 -0.34909 -0.087956
5240000000 -0.29361 -0.10436 0.0052111 0.0034285 0.0027726 -0.0029601 0.00064288 4.8913e-05
-0.00026751 0.0001357 -3.7131e-05 0.00062884
0.0051742 0.0034253 -0.19458 0.23695 0.0029583 -0.0046235 -5.7074e-05 0.00015041
-0.00018652 6.0821e-05 0.00022846 0.00043296
0.0027462 -0.0028927 0.0028674 -0.0046931 -0.25721 -0.14088 0.00022362 0.00037215
-0.00010502 0.00055759 -3.5625e-05 0.0011033
0.00072792 3.6098e-05 -8.2169e-06 0.0001372 0.00027088 0.00030863 -0.15848 0.084807
0.0039624 0.0021327 0.0017895 -0.0013254
-0.00032223 1.1166e-06 -0.00024103 5.2906e-06 -0.00022204 0.00057302 0.0039539 0.0021066
-0.32168 -0.057033 0.0035224 0.0026525
7.9362e-05 0.0005891 0.00026419 0.00046884 -2.5882e-05 0.0010913 0.001753 -0.0013661
0.003559 0.0026265 -0.35515 -0.054865
5300000000 -0.29864 -0.073833 0.0061714 0.0018562 0.0016044 -0.0032743 0.0001234 -0.00035257
0.00042836 0.00067667 0.00016703 0.00019782
0.0061906 0.0018846 -0.18663 0.24149 0.0020402 -0.0052111 -0.0001131 0.0002015
-5.7519e-05 0.00030471 0.00034479 0.00021089
0.0015226 -0.0033479 0.0019566 -0.0052527 -0.27313 -0.11507 0.00032858 -0.00031579
0.00017896 0.00029286 0.0005498 0.00072479
9.1029e-05 -0.00034577 -0.00013056 0.0002493 0.00032674 -0.00025961 -0.15089 0.094265
0.0051452 0.0011954 0.0013542 -0.0015271
0.00048178 0.00072361 3.593e-05 0.0003198 0.00024723 0.00030089 0.0051998 0.0011651
-0.33224 -0.029741 0.0036739 0.0022605
0.00014234 0.00020465 0.00035093 0.0001999 0.00050744 0.00068337 0.0013328 -0.001503
0.0036627 0.0022842 -0.35108 -0.019228
5360000000 -0.29845 -0.036565 0.0060648 0.00059714 0.0002536 -0.0036298 0.00037292 7.1914e-06
0.00015282 0.00039774 0.00056167 -0.0001095
0.0060581 0.0006207 -0.1493 0.26304 0.00086436 -0.005367 8.6542e-05 0.00024087
-8.3659e-05 9.5713e-05 0.00052281 -0.00018554
0.00020739 -0.0036102 0.00078204 -0.0053865 -0.27162 -0.08845 0.00044389 0.00039924
0.00012039 0.0005351 0.00072222 0.00055111
0.00040031 2.8886e-05 9.2492e-05 0.00022985 0.00044435 0.00041846 -0.1488 0.11209
0.0056399 -0.00085347 0.00067536 -0.0018935
0.00019533 0.00042736 -7.6214e-05 9.3717e-05 6.8168e-05 0.0005177 0.0056128 -0.00088379
-0.32501 0.0083416 0.0049617 0.0020908
0.00060953 -1.9109e-05 0.00047928 -0.00017529 0.00079688 0.00056646 0.00068483 -0.0019449
0.0049616 0.0020762 -0.34899 0.0096402
5420000000 -0.30075 -0.01333 0.0060421 -0.0012604 -0.00061404 -0.003478 -2.7143e-05 -0.00013634
0.0008469 0.00039964 0.00041275 -0.00017134
0.0060428 -0.0012583 -0.1302 0.28967 0.00026217 -0.0054474 9.326e-05 0.00016473
4.695e-05 8.913e-05 0.0002828 -0.00010608
-0.00068184 -0.0034571 0.00015498 -0.0054487 -0.28764 -0.055301 -0.00015018 -0.00054205
0.00084443 0.00013147 0.0010647 2.2756e-05
-7.2674e-05 -0.00016707 8.2444e-05 0.00013753 -0.0001846 -0.00053726 -0.13741 0.12668
0.0047362 -0.0022217 0.00025993 -0.0018108
0.00089893 0.00038715 4.6065e-05 9.4567e-05 0.00080275 0.00012393 0.0047292 -0.002283
-0.33003 0.037711 0.004922 0.00029763
0.00033744 -0.00022752 0.00031364 -0.00018367 0.00097911 -1.8949e-05 0.00022501 -0.0017613
0.0049254 0.00032917 -0.34099 0.050829
5480000000 -0.29256 0.022974 0.0048913 -0.0020739 -0.0018302 -0.0028604 0.00034695 -3.5412e-05
0.00095922 -0.00028419 -4.7681e-05 -0.00015555
0.0049034 -0.0020746 -0.11561 0.29743 -0.0015121 -0.0058618 -1.1615e-05 0.00021072
0.00016518 7.7414e-06 0.00017499 -0.00012431
-0.0018606 -0.0028145 -0.0015778 -0.0058337 -0.29204 -0.032709 -0.00028998 0.00013942
0.00058279 -0.00023206 0.0008091 5.8121e-06
0.00035036 -4.0761e-05 1.5565e-05 0.00020605 -0.00028967 0.00013607 -0.13095 0.13794
0.0039266 -0.003554 -0.00020673 -0.0018388
0.00099939 -0.00028674 0.000139 5.5099e-06 0.0005839 -0.00028964 0.0038938 -0.0035519
-0.31809 0.064443 0.0048139 -9.2143e-05
-0.00011053 -9.2172e-05 0.00016574 -0.00015781 0.00085812 -8.348e-06 -0.00023234 -0.0018629
0.0048612 -9.7701e-05 -0.33203 0.073005
5540000000 -0.28852 0.04811 0.0041336 -0.002623 -0.0025645 -0.0019986 0.0003024 -0.00036342
0.00010415 -0.00020443 -0.00027404 5.1205e-05
0.0041261 -0.0026122 -0.074495 0.31454 -0.002706 -0.0052528 0.00045081 0.0001187
1.7957e-05 -0.00017639 -7.8727e-05 -0.00033457
-0.0026565 -0.0019333 -0.0027855 -0.0052047 -0.29095 -0.011463 0.00019429 -0.0001359
0.00046386 -0.00027745 0.00051617 -0.00034527
0.00030061 -0.00038004 0.00045348 0.00013389 0.00017772 -0.00013201 -0.11927 0.15902
0.0023762 -0.0039551 -0.0010001 -0.0018682
0.00017595 -0.00025312 1.8546e-05 -0.00012149 0.0004726 -0.00025552 0.0023756 -0.0039756
-0.30332 0.099084 0.0050413 -0.0013457
-0.00034323 0.00015468 -0.00010234 -0.00034151 0.00036099 -0.00035696 -0.0010407 -0.0018618
0.0049545 -0.0013397 -0.32378 0.11401
5600000000 -0.27717 0.075897 0.0033513 -0.0036667 -0.0024458 -0.0018376 0.00032549 -0.00039442
0.00036069 -0.00036749 0.00025499 0.00048658
0.003368 -0.0036792 -0.071832 0.3284 -0.0039228 -0.0047248 4.7872e-05 -0.00018401
-5.5563e-05 -3.7257e-05 -0.00024651 -0.00022749
-0.0024525 -0.0018214 -0.0040281 -0.0046568 -0.29002 0.020227 -0.00011181 1.6784e-05
0.00022418 -0.0006582 0.00029027 -0.00045965
0.00029667 -0.00040368 4.0897e-05 -0.00015367 -9.8327e-05 2.0775e-05 -0.11165 0.15836
0.0017792 -0.0037373 -0.0010765 -0.0010927
0.00036624 -0.00031831 -3.9979e-05 -7.1028e-06 0.00015512 -0.00066454 0.0017179 -0.0037205
-0.29387 0.12772 0.0044437 -0.0015395
0.00011942 0.00037832 -0.0002339 -0.0002337 0.00027879 -0.00046096 -0.0010548 -0.001084
0.0045095 -0.0015508 -0.30209 0.12882
5660000000 -0.2655 0.098134 0.0031053 -0.0037177 -0.0035584 -0.00048982 -0.00036378 -0.0007124
-0.00017204 -0.00073497 0.00026951 -8.1121e-05
0.0031258 -0.0037224 -0.0304 0.31976 -0.0046922 -0.0028964 1.5134e-07 -0.00016994
8.0999e-05 5.0157e-05 -0.00010159 -0.0001164
-0.0036039 -0.00047076 -0.0047286 -0.0028394 -0.29018 0.04407 -7.4681e-05 0.00015274
-0.00045477 -0.00038291 0.00012081 -0.0010357
-0.00036678 -0.00070443 -3.8031e-05 -0.00014932 -0.00010369 0.00014714 -0.096175 0.17852
0.00065571 -0.0041675 -0.0012894 -0.00090854
-0.0001786 -0.0006961 3.109e-05 4.5146e-05 -0.00048388 -0.00042392 0.00062948 -0.0041979
-0.27933 0.15486 0.0041828 -0.0027994
0.00037792 -0.00012338 -0.00010457 -0.00011383 9.7044e-05 -0.0011006 -0.0013372 -0.00089791
0.0040634 -0.0027711 -0.29353 0.16464
5720000000 -0.25037 0.11931 0.0026089 -0.0042982 -0.0029208 0.00084755 -0.00046539 -0.00025383
-0.00034966 -7.0167e-05 1.0724e-05 -0.00030034
0.002605 -0.0043131 -0.0022974 0.34494 -0.0055323 -0.0025645 5.6123e-05 -6.044e-05
-0.00030733 0.00013178 -0.00022273 0.0001649
-0.002904 0.0009131 -0.0056203 -0.0024253 -0.28645 0.074787 0.00014239 6.1871e-05
0.00013489 0.00043833 -0.00012177 -0.00020659
-0.00050091 -0.00025747 9.5475e-05 -9.8331e-05 0.00012999 5.5641e-05 -0.080278 0.18019
-0.00031372 -0.0035181 -0.0016823 -0.00045268
-0.00038218 -9.6586e-06 -0.00031366 7.8372e-05 0.00018568 0.00046485 -0.00037304 -0.0035311
-0.26745 0.18096 0.0037632 -0.003691
-4.1646e-05 -0.00039378 -0.00018682 0.00016362 -6.1586e-05 -0.00015596 -0.0016484 -0.00044172
0.0038775 -0.0036902 -0.26243 0.18247
5780000000 -0.23394 0.13672 0.0014101 -0.0049304 -0.0024176 0.0013173 -0.00074116 0.00014577
-0.00026264 -0.00022724 -0.00027094 -0.00024601
0.0014169 -0.004934 0.011204 0.3396 -0.0059475 -0.00061649 -9.0365e-06 -0.0002044
7.2187e-05 1.7032e-05 -1.3252e-06 -0.00011458
-0.0023954 0.0013423 -0.0059503 -0.00055476 -0.28287 0.091517 -6.9981e-05 -0.00011194
0.00020676 -3.794e-05 -0.00038073 -0.00046745
-0.00069443 0.00014682 1.724e-06 -0.00020865 -3.6686e-05 -0.000149 -0.071177 0.19614
-0.00021475 -0.0032553 -0.0012558 -1.0062e-05
-0.00026185 -0.0002874 7.8242e-05 4.3187e-05 0.00015924 -3.1773e-05 -0.00021451 -0.003221
-0.25715 0.20196 0.0028981 -0.0036927
-0.00019897 -0.00024469 -1.4552e-06 -0.00010331 -0.00034525 -0.00051615 -0.0012923 1.9079e-05
0.002788 -0.0037343 -0.25355 0.2039
5840000000 -0.22013 0.15766 -9.0432e-06 -0.0054891 -0.0020777 0.0012206 -9.478e-05 0.00031743
-0.00025249 0.00018359 -0.00039296 -0.00031833
7.4738e-07 -0.0054947 0.047051 0.34255 -0.0058357 0.00046635 -0.00021607 -1.6679e-05
0.00024366 -9.476e-05 -7.7473e-05 0.0002207
-0.0021002 0.0011945 -0.0058374 0.00056906 -0.27605 0.1157 -0.00021178 2.8259e-06
-0.00026412 -0.0006261 -0.00037105 -0.0004262
-0.00010131 0.00035318 -0.00020188 -3.7065e-06 -0.00022335 2.5738e-05 -0.048417 0.19908
-0.0010344 -0.0035277 -0.0012963 0.00017684
-0.00026692 0.00021664 0.00024373 -7.5795e-05 -0.0002955 -0.00059413 -0.0010827 -0.003549
-0.23987 0.21113 0.0020628 -0.0042738
-0.00037281 -0.00035916 -0.00010586 0.00025076 -0.00034911 -0.00044895 -0.0012579 0.00022219
0.0021696 -0.0042034 -0.21714 0.22821
5900000000 -0.20626 0.16967 -0.0020376 -0.0054166 -0.0021078 0.0024996 -0.00012244 -7.8723e-07
0.00023347 -0.00021479 -6.437e-05 0.00021908
-0.0020397 -0.0054307 0.067129 0.342 -0.0051842 0.0020365 2.1123e-05 -2.5795e-05
-7.4177e-06 -0.00024675 -8.8034e-05 -3.0148e-05
-0.0020556 0.0025398 -0.0051521 0.0021365 -0.26018 0.13118 -3.825e-05 -0.00011428
-0.00037939 -0.00037249 -0.00078672 -3.9367e-05
-0.00014895 3.1861e-05 2.8954e-05 -3.5681e-05 1.3431e-06 -0.00014948 -0.041108 0.20942
-0.0012584 -0.0035436 -0.001225 0.00025879
0.00017467 -0.0001955 -0.00010982 -0.00027561 -0.00045219 -0.00049597 -0.0013008 -0.0034929
-0.2141 0.2251 0.0019193 -0.0052405
-7.8296e-05 0.00027308 2.4345e-05 -1.0525e-05 -0.00070992 -3.0967e-05 -0.0012678 0.00021597
0.0018256 -0.0053143 -0.20271 0.2377
5960000000 -0.18571 0.18293 -0.0030647 -0.0038581 -0.0007332 0.0026595 -7.8554e-05 0.00017899
-0.00025248 6.2848e-05 -8.055e-05 0.00013421
-0.0030549 -0.0038887 0.093886 0.34069 -0.0041993 0.0023532 -0.00019622 1.4388e-05
-3.9329e-05 8.3114e-05 6.4867e-05 0.00020241
-0.00069329 0.0026423 -0.0041758 0.0024083 -0.24438 0.15703 -4.65e-05 -0.0002283
-0.00047755 5.6607e-05 -0.00031995 -0.0003937
-9.9873e-05 0.00020794 -0.00016897 1.0369e-05 -3.4287e-05 -0.0001963 -0.02238 0.21783
-0.0022394 -0.002922 -0.00094926 0.00098955
-0.00025033 6.5121e-05 -3.3997e-05 3.5761e-05 -0.0004161 4.3062e-05 -0.0022484 -0.0029397
-0.19334 0.24055 -6.5248e-05 -0.0050043
-4.4857e-05 9.4166e-05 3.2594e-05 0.00022123 -0.00032902 -0.00030082 -0.00095857 0.0010277
-1.5602e-05 -0.0049032 -0.17372 0.26435
6020000000 -0.16762 0.19817 -0.0038473 -0.0028904 -0.00022016 0.0030276 -4.6237e-05 0.00059266
-0.00025331 0.00040591 -0.0002164 0.00024479
-0.0038252 -0.0028878 0.12189 0.33186 -0.0046113 0.0033736 -6.1358e-05 0.00014227
-0.00012369 0.00016464 -0.00021535 0.00016475
-0.00018801 0.0030316 -0.0045161 0.0034795 -0.22453 0.1691 -0.00029705 0.00029483
-0.00061634 0.00021542 -0.00071338 0.00059319
-1.5155e-05 0.00060926 -6.8098e-05 0.00015194 -0.0003285 0.00027937 -0.015996 0.21315
-0.0029217 -0.0030075 -0.00066664 0.00068112
-0.00027902 0.00031723 -0.00012552 0.00016896 -0.00069025 0.00022767 -0.0029754 -0.0029656
-0.16426 0.25344 -0.00032395 -0.004775
-0.0001098 0.00036127 -0.00020343 0.0002094 -0.00064052 0.00045801 -0.00064541 0.00067625
-0.00028259 -0.0048969 -0.14632 0.26345
6080000000 -0.14715 0.20671 -0.0040385 -0.00081689 0.001327 0.0028725 0.00010431 0.00012684
7.4396e-05 0.00028337 0.00025992 3.4814e-06
-0.0040262 -0.00083508 0.14335 0.33236 -0.0029463 0.0047065 -3.3871e-05 -2.7753e-05
-3.1069e-06 0.00010455 0.00012368 0.00030897
0.0014131 0.0028471 -0.0028401 0.004779 -0.20654 0.19581 0.00031879 0.00012137
-0.00035843 0.00055033 -0.00019805 0.00038943
0.000118 0.00010706 -4.945e-05 -3.16e-06 0.00030628 0.00013979 0.00086198 0.22139
-0.0039997 -0.0019705 -0.00077312 0.0011134
0.00015834 0.00023923 3.8918e-05 0.00012138 -0.00026096 0.00057492 -0.0039988 -0.0019177
-0.1358 0.27077 -0.0014721 -0.0052274
0.00029785 2.3914e-05 0.00013459 0.00027324 -0.00018382 0.00041823 -0.0007913 0.0011387
-0.0015007 -0.0051214 -0.12459 0.28424
6140000000 -0.12992 0.21977 -0.0035744 -0.00051266 0.0017004 0.0021484 6.9195e-05 2.9837e-05
8.7588e-05 -0.00014045 0.00042374 -0.00014749
-0.0035715 -0.00050899 0.17003 0.31322 -0.0021017 0.005279 6.8476e-05 8.2895e-05
0.00043288 -0.00010787 0.00032292 0.0001713
0.0017156 0.0021091 -0.0020265 0.0053589 -0.1826 0.21501 0.00037841 -0.00010274
0.00012532 0.00056861 -9.9625e-05 0.00084285
5.9752e-05 4.3781e-05 7.6008e-05 2.3312e-05 0.00036288 -8.5422e-05 0.013548 0.21203
-0.0045372 -0.00085719 -0.00043233 0.0014018
0.00011918 -7.1577e-05 0.00038364 -8.7834e-05 0.00011204 0.00067986 -0.00457 -0.00085033
-0.11559 0.29054 -0.0031196 -0.0042911
0.00040995 -0.00021133 0.00036074 7.7896e-05 -5.2138e-05 0.00079182 -0.00038075 0.0013668
-0.0030928 -0.0043347 -0.085404 0.28273
6200000000 -0.11418 0.22507 -0.0029759 -0.00016651 0.0023069 0.0012284 0.00010912 0.00035041
-0.00025288 0.00011373 -0.00019514 -0.00025666
-0.0029836 -0.00016029 0.19791 0.31132 -0.00078072 0.0051835 1.8586e-05 0.00021788
5.8321e-05 7.3783e-08 9.597e-05 6.9736e-05
0.0022914 0.0012009 -0.00070608 0.005243 -0.16323 0.22884 0.00012741 -0.00032043
0.00053092 -6.4106e-05 0.0003823 0.00025993
0.00013407 0.00033845 5.6071e-05 0.00023518 0.00013035 -0.00028699 0.026973 0.22054
-0.0043348 0.00037011 5.7521e-05 0.0013474
-0.00029798 0.00012417 5.3947e-05 -2.3208e-05 0.00061327 -8.6318e-05 -0.00434 0.00044634
-0.10322 0.29549 -0.0038566 -0.0033863
-0.00020245 -0.00037687 0.00013068 4.238e-05 0.0003342 0.00036535 3.8509e-06 0.0013568
-0.0039253 -0.0033358 -0.072584 0.29165
6260000000 -0.099131 0.23797 -0.0031141 0.0008903 0.0021808 0.00050693 0.00031864 -7.8068e-05
0.00011959 0.00011248 -0.00014306 -3.8392e-05
-0.0031276 0.00088018 0.21519 0.29596 -5.2028e-06 0.0053414 4.0986e-05 -7.6596e-05
-4.0669e-05 -6.8121e-05 0.00018284 7.0308e-05
0.0022182 0.00042907 7.2606e-05 0.0053427 -0.14035 0.25012 0.0001086 -2.5254e-05
0.00031464 -0.00019418 0.0002009 0.00021339
0.00031938 -0.00011962 6.6072e-05 -8.3344e-05 7.5564e-05 -2.1476e-06 0.042876 0.21562
-0.003983 0.0015613 0.00055629 0.0011237
8.6284e-05 0.00012719 1.7537e-05 -0.00018505 0.00021876 -0.00010006 -0.0039744 0.0015623
-0.074497 0.29695 -0.0040967 -0.0025221
-0.00012301 -8.4356e-05 0.00024671 0.00014984 0.00019375 0.00011211 0.00059448 0.0011155
-0.0040355 -0.0025379 -0.026855 0.29218
6320000000 -0.082809 0.23994 -0.0025543 0.0015426 0.0021799 -0.00044322 4.4259e-05 7.7332e-05
-0.00045544 0.00049885 -0.0002864 0.00024344
-0.0025534 0.0015587 0.24049 0.28584 0.0019792 0.0055284 7.8633e-05 6.6263e-05
-3.5234e-06 -7.8687e-05 0.00013242 -0.0001512
0.0021561 -0.00046419 0.0020934 0.0055231 -0.12245 0.25856 -0.00015884 -0.0002637
0.00031144 -6.2559e-05 0.00038074 0.00023814
8.3597e-05 6.3682e-05 7.4034e-05 9.3031e-05 -0.00020574 -0.00028227 0.041718 0.21661
-0.0034527 0.0020012 0.0006254 0.00076556
-0.00054012 0.00045451 -1.2284e-06 -6.8755e-05 0.00027165 -0.00014194 -0.003488 0.0020426
-0.050361 0.30664 -0.0049727 -0.0012178
-0.00020667 0.00032031 9.0719e-05 -0.00019115 0.00037064 0.00024908 0.00062459 0.00073248
-0.0050179 -0.0012456 -0.016504 0.28946
6380000000 -0.062943 0.24705 -0.0017867 0.0019718 0.0016896 -0.00051538 8.9651e-06 -7.7266e-05
0.00024427 0.00024521 1.3601e-05 0.00023944
-0.0017816 0.001971 0.25691 0.26639 0.0031947 0.0041631 -0.00018973 -3.4202e-05
-0.00021638 -0.00019138 -0.00020461 -0.00018398
0.0016845 -0.0005392 0.0032502 0.0041051 -0.094407 0.27455 -0.00016633 0.00012281
0.00048166 -0.00014638 0.00052091 0.00023276
6.4661e-06 -0.00010576 -0.00017037 -4.7531e-05 -0.00014897 8.958e-05 0.062748 0.20698
-0.0029273 0.0030846 0.00090695 0.0007862
0.00023997 0.00028695 -0.00024519 -0.00015547 0.00043852 -0.00014634 -0.0028439 0.0030694
-0.030137 0.29892 -0.0046194 0.00019226
3.3678e-06 0.00020271 -0.00010777 -0.00020377 0.0004886 0.00022857 0.00093591 0.00084372
-0.0045919 0.00026536 0.023148 0.29275
6440000000 -0.039978 0.25734 -0.00082365 0.0023806 0.0016643 -0.00087652 0.00036757 -0.00011235
0.00020403 -0.00041031 -0.0001927 -0.00028163
-0.00082054 0.0023819 0.27739 0.25188 0.0033682 0.0028489 0.00013012 -2.5526e-06
-5.8205e-05 6.2638e-05 -0.00023179 -0.00034808
0.0016536 -0.00087044 0.0034479 0.0027683 -0.076846 0.28854 -0.00018431 0.00033874
-0.00030613 -8.9061e-06 0.00043273 -0.00055182
0.00039243 -0.00010977 0.00013289 -4.7374e-06 -0.0001891 0.0003058 0.064976 0.20307
-0.0015762 0.0037114 0.00095844 0.00069884
0.0002197 -0.00047753 -6.0127e-05 4.6188e-05 -0.00039393 -2.8904e-05 -0.0015996 0.0037467
0.012905 0.30272 -0.0045765 0.0014901
-0.00014863 -0.00025296 -0.00024766 -0.000292 0.00034628 -0.00055343 0.00095943 0.00066156
-0.0045304 0.0013977 0.035391 0.2762
6500000000 -0.021543 0.25683 -0.0001243 0.0019946 0.0013293 -0.00096919 0.00013953 -3.9705e-05
0.00016789 0.00010786 -4.9747e-05 0.00025928
-0.0001389 0.0020005 0.30194 0.22451 0.0036766 0.0024144 7.5639e-05 1.8813e-05
0.00016002 0.00011976 0.00022427 -0.00011304
0.0013101 -0.0010271 0.0037337 0.0023745 -0.065466 0.28573 -6.2758e-05 5.0897e-05
0.00017057 -8.1205e-05 -9.4199e-05 -0.00031655
0.00015482 -5.296e-05 8.4425e-05 2.8118e-05 -3.977e-05 6.9703e-05 0.088805 0.1978
-0.00039762 0.0037394 0.0011049 0.00042106
0.00014239 0.00015056 0.00019974 0.00012157 0.0002173 -6.8832e-05 -0.00030824 0.0037428
0.033113 0.30578 -0.0030715 0.0025189
-3.1191e-05 0.00035074 0.00023698 -0.00016987 -0.00011951 -0.00034598 0.0010838 0.00045512
-0.0031205 0.0025614 0.071979 0.27755
