# Supplementary material for: Early Detection of Alzheimer’s Disease via Machine Learning-Based Microwave Sensing: An Experimental Validation
Source: Sensors (Basel). 2025 Apr 25;25(9):2718. doi: 10.3390/s25092718 (PMC12074295; doi:10.3390/s25092718)
Supplement: Supplementary file 1 [file sensors-25-02718-s001.zip › measurements_paper_sensors/26 febbraio - PART1/set1/CSF_H_m3.s6p]

!Keysight Technologies,M9804A,MY58100912,A.14.10.03
!Date: Thursday, April 27, 2023 10:28:33
!Correction: S11(C  6-Port  ) 
!S12(C  6-Port  ) 
!S13(C  6-Port  ) 
!S14(C  6-Port  ) 
!S15(C  6-Port  ) 
!S16(C  6-Port  ) 
!S21(C  6-Port  ) 
!S22(C  6-Port  ) 
!S23(C  6-Port  ) 
!S24(C  6-Port  ) 
!S25(C  6-Port  ) 
!S26(C  6-Port  ) 
!S31(C  6-Port  ) 
!S32(C  6-Port  ) 
!S33(C  6-Port  ) 
!S34(C  6-Port  ) 
!S35(C  6-Port  ) 
!S36(C  6-Port  ) 
!S41(C  6-Port  ) 
!S42(C  6-Port  ) 
!S43(C  6-Port  ) 
!S44(C  6-Port  ) 
!S45(C  6-Port  ) 
!S46(C  6-Port  ) 
!S51(C  6-Port  ) 
!S52(C  6-Port  ) 
!S53(C  6-Port  ) 
!S54(C  6-Port  ) 
!S55(C  6-Port  ) 
!S56(C  6-Port  ) 
!S61(C  6-Port  ) 
!S62(C  6-Port  ) 
!S63(C  6-Port  ) 
!S64(C  6-Port  ) 
!S65(C  6-Port  ) 
!S66(C  6-Port  ) 
!S6P File: Measurement: :
# Hz S  RI   R 50
500000000 -0.32745 -0.055421 -0.011463 -0.0013348 -0.0087157 0.013036 -0.0033084 0.012033
0.011956 0.0056268 -0.0045768 0.0080464
-0.011525 -0.0013777 -0.41053 -0.069367 0.0065122 -0.010119 0.0011805 0.012101
0.0081886 0.0026618 0.0010829 0.013877
-0.0087606 0.012922 0.0064714 -0.010139 -0.25712 0.19666 0.0061249 0.0032389
-0.00062828 0.0087954 0.00026675 0.011128
-0.0033409 0.012084 0.0011277 0.012136 0.0061447 0.0032406 -0.32902 0.044933
-0.0206 -0.0058507 0.016139 0.028647
0.01198 0.0057118 0.0082073 0.002633 -0.00060715 0.008793 -0.020562 -0.0058854
-0.25678 -0.16026 -0.028094 0.0054459
-0.0044689 0.007878 0.00097638 0.013913 0.00026747 0.011108 0.016111 0.02864
-0.028118 0.0054459 -0.25521 -0.14097
560000000 -0.31403 0.10853 -0.02302 -0.065154 0.00050431 0.013491 0.0050491 0.012138
0.010397 0.0041924 0.011147 0.0098005
-0.023206 -0.065093 -0.37071 0.093796 -0.042204 -0.037564 0.013726 0.0031051
-0.012914 -0.0040013 0.0052107 -0.00091739
0.00049006 0.013402 -0.042332 -0.037469 -0.17992 0.24522 0.00067162 -0.0037098
0.018008 0.0036378 0.0079257 -0.0054746
0.0049606 0.012038 0.013816 0.0030555 0.0006651 -0.0037152 -0.3047 0.13525
0.0035716 -0.021776 0.005489 -0.020754
0.010305 0.0040172 -0.012968 -0.0041693 0.018019 0.0036623 0.0035792 -0.021718
-0.30565 0.015494 0.0059076 -0.048197
0.010916 0.0096234 0.0052498 -0.00084714 0.0079022 -0.0054358 0.005476 -0.020751
0.0059227 -0.048241 -0.3273 0.0054253
620000000 -0.27156 0.088603 -0.023658 0.0099968 0.0041196 0.0092299 0.0077299 -0.0052248
0.012813 -0.00069561 0.00033317 -0.0032763
-0.023676 0.0099619 -0.39967 0.041232 -0.019139 0.0017087 -0.0012225 -0.0017233
0.011672 -0.0059788 0.0012607 -0.0027861
0.0041358 0.0092967 -0.019172 0.0017765 -0.15235 0.25377 -0.0004666 -0.0046644
-0.0032365 -0.0029873 0.0093329 -0.0022248
0.0078904 -0.0049866 -0.0012401 -0.0016985 -0.00046865 -0.0046664 -0.26288 0.14681
-0.040939 -0.018854 0.01378 0.031259
0.012952 -0.0007849 0.011719 -0.0060215 -0.0031869 -0.0029514 -0.040955 -0.018746
-0.23151 -0.016895 -0.042982 0.011621
0.00063716 -0.0032417 0.0012668 -0.0028111 0.009323 -0.0022256 0.01377 0.03123
-0.043012 0.011552 -0.24201 -0.029863
680000000 -0.23737 0.18091 -0.026436 -0.01264 0.0049233 0.0053932 0.0020408 -0.0069232
-0.0022414 -0.011309 0.0068406 -0.0056331
-0.026334 -0.012648 -0.38886 0.14416 -0.031736 -0.00056812 -0.0015195 -0.00069813
-0.0019367 -0.0095104 -0.00075794 -0.0017765
0.0049131 0.0052527 -0.031763 -0.00049746 -0.10415 0.27658 -0.00093745 -0.00072162
-0.0016793 9.571e-05 -0.0026835 -0.009153
0.0019141 -0.0070041 -0.0015354 -0.00073262 -0.00094308 -0.00072991 -0.21872 0.1996
-0.025358 -0.0056646 -0.008908 -0.011793
-0.0023824 -0.01111 -0.0019933 -0.0095294 -0.0016843 8.0976e-05 -0.025395 -0.0056654
-0.2701 0.08355 -0.0068998 -0.0049937
0.0065593 -0.0055189 -0.00075992 -0.0017844 -0.0026734 -0.0091555 -0.0088517 -0.011796
-0.0068804 -0.0049758 -0.26045 0.07286
740000000 -0.19038 0.17308 -0.039697 0.027845 0.013419 -0.0043054 8.8238e-05 -0.0038728
-0.0039191 -0.0010709 -0.0069829 0.0024227
-0.039573 0.027697 -0.33406 0.16233 -0.035458 0.034655 0.00034551 -0.0064664
-0.013327 0.0071551 -0.0011998 -0.0067312
0.013535 -0.0043293 -0.035395 0.03479 -0.070584 0.27563 -0.0021013 0.0031597
-0.0026739 -0.0055219 -0.00095431 0.0010746
0.00033853 -0.0039077 0.00037324 -0.0064909 -0.0021012 0.0031529 -0.20144 0.20634
-0.041668 -0.0040992 0.023224 0.016717
-0.0041586 -0.0014297 -0.013328 0.0070984 -0.002664 -0.0055489 -0.041727 -0.0040747
-0.1765 0.10277 -0.04096 0.0035709
-0.0068521 0.0023927 -0.00115 -0.0067763 -0.00094782 0.0010531 0.023255 0.016687
-0.040954 0.0035768 -0.24854 0.077528
800000000 -0.16208 0.21754 -0.021249 0.016737 0.0057071 -0.010151 -0.0038405 -0.0020911
-0.004375 0.0015688 0.0039259 0.0014211
-0.02121 0.016733 -0.34141 0.23349 -0.0075026 0.034144 -0.0021557 0.0021631
-0.0010497 0.0023596 0.00071153 0.0056287
0.0057004 -0.010197 -0.0074171 0.0342 -0.032908 0.30078 0.00067656 0.0016803
0.00012825 0.0034572 -0.0016363 0.0009835
-0.0038839 -0.0020346 -0.0021668 0.0021773 0.00066902 0.0016815 -0.17202 0.23443
-0.026963 0.01593 0.015263 -0.010549
-0.0042166 0.0016323 -0.0010224 0.0023889 0.00012841 0.0034634 -0.02696 0.015962
-0.20969 0.13325 -0.016692 0.021752
0.0039658 0.001503 0.00068495 0.0056766 -0.0016385 0.00097896 0.015259 -0.010552
-0.016678 0.021754 -0.24833 0.13097
860000000 -0.12599 0.23789 -0.01653 0.03028 -0.0030606 -0.01007 -0.0018441 0.00014438
0.0038881 0.0048716 -0.0044004 -0.0024259
-0.016572 0.030194 -0.2927 0.27712 0.0083885 0.03368 0.00018414 0.0021707
0.0038806 0.0012247 0.0031112 0.00050224
-0.0030642 -0.01005 0.008486 0.033678 0.015775 0.31038 -0.00027852 -8.783e-05
0.0025214 -0.0012819 0.0014018 0.0038215
-0.0018176 0.00012214 0.00017213 0.0021447 -0.00028052 -8.8138e-05 -0.13326 0.24522
-0.015639 0.019932 -0.006848 -0.0092334
0.0038356 0.0048037 0.0038659 0.0012289 0.0025298 -0.0012771 -0.015612 0.019955
-0.15289 0.17833 -0.022389 0.018075
-0.0044236 -0.0025235 0.0030573 0.00047384 0.0013976 0.0038321 -0.0068221 -0.0092472
-0.022429 0.018055 -0.19618 0.17716
920000000 -0.10325 0.25991 0.0056518 0.038156 -0.0090559 -0.0047437 -0.0016473 0.0011963
0.0010899 0.0014794 0.003581 -0.0012602
0.0056093 0.038075 -0.26635 0.2973 0.028382 0.021924 0.0014179 0.0010309
0.0071803 -0.00032342 0.0041736 -0.002975
-0.009075 -0.0047132 0.028469 0.021846 0.061357 0.31192 0.0019105 1.1693e-05
0.00096593 -0.00026813 0.00071149 -0.0017719
-0.0016818 0.0013158 0.0014333 0.0010196 0.0019013 1.3827e-05 -0.1093 0.26093
-0.0076794 0.031041 0.0047857 -0.0064774
0.0011057 0.0014146 0.0071797 -0.00033053 0.00096329 -0.00025831 -0.0076071 0.031093
-0.13934 0.18405 -0.00036338 0.027102
0.0036063 -0.0012345 0.0041694 -0.0029886 0.00071304 -0.0017602 0.0047646 -0.0064681
-0.00039516 0.027082 -0.2069 0.18958
980000000 -0.057404 0.28168 0.017439 0.029165 -0.0092553 0.0042399 0.0014379 0.0033171
0.0036113 -0.0015412 -0.0034259 -0.0028338
0.017376 0.029072 -0.21468 0.33469 0.033012 0.0043695 0.0020935 -2.6538e-05
0.0018677 -0.0059551 -0.00018482 -0.0027032
-0.0092512 0.0042726 0.033065 0.00425 0.10791 0.30775 0.00057482 -0.0012175
0.00039001 -0.0019406 0.0012607 -0.00035672
0.0014383 0.0031664 0.0021069 -5.7758e-05 0.0005739 -0.0012094 -0.070303 0.27214
0.010801 0.028378 -0.009255 -0.0078222
0.0036993 -0.0015515 0.0018399 -0.0059743 0.00037822 -0.0019542 0.010843 0.028361
-0.10519 0.21089 0.0076202 0.018826
-0.0035188 -0.002727 -0.00020885 -0.0026847 0.0012679 -0.00036582 -0.0092344 -0.0077987
0.0075927 0.018817 -0.16592 0.23957
1040000000 -0.015914 0.28944 0.033075 0.018081 -0.0013098 0.0070407 0.0020636 0.00074992
0.0001286 -0.0034798 -0.00014811 -0.0015615
0.032929 0.018054 -0.17937 0.34741 0.029277 -0.015047 0.0015166 -0.0016989
-0.002107 -0.0028164 -0.0014195 -0.0030998
-0.0012659 0.0070334 0.029243 -0.015198 0.15526 0.29391 -0.00052133 -0.0015058
-0.0016483 -0.00095489 -0.00092639 -0.0010094
0.0021694 0.00080887 0.0015499 -0.0017218 -0.0005214 -0.0014985 -0.042133 0.28037
0.021399 0.016177 -0.0015626 0.00074895
0.00021945 -0.0034072 -0.002137 -0.0027725 -0.0016407 -0.00095113 0.02147 0.016161
-0.072851 0.21476 0.01489 0.01691
-7.6697e-05 -0.0015574 -0.0014423 -0.0031583 -0.0009275 -0.00099451 -0.0015911 0.00075018
0.014875 0.016905 -0.14416 0.25991
1100000000 0.027341 0.29997 0.035904 -0.0042953 0.0029349 0.0039431 0.0022219 -0.00063141
-0.0021836 -0.0027436 -0.0044299 -5.2585e-05
0.035847 -0.0043045 -0.13745 0.36728 0.014839 -0.028013 -0.00012307 -0.0018003
-0.0036466 -0.00087457 -0.0038117 -0.00073736
0.0029558 0.0039448 0.014754 -0.028105 0.20121 0.2745 -0.0018801 0.0002042
-0.0018095 0.000696 -0.0011528 -0.00019225
0.0021399 -0.00066829 -0.00013728 -0.0018088 -0.0018771 0.00020553 -0.002372 0.28536
0.025373 0.00225 -0.0024483 -0.00088189
-0.002217 -0.0027535 -0.0036578 -0.00085404 -0.0018183 0.00070668 0.025372 0.0022003
-0.052024 0.22611 0.019773 0.0062712
-0.0044892 4.8226e-05 -0.0038254 -0.00069525 -0.0011562 -0.00018925 -0.0024235 -0.00087376
0.019768 0.0062669 -0.099971 0.29261
1160000000 0.079308 0.29659 0.023737 -0.021047 0.0027426 -0.00052666 0.00011512 -0.0019886
-0.0038337 -0.00078964 -0.0011898 0.0041771
0.023712 -0.02102 -0.09245 0.37247 -0.0042989 -0.028858 -0.0016121 -0.001632
-0.0028684 0.0025371 -0.0016524 0.0017516
0.0027433 -0.00052935 -0.0044346 -0.028883 0.24584 0.24384 -0.0008615 0.0016811
-0.00042617 0.0018719 -0.00084835 0.00048466
0.00010926 -0.0019495 -0.0015843 -0.0016647 -0.00086187 0.0016787 0.038288 0.28183
0.020679 -0.012961 -0.0043151 0.0042167
-0.0038757 -0.00075807 -0.0028652 0.002565 -0.00042241 0.0018756 0.020682 -0.012981
-0.017245 0.23298 0.01824 -0.0023578
-0.0012277 0.0041067 -0.0016894 0.0017377 -0.00086545 0.00049886 -0.0043263 0.0042119
0.018241 -0.002346 -0.050751 0.29693
1220000000 0.12241 0.28642 0.01027 -0.030278 -0.001616 -0.00087123 0.00035615 -0.00087291
-0.0025812 0.0021914 0.0011751 0.0021791
0.010221 -0.030237 -0.049437 0.38585 -0.017312 -0.02086 -0.0026337 0.00038573
-7.8355e-05 0.0032383 -0.00083671 0.0021881
-0.0016127 -0.00088002 -0.017425 -0.020822 0.28447 0.20414 0.00076519 0.0018115
0.00071108 0.001191 0.00040516 0.00059525
0.00030147 -0.00084045 -0.0026267 0.00039122 0.00076333 0.0018088 0.077401 0.27202
0.0094121 -0.019229 0.0011758 0.0010872
-0.0025353 0.0022164 -7.334e-05 0.0032439 0.00069792 0.0011861 0.0093787 -0.019264
0.0069407 0.23832 0.012751 -0.014233
0.0012748 0.0022524 -0.00083255 0.0022029 0.00039558 0.00059458 0.0011824 0.0010957
0.012751 -0.014211 -0.021894 0.31387
1280000000 0.17298 0.26774 -0.008533 -0.028513 -0.0017559 0.0025334 -0.00079113 -0.002205
-0.0008458 0.0031015 0.0027331 0.0013348
-0.0084671 -0.028538 -0.0027811 0.37878 -0.024156 -0.0079015 -0.00112 0.0015251
0.00185 0.0019432 0.00074553 0.0021197
-0.0017648 0.0025114 -0.024222 -0.0077952 0.31512 0.16143 0.0016551 0.00011979
0.0011639 0.00014114 0.00039727 0.00018237
-0.00071846 -0.00218 -0.0011121 0.0015149 0.0016622 0.00012375 0.11431 0.25524
-0.0011053 -0.021008 -0.0011601 0.00051442
-0.0008516 0.0030882 0.0018737 0.0019376 0.0011787 0.00012309 -0.0011485 -0.021
0.0429 0.24072 0.0017007 -0.016021
0.0027098 0.0013096 0.00074283 0.0021349 0.00041217 0.00017242 -0.0011817 0.00050928
0.001693 -0.016025 0.025654 0.31842
1340000000 0.21082 0.23412 -0.017964 -0.018441 0.00074167 0.0046265 -0.0017415 -0.00098061
0.0014768 0.0025738 0.0019623 -0.0014633
-0.01791 -0.018388 0.037041 0.37102 -0.02114 0.0050274 -0.00027775 0.0021735
0.0021415 0.00082237 0.0012807 0.00079023
0.00077996 0.0046127 -0.021137 0.0051241 0.33797 0.11278 0.0012429 -0.00097805
0.00064135 -0.00067748 3.2731e-05 0.00016659
-0.0017805 -0.0009106 -0.00025885 0.0021893 0.0012537 -0.00097926 0.14688 0.23295
-0.010743 -0.017196 0.0001854 0.0014233
0.0015335 0.0025405 0.0021638 0.00079452 0.00062415 -0.0006781 -0.010765 -0.017192
0.072699 0.23342 -0.0053828 -0.01425
0.0019898 -0.0014325 0.0012831 0.00077804 3.2211e-05 0.00016152 0.00018343 0.0014338
-0.0053681 -0.014242 0.064532 0.31424
1400000000 0.24453 0.19748 -0.023704 -0.0068443 0.0053299 0.003192 -0.0023601 0.00060857
0.0024351 0.0010422 0.00049774 -0.0014477
-0.02369 -0.0068838 0.074227 0.35937 -0.014335 0.012963 0.001509 0.00156
0.0014351 -0.00085384 0.0011737 0.00015608
0.0053441 0.0032119 -0.014286 0.013058 0.35064 0.059372 0.0001346 -0.0017186
0.00015368 -0.00029429 0.00034418 0.00027514
-0.002319 0.0005743 0.0015092 0.0015498 0.00013231 -0.0017201 0.17478 0.20342
-0.016787 -0.0096358 -0.00097737 0.00072337
0.0024361 0.0010416 0.0014417 -0.00086101 0.00015168 -0.00030436 -0.016817 -0.0095794
0.10441 0.2277 -0.011447 -0.008285
0.00044372 -0.0015025 0.0011596 0.0001627 0.00035645 0.00028007 -0.0009833 0.00070644
-0.011453 -0.0082954 0.10912 0.30488
1460000000 0.26916 0.15432 -0.020133 0.0056519 0.0056667 -0.0018591 -0.001741 0.0017612
0.0022247 -0.00042408 -0.0002986 -0.0010222
-0.02009 0.0056141 0.10979 0.33804 -0.0051569 0.015523 0.0019539 0.00022065
0.00090549 -0.0016513 0.001309 -0.00051542
0.0056287 -0.0018955 -0.0051003 0.015579 0.35784 0.0047398 -0.0012911 -0.0014497
7.8622e-05 -0.00029806 0.00065052 -0.00026289
-0.0017374 0.0018686 0.0019568 0.00021432 -0.0012917 -0.0014605 0.20062 0.17399
-0.01772 -0.0019511 -0.00010665 0.002919
0.0022321 -0.00044048 0.00089026 -0.0016468 8.285e-05 -0.00029865 -0.017729 -0.0019023
0.13426 0.21261 -0.013058 -0.0017729
-0.00025548 -0.0010151 0.0013162 -0.00054195 0.00064085 -0.00026046 -9.9281e-05 0.0029316
-0.013056 -0.0017594 0.14311 0.28566
1520000000 0.28169 0.1116 -0.014117 0.01072 0.003425 -0.0041239 0.0001027 0.0028483
0.0021587 -0.0018266 -0.0011085 -0.00023701
-0.014115 0.010714 0.14344 0.32354 0.0024694 0.012666 0.0018455 -0.00098163
-8.5489e-05 -0.0011583 0.00036584 -0.00094688
0.0034218 -0.004168 0.0025467 0.012662 0.35021 -0.053079 -0.0013081 -0.00040556
0.00054147 -0.00091708 0.00015174 -0.00014972
8.153e-05 0.0027962 0.0018276 -0.0010047 -0.001315 -0.00040569 0.22188 0.1353
-0.016318 0.0043763 0.0022084 0.0022965
0.0021497 -0.0018359 -9.0712e-05 -0.0011723 0.00053691 -0.00091713 -0.016314 0.0044272
0.16168 0.19758 -0.012139 0.0027307
-0.0011404 -0.00021823 0.00035474 -0.00094187 0.00015954 -0.00015273 0.0022185 0.00228
-0.012148 0.002719 0.17591 0.26622
1580000000 0.29168 0.066362 -0.0073148 0.013661 -0.00092411 -0.0049881 0.0017531 0.0020017
-7.2434e-05 -0.0023233 -0.00024243 0.00050423
-0.0073284 0.013632 0.17106 0.29995 0.0057438 0.0074137 0.00045433 -0.0018589
-0.00075034 -0.00103 -0.00016036 -0.00088229
-0.00095964 -0.0049885 0.0057925 0.0073975 0.32924 -0.10964 -0.0017718 0.0006651
-0.00049215 -0.0012287 0.00030164 -0.00062342
0.0017904 0.0020606 0.00044641 -0.0018703 -0.0017793 0.0006667 0.23429 0.097494
-0.012066 0.0095941 0.0029883 0.00067226
-7.7268e-05 -0.002304 -0.00074862 -0.0010196 -0.00050464 -0.001234 -0.012055 0.0096337
0.18558 0.18006 -0.0088836 0.0085439
-0.00023824 0.00047746 -0.00019132 -0.00088258 0.0003082 -0.00062021 0.0029924 0.00067124
-0.0088827 0.0085375 0.20916 0.24157
1640000000 0.29451 0.024152 -0.00064125 0.012046 -0.0029518 -0.0025063 0.0030991 0.00097977
-0.00067966 -0.001789 -0.00038856 0.00058658
-0.00065729 0.012022 0.2019 0.2749 0.0059125 0.0024569 -0.0008125 -0.0019458
-0.0010643 -0.00026777 -0.00042304 -0.00078406
-0.0029575 -0.0025198 0.0059352 0.0024216 0.30022 -0.16024 -0.00065965 0.0016662
-0.001155 -0.00089155 -0.00011751 -0.00051535
0.0030742 0.00095267 -0.00082978 -0.0019362 -0.00065717 0.0016638 0.24591 0.049385
-0.0071311 0.011016 0.0029381 -0.0013205
-0.00069912 -0.0017864 -0.0010665 -0.0002552 -0.0011536 -0.00088681 -0.0070941 0.011046
0.20864 0.15393 -0.0039799 0.010258
-0.00039458 0.00057936 -0.0004028 -0.00077659 -0.00010856 -0.00051971 0.002941 -0.001344
-0.0039809 0.010253 0.23612 0.21105
1700000000 0.28617 -0.020788 0.0026065 0.0088897 -0.0034916 0.0001939 0.0032086 -0.0015856
-0.0022009 -0.00075785 0.00064908 0.00046623
0.0025933 0.0088859 0.21951 0.24415 0.0033797 -0.00032077 -0.0016978 -0.00051538
-0.00076797 0.00014114 -0.00087051 -0.00051191
-0.0034834 0.00022653 0.00338 -0.00033011 0.25459 -0.19875 0.00058938 0.0017367
-0.0021315 1.367e-05 -0.000378 -0.00079433
0.0032378 -0.0015845 -0.001696 -0.00050962 0.00058228 0.0017406 0.24181 0.0019006
-0.0034968 0.011249 0.0016091 -0.0024183
-0.0022148 -0.00074808 -0.00076091 0.0001558 -0.0021339 8.406e-06 -0.0034862 0.011266
0.22588 0.13272 0.00094541 0.010093
0.00068727 0.0004284 -0.00088628 -0.0004917 -0.00038515 -0.00078222 0.0016196 -0.0024155
0.00095644 0.010096 0.25308 0.17819
1760000000 0.27543 -0.068757 0.004627 0.0054223 -0.0022365 0.00096245 0.0010466 -0.0037242
-0.0016737 0.00068643 0.00028636 -0.00053687
0.0046184 0.0054309 0.24737 0.20505 0.00075552 -0.001864 -0.0013224 0.00032045
-0.00097788 0.00091641 -0.00058751 0.00034803
-0.0022502 0.00098434 0.00073835 -0.0018683 0.20589 -0.23051 0.0012838 0.0011086
-0.0011318 0.0016531 -0.0013902 -0.00066342
0.00098274 -0.0037219 -0.001317 0.00033448 0.0012909 0.0011016 0.23504 -0.047127
0.00011413 0.01003 -0.00014498 -0.0027174
-0.0016784 0.00069163 -0.00097327 0.00092507 -0.0011188 0.0016632 0.0001357 0.010049
0.24088 0.098612 0.004771 0.0070938
0.00029207 -0.00052162 -0.00059276 0.00034282 -0.001414 -0.00065779 -0.00015032 -0.0027257
0.0047763 0.007095 0.26754 0.14167
1820000000 0.25046 -0.1066 0.004419 0.0018729 -5.8048e-05 0.002135 -0.0013377 -0.0032164
-0.0011733 0.0012231 -0.00014951 -6.1963e-05
0.0044158 0.0018625 0.25771 0.17437 -0.0013833 -0.00038932 -0.0011683 0.0010675
5.6615e-05 0.0011795 -0.00075929 0.00045551
-6.2417e-05 0.0021411 -0.0013744 -0.00036964 0.155 -0.24528 0.0016948 0.00010739
9.6264e-05 0.0025717 -0.0017349 0.0004313
-0.0013163 -0.0032136 -0.0011557 0.0010735 0.0017079 0.00012063 0.20648 -0.094247
0.0022486 0.0080416 -0.0019383 -0.001907
-0.0011717 0.0012446 7.1425e-05 0.0011781 0.00010679 0.0025858 0.0022824 0.0080211
0.25699 0.067968 0.0055659 0.0033527
-0.00018133 -4.4972e-05 -0.00075876 0.00045997 -0.001724 0.00044659 -0.0019324 -0.0018986
0.0055625 0.0033451 0.27101 0.10528
1880000000 0.21521 -0.1457 0.0017456 -0.00022557 -0.00075277 0.0024626 -0.0030587 -0.0020007
-7.7938e-05 0.0018971 0.00024215 -0.00063928
0.0017713 -0.00023036 0.26266 0.12868 -0.0035213 0.0021909 -0.00010214 0.0016522
0.00061192 0.0011043 0.00010449 0.0010224
-0.00074399 0.0024329 -0.0035081 0.002224 0.10289 -0.25191 0.0015879 -0.0013255
0.0018891 0.0015793 -0.00085443 0.0015903
-0.0031391 -0.0019906 -0.00010972 0.0016588 0.0015912 -0.0013062 0.16829 -0.13431
0.0033183 0.005216 -0.0022838 -2.0067e-05
-5.1347e-05 0.0018975 0.00061799 0.0011101 0.0018949 0.0015865 0.0033338 0.0052263
0.26041 0.036736 0.0057337 0.00075625
0.00025316 -0.00064273 0.00010776 0.0010197 -0.00086498 0.0015837 -0.0022808 -1.8701e-05
0.0057333 0.0007573 0.27221 0.072669
1940000000 0.17706 -0.17204 -0.00067559 -0.0015596 0.0014354 0.0023662 -0.0037629 0.00072184
0.0015156 0.0011553 -0.00060724 -0.00059018
-0.00066751 -0.0015611 0.26484 0.095981 -0.0018909 0.0048525 0.00097416 0.0012098
0.0016707 0.00039206 0.00083343 0.00033121
0.0014549 0.0023045 -0.0018609 0.0048642 0.059827 -0.24426 0.00012016 -0.0020068
0.0022123 1.4032e-05 0.00037529 0.0015698
-0.0036768 0.00068964 0.00099238 0.0011921 0.00011777 -0.0019891 0.11821 -0.16754
0.0025647 0.0032039 -0.0017441 0.0009645
0.0015369 0.0011133 0.0016776 0.00036723 0.0022112 6.5537e-06 0.0025809 0.0031995
0.2637 -0.0029736 0.0042355 -0.0029351
-0.00062935 -0.00053537 0.00082478 0.00032582 0.00036962 0.0015481 -0.0017334 0.00099227
0.0042373 -0.002938 0.26385 0.035992
2000000000 0.13029 -0.18605 -0.0043157 0.00086616 0.0031321 0.0018293 -0.0023603 0.0037264
0.0011612 0.00015783 -0.00049334 0.0006484
-0.004305 0.0008469 0.25046 0.06031 -0.00081713 0.0071654 0.0013575 0.00032537
0.0011927 -0.0011065 0.00054461 0.00019756
0.0031096 0.0018096 -0.00075702 0.0071749 0.017403 -0.22915 -0.0013455 -0.00095626
0.001789 -0.0012613 0.0018169 0.0014528
-0.0023704 0.0037793 0.0013495 0.00034985 -0.0013504 -0.00097587 0.063868 -0.17918
0.00054506 0.0023332 -0.00044839 0.0020099
0.0011488 0.00015884 0.0011777 -0.0011126 0.0017885 -0.0012614 0.00055516 0.0023435
0.25722 -0.036746 0.00048268 -0.0041014
-0.00049967 0.00062119 0.00055618 0.00017445 0.0018079 0.0014531 -0.00045238 0.0020065
0.00046742 -0.0040966 0.24969 0.0079427
2060000000 0.0846 -0.19303 -0.0054237 0.003519 0.0032097 -0.00052602 0.00086755 0.0032905
0.0014824 -0.00080365 4.949e-05 0.0011604
-0.0053878 0.0034949 0.23801 0.031327 0.0039655 0.0083834 0.0010007 -0.00046756
0.00053385 -0.0013854 0.00074439 -0.00014138
0.0032022 -0.0005591 0.0040263 0.0083611 -0.014583 -0.21015 -0.0013488 0.00051756
0.00016296 -0.0020178 0.0029415 0.00027486
0.00086596 0.0032508 0.00096557 -0.00048125 -0.0013442 0.00052388 0.012199 -0.17703
-0.00087878 0.0035433 0.00054354 0.0013353
0.0014429 -0.00083076 0.00050663 -0.0014164 0.00014757 -0.0020154 -0.0008615 0.0035398
0.24203 -0.075022 -0.0019952 -0.0042801
3.9563e-05 0.0011838 0.00076455 -0.00012874 0.0029543 0.0002539 0.00054505 0.0013358
-0.0019756 -0.0042929 0.2363 -0.016588
2120000000 0.038463 -0.1848 -0.0041803 0.0072743 0.0027532 -0.002682 0.0030184 0.0019063
0.00044189 -0.0016043 0.00089346 -6.0499e-07
-0.0041623 0.0072788 0.21625 0.0065896 0.0065463 0.0048293 0.001173 -0.0012245
-0.0010486 -0.0020289 0.00012804 -0.0011698
0.0027516 -0.0026984 0.0065833 0.0047676 -0.043167 -0.19363 -0.00070275 0.00093187
-0.0016164 -0.0014648 0.00031166 -0.0022951
0.0030197 0.0019511 0.0011899 -0.0012325 -0.00071006 0.00093103 -0.038912 -0.16112
-0.0014192 0.0051501 0.0016285 0.0013716
0.00040684 -0.0016025 -0.0010595 -0.0020138 -0.0016258 -0.001453 -0.0014076 0.0051585
0.22383 -0.11012 -0.0055363 -0.0018994
0.00090683 -1.7807e-05 0.0001072 -0.00115 0.0002997 -0.0022719 0.0016214 0.0013468
-0.005538 -0.0019007 0.21501 -0.032736
2180000000 -0.00084089 -0.1711 -0.0019026 0.010745 0.00082397 -0.0023177 0.0029235 -0.00036867
-0.0002225 -0.001105 0.0011432 0.00012785
-0.0019185 0.010749 0.19623 -0.010925 0.0074398 0.0040898 -0.00062123 -0.0016093
-0.0021825 0.00058112 -8.9041e-06 0.00012039
0.00080991 -0.0023214 0.0074735 0.0040328 -0.063913 -0.16908 0.00091702 0.0013769
-0.0009912 0.00023604 0.00029891 -0.0020548
0.0029501 -0.00039081 -0.00065133 -0.0015952 0.00092193 0.001375 -0.075845 -0.13487
9.6883e-05 0.0075346 0.0021541 0.00025434
-0.00026044 -0.0011214 -0.0022078 0.00060855 -0.0009948 0.00022721 0.00011461 0.0075436
0.19578 -0.14001 -0.0058971 0.0023477
0.0011688 0.00013541 -2.2738e-05 0.00012376 0.00031758 -0.0020564 0.0021631 0.00025761
-0.005869 0.0023249 0.19891 -0.046504
2240000000 -0.030208 -0.1467 0.0029786 0.011851 -0.00028046 -0.0031798 0.0017838 -0.002242
-0.0017824 -0.00080818 0.00053448 -0.0022061
0.002964 0.011867 0.17657 -0.016545 0.0085074 0.00056919 -0.00073799 -0.00053774
-0.00050087 0.001077 -0.00080127 -0.00073467
-0.00033928 -0.0031782 0.0085128 0.00050402 -0.080967 -0.14511 0.0013537 -0.0012424
-0.0010627 0.00017119 -0.0023172 -0.0012749
0.0018327 -0.0022716 -0.00073141 -0.00055062 0.0013772 -0.0012119 -0.11079 -0.10639
0.00159 0.0091532 0.0017195 -0.00031572
-0.0017555 -0.00079385 -0.00048944 0.0010757 -0.0010487 0.00018495 0.0016158 0.0091511
0.16434 -0.15853 -0.0056911 0.0048206
0.00046553 -0.0022209 -0.00080225 -0.0007346 -0.0023414 -0.0012556 0.001709 -0.00032781
-0.0057018 0.0048361 0.17574 -0.057778
2300000000 -0.057545 -0.1189 0.0085964 0.0094486 -0.0013396 -0.0022676 -0.00054363 -0.0016714
-0.00095192 0.00086651 -0.00093466 -0.00052775
0.0086041 0.0094596 0.15536 -0.025409 0.0088089 -0.0018851 -0.0009539 0.00049885
-0.00022299 0.0016565 -7.4796e-06 0.00082513
-0.0013621 -0.0022611 0.0088111 -0.0019596 -0.093794 -0.12118 -0.00023398 -0.0012032
-0.00019185 0.0017529 -0.0017681 0.00084966
-0.00053285 -0.0016226 -0.00096407 0.00053655 -0.00023087 -0.0012271 -0.13222 -0.069676
0.0050411 0.0095727 0.00069162 -0.0015461
-0.0010025 0.00087744 -0.00022333 0.0016619 -0.00019071 0.0017316 0.0051081 0.0095396
0.12588 -0.17916 -0.0037065 0.0078713
-0.00091284 -0.00060591 -1.6075e-05 0.00081388 -0.0017843 0.00085399 0.00070048 -0.0015417
-0.0036839 0.0078726 0.15886 -0.059246
2360000000 -0.073463 -0.086661 0.011596 0.0082627 -0.0013512 -0.0017889 -0.0016389 -0.0010149
-0.00048167 0.00072055 -0.0016015 -0.00016096
0.011569 0.0082482 0.14647 -0.024842 0.0082784 -0.004886 -0.00095246 0.00091941
0.001839 0.00033451 8.0189e-05 5.1502e-06
-0.0013682 -0.0017803 0.0082492 -0.0049463 -0.10313 -0.098847 -0.0022871 -0.00076612
0.00094892 0.00014372 -0.00082597 0.0017245
-0.001684 -0.00097967 -0.00096279 0.00091537 -0.0022821 -0.00079027 -0.14938 -0.037332
0.0085499 0.0082119 0.0011223 -0.0022437
-0.00050957 0.00076718 0.0018614 0.00031274 0.00097363 0.00011313 0.0086159 0.0081876
0.095492 -0.18173 0.00061594 0.0084306
-0.0015328 -0.00010836 8.2165e-05 -6.0501e-06 -0.00081794 0.0017531 0.0011184 -0.0022547
0.00055544 0.0084229 0.13729 -0.062853
2420000000 -0.08154 -0.058921 0.014715 0.0021925 -0.0034 -0.0011353 -0.00089052 0.00034488
0.0011879 0.001392 -0.001114 0.0017724
0.014702 0.0022515 0.12882 -0.025169 0.0047047 -0.0067283 0.001349 0.0011703
0.00095896 -0.0014345 -0.00013416 -0.00013221
-0.0034226 -0.001158 0.0046512 -0.0067832 -0.11645 -0.078286 -0.0017893 0.0010406
-0.00014926 -0.000252 0.00031473 0.0027118
-0.00086675 0.00042027 0.001392 0.0011654 -0.0018022 0.0010602 -0.15901 0.0065557
0.011963 0.0065024 -0.00018833 -0.0025766
0.0011878 0.0013878 0.00094451 -0.0014297 -0.00019711 -0.00024598 0.011967 0.0064616
0.055494 -0.18122 0.0018174 0.0090709
-0.0011468 0.0017857 -0.00012495 -0.00015114 0.00035133 0.0027222 -0.00018684 -0.0025687
0.0018277 0.0090776 0.11828 -0.057741
2480000000 -0.081289 -0.027718 0.014165 -0.0034547 -0.0018504 -0.00012849 -0.00098363 0.001525
0.0013105 -0.00059882 1.0784e-06 0.0013862
0.014192 -0.0034376 0.13087 -0.025425 0.0030126 -0.0088169 0.0011876 0.00020948
-0.00078659 -0.00098189 -8.6128e-05 -0.00029218
-0.0018747 -0.00012141 0.0029546 -0.0088381 -0.11954 -0.057856 -0.00079714 0.0029971
-0.00017479 -0.00070289 0.001768 0.00088476
-0.00099021 0.0015207 0.0011661 0.00021163 -0.00079586 0.0029979 -0.16029 0.045126
0.015598 0.0015698 -0.0011825 -0.0026652
0.0013376 -0.0005911 -0.00080668 -0.00098052 -0.00017023 -0.00070716 0.015606 0.0014816
0.020683 -0.17397 0.0049678 0.007744
3.9772e-05 0.0013388 -9.7578e-05 -0.0002897 0.0017798 0.00088203 -0.0012127 -0.0026379
0.0049431 0.0077756 0.099229 -0.053469
2540000000 -0.084927 -0.0014273 0.011475 -0.0073558 -0.0024934 0.0011204 0.00052284 0.0015525
2.807e-06 -0.0013668 0.001117 0.0017124
0.011472 -0.0073345 0.11816 -0.017214 -0.00094876 -0.0078603 0.00081058 -0.0013977
-0.0019324 7.4912e-05 -0.00058725 0.00029385
-0.0025041 0.001162 -0.0010158 -0.0078558 -0.12597 -0.034269 0.0016719 0.0025581
-0.0011182 -0.00013391 0.0016279 -0.00093607
0.00055414 0.0015347 0.00082689 -0.0013831 0.0016539 0.0025603 -0.15969 0.085472
0.014792 -0.0041008 -0.0022787 -0.0018828
-6.3116e-05 -0.0014163 -0.0019262 0.00010836 -0.0011076 -0.00010735 0.014792 -0.0041776
-0.0084431 -0.15905 0.0079937 0.0058556
0.0010836 0.0017267 -0.00057219 0.00031269 0.0016407 -0.00097381 -0.0022934 -0.0018985
0.0079645 0.0058756 0.084681 -0.040085
2600000000 -0.077311 0.022845 0.0079742 -0.010518 -0.0015042 0.0026163 0.0010889 -0.0001593
-0.00086587 -0.00097564 0.0019876 0.00064002
0.0079654 -0.010506 0.11288 -0.032501 -0.0031517 -0.0062823 -0.00029395 -0.0009106
-0.00016483 0.0017819 -0.00013654 0.00072727
-0.0014394 0.0026403 -0.0032088 -0.0062658 -0.13102 -0.009062 0.002877 0.00024136
-0.00015425 0.0012333 0.0011832 -0.0016616
0.0010523 -0.00020461 -0.00033326 -0.00090356 0.0029128 0.00022759 -0.14406 0.12023
0.012588 -0.0094396 -0.0031577 -2.0348e-05
-0.0008531 -0.0010103 -0.00016605 0.0017914 -0.0001005 0.0012329 0.012553 -0.0094757
-0.043001 -0.1397 0.0092133 0.0054928
0.0019874 0.00058895 -0.00010825 0.00073842 0.0011496 -0.0016754 -0.0031436 -7.8899e-06
0.0092348 0.0054998 0.076409 -0.02497
2660000000 -0.071906 0.048042 0.0037341 -0.012043 -0.00021889 0.0011836 0.00016893 -0.00017856
-0.0023872 0.00015329 0.0013554 -0.0010203
0.0037522 -0.012053 0.12075 -0.028665 -0.0045982 -0.0046391 -0.0013366 -0.00050248
0.00053182 0.0019344 0.00057279 0.00072295
-0.00021264 0.0011998 -0.0046344 -0.0046047 -0.12965 0.011671 0.0022386 -0.0015863
0.00023099 0.00057115 -0.0012091 -0.0012909
0.0001842 -0.00020421 -0.0013089 -0.00050976 0.0022385 -0.0015755 -0.12292 0.15139
0.0079846 -0.012354 -0.0025713 0.0010632
-0.0024325 0.00019441 0.00059513 0.0019183 0.0002471 0.00057593 0.0079303 -0.012411
-0.064596 -0.11941 0.011014 0.0012907
0.0012875 -0.0010237 0.00056654 0.00072474 -0.0011897 -0.0013138 -0.0025792 0.0010756
0.011043 0.0013012 0.072664 -0.0054776
2720000000 -0.061607 0.06645 -0.00065668 -0.011761 -0.0002679 0.0030051 -0.00031212 -0.00020332
-0.002371 0.0020147 0.00038485 -0.0016971
-0.00062964 -0.011722 0.10606 -0.032221 -0.0051384 -0.0014271 -0.0016551 0.00040154
0.0018974 0.00032344 0.00084457 -0.00010711
-0.00025264 0.0030111 -0.0051662 -0.0013722 -0.12358 0.041373 0.0005729 -0.0025702
0.00022212 0.00036898 -0.0013346 0.00057173
-0.00031509 -0.00015247 -0.0016568 0.00044636 0.00058603 -0.0025873 -0.089542 0.18107
0.0035171 -0.01324 -0.0015273 0.0021918
-0.0023098 0.0021023 0.0019164 0.00035071 0.00025212 0.00033559 0.0034238 -0.013231
-0.083939 -0.086847 0.012035 -0.0015566
0.00040793 -0.0017352 0.00085362 -0.00016965 -0.0013396 0.00057507 -0.0015119 0.0022043
0.012015 -0.0015403 0.075999 0.013536
2780000000 -0.048217 0.085357 -0.0050607 -0.010084 -8.5508e-06 0.0013175 0.00051365 -0.00036053
0.0010183 0.0028978 -0.00075024 -0.0017392
-0.0050552 -0.010093 0.10448 -0.044463 -0.0041218 -2.1882e-05 -0.00025178 0.0017522
0.0017775 -0.0012397 0.00011252 -0.00023948
1.0751e-05 0.0012752 -0.0041201 1.2314e-05 -0.12022 0.071481 -0.0018881 -0.0020059
0.00032242 -0.00031765 -0.00039005 0.00062111
0.00055053 -0.00034338 -0.00024745 0.0017594 -0.0019118 -0.0020224 -0.05975 0.20295
-0.0026255 -0.013458 -0.0010117 0.0020776
0.001046 0.0028555 0.00173 -0.0012792 0.00031424 -0.0003042 -0.002649 -0.013499
-0.099578 -0.054259 0.010239 -0.0064502
-0.00070298 -0.0017186 0.00015178 -0.00024007 -0.0003675 0.00066033 -0.0010216 0.0020668
0.010233 -0.0064608 0.081115 0.031951
2840000000 -0.033289 0.10155 -0.0079632 -0.0066739 0.0015989 0.0019901 -8.3817e-05 -0.00014069
0.0015021 0.00095175 -0.0017206 0.00047385
-0.0079333 -0.0066694 0.10258 -0.038025 -0.0035063 0.0012618 0.00054088 0.00092362
-0.00034469 -0.0016542 3.5963e-05 -7.8261e-05
0.0016186 0.0019918 -0.0035179 0.0013067 -0.11419 0.096653 -0.0015242 0.00033171
0.00034746 0.00053287 0.001033 0.00088385
-0.00010065 -0.00011987 0.00054013 0.00093638 -0.0015161 0.00032545 -0.023731 0.21809
-0.0063122 -0.010721 0.00037658 0.00093501
0.0014543 0.00092607 -0.000339 -0.001676 0.00033863 0.00053529 -0.0063587 -0.010662
-0.1022 -0.022645 0.0081452 -0.008183
-0.0017185 0.00051071 2.0122e-05 -7.4884e-05 0.0010543 0.00085794 0.00039123 0.00093415
0.0081494 -0.0081721 0.095555 0.047516
2900000000 -0.019271 0.12197 -0.00891 -0.0023769 0.0017168 8.213e-05 0.00034236 -0.00066891
0.0023217 -0.0011162 -0.0007905 -6.5001e-05
-0.0088934 -0.0023725 0.083006 -0.046034 -0.0012385 0.0026687 0.0011066 0.00031745
-0.00071668 -0.0014072 -0.00021522 -4.8904e-05
0.0016869 4.9547e-05 -0.0012174 0.0026832 -0.09729 0.12946 -0.0010887 2.4808e-06
-0.00033114 -0.00088882 0.001652 -0.00068326
0.00028707 -0.00072788 0.0011223 0.00029741 -0.0010834 4.1616e-05 0.013563 0.22074
-0.0092204 -0.0070655 0.00092372 0.0019736
0.0021888 -0.0011969 -0.0007115 -0.0014119 -0.0003501 -0.0008391 -0.0092225 -0.0070597
-0.10147 0.017018 0.0059403 -0.010659
-0.00074792 -2.3543e-05 -0.00021232 -3.6797e-05 0.0016746 -0.00069956 0.00092059 0.001967
0.0059347 -0.010654 0.1106 0.052875
2960000000 0.0032198 0.13442 -0.0085177 0.0011513 0.00055947 0.0011979 -0.00050335 -0.00081466
-0.00026346 -0.0020999 -0.00084671 0.00036837
-0.008509 0.0011246 0.091847 -0.045627 -0.00072494 0.0013162 0.0010056 -0.00013174
-0.001273 -0.00057861 0.00035277 0.00038181
0.00056284 0.001182 -0.00070996 0.0013212 -0.07825 0.16025 -0.00056918 0.00072927
-0.00044016 0.0011029 -0.00021144 -0.0023198
-0.00044732 -0.00077133 0.0010009 -0.00012864 -0.00057403 0.00073169 0.055557 0.22687
-0.010354 -0.0016937 0.0014966 0.00086442
-0.00012741 -0.0021197 -0.0012932 -0.00052829 -0.00045242 0.0010898 -0.010412 -0.0016119
-0.089771 0.049052 0.00045537 -0.011908
-0.00086511 0.00033952 0.00035779 0.00038828 -0.0002317 -0.0023072 0.0015306 0.00087168
0.00047842 -0.011922 0.13031 0.063871
3020000000 0.022318 0.14874 -0.0059031 0.0041254 0.0014118 -0.00021925 -0.00095512 -0.00014144
-0.00073567 0.00039691 -0.00018282 0.00046014
-0.0059101 0.0041051 0.08035 -0.034067 -0.00044827 1.2895e-05 0.00030159 -0.0010137
-0.0017434 0.00056738 0.0007348 -3.956e-05
0.0013843 -0.00024999 -0.00044865 1.6826e-05 -0.057238 0.18517 -0.0002403 0.0011063
0.00057982 6.5363e-05 -0.00098591 -0.001468
-0.00094834 -5.6378e-05 0.00030667 -0.0010459 -0.00024618 0.0011202 0.094721 0.21998
-0.0087624 0.0015305 0.00068797 0.00048962
-0.00073055 0.00043016 -0.0017429 0.00057611 0.00054001 7.7307e-05 -0.0087331 0.0014977
-0.072297 0.078533 -0.0026766 -0.010343
-0.00021992 0.0004376 0.0007362 -1.9478e-05 -0.0010231 -0.0014829 0.0006679 0.00049373
-0.0026872 -0.010356 0.15035 0.060665
3080000000 0.050501 0.15806 -0.0039195 0.006008 0.0015207 9.4551e-05 -0.00054842 -8.0272e-05
-0.00059573 0.00033662 3.8329e-05 0.00037263
-0.00393 0.005973 0.077629 -0.028317 -0.00033058 0.0005119 -0.00026185 -0.00029866
-0.00014705 0.0011289 -7.0686e-05 -0.00051791
0.0015245 5.4306e-05 -0.00032887 0.00051301 -0.01995 0.20692 -0.00061326 8.4544e-05
0.00055897 0.00031777 -0.0020268 -0.00051711
-0.00056946 -6.9692e-05 -0.00024901 -0.00028368 -0.00062157 0.00010426 0.12798 0.21142
-0.0068453 0.0050664 0.0021212 0.00047084
-0.00042904 0.00032876 -0.0001222 0.0011339 0.00059317 0.00031474 -0.0068648 0.0050788
-0.043364 0.11055 -0.0066909 -0.0086576
1.4449e-05 0.00039505 -8.9365e-05 -0.0005285 -0.0020372 -0.00051625 0.0021222 0.00045912
-0.0066629 -0.0086566 0.16501 0.06639
3140000000 0.080051 0.16078 -0.0005833 0.0072198 0.0027996 -0.0014896 -0.0012264 0.00091003
0.0015621 0.00056073 0.00029715 0.00018985
-0.00060976 0.0072079 0.073367 -0.029892 -0.0010765 0.00023819 0.00071158 -0.0001049
-7.6932e-06 0.00084295 0.00072838 -0.00045125
0.0027842 -0.0015381 -0.0010643 0.00023956 0.022633 0.22757 -4.1926e-05 0.0016743
0.0014334 -0.00093583 -0.0026031 0.00089103
-0.0011869 0.00089999 0.00070644 -0.00011058 -2.1416e-05 0.0016666 0.16311 0.186
-0.0029408 0.0063988 0.0010045 -0.0013294
0.0015383 0.00061419 -8.8289e-06 0.0008641 0.0014847 -0.0010017 -0.0028927 0.006398
-0.024955 0.13025 -0.0086191 -0.0043906
0.00027022 0.00020672 0.00071511 -0.00044575 -0.0026033 0.00089892 0.0010034 -0.0013523
-0.0086678 -0.0043997 0.18904 0.057074
3200000000 0.11256 0.17027 0.0042492 0.0060237 0.00078777 -0.0029605 -0.00019048 0.0021165
0.00060391 -0.001876 6.0626e-05 0.00027482
0.0042272 0.0060168 0.083789 -0.028313 -0.00093307 0.00075139 -0.00033255 -0.00091721
0.000819 0.0011007 -0.0004745 -0.00097883
0.0007356 -0.0029599 -0.00091367 0.00075261 0.067124 0.23225 0.0011363 0.00066893
-0.0002289 -0.0023592 -0.0011373 0.0023413
-0.00017326 0.0021109 -0.00033856 -0.00090269 0.0011351 0.00064785 0.18339 0.16354
-4.8558e-05 0.0059825 0.00044466 -0.0014393
0.00062381 -0.0019147 0.00082436 0.0010539 -0.00025487 -0.0023513 4.4017e-06 0.0059943
0.015561 0.14912 -0.0093346 -0.00065037
9.6197e-05 0.00020069 -0.00049472 -0.00097991 -0.0010976 0.0023553 0.00040521 -0.0014011
-0.0093286 -0.00068911 0.2049 0.05584
3260000000 0.14441 0.16131 0.004209 0.0027666 -0.0010081 -0.0024268 0.0011584 0.0007141
-7.9122e-05 -0.0018481 6.4488e-05 2.1509e-05
0.0041963 0.002772 0.091966 -0.031325 -0.001666 0.0021156 -0.00028441 -9.0261e-05
0.00080143 -0.0004648 -0.00086217 0.00014736
-0.0010414 -0.0024718 -0.0016447 0.0021301 0.11879 0.22815 0.00047634 -0.00014691
-0.0008734 -0.0011481 0.00042671 0.0017626
0.0011562 0.00055367 -0.00031504 -8.4748e-05 0.00049429 -0.00015831 0.21053 0.12591
0.0027332 0.0054158 -0.00093025 -0.001698
-0.00016805 -0.0018637 0.00079655 -0.00050271 -0.00087186 -0.0011371 0.0027501 0.0054239
0.042287 0.15791 -0.0070531 0.0040317
0.0001517 0.00017015 -0.0008915 0.00014891 0.00039814 0.0017913 -0.00092842 -0.0017136
-0.0070571 0.0040697 0.23424 0.046003
3320000000 0.17421 0.15452 0.0071554 0.00085519 -0.00054103 -0.001665 0.00076526 0.00020648
-0.0017146 -0.0014274 0.00047511 0.00016424
0.0070929 0.00085301 0.098851 -0.027614 0.0010074 0.0022935 -0.00025135 -0.0006482
-0.00035348 -0.00023326 -0.00043854 0.00031079
-0.00057462 -0.0016529 0.001015 0.0022936 0.16715 0.21896 0.00018342 -0.00022646
-0.0012321 -0.00041204 0.00028149 0.00083445
0.00078044 0.00029255 -0.00024871 -0.00066249 0.00016983 -0.00021006 0.21901 0.096357
0.0037366 0.00322 -0.0009309 7.5748e-05
-0.0018451 -0.0013836 -0.00034368 -0.00022948 -0.0012449 -0.00031703 0.0037868 0.0031806
0.075673 0.15805 -0.0031558 0.0050514
0.00037063 0.00016972 -0.0004125 0.00030016 0.00028381 0.00077828 -0.00094731 8.7002e-05
-0.0031453 0.0050302 0.2494 0.032797
3380000000 0.20907 0.13728 0.0052923 -0.0022658 -0.0012095 0.00052289 0.001083 0.00030845
-0.0014716 0.00085852 0.00029657 -3.8278e-05
0.0052929 -0.0022647 0.11007 -0.035247 0.00023953 0.0028779 -0.0012843 -0.00054855
-2.4252e-05 0.00015843 -0.00081015 0.00047809
-0.0012382 0.00055698 0.00027248 0.0028637 0.20832 0.19594 0.00082136 -0.00045777
-0.0018866 0.00065392 0.00089115 0.0016041
0.0011001 0.00021577 -0.0012894 -0.00051798 0.00082705 -0.00043015 0.234 0.06369
0.0057535 0.0028922 -0.00065515 0.000462
-0.0014767 0.00072301 -1.3136e-05 0.00015723 -0.001918 0.00060649 0.0057351 0.0028719
0.11808 0.14857 -0.0012168 0.0060562
0.00033586 5.1799e-05 -0.00079494 0.00053538 0.00090918 0.0015367 -0.00061548 0.00046803
-0.0012099 0.0061035 0.27908 0.0142
3440000000 0.23963 0.11557 0.0042443 -0.0039321 -0.00064281 -0.0017267 0.00079377 8.0753e-05
-0.0013699 0.0015131 0.00073245 0.00011435
0.004237 -0.0039078 0.1037 -0.040946 0.0033235 0.0020333 -0.00097403 0.0011766
6.7583e-05 0.00046903 0.00015126 0.0008563
-0.0006265 -0.0017478 0.0033463 0.0020028 0.24624 0.16698 -0.00032589 -9.4289e-05
1.6911e-05 0.0015404 0.00091467 0.00072912
0.00082591 2.5461e-05 -0.00096088 0.0011868 -0.0003356 -0.00011266 0.23512 0.031107
0.0067785 -0.00032619 -0.00013501 6.307e-05
-0.0013069 0.001557 9.2976e-05 0.00040519 3.9937e-05 0.0015272 0.0068464 -0.0003861
0.148 0.13869 0.0033771 0.0034682
0.00061963 0.00013298 0.00016735 0.00085051 0.00094039 0.00077283 -0.00014244 4.2356e-05
0.0033169 0.0034526 0.29535 -0.015893
3500000000 0.27131 0.084238 0.002095 -0.0045494 -0.0016069 0.0014405 0.0011415 -0.00073608
-0.0011662 0.0013921 0.00065112 -0.00096194
0.0021015 -0.0045688 0.11616 -0.064901 0.003333 0.00089475 -0.00044146 0.0006914
0.00061816 -2.9047e-05 3.7352e-06 0.00036877
-0.0015982 0.0015288 0.0033505 0.0008646 0.27605 0.13292 -2.629e-05 -0.00023519
-9.1481e-06 0.00089936 0.0014255 0.00020522
0.0010987 -0.00071478 -0.00039714 0.00067126 -5.06e-05 -0.00024092 0.23975 0.0036544
0.0073905 -0.0029364 -5.4766e-05 2.5359e-06
-0.0011402 0.0013816 0.00061948 3.8243e-05 -7.5345e-05 0.00083907 0.0073394 -0.0029431
0.1929 0.11048 0.0034526 0.0013511
0.00069573 -0.00097347 2.3871e-06 0.00041066 0.0013778 0.00020474 -2.7631e-05 1.9563e-05
0.0034033 0.0013294 0.31685 -0.042703
3560000000 0.28969 0.050022 6.4178e-05 -0.0057219 -5.2091e-05 -0.00087633 0.00064338 9.357e-07
0.0016057 0.0016026 0.00022631 -0.0011677
8.5406e-05 -0.0057062 0.11029 -0.070361 0.0057343 -0.0010553 0.00042675 0.00070729
0.00068324 -0.00033713 9.6452e-05 0.00025067
-7.6621e-05 -0.0008727 0.0057158 -0.0011131 0.30333 0.089735 -0.0002577 -0.00026796
0.00056692 0.00060223 0.0013192 -0.00087662
0.00056997 -2.7458e-05 0.00042932 0.00072101 -0.00025633 -0.00030823 0.23002 -0.032677
0.0057752 -0.0061708 -0.00032272 -0.00052496
0.001503 0.0016346 0.00068427 -0.00036033 0.00061499 0.00052048 0.0057904 -0.0061797
0.21342 0.096776 0.0033544 -0.00088041
0.00021428 -0.0011976 6.8011e-05 0.00019711 0.0013678 -0.00090734 -0.0003332 -0.00053224
0.0033473 -0.00091672 0.32776 -0.08233
3620000000 0.3055 0.012859 -0.0011375 -0.0034332 -0.0020184 -0.00026286 0.00020602 -0.0020108
-9.1524e-05 0.00071659 -0.00064981 -0.00087368
-0.0011153 -0.0034362 0.11055 -0.099934 0.0036454 -0.0040092 0.00044805 0.00046749
-0.0002201 -0.00089262 0.00063765 0.00040579
-0.0019947 -0.00021918 0.0035938 -0.0040563 0.31522 0.045234 -5.0049e-05 -0.00069929
1.104e-05 0.00017124 0.00081485 -0.00063773
0.00023652 -0.0020274 0.00044097 0.00043931 -8.1824e-05 -0.00068391 0.21873 -0.062828
0.0014899 -0.0071179 -0.0010362 0.00054811
0.00013176 0.00067292 -0.00025899 -0.00083098 -2.3655e-06 0.00013402 0.0014136 -0.0071589
0.23614 0.05481 0.0016961 -0.0021007
-0.00064304 -0.00089345 0.00071141 0.00041767 0.00075267 -0.00065956 -0.0010365 0.00055374
0.0017026 -0.002059 0.32956 -0.11749
3680000000 0.30913 -0.031418 -0.0032812 -0.003803 -0.0012607 0.0017396 -0.0011564 -0.00041732
0.0014828 -0.00020491 -0.0014022 -0.0003426
-0.003268 -0.0038108 0.10573 -0.11677 0.0012194 -0.0046781 0.00068309 0.00039849
-0.00048695 -0.00056898 0.00067403 2.9284e-05
-0.0011688 0.0017202 0.0011591 -0.0047071 0.32568 -0.0042108 -0.00077792 -0.00069383
0.0010985 0.00086884 0.00073129 -0.0020461
-0.0010939 -0.00038105 0.00064203 0.00039872 -0.00075386 -0.00065991 0.20556 -0.09711
-0.0001493 -0.0069263 -0.00090858 0.0014474
0.0014908 -0.00014263 -0.00048669 -0.00058237 0.00115 0.00091226 -0.00017438 -0.0069057
0.25599 0.030175 0.001184 -0.0020652
-0.0014652 -0.00029168 0.00064023 1.5143e-05 0.00069584 -0.0020362 -0.00091088 0.0014352
0.0011422 -0.0021084 0.32929 -0.16277
3740000000 0.31138 -0.066173 -0.0028949 -6.3178e-05 -0.002044 0.0026287 -4.2753e-05 -0.00075283
-0.00066207 0.00023089 -0.00070965 0.00040305
-0.0029163 -6.1281e-05 0.096812 -0.13864 0.00060762 -0.005234 0.00025544 -0.00029375
-0.00026918 -0.00021616 0.0006584 0.00017546
-0.0020082 0.0026653 0.00054648 -0.0052456 0.32866 -0.043711 -0.00061308 1.617e-05
0.00017067 0.00024631 -0.00071338 -0.001394
-7.7014e-05 -0.0007398 0.00026343 -0.00033511 -0.00059066 4.5014e-05 0.1837 -0.12048
-0.0021669 -0.0061044 0.00075354 0.0023461
-0.00072251 0.00013795 -0.00029488 -0.0001593 0.00015536 0.00025046 -0.0021959 -0.0061409
0.26227 -0.0088264 7.724e-05 -0.0021966
-0.00068852 0.00025835 0.00070305 0.00018334 -0.00075912 -0.0013873 0.00075355 0.002354
9.7683e-05 -0.0022205 0.31578 -0.20216
3800000000 0.30612 -0.11173 -0.0022288 0.00036862 0.00085156 0.0037905 -0.001064 -0.0013929
0.0014861 0.00091719 -0.0012441 0.00066168
-0.0022436 0.00035635 0.085726 -0.15325 -0.002284 -0.004779 0.00011396 0.00020787
-0.0010161 -0.00039895 0.0010012 -0.00017319
0.00088791 0.0037625 -0.0023395 -0.0047444 0.32479 -0.085152 -0.00070249 0.00029057
0.00098071 -0.00018291 -0.001056 -0.00055629
-0.0010507 -0.001488 0.00013957 0.00020954 -0.00069168 0.00033709 0.17406 -0.14598
-0.0034336 -0.0045977 0.0014565 0.0020199
0.001516 0.00085709 -0.001043 -0.00047203 0.00094197 -0.00013987 -0.0034699 -0.0045409
0.27527 -0.04915 0.0011993 -0.00096792
-0.0011612 0.00071608 0.0010017 -0.00015736 -0.00098851 -0.00053223 0.0014741 0.0020157
0.0011944 -0.00095807 0.3063 -0.24329
3860000000 0.29528 -0.14345 -0.00090366 0.00091465 0.00269 0.0019344 -0.0020628 0.0011519
0.00072087 -0.0011629 -0.00020539 0.0014182
-0.00094111 0.00093921 0.066478 -0.16267 -0.0033684 -0.004766 0.00065049 -0.00065963
-0.00065303 0.0013107 0.00059766 -0.0011311
0.0027562 0.0018945 -0.0034384 -0.0047231 0.30528 -0.1246 -0.0010337 0.00053249
0.00034345 -0.00054818 -0.00071114 -2.2297e-05
-0.0020541 0.0011933 0.00059573 -0.00071231 -0.0010583 0.0005426 0.1462 -0.16082
-0.003098 -0.004793 0.0020732 0.00082898
0.00070351 -0.0010923 -0.0006494 0.0013405 0.00034833 -0.0005654 -0.0030881 -0.0048059
0.27102 -0.081177 -0.00012688 -0.0024629
-0.00011563 0.0014381 0.00059318 -0.0011634 -0.00071624 -2.0261e-05 0.0020612 0.0008475
-7.8581e-05 -0.0024037 0.28345 -0.28118
3920000000 0.28078 -0.18389 0.0014211 0.00016038 0.0039329 0.0022261 -4.085e-05 0.00080158
0.00028659 -3.7289e-05 0.0006158 0.00021942
0.0014455 0.0001497 0.039292 -0.17865 -0.0049307 -0.0030108 -0.00040067 -4.8924e-05
0.00039994 0.00019905 -0.00048301 -0.00024596
0.0040046 0.0022315 -0.0049797 -0.0029444 0.29871 -0.158 8.0087e-05 0.0013661
0.001494 -0.0012291 -0.00046305 2.2562e-06
-2.5406e-05 0.00085521 -0.0004146 -7.123e-05 0.00011407 0.0013521 0.1256 -0.17117
-0.0041435 -0.0035247 0.0020695 -0.00029508
0.00029976 9.7169e-05 0.00041647 0.00016198 0.0014951 -0.0012257 -0.0042228 -0.0034554
0.26289 -0.12992 0.00091526 -0.0027793
0.0005126 0.00011269 -0.00048087 -0.00023095 -0.00042665 -1.9886e-06 0.0020747 -0.00030094
0.0007935 -0.0028048 0.26196 -0.30894
3980000000 0.25315 -0.21991 0.001747 -0.0027919 0.0049301 -0.00049958 0.00018609 0.0011078
0.0011125 -0.0017548 0.00024569 0.00025966
0.0017445 -0.0027345 0.016965 -0.19179 -0.0054399 -0.0011695 0.00075752 0.00047975
0.00054989 0.00038266 4.5142e-06 -0.0009437
0.0049413 -0.00054576 -0.0054568 -0.0010989 0.26983 -0.18837 0.0013049 2.3661e-05
-0.00082752 -0.0011297 -0.00066168 -0.00072185
0.00013667 0.001044 0.00082381 0.00050098 0.0012982 4.3543e-05 0.089982 -0.19271
-0.0047707 -0.0043703 0.0017191 -0.0010402
0.0009481 -0.0017706 0.00057427 0.00043329 -0.00083049 -0.0011185 -0.0046996 -0.0043696
0.24971 -0.16035 0.00089149 -0.0049928
0.00036269 0.00022708 -4.8522e-05 -0.00094759 -0.00067478 -0.000748 0.0017095 -0.0010258
0.00097888 -0.0050002 0.22697 -0.34623
4040000000 0.22572 -0.24542 -0.00039782 -0.0039086 0.0033159 -0.0030403 0.00030924 0.00020838
-0.00073597 -0.001031 0.00053788 0.00017532
-0.00041544 -0.0039102 -0.0086017 -0.1991 -0.0045485 0.00041895 0.00011791 -0.0010282
-0.00010924 0.00019647 -0.0011842 -0.00025011
0.0032897 -0.0031167 -0.0045559 0.00048318 0.24762 -0.22184 0.00028707 -0.00053471
-0.0008147 -0.00030801 -0.0012375 1.2455e-05
0.00025593 0.00028392 9.8474e-05 -0.0010667 0.00033387 -0.0004783 0.068061 -0.18734
-0.006622 -0.0013062 0.0015817 -0.00059345
-0.00078121 -0.0010277 -0.00011905 0.0002122 -0.00075325 -0.00031421 -0.0067465 -0.0012364
0.23578 -0.19344 -0.002358 -0.0038143
0.0004036 0.00020027 -0.0011715 -0.0002394 -0.0012906 4.99e-05 0.0015532 -0.00058996
-0.0024343 -0.003763 0.19006 -0.36422
4100000000 0.19563 -0.26908 -0.0032516 -0.0028996 0.00086667 -0.0035671 -0.00030748 7.0942e-05
0.00024455 -0.001905 0.00057984 0.00031542
-0.0032228 -0.0028657 -0.034299 -0.20208 -0.0043787 0.00094037 -0.00016494 -0.0002642
0.00069487 0.000459 -0.00051674 0.00024336
0.00087949 -0.00357 -0.0043617 0.00099396 0.2257 -0.24804 0.00026577 -0.00021645
-0.00053939 -0.00031595 -0.0013975 0.0004287
-0.00032701 -4.0283e-06 -0.00015508 -0.00023168 0.00014333 -0.00020216 0.034868 -0.20081
-0.006496 0.00038875 0.0013219 -0.00151
0.00021072 -0.0018602 0.00070566 0.00043052 -0.00060547 -0.00031436 -0.0063607 0.00040625
0.21795 -0.21866 -0.0030494 -0.0045067
0.00066137 0.00021126 -0.00056134 0.00024085 -0.0014338 0.00042504 0.0013455 -0.0015189
-0.0030157 -0.004426 0.15629 -0.39097
4160000000 0.16668 -0.28631 -0.0036922 -0.0019527 -0.00038272 -0.0029656 0.00054526 -0.00021271
-0.0037697 -0.00034811 0.0011028 -0.00089039
-0.0037136 -0.0019706 -0.05972 -0.19789 -0.0045994 0.0024241 -0.00040072 -0.00029836
0.00022644 -0.00060859 -0.0011375 0.00037799
-0.00038049 -0.003005 -0.0045635 0.0024813 0.19302 -0.26291 0.00050989 -0.00020738
-0.0010953 -0.00021511 -0.0010321 0.0010004
0.00058879 -0.00015903 -0.00039111 -0.00028698 0.0004894 -0.00026559 0.010344 -0.18861
-0.0054747 0.0017386 0.00068699 -0.0023956
-0.0037912 -0.00024478 0.00026932 -0.00061002 -0.001118 -0.00026641 -0.0055892 0.0017936
0.18206 -0.2541 -0.0045864 -0.0032713
0.0010135 -0.00085173 -0.0011183 0.00039066 -0.00099725 0.00097432 0.00064675 -0.0024135
-0.0046981 -0.0033114 0.10738 -0.39927
4220000000 0.13774 -0.30238 -0.0047252 0.00039075 0.00022003 -0.0036395 -0.00038923 -0.00018001
-0.00066118 0.0011176 0.0003211 -0.0015032
-0.0047221 0.00032565 -0.095774 -0.18782 -0.0024716 0.0031741 -0.00018917 -0.00012149
0.00018495 -4.2194e-05 -0.0008111 0.0011606
0.00019467 -0.0036688 -0.0024391 0.0032106 0.16382 -0.28979 -5.8028e-05 2.9834e-05
7.7939e-05 0.00016048 -3.0626e-05 0.0011726
-0.00037748 -0.0001936 -0.00020006 -0.00011028 -2.7036e-05 6.196e-05 -0.013329 -0.1866
-0.0045673 0.0018704 0.00014994 -0.0023424
-0.00068583 0.0011171 0.0002004 -1.7601e-06 0.00021625 0.00012218 -0.004438 0.0018456
0.16596 -0.27547 -0.0050099 -0.0023437
0.00035508 -0.0015304 -0.00077926 0.0011553 -6.0379e-05 0.0012275 0.00018672 -0.0023174
-0.0049223 -0.0022947 0.079193 -0.41251
4280000000 0.10582 -0.31149 -0.002709 0.0021992 -0.0017851 -0.0043256 -0.00026267 0.00071744
-5.4015e-05 0.0011705 -0.00081396 -0.00025335
-0.0027113 0.002203 -0.12122 -0.19201 -0.0027992 0.0030043 -0.00081121 -0.00037637
0.00013112 0.00012072 0.00069273 0.00076729
-0.001827 -0.0042972 -0.002765 0.0030515 0.13301 -0.29675 0.00078265 -0.00014957
-0.0010597 0.0011182 -0.00023692 0.00071485
-0.0002881 0.0007625 -0.00086402 -0.00036751 0.00084638 -0.00015632 -0.050859 -0.17166
-0.0048961 0.0028211 -0.00044832 -0.0022949
-3.2267e-05 0.0012034 0.00011138 0.00011746 -0.00096382 0.0011955 -0.0049686 0.0028783
0.11647 -0.29525 -0.006486 -0.00032074
-0.00087174 -0.00021702 0.0007406 0.00074246 -0.00025153 0.00069942 -0.00045693 -0.0022908
-0.0065613 -0.00035505 0.028974 -0.41785
4340000000 0.078255 -0.32 -0.0013612 0.0020745 -0.0026386 -0.0017045 0.00019268 0.00065088
7.9243e-05 0.00070699 -0.00026436 -0.00087554
-0.0013817 0.0020611 -0.14175 -0.16584 -0.0020987 0.0040302 -9.7012e-05 0.00058315
-0.00014345 -0.00020181 0.00042796 0.0004474
-0.0026574 -0.0017261 -0.0020447 0.0040739 0.097022 -0.31372 -0.00045329 -0.00098796
0.00046739 0.0010641 0.00059472 0.0020362
0.00013476 0.00058034 -9.8824e-05 0.00055267 -0.00049786 -0.00095038 -0.068837 -0.16911
-0.004594 0.0038065 -0.0012996 -0.0022635
9.1706e-05 0.00071136 -0.00017617 -0.00024142 0.00038971 0.0010711 -0.0044921 0.0038305
0.088399 -0.31832 -0.0050865 0.0015939
-0.00025386 -0.0010201 0.00045844 0.00045856 0.00061784 0.0020122 -0.0013429 -0.0022234
-0.0050908 0.0016192 -0.0054607 -0.41093
4400000000 0.046956 -0.32468 -0.00047076 0.0011476 -0.0026927 -0.0015832 0.0008738 0.0012194
-0.00021833 0.00065755 0.00012936 -0.00054032
-0.00046211 0.0011582 -0.17079 -0.15562 -0.0013147 0.0041629 -0.00044817 0.00060613
0.00019187 -0.00041242 0.00061701 0.00019804
-0.0026777 -0.0015012 -0.0012725 0.0041844 0.067349 -0.31947 -0.00012015 -7.7484e-05
0.00039574 0.00012806 0.0010744 0.0013985
0.00095412 0.0012184 -0.00043439 0.00057798 -8.8046e-05 -0.00015878 -0.093496 -0.15624
-0.003443 0.0058403 -0.0021819 -0.0016431
-0.00021566 0.00059319 0.00017114 -0.00041088 0.00038897 9.7116e-05 -0.003485 0.0058191
0.055093 -0.32793 -0.0045326 0.0016016
3.7421e-05 -0.00040197 0.00067003 0.00018366 0.0011152 0.0014186 -0.0021693 -0.0016561
-0.0045369 0.0015652 -0.050958 -0.41609
4460000000 0.011945 -0.32421 -0.00071667 -6.4783e-05 -0.0041414 -0.00066181 0.0013956 -0.00063963
-0.0005204 0.0014956 -0.0010614 -0.00040837
-0.00073947 -6.5324e-05 -0.19209 -0.12571 -0.00046336 0.0044402 -0.00033146 0.00076578
-0.00021982 -0.00052197 0.00034277 -0.00060267
-0.0041605 -0.0006112 -0.00040315 0.0044591 0.042543 -0.32612 -0.0004604 -0.00058226
0.0002443 0.00037256 0.0019842 0.00070004
0.0013811 -0.0006694 -0.00033134 0.00075769 -0.0004107 -0.00055298 -0.10656 -0.13481
-0.0015929 0.0064093 -0.0021789 -0.0010412
-0.00040399 0.0014983 -0.00026946 -0.00048578 0.00027291 0.00036123 -0.0014822 0.0064245
0.018682 -0.32158 -0.0040684 0.0031616
-0.0010618 -0.00045017 0.0003475 -0.00057156 0.0019732 0.00074159 -0.0021994 -0.0010155
-0.0040878 0.0031824 -0.090528 -0.39689
4520000000 -0.012437 -0.32479 -0.00059805 -0.00053086 -0.0035784 0.00037376 0.00055242 -0.00016016
0.001782 3.0967e-05 -0.00051493 0.00077501
-0.00061642 -0.00052779 -0.21642 -0.10868 0.00074561 0.004737 0.00063858 0.00083697
-0.00028482 -4.3531e-06 0.00017586 -6.9446e-05
-0.0035628 0.0004205 0.00082386 0.0047357 0.011291 -0.32376 -0.00092476 0.00067301
0.0006003 -0.00059723 0.0016918 -0.00067707
0.00061976 -0.00015534 0.00063509 0.0008589 -0.00098817 0.00062475 -0.12468 -0.12534
-0.00034272 0.0061063 -0.0031562 -0.00029589
0.0018125 -2.2886e-05 -0.00020842 4.7388e-05 0.00053625 -0.00054142 -0.00031135 0.0060927
-0.029844 -0.33042 -0.0027539 0.003048
-0.0005652 0.00087673 0.00013795 -8.7303e-05 0.0017559 -0.00077403 -0.0031416 -0.00026171
-0.0027681 0.0030311 -0.1195 -0.3947
4580000000 -0.05024 -0.31714 -0.0015307 -0.00052663 -0.0028838 0.0024421 0.00068416 -0.0003055
0.00028193 -0.00017673 -0.00076283 0.00058759
-0.0015312 -0.00053084 -0.23473 -0.082247 0.00095686 0.0041078 0.0006659 -0.00018497
-0.0002619 0.00019853 0.00012564 -0.00012817
-0.0028583 0.0025249 0.0010163 0.0040901 -0.020175 -0.32083 -0.00017056 0.00047878
-0.00038686 0.00012431 0.0015236 -0.0011538
0.00064424 -0.000328 0.00064777 -0.00021021 -0.00015629 0.00046175 -0.13486 -0.10064
0.0021882 0.0054729 -0.0026703 0.0010394
0.00027606 -0.00017738 -0.00025951 0.00024257 -0.00045775 6.7636e-05 0.0022167 0.0054741
-0.054771 -0.33517 -0.0020789 0.0038407
-0.00074601 0.00058369 0.00012397 -0.00016853 0.0015621 -0.0011267 -0.0026838 0.0010558
-0.0021399 0.0037693 -0.16486 -0.36494
4640000000 -0.075529 -0.31048 -0.0024666 -0.0015753 -0.0031267 0.002581 0.00061291 -0.0014891
0.0014293 -0.00039207 0.00021463 0.001059
-0.0024572 -0.0015419 -0.24523 -0.054553 0.001656 0.0040117 0.00072105 0.00027953
-0.0002583 0.00033214 0.0001362 -0.00072802
-0.0031111 0.0026318 0.0017211 0.0039909 -0.044502 -0.31538 0.00027532 0.0008517
0.0012726 0.00031508 0.00029555 -0.0023468
0.00056145 -0.0014793 0.00070277 0.00025792 0.00027285 0.00086715 -0.14045 -0.085951
0.0035327 0.0036342 -0.0023934 0.0017026
0.0015133 -0.00041096 -0.0002586 0.00035582 0.0013131 0.00034168 0.0035875 0.0035888
-0.087599 -0.3167 -0.0026276 0.0037917
0.00021906 0.0010255 0.00017602 -0.00072811 0.00020689 -0.0023438 -0.002354 0.0017132
-0.0025424 0.0038662 -0.18354 -0.35493
4700000000 -0.10289 -0.30554 -0.0040883 -0.00014402 -0.0016081 0.0046444 -0.000892 -0.00090847
0.001133 -0.00060051 0.00098291 0.0009621
-0.0041196 -0.00013618 -0.25701 -0.035602 0.0029407 0.0042156 0.00042845 -0.00049137
0.00029354 0.00040854 -0.00018635 -0.00024212
-0.0015219 0.0046487 0.0030108 0.0041664 -0.075578 -0.30926 -0.00012769 0.00051664
0.00036835 -0.00019207 -0.0002169 -0.001304
-0.00096749 -0.00091674 0.00044807 -0.00052471 -0.00010266 0.00050156 -0.15723 -0.065099
0.0034007 0.0016673 -0.0014328 0.002389
0.0010023 -0.00051059 0.00029322 0.00039288 0.00029413 -0.00022962 0.003381 0.0016281
-0.12534 -0.30911 -0.0011187 0.0041392
0.00099284 0.00090219 -0.00020812 -0.00023154 -0.00020704 -0.0013453 -0.001417 0.0023764
-0.0012191 0.0040983 -0.22644 -0.3256
4760000000 -0.13246 -0.29068 -0.0048804 0.0012162 0.00059165 0.004812 -0.00072526 -0.00067891
0.00023778 -0.0010187 0.0010981 -0.00055029
-0.0048526 0.0011771 -0.25215 0.0068633 0.0033819 0.0030066 3.9599e-05 -0.00064284
0.00034661 4.7818e-05 0.00015739 -0.00018497
0.00066815 0.0047969 0.0034262 0.002957 -0.10637 -0.29469 0.00074422 0.00038652
0.00085607 -0.00025086 -0.0014133 -0.00093958
-0.00067906 -0.00067182 2.5486e-05 -0.0006304 0.0007276 0.00040901 -0.15096 -0.048595
0.0023644 0.00076626 -0.00065979 0.0029226
0.00026147 -0.0010613 0.0003732 6.5363e-05 0.00085869 -0.00021002 0.0024055 0.00073576
-0.15806 -0.28971 -0.00070715 0.0045319
0.0011565 -0.00051668 0.00013428 -0.00021087 -0.0013954 -0.00096698 -0.0006113 0.0029331
-0.00065558 0.004565 -0.23814 -0.30317
4820000000 -0.15951 -0.27717 -0.0051795 0.0027846 0.0017965 0.0030934 -0.00087347 -0.00039987
0.00039519 -0.0010665 0.00018397 -0.00047451
-0.0051642 0.0028211 -0.26371 0.029182 0.0044057 0.0030533 -6.1407e-05 -0.00035965
0.00029915 -7.6314e-05 -0.00037587 -0.00035724
0.0018592 0.003099 0.0044506 0.0029902 -0.13331 -0.29037 0.00047818 -0.00036018
0.00042108 -0.00075799 -0.00092093 -0.0002747
-0.00083098 -0.00035834 -6.7349e-05 -0.00036667 0.00048554 -0.00038633 -0.1663 -0.03112
0.0015592 0.00016154 6.7448e-05 0.0028348
0.0002769 -0.0011388 0.00027613 -8.4491e-05 0.00038654 -0.00084953 0.0015208 0.00013856
-0.19486 -0.27229 0.00020088 0.0035947
0.00024919 -0.00051731 -0.00033198 -0.00034412 -0.00088352 -0.00023563 5.0552e-05 0.0028255
0.00019785 0.0035943 -0.27523 -0.27338
4880000000 -0.19083 -0.25711 -0.0042648 0.0048094 0.0022752 0.003111 -0.0013621 0.00025372
-0.00089705 -0.0010195 0.00025785 -4.3191e-05
-0.0043003 0.0047872 -0.25496 0.070623 0.0047183 0.001466 -0.00032882 -0.00019833
-0.00016547 0.00013147 -0.00021496 0.00011045
0.0022671 0.0030222 0.0047437 0.0013853 -0.15189 -0.27748 0.00043412 -0.00037201
-0.0002175 -0.001454 -0.00052203 4.2881e-05
-0.0013699 0.00024255 -0.00033421 -0.00019693 0.00040622 -0.00036884 -0.15938 -0.012404
0.00072916 -0.00022444 0.0009733 0.0025518
-0.00084783 -0.001034 -0.00018228 0.00013167 -0.00012912 -0.0014008 0.00073746 -0.00021925
-0.22435 -0.2556 0.00051292 0.0033132
0.00031238 9.1447e-07 -0.00018963 0.00013955 -0.00053627 5.1414e-05 0.0010081 0.0025536
0.00049497 0.0033666 -0.287 -0.24348
4940000000 -0.21169 -0.23978 -0.0028461 0.0068289 0.0030088 0.00096052 -0.00032236 0.00078658
-0.00083861 -0.00055978 -4.743e-05 -0.00065152
-0.0028199 0.0068185 -0.2665 0.096328 0.0056859 0.0010269 -4.446e-05 -9.4925e-05
0.0002794 -0.00029012 -0.00026281 0.00022061
0.003031 0.00094215 0.0056912 0.00094178 -0.17215 -0.25405 0.00015352 -0.00049855
-0.00084363 -5.2861e-05 -0.00041715 8.8829e-05
-0.00030768 0.00078405 -3.5286e-05 -0.00010946 0.00014886 -0.00048735 -0.1667 -0.0030529
-0.00044423 0.00068868 0.0019477 0.00194
-0.00087589 -0.00048259 0.00028772 -0.00032141 -0.00078095 -3.44e-05 -0.00048528 0.0006962
-0.24625 -0.22645 0.0004889 0.0032393
-4.3301e-05 -0.00067254 -0.00028274 0.0002323 -0.00042899 0.00011987 0.0019258 0.0018985
0.00052954 0.0032033 -0.31029 -0.21716
5000000000 -0.2324 -0.21523 0.00016683 0.007379 0.0031106 0.0015922 -0.00023208 0.00061656
-0.00046138 0.00058605 -0.00023319 -0.00072756
0.00012931 0.00739 -0.25264 0.11381 0.005682 -0.00079655 -0.00031633 -7.1276e-05
-5.9036e-05 -0.00056692 -0.0001446 -0.00012161
0.003121 0.0015854 0.0056749 -0.00089082 -0.20203 -0.23897 -0.00058221 -0.00072023
-0.00066939 -0.00036381 -0.00053429 -0.00018065
-0.0001953 0.0006521 -0.00032992 -3.9544e-05 -0.00058007 -0.00073356 -0.16109 0.021106
-0.00050524 0.0018369 0.0024497 0.0011771
-0.00041561 0.00057234 -3.1841e-05 -0.00052788 -0.00069258 -0.00029642 -0.00046776 0.0018465
-0.27338 -0.20483 0.00056988 0.0039925
-0.00025948 -0.00067132 -0.00019118 -0.00013707 -0.0005496 -0.0002064 0.0024538 0.0011763
0.00051352 0.0040315 -0.32211 -0.18306
5060000000 -0.25319 -0.18754 0.0020964 0.0069608 0.0030006 -0.00033262 0.0001133 0.00054815
-0.00040012 -0.00010138 -0.00037544 -0.00028564
0.0020887 0.0069591 -0.23491 0.15051 0.005032 -0.0019223 1.5366e-05 0.00014581
-0.0004142 -1.4505e-06 -0.00027065 0.00021061
0.0029964 -0.00039957 0.0050161 -0.0019966 -0.21575 -0.21757 -0.00048694 0.00039802
-0.0010135 0.00022881 -0.0011394 0.00013682
7.241e-05 0.00055572 6.6393e-06 0.00013003 -0.00044172 0.00036057 -0.16254 0.028382
0.0001183 0.0032108 0.0017956 0.00045447
-0.0003631 -5.7569e-05 -0.00043162 2.8022e-05 -0.0010517 0.00020994 0.00011717 0.0032026
-0.28374 -0.17319 0.0018126 0.0035814
-0.00032384 -0.00028474 -0.00026633 0.00018805 -0.0011208 0.00018221 0.0017906 0.0004183
0.0019022 0.0035555 -0.33458 -0.15423
5120000000 -0.26926 -0.16218 0.0035209 0.0057698 0.0029599 -0.00042588 0.00037833 0.00072714
-0.00027456 0.00071549 -0.00045892 0.00026109
0.0035011 0.0057727 -0.22916 0.17696 0.0048256 -0.0027643 5.8374e-05 0.00023413
4.2664e-05 -8.9624e-05 -3.8716e-05 0.00028375
0.0029171 -0.00045114 0.0047979 -0.0028491 -0.23002 -0.20202 -0.00011954 0.00017152
-8.0365e-05 0.0011335 -0.0010999 0.00080073
0.00039717 0.00069346 7.0147e-05 0.00022713 -0.00011197 0.000177 -0.15886 0.054405
0.0019566 0.0035251 0.0024926 0.00029507
-0.00026156 0.00070426 3.6029e-05 -0.00010691 -5.9403e-05 0.0011591 0.0019861 0.0035138
-0.29763 -0.14018 0.0016115 0.0033235
-0.00042742 0.00021083 -3.9916e-05 0.00032139 -0.0011113 0.00080209 0.0025076 0.00024255
0.0015923 0.0033639 -0.34692 -0.12001
5180000000 -0.28515 -0.13161 0.0049748 0.0047787 0.0034065 -0.0011234 0.00024088 0.00048665
-0.00026281 0.00043034 -0.00053525 0.00017312
0.0049917 0.0047928 -0.20653 0.19978 0.0040993 -0.003871 -0.00032702 -0.0002406
-0.00017028 -0.00011116 -4.5506e-05 0.00021885
0.0034045 -0.0011946 0.0040488 -0.0039312 -0.24059 -0.16549 -0.00026394 0.00061636
8.8285e-05 -1.7211e-06 -0.00034821 0.00083187
0.00023629 0.00051438 -0.00030447 -0.00022997 -0.00026754 0.0006527 -0.15788 0.064283
0.0032408 0.0033465 0.0022556 -0.00073788
-0.00025361 0.0003964 -0.0001411 -0.00012115 0.00011223 2.7687e-07 0.0032739 0.0033049
-0.30894 -0.097072 0.0028618 0.0034344
-0.00052848 0.00027707 -7.7123e-05 0.0002233 -0.00031508 0.00082727 0.0022591 -0.00072795
0.0028766 0.0034349 -0.34916 -0.088136
5240000000 -0.29356 -0.10448 0.0052109 0.00342 0.002715 -0.0029402 0.00058691 3.6712e-05
-0.00025508 0.00016004 -3.5208e-05 0.00058006
0.005191 0.0034233 -0.19462 0.23694 0.0029471 -0.0046497 -6.9103e-05 0.00012803
-0.00019034 4.8914e-05 0.00023301 0.00043077
0.0027091 -0.0030022 0.0028697 -0.0046983 -0.2573 -0.14084 0.00031229 0.00032798
-0.00020028 0.0005166 -1.9069e-05 0.0010827
0.00063809 -2.2868e-05 -6.7942e-05 0.00014748 0.00028256 0.00032856 -0.15851 0.084765
0.0038574 0.0022133 0.0018022 -0.0013023
-0.00034315 0.00015322 -0.00020103 8.0932e-05 -0.00031103 0.00054314 0.0038755 0.0022024
-0.32138 -0.056838 0.0035658 0.002621
-4.6439e-05 0.00058108 0.00026925 0.00039147 1.0146e-05 0.0010525 0.0017889 -0.0013286
0.0034919 0.002585 -0.35515 -0.054613
5300000000 -0.29864 -0.073856 0.0061594 0.0018745 0.0015606 -0.003286 0.00020491 -0.00037113
0.00041574 0.00072546 4.1664e-05 0.00025157
0.0061434 0.0018992 -0.18662 0.24153 0.0020614 -0.0051964 -0.0001053 0.00019716
-7.6601e-05 0.0003245 0.0003208 0.0001931
0.0015088 -0.0033073 0.0019827 -0.0052465 -0.27308 -0.11498 0.00030828 -0.00025164
0.00017056 0.00035934 0.00041416 0.00075779
0.0001577 -0.00034617 -0.00010029 0.00019332 0.00031386 -0.00024558 -0.15084 0.094159
0.0052642 0.0011156 0.0013348 -0.0015355
0.00048051 0.00064117 -7.6496e-05 0.00028465 0.00021544 0.00027725 0.0052857 0.0010631
-0.33243 -0.030036 0.0038163 0.0024514
0.00011402 0.00027963 0.00034947 0.00023262 0.00047092 0.00082477 0.0013117 -0.0015204
0.003866 0.0025031 -0.3511 -0.019371
5360000000 -0.29841 -0.036594 0.0060861 0.0005292 0.00027539 -0.003637 0.00035364 -1.1781e-05
0.00015338 0.00031315 0.0005793 -5.6216e-05
0.0060723 0.00053418 -0.14932 0.26302 0.0008739 -0.0053482 8.7694e-05 0.00024261
-8.4921e-05 4.9839e-05 0.00055326 -0.00023757
0.00021071 -0.0036308 0.00078971 -0.0053691 -0.27175 -0.088417 0.00048145 0.00046553
0.00010793 0.00049969 0.00075576 0.00049689
0.00034797 -1.3851e-05 0.00010079 0.00023809 0.00046865 0.00042387 -0.14886 0.11213
0.0056649 -0.00093724 0.00076761 -0.0017865
0.00019119 0.00033318 -6.1045e-05 4.8569e-05 8.1177e-05 0.00052831 0.0056288 -0.00096198
-0.32507 0.0084539 0.0048583 0.0019413
0.00054104 -3.3088e-05 0.00055391 -0.00021426 0.0007442 0.00052639 0.00075825 -0.001824
0.0048459 0.0019181 -0.34895 0.0097082
5420000000 -0.30082 -0.013405 0.0060408 -0.0012788 -0.00058599 -0.0034849 -5.8688e-06 -0.000135
0.00092924 0.00042415 0.00031307 -0.00018087
0.0060363 -0.0012752 -0.13024 0.28968 0.00025962 -0.0054372 0.00011372 0.00014474
4.6301e-05 6.5226e-05 0.0003045 -0.0001473
-0.00066425 -0.0034627 0.00015883 -0.0054391 -0.2876 -0.05526 -0.00014605 -0.00056015
0.00081153 0.0001311 0.0010142 2.4918e-05
-1.8242e-05 -0.00013041 0.00012651 0.00014524 -0.00015438 -0.00055659 -0.13742 0.12676
0.0047836 -0.0023198 0.00012144 -0.0019474
0.00094258 0.00039591 5.4818e-05 4.4336e-05 0.00083331 0.00018406 0.0047892 -0.0023755
-0.33019 0.037524 0.0049057 0.00049953
0.00030187 -0.00018092 0.00026913 -0.00013882 0.00099222 -7.883e-05 9.5129e-05 -0.001907
0.0049015 0.00052883 -0.34118 0.050661
5480000000 -0.2926 0.022988 0.0049171 -0.0020752 -0.0018724 -0.0028237 0.00032931 -3.177e-05
0.0009671 -0.00032064 3.7649e-05 -0.00016662
0.0048955 -0.0020818 -0.11561 0.29743 -0.0014952 -0.0058244 1.3354e-05 0.00021244
0.00015477 1.6758e-05 0.00021614 -0.00014547
-0.001926 -0.0028182 -0.0015945 -0.0058123 -0.29208 -0.032669 -0.00023139 0.00015155
0.00061073 -0.00023802 0.00086066 1.0213e-05
0.0003562 -4.8786e-05 2.0616e-05 0.00021658 -0.00024045 0.00015715 -0.13086 0.13785
0.0037731 -0.0034857 -0.00019471 -0.0018313
0.00096287 -0.00030037 0.000147 6.7515e-05 0.00059513 -0.00021271 0.0037009 -0.0034936
-0.31798 0.064695 0.0049215 -0.00014533
-7.6393e-06 -0.00017065 0.0001908 -0.00019771 0.00088985 -4.944e-05 -0.00019289 -0.0018612
0.0049349 -0.000228 -0.33197 0.073144
5540000000 -0.28853 0.048047 0.0041112 -0.0026367 -0.0025602 -0.0020241 0.00032388 -0.00041346
0.0001058 -0.00016821 -0.00030584 8.8327e-05
0.0041336 -0.0026101 -0.074537 0.31456 -0.0027131 -0.0052598 0.00047209 0.00012662
4.4509e-05 -0.00016081 -0.00011659 -0.00035076
-0.0025718 -0.0020013 -0.002811 -0.0052245 -0.29094 -0.011485 0.00025785 -0.00012861
0.00041598 -0.00024826 0.00045851 -0.00028151
0.00029765 -0.00035356 0.00046294 0.00013192 0.00024881 -0.00011387 -0.1193 0.15903
0.0025365 -0.0039438 -0.0010555 -0.0019072
0.00014329 -0.00021821 3.3464e-05 -0.00020154 0.00042151 -0.0002498 0.0025116 -0.0039961
-0.30316 0.098925 0.0049989 -0.001249
-0.00032316 0.00016186 -9.3287e-05 -0.00032601 0.00044445 -0.00029122 -0.0011047 -0.0019071
0.004989 -0.0011658 -0.32386 0.11401
5600000000 -0.27722 0.075932 0.0033798 -0.0037175 -0.0024713 -0.0017983 0.00034886 -0.00031225
0.00035285 -0.00036571 0.00022153 0.00035449
0.0033819 -0.0037058 -0.071824 0.32838 -0.0039124 -0.0047295 5.433e-05 -0.00017342
-1.4415e-05 -8.2228e-05 -0.00020424 -0.00024918
-0.0024922 -0.0017804 -0.0039854 -0.0046616 -0.29008 0.020231 -8.5965e-05 1.3325e-05
0.00015516 -0.00062536 0.00035987 -0.00057795
0.00033507 -0.00034403 5.1095e-05 -0.00018403 -6.5695e-05 -1.0674e-05 -0.1116 0.15831
0.0018003 -0.0037773 -0.0010734 -0.0011151
0.00038292 -0.00038266 8.9581e-07 -3.4258e-05 0.00011902 -0.00068199 0.0017519 -0.0037902
-0.29421 0.12767 0.0044146 -0.0015571
0.00014988 0.00033641 -0.00025698 -0.00024005 0.00036398 -0.0005495 -0.0010824 -0.0010628
0.0044817 -0.0016823 -0.30234 0.12865
5660000000 -0.26553 0.098203 0.0030971 -0.0037002 -0.0035575 -0.00053002 -0.00038092 -0.00077229
-0.0001679 -0.00063829 0.00029094 -2.8639e-05
0.0031209 -0.0036991 -0.030412 0.31977 -0.0046746 -0.0028945 2.9535e-05 -0.00019335
9.5064e-05 4.0092e-05 -6.7381e-05 -8.7836e-05
-0.0035657 -0.00052323 -0.0047319 -0.002797 -0.29012 0.044154 -0.00011836 0.00013244
-0.00046333 -0.00043454 0.00014333 -0.0010265
-0.00038229 -0.0007223 1.4405e-05 -0.0001664 -0.0001101 0.00014229 -0.09621 0.17857
0.00071084 -0.0041711 -0.0012396 -0.00089194
-0.00017787 -0.00062582 7.5012e-05 3.1538e-05 -0.00042502 -0.00041593 0.0006925 -0.0041901
-0.27933 0.15493 0.0040885 -0.0028056
0.00033672 -6.5843e-05 -8.5387e-05 -9.8154e-05 9.377e-05 -0.0010445 -0.0012778 -0.00092208
0.0040305 -0.002703 -0.29339 0.16479
5720000000 -0.2504 0.11932 0.0025987 -0.0043005 -0.0029604 0.00089025 -0.00050306 -0.00026164
-0.00033368 -8.9495e-05 -2.9544e-05 -0.00031633
0.0026011 -0.0042826 -0.002301 0.34496 -0.0055519 -0.0025832 4.7611e-05 -7.7958e-05
-0.00033935 0.00014691 -0.00022254 0.00019037
-0.002945 0.00092788 -0.0056012 -0.0024779 -0.28648 0.07489 0.00012787 5.9529e-05
0.00011324 0.00045535 -4.063e-05 -0.00022998
-0.00049645 -0.00023138 3.8174e-05 -0.00010193 0.00012277 5.5438e-05 -0.080216 0.18019
-0.00039959 -0.0036877 -0.0017178 -0.00056831
-0.00031687 -3.3805e-05 -0.00032856 0.00015996 0.00013409 0.00039247 -0.00042588 -0.0037038
-0.26745 0.18101 0.0039413 -0.0035541
-8.9741e-05 -0.00028581 -0.00021473 0.00015969 -3.5925e-05 -0.00024484 -0.0017022 -0.00054139
0.0040581 -0.0036425 -0.26277 0.1823
5780000000 -0.23405 0.13675 0.001378 -0.004947 -0.0024502 0.0013339 -0.00075745 0.00014311
-0.00022494 -0.00013962 -0.00020996 -0.00023273
0.0014 -0.0049382 0.011228 0.33957 -0.0059638 -0.00061581 -1.0078e-05 -0.00017911
8.3862e-05 2.748e-05 -5.4111e-05 -0.00012627
-0.0024227 0.0013456 -0.0059794 -0.00050199 -0.28284 0.091574 -7.709e-05 -0.00016748
0.00026639 -3.8371e-05 -0.00030626 -0.00051559
-0.00077151 0.00013816 -1.7226e-05 -0.00018137 -6.7012e-05 -0.00020024 -0.071187 0.19608
-0.00023604 -0.0031313 -0.0012685 0.0001128
-0.00032204 -0.00014352 7.0058e-05 3.218e-05 0.00024787 3.6308e-05 -0.00024163 -0.0031282
-0.25707 0.20203 0.0026807 -0.0038664
-0.00016052 -0.0002592 -3.9392e-05 -0.00010486 -0.00030488 -0.00052075 -0.0012652 8.8514e-05
0.002584 -0.0038183 -0.25356 0.20407
5840000000 -0.22014 0.15773 -7.8303e-06 -0.0054857 -0.0020826 0.0012381 -7.8246e-05 0.00027265
-0.00029778 0.00015309 -0.00037721 -0.0004297
-1.4671e-05 -0.0054821 0.047067 0.34257 -0.0058339 0.00047549 -0.00022665 5.12e-06
0.0002306 -2.7032e-05 -6.1652e-05 0.00020427
-0.0020821 0.0012905 -0.0058392 0.00058132 -0.27605 0.11578 -0.00018718 2.065e-05
-0.00026034 -0.0006425 -0.0003512 -0.00036323
4.7393e-08 0.00028899 -0.00022688 -2.0711e-06 -0.00016897 3.5631e-07 -0.048458 0.19906
-0.00089656 -0.0036189 -0.001331 0.0001788
-0.00030717 0.00011055 0.0002459 -4.0201e-05 -0.00025011 -0.00067541 -0.00095448 -0.0035999
-0.24014 0.21101 0.0021505 -0.0041497
-0.00038203 -0.00039385 -9.7245e-05 0.00021909 -0.0004041 -0.00040979 -0.0013375 0.00020786
0.0022778 -0.0042114 -0.21715 0.22805
5900000000 -0.20623 0.16981 -0.0020422 -0.0054064 -0.0021331 0.0025063 -0.00010126 -1.1229e-05
0.00020024 -0.00017416 -2.7833e-05 0.00032996
-0.002052 -0.0054261 0.067159 0.34203 -0.0051746 0.0020252 2.2328e-05 -3.3855e-05
1.1052e-05 -0.00024437 -4.2685e-05 8.8139e-06
-0.0020588 0.0025359 -0.0051452 0.0021112 -0.26009 0.13118 -2.2862e-05 -0.00010376
-0.00026844 -0.0003507 -0.00071501 -8.81e-05
-0.00014059 -2.384e-05 1.5693e-05 -3.5815e-05 -1.266e-05 -8.3509e-05 -0.041047 0.2095
-0.0013245 -0.0035352 -0.0011635 0.0002345
0.00021333 -0.00017971 -2.3198e-05 -0.00021367 -0.00036443 -0.00034767 -0.0013276 -0.0034953
-0.21401 0.22531 0.0019579 -0.0052237
-4.7403e-05 0.0003495 -3.066e-05 -5.9918e-05 -0.00067249 -0.0001239 -0.0011766 0.00023323
0.001851 -0.0052475 -0.2028 0.23782
5960000000 -0.1857 0.18297 -0.0030743 -0.0038985 -0.00070259 0.0026373 -0.00014408 0.00019601
-0.00022532 5.7987e-05 -0.00014533 9.5349e-05
-0.0030648 -0.0039048 0.093889 0.34066 -0.0041967 0.0023517 -0.00020468 1.8402e-05
-3.2505e-05 0.00011686 9.2042e-05 0.00017285
-0.0006623 0.0026509 -0.00417 0.0024198 -0.24434 0.15708 -4.0052e-05 -0.00020605
-0.00055497 8.7091e-05 -0.00028771 -0.00030616
-0.00010426 0.0001938 -0.00020824 2.1901e-05 -3.1231e-05 -0.00017781 -0.022433 0.21783
-0.0022392 -0.0029904 -0.0011006 0.00089582
-0.00017253 6.4892e-05 -6.0818e-05 8.3317e-05 -0.00054451 -8.6829e-06 -0.0022879 -0.0029855
-0.19308 0.24041 -5.9414e-05 -0.0049242
-0.00018346 0.00013431 0.00012318 0.00020635 -0.00025598 -0.00024634 -0.0011106 0.00091112
7.4706e-05 -0.0049158 -0.17367 0.26442
6020000000 -0.16755 0.19813 -0.0038318 -0.0029006 -0.0002131 0.0029671 -2.2711e-05 0.00050971
-0.00026462 0.00042518 -9.8713e-05 0.00027262
-0.0038381 -0.0029047 0.12189 0.33188 -0.0045945 0.0033518 -7.6823e-05 0.00012782
-0.00013084 0.00015329 -0.00028565 0.00024538
-0.00013449 0.0029572 -0.0045405 0.0034405 -0.22454 0.16911 -0.0003429 0.00026708
-0.00066139 0.00024671 -0.0007593 0.00051975
-2.173e-05 0.00051974 -6.4632e-05 0.00014129 -0.00033194 0.0002623 -0.016012 0.21322
-0.0029672 -0.0030332 -0.00055364 0.00074793
-0.00029112 0.00044586 -0.00010739 0.00013698 -0.00066917 0.00025621 -0.002994 -0.0029592
-0.16468 0.25367 -0.00031876 -0.0050512
-7.5434e-05 0.00024439 -0.00026729 0.00024724 -0.00072994 0.00055633 -0.00051515 0.00073373
-0.00043682 -0.0050713 -0.14622 0.26343
6080000000 -0.14714 0.20668 -0.0040218 -0.0008091 0.0013229 0.0028341 5.2489e-05 0.00010404
0.0001063 0.0002403 0.00020914 3.7078e-05
-0.0040112 -0.0007999 0.14337 0.33237 -0.00293 0.0046859 -3.7777e-05 -3.7211e-05
2.2106e-06 0.00011707 0.00013056 0.0003151
0.0013823 0.0028256 -0.0028505 0.0047635 -0.2065 0.19589 0.0003503 0.00013937
-0.00032643 0.00045549 -0.00019927 0.00048388
6.9523e-05 0.00011152 -5.1398e-05 -3.5876e-05 0.00034994 0.00016459 0.00086123 0.22136
-0.0039598 -0.0019442 -0.00091463 0.00097579
7.0312e-05 0.00021668 7.8855e-06 0.00011653 -0.00023863 0.00048936 -0.0040075 -0.0019539
-0.13543 0.27048 -0.0014551 -0.0049488
0.00021308 5.6338e-05 0.00015144 0.00033174 -0.0002454 0.00048343 -0.00089986 0.00099873
-0.001365 -0.0049579 -0.12487 0.28408
6140000000 -0.1299 0.2197 -0.0035511 -0.00049504 0.0017185 0.0021477 0.0001163 -6.1838e-06
4.8122e-05 -1.1174e-05 0.00035229 -0.00018785
-0.0035469 -0.00051604 0.17005 0.31323 -0.0020936 0.0052879 3.985e-05 6.0333e-05
0.0004407 -4.3777e-05 0.00028753 0.00015517
0.0017526 0.0021352 -0.0019864 0.0053345 -0.18258 0.21508 0.00032829 -0.00011328
0.00017199 0.00063335 -2.9394e-05 0.00073929
0.00012298 -6.576e-06 5.9044e-05 5.5181e-05 0.0003215 -0.00010504 0.013494 0.21211
-0.0045916 -0.00091386 -0.00044376 0.0015298
1.4009e-05 -6.9161e-05 0.00046138 -5.542e-05 0.00012898 0.00066373 -0.0045902 -0.00084101
-0.11573 0.29064 -0.0031709 -0.0042945
0.00037199 -0.00021983 0.00030071 0.00012106 2.8636e-05 0.00077099 -0.00044331 0.0014985
-0.003192 -0.0043413 -0.085155 0.28284
6200000000 -0.11421 0.22505 -0.0029977 -0.00017704 0.0023055 0.0011992 9.8276e-05 0.0003359
-0.00027472 0.00010896 -0.00016601 -0.00035482
-0.0029833 -0.0001694 0.1979 0.31132 -0.00078736 0.0051826 2.5167e-05 0.00021786
-6.1759e-07 5.1174e-06 0.00010657 6.3996e-05
0.0023379 0.001171 -0.00069652 0.0052068 -0.16316 0.22886 0.00013969 -0.00034312
0.00052118 -4.3732e-05 0.0003935 0.00032252
0.00011021 0.00035966 3.2184e-05 0.00021717 0.00014078 -0.00033963 0.026918 0.22052
-0.0043001 0.00048572 4.8763e-05 0.001275
-0.00025175 9.3518e-05 -1.3396e-05 -5.4395e-06 0.00053596 -0.0001225 -0.0043346 0.00047075
-0.10282 0.29545 -0.0038152 -0.00338
-0.00015669 -0.00027707 9.7152e-05 6.3143e-05 0.00044051 0.00031917 9.0074e-05 0.001279
-0.0037601 -0.0032862 -0.072483 0.29161
6260000000 -0.099122 0.23794 -0.0031114 0.00089053 0.0022353 0.000463 0.00030637 -8.3583e-05
0.00010768 0.00022359 -0.00011807 -0.0001271
-0.0030817 0.00089802 0.2152 0.29596 -1.8752e-05 0.0053496 4.4612e-05 -0.00010742
-7.9794e-05 -3.8335e-05 0.00023593 7.3974e-05
0.002216 0.0004474 8.7909e-05 0.0053721 -0.14024 0.25011 9.1152e-05 -3.4895e-05
0.00020166 -0.00012937 0.00020591 0.00025154
0.00026678 -7.4334e-05 3.2015e-05 -0.00010329 6.9079e-05 -3.2321e-05 0.042908 0.2156
-0.0039585 0.0014198 0.00051866 0.0011892
0.00014995 0.00024429 -5.1444e-05 -3.1253e-05 0.00024079 -0.00011864 -0.0039301 0.0014948
-0.074782 0.29692 -0.0042066 -0.0026291
-0.00015571 -8.3309e-05 0.00023082 6.2462e-05 0.00021295 0.00025636 0.00050714 0.0012073
-0.0042518 -0.0027106 -0.026915 0.29223
6320000000 -0.082809 0.23988 -0.0025593 0.0015713 0.0021714 -0.00044174 5.6371e-05 9.029e-05
-0.00050523 0.00045645 -0.00016319 0.00025463
-0.0025422 0.0015634 0.24049 0.28588 0.0019681 0.005555 5.7523e-05 7.7789e-05
-1.7291e-05 -9.8361e-05 0.00018413 -0.00015751
0.0021567 -0.00049616 0.0020892 0.0055317 -0.12237 0.2586 -0.0001469 -0.00025009
0.00028666 -0.00014295 0.00039185 0.00026597
4.202e-05 6.4743e-05 5.6726e-05 6.6796e-05 -0.00015051 -0.00020675 0.041689 0.21661
-0.0034704 0.0021544 0.00070985 0.00076995
-0.00054326 0.0004389 -5.7862e-05 -0.00010948 0.00031947 -0.00011553 -0.0034866 0.0021301
-0.050184 0.3066 -0.0048649 -0.0011989
-0.00016659 0.00032183 0.00017504 -0.00020292 0.0003986 0.00024251 0.00068207 0.00077562
-0.0048227 -0.0011524 -0.016499 0.28939
6380000000 -0.062942 0.24704 -0.0017894 0.0019573 0.0016978 -0.00052548 -1.665e-05 -0.00010303
0.00029657 0.00026488 -2.8158e-05 0.00019713
-0.0017905 0.0019635 0.25693 0.2664 0.0032126 0.0041606 -0.00018933 -5.5975e-05
-0.00022379 -0.00017187 -0.00022262 -0.00021717
0.0016901 -0.00057975 0.0032995 0.0041014 -0.09439 0.27454 -0.00010826 0.00016362
0.00058115 -0.00015938 0.0004913 0.00032716
-1.1598e-06 -0.00011913 -0.00019009 -4.9764e-05 -0.00011199 0.00014975 0.06279 0.20704
-0.0027472 0.0029271 0.00087789 0.00082107
0.0003005 0.00024485 -0.00019728 -0.00016564 0.00049646 -0.0001805 -0.002748 0.0030146
-0.030415 0.29874 -0.004778 0.00012772
-9.1837e-06 0.00018197 -0.00020885 -0.00018934 0.0005276 0.00025065 0.00090063 0.0007802
-0.0047552 8.9397e-05 0.02338 0.29257
6440000000 -0.039998 0.25739 -0.0007929 0.0023963 0.00169 -0.00085133 0.00036157 -0.00010453
0.00022685 -0.0003979 -0.00013903 -0.00030683
-0.00078531 0.002402 0.27735 0.25191 0.0034011 0.0028543 0.00012952 1.2822e-05
-0.00010753 2.929e-05 -0.00015381 -0.00037622
0.001667 -0.0008882 0.0034696 0.0027739 -0.076846 0.28851 -0.00019233 0.0003015
-0.0003724 6.5962e-05 0.00032619 -0.00046744
0.00041052 -5.7215e-05 0.00012665 1.6064e-05 -0.00020588 0.00031755 0.064951 0.20294
-0.0017346 0.0038069 0.00098693 0.00072933
0.00021474 -0.00045212 -9.9048e-05 5.5651e-05 -0.0003263 7.8967e-05 -0.00168 0.0037789
0.012773 0.30282 -0.0043716 0.0013953
-8.136e-05 -0.0002957 -0.00018184 -0.00035455 0.00032007 -0.00044708 0.0010061 0.00073282
-0.0044239 0.0014277 0.035451 0.27638
6500000000 -0.02161 0.25684 -0.00013101 0.001967 0.0013545 -0.00099794 0.00017547 -9.311e-05
8.3497e-05 0.00010711 -0.00011395 0.00028693
-0.00012417 0.0019594 0.30192 0.22449 0.0036665 0.0024352 0.00010753 3.1057e-05
0.00019277 0.00010301 0.00020383 -9.3537e-05
0.0013535 -0.0010314 0.0037431 0.0023354 -0.065403 0.28578 -4.5119e-05 3.9853e-05
0.00014187 -9.1148e-05 -9.3124e-05 -0.00036506
0.00015051 -0.00013614 9.3322e-05 2.0201e-05 -7.5393e-05 2.4195e-05 0.088792 0.19785
-0.00021534 0.0036978 0.0010313 0.00042363
9.2223e-05 0.00010778 0.00019225 8.8223e-05 9.9483e-05 -6.2565e-05 -0.00023198 0.003773
0.033093 0.30565 -0.0032827 0.0026494
-6.6798e-05 0.0002679 0.00019215 -9.4142e-05 -0.00014747 -0.00033842 0.0010149 0.00040799
-0.0032517 0.0025427 0.07187 0.27729
