# Supplementary material for: Early Detection of Alzheimer’s Disease via Machine Learning-Based Microwave Sensing: An Experimental Validation
Source: Sensors (Basel). 2025 Apr 25;25(9):2718. doi: 10.3390/s25092718 (PMC12074295; doi:10.3390/s25092718)
Supplement: Supplementary file 1 [file sensors-25-02718-s001.zip › measurements_paper_sensors/26 febbraio - PART1/set1/CSF_H_m4.s6p]

!Keysight Technologies,M9804A,MY58100912,A.14.10.03
!Date: Thursday, April 27, 2023 10:28:33
!Correction: S11(C  6-Port  ) 
!S12(C  6-Port  ) 
!S13(C  6-Port  ) 
!S14(C  6-Port  ) 
!S15(C  6-Port  ) 
!S16(C  6-Port  ) 
!S21(C  6-Port  ) 
!S22(C  6-Port  ) 
!S23(C  6-Port  ) 
!S24(C  6-Port  ) 
!S25(C  6-Port  ) 
!S26(C  6-Port  ) 
!S31(C  6-Port  ) 
!S32(C  6-Port  ) 
!S33(C  6-Port  ) 
!S34(C  6-Port  ) 
!S35(C  6-Port  ) 
!S36(C  6-Port  ) 
!S41(C  6-Port  ) 
!S42(C  6-Port  ) 
!S43(C  6-Port  ) 
!S44(C  6-Port  ) 
!S45(C  6-Port  ) 
!S46(C  6-Port  ) 
!S51(C  6-Port  ) 
!S52(C  6-Port  ) 
!S53(C  6-Port  ) 
!S54(C  6-Port  ) 
!S55(C  6-Port  ) 
!S56(C  6-Port  ) 
!S61(C  6-Port  ) 
!S62(C  6-Port  ) 
!S63(C  6-Port  ) 
!S64(C  6-Port  ) 
!S65(C  6-Port  ) 
!S66(C  6-Port  ) 
!S6P File: Measurement: :
# Hz S  RI   R 50
500000000 -0.32726 -0.055506 -0.011494 -0.0014287 -0.0087011 0.01304 -0.003274 0.011989
0.012032 0.0056458 -0.0047792 0.0080524
-0.011482 -0.0014159 -0.4105 -0.069372 0.0065168 -0.010121 0.0012083 0.012034
0.0081792 0.0027474 0.00097084 0.013959
-0.008703 0.01303 0.0065046 -0.010128 -0.25711 0.19668 0.0061318 0.0032066
-0.00065887 0.0088428 0.00014803 0.011242
-0.0032671 0.012053 0.0012049 0.012118 0.0061568 0.0032077 -0.32912 0.045017
-0.020542 -0.0057579 0.016018 0.028628
0.012003 0.0056336 0.0082039 0.0026451 -0.0006253 0.0087905 -0.02045 -0.0058332
-0.25681 -0.16033 -0.028058 0.005622
-0.0045374 0.0079738 0.0010983 0.013881 0.00026139 0.011018 0.015936 0.02866
-0.028053 0.0055713 -0.25542 -0.14089
560000000 -0.31392 0.10886 -0.023007 -0.065129 0.00054058 0.013465 0.0051528 0.012029
0.010345 0.0039401 0.011324 0.0096639
-0.023011 -0.065107 -0.37068 0.093913 -0.042207 -0.037625 0.013657 0.0031413
-0.012786 -0.0039422 0.0050867 -0.00105
0.00055397 0.013457 -0.042333 -0.037557 -0.17992 0.24523 0.00067255 -0.0037311
0.017826 0.0036335 0.0079693 -0.0056719
0.0050582 0.012094 0.013717 0.0030665 0.00068033 -0.003694 -0.30482 0.13516
0.0035551 -0.021749 0.0053888 -0.020852
0.01043 0.0041114 -0.012966 -0.0039646 0.018042 0.003679 0.003633 -0.021773
-0.30555 0.015397 0.0057428 -0.048199
0.011225 0.0097877 0.0052589 -0.00081232 0.0079484 -0.0054699 0.0054753 -0.020708
0.0058272 -0.04822 -0.32728 0.0053895
620000000 -0.27151 0.088771 -0.023616 0.0099594 0.0041212 0.0092178 0.0078669 -0.0052287
0.012855 -0.00076316 0.00055623 -0.003023
-0.023604 0.0099615 -0.39966 0.041219 -0.019135 0.0016993 -0.0012315 -0.0017284
0.011741 -0.0060741 0.0011955 -0.0027089
0.0041563 0.009234 -0.01915 0.0017563 -0.15238 0.25377 -0.00050163 -0.0046764
-0.0032385 -0.0030009 0.0094462 -0.0022471
0.0077484 -0.0052206 -0.0012235 -0.0017141 -0.0004977 -0.0046796 -0.26294 0.14678
-0.040927 -0.018897 0.013791 0.031318
0.012847 -0.00064209 0.011669 -0.0059967 -0.0031828 -0.0029244 -0.040954 -0.018713
-0.23156 -0.016985 -0.043106 0.011514
0.00036616 -0.0032475 0.0012289 -0.0027901 0.0092432 -0.0021721 0.013603 0.031122
-0.043068 0.011621 -0.24209 -0.029931
680000000 -0.23763 0.18078 -0.026434 -0.012614 0.0049278 0.0054179 0.0019917 -0.0069661
-0.002289 -0.011285 0.0066931 -0.0058353
-0.026411 -0.012619 -0.38885 0.14421 -0.031737 -0.00054334 -0.0014687 -0.00071439
-0.0019715 -0.0094685 -0.00078209 -0.0018196
0.0049532 0.005377 -0.031755 -0.00048483 -0.10414 0.2766 -0.00092436 -0.00069071
-0.0016388 0.00012638 -0.0026881 -0.0090884
0.0020238 -0.0069646 -0.0015063 -0.00071516 -0.00091987 -0.00071087 -0.21872 0.19953
-0.025333 -0.0056516 -0.009093 -0.012021
-0.0022773 -0.011272 -0.0019798 -0.009507 -0.0016623 5.3994e-05 -0.025386 -0.0056702
-0.27016 0.08357 -0.0069909 -0.0048141
0.0068445 -0.0056178 -0.00070625 -0.0017753 -0.0025756 -0.0091478 -0.008848 -0.011802
-0.0069857 -0.0048347 -0.26096 0.07298
740000000 -0.19068 0.17298 -0.039723 0.027821 0.013405 -0.0043257 7.9157e-05 -0.0039683
-0.0037552 -0.0012501 -0.0068749 0.0023939
-0.039688 0.027792 -0.33405 0.16236 -0.035451 0.03466 0.00033307 -0.0064892
-0.013331 0.0072918 -0.0012692 -0.0067921
0.013432 -0.0043399 -0.035394 0.034792 -0.070597 0.27566 -0.0021423 0.0031941
-0.0027509 -0.0055288 -0.00093244 0.0010068
0.00012483 -0.0038919 0.00030827 -0.0064979 -0.0021395 0.0031492 -0.20137 0.20622
-0.041681 -0.0040188 0.023539 0.016677
-0.003895 -0.0010291 -0.013257 0.0072897 -0.0026569 -0.0054654 -0.041728 -0.0039096
-0.17658 0.10303 -0.041404 0.0035954
-0.0069997 0.0024622 -0.0012454 -0.0067689 -0.00096535 0.0011079 0.023212 0.01665
-0.041286 0.0036733 -0.24812 0.077451
800000000 -0.16212 0.21753 -0.021193 0.016726 0.0057164 -0.010162 -0.0038546 -0.0020278
-0.0043872 0.0015907 0.0039138 0.0014239
-0.021216 0.016711 -0.34143 0.23346 -0.0075024 0.034135 -0.0021661 0.0021488
-0.0010441 0.002394 0.00072385 0.0055805
0.0057009 -0.010181 -0.0074128 0.034184 -0.032906 0.30077 0.00068594 0.0016957
0.00014487 0.0034587 -0.0016325 0.001064
-0.0038396 -0.0020602 -0.002149 0.0021657 0.00068656 0.0016919 -0.17198 0.23445
-0.026992 0.015991 0.015271 -0.01044
-0.0043879 0.0015679 -0.0010352 0.0023947 0.00010527 0.0034201 -0.026986 0.015958
-0.2096 0.13322 -0.016781 0.02174
0.0039187 0.0013716 0.00071841 0.0056029 -0.0016616 0.00094162 0.015364 -0.010549
-0.016759 0.021716 -0.24798 0.13148
860000000 -0.12603 0.2378 -0.016543 0.030265 -0.0030495 -0.010058 -0.0018515 0.00013742
0.0038552 0.0048157 -0.0043458 -0.0025356
-0.01655 0.030234 -0.29271 0.27711 0.0083992 0.033659 0.00020692 0.0021867
0.0038727 0.0012481 0.0030705 0.00050861
-0.0030683 -0.010051 0.0085021 0.033663 0.015807 0.31038 -0.00029477 -8.1374e-05
0.0024802 -0.001281 0.0013367 0.0038008
-0.0018566 0.00014787 0.00020309 0.0021826 -0.00030732 -7.5517e-05 -0.13316 0.24526
-0.015622 0.019856 -0.0068273 -0.0091183
0.0039438 0.0048602 0.003931 0.0012078 0.0025432 -0.0012688 -0.015524 0.019951
-0.15293 0.1784 -0.022427 0.018132
-0.0044141 -0.002411 0.0031152 0.0004882 0.0014479 0.0038389 -0.0069279 -0.0091141
-0.022387 0.018151 -0.19626 0.17734
920000000 -0.10322 0.25994 0.0056416 0.038165 -0.0090694 -0.0047217 -0.0016006 0.0012234
0.0010714 0.0014381 0.0036233 -0.001231
0.0056302 0.038131 -0.26637 0.2973 0.028374 0.021913 0.0014486 0.0010384
0.0071524 -0.00028459 0.0041499 -0.002927
-0.0090718 -0.004703 0.02846 0.021861 0.061358 0.31191 0.0019192 1.9113e-05
0.00096853 -0.00026395 0.00071104 -0.0017652
-0.001637 0.0012021 0.0014396 0.0010291 0.0019206 1.5935e-05 -0.1093 0.26093
-0.0076885 0.030969 0.0047493 -0.0063911
0.0010923 0.0014861 0.00716 -0.00035574 0.00095494 -0.00025499 -0.0076445 0.031061
-0.13943 0.18411 -0.00028402 0.027165
0.0036103 -0.0012593 0.0041882 -0.0030142 0.00070563 -0.0017736 0.0048115 -0.0064543
-0.0002816 0.02715 -0.20664 0.18986
980000000 -0.057436 0.28174 0.017409 0.029179 -0.0092739 0.0042456 0.0013866 0.0033277
0.003639 -0.0015235 -0.0034533 -0.0028003
0.017392 0.029129 -0.21468 0.33472 0.033036 0.0043492 0.0020857 -3.3936e-05
0.0017945 -0.0058995 -0.00022809 -0.0027445
-0.009255 0.0042752 0.033059 0.0042445 0.10792 0.30774 0.00056036 -0.0012168
0.00037395 -0.0019281 0.001244 -0.00036026
0.001432 0.0033234 0.0021088 -3.1686e-05 0.00056049 -0.0011834 -0.070318 0.27216
0.010797 0.028413 -0.0092648 -0.0078945
0.0036065 -0.0015657 0.0018072 -0.0059605 0.00038825 -0.0019485 0.010866 0.028397
-0.10516 0.21094 0.0075912 0.018901
-0.003421 -0.0027888 -0.0001503 -0.0027088 0.0012892 -0.00034869 -0.0093264 -0.0077732
0.0075773 0.018919 -0.16589 0.23958
1040000000 -0.015954 0.28948 0.0331 0.018091 -0.001311 0.0070672 0.0020388 0.00073805
0.00013623 -0.0034796 -0.00011245 -0.001534
0.033022 0.018047 -0.17933 0.34742 0.029281 -0.015075 0.001554 -0.0017557
-0.0021501 -0.0027522 -0.0013431 -0.003196
-0.0012869 0.0070658 0.029242 -0.015191 0.15526 0.2939 -0.00052694 -0.0015125
-0.0016423 -0.00094514 -0.00094103 -0.00098706
0.0020332 0.00073653 0.0015319 -0.0017275 -0.00051628 -0.0015092 -0.042135 0.28037
0.021403 0.016159 -0.0016502 0.00076569
0.0001123 -0.0034705 -0.0021494 -0.0027782 -0.0016465 -0.00093397 0.021492 0.01614
-0.072838 0.21473 0.014957 0.01687
-0.00015707 -0.0015409 -0.0014607 -0.003112 -0.00093827 -0.0010118 -0.0016012 0.00069914
0.014946 0.016873 -0.14393 0.26012
1100000000 0.02739 0.30005 0.035899 -0.0043019 0.0029319 0.003951 0.0021627 -0.00062759
-0.0021767 -0.0027696 -0.004474 -0.00015106
0.035866 -0.0042784 -0.13748 0.36727 0.01484 -0.028027 -0.00010549 -0.0018139
-0.0036404 -0.00085997 -0.0038203 -0.00072852
0.002942 0.0039469 0.014748 -0.028111 0.20125 0.2745 -0.0018875 0.00021024
-0.0018118 0.00071131 -0.0011646 -0.0002029
0.0022181 -0.00063821 -0.00012231 -0.0018074 -0.0018846 0.00021383 -0.0024193 0.28532
0.025388 0.0022192 -0.00246 -0.00092191
-0.0022 -0.0027468 -0.0036523 -0.00085109 -0.0018117 0.00071179 0.0254 0.00219
-0.052004 0.22609 0.019841 0.006379
-0.0044358 -3.1356e-05 -0.0038231 -0.00072462 -0.0011389 -0.00019607 -0.0024833 -0.00087715
0.019833 0.0063413 -0.1 0.29264
1160000000 0.07932 0.29658 0.023738 -0.021054 0.0027356 -0.0005367 9.3406e-05 -0.0020478
-0.0038533 -0.0007859 -0.0010986 0.0041947
0.023722 -0.021038 -0.092467 0.37247 -0.0043027 -0.028872 -0.0016051 -0.0016411
-0.0028987 0.0025437 -0.0017706 0.0017205
0.0027448 -0.00052219 -0.0044386 -0.028876 0.24585 0.24382 -0.00085329 0.0016716
-0.00041895 0.0018695 -0.00085243 0.00051574
7.9148e-05 -0.0020072 -0.0016289 -0.0016306 -0.000864 0.0016652 0.038312 0.28179
0.020643 -0.012959 -0.0042053 0.0042887
-0.0038248 -0.00075985 -0.0028621 0.0025884 -0.00043429 0.0018796 0.020673 -0.013024
-0.017234 0.23293 0.018289 -0.0023033
-0.0011705 0.0041924 -0.0016793 0.0017877 -0.00086833 0.00050048 -0.0042167 0.0042345
0.018268 -0.0023012 -0.050631 0.29703
1220000000 0.12248 0.28645 0.010276 -0.030267 -0.0016232 -0.00087242 0.00036566 -0.00085454
-0.0025796 0.0022054 0.0011375 0.002279
0.01028 -0.030235 -0.049429 0.38585 -0.017319 -0.02086 -0.0026239 0.00037899
-7.1776e-05 0.0032316 -0.00083395 0.0021361
-0.0016127 -0.000852 -0.01742 -0.020808 0.28449 0.20417 0.0007611 0.0018045
0.00070473 0.0011912 0.00040851 0.0006018
0.00036239 -0.00088295 -0.0026085 0.00038653 0.00076508 0.001808 0.077405 0.27201
0.0094171 -0.01926 0.0011129 0.0010565
-0.0025653 0.0021886 -7.7734e-05 0.003229 0.00070498 0.001189 0.009373 -0.019277
0.0069254 0.23832 0.012766 -0.014188
0.0011847 0.0021918 -0.00082504 0.0021626 0.00040103 0.0005843 0.0011384 0.001111
0.012752 -0.0142 -0.021976 0.31386
1280000000 0.17292 0.2677 -0.0085356 -0.028522 -0.0017333 0.0025393 -0.00077994 -0.0022162
-0.00084264 0.0030889 0.0027469 0.0013459
-0.0085041 -0.028475 -0.0027696 0.37877 -0.024162 -0.0078978 -0.001133 0.0015152
0.0018233 0.0019493 0.00075802 0.0021081
-0.0017224 0.0025221 -0.024228 -0.0077998 0.31511 0.16141 0.001657 0.00011958
0.0011655 0.00013544 0.00038756 0.00020021
-0.00081927 -0.0021907 -0.0011133 0.0015414 0.0016569 0.00013915 0.1143 0.25529
-0.0011161 -0.02098 -0.0011662 0.00058377
-0.00083336 0.0031188 0.0018959 0.0019306 0.0011793 0.00012192 -0.0011553 -0.021004
0.042894 0.24069 0.0017571 -0.016037
0.0027248 0.001311 0.00078554 0.002144 0.00040716 0.00016037 -0.0011775 0.00052232
0.0017385 -0.016035 0.025808 0.3183
1340000000 0.21089 0.2341 -0.017952 -0.018425 0.00073884 0.0046295 -0.0017369 -0.00095438
0.001512 0.0025928 0.0019604 -0.0014415
-0.017919 -0.018419 0.037066 0.37103 -0.021147 0.0050276 -0.0002831 0.0021472
0.0021396 0.00080029 0.0013014 0.00075142
0.00075713 0.0046354 -0.02114 0.0051304 0.33797 0.11278 0.001239 -0.00097105
0.00063858 -0.0006655 3.4966e-05 0.00018769
-0.0017445 -0.00098215 -0.00026442 0.0021463 0.0012368 -0.00096923 0.14689 0.23292
-0.010763 -0.01721 0.00013952 0.0013255
0.001491 0.0025676 0.0021474 0.00082431 0.00063588 -0.00067562 -0.010752 -0.017177
0.072719 0.23342 -0.0054267 -0.014205
0.0019584 -0.0014812 0.0012784 0.00078536 4.6168e-05 0.00015083 0.00018643 0.0013784
-0.0053957 -0.014212 0.064689 0.31417
1400000000 0.24444 0.19748 -0.023716 -0.006857 0.0053508 0.0031903 -0.0023582 0.00059616
0.0024208 0.0010449 0.00050053 -0.0014775
-0.02367 -0.0068563 0.074212 0.35939 -0.014323 0.012956 0.0015122 0.0015676
0.0014564 -0.00084979 0.0011582 0.00015668
0.0053274 0.003159 -0.014288 0.01304 0.35067 0.059375 0.00013962 -0.0017429
0.00014628 -0.00030194 0.00034448 0.00024235
-0.0023585 0.00062488 0.0015299 0.0015699 0.00014997 -0.001735 0.17476 0.20341
-0.01681 -0.0096254 -0.00089526 0.00076351
0.0024373 0.0010312 0.0014348 -0.00087013 0.00014446 -0.00029207 -0.016848 -0.0095793
0.10438 0.22772 -0.011506 -0.0083181
0.00049066 -0.0014553 0.0011812 0.00013958 0.00033223 0.0002537 -0.00090835 0.00073575
-0.011491 -0.0083267 0.10925 0.30498
1460000000 0.2692 0.15424 -0.020111 0.0056566 0.0056633 -0.0018442 -0.0017201 0.0017661
0.0022358 -0.00042248 -0.00025677 -0.0010213
-0.020105 0.0056299 0.10977 0.33803 -0.0051515 0.015532 0.0019335 0.00020577
0.0008758 -0.0016383 0.0012982 -0.0005098
0.0056648 -0.0018847 -0.0050742 0.015567 0.35784 0.0047417 -0.0012789 -0.0014445
9.3786e-05 -0.00029735 0.00069615 -0.00025513
-0.001746 0.0017678 0.0019307 0.00020525 -0.0013005 -0.0014487 0.20066 0.17402
-0.01775 -0.0019355 -0.00011491 0.0029277
0.0022291 -0.00044063 0.00090123 -0.0016454 9.0637e-05 -0.00030738 -0.017716 -0.0019025
0.1343 0.21257 -0.013047 -0.0017882
-0.00028925 -0.0010202 0.001316 -0.00049576 0.00067438 -0.00028224 -0.00012905 0.0029444
-0.013055 -0.0017663 0.14303 0.28561
1520000000 0.28174 0.11169 -0.014113 0.010721 0.0034192 -0.0041385 8.9921e-05 0.0028373
0.0021584 -0.0018217 -0.0011439 -0.00029167
-0.014107 0.010695 0.14345 0.32352 0.0024664 0.012668 0.0018475 -0.00098257
-6.764e-05 -0.0011777 0.00037673 -0.00094636
0.0034132 -0.0041375 0.0025404 0.012668 0.35022 -0.053074 -0.0013074 -0.00040588
0.00053975 -0.00091985 0.00014082 -0.00018164
0.00011332 0.0028524 0.0018412 -0.00099229 -0.0013162 -0.00041137 0.22187 0.13527
-0.016287 0.0043536 0.0022186 0.0022952
0.0021474 -0.0018305 -0.00010162 -0.0011741 0.00054525 -0.00091246 -0.016304 0.0044229
0.16168 0.19758 -0.012152 0.0027709
-0.0011368 -0.00023387 0.00035822 -0.00096594 0.00014948 -0.00016881 0.0022308 0.0022647
-0.012155 0.0027469 0.17603 0.26612
1580000000 0.29165 0.066311 -0.0073228 0.013643 -0.00091214 -0.0049908 0.0017815 0.0020169
-7.5486e-05 -0.0023091 -0.00019227 0.00051865
-0.0073159 0.013628 0.17104 0.29997 0.0057323 0.0074075 0.00045253 -0.0018559
-0.00074415 -0.0010163 -0.00017602 -0.00088712
-0.00094597 -0.0050049 0.0057787 0.0073886 0.32921 -0.10965 -0.0017588 0.00066909
-0.00049258 -0.0012088 0.00032893 -0.00060868
0.0017605 0.0020089 0.0004417 -0.0018696 -0.0017726 0.00067901 0.23428 0.097522
-0.012072 0.0095995 0.0029996 0.00066068
-9.4506e-05 -0.0023217 -0.00074273 -0.0010419 -0.00049734 -0.0012389 -0.012035 0.0096337
0.18556 0.18001 -0.0088926 0.0085892
-0.00023452 0.00050642 -0.00016045 -0.00085332 0.00032048 -0.00062077 0.0029931 0.00066844
-0.008889 0.0085782 0.20928 0.24154
1640000000 0.29456 0.024137 -0.00065491 0.012046 -0.0029655 -0.0024928 0.0030892 0.0009936
-0.00069384 -0.001795 -0.00043793 0.00057177
-0.00065685 0.012034 0.20191 0.2749 0.0059049 0.0024617 -0.00080408 -0.0019426
-0.0010604 -0.00026968 -0.00041679 -0.00078938
-0.0029614 -0.002494 0.0059199 0.0024191 0.30023 -0.16022 -0.00063572 0.00167
-0.0011411 -0.00088355 -0.00015775 -0.00051025
0.0031032 0.00097265 -0.00081445 -0.0019481 -0.00062962 0.0016651 0.24593 0.049346
-0.0071116 0.011006 0.002936 -0.0013014
-0.00068663 -0.0017828 -0.0010535 -0.00025895 -0.0011383 -0.0008866 -0.0071068 0.011043
0.20865 0.15392 -0.0040205 0.0103
-0.0003929 0.00059104 -0.00043014 -0.00077756 -0.0001405 -0.0005161 0.0029459 -0.0013273
-0.0040126 0.010289 0.23622 0.21099
1700000000 0.28618 -0.020751 0.0026013 0.0088793 -0.0034838 0.00019817 0.0032284 -0.0015776
-0.0021891 -0.00076389 0.00069956 0.00043338
0.0025927 0.008876 0.21952 0.24415 0.0033855 -0.00033879 -0.0017068 -0.00052127
-0.000759 0.00013251 -0.00088051 -0.00048817
-0.0034943 0.00020832 0.0033794 -0.0003582 0.25459 -0.19877 0.00057785 0.0017589
-0.0021527 -3.4167e-06 -0.00035208 -0.00075022
0.0032017 -0.0016059 -0.0017195 -0.00050833 0.00056218 0.0017345 0.24181 0.0019138
-0.0035177 0.011257 0.0016493 -0.002431
-0.0022119 -0.00074494 -0.00077006 0.00014038 -0.0021526 -3.2752e-06 -0.00349 0.011258
0.2259 0.13271 0.00095826 0.010058
0.00066426 0.00045865 -0.00086411 -0.00050816 -0.00037263 -0.00079087 0.0016008 -0.0024122
0.00095673 0.010064 0.25305 0.17814
1760000000 0.27544 -0.068747 0.0046233 0.0054291 -0.0022185 0.00096376 0.0010145 -0.0037475
-0.0016398 0.00067044 0.00024026 -0.00050825
0.0046101 0.0054281 0.24737 0.20505 0.00074639 -0.0018613 -0.0013266 0.00030981
-0.0009657 0.0009283 -0.00060317 0.00032757
-0.0022299 0.00097828 0.00073645 -0.0018667 0.20589 -0.23048 0.0012803 0.0010924
-0.0011005 0.0016814 -0.0013951 -0.00068088
0.0010296 -0.0037272 -0.0013156 0.00032423 0.0013016 0.0010902 0.23499 -0.047152
0.00013463 0.010021 -0.0001901 -0.0027563
-0.0016701 0.0006879 -0.00095652 0.00091759 -0.0011074 0.0016528 0.00012717 0.01002
0.2409 0.09862 0.0048261 0.0071298
0.00027159 -0.00054373 -0.00059799 0.00035998 -0.0013919 -0.00068229 -0.00016919 -0.0027684
0.0048218 0.0071225 0.26748 0.14152
1820000000 0.25052 -0.10658 0.0044011 0.0018811 -6.4023e-05 0.0021286 -0.0013338 -0.0032236
-0.0011493 0.0012391 -0.00011853 -0.00012958
0.0044063 0.001889 0.25771 0.17435 -0.0013889 -0.00039083 -0.0011631 0.001051
5.8513e-05 0.0011718 -0.00073198 0.00044712
-6.2867e-05 0.0021164 -0.0013878 -0.00038211 0.15498 -0.24529 0.0017 0.00010311
8.4804e-05 0.0025597 -0.0016907 0.00042938
-0.0013605 -0.0032037 -0.001152 0.0010748 0.0016821 0.00011809 0.2065 -0.094309
0.0022507 0.0080164 -0.0018448 -0.0019313
-0.001173 0.0012382 6.7697e-05 0.0011718 0.00010516 0.0025676 0.0023042 0.008018
0.25702 0.067949 0.0056138 0.0033417
-0.0001493 -6.3741e-05 -0.00075555 0.00044584 -0.0017068 0.00044272 -0.0019441 -0.0019349
0.0056114 0.0033342 0.27102 0.10529
1880000000 0.21518 -0.14573 0.0017601 -0.00024656 -0.00075784 0.0024652 -0.0030974 -0.0019927
-6.9277e-05 0.0019027 0.0002409 -0.00056815
0.0017397 -0.00022569 0.26269 0.12869 -0.0034981 0.0021792 -0.00011337 0.0016507
0.00062061 0.0011172 5.3808e-05 0.0010184
-0.00072766 0.0024654 -0.0035004 0.0021991 0.10295 -0.25194 0.0016055 -0.0013194
0.0019173 0.0015496 -0.00089398 0.0015967
-0.0030697 -0.0019838 -0.00010365 0.0016524 0.0016205 -0.0013297 0.16831 -0.13429
0.0033531 0.0052251 -0.0023749 -1.607e-05
-5.041e-05 0.001902 0.00061922 0.0011018 0.0019042 0.0015706 0.0033398 0.0052487
0.26044 0.036731 0.0057262 0.00079625
0.00021954 -0.00065402 0.00011641 0.0010472 -0.00082912 0.0015661 -0.0022766 3.2785e-05
0.0057113 0.00082009 0.27223 0.072574
1940000000 0.17708 -0.17205 -0.00068462 -0.0015514 0.0014262 0.0023452 -0.0037312 0.0006871
0.001515 0.0011758 -0.00067215 -0.00056235
-0.00067627 -0.0015514 0.26484 0.095976 -0.0018883 0.0048778 0.00099454 0.0012111
0.0016648 0.00039637 0.00086232 0.00031519
0.0014535 0.0023682 -0.0018566 0.0048832 0.059858 -0.24426 0.00012646 -0.0019777
0.0021991 2.0996e-05 0.00042172 0.0015011
-0.0037594 0.00073604 0.0009983 0.0011836 0.00014146 -0.0019279 0.11818 -0.16745
0.002534 0.0031879 -0.0016441 0.0009839
0.0015066 0.0011439 0.0016751 0.00036903 0.0022025 9.3489e-06 0.002559 0.0032009
0.26372 -0.003 0.004276 -0.0029661
-0.00061407 -0.00057585 0.00082297 0.00030881 0.00033575 0.0015138 -0.0017606 0.00096868
0.0042853 -0.002967 0.26384 0.03597
2000000000 0.13029 -0.18605 -0.0043384 0.00085973 0.003109 0.0018379 -0.0023791 0.003743
0.001141 0.00012812 -0.00051276 0.00070018
-0.0043113 0.0008732 0.25044 0.060302 -0.00082119 0.0071624 0.0013486 0.00032636
0.0011803 -0.0010966 0.00051322 0.00024453
0.0031266 0.0018039 -0.00078225 0.007178 0.017408 -0.22917 -0.0013862 -0.00099099
0.0017848 -0.0012688 0.0018115 0.0014882
-0.0023563 0.0037512 0.0013606 0.00034034 -0.0013529 -0.0010051 0.063829 -0.17919
0.00052219 0.0023379 -0.0005125 0.0021107
0.0011568 0.00014798 0.0012041 -0.0011067 0.0017675 -0.0012541 0.0005274 0.0023296
0.25722 -0.03678 0.00040918 -0.004059
-0.00049591 0.00066749 0.00057935 0.00022123 0.0018276 0.0014722 -0.00040526 0.0020492
0.00040775 -0.0040514 0.24957 0.0078708
2060000000 0.084585 -0.19299 -0.005416 0.0035186 0.0032202 -0.00054014 0.00088333 0.003265
0.0014899 -0.00077526 4.9024e-06 0.0011237
-0.00541 0.0035176 0.23799 0.03134 0.0039556 0.0083795 0.00097008 -0.0004729
0.0004982 -0.0013827 0.00071418 -0.00014547
0.0032014 -0.00053034 0.0040157 0.0083623 -0.01462 -0.21021 -0.0013551 0.00050044
0.00014371 -0.0020185 0.0028893 0.00024899
0.00088792 0.0032826 0.00097052 -0.00044622 -0.0013587 0.00050758 0.012128 -0.17698
-0.00089869 0.0035003 0.00057379 0.0013466
0.0014505 -0.00082153 0.00048897 -0.001383 0.00013343 -0.0020394 -0.00086017 0.0035069
0.24202 -0.075038 -0.0019301 -0.0043277
5.2381e-05 0.0011679 0.00071704 -0.00015419 0.0028847 0.00029726 0.0004954 0.0013158
-0.0019494 -0.0043145 0.2364 -0.016639
2120000000 0.038486 -0.18481 -0.0041462 0.007312 0.0027745 -0.002633 0.0030156 0.0019698
0.00043356 -0.0016148 0.00090902 -8.8255e-06
-0.0041644 0.0072828 0.21625 0.0066166 0.0065224 0.0048169 0.0011639 -0.0012439
-0.0009959 -0.0020598 0.0001665 -0.0011645
0.0027161 -0.0026767 0.0065771 0.0047946 -0.043175 -0.1937 -0.00071482 0.00091938
-0.0015997 -0.0014894 0.00029269 -0.0022927
0.0030255 0.0018808 0.0011448 -0.0012738 -0.00066108 0.00088892 -0.038873 -0.16121
-0.001428 0.0051487 0.0015843 0.0013574
0.00044347 -0.0016172 -0.00107 -0.002051 -0.0016277 -0.0014514 -0.0013962 0.0051236
0.22382 -0.11009 -0.0055037 -0.0017663
0.00089614 -2.2194e-05 0.00012693 -0.0011917 0.00027399 -0.0022995 0.0016502 0.0013822
-0.0055321 -0.0018014 0.21491 -0.032844
2180000000 -0.00082156 -0.17113 -0.0019282 0.010721 0.00082368 -0.00228 0.0028827 -0.00038957
-0.00022745 -0.0011411 0.0011247 0.00010328
-0.0019295 0.01071 0.19624 -0.010943 0.0074913 0.0040574 -0.000616 -0.0016213
-0.0021867 0.00060233 -3.3495e-05 0.00011355
0.00081545 -0.0022978 0.0075035 0.0040124 -0.063931 -0.16916 0.00095194 0.001358
-0.00097669 0.00024331 0.00027653 -0.0020261
0.0029031 -0.00038997 -0.00062988 -0.0015942 0.00096111 0.0013895 -0.075935 -0.13477
2.326e-05 0.0074745 0.0021187 0.00027223
-0.00024699 -0.0011167 -0.0021699 0.00058491 -0.0010031 0.00019599 5.8957e-05 0.0075603
0.19565 -0.14008 -0.0059186 0.0022722
0.0011472 0.00010018 3.6253e-07 0.00014862 0.00032888 -0.0020796 0.0021185 0.00021989
-0.0058901 0.0022959 0.19877 -0.046699
2240000000 -0.030237 -0.14671 0.0029641 0.01182 -0.00026586 -0.0031924 0.0017858 -0.002225
-0.0017849 -0.00089195 0.00047743 -0.002221
0.0029548 0.011843 0.17661 -0.016597 0.0085258 0.00058753 -0.00075077 -0.00050036
-0.00055245 0.0010329 -0.00077879 -0.00077056
-0.00031257 -0.0031832 0.0085319 0.00050553 -0.081033 -0.1451 0.0013575 -0.001206
-0.0010395 0.0001563 -0.0023249 -0.0012804
0.0017817 -0.002238 -0.00077235 -0.00050443 0.0013678 -0.0012664 -0.1107 -0.10647
0.0015855 0.009167 0.001678 -0.00021263
-0.0017653 -0.00079936 -0.00053022 0.0010985 -0.0010052 0.0001587 0.0015728 0.0090896
0.16442 -0.15858 -0.005704 0.0048619
0.00051928 -0.0022093 -0.00081668 -0.00073668 -0.0023202 -0.0012014 0.0017593 -0.00020892
-0.0057448 0.0048534 0.1756 -0.057961
2300000000 -0.057518 -0.11892 0.0086132 0.0094477 -0.0013583 -0.0022768 -0.00051293 -0.0016903
-0.00092465 0.00085189 -0.00089022 -0.00062373
0.0085796 0.0094515 0.15537 -0.025404 0.0087826 -0.0019025 -0.00094865 0.00052004
-0.000201 0.0016474 -1.3162e-05 0.00080568
-0.0013443 -0.0022492 0.0087751 -0.0019629 -0.093814 -0.12119 -0.00028044 -0.001268
-0.00015521 0.0017456 -0.001815 0.00088553
-0.00055639 -0.0016809 -0.00093426 0.00052092 -0.00023459 -0.0012217 -0.13215 -0.069684
0.0050587 0.0095397 0.0007487 -0.0016485
-0.00094655 0.00088534 -0.00020359 0.0016719 -0.00016696 0.0017099 0.0052609 0.0095572
0.12587 -0.17912 -0.0036604 0.0076967
-0.00094009 -0.00052078 -1.2679e-05 0.0008414 -0.0018297 0.00088012 0.00068277 -0.0016247
-0.0036256 0.0076868 0.15892 -0.059339
2360000000 -0.073447 -0.086665 0.011579 0.0082464 -0.0013659 -0.0017388 -0.0015454 -0.0010018
-0.0004772 0.00073792 -0.0015764 -0.00012235
0.011569 0.0082546 0.14644 -0.024835 0.0082963 -0.004891 -0.00098938 0.0009188
0.001796 0.00034672 5.399e-05 -1.7735e-05
-0.0013548 -0.001761 0.0082609 -0.0049585 -0.10316 -0.098908 -0.0022887 -0.00081248
0.00093122 7.1788e-05 -0.00087349 0.0017272
-0.0016374 -0.0010088 -0.00094184 0.00094954 -0.0023022 -0.00078727 -0.14934 -0.037323
0.008617 0.0082917 0.0011369 -0.0021537
-0.00045398 0.00072354 0.0018461 0.00034429 0.00097326 6.0214e-05 0.0085324 0.0082603
0.095443 -0.1816 0.00061651 0.0086239
-0.001596 -0.00013009 1.8847e-05 -9.859e-06 -0.00084866 0.0016982 0.0011577 -0.002237
0.00057877 0.0086321 0.13715 -0.06276
2420000000 -0.081542 -0.058934 0.014733 0.0022029 -0.0034312 -0.0011426 -0.00089489 0.00036555
0.0011971 0.0013898 -0.0011479 0.0017495
0.014697 0.0022032 0.12881 -0.025162 0.0047077 -0.006715 0.001374 0.0011534
0.00095859 -0.0014756 -0.00012103 -0.00012118
-0.0034014 -0.0011264 0.0046528 -0.0067661 -0.11642 -0.078306 -0.0017443 0.0010603
-9.0225e-05 -0.00031345 0.0003219 0.0026578
-0.00087739 0.00035654 0.0013581 0.0011849 -0.0017982 0.0010594 -0.15904 0.0065679
0.011862 0.0064265 -0.00017977 -0.0026307
0.0012021 0.001391 0.0009234 -0.0014478 -0.00017908 -0.00035136 0.011989 0.0063861
0.055368 -0.18135 0.0017736 0.0089022
-0.0011053 0.0017726 -0.00010405 -0.00015843 0.00034891 0.002692 -0.00017989 -0.0025818
0.0018039 0.0089043 0.11818 -0.057905
2480000000 -0.081323 -0.027813 0.014201 -0.0034577 -0.0018889 -0.00017422 -0.00093529 0.0014937
0.00141 -0.00054676 6.9302e-06 0.0013948
0.014174 -0.0034437 0.13088 -0.02544 0.0030027 -0.0088301 0.0011874 0.00024455
-0.00073898 -0.00090647 -8.3064e-05 -0.00030562
-0.001841 -0.00011934 0.0029314 -0.0088598 -0.11958 -0.057859 -0.00078733 0.002926
-0.00013714 -0.00075378 0.0017898 0.00092567
-0.00098494 0.0015189 0.0011598 0.00023089 -0.00081129 0.0029491 -0.16033 0.04513
0.015621 0.0015574 -0.0012168 -0.0025195
0.001317 -0.00063858 -0.00080019 -0.00097916 -0.00014153 -0.00073963 0.015536 0.001454
0.020765 -0.17393 0.0049718 0.0078946
2.2043e-05 0.0013784 -0.00010569 -0.00029687 0.0017838 0.00092077 -0.0012556 -0.0026475
0.0049354 0.0078824 0.099073 -0.053495
2540000000 -0.084896 -0.0014213 0.011483 -0.007361 -0.0025225 0.0010802 0.0004323 0.0015436
-4.7488e-05 -0.0013878 0.0011187 0.001712
0.011467 -0.0073549 0.11817 -0.017215 -0.00095609 -0.0078748 0.00080637 -0.0013847
-0.0019109 8.6941e-05 -0.00056031 0.00029285
-0.0025019 0.001127 -0.0010152 -0.0078668 -0.12603 -0.03425 0.0016532 0.0025572
-0.0011267 -0.00011287 0.0016437 -0.00090587
0.00053115 0.0015628 0.00078566 -0.0013807 0.0016755 0.0025368 -0.15965 0.085436
0.014826 -0.0041899 -0.0022662 -0.0019839
-4.4336e-05 -0.0013684 -0.0019229 6.8381e-05 -0.001063 -8.6761e-05 0.014885 -0.0042426
-0.0084454 -0.15912 0.0080019 0.0058304
0.0011228 0.0017088 -0.00055063 0.0003051 0.0016335 -0.00096863 -0.0022552 -0.0018701
0.007997 0.0058357 0.084713 -0.040117
2600000000 -0.077259 0.022866 0.0079564 -0.010503 -0.001469 0.0026367 0.0010944 -0.00019085
-0.00072164 -0.0010044 0.001985 0.00063005
0.007989 -0.010491 0.11287 -0.032499 -0.0031671 -0.0062675 -0.00026434 -0.00087875
-0.00014572 0.0017986 -0.00017433 0.00077428
-0.0014928 0.0026401 -0.0032217 -0.0062437 -0.13103 -0.0090486 0.0028992 0.0002482
-0.00012959 0.0012106 0.0011797 -0.0016908
0.0010811 -0.00016064 -0.0003054 -0.00092454 0.0029143 0.00029138 -0.14401 0.12024
0.01279 -0.0093141 -0.0032225 5.1436e-05
-0.00084909 -0.00097037 -9.4506e-05 0.0017814 -0.00010747 0.0012445 0.01258 -0.0093999
-0.042935 -0.13951 0.0091946 0.0054583
0.0020024 0.00062464 -0.00012801 0.0007638 0.0011525 -0.0016673 -0.0032346 1.1603e-05
0.009176 0.0054804 0.076347 -0.025001
2660000000 -0.071943 0.048006 0.0037467 -0.012053 -0.00018069 0.0012251 0.00018731 -0.0001325
-0.0024279 0.00022347 0.0014095 -0.0010139
0.0037623 -0.012029 0.12077 -0.028644 -0.0045871 -0.0046575 -0.0013531 -0.00050431
0.00052636 0.0019354 0.00057417 0.00074143
-0.0002035 0.001186 -0.0046486 -0.0046243 -0.12964 0.011705 0.002234 -0.0015143
0.00025825 0.00058205 -0.0011848 -0.0013173
0.00018163 -0.00017169 -0.0013065 -0.00048767 0.0022439 -0.0015419 -0.12294 0.15151
0.007911 -0.012368 -0.0024895 0.0011274
-0.0023967 0.00024287 0.00057543 0.001928 0.00024022 0.00051992 0.0080502 -0.012309
-0.064661 -0.1196 0.011009 0.0012233
0.0013499 -0.0010362 0.00056029 0.0006967 -0.0011791 -0.0013374 -0.0024329 0.0010624
0.011054 0.0012259 0.072465 -0.0054859
2720000000 -0.061549 0.066459 -0.00064279 -0.011735 -0.0003186 0.0030068 -0.00029615 -0.00023648
-0.0023037 0.0019558 0.00035199 -0.0016827
-0.00062654 -0.011736 0.10606 -0.032252 -0.0051319 -0.0014214 -0.0016236 0.00043003
0.001896 0.00027881 0.00085044 -0.00011525
-0.00025827 0.0030125 -0.00516 -0.0013797 -0.12361 0.041405 0.00052022 -0.0026343
0.00022162 0.00042419 -0.0012501 0.00057146
-0.00030577 -0.0002076 -0.0016455 0.00047239 0.000519 -0.0025729 -0.089608 0.18111
0.0034764 -0.013157 -0.0017937 0.0022911
-0.0023069 0.0019906 0.001911 0.00035515 0.00027588 0.00037859 0.003208 -0.01318
-0.084034 -0.086922 0.012012 -0.0016084
0.00037138 -0.0017102 0.00084044 -0.00013235 -0.0012227 0.00054529 -0.0016248 0.0021816
0.012018 -0.0016125 0.076276 0.013555
2780000000 -0.048252 0.085338 -0.00506 -0.010107 -4.6458e-05 0.0013398 0.0005248 -0.000341
0.00099865 0.0029602 -0.00069634 -0.001689
-0.0050391 -0.010093 0.10449 -0.044425 -0.0040977 -4.8675e-05 -0.00026602 0.0017929
0.001785 -0.0012536 0.00013023 -0.00029619
-1.0461e-05 0.0013205 -0.0041294 -6.9587e-06 -0.12026 0.071478 -0.0018171 -0.001942
0.00026454 -0.00025661 -0.00038099 0.00072365
0.00052732 -0.00035796 -0.0002529 0.0017454 -0.0019098 -0.0020362 -0.059741 0.20293
-0.0027106 -0.013598 -0.00071657 0.0019684
0.0010222 0.0028873 0.0017291 -0.0012785 0.00026743 -0.00029093 -0.0025071 -0.013654
-0.099507 -0.054314 0.010482 -0.0063964
-0.00080677 -0.0017419 0.00011409 -0.0002192 -0.0003326 0.00071205 -0.00091887 0.0019667
0.010459 -0.006365 0.080913 0.032264
2840000000 -0.033324 0.10153 -0.0079544 -0.0066671 0.0015797 0.0020129 -7.6377e-05 -0.00010713
0.0015247 0.00086122 -0.0017778 0.00045535
-0.0079378 -0.0066872 0.10258 -0.038023 -0.0034889 0.0012709 0.00053408 0.00092437
-0.0002899 -0.0016462 3.5741e-05 -2.9442e-05
0.0016219 0.0019842 -0.0034889 0.0013084 -0.11424 0.096652 -0.0014976 0.00037318
0.00023231 0.00053828 0.00096016 0.00079876
-7.3168e-05 -0.00016247 0.00056364 0.0009171 -0.0014796 0.00037274 -0.023681 0.21804
-0.0061467 -0.010635 0.00019412 0.0010345
0.0015154 0.00089799 -0.00030537 -0.0016878 0.00030201 0.0005738 -0.0063943 -0.0106
-0.10248 -0.022231 0.0078921 -0.0077696
-0.0017017 0.00049232 -9.1933e-06 -7.1552e-05 0.0010192 0.00084061 0.00042144 0.00098451
0.0078291 -0.007823 0.095615 0.047533
2900000000 -0.0193 0.12195 -0.008941 -0.002358 0.0017328 5.9949e-05 0.00038617 -0.00072994
0.0022946 -0.0010825 -0.00075833 1.916e-06
-0.0089053 -0.00237 0.082988 -0.046015 -0.0012582 0.0026884 0.0010979 0.00028527
-0.00070992 -0.0013995 -0.00024303 -6.308e-05
0.0017301 6.0122e-05 -0.0012301 0.0026893 -0.097229 0.12943 -0.0010392 4.2402e-05
-0.00031067 -0.00086474 0.0017272 -0.00070706
0.00036324 -0.00067057 0.0011247 0.00026877 -0.0011176 9.8499e-05 0.013691 0.22066
-0.0093087 -0.0071019 0.0011522 0.0018856
0.0022713 -0.0011294 -0.00067225 -0.001402 -0.00041039 -0.0008237 -0.0091461 -0.0070583
-0.10156 0.016834 0.0058873 -0.011062
-0.00081132 -6.3585e-05 -0.0002049 -5.7854e-05 0.0016374 -0.00072012 0.00097421 0.0020246
0.0059663 -0.011004 0.11035 0.052944
2960000000 0.0031669 0.13438 -0.0084971 0.0011188 0.00051626 0.0011904 -0.00046924 -0.00086752
-0.00019301 -0.0020912 -0.00080423 0.00032325
-0.008495 0.0011426 0.091878 -0.045608 -0.00075856 0.0012535 0.0010436 -0.000152
-0.0013228 -0.00053904 0.00034755 0.000388
0.00054435 0.0011999 -0.00073271 0.001309 -0.078286 0.16039 -0.00062431 0.00072195
-0.00046625 0.0010472 -0.00016019 -0.0023137
-0.00049724 -0.0008061 0.0010339 -0.00013097 -0.00059037 0.00076865 0.055791 0.22689
-0.010415 -0.0017268 0.0012926 0.00086424
-0.00020528 -0.0021587 -0.0013057 -0.00049726 -0.00051504 0.0010747 -0.010625 -0.0016991
-0.089947 0.049063 0.00056235 -0.011699
-0.00086165 0.00035503 0.00035141 0.00040433 -0.00024897 -0.0023162 0.0013816 0.00076636
0.00051467 -0.011731 0.13052 0.063937
3020000000 0.02229 0.14877 -0.0058857 0.004112 0.0013516 -0.00024035 -0.0010248 -0.00010652
-0.00069573 0.00040591 -0.00021974 0.00050232
-0.0058983 0.0041157 0.080319 -0.034067 -0.00045837 1.3786e-05 0.00034876 -0.00097266
-0.0017787 0.00055524 0.00069394 -0.00011546
0.0014068 -0.00024071 -0.00044449 3.2806e-05 -0.057286 0.18519 -0.00025223 0.00099172
0.00063506 0.00018198 -0.00097012 -0.0012865
-0.00096831 -0.00013215 0.00028762 -0.0010293 -0.00031269 0.0010027 0.094625 0.21997
-0.0088377 0.0014193 0.00093095 0.00040343
-0.00074697 0.00044894 -0.0017182 0.00064148 0.00055096 0.00015627 -0.0086431 0.0014389
-0.072044 0.07845 -0.0025988 -0.010357
-0.00016144 0.00046825 0.00071566 -6.0744e-05 -0.00095834 -0.0013335 0.00079232 0.00052987
-0.002585 -0.010261 0.15025 0.06091
3080000000 0.050358 0.15806 -0.0039137 0.0059996 0.0014815 6.9215e-05 -0.00050757 -9.7303e-05
-0.00052186 0.00037395 1.1151e-05 0.00034652
-0.0039208 0.0059841 0.077633 -0.028296 -0.00032228 0.00049427 -0.00028268 -0.0002657
-0.00017207 0.0010854 -4.79e-05 -0.00049448
0.0015253 7.8908e-05 -0.00032572 0.00050354 -0.020008 0.20697 -0.00059842 8.6184e-05
0.00061756 0.00048195 -0.0021708 -0.00033502
-0.00054325 -4.9258e-05 -0.00023162 -0.00028517 -0.0005409 8.4172e-05 0.12795 0.2113
-0.0066346 0.0049129 0.0020664 0.00045572
-0.00054277 0.00030711 -0.00017293 0.0011767 0.00066559 0.00036745 -0.0067691 0.0049386
-0.043671 0.11084 -0.0068467 -0.0083655
2.1353e-05 0.00037037 -4.9467e-05 -0.00053357 -0.0020826 -0.00049585 0.0020577 0.00040833
-0.0068776 -0.0083682 0.16491 0.066359
3140000000 0.079996 0.1608 -0.00060546 0.0072308 0.0028004 -0.0014969 -0.0011985 0.00096548
0.0014844 0.00060728 0.00025422 0.00023854
-0.00058993 0.0072195 0.073366 -0.029921 -0.0010652 0.00027687 0.00069856 -0.00015272
1.6501e-05 0.00081449 0.00070122 -0.0004925
0.002797 -0.0015208 -0.0010617 0.00025343 0.022581 0.22752 -4.7252e-05 0.0016184
0.0014871 -0.00084206 -0.0026637 0.00091717
-0.001216 0.00088221 0.00069287 -0.00010543 -1.2646e-05 0.0016542 0.163 0.1861
-0.0028936 0.0065396 0.0010353 -0.0012569
0.0015193 0.00054959 3.3704e-05 0.00085172 0.0016033 -0.00095272 -0.0028042 0.0065199
-0.02481 0.13007 -0.0085784 -0.0045922
0.00031145 0.00021732 0.00071874 -0.00044581 -0.0024807 0.00086763 0.0010596 -0.0013105
-0.0085467 -0.0045551 0.18931 0.057
3200000000 0.11249 0.17035 0.0042628 0.0060002 0.00079055 -0.0029773 -0.00019709 0.0020668
0.00055724 -0.0018862 0.00016196 0.00032886
0.0042495 0.0059885 0.083769 -0.028284 -0.0009605 0.00074379 -0.00035148 -0.0008931
0.00086593 0.0011183 -0.00041374 -0.001013
0.00077849 -0.0029651 -0.00092066 0.00074757 0.067237 0.23224 0.0011425 0.00067259
-0.00028824 -0.0023727 -0.0012168 0.0024185
-0.00014411 0.002144 -0.00028298 -0.00094614 0.0011027 0.00069188 0.18333 0.16342
5.4822e-05 0.006145 0.00030265 -0.0015469
0.0006016 -0.0019591 0.00080225 0.0010536 -0.00031138 -0.0022657 -2.5574e-05 0.0060617
0.015559 0.14905 -0.0093648 -0.00050675
2.0638e-05 0.00026468 -0.00050665 -0.0009908 -0.001199 0.0024815 0.00036286 -0.0015842
-0.0093953 -0.00056703 0.20499 0.056081
3260000000 0.14434 0.1612 0.0042548 0.0028157 -0.00099983 -0.0024819 0.0011542 0.00071966
-6.6905e-05 -0.0018133 1.2839e-05 0.00019445
0.0042314 0.0027829 0.091979 -0.031347 -0.0016664 0.0020967 -0.00030587 -9.2719e-05
0.00081565 -0.00044601 -0.00087624 0.00014218
-0.0010157 -0.0024453 -0.0016457 0.0021501 0.11882 0.22821 0.00052203 -0.00021987
-0.00097899 -0.0010976 0.00047878 0.0016618
0.0011136 0.00064845 -0.00031266 -5.7654e-05 0.00044158 -0.00026009 0.21044 0.12609
0.0026262 0.0053291 -0.00078558 -0.0017439
-0.00012979 -0.0018032 0.00080503 -0.00050758 -0.0010641 -0.0010646 0.0027694 0.0054506
0.042442 0.15796 -0.0066445 0.0041405
0.00010617 4.6372e-05 -0.00086579 9.4992e-05 0.00041731 0.0018049 -0.00083044 -0.0017553
-0.0066942 0.0042444 0.23405 0.046116
3320000000 0.17418 0.15455 0.0070772 0.00080988 -0.00058372 -0.0016194 0.00075244 0.00021321
-0.001758 -0.0013539 0.00039121 0.00010823
0.00712 0.00086139 0.098849 -0.02762 0.0010149 0.0022668 -0.00025897 -0.00066611
-0.00028375 -0.00027738 -0.00039268 0.00028224
-0.00057191 -0.0016415 0.0010378 0.0022895 0.16698 0.21905 0.00023117 -0.00017226
-0.0011958 -0.00032317 0.00027235 0.00089278
0.00082085 0.00024872 -0.00025159 -0.0006694 0.00015007 -0.00022331 0.21902 0.096248
0.0038782 0.0033126 -0.00092958 6.5217e-05
-0.0017381 -0.0014041 -0.00033516 -0.00019023 -0.001205 -0.00027398 0.0038949 0.0032796
0.075628 0.15836 -0.0035644 0.0050414
0.00049394 0.00014793 -0.00039525 0.00029671 0.00034497 0.0007653 -0.0010094 0.00010512
-0.0036229 0.0050772 0.24924 0.032649
3380000000 0.20902 0.13727 0.0053484 -0.0022899 -0.001268 0.00055829 0.0011012 0.00031661
-0.0014524 0.00066496 0.00035268 1.3515e-05
0.005307 -0.0022456 0.11004 -0.035241 0.00021979 0.0028673 -0.0012838 -0.00054745
-5.1187e-07 0.00019518 -0.00081413 0.0005044
-0.0012082 0.00055674 0.00026858 0.0028763 0.20829 0.19587 0.00089264 -0.00044046
-0.001965 0.00060172 0.00081148 0.0014783
0.0010705 0.00031997 -0.001298 -0.00048555 0.00088235 -0.00045712 0.23397 0.063808
0.0055921 0.0027347 -0.00067575 0.00056958
-0.0015157 0.00086759 2.5934e-05 0.00014079 -0.0019588 0.00066624 0.0056383 0.0028273
0.1182 0.14837 -0.00078691 0.0058502
0.00032069 -1.7418e-05 -0.00078465 0.00049414 0.00078333 0.0014572 -0.00062646 0.00057227
-0.00086874 0.0058549 0.27932 0.014038
3440000000 0.23976 0.11551 0.0042228 -0.0038811 -0.00071247 -0.0017443 0.00079977 1.5536e-05
-0.0013173 0.00161 0.000667 5.0238e-05
0.0042205 -0.0038998 0.10371 -0.04097 0.0033395 0.0020619 -0.00099885 0.0011898
5.2485e-05 0.00040077 0.00015883 0.00083747
-0.00063866 -0.0017034 0.0033705 0.0020068 0.24636 0.16694 -0.00037983 -0.0001103
5.4752e-05 0.0016055 0.00085369 0.00076647
0.00083731 9.3651e-06 -0.00094774 0.0011933 -0.00030429 -6.0314e-05 0.2351 0.030927
0.0070175 -0.00023064 -0.00016043 7.0242e-05
-0.0013899 0.001532 0.00011501 0.00041741 7.1463e-05 0.0015651 0.0070218 -0.00029358
0.14775 0.13865 0.0034778 0.003425
0.00071975 0.00011571 0.00011883 0.00085823 0.00090208 0.0007507 -0.00041055 -3.5517e-06
0.003496 0.0034303 0.29583 -0.015487
3500000000 0.27137 0.084127 0.0020654 -0.0045913 -0.0015568 0.0014546 0.0011338 -0.00071005
-0.0010729 0.0012955 0.00073436 -0.00078309
0.0020993 -0.0045542 0.11619 -0.0649 0.0033568 0.00089679 -0.00041158 0.00066505
0.00053315 -1.0754e-05 2.4324e-05 0.00029405
-0.0015985 0.0014885 0.0033493 0.00081577 0.27613 0.13301 3.3295e-05 -0.00022032
-0.00012423 0.00086408 0.0014759 5.7662e-05
0.0011186 -0.00069985 -0.00041813 0.00068862 4.8358e-05 -0.00028556 0.23991 0.0038197
0.0072125 -0.0029225 -0.00012158 -0.00016444
-0.0011078 0.0013748 0.00059477 7.022e-05 -0.00022469 0.00077951 0.0071477 -0.0029998
0.1932 0.11063 0.0035521 0.0016233
0.00064885 -0.0009793 -4.2588e-05 0.00036376 0.0013256 6.4762e-05 0.0001342 -0.00010471
0.0035099 0.0017518 0.31679 -0.042368
3560000000 0.28961 0.050028 4.4806e-05 -0.0057156 -8.8888e-05 -0.00091377 0.0006564 -7.6303e-05
0.0015406 0.0017585 0.00013583 -0.0012057
5.9184e-05 -0.0057358 0.1103 -0.070395 0.005754 -0.0010591 0.00043566 0.0007647
0.00066115 -0.00038254 0.00014317 0.00022771
-7.4671e-05 -0.00086642 0.0057403 -0.001127 0.30335 0.089809 -0.00030044 -0.0002425
0.00070244 0.0005865 0.0014706 -0.00085777
0.00062319 -4.1679e-06 0.00043048 0.00070194 -0.00027746 -0.00014654 0.23002 -0.03287
0.0057779 -0.0060494 -0.00015126 -0.0004834
0.0015914 0.0016521 0.00066572 -0.00031028 0.00079882 0.00047813 0.0057497 -0.0060489
0.21311 0.096635 0.0031657 -0.0010841
0.00023019 -0.0012411 9.4952e-05 0.00021442 0.0015272 -0.000931 -0.00038387 -0.00048367
0.0031337 -0.0010775 0.32735 -0.082376
3620000000 0.30559 0.01285 -0.0011386 -0.0034118 -0.002039 -0.00023424 0.00017354 -0.0020882
7.5603e-05 0.00062809 -0.00054561 -0.00093194
-0.0011101 -0.003432 0.11054 -0.099949 0.0036539 -0.0039914 0.00042705 0.00044246
-0.00023413 -0.00080573 0.00058748 0.00044813
-0.0020396 -0.00022742 0.0036126 -0.0040445 0.31515 0.045239 4.6632e-05 -0.00071463
-6.7205e-05 6.9595e-05 0.00074175 -0.00073815
0.00014149 -0.0019761 0.00042911 0.0004375 1.1198e-05 -0.00082912 0.21878 -0.062619
0.0014039 -0.007287 -0.0012422 0.00050669
-3.6679e-05 0.00061156 -0.00028955 -0.00080197 -7.1033e-05 0.00021439 0.0013793 -0.0073923
0.23632 0.055163 0.0018838 -0.0022431
-0.00060481 -0.00090454 0.00065759 0.00048917 0.00053982 -0.0006982 -0.0010276 0.00053338
0.0019516 -0.0021285 0.32995 -0.11763
3680000000 0.30919 -0.031433 -0.0032776 -0.0038086 -0.0012071 0.0017385 -0.0011397 -0.00039782
0.0015293 -0.00021303 -0.0013929 -0.00038239
-0.0032764 -0.0038062 0.10574 -0.11677 0.0011805 -0.0046901 0.00067215 0.00037692
-0.00058879 -0.00054811 0.00064038 8.258e-05
-0.0012253 0.0017602 0.0011313 -0.0047037 0.32566 -0.0042819 -0.00084741 -0.00060504
0.001202 0.00068863 0.00072803 -0.0021142
-0.0010952 -0.00045071 0.00066034 0.00040037 -0.000744 -0.00055428 0.2056 -0.097071
3.8621e-06 -0.0068589 -0.00081749 0.0013331
0.0014648 -0.00020454 -0.00049743 -0.00059908 0.0011982 0.00082228 -2.9155e-05 -0.006785
0.25582 0.029888 0.0011918 -0.0020344
-0.0014108 -0.0002729 0.00060362 1.1151e-05 0.00083421 -0.0021627 -0.0009087 0.00136
0.0011313 -0.002166 0.32913 -0.16262
3740000000 0.31131 -0.066155 -0.0028615 -8.3848e-05 -0.0020276 0.002648 -0.00013465 -0.00064477
-0.00064777 8.0653e-05 -0.00064105 0.00049351
-0.0028832 -0.00011091 0.096841 -0.13864 0.0006151 -0.0052453 0.00026157 -0.00032987
-0.00023535 -0.00027253 0.00057491 0.00013417
-0.0019341 0.0026671 0.00056074 -0.0052714 0.32866 -0.043681 -0.00068838 1.668e-05
0.00013621 0.0002896 -0.00055055 -0.0012566
-9.868e-05 -0.00068915 0.00022429 -0.00033072 -0.00063414 2.1288e-05 0.18369 -0.12035
-0.0022288 -0.006125 0.00069969 0.0023649
-0.00067586 0.00022319 -0.00022906 -9.0137e-05 6.9638e-05 0.00031795 -0.0022003 -0.0062494
0.26236 -0.0083758 0.00014899 -0.0021107
-0.00068914 0.00038314 0.00069422 0.00019155 -0.00083193 -0.0012793 0.00087428 0.0024167
0.00012223 -0.0019351 0.3154 -0.20187
3800000000 0.30611 -0.1118 -0.0021842 0.00041334 0.00089979 0.0037734 -0.0010086 -0.0014055
0.0012567 0.00094994 -0.001315 0.00067608
-0.0022086 0.00036115 0.085672 -0.15323 -0.0023183 -0.0047461 0.00017545 0.00022059
-0.0009556 -0.00044892 0.0010606 -0.00020819
0.00090537 0.0037775 -0.0023308 -0.0047314 0.3249 -0.0852 -0.00073831 0.00026633
0.0010642 -0.00016164 -0.0011213 -0.00043008
-0.0010661 -0.0014091 0.00018913 0.00022654 -0.0007669 0.00030405 0.17412 -0.14611
-0.0033836 -0.0045506 0.0014296 0.0020302
0.0015465 0.00090834 -0.0010221 -0.00048781 0.00090751 -0.00017353 -0.0034737 -0.0042664
0.27504 -0.049652 0.0010212 -0.001085
-0.0011856 0.00071273 0.0010322 -0.00016279 -0.0010222 -0.00050401 0.0013643 0.0020082
0.00097064 -0.0011755 0.30619 -0.24331
3860000000 0.29513 -0.14347 -0.00093954 0.0009267 0.0026779 0.002014 -0.002114 0.0011056
0.00072085 -0.0012954 1.0468e-05 0.0013479
-0.00092397 0.00089091 0.066505 -0.16268 -0.0033872 -0.0048019 0.00065747 -0.00067078
-0.00073294 0.0014747 0.0005596 -0.0011627
0.0027499 0.0019207 -0.0034467 -0.0047215 0.30519 -0.12461 -0.00092189 0.00055991
0.00019885 -0.00050721 -0.00075652 -1.8288e-05
-0.0020391 0.0011713 0.00056589 -0.00073284 -0.0010188 0.00051947 0.14607 -0.16071
-0.0031053 -0.0046958 0.0019302 0.00083553
0.00066587 -0.0011187 -0.00061895 0.0014067 0.00019251 -0.00062166 -0.0029996 -0.0048576
0.27089 -0.080982 0.00027781 -0.002436
-0.00018699 0.0014387 0.00052457 -0.0010732 -0.00083718 -0.00015898 0.0021894 0.00095836
0.00025266 -0.0024921 0.28384 -0.28137
3920000000 0.28072 -0.18377 0.0014085 0.0001656 0.0038236 0.0022095 -8.6405e-06 0.00078291
0.00025603 0.00010608 0.00070218 0.00027306
0.0013983 0.00015211 0.039268 -0.17862 -0.0048547 -0.0030278 -0.00038188 -4.5236e-05
0.00034991 0.0002168 -0.00048267 -0.00033609
0.0039126 0.0022031 -0.0049443 -0.0029384 0.29871 -0.15805 4.4906e-05 0.0012816
0.0015052 -0.0014644 -0.0006084 -0.00017166
-1.8882e-05 0.00086404 -0.00040865 -7.2872e-05 0.00010842 0.0013818 0.12569 -0.17119
-0.0042166 -0.0035519 0.0022467 -0.00042266
0.00033388 -2.8993e-05 0.00043747 0.0001316 0.0016568 -0.0014456 -0.0042375 -0.0033308
0.26292 -0.12968 0.00070174 -0.0025758
0.00059544 0.0002205 -0.00050036 -0.00032151 -0.00037297 7.856e-05 0.0020441 -0.0004784
0.00070688 -0.0025737 0.26184 -0.30862
3980000000 0.25309 -0.21984 0.0017015 -0.0027529 0.0049506 -0.00053555 0.00018481 0.0011498
0.00097518 -0.0018921 0.00018016 0.0002873
0.0017419 -0.0027715 0.016968 -0.19179 -0.00546 -0.0011287 0.00073221 0.00048451
0.00046018 0.00033757 4.5071e-05 -0.00095351
0.0049436 -0.00057687 -0.0054379 -0.0011171 0.26989 -0.1884 0.0014455 4.5307e-05
-0.00082174 -0.0009559 -0.00048492 -0.00072326
0.00016173 0.0010608 0.00080941 0.00053586 0.0013595 -1.069e-05 0.089948 -0.19272
-0.0048198 -0.0040517 0.0014384 -0.00087822
0.0010563 -0.0017256 0.00055253 0.00038982 -0.00094821 -0.0010248 -0.0048444 -0.0042427
0.24939 -0.16055 0.00096044 -0.0049137
0.00024931 0.00024962 -0.00011731 -0.00091124 -0.00071134 -0.00092239 0.0015943 -0.00083802
0.001045 -0.0049561 0.22693 -0.34643
4040000000 0.22567 -0.24538 -0.00045743 -0.0039219 0.0033723 -0.003122 0.00034765 0.0002181
-0.00070137 -0.000987 0.00050824 6.3678e-05
-0.0004204 -0.003932 -0.0085761 -0.19912 -0.0045452 0.0004061 7.3505e-05 -0.0011068
3.0629e-05 0.00013492 -0.0011683 -0.00028116
0.0032922 -0.0030772 -0.0045349 0.0005035 0.24767 -0.22186 0.00021536 -0.00046937
-0.00098926 -0.0002953 -0.0013764 2.3595e-05
0.00034465 0.00024237 9.7789e-05 -0.0010342 0.00028871 -0.00042081 0.068021 -0.18727
-0.0067567 -0.0017692 0.0017156 -0.00065832
-0.00075048 -0.0010466 -7.8841e-05 0.00017462 -0.00082748 -0.00028202 -0.0067839 -0.001557
0.23637 -0.19325 -0.0022106 -0.0037959
0.00048221 0.0001231 -0.0011991 -0.00030944 -0.0013088 5.734e-05 0.0016103 -0.00073486
-0.0024497 -0.0037191 0.19002 -0.36398
4100000000 0.19566 -0.2691 -0.0032796 -0.0028629 0.00085989 -0.003515 -0.00030667 6.1662e-05
0.000106 -0.0020357 0.00068615 0.00032251
-0.0032481 -0.0028871 -0.034286 -0.20202 -0.0044316 0.00093303 -0.00013925 -0.00022891
0.00071456 0.00044682 -0.00059122 0.00015985
0.00078623 -0.0035424 -0.0044026 0.00099487 0.22571 -0.24805 0.0002619 -0.00014504
-0.00058863 -0.0004835 -0.0013236 0.000332
-0.00026883 6.032e-05 -0.0001495 -0.00022961 9.7502e-05 -0.00019715 0.034867 -0.20087
-0.0063203 0.00074967 0.0012112 -0.0013945
0.00024084 -0.0019198 0.00066843 0.00042391 -0.00077341 -0.00046592 -0.0061842 0.00064069
0.21812 -0.21875 -0.00281 -0.0044275
0.00060299 0.00030568 -0.0006304 0.00025187 -0.0014764 0.00032982 0.0011926 -0.0013471
-0.002598 -0.0045089 0.15654 -0.39134
4160000000 0.16678 -0.28638 -0.0037403 -0.0019593 -0.00039404 -0.0029888 0.00053044 -0.00022182
-0.0036993 -0.00034746 0.0010647 -0.00089091
-0.0037005 -0.0019507 -0.059702 -0.1979 -0.00459 0.0023829 -0.0004514 -0.00036315
0.0003711 -0.00058141 -0.0010893 0.0002517
-0.00040803 -0.0029913 -0.0045473 0.0024648 0.19293 -0.2629 0.00045698 -0.00026245
-0.0010912 -0.00039656 -0.0010672 0.00093351
0.00061561 -0.00023208 -0.00042465 -0.00032224 0.00044118 -0.00028939 0.01041 -0.18851
-0.0054652 0.0013848 0.00077565 -0.002323
-0.0038206 -0.00025135 0.00025766 -0.00058891 -0.00098592 -0.00031261 -0.0055519 0.0016043
0.18243 -0.25309 -0.0044984 -0.0032517
0.0010329 -0.00088763 -0.0011298 0.00031646 -0.0010467 0.00099059 0.00087433 -0.0024899
-0.0047063 -0.0029479 0.10753 -0.39887
4220000000 0.13774 -0.30242 -0.0046958 0.00037237 0.00027699 -0.0036283 -0.00028307 -7.1898e-05
-0.00070342 0.00098607 0.00035809 -0.0014317
-0.0046968 0.00035359 -0.095764 -0.18778 -0.0024722 0.003174 -0.00012979 -0.00015471
5.808e-05 9.79e-06 -0.00073718 0.0011056
0.00021114 -0.0035864 -0.0024177 0.0032174 0.16373 -0.28971 -0.00011522 2.3183e-05
8.4865e-05 0.00038132 5.065e-05 0.001234
-0.00035874 -0.00016002 -0.00018754 -0.00011819 -2.0345e-05 -5.9462e-05 -0.013388 -0.18666
-0.0045985 0.0022058 -1.6753e-05 -0.002318
-0.00060792 0.0011653 0.0001907 -4.456e-05 0.00014117 0.00019041 -0.0043947 0.0020895
0.16575 -0.27553 -0.0050167 -0.0024298
0.00028708 -0.0014901 -0.00079929 0.0011565 -5.2311e-05 0.0011332 -5.7747e-05 -0.0021905
-0.0048976 -0.0023944 0.079253 -0.41297
4280000000 0.10591 -0.31146 -0.0027158 0.0021871 -0.0017181 -0.0043352 -0.00031716 0.00073178
6.523e-05 0.0011244 -0.00088874 -0.00033186
-0.0027251 0.002189 -0.12121 -0.192 -0.0028051 0.0030008 -0.00084037 -0.0003438
0.00010962 7.568e-05 0.00072448 0.00075057
-0.0018451 -0.0043011 -0.0027524 0.0030369 0.13301 -0.2968 0.00085055 -0.00022412
-0.0010384 0.0011056 -0.00039706 0.00079412
-0.00026036 0.00066786 -0.00083891 -0.0003873 0.00082748 -0.00017867 -0.05078 -0.17161
-0.0049249 0.0023683 -0.00034746 -0.0021592
-0.00012867 0.0011747 9.5484e-05 0.00014198 -0.00088111 0.0013559 -0.0049975 0.0025581
0.11668 -0.29499 -0.0063177 -0.00015363
-0.00086596 -0.00024663 0.00074118 0.00072926 -0.00029323 0.00083075 -0.00025839 -0.0023961
-0.0066032 -6.1526e-05 0.028903 -0.41736
4340000000 0.078269 -0.31991 -0.001382 0.0020721 -0.0025254 -0.0016915 0.00023418 0.00053195
5.3188e-05 0.00077316 -0.00020303 -0.0008922
-0.0013782 0.002025 -0.14174 -0.16586 -0.0021038 0.0040593 -0.0001539 0.00055856
-0.00018513 -0.00025092 0.00039248 0.00050116
-0.0026883 -0.001608 -0.0020551 0.004067 0.096972 -0.31375 -0.00047626 -0.00091745
0.00035017 0.0011105 0.00061818 0.0019622
0.00021797 0.00063181 -8.0085e-05 0.00056092 -0.00047081 -0.00095712 -0.068929 -0.16938
-0.0046215 0.0041381 -0.0014264 -0.0023111
0.00015129 0.00061932 -0.00017985 -0.00030305 0.00025531 0.00091965 -0.0045173 0.0041165
0.088587 -0.31874 -0.0052249 0.0015706
-0.00025794 -0.00087034 0.00045135 0.00050633 0.00065106 0.0018721 -0.0015508 -0.0022209
-0.0049131 0.0015033 -0.0054442 -0.4114
4400000000 0.047056 -0.32474 -0.00048125 0.0011489 -0.0027321 -0.001483 0.00090545 0.0012221
-0.00013592 0.00059976 -2.3434e-05 -0.00055332
-0.00050368 0.0011353 -0.17077 -0.15563 -0.001287 0.0041223 -0.00048206 0.00054231
0.00018484 -0.00043765 0.00061372 0.00012345
-0.002688 -0.0015786 -0.0012656 0.0041916 0.067303 -0.31952 -0.00018756 -0.0002081
0.00042441 -5.3564e-05 0.0011093 0.0013952
0.00090421 0.0012272 -0.00042787 0.00061385 -0.00014108 -0.00015615 -0.093378 -0.15618
-0.0034081 0.0055193 -0.0020369 -0.0014588
-0.00030512 0.00068833 0.00021453 -0.00042607 0.00061424 3.5333e-05 -0.0035102 0.0055045
0.055187 -0.32756 -0.0042451 0.0016082
0.00011393 -0.00054356 0.00069396 0.00019943 0.00099548 0.0015822 -0.0018857 -0.0015769
-0.004616 0.0016568 -0.050943 -0.41549
4460000000 0.011888 -0.3242 -0.00070623 -8.7196e-05 -0.0041968 -0.00063326 0.0014272 -0.00060467
-0.0004922 0.0015416 -0.00084963 -0.0003549
-0.00070346 -6.5198e-05 -0.19208 -0.12567 -0.00042914 0.0044188 -0.00032355 0.00077144
-0.00033524 -0.00045967 0.00038518 -0.0006113
-0.0040965 -0.00059249 -0.00041309 0.0044759 0.042411 -0.32615 -0.00047184 -0.00050696
0.00017554 0.00046196 0.001935 0.00065878
0.0013851 -0.00064205 -0.0003417 0.00074623 -0.00037443 -0.00045644 -0.10666 -0.13488
-0.0016644 0.0066837 -0.0023808 -0.0010096
-0.00047379 0.0014698 -0.00031997 -0.00046338 0.00021874 0.00018785 -0.0014647 0.0066834
0.018739 -0.32152 -0.0041113 0.0030592
-0.0010735 -0.00042602 0.0003105 -0.00058064 0.0019375 0.00068491 -0.0024504 -0.00096253
-0.0038427 0.0029657 -0.090739 -0.3972
4520000000 -0.012429 -0.32476 -0.00062995 -0.00052017 -0.0035967 0.00036818 0.00058835 -0.00021837
0.001822 4.5645e-05 -0.00065649 0.00084743
-0.00060298 -0.00051023 -0.21643 -0.10866 0.00071991 0.0047367 0.00064307 0.00082923
-0.00026529 4.8917e-05 0.00021838 -8.5166e-05
-0.003563 0.00041608 0.00078764 0.0047485 0.011377 -0.32384 -0.00098676 0.00063103
0.00054657 -0.00072529 0.0017654 -0.00073786
0.00057457 -0.0001834 0.00064068 0.00084462 -0.0010818 0.00063014 -0.12457 -0.12532
-0.00028964 0.0060228 -0.0030999 -0.00022846
0.0017377 4.1083e-05 -0.00024408 5.6426e-05 0.00066718 -0.00038614 -0.00030298 0.0060325
-0.030009 -0.33036 -0.0025335 0.0032038
-0.00049916 0.00078587 0.00011879 -0.00014634 0.0016968 -0.00078344 -0.0030487 -0.000346
-0.0026428 0.0032787 -0.11949 -0.39449
4580000000 -0.050178 -0.31721 -0.0015151 -0.00052868 -0.0028781 0.002396 0.00070593 -0.00034322
0.00028336 3.2145e-06 -0.00070163 0.00056503
-0.0015195 -0.00051917 -0.23478 -0.082258 0.00095135 0.004114 0.00067542 -0.00015515
-0.00024102 0.00018513 0.00015709 -7.0056e-05
-0.0028348 0.0024771 0.0010239 0.0040593 -0.020144 -0.32086 -0.00013998 0.00044824
-0.00036302 6.8943e-05 0.0015363 -0.0010871
0.0006674 -0.00032711 0.00066307 -0.00020076 -0.0001023 0.00048345 -0.13487 -0.1006
0.002146 0.0054947 -0.0026454 0.001056
0.00030249 -0.00014425 -0.00031619 0.00024904 -0.00043253 -0.00012527 0.0021555 0.0055099
-0.054699 -0.33515 -0.0022576 0.0036197
-0.00075642 0.00063455 0.00018254 -0.00021394 0.0017171 -0.00099172 -0.0027189 0.0010821
-0.0020346 0.0038098 -0.1648 -0.36502
4640000000 -0.075503 -0.31042 -0.0024255 -0.0015569 -0.003172 0.0025949 0.0005894 -0.0014983
0.0012932 -0.00029286 0.00012336 0.0011614
-0.002455 -0.0015404 -0.24525 -0.054584 0.0016336 0.0040214 0.00068017 0.00026529
-0.00019568 0.00037801 6.4181e-05 -0.00074834
-0.0031278 0.0026213 0.0017028 0.0039786 -0.04458 -0.31536 0.00026985 0.00079819
0.0013773 0.00036246 0.00030493 -0.0023452
0.00057297 -0.0014971 0.00071347 0.00026172 0.00017484 0.0008316 -0.14038 -0.085936
0.0035845 0.0038185 -0.0024086 0.0017101
0.0014761 -0.00037752 -0.00026143 0.00031946 0.0014387 0.0005176 0.0036008 0.0037259
-0.08738 -0.31685 -0.002404 0.004002
0.00020765 0.0010551 0.00016816 -0.00070849 7.0743e-05 -0.0022612 -0.0023693 0.0017169
-0.0025979 0.0038513 -0.18362 -0.35476
4700000000 -0.1029 -0.30561 -0.0041216 -0.00012906 -0.0015662 0.0045812 -0.00088749 -0.00083521
0.00093547 -0.00053465 0.00095121 0.00074618
-0.0041139 -0.00014112 -0.25702 -0.035655 0.0029172 0.0042408 0.00042434 -0.0004877
0.00025821 0.0003383 -0.00019459 -0.00018861
-0.0015584 0.0046683 0.003002 0.0041654 -0.075691 -0.30926 -0.00015262 0.00058027
0.00027992 -0.00027189 -0.00017481 -0.0013375
-0.00087125 -0.00092773 0.00045272 -0.00052817 -9.6621e-05 0.00055993 -0.1573 -0.065041
0.0033555 0.0015467 -0.001482 0.0023982
0.0010554 -0.00052941 0.00025755 0.00036433 0.00027465 -0.00041352 0.0033867 0.0015065
-0.12544 -0.30897 -0.0013341 0.0038716
0.00099716 0.00088981 -0.00021055 -0.00021662 -0.00011155 -0.0014608 -0.0014402 0.0024599
-0.00106 0.0039994 -0.22652 -0.32559
4760000000 -0.13239 -0.2907 -0.0048381 0.0012358 0.00058489 0.0048948 -0.00072666 -0.00067442
0.00019049 -0.0010368 0.0011686 -0.00045112
-0.0048602 0.0012369 -0.25218 0.0068895 0.0033717 0.0030208 1.8442e-05 -0.00062114
0.00042194 7.3583e-05 0.00010958 -0.00019989
0.00063352 0.0048382 0.0034255 0.002971 -0.10631 -0.29478 0.00080091 0.00030659
0.000778 -0.00032806 -0.0012882 -0.0010556
-0.00075263 -0.00068216 1.7097e-05 -0.00060271 0.00068408 0.00034189 -0.15093 -0.048618
0.0024999 0.00083576 -0.00062081 0.0028825
0.00022969 -0.0010406 0.00040107 5.0314e-05 0.00087163 -0.00020204 0.0024959 0.00084098
-0.15822 -0.2898 -0.000496 0.0045149
0.0011196 -0.00061561 0.00011927 -0.00017332 -0.0014057 -0.00095322 -0.00067866 0.0028813
-0.0005826 0.00459 -0.23797 -0.30311
4820000000 -0.15955 -0.27709 -0.0051894 0.0028376 0.001757 0.003067 -0.00081127 -0.0003922
0.00031106 -0.0011048 0.00013031 -0.00050314
-0.005198 0.0027847 -0.26374 0.029148 0.0044048 0.0030635 -7.6542e-05 -0.00030767
0.00028959 -0.00016165 -0.0003366 -0.00035399
0.0017931 0.0030575 0.004471 0.0029823 -0.13327 -0.29038 0.00053154 -0.00029113
0.00043729 -0.00090019 -0.001021 -0.00023052
-0.00086161 -0.00039009 -8.4467e-05 -0.00036844 0.00052201 -0.00034538 -0.16635 -0.031063
0.0015478 1.872e-05 0.00012213 0.0028689
0.0003857 -0.0010125 0.0002407 -7.7071e-05 0.0003858 -0.00097823 0.0015513 -5.1854e-05
-0.1951 -0.27225 0.00012495 0.0036335
0.00020579 -0.00044706 -0.00033735 -0.00035327 -0.00086279 -0.00024847 0.00015789 0.0029329
3.5366e-05 0.0036788 -0.27529 -0.27328
4880000000 -0.19085 -0.25724 -0.00426 0.0047927 0.0022316 0.0030623 -0.0013598 0.00023852
-0.00094359 -0.00099661 0.00039572 -1.7663e-05
-0.0042836 0.0047995 -0.25494 0.070586 0.0047075 0.0014608 -0.00035972 -0.00018618
-0.00010139 0.00011417 -0.00022753 0.0001423
0.002329 0.0030736 0.0047702 0.0014037 -0.15187 -0.27747 0.00043303 -0.00042412
-0.0001032 -0.0013453 -0.00048925 -3.0489e-05
-0.0013755 0.00027528 -0.00032121 -0.00015082 0.00044674 -0.00045101 -0.15935 -0.012497
0.00065878 -0.00010694 0.00091925 0.0024768
-0.00087394 -0.0010028 -0.00011586 9.0765e-05 -0.00026707 -0.0013091 0.00069999 -0.00012278
-0.22422 -0.25556 0.00044795 0.0033789
0.00025428 -5.803e-05 -0.00018368 0.000157 -0.00059385 3.8724e-06 0.00092436 0.0024281
0.00056613 0.0031878 -0.28699 -0.24372
4940000000 -0.21169 -0.23969 -0.0028162 0.0068127 0.0030171 0.00096927 -0.00026808 0.00080451
-0.0008571 -0.00050629 -0.00014276 -0.00076149
-0.002857 0.0068071 -0.26648 0.09634 0.0056739 0.0010114 -5.7121e-05 -0.00010187
0.0002223 -0.00025768 -0.00028118 0.00018584
0.0030127 0.00091007 0.0056978 0.00094402 -0.17212 -0.25406 0.00012262 -0.00044557
-0.0009407 -7.5085e-05 -0.0004817 0.00010451
-0.00030913 0.00078504 -6.0368e-05 -0.00010517 0.00025137 -0.00041903 -0.1667 -0.0030474
-0.00039086 0.00049021 0.0020351 0.0019436
-0.00086209 -0.00048623 0.0003096 -0.0002975 -0.00078248 -5.6668e-05 -0.00036264 0.00050594
-0.24635 -0.22675 0.0004535 0.0030648
-2.0411e-05 -0.00062307 -0.00028342 0.00018227 -0.00044478 4.9364e-05 0.0020647 0.0019806
0.00058154 0.0031719 -0.31027 -0.21708
5000000000 -0.23237 -0.21517 0.00016256 0.0073887 0.0031022 0.0016472 -0.00022942 0.00063875
-0.00039964 0.00065334 -0.00015478 -0.00072707
0.00013747 0.0073831 -0.25263 0.11377 0.0056771 -0.00079652 -0.00029647 -0.00010545
-9.4576e-05 -0.00055652 -0.00013016 -0.0001596
0.0031101 0.0015737 0.0056489 -0.00087395 -0.20199 -0.23899 -0.00058456 -0.00077765
-0.00070979 -0.00039968 -0.00044318 -0.0001943
-0.00018066 0.00060104 -0.00031134 -6.3455e-05 -0.00062916 -0.00074078 -0.16103 0.021039
-0.00055456 0.0019276 0.0023461 0.0011014
-0.00043759 0.00053935 -8.3954e-05 -0.0005383 -0.00069619 -0.00028703 -0.00056946 0.0019295
-0.27306 -0.2046 0.00069399 0.0041717
-0.00024249 -0.00072937 -0.00015203 -0.00014709 -0.00056949 -0.00013784 0.0024524 0.0010404
0.00064373 0.0041941 -0.32219 -0.18321
5060000000 -0.2532 -0.18755 0.0021029 0.0069786 0.0029738 -0.00037227 0.00013631 0.00054517
-0.00037018 -1.8505e-05 -0.00037683 -0.00024074
0.0020896 0.006974 -0.23488 0.15053 0.0050448 -0.0019074 2.5855e-05 0.00018244
-0.00043874 -1.4566e-05 -0.00029431 0.00021252
0.0029672 -0.00036185 0.0050009 -0.0020108 -0.21581 -0.21761 -0.00041781 0.00045061
-0.00096604 0.00024702 -0.0011095 0.00021541
0.00010389 0.00055579 1.9801e-05 0.00014269 -0.00040805 0.00039955 -0.16263 0.028432
0.00015996 0.003184 0.0018461 0.00053817
-0.00036616 -8.9549e-05 -0.00046074 5.8326e-06 -0.0010512 0.00025663 0.00023778 0.003186
-0.28411 -0.17339 0.0016399 0.0035555
-0.00040088 -0.00027419 -0.00026238 0.00021534 -0.0011442 0.00021086 0.0018625 0.00056963
0.0016952 0.0034669 -0.33469 -0.15419
5120000000 -0.26921 -0.16216 0.0035375 0.0057708 0.0029304 -0.00045885 0.00038888 0.00064582
-0.000267 0.00071689 -0.00039874 0.00016756
0.0035258 0.0057902 -0.22914 0.17696 0.0048001 -0.0027538 9.4136e-06 0.00022321
2.274e-05 -9.0619e-05 -1.458e-06 0.00032045
0.002928 -0.00050628 0.004791 -0.0028235 -0.22994 -0.20207 -7.4235e-05 0.00016549
-9.95e-05 0.0012056 -0.0010492 0.00081507
0.00039811 0.00070036 6.5674e-05 0.00025809 -2.4706e-05 0.00015511 -0.15876 0.054295
0.0017964 0.0035422 0.0023549 0.00027035
-0.00024219 0.00074177 3.9646e-05 -8.312e-05 -0.0001028 0.0010226 0.0017979 0.0034929
-0.2977 -0.13998 0.001747 0.003299
-0.00047932 0.00027331 -5.8912e-05 0.00032022 -0.0011033 0.00080709 0.0024478 0.00016571
0.0018406 0.0032932 -0.34685 -0.12013
5180000000 -0.2851 -0.1317 0.0050148 0.0047875 0.0034307 -0.0011586 0.00027486 0.00049808
-0.00031176 0.00039093 -0.00059044 0.00024845
0.0049846 0.004787 -0.20653 0.1998 0.0040747 -0.0038574 -0.00033529 -0.00023026
-0.00015535 -0.00020075 -0.00010299 0.00018122
0.0034365 -0.0011487 0.0040152 -0.0039121 -0.24053 -0.16555 -0.00024352 0.00063473
5.0581e-05 -8.688e-05 -0.0002808 0.00086559
0.00022684 0.00049714 -0.00035656 -0.00022886 -0.00025896 0.00070013 -0.15792 0.064385
0.003352 0.0033676 0.0023156 -0.00069146
-0.00026953 0.00043656 -0.00016093 -0.00015181 0.00017285 8.598e-05 0.0034832 0.0033509
-0.3089 -0.097333 0.0027821 0.0035436
-0.00050744 0.00017575 -7.7907e-05 0.00020141 -0.00022932 0.00084463 0.0022367 -0.0006521
0.0027921 0.0035054 -0.34924 -0.088044
5240000000 -0.29349 -0.10451 0.0052211 0.0034273 0.0027636 -0.0029373 0.00063321 2.4497e-05
-0.00038349 8.1018e-05 -7.4832e-05 0.00057159
0.0052138 0.0034413 -0.19463 0.23695 0.002959 -0.0046688 -4.3042e-05 9.8605e-05
-0.00018603 4.322e-05 0.00027913 0.00040522
0.0026894 -0.0029457 0.0028746 -0.0047113 -0.2572 -0.1408 0.00031084 0.000273
-0.00025132 0.00050732 -5.6091e-07 0.001042
0.00061705 1.547e-05 -3.744e-05 0.00012599 0.00027642 0.00029498 -0.15843 0.084716
0.0038697 0.002164 0.0017258 -0.0012509
-0.00029643 0.00014402 -0.00018727 9.3916e-05 -0.0003406 0.00038432 0.0037983 0.0021333
-0.32153 -0.056578 0.0036694 0.0027142
-1.5631e-05 0.00060192 0.00027294 0.0004085 3.7673e-05 0.0010948 0.0017102 -0.0013898
0.0036331 0.0028537 -0.35528 -0.054634
5300000000 -0.29864 -0.073857 0.0061768 0.0018947 0.0015703 -0.0032724 0.00017684 -0.00038542
0.00047625 0.00058033 0.00017792 0.00022
0.0061375 0.0018798 -0.1866 0.24154 0.0020869 -0.0051783 -8.5134e-05 0.0002238
1.2408e-06 0.00031184 0.00034317 0.0002602
0.0015157 -0.0033319 0.0019872 -0.0052221 -0.27317 -0.11501 0.00030251 -0.00027704
0.00030477 0.00037353 0.00057235 0.00077055
0.00018858 -0.00037724 -0.00012701 0.00017211 0.00026384 -0.00026724 -0.15093 0.094239
0.0052648 0.0013367 0.0013562 -0.0015989
0.00038468 0.00069653 -8.1043e-05 0.00025162 0.00026253 0.00040883 0.0053695 0.0012416
-0.33231 -0.030032 0.0037919 0.0025451
5.3444e-05 0.00021602 0.00038318 0.00021248 0.00050845 0.0007664 0.0013059 -0.0015328
0.0036314 0.0022664 -0.35122 -0.019258
5360000000 -0.29842 -0.036735 0.0060938 0.00052886 0.00028416 -0.0036488 0.00035148 -7.2235e-05
0.00017057 0.00037709 0.00055112 -5.6838e-05
0.0061164 0.00054112 -0.14928 0.26305 0.0008644 -0.0053251 8.0145e-05 0.00024315
-9.3882e-05 0.00010938 0.00049145 -0.00018406
0.00025685 -0.0036418 0.00077307 -0.0053402 -0.27174 -0.088414 0.00046385 0.0004282
0.00013475 0.00054091 0.00067919 0.00058571
0.00034184 -6.9515e-06 0.0001125 0.00021688 0.00052609 0.00045269 -0.14881 0.11212
0.0056149 -0.00099302 0.00073783 -0.0018047
0.00018506 0.0003337 -6.4186e-05 0.00011149 7.5051e-05 0.00037063 0.005556 -0.001072
-0.32547 0.0085353 0.0049601 0.0018397
0.00056947 -1.1488e-05 0.00052175 -0.00022136 0.00066573 0.00058131 0.00068463 -0.0018951
0.0048695 0.0019674 -0.34879 0.0096133
5420000000 -0.30078 -0.013435 0.00608 -0.0012793 -0.0005748 -0.0034751 -2.0559e-05 -0.00011485
0.00095409 0.00040876 0.00032325 -0.00015816
0.0060506 -0.0012702 -0.13019 0.28969 0.00024376 -0.0054361 0.00011551 0.00014033
7.3978e-05 8.1964e-05 0.00026616 -0.00013857
-0.00064237 -0.0034791 0.00014534 -0.0054431 -0.28763 -0.055216 -0.00013658 -0.00059866
0.00082811 0.00015403 0.0010754 6.3015e-06
-7.225e-06 -0.00013677 0.00010283 0.00014031 -0.00020637 -0.0005674 -0.13753 0.12679
0.0047136 -0.0022363 0.00019672 -0.0018639
0.00092336 0.00035437 4.1485e-05 8.7039e-05 0.00079703 0.00024422 0.0048026 -0.0022535
-0.32995 0.037497 0.0048393 0.00055886
0.0003566 -0.00021002 0.00028028 -0.00013672 0.0011259 -3.9627e-05 0.00015326 -0.0018822
0.0049711 0.00028422 -0.34114 0.050879
5480000000 -0.29253 0.022965 0.0049146 -0.002065 -0.0018398 -0.0028018 0.00033825 -6.6501e-05
0.00094423 -0.00031189 -6.5417e-05 -0.00011838
0.0049199 -0.0020682 -0.11562 0.29743 -0.0015051 -0.0058292 -5.3411e-06 0.00022072
7.6001e-05 9.6791e-05 0.00023625 -0.00017465
-0.0019284 -0.0028004 -0.0016034 -0.0058099 -0.29206 -0.032681 -0.00020216 0.00020713
0.00054007 -0.00024991 0.00087325 8.8729e-06
0.00031824 -4.2544e-05 -4.8928e-07 0.00021541 -0.00021542 0.00015272 -0.13079 0.13786
0.0037741 -0.0035315 -0.00026437 -0.001908
0.00097014 -0.00029309 0.00011564 6.2446e-05 0.00065059 -0.00030416 0.003765 -0.0036503
-0.31826 0.064744 0.004892 -0.0001609
1.3061e-05 -0.00012564 0.00019906 -0.00020127 0.0009061 8.6074e-06 -0.00033757 -0.0019683
0.0048184 1.67e-05 -0.33224 0.073005
5540000000 -0.28853 0.048029 0.0041482 -0.0026392 -0.0025766 -0.0019826 0.00030652 -0.0003565
0.00016084 -0.00014667 -0.00029135 5.4215e-05
0.0041186 -0.0026235 -0.074491 0.31456 -0.0027042 -0.0052439 0.00045256 0.0001076
7.2375e-05 -0.00016055 -8.1633e-05 -0.00035796
-0.0025852 -0.0019899 -0.0028159 -0.0052095 -0.29107 -0.011427 0.00019909 -0.00015265
0.00049853 -0.00023841 0.00045586 -0.00033506
0.00030256 -0.00038853 0.00045229 0.00012166 0.00017686 -0.00014063 -0.11939 0.15902
0.0024386 -0.0038637 -0.0009909 -0.0018836
7.4601e-05 -0.0002055 9.7954e-05 -0.00020801 0.00038805 -0.00013268 0.0024314 -0.0038264
-0.30301 0.098905 0.0049702 -0.0013021
-0.00030891 9.3558e-05 -5.0027e-05 -0.00033067 0.00046676 -0.00036687 -0.0009582 -0.0019005
0.0050872 -0.0014641 -0.32357 0.11397
5600000000 -0.27722 0.075891 0.0033609 -0.0037093 -0.0024691 -0.0018076 0.00029552 -0.00030915
0.00031186 -0.00031644 0.00014938 0.00043053
0.0033832 -0.0037019 -0.071832 0.32837 -0.0039268 -0.0047682 7.8335e-05 -0.00019637
-2.7651e-05 -3.6257e-05 -0.00021885 -0.00021796
-0.0024562 -0.0017609 -0.0040021 -0.0046822 -0.29004 0.020191 -6.8903e-05 5.0308e-05
0.00020043 -0.00063414 0.00030944 -0.00058795
0.00033678 -0.0003193 6.6672e-05 -0.00017897 -2.37e-05 6.5421e-05 -0.11157 0.15838
0.0018146 -0.0037972 -0.0011149 -0.0010609
0.00036214 -0.00034204 -2.8762e-05 -1.9538e-05 0.0002245 -0.00076411 0.0017772 -0.0038963
-0.29421 0.1276 0.0043339 -0.0016416
0.00021348 0.00034499 -0.00021519 -0.00028523 0.00032172 -0.00047575 -0.0010986 -0.0010857
0.0041386 -0.0016089 -0.30239 0.12869
5660000000 -0.26555 0.098215 0.0031098 -0.003718 -0.0035729 -0.00051333 -0.00037656 -0.00075317
-0.00017279 -0.00064384 0.00027395 -0.00020303
0.0031197 -0.0036964 -0.030394 0.31977 -0.0046762 -0.0029121 1.3956e-05 -0.00016231
5.5092e-05 4.2397e-05 -9.7421e-05 -0.0001414
-0.0035782 -0.00046255 -0.0047379 -0.0028214 -0.2902 0.044202 -0.0001055 0.00014343
-0.0004138 -0.00037786 0.00018397 -0.001008
-0.00036296 -0.00073813 1.2593e-05 -0.00015991 -0.00014164 0.00014797 -0.096263 0.17853
0.00065349 -0.0042375 -0.001227 -0.00091611
-0.00018352 -0.0006572 0.00010626 2.1791e-05 -0.00051791 -0.00042795 0.00061894 -0.0041022
-0.27935 0.15518 0.0040733 -0.0027758
0.00033224 -4.9855e-05 -5.0451e-05 -8.9978e-05 0.00019852 -0.0010505 -0.0012611 -0.000869
0.00431 -0.0027215 -0.29331 0.16471
5720000000 -0.25039 0.11932 0.0026114 -0.0043105 -0.0028983 0.00089006 -0.0004993 -0.0002192
-0.00036663 -6.872e-05 -1.919e-05 -0.00024222
0.0026114 -0.0043003 -0.0023032 0.34495 -0.005532 -0.0025742 3.9811e-05 -7.9561e-05
-0.00032967 0.00013085 -0.00017682 0.00017956
-0.0029331 0.00092363 -0.0056008 -0.002468 -0.28637 0.074835 0.00012159 5.3845e-05
0.00021329 0.00041568 -0.0001489 -0.00019957
-0.00052573 -0.00024873 6.5333e-05 -9.0054e-05 0.00018462 7.2787e-05 -0.080228 0.18021
-0.00032352 -0.0036323 -0.0016755 -0.00054337
-0.00036344 -6.0917e-05 -0.00031545 0.00013577 0.0003412 0.00041068 -0.00032953 -0.0037351
-0.26741 0.18076 0.0039203 -0.0036218
-5.4839e-05 -0.0003004 -0.00020538 0.00015463 -7.6337e-05 -0.00015553 -0.0017123 -0.0006013
0.0037073 -0.0037026 -0.26257 0.18209
5780000000 -0.23403 0.13673 0.0013992 -0.0049518 -0.0024326 0.0013227 -0.00074381 0.0001459
-0.00029423 -0.00022987 -0.00023219 -0.0002516
0.0014114 -0.0049373 0.011213 0.33958 -0.0059714 -0.00061005 -1.6692e-05 -0.00017798
4.2334e-05 -2.0472e-05 -7.8424e-05 -0.00018394
-0.002433 0.0013787 -0.005971 -0.00050595 -0.2829 0.091649 -2.7805e-05 -0.00017551
0.00025908 1.0926e-05 -0.00026551 -0.00044298
-0.00070808 0.0001377 -1.7719e-05 -0.00016724 -4.2648e-06 -0.00019263 -0.071194 0.19606
-0.00019781 -0.0032228 -0.0012795 7.9097e-05
-0.00025642 -0.00016869 0.00011411 8.0987e-05 8.293e-05 -5.7849e-05 -0.00027134 -0.0031198
-0.25727 0.20201 0.0027354 -0.0039036
-0.00018816 -0.00023949 -7.0907e-05 -7.0236e-05 -0.00031843 -0.00048927 -0.0012266 0.00017059
0.002888 -0.0036651 -0.25338 0.20431
5840000000 -0.2201 0.15773 -4.3786e-05 -0.005468 -0.0020944 0.0012076 -5.5191e-05 0.00028638
-0.00032312 0.00011743 -0.00035774 -0.00041489
1.0237e-05 -0.0054626 0.047028 0.34258 -0.0058808 0.00046322 -0.00019644 -2.4079e-05
0.00016007 -9.4862e-05 -0.00010535 0.00018369
-0.0020645 0.001248 -0.0058492 0.00057844 -0.27602 0.11576 -0.00017589 9.6564e-05
-0.0002499 -0.00059217 -0.00046066 -0.00039193
-7.9546e-05 0.00027321 -0.00022987 -1.5106e-05 -0.00017009 7.5313e-05 -0.04845 0.19908
-0.00097443 -0.0035522 -0.0012608 0.00017027
-0.00036713 0.00019033 0.00017433 -3.3684e-05 -0.00015728 -0.00065261 -0.00095697 -0.0035628
-0.23996 0.211 0.0020933 -0.0042049
-0.00041431 -0.0004665 -0.00012854 0.00014539 -0.00041285 -0.00036643 -0.0013022 0.00014187
0.0020101 -0.0043601 -0.21711 0.22807
5900000000 -0.2062 0.16972 -0.002046 -0.0054203 -0.0021075 0.0024873 -0.00010289 -7.5196e-06
0.0002505 -0.00021856 -0.00011786 0.0002706
-0.0020393 -0.0054034 0.067133 0.34203 -0.0051784 0.0020352 3.1158e-05 -1.33e-05
-7.9502e-06 -0.00025673 -2.6537e-05 -6.4992e-05
-0.0020737 0.002527 -0.0051512 0.0021278 -0.26015 0.13124 -5.4996e-05 -5.8613e-05
-0.00032392 -0.00040476 -0.00073052 -1.0289e-05
-0.00010418 -3.6218e-05 3.8885e-05 -3.1572e-05 -9.5249e-06 -0.00011638 -0.041077 0.20951
-0.0012421 -0.0035667 -0.0012842 0.0002805
0.00016647 -0.00023314 -1.2635e-05 -0.00029009 -0.00042095 -0.0004921 -0.0013221 -0.0035369
-0.21392 0.22525 0.0018911 -0.005271
1.5293e-05 0.0002925 4.1195e-05 -6.3857e-05 -0.00072099 -5.2574e-05 -0.0012751 0.00033341
0.0019853 -0.004954 -0.20279 0.23789
5960000000 -0.18567 0.183 -0.0030939 -0.0038744 -0.00071565 0.0026355 -0.00016114 0.00019488
-0.00026758 5.7107e-05 -6.3801e-05 0.00012549
-0.0030928 -0.0039027 0.093867 0.34069 -0.0042081 0.0023344 -0.00017511 -7.423e-07
-9.0924e-05 4.7905e-05 6.2747e-05 0.00022954
-0.00065743 0.0026486 -0.0041605 0.0024147 -0.24434 0.15707 -5.0134e-05 -0.00013365
-0.00045158 7.0121e-05 -0.00030475 -0.000273
-0.00013561 0.0002158 -0.0001977 2.4538e-05 -4.6633e-05 -9.392e-05 -0.02244 0.21782
-0.0022594 -0.002939 -0.001007 0.00087374
-0.0002041 0.00011264 -9.1472e-05 8.7685e-05 -0.00023957 4.7073e-05 -0.0022859 -0.0029663
-0.19321 0.24062 -8.1099e-05 -0.0050214
-0.00012228 0.00012839 8.0659e-05 0.00024225 -0.00043313 -0.0001898 -0.0010209 0.00085176
-4.655e-05 -0.0052743 -0.17354 0.26434
6020000000 -0.16761 0.19812 -0.0038402 -0.0029086 -0.0002351 0.0029891 -2.5741e-05 0.00054898
-0.00020551 0.00043009 -0.00021089 0.0003537
-0.0038354 -0.0028992 0.12187 0.33187 -0.0046092 0.0033649 -7.4281e-05 0.00015522
-5.1954e-05 0.00010393 -0.00030014 0.00020704
-0.00016928 0.0029913 -0.0045389 0.0034396 -0.22453 0.16912 -0.00032899 0.00022621
-0.00065138 0.00020679 -0.0006904 0.00059344
8.3599e-06 0.0005159 -6.9242e-05 0.00016102 -0.00033722 0.00023115 -0.016004 0.21316
-0.0028455 -0.0030636 -0.00064531 0.00076517
-0.00027124 0.00037729 -8.2608e-05 0.00015082 -0.00073177 0.00027818 -0.0028932 -0.0030113
-0.1645 0.25327 -0.00015264 -0.0049651
-4.3299e-05 0.00029752 -0.0003023 0.00025895 -0.00060089 0.00041797 -0.00067657 0.00082203
-0.00029189 -0.0046365 -0.14634 0.26352
6080000000 -0.14715 0.20666 -0.0040191 -0.00079968 0.0013415 0.0028578 9.3993e-05 8.0082e-05
4.0118e-05 0.00026347 0.00016852 -1.252e-05
-0.0040304 -0.00081965 0.14333 0.33239 -0.0029283 0.0046984 -4.5239e-05 -4.5329e-05
-1.899e-05 9.9115e-05 8.3369e-05 0.0002834
0.0013749 0.0028221 -0.0028396 0.0047575 -0.20637 0.19582 0.00031366 0.00015555
-0.00023498 0.00065878 -0.00017343 0.00034512
4.8688e-05 8.4286e-05 -4.1927e-05 -4.0438e-05 0.00034752 0.00018488 0.00086793 0.22138
-0.0040549 -0.0019605 -0.00084104 0.00095623
8.4689e-05 0.00029406 -4.0528e-05 0.00010271 -0.00018647 0.00064424 -0.0040305 -0.0019667
-0.13554 0.27073 -0.0017338 -0.0049857
0.00016297 6.8483e-06 0.00010439 0.00026964 -0.000285 0.00047519 -0.00076939 0.00096337
-0.00141 -0.0053313 -0.1247 0.28424
6140000000 -0.12987 0.21972 -0.0035561 -0.00050986 0.0016884 0.0021888 0.00013781 2.7789e-05
8.884e-06 -6.2757e-05 0.00043256 -0.00018554
-0.0035386 -0.00049839 0.17004 0.31322 -0.0020901 0.0053025 1.9817e-05 4.8274e-05
0.00042145 1.566e-06 0.00033104 9.0693e-05
0.0017598 0.0021097 -0.0019816 0.0053604 -0.18255 0.21508 0.00035216 -0.00013114
6.264e-05 0.00061096 -7.8895e-06 0.00088684
0.00012974 2.4858e-05 3.6264e-05 6.3165e-05 0.00035402 -0.00010773 0.013476 0.21208
-0.0044644 -0.00092581 -0.00054221 0.0015288
7.8246e-05 -7.3263e-05 0.00049325 -1.6187e-05 4.4828e-05 0.0005973 -0.0045166 -0.0008209
-0.11562 0.29038 -0.0030846 -0.0043096
0.00041678 -0.00019646 0.00033786 0.00014517 6.0914e-05 0.00077237 -0.00061136 0.0014419
-0.0033139 -0.0041221 -0.085343 0.28279
6200000000 -0.11428 0.22502 -0.0030031 -0.00017015 0.0022855 0.0012306 8.8278e-05 0.00032581
-0.0002835 0.00010184 -0.00022785 -0.00028541
-0.0030002 -0.0001578 0.19788 0.31132 -0.00079363 0.0051972 4.7258e-05 0.00020296
-6.3966e-05 -3.0273e-05 7.3173e-05 0.000123
0.00228 0.0011626 -0.00070965 0.0052052 -0.16317 0.22887 0.00014814 -0.00031741
0.00055755 -8.3692e-05 0.00034397 0.00031258
7.9826e-05 0.00031528 3.1071e-05 0.00020944 0.00010312 -0.00029349 0.026998 0.22046
-0.0044098 0.00039239 3.0134e-05 0.0011857
-0.00029906 0.00021486 -5.98e-05 -6.5099e-06 0.00057782 -4.4798e-05 -0.0044293 0.00039267
-0.10326 0.29563 -0.0039748 -0.0034165
-0.0002269 -0.00031862 9.3714e-05 0.00011412 0.00034344 0.00035742 0.00024388 0.0013597
-0.0035391 -0.0035888 -0.072399 0.29183
6260000000 -0.099165 0.2379 -0.0031005 0.00089414 0.0022044 0.00046283 0.00029675 -0.00011383
5.9975e-05 0.00015745 -0.00014188 -4.6469e-05
-0.0031285 0.00089029 0.21518 0.29594 -3.6389e-05 0.0053865 5.2786e-05 -0.00011483
-7.0909e-05 -0.0001593 0.00020716 8.0305e-05
0.0022378 0.00040551 7.9855e-05 0.0053639 -0.14034 0.25006 5.039e-05 -2.6298e-05
0.00017838 -7.845e-05 0.00018614 0.00020695
0.00032054 -0.00010529 5.3889e-05 -0.00010793 0.00011446 -7.1022e-05 0.042866 0.21559
-0.0039202 0.0015666 0.00056806 0.0012888
0.00012073 0.00017778 -4.1056e-05 -0.0001382 0.00012386 -0.00020641 -0.003851 0.0016061
-0.074408 0.29674 -0.0040376 -0.0024861
-3.6083e-05 -0.00011035 0.00029498 5.2112e-05 0.00017252 0.00017059 0.0003537 0.001154
-0.0043731 -0.0023762 -0.026738 0.29212
6320000000 -0.082851 0.2399 -0.002551 0.0015774 0.002179 -0.00041403 6.51e-05 4.6593e-05
-0.00056963 0.00040539 -0.00026782 0.00023631
-0.0025566 0.0015791 0.24049 0.28587 0.0019522 0.0055594 9.6909e-05 9.421e-05
-1.1305e-06 -9.2334e-05 0.00018983 -0.00014435
0.0021581 -0.00049218 0.0020811 0.0054994 -0.12235 0.25857 -0.00019611 -0.00029477
0.00032742 -0.00010862 0.00045124 0.00022171
4.4241e-05 0.00010314 6.147e-05 6.8984e-05 -0.00020097 -0.00016695 0.041725 0.2166
-0.0035382 0.0019775 0.00068562 0.00072338
-0.00047596 0.00053834 -3.6588e-05 -0.00012294 0.00038441 -5.3614e-05 -0.0035598 0.0019989
-0.050545 0.3066 -0.0051092 -0.00132
-0.00018719 0.00032244 0.00018297 -0.0001306 0.00045495 0.00016617 0.00087443 0.0008781
-0.004749 -0.0013455 -0.016629 0.28948
6380000000 -0.062994 0.24705 -0.0018122 0.0019608 0.0016935 -0.00052255 7.0982e-06 -7.3753e-05
0.00026654 0.00025794 5.5194e-05 0.00015465
-0.0017985 0.001961 0.25689 0.26641 0.0032109 0.0041732 -0.00018136 -3.2066e-05
-0.00023763 -0.0001419 -0.00018671 -0.00025542
0.0016842 -0.0005592 0.0033022 0.0041047 -0.094286 0.27453 -6.538e-05 0.00013269
0.00046576 -0.00012225 0.00060963 0.00026541
-3.5047e-05 -0.00011233 -0.00019068 -4.2027e-05 -9.6558e-05 9.0266e-05 0.062704 0.20706
-0.0027237 0.0030881 0.00089548 0.00077129
0.00030743 0.00026507 -0.00019394 -0.00014671 0.00044799 -0.00023751 -0.002706 0.0031683
-0.029964 0.2988 -0.0045543 0.00017439
-2.3548e-05 0.00021414 -0.00019269 -0.00023822 0.00063776 0.00022596 0.00081694 0.00064383
-0.0047468 0.00013936 0.023656 0.29262
6440000000 -0.040025 0.25737 -0.000792 0.0023865 0.0016757 -0.00082982 0.0003679 -3.8832e-05
0.00023559 -0.00045494 -0.00011512 -0.00025002
-0.00081483 0.002386 0.27739 0.25189 0.0033966 0.0028407 0.00012634 -6.6435e-06
-7.7464e-05 3.05e-05 -0.00013591 -0.00035777
0.0016723 -0.00089117 0.003479 0.0027754 -0.07679 0.28853 -0.00021692 0.00030105
-0.00034543 2.8726e-05 0.00036731 -0.00047852
0.00036537 -9.3166e-05 0.00013178 -1.8629e-05 -0.00020582 0.00032425 0.065016 0.20293
-0.0017155 0.0036169 0.00098281 0.00054448
0.00020957 -0.00037183 -0.00015545 4.0616e-05 -0.00031816 0.00011878 -0.0017385 0.0035958
0.012364 0.30274 -0.0046238 0.0014643
-0.00015069 -0.00034886 -0.00017044 -0.0003617 0.00031112 -0.00044508 0.001061 0.00083775
-0.0044743 0.001474 0.035129 0.27616
6500000000 -0.021633 0.25681 -0.00012442 0.0019568 0.0013541 -0.0010107 0.00019617 -0.00010436
6.9477e-05 9.0199e-05 -4.1331e-05 0.00015751
-0.0001527 0.0019648 0.30194 0.22447 0.0036779 0.0024067 0.00012057 3.5361e-05
0.00021934 7.6937e-05 0.00016571 -0.00010429
0.0012998 -0.0010116 0.0037569 0.0023421 -0.065433 0.28572 -5.9583e-06 -1.0213e-05
0.00014532 -3.4937e-05 -0.00013252 -0.00022919
0.00018162 -8.9501e-05 0.00010204 -4.8169e-06 -3.2094e-05 -3.4483e-05 0.088685 0.19779
-0.00028266 0.0038682 0.0011326 0.00065808
8.6359e-05 9.3703e-05 0.00014926 6.4994e-05 6.374e-05 -8.7901e-05 -0.00022611 0.0039083
0.033542 0.3057 -0.0030856 0.002519
-3.5097e-05 0.00025362 0.00018631 -0.00011123 -9.7394e-05 -0.00029556 0.0010312 0.00035356
-0.0032106 0.0025209 0.072151 0.27735
