# Supplementary material for: Early Detection of Alzheimer’s Disease via Machine Learning-Based Microwave Sensing: An Experimental Validation
Source: Sensors (Basel). 2025 Apr 25;25(9):2718. doi: 10.3390/s25092718 (PMC12074295; doi:10.3390/s25092718)
Supplement: Supplementary file 1 [file sensors-25-02718-s001.zip › measurements_paper_sensors/26 febbraio - PART1/set1/CSF_H_m5.s6p]

!Keysight Technologies,M9804A,MY58100912,A.14.10.03
!Date: Thursday, April 27, 2023 10:28:33
!Correction: S11(C  6-Port  ) 
!S12(C  6-Port  ) 
!S13(C  6-Port  ) 
!S14(C  6-Port  ) 
!S15(C  6-Port  ) 
!S16(C  6-Port  ) 
!S21(C  6-Port  ) 
!S22(C  6-Port  ) 
!S23(C  6-Port  ) 
!S24(C  6-Port  ) 
!S25(C  6-Port  ) 
!S26(C  6-Port  ) 
!S31(C  6-Port  ) 
!S32(C  6-Port  ) 
!S33(C  6-Port  ) 
!S34(C  6-Port  ) 
!S35(C  6-Port  ) 
!S36(C  6-Port  ) 
!S41(C  6-Port  ) 
!S42(C  6-Port  ) 
!S43(C  6-Port  ) 
!S44(C  6-Port  ) 
!S45(C  6-Port  ) 
!S46(C  6-Port  ) 
!S51(C  6-Port  ) 
!S52(C  6-Port  ) 
!S53(C  6-Port  ) 
!S54(C  6-Port  ) 
!S55(C  6-Port  ) 
!S56(C  6-Port  ) 
!S61(C  6-Port  ) 
!S62(C  6-Port  ) 
!S63(C  6-Port  ) 
!S64(C  6-Port  ) 
!S65(C  6-Port  ) 
!S66(C  6-Port  ) 
!S6P File: Measurement: :
# Hz S  RI   R 50
500000000 -0.32711 -0.055239 -0.011525 -0.0015209 -0.0086936 0.013071 -0.004044 0.01222
0.012109 0.0055446 -0.0045558 0.0084748
-0.011483 -0.0015738 -0.4108 -0.069417 0.0064626 -0.010192 0.00095157 0.011923
0.0082115 0.0028502 0.0010837 0.01351
-0.0087051 0.013036 0.0064624 -0.01012 -0.25721 0.19666 0.0060945 0.003121
-0.00066348 0.008835 5.3084e-05 0.010994
-0.0040548 0.01197 0.00070244 0.012381 0.0060167 0.0032257 -0.32894 0.045319
-0.020396 -0.0060687 0.01661 0.029098
0.012223 0.0056118 0.0083186 0.0026438 -0.0005385 0.0088137 -0.020411 -0.0058859
-0.25732 -0.15991 -0.027821 0.0046595
-0.0053522 0.0082698 0.00060007 0.014267 0.00015358 0.01109 0.016458 0.028752
-0.027788 0.0047499 -0.25434 -0.14138
560000000 -0.31313 0.10904 -0.023041 -0.065176 0.00072485 0.013686 0.0052216 0.01115
0.0099664 0.0045069 0.011093 0.0096729
-0.022975 -0.06511 -0.37067 0.093734 -0.042171 -0.03745 0.013458 0.0029569
-0.012731 -0.0031102 0.0045123 -0.0002959
0.00070311 0.013628 -0.042344 -0.037186 -0.17999 0.2452 0.00084039 -0.0038102
0.017756 0.0039382 0.0076892 -0.005952
0.0052444 0.011254 0.013725 0.0029842 0.00072047 -0.0036638 -0.30522 0.13535
0.0031751 -0.021791 0.0056157 -0.020259
0.01042 0.0035405 -0.013147 -0.0041327 0.017809 0.0039282 0.0030666 -0.021524
-0.30573 0.015647 0.0061067 -0.04679
0.011732 0.0097268 0.0048779 -0.0004026 0.0081505 -0.0055299 0.0057017 -0.021248
0.0060385 -0.046577 -0.32867 0.0065692
620000000 -0.27195 0.088314 -0.023943 0.010109 0.0039632 0.0092321 0.0079108 -0.0047489
0.0127 -0.000345 3.7311e-05 -0.003313
-0.023925 0.010063 -0.3997 0.041362 -0.019101 0.0017261 -0.0011699 -0.0017147
0.011513 -0.0060334 0.001261 -0.0026097
0.0041452 0.0092991 -0.019171 0.0018668 -0.15244 0.2538 -0.00065904 -0.0051317
-0.0033158 -0.0026826 0.0089105 -0.0027948
0.0079187 -0.0045983 -0.0011614 -0.0016979 -0.00094138 -0.0045982 -0.26271 0.1458
-0.040438 -0.017866 0.012726 0.028874
0.012748 -0.00096306 0.011804 -0.0060037 -0.0028011 -0.0027241 -0.041647 -0.018011
-0.23152 -0.017745 -0.042522 0.014078
0.00038065 -0.003157 0.0015114 -0.0027501 0.008686 -0.0024872 0.013569 0.029562
-0.042414 0.014142 -0.24196 -0.032854
680000000 -0.23724 0.18006 -0.026124 -0.01294 0.0050477 0.0053698 0.001918 -0.0068714
-0.0022932 -0.011468 0.0067387 -0.0060239
-0.026127 -0.012962 -0.38884 0.14409 -0.0318 -0.00062964 -0.0013786 -0.00053298
-0.0017611 -0.0095933 -0.00083933 -0.0013323
0.0050713 0.0052851 -0.031814 -0.00059282 -0.10422 0.27655 -0.00095521 -0.00058959
-0.001364 4.4631e-05 -0.0025392 -0.0087764
0.0017597 -0.0070814 -0.0015064 -0.00080215 -0.00089508 -0.00079255 -0.21884 0.1998
-0.025228 -0.005618 -0.0076 -0.011116
-0.0022612 -0.011606 -0.0018664 -0.009444 -0.0014932 6.9032e-05 -0.025046 -0.0059097
-0.27056 0.083506 -0.0075745 -0.0047466
0.0070524 -0.0062204 -0.00057411 -0.0015503 -0.0024898 -0.0091299 -0.0081009 -0.011542
-0.0075424 -0.004785 -0.25901 0.074294
740000000 -0.19026 0.17265 -0.039721 0.027668 0.013631 -0.004263 0.00037596 -0.0040444
-0.004613 -0.0015124 -0.0068035 0.002175
-0.039741 0.027655 -0.33375 0.16239 -0.035483 0.034701 0.0001466 -0.0064801
-0.013186 0.0073414 -0.0018179 -0.006728
0.013643 -0.0044331 -0.035478 0.034891 -0.070468 0.27563 -0.0023815 0.0029909
-0.0029527 -0.0052903 -0.0011849 0.00082873
0.00047823 -0.0040555 0.00041651 -0.0064696 -0.002175 0.0032025 -0.20143 0.20609
-0.041504 -0.0036703 0.022475 0.016179
-0.0044045 -0.0017472 -0.013103 0.0072976 -0.0027914 -0.0049402 -0.041491 -0.00412
-0.17684 0.1031 -0.04048 0.0039188
-0.0065848 0.0024134 -0.0013036 -0.00641 -0.0009566 0.00097439 0.022604 0.016696
-0.040506 0.0038 -0.24981 0.07733
800000000 -0.16216 0.21744 -0.021381 0.016662 0.005708 -0.010156 -0.0038235 -0.0023183
-0.0042735 0.0014669 0.0042337 0.00075165
-0.021306 0.016665 -0.3415 0.23341 -0.0075137 0.03417 -0.0023616 0.0021031
-0.00090514 0.0023239 0.00062919 0.0054032
0.0056052 -0.010208 -0.0074824 0.034176 -0.03293 0.30086 0.00064402 0.0015832
0.00011796 0.0035292 -0.0015559 0.00066059
-0.0039115 -0.0022683 -0.0022382 0.0020667 0.0005181 0.0015971 -0.1719 0.23435
-0.026911 0.015855 0.015566 -0.010451
-0.0042446 0.0013938 -0.0010562 0.0024238 3.5553e-05 0.0035034 -0.027002 0.016006
-0.2098 0.13305 -0.016852 0.021293
0.003791 0.0012495 0.00046681 0.0054148 -0.0018326 0.00084104 0.015534 -0.010729
-0.016635 0.021265 -0.24755 0.13129
860000000 -0.1261 0.23784 -0.016631 0.030187 -0.0030644 -0.010155 -0.0018273 0.00011872
0.0039184 0.0048114 -0.0040244 -0.0020872
-0.016629 0.030186 -0.2927 0.27706 0.0083577 0.033689 0.00018443 0.0020671
0.0037039 0.0012764 0.0033151 0.00027885
-0.0030731 -0.010171 0.0084909 0.033639 0.015819 0.31037 -0.00036592 -0.0001785
0.0025605 -0.0013045 0.0014937 0.003932
-0.0017182 0.00020483 0.00025181 0.0021748 -0.00029799 -0.00013953 -0.13331 0.2453
-0.01579 0.019895 -0.0070302 -0.0095972
0.0038417 0.0049326 0.0038668 0.0012361 0.002512 -0.0012994 -0.015789 0.020148
-0.15224 0.17835 -0.022167 0.018784
-0.0042286 -0.0025626 0.0033241 0.00036864 0.0014669 0.0039305 -0.006817 -0.0094679
-0.022559 0.018558 -0.19555 0.17702
920000000 -0.10324 0.25993 0.0056047 0.038144 -0.0090415 -0.0047509 -0.0017401 0.0013217
0.00090067 0.0015475 0.0032364 -0.0012245
0.0055558 0.038137 -0.2664 0.29742 0.028333 0.02191 0.0014912 0.0011498
0.0069866 -0.00025535 0.0040155 -0.0028344
-0.0090272 -0.0047299 0.028455 0.021841 0.061356 0.31189 0.0019596 9.9631e-06
0.00094594 -0.00034068 0.00076327 -0.0017081
-0.0017619 0.0014058 0.0015152 0.0010915 0.0019685 5.4988e-05 -0.10945 0.26094
-0.0077524 0.030922 0.0046683 -0.0063033
0.00093091 0.001435 0.0072046 -0.00034945 0.00099396 -0.00025138 -0.0077901 0.030761
-0.13977 0.18463 -0.00064167 0.026523
0.0033214 -0.0011987 0.0040871 -0.0029252 0.00073862 -0.0017389 0.0046634 -0.0064036
-0.00053547 0.026538 -0.20717 0.19089
980000000 -0.057527 0.28178 0.017383 0.029119 -0.009272 0.0042555 0.0014506 0.0034929
0.0037519 -0.0015142 -0.0034149 -0.0028683
0.01734 0.029086 -0.21467 0.33469 0.032992 0.0043886 0.0019792 2.6458e-05
0.0018391 -0.0057416 -0.00015895 -0.0026474
-0.0093051 0.0043121 0.033048 0.0042667 0.10796 0.30777 0.00051034 -0.0011768
0.00041666 -0.0018751 0.001266 -0.00032326
0.0014409 0.0033047 0.0019892 -8.4225e-05 0.00047208 -0.0011897 -0.070059 0.27221
0.010784 0.028483 -0.0091781 -0.0081071
0.0036898 -0.0015813 0.0018472 -0.0057895 0.00038888 -0.0019245 0.0109 0.028422
-0.10521 0.21072 0.0074386 0.019559
-0.0035124 -0.0027653 -0.00022406 -0.0027482 0.0013001 -0.0003145 -0.009148 -0.007854
0.0073741 0.019302 -0.16529 0.23877
1040000000 -0.016165 0.28937 0.032999 0.018185 -0.0012794 0.007047 0.0020432 0.00061262
0.00030949 -0.0035867 -0.00025599 -0.0015385
0.032957 0.018149 -0.17938 0.34744 0.029227 -0.015058 0.0015559 -0.0017028
-0.0021145 -0.0028525 -0.001391 -0.0030395
-0.0012932 0.0070716 0.029209 -0.015178 0.15525 0.29388 -0.00050945 -0.0015275
-0.0016664 -0.0010084 -0.00091952 -0.00095753
0.0020294 0.00077723 0.0015421 -0.001751 -0.0005162 -0.0015723 -0.042113 0.2805
0.021433 0.016292 -0.0014489 0.00066298
0.00011541 -0.0035824 -0.0021558 -0.0027523 -0.0016769 -0.00090215 0.021488 0.016204
-0.07261 0.21481 0.015247 0.01664
-0.00026753 -0.0016238 -0.0013783 -0.0031138 -0.00087234 -0.0010768 -0.0014826 0.00062796
0.01518 0.016784 -0.14422 0.26004
1100000000 0.027363 0.3 0.035879 -0.0042987 0.0029779 0.0039424 0.0022502 -0.00059746
-0.0023564 -0.0027304 -0.0040928 4.8989e-05
0.035844 -0.0042712 -0.13747 0.3673 0.014838 -0.028027 -6.0386e-05 -0.0017758
-0.0036622 -0.00077594 -0.003683 -0.00070977
0.0030069 0.003947 0.014765 -0.028114 0.20124 0.27451 -0.0018505 0.00022306
-0.0017752 0.00072028 -0.0011422 -0.00020336
0.0021293 -0.00066986 -0.00012233 -0.0018056 -0.0018715 0.00017496 -0.0022911 0.28523
0.025422 0.0022197 -0.00249 -0.00088251
-0.0021724 -0.0027095 -0.0036597 -0.00085046 -0.0018065 0.00070796 0.025364 0.0021579
-0.051995 0.22636 0.019545 0.0064013
-0.0044143 -7.6554e-05 -0.0038288 -0.00074591 -0.0011477 -0.00013568 -0.0024984 -0.00085057
0.019904 0.0061813 -0.099717 0.29322
1160000000 0.0792 0.2966 0.023777 -0.021074 0.0027573 -0.00052176 -3.784e-05 -0.0020999
-0.0038892 -0.00079808 -0.0012278 0.004289
0.023771 -0.021037 -0.092438 0.37246 -0.0043559 -0.028872 -0.0016207 -0.0016262
-0.002859 0.0024967 -0.0017111 0.0020396
0.0027635 -0.00053488 -0.0044401 -0.028893 0.24584 0.24384 -0.00078237 0.0016877
-0.00041345 0.001877 -0.00071552 0.00045698
-4.3499e-05 -0.0019943 -0.0015606 -0.0016156 -0.00081365 0.0016481 0.038232 0.28175
0.020594 -0.012952 -0.0041327 0.0041185
-0.0039619 -0.00078228 -0.0028403 0.0025714 -0.00041482 0.0018687 0.020651 -0.013085
-0.017248 0.23263 0.018784 -0.0023828
-0.001107 0.0042082 -0.0016756 0.0017754 -0.00086103 0.00041067 -0.0040686 0.004215
0.01863 -0.0022427 -0.051556 0.29649
1220000000 0.12243 0.28642 0.010247 -0.030259 -0.0015631 -0.00088444 0.00040568 -0.00084595
-0.0025677 0.002171 0.0013518 0.0021376
0.010252 -0.030226 -0.049418 0.38587 -0.01732 -0.020895 -0.0026098 0.00043143
-9.397e-05 0.0032626 -0.00076203 0.0021044
-0.0015966 -0.00086854 -0.017429 -0.020835 0.28447 0.20413 0.00076928 0.0017933
0.0007048 0.0011489 0.00032494 0.00063346
0.0003285 -0.00085526 -0.0026135 0.00043818 0.00077546 0.0018129 0.07736 0.27203
0.0094315 -0.019238 0.001052 0.0011884
-0.0025454 0.0021547 -6.2424e-05 0.0031902 0.00070037 0.0011926 0.0093526 -0.019313
0.0068698 0.23846 0.012656 -0.014197
0.0012373 0.002196 -0.00078417 0.0021465 0.00039991 0.00057269 0.001012 0.0012039
0.01277 -0.014102 -0.022032 0.31407
1280000000 0.17295 0.2677 -0.0085152 -0.028561 -0.0018063 0.0025311 -0.00083047 -0.0022306
-0.00083158 0.00305 0.0026755 0.0014475
-0.0084841 -0.028522 -0.0028017 0.37873 -0.02419 -0.0078778 -0.0010986 0.0014788
0.0019164 0.0019434 0.00070995 0.0021269
-0.0017874 0.0025214 -0.024225 -0.0077643 0.31512 0.16139 0.0016353 7.6123e-05
0.0011944 0.000185 0.0004738 0.00017635
-0.00080598 -0.00219 -0.0011076 0.0015 0.001606 0.0001352 0.11419 0.25531
-0.0011041 -0.021095 -0.0011342 0.00056183
-0.00082887 0.0030949 0.0019006 0.001921 0.0011607 0.00016543 -0.0011176 -0.021034
0.042875 0.24059 0.0016919 -0.015838
0.002706 0.0013407 0.00077725 0.0021795 0.00045755 0.00025414 -0.0011681 0.00055034
0.0015385 -0.015985 0.026334 0.31818
1340000000 0.21087 0.23412 -0.017931 -0.018399 0.00074856 0.0046303 -0.0017919 -0.00098351
0.0015216 0.0025195 0.001958 -0.0014338
-0.017889 -0.018392 0.037033 0.371 -0.02117 0.0050196 -0.00026886 0.0021604
0.0021486 0.00079892 0.0012662 0.00079989
0.00079308 0.0046243 -0.021165 0.005119 0.33795 0.11277 0.0012421 -0.00099724
0.00057492 -0.00067091 -3.5402e-06 0.00016857
-0.0017679 -0.00093677 -0.00024668 0.002182 0.0012451 -0.00098403 0.14691 0.23295
-0.010703 -0.017144 0.00026378 0.0013453
0.0015054 0.0025533 0.0021505 0.00079213 0.00061488 -0.00068588 -0.010815 -0.017144
0.072673 0.23342 -0.005437 -0.01433
0.0019331 -0.0014473 0.001272 0.00079186 1.7433e-05 0.00016307 0.00028034 0.001314
-0.0053402 -0.014227 0.064619 0.31445
1400000000 0.24444 0.19749 -0.023708 -0.0068633 0.0053348 0.0032475 -0.0023074 0.00056784
0.0024284 0.001005 0.00046903 -0.0014374
-0.02368 -0.0068528 0.074231 0.35937 -0.014305 0.012962 0.0014985 0.0015864
0.0014201 -0.00087034 0.0011954 0.00024128
0.0053364 0.0032049 -0.014265 0.013047 0.35062 0.059328 0.00013932 -0.0017262
0.00014887 -0.00033725 0.00032489 0.00025066
-0.0023418 0.00059746 0.001505 0.0015547 8.5691e-05 -0.0016914 0.17479 0.20336
-0.016782 -0.0096693 -0.00096757 0.00082057
0.0024426 0.001022 0.0014436 -0.00086265 0.00015634 -0.00031088 -0.016806 -0.0095855
0.10444 0.22769 -0.011528 -0.0081807
0.00043121 -0.0014522 0.001189 0.00017525 0.00037207 0.00025506 -0.00092399 0.00083609
-0.011494 -0.0082237 0.109 0.30501
1460000000 0.26917 0.15427 -0.020052 0.0056377 0.0056385 -0.0018575 -0.001676 0.0018117
0.002237 -0.00041275 -0.00024344 -0.00089932
-0.020035 0.0056129 0.10973 0.33803 -0.005151 0.015536 0.0019478 0.00018316
0.0009078 -0.0016351 0.0012363 -0.00057428
0.0056435 -0.0018777 -0.0050612 0.015578 0.35781 0.0047621 -0.0012971 -0.0014394
0.00014382 -0.00030955 0.00061816 -0.00023521
-0.0016978 0.0017971 0.0019565 0.00019659 -0.0012751 -0.0014723 0.20061 0.17407
-0.017747 -0.0019482 -0.00025321 0.0028638
0.0022568 -0.00045472 0.00090712 -0.0016228 8.2587e-05 -0.00029638 -0.017805 -0.0019167
0.13431 0.21268 -0.012916 -0.0018027
-0.00033373 -0.0010522 0.001259 -0.00055697 0.00066318 -0.0003084 -0.00025151 0.0028866
-0.012978 -0.0017863 0.14334 0.28535
1520000000 0.28173 0.11166 -0.014125 0.010707 0.0034367 -0.0041417 9.1592e-05 0.0027905
0.002245 -0.0018408 -0.0011568 -0.0002197
-0.014119 0.010686 0.14347 0.32353 0.0024862 0.012649 0.0018577 -0.00098063
-9.2716e-05 -0.0011895 0.0004325 -0.0010002
0.0034008 -0.0041659 0.0025363 0.012647 0.3502 -0.053107 -0.0012868 -0.00042306
0.00053389 -0.00086853 0.00013399 -0.00017642
0.00015274 0.0028193 0.0018417 -0.00098715 -0.001324 -0.00040986 0.2219 0.13528
-0.016313 0.0044379 0.0022397 0.0022898
0.0021901 -0.0018581 -9.3725e-05 -0.0011641 0.00053436 -0.00087147 -0.01626 0.0045086
0.16166 0.19768 -0.012132 0.0028934
-0.001087 -0.00022115 0.00039465 -0.00096532 0.00015669 -0.0001029 0.0022255 0.0023136
-0.012103 0.0028996 0.17584 0.26618
1580000000 0.2917 0.066339 -0.0073223 0.013621 -0.00093926 -0.0050006 0.0017575 0.0020671
-2.9831e-05 -0.0022812 -0.0002851 0.00042262
-0.0073186 0.013602 0.17101 0.29998 0.0057492 0.0074178 0.00047718 -0.0018488
-0.00073896 -0.0010402 -0.00016104 -0.00080131
-0.00098596 -0.0049953 0.0057745 0.0074043 0.3292 -0.10963 -0.0017838 0.00069264
-0.00049774 -0.0012699 0.00024821 -0.00060766
0.0017393 0.0020441 0.00046179 -0.001853 -0.0017357 0.00065524 0.23422 0.097451
-0.012026 0.0095304 0.0029672 0.00075309
-7.8534e-05 -0.0023058 -0.00073837 -0.001043 -0.00050362 -0.001222 -0.012107 0.0095794
0.18565 0.18002 -0.0089853 0.0084166
-0.0002911 0.0005041 -0.0001896 -0.00088888 0.00029616 -0.00065665 0.0029883 0.00072002
-0.0090174 0.0084672 0.2093 0.242
1640000000 0.29451 0.024139 -0.00066608 0.012035 -0.0029599 -0.0025383 0.0030442 0.00096246
-0.0006956 -0.0017873 -0.00034636 0.00057485
-0.00067712 0.012017 0.20187 0.27492 0.0059042 0.0024483 -0.00079747 -0.0019533
-0.0010496 -0.00026518 -0.00045739 -0.00077013
-0.0029747 -0.0025124 0.0059071 0.0024159 0.30021 -0.16024 -0.00067003 0.0016719
-0.0011487 -0.00087104 -0.00015482 -0.00046178
0.0030975 0.00092837 -0.00082651 -0.0019493 -0.0006553 0.001692 0.24595 0.049401
-0.0072042 0.011027 0.0029643 -0.0012453
-0.00070315 -0.0017814 -0.0010398 -0.00025505 -0.0011826 -0.0008928 -0.0071022 0.011056
0.2086 0.15385 -0.0039763 0.010335
-0.0003804 0.00056955 -0.0004104 -0.00076367 -0.00016258 -0.00049955 0.0029418 -0.0012697
-0.0039687 0.010343 0.23602 0.2108
1700000000 0.28621 -0.020783 0.0026129 0.0088733 -0.0034708 0.00018133 0.0032445 -0.0015576
-0.0022566 -0.00074695 0.00064526 0.00041938
0.0025903 0.0088745 0.21953 0.24415 0.0033803 -0.00033913 -0.0017003 -0.00050901
-0.00077265 0.0001291 -0.00088437 -0.00051366
-0.0034882 0.00020489 0.0033735 -0.00034412 0.25457 -0.19879 0.00057285 0.0016838
-0.0021288 3.4995e-05 -0.00036318 -0.00078836
0.003225 -0.0015845 -0.0016946 -0.00053336 0.00055942 0.0017084 0.24179 0.0019131
-0.0034409 0.01124 0.0016411 -0.0024932
-0.0022328 -0.00073582 -0.00076433 0.00013285 -0.0021239 -1.9165e-05 -0.0034621 0.011225
0.22593 0.13277 0.00098088 0.0099984
0.00065265 0.00044745 -0.00088782 -0.00050583 -0.00039702 -0.00074188 0.0016127 -0.0024614
0.00098981 0.01001 0.25309 0.17817
1760000000 0.27544 -0.068736 0.0046028 0.0054188 -0.0022388 0.00099409 0.0010495 -0.0037986
-0.0015952 0.00064728 0.00021244 -0.00055412
0.0045936 0.0054268 0.24736 0.20502 0.00072945 -0.0018547 -0.0012896 0.00032329
-0.00093928 0.00092209 -0.0006193 0.00033939
-0.0022637 0.00095506 0.00073541 -0.0018815 0.2059 -0.23051 0.001345 0.001144
-0.0010905 0.0017097 -0.001383 -0.00074681
0.001002 -0.0037756 -0.001301 0.0003484 0.0013391 0.001128 0.23507 -0.047096
9.8819e-05 0.0099619 -0.00019206 -0.0027414
-0.0016669 0.00068799 -0.00096203 0.00094422 -0.0011017 0.0017052 0.00014525 0.010047
0.2409 0.098497 0.0047257 0.0072278
0.00028122 -0.00048237 -0.00060705 0.00033773 -0.0013554 -0.00069073 -0.00011216 -0.0027619
0.0047384 0.0071573 0.26781 0.14141
1820000000 0.25056 -0.10659 0.0044177 0.0018688 -9.7876e-05 0.0021341 -0.0013253 -0.003196
-0.0011996 0.0012776 -9.1552e-05 -0.00010926
0.0044119 0.0018808 0.2577 0.17437 -0.0013671 -0.00036154 -0.0011751 0.001067
4.4065e-05 0.0011837 -0.00076049 0.000464
-8.4609e-05 0.0021265 -0.0014 -0.00036869 0.15503 -0.2453 0.0017251 0.00015156
0.00012094 0.0025863 -0.0016993 0.00038675
-0.0013192 -0.0032286 -0.0011612 0.0010792 0.0017013 0.00014525 0.20634 -0.09431
0.0023203 0.0081087 -0.0017521 -0.0019984
-0.0011378 0.0012185 6.25e-05 0.0011602 0.00010508 0.0025973 0.0022711 0.0080436
0.25704 0.068038 0.0057395 0.0031853
-0.00013259 -7.9914e-05 -0.000741 0.00047136 -0.0017476 0.00044262 -0.0019264 -0.0019553
0.0057247 0.003242 0.27085 0.10543
1880000000 0.21522 -0.14573 0.0017731 -0.00021972 -0.00076071 0.0024091 -0.0030976 -0.0020165
-5.2748e-05 0.0018949 0.00021741 -0.00057052
0.0017744 -0.00021468 0.26266 0.1287 -0.0035197 0.0022091 -0.00013067 0.0016546
0.0006112 0.0010747 3.0678e-05 0.00098631
-0.00074082 0.0024271 -0.0035152 0.0022543 0.10289 -0.25176 0.0015371 -0.001264
0.0018809 0.0016007 -0.00085937 0.0016189
-0.0031286 -0.002014 -0.00012278 0.0016497 0.0015478 -0.0013152 0.16832 -0.13415
0.0032881 0.0052005 -0.0022703 -1.7728e-05
-5.9233e-05 0.0018957 0.00061717 0.0010978 0.0018551 0.0015558 0.0033289 0.0051996
0.26049 0.036705 0.0056479 0.00084282
0.00029083 -0.00060803 8.4013e-05 0.0010553 -0.00088816 0.0017171 -0.0022951 -7.4815e-05
0.0057643 0.00075698 0.27222 0.07266
1940000000 0.17708 -0.17211 -0.00065496 -0.001557 0.0014404 0.0023486 -0.0037018 0.00066452
0.0014866 0.0010782 -0.00070089 -0.00051988
-0.00066738 -0.0015677 0.26479 0.095994 -0.001924 0.0048738 0.00095839 0.0012441
0.0016582 0.00038316 0.00087286 0.00035504
0.0014567 0.0023485 -0.0018983 0.0048813 0.059864 -0.24431 0.00017019 -0.001903
0.0022094 4.149e-05 0.00035301 0.0015586
-0.003725 0.00069957 0.0010008 0.0011889 0.00014935 -0.0019358 0.1179 -0.16768
0.0024141 0.0031725 -0.0015943 0.00086736
0.0015329 0.0010845 0.0016762 0.00036759 0.0022267 5.1201e-05 0.0023617 0.0031388
0.26357 -0.0030719 0.0043141 -0.0030465
-0.00065676 -0.00059403 0.00086303 0.00028656 0.00040839 0.0014846 -0.0017736 0.00091987
0.0042325 -0.0029992 0.26362 0.035952
2000000000 0.13029 -0.18605 -0.0043156 0.00086033 0.0031123 0.0018311 -0.0023352 0.0037182
0.0011478 8.4467e-05 -0.00053369 0.00064021
-0.0043219 0.0008523 0.25045 0.060289 -0.00083338 0.0071351 0.0013952 0.000255
0.0012208 -0.0011165 0.00047467 0.00025518
0.0031176 0.0018174 -0.00077218 0.007186 0.01741 -0.22916 -0.0013245 -0.0010055
0.0017703 -0.0013 0.0017842 0.0015797
-0.002397 0.0037312 0.0013661 0.00027839 -0.001305 -0.0010572 0.063951 -0.1792
0.00051074 0.0021449 -0.00070227 0.002186
0.0011122 0.0001396 0.001182 -0.001129 0.0017874 -0.0012982 0.00056675 0.0022759
0.2572 -0.036818 0.00034134 -0.0041689
-0.00053758 0.00068647 0.00051152 0.00022983 0.0017533 0.0014699 -0.00044689 0.0021288
0.00038626 -0.0040825 0.24963 0.0078186
2060000000 0.08457 -0.19301 -0.0054238 0.0035142 0.0031842 -0.00052614 0.00079907 0.0032356
0.0014863 -0.00075913 -9.4024e-05 0.0011079
-0.0054015 0.0035032 0.23796 0.031367 0.0039345 0.008388 0.0009566 -0.00050287
0.00050831 -0.0013647 0.00073659 -4.396e-05
0.0031881 -0.00053227 0.0039876 0.0083739 -0.014614 -0.21004 -0.001268 0.00049366
0.00014899 -0.002032 0.0028844 0.00019018
0.00088527 0.0032332 0.00099221 -0.00051387 -0.0012932 0.00050211 0.01223 -0.17713
-0.00084153 0.0035882 0.00077537 0.0012065
0.0015181 -0.00084148 0.00056425 -0.0014149 0.00021589 -0.00203 -0.00095561 0.0034384
0.24203 -0.074969 -0.0018042 -0.0041452
8.8432e-05 0.0011766 0.00074042 -0.0001261 0.0029398 0.00030471 0.00039892 0.0013778
-0.0017575 -0.0041906 0.23656 -0.016715
2120000000 0.038571 -0.18479 -0.0040825 0.0072907 0.0027108 -0.0025855 0.0029911 0.0019395
0.0003646 -0.0016026 0.00097207 4.8652e-05
-0.0041134 0.0072941 0.21626 0.0065777 0.0065186 0.004818 0.001149 -0.0012668
-0.0010435 -0.0020509 0.00019453 -0.0012012
0.0027042 -0.002704 0.0065971 0.0047598 -0.043116 -0.1936 -0.00065573 0.00091235
-0.0015347 -0.0015137 0.00040659 -0.0023189
0.0030545 0.0018915 0.0011403 -0.0012937 -0.0006726 0.00094165 -0.03889 -0.16102
-0.0016123 0.0051408 0.0015283 0.0012538
0.00037623 -0.0016159 -0.001081 -0.0020676 -0.0017212 -0.0015125 -0.0014222 0.0052587
0.22369 -0.11011 -0.0056615 -0.0018403
0.000927 -3.9499e-05 0.00016862 -0.0011443 0.00036164 -0.0022843 0.0016167 0.0011663
-0.0057822 -0.0018604 0.21482 -0.032544
2180000000 -0.00095723 -0.17108 -0.001938 0.010752 0.00081416 -0.0023526 0.0030205 -0.00033449
-0.00014882 -0.0010749 0.0011104 8.8162e-05
-0.0019342 0.010727 0.19622 -0.01087 0.007473 0.0040872 -0.00056666 -0.0016147
-0.0021344 0.00051958 1.1879e-05 0.00019342
0.00080868 -0.002379 0.0075043 0.0040697 -0.063923 -0.16904 0.001032 0.0013554
-0.0010204 0.00011508 0.00028056 -0.0020275
0.0029433 -0.00037902 -0.0006057 -0.0016084 0.0009244 0.0013325 -0.076317 -0.1349
-0.00023054 0.0078272 0.002125 0.00042328
-0.00019348 -0.0011324 -0.0021201 0.0005877 -0.00090579 0.00014298 -5.7496e-05 0.0074538
0.19549 -0.13987 -0.0060746 0.002231
0.0011353 2.6878e-05 -4.4186e-05 0.00013789 0.00024135 -0.001911 0.0020146 0.0001721
-0.0058883 0.0023351 0.19875 -0.04703
2240000000 -0.0302 -0.14659 0.0029242 0.011885 -0.00029651 -0.0031133 0.0018661 -0.0023235
-0.0017939 -0.00082251 0.00052897 -0.0020767
0.0028971 0.011904 0.1765 -0.016597 0.0084457 0.00062164 -0.00071748 -0.00055053
-0.00046087 0.0011118 -0.00086022 -0.00063283
-0.00034282 -0.0031461 0.0084799 0.00051862 -0.080964 -0.14508 0.0014068 -0.0012111
-0.0010232 0.00014465 -0.0023658 -0.0011661
0.0017873 -0.0022503 -0.00077227 -0.00055463 0.0014668 -0.0012202 -0.11083 -0.10608
0.0016142 0.0090643 0.0016506 -0.00041041
-0.0018418 -0.00076172 -0.00057448 0.0010574 -0.0010093 0.00023662 0.001746 0.0093135
0.16462 -0.15865 -0.0055395 0.0047541
0.0003552 -0.0021274 -0.00082211 -0.00067348 -0.0024275 -0.0012793 0.0017714 -0.00028206
-0.0056316 0.004639 0.17588 -0.05804
2300000000 -0.057681 -0.11894 0.0085706 0.0094556 -0.0013504 -0.0022941 -0.00059842 -0.0015655
-0.00080679 0.00072393 -0.0011218 -0.00049161
0.0085501 0.0094159 0.15537 -0.025405 0.008824 -0.0018538 -0.00090457 0.00047817
-0.0001369 0.0016285 -9.7098e-05 0.00091978
-0.0013716 -0.0022998 0.0088241 -0.0019132 -0.093887 -0.12117 -0.00024023 -0.0013605
-0.00020437 0.001654 -0.001779 0.00083328
-0.00055534 -0.0016383 -0.0008779 0.00048062 -0.00021464 -0.0012465 -0.13201 -0.069589
0.0050584 0.0098013 0.00076572 -0.0016001
-0.00089166 0.00081242 -0.0001199 0.0016716 -0.00016475 0.0017627 0.0050621 0.0096876
0.12575 -0.1788 -0.003417 0.008058
-0.00088017 -0.00065964 1.0853e-05 0.00083288 -0.001732 0.00079491 0.00060073 -0.0015292
-0.0035434 0.0080535 0.15917 -0.059613
2360000000 -0.073524 -0.086565 0.011618 0.0081935 -0.0012955 -0.0018192 -0.0015403 -0.0010912
-0.00040422 0.00074336 -0.0015169 -0.00023081
0.011626 0.0082303 0.14643 -0.024846 0.0082903 -0.0048732 -0.00095675 0.00096605
0.0018174 0.00035481 -5.314e-05 -7.0019e-05
-0.0013533 -0.0018021 0.0082493 -0.0049412 -0.10321 -0.098852 -0.0022752 -0.00075734
0.0010286 -3.0931e-06 -0.0009262 0.0017835
-0.001617 -0.00092045 -0.00095205 0.0010156 -0.0022064 -0.00076938 -0.14944 -0.037458
0.0086155 0.0082708 0.0013018 -0.0019917
-0.00049387 0.00085602 0.0018483 0.00039564 0.00099167 0.00022413 0.008575 0.0082503
0.095397 -0.1817 0.0004461 0.0087071
-0.0015402 -0.00019329 0.00011977 -5.0932e-05 -0.00082574 0.001851 0.0010899 -0.0021197
0.00053766 0.0087043 0.13688 -0.062589
2420000000 -0.081581 -0.058873 0.01473 0.0022088 -0.0033934 -0.0011703 -0.0008769 0.00044707
0.0010927 0.0013247 -0.0012704 0.0016751
0.014714 0.0022347 0.1288 -0.025208 0.0047073 -0.0067591 0.0012944 0.0010792
0.00089277 -0.0014488 -0.00010625 -0.00012177
-0.0033783 -0.0011428 0.0046168 -0.0067715 -0.11641 -0.078297 -0.0018385 0.0010619
-0.00014761 -0.00017854 0.00029462 0.0027484
-0.00082487 0.00045884 0.0013339 0.0011386 -0.0016927 0.0010764 -0.15895 0.007073
0.011992 0.0066548 -1.2875e-05 -0.0024913
0.0012493 0.0013921 0.0010042 -0.0014836 -9.5857e-05 -0.00023037 0.011988 0.0066241
0.055021 -0.18133 0.0017787 0.0091848
-0.0011374 0.0017602 -0.00010263 -0.00012616 0.00027678 0.0028052 6.1254e-05 -0.0025691
0.0017872 0.0090068 0.11847 -0.057877
2480000000 -0.081233 -0.027705 0.014243 -0.0034201 -0.0018366 -0.00017318 -0.00091939 0.0015384
0.0013969 -0.00063552 0.00016003 0.0013285
0.014213 -0.0034207 0.1309 -0.025424 0.0029972 -0.0088249 0.0011725 0.00027902
-0.00082758 -0.0010128 -2.3856e-05 -0.00037835
-0.0018215 -0.00011556 0.0029296 -0.008852 -0.11954 -0.057879 -0.000639 0.0027925
-0.00021797 -0.00078938 0.0019075 0.00082406
-0.00095532 0.0016401 0.0012071 0.00024566 -0.00078641 0.0029207 -0.16024 0.044952
0.015542 0.0016113 -0.0014953 -0.0026893
0.0012651 -0.0005276 -0.00084383 -0.00095851 -0.00017102 -0.00056318 0.015777 0.0014525
0.021208 -0.17407 0.0050865 0.0072906
-3.2113e-05 0.0014062 -0.00012802 -0.00030381 0.0017812 0.00099299 -0.0013074 -0.0024477
0.0048948 0.0076618 0.099133 -0.053712
2540000000 -0.085089 -0.001285 0.011418 -0.0073302 -0.0024829 0.0010781 0.00060495 0.0015447
-9.4665e-05 -0.0014029 0.0010888 0.0016434
0.011458 -0.007285 0.11816 -0.017215 -0.00091316 -0.0078823 0.00080672 -0.001306
-0.0018057 0.00012656 -0.00053139 0.00021857
-0.0024372 0.0010808 -0.00098959 -0.0078883 -0.126 -0.034298 0.0015891 0.002559
-0.0011543 -0.00019269 0.0015747 -0.00090451
0.00060229 0.0016486 0.00077997 -0.0013607 0.0016629 0.0025042 -0.1599 0.085687
0.015025 -0.0041437 -0.0023129 -0.0019242
-1.9502e-05 -0.001514 -0.0018772 0.00012196 -0.0011877 -6.0058e-05 0.014786 -0.0042676
-0.0083978 -0.15923 0.0080361 0.0061613
0.0010999 0.00154 -0.00056052 0.00023519 0.001645 -0.00087866 -0.0022812 -0.0019194
0.0080049 0.0060103 0.085132 -0.039841
2600000000 -0.07741 0.022735 0.0079507 -0.010572 -0.0014373 0.0026562 0.00109 -0.00028203
-0.00083776 -0.0010653 0.0019438 0.00054643
0.0079698 -0.010558 0.11288 -0.032496 -0.003154 -0.0062759 -0.00040863 -0.00090801
-0.00021611 0.0018789 -0.00021853 0.00079943
-0.0014304 0.0026882 -0.0032172 -0.0062405 -0.13104 -0.0091116 0.0029055 0.00026402
-0.00011027 0.0012588 0.0012411 -0.001752
0.0011697 -0.00027327 -0.00027886 -0.00094808 0.002875 0.00032571 -0.14381 0.12003
0.012757 -0.0092567 -0.0030627 -7.1216e-05
-0.00079826 -0.00089372 -0.00019158 0.0018545 -0.00015819 0.001285 0.012496 -0.0094152
-0.042803 -0.13945 0.009369 0.0055737
0.0020591 0.00067232 -0.00014159 0.00073246 0.0011763 -0.0017903 -0.0031965 4.7024e-05
0.0094068 0.0054064 0.076595 -0.025254
2660000000 -0.071874 0.048014 0.003729 -0.012076 -0.00020888 0.0012229 0.00019004 -0.0001948
-0.0025164 8.3215e-05 0.001434 -0.0008844
0.0037392 -0.012044 0.12072 -0.028622 -0.0045906 -0.0046708 -0.0012407 -0.0005062
0.00056644 0.0018926 0.00049741 0.00073636
-0.00022451 0.0011644 -0.0046496 -0.0046227 -0.12959 0.011784 0.0020592 -0.0016093
0.00024043 0.00048729 -0.0011243 -0.0013742
0.00011944 -0.00016316 -0.0013081 -0.00047745 0.0021553 -0.0016176 -0.12319 0.15138
0.008118 -0.012226 -0.0025219 0.0012741
-0.002544 0.00022634 0.00052657 0.001975 0.00032178 0.00041958 0.0081225 -0.012553
-0.06459 -0.11928 0.010896 0.001097
0.001393 -0.0010033 0.00056306 0.00077716 -0.0011127 -0.0014156 -0.0023619 0.0010881
0.010938 0.0012705 0.072432 -0.0054095
2720000000 -0.061548 0.066453 -0.00063361 -0.011722 -0.00033565 0.0030232 -0.00028692 -0.00017926
-0.0023559 0.0021513 0.00052996 -0.0017194
-0.00061544 -0.011725 0.10607 -0.032197 -0.0051223 -0.00139 -0.0016768 0.00047219
0.0018973 0.00034074 0.00083459 -0.00013573
-0.00026717 0.0029958 -0.005142 -0.0013643 -0.12357 0.041371 0.00052123 -0.0026149
0.0002353 0.00045332 -0.0012243 0.00061722
-0.00020175 -0.00017844 -0.0016457 0.00048734 0.00052029 -0.0026163 -0.0896 0.18129
0.0030104 -0.01321 -0.0016824 0.002216
-0.002217 0.0020863 0.0018728 0.00033591 0.00032517 0.00045596 0.0031162 -0.013139
-0.084222 -0.087171 0.012334 -0.001655
0.00038852 -0.0015816 0.00082969 -0.00015506 -0.0011755 0.00070017 -0.0017386 0.0023553
0.012202 -0.0015332 0.076367 0.013285
2780000000 -0.048217 0.085329 -0.0050614 -0.010064 -8.8225e-06 0.0013556 0.00053913 -0.00023255
0.00090352 0.0028794 -0.00079354 -0.0016174
-0.0050408 -0.010076 0.10446 -0.044423 -0.0041268 -7.7935e-06 -0.0002705 0.0018027
0.0018176 -0.0012647 0.00011748 -0.00028515
-6.5507e-06 0.0013194 -0.0041267 4.7829e-05 -0.12021 0.07149 -0.001901 -0.0019934
0.00016646 -0.00026754 -0.00022204 0.00064528
0.0004767 -0.00026413 -0.00029147 0.0017564 -0.0018815 -0.0020823 -0.059713 0.20284
-0.0023014 -0.01356 -0.00076283 0.0019694
0.0010958 0.0029699 0.0017543 -0.0013069 0.00030998 -0.00033709 -0.0026836 -0.013373
-0.099202 -0.054431 0.010414 -0.0062378
-0.00071284 -0.0017585 0.00010825 -0.00026673 -0.00027727 0.00080491 -0.00067879 0.0021119
0.010304 -0.0066091 0.08106 0.031885
2840000000 -0.033352 0.10151 -0.0079775 -0.0066886 0.0015705 0.0020443 -0.00022612 -0.00023931
0.0016019 0.00091338 -0.0016972 0.00035177
-0.0079487 -0.0066966 0.10258 -0.038015 -0.0035205 0.0012837 0.00056747 0.00086896
-0.00027395 -0.0016445 4.3456e-05 -6.8084e-05
0.0015531 0.0020188 -0.0035336 0.0013136 -0.11429 0.096571 -0.0015426 0.00036092
0.00027072 0.00053263 0.0009036 0.00086521
-0.0001872 -0.00013552 0.00057515 0.00085324 -0.0015864 0.00039231 -0.02393 0.2181
-0.0066509 -0.010682 0.00032383 0.0011531
0.0015828 0.00092654 -0.00028071 -0.0015908 0.00028896 0.00044329 -0.0065481 -0.010492
-0.10242 -0.021904 0.0081995 -0.0082166
-0.0017162 0.00044154 -3.0972e-06 -6.7041e-05 0.00094371 0.00082235 0.00032215 0.00091505
0.0084946 -0.0081211 0.09555 0.047348
2900000000 -0.019303 0.12191 -0.008901 -0.0023706 0.0017352 7.5188e-05 0.00046254 -0.00069275
0.0023505 -0.0010761 -0.00073163 2.5968e-05
-0.0089066 -0.002366 0.083004 -0.046007 -0.0012628 0.0027 0.001145 0.00026572
-0.00059204 -0.0013366 -0.00025777 -8.08e-05
0.0017512 4.1085e-05 -0.0012327 0.0026927 -0.097232 0.12935 -0.0011578 5.8724e-05
-0.00045395 -0.00091334 0.0016846 -0.00075374
0.00027258 -0.00073099 0.0011844 0.00027318 -0.001166 4.879e-05 0.013609 0.22035
-0.0091269 -0.0068865 0.00080435 0.0018912
0.0022852 -0.0010609 -0.00073206 -0.0013146 -0.00040521 -0.00094674 -0.0091811 -0.007315
-0.10177 0.016465 0.0054653 -0.010992
-0.00073873 6.3439e-05 -0.0002856 -5.8389e-05 0.0016783 -0.00078165 0.00077545 0.002035
0.0053555 -0.010827 0.11039 0.05335
2960000000 0.0031158 0.13444 -0.0085373 0.0011252 0.00056736 0.0012096 -0.00062366 -0.00087818
-0.00021665 -0.0020864 -0.00083675 0.00038696
-0.0085151 0.001117 0.09185 -0.045588 -0.00069503 0.0012737 0.00095251 -0.00010398
-0.0013131 -0.00051913 0.00042595 0.00039302
0.00060213 0.0012331 -0.00069235 0.0012857 -0.078283 0.16027 -0.000474 0.00072969
-0.00034103 0.0010992 -0.00027853 -0.0024322
-0.0005101 -0.00083052 0.0010013 -0.00011834 -0.00058107 0.00067105 0.055591 0.22721
-0.010547 -0.0019983 0.0016564 0.00066697
-0.00029069 -0.0019626 -0.0013 -0.00055624 -0.00037588 0.0010927 -0.010407 -0.0012341
-0.089757 0.049329 0.00080318 -0.011874
-0.00090862 0.0004017 0.00027385 0.00040375 -0.00012717 -0.0023118 0.0018319 0.0008336
0.00066393 -0.01201 0.13021 0.063919
3020000000 0.022226 0.14887 -0.0059126 0.0041383 0.0014265 -0.00029056 -0.00080658 -1.3068e-05
-0.00083304 0.00038597 1.8605e-05 0.00050234
-0.0058785 0.0041641 0.080334 -0.034044 -0.00046082 -1.2235e-05 0.00039502 -0.0011026
-0.0016536 0.00048799 0.0006622 -7.145e-05
0.0014429 -0.00029743 -0.00045338 1.5367e-05 -0.057288 0.18512 -0.00026154 0.0010648
0.00055935 0.00029924 -0.00089158 -0.0015857
-0.00097537 -2.1777e-05 0.00029465 -0.0010136 -0.00011767 0.0011018 0.094666 0.21965
-0.0086624 0.0015297 0.00059447 0.00060175
-0.00072354 0.00052619 -0.0016911 0.00060028 0.00057473 0.00011207 -0.0087365 0.0012503
-0.07196 0.078126 -0.0027837 -0.010341
-0.00017364 0.00047292 0.00071221 -0.00010269 -0.0011667 -0.0013567 0.00046945 0.00063558
-0.002809 -0.010447 0.15058 0.060625
3080000000 0.050413 0.158 -0.0039059 0.0060411 0.0015108 6.2955e-05 -0.00062287 -0.00011631
-0.000486 0.00011681 -0.00020157 0.00063268
-0.0039355 0.0060242 0.077605 -0.028242 -0.00035685 0.00055901 -0.00029506 -0.00020263
-0.00020117 0.0012393 -3.982e-06 -0.00054985
0.0015808 7.4517e-05 -0.00033012 0.00054033 -0.019909 0.20703 -0.00062857 4.7273e-05
0.00072055 0.00030765 -0.0021332 -0.0004948
-0.00059479 -0.00017234 -0.00023876 -0.00033304 -0.00074989 0.00017243 0.12802 0.21152
-0.0067628 0.0048201 0.0019889 0.00051625
-0.00055439 0.00030844 -0.00017871 0.001111 0.00065767 0.00036373 -0.0066654 0.0052333
-0.043729 0.11106 -0.0069041 -0.008684
-1.414e-05 0.00049437 -0.00010687 -0.00043797 -0.0020289 -0.00042921 0.002135 0.00054026
-0.0067504 -0.0082631 0.16477 0.066531
3140000000 0.079979 0.16081 -0.00061497 0.0072052 0.0027714 -0.0014689 -0.0011681 0.00099721
0.0015642 0.00086281 0.00049265 -1.026e-05
-0.00060376 0.0071938 0.073393 -0.029892 -0.0010765 0.00024303 0.00083214 -0.00015798
6.7231e-05 0.00091442 0.00068124 -0.00052803
0.0027166 -0.0014871 -0.0011134 0.0002866 0.022519 0.22747 -7.1664e-05 0.0017295
0.0015067 -0.00059476 -0.0024879 0.00091764
-0.0012277 0.00092402 0.00074146 -0.00012957 2.9394e-05 0.0017399 0.16286 0.18589
-0.0029059 0.0068023 0.00095305 -0.0014548
0.0015784 0.00052652 2.2266e-05 0.00089932 0.0015148 -0.00073069 -0.0027815 0.0066176
-0.024364 0.13019 -0.0083931 -0.0044863
0.00025525 0.00012611 0.0006787 -0.00049977 -0.0024487 0.00089355 0.0011005 -0.0012885
-0.0086461 -0.0047506 0.18957 0.057144
3200000000 0.11242 0.17039 0.0042477 0.0060524 0.00080915 -0.0030195 -0.00017423 0.0020439
0.00052694 -0.0018399 -8.2777e-05 0.00031467
0.0042269 0.0060619 0.083744 -0.028296 -0.0010011 0.00073087 -0.00031718 -0.00091274
0.00082374 0.0010285 -0.0004638 -0.00096088
0.00083058 -0.0030715 -0.00092622 0.00077243 0.067312 0.23233 0.0010955 0.00076413
-0.00023759 -0.0024059 -0.0013303 0.0024469
-0.00021874 0.0020054 -0.00034019 -0.00091109 0.0011667 0.00071196 0.18348 0.16339
0.000164 0.0059685 0.0002954 -0.0013366
0.00043001 -0.001906 0.0008432 0.0010512 -0.00031765 -0.002469 6.9211e-05 0.0060037
0.015466 0.14882 -0.0093781 -0.000698
9.7372e-05 0.00036958 -0.00050468 -0.00099316 -0.0011422 0.0023943 0.00015199 -0.0012425
-0.0093547 -0.00076434 0.20479 0.05579
3260000000 0.14432 0.16126 0.0042179 0.0027625 -0.0010481 -0.002518 0.0011547 0.0008467
0.0002635 -0.0018475 -0.00020174 8.8936e-05
0.0042038 0.0027567 0.091964 -0.031325 -0.001632 0.0021568 -0.00030473 -0.00017272
0.00087174 -0.00057803 -0.00095147 0.00016227
-0.0010084 -0.0025017 -0.0016586 0.0021932 0.11863 0.22813 0.0005043 -0.00015354
-0.00093784 -0.0010275 0.00059568 0.0017034
0.0013482 0.00073542 -0.00030977 -9.9472e-05 0.00057531 -0.00013557 0.21043 0.12613
0.0025031 0.0055569 -0.00071263 -0.0017756
1.8986e-05 -0.0020452 0.00089534 -0.00054121 -0.00095728 -0.00093303 0.0027165 0.0056731
0.042722 0.15806 -0.0066203 0.0040652
-9.1216e-05 7.9438e-05 -0.00089949 0.00013995 0.00037308 0.0016753 -0.00072656 -0.0019908
-0.0064384 0.0040981 0.23377 0.045897
3320000000 0.17414 0.15471 0.0071466 0.00087483 -0.0004421 -0.0017313 0.00068887 0.00022945
-0.0018837 -0.0013011 0.00031906 0.00011702
0.0071437 0.00086225 0.098837 -0.027657 0.00095872 0.0023571 -0.00028913 -0.00060596
-0.00020973 -0.00017066 -0.00047308 0.00026462
-0.00056848 -0.0016554 0.0010171 0.0023175 0.16711 0.21879 0.00020457 -3.4393e-05
-0.0011343 -0.00036664 0.0003424 0.0008658
0.00074391 0.00021144 -0.00026913 -0.00060058 0.00027461 -0.00012275 0.21896 0.096104
0.0037878 0.0034471 -0.0010564 -1.9084e-05
-0.0018038 -0.0012284 -0.00024081 -0.00030508 -0.0011517 -0.00041425 0.0037531 0.0033614
0.075677 0.15788 -0.0037943 0.0047053
0.00046296 0.0001182 -0.00047232 0.00029599 0.0003681 0.00087828 -0.001038 0.00018057
-0.0038011 0.0046695 0.2496 0.032346
3380000000 0.20895 0.1374 0.0053003 -0.0023272 -0.0011446 0.00057226 0.0012082 0.000342
-0.0012542 0.00086561 0.00034648 -0.00018408
0.00536 -0.0023336 0.1101 -0.035301 0.00019762 0.0028398 -0.001219 -0.00050986
-1.2784e-05 0.00014463 -0.00069693 0.00048586
-0.0012206 0.00052994 0.00024987 0.0028329 0.20851 0.19598 0.00089056 -0.00058813
-0.0020152 0.00055348 0.00097424 0.0013883
0.0012193 0.00025665 -0.0011992 -0.00053141 0.00072063 -0.00040733 0.234 0.064007
0.005695 0.002733 -0.00044558 0.00043384
-0.0014339 0.00073539 -3.8748e-05 0.00023598 -0.0018464 0.00072218 0.0055376 0.0028408
0.11784 0.14869 -0.00048983 0.0058817
0.00027841 -5.0848e-05 -0.00085158 0.00051367 0.00088409 0.0015045 -0.00043301 0.00036285
-0.00055662 0.0059852 0.27952 0.014523
3440000000 0.23976 0.11555 0.0042381 -0.003944 -0.00066509 -0.001749 0.00071904 5.9479e-05
-0.0015197 0.0015657 0.0007458 0.00022499
0.0042569 -0.0039091 0.10373 -0.04087 0.0033006 0.0020293 -0.0010128 0.0010798
0.00016391 0.00038769 0.00012437 0.00092782
-0.00065988 -0.0017624 0.0033563 0.0020088 0.2464 0.16693 -0.00033424 -0.00012763
-0.00015128 0.0014955 0.00080923 0.0008777
0.0006904 7.2887e-05 -0.00096593 0.0011932 -0.00030813 -0.0001878 0.23505 0.030651
0.007036 5.5138e-05 -0.00018431 -7.5967e-06
-0.0014091 0.0016148 0.00018912 0.00043032 -7.7589e-05 0.001414 0.0069727 -0.00011574
0.14812 0.13823 0.0034448 0.0034703
0.00084098 0.00015083 0.00023667 0.00081623 0.00086245 0.00076377 -0.00027453 0.00028932
0.0034651 0.0032334 0.29544 -0.015273
3500000000 0.27137 0.084238 0.0020868 -0.0045413 -0.0016064 0.0015074 0.0010276 -0.00071004
-0.00092591 0.0012389 0.00052749 -0.0010013
0.0020979 -0.0045544 0.1162 -0.064907 0.0033624 0.00092112 -0.00038729 0.00070338
0.00051939 -7.3158e-05 0.00015321 0.00030019
-0.0015616 0.0015192 0.0033094 0.00089925 0.27607 0.13298 9.6965e-05 -0.00027939
-0.00016071 0.00083572 0.0014764 9.6309e-05
0.0011785 -0.00074278 -0.00040976 0.00071194 1.5706e-05 -0.00028399 0.23958 0.0039026
0.0071518 -0.0029048 0.00038432 7.9824e-05
-0.0010393 0.0012741 0.00054332 -3.5269e-05 -8.2228e-05 0.00087655 0.0072229 -0.0030046
0.19277 0.11116 0.0031766 0.00186
0.00062296 -0.000929 3.5945e-05 0.0002649 0.0015469 -5.5541e-05 0.00014278 -0.00025818
0.003463 0.0019584 0.31608 -0.042328
3560000000 0.2896 0.050021 6.8455e-05 -0.0057667 -2.2448e-05 -0.00094361 0.0006042 2.7841e-05
0.001663 0.0016935 0.00017139 -0.0011331
7.8005e-05 -0.0057439 0.11028 -0.070351 0.0057534 -0.0010717 0.00034646 0.00061963
0.00062954 -0.00031132 0.00033547 0.00032983
4.0495e-05 -0.00088027 0.0057337 -0.001136 0.30327 0.089684 -0.0002444 -0.00019898
0.00062815 0.00060878 0.0012064 -0.00081962
0.00066879 -8.6504e-05 0.00042887 0.00071749 -0.00025802 -0.00015112 0.23024 -0.032775
0.0056241 -0.0059444 -0.00055047 -0.00065083
0.0016385 0.0016995 0.00071439 -0.0003706 0.00079525 0.00049177 0.0055426 -0.0059346
0.21343 0.096631 0.0029452 -0.0013401
4.8478e-06 -0.0010741 0.00010762 0.00028717 0.0013323 -0.00065808 -0.00033092 -0.00038853
0.0029752 -0.001323 0.3278 -0.083409
3620000000 0.30557 0.012899 -0.0010982 -0.0033752 -0.0020263 -0.0003034 0.00026825 -0.0019048
2.9069e-05 0.00057624 -0.000491 -0.00063136
-0.001164 -0.0033695 0.11049 -0.10002 0.0036483 -0.0040496 0.00037799 0.00052747
-0.00029988 -0.00078329 0.00068947 0.0003467
-0.0020173 -0.00032337 0.0035752 -0.0040732 0.31548 0.045216 -3.2454e-05 -0.00077798
0.00011183 -4.9116e-05 0.00092236 -0.00096401
0.00025421 -0.0019409 0.00044725 0.00049261 3.3966e-05 -0.00083103 0.21866 -0.063007
0.0014987 -0.0075257 -0.00096327 0.00075779
2.2636e-05 0.00058377 -0.00029737 -0.00085264 -0.00023333 0.00012487 0.0016767 -0.0073534
0.23629 0.054764 0.0018251 -0.0020373
-0.00081629 -0.00082154 0.00058875 0.00033728 0.0007632 -0.00080446 -0.00095575 0.00048893
0.0016176 -0.0020282 0.33002 -0.11781
3680000000 0.30911 -0.031441 -0.003256 -0.0037648 -0.0011771 0.0017096 -0.0013301 -0.00031304
0.0017512 -0.00017703 -0.0015352 -0.00036172
-0.0032341 -0.0038195 0.10575 -0.11673 0.001259 -0.0047379 0.00081663 0.00021993
-0.00048951 -0.00058841 0.00062482 0.00016422
-0.0011824 0.0017865 0.0011883 -0.0047483 0.32571 -0.0042937 -0.00094691 -0.00054921
0.0011704 0.001034 0.00082175 -0.0019788
-0.0012411 -0.00027334 0.00076646 0.00031621 -0.00085577 -0.00056549 0.20551 -0.096746
-7.5565e-05 -0.0065984 -0.00095406 0.0011325
0.0017055 -0.00018191 -0.00047572 -0.00057804 0.0012131 0.00089499 -0.00019274 -0.0066922
0.25586 0.030281 0.001375 -0.0017129
-0.0014505 -0.00054915 0.00064608 4.1704e-05 0.00062202 -0.0019989 -0.0011053 0.001387
0.0017572 -0.0019558 0.32958 -0.16292
3740000000 0.31129 -0.066181 -0.0029171 -4.6592e-05 -0.0020419 0.002671 7.5397e-05 -0.00068122
-0.00056311 0.00025914 -0.00073395 0.00052118
-0.0029116 -5.6172e-05 0.09682 -0.13864 0.00061814 -0.0052553 0.00020513 -0.00019135
-0.00023882 -0.00021118 0.00067281 9.3459e-05
-0.0020307 0.0026383 0.00057527 -0.0052238 0.32869 -0.043739 -0.00049268 -0.00016976
2.8488e-05 0.00014369 -0.00062793 -0.0013977
8.7124e-07 -0.00072082 0.00028486 -0.00032024 -0.00066581 -4.8029e-05 0.18398 -0.12093
-0.0021011 -0.0062319 0.00064111 0.0027847
-0.00076447 0.00033336 -0.00026797 -0.00018489 -5.893e-05 0.00021194 -0.0022208 -0.006174
0.26228 -0.0086567 -0.00029736 -0.0020889
-0.00068679 0.00060693 0.00066491 0.0001713 -0.00080349 -0.0012478 0.00088795 0.0024737
-0.00015667 -0.0018397 0.31521 -0.20189
3800000000 0.30608 -0.11161 -0.002243 0.00035977 0.00083769 0.0038295 -0.0012403 -0.001481
0.0011018 0.0010579 -0.0011568 0.00045656
-0.0022305 0.00032256 0.085759 -0.15322 -0.0022663 -0.0047775 0.00014883 0.00014284
-0.00092004 -0.00052853 0.0009746 -1.9507e-05
0.00097103 0.0037744 -0.002358 -0.0047552 0.32478 -0.085211 -0.00067378 0.00045017
0.00089458 -3.6197e-05 -0.001056 -0.00047206
-0.0011594 -0.001364 0.00013689 0.00018986 -0.00067144 0.00037013 0.17422 -0.14575
-0.0036838 -0.0046238 0.0015944 0.0015974
0.0013916 0.0009474 -0.0010128 -0.00048481 0.00095407 -0.00018803 -0.0037 -0.0045428
0.2753 -0.049181 0.001403 -0.0014159
-0.0012034 0.00065939 0.0010089 -0.00018189 -0.0009974 -0.00063119 0.0014368 0.0016344
0.0012177 -0.0013299 0.30625 -0.24385
3860000000 0.29519 -0.1436 -0.00096209 0.0009893 0.0026781 0.0018461 -0.0019393 0.00099286
0.00085345 -0.0013197 -5.8318e-05 0.0015992
-0.00095388 0.0010386 0.066436 -0.16269 -0.0033875 -0.0046937 0.00059253 -0.00056366
-0.00068998 0.001442 0.00058744 -0.0011556
0.0027199 0.001924 -0.0034693 -0.0047213 0.30526 -0.12471 -0.00084268 0.00066103
0.00015391 -0.00074321 -0.00082248 -0.00016584
-0.002074 0.001032 0.00064353 -0.00062597 -0.00084064 0.00062114 0.14625 -0.16062
-0.0026683 -0.0045444 0.001995 0.00094591
0.00049346 -0.0011329 -0.00068126 0.001404 0.00038605 -0.00072682 -0.0028696 -0.0045825
0.27094 -0.081192 0.00025521 -0.002725
-2.0645e-05 0.0013922 0.00053084 -0.0012465 -0.00077372 -0.00011442 0.0019918 0.00094104
0.00029115 -0.0025488 0.28346 -0.28096
3920000000 0.28077 -0.18365 0.0013585 0.00016107 0.0040417 0.0022865 5.451e-05 0.00091568
0.00056756 0.00015574 0.00049509 0.00037643
0.0013667 7.438e-05 0.039261 -0.17868 -0.0049688 -0.0030742 -0.00043573 -0.0001644
0.00033044 0.00019221 -0.00059781 -0.00027513
0.0039671 0.0022206 -0.0049478 -0.0030122 0.2987 -0.15804 -8.38e-06 0.0013799
0.0016843 -0.0014479 -0.00038454 -0.00015309
1.7409e-05 0.00087208 -0.00047613 -7.6403e-05 9.3241e-05 0.0013646 0.12561 -0.17122
-0.0046126 -0.0038012 0.0022356 -0.00020616
0.0003411 -0.00012635 0.00038253 0.00021534 0.0016659 -0.001264 -0.0043843 -0.0037299
0.26289 -0.13013 0.0011005 -0.0020481
0.00061206 0.00016815 -0.0004711 -0.00034442 -0.00041213 -0.00014964 0.0021424 -0.00041804
0.00093343 -0.0025395 0.26211 -0.30885
3980000000 0.25306 -0.21997 0.0017374 -0.0027703 0.0049276 -0.00049606 0.0001842 0.0010283
0.0010902 -0.0017472 0.00044159 9.6908e-05
0.001731 -0.002737 0.016918 -0.19178 -0.0053904 -0.0012225 0.00074743 0.00055344
0.00047165 0.00027429 1.54e-05 -0.0010438
0.0049264 -0.00053683 -0.005467 -0.0011076 0.26986 -0.18831 0.0013741 0.00015233
-0.0010161 -0.00098321 -0.00061549 -0.00077548
0.00013326 0.001038 0.00083952 0.00055324 0.0014085 0.00014485 0.089901 -0.19276
-0.0048196 -0.0038128 0.0016035 -0.00099487
0.0011263 -0.0016633 0.00047029 0.00028292 -0.0010332 -0.0010766 -0.0046336 -0.003685
0.24942 -0.15983 0.00040171 -0.0054226
0.00034054 0.00042915 0.00011949 -0.0010526 -0.00053552 -0.00064464 0.0014951 -0.0010281
0.0007279 -0.0048361 0.22692 -0.34648
4040000000 0.2257 -0.24536 -0.00043766 -0.0039309 0.0032964 -0.0031297 0.00016861 0.00031657
-0.00059141 -0.00098715 0.00042976 0.00033301
-0.00043276 -0.0039136 -0.0085547 -0.19903 -0.0045087 0.00038489 0.00015977 -0.0010745
-6.8352e-05 7.2698e-05 -0.0012045 -0.00026027
0.0032284 -0.0031043 -0.0045311 0.00043404 0.2476 -0.22181 0.00027498 -0.00044328
-0.00073794 -0.00034142 -0.0012277 0.00016285
0.00030032 0.00021307 6.5407e-05 -0.0010742 0.00028552 -0.00056349 0.06801 -0.18763
-0.0067056 -0.0018451 0.0015042 -0.00057301
-0.00080808 -0.00099959 7.7606e-05 0.00022269 -0.00089003 -0.00053746 -0.00679 -0.0018096
0.23656 -0.19367 -0.0019669 -0.0035339
0.00045705 0.0001318 -0.0012245 -8.7812e-05 -0.0013651 0.00022231 0.0016244 -0.00064902
-0.0021258 -0.003847 0.19 -0.36418
4100000000 0.19553 -0.26902 -0.0032353 -0.0029196 0.00083722 -0.0035428 -0.00024436 6.6721e-06
0.0001879 -0.0018772 0.00076732 0.00022961
-0.0032141 -0.0029135 -0.034268 -0.20197 -0.00439 0.00095057 -0.00027113 -0.00024188
0.00095075 0.00050282 -0.0005961 9.5032e-05
0.00088308 -0.0034987 -0.0044411 0.00096813 0.22563 -0.24814 0.00029082 -0.00019181
-0.00079737 -0.00029416 -0.0014486 0.00029552
-0.00029066 -3.6914e-05 -0.00017963 -0.00020149 0.00032043 -0.00012357 0.034699 -0.20041
-0.0062295 0.00071173 0.0012552 -0.0015086
0.00014858 -0.0018041 0.00073221 0.00031708 -0.00061189 -0.00030732 -0.0063098 0.00081356
0.21769 -0.21887 -0.0027488 -0.0044752
0.0006775 0.00039586 -0.00059312 0.000106 -0.0013456 0.00040283 0.0011458 -0.0015726
-0.0028869 -0.0042098 0.15615 -0.39071
4160000000 0.16668 -0.28639 -0.0037336 -0.0019481 -0.00035411 -0.0029162 0.00060261 -0.00025764
-0.0036461 -0.0003145 0.00091485 -0.00067994
-0.0037757 -0.001974 -0.059648 -0.19784 -0.0046008 0.0023616 -0.00029033 -0.00038868
0.00019787 -0.00050618 -0.0010387 0.00033495
-0.00042059 -0.0029119 -0.004588 0.0024198 0.19284 -0.26297 0.00045522 -0.00022759
-0.001039 -0.00041616 -0.001027 0.00090365
0.00058667 -0.00022121 -0.00042749 -0.00044089 0.00044875 -0.00035369 0.010431 -0.1886
-0.0054921 0.0015482 0.00075186 -0.0023031
-0.0039445 -0.00045472 0.00033383 -0.00039248 -0.0011825 -0.00031768 -0.0054204 0.00141
0.18207 -0.25355 -0.0047573 -0.003037
0.00092708 -0.00084503 -0.0011263 0.00041353 -0.00099392 0.0010074 0.00092883 -0.0022413
-0.0047553 -0.0030891 0.10724 -0.39946
4220000000 0.13767 -0.30244 -0.0046714 0.0003778 0.00025634 -0.0035222 -0.00019574 -3.293e-05
-0.00066193 0.00096397 0.00051143 -0.0014858
-0.004673 0.00032246 -0.095768 -0.18781 -0.0024909 0.0031569 -0.00019169 -2.2026e-05
0.00024994 -9.8069e-05 -0.00075265 0.0011324
0.00025657 -0.0036251 -0.0024711 0.0032204 0.16374 -0.28977 8.5053e-05 -5.3071e-05
0.00017506 0.00018981 -0.00017752 0.0010479
-0.00037385 -0.00023023 -0.00010385 -0.00010692 8.1806e-05 1.2615e-05 -0.01325 -0.18656
-0.0045235 0.0021972 0.00013048 -0.002288
-0.00068097 0.0010707 9.2058e-05 -7.2826e-05 5.3147e-05 0.0001364 -0.0046321 0.0023126
0.16574 -0.27506 -0.0052879 -0.0026507
0.00033807 -0.0015216 -0.00066582 0.0011095 5.5094e-05 0.0010853 0.00012572 -0.0024149
-0.0051917 -0.0024501 0.079286 -0.4126
4280000000 0.10598 -0.31154 -0.0026982 0.0022279 -0.0017395 -0.0043046 -0.00035589 0.00065293
-0.00031906 0.0011342 -0.00081218 -0.00022658
-0.0026782 0.0021859 -0.12121 -0.19207 -0.0028134 0.0030522 -0.0007885 -0.00041645
0.00010667 0.00013262 0.00069178 0.00076239
-0.0018381 -0.0043092 -0.0028192 0.0030645 0.13303 -0.29693 0.00077679 -0.00020891
-0.00087277 0.0010979 -0.0002593 0.00064476
-0.00026089 0.00073384 -0.00085265 -0.00037705 0.00075899 -0.00013408 -0.050821 -0.1716
-0.0053274 0.0024901 -0.00046584 -0.0021845
-5.8268e-05 0.0011386 0.00023704 0.00011164 -0.00089494 0.0012024 -0.005185 0.0027288
0.11633 -0.29546 -0.0061217 -0.00018159
-0.00076084 -0.00029858 0.00062953 0.00079842 -0.00016316 0.00068768 -0.00050117 -0.0020808
-0.0064183 -0.00031721 0.029041 -0.418
4340000000 0.078284 -0.31983 -0.0013502 0.0020376 -0.0025264 -0.0016209 0.00034539 0.00059459
0.0001278 0.00043847 -0.00032421 -0.00085283
-0.0013846 0.0019948 -0.14173 -0.16583 -0.0020958 0.0040425 -0.00017344 0.00059695
-0.00015761 -0.00015873 0.00039146 0.0003826
-0.0024995 -0.0015773 -0.0021014 0.004097 0.096939 -0.31381 -0.00031652 -0.00094122
0.00014895 0.00094716 0.00070564 0.0020064
0.0002333 0.000527 -9.4116e-05 0.00060468 -0.00046349 -0.0010156 -0.068849 -0.16919
-0.004364 0.0040614 -0.0012903 -0.0023881
9.2112e-05 0.00090978 -0.00020479 -0.00028623 0.00034445 0.0010736 -0.0046093 0.0039017
0.088718 -0.31824 -0.0051247 0.0019145
-0.00038007 -0.00078871 0.00043062 0.00037386 0.00059261 0.0020327 -0.0013899 -0.0024617
-0.0048507 0.0020945 -0.0054443 -0.41077
4400000000 0.047086 -0.32475 -0.00044455 0.0011579 -0.0028004 -0.0014634 0.00090277 0.001325
-0.00019093 0.00052919 1.389e-06 -0.00037514
-0.00050431 0.0011807 -0.17078 -0.15563 -0.0012499 0.0041552 -0.00042835 0.0005159
0.00012399 -0.00049177 0.00069079 0.00018451
-0.0028278 -0.0014457 -0.0012448 0.0041238 0.06723 -0.31945 -0.0001692 -0.00016827
0.00058241 -4.4785e-06 0.0009407 0.0014479
0.00096707 0.0013214 -0.00046157 0.00050151 -9.4007e-05 -0.00016643 -0.093405 -0.15606
-0.0034621 0.0054619 -0.0022938 -0.0015411
-0.00014187 0.00057454 0.00014573 -0.00038675 0.00056137 1.9689e-05 -0.0033421 0.0054855
0.055213 -0.32782 -0.0044796 0.0012753
3.7382e-05 -0.0004196 0.00066101 0.0002366 0.0010436 0.0013368 -0.0021865 -0.0013853
-0.0045663 0.0011441 -0.050931 -0.41583
4460000000 0.01192 -0.32418 -0.0007037 -9.4895e-05 -0.0040412 -0.0006234 0.0013952 -0.00062995
-0.00044567 0.0015029 -0.00098361 -0.00038883
-0.00072497 -7.9068e-05 -0.19211 -0.12567 -0.00049002 0.0044701 -0.00036118 0.00081077
-0.00039869 -0.00047577 0.00042215 -0.00066739
-0.0040187 -0.00062342 -0.00039407 0.0044645 0.042468 -0.32629 -0.00048099 -0.00053584
0.00031534 0.00046732 0.0020402 0.00070714
0.0013754 -0.00064893 -0.00026277 0.00077116 -0.00056906 -0.00046405 -0.10659 -0.13477
-0.0015914 0.0065863 -0.0022978 -0.0010601
-0.0004712 0.0014828 -0.00035142 -0.00054581 0.00034561 0.00043281 -0.001621 0.0065323
0.018475 -0.32116 -0.0040139 0.0033618
-0.00097229 -0.00033807 0.00037644 -0.00061237 0.0018781 0.00071971 -0.0022221 -0.0010893
-0.0040386 0.0033565 -0.09072 -0.39681
4520000000 -0.012456 -0.32489 -0.00063791 -0.000515 -0.0035853 0.00036183 0.00048036 -0.00019533
0.001782 0.00012315 -0.00056274 0.00077443
-0.00060126 -0.00050762 -0.21643 -0.10863 0.00073493 0.004717 0.00065039 0.00084968
-0.00023196 -6.2929e-05 0.00013839 -7.0829e-05
-0.0035806 0.00034045 0.00083018 0.0047441 0.011385 -0.32374 -0.0010353 0.00066613
0.00084335 -0.00058517 0.0016339 -0.00080529
0.00062927 -0.00015528 0.00059634 0.00080489 -0.0010138 0.00052916 -0.12463 -0.12543
-0.00034288 0.006065 -0.003022 -0.00036276
0.0019238 3.6823e-05 -0.00026298 1.3474e-05 0.00067164 -0.00067074 -0.00037967 0.0061229
-0.029444 -0.33077 -0.0026656 0.0031852
-0.00057831 0.00076786 0.00012988 -7.7557e-05 0.0018558 -0.0008859 -0.0032729 -0.00026643
-0.0024643 0.003132 -0.11939 -0.39486
4580000000 -0.050149 -0.31729 -0.0015311 -0.00050798 -0.0028934 0.0024216 0.00067215 -0.00035924
0.00036097 -8.4541e-05 -0.00060844 0.00071316
-0.0015111 -0.00052774 -0.23471 -0.082228 0.00097218 0.0041177 0.00065781 -0.00013445
-0.00011747 0.00024011 0.00010621 -0.00014735
-0.0028051 0.0024456 0.0010006 0.004115 -0.020314 -0.3207 -0.00020892 0.00042985
-0.00036821 0.00010051 0.0016372 -0.0010301
0.00067424 -0.0003256 0.00063526 -0.00014775 -8.3946e-05 0.00044943 -0.13496 -0.10049
0.0020331 0.0054113 -0.0027733 0.0012554
0.00026786 -0.00013723 -0.00021801 0.00016015 -0.00040622 5.9056e-05 0.0022383 0.0054118
-0.055071 -0.33494 -0.0024514 0.0038489
-0.00080709 0.00064753 0.00013834 -0.00011892 0.0016541 -0.00097229 -0.0026416 0.001114
-0.0024134 0.0037917 -0.16493 -0.36495
4640000000 -0.075494 -0.31046 -0.0024295 -0.001557 -0.0031148 0.0025735 0.0005128 -0.0013965
0.0015387 -0.00048759 6.3826e-05 0.0011008
-0.0024443 -0.0015751 -0.24524 -0.054572 0.0016155 0.0040431 0.0007021 0.00028658
-0.00032316 0.0004734 0.00010457 -0.00070407
-0.0030718 0.0026158 0.0016863 0.0040118 -0.044529 -0.31544 0.00030428 0.00079811
0.00141 0.00030745 0.00015168 -0.0023235
0.00049876 -0.0014738 0.00068684 0.00022132 0.00024499 0.00086416 -0.14041 -0.086025
0.0037191 0.0036324 -0.0024158 0.0016649
0.0015039 -0.00038705 -0.00023565 0.00037616 0.0013694 0.00020609 0.0037373 0.0036961
-0.087257 -0.31734 -0.0023173 0.0039271
0.00015062 0.0010968 0.0001224 -0.00071457 9.4549e-05 -0.0023974 -0.0026075 0.0017022
-0.0024321 0.0036863 -0.18311 -0.3546
4700000000 -0.10292 -0.30559 -0.004126 -0.00011452 -0.0015439 0.0046491 -0.00088745 -0.00093018
0.00098304 -0.00057832 0.0011136 0.00067425
-0.004105 -0.00012574 -0.25698 -0.035654 0.0029107 0.0041775 0.00042968 -0.00049747
0.000333 0.00034008 -0.00014761 -6.5088e-05
-0.0015111 0.0046101 0.0030162 0.0041558 -0.0757 -0.30928 -8.1548e-05 0.00052412
0.00018647 -0.00041391 -8.4448e-05 -0.0013537
-0.00089703 -0.00094698 0.00041048 -0.00049407 -0.00017637 0.00056358 -0.15715 -0.065069
0.003299 0.0015862 -0.001423 0.0024339
0.00097346 -0.00058019 0.00036321 0.000322 0.00040755 -0.00030111 0.0033599 0.0015284
-0.12551 -0.30841 -0.0012735 0.004094
0.0010091 0.00083989 -0.0001714 -0.00016184 -0.00013455 -0.001358 -0.0011395 0.0025395
-0.0010261 0.0041692 -0.2274 -0.3254
4760000000 -0.13249 -0.29064 -0.0049113 0.0012248 0.00067359 0.0049158 -0.00076033 -0.00065434
0.00033509 -0.0011719 0.0010765 -0.00027445
-0.0048886 0.0012179 -0.25213 0.0068704 0.0033389 0.0029925 -5.1902e-06 -0.00062805
0.00034704 8.4788e-05 7.8097e-05 -0.00023699
0.00068379 0.0048264 0.0034233 0.0029805 -0.1063 -0.29466 0.00076854 0.00038374
0.00094306 -0.00036299 -0.0013393 -0.00092645
-0.00068772 -0.00064759 -8.2558e-06 -0.00064566 0.00075404 0.00037029 -0.15101 -0.048645
0.0023766 0.001113 -0.00063673 0.0026524
0.00024527 -0.0011129 0.00038911 9.91e-05 0.00085333 -0.00032936 0.0024566 0.00095261
-0.15794 -0.29034 -0.00066823 0.0046703
0.0010946 -0.00046866 0.00010927 -0.00023972 -0.0013277 -0.00091486 -0.00072761 0.0026748
-0.00066285 0.0045111 -0.23791 -0.30335
4820000000 -0.15949 -0.27708 -0.0051932 0.0028373 0.0017065 0.0031326 -0.00084586 -0.00035846
0.00033948 -0.0010294 0.00018058 -0.00049549
-0.0052439 0.0028002 -0.2637 0.029159 0.0044053 0.0030254 -8.1577e-05 -0.00036091
0.00029032 -0.00013781 -0.00029904 -0.00041054
0.0017812 0.0030341 0.0045016 0.0029789 -0.13337 -0.29039 0.0004975 -0.00039801
0.00044513 -0.00088559 -0.00090478 -0.00013254
-0.00087105 -0.0003269 -0.00011096 -0.00032646 0.00048425 -0.00033897 -0.16635 -0.031092
0.0015195 -9.5539e-05 4.9721e-05 0.0030174
0.0004842 -0.0011212 0.0003344 -0.00012293 0.00042868 -0.00074571 0.0015381 -3.3562e-05
-0.19545 -0.27217 5.633e-05 0.0032978
0.00015649 -0.00040282 -0.00029634 -0.00029337 -0.00096257 -0.00022306 0.00020951 0.0030574
-3.6185e-05 0.0034402 -0.27536 -0.27296
4880000000 -0.1908 -0.25721 -0.0042952 0.0048215 0.0022603 0.0030449 -0.0013569 0.00020485
-0.00086978 -0.00097265 0.00029056 -0.00014467
-0.0042577 0.0047908 -0.25494 0.070596 0.004753 0.0014687 -0.00037514 -0.00018253
-7.0491e-05 0.00010288 -0.00019262 0.00014176
0.0022698 0.0030221 0.0047437 0.0013369 -0.1519 -0.27747 0.00040919 -0.00034282
-0.0001965 -0.0012855 -0.00058819 -3.3164e-05
-0.0013512 0.00021326 -0.00035711 -0.00019909 0.00041908 -0.00038408 -0.15926 -0.012332
0.00068511 -7.2596e-05 0.0010287 0.0024178
-0.00087203 -0.00099949 -6.737e-05 0.00016237 -0.00018326 -0.0014217 0.0005436 -9.937e-05
-0.22391 -0.2556 0.00054729 0.0034536
0.00034821 -3.7557e-05 -0.00025729 0.00020722 -0.0004675 2.4478e-05 0.0010228 0.0024407
0.00074881 0.0033122 -0.28688 -0.2434
4940000000 -0.21166 -0.23972 -0.0028331 0.0068056 0.0029477 0.00096428 -0.00022678 0.00072796
-0.0010032 -0.00045221 6.9019e-05 -0.00078494
-0.0028446 0.0067996 -0.26648 0.096283 0.0057027 0.0010384 -7.8015e-05 -0.00010221
0.00030378 -0.00020649 -0.00024692 0.00020731
0.0029666 0.00096351 0.005686 0.00095841 -0.17216 -0.25404 0.00018016 -0.0004791
-0.00089584 -6.6313e-05 -0.00034384 7.9876e-06
-0.0002543 0.00079817 -7.2295e-05 -0.00011959 0.00015822 -0.00043039 -0.16672 -0.0030685
-0.00042411 0.00042837 0.0018974 0.0019668
-0.00083731 -0.00053621 0.00031918 -0.00025447 -0.00095276 -2.1252e-05 -0.00031117 0.00048068
-0.24664 -0.22659 0.00036173 0.0034114
-3.9888e-05 -0.00065901 -0.00032646 0.00017643 -0.0004519 0.00013291 0.0020293 0.0019485
0.00018183 0.0033782 -0.31044 -0.21716
5000000000 -0.2323 -0.2152 0.00016918 0.0074068 0.003045 0.0016577 -0.0001913 0.00057672
-0.00043976 0.00055191 -0.00025444 -0.00078153
0.00013926 0.0073953 -0.25261 0.11379 0.0056884 -0.00077952 -0.00030816 -6.791e-05
-5.3408e-05 -0.00057672 -0.00015295 -0.00010973
0.0030953 0.0016021 0.0056461 -0.00086119 -0.20209 -0.23895 -0.00056696 -0.00066198
-0.00056374 -0.00039487 -0.00051467 -0.00015055
-0.00017598 0.0006613 -0.00026271 -9.6465e-05 -0.00049196 -0.00070194 -0.16108 0.021103
-0.00055782 0.0020367 0.002415 0.0012392
-0.00042671 0.00061551 -0.00018418 -0.00057319 -0.0006513 -0.00042476 -0.00059719 0.001923
-0.27315 -0.2045 0.00058775 0.0039171
-0.00031773 -0.00068119 -9.5437e-05 -0.00017431 -0.00048206 -0.00011801 0.0023464 0.0011189
0.00071815 0.0039357 -0.32238 -0.18283
5060000000 -0.2533 -0.18754 0.0020936 0.0069862 0.0029302 -0.00035993 0.00018905 0.00055725
-0.0004326 -0.00011855 -0.00035466 -0.00026554
0.0020856 0.0069729 -0.23487 0.15048 0.0050386 -0.0019008 -1.2493e-05 0.00018484
-0.00039177 6.3182e-05 -0.00032792 0.00018309
0.0029937 -0.00038199 0.005016 -0.0019764 -0.21581 -0.21753 -0.00044787 0.000381
-0.0010383 0.00027514 -0.0011253 0.00019695
0.00013629 0.00056604 5.179e-06 0.00021035 -0.00048088 0.00038271 -0.16258 0.028394
0.00014142 0.0032024 0.0018292 0.00054374
-0.00044153 -2.8613e-05 -0.0003692 -6.7251e-05 -0.0010525 0.00029026 0.00024633 0.0032215
-0.28387 -0.17334 0.001927 0.0034884
-0.00039808 -0.00027843 -0.00024225 0.00025134 -0.0012307 0.00015978 0.0019419 0.00060546
0.0016291 0.0034125 -0.33434 -0.15413
5120000000 -0.26928 -0.16214 0.003509 0.0057903 0.0029522 -0.00047701 0.00037854 0.00060263
-8.0214e-05 0.00078787 -0.0004908 0.00019389
0.0035001 0.0057943 -0.22913 0.17695 0.0048302 -0.0027365 6.0367e-05 0.00023017
-1.9292e-05 -5.2082e-05 -4.4247e-05 0.00023677
0.0029426 -0.00049271 0.004777 -0.0028432 -0.22993 -0.20202 -6.1696e-05 0.00015149
-0.00011312 0.0010091 -0.0012313 0.00078184
0.00043419 0.00068692 2.9646e-05 0.0002288 -5.2038e-05 0.00015019 -0.1589 0.054531
0.0019106 0.0034172 0.0023073 0.0003024
-0.0002497 0.00072956 5.9114e-05 -1.2899e-05 -0.00022576 0.0010003 0.0018181 0.0033904
-0.29802 -0.14003 0.0018866 0.003311
-0.000366 0.00014579 -4.5e-05 0.00029754 -0.0010733 0.00074718 0.0023446 0.0002836
0.0019814 0.0033322 -0.34703 -0.11994
5180000000 -0.2852 -0.13168 0.0049571 0.0047676 0.0035189 -0.00117 0.00028285 0.00056824
-0.00032522 0.00039025 -0.00036613 0.00040284
0.0049649 0.0047605 -0.20649 0.19976 0.0040811 -0.0038055 -0.00033512 -0.00021569
-0.0001295 -0.00014597 -8.7791e-05 0.00014532
0.0034692 -0.0012169 0.0040516 -0.0039103 -0.24057 -0.16547 -0.00022068 0.00059336
3.378e-05 5.5423e-05 -0.00012065 0.00084073
0.00029281 0.00049726 -0.00034619 -0.00023987 -0.00025996 0.00062534 -0.15799 0.064302
0.0033172 0.0034553 0.0023637 -0.00072741
-0.00027109 0.00041732 -0.00014788 -9.7078e-05 2.4833e-05 -5.0888e-05 0.0034217 0.0034009
-0.3085 -0.09712 0.0029869 0.0037339
-0.00052545 0.00030707 -0.00010959 0.00020185 -0.00014672 0.00084812 0.002235 -0.00064572
0.0029011 0.0037006 -0.34934 -0.087884
5240000000 -0.29358 -0.1045 0.0052479 0.0034065 0.0027985 -0.0029541 0.00066951 -2.7526e-05
-0.00030164 1.9509e-05 -3.1232e-05 0.00060689
0.005231 0.0034097 -0.19461 0.23696 0.0029192 -0.004637 -1.2599e-05 0.00013702
-0.00016137 6.1476e-05 0.00027367 0.00046347
0.0027599 -0.0029807 0.0028618 -0.0047002 -0.25735 -0.14068 0.0002666 0.00038103
-0.00022959 0.00043825 -6.6035e-05 0.0011983
0.00062237 2.3006e-05 -4.1702e-05 0.00010212 0.000289 0.00030031 -0.15842 0.08478
0.0038403 0.0021587 0.001713 -0.0013241
-0.00029987 0.00010095 -0.0001664 5.3902e-05 -0.00022973 0.00044514 0.0038677 0.0021286
-0.32166 -0.056719 0.0036391 0.0026763
-2.9839e-05 0.00064862 0.00028801 0.00044882 -2.913e-06 0.0011789 0.0016963 -0.0014267
0.0036728 0.0028185 -0.35509 -0.054918
5300000000 -0.29858 -0.073918 0.0061902 0.0018931 0.0015102 -0.0033144 8.668e-05 -0.00026032
0.00042621 0.0006164 5.1234e-05 0.00021647
0.00618 0.0018819 -0.18662 0.2415 0.0020912 -0.0052152 -9.822e-05 0.00023244
-2.9234e-05 0.00037013 0.00035256 0.00030011
0.001467 -0.0033356 0.0019719 -0.0052297 -0.27314 -0.11504 0.00027058 -0.00026442
0.00013727 0.00035663 0.00054527 0.00082008
0.00016649 -0.00035807 -7.6981e-05 0.00022865 0.00030543 -0.00024602 -0.15084 0.094189
0.0053598 0.0012793 0.0013551 -0.0015225
0.00043645 0.0006698 2.3741e-05 0.00032136 0.00027688 0.00040762 0.0053356 0.0012504
-0.3323 -0.030064 0.00396 0.0023554
7.2272e-05 0.00022171 0.00033601 0.00028881 0.00053393 0.00074088 0.0013318 -0.0014477
0.0038422 0.0022705 -0.35096 -0.01883
5360000000 -0.29842 -0.036739 0.0060923 0.00052446 0.00028758 -0.0036458 0.00038379 -5.006e-05
0.00014075 0.00040974 0.00060164 -7.6494e-05
0.00605 0.00056311 -0.14932 0.26299 0.00083639 -0.0053581 8.7644e-05 0.00022725
-9.3753e-05 3.249e-05 0.00047201 -0.0001883
0.00019414 -0.0036867 0.00076467 -0.0054075 -0.27173 -0.088362 0.00039874 0.00036168
0.00024458 0.00028504 0.00057574 0.00049187
0.0003985 -9.7353e-06 8.2363e-05 0.00025885 0.00050342 0.00042636 -0.14885 0.11209
0.0055512 -0.00099101 0.0006728 -0.0019478
0.00016619 0.00037954 -8.9274e-05 8.1269e-05 0.0002162 0.00037666 0.0055018 -0.0010411
-0.32549 0.0084292 0.0047037 0.001786
0.00060771 -6.8786e-05 0.00050955 -0.00023201 0.00073012 0.00065133 0.00066615 -0.0019941
0.0048604 0.0017728 -0.34886 0.0093434
5420000000 -0.30084 -0.013413 0.0060632 -0.0012761 -0.0005588 -0.0034568 -7.8456e-05 -0.00014801
0.00090271 0.00043207 0.00029036 -8.0139e-05
0.0060331 -0.0012849 -0.13018 0.28967 0.00021623 -0.0054575 8.9632e-05 0.00012548
5.8921e-05 7.7395e-05 0.00032081 -0.00015789
-0.00064626 -0.0034654 0.00018188 -0.0054368 -0.28766 -0.055245 -0.00019092 -0.00057677
0.00074627 0.00022155 0.0011015 -2.8673e-05
-5.7002e-05 -0.00011251 0.00010662 0.00011789 -0.00015745 -0.00052991 -0.13748 0.12673
0.0047157 -0.0021987 0.00019557 -0.0017776
0.00088048 0.00044128 8.4752e-05 5.7247e-05 0.00087869 0.00016303 0.0047698 -0.0022537
-0.32985 0.037868 0.0050643 0.00061509
0.00023551 -0.0001723 0.000292 -0.00014912 0.0010151 2.2631e-05 0.00010744 -0.0017264
0.0049459 0.00055587 -0.3414 0.051166
5480000000 -0.29256 0.022922 0.0048979 -0.0020793 -0.0017902 -0.0028135 0.00038357 6.8995e-06
0.00093825 -0.00032175 -7.1691e-05 -0.00018255
0.0049072 -0.0020652 -0.11559 0.29741 -0.0014723 -0.0058682 6.374e-06 0.00018919
0.00010675 3.5803e-06 0.0002086 -0.00011548
-0.0018822 -0.0027895 -0.0015809 -0.0058434 -0.29207 -0.03262 -0.00023904 0.0001452
0.00067126 -0.00033503 0.00090096 1.9667e-05
0.00037318 -3.6283e-05 2.2147e-05 0.00019329 -0.00029159 0.00014558 -0.13092 0.13789
0.0039002 -0.003506 -0.00020785 -0.0020137
0.0009227 -0.00025536 0.0001058 3.4401e-05 0.00053091 -0.00019429 0.0037953 -0.0035842
-0.3183 0.064387 0.0048003 -0.00031086
-4.2684e-05 -0.00015488 0.00023449 -0.0001316 0.00084279 -6.5406e-05 -0.00020208 -0.0019597
0.0049624 -0.00020496 -0.33185 0.072973
5540000000 -0.28858 0.048019 0.0041272 -0.0026369 -0.002566 -0.0020066 0.00033869 -0.00036262
0.00016713 -0.0001796 -0.00036449 2.4049e-05
0.00414 -0.0026186 -0.074481 0.31453 -0.0026767 -0.0052568 0.00044564 0.00011996
2.7798e-05 -0.00011237 -9.6177e-05 -0.00039801
-0.0026046 -0.0019751 -0.0027661 -0.005209 -0.29096 -0.011507 0.00019722 -0.00015797
0.00042614 -0.00018401 0.00043147 -0.00043985
0.00031832 -0.00037128 0.00046111 0.00012136 0.00021609 -0.00017553 -0.11926 0.159
0.0024214 -0.0039937 -0.0010058 -0.0018153
0.00016115 -0.00021837 3.8588e-05 -0.00012987 0.00038396 -0.00023221 0.0024434 -0.0039769
-0.30311 0.099013 0.004953 -0.0010589
-0.00029862 2.8614e-05 -0.00014994 -0.00036369 0.00057998 -0.00043577 -0.0010209 -0.0018827
0.0048844 -0.0010122 -0.32418 0.1143
5600000000 -0.27716 0.075927 0.0033842 -0.0037127 -0.0024652 -0.0018293 0.00030159 -0.0003216
0.00035192 -0.00023972 0.00011217 0.00045252
0.0033719 -0.0036798 -0.071778 0.32839 -0.0039206 -0.0047444 7.4093e-05 -0.0002028
-7.3588e-05 -6.0029e-05 -0.00012196 -0.00018389
-0.0025157 -0.0017763 -0.0040053 -0.0046769 -0.29003 0.020282 -9.0137e-05 4.08e-05
0.00019457 -0.00057154 0.00032346 -0.00049911
0.00032315 -0.00036947 5.7103e-05 -0.00019894 -3.0917e-05 6.9032e-05 -0.11162 0.15843
0.0016602 -0.0037793 -0.0010432 -0.0011161
0.00038071 -0.00031744 -7.4474e-05 -4.137e-06 0.00021351 -0.00073277 0.0017079 -0.0038087
-0.29419 0.12767 0.0043344 -0.0018955
0.0002377 0.00038321 -0.00018156 -0.00020787 0.00025422 -0.00041933 -0.001032 -0.0010204
0.0043348 -0.0018296 -0.30182 0.12856
5660000000 -0.26558 0.098156 0.0031013 -0.0037192 -0.0035578 -0.00054621 -0.00037302 -0.00067296
-0.00023999 -0.00066905 0.00030928 -0.00022213
0.0031378 -0.0037284 -0.030388 0.31975 -0.0046767 -0.0029179 -2.857e-05 -0.00015828
6.7446e-05 6.5563e-05 -6.3962e-05 -1.8994e-05
-0.0035776 -0.00042653 -0.0047373 -0.0027936 -0.29012 0.044248 -0.00012632 7.1383e-05
-0.00055013 -0.00044523 0.00016086 -0.0010352
-0.00038426 -0.00073212 9.8018e-06 -0.00015792 -0.00010387 0.00017446 -0.096194 0.17845
0.0006386 -0.0041409 -0.0014256 -0.00090067
-0.00020728 -0.00057869 0.00011083 1.5599e-05 -0.00045203 -0.00043885 0.00052232 -0.0040508
-0.27924 0.15492 0.0042133 -0.0025304
0.00028555 -0.00017244 -9.623e-05 -7.236e-05 0.00015617 -0.0010387 -0.0014155 -0.00083805
0.0041711 -0.0025815 -0.29351 0.16496
5720000000 -0.25036 0.11935 0.0026089 -0.0042943 -0.0029398 0.00085733 -0.0004276 -0.00025006
-0.00042117 -7.9978e-05 -8.8809e-06 -0.00036014
0.0026208 -0.0043044 -0.0022664 0.34493 -0.0055366 -0.0025876 9.8921e-05 -7.51e-05
-0.00031386 8.3793e-05 -0.00024719 0.00012574
-0.0029159 0.00094694 -0.0056049 -0.0024765 -0.28638 0.074907 0.00022197 6.219e-05
0.00026611 0.00033315 -0.00014711 -0.00012946
-0.00051579 -0.00023663 4.3074e-05 -8.9634e-05 0.00018326 5.1746e-05 -0.080282 0.18024
-0.00028876 -0.0036559 -0.0014831 -0.00047267
-0.00038283 -4.8332e-05 -0.0002791 0.00013576 0.00015714 0.00037817 -0.000213 -0.0037128
-0.26748 0.18069 0.0038997 -0.0037735
5.8331e-06 -0.00033974 -0.00027833 0.00021983 -5.649e-05 -0.00018977 -0.0015224 -0.00046617
0.0039906 -0.0039148 -0.26231 0.18227
5780000000 -0.23398 0.13675 0.0013715 -0.004945 -0.0023983 0.001357 -0.00075671 7.9761e-05
-0.00030861 -0.00028902 -0.00020751 -0.00021065
0.0014034 -0.0049219 0.011233 0.33955 -0.0059509 -0.00057951 1.0117e-05 -0.0002462
5.1968e-05 2.9078e-06 -5.6885e-05 -0.00016866
-0.0023978 0.0013661 -0.0059873 -0.00050652 -0.28284 0.091612 -0.00010218 -0.00013821
0.00024457 -0.00012344 -0.00033736 -0.00040518
-0.00072926 0.00010628 -1.199e-05 -0.00016847 -7.5041e-05 -0.00012605 -0.071117 0.19607
-0.00021475 -0.0032434 -0.0012915 9.2256e-05
-0.00031257 -0.00026398 9.6563e-05 2.6417e-05 0.00022534 -7.5494e-05 -0.00029518 -0.0032473
-0.25735 0.20217 0.0026932 -0.0037673
-0.00019729 -0.00025763 -5.1251e-05 -0.00018095 -0.00027244 -0.00035744 -0.0013293 -1.601e-05
0.0025788 -0.0037859 -0.25359 0.20422
5840000000 -0.22018 0.15773 -2.8397e-05 -0.005481 -0.0020888 0.0012142 -7.0572e-05 0.00026338
-0.00028862 0.00023728 -0.00041574 -0.00041177
4.4727e-06 -0.0054965 0.047014 0.34257 -0.005878 0.00045616 -0.00020568 1.1797e-06
0.00023024 -5.572e-05 -8.8565e-05 0.00021637
-0.0020773 0.0012261 -0.0058604 0.00055947 -0.27603 0.11589 -0.000139 -1.1277e-07
-0.00010347 -0.00061022 -0.00040265 -0.00042699
-0.00010288 0.00032942 -0.00019368 -4.0337e-06 -0.00021944 1.4877e-05 -0.048454 0.19907
-0.00095337 -0.0036329 -0.0014598 0.00014427
-0.00021954 0.00023019 0.00019389 -8.1212e-05 -0.00023955 -0.00057325 -0.00090704 -0.0035437
-0.23994 0.21111 0.0019688 -0.0042357
-0.00045636 -0.00035912 -3.5414e-05 0.00020878 -0.00040917 -0.00045482 -0.0014101 0.00027687
0.0021421 -0.0042859 -0.21699 0.22833
5900000000 -0.20617 0.16975 -0.0020629 -0.0054226 -0.0021301 0.0025127 -0.0001231 4.1071e-05
0.00025256 -0.00019382 -5.5824e-05 0.00028321
-0.002021 -0.0054254 0.067132 0.34199 -0.005183 0.0020434 1.3691e-06 -2.1232e-05
-4.6826e-05 -0.0002383 -5.1539e-05 -9.5527e-05
-0.0021244 0.0025419 -0.0051663 0.0021497 -0.26014 0.13129 -5.7009e-05 -0.00011803
-0.00030226 -0.00045521 -0.00083008 -1.6393e-05
-0.00014384 1.8756e-05 1.053e-05 -3.8433e-06 -5.5924e-05 -0.0001483 -0.041055 0.20943
-0.0013467 -0.0033719 -0.0011963 0.00028915
0.00026376 -0.00019647 1.0284e-05 -0.0002498 -0.00040924 -0.00044938 -0.0014303 -0.0034011
-0.21417 0.22533 0.001849 -0.005121
-8.2082e-05 0.00023249 -6.0483e-05 -1.4189e-05 -0.00071948 -8.1306e-06 -0.0012198 0.00021131
0.0016687 -0.005038 -0.20289 0.23752
5960000000 -0.18567 0.18298 -0.0030873 -0.0039176 -0.00073015 0.002572 -0.00016774 0.00018388
-0.00022074 8.8609e-05 -8.8296e-05 5.7819e-05
-0.0030642 -0.0039005 0.093877 0.34066 -0.0042232 0.0023148 -0.00018529 2.5744e-05
-1.997e-05 7.7311e-05 0.00011752 0.00023008
-0.00065185 0.002621 -0.0041831 0.0023987 -0.24426 0.15715 -3.6184e-05 -0.00018731
-0.00040243 0.00011404 -0.00032567 -0.00036798
-0.00013378 0.00016577 -0.00015554 1.5659e-05 -2.8315e-05 -0.00012049 -0.022434 0.2178
-0.0022433 -0.0030644 -0.0010056 0.00087054
-0.00029104 7.3083e-05 -9.5266e-05 5.671e-05 -0.00040159 0.00013361 -0.0022799 -0.0030565
-0.19329 0.24069 -0.00015568 -0.0050798
-0.00010458 1.4192e-05 0.00013771 0.00022411 -0.0004171 -0.00025716 -0.0010694 0.0009587
-4.1017e-05 -0.0050584 -0.1734 0.26451
6020000000 -0.16758 0.19817 -0.0038742 -0.0029024 -0.00021695 0.0030091 -3.5557e-05 0.00058707
-0.00032302 0.00038357 -0.00013326 0.00040157
-0.0038608 -0.0028823 0.12189 0.33185 -0.0046081 0.0033676 -6.5665e-05 0.00013734
-0.00018003 0.0001651 -0.00025963 0.00021958
-0.00014222 0.0030053 -0.0045155 0.003442 -0.22453 0.1691 -0.0003156 0.00024159
-0.00074803 0.00017866 -0.00062217 0.0004797
4.4036e-06 0.00056806 -7.1797e-05 0.00015705 -0.00030827 0.00022546 -0.015962 0.2132
-0.0029289 -0.0029758 -0.0006841 0.00088076
-0.00030592 0.00035162 -7.6366e-05 0.00017772 -0.00077087 0.00020379 -0.0029774 -0.002942
-0.16445 0.25348 -0.00036856 -0.0047933
1.5251e-05 0.00029421 -0.00029201 0.00023258 -0.00070481 0.00045253 -0.00063418 0.00082097
-0.00040633 -0.0049226 -0.1462 0.26346
6080000000 -0.14713 0.20668 -0.0040285 -0.0008277 0.0012997 0.0028679 6.9771e-05 0.00011156
8.0352e-05 0.0001957 0.00024369 0.00011924
-0.0040374 -0.00081356 0.14336 0.33233 -0.0029407 0.004719 -4.5862e-05 -1.9718e-05
1.3646e-05 0.00018925 0.00010432 0.00031325
0.0013896 0.0028335 -0.0028401 0.0047665 -0.20639 0.19587 0.00030332 0.00012936
-0.00028456 0.00060707 -0.00028023 0.0003566
9.066e-05 0.00010349 -2.7609e-05 -4.6843e-05 0.00032055 0.00014557 0.00083963 0.22142
-0.0039184 -0.0019863 -0.00090438 0.00098899
0.0001361 0.00024275 1.366e-06 9.6167e-05 -0.00022927 0.000684 -0.0039511 -0.0019315
-0.13548 0.27068 -0.0013609 -0.0051036
0.00018968 6.9356e-05 0.00015446 0.00031176 -0.00025625 0.00038359 -0.00089896 0.00096447
-0.0013829 -0.0049907 -0.12465 0.28433
6140000000 -0.12991 0.21967 -0.0035607 -0.00050543 0.001716 0.0021919 8.8192e-05 -2.0536e-05
2.8602e-05 -0.00017028 0.00039464 -0.00018829
-0.003564 -0.00050887 0.17001 0.31321 -0.0021008 0.0053088 4.6992e-05 2.5491e-05
0.00031979 -4.9209e-05 0.00034887 7.689e-05
0.0017534 0.0021443 -0.0019742 0.0053552 -0.18258 0.21508 0.00038234 -0.00010582
0.00010696 0.00067097 -0.00012894 0.00079397
0.00010683 4.9321e-05 6.5877e-06 5.7109e-05 0.00034492 -7.6084e-05 0.013473 0.21203
-0.0046636 -0.00087174 -0.00041548 0.0014217
0.00013653 -0.00010796 0.00039488 -2.7122e-06 8.3244e-05 0.00068668 -0.0046868 -0.00088787
-0.11562 0.29045 -0.0030781 -0.0042981
0.00043239 -0.00019162 0.00029661 0.00010849 -7.6606e-05 0.0007454 -0.00030611 0.0013978
-0.0031007 -0.0044102 -0.085177 0.2828
6200000000 -0.11423 0.22501 -0.002978 -0.0001718 0.0023052 0.0012416 8.919e-05 0.00037678
-0.00025478 0.00017105 -0.00015726 -0.00029229
-0.0029877 -0.00016508 0.19786 0.3113 -0.00078085 0.0052053 4.7548e-05 0.00025683
5.7562e-05 -2.0891e-05 7.2934e-05 7.158e-05
0.0023416 0.0011781 -0.00070097 0.005232 -0.16307 0.2289 0.00012333 -0.00030974
0.00051858 2.2507e-05 0.0002786 0.00031025
8.3673e-05 0.00033201 2.8972e-05 0.00020083 0.00012211 -0.00029707 0.026869 0.22051
-0.004282 0.00037862 5.5964e-05 0.0013044
-0.00025768 0.00015102 -9.9892e-06 -5.8281e-06 0.00054479 -4.1684e-05 -0.004346 0.00045209
-0.10333 0.29578 -0.0036921 -0.0036074
-0.00014382 -0.00030476 7.6779e-05 6.1446e-05 0.00022829 0.00035686 4.8564e-05 0.0012907
-0.0037092 -0.0035221 -0.072312 0.29204
6260000000 -0.099155 0.23791 -0.0031128 0.00091362 0.0022063 0.00047344 0.00032889 -9.2753e-05
9.9277e-05 0.00016404 -0.00011573 -1.313e-05
-0.0031194 0.00091979 0.21519 0.29594 -2.1584e-05 0.0053486 1.3918e-05 -8.8506e-05
-6.906e-05 -5.6829e-05 0.00021379 8.6774e-05
0.002253 0.00045501 8.837e-05 0.0053643 -0.14031 0.25012 8.1846e-05 -1.4311e-05
0.00021576 -0.00010878 0.00017581 0.00017415
0.00030758 -0.00011602 6.7246e-05 -9.7273e-05 8.2732e-05 -1.7769e-05 0.042939 0.21564
-0.0039232 0.0015355 0.00053941 0.0012324
0.00011031 0.00015548 -8.2906e-05 -0.00013111 0.00022638 -0.00028914 -0.0038924 0.001575
-0.074648 0.29661 -0.0041746 -0.0023435
-0.00011438 -4.2532e-06 0.0002693 9.2471e-05 0.00029244 0.00014647 0.0005427 0.0012673
-0.0041648 -0.0025916 -0.026752 0.292
6320000000 -0.082845 0.23994 -0.0025603 0.0015859 0.0021951 -0.00039265 5.6469e-05 6.5546e-05
-0.0004053 0.00041383 -0.00018465 0.00039245
-0.002555 0.0015992 0.24047 0.28586 0.0019489 0.0055654 0.00010066 7.7472e-05
-2.1074e-05 -0.00014368 0.00014988 -0.00013293
0.0021415 -0.00044834 0.0020462 0.0055237 -0.12231 0.25852 -0.00019701 -0.00024825
0.00024634 -2.6005e-05 0.00042272 5.641e-05
8.5816e-05 5.3272e-05 7.7866e-05 9.5678e-05 -0.00017335 -0.0002439 0.041677 0.21661
-0.0035726 0.0021292 0.00067582 0.00079656
-0.00052581 0.00048985 5.4425e-05 -0.0001382 0.00031232 -3.2932e-05 -0.0035194 0.0020933
-0.050137 0.30691 -0.0048433 -0.0012741
-0.00021852 0.00025436 0.00019043 -4.7979e-05 0.0003916 0.00016451 0.00064651 0.0007493
-0.0050343 -0.0011284 -0.016505 0.28949
6380000000 -0.062966 0.24695 -0.001764 0.0019613 0.0016666 -0.00051306 5.1551e-06 -5.0277e-05
0.00037272 0.00018423 0.00010654 0.000225
-0.0017833 0.001966 0.25693 0.26639 0.0031759 0.0041629 -0.00019344 -7.5446e-05
-0.00023039 -0.00017386 -8.6847e-05 -0.00020875
0.0017059 -0.00056107 0.0033014 0.0041395 -0.09433 0.27454 -0.00014059 0.00014607
0.00042541 -0.00010234 0.00057553 0.000204
-6.7619e-06 -8.3561e-05 -0.00020183 -5.6036e-05 -0.00012464 0.00013373 0.0628 0.20708
-0.0026979 0.0030659 0.0010096 0.00083055
0.00027002 0.00020808 -0.0002872 -0.00013214 0.00051126 -0.00018869 -0.0027115 0.0031385
-0.030229 0.29864 -0.0048997 0.00015686
6.4555e-05 0.00011997 -0.00022413 -0.0002895 0.00048532 0.00022304 0.0010534 0.00074574
-0.0046756 0.00013422 0.023518 0.29285
6440000000 -0.040028 0.25737 -0.00077487 0.0024065 0.001681 -0.00086019 0.00034606 -9.8032e-05
0.00018546 -0.0004163 -0.00017493 -0.00028359
-0.00077997 0.0023893 0.27737 0.25189 0.0034015 0.0028426 0.00016317 -1.4938e-05
-3.7031e-05 1.1504e-05 -0.00020855 -0.00027302
0.0016789 -0.00091105 0.003475 0.0027797 -0.076837 0.28853 -0.0002063 0.00028528
-0.00038298 1.9561e-05 0.00036488 -0.00052048
0.00035392 -5.3586e-05 0.00011899 -1.035e-05 -0.0001917 0.00034232 0.064886 0.20291
-0.0017953 0.0037654 0.00093261 0.00073625
0.00026763 -0.00042077 -0.00010543 5.2696e-05 -0.00027802 7.7374e-05 -0.0017474 0.0038047
0.012573 0.30309 -0.0045259 0.0015326
-0.00018465 -0.00025772 -0.00010789 -0.00033684 0.00034567 -0.00051018 0.00085503 0.00077696
-0.0045891 0.0015593 0.034907 0.2759
6500000000 -0.02161 0.25687 -0.00010703 0.001971 0.001336 -0.00098733 0.00020193 -7.7984e-05
0.00021399 0.0001094 -4.486e-05 0.00032042
-0.00010151 0.0019562 0.30193 0.22449 0.003667 0.0024386 9.4324e-05 2.7246e-05
0.00020061 0.000113 0.00022732 -0.00014355
0.0013213 -0.00098478 0.0037235 0.0023359 -0.065431 0.28575 -3.8698e-05 1.9953e-06
0.00017064 -1.0371e-05 -5.4072e-05 -0.00034428
0.00014813 -0.00012219 9.9623e-05 6.3002e-06 -3.2539e-05 5.6671e-05 0.088807 0.19788
-0.00031086 0.0037131 0.0010539 0.00049665
6.666e-05 4.934e-05 0.00017605 9.4494e-05 0.00018437 -8.7956e-05 -0.00025859 0.0036933
0.03356 0.30536 -0.003297 0.0025584
-5.7719e-05 0.00023187 0.00012554 -7.73e-05 -7.0264e-05 -0.00026732 0.0011534 0.00046492
-0.0031953 0.0026001 0.072107 0.27752
