# Supplementary material for: Early Detection of Alzheimer’s Disease via Machine Learning-Based Microwave Sensing: An Experimental Validation
Source: Sensors (Basel). 2025 Apr 25;25(9):2718. doi: 10.3390/s25092718 (PMC12074295; doi:10.3390/s25092718)
Supplement: Supplementary file 1 [file sensors-25-02718-s001.zip › measurements_paper_sensors/26 febbraio - PART1/set1/CSF_H_m6.s6p]

!Keysight Technologies,M9804A,MY58100912,A.14.10.03
!Date: Thursday, April 27, 2023 10:28:33
!Correction: S11(C  6-Port  ) 
!S12(C  6-Port  ) 
!S13(C  6-Port  ) 
!S14(C  6-Port  ) 
!S15(C  6-Port  ) 
!S16(C  6-Port  ) 
!S21(C  6-Port  ) 
!S22(C  6-Port  ) 
!S23(C  6-Port  ) 
!S24(C  6-Port  ) 
!S25(C  6-Port  ) 
!S26(C  6-Port  ) 
!S31(C  6-Port  ) 
!S32(C  6-Port  ) 
!S33(C  6-Port  ) 
!S34(C  6-Port  ) 
!S35(C  6-Port  ) 
!S36(C  6-Port  ) 
!S41(C  6-Port  ) 
!S42(C  6-Port  ) 
!S43(C  6-Port  ) 
!S44(C  6-Port  ) 
!S45(C  6-Port  ) 
!S46(C  6-Port  ) 
!S51(C  6-Port  ) 
!S52(C  6-Port  ) 
!S53(C  6-Port  ) 
!S54(C  6-Port  ) 
!S55(C  6-Port  ) 
!S56(C  6-Port  ) 
!S61(C  6-Port  ) 
!S62(C  6-Port  ) 
!S63(C  6-Port  ) 
!S64(C  6-Port  ) 
!S65(C  6-Port  ) 
!S66(C  6-Port  ) 
!S6P File: Measurement: :
# Hz S  RI   R 50
500000000 -0.32903 -0.053806 -0.011612 -0.0011772 -0.0084614 0.012974 -0.0034921 0.012513
0.011429 0.005079 -0.0042713 0.0085185
-0.011806 -0.0015891 -0.40994 -0.06992 0.0064661 -0.010472 0.0010127 0.012055
0.0080232 0.0029313 0.00099325 0.013465
-0.0085515 0.012662 0.0066966 -0.010472 -0.25754 0.19654 0.0063013 0.003418
-0.00065313 0.0084579 0.0002712 0.011244
-0.0034939 0.012011 0.00086334 0.012593 0.006359 0.0032314 -0.32881 0.045539
-0.020761 -0.0059614 0.016321 0.02854
0.011197 0.0050841 0.0081566 0.0029066 -0.00083407 0.008564 -0.021077 -0.0060228
-0.25688 -0.15926 -0.028644 0.0056244
-0.0039594 0.0080951 0.00055744 0.013821 0.00079411 0.011335 0.015727 0.02902
-0.02837 0.0056393 -0.25585 -0.14225
560000000 -0.31335 0.10898 -0.022568 -0.064921 0.00037681 0.013507 0.0040495 0.011318
0.010409 0.004444 0.010226 0.0091777
-0.02315 -0.064712 -0.3724 0.094994 -0.041534 -0.038127 0.014296 0.0028279
-0.013317 -0.0034873 0.004674 -0.00023238
-9.9591e-05 0.013235 -0.041513 -0.037749 -0.18001 0.24655 0.00062268 -0.0038764
0.017712 0.0042903 0.0080383 -0.0057813
0.0047938 0.01164 0.013251 0.0025263 0.00041716 -0.0045456 -0.30554 0.1364
0.0026078 -0.021529 0.0049411 -0.021313
0.0096246 0.0041643 -0.011714 -0.002226 0.017273 0.0051042 0.0021418 -0.021888
-0.30737 0.018371 0.0059436 -0.048104
0.010685 0.0092843 0.0048518 -0.00048064 0.0079324 -0.0064326 0.0052502 -0.021643
0.0054703 -0.048034 -0.32695 0.0049556
620000000 -0.27257 0.087754 -0.024219 0.010097 0.0040378 0.0089786 0.0079429 -0.0045713
0.012934 -0.0010693 0.00029038 -0.0027359
-0.02416 0.01018 -0.39999 0.041264 -0.019211 0.0015801 -0.001448 -0.0021248
0.011882 -0.0055338 0.000954 -0.003133
0.0041829 0.009178 -0.019245 0.0017053 -0.15234 0.25359 -0.00059882 -0.004678
-0.0031965 -0.0030399 0.0084899 -0.0026139
0.0083899 -0.0046268 -0.0010487 -0.0023116 -0.00049623 -0.0049127 -0.2632 0.14608
-0.040072 -0.018394 0.012599 0.029562
0.011681 -0.00037577 0.011736 -0.0050128 -0.0031187 -0.0027008 -0.040407 -0.01834
-0.23181 -0.016399 -0.040646 0.013955
0.00094343 -0.0019074 0.0016511 -0.0028917 0.0092711 -0.0026327 0.012253 0.029461
-0.041007 0.01386 -0.24255 -0.032468
680000000 -0.23782 0.17968 -0.026376 -0.012965 0.0051358 0.0051485 0.0012099 -0.0066253
-0.0024336 -0.011682 0.0061038 -0.0068874
-0.026373 -0.013171 -0.38906 0.14428 -0.0317 -0.0005 -0.0015112 -0.00063602
-0.0020215 -0.0098073 -0.00043574 -0.0018949
0.0051688 0.0051928 -0.031785 -0.00045881 -0.10409 0.27669 -0.00077739 -0.00067917
-0.0014801 -0.00022728 -0.002386 -0.0087679
0.0016709 -0.0068374 -0.0012913 -0.00058689 -0.00078826 -0.00061552 -0.21932 0.19998
-0.02546 -0.0056254 -0.0081751 -0.011208
-0.0023006 -0.011812 -0.0020945 -0.0098541 -0.0012941 -7.3131e-05 -0.025283 -0.0056481
-0.27044 0.083884 -0.0075454 -0.0047828
0.0054999 -0.006201 -0.00056393 -0.0014421 -0.002294 -0.0087625 -0.0076396 -0.012073
-0.007546 -0.0049844 -0.2589 0.073763
740000000 -0.19032 0.17249 -0.039361 0.027735 0.01348 -0.0041823 0.00041959 -0.0043035
-0.0048884 -0.0014988 -0.0060468 0.0022119
-0.03942 0.02761 -0.33413 0.16277 -0.035396 0.034852 -7.0296e-05 -0.0066497
-0.012363 0.0070926 -0.0013692 -0.0063086
0.013253 -0.00393 -0.035339 0.035022 -0.070819 0.27554 -0.0023614 0.0028513
-0.0022338 -0.0047561 -0.0017125 0.00075305
0.00017693 -0.0044266 -0.00024533 -0.0066269 -0.0021152 0.0030336 -0.20144 0.20579
-0.040677 -0.0044023 0.02271 0.016796
-0.0049717 -0.00081331 -0.012382 0.0071135 -0.0026918 -0.0046821 -0.04084 -0.0047049
-0.17685 0.10315 -0.039126 0.003996
-0.0064873 0.0017065 -0.0019316 -0.0063596 -0.0012436 0.00089728 0.022515 0.016974
-0.039205 0.0041612 -0.25063 0.078967
800000000 -0.16213 0.21749 -0.021295 0.016596 0.0056638 -0.010209 -0.0038388 -0.0023301
-0.0045084 0.0016398 0.0043123 0.00059441
-0.021256 0.016635 -0.34155 0.2333 -0.0074716 0.034155 -0.0023565 0.0020836
-0.0010027 0.0023798 0.00076273 0.0053356
0.0056655 -0.010213 -0.0074589 0.034125 -0.032855 0.30078 0.00068893 0.0015496
0.00016711 0.0035318 -0.0015342 0.00064641
-0.0039266 -0.0022917 -0.0022758 0.0018631 0.0006093 0.0016182 -0.17203 0.23464
-0.027071 0.016018 0.015299 -0.010376
-0.0043573 0.001976 -0.0011789 0.0025649 0.00020075 0.0037179 -0.027168 0.016148
-0.20908 0.1332 -0.017234 0.021417
0.0044161 0.00071983 0.0011498 0.0054952 -0.0015631 0.00063333 0.015295 -0.01041
-0.01717 0.021544 -0.24799 0.13091
860000000 -0.12597 0.23771 -0.016604 0.030403 -0.0030481 -0.010067 -0.0017378 0.0001062
0.003897 0.0049286 -0.0039128 -0.0023783
-0.016923 0.030213 -0.29287 0.2772 0.0083112 0.033687 -1.92e-05 0.0020325
0.0038553 0.0012571 0.0033066 -3.947e-05
-0.0031115 -0.010018 0.0084123 0.033768 0.015804 0.31041 -0.00040448 -0.00015668
0.0026024 -0.0012511 0.0015316 0.00378
-0.0019165 2.6346e-05 0.00011919 0.002147 -0.00036912 -0.00011962 -0.13312 0.24534
-0.015988 0.019912 -0.0066246 -0.0095812
0.003645 0.0050697 0.0038884 0.0010318 0.0025164 -0.001386 -0.015973 0.020047
-0.15297 0.1783 -0.021403 0.018088
-0.0033743 -0.0025884 0.003441 0.0003458 0.0014542 0.0038171 -0.0067653 -0.0097309
-0.021601 0.018222 -0.19612 0.17781
920000000 -0.10341 0.2598 0.0056498 0.03813 -0.0091024 -0.0048282 -0.0018733 0.0013424
0.00087179 0.001625 0.0030275 -0.0015478
0.0056346 0.038139 -0.26634 0.29735 0.028313 0.021878 0.0013548 0.0010077
0.0070659 -9.4912e-05 0.0042681 -0.003019
-0.0091241 -0.0048325 0.02844 0.021746 0.061383 0.31191 0.001916 -6.4854e-05
0.00097717 -0.00028661 0.00087489 -0.0017566
-0.0018447 0.0012791 0.001503 0.001035 0.0018851 -4.1049e-05 -0.10953 0.26114
-0.0077329 0.030867 0.004493 -0.0064292
0.0011531 0.0018522 0.0072535 -0.00010584 0.00099077 -0.00025317 -0.0075973 0.030956
-0.13923 0.18476 -0.00073838 0.026769
0.0032398 -0.0017062 0.0041381 -0.0031281 0.00086077 -0.0018201 0.0043632 -0.0063407
-0.00076544 0.026711 -0.20675 0.19035
980000000 -0.057471 0.28176 0.017379 0.029189 -0.0092306 0.0043109 0.0014221 0.0032865
0.0037106 -0.0015682 -0.0034655 -0.0029418
0.017377 0.029241 -0.21464 0.33471 0.032986 0.0043776 0.0018967 1.6783e-05
0.001868 -0.0059398 -0.00041214 -0.0028179
-0.0092279 0.0043188 0.033078 0.0042721 0.10797 0.30776 0.00054643 -0.0011944
0.00038898 -0.0018613 0.0013155 -0.0003784
0.0013356 0.00328 0.0019043 6.4504e-05 0.00057454 -0.001209 -0.070066 0.27205
0.010769 0.028561 -0.0088384 -0.0082219
0.0037224 -0.0013166 0.0017055 -0.0057078 0.00038366 -0.0018676 0.010947 0.028462
-0.10532 0.21011 0.0073554 0.019724
-0.0032665 -0.0027402 -0.00059918 -0.0025185 0.0012703 -0.00029217 -0.008692 -0.0083053
0.0073928 0.019748 -0.16519 0.23937
1040000000 -0.016102 0.28958 0.033021 0.018167 -0.0013685 0.007065 0.0021942 0.00065554
0.00030027 -0.003727 -0.00017733 -0.0016714
0.032841 0.018057 -0.1793 0.3474 0.029213 -0.015078 0.0016138 -0.001791
-0.0021979 -0.0028345 -0.0013684 -0.0029635
-0.001363 0.0070919 0.02922 -0.015204 0.15529 0.29386 -0.00053376 -0.0014986
-0.0016427 -0.00097463 -0.00090967 -0.00097111
0.0021499 0.0006584 0.001654 -0.0017627 -0.00053187 -0.0015097 -0.04214 0.28056
0.02142 0.016273 -0.0014981 0.00076968
0.00022695 -0.0036112 -0.0022686 -0.0028151 -0.0016992 -0.00097475 0.021502 0.01628
-0.072579 0.21488 0.015029 0.016751
-0.00015956 -0.0016159 -0.0012877 -0.0030829 -0.00088928 -0.00094135 -0.0014939 0.00076737
0.015049 0.016742 -0.14393 0.26005
1100000000 0.027324 0.29992 0.035917 -0.0043189 0.0029575 0.0038987 0.0021883 -0.00060638
-0.0023068 -0.0026336 -0.0040733 -0.00011995
0.035821 -0.0043408 -0.13748 0.36732 0.014844 -0.028036 -4.8841e-05 -0.0018361
-0.0036963 -0.00079869 -0.0037442 -0.00070734
0.0029696 0.0038971 0.0148 -0.028144 0.20123 0.27451 -0.0018702 0.00018469
-0.0017602 0.00068321 -0.0011499 -0.00021011
0.0021958 -0.0006425 -6.104e-05 -0.0018506 -0.0018783 0.00016659 -0.0022971 0.28533
0.025352 0.002204 -0.0024984 -0.0008712
-0.0022901 -0.0026151 -0.0037912 -0.00082373 -0.0017278 0.00065428 0.025303 0.002176
-0.052112 0.22584 0.019642 0.0066708
-0.0039798 -0.00012274 -0.0037242 -0.00064966 -0.0011618 -0.0001479 -0.0024087 -0.00086927
0.019603 0.0067078 -0.10004 0.29305
1160000000 0.079305 0.29664 0.023755 -0.021048 0.0027091 -0.00049047 8.627e-05 -0.0019551
-0.0039363 -0.00073396 -0.001192 0.0044101
0.023775 -0.021016 -0.092459 0.37238 -0.0043092 -0.028827 -0.0015888 -0.0016441
-0.0029072 0.002593 -0.0017215 0.0020413
0.0026654 -0.00052187 -0.0044084 -0.028846 0.24587 0.2438 -0.00084814 0.0016848
-0.00042074 0.0019233 -0.00063547 0.0004697
8.8184e-05 -0.001954 -0.001559 -0.0015493 -0.0008225 0.001714 0.038267 0.28177
0.020688 -0.012881 -0.0040866 0.0040759
-0.0039774 -0.00071125 -0.0029057 0.0026414 -0.00042779 0.0019013 0.020723 -0.012925
-0.017265 0.23302 0.018829 -0.0024594
-0.0011795 0.004345 -0.0016954 0.0021075 -0.00073374 0.00056559 -0.0041583 0.0040635
0.018892 -0.002558 -0.051347 0.29631
1220000000 0.1224 0.28655 0.010234 -0.03019 -0.0015743 -0.00087138 0.00033034 -0.0008527
-0.002526 0.0021683 0.0012725 0.0020272
0.010232 -0.030182 -0.04948 0.38596 -0.017285 -0.020904 -0.002572 0.0004135
-8.6008e-05 0.0032781 -0.00081238 0.0020967
-0.0016036 -0.00085147 -0.017377 -0.020819 0.28451 0.20411 0.00081212 0.001784
0.00068514 0.0011562 0.00038324 0.00060783
0.000343 -0.00087688 -0.0025948 0.00038952 0.00080516 0.001794 0.077374 0.27195
0.0093878 -0.019351 0.0010689 0.0011623
-0.002508 0.0022207 -2.5659e-05 0.0032714 0.00070506 0.0011685 0.0093269 -0.019369
0.0071274 0.23822 0.012523 -0.014322
0.0013355 0.0021142 -0.00077947 0.0021051 0.00043497 0.00061371 0.001121 0.0011673
0.012506 -0.014287 -0.02178 0.31421
1280000000 0.17289 0.26757 -0.0086046 -0.028554 -0.001815 0.0025043 -0.00078705 -0.0022156
-0.00081313 0.0030833 0.002539 0.0015756
-0.0085598 -0.028509 -0.0028137 0.37877 -0.024174 -0.0078644 -0.001159 0.0014746
0.0018652 0.0019475 0.00071159 0.002159
-0.0017869 0.0024981 -0.024252 -0.0077716 0.31519 0.16131 0.0016527 0.00013092
0.0011319 0.00021946 0.00045339 0.00021428
-0.00082435 -0.0021915 -0.0011563 0.0014917 0.0015971 0.00012452 0.11432 0.25531
-0.0010986 -0.020969 -0.0012292 0.00060495
-0.00090093 0.0030734 0.0018807 0.0019477 0.0011192 0.00025196 -0.0011255 -0.020987
0.042799 0.24077 0.0018096 -0.01589
0.0026325 0.0015623 0.00078433 0.002121 0.00047387 0.00013419 -0.0012837 0.00060435
0.0018653 -0.015888 0.026235 0.31781
1340000000 0.21089 0.23414 -0.017976 -0.018407 0.00074752 0.0046285 -0.0018021 -0.0010005
0.0015218 0.0026168 0.0019394 -0.0015675
-0.017915 -0.018426 0.037026 0.37096 -0.021171 0.0049956 -0.00024402 0.0021806
0.0021935 0.00078687 0.0012424 0.00074651
0.00074468 0.0046114 -0.02117 0.0051031 0.33798 0.11274 0.0012345 -0.00096193
0.00061135 -0.00067009 4.1106e-05 0.00019897
-0.00178 -0.00097761 -0.00023769 0.0022004 0.001257 -0.00098468 0.14696 0.23292
-0.010661 -0.01716 0.00017769 0.001452
0.0015297 0.0025776 0.002189 0.00081637 0.00060601 -0.00064493 -0.010663 -0.017177
0.072823 0.23334 -0.0054624 -0.014083
0.0019986 -0.0014649 0.0012245 0.00070945 7.7519e-05 0.00017274 0.00017515 0.0014717
-0.005508 -0.014095 0.064904 0.31395
1400000000 0.24443 0.1975 -0.023647 -0.0068559 0.0052989 0.00324 -0.0022997 0.00055342
0.0024399 0.00099316 0.00049927 -0.0014721
-0.023631 -0.0068474 0.074255 0.35939 -0.014312 0.012961 0.0014798 0.0016223
0.0014258 -0.00088179 0.0012046 0.00019021
0.0053215 0.0032584 -0.014282 0.013045 0.35069 0.059327 0.00014605 -0.0016789
0.00019102 -0.00036331 0.00036419 0.00022934
-0.0023047 0.00054019 0.0015153 0.0016277 0.0001718 -0.0016906 0.17474 0.20347
-0.016786 -0.0096233 -0.00096648 0.00074491
0.0024227 0.00099608 0.0014247 -0.0008959 0.00014847 -0.00033786 -0.016826 -0.009592
0.10444 0.22761 -0.011546 -0.0082325
0.00046855 -0.0014159 0.0012596 0.00017338 0.00041305 0.00022689 -0.00092648 0.00073938
-0.011513 -0.0082312 0.10919 0.30507
1460000000 0.26909 0.15427 -0.020181 0.0056746 0.0056477 -0.0017947 -0.0017073 0.0017988
0.002221 -0.00037633 -0.00018145 -0.00095498
-0.020098 0.0056397 0.10977 0.33799 -0.005166 0.015538 0.0019725 0.00015217
0.00091163 -0.0015955 0.0012496 -0.00051289
0.0056515 -0.0018878 -0.0050908 0.01556 0.35771 0.004703 -0.0012862 -0.0014946
0.00011272 -0.00029456 0.0007425 -0.00026459
-0.0017144 0.0018644 0.0019449 0.00021456 -0.0012795 -0.0014417 0.20063 0.17405
-0.017746 -0.0019246 -0.00023041 0.0028939
0.0022535 -0.00044319 0.00090039 -0.0016185 0.00012306 -0.00030183 -0.017738 -0.0018966
0.13435 0.21265 -0.01292 -0.0018273
-0.00022553 -0.00095952 0.0012103 -0.00057598 0.00064917 -0.00025896 -0.00026777 0.0029453
-0.012935 -0.0018449 0.1432 0.28536
1520000000 0.28173 0.11167 -0.014112 0.01069 0.0034867 -0.0041921 9.4949e-05 0.0028292
0.0021825 -0.0018529 -0.001168 -0.00020425
-0.014123 0.010678 0.14345 0.32357 0.0024821 0.012637 0.0018597 -0.00097583
-0.00011019 -0.0012092 0.00039291 -0.00097769
0.0034594 -0.0041924 0.0025319 0.012644 0.35025 -0.053219 -0.0012571 -0.00039891
0.00055391 -0.00089334 0.00015862 -0.00017807
0.00011404 0.0028145 0.0018492 -0.00098409 -0.0012548 -0.000438 0.22192 0.13532
-0.016257 0.004433 0.0022426 0.0022681
0.0021984 -0.0018458 -0.00011754 -0.0011947 0.00053917 -0.00092846 -0.01626 0.0044554
0.16173 0.19767 -0.012095 0.0028676
-0.0011299 -0.00024416 0.00042122 -0.000959 0.00013708 -0.00014643 0.0022496 0.0022693
-0.012101 0.0028546 0.17595 0.26613
1580000000 0.29178 0.066417 -0.0073411 0.013609 -0.0010055 -0.0050373 0.0017376 0.0020583
-4.8201e-05 -0.0022447 -0.00027652 0.0003443
-0.0073283 0.01363 0.17105 0.29991 0.0057001 0.0074119 0.00050606 -0.0018811
-0.0007188 -0.001041 -0.00020475 -0.00078765
-0.00099817 -0.0050336 0.00575 0.0073822 0.32914 -0.10974 -0.0017532 0.00069663
-0.00045577 -0.0012074 0.00024941 -0.00057486
0.001751 0.0020371 0.00049285 -0.0018463 -0.0017414 0.00069727 0.23424 0.097428
-0.012094 0.009575 0.0030307 0.00069941
-2.4768e-05 -0.0022728 -0.00073548 -0.0010241 -0.0004796 -0.0012671 -0.012055 0.0096115
0.18562 0.18002 -0.009009 0.0085095
-0.00034451 0.00033944 -0.00021755 -0.00078452 0.00018774 -0.00065314 0.0029614 0.0006683
-0.008996 0.008509 0.20951 0.24205
1640000000 0.29447 0.024101 -0.00064922 0.012018 -0.0029233 -0.0025254 0.0030675 0.0009471
-0.00073099 -0.0017905 -0.00035082 0.0005416
-0.00066333 0.011978 0.20192 0.27491 0.0059343 0.0024955 -0.0008097 -0.0019354
-0.0010744 -0.00026358 -0.00041892 -0.00074593
-0.0029566 -0.0025331 0.0059376 0.0024436 0.30027 -0.16019 -0.00065339 0.0016554
-0.00117 -0.00085813 -0.0001743 -0.00046975
0.0030493 0.00095642 -0.00081216 -0.0019443 -0.0006746 0.0016331 0.24594 0.049345
-0.007144 0.011001 0.0030042 -0.001281
-0.00077035 -0.0017943 -0.0010419 -0.00025675 -0.0011314 -0.00086692 -0.0071288 0.011013
0.20863 0.15388 -0.0039015 0.010312
-0.00032393 0.00052896 -0.00041297 -0.00073974 -0.00011735 -0.00045434 0.0030308 -0.001266
-0.0039386 0.010337 0.23621 0.21105
1700000000 0.28629 -0.020764 0.0026079 0.0089171 -0.0034835 0.00019861 0.0031446 -0.0015436
-0.0022373 -0.00075441 0.00068353 0.00039814
0.0026055 0.0088998 0.21952 0.24417 0.0033671 -0.00032351 -0.0017211 -0.00053829
-0.00075461 0.0001327 -0.00089064 -0.00053704
-0.003461 0.0002042 0.0033663 -0.00034262 0.25451 -0.19874 0.00051425 0.0017125
-0.0021119 1.0391e-05 -0.00040251 -0.00075163
0.0031511 -0.0015715 -0.0017282 -0.0004929 0.00051569 0.0017194 0.2419 0.0019082
-0.0034668 0.011269 0.0016515 -0.0024759
-0.0022623 -0.0007508 -0.00077519 0.0001329 -0.0020666 8.5402e-06 -0.0034535 0.011268
0.22586 0.13274 0.0010064 0.010009
0.00069619 0.00043408 -0.00089269 -0.00055254 -0.00042095 -0.00078763 0.0016243 -0.0025191
0.0010016 0.0099977 0.25316 0.17822
1760000000 0.27542 -0.068851 0.0046165 0.0054199 -0.002274 0.0010254 0.0011261 -0.0037778
-0.0016149 0.00062637 0.00023013 -0.00053804
0.004625 0.0054119 0.24735 0.20502 0.00070423 -0.0018789 -0.0012746 0.00032525
-0.00093195 0.00091813 -0.00060835 0.00036849
-0.0022732 0.001034 0.00070076 -0.0019118 0.20572 -0.23064 0.0014066 0.0011768
-0.001103 0.0017728 -0.001337 -0.00059664
0.0010901 -0.0038118 -0.001281 0.00033331 0.00138 0.0012145 0.23494 -0.047325
9.8322e-05 0.0099269 -0.00019411 -0.002774
-0.0016113 0.00062724 -0.00095239 0.0009239 -0.0011323 0.0017927 0.00011027 0.0099308
0.24091 0.098533 0.0047647 0.0072716
0.00020716 -0.0005823 -0.00059613 0.0003587 -0.0012962 -0.00065858 -0.0001621 -0.0027055
0.0047349 0.0072539 0.26764 0.14139
1820000000 0.25053 -0.10665 0.0043758 0.0018607 -0.00011774 0.0021531 -0.0013604 -0.0030738
-0.0012131 0.0012855 -0.00022513 -0.00012819
0.004372 0.0018715 0.25773 0.17435 -0.0013473 -0.00036307 -0.0012144 0.0010676
6.8023e-05 0.0011606 -0.00078225 0.00040842
-0.0001391 0.0021542 -0.0013522 -0.00034304 0.15528 -0.24529 0.0017535 3.8375e-05
0.00017908 0.002489 -0.0016835 0.00040982
-0.0013153 -0.0030396 -0.0012084 0.0010572 0.0017245 7.2317e-05 0.20656 -0.094265
0.0023459 0.0080485 -0.0017619 -0.0020278
-0.0012234 0.0013482 6.9875e-05 0.0011631 0.00019415 0.0024649 0.002346 0.0080207
0.25708 0.067924 0.0057096 0.0031828
-0.00022251 -5.2734e-05 -0.00077974 0.0004697 -0.001736 0.00036913 -0.0017996 -0.0020323
0.0056965 0.0031852 0.27099 0.10529
1880000000 0.21513 -0.14572 0.0017563 -0.00021583 -0.00073533 0.0024781 -0.0031498 -0.0019907
-8.3873e-05 0.0018932 0.00025455 -0.00051911
0.0017656 -0.00023679 0.26269 0.12866 -0.0035299 0.0022106 -0.00013374 0.0016589
0.00060167 0.0011141 5.0832e-05 0.0010643
-0.00068259 0.0024729 -0.0035314 0.0021893 0.1029 -0.25178 0.001468 -0.0012266
0.0018532 0.0016523 -0.00088935 0.0015467
-0.0031879 -0.001984 -9.762e-05 0.0016606 0.0014381 -0.0012355 0.1683 -0.13419
0.0032695 0.0052499 -0.0023354 2.96e-06
-0.0001089 0.0018787 0.00061021 0.0011072 0.0018719 0.0016797 0.003298 0.0052515
0.26047 0.036754 0.0056694 0.00085705
0.00029007 -0.00057449 0.000117 0.0010512 -0.00090721 0.0016283 -0.0023939 3.4466e-05
0.0056531 0.00086336 0.27237 0.072783
1940000000 0.17699 -0.17217 -0.00063503 -0.0016166 0.0014899 0.0023306 -0.0037275 0.000623
0.0014911 0.0010211 -0.00070815 -0.00059016
-0.00063846 -0.001584 0.26488 0.095999 -0.0019187 0.0048581 0.00099586 0.0012407
0.001653 0.00035509 0.00087047 0.00029099
0.0015213 0.0023989 -0.0018697 0.0049326 0.059711 -0.24419 0.00016559 -0.0020271
0.0022072 -3.8013e-05 0.00038168 0.0015241
-0.0038052 0.0006733 0.001011 0.0011894 0.00024528 -0.0020718 0.11792 -0.16734
0.0023675 0.0032056 -0.0016795 0.0010505
0.0014758 0.0010204 0.0016611 0.00036083 0.0022254 2.5713e-05 0.002344 0.003265
0.26353 -0.0030615 0.0042387 -0.0030295
-0.0007057 -0.00054923 0.0008565 0.00029756 0.0004275 0.0014661 -0.0016681 0.00092367
0.0042105 -0.0030443 0.26343 0.035687
2000000000 0.13028 -0.18606 -0.0043685 0.00092325 0.0030214 0.0017045 -0.0022324 0.0036939
0.0012294 0.00018626 -0.00054164 0.0007042
-0.004338 0.00091067 0.2504 0.060311 -0.00084859 0.0071272 0.0013753 0.00023176
0.0011821 -0.0011175 0.00044774 0.00033223
0.0030405 0.0016455 -0.00083965 0.0071498 0.017285 -0.22928 -0.0014408 -0.0010249
0.0017226 -0.001216 0.0017774 0.0016583
-0.0021678 0.0037155 0.001391 0.00024341 -0.0014319 -0.00092016 0.063878 -0.17939
0.00058171 0.0021741 -0.00065501 0.00204
0.0012366 0.00019398 0.0012051 -0.0011495 0.0017122 -0.0012653 0.0005235 0.0021379
0.25727 -0.03679 0.00036719 -0.0041206
-0.00052221 0.00066944 0.00053953 0.00030207 0.0017982 0.0016275 -0.00068566 0.0021516
0.000331 -0.0041152 0.24977 0.0079474
2060000000 0.084557 -0.19318 -0.0053162 0.0034813 0.0032391 -0.00065932 0.00080378 0.0033019
0.0013512 -0.00077225 -0.00010946 0.0010795
-0.0053197 0.0034324 0.23801 0.031324 0.0039786 0.0083818 0.00095392 -0.00048879
0.00049425 -0.0014469 0.00077035 -0.00010006
0.0031204 -0.00057874 0.0040244 0.0083511 -0.014451 -0.21016 -0.0012033 0.0004009
0.00024696 -0.0021861 0.0029103 0.00022548
0.00077249 0.0032992 0.00088835 -0.00044124 -0.0013118 0.00033691 0.01238 -0.17699
-0.00090125 0.0036165 0.0007338 0.0013319
0.001418 -0.00079974 0.0004724 -0.0014238 0.00025557 -0.0021323 -0.00078006 0.0036232
0.24197 -0.074975 -0.0018147 -0.0040863
-0.00018479 0.0011108 0.00079863 -8.6844e-05 0.0029855 0.00023999 0.00083769 0.0013802
-0.0017436 -0.004124 0.23655 -0.016835
2120000000 0.038677 -0.18475 -0.0041027 0.0073652 0.0027129 -0.0026284 0.0030042 0.0018696
0.00042079 -0.0015813 0.0011005 7.9651e-05
-0.0040176 0.0073131 0.21631 0.0065666 0.0064637 0.0047162 0.0011828 -0.0011453
-0.0010892 -0.0020317 0.00019934 -0.0011389
0.0027732 -0.0026556 0.0065898 0.0047636 -0.043127 -0.19367 -0.00067725 0.0009005
-0.0015795 -0.0015949 0.0003865 -0.0023236
0.0030416 0.0019321 0.0011935 -0.001231 -0.0006909 0.00087393 -0.03929 -0.16101
-0.0016125 0.0052285 0.0013367 0.0013767
0.00033532 -0.001575 -0.0011323 -0.0019776 -0.0016934 -0.0015292 -0.001644 0.0052881
0.22371 -0.11018 -0.0060316 -0.0019869
0.0010776 9.1594e-05 8.5563e-05 -0.0011563 0.00023494 -0.0023651 0.001251 0.0013998
-0.0060794 -0.0020099 0.21435 -0.032882
2180000000 -0.0009143 -0.17096 -0.0019241 0.010904 0.00091251 -0.0023155 0.0031203 -0.00025211
-8.9138e-05 -0.0011054 0.0011478 0.00019401
-0.0019909 0.010914 0.19627 -0.010726 0.0075361 0.0041199 -0.00061473 -0.0016407
-0.0020635 0.00054144 -2.0126e-06 0.00029206
0.00080624 -0.0023468 0.0075068 0.0041315 -0.063823 -0.16912 0.00071829 0.0013762
-0.00095495 0.00017024 0.00030849 -0.001883
0.0031287 -0.00034838 -0.00062146 -0.0015684 0.00078832 0.0014434 -0.076197 -0.13457
-0.00020115 0.0076451 0.0020631 0.0003102
-6.3483e-05 -0.0010538 -0.0021182 0.00051339 -0.00097942 0.00010226 -0.00027218 0.0076299
0.19554 -0.14008 -0.0059513 0.0021978
0.0010319 0.00014127 0.00013692 0.00019391 0.00045967 -0.0019864 0.0021809 0.00017782
-0.0059175 0.0022975 0.19894 -0.046879
2240000000 -0.030173 -0.14652 0.002965 0.011896 -0.00029258 -0.0032107 0.001693 -0.0023427
-0.0018345 -0.00059649 0.00043761 -0.0017248
0.0028963 0.011971 0.17651 -0.016464 0.0085428 0.0005928 -0.00074698 -0.00049757
-0.00059116 0.0012397 -0.00085533 -0.00059545
-0.00035532 -0.0031518 0.00857 0.00050543 -0.081041 -0.14515 0.0015186 -0.0013286
-0.000987 0.00025507 -0.0024253 -0.0011883
0.0016117 -0.0022433 -0.00072697 -0.00048684 0.0015045 -0.0013653 -0.11097 -0.10621
0.0017252 0.0090407 0.0017812 -0.00063294
-0.0019046 -0.00067099 -0.00057541 0.0012002 -0.00088754 0.00018331 0.0017616 0.0089895
0.16465 -0.15868 -0.0054134 0.0047683
0.00036388 -0.0020182 -0.00087493 -0.00068713 -0.002357 -0.0012781 0.00183 -0.00071663
-0.0054394 0.0046532 0.17606 -0.058146
2300000000 -0.057641 -0.11891 0.0085334 0.0094624 -0.0013116 -0.0023599 -0.00032602 -0.0015606
-0.00096928 0.0006042 -0.0011592 -0.00068424
0.0085482 0.0094701 0.15544 -0.025527 0.0088366 -0.0018751 -0.00088539 0.00036112
-0.00013298 0.0015256 -0.00016293 0.00093827
-0.0012858 -0.0023176 0.0088406 -0.0019239 -0.093693 -0.12116 -0.00021464 -0.0013265
-8.51e-05 0.0017231 -0.0018128 0.00089539
-0.00029854 -0.0015938 -0.00089262 0.00034153 -0.00019287 -0.0013484 -0.13215 -0.069802
0.0050208 0.0095006 0.00062789 -0.0016133
-0.00091804 0.00073161 -0.00010085 0.0015492 -8.7059e-05 0.001756 0.0050819 0.0095944
0.12615 -0.17903 -0.0034017 0.0079562
-0.0011525 -0.00053989 -0.00024459 0.00094707 -0.0018088 0.00091502 0.0007167 -0.0015352
-0.0033812 0.0079998 0.15901 -0.059308
2360000000 -0.073818 -0.086697 0.01154 0.0081461 -0.001417 -0.0018542 -0.0016769 -0.0010141
-0.00034722 0.00086715 -0.0015009 -0.00027931
0.011519 0.0081133 0.14649 -0.024825 0.0083189 -0.0049692 -0.0010074 0.0010179
0.0017295 0.00036459 -9.1752e-06 -9.8935e-05
-0.0014185 -0.0018185 0.0082875 -0.0050307 -0.10334 -0.098947 -0.0022277 -0.00076686
0.00095618 0.00010564 -0.0008782 0.0018378
-0.0016272 -0.00099704 -0.0009799 0.0010338 -0.0021736 -0.00082164 -0.14948 -0.03716
0.0086881 0.0085283 0.0015364 -0.0019215
-0.00038691 0.00079343 0.0017275 0.00026117 0.00097753 0.0001609 0.0087758 0.0083738
0.094934 -0.18162 0.00037312 0.0086899
-0.001633 -0.00038227 -3.4419e-05 -0.00015297 -0.0009658 0.0017409 0.0015552 -0.0020081
0.00043832 0.0086547 0.13711 -0.062846
2420000000 -0.081494 -0.058848 0.014736 0.0021223 -0.0033346 -0.0011377 -0.00098374 0.00040622
0.0010664 0.0012103 -0.0012897 0.0016986
0.014732 0.002226 0.12886 -0.025159 0.0047011 -0.0067165 0.0012672 0.0011534
0.0009102 -0.0015309 -0.00014781 -0.00016109
-0.003383 -0.0010696 0.0046908 -0.0067955 -0.11638 -0.078234 -0.0018346 0.001105
-0.00021731 -0.000248 0.00037114 0.0027934
-0.0010091 0.00041685 0.0012814 0.001114 -0.0018391 0.0011066 -0.15885 0.0070262
0.011836 0.0065423 -0.00035801 -0.0028461
0.0010004 0.0011954 0.0009685 -0.0014797 -0.00020549 -0.00025504 0.011806 0.006503
0.05554 -0.18138 0.0019545 0.0088345
-0.0013033 0.0017333 -8.0657e-05 -0.00023066 0.00046438 0.0027488 -0.00040127 -0.0026692
0.0019211 0.0089007 0.11855 -0.058011
2480000000 -0.081156 -0.027436 0.014261 -0.0033125 -0.0018471 -0.00021562 -0.00094123 0.0014414
0.0015424 -0.00060876 0.00029851 0.0012576
0.01413 -0.0032929 0.13096 -0.025414 0.0030064 -0.0088281 0.0011491 0.00023066
-0.00088359 -0.00095813 -9.6123e-05 -0.00034633
-0.0017945 -0.00018808 0.0029618 -0.0088333 -0.11955 -0.057877 -0.00075975 0.0027724
-3.6107e-05 -0.00074703 0.0019383 0.0008009
-0.00088651 0.001417 0.001078 0.00022453 -0.00081213 0.0027895 -0.16045 0.045192
0.01547 0.0015453 -0.0013951 -0.0022965
0.0015023 -0.0006231 -0.00089903 -0.00093615 8.474e-05 -0.00082674 0.015538 0.0014288
0.020736 -0.17409 0.0049158 0.0076933
0.00031952 0.0012441 -6.7264e-05 -0.00031817 0.0020318 0.00089419 -0.0014731 -0.0025223
0.0049609 0.007622 0.099331 -0.053458
2540000000 -0.08497 -0.001248 0.011469 -0.0073045 -0.0024934 0.0010007 0.00063552 0.0013885
-6.5546e-05 -0.0016096 0.0010629 0.0015946
0.011456 -0.0073231 0.11813 -0.017176 -0.00092986 -0.0079207 0.00086262 -0.0012807
-0.0018018 0.00011931 -0.00055804 0.00024197
-0.002477 0.00095174 -0.0010166 -0.0079127 -0.12603 -0.034362 0.0015928 0.002594
-0.00116 -0.00019905 0.0017061 -0.00087152
0.00068664 0.0012872 0.00086022 -0.0013499 0.001577 0.0025002 -0.15955 0.085753
0.015092 -0.0042352 -0.0021242 -0.0022167
-8.8219e-05 -0.0014875 -0.0018539 0.00018879 -0.0012399 -8.1529e-05 0.015005 -0.0042765
-0.008477 -0.15893 0.0080834 0.006209
0.0010775 0.0015454 -0.00060607 0.00026302 0.0015852 -0.0010225 -0.0020564 -0.0020991
0.0080485 0.0061171 0.084898 -0.039994
2600000000 -0.077388 0.022923 0.0079043 -0.010503 -0.001502 0.0027084 0.0009752 -0.00017077
-0.00072889 -0.00089643 0.0020964 0.0005787
0.0079087 -0.010489 0.11289 -0.032524 -0.0031617 -0.0062748 -0.00037191 -0.00092569
-0.00021798 0.0018723 -0.00016658 0.00075497
-0.0014594 0.0028054 -0.0032525 -0.0062796 -0.13098 -0.0091763 0.0029264 0.00027098
-8.4351e-05 0.0012392 0.0012326 -0.0016898
0.0009548 -0.00016036 -0.00034479 -0.00093135 0.0029786 0.00036069 -0.14384 0.12017
0.01254 -0.0092184 -0.00333 -1.176e-05
-0.0007717 -0.0011002 -0.00021671 0.0019259 -4.7217e-05 0.001168 0.012554 -0.0092376
-0.043088 -0.14 0.0092735 0.0052751
0.0020546 0.00066157 -0.00023081 0.00071372 0.0012421 -0.0016846 -0.0034484 4.6764e-05
0.0093995 0.0053039 0.076391 -0.025331
2660000000 -0.071992 0.048077 0.0038088 -0.012087 -0.00021157 0.0012057 0.00022169 -0.0004372
-0.0025001 6.4965e-05 0.0014112 -0.00080973
0.0037375 -0.012078 0.12075 -0.028634 -0.0045589 -0.0046768 -0.0012396 -0.00049399
0.00064178 0.001948 0.00048238 0.00076674
-0.00020798 0.0011976 -0.0045656 -0.0046618 -0.12964 0.011718 0.0020718 -0.0016331
0.00023391 0.00043445 -0.0011433 -0.0014805
0.00023556 -0.00041698 -0.0012827 -0.00045657 0.0022348 -0.0016177 -0.12291 0.15172
0.0081528 -0.012479 -0.0023883 0.0011394
-0.0024357 9.7902e-05 0.00072678 0.0018746 5.5588e-05 0.00051667 0.0079075 -0.012467
-0.064322 -0.11956 0.011008 0.0011224
0.0015002 -0.00079551 0.00058794 0.00077485 -0.0011207 -0.0014854 -0.0023892 0.0010333
0.011052 0.0010032 0.072613 -0.0055369
2720000000 -0.06147 0.066222 -0.0006903 -0.011775 -0.00022557 0.002907 -0.00035668 -7.703e-05
-0.0021425 0.0021636 0.00039628 -0.001588
-0.0006121 -0.011721 0.10604 -0.032255 -0.005153 -0.0014224 -0.0016682 0.00051068
0.0019972 0.0003639 0.00088264 -0.00013435
-0.00031069 0.0029249 -0.0051893 -0.0013419 -0.12362 0.04133 0.00054028 -0.0026626
0.00017636 0.00030797 -0.001283 0.00048399
-0.00035922 -0.00010165 -0.0016753 0.00047795 0.0004937 -0.002491 -0.089432 0.18082
0.0031336 -0.01326 -0.0017358 0.0022207
-0.0022835 0.0020281 0.0020611 0.00040197 0.0002826 0.00034305 0.0030786 -0.013291
-0.084232 -0.086917 0.012285 -0.0015333
0.0005823 -0.0018243 0.0008371 -9.573e-05 -0.0012882 0.0005178 -0.0018236 0.0021665
0.012353 -0.0016377 0.076238 0.013133
2780000000 -0.048188 0.085489 -0.0050334 -0.01004 1.7817e-05 0.001348 0.00052715 -0.00036668
0.00090797 0.002845 -0.0007916 -0.0015827
-0.0050419 -0.010093 0.10444 -0.044437 -0.0041544 -1.0567e-05 -0.00026765 0.0017837
0.0018173 -0.0011936 0.00011894 -0.00021408
2.2513e-05 0.0013317 -0.0041315 3.8525e-05 -0.12034 0.071383 -0.0019572 -0.0020713
0.00011171 -0.00040039 -0.00023946 0.00054733
0.00050262 -0.00022931 -0.0002807 0.0018043 -0.0019395 -0.0020967 -0.059837 0.2031
-0.0022064 -0.013374 -0.00078731 0.0019665
0.0010874 0.0028258 0.0017261 -0.0012235 0.00014732 -0.00044499 -0.0022284 -0.013484
-0.099322 -0.054491 0.010394 -0.0067026
-0.00089892 -0.0015044 0.00014694 -0.00029724 -0.00025548 0.00058136 -0.0008111 0.0019951
0.010511 -0.0066933 0.081108 0.032005
2840000000 -0.033426 0.10136 -0.0080117 -0.0066698 0.00163 0.001997 -0.00017254 -0.00021128
0.0014808 0.0011201 -0.0017828 0.00046834
-0.0079945 -0.0066663 0.10263 -0.03799 -0.0035386 0.0012781 0.0005358 0.00083279
-0.00022039 -0.0016948 3.1178e-07 -1.2893e-05
0.0015509 0.0019457 -0.0035349 0.0013106 -0.11431 0.096541 -0.0015878 0.00039544
0.00040777 0.00043914 0.0010694 0.00075927
-0.00013006 -0.0001958 0.00056708 0.00084518 -0.0016658 0.00038861 -0.023742 0.21782
-0.0066644 -0.010736 0.00041159 0.0012156
0.0015153 0.00090042 -0.00023709 -0.0017051 0.00036221 0.00045416 -0.0067329 -0.01062
-0.10296 -0.022371 0.0083725 -0.0077544
-0.0016023 0.00024319 6.0976e-05 -2.5054e-05 0.0010698 0.00078222 0.00036334 0.0011099
0.0081945 -0.0077825 0.095217 0.047395
2900000000 -0.019214 0.122 -0.0089011 -0.0024244 0.0017469 0.00011558 0.00038445 -0.00063563
0.0022861 -0.0012311 -0.00074156 -5.5892e-05
-0.0089194 -0.0024336 0.082982 -0.046035 -0.0012519 0.0026855 0.0010654 0.00030943
-0.00069997 -0.0013855 -0.00021179 -5.3417e-05
0.0017769 -1.2794e-05 -0.0011738 0.0027574 -0.097051 0.12937 -0.00097347 8.954e-05
-0.0005403 -0.00083325 0.0017398 -0.0007315
0.00032082 -0.00073042 0.0010144 0.00026755 -0.0010451 0.00014154 0.013572 0.2206
-0.0091623 -0.0068262 0.00081993 0.0018011
0.002244 -0.0011004 -0.00059018 -0.0012734 -0.00047656 -0.00094176 -0.009154 -0.0067963
-0.10155 0.016885 0.0051732 -0.011007
-0.00075001 1.8016e-05 -0.00030709 3.0229e-05 0.0017689 -0.00060426 0.00081855 0.0018341
0.0050171 -0.011173 0.11027 0.053259
2960000000 0.0030339 0.13453 -0.0084505 0.0010578 0.00047844 0.0013093 -0.00061887 -0.00086241
-0.00030471 -0.0019605 -0.00094083 0.00050402
-0.0084844 0.0010216 0.091805 -0.045548 -0.00062649 0.0012281 0.00098586 -0.00012222
-0.0011504 -0.00055845 0.00045467 0.00035074
0.00042188 0.001422 -0.00065762 0.0012241 -0.078324 0.16034 -0.00051592 0.00083163
-0.00031925 0.00077281 -0.00032268 -0.0026591
-0.00056052 -0.00092787 0.0010489 -0.00013002 -0.00056751 0.00076869 0.055744 0.22719
-0.01043 -0.0020693 0.001625 0.00073418
-0.00032147 -0.0021577 -0.0013355 -0.00058747 -0.00039164 0.00095741 -0.01045 -0.0019061
-0.089962 0.04923 0.00063695 -0.012035
-0.00098127 0.00049429 0.00046421 0.00025061 -0.00035421 -0.0026452 0.0016736 0.00076417
0.0006396 -0.012106 0.13031 0.063569
3020000000 0.022159 0.1487 -0.0058284 0.0042167 0.001237 -0.00034376 -0.00094161 -2.33e-05
-0.00077748 0.00048526 -0.00015078 0.00060708
-0.0058071 0.0042446 0.080297 -0.034049 -0.00042968 9.0282e-05 0.00044684 -0.0010342
-0.001695 0.00051811 0.0006902 -9.3528e-05
0.0013606 -0.00041699 -0.00044732 3.1469e-06 -0.057385 0.18535 -0.00038771 0.00098506
0.0007293 0.00041524 -0.00062258 -0.0014237
-0.00092474 3.4991e-05 0.00039523 -0.0010338 -0.00016092 0.0011091 0.094354 0.21977
-0.0089557 0.0015579 0.00059961 0.00046413
-0.00077328 0.00043965 -0.0015929 0.00046474 0.00064158 0.00042176 -0.0088414 0.0014811
-0.071792 0.078154 -0.0026621 -0.0105
2.0343e-05 0.0005892 0.00062948 -8.4328e-05 -0.00086251 -0.0016738 0.00066762 0.00045559
-0.0026538 -0.010451 0.15062 0.060568
3080000000 0.050516 0.15805 -0.003906 0.006024 0.0015464 -0.00012131 -0.00076655 3.4262e-05
-0.00049676 0.00022393 -0.00015259 0.00063424
-0.0039737 0.0060917 0.077582 -0.0283 -0.00037485 0.00057096 -0.00029553 -0.00027161
-0.00015356 0.0012658 6.8143e-05 -0.0005238
0.0015496 6.2623e-06 -0.00035926 0.00051739 -0.020067 0.20694 -0.00064035 0.00010736
0.00045186 0.00046107 -0.0021522 -0.00057232
-0.00065469 3.071e-05 -0.00036246 -0.00022679 -0.00064574 0.00028029 0.12837 0.21154
-0.0064379 0.0047006 0.0019003 0.00046867
-0.00060582 0.00026285 -0.0002242 0.0012399 0.00044395 0.00026114 -0.0063776 0.0048579
-0.043375 0.11098 -0.0066992 -0.008545
9.1973e-06 0.00054688 0.00011502 -0.00057793 -0.0018995 -0.00044836 0.0019371 0.00045114
-0.0069244 -0.0083575 0.16502 0.066976
3140000000 0.079996 0.16078 -0.00060147 0.0073442 0.0027475 -0.0014131 -0.0011794 0.0010083
0.001659 0.00065219 0.00041076 -5.7186e-05
-0.00059564 0.0072631 0.073434 -0.029932 -0.001149 0.00021731 0.00076493 -0.00016045
2.438e-05 0.00086459 0.00061633 -0.00045654
0.0029048 -0.0015036 -0.0011341 0.00022738 0.022422 0.22781 0.00014546 0.0016441
0.0014758 -0.00088337 -0.0025382 0.00091317
-0.0012339 0.00089969 0.00073537 -0.00022866 7.7599e-05 0.0015649 0.16273 0.18584
-0.0030429 0.0068799 0.0010468 -0.0014098
0.0017147 0.00067477 9.1154e-05 0.00087026 0.0016415 -0.0006983 -0.0030655 0.0068709
-0.024785 0.1301 -0.0085943 -0.0047038
0.00038643 6.6726e-05 0.00056247 -0.00053962 -0.0028997 0.00096034 0.0010786 -0.0013094
-0.0084346 -0.0047603 0.18968 0.056876
3200000000 0.11246 0.17049 0.0041952 0.0060292 0.00091083 -0.0030639 -0.00025426 0.0021312
0.00047995 -0.0018966 -7.6779e-05 0.00042054
0.0042355 0.0060689 0.083719 -0.028261 -0.00096988 0.00071194 -0.00034088 -0.00078265
0.00070533 0.0010444 -0.00038727 -0.00096205
0.00085132 -0.0029993 -0.00093368 0.00075489 0.067298 0.23214 0.00096174 0.0007415
-0.00019773 -0.0023055 -0.0011492 0.002331
-0.00013867 0.0021025 -0.0002875 -0.0007927 0.0010296 0.00077704 0.18346 0.16372
5.7484e-05 0.0060031 0.00036863 -0.0014609
0.0003754 -0.0018523 0.0007329 0.0010119 -0.00026889 -0.0023224 -8.2464e-06 0.0059713
0.015539 0.14924 -0.0092464 -0.0005044
-2.3025e-05 0.00033813 -0.00046565 -0.00086911 -0.0012028 0.0023768 0.00030691 -0.0014312
-0.0094239 -0.00049364 0.20479 0.055885
3260000000 0.14437 0.16156 0.0042845 0.0027173 -0.00091875 -0.0024275 0.0010557 0.00096767
0.00039758 -0.001835 -4.7271e-05 -5.5798e-06
0.0042589 0.0027545 0.09183 -0.031318 -0.0016006 0.0021717 -0.00028998 -0.00016986
0.00082691 -0.00057485 -0.00097526 0.00019752
-0.00095343 -0.0023907 -0.0016083 0.0021826 0.11863 0.22801 0.0005178 -0.00019244
-0.0010565 -0.001057 0.00051476 0.0018247
0.0010041 0.00093 -0.00028254 -0.00015873 0.00057381 -0.00017861 0.21051 0.12592
0.0024259 0.0057452 -0.000858 -0.0017044
0.00027792 -0.0017802 0.00077662 -0.00045637 -0.0011424 -0.00105 0.0025211 0.0056122
0.042799 0.15785 -0.0066203 0.004029
-0.00011691 0.00015406 -0.00097824 5.4106e-05 0.00084028 0.0017216 -0.00077065 -0.0015762
-0.0065286 0.004214 0.23421 0.045846
3320000000 0.17425 0.15462 0.0070545 0.00083921 -0.00043568 -0.0016487 0.00078023 0.00020674
-0.001752 -0.0012801 0.00032641 0.00013176
0.0070891 0.00088026 0.09883 -0.0277 0.0010242 0.0023494 -0.00026248 -0.00053572
-0.00020382 -0.00028204 -0.00042066 0.00024025
-0.00057127 -0.0016933 0.0010344 0.0022981 0.1672 0.2187 0.00026086 1.9301e-05
-0.0011348 -0.00035071 0.00046487 0.0007896
0.00080759 6.6422e-05 -0.00028667 -0.0006015 5.1739e-05 -4.4135e-05 0.2189 0.095987
0.004087 0.003369 -0.0011989 7.1556e-05
-0.0019983 -0.0012131 -0.00025656 -0.00026982 -0.0009751 -0.00036325 0.0040742 0.0033205
0.07522 0.15772 -0.0036946 0.004987
0.00035615 6.4673e-05 -0.00049582 0.00025658 0.00022367 0.0011492 -0.0012016 6.356e-05
-0.0037094 0.0047831 0.24935 0.032887
3380000000 0.20903 0.13722 0.005358 -0.0024045 -0.0011129 0.00059114 0.0011458 0.00039233
-0.0015324 0.00075555 0.0003055 -6.8971e-05
0.0053333 -0.0023845 0.11009 -0.035358 0.00022681 0.0028586 -0.0012187 -0.00052998
-6.7043e-06 0.00011616 -0.00071792 0.00037279
-0.001121 0.00063568 0.00028386 0.002831 0.20829 0.19583 0.00085411 -0.00043261
-0.0019487 0.00067824 0.00092208 0.0013893
0.0011176 0.00041964 -0.0011668 -0.00057619 0.00093541 -0.00049071 0.23418 0.063727
0.0054745 0.0028817 -0.00040321 0.00027963
-0.0013071 0.00078201 -0.0001658 0.00027442 -0.0023346 0.00071943 0.0055448 0.002813
0.11837 0.14908 -0.0006115 0.005674
0.00016203 4.1406e-05 -0.00068236 0.000256 0.0011401 0.0012358 -0.00043781 0.00035994
-0.00071824 0.0059034 0.27908 0.014545
3440000000 0.23965 0.11557 0.0042513 -0.0039372 -0.00074401 -0.0017743 0.00088795 -5.4078e-05
-0.0014016 0.0015412 0.00078724 0.00023676
0.0041688 -0.0039178 0.10384 -0.040711 0.0032978 0.0020495 -0.0010164 0.0011628
7.4578e-05 0.0005414 0.00010423 0.00098965
-0.00066374 -0.0018002 0.0033348 0.0019143 0.24634 0.16688 -0.00043877 -0.0001227
-8.1948e-05 0.0016724 0.00084228 0.00084147
0.00084818 -5.6402e-05 -0.0009182 0.0012265 -0.00036846 -0.00017358 0.2353 0.031057
0.0073237 -0.00013909 -0.00029382 -3.0551e-05
-0.0015395 0.0016289 3.9894e-05 0.00034041 -6.0531e-05 0.0015235 0.0072731 -0.00013663
0.14748 0.13824 0.0030482 0.003456
0.00094932 0.0002999 0.00019448 0.00095423 0.00083553 0.00083006 -0.00040364 -2.6637e-05
0.0033169 0.0035156 0.29572 -0.015107
3500000000 0.27128 0.084309 0.002215 -0.0045802 -0.0014842 0.0016331 0.0011003 -0.00073855
-0.00075175 0.0012591 0.00044988 -0.00087828
0.0021855 -0.004706 0.11622 -0.06488 0.0032821 0.00086417 -0.00043955 0.00069379
0.00043175 -0.00010091 8.7186e-05 0.00027106
-0.0015769 0.0016628 0.0033618 0.00096165 0.27619 0.13287 0.00015912 -0.0003659
-8.7843e-05 0.00095935 0.0013212 1.0475e-05
0.001069 -0.0007736 -0.0004292 0.00073094 0.00011168 -0.00028902 0.2397 0.003779
0.007145 -0.0030161 0.00018659 6.8038e-06
-0.00087708 0.0012788 0.00048648 -1.61e-05 0.00010371 0.00063091 0.0072358 -0.0029962
0.19245 0.11099 0.0036684 0.0017723
0.00062594 -0.0010404 9.9851e-05 0.00031189 0.0015145 0.00013506 0.00027593 7.4849e-05
0.0033509 0.0015677 0.31594 -0.042653
3560000000 0.2896 0.050178 0.00012616 -0.0057422 -4.6092e-05 -0.00080708 0.00058207 9.6785e-05
0.001399 0.0017435 4.7081e-05 -0.0010663
4.4333e-05 -0.0056934 0.11018 -0.07032 0.0057282 -0.0010862 0.00036664 0.00066823
0.00071988 -0.00032043 0.00022881 0.00033295
-0.00010527 -0.00082171 0.0057062 -0.0011927 0.30334 0.089718 -0.0004347 -5.008e-05
0.00077493 0.00057941 0.0015498 -0.00058969
0.00063106 0.00016575 0.00041993 0.00062102 -0.00052023 -0.000177 0.22999 -0.032753
0.0057583 -0.0057084 -0.00046489 -0.00071126
0.0015273 0.001577 0.00067941 -0.0002331 0.00068754 0.00070234 0.0056888 -0.0058724
0.21385 0.096489 0.0028344 -0.0015872
-2.7873e-07 -0.00077937 0.00031208 0.00022702 0.0014186 -0.00084265 -0.00046591 -0.00066224
0.0031307 -0.0013958 0.32786 -0.082783
3620000000 0.30552 0.012884 -0.0012364 -0.0034035 -0.002024 -0.0001872 0.00037798 -0.0018318
-0.00012255 0.00054181 -0.00077629 -0.0009595
-0.0011898 -0.0034476 0.11061 -0.099919 0.0035975 -0.0040114 0.00033479 0.00048886
-0.00021748 -0.00081832 0.00070727 0.00019046
-0.0019235 -0.0001902 0.0035948 -0.0040782 0.31541 0.045322 0.00010092 -0.00080154
9.7154e-05 -1.7596e-05 0.00076088 -0.0007948
0.00034558 -0.001828 0.00036013 0.00053913 0.00021696 -0.00075124 0.2189 -0.062972
0.0017129 -0.0078449 -0.0011414 0.00074118
1.6129e-05 0.00058891 -0.00022719 -0.00088828 -4.2465e-05 -8.851e-05 0.0015531 -0.0077415
0.23635 0.055286 0.0016738 -0.0018202
-0.00085276 -0.00081159 0.0006325 0.00039077 0.00083518 -0.00070074 -0.0010895 0.00083831
0.0018722 -0.002089 0.32989 -0.11811
3680000000 0.30914 -0.031378 -0.0032814 -0.003895 -0.0012031 0.0016765 -0.0012475 -0.0002814
0.0018048 -0.00026942 -0.0013507 -0.00053475
-0.0034113 -0.0039083 0.10579 -0.11678 0.0011869 -0.004752 0.00078144 0.00033016
-0.00043127 -0.00064299 0.00059652 0.00027139
-0.0011318 0.0018028 0.0011672 -0.0046995 0.32576 -0.0043156 -0.0009595 -0.00066466
0.0010861 0.00098057 0.00064723 -0.001989
-0.0012895 -0.00042686 0.0007401 0.0002883 -0.0010027 -0.00063518 0.20534 -0.096896
-0.00027415 -0.0065258 -0.00081446 0.0013777
0.0016466 -0.00018649 -0.00047759 -0.00057582 0.0011291 0.0010529 -0.00022113 -0.0067169
0.25619 0.029955 0.0016615 -0.002122
-0.001305 -0.00059415 0.00054035 0.00020523 0.00077302 -0.0022469 -0.0007103 0.0013256
0.0012801 -0.0015472 0.32987 -0.16245
3740000000 0.31138 -0.066307 -0.0029016 -0.00011182 -0.0020944 0.0027341 -1.1785e-07 -0.00068473
-0.00067853 0.00027402 -0.00090876 0.00056718
-0.0029259 -9.616e-05 0.096803 -0.13859 0.00062307 -0.0052222 0.00017336 -0.00030554
-0.00020883 -0.00014969 0.00063383 0.00017197
-0.001926 0.0027187 0.000317 -0.0052389 0.32856 -0.043638 -0.00053823 -3.3443e-05
-6.156e-05 6.4801e-05 -0.00063122 -0.0013389
-5.0228e-05 -0.00068131 0.00014916 -0.00032504 -0.00048888 0.00010106 0.18398 -0.12064
-0.0019146 -0.0064859 0.00062533 0.0027751
-0.00049301 0.00031325 -8.8323e-05 -0.00020324 6.8864e-05 0.00012882 -0.0019773 -0.0062248
0.26218 -0.0085466 -0.00034868 -0.0018158
-0.00099735 0.00051039 0.00060041 -1.8598e-05 -0.00067013 -0.0012389 0.00043338 0.0027317
2.9155e-05 -0.002452 0.31501 -0.20296
3800000000 0.30598 -0.11183 -0.002164 0.00037472 0.00092984 0.0039034 -0.0012932 -0.0015367
0.0012807 0.00092647 -0.0009282 0.00050214
-0.0021893 0.00023051 0.0857 -0.15317 -0.0022713 -0.0047481 0.00023949 0.00030692
-0.00096045 -0.00038489 0.0010028 -9.1006e-06
0.00091964 0.0039812 -0.0021955 -0.0048482 0.32479 -0.085437 -0.00078666 0.00034096
0.00096176 -8.2554e-05 -0.0010733 -0.00056401
-0.0012768 -0.0015921 0.0002042 0.00029113 -0.00066868 0.00026036 0.17394 -0.14588
-0.0038732 -0.0044481 0.0014491 0.0018915
0.0012347 0.00088115 -0.0009516 -0.0003321 0.00081941 -3.0497e-05 -0.0038973 -0.0044384
0.27543 -0.049429 0.0017695 -0.0012962
-0.00099364 0.00047709 0.0010421 7.2697e-05 -0.00086096 -0.00055854 0.0016725 0.0017803
0.0015134 -0.00090763 0.30645 -0.24316
3860000000 0.29527 -0.14369 -0.00093761 0.0010593 0.002767 0.0021401 -0.0019239 0.0011648
0.00061371 -0.0011699 -0.0002111 0.0014584
-0.00092216 0.00097858 0.066485 -0.16267 -0.0033579 -0.0048284 0.00050345 -0.00061568
-0.00075816 0.0013533 0.00058197 -0.0012481
0.0027443 0.0019554 -0.003435 -0.0047265 0.30505 -0.12481 -0.00092363 0.00059843
0.00028807 -0.00047933 -0.00061463 -0.0001235
-0.0018591 0.0011564 0.00050095 -0.00067901 -0.00092812 0.0007055 0.14615 -0.16062
-0.0025151 -0.0044383 0.0022951 0.00075183
0.00049884 -0.0013118 -0.00073249 0.001318 0.00034131 -0.00071829 -0.0026308 -0.0043334
0.27099 -0.081382 -9.9372e-05 -0.0023707
-0.00015559 0.0015704 0.00043367 -0.0012641 -0.00094818 7.5056e-06 0.0021447 0.00073794
0.00011492 -0.0023301 0.2838 -0.28174
3920000000 0.28067 -0.18377 0.001423 0.00012096 0.003748 0.00243 -2.9871e-05 0.00097771
0.00052445 1.4515e-05 0.00060239 0.00017243
0.0015321 0.00012775 0.039265 -0.17858 -0.0048262 -0.0030591 -0.00048616 -5.8472e-05
0.00038374 0.00031596 -0.00051229 -0.00031744
0.0039446 0.0023075 -0.0049855 -0.0030247 0.29902 -0.15825 0.00012701 0.001357
0.0017108 -0.0014744 -0.00056043 -0.00026938
4.3309e-05 0.0010924 -0.00043658 -4.3075e-05 0.00011411 0.001323 0.12574 -0.17134
-0.0048653 -0.0038567 0.0021471 -0.00024072
0.00062578 -4.8617e-05 0.00042581 0.00022888 0.0014594 -0.0014361 -0.004754 -0.0038379
0.26247 -0.12987 0.0011055 -0.0021834
0.00034646 0.0003216 -0.0004527 -0.00026573 -0.00037756 -0.00023546 0.0021718 -1.6839e-05
0.00085901 -0.0023713 0.26158 -0.30848
3980000000 0.25316 -0.21989 0.0017168 -0.002703 0.005028 -0.00054288 0.00017797 0.0011529
0.0011064 -0.0017972 0.00024094 0.00019346
0.0017092 -0.0026545 0.016948 -0.19185 -0.0054498 -0.001163 0.00080285 0.0004243
0.00034169 0.00020641 6.6475e-06 -0.0010195
0.0048578 -0.00065286 -0.0054616 -0.0012242 0.27013 -0.18845 0.0014989 9.2866e-05
-0.001175 -0.0010523 -0.00064985 -0.00066473
0.00016505 0.0011333 0.0007593 0.00043696 0.0013705 4.4894e-05 0.089782 -0.19252
-0.0044429 -0.0035547 0.0016689 -0.0010479
0.0010034 -0.0018174 0.00054305 0.00039034 -0.0009892 -0.0012199 -0.0047086 -0.0035256
0.24951 -0.1605 0.00067477 -0.0053617
0.00044118 6.6194e-05 7.7133e-05 -0.0010994 -0.00075373 -0.00063794 0.0016302 -0.0011853
0.0007714 -0.005013 0.22774 -0.34666
4040000000 0.22578 -0.24531 -0.00056117 -0.0039206 0.0033633 -0.0030889 0.00015764 0.00014837
-0.00045175 -0.0008602 0.00043818 0.00017922
-0.00049403 -0.0038553 -0.0086361 -0.199 -0.0046807 0.00034735 0.00017804 -0.0010589
4.6514e-06 -8.4696e-05 -0.0011614 -0.00029396
0.0032452 -0.0031371 -0.0045863 0.00051641 0.2475 -0.22164 8.7682e-05 -0.00044243
-0.00057959 -0.00034234 -0.0012277 -1.854e-05
0.00028993 0.00012158 0.00021518 -0.0010159 0.00019472 -0.00054196 0.067998 -0.18743
-0.0067434 -0.0018434 0.0016615 -0.00058597
-0.00061384 -0.0011556 -7.3321e-05 -5.1943e-05 -0.00067867 -0.00026299 -0.0065853 -0.0017267
0.23593 -0.19332 -0.0020067 -0.0034184
0.00040499 0.00042336 -0.0012901 -3.8659e-05 -0.0011651 0.00022359 0.0015811 -0.00041821
-0.0020173 -0.0036625 0.18998 -0.36425
4100000000 0.19579 -0.26897 -0.0032439 -0.0028653 0.00091721 -0.0035939 -0.00025174 7.1348e-05
0.00024827 -0.0018954 0.00073973 0.0003991
-0.0031907 -0.0028408 -0.034139 -0.20205 -0.004372 0.00089829 -0.00011719 -0.00020384
0.00078738 0.00044109 -0.00050118 5.9362e-05
0.0009391 -0.0036502 -0.0045201 0.00089727 0.22552 -0.24836 0.00035693 -0.00027665
-0.00096353 -0.00046301 -0.0013898 0.00041444
-0.00040614 9.3065e-05 -0.00016452 -0.00018225 0.00032593 -0.00032577 0.034434 -0.20079
-0.0064509 0.0009222 0.001012 -0.0013055
0.00019953 -0.0018495 0.0008494 0.00041204 -0.00096423 -0.00014415 -0.0064352 0.00074778
0.21826 -0.21923 -0.0024402 -0.0044055
0.00065833 0.00012944 -0.00065002 5.2212e-05 -0.0014769 0.00033774 0.0012406 -0.0013994
-0.0029572 -0.0044808 0.15639 -0.39086
4160000000 0.16661 -0.2863 -0.0037447 -0.0019883 -0.00022897 -0.0031176 0.00075576 -0.00010157
-0.0037573 -0.00060354 0.00079562 -0.00090308
-0.0038336 -0.001976 -0.059681 -0.19789 -0.0045903 0.0024887 -0.00043057 -0.00033775
0.0003392 -0.00039204 -0.0010878 0.00022381
-0.00036988 -0.00291 -0.0045671 0.0024255 0.19288 -0.26285 0.00050677 -0.0003447
-0.00073044 -0.00027351 -0.0011096 0.0010429
0.00080165 -0.00025345 -0.00040526 -0.00022745 0.00053686 -0.00024604 0.010452 -0.1886
-0.0053913 0.0012431 0.00090024 -0.0022966
-0.0036628 -0.00066082 0.00041959 -0.0004287 -0.0010668 -0.00050624 -0.0053156 0.0016111
0.18187 -0.2532 -0.0049505 -0.0030052
0.0010901 -0.00075021 -0.0011803 0.00030673 -0.0012041 0.0008558 0.00073821 -0.0021801
-0.0045285 -0.0028121 0.107 -0.39959
4220000000 0.13786 -0.30251 -0.0047101 0.00036188 0.0002812 -0.0037487 -0.00037183 -0.00016636
-0.00074957 0.0012093 0.00043279 -0.0014986
-0.0047224 0.000322 -0.095752 -0.18772 -0.0024746 0.0032092 -0.00011843 -8.9461e-05
0.00017091 -0.00018843 -0.00072607 0.0011799
0.00023541 -0.0037299 -0.00245 0.003293 0.1637 -0.28958 2.6745e-05 0.00015097
2.2921e-05 -1.2963e-05 -0.00012553 0.0011797
-0.00046875 -0.00012213 -0.00017542 -0.00015199 -2.668e-05 -5.4982e-05 -0.01337 -0.18675
-0.0045309 0.0022795 2.4701e-05 -0.0024495
-0.0008212 0.0013518 7.3083e-05 -0.00011918 0.00034329 0.00018161 -0.0045492 0.0021468
0.16605 -0.27564 -0.0046718 -0.0025887
0.00036925 -0.0014191 -0.00054442 0.0011871 -7.1598e-05 0.0012075 0.00018629 -0.0024047
-0.005041 -0.002717 0.079532 -0.41233
4280000000 0.10579 -0.31149 -0.0026466 0.0022021 -0.0017576 -0.0044249 -0.00038716 0.00076194
-0.00019801 0.0011209 -0.00087055 -0.00024773
-0.0026516 0.0022441 -0.12131 -0.19199 -0.0029033 0.0029373 -0.0007619 -0.00042599
0.00014512 0.00030151 0.00065432 0.00068582
-0.0017113 -0.0042586 -0.0028778 0.0029587 0.13291 -0.29678 0.00069437 -0.00028725
-0.00088791 0.0010598 -0.00024212 0.0007847
-0.00033035 0.00091878 -0.00080509 -0.00042027 0.00079868 -0.00026182 -0.050844 -0.17171
-0.0049043 0.0026019 -0.00045622 -0.0020164
2.2242e-05 0.0010792 0.00016365 5.6272e-05 -0.001023 0.0011235 -0.00509 0.0027126
0.11652 -0.29556 -0.006543 -0.00068463
-0.00096442 -0.00035918 0.00067864 0.00076912 -0.0002479 0.00058393 -0.00064709 -0.0020893
-0.0063965 -0.00021025 0.028772 -0.4177
4340000000 0.078174 -0.31985 -0.0013772 0.0020445 -0.0025117 -0.0015687 0.00021656 0.00055577
-5.5502e-05 0.00051711 -0.00020967 -0.00076058
-0.0014478 0.0019818 -0.1418 -0.16581 -0.0020104 0.0040685 -0.00010746 0.00057807
-0.0002874 -0.00035265 0.00048542 0.00049155
-0.0026012 -0.0014791 -0.0019764 0.0040868 0.097254 -0.31384 -0.00033359 -0.00097915
0.00026356 0.00057128 0.00072054 0.0018877
0.00024099 0.00044578 -0.00017012 0.00051715 -0.00043527 -0.00092312 -0.068899 -0.16913
-0.0047361 0.0039654 -0.0014174 -0.0024199
-0.0001404 0.00061642 -0.00022291 -0.00027805 0.00041082 0.000707 -0.0045539 0.0038512
0.088611 -0.31798 -0.0049653 0.0019279
-9.6644e-05 -0.0008147 0.0005418 0.00039558 0.00038603 0.0019537 -0.0013213 -0.0024189
-0.0048556 0.0018293 -0.0051475 -0.41091
4400000000 0.04716 -0.32465 -0.00048276 0.001113 -0.0027723 -0.0016107 0.00084862 0.0012376
-0.00016324 0.00042414 -0.00031545 -0.00043093
-0.00048149 0.0011688 -0.17081 -0.15563 -0.0013126 0.0042293 -0.00044957 0.00050119
8.814e-05 -0.00030531 0.00060437 0.00019495
-0.0027741 -0.0015524 -0.0012269 0.004196 0.0671 -0.31936 -0.00011802 -0.0002152
0.00038336 0.00034618 0.00094948 0.0015067
0.0009014 0.001277 -0.00039169 0.00050965 -0.00024035 -0.00027929 -0.093308 -0.15634
-0.0033287 0.0054269 -0.0021647 -0.0014331
-0.00023407 0.00044796 0.00014827 -0.00054101 0.00033996 0.00028578 -0.0034954 0.0054905
0.055326 -0.32805 -0.0042436 0.0010694
-0.00017377 -0.00038322 0.00061595 0.00022715 0.0011201 0.0012952 -0.0020664 -0.0014849
-0.0046122 0.0013577 -0.051003 -0.41556
4460000000 0.011968 -0.32432 -0.00077249 -3.0369e-05 -0.0040395 -0.00053777 0.0014216 -0.00063369
-0.00040202 0.0015037 -0.00069801 -0.00031241
-0.00073092 -4.5559e-05 -0.19213 -0.12566 -0.00044385 0.0045454 -0.00030824 0.0007715
-0.00033848 -0.00049791 0.00042643 -0.00062114
-0.0041178 -0.00063845 -0.00037815 0.0045883 0.042671 -0.3262 -0.00055487 -0.00043564
0.00044068 1.6255e-05 0.0021814 0.00051467
0.0014174 -0.00063457 -0.00027738 0.00083459 -0.00042161 -0.0004452 -0.10673 -0.1345
-0.0017375 0.006391 -0.0023364 -0.0010715
-0.00049274 0.0014152 -0.00029678 -0.00050393 0.00032747 0.00027585 -0.0014145 0.0063939
0.018618 -0.32099 -0.0043217 0.0036054
-0.00087145 -0.00041994 0.00029024 -0.00044389 0.0019282 0.0006501 -0.0024494 -0.00084283
-0.0041368 0.0034094 -0.090814 -0.39703
4520000000 -0.012458 -0.32467 -0.00063303 -0.00057511 -0.0036662 0.00042576 0.00065426 -0.00014411
0.0017823 -2.7626e-05 -0.00069278 0.00086421
-0.00063929 -0.00060826 -0.21642 -0.10859 0.00074791 0.0047446 0.00056808 0.00087694
-0.00036639 4.9692e-05 0.00016315 -9.2113e-05
-0.0036085 0.00050557 0.00083665 0.0047142 0.011298 -0.32367 -0.00094509 0.00058981
0.00057716 -0.00041294 0.001524 -0.00072564
0.00066239 -0.00023621 0.00055178 0.00088501 -0.00097451 0.00052091 -0.12434 -0.12544
-0.00034251 0.0062325 -0.0030414 -0.00025779
0.0016617 -9.9799e-05 -0.00019454 0.00014203 0.00059165 -0.00075177 -0.00046565 0.0061597
-0.029168 -0.33072 -0.0025063 0.0033388
-0.00058108 0.00090895 0.00020675 -0.00026344 0.001813 -0.00068474 -0.0030559 -0.00025104
-0.0026079 0.0032544 -0.11942 -0.39474
4580000000 -0.050179 -0.31728 -0.0014715 -0.00039238 -0.0029282 0.0024727 0.00074729 -0.00028648
0.00028919 3.9029e-06 -0.00066461 0.00071871
-0.0014798 -0.00042893 -0.2347 -0.08223 0.00086476 0.0041246 0.00064927 -0.00020948
-8.5046e-05 0.000157 6.458e-05 -9.7545e-05
-0.0028748 0.0025201 0.0010179 0.0041227 -0.020373 -0.32054 -0.00024439 0.00046261
-0.00016282 -1.3057e-05 0.0016725 -0.0010618
0.00060416 -0.00030082 0.00070192 -0.00016862 -0.00027847 0.00048676 -0.13511 -0.10041
0.0021456 0.0053218 -0.0027174 0.0012269
0.00028075 3.1814e-05 -9.5913e-05 0.00016833 -0.00025596 0.00012753 0.0021808 0.0052669
-0.055271 -0.3352 -0.0021854 0.0038083
-0.00070409 0.00079707 2.8622e-05 -6.1914e-05 0.0016825 -0.0010804 -0.0026346 0.0012643
-0.0020965 0.0040979 -0.16487 -0.36518
4640000000 -0.075492 -0.31047 -0.0024532 -0.0015487 -0.003125 0.0026061 0.00052861 -0.0014005
0.0014425 -0.00055135 7.2564e-05 0.00098304
-0.0024913 -0.0015623 -0.24522 -0.054598 0.0016408 0.0039797 0.0007017 0.00030695
-0.00039853 0.00060023 0.00011838 -0.000705
-0.0030322 0.0026455 0.0017444 0.0040338 -0.044759 -0.31543 0.00028967 0.00088957
0.001085 4.5233e-05 0.00017368 -0.0024813
0.0005737 -0.0013762 0.00067528 0.00027927 0.00032872 0.00077482 -0.14053 -0.086065
0.0036213 0.0036773 -0.0024695 0.0016416
0.00162 -0.00061518 -0.00033522 0.0005541 0.0012087 0.00022054 0.0038099 0.003637
-0.086927 -0.31756 -0.0025497 0.0040294
2.39e-05 0.0010238 0.00017242 -0.00069952 0.00015136 -0.0023402 -0.0026345 0.0017586
-0.0022482 0.0038309 -0.18352 -0.35417
4700000000 -0.10292 -0.30552 -0.0040816 -0.00011821 -0.0014822 0.0046358 -0.00088528 -0.0009603
0.00096174 -0.00060948 0.00085207 0.00076652
-0.0040905 -0.00015944 -0.25692 -0.035692 0.00288 0.0042189 0.00046085 -0.00046553
0.00042161 0.0003229 -0.00016822 -8.177e-05
-0.0014288 0.0046553 0.0029506 0.0041977 -0.075787 -0.30915 -9.0911e-05 0.0004817
0.00043278 -0.00028083 -0.00011619 -0.0012238
-0.00095705 -0.001077 0.0004586 -0.00046291 -0.00017045 0.00057053 -0.15716 -0.065224
0.0032303 0.0015983 -0.0013459 0.0024871
0.0008399 -0.00065219 0.00039513 0.00026486 0.00025797 -0.00026238 0.0031465 0.0016321
-0.12545 -0.30812 -0.0011333 0.0039682
0.0010231 0.00074324 -0.00028892 -6.7008e-05 -2.2801e-06 -0.001266 -0.0013362 0.0025065
-0.0013473 0.0041914 -0.22671 -0.32567
4760000000 -0.13248 -0.29075 -0.0048362 0.0012539 0.0005984 0.0048855 -0.0007661 -0.00059141
0.00030439 -0.0012144 0.0010759 -0.00025409
-0.0048275 0.0012569 -0.25217 0.0068864 0.0033763 0.0029934 -4.8516e-05 -0.00062543
0.00037163 0.00017294 2.1258e-05 -0.00023328
0.00064637 0.0048053 0.0034283 0.0029536 -0.10619 -0.29471 0.00062376 0.00038097
0.00070057 -0.00036808 -0.0013679 -0.0008697
-0.00070901 -0.00050548 -6.0611e-05 -0.00066007 0.00069879 0.00039429 -0.15115 -0.048575
0.002401 0.0010173 -0.00059434 0.0027202
0.00022852 -0.0010074 0.00033518 6.8803e-05 0.0010299 -0.00022101 0.0024464 0.001133
-0.15821 -0.29006 -0.00057132 0.0041815
0.00095887 -0.00042585 0.00012432 -0.00023416 -0.0016476 -0.0009699 -0.00066546 0.0026488
-0.00018977 0.0044427 -0.2382 -0.30309
4820000000 -0.15942 -0.27707 -0.0052402 0.00277 0.0017714 0.0029995 -0.00082843 -0.00049154
0.00036456 -0.0010282 7.8816e-05 -0.00051532
-0.0052223 0.002746 -0.2637 0.029105 0.0044015 0.003088 -3.8726e-06 -0.00038828
0.0002348 -9.4618e-05 -0.00033709 -0.0003462
0.0018759 0.0030106 0.0044418 0.0030029 -0.13352 -0.29018 0.00055152 -0.00028036
0.00043423 -0.00072635 -0.00099156 -0.00015419
-0.00080845 -0.00046977 -4.421e-05 -0.0003469 0.00043551 -0.00045184 -0.16625 -0.030978
0.0016393 0.00013754 -4.5538e-05 0.0028951
0.00047978 -0.00099593 0.00033494 -0.00014563 0.00014234 -0.0009087 0.0016481 -0.00019463
-0.19496 -0.2723 -0.00018708 0.0038335
9.2691e-05 -0.00061311 -0.00040547 -0.00042716 -0.00086641 -0.0001703 5.9696e-05 0.0030199
-0.00048481 0.0034379 -0.27533 -0.27311
4880000000 -0.19078 -0.25729 -0.0042701 0.004813 0.0022318 0.0029928 -0.0013716 0.00022723
-0.00085658 -0.0010027 0.00026104 -6.4145e-05
-0.0042724 0.0047891 -0.25491 0.070586 0.0047432 0.0014581 -0.00036358 -0.00017767
-0.00020642 0.000163 -0.00019583 7.7131e-05
0.0022243 0.0029565 0.0047622 0.0014146 -0.15187 -0.27736 0.00043985 -0.00037701
-0.00027843 -0.0014397 -0.00036961 4.6529e-05
-0.0014164 0.0002139 -0.0003944 -0.00018776 0.00056014 -0.00036627 -0.15934 -0.012476
0.00060325 -0.00022594 0.0012965 0.002521
-0.00097324 -0.00092982 -0.00019353 0.00020292 -0.00016195 -0.0013076 0.00043701 -2.4348e-05
-0.22391 -0.25541 0.00065715 0.0030735
0.000303 -7.293e-05 -0.00014442 7.6925e-05 -0.00051515 -0.00018044 0.0012386 0.0023605
0.00068543 0.0035623 -0.28684 -0.24344
4940000000 -0.21152 -0.23968 -0.0028938 0.0068077 0.0028453 0.0010527 -0.00020287 0.00065162
-0.0010364 -0.00040646 0.00011559 -0.00079622
-0.0028583 0.0067679 -0.26648 0.096323 0.0056995 0.0010004 -7.2376e-05 -9.1876e-05
0.00032073 -0.00024374 -0.00028382 0.00023788
0.002928 0.00098745 0.0056571 0.00087811 -0.1723 -0.25396 0.00024803 -0.00044235
-0.0010942 5.1868e-06 -0.00050562 4.4646e-05
-0.00021703 0.00072238 -3.5955e-05 -0.00011654 0.00019297 -0.00043639 -0.16669 -0.0030142
-0.00037525 0.00056608 0.0017313 0.0017514
-0.00097711 -0.00030806 0.00039896 -0.00026783 -0.0010763 -4.2954e-05 -0.00022113 0.00047492
-0.24641 -0.22635 -3.4441e-05 0.0035151
9.4573e-05 -0.00074032 -0.00037686 0.00017492 -0.0004522 0.00012517 0.0017904 0.0019373
0.00018995 0.0031064 -0.3105 -0.21715
5000000000 -0.23232 -0.21515 0.00010011 0.0073854 0.0030683 0.0015789 -0.00016741 0.00067697
-0.00039351 0.00065271 -0.00032744 -0.00062728
5.6897e-05 0.0073738 -0.25262 0.11379 0.005662 -0.00082581 -0.00030076 -9.1707e-05
-4.99e-05 -0.00058136 -0.00012899 -9.0991e-05
0.0031387 0.001584 0.0057117 -0.00098501 -0.20218 -0.23902 -0.00056159 -0.00079177
-0.00037821 -0.0003517 -0.00049128 -0.0001198
-0.00015213 0.0007029 -0.00029925 -0.00010672 -0.0006287 -0.00074 -0.16106 0.021103
-0.00056909 0.0019422 0.0024561 0.0012743
-0.00033303 0.00058563 -0.00018029 -0.00053011 -0.00052404 -0.00034389 -0.00084159 0.0019842
-0.27324 -0.20426 0.00067566 0.0038248
-0.0002763 -0.00085923 -8.9194e-05 -1.7816e-05 -0.00048254 -0.00022225 0.0025567 0.0010895
0.00028587 0.0040653 -0.32246 -0.1827
5060000000 -0.25326 -0.18748 0.002136 0.0069557 0.0030144 -0.00028542 0.00014211 0.00058821
-0.00032708 -5.0811e-05 -0.00045484 -0.00030305
0.002111 0.0069607 -0.23488 0.15048 0.0050131 -0.0019285 2.5362e-05 0.00018074
-0.00043919 6.0619e-05 -0.00034942 0.0002024
0.0030247 -0.00032332 0.0049988 -0.0020081 -0.21573 -0.21761 -0.00040737 0.00039016
-0.0010722 0.00031406 -0.0011733 0.00012788
0.0001548 0.00050733 -1.8684e-06 0.00016122 -0.00036263 0.00030457 -0.16264 0.028429
7.5632e-05 0.0031428 0.0017546 0.00048137
-0.00040559 -0.00012266 -0.00042367 -1.3006e-05 -0.00091638 0.00020635 0.00031071 0.0032116
-0.28416 -0.17346 0.0015723 0.0034518
-0.00032156 -7.513e-05 -0.00034254 0.00023276 -0.0012845 0.00011209 0.0017046 0.00062397
0.0020766 0.0033024 -0.33425 -0.15432
5120000000 -0.26925 -0.16215 0.0035564 0.0058125 0.0029633 -0.00046081 0.00040192 0.00062387
-0.00025758 0.00075743 -0.00046913 0.00020404
0.0035419 0.0058314 -0.22913 0.17694 0.0048508 -0.0027408 2.5154e-05 0.00023419
-1.3837e-05 -5.7194e-05 -3.2229e-05 0.00019674
0.0028911 -0.00047098 0.0048096 -0.0028092 -0.22969 -0.20172 -8.6072e-05 0.00012065
-0.00019916 0.0011636 -0.0011739 0.00087344
0.00041365 0.00070804 4.6696e-05 0.00019971 8.6837e-06 0.00017876 -0.15885 0.054545
0.0018885 0.0033931 0.0023656 0.00024826
-0.00022058 0.00079114 -5.8825e-05 -0.00014525 -0.00025127 0.001086 0.001747 0.0032489
-0.29778 -0.13978 0.0019813 0.0033725
-0.0004196 0.00016354 -0.00011402 0.00024983 -0.0011035 0.00079723 0.0024917 0.00028752
0.0016517 0.0031633 -0.3469 -0.11976
5180000000 -0.28513 -0.13168 0.0049579 0.0047663 0.0034406 -0.0010865 0.00021814 0.00052034
-0.00018965 0.00036944 -0.00057865 0.00034816
0.004988 0.004732 -0.20655 0.19979 0.0040816 -0.0038307 -0.0003463 -0.00022192
-0.00021571 -0.00021187 -9.5048e-05 0.00021409
0.003439 -0.0011847 0.003958 -0.0039679 -0.24073 -0.1654 -0.00027808 0.00057103
6.6687e-05 -0.00015458 -0.00015148 0.00080433
0.00025786 0.00056565 -0.00035797 -0.00017865 -0.00027716 0.00060606 -0.1579 0.064216
0.0033653 0.0034515 0.0023873 -0.000709
-9.1871e-05 0.00037636 -0.00016809 -0.0001513 0.00015501 2.9347e-05 0.0034443 0.0035478
-0.30872 -0.097287 0.0027631 0.0033308
-0.0005174 0.00035027 -2.4142e-05 0.00021492 -0.00019216 0.00084894 0.0022418 -0.00079535
0.0031227 0.0038002 -0.34939 -0.088032
5240000000 -0.29353 -0.10457 0.0052351 0.0034446 0.0028071 -0.0028773 0.00065274 1.4886e-05
-0.00040936 6.2404e-05 6.9966e-05 0.0005834
0.0052027 0.0034356 -0.19455 0.23695 0.002996 -0.0045982 1.985e-05 0.00010624
-0.0001408 2.9458e-05 0.00020355 0.00047011
0.0027616 -0.0029664 0.0029227 -0.0046956 -0.25725 -0.14055 0.00032771 0.00023991
-0.00014115 0.00050869 -1.1441e-05 0.0012367
0.0006013 -5.7355e-05 -9.4059e-06 8.2576e-05 0.00032135 0.00027474 -0.15841 0.084835
0.0038212 0.0022019 0.0015372 -0.0013034
-0.00046422 9.724e-05 -0.00023676 -2.2329e-05 -0.00025688 0.00044176 0.0039404 0.0020112
-0.3217 -0.056503 0.0036688 0.0029227
9.1115e-05 0.0006414 0.00020891 0.00050022 -4.7402e-05 0.0011482 0.0016743 -0.0012003
0.0035925 0.0025931 -0.35533 -0.054862
5300000000 -0.29859 -0.073814 0.0061731 0.0019419 0.001524 -0.0032834 0.00012485 -0.00030722
0.00049427 0.00060101 6.2805e-05 0.00022492
0.0062092 0.0019316 -0.18655 0.24154 0.0020607 -0.0052411 -6.4052e-05 0.00023799
5.5321e-06 0.00032108 0.00036749 0.00026001
0.0015235 -0.0032417 0.0019864 -0.0051989 -0.27332 -0.11514 0.00024444 -0.00022971
0.00028133 0.00047896 0.00061585 0.00081682
9.454e-05 -0.00030992 -6.2237e-05 0.00023296 0.00018969 -0.00022285 -0.15082 0.094177
0.0053408 0.00126 0.0013517 -0.0014388
0.00033279 0.00075359 7.1988e-05 0.00037151 0.00027614 0.00036805 0.0052996 0.0013595
-0.33222 -0.030219 0.0038338 0.0020853
0.00016776 0.00026738 0.00039749 0.0002021 0.00058752 0.0007877 0.0013257 -0.0016073
0.0038088 0.0022725 -0.35101 -0.019183
5360000000 -0.29842 -0.036694 0.006061 0.00055473 0.00032228 -0.0036379 0.00038929 -1.4721e-05
0.00015374 0.00047303 0.0006265 -6.4156e-05
0.0060074 0.0005328 -0.14934 0.26305 0.00086909 -0.0052608 7.7174e-05 0.00022915
-6.6542e-05 6.1562e-05 0.00053821 -0.00015999
0.0001998 -0.0036705 0.00075708 -0.0053709 -0.27176 -0.088098 0.00051058 0.00038475
4.9669e-05 0.00044591 0.0007589 0.0004233
0.00038975 -2.4239e-05 0.00011313 0.00019618 0.00040055 0.00038057 -0.14885 0.11216
0.0054827 -0.00090745 0.00065876 -0.0021052
0.00016409 0.00042305 -8.194e-05 -3.3052e-05 -7.4649e-05 0.0004193 0.0056069 -0.00094253
-0.32576 0.0086649 0.0047514 0.0019014
0.00063681 -0.00017995 0.0004435 -0.00019089 0.00075677 0.00055359 0.00061018 -0.0019525
0.0049712 0.0017074 -0.3487 0.009626
5420000000 -0.30081 -0.01342 0.0060255 -0.0013232 -0.00061596 -0.0033998 -5.8982e-05 -0.00021168
0.0008643 0.0005048 0.00027584 -0.00016601
0.0060379 -0.0012563 -0.1302 0.28969 0.00018784 -0.0054499 7.3389e-05 0.00015185
1.7524e-05 0.00014817 0.00027177 -0.00024586
-0.00067002 -0.0034506 9.3839e-05 -0.0054685 -0.2879 -0.055294 -0.00023015 -0.00056251
0.00091839 0.00018622 0.0010312 5.6442e-05
-8.1245e-05 -0.00021672 7.8519e-05 0.00020566 -0.0002649 -0.00054717 -0.13738 0.12672
0.0048392 -0.0022329 0.00018618 -0.0016284
0.00087055 0.0003615 7.7536e-05 0.00023132 0.0010178 9.3917e-05 0.0046109 -0.0021984
-0.32936 0.03751 0.0051739 0.00056219
0.00024335 -0.00012511 0.00042427 -0.00016771 0.0009972 1.1273e-05 0.00030555 -0.001753
0.0051324 0.00051701 -0.3411 0.051289
5480000000 -0.29255 0.022897 0.0049076 -0.0020934 -0.0018252 -0.0028387 0.00036486 1.1504e-05
0.00091906 -0.00032368 -8.7548e-05 -0.00018575
0.0049273 -0.0020894 -0.11557 0.29738 -0.0014977 -0.00582 4.2512e-06 0.00019793
0.00011971 -2.0642e-05 0.00024423 -0.00012736
-0.0018193 -0.0027412 -0.0015966 -0.0058288 -0.29221 -0.0326 -0.00028448 0.00021387
0.00064741 -0.00029947 0.00090543 -8.5992e-05
0.00036771 1.7317e-05 -2.8881e-05 0.00018685 -0.0002113 0.00010222 -0.13091 0.13785
0.0038127 -0.0035286 -0.00022088 -0.0019696
0.00092489 -0.0004361 4.263e-05 -6.5054e-05 0.0007197 -0.00040872 0.0038454 -0.0035293
-0.31835 0.064608 0.0046924 -0.00014407
-8.0546e-05 -0.0002355 0.00016747 -9.7411e-05 0.00073107 8.5472e-05 -0.00029587 -0.0019298
0.0046757 -8.2668e-05 -0.33215 0.07317
5540000000 -0.28858 0.047966 0.0040991 -0.0026257 -0.0026014 -0.0019931 0.00034949 -0.00042533
0.00017567 -0.00020506 -0.0003657 4.671e-06
0.0041116 -0.0026023 -0.074503 0.31457 -0.002729 -0.0052271 0.00043888 0.00011034
-1.3253e-07 -0.00017769 -0.00013968 -0.00035855
-0.0025155 -0.0019236 -0.0028069 -0.0052036 -0.29093 -0.011312 0.00023114 -0.00012779
0.00034565 -0.00024156 0.00036166 -0.00040983
0.00034878 -0.00039997 0.00044282 0.00010005 0.00027751 -4.9082e-05 -0.11921 0.15913
0.0025012 -0.0039292 -0.0010837 -0.0018568
0.00025334 -0.00015544 -3.3362e-06 -0.00020385 0.0006142 -6.4574e-05 0.0024609 -0.0040031
-0.30301 0.099251 0.0049815 -0.0011101
-0.00028564 -2.7379e-05 -0.00010465 -0.00041324 0.00046843 -0.00060187 -0.0010143 -0.0018035
0.0050351 -0.0013164 -0.32394 0.11411
5600000000 -0.27708 0.075892 0.003354 -0.003693 -0.002441 -0.0017872 0.00029607 -0.0003633
0.00039702 -0.00031101 0.00016422 0.00049968
0.0033739 -0.0036817 -0.071751 0.32838 -0.0039199 -0.0047187 7.3912e-05 -0.00019065
-6.7012e-05 -0.0001327 -0.0001151 -0.000235
-0.0024505 -0.0017538 -0.0040067 -0.0046307 -0.29016 0.020442 -0.0001807 -3.0659e-06
0.00026376 -0.00060071 0.00041489 -0.00049174
0.00027567 -0.00037017 6.4784e-05 -0.00018885 -0.00013274 -6.6022e-06 -0.11167 0.15835
0.0016192 -0.0038373 -0.00099115 -0.0010183
0.00035915 -0.00037007 -9.0519e-05 -9.9358e-05 -4.1927e-05 -0.00069287 0.0016037 -0.0037469
-0.29443 0.12756 0.0044098 -0.0018335
0.00013432 0.00048143 -0.00012274 -0.00027829 0.00027396 -0.00040234 -0.0010769 -0.001102
0.0042841 -0.001733 -0.30203 0.12896
5660000000 -0.26551 0.098128 0.0031044 -0.0037479 -0.0036217 -0.00052316 -0.00037951 -0.00068812
-0.00023304 -0.0006012 0.00041167 -0.00029068
0.0031429 -0.0037317 -0.030399 0.31976 -0.0046821 -0.002956 4.0666e-06 -0.00016655
0.0001138 6.6928e-05 -5.4323e-05 -0.0001035
-0.0035986 -0.00046713 -0.0047631 -0.0028839 -0.29013 0.044218 -5.8798e-05 0.00011576
-0.00049388 -0.00031838 0.00027423 -0.0011028
-0.00038415 -0.00065552 -1.3107e-05 -0.00016345 -0.00010306 0.0001501 -0.096151 0.17851
0.00063211 -0.0041477 -0.0013902 -0.00097498
-0.00019921 -0.00059141 6.4206e-05 9.2924e-05 -0.0004975 -0.00026601 0.00067016 -0.0041171
-0.27899 0.15459 0.0041442 -0.0023792
0.00039946 -0.00018293 -4.4833e-05 -3.7523e-05 0.00039049 -0.00098632 -0.0013959 -0.00082832
0.0041523 -0.0024385 -0.29358 0.16457
5720000000 -0.25035 0.11935 0.0025715 -0.0042944 -0.0029633 0.00084944 -0.00050521 -0.00026337
-0.00039909 -0.00016232 5.5979e-07 -0.00028627
0.0025725 -0.0042642 -0.0022923 0.34491 -0.0055678 -0.0025175 7.3585e-05 -5.2296e-05
-0.00031693 7.6724e-05 -0.00024294 0.00019919
-0.002911 0.00087507 -0.0055876 -0.00248 -0.28638 0.074738 0.00013275 9.3252e-05
0.00017308 0.00031126 -8.2581e-05 -0.0001034
-0.00046887 -0.0002535 7.264e-05 -9.5379e-05 0.00027745 -5.2694e-05 -0.080277 0.1802
-0.00016827 -0.0035825 -0.0015932 -0.00041864
-0.00032648 -1.2486e-05 -0.00029922 4.9216e-05 0.00039272 0.00015542 -0.00034051 -0.0035865
-0.26763 0.18078 0.0039967 -0.0039149
-2.2668e-05 -0.00035744 -0.00026341 0.00015868 -0.00033313 -0.00027363 -0.0015594 -0.00042343
0.003983 -0.0040274 -0.26206 0.18243
5780000000 -0.23399 0.13679 0.0013913 -0.0049395 -0.0024303 0.0013253 -0.00068172 8.1783e-05
-0.00031019 -0.00021166 -0.00014406 -0.00024001
0.0013911 -0.0049264 0.01122 0.33958 -0.0059215 -0.00060558 4.2854e-06 -0.00018633
4.235e-05 5.123e-05 -8.7302e-05 -0.00015912
-0.0024734 0.0013057 -0.0059101 -0.00048616 -0.2828 0.091728 6.0209e-06 -0.00011806
0.00023186 -5.3952e-05 -0.00024997 -0.00043575
-0.00075355 6.07e-05 1.812e-05 -0.00018857 -4.3813e-05 -3.0421e-05 -0.071041 0.19623
-0.00037797 -0.0033025 -0.0012629 -3.01e-05
-0.00027892 -0.00027127 5.5119e-05 4.7038e-05 3.8152e-05 0.0001642 -0.00025368 -0.0032408
-0.25721 0.20209 0.0026467 -0.0036473
-0.00020387 -0.00028069 -4.4036e-05 -0.00011464 -0.00010378 -0.00026195 -0.0012825 3.8265e-06
0.0026452 -0.0035994 -0.25356 0.20405
5840000000 -0.22011 0.15774 2.0247e-05 -0.0054889 -0.0019926 0.001134 -0.00011675 0.00028294
-0.00024029 0.00017014 -0.00039652 -0.00043571
4.3019e-05 -0.0054917 0.047046 0.34257 -0.005825 0.00046251 -0.0002103 8.5129e-06
0.00020899 -0.00013112 -6.3978e-05 0.00030162
-0.0020262 0.0012531 -0.0058571 0.00058223 -0.27605 0.11592 -0.0001865 5.4322e-05
-0.00010496 -0.00065098 -0.00060246 -0.0003706
-8.5924e-05 0.00031529 -0.00018561 3.5305e-06 -0.00014516 2.7275e-05 -0.048413 0.19899
-0.00094985 -0.0035536 -0.0013361 0.00024884
-0.0003774 0.00022884 0.00020387 -6.637e-05 -3.8029e-05 -0.00094016 -0.0010023 -0.0036053
-0.24015 0.21109 0.002089 -0.0042537
-0.000361 -0.00036114 -9.652e-05 0.00018706 -0.00065351 -0.00043233 -0.0013439 0.00025014
0.0021741 -0.0042246 -0.21691 0.22842
5900000000 -0.20625 0.16975 -0.0020601 -0.0054667 -0.0021287 0.0025179 -0.00010069 3.5936e-05
0.00023526 -0.00016191 -4.0804e-05 0.00031284
-0.0020648 -0.0054246 0.067112 0.34197 -0.0051605 0.0020008 3.547e-05 -2.1909e-05
-3.1991e-05 -0.00022143 -7.4699e-05 -8.3463e-05
-0.0021537 0.0025893 -0.0051535 0.0021406 -0.26014 0.1315 -4.5583e-05 -0.00010334
-0.00040346 -0.00052899 -0.00059241 -5.4303e-05
-0.00012434 1.7166e-05 -7.9334e-06 1.5302e-05 -9.8834e-05 -4.8499e-05 -0.041068 0.2095
-0.0011893 -0.0035089 -0.0011644 0.0002566
0.00024511 -0.00019166 -0.00014718 -0.00022557 -0.00054399 -0.00026578 -0.0012775 -0.0033841
-0.21378 0.22525 0.0018586 -0.0052293
-4.5616e-05 0.00021522 -4.2572e-05 -2.3317e-05 -0.00065528 3.0911e-05 -0.0011601 0.00037169
0.0016852 -0.0054316 -0.20292 0.23774
5960000000 -0.1857 0.18295 -0.0030374 -0.0039125 -0.00072787 0.0026235 -0.0001428 0.00019044
-0.00026711 6.0019e-05 -8.8518e-05 -2.3797e-06
-0.0030707 -0.0038984 0.093851 0.34071 -0.0041771 0.002408 -0.00021373 3.4536e-05
-5.2997e-05 6.2424e-05 0.00010465 0.0002061
-0.00066566 0.0026925 -0.0042188 0.0024273 -0.24426 0.1572 5.2453e-05 -0.0001944
-0.00044818 7.5506e-05 -0.00038774 -0.00017587
-0.00016868 0.00015164 -0.00021516 -1.0936e-05 3.9282e-06 -0.00023916 -0.022391 0.21778
-0.0022655 -0.003136 -0.0010264 0.00088934
-0.00016906 -2.6936e-06 -1.811e-05 -2.7609e-05 -0.00038952 0.00011225 -0.0022804 -0.0031708
-0.19343 0.2406 -0.0001477 -0.0052212
-0.00024455 8.4767e-05 6.1224e-05 0.00015113 -0.00016797 -0.00021768 -0.0010467 0.00088427
4.1639e-05 -0.0051598 -0.17335 0.26459
6020000000 -0.16753 0.19813 -0.0038382 -0.0029329 -0.000159 0.002964 -3.0744e-05 0.00057081
-0.00035516 0.00029394 -3.509e-05 0.0003053
-0.0038204 -0.0029448 0.12183 0.33189 -0.0045937 0.0034018 -5.5726e-05 0.00013361
-0.00017762 9.3265e-05 -0.00017989 0.00021654
-8.1116e-05 0.0030592 -0.0045403 0.0034415 -0.2245 0.16927 -0.00033063 0.00027897
-0.00055818 0.00011488 -0.00065436 0.00052761
5.1663e-06 0.00057155 -4.1322e-05 0.00014247 -0.00033341 0.00024857 -0.016003 0.21322
-0.0028908 -0.0029044 -0.00066319 0.00073565
-0.00037593 0.0003752 -0.00014927 0.00016285 -0.0007895 0.00014707 -0.0029727 -0.0028517
-0.16437 0.25364 -0.00037246 -0.0047247
8.043e-05 0.00043169 -0.00021604 0.00025498 -0.00061873 0.00042391 -0.00066417 0.00091474
-0.00047508 -0.0048969 -0.14644 0.26333
6080000000 -0.14712 0.20658 -0.0040464 -0.00083229 0.0013335 0.0028735 8.3538e-05 9.3407e-05
0.00024996 0.00021677 0.00028816 0.00017679
-0.0040484 -0.00087865 0.14329 0.33237 -0.0029738 0.0047364 -5.8984e-05 -2.0681e-05
5.1641e-05 0.0001739 0.00010822 0.00036461
0.0013806 0.0028389 -0.0028781 0.0047556 -0.20639 0.1958 0.00035168 0.00017681
-0.00038971 0.00064513 -0.00026046 0.00021178
9.3041e-05 7.3018e-05 -5.968e-05 -1.8538e-05 0.00032373 0.00018435 0.00089475 0.22134
-0.0040528 -0.0020998 -0.0008232 0.0010389
0.00019893 0.00023562 -1.6983e-05 9.4307e-05 -0.00014485 0.00062987 -0.0040118 -0.0020152
-0.13576 0.2706 -0.0014165 -0.0051937
0.00027358 1.7333e-05 8.3171e-05 0.00031458 -0.00010994 0.00037361 -0.0007858 0.00092954
-0.0014621 -0.0050535 -0.12448 0.28441
6140000000 -0.12989 0.21965 -0.0035689 -0.00047274 0.0016847 0.0021708 7.8353e-05 1.6151e-05
2.652e-05 -8.9078e-05 0.00028873 -0.00022118
-0.0035831 -0.00049877 0.17003 0.31322 -0.0020567 0.0053079 4.1297e-05 8.7836e-06
0.00038113 -4.6282e-05 0.00027768 8.0844e-05
0.001732 0.0021724 -0.0020121 0.0053551 -0.18257 0.21525 0.00031737 -0.00014737
0.00017284 0.00059561 9.1887e-05 0.00078058
5.5189e-05 5.4141e-06 4.1487e-05 4.0346e-05 0.00033721 -0.00010688 0.01348 0.21205
-0.0046476 -0.00090094 -0.00043393 0.0014455
-1.7178e-05 -9.8341e-05 0.00040691 -3.0786e-06 0.00024862 0.00065536 -0.0046929 -0.00089059
-0.11554 0.29056 -0.0033221 -0.0041474
0.00037398 -0.00017006 0.00037867 7.006e-05 -4.9207e-05 0.00057066 -0.00052216 0.0014629
-0.0030916 -0.0043359 -0.085105 0.28269
6200000000 -0.1143 0.22503 -0.002975 -0.00017318 0.0022694 0.0012696 0.00014306 0.00036132
-0.00030561 0.00012858 -0.00015883 -0.00029729
-0.0029859 -0.00016103 0.19791 0.31133 -0.00080432 0.0052328 4.9509e-05 0.00022109
-1.4704e-06 -2.9801e-05 0.00012782 0.0001179
0.0023124 0.0012412 -0.00071347 0.0052337 -0.16309 0.22884 0.00011039 -0.00027459
0.00050601 -4.0519e-05 0.00026975 0.00015085
0.00011881 0.00034434 2.2217e-05 0.0002153 0.00010044 -0.00027128 0.02693 0.22053
-0.0042982 0.00044036 5.9659e-05 0.0013316
-0.00027555 0.00013039 1.8889e-05 -7.7361e-05 0.0004043 -1.1914e-05 -0.0043387 0.00046543
-0.10299 0.29552 -0.0036501 -0.0034218
-0.00019016 -0.00030794 3.7478e-06 0.00015776 0.00026159 0.00035544 0.00015148 0.0012771
-0.0039881 -0.0033498 -0.072379 0.29203
6260000000 -0.099212 0.23787 -0.0031217 0.00090735 0.0021508 0.00045695 0.00030871 -6.3615e-05
0.00011774 0.00015881 -4.2295e-05 -4.8236e-05
-0.0031333 0.00093115 0.21518 0.29598 3.3847e-06 0.0053667 4.4926e-05 -8.6691e-05
4.813e-05 -8.2831e-05 0.00026749 0.00010317
0.002189 0.00045093 7.8879e-05 0.0054111 -0.14006 0.25025 3.5299e-05 -3.8855e-05
0.00023531 -0.00023335 0.00030266 0.00021976
0.00033441 -0.00010109 3.8605e-05 -7.6264e-05 3.2983e-05 -7.0519e-05 0.042865 0.21557
-0.0039935 0.0015691 0.00058856 0.0012815
0.00020401 0.00021976 1.3203e-05 -1.0762e-05 0.00019621 -0.00033748 -0.0039477 0.0016249
-0.074589 0.29697 -0.0041886 -0.0024567
2.0966e-05 -8.6787e-05 0.00032225 6.3627e-05 0.00023071 9.9471e-05 0.00051539 0.0012627
-0.0039214 -0.0023997 -0.026669 0.29191
6320000000 -0.082782 0.23989 -0.0025455 0.0015709 0.0021791 -0.00045798 6.2896e-05 3.8328e-05
-0.00052671 0.00044879 -0.00020777 0.00036896
-0.002558 0.0015759 0.24046 0.28586 0.0019517 0.0055536 7.1329e-05 6.8745e-05
-5.4032e-05 -0.000141 0.00017949 -4.6613e-05
0.002167 -0.00050204 0.0020762 0.0054971 -0.12234 0.25868 -0.0001963 -0.00024715
0.00027076 -4.4589e-05 0.00042239 9.4711e-05
6.4351e-05 8.479e-05 4.6955e-05 5.4907e-05 -0.00018671 -0.0002355 0.041778 0.21662
-0.0034893 0.0020609 0.00067931 0.00081203
-0.00049074 0.00042371 -8.4146e-05 -0.00021262 0.00031899 2.9999e-05 -0.0035912 0.0020096
-0.050189 0.30679 -0.0050729 -0.0013309
-4.1544e-05 0.00037729 6.8322e-05 -0.00013247 0.00037683 6.6975e-05 0.00073586 0.00085161
-0.0051825 -0.001601 -0.016536 0.29002
6380000000 -0.063054 0.247 -0.0017721 0.0019406 0.0016543 -0.00048578 1.8106e-05 -1.8434e-05
0.00022759 0.00013365 0.0001865 0.00026799
-0.0017726 0.0019749 0.2569 0.26634 0.0032095 0.0042031 -0.00015959 -7.928e-05
-0.00021535 -0.00016259 -0.00013807 -0.00022084
0.0016883 -0.00057503 0.0033224 0.0041321 -0.09423 0.27447 -0.00016203 0.00016571
0.00045682 -0.00014386 0.00069344 0.00013045
1.1239e-05 -2.8984e-05 -0.00015976 -7.016e-05 -0.000193 0.0001346 0.062753 0.20708
-0.0027776 0.0030971 0.00094278 0.00081137
0.00026856 0.00025083 -0.00021178 -0.00016664 0.00045531 -0.00011755 -0.0026765 0.0032005
-0.030136 0.29857 -0.0049312 9.9399e-05
0.00018711 0.00020726 -0.00011971 -0.00023899 0.00067976 0.00031941 0.00095349 0.00070854
-0.0049097 0.00045891 0.023651 0.29242
6440000000 -0.040087 0.2574 -0.00076983 0.0023919 0.0016601 -0.00084684 0.00035707 -8.6191e-05
0.00027731 -0.00048568 -0.00033515 -0.00027047
-0.00079591 0.0023907 0.2774 0.25188 0.0033436 0.0028349 0.00013153 -7.0082e-06
-0.000104 5.729e-05 -0.00020975 -0.00029567
0.0016495 -0.00089154 0.0033894 0.0027405 -0.076725 0.28865 -0.00021544 0.00033637
-0.000259 -2.8145e-05 0.00043028 -0.00031412
0.00033926 -0.00011882 0.00011906 -5.7375e-06 -0.0001744 0.00026119 0.064951 0.20299
-0.0016967 0.0038526 0.00092827 0.00066138
0.00027669 -0.000452 -4.1134e-05 -2.0686e-05 -0.00036177 -0.00020128 -0.0016605 0.0036882
0.012726 0.30302 -0.0046152 0.0014865
-0.00014211 -0.00030439 -0.00023004 -0.00035468 0.00016929 -0.00049839 0.0010167 0.00073996
-0.0044408 0.0012251 0.035 0.27631
6500000000 -0.021615 0.25683 -0.00014274 0.0020074 0.0013371 -0.00096602 0.00018736 -6.3115e-05
0.00019622 9.2272e-05 -9.9983e-05 0.00031892
-0.00015649 0.0020105 0.30195 0.22449 0.0036935 0.0023978 0.00011366 3.7495e-05
0.00023082 7.2882e-05 0.00022595 -0.00014251
0.0013477 -0.0010131 0.0037791 0.0022563 -0.065458 0.28568 3.0094e-05 2.334e-05
2.5781e-05 -7.4816e-05 5.3554e-05 -0.0004008
0.00017563 -5.1335e-05 0.00013137 1.6622e-05 4.2683e-05 3.095e-05 0.088742 0.19776
-0.00035704 0.003652 0.0010931 0.00049664
0.0001268 0.0001416 0.00026278 0.00016093 0.00017452 -3.2334e-05 -0.00037358 0.0038435
0.033841 0.30557 -0.0032369 0.0025723
-0.0001389 0.00033528 0.00034787 -4.7093e-05 8.8249e-05 -0.00041931 0.0010571 0.00049107
-0.0034969 0.0027899 0.072229 0.27719
