# Supplementary material for: Early Detection of Alzheimer’s Disease via Machine Learning-Based Microwave Sensing: An Experimental Validation
Source: Sensors (Basel). 2025 Apr 25;25(9):2718. doi: 10.3390/s25092718 (PMC12074295; doi:10.3390/s25092718)
Supplement: Supplementary file 1 [file sensors-25-02718-s001.zip › measurements_paper_sensors/26 febbraio - PART1/set1/CSF_H_m7.s6p]

!Keysight Technologies,M9804A,MY58100912,A.14.10.03
!Date: Thursday, April 27, 2023 10:28:33
!Correction: S11(C  6-Port  ) 
!S12(C  6-Port  ) 
!S13(C  6-Port  ) 
!S14(C  6-Port  ) 
!S15(C  6-Port  ) 
!S16(C  6-Port  ) 
!S21(C  6-Port  ) 
!S22(C  6-Port  ) 
!S23(C  6-Port  ) 
!S24(C  6-Port  ) 
!S25(C  6-Port  ) 
!S26(C  6-Port  ) 
!S31(C  6-Port  ) 
!S32(C  6-Port  ) 
!S33(C  6-Port  ) 
!S34(C  6-Port  ) 
!S35(C  6-Port  ) 
!S36(C  6-Port  ) 
!S41(C  6-Port  ) 
!S42(C  6-Port  ) 
!S43(C  6-Port  ) 
!S44(C  6-Port  ) 
!S45(C  6-Port  ) 
!S46(C  6-Port  ) 
!S51(C  6-Port  ) 
!S52(C  6-Port  ) 
!S53(C  6-Port  ) 
!S54(C  6-Port  ) 
!S55(C  6-Port  ) 
!S56(C  6-Port  ) 
!S61(C  6-Port  ) 
!S62(C  6-Port  ) 
!S63(C  6-Port  ) 
!S64(C  6-Port  ) 
!S65(C  6-Port  ) 
!S66(C  6-Port  ) 
!S6P File: Measurement: :
# Hz S  RI   R 50
500000000 -0.32775 -0.055297 -0.012268 -0.0012249 -0.0085568 0.013306 -0.0048302 0.012481
0.011676 0.004408 -0.0053684 0.0086923
-0.012104 -0.0013519 -0.4108 -0.069208 0.0067027 -0.010315 0.00053561 0.012652
0.0081457 0.002479 0.00046377 0.014114
-0.0086928 0.013573 0.0066106 -0.010343 -0.25732 0.19662 0.0063148 0.0035327
-0.00078889 0.0084676 0.00046405 0.011516
-0.0039425 0.012192 0.00055898 0.012601 0.0062502 0.0037169 -0.32901 0.045594
-0.021308 -0.0059422 0.015576 0.028814
0.011573 0.0045959 0.0079039 0.0026352 -0.00069978 0.0084855 -0.021425 -0.0061012
-0.25662 -0.15885 -0.029169 0.0058239
-0.0048409 0.0083457 0.00032142 0.014198 0.00052602 0.011549 0.015589 0.029018
-0.029344 0.0056406 -0.25742 -0.14189
560000000 -0.31437 0.10907 -0.022326 -0.065793 0.0011137 0.013721 0.0040554 0.011035
0.010449 0.0039633 0.0099381 0.0081717
-0.023132 -0.065146 -0.37108 0.094424 -0.041889 -0.03762 0.013495 0.0025132
-0.012576 -0.0038484 0.0043979 -0.00040599
0.0007015 0.013685 -0.04185 -0.037278 -0.17993 0.24558 0.00076795 -0.0039729
0.017674 0.0047586 0.0079378 -0.0057546
0.0045117 0.011511 0.013823 0.0026624 0.0008794 -0.0041484 -0.30564 0.13562
0.0024883 -0.021186 0.0050608 -0.021383
0.011396 0.0037588 -0.013042 -0.0035981 0.017436 0.0047281 0.0022028 -0.021022
-0.30767 0.016372 0.0065969 -0.048115
0.011019 0.0082246 0.0046353 -0.0009354 0.007942 -0.00583 0.0052672 -0.021353
0.0073114 -0.047693 -0.32729 0.0041515
620000000 -0.27149 0.087958 -0.023991 0.010141 0.0041077 0.0091248 0.0079205 -0.0041376
0.012686 -0.00084024 0.0007591 -0.0026622
-0.024029 0.0099718 -0.3999 0.041246 -0.019261 0.0016551 -0.0012964 -0.0018646
0.011746 -0.0055843 0.001425 -0.0029966
0.0040254 0.0089422 -0.019291 0.0017308 -0.15262 0.25389 -0.00075345 -0.0044503
-0.0027742 -0.0033415 0.0084448 -0.0024011
0.0072936 -0.0046179 -0.0013913 -0.001912 -0.00085339 -0.0044223 -0.26299 0.14727
-0.040294 -0.019749 0.012617 0.030898
0.013302 -0.00030782 0.012119 -0.00586 -0.0028517 -0.0033083 -0.041203 -0.019777
-0.23229 -0.015045 -0.040976 0.012383
0.0002764 -0.0024883 0.0013101 -0.003037 0.0084271 -0.0024617 0.012908 0.031444
-0.04015 0.012711 -0.2431 -0.03216
680000000 -0.2377 0.17969 -0.026124 -0.013676 0.0050761 0.0049044 0.0011982 -0.006588
-0.0025244 -0.011318 0.005703 -0.0069034
-0.026015 -0.013179 -0.38855 0.14395 -0.031709 -0.00077119 -0.001478 -0.00072494
-0.0019673 -0.0094661 -0.00028501 -0.0018047
0.0052266 0.0050503 -0.031739 -0.00079662 -0.10423 0.27642 -0.00076234 -0.00066926
-0.0012438 -0.00017687 -0.0024887 -0.0087686
0.001556 -0.007109 -0.0014586 -0.00077248 -0.00068898 -0.00077187 -0.21923 0.20042
-0.024733 -0.0054942 -0.0084993 -0.012123
-0.0029802 -0.011247 -0.0020074 -0.0095221 -0.0012271 -0.00022652 -0.024721 -0.0054154
-0.27098 0.084306 -0.0067951 -0.0045624
0.005867 -0.0070295 -0.00051905 -0.0021567 -0.0023616 -0.0088287 -0.0090136 -0.011766
-0.0071264 -0.0042584 -0.25963 0.074033
740000000 -0.19029 0.17293 -0.039382 0.027726 0.013697 -0.0041117 0.00048253 -0.0042545
-0.0052502 -0.0022335 -0.005675 0.0023124
-0.039743 0.028088 -0.33364 0.16254 -0.035511 0.034807 0.00077501 -0.0060514
-0.0128 0.0065766 -0.0006512 -0.0058298
0.013484 -0.0044365 -0.035339 0.034842 -0.07049 0.27543 -0.0027748 0.0029256
-0.0019391 -0.0046105 -0.0019043 0.00070333
0.00010259 -0.0042011 0.0002192 -0.0062411 -0.0026275 0.0029576 -0.20133 0.20614
-0.040683 -0.004995 0.023094 0.017124
-0.0048032 -0.0022387 -0.011699 0.0064408 -0.0019376 -0.0045294 -0.040791 -0.005263
-0.17718 0.10445 -0.039842 0.0036132
-0.0061747 0.0021874 -0.0010215 -0.005911 -0.0019299 0.0005469 0.023279 0.016999
-0.040221 0.0030098 -0.24962 0.078802
800000000 -0.16236 0.21715 -0.021447 0.016613 0.0053539 -0.010131 -0.0041958 -0.0022586
-0.0041269 0.0014451 0.0036834 0.001136
-0.021482 0.01646 -0.34142 0.2333 -0.0075955 0.034086 -0.0022862 0.0021169
-0.00085216 0.0023707 0.00064299 0.0055116
0.0054461 -0.010262 -0.007573 0.034172 -0.032948 0.30073 0.00064898 0.0014779
0.00034879 0.0036564 -0.0014449 0.00068634
-0.0038305 -0.0021943 -0.0023086 0.0020993 0.00069513 0.0014308 -0.17189 0.23441
-0.027298 0.016299 0.015272 -0.010566
-0.0045277 0.0015673 -0.00094147 0.0023193 0.00022439 0.0036894 -0.026951 0.016462
-0.2093 0.13326 -0.017027 0.021888
0.0040277 0.0011366 0.00057025 0.0055677 -0.0014264 0.00049774 0.0152 -0.010455
-0.016614 0.021485 -0.24855 0.1313
860000000 -0.12597 0.23782 -0.016624 0.030055 -0.0030233 -0.010184 -0.0015498 -9.5945e-05
0.0037696 0.0048699 -0.003794 -0.0028587
-0.016588 0.030034 -0.29264 0.27699 0.0084494 0.033602 0.00023142 0.0020116
0.0035628 0.0012142 0.0033735 -6.116e-05
-0.0031048 -0.010133 0.0085414 0.033568 0.01587 0.31039 -0.00036094 -0.00015401
0.002644 -0.0011789 0.0013323 0.0037944
-0.0016174 0.00017085 0.00014121 0.0019378 -0.00041985 -0.00016653 -0.13306 0.24518
-0.015674 0.019496 -0.0069288 -0.0096588
0.0038864 0.0047754 0.0037907 0.0011316 0.0027011 -0.0012629 -0.01571 0.019729
-0.15308 0.17883 -0.021561 0.017067
-0.0038161 -0.0027277 0.0033332 -0.00024453 0.0014215 0.0039184 -0.0068625 -0.0094972
-0.021391 0.017201 -0.19579 0.17798
920000000 -0.10358 0.25982 0.005582 0.038054 -0.0090497 -0.0046983 -0.0019169 0.0014014
0.0010647 0.0016401 0.0031369 -0.0013123
0.0055679 0.038042 -0.26632 0.29741 0.028433 0.021934 0.0013407 0.0010529
0.0071405 -0.00017769 0.0042764 -0.0029229
-0.0091074 -0.0046823 0.028548 0.021887 0.061413 0.31196 0.0019337 -3.9934e-05
0.0010702 -0.00018553 0.0009467 -0.0016656
-0.0017999 0.0012616 0.0014159 0.0011275 0.001938 -7.3886e-05 -0.10937 0.26092
-0.0079118 0.031081 0.0045002 -0.0064658
0.00091352 0.0016339 0.0069535 -0.00021176 0.0011127 -0.00020453 -0.0078267 0.031137
-0.13933 0.18428 -0.00058907 0.02698
0.0030714 -0.0012946 0.0045019 -0.0027474 0.00086932 -0.0016373 0.0044366 -0.0064969
-0.00059481 0.026897 -0.20693 0.19037
980000000 -0.05724 0.28163 0.017422 0.029235 -0.0092758 0.0042402 0.0016824 0.0032385
0.0035997 -0.0014933 -0.0033248 -0.0029667
0.017435 0.029124 -0.21458 0.33468 0.03299 0.0044081 0.0020322 2.4726e-05
0.0017909 -0.0059155 -0.00045571 -0.0027866
-0.0092701 0.0042484 0.033044 0.0043026 0.10798 0.30778 0.00054339 -0.0011926
0.00035668 -0.0019176 0.0013547 -0.00035832
0.0016847 0.0033879 0.00201 -2.082e-05 0.00055365 -0.0012038 -0.070074 0.27204
0.01103 0.028331 -0.0088899 -0.00815
0.0038124 -0.0017497 0.0018877 -0.0059524 0.00034399 -0.0019212 0.011072 0.028219
-0.10537 0.21059 0.0074977 0.01911
-0.003515 -0.0028781 -0.00056031 -0.0028765 0.0013398 -0.00033278 -0.0088787 -0.0080804
0.0074411 0.018819 -0.16495 0.23991
1040000000 -0.016127 0.28948 0.032952 0.018198 -0.0013163 0.0070626 0.0021515 0.00076372
0.00044636 -0.003672 -0.00035844 -0.0014211
0.032844 0.018202 -0.17926 0.34752 0.029262 -0.015076 0.0015193 -0.0017162
-0.0021288 -0.0028361 -0.0014443 -0.0029118
-0.001288 0.0071357 0.029224 -0.015185 0.15527 0.2939 -0.00054647 -0.0015135
-0.0016562 -0.001016 -0.00092515 -0.00093072
0.0021092 0.00074331 0.0015474 -0.0017951 -0.00055758 -0.0014987 -0.042097 0.2806
0.02123 0.01635 -0.0014383 0.00076811
0.00050691 -0.0036061 -0.0021321 -0.0028313 -0.0016555 -0.0010178 0.021266 0.01635
-0.072558 0.21469 0.014815 0.017075
-0.00029656 -0.0015196 -0.0013912 -0.0029198 -0.00093456 -0.00094969 -0.0014199 0.00070172
0.014964 0.017106 -0.1438 0.25997
1100000000 0.027352 0.29981 0.035983 -0.0044148 0.0029755 0.0039061 0.0021262 -0.00074531
-0.0022017 -0.0027518 -0.0043011 -0.00022029
0.035887 -0.0043894 -0.1374 0.3672 0.014864 -0.028034 -7.5929e-05 -0.0018374
-0.003688 -0.00080081 -0.0037816 -0.00075519
0.0029525 0.0039182 0.014779 -0.028121 0.20126 0.27449 -0.0018425 0.00021296
-0.0017798 0.00073993 -0.0011414 -0.00022203
0.002217 -0.00069224 -2.9343e-05 -0.0018603 -0.0018723 0.00021218 -0.0023243 0.28518
0.025509 0.0022278 -0.0024458 -0.00089087
-0.0022646 -0.0026961 -0.0036505 -0.00080481 -0.0017707 0.00073749 0.025584 0.0022815
-0.052301 0.22601 0.019951 0.0065402
-0.0041386 -0.00013869 -0.0037695 -0.00077739 -0.0011565 -0.00021949 -0.0024528 -0.00096698
0.019996 0.006725 -0.099878 0.29288
1160000000 0.079394 0.29679 0.023707 -0.02098 0.0027182 -0.00050443 2.4007e-06 -0.0019153
-0.0039383 -0.00080235 -0.0010965 0.0045125
0.023734 -0.020987 -0.092493 0.37253 -0.0042824 -0.028886 -0.0015187 -0.001662
-0.0028109 0.0026006 -0.0016697 0.0019461
0.0027322 -0.00050252 -0.0044164 -0.028897 0.24587 0.2438 -0.00082133 0.001666
-0.00043197 0.0018956 -0.00076289 0.00042372
1.7502e-05 -0.0019441 -0.0015391 -0.0016148 -0.0008197 0.001652 0.038146 0.28187
0.02069 -0.013061 -0.0040023 0.0041538
-0.0038907 -0.0007262 -0.0028823 0.0026358 -0.00044529 0.0019131 0.020605 -0.013124
-0.017062 0.23293 0.018411 -0.0023553
-0.0011431 0.0044853 -0.0015423 0.0020255 -0.00069587 0.00044352 -0.0039407 0.0042466
0.018167 -0.0023636 -0.050965 0.29653
1220000000 0.12241 0.2865 0.010271 -0.030204 -0.0016167 -0.00086227 0.00032986 -0.00096898
-0.0024804 0.0021568 0.0011302 0.0020073
0.010259 -0.030172 -0.049444 0.38586 -0.017299 -0.020877 -0.0026458 0.00042494
-5.8082e-05 0.0032223 -0.00087804 0.0021566
-0.0015962 -0.00087235 -0.01741 -0.020831 0.28451 0.20411 0.00078378 0.0017759
0.00066768 0.0011714 0.00040028 0.00062895
0.00041564 -0.00095853 -0.0025867 0.00045133 0.00079582 0.0017943 0.077479 0.27185
0.009393 -0.019275 0.0010451 0.0010867
-0.0025257 0.0022357 -5.1167e-05 0.0032543 0.0006678 0.0011682 0.009382 -0.019311
0.0069187 0.2383 0.012729 -0.014267
0.0011505 0.0019367 -0.00084209 0.0021075 0.00037886 0.00061321 0.0010156 0.0011241
0.012901 -0.014239 -0.021883 0.31381
1280000000 0.17296 0.26766 -0.0085445 -0.028528 -0.0017891 0.0025076 -0.00079049 -0.0021537
-0.00078914 0.0030705 0.0026475 0.0015251
-0.0085081 -0.028522 -0.0027654 0.37878 -0.024204 -0.0078502 -0.0010751 0.0015446
0.0018965 0.001884 0.00075994 0.0020532
-0.001798 0.0025427 -0.024281 -0.0077669 0.31514 0.16133 0.001637 0.00010638
0.0011631 0.00019786 0.00038855 0.00023143
-0.00083297 -0.0021258 -0.0011386 0.0015258 0.0016321 0.00012922 0.11417 0.25524
-0.001062 -0.020975 -0.001203 0.00068801
-0.00079966 0.0031065 0.0019021 0.0019182 0.0011381 0.00018923 -0.0010632 -0.021
0.042732 0.24077 0.0017318 -0.015847
0.0026771 0.0014585 0.00078242 0.0021282 0.00039201 0.00025676 -0.0012493 0.00062527
0.0015828 -0.015879 0.026591 0.318
1340000000 0.21092 0.23413 -0.017966 -0.018452 0.00072937 0.0046419 -0.0018052 -0.0010267
0.0015201 0.0026294 0.0019354 -0.0015729
-0.017875 -0.018443 0.037047 0.37095 -0.021178 0.0050024 -0.0002974 0.0022247
0.002156 0.00080573 0.0012962 0.00081075
0.00075295 0.0046316 -0.021167 0.0050921 0.33797 0.11273 0.001226 -0.00095252
0.00061523 -0.00067093 8.44e-05 0.00020901
-0.0017567 -0.0010441 -0.00026934 0.0021919 0.0012346 -0.00097754 0.14701 0.23303
-0.010773 -0.017156 0.00019006 0.0014522
0.0015579 0.0026529 0.0021565 0.00076076 0.00060704 -0.00065873 -0.01084 -0.017134
0.072822 0.23336 -0.0056372 -0.01405
0.0018568 -0.0015584 0.0012393 0.00077264 4.9652e-05 0.00019476 0.00029103 0.0015031
-0.0057039 -0.013982 0.065045 0.31408
1400000000 0.24439 0.1975 -0.023652 -0.0068373 0.0053324 0.0032215 -0.0023082 0.00052014
0.0024198 0.0010186 0.00050731 -0.0015215
-0.023638 -0.0068623 0.074205 0.35938 -0.014321 0.012957 0.0015385 0.0015492
0.0014509 -0.00091426 0.0011791 0.00016824
0.0053437 0.003201 -0.014279 0.013036 0.35066 0.059308 0.00010907 -0.0017071
0.00015374 -0.0002955 0.00037517 0.00019159
-0.0023194 0.00060568 0.0015302 0.0016065 0.00010371 -0.001696 0.17473 0.20346
-0.016722 -0.0096149 -0.0010193 0.00080054
0.0024165 0.001003 0.0014566 -0.00091324 0.0001729 -0.00031087 -0.016737 -0.0095683
0.10447 0.22776 -0.011409 -0.0084693
0.00059201 -0.0015122 0.0012225 0.0001957 0.00042226 0.00019483 -0.0010896 0.0007862
-0.01137 -0.0085405 0.10893 0.30514
1460000000 0.26905 0.15423 -0.020086 0.0056473 0.0056479 -0.0018332 -0.0016692 0.001819
0.0022716 -0.0004152 -0.00027026 -0.00099686
-0.020053 0.0056373 0.10976 0.33804 -0.0051611 0.015559 0.001984 0.00019522
0.00089678 -0.0016111 0.0013207 -0.00051129
0.00567 -0.001836 -0.0050769 0.015589 0.35777 0.0046845 -0.0012441 -0.0014483
0.00014146 -0.00030835 0.00075198 -0.00020839
-0.0016803 0.0017389 0.0019728 0.00018216 -0.0012522 -0.0014735 0.20055 0.17402
-0.01782 -0.0019986 -0.00018385 0.0029013
0.0022501 -0.00038543 0.00091887 -0.0016009 0.00012689 -0.00032026 -0.017821 -0.0019496
0.13432 0.21266 -0.013141 -0.0016417
-0.00032353 -0.0010013 0.001264 -0.00052824 0.00072724 -0.00017352 -0.00015023 0.0028461
-0.013165 -0.0015026 0.1435 0.285
1520000000 0.28173 0.11171 -0.014129 0.010672 0.0034609 -0.0041934 0.00011008 0.0027846
0.0022084 -0.0018367 -0.0011173 -0.00021479
-0.01412 0.010655 0.14345 0.32353 0.0024892 0.012647 0.0018835 -0.00098705
-9.7229e-05 -0.0011853 0.00037038 -0.00098157
0.0034389 -0.0042432 0.0025706 0.01265 0.35021 -0.053155 -0.0012632 -0.00042824
0.00057382 -0.00089852 0.00015846 -0.00015767
9.0257e-05 0.002821 0.0018486 -0.00096556 -0.0012792 -0.00041844 0.22191 0.13528
-0.016255 0.0044348 0.0022196 0.002302
0.0021624 -0.0018769 -0.00010793 -0.0012036 0.00058804 -0.0008887 -0.016248 0.0044586
0.1617 0.19764 -0.012023 0.0028449
-0.0011219 -0.00030395 0.00035401 -0.00097482 0.00018468 -0.00016085 0.0021715 0.0023323
-0.012083 0.0027889 0.17603 0.26628
1580000000 0.29176 0.066445 -0.007315 0.013632 -0.00097765 -0.0050328 0.0017348 0.0020952
-0.00010554 -0.0022616 -0.00030245 0.00037322
-0.0073482 0.01362 0.17105 0.29993 0.0057279 0.0074119 0.00046438 -0.0018346
-0.00073944 -0.0010585 -0.00021948 -0.00081298
-0.0010195 -0.0049853 0.0057626 0.0074016 0.3292 -0.10969 -0.0016897 0.00068925
-0.00040191 -0.0012161 0.00020286 -0.00060233
0.0017478 0.0020904 0.00048318 -0.00183 -0.0016645 0.00068152 0.23425 0.097385
-0.01208 0.0094782 0.003072 0.00070295
-6.1574e-05 -0.0022634 -0.00073847 -0.0010258 -0.00042437 -0.0011707 -0.012024 0.0095552
0.18575 0.17996 -0.009045 0.0085162
-0.00027944 0.00042353 -0.00019947 -0.00081724 0.00017858 -0.00062249 0.0030468 0.00061985
-0.0091125 0.0085065 0.20953 0.24195
1640000000 0.29455 0.024172 -0.00064936 0.012015 -0.0029343 -0.0024976 0.0030591 0.00094928
-0.00068989 -0.001783 -0.00034169 0.00054547
-0.00066601 0.012016 0.20193 0.27488 0.0059158 0.0024912 -0.00076686 -0.0019486
-0.0010093 -0.00026694 -0.00042893 -0.00077031
-0.0029483 -0.0024689 0.0059387 0.0024788 0.30027 -0.16021 -0.0006357 0.0016587
-0.0011554 -0.00082366 -0.0002311 -0.00054369
0.0030854 0.00093059 -0.00081035 -0.0019374 -0.00066953 0.0016728 0.24595 0.049327
-0.0071891 0.011034 0.002953 -0.0012946
-0.00073522 -0.001791 -0.0010487 -0.00024444 -0.0011641 -0.0008304 -0.007176 0.011015
0.20854 0.15392 -0.0039054 0.010332
-0.00031476 0.00053892 -0.00044155 -0.00077972 -0.00018676 -0.00055633 0.0029921 -0.0012761
-0.0038498 0.010389 0.23613 0.21115
1700000000 0.28623 -0.020779 0.0025916 0.0088716 -0.0034856 0.00017383 0.0031929 -0.001585
-0.0022295 -0.00079176 0.00064708 0.00037089
0.0025872 0.0089022 0.21951 0.24413 0.0033995 -0.00034965 -0.0016982 -0.00051911
-0.00073847 0.00011018 -0.00085687 -0.00052203
-0.0035005 0.00023027 0.0033782 -0.00034776 0.25466 -0.19878 0.00052795 0.0017052
-0.002077 -1.7083e-05 -0.00033279 -0.00074492
0.0031548 -0.001551 -0.0017274 -0.00047477 0.00056092 0.0016894 0.24181 0.00181
-0.0034074 0.0112 0.0016383 -0.00246
-0.0022773 -0.00072125 -0.00077412 0.00013599 -0.0021253 -2.9705e-05 -0.0034377 0.011207
0.22595 0.13268 0.00098017 0.010019
0.00068435 0.00040186 -0.00085397 -0.00050314 -0.00034792 -0.00077697 0.0016603 -0.0025347
0.00085283 0.0099765 0.25321 0.17819
1760000000 0.27553 -0.068823 0.004601 0.0054135 -0.0022677 0.00098984 0.0010524 -0.0037579
-0.0015741 0.00068517 0.00027013 -0.00057816
0.0045748 0.005427 0.24732 0.20502 0.00071951 -0.001867 -0.001251 0.00034624
-0.00090184 0.00095841 -0.00062991 0.0003109
-0.0022808 0.00099917 0.00072496 -0.0018678 0.2059 -0.2305 0.0013588 0.0010447
-0.0010765 0.001737 -0.0013718 -0.00056522
0.001086 -0.0037949 -0.0012919 0.00033878 0.0013972 0.0011041 0.23503 -0.047208
4.7319e-05 0.010011 -0.00015838 -0.0028298
-0.0015939 0.00064141 -0.00089503 0.00095192 -0.0010617 0.0017166 0.00012075 0.010039
0.24085 0.098539 0.0048076 0.0071471
0.00027064 -0.00051918 -0.00062437 0.00029373 -0.001393 -0.00059328 -0.00020196 -0.002807
0.0047205 0.0071287 0.26749 0.14151
1820000000 0.25055 -0.1066 0.0043825 0.0018734 -9.4613e-05 0.0021886 -0.0013276 -0.0031583
-0.0012093 0.0012628 -0.00016535 -0.0001303
0.0043893 0.0018839 0.2577 0.17434 -0.0013682 -0.00038767 -0.001216 0.0010413
2.4268e-05 0.0011604 -0.00074382 0.00041682
-5.5833e-05 0.002201 -0.0013703 -0.00034295 0.15506 -0.24534 0.0016849 0.00014963
0.00013048 0.0025785 -0.0016756 0.00035958
-0.0013921 -0.0031242 -0.0012198 0.0010776 0.0016676 0.00018124 0.20665 -0.094399
0.0023979 0.0080278 -0.0019127 -0.0019955
-0.0011876 0.0012417 5.2262e-05 0.0011514 0.00010863 0.0025793 0.0024467 0.0079631
0.25707 0.067955 0.0056036 0.0032406
-0.00021782 -0.00010616 -0.00071718 0.00043838 -0.0016309 0.00037884 -0.0017913 -0.0020563
0.0056883 0.0032313 0.27133 0.10521
1880000000 0.21526 -0.14571 0.0017739 -0.00022212 -0.00076953 0.0024583 -0.0030726 -0.0020238
-7.0196e-05 0.0019239 0.00027294 -0.00051029
0.0017689 -0.00023396 0.26269 0.12866 -0.0035136 0.0021577 -0.00012434 0.0016468
0.00064934 0.0011048 0.00010534 0.0010911
-0.00075102 0.0023978 -0.0034955 0.0021738 0.1029 -0.25188 0.0015324 -0.0012944
0.0019133 0.0015074 -0.00088282 0.0015248
-0.003099 -0.0020801 -0.00011569 0.0016257 0.001593 -0.0013514 0.16813 -0.13416
0.0031533 0.005219 -0.0022086 3.5034e-05
-5.253e-05 0.0018888 0.00065584 0.0011059 0.001893 0.001535 0.003166 0.0052879
0.26038 0.036715 0.0058258 0.00071927
0.0002605 -0.00059776 7.9769e-05 0.0010574 -0.00087213 0.0015551 -0.0022944 5.9345e-06
0.0057349 0.00076396 0.2721 0.072884
1940000000 0.17712 -0.1721 -0.00059872 -0.0015947 0.0014227 0.0023813 -0.0037421 0.00067347
0.0015061 0.0010457 -0.00073363 -0.00066997
-0.00059456 -0.0015447 0.26486 0.096013 -0.0019329 0.0049247 0.00096546 0.0012025
0.0016678 0.00037466 0.00083876 0.00022271
0.0013963 0.0023274 -0.0019272 0.0048855 0.059809 -0.24423 8.5777e-05 -0.0019381
0.0022011 8.7682e-05 0.00034562 0.0014814
-0.0037451 0.00068721 0.00098425 0.0012038 0.00012452 -0.0019233 0.11797 -0.16739
0.0024702 0.0032544 -0.0018689 0.0011303
0.0015196 0.0010298 0.0016727 0.00035823 0.0021672 6.6902e-05 0.0024455 0.003195
0.26362 -0.0030281 0.0040271 -0.0028631
-0.00072074 -0.0005807 0.00088631 0.00028673 0.0003746 0.0014566 -0.0019035 0.0011716
0.0040204 -0.0028285 0.26374 0.035532
2000000000 0.1302 -0.18607 -0.0043028 0.00093961 0.0031044 0.0017903 -0.0022032 0.0037268
0.0012528 0.00015952 -0.00066675 0.00073303
-0.0043382 0.00091741 0.25047 0.060372 -0.0009041 0.007139 0.0014034 0.00030727
0.0012293 -0.0011204 0.0004575 0.00030493
0.0031346 0.0017736 -0.00081862 0.0071332 0.017343 -0.22921 -0.0013097 -0.0011091
0.0017371 -0.0013184 0.0017176 0.0017413
-0.002137 0.003759 0.0013883 0.00025452 -0.0012696 -0.0010739 0.063887 -0.17935
0.00054331 0.0022196 -0.00053957 0.002029
0.0012329 0.00016067 0.0011512 -0.00115 0.0017268 -0.0013055 0.00048246 0.0022698
0.25723 -0.036844 0.00059442 -0.0041335
-0.00060458 0.00064651 0.00050168 0.00027796 0.0016731 0.0017111 -0.00047156 0.0019545
0.00064063 -0.0042192 0.24959 0.0078807
2060000000 0.084635 -0.19316 -0.0053658 0.0034799 0.0033358 -0.00054602 0.000747 0.0033875
0.001373 -0.00078458 1.4579e-05 0.0010488
-0.0053489 0.0034826 0.23798 0.031365 0.0039556 0.0083277 0.0009367 -0.00046266
0.00055282 -0.0014846 0.00075061 -0.00014332
0.0032915 -0.00055133 0.0039973 0.0083422 -0.014532 -0.21004 -0.0012415 0.00058631
0.00025679 -0.0020534 0.0028743 0.00012299
0.00086054 0.0033756 0.00086808 -0.00041676 -0.0013147 0.00043957 0.012051 -0.17695
-0.0010516 0.0035768 0.00051852 0.0013204
0.0014307 -0.00080471 0.00051312 -0.0014387 0.00025568 -0.0020782 -0.00093828 0.0035201
0.24207 -0.074997 -0.0020626 -0.004187
-0.00011487 0.0012871 0.0007768 -8.4885e-05 0.0029592 0.00012164 0.00044473 0.0012761
-0.0020682 -0.0041353 0.23661 -0.016835
2120000000 0.038609 -0.18467 -0.0040459 0.0073516 0.0027316 -0.0026163 0.0028635 0.0018979
0.00037377 -0.0017481 0.00093418 6.777e-05
-0.0040526 0.0073553 0.21631 0.0065624 0.0065519 0.0047758 0.0010841 -0.0013422
-0.0011669 -0.0021253 0.00012548 -0.0011273
0.0026667 -0.0025901 0.0065688 0.0046962 -0.04319 -0.19363 -0.00076103 0.0009593
-0.0017974 -0.0015019 0.00040054 -0.0021802
0.0030297 0.001834 0.0011854 -0.0012784 -0.0006562 0.00092156 -0.038873 -0.16116
-0.0013556 0.0052205 0.0014965 0.0014843
0.00034077 -0.001623 -0.0010813 -0.0020948 -0.0017322 -0.0014643 -0.001453 0.0052836
0.22377 -0.11014 -0.0057954 -0.0017668
0.0010113 -2.3271e-05 0.00017255 -0.0011871 0.00033493 -0.002176 0.0016116 0.0016105
-0.0057092 -0.0017783 0.21437 -0.03275
2180000000 -0.00097154 -0.17105 -0.002011 0.010851 0.00096874 -0.0023246 0.0029186 -0.00038606
-0.00011681 -0.0010067 0.0012421 0.00019808
-0.0020089 0.010854 0.19627 -0.010788 0.0074553 0.0041855 -0.00058392 -0.001569
-0.0020967 0.00060719 1.887e-05 0.00022419
0.00091657 -0.0023403 0.0075869 0.0040731 -0.063996 -0.16922 0.00098758 0.0013033
-0.00082152 0.00014904 0.00038142 -0.0019285
0.0031277 -0.00032913 -0.00055697 -0.0016139 0.00097836 0.0013157 -0.076156 -0.13462
-0.00027871 0.007666 0.0020436 0.00016366
0.00011362 -0.0010374 -0.0020687 0.00061073 -0.00083752 0.00019259 -0.00016582 0.00767
0.19558 -0.14016 -0.0060082 0.001992
0.0012345 0.00023694 1.8784e-05 0.00026723 0.00037963 -0.0018776 0.0020969 0.00023045
-0.0060259 0.0018763 0.19873 -0.047009
2240000000 -0.030169 -0.1466 0.0028698 0.011817 -0.00027409 -0.0030886 0.0019083 -0.0022058
-0.0017474 -0.00060984 0.00047308 -0.0019184
0.0029104 0.011872 0.17655 -0.016612 0.0085255 0.00057112 -0.0007133 -0.00050579
-0.00057912 0.0011512 -0.00091702 -0.00060962
-0.00026592 -0.0032058 0.0085373 0.00052456 -0.080939 -0.14527 0.0015266 -0.0013217
-0.0010091 0.00023647 -0.0024358 -0.0011795
0.001818 -0.0022081 -0.00075623 -0.00045881 0.0014582 -0.0012864 -0.11101 -0.10609
0.0015158 0.0090593 0.001607 -0.0003935
-0.0019264 -0.00057291 -0.00059768 0.0011988 -0.0010328 0.00030668 0.0016509 0.0090698
0.16454 -0.15859 -0.0056689 0.0050187
0.00034206 -0.0020011 -0.0008638 -0.00065702 -0.0025404 -0.0012068 0.0015635 -0.00048151
-0.0056015 0.0051585 0.17598 -0.057853
2300000000 -0.05772 -0.1189 0.0085659 0.0094404 -0.0013191 -0.0023448 -0.00038866 -0.0016625
-0.0010636 0.00076883 -0.0010398 -0.00066226
0.0084876 0.0094633 0.15537 -0.025424 0.0087928 -0.0018907 -0.00097371 0.00041281
-0.00022783 0.0016134 -4.2324e-05 0.00089693
-0.0013781 -0.0023365 0.0087913 -0.0019567 -0.093805 -0.12118 -0.00028884 -0.0012311
-6.0934e-05 0.0018121 -0.0017276 0.00085587
-0.00043771 -0.0016465 -0.00090004 0.0003457 -0.00028368 -0.0012142 -0.13192 -0.069559
0.0053393 0.0096046 0.00088673 -0.0017557
-0.00082006 0.00066684 -0.00017905 0.0015575 -0.00013683 0.001821 0.005285 0.0096908
0.1263 -0.17911 -0.0032044 0.0079159
-0.0010751 -0.00054161 -0.00013688 0.00093251 -0.0017068 0.00092378 0.00081459 -0.0015424
-0.0031745 0.0077466 0.15916 -0.05943
2360000000 -0.07369 -0.086743 0.011501 0.0081604 -0.001416 -0.0017916 -0.001682 -0.00090565
-0.00044358 0.001011 -0.0015715 -0.0003611
0.011562 0.008168 0.14641 -0.024844 0.008289 -0.0049973 -0.00094823 0.00098968
0.0017861 0.00042304 7.0901e-05 -0.00012078
-0.0014435 -0.0018363 0.0082392 -0.0050549 -0.10327 -0.098897 -0.0022524 -0.0008146
0.00099123 0.00013097 -0.0009432 0.0017294
-0.0017109 -0.0010728 -0.00094765 0.0011042 -0.0022452 -0.00089379 -0.1495 -0.037076
0.0086269 0.0086198 0.0012939 -0.0020166
-0.0005947 0.00081636 0.001802 0.00031878 0.0010578 6.5357e-05 0.0086503 0.0085743
0.094931 -0.18158 0.00019436 0.0084895
-0.0016878 -0.00036247 1.2693e-05 -5.0305e-05 -0.00096091 0.0016989 0.0013463 -0.0020694
0.00020823 0.0085606 0.13697 -0.062761
2420000000 -0.081415 -0.058755 0.014791 0.0022044 -0.0033188 -0.0011734 -0.00094286 0.00035168
0.00099267 0.0012421 -0.0013284 0.001616
0.014727 0.0021856 0.12871 -0.025143 0.0047286 -0.0067663 0.0012602 0.001167
0.0008971 -0.0015388 -0.00014451 -0.00015535
-0.0033393 -0.0011592 0.0046874 -0.0067955 -0.11644 -0.078217 -0.0017761 0.0010904
-8.8482e-05 -0.00033007 0.00042751 0.0028073
-0.00092957 0.00046418 0.0012085 0.0010828 -0.0017531 0.0010636 -0.15903 0.0069805
0.011556 0.0065783 -0.00036671 -0.0025947
0.0012437 0.00116 0.00087849 -0.0015396 -0.00017758 -0.0002612 0.011739 0.0064234
0.055291 -0.1815 0.0021261 0.0091985
-0.0012 0.0018075 -0.00011765 -0.00021358 0.00037202 0.0028328 -0.00049073 -0.0027274
0.0021182 0.0090725 0.11866 -0.057933
2480000000 -0.081101 -0.027642 0.014231 -0.0034071 -0.0018483 -0.00019668 -0.001028 0.00147
0.0015642 -0.00053118 0.00027765 0.001324
0.01424 -0.0033828 0.13095 -0.0254 0.0029651 -0.0088217 0.0012446 0.00026994
-0.00080415 -0.00085248 -0.00013798 -0.00039591
-0.0017826 -0.00011113 0.0029174 -0.0088132 -0.11956 -0.05795 -0.0007288 0.002886
-1.5828e-06 -0.00069472 0.0018704 0.00079233
-0.0010048 0.0014077 0.0011763 0.00026692 -0.00075872 0.002911 -0.16032 0.045176
0.015655 0.001527 -0.0012425 -0.0026836
0.0013951 -0.00062478 -0.00090879 -0.00093734 -3.4794e-06 -0.00075859 0.015624 0.00155
0.020721 -0.17391 0.0051011 0.0073638
0.00021953 0.0012535 -9.2378e-05 -0.00038462 0.0019554 0.00080168 -0.0010332 -0.0024706
0.0052568 0.0074186 0.099066 -0.053788
2540000000 -0.084895 -0.0012723 0.011523 -0.0073218 -0.0024923 0.00090204 0.00058225 0.0013935
-9.1167e-05 -0.0014608 0.0011344 0.0016065
0.011488 -0.0072953 0.11814 -0.017108 -0.00097203 -0.0079561 0.00079486 -0.0013279
-0.0019399 0.00014621 -0.0005363 0.00027856
-0.002493 0.00096802 -0.0010135 -0.0079788 -0.12607 -0.034235 0.0015414 0.0024939
-0.001113 -0.00020736 0.0016437 -0.00088001
0.00055622 0.001394 0.00075896 -0.0013429 0.0016062 0.0023664 -0.15918 0.085639
0.015046 -0.0044085 -0.0024331 -0.0020988
6.6281e-05 -0.0014013 -0.0018556 0.00011802 -0.0011022 -0.00012749 0.015065 -0.004418
-0.0081566 -0.15923 0.0077891 0.0062608
0.0010859 0.0017037 -0.00049587 0.0002463 0.001592 -0.00086356 -0.0024318 -0.0021457
0.0080116 0.0063602 0.084828 -0.039881
2600000000 -0.07729 0.022901 0.0079343 -0.010479 -0.0014589 0.0026796 0.0011407 -0.00029475
-0.00072059 -0.0009814 0.0020786 0.00047129
0.0079336 -0.010462 0.11284 -0.032484 -0.0032158 -0.0062678 -0.00028703 -0.00094799
-0.00019604 0.0018448 -0.00016875 0.00074049
-0.0014426 0.0026531 -0.0032659 -0.0062507 -0.13093 -0.0091444 0.0029206 0.00033933
-0.00021318 0.0013218 0.0012528 -0.0017804
0.0010719 -0.00026987 -0.00036565 -0.00084843 0.0028605 0.00034986 -0.14398 0.12022
0.012479 -0.0090979 -0.0029807 0.00014979
-0.00084194 -0.0010594 -0.00019741 0.001905 -0.00013668 0.0012671 0.012479 -0.009154
-0.043583 -0.13989 0.0095555 0.0053602
0.0021465 0.00053094 -0.00015761 0.00077583 0.0013329 -0.0016688 -0.0031295 0.0001272
0.0094452 0.005299 0.076565 -0.025559
2660000000 -0.071943 0.048074 0.003741 -0.012041 -0.00022027 0.0013044 0.00020836 -0.00034064
-0.0026216 0.00015191 0.0015121 -0.0006621
0.0037305 -0.01205 0.1207 -0.028586 -0.0045598 -0.0046495 -0.0013625 -0.00049225
0.0005599 0.001965 0.0005131 0.00082106
-0.00015155 0.0012498 -0.0045865 -0.0046474 -0.12964 0.0118 0.0022257 -0.0017296
0.00028641 0.0003477 -0.0012045 -0.0014399
0.00024568 -0.00033966 -0.0012774 -0.00054922 0.002262 -0.0017262 -0.12301 0.15166
0.0081423 -0.012299 -0.0025165 0.0008946
-0.0022781 0.0001119 0.00060047 0.0019156 0.00029148 0.00031181 0.0080513 -0.012562
-0.064108 -0.1192 0.010823 0.0008095
0.001481 -0.00081906 0.00046343 0.00074656 -0.0012245 -0.001447 -0.0024031 0.0010341
0.010897 0.0010812 0.072463 -0.0052745
2720000000 -0.061568 0.066352 -0.00063971 -0.011708 -0.00030237 0.0029753 -0.00025481 -0.0001764
-0.0021019 0.0019175 0.0002667 -0.0016701
-0.0006335 -0.011709 0.10606 -0.032279 -0.0051812 -0.001422 -0.0016581 0.00038764
0.0019923 0.00034749 0.00083637 -9.3822e-05
-0.000229 0.0030149 -0.0052001 -0.0013603 -0.12352 0.04127 0.0004806 -0.0026256
0.00020855 0.00043119 -0.0011566 0.00048218
-0.00018086 -0.00012453 -0.0016451 0.00052443 0.0004142 -0.0025615 -0.089494 0.18083
0.0030121 -0.013583 -0.0018661 0.0026419
-0.0021984 0.0020597 0.0019908 0.00039174 0.0001322 0.00029207 0.0030361 -0.013358
-0.08426 -0.087732 0.012295 -0.0012754
0.00031901 -0.0015679 0.0008333 -0.00017738 -0.0011687 0.0005045 -0.0018477 0.0024328
0.012411 -0.001417 0.076467 0.013176
2780000000 -0.048083 0.08537 -0.0050232 -0.010013 9.4943e-05 0.0013179 0.00051357 -0.00048426
0.0009229 0.0028817 -0.00077381 -0.001506
-0.0050172 -0.010007 0.10448 -0.044374 -0.0040473 -2.157e-05 -0.0002573 0.0017909
0.0017292 -0.0012512 0.00013261 -0.00021406
0.00014436 0.0014061 -0.0040858 1.0787e-05 -0.12037 0.071401 -0.0018955 -0.002076
5.5098e-05 -0.0003516 -0.00036671 0.00063619
0.00044525 -0.00026298 -0.00025825 0.0017695 -0.0018783 -0.0020023 -0.059814 0.20323
-0.0022693 -0.013422 -0.00047868 0.0016377
0.00095975 0.0029649 0.0018631 -0.0012398 0.00013541 -0.00035173 -0.0022654 -0.013499
-0.09951 -0.05405 0.01046 -0.0069227
-0.00063421 -0.0016657 9.4901e-05 -0.00026699 -0.00027936 0.00071145 -0.00073424 0.0017102
0.010301 -0.0068671 0.080853 0.032357
2840000000 -0.033372 0.10144 -0.0079606 -0.0066117 0.0015214 0.0019796 -0.00023022 -0.0001225
0.0015371 0.0011134 -0.0016956 0.00026645
-0.0079478 -0.0066608 0.10264 -0.037991 -0.0035132 0.0012898 0.00053837 0.00082611
-0.00018631 -0.0016587 -2.1126e-05 -8.4232e-05
0.0015099 0.0019627 -0.0035387 0.001344 -0.11427 0.096552 -0.0017708 0.00031608
0.00041527 0.00039566 0.0011291 0.00086194
-0.00013806 -0.00019328 0.00053572 0.00087124 -0.0017725 0.00024368 -0.023409 0.21802
-0.0063054 -0.010726 3.2286e-05 0.0010204
0.0015625 0.00097934 -0.00028107 -0.0017192 0.00025515 0.00043716 -0.0066546 -0.010701
-0.10276 -0.022385 0.0082843 -0.007469
-0.0017747 0.00029556 3.5319e-05 -1.2148e-05 0.0010879 0.00093332 0.00028237 0.0010083
0.0082581 -0.0074735 0.095426 0.047313
2900000000 -0.019294 0.12193 -0.0089293 -0.0024383 0.0018419 8.6588e-05 0.0004066 -0.00075446
0.0022167 -0.0011272 -0.0007126 1.9481e-05
-0.0089332 -0.0024147 0.082956 -0.045985 -0.0012926 0.0027065 0.0011482 0.00028135
-0.00059614 -0.0013518 -0.0001831 -8.8041e-05
0.0018337 0.00015854 -0.0012031 0.0027278 -0.097201 0.12932 -0.0010513 4.952e-05
-0.00045552 -0.00093997 0.0015861 -0.00074719
0.00042288 -0.00070352 0.0010904 0.0003014 -0.0010408 2.4188e-05 0.013234 0.22074
-0.0094566 -0.0068404 0.0012604 0.0021368
0.0022728 -0.0010524 -0.00060015 -0.0013137 -0.00040076 -0.00094131 -0.0094163 -0.0067082
-0.10191 0.016794 0.0055142 -0.011397
-0.00056919 5.0809e-05 -0.00014875 -6.0175e-05 0.0015557 -0.00081309 0.001095 0.0021106
0.0055158 -0.011432 0.11018 0.053248
2960000000 0.0029798 0.13425 -0.0084261 0.001119 0.00056941 0.0012643 -0.0005479 -0.00084247
-0.00025867 -0.0018647 -0.00087621 0.00036355
-0.0083846 0.0010812 0.091882 -0.04561 -0.00069878 0.0012292 0.0010222 -0.00012858
-0.0012429 -0.0005089 0.00037879 0.00040291
0.00045039 0.0013468 -0.00067971 0.0012787 -0.078264 0.16028 -0.00065074 0.00073783
-0.00060482 0.0010683 -9.7341e-05 -0.0023672
-0.00051278 -0.00079571 0.0010217 -0.00012378 -0.00068623 0.00074018 0.056048 0.22728
-0.010195 -0.0016983 0.0012677 0.00041465
-0.00011531 -0.002077 -0.0012964 -0.00064478 -0.00044415 0.00097496 -0.010258 -0.0019401
-0.089743 0.048787 0.00017205 -0.011944
-0.0010312 0.00042678 0.00036477 0.00043169 -0.00010337 -0.0022395 0.0012956 0.00047831
0.00014913 -0.011916 0.13044 0.063764
3020000000 0.02228 0.14867 -0.0058405 0.0041418 0.0013359 -0.00036944 -0.00088245 -3.9768e-05
-0.00075318 0.00045281 -0.00023308 0.00059748
-0.005873 0.0040831 0.080292 -0.034107 -0.00038412 9.9552e-06 0.00038005 -0.0010502
-0.0017253 0.00050326 0.00068765 -9.5356e-05
0.0013739 -0.00028097 -0.00038824 3.6817e-05 -0.057452 0.18523 -0.00020654 0.001072
0.00068729 5.6768e-05 -0.00080773 -0.0013223
-0.00093042 -0.00012776 0.00030551 -0.0010488 -0.00023489 0.0010779 0.094394 0.21959
-0.0090579 0.0012965 0.00071897 0.00072049
-0.00093354 0.00039224 -0.0017049 0.00060507 0.00060988 0.00015945 -0.0089949 0.0014689
-0.072043 0.078689 -0.002148 -0.010372
-0.00016021 0.00065522 0.00072544 -0.00019926 -0.00098013 -0.0013471 0.00069549 0.00067575
-0.0020621 -0.010344 0.1504 0.06032
3080000000 0.050305 0.15807 -0.003936 0.006032 0.0016041 -5.4411e-05 -0.0006391 -9.7994e-05
-0.00038899 0.00020034 -0.0001235 0.00042539
-0.0038863 0.0059995 0.077618 -0.02826 -0.00030009 0.00051228 -0.00029599 -0.00026284
-0.00024715 0.0011509 -6.7275e-05 -0.00050971
0.0015567 -5.6909e-05 -0.00036265 0.00049406 -0.020122 0.20693 -0.0006801 0.0001203
0.00050866 0.00047045 -0.0021439 -0.00064872
-0.00063577 7.6677e-05 -0.00024404 -0.00025123 -0.00064141 0.00019258 0.12826 0.21179
-0.0063589 0.0049636 0.0018846 0.00025897
-0.00031187 0.00029412 -0.00019254 0.0011299 0.00033535 0.00040124 -0.0063037 0.005069
-0.043613 0.11056 -0.0070658 -0.0085162
-7.6456e-05 0.00033044 -9.0375e-05 -0.00049178 -0.0021106 -0.0005415 0.0019733 0.00019641
-0.0070334 -0.0086539 0.16542 0.066697
3140000000 0.079991 0.1608 -0.00057781 0.007219 0.0028039 -0.0014574 -0.0012977 0.0010049
0.0013911 0.00065896 0.00042053 0.00011304
-0.00066996 0.0072329 0.073431 -0.029912 -0.0011356 0.00031 0.00073708 -0.00018303
6.749e-05 0.00086489 0.00067719 -0.00050967
0.0028356 -0.0014942 -0.0010622 0.00032441 0.022759 0.22732 0.00014335 0.0017398
0.0014486 -0.0008299 -0.00234 0.0010708
-0.0010367 0.00077672 0.000742 -0.00021089 0.00012214 0.0017167 0.16297 0.18571
-0.0029874 0.0065964 0.00096843 -0.0012667
0.0014474 0.00043312 -6.9253e-06 0.00092323 0.0015443 -0.00096952 -0.0030402 0.006582
-0.024826 0.13054 -0.0082719 -0.0045754
0.00036709 4.4492e-05 0.00068469 -0.00050584 -0.0024755 0.0010611 0.00087392 -0.0011061
-0.0082745 -0.0044722 0.18937 0.057202
3200000000 0.11227 0.1703 0.0042041 0.0060601 0.00089509 -0.0029544 -0.00014968 0.001971
0.0006261 -0.0019995 -8.4922e-05 0.0004675
0.0042079 0.0060784 0.083734 -0.028202 -0.00096831 0.00069499 -0.00033772 -0.00096976
0.00073798 0.0010913 -0.00042397 -0.00094003
0.00083458 -0.003006 -0.00098139 0.0007426 0.067216 0.23242 0.00099326 0.0007081
-0.00019871 -0.0024649 -0.0013839 0.0022466
-0.00033623 0.0021148 -0.0002505 -0.00080209 0.0010038 0.00071874 0.18329 0.16369
4.526e-06 0.0061749 0.00041587 -0.001409
0.00042057 -0.0018735 0.00085159 0.0010643 -0.00029326 -0.0023779 0.00010867 0.0061791
0.015464 0.14881 -0.0092788 -0.00054752
0.0001352 0.00049008 -0.00047875 -0.0010475 -0.0013011 0.0022307 0.00049846 -0.001559
-0.0091543 -0.00052737 0.20512 0.055868
3260000000 0.14444 0.16137 0.0043227 0.0027535 -0.00098996 -0.0024871 0.0010254 0.00082217
0.00012876 -0.0018966 -8.0153e-05 1.3909e-05
0.0043139 0.0027415 0.09185 -0.031319 -0.0016708 0.0022168 -0.00028803 -0.00013802
0.00092215 -0.00057805 -0.00098438 0.00018192
-0.0010341 -0.0024584 -0.0016281 0.0021835 0.11896 0.22805 0.00042656 -0.00020348
-0.0010553 -0.0009122 0.00065501 0.0019057
0.0012525 0.00082519 -0.00024899 -0.00010745 0.00051201 -0.00015489 0.21066 0.12586
0.0024331 0.0055862 -0.00078974 -0.0016296
0.00017788 -0.0019678 0.00081411 -0.0005318 -0.001121 -0.0011166 0.0025435 0.005495
0.042498 0.15787 -0.0065652 0.0040548
-8.9078e-05 0.00010279 -0.00091073 0.00021556 0.00066024 0.0018183 -0.00094782 -0.0015943
-0.0067279 0.0038177 0.23378 0.045804
3320000000 0.17425 0.15471 0.0069938 0.00091637 -0.00046194 -0.0015368 0.00073085 0.0002007
-0.0017037 -0.001448 0.00024779 0.0001007
0.0069957 0.00087908 0.09881 -0.027578 0.0010813 0.0022715 -0.0003266 -0.00062329
-0.00028228 -0.0002938 -0.00045437 0.00029519
-0.00056793 -0.001609 0.0010835 0.0022812 0.16681 0.21876 0.00026421 -2.8619e-05
-0.00119 -0.00036246 0.00038061 0.00059387
0.00066414 0.00020018 -0.00029579 -0.00056523 0.00018128 -4.1597e-05 0.21882 0.096084
0.0040047 0.0031642 -0.0010266 6.9689e-06
-0.0017531 -0.001394 -0.00024661 -0.0001408 -0.0011988 -0.00024496 0.0038625 0.0034972
0.075805 0.15773 -0.003598 0.004766
0.00039553 6.1181e-07 -0.00049541 0.00025512 0.0003729 0.00082433 -0.00099921 0.00012094
-0.0035209 0.0048613 0.2497 0.032747
3380000000 0.20895 0.13731 0.0053904 -0.0023771 -0.0011379 0.00054709 0.0011056 0.00030935
-0.0015308 0.00083373 0.00049443 -2.5493e-05
0.0053689 -0.0023911 0.10998 -0.035174 0.00023071 0.0028712 -0.0012857 -0.0004613
2.3137e-05 0.00026296 -0.00079301 0.00026518
-0.0012188 0.00052817 0.00027494 0.0028925 0.20851 0.19582 0.00092626 -0.00045586
-0.0020118 0.00077161 0.00086427 0.0016274
0.0012781 0.00023472 -0.0011583 -0.00065969 0.00088855 -0.00045745 0.2343 0.063909
0.0055584 0.0028845 -0.00070909 0.00059673
-0.0016179 0.0006579 -0.00022198 9.7125e-05 -0.0018928 0.00061286 0.0058043 0.0025874
0.11769 0.14901 -0.00042154 0.0059584
0.00047263 1.4198e-05 -0.00066758 0.00038112 0.00086585 0.0015851 -0.00073409 0.0004097
-0.00035192 0.0059745 0.27931 0.014148
3440000000 0.23968 0.11549 0.0043139 -0.0039021 -0.00063873 -0.0017549 0.00085191 -4.3632e-05
-0.0014083 0.0013629 0.00071375 0.00026816
0.0042599 -0.0039114 0.10379 -0.040739 0.0034077 0.0020142 -0.00098464 0.0011251
5.3691e-05 0.00038218 7.8696e-05 0.00095617
-0.00066809 -0.0016859 0.0032524 0.0020751 0.2462 0.16677 -0.00042722 -4.5246e-05
4.7133e-06 0.0014496 0.00083303 0.00077445
0.00087787 5.4575e-05 -0.0010245 0.0012692 -0.00038968 -0.00020499 0.23494 0.030651
0.0069719 0.00012482 9.1724e-05 -5.212e-05
-0.0013495 0.0015246 0.00021579 0.00038283 8.0944e-05 0.0015476 0.0067889 1.4063e-05
0.14824 0.13871 0.0031982 0.0033762
0.00073911 0.00012383 0.00022339 0.00090853 0.00078198 0.00074061 -0.0001114 5.5503e-05
0.0029836 0.0036142 0.29553 -0.014921
3500000000 0.27126 0.084334 0.0021328 -0.0045716 -0.0015354 0.001565 0.0010574 -0.0007654
-0.00099818 0.0015159 0.00061209 -0.00084626
0.0022196 -0.0045237 0.11622 -0.064924 0.0032489 0.00093923 -0.00027632 0.00080753
0.00053945 -8.1705e-05 0.00011623 0.00011362
-0.0016575 0.001573 0.0033619 0.00084207 0.27637 0.13313 0.00012141 -0.00040301
-0.00024768 0.00085214 0.0013499 0.00016041
0.0010299 -0.00088971 -0.0003933 0.00078449 0.00021708 -0.00031676 0.23977 0.0038574
0.0072505 -0.0032623 -2.6651e-05 -7.9456e-06
-0.00096822 0.001315 0.00048742 5.5825e-06 -8.1137e-05 0.00074259 0.007131 -0.0029757
0.19222 0.11027 0.0034432 0.0018196
0.00072925 -0.00092571 3.9596e-05 0.00035063 0.0015397 8.7561e-05 0.00022892 -8.1748e-05
0.0035575 0.0016869 0.31603 -0.042882
3560000000 0.28975 0.050019 9.681e-05 -0.0058008 -0.00023469 -0.00087947 0.0007004 0.00020766
0.0015636 0.0014921 3.83e-05 -0.0014462
0.00012155 -0.0057691 0.11036 -0.070328 0.0057927 -0.0011373 0.00033164 0.00058394
0.00073148 -0.00025748 0.00032508 0.00029481
-0.00012902 -0.00083583 0.0058095 -0.0010919 0.30309 0.08977 -0.00049379 -0.00014055
0.00096067 0.00051344 0.0017234 -0.00070678
0.00063387 0.00010859 0.00039029 0.00060601 -0.00056612 -0.000114 0.22994 -0.033083
0.0056508 -0.0057584 -0.00027916 -0.00056859
0.0015518 0.0018926 0.00057828 -0.00040177 0.00082324 0.00050402 0.0056029 -0.0060113
0.21364 0.097488 0.0030415 -0.0015278
-5.4213e-05 -0.0012708 0.00026728 0.0002021 0.0014168 -0.00056392 -0.00041496 -0.00066295
0.0031451 -0.0014613 0.32811 -0.082804
3620000000 0.30563 0.012745 -0.0010959 -0.0033894 -0.0020093 -0.00019491 9.2414e-05 -0.0019681
3.1968e-05 0.00063101 -0.00050064 -0.00086827
-0.0011818 -0.0033765 0.11054 -0.10007 0.0036124 -0.0040727 0.00035017 0.00045645
-0.00039196 -0.00069172 0.00071935 0.00030124
-0.0020381 -0.00028137 0.003551 -0.0040272 0.31534 0.045145 0.00014201 -0.00078912
-0.00017819 -3.0763e-05 0.00063269 -0.0008945
0.00029214 -0.0019572 0.00047192 0.00050603 0.00012955 -0.00078043 0.21862 -0.062721
0.001891 -0.0075383 -0.0012767 0.00056553
-6.3966e-05 0.00058626 -0.00029838 -0.00078883 -4.9479e-05 -7.9888e-05 0.0017573 -0.0073445
0.23598 0.054565 0.001801 -0.0017104
-0.00059118 -0.0008386 0.00068822 0.00040523 0.00056504 -0.00083118 -0.0012619 0.00079329
0.0015937 -0.0016722 0.33003 -0.11732
3680000000 0.30928 -0.031414 -0.0032844 -0.0038059 -0.0011643 0.0018627 -0.0010938 -0.00030064
0.001379 -0.00014788 -0.0012927 -0.00040995
-0.0032807 -0.0037995 0.10577 -0.11681 0.0012395 -0.0046794 0.00084352 0.00030876
-0.00053873 -0.00079496 0.00052519 0.00023465
-0.0010883 0.0017726 0.0010958 -0.0046957 0.3257 -0.0044449 -0.001178 -0.00072198
0.0011354 0.00097625 0.00072031 -0.001876
-0.0011357 -0.00026567 0.00075811 0.00026427 -0.0011046 -0.00076282 0.20557 -0.096944
3.5087e-06 -0.007146 -0.0010747 0.001388
0.0014099 -0.00041538 -0.00050392 -0.00060334 0.0013101 0.001114 -0.00018285 -0.0068787
0.25584 0.030179 0.0011804 -0.0019621
-0.0014583 -0.00038579 0.00065119 0.00029855 0.00071218 -0.0021241 -0.00092873 0.0012576
0.0013991 -0.0020778 0.32929 -0.16295
3740000000 0.31128 -0.066421 -0.0029701 -0.00016352 -0.0020745 0.0026294 -4.2095e-05 -0.00071409
-0.00047194 0.00025801 -0.00099522 0.00038713
-0.0029029 -0.00014435 0.096842 -0.13857 0.00049567 -0.0053085 0.00019435 -0.00035391
-0.00024368 -0.00016368 0.00074814 0.00021964
-0.0019348 0.0027549 0.00060763 -0.00531 0.32871 -0.043457 -0.00043658 6.9491e-05
0.00022892 2.6367e-05 -0.00090882 -0.0014259
-0.00013297 -0.00074532 0.00028752 -0.00024551 -0.00048042 0.00010517 0.18359 -0.12062
-0.0022843 -0.0060516 0.00067493 0.002757
-0.0004619 0.00022064 -0.00019039 -0.00016282 2.7158e-05 0.00022863 -0.0022176 -0.0061343
0.26283 -0.008357 -7.9976e-05 -0.0020814
-0.00086013 0.00027838 0.00062525 2.7928e-05 -0.00074888 -0.0012478 0.00074787 0.0028401
3.536e-05 -0.002296 0.31526 -0.20255
3800000000 0.30591 -0.11179 -0.0021362 0.0003849 0.00082805 0.0038629 -0.0010061 -0.0016507
0.001326 0.0010449 -0.0010969 0.000547
-0.002157 0.00040349 0.085671 -0.1532 -0.002219 -0.0048102 0.00013013 0.00024494
-0.00085849 -0.00045005 0.00076563 -4.7033e-05
0.00081813 0.0038521 -0.0023584 -0.0047224 0.32457 -0.085251 -0.00083483 0.00016588
0.00088448 0.0001691 -0.0011038 -0.00038137
-0.00093717 -0.0015026 0.00022208 0.00013261 -0.00082308 0.00013484 0.1742 -0.14581
-0.003338 -0.0044273 0.0014598 0.0016594
0.0011474 0.00069797 -0.00097605 -0.00036652 0.00090154 2.369e-05 -0.0035164 -0.0045409
0.27551 -0.049316 0.0016957 -0.0012248
-0.001064 0.0007244 0.0010435 -8.0377e-05 -0.0010946 -0.00055837 0.0013896 0.0016584
0.0014141 -0.00078235 0.30672 -0.24355
3860000000 0.29519 -0.14347 -0.00097528 0.0010018 0.0026425 0.0019127 -0.002024 0.0010952
0.00087365 -0.0010569 -0.00046481 0.0018117
-0.00096844 0.00095661 0.066428 -0.16266 -0.0033679 -0.0047518 0.00053029 -0.00069423
-0.00096964 0.0014696 0.0006991 -0.0011579
0.0026252 0.0019687 -0.0034014 -0.0047419 0.30533 -0.12453 -0.00072745 0.00065092
0.00014662 -0.00081219 -0.00063058 -0.00035219
-0.0019802 0.0010102 0.00055279 -0.00060007 -0.00079025 0.00071243 0.1458 -0.1608
-0.003167 -0.0046731 0.002283 0.0010307
0.00060565 -0.0011227 -0.00079199 0.0014262 0.00045473 -0.0005599 -0.0031093 -0.0044131
0.27057 -0.081029 0.00016253 -0.0022771
-0.0001246 0.0013737 0.0005732 -0.0012722 -0.00063513 -0.00027686 0.0021909 0.0010454
0.00039665 -0.0027942 0.28327 -0.28165
3920000000 0.28066 -0.18389 0.0014084 0.00016953 0.0037771 0.0021858 -6.6475e-06 0.00098195
0.0004148 9.602e-05 0.00055584 8.2857e-05
0.0013949 0.00016729 0.039266 -0.17862 -0.0049193 -0.0029765 -0.00041655 -9.2977e-06
0.00055951 1.9758e-05 -0.00052917 -0.0004678
0.003886 0.0022424 -0.0049722 -0.0030811 0.29903 -0.15786 0.0001481 0.001245
0.001549 -0.0013152 -0.00043088 -0.00034756
8.4253e-05 0.0010632 -0.00050738 -9.231e-05 0.00013244 0.0011713 0.12591 -0.17126
-0.004611 -0.0035928 0.0021715 -0.000292
0.00025698 1.7371e-05 0.00059404 0.00031942 0.0013887 -0.0012878 -0.0045052 -0.0035245
0.26293 -0.13054 0.00058536 -0.0024329
0.00053206 0.00025983 -0.00062437 -0.0003455 -0.0003252 -0.00023476 0.0021301 -0.00041204
0.00013928 -0.0022921 0.2619 -0.30838
3980000000 0.25306 -0.21973 0.001713 -0.0027457 0.0049716 -0.00056655 -1.7732e-05 0.001103
0.001274 -0.0020161 0.00017104 0.00023872
0.0016453 -0.00277 0.016949 -0.19182 -0.0054711 -0.0012357 0.00083739 0.00042126
0.00030594 0.00044201 1.8734e-05 -0.0010655
0.0050555 -0.0005279 -0.0054241 -0.0011407 0.26976 -0.18834 0.0012628 0.00033913
-0.0011159 -0.00093761 -0.00057782 -0.00054135
5.4804e-05 0.00093468 0.00083138 0.00044471 0.0013505 0.00036464 0.089679 -0.19275
-0.0043017 -0.0039048 0.0016983 -0.00086306
0.0011014 -0.0017648 0.00027123 0.00029157 -0.00092902 -0.001027 -0.0045638 -0.0040655
0.24923 -0.16037 0.00091331 -0.0047811
0.00034697 7.5735e-05 0.00012231 -0.001089 -0.00070679 -0.00069244 0.001532 -0.00069912
0.0011581 -0.0046672 0.22763 -0.34696
4040000000 0.2257 -0.24533 -0.0004785 -0.003785 0.0034132 -0.003122 0.00022892 0.00020191
-0.00053704 -0.001051 0.00049767 0.00030376
-0.00052606 -0.0037734 -0.0085985 -0.19907 -0.0044547 0.000403 0.00013027 -0.0010934
-0.00016242 5.0575e-05 -0.0010548 -0.00027092
0.0034583 -0.0031398 -0.0044883 0.00053014 0.24773 -0.22185 0.0004128 -0.00051213
-0.00082477 -0.00039979 -0.001378 9.0487e-05
0.00022776 0.00033271 0.0002473 -0.00097622 0.00033233 -0.00049882 0.067998 -0.18738
-0.0068693 -0.0017181 0.001495 -0.00058905
-0.0006354 -0.001101 4.5799e-05 0.00019245 -0.00071705 -0.00022623 -0.0065643 -0.0015978
0.23596 -0.19349 -0.0022702 -0.0037392
0.00057218 0.00017297 -0.0011514 -0.0001603 -0.0013231 0.00011242 0.0015355 -0.00067694
-0.0023515 -0.0041509 0.18972 -0.36398
4100000000 0.19568 -0.26885 -0.0032333 -0.0028474 0.00091885 -0.0035263 -0.00019627 7.0981e-05
0.00013772 -0.0019152 0.00068309 0.00034926
-0.0032443 -0.0028694 -0.034208 -0.20201 -0.0044611 0.00085562 -7.5866e-05 -0.00018885
0.00068374 0.00028281 -0.0006781 0.00010396
0.0008726 -0.0035773 -0.0044916 0.0010335 0.22551 -0.24797 0.00014213 -0.00021247
-0.00063227 -0.0005146 -0.0014298 0.00035249
-0.00012686 -2.6391e-05 -0.0001374 -0.00026107 0.00010504 -0.00016634 0.03489 -0.20105
-0.0060046 0.0010492 0.0012063 -0.0012906
0.00027018 -0.0019005 0.0007269 0.00031658 -0.0008259 -0.00038427 -0.0061081 0.0010522
0.21763 -0.21931 -0.0025971 -0.0042317
0.00076292 0.0004309 -0.00062257 7.9786e-05 -0.0013661 0.00038874 0.001158 -0.0014791
-0.0026408 -0.0039044 0.1568 -0.39101
4160000000 0.16657 -0.28614 -0.0036773 -0.0019041 -0.00020452 -0.0030233 0.00063478 -0.0001366
-0.0038798 -0.00061081 0.00095432 -0.0010294
-0.0037188 -0.0018992 -0.0596 -0.19787 -0.0046567 0.0024737 -0.00050009 -0.00029425
0.00038427 -0.00058098 -0.0010365 0.00027925
-0.00029191 -0.0030739 -0.0046422 0.0023113 0.19282 -0.26289 0.00061847 -0.00031461
-0.00086589 -0.00039593 -0.0010413 0.0011161
0.0006442 -0.00020448 -0.00035764 -0.00030688 0.00068399 -0.00035445 0.010266 -0.18838
-0.00559 0.001011 0.00080394 -0.002417
-0.003926 -0.00045138 0.00027141 -0.00043003 -0.00088331 -0.00042136 -0.0058633 0.0011485
0.18179 -0.25309 -0.004636 -0.0031663
0.00089052 -0.0010038 -0.0009674 0.0002273 -0.0011509 0.00089483 0.00088768 -0.0022827
-0.0044765 -0.0032764 0.10708 -0.3995
4220000000 0.13788 -0.3024 -0.0046816 0.00033615 0.00022425 -0.0035776 -0.00040422 -0.00022079
-0.00046563 0.0011178 0.00017319 -0.0014593
-0.0047629 0.00027537 -0.095718 -0.18777 -0.0024929 0.0031063 -0.00012466 -0.00010531
0.00016294 -7.065e-05 -0.00075353 0.0011775
0.00011831 -0.0036703 -0.0024368 0.0032 0.16352 -0.28976 -0.00013482 -8.6414e-05
-1.7389e-05 0.00042931 -0.00021999 0.0012092
-0.00031708 -0.00016329 -0.00013616 -0.00010303 -0.0001171 3.7492e-05 -0.013302 -0.18681
-0.0046082 0.0027136 7.5733e-05 -0.0021703
-0.00060767 0.0011426 0.00017506 -0.00019735 0.00019348 0.00020736 -0.0043334 0.0023809
0.16617 -0.2751 -0.0045827 -0.002786
0.00017325 -0.0014361 -0.00077046 0.0013003 -0.00022058 0.0011789 -9.1117e-05 -0.0021527
-0.0049976 -0.0026104 0.079338 -0.41214
4280000000 0.10599 -0.31136 -0.0026564 0.0022174 -0.0018626 -0.0043449 -0.00040807 0.00065609
-0.00016144 0.0012157 -0.00076089 -0.00034224
-0.0026809 0.0021933 -0.12113 -0.19196 -0.0028256 0.0029859 -0.00081092 -0.00037005
0.0001906 0.00012507 0.00053576 0.00071479
-0.0018255 -0.0043567 -0.002861 0.0029269 0.13321 -0.29677 0.00093466 -0.0001642
-0.00081688 0.00091564 -0.00021082 0.00075949
-0.00019251 0.00074315 -0.00077392 -0.00038139 0.00087173 -0.00030175 -0.050981 -0.17175
-0.0051104 0.0022395 -0.00043557 -0.0022112
-0.0003783 0.00097093 7.8197e-05 0.00010598 -0.0010191 0.0010691 -0.0050668 0.0026117
0.11608 -0.29576 -0.0065059 3.6271e-05
-0.00063595 -0.00034709 0.00071542 0.00065342 -0.00018026 0.00074182 -0.00034208 -0.002278
-0.0061518 -4.8469e-05 0.028791 -0.41763
4340000000 0.078329 -0.31987 -0.0014173 0.0019595 -0.0025009 -0.0015543 0.00027274 0.00064023
5.9073e-05 0.00053895 -0.00018737 -0.0008013
-0.0014278 0.0019898 -0.14174 -0.16583 -0.0020574 0.0039734 -9.6372e-05 0.00048747
-0.00027524 -0.00027434 0.00051712 0.00040626
-0.0024904 -0.0015567 -0.0020422 0.0040645 0.096828 -0.31382 -0.00045714 -0.00093953
0.00025007 0.0008198 0.0005652 0.0018737
0.0002703 0.00065625 -0.00012948 0.00060178 -0.0005145 -0.00089904 -0.068732 -0.16917
-0.0046339 0.0040937 -0.0016811 -0.0023874
0.00024668 0.00063985 -0.00019739 -0.0003291 0.00025185 0.0007246 -0.0047071 0.0038583
0.088658 -0.31765 -0.0048614 0.00177
-0.00035841 -0.00091381 0.0004601 0.00037055 0.000652 0.0019174 -0.001697 -0.0023232
-0.0048884 0.0017379 -0.0051209 -0.41159
4400000000 0.047248 -0.32456 -0.00045943 0.0011296 -0.0027368 -0.0016058 0.00089456 0.0012299
-7.4568e-05 0.00074635 -0.00021575 -0.00034067
-0.00052117 0.0011263 -0.17081 -0.15556 -0.0012806 0.004267 -0.00045557 0.0004553
0.00012625 -0.00040793 0.00063305 0.00025645
-0.0027893 -0.0015111 -0.001186 0.0042555 0.067229 -0.31928 -0.00021377 -0.0003751
0.000595 0.0002319 0.0010062 0.0014794
0.0010174 0.0012392 -0.00051794 0.00044721 -0.00023071 -0.00029577 -0.093337 -0.15615
-0.0033416 0.0053182 -0.0019106 -0.0014976
-0.00036129 0.00057459 0.00015615 -0.00048297 0.00073941 0.00010711 -0.003142 0.0054214
0.055101 -0.32806 -0.0043733 0.00096447
-8.2291e-05 -0.00039832 0.00067993 0.00022927 0.00094612 0.0015763 -0.0019605 -0.0014228
-0.0043683 0.0012283 -0.051173 -0.41527
4460000000 0.011941 -0.32416 -0.00074143 -0.00010465 -0.0040361 -0.00066618 0.0014587 -0.00064206
-0.00033103 0.0014281 -0.00067925 -0.00052991
-0.0007171 -0.00012938 -0.19216 -0.1257 -0.00042591 0.0044603 -0.00029563 0.00080763
-0.0004482 -0.00058618 0.00036577 -0.00066289
-0.0040381 -0.00069953 -0.00048528 0.0045387 0.042544 -0.3263 -0.00023269 -0.00044005
2.752e-05 4.7055e-05 0.0022379 0.00043396
0.0012827 -0.00070822 -0.00029095 0.00078238 -0.00049518 -0.00066796 -0.10651 -0.13469
-0.0018626 0.0066774 -0.0025268 -0.0010845
-0.00030421 0.0014956 -0.00027435 -0.00045868 9.4722e-06 0.0005183 -0.0018599 0.0065265
0.018658 -0.32073 -0.0044304 0.0036613
-0.00086532 -0.00053874 0.00031078 -0.00056624 0.0021456 0.00049832 -0.0023177 -0.0011522
-0.0045754 0.0033061 -0.090357 -0.39703
4520000000 -0.012397 -0.32486 -0.00068602 -0.00056037 -0.0036295 0.00027386 0.00057928 -0.00017451
0.0018332 1.0418e-05 -0.00078118 0.0009147
-0.00065662 -0.00053689 -0.21646 -0.10865 0.00075895 0.0048047 0.00060672 0.00091914
-0.00010852 -4.4231e-05 0.00011143 -2.4881e-05
-0.0036147 0.0004085 0.00087267 0.0047206 0.011371 -0.32352 -0.0011869 0.00064496
0.00094087 -0.00048021 0.0015844 -0.00048953
0.00062069 -0.00017272 0.00061297 0.00080865 -0.00092464 0.00061435 -0.12451 -0.12538
-0.00028709 0.0059986 -0.0030004 -0.00022627
0.0017954 -7.0397e-05 -0.00026997 -2.1143e-05 0.00058595 -0.00075553 -0.00018497 0.006061
-0.029065 -0.33118 -0.0023124 0.0033485
-0.00069589 0.00098319 0.00012345 -6.4296e-05 0.0018492 -0.00058168 -0.0031046 -0.00017755
-0.0023171 0.0035901 -0.11974 -0.39517
4580000000 -0.050131 -0.31719 -0.0014526 -0.00054398 -0.0028344 0.0025108 0.00078408 -0.0002957
0.00024121 -7.3491e-05 -0.00051849 0.00056991
-0.0014767 -0.00048353 -0.23469 -0.082165 0.0008766 0.0041365 0.00066082 -0.00014009
-0.00019022 0.00018134 5.7829e-05 -0.0001582
-0.0028361 0.0024928 0.00097665 0.0040958 -0.020312 -0.32071 -0.00015341 0.00046828
-0.00033217 -0.00012746 0.0016379 -0.0010587
0.00065816 -0.00042516 0.00067271 -0.00010316 -0.00021941 0.00053997 -0.13506 -0.10048
0.0019533 0.0054752 -0.0027961 0.0010617
0.00017271 3.1037e-05 -0.00019644 0.0002053 -0.00025224 9.2123e-05 0.0021467 0.005262
-0.055277 -0.3349 -0.002669 0.0035734
-0.00056856 0.00059276 0.00015531 -0.00011955 0.001567 -0.0010449 -0.0026631 0.0011423
-0.0024905 0.0035933 -0.1646 -0.36448
4640000000 -0.075504 -0.31051 -0.002469 -0.0014802 -0.003124 0.0026393 0.00052922 -0.0013828
0.0015497 -0.00042854 -9.2164e-05 0.0010335
-0.0024468 -0.00148 -0.24517 -0.0546 0.0016005 0.0040212 0.00074861 0.00021605
-0.0002871 0.00056215 0.00012494 -0.00069252
-0.0030916 0.0026998 0.0017653 0.0040548 -0.044713 -0.31547 0.0003052 0.00090434
0.0013187 0.00050384 -1.8329e-07 -0.0024648
0.00051658 -0.0013569 0.00074144 0.00019509 0.00017895 0.00093869 -0.1404 -0.086118
0.0037121 0.0035806 -0.002428 0.0018363
0.0014944 -0.00046497 -0.00032243 0.00047136 0.0014685 0.00038273 0.0036571 0.003888
-0.086797 -0.31739 -0.0022849 0.0044099
-2.0581e-05 0.0010252 7.6471e-05 -0.00067742 0.00017774 -0.0024525 -0.0024662 0.0017875
-0.0024771 0.0043355 -0.18336 -0.35488
4700000000 -0.10293 -0.30571 -0.0040809 -0.00011004 -0.0015528 0.0046012 -0.00086171 -0.00093287
0.00097896 -0.00058438 0.0011171 0.00089185
-0.004079 -8.7032e-05 -0.25699 -0.035697 0.0029165 0.0041773 0.00041264 -0.00044441
0.00041015 0.00031681 -0.00017493 -9.9532e-05
-0.0014842 0.0046622 0.0029354 0.0041069 -0.075663 -0.30916 -0.00027159 0.00055651
0.00045793 -0.00056906 5.4336e-06 -0.0012584
-0.00090474 -0.00098744 0.00040748 -0.00044573 -0.00016879 0.00040116 -0.15714 -0.065155
0.0031693 0.0016674 -0.0013784 0.0024651
0.00095465 -0.00076034 0.00030164 0.0003661 0.00015429 -0.00039697 0.0031671 0.001401
-0.12622 -0.30827 -0.0010153 0.0036164
0.0010624 0.00074856 -0.00021583 -0.00011712 -1.2561e-05 -0.001371 -0.001331 0.0024596
-0.00090305 0.0037497 -0.22696 -0.32526
4760000000 -0.13248 -0.29081 -0.0048677 0.0012731 0.00056537 0.0048528 -0.00077031 -0.00061357
0.00026071 -0.0011435 0.0010202 -0.00048864
-0.0048983 0.0012226 -0.25211 0.0068748 0.0033691 0.0029935 1.7008e-05 -0.00065971
0.00037641 0.00018802 3.585e-05 -0.00027385
0.00064025 0.0048883 0.0034289 0.0029663 -0.10627 -0.29459 0.00076106 0.00029588
0.00082586 -0.00014792 -0.0015399 -0.0010151
-0.000777 -0.00053254 2.7447e-05 -0.00062442 0.00082358 0.00048612 -0.1513 -0.048597
0.0024789 0.0011029 -0.00063459 0.0027188
0.00031419 -0.0010017 0.00041836 2.2526e-05 0.0010533 -0.00038238 0.0024606 0.0011981
-0.15736 -0.28989 -0.00092694 0.0045851
0.00096295 -0.00046217 5.3782e-05 -0.00021855 -0.0015282 -0.00071778 -0.00075453 0.0027593
-0.00099826 0.0044633 -0.23778 -0.30299
4820000000 -0.15943 -0.27716 -0.0051906 0.0028063 0.0017428 0.0030933 -0.00090907 -0.00040593
0.00048412 -0.0009974 8.7828e-05 -0.00045457
-0.0051854 0.0027774 -0.26365 0.029102 0.004448 0.0031019 -4.669e-05 -0.00035349
0.00028181 -0.00028611 -0.00032623 -0.00036044
0.0018185 0.0030681 0.0044814 0.0030083 -0.13324 -0.2902 0.00048923 -0.0003461
0.00042264 -0.0008658 -0.00089298 -6.6813e-05
-0.0008783 -0.00042306 -0.00011378 -0.00035233 0.00044099 -0.0002621 -0.16618 -0.03108
0.0015484 -0.00010384 -1.7922e-05 0.002999
0.00036253 -0.0010998 0.00017669 -0.0001434 0.00040909 -0.0007641 0.0015806 -1.8565e-05
-0.19574 -0.27247 0.00028038 0.0036762
0.00013017 -0.00047585 -0.00032746 -0.00037648 -0.00081588 -0.00023633 0.0001147 0.0029923
0.00028415 0.0035893 -0.27558 -0.27333
4880000000 -0.19074 -0.25726 -0.0043039 0.0047834 0.0022571 0.0028996 -0.0013466 0.00020643
-0.00095818 -0.00091993 0.00034025 -0.00022605
-0.0042689 0.0047637 -0.25493 0.070625 0.004724 0.0014833 -0.00034504 -0.00014156
-0.00012548 0.00021577 -0.00017851 8.049e-05
0.002358 0.0029205 0.0047732 0.0013645 -0.15186 -0.2774 0.00043918 -0.00029909
-0.0004456 -0.0014352 -0.00025923 -7.9333e-05
-0.0013196 0.00024757 -0.00032633 -0.00016369 0.0003835 -0.0004427 -0.1593 -0.012374
0.0005954 -3.4474e-05 0.0012392 0.0024404
-0.00094132 -0.00098679 -0.00015097 0.00012537 -0.00038495 -0.0011241 0.00051542 -0.00015694
-0.22352 -0.25526 0.00021129 0.003271
0.00028349 -5.8971e-05 -0.00018797 0.00015437 -0.00037338 -1.7112e-05 0.0012158 0.0024863
0.00040412 0.0033043 -0.28673 -0.24303
4940000000 -0.2115 -0.2397 -0.0028472 0.0067746 0.0029301 0.0010175 -0.00024508 0.00070548
-0.0010228 -0.00054573 1.2435e-06 -0.000711
-0.0028714 0.006821 -0.26642 0.096283 0.0057348 0.0010015 -5.9998e-05 -0.00011167
0.00035857 -0.00019651 -0.00032595 0.00028872
0.0029932 0.0009633 0.0057619 0.00087635 -0.17214 -0.25383 0.00020028 -0.00045196
-0.00071824 0.00015537 -0.00081743 0.00021263
-0.00025195 0.00067804 -9.8891e-05 -0.0001375 0.00025242 -0.0003629 -0.16673 -0.0030418
-0.00032213 0.00040381 0.0018113 0.0018547
-0.00096814 -0.00040622 0.00032826 -0.00019657 -0.00074611 -0.000237 -0.00037575 0.00059431
-0.24675 -0.22685 0.00023293 0.0033238
-7.3432e-05 -0.0007402 -0.00028099 0.00021017 -0.00050446 0.00013839 0.0018557 0.0019955
0.00021492 0.0033705 -0.31007 -0.21733
5000000000 -0.23228 -0.21511 0.00013864 0.0073938 0.003086 0.0017026 -0.00013373 0.00061759
-0.00035254 0.00056456 -0.00024539 -0.000661
0.00011449 0.0073918 -0.25262 0.11378 0.005639 -0.00077775 -0.00033252 -0.00012357
-9.141e-05 -0.00049792 -0.00015249 -0.0001021
0.0031534 0.0015937 0.0056528 -0.00089973 -0.2021 -0.23891 -0.00059946 -0.0008097
-0.00074759 -0.00050948 -0.00022336 -0.00024666
-0.00013945 0.0007038 -0.00027598 -6.493e-05 -0.00056868 -0.00078487 -0.16101 0.021116
-0.00056912 0.0020241 0.0025068 0.00122
-0.00049505 0.00059648 -8.763e-05 -0.00051435 -0.00060936 -0.00014533 -0.00063021 0.0019002
-0.27313 -0.20407 0.00057738 0.0037786
-0.00031696 -0.00073568 -7.6821e-05 -7.3943e-05 -0.00043764 -0.00020954 0.0024169 0.0010708
0.00054527 0.0039054 -0.32282 -0.1826
5060000000 -0.25326 -0.18754 0.0021048 0.0069848 0.0029508 -0.00024234 0.00017036 0.00063292
-0.0002934 -0.00011318 -0.00046149 -0.00011066
0.0020978 0.0069524 -0.23487 0.15052 0.0050327 -0.0019027 6.4762e-05 0.00021752
-0.00034364 2.104e-05 -0.00035882 0.0002255
0.0029335 -0.00034868 0.0050303 -0.0020077 -0.21588 -0.21729 -0.00040309 0.00049242
-0.0011046 0.00046282 -0.0013203 0.00011689
0.00018808 0.00046868 2.9699e-05 0.00021734 -0.00044051 0.00045595 -0.16269 0.028345
4.7759e-05 0.0030477 0.0017905 0.0004037
-0.00030529 -2.3998e-05 -0.00036886 4.1215e-05 -0.0010293 0.00020891 9.5383e-05 0.0032001
-0.28443 -0.17335 0.0017672 0.0034299
-0.00049021 -0.00011002 -0.00037008 0.00025101 -0.0011109 0.00019493 0.0018398 0.00052553
0.00184 0.0033288 -0.33394 -0.15423
5120000000 -0.26923 -0.16214 0.0035369 0.0058052 0.0029253 -0.00050121 0.00036411 0.00061466
-0.00021305 0.00076803 -0.00045637 5.6794e-05
0.0034766 0.0057606 -0.2292 0.17693 0.0047882 -0.0027575 3.2837e-06 0.0002369
-2.1139e-05 -3.6709e-05 1.2452e-05 0.00020344
0.0029259 -0.00054873 0.0047221 -0.0028234 -0.23001 -0.20208 -1.8105e-05 6.4932e-05
-0.00015147 0.00069987 -0.00093759 0.0008171
0.00034517 0.00071763 7.3667e-06 0.00022415 -8.0819e-05 6.9221e-05 -0.15883 0.054584
0.0019713 0.0034287 0.0023177 0.00039128
-0.00028597 0.00071372 -4.8798e-07 -5.9195e-05 -0.0003624 0.0010057 0.0019202 0.0032737
-0.29783 -0.13986 0.0017551 0.0033602
-0.00035516 0.00022465 6.4437e-06 0.00018043 -0.0010732 0.00078861 0.0022751 0.00032504
0.0017528 0.0034205 -0.34727 -0.12023
5180000000 -0.28515 -0.13167 0.0049725 0.0047639 0.003489 -0.0011163 0.00027309 0.00049784
-0.00020915 0.00035618 -0.00048826 0.00052564
0.0049669 0.0047292 -0.20651 0.1998 0.0041289 -0.0038232 -0.00032311 -0.0001544
-0.00011868 -0.00019059 -0.00017775 0.00019344
0.0034745 -0.0011819 0.0040085 -0.0038725 -0.24049 -0.16543 -0.00033378 0.00066856
0.00012223 0.0001112 -0.00027322 0.00066143
0.0002488 0.00052655 -0.00033325 -0.00019154 -0.00034659 0.000701 -0.15794 0.064174
0.0033087 0.0034675 0.0025013 -0.00068399
-0.00021165 0.00039884 -0.00012814 -0.00016462 0.00021736 -1.8332e-05 0.0032389 0.0034661
-0.30846 -0.097139 0.0029746 0.0033426
-0.00052412 0.00040932 -7.1111e-05 0.00014732 -0.0002793 0.00071629 0.0023292 -0.00075809
0.0029794 0.0033528 -0.34919 -0.087607
5240000000 -0.29355 -0.10455 0.005236 0.0034123 0.0027508 -0.0029503 0.00064302 -2.7055e-05
-0.00024563 5.7698e-05 -6.0575e-05 0.00043285
0.0052364 0.0034376 -0.1946 0.23693 0.0029918 -0.0046274 7.8218e-06 9.0392e-05
-0.00011291 -1.6964e-05 0.00022285 0.00044927
0.0026992 -0.0029349 0.0028809 -0.00473 -0.25749 -0.14063 0.00045931 0.00024114
-0.00016391 0.00034899 -1.6222e-05 0.0013396
0.00065124 -3.8288e-05 -5.018e-06 0.00010063 0.00038584 0.00023938 -0.15844 0.084923
0.0038909 0.0022191 0.0014039 -0.0012281
-0.0003533 -1.4972e-05 -0.00015949 8.2299e-05 -0.0003168 0.00042726 0.003981 0.0021583
-0.32176 -0.056824 0.0034668 0.0030591
4.9271e-05 0.00059521 0.00028105 0.00045461 2.3919e-05 0.0013382 0.0016116 -0.001242
0.0035281 0.0029564 -0.35542 -0.055268
5300000000 -0.29856 -0.073883 0.0061684 0.0018769 0.0014948 -0.0033361 0.00018115 -0.0003016
0.00053659 0.0008149 4.9033e-05 0.00029795
0.0061687 0.0018771 -0.18659 0.24149 0.0021106 -0.0052062 -8.0521e-05 0.00025914
7.5053e-05 0.00039525 0.00031849 0.00020544
0.0015008 -0.0033662 0.0020144 -0.0052198 -0.27336 -0.115 0.00024329 -0.00023219
0.00027843 0.00049238 0.00059017 0.00069694
0.00013871 -0.00026128 -0.00010889 0.00027692 0.00028804 -0.00018385 -0.15084 0.094234
0.0052171 0.0011447 0.0015277 -0.0014622
0.00056292 0.00071665 3.6916e-05 0.00034148 0.00027682 0.00051367 0.0051839 0.0011547
-0.33242 -0.029953 0.0039385 0.0021184
8.5017e-05 0.00022811 0.00032191 0.0002146 0.00051433 0.00064264 0.0013603 -0.0015962
0.0038995 0.0022056 -0.35121 -0.018751
5360000000 -0.29842 -0.036743 0.0060447 0.00056315 0.00024892 -0.0036583 0.00039748 -4.597e-05
0.0002372 0.00029176 0.00058446 -0.00010614
0.0060403 0.00055538 -0.14928 0.26301 0.00086464 -0.0053314 0.00010923 0.0002358
-4.4776e-05 2.4817e-05 0.00053232 -0.00018512
0.0002365 -0.0037029 0.00078693 -0.0053538 -0.27175 -0.088378 0.00049979 0.00044025
0.00023249 0.000459 0.00078059 0.00050648
0.00035337 -8.0019e-05 0.00010196 0.00022461 0.00052391 0.00036616 -0.14893 0.11204
0.0056938 -0.0010083 0.00056729 -0.0021587
6.1601e-05 0.00033195 -7.3841e-05 3.1135e-05 0.00013684 0.00037195 0.0055324 -0.00097111
-0.32552 0.0085266 0.0046836 0.0018719
0.00057752 -6.402e-05 0.00047419 -0.00012396 0.00081627 0.00056664 0.0006443 -0.001892
0.0047883 0.0018826 -0.34867 0.0092397
5420000000 -0.30088 -0.013451 0.0060367 -0.0012654 -0.00056727 -0.0034674 -8.5835e-05 -0.00015795
0.000783 0.00047344 0.00016494 -0.00025922
0.006024 -0.0012769 -0.13015 0.28968 0.00027651 -0.0054698 5.498e-05 0.00013363
-8.236e-06 0.00012226 0.00029805 -0.00014392
-0.00061103 -0.0034697 0.00013887 -0.0054253 -0.28755 -0.055094 -0.00024482 -0.00063823
0.00061214 0.00024315 0.0010522 -1.1039e-05
-4.3945e-05 -0.00017355 7.4173e-05 0.00016832 -0.00031395 -0.00048466 -0.13741 0.12684
0.0048014 -0.0021353 0.00017633 -0.001556
0.00089836 0.00041375 5.6225e-05 9.1291e-05 0.00084745 0.00041868 0.0048403 -0.0021599
-0.32963 0.03749 0.0055001 0.00066172
0.00031171 -0.00020844 0.00031142 -0.00018422 0.0010789 -0.00010393 0.00012091 -0.0017621
0.0053933 0.00057571 -0.34137 0.051339
5480000000 -0.29253 0.022941 0.0049266 -0.0020818 -0.0018023 -0.0028407 0.00040983 -5.7435e-05
0.0010717 -0.00030226 -4.2647e-06 -0.00023204
0.0049281 -0.0020772 -0.11558 0.29737 -0.0015204 -0.0058846 1.3131e-05 0.00019956
9.6705e-05 9.262e-06 0.00024574 -0.00020335
-0.0018238 -0.0028196 -0.0016167 -0.0058752 -0.29209 -0.032618 -0.00028649 0.00022207
0.00074345 -0.00024788 0.00083742 2.8571e-05
0.00038307 -2.9174e-05 2.9774e-05 0.0002039 -0.00024738 0.0001464 -0.13079 0.13772
0.0038198 -0.0033524 -0.00011011 -0.0021249
0.0010625 -0.00029383 0.00014022 6.0052e-05 0.00072602 -0.00032311 0.0037572 -0.0035734
-0.3181 0.064986 0.0047258 -0.00039638
-0.00014554 -4.0068e-05 0.00017917 -0.000137 0.00081784 -7.6178e-07 -0.00020155 -0.0019884
0.0046183 -0.00023718 -0.33183 0.073044
5540000000 -0.28862 0.048006 0.004129 -0.0026253 -0.0025583 -0.0020104 0.00028917 -0.00036258
2.2735e-05 -0.00021321 -0.00029771 4.1009e-05
0.0041555 -0.0026221 -0.074477 0.31454 -0.0026981 -0.0052182 0.00043477 0.00011228
-1.9409e-05 -0.00013895 -4.8761e-05 -0.00028223
-0.0025578 -0.001914 -0.0028035 -0.0051976 -0.29101 -0.011322 0.00020907 -0.00012226
0.00032326 -0.00018737 0.00057201 -0.00036143
0.00029035 -0.00037753 0.00042012 0.00012019 0.00016001 -0.00019042 -0.11935 0.15911
0.002438 -0.0039734 -0.0012425 -0.0017856
5.6157e-05 -0.00017092 -4.0729e-07 -0.00019428 0.00029045 -0.00026469 0.0024049 -0.0038831
-0.30315 0.098981 0.0048542 -0.0010085
-0.00020971 -2.7766e-05 -6.8606e-05 -0.00035312 0.00061526 -0.00041373 -0.0010644 -0.0017779
0.0050637 -0.0012153 -0.32411 0.11401
5600000000 -0.27718 0.075902 0.0033799 -0.0036794 -0.0024532 -0.0018359 0.00030827 -0.00035866
0.00041623 -0.00028572 0.00017858 0.00042331
0.0033523 -0.0036887 -0.07178 0.32836 -0.0039267 -0.0047724 4.7184e-05 -0.00018422
-5.1465e-05 -1.5796e-05 -0.00024771 -0.00022556
-0.0024547 -0.0017903 -0.0040214 -0.0046747 -0.29001 0.020471 -0.00016318 2.1111e-06
0.00021031 -0.00063228 0.00028993 -0.00045689
0.00032647 -0.00034216 5.9525e-05 -0.00019948 -5.311e-05 3.8025e-05 -0.11157 0.15838
0.0017589 -0.0037652 -0.00090007 -0.0010312
0.00043028 -0.00028021 -0.0001068 4.4373e-06 0.00021028 -0.00064528 0.0017399 -0.0038017
-0.29417 0.12787 0.0044544 -0.0018518
0.00016671 0.00046026 -0.00018938 -0.00028521 0.00010181 -0.0006391 -0.0010898 -0.00099921
0.004313 -0.0017598 -0.30198 0.12879
5660000000 -0.26563 0.098094 0.0031136 -0.0037357 -0.0036152 -0.00059622 -0.00034048 -0.0007087
-0.00025082 -0.00061751 0.00032143 -0.0002398
0.0031101 -0.0037126 -0.030349 0.31977 -0.0046176 -0.0028708 -9.1104e-06 -0.00017907
0.00011427 8.0775e-05 -6.419e-05 -0.00011672
-0.0036237 -0.00045462 -0.0047716 -0.0028503 -0.2902 0.044311 -0.00010918 0.00013641
-0.00047136 -0.00031904 0.00016829 -0.0010919
-0.0003864 -0.00073209 -1.1665e-05 -0.00015777 -0.00017119 0.00016351 -0.096246 0.17839
0.00063552 -0.0040666 -0.0014362 -0.00094167
-0.00028819 -0.00062855 0.00014667 1.0345e-05 -0.00050141 -0.00032605 0.00049038 -0.0040924
-0.27884 0.15485 0.0039118 -0.0023729
0.00034523 -0.0002578 -6.115e-05 -4.091e-05 0.00031086 -0.0011302 -0.001387 -0.00092546
0.0039879 -0.0023547 -0.29348 0.16492
5720000000 -0.25038 0.11937 0.002615 -0.004312 -0.0029086 0.00085284 -0.00050242 -0.00023478
-0.00041943 -0.00015981 1.8379e-05 -0.00024181
0.002581 -0.004277 -0.0022917 0.34492 -0.0055556 -0.0025204 5.3906e-05 -7.3952e-05
-0.00030483 0.00013891 -0.0001977 0.00017427
-0.0028821 0.00093341 -0.0056213 -0.0024464 -0.28627 0.074931 0.00017974 6.349e-06
0.00017958 0.00034467 -0.0001894 -0.00013035
-0.00047362 -0.00023794 5.3207e-05 -8.6481e-05 0.00019203 7.1724e-05 -0.080231 0.18031
-0.00032208 -0.0037289 -0.0016265 -0.00031572
-0.00046369 -4.1143e-05 -0.00028363 0.00014763 0.00028331 0.00043584 -0.00022204 -0.0036609
-0.26792 0.18057 0.0041375 -0.0038879
-2.9783e-05 -0.00030206 -0.0002174 0.00020267 -0.00028031 -0.00014324 -0.0016652 -0.00032535
0.0042084 -0.004066 -0.26238 0.18245
5780000000 -0.234 0.13675 0.0014175 -0.0049129 -0.0024338 0.0014031 -0.00070358 0.00010247
-0.00026554 -0.00024099 -0.00021811 -0.00029107
0.0013997 -0.0049236 0.011181 0.33958 -0.0059689 -0.00061417 5.6112e-06 -0.00021086
1.0188e-05 1.2961e-05 -0.00010721 -0.00015746
-0.0023837 0.0014104 -0.0059668 -0.00056632 -0.2828 0.091763 -9.2045e-06 -0.00016772
0.00010061 -8.6818e-05 -0.00041219 -0.00046337
-0.00072457 0.00010651 2.5221e-05 -0.00023385 -3.0111e-05 -0.00010522 -0.071059 0.19612
-0.00024992 -0.0032771 -0.0011736 -7.5308e-05
-0.00040216 -0.00029292 6.0706e-05 -4.659e-05 0.0001066 -5.1042e-05 -0.00031201 -0.0032591
-0.25721 0.2022 0.002664 -0.0037839
-0.00015573 -0.00021308 -0.00011396 -0.00010177 -0.00021588 -0.00048816 -0.0012657 -2.7137e-05
0.0024688 -0.0036258 -0.25336 0.20413
5840000000 -0.22015 0.15777 2.2063e-05 -0.005505 -0.0020888 0.00113 -8.3305e-05 0.000248
-0.00040934 0.00014616 -0.00038382 -0.00050237
2.3893e-05 -0.0054834 0.047054 0.34253 -0.005886 0.00044655 -0.00020535 3.3581e-06
0.00017576 -0.00016367 -7.2713e-05 0.00025517
-0.0020316 0.0012501 -0.0058584 0.00059084 -0.27602 0.11586 -0.00019695 5.962e-05
-0.00012291 -0.00073635 -0.00050823 -0.00043926
-0.00014811 0.00033801 -0.00021605 -4.3361e-07 -0.00024584 3.1903e-05 -0.048483 0.19903
-0.00096953 -0.0035475 -0.001442 0.00026404
-0.00031207 0.00026467 0.00028848 -8.1468e-05 -0.00020431 -0.00072632 -0.00093925 -0.0035703
-0.24003 0.21099 0.0022383 -0.0039298
-0.00034885 -0.00045672 -9.2654e-05 0.00026936 -0.00040499 -0.00039115 -0.0014212 0.00019756
0.0023543 -0.0041024 -0.21694 0.22827
5900000000 -0.20622 0.16978 -0.0020624 -0.0054043 -0.0021046 0.0024873 -7.2368e-05 3.4093e-05
0.00015914 -0.00019841 -3.3516e-05 0.00030659
-0.0020498 -0.0054148 0.067073 0.34197 -0.0052127 0.0020648 -6.5508e-06 -1.5155e-05
-3.7469e-05 -0.00027507 -9.6625e-05 -6.5363e-05
-0.0020962 0.0025604 -0.0051293 0.0021531 -0.25997 0.13123 -6.0209e-05 -0.00011422
-0.00042524 -0.00042536 -0.00059366 -0.00011693
-0.00013296 1.3822e-05 1.3801e-05 -4.255e-05 -2.396e-05 -0.00015502 -0.041039 0.20946
-0.0012715 -0.0034636 -0.0011271 0.00028686
0.00010975 -0.00018515 -2.5114e-05 -0.00024528 -0.00039869 -0.00043327 -0.0014029 -0.0033776
-0.21411 0.22532 0.0018616 -0.0053831
-6.7901e-06 0.00032028 -4.6549e-05 -5.2451e-06 -0.00065645 3.6569e-05 -0.0010891 0.00030994
0.001799 -0.0054147 -0.20275 0.23764
5960000000 -0.18574 0.18291 -0.0031186 -0.0039357 -0.00075155 0.0025823 -0.00013688 0.00017734
-0.00017907 -2.8282e-05 -0.00016734 1.8157e-05
-0.0030947 -0.0038978 0.09386 0.34066 -0.0042226 0.0023352 -0.00019377 1.7475e-05
-1.4075e-06 0.00014166 9.5142e-05 0.00020673
-0.0006163 0.0026616 -0.0041582 0.0024308 -0.24424 0.15723 -2.0514e-05 -0.00016178
-0.00052135 0.00018736 -0.00029797 -0.0001882
-0.00015999 0.00014595 -0.00017091 1.7905e-05 -3.264e-05 -0.00017541 -0.022367 0.21777
-0.002191 -0.0030409 -0.0010877 0.00090245
-0.00024509 5.0108e-05 -0.0001082 9.6789e-05 -0.00035107 3.4429e-05 -0.0021842 -0.003101
-0.19326 0.24061 -0.00025126 -0.0050434
-0.00022436 3.0596e-06 0.00015631 0.00017314 -0.00033916 -0.00018698 -0.0010757 0.00085151
-8.8488e-05 -0.0049724 -0.17344 0.26438
6020000000 -0.16753 0.19819 -0.0038358 -0.0029294 -0.00015539 0.0029946 -6.6658e-05 0.00059715
-0.00029497 0.0004147 -4.915e-06 0.00029491
-0.0038036 -0.0028872 0.12187 0.33184 -0.0046248 0.0033721 -4.6157e-05 0.00012464
-0.00019971 0.00012308 -0.00019197 0.0002565
-0.00015566 0.0030626 -0.004567 0.0034587 -0.22443 0.16922 -0.00031628 0.00028077
-0.00068386 1.8982e-05 -0.00071558 0.0004979
-2.7096e-05 0.00059129 -7.954e-05 0.00015524 -0.00028318 0.00024092 -0.016037 0.21318
-0.0029389 -0.0029495 -0.00064773 0.00081592
-0.00034194 0.00043033 -0.00015145 0.00017811 -0.00066606 0.00022961 -0.0030185 -0.0029482
-0.16432 0.25358 -0.00016501 -0.0048444
-1.1772e-05 0.00032693 -0.00022095 0.00024374 -0.00072236 0.00039487 -0.0007078 0.00082725
-0.00017777 -0.0049531 -0.14637 0.26377
6080000000 -0.14713 0.20667 -0.004025 -0.00079143 0.0013245 0.0028898 0.00011341 9.7333e-05
6.788e-05 0.00026097 0.00023063 0.00019512
-0.0040452 -0.0008117 0.14332 0.33241 -0.0028948 0.0047119 -5.0601e-05 -1.6876e-05
5.8264e-05 5.76e-05 9.5517e-05 0.00034232
0.0013714 0.0028784 -0.0028881 0.0047521 -0.20636 0.19595 0.00027832 0.00014044
-6.3125e-05 0.00064997 -0.00013778 0.00026102
9.4422e-05 6.1578e-05 -2.6274e-05 -4.148e-05 0.00030959 0.00015271 0.00083131 0.22144
-0.0040392 -0.0020529 -0.00079145 0.0010812
9.6111e-05 0.00022934 3.4397e-06 0.00012127 -0.00021515 0.00063762 -0.0040026 -0.001872
-0.13595 0.27087 -0.0015532 -0.0052662
0.00025887 0.00013305 0.00020223 0.00026253 -0.0002158 0.00042071 -0.00074545 0.0010055
-0.0014934 -0.0052052 -0.12448 0.2841
6140000000 -0.12994 0.21962 -0.0035965 -0.00051742 0.0017387 0.0021498 2.9628e-05 7.6511e-06
7.3508e-05 -0.00014901 0.00035845 -0.00029891
-0.0035721 -0.00051014 0.17001 0.31322 -0.0020968 0.0053384 3.9808e-05 4.3712e-05
0.00042528 -1.772e-05 0.00027953 2.8472e-05
0.0017272 0.0021292 -0.0019806 0.0053299 -0.18253 0.21521 0.00030412 -6.9868e-05
8.9143e-05 0.00071435 -9.1439e-06 0.00080819
9.349e-05 3.8927e-05 3.8504e-05 6.7969e-05 0.0002968 -9.6291e-05 0.013516 0.21198
-0.0045952 -0.00091301 -0.00054024 0.001409
0.0001045 -0.0001618 0.00045408 -1.5424e-05 0.00014549 0.00065816 -0.004593 -0.00086969
-0.11545 0.29033 -0.0032249 -0.0040522
0.00038567 -0.0002354 0.00031226 9.877e-05 -6.8858e-05 0.00059444 -0.00057445 0.0014701
-0.0032265 -0.0040767 -0.085344 0.28298
6200000000 -0.11423 0.22506 -0.0029724 -0.0001253 0.002277 0.0012291 8.0493e-05 0.0003728
-0.00021214 0.00015499 -3.0551e-05 -0.00027616
-0.0029725 -0.00013681 0.19785 0.31135 -0.0008075 0.0052167 4.7826e-06 0.00018454
4.6312e-05 5.0103e-06 0.00017574 0.00015255
0.0022879 0.0011673 -0.00068598 0.0052442 -0.16311 0.22899 8.8994e-05 -0.00034212
0.00050589 -4.2525e-05 0.00024932 0.0002236
8.5979e-05 0.00036079 4.1543e-05 0.00021106 0.00016888 -0.00033569 0.026881 0.22055
-0.0044158 0.00044407 0.00013651 0.001372
-0.00014884 0.00025445 -1.4057e-05 -7.8078e-06 0.00048669 1.8449e-05 -0.0044122 0.00048459
-0.10311 0.29562 -0.0037345 -0.0036018
-0.00022482 -0.00031122 0.00010225 0.00014002 0.00033009 0.00028534 0.00013973 0.0014734
-0.0037593 -0.0034968 -0.072281 0.29184
6260000000 -0.099185 0.23787 -0.0031054 0.00089362 0.0022103 0.00048778 0.00030623 -0.00013007
0.00011772 0.00021146 -0.00013518 -2.3707e-05
-0.003122 0.0009298 0.21518 0.29599 -8.0104e-06 0.0053828 1.5764e-05 -8.9521e-05
3.8177e-07 -0.00010067 0.00020494 6.0409e-05
0.0022086 0.00042714 6.9049e-05 0.0053805 -0.14021 0.25016 9.961e-05 1.7693e-06
0.00029807 -0.00035281 0.00031682 0.0001605
0.00029872 -0.00010314 3.8053e-05 -8.2312e-05 5.964e-05 -9.1162e-07 0.042973 0.21562
-0.0039343 0.001567 0.00054433 0.0011355
8.679e-05 0.00023258 -3.6741e-05 2.3043e-06 0.00023838 -0.00021697 -0.0038246 0.001564
-0.074426 0.29679 -0.0042412 -0.0023212
-5.0295e-05 -0.00013854 0.00028478 3.4014e-05 0.00024518 8.9522e-05 0.00050166 0.0010187
-0.0041935 -0.0023472 -0.026774 0.29175
6320000000 -0.082831 0.23985 -0.0025518 0.0015776 0.0021409 -0.0004269 9.3639e-05 9.7434e-05
-0.0004534 0.00035778 -0.00023195 0.00025569
-0.0025288 0.0015443 0.24042 0.28586 0.0019484 0.0055756 7.066e-05 4.5043e-05
3.2613e-05 -0.00016419 0.00019 -0.00012177
0.0021328 -0.00049209 0.0020842 0.0055355 -0.12221 0.25863 -0.00020349 -0.0002673
0.00021942 5.5492e-05 0.00041245 3.3511e-05
0.0001215 0.00013213 5.4336e-05 5.7766e-05 -0.00018159 -0.00026443 0.041686 0.21656
-0.0035435 0.0019018 0.0007009 0.00093694
-0.00047457 0.00040793 -7.2144e-05 -0.0001834 0.00034868 1.6437e-05 -0.0035839 0.0020057
-0.050241 0.30673 -0.0049215 -0.0013438
-0.00014584 0.00021905 0.00021024 -5.9326e-05 0.0003195 7.9303e-05 0.00063747 0.00090833
-0.0050888 -0.0012507 -0.01622 0.29009
6380000000 -0.062977 0.24702 -0.0017649 0.0019582 0.0016883 -0.00053974 -5.2557e-05 -9.631e-05
0.00026625 0.00020537 0.00021082 0.00025169
-0.0017705 0.0019651 0.25689 0.26638 0.0031709 0.0041424 -0.00019174 -5.6976e-05
-0.0001983 -0.00018074 -8.6508e-05 -0.0001931
0.0016671 -0.0005352 0.0032646 0.0041195 -0.094222 0.27462 -0.00018058 0.00016425
0.00056679 -8.987e-05 0.00056671 0.00029672
-3.5962e-05 -6.2614e-05 -0.0001621 -5.1721e-05 -0.00020682 0.0001955 0.062755 0.20711
-0.0027756 0.0032025 0.00095724 0.00068463
0.00036822 0.00016547 -0.00022937 -0.00013581 0.00053758 2.5743e-06 -0.0027504 0.0031548
-0.030031 0.29868 -0.0050095 0.00011555
0.00017651 0.00025712 -0.00012907 -0.000265 0.00060402 0.00011667 0.001119 0.00073027
-0.0047303 1.269e-05 0.023661 0.29219
6440000000 -0.040166 0.25744 -0.00079128 0.0024267 0.0017278 -0.00085656 0.00035499 -0.00010116
0.00021062 -0.00037085 -0.00022894 -0.00020655
-0.00078623 0.0024004 0.27734 0.2519 0.0033899 0.0028221 0.00015992 -5.4913e-06
-3.5035e-05 9.3879e-05 -0.00015008 -0.00032155
0.001658 -0.00086031 0.0034737 0.0027656 -0.076803 0.28858 -0.00019472 0.00028419
-0.00040651 -7.8937e-05 0.00036589 -0.000404
0.00040405 -0.00014153 0.00012444 1.2444e-06 -0.00017271 0.00025666 0.064941 0.20297
-0.0016962 0.0035574 0.00097061 0.00070821
0.00022075 -0.00040175 -7.4001e-05 2.3852e-05 -0.00043092 -3.6646e-05 -0.0016803 0.0036756
0.012505 0.30271 -0.0042992 0.0015182
-0.00027679 -0.0003035 -0.0001971 -0.00031761 0.00049915 -0.0004119 0.00082335 0.00065624
-0.0046184 0.0016605 0.034842 0.2765
6500000000 -0.021645 0.25683 -0.00013825 0.0019658 0.0013736 -0.00097817 0.00020118 -0.00010606
8.9235e-05 3.5056e-05 2.521e-05 0.00026931
-0.00014231 0.0019915 0.30191 0.2245 0.0037125 0.0023668 8.1748e-05 3.171e-05
0.0002156 0.00010186 0.00016127 4.9144e-06
0.0012713 -0.00097892 0.0037452 0.0023612 -0.06532 0.28571 5.9633e-05 5.5635e-06
0.00013248 -5.8249e-05 7.7393e-05 -0.0003175
0.00019506 -5.9855e-05 0.00011447 2.6082e-05 5.8893e-05 5.7668e-05 0.088735 0.19784
-0.00038137 0.0038206 0.0011453 0.00053044
9.6009e-05 0.00010778 0.00021367 0.00016758 0.00011223 -0.00018921 -0.00036091 0.0037913
0.033744 0.30579 -0.0033043 0.002664
-8.3099e-06 0.00017402 0.0002592 -0.00010376 -8.0279e-05 -0.00016935 0.0012311 0.00057528
-0.0031746 0.0028726 0.072454 0.27733
