# Supplementary material for: Early Detection of Alzheimer’s Disease via Machine Learning-Based Microwave Sensing: An Experimental Validation
Source: Sensors (Basel). 2025 Apr 25;25(9):2718. doi: 10.3390/s25092718 (PMC12074295; doi:10.3390/s25092718)
Supplement: Supplementary file 1 [file sensors-25-02718-s001.zip › measurements_paper_sensors/26 febbraio - PART1/set1/CSF_H_m8.s6p]

!Keysight Technologies,M9804A,MY58100912,A.14.10.03
!Date: Thursday, April 27, 2023 10:28:33
!Correction: S11(C  6-Port  ) 
!S12(C  6-Port  ) 
!S13(C  6-Port  ) 
!S14(C  6-Port  ) 
!S15(C  6-Port  ) 
!S16(C  6-Port  ) 
!S21(C  6-Port  ) 
!S22(C  6-Port  ) 
!S23(C  6-Port  ) 
!S24(C  6-Port  ) 
!S25(C  6-Port  ) 
!S26(C  6-Port  ) 
!S31(C  6-Port  ) 
!S32(C  6-Port  ) 
!S33(C  6-Port  ) 
!S34(C  6-Port  ) 
!S35(C  6-Port  ) 
!S36(C  6-Port  ) 
!S41(C  6-Port  ) 
!S42(C  6-Port  ) 
!S43(C  6-Port  ) 
!S44(C  6-Port  ) 
!S45(C  6-Port  ) 
!S46(C  6-Port  ) 
!S51(C  6-Port  ) 
!S52(C  6-Port  ) 
!S53(C  6-Port  ) 
!S54(C  6-Port  ) 
!S55(C  6-Port  ) 
!S56(C  6-Port  ) 
!S61(C  6-Port  ) 
!S62(C  6-Port  ) 
!S63(C  6-Port  ) 
!S64(C  6-Port  ) 
!S65(C  6-Port  ) 
!S66(C  6-Port  ) 
!S6P File: Measurement: :
# Hz S  RI   R 50
500000000 -0.32862 -0.054084 -0.012065 -0.00085341 -0.0085793 0.013053 -0.0036883 0.01253
0.011064 0.0052436 -0.0044756 0.00918
-0.01208 -0.00092805 -0.41039 -0.069454 0.0064918 -0.010558 0.0011584 0.012478
0.0079614 0.0028928 0.0012961 0.014244
-0.0085396 0.013046 0.0065121 -0.010602 -0.25752 0.19661 0.006285 0.0034793
-0.00074966 0.0084723 0.00048588 0.011241
-0.0034834 0.012547 0.0012003 0.012536 0.0062431 0.0034354 -0.32855 0.045263
-0.020349 -0.0056456 0.016064 0.028548
0.011116 0.0052001 0.0078541 0.0028179 -0.00072168 0.0084522 -0.020926 -0.0058094
-0.25714 -0.15883 -0.028164 0.0063726
-0.0037558 0.0085779 0.0012779 0.013763 0.00033709 0.011194 0.016353 0.028452
-0.027797 0.0063185 -0.25591 -0.14199
560000000 -0.31417 0.10761 -0.023072 -0.065266 0.00071965 0.013371 0.0040485 0.011641
0.010454 0.0039241 0.0096209 0.008486
-0.022999 -0.065172 -0.37145 0.094781 -0.041981 -0.037503 0.013534 0.0029037
-0.013576 -0.0034762 0.0045222 -0.0004865
0.00075293 0.013301 -0.042112 -0.037414 -0.18026 0.24566 0.00082441 -0.0040254
0.017736 0.0043262 0.007646 -0.0056009
0.00368 0.01164 0.013614 0.0028292 0.00082593 -0.0039278 -0.30581 0.13596
0.0024224 -0.02155 0.004907 -0.020686
0.010516 0.0042833 -0.013314 -0.0035009 0.017769 0.0041545 0.0022342 -0.021245
-0.30795 0.01736 0.005997 -0.048563
0.0098972 0.0090785 0.0043842 3.1775e-06 0.0078885 -0.0056372 0.0050517 -0.020988
0.0061046 -0.048805 -0.32687 0.0046845
620000000 -0.27179 0.087797 -0.023903 0.010168 0.0043378 0.0089492 0.0081157 -0.0045546
0.01332 -0.0012969 0.00068292 -0.0025634
-0.023885 0.010152 -0.39981 0.041335 -0.019208 0.0015611 -0.0011896 -0.0021689
0.011927 -0.0055998 0.0012426 -0.0034969
0.0044101 0.0089112 -0.019192 0.0016052 -0.15247 0.25382 -0.00053865 -0.0045115
-0.0030052 -0.0031581 0.0084934 -0.0024581
0.0081296 -0.0049448 -0.0012236 -0.0022479 -0.00052429 -0.0046668 -0.26251 0.14696
-0.040094 -0.019219 0.01328 0.03093
0.012991 -0.00094093 0.01181 -0.0054401 -0.0030474 -0.0031105 -0.040649 -0.019331
-0.23245 -0.015383 -0.040874 0.012597
0.00085898 -0.0032147 0.0012172 -0.0035138 0.0084545 -0.0027019 0.013223 0.030521
-0.040793 0.013011 -0.24298 -0.031245
680000000 -0.23784 0.17943 -0.02635 -0.013314 0.0049469 0.0052206 0.0010157 -0.0065398
-0.0023885 -0.011411 0.0056939 -0.0068452
-0.026317 -0.013331 -0.38882 0.14433 -0.031832 -0.00055607 -0.0017318 -0.00074593
-0.0020192 -0.0096857 -0.00046169 -0.0020103
0.0049543 0.00515 -0.031868 -0.00050421 -0.10429 0.27659 -0.00085791 -0.00066665
-0.0014489 -0.00022919 -0.0025554 -0.0086893
0.0010656 -0.0064682 -0.0016515 -0.00073885 -0.00083389 -0.00061762 -0.21961 0.20029
-0.025113 -0.0054258 -0.0091357 -0.011691
-0.0024855 -0.011523 -0.002062 -0.0096188 -0.0014537 -0.00024152 -0.025167 -0.0055078
-0.2703 0.083506 -0.0067306 -0.0049512
0.0061001 -0.0065016 -0.00026103 -0.001481 -0.0024775 -0.0086662 -0.0090477 -0.011478
-0.0069375 -0.0050024 -0.26018 0.073206
740000000 -0.19046 0.17254 -0.039781 0.027888 0.013483 -0.0044161 0.00042664 -0.0043108
-0.0050074 -0.001678 -0.0060548 0.0022623
-0.039727 0.02782 -0.33426 0.16257 -0.035574 0.034487 0.00024699 -0.0064752
-0.012375 0.0069918 -0.00079167 -0.0067046
0.013442 -0.0044755 -0.035423 0.034643 -0.070367 0.27539 -0.0025178 0.0029303
-0.002352 -0.0047182 -0.0016235 0.0010333
0.00038618 -0.0043985 0.00025548 -0.0064909 -0.0025074 0.0028716 -0.20131 0.20568
-0.040775 -0.0046528 0.023289 0.016756
-0.0050646 -0.0016427 -0.012363 0.0073807 -0.0021057 -0.004821 -0.040941 -0.0045636
-0.17636 0.10381 -0.040361 0.0041758
-0.0061452 0.0020149 -0.00095232 -0.0062649 -0.0017611 0.0007922 0.022981 0.016855
-0.040047 0.0042483 -0.24904 0.078612
800000000 -0.16247 0.21755 -0.021464 0.016566 0.0057048 -0.010169 -0.0040729 -0.0024175
-0.0046018 0.0016351 0.0040315 0.00091091
-0.021446 0.01654 -0.34146 0.23335 -0.0075629 0.034074 -0.0023692 0.0020253
-0.00094845 0.0024321 0.00075635 0.0054396
0.005621 -0.010094 -0.0074566 0.034154 -0.03284 0.30082 0.0005749 0.0015037
0.0001278 0.0034798 -0.0017238 0.00065468
-0.0040423 -0.0022157 -0.0023746 0.0020843 0.00064052 0.0016004 -0.17196 0.23437
-0.027175 0.01617 0.015204 -0.010686
-0.0045136 0.0015045 -0.00095254 0.0024323 0.00022833 0.0034652 -0.027135 0.016315
-0.20913 0.13307 -0.016889 0.021535
0.0040448 0.0011102 0.00063773 0.0053917 -0.0014423 0.00082376 0.015179 -0.010819
-0.017135 0.021491 -0.24837 0.13089
860000000 -0.12597 0.23766 -0.016647 0.030137 -0.0031724 -0.010118 -0.0015194 -6.4985e-05
0.0038962 0.0048074 -0.0037367 -0.0025801
-0.016672 0.030089 -0.2927 0.27707 0.0084137 0.033684 0.0001233 0.0019101
0.0037435 0.0010971 0.0032167 -0.00015951
-0.0032053 -0.010164 0.0085095 0.033696 0.015831 0.31036 -0.00035221 -0.00014867
0.0026323 -0.0012605 0.0015185 0.0036813
-0.0015471 -0.00015707 6.5669e-05 0.0018895 -0.00036969 -0.00019129 -0.13295 0.24546
-0.015946 0.019707 -0.0065213 -0.0095502
0.0038512 0.0049437 0.0038284 0.0011673 0.00261 -0.0012699 -0.015894 0.019777
-0.1529 0.17837 -0.021802 0.017704
-0.0040972 -0.0029144 0.0033477 0.00016154 0.0013884 0.0037771 -0.0065619 -0.0096569
-0.021793 0.017641 -0.19519 0.17754
920000000 -0.10354 0.25973 0.0055329 0.038228 -0.0090578 -0.0048028 -0.0019354 0.001339
0.00097714 0.0016079 0.0030907 -0.0012981
0.0055078 0.038176 -0.26622 0.29743 0.028379 0.021896 0.0014413 0.0010575
0.007113 -7.9954e-05 0.0044133 -0.0030355
-0.0090679 -0.0047914 0.02848 0.021843 0.061404 0.31193 0.001935 -5.0326e-05
0.0010428 -0.00034649 0.00093725 -0.0017042
-0.0018878 0.0014144 0.0014341 0.0010397 0.0019549 -4.9763e-05 -0.10959 0.26093
-0.0077618 0.030947 0.004368 -0.0064758
0.0009265 0.0015541 0.0071085 -9.2746e-05 0.0010311 -0.00027555 -0.0077405 0.030997
-0.13952 0.18456 -0.000236 0.026772
0.0031013 -0.0013357 0.0042464 -0.0029525 0.00094201 -0.0017385 0.0043916 -0.0064286
-0.00061403 0.026711 -0.20702 0.19028
980000000 -0.057422 0.28173 0.01741 0.02908 -0.0092729 0.0043 0.0015821 0.0032583
0.0036197 -0.0016355 -0.003393 -0.002689
0.017403 0.029064 -0.21468 0.33471 0.033035 0.0044235 0.0019193 3.4387e-06
0.0017901 -0.0059993 -0.00045494 -0.0026638
-0.0092591 0.0043263 0.033051 0.0043322 0.108 0.30776 0.00051678 -0.001221
0.00036461 -0.0018644 0.0013041 -0.00036353
0.0015408 0.0032346 0.0019199 -4.2132e-05 0.00054097 -0.0012084 -0.069923 0.27205
0.010811 0.028374 -0.0086206 -0.0082155
0.0037603 -0.0015475 0.001784 -0.0059821 0.00036789 -0.0019083 0.010895 0.02842
-0.10536 0.21031 0.0071783 0.019479
-0.0035792 -0.0029424 -0.00048159 -0.0027118 0.0013018 -0.00033067 -0.0087849 -0.0082673
0.0072994 0.019555 -0.16477 0.23908
1040000000 -0.016504 0.28955 0.032947 0.018145 -0.0013916 0.0070494 0.002131 0.00075079
0.00026379 -0.003653 -0.00038246 -0.001628
0.032924 0.018142 -0.17932 0.34747 0.029229 -0.015075 0.0015871 -0.0017186
-0.0021305 -0.002904 -0.0013945 -0.0029315
-0.0013403 0.0070607 0.029187 -0.015188 0.15525 0.29391 -0.000523 -0.0015124
-0.0016719 -0.00099467 -0.000921 -0.00096043
0.0021892 0.00079579 0.0015721 -0.0017654 -0.00054147 -0.0015208 -0.042151 0.28058
0.021389 0.016325 -0.0015843 0.00068273
0.00021198 -0.0036954 -0.0022062 -0.0028719 -0.001635 -0.00098717 0.021317 0.016333
-0.072696 0.21495 0.015043 0.016953
-0.0001301 -0.001625 -0.0013757 -0.0029513 -0.00093831 -0.00097142 -0.001477 0.00081141
0.015031 0.016888 -0.14401 0.25999
1100000000 0.027439 0.29976 0.035975 -0.004424 0.0029766 0.0038805 0.0021338 -0.00068264
-0.002251 -0.0028096 -0.0042715 -0.00012017
0.035895 -0.004429 -0.13742 0.36719 0.014865 -0.028043 -8.2918e-05 -0.0018342
-0.0036486 -0.00086864 -0.0038246 -0.00072371
0.0029946 0.003861 0.014787 -0.028121 0.20129 0.27451 -0.0018776 0.00020872
-0.0017697 0.0006739 -0.0011644 -0.0001821
0.0021047 -0.0007137 -8.1141e-05 -0.0018441 -0.0018838 0.00019685 -0.0022952 0.28532
0.025401 0.0021907 -0.0023575 -0.00083756
-0.0021711 -0.0027241 -0.0036801 -0.00084809 -0.0017996 0.00069648 0.025418 0.0021781
-0.052012 0.22587 0.019633 0.0065678
-0.0042844 -0.00011343 -0.0037294 -0.00061275 -0.0011484 -0.00019133 -0.0023763 -0.00090212
0.019704 0.0066721 -0.099883 0.29293
1160000000 0.079343 0.29674 0.0238 -0.020944 0.0026852 -0.0005183 2.9103e-05 -0.0019271
-0.0039677 -0.00074416 -0.0010824 0.0044069
0.023817 -0.020924 -0.092395 0.37243 -0.0043133 -0.02889 -0.0014723 -0.0016026
-0.0027933 0.0026439 -0.0016526 0.0019039
0.0027067 -0.00051072 -0.0044453 -0.028892 0.24586 0.2438 -0.00082495 0.0016734
-0.00045452 0.0019062 -0.00070717 0.00043451
8.7245e-05 -0.001905 -0.001486 -0.001585 -0.00083722 0.0016572 0.038217 0.28179
0.020682 -0.01291 -0.0040724 0.0039524
-0.0040108 -0.00068806 -0.0028534 0.0026367 -0.0004653 0.0019094 0.020629 -0.01298
-0.01743 0.23301 0.018772 -0.0024336
-0.001083 0.004398 -0.0016761 0.0019421 -0.00074699 0.00044408 -0.0041005 0.0040967
0.018744 -0.0024566 -0.051213 0.2968
1220000000 0.12238 0.28642 0.010189 -0.030218 -0.0016047 -0.00083875 0.0003481 -0.00094833
-0.0024993 0.0021652 0.0011946 0.0020956
0.010215 -0.030185 -0.049421 0.38589 -0.017272 -0.020874 -0.0026449 0.00041759
-8.1363e-05 0.0032206 -0.00084008 0.0021863
-0.0016127 -0.00084935 -0.017378 -0.020819 0.28454 0.20413 0.00079317 0.0017776
0.00067988 0.0011658 0.00036747 0.00059807
0.00030584 -0.0009583 -0.0026638 0.00044097 0.00080737 0.0017928 0.077492 0.27192
0.0094264 -0.019379 0.0010247 0.0011964
-0.0025194 0.0021757 -5.407e-05 0.0032213 0.00068234 0.0011846 0.0094182 -0.019366
0.0071881 0.23828 0.01255 -0.014402
0.0012304 0.0020856 -0.00085159 0.0021916 0.00040575 0.00061014 0.001056 0.0011234
0.012482 -0.014325 -0.021819 0.31401
1280000000 0.17302 0.26764 -0.0085052 -0.02856 -0.0017961 0.0025152 -0.00078904 -0.0021728
-0.00081139 0.0031528 0.0026079 0.0014366
-0.008482 -0.028552 -0.0028134 0.37875 -0.024169 -0.0078485 -0.0010709 0.0015181
0.0018795 0.0019487 0.00066228 0.0020858
-0.0017888 0.0025289 -0.024245 -0.0077484 0.31518 0.16131 0.001626 0.00012186
0.0011803 0.00020323 0.00038551 0.00024281
-0.00076424 -0.0021338 -0.001064 0.0015134 0.0016324 0.0001158 0.11422 0.25529
-0.0011367 -0.020936 -0.0012327 0.00052635
-0.00083674 0.0031409 0.0019058 0.0019442 0.001162 0.00015424 -0.0011884 -0.020989
0.042635 0.24076 0.0017975 -0.015765
0.0026403 0.0014329 0.00068288 0.0020102 0.00040778 0.00025061 -0.0012297 0.00065108
0.0018473 -0.015794 0.026311 0.31802
1340000000 0.21081 0.23409 -0.017943 -0.01841 0.00076173 0.0046465 -0.001786 -0.0010291
0.0015415 0.0025826 0.0019086 -0.0014984
-0.017911 -0.018407 0.037055 0.37095 -0.021168 0.0050101 -0.00028503 0.0022263
0.0021377 0.00078587 0.0013282 0.00074034
0.00078675 0.004641 -0.021167 0.0051203 0.33798 0.11275 0.0012336 -0.0010064
0.00065934 -0.00063527 3.8197e-05 0.00010797
-0.0018181 -0.0010144 -0.00025937 0.0022445 0.0012247 -0.0009998 0.14698 0.23298
-0.01075 -0.017207 0.0001368 0.001516
0.0015397 0.0025684 0.0021562 0.00078208 0.00065691 -0.00065899 -0.010754 -0.017171
0.07288 0.23338 -0.0055698 -0.014127
0.0019552 -0.0015476 0.0013219 0.00077682 3.5343e-05 0.00017592 0.00016339 0.0014638
-0.005633 -0.014062 0.065001 0.31418
1400000000 0.24444 0.19753 -0.02367 -0.0068693 0.0053348 0.0032294 -0.0023207 0.0005509
0.0024365 0.0010294 0.00049023 -0.0015051
-0.023639 -0.0068656 0.074208 0.35936 -0.01431 0.012959 0.0015161 0.0015757
0.0014152 -0.0009071 0.0011579 0.00025236
0.0053313 0.0032074 -0.014273 0.013042 0.35068 0.059311 0.00010133 -0.0016744
0.00019742 -0.00033918 0.0003819 0.00025772
-0.0023228 0.0005745 0.0015202 0.0015637 0.00011105 -0.0016718 0.17476 0.20341
-0.016763 -0.009588 -0.00090913 0.0007324
0.0024403 0.0010185 0.0014406 -0.00092537 0.00017402 -0.0003283 -0.016815 -0.0095371
0.10446 0.22767 -0.011581 -0.0083393
0.00051 -0.0015217 0.0011427 0.00018939 0.00035602 0.00020545 -0.00095906 0.00074123
-0.011503 -0.0083969 0.10913 0.30506
1460000000 0.26905 0.15425 -0.020074 0.0056689 0.0056715 -0.0018266 -0.0016557 0.001806
0.0022038 -0.00042678 -0.00022942 -0.00096856
-0.020075 0.0056373 0.10974 0.33805 -0.0051644 0.015565 0.0019672 0.00016351
0.00089963 -0.0015897 0.0013233 -0.00054526
0.0056726 -0.001856 -0.005097 0.015603 0.35776 0.0046751 -0.0012753 -0.0014912
8.1342e-05 -0.00029409 0.00074206 -0.00029012
-0.0016805 0.0017808 0.0019958 0.0001796 -0.001274 -0.0014947 0.2006 0.17406
-0.017796 -0.0019595 -0.00025928 0.0028143
0.0022232 -0.00041944 0.00090522 -0.0015987 9.0229e-05 -0.00032876 -0.017774 -0.0019281
0.13432 0.21263 -0.012936 -0.0017094
-0.00024745 -0.0010062 0.0012918 -0.0005264 0.00075196 -0.00022872 -0.00025395 0.0028979
-0.012959 -0.0016481 0.14322 0.28518
1520000000 0.28171 0.11169 -0.01413 0.010693 0.0034555 -0.0041677 8.592e-05 0.0028288
0.002197 -0.0018397 -0.001149 -0.00024441
-0.014123 0.010676 0.14346 0.32349 0.0024871 0.012636 0.0018571 -0.00098965
-0.00010222 -0.0012116 0.00039114 -0.00094902
0.0034357 -0.0041862 0.0025621 0.012636 0.35024 -0.053114 -0.0012876 -0.00040669
0.00057064 -0.00093432 0.00018375 -0.00013907
0.00011333 0.0028312 0.0018344 -0.0010071 -0.0012836 -0.00040375 0.22194 0.13528
-0.016274 0.0043899 0.0022818 0.0023293
0.0021682 -0.0018526 -0.00011776 -0.0012134 0.00055289 -0.00090271 -0.016273 0.0044606
0.16176 0.19765 -0.012123 0.0028112
-0.00113 -0.00024433 0.00039539 -0.00097289 0.00018917 -0.00018866 0.002238 0.0022982
-0.012081 0.0028398 0.1761 0.26623
1580000000 0.29174 0.066441 -0.0073533 0.013617 -0.00099899 -0.0050247 0.0017352 0.0020883
-7.9547e-05 -0.0022546 -0.00024474 0.00035669
-0.0073451 0.013591 0.17105 0.29995 0.0057392 0.0074221 0.00049935 -0.0018262
-0.00072339 -0.0010185 -0.00017377 -0.00080174
-0.0010204 -0.0050145 0.0057776 0.0073953 0.32921 -0.10969 -0.0016986 0.00067173
-0.00041126 -0.0011781 0.0002916 -0.00063778
0.0017508 0.0020868 0.00048418 -0.0018319 -0.0016962 0.00066297 0.23425 0.097401
-0.012089 0.0095432 0.0030597 0.00059655
-7.1325e-05 -0.002263 -0.00073834 -0.0010125 -0.00042639 -0.0011922 -0.012055 0.0095775
0.18566 0.17998 -0.0088642 0.0086618
-0.00025555 0.00040186 -0.00021202 -0.00083664 0.00025723 -0.00058414 0.0030526 0.00065298
-0.0089389 0.0085838 0.20924 0.24183
1640000000 0.2946 0.02417 -0.00065395 0.012022 -0.0029212 -0.0025095 0.0030622 0.00095287
-0.00070327 -0.0017935 -0.00034671 0.00054762
-0.00066238 0.012014 0.20192 0.27486 0.0059137 0.0024895 -0.00081416 -0.0019507
-0.001046 -0.00025349 -0.00042291 -0.00074363
-0.0029426 -0.0024879 0.0059289 0.0024474 0.30023 -0.16018 -0.00066988 0.0016595
-0.0011457 -0.00085522 -0.00016792 -0.00052766
0.0030648 0.00094553 -0.00083358 -0.0019527 -0.00067405 0.0016726 0.24597 0.049323
-0.0071449 0.01097 0.0029782 -0.0012404
-0.00071045 -0.0017734 -0.0010549 -0.00024712 -0.0011645 -0.00088075 -0.0071505 0.010991
0.2086 0.15388 -0.0040006 0.010258
-0.00033501 0.0005214 -0.00040823 -0.00072589 -0.00016453 -0.00050267 0.0029952 -0.0012788
-0.0039267 0.010264 0.23636 0.21113
1700000000 0.28618 -0.02078 0.0026058 0.008877 -0.0035015 0.00018756 0.0031445 -0.001576
-0.0022495 -0.00076445 0.0006497 0.00036825
0.0025796 0.0088705 0.21948 0.24412 0.0033717 -0.00032833 -0.0017218 -0.00053256
-0.00076998 0.00012026 -0.00088908 -0.00055731
-0.0034748 0.00021137 0.0033742 -0.00035664 0.25464 -0.19881 0.0005226 0.0016714
-0.0021251 -3.7966e-06 -0.00033215 -0.00075849
0.0031474 -0.0015774 -0.0017337 -0.00053162 0.00049569 0.001663 0.2419 0.0018612
-0.0034633 0.011226 0.001691 -0.0025055
-0.0022531 -0.00073965 -0.0007612 0.00012707 -0.0021323 -5.3819e-06 -0.0034117 0.011231
0.22597 0.13271 0.0010108 0.010034
0.00067201 0.00038231 -0.00089966 -0.00053953 -0.00038745 -0.000734 0.0016568 -0.0024598
0.00098242 0.0099995 0.25316 0.17812
1760000000 0.27552 -0.068785 0.004598 0.0054469 -0.0022672 0.00098266 0.0010724 -0.0037693
-0.0015819 0.00061882 0.00025971 -0.00055249
0.0045941 0.0054418 0.24733 0.205 0.00072682 -0.0018742 -0.0012709 0.00033227
-0.00090604 0.00091559 -0.00060774 0.00035263
-0.0022761 0.0010181 0.00071895 -0.0018686 0.20599 -0.23051 0.0013994 0.0011033
-0.0010847 0.0017404 -0.0013671 -0.0005512
0.0010468 -0.0037773 -0.0012658 0.00032572 0.0013918 0.0011166 0.23494 -0.047309
8.2228e-05 0.010014 -0.0001845 -0.0027748
-0.0016038 0.00064119 -0.00089659 0.00092028 -0.001074 0.0016965 9.8483e-05 0.0099906
0.24084 0.098571 0.0048025 0.0071194
0.00026756 -0.00055776 -0.00058932 0.00036827 -0.0013626 -0.00056254 -0.00017476 -0.0027807
0.0048425 0.0071772 0.26766 0.14146
1820000000 0.25057 -0.10664 0.004391 0.0018784 -9.8542e-05 0.0021928 -0.0013331 -0.0031548
-0.0012101 0.0012566 -0.00023213 -7.1317e-05
0.0043858 0.001877 0.25766 0.17432 -0.0013684 -0.00036445 -0.001208 0.0010586
5.6102e-05 0.0011608 -0.00076441 0.00040999
-9.0099e-05 0.0021868 -0.0013746 -0.0003585 0.15508 -0.24529 0.0017626 9.2597e-05
0.00018595 0.0025241 -0.0016722 0.00043976
-0.0013601 -0.003139 -0.0011968 0.001085 0.0017551 7.1031e-05 0.20662 -0.09433
0.0024176 0.0079955 -0.0018602 -0.0020286
-0.0012053 0.0012309 7.1493e-05 0.0011733 0.00018506 0.0025119 0.0024526 0.0080229
0.25711 0.067944 0.0056369 0.0032553
-0.00022279 -7.4724e-05 -0.00076252 0.00040852 -0.0017105 0.00040165 -0.0018672 -0.0020594
0.0055901 0.0031835 0.27114 0.10523
1880000000 0.21523 -0.14563 0.0017487 -0.00020179 -0.0007821 0.0024334 -0.0031426 -0.0020135
-8.3284e-05 0.0019128 0.00030431 -0.00056437
0.0017619 -0.0002022 0.26265 0.12867 -0.0035379 0.0021421 -0.00010159 0.0016608
0.0006069 0.0011145 9.8918e-05 0.0010922
-0.00075971 0.0024558 -0.0035236 0.002171 0.10294 -0.25187 0.0014891 -0.0012829
0.0018716 0.0015634 -0.00087592 0.0014926
-0.0031186 -0.0019944 -8.8011e-05 0.0016625 0.0015286 -0.0012824 0.16819 -0.13421
0.0031767 0.0053155 -0.0022366 5.7136e-05
-3.2466e-05 0.0019424 0.00061556 0.0011109 0.001869 0.0015749 0.0031982 0.0052942
0.2604 0.036752 0.0057676 0.00085166
0.00027659 -0.00061477 0.00013059 0.0010836 -0.00086766 0.0014658 -0.0022737 0.00015559
0.0057921 0.00086751 0.27219 0.072793
1940000000 0.17713 -0.1722 -0.00060101 -0.0015828 0.0014531 0.0023249 -0.0037677 0.00069266
0.0014743 0.0010261 -0.00072999 -0.00061641
-0.00059764 -0.0016027 0.26482 0.095999 -0.0019185 0.0048818 0.00095678 0.0012412
0.0016447 0.00037389 0.00081156 0.0002731
0.0014817 0.0023117 -0.0019017 0.0049015 0.059802 -0.24424 0.00010489 -0.0019768
0.002156 4.2792e-05 0.00040478 0.001558
-0.0037375 0.00071914 0.00097625 0.0012248 0.00011753 -0.0019611 0.11789 -0.16746
0.0024968 0.003188 -0.0017555 0.0010833
0.0014971 0.0010405 0.0016644 0.00036527 0.0021663 5.6943e-05 0.0024961 0.0032259
0.2636 -0.0030417 0.0041044 -0.003018
-0.00072328 -0.00062789 0.00085161 0.00025578 0.00040931 0.0015467 -0.0017559 0.001034
0.0041382 -0.0030474 0.26359 0.035565
2000000000 0.13029 -0.18605 -0.0043569 0.00089179 0.0030804 0.0018012 -0.002237 0.003673
0.0012305 0.00013753 -0.00066106 0.00068689
-0.004327 0.0009206 0.2504 0.060363 -0.00088002 0.0071536 0.0013707 0.00022831
0.0011549 -0.0011292 0.0004836 0.00027484
0.0030767 0.0017939 -0.00082739 0.0071629 0.01732 -0.22919 -0.0013903 -0.0011482
0.0017074 -0.0012913 0.0017345 0.0017001
-0.0022171 0.0036944 0.0013853 0.00022218 -0.0013675 -0.001144 0.06375 -0.17946
0.00051618 0.0021899 -0.00057423 0.0020351
0.0012051 0.00016137 0.0011447 -0.0011518 0.0017007 -0.001289 0.00050429 0.0021106
0.25728 -0.03686 0.00048312 -0.0040295
-0.00063338 0.00069706 0.00048464 0.00026811 0.0017037 0.0017299 -0.00059381 0.0020686
0.00039926 -0.0040703 0.24971 0.0076528
2060000000 0.084559 -0.19305 -0.0053499 0.0035183 0.0032757 -0.00059425 0.00083939 0.0034416
0.0013725 -0.00073548 -1.6669e-05 0.0011254
-0.0053534 0.0035054 0.23799 0.031365 0.0039233 0.008341 0.00092298 -0.00038363
0.00052863 -0.0014365 0.00076517 -0.00014591
0.0032525 -0.00063659 0.0039812 0.008312 -0.014548 -0.21015 -0.00124 0.00050446
0.0002595 -0.0021425 0.0028948 0.000209
0.00084957 0.0034018 0.00090658 -0.00041114 -0.0012404 0.00049291 0.012266 -0.1769
-0.00095209 0.0035618 0.00070401 0.0013574
0.0013907 -0.00079768 0.00051356 -0.001446 0.00025208 -0.0021348 -0.00095406 0.0036183
0.24198 -0.07503 -0.0019289 -0.004185
-5.5304e-05 0.0010913 0.00073131 -0.00014487 0.0029114 0.00013769 0.00068824 0.0013861
-0.0018504 -0.0041933 0.23647 -0.016856
2120000000 0.038722 -0.18482 -0.004084 0.0073577 0.0027479 -0.0025895 0.0029209 0.0019518
0.00038128 -0.0015832 0.00090572 0.00014617
-0.0040612 0.0073397 0.21626 0.0065942 0.0065427 0.0047605 0.0011389 -0.0012494
-0.0011234 -0.0020683 0.00011432 -0.0010996
0.0027547 -0.0026364 0.0065851 0.0047172 -0.043072 -0.19366 -0.00062573 0.00084099
-0.0016701 -0.0014643 0.00037586 -0.0022226
0.0029549 0.001894 0.00115 -0.001234 -0.00061321 0.0008684 -0.038915 -0.1612
-0.00142 0.0051969 0.0014339 0.0014162
0.00042305 -0.0016077 -0.0011621 -0.0020476 -0.0016236 -0.0014574 -0.0013393 0.0051529
0.22387 -0.11009 -0.0059462 -0.0019054
0.0010127 0.00016442 0.00010595 -0.0011309 0.00038416 -0.0022154 0.0014087 0.0013702
-0.0059204 -0.0019661 0.21444 -0.032892
2180000000 -0.00098609 -0.1709 -0.0019245 0.010823 0.00085634 -0.0023688 0.0029956 -0.00040094
-0.00012306 -0.0011034 0.0012393 0.00015786
-0.0019424 0.010824 0.19629 -0.010769 0.0074903 0.0041486 -0.00060159 -0.0016375
-0.0020856 0.00059862 4.7788e-05 0.00024252
0.00085439 -0.0023731 0.0075476 0.0040888 -0.063912 -0.16916 0.00090765 0.0013747
-0.00087234 0.0002039 0.00038701 -0.0019778
0.0029631 -0.00034976 -0.00058706 -0.0016272 0.00088011 0.0013984 -0.07621 -0.13467
-0.00027194 0.0076114 0.0020629 0.0002251
-0.00011194 -0.0010854 -0.0020728 0.00061272 -0.00090916 0.00026454 -0.00023463 0.0076197
0.19553 -0.14016 -0.0059466 0.0020539
0.0011888 0.00019148 -5.1358e-06 0.0002666 0.00045672 -0.0019425 0.0020131 0.00029463
-0.0059702 0.0021416 0.19871 -0.047004
2240000000 -0.030197 -0.14667 0.0029623 0.011899 -0.00023179 -0.003169 0.0018881 -0.0021321
-0.001759 -0.00058922 0.00037146 -0.0019528
0.0029101 0.011903 0.17654 -0.016553 0.0085267 0.00056779 -0.00071794 -0.00044692
-0.00065236 0.0011686 -0.00093782 -0.00062301
-0.00029077 -0.0032453 0.0085376 0.0005074 -0.081054 -0.1452 0.0015621 -0.0013447
-0.00098987 0.00025132 -0.0024843 -0.0011012
0.0018788 -0.0022253 -0.00074854 -0.00047342 0.0015693 -0.0013482 -0.11073 -0.1062
0.0017078 0.0090974 0.0015598 -0.00040314
-0.0018085 -0.00055011 -0.00063285 0.0011964 -0.0010033 0.00021419 0.0017847 0.0091139
0.16456 -0.15857 -0.0056559 0.0050161
0.00042778 -0.0019765 -0.00093406 -0.00059892 -0.0025352 -0.0011306 0.0016397 -0.00055447
-0.005599 0.0048938 0.176 -0.05798
2300000000 -0.057635 -0.11885 0.00858 0.0094993 -0.0013026 -0.0023218 -0.00052278 -0.001665
-0.0010105 0.00058022 -0.0010383 -0.00061217
0.0085713 0.0094467 0.15538 -0.025416 0.0088454 -0.0018701 -0.0009766 0.00041404
-0.0002216 0.001563 8.0406e-06 0.00092943
-0.0012939 -0.0023548 0.0088521 -0.0019384 -0.093841 -0.12121 -0.00028471 -0.0012241
-8.9593e-05 0.0017711 -0.0018047 0.00085573
-0.00054517 -0.0016225 -0.00098757 0.00045834 -0.00026229 -0.0011924 -0.13219 -0.06989
0.0051084 0.0094717 0.0010042 -0.0019041
-0.001075 0.0006468 -0.00023267 0.001588 -0.00011786 0.0018123 0.005101 0.0093853
0.12627 -0.17897 -0.0031863 0.0078112
-0.0010701 -0.00060753 -8.2775e-05 0.00092167 -0.0016806 0.00084757 0.00082218 -0.0017591
-0.0033087 0.0078858 0.15901 -0.059387
2360000000 -0.073644 -0.086718 0.011523 0.0081295 -0.0014214 -0.0017801 -0.0014935 -0.00092604
-0.00036082 0.0009746 -0.0015577 -0.00033175
0.011523 0.0081764 0.1464 -0.024892 0.0082831 -0.004946 -0.00090936 0.00098183
0.0018286 0.00031287 5.5659e-05 -8.2383e-05
-0.0014238 -0.0017185 0.0082544 -0.0050095 -0.10324 -0.098903 -0.0023321 -0.00078518
0.0009926 8.4813e-05 -0.00088974 0.0016934
-0.0015495 -0.00098101 -0.00093722 0.0010085 -0.002321 -0.00082898 -0.14927 -0.036955
0.0086395 0.0085584 0.0012407 -0.0018958
-0.00030184 0.00088404 0.0018628 0.00031549 0.00095473 9.6487e-05 0.0087273 0.0086726
0.094812 -0.18175 0.00023744 0.0085683
-0.0015726 -0.00032327 4.3184e-05 -8.8615e-05 -0.00096336 0.001784 0.0012262 -0.0021091
0.00028614 0.0085146 0.13706 -0.062731
2420000000 -0.081371 -0.058847 0.014738 0.0021743 -0.0033236 -0.0011837 -0.00099307 0.00031697
0.0010083 0.0011254 -0.001326 0.0017061
0.014709 0.0021688 0.12871 -0.025135 0.0047444 -0.0067368 0.0012357 0.0011464
0.00092629 -0.0015635 -0.00013087 -0.00014152
-0.0033549 -0.0011938 0.0046902 -0.0067745 -0.11638 -0.078211 -0.0018288 0.0011046
-0.00021961 -0.00025891 0.00037697 0.0027667
-0.00096764 0.00036099 0.0012773 0.0011178 -0.0017933 0.0010331 -0.1589 0.0069942
0.011517 0.0065798 -0.0001935 -0.0026116
0.0010029 0.0012024 0.00089174 -0.0015324 -0.00020303 -0.00028406 0.011564 0.0064373
0.055326 -0.1814 0.0022055 0.009112
-0.0013028 0.0016916 -0.00016372 -0.00016926 0.00033444 0.0027741 -0.00018934 -0.0025815
0.0021123 0.0090291 0.11863 -0.05806
2480000000 -0.081123 -0.027603 0.014198 -0.0034318 -0.0018382 -0.00020192 -0.0010165 0.0014469
0.0015081 -0.0005549 0.00020561 0.0013797
0.014194 -0.0033649 0.13093 -0.025448 0.0029952 -0.0087975 0.0011746 0.00024546
-0.00086181 -0.00091304 -0.00017458 -0.00034844
-0.0018226 -0.00018751 0.002915 -0.0088258 -0.11957 -0.057982 -0.00077919 0.0029357
-4.1236e-05 -0.00068 0.0019071 0.00083648
-0.00097269 0.0014071 0.0011586 0.00021527 -0.00075748 0.0029326 -0.16047 0.04525
0.015753 0.0015487 -0.0014435 -0.0026928
0.001535 -0.00063526 -0.00088051 -0.00094627 -5.9003e-05 -0.00065515 0.015754 0.0016073
0.021166 -0.174 0.0049977 0.0073925
0.00029645 0.0013455 -9.5197e-05 -0.0002744 0.001903 0.00078106 -0.0013713 -0.0027004
0.0050734 0.0075326 0.099193 -0.053593
2540000000 -0.084847 -0.0011989 0.011527 -0.0072886 -0.0024717 0.00095617 0.00057732 0.0013494
-2.4e-05 -0.001545 0.0010387 0.0015956
0.011486 -0.007322 0.11813 -0.017138 -0.00094425 -0.0079557 0.00081066 -0.0013079
-0.0018529 0.00010967 -0.00055409 0.00032354
-0.002473 0.0010066 -0.0010154 -0.0079518 -0.12595 -0.034202 0.00147 0.0025061
-0.0011914 -0.00021396 0.0016735 -0.00087362
0.00059479 0.0013619 0.00080157 -0.0013144 0.0014804 0.0025028 -0.15928 0.085664
0.014881 -0.0042915 -0.0022445 -0.0020814
-4.2876e-05 -0.0015024 -0.0018182 0.00015415 -0.0011592 -0.00022875 0.014987 -0.0045436
-0.0088045 -0.15894 0.0078593 0.0062693
0.0010807 0.0015998 -0.00052476 0.00032373 0.0016639 -0.00087831 -0.0022909 -0.0020433
0.007817 0.0061388 0.084935 -0.039872
2600000000 -0.07739 0.022858 0.0079025 -0.010532 -0.0014482 0.0026909 0.0011145 -0.00032467
-0.0006638 -0.00093463 0.0020246 0.00049558
0.0079251 -0.010496 0.11286 -0.032472 -0.0031919 -0.0062503 -0.00033504 -0.00088997
-0.00025408 0.0018835 -0.00016088 0.00074412
-0.001458 0.0026781 -0.0032558 -0.0062533 -0.13098 -0.0091382 0.0029688 0.000265
-7.9838e-05 0.0012713 0.0012117 -0.0016649
0.0011176 -0.00027767 -0.0003568 -0.00088835 0.0029338 0.00026781 -0.14408 0.12031
0.012552 -0.0090975 -0.0031497 -5.0318e-05
-0.00072897 -0.00099175 -0.00020842 0.0018959 -8.6151e-05 0.0012769 0.012414 -0.0088725
-0.043045 -0.1399 0.0095155 0.0053847
0.0020238 0.00049808 -0.00013809 0.00077846 0.0011681 -0.0016385 -0.0029987 -4.6815e-05
0.0095112 0.0054956 0.07658 -0.025412
2660000000 -0.071842 0.048044 0.0037533 -0.012052 -0.00021899 0.0012908 0.00015233 -0.00032726
-0.0026542 0.0002019 0.0015276 -0.00082338
0.0037426 -0.012053 0.12069 -0.028608 -0.0045441 -0.0046711 -0.0013294 -0.00050998
0.00061968 0.0019137 0.00052206 0.00081004
-0.00016792 0.0012762 -0.0045852 -0.0046253 -0.12965 0.011756 0.0021327 -0.001729
0.00018327 0.00045918 -0.0012508 -0.001516
0.00018063 -0.00030797 -0.0013149 -0.00051818 0.002195 -0.0016788 -0.12281 0.15166
0.0082431 -0.01251 -0.0025229 0.0011135
-0.0025394 0.00024136 0.00060663 0.0019189 0.00023347 0.00042509 0.0083967 -0.012717
-0.064408 -0.11948 0.010794 0.00099926
0.0014784 -0.00081073 0.00054748 0.00074296 -0.0012453 -0.0015501 -0.0025024 0.0010729
0.010892 0.00086968 0.072446 -0.0052896
2720000000 -0.061582 0.066337 -0.00062402 -0.01171 -0.00032101 0.003022 -0.00018434 -0.00018129
-0.0020614 0.0018594 0.00035525 -0.001553
-0.00061669 -0.011704 0.10609 -0.032252 -0.0052009 -0.0013784 -0.0016736 0.00041329
0.001867 0.00038251 0.00084766 -0.00011749
-0.00025851 0.0030047 -0.0052327 -0.001334 -0.12351 0.04124 0.0004688 -0.0025492
6.74e-05 0.00034491 -0.0011485 0.00051626
-0.00023582 -0.00011388 -0.0016551 0.0004286 0.00044355 -0.0025508 -0.089621 0.18099
0.0029918 -0.013281 -0.0018434 0.0024204
-0.0020212 0.0020274 0.0019499 0.00032668 0.00010063 0.00030374 0.0027743 -0.013288
-0.084214 -0.08718 0.012466 -0.0014323
0.00038123 -0.0016348 0.00082486 -7.2406e-05 -0.0011346 0.00054019 -0.0017862 0.0024229
0.012331 -0.0013474 0.076591 0.013161
2780000000 -0.04818 0.085256 -0.0050412 -0.010025 7.148e-05 0.0013207 0.00042428 -0.00036658
0.00076301 0.0028807 -0.00075157 -0.0015477
-0.0050176 -0.010034 0.10446 -0.04441 -0.0040948 -4.4296e-05 -0.00026783 0.0017991
0.0018923 -0.0012629 0.00012424 -0.00021977
7.5446e-05 0.0013039 -0.0041119 -6.0478e-06 -0.12032 0.071521 -0.0019526 -0.0019917
0.0001815 -0.00045704 -0.00023576 0.00063541
0.00043129 -0.00036455 -0.00028311 0.0018133 -0.0018748 -0.001961 -0.059704 0.20316
-0.002251 -0.013354 -0.00064699 0.0016532
0.00089803 0.0028849 0.0018317 -0.0012294 0.00022138 -0.00049994 -0.0022031 -0.013314
-0.099511 -0.054185 0.010453 -0.0068514
-0.00077171 -0.0015244 0.00016197 -0.00021104 -0.00019467 0.00062804 -0.00055621 0.0017314
0.010697 -0.0068629 0.080842 0.032403
2840000000 -0.033446 0.10147 -0.0079768 -0.0066357 0.0015243 0.0020347 -6.5452e-05 -7.7975e-05
0.0017284 0.001083 -0.0017289 0.00026614
-0.0079449 -0.0066474 0.10264 -0.037996 -0.003502 0.0012873 0.0006085 0.00083687
-0.00025997 -0.0017111 -4.0017e-05 -9.8017e-05
0.0015843 0.0020112 -0.0034992 0.0013049 -0.11443 0.096581 -0.0017165 0.00032312
0.00039403 0.00042652 0.001015 0.00075173
-6.0911e-05 -0.00010564 0.00059966 0.00080479 -0.0017261 0.00026978 -0.023663 0.21775
-0.0064526 -0.010868 8.7753e-05 0.0012136
0.0016667 0.0010332 -0.00025819 -0.0017335 0.000391 0.00046664 -0.0066603 -0.010937
-0.10285 -0.022431 0.0083061 -0.0073578
-0.0017378 0.00039691 -8.3525e-06 -7.4156e-05 0.0010431 0.00077755 0.00017486 0.0010489
0.0080633 -0.0075682 0.095437 0.047149
2900000000 -0.019308 0.12185 -0.0089282 -0.0023959 0.0017599 9.3711e-05 0.00030756 -0.00071691
0.0020677 -0.0011547 -0.00078092 -8.0967e-06
-0.0089171 -0.0024002 0.082995 -0.046004 -0.0012473 0.002721 0.0010498 0.00028149
-0.00059618 -0.0013815 -0.000152 -6.6007e-05
0.0017611 9.9984e-05 -0.0012144 0.0027198 -0.097304 0.12924 -0.0011012 8.7968e-05
-0.00054013 -0.00090814 0.0015556 -0.0006733
0.00032348 -0.00068772 0.0010622 0.0002805 -0.0010222 1.5861e-05 0.0136 0.22071
-0.0093314 -0.0067725 0.0010341 0.0019386
0.0022309 -0.0012331 -0.00066021 -0.0013323 -0.00056752 -0.00092767 -0.0092753 -0.006688
-0.10151 0.016607 0.0054316 -0.011466
-0.00079739 -0.00014173 -0.00017306 -7.5351e-05 0.0015251 -0.00066941 0.0010403 0.0020735
0.0055056 -0.011133 0.11008 0.053301
2960000000 0.0031591 0.13443 -0.0084647 0.0010894 0.00059679 0.0012335 -0.00042592 -0.00098916
-0.00023153 -0.0019974 -0.00093981 0.00040976
-0.008453 0.0010648 0.091865 -0.045614 -0.00067612 0.0012941 0.0010224 -0.00016405
-0.0012029 -0.0005621 0.00039061 0.00044739
0.00056524 0.0012472 -0.00066798 0.0013052 -0.078273 0.16026 -0.00059029 0.00071563
-0.0005133 0.00088718 -0.00012881 -0.0024989
-0.0004421 -0.0010291 0.0010197 -0.00017979 -0.00060946 0.00076624 0.05582 0.22713
-0.010283 -0.0019278 0.0014154 0.00052604
-0.00034251 -0.0020601 -0.0012294 -0.00054212 -0.00049023 0.00092531 -0.010288 -0.0018815
-0.090285 0.049274 0.00024938 -0.011821
-0.00090154 0.00051706 0.0004287 0.00039644 -9.8184e-05 -0.0024528 0.0015486 0.00041194
0.00022849 -0.012172 0.13061 0.063765
3020000000 0.022034 0.14861 -0.0058772 0.0041662 0.0013115 -0.00039398 -0.000964 -7.0411e-05
-0.00083776 0.00038239 -0.00017305 0.00065038
-0.0058654 0.0041395 0.080232 -0.034015 -0.00037763 5.9781e-06 0.00036527 -0.0010517
-0.0016887 0.00057726 0.00061224 -8.8499e-05
0.0012596 -0.00037432 -0.00037267 1.3218e-05 -0.057519 0.1854 -0.00031785 0.0011124
0.00071454 0.00022811 -0.00069925 -0.0011835
-0.0010078 -3.4305e-05 0.00035905 -0.0010637 -0.00034421 0.0010241 0.094467 0.21977
-0.0091244 0.0013801 0.00084641 0.00050405
-0.00077884 0.00053677 -0.0017551 0.00051843 0.00068813 0.00027115 -0.0090154 0.0015718
-0.07177 0.078532 -0.0021303 -0.010487
-0.00012667 0.00056238 0.00059088 -9.8107e-05 -0.00079725 -0.0011854 0.00062287 0.00050497
-0.0022927 -0.010113 0.15032 0.060552
3080000000 0.05042 0.15799 -0.0039592 0.0060128 0.0016189 -6.0224e-05 -0.0006808 -6.4934e-05
-0.00040922 0.00035213 -0.00015253 0.00051159
-0.0039584 0.0060203 0.077601 -0.028297 -0.00036941 0.00054316 -0.00028689 -0.00024789
-0.0001641 0.0011336 -1.3794e-05 -0.00049707
0.0015992 -0.00013513 -0.00035603 0.00055433 -0.02017 0.20707 -0.00064535 0.00014868
0.00035854 0.00044674 -0.0020464 -0.00069303
-0.00067163 -8.9285e-05 -0.0002861 -0.00026077 -0.00070979 0.00024661 0.12829 0.2116
-0.0062124 0.0048083 0.0019292 0.00030247
-0.00045704 0.00016649 -0.00012783 0.0011573 0.00038461 0.00045844 -0.0063154 0.0049394
-0.043536 0.11048 -0.007343 -0.0086651
-0.00013534 0.00063057 -4.3245e-05 -0.00052389 -0.001981 -0.00064126 0.0020764 0.00031438
-0.0071765 -0.0087977 0.16519 0.066993
3140000000 0.079874 0.16074 -0.00065924 0.0072927 0.002801 -0.0013883 -0.0012101 0.00098522
0.0015272 0.00049371 0.00033616 3.4399e-05
-0.00066184 0.007287 0.073469 -0.029914 -0.0010735 0.00029673 0.00067876 -0.0001986
9.7015e-06 0.00094003 0.00068945 -0.00052184
0.002844 -0.0013695 -0.0010584 0.00029733 0.022563 0.22714 -1.3668e-05 0.0018069
0.0015342 -0.0008137 -0.0024081 0.0010599
-0.0011808 0.00096586 0.00072467 -0.00016665 -5.6628e-06 0.0017004 0.1628 0.18587
-0.0031278 0.0068887 0.0010211 -0.0013604
0.0015093 0.00051572 1.4224e-06 0.00090097 0.0014103 -0.00074433 -0.0029909 0.0067945
-0.024943 0.13074 -0.0082575 -0.0045879
0.00031698 1.6994e-05 0.00066469 -0.00054477 -0.0024161 0.0011179 0.00088574 -0.0013512
-0.0084153 -0.0046289 0.1895 0.057122
3200000000 0.11239 0.17039 0.0041714 0.0060713 0.0008424 -0.0030096 -0.00024497 0.0020185
0.00050883 -0.0017915 -1.4001e-05 0.00027527
0.0041679 0.0060625 0.08376 -0.028266 -0.0010062 0.00068939 -0.00036149 -0.00086776
0.00076075 0.00098271 -0.00049591 -0.00094007
0.00077562 -0.0030138 -0.00097874 0.00072989 0.067163 0.23235 0.001126 0.00075126
-0.00014802 -0.0024854 -0.0013117 0.0023118
-0.00024251 0.002073 -0.00034596 -0.00081102 0.0010354 0.000691 0.18336 0.16367
0.00013645 0.0060057 0.00041112 -0.0015374
0.00056131 -0.0019282 0.00084601 0.0010763 -0.00019116 -0.0024247 0.00013022 0.0061203
0.015592 0.14888 -0.0094151 -0.00080646
-9.9057e-05 0.00036815 -0.00045614 -0.00096315 -0.0012537 0.0023195 0.0005047 -0.0013967
-0.0092058 -0.00054061 0.20515 0.056004
3260000000 0.14431 0.16135 0.0042655 0.002725 -0.0010082 -0.002494 0.0010316 0.00090043
0.00034355 -0.0019233 -6.1886e-05 0.00015472
0.0042832 0.0027168 0.091872 -0.031264 -0.001614 0.0021336 -0.00029782 -0.00012757
0.00085552 -0.00056776 -0.00091344 0.00016552
-0.0010444 -0.0024952 -0.0016086 0.0021675 0.11874 0.22797 0.00039698 -7.417e-05
-0.0010353 -0.00096861 0.00054744 0.0017854
0.0010765 0.00086965 -0.00034054 -0.00013741 0.00051797 -0.00014837 0.21058 0.12587
0.0025289 0.0056371 -0.00088512 -0.001551
0.000212 -0.0019127 0.00088277 -0.00061419 -0.001102 -0.00098884 0.0025091 0.0054775
0.042634 0.15798 -0.0065194 0.004335
-0.0001729 9.9635e-05 -0.0008784 0.00018858 0.00062179 0.0017722 -0.00094899 -0.0016933
-0.0067286 0.004143 0.23384 0.045828
3320000000 0.17426 0.15472 0.0070274 0.00085908 -0.00053783 -0.0016311 0.00071633 0.00024359
-0.0017289 -0.0013242 0.00023927 -1.7559e-05
0.0070438 0.00085529 0.098856 -0.027604 0.0010701 0.0023028 -0.00035069 -0.00054782
-0.00015929 -0.00027664 -0.00048204 0.00035637
-0.00054486 -0.001634 0.0010923 0.0022878 0.16696 0.21895 0.00026331 -3.3717e-05
-0.0011338 -0.00045184 0.00054715 0.00078801
0.00070796 0.00024808 -0.00030826 -0.00059502 0.00015631 2.8024e-05 0.21875 0.096043
0.0038794 0.0035204 -0.00086924 -8.2513e-05
-0.0015502 -0.0013395 -0.00026004 -0.00018087 -0.0011109 -0.00039069 0.0038473 0.0035787
0.075618 0.15764 -0.0037684 0.0045112
0.00030041 4.7817e-05 -0.00043427 0.00030074 0.0005109 0.00084757 -0.00088724 7.5286e-05
-0.0036803 0.0048017 0.24957 0.032692
3380000000 0.20901 0.13743 0.0053584 -0.0023367 -0.0011669 0.00047996 0.001031 0.00036022
-0.001452 0.00085428 0.00042361 -5.3501e-05
0.0053161 -0.0023416 0.10996 -0.03528 0.00024092 0.0028711 -0.0012638 -0.00054809
4.2099e-05 0.00026561 -0.00074995 0.00025124
-0.0012367 0.00048917 0.00027688 0.0028404 0.20858 0.19571 0.00087917 -0.00048164
-0.001909 0.00088018 0.00072415 0.0014894
0.001114 0.00024726 -0.0012866 -0.00050709 0.00090928 -0.00051004 0.23425 0.063946
0.0056294 0.0029118 -0.00097122 0.00050569
-0.0014943 0.00082045 4.1885e-05 0.00025938 -0.0019436 0.00080387 0.0059347 0.0026875
0.11816 0.14887 -0.00047835 0.005983
0.00035648 -5.1871e-05 -0.00078916 0.00031609 0.00083032 0.0014378 -0.00085386 0.00032415
-0.000417 0.0058274 0.2796 0.014455
3440000000 0.23978 0.11557 0.0041732 -0.0039055 -0.00066939 -0.0017835 0.00092484 2.8648e-06
-0.0015925 0.0014622 0.00086724 7.3343e-05
0.0041656 -0.0038891 0.10379 -0.040831 0.0032912 0.0020227 -0.0010914 0.0010812
-6.4596e-06 0.00042448 9.4044e-05 0.00090671
-0.0006962 -0.0017816 0.0033713 0.0020074 0.2461 0.16693 -0.00036921 -0.00010922
8.4925e-05 0.0014335 0.00087798 0.00074258
0.0008634 1.8282e-05 -0.00096137 0.0011351 -0.0004524 -0.00013588 0.23509 0.030511
0.0069574 -0.00012661 0.00016514 0.00010324
-0.0013761 0.0014759 -2.5091e-05 0.00042966 0.00015221 0.0015165 0.0068258 -0.00018367
0.14781 0.13887 0.0032926 0.0034339
0.00074678 0.00010738 0.00015346 0.00091239 0.00075189 0.0007015 0.00014949 0.00022805
0.003094 0.0036174 0.29492 -0.015082
3500000000 0.27131 0.084256 0.0021921 -0.0045945 -0.0016982 0.0016143 0.0010267 -0.00065249
-0.00083591 0.0013288 0.00052675 -0.00096171
0.0021685 -0.0046021 0.11619 -0.064887 0.0032766 0.00093365 -0.00028759 0.00076611
0.00047267 -7.9033e-05 0.00015513 0.00019698
-0.0016493 0.0016167 0.0032971 0.00092579 0.27636 0.13312 2.7479e-05 -0.00022222
-9.7494e-05 0.00092429 0.0014029 6.4203e-05
0.0011598 -0.00073752 -0.00032993 0.00079376 0.00025839 -0.00023772 0.23963 0.0039438
0.0071369 -0.0028714 -0.00011975 -0.00025721
-0.00083772 0.0014084 0.00050238 -0.00014326 -7.8693e-05 0.00077972 0.0073184 -0.0028008
0.19251 0.11038 0.0031789 0.0018527
0.00055171 -0.0010267 0.00011558 0.00026222 0.0015528 1.4686e-05 8.0006e-05 -0.00031156
0.0035236 0.0015513 0.3166 -0.04287
3560000000 0.28959 0.050115 0.00014465 -0.005749 -0.00021199 -0.00091415 0.00061797 5.3098e-05
0.0015971 0.001772 0.00020609 -0.0012573
0.00015862 -0.0057508 0.11032 -0.070286 0.0058131 -0.0011326 0.00029334 0.0006106
0.00066823 -0.00033482 0.00026162 0.00028505
-0.00026557 -0.00091242 0.0057851 -0.0012322 0.30282 0.089842 -0.00032988 -0.00012038
0.0010661 0.0002907 0.0016152 -0.00050116
0.00059933 8.1729e-05 0.00036108 0.00058307 -0.0004813 -0.00017339 0.23036 -0.032797
0.0056382 -0.0060147 -0.00023001 -0.00032462
0.0016449 0.0015469 0.00063027 -0.00031472 0.0010374 0.00035196 0.0054892 -0.0061739
0.21343 0.097373 0.0031847 -0.001659
9.0311e-05 -0.0013563 0.00041981 0.00025416 0.0014554 -0.00045137 -0.00045431 -0.00040412
0.0029028 -0.0014713 0.32776 -0.082673
3620000000 0.30547 0.012805 -0.0011358 -0.0034013 -0.0020702 -0.00019149 0.000265 -0.0020198
-9.5042e-06 0.0006781 -0.00047963 -0.00068234
-0.0011291 -0.0034133 0.11054 -0.099947 0.003597 -0.0040731 0.00036279 0.0005482
-0.00030603 -0.00081672 0.00067887 0.00034533
-0.0020788 -0.00018624 0.003562 -0.0041234 0.31549 0.045028 -4.7065e-05 -0.00090043
-0.00028503 0.00020048 0.0007237 -0.00089724
0.00024989 -0.0020005 0.0003773 0.00053593 -8.0526e-06 -0.00085071 0.2186 -0.06299
0.0017678 -0.0074315 -0.0012427 0.00062474
7.043e-05 0.00074012 -0.0003077 -0.00086132 -0.00036521 2.735e-05 0.0017377 -0.0074454
0.2368 0.054781 0.0015272 -0.0016229
-0.00050329 -0.00081539 0.00068054 0.00037822 0.00073023 -0.00092489 -0.0011575 0.00071837
0.0016787 -0.0016112 0.33018 -0.1172
3680000000 0.30931 -0.031307 -0.0032953 -0.0038589 -0.0010909 0.0017154 -0.0013534 -0.00026369
0.0014449 -0.00022792 -0.0013241 -0.00043134
-0.0032688 -0.0038192 0.10575 -0.11681 0.0012216 -0.0047079 0.00077691 0.00025536
-0.00041976 -0.00061124 0.00070722 0.00019132
-0.0011496 0.0017449 0.0011836 -0.0047436 0.32575 -0.0044396 -0.00092282 -0.00055161
0.0012012 0.0011651 0.00068486 -0.0018985
-0.0012434 -0.00011247 0.00075172 0.00024321 -0.0010016 -0.00069939 0.2056 -0.096787
-9.7194e-06 -0.0068742 -0.0012825 0.0012118
0.0015225 -0.00033556 -0.0004846 -0.00071082 0.0011644 0.0011885 -7.6198e-05 -0.0068765
0.25545 0.030351 0.0012825 -0.0020883
-0.0013337 -0.00053 0.00061045 0.0001818 0.00077489 -0.0019452 -0.0012401 0.0011832
0.0010583 -0.0020757 0.32917 -0.16319
3740000000 0.31153 -0.066314 -0.0029527 -9.8258e-05 -0.0020705 0.0026156 7.8652e-05 -0.00059804
-0.00042727 0.00018749 -0.00079881 0.00045084
-0.0029708 -8.0197e-05 0.096883 -0.13855 0.00045351 -0.005297 0.00025638 -0.0002948
-0.00030211 -0.00010733 0.0005666 0.00022371
-0.0020489 0.0026585 0.00041056 -0.0052609 0.32879 -0.043409 -0.00061739 -0.00012466
-8.661e-05 2.157e-05 -0.00080582 -0.0013148
4.2461e-05 -0.00067974 0.00023686 -0.00032295 -0.00057283 -7.601e-05 0.18364 -0.12069
-0.0023337 -0.0061264 0.0010458 0.0028814
-0.00039206 0.00021677 -0.00024382 -0.0001122 -2.0527e-05 2.2081e-05 -0.0022995 -0.006044
0.26289 -0.00836 -1.3073e-06 -0.0021864
-0.00085429 0.00058422 0.00066662 0.00023316 -0.00079607 -0.0011621 0.00090878 0.0027314
0.00015852 -0.0020743 0.31558 -0.20244
3800000000 0.30611 -0.1118 -0.0021906 0.00039078 0.00091845 0.0039164 -0.0011855 -0.0016855
0.0011545 0.00099405 -0.0011075 0.00059869
-0.0022043 0.0003794 0.085667 -0.15315 -0.0022355 -0.0048102 0.00011218 0.0001784
-0.00087681 -0.00043021 0.00089145 -0.00012674
0.00094793 0.003929 -0.0022978 -0.0048086 0.32456 -0.085336 -0.00073131 0.00015682
0.001032 0.00021299 -0.0010755 -0.00049564
-0.0011945 -0.0016011 0.00013312 0.00015351 -0.00081482 0.0001624 0.17401 -0.14574
-0.0032967 -0.0046087 0.0012055 0.0013926
0.0012465 0.00094363 -0.0010521 -0.00040851 0.001099 0.00029824 -0.0034808 -0.0045745
0.27507 -0.049268 0.0016884 -0.0010858
-0.0011127 0.000547 0.0009137 -6.9092e-05 -0.0010768 -0.00061822 0.0012912 0.0016039
0.0016647 -0.0010692 0.3068 -0.24364
3860000000 0.2953 -0.1436 -0.0010262 0.00097405 0.0026967 0.001913 -0.0019956 0.001184
0.00056058 -0.0010032 -0.00036239 0.0016116
-0.0010138 0.00099184 0.066402 -0.1627 -0.0033382 -0.0046511 0.0005962 -0.00060584
-0.0009078 0.0013826 0.00064205 -0.0011582
0.0027271 0.001834 -0.0033914 -0.0046348 0.30537 -0.12458 -0.00073268 0.00053171
0.00040987 -0.00076948 -0.00063617 -0.00020657
-0.0020591 0.0011396 0.00055197 -0.00059614 -0.00062312 0.00062168 0.1459 -0.16082
-0.0030829 -0.0043751 0.0023395 0.001451
0.00066803 -0.0010188 -0.00073873 0.0014028 0.00031517 -0.00074506 -0.0030664 -0.0044556
0.27133 -0.081098 -2.8754e-05 -0.0024364
-0.00020727 0.0015364 0.00057052 -0.0012125 -0.00065501 -0.0001607 0.0023507 0.0012094
-0.00011735 -0.002312 0.28319 -0.28148
3920000000 0.28065 -0.1836 0.0014358 0.0001457 0.0037952 0.0023125 0.00013894 0.00098046
0.00049487 9.9294e-05 0.00055765 6.1147e-06
0.0014777 0.0001268 0.039304 -0.1786 -0.0049563 -0.003043 -0.00043385 -0.0001176
0.00046198 -3.6466e-06 -0.0004603 -0.00036411
0.0038306 0.0022916 -0.0050097 -0.0029958 0.29891 -0.15786 0.00015654 0.0013077
0.0013482 -0.0012944 -0.00034642 -0.0001888
0.00018943 0.00094783 -0.00040554 -0.00010148 7.3851e-05 0.001293 0.12567 -0.17104
-0.0045552 -0.0034585 0.0021312 -0.00062121
0.00030777 -7.1252e-06 0.00036968 -2.5871e-05 0.0013912 -0.0013267 -0.0045614 -0.0033269
0.26244 -0.13036 0.00084408 -0.0022643
0.0006733 7.4737e-05 -0.00047278 -0.00032569 -0.00036002 -0.00018544 0.0021001 -0.00052458
0.00091024 -0.0023996 0.26238 -0.30862
3980000000 0.25303 -0.21995 0.0017425 -0.0027276 0.0049079 -0.00049162 -3.5339e-05 0.0012078
0.0012658 -0.0018977 0.00011945 0.00027179
0.0017324 -0.0027173 0.016959 -0.19183 -0.0053706 -0.0011994 0.00082977 0.00051877
0.00041356 0.00044373 8.5938e-05 -0.0011703
0.0049536 -0.00047118 -0.0054057 -0.0011747 0.26966 -0.18856 0.0014339 0.00031053
-0.0008621 -0.0011822 -0.00083982 -0.00054252
-3.8342e-06 0.0012162 0.00081922 0.00055059 0.0014603 0.00025846 0.089831 -0.19296
-0.0045304 -0.0040365 0.0015037 -0.00063527
0.0011952 -0.0020951 0.00059458 0.00049816 -0.00094766 -0.0011216 -0.0045938 -0.0040307
0.24934 -0.16016 0.0010397 -0.0051291
0.00025988 0.00030301 -3.9591e-05 -0.0010737 -0.00076323 -0.00061366 0.0016368 -0.00077803
0.00082782 -0.0050142 0.22693 -0.34686
4040000000 0.22581 -0.2453 -0.00049427 -0.0039125 0.0033036 -0.0030819 0.00038615 0.00017491
-0.00069562 -0.00098271 0.00050503 0.00020227
-0.0004925 -0.0039616 -0.0085277 -0.19899 -0.0044796 0.00042194 0.00023096 -0.0010111
-4.74e-05 5.4419e-05 -0.0012223 -0.00016791
0.0032996 -0.0031238 -0.0045127 0.00046602 0.24781 -0.22193 0.00022757 -0.00064165
-0.00077207 -4.0385e-05 -0.0012165 0.0001432
0.00024422 0.00011848 0.00023724 -0.0010684 0.00030294 -0.0006462 0.06764 -0.18754
-0.0066922 -0.0016947 0.0017573 -0.00080918
-0.00073837 -0.00081065 -0.00015756 0.00012505 -0.00077853 -0.00016536 -0.0067227 -0.001642
0.23627 -0.19409 -0.0025867 -0.0034237
0.00062399 0.00020025 -0.0011599 -0.00023904 -0.0012262 0.00016526 0.0014807 -0.00079682
-0.002411 -0.0034459 0.19031 -0.36388
4100000000 0.19548 -0.26898 -0.0032955 -0.0028238 0.00092521 -0.0034946 -0.00021373 -7.2183e-06
0.0002843 -0.00199 0.00088314 0.00042551
-0.0032721 -0.002787 -0.034231 -0.20199 -0.0044114 0.00085292 -0.00022731 -0.00031505
0.00067458 0.0003379 -0.00062649 -2.0544e-07
0.0008977 -0.0035432 -0.0044419 0.00092274 0.22547 -0.24796 0.00028959 -0.00010665
-0.00070726 -0.00043053 -0.0014275 0.00030369
-0.00021912 1.2237e-05 -0.00017439 -0.00029284 0.00032011 -0.00014732 0.034948 -0.20076
-0.0062329 0.00082145 0.00095978 -0.0012577
0.00018684 -0.0019001 0.00066452 0.00037361 -0.00071635 -0.00046343 -0.0061658 0.0009786
0.21719 -0.21883 -0.0022768 -0.0041897
0.00085166 0.00029442 -0.00058446 0.00014835 -0.0014933 0.00039182 0.0012059 -0.0010884
-0.0022628 -0.0042138 0.15656 -0.39144
4160000000 0.16655 -0.28621 -0.0037221 -0.0019308 -0.00023585 -0.0030001 0.00062234 -9.6942e-05
-0.0038193 -0.00043653 0.00088057 -0.0010146
-0.0037424 -0.0019406 -0.059631 -0.19788 -0.0046776 0.0024634 -0.00034892 -0.0002096
0.00036692 -0.00045809 -0.001092 0.00038685
-0.00024218 -0.0030097 -0.0046115 0.0025127 0.19279 -0.26281 0.00053663 -0.00036943
-0.00099031 -0.00044767 -0.001178 0.0012002
0.00060645 -0.00010095 -0.00041003 -0.00015411 0.00054008 -0.00026905 0.01019 -0.18874
-0.0058061 0.0014004 0.0011806 -0.0024133
-0.0039118 -0.00045255 0.0002983 -0.00065612 -0.0010147 -0.00041411 -0.0057845 0.0013466
0.18291 -0.25327 -0.0048446 -0.0032999
0.00086271 -0.0010533 -0.0011217 0.00035448 -0.0011923 0.0012383 0.0010121 -0.0024984
-0.0048875 -0.0032083 0.10706 -0.39891
4220000000 0.13782 -0.30246 -0.0046751 0.0003599 0.00018064 -0.0035871 -0.00033502 -0.00026795
-0.00070313 0.00093295 0.00047896 -0.0014715
-0.0046365 0.00032663 -0.095749 -0.18776 -0.002452 0.0031382 -0.00020024 -0.00016338
0.00018915 -9.7094e-05 -0.00074474 0.0011172
0.00015165 -0.0035964 -0.0024447 0.0031853 0.16353 -0.28989 -3.507e-05 7.7776e-05
0.00018246 0.0004003 -0.00026244 0.00098275
-0.00037891 -0.00023138 -0.00020875 -0.00012529 -0.00010558 -8.5526e-06 -0.013352 -0.18643
-0.0043573 0.002132 -0.00018949 -0.0021447
-0.00063532 0.0010628 0.00020782 -3.5046e-05 0.00023044 0.00031877 -0.0043652 0.0022077
0.1653 -0.27551 -0.0046744 -0.002264
0.0002934 -0.001482 -0.000738 0.0011715 -0.00017388 0.00097345 -9.1471e-05 -0.0020775
-0.0047516 -0.0022127 0.079333 -0.4128
4280000000 0.10597 -0.31146 -0.0027183 0.0021852 -0.0018291 -0.0043339 -0.00034099 0.00075327
-0.00010681 0.0013441 -0.00085201 -0.0004392
-0.0027074 0.0021417 -0.12116 -0.19194 -0.0028721 0.0030343 -0.0007732 -0.00031781
9.3799e-05 0.00013466 0.00055002 0.00076319
-0.0019059 -0.0042964 -0.0027335 0.0030553 0.13318 -0.29666 0.00086924 -0.00028173
-0.0010302 0.00064622 -0.00025397 0.00087216
-0.00026093 0.00075962 -0.00077971 -0.00035679 0.00091653 -0.00025479 -0.050867 -0.17196
-0.0052007 0.0027402 -0.00020281 -0.0021462
-0.00015937 0.0012935 3.915e-05 5.6815e-05 -0.0010657 0.00083089 -0.0052028 0.0027522
0.11694 -0.29484 -0.0064422 -0.00049722
-0.00078455 -0.00038749 0.00058151 0.00071843 -0.00023227 0.00078357 -0.00019659 -0.0022085
-0.0064908 -0.00045757 0.028939 -0.41737
4340000000 0.078289 -0.31985 -0.0014116 0.0019987 -0.0025465 -0.0016044 0.0003537 0.00059918
1.1482e-05 0.00035148 -0.00026676 -0.00072171
-0.0014099 0.00196 -0.14177 -0.16585 -0.0020365 0.0039856 -0.00022796 0.00045641
-0.00023403 -0.00022659 0.00055306 0.00041439
-0.0026346 -0.001538 -0.0020225 0.0039919 0.096827 -0.31386 -0.00048131 -0.00090354
0.00027465 0.00097353 0.00062504 0.0017421
0.0002343 0.00059649 -0.00015981 0.00050237 -0.00052962 -0.0009318 -0.068914 -0.169
-0.0045003 0.003867 -0.0016087 -0.0025158
0.00017525 0.00057842 -0.00018401 -0.00016858 0.00024565 0.0008282 -0.0043888 0.00387
0.088404 -0.31852 -0.0048048 0.0019219
-0.00035415 -0.00076156 0.0004584 0.00044494 0.00065542 0.0018942 -0.0016855 -0.0024389
-0.0047333 0.0018648 -0.0053393 -0.41129
4400000000 0.047208 -0.32457 -0.00048962 0.0011326 -0.0027755 -0.0015414 0.00086887 0.0012463
-0.00011294 0.00088297 -0.00017786 -0.00057705
-0.00050218 0.0011462 -0.17075 -0.15555 -0.0012478 0.0042038 -0.00047515 0.00044079
9.544e-05 -0.00025268 0.00070886 0.00021924
-0.0027552 -0.0015101 -0.0012044 0.0042335 0.067304 -0.31936 -0.00024864 -0.00034344
0.00061399 0.0001363 0.0010246 0.0013927
0.0009776 0.0012671 -0.0005019 0.00048331 -0.00025354 -0.0003886 -0.093246 -0.15607
-0.003483 0.0052714 -0.0019699 -0.0012861
-0.00016907 0.00069851 0.000101 -0.00032024 0.00051636 0.00028867 -0.0034513 0.0053502
0.054783 -0.32758 -0.004167 0.001136
-0.00016592 -0.00044796 0.00060873 0.00019855 0.0008928 0.0012878 -0.0020233 -0.0012911
-0.004338 0.0011564 -0.05126 -0.4154
4460000000 0.011976 -0.32422 -0.00075727 -0.00010834 -0.004108 -0.00073858 0.001435 -0.00066374
-0.0003478 0.0013112 -0.00094636 -0.00035472
-0.00073732 -0.00010092 -0.19209 -0.12563 -0.00045474 0.004542 -0.00032098 0.00068961
-0.00041714 -0.00056249 0.00035773 -0.00051424
-0.0041305 -0.00065223 -0.00035289 0.0044981 0.042582 -0.32619 -0.0004086 -0.00058458
-0.00013274 0.00029287 0.0023534 0.0006642
0.0013357 -0.00070337 -0.00026775 0.00067921 -0.00032089 -0.00058391 -0.10683 -0.13474
-0.0015527 0.006699 -0.0023078 -0.0012071
-0.00041405 0.0013238 -0.0004868 -0.00050443 -0.00010386 0.00020661 -0.0015212 0.0066941
0.018736 -0.32126 -0.0045172 0.003669
-0.00095281 -0.00038585 0.00042672 -0.00059427 0.0023347 0.00073644 -0.002435 -0.0012267
-0.0043011 0.0035604 -0.090265 -0.39715
4520000000 -0.012358 -0.32478 -0.00067661 -0.00059121 -0.0036383 0.00025205 0.00054611 -0.0001991
0.0017206 -7.5453e-06 -0.00056223 0.00078174
-0.00067264 -0.00057132 -0.21646 -0.10859 0.00073083 0.0047739 0.00065173 0.00088853
-0.00019637 1.4718e-05 0.00010153 -0.00016454
-0.0036735 0.0002824 0.00083833 0.0048464 0.011149 -0.32369 -0.00099806 0.00058245
0.0010948 -0.00061917 0.0015427 -0.0006809
0.00057063 -0.00019836 0.00064458 0.00087186 -0.0011251 0.00071506 -0.12439 -0.1253
-0.00037077 0.0059652 -0.0031271 -0.0002041
0.0017878 -9.3976e-07 -0.00023221 -8.5689e-05 0.0011511 -0.00051353 -0.00042369 0.0060059
-0.029775 -0.33098 -0.0023052 0.0033216
-0.00057069 0.00083584 0.00010754 -4.1816e-05 0.0015249 -0.0007378 -0.0030039 -0.00015163
-0.0024981 0.0033244 -0.11982 -0.39492
4580000000 -0.050024 -0.31725 -0.0015141 -0.00045645 -0.0028754 0.0024508 0.00076251 -0.00036229
0.00034545 -0.00022673 -0.00065987 0.00079127
-0.0015289 -0.00047092 -0.2347 -0.082233 0.00092123 0.0041468 0.00068658 -0.00015355
-0.00018538 0.00023397 9.0253e-05 -0.00017527
-0.0028063 0.0024938 0.00093449 0.0041228 -0.020217 -0.32073 -0.0001759 0.00052222
-0.00026221 2.6123e-05 0.0016347 -0.0011453
0.00075449 -0.00032299 0.00068591 -0.00020699 -0.00021814 0.0004192 -0.13521 -0.10057
0.0021061 0.0054142 -0.0027201 0.0011489
0.00027747 -0.00015156 -0.00023651 0.00021636 -0.00035063 5.9189e-06 0.0022534 0.0053463
-0.054658 -0.33485 -0.0024464 0.0037876
-0.00060917 0.00068065 7.9248e-05 -0.00014034 0.0016519 -0.0010106 -0.0027635 0.0011456
-0.0022732 0.0039186 -0.16458 -0.36484
4640000000 -0.075507 -0.31049 -0.0025011 -0.0015154 -0.0031432 0.0025614 0.0005257 -0.0014199
0.0015669 -0.00039937 0.00013118 0.001041
-0.0024651 -0.0015501 -0.24516 -0.05456 0.0016492 0.0040016 0.00069946 0.00025134
-0.00039466 0.00056271 0.00014591 -0.00072857
-0.0030994 0.002621 0.0017143 0.0040393 -0.044561 -0.31546 0.00024105 0.00082077
0.0011822 0.00044952 0.00029499 -0.0024023
0.00051695 -0.0014382 0.00070589 0.00024916 0.00030191 0.00076421 -0.14043 -0.085992
0.0037481 0.0037692 -0.0024888 0.0017476
0.0014691 -0.00049763 -0.00028497 0.00049226 0.001271 0.00044811 0.0037162 0.003781
-0.087329 -0.31746 -0.0022686 0.0042726
0.00010222 0.0010552 8.1848e-05 -0.00067613 0.00032917 -0.0025063 -0.0024723 0.0017828
-0.0025896 0.0040432 -0.18349 -0.35461
4700000000 -0.10284 -0.30558 -0.004094 -0.00011731 -0.0016437 0.0045856 -0.00087565 -0.00088844
0.0010399 -0.00053089 0.00092981 0.00082703
-0.0041215 -9.9984e-05 -0.25697 -0.035619 0.0029202 0.0042089 0.00046688 -0.0004802
0.00046765 0.00028756 -0.00024023 -0.00010029
-0.0015658 0.004627 0.0029731 0.0041408 -0.075697 -0.30911 -0.00015831 0.00054564
0.00044615 -0.00052319 -0.0001723 -0.0014071
-0.00089527 -0.0010168 0.00045257 -0.00048366 -0.00019949 0.00057159 -0.15711 -0.065195
0.0030975 0.0016562 -0.0012901 0.0025479
0.00095304 -0.00057889 0.0003087 0.00028702 0.00047844 -0.00048772 0.0031746 0.0015937
-0.12558 -0.30793 -0.0010046 0.0035215
0.0010724 0.00064445 -0.00016039 -0.00011309 -0.00026169 -0.0012942 -0.001327 0.0024998
-0.00072823 0.0038706 -0.22691 -0.32511
4760000000 -0.13243 -0.29059 -0.0048517 0.0012202 0.00063006 0.0048627 -0.00074395 -0.00056203
0.00028487 -0.0011359 0.0010811 -0.00039004
-0.0048543 0.0011941 -0.25215 0.0068438 0.0033171 0.0029869 1.1773e-05 -0.00063826
0.00035453 0.00020849 0.00010807 -0.00025312
0.00071596 0.0048517 0.0033631 0.0029609 -0.10617 -0.29471 0.00064281 0.00040044
0.00084758 -4.6535e-05 -0.0013069 -0.00093494
-0.00074959 -0.00052784 -1.1384e-05 -0.0006485 0.00067562 0.00039818 -0.15123 -0.04845
0.0025768 0.00093861 -0.00076779 0.0027437
0.00032096 -0.0012796 0.00045591 0.00016003 0.00086613 -0.00012021 0.0025435 0.00095908
-0.15797 -0.29 -0.0007342 0.0047147
0.0010981 -0.00031146 5.6287e-05 -0.00026379 -0.0012736 -0.00098175 -0.00067732 0.0028122
-0.00088342 0.0043967 -0.23827 -0.30312
4820000000 -0.15945 -0.2772 -0.0052132 0.0027931 0.0016901 0.0031505 -0.00085489 -0.00037701
0.00045603 -0.00094009 4.4874e-05 -0.00050452
-0.0052148 0.0028008 -0.26366 0.029131 0.0043978 0.003097 -8.0882e-05 -0.00028741
0.00028038 -0.00017996 -0.00025124 -0.00042624
0.0017337 0.0031064 0.0044977 0.003001 -0.13326 -0.29012 0.0004195 -0.00036251
0.00040777 -0.00073765 -0.0007808 -0.00030165
-0.00094483 -0.00043744 -8.8773e-05 -0.00031424 0.00036648 -0.00033347 -0.16624 -0.031091
0.0015173 -1.6335e-05 0.0001411 0.0029579
0.00036918 -0.00087745 0.00018448 -0.00013188 0.00030535 -0.00071488 0.0014781 2.8081e-05
-0.19531 -0.2721 0.00015672 0.0034702
-1.1207e-06 -0.00052941 -0.00029175 -0.000408 -0.00084657 -0.00031018 0.00011483 0.0029581
0.00018968 0.0038437 -0.27524 -0.2733
4880000000 -0.19073 -0.2573 -0.0042676 0.0047653 0.0023303 0.0029387 -0.0013715 0.00017913
-0.0010842 -0.0009921 0.00034562 -0.00012679
-0.0042793 0.0047518 -0.25491 0.070603 0.0047344 0.0014032 -0.0003494 -0.00021332
-0.00018023 0.00020325 -0.00017306 0.00014861
0.0022909 0.0029196 0.0047337 0.0013502 -0.15197 -0.27743 0.00053533 -0.00038552
-0.00051262 -0.0014334 -0.00042442 0.00011824
-0.0013626 0.00024894 -0.00037571 -0.00018868 0.00056062 -0.00041047 -0.15939 -0.012351
0.00057864 -0.0001108 0.0011682 0.0024373
-0.00098724 -0.00097286 -0.00011943 0.00019038 -0.00042813 -0.001422 0.00055587 -0.000168
-0.22368 -0.25517 0.00025887 0.0032085
0.00032874 -0.00011575 -0.00023308 6.6905e-05 -0.00044033 9.539e-05 0.001183 0.0024923
0.00029894 0.0029685 -0.28715 -0.2432
4940000000 -0.21156 -0.23968 -0.0028725 0.0067639 0.0028966 0.0010536 -0.00019367 0.00074682
-0.00092225 -0.00043404 -8.9969e-05 -0.00071201
-0.0028656 0.0067749 -0.26643 0.096254 0.0057265 0.0010107 -6.6648e-05 -9.2872e-05
0.00036818 -0.00021625 -0.00035353 0.00024618
0.0028866 0.0010109 0.0057449 0.00089718 -0.17229 -0.2541 0.00012734 -0.00039949
-0.00081931 9.4104e-05 -0.00051722 -6.151e-06
-0.00021019 0.00075232 -6.7594e-05 -6.8211e-05 6.6819e-05 -0.00038448 -0.1667 -0.0029534
-0.00025716 0.0003922 0.0018547 0.0019776
-0.00098785 -0.00049401 0.00038019 -0.00027453 -0.00080899 0.00019249 -0.0003108 0.00044298
-0.24666 -0.22657 0.00035126 0.0035604
-0.0001002 -0.00067725 -0.00029317 0.00029743 -0.00057478 -3.8492e-05 0.0018874 0.0019036
0.0001643 0.0035589 -0.31011 -0.21719
5000000000 -0.23231 -0.21528 0.00013044 0.0073803 0.0030774 0.0016764 -0.00020991 0.00062414
-0.00033182 0.00057014 -0.00027836 -0.00074888
0.00012365 0.0073718 -0.25259 0.11379 0.0056666 -0.00076047 -0.0002888 -0.00010695
-0.00012175 -0.00060296 -0.00014215 -8.4751e-05
0.0030712 0.0015892 0.0056614 -0.00085601 -0.20198 -0.23896 -0.00051963 -0.00082464
-0.00063897 -0.00051478 -0.00039653 -0.00017429
-0.00016634 0.00067974 -0.00027204 -0.00010317 -0.0005394 -0.00078946 -0.16106 0.021103
-0.00061439 0.0020022 0.002486 0.0011919
-0.00037205 0.00058099 -0.00011251 -0.00050895 -0.00056171 -0.00042501 -0.00065348 0.002007
-0.27332 -0.20396 0.00049691 0.0036368
-0.00026571 -0.00075324 -0.00016704 -5.0933e-05 -0.00046566 -0.00014007 0.0024808 0.0011365
0.00064534 0.0037205 -0.32259 -0.18279
5060000000 -0.25318 -0.18753 0.0021121 0.0069777 0.0029234 -0.00022375 0.00013477 0.00066303
-0.00036124 -7.9177e-05 -0.000351 -0.00010561
0.0020443 0.0069679 -0.23483 0.15054 0.0050157 -0.0018691 -2.1851e-05 0.00025131
-0.00025281 7.249e-05 -0.00028831 0.00023925
0.0029483 -0.00030899 0.005001 -0.0019602 -0.21591 -0.21736 -0.00051888 0.00036411
-0.0010897 0.00040756 -0.001043 0.0001364
0.00017042 0.00058572 1.1673e-05 0.00024565 -0.000483 0.00033478 -0.16261 0.028514
0.00022379 0.0031368 0.0017691 0.00044507
-0.00038879 -0.00011099 -0.00032629 -6.5751e-05 -0.00106 0.00033257 0.00033986 0.0032188
-0.28417 -0.17352 0.0017324 0.0035207
-0.00035665 -0.00012575 -0.00034471 0.00021207 -0.0011259 0.00020913 0.001787 0.00050751
0.0015553 0.0034478 -0.33422 -0.154
5120000000 -0.26925 -0.16208 0.0035383 0.0057878 0.0029883 -0.00047223 0.00042388 0.00059313
-0.00018258 0.00068783 -0.00044515 0.00013786
0.0035563 0.005777 -0.22917 0.17694 0.0047745 -0.0027259 2.7504e-05 0.00016554
-9.4714e-05 -4.3736e-05 -9.8864e-06 0.00022149
0.0029675 -0.00052511 0.0047677 -0.0028015 -0.22997 -0.20202 5.8445e-05 0.00015152
-9.5153e-05 0.00077126 -0.0011689 0.00072562
0.00039064 0.00064177 9.7781e-06 0.00015206 4.4518e-05 0.00014511 -0.15888 0.054472
0.0018108 0.0033174 0.0023435 0.00033872
-0.00013479 0.00078601 -5.9171e-05 5.2887e-06 -5.1586e-05 0.0009476 0.0017591 0.0032691
-0.29789 -0.13978 0.0018745 0.0032358
-0.00043413 0.00018705 4.1979e-05 0.00022576 -0.0012015 0.00067838 0.0022806 0.00026053
0.0019269 0.0033595 -0.34723 -0.12024
5180000000 -0.28509 -0.13173 0.0049978 0.0047578 0.003472 -0.001137 0.0002293 0.00054668
-0.00027359 0.00041516 -0.00050487 0.00043904
0.0049938 0.004776 -0.20653 0.19975 0.0040803 -0.0038485 -0.00036308 -0.00018289
-0.00019476 -0.00020206 -0.0001087 0.00024309
0.0034246 -0.0011202 0.0040226 -0.0039145 -0.24057 -0.16558 -0.00042 0.0006324
4.9295e-05 0.00012022 -0.00021697 0.00088557
0.00031529 0.0005003 -0.00035745 -0.00017957 -0.00039839 0.00060417 -0.15795 0.064265
0.0033324 0.0034352 0.0024331 -0.00070757
-0.00027508 0.00037252 -0.00019981 -0.0001832 -5.0083e-05 -1.9074e-05 0.0034357 0.003468
-0.30857 -0.096985 0.0028562 0.0034849
-0.00048491 0.00041561 -0.00014831 0.00021763 -0.00012563 0.00090831 0.002372 -0.00064757
0.0028906 0.0034302 -0.3492 -0.087624
5240000000 -0.29347 -0.10449 0.0052209 0.0034399 0.0027424 -0.0029211 0.00067973 -2.1418e-05
-0.00028825 -4.7312e-05 4.6219e-05 0.00056703
0.0052001 0.0034509 -0.19459 0.23691 0.0029879 -0.0046118 1.2905e-05 7.5206e-05
-0.00012062 -5.0322e-06 0.00024191 0.00043008
0.0026929 -0.0029506 0.0029314 -0.0046774 -0.25735 -0.14051 0.00038251 0.00038692
-0.00011751 0.00034227 3.7423e-05 0.0011753
0.00061662 -8.3493e-06 -1.3112e-05 9.1191e-05 0.00029344 0.00037096 -0.15843 0.084864
0.0039258 0.002088 0.0015363 -0.0011846
-0.00027608 5.659e-05 -0.00012908 1.2893e-05 -0.0001349 0.00047321 0.0039541 0.0020517
-0.32192 -0.057063 0.0036061 0.0027806
0.00012505 0.00054428 0.00018952 0.00040251 -4.6849e-05 0.0010953 0.0015918 -0.0013037
0.0035984 0.0029007 -0.35536 -0.055051
5300000000 -0.29854 -0.07398 0.0061211 0.0018789 0.0015339 -0.003343 0.00010195 -0.00030326
0.00041898 0.00077027 8.2676e-05 0.00024453
0.006127 0.0018675 -0.1866 0.24148 0.0020378 -0.0052285 -0.00012831 0.00025614
1.1119e-05 0.00041497 0.00031127 0.00030339
0.0014771 -0.0033239 0.001937 -0.0052374 -0.27337 -0.1151 0.00027471 -0.00021981
0.00022887 0.00045978 0.00054059 0.00083991
0.00013907 -0.00030531 -0.00010247 0.00025796 0.00030292 -0.00017017 -0.15083 0.094229
0.0052959 0.0013147 0.001475 -0.0014961
0.00051979 0.00064141 0.00010339 0.00037963 0.00024545 0.00036395 0.0052877 0.0013131
-0.33232 -0.0299 0.0037741 0.0021702
1.3076e-05 0.00027821 0.00040056 0.00017115 0.00068216 0.00084792 0.0013402 -0.0014644
0.0038408 0.0021714 -0.35091 -0.018925
5360000000 -0.29843 -0.036747 0.0060537 0.00056329 0.00028078 -0.0036518 0.00042351 -3.6684e-05
0.00021668 0.00030343 0.0005649 -0.00015503
0.006053 0.00059663 -0.14928 0.26298 0.00087911 -0.0053391 9.7589e-05 0.00025948
-5.3663e-05 4.5954e-07 0.00053617 -0.00026419
0.00020789 -0.0036459 0.00080451 -0.0053627 -0.27177 -0.08838 0.0004112 0.00042962
0.00018973 0.00048215 0.00081696 0.00056885
0.00038734 -4.3982e-05 8.9295e-05 0.00023509 0.00037586 0.00036043 -0.14891 0.11197
0.0055306 -0.00095612 0.00054102 -0.0020626
0.00022426 0.00039749 -9.7758e-05 7.3135e-05 0.00014522 0.00055716 0.0055509 -0.001055
-0.32545 0.0084659 0.0049154 0.0019299
0.00053357 -0.00013215 0.00048983 -0.00018648 0.00083016 0.00050054 0.00068281 -0.0019704
0.0048598 0.0019749 -0.34878 0.0093032
5420000000 -0.30086 -0.013554 0.0060685 -0.0013241 -0.00058422 -0.0034378 -0.00013063 -0.00015861
0.00083963 0.0004517 0.0002707 -0.00022993
0.0060392 -0.0012994 -0.13016 0.28966 0.00024476 -0.0054666 5.6868e-05 0.00011603
7.1119e-05 0.00016196 0.00030079 -8.4282e-05
-0.00062204 -0.0034663 0.00014857 -0.0054539 -0.28751 -0.05522 -0.00019537 -0.00054959
0.00083636 0.00018478 0.0010398 -8.0298e-05
-0.00010432 -9.3302e-05 7.2883e-05 0.00012103 -0.00016088 -0.00055065 -0.13745 0.12684
0.0047664 -0.0022131 6.9685e-05 -0.0015812
0.00098505 0.00045837 3.0485e-05 0.0001183 0.00080169 0.00011025 0.0047638 -0.0021956
-0.32979 0.037757 0.0053279 0.00063574
0.00021005 -0.00016639 0.00032241 -0.00015043 0.00092709 0.0001319 0.00014539 -0.001766
0.0053127 0.00044985 -0.34132 0.051479
5480000000 -0.29254 0.022871 0.0049257 -0.0020765 -0.0018211 -0.0028284 0.00037765 -1.8252e-05
0.0010704 -0.00022439 -3.3938e-05 -7.8706e-05
0.0049199 -0.0020627 -0.11557 0.29738 -0.0014962 -0.0059142 3.8455e-05 0.00015109
3.4775e-05 -2.7981e-05 0.00020101 -0.00020617
-0.0018794 -0.0027873 -0.0016186 -0.005863 -0.29217 -0.032651 -0.00028212 0.00011059
0.00064153 -0.00025759 0.00080201 1.6889e-05
0.00035 -9.0343e-05 6.4957e-06 0.0001533 -0.00033506 0.00014202 -0.13087 0.13784
0.0038833 -0.0035144 -5.1783e-05 -0.0020495
0.00089587 -0.0003825 5.4586e-05 -3.8295e-05 0.00065304 -0.00026027 0.0038237 -0.0035257
-0.31814 0.064571 0.0047017 -0.00029143
1.8778e-05 -8.7564e-05 0.00025891 -0.00016639 0.00085896 -0.0001021 -0.0002076 -0.0018851
0.0047294 -6.8899e-05 -0.33186 0.072879
5540000000 -0.28853 0.047921 0.0041218 -0.0026507 -0.0025431 -0.0019532 0.00027544 -0.00041078
5.0239e-05 -0.00021708 -0.00033798 4.1703e-05
0.0041076 -0.0026207 -0.074501 0.31452 -0.0026798 -0.0052185 0.00042627 0.00012908
1.1504e-05 -0.00027994 -0.0001556 -0.00031879
-0.0026124 -0.0019018 -0.0027692 -0.0052021 -0.29103 -0.01137 0.00024237 -0.000248
0.00035348 -0.00025984 0.00051232 -0.00039355
0.0002973 -0.00041543 0.00045054 0.00011831 0.00025757 -0.00019087 -0.11937 0.15916
0.0024467 -0.0038002 -0.0011724 -0.0018429
0.00016566 -0.00027416 -2.3539e-05 -0.00019427 0.00038585 -0.00023719 0.0024272 -0.003874
-0.30321 0.099252 0.0049619 -0.0010923
-0.00037365 9.458e-05 -6.6566e-05 -0.00027704 0.00046497 -0.00026158 -0.0010731 -0.0019111
0.0049452 -0.0013735 -0.32431 0.11423
5600000000 -0.27716 0.075892 0.0033546 -0.0036893 -0.0024692 -0.0018071 0.0003246 -0.00037684
0.00039372 -0.00026211 0.00021175 0.00044283
0.0033547 -0.0036732 -0.07179 0.32838 -0.0039467 -0.0047667 5.3384e-05 -0.00023183
-3.0264e-05 -5.1876e-05 -0.00017295 -0.00029587
-0.0025166 -0.00178 -0.0040193 -0.0046921 -0.29006 0.020313 -5.5191e-05 6.2602e-05
0.00021196 -0.00053795 0.00025411 -0.00055657
0.00034378 -0.00036483 6.7368e-05 -0.00020429 -8.6008e-05 9.2879e-05 -0.1115 0.15834
0.0016761 -0.003903 -0.00094601 -0.00098108
0.00032204 -0.00023478 -6.1978e-05 -0.00012469 0.00010402 -0.00052832 0.0016271 -0.0038613
-0.2942 0.1277 0.0044424 -0.0017672
0.00015106 0.00044454 -0.00024897 -0.00025286 0.00033476 -0.00052066 -0.0010937 -0.0010007
0.0042298 -0.0015618 -0.30199 0.12866
5660000000 -0.26558 0.098093 0.0030957 -0.0037421 -0.003649 -0.00059788 -0.0003473 -0.00073849
-0.00021062 -0.00065855 0.0004104 -0.00024734
0.0031238 -0.0037172 -0.030372 0.3197 -0.0046592 -0.0029359 6.5178e-06 -0.00014511
8.0634e-05 6.0293e-05 -7.3841e-05 -0.00014333
-0.0036292 -0.00054717 -0.0047449 -0.0028461 -0.29007 0.044325 -0.0001712 0.00013216
-0.00046275 -0.00045931 0.00020326 -0.0011113
-0.0003694 -0.00072265 -7.7101e-06 -0.00013968 -0.00015352 0.00011776 -0.096236 0.17839
0.00059906 -0.0040654 -0.001439 -0.0010353
-0.0001784 -0.000656 0.00011459 7.0382e-06 -0.00048519 -0.00042162 0.00056321 -0.0040815
-0.27902 0.15481 0.0039822 -0.0022527
0.00032113 -0.00028602 -6.1078e-05 -7.921e-05 0.00012516 -0.0010923 -0.0012956 -0.00090315
0.0042401 -0.0024467 -0.29352 0.16488
5720000000 -0.25034 0.11931 0.002605 -0.0043139 -0.0029221 0.00085428 -0.00044209 -0.00020296
-0.00045124 -9.2891e-05 -5.4331e-05 -0.00025392
0.0026073 -0.0042865 -0.0023021 0.34489 -0.0055889 -0.0025309 5.5966e-05 -6.2709e-05
-0.00030515 0.0001397 -0.00026696 0.0001508
-0.0028667 0.00091639 -0.00563 -0.0024223 -0.28642 0.07502 0.00022328 5.6058e-05
0.00016456 0.00042226 -0.00017783 -0.00018811
-0.00043561 -0.0002468 3.3204e-05 -7.2126e-05 0.00022653 8.1174e-05 -0.080189 0.18036
-0.00020536 -0.0037041 -0.0015818 -0.00033043
-0.00041541 -4.609e-05 -0.00028052 0.00014003 0.00011385 0.00038675 -0.00015239 -0.0036913
-0.26745 0.18058 0.0041331 -0.0040957
-1.3157e-05 -0.00024079 -0.00024491 0.00023342 -2.8362e-05 -0.00020719 -0.0017581 -0.00044932
0.0037388 -0.0039797 -0.26217 0.18233
5780000000 -0.23404 0.1367 0.0014186 -0.0049685 -0.0024263 0.0013398 -0.00075601 8.8246e-05
-0.00038309 -0.00029041 -0.00011056 -0.00032192
0.0014275 -0.0049083 0.011243 0.33955 -0.0059706 -0.00062495 -5.9987e-06 -0.00022739
3.777e-05 -4.8464e-05 -4.6018e-05 -0.00018722
-0.0023658 0.0014124 -0.005949 -0.00052852 -0.28287 0.091643 -2.7352e-05 -0.00010267
0.00019113 -7.9577e-05 -0.00023402 -0.00046141
-0.00072777 0.00013214 -5.939e-07 -0.00023854 -3.2003e-05 -0.00014278 -0.071125 0.19614
-0.00031677 -0.0031718 -0.0012252 4.8382e-05
-0.00035386 -0.00022408 3.1129e-05 -3.4869e-05 0.00021191 -6.524e-05 -0.00037803 -0.0032576
-0.25757 0.20221 0.0024161 -0.0038216
-0.00010219 -0.00029732 -0.00012152 -0.00016571 -0.00036149 -0.00049221 -0.0011245 0.00015082
0.0027905 -0.0035748 -0.25351 0.20428
5840000000 -0.22018 0.15775 3.8867e-05 -0.0054858 -0.0020821 0.0011497 -9.0314e-05 0.00028352
-0.00021345 7.7894e-05 -0.00027386 -0.00042281
-6.849e-06 -0.0054596 0.047076 0.34257 -0.0058981 0.00043424 -0.00018894 3.2233e-05
0.00027342 -6.5021e-05 -9.892e-05 0.00034378
-0.0020519 0.0011785 -0.005877 0.00058148 -0.27589 0.1158 -0.00028003 6.2684e-05
-0.00015074 -0.00067293 -0.00059195 -0.00028655
-0.00011762 0.00030591 -0.00019359 1.1695e-05 -0.00023964 4.9475e-05 -0.048414 0.19909
-0.00091193 -0.0036062 -0.0014036 0.00020532
-0.00027885 0.00024331 0.00029001 -9.7598e-05 -0.00020166 -0.00062605 -0.00094865 -0.0035755
-0.23977 0.2111 0.0023261 -0.0040186
-0.00042072 -0.00043439 -7.9193e-05 0.00027899 -0.00043092 -0.00038465 -0.0014201 8.9057e-05
0.0021627 -0.004256 -0.21678 0.22822
5900000000 -0.20621 0.16972 -0.0020639 -0.0054243 -0.0021129 0.0024915 -9.5596e-05 4.9555e-05
0.00020725 -0.00012443 -2.2134e-05 0.00033977
-0.0020391 -0.0054083 0.067117 0.342 -0.0051426 0.0020363 -2.5171e-05 -1.3977e-05
-6.9294e-05 -0.00022434 -5.7023e-05 -0.00011506
-0.0020754 0.0024993 -0.0051267 0.0021219 -0.26002 0.13135 1.3342e-05 -0.00013193
-0.00042709 -0.00043972 -0.00059967 -0.00013389
-0.00015251 2.87e-05 -1.9242e-05 -3.2505e-05 4.3528e-05 -0.00010868 -0.04106 0.20943
-0.0013238 -0.0034292 -0.0010948 0.00033739
8.8633e-05 -0.00012945 -8.0617e-05 -0.00024398 -0.00044429 -0.00037844 -0.0014226 -0.0034835
-0.21414 0.22517 0.0018606 -0.005472
7.6518e-06 0.00024897 -0.0001017 -7.3799e-05 -0.00072568 -6.873e-05 -0.0011928 0.00040426
0.0018713 -0.005184 -0.20293 0.23772
5960000000 -0.18573 0.18295 -0.0031131 -0.0039099 -0.00072779 0.0026774 -0.00013114 0.00018619
-0.00024873 5.4176e-05 -0.00011385 8.8614e-05
-0.0030927 -0.0038988 0.093873 0.3406 -0.0042165 0.0023517 -0.00016685 -2.1765e-06
-9.4081e-05 8.29e-05 3.3617e-05 0.00019474
-0.00068929 0.0026273 -0.0041809 0.0024297 -0.24423 0.1572 -1.1101e-05 -0.00014891
-0.00043784 0.00011782 -0.00018745 -0.00017977
-9.498e-05 0.00013288 -0.00016354 1.081e-05 -2.835e-05 -0.00015034 -0.022433 0.21784
-0.0021957 -0.0030351 -0.0011071 0.0009694
-0.00030768 -5.6545e-05 -9.9376e-05 5.9176e-05 -0.00043944 4.2163e-05 -0.0022302 -0.0029823
-0.19308 0.24079 -0.00034399 -0.0050166
-0.00013861 5.1668e-05 0.00010531 0.00018808 -0.00030399 -0.00011732 -0.00093074 0.00089868
-0.00010043 -0.0052486 -0.17321 0.26453
6020000000 -0.16758 0.19814 -0.0038452 -0.0029 -0.00019764 0.0030154 -4.5711e-05 0.00058443
-0.0004048 0.00044873 -0.00014127 0.00025191
-0.0038554 -0.0028994 0.12186 0.33184 -0.0046138 0.0033611 -8.5309e-05 0.00013474
-0.000164 0.0001326 -0.00022568 0.00024017
-0.00014629 0.0030558 -0.0045594 0.0034686 -0.22449 0.16918 -0.00034942 0.00022958
-0.00063238 0.00021537 -0.00070204 0.00055045
-6.7814e-05 0.00056878 -8.7096e-05 0.00013282 -0.00031762 0.00025816 -0.015902 0.21321
-0.0029177 -0.003027 -0.00059448 0.00080596
-0.00033548 0.00040992 -0.00016704 0.00012706 -0.00050379 0.00029056 -0.0029716 -0.0029932
-0.16453 0.25328 -2.1942e-05 -0.0049907
-0.00014272 0.00034138 -0.00017038 0.0002568 -0.00064257 0.00034698 -0.00075544 0.00070946
-0.00037015 -0.0048599 -0.14632 0.2633
6080000000 -0.14724 0.20666 -0.004037 -0.00081121 0.0012959 0.0028523 9.6334e-05 2.6523e-05
0.00015441 0.00014026 0.000242 0.00016608
-0.0040626 -0.00080891 0.14334 0.33235 -0.0029603 0.0046777 -6.8606e-05 -4.9001e-05
2.0432e-05 0.00010515 0.00011769 0.0003321
0.0014046 0.0028492 -0.0028652 0.004745 -0.20622 0.19599 0.0002994 0.00013285
-0.00027158 0.00065285 -0.00020389 0.00026664
9.7923e-05 4.4156e-05 -4.0289e-05 -3.1852e-05 0.00032085 0.00018168 0.00083765 0.22135
-0.0040151 -0.0019463 -0.00091088 0.0011709
0.00011618 0.00020848 -8.6065e-06 0.00016027 -0.00021974 0.00064489 -0.0040432 -0.0019677
-0.13584 0.2711 -0.0017265 -0.0053263
0.00016653 4.556e-05 0.00012709 0.00032201 -0.00020741 0.00034987 -0.00075984 0.0012701
-0.0014309 -0.0052489 -0.12448 0.28473
6140000000 -0.12992 0.21964 -0.0035641 -0.00052872 0.0017173 0.0021384 7.2645e-05 5.4303e-05
3.2387e-05 -6.8038e-05 0.00037375 -0.00027921
-0.0035543 -0.00049452 0.16999 0.31321 -0.0020867 0.0052553 2.586e-05 2.5816e-05
0.00037779 -5.1918e-05 0.00030474 7.9258e-05
0.0017682 0.0021643 -0.0019708 0.0053241 -0.18273 0.21518 0.00032291 -0.00010955
0.00011044 0.00063377 -2.9202e-06 0.000794
3.6801e-05 -9.4013e-06 1.2835e-05 3.8831e-05 0.00028898 -0.00010174 0.013587 0.21211
-0.004596 -0.00095859 -0.00049769 0.0014334
7.9138e-05 -0.00010065 0.00041154 -5.9724e-05 8.6329e-05 0.00063617 -0.0046076 -0.00090125
-0.11556 0.29024 -0.0031812 -0.0039913
0.00030014 -0.00023872 0.00031657 9.3502e-05 1.5219e-05 0.00078279 -0.00054667 0.0013013
-0.0033282 -0.0041225 -0.085049 0.28265
6200000000 -0.11432 0.22499 -0.0029787 -0.00016146 0.0022725 0.0012442 9.9155e-05 0.0003334
-0.00025461 0.00012867 -0.00014408 -0.00027221
-0.0029749 -0.00014972 0.1979 0.31133 -0.0007907 0.0051911 5.1617e-05 0.00020367
3.3191e-06 -4.3542e-05 8.6423e-05 8.51e-05
0.0022713 0.0011418 -0.00069713 0.0052427 -0.16305 0.22893 0.0001387 -0.00030822
0.00057765 -3.2476e-05 0.00025972 0.00032526
0.00015221 0.00035691 4.4049e-05 0.00023126 0.00014839 -0.00033388 0.026921 0.22046
-0.0044118 0.00051181 9.3569e-05 0.0013346
-0.00019315 0.00016139 -2.5953e-05 -1.0864e-05 0.00064258 -8.2741e-05 -0.0044201 0.00051362
-0.1033 0.29595 -0.0037243 -0.0037374
-0.00028702 -0.00035432 9.712e-05 0.00016814 0.00019395 0.0002347 7.8385e-05 0.001408
-0.0037284 -0.0034074 -0.072665 0.29193
6260000000 -0.099208 0.23789 -0.0031244 0.00093827 0.0022131 0.00050879 0.00027618 -0.0001005
3.4469e-05 0.0001996 -9.2365e-05 -9.6154e-05
-0.003148 0.00091884 0.21514 0.29595 -2.3843e-05 0.0053861 3.7438e-05 -0.00010162
-3.0796e-05 -5.7969e-05 0.0002444 6.0694e-05
0.0021336 0.00039566 0.00010467 0.0053975 -0.14028 0.25028 0.00012539 -7.8485e-06
0.00032447 -0.00015365 0.00022133 0.00020917
0.00028124 -0.00013591 1.5045e-05 -8.3452e-05 0.00010741 2.9506e-05 0.042928 0.21564
-0.0038732 0.0015695 0.00051988 0.0012468
8.3232e-05 0.00022566 1.8553e-06 -0.00011476 0.0002543 -0.00015105 -0.003966 0.0015735
-0.074115 0.29677 -0.0045024 -0.0021356
-0.00015302 -2.2776e-05 0.00023297 9.4185e-05 0.00047392 0.00016809 0.00067599 0.0012215
-0.0041845 -0.0024883 -0.026329 0.292
6320000000 -0.082889 0.23983 -0.0025609 0.0015623 0.0021424 -0.0004666 8.5416e-05 8.532e-05
-0.00049002 0.00038651 -0.00019714 0.00032588
-0.0025442 0.0015433 0.24043 0.28585 0.0019732 0.0055407 7.4938e-05 0.00010403
-2.327e-05 -0.00015498 0.00016353 -6.0831e-05
0.0021318 -0.00048174 0.0020879 0.0055248 -0.12236 0.25864 -0.00019659 -0.00028384
0.00023678 -0.00011765 0.0003663 6.8218e-05
0.00010347 0.000112 4.8269e-05 6.3339e-05 -0.00022499 -0.00028149 0.041828 0.2166
-0.0036147 0.0020227 0.00079448 0.00085144
-0.00044574 0.000433 -8.604e-05 -0.00016497 0.00029799 -6.8638e-06 -0.0034722 0.0020557
-0.050513 0.30681 -0.004746 -0.0014504
-0.00019015 0.00026227 0.00019488 -0.00010743 0.00033291 0.00014544 0.00063921 0.00081879
-0.0049867 -0.0013224 -0.016564 0.28963
6380000000 -0.063048 0.24702 -0.0017571 0.001957 0.0016805 -0.00049243 -1.9689e-05 -6.4333e-05
0.00029357 0.00023925 0.00014666 0.00018699
-0.0017748 0.001957 0.2569 0.26636 0.0031512 0.0041571 -0.00019227 -6.1166e-05
-0.00019369 -0.00019251 -8.1147e-05 -0.00029644
0.0016623 -0.00050125 0.0032265 0.0041199 -0.094209 0.27459 -0.0001727 0.00015022
0.00052431 -6.3234e-05 0.00051778 0.00018653
-9.1656e-06 -7.2044e-05 -0.00018655 -4.9816e-05 -0.00020067 0.00010269 0.062651 0.20709
-0.0027077 0.0032107 0.00094573 0.00070225
0.0002528 0.00023603 -0.00022599 -0.000163 0.00037858 -0.00013519 -0.0028207 0.0031908
-0.030105 0.29873 -0.0051029 2.2845e-05
8.7637e-05 0.00022918 -7.2639e-05 -0.0001861 0.00063634 0.00013202 0.0010186 0.0007515
-0.0049223 0.00034304 0.023551 0.29265
6440000000 -0.040068 0.2574 -0.00077536 0.0023801 0.0016732 -0.0008054 0.00035752 -7.8817e-05
0.00013746 -0.00037318 -0.00024276 -0.00028048
-0.0007871 0.0023767 0.27733 0.25185 0.0033807 0.0028092 0.00014236 9.7695e-07
-5.7837e-05 4.9371e-05 -0.00016868 -0.00025267
0.0016743 -0.00084714 0.0034576 0.0027305 -0.07679 0.28849 -0.00021471 0.00030947
-0.00035386 8.3741e-06 0.00033455 -0.0005792
0.00034969 -0.00011796 0.00013028 -2.3546e-08 -0.00016931 0.00031711 0.065098 0.20296
-0.0017136 0.003625 0.00097011 0.0008325
0.00023981 -0.0004697 -6.6727e-05 4.3703e-05 -0.00030057 1.1588e-05 -0.001639 0.0036865
0.012655 0.30267 -0.0043575 0.0018305
-0.00021544 -0.00024851 -0.00019817 -0.00036465 0.00046795 -0.00041734 0.00099144 0.00067043
-0.0044465 0.0013363 0.035471 0.27629
6500000000 -0.021735 0.25688 -0.00012319 0.0019704 0.0013201 -0.00099649 0.00020469 -0.00011147
0.00013499 0.0001434 -0.00010778 0.00030122
-0.0001191 0.0019986 0.30193 0.22446 0.0036974 0.0024119 8.4702e-05 2.7328e-05
0.0002016 0.00015529 0.00022579 -7.7077e-05
0.0013543 -0.0010093 0.0037382 0.0023143 -0.065322 0.28571 7.3314e-06 -2.8095e-06
1.5824e-05 -1.5616e-05 6.5406e-05 -0.00041766
0.00019002 -9.5867e-05 0.00011289 4.6021e-05 -5.5617e-06 3.6246e-05 0.088726 0.19778
-0.00040836 0.0037874 0.0011454 0.00035576
0.0001422 0.00014694 0.00018015 0.00013625 4.9866e-05 -9.8691e-05 -0.00037141 0.0037391
0.033604 0.30584 -0.003417 0.0024253
-9.1632e-05 0.00031445 0.00027288 -0.00013354 -7.1946e-05 -0.00027296 0.0010152 0.00051737
-0.003429 0.0028522 0.071961 0.27712
