# Supplementary material for: Early Detection of Alzheimer’s Disease via Machine Learning-Based Microwave Sensing: An Experimental Validation
Source: Sensors (Basel). 2025 Apr 25;25(9):2718. doi: 10.3390/s25092718 (PMC12074295; doi:10.3390/s25092718)
Supplement: Supplementary file 1 [file sensors-25-02718-s001.zip › measurements_paper_sensors/26 febbraio - PART1/set1/CSF_H_m9.s6p]

!Keysight Technologies,M9804A,MY58100912,A.14.10.03
!Date: Thursday, April 27, 2023 10:28:33
!Correction: S11(C  6-Port  ) 
!S12(C  6-Port  ) 
!S13(C  6-Port  ) 
!S14(C  6-Port  ) 
!S15(C  6-Port  ) 
!S16(C  6-Port  ) 
!S21(C  6-Port  ) 
!S22(C  6-Port  ) 
!S23(C  6-Port  ) 
!S24(C  6-Port  ) 
!S25(C  6-Port  ) 
!S26(C  6-Port  ) 
!S31(C  6-Port  ) 
!S32(C  6-Port  ) 
!S33(C  6-Port  ) 
!S34(C  6-Port  ) 
!S35(C  6-Port  ) 
!S36(C  6-Port  ) 
!S41(C  6-Port  ) 
!S42(C  6-Port  ) 
!S43(C  6-Port  ) 
!S44(C  6-Port  ) 
!S45(C  6-Port  ) 
!S46(C  6-Port  ) 
!S51(C  6-Port  ) 
!S52(C  6-Port  ) 
!S53(C  6-Port  ) 
!S54(C  6-Port  ) 
!S55(C  6-Port  ) 
!S56(C  6-Port  ) 
!S61(C  6-Port  ) 
!S62(C  6-Port  ) 
!S63(C  6-Port  ) 
!S64(C  6-Port  ) 
!S65(C  6-Port  ) 
!S66(C  6-Port  ) 
!S6P File: Measurement: :
# Hz S  RI   R 50
500000000 -0.32871 -0.053907 -0.012192 -0.0010149 -0.0086913 0.013194 -0.0038928 0.012663
0.010872 0.0050858 -0.0048745 0.0090354
-0.012013 -0.00069832 -0.41045 -0.069361 0.006515 -0.010209 0.0011433 0.012381
0.0077446 0.0026823 0.0014182 0.013988
-0.0087156 0.013193 0.0064616 -0.010199 -0.25725 0.19678 0.0062905 0.0031642
-0.00098284 0.0086738 0.0006446 0.010995
-0.0034603 0.012813 0.0009481 0.012287 0.0062543 0.0032127 -0.32842 0.045793
-0.021354 -0.0057821 0.016386 0.029114
0.011324 0.0050843 0.0079055 0.0027304 -0.0013333 0.0086816 -0.021294 -0.0060309
-0.25616 -0.16002 -0.028893 0.0056352
-0.0034297 0.0090205 0.0012365 0.013226 0.00032498 0.011008 0.016454 0.029012
-0.029229 0.0058308 -0.25494 -0.14216
560000000 -0.31409 0.10822 -0.023621 -0.064759 0.00065642 0.013483 0.0043637 0.011629
0.010661 0.0033638 0.0096152 0.0089056
-0.023685 -0.064749 -0.37172 0.09518 -0.042387 -0.038149 0.013289 0.0030504
-0.013035 -0.0033972 0.0044009 -0.0007617
0.00063629 0.013088 -0.042494 -0.038203 -0.17922 0.24557 0.00074163 -0.0040066
0.017851 0.0040309 0.0080845 -0.0056181
0.0037537 0.011241 0.014011 0.0034339 -5.702e-05 -0.0038903 -0.30607 0.13567
0.0022009 -0.021222 0.0047286 -0.021145
0.011107 0.004062 -0.012627 -0.0037938 0.018383 0.0052102 0.0018899 -0.020802
-0.30681 0.018527 0.0047503 -0.048084
0.009704 0.0095256 0.0041933 0.00068065 0.0068684 -0.0063491 0.0048549 -0.021024
0.005404 -0.048437 -0.3271 0.0030885
620000000 -0.27213 0.087609 -0.024129 0.010084 0.0040663 0.0092746 0.0082354 -0.0040618
0.013082 -0.00098256 0.00063649 -0.0026359
-0.02392 0.010128 -0.39986 0.041332 -0.019088 0.0016034 -0.0010893 -0.0017904
0.011913 -0.0058087 0.0013194 -0.0030933
0.0043947 0.0090503 -0.019135 0.0016853 -0.15234 0.25381 -0.00056171 -0.0044961
-0.0030254 -0.0034605 0.0087275 -0.0023609
0.0085922 -0.0047399 -0.0011346 -0.0020731 -0.00066492 -0.0046718 -0.26251 0.14641
-0.040759 -0.018712 0.013889 0.030316
0.012273 -0.00064261 0.011761 -0.0053886 -0.0026714 -0.0031496 -0.04109 -0.018606
-0.232 -0.016701 -0.042267 0.012811
0.0014434 -0.0027052 0.0017163 -0.0029736 0.0085646 -0.0031144 0.013827 0.030529
-0.04181 0.011872 -0.24149 -0.032575
680000000 -0.23797 0.1797 -0.026391 -0.013327 0.0049587 0.004991 0.0013581 -0.0063787
-0.0023301 -0.011153 0.0056227 -0.0066268
-0.026445 -0.013186 -0.38887 0.1443 -0.031787 -0.0006485 -0.0016779 -0.00050128
-0.0020051 -0.0096381 -0.0007636 -0.0020397
0.004921 0.0051232 -0.031798 -0.00052733 -0.1043 0.27643 -0.00080637 -0.0006883
-0.0015262 -0.00020328 -0.0025737 -0.00864
0.0010149 -0.0066272 -0.0013642 -0.00089313 -0.00081203 -0.00086201 -0.21915 0.20012
-0.025022 -0.0054668 -0.0089722 -0.011359
-0.0024496 -0.011499 -0.0020073 -0.0094654 -0.0013277 -7.8009e-05 -0.025051 -0.0052289
-0.27049 0.083862 -0.0066984 -0.004951
0.0056175 -0.006247 -0.00071353 -0.0013884 -0.0024927 -0.0089497 -0.009109 -0.011464
-0.0062663 -0.004676 -0.26128 0.072529
740000000 -0.19078 0.17253 -0.039992 0.027305 0.013686 -0.0046162 0.00043423 -0.0043116
-0.0049697 -0.0013585 -0.0058253 0.0020535
-0.040151 0.027504 -0.33365 0.16273 -0.035407 0.034944 0.00041222 -0.0062759
-0.01282 0.0067402 -0.0008327 -0.0063979
0.013652 -0.004825 -0.035422 0.034986 -0.070676 0.2755 -0.0025588 0.0031358
-0.002146 -0.0052658 -0.0017194 0.0012251
0.00034982 -0.0043879 0.0003781 -0.0061766 -0.0024266 0.0029859 -0.20127 0.20621
-0.040876 -0.0051127 0.023099 0.016884
-0.0047303 -0.0012932 -0.012811 0.0065854 -0.0017618 -0.004968 -0.04096 -0.0053793
-0.176 0.10444 -0.039732 0.0033862
-0.0059736 0.0018645 -0.00086575 -0.0058626 -0.0015479 0.00093842 0.023229 0.017098
-0.039971 0.0030905 -0.24992 0.07817
800000000 -0.16223 0.21739 -0.02128 0.016566 0.0055275 -0.010046 -0.0039259 -0.0023631
-0.0046287 0.0014331 0.0040798 0.0010793
-0.021331 0.016423 -0.34136 0.23345 -0.0075258 0.034086 -0.0022443 0.0018864
-0.0010951 0.0023333 0.00092961 0.0053411
0.0057283 -0.010174 -0.0073853 0.034147 -0.032932 0.30077 0.00058702 0.0014314
0.00015977 0.0034782 -0.0015783 0.0005177
-0.0039354 -0.0021571 -0.0025044 0.0020438 0.00057467 0.0015783 -0.17187 0.23431
-0.026915 0.016156 0.01515 -0.010821
-0.0044786 0.0016393 -0.00098094 0.0025394 0.00033133 0.0035408 -0.026836 0.01625
-0.20977 0.13327 -0.016564 0.021936
0.0042882 0.00098186 0.00073922 0.0051499 -0.0017319 0.00071457 0.01496 -0.010791
-0.016689 0.021841 -0.24894 0.13007
860000000 -0.12596 0.23787 -0.01654 0.030137 -0.0030135 -0.010182 -0.0016171 1.5188e-05
0.0035062 0.0050333 -0.003746 -0.0028975
-0.016478 0.030124 -0.29268 0.27714 0.0083848 0.033668 0.00028205 0.0020687
0.0036723 0.0011911 0.0032258 8.5683e-05
-0.003133 -0.010146 0.0084747 0.033687 0.015881 0.31044 -0.00030798 -0.00010741
0.0025887 -0.0012591 0.0014146 0.0039766
-0.0015386 -4.9363e-05 0.00016391 0.0020676 -0.00040001 -0.00011709 -0.13325 0.2452
-0.015843 0.019889 -0.0067558 -0.0094472
0.0038119 0.0050937 0.0036595 0.00093225 0.0026205 -0.0012113 -0.015638 0.019784
-0.15312 0.17899 -0.022096 0.017461
-0.003883 -0.0031114 0.0034262 0.00025359 0.0013839 0.0038701 -0.0067537 -0.0093296
-0.022119 0.016925 -0.19596 0.1786
920000000 -0.10351 0.25981 0.0055814 0.038261 -0.0090234 -0.0046936 -0.0019109 0.0013673
0.0010489 0.00149 0.0030728 -0.0012742
0.0056508 0.038315 -0.26624 0.29743 0.028342 0.021925 0.0013617 0.0010255
0.0072684 -5.0055e-05 0.0043592 -0.0033047
-0.00905 -0.0047773 0.028452 0.021875 0.061378 0.31194 0.0019279 -5.795e-05
0.0010823 -0.00029309 0.00090853 -0.0018349
-0.0018746 0.0015663 0.0012123 0.0010505 0.0019405 -5.8097e-05 -0.1093 0.26085
-0.0077057 0.031028 0.0045842 -0.0065393
0.00099311 0.0018125 0.0076046 -0.0002068 0.0010554 -0.00018243 -0.0077069 0.031124
-0.13946 0.18428 -0.0005059 0.026902
0.003045 -0.0012417 0.0039765 -0.0032473 0.00088926 -0.0018874 0.0045854 -0.0065948
-0.00030781 0.027093 -0.20697 0.1897
980000000 -0.05732 0.28188 0.01739 0.029091 -0.0092817 0.0042829 0.0014466 0.0033192
0.0036635 -0.0016286 -0.0033267 -0.0027292
0.017316 0.029024 -0.21476 0.33461 0.032952 0.004404 0.0019516 -1.8086e-05
0.0017717 -0.0059344 -0.00050174 -0.0026937
-0.009288 0.0043279 0.033017 0.0043082 0.10799 0.30775 0.00054901 -0.0011827
0.00033089 -0.0018744 0.0012885 -0.00038163
0.0014922 0.0033884 0.0019464 -5.2899e-05 0.00056573 -0.001181 -0.070166 0.27214
0.010844 0.028397 -0.008905 -0.008192
0.0036488 -0.0015726 0.0016056 -0.0060188 0.00035645 -0.0019211 0.010929 0.028363
-0.10537 0.21055 0.0074354 0.019519
-0.0034513 -0.0029418 -0.00023625 -0.0029545 0.0013477 -0.00035145 -0.0090046 -0.008167
0.0073806 0.019502 -0.16549 0.23935
1040000000 -0.016255 0.28963 0.033022 0.01814 -0.0013026 0.0071007 0.0021408 0.00067324
0.00026284 -0.0035747 -0.00035821 -0.0014896
0.032921 0.018098 -0.17937 0.34744 0.029222 -0.015088 0.0015911 -0.0016792
-0.0021625 -0.002898 -0.0013356 -0.0029423
-0.0013552 0.007081 0.029213 -0.015204 0.15526 0.29387 -0.00053017 -0.0014927
-0.0016504 -0.001002 -0.00094137 -0.0009736
0.0021651 0.00077405 0.00165 -0.0017789 -0.00053157 -0.0014704 -0.042079 0.28061
0.021403 0.016329 -0.0013849 0.00072748
0.0001818 -0.0035524 -0.0021986 -0.0027819 -0.001671 -0.0010041 0.021329 0.016299
-0.072813 0.21459 0.014742 0.016991
-0.00034585 -0.0018434 -0.0011367 -0.0029143 -0.00085811 -0.0010394 -0.00133 0.00072362
0.014439 0.017211 -0.14372 0.25953
1100000000 0.027459 0.29976 0.03603 -0.0044195 0.0029802 0.0038757 0.0021406 -0.00069443
-0.0022186 -0.0027731 -0.0042123 -0.00022993
0.035942 -0.0044472 -0.13743 0.36716 0.014826 -0.02804 -8.2833e-05 -0.001829
-0.0036418 -0.00088023 -0.0038039 -0.00076276
0.0029531 0.0038864 0.014756 -0.028112 0.2013 0.27453 -0.0018391 0.00019663
-0.0017262 0.00074227 -0.0011681 -0.00018479
0.0020811 -0.00067938 1.4499e-05 -0.0018288 -0.0018438 0.00017684 -0.0022883 0.28524
0.025349 0.0022429 -0.0023897 -0.00097611
-0.0020997 -0.0027238 -0.0038181 -0.00070835 -0.0017966 0.00077797 0.025512 0.0022792
-0.052173 0.22589 0.019778 0.0067247
-0.0042306 -4.1808e-05 -0.0037553 -0.00057729 -0.0011173 -0.00019325 -0.002415 -0.0010282
0.019828 0.0065435 -0.10079 0.29288
1160000000 0.079324 0.29665 0.02376 -0.02093 0.0027745 -0.00047669 5.8576e-06 -0.0020017
-0.0040054 -0.00076686 -0.0011589 0.0043784
0.023824 -0.020997 -0.092441 0.37242 -0.0042829 -0.02881 -0.0016168 -0.0016893
-0.0029124 0.0025463 -0.0017333 0.0019698
0.002733 -0.00053684 -0.0044084 -0.028828 0.24587 0.2438 -0.00084803 0.001691
-0.00047122 0.0019379 -0.00072585 0.00051753
3.4223e-05 -0.0019863 -0.0015861 -0.0015382 -0.00086153 0.0016685 0.038226 0.28178
0.020742 -0.012921 -0.0041281 0.0041227
-0.0039526 -0.00075972 -0.0027717 0.002671 -0.00043456 0.0018787 0.020663 -0.013057
-0.017203 0.233 0.018539 -0.002477
-0.0011661 0.0042859 -0.0018135 0.0019604 -0.00076187 0.00059177 -0.0040038 0.0042365
0.018494 -0.0024372 -0.050764 0.29658
1220000000 0.12241 0.28635 0.010237 -0.030269 -0.0015885 -0.00084673 0.00031429 -0.00085955
-0.0025007 0.0022706 0.0012136 0.0021041
0.010242 -0.030194 -0.049416 0.38583 -0.017314 -0.020855 -0.0026383 0.00040957
-5.4577e-05 0.0032104 -0.00085621 0.0021586
-0.0016021 -0.00082447 -0.017408 -0.020816 0.28453 0.20411 0.00081577 0.0017673
0.00068288 0.0011867 0.0003847 0.00060671
0.00030239 -0.00094023 -0.0026113 0.0004295 0.00081127 0.0017653 0.077411 0.27194
0.0093592 -0.019291 0.0010595 0.0010966
-0.0025975 0.0021022 -0.00011033 0.0032265 0.00069135 0.0011814 0.0093635 -0.019352
0.0070287 0.23823 0.012709 -0.014263
0.0011793 0.0021373 -0.00080336 0.0021057 0.00041869 0.00063208 0.0010046 0.001113
0.01276 -0.014244 -0.022517 0.31384
1280000000 0.17304 0.26766 -0.0085184 -0.028521 -0.0017735 0.0025538 -0.00075256 -0.0021943
-0.00081732 0.0030721 0.0025655 0.0014867
-0.0084491 -0.02855 -0.0027906 0.3788 -0.024184 -0.0078513 -0.0011066 0.0015494
0.0018264 0.0019462 0.00083387 0.0021478
-0.0018028 0.00255 -0.024252 -0.0077714 0.31514 0.16133 0.001619 0.00013636
0.0011127 0.00017795 0.00046269 0.0002498
-0.00075301 -0.0021301 -0.0011436 0.0015441 0.001598 0.0001294 0.11424 0.25524
-0.0010416 -0.020922 -0.0012913 0.00054117
-0.00073574 0.0031384 0.0020137 0.0019327 0.0011601 0.00015383 -0.0010724 -0.020956
0.042861 0.24082 0.0017738 -0.015926
0.0025568 0.00122 0.00073095 0.0020261 0.00044797 0.00020965 -0.0012798 0.00051561
0.0017611 -0.01598 0.02613 0.31831
1340000000 0.21082 0.23419 -0.017934 -0.018415 0.00073245 0.0046433 -0.0018015 -0.00098671
0.0015416 0.0025804 0.0019611 -0.0015594
-0.017884 -0.018393 0.037045 0.37094 -0.021196 0.0050068 -0.0002751 0.0022123
0.0021185 0.00081289 0.0012419 0.0007222
0.00074595 0.0046772 -0.021181 0.0051108 0.338 0.11272 0.0012901 -0.00093335
0.0006421 -0.00063215 5.8407e-05 0.0001018
-0.0018803 -0.00099764 -0.00024264 0.0022003 0.0012506 -0.00095671 0.14691 0.23297
-0.010731 -0.017246 0.00013861 0.0015815
0.0015145 0.0025795 0.0021007 0.00078126 0.00057907 -0.00063011 -0.010812 -0.017202
0.072812 0.23337 -0.0056509 -0.014066
0.0020492 -0.001512 0.0012815 0.00083277 0.0001244 0.00011827 0.0001938 0.0015996
-0.005588 -0.014041 0.064849 0.31404
1400000000 0.24443 0.19749 -0.023682 -0.0068538 0.0053227 0.0032215 -0.0023048 0.00053399
0.0024213 0.001061 0.00053004 -0.001481
-0.023659 -0.006871 0.074217 0.35941 -0.014317 0.012933 0.0015194 0.0016017
0.0014262 -0.00087741 0.0012569 0.00022513
0.0053491 0.0032 -0.014292 0.013 0.35064 0.059311 0.0001068 -0.0016993
0.00016961 -0.00036547 0.00042777 0.00028703
-0.0023054 0.00049155 0.0015279 0.0016291 0.00013973 -0.0017207 0.17485 0.20351
-0.016803 -0.0095654 -0.00091813 0.00070005
0.0024551 0.0010181 0.0014589 -0.00093786 0.00015379 -0.00036357 -0.016844 -0.009575
0.10455 0.22778 -0.011398 -0.0083097
0.00045736 -0.0014841 0.0011421 0.00014368 0.00038443 0.00022322 -0.00099376 0.00072955
-0.011413 -0.0082992 0.10867 0.30509
1460000000 0.26913 0.15423 -0.020095 0.0056843 0.0056733 -0.0018064 -0.0016966 0.0018166
0.0021987 -0.00042542 -0.00021167 -0.00095136
-0.020058 0.0056202 0.10972 0.33803 -0.0051362 0.015559 0.0019714 0.00015924
0.00089059 -0.0015692 0.0012562 -0.00052176
0.0057081 -0.0018441 -0.0050882 0.015591 0.35772 0.0047021 -0.0012481 -0.0014491
0.00010108 -0.00025102 0.00068264 -0.00030661
-0.0016989 0.0018212 0.0019889 0.0001856 -0.001262 -0.0014385 0.20056 0.17401
-0.017674 -0.001999 -0.00031798 0.0029232
0.0022164 -0.00037744 0.00092331 -0.0016067 0.00013963 -0.00024738 -0.017725 -0.0019588
0.13439 0.21257 -0.013092 -0.0017627
-0.00018328 -0.00094596 0.0012397 -0.00050639 0.00065087 -0.00033898 -0.00026182 0.0029
-0.013132 -0.0017543 0.14337 0.28544
1520000000 0.28167 0.11169 -0.014126 0.010674 0.0034823 -0.0042502 0.00010155 0.002792
0.0021662 -0.0018367 -0.0010956 -0.00024732
-0.01412 0.010656 0.14348 0.32352 0.0024719 0.01266 0.0018701 -0.00097428
-9.9577e-05 -0.0011829 0.00040924 -0.00098105
0.0034398 -0.0042603 0.0025513 0.01266 0.35021 -0.053124 -0.0012664 -0.00042
0.00051992 -0.00091726 0.00016129 -0.00010455
0.00012951 0.0027751 0.001853 -0.00096593 -0.0012453 -0.00040706 0.22191 0.1353
-0.016341 0.0044514 0.0022819 0.002313
0.0021566 -0.0018628 -0.00010971 -0.0011982 0.00055584 -0.00092192 -0.016313 0.0044797
0.16175 0.19774 -0.011978 0.002855
-0.0010899 -0.00022421 0.00038379 -0.00099847 0.00014003 -0.00013701 0.0022169 0.0023129
-0.011948 0.0028742 0.17574 0.26617
1580000000 0.29174 0.066402 -0.007324 0.013643 -0.00098857 -0.0049895 0.0017149 0.0020802
-6.0797e-05 -0.0023106 -0.0003089 0.0003652
-0.0073206 0.013632 0.17106 0.29997 0.0057405 0.0074254 0.00046556 -0.0018675
-0.00074553 -0.0010494 -0.00022679 -0.00080785
-0.0009889 -0.0049809 0.0057875 0.0074162 0.32921 -0.1097 -0.0017151 0.00072511
-0.00042128 -0.0011796 0.00025387 -0.00064767
0.0017159 0.0020867 0.00047686 -0.0018754 -0.0017549 0.00068831 0.2343 0.097392
-0.012013 0.0095354 0.003017 0.00064917
-8.2119e-05 -0.0022854 -0.00076698 -0.0010485 -0.00045652 -0.0012238 -0.011974 0.0095931
0.18573 0.17998 -0.0089972 0.0084813
-0.0002788 0.0004381 -0.000219 -0.00074575 0.00024271 -0.00062622 0.0030212 0.00063516
-0.0089846 0.008487 0.20933 0.24217
1640000000 0.29463 0.024202 -0.00065652 0.011976 -0.0028979 -0.0025226 0.0030667 0.00091973
-0.00070924 -0.0017853 -0.00030149 0.00054132
-0.00065524 0.011992 0.20193 0.27486 0.0059423 0.0024704 -0.0007835 -0.0019386
-0.0010412 -0.00025067 -0.00040983 -0.0007526
-0.0029358 -0.0024834 0.0059586 0.0024176 0.30021 -0.1602 -0.00066357 0.0016289
-0.0011837 -0.00085007 -0.00022142 -0.00048093
0.0030432 0.00092525 -0.00082238 -0.0019367 -0.00065013 0.001616 0.24597 0.049344
-0.0072049 0.010938 0.0030029 -0.0012562
-0.00073476 -0.0017982 -0.0010289 -0.00026005 -0.0011636 -0.00087349 -0.0071896 0.010985
0.20859 0.15381 -0.0039115 0.010386
-0.00033321 0.00060041 -0.0003905 -0.00077121 -0.0001628 -0.00046788 0.0030226 -0.0012784
-0.0039341 0.010454 0.23613 0.21111
1700000000 0.28623 -0.020816 0.0025972 0.008897 -0.0035104 0.00022279 0.0031783 -0.0015969
-0.0022114 -0.00080475 0.00062311 0.00036129
0.0025945 0.0088932 0.21953 0.24414 0.0033827 -0.00032576 -0.0017271 -0.00053984
-0.00075494 0.00012449 -0.00088606 -0.00055714
-0.003528 0.00019574 0.003406 -0.0003457 0.25471 -0.19883 0.00057342 0.0017145
-0.0020959 1.6466e-05 -0.00028317 -0.00084267
0.0031872 -0.0015956 -0.0017139 -0.00051049 0.00052495 0.0017166 0.24184 0.0018507
-0.0034446 0.01127 0.0016468 -0.0025231
-0.0022339 -0.00077211 -0.00077454 0.00011119 -0.0021305 -3.5177e-05 -0.0034234 0.011262
0.226 0.13272 0.0009844 0.009952
0.00067577 0.00045717 -0.00090613 -0.0004694 -0.00044283 -0.0007838 0.0016472 -0.0025456
0.00097836 0.0098798 0.25295 0.17836
1760000000 0.2755 -0.068756 0.0045873 0.005445 -0.0022833 0.00099737 0.0010881 -0.00378
-0.0016106 0.0006889 0.00023622 -0.00055013
0.0045879 0.0054573 0.24735 0.205 0.00074339 -0.0018788 -0.0012612 0.00033928
-0.0009309 0.00092237 -0.0005968 0.00034773
-0.0022638 0.0010299 0.00071352 -0.0018735 0.20594 -0.23055 0.0013454 0.0010832
-0.0011318 0.0017086 -0.0013143 -0.00056399
0.0010902 -0.0037431 -0.0012608 0.00034595 0.001452 0.0010944 0.23499 -0.047293
8.7842e-05 0.0099505 -0.00017675 -0.0027619
-0.0015478 0.00070861 -0.00090369 0.00093249 -0.001074 0.0016646 0.00013252 0.0099734
0.24095 0.098538 0.0047397 0.0071258
0.00027474 -0.00060333 -0.00057943 0.00030563 -0.0013213 -0.00057726 -0.00021534 -0.0027602
0.004754 0.0071552 0.26747 0.14162
1820000000 0.2506 -0.10663 0.0043789 0.0018713 -9.7281e-05 0.0022031 -0.0013052 -0.00318
-0.0011761 0.0012212 -0.00017697 -8.8651e-05
0.0043942 0.0018924 0.25769 0.17433 -0.0013931 -0.0003525 -0.0012127 0.001036
5.4511e-05 0.0011678 -0.00076467 0.00043119
-9.6506e-05 0.0021832 -0.0013886 -0.00036225 0.15511 -0.24526 0.0016743 9.9322e-05
0.00016811 0.0025341 -0.0016652 0.00039762
-0.0013878 -0.0031826 -0.0011831 0.0010402 0.0016767 9.5685e-05 0.2065 -0.094356
0.0023499 0.0080519 -0.0018719 -0.0020666
-0.0011972 0.0012496 9.5317e-05 0.0011794 0.00019512 0.00252 0.002343 0.0080321
0.25708 0.067976 0.0056779 0.0032122
-7.63e-05 -9.2573e-05 -0.0007622 0.00045506 -0.0017136 0.00039067 -0.0017248 -0.0021052
0.0057188 0.0032115 0.27106 0.10543
1880000000 0.21524 -0.14566 0.0017604 -0.00025521 -0.000832 0.0024199 -0.003145 -0.0020235
-8.1712e-05 0.0019633 0.00030198 -0.00057523
0.0017613 -0.00019734 0.2627 0.12868 -0.0035764 0.0021449 -0.00014064 0.0016484
0.00059995 0.0011507 0.00013871 0.0011227
-0.00077404 0.0024261 -0.003544 0.00217 0.10289 -0.25196 0.0015752 -0.0012411
0.0018958 0.0015909 -0.00089945 0.0016039
-0.0029861 -0.0019468 -6.2807e-05 0.0016162 0.0015128 -0.0012409 0.16815 -0.13413
0.0032109 0.0053423 -0.0022497 0.00012615
6.4248e-05 0.0018723 0.00064421 0.0011141 0.0018158 0.0015884 0.0032174 0.0052868
0.26043 0.036794 0.0057321 0.0008354
0.00015047 -0.00068509 8.3657e-05 0.001056 -0.00091226 0.0016222 -0.0024263 0.00010149
0.0056655 0.00086297 0.27219 0.07293
1940000000 0.17705 -0.17212 -0.00061903 -0.0015651 0.0013918 0.0023497 -0.0037131 0.00059219
0.0015275 0.0010189 -0.00078279 -0.00065379
-0.00061999 -0.001589 0.26482 0.096024 -0.0019724 0.0048325 0.00097732 0.0011517
0.0016924 0.00036862 0.0007765 0.00026402
0.0014348 0.0023233 -0.0019367 0.0049175 0.059807 -0.24428 5.8002e-05 -0.0019281
0.0022075 6e-05 0.00034331 0.0015334
-0.0037547 0.00076686 0.00097139 0.0011747 8.8325e-05 -0.0019939 0.11786 -0.16745
0.0023533 0.0031924 -0.0017889 0.0010074
0.0014481 0.0011303 0.0016775 0.0003793 0.0022521 -2.2049e-05 0.002367 0.0032118
0.26355 -0.003089 0.0040918 -0.0029643
-0.00062703 -0.00063714 0.00091005 0.00033191 0.00036848 0.0015467 -0.0016682 0.00099528
0.0041435 -0.002965 0.26345 0.035783
2000000000 0.13021 -0.18605 -0.0043369 0.00091054 0.003029 0.0017564 -0.0022598 0.0037394
0.0012058 0.00019918 -0.00057974 0.0006283
-0.004338 0.00092373 0.2504 0.060321 -0.00086417 0.0071323 0.0014081 0.00032651
0.0011987 -0.0011055 0.00052839 0.000282
0.0031585 0.001774 -0.00085471 0.0071346 0.017323 -0.22915 -0.001301 -0.0010681
0.0017226 -0.0013052 0.001774 0.0016785
-0.0022471 0.003783 0.0014312 0.00031291 -0.0012311 -0.0011623 0.063935 -0.17918
0.00057909 0.0022796 -0.00058527 0.0021842
0.0012597 0.00012923 0.0011736 -0.0011397 0.0017293 -0.0013231 0.00055429 0.0023615
0.25731 -0.036755 0.00050589 -0.0041076
-0.00070533 0.00062829 0.00049164 0.00025747 0.0016939 0.0015915 -0.00061919 0.0020915
0.00048509 -0.0041733 0.2497 0.0079006
2060000000 0.084631 -0.19313 -0.0053671 0.0034368 0.003296 -0.00052073 0.00075412 0.003366
0.0013809 -0.00080588 -3.3806e-06 0.0011053
-0.0054081 0.0034547 0.23801 0.031364 0.0038462 0.0084377 0.00092202 -0.00055201
0.00054798 -0.0014922 0.00076377 -0.0001692
0.0032204 -0.00051332 0.0040016 0.0083838 -0.014691 -0.21006 -0.0011948 0.00039808
0.00028123 -0.0021224 0.0028899 0.00019899
0.00079751 0.0032611 0.00090549 -0.00058999 -0.0012208 0.00052987 0.01207 -0.17712
-0.001027 0.0035121 0.00062766 0.0013248
0.0013195 -0.00083504 0.00058223 -0.0014835 0.0002479 -0.0021109 -0.00095614 0.0034092
0.24201 -0.075129 -0.0019531 -0.0041685
-2.3072e-05 0.0011613 0.00076705 -0.00012677 0.0029908 0.00023767 0.00070767 0.0012332
-0.0018813 -0.0041307 0.23652 -0.016631
2120000000 0.038696 -0.18475 -0.0040783 0.0074208 0.0026802 -0.0026268 0.0028579 0.0018642
0.00031668 -0.0017122 0.00098067 9.3185e-05
-0.0040278 0.0073589 0.21622 0.0065905 0.0064904 0.0047382 0.0011296 -0.0012404
-0.0011547 -0.0020545 0.00012783 -0.0010917
0.0027603 -0.0026166 0.0065512 0.0046746 -0.043046 -0.19386 -0.00068792 0.0010106
-0.001732 -0.0015143 0.00037107 -0.0022242
0.0030282 0.0018543 0.0012202 -0.0012051 -0.00074976 0.00097773 -0.038811 -0.1609
-0.0012894 0.0054002 0.0013857 0.0014833
0.00050388 -0.0016987 -0.0011058 -0.002049 -0.0016901 -0.0015322 -0.0013463 0.0054864
0.22382 -0.11007 -0.0057933 -0.001852
0.0010277 -6.9052e-05 0.00016059 -0.0011402 0.00042679 -0.0022566 0.0014311 0.0015728
-0.0058253 -0.0018585 0.21462 -0.032529
2180000000 -0.00084836 -0.17099 -0.001913 0.010849 0.00088361 -0.0023585 0.0030115 -0.00024812
-1.4019e-07 -0.0010831 0.0012553 0.00023113
-0.0020069 0.010844 0.19629 -0.010736 0.0074936 0.004099 -0.00056626 -0.0015816
-0.0020573 0.00055294 5.7588e-05 0.0002409
0.00078229 -0.0022953 0.0075419 0.0040819 -0.063754 -0.16914 0.00094565 0.0012964
-0.00084601 0.00017759 0.00032972 -0.0020536
0.0029545 -0.00035647 -0.00058921 -0.0016266 0.00092414 0.0012779 -0.076249 -0.13472
-0.00029135 0.0074485 0.0020394 0.00017223
-0.00014822 -0.00094603 -0.0021262 0.00061719 -0.00076133 0.00017763 -0.00017981 0.0074856
0.19567 -0.14029 -0.0059655 0.0020465
0.001284 0.00031977 3.597e-05 0.00017314 0.00038606 -0.0019673 0.0021706 0.00021377
-0.0060037 0.0020255 0.19884 -0.046998
2240000000 -0.030145 -0.14687 0.0029394 0.01186 -0.00027408 -0.0031618 0.0018795 -0.0023234
-0.0016911 -0.00060339 0.00056641 -0.0019292
0.0029131 0.011823 0.1765 -0.016606 0.0085458 0.00062088 -0.00076745 -0.00053514
-0.00058603 0.0011499 -0.00084341 -0.00054371
-0.00028853 -0.0031388 0.0085035 0.0005072 -0.081026 -0.14517 0.0014705 -0.0014174
-0.0010062 0.00024586 -0.0023345 -0.0012001
0.0018546 -0.002366 -0.00075047 -0.00050161 0.0015301 -0.0012926 -0.111 -0.10619
0.0017218 0.0091646 0.0016469 -0.00049112
-0.0017203 -0.00072459 -0.00048545 0.001179 -0.0010306 0.00029077 0.0017019 0.0089894
0.16452 -0.15858 -0.0056347 0.0050007
0.000403 -0.0019481 -0.00087606 -0.00050151 -0.0023319 -0.0011891 0.0015384 -0.00050774
-0.005579 0.0050743 0.17594 -0.057575
2300000000 -0.05759 -0.11892 0.0086045 0.009411 -0.0013586 -0.0023821 -0.00050593 -0.0015926
-0.001035 0.00071458 -0.0011962 -0.0006588
0.0084861 0.0094682 0.15539 -0.02541 0.0087669 -0.0018316 -0.00097348 0.00046148
-0.00019342 0.0015784 -0.00010928 0.00084908
-0.0013755 -0.0023405 0.0088264 -0.0019412 -0.093802 -0.12112 -0.00030292 -0.0012636
-0.00013891 0.0017759 -0.001753 0.00095348
-0.0004821 -0.0016032 -0.00097622 0.00045279 -0.00028111 -0.0012776 -0.1318 -0.069811
0.0052969 0.0093526 0.00095868 -0.0017489
-0.0010641 0.00091383 -0.00022355 0.0016198 -3.9828e-05 0.0017234 0.0054432 0.0095855
0.12643 -0.17906 -0.0032468 0.0077679
-0.0010702 -0.00052723 -7.9123e-05 0.00072432 -0.0017711 0.0008331 0.00095272 -0.0016717
-0.0033343 0.0077879 0.15923 -0.059269
2360000000 -0.07383 -0.0867 0.011558 0.0082458 -0.0013739 -0.0018135 -0.0016144 -0.00094858
-0.0004129 0.00091612 -0.0015197 -0.00041773
0.011561 0.0081695 0.14646 -0.024818 0.0083219 -0.0049542 -0.00097906 0.0010063
0.0018919 0.0004046 3.8862e-05 -0.00010579
-0.0013618 -0.0017496 0.0083038 -0.0049969 -0.10322 -0.098846 -0.002163 -0.00082307
0.0010774 0.00013074 -0.00094234 0.0017012
-0.0015956 -0.00098684 -0.00092576 0.00093218 -0.002233 -0.000893 -0.14949 -0.037089
0.0085912 0.0084165 0.0012438 -0.0021276
-0.00047481 0.00069541 0.0018852 0.00021137 0.00097371 0.00010219 0.008636 0.0084138
0.094864 -0.18174 0.00019174 0.0086552
-0.0015491 -0.00040129 -1.5756e-05 -8.3951e-05 -0.00095871 0.0017391 0.0012325 -0.0021311
0.00029736 0.0086306 0.13669 -0.062649
2420000000 -0.081446 -0.059 0.01474 0.0022068 -0.0032771 -0.0011586 -0.0010222 0.00042494
0.0010193 0.0011588 -0.0013803 0.0016196
0.014742 0.0021825 0.12877 -0.025244 0.0047146 -0.0067238 0.0013304 0.0011426
0.00089184 -0.0014842 -9.49e-05 -0.00016346
-0.0034016 -0.0011853 0.0046282 -0.0067331 -0.11642 -0.078251 -0.0018206 0.0010877
-0.00017828 -0.00035172 0.00039689 0.0027406
-0.00090018 0.00036399 0.0012488 0.0011805 -0.0018022 0.001108 -0.15903 0.0071542
0.011728 0.0066429 -0.00032999 -0.0024057
0.0011987 0.0013019 0.00084199 -0.0015176 -0.00022725 -0.00023927 0.011655 0.0065275
0.055302 -0.1813 0.0020578 0.0090462
-0.0012444 0.0018555 2.6273e-05 -0.00013292 0.00038521 0.0026808 -0.00038525 -0.0025636
0.0019891 0.0090344 0.11898 -0.057998
2480000000 -0.08113 -0.027696 0.014182 -0.0034312 -0.0018398 -0.0002107 -0.00092349 0.0014604
0.0014963 -0.00060776 0.00030321 0.0013468
0.014207 -0.0033846 0.13092 -0.025438 0.0029604 -0.0088342 0.0011905 0.000298
-0.00084146 -0.00098027 -0.00013179 -0.00029812
-0.0017987 -0.00022778 0.0029159 -0.0088698 -0.11958 -0.05791 -0.00072692 0.0029568
2.1447e-05 -0.00051676 0.0018421 0.00090248
-0.00099869 0.0014447 0.0012506 0.00014015 -0.00080034 0.0028271 -0.16033 0.045126
0.015643 0.0014062 -0.001233 -0.0028125
0.0014119 -0.00060578 -0.0007376 -0.00099639 -3.0466e-05 -0.00084008 0.015779 0.0014259
0.021136 -0.17409 0.005224 0.0076458
0.00036057 0.0012449 -0.00010194 -0.00035039 0.0019432 0.00088194 -0.0011526 -0.002692
0.0053413 0.0076936 0.099307 -0.053545
2540000000 -0.084687 -0.0012627 0.011484 -0.0072533 -0.0024318 0.00090623 0.00055093 0.0013758
-2.045e-05 -0.0014856 0.00097756 0.0016603
0.011461 -0.0072452 0.11812 -0.01714 -0.00092649 -0.0079916 0.00072201 -0.0013724
-0.001869 0.00010045 -0.00053963 0.00025374
-0.002502 0.0009151 -0.00093115 -0.0079453 -0.12622 -0.034235 0.0015306 0.0025094
-0.0012696 -0.00020113 0.0016314 -0.0010404
0.00072194 0.0012816 0.00075381 -0.001316 0.0014734 0.0025923 -0.1595 0.085565
0.014947 -0.0043329 -0.0024546 -0.001979
-7.6309e-06 -0.0015704 -0.0018944 0.00013785 -0.0012641 -0.00012484 0.014888 -0.004476
-0.0085197 -0.15882 0.0079091 0.0061872
0.0010608 0.0016756 -0.0004383 0.0002666 0.0017189 -0.00095178 -0.0024154 -0.0020093
0.0078875 0.0061668 0.085017 -0.039771
2600000000 -0.077316 0.02287 0.0079409 -0.01054 -0.0014656 0.0026532 0.0011818 -0.00027663
-0.0007224 -0.0010386 0.0020734 0.000508
0.0079276 -0.010524 0.11289 -0.032528 -0.0032264 -0.006322 -0.00029566 -0.00097177
-0.00014662 0.0018605 -0.00023187 0.00075872
-0.0014327 0.0027758 -0.0032603 -0.0062262 -0.13094 -0.0090063 0.0029397 0.00032159
-0.00013602 0.0012527 0.001182 -0.0017065
0.001089 -0.00013369 -0.00029199 -0.00092562 0.0029738 0.00026895 -0.14378 0.12036
0.012532 -0.009161 -0.0029427 5.3454e-05
-0.00079552 -0.00092206 -8.9435e-05 0.0018575 -6.7232e-05 0.0012136 0.012577 -0.0091789
-0.043214 -0.13998 0.0092059 0.0053503
0.002101 0.00050825 -0.00023693 0.00075257 0.0013023 -0.001742 -0.0030617 -4.1358e-05
0.0093345 0.0053783 0.076388 -0.025796
2660000000 -0.071908 0.047943 0.0036835 -0.012003 -0.00019852 0.0012866 -1.1363e-05 -0.00031192
-0.0025892 0.00024848 0.0015122 -0.00079975
0.0036827 -0.011984 0.12071 -0.028619 -0.0045855 -0.0046546 -0.0013239 -0.00053508
0.00054722 0.0019731 0.00059266 0.0007915
-0.00021455 0.0012194 -0.004657 -0.0046269 -0.12964 0.011785 0.0021684 -0.0016801
0.00023375 0.00035127 -0.0011627 -0.0014157
0.00019763 -0.00022807 -0.0013796 -0.00048156 0.0021986 -0.001604 -0.12291 0.15165
0.0081949 -0.012391 -0.0027216 0.000847
-0.0023568 0.00021781 0.00060403 0.0019433 0.00022485 0.00044156 0.0081116 -0.012397
-0.064363 -0.1194 0.011087 0.0010499
0.0014886 -0.00097223 0.00054738 0.00077941 -0.001236 -0.0015069 -0.002558 0.0010228
0.011142 0.0010592 0.072597 -0.0050309
2720000000 -0.061636 0.066324 -0.00064178 -0.011698 -0.00029566 0.0030131 -0.00016344 -0.0001991
-0.0021542 0.00196 0.00043532 -0.0016232
-0.00062328 -0.011728 0.10605 -0.032215 -0.0051804 -0.0014225 -0.0016646 0.0004489
0.0019264 0.00035666 0.00080933 -0.00012793
-0.00028334 0.0030637 -0.0051622 -0.0013549 -0.12354 0.041396 0.0004731 -0.0025933
0.00020519 0.0003994 -0.0011611 0.00059445
-0.00031084 -0.00012453 -0.0016184 0.00041039 0.00052884 -0.0026392 -0.089692 0.18085
0.0028974 -0.013478 -0.0016405 0.0023963
-0.0022269 0.0019584 0.0020118 0.00038611 0.00013623 0.00035255 0.0027742 -0.013369
-0.084097 -0.087233 0.012275 -0.0015439
0.00050144 -0.0016155 0.0008417 -0.00017715 -0.0011385 0.00061208 -0.0017717 0.002248
0.012336 -0.0015702 0.076427 0.013117
2780000000 -0.048254 0.085518 -0.0051075 -0.010064 4.5133e-05 0.0014134 0.00037139 -0.00036315
0.00093309 0.0028322 -0.00070181 -0.0015541
-0.005056 -0.010013 0.10444 -0.044385 -0.0040921 -1.071e-05 -0.00032584 0.0017502
0.0018061 -0.0012467 0.00012102 -0.00022116
6.5497e-05 0.0013203 -0.0040735 3.0199e-05 -0.12033 0.071441 -0.0020167 -0.0019289
0.00019828 -0.00041195 -0.00041665 0.00072788
0.0005597 -0.00034637 -0.0001995 0.0017876 -0.0019235 -0.0019149 -0.059893 0.20322
-0.0021666 -0.013371 -0.0005701 0.0016351
0.0012787 0.0028115 0.0017804 -0.0012146 0.00014592 -0.00037597 -0.0021267 -0.013507
-0.099846 -0.054203 0.010183 -0.0065316
-0.00071786 -0.0017929 8.9713e-05 -0.00023696 -0.00037065 0.00060034 -0.0008348 0.001772
0.010262 -0.0066039 0.080763 0.032465
2840000000 -0.033541 0.10131 -0.0079403 -0.0066146 0.001557 0.0020275 -0.00017134 -6.3193e-05
0.0018254 0.0010401 -0.0017627 0.00036931
-0.0079717 -0.006676 0.10264 -0.038013 -0.0035333 0.0013293 0.00051741 0.00085242
-0.00017954 -0.0016821 -4.9962e-05 -3.3189e-05
0.0016366 0.0020914 -0.0035471 0.0013366 -0.11436 0.096656 -0.0016927 0.000259
0.00023956 0.00037828 0.0010512 0.00075564
-0.000291 -0.0003468 0.00055215 0.00084095 -0.0017816 0.00027918 -0.023452 0.21777
-0.0064827 -0.010755 4.2753e-05 0.001284
0.001254 0.0010981 -0.0003139 -0.0017383 0.00038916 0.00035675 -0.0066713 -0.010573
-0.10299 -0.02195 0.008433 -0.0079228
-0.0016309 0.00052113 7.4453e-05 1.7061e-05 0.0010989 0.00081319 0.0002741 0.0012257
0.008406 -0.0080179 0.095776 0.04702
2900000000 -0.019244 0.12198 -0.0088761 -0.0024103 0.0017173 4.677e-05 0.00036618 -0.00070577
0.0022684 -0.0010688 -0.00069071 -0.0001065
-0.0088267 -0.0023925 0.082972 -0.04601 -0.0012705 0.0026908 0.0010544 0.00026277
-0.00062514 -0.0012976 -0.0002383 -6.82e-05
0.0016532 4.9644e-05 -0.0012474 0.0027078 -0.097226 0.12938 -0.00093952 -2.2304e-06
-0.00046027 -0.00098157 0.0015774 -0.00067932
0.00046479 -0.00055937 0.0010635 0.0003124 -0.0010483 3.9323e-05 0.01356 0.22077
-0.0092955 -0.0068317 0.001076 0.0019134
0.0023847 -0.0012531 -0.00065629 -0.0012899 -0.00043295 -0.00083336 -0.0091947 -0.0067436
-0.10148 0.016379 0.0051537 -0.011108
-0.00072432 -0.00010512 -0.00023296 -3.8615e-05 0.0015156 -0.00075132 0.0009533 0.0020166
0.005241 -0.011076 0.11 0.053176
2960000000 0.0029268 0.13441 -0.0084773 0.0010905 0.00055938 0.0011967 -0.000435 -0.00086728
-0.00028724 -0.0021219 -0.00089184 0.0004261
-0.0084665 0.0010488 0.091851 -0.045587 -0.00068479 0.0012433 0.0010288 -0.00013809
-0.001267 -0.00058399 0.0004005 0.00039801
0.00056037 0.0013316 -0.000675 0.0012785 -0.078263 0.1603 -0.0006539 0.00074844
-0.00053043 0.0010072 -0.00017871 -0.0023844
-0.00055211 -0.00079351 0.0010154 -0.00014281 -0.00052967 0.00067997 0.055973 0.22713
-0.010415 -0.0019387 0.0011954 0.00066252
-0.00030318 -0.0020483 -0.0012036 -0.00058576 -0.00042251 0.0010173 -0.010408 -0.0019879
-0.09024 0.049326 0.00041342 -0.011841
-0.00085898 0.00032062 0.00030306 0.00040831 -0.0002386 -0.002286 0.0012996 0.00067389
0.0004382 -0.011957 0.13042 0.063856
3020000000 0.022208 0.14873 -0.0058942 0.0041043 0.0013018 -0.00041913 -0.00091915 -0.00012262
-0.00080346 0.00049314 -0.00018137 0.00057312
-0.0058656 0.0040998 0.08027 -0.034038 -0.00039704 5.7831e-05 0.00034051 -0.0010631
-0.001642 0.00058377 0.0007102 -0.00011452
0.0012609 -0.00037351 -0.00043724 8.4654e-05 -0.057371 0.18524 -0.00037965 0.00098464
0.00068912 0.00026941 -0.00091632 -0.0014087
-0.0008989 -1.5067e-05 0.00037049 -0.0010073 -0.00014014 0.0010274 0.094371 0.21985
-0.0089443 0.0014064 0.00087254 0.00074459
-0.00065861 0.00062597 -0.0016999 0.00058136 0.00063979 0.00014981 -0.0090139 0.0015783
-0.071788 0.078573 -0.0025248 -0.010722
-1.4829e-05 0.00054796 0.00072805 -0.00016377 -0.00088524 -0.0014164 0.00073594 0.00055079
-0.0025767 -0.010506 0.15051 0.060176
3080000000 0.050399 0.15801 -0.003908 0.0060248 0.0016136 -7.2939e-05 -0.00064633 -6.9705e-05
-0.0005379 0.00025545 -0.00020062 0.00048206
-0.0039203 0.0060075 0.077621 -0.028296 -0.00035824 0.00052184 -0.00028399 -0.00029494
-0.00019477 0.0011766 -1.8598e-05 -0.00050411
0.0015632 7.4088e-06 -0.00035989 0.0004912 -0.020086 0.20723 -0.00074042 0.00025745
0.00052283 0.00045275 -0.0020406 -0.00063161
-0.00073924 -7.7336e-05 -0.00028702 -0.00028402 -0.00054767 0.00018079 0.12839 0.21169
-0.0062776 0.0048725 0.0018044 0.00027052
-0.00044563 0.0001108 -0.00022895 0.0011889 0.00066014 0.00043631 -0.0062809 0.0046835
-0.043673 0.11035 -0.0069826 -0.0083994
-0.0002419 0.00047777 -5.5081e-05 -0.00046037 -0.0020902 -0.00061609 0.0019315 0.00028891
-0.0070214 -0.0085269 0.16519 0.066959
3140000000 0.07994 0.16087 -0.00060714 0.0072887 0.0028116 -0.0014259 -0.0013409 0.00096092
0.001541 0.00067522 0.00051925 0.00011153
-0.00060231 0.007244 0.07339 -0.029969 -0.0010801 0.00030849 0.00073117 -0.00016124
8.4224e-05 0.00086191 0.00066861 -0.00054285
0.0028258 -0.0015439 -0.0011265 0.00032338 0.022388 0.22724 5.8088e-05 0.0016417
0.0013751 -0.00075497 -0.0024479 0.00094437
-0.0011907 0.00093734 0.000734 -0.00018034 5.2254e-05 0.0018203 0.16266 0.18577
-0.0030908 0.0069879 0.0011036 -0.0011572
0.0015672 0.00059346 6.2658e-05 0.0008514 0.0015051 -0.00084966 -0.0031214 0.0070365
-0.02435 0.13061 -0.0083909 -0.0049023
0.00033801 3.1365e-05 0.00071983 -0.00056978 -0.0024662 0.00090192 0.001105 -0.0013206
-0.0085599 -0.0047943 0.18951 0.05707
3200000000 0.1126 0.17038 0.0041883 0.0061013 0.00082619 -0.0030536 -0.00018844 0.0020143
0.00055461 -0.0019399 -2.838e-05 0.00040206
0.0041555 0.0060423 0.083717 -0.028226 -0.0010009 0.00070801 -0.00032488 -0.00086321
0.00081504 0.00098273 -0.00044856 -0.00093237
0.00091069 -0.002985 -0.0010027 0.00072265 0.067364 0.23237 0.0010437 0.00080962
-0.00020122 -0.0024973 -0.0012229 0.0023466
-0.00017855 0.0020685 -0.00027061 -0.00081319 0.0010956 0.0007114 0.18339 0.16383
9.3754e-05 0.0059556 0.00037334 -0.0016012
0.00056672 -0.0019619 0.00081084 0.0010376 -0.00014541 -0.002478 0.00030345 0.0059429
0.015548 0.14875 -0.0094568 -0.00029037
5.9367e-05 0.00058007 -0.00049651 -0.0010014 -0.0013719 0.0024417 0.00034048 -0.0014115
-0.0091703 -0.0004441 0.20466 0.055802
3260000000 0.1443 0.16146 0.0043138 0.0027349 -0.0010291 -0.0024496 0.0010949 0.00081216
0.00014677 -0.0020109 -0.00014499 0.00016944
0.0043135 0.0027308 0.09185 -0.031276 -0.0016605 0.0021424 -0.0003372 -6.7739e-05
0.00094562 -0.00052019 -0.00095493 0.00017434
-0.0010103 -0.0025539 -0.0016596 0.0022023 0.11864 0.22808 0.00040679 -0.00025223
-0.0010758 -0.00087313 0.00045003 0.0016468
0.0011241 0.00080057 -0.00030117 -0.00010604 0.00041691 -0.0001879 0.2106 0.12564
0.002434 0.0057628 -0.00091218 -0.0014342
0.00023039 -0.0017859 0.00086928 -0.00054351 -0.0010662 -0.00096722 0.002245 0.0058032
0.042904 0.15822 -0.0064683 0.0038099
-0.00016779 -1.8795e-05 -0.00093052 0.00013556 0.00060205 0.0016815 -0.00081223 -0.0016837
-0.0068151 0.003836 0.23424 0.046033
3320000000 0.1743 0.15469 0.007017 0.00085177 -0.00045084 -0.001648 0.00074643 0.00023587
-0.0015364 -0.0014401 0.00027845 3.7188e-05
0.0070267 0.00091035 0.098834 -0.027578 0.0010693 0.0022121 -0.00029626 -0.0006707
-0.00034894 -0.00024464 -0.00046932 0.00035997
-0.00046415 -0.001681 0.0010632 0.0022016 0.16709 0.21917 0.00026028 -9.3447e-05
-0.0011516 -0.00039971 0.00044095 0.0008169
0.00072407 0.00014292 -0.0003436 -0.00060052 0.00027297 -5.1867e-06 0.21875 0.096204
0.0040866 0.0032563 -0.00087529 8.8147e-05
-0.0018561 -0.0014993 -0.00022121 -0.00027685 -0.0011495 -0.00023088 0.0041916 0.0032094
0.075218 0.15749 -0.0036053 0.0048001
0.00055153 0.00021573 -0.00048939 0.00022177 0.00036832 0.00087469 -0.0010867 0.00021
-0.0034717 0.0050836 0.24954 0.032491
3380000000 0.20908 0.13736 0.005362 -0.0023941 -0.0012525 0.00061933 0.0010666 0.00023868
-0.001513 0.00095818 0.00033697 -5.8978e-05
0.0053315 -0.0023428 0.10999 -0.035261 0.00028237 0.0029355 -0.001203 -0.00037385
-3.4473e-05 0.00016823 -0.00076402 0.00031713
-0.0011344 0.00058136 0.00030641 0.0028609 0.20828 0.19563 0.00085484 -0.00055764
-0.0021352 0.00075878 0.00095721 0.0013927
0.0012099 0.00018125 -0.0012746 -0.00049865 0.00082186 -0.00041571 0.23413 0.063665
0.0054242 0.0029751 -0.00078822 0.00046277
-0.0015636 0.00084557 -3.5584e-05 0.00020791 -0.0019518 0.00073215 0.0053463 0.0029056
0.11819 0.14914 -0.00051207 0.0059241
0.00026947 -1.9476e-05 -0.00082519 0.00044086 0.00093524 0.0015509 -0.00066048 0.00035236
-0.00045361 0.0057494 0.279 0.014399
3440000000 0.23953 0.11562 0.0041944 -0.0038562 -0.00062991 -0.0017633 0.00085242 1.9149e-05
-0.0015096 0.001502 0.00082441 0.00020163
0.004204 -0.0038473 0.1038 -0.040834 0.0032611 0.0020429 -0.0009722 0.0011506
0.00011226 0.00036727 0.00010222 0.00089874
-0.00063494 -0.0017568 0.0032556 0.0020515 0.24658 0.16695 -0.00040616 -5.515e-05
0.0001296 0.0012617 0.00090462 0.00079434
0.00082835 -2.8136e-05 -0.00096043 0.0011934 -0.00033478 -0.00015578 0.23508 0.030657
0.0071584 -0.00018153 6.1919e-05 0.00012924
-0.0013722 0.001524 4.9932e-05 0.00043919 0.00021089 0.0015627 0.0072494 6.9324e-05
0.14787 0.13863 0.0033333 0.0033611
0.00063124 0.00014544 0.00022677 0.00082122 0.00086888 0.00080005 -0.00010248 9.8356e-05
0.0029031 0.003546 0.29543 -0.015045
3500000000 0.27134 0.084175 0.0021704 -0.0045945 -0.0015316 0.0016529 0.0011332 -0.00066676
-0.00083327 0.0012799 0.00060417 -0.00089457
0.0021811 -0.0045755 0.11625 -0.064843 0.0033521 0.00094842 -0.00033876 0.00082349
0.00051754 -2.3215e-05 -5.0178e-05 0.0003167
-0.0015609 0.0015233 0.0032869 0.0008811 0.27608 0.13311 0.0001985 -0.00041604
-0.00016563 0.00090156 0.0015931 7.374e-05
0.0011156 -0.00073503 -0.0003331 0.00077711 6.1851e-05 -0.00039051 0.23988 0.003883
0.0071803 -0.003146 7.7875e-05 -3.9091e-05
-0.00093056 0.001259 0.00056537 -0.0001108 -0.00016584 0.0010093 0.0070587 -0.0034284
0.19211 0.11038 0.003551 0.0017463
0.00069295 -0.00094934 0.00010179 0.0003181 0.0016592 0.00011749 0.00011616 -3.5615e-07
0.0037354 0.0015288 0.31613 -0.042658
3560000000 0.2897 0.050002 9.8526e-05 -0.0057908 -8.1558e-05 -0.00081858 0.00057314 0.00011199
0.0016184 0.001641 -0.00023552 -0.001089
0.00011839 -0.0058369 0.11041 -0.070367 0.0058311 -0.0010171 0.00032807 0.00059675
0.00057106 -0.00023405 0.00031679 0.00023847
-0.00020993 -0.00094365 0.0057419 -0.0010957 0.30312 0.089697 -0.00046062 -4.2561e-05
0.00082176 0.00047864 0.0014413 -0.00076029
0.0005664 5.8279e-05 0.00032412 0.00061621 -0.00025494 -0.00020872 0.23004 -0.033021
0.0056237 -0.0057761 -0.00050975 -0.00048745
0.0015108 0.0017359 0.00064907 -0.00028596 0.00081103 0.00039867 0.0056411 -0.0057263
0.21348 0.096992 0.0029171 -0.0010753
-6.3666e-05 -0.0010809 0.00031908 0.00029454 0.0015186 -0.00072486 -0.00055265 -0.00052751
0.002798 -0.0013097 0.32794 -0.08295
3620000000 0.30556 0.012711 -0.0011378 -0.003367 -0.0019897 -0.00021825 0.00028595 -0.0019651
6.5528e-05 0.00083104 -0.00045649 -0.00095724
-0.0011444 -0.003386 0.11055 -0.099955 0.0035915 -0.0040597 0.00038146 0.00055659
-0.0003399 -0.00090899 0.00047767 0.00040495
-0.0019473 -0.00023563 0.0036015 -0.004112 0.31541 0.045029 7.6588e-05 -0.00086989
-0.00015327 -0.00011386 0.00082323 -0.00093169
0.00033806 -0.0019026 0.00040977 0.00052587 -7.634e-05 -0.00092677 0.21874 -0.06279
0.0016311 -0.0075361 -0.0011929 0.00068668
0.00014879 0.00060398 -0.00038367 -0.00082838 -0.00010553 6.6008e-05 0.0014784 -0.0076712
0.23618 0.0549 0.0018179 -0.0018021
-0.00076705 -0.00095833 0.00063367 0.00037089 0.00077567 -0.00075542 -0.0013001 0.00068703
0.0018545 -0.0014978 0.33041 -0.1176
3680000000 0.30925 -0.03122 -0.0032091 -0.0038738 -0.0012284 0.0017121 -0.0012474 -0.00032861
0.0013711 -0.00027027 -0.0014616 -0.00051689
-0.0032451 -0.0038589 0.10579 -0.11681 0.0011602 -0.0047083 0.00075015 0.00025501
-0.00044738 -0.00061224 0.00073472 0.00018974
-0.001186 0.0018037 0.0011165 -0.0047599 0.32582 -0.0042003 -0.0010721 -0.00063181
0.0012096 0.0011167 0.00075652 -0.0019729
-0.0013327 -0.00038559 0.0007453 0.00024418 -0.00086248 -0.00058267 0.20569 -0.096901
0.00020769 -0.006973 -0.0010534 0.0012823
0.0018298 4.2237e-05 -0.00060059 -0.00058211 0.001403 0.0010429 0.00013035 -0.0068739
0.2559 0.030211 0.0011171 -0.0022147
-0.0013895 -0.00047289 0.00074924 0.0002087 0.00055333 -0.0020475 -0.00078259 0.001218
0.0012665 -0.002555 0.32885 -0.16298
3740000000 0.31119 -0.066193 -0.0029378 -0.00010551 -0.0020821 0.0026269 -4.2427e-05 -0.00062714
-0.00046428 0.00031139 -0.00077986 0.00053927
-0.002909 -9.4808e-05 0.096783 -0.13865 0.0005707 -0.0052286 0.00024777 -0.00028442
-0.0002493 -0.00021223 0.00069513 0.00026632
-0.0019668 0.0026782 0.000553 -0.0052492 0.32854 -0.043502 -0.0005874 -6.7721e-05
-3.7644e-05 0.00015946 -0.00065571 -0.0013292
-2.7558e-06 -0.00066509 0.00028342 -0.00028545 -0.00057126 -3.1586e-05 0.18344 -0.12063
-0.002427 -0.0060101 0.00048614 0.0028536
-0.00075969 0.00020476 -0.000305 -0.00023341 -0.00018292 0.00031492 -0.0022644 -0.0062239
0.26224 -0.0087563 0.00018257 -0.0017931
-0.00073599 0.00069954 0.00058884 0.00020935 -0.00067084 -0.0014466 0.00057445 0.0028628
0.00027557 -0.0016735 0.31559 -0.2026
3800000000 0.30621 -0.11181 -0.0021568 0.00034575 0.00091473 0.0039138 -0.001102 -0.0015871
0.0011605 0.00093009 -0.0010511 0.00064667
-0.0022132 0.00039407 0.085716 -0.15316 -0.0022854 -0.0047864 0.00012939 0.00015871
-0.00088894 -0.00039988 0.00090556 -4.3686e-05
0.0010184 0.0038866 -0.0023002 -0.0047708 0.32471 -0.085117 -0.00081181 0.00017668
0.00099449 0.00016453 -0.001136 -0.0005148
-0.0012841 -0.0014613 0.00011652 0.00020373 -0.00080351 0.00026777 0.17414 -0.14574
-0.0033469 -0.0043233 0.0015814 0.001587
0.0015262 0.0010966 -0.00091015 -0.00038823 0.0010352 -4.2956e-06 -0.0034744 -0.0040889
0.27579 -0.049249 0.0011883 -0.001181
-0.0011005 0.00035885 0.0010007 -0.00010605 -0.001112 -0.00051 0.0015542 0.0017329
0.0014406 -0.0013494 0.30638 -0.24389
3860000000 0.29514 -0.14366 -0.0009814 0.0010316 0.0026761 0.0019869 -0.0020496 0.00091869
0.00085801 -0.0011501 -0.0004837 0.0016011
-0.00094905 0.00090795 0.066413 -0.16264 -0.0034077 -0.0047596 0.00058431 -0.00057863
-0.00082604 0.001322 0.00055985 -0.0011565
0.0027127 0.0020152 -0.0033574 -0.0047106 0.30544 -0.12471 -0.00072033 0.00067769
0.00039232 -0.0006709 -0.00067284 -0.00020333
-0.0019596 0.0011186 0.00059171 -0.00057185 -0.00065693 0.00057325 0.146 -0.16097
-0.0031 -0.0046844 0.0021069 0.00112
0.00070192 -0.0011463 -0.00077205 0.0014021 0.00025905 -0.00056955 -0.0030272 -0.0047087
0.27092 -0.081476 0.00036219 -0.0023657
-0.00023745 0.0016265 0.00053066 -0.0012052 -0.00053422 -0.00033431 0.0021914 0.00099219
0.000155 -0.0022112 0.28348 -0.28139
3920000000 0.28069 -0.18375 0.0014116 0.00020058 0.0038069 0.0023495 0.00025686 0.0010416
0.00033109 -0.00019462 0.00079614 0.0001293
0.0014801 0.00018764 0.039215 -0.17862 -0.0049415 -0.0031749 -0.00040278 -7.5369e-05
0.00054717 0.00022406 -0.00058806 -0.00033495
0.003821 0.0021732 -0.0049659 -0.0029563 0.29876 -0.15791 0.00014122 0.0011541
0.0015454 -0.0011742 -0.00032338 -0.00012244
-1.4508e-05 0.0009654 -0.00039389 -0.00012293 0.00021404 0.0013868 0.12553 -0.17109
-0.0047373 -0.0035739 0.0023567 -0.00044279
0.0003846 8.042e-05 0.00045462 0.00013318 0.0015668 -0.0012442 -0.0048014 -0.0035037
0.26258 -0.1305 0.00038168 -0.0024966
0.00063982 3.5563e-05 -0.00049713 -0.00039092 -0.00059479 -0.00028329 0.0021059 -0.00034253
0.00069275 -0.0025152 0.26183 -0.30878
3980000000 0.25303 -0.21993 0.0016459 -0.0027864 0.0048651 -0.00061159 8.6963e-05 0.001013
0.00123 -0.0018252 0.00027824 0.00023312
0.0017326 -0.0027702 0.017032 -0.19179 -0.0053557 -0.0011196 0.00079637 0.00053534
0.00049435 0.0003751 2.7507e-06 -0.0011161
0.005002 -0.00071156 -0.005481 -0.0010699 0.27001 -0.18859 0.0015549 0.00033678
-0.0010664 -0.0011464 -0.00062603 -0.00069558
2.446e-05 0.0011165 0.00082218 0.000411 0.0014036 0.0001447 0.089946 -0.19277
-0.0044244 -0.0038772 0.0014635 -0.00075262
0.0011509 -0.0018 0.0004938 0.00038805 -0.0011932 -0.0011715 -0.0044358 -0.0038318
0.2497 -0.15989 0.001102 -0.0045453
0.00037574 0.00033298 7.9626e-05 -0.0010193 -0.00062122 -0.00086386 0.0016957 -0.00093133
0.00083788 -0.004572 0.22738 -0.34671
4040000000 0.22581 -0.24543 -0.00046851 -0.0038684 0.0033114 -0.0031291 0.00028719 0.00016492
-0.00076639 -0.0010866 0.00047956 0.00021239
-0.00051751 -0.0039183 -0.0085778 -0.19903 -0.0045236 0.00044625 0.00015505 -0.0010446
-0.00016399 0.00011005 -0.0011629 -0.00010446
0.0034024 -0.0032201 -0.0045755 0.00031897 0.24764 -0.22189 0.00029193 -0.00058898
-0.00081771 -0.00031727 -0.0012198 9.8551e-05
0.00029421 0.00010337 0.00018294 -0.00099616 0.00030701 -0.00045464 0.067688 -0.18755
-0.0067435 -0.0017394 0.0016445 -0.00060904
-0.00050695 -0.00089481 -0.00010147 0.00013182 -0.00063784 -0.00036411 -0.0067091 -0.0016806
0.23604 -0.19391 -0.0026228 -0.0042097
0.00056208 8.3144e-05 -0.0012614 -0.00011725 -0.0012732 0.00035168 0.0013272 -0.00063757
-0.0024461 -0.0040329 0.19005 -0.36418
4100000000 0.19563 -0.26895 -0.0032448 -0.0028504 0.00085345 -0.0035957 -0.00020471 -7.2082e-05
0.00014633 -0.001796 0.00073677 0.00026405
-0.0032405 -0.0029052 -0.034213 -0.20192 -0.0044723 0.00097405 -0.00012088 -0.00027201
0.00076296 0.00022926 -0.00062322 -1.1897e-05
0.00073872 -0.0034851 -0.004373 0.0010396 0.22568 -0.24781 0.0002041 -0.00017102
-0.00079562 -0.00046826 -0.0013477 0.00027549
-0.00030345 8.3043e-05 -0.00021283 -0.00028771 0.00025688 -0.00018932 0.034842 -0.20074
-0.0060395 0.00096014 0.00097722 -0.0013458
0.00020234 -0.0019578 0.00077553 0.0003775 -0.00082851 -0.0003563 -0.0061319 0.0009233
0.21732 -0.21876 -0.0027429 -0.0037385
0.00070922 0.00041669 -0.00062265 1.0486e-05 -0.0015669 0.00028196 0.0012246 -0.0013543
-0.0026564 -0.0040533 0.15649 -0.39078
4160000000 0.16654 -0.28632 -0.003768 -0.0019674 -0.00021524 -0.0029254 0.00071751 -0.00028698
-0.003814 -0.00071254 0.00091706 -0.0010666
-0.0037196 -0.0019511 -0.059592 -0.19786 -0.0046669 0.0022732 -0.00045556 -0.00022775
0.00032692 -0.00051283 -0.0010184 0.00030257
-0.00032255 -0.0030747 -0.0046794 0.0023918 0.19257 -0.26305 0.00057263 -0.00046175
-0.0011105 -0.00044177 -0.0010975 0.00098555
0.00069455 -0.00010275 -0.00032467 -0.00033467 0.00061667 -0.00035665 0.010384 -0.1887
-0.0057667 0.0013049 0.0010334 -0.002344
-0.0037442 -0.00042772 0.00034023 -0.00043742 -0.0010235 -0.00041306 -0.0058 0.0015389
0.18245 -0.25326 -0.0044711 -0.0034027
0.0010396 -0.00095995 -0.0011321 0.00048218 -0.0010005 0.00093609 0.00084494 -0.0023262
-0.0048045 -0.0032776 0.10722 -0.39922
4220000000 0.13788 -0.30257 -0.0046866 0.0002995 0.0001745 -0.0035862 -0.00033389 -0.00024479
-0.00066639 0.0012187 0.00031445 -0.0014408
-0.0047254 0.00025759 -0.095756 -0.18772 -0.0024198 0.0030674 -0.00011043 -8.3917e-05
0.00015141 -0.00021418 -0.00078765 0.0012453
0.00014517 -0.0036307 -0.002467 0.0032006 0.16379 -0.28975 7.2634e-05 0.00015222
0.000225 0.00016729 -0.00019448 0.001215
-0.0003989 -0.00027663 -0.00019176 -0.00010365 -8.7206e-05 7.8578e-05 -0.013372 -0.18674
-0.0043846 0.0023545 -7.1554e-05 -0.0023566
-0.00074921 0.0010243 0.00028304 -9.5327e-05 5.966e-05 0.00022088 -0.0044398 0.002253
0.1651 -0.2754 -0.004943 -0.0024633
0.00020872 -0.0013186 -0.00078192 0.0011607 -5.0493e-05 0.0011338 -2.0731e-05 -0.0022344
-0.0046718 -0.0025569 0.079225 -0.41234
4280000000 0.10602 -0.3114 -0.0026497 0.0021547 -0.0017743 -0.0043337 -0.00039794 0.00078503
-0.00026157 0.001112 -0.000662 -0.00025703
-0.002679 0.0021277 -0.1212 -0.19195 -0.0028238 0.0029875 -0.0007916 -0.00038342
0.00013257 0.00011995 0.00058357 0.00070611
-0.001817 -0.0043688 -0.0027871 0.0029964 0.13303 -0.29665 0.00079423 -0.00030928
-0.00085619 0.0009838 -0.00013052 0.00060256
-0.00032654 0.00076877 -0.00080449 -0.0002888 0.00077993 -0.0002765 -0.05082 -0.17178
-0.0053133 0.0024149 -0.00033788 -0.002148
-0.00015725 0.0010445 1.6682e-06 0.00028074 -0.0007252 0.00087392 -0.0052617 0.0025047
0.11666 -0.2952 -0.0063895 -0.00018638
-0.00083376 -0.00033759 0.00057793 0.00056563 -0.0001769 0.00081808 -0.00042693 -0.0021302
-0.0065096 -0.00024388 0.029205 -0.41734
4340000000 0.078382 -0.31973 -0.0014313 0.0019247 -0.0025821 -0.0016639 0.0003189 0.00059625
8.2921e-05 0.00049675 -0.00032151 -0.00094716
-0.0014332 0.0020051 -0.14177 -0.1658 -0.0021477 0.004044 -0.00011009 0.00056529
-0.00010384 -0.00025908 0.00053406 0.00040604
-0.0025011 -0.0015841 -0.0021228 0.0040721 0.096801 -0.31355 -0.00045294 -0.00083493
0.00031561 0.00088812 0.00054806 0.0019955
0.00019557 0.00049157 -6.5019e-05 0.00053989 -0.00034001 -0.00073934 -0.068921 -0.16916
-0.0044452 0.003954 -0.0015975 -0.0023357
-5.672e-07 0.00062536 -6.2795e-05 -0.00034123 0.00019064 0.0011356 -0.0045436 0.0039203
0.088503 -0.31822 -0.0048561 0.0017727
-0.00010914 -0.0009174 0.00052988 0.00053242 0.0004186 0.0019842 -0.0015681 -0.002281
-0.0048709 0.0018806 -0.0054765 -0.41131
4400000000 0.0472 -0.32476 -0.00043937 0.0011397 -0.0027678 -0.0015363 0.00090607 0.0012611
-0.00022932 0.00075805 -9.9926e-05 -0.00039655
-0.00049575 0.0011934 -0.17077 -0.15556 -0.0012512 0.0041677 -0.00051381 0.00045767
0.00016048 -0.00044212 0.00054571 0.00023083
-0.0028569 -0.0014809 -0.0012187 0.00421 0.067241 -0.31952 -0.00020282 -0.00037565
0.00043575 0.00013912 0.00096185 0.0013405
0.00091958 0.0012117 -0.00042643 0.00054924 -0.00017779 -0.00029395 -0.093281 -0.15615
-0.0035561 0.005186 -0.0020303 -0.0015195
-0.00026406 0.00065668 0.000202 -0.00029971 0.00051542 -2.6407e-05 -0.0034011 0.0052816
0.055195 -0.32758 -0.0043185 0.0010934
-0.00012304 -0.00030402 0.00061148 0.00021581 0.00094924 0.0013303 -0.0020381 -0.0015121
-0.0043693 0.0011769 -0.051094 -0.41531
4460000000 0.012158 -0.32414 -0.00074485 -7.2274e-05 -0.0040107 -0.00063953 0.0014121 -0.00064681
-0.00039717 0.0013319 -0.00083852 -0.0005162
-0.00074364 -7.2898e-05 -0.19215 -0.12572 -0.00049945 0.0045283 -0.00032919 0.00072923
-0.00039675 -0.00048261 0.00037317 -0.00069129
-0.0040915 -0.00067573 -0.00047013 0.0045062 0.042494 -0.32607 -0.00047229 -0.00046804
4.961e-05 0.00035058 0.002144 0.00056019
0.0013205 -0.00075533 -0.00034916 0.00076877 -0.0003732 -0.00055021 -0.10676 -0.13476
-0.0015826 0.0067871 -0.0023355 -0.0010127
-0.00057846 0.0012235 -0.00034271 -0.00041191 0.00014588 0.00012094 -0.0016014 0.0067588
0.018648 -0.32123 -0.0045211 0.0032636
-0.00082383 -0.00041122 0.00032544 -0.00061812 0.0022606 0.00067893 -0.0023256 -0.0010199
-0.0045522 0.0035011 -0.090435 -0.39684
4520000000 -0.012429 -0.32475 -0.00064563 -0.00056579 -0.0035467 0.0003848 0.00061338 -0.00017588
0.0018181 -2.142e-05 -0.00065737 0.00088529
-0.00059572 -0.00056809 -0.21639 -0.1086 0.00072988 0.0047795 0.00067056 0.00083359
-0.00031053 -4.3244e-05 0.00015774 -6.4249e-05
-0.0035762 0.00039765 0.00082081 0.0048051 0.011263 -0.32392 -0.00091825 0.0005792
0.000844 -0.00061107 0.0017524 -0.0005829
0.00051967 -0.00019203 0.00059143 0.00084836 -0.0010263 0.00060885 -0.12436 -0.12529
-0.00048085 0.005881 -0.0030904 -0.00015401
0.0020126 0.0002022 -0.00031767 3.6398e-05 0.00090525 -0.00040485 -0.00039404 0.0059965
-0.029468 -0.33092 -0.0022666 0.0036545
-0.00070118 0.00078585 0.00019272 -0.0001741 0.0016442 -0.00072433 -0.0030025 -0.00022339
-0.0023844 0.0033553 -0.1196 -0.39497
4580000000 -0.050163 -0.31722 -0.0015279 -0.0004878 -0.002915 0.0024038 0.00065178 -0.00038327
0.00012139 -0.00010757 -0.00065976 0.00056137
-0.0015117 -0.00044622 -0.23471 -0.082205 0.00087896 0.004229 0.00064192 -0.00013934
-0.00024567 0.00015433 0.00011256 -0.00014037
-0.0028116 0.0024157 0.0009301 0.0041188 -0.02022 -0.32057 -0.00033922 0.00060383
-0.0003602 4.9627e-05 0.0015563 -0.0011044
0.00080641 -0.00035498 0.00063154 -0.00014617 -0.00016769 0.00040431 -0.13506 -0.10042
0.0020181 0.0054754 -0.0027708 0.0012192
0.00023386 -0.00013296 -0.0001464 0.00031168 -0.0004863 5.3093e-05 0.0020783 0.0053822
-0.055076 -0.33486 -0.0025478 0.0032117
-0.00066319 0.00078004 0.00013854 -0.00011557 0.0017361 -0.0010572 -0.0028537 0.0011577
-0.0026216 0.0034903 -0.16468 -0.36459
4640000000 -0.075403 -0.31061 -0.0024098 -0.0015036 -0.0031757 0.0025685 0.00059547 -0.0013362
0.0015389 -0.00040314 6.7531e-05 0.0011144
-0.0024277 -0.0015083 -0.2452 -0.054575 0.0016517 0.0040037 0.00068703 0.0002523
-0.00027844 0.00046998 0.00016492 -0.00069526
-0.0031476 0.0027045 0.001779 0.0039291 -0.044536 -0.31545 0.00037921 0.00073796
0.0013981 0.00023862 0.00029486 -0.0022176
0.00046652 -0.0013973 0.0006694 0.00018 0.00027434 0.00077723 -0.14055 -0.08608
0.0036588 0.0036596 -0.0025026 0.0018665
0.0016388 -0.00035313 -0.00039947 0.00038949 0.0013541 0.00037558 0.003734 0.0037382
-0.087278 -0.31743 -0.0022211 0.004426
-2.1584e-05 0.0010578 0.00021247 -0.00061604 0.00012548 -0.0024284 -0.0025317 0.0018053
-0.002181 0.0043648 -0.18368 -0.35448
4700000000 -0.10281 -0.30568 -0.0041745 -0.00012063 -0.0015368 0.0045928 -0.00092411 -0.00094273
0.00094715 -0.00065996 0.0010533 0.00074048
-0.0041353 -0.00015386 -0.25692 -0.035594 0.0028969 0.0042558 0.00044179 -0.00045866
0.00031877 0.00032111 -0.00019533 -0.00012169
-0.0015062 0.0046211 0.0030009 0.0041999 -0.075661 -0.30922 -0.00025818 0.00054515
0.00031555 -0.00035154 -0.00010953 -0.0014474
-0.00087384 -0.00084041 0.00046079 -0.0004609 -0.00014146 0.00053928 -0.1571 -0.06511
0.0031624 0.0016769 -0.0013391 0.002427
0.00106 -0.00075914 0.00044371 0.00042217 0.00038231 -0.00055373 0.0032005 0.0014784
-0.12585 -0.30812 -0.0010042 0.0035959
0.00093828 0.00087055 -0.00019007 -0.00013436 -0.00011132 -0.0013184 -0.0013424 0.0024653
-0.0010274 0.0037778 -0.22666 -0.3252
4760000000 -0.13254 -0.2908 -0.0048083 0.0012344 0.00059425 0.0048198 -0.00070145 -0.00061174
0.00031113 -0.0011138 0.0010009 -0.00031202
-0.004853 0.0012205 -0.25216 0.0068179 0.0033217 0.003011 -9.0931e-06 -0.00063442
0.00044189 0.00014097 6.2151e-05 -0.00018975
0.00059736 0.0048295 0.0033492 0.0028953 -0.1063 -0.29472 0.00078122 0.00038494
0.00079842 -0.00018705 -0.0012947 -0.00074802
-0.00076864 -0.00060432 1.1025e-05 -0.00066387 0.00062616 0.00044461 -0.15126 -0.048558
0.0025318 0.0010161 -0.00072402 0.0027071
0.00023824 -0.0010094 0.00031617 -7.7794e-06 0.00090112 -7.8963e-05 0.0025349 0.0010758
-0.1578 -0.29004 -0.0010073 0.0048175
0.00096257 -0.00039799 0.00010257 -0.00020219 -0.0013525 -0.00073461 -0.00074888 0.0027141
-0.00090564 0.0045786 -0.23826 -0.30342
4820000000 -0.15944 -0.27712 -0.005233 0.0027382 0.0017544 0.0031457 -0.00090498 -0.00041972
0.00047133 -0.00096009 4.0425e-05 -0.00052432
-0.0052397 0.0027275 -0.2637 0.029079 0.0044213 0.0030713 -9.1149e-05 -0.00037539
0.00021285 -0.00020203 -0.00023673 -0.00034536
0.0018199 0.0030446 0.0044852 0.0029466 -0.13349 -0.29015 0.00038215 -0.00029311
0.00034441 -0.00085368 -0.00087352 -0.00015498
-0.00084982 -0.00040565 -5.0413e-05 -0.00035354 0.00041686 -0.00036095 -0.16621 -0.030964
0.001543 -6.6914e-05 7.7562e-05 0.0029943
0.00039245 -0.0010741 0.0002211 -4.4066e-05 0.00015552 -0.00074904 0.0017091 -0.00015189
-0.19563 -0.27234 0.00043733 0.0034512
0.00011349 -0.00037266 -0.00023716 -0.00035893 -0.00079044 -0.00030708 0.00012216 0.0029144
0.00034356 0.0036055 -0.27539 -0.27287
4880000000 -0.19072 -0.25734 -0.004269 0.0048073 0.0023041 0.0029803 -0.0013922 0.00026788
-0.00094714 -0.00097093 0.00030787 -0.00010075
-0.0042968 0.0047821 -0.25492 0.070602 0.0047016 0.0014272 -0.00032471 -0.0001859
-0.00013124 0.00024033 -0.00017113 0.00016163
0.0022925 0.0029766 0.0047782 0.0013794 -0.15185 -0.27743 0.00047936 -0.00035493
-0.00049449 -0.0013116 -0.00047986 4.4472e-05
-0.0013625 0.00019536 -0.00033841 -0.00018823 0.00050548 -0.00042146 -0.15951 -0.012461
0.00058601 -3.6664e-06 0.0010223 0.0024127
-0.0009994 -0.00092771 -0.00021895 0.00014532 -0.0004103 -0.001512 0.00048064 -7.5048e-06
-0.22354 -0.25512 0.00030263 0.003538
0.00031431 -0.00010111 -0.00017886 0.00011252 -0.00044614 0.00021068 0.0011444 0.0022927
0.00032187 0.0034023 -0.28706 -0.24359
4940000000 -0.21158 -0.23971 -0.0028974 0.0067665 0.002955 0.0010467 -0.0002692 0.00066054
-0.00095153 -0.00042728 -3.0262e-05 -0.0007138
-0.0028959 0.0067579 -0.26647 0.09625 0.0057828 0.001035 -7.5779e-05 -7.1061e-05
0.00027295 -0.0002586 -0.00032855 0.00026106
0.0029281 0.00097342 0.005795 0.00093944 -0.17222 -0.25393 8.5376e-05 -0.00053123
-0.00085523 2.204e-06 -0.00052831 -6.4032e-05
-0.00021988 0.00077873 -6.8932e-05 -9.4106e-05 6.4663e-05 -0.00045235 -0.16669 -0.003019
-0.00034734 0.00045399 0.0019293 0.0019774
-0.00085321 -0.00045847 0.00026403 -0.00016804 -0.00072136 0.00014252 -0.00021028 0.00049221
-0.24675 -0.22685 0.00032907 0.0033036
-0.00016447 -0.00064485 -0.00023933 0.00024318 -0.00053013 -8.9242e-05 0.001935 0.0019441
0.00036976 0.0034011 -0.31044 -0.21704
5000000000 -0.23222 -0.21534 9.6605e-05 0.0073616 0.0031232 0.001723 -0.0001993 0.00066685
-0.00044447 0.00053234 -0.00026272 -0.00071098
9.2319e-05 0.007391 -0.25262 0.11375 0.0056843 -0.00074158 -0.00028935 -9.5047e-05
-7.1364e-05 -0.0005467 -0.00010479 -0.00010724
0.0031109 0.0016571 0.0056401 -0.00082671 -0.20201 -0.23892 -0.00053962 -0.00070208
-0.00062889 -0.00033367 -0.00033183 -0.0002425
-0.00015094 0.00061543 -0.00029506 -6.4171e-05 -0.00056738 -0.0008371 -0.16107 0.021145
-0.00064247 0.0019123 0.0024196 0.0011694
-0.00049204 0.00061219 -8.171e-05 -0.00057345 -0.0007829 -0.00036365 -0.00068528 0.0018909
-0.27341 -0.20397 0.0005439 0.0038571
-0.00018942 -0.00079114 -0.00020721 -0.00012757 -0.00037659 -0.0001173 0.0024917 0.001172
0.0005552 0.0037096 -0.32249 -0.18259
5060000000 -0.25321 -0.18758 0.0020885 0.0069612 0.0029826 -0.00026816 0.0002184 0.00054161
-0.00032417 -0.0001562 -0.00033057 -0.00020627
0.0021151 0.0069604 -0.23483 0.15045 0.0050614 -0.0018958 6.5717e-07 0.00021312
-0.0003815 -1.0281e-05 -0.00033939 0.00023018
0.0029643 -0.00030824 0.005049 -0.0019675 -0.216 -0.21738 -0.00042504 0.00036555
-0.0010495 0.00030913 -0.0011468 0.00018644
0.00011556 0.00062943 -1.4657e-05 0.0001443 -0.00051887 0.00036327 -0.16271 0.028457
0.0001271 0.0031775 0.0017526 0.00053548
-0.00021357 -2.4149e-05 -0.00046757 4.3237e-05 -0.0010123 0.00031356 0.00017352 0.003327
-0.28399 -0.17359 0.0018417 0.0034458
-0.00043943 -0.00013036 -0.00029177 0.00022815 -0.0011042 0.00012077 0.0018033 0.00036391
0.0017591 0.0035128 -0.3344 -0.15427
5120000000 -0.26914 -0.16221 0.0034914 0.00582 0.0029126 -0.00049461 0.00041758 0.00063245
-0.00031863 0.00074285 -0.00033746 0.00015539
0.0034923 0.0058107 -0.22915 0.17697 0.0048386 -0.0027142 6.5894e-05 0.00020765
1.0525e-06 -2.4669e-05 -1.813e-05 0.00024071
0.0029308 -0.00054672 0.0047631 -0.0027896 -0.2299 -0.20191 -5.1782e-05 0.0001021
-0.00022101 0.0010416 -0.0012055 0.00072739
0.00046449 0.00060064 6.4533e-05 0.00020697 6.42e-05 6.9635e-05 -0.15877 0.054452
0.0018509 0.0032783 0.0024395 0.00029391
-0.00032593 0.00064837 -1.5969e-05 -0.00011997 -0.00012088 0.00087898 0.0018822 0.0031746
-0.29832 -0.1399 0.0018388 0.0031467
-0.0003841 0.00016397 -6.9246e-05 0.00022896 -0.0011635 0.00078225 0.0024655 0.00039901
0.0019672 0.0031877 -0.34702 -0.11986
5180000000 -0.28503 -0.13174 0.0050122 0.0047375 0.0035 -0.0011154 0.00026379 0.00061559
-0.00027067 0.00046476 -0.00050705 0.00045558
0.0049709 0.0047583 -0.20651 0.19978 0.0040627 -0.003833 -0.00034545 -0.00021762
-0.00019837 -0.0002243 -0.00010767 0.00021028
0.003492 -0.0012157 0.0040348 -0.0039297 -0.24064 -0.16538 -0.00025171 0.00066692
2.1358e-05 -7.6555e-05 -0.00029373 0.00084665
0.00021153 0.00051598 -0.0003714 -0.00023327 -0.00037593 0.00057488 -0.158 0.064299
0.0032484 0.0035605 0.002287 -0.00066788
-0.0001923 0.00046748 -0.00017434 -0.00021395 -6.5062e-06 0.00013162 0.0032262 0.0036082
-0.30824 -0.09693 0.0028895 0.0035258
-0.00043736 0.00037488 -0.00018205 0.0002201 -0.00011755 0.00070148 0.002321 -0.0007677
0.0028464 0.003471 -0.34924 -0.087841
5240000000 -0.29355 -0.10449 0.0052333 0.0034266 0.0027413 -0.0028787 0.00060592 -4.3229e-05
-0.00033709 4.1553e-05 6.5929e-05 0.00046341
0.0052132 0.0034293 -0.19454 0.23694 0.0029226 -0.0046389 2.1222e-05 0.00012069
-0.00013929 2.4558e-05 0.00029058 0.00047679
0.0027399 -0.0028463 0.0029308 -0.0046512 -0.25739 -0.14063 0.00031175 0.00028279
-0.0001661 0.00044433 8.9226e-06 0.0012253
0.00066172 -9.0329e-06 -2.1228e-06 0.00013546 0.00039943 0.00035529 -0.15833 0.084884
0.0040438 0.002071 0.001604 -0.0012162
-0.00027717 6.8637e-05 -0.00018652 4.244e-05 -0.00021877 0.00028496 0.0041553 0.0019787
-0.32205 -0.057218 0.0036889 0.0028725
6.9752e-05 0.00064692 0.00033681 0.00035244 4.9685e-05 0.0013614 0.0015054 -0.0011284
0.0036525 0.0028311 -0.3554 -0.054907
5300000000 -0.29856 -0.073972 0.0061712 0.0019053 0.0014941 -0.0033254 0.0001081 -0.00033511
0.00040253 0.00079678 0.00012555 0.00029004
0.0061461 0.0018957 -0.18658 0.2415 0.0020343 -0.005151 -9.8826e-05 0.00021924
1.6793e-05 0.00036198 0.00036791 0.00026547
0.0014343 -0.0033892 0.0019667 -0.0052674 -0.27335 -0.115 0.00030247 -0.00017439
0.00024583 0.00037218 0.00052167 0.00083412
0.00015218 -0.00035602 -8.6019e-05 0.00022634 0.00026168 -0.00020707 -0.15084 0.094253
0.0051607 0.0012667 0.0014469 -0.0014641
0.00040732 0.00070925 3.889e-06 0.00030211 0.00022553 0.00046497 0.0051223 0.0012606
-0.33229 -0.029676 0.0038171 0.002135
0.00016574 0.00023513 0.00033523 0.00028086 0.00058796 0.00073688 0.0014797 -0.0015355
0.0038606 0.0020289 -0.35089 -0.019088
5360000000 -0.29846 -0.036695 0.0060826 0.00053299 0.00026767 -0.0036688 0.00044712 -5.5062e-05
0.00018759 0.00036273 0.00052873 -6.4655e-05
0.0060549 0.00056412 -0.14928 0.263 0.00086462 -0.0053569 9.8342e-05 0.00025688
-5.7771e-05 3.4379e-05 0.00049809 -0.00016096
0.00017294 -0.0036271 0.00076028 -0.0053717 -0.27184 -0.08836 0.00054034 0.00028356
7.8397e-05 0.0005114 0.00080491 0.00041663
0.00038676 1.5807e-05 9.6163e-05 0.00023462 0.00047637 0.00038552 -0.14874 0.11211
0.0057137 -0.00087061 0.00058467 -0.0020224
0.00019063 0.00034383 -6.9405e-05 1.5368e-05 0.00022859 0.0003957 0.0057809 -0.00092257
-0.32509 0.0083543 0.0048358 0.0020511
0.00058206 -0.00019906 0.00050405 -0.0001338 0.00078554 0.00044585 0.00047307 -0.0021116
0.0046888 0.0020353 -0.34899 0.0093922
5420000000 -0.30084 -0.013512 0.0060478 -0.0012928 -0.00056201 -0.0035025 -0.00012471 -0.00013532
0.00089818 0.00043914 0.00020046 -0.00019736
0.0060832 -0.0012526 -0.13013 0.28969 0.00026938 -0.0054475 9.0754e-05 0.00011373
3.2437e-05 8.0986e-05 0.00032803 -0.00019571
-0.00063371 -0.0034574 0.00018767 -0.0054376 -0.28762 -0.055229 -0.000224 -0.0004686
0.00091564 4.8147e-05 0.00095854 0.00011427
-4.607e-05 -0.00015716 0.00012068 0.00012304 -0.00029423 -0.00060256 -0.13745 0.12678
0.004654 -0.0023083 0.00025443 -0.0017714
0.00090595 0.00040514 0.00012003 7.698e-05 0.00082837 0.00024408 0.0046233 -0.0022978
-0.33008 0.037825 0.0052927 0.00036857
0.00028564 -0.00019866 0.00025346 -0.00018194 0.0011974 0.00010767 0.00026023 -0.0015749
0.0054424 0.00038826 -0.34114 0.051332
5480000000 -0.29254 0.022885 0.004882 -0.0020878 -0.0017724 -0.0028549 0.00043877 1.5981e-05
0.0010499 -0.00034141 -6.7637e-05 -0.00018347
0.0048915 -0.0020715 -0.11552 0.29739 -0.0014949 -0.0058759 3.629e-05 0.00019985
7.8596e-05 -1.3535e-05 0.00022577 -0.00015211
-0.0018436 -0.0028091 -0.0015679 -0.0058226 -0.29212 -0.032568 -0.00028849 0.00014435
0.00065526 -0.00026751 0.00092919 -7.0187e-05
0.00036057 -8.1071e-05 -7.7461e-06 0.00019192 -0.00021204 0.0001764 -0.13082 0.13788
0.0038797 -0.0033226 -0.00020542 -0.0020101
0.00089157 -0.00034464 5.2892e-05 8.0332e-05 0.00076656 -0.00047474 0.0038959 -0.0034074
-0.31791 0.064536 0.0046938 -7.9351e-05
-9.3832e-05 -0.00018172 0.00027698 -0.00018788 0.00077213 4.054e-06 -0.00024768 -0.0020794
0.0045678 -0.00017219 -0.33219 0.07309
5540000000 -0.28863 0.047981 0.0041166 -0.0026441 -0.0026138 -0.0019911 0.00032879 -0.00038579
0.0001476 -0.00020064 -0.00029748 -2.8322e-05
0.0040846 -0.002624 -0.074489 0.31456 -0.0026913 -0.0052024 0.00043627 0.00014617
8.2996e-05 -0.00021042 -0.00010749 -0.00033566
-0.0026433 -0.0019539 -0.0027985 -0.0051732 -0.29103 -0.011294 0.0001732 -0.0001727
0.00038488 -0.00024848 0.00043724 -0.00024598
0.00031252 -0.00033251 0.0004677 9.4166e-05 0.00015798 -0.00016941 -0.11931 0.15898
0.0024721 -0.0040814 -0.0011613 -0.0017368
0.00027467 -0.0002008 0.00010512 -0.00027544 0.00031449 -0.00019678 0.0024012 -0.0040653
-0.30335 0.099102 0.0049564 -0.001273
-0.00044949 0.00011915 -0.0001357 -0.00034429 0.00052241 -0.00040786 -0.0011569 -0.0016921
0.0049996 -0.001194 -0.32386 0.11411
5600000000 -0.27719 0.07582 0.0033682 -0.0036713 -0.0024816 -0.0017969 0.00032021 -0.0003416
0.00036575 -0.00027322 0.0001308 0.00051305
0.0033579 -0.0036705 -0.071784 0.32838 -0.003936 -0.0047835 6.1852e-05 -0.00016949
-9.3456e-05 3.162e-05 -0.00018333 -0.00026399
-0.0024955 -0.0017966 -0.0039783 -0.0047298 -0.29005 0.020353 -4.7799e-05 6.6541e-05
0.00016536 -0.0006174 0.00031558 -0.00062625
0.00031551 -0.00038502 5.0181e-05 -0.00018995 -3.1918e-05 3.9298e-05 -0.11159 0.15847
0.0016543 -0.0036977 -0.00097984 -0.0010542
0.00031661 -0.00031893 -0.00010743 -8.4214e-06 0.00029831 -0.00060653 0.0017021 -0.0037243
-0.294 0.12794 0.004229 -0.0016761
0.00029207 0.00047594 -0.00016894 -0.00024965 0.00021051 -0.00071149 -0.0010095 -0.0010864
0.0042805 -0.0017755 -0.30222 0.12862
5660000000 -0.26559 0.098095 0.0031291 -0.0037271 -0.0036477 -0.00058847 -0.00039726 -0.00069477
-0.00018756 -0.00065664 0.00034175 -0.00033479
0.0031214 -0.0037062 -0.030398 0.31973 -0.0046711 -0.0029274 -4.5244e-06 -0.00013501
7.8767e-05 1.1256e-06 -4.6018e-05 8.3987e-06
-0.0036171 -0.00054318 -0.0046848 -0.0028671 -0.29022 0.044193 -0.00016406 0.00013903
-0.00035869 -0.00039136 0.00029329 -0.0010963
-0.0003778 -0.00063764 4.0686e-05 -0.00014485 -0.00015075 0.00011514 -0.096199 0.17844
0.00073524 -0.004132 -0.0014603 -0.00085137
-0.00012844 -0.00056668 0.00012365 2.3201e-05 -0.00038968 -0.0003583 0.00052452 -0.0041451
-0.27901 0.15452 0.0042072 -0.0024005
0.00030496 -0.00017453 -6.9251e-05 -9.5264e-05 0.00017398 -0.0011145 -0.0014876 -0.00083198
0.004196 -0.0023891 -0.29337 0.1649
5720000000 -0.2504 0.11928 0.0025939 -0.0043032 -0.0029564 0.00086075 -0.00045389 -0.00020646
-0.00052644 -0.00010096 -3.3486e-05 -0.00025556
0.0026227 -0.0042885 -0.0023258 0.34492 -0.0055453 -0.0025502 8.5894e-05 -4.9852e-05
-0.00027489 0.00011354 -0.0002433 0.00014573
-0.0029104 0.00092259 -0.005626 -0.0024364 -0.28636 0.075024 0.00020982 8.4997e-05
0.00015169 0.00045771 -0.00019346 -0.00014877
-0.00049872 -0.00028363 4.6713e-05 -8.1086e-05 0.00023818 8.765e-05 -0.08022 0.18025
-0.00033455 -0.0036712 -0.0015425 -0.00041549
-0.00050195 -0.0002316 -0.00026839 7.1099e-05 0.00028493 0.0004782 -0.00016159 -0.003635
-0.26777 0.18094 0.0039534 -0.0039591
3.6895e-05 -0.00030066 -0.0003414 0.00019424 -0.00012724 -0.00029615 -0.0015044 -0.00042427
0.0040199 -0.0040501 -0.26224 0.18218
5780000000 -0.23398 0.13673 0.0013862 -0.0049183 -0.002423 0.0012586 -0.00073629 9.4752e-05
-0.00030788 -0.00040298 -0.00019893 -0.00032627
0.0013966 -0.0048834 0.011177 0.33957 -0.0059429 -0.00064031 -3.161e-05 -0.00021503
5.9229e-05 -1.7672e-06 -3.8848e-05 -0.00015458
-0.0024088 0.0013464 -0.0059525 -0.00050378 -0.28291 0.091608 -7.3308e-05 -0.00012494
0.00014393 -9.1106e-05 -0.00035315 -0.00043466
-0.0007396 0.00010666 1.8332e-05 -0.00023213 -9.5869e-05 -0.00013806 -0.071109 0.1962
-0.00032047 -0.0032182 -0.0013386 1.892e-05
-0.00035311 -0.00027939 9.2254e-05 4.254e-05 -2.5293e-05 -0.00014859 -0.0004792 -0.0033327
-0.25725 0.20215 0.0025183 -0.0037691
-0.00014925 -0.00021704 -5.7501e-05 -0.00017129 -0.00022721 -0.00035193 -0.0013611 -1.538e-05
0.0024871 -0.0035552 -0.2535 0.2044
5840000000 -0.22017 0.15775 -1.3539e-05 -0.0055106 -0.0020277 0.0011518 -0.00012101 0.00025412
-0.00024684 0.00017792 -0.00036886 -0.00047814
-1.0508e-05 -0.0054945 0.047023 0.34254 -0.005843 0.00050987 -0.00018739 -2.5864e-05
0.00027275 -9.0725e-05 -6.1329e-05 0.00023768
-0.0020225 0.0011854 -0.005838 0.00054464 -0.27595 0.11583 -0.00024834 8.4263e-05
-0.00017482 -0.00071165 -0.00049473 -0.00031772
-8.2168e-05 0.0003374 -0.00021049 3.9321e-06 -0.00021254 7.7699e-05 -0.048388 0.19908
-0.00089264 -0.0036003 -0.001332 0.00024199
-0.00028757 0.00022969 0.00022946 -8.9265e-05 -4.9317e-05 -0.00070624 -0.00088207 -0.0033842
-0.2403 0.21112 0.0022952 -0.0041484
-0.00049253 -0.00038603 -9.5538e-05 0.00024759 -0.00053731 -0.00040247 -0.0013143 0.00030117
0.0022906 -0.0043461 -0.21694 0.22806
5900000000 -0.20627 0.16972 -0.0020396 -0.0054368 -0.0020724 0.0025138 -7.9012e-05 6.0194e-05
0.00025929 -0.00012815 -2.248e-05 0.0002704
-0.0020371 -0.0054228 0.067087 0.34198 -0.0051976 0.0020149 -2.0812e-05 4.8922e-06
-3.5533e-05 -0.00029523 -5.8217e-05 -1.9531e-05
-0.0020852 0.0025965 -0.0051412 0.0021253 -0.26006 0.13136 -3.9882e-07 -0.00018947
-0.00048101 -0.00041506 -0.00068944 -3.776e-07
-0.00015255 3.925e-05 2.1822e-05 5.6749e-06 -4.8183e-05 -0.00017839 -0.040956 0.20942
-0.0012917 -0.003412 -0.0011861 0.00022699
0.00014784 -0.00011641 -7.3628e-05 -0.00020174 -0.00047227 -0.00031142 -0.0013227 -0.0035632
-0.21379 0.22515 0.0017297 -0.0053099
1.928e-05 0.00023035 -6.1251e-05 -0.00010089 -0.0006271 -0.00012773 -0.0011998 0.00030682
0.0017383 -0.005155 -0.20287 0.23787
5960000000 -0.18572 0.18287 -0.0030772 -0.0038918 -0.00071867 0.0026822 -0.00013777 0.00019162
-0.00027149 8.9381e-06 -0.00022616 6.4828e-05
-0.0030891 -0.0039043 0.093832 0.34066 -0.0041871 0.0023762 -0.00016181 1.7963e-05
-1.0381e-05 0.00013787 7.4755e-05 0.00011315
-0.00067204 0.0026094 -0.0042009 0.002437 -0.2442 0.15715 -2.7971e-05 -0.00015313
-0.00046564 6.0705e-05 -0.00032925 -0.00027549
-0.0001704 0.00019558 -0.00018404 6.4138e-06 -2.2358e-06 -0.00014475 -0.022413 0.21778
-0.0021594 -0.0030221 -0.0010675 0.0010372
-0.00020003 0.00018788 8.9817e-06 9.6523e-05 -0.00043049 0.00016516 -0.0023577 -0.0029198
-0.19333 0.24073 -7.6781e-05 -0.0050694
-3.5913e-05 7.1252e-05 4.4797e-05 0.00010787 -0.00031328 -0.00023674 -0.0010207 0.0009881
2.7917e-05 -0.0052402 -0.17331 0.26446
6020000000 -0.16761 0.19813 -0.0038499 -0.0029256 -0.00019274 0.0030273 -7.8854e-05 0.00054346
-0.00037348 0.00039433 -2.2006e-05 0.00028676
-0.0038211 -0.0029147 0.12184 0.33186 -0.0046144 0.0033788 -6.6865e-05 0.00014848
-0.00018123 0.00012564 -0.00017602 0.00026087
-0.00012881 0.003015 -0.0045392 0.0034377 -0.22439 0.16925 -0.0002657 0.00020385
-0.00062777 0.0002328 -0.00067304 0.00045795
-3.7389e-05 0.00058988 -8.0291e-05 0.00016021 -0.00029548 0.00027983 -0.01594 0.21325
-0.0029421 -0.0029696 -0.00065302 0.00072247
-0.00029564 0.00042275 -0.00017394 8.5668e-05 -0.00069362 9.9718e-05 -0.0028248 -0.0030275
-0.16431 0.25337 -0.00018881 -0.0049084
-6.7699e-05 0.0003274 -0.00018149 0.0003109 -0.00069816 0.00044925 -0.00068604 0.00067664
-0.00036979 -0.0047743 -0.14645 0.26352
6080000000 -0.14717 0.20665 -0.0040516 -0.00082268 0.0012585 0.0029019 0.00010955 6.9182e-05
0.00012413 0.00018861 0.00017766 0.00010217
-0.0040367 -0.0008151 0.1433 0.33236 -0.0029363 0.0047372 -2.9319e-05 -3.9317e-05
3.9246e-06 0.00016691 9.7786e-05 0.00032352
0.0013374 0.0028448 -0.0028302 0.0047614 -0.20624 0.19599 0.00024919 0.0001625
-0.00015048 0.0006145 -0.00026429 0.0003508
6.1503e-05 9.1374e-05 -3.2756e-05 -3.1001e-05 0.00029101 0.00014633 0.00089903 0.22134
-0.0039975 -0.001945 -0.00088058 0.0010631
8.4868e-05 0.00032089 7.3395e-05 9.2264e-05 -0.00013916 0.00073507 -0.004115 -0.0020061
-0.13574 0.27108 -0.0017112 -0.0050948
0.00025 4.9991e-05 0.00012023 0.00029813 -0.00038168 0.00037369 -0.00081942 0.00116
-0.0014613 -0.0051239 -0.12417 0.28441
6140000000 -0.12993 0.21967 -0.0035986 -0.00049745 0.0016817 0.0021076 5.4533e-05 -5.5481e-06
1.4356e-05 -7.8138e-05 0.00043533 -0.00022086
-0.0035802 -0.00049653 0.16995 0.31323 -0.0021009 0.005302 3.845e-05 6.1741e-07
0.0003564 -1.9733e-05 0.00029827 5.493e-05
0.0017117 0.0020902 -0.002002 0.0053601 -0.18266 0.21524 0.00040876 -8.2323e-05
0.00014816 0.00072554 -2.4586e-05 0.00078942
9.7267e-05 5.506e-05 1.676e-05 2.7238e-05 0.0003266 -9.4932e-05 0.01356 0.21212
-0.0045556 -0.0008763 -0.00041632 0.0014321
0.00017754 -7.0514e-05 0.00036314 -9.1702e-05 5.4139e-05 0.00064971 -0.0044583 -0.00079301
-0.11551 0.29031 -0.0029737 -0.0042489
0.00046928 -0.00030089 0.00027548 9.9397e-05 0.00013546 0.00065372 -0.00045936 0.0013181
-0.0031979 -0.0042194 -0.085547 0.28259
6200000000 -0.11431 0.225 -0.0029964 -0.00016518 0.0022146 0.0012321 0.00012967 0.00038738
-0.00027732 0.00010018 -0.00015047 -0.00029657
-0.0029981 -0.00015614 0.19791 0.31129 -0.00079149 0.0052264 7.0047e-05 0.00024109
7.3621e-06 3.8492e-06 0.00012642 8.6497e-05
0.0023224 0.0012275 -0.00073467 0.0052489 -0.16313 0.22884 7.2773e-05 -0.0002948
0.00057047 -5.3253e-05 0.00023764 0.00029275
7.4092e-05 0.00033039 7.2387e-05 0.00024659 9.6181e-05 -0.00032987 0.026912 0.22051
-0.0044257 0.00046758 8.5759e-05 0.0013453
-0.00030266 0.00017914 4.575e-05 2.5431e-05 0.00060483 -6.2121e-05 -0.0043944 0.00036794
-0.10328 0.29584 -0.0037612 -0.0036511
-0.00023746 -0.0003388 0.00013349 8.8281e-05 0.00017505 0.00039943 9.2832e-05 0.0014101
-0.0038186 -0.0034912 -0.072321 0.29209
6260000000 -0.099203 0.23787 -0.0031508 0.00087766 0.0021513 0.00045562 0.00027214 -0.00011282
0.00014179 0.00023806 -0.00014577 -4.6395e-05
-0.0031234 0.00091407 0.21521 0.29594 -2.7799e-05 0.0053861 3.2085e-05 -0.0001396
1.7135e-05 -5.5395e-05 0.00019318 9.1283e-05
0.0022247 0.00045141 9.8118e-05 0.0053736 -0.14018 0.25018 6.1845e-05 -4.2521e-05
0.0003073 -0.00017434 0.00030086 5.6017e-05
0.00026246 -7.1551e-05 3.4115e-05 -8.7168e-05 0.00013963 -4.325e-05 0.042968 0.2156
-0.003902 0.001602 0.00063489 0.0012624
7.4064e-05 0.00023546 -5.5294e-05 -9.8691e-05 0.00022411 -0.00023639 -0.0039687 0.0017634
-0.074108 0.29665 -0.0043577 -0.0022207
-5.3318e-05 -1.3443e-05 0.00024051 5.1094e-05 0.00027538 -4.6632e-05 0.00065745 0.0011979
-0.0041791 -0.0023189 -0.026712 0.29162
6320000000 -0.082891 0.23987 -0.0025163 0.0015425 0.0021996 -0.00045983 7.6594e-05 0.00013236
-0.00054307 0.000432 -0.00021973 0.00038064
-0.0025461 0.0015472 0.24048 0.28585 0.0019312 0.0055538 8.6376e-05 8.6308e-05
-4.8344e-05 -0.00012436 0.00020762 -9.9545e-05
0.0021427 -0.00048701 0.0020686 0.005516 -0.12231 0.25865 -0.00019051 -0.00030621
0.00020607 -4.3187e-05 0.00033782 0.00012161
7.9683e-05 7.3038e-05 6.1847e-05 8.8992e-05 -0.00019925 -0.00020778 0.04176 0.21662
-0.0036405 0.0019815 0.00067403 0.00078863
-0.00053472 0.0003819 -8.1754e-05 -0.00017986 0.0003289 -1.5223e-08 -0.0034507 0.0019765
-0.050558 0.30681 -0.0049252 -0.001513
-0.00013431 0.00024307 0.00019055 -0.0001063 0.00039539 3.8579e-05 0.00061082 0.0008917
-0.0050531 -0.0014111 -0.01644 0.29018
6380000000 -0.063058 0.24703 -0.0017714 0.0019803 0.0016598 -0.00048521 -1.0096e-05 -5.58e-05
0.00023123 0.00022688 0.00015551 0.00019078
-0.001784 0.0019521 0.25688 0.26634 0.0031522 0.0041884 -0.00016907 -6.1855e-05
-0.00024818 -0.00020154 -0.00010975 -0.00024958
0.0016845 -0.00054324 0.0032343 0.0041331 -0.094149 0.27452 -0.0002361 0.00020677
0.00055437 -9.7707e-05 0.00062847 0.00017203
-1.3161e-05 -6.8339e-05 -0.00018836 -0.00010621 -0.0001626 0.00013823 0.062732 0.20707
-0.0027063 0.0031928 0.00099347 0.00081255
0.00026752 0.00020628 -0.0002527 -0.00019099 0.00039764 -0.00011084 -0.0028526 0.003206
-0.02997 0.29885 -0.0050633 0.0002683
0.00018688 0.00020669 -0.00013645 -0.00028126 0.00054928 0.00017948 0.0010547 0.00075674
-0.0049249 0.0001939 0.023851 0.29212
6440000000 -0.040099 0.25739 -0.00080754 0.0024011 0.0017446 -0.00079289 0.00033291 -4.929e-05
0.0002059 -0.00043425 -0.00022868 -0.00021845
-0.00077481 0.0023724 0.27735 0.25188 0.0033916 0.0028095 0.00010465 2.1832e-05
-9.1776e-05 7.6898e-06 -0.00015895 -0.00032866
0.0016817 -0.00082708 0.0034506 0.0027619 -0.076756 0.28857 -0.00013779 0.00018835
-0.0003854 9.9428e-06 0.00039199 -0.00037422
0.00041172 -9.2623e-05 0.00012936 -5.0479e-06 -0.0001255 0.00029699 0.064966 0.20299
-0.0017951 0.0036542 0.0009763 0.00069079
0.00025219 -0.00048319 -0.00012899 1.3291e-05 -0.00034962 4.7997e-05 -0.0015978 0.0037086
0.012764 0.3026 -0.0045435 0.001412
-0.00025081 -0.00031078 -0.00015127 -0.00024677 0.00047273 -0.00050073 0.00089377 0.00064543
-0.0044487 0.0015211 0.034757 0.27667
6500000000 -0.021728 0.25684 -0.00012927 0.0019911 0.001343 -0.00098905 0.00014895 -0.00011097
0.00012606 0.00012568 -3.3155e-06 0.00039845
-0.00010757 0.0020144 0.30197 0.22448 0.0037102 0.0024172 0.00010618 3.8353e-05
0.00028378 0.00013079 0.00018019 -0.00010616
0.0012836 -0.0010126 0.0037416 0.0023033 -0.065346 0.28574 4.305e-05 4.4327e-05
8.6262e-05 -0.00016666 -3.5001e-05 -0.0002517
0.00018013 -4.2858e-05 0.00012218 -1.5997e-05 2.6932e-06 5.1511e-05 0.088835 0.19779
-0.00033844 0.0038994 0.0010765 0.0005432
0.00013111 0.00010945 0.00027074 9.0964e-05 0.00019359 -0.0001948 -0.00037117 0.0037906
0.033718 0.30593 -0.0032945 0.0027938
3.037e-05 0.00034918 0.0001812 -8.8841e-05 -0.00010775 -0.00031362 0.001102 0.00054727
-0.0034118 0.0026037 0.072572 0.27726
