# Supplementary material for: Early Detection of Alzheimer’s Disease via Machine Learning-Based Microwave Sensing: An Experimental Validation
Source: Sensors (Basel). 2025 Apr 25;25(9):2718. doi: 10.3390/s25092718 (PMC12074295; doi:10.3390/s25092718)
Supplement: Supplementary file 1 [file sensors-25-02718-s001.zip › measurements_paper_sensors/26 febbraio - PART1/set10 H/CSF_H_m1.s6p]

!Keysight Technologies,M9804A,MY58100912,A.14.10.03
!Date: Thursday, April 27, 2023 10:28:33
!Correction: S11(C  6-Port  ) 
!S12(C  6-Port  ) 
!S13(C  6-Port  ) 
!S14(C  6-Port  ) 
!S15(C  6-Port  ) 
!S16(C  6-Port  ) 
!S21(C  6-Port  ) 
!S22(C  6-Port  ) 
!S23(C  6-Port  ) 
!S24(C  6-Port  ) 
!S25(C  6-Port  ) 
!S26(C  6-Port  ) 
!S31(C  6-Port  ) 
!S32(C  6-Port  ) 
!S33(C  6-Port  ) 
!S34(C  6-Port  ) 
!S35(C  6-Port  ) 
!S36(C  6-Port  ) 
!S41(C  6-Port  ) 
!S42(C  6-Port  ) 
!S43(C  6-Port  ) 
!S44(C  6-Port  ) 
!S45(C  6-Port  ) 
!S46(C  6-Port  ) 
!S51(C  6-Port  ) 
!S52(C  6-Port  ) 
!S53(C  6-Port  ) 
!S54(C  6-Port  ) 
!S55(C  6-Port  ) 
!S56(C  6-Port  ) 
!S61(C  6-Port  ) 
!S62(C  6-Port  ) 
!S63(C  6-Port  ) 
!S64(C  6-Port  ) 
!S65(C  6-Port  ) 
!S66(C  6-Port  ) 
!S6P File: Measurement: :
# Hz S  RI   R 50
500000000 -0.32775 -0.065585 -0.010286 -0.001824 -0.0085019 0.012095 -0.0039892 0.012242
0.012629 0.0056364 -0.0050114 0.0097553
-0.01021 -0.0016656 -0.40902 -0.073538 0.0084096 -0.010861 0.0011888 0.011944
0.0086207 0.0034487 0.0015842 0.014374
-0.0086982 0.012276 0.0085306 -0.010272 -0.25683 0.19067 0.006414 0.0031778
-0.0016942 0.00832 0.00074428 0.012186
-0.0034206 0.012686 0.0014327 0.012704 0.0066847 0.0032693 -0.32639 0.041192
-0.020336 -0.0042037 0.017043 0.025607
0.012781 0.0065308 0.009015 0.0021464 -0.0019379 0.0080732 -0.019953 -0.0040739
-0.21959 -0.23431 -0.029792 0.0049413
-0.0045905 0.0093347 0.0014273 0.014606 0.00086746 0.012302 0.016347 0.026882
-0.028615 0.0054106 -0.25981 -0.14762
560000000 -0.31704 0.10453 -0.021843 -0.066913 0.00060652 0.013709 0.0051663 0.01106
0.01139 0.0049178 0.009987 0.0094289
-0.022474 -0.067437 -0.37165 0.089352 -0.042008 -0.039349 0.013977 0.0031969
-0.015085 -0.0055371 0.0044811 -0.00078317
0.00050822 0.012805 -0.040971 -0.03807 -0.18193 0.24059 0.00013321 -0.0051029
0.017935 0.0053339 0.0076691 -0.0056949
0.0059784 0.010577 0.013715 0.003017 0.00020342 -0.004941 -0.30433 0.13061
0.0063931 -0.02173 0.0053719 -0.02174
0.010638 0.0046798 -0.014663 -0.0049144 0.018679 0.0060612 0.0058702 -0.022005
-0.30048 -0.050143 0.011585 -0.050108
0.010826 0.010997 0.0042383 -0.0011445 0.007603 -0.0046814 0.0052166 -0.021626
0.011123 -0.049764 -0.33005 0.00486
620000000 -0.27545 0.080687 -0.023256 0.0094074 0.0036405 0.0088867 0.0084714 -0.0041452
0.011826 -0.0010445 0.0010043 -0.0025447
-0.023543 0.0090751 -0.39953 0.036043 -0.019046 0.00012086 -0.001536 -0.0021034
0.01244 -0.0052863 0.0011013 -0.0028709
0.0035734 0.0089524 -0.018868 7.4642e-05 -0.15531 0.24991 -0.00091098 -0.0047499
-0.004271 -0.0030235 0.0086759 -0.0030222
0.0091617 -0.0050784 -0.0015421 -0.0021239 -0.0013441 -0.0052335 -0.26101 0.1418
-0.040108 -0.020771 0.013334 0.02855
0.011477 -0.00049811 0.012487 -0.005042 -0.0041009 -0.0023762 -0.039953 -0.021163
-0.21523 -0.089068 -0.044917 0.012772
0.0018121 -0.0022507 0.00081058 -0.0034658 0.0085408 -0.00297 0.013297 0.028623
-0.04486 0.013472 -0.24412 -0.033661
680000000 -0.24193 0.17352 -0.02614 -0.01523 0.0049973 0.0052299 0.00068908 -0.0075861
-0.0015101 -0.01171 0.0047028 -0.0056049
-0.026282 -0.015141 -0.39036 0.13746 -0.032541 -0.0021097 -0.0019489 -0.00051852
-0.0015622 -0.0094429 -0.0012347 -0.0015704
0.0046363 0.0054294 -0.032577 -0.0019537 -0.10775 0.27305 -0.00082932 7.4775e-05
-0.0015192 0.00073557 -0.0025542 -0.0089884
0.00096938 -0.0073966 -0.0017102 -0.00046675 -0.00093974 4.928e-05 -0.21975 0.19303
-0.02259 -0.008104 -0.00916 -0.011403
-0.0013261 -0.011211 -0.0014978 -0.0093604 -0.0015698 0.00087131 -0.022265 -0.0081825
-0.28253 0.013686 -0.005223 -0.0076352
0.0050543 -0.0061555 -0.00095682 -0.0021015 -0.0024519 -0.0093795 -0.010051 -0.011958
-0.0046253 -0.007745 -0.26191 0.075117
740000000 -0.19502 0.16735 -0.041317 0.026623 0.013502 -0.0038941 0.00010454 -0.0040753
-0.0041846 -0.0024372 -0.0062775 0.0034435
-0.041027 0.026328 -0.33675 0.15668 -0.037119 0.034243 0.00012262 -0.0062104
-0.014018 0.0069274 -0.0008434 -0.0058161
0.013884 -0.0041382 -0.037073 0.034402 -0.07469 0.27333 -0.0019221 0.0033041
-0.00060241 -0.0059476 -0.0018713 0.00077179
0.00039764 -0.0041341 3.9964e-05 -0.0059366 -0.0019055 0.0032796 -0.20271 0.20027
-0.041688 -0.0097714 0.022584 0.017318
-0.0049763 -0.0019649 -0.012203 0.0074523 -0.000972 -0.0055756 -0.041753 -0.010052
-0.17966 0.046722 -0.043486 -0.00063881
-0.0062177 0.0033239 -0.0015128 -0.0057858 -0.001929 0.00056867 0.022761 0.016793
-0.043899 0.00033234 -0.25148 0.078664
800000000 -0.16637 0.21279 -0.022258 0.015655 0.0055983 -0.010255 -0.0044074 -0.0021306
-0.0045211 0.0014143 0.0043428 0.00095903
-0.022664 0.015651 -0.34449 0.2284 -0.0088378 0.03424 -0.0021897 0.0020986
-0.00049275 0.0022248 0.00091671 0.0054671
0.00554 -0.01034 -0.0087208 0.034308 -0.036123 0.29928 0.0010249 0.0013136
5.1883e-06 0.00336 -0.0015658 0.00077169
-0.0046371 -0.002215 -0.0023643 0.0019368 0.00097461 0.0013145 -0.17417 0.22756
-0.028916 0.01298 0.014529 -0.010408
-0.0045108 0.0015377 -0.0003241 0.0024245 0.00011506 0.0032596 -0.028811 0.013088
-0.23187 0.071955 -0.017938 0.020885
0.0045121 0.00091388 0.00070978 0.0051245 -0.0015837 0.00077504 0.014502 -0.010838
-0.018281 0.021036 -0.24906 0.12982
860000000 -0.13232 0.23455 -0.018395 0.030718 -0.0031805 -0.010046 -0.0019438 0.0003153
0.0041117 0.0054526 -0.0041195 -0.0030369
-0.01845 0.030657 -0.29793 0.27313 0.0073836 0.034316 0.00012175 0.0018925
0.0034368 0.0003888 0.0033102 0.0003147
-0.0032751 -0.0099497 0.007367 0.034473 0.011926 0.30938 -0.00048104 -0.00051259
0.002506 -0.0016769 0.0015228 0.0042981
-0.001915 0.00044255 0.00027834 0.002163 -0.0005296 -0.00046208 -0.13756 0.2392
-0.018464 0.017149 -0.0068327 -0.0095959
0.0038434 0.0053959 0.0039101 0.00040885 0.0025295 -0.0015989 -0.01841 0.016988
-0.17726 0.13209 -0.026705 0.01521
-0.0035746 -0.003559 0.0031573 0.00048974 0.0016361 0.0043226 -0.0066191 -0.0097076
-0.027126 0.014942 -0.19866 0.17737
920000000 -0.1096 0.25803 0.0043098 0.0392 -0.0091676 -0.0045347 -0.0018501 0.0017535
0.00039618 0.0015639 0.0029239 -0.0013484
0.0042444 0.039315 -0.27126 0.29507 0.027829 0.022992 0.0013662 0.0010037
0.0072893 3.1368e-05 0.0039139 -0.0032582
-0.009317 -0.0046088 0.02791 0.022955 0.058124 0.31169 0.0017969 -8.7394e-05
0.00065744 -0.00023667 0.00097207 -0.0016229
-0.0019264 0.0017643 0.0014134 0.00098776 0.0018204 -0.00014136 -0.1139 0.25654
-0.012749 0.030988 0.0040952 -0.0067127
0.00047181 0.0017619 0.0071433 1.9397e-05 0.00055998 -0.00020752 -0.012536 0.030703
-0.1699 0.13575 -0.0028273 0.02881
0.0031345 -0.0016905 0.0037174 -0.0031976 0.00095471 -0.0015395 0.0040598 -0.0063212
-0.003429 0.028398 -0.20807 0.19003
980000000 -0.063565 0.27955 0.016489 0.030571 -0.0093565 0.0047162 0.001626 0.0035701
0.0038315 -0.0013074 -0.003747 -0.0028959
0.016331 0.030627 -0.21946 0.33212 0.032951 0.0054473 0.0018533 -0.00017379
0.0018893 -0.0059821 -0.00040966 -0.0027535
-0.0093249 0.0046294 0.033059 0.0053204 0.10457 0.30648 0.00044569 -0.0011172
0.00031364 -0.0016835 0.0015529 -0.00023534
0.0016138 0.0034738 0.0018397 -0.00019109 0.00048166 -0.0011542 -0.075889 0.26773
0.0066124 0.030086 -0.0096735 -0.0079123
0.0038552 -0.0012329 0.0016519 -0.0060393 0.00033506 -0.0016933 0.0066445 0.030171
-0.13938 0.17264 0.0045977 0.02045
-0.0034915 -0.0025011 -0.00064048 -0.0025027 0.0014188 -0.00023717 -0.009506 -0.0080102
0.0046053 0.020227 -0.16632 0.23934
1040000000 -0.023044 0.28978 0.033064 0.020096 -0.00121 0.0074488 0.0025933 0.00078668
0.00017768 -0.0033988 -4.5398e-05 -0.0013843
0.032971 0.02 -0.18479 0.34675 0.029713 -0.014199 0.0014886 -0.0017227
-0.0024043 -0.0024378 -0.0011574 -0.0029352
-0.0011642 0.0075464 0.029671 -0.014342 0.15099 0.2941 -0.00051379 -0.0013972
-0.0015018 -0.00097232 -0.00070203 -0.0010591
0.0024412 0.00079745 0.0014989 -0.0017189 -0.00049181 -0.0013824 -0.048709 0.27789
0.018408 0.01971 -0.0019677 0.0013261
0.00018903 -0.0034285 -0.0023022 -0.0024721 -0.0015607 -0.00097441 0.018423 0.019718
-0.1082 0.18062 0.013454 0.020615
0.00021421 -0.0013268 -0.0011371 -0.0028546 -0.00065331 -0.0010849 -0.0021737 0.0012148
0.01339 0.0207 -0.14609 0.25973
1100000000 0.021963 0.2999 0.036731 -0.0027575 0.0034599 0.0041236 0.0024542 -0.0010293
-0.0021833 -0.003198 -0.0041414 -0.0002097
0.036694 -0.0027731 -0.14122 0.36655 0.01561 -0.027499 -4.8297e-05 -0.0018907
-0.003367 -0.00093051 -0.0037143 -0.00068658
0.0034874 0.0040699 0.015485 -0.02759 0.19755 0.27496 -0.0017615 0.00027719
-0.0016281 0.00063256 -0.0011789 -0.00047131
0.002468 -0.00099822 -0.00010089 -0.0017844 -0.0017397 0.00029287 -0.0086126 0.28327
0.024603 0.006583 -0.0026615 -2.256e-05
-0.0022397 -0.0032604 -0.0033444 -0.00088877 -0.0016551 0.00063204 0.024492 0.0064993
-0.089336 0.19721 0.019759 0.0098054
-0.0042815 -0.00016119 -0.0036096 -0.0006166 -0.0011022 -0.00040356 -0.0026625 3.3182e-05
0.019752 0.0098069 -0.10112 0.29274
1160000000 0.073033 0.29723 0.025263 -0.019934 0.0033611 -0.00060704 -7.0281e-05 -0.0023449
-0.0042709 -0.0010759 -0.0011484 0.0042198
0.02524 -0.019871 -0.097401 0.3718 -0.0033546 -0.028689 -0.0015445 -0.0014795
-0.0027439 0.0024633 -0.0015133 0.0019327
0.0033791 -0.00065211 -0.0035009 -0.028687 0.24109 0.24517 -0.00059891 0.0016301
-0.00043271 0.0018208 -0.0010063 0.00022036
-6.9063e-05 -0.0025044 -0.0016332 -0.0015479 -0.00059662 0.0016655 0.030645 0.28054
0.021553 -0.0094811 -0.0036123 0.005237
-0.0041059 -0.00085403 -0.0026059 0.0026414 -0.0004077 0.0017663 0.02168 -0.0094701
-0.055193 0.20804 0.019213 0.0010895
-0.0012851 0.0043505 -0.0017495 0.0020112 -0.0010359 0.00031086 -0.0036642 0.0052406
0.01925 0.0011035 -0.05347 0.29602
1220000000 0.11682 0.28876 0.012158 -0.029923 -0.00113 -0.0014243 -2.4184e-05 -0.0010565
-0.0027595 0.0022823 0.0011223 0.0019803
0.01224 -0.029897 -0.053329 0.38656 -0.016558 -0.021105 -0.0025463 0.00050611
2.0686e-05 0.0030448 -0.00088797 0.0019015
-0.0011334 -0.0014077 -0.016701 -0.021051 0.28085 0.20715 0.00082425 0.0015006
0.00055192 0.001106 0.00024358 0.00063029
2.2134e-05 -0.00094573 -0.002578 0.00050787 0.00080169 0.0015315 0.070121 0.27285
0.011246 -0.016271 0.0021132 0.0016812
-0.0028322 0.002265 4.5327e-06 0.0029918 0.00051844 0.0011724 0.011265 -0.01627
-0.033459 0.21987 0.01532 -0.012624
0.0012387 0.0020316 -0.00072301 0.0019905 0.0002719 0.00058935 0.0021543 0.0015758
0.015304 -0.012654 -0.023792 0.31495
1280000000 0.16758 0.2692 -0.0066791 -0.029144 -0.0018939 0.0017701 -0.00094922 -0.002087
-0.000878 0.003288 0.0025997 0.0013178
-0.0067039 -0.029181 -0.0066082 0.37868 -0.023645 -0.0082155 -0.00087306 0.0014033
0.0016103 0.0018104 0.0005701 0.0020643
-0.0019187 0.0017747 -0.023684 -0.0081134 0.31249 0.16397 0.0013737 -0.0001118
0.001016 0.00027474 0.00038997 0.00038052
-0.00095652 -0.002088 -0.000796 0.0013927 0.0014249 -0.00015968 0.10697 0.257
0.0018734 -0.019052 -0.00010039 0.00017731
-0.00090825 0.0034967 0.001718 0.0018086 0.0010889 0.000283 0.0018125 -0.018961
0.003204 0.22529 0.0037709 -0.015131
0.0025204 0.0013827 0.00058392 0.0021613 0.00023519 0.00039322 -6.3674e-05 0.00016847
0.0037761 -0.015053 0.024535 0.31824
1340000000 0.20523 0.23778 -0.016704 -0.020035 0.00040395 0.0041346 -0.0018553 -0.00078855
0.0016088 0.0028691 0.0017638 -0.0015194
-0.016623 -0.020005 0.032661 0.37209 -0.020879 0.0043824 -0.0001754 0.0019761
0.0018863 0.0008625 0.0011382 0.00085691
0.00043768 0.0041223 -0.020851 0.0045539 0.3355 0.11644 0.00081166 -0.00098041
0.00057575 -0.00054291 0.00010543 0.00025989
-0.0018628 -0.00081412 -0.00015644 0.0020004 0.00086332 -0.0009226 0.14017 0.2375
-0.0075338 -0.016577 0.0010064 0.00052117
0.0014324 0.0028064 0.0018245 0.00091908 0.00057678 -0.000533 -0.0075264 -0.016679
0.032692 0.22385 -0.0028984 -0.014216
0.0017859 -0.0014331 0.0012823 0.00076177 0.00015767 0.00018169 0.0010258 0.00063598
-0.0029889 -0.014173 0.062389 0.31522
1400000000 0.24013 0.20123 -0.023328 -0.0087468 0.0047605 0.0031071 -0.0021852 0.00077028
0.002634 0.0010162 0.00037185 -0.0013451
-0.023346 -0.0087291 0.071282 0.36033 -0.014226 0.012314 0.0012661 0.0013468
0.001198 -0.00064477 0.0011192 0.00024273
0.0047928 0.0030997 -0.014174 0.01244 0.34966 0.062599 -6.0083e-05 -0.0012649
0.00019603 -0.00016035 0.00042119 0.000264
-0.0022199 0.00073887 0.0012915 0.0013606 -6.849e-05 -0.0013041 0.17018 0.20912
-0.013652 -0.010247 -0.00092124 -0.00034629
0.0025929 0.00094268 0.0011889 -0.00065647 0.00018815 -0.00016301 -0.013734 -0.010222
0.066167 0.2227 -0.009543 -0.0092377
0.00042475 -0.0013681 0.0011687 0.00023069 0.00041152 0.00026067 -0.00092878 -0.00039108
-0.0096156 -0.0092939 0.10767 0.30598
1460000000 0.26411 0.15829 -0.020767 0.0037828 0.005154 -0.0016202 -0.001497 0.0017689
0.0021523 -0.00035595 -0.00018712 -0.00091237
-0.020704 0.0037275 0.10612 0.33898 -0.0052416 0.014986 0.0016752 0.00026591
0.0011489 -0.0012409 0.0012808 -0.00051058
0.0050948 -0.0016804 -0.0051983 0.014958 0.35621 0.0075412 -0.0010637 -0.0010498
0.0003103 -0.00021932 0.00065325 -0.00024749
-0.0014739 0.0018189 0.0016337 0.00025417 -0.0010684 -0.0010724 0.19728 0.18028
-0.015002 -0.0037906 -0.00096766 0.001907
0.0021183 -0.00039803 0.0010696 -0.0012382 0.00025423 -0.00022873 -0.014993 -0.0037752
0.095511 0.21086 -0.011769 -0.0030594
-0.00021629 -0.0010021 0.0011898 -0.00056207 0.0006277 -0.00020719 -0.00099965 0.0019005
-0.011819 -0.0030785 0.14145 0.2862
1520000000 0.27786 0.11753 -0.015459 0.0095331 0.0032219 -0.0039381 0.00016825 0.0026137
0.0023476 -0.0019544 -0.0010603 -0.00014001
-0.015432 0.0095366 0.14046 0.32559 0.0021425 0.012224 0.0016951 -0.00067522
0.00023567 -0.0010382 0.00039134 -0.00096587
0.0031283 -0.0039276 0.0022286 0.012251 0.34908 -0.049205 -0.00078123 -0.00032568
0.00077001 -0.00086446 0.00018174 -0.00020064
0.00011766 0.0026263 0.0016873 -0.00069062 -0.00078117 -0.00034602 0.2214 0.14238
-0.014951 0.0017532 0.0013094 0.0020587
0.0023007 -0.001936 0.00024208 -0.0011035 0.00078634 -0.00099091 -0.014994 0.0017555
0.12419 0.20065 -0.011898 0.0012547
-0.0010884 -0.00012311 0.00037086 -0.0010063 0.00012599 -0.00017841 0.0013254 0.0021062
-0.011828 0.0013085 0.1751 0.26792
1580000000 0.28871 0.071828 -0.00899 0.013278 -0.0011276 -0.0045688 0.0014968 0.0018366
-0.0001737 -0.0022292 -0.00027046 0.00039471
-0.0090111 0.013238 0.16872 0.30098 0.0053894 0.0071051 0.00060558 -0.0015854
-0.00040529 -0.0012014 -0.0002391 -0.00081208
-0.0011858 -0.0045673 0.0054313 0.0070532 0.32866 -0.10671 -0.0014057 0.0002326
-0.00031639 -0.0013507 0.00023523 -0.00058442
0.0015788 0.0018542 0.00057769 -0.0015564 -0.0014891 0.00020588 0.23601 0.10269
-0.011786 0.0069252 0.0021695 0.00084902
-0.00019004 -0.0022621 -0.00044931 -0.0011179 -0.00037461 -0.0013146 -0.011755 0.0069673
0.14958 0.18561 -0.0093989 0.0072595
-0.00030828 0.00032887 -0.00020147 -0.00081542 0.00023812 -0.00064138 0.0021028 0.0008116
-0.0094151 0.0073097 0.20843 0.24248
1640000000 0.29184 0.031036 -0.0020807 0.012409 -0.0028103 -0.0022382 0.0027112 0.00094266
-0.00054785 -0.0017375 -0.00028922 0.00050867
-0.0020894 0.012374 0.19857 0.27695 0.0054243 0.0022009 -0.00051015 -0.0018652
-0.00093988 -0.00055574 -0.00041808 -0.00065222
-0.002703 -0.002288 0.0054605 0.0021539 0.29924 -0.15596 -0.00078049 0.001177
-0.0011203 -0.0010651 -0.00014157 -0.00040606
0.0027231 0.00096816 -0.00051171 -0.0018712 -0.00075073 0.0011877 0.24901 0.053615
-0.0079032 0.0083893 0.0025689 -0.00065994
-0.00061133 -0.0017294 -0.00096229 -0.00061656 -0.0011132 -0.0011378 -0.0078676 0.0083849
0.17348 0.16475 -0.0044994 0.0095081
-0.00023017 0.00045648 -0.00040435 -0.00066012 -7.8642e-05 -0.00030632 0.0026126 -0.00061555
-0.0045156 0.0095209 0.23464 0.21255
1700000000 0.28633 -0.013969 0.0014682 0.0098857 -0.0034603 0.00029505 0.0030639 -0.0012128
-0.0021189 -0.00071791 0.00059577 0.00041539
0.0014508 0.0098723 0.21776 0.2456 0.0028109 -0.00043583 -0.0014779 -0.00071753
-0.00091673 -0.00014213 -0.00084399 -0.00048362
-0.0034913 0.00034715 0.002773 -0.00039234 0.25557 -0.19484 1.2829e-05 0.0015869
-0.0020944 -0.00020671 -0.00042919 -0.00095271
0.0031149 -0.0011903 -0.0014877 -0.00067849 9.0298e-06 0.0015855 0.24641 0.0031023
-0.0050979 0.0093928 0.0017109 -0.0021494
-0.0021466 -0.00069966 -0.00087369 -8.9417e-05 -0.002172 -0.00024078 -0.0051367 0.0094141
0.1932 0.14718 0.00022934 0.0097632
0.00057533 0.00039066 -0.00089302 -0.00047247 -0.00045699 -0.00095163 0.0016387 -0.0021056
0.00019406 0.0097459 0.25284 0.17936
1760000000 0.2754 -0.062629 0.004108 0.0067483 -0.0018951 0.00126 0.0013187 -0.0035527
-0.0013151 0.00051377 0.00033351 -0.00055755
0.004098 0.0067314 0.24413 0.20607 0.00021618 -0.0016785 -0.0012568 1.6131e-05
-0.0012023 0.00095512 -0.00054279 0.00034818
-0.0019272 0.0011626 0.00023988 -0.0017262 0.20686 -0.2267 0.0010368 0.0014391
-0.0012302 0.0014912 -0.0011894 -0.0006116
0.0013073 -0.0035419 -0.0012831 2.6376e-05 0.0010155 0.0014562 0.2374 -0.048997
-0.0014872 0.0090757 -9.1469e-05 -0.0026425
-0.0012681 0.0005918 -0.0012483 0.00093743 -0.001215 0.0015469 -0.001454 0.0090636
0.20988 0.11523 0.0042465 0.0070414
0.0003819 -0.00065713 -0.00047212 0.0003156 -0.0012538 -0.00060333 -0.00012119 -0.0025992
0.00427 0.0070758 0.26642 0.14214
1820000000 0.25239 -0.10029 0.0045363 0.0031513 0.00038587 0.0024027 -0.00087137 -0.0030492
-0.0012527 0.00091474 -0.00015154 -0.00013763
0.0045635 0.0031372 0.25515 0.17649 -0.002012 0.00012116 -0.0014534 0.0010194
-8.2843e-05 0.0013283 -0.0006628 0.00040936
0.00042912 0.0024521 -0.0020189 0.00015906 0.15677 -0.24152 0.0017358 0.00068836
-0.00028446 0.0024372 -0.0016049 0.00016399
-0.00089737 -0.0030574 -0.0014504 0.0010441 0.0016726 0.00068724 0.20752 -0.096824
0.00039453 0.007662 -0.0017307 -0.0017368
-0.0011966 0.00088393 -7.167e-05 0.0013376 -0.00029534 0.0024401 0.00041054 0.0076451
0.22995 0.088498 0.0051122 0.0034249
-0.00018761 -0.00018708 -0.0006779 0.00041717 -0.001628 0.00018112 -0.0017075 -0.0016837
0.005097 0.0033904 0.2704 0.10705
1880000000 0.21828 -0.1415 0.0024427 0.00077794 -0.00029818 0.0021769 -0.0028441 -0.0023044
-0.000222 0.0017609 0.00039586 -0.00055525
0.0024758 0.00077442 0.25977 0.12984 -0.003867 0.002788 -0.00024916 0.0018287
0.00060536 0.0014289 9.5774e-05 0.0010648
-0.00021938 0.0022052 -0.0038593 0.0028134 0.10538 -0.24961 0.0021726 -0.0010978
0.0016369 0.0020486 -0.00096551 0.0015892
-0.0028694 -0.0023283 -0.0003146 0.0018407 0.0022188 -0.0010472 0.16629 -0.13721
0.0014245 0.0056028 -0.0023759 0.00036839
-0.00018304 0.0017145 0.00059871 0.0014191 0.0016842 0.0021062 0.0014633 0.0056108
0.2363 0.058909 0.0054663 0.0013058
0.00022021 -0.00048054 0.00014799 0.00094125 -0.00099096 0.0016002 -0.0024126 0.00035437
0.0054832 0.0012944 0.27148 0.072904
1940000000 0.17944 -0.16789 0.00030096 -0.0010832 0.0017067 0.0018724 -0.0038528 0.00016262
0.0012132 0.00092207 -0.00059178 -0.00060248
0.00030476 -0.0010828 0.2612 0.098697 -0.0018937 0.005725 0.0011674 0.0013272
0.0021117 0.00041643 0.00097851 0.00031545
0.0017796 0.0018407 -0.0018633 0.0056986 0.06157 -0.24139 0.00045657 -0.0025367
0.0022983 0.00040594 0.00036884 0.0018397
-0.003965 0.00021827 0.0011238 0.0012972 0.00046201 -0.0025793 0.11383 -0.16807
0.0010509 0.0038476 -0.0014394 0.0016272
0.001258 0.0008746 0.0021445 0.00038853 0.0023616 0.00030907 0.0010174 0.0038478
0.24265 0.022267 0.0040036 -0.0024171
-0.00052108 -0.00069461 0.0010303 0.00031877 0.00037318 0.0018214 -0.0014677 0.0016153
0.0039628 -0.0024366 0.26165 0.037303
2000000000 0.13393 -0.18326 -0.0034124 0.00093328 0.0028779 0.0012583 -0.0025226 0.0036819
0.00096423 0.00042639 -0.00080114 0.0004092
-0.0033755 0.00096162 0.2479 0.06343 -0.00063221 0.0078574 0.0016575 0.00028326
0.0012803 -0.0014525 0.00042741 7.3654e-05
0.0028753 0.0013444 -0.00057215 0.0078879 0.020132 -0.22744 -0.0016711 -0.001747
0.0019937 -0.0011814 0.0016649 0.0014574
-0.002474 0.0037215 0.0016489 0.0002727 -0.0016166 -0.001595 0.059858 -0.17755
-0.00070214 0.0032751 0.00013295 0.0021243
0.00092722 0.00045517 0.0012379 -0.0014539 0.0020453 -0.0010941 -0.00063858 0.0032929
0.24088 -0.010464 0.00088876 -0.0032923
-0.00070283 0.00030312 0.0004073 5.9392e-05 0.0017011 0.0013643 0.00016529 0.0019823
0.00087403 -0.0032589 0.24969 0.0095831
2060000000 0.086633 -0.19111 -0.004272 0.0031044 0.0031067 -0.00067464 0.0007335 0.0036073
0.0015839 -0.00052685 -0.00024475 0.0010739
-0.0043077 0.0030654 0.23473 0.034395 0.0045712 0.0088412 0.00096871 -0.00059251
0.00052037 -0.0016923 0.00069096 -0.00022886
0.0030569 -0.00068897 0.0047303 0.0088096 -0.013069 -0.20935 -0.001823 0.00053283
0.00073045 -0.0022585 0.0028772 0.0004156
0.00071551 0.0034943 0.0010387 -0.00060942 -0.0017303 0.00037425 0.0084264 -0.17422
-0.0017216 0.0045924 0.0010344 0.0009708
0.0015822 -0.00060417 0.00052871 -0.0016644 0.00069426 -0.0023222 -0.0016404 0.004685
0.22813 -0.048707 -0.0010018 -0.0044738
-0.00035932 0.0011214 0.00061646 -0.00028663 0.0029614 0.00039375 0.0010505 0.0012359
-0.0010604 -0.0044275 0.23529 -0.015584
2120000000 0.042091 -0.18228 -0.0033762 0.0065314 0.0023069 -0.002848 0.0030337 0.0020691
0.00081267 -0.00148 0.00071824 0.00028994
-0.0033631 0.0065657 0.21434 0.011501 0.0072626 0.0047749 0.001058 -0.0011887
-0.0015215 -0.0020728 -0.00014047 -0.0011074
0.0023206 -0.0028681 0.0073571 0.0047158 -0.040769 -0.19214 -0.00095148 0.0017788
-0.0017153 -0.0016251 0.00055273 -0.0020868
0.0030882 0.0019335 0.0011204 -0.0012562 -0.00082679 0.0019344 -0.040121 -0.15681
-0.0021959 0.0064047 0.0016241 0.00088689
0.0007655 -0.0015725 -0.0014936 -0.0020839 -0.0016971 -0.0015679 -0.002251 0.0064321
0.2137 -0.082896 -0.0053273 -0.002514
0.00079717 0.00027372 -4.9352e-05 -0.0010678 0.00053571 -0.0021682 0.0014567 0.0009058
-0.0053147 -0.0024588 0.21454 -0.030686
2180000000 0.0018051 -0.17006 -0.0019482 0.0096205 0.00049919 -0.0023059 0.0033054 -0.00049012
0.00031184 -0.001133 0.0012008 0.0001901
-0.001936 0.009626 0.19517 -0.0073771 0.0082786 0.0039191 -0.00070712 -0.0016176
-0.0020738 0.00098511 -9.6241e-05 0.00026169
0.00046637 -0.0023846 0.0083115 0.00389 -0.062131 -0.16875 0.0011966 0.0017131
-0.00091326 -0.00019167 0.00038475 -0.0018315
0.0033262 -0.00044534 -0.00080658 -0.0016449 0.0013121 0.0016736 -0.076001 -0.1314
-0.00076018 0.0092546 0.0019058 -0.00019222
0.00034786 -0.0011365 -0.0021327 0.0010726 -0.00099521 -0.00021802 -0.00069231 0.0091371
0.18767 -0.11391 -0.0057258 0.0014113
0.0012146 0.00029811 -8.8667e-05 0.00024171 0.00042738 -0.001862 0.0019213 -0.00016775
-0.0058492 0.0014021 0.19842 -0.046586
2240000000 -0.027708 -0.14537 0.0023434 0.011007 -0.00058525 -0.0029457 0.0018415 -0.0024934
-0.0019187 -0.000697 0.00089186 -0.0017945
0.0021894 0.010886 0.17504 -0.012226 0.0087976 8.5723e-05 -0.00080686 -0.00040706
-0.00041155 0.0013134 -0.00061075 -0.00045689
-0.00057351 -0.0029146 0.0087644 -1.1754e-05 -0.079901 -0.14405 0.0020928 -0.0016638
-0.0011462 0.00014803 -0.0023692 -0.0015358
0.0017658 -0.0024763 -0.00087728 -0.00039597 0.0020702 -0.0015345 -0.11054 -0.10213
0.0016569 0.011029 0.0016144 -0.0005232
-0.0020158 -0.0008408 -0.0005068 0.0012822 -0.00099513 0.00012605 0.0015372 0.011128
0.15854 -0.13083 -0.0060047 0.004127
0.00084497 -0.0019736 -0.00064324 -0.00049288 -0.0023539 -0.0016132 0.0016669 -0.00064042
-0.0059453 0.0042305 0.17416 -0.05625
2300000000 -0.053997 -0.11878 0.0077841 0.0091855 -0.0011702 -0.0019681 -0.00090741 -0.0013081
-0.0013306 0.00063094 -0.0011505 -0.0010134
0.0077566 0.0091536 0.15591 -0.021725 0.0087749 -0.0022083 -0.00092738 0.00059554
2.3805e-05 0.0015951 7.0552e-05 0.00074402
-0.0012574 -0.0018111 0.0088146 -0.0022087 -0.091425 -0.12032 -0.00017004 -0.0017786
-4.4978e-05 0.0021081 -0.0019327 0.00086394
-0.00087252 -0.0013851 -0.0008553 0.00060692 -0.00022366 -0.0018583 -0.12976 -0.067685
0.0061013 0.011191 0.00050128 -0.0019528
-0.0012662 0.00065769 8.329e-05 0.0015559 -0.00017562 0.0019043 0.0061006 0.011103
0.12349 -0.15192 -0.0037722 0.0072836
-0.00099056 -0.0006836 8.7107e-05 0.00083398 -0.0018098 0.00089232 0.00051588 -0.0019248
-0.0038099 0.0072001 0.15921 -0.057808
2360000000 -0.072045 -0.087678 0.010658 0.0083062 -0.0011288 -0.0014667 -0.0016976 -0.0009327
-0.00051717 0.001013 -0.0016263 -0.00052348
0.010607 0.0082886 0.14616 -0.022086 0.0082544 -0.0052044 -0.00081902 0.0010666
0.0018383 0.00015291 9.7168e-05 -0.0002888
-0.0013006 -0.0015863 0.0082364 -0.0052492 -0.10209 -0.098627 -0.0026829 -0.001188
0.00085189 2.1684e-05 -0.00088807 0.0018006
-0.0016698 -0.00082006 -0.00084579 0.0010085 -0.0027078 -0.0012115 -0.14801 -0.035513
0.010409 0.010209 0.0013398 -0.0019873
-0.00079375 0.00087664 0.0018919 0.00016656 0.00096885 0.00017347 0.010593 0.010146
0.094051 -0.15241 7.9913e-05 0.0086114
-0.0017515 -0.00065472 0.00013592 -0.00018823 -0.00095705 0.0018054 0.001442 -0.0021303
6.6691e-05 0.0086429 0.13595 -0.06184
2420000000 -0.079383 -0.059563 0.014138 0.0026272 -0.0032352 -0.0012134 -0.00080724 0.00082874
0.0010909 0.0016018 -0.0014383 0.0017778
0.014188 0.0026615 0.12989 -0.021861 0.0046501 -0.0071109 0.0013696 0.0010623
0.0007149 -0.0014911 -0.00035717 -0.00017812
-0.0031469 -0.0012099 0.0045458 -0.007232 -0.11435 -0.077707 -0.002254 0.0012114
-1.3217e-05 -0.00042553 0.00039272 0.0027167
-0.0010208 0.00077493 0.0014105 0.001042 -0.0023047 0.0012275 -0.15625 0.0083953
0.014538 0.0073034 -0.00033539 -0.0026286
0.0010463 0.0013617 0.00060853 -0.0015322 0.00011244 -0.00044636 0.014367 0.0074152
0.059378 -0.1513 0.00097003 0.0091815
-0.0014544 0.0017693 -0.00046773 -6.9269e-05 0.00029179 0.0027829 -0.00036285 -0.0026146
0.00084488 0.0090444 0.1176 -0.056077
2480000000 -0.080539 -0.030037 0.01378 -0.0026675 -0.0016358 -3.1232e-05 -0.00033193 0.001395
0.0018043 -0.00035494 0.00017586 0.0014981
0.013823 -0.0025803 0.1313 -0.024173 0.002564 -0.0090658 0.0012176 6.6555e-05
-0.00060147 -0.00089774 -0.00010774 -7.0035e-05
-0.0016974 -7.9723e-05 0.0024995 -0.0091471 -0.11777 -0.058709 -0.00074201 0.0034554
-0.00029759 -0.00070722 0.0019743 0.0010061
-0.00026804 0.0014364 0.001232 3.1063e-05 -0.00073355 0.0034757 -0.15808 0.044405
0.018078 0.00091916 -0.0013729 -0.002621
0.0017705 -0.0002433 -0.00065618 -0.000997 -0.00040395 -0.00090614 0.01813 0.00080806
0.029492 -0.14436 0.0044698 0.0080116
0.00034104 0.0014419 -1.6406e-05 -0.00018923 0.0019648 0.00097206 -0.0016642 -0.0024926
0.0045859 0.0080108 0.098154 -0.053484
2540000000 -0.085922 -0.0019312 0.011556 -0.0064319 -0.0023575 0.00096702 0.00062649 0.00074866
0.00038441 -0.0017261 0.00095381 0.0016251
0.011519 -0.0064032 0.11785 -0.014531 -0.0013561 -0.0081053 0.00069694 -0.0015785
-0.0015795 -5.5703e-05 -0.00047493 0.0003339
-0.0024284 0.00096493 -0.0014606 -0.0080187 -0.12444 -0.034278 0.0022108 0.0024487
-0.0010992 -0.00010096 0.0018417 -0.00085602
0.00074511 0.00067844 0.00068983 -0.0015876 0.0021808 0.0024571 -0.1574 0.08412
0.017357 -0.0055443 -0.002401 -0.001793
0.00051393 -0.0018014 -0.0015501 -8.3975e-05 -0.0010676 -7.6856e-05 0.017253 -0.0055772
0.0040365 -0.12938 0.0070817 0.006251
0.00088821 0.0016583 -0.00047954 0.00037916 0.0018068 -0.0007725 -0.0024357 -0.0019992
0.0070964 0.0062387 0.082329 -0.038584
2600000000 -0.07817 0.022267 0.0083217 -0.0098945 -0.0013125 0.0025779 0.00069233 -0.00037578
-0.0011533 -0.0013216 0.0018791 0.00046405
0.0083009 -0.0099069 0.11343 -0.030931 -0.0037363 -0.0061278 -0.0004695 -0.0006952
-0.00031749 0.0015712 -0.00017525 0.00062238
-0.001321 0.002678 -0.003796 -0.0061665 -0.12835 -0.010278 0.0031535 6.7871e-05
-0.0002385 0.001438 0.0013454 -0.00167
0.0007366 -0.00047605 -0.00047199 -0.00078001 0.0030483 5.521e-05 -0.14212 0.1165
0.014424 -0.012048 -0.003288 0.00012832
-0.0012021 -0.0013605 -0.00029453 0.0015586 -0.00023929 0.0015196 0.014543 -0.012011
-0.02246 -0.11339 0.0088871 0.0060538
0.0018866 0.00023792 -0.00023349 0.00064647 0.0012569 -0.001805 -0.0033163 0.00016864
0.0088855 0.006214 0.075481 -0.02377
2660000000 -0.073644 0.047451 0.0043119 -0.011722 -0.00018861 0.001021 -5.9499e-05 -0.00014433
-0.0026766 0.00026622 0.0012945 -0.00075508
0.0044294 -0.01164 0.11954 -0.027016 -0.0049548 -0.0043746 -0.0011129 -0.00038811
0.00034975 0.0019141 0.0005366 0.00079121
-0.00011641 0.00087914 -0.0049647 -0.004312 -0.12869 0.0094964 0.0018183 -0.0018719
0.00039025 0.00061619 -0.0010693 -0.0016412
-5.1703e-05 -2.9698e-05 -0.0011226 -0.00033986 0.0020274 -0.0017846 -0.12505 0.14798
0.0078759 -0.015998 -0.0023533 0.00097482
-0.0026167 0.00035438 0.00032852 0.0018314 0.00039727 0.00058142 0.0076368 -0.015939
-0.040183 -0.098221 0.010916 0.0015547
0.0013638 -0.00045869 0.00053051 0.00080515 -0.0010206 -0.0015361 -0.0023532 0.0010532
0.01076 0.0015494 0.069804 -0.004328
2720000000 -0.061838 0.067232 0.00010437 -0.011601 -0.00015428 0.0026561 -0.00018854 8.2977e-05
-0.0020672 0.0022125 0.0006023 -0.0016198
0.00010553 -0.011578 0.10559 -0.029465 -0.0051185 -0.00090478 -0.0015497 0.00038906
0.001799 0.00050222 0.00081088 -0.00024153
-0.00018331 0.0025495 -0.0052035 -0.00087159 -0.12285 0.039751 0.00029981 -0.0023351
0.00034893 0.00065329 -0.0015702 0.00063004
-0.00022597 -5.4652e-05 -0.0015163 0.00035345 0.0003792 -0.0024608 -0.091208 0.17887
0.0013195 -0.016598 -0.0020115 0.0020724
-0.0021971 0.0022486 0.001747 0.00043192 0.00041287 0.00054607 0.0014075 -0.01673
-0.055026 -0.073004 0.012013 -0.0012578
0.00055635 -0.0018187 0.00084549 -0.00022445 -0.0013721 0.0004405 -0.0021285 0.0021772
0.012118 -0.0013334 0.074736 0.016241
2780000000 -0.048507 0.08549 -0.0043533 -0.0104 -0.00024398 0.0011174 0.00062268 -0.00040499
0.0011512 0.0025771 -0.00063667 -0.0018633
-0.0044134 -0.01046 0.10375 -0.042514 -0.0039802 0.00038511 -0.00022302 0.0016011
0.0017198 -0.0010355 6.1102e-05 -0.00023448
-0.00022081 0.0011816 -0.004046 0.00044635 -0.12103 0.069025 -0.002001 -0.001524
0.00034879 -0.00035843 -0.0004966 0.00086792
0.00071385 -0.00036801 -0.00017757 0.0016082 -0.0019881 -0.00143 -0.063014 0.2004
-0.0052512 -0.014589 -0.00045461 0.0022141
0.0011152 0.0024073 0.0016841 -0.0010956 0.00047911 -0.00023478 -0.0053295 -0.014505
-0.069497 -0.046577 0.010226 -0.0052985
-0.0007436 -0.0017731 1.4617e-05 -0.00030925 -0.00072954 0.00078157 -0.00034655 0.0022181
0.010124 -0.0054428 0.078624 0.033783
2840000000 -0.033574 0.10197 -0.0074301 -0.0072684 0.0014758 0.0019854 4.3561e-06 -0.00029893
0.0014548 0.0011942 -0.0017443 0.0002762
-0.0074409 -0.0072066 0.10127 -0.034602 -0.0033384 0.0014557 0.00041013 0.00077021
-7.5491e-05 -0.0013849 6.6054e-05 7.7011e-05
0.0014767 0.0019324 -0.0031601 0.0014386 -0.11518 0.095458 -0.0013734 0.00026373
0.00062077 0.00023069 0.00093992 0.0010482
-0.00023352 -0.00018157 0.00048 0.00075899 -0.0012492 0.00026605 -0.027623 0.21755
-0.0091612 -0.01035 0.0005739 0.0013094
0.0015082 0.0012895 -7.6041e-05 -0.0014719 0.00044888 0.00021729 -0.0091412 -0.010514
-0.075024 -0.021486 0.0082158 -0.0068316
-0.0015993 0.00028565 -2.7966e-07 1.528e-05 0.0010215 0.0011325 0.0007048 0.0012647
0.0083058 -0.0067567 0.092783 0.050681
2900000000 -0.018567 0.12111 -0.0089369 -0.0031892 0.0016717 8.3543e-05 0.00043089 -0.0006826
0.002102 -0.00092448 -0.00071166 1.3436e-05
-0.0089278 -0.0032005 0.083694 -0.043063 -0.00083653 0.0028116 0.00092319 0.00038498
-0.00037868 -0.0014361 -0.00025322 -1.2695e-05
0.0017887 0.00012176 -0.00095549 0.0029015 -0.098125 0.12766 -0.00084967 -0.00017927
-0.00049104 -0.0011924 0.0019491 -0.00049967
0.00053942 -0.00084714 0.00083483 0.00033366 -0.00089411 3.7425e-05 0.010009 0.22013
-0.011625 -0.0053619 0.0011825 0.0018389
0.0020633 -0.0012455 -0.00046589 -0.0013878 -0.00036804 -0.0011078 -0.011734 -0.0053149
-0.074133 0.0107 0.00601 -0.010119
-0.00079909 -3.0454e-05 -0.00012158 5.5164e-05 0.0019575 -0.0004249 0.0010228 0.0018959
0.006153 -0.010108 0.1085 0.05599
2960000000 0.0013499 0.13286 -0.0087221 0.00035944 0.00049196 0.0013568 -0.00075514 -0.00083074
-0.00022591 -0.0020339 -0.00070829 0.00055565
-0.008708 0.0003216 0.091372 -0.04232 -0.00039604 0.0011298 0.00095538 0.00010739
-0.0010773 -0.00073447 0.00058101 0.00039474
0.00053193 0.001448 -0.00039982 0.0010893 -0.081062 0.15856 -0.0006347 0.00066318
-0.0004763 0.00065607 -6.3096e-05 -0.0025557
-0.00079035 -0.000794 0.0010289 6.0342e-05 -0.00072489 0.00052914 0.050885 0.228
-0.011331 0.00027767 0.0016592 0.00044341
-0.00018977 -0.0016431 -0.00113 -0.00073297 -0.00051741 0.00068318 -0.011095 0.00047522
-0.06612 0.03865 0.0020853 -0.011197
-0.0007914 0.00067891 0.00054822 0.00040056 -2.371e-05 -0.0025773 0.001816 0.00037116
0.0019747 -0.011165 0.12755 0.066968
3020000000 0.020363 0.14789 -0.0064983 0.003725 0.001306 -0.00028206 -0.0011742 1.4914e-06
-0.00052231 0.00038634 5.3402e-05 0.00049386
-0.0065104 0.003698 0.081065 -0.030466 -6.1693e-05 -0.0001397 0.00063123 -0.00096367
-0.0016664 0.00043377 0.00057637 -0.00032123
0.0013158 -0.00020032 -2.1387e-05 -9.7498e-05 -0.059021 0.18429 -0.00057511 0.0009766
0.00018917 0.00034809 -0.00078441 -0.0015049
-0.0010302 5.235e-06 0.00053496 -0.00093366 -0.00055176 0.00090334 0.091141 0.22191
-0.0089869 0.0033942 0.00048952 0.00041378
-0.00064205 0.000311 -0.0016611 0.00044426 0.00025018 0.00038691 -0.0090426 0.0032413
-0.052564 0.064368 -0.00096871 -0.010677
-0.00012466 0.00054899 0.00069478 -0.00038499 -0.00088426 -0.0017936 0.00055153 0.00033714
-0.00088952 -0.010648 0.14889 0.064184
3080000000 0.046782 0.15603 -0.0047301 0.0058761 0.0017698 -9.8428e-05 -0.00051528 7.1881e-06
-0.00065381 0.00010327 6.5164e-05 0.00056443
-0.0046912 0.0059281 0.078317 -0.026042 -0.00018542 0.00013625 -0.00022283 -0.00037487
-0.00030164 0.0010829 -5.2644e-05 -0.00055417
0.0016541 -0.00029913 -0.00023862 0.00017282 -0.022592 0.20596 -0.00065249 0.00019802
0.00042203 0.00049456 -0.002142 -0.00064741
-0.00068033 4.3154e-05 -0.00014165 -0.00037267 -0.00059828 0.00031343 0.12394 0.21352
-0.0055961 0.0069241 0.0018192 0.00033376
-0.00070628 0.0001231 -0.00018299 0.00099388 0.00043483 0.00036156 -0.0055379 0.0070946
-0.030401 0.093085 -0.0053432 -0.0092042
0.00030815 0.00052098 -0.00018571 -0.00045314 -0.002198 -0.00047503 0.001795 0.00036038
-0.0055412 -0.0094119 0.16293 0.07056
3140000000 0.074618 0.1616 -0.0012675 0.0075617 0.002641 -0.0012216 -0.0012314 0.0011508
0.001515 0.00064822 0.00044657 -0.00017667
-0.0011793 0.0075585 0.07359 -0.026493 -0.0011046 -0.00030988 0.00079764 -0.00027345
-0.00012381 0.00089859 0.00056052 -0.00038163
0.002816 -0.0013046 -0.0011687 -0.00027789 0.01886 0.22815 0.00025417 0.001787
0.0013851 -0.00026361 -0.0025964 0.0009316
-0.00096782 0.0012597 0.00070473 -0.00029039 0.00017021 0.0017991 0.15993 0.18985
-0.0014586 0.007483 0.00083024 -0.0014266
0.0016974 0.00070152 -0.00010747 0.001007 0.0012669 -0.00033082 -0.0013131 0.0073739
-0.0165 0.11198 -0.0076746 -0.0056535
0.00011044 -5.7987e-06 0.00061791 -0.00048454 -0.0026809 0.00086286 0.00076279 -0.0013185
-0.007663 -0.0058313 0.18725 0.062672
3200000000 0.10717 0.17146 0.0038522 0.0066096 0.0010631 -0.002839 3.5421e-05 0.0017046
0.00056235 -0.0018447 -5.098e-06 0.00061989
0.0038312 0.0067124 0.084937 -0.02585 -0.0013295 0.00041327 -0.00053728 -0.0010118
0.00072136 0.0011722 -0.00027308 -0.001123
0.0010705 -0.0027785 -0.0012794 0.00025293 0.064287 0.23189 0.0012515 0.00049689
-1.2063e-05 -0.0019922 -0.0015984 0.0024673
5.8202e-05 0.0017369 -0.00054778 -0.0010209 0.0012497 0.00056916 0.18213 0.16664
0.0015329 0.0066034 0.00062862 -0.0014263
0.00048474 -0.001876 0.0006393 0.0010354 -1.0403e-05 -0.0019434 0.0013775 0.0066092
0.018271 0.13031 -0.0092821 -0.001863
0.00012348 0.00061432 -0.00035066 -0.00099296 -0.0013703 0.0023379 0.00068578 -0.0014161
-0.0090138 -0.0018295 0.20358 0.060858
3260000000 0.1381 0.16445 0.0042608 0.0033291 -0.00070855 -0.0025894 0.0010288 0.00083475
0.00025959 -0.0018672 -5.2555e-05 -0.00012746
0.0042223 0.0032916 0.092215 -0.028984 -0.0018276 0.0020945 -0.00042164 -0.00021039
0.00092852 -0.00048663 -0.00092912 9.298e-05
-0.00092385 -0.002833 -0.0017253 0.0022154 0.11303 0.2287 0.00046753 3.4892e-05
-0.00063211 -0.0012242 0.00044075 0.0019749
0.0010339 0.00069441 -0.00033154 -0.00031487 0.00040115 6.8823e-05 0.20816 0.12955
0.0039883 0.005319 -0.00068925 -0.0014836
0.00030258 -0.0018646 0.00082208 -0.00061469 -0.00049565 -0.0012555 0.00421 0.0052627
0.04056 0.13934 -0.0075193 0.0030507
-0.00026897 -8.3117e-05 -0.0010687 0.00015703 0.00043746 0.0020426 -0.00072559 -0.0016979
-0.0074502 0.0030674 0.23228 0.051756
3320000000 0.16929 0.15975 0.0071905 0.0014802 -0.00072949 -0.0020176 0.00090654 0.00017387
-0.0019616 -0.0012965 0.00033404 0.00029726
0.0073194 0.0015915 0.10013 -0.02426 0.00047736 0.0024588 -0.00046109 -0.00040437
-0.00026769 -0.00031586 -0.00053781 0.00026225
-0.00069887 -0.0018657 0.0004453 0.0024523 0.16151 0.22204 0.00028439 -0.00024631
-0.001238 -0.00019642 0.00031543 0.0010232
0.00082414 4.2789e-05 -0.00050877 -0.00038535 0.00044171 -0.00013166 0.21843 0.099784
0.0051085 0.002186 -0.0013231 0.00013231
-0.0018281 -0.0012716 -0.00017777 -0.0002705 -0.0010798 -0.0001837 0.0049106 0.0022831
0.069674 0.14245 -0.0042432 0.003916
0.00027228 0.00014869 -0.00055979 0.00018927 0.00038367 0.0012147 -0.0013145 0.00032698
-0.0042061 0.0038451 0.24921 0.039882
3380000000 0.20444 0.143 0.0057402 -0.0018892 -0.00097097 0.0007169 0.0011022 0.00030877
-0.001404 0.00065203 0.00022959 -5.3572e-05
0.005718 -0.0018182 0.11056 -0.033118 -0.00019562 0.0029319 -0.0010527 -0.00043358
-0.00017347 0.0001268 -0.00081303 0.00050974
-0.00083832 0.00060908 -0.00013814 0.0028511 0.20362 0.1994 0.00055342 -0.00055216
-0.0019112 0.00057334 0.0010479 0.0013682
0.0010308 5.0629e-05 -0.00089528 -0.00045738 0.00058435 -0.00040563 0.23353 0.066301
0.0063819 0.0014952 -0.00026592 0.00037036
-0.0017067 0.00067695 -0.00026178 -4.5698e-05 -0.0018819 0.00048262 0.0064188 0.0013891
0.10788 0.13451 -0.001139 0.0050828
0.00037705 0.00014083 -0.00085796 0.00068283 0.0012127 0.001509 -0.00022329 0.00020453
-0.0010661 0.0052387 0.27975 0.020461
3440000000 0.23603 0.12317 0.0048155 -0.0039131 -0.00069012 -0.0017159 0.00066002 -6.6674e-05
-0.0014569 0.0018715 0.0010695 1.7485e-05
0.0048131 -0.0038239 0.10394 -0.037034 0.0029959 0.0022674 -0.00084611 0.0012007
3.7823e-06 0.00046829 0.00017719 0.00091214
-0.00080884 -0.0017111 0.0031211 0.0022348 0.24265 0.172 -0.00035078 8.3934e-05
7.4163e-05 0.0015461 0.0010805 0.00060349
0.00061556 -9.7955e-05 -0.00088943 0.0012403 -0.00038087 -0.00011953 0.23463 0.034937
0.0069818 -0.0012099 -0.00025262 -0.00029354
-0.0013593 0.0018197 0.00012372 0.00038079 -0.00020085 0.0016165 0.0069011 -0.001407
0.13506 0.12832 0.0027336 0.0030665
0.00075999 -0.00023662 0.00017645 0.00079973 0.0012815 0.00043376 -0.00038259 -0.00030524
0.0027379 0.0031999 0.2966 -0.0076345
3500000000 0.26945 0.091742 0.0026269 -0.0047629 -0.0011762 0.0012247 0.00098897 -0.00061625
-0.0008408 0.00104 0.00049632 -0.00080895
0.0026516 -0.0049274 0.11745 -0.06131 0.0031086 0.001403 -0.00037661 0.00055176
0.00036608 5.785e-06 -4.9488e-05 0.00033516
-0.0013055 0.0014556 0.0031078 0.0013882 0.27267 0.13775 0.00014236 -0.0002053
-0.00021462 0.00086892 0.0017291 -9.2264e-05
0.0010318 -0.00069675 -0.000409 0.00051536 0.00023929 -4.267e-05 0.23995 0.0063587
0.0062318 -0.0043625 -0.00037979 0.0002059
-0.00079262 0.00094427 0.00055963 3.1924e-05 2.3646e-05 0.00076089 0.0062984 -0.0042894
0.17631 0.10461 0.0028012 0.0012004
0.00075742 -0.00097101 8.6925e-06 0.00026444 0.0013999 -7.0536e-05 -0.00016761 0.00040599
0.0027221 0.0012747 0.31758 -0.036299
3560000000 0.28809 0.058245 0.00034362 -0.0061618 -0.00014547 -0.00093097 0.00039101 0.00027968
0.0013297 0.0019652 2.544e-05 -0.0014025
0.00042746 -0.0061769 0.11086 -0.066587 0.0057796 -0.00052177 0.00046353 0.00059514
0.00075828 -0.00030935 0.00010194 0.00032426
-0.0002812 -0.00091464 0.0058091 -0.00041438 0.29979 0.096265 -0.00021354 -0.0001088
0.00067339 0.00061237 0.0014122 -0.00098446
0.0004594 0.00024809 0.00040298 0.00065244 -9.9358e-05 -0.00026047 0.22941 -0.029446
0.0050077 -0.0064563 -0.00051481 -0.00062853
0.0012414 0.0017112 0.00076716 -0.0003157 0.00090807 0.00072519 0.0049359 -0.0066907
0.19688 0.095167 0.0023297 -0.0017321
0.00017641 -0.0010395 2.7153e-05 0.00041311 0.0013279 -0.00076735 -0.00039948 -0.00075071
0.0023452 -0.0019525 0.32973 -0.075959
3620000000 0.30624 0.021503 -0.001353 -0.0040142 -0.0020991 -5.1293e-05 0.0003675 -0.0016234
4.7235e-05 0.00057974 -0.0005539 -0.00068543
-0.0013469 -0.0040017 0.11264 -0.094674 0.0040897 -0.0038923 0.00015664 0.00048495
-0.0003533 -0.00080039 0.00070048 0.00031734
-0.0019691 -0.00010665 0.0041912 -0.0039124 0.3146 0.052352 0.00017143 -0.0010689
9.7833e-05 -0.00010277 0.00058007 -0.00056824
0.0004327 -0.0015877 0.00016703 0.00039213 6.7269e-05 -0.0010962 0.21897 -0.059589
0.00031691 -0.0072781 -0.0011305 0.00084387
-7.9178e-05 0.00073129 -0.00031791 -0.00074608 -6.8464e-05 0.0002245 0.00023798 -0.0070697
0.21953 0.059591 0.00071062 -0.0014657
-0.00056237 -0.00086653 0.00068302 0.00025546 0.00090176 -0.00097432 -0.0010538 0.00099136
0.0007655 -0.0012687 0.33264 -0.11
3680000000 0.31136 -0.023357 -0.0037697 -0.0037755 -0.0010368 0.0017518 -0.00093333 -0.00047664
0.0012928 2.6418e-05 -0.0012811 -0.00012125
-0.0037814 -0.0038656 0.10902 -0.11267 0.0015759 -0.0044979 0.00071295 0.0003377
-0.00032586 -0.00075621 0.00072593 0.00028207
-0.001087 0.0018657 0.0013757 -0.0045936 0.32566 0.0025781 -0.00098943 -0.00066313
0.0010269 0.0006195 0.00072067 -0.0018648
-0.0011067 -0.00032977 0.00066815 0.00039807 -0.00097744 -0.00056299 0.20608 -0.093837
-0.00093639 -0.0065222 -0.00081377 0.001376
0.0014998 4.1307e-06 -0.00022368 -0.00072569 0.00097626 0.0006669 -0.00079027 -0.0065263
0.24026 0.036988 0.00027663 -0.0013622
-0.00129 -0.00034689 0.00079928 0.00031116 0.0003731 -0.0018656 -0.00093572 0.001414
0.00032151 -0.0014799 0.33304 -0.15588
3740000000 0.31333 -0.05809 -0.0033387 0.00019023 -0.0021665 0.002636 -2.752e-05 -0.00084683
-0.00069907 -2.5912e-05 -0.0010919 0.00024204
-0.0032827 0.0001863 0.10058 -0.13343 0.00092374 -0.0052656 0.00035778 -0.00018141
-0.00037406 5.4185e-06 0.00065172 0.00010625
-0.0023949 0.0025614 0.00086176 -0.0052274 0.32909 -0.035236 -0.00080944 7.4088e-05
-0.00018142 0.00010138 -0.00038957 -0.0013627
5.5365e-05 -0.00090784 0.00040022 -0.00018191 -0.00081788 1.1232e-05 0.18477 -0.11636
-0.0024906 -0.0055553 0.00039398 0.0023926
-0.00083698 0.00012797 -0.00031524 -8.5835e-05 -0.00017057 -0.00022303 -0.0028405 -0.0054855
0.24953 0.0021099 -0.0011442 -0.0013736
-0.00094982 0.00059497 0.00057661 0.00020789 -0.00053288 -0.0012713 0.00041209 0.0023989
-0.00075458 -0.0011571 0.31929 -0.1949
3800000000 0.30953 -0.10486 -0.0021316 0.00077997 0.00087226 0.0037828 -0.0012313 -0.0016189
0.0015152 0.0012806 -0.00078519 0.0002145
-0.002266 0.00080487 0.091103 -0.14889 -0.0018464 -0.0050187 0.00031925 0.00015512
-0.00086817 -0.00023506 0.00070405 -7.4027e-05
0.00095851 0.0037346 -0.0018679 -0.0050057 0.327 -0.077717 -0.00072768 0.00038546
0.00078778 0.00022257 -0.00098269 -0.00068106
-0.0014796 -0.0016094 0.00030547 0.00011457 -0.00064077 0.00034919 0.1766 -0.14246
-0.0037795 -0.0040331 0.0012073 0.0016711
0.0014695 0.001241 -0.00084699 -0.00026291 0.00071171 0.00027332 -0.0036682 -0.003852
0.26483 -0.035208 0.0016176 0.00021484
-0.0010215 0.00012688 0.00084137 -0.00016239 -0.00085855 -0.0005791 0.0011746 0.0015895
0.0016087 0.00018122 0.31216 -0.23622
3860000000 0.29855 -0.13597 -0.0010029 0.0011186 0.0024499 0.0021649 -0.002095 0.0012047
0.00061339 -0.0010875 -0.00018638 0.0016433
-0.00085739 0.00096162 0.071565 -0.15928 -0.0030881 -0.005119 0.00056737 -0.00064489
-0.00086712 0.0010864 0.00072234 -0.0010568
0.0023055 0.0021374 -0.003139 -0.0052294 0.30711 -0.11831 -0.00063423 0.00090571
0.00026741 -0.00038316 -0.00062234 -0.00028415
-0.0021175 0.0010214 0.00049316 -0.00060008 -0.00066791 0.00089222 0.14823 -0.15772
-0.0028297 -0.0035397 0.0019924 0.00092263
0.00074289 -0.0010312 -0.00069158 0.001123 0.00037641 -0.00038782 -0.0029302 -0.0036115
0.26362 -0.064701 0.00014765 -0.0020898
-0.00022244 0.0015299 0.00052785 -0.0010489 -0.00059861 -0.00040851 0.0020448 0.0010279
0.00031745 -0.0019794 0.28996 -0.27457
3920000000 0.28538 -0.17605 0.0016566 0.00032843 0.0035497 0.0025413 -1.8436e-05 0.0010414
0.0006504 -7.1161e-05 0.00037034 0.00042827
0.0016002 0.00044317 0.045676 -0.17533 -0.004902 -0.0035505 -0.00043739 -0.00019123
0.00013414 8.945e-05 -0.00019268 -0.00048759
0.0038238 0.0025655 -0.0049809 -0.0034438 0.30171 -0.15063 0.00030366 0.0011104
0.0016823 -0.0009726 -0.00041931 -0.0001307
0.00022422 0.0010705 -0.00045236 -0.00030436 0.00020135 0.0011492 0.12983 -0.16847
-0.0040497 -0.0032151 0.0022318 0.00020016
0.00055191 -1.1084e-05 8.1575e-05 0.00047063 0.0017115 -0.0010816 -0.0041757 -0.0031337
0.2579 -0.11039 0.00094413 -0.001503
0.00040688 0.00054548 0.00011522 -0.00058966 -0.0004452 -0.00021754 0.0022836 -3.6084e-06
0.0010596 -0.0014722 0.26895 -0.30179
3980000000 0.25899 -0.21276 0.0016902 -0.0028473 0.004853 -8.5393e-05 6.586e-05 0.0010982
0.0010171 -0.0015444 0.0005796 0.00012206
0.0017739 -0.0027948 0.024186 -0.19057 -0.0057151 -0.0015422 0.0007718 0.00051133
0.00051798 0.00039174 -1.5995e-05 -0.0012099
0.0048477 -0.00025647 -0.0057245 -0.0014675 0.27363 -0.18193 0.0012959 -8.3003e-06
-0.0010437 -0.0016159 -0.0005342 -0.0005739
2.062e-05 0.0010969 0.00080859 0.00051738 0.001453 2.8277e-05 0.093074 -0.19146
-0.0041974 -0.0034702 0.0017153 -0.0011617
0.00098441 -0.0018779 0.00047888 0.00035311 -0.0010176 -0.0015257 -0.0041209 -0.0034931
0.2472 -0.14176 0.0012217 -0.0046966
0.00035353 9.4519e-05 2.0398e-05 -0.0011011 -0.0007034 -0.00068315 0.0015194 -0.0010192
0.0013415 -0.0048452 0.23464 -0.34166
4040000000 0.23151 -0.23825 -0.00026163 -0.0036886 0.0034748 -0.0031443 0.00019546 0.00019108
-0.00072844 -0.001134 0.00065309 0.00038991
-0.00035471 -0.0036427 -0.0016324 -0.19753 -0.0050096 0.00027275 0.00017686 -0.0010583
7.0061e-06 0.00044103 -0.0013921 -0.00022727
0.0034804 -0.0032079 -0.0049217 0.00022467 0.25247 -0.21525 0.00038965 -0.00067064
-0.00065499 -0.00031996 -0.0012434 0.00051111
0.00020674 0.00017847 0.000259 -0.0010145 0.00014729 -0.00078246 0.071094 -0.18584
-0.0066001 -0.0015703 0.0017381 -0.00043118
-0.00046297 -0.00094069 1.1872e-05 0.00027979 -0.00063755 -0.00029213 -0.0064207 -0.0016285
0.2363 -0.17332 -0.001403 -0.0031391
0.00065855 0.00017092 -0.0015478 -2.7779e-05 -0.0012092 0.00050598 0.0017825 -0.00049408
-0.0015146 -0.0031025 0.19797 -0.35964
4100000000 0.20277 -0.26246 -0.0029038 -0.0029668 0.0012232 -0.0036928 -8.6949e-05 0.00010358
0.00059368 -0.0016451 0.00069977 0.00037978
-0.0028473 -0.0028955 -0.026169 -0.20267 -0.0048016 0.0012231 -0.00026037 -0.00031936
0.00075128 0.00018913 -0.00057399 0.00029703
0.0010322 -0.0036779 -0.0048691 0.0012811 0.23182 -0.24201 8.2654e-05 -3.6285e-06
-0.00091587 -0.00033222 -0.0012006 -1.6191e-05
8.096e-05 -2.7333e-05 -0.00023386 -0.0002995 0.00020245 1.5769e-05 0.038286 -0.20055
-0.006082 0.00036829 0.0011413 -0.0013993
0.00041152 -0.0016881 0.00072302 0.00030224 -0.00078477 -0.000181 -0.00608 0.00049875
0.22261 -0.19897 -0.001578 -0.0043128
0.0005947 0.00049974 -0.00055913 0.00010753 -0.0012875 -9.647e-05 0.0011802 -0.0015087
-0.0015464 -0.0043993 0.1664 -0.38587
4160000000 0.17363 -0.28022 -0.0035969 -0.0021821 -0.00023936 -0.0030559 0.00075423 -4.5262e-05
-0.0038583 -0.00066524 0.00092472 -0.00084812
-0.003596 -0.0022445 -0.05305 -0.19938 -0.0045005 0.0027017 -0.00040187 -0.00025748
0.00044565 -0.00051074 -0.0010843 0.00041455
-0.0003481 -0.0032443 -0.0045401 0.0028222 0.19848 -0.25892 0.00053194 -0.00025522
-0.0010092 -0.00050394 -0.0013086 0.00093461
0.00068032 -0.00012403 -0.00042942 -0.00030491 0.00052202 -0.0002132 0.012732 -0.18829
-0.0052735 0.0015797 0.0011464 -0.0022847
-0.0037783 -0.00102 0.00036155 -0.00039953 -0.001305 -0.00027562 -0.0050527 0.0017239
0.19156 -0.23327 -0.0045465 -0.0036176
0.00099923 -0.0007274 -0.00092007 0.00024256 -0.0014065 0.00091689 0.00087766 -0.0023234
-0.0043979 -0.0035468 0.11611 -0.39637
4220000000 0.14661 -0.29615 -0.0045835 -5.3144e-05 -1.2367e-05 -0.0035633 -0.00035677 -0.00033611
-0.00080192 0.00086164 0.00022893 -0.0012092
-0.0044637 -7.4803e-05 -0.088143 -0.18925 -0.0022275 0.0032329 -0.00014851 -5.8021e-05
5.6225e-05 0.00010796 -0.00063858 0.0010741
-0.00013872 -0.0036904 -0.0020179 0.0030229 0.17034 -0.2841 0.00020318 -6.2471e-05
0.00030371 0.00045311 -0.00010077 0.0012213
-0.00036991 -0.00023956 -0.00024185 -0.00011029 0.00011554 3.468e-05 -0.0098594 -0.18671
-0.0040728 0.0025641 9.0636e-05 -0.0021072
-0.00079936 0.0011695 0.00019333 7.6918e-05 0.00043714 0.00029986 -0.0042615 0.0025748
0.17797 -0.25652 -0.0043915 -0.0031126
0.00014727 -0.0012442 -0.00060868 0.0010728 9.6625e-05 0.0013181 0.00024491 -0.0021861
-0.0045202 -0.0030429 0.089584 -0.40896
4280000000 0.11605 -0.30686 -0.0028456 0.0015691 -0.0015102 -0.0043209 -0.00045019 0.0007343
-0.0004742 0.0014498 -0.0006975 -0.00035233
-0.0028063 0.0016503 -0.11437 -0.19573 -0.0029283 0.0029117 -0.00064914 -0.00032785
4.525e-05 8.3832e-05 0.00058182 0.00070156
-0.00132 -0.0044212 -0.0029802 0.0032505 0.14108 -0.29296 0.00073724 -0.00037344
-0.00074917 0.00085873 -0.00035403 0.00077532
-0.00043741 0.00066025 -0.0006327 -0.00034423 0.00078413 -0.00026275 -0.048457 -0.1727
-0.0047375 0.0022482 -0.00059968 -0.002386
-0.0003165 0.0010648 -5.3326e-05 7.5804e-05 -0.00076423 0.00087442 -0.0047747 0.0023801
0.13314 -0.28033 -0.0064819 -0.0010476
-0.00085146 -0.00033564 0.00055291 0.00064131 -0.00036278 0.00064122 -0.00082041 -0.0022857
-0.0062839 -0.0012011 0.038601 -0.41626
4340000000 0.088586 -0.31596 -0.0018847 0.0019237 -0.0021741 -0.0018409 0.00015122 0.00037816
0.00021826 0.00067521 -0.00013029 -0.00083756
-0.0018785 0.001905 -0.1355 -0.16933 -0.0021594 0.0039509 -0.00018988 0.00049672
-0.00019614 -0.00028004 0.00033244 0.00025653
-0.0022153 -0.0017039 -0.0021957 0.0040781 0.10532 -0.30967 -0.00027883 -0.00093754
0.00017719 0.00079483 0.00077434 0.0020999
0.00026542 0.0004565 -0.00010582 0.00050994 -0.00027006 -0.00094466 -0.066471 -0.16914
-0.004219 0.0037501 -0.0013534 -0.0025057
-5.0301e-05 0.00068189 -0.00011446 -0.0002422 0.00046071 0.00081664 -0.0041576 0.0038193
0.10802 -0.30433 -0.0043127 0.0013567
2.2042e-05 -0.00074523 0.00033837 0.00021283 0.00074928 0.002022 -0.0012457 -0.0025218
-0.0043631 0.0014063 0.0046556 -0.41046
4400000000 0.058787 -0.32203 -0.00078803 0.0014417 -0.0026907 -0.0016957 0.00090793 0.0013536
-1.3044e-05 0.00061005 -0.00020065 -0.0004959
-0.00074492 0.0014161 -0.16393 -0.16084 -0.0010813 0.004218 -0.00046857 0.00038662
0.0001078 -0.00046455 0.00042975 0.00033317
-0.0025562 -0.0017653 -0.00092716 0.0041553 0.077187 -0.31705 -0.00016531 -0.00025884
0.00037691 0.00032239 0.0010206 0.0014207
0.00082076 0.0012792 -0.00050813 0.00042995 -8.9865e-05 -0.0002496 -0.090569 -0.15689
-0.002896 0.0048622 -0.0020945 -0.0013807
9.2315e-06 0.00045843 0.00014511 -0.00039387 0.00050882 0.00011863 -0.0028704 0.0049234
0.077355 -0.31736 -0.0038665 0.0011072
-0.00030062 -0.0005395 0.00055754 0.00036583 0.00076837 0.0015149 -0.0020989 -0.0013702
-0.0040169 0.0010823 -0.040077 -0.41603
4460000000 0.022542 -0.32295 -0.00057806 0.00018876 -0.0041374 -0.00088172 0.0013089 -0.00072469
-0.00064599 0.0013974 -0.00092913 -0.00031057
-0.00058218 0.00025095 -0.18717 -0.13222 -0.00040192 0.0045515 -0.0004525 0.00076565
-0.00013723 -0.00049608 0.00035419 -0.00053248
-0.0041961 -0.00088047 -0.00048236 0.0046157 0.051013 -0.32426 -0.00062642 -0.00053161
0.00033157 0.00037991 0.0019351 0.00069543
0.001686 -0.00065944 -0.00043882 0.00081232 -0.00062072 -0.00035333 -0.10533 -0.13535
-0.0019983 0.0061059 -0.0024542 -0.0011065
-0.0005089 0.0010859 -0.00027952 -0.00043861 0.00024575 0.00041636 -0.0019501 0.0058833
0.042894 -0.31466 -0.0046364 0.0030627
-0.0011081 -0.0003731 0.00050733 -0.00036263 0.0019309 0.00074836 -0.0023514 -0.0010385
-0.0045874 0.0030704 -0.080539 -0.39892
4520000000 -0.00014917 -0.32371 -0.00052501 -0.00059672 -0.003631 0.00048027 0.00069311 8.3658e-05
0.0016576 -4.4696e-05 -0.00057715 0.00095216
-0.00049826 -0.00061359 -0.21121 -0.11502 0.00072529 0.0044146 0.00051762 0.00092471
-0.00031112 2.8261e-05 0.00019388 -9.8519e-05
-0.0038052 0.00051261 0.00088418 0.0044413 0.020369 -0.32279 -0.0010372 0.00061945
0.00062593 -0.00055962 0.0018237 -0.000996
0.0005187 -4.8026e-05 0.00055928 0.00094934 -0.0010951 0.00059511 -0.12193 -0.12623
-0.00039796 0.0054656 -0.0029656 -0.0002107
0.0016159 1.9871e-05 -0.0002144 -0.00016034 0.00076423 -0.00079301 -0.0003542 0.0057074
-0.0050448 -0.32754 -0.0025177 0.0028124
-0.00057321 0.0010777 4.9466e-05 -5.2809e-05 0.0019478 -0.0010418 -0.0032531 -0.00027705
-0.0023729 0.0030423 -0.1089 -0.39668
4580000000 -0.037553 -0.31844 -0.0012823 -0.00068805 -0.0031297 0.002473 0.00082574 -0.00046038
0.00044483 0.00024087 -0.00060526 0.00068737
-0.0013669 -0.00072289 -0.2305 -0.090181 0.00084171 0.0039179 0.00065959 -7.4959e-05
-0.00019425 9.6285e-05 0.00021501 -0.00023756
-0.0028849 0.002612 0.00077044 0.0037943 -0.011058 -0.32104 -0.00010741 0.00042107
-0.00029427 -0.00015091 0.0016618 -0.00097288
0.00089366 -0.00026101 0.00056549 -8.7759e-05 -0.0001246 0.00048998 -0.13334 -0.10272
0.0016454 0.0054655 -0.0026692 0.00087813
0.00052661 0.00042645 -0.00016157 0.00013975 -0.00040217 5.6137e-05 0.0017451 0.0054073
-0.031381 -0.33539 -0.0027778 0.0034374
-0.00056639 0.00050406 0.00021855 -0.0002579 0.0016631 -0.0010824 -0.0025588 0.0010828
-0.0025714 0.0034189 -0.15414 -0.36868
4640000000 -0.063888 -0.31194 -0.0024638 -0.0015936 -0.0028712 0.0025775 0.00067065 -0.0013576
0.0013444 -9.3026e-05 0.00023537 0.00099991
-0.0024228 -0.0015921 -0.24162 -0.061993 0.0013302 0.003762 0.0007663 0.00028353
-0.00030575 0.0004698 4.4078e-05 -0.00067956
-0.0028721 0.0024839 0.0013541 0.0037354 -0.035466 -0.31487 0.00013318 0.00080604
0.001053 0.00054982 6.5326e-05 -0.0022623
0.00070972 -0.0015431 0.00081205 0.00031163 0.00030997 0.00071112 -0.13893 -0.087417
0.0034991 0.0038723 -0.0025768 0.0019165
0.0012741 -0.00048401 -0.00032968 0.00039602 0.00081629 0.00015342 0.0034793 0.0037452
-0.064632 -0.32172 -0.002241 0.003836
2.8223e-05 0.0010833 -7.1286e-05 -0.0008002 0.00016311 -0.0019673 -0.002601 0.0017419
-0.0023329 0.0039837 -0.17381 -0.35794
4700000000 -0.090805 -0.30864 -0.0040266 -0.00017515 -0.001734 0.0043964 -0.0009312 -0.0010481
0.00095054 -0.00061743 0.00076727 0.0007061
-0.0040968 -0.00023451 -0.25357 -0.04424 0.0023511 0.0042085 0.000512 -0.00050634
0.00026587 0.00062297 -0.000183 -0.00012674
-0.0016734 0.0044331 0.0024431 0.0041151 -0.065635 -0.31045 -8.6509e-05 0.00051372
0.00032229 -0.00037647 -4.6602e-05 -0.0015513
-0.00099853 -0.00098974 0.0005006 -0.00052142 -0.00025811 0.00064355 -0.15546 -0.067764
0.003127 0.0016655 -0.0016163 0.0023878
0.0009509 -0.00040661 0.00042356 0.00049473 0.0003053 5.5614e-05 0.0031904 0.001698
-0.10292 -0.31617 -0.0011961 0.0039977
0.00099512 0.00091998 -0.00010633 -4.8641e-05 -5.1445e-05 -0.0015739 -0.0014693 0.0025143
-0.0012856 0.0038059 -0.21696 -0.33019
4760000000 -0.12195 -0.29448 -0.0048096 0.001138 0.00058831 0.0046855 -0.00070425 -0.0006708
0.00038775 -0.0011004 0.0010309 -0.00029714
-0.004826 0.0011503 -0.25104 -0.0020662 0.0030612 0.0033111 -3.7201e-05 -0.00062607
0.00048974 0.00020967 8.5311e-05 -6.8133e-05
0.00059604 0.0047612 0.0031995 0.0031992 -0.097449 -0.29682 0.00073303 0.0004445
0.0010181 -2.9603e-05 -0.0013139 -0.00091018
-0.00069978 -0.00064618 -5.1135e-05 -0.00065243 0.00083461 0.00040937 -0.15078 -0.051012
0.0024188 0.0012855 -0.00093294 0.0027423
0.0004489 -0.0011495 0.00048501 0.00032605 0.0010207 -0.00016399 0.0023738 0.0010899
-0.13629 -0.30093 -0.000465 0.0045459
0.0011835 -0.00042788 9.4989e-05 -0.00014311 -0.0013288 -0.001097 -0.00089108 0.0026731
-0.00046617 0.0045267 -0.22929 -0.30938
4820000000 -0.14798 -0.2812 -0.0051425 0.0023963 0.0012458 0.0029516 -0.0008943 -0.00049323
0.00047894 -0.00089288 0.00010098 -0.00047265
-0.0050722 0.0024034 -0.26304 0.020411 0.0042431 0.0033917 -0.00011016 -0.00036295
0.0002984 -0.00011378 -0.00026238 -0.00035005
0.0013571 0.0027476 0.0043699 0.0032794 -0.12323 -0.29283 0.00056418 -0.00023303
0.00036991 -0.00067709 -0.00071271 -0.00015822
-0.00082127 -0.00056097 -3.4643e-05 -0.0004347 0.00053196 -0.00028915 -0.16527 -0.033722
0.0017531 -0.00031369 6.5981e-05 0.0030532
0.00046151 -0.0010882 0.00028918 -0.00021594 0.00045002 -0.00062439 0.0017975 -0.00021788
-0.1762 -0.28458 -0.00017795 0.0028973
7.6835e-05 -0.00048154 -0.00029661 -0.00040612 -0.00068925 -0.0001086 3.2321e-06 0.00297
-0.00015058 0.002803 -0.26593 -0.27904
4880000000 -0.17967 -0.26334 -0.0045749 0.004404 0.0019701 0.0031504 -0.0014085 0.00017649
-0.00067174 -0.0011173 0.00027254 -0.00010343
-0.004619 0.0044046 -0.25561 0.0607 0.0046957 0.0017309 -0.00041746 -0.00019213
-0.00018508 0.00014182 -0.00012529 0.00018319
0.0020702 0.0031197 0.0047294 0.0017332 -0.143 -0.28162 0.00047208 -0.00037426
-0.00014038 -0.0014157 -0.000281 -2.9819e-05
-0.0015196 0.00046476 -0.0003773 -0.00022051 0.00057272 -0.00036523 -0.15944 -0.01578
0.00062255 -0.00019988 0.0010058 0.0024054
-0.00073316 -0.00086347 -0.00013568 5.9727e-05 -0.00026985 -0.0013517 0.00067155 -0.00026295
-0.20674 -0.27105 0.0001827 0.0032188
0.00048989 2.228e-05 -0.0003733 0.00022821 -0.00030294 -0.0001111 0.0010892 0.002464
0.00024885 0.0032288 -0.27851 -0.2513
4940000000 -0.20126 -0.24635 -0.003349 0.0066045 0.0028984 0.0012497 -0.0003433 0.00073688
-0.0010869 -0.00060894 -6.2179e-05 -0.00064325
-0.0033323 0.0066519 -0.26853 0.087314 0.0057944 0.0014231 -6.1976e-05 -7.35e-05
0.00031763 -0.00026102 -0.00036654 0.00012361
0.0030378 0.0012254 0.005841 0.0013894 -0.16273 -0.25809 7.1611e-05 -0.00049645
-0.0010755 0.00019909 -0.00042624 9.8771e-05
-0.00023792 0.00066179 -8.1043e-05 -7.1772e-05 0.00014532 -0.00048181 -0.16671 -0.0053138
-0.00044046 0.00011268 0.0019831 0.0020282
-0.0011677 -0.0007813 0.00032198 -0.00021906 -0.00093634 -2.3407e-05 -0.0003853 3.8742e-05
-0.23156 -0.24396 8.3138e-05 0.0027227
-2.5527e-06 -0.00075733 -0.00027745 5.0511e-05 -0.00047086 -3.2963e-05 0.0018119 0.0019673
2.9361e-05 0.0026727 -0.30303 -0.22513
5000000000 -0.22179 -0.22321 -0.00025657 0.0075224 0.0031623 0.0017865 -0.00015326 0.00074851
-0.0006348 0.00049224 -8.8788e-05 -0.0007451
-0.00033377 0.0074738 -0.25468 0.10404 0.0058278 -0.00048273 -0.00027257 -0.0001202
-0.00018368 -0.00050432 -0.00022801 -0.00012404
0.0033599 0.0016406 0.0058974 -0.00062553 -0.1926 -0.2453 -0.00063672 -0.00077368
-0.00051349 -0.00045165 -0.00060948 -0.00022639
-0.00023769 0.00062154 -0.00024907 -0.00015509 -0.00064494 -0.00081886 -0.16107 0.01833
-0.00093599 0.0015349 0.0022592 0.001014
-0.00071403 0.00052213 -0.00020672 -0.00049403 -0.00041474 -0.00029651 -0.0010103 0.001653
-0.25993 -0.22148 -0.00011455 0.0037053
-0.0004382 -0.00062854 -0.00019634 -8.207e-05 -0.00052539 -0.00033556 0.0024179 0.0010039
-0.00014387 0.0037714 -0.31468 -0.1917
5060000000 -0.24412 -0.19643 0.0017812 0.0071256 0.0031279 -0.00024719 0.00011031 0.000523
-0.00035504 3.7235e-05 -0.00035308 -0.000309
0.0016745 0.0071098 -0.23926 0.14103 0.0053328 -0.0017752 6.1572e-06 0.00021098
-0.00033426 -2.6635e-05 -0.00032978 0.00011722
0.0029915 -0.00022906 0.0052537 -0.0017749 -0.20753 -0.2243 -0.00049676 0.00033828
-0.0010734 -1.6053e-05 -0.0013886 9.5598e-05
0.00022231 0.00069842 -5.0774e-05 0.00022133 -0.00038959 0.00032083 -0.16341 0.026117
-0.00034116 0.0029657 0.0018153 0.00079263
-0.0002834 0.00014233 -0.00030146 -7.7456e-05 -0.00086762 -5.4053e-05 -0.00022797 0.0028251
-0.27526 -0.19243 0.0013732 0.0033587
-0.00012135 -0.00017966 -0.00036102 8.1163e-05 -0.0013497 0.00010649 0.001624 0.00071771
0.0013428 0.0032257 -0.32881 -0.16349
5120000000 -0.26011 -0.1714 0.0033079 0.0060643 0.0029241 -0.00044892 0.00031119 0.00070626
-3.9818e-05 0.00092072 -0.00041299 0.00012487
0.0034284 0.0060027 -0.23405 0.16846 0.0049984 -0.0026259 3.9318e-05 0.00024398
-0.00010317 -3.4359e-05 3.032e-06 0.00024173
0.0030748 -0.00054574 0.0049356 -0.0025235 -0.22166 -0.20937 -0.00012365 0.00016821
-0.0003362 0.0010873 -0.0012716 0.00081232
0.00030457 0.00052561 8.5668e-05 0.00025979 -0.00013334 0.00017332 -0.15945 0.052263
0.0011348 0.0033054 0.0024987 0.00032952
-7.8348e-05 0.00081032 -8.5953e-05 -4.4468e-05 -0.00065022 0.0008247 0.0010474 0.0032946
-0.29065 -0.15841 0.0013685 0.0033129
-0.00057427 -4.2437e-05 7.8346e-05 0.00027299 -0.0012823 0.0010007 0.0026104 0.00032584
0.0013906 0.0033827 -0.34138 -0.12912
5180000000 -0.27723 -0.14213 0.0049152 0.0049216 0.0034142 -0.0010162 0.00020902 0.00054632
-0.0001305 0.00023497 -0.00057251 0.00033838
0.0047964 0.0049486 -0.21301 0.19034 0.0043108 -0.0038654 -0.00031219 -0.000234
-0.00017104 -0.00020195 -0.00012152 0.00027525
0.0034002 -0.0010114 0.0042729 -0.0039865 -0.2338 -0.17398 -0.00035528 0.00073506
3.3482e-05 8.5636e-05 -0.0001979 0.0011399
0.0002218 0.00065 -0.0003386 -0.000287 -0.00025029 0.00072975 -0.15931 0.061482
0.0027766 0.004057 0.0021514 -0.00062362
-0.00012547 0.00024925 -0.00017461 -0.0001146 -4.8195e-05 0.00013079 0.0028147 0.0041069
-0.30339 -0.11723 0.0024607 0.0041096
-0.00064464 0.00050181 -0.00023475 0.00021676 -8.2734e-05 0.0010795 0.0021091 -0.00075283
0.0024745 0.0039167 -0.34444 -0.09811
5240000000 -0.28734 -0.11488 0.0050788 0.0036008 0.0027156 -0.0026235 0.00069239 4.2891e-05
-0.00030349 -9.0042e-05 -0.00014226 0.0007201
0.0051286 0.0036199 -0.2019 0.2291 0.0031766 -0.004646 -6.1004e-05 0.00010225
-0.00029307 0.00010077 0.00031477 0.0004996
0.0026867 -0.0028881 0.002995 -0.0047454 -0.25077 -0.1493 0.00041637 0.00021274
-0.0001562 0.00068978 0.0001885 0.001273
0.00077327 3.8195e-05 -3.1889e-07 0.00010786 0.0004678 0.00022204 -0.15966 0.082324
0.0035623 0.0025465 0.0018237 -0.001187
-0.00035092 -3.6482e-05 -0.00021354 9.913e-05 0.00013106 0.00051139 0.0037015 0.0024788
-0.31926 -0.0754 0.0032135 0.0027166
0.00010817 0.00059172 0.00039093 0.000536 0.00022486 0.0011525 0.0017374 -0.0011202
0.0031902 0.0026302 -0.3516 -0.064998
5300000000 -0.2935 -0.085879 0.0060269 0.0022207 0.0018161 -0.003029 0.00016691 -0.00035069
0.00023611 0.00064739 0.00023222 0.00030994
0.0060121 0.0021787 -0.19473 0.23382 0.0022276 -0.0051826 -0.00012495 0.00021986
-9.6265e-06 0.00038412 0.00031877 0.00023837
0.0018504 -0.0030873 0.0020972 -0.0051371 -0.26637 -0.12445 0.00020018 -0.0002306
0.00032644 0.00024203 0.00056562 0.0006843
9.2499e-05 -0.00030344 -0.00013156 0.00022767 0.00030098 -0.00025681 -0.1523 0.091205
0.0053533 0.0020678 0.0013214 -0.001653
0.00021328 0.00060728 -7.1671e-05 0.0003799 0.00031214 0.00016866 0.0050926 0.00205
-0.33055 -0.04754 0.0031571 0.002621
0.00012272 0.00042415 0.00029411 0.0002834 0.00063427 0.00072925 0.0014342 -0.0017413
0.0033119 0.0027012 -0.34814 -0.029673
5360000000 -0.29481 -0.049417 0.0060122 0.00084106 0.00054335 -0.003794 0.00035865 -6.3768e-05
0.00011414 0.0004465 0.00066985 -0.00018909
0.0060588 0.0009119 -0.15865 0.25541 0.00091984 -0.005494 6.7467e-05 0.00020405
2.8894e-05 -9.9884e-07 0.00060684 -0.00025525
0.00059529 -0.0038314 0.0011016 -0.0056138 -0.26688 -0.097854 0.00040038 0.00027997
8.0859e-05 0.00055097 0.00058438 0.0004068
0.00040807 -1.0775e-05 6.8685e-05 0.00025102 0.00023725 0.00033586 -0.15102 0.10953
0.0058571 -0.00048856 0.00070202 -0.00186
0.00014046 0.00039748 0.0001416 -3.264e-05 6.6181e-05 0.00050915 0.0061538 -0.00047904
-0.32807 -0.0095292 0.0044974 0.0022702
0.00072025 -6.6537e-05 0.00055682 -0.00027279 0.00067636 0.00049079 0.0006091 -0.0018799
0.0044767 0.0021167 -0.34725 -0.0016447
5420000000 -0.29799 -0.025983 0.0061967 -0.00097387 -0.00043628 -0.0036414 -6.4565e-06 -0.000126
0.00075206 0.0004594 0.00036596 -0.0002394
0.0061715 -0.0010302 -0.13976 0.28334 0.00025835 -0.0054566 8.4877e-05 0.00017676
0.00013371 -2.8452e-05 0.00018791 -0.00012147
-0.00052737 -0.0036391 -1.6911e-05 -0.0054241 -0.28381 -0.065104 -0.00022696 -0.00046893
0.00089607 0.00019462 0.00084938 0.00010017
-0.00010501 -0.00019977 9.7351e-05 0.00011499 -0.00018498 -0.00047424 -0.13977 0.12427
0.005093 -0.0019251 0.00023317 -0.0018088
0.00071944 0.00047451 4.0407e-05 3.5121e-05 0.00094114 0.00018407 0.0048898 -0.0020917
-0.33155 0.019912 0.004849 0.0011605
0.00021347 -0.00043909 0.00025944 -0.00015878 0.00081273 0.00013179 0.00021646 -0.0017547
0.0048415 0.001299 -0.34099 0.040682
5480000000 -0.29087 0.010175 0.005061 -0.0018925 -0.0019122 -0.0030206 0.00035672 -4.4046e-05
0.0010018 -8.5881e-05 -0.0001974 -0.00021255
0.0050183 -0.001906 -0.12624 0.29142 -0.0013288 -0.0057527 1.4827e-05 0.00022635
1.4631e-05 -4.0074e-05 0.0001787 -0.00014314
-0.0019595 -0.0030233 -0.0014558 -0.0055532 -0.28872 -0.043631 -0.00014995 0.00028208
0.00065484 -0.00025675 0.0009244 6.7366e-05
0.00036789 6.1451e-05 1.3606e-05 0.00021065 -0.00017039 0.00017052 -0.13387 0.1351
0.0041349 -0.0034042 -0.00029866 -0.0018394
0.00089344 -0.0001799 5.9705e-05 -6.4669e-05 0.00066582 -0.00032575 0.0041672 -0.0033292
-0.32181 0.048641 0.0049403 0.00046383
-2.3995e-07 -2.4632e-05 0.00020684 -0.00015392 0.0007128 1.3254e-05 -0.00021753 -0.001899
0.0048856 0.00028464 -0.33234 0.062027
5540000000 -0.28878 0.035389 0.0041376 -0.0026295 -0.0025769 -0.0019606 0.000256 -0.00027549
0.00026783 -0.00025784 -0.00040631 0.00013154
0.0041979 -0.0025878 -0.086598 0.30971 -0.0025358 -0.0051793 0.0003617 0.00011893
-8.0408e-05 -7.8309e-05 -0.00014578 -0.00034579
-0.0025154 -0.002006 -0.0025405 -0.0053792 -0.28898 -0.022629 0.00021232 -0.00028712
0.0003137 -5.0484e-05 0.00047256 -0.00032076
0.00025468 -0.00033651 0.00041138 0.00011921 0.00023426 -0.00013024 -0.12281 0.157
0.0026629 -0.003935 -0.00089678 -0.0018525
0.0002981 -0.00026637 -3.7132e-05 -0.00010409 0.00042044 -0.00015687 0.0026088 -0.0039971
-0.30868 0.083042 0.004976 -0.0010139
-0.00045569 -2.1936e-05 -0.0001313 -0.00041483 0.00039023 -0.00024083 -0.00093598 -0.0018117
0.0048961 -0.00085101 -0.32581 0.10335
5600000000 -0.27811 0.063927 0.0034647 -0.0033819 -0.0023688 -0.0016893 0.00032941 -0.00038566
0.00034373 -0.00021819 0.00014062 0.00044819
0.0034662 -0.0034025 -0.083621 0.32456 -0.0035084 -0.0047043 0.00012072 -0.00018002
-0.00015594 5.3819e-05 -9.4317e-05 -0.00022551
-0.0024787 -0.0016522 -0.0037657 -0.004599 -0.28802 0.0096791 -9.144e-05 2.9641e-05
0.00034004 -0.00054435 0.00043241 -0.00061507
0.00038874 -0.00032698 0.00010634 -0.00018982 -2.4218e-05 5.8034e-05 -0.11514 0.15645
0.0017414 -0.0038428 -0.0011937 -0.0011686
0.00025562 -0.00032145 -0.00012839 2.2572e-05 0.0002395 -0.0004906 0.0017121 -0.0038414
-0.29979 0.11339 0.0044577 -0.0013115
0.00019974 0.00054122 -0.00012718 -0.00018902 0.0005503 -0.0004105 -0.0011215 -0.0011783
0.0045506 -0.0015265 -0.30426 0.11861
5660000000 -0.26789 0.085541 0.0033254 -0.0035647 -0.0034709 -0.00066766 -0.00032691 -0.00074437
-0.00018733 -0.00059661 0.00048192 -0.00013893
0.0032584 -0.0035396 -0.043196 0.31627 -0.0045215 -0.0031621 2.9082e-05 -0.00011978
0.0002356 7.6866e-05 -3.7623e-05 -0.00018376
-0.0034319 -0.00061425 -0.0044423 -0.0030199 -0.29025 0.032952 -0.00010482 7.9101e-05
-0.00028753 -0.000363 0.00026888 -0.0010454
-0.00030379 -0.0007318 1.8406e-05 -0.00012104 -5.96e-05 0.00013203 -0.1006 0.1767
0.00059392 -0.0041131 -0.0012559 -0.00092298
-0.00019557 -0.00054994 0.00025451 0.00011493 -0.00034492 -0.00038953 0.00068018 -0.0040869
-0.28668 0.14114 0.0040611 -0.0022081
0.00053438 -0.00021693 2.1635e-06 -0.00010438 0.00025878 -0.0010799 -0.0013244 -0.00086477
0.0041143 -0.0020232 -0.29702 0.15419
5720000000 -0.25378 0.10869 0.0027412 -0.0042382 -0.0028723 0.00074972 -0.00049301 -0.00024671
-0.00041283 -7.9917e-05 3.0263e-05 -0.00043447
0.0028144 -0.0042196 -0.01536 0.34341 -0.0054764 -0.0028181 5.2898e-05 -8.4159e-05
-0.00022535 4.5676e-05 -0.00028006 0.0001341
-0.0027836 0.0007981 -0.0055867 -0.0028014 -0.28763 0.064264 9.4672e-05 2.3972e-05
0.00014555 0.00035428 -0.00016325 -0.00030675
-0.00041578 -0.00025715 4.4999e-06 -6.8102e-05 0.00011243 -2.9892e-05 -0.084659 0.1792
-0.00016967 -0.0034581 -0.0016294 -0.0004421
-0.00040139 -0.00016162 -0.0002967 -6.0984e-06 0.00017803 0.00037544 -0.00031991 -0.003457
-0.27615 0.16858 0.004219 -0.003265
5.1784e-05 -0.00045714 -0.00032406 9.3224e-05 -0.00031382 -0.00045036 -0.0015851 -0.00049246
0.0041033 -0.0032847 -0.26677 0.17286
5780000000 -0.23806 0.12527 0.0016182 -0.0047758 -0.0025509 0.0010304 -0.00071208 2.991e-05
-0.00033681 -0.000388 -0.00022426 -0.00032316
0.0016431 -0.0047941 -0.0023481 0.33854 -0.0058975 -0.00080331 -3.7299e-05 -0.00019037
4.5057e-05 -8.3161e-05 -0.00013602 -0.00020626
-0.0024824 0.0011197 -0.00605 -0.00065047 -0.28449 0.080922 1.4232e-05 -4.6411e-05
0.00014347 -0.00012486 -0.00031191 -0.00057766
-0.00074003 8.8254e-05 -4.6662e-05 -0.0001952 4.1517e-06 -2.9514e-05 -0.075959 0.19475
-0.00026374 -0.0030132 -0.001221 6.4258e-05
-0.00030117 -0.00036762 5.0055e-05 -7.1456e-05 -7.7416e-05 2.811e-05 -0.00016589 -0.0030188
-0.26634 0.18937 0.0029305 -0.0036384
-0.00017329 -0.00036888 -4.0819e-05 -9.8103e-05 -0.00039614 -0.00041966 -0.0012459 8.4514e-05
0.0030751 -0.0036282 -0.25822 0.19471
5840000000 -0.22586 0.14699 0.00031146 -0.0054879 -0.0022246 0.0010668 -0.00016144 0.00026018
-0.00042158 0.0001283 -0.00053891 -0.00030562
0.0003356 -0.0054305 0.032785 0.3425 -0.0057314 0.00034962 -0.00020865 1.0513e-05
0.00014181 6.6718e-06 -0.00017583 0.00027406
-0.0021169 0.0012205 -0.0056237 0.00046702 -0.27893 0.10537 -0.00023763 4.6088e-06
-7.0134e-05 -0.0006655 -0.00043745 -0.00042431
-0.00010703 0.00031553 -0.00020112 1.7243e-05 -0.00018273 -4.0279e-05 -0.054053 0.19847
-0.00059233 -0.0034224 -0.0013552 0.00012312
-0.00040201 8.554e-05 0.00015113 -3.866e-05 -5.8084e-05 -0.0007815 -0.00066178 -0.0034288
-0.2498 0.19915 0.0024177 -0.0038995
-0.0004137 -0.0003443 -8.7788e-05 0.00023651 -0.00053158 -0.00037041 -0.0012453 0.00022679
0.0023434 -0.0037659 -0.22398 0.21965
5900000000 -0.21197 0.15983 -0.0017767 -0.0055027 -0.0023652 0.0024035 -0.00019224 1.4939e-05
0.00014265 -0.00011847 -2.5185e-05 0.00022894
-0.00178 -0.0055478 0.053414 0.34353 -0.0052233 0.001847 6.315e-05 -9.54e-06
-1.8948e-05 -0.00022596 1.4169e-05 -0.00014215
-0.0024018 0.0023823 -0.0051535 0.0018552 -0.26288 0.12148 4.0758e-05 -4.9801e-05
-0.00045378 -0.0004379 -0.00085612 -0.00022381
-0.00017686 9.4527e-06 2.9695e-05 1.0402e-05 -4.02e-05 -7.2812e-05 -0.046099 0.20902
-0.00076554 -0.00329 -0.0011041 0.00048413
9.2246e-05 -0.00010748 -0.00017202 -0.00015248 -0.00048791 -0.0005616 -0.00078281 -0.0032869
-0.22407 0.21603 0.0019856 -0.0050148
-8.1761e-05 0.00024604 -0.00022203 -7.8363e-05 -0.0010593 -0.00017501 -0.0011047 0.00037724
0.0020821 -0.0049616 -0.20931 0.22998
5960000000 -0.19319 0.17238 -0.0028858 -0.0040655 -0.00074219 0.002716 -0.00015921 0.00016763
-0.00023172 0.00014086 -9.085e-05 0.00017054
-0.0028646 -0.0039916 0.079352 0.34281 -0.0041852 0.0020829 -0.00017847 1.0184e-05
2.1292e-05 8.5796e-05 7.0196e-05 0.00023565
-0.00067013 0.0028414 -0.0041916 0.0022885 -0.24971 0.14678 -7.9032e-05 -0.00019872
-0.00044398 5.5822e-05 -0.00042602 -0.00012272
-0.00018924 0.00023564 -0.00012968 9.6751e-07 -4.4731e-05 -0.00017695 -0.028389 0.21705
-0.0017309 -0.0032482 -0.0010002 0.00089513
-0.00031361 0.00010144 9.9943e-05 0.00011368 -0.00035369 0.00019878 -0.0016911 -0.0032934
-0.20492 0.23045 0.00049775 -0.0049912
-0.00012366 0.00010897 0.00012634 0.00019311 -0.00025908 -0.00017881 -0.0010562 0.00099945
0.00022963 -0.0049708 -0.18127 0.25696
6020000000 -0.17593 0.18921 -0.0037961 -0.0031606 -0.00028884 0.0029543 -4.2598e-05 0.00054137
-0.00016237 0.00034528 -3.0789e-05 0.00033578
-0.0038216 -0.0031418 0.10692 0.33604 -0.0047856 0.003005 -7.557e-05 0.00013876
-8.2885e-05 9.2426e-05 -0.00020014 0.00015699
-0.00013002 0.0029048 -0.0046292 0.0030317 -0.23101 0.15982 -0.00030968 0.00022174
-0.00072946 1.1541e-05 -0.00048576 0.00057079
-4.5234e-05 0.00054229 -6.712e-05 0.00015131 -0.00032536 0.00019437 -0.021555 0.21388
-0.0024119 -0.0031954 -0.0007404 0.0008152
-0.00017511 0.00029323 -0.00020821 8.953e-05 -0.00071553 4.9251e-06 -0.0025225 -0.0031252
-0.17615 0.24557 6.0327e-05 -0.004731
-1.4429e-07 0.00026233 -0.00022389 7.9527e-05 -0.0006511 0.00060296 -0.00061802 0.00072709
-2.4494e-05 -0.0047032 -0.15504 0.25776
6080000000 -0.15526 0.19765 -0.0040468 -0.00091563 0.0011407 0.0029136 9.1232e-05 5.5807e-05
5.6561e-05 0.00010681 0.0001727 -2.588e-05
-0.004032 -0.00094144 0.12912 0.33679 -0.0032654 0.004507 -5.615e-05 -7.0876e-06
2.7422e-05 9.7318e-05 0.0001327 0.00029531
0.0012139 0.0028265 -0.0033078 0.0045445 -0.21316 0.18587 0.00025065 0.00012684
-0.00048812 0.00064703 -7.2735e-05 0.00036705
6.9583e-05 4.0696e-05 -3.4402e-05 -1.0166e-05 0.00023686 0.00021385 -0.0044911 0.22142
-0.0038059 -0.0024667 -0.0008432 0.00085418
0.00019714 5.4434e-05 0.00010709 0.00017376 -0.0003213 0.00075499 -0.0036904 -0.0024526
-0.147 0.26242 -0.000871 -0.0052106
0.0003204 5.467e-05 0.00016399 0.00038348 2.7065e-05 0.00027675 -0.00097347 0.00097284
-0.00083104 -0.005223 -0.13276 0.27852
6140000000 -0.13998 0.21184 -0.0035641 -0.0006688 0.0014704 0.0022203 9.7296e-06 3.7906e-05
9.135e-05 -6.8092e-05 0.00040232 -0.00019562
-0.0035352 -0.00063204 0.1543 0.3195 -0.0024155 0.0052315 2.0233e-05 5.8496e-05
0.00038488 2.7176e-05 0.00027513 0.00011582
0.0014868 0.0022916 -0.0022569 0.0053815 -0.19047 0.20676 0.00035688 -3.469e-05
0.0001279 0.00054059 3.9841e-05 0.00063194
5.1129e-05 7.4187e-06 1.2288e-05 9.0873e-05 0.00031165 -7.5077e-05 0.0073803 0.21386
-0.0044493 -0.0014801 -0.00052761 0.0014558
6.3965e-05 -0.0002161 0.00033518 -4.312e-05 0.00015891 0.00066605 -0.0045641 -0.0014443
-0.12816 0.2836 -0.0026457 -0.0043444
0.00042853 -0.00029024 0.00024423 9.7289e-05 -1.7277e-05 0.00052479 -0.00041842 0.0014512
-0.0027137 -0.0043943 -0.095192 0.27843
6200000000 -0.12359 0.21808 -0.0029568 -0.00019422 0.0021538 0.0013828 7.5677e-05 0.00030088
-0.00028104 3.4826e-05 -0.00010689 -0.00026212
-0.0030097 -0.00017933 0.18363 0.31893 -0.0010327 0.0053419 5.6095e-05 0.00022254
6.6959e-05 -8.3829e-06 0.00010333 0.00012024
0.0021315 0.0012968 -0.0009653 0.0053067 -0.17097 0.22168 6.697e-05 -0.00034361
0.00050459 -4.0343e-06 0.00022311 0.00020209
9.2694e-05 0.00033545 3.6905e-05 0.00024747 6.5296e-05 -0.00029955 0.021737 0.2224
-0.0045832 -0.00020826 0.00015984 0.0012574
-0.00023336 0.00013046 2.8784e-05 -8.0494e-05 0.00040271 -6.431e-06 -0.004533 -5.9253e-05
-0.1155 0.29146 -0.0034028 -0.0040267
-0.00019729 -0.00024637 0.00015224 -1.4356e-05 0.00016347 0.00039617 0.00015203 0.0012908
-0.0032732 -0.0039399 -0.080927 0.28904
6260000000 -0.10955 0.23104 -0.0030732 0.00081584 0.0020838 0.00075566 0.0003016 -5.3065e-05
5.974e-05 0.00026817 -1.211e-05 -2.2782e-05
-0.0030417 0.00080823 0.19997 0.30348 -0.00017827 0.0053901 3.8701e-05 -7.2253e-05
-5.5969e-05 -0.00011854 0.00028076 0.00014787
0.0021063 0.00082699 -3.6439e-05 0.005383 -0.15036 0.24219 9.3972e-05 -5.9249e-05
0.00044932 -0.00010506 0.00028891 0.00018886
0.00027182 -7.0506e-05 1.9278e-05 -9.5492e-05 0.00012304 -0.00011655 0.036138 0.21777
-0.0042959 0.0011784 0.00047592 0.0012116
4.9779e-05 0.00026627 4.933e-06 -8.7576e-05 0.00044668 -8.4705e-05 -0.00442 0.001172
-0.090403 0.29103 -0.0039233 -0.0029021
-9.6602e-06 -4.227e-05 0.00027088 0.00023684 0.00023968 6.4285e-05 0.00050486 0.0012087
-0.0040724 -0.002713 -0.036877 0.28914
6320000000 -0.094333 0.23588 -0.0025801 0.0013803 0.0022368 -0.00032731 4.783e-05 0.00014262
-0.00038649 0.00035867 -0.00013562 0.00027989
-0.0025784 0.0014044 0.22636 0.29567 0.0017741 0.0056587 1.5763e-06 0.00011382
-1.6617e-05 -0.00013341 8.677e-05 -5.7072e-05
0.0021838 -0.00038963 0.0018691 0.0055877 -0.13174 0.25298 -0.00012803 -0.00023878
0.00031208 8.2215e-05 0.0004247 7.3181e-05
4.4069e-05 0.00012646 7.1606e-05 9.8574e-05 -0.00017457 -0.00024635 0.035584 0.2199
-0.0039649 0.0019688 0.00076213 0.00076208
-0.0002599 0.0005032 2.0998e-05 -5.8938e-05 0.00035038 -4.1919e-05 -0.0039278 0.0019501
-0.06564 0.30322 -0.0048703 -0.0015722
-9.2922e-05 0.0002879 0.00011347 9.8328e-06 0.00029613 0.00015585 0.0008966 0.00072989
-0.0048392 -0.0017026 -0.026454 0.28915
6380000000 -0.075109 0.24169 -0.0019091 0.0018281 0.0016657 -0.00046094 3.5901e-05 -1.4663e-05
0.00024846 0.00015954 8.0055e-05 7.078e-05
-0.0019175 0.0018393 0.24373 0.27648 0.0029734 0.0042198 -0.00012799 -8.9412e-05
-0.00021556 -0.00021511 -6.1603e-05 -0.00030613
0.0017251 -0.00052163 0.0030937 0.0042282 -0.10379 0.269 -0.00021307 0.00012322
0.00029908 -6.0265e-05 0.00046367 4.0674e-05
3.4239e-05 -2.8655e-05 -0.00012875 -6.2859e-05 -0.0001888 0.00013574 0.056244 0.20942
-0.003172 0.0031984 0.00090149 0.00068301
0.00028485 8.3299e-05 -0.00030666 -0.00019383 0.00030364 -0.00010709 -0.0030615 0.0032293
-0.044762 0.29519 -0.0048221 -0.00013327
0.00010264 0.00014301 -0.00021156 -0.0003744 0.00033475 0.00013953 0.00089065 0.00080068
-0.0047743 -0.00016558 0.014027 0.29189
6440000000 -0.054044 0.25403 -0.0008158 0.0024276 0.0017393 -0.00077709 0.00033748 -9.9989e-05
0.00026406 -0.00044179 -0.00027908 -0.00020362
-0.00086985 0.0024337 0.26339 0.26384 0.0032691 0.0030014 9.012e-05 -5.4489e-05
-9.7624e-05 1.7017e-05 -0.00019027 -0.00029271
0.0016464 -0.00081406 0.0033704 0.0028856 -0.087878 0.28497 -0.00017622 0.00026292
-0.0003202 -4.7712e-05 0.00048114 -0.00037421
0.00036702 -0.00011198 0.00011907 -2.0122e-05 -0.00015936 0.00024743 0.058042 0.20678
-0.0018979 0.0039401 0.00091801 0.0007765
0.00033996 -0.0003108 -0.00011012 -4.9922e-06 -0.00028309 7.0232e-05 -0.0018848 0.0039343
-0.0038538 0.30191 -0.0045174 0.0013701
-0.00027289 -0.00017689 -0.0001142 -0.00022005 0.00055272 -0.00047964 0.00087608 0.00074585
-0.0045036 0.0013276 0.024646 0.2767
6500000000 -0.034262 0.25475 -0.00015906 0.0019834 0.0013039 -0.0010064 0.00022403 -8.2389e-05
8.6565e-05 0.00010916 -2.2594e-05 0.00035048
-0.00012542 0.0019542 0.2899 0.23782 0.0036367 0.0025706 0.00011414 3.7118e-05
5.2417e-05 0.00019537 0.00020433 -8.8299e-05
0.0013961 -0.00099221 0.0036804 0.0025438 -0.075301 0.28262 -2.4878e-05 1.4934e-05
8.6728e-05 -0.00010116 -0.00011158 -0.00044962
0.00018573 -9.1915e-05 7.8433e-05 5.0546e-05 -2.0198e-05 1.7067e-05 0.082632 0.2017
-0.00048431 0.0040325 0.0011133 0.00025109
5.7269e-05 9.0154e-05 0.00014088 0.00010459 3.2062e-05 -0.00021499 -0.00041311 0.003971
0.018519 0.30608 -0.0035459 0.0021198
3.1769e-05 0.00030594 0.00022393 -0.00016138 -0.00024168 -0.00030385 0.0011226 0.00033571
-0.003303 0.0023224 0.062834 0.28008
