# Supplementary material for: Early Detection of Alzheimer’s Disease via Machine Learning-Based Microwave Sensing: An Experimental Validation
Source: Sensors (Basel). 2025 Apr 25;25(9):2718. doi: 10.3390/s25092718 (PMC12074295; doi:10.3390/s25092718)
Supplement: Supplementary file 1 [file sensors-25-02718-s001.zip › measurements_paper_sensors/26 febbraio - PART1/set10 H/CSF_H_m10.s6p]

!Keysight Technologies,M9804A,MY58100912,A.14.10.03
!Date: Thursday, April 27, 2023 10:28:33
!Correction: S11(C  6-Port  ) 
!S12(C  6-Port  ) 
!S13(C  6-Port  ) 
!S14(C  6-Port  ) 
!S15(C  6-Port  ) 
!S16(C  6-Port  ) 
!S21(C  6-Port  ) 
!S22(C  6-Port  ) 
!S23(C  6-Port  ) 
!S24(C  6-Port  ) 
!S25(C  6-Port  ) 
!S26(C  6-Port  ) 
!S31(C  6-Port  ) 
!S32(C  6-Port  ) 
!S33(C  6-Port  ) 
!S34(C  6-Port  ) 
!S35(C  6-Port  ) 
!S36(C  6-Port  ) 
!S41(C  6-Port  ) 
!S42(C  6-Port  ) 
!S43(C  6-Port  ) 
!S44(C  6-Port  ) 
!S45(C  6-Port  ) 
!S46(C  6-Port  ) 
!S51(C  6-Port  ) 
!S52(C  6-Port  ) 
!S53(C  6-Port  ) 
!S54(C  6-Port  ) 
!S55(C  6-Port  ) 
!S56(C  6-Port  ) 
!S61(C  6-Port  ) 
!S62(C  6-Port  ) 
!S63(C  6-Port  ) 
!S64(C  6-Port  ) 
!S65(C  6-Port  ) 
!S66(C  6-Port  ) 
!S6P File: Measurement: :
# Hz S  RI   R 50
500000000 -0.3286 -0.064147 -0.010209 -0.0010904 -0.0081779 0.012537 -0.0042271 0.012326
0.013569 0.0063504 -0.0052796 0.0093939
-0.010505 -0.00081364 -0.40933 -0.074972 0.0079758 -0.010737 0.00093275 0.011687
0.0094676 0.0029795 0.00090992 0.014085
-0.0082013 0.012663 0.0078947 -0.010773 -0.25759 0.19073 0.0065545 0.0032053
-0.0019077 0.0079863 0.00063488 0.012437
-0.0040115 0.012238 0.0010029 0.011572 0.0065645 0.0030634 -0.32661 0.041012
-0.020682 -0.0048076 0.017077 0.027367
0.013287 0.0061437 0.0094626 0.0031712 -0.0018204 0.0079965 -0.020643 -0.0047387
-0.21994 -0.23429 -0.028805 0.0040129
-0.004704 0.0088792 0.0010239 0.013514 0.00054581 0.012051 0.016544 0.026737
-0.028916 0.0038264 -0.25952 -0.14504
560000000 -0.31586 0.10315 -0.022047 -0.067693 0.00019459 0.013333 0.0053956 0.0099901
0.010558 0.0038947 0.011379 0.0097537
-0.022031 -0.067656 -0.37173 0.090038 -0.041327 -0.039188 0.014415 0.0028425
-0.013674 -0.0047634 0.0034101 -0.0014019
0.000567 0.013179 -0.041479 -0.039085 -0.18216 0.24052 -0.00080339 -0.0050394
0.017898 0.0060959 0.0075649 -0.0055539
0.0055251 0.010354 0.014577 0.0026937 -0.00069105 -0.0049948 -0.30349 0.13097
0.0057516 -0.022246 0.0061681 -0.021783
0.010262 0.0034374 -0.013802 -0.0049811 0.018047 0.0060025 0.0052569 -0.022251
-0.29902 -0.05335 0.011965 -0.049852
0.012108 0.01006 0.0033882 -0.0015761 0.0077717 -0.0055164 0.0063799 -0.021864
0.011754 -0.049798 -0.33034 0.0064844
620000000 -0.27527 0.081744 -0.023674 0.0091672 0.0031738 0.0086201 0.0078992 -0.0038542
0.012245 -0.0019007 0.00023952 -0.0011464
-0.023618 0.0091223 -0.3998 0.035793 -0.018923 -5.6128e-05 -0.0016708 -0.0021576
0.01208 -0.0054188 0.00096214 -0.0029364
0.0033231 0.0088545 -0.018942 2.5096e-05 -0.15497 0.24989 -0.0016808 -0.0051992
-0.0033641 -0.0033193 0.0081374 -0.0031741
0.0078715 -0.0037313 -0.0015419 -0.0022878 -0.0015521 -0.0052711 -0.26344 0.14075
-0.038761 -0.020898 0.012233 0.028047
0.012529 -0.00214 0.012313 -0.0053036 -0.0033575 -0.0029132 -0.038292 -0.020562
-0.21598 -0.086831 -0.043818 0.012767
5.3322e-05 -0.0012191 0.0010028 -0.0031441 0.0080641 -0.0035098 0.011567 0.027721
-0.043178 0.01301 -0.24456 -0.0318
680000000 -0.24213 0.17337 -0.026177 -0.015064 0.0046561 0.0056961 0.0013228 -0.0073086
-0.0021336 -0.01212 0.0054202 -0.0063555
-0.026078 -0.015135 -0.39037 0.13766 -0.032531 -0.0021087 -0.0016735 -0.00019489
-0.0014063 -0.0099886 -0.00093593 -0.0014503
0.0046974 0.0054917 -0.03262 -0.0020015 -0.10766 0.27288 -0.00077683 0.00015014
-0.0012929 0.00059266 -0.0029051 -0.0088164
0.0014409 -0.0070521 -0.0019187 -0.00023472 -0.0007898 0.00014038 -0.21966 0.19267
-0.022135 -0.0072848 -0.0091968 -0.011239
-0.0023865 -0.01178 -0.0016012 -0.0097836 -0.0012721 0.0005631 -0.022432 -0.0072904
-0.28287 0.014003 -0.0056315 -0.0076068
0.0052787 -0.0064875 -0.00092388 -0.0013041 -0.0029667 -0.0086978 -0.0089397 -0.012097
-0.0055161 -0.0074396 -0.26308 0.075098
740000000 -0.19524 0.16707 -0.041122 0.026403 0.013586 -0.0040103 2.6496e-05 -0.0038371
-0.003741 -0.0026562 -0.0064375 0.0034798
-0.041209 0.02636 -0.33659 0.15741 -0.037434 0.034064 0.00023536 -0.0057751
-0.01248 0.0071795 -0.0017829 -0.0056866
0.013743 -0.0040072 -0.037233 0.034096 -0.074597 0.27299 -0.0016513 0.0031638
-0.0016976 -0.0048552 -0.0016616 0.00028182
0.00017154 -0.0036559 -5.4793e-05 -0.0058954 -0.0016024 0.0030639 -0.20318 0.19997
-0.042004 -0.0096526 0.022641 0.016121
-0.0036541 -0.0027287 -0.012319 0.0076124 -0.0017079 -0.0049597 -0.041494 -0.0095504
-0.18146 0.048348 -0.044116 -8.923e-05
-0.0063781 0.0033983 -0.0014572 -0.0061471 -0.0017087 0.00024965 0.022479 0.016162
-0.043774 0.00010759 -0.25175 0.077558
800000000 -0.1659 0.21352 -0.022395 0.016138 0.0058422 -0.010279 -0.0045409 -0.0024924
-0.0037881 0.0019681 0.0047715 -8.8575e-05
-0.022343 0.016104 -0.34478 0.22838 -0.008839 0.034226 -0.0022133 0.0020898
-0.0004851 0.0024809 0.00093769 0.0050921
0.0057217 -0.010297 -0.0087476 0.03431 -0.036256 0.29915 0.001128 0.0012192
-0.00010965 0.003369 -0.0015618 0.00058961
-0.0047121 -0.0025526 -0.0021972 0.0021811 0.0011116 0.0012829 -0.17428 0.22742
-0.028838 0.012656 0.014364 -0.010617
-0.0038271 0.0022838 -0.00048839 0.0023502 -1.9245e-05 0.0032706 -0.028955 0.012867
-0.23221 0.072266 -0.017252 0.020294
0.0045307 -2.2587e-05 0.00088469 0.0054346 -0.0014791 0.00056836 0.014546 -0.010868
-0.017548 0.020551 -0.24904 0.12943
860000000 -0.13239 0.23385 -0.018304 0.030431 -0.0031544 -0.0099648 -0.0020981 0.00046553
0.0040406 0.0052755 -0.0038778 -0.0026959
-0.018329 0.030334 -0.29816 0.27271 0.0073066 0.034387 9.384e-05 0.002078
0.0036232 0.00040233 0.0039745 0.00039495
-0.0031506 -0.009994 0.0074173 0.034407 0.011803 0.3093 -0.00050102 -0.00043711
0.0026062 -0.0015122 0.0016828 0.0042278
-0.0020127 0.00059163 8.7101e-05 0.0020466 -0.00047953 -0.00044884 -0.13812 0.23932
-0.018482 0.017281 -0.006705 -0.0096755
0.0039028 0.0050818 0.0037995 0.00041168 0.0025015 -0.0015563 -0.018357 0.017385
-0.17648 0.13257 -0.02764 0.016435
-0.0037635 -0.0029448 0.0038335 9.97e-05 0.0016935 0.0043054 -0.0069431 -0.0094572
-0.027242 0.016284 -0.19642 0.17809
920000000 -0.10952 0.2582 0.0042936 0.03926 -0.0092083 -0.0046214 -0.0018823 0.0015965
0.00021459 0.0017139 0.0030804 -0.0014375
0.0043656 0.039153 -0.27112 0.29504 0.027901 0.022958 0.001528 0.0011984
0.007051 5.0549e-05 0.0040666 -0.003001
-0.0092589 -0.0045946 0.028024 0.02291 0.058014 0.31155 0.0017429 -6.4643e-05
0.00046898 -0.0004179 0.0009108 -0.001498
-0.0018233 0.001558 0.001574 0.0012384 0.0017434 -7.0445e-05 -0.11406 0.25622
-0.012664 0.030536 0.0042088 -0.0066549
2.5782e-05 0.001835 0.0070776 7.486e-05 0.00057289 -0.00032863 -0.012642 0.030663
-0.17022 0.13725 -0.0032861 0.028623
0.0032396 -0.0013689 0.0043464 -0.0029272 0.00089892 -0.0015346 0.0041968 -0.0066571
-0.0033334 0.028459 -0.20794 0.19135
980000000 -0.063715 0.27967 0.016278 0.030547 -0.0093881 0.0046412 0.0016687 0.0037612
0.0037465 -0.0014526 -0.0034283 -0.0026371
0.016151 0.030579 -0.21959 0.33199 0.032935 0.0054728 0.001823 -0.00011163
0.001719 -0.0061168 -0.00025907 -0.0026253
-0.009356 0.0046242 0.032982 0.0053614 0.10439 0.30642 0.00045529 -0.0011253
0.00044311 -0.0017901 0.0014074 -0.00028436
0.0017094 0.003767 0.0018192 -0.00014445 0.00047235 -0.0011029 -0.07584 0.26775
0.0064823 0.030297 -0.0094386 -0.007799
0.0037757 -0.0014507 0.0018627 -0.0062537 0.00040782 -0.0017256 0.0066483 0.030273
-0.13946 0.17229 0.004871 0.020361
-0.0035333 -0.0026435 -0.0005126 -0.0026538 0.0014166 -0.00031457 -0.0094761 -0.0079166
0.0048171 0.020325 -0.16714 0.23937
1040000000 -0.022653 0.28978 0.033 0.020056 -0.0012017 0.0074683 0.0026461 0.00064465
0.00044222 -0.0033177 -0.0004443 -0.0016756
0.032917 0.019988 -0.18477 0.34655 0.029757 -0.014224 0.0014575 -0.0017629
-0.0022723 -0.0025526 -0.001219 -0.0029333
-0.0011524 0.0074904 0.029727 -0.01433 0.1508 0.29404 -0.00053173 -0.0013621
-0.0015397 -0.0010258 -0.00068783 -0.001119
0.0025472 0.00057875 0.0014651 -0.0017693 -0.00054727 -0.0013731 -0.048687 0.27777
0.018387 0.019555 -0.0020825 0.001306
0.00044848 -0.0033561 -0.0023001 -0.0024974 -0.0014962 -0.00099909 0.018345 0.019543
-0.10766 0.18159 0.013489 0.020041
-0.00040773 -0.0016323 -0.0011438 -0.0029586 -0.0006665 -0.0011032 -0.00213 0.0013568
0.013565 0.019998 -0.14586 0.25976
1100000000 0.021768 0.30016 0.036625 -0.0027073 0.0034007 0.0041482 0.0024845 -0.0009378
-0.0023116 -0.0031203 -0.004151 -3.3069e-05
0.036593 -0.0026433 -0.14131 0.36654 0.015567 -0.02748 -2.9303e-05 -0.0018371
-0.0035131 -0.00094685 -0.0036859 -0.00055671
0.0034064 0.0041548 0.015469 -0.027585 0.19741 0.27494 -0.0017487 0.0003038
-0.0016854 0.00071866 -0.0011192 -0.00044295
0.0025155 -0.00098557 -5.3582e-05 -0.0018025 -0.001742 0.00028519 -0.0086818 0.28311
0.024488 0.0065172 -0.0027556 -2.5851e-06
-0.0023636 -0.0030412 -0.0035599 -0.00093409 -0.0016918 0.00075165 0.02453 0.0064228
-0.089197 0.19767 0.019937 0.0097003
-0.0041823 -0.00011936 -0.0036123 -0.00060871 -0.0010858 -0.00048424 -0.0027489 -4.0804e-05
0.019757 0.0098102 -0.10114 0.2929
1160000000 0.073177 0.29726 0.025194 -0.019919 0.0033432 -0.00064335 -0.00012282 -0.0025156
-0.0040286 -0.00090516 -0.0012842 0.0042058
0.025162 -0.019851 -0.097719 0.37158 -0.0033903 -0.0287 -0.0015957 -0.0015712
-0.0027034 0.0023954 -0.0015713 0.0020939
0.0033585 -0.00065488 -0.0035378 -0.028722 0.24095 0.24518 -0.00062822 0.0016804
-0.00045391 0.001771 -0.00090181 0.00030774
-0.00010482 -0.0024532 -0.0015753 -0.0015449 -0.0006269 0.0016911 0.030322 0.28045
0.021794 -0.0095963 -0.0036678 0.0052192
-0.0041323 -0.0008971 -0.0028027 0.0025314 -0.00046978 0.0017868 0.021808 -0.0096192
-0.054835 0.20844 0.019231 0.0010651
-0.001172 0.0042411 -0.0014997 0.0021 -0.0010068 0.00028353 -0.0036712 0.0051943
0.019288 0.00099329 -0.053044 0.29599
1220000000 0.11682 0.28872 0.012157 -0.029929 -0.0011204 -0.001427 -2.2424e-05 -0.00097687
-0.0028392 0.0022457 0.0012329 0.001969
0.012141 -0.029901 -0.05345 0.38647 -0.016557 -0.021122 -0.0024727 0.00052064
-9.9985e-06 0.0030793 -0.00081259 0.0019046
-0.0011246 -0.0013809 -0.016669 -0.021085 0.28075 0.20725 0.00087026 0.0015133
0.00060223 0.0011222 0.00022505 0.0005823
-1.5919e-05 -0.0010305 -0.0025143 0.00055081 0.00086955 0.0014869 0.069962 0.27282
0.011282 -0.016304 0.0023085 0.0015536
-0.0027697 0.0022582 4.938e-06 0.0030399 0.0005876 0.0011092 0.011246 -0.016338
-0.032807 0.21994 0.014989 -0.01224
0.0012233 0.0020099 -0.00080352 0.0019453 0.00020053 0.00064373 0.002292 0.0016641
0.014971 -0.012269 -0.02336 0.31493
1280000000 0.16758 0.26916 -0.006664 -0.029204 -0.0018808 0.001761 -0.00098624 -0.0021082
-0.00097806 0.0033811 0.002475 0.0013957
-0.0066494 -0.029157 -0.0066969 0.37865 -0.023618 -0.0082546 -0.00085904 0.0014065
0.0017135 0.0017509 0.00061867 0.0020602
-0.0018898 0.0017627 -0.02369 -0.0081513 0.31238 0.164 0.0014538 -0.00014122
0.00098611 0.00026451 0.00033527 0.00040185
-0.0010126 -0.0020628 -0.00082039 0.001385 0.0014227 -0.00014921 0.10675 0.25703
0.0019318 -0.018933 -3.1016e-05 0.00010819
-0.0010187 0.0033393 0.0017586 0.0017757 0.0010538 0.00025059 0.0018859 -0.018936
0.0039035 0.22572 0.0037271 -0.015432
0.0025437 0.001304 0.00060868 0.0019763 0.00026078 0.00031981 -2.4224e-05 0.00013724
0.0038184 -0.015367 0.024588 0.31857
1340000000 0.20499 0.23758 -0.016693 -0.019977 0.00033497 0.0041437 -0.0019083 -0.00073869
0.001453 0.0028236 0.0018731 -0.0014529
-0.016684 -0.019962 0.032528 0.37206 -0.020924 0.0044154 -0.00014191 0.0019268
0.0018887 0.00089451 0.0011827 0.00072265
0.00037223 0.0041567 -0.020936 0.0045095 0.33537 0.11655 0.00081158 -0.00092594
0.00056922 -0.00051959 8.2673e-05 0.00017114
-0.0018755 -0.00075945 -0.00013835 0.0019402 0.00083394 -0.00092673 0.14001 0.23753
-0.0074499 -0.016701 0.0010873 0.00047353
0.0015036 0.0028468 0.0019105 0.00084072 0.00054721 -0.00051269 -0.0074567 -0.016724
0.033172 0.22417 -0.002842 -0.014269
0.0018434 -0.0013837 0.0011944 0.00074505 0.00010756 0.00017087 0.0010462 0.00046353
-0.0028266 -0.014282 0.062211 0.31519
1400000000 0.23986 0.20118 -0.023309 -0.008766 0.0047806 0.0030816 -0.0021356 0.00075047
0.0025921 0.00098261 0.00037591 -0.001318
-0.023279 -0.0087815 0.071188 0.36031 -0.014229 0.012337 0.0012384 0.0013455
0.0011599 -0.00067998 0.0011711 0.00024842
0.0047819 0.0030555 -0.014167 0.012436 0.34957 0.06272 -7.7429e-06 -0.0012845
0.00016842 -0.00018931 0.00041416 0.00025707
-0.0021215 0.00076995 0.0012497 0.0013233 -2.0351e-05 -0.0012805 0.17009 0.20918
-0.013802 -0.010284 -0.00086385 -0.0004266
0.0025686 0.00098146 0.0011805 -0.0006218 0.00020001 -0.00022717 -0.013789 -0.010239
0.066636 0.22257 -0.0095242 -0.0090967
0.00037995 -0.0013733 0.0011675 0.00018616 0.00032008 0.00027226 -0.00091118 -0.00043947
-0.0096031 -0.0091552 0.10797 0.30588
1460000000 0.26371 0.15837 -0.020744 0.0038001 0.0051772 -0.0016041 -0.0014498 0.0017615
0.0021878 -0.00038733 -0.00016865 -0.00087464
-0.020748 0.003781 0.10596 0.33894 -0.0053202 0.01496 0.001666 0.0002524
0.0010872 -0.0012487 0.0012493 -0.00050254
0.0052305 -0.0016223 -0.0052531 0.015009 0.35608 0.0076543 -0.0010339 -0.0011099
0.0003267 -0.00016935 0.0006348 -0.00028376
-0.001474 0.001798 0.0016908 0.0002596 -0.0010255 -0.0010889 0.19707 0.18039
-0.015082 -0.0038138 -0.00092775 0.0018983
0.002202 -0.00039433 0.0010934 -0.0012811 0.0002844 -0.00018649 -0.015131 -0.0037985
0.095841 0.21087 -0.011653 -0.003118
-0.00021537 -0.00081672 0.0012408 -0.00053803 0.00064701 -0.00027295 -0.00087545 0.0019044
-0.011588 -0.0030843 0.14149 0.28616
1520000000 0.27754 0.11777 -0.015469 0.0095319 0.0031466 -0.0039585 0.00013204 0.0026439
0.0023699 -0.0018487 -0.0011806 -0.00023051
-0.015457 0.0095071 0.14033 0.32565 0.0022079 0.01227 0.0016878 -0.00065832
0.00019292 -0.0010524 0.0003445 -0.00098895
0.0031277 -0.0039725 0.002271 0.012281 0.34907 -0.048979 -0.00078519 -0.00030772
0.00075316 -0.00089794 0.00015322 -0.0001478
0.00015421 0.0026351 0.0016865 -0.00066168 -0.00078655 -0.00032878 0.22133 0.14238
-0.014998 0.0017202 0.0014302 0.002044
0.0023322 -0.0018398 0.00020685 -0.0010539 0.00074779 -0.00094315 -0.014974 0.0017608
0.12457 0.20052 -0.011844 0.0012006
-0.0012349 -0.00016051 0.00034723 -0.00099691 0.00010286 -0.00012835 0.0014456 0.0020672
-0.01183 0.001208 0.17529 0.26813
1580000000 0.28844 0.072266 -0.0089824 0.013301 -0.0011208 -0.0045097 0.0015255 0.0017463
-0.00022868 -0.0022626 -0.0002795 0.00040302
-0.0089623 0.01329 0.16857 0.30099 0.0054034 0.0071121 0.0005989 -0.0015814
-0.00039901 -0.0012005 -0.00019783 -0.00080037
-0.001133 -0.0044812 0.0054659 0.0070953 0.32864 -0.1067 -0.0014282 0.00021253
-0.00035947 -0.0014671 0.00024745 -0.00056835
0.0015338 0.0017659 0.00063704 -0.0015891 -0.0014343 0.00021234 0.23596 0.10286
-0.011819 0.0070318 0.0021721 0.00087947
-0.00022028 -0.0023133 -0.00041731 -0.0011832 -0.00033655 -0.0014144 -0.011805 0.007075
0.14983 0.18542 -0.0091994 0.0073254
-0.00024587 0.00043086 -0.0001987 -0.00078991 0.00026355 -0.00055549 0.0021505 0.00084774
-0.0092602 0.0073763 0.20874 0.24241
1640000000 0.29195 0.031335 -0.0021026 0.012392 -0.002854 -0.0022948 0.0027429 0.0010106
-0.00054428 -0.0017148 -0.00033497 0.00046031
-0.0020942 0.012371 0.19845 0.27702 0.0054491 0.0021766 -0.00052294 -0.0018659
-0.00093382 -0.0005869 -0.00041679 -0.00070984
-0.0028771 -0.0022702 0.0054683 0.0021564 0.29926 -0.15572 -0.00079348 0.0012238
-0.0010854 -0.0010969 -9.9131e-05 -0.00045337
0.0027216 0.0010092 -0.00053384 -0.001849 -0.00078136 0.0012214 0.249 0.053735
-0.0077662 0.0084469 0.0025507 -0.00069895
-0.00063047 -0.0016973 -0.00094868 -0.000588 -0.0010934 -0.0011052 -0.0078009 0.0084675
0.17382 0.16472 -0.0044776 0.0094203
-0.00032127 0.00051615 -0.00044581 -0.00069746 -0.0001211 -0.00043936 0.0026191 -0.00069883
-0.0044394 0.0093808 0.23492 0.21243
1700000000 0.28645 -0.013742 0.001472 0.0098599 -0.0034598 0.00032683 0.0031315 -0.0012556
-0.0021314 -0.00077363 0.00062926 0.00038628
0.0014654 0.0098495 0.21766 0.24565 0.0028218 -0.0004439 -0.0014976 -0.00069925
-0.00089401 -0.00014167 -0.00077256 -0.00047527
-0.0034757 0.00036064 0.0028316 -0.00045314 0.25575 -0.19475 7.2893e-05 0.0015923
-0.0021767 -0.00019342 -0.00040659 -0.0008906
0.0031006 -0.0012487 -0.0014877 -0.00071776 6.9375e-05 0.0015722 0.24631 0.0032057
-0.0050555 0.0094242 0.0017227 -0.0021368
-0.0020855 -0.00077472 -0.00085966 -0.00014527 -0.002129 -0.00022725 -0.0050032 0.0094523
0.19342 0.14717 0.00030178 0.0096619
0.00058673 0.00036904 -0.00081069 -0.00048977 -0.0004626 -0.00092688 0.001656 -0.0021793
0.00021701 0.0097104 0.25319 0.17921
1760000000 0.27563 -0.062615 0.0041222 0.0067051 -0.0020074 0.0012848 0.0013363 -0.003524
-0.0013196 0.00050107 0.00025121 -0.00048106
0.0041146 0.0067009 0.244 0.2061 0.00020161 -0.0017157 -0.0012716 2.2329e-06
-0.001224 0.00095447 -0.00055818 0.00031538
-0.0020117 0.001314 0.00019072 -0.0017204 0.20689 -0.22676 0.0010157 0.0014205
-0.0012455 0.0015015 -0.0012697 -0.00067114
0.0013003 -0.0035238 -0.0012769 5.668e-05 0.0010228 0.0014303 0.23734 -0.048962
-0.0015108 0.0089769 -0.00017481 -0.0025905
-0.0012983 0.00051642 -0.0012443 0.00098051 -0.0012372 0.0015113 -0.001499 0.0089636
0.20992 0.11502 0.0042187 0.0070743
0.00025091 -0.00054821 -0.00052783 0.00033613 -0.0012004 -0.00063367 -0.00015305 -0.0025706
0.0042821 0.0070255 0.26662 0.14181
1820000000 0.2526 -0.10033 0.0045233 0.003097 0.00021068 0.0023869 -0.00089431 -0.0030867
-0.0012665 0.00086978 -0.00020795 -0.0001353
0.0045027 0.0030991 0.25503 0.17659 -0.0020265 0.00016142 -0.0014387 0.00097385
-8.7361e-05 0.0013384 -0.00070413 0.00042019
0.00022842 0.002441 -0.0020237 0.00016107 0.15685 -0.24138 0.0017743 0.00071158
-0.00028885 0.0024064 -0.0016888 0.00023572
-0.00088246 -0.0030683 -0.0014256 0.0009724 0.0017939 0.00069843 0.2075 -0.096657
0.00045435 0.0077269 -0.0018262 -0.0017723
-0.0012263 0.00095792 -8.0036e-05 0.001346 -0.00029191 0.0023912 0.0004635 0.0077422
0.2303 0.088441 0.0051323 0.0032763
-0.00012087 -0.00017517 -0.00071681 0.00044348 -0.0017743 0.00025381 -0.0018196 -0.0017966
0.0050991 0.0032662 0.27067 0.10698
1880000000 0.21831 -0.14173 0.0023996 0.00071499 -0.00039401 0.0022627 -0.0028315 -0.0023316
-0.00025901 0.0017969 0.00026435 -0.00048651
0.0023722 0.00072759 0.25967 0.12991 -0.0039086 0.002795 -0.00026487 0.0018467
0.00061371 0.0014468 5.0197e-05 0.0010482
-0.00038538 0.0022832 -0.0038864 0.0028091 0.10531 -0.24961 0.0021618 -0.001023
0.0016724 0.0020444 -0.0010015 0.0014957
-0.0028845 -0.002294 -0.00022458 0.0018588 0.0021786 -0.0010345 0.16621 -0.13716
0.0014371 0.0056508 -0.0023847 0.00039495
-0.00029255 0.0017889 0.00062331 0.0014322 0.0016675 0.0020144 0.0013904 0.00562
0.23668 0.058645 0.0052892 0.0013159
0.00017506 -0.00045176 6.327e-05 0.0010211 -0.00099966 0.0014886 -0.0024075 0.00041178
0.0053157 0.0013816 0.27163 0.072559
1940000000 0.17933 -0.16788 0.00024613 -0.0010831 0.0017855 0.0017494 -0.0038046 0.00022144
0.0013033 0.00093118 -0.00044584 -0.00065004
0.00026031 -0.001085 0.26112 0.098789 -0.0018363 0.0056725 0.0010659 0.0013886
0.0021043 0.00048038 0.00098567 0.00030552
0.001803 0.0016799 -0.0018127 0.0056937 0.061558 -0.2414 0.00055532 -0.0025732
0.0023767 0.00035635 0.00037249 0.0017591
-0.0037679 0.00022913 0.0010765 0.0013312 0.00053421 -0.0025799 0.11363 -0.16791
0.00087904 0.0038455 -0.0016174 0.0016792
0.0013057 0.00090435 0.0021125 0.00047241 0.0024009 0.0004285 0.00086083 0.0038484
0.24267 0.022079 0.003953 -0.002489
-0.00045044 -0.00062607 0.001042 0.00031301 0.00049675 0.0016617 -0.0016459 0.0016657
0.0039803 -0.0024607 0.26189 0.037009
2000000000 0.13366 -0.18312 -0.0034602 0.00092256 0.0027899 0.0013381 -0.0025029 0.0036996
0.00094437 0.0004581 -0.00075302 0.00041392
-0.0034735 0.00093035 0.24778 0.063505 -0.00063689 0.0078084 0.0016137 0.00023433
0.0012723 -0.0014605 0.00047478 5.42e-05
0.0028358 0.0013456 -0.00056543 0.0078472 0.020266 -0.22757 -0.0015746 -0.0015787
0.0020477 -0.0010996 0.0017165 0.0013686
-0.0025328 0.0036899 0.0016474 0.00022325 -0.0016749 -0.0016136 0.06017 -0.17789
-0.00074474 0.0033429 6.3506e-05 0.0019914
0.00092588 0.0003839 0.00127 -0.0014546 0.001965 -0.0011445 -0.00059776 0.0033188
0.24114 -0.010867 0.00072139 -0.0033954
-0.00076488 0.00045045 0.00047274 9.7805e-05 0.0017329 0.0014384 0.00010738 0.0019589
0.00066502 -0.0034427 0.24961 0.0094574
2060000000 0.086285 -0.1911 -0.0043869 0.0031073 0.0029675 -0.00066664 0.00079527 0.0034725
0.0016953 -0.00057556 -0.00019095 0.0010353
-0.0043786 0.0030985 0.23453 0.034413 0.0045822 0.0088476 0.00093124 -0.0007235
0.00051136 -0.0017075 0.00074791 -0.00027653
0.0029517 -0.00070173 0.0046313 0.0088455 -0.012914 -0.20924 -0.0020456 0.00029509
0.00062025 -0.0023895 0.002984 0.00030713
0.00078658 0.0034822 0.0008609 -0.00076618 -0.0020472 0.00032846 0.0083008 -0.17427
-0.0015865 0.0044247 0.0010829 0.00088165
0.0016495 -0.0005725 0.00046422 -0.0017344 0.00059781 -0.0023786 -0.0017525 0.0044937
0.22823 -0.049119 -0.00097919 -0.0041883
-0.000212 0.0010255 0.00068443 -0.00021723 0.003081 0.00036406 0.0010099 0.0010685
-0.00083807 -0.0041796 0.23542 -0.015981
2120000000 0.04158 -0.18204 -0.0034819 0.0064762 0.0023642 -0.0027296 0.0029679 0.0020757
0.00077214 -0.0014701 0.00084419 0.00035422
-0.0034885 0.0064744 0.2142 0.011647 0.0072066 0.0047983 0.0010038 -0.0011905
-0.0015355 -0.0020196 -9.8147e-05 -0.0010842
0.0023888 -0.0027929 0.0072321 0.0047248 -0.040842 -0.19211 -0.00072294 0.0017664
-0.0015515 -0.0015337 0.0004959 -0.0021204
0.0030892 0.002024 0.0010408 -0.0011917 -0.00076755 0.0018385 -0.040316 -0.15682
-0.0022861 0.0063676 0.0015545 0.00089748
0.00074849 -0.0014933 -0.0015609 -0.0020267 -0.0015867 -0.0015511 -0.0020633 0.0064057
0.21368 -0.08322 -0.0053906 -0.0025717
0.00084099 0.00033971 -9.4916e-05 -0.0011054 0.00046077 -0.0021337 0.0017609 0.00076757
-0.0053516 -0.0025419 0.21407 -0.03102
2180000000 0.0016375 -0.16978 -0.0019254 0.0096603 0.00047632 -0.0023395 0.0032483 -0.00052412
0.0003073 -0.001243 0.0011282 0.00022461
-0.0019558 0.0096622 0.19506 -0.0072815 0.0082301 0.0038641 -0.00079635 -0.0016634
-0.0022547 0.0010726 -4.0758e-05 0.00023522
0.00050522 -0.002378 0.0082574 0.003797 -0.062123 -0.16896 0.0013291 0.001664
-0.00093947 -3.1953e-05 0.00042782 -0.0018278
0.0033672 -0.00041356 -0.00071736 -0.0017419 0.0013289 0.0016194 -0.076109 -0.13145
-0.0006661 0.0095162 0.0017646 -7.9258e-05
0.00036683 -0.0012631 -0.0021604 0.0010434 -0.00093807 -0.00011035 -0.00077714 0.0093383
0.18748 -0.11418 -0.005886 0.0014614
0.001067 0.00012056 -3.6615e-05 0.0002055 0.00039824 -0.0018457 0.0015951 -1.172e-05
-0.0059211 0.0015884 0.19823 -0.046864
2240000000 -0.027433 -0.14497 0.0021811 0.011058 -0.00062952 -0.0028618 0.0018975 -0.0024563
-0.0018997 -0.00077793 0.00073158 -0.0018038
0.0022222 0.011041 0.17494 -0.01213 0.0088749 7.0243e-05 -0.0008474 -0.00037331
-0.00038173 0.0013567 -0.00063687 -0.00046695
-0.00065924 -0.002816 0.0088684 1.037e-05 -0.079883 -0.14399 0.0019352 -0.0015062
-0.001123 0.00016847 -0.0023307 -0.0015962
0.0018495 -0.002538 -0.00086585 -0.00037871 0.0018781 -0.0016326 -0.11035 -0.10219
0.0017327 0.011017 0.0017105 -0.00060104
-0.0019577 -0.00081651 -0.0004751 0.0013198 -0.0012164 6.0022e-05 0.0016217 0.011227
0.1585 -0.13107 -0.0057753 0.0039548
0.00074816 -0.0016986 -0.00068433 -0.00039946 -0.0023256 -0.0015892 0.0017793 -0.00044611
-0.005794 0.0038914 0.17385 -0.056568
2300000000 -0.053761 -0.11862 0.0078453 0.0092186 -0.001191 -0.0019978 -0.00069917 -0.0016
-0.0011226 0.00046955 -0.0012119 -0.00082458
0.0077769 0.0091425 0.15595 -0.021566 0.0087605 -0.0022118 -0.00096117 0.00044793
-2.6223e-05 0.0015201 -2.5748e-06 0.00081569
-0.0012581 -0.0019757 0.0087783 -0.0022521 -0.091361 -0.12031 -1.6759e-05 -0.001788
-2.8141e-05 0.0019025 -0.0020103 0.00082171
-0.00071046 -0.0015787 -0.00091314 0.00044744 -9.9624e-05 -0.0017042 -0.12963 -0.067305
0.0060292 0.011429 0.00035851 -0.0017688
-0.0010041 0.00050834 7.0313e-05 0.0015394 -9.6339e-05 0.002014 0.0062277 0.011156
0.12355 -0.15223 -0.0040732 0.0075409
-0.0011157 -0.00093667 5.3041e-05 0.00080619 -0.0019278 0.00087406 0.00017383 -0.0019954
-0.0040683 0.0074583 0.15897 -0.057454
2360000000 -0.071528 -0.08786 0.010669 0.0083665 -0.0012126 -0.0015077 -0.0016941 -0.00085058
-0.00076735 0.001123 -0.0015998 -0.00054068
0.010608 0.0083207 0.1459 -0.021945 0.0082175 -0.005242 -0.00088474 0.0010774
0.0019835 9.3913e-05 0.00010642 -0.00038297
-0.0011775 -0.0015165 0.008164 -0.0053127 -0.10225 -0.098647 -0.0028006 -0.0010721
0.0010194 5.309e-05 -0.00074728 0.0016312
-0.0016771 -0.00081717 -0.00090356 0.001048 -0.0028293 -0.0011067 -0.14791 -0.035468
0.010568 0.010177 0.0013878 -0.0020836
-0.00072318 0.0011146 0.0018801 8.1469e-05 0.00098844 5.8546e-05 0.010301 0.010443
0.094095 -0.15247 0.00042727 0.0082198
-0.0016042 -0.00048258 6.6651e-05 -0.00035929 -0.000694 0.0016703 0.001384 -0.0018686
0.00048966 0.0083648 0.13583 -0.062254
2420000000 -0.079215 -0.059595 0.014247 0.0026178 -0.0032647 -0.0011756 -0.0010718 0.00082033
0.00108 0.0012114 -0.0015799 0.0015984
0.01423 0.0026305 0.12987 -0.021801 0.004615 -0.0071356 0.0011926 0.0010136
0.00058315 -0.001463 -0.00029541 -0.00016148
-0.0032905 -0.0011755 0.0045657 -0.0072038 -0.11419 -0.077542 -0.0022027 0.0012503
6.3524e-05 -0.00046686 0.0003947 0.002717
-0.0010214 0.00086296 0.0012554 0.0010327 -0.0022018 0.0013094 -0.15618 0.0084339
0.014466 0.007471 -0.00016623 -0.0027261
0.00096657 0.0013877 0.000649 -0.0014613 3.571e-05 -0.00035389 0.014728 0.0071632
0.059374 -0.15133 0.0012924 0.0091788
-0.0016526 0.0017557 -0.00030076 -0.00014218 0.000461 0.0026461 -8.1978e-05 -0.0029726
0.0011268 0.0092084 0.11768 -0.056286
2480000000 -0.080561 -0.03037 0.01381 -0.0027248 -0.0016323 -8.8988e-05 -0.00018759 0.0013859
0.0018416 -0.00034399 0.00010805 0.0016482
0.013807 -0.0027008 0.13131 -0.024005 0.0025979 -0.0091352 0.0012209 0.0001145
-0.00062393 -0.00097027 -0.0001145 -0.00012707
-0.0016376 -3.2639e-05 0.0025497 -0.009182 -0.11761 -0.058877 -0.00077559 0.0032874
-0.00028463 -0.00082715 0.0019623 0.0010553
-0.00031314 0.0014362 0.0012105 6.1792e-05 -0.00069255 0.0032273 -0.15816 0.044621
0.017851 0.00091894 -0.0014697 -0.002413
0.0018614 -0.00028486 -0.00065184 -0.000905 -0.0001164 -0.00089186 0.017761 0.00084939
0.028833 -0.14466 0.0043376 0.0080964
0.00012887 0.0014976 -6.8102e-05 -0.00014686 0.0019222 0.0010348 -0.0016976 -0.0023709
0.0043225 0.0080508 0.098097 -0.05328
2540000000 -0.085618 -0.0019815 0.011586 -0.0064301 -0.0024141 0.00098427 0.00073794 0.00080527
0.00030341 -0.0017393 0.0009835 0.0015855
0.011572 -0.0064025 0.11772 -0.014428 -0.0012407 -0.0080622 0.00065545 -0.0015211
-0.0015314 -4.9214e-08 -0.00043235 0.00039133
-0.0023884 0.00097841 -0.0013268 -0.0080501 -0.12458 -0.034195 0.0022533 0.0025484
-0.0010442 -5.2264e-05 0.0018355 -0.00079877
0.00068488 0.00080914 0.0005713 -0.0014509 0.0021368 0.0025238 -0.15738 0.084716
0.017393 -0.0053089 -0.0024443 -0.0017983
0.00011511 -0.0017465 -0.0015713 0.000118 -0.0010935 -6.3038e-05 0.017517 -0.0051647
0.0042497 -0.12931 0.0071011 0.0061066
0.00086608 0.0017021 -0.0004587 0.00044725 0.001889 -0.0007544 -0.0022637 -0.0018381
0.0071774 0.0059958 0.082219 -0.038152
2600000000 -0.078144 0.02212 0.0083008 -0.0098993 -0.0012123 0.0026375 0.00090024 -0.00033999
-0.0010572 -0.00098279 0.0017555 0.00050699
0.0082649 -0.0098607 0.11349 -0.030795 -0.0036892 -0.0061287 -0.00046274 -0.00071739
-0.00033767 0.0015766 -0.00019303 0.00062627
-0.001145 0.0026469 -0.0037461 -0.0061069 -0.12817 -0.010188 0.0031854 1.7143e-05
-9.3949e-05 0.0015393 0.0014932 -0.0017662
0.00083827 -0.00038271 -0.00048763 -0.00073703 0.0031671 -1.439e-06 -0.14247 0.11655
0.01434 -0.011997 -0.0033099 0.00016915
-0.00098127 -0.00098415 -0.00031326 0.0015605 -7.281e-05 0.001558 0.014091 -0.012212
-0.023558 -0.11358 0.0084476 0.0061388
0.0018916 0.00051038 -0.00015609 0.00061368 0.0013809 -0.0017276 -0.0033895 4.7722e-05
0.0085052 0.006042 0.07528 -0.023719
2660000000 -0.073764 0.047358 0.0043472 -0.011695 -0.00012947 0.0010155 -2.6919e-06 1.4646e-05
-0.0026862 0.00026549 0.0013691 -0.00080374
0.0043456 -0.01171 0.1196 -0.026851 -0.0049494 -0.0043762 -0.0011086 -0.00042806
0.00031218 0.0018522 0.00049938 0.00070825
-0.0001012 0.0010634 -0.0049917 -0.0043541 -0.12865 0.0093352 0.0018385 -0.0018841
0.00047046 0.00078554 -0.0010334 -0.0016138
2.9617e-05 -7.9717e-05 -0.0011355 -0.00041908 0.0018892 -0.0018173 -0.12462 0.14827
0.0080702 -0.015865 -0.0024007 0.00077806
-0.002637 0.00024001 0.00029092 0.0018579 0.00044991 0.00078593 0.0080541 -0.015748
-0.040123 -0.09819 0.010664 0.0014057
0.0013301 -0.00091811 0.00045907 0.00079285 -0.00096819 -0.0015916 -0.0023602 0.0010322
0.0108 0.0016193 0.070037 -0.0044534
2720000000 -0.062198 0.067244 0.00012773 -0.011653 -0.00022855 0.0026898 -0.0002197 -6.2782e-05
-0.00206 0.0020674 0.00059919 -0.0015991
0.0001407 -0.011655 0.10555 -0.029328 -0.005183 -0.00092935 -0.0015473 0.00044369
0.0017417 0.00041434 0.00078706 -0.00016196
-0.00030295 0.0027189 -0.0052054 -0.00087056 -0.12276 0.039819 0.00030891 -0.0023183
0.0003212 0.00066942 -0.0015261 0.00047636
-0.00020288 -4.2888e-05 -0.0015429 0.00046832 0.00021816 -0.0024115 -0.091363 0.17875
0.0011926 -0.016353 -0.0018635 0.0024315
-0.002096 0.0021901 0.0017579 0.00046549 0.00022934 0.00068721 0.0011745 -0.016553
-0.05535 -0.072921 0.01207 -0.0010928
0.00065281 -0.0015378 0.00079352 -0.00018893 -0.0014806 0.00050876 -0.0017436 0.0022153
0.011967 -0.0011941 0.074388 0.016101
2780000000 -0.04875 0.085317 -0.0043719 -0.010339 -0.00029869 0.0011005 0.00060423 -0.00024298
0.0011131 0.0026732 -0.00074827 -0.0018332
-0.0043738 -0.010362 0.10377 -0.042418 -0.0039889 0.0003691 -0.00020071 0.0015806
0.0017126 -0.00095579 0.0001207 -0.00015091
-0.00028706 0.001077 -0.0039919 0.0004065 -0.12088 0.069049 -0.0019652 -0.0014328
0.00044467 -0.00029591 -0.00041354 0.00078935
0.00060974 -0.00027948 -0.0002166 0.0015827 -0.0019568 -0.0015348 -0.062803 0.19999
-0.0051517 -0.014922 -0.00080947 0.0019496
0.0012087 0.002619 0.001638 -0.0010411 0.00034785 -0.00035251 -0.0051297 -0.014759
-0.06943 -0.046774 0.0098871 -0.0053976
-0.00074073 -0.001834 2.1105e-06 -0.00023215 -0.00040876 0.00085472 -0.00077658 0.0021499
0.0099068 -0.0053577 0.078576 0.033904
2840000000 -0.033711 0.10195 -0.0074906 -0.0072144 0.0014214 0.0020778 -0.00017549 -0.00028987
0.001468 0.0012074 -0.0015342 0.00025068
-0.0074653 -0.0071883 0.10129 -0.034544 -0.003304 0.0014652 0.00035329 0.00070777
-7.2515e-05 -0.0013837 5.8318e-05 -1.2215e-06
0.0014938 0.0020603 -0.0033118 0.0014953 -0.11515 0.095373 -0.001386 0.00042956
0.00039337 0.00037127 0.0011424 0.0011311
-0.00019584 -0.00029332 0.00037733 0.00074592 -0.0013627 0.00038798 -0.027818 0.21742
-0.0093167 -0.010554 0.00052152 0.0015668
0.0013832 0.0011045 -9.1466e-05 -0.0013304 0.0004132 0.00039652 -0.009239 -0.010473
-0.075595 -0.021692 0.0082315 -0.0066507
-0.0016044 0.00035815 5.6113e-05 -1.602e-05 0.0010315 0.0011436 0.00058412 0.0015295
0.0083452 -0.0066426 0.092654 0.050764
2900000000 -0.018775 0.12125 -0.0088442 -0.0031655 0.0016772 0.00012746 0.00046932 -0.00086547
0.0021369 -0.0010166 -0.00082255 0.00013561
-0.0088421 -0.0031447 0.083703 -0.042944 -0.0009527 0.0027944 0.00082009 0.00037279
-0.00053417 -0.0013515 -0.00027854 6.6297e-05
0.0016963 0.0001448 -0.00090457 0.0028035 -0.09798 0.12759 -0.00092361 -0.00011064
-0.00039414 -0.00112 0.0018323 -0.00038236
0.00043369 -0.0008418 0.00086998 0.00035105 -0.00089737 -2.617e-05 0.010059 0.22011
-0.011475 -0.005165 0.0013991 0.0017617
0.0020841 -0.0011058 -0.0005057 -0.0013515 -0.0004637 -0.0011932 -0.011648 -0.0051866
-0.074792 0.010905 0.0061631 -0.009848
-0.00079275 0.00015665 -0.00022705 6.2394e-05 0.0018464 -0.00045362 0.0011504 0.0017199
0.0059913 -0.0097802 0.10852 0.056369
2960000000 0.0013847 0.13275 -0.0086391 0.0003536 0.00064433 0.0014725 -0.00070982 -0.0010127
-1.8375e-05 -0.001769 -0.00065608 0.00047873
-0.008704 0.00033511 0.091352 -0.042312 -0.00040794 0.0010687 0.00098358 7.898e-05
-0.0011703 -0.0007706 0.00055917 0.00033664
0.00058013 0.0013566 -0.0003488 0.0011103 -0.081155 0.1588 -0.00071031 0.00059414
-0.00038552 0.00068797 6.7195e-05 -0.0024198
-0.00083044 -0.00091543 0.001032 8.6086e-05 -0.00067514 0.00044933 0.050717 0.22777
-0.011487 6.7267e-05 0.0014574 0.0004657
-0.00015717 -0.0019079 -0.0012194 -0.00073735 -0.0003561 0.00058071 -0.011285 0.00018969
-0.066476 0.038293 0.0018381 -0.011138
-0.00065728 0.00041827 0.00050381 0.00038485 3.491e-05 -0.0024064 0.0017554 0.00049213
0.0021313 -0.010996 0.12744 0.067338
3020000000 0.020175 0.14784 -0.0064357 0.0037065 0.0012941 -0.00025662 -0.0010592 -0.00018371
-0.00072149 0.00041239 3.0556e-06 0.00054147
-0.0064541 0.0036626 0.081046 -0.030307 -1.9993e-06 -8.82e-05 0.00055649 -0.00087221
-0.0017001 0.00039724 0.00068162 -0.00035303
0.0012703 -0.00023862 -3.1776e-05 -6.4563e-05 -0.059359 0.18436 -0.00046221 0.00087715
0.00028016 0.00013638 -0.00083638 -0.0016882
-0.0010029 -8.5372e-05 0.00059567 -0.00091666 -0.0005099 0.0009133 0.090752 0.22209
-0.0090328 0.0037387 0.00073621 0.00057355
-0.00065828 0.00038926 -0.0016832 0.00044066 0.00010852 0.00022693 -0.0089771 0.0036744
-0.053146 0.065202 -0.00065105 -0.010497
0.00013064 0.00046025 0.00067202 -0.00029307 -0.00067041 -0.0015525 0.00061214 0.0004297
-0.0008686 -0.010701 0.14875 0.064009
3080000000 0.046682 0.15616 -0.0046573 0.0058979 0.0017655 -0.00017632 -0.00064226 1.602e-05
-0.00043758 0.00022064 9.1952e-05 0.00046161
-0.0046304 0.0058781 0.078286 -0.02601 -0.0002634 0.00018173 -0.0001315 -0.00039485
-0.0002378 0.0010631 -0.00012734 -0.00056964
0.0017604 -0.00022594 -0.00026794 0.00018126 -0.022506 0.20553 -0.00068258 0.00025979
0.00030931 0.00073315 -0.0021509 -0.00070438
-0.00076095 8.2803e-05 -0.00016326 -0.00030295 -0.00060346 0.00016176 0.12432 0.21365
-0.0053297 0.0069226 0.0018316 6.8521e-05
-0.00059448 0.00029643 -0.0001942 0.0010736 0.00025147 0.00069488 -0.0054885 0.0070459
-0.030031 0.093377 -0.005587 -0.009695
0.00018343 0.00065436 -7.217e-05 -0.00060713 -0.0022437 -0.00064908 0.0018881 0.00024418
-0.0054419 -0.0095321 0.16255 0.070719
3140000000 0.074362 0.16154 -0.0012716 0.0075154 0.0027478 -0.0012647 -0.0011696 0.0010469
0.0014205 0.00063062 8.6088e-05 -9.9001e-05
-0.0012461 0.0075446 0.073594 -0.0264 -0.0011175 -0.00030925 0.00068788 -0.000244
-0.00013847 0.0010486 0.00068592 -0.00032721
0.0027397 -0.0011969 -0.0011215 -0.00030789 0.018931 0.22801 0.00015583 0.0016041
0.0013071 -0.00042141 -0.0027821 0.0010062
-0.0010344 0.001031 0.00067595 -0.00031179 5.0431e-05 0.0015655 0.15976 0.1897
-0.0017059 0.007375 0.00079895 -0.0011114
0.0014647 0.00060845 -0.00011379 0.001029 0.0013678 -0.0004451 -0.0014755 0.0072637
-0.017048 0.11251 -0.0075502 -0.0055712
0.00012906 -0.00011642 0.00055469 -0.00030801 -0.0026605 0.0009118 0.0009071 -0.0014043
-0.0075399 -0.005816 0.18711 0.062762
3200000000 0.10699 0.17152 0.0038523 0.0066047 0.0010133 -0.0028256 3.1703e-05 0.0017518
0.00067517 -0.0017456 0.00016991 0.00046892
0.0038212 0.0066021 0.084928 -0.025694 -0.0012795 0.00037454 -0.00049972 -0.0010244
0.00072521 0.0010624 -0.0003929 -0.0010609
0.00097617 -0.0028751 -0.0013289 0.00038416 0.063776 0.2321 0.0012826 0.00060452
-7.4841e-05 -0.0022115 -0.0015762 0.0024442
-9.5356e-05 0.0016118 -0.00051967 -0.0010196 0.0013361 0.00066453 0.18191 0.16694
0.0014338 0.0066883 0.00095671 -0.0015236
0.00054019 -0.0017693 0.00072781 0.0011491 -3.148e-06 -0.0021192 0.0014256 0.0066701
0.018405 0.13105 -0.009021 -0.0023345
5.4558e-05 0.00050074 -0.00026539 -0.0010974 -0.0014314 0.0024294 0.0007444 -0.0011586
-0.0090065 -0.0021809 0.20372 0.061175
3260000000 0.13801 0.1643 0.0041942 0.0033021 -0.00060372 -0.0026552 0.0010597 0.00065764
0.00019833 -0.0019032 -0.000119 9.8042e-05
0.0041898 0.0033006 0.092181 -0.028929 -0.0019024 0.0020159 -0.00054019 -0.00019683
0.0008064 -0.00044655 -0.0010013 0.00021398
-0.0006512 -0.0026995 -0.0018956 0.0019991 0.11289 0.2289 0.00037434 -5.7604e-05
-0.00049719 -0.001023 0.00057208 0.0019798
0.0011325 0.00066835 -0.00048272 -0.00017114 0.00037129 -0.00014461 0.20828 0.12963
0.004175 0.0053345 -0.0010687 -0.0017494
0.00024489 -0.0018754 0.00082593 -0.00048914 -0.00061963 -0.0011516 0.0042155 0.0052959
0.04088 0.13957 -0.0075054 0.0029534
-6.6624e-05 0.00015864 -0.00095631 0.0001489 0.0003758 0.0019853 -0.00090207 -0.0018039
-0.0075225 0.0026908 0.23218 0.05178
3320000000 0.16907 0.15997 0.0072862 0.0015249 -0.00079402 -0.0019665 0.00069777 0.00022104
-0.0019271 -0.0012933 0.00042639 0.00034069
0.0072548 0.0016045 0.099901 -0.024147 0.0005718 0.0024757 -0.00046389 -0.0003943
-0.00017497 -0.00017688 -0.0004977 0.00025646
-0.00081809 -0.001929 0.00061422 0.0025146 0.16137 0.22194 0.00032948 -0.000251
-0.0013757 -0.00045688 0.00035358 0.00091934
0.00074886 0.0001084 -0.00046232 -0.00050498 0.00027806 -0.0002462 0.21835 0.099794
0.0047606 0.0020309 -0.0011028 0.00038097
-0.0019207 -0.0012501 -0.00022688 -0.00024699 -0.0013152 -0.00035302 0.0047593 0.0020829
0.069239 0.14237 -0.0043619 0.0040171
0.00022115 0.00010982 -0.0005093 0.00033731 0.00042925 0.00094221 -0.0013023 0.00032546
-0.0044511 0.0041578 0.24973 0.04023
3380000000 0.20439 0.14346 0.005732 -0.0019781 -0.0010333 0.00065087 0.0010119 0.00020236
-0.0013777 0.00076429 0.00025157 -0.00010274
0.0056986 -0.0019723 0.11057 -0.032972 -0.00016956 0.0029322 -0.0011371 -0.00040597
-9.7882e-05 6.3717e-05 -0.00076396 0.00046625
-0.0010769 0.00069442 -0.00011708 0.0029779 0.20362 0.19954 0.00075902 -0.00051463
-0.0016115 0.00074998 0.0010734 0.0012968
0.0010067 0.00025894 -0.0011402 -0.0004118 0.0006809 -0.00037591 0.23317 0.066633
0.006186 0.001743 -0.00026055 0.00023391
-0.001348 0.00072279 -0.00017492 0.00015244 -0.0015565 0.0009428 0.0062685 0.0016795
0.10869 0.13461 -0.00050603 0.0051349
0.00036405 -3.1218e-05 -0.00070675 0.0004871 0.00097926 0.001211 -0.00015734 0.00013104
-0.00061928 0.0049696 0.27978 0.019794
3440000000 0.23592 0.12339 0.0048303 -0.003865 -0.00058256 -0.0017055 0.00067903 -2.904e-05
-0.001558 0.0016934 0.00089293 0.00015666
0.0048332 -0.0038279 0.10387 -0.037016 0.002904 0.0023523 -0.00084638 0.0012136
-7.9117e-06 0.00044223 0.00028728 0.0010874
-0.00061191 -0.0017318 0.0029127 0.0022839 0.24258 0.17185 -0.00043514 7.3041e-05
-9.6403e-05 0.0013822 0.0011183 0.00060852
0.00074864 2.1414e-05 -0.00079808 0.0011859 -0.00034358 -8.3644e-05 0.23491 0.034605
0.0071323 -0.0014271 -0.0003202 2.8854e-06
-0.0013528 0.0017148 1.5905e-05 0.00032906 -0.00027533 0.0013962 0.0068984 -0.0013665
0.13489 0.12798 0.001951 0.0035188
0.0010392 5.5045e-05 0.00024143 0.00096049 0.0011548 0.00068625 -0.00038925 0.00013446
0.0020136 0.0034865 0.29651 -0.0074513
3500000000 0.26959 0.092053 0.002623 -0.0048357 -0.0014384 0.0013809 0.0010351 -0.00067341
-0.00070293 0.0010264 0.00064447 -0.0006946
0.0026556 -0.0047842 0.11758 -0.061155 0.0031541 0.0014182 -0.00044706 0.00054916
0.00048677 -7.6359e-05 -5.4596e-05 0.0001974
-0.0013261 0.0012829 0.0031671 0.0014072 0.27276 0.13813 0.00036994 -0.00014075
-0.00016876 0.0010063 0.0017379 -0.00027934
0.0010458 -0.00067795 -0.00040501 0.00053722 0.00020709 -3.8243e-05 0.23995 0.0064737
0.0061484 -0.0043166 -0.0002965 0.00024679
-0.0007319 0.0009012 0.00061204 -0.00010457 -0.00010109 0.00095834 0.0063513 -0.0043022
0.17638 0.10527 0.0029843 0.0013359
0.00044775 -0.00071231 1.1505e-05 0.0003603 0.0017023 -0.00034481 -0.00028338 7.2311e-05
0.0030193 0.0014834 0.31851 -0.036533
3560000000 0.28815 0.058466 0.00037397 -0.0062134 -0.00024373 -0.00096353 0.00054941 0.00018217
0.0013696 0.0016723 -0.0001008 -0.001267
0.00039407 -0.0062118 0.1108 -0.066396 0.0058469 -0.00055833 0.00044745 0.00056884
0.00068641 -0.00019258 0.0001134 0.00048284
-0.00026023 -0.00080562 0.0058718 -0.0006234 0.29962 0.095966 -0.00025676 -0.00025998
0.00077143 0.00059699 0.0014495 -0.0010529
0.00054987 0.0002915 0.00046318 0.00062459 -0.00016681 -0.0004107 0.22942 -0.029505
0.0049498 -0.0064469 -0.00035421 -0.00059793
0.0014519 0.0017173 0.00075065 -0.00017163 0.00066565 0.00047899 0.0048684 -0.0065466
0.19729 0.095469 0.0025688 -0.0021154
5.6771e-05 -0.0014181 0.00016308 0.00037644 0.0013461 -0.00095205 -0.00055821 -0.00040775
0.002562 -0.0022025 0.32882 -0.075934
3620000000 0.30609 0.021791 -0.0012139 -0.0040941 -0.0021646 -0.00012176 0.00035286 -0.0017155
6.7665e-05 0.00048712 -0.00050676 -0.00051833
-0.0012358 -0.0041449 0.11265 -0.094599 0.0041008 -0.0038454 0.00010017 0.00049381
-0.00017962 -0.00066116 0.00072318 0.00026881
-0.0021096 -6.7995e-06 0.0039839 -0.0038488 0.3144 0.052555 0.00012573 -0.00094887
0.00016237 8.5474e-05 0.00062691 -0.00089773
0.00034819 -0.0017734 0.00017568 0.00042444 3.0575e-05 -0.0010452 0.21935 -0.059479
0.00062304 -0.0071911 -0.0013274 0.00076874
-4.1474e-05 0.00041002 -0.00024554 -0.00071977 0.00016234 -1.9848e-05 0.00046861 -0.007196
0.21964 0.05938 0.00092736 -0.0010176
-0.00063096 -0.00072785 0.00065622 0.00023735 0.00051537 -0.00073162 -0.0011024 0.00068011
0.00066572 -0.0010248 0.33327 -0.10968
3680000000 0.31129 -0.023254 -0.0037884 -0.003837 -0.0011338 0.0016976 -0.001031 -0.00023709
0.0011248 4.7672e-05 -0.0010006 -0.00020287
-0.0037598 -0.0038936 0.10912 -0.11237 0.0016069 -0.0046076 0.00065158 0.00032242
-0.00040388 -0.00066912 0.00086497 0.00033074
-0.0010651 0.0017985 0.0015546 -0.00461 0.32553 0.0026425 -0.00087671 -0.00071124
0.0010702 0.00054712 0.00058844 -0.0017478
-0.0011068 -0.00022475 0.00069911 0.00035548 -0.00084148 -0.00063037 0.20605 -0.093717
-0.0012431 -0.0065013 -0.00075898 0.0015134
0.0011447 0.00016711 -0.00043559 -0.00071606 0.0010308 0.00063048 -0.001154 -0.0065292
0.2404 0.03709 0.00031942 -0.0018504
-0.0011225 -0.00018257 0.00090022 0.0002439 0.00082087 -0.0019524 -0.0011188 0.0014302
0.00059304 -0.0017407 0.33282 -0.15602
3740000000 0.31326 -0.057809 -0.0031992 0.00019723 -0.0023065 0.0023144 -9.319e-05 -0.00087002
-0.00052394 7.4027e-05 -0.0010802 0.00049672
-0.0032648 0.00019031 0.10059 -0.13326 0.00097389 -0.005171 0.00024088 -0.00013178
-0.00036965 3.4258e-05 0.00074561 0.0001566
-0.0023527 0.002335 0.00092239 -0.0052097 0.32888 -0.035032 -0.00078278 1.6463e-06
-0.00022131 4.0847e-05 -0.00035297 -0.0013921
3.6731e-05 -0.00084048 0.00024582 -0.00017972 -0.00080304 -2.377e-05 0.18476 -0.11658
-0.0028728 -0.0057666 0.0006455 0.0023808
-0.00052372 -0.00024234 -0.00021678 -3.6525e-05 -8.4693e-05 0.00016654 -0.0029007 -0.0058399
0.24938 0.0028696 -0.001018 -0.0012914
-0.0010699 0.00040275 0.00060191 0.00018962 -0.00038398 -0.0011662 0.00076014 0.0025789
-0.0011327 -0.0015623 0.31903 -0.19489
3800000000 0.30985 -0.10446 -0.0022159 0.00072445 0.00072676 0.0036841 -0.0011367 -0.001506
0.0016872 0.001099 -0.00092747 0.0004008
-0.0022242 0.00075754 0.091303 -0.14868 -0.0018092 -0.0050368 0.00021789 0.00013665
-0.00089293 -0.00027697 0.00081598 -0.00018998
0.00081743 0.0037606 -0.0018232 -0.0049879 0.32702 -0.077805 -0.00054993 0.00062399
0.00092481 -8.3566e-05 -0.00089266 -0.00077187
-0.0012975 -0.0015525 0.00027814 0.00011949 -0.00068917 0.00065456 0.17691 -0.14259
-0.003546 -0.0040539 0.0013486 0.0020077
0.0017167 0.0010869 -0.00084936 -0.00036654 0.00074538 0.00014936 -0.0035876 -0.0039022
0.26509 -0.03546 0.0016066 -0.00011402
-0.0010073 0.00052088 0.00079829 -0.00013638 -0.00086946 -0.00066612 0.0012113 0.0016552
0.0015568 0.00022424 0.3131 -0.23615
3860000000 0.29844 -0.13572 -0.00085141 0.0009965 0.0024031 0.0021681 -0.0021034 0.0011198
0.00077618 -0.0011814 -0.00021897 0.0015452
-0.00088983 0.00098061 0.071688 -0.15918 -0.0030863 -0.0052132 0.00065031 -0.00067351
-0.00073455 0.0011501 0.00068949 -0.0010164
0.00255 0.0021094 -0.003157 -0.0051425 0.3071 -0.1179 -0.00066904 0.00083117
0.00016006 -0.00059442 -0.00082809 -0.00022593
-0.0021118 0.0011998 0.00053774 -0.00068789 -0.00071154 0.00096952 0.14825 -0.15785
-0.0028547 -0.004041 0.0017639 0.0011813
0.00069862 -0.0013162 -0.00094655 0.001181 0.00030061 -0.00038536 -0.0027643 -0.0041087
0.26366 -0.064529 0.00016579 -0.001779
-0.00029069 0.0015123 0.00072209 -0.0010857 -0.00083344 -0.00025724 0.0017808 0.0012982
0.00037216 -0.0019644 0.28988 -0.27468
3920000000 0.28556 -0.17585 0.0016341 0.00040815 0.0036107 0.0025589 -0.00018494 0.00090234
0.00031243 0.00010721 0.00049956 0.00046541
0.0016534 0.00035006 0.045833 -0.17514 -0.0048176 -0.0036283 -0.0004278 -0.00016184
0.00023014 0.00031809 -0.00012795 -0.00045962
0.0037918 0.0026828 -0.004941 -0.0036214 0.30158 -0.15047 0.00030174 0.0013012
0.0019194 -0.00090792 -0.00036278 -6.6116e-05
-0.00012424 0.00089962 -0.00041196 -0.00013871 0.00030277 0.0011359 0.12956 -0.16847
-0.0039083 -0.0029476 0.0022812 -0.00017664
0.00035605 -8.203e-05 0.00024044 0.00026178 0.0018705 -0.0009712 -0.0039092 -0.0028858
0.25848 -0.11028 0.00099884 -0.0021722
0.00055455 0.00046817 -0.00024267 -0.00045451 -0.00038864 -1.6075e-05 0.002328 -0.00026583
0.00082139 -0.0019959 0.26895 -0.30159
3980000000 0.25914 -0.21257 0.0016829 -0.0028064 0.0048984 -0.00018756 4.4425e-05 0.0011234
0.0010952 -0.0019845 0.00040651 6.852e-05
0.0017575 -0.0027388 0.024381 -0.19052 -0.0058111 -0.001463 0.00071041 0.00049756
0.00052388 0.00049562 -5.2195e-05 -0.0011327
0.0048146 -0.00016674 -0.0057806 -0.0013901 0.27393 -0.18143 0.0015101 6.4394e-05
-0.0011054 -0.0014786 -0.0006282 -0.00054577
0.0001324 0.0010882 0.0006702 0.0004965 0.001442 0.00028211 0.09337 -0.19124
-0.0041224 -0.0035049 0.001809 -0.0008492
0.0010298 -0.0018748 0.00032147 0.00045085 -0.00092238 -0.0014165 -0.0041447 -0.0034528
0.24739 -0.141 0.0015414 -0.0041591
0.00032837 8.6912e-05 7.5106e-05 -0.0011334 -0.00064281 -0.00059275 0.0017354 -0.00087872
0.0013524 -0.0042913 0.23492 -0.3419
4040000000 0.23151 -0.23801 -0.00022389 -0.0036305 0.0035921 -0.0030424 0.00020122 0.00032752
-0.00053889 -0.00088058 0.00072065 0.00021075
-0.00020561 -0.0035953 -0.0015958 -0.19749 -0.0050344 0.00017161 0.0002604 -0.0010464
-8.2842e-05 0.00023707 -0.0013421 -0.00024153
0.0034751 -0.0030922 -0.0050386 0.00024193 0.25238 -0.21486 -2.7397e-05 -0.00057629
-0.0005268 -0.00026719 -0.0013175 0.00050789
0.00026646 0.00042455 0.00024633 -0.0010943 8.3921e-05 -0.00072293 0.071158 -0.18581
-0.0065119 -0.001855 0.0017695 -0.0003508
-0.00048076 -0.0010901 1.0429e-06 0.00022647 -0.00061627 -0.00031963 -0.0064667 -0.0017068
0.23629 -0.17351 -0.0015954 -0.0031358
0.00065274 1.4121e-05 -0.001366 -0.00010211 -0.0014337 0.00037915 0.0018036 -0.00026635
-0.0014173 -0.002763 0.19797 -0.35921
4100000000 0.20297 -0.26224 -0.0029234 -0.0029713 0.0010827 -0.0037025 -0.00012266 8.9153e-06
0.00053513 -0.0015392 0.00064025 0.00039628
-0.0029328 -0.0029951 -0.025869 -0.20255 -0.004838 0.0012157 -0.00025685 -0.0003502
0.00075578 0.00034431 -0.00062297 0.00036716
0.0010445 -0.0036836 -0.0048327 0.0013184 0.23191 -0.24185 0.00032635 -0.00014038
-0.00051933 -0.00042369 -0.0011351 -0.00016124
1.5043e-05 1.2727e-05 -0.00022351 -0.00029741 0.00023789 3.2328e-05 0.03823 -0.20028
-0.0061315 0.00059369 0.0011168 -0.0014588
0.00028574 -0.0014181 0.00079387 0.00038338 -0.00060049 -0.00048817 -0.00606 0.00054051
0.22331 -0.19882 -0.0016748 -0.0041138
0.00078267 0.00025326 -0.00053417 0.00028682 -0.001195 -9.6158e-05 0.001252 -0.0015598
-0.0016507 -0.0044428 0.16628 -0.38623
4160000000 0.17354 -0.28015 -0.0036028 -0.0021708 -0.00020794 -0.0030845 0.00065622 -0.00026314
-0.0037957 -0.00057909 0.00083149 -0.00083054
-0.0035487 -0.0022507 -0.052805 -0.19937 -0.0045092 0.0026872 -0.00041936 -0.00025612
0.00033828 -0.0004482 -0.0010693 0.00029798
-0.00039204 -0.0030735 -0.0045162 0.0027752 0.19863 -0.25878 0.0005086 -4.8536e-05
-0.0010903 -0.00043416 -0.0011477 0.00089677
0.00060994 -6.2357e-05 -0.00044467 -0.00034303 0.00049093 -0.00015492 0.012979 -0.18848
-0.0052854 0.001465 0.0010781 -0.0021856
-0.0038081 -0.00077261 0.00031994 -0.00040541 -0.0010623 -0.00030804 -0.0053699 0.0016012
0.19153 -0.23383 -0.0040439 -0.0037492
0.0009787 -0.00086215 -0.0010226 0.00039924 -0.0011898 0.00071467 0.00091565 -0.002123
-0.0041805 -0.0035741 0.11627 -0.39603
4220000000 0.14682 -0.2959 -0.0045496 -0.00010872 5.4036e-05 -0.0036795 -0.00026434 -8.9348e-05
-0.00093986 0.0010802 0.00032354 -0.0013754
-0.0045971 -0.00012552 -0.088054 -0.18917 -0.0022755 0.0031677 -0.00019775 -6.6409e-05
0.00011773 -2.9589e-05 -0.00060459 0.0011424
1.9739e-05 -0.0035835 -0.0022535 0.0031502 0.17039 -0.28413 0.00013932 -1.5823e-05
0.00030414 0.00034045 -0.00011663 0.001275
-0.00022347 -0.00027323 -0.00012684 -5.4362e-05 5.5525e-05 -0.00011844 -0.0096995 -0.18658
-0.0044381 0.0021493 -1.9378e-05 -0.0023616
-0.00097 0.00098455 0.00016718 1.221e-06 0.00026798 0.00042363 -0.0042665 0.0018805
0.17774 -0.2566 -0.0046552 -0.002818
0.00033214 -0.0011904 -0.00053124 0.0011258 -4.9518e-05 0.0013075 0.00012784 -0.0022653
-0.0044838 -0.002824 0.089939 -0.40946
4280000000 0.1164 -0.30666 -0.0028759 0.0016195 -0.0016357 -0.0043033 -0.0005492 0.00053727
-0.00052765 0.0012651 -0.00073006 -0.0003091
-0.0028727 0.0015627 -0.11402 -0.19585 -0.0029869 0.0029134 -0.00057626 -0.0003021
1.5647e-05 0.00025202 0.00063255 0.00055802
-0.001636 -0.0042387 -0.0029563 0.003004 0.14126 -0.29271 0.00055307 -0.00037211
-0.00076231 0.00087151 -0.0002504 0.00077024
-0.00047069 0.00068574 -0.00059967 -0.00035683 0.00072937 -0.00041383 -0.048545 -0.17249
-0.0045553 0.0026832 -0.0006042 -0.0020602
-0.00040771 0.0013702 8.9408e-05 0.00022934 -0.0010146 0.00097765 -0.0045981 0.0028098
0.1331 -0.28029 -0.006054 -0.00075675
-0.0007392 -0.00028289 0.00070352 0.00062455 -0.00029882 0.00084944 -0.00076298 -0.0021949
-0.0059716 -0.00079899 0.038842 -0.41602
4340000000 0.088856 -0.31564 -0.0018675 0.0019586 -0.0022122 -0.0018125 0.0001641 0.00047918
6.012e-05 0.00058406 -0.00010401 -0.00086305
-0.001866 0.0019583 -0.1353 -0.16923 -0.0020894 0.0040289 -9.8752e-05 0.00044593
-0.0001683 -0.00022451 0.00046163 0.00039553
-0.0023048 -0.0017071 -0.0020763 0.0040245 0.10553 -0.30939 -0.00024346 -0.0010581
0.00022807 0.00082575 0.00071915 0.0020692
0.00022117 0.00049854 -6.319e-05 0.00051667 -0.00031784 -0.00090906 -0.066486 -0.16924
-0.0042125 0.0035881 -0.0014133 -0.0027414
3.513e-05 0.00053454 -0.00023744 -0.0002227 0.00033973 0.00078075 -0.0040696 0.0033753
0.1081 -0.30429 -0.0044612 0.0014664
-0.00018912 -0.00088002 0.00043248 0.00047577 0.00054416 0.0019662 -0.0013179 -0.0026386
-0.0047289 0.001582 0.0046678 -0.41058
4400000000 0.059338 -0.32191 -0.00071818 0.0014343 -0.0026039 -0.0017058 0.00087208 0.0013461
-0.00011515 0.00063484 -0.00015377 -0.00050434
-0.00076022 0.0014614 -0.1638 -0.161 -0.0012423 0.0041157 -0.00046897 0.00041347
0.00014183 -0.00039948 0.00055334 0.00041119
-0.0027151 -0.0016589 -0.0011299 0.0041539 0.07745 -0.31746 -0.00018574 -0.00022504
0.00052773 0.0002659 0.0010684 0.0015914
0.00090033 0.0014001 -0.00048235 0.00038709 -0.00016605 -0.00016191 -0.090626 -0.157
-0.0028501 0.0048551 -0.0020996 -0.0013973
-7.4449e-06 0.00059729 9.3578e-05 -0.00040061 0.00057196 0.00022126 -0.0029539 0.0050152
0.077187 -0.31777 -0.0038732 0.000964
-0.00011655 -0.00045599 0.00055235 0.00039928 0.0010792 0.0013488 -0.0021232 -0.001542
-0.0036958 0.0010746 -0.039855 -0.41607
4460000000 0.022879 -0.32265 -0.00060644 0.00026775 -0.0041945 -0.0008985 0.001365 -0.00058002
-0.00044085 0.001199 -0.0010337 -0.0003706
-0.00059297 0.00023726 -0.18701 -0.13239 -0.00039771 0.0044682 -0.00044621 0.00075442
-0.0002408 -0.00035775 0.00045499 -0.00050487
-0.0042068 -0.00077203 -0.0003266 0.0045008 0.051101 -0.32406 -0.00056071 -0.00051749
0.00047577 0.00040188 0.0018816 0.00067771
0.001375 -0.00063471 -0.00035693 0.00078755 -0.00052261 -0.00055997 -0.10523 -0.13524
-0.0019713 0.0058384 -0.0023904 -0.00084597
-0.00050676 0.0013075 -0.00023382 -0.00046579 0.00055112 0.00043729 -0.0017243 0.0059843
0.042327 -0.31379 -0.0044334 0.0030502
-0.00097732 -0.00033312 0.00035138 -0.00044471 0.0019506 0.00085234 -0.002341 -0.00069281
-0.004325 0.0028905 -0.080112 -0.39885
4520000000 0.00030091 -0.32364 -0.00048754 -0.00059879 -0.0035818 0.00041305 0.00067679 -3.287e-05
0.0017653 0.0001568 -0.00070285 0.00095955
-0.00047058 -0.00055781 -0.21108 -0.11519 0.0007667 0.0044566 0.0005075 0.0008945
-0.00031812 -0.00012333 0.00022092 -0.0001524
-0.003715 0.00050056 0.00080596 0.0044591 0.020603 -0.32264 -0.0011469 0.00058738
0.00067661 -0.00049861 0.0019467 -0.00088179
0.00071717 -1.8346e-05 0.00048498 0.00086559 -0.0011321 0.00054773 -0.122 -0.1264
-0.0004886 0.0056986 -0.0031346 -0.00022646
0.0017674 7.9038e-05 -0.00028411 2.1928e-06 0.00060678 -0.00063429 -0.00053074 0.0056415
-0.0042905 -0.32749 -0.0026528 0.002763
-0.00073582 0.0010235 0.00021421 -0.00013338 0.0017828 -0.0009763 -0.0031839 -0.00038
-0.002858 0.0027852 -0.10939 -0.3965
4580000000 -0.037072 -0.31842 -0.0013566 -0.00076649 -0.0031256 0.0025305 0.00079322 -0.00036843
0.00026692 0.0001321 -0.00059387 0.00070296
-0.0013619 -0.00076125 -0.23027 -0.090334 0.00073863 0.003911 0.00063669 -6.3818e-05
-0.00025013 0.00012583 0.00018041 -0.00022211
-0.0031137 0.0025524 0.00082281 0.0039444 -0.010915 -0.32097 -0.00018022 0.00041928
-0.00052954 2.6318e-05 0.0015065 -0.0010063
0.00077893 -0.00037499 0.00061579 -5.4467e-05 -0.00015659 0.00045329 -0.1333 -0.10252
0.0018675 0.0052713 -0.0026415 0.00096573
0.00026106 0.00011455 -0.00029508 0.00016478 -0.00037365 -2.1768e-06 0.0017927 0.0053138
-0.031504 -0.33503 -0.0025391 0.0036055
-0.00059753 0.00071693 0.0002102 -0.00023816 0.0016326 -0.00098901 -0.0025956 0.0011498
-0.0023435 0.0036 -0.15387 -0.36876
4640000000 -0.063358 -0.312 -0.0024995 -0.0015913 -0.0028655 0.0024987 0.00060476 -0.0013625
0.0014593 -0.00034774 7.0988e-05 0.0010195
-0.0024679 -0.0015565 -0.24142 -0.062101 0.0012876 0.0037897 0.00080862 0.00029542
-0.00032336 0.00046896 0.00012279 -0.00076988
-0.0028039 0.0025639 0.0013212 0.003751 -0.0354 -0.31493 0.00030335 0.00089317
0.0010296 0.0002363 0.00037248 -0.0021823
0.00054232 -0.0013717 0.00078756 0.0002993 0.00024548 0.00080106 -0.13889 -0.087642
0.0033184 0.0037884 -0.0025327 0.0018261
0.0013908 -0.00035028 -0.00035909 0.00041084 0.0011625 0.00030711 0.0033738 0.003793
-0.064574 -0.32162 -0.002294 0.0038263
0.00011979 0.0010131 6.7402e-05 -0.00075997 0.00019563 -0.0023151 -0.0024661 0.0017114
-0.0024417 0.003821 -0.17394 -0.35799
4700000000 -0.090423 -0.30857 -0.0040707 -0.00015265 -0.0018342 0.0044336 -0.00095847 -0.0010997
0.0008905 -0.00036602 0.0008918 0.00071531
-0.0040858 -0.00021967 -0.25338 -0.044386 0.0024022 0.0042427 0.00051172 -0.0005377
0.00035985 0.00052366 -0.00028074 -0.00010232
-0.0017083 0.0044526 0.0024863 0.0042279 -0.065025 -0.31039 -0.0002836 0.00044374
0.00038136 -0.00022535 -0.00034915 -0.0015752
-0.00095032 -0.0010245 0.00052087 -0.00053838 -0.00023489 0.00056868 -0.15537 -0.067742
0.0032584 0.0016985 -0.0015755 0.0023654
0.00091419 -0.00061308 0.00026785 0.0004624 0.00033751 -0.00023803 0.0032749 0.0016318
-0.10248 -0.31614 -0.0013256 0.0040835
0.00090528 0.00078017 -0.00021015 -0.00013081 -4.1881e-05 -0.0015197 -0.0015491 0.0024951
-0.0011908 0.0040149 -0.21681 -0.33051
4760000000 -0.12144 -0.29458 -0.0048151 0.0010609 0.00056483 0.0047117 -0.00074574 -0.00064521
0.00030321 -0.0010936 0.00083003 -0.0005117
-0.0048237 0.0010403 -0.25102 -0.0023826 0.0029852 0.0032936 -1.7517e-05 -0.0006734
0.00045985 0.00027771 7.5461e-05 -0.00015808
0.00062403 0.0046361 0.0030467 0.0032299 -0.097691 -0.29687 0.00089558 0.00044318
0.00082504 6.1199e-06 -0.001205 -0.00090242
-0.00079392 -0.00072951 -5.2074e-06 -0.0006689 0.00082602 0.00043683 -0.15066 -0.051016
0.0024876 0.0011359 -0.0009522 0.0028101
0.00038996 -0.0010419 0.0004922 0.00024678 0.00095349 -5.1608e-06 0.0023502 0.0011467
-0.13621 -0.30123 -0.000408 0.0043345
0.00090326 -0.00032768 7.7301e-05 -8.9245e-05 -0.0012516 -0.00072177 -0.00084899 0.0026907
-0.00055946 0.0045186 -0.22894 -0.30902
4820000000 -0.14764 -0.28135 -0.005155 0.0024383 0.0013118 0.0029725 -0.00095483 -0.00055541
0.00039773 -0.00083379 0.00021137 -0.00043938
-0.0051293 0.0024155 -0.26302 0.020248 0.0042401 0.0033747 -0.00010002 -0.00035384
0.00036257 -0.00011918 -0.00025845 -0.00038425
0.0012999 0.00297 0.0043041 0.0033209 -0.12311 -0.2932 0.00048452 -0.00039925
0.00061713 -0.0005875 -0.00065758 -0.00021858
-0.00096057 -0.00042152 -0.00014257 -0.00032519 0.00058409 -0.00037545 -0.16533 -0.033755
0.0017912 -0.00026236 9.6292e-05 0.0029962
0.00055464 -0.00075666 0.00032259 -0.00018167 0.00035724 -0.0006657 0.0018279 -0.00020945
-0.17593 -0.28468 -0.00023456 0.0029168
0.00011971 -0.000498 -0.00026391 -0.00037319 -0.00068247 -0.0001766 8.814e-05 0.0030346
-8.6381e-05 0.0027928 -0.26597 -0.27935
4880000000 -0.17931 -0.2635 -0.0045469 0.0043799 0.0020699 0.0032045 -0.0014086 0.00024426
-0.00076973 -0.0011873 0.00035433 -0.00016471
-0.0045455 0.0044427 -0.25553 0.060396 0.0046956 0.0017807 -0.00038422 -0.00016325
-0.00022511 0.00013173 -0.00015011 0.00018957
0.0020918 0.0031328 0.0046993 0.0017118 -0.14275 -0.28149 0.00046529 -0.00023364
-0.00022814 -0.001341 -0.00029534 -1.8851e-05
-0.0014165 0.00012464 -0.00037769 -0.00020839 0.00049715 -0.00025765 -0.15937 -0.01576
0.00062904 -0.00018483 0.001075 0.0025836
-0.00083602 -0.0011534 -0.00017074 8.8612e-05 -0.00017512 -0.0014188 0.00056221 -0.00030539
-0.20634 -0.2712 0.00058354 0.0029859
0.0002414 -0.00016195 -0.00010599 0.00023769 -0.00039065 -2.1678e-05 0.0011909 0.0024844
0.00032298 0.0029307 -0.27852 -0.25095
4940000000 -0.201 -0.24654 -0.0033038 0.0065879 0.0029538 0.0012158 -0.00030285 0.00077952
-0.00095732 -0.00060518 -5.4374e-05 -0.00065203
-0.0033462 0.0065834 -0.26851 0.086946 0.0058364 0.0013531 -8.6509e-05 -5.7092e-05
0.00033792 -0.00024629 -0.0003671 0.00017172
0.0030165 0.0011058 0.0058419 0.0012357 -0.16242 -0.2582 2.6892e-05 -0.00061213
-0.0007984 6.7502e-05 -0.00051091 -2.8148e-06
-0.00030704 0.00081538 -7.5775e-05 -1.9362e-05 5.9327e-05 -0.00051281 -0.1668 -0.0053891
-0.00042662 0.00010042 0.0020114 0.0019027
-0.0010221 -0.00057089 0.0002809 -0.00024081 -0.00087055 2.6341e-05 -0.00035658 0.00020654
-0.23143 -0.24396 2.2652e-05 0.0028315
4.5123e-05 -0.00072065 -0.00036241 0.00017534 -0.00049866 -6.2343e-05 0.0018871 0.0019031
-5.7023e-05 0.0029722 -0.30287 -0.22541
5000000000 -0.22153 -0.22345 -0.00028269 0.0074702 0.0030657 0.0017698 -0.00018467 0.0006516
-0.00070875 0.00051356 -0.00015748 -0.00075909
-0.00031349 0.007423 -0.25472 0.10382 0.0057851 -0.00050451 -0.00029202 -9.6539e-05
-0.00014024 -0.00044726 -0.00015587 -0.00012831
0.0031376 0.0017993 0.0058062 -0.00062337 -0.19244 -0.24542 -0.00069861 -0.0007694
-0.00036389 -0.00047385 -0.00059038 -0.00028324
-0.00021568 0.00059264 -0.00029679 -8.0613e-05 -0.00061159 -0.00079388 -0.16077 0.018338
-0.00094122 0.0013917 0.0021825 0.0012671
-0.00073141 0.00054909 -9.6254e-05 -0.00052168 -0.00033774 -0.00037275 -0.00097695 0.0013248
-0.25928 -0.22187 0.00015169 0.0039141
-0.00010569 -0.00087467 -0.00022265 -0.00015168 -0.00055866 -0.00025 0.0023514 0.0012597
0.00030181 0.0038449 -0.31513 -0.19172
5060000000 -0.24393 -0.19679 0.0017723 0.0071174 0.0030564 -0.0002897 0.00013899 0.00049402
-0.00035094 5.557e-05 -0.00031428 -0.00018205
0.0017722 0.0071345 -0.2393 0.14073 0.0053133 -0.0017487 -2.5998e-05 0.00023461
-0.00024564 -3.707e-05 -0.00040566 8.9648e-05
0.0030786 -0.00031053 0.0052847 -0.0018201 -0.20739 -0.22436 -0.00042157 0.00021923
-0.0010187 0.00013758 -0.0012946 0.00011698
0.00020359 0.0005782 -7.5133e-05 0.00022984 -0.00047031 0.00027667 -0.1634 0.025997
-0.00043807 0.0031123 0.0019088 0.00058366
-0.00038586 2.0144e-06 -0.0003078 -1.9311e-05 -0.0010844 4.6118e-06 -0.00037908 0.003183
-0.27504 -0.19215 0.0011276 0.0031508
-0.00029963 -9.9226e-05 -0.00031162 0.00011647 -0.0011806 0.0001057 0.0017804 0.00047289
0.0010478 0.0031679 -0.32826 -0.16365
5120000000 -0.25984 -0.1716 0.0033259 0.0060361 0.0028594 -0.0004232 0.00030504 0.00072328
5.5694e-05 0.00085448 -0.00039892 0.00011959
0.0033028 0.0060578 -0.23416 0.16823 0.0049255 -0.0025518 4.1089e-05 0.00024325
-3.4642e-05 -1.3089e-06 6.0994e-05 0.00027611
0.0028608 -0.00055946 0.004867 -0.0026243 -0.22183 -0.20927 -6.2853e-05 0.00024356
-0.00034388 0.0010535 -0.0011462 0.00085864
0.00028158 0.00073358 9.5443e-05 0.00026459 -1.7268e-06 0.00029358 -0.15933 0.052263
0.0011091 0.0034672 0.0023615 0.00031859
4.7329e-06 0.00091179 -3.3522e-05 -6.8939e-06 -0.00032163 0.0010039 0.0011415 0.0033389
-0.29039 -0.15873 0.0013506 0.0037092
-0.00038377 0.00010523 5.7032e-06 0.00028841 -0.0013702 0.00091696 0.0024493 0.00038457
0.0012408 0.0036539 -0.3416 -0.12906
5180000000 -0.27702 -0.14239 0.004848 0.0049587 0.0034802 -0.00094197 0.00028115 0.00056176
-2.0043e-05 0.0001734 -0.00049497 0.00046412
0.0048053 0.0049679 -0.21312 0.19014 0.0043041 -0.0038417 -0.00035219 -0.00025628
-0.00015669 -0.00015091 -0.00019544 0.00027142
0.0034984 -0.0010871 0.0042399 -0.0039161 -0.23344 -0.17416 -0.00029923 0.00068902
-0.00023266 0.00012469 -0.00026928 0.00096334
0.00023745 0.00064086 -0.00036032 -0.00022865 -0.00036449 0.00066069 -0.1593 0.061299
0.0027155 0.003916 0.0023558 -0.00059765
-0.00010222 0.00020505 -0.00020641 -0.00015825 -0.00026119 0.00019756 0.0026735 0.0039689
-0.30343 -0.11737 0.0024067 0.0038556
-0.00052563 0.00044282 -0.00023808 0.00019956 -0.00013372 0.00077786 0.0023893 -0.0007341
0.0025081 0.0039955 -0.34427 -0.098223
5240000000 -0.28722 -0.11528 0.005077 0.0036226 0.0026714 -0.0026197 0.00067612 8.8894e-05
-0.0003397 -0.0001725 -7.8316e-05 0.00060255
0.005104 0.003636 -0.20201 0.22888 0.0031386 -0.0046789 -2.0516e-05 0.00012439
-0.00030247 8.3791e-05 0.00030761 0.00045741
0.0027511 -0.0026661 0.0030595 -0.0047462 -0.25074 -0.1495 0.00039635 0.00021494
-2.6753e-06 0.0007053 0.00034481 0.001252
0.00068102 -2.5654e-05 -5.4255e-05 0.00014773 0.00041911 0.00027382 -0.15979 0.082249
0.0036844 0.002747 0.0017281 -0.0012253
-0.00039499 -0.00018301 -0.00026673 9.2567e-05 -6.5861e-05 0.00055793 0.0037328 0.0027153
-0.31883 -0.075624 0.0033287 0.0028292
-9.8988e-05 0.00056509 0.00032147 0.00042615 0.00036245 0.0012269 0.0017323 -0.001143
0.0033946 0.0026162 -0.35187 -0.065339
5300000000 -0.29325 -0.086134 0.006005 0.0021464 0.0017765 -0.0029865 0.00019641 -0.00034751
0.00028807 0.00079337 0.00016496 0.00034245
0.0059859 0.0021595 -0.19491 0.23359 0.0022535 -0.0052307 -0.00013907 0.00017637
2.4806e-05 0.00042794 0.00032572 0.00023839
0.0017319 -0.0029979 0.0021657 -0.0052836 -0.26621 -0.12478 0.0002651 -0.00030444
0.00015711 0.00031365 0.00069659 0.00069049
0.00022551 -0.00029889 -0.00013416 0.00021245 0.00028719 -0.00030915 -0.15222 0.09112
0.0054396 0.0019474 0.0013767 -0.0015857
0.00035844 0.00063712 2.206e-05 0.00045013 0.00018573 0.00032552 0.0053724 0.001855
-0.33031 -0.047549 0.0032095 0.0025626
0.00032465 0.00041995 0.00035698 0.00018022 0.00063426 0.00067943 0.0013002 -0.0016523
0.0029697 0.0027249 -0.34789 -0.029496
5360000000 -0.29466 -0.049728 0.0060372 0.0009408 0.00055891 -0.0037937 0.00040087 -6.4212e-05
4.9606e-05 0.00040911 0.00067668 -9.9359e-05
0.0060506 0.00091799 -0.15897 0.25521 0.00099991 -0.0054895 9.7383e-05 0.00023485
4.572e-05 3.8494e-05 0.0005937 -0.00027417
0.00061348 -0.0037948 0.00087244 -0.0055019 -0.26673 -0.098051 0.00028989 0.0002961
0.00023549 0.00049619 0.00056488 0.0002724
0.00038385 -9.636e-05 0.00010152 0.0002314 0.00031133 0.00031246 -0.15105 0.10946
0.0058635 -0.0004393 0.00071359 -0.0020046
2.6892e-05 0.00044529 -2.6428e-05 1.1924e-05 0.00018475 0.00044149 0.0058787 -0.00045184
-0.32768 -0.0098421 0.0045325 0.0024973
0.00056727 -0.00013979 0.00057584 -0.00023249 0.00067529 0.00034786 0.00079998 -0.0019523
0.0047551 0.0024044 -0.34765 -0.002101
5420000000 -0.29795 -0.026272 0.0061618 -0.00099045 -0.00051734 -0.003637 -3.2036e-05 -0.0001358
0.00076438 0.00062703 0.00023619 -0.0003141
0.0061755 -0.00096157 -0.13994 0.28319 0.00023404 -0.0054675 5.3225e-05 0.00013654
4.8236e-05 6.2737e-06 0.00021036 -0.00013057
-0.00056189 -0.0036188 0.00014005 -0.0054958 -0.28381 -0.065501 -0.00013243 -0.00053053
0.00075206 0.00025784 0.00098702 7.1635e-06
-2.7057e-05 -0.00013677 8.6536e-05 0.00014394 -0.00014778 -0.00047896 -0.13988 0.12415
0.0048754 -0.0020954 0.00026294 -0.0016242
0.00080099 0.00044824 0.00011771 2.8172e-05 0.00076922 0.0002626 0.0048963 -0.0020768
-0.3317 0.019883 0.0049772 0.0011021
0.00028406 -0.00019519 0.00021597 -0.000221 0.00093527 8.8874e-05 0.00030584 -0.0017697
0.0047352 0.00093277 -0.34083 0.04055
5480000000 -0.29068 0.009745 0.0050338 -0.0019244 -0.0018722 -0.0029798 0.00034979 1.9828e-05
0.0009586 -0.00014697 -9.1089e-05 -0.00018797
0.0050416 -0.0019096 -0.12656 0.29125 -0.0013589 -0.0057411 2.2575e-05 0.00024125
2.2034e-05 -9.1059e-05 0.00021036 -0.00011859
-0.0019105 -0.0029716 -0.0014474 -0.005731 -0.28862 -0.043982 -0.00010581 0.0003011
0.00061173 -0.00039726 0.0008344 -2.6041e-05
0.00038146 2.1943e-05 4.8847e-06 0.00020435 -7.8825e-05 0.00024826 -0.13384 0.13503
0.0042326 -0.003323 -0.0002265 -0.0020051
0.00087658 -0.00021379 -3.2802e-05 -0.00013286 0.00066374 -0.00039205 0.0042543 -0.0033921
-0.32165 0.048025 0.0046372 0.00031602
-1.3722e-05 -0.00015553 0.0002119 -0.00014871 0.00066554 0.0001351 -0.00028526 -0.001836
0.0047272 0.00054315 -0.33206 0.061631
5540000000 -0.28876 0.034978 0.004174 -0.0025439 -0.0025907 -0.0020028 0.00033252 -0.00034396
0.0002458 -0.00023699 -0.0004031 0.00014691
0.004188 -0.0025128 -0.086878 0.30961 -0.0024778 -0.0051888 0.00038647 0.00013241
-4.3766e-05 -4.9599e-05 -9.8996e-05 -0.00032273
-0.0025892 -0.0019163 -0.00255 -0.0051422 -0.2887 -0.022842 0.00021423 -0.0001872
0.00035936 2.8917e-05 0.00047403 -0.00024838
0.00031611 -0.00033478 0.00037937 0.00010733 0.00016551 -0.0002238 -0.12292 0.15681
0.0026448 -0.0039903 -0.0010271 -0.0019018
0.00029422 -0.00030704 -3.0748e-05 -3.0275e-05 0.00027818 -2.8835e-05 0.0025365 -0.0039975
-0.30879 0.082891 0.0050373 -0.00090437
-0.00045116 7.6616e-05 -0.00013474 -0.00029363 0.00051508 -0.00034901 -0.00093777 -0.0020063
0.0050283 -0.0010682 -0.32587 0.10352
5600000000 -0.27801 0.063451 0.003487 -0.003437 -0.0023822 -0.0017472 0.00032055 -0.00035862
0.00023177 -0.0001748 0.00011661 0.00044788
0.0034929 -0.0034088 -0.083817 0.32441 -0.0035182 -0.0047443 0.00010749 -0.00019103
-0.00010994 5.8357e-05 -0.00010279 -0.00019722
-0.0024396 -0.001692 -0.0036017 -0.0046872 -0.28789 0.0094261 1.598e-06 4.1136e-06
0.00020142 -0.00058743 0.0005102 -0.00059967
0.00035973 -0.00037896 0.00013735 -0.00023477 4.448e-05 2.7275e-05 -0.11516 0.15644
0.0017935 -0.0038535 -0.00097712 -0.0010882
0.00029846 -0.00022724 -0.00015513 -6.3634e-06 0.00026696 -0.00060698 0.0017825 -0.0038716
-0.29978 0.1131 0.0046065 -0.0013923
8.1699e-05 0.00052046 -9.3813e-06 -0.00016463 0.00042293 -0.00064709 -0.0011088 -0.0010246
0.0045998 -0.001349 -0.30434 0.11813
5660000000 -0.26793 0.085091 0.0032743 -0.0035366 -0.0034066 -0.00070029 -0.00031404 -0.00078593
-0.00013662 -0.00053303 0.00055134 -0.00016172
0.0032581 -0.0035335 -0.043646 0.31619 -0.004477 -0.0031686 -7.8506e-06 -0.00013669
0.00014484 9.761e-05 -1.2103e-05 -0.00012229
-0.0034144 -0.00066122 -0.0045204 -0.0030833 -0.29023 0.032689 -0.00013264 5.9868e-05
-0.00034795 -0.00054333 0.00025343 -0.0011071
-0.0003561 -0.00073503 -1.2903e-06 -0.00012213 -0.0001443 6.3052e-05 -0.10067 0.17661
0.00059544 -0.0039868 -0.0014107 -0.0009163
-0.00017421 -0.00056045 0.00018594 5.376e-05 -0.000434 -0.00045271 0.00055948 -0.0040275
-0.28669 0.14076 0.0040631 -0.0020849
0.0006208 -0.00015213 -6.0667e-05 -0.00012178 0.00030872 -0.001065 -0.0013222 -0.00098161
0.0039902 -0.0023012 -0.29683 0.15424
5720000000 -0.25381 0.10832 0.0028049 -0.0041867 -0.0028644 0.00075449 -0.00047801 -0.00022454
-0.0003395 -0.00019067 4.8598e-05 -0.00037617
0.0028021 -0.0041896 -0.015672 0.34336 -0.005488 -0.0027858 9.837e-05 -7.5647e-05
-0.00024307 1.2061e-05 -0.00038087 0.00011194
-0.0028535 0.00079936 -0.0055416 -0.0026888 -0.28771 0.064142 9.0661e-05 3.4374e-05
0.00022534 0.00051495 -0.00023914 -0.00035089
-0.000494 -0.00021749 8.7543e-05 -8.0826e-05 0.00012876 7.4039e-05 -0.084822 0.17918
-0.00025581 -0.0034495 -0.0015756 -0.00041797
-0.00031574 -5.0903e-05 -0.00025395 3.5906e-05 0.00030506 0.00043107 -0.0001979 -0.0034154
-0.27618 0.16821 0.0041174 -0.0033449
-8.5725e-05 -0.0004038 -0.00030217 0.00010625 -0.00019175 -0.00037209 -0.0016086 -0.00031951
0.0042189 -0.0031477 -0.26681 0.17231
5780000000 -0.23824 0.12485 0.0015833 -0.0047999 -0.0025368 0.001024 -0.00074556 6.0953e-05
-0.00029326 -0.00031773 -0.00020214 -0.00035741
0.0015777 -0.0047859 -0.0026892 0.3384 -0.005967 -0.00083726 -6.2676e-05 -0.00017433
-1.3646e-05 -9.9886e-05 -8.4955e-05 -0.00019712
-0.002488 0.0010922 -0.0059772 -0.00072263 -0.28423 0.080388 -4.1784e-05 -0.00011739
6.054e-05 -4.9153e-05 -0.0002379 -0.00059893
-0.0007502 7.4374e-05 -6.6292e-05 -0.00015509 -1.8172e-05 -0.00011371 -0.076028 0.19465
-0.00015641 -0.0030887 -0.0013142 -1.3056e-05
-0.00037796 -0.00028878 1.6899e-05 -8.9242e-05 -5.939e-05 1.4939e-05 -0.00023399 -0.0030669
-0.26655 0.189 0.0029873 -0.0036438
-0.00022609 -0.00036576 -0.00013582 -0.00016493 -0.00046366 -0.00057693 -0.0012825 -7.2242e-05
0.0029696 -0.0037732 -0.25833 0.19477
5840000000 -0.22613 0.14662 0.00028889 -0.0054528 -0.002175 0.0011297 -0.00014931 0.00026583
-0.0003724 0.00013824 -0.0003959 -0.00028469
0.00032067 -0.0054356 0.032269 0.34249 -0.0057376 0.0003961 -0.00021017 6.8151e-07
9.2167e-05 2.3088e-05 -0.00014408 0.00027568
-0.0021625 0.0011379 -0.0057207 0.00048259 -0.27892 0.10513 -0.00017151 4.0147e-05
5.6093e-05 -0.00077214 -0.00040918 -0.00042371
-0.00013274 0.00031701 -0.00023572 -6.1751e-08 -0.00021722 8.5395e-06 -0.054214 0.19844
-0.00064153 -0.0033254 -0.0012966 0.00021776
-0.00034178 0.00018962 0.00012248 -8.3824e-06 1.9906e-05 -0.00078993 -0.00059072 -0.0033176
-0.24997 0.19933 0.0024632 -0.0038775
-0.0005216 -0.00033757 -0.00017129 0.0002592 -0.00034806 -0.00042574 -0.0013603 0.00028779
0.0024637 -0.003913 -0.22387 0.21939
5900000000 -0.21215 0.15943 -0.0017837 -0.0055465 -0.0022868 0.0024227 -8.0817e-05 2.4476e-05
0.00011994 -0.00027089 2.0184e-05 0.00038269
-0.0017478 -0.0055271 0.053082 0.34358 -0.0051548 0.0018476 2.9395e-05 -1.618e-05
1.0581e-05 -0.00026325 -5.4493e-05 -6.1401e-05
-0.0022585 0.0024731 -0.0051345 0.0019126 -0.26276 0.12116 -6.6989e-06 -9.0047e-05
-0.00047073 -0.00046365 -0.00082849 -0.00018117
-0.00017533 2.9874e-05 5.1429e-05 -2.6587e-05 -4.2835e-06 -0.00010747 -0.046188 0.20898
-0.0007651 -0.0033289 -0.0011477 0.00032177
0.00014467 -0.0001068 2.5391e-05 -0.00027429 -0.0004365 -0.00043893 -0.00090157 -0.0033758
-0.22413 0.21574 0.0020687 -0.0048925
-1.1532e-05 0.0002424 -3.1187e-05 -0.00010594 -0.00081439 -9.2897e-05 -0.0010941 0.00029399
0.0020825 -0.004935 -0.20956 0.2297
5960000000 -0.19351 0.17208 -0.0029247 -0.0040411 -0.00070771 0.0027031 -0.00013697 0.00017818
-0.00019694 4.2214e-05 -0.00017714 0.00017502
-0.0029307 -0.0040305 0.078817 0.34279 -0.0041493 0.0020794 -0.0001686 1.128e-05
-4.3875e-06 9.8665e-05 0.00013371 0.00017865
-0.00069724 0.0026993 -0.0041 0.0021449 -0.24991 0.14635 -3.7303e-05 -0.00017216
-0.00035183 0.0001325 -0.00040427 -0.00033344
-0.00013196 0.00018216 -0.0001741 3.0086e-05 -4.2975e-05 -0.00015837 -0.028512 0.21693
-0.0017577 -0.003257 -0.0009512 0.00096385
-0.00022194 8.5124e-05 -3.996e-05 8.7661e-05 -0.0002932 1.7925e-05 -0.0017366 -0.0031612
-0.20532 0.23003 0.00031642 -0.0049696
-5.6953e-05 0.00014393 0.00010491 0.00021712 -0.00043259 -0.00015345 -0.0010769 0.00094507
0.00034538 -0.0050233 -0.18112 0.25673
6020000000 -0.17623 0.18892 -0.0037868 -0.0031296 -0.00026928 0.0029673 -2.6275e-06 0.00054403
-0.00016024 0.00029717 -7.224e-05 0.00029713
-0.0037908 -0.0031333 0.10645 0.33624 -0.0048129 0.0030092 -5.3899e-05 0.00013696
-0.00010862 0.00013495 -0.0002336 0.00015322
-0.00022121 0.0029411 -0.0047815 0.0030969 -0.23111 0.15954 -0.000282 0.00016143
-0.00080493 3.1121e-05 -0.00047655 0.00058131
5.1448e-07 0.00049057 -5.7959e-05 0.00011072 -0.0002999 0.00018351 -0.021689 0.21391
-0.0024345 -0.0031984 -0.00071544 0.00064969
-0.0002473 0.00035471 -0.00010344 9.8593e-05 -0.00083499 8.0924e-05 -0.0024405 -0.0032032
-0.17653 0.24558 4.9562e-05 -0.004701
-7.8804e-05 0.00030558 -0.00019138 0.00016194 -0.00044039 0.00052096 -0.00058782 0.00073902
9.2972e-05 -0.004664 -0.155 0.25797
6080000000 -0.15547 0.1974 -0.0040121 -0.00099359 0.0011847 0.0029042 5.0514e-05 4.2353e-05
7.192e-05 0.00011682 0.00029037 -6.08e-05
-0.0040095 -0.00098816 0.12875 0.33686 -0.0032699 0.0045198 -4.571e-05 -2.8725e-05
4.9847e-06 9.0961e-05 0.00022647 0.00030918
0.0011944 0.0028525 -0.0031928 0.0045749 -0.2134 0.1855 0.00027459 0.00024149
-0.00030494 0.00055976 -0.0001274 0.00039874
0.00010805 6.4738e-05 -3.8386e-05 -1.4142e-05 0.00028608 0.00020117 -0.0045412 0.22137
-0.0036019 -0.0024186 -0.00093008 0.00094104
0.00012635 9.3274e-05 2.6765e-05 0.000103 -0.00034297 0.00059984 -0.0036088 -0.0024193
-0.14695 0.26214 -0.00086089 -0.0050974
0.00025938 -7.5188e-05 0.00022284 0.00030219 -0.00014212 0.00036507 -0.00099029 0.00091284
-0.00088248 -0.0050803 -0.13289 0.27818
6140000000 -0.14039 0.21157 -0.0035776 -0.00067722 0.0014968 0.0022067 5.8996e-05 -1.2387e-05
9.3377e-07 -6.5147e-05 0.00047441 -0.00018844
-0.0035966 -0.00070556 0.15372 0.31972 -0.0024346 0.0052334 3.3899e-05 9.825e-05
0.00032983 3.2763e-05 0.00021158 0.00010508
0.0015195 0.0021954 -0.0023497 0.0053094 -0.19062 0.20639 0.0003308 -9.7908e-05
8.7145e-05 0.00067132 -2.6384e-05 0.00053231
5.1796e-05 1.112e-05 3.7413e-05 6.3195e-05 0.0003816 -0.00011133 0.0071502 0.21378
-0.0046455 -0.0014823 -0.00049321 0.0013635
2.2921e-05 -6.334e-05 0.00034631 4.4292e-05 0.00017927 0.00052978 -0.0046619 -0.0014729
-0.12835 0.28363 -0.0028067 -0.0044478
0.00043208 -0.00022631 0.00024731 0.00010824 4.44e-05 0.00057284 -0.00045519 0.001411
-0.0027026 -0.0045405 -0.095267 0.27871
6200000000 -0.12381 0.21778 -0.0029678 -0.00020045 0.0020866 0.0013165 9.8255e-05 0.00034406
-0.00022517 2.3598e-05 -0.0001142 -0.00026334
-0.002955 -0.00022695 0.1832 0.31917 -0.0010364 0.0052597 2.6919e-05 0.00020371
8.3203e-05 -2.4548e-05 8.1843e-05 6.2702e-05
0.0021074 0.0013128 -0.00092619 0.0053013 -0.17097 0.22137 0.00011974 -0.00035387
0.00062588 7.9398e-05 0.00021643 0.00027666
0.00010898 0.00034438 3.1386e-05 0.00020306 0.00012215 -0.00032438 0.021674 0.22236
-0.0044373 -0.00023519 0.00013253 0.0013804
-0.00014415 0.00014102 3.3687e-05 -4.7392e-05 0.00060949 9.8319e-05 -0.0043606 -0.00021023
-0.11549 0.29113 -0.0031714 -0.0039256
-0.00015026 -0.00018019 0.00014273 9.4855e-05 0.00016655 0.00029727 6.6908e-05 0.0013368
-0.0031915 -0.0037496 -0.081159 0.289
6260000000 -0.10993 0.2309 -0.0030998 0.00079323 0.0020789 0.00074465 0.00026444 -7.8074e-05
0.00014629 0.00028643 -0.00017286 9.4812e-06
-0.003109 0.00079012 0.19953 0.30374 -0.0001657 0.0053826 2.2591e-05 -9.4333e-05
6.3819e-06 -8.8393e-05 0.00023778 0.00013248
0.0020754 0.00070443 -7.8313e-05 0.0053707 -0.15068 0.24201 8.2625e-05 -4.7321e-05
0.00027153 -0.00021415 0.0002019 0.00024945
0.00029885 -0.00012249 2.7249e-05 -0.00011011 4.4129e-05 -3.9322e-05 0.035937 0.21774
-0.0043473 0.0011557 0.00057327 0.0011552
8.7167e-05 0.00028996 -4.3739e-05 -0.00014919 0.00020937 -0.00011612 -0.0044446 0.0011277
-0.09068 0.29117 -0.0041561 -0.0027015
-6.6776e-05 -2.6381e-05 0.00026082 0.00014193 0.00021734 0.00021274 0.00064281 0.0012027
-0.0040955 -0.0027852 -0.037095 0.28903
6320000000 -0.094699 0.23576 -0.0025667 0.0013563 0.00223 -0.00037741 3.5564e-05 0.0001285
-0.000406 0.00050637 -0.00018206 0.0002256
-0.0025814 0.0013547 0.22591 0.29597 0.0017514 0.0056594 8.2053e-05 9.0323e-05
-4.9099e-06 -9.8057e-06 0.000101 -9.5795e-05
0.0022733 -0.00038936 0.0018559 0.0056392 -0.13201 0.25282 -0.00011838 -0.00027557
0.0004458 3.3822e-07 0.0003639 0.00016948
2.7478e-05 0.00011756 8.9059e-05 0.00010703 -0.00012897 -0.00030855 0.035499 0.21993
-0.0039185 0.0019573 0.0006993 0.00086535
-0.00031624 0.00039673 4.3288e-05 -5.3456e-05 0.0004684 -0.0001535 -0.003884 0.0020465
-0.066005 0.3029 -0.0047171 -0.0016861
-0.00021964 0.0003269 9.5057e-05 -0.00010213 0.00045647 0.0002678 0.00069063 0.00075107
-0.0046335 -0.0016027 -0.026097 0.28894
6380000000 -0.075403 0.24154 -0.0018863 0.0018197 0.0016537 -0.00050553 1.6039e-05 -4.5482e-05
0.00026581 0.00015979 7.8179e-05 0.0001104
-0.0018988 0.0018143 0.24337 0.27674 0.0029651 0.0042471 -0.00012031 -7.9113e-05
-0.00024858 -0.00017679 -0.00013307 -0.0002664
0.0016223 -0.0005392 0.0030473 0.0042017 -0.10421 0.26879 -0.0002116 0.00014372
0.00032563 -6.4709e-05 0.00045548 0.00027326
3.3108e-05 -3.2792e-05 -0.00013435 -8.8529e-05 -0.00014764 0.00016086 0.05607 0.20944
-0.0031564 0.0032653 0.0010166 0.00078893
0.00026894 0.0001754 -0.00020486 -0.00010424 0.0004839 4.1522e-05 -0.0031966 0.0031571
-0.045128 0.29524 -0.0050282 -0.00012301
9.894e-05 0.00014365 -0.00017901 -0.00029859 0.00039816 0.00022902 0.0010287 0.00085497
-0.0048739 -0.00015899 0.013916 0.2915
6440000000 -0.054363 0.25381 -0.00089135 0.0023852 0.0017888 -0.00077826 0.00037622 -9.7526e-05
0.00034682 -0.00051481 -0.00036666 -0.00020489
-0.00088365 0.0023594 0.263 0.26413 0.0032657 0.0030676 0.00010878 -2.64e-05
-9.3079e-05 1.059e-06 -0.00018063 -0.0003123
0.0017346 -0.00082237 0.0033392 0.0030118 -0.088247 0.28482 -0.00018775 0.00030337
-0.00014438 -2.9526e-05 0.00040363 -0.00038011
0.0003427 -0.00011895 9.6736e-05 -4.7373e-05 -0.00021983 0.00030091 0.057772 0.20681
-0.0018952 0.0038334 0.00086447 0.00067208
0.00024547 -0.00045822 -0.00017642 -3.1729e-06 -0.00026056 -2.4292e-05 -0.0019752 0.0038893
-0.0043153 0.30192 -0.0045054 0.001303
-0.00036772 -0.00020569 -0.00016382 -0.00031257 0.00044719 -0.00036569 0.00083601 0.00063498
-0.004552 0.0015247 0.024602 0.27695
6500000000 -0.034518 0.25477 -0.00017795 0.0019674 0.0012807 -0.00096092 0.00017165 -9.7632e-05
0.00015781 0.00011133 -0.00010464 0.00023069
-0.00017654 0.0019753 0.28957 0.23824 0.0036461 0.0025842 0.00010599 4.7454e-05
0.00012768 0.00017047 0.00022985 -7.2098e-05
0.001281 -0.0010002 0.0036885 0.0024891 -0.075568 0.28239 -3.1797e-05 -3.0139e-05
-1.3684e-05 0.00011394 -5.0367e-05 -0.00050856
0.00021517 -6.1413e-05 0.00012747 3.479e-05 -2.5318e-05 -3.4322e-05 0.082459 0.20183
-0.00046539 0.0039632 0.0011236 0.00034382
9.3938e-05 7.1022e-06 0.00012589 0.00010817 2.8785e-05 -9.8768e-06 -0.00032344 0.0039422
0.018207 0.30579 -0.0033814 0.0021953
-4.5911e-06 0.00029062 0.0002492 -8.316e-05 -0.0001201 -0.00050457 0.0011149 0.00041538
-0.0031873 0.0020887 0.062553 0.27979
