# Supplementary material for: Early Detection of Alzheimer’s Disease via Machine Learning-Based Microwave Sensing: An Experimental Validation
Source: Sensors (Basel). 2025 Apr 25;25(9):2718. doi: 10.3390/s25092718 (PMC12074295; doi:10.3390/s25092718)
Supplement: Supplementary file 1 [file sensors-25-02718-s001.zip › measurements_paper_sensors/26 febbraio - PART1/set10 H/CSF_H_m2.s6p]

!Keysight Technologies,M9804A,MY58100912,A.14.10.03
!Date: Thursday, April 27, 2023 10:28:33
!Correction: S11(C  6-Port  ) 
!S12(C  6-Port  ) 
!S13(C  6-Port  ) 
!S14(C  6-Port  ) 
!S15(C  6-Port  ) 
!S16(C  6-Port  ) 
!S21(C  6-Port  ) 
!S22(C  6-Port  ) 
!S23(C  6-Port  ) 
!S24(C  6-Port  ) 
!S25(C  6-Port  ) 
!S26(C  6-Port  ) 
!S31(C  6-Port  ) 
!S32(C  6-Port  ) 
!S33(C  6-Port  ) 
!S34(C  6-Port  ) 
!S35(C  6-Port  ) 
!S36(C  6-Port  ) 
!S41(C  6-Port  ) 
!S42(C  6-Port  ) 
!S43(C  6-Port  ) 
!S44(C  6-Port  ) 
!S45(C  6-Port  ) 
!S46(C  6-Port  ) 
!S51(C  6-Port  ) 
!S52(C  6-Port  ) 
!S53(C  6-Port  ) 
!S54(C  6-Port  ) 
!S55(C  6-Port  ) 
!S56(C  6-Port  ) 
!S61(C  6-Port  ) 
!S62(C  6-Port  ) 
!S63(C  6-Port  ) 
!S64(C  6-Port  ) 
!S65(C  6-Port  ) 
!S66(C  6-Port  ) 
!S6P File: Measurement: :
# Hz S  RI   R 50
500000000 -0.32771 -0.064621 -0.010355 -0.0016774 -0.0084057 0.012029 -0.0040785 0.012667
0.012942 0.0060921 -0.0050031 0.0098189
-0.010273 -0.0015841 -0.40917 -0.074589 0.0083463 -0.010557 0.0010859 0.012329
0.0090212 0.003106 0.0010934 0.014467
-0.0083118 0.012071 0.008296 -0.010574 -0.25681 0.191 0.0067162 0.0032994
-0.0017361 0.0079206 0.0010279 0.012506
-0.004288 0.012523 0.00084455 0.012472 0.0065994 0.0033875 -0.32638 0.040609
-0.020307 -0.0043734 0.015938 0.026755
0.012697 0.0060262 0.0088536 0.0027876 -0.0017835 0.0081268 -0.020473 -0.0044022
-0.21903 -0.23403 -0.028398 0.003906
-0.0052357 0.0099418 0.00078658 0.014487 0.00091186 0.012473 0.016428 0.026484
-0.028716 0.0039872 -0.26125 -0.14691
560000000 -0.31609 0.10271 -0.021587 -0.067711 0.00056927 0.013054 0.0054126 0.011011
0.011838 0.0052185 0.01125 0.0096432
-0.021558 -0.067584 -0.37142 0.090206 -0.041645 -0.038743 0.013547 0.0040327
-0.013975 -0.0047863 0.0040605 -0.0015175
0.00053792 0.012948 -0.041901 -0.038654 -0.18208 0.24004 -0.00073677 -0.005549
0.018355 0.0061723 0.0077415 -0.0055361
0.0051295 0.010757 0.014032 0.0034091 -0.00022788 -0.0053729 -0.30365 0.13228
0.00634 -0.022849 0.0056989 -0.021203
0.010762 0.0051151 -0.014755 -0.0054289 0.018245 0.0050374 0.0059742 -0.022649
-0.3015 -0.050868 0.012223 -0.050388
0.010928 0.0090545 0.0045015 -0.0019454 0.0078134 -0.0050731 0.0060317 -0.02127
0.012349 -0.050212 -0.33158 0.0057117
620000000 -0.27492 0.081169 -0.02321 0.0092381 0.0037167 0.0093017 0.0082287 -0.003906
0.01255 -0.0011875 0.00064028 -0.002654
-0.023209 0.0092022 -0.39931 0.036165 -0.018917 0.00030186 -0.001751 -0.0020428
0.012676 -0.0052739 0.00094137 -0.0035402
0.0037543 0.00933 -0.018959 0.00033763 -0.15489 0.25003 -0.0010035 -0.0049557
-0.0044448 -0.0032591 0.009199 -0.0031236
0.0085226 -0.0040339 -0.0017967 -0.0019781 -0.001057 -0.0047057 -0.2627 0.14125
-0.038891 -0.020746 0.012715 0.028687
0.012447 -0.001028 0.012837 -0.0052312 -0.0043706 -0.0034406 -0.038868 -0.020781
-0.21634 -0.088124 -0.043346 0.012262
0.00092532 -0.0022933 0.0010627 -0.0031712 0.0090521 -0.0029675 0.01223 0.028374
-0.043512 0.01276 -0.2445 -0.032374
680000000 -0.24134 0.174 -0.026413 -0.015102 0.0044541 0.0054032 0.0011962 -0.0076059
-0.0020351 -0.011255 0.006017 -0.0067009
-0.026417 -0.015128 -0.39039 0.1375 -0.032737 -0.0020929 -0.0019045 -0.00040558
-0.0013184 -0.0094332 -0.00075246 -0.0015361
0.0044594 0.0053935 -0.032796 -0.0020005 -0.10777 0.27295 -0.00087254 6.1946e-05
-0.0011743 0.00077159 -0.0027339 -0.0087584
0.0010075 -0.0073816 -0.0019337 -0.00052094 -0.00077936 2.2066e-05 -0.21889 0.19354
-0.022686 -0.0082422 -0.0093706 -0.011683
-0.0017757 -0.011487 -0.0014335 -0.0094259 -0.0013225 0.00068294 -0.022847 -0.0080294
-0.28282 0.013984 -0.0052846 -0.0071602
0.0054255 -0.0062961 -0.0010133 -0.0015583 -0.0026718 -0.0089128 -0.0088563 -0.011926
-0.0050723 -0.0072856 -0.26097 0.072999
740000000 -0.19521 0.16718 -0.04126 0.026307 0.013991 -0.0040783 1.0685e-05 -0.0041804
-0.0044183 -0.0023366 -0.0064239 0.0028226
-0.041268 0.026339 -0.33634 0.15696 -0.037022 0.034174 -0.00016857 -0.0058944
-0.012564 0.0067784 -0.0014767 -0.0066745
0.014041 -0.0041204 -0.037066 0.034339 -0.074513 0.27335 -0.0018988 0.0031272
-0.0017068 -0.0049128 -0.0015964 0.00091242
0.00028526 -0.0041026 2.8145e-05 -0.0058186 -0.0018653 0.0031756 -0.20295 0.20005
-0.042099 -0.0089945 0.02265 0.016281
-0.0043933 -0.0022977 -0.013359 0.0067809 -0.0012598 -0.0051872 -0.041981 -0.0091559
-0.17945 0.046091 -0.04416 -0.00027926
-0.0061581 0.0028272 -0.0013222 -0.0061689 -0.0017502 0.00076767 0.022444 0.016428
-0.043998 -8.5133e-05 -0.25213 0.078575
800000000 -0.16633 0.21316 -0.022661 0.015948 0.0055852 -0.010135 -0.0044048 -0.0025988
-0.0043945 0.0018285 0.0048139 0.0002464
-0.022571 0.015998 -0.34476 0.22851 -0.0088993 0.034324 -0.002137 0.0019592
-0.00060827 0.0024805 0.0010439 0.0051881
0.0055632 -0.010145 -0.0088176 0.034378 -0.036203 0.2993 0.001096 0.0012133
7.9173e-05 0.0034053 -0.0015822 0.00056337
-0.0045151 -0.0024319 -0.0022462 0.0020289 0.0010684 0.0012046 -0.17396 0.2277
-0.028729 0.012467 0.014707 -0.010236
-0.0040605 0.0016846 -0.00035587 0.0023971 -2.4485e-05 0.0034452 -0.028869 0.0126
-0.23201 0.072179 -0.017833 0.019828
0.0045075 0.00049757 0.0008767 0.0050722 -0.0014771 0.00052315 0.014792 -0.010403
-0.017873 0.019963 -0.24854 0.12995
860000000 -0.13239 0.23425 -0.018435 0.030447 -0.0030943 -0.010032 -0.0020568 0.00061363
0.0043077 0.0052248 -0.0042721 -0.0028632
-0.018412 0.030446 -0.29806 0.27282 0.0073265 0.034366 -8.5731e-06 0.0020449
0.0040281 0.00047954 0.0036008 0.00029697
-0.0030948 -0.010007 0.0074159 0.034408 0.011921 0.30939 -0.00041823 -0.00040657
0.0024196 -0.0017361 0.0015991 0.0042363
-0.0018914 0.00056398 0.00019051 0.0019723 -0.00043987 -0.00044636 -0.13784 0.23934
-0.018334 0.017434 -0.0065559 -0.010104
0.0042694 0.0053465 0.0037453 0.0004392 0.0025344 -0.0017391 -0.018143 0.017597
-0.17659 0.13116 -0.026812 0.016571
-0.0043329 -0.0029118 0.0036428 0.00038265 0.0016409 0.0043187 -0.007015 -0.0099371
-0.026804 0.01643 -0.19859 0.17642
920000000 -0.10972 0.25802 0.0043061 0.039179 -0.0092488 -0.0046117 -0.001768 0.0016256
0.00019245 0.0018049 0.0031561 -0.0011442
0.004242 0.039161 -0.27124 0.29504 0.02783 0.022943 0.0015039 0.001011
0.0070172 0.00019829 0.0041014 -0.0029337
-0.0092661 -0.0045733 0.02797 0.022884 0.058114 0.31162 0.0017608 -5.612e-05
0.00056384 -0.00039002 0.0008684 -0.0015324
-0.0017902 0.0016421 0.0014927 0.0010627 0.0017677 -6.9045e-05 -0.11389 0.25642
-0.012703 0.030463 0.0044292 -0.0063966
0.00037122 0.0016312 0.0071422 -0.00014787 0.00062485 -0.00027717 -0.012743 0.030493
-0.17034 0.13709 -0.0030753 0.028381
0.0031011 -0.0012887 0.0040326 -0.0029906 0.00094411 -0.0015617 0.0045668 -0.0063293
-0.0031339 0.028344 -0.20695 0.19091
980000000 -0.063834 0.27965 0.016331 0.030524 -0.0093392 0.0046132 0.00173 0.0037403
0.0037503 -0.0014653 -0.0036759 -0.0026012
0.016287 0.030545 -0.21957 0.33211 0.03292 0.0054174 0.0017956 -0.00015743
0.0019175 -0.0059645 -0.00050054 -0.0027763
-0.0093344 0.0046218 0.032992 0.0053041 0.1046 0.30649 0.00043569 -0.0010589
0.00031276 -0.0017018 0.0014453 -0.00031395
0.0017515 0.0037171 0.0018259 -0.00013872 0.00043901 -0.0010586 -0.075759 0.26768
0.0065944 0.02999 -0.0096706 -0.0077939
0.0037499 -0.0012915 0.0018309 -0.0059781 0.00031512 -0.0017419 0.0066101 0.030048
-0.13928 0.1725 0.0047304 0.020585
-0.0034803 -0.0027906 -0.00049202 -0.0027189 0.001482 -0.00020293 -0.009572 -0.0078121
0.0047596 0.020439 -0.16741 0.23922
1040000000 -0.022858 0.28964 0.032963 0.020061 -0.0011512 0.0074803 0.0025234 0.00077568
0.00028628 -0.0033993 0.00020926 -0.001498
0.032948 0.020077 -0.18473 0.34667 0.029659 -0.014216 0.0015082 -0.0017411
-0.0022003 -0.0024199 -0.00098586 -0.0029636
-0.0011368 0.0074775 0.029663 -0.014344 0.15098 0.29406 -0.00051791 -0.0013923
-0.0015384 -0.00099713 -0.0006263 -0.0011258
0.0025265 0.00075219 0.0015357 -0.0016969 -0.00051544 -0.001375 -0.048709 0.27786
0.018559 0.019692 -0.0021035 0.0013125
0.00024277 -0.0033973 -0.0023128 -0.002437 -0.0015087 -0.00096577 0.018595 0.019563
-0.10803 0.18099 0.01376 0.019969
-5.6056e-05 -0.0012936 -0.0010864 -0.0029719 -0.0006344 -0.0011538 -0.0021272 0.0013899
0.013694 0.020091 -0.14592 0.26023
1100000000 0.021986 0.30032 0.036657 -0.0026523 0.0034207 0.0041488 0.0025122 -0.00094926
-0.0022364 -0.003265 -0.0042125 -1.6027e-05
0.036639 -0.0026237 -0.14114 0.36661 0.015591 -0.02749 -8.2293e-05 -0.0018393
-0.0032532 -0.00089376 -0.0037418 -0.00068185
0.003427 0.0041234 0.015505 -0.027591 0.19758 0.27497 -0.0017402 0.00027914
-0.0015825 0.00061043 -0.0011514 -0.00048238
0.002499 -0.00099637 -6.1986e-05 -0.0018345 -0.0017502 0.00026994 -0.0085 0.28318
0.024546 0.0064708 -0.0026424 5.2345e-05
-0.0022407 -0.0031855 -0.0033241 -0.0008523 -0.0015815 0.00064631 0.0245 0.0065404
-0.089276 0.19772 0.019793 0.009631
-0.0040789 -0.00012383 -0.0036337 -0.00068601 -0.0011768 -0.00049018 -0.0026441 -2.8711e-05
0.019804 0.0095863 -0.10124 0.29283
1160000000 0.073222 0.29735 0.025253 -0.019902 0.003371 -0.00060297 -0.00012154 -0.0024234
-0.0041472 -0.00097547 -0.0010979 0.0041342
0.025252 -0.019845 -0.097441 0.37181 -0.003389 -0.02867 -0.0016065 -0.0015579
-0.0026972 0.0024884 -0.0014674 0.0020157
0.003364 -0.0006417 -0.003512 -0.028687 0.24115 0.24515 -0.00063191 0.0016652
-0.00043812 0.0017942 -0.00090622 0.00026651
-0.00014053 -0.002433 -0.0016073 -0.0015257 -0.00062858 0.0016788 0.030535 0.28052
0.021556 -0.0094207 -0.0034936 0.0050983
-0.0041051 -0.00096874 -0.0027438 0.002454 -0.00044678 0.0017727 0.021627 -0.0094683
-0.055055 0.20788 0.019456 0.0012837
-0.0011719 0.0042028 -0.0015599 0.002051 -0.00091844 0.00022959 -0.0035199 0.0052083
0.019331 0.0014359 -0.053343 0.29578
1220000000 0.11701 0.2888 0.012183 -0.029942 -0.0011044 -0.001421 3.0775e-05 -0.0010448
-0.0027681 0.0022586 0.0011717 0.0020922
0.012184 -0.029892 -0.053237 0.3865 -0.016579 -0.021109 -0.0024911 0.00045022
3.3485e-05 0.0031101 -0.00080971 0.0018893
-0.0011162 -0.0014322 -0.016697 -0.021067 0.28086 0.20716 0.00084901 0.0014933
0.00058251 0.0011335 0.00025115 0.00058603
2.0604e-05 -0.0010418 -0.0024997 0.00047704 0.00082581 0.0014981 0.070157 0.27291
0.011329 -0.01629 0.0021089 0.0016279
-0.0027533 0.0023105 4.2262e-05 0.0030541 0.0005592 0.0011442 0.011248 -0.016304
-0.033142 0.21993 0.015128 -0.012546
0.0012079 0.0019616 -0.00081192 0.001853 0.00025291 0.00059719 0.002151 0.0015948
0.015199 -0.012604 -0.023606 0.31462
1280000000 0.16766 0.26915 -0.0066864 -0.02917 -0.0019227 0.0017917 -0.00097627 -0.0021054
-0.0010063 0.0033371 0.0025848 0.001346
-0.0066599 -0.029146 -0.0065505 0.37871 -0.023626 -0.0082042 -0.00083964 0.001434
0.0016311 0.0017531 0.00070276 0.002151
-0.0019051 0.001808 -0.0237 -0.0081064 0.31253 0.16394 0.0013766 -0.00012729
0.0010193 0.0002695 0.00038717 0.00037304
-0.00099618 -0.002111 -0.00087368 0.0014192 0.0013736 -0.00011867 0.1069 0.25701
0.0018726 -0.019124 -1.0059e-05 0.00017307
-0.00086434 0.0033511 0.0016595 0.0017387 0.00098913 0.00027719 0.0018619 -0.019115
0.0037088 0.22551 0.0038324 -0.015317
0.002542 0.0013102 0.00058211 0.0021702 0.0003794 0.00040759 -9.6512e-05 0.00024045
0.0037903 -0.015284 0.024662 0.3183
1340000000 0.20525 0.23747 -0.016704 -0.020043 0.00039379 0.0041171 -0.0018896 -0.0007621
0.0015728 0.002786 0.001865 -0.001384
-0.016683 -0.020021 0.032671 0.37205 -0.020879 0.0044269 -0.00018345 0.0019131
0.001885 0.00085547 0.0012139 0.00078686
0.00040156 0.0041313 -0.020901 0.0045473 0.33549 0.11645 0.00081649 -0.00088909
0.00051223 -0.00054025 0.00017819 0.00020188
-0.0019145 -0.00072512 -0.00013559 0.0019101 0.00080507 -0.00091923 0.14006 0.23751
-0.007445 -0.016569 0.0010559 0.00041073
0.0015671 0.0028297 0.0019029 0.00086894 0.0005545 -0.0005436 -0.0074991 -0.016575
0.032639 0.22409 -0.0028688 -0.014227
0.0018393 -0.0014658 0.0011907 0.00078116 0.00013044 0.00023379 0.0011251 0.00041878
-0.0027982 -0.014261 0.062414 0.31504
1400000000 0.24009 0.20111 -0.023355 -0.0087377 0.004757 0.0030855 -0.0021228 0.00077909
0.0026033 0.001044 0.0003525 -0.0013974
-0.023317 -0.008746 0.071317 0.36033 -0.014178 0.012341 0.0012895 0.0013413
0.0011855 -0.00066623 0.0011266 0.00030088
0.0047813 0.0030638 -0.014151 0.012425 0.3497 0.062592 -2.6385e-05 -0.0013523
0.00015773 -0.00016048 0.00031568 0.00021142
-0.0021475 0.00075468 0.00128 0.0013297 -2.8796e-05 -0.0013207 0.17021 0.20911
-0.013699 -0.010267 -0.00088862 -0.00032017
0.0025849 0.0010005 0.0011687 -0.00063422 0.00017186 -0.00019304 -0.013695 -0.010215
0.066415 0.22276 -0.0096798 -0.0092795
0.00033674 -0.001376 0.0011513 0.00026139 0.00031231 0.00022857 -0.00092694 -0.00039013
-0.0097352 -0.0093645 0.10782 0.30619
1460000000 0.26393 0.15813 -0.020719 0.0037824 0.0051652 -0.0016085 -0.0014938 0.0017631
0.0021976 -0.00043612 -0.00017483 -0.00093025
-0.020697 0.0037665 0.10612 0.33893 -0.0052754 0.014963 0.0016159 0.00026307
0.0011038 -0.0012499 0.0012627 -0.00058506
0.005179 -0.0016303 -0.0052043 0.015014 0.35621 0.0075019 -0.0010751 -0.0010374
0.00030492 -0.00018967 0.00064604 -0.00027856
-0.0014781 0.001769 0.0016333 0.00024203 -0.0010798 -0.0010457 0.19726 0.1803
-0.015043 -0.0037909 -0.00089529 0.0018648
0.0021522 -0.00045313 0.0011166 -0.00127 0.00029214 -0.00018721 -0.015039 -0.0037827
0.095702 0.21097 -0.011676 -0.003024
-0.00015979 -0.00090811 0.0012163 -0.00056782 0.00069246 -0.00032301 -0.00096021 0.0019048
-0.011639 -0.0030137 0.14134 0.28615
1520000000 0.27778 0.11756 -0.015475 0.0095153 0.0031478 -0.0039573 0.00013693 0.0026419
0.002396 -0.0018427 -0.0011866 -0.00018988
-0.015481 0.0094948 0.14047 0.32557 0.0021684 0.012237 0.0017085 -0.00066807
0.00020732 -0.0010341 0.00038512 -0.00097023
0.0031271 -0.0039633 0.0022364 0.012256 0.34911 -0.049218 -0.00076039 -0.00035272
0.00074294 -0.00090765 0.00014048 -0.00017376
0.00012273 0.0026131 0.0016893 -0.00068947 -0.00076622 -0.00035414 0.22136 0.14232
-0.015008 0.0016989 0.0013159 0.002045
0.0023713 -0.0019422 0.00020452 -0.0010317 0.00076649 -0.00092744 -0.015011 0.0017552
0.12427 0.20054 -0.011875 0.001326
-0.001161 -0.00016221 0.00039073 -0.00098255 0.00014533 -0.00015887 0.0013967 0.0020336
-0.011891 0.0012833 0.1752 0.26779
1580000000 0.28854 0.071916 -0.0089513 0.013287 -0.0011443 -0.0045495 0.0015605 0.0018234
-0.00015808 -0.0022686 -0.00024161 0.00040232
-0.0089488 0.013264 0.16872 0.30093 0.005403 0.0071158 0.00061033 -0.0015739
-0.00043317 -0.0012055 -0.00016692 -0.0008082
-0.0011718 -0.0045437 0.0054507 0.007087 0.32866 -0.10677 -0.0014317 0.00019361
-0.00035715 -0.0014017 0.00022762 -0.00056638
0.0015534 0.0018075 0.00058344 -0.0015698 -0.0014317 0.00018347 0.23606 0.10269
-0.011781 0.0069558 0.0021476 0.00086201
-0.00018094 -0.0022135 -0.00040957 -0.001198 -0.000384 -0.0013556 -0.011782 0.0069954
0.14961 0.18554 -0.0093505 0.007459
-0.00021124 0.00035374 -0.00019123 -0.00080999 0.00026818 -0.00055973 0.002124 0.0008109
-0.0093226 0.0074683 0.20872 0.24245
1640000000 0.29186 0.031144 -0.0021287 0.01243 -0.0028179 -0.0022246 0.002737 0.0010355
-0.00056713 -0.0016957 -0.00036269 0.00047307
-0.0021269 0.012426 0.19862 0.27693 0.0054591 0.0022224 -0.00050609 -0.0018638
-0.00090998 -0.00059178 -0.00044723 -0.00069881
-0.0028245 -0.0022166 0.0054711 0.0021792 0.29927 -0.15587 -0.0007754 0.0011927
-0.0010742 -0.0011124 -0.00011115 -0.00042695
0.0027776 0.00099353 -0.00050173 -0.0018667 -0.00078041 0.0011838 0.2491 0.053608
-0.0078242 0.0083763 0.0025995 -0.00064168
-0.00052272 -0.0017395 -0.00094729 -0.00055766 -0.0011026 -0.0010836 -0.0078332 0.0083727
0.17357 0.16461 -0.0045473 0.0095341
-0.00038078 0.00051289 -0.00043028 -0.00068787 -0.00013544 -0.00042676 0.0026259 -0.00062427
-0.0046007 0.0095016 0.23476 0.21261
1700000000 0.28639 -0.013833 0.0014888 0.0098569 -0.0034582 0.00036236 0.0031173 -0.0012414
-0.0021167 -0.00071855 0.00066215 0.00038265
0.0014875 0.0098556 0.21779 0.24556 0.0027932 -0.00042096 -0.0014619 -0.00073448
-0.00087958 -9.8054e-05 -0.0007913 -0.00051147
-0.0034524 0.00036906 0.0028014 -0.00042317 0.25558 -0.19488 3.504e-05 0.0015419
-0.0021554 -0.00020078 -0.00039269 -0.00090269
0.0031148 -0.0012162 -0.0014727 -0.00069543 1.7611e-05 0.001571 0.2463 0.003126
-0.0050958 0.0094721 0.00174 -0.0020967
-0.002098 -0.00069264 -0.00086954 -0.00011997 -0.002184 -0.00023773 -0.0051266 0.0094751
0.19324 0.14721 0.00035754 0.0097829
0.00063691 0.00037594 -0.00082031 -0.00047614 -0.00041901 -0.00090655 0.0017607 -0.0021644
0.00034168 0.0097942 0.25291 0.17919
1760000000 0.27559 -0.06262 0.0041088 0.006751 -0.0019571 0.0012787 0.0013417 -0.0035019
-0.0012838 0.00050199 0.00030872 -0.0006261
0.0041062 0.0067418 0.24414 0.20602 0.00022382 -0.0017192 -0.0012546 2.2228e-05
-0.0011943 0.00095558 -0.0005775 0.00034328
-0.0019668 0.0012857 0.00020065 -0.0017238 0.20687 -0.22687 0.0010865 0.0013587
-0.0012112 0.0014774 -0.0011973 -0.00064895
0.0013371 -0.0035406 -0.0012477 2.3421e-05 0.0010156 0.0013379 0.23733 -0.049086
-0.0014862 0.0089992 -0.00020563 -0.0025251
-0.0013129 0.00049217 -0.0012206 0.00097326 -0.001214 0.0015184 -0.0014558 0.0090434
0.20988 0.115 0.0042005 0.0071242
0.00031855 -0.00055649 -0.00054757 0.00035684 -0.0012094 -0.00057485 -0.00018802 -0.0025773
0.0041868 0.0070908 0.26675 0.14214
1820000000 0.25255 -0.10033 0.0045615 0.0031146 0.00031586 0.002387 -0.00090323 -0.0030765
-0.0012283 0.00095747 -0.0001088 -0.00013592
0.0045668 0.0031001 0.25518 0.17644 -0.002033 0.00012342 -0.0014835 0.0009898
-7.6387e-05 0.0013483 -0.00068954 0.00044557
0.00032803 0.0023498 -0.0020192 0.00012141 0.15672 -0.24147 0.0017743 0.00067378
-0.00025928 0.0024208 -0.0017001 0.00013629
-0.00093782 -0.0030827 -0.0014949 0.00099235 0.0017498 0.00070211 0.20743 -0.096695
0.00036429 0.0077713 -0.0017398 -0.0018044
-0.0012213 0.00092553 -6.5655e-05 0.0013004 -0.00026248 0.0024013 0.00039028 0.0077058
0.22992 0.088506 0.0052269 0.0032703
-9.6707e-05 -0.00015395 -0.00068892 0.00042082 -0.0016813 0.00018599 -0.0016709 -0.0017506
0.0052224 0.0033101 0.27029 0.10691
1880000000 0.21833 -0.14161 0.0024373 0.00074752 -0.00034822 0.0022175 -0.0028802 -0.0022688
-0.00022252 0.0017874 0.00030541 -0.0004903
0.0024219 0.00075115 0.25979 0.12981 -0.0038917 0.002811 -0.00027736 0.0018801
0.00059343 0.0014305 5.9394e-05 0.0010092
-0.00028255 0.0022104 -0.003861 0.0028379 0.10528 -0.2497 0.0020807 -0.0010408
0.0016731 0.0020573 -0.00096972 0.001518
-0.0028811 -0.0022382 -0.00026842 0.0018393 0.0021284 -0.0010416 0.16653 -0.13729
0.0015273 0.0055293 -0.0024473 0.0003169
-0.0001834 0.0018137 0.00062102 0.0014344 0.001644 0.0020615 0.0014715 0.0055752
0.23645 0.058776 0.0053629 0.0012616
0.00037838 -0.0004838 8.9631e-05 0.0010106 -0.00094388 0.0014992 -0.0024992 0.00020403
0.0053675 0.0012536 0.27165 0.072864
1940000000 0.17929 -0.16795 0.00025409 -0.0011184 0.0017095 0.0018162 -0.0039505 0.00023977
0.0011504 0.00095129 -0.00048068 -0.00048236
0.00023976 -0.0011066 0.26118 0.098671 -0.0019002 0.0057181 0.0011207 0.001372
0.0021004 0.00046767 0.000979 0.00039747
0.0017422 0.0018106 -0.0018947 0.0057308 0.061518 -0.24156 0.00066988 -0.0025163
0.0023851 0.00041275 0.00040021 0.0018717
-0.0038806 0.00017581 0.0011156 0.0013214 0.00047605 -0.0024845 0.11359 -0.1677
0.00077776 0.0038477 -0.0014967 0.0015471
0.0012207 0.00092936 0.0020868 0.00039194 0.0023115 0.00033588 0.00087091 0.0039907
0.24244 0.022296 0.0040262 -0.0024275
-0.0004918 -0.00059431 0.00095729 0.0003267 0.00036107 0.0018211 -0.0013732 0.0016865
0.0039929 -0.0024562 0.26183 0.037329
2000000000 0.13374 -0.18322 -0.0034359 0.00096993 0.0028796 0.0014152 -0.0025028 0.0037667
0.00094755 0.00040987 -0.00085297 0.00035085
-0.0034307 0.00098188 0.24789 0.063395 -0.00059218 0.0078721 0.0016281 0.00032506
0.0012253 -0.0014055 0.00042033 0.00010324
0.0029576 0.0014292 -0.00053403 0.0078785 0.020243 -0.22751 -0.0016904 -0.0015166
0.0019473 -0.0010903 0.0016545 0.001452
-0.0024271 0.0038497 0.0016506 0.00027945 -0.0015893 -0.001634 0.060113 -0.17789
-0.00072536 0.0033292 7.1585e-05 0.002091
0.00096708 0.00051569 0.0012358 -0.0013975 0.0019975 -0.0010982 -0.00078838 0.0032487
0.24086 -0.010444 0.00070379 -0.0034548
-0.00078818 0.00045851 0.00043109 0.00010926 0.0016466 0.0015343 9.0933e-05 0.0021193
0.00074324 -0.0033991 0.24958 0.0094785
2060000000 0.086297 -0.191 -0.0043658 0.0031917 0.0030036 -0.0007307 0.00067911 0.003495
0.0015543 -0.00058284 -0.00027439 0.0010966
-0.004365 0.0032132 0.23467 0.034391 0.0045715 0.0088735 0.00093673 -0.00059379
0.00046382 -0.0016359 0.00064012 -0.00024111
0.0030076 -0.00074287 0.0046567 0.0088419 -0.013045 -0.20924 -0.0020375 0.00056513
0.00067441 -0.0023378 0.0028935 0.00032579
0.00060933 0.0035188 0.00093678 -0.00057816 -0.0020003 0.00052318 0.0083792 -0.17446
-0.0016723 0.0043966 0.0011831 0.00085566
0.0014925 -0.00055892 0.0004708 -0.0016599 0.0006923 -0.0023084 -0.0016854 0.0044371
0.22811 -0.048971 -0.00090656 -0.004462
-0.00018054 0.0010977 0.00067637 -0.00028932 0.0028371 0.00025384 0.0009905 0.00095567
-0.00094142 -0.0044811 0.23494 -0.016031
2120000000 0.041649 -0.18203 -0.0034609 0.006554 0.0023784 -0.0027774 0.0031028 0.0021953
0.00068021 -0.0015157 0.00076617 0.00022828
-0.0034661 0.0065638 0.21432 0.011499 0.0072353 0.0046963 0.0010975 -0.001244
-0.0015077 -0.0020371 -4.0496e-05 -0.0011056
0.0023769 -0.0027922 0.0073205 0.0046964 -0.040906 -0.19206 -0.00091072 0.0017169
-0.0016233 -0.0016528 0.0006377 -0.002193
0.0032024 0.0020883 0.0011387 -0.0012697 -0.00075357 0.0017797 -0.040496 -0.1568
-0.0023978 0.0064126 0.0016359 0.00090007
0.00074768 -0.0014911 -0.0014908 -0.0020846 -0.0016474 -0.0016058 -0.0023514 0.0064433
0.21368 -0.082897 -0.0052636 -0.0025187
0.00071055 0.00019943 -0.00014496 -0.001148 0.00056154 -0.0021499 0.0016732 0.00077305
-0.0052342 -0.0025118 0.21484 -0.030822
2180000000 0.0019081 -0.1698 -0.0019845 0.0096767 0.00050696 -0.0023983 0.0033674 -0.00047207
0.00022649 -0.0011582 0.0011361 0.00020174
-0.0019513 0.0096584 0.19515 -0.007378 0.0082798 0.0038435 -0.00075168 -0.0016536
-0.0021394 0.00097341 -0.00010622 0.00024911
0.00044797 -0.0024359 0.0083349 0.0037828 -0.062177 -0.16891 0.0013496 0.0017501
-0.00099387 -0.00010311 0.00034825 -0.0017677
0.0032882 -0.00050777 -0.00078453 -0.0016642 0.0013725 0.0017731 -0.07609 -0.1314
-0.00079862 0.0092303 0.0018501 -4.1294e-05
0.00017935 -0.0012085 -0.0020961 0.0010408 -0.00091946 -0.00013814 -0.00081332 0.0092751
0.18778 -0.11407 -0.0057255 0.0015224
0.0011606 0.00021421 -4.4782e-05 0.00016428 0.00025491 -0.0018039 0.0017542 -3.9106e-06
-0.0057642 0.0015701 0.19846 -0.046688
2240000000 -0.027575 -0.14501 0.0022209 0.010997 -0.00052761 -0.0029262 0.0017446 -0.0023535
-0.001843 -0.00067512 0.00082941 -0.0017251
0.0022049 0.011015 0.17501 -0.012343 0.008839 6.2283e-05 -0.00077788 -0.00045972
-0.00038872 0.0012946 -0.00062942 -0.00050634
-0.00060365 -0.0029083 0.0088328 -1.9626e-05 -0.079872 -0.14392 0.0019601 -0.0016816
-0.0011918 9.4238e-05 -0.0024366 -0.001546
0.001688 -0.0021942 -0.000779 -0.00037858 0.0021325 -0.0016169 -0.1104 -0.10251
0.0017785 0.011229 0.0016007 -0.00080913
-0.0019187 -0.000611 -0.00038413 0.00134 -0.0010215 9.9097e-05 0.0017372 0.011065
0.15858 -0.13077 -0.0059076 0.0039369
0.00079772 -0.0017803 -0.00062519 -0.00041105 -0.0023619 -0.0015823 0.0015346 -0.00069272
-0.0059266 0.004009 0.17404 -0.056334
2300000000 -0.05385 -0.11856 0.0077169 0.0091708 -0.0012466 -0.0019915 -0.00064415 -0.0015086
-0.0014189 0.0005789 -0.00093782 -0.00075964
0.0077166 0.0091799 0.15589 -0.02176 0.0087618 -0.0021768 -0.0009356 0.00049096
5.6387e-05 0.0014461 0.00010996 0.00081298
-0.0011917 -0.0019783 0.008766 -0.0022374 -0.091373 -0.12042 -9.5863e-05 -0.0017941
2.1259e-05 0.0018618 -0.0018266 0.00073908
-0.00096294 -0.0016801 -0.00096801 0.00050829 -0.00018661 -0.0017407 -0.13026 -0.067422
0.0058666 0.011137 0.00040815 -0.0018297
-0.0012796 0.0005246 -5.8583e-06 0.0015207 -0.00013877 0.0019289 0.0059251 0.011183
0.12354 -0.15195 -0.0039619 0.0074441
-0.00091377 -0.00091675 0.00012302 0.00077346 -0.0018255 0.0008304 0.00051648 -0.0017773
-0.0039883 0.0074718 0.15892 -0.05817
2360000000 -0.071614 -0.08775 0.010535 0.0083707 -0.0011512 -0.0015084 -0.0016691 -0.00072115
-0.00064744 0.00096965 -0.0016361 -0.00064158
0.010549 0.0084033 0.14597 -0.022036 0.0082139 -0.0051952 -0.00081189 0.0010153
0.0019653 0.00018271 0.00013093 -0.00033086
-0.0011402 -0.001504 0.0082295 -0.0052425 -0.10227 -0.098649 -0.0027292 -0.0010667
0.00098601 0.0001664 -0.00086528 0.0018262
-0.0015392 -0.00074003 -0.00079072 0.0010004 -0.0027831 -0.0010815 -0.14762 -0.035731
0.01058 0.010233 0.0014974 -0.0020218
-0.00062812 0.0011867 0.0019824 0.00012478 0.0009119 8.8554e-05 0.010655 0.00999
0.094193 -0.15269 0.00022539 0.0084726
-0.001632 -0.00057131 0.00011375 -0.00033056 -0.00090669 0.0017782 0.0013368 -0.0021697
0.00021975 0.0083871 0.13601 -0.062009
2420000000 -0.079393 -0.059779 0.014136 0.0026451 -0.0031716 -0.0011568 -0.00085297 0.00078564
0.0010398 0.0015184 -0.0014433 0.0016857
0.014124 0.0026703 0.12984 -0.021881 0.0046219 -0.0070962 0.0013066 0.0011188
0.00067541 -0.0014379 -0.00031564 -0.00020822
-0.0032399 -0.0011827 0.0045997 -0.007129 -0.11433 -0.077659 -0.0022702 0.0013105
-7.3192e-05 -0.00037612 0.00030085 0.0026572
-0.00080101 0.00085053 0.0013071 0.0010849 -0.0022649 0.0013604 -0.15627 0.0084746
0.014614 0.0075597 -4.0274e-05 -0.0025024
0.0011608 0.0015661 0.00065078 -0.0014 8.0444e-06 -0.00025713 0.014595 0.0074661
0.059549 -0.15098 0.0011727 0.0093404
-0.0014294 0.0018031 -0.00032963 -0.00016548 0.00036238 0.0026806 -9.9031e-05 -0.0025977
0.0011032 0.0093232 0.11743 -0.056207
2480000000 -0.080615 -0.030449 0.013849 -0.0027518 -0.0016969 1.8735e-05 -0.00025526 0.0015346
0.001824 -0.00020883 0.00010776 0.0015241
0.013825 -0.0027483 0.13133 -0.024136 0.002606 -0.0091054 0.0012941 9.1526e-06
-0.00058694 -0.00093586 -0.00013823 -0.00019737
-0.0017019 2.6876e-05 0.002518 -0.0091179 -0.1178 -0.058731 -0.00065611 0.0033993
-0.00019093 -0.00081659 0.0018428 0.0010004
-0.00026261 0.0014677 0.0012599 5.0352e-06 -0.00063947 0.0034055 -0.15815 0.044438
0.017833 0.00061602 -0.0016259 -0.0025042
0.0018073 -0.00021023 -0.00066796 -0.00096491 -0.00030741 -0.00075592 0.017834 0.00072516
0.02915 -0.14478 0.0042239 0.0077374
0.00020536 0.0015534 -0.00011612 -0.00010458 0.0019485 0.0010271 -0.0015722 -0.0023309
0.0043587 0.0078268 0.097951 -0.053722
2540000000 -0.085644 -0.0020061 0.011539 -0.0064059 -0.0024076 0.001011 0.00071867 0.00081213
0.00015969 -0.0018199 0.00087318 0.0016427
0.011588 -0.0064064 0.11776 -0.014488 -0.0013116 -0.008052 0.00060362 -0.0015221
-0.0015989 6.0617e-05 -0.0004949 0.00037077
-0.0024201 0.00098395 -0.0014216 -0.0080435 -0.12453 -0.034257 0.0021628 0.002502
-0.00105 -0.00014827 0.0018798 -0.00084801
0.00079469 0.00081173 0.00064353 -0.0015477 0.0021535 0.0024454 -0.15729 0.084259
0.017528 -0.0054947 -0.0022858 -0.0019132
0.00028251 -0.0016846 -0.001563 2.8117e-05 -0.001038 -0.00015375 0.017596 -0.0055818
0.0041582 -0.12945 0.0072369 0.0063223
0.0010389 0.0016979 -0.00048162 0.0003902 0.0018244 -0.00084237 -0.0023325 -0.0020558
0.0071829 0.0063517 0.08248 -0.038465
2600000000 -0.078151 0.02226 0.0083116 -0.0099264 -0.0012363 0.0026019 0.00078939 -0.00037575
-0.0010491 -0.0012273 0.0018677 0.00039047
0.0083118 -0.0099016 0.11351 -0.030931 -0.0037726 -0.0061243 -0.00043458 -0.00063363
-0.00040575 0.0016075 -0.00016581 0.00059226
-0.0013026 0.0026079 -0.0038148 -0.0060946 -0.12825 -0.010264 0.003162 -4.0324e-06
-0.00019395 0.0015967 0.0013478 -0.0016227
0.00075471 -0.00049254 -0.00040984 -0.00061226 0.0031897 7.2503e-05 -0.14252 0.11664
0.014372 -0.012246 -0.0032463 8.5372e-05
-0.0011082 -0.0012872 -0.00025696 0.0017084 -0.00011708 0.0014661 0.014297 -0.01217
-0.02275 -0.11336 0.0088522 0.005739
0.0018073 0.00040985 -0.00013156 0.00060068 0.0013863 -0.0016887 -0.0032948 0.00025327
0.0089975 0.0058307 0.075428 -0.023915
2660000000 -0.073815 0.047556 0.0043388 -0.01171 -0.00019603 0.0010167 -3.872e-05 -1.7919e-05
-0.0028604 0.00020541 0.0012068 -0.00057222
0.0043703 -0.011683 0.11956 -0.027045 -0.0049295 -0.0043345 -0.001142 -0.00044433
0.00033504 0.0018828 0.00051386 0.00079282
-0.00017418 0.00098748 -0.0049514 -0.004317 -0.12874 0.0093944 0.00179 -0.0017906
0.00032045 0.00070082 -0.00097743 -0.00173
-6.0755e-05 5.14e-05 -0.0011211 -0.00045909 0.0017692 -0.0017992 -0.12471 0.14822
0.0080187 -0.015977 -0.0024076 0.00092881
-0.0026428 0.00034696 0.000328 0.0018618 0.0003223 0.00068121 0.0078797 -0.016036
-0.040022 -0.098291 0.010711 0.0016005
0.0013769 -0.00083956 0.00056485 0.00079858 -0.00099159 -0.001747 -0.0024454 0.00088126
0.010642 0.0016666 0.069705 -0.0043409
2720000000 -0.062113 0.06736 9.2411e-05 -0.011615 -0.00029766 0.0026965 -7.8777e-05 -7.5308e-05
-0.0020251 0.0021884 0.00053247 -0.0016827
0.00011602 -0.011594 0.10558 -0.02941 -0.0051708 -0.00092604 -0.0015156 0.0003522
0.0017136 0.00045212 0.00082411 -0.00022268
-0.00026115 0.0026869 -0.0051961 -0.00088906 -0.12289 0.039896 0.0002745 -0.002338
0.00038681 0.00058187 -0.0015068 0.00046159
-0.00011979 -5.9369e-05 -0.0015332 0.00039267 0.00023314 -0.0023341 -0.091397 0.17909
0.0012294 -0.016557 -0.0016725 0.0022152
-0.0020244 0.0022474 0.0017425 0.00046264 0.0002391 0.0006064 0.0013175 -0.016489
-0.055538 -0.072632 0.012173 -0.00082902
0.0006356 -0.0014876 0.00086548 -0.00017108 -0.0015562 0.00051427 -0.0016427 0.0021089
0.01228 -0.00079662 0.07493 0.016367
2780000000 -0.048671 0.085473 -0.0043479 -0.010385 -0.00032765 0.0010958 0.00048642 -0.00018673
0.0011205 0.0026242 -0.00062525 -0.0017312
-0.0043491 -0.010369 0.10374 -0.042523 -0.0039851 0.00035054 -0.00019828 0.0016013
0.0016081 -0.0010157 6.0208e-05 -0.0001899
-0.00030723 0.0011049 -0.0039601 0.00034154 -0.12092 0.06905 -0.001849 -0.0014505
0.00042406 -0.00029593 -0.00043123 0.00085669
0.0006323 -0.00030515 -0.00021116 0.0016115 -0.0018101 -0.0015032 -0.062905 0.20001
-0.005267 -0.014517 -0.00052331 0.0021896
0.0012768 0.0027964 0.0016194 -0.0010263 0.00036248 -0.00037068 -0.0052666 -0.014774
-0.069145 -0.046679 0.0097679 -0.0055827
-0.00051721 -0.0018449 7.9961e-05 -0.00022598 -0.0004079 0.00086871 -0.00066486 0.0023467
0.009719 -0.0057623 0.078198 0.033689
2840000000 -0.033566 0.10215 -0.0074982 -0.0072474 0.0014772 0.0020531 -0.00010252 -0.00027512
0.0014137 0.0012013 -0.0016186 0.00035195
-0.0074965 -0.0072206 0.10127 -0.034629 -0.0032514 0.0014889 0.00036693 0.00073467
-0.00011142 -0.0014465 3.2213e-05 1.2441e-05
0.0014818 0.0020165 -0.0032632 0.0014862 -0.11521 0.095383 -0.0014308 0.00035041
0.00029375 0.00032018 0.0010073 0.0011314
-4.358e-05 -0.0002719 0.00039227 0.00073661 -0.0014051 0.00033103 -0.027575 0.21744
-0.0089557 -0.01049 0.00033472 0.0013688
0.0016342 0.00098751 -0.00015702 -0.0013969 0.00037884 0.00034024 -0.0091631 -0.010389
-0.075475 -0.021417 0.0082999 -0.0067955
-0.001846 0.00021716 4.2994e-05 6.5854e-05 0.00099223 0.0011066 0.00043465 0.001282
0.0082626 -0.006715 0.092855 0.050523
2900000000 -0.018538 0.12125 -0.0088607 -0.0031897 0.0016767 0.00013059 0.00041242 -0.00091564
0.0021926 -0.0011086 -0.0010233 -2.0558e-05
-0.0088504 -0.0031968 0.083639 -0.042999 -0.00086533 0.0028475 0.00091771 0.00030546
-0.00049332 -0.0013689 -0.00023 6.9414e-05
0.0016661 0.00015474 -0.00083649 0.0028568 -0.098011 0.12764 -0.00082782 -0.00011468
-0.00022665 -0.0012554 0.0018477 -0.00039953
0.00030411 -0.00085689 0.00091151 0.00033042 -0.00077243 -0.00010261 0.010113 0.22014
-0.011783 -0.0051734 0.0013872 0.0018801
0.0019593 -0.00095254 -0.00047507 -0.0012693 -0.00022286 -0.0012397 -0.011499 -0.0052518
-0.074404 0.010974 0.0061398 -0.0098435
-0.00081487 0.00014134 -0.00023232 6.5095e-05 0.0019078 -0.00041009 0.0012594 0.0018243
0.0062625 -0.010035 0.10841 0.05612
2960000000 0.001612 0.13283 -0.0087423 0.00035826 0.00063447 0.0012903 -0.00071854 -0.0008034
-0.00017885 -0.0017463 -0.00064498 0.00058202
-0.0087239 0.00035393 0.091384 -0.042402 -0.00040854 0.0011291 0.001052 0.00013525
-0.001206 -0.00076098 0.00050907 0.00037861
0.00060394 0.0012509 -0.00042039 0.0011547 -0.081153 0.15876 -0.00075739 0.00058548
-0.00037084 0.00075078 2.3735e-05 -0.002306
-0.00070637 -0.00080516 0.0010075 0.00010733 -0.00089272 0.00043432 0.050592 0.22789
-0.011204 0.00010036 0.0016288 0.00042501
-0.0001845 -0.0018901 -0.0012294 -0.00078646 -0.00040112 0.00076156 -0.011525 0.00010443
-0.066103 0.037828 0.0019681 -0.011154
-0.00080326 0.00045978 0.00054428 0.00040839 1.0658e-05 -0.0023923 0.0016312 0.00052481
0.001819 -0.011106 0.12748 0.066867
3020000000 0.020539 0.14775 -0.0065024 0.0037628 0.0012652 -0.00025816 -0.00094556 -0.00012
-0.00073613 0.00035713 -0.00014877 0.00043684
-0.0065088 0.0037361 0.081056 -0.030431 -5.2483e-05 -8.476e-05 0.0005139 -0.00093943
-0.0016721 0.00046501 0.00060938 -0.00025507
0.0012906 -0.00027783 -7.1869e-05 -7.2749e-05 -0.059176 0.1845 -0.00028826 0.00085891
0.00043851 0.00037709 -0.00082373 -0.001655
-0.0010231 -0.00018126 0.00051393 -0.00089043 -0.00032466 0.0010527 0.090669 0.22188
-0.0090026 0.0034964 0.00058256 0.00044741
-0.00073251 0.00027256 -0.001606 0.00043578 0.00048321 0.00030175 -0.0088577 0.0036359
-0.052733 0.064806 -0.00082694 -0.010785
8.9026e-06 0.00055823 0.00067968 -0.00034249 -0.00081577 -0.0015915 0.00062652 0.00027853
-0.00062075 -0.010949 0.14874 0.064173
3080000000 0.046963 0.15595 -0.004713 0.0058975 0.0017319 -0.00014355 -0.00065091 0.00014796
-0.00062638 0.00030579 0.000122 0.00068163
-0.0047506 0.0059205 0.078306 -0.026088 -0.00021673 0.00019386 -0.0001164 -0.0003301
-0.00028262 0.0010168 -0.00016237 -0.00060883
0.0017294 -0.00017904 -0.00021568 0.00019892 -0.022546 0.20565 -0.00068634 0.00028721
0.00028155 0.00065547 -0.0021832 -0.00057205
-0.00063053 0.00014897 -0.00011496 -0.00039036 -0.00073016 0.00013703 0.12413 0.21349
-0.0055342 0.0069229 0.0017724 0.00014865
-0.00055969 0.00041443 -0.00027231 0.0010563 0.00036582 0.00063445 -0.0056086 0.006628
-0.02999 0.092895 -0.0054779 -0.009381
0.00011368 0.00053614 -0.00016287 -0.00051717 -0.002149 -0.00067333 0.0016187 0.00048819
-0.0055569 -0.0093263 0.163 0.070619
3140000000 0.074536 0.16135 -0.001157 0.0075269 0.0027713 -0.0011998 -0.0010738 0.0010279
0.0015136 0.00075137 0.00026382 -0.00033091
-0.0011799 0.0075165 0.073591 -0.026546 -0.0010849 -0.00033668 0.00066494 -0.00031316
-6.786e-05 0.00098833 0.00061017 -0.00041342
0.0027422 -0.0012688 -0.0010427 -0.00029531 0.01904 0.22794 0.00012786 0.0016352
0.0013728 -0.00035129 -0.0026725 0.00090704
-0.0010022 0.0009959 0.00060957 -0.00027851 0.00022985 0.0017062 0.15992 0.18959
-0.001401 0.0074307 0.001045 -0.0012737
0.0014381 0.00052174 -8.0687e-05 0.00098878 0.0013339 -0.00031149 -0.0013908 0.0076124
-0.016639 0.11248 -0.0073657 -0.005883
0.00020637 -0.0001056 0.00062882 -0.00039896 -0.0026902 0.00096789 0.0011036 -0.0015191
-0.0072955 -0.0058214 0.18734 0.062388
3200000000 0.1071 0.17131 0.0038186 0.0066572 0.0010293 -0.0028719 -0.00023977 0.001686
0.00050154 -0.0018578 6.3735e-05 0.00058576
0.0038302 0.0066676 0.084928 -0.025834 -0.0012587 0.0003627 -0.00048363 -0.00094722
0.00069089 0.0011449 -0.00030529 -0.0010578
0.0010231 -0.0029274 -0.0012478 0.00038456 0.064124 0.232 0.0012624 0.00064043
2.8505e-05 -0.0021473 -0.001533 0.0023883
-0.00022493 0.0017599 -0.00045413 -0.00093925 0.0012405 0.00057186 0.182 0.16699
0.0015424 0.006551 0.00057367 -0.0013683
0.00045115 -0.0016739 0.00067721 0.00109 0.00010051 -0.0020499 0.0016534 0.0062793
0.018026 0.13003 -0.0092215 -0.0019543
0.00012807 0.00057448 -0.00037561 -0.0010564 -0.0013989 0.0024871 0.00040852 -0.0012559
-0.0093992 -0.0019561 0.2035 0.061298
3260000000 0.13793 0.16417 0.0042003 0.0033312 -0.00058694 -0.0027505 0.0010776 0.00075914
0.0001527 -0.001829 -4.6476e-05 2.5315e-05
0.0041914 0.0033201 0.092213 -0.029009 -0.0018577 0.0020382 -0.00041613 -0.00026818
0.00083279 -0.00053618 -0.00098697 5.7239e-05
-0.00060963 -0.0026889 -0.001864 0.0020719 0.11313 0.2289 0.00044994 1.562e-05
-0.0005494 -0.0010759 0.00042508 0.0020489
0.0012547 0.00074407 -0.00047478 -0.00028667 0.00045543 7.5755e-05 0.20831 0.12952
0.0040411 0.0051573 -0.00072898 -0.0016638
0.00015731 -0.0019055 0.00084879 -0.00046889 -0.00072276 -0.0011243 0.0039524 0.0053907
0.040418 0.13963 -0.0073126 0.002962
-7.1129e-05 -2.3099e-05 -0.00097323 0.00011706 0.00031665 0.0021982 -0.0005218 -0.0016381
-0.0071059 0.0029783 0.23219 0.05179
3320000000 0.16898 0.1599 0.00721 0.0015636 -0.00079023 -0.001918 0.00076131 0.00025798
-0.0018727 -0.0014364 0.00032885 5.4428e-05
0.0072146 0.001548 0.099947 -0.024307 0.00054252 0.0024776 -0.00042089 -0.00032631
-0.00024935 -0.00035513 -0.00052966 0.00016094
-0.00082966 -0.00195 0.00058502 0.0024801 0.16161 0.22181 0.00027352 -0.00036729
-0.001336 -0.0003504 0.00018063 0.0010244
0.00068018 0.00014177 -0.00040265 -0.00030651 0.00038927 -0.0004141 0.21843 0.099795
0.0048739 0.0023182 -0.0010245 0.00014407
-0.0019878 -0.0014485 -0.0003366 -0.00030045 -0.0012042 -0.00037039 0.0049452 0.0021292
0.069987 0.14238 -0.0043366 0.0040873
0.00029374 0.00011092 -0.00058676 0.00018707 0.00042435 0.00088479 -0.0013964 0.00012413
-0.0044217 0.0039986 0.24939 0.039801
3380000000 0.20441 0.14331 0.0057734 -0.0019337 -0.0010142 0.00058874 0.0010532 0.00021079
-0.001439 0.00061897 0.00016584 8.3825e-05
0.0057436 -0.001928 0.11059 -0.033112 -0.00013959 0.0029565 -0.001028 -0.00046574
-0.00022711 0.00015626 -0.00081735 0.00046867
-0.0010131 0.00062787 -9.0074e-05 0.0029894 0.20369 0.19948 0.00078704 -0.0005553
-0.0017183 0.00053999 0.00094378 0.0012128
0.0011432 0.00032133 -0.0010912 -0.00045706 0.00068191 -0.00054072 0.23331 0.066458
0.0061904 0.0013828 -0.00034654 0.00032274
-0.0012874 0.0008952 -3.7614e-05 0.00014526 -0.0017499 0.00064851 0.0060063 0.0016209
0.10751 0.13445 -0.0012344 0.0051927
0.00027261 1.9252e-06 -0.00085366 0.0004736 0.00091019 0.0013049 -0.0001753 0.00047671
-0.00097289 0.0052652 0.27966 0.020866
3440000000 0.23589 0.12323 0.0048682 -0.0038395 -0.00061023 -0.0016835 0.00082019 -4.2926e-05
-0.0014257 0.0018174 0.0009515 5.2139e-05
0.00484 -0.0038167 0.1039 -0.037136 0.0029496 0.0021956 -0.0009174 0.0011676
7.2323e-05 0.00039146 0.00024961 0.00096608
-0.00074184 -0.0016584 0.0029573 0.0022251 0.24261 0.17192 -0.00038178 3.4601e-06
-8.8872e-06 0.0014031 0.0012073 0.000747
0.00059502 -8.5189e-05 -0.00085182 0.0011682 -0.00028846 1.2026e-05 0.23492 0.034742
0.00709 -0.0013483 -0.00022964 -9.7183e-05
-0.0015232 0.0018465 5.7255e-05 0.00029539 -9.9308e-05 0.001465 0.0072766 -0.0014941
0.13561 0.12843 0.0024725 0.003262
0.0011172 3.921e-05 0.00017448 0.00093381 0.0012425 0.00070575 -0.00033498 -0.00013272
0.0023481 0.0031224 0.29624 -0.0078808
3500000000 0.26953 0.091688 0.0026494 -0.0048766 -0.0013823 0.001394 0.00095717 -0.00077758
-0.00075082 0.00093041 0.00064759 -0.00088712
0.0026485 -0.00487 0.11744 -0.061365 0.0031823 0.0014557 -0.00037144 0.00047221
0.00036589 1.2322e-06 -5.0073e-05 0.00033762
-0.0013439 0.0013903 0.0031569 0.0013757 0.2729 0.13776 0.00021064 -9.8539e-05
-0.00012499 0.00083462 0.0016568 -2.3469e-05
0.0010728 -0.00073705 -0.00033908 0.00049697 0.00014823 -0.00016357 0.23984 0.0064929
0.0064069 -0.0043767 -0.00022156 2.8376e-05
-0.000917 0.00094837 0.00051986 5.6791e-05 -0.00021261 0.00084278 0.0060214 -0.0041971
0.17643 0.10488 0.0029632 0.0010341
0.00042257 -0.00091886 -4.4138e-05 0.00039184 0.0016245 -0.00020798 -0.00021041 0.00025016
0.003152 0.0013142 0.31798 -0.036308
3560000000 0.2882 0.05837 0.00034782 -0.0062212 -0.00018191 -0.00086569 0.0004984 0.00025687
0.0014871 0.0016686 -0.00016097 -0.0013451
0.00033947 -0.0062236 0.11089 -0.066549 0.0058316 -0.00057929 0.00038509 0.00062927
0.00060465 -0.00020525 0.00010624 0.00035468
-0.00022941 -0.00085971 0.0058137 -0.00063082 0.29993 0.095835 -0.00011672 -0.00030144
0.00076418 0.00057062 0.0013083 -0.00086339
0.00043898 0.00028045 0.0003439 0.0005884 -3.9282e-05 -0.0003277 0.22959 -0.029711
0.0046537 -0.0064936 -0.00059706 -0.00046311
0.0015651 0.0017165 0.00055491 -0.0002507 0.000819 0.00066251 0.0050056 -0.0065228
0.19688 0.095339 0.0022975 -0.0013002
0.00018271 -0.001198 0.0001508 0.00023321 0.0014295 -0.0009391 -0.00038361 -0.00055667
0.0023358 -0.0015721 0.32965 -0.076417
3620000000 0.30614 0.02169 -0.0013562 -0.0040903 -0.0020105 -0.00022183 0.00034175 -0.0015981
-0.00010861 0.00046028 -0.00041137 -0.00060555
-0.0013531 -0.0040721 0.11259 -0.094786 0.0041073 -0.0038582 0.0002032 0.00050344
-0.00026198 -0.00078836 0.00066777 0.00030151
-0.0020211 -9.4569e-05 0.0040328 -0.0039067 0.31448 0.052325 5.3309e-05 -0.0010104
0.00010492 6.0153e-05 0.00058282 -0.00068288
0.00039229 -0.0017538 0.0002036 0.00044557 3.1166e-05 -0.0011513 0.21909 -0.059397
0.00058492 -0.007183 -0.00091847 0.00086637
-4.23e-05 0.00065167 -0.00021 -0.00077657 0.00017932 0.00014311 0.00031057 -0.0073565
0.21968 0.059321 0.00052617 -0.0015366
-0.00066085 -0.00058364 0.00073046 0.00031058 0.00048606 -0.00066025 -0.0010813 0.00091081
0.00059836 -0.0013944 0.33294 -0.10985
3680000000 0.31136 -0.023442 -0.00382 -0.0038767 -0.0011331 0.0018475 -0.0011193 -0.00024409
0.001168 1.1312e-05 -0.0012537 -0.00027784
-0.0038454 -0.0038769 0.10903 -0.11252 0.0015879 -0.0046171 0.00073983 0.00032877
-0.00037565 -0.00053708 0.00083712 0.00024518
-0.001074 0.0018249 0.001568 -0.0046037 0.32542 0.0024887 -0.00095521 -0.00078825
0.00092467 0.00052545 0.00058116 -0.0017485
-0.0010332 -0.00022669 0.00074449 0.00032741 -0.00085655 -0.00071863 0.20619 -0.093677
-0.001375 -0.0065788 -0.0010325 0.0015304
0.0013732 -0.00011112 -0.000339 -0.00064833 0.00083436 0.00062894 -0.0011452 -0.0062899
0.24032 0.036851 0.00039304 -0.0013335
-0.0012726 -0.0001814 0.00079557 0.000263 0.0005402 -0.0017838 -0.00088678 0.0016137
0.00044002 -0.0015521 0.33352 -0.15531
3740000000 0.31325 -0.058254 -0.0032367 0.00018738 -0.0024021 0.0025395 0.00011749 -0.00092452
-0.00071057 2.558e-05 -0.00081511 0.00037718
-0.003241 0.00018322 0.10049 -0.13345 0.000999 -0.0052158 0.00029325 -0.00016316
-0.00033967 -5.7918e-05 0.00061585 0.00016162
-0.0023519 0.0024674 0.00094203 -0.0052232 0.32909 -0.035432 -0.00080828 6.6417e-06
1.2606e-05 2.5497e-06 -0.00039522 -0.0013417
6.5618e-05 -0.00098498 0.0003088 -0.00014785 -0.00071615 -5.7885e-05 0.1847 -0.11655
-0.0026765 -0.0054997 0.00062211 0.0026763
-0.00056083 -9.4637e-05 -0.0003448 3.9265e-05 -2.4474e-05 -0.00022961 -0.0029912 -0.0057374
0.24913 0.0028109 -0.0010413 -0.0011116
-0.00094216 0.00031687 0.00060242 0.00018277 -0.00042072 -0.00133 0.00062566 0.0024196
-0.0012639 -0.0011491 0.31885 -0.19464
3800000000 0.30992 -0.10474 -0.0022666 0.00073901 0.00072046 0.0038229 -0.0013146 -0.0016084
0.0017152 0.0011469 -0.0010137 0.00019372
-0.0022471 0.0007437 0.091115 -0.14882 -0.0017117 -0.0049674 0.00028156 0.00016402
-0.00084478 -0.00035646 0.0007258 -0.00014321
0.00085564 0.0037627 -0.0018293 -0.0049453 0.32685 -0.077912 -0.00064523 0.00056908
0.00082405 1.044e-05 -0.0010098 -0.0007123
-0.0012558 -0.0015515 0.00026148 0.00017833 -0.00068933 0.00066131 0.17658 -0.14241
-0.0037514 -0.0040202 0.0013621 0.0015086
0.0014499 0.0011055 -0.00079129 -0.00043283 0.0009018 0.0002172 -0.0037278 -0.0037458
0.2651 -0.036113 0.001193 0.00011079
-0.00096599 0.0003557 0.00071921 -0.00023885 -0.00098463 -0.00066008 0.0014795 0.0015397
0.0013408 0.0001973 0.3127 -0.23595
3860000000 0.29847 -0.13605 -0.00090854 0.0010018 0.0025378 0.0020828 -0.0018961 0.0010341
0.00054589 -0.0012162 1.7823e-05 0.0014041
-0.00089195 0.0010028 0.071486 -0.1593 -0.0030846 -0.0051366 0.00062686 -0.00077447
-0.00074831 0.0010677 0.00061917 -0.0010221
0.002514 0.0020112 -0.0031515 -0.0051133 0.30703 -0.11818 -0.00067185 0.00083395
0.00019549 -0.00038104 -0.00072938 -0.00017983
-0.0020999 0.001017 0.00058294 -0.0007216 -0.00060255 0.00077444 0.14838 -0.15772
-0.003026 -0.0039558 0.0017526 0.0013671
0.0008602 -0.0010697 -0.00076626 0.0011943 0.00043932 -0.00057842 -0.0029112 -0.0042217
0.2637 -0.063443 0.0005423 -0.0019811
-0.0002199 0.0014474 0.00075933 -0.00098616 -0.00081276 -0.00015849 0.0016496 0.0013288
0.00051662 -0.0019435 0.28999 -0.27485
3920000000 0.28555 -0.17611 0.0016658 0.00038734 0.0037102 0.0026278 -0.00017141 0.00095869
0.00073999 -2.1841e-05 0.00041085 0.00032304
0.0016482 0.00039583 0.045697 -0.17537 -0.0048736 -0.0036005 -0.00041328 -0.00014175
0.00025128 0.00032996 -0.00027799 -0.00042855
0.0036881 0.0025211 -0.0049321 -0.0035555 0.30152 -0.15062 0.00038577 0.0011741
0.001676 -0.00093921 -0.00037396 -0.00012684
2.3775e-05 0.00091289 -0.0004879 -0.00014111 0.00035141 0.0012267 0.12947 -0.16858
-0.0038365 -0.0032811 0.0024348 -0.00032735
0.00046748 -8.432e-05 0.00020263 0.00029475 0.0018352 -0.00070959 -0.0041782 -0.0031705
0.25817 -0.11103 0.00078208 -0.0015805
0.00038954 0.00041542 -0.00029569 -0.0004532 -0.00025455 -0.00014258 0.0024191 -0.00028308
0.00071395 -0.0016141 0.26903 -0.30161
3980000000 0.25889 -0.21283 0.0018151 -0.0027117 0.0048499 -0.00013401 0.00012774 0.0010946
0.0010235 -0.001969 0.0003402 1.4282e-05
0.0018143 -0.002745 0.024181 -0.19058 -0.0057392 -0.0015004 0.00076348 0.00053081
0.00058866 0.00043415 -8.5951e-05 -0.0012324
0.0048361 -0.00023377 -0.00578 -0.0014386 0.27366 -0.18165 0.0014014 5.7809e-05
-0.0010474 -0.001418 -0.00060198 -0.00063942
-1.3415e-05 0.0010526 0.00074746 0.00050959 0.0015167 0.00017324 0.093432 -0.19139
-0.0042783 -0.0034679 0.0015521 -0.001044
0.00078652 -0.0016967 0.00046289 0.0004877 -0.00086819 -0.0014727 -0.0040407 -0.0033918
0.24728 -0.14029 0.0016079 -0.0046225
0.00043165 8.501e-05 -7.3589e-05 -0.0012539 -0.00058863 -0.00049842 0.0015443 -0.0010641
0.0017138 -0.0045101 0.23507 -0.34142
4040000000 0.23127 -0.23809 -0.00026032 -0.0037078 0.0035909 -0.003057 0.0002684 0.00026125
-0.0005935 -0.0010401 0.0005764 0.00011839
-0.0002366 -0.0036926 -0.0017555 -0.19754 -0.0050626 0.00019168 0.00013386 -0.001019
-5.6673e-05 0.00047226 -0.0013113 -0.00018141
0.0035129 -0.0030828 -0.0050501 0.00024132 0.25233 -0.21521 8.5144e-05 -0.00071617
-0.00066819 -0.00032841 -0.0012038 0.00045312
0.00029821 0.00016206 9.6792e-05 -0.001008 0.00015198 -0.00065116 0.070966 -0.18577
-0.006616 -0.001671 0.0017235 -0.00053515
-0.00065523 -0.00096345 -3.6288e-05 0.00034524 -0.00066941 -0.00037502 -0.0067713 -0.001715
0.23665 -0.17381 -0.001591 -0.0026137
0.00067604 0.00031082 -0.0012478 -0.00017418 -0.0013312 0.00043249 0.0017353 -0.00058221
-0.0018392 -0.0026344 0.19788 -0.35893
4100000000 0.2027 -0.26255 -0.0028438 -0.0029833 0.00094766 -0.0037102 -6.5091e-05 6.1339e-05
0.00052552 -0.0014687 0.00075819 0.00034773
-0.0028504 -0.0029903 -0.026206 -0.20261 -0.0048723 0.0012109 -0.00023742 -0.0003512
0.00078142 0.00016219 -0.00052888 0.00027192
0.0010651 -0.0036329 -0.0048312 0.0012759 0.23184 -0.24202 0.00026275 4.1963e-05
-0.00074926 -0.00036825 -0.0012101 2.0819e-06
-6.1194e-05 -0.00012789 -0.00028936 -0.00028949 0.00017614 -2.3188e-05 0.038278 -0.20037
-0.005935 0.00051012 0.0011297 -0.001479
0.00020021 -0.0017197 0.00088508 0.00016655 -0.00060998 -0.00019056 -0.0059509 0.00076144
0.22238 -0.19857 -0.0017465 -0.0043536
0.00059983 0.00026684 -0.00059885 0.00035481 -0.0011779 -7.1732e-05 0.0010276 -0.0015228
-0.0017101 -0.0043729 0.16581 -0.38624
4160000000 0.1735 -0.28031 -0.0036612 -0.0022285 -0.00025564 -0.0031466 0.00072994 -0.00012614
-0.0037924 -0.00074145 0.00087675 -0.00082841
-0.003671 -0.0022342 -0.053045 -0.19934 -0.0044459 0.0027016 -0.00042404 -0.00027625
0.00040591 -0.00041544 -0.0010924 0.0003568
-0.00042395 -0.0031506 -0.0043949 0.0027758 0.19838 -0.25888 0.00061782 -0.00020152
-0.0010524 -0.00062245 -0.0012827 0.00081712
0.00069537 -9.0318e-05 -0.00037873 -0.00029779 0.00064472 -0.00011415 0.013124 -0.18837
-0.0054446 0.0015349 0.0010653 -0.0021217
-0.0036149 -0.0006375 0.0003349 -0.000468 -0.0013399 -0.00037059 -0.0053832 0.0014468
0.19182 -0.23391 -0.004137 -0.0037852
0.00086925 -0.00073195 -0.0010346 0.00035155 -0.0012262 0.00087634 0.0013113 -0.0022197
-0.0041304 -0.0040117 0.11597 -0.39626
4220000000 0.14639 -0.29627 -0.0045572 -7.8725e-05 5.505e-05 -0.0036257 -0.00023709 -0.00025482
-0.00082012 0.00097676 0.00025495 -0.0012501
-0.0045777 -0.00011589 -0.088275 -0.18921 -0.0022556 0.0032069 -0.00011916 -5.0525e-05
0.00014954 -4.4333e-05 -0.00061781 0.0010767
7.3281e-05 -0.0036953 -0.0021737 0.0032433 0.17028 -0.28434 0.00010817 3.8419e-05
0.00025885 0.00035792 -4.1663e-05 0.0013892
-0.00027125 -0.00033922 -0.0001726 -4.2526e-05 0.00012692 -7.2016e-05 -0.0099508 -0.18655
-0.0043122 0.0023474 0.00012602 -0.0022647
-0.00084888 0.00092501 0.00024933 -0.00011975 0.0003168 0.00044422 -0.0046181 0.0024114
0.17752 -0.25628 -0.0045901 -0.0029866
0.00035618 -0.001335 -0.00064774 0.001063 -0.0001938 0.00127 1.0058e-05 -0.0021468
-0.0045287 -0.0027181 0.089655 -0.40941
4280000000 0.1161 -0.30677 -0.0028542 0.0015539 -0.001469 -0.0042311 -0.00056712 0.00059909
-0.00056479 0.0013593 -0.00078687 -0.00043623
-0.0028448 0.0015365 -0.11427 -0.19573 -0.0029763 0.0028866 -0.00065552 -0.00033193
4.9639e-07 0.00013636 0.00065002 0.00073729
-0.0015482 -0.0043148 -0.0029053 0.0029684 0.14114 -0.29304 0.00076249 -0.00033763
-0.00095348 0.00089758 -0.00031993 0.00092733
-0.00053381 0.00065744 -0.00069003 -0.0002894 0.00083341 -0.00029363 -0.048546 -0.17271
-0.0046282 0.0024152 -0.0005539 -0.0021436
-0.0003208 0.0014963 -2.4445e-06 9.9024e-05 -0.0009104 0.00077594 -0.0044601 0.00249
0.13417 -0.28059 -0.0064166 -0.00098147
-0.00074665 -0.00031089 0.00063924 0.00069902 -0.00028952 0.0008404 -0.00059421 -0.0020909
-0.0062443 -0.001219 0.038911 -0.41641
4340000000 0.088462 -0.31594 -0.0018363 0.0019585 -0.0021954 -0.0017325 0.00021933 0.00049631
0.00012318 0.00078795 -0.00023256 -0.00079328
-0.0018245 0.0019501 -0.1355 -0.16917 -0.0021468 0.0040487 -0.00010878 0.00051414
-0.00031862 -0.00036835 0.00038803 0.00031112
-0.0022558 -0.0017544 -0.0021234 0.0040654 0.10546 -0.30958 -0.00027664 -0.00094118
0.00044412 0.00073561 0.00084291 0.00206
0.00028245 0.00039827 -0.00017179 0.00050293 -0.00030597 -0.00098129 -0.066414 -0.16907
-0.0042085 0.0036259 -0.0014822 -0.0025883
7.8087e-05 0.00065055 -0.00023223 -0.00024299 0.00043363 0.00082723 -0.0041065 0.003612
0.10768 -0.30416 -0.0043209 0.0014193
-0.00013971 -0.00091113 0.00034502 0.00028077 0.00076258 0.0020623 -0.0013972 -0.0025303
-0.0043071 0.0016041 0.0045299 -0.41024
4400000000 0.05902 -0.32198 -0.00078167 0.0014304 -0.0026323 -0.0016153 0.00087554 0.0013138
-0.0002597 0.00062476 -3.8112e-05 -0.00047723
-0.000789 0.0014249 -0.16403 -0.16087 -0.0011796 0.004137 -0.00050278 0.0004457
0.00032929 -0.00052077 0.00049025 0.00032966
-0.0026469 -0.0016918 -0.0011025 0.0041568 0.077104 -0.31732 -0.00013778 -0.00021785
0.00044035 0.00020083 0.0010214 0.0015258
0.00085055 0.0013804 -0.00049839 0.00049493 -9.9312e-05 -0.00017575 -0.090644 -0.15696
-0.0029314 0.0048852 -0.0019355 -0.0014768
-2.0554e-05 0.00078688 0.00031036 -0.00056 0.00048558 0.00022396 -0.003046 0.0049906
0.077516 -0.31726 -0.0041439 0.00098572
-1.7195e-06 -0.00035398 0.00040899 0.00021705 0.0009942 0.0014637 -0.0019669 -0.0015066
-0.0040293 0.0010181 -0.039788 -0.41617
4460000000 0.022553 -0.32279 -0.00063326 0.00028169 -0.0041648 -0.00092235 0.0014223 -0.00064486
-0.00053648 0.0012681 -0.0009771 -0.00049208
-0.00064078 0.00028533 -0.1872 -0.13223 -0.00039916 0.0045221 -0.00039486 0.00078753
-0.00021522 -0.00045354 0.00038508 -0.00041941
-0.0042186 -0.00086777 -0.00032635 0.0045197 0.050755 -0.32425 -0.00063202 -0.00051886
0.0005761 0.00045029 0.0019393 0.00075118
0.0014309 -0.00060725 -0.00043614 0.00076488 -0.00059228 -0.00053065 -0.10539 -0.13527
-0.001914 0.0059852 -0.0022951 -0.0008538
-0.00058815 0.0012801 -0.00024966 -0.000423 0.00053797 0.00046437 -0.0018042 0.0058987
0.041921 -0.31424 -0.0042115 0.0028933
-0.00099928 -0.00039829 0.00042089 -0.00045167 0.001964 0.00073034 -0.0024564 -0.00086475
-0.0042452 0.0028779 -0.080524 -0.39905
4520000000 -0.00010208 -0.32379 -0.00047638 -0.00063661 -0.0036252 0.00041578 0.00069446 -4.3208e-05
0.0017529 2.145e-05 -0.00065668 0.00091479
-0.00046472 -0.00063764 -0.21127 -0.115 0.00073985 0.0044426 0.000503 0.00090911
-0.00026612 -7.0771e-06 0.00023328 -9.9572e-05
-0.0036018 0.00044687 0.00082619 0.0044584 0.020363 -0.32273 -0.0011416 0.0005524
0.00067809 -0.00064595 0.0018565 -0.00085675
0.00067514 -0.0001079 0.00056428 0.00092629 -0.0011654 0.00062271 -0.12196 -0.12638
-0.00061295 0.005631 -0.0032312 -0.0004921
0.0016955 0.00017258 -0.00021463 -0.00016115 0.00063849 -0.00076235 -0.00067604 0.0056485
-0.0044942 -0.32768 -0.0028638 0.0027703
-0.0006604 0.00087514 0.000255 -5.7677e-05 0.0018204 -0.00088505 -0.0030739 -0.00042308
-0.0027538 0.0028727 -0.10897 -0.39654
4580000000 -0.037427 -0.31838 -0.0013527 -0.00076581 -0.0031283 0.0024916 0.00074141 -0.00030805
0.00031578 0.00019339 -0.00059538 0.0007532
-0.0013419 -0.00077232 -0.23048 -0.090078 0.00082786 0.0039049 0.00065252 -3.5836e-05
-0.00022878 8.4517e-05 0.00019438 -0.00022692
-0.0030201 0.0025236 0.00083618 0.0038924 -0.011118 -0.32104 -7.1666e-05 0.00049779
-0.00039906 -0.00010225 0.0016538 -0.0010413
0.00078876 -0.00031948 0.00067244 -0.00010312 -2.6839e-05 0.00052899 -0.13344 -0.10266
0.0019563 0.0053733 -0.0025482 0.00099992
0.00041263 0.00018313 -0.00014443 0.00017156 -0.00040145 -0.00021049 0.0020048 0.0053683
-0.031952 -0.335 -0.0023791 0.003416
-0.00055408 0.00075412 0.00020501 -0.0002812 0.0016751 -0.0010101 -0.0026476 0.0010309
-0.0024278 0.0032623 -0.15424 -0.36863
4640000000 -0.063889 -0.31192 -0.0024648 -0.0015797 -0.002875 0.0025347 0.00065382 -0.0013926
0.0014452 -0.00042035 0.00012809 0.0010252
-0.0024597 -0.0015917 -0.24155 -0.061912 0.001303 0.0037764 0.00072519 0.00031575
-0.00039345 0.00042488 -2.9994e-05 -0.0007176
-0.0028249 0.0025626 0.001363 0.0037718 -0.035677 -0.31481 0.00016685 0.00077704
0.0010072 0.00036613 0.00024812 -0.0022287
0.00070336 -0.0014106 0.00075762 0.00035345 0.00019636 0.0007979 -0.13899 -0.087477
0.00332 0.0039771 -0.0025394 0.0017811
0.0013845 -0.00023344 -0.00023506 0.00038717 0.00104 0.0004518 0.0034607 0.0038913
-0.064833 -0.3218 -0.0026031 0.0038443
0.00015408 0.0010639 3.0584e-05 -0.00069776 0.00015257 -0.0021628 -0.0024121 0.0018038
-0.002563 0.0038007 -0.17382 -0.35803
4700000000 -0.090813 -0.30858 -0.0040722 -0.00016416 -0.0017397 0.0044222 -0.00092397 -0.0011034
0.0011121 -0.00043884 0.00083025 0.00063657
-0.0040668 -0.00017531 -0.25358 -0.044099 0.0024111 0.0042612 0.00048447 -0.00052517
0.00031991 0.00054615 -0.00018443 -6.5337e-05
-0.0016928 0.0044151 0.0024973 0.0042542 -0.065374 -0.31047 -0.00018433 0.00045616
0.000297 -0.0001171 -0.00014818 -0.0014923
-0.0009259 -0.0010598 0.00047986 -0.00055135 -0.00019856 0.00052089 -0.15546 -0.06777
0.0032769 0.0014562 -0.0015521 0.0024454
0.0010783 -0.00047672 0.00029447 0.00056584 0.0002382 -0.00026496 0.003169 0.0014529
-0.10287 -0.31578 -0.0010217 0.0038789
0.0009522 0.00061765 -0.00021491 -0.00010514 -0.00020683 -0.0014778 -0.0015398 0.0023697
-0.0011379 0.0038159 -0.21696 -0.33031
4760000000 -0.12193 -0.29449 -0.0048035 0.0010377 0.00052501 0.0046167 -0.00074279 -0.00072668
0.00024517 -0.0010752 0.001049 -0.00030732
-0.0048141 0.001032 -0.25106 -0.002114 0.0030497 0.0033022 -1.1143e-05 -0.00061682
0.00047975 0.00028472 0.00011222 -6.9553e-05
0.00061945 0.0046318 0.0030656 0.0032668 -0.097778 -0.29681 0.00081884 0.00038029
0.00093406 -4.2613e-05 -0.0012788 -0.00099703
-0.00077552 -0.00069174 -4.5732e-06 -0.00064428 0.00078012 0.00041003 -0.15076 -0.050982
0.0023025 0.001014 -0.00081536 0.0028051
0.00030752 -0.0011101 0.00046544 0.00022531 0.00095664 -8.4961e-05 0.0023716 0.0010488
-0.13636 -0.30106 -0.00065684 0.0043329
0.00096365 -0.00025574 0.00013538 -0.00014045 -0.0011856 -0.00089738 -0.00075747 0.0028895
-0.00071087 0.0043414 -0.22928 -0.30906
4820000000 -0.14795 -0.28123 -0.005179 0.002427 0.0012894 0.0030255 -0.00091142 -0.00045443
0.00057378 -0.00089454 0.00020654 -0.00044337
-0.0051791 0.0024084 -0.26303 0.020514 0.0042523 0.0033529 -9.6634e-05 -0.00035869
0.00039779 -7.4128e-05 -0.00027834 -0.00035313
0.0013419 0.0030316 0.0043115 0.0033164 -0.12339 -0.29307 0.00054773 -0.00027711
0.00048805 -0.00067296 -0.00075031 -0.00013374
-0.0008872 -0.00049918 -0.00010606 -0.00036687 0.00047471 -0.00024334 -0.16529 -0.033656
0.0018791 -5.3209e-05 6.789e-05 0.0030468
0.00045302 -0.00083538 0.00032838 -0.00013828 0.00050604 -0.00067505 0.0019113 -0.00020622
-0.17643 -0.28475 -4.5888e-05 0.0028905
0.00029448 -0.00038612 -0.00028016 -0.00035444 -0.00070187 -0.00011561 2.079e-06 0.003047
-8.11e-05 0.0030174 -0.26597 -0.27919
4880000000 -0.1797 -0.26331 -0.0045249 0.0044343 0.0020374 0.0031475 -0.0014483 0.0001898
-0.00071468 -0.0011925 0.00026731 -0.00010268
-0.0045264 0.0044336 -0.25555 0.06069 0.0047176 0.0017573 -0.00039451 -0.00015418
-0.00021643 4.3929e-05 -0.00016923 0.00019022
0.0020606 0.003195 0.004718 0.001652 -0.14298 -0.28152 0.00045015 -0.00034035
-0.00021514 -0.0013744 -0.00038697 -0.00016482
-0.0014692 0.00031456 -0.00037797 -0.00022982 0.00056726 -0.00032929 -0.15939 -0.015718
0.00066067 -0.00050238 0.00099233 0.0025468
-0.00070345 -0.0011289 -0.00023038 0.00015059 -0.00019268 -0.0014571 0.00058678 -0.00042746
-0.20666 -0.27101 0.00023769 0.0031256
0.0003207 -7.5007e-05 -9.2572e-05 0.00014419 -0.00042731 -0.00013474 0.0010707 0.0026009
0.00017508 0.0030117 -0.27858 -0.25124
4940000000 -0.20136 -0.24635 -0.0033029 0.0066158 0.0029952 0.001215 -0.00022879 0.00081893
-0.0010587 -0.00058267 3.5648e-05 -0.00065983
-0.0033204 0.0066001 -0.26846 0.08728 0.0057946 0.0013841 -6.8284e-05 -6.4073e-05
0.0003604 -0.00028145 -0.00035169 9.6698e-05
0.003043 0.0011701 0.0058055 0.0012987 -0.16278 -0.25816 0.00011973 -0.00053788
-0.00083775 3.9265e-05 -0.00043949 1.0026e-06
-0.00028377 0.00071002 -8.3944e-05 -3.8072e-05 0.00011806 -0.00053314 -0.16677 -0.0052872
-0.00035257 0.00017331 0.0018985 0.0019421
-0.0011252 -0.00063599 0.00027285 -0.00028999 -0.0007325 4.9697e-05 -0.00029589 0.00017725
-0.2317 -0.2442 2.2964e-06 0.0029693
8.1157e-05 -0.00059037 -0.00035687 0.00011839 -0.00043251 5.2631e-05 0.0019539 0.0019143
4.6075e-06 0.0028665 -0.3029 -0.2252
5000000000 -0.22187 -0.22316 -0.00029216 0.0074916 0.0031194 0.0017125 -0.00021995 0.00060289
-0.00072588 0.00059114 -0.00016289 -0.0007568
-0.00030961 0.0074944 -0.25468 0.10409 0.0058346 -0.00055697 -0.00027902 -0.00010069
-0.00014173 -0.00053339 -0.00016984 -0.00012114
0.0031563 0.0017389 0.0058202 -0.00064585 -0.19272 -0.24539 -0.00063522 -0.00078515
-0.00044466 -0.00039652 -0.00060234 -0.00027964
-0.0001907 0.00061919 -0.00028333 -0.00012858 -0.000583 -0.00079315 -0.16091 0.01837
-0.00087683 0.0015441 0.0022667 0.0011612
-0.00067946 0.00053293 -0.00016721 -0.00049468 -0.00058157 -0.00039481 -0.00099983 0.0015468
-0.25929 -0.22181 9.2493e-05 0.0036749
-0.00025344 -0.00086873 -0.00014924 -0.00015302 -0.00055711 -0.00035793 0.0022176 0.0011143
0.0002247 0.0038413 -0.31507 -0.19167
5060000000 -0.24413 -0.19651 0.001778 0.0071402 0.0030976 -0.00025082 0.00014145 0.00059822
-0.00045278 -6.399e-05 -0.00037751 -0.0002026
0.0017617 0.0071354 -0.23915 0.14102 0.0053175 -0.0017082 3.0178e-05 0.0002665
-0.00030072 -2.4694e-05 -0.00034165 0.00012976
0.003079 -0.0003104 0.0053127 -0.0018115 -0.20771 -0.22404 -0.00042212 0.00042354
-0.00086277 3.9096e-05 -0.0013792 4.7403e-05
0.00019945 0.00057461 6.5578e-06 0.00025358 -0.00043026 0.00036027 -0.16352 0.025998
-0.00048118 0.00301 0.0017733 0.00060589
-0.00047199 9.3838e-07 -0.00036948 -2.4391e-05 -0.00088424 7.8879e-06 -0.00043014 0.0030239
-0.27504 -0.19204 0.0012528 0.0033949
-0.00036665 -0.00020243 -0.00034719 0.00017631 -0.0012951 0.00017435 0.0018869 0.00061516
0.0010788 0.0032508 -0.32853 -0.16349
5120000000 -0.26026 -0.17133 0.0033451 0.0060485 0.0028626 -0.00042283 0.00028539 0.00065957
-2.6724e-05 0.00093201 -0.00037342 6.338e-05
0.0033391 0.0060465 -0.23402 0.16842 0.0049353 -0.0026087 6.2125e-05 0.00026451
-7.232e-05 -7.536e-05 2.3291e-05 0.00026422
0.0028311 -0.00047025 0.0049092 -0.0026699 -0.22203 -0.20919 -6.8724e-05 0.00017576
-0.00044639 0.0010528 -0.00128 0.00094353
0.00026859 0.00063983 8.2885e-05 0.00025006 -7.042e-05 0.00025298 -0.15949 0.05233
0.0012175 0.0033781 0.0024354 0.00035727
9.0598e-05 0.00098701 -7.1403e-05 -7.5038e-05 -0.00037795 0.0010732 0.001265 0.0033286
-0.29032 -0.15868 0.0013912 0.0035263
-0.00046735 6.7921e-05 2.2863e-05 0.00028511 -0.0013013 0.00091994 0.002341 0.00032099
0.0015034 0.0036861 -0.34152 -0.12912
5180000000 -0.27724 -0.14211 0.0048657 0.0049612 0.003457 -0.0009731 0.00019516 0.00062942
-3.0201e-05 0.00014756 -0.00055922 0.00040851
0.0048562 0.0049676 -0.21293 0.19047 0.0042762 -0.0038377 -0.00033031 -0.00024275
-0.00017128 -0.00018051 -0.00017691 0.00026057
0.0034795 -0.0010294 0.0042454 -0.0038999 -0.23377 -0.17384 -0.0002633 0.00075527
-9.625e-05 7.3143e-05 -0.00020121 0.0010108
0.00025298 0.00063929 -0.00034638 -0.00021801 -0.00034341 0.00069484 -0.15924 0.061334
0.0025795 0.0040103 0.0023238 -0.00069325
-0.00011657 9.2048e-05 -0.00015643 -0.00016283 -2.1704e-05 0.00016177 0.0025675 0.0040191
-0.30357 -0.11683 0.0024186 0.0040082
-0.00060125 0.00049996 -0.00016103 0.00028422 -0.00020411 0.0010894 0.0023915 -0.00072219
0.0023475 0.0038256 -0.34432 -0.097932
5240000000 -0.28742 -0.11491 0.0050828 0.0036233 0.0026993 -0.0026236 0.00072341 3.6616e-05
-0.00022552 -0.00019814 -1.0401e-05 0.00059638
0.0050734 0.0036344 -0.20182 0.22913 0.0031346 -0.0046716 -3.374e-05 0.00010951
-0.00026754 5.6525e-05 0.00029413 0.00050332
0.0026668 -0.0026428 0.0030548 -0.0047237 -0.25095 -0.14926 0.00040522 0.0002537
-0.00010211 0.00061085 0.00034783 0.0012673
0.00071179 1.9885e-05 -4.2792e-05 0.00013413 0.0004609 0.00023646 -0.15989 0.082353
0.0036373 0.00264 0.0017299 -0.0011857
-0.00030951 -0.00011352 -0.0002417 6.3698e-05 -0.00013447 0.00062183 0.0036531 0.002644
-0.31908 -0.075728 0.0032772 0.0027492
-0.00010759 0.00055857 0.000323 0.00052366 0.00031377 0.0012536 0.0017038 -0.0012558
0.003439 0.0027868 -0.35193 -0.065114
5300000000 -0.29344 -0.085758 0.0060197 0.0021355 0.0017786 -0.0030108 0.00013794 -0.0003464
0.00033471 0.0007066 0.0001698 0.000275
0.0059921 0.0021446 -0.19466 0.23384 0.0022345 -0.0052252 -0.00011893 0.00019438
4.146e-05 0.00042205 0.00037123 0.00020638
0.0017226 -0.003064 0.0021583 -0.0052743 -0.26642 -0.12445 0.00027671 -0.00027986
0.00018283 0.00028098 0.00065929 0.00060045
0.00013936 -0.00029461 -0.00011875 0.00018759 0.00022976 -0.00020495 -0.1521 0.0912
0.0053618 0.0018767 0.0014613 -0.0016828
0.00033275 0.00066199 4.2457e-05 0.00039262 0.00025739 0.00029836 0.0052798 0.0018121
-0.33084 -0.047477 0.003341 0.0023619
0.00017777 0.00038868 0.00038719 0.00019656 0.00071044 0.00065135 0.0014703 -0.001606
0.00329 0.0023686 -0.34797 -0.029595
5360000000 -0.29486 -0.049286 0.006032 0.00091934 0.00056161 -0.0037832 0.0004488 -9.2791e-05
-2.8006e-05 0.00048181 0.00072127 -8.0262e-05
0.0060242 0.00094551 -0.15867 0.25552 0.0009523 -0.0055112 8.001e-05 0.00026019
7.9458e-06 2.6679e-05 0.00054715 -0.0002182
0.0005127 -0.0037587 0.00086135 -0.0055148 -0.26685 -0.097747 0.00036243 0.0003242
0.0002271 0.00043933 0.000575 0.00034142
0.00041779 -0.00011815 0.00010115 0.00024177 0.00032041 0.00029294 -0.15107 0.10951
0.0059343 -0.0004351 0.00070671 -0.0019026
5.7964e-05 0.00047835 1.5568e-05 2.767e-05 9.7065e-05 0.00045579 0.0059841 -0.00040978
-0.32764 -0.0096596 0.0044758 0.0027258
0.00064442 -0.00014014 0.00052873 -0.0001955 0.00057392 0.0003815 0.00070127 -0.0019328
0.0043891 0.0025814 -0.34749 -0.0017041
5420000000 -0.29807 -0.025857 0.0061896 -0.0010104 -0.00055118 -0.0036678 -0.00010286 -0.00014554
0.00073368 0.00054801 0.00021536 -0.00028481
0.0061729 -0.0010016 -0.13964 0.28334 0.00021473 -0.00548 6.9306e-05 0.0001499
0.00015722 -3.0659e-07 0.00018496 -9.1505e-05
-0.00064256 -0.0036748 0.00010929 -0.0055099 -0.28399 -0.065213 -0.0001263 -0.00049469
0.00076286 0.00022688 0.00091865 0.0002266
-4.9468e-05 -0.00011436 9.0658e-05 0.00014674 -0.00013223 -0.00049036 -0.13981 0.12429
0.0049292 -0.0019485 0.00028943 -0.0017116
0.00075757 0.00050613 9.5424e-05 -1.1367e-05 0.000698 0.00010551 0.0049272 -0.0020553
-0.33174 0.02023 0.0048281 0.00096867
0.00033295 -0.00027877 0.00020703 -0.00015189 0.00095799 0.0002085 0.0002073 -0.0017884
0.0048567 0.0011191 -0.34085 0.04066
5480000000 -0.29075 0.010149 0.0050461 -0.0019359 -0.0019066 -0.0030132 0.00038968 3.7049e-05
0.00093242 -8.688e-05 -9.2402e-05 -0.00015498
0.0050548 -0.0019179 -0.12621 0.29146 -0.0013697 -0.0057391 1.412e-05 0.00024567
2.1495e-05 -4.0493e-05 0.00014588 -0.00012183
-0.0019177 -0.0029493 -0.0014545 -0.005736 -0.28871 -0.043675 -0.00017991 0.000172
0.00051869 -0.0002176 0.000754 5.1169e-05
0.00039645 2.3628e-06 1.3486e-05 0.00020809 -0.00016172 0.00018977 -0.13381 0.13506
0.0042538 -0.0033763 -0.00021783 -0.0019215
0.00095513 -0.00017272 -1.505e-05 -8.5466e-05 0.00058465 -0.00037864 0.0041741 -0.0033775
-0.32182 0.04818 0.0047572 0.00046332
-0.00013909 -0.00016114 0.00015911 -0.00015239 0.00079308 2.8577e-05 -0.00023915 -0.0018869
0.0047798 0.00041103 -0.33238 0.061747
5540000000 -0.28886 0.035439 0.0041674 -0.0025512 -0.0025489 -0.0019244 0.00025624 -0.00033522
0.00025168 -0.00031291 -0.00040362 6.7022e-05
0.0041764 -0.0025356 -0.086433 0.30974 -0.0024906 -0.0051448 0.00039063 0.00014636
-2.4689e-05 -0.00016742 -3.0533e-05 -0.00037866
-0.0026107 -0.0019239 -0.0025654 -0.0051421 -0.28884 -0.022457 0.00026485 -0.00021857
0.00034539 -0.000257 0.00053776 -0.00035058
0.00033754 -0.00030235 0.00040101 0.00011554 0.00022136 -0.0002018 -0.12289 0.15693
0.0026744 -0.0039649 -0.00096816 -0.0019311
0.00024444 -0.00032948 -3.6443e-05 -0.00011205 0.00034352 -0.00010525 0.0027005 -0.0039748
-0.30878 0.083398 0.0051204 -0.0010279
-0.00041274 3.4557e-05 -8.2609e-05 -0.00038446 0.00052816 -0.00027499 -0.0010409 -0.0019118
0.0050393 -0.00099505 -0.32582 0.10375
5600000000 -0.27809 0.0639 0.0034861 -0.0034525 -0.0023868 -0.0017416 0.00033728 -0.00037536
0.00028931 -0.00023078 0.00016121 0.00053744
0.0034713 -0.0034411 -0.083474 0.32452 -0.0035149 -0.0047359 0.00011904 -0.00019748
-8.638e-05 7.2836e-05 -0.00013503 -0.00023553
-0.0024337 -0.0017145 -0.0036008 -0.0046962 -0.28799 0.0096631 -3.1422e-05 2.4225e-05
0.00028891 -0.00054608 0.00045851 -0.00047146
0.00033457 -0.0003348 0.00010112 -0.00021244 -1.3554e-05 -2.4459e-05 -0.11506 0.15651
0.0017427 -0.0038838 -0.0011028 -0.0010966
0.00029259 -0.00023252 -0.00010423 7.6559e-05 0.00028431 -0.00058332 0.0016787 -0.0039348
-0.29967 0.11333 0.0044808 -0.0013839
0.00014409 0.00054891 -0.00012107 -0.00022671 0.00046932 -0.0005499 -0.0011044 -0.0011708
0.0045622 -0.0014134 -0.30417 0.11843
5660000000 -0.26792 0.085518 0.0032787 -0.0035578 -0.0034269 -0.00069916 -0.00032065 -0.00067879
-0.00021793 -0.0005994 0.00051698 -0.00020917
0.0032625 -0.0035432 -0.043202 0.31633 -0.0044788 -0.0031586 -1.4487e-05 -0.00013517
0.00020483 8.7756e-05 -2.2032e-05 -0.0001171
-0.0034387 -0.00067167 -0.0045413 -0.0030986 -0.29031 0.033127 -0.00013154 3.6472e-05
-0.00028866 -0.00047197 0.00022842 -0.0011589
-0.00038095 -0.00070758 -1.8974e-05 -0.00012991 -0.0001224 6.8455e-05 -0.10063 0.1766
0.00060812 -0.0039715 -0.0013974 -0.00087607
-0.00023839 -0.00057704 0.00019734 4.1667e-05 -0.00025994 -0.00051859 0.00061844 -0.0038995
-0.28676 0.14117 0.0041224 -0.0021176
0.00051214 -0.0001898 -2.9308e-05 -0.00014816 0.00027208 -0.0011184 -0.001378 -0.00088723
0.0041176 -0.0021139 -0.29698 0.15419
5720000000 -0.25372 0.10863 0.0028205 -0.0041788 -0.0028818 0.00077003 -0.00041857 -0.00028384
-0.00036604 -0.00012782 -3.6359e-05 -0.00033983
0.0028342 -0.0041787 -0.015251 0.34338 -0.0054542 -0.0027843 7.3706e-05 -7.3228e-05
-0.0002247 2.0908e-05 -0.00027736 0.0001408
-0.0028409 0.00082007 -0.0055276 -0.0026914 -0.28766 0.064515 0.00015209 6.9511e-05
0.0001809 0.0004469 -6.639e-05 -0.0002997
-0.00045367 -0.00025737 5.8559e-05 -7.4497e-05 8.7075e-05 7.4298e-05 -0.084752 0.17919
-0.00018348 -0.0034678 -0.0014882 -0.00049497
-0.00041068 -0.00011676 -0.00021275 8.6385e-05 0.00014292 0.00048656 -0.00022786 -0.0034901
-0.27621 0.16838 0.0041576 -0.0034209
4.1318e-05 -0.00039848 -0.00025632 0.00014237 -0.00016321 -0.0003258 -0.0015554 -0.00048923
0.0042176 -0.0033824 -0.2669 0.17285
5780000000 -0.23805 0.12529 0.0015581 -0.0048195 -0.0024922 0.0010492 -0.00075995 0.00014491
-0.00027087 -0.00036162 -0.00021112 -0.00034759
0.0015761 -0.0048336 -0.0022338 0.33846 -0.0059589 -0.00079467 -6.4241e-05 -0.00017968
-4.9025e-05 -6.9686e-05 -0.00011616 -0.00016733
-0.0024917 0.0011329 -0.0059701 -0.00068119 -0.28428 0.080841 1.1868e-05 -5.3162e-05
4.2088e-05 -5.3183e-05 -0.00031867 -0.00058782
-0.00074888 9.8756e-05 -4.4041e-05 -0.00018758 4.0488e-05 -9.5342e-05 -0.075902 0.19479
-0.00015572 -0.0030516 -0.0013015 3.2007e-05
-0.000324 -0.00029115 -7.6082e-05 -6.6522e-05 8.4644e-05 -8.1346e-05 -0.00020952 -0.0030253
-0.26639 0.18935 0.0029575 -0.0035636
-0.00013854 -0.0003586 -0.00014385 -0.00018637 -0.00041926 -0.00059826 -0.0013086 -2.1117e-06
0.0030149 -0.003562 -0.25846 0.19472
5840000000 -0.22596 0.14702 0.0002838 -0.0054495 -0.0021256 0.0010736 -0.00016207 0.00024216
-0.000371 0.00014676 -0.00052855 -0.00026716
0.00030894 -0.0054504 0.032811 0.34255 -0.0057429 0.00036834 -0.00021081 1.7893e-05
0.00016495 1.3956e-05 -0.00017119 0.00028694
-0.0021041 0.001147 -0.0057507 0.00048791 -0.27887 0.1055 -0.00019551 -1.7883e-05
-3.1464e-05 -0.0006811 -0.00037208 -0.00046882
-0.00014585 0.00025325 -0.00022352 1.8091e-05 -0.00018608 2.2335e-05 -0.054077 0.19842
-0.00057418 -0.0033878 -0.0012656 0.00020313
-0.00038183 0.00019656 0.00016095 1.4255e-05 5.2221e-05 -0.00070124 -0.00061606 -0.0033832
-0.24989 0.19925 0.0024585 -0.003824
-0.00053394 -0.00024989 -0.00013878 0.00031911 -0.00032775 -0.00041278 -0.0012408 0.00023875
0.0024257 -0.0038373 -0.22403 0.2194
5900000000 -0.21196 0.1598 -0.0017803 -0.005554 -0.0023095 0.0024595 -0.00015023 0.00010013
0.00014828 -0.0001852 5.5385e-05 0.00019765
-0.0017603 -0.0055423 0.053476 0.34352 -0.0051596 0.0018345 1.9558e-05 -1.9331e-05
-8.2116e-06 -0.00021096 -7.4271e-05 -9.423e-05
-0.002288 0.0024546 -0.0051486 0.0019535 -0.26276 0.12154 4.2723e-05 -0.0001045
-0.00042285 -0.00039148 -0.0008258 -0.00010584
-0.00016147 3.3323e-05 4.0152e-05 -5.7167e-06 -4.5269e-06 -0.0001192 -0.046067 0.20901
-0.00086768 -0.0032921 -0.0011921 0.00032382
0.0001905 -0.00016827 -2.7684e-05 -0.00025829 -0.00046103 -0.0004075 -0.00085729 -0.0032979
-0.22397 0.21591 0.0018851 -0.0049483
3.0684e-05 0.00023823 -6.6529e-05 -0.00011808 -0.00087738 -0.00011476 -0.001209 0.00029976
0.0019931 -0.0050098 -0.20932 0.22979
5960000000 -0.19319 0.17237 -0.0028989 -0.0040473 -0.00072746 0.0026752 -0.00016327 0.0001261
-0.00017884 7.9996e-05 -1.7422e-05 0.00014352
-0.0029138 -0.0040562 0.079369 0.34276 -0.0041832 0.0020932 -0.00015147 2.3129e-06
-2.2224e-05 8.7191e-05 7.4957e-05 0.00024529
-0.00067183 0.0027078 -0.0041375 0.0021582 -0.24973 0.14672 -6.076e-05 -0.00014672
-0.0003979 0.00010528 -0.00049399 -0.00011504
-0.00014381 0.00020033 -0.00017751 7.6857e-06 -6.3952e-05 -0.00016929 -0.028335 0.21703
-0.0018342 -0.0031296 -0.00099449 0.00091954
-0.00018467 9.5982e-05 -9.7671e-06 8.6041e-05 -0.0004194 5.1589e-05 -0.0018985 -0.003153
-0.20495 0.23036 0.00037947 -0.0049336
-1.1736e-05 0.00012399 0.00012781 0.00022815 -0.00042174 -0.00016764 -0.00095143 0.00093584
0.00030514 -0.0048909 -0.18122 0.25674
6020000000 -0.17586 0.1892 -0.0037908 -0.0030987 -0.00025857 0.0029578 -2.6209e-05 0.00058085
-0.00017948 0.00030439 -7.6051e-05 0.000394
-0.003775 -0.0031121 0.10696 0.33603 -0.0047867 0.0029951 -5.9267e-05 0.0001233
-0.00013276 0.00012973 -0.0001912 0.00013463
-0.00019146 0.0029409 -0.0047322 0.003104 -0.23085 0.15987 -0.0002959 0.00024084
-0.00072149 4.6087e-05 -0.00046289 0.00055392
-1.7814e-05 0.00053356 -5.6013e-05 0.00014793 -0.00027064 0.00028835 -0.021544 0.21395
-0.0024335 -0.0033774 -0.00063395 0.00077202
-0.00025627 0.00027245 -0.00011393 0.00012661 -0.00079118 1.074e-05 -0.002479 -0.0032897
-0.17652 0.2455 4.5114e-05 -0.0048252
-5.646e-05 0.00029501 -0.00019527 0.00014296 -0.00048984 0.00056509 -0.0006732 0.00074636
-2.7064e-05 -0.0047854 -0.15486 0.2578
6080000000 -0.15523 0.19763 -0.0040376 -0.00099153 0.0012297 0.002914 4.6218e-05 3.6687e-05
0.00015377 7.7917e-05 0.00029073 -4.5603e-05
-0.0040177 -0.0010007 0.12925 0.3367 -0.0032824 0.0045142 -3.8041e-05 -1.1035e-05
-4.8759e-05 0.00013362 0.00016831 0.00031834
0.0012547 0.0028776 -0.0031976 0.0045911 -0.21324 0.18589 0.00026461 0.00016951
-0.00038611 0.00066788 -0.00017247 0.00029034
6.1269e-05 4.7713e-05 -6.2425e-05 -2.7569e-05 0.00021405 0.00017538 -0.0044013 0.22137
-0.0037574 -0.0024348 -0.00092581 0.00092382
0.00013496 0.00011364 -2.3404e-05 0.00015897 -0.00035957 0.00061599 -0.0037031 -0.0025152
-0.14671 0.26249 -0.00089289 -0.0052061
0.00023297 -7.1404e-05 0.00014295 0.00030206 -0.00011992 0.00031887 -0.0009389 0.00095937
-0.00089355 -0.0052826 -0.13284 0.27863
6140000000 -0.14007 0.21177 -0.0035832 -0.00064447 0.0014951 0.0022678 9.0131e-05 4.5293e-05
1.7603e-05 -0.00014465 0.00046956 -0.00018214
-0.0035757 -0.00064956 0.15432 0.31949 -0.0024338 0.0052651 4.2363e-05 8.4257e-05
0.00036312 3.596e-05 0.00023399 0.00010301
0.0015576 0.0022338 -0.0023376 0.0053048 -0.19033 0.20667 0.0003498 -0.00011343
0.00015397 0.00069816 -2.3378e-05 0.0005931
4.2872e-05 2.8518e-05 4.0934e-05 7.8295e-05 0.00037384 -5.8442e-05 0.0072953 0.21383
-0.0044511 -0.0014779 -0.0004979 0.0015235
3.8594e-05 -9.0809e-05 0.00037859 -1.4905e-06 0.00019516 0.00067582 -0.0045128 -0.0014095
-0.1285 0.28353 -0.0025446 -0.0044221
0.00042489 -0.00020873 0.00024995 0.00010977 8.708e-06 0.00058979 -0.00048179 0.0014783
-0.0026283 -0.0043843 -0.095083 0.27852
6200000000 -0.12356 0.21804 -0.0029772 -0.00021224 0.0020849 0.0013453 0.00011147 0.0003333
-0.0001842 0.00012875 -5.8617e-05 -0.00023499
-0.0029686 -0.00022025 0.18364 0.31888 -0.0010149 0.005277 3.1121e-05 0.00021795
9.2844e-05 3.499e-05 0.00012259 0.00012244
0.0021501 0.001315 -0.00090482 0.005315 -0.17067 0.22157 0.00017235 -0.0003617
0.00045409 -1.5169e-05 0.00026528 0.00015816
9.5068e-05 0.00031268 6.2127e-05 0.00020429 0.00014261 -0.00034848 0.021817 0.22234
-0.0044989 -0.0002892 6.8341e-05 0.0012631
-0.00016941 0.00018002 6.4106e-05 -2.3467e-06 0.00050938 6.0547e-05 -0.004481 -0.00027919
-0.1155 0.29144 -0.003552 -0.003778
-0.00017421 -0.00022994 0.00011327 8.6112e-05 0.00030776 0.0001821 0.00011725 0.0012417
-0.0035028 -0.0038303 -0.081303 0.28893
6260000000 -0.10959 0.23107 -0.003096 0.000805 0.0020839 0.00080356 0.00029329 -9.19e-05
7.6237e-05 0.00027355 -0.00012858 -9.6509e-06
-0.0031053 0.00079137 0.20006 0.30347 -0.00018766 0.0053934 4.9978e-05 -8.4577e-05
-5.6857e-05 -7.137e-05 0.0002389 0.00015735
0.0021263 0.00075006 -7.8247e-05 0.0053933 -0.15029 0.2423 6.974e-05 -3.4366e-05
0.00026673 -0.00013047 0.00022356 0.00023748
0.0003066 -6.9217e-05 1.2266e-05 -7.4057e-05 6.7008e-05 -1.8825e-05 0.036094 0.21772
-0.004383 0.0012891 0.00058955 0.0012245
0.00010674 0.00026505 -3.2525e-05 -9.4231e-05 0.0002769 -7.9977e-05 -0.0044421 0.0012327
-0.090446 0.29125 -0.0039362 -0.0029272
-5.6389e-05 -1.7018e-05 0.00027105 0.00016808 0.00023417 0.00025206 0.00060844 0.0012803
-0.0039585 -0.0030037 -0.036659 0.28908
6320000000 -0.094374 0.23582 -0.0025482 0.0014127 0.0022464 -0.00032509 1.9199e-05 0.0001374
-0.00037028 0.00040568 -0.00016087 0.00021022
-0.0025642 0.0013917 0.22639 0.29563 0.0017529 0.0056863 3.0339e-05 9.2224e-05
3.1158e-05 -6.8651e-05 5.0873e-05 -4.0713e-05
0.0022381 -0.00035787 0.0018567 0.0056493 -0.1317 0.25303 -0.000193 -0.00027972
0.0003903 -3.4782e-05 0.00038819 0.00016449
2.7199e-05 0.00013489 5.1082e-05 0.00010909 -0.00018172 -0.00027924 0.035586 0.21982
-0.0039348 0.0019018 0.00074858 0.00081182
-0.00034398 0.00048056 2.6029e-05 -5.9866e-05 0.00037395 -5.5855e-05 -0.0039005 0.0019962
-0.065951 0.30304 -0.004935 -0.0016232
-0.00015026 0.00027266 6.3816e-05 -3.7058e-05 0.00038756 0.00011606 0.00075444 0.00072498
-0.0049513 -0.0015435 -0.026392 0.28896
6380000000 -0.075011 0.24171 -0.0019069 0.0018171 0.0016123 -0.00051999 4.2974e-05 -4.0004e-05
0.00031168 0.00017145 4.5408e-05 9.3337e-05
-0.0018958 0.0018181 0.24378 0.27641 0.0029792 0.0042405 -0.00012714 -8.1569e-05
-0.00023803 -0.00017578 -0.00010292 -0.00028252
0.0016593 -0.00052269 0.0030944 0.0042047 -0.10383 0.26897 -0.00013789 0.00016373
0.00039793 -1.9751e-05 0.00047507 0.00013613
-1.0706e-05 -5.7155e-05 -0.00014381 -7.2369e-05 -0.00017206 0.00015839 0.056259 0.20939
-0.0032272 0.0032621 0.00090477 0.00069908
0.00027667 0.00019456 -0.00018914 -0.0001909 0.00042084 -1.3368e-05 -0.0032281 0.0032253
-0.044729 0.29521 -0.0048767 -0.00014929
8.1734e-05 0.00012962 -7.3934e-05 -0.00023738 0.00041226 0.00012754 0.000953 0.00083137
-0.0048138 -0.00023465 0.014256 0.29169
6440000000 -0.054021 0.25392 -0.00085316 0.0024296 0.0017393 -0.00076188 0.00037275 -7.689e-05
0.000257 -0.00044073 -0.00033632 -0.00026213
-0.00086901 0.002418 0.26349 0.26375 0.0032914 0.0030688 9.0386e-05 -3.0272e-05
-9.7862e-05 -3.9678e-05 -0.00019622 -0.00026548
0.0017515 -0.00080875 0.0033594 0.0030011 -0.087899 0.28506 -0.00019184 0.0002842
-0.00031228 -0.0001311 0.00038865 -0.00034301
0.00036674 -0.00010136 0.00011024 -3.2334e-05 -0.00018633 0.0002642 0.057982 0.20678
-0.0018948 0.0038468 0.00092667 0.00081162
0.00030451 -0.00054954 -0.00010528 -3.2501e-05 -0.000362 -6.3745e-05 -0.0018188 0.0038945
-0.0044428 0.30207 -0.0044592 0.0012768
-0.00025181 -0.0002683 -0.00020058 -0.00030852 0.00052545 -0.00037533 0.00086951 0.00076325
-0.0044509 0.0012891 0.024743 0.27694
6500000000 -0.03424 0.25479 -0.00016614 0.001978 0.0012804 -0.00096085 0.00020879 -0.00012828
6.3222e-05 9.5655e-05 -5.2028e-05 0.0002882
-0.00018206 0.0019742 0.28993 0.23775 0.0035952 0.0025792 0.00011424 4.5937e-05
0.00017996 0.00014998 0.00019203 -7.1947e-05
0.0012801 -0.00096798 0.0036774 0.0025111 -0.075212 0.28249 -4.1947e-06 1.3147e-05
2.7325e-06 -0.00011852 -0.00017996 -0.00049212
0.00018712 -0.00011923 0.00013148 4.2188e-05 -5.6723e-05 -2.0144e-05 0.082562 0.2017
-0.00043746 0.0039684 0.0010496 0.00046249
7.0429e-05 0.00014804 0.0001451 9.7486e-05 1.979e-05 -2.6959e-05 -0.00041544 0.0040105
0.018589 0.3059 -0.0033881 0.0022268
-7.0912e-06 0.00036438 0.00021641 -9.2794e-05 -0.00021486 -0.0003976 0.0010526 0.00031211
-0.0034103 0.0022637 0.062638 0.2799
