# Supplementary material for: Early Detection of Alzheimer’s Disease via Machine Learning-Based Microwave Sensing: An Experimental Validation
Source: Sensors (Basel). 2025 Apr 25;25(9):2718. doi: 10.3390/s25092718 (PMC12074295; doi:10.3390/s25092718)
Supplement: Supplementary file 1 [file sensors-25-02718-s001.zip › measurements_paper_sensors/26 febbraio - PART1/set10 H/CSF_H_m3.s6p]

!Keysight Technologies,M9804A,MY58100912,A.14.10.03
!Date: Thursday, April 27, 2023 10:28:33
!Correction: S11(C  6-Port  ) 
!S12(C  6-Port  ) 
!S13(C  6-Port  ) 
!S14(C  6-Port  ) 
!S15(C  6-Port  ) 
!S16(C  6-Port  ) 
!S21(C  6-Port  ) 
!S22(C  6-Port  ) 
!S23(C  6-Port  ) 
!S24(C  6-Port  ) 
!S25(C  6-Port  ) 
!S26(C  6-Port  ) 
!S31(C  6-Port  ) 
!S32(C  6-Port  ) 
!S33(C  6-Port  ) 
!S34(C  6-Port  ) 
!S35(C  6-Port  ) 
!S36(C  6-Port  ) 
!S41(C  6-Port  ) 
!S42(C  6-Port  ) 
!S43(C  6-Port  ) 
!S44(C  6-Port  ) 
!S45(C  6-Port  ) 
!S46(C  6-Port  ) 
!S51(C  6-Port  ) 
!S52(C  6-Port  ) 
!S53(C  6-Port  ) 
!S54(C  6-Port  ) 
!S55(C  6-Port  ) 
!S56(C  6-Port  ) 
!S61(C  6-Port  ) 
!S62(C  6-Port  ) 
!S63(C  6-Port  ) 
!S64(C  6-Port  ) 
!S65(C  6-Port  ) 
!S66(C  6-Port  ) 
!S6P File: Measurement: :
# Hz S  RI   R 50
500000000 -0.32802 -0.063931 -0.010728 -0.00099595 -0.0083518 0.012268 -0.0044117 0.012141
0.012982 0.0062856 -0.0044357 0.008802
-0.01027 -0.0012373 -0.40899 -0.074136 0.0085804 -0.01085 0.00042149 0.012207
0.0094355 0.0031535 0.00090519 0.01353
-0.0085611 0.012024 0.0085412 -0.01067 -0.25688 0.19086 0.0062288 0.0033139
-0.0014518 0.0078247 0.0005777 0.012147
-0.0040172 0.012257 0.00056904 0.011965 0.0062823 0.0032457 -0.32708 0.041114
-0.019603 -0.0047717 0.015085 0.02689
0.012985 0.0063992 0.0091222 0.0030108 -0.0014097 0.0078326 -0.019832 -0.0045155
-0.21978 -0.23385 -0.027939 0.0032183
-0.0046833 0.0093557 0.00051348 0.013765 0.00052987 0.012352 0.015623 0.026816
-0.028308 0.0036491 -0.2621 -0.14708
560000000 -0.31676 0.10281 -0.021922 -0.068203 0.00022224 0.013431 0.0054429 0.010927
0.011521 0.0053392 0.011443 0.0099125
-0.021465 -0.067928 -0.3715 0.09022 -0.041132 -0.038868 0.014116 0.0039946
-0.014402 -0.0048999 0.0040144 -0.0010122
0.00022067 0.013069 -0.041253 -0.0387 -0.18208 0.24048 -0.00060704 -0.0055054
0.018895 0.0057085 0.0080687 -0.0054552
0.0053178 0.01138 0.014063 0.0037882 -0.00055301 -0.0053912 -0.30362 0.1325
0.0051215 -0.022945 0.0057127 -0.021193
0.0124 0.0053264 -0.014238 -0.005078 0.018808 0.0057994 0.0051638 -0.022724
-0.30298 -0.050602 0.011689 -0.050453
0.011391 0.0094634 0.0040141 -0.0013102 0.0078378 -0.0055528 0.0057246 -0.021562
0.011572 -0.050412 -0.33111 0.0067031
620000000 -0.27445 0.081504 -0.023399 0.0091892 0.0033864 0.0091822 0.0077854 -0.0042601
0.012393 -0.00081017 -7.0853e-05 -0.0027495
-0.023134 0.0091776 -0.39949 0.03605 -0.018957 0.00026411 -0.001925 -0.0020172
0.012733 -0.0051496 0.00028869 -0.0038531
0.0035218 0.008961 -0.018935 0.00026499 -0.15482 0.25019 -0.001111 -0.0048288
-0.0040343 -0.0030003 0.0090996 -0.0031429
0.0075979 -0.0042596 -0.0018401 -0.0021603 -0.0011656 -0.0048864 -0.26255 0.14141
-0.038771 -0.021248 0.012593 0.028212
0.012822 -0.00098589 0.012619 -0.0052931 -0.0040343 -0.0030119 -0.038421 -0.021164
-0.21732 -0.087855 -0.043056 0.01222
0.00012827 -0.0025364 0.0005994 -0.0033882 0.0091312 -0.0030131 0.012563 0.028595
-0.043512 0.011679 -0.24459 -0.032364
680000000 -0.2413 0.17401 -0.026358 -0.01501 0.0046707 0.0055362 0.0011977 -0.0076879
-0.0018578 -0.011341 0.0060731 -0.0064138
-0.02618 -0.015046 -0.39029 0.13755 -0.03269 -0.0021101 -0.0020077 -0.00037983
-0.0012333 -0.0094925 -0.00071801 -0.0016028
0.0046281 0.0055187 -0.032722 -0.0020211 -0.10771 0.27292 -0.00099841 -2.1475e-05
-0.0012512 0.00087839 -0.0027547 -0.0086236
0.0014489 -0.0075135 -0.0018522 -0.00029822 -0.00093961 -4.3493e-05 -0.21856 0.19337
-0.023031 -0.0082446 -0.0091339 -0.011179
-0.0021596 -0.011438 -0.0013154 -0.0096775 -0.0012819 0.00092932 -0.022837 -0.0082912
-0.28314 0.014017 -0.005183 -0.0072402
0.0061468 -0.0068873 -0.00089446 -0.0016861 -0.0026762 -0.0087681 -0.0090518 -0.011933
-0.0052354 -0.0072589 -0.26073 0.072759
740000000 -0.19507 0.1668 -0.040888 0.026527 0.013755 -0.0038991 0.00012234 -0.003906
-0.0042733 -0.0025781 -0.0066771 0.0029076
-0.040707 0.026386 -0.33693 0.15743 -0.03712 0.033953 -0.00023388 -0.005756
-0.01285 0.0068949 -0.0016347 -0.0067608
0.013853 -0.0038861 -0.037061 0.033991 -0.074641 0.27328 -0.0018424 0.0031547
-0.0017127 -0.0047975 -0.0017609 0.00071252
-3.8246e-06 -0.0037957 -0.00025057 -0.0059369 -0.001804 0.0031485 -0.2032 0.2001
-0.041862 -0.0084955 0.022131 0.016023
-0.0038298 -0.0020476 -0.012634 0.0066128 -0.0017097 -0.0048917 -0.041938 -0.0084712
-0.17889 0.045514 -0.043732 0.00088987
-0.0065113 0.0030331 -0.0017637 -0.0065565 -0.0016265 0.00071774 0.022193 0.016277
-0.043694 0.00037167 -0.25253 0.077883
800000000 -0.16635 0.21317 -0.022471 0.016035 0.0056422 -0.010304 -0.0043864 -0.0024921
-0.004188 0.0017867 0.0049826 0.00036534
-0.022606 0.015948 -0.34465 0.22854 -0.0088128 0.034145 -0.0021533 0.0020105
-0.00046042 0.0024804 0.00121 0.0051833
0.0056188 -0.010204 -0.0086758 0.034354 -0.03623 0.29927 0.00099465 0.0012004
5.8989e-05 0.0033637 -0.0015952 0.00045371
-0.0043711 -0.0025992 -0.00211 0.0020701 0.0010371 0.0012179 -0.17404 0.22777
-0.028801 0.012521 0.014536 -0.010253
-0.0043804 0.0017617 -0.00051051 0.0024635 9.8142e-05 0.00338 -0.02898 0.012569
-0.23167 0.072044 -0.017851 0.019826
0.004726 4.4741e-05 0.0012231 0.0052108 -0.0017533 0.0004966 0.014377 -0.010388
-0.017915 0.019854 -0.24837 0.12965
860000000 -0.13229 0.2342 -0.018355 0.03042 -0.0030796 -0.0099666 -0.0019919 0.00054253
0.0044638 0.0053083 -0.0041871 -0.0026093
-0.018322 0.030351 -0.29797 0.27287 0.0073387 0.03434 4.969e-05 0.0019923
0.0040819 0.00071145 0.0037783 0.00032215
-0.0031275 -0.010004 0.0074513 0.034396 0.011955 0.3094 -0.00042276 -0.00046962
0.0025549 -0.0016035 0.0016435 0.0042277
-0.0020367 0.00067523 -3.3236e-05 0.0020117 -0.00043051 -0.00046203 -0.13783 0.23941
-0.018451 0.017299 -0.0064788 -0.01036
0.0045385 0.0051992 0.0041097 0.00052805 0.0025285 -0.0016272 -0.018324 0.017399
-0.17656 0.1319 -0.027035 0.016801
-0.0043152 -0.0026715 0.0035784 0.00043226 0.0015955 0.0042075 -0.0066437 -0.010058
-0.027008 0.016856 -0.19805 0.17632
920000000 -0.10961 0.25791 0.0043171 0.039168 -0.0092605 -0.0045812 -0.0018249 0.0016758
6.7503e-05 0.0016981 0.0031523 -0.0012389
0.004234 0.039176 -0.27117 0.29515 0.02783 0.023002 0.0015169 0.0010719
0.0069416 0.00017104 0.0039876 -0.0027449
-0.0092778 -0.0045893 0.027951 0.022947 0.058108 0.31164 0.0017291 -5.0705e-05
0.00047595 -0.00038729 0.00083847 -0.0015254
-0.0018206 0.0015444 0.0015186 0.001008 0.0017159 -5.1802e-05 -0.11388 0.25634
-0.012523 0.030445 0.0043232 -0.0063434
0.00022777 0.0018613 0.0070136 8.6841e-05 0.00051857 -0.0003974 -0.012539 0.03049
-0.17038 0.13725 -0.0029649 0.028472
0.003069 -0.0012103 0.0039933 -0.0030091 0.00084472 -0.0014699 0.0043157 -0.0064546
-0.003233 0.028186 -0.2071 0.19129
980000000 -0.063682 0.27957 0.016367 0.030481 -0.00932 0.0046175 0.0016784 0.0036027
0.0038744 -0.0014832 -0.0038011 -0.002583
0.016336 0.03044 -0.21952 0.33216 0.032936 0.005422 0.0018524 -0.00028171
0.001922 -0.006102 -0.00058466 -0.0027311
-0.0093141 0.0046601 0.033028 0.0053179 0.10459 0.30647 0.00048601 -0.0010804
0.00034771 -0.0017359 0.0014551 -0.0003019
0.0017209 0.0035437 0.0018128 -0.00023113 0.00046927 -0.0010811 -0.075741 0.26778
0.0063386 0.030031 -0.0095473 -0.0076517
0.0039123 -0.0014777 0.0018505 -0.0059903 0.00037647 -0.0017333 0.0064954 0.02995
-0.13931 0.17225 0.0043136 0.020818
-0.0037544 -0.0027288 -0.00047143 -0.0028842 0.0014507 -0.00032105 -0.0094386 -0.0076571
0.0045692 0.020777 -0.16697 0.2396
1040000000 -0.022688 0.28973 0.032998 0.019996 -0.0011506 0.0074571 0.0024689 0.00086813
0.00029003 -0.0033116 0.00026378 -0.0016723
0.033 0.01997 -0.1847 0.34667 0.029687 -0.01421 0.0014377 -0.001744
-0.0022349 -0.0024629 -0.0011392 -0.0029199
-0.0010983 0.007438 0.029706 -0.014352 0.15096 0.29402 -0.00049613 -0.001384
-0.0015055 -0.00098797 -0.00059879 -0.0011249
0.0026232 0.00078765 0.0014013 -0.0017325 -0.00050683 -0.0013914 -0.048769 0.27779
0.018751 0.019679 -0.0021537 0.0012383
0.0001696 -0.0033661 -0.0022748 -0.0025182 -0.0014993 -0.0010008 0.01866 0.019568
-0.10816 0.18128 0.013776 0.02004
0.00023372 -0.0015569 -0.0011142 -0.0029619 -0.00062751 -0.0011716 -0.0022076 0.001266
0.013843 0.019805 -0.146 0.26031
1100000000 0.021965 0.30024 0.036631 -0.0026635 0.0033984 0.0041933 0.0024763 -0.0010975
-0.0022795 -0.003368 -0.0043096 0.00012032
0.036611 -0.0026621 -0.14118 0.36664 0.015552 -0.027458 -0.00010482 -0.0019011
-0.0032879 -0.00098561 -0.003776 -0.00068002
0.0034311 0.0041453 0.015492 -0.027571 0.19757 0.27497 -0.0017351 0.00029707
-0.0016586 0.00062615 -0.001164 -0.0004203
0.0024714 -0.0010286 -9.4055e-05 -0.0018762 -0.0017342 0.00028954 -0.0085481 0.28321
0.024426 0.0064935 -0.0026195 0.00016096
-0.0021945 -0.0032493 -0.0032811 -0.0008849 -0.0016549 0.00062893 0.024482 0.0064628
-0.089218 0.19763 0.019515 0.0095593
-0.0043322 -6.4772e-06 -0.0037448 -0.00068302 -0.0011185 -0.00047121 -0.0025934 0.00011287
0.019517 0.0096825 -0.10094 0.29294
1160000000 0.073318 0.29728 0.025204 -0.019936 0.0033655 -0.00061793 -0.00023341 -0.0023836
-0.0041233 -0.00094631 -0.0011799 0.0041336
0.025209 -0.019935 -0.097452 0.37181 -0.0033847 -0.028668 -0.0016162 -0.0014889
-0.0026444 0.002548 -0.0016115 0.0020837
0.0033496 -0.00064787 -0.0035206 -0.02871 0.24113 0.24515 -0.00062877 0.0016716
-0.00038843 0.0017968 -0.00091498 0.00025927
-9.2801e-05 -0.0023897 -0.0015536 -0.0015238 -0.00062037 0.0016679 0.03056 0.28054
0.021644 -0.0092046 -0.0035088 0.0050572
-0.0041846 -0.00095674 -0.0026636 0.0025268 -0.00037472 0.0017767 0.021551 -0.0092608
-0.055366 0.20812 0.019706 0.0011352
-0.0011115 0.0041764 -0.0016412 0.0021131 -0.00094066 0.00022821 -0.0033857 0.0050247
0.019699 0.0011237 -0.05369 0.2957
1220000000 0.11702 0.28875 0.012132 -0.029953 -0.0011083 -0.0014329 5.7254e-05 -0.0010762
-0.0027303 0.0023015 0.0011399 0.0020467
0.01216 -0.029909 -0.053303 0.38652 -0.016582 -0.021125 -0.0024716 0.00046284
3.2008e-05 0.0030397 -0.00077562 0.0019073
-0.0011155 -0.001433 -0.016692 -0.021067 0.28083 0.20717 0.00083216 0.001525
0.00053601 0.0011216 0.0003008 0.00058073
-3.3084e-05 -0.0010342 -0.002495 0.00050849 0.00082945 0.0015144 0.070119 0.27285
0.011287 -0.016395 0.0021042 0.0016596
-0.0027114 0.0022905 5.314e-05 0.0030576 0.00056353 0.0011513 0.011326 -0.01632
-0.03308 0.21995 0.014923 -0.01259
0.0011693 0.002141 -0.00076626 0.0019436 0.00027828 0.00060703 0.0020895 0.0016529
0.014883 -0.012573 -0.023403 0.31477
1280000000 0.16765 0.26915 -0.0067247 -0.029175 -0.0019114 0.0018161 -0.00096849 -0.002093
-0.00098133 0.0033538 0.0025081 0.0012858
-0.006726 -0.029118 -0.0065891 0.37868 -0.023608 -0.0082225 -0.000818 0.0014628
0.0017052 0.0018139 0.00057443 0.0021172
-0.0019144 0.0018176 -0.02369 -0.0081086 0.31252 0.16393 0.0014336 -0.00013855
0.0010932 0.00031126 0.00033425 0.00036331
-0.00090454 -0.0020822 -0.0008263 0.0014196 0.0014253 -0.00013976 0.10688 0.25699
0.001899 -0.019036 -6.8686e-05 0.00011689
-0.0010046 0.003339 0.0016939 0.0017694 0.001039 0.00032332 0.0018508 -0.019081
0.0036769 0.22544 0.0039197 -0.015355
0.0026044 0.0013131 0.00063125 0.0021165 0.00036039 0.00031399 -1.1009e-05 0.00013317
0.0040149 -0.015294 0.024368 0.3184
1340000000 0.2052 0.23747 -0.016715 -0.020031 0.00038493 0.0041201 -0.0018972 -0.00084608
0.0015451 0.002764 0.0018091 -0.0013064
-0.016685 -0.020031 0.032671 0.37204 -0.020912 0.0044284 -0.00020615 0.0019227
0.0018091 0.00083389 0.0012671 0.00075501
0.00038833 0.0041135 -0.020924 0.004546 0.33548 0.11647 0.00082065 -0.00088804
0.00052476 -0.00057457 0.0001581 0.00019709
-0.0019369 -0.0007544 -0.00012529 0.001928 0.00082107 -0.00088676 0.14009 0.2375
-0.0074233 -0.016661 0.0010875 0.00044772
0.0015781 0.0027115 0.0018711 0.0008313 0.00055783 -0.00058466 -0.0074403 -0.01665
0.033007 0.22398 -0.0027859 -0.014201
0.0018679 -0.0013273 0.0012498 0.0007629 0.0001552 0.00024152 0.0011015 0.00041426
-0.0028288 -0.014223 0.062223 0.31503
1400000000 0.24009 0.20112 -0.023342 -0.0087622 0.0047725 0.0031129 -0.0022023 0.00082318
0.0025455 0.00099974 0.00037443 -0.0014387
-0.023291 -0.0087363 0.071288 0.36033 -0.01419 0.012354 0.0012693 0.0013487
0.0011619 -0.00062792 0.0010895 0.00030583
0.0047666 0.0030913 -0.014154 0.012431 0.34969 0.062575 -4.6686e-05 -0.0013425
0.00017289 -0.000152 0.00034132 0.00021759
-0.0021686 0.00078017 0.0012459 0.001343 -3.9341e-05 -0.0013295 0.17022 0.20906
-0.013758 -0.010246 -0.00092325 -0.00038888
0.0026149 0.0010147 0.0011474 -0.00064318 0.00015851 -0.00014439 -0.013802 -0.010229
0.06638 0.22254 -0.0095244 -0.0091923
0.00033486 -0.0013848 0.0011375 0.0002959 0.00035366 0.00019883 -0.00088177 -0.00035603
-0.0096633 -0.0091105 0.10774 0.30607
1460000000 0.26389 0.15822 -0.020712 0.0038061 0.005167 -0.001572 -0.001429 0.0016909
0.0021976 -0.00041498 -0.00017517 -0.00093473
-0.020669 0.0037669 0.10613 0.33894 -0.0052593 0.014956 0.0016546 0.00026468
0.0011209 -0.0012392 0.0012578 -0.00058232
0.005179 -0.0016365 -0.0051958 0.015037 0.35618 0.0074999 -0.0010662 -0.0010666
0.00029601 -0.00019753 0.00065077 -0.00030412
-0.0014856 0.0017524 0.001663 0.00026089 -0.001069 -0.0010658 0.19726 0.1804
-0.01504 -0.0037801 -0.00091449 0.0019261
0.002158 -0.00045131 0.0011229 -0.0012448 0.00026484 -0.00019647 -0.015068 -0.0037849
0.0956 0.21104 -0.011648 -0.0031188
-0.00016368 -0.00094574 0.0012511 -0.00061928 0.00062109 -0.00028504 -0.00097257 0.0019402
-0.011535 -0.0031509 0.14159 0.28613
1520000000 0.27772 0.11757 -0.015487 0.009538 0.0031737 -0.0039525 0.00013902 0.0026494
0.002388 -0.0019073 -0.0011905 -0.00020846
-0.015469 0.0095178 0.14049 0.32561 0.0021778 0.012247 0.0016799 -0.00067441
0.00019715 -0.0010561 0.00036448 -0.00096264
0.0031332 -0.0039667 0.0022404 0.01225 0.3491 -0.049137 -0.00075142 -0.00034695
0.00076822 -0.00090346 0.0001234 -0.00014876
0.00014329 0.0026228 0.0016792 -0.00069759 -0.00075016 -0.00035176 0.22138 0.14231
-0.014976 0.0016836 0.0013012 0.0019995
0.0023549 -0.0018716 0.00021254 -0.0010516 0.00076668 -0.00091435 -0.015018 0.0017413
0.12432 0.20036 -0.011768 0.0012668
-0.0012197 -0.00020933 0.00034158 -0.00096884 0.00011937 -0.00018367 0.0013178 0.0019972
-0.011827 0.0013011 0.17519 0.26799
1580000000 0.28851 0.071912 -0.0089609 0.013288 -0.0011678 -0.0045619 0.0015552 0.001846
-0.00015453 -0.0022217 -0.00024143 0.0003861
-0.0089573 0.013261 0.16871 0.30097 0.0054138 0.0071204 0.00063965 -0.0015648
-0.00040168 -0.0011563 -0.0001826 -0.00078577
-0.0011543 -0.0045366 0.0054753 0.0070997 0.3287 -0.10673 -0.0013936 0.00021237
-0.00037419 -0.0013796 0.00026202 -0.00052946
0.0015914 0.0018817 0.00061513 -0.0015853 -0.001401 0.00021914 0.23605 0.10268
-0.011803 0.006966 0.002123 0.00087583
-0.0001639 -0.0022392 -0.00043718 -0.0011531 -0.00038152 -0.0013847 -0.011785 0.0069666
0.14952 0.18564 -0.0093937 0.0074097
-0.00023336 0.0003841 -0.00017194 -0.00081044 0.00027821 -0.00060431 0.0021259 0.00086831
-0.0092757 0.0073664 0.20889 0.24249
1640000000 0.29189 0.031171 -0.0020916 0.012394 -0.0028121 -0.0022354 0.0027249 0.0010112
-0.00057222 -0.0017015 -0.00039541 0.00051388
-0.002093 0.012393 0.1986 0.27693 0.0054463 0.0021871 -0.00051405 -0.0018703
-0.00092636 -0.00062784 -0.00044384 -0.00067905
-0.0028172 -0.0022172 0.0054619 0.0021635 0.29923 -0.15585 -0.00079331 0.0011921
-0.0010817 -0.0011487 -0.00010129 -0.00038635
0.0027193 0.0010235 -0.00053231 -0.0018711 -0.00082086 0.0012118 0.24902 0.053669
-0.0078311 0.0083825 0.0026388 -0.00069151
-0.00058373 -0.0016666 -0.00094272 -0.00061396 -0.0010889 -0.0011211 -0.0078159 0.0084617
0.17354 0.16459 -0.0044477 0.0094576
-0.00037776 0.00050166 -0.000455 -0.00070381 -0.00011029 -0.00042465 0.0025605 -0.00071571
-0.0045543 0.0094915 0.23482 0.21264
1700000000 0.28644 -0.013853 0.0014887 0.0098665 -0.0034534 0.00036269 0.0031276 -0.0012072
-0.0020816 -0.00070346 0.0006316 0.00032827
0.0014679 0.0098766 0.2178 0.24554 0.0028053 -0.00040768 -0.0014718 -0.00070031
-0.00088482 -0.00010916 -0.00077494 -0.00049979
-0.0034769 0.00041479 0.0028082 -0.00043512 0.25562 -0.19474 2.049e-05 0.0015913
-0.0021573 -0.00017029 -0.00038164 -0.00090897
0.0031537 -0.0011851 -0.0014881 -0.00069864 7.6797e-06 0.0016072 0.24638 0.0031515
-0.0051219 0.0094355 0.0017241 -0.0020814
-0.0021096 -0.00070551 -0.00090944 -7.1309e-05 -0.002152 -0.00018021 -0.0050831 0.0094365
0.19313 0.14732 0.00028158 0.0096807
0.000646 0.00036875 -0.00079465 -0.00051201 -0.00039185 -0.00089624 0.0017501 -0.0020906
0.00033168 0.0097047 0.253 0.17929
1760000000 0.27557 -0.06264 0.0041095 0.006721 -0.0019786 0.0012492 0.0013495 -0.0034839
-0.001308 0.00053259 0.00025417 -0.00057714
0.0040868 0.0067149 0.24413 0.206 0.00018741 -0.0017248 -0.0012517 2.7588e-05
-0.0012006 0.00095108 -0.00058721 0.00036385
-0.0019999 0.001263 0.0002028 -0.0017452 0.20681 -0.22678 0.0010644 0.0013294
-0.0012188 0.0014983 -0.0012498 -0.00061471
0.0013072 -0.0034923 -0.0012406 9.6864e-06 0.0010487 0.0013364 0.23731 -0.049165
-0.0015003 0.0089539 -8.6062e-05 -0.0025401
-0.0012751 0.00053154 -0.0011971 0.0009571 -0.001213 0.0015219 -0.0015176 0.0089681
0.20984 0.11512 0.0042676 0.0070709
0.00033839 -0.00059473 -0.00055055 0.00034572 -0.0012758 -0.00065825 -0.00013122 -0.0025426
0.0041824 0.0070812 0.26657 0.14199
1820000000 0.25255 -0.10037 0.0045378 0.0031236 0.00028191 0.0023762 -0.0008838 -0.0031004
-0.0012092 0.00088903 -7.2987e-05 -0.00015271
0.004543 0.003109 0.25517 0.17645 -0.0019939 0.00013259 -0.0014961 0.0009884
-8.018e-05 0.001335 -0.00064588 0.00040332
0.00030718 0.0023988 -0.0020015 0.0001384 0.15676 -0.24149 0.0017343 0.00074409
-0.00027201 0.0024019 -0.00174 0.00016924
-0.00091627 -0.003048 -0.0014817 0.0010128 0.0017223 0.00073131 0.20742 -0.09663
0.00039348 0.0077681 -0.0018345 -0.0018156
-0.0012415 0.00093723 -5.9665e-05 0.0013397 -0.00029293 0.002385 0.00043187 0.0077681
0.23002 0.088552 0.0051199 0.0031813
-7.4911e-05 -0.00013626 -0.00066949 0.00044021 -0.001647 0.00017512 -0.0017748 -0.0018242
0.005191 0.0032113 0.27045 0.10698
1880000000 0.21835 -0.14167 0.0024541 0.00075449 -0.00031837 0.0022468 -0.002816 -0.0023014
-0.00021989 0.0018329 0.00026196 -0.00053015
0.0024389 0.00074636 0.25977 0.12982 -0.0038898 0.0028181 -0.00024444 0.0018757
0.00062596 0.0014381 2.933e-05 0.0010202
-0.00031284 0.0022284 -0.0038697 0.0028194 0.10532 -0.24959 0.002112 -0.0010559
0.0016438 0.0020393 -0.0010276 0.0015012
-0.0028794 -0.0023621 -0.00027639 0.0018702 0.0020982 -0.001046 0.16652 -0.13735
0.001528 0.0054958 -0.0023486 0.00037246
-0.00019775 0.0017718 0.00060918 0.0014442 0.0016913 0.002047 0.0014698 0.0054994
0.23665 0.058816 0.0053815 0.0013278
0.00030905 -0.00050464 7.3877e-05 0.0009704 -0.0010613 0.0014962 -0.0024205 0.00032485
0.0052833 0.0013176 0.27148 0.072734
1940000000 0.17925 -0.16797 0.0002344 -0.0011495 0.0017749 0.0018137 -0.003917 0.00024739
0.0011723 0.00090797 -0.00038416 -0.00047192
0.00022864 -0.0011274 0.26116 0.098661 -0.0018713 0.0057165 0.0010849 0.0013526
0.0020952 0.0004351 0.0010516 0.00040399
0.0017417 0.0018288 -0.0018681 0.0057371 0.06154 -0.24145 0.00055577 -0.0025373
0.0024399 0.00040079 0.00040457 0.0018283
-0.0038632 0.00020185 0.0011223 0.0013477 0.00056059 -0.002503 0.11358 -0.16785
0.00077779 0.0038429 -0.0016259 0.0015287
0.0011821 0.00094733 0.0021004 0.0004171 0.0023874 0.00040405 0.00084359 0.0038966
0.2425 0.022291 0.0039018 -0.0024393
-0.00047213 -0.00049014 0.00096955 0.00045303 0.00044914 0.0017739 -0.0014431 0.0015546
0.0040043 -0.0023853 0.26193 0.037259
2000000000 0.13369 -0.18326 -0.003446 0.00092711 0.002913 0.0014122 -0.0024 0.0037065
0.00086028 0.00047976 -0.00088893 0.0003496
-0.0034399 0.0008979 0.24789 0.063358 -0.00061125 0.0078698 0.0016899 0.00031916
0.0012332 -0.001427 0.0003726 9.0622e-05
0.0029007 0.001406 -0.00055289 0.0078777 0.020224 -0.22752 -0.0016721 -0.0016431
0.0019385 -0.0011089 0.0015671 0.0015523
-0.00246 0.0037757 0.0016649 0.00030638 -0.0016574 -0.0015783 0.060189 -0.17792
-0.00061772 0.0033019 0.00021171 0.0022818
0.00091111 0.00047125 0.0012102 -0.0014297 0.0019551 -0.0010959 -0.00065327 0.0032673
0.24104 -0.010541 0.00068166 -0.0032303
-0.00084618 0.00045737 0.00046415 5.6167e-05 0.0016124 0.0014653 -2.1315e-05 0.0021948
0.00064361 -0.0032941 0.24927 0.0092198
2060000000 0.086329 -0.19108 -0.0043922 0.0031462 0.0030411 -0.00066094 0.00082223 0.0036616
0.0015491 -0.00063409 -0.00033305 0.0010992
-0.0043874 0.0031439 0.23464 0.034378 0.0045712 0.0088765 0.00093979 -0.00061726
0.00044348 -0.0016324 0.00064326 -0.00024506
0.0030021 -0.00065104 0.004669 0.008875 -0.012973 -0.2093 -0.0020259 0.00048005
0.00067407 -0.0022374 0.0028536 0.00034968
0.00081175 0.0035909 0.00091701 -0.00058224 -0.0020113 0.00049775 0.0081918 -0.17421
-0.0016721 0.0043636 0.0010268 0.00082314
0.0016076 -0.00055542 0.00044604 -0.0016314 0.00068799 -0.002243 -0.0016598 0.0044683
0.2281 -0.049112 -0.0010945 -0.0044404
-0.00031925 0.0010817 0.00061301 -0.00018358 0.0028483 0.00028606 0.0012082 0.00085503
-0.00096551 -0.0043898 0.23498 -0.016132
2120000000 0.041668 -0.18207 -0.0034311 0.0065626 0.0024148 -0.0027714 0.0030742 0.0020334
0.00065462 -0.0014933 0.00070099 0.00025061
-0.0034264 0.0065199 0.21428 0.011465 0.0072228 0.0047511 0.0010906 -0.0011607
-0.0015156 -0.0020771 -5.3806e-05 -0.0010872
0.0024027 -0.002811 0.0072681 0.0047012 -0.040958 -0.19209 -0.00072753 0.0018317
-0.0016836 -0.0016579 0.00054584 -0.0022188
0.0031119 0.0020786 0.0010596 -0.0011966 -0.0007385 0.0018048 -0.04039 -0.157
-0.002323 0.0063513 0.0017197 0.00087923
0.00063948 -0.0015395 -0.0015709 -0.0020275 -0.001631 -0.0016345 -0.0023264 0.0063406
0.21367 -0.082949 -0.0052099 -0.002514
0.00079373 0.00034294 -3.9014e-05 -0.0011309 0.00056637 -0.0021935 0.0015492 0.00082996
-0.0052552 -0.0024666 0.21461 -0.030991
2180000000 0.0017704 -0.16981 -0.0019523 0.0096725 0.00052635 -0.0024635 0.0033665 -0.00033404
0.0001832 -0.001246 0.0011054 0.00040783
-0.0019843 0.0096593 0.19517 -0.0074252 0.0082502 0.003787 -0.00073067 -0.0016607
-0.0021314 0.0009611 -0.00011499 0.00024651
0.00050687 -0.0024128 0.0083305 0.0037566 -0.062176 -0.16891 0.0013344 0.0016476
-0.00087862 -9.247e-05 0.00033862 -0.0018648
0.003242 -0.00045462 -0.00074649 -0.0016488 0.0013027 0.0016652 -0.076458 -0.13161
-0.00084435 0.0092329 0.0018361 -4.7589e-05
0.00015727 -0.0011336 -0.0021131 0.00098204 -0.00089528 -0.00015249 -0.00089684 0.0092628
0.18755 -0.11424 -0.005695 0.0015571
0.0011341 0.0001311 -0.00010361 0.00024414 0.00035123 -0.001819 0.0019241 -3.7083e-05
-0.0057564 0.0014911 0.1984 -0.046504
2240000000 -0.027534 -0.14512 0.0022475 0.01104 -0.00061371 -0.0029549 0.0017473 -0.0025932
-0.0017443 -0.00078225 0.00082849 -0.0018525
0.002193 0.011005 0.175 -0.012271 0.0088674 2.0058e-05 -0.00077406 -0.00043057
-0.00031349 0.0012771 -0.00070442 -0.00052422
-0.0005748 -0.0029161 0.0088715 -2.2306e-05 -0.07994 -0.14404 0.0018995 -0.0015884
-0.001209 4.6361e-05 -0.0024391 -0.0015135
0.0018144 -0.0024341 -0.0007681 -0.0004053 0.0019069 -0.001582 -0.11004 -0.10221
0.0017755 0.011099 0.0015788 -0.00080013
-0.0017311 -0.00073677 -0.00031489 0.0013519 -0.0012374 3.5207e-05 0.0017424 0.011136
0.15861 -0.1308 -0.0057454 0.0039816
0.00082012 -0.0018863 -0.00060951 -0.00053457 -0.0024425 -0.0015124 0.0016462 -0.00071476
-0.0057699 0.0039616 0.17402 -0.056301
2300000000 -0.053811 -0.11852 0.0077365 0.0091581 -0.001286 -0.0020034 -0.00072891 -0.0014281
-0.0012963 0.00057721 -0.00094365 -0.00076885
0.0077233 0.0091515 0.15594 -0.021766 0.0087352 -0.0022217 -0.0008593 0.0004764
7.4656e-05 0.0014945 0.00018688 0.00077015
-0.0013148 -0.0019126 0.0087407 -0.0022954 -0.091327 -0.12035 -8.7615e-06 -0.0016708
1.529e-05 0.0019572 -0.0019177 0.00074943
-0.0008931 -0.001558 -0.00089251 0.00049565 -4.9116e-05 -0.0016711 -0.13013 -0.06773
0.0058856 0.011026 0.00048702 -0.001885
-0.0012628 0.00062876 5.7028e-05 0.0015085 5.9436e-05 0.0019774 0.0060682 0.011103
0.12329 -0.15203 -0.0038451 0.0075771
-0.0008215 -0.0008361 0.00016068 0.00080633 -0.001968 0.00075086 0.00044322 -0.0018903
-0.0039507 0.0075197 0.15906 -0.057834
2360000000 -0.071655 -0.087849 0.010584 0.008379 -0.0011883 -0.0015135 -0.0016524 -0.00080589
-0.00069416 0.00099305 -0.0015566 -0.00062783
0.010579 0.0083795 0.14595 -0.02202 0.0082116 -0.0051925 -0.00074207 0.0010344
0.0019115 0.00014463 0.00011819 -0.00032002
-0.0011924 -0.0015272 0.0081755 -0.0052338 -0.10226 -0.098624 -0.0027488 -0.001162
0.0009416 3.4551e-05 -0.00085616 0.0017608
-0.0014315 -0.00090759 -0.00080663 0.0010124 -0.0027296 -0.0011612 -0.14792 -0.035441
0.010314 0.01015 0.0014095 -0.0020347
-0.0005433 0.0010446 0.0019049 0.00011954 0.00094727 7.6787e-05 0.010405 0.010103
0.094102 -0.15266 0.00025175 0.0083893
-0.00164 -0.00053571 0.00010535 -0.00033813 -0.00089564 0.0018185 0.0014347 -0.0020305
0.00039303 0.0084141 0.13578 -0.062047
2420000000 -0.07955 -0.059595 0.014165 0.0026949 -0.0031895 -0.0011819 -0.00074914 0.00074665
0.0011588 0.0014345 -0.0015407 0.0017149
0.014155 0.0027205 0.12989 -0.021864 0.0046109 -0.0071414 0.0012983 0.0010296
0.00069632 -0.0015769 -0.00038914 -0.00013481
-0.0032129 -0.0011755 0.0045658 -0.0071599 -0.11433 -0.077587 -0.0022669 0.0013405
-2.561e-05 -0.00022125 0.00043712 0.0027359
-0.00072701 0.00067594 0.0013715 0.0010221 -0.0022721 0.001323 -0.15618 0.0084216
0.014375 0.0074194 -0.00020893 -0.0025183
0.0011544 0.0014464 0.00072786 -0.0015824 7.1591e-05 -0.00030352 0.014491 0.0074348
0.059506 -0.15092 0.0011371 0.0093647
-0.0015187 0.0016724 -0.00038324 -0.00017419 0.00047453 0.0027576 -0.00012267 -0.0024489
0.0011672 0.0093094 0.1177 -0.056049
2480000000 -0.080644 -0.030463 0.013804 -0.0026731 -0.0016782 -5.7438e-05 -0.00038325 0.0015283
0.001789 -0.00026537 0.0001131 0.0017557
0.0138 -0.002686 0.13135 -0.024102 0.0025907 -0.0090777 0.0012207 6.3654e-05
-0.00071218 -0.00099769 -0.00018394 -0.00016244
-0.0016269 -6.2168e-05 0.0025022 -0.0091252 -0.1178 -0.058786 -0.00070663 0.0034561
-0.00028518 -0.00074624 0.0019013 0.001044
-0.00029382 0.0014966 0.0012518 3.1277e-05 -0.00068901 0.0034429 -0.15814 0.044328
0.017919 0.0009241 -0.0015257 -0.0023369
0.0019798 -0.00022914 -0.0006842 -0.0009484 -0.00024012 -0.00078295 0.017991 0.00069091
0.029365 -0.1445 0.0044702 0.0077179
0.00011088 0.0015912 -0.0001866 -0.00017763 0.0019201 0.0010013 -0.0015828 -0.0024366
0.0043634 0.0076721 0.097985 -0.053668
2540000000 -0.085635 -0.0020018 0.01159 -0.0064734 -0.0024472 0.0009451 0.00084138 0.0007244
0.00024093 -0.0018306 0.00091776 0.0015828
0.01158 -0.0064763 0.11774 -0.014529 -0.0013267 -0.0080717 0.00066712 -0.001506
-0.0015449 -4.6735e-05 -0.00047973 0.00032326
-0.0024415 0.0010183 -0.00136 -0.0080594 -0.12454 -0.034261 0.0021994 0.0024631
-0.0010918 -4.3769e-05 0.0018298 -0.0008504
0.00074094 0.00059239 0.00064876 -0.0015301 0.0022037 0.0024777 -0.15744 0.084265
0.01731 -0.0057303 -0.002376 -0.0019077
0.00013665 -0.001725 -0.0015644 6.1445e-05 -0.0010125 -2.7768e-05 0.017363 -0.0056823
0.0039563 -0.1295 0.0066859 0.0062497
0.00092678 0.0017004 -0.00047813 0.00035726 0.0018425 -0.00080152 -0.0023512 -0.0018083
0.0070021 0.0061826 0.082281 -0.038194
2600000000 -0.078163 0.022216 0.0083217 -0.0099592 -0.0013005 0.0026161 0.00076231 -0.00035142
-0.0010081 -0.0013135 0.0018239 0.00036739
0.0083337 -0.0099473 0.11348 -0.03096 -0.0037699 -0.0061156 -0.00047272 -0.00066026
-0.00033913 0.0015913 -0.00015632 0.00063383
-0.0012633 0.0026575 -0.0038237 -0.0061094 -0.12822 -0.010213 0.0031602 8.3013e-05
-0.00021772 0.001567 0.0014158 -0.0016206
0.00083736 -0.00034772 -0.00047488 -0.0007358 0.0031586 0.00012448 -0.1423 0.11684
0.014381 -0.011678 -0.0031304 0.00025693
-0.0010099 -0.0012554 -0.00036234 0.0015613 -0.00011393 0.0015462 0.014354 -0.011807
-0.0225 -0.11285 0.0091573 0.0059349
0.0018375 0.00029197 -0.0001802 0.00059941 0.0014237 -0.0016566 -0.003152 0.00020569
0.0088778 0.0058567 0.075602 -0.024093
2660000000 -0.073765 0.047705 0.0043263 -0.011696 -0.00016091 0.0010079 -9.0491e-05 5.1921e-05
-0.0027354 0.00025881 0.0013455 -0.00083405
0.0043444 -0.011653 0.11959 -0.027001 -0.0049393 -0.0043976 -0.0011265 -0.00045948
0.00034437 0.0018485 0.0005105 0.00070733
-0.00013435 0.00097656 -0.004936 -0.0043627 -0.12869 0.0093981 0.00183 -0.0017926
0.00042029 0.00069514 -0.0010633 -0.001772
-0.00012201 -1.7477e-05 -0.0011201 -0.00039882 0.0018158 -0.0017984 -0.12473 0.14809
0.0081797 -0.016168 -0.0025249 0.00077201
-0.0028074 0.00031033 0.00041687 0.001865 0.00040636 0.00071261 0.0080749 -0.01628
-0.039853 -0.098766 0.010353 0.0013613
0.0013041 -0.00069774 0.00056223 0.00071318 -0.0010222 -0.0017503 -0.0025079 0.0007806
0.010555 0.0014483 0.069641 -0.0042522
2720000000 -0.062148 0.067361 0.00011542 -0.011629 -0.00033451 0.002635 -0.00012675 -0.00010056
-0.0022009 0.0020233 0.00045496 -0.0014726
0.00013951 -0.011635 0.10558 -0.029394 -0.0051686 -0.00095371 -0.0015314 0.00040542
0.0016701 0.00051081 0.00083587 -0.00018492
-0.00033063 0.002658 -0.0052162 -0.00086943 -0.12294 0.039898 0.00030207 -0.0023007
0.00036077 0.00068097 -0.0014748 0.00057914
-4.7654e-05 -3.8836e-05 -0.0014957 0.00036644 0.00034832 -0.0022992 -0.091627 0.17904
0.0010939 -0.01643 -0.0017244 0.0023409
-0.0019641 0.0021635 0.0016354 0.00046707 0.00034632 0.00080855 0.00087905 -0.01628
-0.055309 -0.072374 0.012272 -0.00072892
0.00048979 -0.0016974 0.00080238 -0.00017776 -0.0014782 0.00064259 -0.0017023 0.0024623
0.01203 -0.00069379 0.075083 0.01621
2780000000 -0.048631 0.08551 -0.0043792 -0.010373 -0.00031016 0.0011104 0.00069331 -0.00022321
0.001435 0.0027062 -0.0005701 -0.0020021
-0.0043735 -0.010388 0.10374 -0.042516 -0.0039823 0.00034242 -0.00014029 0.0015539
0.0016756 -0.0010432 2.6895e-05 -0.00027345
-0.0003126 0.0011511 -0.0039601 0.00036348 -0.12095 0.069026 -0.001794 -0.0015671
0.00035101 -0.0003592 -0.00057744 0.00084623
0.00069027 -0.00026505 -0.00018945 0.0016215 -0.0017761 -0.0015861 -0.062942 0.20025
-0.0049781 -0.014468 -0.00064595 0.0021249
0.0012234 0.0026324 0.0016683 -0.00098842 0.00034999 -0.00034603 -0.0050333 -0.014723
-0.068943 -0.047336 0.0097058 -0.0056923
-0.00070493 -0.0017767 8.3287e-05 -0.00025718 -0.00057469 0.00094958 -0.0005776 0.0020091
0.0096986 -0.0057319 0.078119 0.03341
2840000000 -0.033447 0.10216 -0.0074771 -0.0072309 0.0014416 0.0020333 -0.0001047 -0.00017931
0.0015148 0.0011224 -0.0017031 0.00024252
-0.0074356 -0.0072289 0.10126 -0.034657 -0.0032868 0.0014987 0.00034854 0.00075649
-0.00012671 -0.0013766 3.4793e-05 1.7336e-05
0.0014786 0.0020113 -0.0032796 0.0015157 -0.11516 0.09534 -0.0014159 0.000325
0.00037049 0.00040085 0.0010812 0.0011784
-0.0001654 -0.00025004 0.00042042 0.00072137 -0.0013737 0.0003756 -0.027785 0.21731
-0.0093148 -0.01062 0.00052639 0.0014271
0.0015308 0.0011874 -0.00013317 -0.0014415 0.00037381 0.00044734 -0.0093682 -0.010351
-0.075605 -0.021564 0.0084218 -0.0067542
-0.0015409 0.00030972 -3.3099e-05 2.9695e-05 0.0011075 0.0011434 0.00034106 0.0014582
0.0083376 -0.0065867 0.092929 0.050548
2900000000 -0.018411 0.12124 -0.0088888 -0.0031986 0.0017429 0.00013077 0.00038954 -0.00083998
0.002068 -0.0010016 -0.00085646 7.6613e-05
-0.0088723 -0.0031885 0.083649 -0.042985 -0.00087282 0.0028073 0.00092389 0.00039903
-0.00040663 -0.001327 -0.0001931 1.2721e-06
0.0017604 8.2948e-05 -0.00083316 0.0028486 -0.098011 0.12768 -0.00095536 -8.3399e-05
-0.00020829 -0.0011064 0.0018746 -0.00044245
0.00041261 -0.00092938 0.00090372 0.00031753 -0.00096117 -5.6854e-05 0.010083 0.2202
-0.011503 -0.0050973 0.0013414 0.0018925
0.0020093 -0.0011845 -0.00045732 -0.0013031 -0.00023851 -0.0011206 -0.011409 -0.0050912
-0.074371 0.011077 0.0063694 -0.0098776
-0.0010411 0.0001023 -0.00019478 8.1748e-05 0.0019634 -0.00048424 0.0013675 0.0019183
0.0064319 -0.0097447 0.10849 0.055824
2960000000 0.0015539 0.13289 -0.0086721 0.00038663 0.00054017 0.0012702 -0.00060851 -0.00087351
-9.597e-05 -0.0019022 -0.000852 0.00056437
-0.0086495 0.00039056 0.091374 -0.042408 -0.00041352 0.0011632 0.00095547 8.337e-05
-0.0012086 -0.00080522 0.0004978 0.00041364
0.00052376 0.0012523 -0.00039892 0.0011498 -0.081169 0.15868 -0.00072744 0.00043616
-0.00046424 0.00058954 5.9247e-05 -0.0024215
-0.00067351 -0.00075924 0.0010393 0.00013708 -0.00077768 0.00048099 0.050559 0.22769
-0.011259 -6.3326e-05 0.0015992 0.00043228
4.5535e-06 -0.0017717 -0.0011899 -0.00083458 -0.00043917 0.00059065 -0.011352 0.00011777
-0.066209 0.037587 0.0018595 -0.011182
-0.00066058 0.00047152 0.00048984 0.00035143 -2.7091e-05 -0.0024088 0.0014624 0.00028354
0.0018186 -0.011198 0.12736 0.067158
3020000000 0.020502 0.14774 -0.0065101 0.0037352 0.0013044 -0.00030835 -0.0010456 -0.00017735
-0.00061493 0.00040506 -3.3521e-05 0.00056435
-0.0065473 0.0037322 0.081058 -0.030413 -3.7813e-05 -5.7574e-05 0.00056425 -0.00087857
-0.0017156 0.00043246 0.00065279 -0.00030675
0.0013032 -0.00027497 -6.2525e-05 -3.7263e-05 -0.059194 0.18438 -0.00040983 0.00098894
0.00048973 0.0003838 -0.00066813 -0.0017181
-0.00094822 -0.00010389 0.00050767 -0.00096039 -0.00039021 0.00098908 0.090807 0.22202
-0.0089415 0.0036057 0.0007458 0.00033374
-0.00063815 0.00031786 -0.0017567 0.00047119 0.00035795 0.000413 -0.0087417 0.0036764
-0.05247 0.064691 -0.00064448 -0.010859
-0.00018373 0.00056419 0.00067214 -0.00022935 -0.00067133 -0.0016624 0.00089654 0.00036617
-0.00048114 -0.010734 0.14874 0.064248
3080000000 0.046845 0.15612 -0.0046943 0.0058856 0.0017205 -0.00013361 -0.00047549 -4.4521e-05
-0.00073386 0.00032232 3.9645e-05 0.00059108
-0.0046612 0.0059066 0.078279 -0.026103 -0.00018237 0.00016432 -0.00022584 -0.00040268
-0.0002725 0.00098497 -0.00017006 -0.00059084
0.0016368 -0.0002005 -0.00021863 0.0002108 -0.02257 0.20576 -0.0006407 0.00025759
0.00037671 0.00071908 -0.0021847 -0.00072907
-0.00057046 -1.3414e-05 -0.00013293 -0.00035688 -0.000686 0.00026107 0.12412 0.21372
-0.0053853 0.0067226 0.0015354 0.0002247
-0.00072868 0.0002905 -0.0001829 0.0010312 0.00024973 0.00059261 -0.005512 0.0067857
-0.030141 0.092986 -0.0056053 -0.0095306
0.0001742 0.00064465 -0.00018038 -0.00058225 -0.0021746 -0.00071426 0.00152 0.00019446
-0.0056048 -0.0094707 0.16288 0.070753
3140000000 0.074642 0.16136 -0.001213 0.0075675 0.0028065 -0.001269 -0.001219 0.0010491
0.0014396 0.00062834 0.00027915 1.7355e-05
-0.0012362 0.0075313 0.073614 -0.026509 -0.0010983 -0.00033625 0.00071378 -0.00032984
-0.00014106 0.00095454 0.00060764 -0.00042067
0.0028155 -0.0012713 -0.0010808 -0.00030789 0.018906 0.22799 0.00011505 0.0017793
0.0013987 -0.00018421 -0.0026323 0.00091153
-0.0010407 0.0010586 0.00073498 -0.00035154 0.00013603 0.0016808 0.15977 0.18971
-0.0016918 0.0074509 0.00076072 -0.001256
0.0016085 0.00066903 -0.00020018 0.00094518 0.0013225 -0.00027568 -0.0015682 0.0075979
-0.016904 0.11269 -0.0073319 -0.0060009
0.00010376 -0.00020325 0.00059889 -0.00038263 -0.002642 0.00095615 0.00082022 -0.0012534
-0.0074127 -0.0058964 0.18744 0.062493
3200000000 0.10715 0.17147 0.0038599 0.0066099 0.0010503 -0.0028841 3.6978e-05 0.0016789
0.00044518 -0.0017928 -5.5146e-06 0.00043989
0.0038424 0.0065565 0.084917 -0.025837 -0.0012626 0.00034983 -0.00052132 -0.0010223
0.00066009 0.0010797 -0.00045541 -0.0010495
0.00096161 -0.0028636 -0.0012089 0.00037305 0.064035 0.23208 0.0013144 0.00054151
-4.263e-05 -0.0022206 -0.0015721 0.0024605
-3.0937e-05 0.0016614 -0.00055535 -0.00089837 0.0013409 0.00056011 0.18219 0.16712
0.0015339 0.0065421 0.00077354 -0.0015789
0.00038174 -0.0017733 0.00074372 0.0011266 7.3937e-05 -0.0021903 0.0016048 0.0063531
0.018416 0.1305 -0.0089481 -0.0023737
8.5849e-05 0.0005909 -0.00033563 -0.0010632 -0.0015868 0.002449 0.0007397 -0.0015942
-0.008935 -0.0022535 0.2034 0.061228
3260000000 0.13791 0.16418 0.0041901 0.0032833 -0.00065354 -0.0027033 0.0011081 0.00070348
0.00023324 -0.0018413 -0.00010537 7.849e-05
0.0041929 0.0033062 0.092178 -0.028997 -0.0018961 0.0020409 -0.00050049 -0.00024787
0.00085397 -0.00053603 -0.00092184 0.00017945
-0.00060259 -0.0026936 -0.0018854 0.0020587 0.1131 0.22889 0.00042748 8.0252e-05
-0.00066692 -0.001127 0.0005344 0.0021053
0.0010578 0.00082365 -0.00038114 -0.00029057 0.00037668 6.6622e-05 0.20812 0.12944
0.0040081 0.0051453 -0.00092892 -0.0014849
0.0002158 -0.0017834 0.00085389 -0.00057097 -0.00073353 -0.0010151 0.0039542 0.0052355
0.040625 0.13985 -0.0073826 0.0031439
-7.3365e-05 0.00014228 -0.0010679 0.00016461 0.00046267 0.0021679 -0.00093653 -0.0014066
-0.0072567 0.0029867 0.2327 0.05164
3320000000 0.16904 0.15971 0.0072419 0.0015411 -0.00071972 -0.0020411 0.00075351 0.00015735
-0.0019924 -0.0014312 0.00040489 0.0001846
0.007252 0.0015629 0.099924 -0.024288 0.00055425 0.002462 -0.00037113 -0.00035243
-0.00019585 -0.00027065 -0.00053469 0.00016532
-0.0007849 -0.0018937 0.00059621 0.0024506 0.16159 0.22184 0.00035741 -0.00029636
-0.0013916 -0.00046006 0.00015639 0.00090532
0.00070273 6.1219e-05 -0.00042975 -0.00035629 0.00038056 -0.0003221 0.21846 0.10015
0.0050352 0.0023008 -0.00093302 -5.3077e-05
-0.0020001 -0.0014283 -0.00026524 -0.00033365 -0.0013017 -0.00042988 0.0050524 0.0021259
0.069605 0.14235 -0.0042068 0.0041977
0.00024968 0.00023381 -0.0004702 0.00022901 0.00019251 0.00088529 -0.00088336 -0.00011552
-0.0043464 0.004061 0.24899 0.039778
3380000000 0.20441 0.14335 0.0057593 -0.001933 -0.001061 0.00063847 0.00096268 0.0001744
-0.0014495 0.00063706 4.7411e-05 2.7912e-06
0.0057104 -0.0019232 0.11056 -0.033076 -7.9264e-05 0.0029666 -0.0011719 -0.00048041
-0.0001957 0.00011846 -0.00075144 0.00069618
-0.0010401 0.0006449 -0.00011318 0.0030117 0.20369 0.19948 0.00062774 -0.00046214
-0.0016533 0.00058375 0.0011872 0.0012122
0.0011329 0.00037322 -0.0010331 -0.0004475 0.00064911 -0.00047704 0.2336 0.066113
0.0064502 0.0014915 -0.00035576 0.00020427
-0.0014486 0.00083308 -0.00015805 0.00016956 -0.0018144 0.00066173 0.0064177 0.0013457
0.10816 0.13437 -0.0014336 0.0049472
0.00022796 4.5688e-05 -0.00093451 0.00055588 0.0011493 0.0013097 -0.00042519 0.00030637
-0.0013037 0.0050603 0.2798 0.021129
3440000000 0.23583 0.12331 0.0047996 -0.0038925 -0.0006374 -0.0016948 0.00079978 -0.00017037
-0.0014439 0.0018107 0.0010631 0.00012792
0.004842 -0.0038799 0.10392 -0.037103 0.0030057 0.0022822 -0.00087626 0.001177
5.3462e-05 0.00039381 0.0001888 0.00092941
-0.00068242 -0.0016501 0.0029483 0.0022149 0.24268 0.17192 -0.00028671 2.698e-05
0.00011723 0.0013863 0.0010442 0.00059847
0.00081392 -6.8614e-05 -0.00090393 0.0010568 -0.00031753 6.0416e-05 0.23448 0.03478
0.0070022 -0.0014101 -3.6932e-05 0.0001923
-0.0014784 0.0018439 -7.265e-05 0.00041479 0.00014727 0.001319 0.0070505 -0.0013438
0.13495 0.12832 0.0024496 0.0035168
0.00097647 2.5417e-05 0.00027075 0.00089816 0.0010699 0.00052881 8.5012e-06 0.00017053
0.0026103 0.0033703 0.29598 -0.0084713
3500000000 0.26924 0.091735 0.002666 -0.004834 -0.0013985 0.0014044 0.00094843 -0.0005404
-0.00086417 0.0010775 0.00054814 -0.00090257
0.0026238 -0.0047953 0.11747 -0.06135 0.0031297 0.0014952 -0.00043619 0.00051023
0.00051489 -3.1098e-05 -3.1208e-05 0.00031006
-0.0013414 0.0014215 0.0031564 0.0014297 0.27293 0.13762 0.00030021 -0.00013166
-0.00020107 0.0009409 0.0019002 -7.9527e-05
0.00098423 -0.00061072 -0.00032092 0.00064462 0.00023934 -0.0001178 0.24028 0.0067491
0.0064434 -0.0038549 -0.00034523 -9.3104e-05
-0.00084081 0.0011098 0.0005943 1.0404e-05 -0.00019383 0.00088949 0.0064912 -0.0041113
0.17707 0.10453 0.002797 0.00083432
0.00068605 -0.0007904 -8.0317e-05 0.00030529 0.0018583 9.3835e-06 -0.00048374 -0.00016743
0.0026671 0.001008 0.31764 -0.035779
3560000000 0.28817 0.058316 0.00038884 -0.0062312 -0.00011838 -0.00091448 0.00045358 0.00018507
0.0015943 0.0015149 -0.00020835 -0.0011686
0.0004119 -0.0062341 0.11084 -0.066496 0.0058522 -0.00057115 0.00049407 0.00059018
0.00062508 -0.00014177 0.00016288 0.00039563
-0.00017384 -0.00082095 0.0058312 -0.00064934 0.29992 0.095796 -5.3235e-05 -0.00032738
0.0006679 0.00049599 0.0013117 -0.00097658
0.00055039 0.00020676 0.00039994 0.00049784 -9.3864e-05 -0.00029907 0.22939 -0.029974
0.0050122 -0.0067429 -0.00063701 -0.00037489
0.0016674 0.0016423 0.00050659 -0.00022401 0.00068758 0.00055128 0.0047321 -0.0066232
0.19644 0.09519 0.0025452 -0.001004
-0.00027804 -0.0013416 0.00014633 0.00042333 0.0012811 -0.00095137 -0.00053496 -0.00030388
0.0026473 -0.0012611 0.32964 -0.076911
3620000000 0.30619 0.021691 -0.0013483 -0.0040561 -0.0019459 -0.00012541 0.00027174 -0.0017397
7.0837e-06 0.00064786 -0.00055309 -0.00069794
-0.0013192 -0.0040404 0.11261 -0.094799 0.0040818 -0.0038468 0.00011283 0.00048434
-0.00021172 -0.00086893 0.00074463 0.00032723
-0.0020216 -6.9684e-05 0.0040809 -0.0038844 0.31448 0.05241 5.8949e-05 -0.0010944
0.00020248 6.3806e-05 0.00060783 -0.00065162
0.00027045 -0.0018146 0.00013041 0.00052074 7.9204e-05 -0.0010989 0.21908 -0.059247
0.00015448 -0.0069497 -0.00078448 0.00075535
-8.5795e-05 0.00070667 -0.00020261 -0.00086093 0.0001478 0.00010136 0.00033729 -0.0070944
0.21965 0.059606 0.00086012 -0.001846
-0.00051551 -0.00073996 0.00068849 0.00032431 0.00057587 -0.00071068 -0.00081912 0.00067174
0.0005211 -0.0014431 0.33237 -0.10966
3680000000 0.31143 -0.023476 -0.0038253 -0.0039084 -0.0010671 0.0017974 -0.0010744 -0.00033823
0.0013821 -0.00012622 -0.0011275 -6.4683e-05
-0.0038408 -0.0038992 0.10902 -0.11251 0.0016313 -0.0046431 0.00071921 0.0003383
-0.00044071 -0.00067439 0.00085941 0.00022985
-0.0010324 0.0017621 0.0015758 -0.0045905 0.32547 0.0025068 -0.0008905 -0.00077687
0.00087217 0.00049245 0.00062426 -0.0018475
-0.00099085 -0.00025765 0.00072622 0.00024826 -0.00092749 -0.00076288 0.20628 -0.093931
-0.00093805 -0.0066607 -0.0012705 0.0015604
0.0012924 4.7092e-06 -0.00038925 -0.000609 0.00089275 0.00072936 -0.001228 -0.0065833
0.24056 0.036285 0.00011127 -0.0010199
-0.0011682 -0.00016689 0.00081695 0.00025475 0.0006668 -0.0018394 -0.0012456 0.0016287
0.00018321 -0.0015454 0.33371 -0.15595
3740000000 0.31328 -0.058214 -0.0033015 0.00021182 -0.002304 0.0024088 0.00018686 -0.0008513
-0.00066143 0.00019472 -0.00094322 0.00040012
-0.0032347 0.0001817 0.10053 -0.13345 0.00096578 -0.0051925 0.00030942 -0.00020327
-0.00030473 -8.1146e-05 0.0006341 0.00018137
-0.0022733 0.0025266 0.00091755 -0.0051999 0.32916 -0.035404 -0.000683 7.425e-05
-5.632e-05 -7.5208e-05 -0.00052562 -0.001449
1.7574e-05 -0.0010094 0.00028586 -0.00011269 -0.00068361 5.524e-05 0.18465 -0.11656
-0.0030392 -0.0055468 0.00053084 0.0025473
-0.00045839 6.2874e-05 -0.00035517 1.0185e-05 -0.00021786 -0.00022318 -0.0027708 -0.0056246
0.24878 0.0030872 -0.00050091 -0.0013172
-0.0009818 0.00030626 0.00062218 9.421e-05 -0.00049899 -0.0013101 0.0006579 0.0025087
-0.00069733 -0.0014348 0.31859 -0.19449
3800000000 0.30992 -0.10473 -0.0022053 0.00068623 0.00075974 0.003798 -0.0015085 -0.0016409
0.0014236 0.0011547 -0.0010006 0.00021448
-0.0021831 0.00075839 0.091153 -0.14882 -0.0017984 -0.0050113 0.00026386 0.00012895
-0.00086567 -0.00046487 0.0008029 -0.00012136
0.00080717 0.0037993 -0.0018934 -0.0049778 0.32691 -0.077872 -0.00076454 0.00070851
0.00085848 9.8024e-05 -0.0010826 -0.0006107
-0.0012464 -0.0016135 0.00031383 8.3032e-05 -0.0007421 0.00068448 0.17681 -0.14243
-0.0034912 -0.0039604 0.0012031 0.0012544
0.0014703 0.0011011 -0.00087142 -0.00043231 0.0010031 2.9624e-05 -0.0035895 -0.0040019
0.26538 -0.03605 0.00083797 7.4949e-05
-0.00086544 0.00039939 0.00067006 -0.00016154 -0.0011055 -0.00062377 0.0013244 0.0013577
0.001055 -8.9743e-05 0.313 -0.2357
3860000000 0.29841 -0.13618 -0.00090344 0.0010903 0.00258 0.0021125 -0.0019435 0.0010306
0.00069608 -0.0011866 -8.6945e-05 0.0014901
-0.00090466 0.0010738 0.071556 -0.15925 -0.003045 -0.0051612 0.00069247 -0.0007434
-0.00073341 0.0011507 0.00053626 -0.00093804
0.002535 0.002113 -0.0031353 -0.0051153 0.30709 -0.11824 -0.00070538 0.00074378
0.00030365 -0.00053201 -0.00095845 -0.00029008
-0.0019975 0.00097901 0.00064657 -0.00066888 -0.00070526 0.00079203 0.14814 -0.15767
-0.0029084 -0.004167 0.0019433 0.0011852
0.0008688 -0.0011377 -0.00075336 0.0010743 0.00024425 -0.00056029 -0.0027287 -0.0041584
0.26388 -0.063922 0.0006973 -0.0016489
-0.00026907 0.0014628 0.00061492 -0.001034 -0.00076189 -0.00027089 0.0019959 0.0013439
0.00039842 -0.0018298 0.28962 -0.275
3920000000 0.28561 -0.17615 0.0016048 0.00029992 0.0038438 0.002672 -0.00014294 0.00089334
0.00037505 -1.7149e-05 0.00041221 0.00053468
0.0016035 0.00033459 0.045712 -0.17535 -0.0048639 -0.0035641 -0.00047662 -0.00021262
0.00014109 0.0002047 -0.00014127 -0.00044069
0.0037674 0.0025746 -0.0049244 -0.0034794 0.30156 -0.15061 0.00034773 0.0012118
0.0017379 -0.0010106 -0.00036877 -0.00011186
-8.7503e-06 0.00087638 -0.00036039 -0.00016747 0.00040142 0.001217 0.12957 -0.16855
-0.0038953 -0.0029003 0.0023403 -0.00015199
0.00035079 1.9224e-05 0.00020885 0.00020833 0.0017643 -0.00091944 -0.0039923 -0.0028424
0.258 -0.11027 0.00046419 -0.0019823
0.00051592 0.00043439 -0.00026215 -0.0004458 -0.00036396 -0.00012344 0.0022883 -0.00020461
0.00072299 -0.0019984 0.2694 -0.30138
3980000000 0.25889 -0.21292 0.0018528 -0.0027024 0.0047915 -0.00013171 5.1304e-05 0.00098256
0.0007788 -0.00195 0.00057786 -0.00013962
0.0018244 -0.0027367 0.024164 -0.19061 -0.0057714 -0.001472 0.00074838 0.00059162
0.00050451 0.00054347 -0.00014891 -0.0011777
0.0048738 -0.0001957 -0.0057376 -0.0013932 0.27377 -0.18166 0.0013761 0.00022164
-0.00087967 -0.0013959 -0.00061305 -0.00069031
8.5523e-05 0.00099095 0.0007197 0.00052877 0.0013543 0.00021506 0.09333 -0.19143
-0.0041375 -0.0037488 0.0017538 -0.0010686
0.0010716 -0.0017193 0.00048112 0.00031344 -0.0008877 -0.001466 -0.0039954 -0.0036521
0.24757 -0.1412 0.0015856 -0.0039661
0.0002881 4.8576e-05 -7.7739e-05 -0.0011455 -0.00047608 -0.00062004 0.0017216 -0.0010638
0.0014147 -0.0042118 0.23475 -0.34187
4040000000 0.23126 -0.2382 -0.00026888 -0.0036959 0.0035254 -0.0030424 0.00018565 0.00022996
-0.00064341 -0.00089318 0.00060875 0.00027761
-0.00021216 -0.0036984 -0.0017459 -0.19753 -0.0050636 0.00016726 0.00016349 -0.0010344
-7.3931e-05 0.00025984 -0.001315 -0.00021352
0.0034892 -0.0030924 -0.0050995 0.00022941 0.2524 -0.21513 0.00018086 -0.00077088
-0.00070069 -0.00036563 -0.0011562 0.00036904
0.00031954 0.0002161 0.00026384 -0.00099639 0.00011153 -0.00076959 0.071034 -0.1856
-0.0065581 -0.0014419 0.001733 -0.00032465
-0.00079802 -0.0011302 -2.4137e-05 0.00037122 -0.00046581 -0.00031101 -0.0068176 -0.0015785
0.23635 -0.17317 -0.0017476 -0.0032503
0.00062147 0.00025675 -0.0013432 -0.00015454 -0.0012049 0.00040642 0.0016948 -0.0002748
-0.0014781 -0.0029725 0.19784 -0.35931
4100000000 0.20286 -0.2624 -0.0028567 -0.003015 0.00098747 -0.0036843 -7.2231e-05 5.8626e-06
0.00036628 -0.0015428 0.00066308 0.00033819
-0.0029258 -0.0030288 -0.026173 -0.20261 -0.0047788 0.0012772 -0.00025848 -0.00032165
0.00085098 0.00021952 -0.0005238 0.00028852
0.0010379 -0.0036821 -0.0048161 0.0013267 0.23188 -0.24205 0.0003348 3.1078e-05
-0.00068813 -0.00030463 -0.0012377 4.5516e-05
-0.00013907 -1.3622e-05 -0.00033306 -0.00037296 0.00024371 2.0754e-05 0.038388 -0.20075
-0.005922 0.0004852 0.0011827 -0.001531
0.00035036 -0.0016876 0.00081565 0.00020169 -0.00066661 -0.00035658 -0.0057117 0.00051818
0.22268 -0.19896 -0.0016571 -0.0038449
0.00062015 0.00036013 -0.00047939 0.0003171 -0.0012412 0.00015092 0.0011362 -0.001636
-0.0019374 -0.0040492 0.16631 -0.38651
4160000000 0.17349 -0.28034 -0.0036324 -0.0022284 -0.00027285 -0.0030927 0.00069909 -9.5767e-05
-0.0037966 -0.00049653 0.00083925 -0.00062285
-0.0036045 -0.0021675 -0.053049 -0.19932 -0.0044806 0.0026403 -0.00046181 -0.00024706
0.00041522 -0.00051479 -0.0010269 0.00036097
-0.00033983 -0.0030583 -0.0044381 0.0027165 0.19844 -0.25884 0.00057938 -0.00014927
-0.0011099 -0.00040901 -0.0013343 0.00080692
0.00078901 -0.00012581 -0.00054154 -0.0002571 0.00056693 -0.00024194 0.012937 -0.18832
-0.0053468 0.001367 0.001119 -0.0019798
-0.0038913 -0.00078027 0.00032823 -0.00033619 -0.0010346 -0.00057923 -0.0057534 0.0015195
0.19124 -0.23351 -0.0038263 -0.0040814
0.00094741 -0.00081066 -0.0011049 0.00035879 -0.0013281 0.00082836 0.0011676 -0.0020726
-0.0039144 -0.0039765 0.11622 -0.39608
4220000000 0.1467 -0.29619 -0.0045868 -8.3123e-05 4.9042e-05 -0.0036328 -0.00023182 -0.00029551
-0.00071378 0.00097169 0.00021871 -0.0012788
-0.0046098 -6.3773e-05 -0.088236 -0.18916 -0.0022098 0.0032229 -0.00018448 2.5674e-05
2.3683e-05 -8.1321e-05 -0.00062659 0.0010583
6.0013e-05 -0.0036551 -0.0022235 0.0032712 0.17008 -0.28437 8.6916e-05 -0.00012115
0.00017996 0.00028589 -9.8225e-05 0.0012257
-0.0003704 -0.00020354 -0.00015786 1.759e-05 0.00011539 -0.00014485 -0.0098288 -0.18659
-0.0043823 0.0022598 4.0309e-05 -0.0023289
-0.00069743 0.00087164 0.00014083 -5.5994e-05 0.00027533 0.00031938 -0.0039712 0.002269
0.17746 -0.25703 -0.0046639 -0.0025004
0.00014151 -0.0013862 -0.00058373 0.0012133 -7.9292e-05 0.001281 4.2927e-05 -0.0022368
-0.0047407 -0.0027193 0.089777 -0.40877
4280000000 0.11604 -0.30696 -0.0028775 0.001585 -0.0015361 -0.0042686 -0.00052842 0.00066538
-0.00022836 0.001319 -0.00072656 -0.00030046
-0.0028845 0.0016062 -0.11426 -0.19575 -0.0029126 0.0029028 -0.00061507 -0.00029177
0.00011424 0.00015705 0.00060997 0.00064755
-0.0015918 -0.0042682 -0.0029195 0.0029395 0.14098 -0.29305 0.000818 -0.00028431
-0.0010135 0.00090007 -0.00031738 0.00078907
-0.00052837 0.00065354 -0.00070603 -0.00033041 0.00076868 -0.00026365 -0.048696 -0.17267
-0.0046811 0.0025089 -0.00053388 -0.002085
-0.00043901 0.0012729 -2.6001e-05 0.00020621 -0.00091673 0.00084753 -0.0048746 0.0024594
0.13402 -0.28033 -0.0062812 -0.0012584
-0.00077081 -0.00030981 0.0006302 0.00062828 -0.00030989 0.00079838 -0.00064547 -0.002064
-0.0062613 -0.0011197 0.038767 -0.41632
4340000000 0.088473 -0.31572 -0.0017838 0.0019484 -0.0021911 -0.0017663 0.0002146 0.00048587
-7.3744e-05 0.00074647 -0.00016471 -0.00092048
-0.0018587 0.0019125 -0.13547 -0.16921 -0.0021221 0.0040536 -0.00015853 0.00046515
-0.00032869 -0.00035332 0.00034132 0.00026803
-0.0022391 -0.001749 -0.0020838 0.0040351 0.10536 -0.30955 -0.00023154 -0.0009628
0.00052658 0.00093552 0.00081456 0.0021554
0.00013291 0.000422 -0.00011036 0.00044481 -0.0002911 -0.00095186 -0.066312 -0.16911
-0.0039139 0.0035214 -0.0013328 -0.002652
2.8841e-05 0.00069591 -0.00033499 -0.00034529 0.00037527 0.00080898 -0.0038509 0.0037079
0.10753 -0.30446 -0.0043826 0.001728
-0.00017976 -0.00084586 0.00039956 0.00032627 0.00081746 0.0020845 -0.0012909 -0.0027656
-0.0042523 0.0016317 0.004415 -0.4101
4400000000 0.059013 -0.32204 -0.00075773 0.0014553 -0.0026233 -0.0017533 0.00085228 0.0013277
-0.00012336 0.00059454 1.3229e-05 -0.00049064
-0.00081476 0.0014074 -0.16403 -0.1609 -0.0010764 0.0041307 -0.00048177 0.00046974
0.00029812 -0.00043014 0.00046239 0.00037854
-0.0026894 -0.0017279 -0.0011249 0.0041709 0.077164 -0.31735 -2.5482e-05 -0.00020619
0.00052917 0.00017521 0.0010717 0.0013518
0.00080919 0.0013305 -0.00045841 0.00043705 -4.0024e-05 -0.00016827 -0.090774 -0.15695
-0.0032935 0.0049471 -0.0021751 -0.0013905
-0.0001045 0.00067796 0.0002681 -0.00049919 0.00053377 0.00027049 -0.0032827 0.0049518
0.077363 -0.31689 -0.0042446 0.00093903
-0.00019762 -0.00049566 0.00046298 0.00026475 0.0010234 0.0014759 -0.0020921 -0.0012728
-0.0040267 0.00090742 -0.040062 -0.41643
4460000000 0.022607 -0.32271 -0.0006159 0.00025428 -0.0041681 -0.0008392 0.001425 -0.00059448
-0.00054077 0.0013679 -0.0010381 -0.00039578
-0.00058487 0.00024326 -0.1872 -0.13219 -0.00039001 0.004531 -0.00038909 0.00082539
-0.00020554 -0.00048415 0.00039415 -0.00046358
-0.0041543 -0.00078265 -0.00034702 0.004536 0.050734 -0.32429 -0.00054711 -0.00055208
0.0006441 0.00041614 0.001772 0.00075804
0.0013894 -0.00058003 -0.00037122 0.00082706 -0.00059499 -0.0005744 -0.10533 -0.13513
-0.001621 0.0059587 -0.0022482 -0.00092329
-0.00049576 0.0011801 -0.00017366 -0.00053667 0.00056363 0.0006042 -0.0016839 0.0060589
0.041931 -0.31471 -0.0040668 0.0027822
-0.0010934 -0.00037925 0.00041421 -0.00044993 0.0018521 0.00074287 -0.0024567 -0.00096607
-0.0041533 0.0029718 -0.080405 -0.39898
4520000000 -7.5999e-05 -0.3238 -0.00046517 -0.00062919 -0.0036126 0.00037784 0.00064456 -1.6241e-05
0.001769 0.00011034 -0.00073009 0.00094367
-0.00049567 -0.00061877 -0.21122 -0.11498 0.00075613 0.0044405 0.00054513 0.00090215
-0.00028031 -4.7729e-05 0.00026839 -9.713e-05
-0.0036588 0.0004676 0.00081033 0.0044208 0.020459 -0.32271 -0.001071 0.00055979
0.00059157 -0.00050294 0.0019167 -0.00099273
0.00061673 -1.4123e-05 0.00052691 0.00091271 -0.0010779 0.00059674 -0.1219 -0.1264
-0.00071253 0.0055472 -0.0032049 -0.00039152
0.0017183 0.00020243 -0.00025571 -9.3122e-05 0.00055193 -0.00069069 -0.00060984 0.0054198
-0.0046917 -0.32717 -0.00282 0.0029683
-0.00065697 0.00093198 0.00020348 -0.00014081 0.0019078 -0.00096803 -0.003101 -0.00028757
-0.0025708 0.0027639 -0.10881 -0.39669
4580000000 -0.037473 -0.31848 -0.0013612 -0.0007847 -0.0030839 0.0025083 0.00080631 -0.00035364
0.0002671 0.00012832 -0.00056708 0.00067807
-0.0013486 -0.00075649 -0.23046 -0.090068 0.00076529 0.0038744 0.00061448 4.622e-06
-5.9661e-05 0.00010331 0.00013763 -0.00027278
-0.0030783 0.0025308 0.00084869 0.0038882 -0.011045 -0.32107 -7.8832e-05 0.00053423
-0.0003217 -7.3997e-05 0.0016795 -0.0010587
0.00080976 -0.00039008 0.0006732 -4.8465e-05 -0.00010077 0.00049191 -0.13349 -0.10259
0.0019964 0.0054838 -0.0026244 0.0010674
0.00027532 0.00021906 -0.00015597 0.00018557 -0.00039262 -0.00018591 0.0018891 0.005558
-0.031357 -0.33561 -0.0023345 0.0033163
-0.0006307 0.00067127 0.00019112 -0.00028082 0.001717 -0.0010948 -0.0027017 0.00096768
-0.0027118 0.003632 -0.1544 -0.36857
4640000000 -0.06384 -0.31193 -0.0024691 -0.0015882 -0.0028373 0.002449 0.00062804 -0.0014019
0.0014631 -0.00034009 8.8595e-05 0.0009492
-0.002467 -0.0016268 -0.24154 -0.061908 0.0013111 0.003801 0.00079329 0.00029662
-0.00039635 0.00036163 7.4408e-06 -0.00068643
-0.0028555 0.0025268 0.001378 0.0038079 -0.03565 -0.31483 0.00028829 0.00082536
0.0011075 0.00040415 0.00030367 -0.0021942
0.00063205 -0.0014371 0.00077622 0.00032933 0.00028255 0.00083153 -0.13884 -0.08751
0.0033287 0.0037874 -0.0024852 0.0018147
0.0014515 -0.0002895 -0.00032577 0.00033388 0.0010383 0.00037663 0.0034329 0.0036771
-0.065152 -0.32174 -0.0026527 0.0037955
3.4539e-05 0.0010752 3.2169e-05 -0.00078018 0.00030571 -0.0022478 -0.0025689 0.0018206
-0.0022632 0.0037094 -0.17365 -0.35812
4700000000 -0.090843 -0.30863 -0.0040471 -0.00016748 -0.0017691 0.004434 -0.0009699 -0.0011037
0.0010254 -0.00058896 0.00086754 0.00073419
-0.0040593 -0.00018006 -0.25355 -0.044153 0.0024196 0.004288 0.00047246 -0.00049829
0.00027279 0.00057828 -0.00028331 -6.6593e-05
-0.0016968 0.0044866 0.0025027 0.0042609 -0.065277 -0.31041 -0.0002913 0.00049483
0.00025692 -0.00011778 -0.00013758 -0.0014368
-0.0009575 -0.0010865 0.00048259 -0.00055659 -0.00028477 0.00047952 -0.15562 -0.067716
0.0032223 0.0017407 -0.0015685 0.0023963
0.001076 -0.00052218 0.0003515 0.0005981 0.00020391 -0.00023127 0.0031439 0.0017193
-0.10261 -0.31601 -0.0010132 0.0038549
0.00082935 0.00057549 -0.00021859 -5.656e-05 -0.00014534 -0.0015597 -0.0014351 0.0023588
-0.0010822 0.0039445 -0.21703 -0.33041
4760000000 -0.12196 -0.29449 -0.0048113 0.0010619 0.0004998 0.0046021 -0.00072772 -0.00073043
0.00029692 -0.0010885 0.0010614 -0.00039789
-0.0048063 0.0010473 -0.25101 -0.0020965 0.0030133 0.0032641 -7.7693e-06 -0.00068621
0.00056037 0.00022375 6.2016e-05 -0.00012239
0.000583 0.0045502 0.0030587 0.0032627 -0.097748 -0.2969 0.000803 0.00039773
0.00090799 -1.4556e-05 -0.0011347 -0.00092346
-0.00074191 -0.00069544 -4.8885e-05 -0.0006419 0.00082631 0.00040329 -0.1506 -0.050885
0.002271 0.00079479 -0.00079516 0.0027741
0.00025592 -0.0011667 0.00047955 0.00024838 0.00087999 -0.00016034 0.0025425 0.00095684
-0.1363 -0.30094 -0.0006636 0.0043964
0.0010318 -0.00031414 3.3753e-05 -0.00016506 -0.0010851 -0.00092719 -0.00088557 0.0028468
-0.00073237 0.004023 -0.22918 -0.309
4820000000 -0.14797 -0.28124 -0.0051534 0.002412 0.0012745 0.0029487 -0.00088776 -0.00050671
0.0005299 -0.0008763 0.00024635 -0.00044607
-0.0051317 0.0024292 -0.26303 0.020482 0.0042683 0.0033585 -9.1497e-05 -0.00032638
0.00026445 -0.00015299 -0.00026369 -0.00040432
0.0013493 0.0029716 0.0043241 0.0033214 -0.12339 -0.29304 0.00052124 -0.00027429
0.00050225 -0.00067671 -0.00073082 -0.00010972
-0.00095775 -0.00043644 -7.0233e-05 -0.00037846 0.00052833 -0.00028531 -0.16534 -0.033887
0.0017887 -0.00010368 -1.0391e-05 0.0029751
0.00056198 -0.00077904 0.00027122 -0.00017171 0.00054042 -0.00064038 0.0016117 -0.00030611
-0.17598 -0.28465 5.6693e-05 0.0031326
0.00030643 -0.00043835 -0.00029446 -0.0003341 -0.00067648 -7.1641e-05 7.6641e-05 0.0030532
-0.00023444 0.0033291 -0.26638 -0.27941
4880000000 -0.17967 -0.26329 -0.0045394 0.0044215 0.002057 0.0031907 -0.0014264 0.00022764
-0.00077367 -0.001037 0.00032698 -0.00019805
-0.0045588 0.0044228 -0.25554 0.060684 0.0046803 0.0017495 -0.00035359 -0.00018381
-0.00015859 7.5708e-05 -0.00018616 0.00022411
0.0021005 0.0031398 0.0047142 0.0016656 -0.143 -0.28157 0.00052211 -0.00036072
-0.00022596 -0.0014989 -0.00041808 -0.0001358
-0.0014026 0.00024569 -0.00040629 -0.00014753 0.00048779 -0.00034633 -0.15934 -0.015468
0.00081247 -0.00034658 0.0010733 0.0025663
-0.00074461 -0.0011679 -0.00016467 0.00017216 -0.00022778 -0.0014199 0.00089461 -0.000265
-0.20697 -0.27118 0.0002295 0.0030922
0.00023211 -0.00013112 -0.00020572 0.00020202 -0.00045345 -0.0001116 0.0010703 0.0025079
0.00035055 0.0029948 -0.27844 -0.25109
4940000000 -0.20134 -0.24636 -0.0033265 0.0066052 0.0029679 0.0011815 -0.00032222 0.00074458
-0.0010746 -0.00066412 2.4015e-05 -0.00067343
-0.00335 0.0066347 -0.26845 0.087255 0.0058371 0.0013819 -0.00011814 -4.7501e-05
0.00024933 -0.00022298 -0.00037605 6.9442e-05
0.0030076 0.0011264 0.0058361 0.0013008 -0.16288 -0.25817 9.2548e-05 -0.00050366
-0.00085123 -2.3304e-05 -0.00038763 -3.1987e-05
-0.00027639 0.00074387 -8.1244e-05 -4.6016e-05 9.0112e-05 -0.0005433 -0.16668 -0.0055205
-0.000414 8.5266e-05 0.0018262 0.0019698
-0.0010807 -0.00059855 0.00024516 -0.00027975 -0.000839 6.3489e-05 -0.00056985 2.8346e-05
-0.23132 -0.24413 -9.0963e-06 0.0029435
9.7937e-05 -0.00064425 -0.00029573 0.00011982 -0.00029872 5.7629e-05 0.0018357 0.0020215
-0.00015685 0.0028759 -0.30298 -0.22524
5000000000 -0.2219 -0.22317 -0.00028408 0.0074896 0.0031399 0.001754 -0.00019502 0.00060474
-0.00070592 0.00065645 -0.0001116 -0.00078146
-0.00029532 0.0074994 -0.25463 0.10407 0.0058234 -0.00057817 -0.00024122 -8.681e-05
-0.00012325 -0.0004782 -0.00017669 -9.2588e-05
0.0031479 0.0016963 0.0058444 -0.00064341 -0.19277 -0.24535 -0.00062213 -0.00082388
-0.00032074 -0.00046445 -0.00063364 -0.0001254
-0.0001498 0.0006504 -0.00027069 -8.2913e-05 -0.0006095 -0.00082318 -0.16104 0.018561
-0.00083829 0.0015533 0.0023677 0.0011911
-0.00068797 0.00056266 -0.00015564 -0.00056249 -0.00039749 -0.00040414 -0.00086221 0.0015728
-0.25945 -0.2219 0.00016023 0.0036551
-0.00020485 -0.00082558 -0.00012367 -0.00010083 -0.00067183 -0.00015761 0.0023742 0.0011191
0.00035081 0.003732 -0.31505 -0.19134
5060000000 -0.24414 -0.19645 0.0017809 0.0071446 0.0030596 -0.00028158 0.00010509 0.00056263
-0.00039975 4.3106e-06 -0.00030037 -0.0001664
0.0017694 0.0071073 -0.23914 0.141 0.0052968 -0.0017276 -3.0764e-06 0.00024125
-0.00034239 -4.7473e-05 -0.00042276 0.00015415
0.0030504 -0.00033939 0.0052753 -0.0018434 -0.2076 -0.22409 -0.00043372 0.00033912
-0.00094724 3.614e-05 -0.0012796 2.2726e-05
8.5312e-05 0.00056003 -6.7645e-06 0.00024442 -0.00045753 0.00035716 -0.1634 0.02593
-0.00052972 0.0029972 0.0016915 0.00060105
-0.00045657 2.2026e-05 -0.00029315 -3.7905e-05 -0.0010038 0.00014874 -0.0004713 0.0030126
-0.27498 -0.19215 0.0012499 0.0033325
-0.00032552 -0.00018267 -0.00038176 0.00012396 -0.0012795 7.0621e-05 0.0017577 0.0005784
0.00097548 0.0034172 -0.32825 -0.16344
5120000000 -0.26023 -0.17139 0.0033264 0.006016 0.0028819 -0.00034697 0.00031271 0.00067488
-7.046e-08 0.00083875 -0.00032552 9.152e-05
0.0033216 0.0060331 -0.23401 0.16842 0.0049138 -0.0026128 7.4903e-05 0.00027776
-7.2938e-05 -5.5796e-05 2.2292e-05 0.00026842
0.0028294 -0.00046555 0.0049219 -0.0026749 -0.22214 -0.20914 -1.5881e-05 0.00017
-0.00031298 0.0010383 -0.0012986 0.0010159
0.0002559 0.00066578 8.2765e-05 0.00024149 -2.0906e-05 0.00017661 -0.15949 0.052214
0.0011388 0.0033911 0.0024807 0.00048102
4.9185e-05 0.00094545 -0.0001209 -4.4014e-05 -0.00039109 0.00092727 0.0011425 0.0035688
-0.2904 -0.15854 0.0015072 0.003586
-0.00040181 9.0984e-05 -1.5368e-05 0.00025836 -0.001373 0.00091071 0.0024922 0.00038803
0.0013991 0.0034072 -0.3417 -0.12877
5180000000 -0.27721 -0.14209 0.0048648 0.0049889 0.00345 -0.001008 0.00022859 0.000607
-7.3534e-05 0.00023814 -0.00067113 0.00038682
0.0048535 0.0049712 -0.21289 0.19043 0.0043078 -0.0038087 -0.00031068 -0.00024173
-0.00013699 -0.00020257 -0.00017038 0.00029309
0.0034185 -0.0010752 0.0042333 -0.0039075 -0.23382 -0.17393 -0.00030909 0.0007347
-0.0001333 8.7952e-05 -0.00012241 0.0009363
0.00029963 0.0005917 -0.00027609 -0.00017947 -0.00031759 0.00074621 -0.15911 0.061508
0.0027544 0.0039986 0.0022686 -0.00073807
-7.9093e-05 0.00012512 -0.00015266 -0.00023434 -8.947e-05 7.0721e-05 0.002756 0.0039019
-0.3036 -0.11712 0.0023134 0.0039715
-0.00062969 0.00042448 -0.00016066 0.00026023 -0.00010104 0.00097339 0.0023445 -0.00074583
0.0026036 0.0039657 -0.34409 -0.098243
5240000000 -0.28747 -0.11494 0.0050849 0.0036238 0.0027581 -0.0026228 0.00073548 4.7641e-05
-0.00026762 -0.00021179 -3.1791e-05 0.00064679
0.0050692 0.003641 -0.2018 0.22912 0.0031025 -0.0046657 -3.1597e-05 0.00014018
-0.00025479 8.8138e-05 0.00027567 0.00049526
0.0026939 -0.0027129 0.0030438 -0.0047013 -0.25097 -0.14926 0.00041275 0.00028371
-0.0001081 0.00058919 0.00019272 0.0012765
0.00070049 6.0984e-05 -5.0431e-05 0.00012739 0.00041717 0.00027256 -0.15988 0.08222
0.0036128 0.0026954 0.0016923 -0.0011634
-0.00028907 -0.00012071 -0.00028186 0.00010657 -2.8793e-05 0.00060854 0.0036015 0.0027525
-0.31875 -0.075581 0.0035211 0.0028953
-8.1374e-05 0.00069482 0.0002892 0.00052738 0.00027509 0.0013099 0.0016735 -0.001141
0.0032909 0.0028542 -0.35193 -0.06503
5300000000 -0.29345 -0.085775 0.006028 0.0021118 0.0017549 -0.0030126 0.00016442 -0.0003276
0.00032911 0.00075273 0.00022535 0.00034566
0.0059904 0.0021218 -0.19463 0.23381 0.0022536 -0.0052292 -0.00011653 0.00022349
2.242e-05 0.00033517 0.00037081 0.00021225
0.0017268 -0.0030567 0.0021645 -0.005259 -0.26638 -0.12453 0.00028148 -0.00026519
0.0002518 0.00022797 0.00068334 0.00062775
0.00013624 -0.0003333 -0.0001322 0.00022818 0.00028534 -0.00029012 -0.15216 0.091248
0.0053336 0.0018876 0.001438 -0.0016929
0.0002991 0.00068799 4.899e-05 0.00039201 0.00019386 0.00022902 0.0053526 0.0018456
-0.33065 -0.047643 0.0031452 0.0025099
0.00023684 0.00033193 0.00036635 0.00021642 0.00069805 0.00069286 0.0014487 -0.0017229
0.0032912 0.0025534 -0.34789 -0.029888
5360000000 -0.29481 -0.049339 0.006038 0.00093209 0.00058045 -0.003766 0.00037978 -7.1056e-05
0.00014002 0.00043025 0.0006914 2.0807e-06
0.0060459 0.0009371 -0.15865 0.25545 0.00098187 -0.0054755 7.4082e-05 0.00024719
-4.4906e-06 5.4266e-05 0.00057655 -0.00025851
0.00051118 -0.0037788 0.00085742 -0.0055022 -0.26677 -0.097738 0.00029531 0.00032322
5.2067e-05 0.00050119 0.00055059 0.00031917
0.00039144 -0.0001139 9.746e-05 0.00025442 0.00032719 0.00033989 -0.15096 0.10948
0.005999 -0.00034747 0.00064803 -0.0018586
-2.0916e-05 0.00040304 9.5619e-06 6.5852e-05 0.00021316 0.00042653 0.0059793 -0.00046361
-0.32763 -0.0096941 0.0044326 0.0024848
0.00070544 -0.00013231 0.00055416 -0.00017984 0.00057059 0.00033408 0.00067706 -0.0018511
0.0044793 0.0026481 -0.34747 -0.0019674
5420000000 -0.29804 -0.025892 0.0061508 -0.00099739 -0.00053656 -0.0036715 -4.7834e-05 -0.00013077
0.0007058 0.00056881 0.00028731 -0.00031711
0.0061479 -0.00099462 -0.13965 0.2833 0.00022148 -0.0054763 6.8176e-05 0.00015348
0.00010234 1.8099e-05 0.00019641 -0.00012268
-0.00061323 -0.0036509 9.8857e-05 -0.0054938 -0.284 -0.065195 -0.00019417 -0.00045391
0.00077975 0.00011558 0.00085034 0.00011542
-6.8153e-05 -7.3226e-05 5.5152e-05 0.00013588 -0.00018327 -0.0004812 -0.13991 0.12424
0.0049858 -0.0020693 0.00029253 -0.0017474
0.00071312 0.00051608 0.00010443 1.2563e-05 0.00080274 0.00021618 0.0049509 -0.0020038
-0.33194 0.020204 0.0047403 0.0010133
0.0002847 -0.00031423 0.0001543 -0.00017094 0.00084104 0.00016577 0.00030565 -0.0017691
0.0046797 0.00096595 -0.34089 0.040644
5480000000 -0.29081 0.010133 0.0050496 -0.0019254 -0.00188 -0.0030324 0.00032752 -1.6188e-05
0.00093078 -0.00016343 -8.0739e-05 -0.00013197
0.0050599 -0.0019245 -0.12623 0.29142 -0.0013579 -0.0057448 -1.799e-05 0.00020423
1.2819e-05 -8.8003e-05 0.00014093 -0.00013435
-0.0019294 -0.0030019 -0.0014633 -0.0057296 -0.28869 -0.043822 -0.0002292 0.00017644
0.00060671 -0.00025769 0.00083038 -2.2875e-05
0.00037142 -4.8758e-05 1.6626e-05 0.00020167 -0.00023853 0.00019056 -0.13377 0.13513
0.0041825 -0.0033513 -0.00023481 -0.0018797
0.001022 -0.00015897 -9.4166e-06 -4.1632e-05 0.00055134 -0.000249 0.0042131 -0.0033191
-0.32173 0.048168 0.0048237 0.00052393
-0.00018238 -0.00011907 0.00012365 -0.00011887 0.00084902 3.8675e-05 -0.00038481 -0.0018598
0.0048044 0.00041086 -0.33226 0.061748
5540000000 -0.28886 0.035412 0.0041669 -0.0025375 -0.0025707 -0.0019711 0.00032142 -0.00032492
0.00025909 -0.00029541 -0.00037386 3.1721e-05
0.0041872 -0.0025318 -0.08647 0.30974 -0.0024733 -0.0051659 0.00043782 0.00014197
-2.359e-05 -8.784e-05 -9.1715e-05 -0.00037219
-0.0026198 -0.001941 -0.0025786 -0.0051368 -0.28878 -0.02249 0.00028872 -0.00020144
0.00035388 -0.00012551 0.00056124 -0.0002937
0.00030301 -0.00028327 0.00039842 0.00012333 0.00030383 -0.00015895 -0.12288 0.15691
0.0027072 -0.0040288 -0.00093416 -0.0019104
0.00021009 -0.0002864 -5.8213e-05 -0.0001315 0.00032883 -0.00018101 0.0026872 -0.0040454
-0.30892 0.083238 0.0049982 -0.0010068
-0.00037859 -2.4001e-05 -5.354e-05 -0.00042196 0.00046833 -0.00028195 -0.00078227 -0.001928
0.0050307 -0.0011359 -0.32594 0.10367
5600000000 -0.2781 0.063897 0.0034628 -0.0034506 -0.0024013 -0.0017476 0.00032378 -0.00033561
0.00016683 -0.00026949 0.00014362 0.00049506
0.0034592 -0.0034108 -0.083471 0.32452 -0.0035361 -0.0047276 8.6852e-05 -0.00019308
-9.7559e-05 2.567e-05 -0.00010935 -0.00024219
-0.0024278 -0.00172 -0.0036335 -0.0046734 -0.28802 0.0096241 -6.1522e-05 2.1251e-06
0.00035178 -0.00063425 0.00055969 -0.00048584
0.00035279 -0.00038077 0.00010045 -0.00019954 -8.1913e-05 -1.2438e-05 -0.11506 0.15643
0.0016845 -0.0038948 -0.0012138 -0.0011207
0.00025187 -0.00022991 -9.1634e-05 6.206e-05 0.00032681 -0.00063112 0.0016412 -0.0038527
-0.29976 0.11324 0.0045977 -0.001365
0.00012986 0.00055208 -0.00018427 -0.00021451 0.00047831 -0.00058166 -0.0013036 -0.0011539
0.0043553 -0.0014263 -0.30407 0.11852
5660000000 -0.26787 0.085523 0.0032392 -0.0035348 -0.0034125 -0.00070606 -0.00033155 -0.0007001
-0.00016272 -0.00060762 0.00048376 -0.00014241
0.0032813 -0.0035265 -0.043229 0.3163 -0.0044765 -0.0031859 -7.3946e-06 -0.00014134
0.00019599 9.0789e-05 -1.6257e-07 -0.00015318
-0.0034463 -0.00062132 -0.0045431 -0.0030816 -0.29022 0.0331 -6.7633e-05 4.0649e-05
-0.00024361 -0.00041434 0.00019795 -0.0010781
-0.00035932 -0.00069825 -1.0873e-05 -0.00017817 -0.00012317 3.3411e-05 -0.10061 0.17662
0.00072898 -0.0040478 -0.0013275 -0.00092795
-0.00014588 -0.0005439 0.00016834 7.2663e-05 -0.0003982 -0.00039974 0.00064827 -0.0040264
-0.28676 0.14096 0.0042029 -0.0021896
0.00052681 -0.00016223 -6.9511e-07 -0.00019837 0.00023412 -0.0011623 -0.001292 -0.00080496
0.0043388 -0.0022282 -0.29697 0.15411
5720000000 -0.25375 0.10861 0.0028288 -0.0042075 -0.0028358 0.0007839 -0.00045242 -0.00022673
-0.00041492 -5.4543e-05 -9.1594e-05 -0.00043196
0.0027919 -0.0041957 -0.015238 0.34342 -0.0054379 -0.0027899 7.5653e-05 -7.5816e-05
-0.00024635 5.6504e-05 -0.00027679 0.00013424
-0.0028349 0.00080726 -0.0055069 -0.0026848 -0.28764 0.064385 0.0001319 6.0025e-05
0.00013537 0.00046475 1.8229e-05 -0.00028313
-0.00044073 -0.00023502 9.9842e-05 -6.9266e-05 0.00011483 2.2226e-05 -0.084715 0.17917
-0.00025899 -0.0035818 -0.0015136 -0.00046758
-0.00034474 -8.4736e-05 -0.00021757 5.0002e-05 7.1324e-05 0.0003828 -0.00027829 -0.0034396
-0.27632 0.16844 0.0042226 -0.0033937
-0.00011942 -0.00044841 -0.0002806 0.0001251 -3.9908e-05 -0.00032379 -0.0016559 -0.00059092
0.0042454 -0.0033593 -0.26655 0.17293
5780000000 -0.23807 0.12527 0.0015978 -0.0048229 -0.0025201 0.0010889 -0.00075636 6.1862e-05
-0.00024818 -0.00037541 -0.00017478 -0.00036884
0.0016127 -0.0048187 -0.0022653 0.33841 -0.0059743 -0.00081994 -3.7104e-05 -0.00019284
-1.3437e-05 -6.7918e-05 -0.00012096 -0.00023842
-0.0024834 0.0010806 -0.005962 -0.00071572 -0.28427 0.080752 1.4356e-05 -0.00013138
0.00010454 -0.00011188 -0.00040444 -0.00061272
-0.000761 8.9258e-05 -8.3671e-05 -0.00020144 4.3271e-05 -0.0001025 -0.075949 0.19478
-0.00010998 -0.0029116 -0.0012996 1.7065e-05
-0.00033341 -0.00033632 -9.3886e-06 -3.9352e-05 0.00010328 -8.0507e-05 -0.000191 -0.0030487
-0.26629 0.18916 0.0029705 -0.0036565
-0.00020179 -0.00031798 -8.8753e-05 -0.00023943 -0.00040613 -0.00069133 -0.0012482 7.3889e-05
0.0030889 -0.00354 -0.2584 0.19468
5840000000 -0.22599 0.14704 0.00032346 -0.0054398 -0.0021569 0.0011084 -0.00013602 0.00027701
-0.0004201 0.00015197 -0.00052642 -0.00035235
0.00031394 -0.0054482 0.032747 0.3425 -0.0057571 0.00036606 -0.00022729 -5.4057e-06
0.00014329 1.6994e-05 -0.0001728 0.0003237
-0.0021467 0.0011454 -0.0057427 0.00048671 -0.27879 0.10536 -0.0002216 4.4781e-05
-7.0339e-05 -0.00070234 -0.00032255 -0.00054948
-0.00012569 0.00029972 -0.00020352 7.0178e-06 -0.00024384 1.3313e-05 -0.054017 0.19842
-0.00060193 -0.0035294 -0.0012477 0.00027146
-0.00038823 0.00019626 0.00011377 1.5119e-05 -5.3714e-05 -0.00069533 -0.00058203 -0.0033872
-0.24999 0.19939 0.0024519 -0.0038763
-0.00060098 -0.00034084 -0.00015084 0.0002798 -0.00036705 -0.00048962 -0.0012822 0.00018087
0.0023492 -0.0038189 -0.22384 0.2196
5900000000 -0.21198 0.15976 -0.001766 -0.0055446 -0.0023325 0.002412 -0.00017341 2.0828e-05
0.00017282 -0.00019379 2.3972e-05 0.00025396
-0.0017851 -0.0055454 0.053486 0.34351 -0.0051689 0.0018399 3.3405e-05 -5.0053e-06
2.5716e-05 -0.00024786 -6.1145e-05 -0.00011367
-0.0022648 0.0024988 -0.0051431 0.0019265 -0.26277 0.12143 -9.0342e-06 -0.00010004
-0.00054259 -0.00040986 -0.00093398 -0.00021761
-0.00014795 1.3868e-05 9.0556e-06 -2.5409e-05 2.1392e-05 -0.00010875 -0.046165 0.20899
-0.00082009 -0.003291 -0.0012238 0.00027805
0.00018943 -0.0002001 -3.0496e-05 -0.00022765 -0.00048919 -0.00040165 -0.00078898 -0.0032755
-0.22403 0.21598 0.0019955 -0.005063
-4.3724e-05 0.00029518 -3.4066e-05 -8.85e-05 -0.00093815 -0.00010826 -0.0012243 0.0003954
0.0019795 -0.0049298 -0.20921 0.22982
5960000000 -0.19322 0.1723 -0.0029163 -0.0040611 -0.00074392 0.0026853 -0.00015103 0.00014277
-0.00020817 6.7606e-05 -3.2834e-05 0.00010703
-0.0029125 -0.0040611 0.079334 0.34265 -0.0041621 0.0020906 -0.00018095 4.9406e-06
-3.6506e-05 7.7726e-05 4.8006e-05 0.00025612
-0.00069614 0.0026997 -0.0041423 0.0021677 -0.24977 0.14667 -5.1566e-05 -0.00016236
-0.00036942 2.7553e-05 -0.00041806 -0.0001668
-0.00013955 0.00019183 -0.00016529 1.597e-06 -8.0635e-05 -0.00015997 -0.028388 0.21701
-0.0018799 -0.0032384 -0.0010239 0.0010121
-0.00017699 0.00015654 -4.4355e-05 8.5309e-05 -0.00028777 0.00018334 -0.0018938 -0.0031808
-0.20503 0.23052 0.0005314 -0.0049526
-5.4946e-05 0.00013459 2.2876e-06 0.00024966 -0.00045869 -7.9959e-05 -0.00095309 0.0009037
0.00028546 -0.0050004 -0.18117 0.25693
6020000000 -0.17591 0.18916 -0.0037835 -0.0031079 -0.00026503 0.002967 6.8375e-06 0.00053025
-0.00021612 0.00025651 -0.00010113 0.00037607
-0.0037887 -0.0031309 0.10693 0.33605 -0.0047663 0.0029953 -6.3751e-05 0.00012243
-0.00014005 0.00010829 -0.00023089 0.00013588
-0.00022497 0.0029578 -0.004735 0.0030917 -0.23085 0.15982 -0.00025357 0.00021944
-0.00074294 0.00011995 -0.00053305 0.00054182
-5.7083e-06 0.00056133 -5.6939e-05 0.00010569 -0.00028653 0.00023438 -0.021512 0.21395
-0.0024806 -0.0032895 -0.00069515 0.00062992
-0.00018503 0.00031345 -0.00012949 0.00012064 -0.0008873 8.3021e-05 -0.0024323 -0.0031694
-0.17647 0.24549 9.0531e-06 -0.0046875
-6.913e-05 0.00030159 -0.00017659 0.00014391 -0.00052174 0.00051335 -0.00077738 0.00079648
7.8966e-05 -0.0046465 -0.15499 0.25782
6080000000 -0.15528 0.1977 -0.0040218 -0.00097984 0.0011973 0.0029131 6.4575e-05 2.7865e-05
6.9187e-05 0.000126 0.00031472 -5.0329e-05
-0.0040224 -0.00098761 0.12922 0.33668 -0.003279 0.0045273 -3.5708e-05 -2.341e-05
-2.0316e-07 0.00016051 0.00012685 0.00032457
0.0012313 0.0028515 -0.0031857 0.0045744 -0.21327 0.18584 0.00019847 0.00021863
-0.00032657 0.00070316 -0.00012273 0.00029704
3.3561e-05 1.3121e-05 -3.6179e-05 -2.0491e-06 0.00025461 0.00014982 -0.0044625 0.22132
-0.0037263 -0.0024192 -0.0009428 0.0010067
8.9217e-05 8.2967e-05 -1.2688e-05 0.00015553 -0.00037755 0.00064668 -0.0037796 -0.0025376
-0.14694 0.26233 -0.0010597 -0.0053046
0.00029603 -0.00013587 0.00015356 0.00028795 -9.72e-05 0.00028799 -0.00081024 0.00088135
-0.00089899 -0.0053528 -0.13264 0.27832
6140000000 -0.14007 0.21171 -0.0035783 -0.00068733 0.0015283 0.0022225 8.1904e-05 6.9542e-06
0.00010156 -7.8569e-05 0.00045925 -0.00017587
-0.0035642 -0.00069359 0.15426 0.31945 -0.0024045 0.0052607 2.6495e-05 8.2273e-05
0.00037946 1.7461e-05 0.00023078 9.7672e-05
0.0015642 0.0021851 -0.0023197 0.0053169 -0.19043 0.20672 0.00035035 -0.00010789
0.0001032 0.00062913 4.4648e-06 0.00058439
9.181e-05 4.1076e-05 2.0937e-05 7.2501e-05 0.00032643 -7.7132e-05 0.0073739 0.21381
-0.0044621 -0.0014864 -0.00034628 0.0013385
9.8274e-05 -0.0001072 0.00038978 -2.9897e-05 6.0451e-05 0.00056822 -0.0045955 -0.0014204
-0.12829 0.28353 -0.0025706 -0.0044781
0.00037795 -0.00018543 0.00023131 9.952e-05 -2.2391e-05 0.00056738 -0.00049687 0.0014671
-0.0025622 -0.0042785 -0.095106 0.27876
6200000000 -0.12352 0.21804 -0.0029767 -0.00020993 0.0021091 0.001357 9.9134e-05 0.00036248
-0.00020491 9.0334e-05 -0.00012241 -0.00034682
-0.0029712 -0.00020508 0.18364 0.31886 -0.0010168 0.0052594 5.8232e-05 0.00024594
4.2293e-05 -8.8385e-06 0.00012527 4.7749e-05
0.0021273 0.001321 -0.00090292 0.0053075 -0.17071 0.22155 0.00011942 -0.00034855
0.00047812 -1.9121e-05 0.0002849 0.00019008
5.1961e-05 0.00033625 5.3772e-05 0.00021645 0.00012741 -0.00035977 0.021776 0.2223
-0.0045567 -0.00019125 3.5808e-05 0.0013148
-0.00023555 0.000126 4.9197e-05 4.9394e-05 0.00057244 5.4981e-07 -0.0044778 -0.0002421
-0.11545 0.29128 -0.0033496 -0.0039749
-5.6092e-05 -0.00020645 9.0192e-05 8.325e-05 0.00027639 0.00018698 0.00012577 0.0012662
-0.003282 -0.0038813 -0.081034 0.28898
6260000000 -0.10959 0.23105 -0.0030856 0.00076658 0.0020969 0.00077365 0.00028993 -5.9951e-05
6.0259e-05 0.00030139 -5.695e-05 4.2565e-05
-0.0030878 0.00078036 0.20001 0.30347 -0.00017602 0.0053425 2.08e-05 -7.5117e-05
-3.2118e-06 -0.00011774 0.00025932 0.00021999
0.0021019 0.00074204 -7.7785e-05 0.005399 -0.15041 0.2423 9.8382e-05 -2.8506e-05
0.00029038 -0.00011544 0.00019078 0.00030697
0.00029339 -5.6844e-05 3.7185e-05 -9.8607e-05 8.7459e-05 -1.0309e-05 0.036071 0.21781
-0.0044289 0.0012196 0.00074556 0.0012099
0.00015455 0.00023758 -6.6404e-05 -0.00011045 0.00027579 -0.00017726 -0.0044104 0.0012721
-0.090569 0.29127 -0.0040295 -0.0030657
-0.00022311 -2.7842e-05 0.0002407 0.0001107 0.00017384 0.00026283 0.00052203 0.0011947
-0.0040772 -0.0030275 -0.03671 0.28917
6320000000 -0.094377 0.23585 -0.0025742 0.0013822 0.0022788 -0.00033733 2.8667e-05 0.00010431
-0.00038871 0.0004197 -0.00016104 0.00028568
-0.0025654 0.0013916 0.22637 0.29563 0.0017537 0.0056657 4.4361e-05 0.00010593
5.336e-05 -5.2664e-05 5.1551e-05 -5.8885e-05
0.0022631 -0.00038737 0.0018626 0.0056389 -0.13182 0.25299 -0.00017474 -0.00026739
0.00032506 -8.9661e-05 0.00035621 0.00019748
2.2336e-05 0.00012252 6.8021e-05 0.00010158 -0.0001933 -0.00023491 0.035649 0.21977
-0.0039796 0.001797 0.00065759 0.00086144
-0.00035235 0.00040817 -3.2445e-06 -9.5441e-05 0.00036533 -1.7344e-05 -0.0039282 0.0018964
-0.066056 0.30317 -0.0046248 -0.0016149
-0.00010925 0.00026834 0.00010713 -9.0315e-05 0.00040235 0.00014901 0.00075074 0.00082712
-0.0049422 -0.0016198 -0.02621 0.28926
6380000000 -0.075107 0.24174 -0.001875 0.0018353 0.0016447 -0.00046408 2.5201e-05 -5.102e-05
0.00030952 0.00021576 0.00010158 0.00013332
-0.0019105 0.0018431 0.24375 0.27639 0.0029913 0.004231 -0.00012371 -5.7442e-05
-0.00017691 -0.00016783 -0.00013161 -0.00029447
0.0016387 -0.00050404 0.0030971 0.0041801 -0.10395 0.26899 -0.00015186 0.00018762
0.00051458 -1.8249e-05 0.00046147 0.00014328
7.0455e-06 -3.0292e-05 -0.00013774 -7.9018e-05 -0.00017428 0.00015648 0.056196 0.20947
-0.0031436 0.0032105 0.00092224 0.00076108
0.00031021 0.00016285 -0.00021678 -0.00014267 0.0003992 -2.6563e-05 -0.0031401 0.003383
-0.044988 0.29508 -0.0048864 -6.3948e-06
1.0039e-05 6.6369e-05 -0.00014018 -0.00026468 0.00043437 0.00015935 0.00079829 0.00068307
-0.0048074 -0.00017701 0.014025 0.29144
6440000000 -0.054026 0.25388 -0.00086784 0.0024244 0.0017763 -0.00075029 0.00038711 -0.0001168
0.00030256 -0.00047307 -0.00031888 -0.00023698
-0.00088318 0.0023821 0.26346 0.26372 0.0032713 0.0030573 0.00010026 -1.6059e-05
-6.5661e-05 -5.7432e-05 -0.00015975 -0.00028516
0.0017469 -0.00082285 0.0033531 0.0029922 -0.087973 0.28495 -0.00018674 0.00028659
-0.00029361 3.356e-05 0.00050449 -0.0003608
0.00036888 -0.00010696 9.7512e-05 -3.4735e-05 -0.00014025 0.0002634 0.057995 0.20671
-0.0019227 0.0038432 0.00088599 0.00069676
0.00027537 -0.00048944 -0.00012213 -1.5531e-05 -0.00035786 -2.5887e-05 -0.0019342 0.0038746
-0.0043599 0.30216 -0.00455 0.0014002
-0.00029298 -0.00027354 -0.00017504 -0.00033726 0.00048395 -0.00038646 0.0010123 0.00075996
-0.0044974 0.0013857 0.024572 0.27696
6500000000 -0.034208 0.25486 -0.00015776 0.0019703 0.0013194 -0.0009512 0.00018006 -5.507e-05
8.8229e-05 8.0343e-05 -5.3188e-05 0.00026034
-0.00017011 0.0019745 0.28993 0.23777 0.0036096 0.0025747 8.9786e-05 7.528e-05
0.00015966 0.0001626 0.00020178 -0.00012695
0.0012938 -0.00097472 0.0036637 0.0025253 -0.075323 0.28253 -4.6031e-05 -1.1809e-05
3.1582e-05 -0.00014363 -0.00019532 -0.00041604
0.00018949 -9.3451e-05 0.00010932 3.3583e-05 -3.8198e-05 4.4726e-05 0.08254 0.20172
-0.00043693 0.0039681 0.001058 0.00044586
0.00012444 0.00020365 0.00019593 0.00015388 0.00018911 -8.3731e-05 -0.00041951 0.0040083
0.018572 0.30574 -0.0033516 0.0020373
-2.0205e-05 0.0002981 0.00024767 -0.00010189 -0.00020081 -0.00043156 0.0010919 0.00037232
-0.0033871 0.0022695 0.063036 0.27988
