# Supplementary material for: Early Detection of Alzheimer’s Disease via Machine Learning-Based Microwave Sensing: An Experimental Validation
Source: Sensors (Basel). 2025 Apr 25;25(9):2718. doi: 10.3390/s25092718 (PMC12074295; doi:10.3390/s25092718)
Supplement: Supplementary file 1 [file sensors-25-02718-s001.zip › measurements_paper_sensors/26 febbraio - PART1/set10 H/CSF_H_m4.s6p]

!Keysight Technologies,M9804A,MY58100912,A.14.10.03
!Date: Thursday, April 27, 2023 10:28:33
!Correction: S11(C  6-Port  ) 
!S12(C  6-Port  ) 
!S13(C  6-Port  ) 
!S14(C  6-Port  ) 
!S15(C  6-Port  ) 
!S16(C  6-Port  ) 
!S21(C  6-Port  ) 
!S22(C  6-Port  ) 
!S23(C  6-Port  ) 
!S24(C  6-Port  ) 
!S25(C  6-Port  ) 
!S26(C  6-Port  ) 
!S31(C  6-Port  ) 
!S32(C  6-Port  ) 
!S33(C  6-Port  ) 
!S34(C  6-Port  ) 
!S35(C  6-Port  ) 
!S36(C  6-Port  ) 
!S41(C  6-Port  ) 
!S42(C  6-Port  ) 
!S43(C  6-Port  ) 
!S44(C  6-Port  ) 
!S45(C  6-Port  ) 
!S46(C  6-Port  ) 
!S51(C  6-Port  ) 
!S52(C  6-Port  ) 
!S53(C  6-Port  ) 
!S54(C  6-Port  ) 
!S55(C  6-Port  ) 
!S56(C  6-Port  ) 
!S61(C  6-Port  ) 
!S62(C  6-Port  ) 
!S63(C  6-Port  ) 
!S64(C  6-Port  ) 
!S65(C  6-Port  ) 
!S66(C  6-Port  ) 
!S6P File: Measurement: :
# Hz S  RI   R 50
500000000 -0.32811 -0.06406 -0.010499 -0.00098294 -0.0084577 0.012179 -0.0041586 0.012355
0.013065 0.0065457 -0.0048331 0.0092401
-0.010407 -0.0011544 -0.40881 -0.074665 0.0084318 -0.01092 0.00073711 0.012229
0.0091771 0.0031514 0.00055591 0.014018
-0.0083401 0.012182 0.0084599 -0.010938 -0.25706 0.19092 0.0063174 0.0031551
-0.0015637 0.0081228 0.0005673 0.012346
-0.0042854 0.012209 0.00046514 0.012128 0.0062761 0.0031916 -0.32647 0.041058
-0.020372 -0.0052426 0.016152 0.026722
0.013155 0.0061869 0.0094522 0.0030321 -0.0015018 0.0081676 -0.020461 -0.0051626
-0.22007 -0.23287 -0.029271 0.0036735
-0.0050002 0.0091239 0.0004524 0.013806 0.00055048 0.012342 0.016245 0.026676
-0.029255 0.0036194 -0.26112 -0.14711
560000000 -0.31646 0.10316 -0.02159 -0.067986 1.5139e-05 0.013289 0.0052692 0.011016
0.01123 0.0053491 0.01103 0.0094918
-0.021631 -0.067998 -0.37138 0.090146 -0.041167 -0.038929 0.013973 0.0039263
-0.014426 -0.0050372 0.004291 -0.0011518
0.00028359 0.013205 -0.041429 -0.038883 -0.18215 0.24065 -0.00036281 -0.0053431
0.018672 0.0055578 0.0078496 -0.0055858
0.0053854 0.010836 0.01376 0.0040293 -0.00043921 -0.0054844 -0.30358 0.13188
0.005558 -0.022469 0.005899 -0.021306
0.011386 0.0054255 -0.014235 -0.004938 0.018785 0.0056497 0.0055 -0.02248
-0.30248 -0.051788 0.011933 -0.050679
0.011279 0.0093547 0.0044006 -0.0012423 0.0078834 -0.0055001 0.0059213 -0.02134
0.012055 -0.050603 -0.33096 0.0067561
620000000 -0.27446 0.081423 -0.023225 0.0090015 0.0034946 0.0090568 0.0080213 -0.0045402
0.012448 -0.00082023 -0.00023 -0.0024436
-0.023338 0.0091279 -0.39948 0.035948 -0.018945 0.00027348 -0.0019391 -0.0020491
0.012791 -0.0050978 0.00045926 -0.0032684
0.0034515 0.0091137 -0.019031 0.00029921 -0.15486 0.25004 -0.0011296 -0.0049741
-0.0040623 -0.0030011 0.0089556 -0.0029757
0.007769 -0.0043555 -0.0018239 -0.0021483 -0.0010885 -0.0049498 -0.26212 0.14107
-0.038993 -0.020887 0.012527 0.028326
0.012275 -0.00087017 0.012649 -0.0050155 -0.0041262 -0.0030769 -0.039067 -0.020841
-0.21734 -0.087164 -0.043879 0.012272
-0.00020641 -0.0020033 0.00059831 -0.0033768 0.0089872 -0.0029232 0.012532 0.028413
-0.043839 0.01215 -0.24406 -0.032155
680000000 -0.24122 0.17428 -0.026331 -0.014911 0.0046902 0.0055578 0.0013915 -0.0073958
-0.0020014 -0.011796 0.0057923 -0.0064237
-0.026244 -0.015048 -0.39033 0.13755 -0.032633 -0.0021428 -0.0019472 -0.00039204
-0.0013333 -0.0094312 -0.00086267 -0.0016957
0.0046865 0.0055476 -0.032679 -0.0019808 -0.10769 0.27287 -0.00095825 -4.203e-05
-0.0013953 0.00091023 -0.0027473 -0.0088402
0.0010696 -0.0075095 -0.0019705 -0.00033652 -0.0010023 -3.5482e-06 -0.21883 0.19302
-0.022963 -0.0076989 -0.0089384 -0.011529
-0.0020872 -0.011229 -0.0014197 -0.0094629 -0.0014041 0.00093334 -0.022975 -0.0076155
-0.28256 0.013986 -0.0049156 -0.0073711
0.0059926 -0.0061327 -0.00066369 -0.0015802 -0.0027867 -0.0088665 -0.0088959 -0.01159
-0.0049585 -0.0073593 -0.26161 0.073595
740000000 -0.19499 0.16708 -0.041221 0.026265 0.013787 -0.0038919 -9.5341e-05 -0.0037521
-0.003797 -0.0022305 -0.0065106 0.003133
-0.04096 0.026515 -0.33697 0.15706 -0.037248 0.033989 -0.00042359 -0.0057852
-0.012554 0.0069985 -0.0018534 -0.0064478
0.013834 -0.0038962 -0.037255 0.034209 -0.074672 0.2732 -0.0018049 0.0031117
-0.001423 -0.0047082 -0.0015433 0.00056791
-2.187e-05 -0.0039118 -0.00037434 -0.0058274 -0.0018145 0.0031977 -0.20319 0.20006
-0.041872 -0.0089633 0.022116 0.016292
-0.0042905 -0.0027051 -0.012359 0.0072188 -0.0015091 -0.004877 -0.04191 -0.0088816
-0.1796 0.046582 -0.043537 1.4053e-05
-0.0066698 0.0032207 -0.0015721 -0.0064774 -0.0015872 0.00068329 0.022163 0.016238
-0.043539 -7.6553e-05 -0.25231 0.078043
800000000 -0.16635 0.21288 -0.022418 0.015966 0.0056546 -0.010215 -0.0044864 -0.0024421
-0.0041096 0.0018003 0.004495 0.0001585
-0.022573 0.015739 -0.34468 0.22841 -0.0088197 0.034251 -0.0021683 0.0019982
-0.00047632 0.0025247 0.00096588 0.0050242
0.0055379 -0.010321 -0.0086845 0.034272 -0.036192 0.29931 0.0010371 0.0012248
2.3488e-05 0.0034146 -0.0017283 0.00052408
-0.0043234 -0.0024846 -0.0020864 0.0020252 0.0010464 0.0012171 -0.17415 0.2277
-0.028841 0.012645 0.014419 -0.010346
-0.004015 0.0017271 -0.00047405 0.0024571 -2.3232e-05 0.0034616 -0.028847 0.012707
-0.23168 0.072195 -0.018128 0.020212
0.0048145 0.00013397 0.0011146 0.0050665 -0.0017087 0.00056098 0.014469 -0.010375
-0.018172 0.020191 -0.24896 0.1302
860000000 -0.13217 0.23428 -0.018228 0.03041 -0.0030485 -0.01001 -0.0020406 0.00051459
0.0043039 0.0053013 -0.0040115 -0.0028448
-0.018224 0.030396 -0.29795 0.27269 0.0073255 0.034361 3.5124e-05 0.001998
0.0041025 0.00060247 0.003561 0.00016397
-0.0031265 -0.0099765 0.0074561 0.034356 0.011912 0.30937 -0.00044105 -0.00044938
0.002575 -0.0016098 0.0015722 0.0041903
-0.0021433 0.0005481 -6.6113e-06 0.0019839 -0.00045465 -0.0004532 -0.13775 0.23962
-0.018426 0.017145 -0.006471 -0.010086
0.0043362 0.0052451 0.0040794 0.000551 0.0025524 -0.0016249 -0.018381 0.017166
-0.17688 0.13186 -0.026864 0.016689
-0.00389 -0.0025847 0.0038636 0.00019674 0.0016172 0.0042218 -0.0065157 -0.010074
-0.026921 0.016658 -0.19854 0.17567
920000000 -0.10951 0.2581 0.0043417 0.03925 -0.0092722 -0.0046016 -0.0016839 0.0016671
0.00033622 0.0014807 0.0031049 -0.00128
0.0042419 0.039151 -0.27119 0.29513 0.027816 0.023022 0.0015219 0.0010296
0.0070277 0.00020924 0.0040069 -0.0030389
-0.0092686 -0.0045501 0.027957 0.022969 0.058105 0.31163 0.0017561 -6.4857e-05
0.00046742 -0.0003303 0.00086069 -0.0014727
-0.0017765 0.0016354 0.0015863 0.0010131 0.0017407 -6.6775e-05 -0.11389 0.25628
-0.01262 0.030396 0.0043102 -0.0064515
0.00017685 0.0015896 0.0069705 0.00026191 0.00046756 -0.00032475 -0.012606 0.03042
-0.17014 0.13714 -0.0034018 0.028376
0.0030871 -0.0012762 0.0039322 -0.0029457 0.0008867 -0.0014631 0.0043137 -0.006469
-0.0033877 0.02839 -0.20695 0.19138
980000000 -0.063636 0.27957 0.016357 0.030611 -0.0092895 0.0046101 0.0015803 0.0036248
0.0039366 -0.0013071 -0.0037319 -0.0027175
0.016375 0.030509 -0.21949 0.33216 0.032953 0.005451 0.0017835 -0.00021299
0.0018941 -0.0060412 -0.00052144 -0.002774
-0.0093067 0.0046562 0.033038 0.0053339 0.10456 0.30645 0.00049543 -0.0010984
0.00034449 -0.0017624 0.0013784 -0.00034208
0.0016364 0.0035884 0.0017933 -0.00013283 0.00049165 -0.0010985 -0.075777 0.26779
0.0065578 0.030079 -0.0093629 -0.0077635
0.0039186 -0.00153 0.0018721 -0.00609 0.00034631 -0.0017981 0.0066049 0.0301
-0.13927 0.17255 0.0044991 0.020504
-0.0037263 -0.0024796 -0.00051906 -0.0027816 0.0013702 -0.00032621 -0.0093601 -0.0077426
0.0045242 0.020446 -0.16683 0.23939
1040000000 -0.022595 0.28957 0.032942 0.019994 -0.0011658 0.0074247 0.0025652 0.00076088
0.00026552 -0.0035137 8.0855e-05 -0.0016429
0.032906 0.02004 -0.18473 0.34661 0.029701 -0.014182 0.0013907 -0.0017518
-0.0023015 -0.0025074 -0.0011105 -0.0028695
-0.0011261 0.0074683 0.029683 -0.014327 0.15094 0.29406 -0.00054288 -0.0013778
-0.0015193 -0.0009771 -0.00063501 -0.0011215
0.0025396 0.00080302 0.0014016 -0.0016926 -0.00053982 -0.0013807 -0.048705 0.27778
0.018522 0.019638 -0.0021954 0.0013133
0.00028762 -0.0034055 -0.0023002 -0.002465 -0.0015185 -0.00098487 0.018562 0.019616
-0.1079 0.18119 0.01347 0.019846
5.8945e-05 -0.0015325 -0.0011539 -0.0029089 -0.00062547 -0.001117 -0.0021825 0.0013265
0.01344 0.019901 -0.14601 0.26055
1100000000 0.021971 0.30031 0.036677 -0.0026435 0.0034321 0.0041436 0.0024439 -0.0010481
-0.0022862 -0.0031705 -0.0041591 -2.0862e-05
0.036605 -0.0026305 -0.14123 0.36662 0.01558 -0.027461 -0.00010027 -0.0018669
-0.0033372 -0.00092743 -0.0037137 -0.0006172
0.0034136 0.004162 0.015499 -0.02757 0.19755 0.27498 -0.0017499 0.0002752
-0.001637 0.00062161 -0.0011429 -0.0004762
0.0024577 -0.0010844 -0.00013156 -0.0018416 -0.0017472 0.00028026 -0.008482 0.28318
0.024491 0.0065833 -0.0025207 5.7875e-05
-0.002318 -0.0032362 -0.0033688 -0.00095676 -0.0016363 0.00062683 0.024511 0.006535
-0.089117 0.19775 0.019639 0.0097394
-0.0042002 -2.7386e-05 -0.0037278 -0.00060431 -0.0011644 -0.0004611 -0.0025292 3.5146e-05
0.019604 0.0097455 -0.10068 0.29273
1160000000 0.073216 0.29726 0.025126 -0.019888 0.0033649 -0.00058352 -0.00012715 -0.0023713
-0.0041537 -0.0010835 -0.001137 0.0041401
0.025125 -0.019838 -0.097531 0.37173 -0.0033978 -0.028642 -0.0016067 -0.0015044
-0.0026715 0.0024884 -0.0015734 0.0021278
0.003385 -0.00062489 -0.0035289 -0.028682 0.24111 0.24516 -0.00063743 0.0016753
-0.00040273 0.0017666 -0.0009325 0.00028386
-0.00019097 -0.0024025 -0.0015689 -0.001531 -0.0006386 0.0016833 0.030545 0.28048
0.021633 -0.0092957 -0.0034892 0.005086
-0.0041264 -0.0010362 -0.0026973 0.0025035 -0.00038535 0.0017555 0.021638 -0.0093276
-0.055298 0.20814 0.019545 0.0011278
-0.0010975 0.0042386 -0.0016593 0.0021224 -0.00094788 0.00028882 -0.0034816 0.0051021
0.01957 0.0011673 -0.053624 0.29583
1220000000 0.11705 0.28873 0.012128 -0.029985 -0.0011166 -0.0014295 7.1943e-06 -0.0010603
-0.0026944 0.002385 0.0011914 0.002078
0.012144 -0.02994 -0.053385 0.3865 -0.01658 -0.02111 -0.0024958 0.00048303
7.5505e-05 0.0030917 -0.00076765 0.0019447
-0.0011337 -0.0014366 -0.016698 -0.021079 0.28082 0.20716 0.00083922 0.001512
0.00055546 0.0011131 0.00027944 0.0006119
5.9514e-05 -0.0010743 -0.0024965 0.00051372 0.00084411 0.0015133 0.070093 0.27289
0.011329 -0.016254 0.002135 0.0016239
-0.0026719 0.0023882 5.5311e-05 0.0030528 0.00055348 0.0011163 0.011318 -0.016281
-0.033068 0.21985 0.014943 -0.012649
0.0010985 0.0020169 -0.00072652 0.0019631 0.00028056 0.00059533 0.0021224 0.0016167
0.014905 -0.01262 -0.023359 0.31479
1280000000 0.16755 0.26919 -0.0066736 -0.029136 -0.0019029 0.0018004 -0.00089105 -0.0021125
-0.0009814 0.0033193 0.0025349 0.0013931
-0.0066758 -0.029118 -0.0065662 0.3787 -0.023614 -0.0082195 -0.00085066 0.0014105
0.0016547 0.0017329 0.00061393 0.0021499
-0.0018984 0.0018072 -0.02371 -0.0081284 0.3125 0.16395 0.0014083 -0.00013418
0.0010528 0.00031615 0.00037921 0.00038116
-0.00095153 -0.0020952 -0.00084734 0.001437 0.0014024 -0.00012579 0.10691 0.25702
0.0018569 -0.019091 -4.7194e-05 0.00015911
-0.00096345 0.0033348 0.0016864 0.0017616 0.0010756 0.00031003 0.0018343 -0.019111
0.0038307 0.22544 0.003991 -0.015314
0.002543 0.0013778 0.00058398 0.0021863 0.00035662 0.0003763 -5.9875e-05 0.0001536
0.003991 -0.01533 0.024335 0.31836
1340000000 0.2052 0.23742 -0.016726 -0.020003 0.00038989 0.0041045 -0.0019206 -0.00077296
0.001547 0.0027848 0.0017824 -0.0013732
-0.0167 -0.020007 0.032628 0.37209 -0.020923 0.004436 -0.00014177 0.0019422
0.0018278 0.00088318 0.0012303 0.00076717
0.00040235 0.0041293 -0.02093 0.004535 0.33545 0.11648 0.00083782 -0.00088519
0.00053508 -0.00056681 0.00013998 0.0002254
-0.0018981 -0.00084029 -0.00014594 0.0019272 0.00084939 -0.00088995 0.14007 0.2375
-0.007372 -0.016636 0.001093 0.0004128
0.0015946 0.0027141 0.0018322 0.00083196 0.00051826 -0.00056975 -0.0074113 -0.016623
0.033026 0.22385 -0.0027778 -0.014228
0.0017464 -0.0013613 0.0012566 0.00073574 0.00015229 0.0002249 0.0010857 0.0004012
-0.0027703 -0.014236 0.062195 0.315
1400000000 0.24001 0.20114 -0.023331 -0.008763 0.0047857 0.0031076 -0.0021599 0.00077696
0.002558 0.0009873 0.00035555 -0.0013602
-0.023299 -0.0087469 0.071219 0.3603 -0.014187 0.012345 0.0012439 0.0013371
0.0011299 -0.00061809 0.001118 0.00029254
0.0047811 0.0030826 -0.014176 0.01245 0.34963 0.0626 -5.9735e-05 -0.0013103
0.00019009 -0.0001592 0.00030161 0.00023397
-0.0021778 0.00081758 0.0012547 0.0013521 -7.5482e-05 -0.0013062 0.17024 0.2091
-0.013768 -0.010259 -0.00091791 -0.00035016
0.0025558 0.0010022 0.0011415 -0.00064807 0.00018043 -0.00016095 -0.013786 -0.010227
0.066453 0.22249 -0.0097206 -0.0090833
0.00037154 -0.0013602 0.0011096 0.0003034 0.00030552 0.00025656 -0.00091821 -0.00033673
-0.0097124 -0.0091018 0.10787 0.3061
1460000000 0.26393 0.15815 -0.020733 0.0038098 0.0051628 -0.0015826 -0.0014901 0.0017884
0.0021491 -0.00036146 -0.00016326 -0.00088988
-0.020712 0.003793 0.10611 0.33897 -0.0052724 0.014981 0.0016609 0.00027839
0.0011436 -0.0012683 0.0012478 -0.00055618
0.0051938 -0.0015863 -0.0051772 0.015038 0.35621 0.0075568 -0.0010416 -0.0010814
0.00026971 -0.000215 0.00067455 -0.00029475
-0.0014589 0.00171 0.0016608 0.00025127 -0.0010519 -0.001079 0.19717 0.18038
-0.015048 -0.0037993 -0.00088676 0.0018794
0.0021604 -0.00039605 0.0010962 -0.0012513 0.000263 -0.00020353 -0.015053 -0.0037723
0.095801 0.211 -0.011504 -0.0031137
-0.00019803 -0.00092865 0.0012494 -0.00056568 0.00067122 -0.0003032 -0.00089219 0.0018549
-0.011477 -0.0031336 0.14129 0.28607
1520000000 0.2777 0.11757 -0.015475 0.0095249 0.0031731 -0.0039616 0.00013752 0.0026365
0.0023457 -0.0019397 -0.0011674 -0.00017127
-0.015474 0.0095093 0.14043 0.32561 0.0021629 0.01224 0.0016799 -0.0006909
0.00021467 -0.0010362 0.00037752 -0.00096679
0.0031511 -0.0039864 0.0022428 0.012249 0.34906 -0.049102 -0.00075355 -0.00035479
0.00078407 -0.00094474 0.00012856 -0.00013831
0.00014861 0.002653 0.0016686 -0.00069604 -0.00075866 -0.00034434 0.2214 0.14232
-0.015014 0.0017079 0.0013195 0.0020249
0.0023347 -0.0019108 0.00022119 -0.0010359 0.00077177 -0.00094788 -0.015008 0.0017465
0.12421 0.20034 -0.01183 0.0013269
-0.0011899 -0.0002007 0.00035346 -0.00097881 0.00012069 -0.00014158 0.0013192 0.0020303
-0.011842 0.0013223 0.17518 0.26793
1580000000 0.28848 0.071972 -0.0089892 0.013289 -0.0011741 -0.0045452 0.0015657 0.0018631
-0.00018134 -0.0021802 -0.00028007 0.00035987
-0.0089631 0.01325 0.16866 0.30098 0.0054034 0.0071046 0.00061945 -0.0015612
-0.00037945 -0.0011623 -0.00017499 -0.00078819
-0.0011682 -0.0045665 0.0054511 0.0070883 0.3287 -0.10672 -0.0013996 0.00019871
-0.00034136 -0.0013864 0.00027277 -0.00057501
0.0015658 0.0018411 0.00060175 -0.0015531 -0.0014191 0.00022018 0.23604 0.10265
-0.011777 0.0069734 0.0021057 0.00084003
-0.00018005 -0.0022465 -0.00043186 -0.0011794 -0.0003446 -0.0014074 -0.01176 0.0070067
0.14969 0.18556 -0.0093102 0.007373
-0.00029676 0.00036295 -0.00012494 -0.00079038 0.00025423 -0.00058107 0.002094 0.0008184
-0.0093192 0.0073493 0.20883 0.24248
1640000000 0.29188 0.031187 -0.0020892 0.012395 -0.0027962 -0.0022476 0.0027105 0.0010033
-0.00060108 -0.0017272 -0.0003283 0.00047532
-0.0021158 0.012396 0.19861 0.27698 0.005439 0.0021846 -0.00050157 -0.0018745
-0.00092194 -0.00061099 -0.00045402 -0.0007212
-0.0028412 -0.0022116 0.0054592 0.0021589 0.29921 -0.15583 -0.00080004 0.0012083
-0.0011206 -0.0011021 -7.198e-05 -0.00044336
0.0027075 0.001011 -0.00051587 -0.0018831 -0.00079941 0.0012022 0.24905 0.053676
-0.0078493 0.0084024 0.0026206 -0.00064297
-0.00060968 -0.0016846 -0.00092416 -0.00059926 -0.0010923 -0.0010937 -0.0078447 0.0084191
0.17358 0.16463 -0.0045493 0.0094167
-0.00032557 0.00048454 -0.00045915 -0.00070477 -9.8354e-05 -0.00042968 0.002628 -0.00065143
-0.0045497 0.0094091 0.23483 0.21265
1700000000 0.28639 -0.013771 0.001458 0.009884 -0.0034642 0.00033601 0.0031423 -0.0012065
-0.0020723 -0.00070634 0.00057921 0.00034171
0.0014792 0.0098533 0.21775 0.24559 0.0027829 -0.00041291 -0.0014781 -0.00069528
-0.0008642 -0.00011257 -0.00080165 -0.00049969
-0.0034456 0.00035799 0.0027829 -0.00043655 0.25556 -0.19472 2.5384e-05 0.0015998
-0.0021484 -0.00017857 -0.00041871 -0.00089811
0.0031311 -0.0012444 -0.001481 -0.00069034 3.5495e-05 0.0015952 0.24636 0.0031525
-0.0050745 0.0094249 0.0016644 -0.0021249
-0.0020801 -0.00073472 -0.00090721 -0.00011682 -0.0021359 -0.00017107 -0.0050605 0.0094321
0.19315 0.14719 0.00034998 0.0096815
0.00059368 0.000343 -0.00079754 -0.00048251 -0.00039739 -0.00092071 0.0016526 -0.0021255
0.0003728 0.0096927 0.25302 0.17924
1760000000 0.2756 -0.062623 0.0041168 0.0067219 -0.0019844 0.00128 0.0013518 -0.0035255
-0.0012829 0.00053332 0.00032274 -0.00057882
0.0041177 0.0067311 0.24412 0.20605 0.00018101 -0.0017269 -0.0012479 2.3378e-05
-0.0012029 0.00096666 -0.00056696 0.00035353
-0.0019873 0.0012661 0.0001815 -0.0017229 0.20682 -0.22678 0.0010171 0.001335
-0.0012187 0.0015026 -0.0012538 -0.00061244
0.0013234 -0.0035232 -0.0012427 2.7543e-05 0.0010199 0.00133 0.23726 -0.049122
-0.0015087 0.0089515 -0.00015869 -0.0025489
-0.0012963 0.00055756 -0.0011929 0.00097828 -0.0012157 0.0015035 -0.0015012 0.0089658
0.20993 0.11513 0.0042315 0.00704
0.00030572 -0.00058655 -0.00055904 0.00036975 -0.0012422 -0.00061026 -0.00018141 -0.0025588
0.0042342 0.0070298 0.26686 0.14196
1820000000 0.2526 -0.10027 0.0045426 0.003135 0.00027339 0.0023871 -0.00086525 -0.0031043
-0.0012209 0.00090221 -0.00010064 -0.00013644
0.0045488 0.0031418 0.25518 0.1765 -0.0020083 0.0001311 -0.0014861 0.00097758
-0.00010011 0.0013191 -0.00065966 0.00041561
0.00029104 0.0023963 -0.0019913 0.00013786 0.15677 -0.24149 0.0017361 0.00072789
-0.0002592 0.0024046 -0.0017029 0.00015957
-0.00088217 -0.0031416 -0.0014723 0.00099711 0.0017653 0.0007286 0.20743 -0.09672
0.00044954 0.0077376 -0.0017654 -0.00177
-0.0012167 0.00089663 -9.1006e-05 0.0013447 -0.00027503 0.0024003 0.00046383 0.0077456
0.23014 0.088446 0.0051141 0.0032914
-0.00012084 -0.00010368 -0.00068443 0.00043563 -0.0017047 0.00017589 -0.0017687 -0.0017622
0.0051272 0.003292 0.27036 0.10686
1880000000 0.21832 -0.14167 0.0024425 0.00077149 -0.00029798 0.0022449 -0.0028479 -0.0023699
-0.00022341 0.0017718 0.00034604 -0.00047976
0.0024293 0.00074273 0.25974 0.12987 -0.0038651 0.0028185 -0.00025356 0.0018483
0.00062711 0.0014245 3.5613e-05 0.0010236
-0.00028555 0.0022475 -0.0038665 0.0028492 0.10534 -0.24963 0.00208 -0.001091
0.0016475 0.0019978 -0.0010006 0.0015211
-0.0028407 -0.002307 -0.00024156 0.0018532 0.0020968 -0.0010991 0.16643 -0.13736
0.0015288 0.0054627 -0.0024334 0.00032432
-0.00020652 0.001811 0.00064147 0.0014016 0.0016339 0.0020304 0.0015409 0.0054915
0.23661 0.05876 0.0053221 0.0012241
0.00026099 -0.00052504 2.6068e-05 0.0010165 -0.00099605 0.0015018 -0.0024395 0.00033496
0.0053113 0.0012235 0.27164 0.072774
1940000000 0.17927 -0.16798 0.00024634 -0.001146 0.0017703 0.0017817 -0.0039276 0.00022787
0.0011709 0.00093269 -0.00041401 -0.00048873
0.00025285 -0.0011383 0.26118 0.098704 -0.0018688 0.0057135 0.0010578 0.0013452
0.0020841 0.0004368 0.0010347 0.00041203
0.0017659 0.0017706 -0.0018364 0.0057273 0.061538 -0.24143 0.00053771 -0.0025807
0.0024297 0.0003445 0.00044237 0.0018167
-0.0038954 0.00023302 0.0010874 0.0013465 0.00051356 -0.0025371 0.11371 -0.16793
0.00080479 0.0038896 -0.0014963 0.0016221
0.0012086 0.00091889 0.0021034 0.00043238 0.0023993 0.00034849 0.00082554 0.0039032
0.24258 0.022164 0.0039459 -0.0022811
-0.00040926 -0.00045426 0.0010178 0.00042672 0.00043335 0.0018091 -0.00148 0.0016133
0.0039488 -0.0022977 0.26195 0.037247
2000000000 0.13373 -0.1832 -0.0034252 0.00097488 0.0029318 0.001389 -0.0023992 0.0037809
0.00089352 0.00047498 -0.00084448 0.00038239
-0.003393 0.00093907 0.24786 0.063434 -0.00058437 0.0078688 0.001667 0.00024966
0.001241 -0.0014083 0.00044241 0.00012188
0.0029284 0.0013708 -0.00054657 0.0078914 0.020237 -0.2275 -0.0016037 -0.001671
0.002001 -0.0010923 0.0016622 0.0014819
-0.0024285 0.0037894 0.0016803 0.00026685 -0.0016249 -0.0016295 0.060006 -0.17793
-0.00069214 0.0032799 3.4331e-05 0.0022166
0.00088072 0.0005056 0.0012245 -0.0014095 0.0019925 -0.0011362 -0.00066652 0.0032787
0.24095 -0.01071 0.00061064 -0.0033449
-0.00087971 0.00038807 0.00040896 0.00016104 0.0016572 0.00146 7.4124e-05 0.0022498
0.00059476 -0.0033178 0.24934 0.0092607
2060000000 0.086301 -0.19109 -0.0043695 0.0031348 0.0030375 -0.00062379 0.00075871 0.0036148
0.001585 -0.00056725 -0.00033324 0.0010324
-0.0043705 0.003171 0.23465 0.034401 0.004616 0.0088955 0.00098047 -0.00061043
0.00046335 -0.0016358 0.00067091 -0.00021093
0.0030541 -0.00064595 0.0046631 0.0088595 -0.012934 -0.20928 -0.0019574 0.00051407
0.00069021 -0.002266 0.0028955 0.00033215
0.0007951 0.0036188 0.00093084 -0.00058113 -0.0019576 0.00050947 0.0084179 -0.17417
-0.0016287 0.0044549 0.0011161 0.000883
0.001542 -0.00059084 0.00043931 -0.0016686 0.00067512 -0.0022722 -0.0016199 0.0044587
0.22818 -0.049152 -0.0010027 -0.0043443
-0.00030398 0.0010966 0.00065693 -0.00021535 0.0029056 0.00037982 0.001118 0.00088271
-0.00097403 -0.0043417 0.23498 -0.016252
2120000000 0.041672 -0.18188 -0.0034528 0.0065594 0.0024054 -0.0027617 0.0032339 0.0021461
0.00072127 -0.0014192 0.00074489 0.00027097
-0.0034333 0.0065827 0.21429 0.011498 0.0071824 0.0047543 0.0011124 -0.0011862
-0.0015058 -0.0020485 -4.6779e-05 -0.0010927
0.0023674 -0.0027688 0.0072455 0.0047219 -0.040903 -0.19202 -0.00082976 0.0018198
-0.0016841 -0.0015447 0.00051225 -0.0021776
0.0032008 0.0020555 0.0010596 -0.0011888 -0.00086205 0.0018093 -0.040563 -0.1571
-0.0023613 0.0064268 0.0016543 0.00092999
0.00070725 -0.0014515 -0.0015608 -0.0020337 -0.0016965 -0.001586 -0.0023476 0.0064244
0.21365 -0.082933 -0.0052338 -0.0025165
0.00075614 0.00029725 -5.0714e-05 -0.0011461 0.00054014 -0.0021903 0.0016539 0.00093828
-0.0052362 -0.0025142 0.2145 -0.03099
2180000000 0.0016659 -0.16977 -0.0019665 0.0097261 0.00051915 -0.0024335 0.0032316 -0.00040081
9.1593e-05 -0.0012393 0.0010952 0.00031699
-0.0019882 0.009708 0.19514 -0.0073407 0.0082682 0.0038029 -0.0008056 -0.0016106
-0.002186 0.0009848 -0.00012236 0.00029678
0.0005159 -0.0024566 0.008316 0.0037495 -0.062195 -0.16896 0.0013153 0.0017424
-0.00090479 -0.00016018 0.00033519 -0.0018902
0.0032313 -0.00034862 -0.00075681 -0.0015942 0.0012996 0.0017335 -0.076101 -0.13162
-0.00072949 0.0092456 0.0017796 -0.00015757
0.00011092 -0.0012004 -0.0021338 0.00098119 -0.00089909 -0.0001866 -0.00071396 0.0092628
0.18763 -0.11431 -0.0057675 0.0014664
0.0011031 0.00027485 -8.7818e-05 0.00023509 0.00029241 -0.0019377 0.001758 -0.00016343
-0.0057664 0.0014926 0.19838 -0.046622
2240000000 -0.027565 -0.14507 0.00222 0.011021 -0.00056097 -0.0029132 0.0018441 -0.0025247
-0.0017534 -0.00081178 0.00078345 -0.0018806
0.0022159 0.010995 0.17504 -0.012303 0.0088606 4.6422e-05 -0.00077862 -0.00043854
-0.00033018 0.0012796 -0.00067495 -0.00051821
-0.00058388 -0.0029201 0.0088481 -5.2587e-05 -0.079964 -0.14399 0.0018795 -0.0015388
-0.0012509 0.0001574 -0.0024064 -0.0015136
0.0018211 -0.0025599 -0.00080815 -0.0004565 0.001891 -0.0015419 -0.11018 -0.10233
0.0016649 0.011092 0.0016004 -0.00076102
-0.0017892 -0.00080257 -0.00039498 0.0012763 -0.0012483 0.00018611 0.00167 0.011103
0.15854 -0.13083 -0.0056459 0.0039218
0.00077434 -0.0018809 -0.00074063 -0.00047872 -0.002413 -0.0015172 0.0015628 -0.0007556
-0.0056237 0.0038961 0.17389 -0.056411
2300000000 -0.053822 -0.11858 0.0077482 0.0091449 -0.0012895 -0.0019255 -0.00088752 -0.0015425
-0.0013693 0.00058122 -0.00083473 -0.00073513
0.0077218 0.0091789 0.15595 -0.021747 0.0087973 -0.0021934 -0.00096113 0.00051961
3.7229e-05 0.0015025 0.00015115 0.00078292
-0.0013348 -0.0019245 0.0087719 -0.0022967 -0.091342 -0.12046 -4.9607e-05 -0.001826
5.0499e-05 0.001819 -0.0019175 0.00082621
-0.00083489 -0.001423 -0.00090925 0.00051943 -5.2301e-05 -0.0017898 -0.13006 -0.067541
0.0060159 0.011079 0.00041688 -0.0019859
-0.0013177 0.00058886 6.1443e-05 0.001524 2.95e-05 0.0018502 0.0060153 0.011079
0.12337 -0.15209 -0.0039757 0.0074406
-0.00086555 -0.00081963 0.00012288 0.00079298 -0.0019524 0.0008557 0.00039972 -0.0019748
-0.0039842 0.0074943 0.15891 -0.057957
2360000000 -0.07162 -0.087854 0.010607 0.008346 -0.0011948 -0.0015625 -0.0015076 -0.00080301
-0.00056933 0.001154 -0.0016131 -0.00060864
0.010585 0.0083547 0.14595 -0.022057 0.0081963 -0.0051819 -0.00073242 0.0009545
0.0019803 0.00014612 0.00012451 -0.00026665
-0.0011799 -0.0014956 0.0081974 -0.0052427 -0.10224 -0.098584 -0.0028371 -0.0011047
0.00085083 0.00012829 -0.00085907 0.001797
-0.0015757 -0.00084749 -0.00078095 0.00092896 -0.0028565 -0.0010679 -0.14796 -0.035606
0.010188 0.010059 0.0013836 -0.001941
-0.00066894 0.0010255 0.0020229 9.454e-05 0.0008361 0.00014751 0.010217 0.010007
0.093893 -0.1529 0.0002626 0.0084565
-0.0015287 -0.00058991 0.00016935 -0.00031339 -0.00080833 0.0018425 0.001372 -0.0019369
0.00024088 0.0084255 0.13566 -0.062079
2420000000 -0.079523 -0.059549 0.014133 0.0027079 -0.0032285 -0.0011673 -0.00081659 0.00073947
0.0011299 0.0014711 -0.0014826 0.0017011
0.014153 0.0026981 0.12985 -0.02187 0.0045999 -0.0071327 0.0013275 0.0011022
0.00067586 -0.001412 -0.00035007 -0.00012829
-0.0032072 -0.0011583 0.0045756 -0.0071313 -0.11427 -0.077627 -0.0022329 0.0012552
7.9229e-05 -0.00033464 0.00039931 0.0027493
-0.00079914 0.00077993 0.0013119 0.0010513 -0.0022682 0.0012856 -0.15635 0.0085787
0.01453 0.0075834 -4.3328e-05 -0.0026135
0.001189 0.0015248 0.00067344 -0.0014256 4.5124e-05 -0.00032317 0.014603 0.0075306
0.059747 -0.15079 0.001212 0.0092529
-0.0015019 0.0017494 -0.0002961 -8.3167e-05 0.00045381 0.0027153 -5.2335e-05 -0.002653
0.0012239 0.0092215 0.11767 -0.056084
2480000000 -0.080755 -0.03043 0.013865 -0.0026669 -0.0016558 -2.7525e-05 -0.00020391 0.0014708
0.0019686 -0.00017048 0.00011802 0.0016702
0.013833 -0.0026395 0.13138 -0.024083 0.002629 -0.009084 0.0012099 3.0048e-05
-0.00065032 -0.0009932 -0.00013415 -0.00018563
-0.0016598 -3.1206e-05 0.00252 -0.0090946 -0.11776 -0.058815 -0.00072093 0.0034806
-0.00026889 -0.00072317 0.001888 0.00098143
-0.00027437 0.0015026 0.0012599 1.0009e-05 -0.00071461 0.00348 -0.1581 0.044215
0.017942 0.00070667 -0.0016493 -0.0024094
0.0018653 -0.00014317 -0.0006326 -0.0010235 -0.00027372 -0.00070249 0.017936 0.00062009
0.028943 -0.14466 0.0042825 0.0076899
0.00014983 0.0016854 -0.0001953 -0.00017732 0.0019022 0.00098931 -0.0016301 -0.0024181
0.004244 0.0077282 0.097809 -0.053514
2540000000 -0.08573 -0.0019842 0.011578 -0.006429 -0.0024562 0.00092616 0.00082618 0.00073608
0.00011348 -0.001712 0.00093058 0.0016355
0.011579 -0.0064059 0.11779 -0.014545 -0.0013084 -0.008055 0.00061191 -0.0014929
-0.0015836 1.5551e-05 -0.00044348 0.00033494
-0.0023896 0.0009622 -0.0014014 -0.0080443 -0.12459 -0.034301 0.0022206 0.0024884
-0.0010232 -0.00020485 0.0018255 -0.00080324
0.00075822 0.00067204 0.0006544 -0.0015242 0.0022009 0.0024693 -0.15759 0.084423
0.017304 -0.0052942 -0.0022223 -0.0017921
0.00011799 -0.0018986 -0.0015289 6.2096e-05 -0.0010285 -0.00018661 0.017317 -0.0054075
0.0039143 -0.12917 0.0070456 0.0063583
0.00095833 0.0016362 -0.00041345 0.0003387 0.0018458 -0.00083381 -0.0021911 -0.0018115
0.0070109 0.0063377 0.082402 -0.038334
2600000000 -0.078225 0.022242 0.0082913 -0.0099371 -0.0012204 0.0026451 0.0008122 -0.00041581
-0.0010648 -0.0012495 0.0019114 0.00041842
0.0082916 -0.0099152 0.11348 -0.030969 -0.0037382 -0.0061344 -0.00046882 -0.00072211
-0.00032861 0.0015305 -0.00015361 0.00058387
-0.0012359 0.0026762 -0.0038149 -0.0061061 -0.12827 -0.010206 0.0031799 0.00010331
-0.00011 0.0015562 0.0014313 -0.0016962
0.00077395 -0.00033873 -0.00047727 -0.00071452 0.0031901 8.0324e-05 -0.14213 0.1167
0.014614 -0.011983 -0.0031506 0.0001024
-0.0009723 -0.0011979 -0.00035786 0.0016367 -7.1159e-05 0.0015483 0.014615 -0.012011
-0.022724 -0.11332 0.0087813 0.00574
0.0018355 0.00035106 -0.00014282 0.00060082 0.0014086 -0.0017207 -0.0031411 0.00015759
0.0087573 0.0057515 0.075402 -0.024006
2660000000 -0.07384 0.047585 0.0043686 -0.011688 -0.00015237 0.0010129 -6.458e-05 -1.7523e-05
-0.0027395 0.00023228 0.001376 -0.00076912
0.0043538 -0.011679 0.11959 -0.026995 -0.004964 -0.0043766 -0.0011704 -0.000467
0.0003282 0.0017778 0.00050778 0.00075917
-0.0001967 0.0010234 -0.0050135 -0.0043375 -0.12873 0.0094043 0.001798 -0.0017673
0.00037398 0.00066504 -0.00097586 -0.0017688
-0.00011429 -1.4806e-05 -0.0011606 -0.00047273 0.0018215 -0.0017746 -0.12478 0.14817
0.0078084 -0.015951 -0.0025344 0.00089086
-0.002771 0.00031546 0.00027233 0.0017667 0.00033388 0.00069974 0.0077154 -0.015976
-0.040408 -0.098384 0.010687 0.0014874
0.0013649 -0.00074531 0.00046667 0.00077335 -0.0010513 -0.0016952 -0.0026185 0.00092461
0.010641 0.0014942 0.069809 -0.0042855
2720000000 -0.062095 0.067387 9.9448e-05 -0.011637 -0.0003327 0.0026514 -0.0001037 -0.00016066
-0.0020787 0.002153 0.00049083 -0.0014796
0.00010452 -0.011634 0.10554 -0.029422 -0.0051957 -0.00094067 -0.0015544 0.00037391
0.0017531 0.00047839 0.00083484 -0.00022442
-0.00031369 0.0026425 -0.0052244 -0.00092079 -0.12284 0.039855 0.0004149 -0.0023275
0.00029681 0.00065967 -0.0015112 0.00048223
-0.00010767 -0.000145 -0.001523 0.00042036 0.00043778 -0.002334 -0.091321 0.17921
0.0012389 -0.016352 -0.0016677 0.0021934
-0.002089 0.0022085 0.0017363 0.00047849 0.00030936 0.00062585 0.0012069 -0.016412
-0.054995 -0.072677 0.01218 -0.00097373
0.00047585 -0.0015627 0.00077491 -0.00020893 -0.0015233 0.00051405 -0.0017158 0.0021807
0.012197 -0.00099325 0.074796 0.016148
2780000000 -0.048723 0.085439 -0.0043833 -0.010376 -0.00027739 0.0010981 0.00062625 -0.00026771
0.0013411 0.002618 -0.00053857 -0.0020466
-0.0043487 -0.010371 0.10375 -0.042498 -0.0039954 0.00036203 -0.00015703 0.0015586
0.0016671 -0.0010661 -4.5921e-06 -0.00027412
-0.00031658 0.0010966 -0.003978 0.00038578 -0.12097 0.068978 -0.0018199 -0.0015268
0.0003727 -0.00025186 -0.00049706 0.00090697
0.00064163 -0.00032376 -0.00015554 0.0015586 -0.0018381 -0.0015502 -0.062996 0.19999
-0.0053651 -0.014974 -0.0007545 0.0022365
0.0014051 0.0025119 0.0016052 -0.0010702 0.00036335 -0.00032455 -0.0054273 -0.0149
-0.069514 -0.047035 0.0096377 -0.0052739
-0.00060446 -0.0019434 -1.0165e-05 -0.00025741 -0.00047795 0.00089904 -0.00076716 0.0022219
0.0097415 -0.0053066 0.078122 0.033772
2840000000 -0.033499 0.10215 -0.0074545 -0.0072061 0.0014568 0.0020715 -6.8124e-05 -0.00019407
0.0015461 0.0010927 -0.0016961 0.00031165
-0.0074798 -0.0071999 0.10126 -0.034631 -0.0032337 0.0015109 0.00034012 0.00079208
-2.5904e-05 -0.0013253 7.381e-05 -3.7658e-05
0.0014227 0.0020399 -0.0032388 0.0015327 -0.11515 0.095278 -0.0013109 0.000386
0.00037029 0.00035612 0.0011011 0.0011738
-0.00010039 -0.0001752 0.00036545 0.00082698 -0.0013768 0.00032414 -0.027767 0.21755
-0.0090951 -0.010198 0.00070698 0.0014225
0.001575 0.001139 -8.6498e-05 -0.0013294 0.00038062 0.00024759 -0.0092115 -0.010172
-0.075154 -0.021296 0.008571 -0.0070363
-0.0017158 0.00032544 5.2444e-05 7.0299e-06 0.0011117 0.0011019 0.00072075 0.0014392
0.0085415 -0.0070038 0.092782 0.050205
2900000000 -0.018517 0.12126 -0.0088908 -0.003205 0.001748 0.00015163 0.00037718 -0.00092346
0.0020641 -0.0010137 -0.00077897 4.5922e-05
-0.0088341 -0.0031922 0.083606 -0.042987 -0.00087929 0.0028173 0.00087581 0.00036675
-0.00043761 -0.0014296 -0.00022026 7.2172e-05
0.001715 0.00015244 -0.00082903 0.002831 -0.098037 0.12761 -0.00094144 -0.00010729
-0.00025575 -0.0012106 0.0018549 -0.00050111
0.00040034 -0.00082096 0.00093641 0.00034094 -0.00091543 -7.3387e-05 0.01022 0.2201
-0.011607 -0.0055517 0.001066 0.0019128
0.0021291 -0.0010869 -0.00053145 -0.0013988 -0.00026109 -0.001213 -0.011593 -0.0055466
-0.074777 0.010843 0.0061981 -0.0096785
-0.00089388 6.0213e-05 -0.00026277 5.7528e-05 0.0018785 -0.0004536 0.0011087 0.0018212
0.0061735 -0.009751 0.10856 0.056116
2960000000 0.0015382 0.1328 -0.0086784 0.00036851 0.00054964 0.0012635 -0.00058503 -0.00077025
-0.00012782 -0.0019721 -0.00083932 0.00061123
-0.0086827 0.00035067 0.091389 -0.042379 -0.00039746 0.0011556 0.00094703 7.6029e-05
-0.0012636 -0.00069313 0.00054688 0.00038029
0.00060801 0.0012909 -0.00036216 0.0011659 -0.08114 0.15871 -0.00071352 0.00051663
-0.00047364 0.00051628 -1.0888e-05 -0.0023132
-0.00064469 -0.00082365 0.00092457 0.00010322 -0.00072941 0.00050787 0.050456 0.22765
-0.011613 0.0003337 0.0017595 0.00053459
-0.00014485 -0.0018414 -0.0012218 -0.00070352 -0.00051513 0.00057282 -0.011608 0.00036392
-0.066203 0.038595 0.0020457 -0.011148
-0.00073884 0.0005623 0.00056664 0.00041148 1.3809e-05 -0.0022879 0.0017659 0.00058584
0.0020369 -0.011141 0.12759 0.06713
3020000000 0.020443 0.14793 -0.0064972 0.0037118 0.0013396 -0.00027767 -0.0010636 -0.00020792
-0.00065314 0.00040902 -6.9434e-06 0.00053881
-0.006493 0.003697 0.081032 -0.030391 -7.1411e-05 -6.6726e-05 0.00058442 -0.0008933
-0.0016889 0.00038835 0.00063126 -0.00028018
0.0013198 -0.00034502 -6.5541e-05 -7.3159e-05 -0.059188 0.1845 -0.00047307 0.00081377
0.00030333 0.0004579 -0.00072991 -0.0016979
-0.0010482 -0.00011988 0.00060229 -0.00092071 -0.00052578 0.00084673 0.091091 0.22214
-0.0086376 0.0034315 0.0006066 0.0001282
-0.00063174 0.00037525 -0.0016972 0.00040343 0.00033802 0.00044075 -0.0086142 0.0034702
-0.052955 0.0643 -0.00082617 -0.01092
-0.00010779 0.00058127 0.00065815 -0.00029189 -0.00071191 -0.0016285 0.0005958 6.5125e-05
-0.00094088 -0.010872 0.14838 0.064093
3080000000 0.046897 0.15609 -0.0046653 0.0058964 0.0016395 -0.00016387 -0.00047177 5.4818e-05
-0.00063219 0.000156 1.3841e-05 0.00068568
-0.0046688 0.0058666 0.078291 -0.026054 -0.00016675 0.00017738 -0.0002128 -0.00039875
-0.00032597 0.0011101 -9.5151e-05 -0.00050105
0.0017043 -0.00016871 -0.00018029 0.00018081 -0.022564 0.20571 -0.00055417 0.00037316
0.00031468 0.00046657 -0.0022018 -0.00074459
-0.00048767 -3.2539e-05 -0.0002102 -0.00038652 -0.00059174 0.00035336 0.12408 0.21352
-0.0058199 0.0068608 0.0017123 0.00052579
-0.00071242 0.00025614 -0.00026938 0.0011219 0.00036903 0.00050289 -0.0057364 0.0068326
-0.03015 0.09358 -0.005398 -0.0092788
6.5684e-05 0.00062966 -0.00014689 -0.00052056 -0.0021905 -0.00073086 0.0016973 0.00055664
-0.0053791 -0.0093435 0.16317 0.070951
3140000000 0.074693 0.16119 -0.0012215 0.0075425 0.002715 -0.0012749 -0.001144 0.0011228
0.0014943 0.00083381 0.00037914 -0.0002016
-0.0012522 0.0075454 0.073575 -0.026531 -0.001067 -0.00035223 0.00072544 -0.0002532
-5.5624e-05 0.00097609 0.00049707 -0.00047849
0.0027171 -0.0012699 -0.0010781 -0.00030621 0.018934 0.228 0.00011396 0.0016092
0.0013485 -0.00031537 -0.0026967 0.00095355
-0.0011678 0.0011804 0.00069242 -0.0002889 4.8995e-05 0.0016363 0.15987 0.18991
-0.001349 0.0077442 0.00094737 -0.0015819
0.0015025 0.00069042 -5.5815e-05 0.00096585 0.0013615 -0.00035567 -0.0013907 0.0077903
-0.016238 0.11257 -0.0074238 -0.006118
0.00038237 -0.00023885 0.00055281 -0.00048087 -0.0026583 0.00095405 0.00092263 -0.0015734
-0.0073742 -0.0061407 0.18705 0.062356
3200000000 0.10726 0.17153 0.0038774 0.006636 0.00099286 -0.0028125 2.8253e-05 0.0017566
0.00049132 -0.0018641 -0.00018671 0.00047167
0.003844 0.0065723 0.084915 -0.025786 -0.0012329 0.00037675 -0.00056265 -0.0010312
0.00061366 0.0011822 -0.00038148 -0.0009813
0.0010511 -0.0028562 -0.0012145 0.00036859 0.064151 0.23203 0.0013354 0.00062329
2.2375e-05 -0.0022142 -0.0014773 0.0025332
6.403e-05 0.001649 -0.00058255 -0.0010556 0.0013413 0.00066427 0.18209 0.16663
0.0013755 0.006346 0.00045613 -0.0012402
0.000583 -0.0018032 0.00066014 0.0011303 9.017e-05 -0.002176 0.0013433 0.0063104
0.017818 0.13066 -0.0090952 -0.0020831
-0.00014114 0.00052313 -0.00041429 -0.00092971 -0.0014982 0.0025626 0.00039751 -0.0012572
-0.0091756 -0.002092 0.20355 0.061554
3260000000 0.13789 0.16418 0.0041125 0.0033262 -0.00064037 -0.0026621 0.00099185 0.00063836
0.0002731 -0.0017795 0.00010924 6.6036e-05
0.0041732 0.0033363 0.092203 -0.028995 -0.0018717 0.0020331 -0.0004223 -0.0002225
0.00089394 -0.00051258 -0.00099615 4.7057e-05
-0.00065928 -0.0026943 -0.0018737 0.0020551 0.11303 0.22895 0.00042991 6.8184e-05
-0.00055775 -0.00098917 0.00047619 0.0020204
0.00097138 0.00060084 -0.00042379 -0.0001666 0.00039276 2.7812e-05 0.20799 0.12961
0.0040936 0.0054331 -0.00055708 -0.0016195
0.00019975 -0.0017093 0.00088693 -0.00055242 -0.00057005 -0.0009364 0.0040985 0.0054166
0.041001 0.13972 -0.0071983 0.0028935
0.00027263 0.00016786 -0.0009902 6.8628e-05 0.00044056 0.0019787 -0.00055827 -0.0016261
-0.0072462 0.0028939 0.23243 0.051331
3320000000 0.16913 0.1598 0.0072948 0.0015365 -0.00079518 -0.0019401 0.00085402 0.00012383
-0.0018421 -0.0014293 2.4346e-05 0.00020103
0.0072683 0.0015262 0.099899 -0.024274 0.00054671 0.0024596 -0.00036814 -0.00037278
-0.00032226 -0.00031075 -0.00054924 0.00023547
-0.00072733 -0.0019228 0.00061025 0.0024485 0.16156 0.22185 0.00032221 -0.00020632
-0.0013576 -0.00040821 0.00029101 0.0011049
0.00082062 0.00010437 -0.00041127 -0.00038037 0.00042422 -0.00019581 0.21875 0.099876
0.0050342 0.00197 -0.0014013 7.9993e-05
-0.0018227 -0.0014577 -0.00027017 -0.0002702 -0.0012829 -0.00041972 0.0050529 0.0019299
0.069477 0.14267 -0.0045867 0.0041584
0.00010355 9.7757e-05 -0.00054372 0.00022403 0.00028679 0.0011071 -0.0014034 9.8335e-05
-0.0044703 0.0041695 0.24912 0.040347
3380000000 0.20428 0.14333 0.005749 -0.0019063 -0.0010554 0.00056964 0.0010324 0.0002247
-0.0013764 0.00069517 0.00019866 4.501e-05
0.0057629 -0.0019107 0.11056 -0.033011 -9.3617e-05 0.0029334 -0.0011411 -0.00046322
-0.00015801 0.00019192 -0.00069662 0.00045223
-0.0010505 0.00065701 -7.5444e-05 0.0029275 0.20364 0.19956 0.00070933 -0.00045279
-0.0016913 0.00072612 0.0010481 0.0011766
0.0010695 0.00024744 -0.0011475 -0.00048372 0.00071016 -0.00048211 0.23325 0.066136
0.0061439 0.0017211 9.7494e-06 0.00050708
-0.0014237 0.0007155 -0.00011353 0.00018117 -0.0016825 0.00084281 0.0061186 0.0017228
0.10822 0.13447 -0.0010549 0.0051433
0.00022751 9.0126e-05 -0.00072501 0.00054613 0.001077 0.0011715 4.5391e-05 0.00048431
-0.0010815 0.0052018 0.27992 0.020344
3440000000 0.23582 0.12337 0.0048532 -0.0038692 -0.00068403 -0.001646 0.0007662 -3.7159e-05
-0.0013181 0.0016957 0.00093104 7.7764e-05
0.0048611 -0.0038571 0.1039 -0.037157 0.0029994 0.0022949 -0.00090949 0.0012077
4.9123e-05 0.00040623 0.00020647 0.000995
-0.00068865 -0.0016989 0.0030211 0.002253 0.2426 0.17185 -0.00042735 0.00012087
1.2272e-06 0.0012438 0.0011336 0.00071162
0.00081157 -4.1106e-05 -0.00082908 0.0011532 -0.00046315 0.00015394 0.23492 0.034827
0.0071689 -0.0013807 -0.00041223 -0.00023351
-0.0013271 0.001697 6.5912e-05 0.00037074 5.1694e-05 0.0012398 0.007117 -0.0013929
0.13482 0.12814 0.0023282 0.0032042
0.0009862 6.0584e-05 0.00019619 0.00098888 0.001091 0.00068293 -0.00040737 -0.00020591
0.0022402 0.0032298 0.2958 -0.0076555
3500000000 0.26942 0.091838 0.0026619 -0.0048196 -0.0014106 0.0013686 0.00087687 -0.0005735
-0.00090208 0.0010225 0.0006884 -0.00084937
0.0026898 -0.0048079 0.11748 -0.061291 0.0031821 0.0014219 -0.00043038 0.00056465
0.00050441 -2.5438e-05 1.2492e-05 0.00022597
-0.0013355 0.0013976 0.0031496 0.0013956 0.27282 0.13773 0.00039421 -0.00011593
-0.00021535 0.00096558 0.0016963 -0.00015775
0.00092221 -0.00062135 -0.00042245 0.00061429 0.00033957 -0.00015907 0.24007 0.0064911
0.0061842 -0.0040878 -0.00028153 0.00031067
-0.00084863 0.00090349 0.00049954 -4.0088e-05 -0.00020629 0.0010032 0.0061685 -0.0041014
0.17726 0.10462 0.0028094 0.0013405
0.00069528 -0.00080601 2.8039e-05 0.00023389 0.0016199 -0.0001839 -0.00029246 0.00031403
0.0029085 0.0013689 0.31818 -0.036385
3560000000 0.2882 0.058353 0.0003526 -0.006233 -0.00010034 -0.00088226 0.00056341 0.00016997
0.0016699 0.0016365 -0.00018076 -0.0013793
0.00041373 -0.0062368 0.11087 -0.066501 0.0058424 -0.00053793 0.00038835 0.00058222
0.00062263 -0.00016789 0.00023635 0.00047816
-0.00015578 -0.00090005 0.005861 -0.00059749 0.29987 0.095849 -0.00019658 -0.00013886
0.00064001 0.00044955 0.0013536 -0.00081574
0.00052233 0.00027895 0.00041862 0.00052934 -0.00018129 -0.00014683 0.22941 -0.029608
0.0050576 -0.0064788 -0.0004059 -0.00060612
0.0017869 0.0015663 0.00054981 -0.00010326 0.0007026 0.00048066 0.0050734 -0.006436
0.19626 0.094915 0.0026913 -0.0014351
-0.00028219 -0.0013044 0.00013996 0.00049132 0.0013572 -0.00091409 -0.00039613 -0.00061931
0.0025977 -0.0013761 0.32914 -0.076613
3620000000 0.30622 0.021593 -0.0013391 -0.0040881 -0.0020275 -0.00020983 0.00027853 -0.0017198
-0.00015323 0.00061757 -0.00050464 -0.00068897
-0.0013491 -0.004027 0.11258 -0.094715 0.0040698 -0.0038014 0.00015386 0.00045656
-4.6042e-05 -0.00087428 0.00064291 0.00032663
-0.0020268 -0.00019137 0.004067 -0.003863 0.31452 0.052484 0.0001202 -0.0010893
0.00020142 0.00026697 0.00057199 -0.0007467
0.00031321 -0.0017748 0.0001791 0.00044864 9.7181e-05 -0.0010534 0.21938 -0.059295
0.00022596 -0.0072961 -0.0010884 0.0010457
-0.00017672 0.00060983 -7.9055e-05 -0.00086697 0.00018459 0.00022085 0.00019291 -0.0072995
0.21999 0.060003 0.00068711 -0.0016098
-0.00050229 -0.00065081 0.00068115 0.00024266 0.00063636 -0.00077048 -0.0011052 0.0010347
0.00051702 -0.0017172 0.33334 -0.10957
3680000000 0.31137 -0.023383 -0.003815 -0.0039719 -0.0010825 0.0017416 -0.0010117 -0.00031267
0.0014604 9.6708e-05 -0.0011116 -0.00037194
-0.0038108 -0.0039809 0.10908 -0.11245 0.0015958 -0.0046141 0.00073247 0.00035703
-0.0004813 -0.00056439 0.00086702 0.00026658
-0.0010194 0.0017616 0.001572 -0.0046248 0.32544 0.0025099 -0.00086303 -0.00070072
0.00095481 0.00049938 0.00063936 -0.0017306
-0.00104 -0.0001748 0.00073995 0.00032139 -0.00096078 -0.00067635 0.20592 -0.093704
-0.00099956 -0.0065182 -0.00092965 0.0011837
0.0015237 5.1403e-05 -0.00045724 -0.00055692 0.00094715 0.00049273 -0.00095605 -0.0065583
0.24013 0.036142 0.00043289 -0.0012125
-0.0011594 -0.00032078 0.00081756 0.00023771 0.00054657 -0.0016917 -0.00092566 0.0011811
0.00049564 -0.001132 0.33284 -0.15597
3740000000 0.31324 -0.058152 -0.0032352 0.00022375 -0.0022923 0.0023857 5.6141e-05 -0.00097946
-0.00067323 3.3983e-05 -0.0010591 0.00053588
-0.00327 0.00019255 0.1005 -0.1334 0.00094799 -0.0051828 0.00028739 -0.00013798
-0.0002946 -0.00017375 0.0005845 0.00019418
-0.0023153 0.0024238 0.00090894 -0.0052062 0.32917 -0.035218 -0.00080943 -1.7125e-05
-0.00016679 -0.00012645 -0.00031868 -0.0014294
0.00013642 -0.0010809 0.0003007 -0.00019443 -0.00077603 -2.3849e-05 0.18488 -0.11661
-0.0027942 -0.0056345 0.00036924 0.0026227
-0.00065601 0.0001651 -0.00029924 -0.00015392 -0.00013064 -0.00012597 -0.0027552 -0.0055955
0.24898 0.003556 -0.00063517 -0.0015609
-0.00099434 0.00045352 0.00061891 0.00020621 -0.00031973 -0.0014535 0.00040962 0.0026916
-0.0006959 -0.0014491 0.31906 -0.19486
3800000000 0.30985 -0.10473 -0.0022187 0.00071664 0.00075687 0.0037659 -0.0011674 -0.0015868
0.0015843 0.0012868 -0.0010679 0.00028521
-0.0021959 0.00067043 0.091168 -0.14884 -0.0018331 -0.0049537 0.00025161 9.7476e-05
-0.0009408 -0.00038877 0.00077076 -0.00023097
0.0008124 0.0038538 -0.0018373 -0.0049694 0.32696 -0.077739 -0.00060707 0.00049726
0.0011691 -5.1592e-06 -0.0011994 -0.00061377
-0.0012897 -0.0014913 0.00029104 0.00012983 -0.00063466 0.00052777 0.17648 -0.14264
-0.0036214 -0.0040296 0.0015506 0.0012588
0.0014839 0.0013325 -0.00093336 -0.00039693 0.0012137 5.2848e-05 -0.0036668 -0.0039799
0.26528 -0.036241 0.00087973 0.00015172
-0.0009665 0.00033199 0.00078026 -0.00029506 -0.0011604 -0.00064033 0.0015233 0.0012441
0.00081347 0.00015144 0.31291 -0.23607
3860000000 0.29836 -0.13589 -0.00091048 0.0010397 0.0025413 0.0021022 -0.0020028 0.00086859
0.00076252 -0.001202 -4.827e-05 0.0016993
-0.0008832 0.0010655 0.071578 -0.15927 -0.0030456 -0.0051345 0.00063438 -0.00064641
-0.00073634 0.001115 0.00061396 -0.0009701
0.0025932 0.0021186 -0.0030957 -0.0051016 0.30707 -0.11818 -0.00072428 0.00079211
0.00015894 -0.00041903 -0.00077396 -0.00030893
-0.0018363 0.00075262 0.00065383 -0.00066259 -0.0007493 0.00077242 0.14842 -0.15738
-0.0028169 -0.0040453 0.0017468 0.0012146
0.00087036 -0.0012319 -0.0007128 0.0010348 0.00010627 -0.00035898 -0.0027851 -0.0039931
0.26324 -0.063392 0.00054739 -0.0023369
-9.4143e-05 0.0015118 0.00074002 -0.0009876 -0.00077096 -0.00019973 0.001862 0.0012
0.0004764 -0.0022353 0.28981 -0.27457
3920000000 0.28552 -0.17626 0.0015839 0.00031635 0.0037817 0.0026585 4.4059e-05 0.0009195
0.00044265 0.00026913 0.00044609 0.00040885
0.0015802 0.0003306 0.045717 -0.17532 -0.0048919 -0.003554 -0.00037866 -0.00018667
0.00023162 0.00026019 -0.00026819 -0.00052218
0.003793 0.002653 -0.0049468 -0.0034913 0.30155 -0.15065 0.00029918 0.0011099
0.001794 -0.0010237 -0.00033556 -7.7719e-05
6.5143e-05 0.00098722 -0.00043476 -0.00022157 0.00026427 0.0011046 0.12954 -0.16876
-0.0041412 -0.0030994 0.0024425 -2.1791e-05
0.00022276 0.00014989 0.00026097 0.00022075 0.0018696 -0.00096734 -0.0041918 -0.0030367
0.25815 -0.11079 0.00049699 -0.0013397
0.00037762 0.00041261 -0.000206 -0.00050977 -0.00033402 -5.8801e-05 0.0023874 4.256e-05
0.0005434 -0.0012311 0.26913 -0.30182
3980000000 0.2591 -0.21272 0.0018187 -0.0027637 0.0047962 -0.00010025 9.6588e-05 0.00090182
0.001119 -0.0019283 0.00034933 5.1565e-05
0.0018529 -0.0027596 0.024206 -0.19053 -0.0057255 -0.0014777 0.00073088 0.00055692
0.00047625 0.00033681 -0.00015016 -0.0011291
0.0047625 -0.00013737 -0.0057715 -0.001411 0.27377 -0.1817 0.0013684 0.00015745
-0.00069044 -0.0014795 -0.00054455 -0.0004624
0.00011008 0.00097831 0.00079128 0.00058172 0.0014007 0.00017207 0.093343 -0.19137
-0.004189 -0.0036062 0.0015857 -0.0010249
0.00091362 -0.0018638 0.00043989 0.00035979 -0.00076596 -0.0014414 -0.0042541 -0.0036173
0.24729 -0.14109 0.0017509 -0.004881
0.00041775 5.6909e-07 -0.00013154 -0.0010924 -0.00049009 -0.00053024 0.0015845 -0.0010543
0.0016342 -0.0048052 0.23465 -0.34159
4040000000 0.23135 -0.23813 -0.00027571 -0.003642 0.0035965 -0.0031224 0.00022234 0.0003586
-0.00071917 -0.00077118 0.00063477 0.00014894
-0.00024175 -0.0036591 -0.0017075 -0.19753 -0.0050711 0.00015891 0.00015064 -0.00098704
-2.9039e-05 0.00026549 -0.0013679 -0.00024533
0.0035227 -0.0031496 -0.0050918 0.00022172 0.25247 -0.21501 0.00016877 -0.00085853
-0.00054858 -0.00037666 -0.0012611 0.00039183
0.00022461 0.0003065 0.00013826 -0.00099153 0.00019183 -0.00083866 0.071155 -0.1856
-0.0065841 -0.0016111 0.0017823 -0.0003452
-0.00075322 -0.00086231 2.3085e-05 0.00031495 -0.00054289 -0.00024776 -0.0065044 -0.0016727
0.23706 -0.17356 -0.0014919 -0.002773
0.00058642 0.00011858 -0.0013734 -0.00021815 -0.0011783 0.0003683 0.0017908 -0.00036777
-0.0015638 -0.0027809 0.19808 -0.35931
4100000000 0.20279 -0.26258 -0.0028119 -0.0030431 0.00098432 -0.00362 -8.0419e-05 -0.00011605
0.00053011 -0.0018578 0.00063284 0.0003583
-0.0028299 -0.0030239 -0.026118 -0.20256 -0.0047907 0.00123 -0.00024283 -0.00037257
0.00078348 0.00020728 -0.00048881 0.00033633
0.00091641 -0.0036728 -0.0047727 0.0013063 0.23181 -0.24199 0.00027253 3.0259e-05
-0.00068393 -0.00038693 -0.0011361 1.4493e-05
-5.2855e-05 -9.4876e-05 -0.00033091 -0.00038761 0.00023691 3.7055e-05 0.038379 -0.20059
-0.0059392 0.00048537 0.0011316 -0.0016033
0.0003254 -0.0015752 0.00078295 0.00018856 -0.00064808 -0.00046495 -0.0061642 0.00046411
0.22235 -0.19867 -0.0013868 -0.0041043
0.00076237 0.00028849 -0.00047378 0.0004041 -0.0011162 -1.5993e-05 0.0011231 -0.0015118
-0.0013351 -0.0042853 0.16601 -0.38626
4160000000 0.17349 -0.28033 -0.0035569 -0.0021911 -0.00026074 -0.0030818 0.00071336 -9.9173e-05
-0.0039536 -0.00057001 0.00096705 -0.00077187
-0.0036204 -0.0022 -0.05299 -0.1993 -0.0044986 0.0026366 -0.00046877 -0.00027697
0.00044512 -0.00038707 -0.0010582 0.00035294
-0.00027632 -0.003029 -0.0044663 0.0027414 0.19846 -0.25883 0.00056452 -0.00011691
-0.0011453 -0.00043383 -0.0012421 0.00082433
0.00065135 -7.9575e-05 -0.00048689 -0.00027642 0.00062626 -0.00016854 0.013064 -0.18829
-0.005402 0.0017179 0.0012257 -0.0020524
-0.0038512 -0.00054782 0.00035839 -0.00036218 -0.0011844 -0.00038828 -0.0053428 0.0017166
0.1917 -0.23308 -0.0040972 -0.0037272
0.00087967 -0.00072034 -0.0011042 0.00037202 -0.0013139 0.00081243 0.0011533 -0.0021881
-0.0041219 -0.0036881 0.11637 -0.39622
4220000000 0.14654 -0.29613 -0.0045774 -9.961e-05 0.0001393 -0.0036374 -0.00019607 -0.00026435
-0.00089623 0.00075656 0.00032809 -0.0013159
-0.0045765 -0.00010917 -0.088261 -0.18914 -0.0022066 0.0031618 -0.00017533 -7.78e-05
0.00016248 5.0513e-05 -0.00061167 0.0010741
5.5025e-05 -0.0036716 -0.0022084 0.0032133 0.17021 -0.28426 8.9749e-05 -7.6787e-05
0.00034212 0.00042104 -1.0049e-05 0.0012541
-0.00023464 -0.00024207 -0.00018143 -5.7737e-05 2.7503e-05 -3.2834e-05 -0.009887 -0.18656
-0.0041584 0.002143 -0.00010066 -0.0021733
-0.00085803 0.00079057 0.00014834 -1.774e-05 0.0002506 0.00045126 -0.0042828 0.0020998
0.17706 -0.25707 -0.0047093 -0.0026741
0.00035615 -0.0013088 -0.00058937 0.001067 -0.00011394 0.0013106 -1.3764e-07 -0.0021207
-0.0047082 -0.0026538 0.089819 -0.40878
4280000000 0.11616 -0.30685 -0.0029101 0.0016083 -0.0015067 -0.0042507 -0.00052367 0.00069507
-0.00050106 0.0013871 -0.00072604 -0.00044604
-0.0028944 0.0015791 -0.11421 -0.19577 -0.0029323 0.0029561 -0.00065141 -0.00036458
7.0921e-05 0.0001422 0.00062194 0.0006545
-0.0015487 -0.0042419 -0.0029171 0.0029588 0.14099 -0.29302 0.00077585 -0.00010278
-0.00098799 0.00080393 -0.00043438 0.00092094
-0.00047754 0.00069667 -0.00070272 -0.00035004 0.0007981 -0.00019564 -0.048567 -0.17262
-0.0047245 0.0026297 -0.00060453 -0.0022084
-0.00027457 0.0013995 4.5302e-05 9.6621e-05 -0.00090259 0.00074377 -0.0047224 0.0026879
0.13383 -0.28041 -0.0065597 -0.00097988
-0.00077555 -0.00029465 0.00063293 0.00064098 -0.00040193 0.00090358 -0.00059881 -0.0022158
-0.0064009 -0.00095307 0.038462 -0.41635
4340000000 0.088581 -0.31579 -0.0018101 0.0019414 -0.0022946 -0.0017071 0.0002525 0.0004495
1.2102e-05 0.00056614 -5.7946e-05 -0.00094826
-0.0018174 0.0019165 -0.13546 -0.16919 -0.0020978 0.0040331 -7.5943e-05 0.00046944
-0.00024691 -0.00034287 0.00035883 0.00035372
-0.0022589 -0.0017488 -0.002104 0.0040515 0.1055 -0.30957 -0.00031209 -0.0010055
0.00053301 0.00086521 0.00082577 0.0020429
0.00022033 0.00056585 -0.0001224 0.00044476 -0.00038706 -0.0010086 -0.066315 -0.16915
-0.0039398 0.0034198 -0.0013007 -0.0025223
6.1384e-05 0.00063727 -0.00030745 -0.00030905 0.0004781 0.00084819 -0.0039232 0.0034395
0.10727 -0.30451 -0.0043156 0.0013453
-0.00014206 -0.00090366 0.00035619 0.00032579 0.00081383 0.002054 -0.0013253 -0.0025382
-0.0043885 0.001525 0.0044494 -0.41038
4400000000 0.058959 -0.32196 -0.00080814 0.0014291 -0.0026764 -0.001707 0.00074289 0.001406
-1.6749e-06 0.0007884 -0.00019663 -0.00047112
-0.00077981 0.0014235 -0.16396 -0.16088 -0.001125 0.0041229 -0.00051191 0.00038336
0.00019459 -0.00046125 0.0004353 0.00026007
-0.0026665 -0.0017079 -0.0011222 0.004161 0.077164 -0.31732 -6.4262e-05 -0.00017866
0.00042894 0.000175 0.00098275 0.0015298
0.00087142 0.0014174 -0.00050178 0.00036192 -4.8076e-05 -0.00017534 -0.090852 -0.15696
-0.0034336 0.0050443 -0.0022437 -0.0015604
2.8463e-07 0.00066866 0.00017326 -0.00053652 0.00051064 0.00014934 -0.0033297 0.0051347
0.07768 -0.31706 -0.004116 0.00088689
-0.00012459 -0.0003129 0.00049017 0.00022046 0.00097672 0.0015507 -0.0022122 -0.0015509
-0.0042662 0.00081335 -0.039688 -0.41658
4460000000 0.022587 -0.32279 -0.00058005 0.00024161 -0.0042006 -0.00082684 0.0015251 -0.00061196
-0.00058287 0.001173 -0.0010171 -0.00041295
-0.00059053 0.00024721 -0.18712 -0.1322 -0.00038091 0.0045293 -0.00043821 0.00078902
-0.00018276 -0.00046226 0.00041136 -0.00042287
-0.004201 -0.00080803 -0.00035543 0.004488 0.050839 -0.32422 -0.00052162 -0.00055791
0.00051845 0.00047883 0.0019026 0.00081246
0.0014861 -0.0006594 -0.00045375 0.00080762 -0.0005852 -0.00048619 -0.10534 -0.13518
-0.0014988 0.0058301 -0.0023584 -0.00082396
-0.00056811 0.0013448 -8.1605e-05 -0.00048338 0.0005877 0.00057802 -0.0014824 0.0058
0.042099 -0.31488 -0.0039827 0.0030453
-0.00099313 -0.00041276 0.00036718 -0.00042941 0.0019288 0.00073987 -0.0023473 -0.00075275
-0.0038729 0.0029575 -0.080691 -0.39889
4520000000 -9.6493e-05 -0.32384 -0.00047447 -0.00062157 -0.0036412 0.00036128 0.0006534 2.4993e-05
0.0019557 0.00024393 -0.00074868 0.00095085
-0.00045136 -0.00062684 -0.21118 -0.11505 0.00075846 0.0044636 0.00051812 0.00092992
-0.00031007 -7.1452e-05 0.00029876 -0.00011108
-0.003615 0.00045241 0.00086795 0.0044539 0.020427 -0.32268 -0.0010515 0.00058457
0.00058868 -0.00066058 0.0017942 -0.00086253
0.00066615 -1.9863e-06 0.00051964 0.00088173 -0.0010813 0.00056796 -0.12201 -0.12635
-0.00087492 0.0055991 -0.0031069 -0.00046474
0.0018519 0.00023483 -0.00031712 -5.1748e-05 0.00058564 -0.00064988 -0.00083389 0.0056515
-0.0050028 -0.32689 -0.0029899 0.0028457
-0.0007186 0.00092514 0.0002711 -0.0001011 0.0018642 -0.00088356 -0.0031194 -0.00047577
-0.0029758 0.0028936 -0.10887 -0.39677
4580000000 -0.037411 -0.31839 -0.0013612 -0.00077672 -0.0030896 0.0025373 0.00086752 -0.00040744
0.00019586 0.00014664 -0.00054645 0.00076523
-0.0013587 -0.00076601 -0.23041 -0.090089 0.00074263 0.0038654 0.00061573 -7.5768e-05
-9.2541e-05 0.00017543 0.0001586 -0.00028385
-0.00309 0.0025703 0.0008018 0.0038821 -0.011032 -0.32115 -8.4182e-05 0.00050449
-0.00031026 -1.8519e-05 0.001695 -0.0010447
0.00079533 -0.00037979 0.00062045 -7.2541e-05 -8.8685e-05 0.00049156 -0.13337 -0.1027
0.0021719 0.0052724 -0.0027138 0.0010542
0.00023329 7.5188e-05 -8.9182e-05 0.0001675 -0.00035288 -6.0041e-06 0.0020946 0.0052529
-0.031294 -0.33574 -0.0023118 0.0034891
-0.00055829 0.00069964 0.00014553 -0.00026899 0.0016545 -0.0010031 -0.0026202 0.0010897
-0.0022497 0.0033856 -0.1544 -0.36839
4640000000 -0.063777 -0.31193 -0.0024827 -0.0015703 -0.0028727 0.0025076 0.00056628 -0.0014924
0.0014204 -0.00028757 3.9988e-05 0.00091372
-0.0024672 -0.0015986 -0.2415 -0.061952 0.0013 0.0037918 0.00081318 0.0003579
-0.00036976 0.00036126 0.00010008 -0.00069838
-0.0028127 0.0025237 0.0013789 0.0037949 -0.035615 -0.31483 0.00021913 0.00084886
0.00096443 0.00034905 0.00026792 -0.0022172
0.0006249 -0.0014221 0.00080626 0.00031018 0.00023316 0.00082579 -0.13893 -0.087547
0.0030364 0.0039148 -0.0024339 0.0017618
0.0014461 -0.0004376 -0.00036203 0.00037868 0.001001 0.00031567 0.0031059 0.0038377
-0.065115 -0.32089 -0.0026021 0.0037938
0.00013666 0.00097379 7.8474e-05 -0.00069134 0.00018908 -0.0022199 -0.0024263 0.001763
-0.0025035 0.0038945 -0.17388 -0.35825
4700000000 -0.090778 -0.30863 -0.0040642 -0.00012369 -0.0018046 0.0044476 -0.00098363 -0.0010422
0.0010565 -0.00055929 0.00092063 0.0007362
-0.0040356 -0.00016098 -0.25352 -0.044171 0.0024088 0.0042965 0.00047615 -0.00051424
0.00032292 0.00051419 -0.00019419 -3.2965e-05
-0.0016569 0.0044248 0.0024628 0.0042346 -0.065458 -0.31043 -0.00030604 0.00050978
0.0002318 -0.00014056 -9.7071e-05 -0.0014929
-0.00097642 -0.0010409 0.00043409 -0.00051629 -0.00025501 0.00047517 -0.15556 -0.067703
0.003531 0.0016952 -0.0017301 0.0024111
0.00093041 -0.00046353 0.00030053 0.00056479 0.00018075 -0.00015122 0.0034875 0.0017375
-0.10261 -0.31686 -0.0010655 0.0040405
0.00091307 0.00067402 -0.0002298 -6.2307e-05 -6.1417e-05 -0.0014802 -0.0016492 0.0024967
-0.0011646 0.0041311 -0.21726 -0.33026
4760000000 -0.12186 -0.29453 -0.004813 0.0010792 0.00054908 0.0046048 -0.00072971 -0.00074761
0.0002754 -0.0011669 0.00092049 -0.00031851
-0.004823 0.001069 -0.25096 -0.0021639 0.0029961 0.0033036 -2.1303e-05 -0.00065879
0.00044193 0.0003153 0.00010771 -0.00016915
0.00063351 0.0046395 0.0030716 0.0032486 -0.097677 -0.29685 0.00084081 0.0004284
0.00094099 -0.00016993 -0.0012388 -0.0010148
-0.00072937 -0.00068795 -1.8346e-05 -0.00066141 0.00083001 0.00039724 -0.15068 -0.050991
0.0023605 0.00091233 -0.00082809 0.0028639
0.00034469 -0.0011825 0.00047176 0.00023524 0.00089327 -0.00012706 0.0022297 0.00091726
-0.13686 -0.30064 -0.00067525 0.0041834
0.00094398 -0.00027933 7.7937e-05 -0.00011246 -0.0012391 -0.0010119 -0.00081051 0.0028752
-0.00063922 0.0041474 -0.22905 -0.30922
4820000000 -0.14792 -0.28121 -0.0051596 0.0024421 0.0012933 0.0029638 -0.00096621 -0.00042573
0.00053225 -0.00072055 0.00029486 -0.0005242
-0.0051449 0.0024275 -0.26301 0.020444 0.0042556 0.0033774 -6.3336e-05 -0.00034877
0.00030573 -0.00015057 -0.00031199 -0.00038558
0.0013434 0.0029566 0.0043172 0.0032837 -0.12328 -0.29305 0.00055117 -0.00028839
0.00055486 -0.00072057 -0.00077051 -3.9372e-05
-0.00090461 -0.00044534 -8.2726e-05 -0.00034742 0.00053161 -0.00026619 -0.1652 -0.033785
0.0017132 -8.0024e-05 0.00012746 0.0028802
0.00051542 -0.00079739 0.00031747 -0.00018236 0.00057674 -0.0006679 0.0017594 -0.00021561
-0.17552 -0.28509 -0.00030908 0.0029496
0.00035231 -0.00050907 -0.00028329 -0.0003654 -0.00072944 -0.00012596 9.8579e-05 0.0029356
-0.00027951 0.0030333 -0.26614 -0.2792
4880000000 -0.17954 -0.2633 -0.0045341 0.0044282 0.0020325 0.0031661 -0.0013499 0.00026172
-0.00081253 -0.0013549 0.00027959 -2.629e-05
-0.00452 0.0044328 -0.25548 0.06066 0.0046867 0.0017761 -0.00040749 -0.00016293
-0.00017072 0.00010893 -0.00014926 0.00024909
0.0020721 0.003146 0.0047089 0.0016848 -0.14305 -0.28151 0.00047597 -0.00031153
-0.00021008 -0.0013783 -0.00048644 -9.1503e-05
-0.0013926 0.00023168 -0.00039595 -0.00014921 0.00044637 -0.00029993 -0.15936 -0.015721
0.0007576 -0.00039486 0.00090476 0.0026241
-0.00088386 -0.0011969 -0.00013072 8.8207e-05 -0.00019425 -0.0013913 0.0006354 -0.00035071
-0.20731 -0.27091 0.00046154 0.0031102
0.00022897 -6.8241e-05 -0.00014412 0.00026036 -0.00040367 -0.00014138 0.00091507 0.0025516
0.00037093 0.0030913 -0.27826 -0.25135
4940000000 -0.20124 -0.24636 -0.0033027 0.0066391 0.0029637 0.0011844 -0.00031595 0.00073829
-0.0010593 -0.0005222 8.0897e-05 -0.00071675
-0.003338 0.0065895 -0.2684 0.087179 0.0057883 0.0013931 -0.00012027 -9.3072e-05
0.00027108 -0.00021406 -0.00035724 7.2054e-05
0.0029412 0.001174 0.0058262 0.0012932 -0.16278 -0.25827 0.00012511 -0.00052964
-0.00087557 -5.7336e-05 -0.00040929 2.2761e-05
-0.0002837 0.00075544 -0.00011645 -8.7485e-05 8.9665e-05 -0.00052157 -0.16666 -0.0053734
-0.0004544 0.00013982 0.0020193 0.0020063
-0.0010567 -0.00060282 0.00025897 -0.00024463 -0.0008378 1.0137e-05 -0.00051043 0.00010016
-0.23096 -0.24421 0.00015349 0.0028754
6.969e-05 -0.00075974 -0.00036446 8.6724e-05 -0.0004215 8.9284e-05 0.001973 0.0019896
0.00019078 0.0028245 -0.30314 -0.22488
5000000000 -0.22179 -0.22323 -0.00031392 0.0075057 0.0031082 0.0017452 -0.00019904 0.00065785
-0.00069231 0.00056256 -0.00022179 -0.00078947
-0.0002928 0.0074741 -0.25462 0.10403 0.0058361 -0.00052723 -0.00026917 -9.623e-05
-0.00015639 -0.00052662 -0.00014853 -0.00010977
0.003156 0.0017217 0.0058214 -0.00059631 -0.19274 -0.24543 -0.0006404 -0.00077031
-0.00040811 -0.00042796 -0.0005196 -0.00020124
-0.00021617 0.00067661 -0.00026963 -8.297e-05 -0.00064162 -0.00076826 -0.16101 0.018372
-0.00091055 0.0014733 0.0021844 0.0011517
-0.00063498 0.00059278 -0.00013653 -0.00055075 -0.00045158 -0.00040847 -0.00084063 0.0014594
-0.25966 -0.22159 0.0001667 0.0038294
-0.00021605 -0.00074829 -0.00015936 -0.00011425 -0.00052614 -0.00027429 0.0022103 0.0011268
2.0418e-05 0.0038701 -0.3147 -0.19162
5060000000 -0.2441 -0.19635 0.0017984 0.0071007 0.003113 -0.00031017 0.00014487 0.00049767
-0.00041173 4.9226e-05 -0.00026537 -0.00028087
0.0018015 0.0070762 -0.23913 0.141 0.0053172 -0.0016969 -1.1654e-05 0.00022802
-0.00034172 -4.2446e-05 -0.00035962 0.00015497
0.0030766 -0.00034487 0.0052956 -0.0017927 -0.20752 -0.22411 -0.00042901 0.00028464
-0.00099059 -1.8836e-05 -0.0013858 0.00016342
0.00016435 0.00050242 -3.3103e-06 0.00022895 -0.00047124 0.00031564 -0.16351 0.026041
-0.00056392 0.0030386 0.0018432 0.00071309
-0.0005367 8.8477e-05 -0.00032703 -2.693e-06 -0.00089267 2.4959e-05 -0.00056752 0.0031105
-0.2749 -0.19217 0.0013122 0.0033109
-0.00030333 -0.0003679 -0.00033721 0.00016054 -0.0013311 0.00019227 0.0018377 0.00068492
0.0013175 0.0032123 -0.32874 -0.16327
5120000000 -0.26009 -0.17148 0.0033363 0.0060464 0.0028544 -0.00039871 0.00025271 0.00073689
-2.9365e-05 0.00088904 -0.00046694 0.00021045
0.0033366 0.0060251 -0.23401 0.16835 0.004914 -0.0025959 6.7214e-05 0.00026231
-6.7563e-05 -6.2325e-05 -3.3842e-05 0.00026209
0.0028589 -0.00047459 0.004915 -0.0026872 -0.22203 -0.2092 -4.5487e-05 0.00018928
-0.00054606 0.0010781 -0.001221 0.00089407
0.00022128 0.00068218 6.6725e-05 0.00026597 -7.8748e-05 0.00019657 -0.15939 0.052166
0.0012772 0.0034659 0.0023884 0.00024433
2.1391e-05 0.00089462 -4.8734e-05 -4.2179e-05 -0.00045778 0.0011028 0.0012954 0.0034396
-0.29022 -0.15894 0.0013153 0.0037416
-0.00044443 0.00020313 -2.0869e-05 0.00028302 -0.0012452 0.00091187 0.0023971 0.00026122
0.0014047 0.0037653 -0.34134 -0.12904
5180000000 -0.27722 -0.14218 0.0048788 0.0050049 0.0034752 -0.001021 0.00029688 0.00060555
-0.00014476 0.00021502 -0.00057836 0.00032872
0.0048372 0.0049837 -0.2129 0.19041 0.0043141 -0.0038212 -0.00032174 -0.00021841
-0.00016607 -0.0001867 -0.0001477 0.00025144
0.0034895 -0.0010839 0.0042655 -0.0038798 -0.23374 -0.17396 -0.00034427 0.00073748
-0.00011102 -4.083e-05 -0.00021099 0.00099184
0.00029522 0.00061111 -0.00031271 -0.0002004 -0.00029951 0.00071314 -0.15931 0.061488
0.0025896 0.0038588 0.0023533 -0.0005171
-7.6642e-05 0.00017009 -0.00015078 -0.0001622 -0.00013708 2.4339e-05 0.0026755 0.0039257
-0.30382 -0.11693 0.0027243 0.0037435
-0.00054155 0.00039995 -0.000165 0.00027454 -0.00013832 0.00095761 0.0023237 -0.00055768
0.002671 0.0037479 -0.3444 -0.097972
5240000000 -0.2874 -0.11491 0.0050713 0.0036223 0.002753 -0.002613 0.00065796 0.00014645
-0.00030953 -0.00019337 -0.00013825 0.00065074
0.0050781 0.003598 -0.20177 0.22906 0.0031519 -0.0046728 -3.6664e-05 0.00013079
-0.00023764 5.1398e-05 0.00026985 0.00055282
0.0026876 -0.0026784 0.0030639 -0.0047295 -0.25086 -0.14937 0.00039083 0.00026005
-6.7431e-05 0.00065444 0.00025992 0.0012897
0.00064537 5.1842e-05 -1.2374e-05 0.00013777 0.00038318 0.0002728 -0.15977 0.082297
0.0038115 0.0027781 0.0016711 -0.0013394
-0.00029678 -0.00011017 -0.00027094 8.8973e-05 -0.00010339 0.00061496 0.0037883 0.0028206
-0.31868 -0.075947 0.003092 0.0030445
-9.3969e-05 0.0006164 0.00030209 0.00053908 0.00029705 0.0012649 0.0016768 -0.0013334
0.0031208 0.0029182 -0.35165 -0.065165
5300000000 -0.29345 -0.085884 0.0060441 0.0021406 0.0017964 -0.0030301 0.00021453 -0.00036168
0.00030279 0.00067811 0.00025757 0.00032355
0.0060204 0.0021419 -0.19466 0.23377 0.0022365 -0.005244 -0.00014099 0.00021486
5.8053e-06 0.00043298 0.0003524 0.00022957
0.0017457 -0.0030365 0.0021712 -0.005279 -0.26637 -0.12453 0.00030744 -0.00020653
0.00022164 0.00028531 0.00064263 0.00056802
0.00017855 -0.00032703 -0.00012424 0.00023413 0.00030075 -0.000211 -0.15221 0.091039
0.0052296 0.0018518 0.0013787 -0.0015728
0.00034175 0.00062819 3.2787e-05 0.00044583 0.00028234 0.00026402 0.0051619 0.0017383
-0.33075 -0.047425 0.0034175 0.0023753
0.00022455 0.00029948 0.00037612 0.00022837 0.00063434 0.00062332 0.0013528 -0.0015892
0.0034469 0.002577 -0.34787 -0.029721
5360000000 -0.29476 -0.049391 0.0060484 0.00089997 0.00057299 -0.0037922 0.00037031 -5.4497e-05
4.8569e-05 0.00040643 0.0006391 -6.3597e-05
0.006026 0.00090388 -0.15866 0.25543 0.00096577 -0.0055011 9.1506e-05 0.00024875
1.3425e-05 1.7396e-05 0.00058873 -0.00019937
0.00051211 -0.0038452 0.0008608 -0.0055047 -0.26675 -0.097917 0.00033635 0.0003608
0.00015748 0.00040968 0.00068393 0.00043348
0.00034637 -0.00010338 0.00011144 0.00023656 0.00033875 0.00030723 -0.15105 0.10961
0.0060609 -0.00034077 0.00086233 -0.0019768
9.2394e-05 0.00053876 4.1806e-06 1.3475e-05 0.0001506 0.00043734 0.0061248 -0.00032867
-0.3275 -0.0097332 0.004392 0.0023893
0.00063719 -7.634e-05 0.00055802 -0.00021582 0.00066788 0.00036428 0.00086884 -0.0019705
0.0042526 0.0024013 -0.34721 -0.001478
5420000000 -0.29799 -0.02597 0.0061583 -0.00099441 -0.00054488 -0.003701 -2.3582e-05 -0.00011518
0.00063474 0.00050729 0.00027407 -0.00035787
0.0061795 -0.00098066 -0.13966 0.28329 0.00022964 -0.0054924 7.6025e-05 0.00014747
0.00010616 -1.1119e-05 0.00021379 -0.00013944
-0.00060002 -0.0036934 9.6938e-05 -0.0055031 -0.28389 -0.065319 -0.0001745 -0.00047626
0.00082608 0.0001874 0.00077084 0.00017677
-9.3615e-06 -0.00014188 7.9189e-05 0.00014968 -0.00016524 -0.0004723 -0.13979 0.12423
0.0049604 -0.0021677 5.9167e-05 -0.001721
0.00064799 0.00046255 7.4495e-05 -6.234e-06 0.00087155 0.00018404 0.0048886 -0.0021872
-0.3321 0.020029 0.004842 0.0010967
0.00030322 -0.00036405 0.00022675 -0.00015091 0.00090512 0.00018136 7.2052e-05 -0.0016971
0.0048709 0.0010521 -0.34093 0.040485
5480000000 -0.29078 0.010108 0.0050493 -0.0019176 -0.0018576 -0.0030315 0.00032376 1.2219e-05
0.001012 -9.8619e-05 -0.00020691 -0.00019028
0.0050572 -0.0019058 -0.12625 0.29139 -0.0013538 -0.0057293 2.2475e-05 0.00020157
1.3788e-05 -1.6074e-05 0.00011211 -9.1345e-05
-0.0019335 -0.0029964 -0.0014526 -0.0057369 -0.28868 -0.04375 -0.00018486 0.00019738
0.00061423 -0.00021436 0.00079292 1.6419e-05
0.00037735 -1.7104e-05 2.0991e-05 0.00019248 -0.0001922 0.00018467 -0.1338 0.13516
0.0041601 -0.003331 -6.6621e-05 -0.0018731
0.00099236 -0.00010069 1.6289e-05 -7.3275e-05 0.00061807 -0.00022471 0.0041681 -0.003325
-0.32159 0.04834 0.0048165 0.00033414
-0.00017862 -0.00013486 0.00012368 -9.9947e-05 0.00074765 4.7673e-05 -9.3948e-05 -0.0018716
0.0047868 0.0004073 -0.33224 0.061997
5540000000 -0.28883 0.035402 0.0041786 -0.0025233 -0.0025991 -0.0019795 0.00029611 -0.00029582
0.00017836 -0.00033434 -0.00042795 1.2118e-05
0.0041904 -0.0025181 -0.086504 0.30969 -0.0024943 -0.0051516 0.00040687 0.00014302
-3.8501e-05 -0.00016847 -8.6219e-05 -0.00037917
-0.0026056 -0.0019081 -0.0025766 -0.0051213 -0.2888 -0.022595 0.00022032 -0.00020407
0.00031584 -0.00014155 0.00058681 -0.00026624
0.00031079 -0.00031492 0.00042353 0.00012857 0.00023902 -0.00017451 -0.12284 0.15689
0.0027245 -0.0040439 -0.0011377 -0.0019766
0.0002265 -0.00034123 -5.4061e-05 -0.00015528 0.0003328 -0.00018333 0.0027286 -0.0040526
-0.30897 0.08301 0.0050344 -0.00097445
-0.00038133 3.7034e-05 -0.00010898 -0.00035929 0.00057096 -0.00028625 -0.0011231 -0.0019762
0.0050239 -0.0010519 -0.32566 0.10346
5600000000 -0.27806 0.063854 0.0034785 -0.0034452 -0.002373 -0.001735 0.00031868 -0.00034912
0.00029459 -0.00027686 0.00015143 0.00052812
0.0034891 -0.0034354 -0.083512 0.32449 -0.0035205 -0.0047314 0.00010488 -0.00020347
-9.7609e-05 6.0913e-05 -0.00015186 -0.00023921
-0.002414 -0.0016863 -0.003607 -0.00469 -0.28798 0.0094968 -2.7362e-05 -1.3006e-05
0.00033268 -0.00059649 0.00046127 -0.00052942
0.00035272 -0.00033854 0.00010094 -0.00020724 -4.0078e-05 -2.7354e-05 -0.11522 0.1565
0.0018225 -0.003833 -0.0010056 -0.00098445
0.00022823 -0.00029213 -8.6114e-05 4.2465e-05 0.00036187 -0.00055986 0.0017452 -0.0038047
-0.29974 0.11308 0.0044482 -0.0014168
0.00016543 0.0004839 -0.00014742 -0.00023681 0.00042995 -0.00052741 -0.0010222 -0.00094437
0.0045834 -0.0014562 -0.30427 0.11838
5660000000 -0.26793 0.085454 0.0032812 -0.0035359 -0.0033775 -0.00070381 -0.00031702 -0.00076914
-0.00017808 -0.00053396 0.0004996 -0.0001612
0.0032812 -0.0035015 -0.043249 0.31628 -0.0044818 -0.0031753 1.0372e-05 -0.00017232
0.00019212 9.7917e-05 -2.9036e-06 -0.00018986
-0.0034058 -0.00064296 -0.004522 -0.0030979 -0.29025 0.032954 -0.00014094 4.7426e-05
-0.00034143 -0.00046074 0.00029019 -0.0011257
-0.00038162 -0.00072294 -2.9833e-06 -0.00017179 -0.00016351 3.9825e-05 -0.1005 0.17667
0.00057318 -0.0040958 -0.0013946 -0.0011016
-0.00012017 -0.00054583 0.00022861 0.00010569 -0.00031834 -0.00044841 0.00063887 -0.0040878
-0.28691 0.14117 0.0040758 -0.0022423
0.00053231 -6.5087e-05 -3.597e-05 -0.00014835 0.00032895 -0.0011614 -0.0013853 -0.0010977
0.0040405 -0.0021625 -0.29667 0.15429
5720000000 -0.25379 0.10865 0.0028055 -0.0041935 -0.0028994 0.00075507 -0.00047931 -0.00024738
-0.00045026 -0.00010911 -2.9957e-05 -0.00043502
0.0028132 -0.0041968 -0.015303 0.34334 -0.0054715 -0.0028102 5.8779e-05 -6.2814e-05
-0.00020308 2.5908e-05 -0.00026289 0.00012629
-0.002848 0.00075707 -0.0055189 -0.002704 -0.28761 0.064353 0.00016268 5.4693e-05
0.00019194 0.00031298 -9.3874e-05 -0.00028217
-0.00045805 -0.00025198 5.6093e-05 -5.6108e-05 0.00013648 3.7729e-05 -0.084763 0.17914
-0.00022985 -0.0034563 -0.0015507 -0.00037141
-0.00049724 -6.8954e-05 -0.00019684 4.0404e-05 0.00017081 0.00037994 -0.00028925 -0.0034045
-0.27617 0.16832 0.0043036 -0.003363
-7.2765e-05 -0.00049534 -0.00026392 0.00014756 -0.00011577 -0.00031502 -0.0015733 -0.00037723
0.0042832 -0.0033968 -0.26684 0.17269
5780000000 -0.23803 0.12523 0.0015937 -0.0048028 -0.0025056 0.001058 -0.00072406 8.3394e-05
-0.00033539 -0.00039869 -0.00021239 -0.00033985
0.0016129 -0.004787 -0.0022978 0.3384 -0.0059498 -0.00079885 -7.0169e-05 -0.00019148
-2.9156e-05 -8.6261e-05 -9.1638e-05 -0.00019967
-0.0024799 0.0011188 -0.0059808 -0.00069725 -0.28433 0.080775 -3.6532e-06 -9.3725e-05
0.00014463 -9.0609e-05 -0.00029708 -0.00058337
-0.00073823 6.7017e-05 -7.9818e-05 -0.00019331 -3.8406e-06 -9.2978e-05 -0.075921 0.19483
-0.00016955 -0.0030511 -0.0012013 -0.00013191
-0.00031084 -0.00038053 -3.5479e-05 -2.3093e-05 0.00011162 -0.00011572 -0.00016407 -0.0031173
-0.2664 0.18919 0.0028968 -0.003645
-0.00020425 -0.00032089 -0.00012074 -0.00020535 -0.00023569 -0.00057642 -0.0011768 -0.00010589
0.0029678 -0.0035873 -0.25815 0.1947
5840000000 -0.22601 0.14695 0.00030226 -0.0054463 -0.0021355 0.0010814 -0.00017983 0.00029632
-0.00037263 0.00018865 -0.00053587 -0.00033267
0.00032473 -0.005463 0.032739 0.34249 -0.0057618 0.00037216 -0.00021343 -9.1644e-06
0.00011117 1.2038e-05 -0.00020068 0.0002379
-0.0021751 0.001166 -0.0057555 0.00049901 -0.27887 0.10531 -0.0001725 -2.1173e-05
-2.5983e-06 -0.00065418 -0.00047022 -0.00055906
-0.0001335 0.00034704 -0.00020617 7.9658e-07 -0.00016673 -3.9552e-05 -0.054075 0.19837
-0.00058887 -0.003406 -0.0013234 0.00033768
-0.00043951 0.00013694 8.8934e-05 1.3693e-05 -3.4525e-05 -0.00071486 -0.00059741 -0.003414
-0.25003 0.19935 0.0025588 -0.0038935
-0.00049623 -0.00036399 -0.00018577 0.00022317 -0.00047344 -0.00049747 -0.0013509 0.00033607
0.0024437 -0.0038609 -0.22384 0.21943
5900000000 -0.21202 0.15974 -0.0017703 -0.0055513 -0.0023309 0.0024347 -0.00012754 1.1556e-05
0.00017681 -0.00020876 -1.0775e-05 0.00025957
-0.001769 -0.0055521 0.053424 0.3435 -0.0051475 0.0018287 2.95e-05 -1.9813e-05
-1.7475e-05 -0.000206 -3.0236e-05 -0.00010579
-0.0023069 0.0024506 -0.005123 0.0019354 -0.26286 0.12149 -4.2656e-06 -0.0001303
-0.00041175 -0.00039434 -0.00089078 -0.00014789
-0.00016324 5.0665e-05 3.8016e-05 -1.1178e-05 5.6873e-06 -0.00013847 -0.046148 0.20904
-0.00078593 -0.0033806 -0.0010928 0.00027638
0.00017782 -0.00014127 -1.7325e-05 -0.00016748 -0.00042312 -0.00040916 -0.00077504 -0.0033826
-0.22425 0.21595 0.0019656 -0.0049256
-2.0276e-05 0.00024588 -1.9787e-05 -7.6667e-05 -0.00092521 -0.00015209 -0.0010849 0.0003035
0.0019173 -0.0049921 -0.20948 0.22983
5960000000 -0.19328 0.17232 -0.0029133 -0.0040598 -0.00072284 0.0027153 -0.00014148 0.00017101
-0.00019247 0.00011422 -4.5845e-05 0.00010485
-0.0029099 -0.0040775 0.079278 0.34272 -0.0041711 0.0020891 -0.00017328 7.0423e-06
2.7909e-05 7.7448e-05 4.8493e-05 0.00024918
-0.0006967 0.0026894 -0.0041413 0.0021725 -0.24978 0.1466 -2.1736e-05 -0.00012682
-0.00039152 9.9851e-05 -0.00045877 -0.00023721
-0.00013621 0.00019279 -0.00016715 1.7202e-05 -4.3853e-05 -0.00013858 -0.028335 0.21701
-0.0018887 -0.0031014 -0.0011163 0.00090185
-0.00017718 8.2727e-05 -2.3646e-05 8.6797e-05 -0.00040916 0.00010399 -0.0018837 -0.0031068
-0.20481 0.23035 0.00045053 -0.0049042
-1.8282e-05 9.6745e-05 6.337e-05 0.00022469 -0.00047515 -0.00024718 -0.0011323 0.00091804
0.00055244 -0.0049054 -0.18098 0.25676
6020000000 -0.17595 0.18922 -0.0037934 -0.0031272 -0.00025687 0.0029629 -5.6959e-05 0.00053599
-0.00015082 0.00033343 -0.00010301 0.00035456
-0.0037859 -0.0031073 0.10688 0.33608 -0.0047798 0.002985 -5.8414e-05 0.00012058
-8.7185e-05 0.00012733 -0.00018731 0.00015975
-0.00021991 0.0029567 -0.00473 0.0030753 -0.23095 0.15984 -0.00029609 0.0001622
-0.00080138 6.4073e-05 -0.00044924 0.00058001
2.1673e-06 0.00053713 -4.582e-05 0.00015116 -0.00028994 0.00015529 -0.021619 0.21395
-0.0023881 -0.0033025 -0.00058948 0.00073603
-0.00018843 0.00033822 -0.00010003 9.7065e-05 -0.00076239 7.1255e-05 -0.0023926 -0.0032161
-0.17666 0.24541 -9.2285e-05 -0.004802
-0.00014238 0.00036898 -0.00018735 0.00016884 -0.00045436 0.00056227 -0.00057635 0.00076613
-0.00013241 -0.0047936 -0.15506 0.2577
6080000000 -0.15526 0.19764 -0.0040329 -0.0010059 0.0011916 0.0028939 6.4158e-05 1.3629e-05
7.9595e-05 0.00015193 0.00021607 -0.00011107
-0.004003 -0.00098313 0.12914 0.33672 -0.003279 0.0045133 -4.2073e-05 -2.1845e-05
-8.5252e-06 0.0001452 0.00017021 0.00030102
0.0012677 0.0028951 -0.003197 0.0045788 -0.21328 0.18579 0.00025763 0.00018923
-0.00040212 0.00065811 -0.00016517 0.00023934
7.3066e-05 4.4291e-05 -3.6531e-05 -1.1112e-05 0.00027247 0.00021472 -0.004451 0.22137
-0.0038193 -0.002491 -0.00097219 0.00079927
0.00010803 9.2727e-05 -3.4524e-06 0.00014585 -0.00036264 0.00070617 -0.003835 -0.0025148
-0.14677 0.26241 -0.00077144 -0.005208
0.00028154 -8.7742e-05 0.000165 0.00030754 -0.00018557 0.00023922 -0.00094227 0.00078108
-0.00081205 -0.0052297 -0.13262 0.27868
6140000000 -0.14016 0.21169 -0.0035939 -0.00066009 0.0015341 0.002232 0.00010288 -8.2272e-06
3.654e-05 -0.00012682 0.00042177 -0.00012292
-0.0035769 -0.00068958 0.15421 0.31951 -0.0024314 0.0052542 3.1967e-05 8.4828e-05
0.00035932 -3.4643e-05 0.00022083 8.5414e-05
0.0015601 0.0022432 -0.0023369 0.0053051 -0.19052 0.20664 0.00032467 -9.1931e-05
0.00015726 0.00065196 -6.7295e-05 0.0006183
0.00011136 -1.9769e-05 3.5073e-05 8.4818e-05 0.00034766 -0.00012368 0.0072638 0.21378
-0.0044639 -0.0014189 -0.00039211 0.0015111
9.5343e-05 -0.0001119 0.00034926 -3.8659e-05 9.2686e-05 0.00065247 -0.0044406 -0.0013472
-0.12835 0.2834 -0.0026848 -0.0045919
0.0004071 -9.4188e-05 0.00020347 8.4961e-05 -2.525e-05 0.00065081 -0.00042642 0.001545
-0.0026901 -0.0044759 -0.09514 0.2782
6200000000 -0.12359 0.21803 -0.0029873 -0.00019902 0.0020971 0.0013784 8.7389e-05 0.0003491
-0.00018383 0.00010688 -0.00010544 -0.00024111
-0.002998 -0.00018638 0.18357 0.31892 -0.001015 0.0052747 5.4031e-05 0.00020989
6.3895e-05 4.6783e-05 0.00014001 8.7191e-05
0.0021369 0.0013407 -0.00090164 0.0053017 -0.17078 0.2215 0.00012836 -0.00026733
0.00053112 -2.7878e-05 0.00026767 0.00018714
0.00010821 0.00036365 6.5032e-05 0.0002096 0.00013521 -0.0002989 0.021765 0.22238
-0.0045553 -0.00029844 0.00018716 0.0012166
-0.00024104 0.0001238 2.0248e-05 -1.704e-05 0.00050835 -3.1896e-06 -0.0045633 -0.00027776
-0.1157 0.29126 -0.0033199 -0.0040119
-0.00013588 -0.00030288 0.00011579 7.5599e-05 0.00028201 0.00023311 0.00017537 0.0011994
-0.0033898 -0.0039698 -0.08093 0.28919
6260000000 -0.1097 0.23104 -0.0031066 0.00078056 0.0020704 0.00078033 0.00027893 -7.079e-05
0.00012601 0.00022025 -8.1992e-05 8.1067e-05
-0.0030959 0.00078993 0.19998 0.30349 -0.00015784 0.0053568 3.3232e-05 -8.869e-05
-6.7449e-05 -8.6941e-05 0.00023343 0.00014804
0.0020895 0.0007581 -6.792e-05 0.0053741 -0.15041 0.24223 6.8313e-05 -4.1273e-05
0.00030691 -6.6625e-05 0.0001799 0.00021457
0.00027103 -7.5005e-05 2.0963e-05 -7.2514e-05 5.8474e-05 -3.2041e-05 0.036062 0.21767
-0.0044602 0.0012487 0.00049419 0.0013009
0.00013242 0.00017239 -2.7135e-05 -0.00010624 0.00037021 -0.00011263 -0.0044862 0.0012696
-0.090493 0.29107 -0.0039255 -0.0028371
-2.8361e-05 4.3322e-05 0.00023155 0.0001453 0.00019598 0.00022218 0.0004909 0.0013072
-0.0038953 -0.0028641 -0.036699 0.28896
6320000000 -0.094409 0.23583 -0.0025813 0.0013934 0.0022562 -0.00032442 5.206e-05 8.0794e-05
-0.00037885 0.0004113 -0.00014159 0.00019527
-0.0025673 0.0013719 0.22632 0.29565 0.0017351 0.0056944 5.0045e-05 0.00010139
1.6188e-05 -7.5698e-05 0.00011343 -3.3859e-05
0.0022295 -0.00038325 0.0018473 0.0056687 -0.1318 0.25295 -0.00020649 -0.00025875
0.00034304 2.0533e-05 0.00039583 0.00011973
2.9912e-05 7.3828e-05 6.523e-05 8.1956e-05 -0.00021633 -0.00022889 0.03558 0.21987
-0.0039253 0.0019045 0.00084142 0.00074687
-0.00035388 0.00045715 -2.0157e-05 -5.7641e-05 0.00038217 -3.0587e-05 -0.0038973 0.0018968
-0.065977 0.30287 -0.0050195 -0.001687
-0.00013742 0.00020375 0.00011114 -6.0157e-05 0.00037812 0.00017007 0.00082394 0.00076329
-0.0050048 -0.0016633 -0.026259 0.28905
6380000000 -0.075155 0.24168 -0.0018968 0.0018425 0.0016327 -0.00050044 1.5513e-05 -2.1293e-05
0.00026194 0.00012984 8.0235e-05 8.0008e-05
-0.0018923 0.0018545 0.24369 0.27646 0.0029735 0.0042413 -0.00014292 -7.8368e-05
-0.00025063 -0.00016661 -0.00012794 -0.00028705
0.0016274 -0.00051188 0.0030605 0.0041735 -0.10391 0.2689 -0.00015135 0.00012737
0.00032845 -5.0962e-05 0.00050997 0.00014272
1.304e-05 -3.8496e-05 -0.00013435 -6.8628e-05 -0.00015115 0.00012006 0.056268 0.20936
-0.0031554 0.003321 0.0007804 0.00072191
0.00019878 0.00013088 -0.00021567 -0.00018314 0.00044306 -5.4647e-05 -0.0031993 0.0033613
-0.04487 0.29504 -0.004686 -2.2371e-05
4.0015e-05 3.8127e-05 -0.0001322 -0.00028956 0.00044088 0.00014882 0.00079054 0.00068978
-0.0046663 -0.00012213 0.01409 0.29184
6440000000 -0.054082 0.25387 -0.00087262 0.0024169 0.0017691 -0.0007894 0.00038045 -9.6852e-05
0.00025971 -0.00042747 -0.00030549 -0.00024629
-0.0008791 0.0024008 0.26341 0.26378 0.003282 0.0030594 0.00012079 -3.4721e-05
-0.00017983 -2.6345e-05 -0.00018611 -0.00034284
0.0017343 -0.0008209 0.0033692 0.0029889 -0.088027 0.28489 -0.00015383 0.00028728
-0.0002855 -0.00011682 0.00049749 -0.00032957
0.00035656 -0.00010611 0.0001316 -3.7774e-05 -0.00018704 0.0002851 0.057941 0.20677
-0.0018978 0.0038559 0.00091777 0.00070355
0.00026671 -0.00044068 -0.00017991 -2.9873e-05 -0.00028672 -2.2037e-05 -0.0018712 0.0038434
-0.0043845 0.3021 -0.0047123 0.0014196
-0.00028582 -0.00020704 -0.00019481 -0.00032949 0.00048887 -0.0003919 0.00097704 0.00072997
-0.004576 0.0014447 0.024742 0.27675
6500000000 -0.034242 0.25483 -0.00015162 0.0019807 0.0013401 -0.00092632 0.00014138 -0.00011483
7.886e-05 0.00017486 -7.7662e-05 0.00031738
-0.00016083 0.0019585 0.28989 0.23782 0.0036239 0.0025711 9.0823e-05 5.4881e-05
0.00018054 0.00012962 0.00017384 -4.8789e-05
0.0012792 -0.0010072 0.0036825 0.0024882 -0.075341 0.28245 1.3923e-05 -1.8619e-05
0.00012593 -0.00016702 -0.00012234 -0.00037928
0.00018698 -0.00010685 0.00011253 4.1745e-05 2.2556e-06 -4.4305e-05 0.08262 0.20174
-0.00042431 0.0040351 0.0010759 0.00036423
8.1634e-05 9.473e-05 0.00016556 0.00016831 7.7113e-05 -0.00012528 -0.00042254 0.0040342
0.018487 0.30584 -0.003399 0.0019438
-4.2981e-05 0.0003612 0.00018383 -7.2135e-05 -0.00013148 -0.00036881 0.0010417 0.00034948
-0.003444 0.0020626 0.062795 0.28004
