# Supplementary material for: Early Detection of Alzheimer’s Disease via Machine Learning-Based Microwave Sensing: An Experimental Validation
Source: Sensors (Basel). 2025 Apr 25;25(9):2718. doi: 10.3390/s25092718 (PMC12074295; doi:10.3390/s25092718)
Supplement: Supplementary file 1 [file sensors-25-02718-s001.zip › measurements_paper_sensors/26 febbraio - PART1/set10 H/CSF_H_m5.s6p]

!Keysight Technologies,M9804A,MY58100912,A.14.10.03
!Date: Thursday, April 27, 2023 10:28:33
!Correction: S11(C  6-Port  ) 
!S12(C  6-Port  ) 
!S13(C  6-Port  ) 
!S14(C  6-Port  ) 
!S15(C  6-Port  ) 
!S16(C  6-Port  ) 
!S21(C  6-Port  ) 
!S22(C  6-Port  ) 
!S23(C  6-Port  ) 
!S24(C  6-Port  ) 
!S25(C  6-Port  ) 
!S26(C  6-Port  ) 
!S31(C  6-Port  ) 
!S32(C  6-Port  ) 
!S33(C  6-Port  ) 
!S34(C  6-Port  ) 
!S35(C  6-Port  ) 
!S36(C  6-Port  ) 
!S41(C  6-Port  ) 
!S42(C  6-Port  ) 
!S43(C  6-Port  ) 
!S44(C  6-Port  ) 
!S45(C  6-Port  ) 
!S46(C  6-Port  ) 
!S51(C  6-Port  ) 
!S52(C  6-Port  ) 
!S53(C  6-Port  ) 
!S54(C  6-Port  ) 
!S55(C  6-Port  ) 
!S56(C  6-Port  ) 
!S61(C  6-Port  ) 
!S62(C  6-Port  ) 
!S63(C  6-Port  ) 
!S64(C  6-Port  ) 
!S65(C  6-Port  ) 
!S66(C  6-Port  ) 
!S6P File: Measurement: :
# Hz S  RI   R 50
500000000 -0.32754 -0.064286 -0.010393 -0.0011694 -0.0083553 0.012151 -0.0044086 0.012147
0.013132 0.0063142 -0.0052566 0.0091833
-0.010322 -0.0011751 -0.40865 -0.074675 0.0086308 -0.010944 0.00061722 0.012001
0.0095677 0.0031985 0.00042522 0.013785
-0.008306 0.012207 0.0086161 -0.010973 -0.25695 0.19077 0.0063622 0.0032337
-0.0013109 0.0078936 0.00052111 0.012463
-0.0043448 0.012317 0.00065572 0.012037 0.0063442 0.0032479 -0.32699 0.040945
-0.020127 -0.0049632 0.015796 0.026594
0.013212 0.0064364 0.0094685 0.003288 -0.0013561 0.0079773 -0.020057 -0.0047087
-0.21957 -0.23278 -0.028418 0.0038615
-0.0050044 0.0091817 0.00066736 0.013828 0.00057288 0.012373 0.01592 0.026603
-0.028756 0.0037098 -0.26113 -0.14719
560000000 -0.31612 0.10404 -0.021793 -0.068291 0.00050063 0.013205 0.0053403 0.010593
0.010995 0.0052239 0.011008 0.0091238
-0.021194 -0.067766 -0.37137 0.090375 -0.041321 -0.038949 0.013918 0.004017
-0.01432 -0.0049379 0.0043327 -0.0011725
0.00013465 0.01325 -0.041487 -0.038891 -0.18214 0.24039 -0.00046721 -0.0055388
0.018836 0.0058218 0.0078086 -0.005488
0.0052135 0.010873 0.013983 0.0039461 -0.00047238 -0.0055339 -0.30391 0.13193
0.004983 -0.022742 0.0056489 -0.021631
0.010859 0.0053437 -0.014262 -0.0049745 0.018664 0.0057931 0.0051813 -0.022713
-0.30185 -0.050209 0.011273 -0.049046
0.011135 0.0095419 0.0041565 -0.0011601 0.008041 -0.0056167 0.0059166 -0.021712
0.010804 -0.0497 -0.33218 0.00621
620000000 -0.27462 0.081415 -0.023348 0.0091517 0.0034004 0.0091491 0.0079244 -0.0045469
0.012238 -0.00087818 -0.00012061 -0.0023726
-0.023215 0.0092477 -0.39951 0.035928 -0.018975 0.00024658 -0.0020363 -0.0020532
0.012717 -0.0052033 0.00058822 -0.0035726
0.0034485 0.0091979 -0.019002 0.00028944 -0.15489 0.25016 -0.0012879 -0.0048615
-0.0039518 -0.0031673 0.0091059 -0.0028757
0.0079677 -0.0046532 -0.0020484 -0.0020491 -0.0012887 -0.0048505 -0.26217 0.14127
-0.038733 -0.020768 0.012183 0.028331
0.012546 -0.00094504 0.012862 -0.0053799 -0.0039172 -0.0029946 -0.038918 -0.020973
-0.21739 -0.087985 -0.042594 0.01207
0.00017208 -0.002755 0.00029 -0.0034567 0.0088976 -0.0029966 0.012816 0.028731
-0.043698 0.01193 -0.24466 -0.032337
680000000 -0.24141 0.17413 -0.026285 -0.015144 0.0046667 0.0054753 0.00094751 -0.0076705
-0.002317 -0.011166 0.0057271 -0.0060806
-0.02613 -0.015001 -0.39034 0.13756 -0.03263 -0.0021018 -0.0020131 -0.00038112
-0.001325 -0.0093458 -0.00048414 -0.0016825
0.0047077 0.0055568 -0.03268 -0.0020202 -0.10768 0.27292 -0.00087114 -1.0471e-05
-0.0013037 0.00085257 -0.0027093 -0.0088693
0.001314 -0.0074144 -0.002017 -0.00036295 -0.00087683 -1.8495e-05 -0.21869 0.19344
-0.022719 -0.0080498 -0.0092072 -0.012233
-0.0017558 -0.011564 -0.0013769 -0.009417 -0.0012826 0.00083481 -0.022839 -0.0080113
-0.28302 0.014035 -0.0052938 -0.0068462
0.0059344 -0.0064172 -0.00063962 -0.0017427 -0.002551 -0.0088836 -0.0091225 -0.011894
-0.0054204 -0.0069013 -0.26191 0.072829
740000000 -0.19531 0.16673 -0.041036 0.026591 0.013732 -0.003934 3.322e-05 -0.0039547
-0.0042819 -0.002587 -0.006598 0.0031027
-0.040925 0.026345 -0.33703 0.15711 -0.037123 0.033887 -0.00034029 -0.0059139
-0.01261 0.0067208 -0.0014139 -0.0063895
0.013826 -0.0039309 -0.037048 0.03405 -0.074562 0.27327 -0.0018123 0.0030371
-0.0016462 -0.0049344 -0.0017066 0.0007007
2.5223e-05 -0.003822 -0.00036299 -0.005927 -0.0018359 0.0030269 -0.20335 0.19982
-0.042016 -0.0085004 0.022227 0.016127
-0.0038858 -0.0024275 -0.012777 0.0066711 -0.0015949 -0.00492 -0.042087 -0.0085073
-0.17883 0.0467 -0.043729 8.5903e-05
-0.0064183 0.0031718 -0.0017752 -0.0066338 -0.0015778 0.00057018 0.022079 0.016092
-0.043758 0.00017854 -0.25206 0.078231
800000000 -0.16613 0.2134 -0.022532 0.015835 0.0056056 -0.010289 -0.0043505 -0.0024635
-0.0039824 0.0017861 0.0048673 0.00018108
-0.022505 0.015981 -0.34465 0.22832 -0.0088458 0.034171 -0.0021112 0.0020303
-0.00035832 0.0025159 0.0011875 0.0050607
0.0056188 -0.010232 -0.0087478 0.034244 -0.036242 0.29926 0.0010668 0.0012402
2.8125e-05 0.0033926 -0.0016852 0.00050139
-0.0045006 -0.0024835 -0.0020895 0.0020373 0.0010553 0.0012394 -0.17404 0.22781
-0.028912 0.012594 0.014737 -0.010353
-0.0041798 0.0018808 -0.00031603 0.0024622 8.4629e-05 0.0033876 -0.028899 0.012591
-0.23153 0.072267 -0.018422 0.020112
0.0043527 0.00011383 0.0011316 0.0050432 -0.0017467 0.00051794 0.014646 -0.010363
-0.018178 0.020319 -0.24857 0.13017
860000000 -0.13247 0.23418 -0.018227 0.030498 -0.003067 -0.009966 -0.0021141 0.00052913
0.0042286 0.0052074 -0.0037062 -0.0025878
-0.018346 0.030381 -0.29792 0.27288 0.0073372 0.03435 7.2277e-05 0.0019583
0.0040144 0.00058873 0.0038721 0.00028178
-0.0031129 -0.0099787 0.0074682 0.034374 0.011915 0.30936 -0.00044278 -0.00046888
0.0025105 -0.0016376 0.0017257 0.0042186
-0.0019612 0.00044466 6.9462e-05 0.0019506 -0.00044879 -0.00047016 -0.13775 0.23945
-0.018358 0.017226 -0.0064498 -0.0099921
0.0042973 0.0052214 0.004076 0.00066334 0.0025914 -0.0016285 -0.018301 0.017329
-0.17688 0.13205 -0.026464 0.016347
-0.0038942 -0.0028369 0.0036558 0.00013436 0.0016329 0.0042199 -0.0067928 -0.0099931
-0.026527 0.016597 -0.1981 0.17693
920000000 -0.10943 0.25791 0.004283 0.039136 -0.009265 -0.0046094 -0.0017625 0.0016119
0.00014613 0.0016291 0.0030073 -0.0012412
0.0042706 0.039114 -0.27117 0.29504 0.027839 0.02299 0.0015452 0.0010757
0.0069221 0.00017298 0.0040147 -0.0027851
-0.0092738 -0.0045913 0.027957 0.022939 0.058097 0.31164 0.0017386 -5.273e-05
0.00051319 -0.00035516 0.00089047 -0.0014663
-0.0017705 0.001726 0.0015394 0.0010733 0.0017463 -5.515e-05 -0.11394 0.25636
-0.012608 0.030376 0.0042982 -0.0063139
0.00025762 0.0014823 0.0069522 0.00017462 0.00050842 -0.00036159 -0.012534 0.030395
-0.17023 0.13735 -0.0033989 0.028107
0.0031376 -0.0012247 0.0041258 -0.0029826 0.00085356 -0.0014857 0.0043763 -0.0064249
-0.0034039 0.028119 -0.20732 0.19151
980000000 -0.06384 0.2797 0.016398 0.03055 -0.0093166 0.0046226 0.0016191 0.0036354
0.0038593 -0.0015986 -0.0036037 -0.0025508
0.016312 0.03058 -0.21936 0.33215 0.032947 0.0054375 0.0018297 -0.00021806
0.0019134 -0.0061031 -0.00067085 -0.0026993
-0.0092964 0.0046385 0.033023 0.0053406 0.10456 0.30644 0.00046746 -0.0010923
0.00037532 -0.0017793 0.0014388 -0.00028232
0.001612 0.0036706 0.0018226 -0.00025368 0.00047072 -0.0010946 -0.075767 0.26771
0.0063593 0.030067 -0.0094541 -0.0077861
0.003898 -0.0013396 0.001867 -0.0061457 0.00037821 -0.0017495 0.0063787 0.030085
-0.13941 0.17217 0.0047762 0.020813
-0.0035782 -0.0026808 -0.00064623 -0.0027452 0.0014333 -0.0003021 -0.0093918 -0.0077827
0.00461 0.020801 -0.16695 0.23937
1040000000 -0.02263 0.28957 0.032963 0.02005 -0.001174 0.0074652 0.0024793 0.00076001
0.00032808 -0.0034607 -9.0497e-07 -0.0014757
0.032947 0.020017 -0.18468 0.34666 0.029698 -0.014204 0.0014633 -0.0017192
-0.0022187 -0.0023784 -0.0011799 -0.0030167
-0.001153 0.0074345 0.029701 -0.014326 0.15089 0.29405 -0.00050217 -0.0014117
-0.0014809 -0.00096461 -0.00063596 -0.0011504
0.0025389 0.00077017 0.0014531 -0.0017444 -0.00050154 -0.0014039 -0.048809 0.2778
0.018663 0.0195 -0.0021377 0.0013479
0.00022722 -0.0034602 -0.0022416 -0.0023894 -0.0014982 -0.00097193 0.018691 0.019533
-0.10784 0.1814 0.013533 0.019824
0.00013261 -0.0015083 -0.0011665 -0.0029954 -0.00066558 -0.0011754 -0.0021599 0.0013413
0.013585 0.019838 -0.14595 0.26047
1100000000 0.022064 0.30036 0.036662 -0.0026285 0.003392 0.0041808 0.0024655 -0.0010753
-0.0023362 -0.0032305 -0.0042332 -7.8311e-07
0.036648 -0.0025651 -0.14114 0.3666 0.015568 -0.027453 -9.7869e-05 -0.0018863
-0.003356 -0.00097973 -0.0038013 -0.00069333
0.0034266 0.0041405 0.015483 -0.027562 0.19756 0.27498 -0.0017455 0.00029854
-0.0016392 0.0006314 -0.0011508 -0.00043693
0.0025093 -0.001049 -0.00010889 -0.0018923 -0.0017437 0.00029644 -0.0085137 0.2832
0.024376 0.006588 -0.0026537 0.00014213
-0.0023133 -0.0031951 -0.0033449 -0.00096103 -0.0016291 0.00065302 0.024392 0.0065426
-0.08909 0.19762 0.01951 0.0098721
-0.0041914 -1.1999e-05 -0.0038169 -0.00064596 -0.0011151 -0.00042904 -0.002543 0.00011117
0.019535 0.0097873 -0.10105 0.29291
1160000000 0.073136 0.29728 0.025125 -0.019893 0.0033943 -0.00059762 -0.00020681 -0.0024631
-0.0041226 -0.001084 -0.0011432 0.0043281
0.025138 -0.019853 -0.097534 0.37176 -0.0033831 -0.028662 -0.0016202 -0.0014621
-0.0026459 0.0024937 -0.0014327 0.0020939
0.0033618 -0.00062675 -0.0035072 -0.028672 0.24108 0.24517 -0.00060838 0.0016733
-0.00040071 0.0017554 -0.00092842 0.00022818
-0.00020177 -0.0024094 -0.0016429 -0.0014629 -0.00061428 0.001666 0.030551 0.28049
0.021678 -0.0093032 -0.0034675 0.0049915
-0.0041903 -0.0010512 -0.0026489 0.0025457 -0.00037976 0.0017578 0.021674 -0.0092974
-0.055137 0.20835 0.019635 0.0010398
-0.0011466 0.0042439 -0.0014391 0.0021018 -0.00094338 0.00023727 -0.0034821 0.0050426
0.019618 0.00098847 -0.053736 0.29581
1220000000 0.11701 0.28876 0.012155 -0.029957 -0.0011342 -0.0014316 9.0479e-05 -0.0010533
-0.0027377 0.0023436 0.0011717 0.0019772
0.012169 -0.029934 -0.053331 0.38643 -0.016589 -0.021126 -0.0024697 0.00049291
2.7707e-05 0.0031003 -0.00082877 0.001926
-0.0011473 -0.0014297 -0.01671 -0.02108 0.28081 0.2072 0.00081726 0.0015282
0.0005565 0.0011245 0.00028878 0.00061917
4.9882e-05 -0.0010389 -0.0024722 0.00049992 0.00081946 0.0015313 0.070133 0.27288
0.011301 -0.016258 0.002155 0.0016738
-0.0027131 0.0023734 4.7824e-05 0.0030909 0.00054249 0.0011212 0.011236 -0.016287
-0.033046 0.21977 0.015016 -0.012443
0.0011595 0.0020483 -0.00081993 0.0019281 0.00029933 0.00062701 0.002092 0.0016689
0.015071 -0.012481 -0.023282 0.31486
1280000000 0.1676 0.26916 -0.0067264 -0.029157 -0.0019162 0.0017899 -0.00097156 -0.0021005
-0.00097629 0.0033448 0.0024796 0.0013684
-0.0066889 -0.029118 -0.0065492 0.37873 -0.023614 -0.0082511 -0.000858 0.0014585
0.0016646 0.0017442 0.00065868 0.0021276
-0.001912 0.0017979 -0.023693 -0.0081523 0.31247 0.16394 0.001442 -0.00013988
0.0010713 0.00030637 0.00027617 0.00034976
-0.00099133 -0.0021223 -0.00085883 0.0014714 0.0014411 -0.0001459 0.10686 0.25701
0.0019165 -0.019052 -8.359e-06 0.00014936
-0.00096361 0.0033362 0.0016587 0.0017463 0.001058 0.00029125 0.0018981 -0.019075
0.0037401 0.22556 0.0039471 -0.015277
0.0025497 0.0014107 0.00075876 0.0021351 0.0002961 0.00037811 -5.0754e-05 9.849e-05
0.0039905 -0.015303 0.024332 0.31833
1340000000 0.20519 0.23748 -0.01673 -0.020036 0.00037757 0.0041359 -0.0018809 -0.00083491
0.0015573 0.0027617 0.0017465 -0.0013682
-0.016682 -0.020007 0.032646 0.37203 -0.020926 0.0044258 -0.00018654 0.0019124
0.0018498 0.00083815 0.0012242 0.00078328
0.00041492 0.0041338 -0.020938 0.0045366 0.33542 0.11652 0.00081682 -0.00088699
0.00054356 -0.00055412 0.00017722 0.00026648
-0.0018648 -0.00081878 -0.00017827 0.0018968 0.00081923 -0.00089008 0.14006 0.23753
-0.0073911 -0.016661 0.0011266 0.00044282
0.0015991 0.002781 0.0018537 0.0007948 0.00053392 -0.00055424 -0.0074319 -0.016674
0.032991 0.22387 -0.0027837 -0.014197
0.0017407 -0.0014686 0.0012447 0.0007576 0.0001648 0.00023019 0.001129 0.00044564
-0.0027223 -0.01419 0.062383 0.31503
1400000000 0.24 0.20115 -0.023339 -0.0087302 0.0047558 0.003095 -0.0021884 0.00080777
0.0025505 0.0010242 0.00041708 -0.0013816
-0.023314 -0.0087405 0.071248 0.36028 -0.014218 0.012358 0.0012779 0.0013582
0.0011465 -0.00064887 0.001121 0.00025736
0.0047765 0.0030807 -0.014175 0.01245 0.34967 0.062631 -1.4287e-05 -0.0013377
0.00018639 -0.00017426 0.00036164 0.00018591
-0.0021969 0.00080194 0.0012774 0.0013547 -2.0703e-05 -0.0013479 0.17021 0.20912
-0.013742 -0.010228 -0.00093265 -0.00037879
0.0025769 0.00098606 0.0011324 -0.00063756 0.00016462 -0.00018378 -0.013743 -0.010213
0.066483 0.22267 -0.0095672 -0.0091833
0.0003844 -0.001351 0.0011494 0.0002729 0.0003727 0.0002099 -0.00097554 -0.00040358
-0.0096095 -0.0091867 0.10788 0.30596
1460000000 0.26393 0.1582 -0.020741 0.0038004 0.0051792 -0.0015703 -0.0014223 0.0017196
0.0021909 -0.00035902 -0.00020326 -0.00095745
-0.020711 0.003793 0.10612 0.33893 -0.0052712 0.014955 0.0016208 0.00026613
0.0011426 -0.0012482 0.001241 -0.00049608
0.0051713 -0.0016017 -0.005193 0.015012 0.35616 0.0075368 -0.0010421 -0.0010658
0.00028448 -0.00017446 0.00064292 -0.00031771
-0.0014285 0.0017387 0.0016165 0.00025568 -0.0010521 -0.0010726 0.19715 0.18042
-0.015045 -0.0037979 -0.00091854 0.0019206
0.002135 -0.00038523 0.0011587 -0.0012576 0.00030239 -0.00017888 -0.015043 -0.00377
0.095872 0.21102 -0.011535 -0.0031733
-0.00020491 -0.00091024 0.001215 -0.00053188 0.00065672 -0.00030108 -0.00092283 0.0018145
-0.011575 -0.0032229 0.14141 0.28614
1520000000 0.27771 0.1176 -0.015481 0.0095404 0.0031685 -0.0039548 0.00012112 0.0026535
0.0023507 -0.0018769 -0.0011159 -0.00023015
-0.015463 0.0095169 0.14044 0.32558 0.0021756 0.012247 0.0016746 -0.00070244
0.00020966 -0.0010385 0.00037151 -0.00098277
0.0031482 -0.0039735 0.00224 0.012246 0.34911 -0.049069 -0.00074456 -0.00034486
0.00075358 -0.00092328 8.2714e-05 -0.00017353
0.00012339 0.0026593 0.0016733 -0.00071589 -0.00074623 -0.00034386 0.22135 0.14234
-0.015033 0.0017143 0.0013214 0.0019983
0.0023527 -0.0019751 0.00021045 -0.0010544 0.0007791 -0.00092629 -0.015023 0.0017535
0.12426 0.20038 -0.011814 0.0013021
-0.0011394 -0.00014892 0.000382 -0.00098906 0.00012434 -0.00017378 0.0013448 0.0020212
-0.0118 0.0013 0.17526 0.26792
1580000000 0.2885 0.071993 -0.0089789 0.013273 -0.0011558 -0.0045565 0.0015605 0.0018323
-0.00014445 -0.0022398 -0.00025945 0.00036077
-0.0089653 0.013266 0.16868 0.30093 0.0054069 0.0071039 0.00063876 -0.0015527
-0.00040367 -0.0011854 -0.00014657 -0.00076844
-0.00118 -0.0045656 0.0054599 0.0070812 0.32867 -0.10674 -0.0014241 0.000232
-0.00039468 -0.0013967 0.00026715 -0.00056896
0.0015802 0.0018313 0.00061608 -0.0015663 -0.0014197 0.00024146 0.23601 0.1027
-0.011767 0.0069487 0.0021158 0.0008262
-0.00017902 -0.002203 -0.00041952 -0.0011928 -0.00040055 -0.0013764 -0.011767 0.0070032
0.14975 0.18556 -0.0093991 0.0074685
-0.00028005 0.00032294 -0.00016384 -0.0007785 0.00029269 -0.00056627 0.0021221 0.00083552
-0.0094095 0.0074098 0.20881 0.24244
1640000000 0.29186 0.031204 -0.0021132 0.012394 -0.0028261 -0.0022244 0.0027186 0.0010286
-0.00061479 -0.0017019 -0.00029074 0.0005207
-0.0021167 0.012391 0.19858 0.27694 0.0054547 0.0021832 -0.0005195 -0.0018779
-0.00094221 -0.00062113 -0.00043344 -0.0006795
-0.0028347 -0.0022195 0.0054739 0.0021548 0.29923 -0.1558 -0.00077212 0.0011938
-0.0010851 -0.0011247 -8.0017e-05 -0.0003978
0.0027486 0.0010192 -0.00053296 -0.0018787 -0.00077826 0.0011893 0.24902 0.053633
-0.007809 0.008393 0.0026117 -0.00073335
-0.00057852 -0.0017258 -0.00093672 -0.00060943 -0.001097 -0.0011239 -0.0078326 0.0084219
0.17368 0.16464 -0.0045158 0.0094202
-0.0003031 0.00046699 -0.00045307 -0.00069534 -8.8903e-05 -0.00039675 0.0026455 -0.000712
-0.0044984 0.0094107 0.23487 0.21259
1700000000 0.2864 -0.013757 0.0014725 0.0098636 -0.0034778 0.00034938 0.0031199 -0.0012001
-0.0020681 -0.00072401 0.00056783 0.00037402
0.0014449 0.0098588 0.21776 0.24556 0.0027993 -0.00041176 -0.0014693 -0.0006612
-0.0008975 -0.00013093 -0.00079937 -0.00049399
-0.0034677 0.00037622 0.0028097 -0.00042749 0.25562 -0.1947 3.2996e-05 0.0016148
-0.0021579 -0.00020752 -0.00039112 -0.00088624
0.0031301 -0.001236 -0.0014793 -0.00066795 3.7389e-05 0.0016167 0.24637 0.0031514
-0.0050709 0.0094447 0.0017331 -0.0020582
-0.0020818 -0.00069928 -0.00089697 -0.00011512 -0.0021642 -0.00019027 -0.0050609 0.0094516
0.19313 0.14727 0.00029994 0.0097186
0.00056138 0.00032751 -0.00079686 -0.00050968 -0.0003932 -0.00087138 0.0016733 -0.0020676
0.00032145 0.0097034 0.25307 0.17921
1760000000 0.27559 -0.062603 0.0041189 0.0067354 -0.0019843 0.0012646 0.0013444 -0.0035147
-0.0013071 0.000533 0.00030844 -0.00057986
0.0041113 0.0067152 0.24408 0.20602 0.00019639 -0.0017308 -0.0012449 2.2105e-05
-0.001203 0.00095171 -0.00055074 0.00037277
-0.0019751 0.0012821 0.00017896 -0.0017313 0.20685 -0.22679 0.0010662 0.0013434
-0.0012176 0.001501 -0.0012727 -0.00062805
0.0013125 -0.003508 -0.0012453 2.588e-05 0.0010625 0.0013295 0.23727 -0.049133
-0.0015204 0.0089821 -0.00012807 -0.0025635
-0.0012964 0.00052057 -0.0011956 0.00097443 -0.001211 0.0014926 -0.0015197 0.0089649
0.20993 0.11508 0.0042479 0.0070304
0.00032867 -0.00056841 -0.00055709 0.00038062 -0.0012702 -0.00060299 -0.00011669 -0.0025997
0.0042615 0.0070518 0.26668 0.14192
1820000000 0.25257 -0.10026 0.0045365 0.0031329 0.00026679 0.0023847 -0.00086254 -0.0031209
-0.0012215 0.00092733 -0.0001454 -0.0001084
0.0045332 0.0031228 0.25515 0.17649 -0.0019985 0.00011425 -0.0014857 0.00098985
-9.6842e-05 0.001356 -0.00068975 0.00039818
0.00026438 0.0023948 -0.0020059 0.00013432 0.15676 -0.24151 0.0016858 0.00074085
-0.00027542 0.0024083 -0.0016694 0.00018499
-0.00084032 -0.0031161 -0.0014832 0.00099171 0.0017117 0.00074649 0.20746 -0.096702
0.00041236 0.0077382 -0.0018209 -0.0017821
-0.0012095 0.00090625 -7.8916e-05 0.0013594 -0.00026745 0.0023963 0.00044886 0.0077346
0.23015 0.088448 0.0051337 0.0032241
-0.00013486 -0.00011032 -0.00067567 0.00038924 -0.0017036 0.00015716 -0.0017949 -0.0017859
0.0050995 0.0032209 0.27044 0.10684
1880000000 0.21835 -0.14161 0.0024139 0.00074939 -0.00031318 0.0022832 -0.0028309 -0.0022932
-0.00024783 0.001777 0.00023497 -0.00054299
0.0024064 0.00075761 0.25969 0.12984 -0.0038808 0.0028274 -0.00025329 0.0018589
0.00062072 0.0014211 5.0624e-06 0.0010042
-0.00032951 0.0022877 -0.0038733 0.0028543 0.10537 -0.24961 0.0021066 -0.0010671
0.0016806 0.0020872 -0.0011116 0.0015037
-0.0028483 -0.0022872 -0.00023378 0.0018585 0.002114 -0.0010769 0.16646 -0.1373
0.0015043 0.0055251 -0.0023835 0.00027421
-0.0001905 0.0017881 0.00063239 0.00142 0.0016904 0.0020644 0.0015046 0.0055131
0.23661 0.05881 0.0053703 0.0012117
0.00027371 -0.00052142 2.8496e-05 0.0010187 -0.001118 0.001521 -0.0024165 0.00026374
0.0053455 0.0012715 0.27156 0.072746
1940000000 0.17926 -0.16803 0.00024838 -0.0011469 0.0017678 0.0018052 -0.0038954 0.00024756
0.0011702 0.00093298 -0.00042143 -0.00050001
0.00024555 -0.0011722 0.26115 0.098659 -0.0018724 0.0057143 0.0010866 0.0013729
0.0020942 0.00046283 0.00097353 0.00036949
0.001755 0.0017871 -0.0018398 0.0057329 0.061526 -0.24142 0.0005571 -0.0025267
0.0024043 0.00039134 0.00039257 0.0017629
-0.0038817 0.00024651 0.001094 0.0013603 0.00055797 -0.0025271 0.11349 -0.16791
0.00081258 0.0038784 -0.0014368 0.0016493
0.0011573 0.00094359 0.0021022 0.00044934 0.0024368 0.00039405 0.00080204 0.00389
0.24264 0.022154 0.0039657 -0.0023134
-0.00043447 -0.00049349 0.0010264 0.00036212 0.00043937 0.0017828 -0.0014545 0.0015811
0.0039665 -0.0023148 0.26194 0.037223
2000000000 0.13381 -0.18307 -0.0034029 0.00095204 0.0029244 0.0013349 -0.0024576 0.003731
0.00088237 0.00045522 -0.00085381 0.00037542
-0.003398 0.00092982 0.24785 0.063399 -0.00059838 0.0078355 0.0016876 0.00027533
0.0012331 -0.0014103 0.00041309 0.00015925
0.0028975 0.0013345 -0.00055008 0.0078685 0.020275 -0.22749 -0.0016265 -0.0016655
0.0019569 -0.0011186 0.0015459 0.001504
-0.0024387 0.0038407 0.0016986 0.00025378 -0.0016243 -0.0016957 0.060099 -0.17779
-0.00069546 0.0032508 3.7403e-05 0.0022069
0.00097165 0.0004524 0.0012623 -0.0014365 0.0019378 -0.0011061 -0.00067571 0.0032492
0.24093 -0.010689 0.00065241 -0.0032746
-0.00083159 0.00048482 0.00044833 0.00014848 0.0016517 0.0014944 -5.6942e-05 0.002231
0.00062649 -0.0033203 0.24946 0.0092646
2060000000 0.086281 -0.1911 -0.004347 0.0031579 0.0030474 -0.0006627 0.00076193 0.0036282
0.0015678 -0.00061931 -0.00027508 0.0010757
-0.0043395 0.0031341 0.23462 0.034382 0.0045948 0.00886 0.00092715 -0.00060499
0.0004257 -0.001666 0.00067549 -0.00022568
0.0030427 -0.0007123 0.0046634 0.0088426 -0.012976 -0.20933 -0.0020558 0.00048836
0.00061498 -0.0022802 0.0029174 0.00034215
0.00075124 0.0036236 0.00091246 -0.00059843 -0.0020573 0.00050383 0.008132 -0.17423
-0.0016064 0.0045446 0.0011737 0.00080796
0.0015209 -0.00058807 0.00040531 -0.0016567 0.00066163 -0.0022827 -0.0016606 0.0045012
0.2282 -0.049101 -0.00097302 -0.004374
-0.00023558 0.00099906 0.00067526 -0.00027151 0.0029322 0.00029597 0.001212 0.00084834
-0.00095646 -0.0043647 0.23506 -0.016231
2120000000 0.041707 -0.18195 -0.0034455 0.0065511 0.0023423 -0.0027348 0.0030862 0.0020369
0.00066348 -0.0015014 0.00079331 0.00010471
-0.0034139 0.0065343 0.21423 0.011485 0.007198 0.0047682 0.0010644 -0.0011492
-0.0015286 -0.0020667 -3.7112e-06 -0.0011533
0.0023461 -0.0027268 0.007233 0.0047281 -0.040883 -0.19201 -0.00074259 0.0018246
-0.0016764 -0.0017025 0.00047962 -0.0021883
0.0031466 0.0020612 0.0010574 -0.0011666 -0.00074466 0.0017898 -0.040393 -0.15693
-0.0023027 0.0063317 0.0015507 0.00092077
0.00066557 -0.0014848 -0.0015559 -0.0020303 -0.0017187 -0.0016514 -0.0022885 0.0063569
0.21375 -0.08318 -0.0051984 -0.002516
0.0007504 0.00022076 -4.4281e-05 -0.0011311 0.00045757 -0.002179 0.0015722 0.00086747
-0.0052189 -0.0025789 0.21469 -0.031135
2180000000 0.0017291 -0.16967 -0.0019961 0.0097241 0.00053734 -0.0024074 0.0032861 -0.00030935
0.00020453 -0.0011933 0.0010713 0.00038143
-0.0020011 0.0097428 0.1951 -0.0073567 0.0082605 0.0038323 -0.00076951 -0.0016427
-0.0021763 0.00095264 -7.3382e-05 0.00020329
0.00053752 -0.0024276 0.0082985 0.0037676 -0.062192 -0.16895 0.0012663 0.0016806
-0.00094076 -0.00019282 0.0003576 -0.0018948
0.0032758 -0.00042205 -0.00077968 -0.0016294 0.0012673 0.0017053 -0.076211 -0.13169
-0.00072789 0.0092381 0.0019229 -9.3737e-05
0.00012425 -0.0012446 -0.0021989 0.0010013 -0.0009098 -0.00012097 -0.00077897 0.0092087
0.18767 -0.11416 -0.0055981 0.0015422
0.0011086 0.00038659 -0.00014054 0.0002805 0.00034808 -0.0018784 0.0019312 1.3975e-05
-0.0055195 0.0015871 0.19825 -0.046623
2240000000 -0.027624 -0.14506 0.002205 0.011038 -0.00052269 -0.0029436 0.0018454 -0.0025564
-0.0018914 -0.00078741 0.00074559 -0.0018309
0.0021905 0.011025 0.175 -0.01227 0.0088782 2.6928e-05 -0.00082985 -0.0003835
-0.00039979 0.0012589 -0.00074042 -0.00046696
-0.00054882 -0.0029177 0.0088934 -4.0851e-05 -0.079932 -0.14398 0.0019486 -0.0015915
-0.0012262 9.0044e-05 -0.0024149 -0.0014802
0.0018804 -0.0024689 -0.00081817 -0.00035729 0.0019243 -0.0015949 -0.1101 -0.10228
0.0018122 0.011074 0.0015489 -0.00069855
-0.0017631 -0.00075412 -0.00033678 0.0013096 -0.0012387 0.000123 0.0018399 0.011152
0.15868 -0.13103 -0.005768 0.0039836
0.00068739 -0.0017793 -0.00073318 -0.00049321 -0.0024461 -0.0014499 0.0015741 -0.00078436
-0.0057209 0.0039103 0.17399 -0.056352
2300000000 -0.053754 -0.11862 0.0077017 0.0091715 -0.0013231 -0.0019942 -0.00088395 -0.0014689
-0.0014241 0.00053573 -0.0010146 -0.00069555
0.0077429 0.0091504 0.1559 -0.021746 0.0087655 -0.0022352 -0.00090297 0.00043645
6.2977e-05 0.001523 8.3506e-05 0.00077366
-0.0013043 -0.001973 0.0087638 -0.0022962 -0.091291 -0.12043 -8.4553e-05 -0.0017538
3.0248e-05 0.0019198 -0.0018386 0.00077453
-0.00090595 -0.0015181 -0.00093824 0.00045495 -9.9004e-05 -0.0017528 -0.13009 -0.067574
0.0060876 0.011194 0.00050288 -0.0018854
-0.001378 0.00055043 6.5354e-05 0.0014651 2.8897e-05 0.0018676 0.0061397 0.011193
0.12355 -0.15164 -0.0037665 0.0074606
-0.00092096 -0.00080446 0.00014338 0.00072257 -0.0018924 0.00076024 0.00047153 -0.0019243
-0.0037503 0.0075773 0.15899 -0.058179
2360000000 -0.071605 -0.087784 0.010594 0.0083466 -0.0011611 -0.0015308 -0.0016374 -0.0008635
-0.00067643 0.00091891 -0.0015314 -0.0005829
0.010552 0.0083601 0.14594 -0.022004 0.0082163 -0.0051774 -0.00079471 0.00095133
0.0019772 0.00011846 0.00019301 -0.00031927
-0.0011832 -0.0015177 0.0081855 -0.0052623 -0.10224 -0.098687 -0.0027998 -0.0011024
0.0008972 3.7379e-05 -0.00082898 0.0017942
-0.001665 -0.00078978 -0.00078245 0.0009794 -0.0028201 -0.0010982 -0.14814 -0.035531
0.010313 0.010158 0.0013365 -0.0020445
-0.00073247 0.0010752 0.0019523 0.00012992 0.00086362 0.00011218 0.010247 0.010091
0.09391 -0.15271 0.00010943 0.0083349
-0.001587 -0.00050926 0.00013323 -0.00028075 -0.00086218 0.0017574 0.0013973 -0.0019824
0.00021348 0.0083353 0.13564 -0.062112
2420000000 -0.079438 -0.059644 0.014169 0.0026907 -0.0031929 -0.00113 -0.00082654 0.00075682
0.0010834 0.0014189 -0.001551 0.0017209
0.014156 0.0026676 0.12984 -0.021867 0.0046112 -0.0070946 0.0013408 0.0010605
0.00069605 -0.0015008 -0.00032283 -7.8018e-05
-0.0032319 -0.001096 0.0045702 -0.0071371 -0.11428 -0.077568 -0.0022914 0.0012862
6.3976e-05 -0.00034605 0.00043934 0.0026822
-0.00078331 0.00067202 0.0013704 0.0010242 -0.0022893 0.0012711 -0.15604 0.0085663
0.014496 0.0075102 -0.00012109 -0.0024958
0.0011996 0.0014781 0.00069031 -0.0014909 2.9903e-05 -0.0003574 0.014655 0.0075147
0.059575 -0.15114 0.0012494 0.0092647
-0.0014813 0.001729 -0.00035493 -0.00010729 0.00042469 0.0026971 -0.00020462 -0.0024558
0.0011136 0.0091838 0.11764 -0.056225
2480000000 -0.08063 -0.030386 0.013832 -0.0026753 -0.0016378 -1.8908e-05 -0.0003271 0.0015182
0.0019379 -0.00030826 0.0001158 0.0016037
0.013839 -0.0026396 0.13132 -0.024088 0.0026301 -0.0091007 0.0012241 4.0171e-05
-0.00054629 -0.00095108 -0.00016705 -0.00018505
-0.0016592 3.5134e-06 0.0025635 -0.0091285 -0.11772 -0.05879 -0.00069705 0.0034423
-0.0002748 -0.00079762 0.0018383 0.00097624
-0.00032072 0.0015113 0.0012035 5.4281e-05 -0.00069018 0.0034396 -0.15832 0.044254
0.017866 0.0006312 -0.0014894 -0.0025085
0.001766 -0.00015606 -0.00062183 -0.00091786 -0.0003086 -0.00078619 0.017744 0.00055891
0.029197 -0.14471 0.0044471 0.0078064
0.00019399 0.001614 -0.00011833 -0.00019084 0.0018745 0.0010177 -0.0015652 -0.0025471
0.0044815 0.0077988 0.097967 -0.05341
2540000000 -0.085712 -0.0019923 0.011603 -0.0064295 -0.002398 0.0009309 0.00081296 0.0007407
0.00023685 -0.0017974 0.00098205 0.0015851
0.011582 -0.0063891 0.11778 -0.014488 -0.0013283 -0.0080448 0.00065392 -0.0015355
-0.0015912 4.4007e-05 -0.00044842 0.00032487
-0.0023822 0.00094697 -0.0013949 -0.0080433 -0.12456 -0.034277 0.0021493 0.00253
-0.0010133 -0.00015673 0.0018073 -0.00092808
0.00079325 0.00075181 0.00063956 -0.0015519 0.0021391 0.0025412 -0.15736 0.084372
0.017618 -0.0054551 -0.0021694 -0.0017668
0.0001428 -0.0018239 -0.0015945 1.7917e-06 -0.0010092 -0.00012143 0.017481 -0.0055305
0.0041738 -0.12936 0.0069116 0.0064977
0.00099924 0.0016006 -0.00046214 0.0003537 0.0017903 -0.00087887 -0.0022844 -0.0017544
0.0069676 0.006371 0.082261 -0.038303
2600000000 -0.078177 0.022121 0.0082983 -0.0099449 -0.0012542 0.0026484 0.00080143 -0.00036312
-0.000998 -0.0011364 0.0018266 0.00038012
0.0082934 -0.0099222 0.11344 -0.030932 -0.0037458 -0.00613 -0.0004353 -0.00070491
-0.00036935 0.0015919 -0.00012415 0.00059887
-0.001223 0.0026502 -0.003809 -0.0061085 -0.12822 -0.010186 0.0031156 9.0437e-05
-0.00020187 0.0015399 0.0013998 -0.0017501
0.00082137 -0.00039561 -0.00044356 -0.0007073 0.0031216 8.2936e-05 -0.14228 0.1168
0.014485 -0.01195 -0.0031943 0.00014496
-0.00094132 -0.0011843 -0.00025924 0.0015688 -0.00019254 0.0015219 0.014497 -0.01204
-0.022623 -0.11328 0.009027 0.0056619
0.0018402 0.00043485 -0.00012956 0.00059369 0.0013917 -0.0017189 -0.0030918 -7.1706e-06
0.0090003 0.0057066 0.075384 -0.024051
2660000000 -0.073843 0.047544 0.0043425 -0.011696 -0.00019472 0.0010125 -0.00012614 -2.4463e-05
-0.0027617 0.00017303 0.0013444 -0.00079915
0.0043457 -0.011673 0.11959 -0.02698 -0.0049568 -0.0043831 -0.0011592 -0.00045033
0.00026202 0.0017794 0.00044313 0.00076026
-0.00017534 0.0010288 -0.0050004 -0.0043557 -0.12872 0.0094051 0.0017862 -0.0018243
0.00041671 0.00068491 -0.0010037 -0.0016919
-8.289e-05 2.604e-06 -0.0011739 -0.00044819 0.0017633 -0.0017976 -0.12492 0.14816
0.0080493 -0.015947 -0.0025867 0.00090798
-0.0026854 0.00023172 0.00032257 0.0018818 0.00036841 0.0006875 0.0078748 -0.016045
-0.040295 -0.09827 0.010499 0.0016248
0.0013551 -0.00081245 0.00051369 0.00075013 -0.00098659 -0.0017675 -0.0024777 0.0009181
0.010463 0.0016409 0.06978 -0.0043272
2720000000 -0.06213 0.067312 0.00010372 -0.011623 -0.00028634 0.0026304 -0.00012808 -0.00012772
-0.0020828 0.0021643 0.00055742 -0.0015272
0.00011171 -0.011617 0.10556 -0.029397 -0.0052034 -0.00095433 -0.0015235 0.00037772
0.001724 0.00051601 0.00079541 -0.00022033
-0.00030137 0.0026777 -0.0052225 -0.00090798 -0.12286 0.039913 0.00032348 -0.0022538
0.00035516 0.00060797 -0.0015167 0.00048331
-0.00015719 -0.00012306 -0.0015253 0.00038516 0.00034629 -0.0022586 -0.091574 0.17895
0.0010956 -0.016375 -0.0015848 0.0021669
-0.0021266 0.0021549 0.0017307 0.00046931 0.00032777 0.00060862 0.0011313 -0.016441
-0.055229 -0.07265 0.012305 -0.0010305
0.00049095 -0.0014793 0.00081397 -0.00021047 -0.0014885 0.00047545 -0.0015034 0.0022462
0.012264 -0.0011127 0.074867 0.016116
2780000000 -0.048691 0.085443 -0.0043893 -0.010375 -0.00030795 0.0010719 0.00065719 -0.00032069
0.0012655 0.0025754 -0.00056401 -0.0019515
-0.0043613 -0.010377 0.10375 -0.042487 -0.0039905 0.00033428 -0.00019337 0.0015503
0.0016055 -0.001065 -7.5756e-06 -0.00026686
-0.0002585 0.0010786 -0.0039937 0.00036481 -0.12095 0.069052 -0.0018512 -0.0015258
0.00037144 -0.00038218 -0.00054246 0.00089951
0.00066537 -0.00031798 -0.00015963 0.0015428 -0.0018511 -0.0015022 -0.062986 0.20007
-0.0052998 -0.014832 -0.00069738 0.0022604
0.0014087 0.0026239 0.0016277 -0.001087 0.00035042 -0.00034855 -0.0052152 -0.014782
-0.069314 -0.046867 0.0097298 -0.0053069
-0.00049754 -0.0019604 -1.0897e-05 -0.00027216 -0.00051399 0.00086739 -0.00079556 0.0022791
0.0096739 -0.0052449 0.078145 0.033752
2840000000 -0.033501 0.10218 -0.0074989 -0.007204 0.0014211 0.0020136 -7.0465e-05 -0.00015691
0.0015043 0.001145 -0.0017523 0.00029426
-0.0074793 -0.0072114 0.10125 -0.034599 -0.003269 0.0015013 0.00039046 0.00081103
-3.5428e-05 -0.0013436 5.0667e-05 1.517e-05
0.0014398 0.0020002 -0.0032369 0.0015307 -0.11515 0.095271 -0.0013693 0.0003369
0.00027917 0.000354 0.0011267 0.0010643
-9.2506e-05 -0.00019897 0.00037878 0.00080518 -0.001348 0.0003406 -0.027712 0.21745
-0.0092084 -0.010229 0.00071531 0.0013937
0.0014781 0.001156 -6.367e-05 -0.0013221 0.00037904 0.00039036 -0.0092919 -0.010247
-0.075264 -0.021458 0.0085766 -0.0069053
-0.0017307 0.00031855 9.1111e-05 -1.9741e-05 0.0011189 0.0010991 0.00066615 0.0014976
0.008569 -0.0069086 0.09276 0.050386
2900000000 -0.018588 0.12128 -0.008869 -0.0031937 0.0017144 0.0001356 0.00041919 -0.0008086
0.0021458 -0.001035 -0.00081388 8.327e-05
-0.0088824 -0.0032031 0.083638 -0.04296 -0.00089532 0.0028313 0.0008951 0.00035248
-0.00049126 -0.0014137 -0.00025696 3.5109e-05
0.0017451 0.00012999 -0.00086459 0.0028442 -0.098003 0.12757 -0.00090825 -0.00012403
-0.00026533 -0.0012375 0.0018757 -0.00048362
0.00037951 -0.00082502 0.00091813 0.00034688 -0.00094364 -0.00016057 0.010168 0.22026
-0.011666 -0.00533 0.0010738 0.0019693
0.0021149 -0.0010281 -0.00046097 -0.0013946 -0.0002223 -0.0011971 -0.011652 -0.0053323
-0.074944 0.010828 0.0059438 -0.0097597
-0.00075737 6.2858e-05 -0.00022275 3.517e-05 0.0018705 -0.00049507 0.0011519 0.0018195
0.0060137 -0.0097279 0.10839 0.056235
2960000000 0.0015284 0.13292 -0.0086759 0.00036991 0.000587 0.0012988 -0.00065796 -0.0007982
-0.00018857 -0.0018214 -0.00076262 0.00064541
-0.0086735 0.00035556 0.091401 -0.042368 -0.00039373 0.0011415 0.00096755 0.00013678
-0.0012497 -0.00071111 0.00058883 0.00044056
0.00059907 0.0012664 -0.00039932 0.0011535 -0.08121 0.15863 -0.00065394 0.0004547
-0.00046628 0.00060232 -8.6124e-05 -0.0023008
-0.00059341 -0.00080759 0.00098023 0.00010817 -0.00065663 0.000475 0.050457 0.22774
-0.011521 0.00030002 0.0016337 0.00054948
-0.00013223 -0.0018502 -0.0012257 -0.00075298 -0.00047939 0.00059318 -0.011613 0.00028814
-0.066344 0.038339 0.0021451 -0.011132
-0.00079946 0.00057317 0.00054335 0.0004087 -9.6316e-06 -0.0023389 0.0016236 0.00050049
0.0020978 -0.011096 0.12766 0.067038
3020000000 0.020353 0.14788 -0.0064804 0.0037005 0.0013365 -0.00028279 -0.001002 -0.00018343
-0.00064683 0.00035732 3.6512e-05 0.00048788
-0.006474 0.0036961 0.081035 -0.030415 -7.0769e-05 -4.8993e-05 0.00058896 -0.00090687
-0.0016824 0.00041369 0.00066588 -0.00029268
0.0013212 -0.00026369 -6.8511e-05 -4.1264e-05 -0.059197 0.18437 -0.00045357 0.00093439
0.00030325 0.00050237 -0.00071157 -0.0017155
-0.0011091 -0.00017355 0.00058936 -0.00089692 -0.00048334 0.00087538 0.09093 0.22207
-0.008698 0.0034972 0.00056684 0.00012345
-0.00056208 0.00037307 -0.0016724 0.00042689 0.00033434 0.00045121 -0.0087054 0.0034147
-0.052888 0.064415 -0.00092418 -0.010916
-9.2941e-06 0.00049849 0.0006542 -0.00030849 -0.0007062 -0.0016905 0.00074955 0.0001895
-0.00087927 -0.010993 0.14842 0.064417
3080000000 0.046819 0.15606 -0.0047069 0.0058939 0.0016719 -0.00017981 -0.00055569 -2.7575e-05
-0.00076472 0.00018968 -4.9139e-07 0.00063865
-0.004654 0.0058854 0.078282 -0.026058 -0.00020108 0.00019337 -0.00018195 -0.00038794
-0.00027435 0.0010819 -0.00015401 -0.00052605
0.0016857 -0.00020276 -0.00020009 0.00018768 -0.022576 0.20564 -0.00061799 0.00030375
0.00037923 0.00058014 -0.0021658 -0.00076527
-0.00058213 -3.7298e-05 -0.00017035 -0.00039289 -0.00060281 0.00033833 0.12399 0.21351
-0.0058683 0.0068485 0.0016005 0.00052032
-0.00069671 0.00024975 -0.00027734 0.0010385 0.00031123 0.00061299 -0.0057235 0.006913
-0.030073 0.093575 -0.0053116 -0.0093578
6.7824e-05 0.00068015 -0.00016959 -0.00051298 -0.0021436 -0.00075678 0.0016583 0.00055287
-0.0052804 -0.0092436 0.16331 0.070668
3140000000 0.074696 0.16142 -0.0012241 0.007493 0.0027531 -0.0012181 -0.0011284 0.0011987
0.0015326 0.00071008 0.00041352 -0.00017123
-0.0012493 0.0074663 0.07355 -0.026503 -0.0010626 -0.00031984 0.00075176 -0.00028988
-4.989e-05 0.0009882 0.00058011 -0.00040532
0.0027009 -0.0012396 -0.001057 -0.00031065 0.018922 0.22796 8.7117e-05 0.001649
0.0013043 -0.00035453 -0.0027629 0.00081939
-0.0011497 0.0011614 0.0007399 -0.00029122 8.8267e-05 0.0016231 0.15992 0.18986
-0.0013424 0.0077208 0.00099104 -0.0015641
0.0016047 0.00060042 -0.00012007 0.00097515 0.0012705 -0.00028648 -0.0012464 0.0076714
-0.016265 0.1126 -0.0074441 -0.0061803
0.00031521 -0.00024608 0.00056228 -0.00043156 -0.0027223 0.00093643 0.00091306 -0.0014765
-0.0074993 -0.0061705 0.18708 0.062563
3200000000 0.1071 0.17146 0.0038941 0.0065974 0.00099039 -0.0028134 4.6762e-05 0.0016137
0.00056078 -0.0017845 -0.00011606 0.000537
0.0038914 0.0066629 0.084907 -0.02579 -0.0012087 0.00031924 -0.00056889 -0.00093813
0.00065197 0.001102 -0.00047968 -0.00097286
0.00094601 -0.0029058 -0.0011995 0.00034423 0.064023 0.23197 0.0013136 0.00066046
9.2528e-06 -0.002092 -0.0014075 0.0025269
-3.6906e-05 0.0017397 -0.00057511 -0.00092818 0.0013515 0.00060824 0.18209 0.16679
0.001351 0.0062199 0.00043801 -0.0013931
0.00036459 -0.001786 0.00067303 0.0010651 0.00013051 -0.0020263 0.001348 0.0062015
0.017907 0.13073 -0.0092099 -0.0020552
3.9959e-06 0.00048564 -0.00047419 -0.0010004 -0.001422 0.0025277 0.00048782 -0.00136
-0.0091145 -0.0020721 0.20351 0.061585
3260000000 0.13792 0.16416 0.0041618 0.003336 -0.00064982 -0.0026571 0.0010762 0.00076083
0.0001561 -0.0018685 0.00011336 5.7798e-05
0.0041289 0.0032735 0.092202 -0.028988 -0.0019306 0.0020431 -0.00041695 -0.0002189
0.00089208 -0.00049104 -0.0010175 7.1213e-05
-0.00065891 -0.0026312 -0.0019211 0.0020672 0.11311 0.22885 0.00041955 -1.2384e-05
-0.0006097 -0.0010444 0.00046246 0.0020248
0.0010865 0.00065005 -0.00042096 -0.00023245 0.00041266 3.47e-05 0.2079 0.12974
0.0041346 0.0054975 -0.00048158 -0.0015024
0.00019074 -0.0018184 0.00091043 -0.00053652 -0.00074919 -0.0010461 0.0041278 0.0055527
0.041095 0.13975 -0.0073966 0.0028678
8.8946e-05 4.006e-05 -0.00098451 7.8204e-05 0.00044126 0.0020405 -0.00060098 -0.0015229
-0.0075152 0.0028901 0.23231 0.051286
3320000000 0.16905 0.15984 0.0073243 0.0015528 -0.00078658 -0.0019368 0.00091829 2.5157e-05
-0.0019372 -0.001379 0.00015557 0.0001536
0.007335 0.0015746 0.099913 -0.024291 0.00054631 0.0024512 -0.00037674 -0.00038868
-0.00027726 -0.00033371 -0.00055395 0.0002154
-0.00085754 -0.0019019 0.00057322 0.0024412 0.16157 0.22183 0.00031712 -0.00019605
-0.0012346 -0.0003256 0.00029093 0.0010486
0.00088501 8.6823e-05 -0.00036757 -0.00037313 0.00031082 -0.0002132 0.21878 0.099794
0.0050639 0.0018742 -0.0014532 -2.0583e-05
-0.0019758 -0.0013005 -0.00028467 -0.00035415 -0.0012005 -0.00033592 0.0049644 0.0018285
0.069666 0.14244 -0.0044163 0.0041294
8.7901e-05 0.00014504 -0.00053939 0.000226 0.00033964 0.0010989 -0.001322 5.4379e-05
-0.0044872 0.0041047 0.24953 0.040206
3380000000 0.20428 0.14319 0.0057585 -0.0019003 -0.0010351 0.00064028 0.00099434 0.00026459
-0.0014081 0.00072686 0.00022121 6.4137e-05
0.0057242 -0.0019092 0.11058 -0.033011 -0.00014492 0.0029199 -0.0011068 -0.00044186
-0.00011614 0.00018298 -0.00072387 0.00053937
-0.0010131 0.0006531 -9.85e-05 0.0029357 0.20369 0.19953 0.00068633 -0.00048353
-0.0017052 0.00077744 0.0011577 0.0011964
0.0010482 0.00017581 -0.0010962 -0.00043646 0.00068823 -0.00047579 0.23328 0.066263
0.0060605 0.0017662 -8.0088e-05 0.00053173
-0.0013429 0.00070237 -9.0938e-05 0.00017915 -0.0017666 0.00073003 0.0060612 0.0017268
0.10848 0.13438 -0.001202 0.0051734
0.00019241 2.1473e-05 -0.00074445 0.00053339 0.0011025 0.0011598 1.7061e-05 0.00045255
-0.0011567 0.0049929 0.27983 0.020482
3440000000 0.23581 0.1234 0.00481 -0.0038901 -0.000643 -0.0017246 0.00073664 -2.1435e-05
-0.0013227 0.0016587 0.0008631 5.7553e-06
0.0048634 -0.0038728 0.10391 -0.037096 0.0030145 0.0022729 -0.00092266 0.0011582
6.9107e-05 0.00039734 0.00017581 0.00095972
-0.0006523 -0.0017084 0.003033 0.0022498 0.24248 0.17195 -0.0004156 0.00011412
5.8087e-06 0.0012859 0.0011297 0.00082011
0.0007692 -8.0028e-05 -0.00092767 0.0011433 -0.0004029 0.00010943 0.23488 0.034856
0.0072022 -0.0014174 -0.00029471 -0.00028826
-0.0013897 0.0017134 3.7692e-05 0.00043155 -6.1483e-05 0.001252 0.0072776 -0.0014657
0.1349 0.12818 0.0023784 0.0032374
0.00094075 3.8858e-05 0.00020173 0.00095412 0.0011126 0.00069375 -0.00036415 -0.00018862
0.0024598 0.0033206 0.29605 -0.0078827
3500000000 0.26937 0.091833 0.0026818 -0.0048103 -0.0014031 0.0014231 0.00098952 -0.00056705
-0.00087736 0.0010154 0.00065219 -0.00084615
0.002665 -0.0048126 0.1175 -0.0613 0.0031331 0.0014627 -0.00043845 0.00061919
0.0005173 -4.4617e-05 1.8745e-05 0.00024468
-0.0014009 0.0014358 0.0031444 0.0014308 0.27288 0.13783 0.00037218 -5.6592e-05
-6.8821e-05 0.00093305 0.0016381 -6.0939e-05
0.00096819 -0.00054966 -0.00043213 0.00062033 0.00036777 -7.9933e-05 0.24006 0.0065586
0.006262 -0.004128 -0.00023959 0.00040748
-0.00088304 0.00096361 0.00050809 -1.1775e-05 -0.00012828 0.00083923 0.0063042 -0.0041669
0.17711 0.10469 0.0026953 0.0012282
0.00063354 -0.0009225 -2.0364e-05 0.00023948 0.0017336 -0.00016917 -0.00028754 0.00029419
0.0027445 0.0013796 0.31805 -0.036383
3560000000 0.28816 0.058327 0.00041468 -0.0061704 -0.00013509 -0.00087659 0.00050389 0.00022593
0.0016941 0.0016211 -0.00030622 -0.001212
0.00039704 -0.0061634 0.11088 -0.066481 0.0059 -0.00055377 0.0004398 0.00054208
0.00060702 -0.0001815 0.0001445 0.00044539
-0.00020649 -0.00085406 0.0058897 -0.00060588 0.29983 0.095878 -0.00017333 -0.00024381
0.00070978 0.00051211 0.0013403 -0.00091199
0.00050571 0.00017051 0.00042857 0.00055717 -0.00017749 -0.00022589 0.22949 -0.029607
0.0049561 -0.006459 -0.00038448 -0.00073763
0.0017944 0.0016565 0.00057261 -0.00015285 0.00066092 0.00055045 0.0049729 -0.0064834
0.19648 0.095232 0.0025245 -0.001338
-0.00026776 -0.0012254 0.00015596 0.00048829 0.0013987 -0.0008121 -0.00042496 -0.00065859
0.0024604 -0.0012831 0.32892 -0.076354
3620000000 0.30622 0.021686 -0.0013563 -0.0040566 -0.0020201 -0.00019647 0.00035262 -0.0017222
-0.00014664 0.00060821 -0.00053353 -0.0006346
-0.0013575 -0.0040555 0.11257 -0.094738 0.0040947 -0.0038529 0.00017433 0.00050147
-5.7893e-05 -0.0009322 0.0007059 0.00031702
-0.0019937 -0.00017131 0.0040532 -0.0038841 0.31447 0.0525 0.00017812 -0.0010685
0.00022889 0.00012479 0.00065519 -0.00080944
0.00034686 -0.0016867 0.00016322 0.00047704 0.00017956 -0.0011079 0.21923 -0.059312
0.00031859 -0.0071801 -0.0010425 0.0010017
-0.00013542 0.00056083 -9.4006e-05 -0.00086108 0.00019191 0.00015341 0.00031751 -0.0071757
0.21957 0.05976 0.00038717 -0.0018134
-0.00053922 -0.00057101 0.0006589 0.00028436 0.0005541 -0.00074517 -0.0010558 0.00089479
0.00044316 -0.0017138 0.33289 -0.10961
3680000000 0.31138 -0.023383 -0.003814 -0.0039954 -0.0010516 0.0018452 -0.0010738 -0.00027834
0.0013958 6.7417e-05 -0.0011276 -0.00041117
-0.0038025 -0.003965 0.10912 -0.1124 0.0016177 -0.0046361 0.00072252 0.00030325
-0.00042388 -0.00055547 0.00088227 0.00025671
-0.0010677 0.0018259 0.00156 -0.0046683 0.32537 0.0024927 -0.00088544 -0.00067943
0.00084675 0.00052251 0.00048496 -0.0017028
-0.0010671 -0.00029945 0.00073555 0.0003406 -0.00087921 -0.00065927 0.20615 -0.093713
-0.0010891 -0.0066311 -0.00090631 0.0013132
0.0014097 2.0147e-05 -0.0003863 -0.00054533 0.00094902 0.00049491 -0.0012156 -0.0065116
0.24003 0.036162 0.00059753 -0.0011709
-0.0011447 -0.00048261 0.00088758 0.00028828 0.00061192 -0.0017416 -0.00089481 0.0013746
0.00042035 -0.0012708 0.33301 -0.15598
3740000000 0.31326 -0.058136 -0.003282 0.00020726 -0.0022655 0.0024154 0.00022569 -0.00099356
-0.00062001 6.7777e-05 -0.00087319 0.00054235
-0.003306 0.00023491 0.10051 -0.13337 0.00099941 -0.005229 0.00031511 -0.00014423
-0.00028017 -0.00014627 0.0006014 0.00017827
-0.002286 0.0024683 0.00094694 -0.0052382 0.32912 -0.035235 -0.00078873 4.5278e-05
-0.00016732 3.0193e-05 -0.00043843 -0.001312
0.00014876 -0.00098956 0.0003245 -0.00014837 -0.00081275 4.579e-05 0.18483 -0.11668
-0.0027153 -0.0055974 0.00031716 0.0025698
-0.00061545 0.0001045 -0.00027296 -0.00016858 -3.2878e-05 -6.8577e-05 -0.0027432 -0.0055735
0.24912 0.0033241 -0.00070644 -0.0013969
-0.00091551 0.00053882 0.00059721 0.00014936 -0.00024363 -0.0012966 0.00035187 0.0026219
-0.00067871 -0.0015572 0.31909 -0.19449
3800000000 0.31 -0.10478 -0.0021935 0.0007108 0.00080577 0.0038158 -0.0012999 -0.0015467
0.0014659 0.0012279 -0.0010834 0.00030048
-0.0022303 0.00070292 0.09117 -0.14878 -0.0018261 -0.004967 0.00021439 9.734e-05
-0.00089896 -0.00041701 0.00077208 -0.00021987
0.00075716 0.0037952 -0.0018847 -0.004953 0.32693 -0.07775 -0.00055302 0.00063336
0.0010861 2.6174e-05 -0.001228 -0.00057525
-0.0012899 -0.0015248 0.00024237 0.00011401 -0.0005554 0.00060627 0.17648 -0.14247
-0.0038693 -0.0040335 0.0015512 0.0013124
0.0016275 0.0011257 -0.00092409 -0.00038267 0.0010762 0.00016622 -0.0037535 -0.0039598
0.26532 -0.035789 0.00087626 0.00017027
-0.0010756 0.00017292 0.0007838 -0.00017502 -0.0013573 -0.00056789 0.0016206 0.0015232
0.0010659 0.00014669 0.31284 -0.2363
3860000000 0.29826 -0.13594 -0.00088725 0.0010777 0.0025999 0.0020489 -0.0018467 0.00083514
0.00080899 -0.0011842 2.2306e-05 0.0016029
-0.00086792 0.001089 0.071605 -0.15924 -0.0030201 -0.0051659 0.00061186 -0.00068461
-0.00071589 0.0011037 0.00071127 -0.00094986
0.0026363 0.0020956 -0.0030989 -0.0051312 0.30702 -0.11807 -0.00078202 0.00083746
0.00012862 -0.00037786 -0.00081473 -0.00017838
-0.0019136 0.00095468 0.00058244 -0.00067499 -0.00073299 0.00085442 0.14834 -0.15762
-0.0026657 -0.0039917 0.0018759 0.0010571
0.00066406 -0.0011588 -0.00073889 0.00113 0.00016658 -0.00032454 -0.0027373 -0.0039091
0.26336 -0.064049 0.00050582 -0.0022034
-2.9368e-05 0.0017157 0.00066758 -0.00098387 -0.00068098 -0.00022152 0.0016068 0.0010278
0.00058358 -0.002013 0.29005 -0.27482
3920000000 0.28557 -0.17616 0.0016048 0.00028565 0.0037804 0.0026318 3.9894e-05 0.0010615
0.00038752 0.00010977 0.00064683 0.00045107
0.0016345 0.00031969 0.045722 -0.17527 -0.004875 -0.0035419 -0.00046555 -0.0002165
0.00025313 0.00027185 -0.00015369 -0.00049678
0.0037673 0.0026106 -0.0049374 -0.0034933 0.30161 -0.15059 0.00031762 0.0011454
0.0017897 -0.00099436 -0.00039985 -0.00010409
2.4764e-05 0.0010067 -0.00044908 -0.00021865 0.00025865 0.0011423 0.12948 -0.16867
-0.0041686 -0.0032079 0.0024525 0.00010786
0.00037733 3.7081e-05 0.00021342 0.00026741 0.0017911 -0.0009109 -0.0041261 -0.0032315
0.25821 -0.11042 0.00073908 -0.0013248
0.00060314 0.00041017 -0.00026649 -0.00052552 -0.00035788 8.1266e-05 0.0023029 0.00010247
0.00061774 -0.0013844 0.26915 -0.30184
3980000000 0.25905 -0.21269 0.0018511 -0.0027507 0.004877 -0.00010067 9.5366e-05 0.00092022
0.0011449 -0.0019249 0.00060498 7.0413e-05
0.00182 -0.0027496 0.0242 -0.19053 -0.0057695 -0.0014746 0.00074552 0.00055964
0.00052497 0.0004298 -0.00012998 -0.0010687
0.0048258 -0.0001445 -0.0057878 -0.0014322 0.2738 -0.18163 0.001409 0.00021719
-0.0008453 -0.0014397 -0.00054459 -0.00057313
0.00013839 0.00095722 0.00073293 0.00053467 0.0014044 0.00014603 0.093427 -0.19137
-0.004143 -0.0034205 0.0016297 -0.0011653
0.0010552 -0.001984 0.00049897 0.00042564 -0.00095789 -0.001395 -0.0040863 -0.0034093
0.24735 -0.14139 0.0015953 -0.0047239
0.00051744 -5.9513e-06 -0.00018205 -0.0011739 -0.00063209 -0.00059549 0.0016017 -0.0012831
0.0016164 -0.0047517 0.23473 -0.34154
4040000000 0.2315 -0.2381 -0.00025766 -0.0036401 0.003614 -0.003086 0.00026691 0.00034454
-0.00083274 -0.0008604 0.00067013 0.00017152
-0.00025587 -0.0036462 -0.0016878 -0.19751 -0.0051114 0.00015049 0.00017859 -0.0010435
-7.1297e-05 0.00030805 -0.0013384 -0.00026084
0.0035889 -0.0030907 -0.0051026 0.00021977 0.25241 -0.21503 0.00021332 -0.00075882
-0.00051901 -0.00045943 -0.0011756 0.00035261
0.0002505 0.00035583 0.0001938 -0.0010083 0.00021378 -0.00075576 0.07105 -0.18577
-0.0065965 -0.0016812 0.0016831 -0.00032068
-0.00078205 -0.00081394 1.6178e-07 0.00024662 -0.00062161 -0.00041905 -0.006663 -0.0016252
0.23685 -0.17298 -0.0014719 -0.0026267
0.00077932 6.8078e-05 -0.001307 -0.00022238 -0.0011646 0.00044535 0.0017643 -0.00031732
-0.0014553 -0.0027374 0.19801 -0.35891
4100000000 0.20295 -0.26257 -0.0027921 -0.0030326 0.00104 -0.0036843 -2.1216e-05 -8.0006e-05
0.00035178 -0.0018086 0.00065268 0.00041548
-0.0027711 -0.0030362 -0.026134 -0.20255 -0.004789 0.0012183 -0.00031982 -0.00035219
0.00083512 0.00017302 -0.00058278 0.00030435
0.0010028 -0.0037108 -0.0047715 0.0012673 0.23187 -0.24198 0.00026581 -3.9269e-05
-0.00062345 -0.00023676 -0.0011878 -8.8018e-05
-4.0215e-05 -8.5353e-05 -0.00034405 -0.00034058 0.00023543 1.9182e-05 0.038428 -0.20053
-0.0060009 0.00059652 0.0011847 -0.0015364
0.00035198 -0.0018748 0.00083842 0.00017656 -0.00068974 -0.00028142 -0.0059879 0.00060715
0.22231 -0.19871 -0.0015761 -0.003919
0.0006918 0.00036468 -0.00060512 0.00036676 -0.0012162 -5.0225e-05 0.0011916 -0.0015604
-0.0016922 -0.0042655 0.1659 -0.38584
4160000000 0.17341 -0.28041 -0.0035891 -0.0021828 -0.00030231 -0.0030442 0.00074118 -8.0834e-05
-0.0038327 -0.00051131 0.00098815 -0.0005819
-0.0035855 -0.0021508 -0.052946 -0.19933 -0.0044692 0.0026534 -0.00053273 -0.00030377
0.00028665 -0.00040639 -0.0011029 0.00034408
-0.00034615 -0.0030939 -0.0044439 0.0027036 0.19847 -0.25876 0.00055884 -0.00011259
-0.0012222 -0.00044761 -0.0012563 0.00090113
0.00072782 -4.7384e-05 -0.00052176 -0.00034628 0.00062367 -0.00013408 0.013052 -0.18826
-0.0055249 0.0016204 0.0012349 -0.0020374
-0.0038543 -0.00047621 0.00025054 -0.00032635 -0.0012645 -0.00040613 -0.0055452 0.0016715
0.19157 -0.23342 -0.0043191 -0.0037982
0.0010004 -0.00061148 -0.0010971 0.00032667 -0.0013387 0.00079886 0.0012376 -0.0020493
-0.0040575 -0.0038165 0.11606 -0.3965
4220000000 0.14662 -0.29619 -0.0045967 -0.00013333 9.934e-05 -0.0035795 -0.00021887 -0.00027644
-0.00094963 0.00077307 0.00024353 -0.0012807
-0.0045885 -0.00013419 -0.088227 -0.18911 -0.0022421 0.0031646 -0.00015158 -2.6717e-05
0.00027823 -3.3629e-05 -0.00063189 0.0010761
0.00011125 -0.0035931 -0.0022039 0.0031921 0.1703 -0.2842 6.9366e-05 8.6018e-06
0.00026919 0.00028394 -0.00013689 0.0012936
-0.00025344 -0.00029557 -0.00013945 8.2222e-07 0.00011877 3.6622e-05 -0.0099873 -0.18656
-0.0041983 0.0020968 5.2859e-05 -0.0021255
-0.00089245 0.0008168 0.00016126 -3.2634e-06 0.00025298 0.00039943 -0.0042358 0.0021997
0.17744 -0.25717 -0.0046412 -0.0027578
0.00026323 -0.0012826 -0.00064365 0.001115 -6.35e-05 0.0012798 -0.00010405 -0.0022708
-0.0046147 -0.0024762 0.089879 -0.40896
4280000000 0.11613 -0.30685 -0.0028708 0.0015494 -0.001489 -0.0042725 -0.00057033 0.00069835
-0.00031636 0.001424 -0.00091932 -0.00031964
-0.0028583 0.0015761 -0.11422 -0.19572 -0.0029874 0.0028785 -0.00063008 -0.00028357
1.1373e-06 0.00011743 0.00065234 0.00059691
-0.0015328 -0.0042149 -0.0029761 0.0029123 0.14113 -0.29309 0.00070479 -0.00020097
-0.00086889 0.00087427 -0.00036056 0.00084009
-0.00049372 0.00065996 -0.00065845 -0.00032201 0.00072867 -0.00021338 -0.04837 -0.17268
-0.0047916 0.0024666 -0.00062741 -0.0021976
-0.00033754 0.0014999 -7.5917e-05 0.00015996 -0.00085519 0.00089573 -0.0047077 0.0024172
0.13391 -0.28028 -0.0064281 -0.0011994
-0.00070412 -0.0003815 0.00063587 0.00069127 -0.00036248 0.0009093 -0.00049503 -0.0021207
-0.0064544 -0.001437 0.038799 -0.41624
4340000000 0.088611 -0.31585 -0.0018189 0.0019938 -0.0022402 -0.0017205 0.00025419 0.00047386
-4.6159e-05 0.00059644 -0.00010792 -0.00084795
-0.0018466 0.0019744 -0.13545 -0.16921 -0.0021438 0.0040215 -0.00014795 0.00044441
-0.00030543 -0.00033555 0.00037656 0.0003351
-0.0022234 -0.0016791 -0.0020801 0.0040518 0.10554 -0.3095 -0.0003563 -0.00097235
0.00056979 0.00083146 0.00080651 0.0020719
0.00024899 0.00044773 -9.8968e-05 0.00041127 -0.00032153 -0.0010336 -0.066447 -0.16914
-0.0038863 0.0036677 -0.0013938 -0.0026832
1.5126e-06 0.00065763 -0.00033528 -0.0003497 0.0004262 0.00080783 -0.0038562 0.0037101
0.10766 -0.30456 -0.0042424 0.001607
-0.00019398 -0.00089723 0.00034533 0.00031144 0.00088693 0.0020859 -0.0013952 -0.0026472
-0.004178 0.0018665 0.0042979 -0.41044
4400000000 0.059066 -0.32187 -0.00083895 0.0014337 -0.0026275 -0.0017417 0.00081419 0.0013882
1.2256e-05 0.00065566 -0.00018824 -0.00042947
-0.00081318 0.0014429 -0.16397 -0.1609 -0.0011338 0.0041689 -0.00049191 0.00040731
0.00032088 -0.0004605 0.00053524 0.00029688
-0.002633 -0.0017151 -0.0010937 0.0041876 0.077188 -0.31726 -4.8934e-05 -0.00017932
0.00045614 0.00018828 0.00095142 0.0015535
0.00081337 0.0013859 -0.00045735 0.00045089 -5.0572e-05 -0.00014235 -0.090757 -0.15692
-0.0033332 0.0048695 -0.002049 -0.0014447
1.0191e-05 0.00064678 0.0002198 -0.00052928 0.00046209 9.2405e-05 -0.0033042 0.0049674
0.077427 -0.3168 -0.0041259 0.00083781
-0.00019201 -0.00052268 0.00052341 0.00029754 0.00097349 0.0015067 -0.0021173 -0.0013219
-0.0043172 0.00089095 -0.039517 -0.41637
4460000000 0.0225 -0.32266 -0.00055972 0.00024033 -0.0041377 -0.00088911 0.0015094 -0.00066258
-0.00052081 0.0012711 -0.00091226 -0.0004512
-0.00054822 0.0002253 -0.18712 -0.13223 -0.000399 0.004502 -0.0004207 0.00081604
-0.00015438 -0.00052753 0.00038092 -0.00048138
-0.0041425 -0.00081733 -0.00035009 0.0045052 0.050849 -0.32436 -0.00054797 -0.00044694
0.00078113 0.00060464 0.0019395 0.00070373
0.0014696 -0.00068566 -0.00046032 0.00081801 -0.00055491 -0.0004417 -0.1053 -0.13548
-0.001711 0.0059457 -0.0024248 -0.00090317
-0.00059501 0.0012135 -0.00014594 -0.00051385 0.000723 0.00055485 -0.0017047 0.0058537
0.042126 -0.31442 -0.0041111 0.0033551
-0.00088962 -0.00040991 0.00034945 -0.00045955 0.0018826 0.00072714 -0.002277 -0.00093465
-0.0041538 0.0031241 -0.080684 -0.3989
4520000000 8.7972e-05 -0.3237 -0.00046671 -0.00060928 -0.0036835 0.00038693 0.00067014 2.0582e-05
0.0018673 0.0001636 -0.00064394 0.00088826
-0.0004535 -0.00061253 -0.21118 -0.11505 0.00078279 0.0044401 0.0004825 0.00093327
-0.00024021 -6.408e-05 0.00023758 -7.2786e-05
-0.0036713 0.00037548 0.00084508 0.004432 0.020537 -0.32261 -0.0011091 0.00051868
0.00061137 -0.00046086 0.0019337 -0.00099691
0.00068683 8.0342e-06 0.00050473 0.00090698 -0.0011148 0.00050634 -0.12202 -0.12633
-0.0006397 0.0055952 -0.0031489 -0.00027974
0.0018096 0.0001902 -0.00028884 -4.0066e-05 0.00054215 -0.0005039 -0.00062174 0.0056126
-0.0049122 -0.32761 -0.0029644 0.0027938
-0.0006745 0.00093769 0.00028467 -9.7208e-05 0.0018471 -0.00096317 -0.0031876 -0.00026358
-0.0027703 0.0027684 -0.10891 -0.39672
4580000000 -0.037366 -0.31835 -0.0013414 -0.00078049 -0.0031004 0.0025339 0.00086488 -0.00036499
0.00028546 0.00015281 -0.00062274 0.00071043
-0.0013511 -0.00077773 -0.2304 -0.090121 0.00075292 0.0039 0.0006444 -5.0383e-05
-0.00012731 0.00015325 0.00012791 -0.00026253
-0.003049 0.0025578 0.00081963 0.003898 -0.011039 -0.32104 -7.0059e-05 0.00055071
-0.0002947 -9.2834e-05 0.0016387 -0.00097159
0.0008144 -0.00041284 0.00063615 -8.2693e-05 -4.3637e-05 0.00059594 -0.13335 -0.10272
0.0019051 0.0052196 -0.002687 0.0010281
0.0002948 0.00015662 -0.00017007 0.00014868 -0.00029479 -0.00021184 0.0019609 0.005223
-0.031391 -0.33537 -0.0023381 0.0032537
-0.00059024 0.00070357 0.00017773 -0.00028869 0.0016615 -0.0010135 -0.0027253 0.00097986
-0.0023365 0.0033614 -0.15416 -0.36855
4640000000 -0.063708 -0.31193 -0.0024749 -0.0015967 -0.0028994 0.0025128 0.00056231 -0.0014163
0.0015944 -0.00031541 -2.3633e-05 0.00096428
-0.0024692 -0.0016188 -0.2415 -0.062016 0.0012923 0.003773 0.00078135 0.00032495
-0.00037921 0.00038666 5.2557e-05 -0.00069014
-0.0028701 0.0025299 0.0013525 0.0037656 -0.035513 -0.31485 0.00020329 0.00082214
0.0010239 0.00034301 0.00024883 -0.0023258
0.00059177 -0.0015146 0.00077147 0.00034513 0.00020291 0.00080943 -0.13896 -0.087581
0.003216 0.0039777 -0.0025461 0.0017627
0.0014208 -0.00038371 -0.00029468 0.00037838 0.0011122 0.00039432 0.0032068 0.0038792
-0.064739 -0.32132 -0.0022784 0.0038985
8.6428e-05 0.00090212 6.2769e-05 -0.00066074 0.00021696 -0.002188 -0.0024106 0.0018896
-0.0023347 0.0036743 -0.17389 -0.35794
4700000000 -0.090716 -0.30863 -0.0040452 -0.00015035 -0.001706 0.004457 -0.00093076 -0.0010964
0.00092374 -0.00050782 0.00092772 0.00068387
-0.0040264 -0.00015104 -0.2535 -0.044198 0.0024151 0.0042601 0.00041258 -0.00051108
0.00035151 0.00050597 -0.00013741 -6.909e-05
-0.0016685 0.0044824 0.0024601 0.0042419 -0.065314 -0.31042 -0.00032001 0.00045005
0.00021295 -0.00015482 -5.8853e-05 -0.0014111
-0.00095777 -0.0010533 0.00043986 -0.00055141 -0.00033445 0.00047825 -0.15552 -0.06762
0.0034195 0.0016246 -0.0015846 0.0023672
0.0009653 -0.00047458 0.00031389 0.00057819 0.00023466 -0.00014418 0.0033549 0.0016218
-0.10244 -0.31662 -0.0011297 0.0039916
0.00092961 0.0007461 -0.00022967 -5.6533e-05 -0.00019681 -0.0014162 -0.0015842 0.0022909
-0.0010877 0.0041177 -0.21707 -0.3304
4760000000 -0.12175 -0.29449 -0.0048156 0.0010927 0.00056385 0.0046588 -0.00073426 -0.0007045
0.00037347 -0.0011597 0.00092932 -0.00024829
-0.0048036 0.0010959 -0.251 -0.0021678 0.002968 0.0033078 -3.8951e-05 -0.00068259
0.00047347 0.00030447 3.1989e-05 -0.00016442
0.00060514 0.0046716 0.0030204 0.0032451 -0.097659 -0.29686 0.00084271 0.00044944
0.00098525 -0.00010278 -0.0012532 -0.0010579
-0.00070897 -0.00071272 -3.4229e-05 -0.00066472 0.00083805 0.00046217 -0.15066 -0.050922
0.0023365 0.00083124 -0.00082004 0.0029145
0.00029236 -0.0012007 0.00046205 0.00024217 0.0009015 -0.00017109 0.0023785 0.00077827
-0.13656 -0.30066 -0.00067112 0.004233
0.00095562 -0.00033697 0.00012238 -0.0001595 -0.0012815 -0.0010305 -0.00079862 0.003014
-0.00069382 0.004257 -0.22896 -0.30925
4820000000 -0.14786 -0.28124 -0.0051347 0.0024302 0.001288 0.0029642 -0.00092623 -0.00044359
0.00054368 -0.00075939 0.00037483 -0.0004788
-0.0051419 0.0024189 -0.26303 0.020417 0.0042786 0.00335 -6.7153e-05 -0.00032739
0.00034399 -0.00016083 -0.0002863 -0.00036573
0.0012885 0.0029184 0.0043294 0.0032834 -0.12327 -0.29314 0.00051762 -0.00026237
0.00053702 -0.00071476 -0.00069934 -8.0148e-05
-0.00095326 -0.00043169 -0.00010114 -0.00029967 0.00052847 -0.0002698 -0.16533 -0.033866
0.001831 -0.00010644 9.5065e-05 0.0028943
0.0005016 -0.00078637 0.00036215 -0.00018102 0.00052935 -0.00070115 0.0017871 -0.00012668
-0.17571 -0.28475 -0.00041222 0.0029629
0.00028259 -0.00053774 -0.00030199 -0.00031947 -0.00077686 -5.4603e-05 9.6259e-05 0.0028846
-0.00031146 0.0029793 -0.26615 -0.27935
4880000000 -0.17951 -0.26331 -0.0045408 0.0044592 0.0020492 0.0031661 -0.0014205 0.00019902
-0.00083752 -0.0012744 0.00026342 -4.9459e-05
-0.0045497 0.0044309 -0.25551 0.060641 0.0046725 0.0017614 -0.00039553 -0.00020201
-0.00016077 0.00010573 -0.00013345 0.00020738
0.0020965 0.00312 0.004702 0.00169 -0.14289 -0.28155 0.00050371 -0.00039201
-0.00028621 -0.0014145 -0.00041155 -9.0126e-05
-0.0013659 0.00020926 -0.00040697 -0.0002058 0.00049452 -0.00036735 -0.15933 -0.015569
0.00072137 -0.00043481 0.00091193 0.0027102
-0.00087342 -0.0012849 -0.00018054 0.00013992 -0.00032612 -0.0013734 0.00075953 -0.00046663
-0.20719 -0.27126 0.00042093 0.0031074
0.00027675 -5.7269e-05 -0.00016664 0.00019132 -0.00044817 -0.00023266 0.00083995 0.0026636
0.00039919 0.0031091 -0.27838 -0.25122
4940000000 -0.20118 -0.24642 -0.0033208 0.0065939 0.0029351 0.0011598 -0.00028985 0.00076877
-0.0010709 -0.00055183 0.00011214 -0.00078878
-0.0033364 0.0065823 -0.26844 0.087204 0.0058154 0.001394 -9.4915e-05 -5.0544e-05
0.00028186 -0.00027209 -0.00037756 0.00011242
0.0030004 0.0011134 0.0058491 0.0013216 -0.1628 -0.25823 0.00015865 -0.00048695
-0.00079593 -3.3222e-05 -0.00046648 6.4723e-05
-0.00029615 0.00079612 -0.00011728 -5.4027e-05 0.00011506 -0.0004908 -0.16673 -0.0053945
-0.00043049 9.8858e-05 0.0019582 0.0019652
-0.001048 -0.00052078 0.00030118 -0.00027845 -0.00087374 -0.00012159 -0.00046097 0.00011842
-0.23134 -0.24399 0.00016861 0.0027267
3.3679e-05 -0.0006945 -0.00037819 0.00010406 -0.00041149 2.9592e-05 0.0020272 0.0019237
8.048e-05 0.002705 -0.30305 -0.22506
5000000000 -0.22167 -0.22329 -0.00026792 0.007494 0.0031284 0.0017923 -0.00019389 0.00061488
-0.00067726 0.00062286 -0.00019949 -0.00085286
-0.00028681 0.0074874 -0.25463 0.10403 0.0058588 -0.00050468 -0.00027848 -0.00010952
-0.00018481 -0.00047508 -0.0001559 -0.00011694
0.0031636 0.0017563 0.0058463 -0.00060355 -0.19257 -0.24542 -0.00067908 -0.00083235
-0.00045668 -0.00039526 -0.00053047 -0.00032082
-0.00013087 0.00062808 -0.00027026 -0.00010562 -0.00065671 -0.00083287 -0.16093 0.018375
-0.00094127 0.0014949 0.0022162 0.0010812
-0.00074428 0.00055438 -0.00017392 -0.00052927 -0.00043209 -0.00038623 -0.00095392 0.0015368
-0.25941 -0.22204 7.1346e-05 0.0040873
-0.00013698 -0.0008721 -0.00015548 -0.00011741 -0.00052013 -0.00031786 0.0021752 0.001042
0.00013236 0.0040433 -0.31488 -0.1917
5060000000 -0.24406 -0.19652 0.0018008 0.0071092 0.0030949 -0.00030039 0.00015547 0.00055708
-0.00048105 1.2653e-05 -0.0002717 -0.00033077
0.0018021 0.0071047 -0.23916 0.14099 0.0053136 -0.0017205 -2.5475e-05 0.00022306
-0.00033745 -3.9912e-05 -0.0003368 0.0001477
0.0030733 -0.0003432 0.0052794 -0.0017935 -0.20755 -0.22419 -0.00038548 0.00033615
-0.00097706 -1.557e-05 -0.0012093 0.0001492
0.00015055 0.00057932 -1.5787e-05 0.00021933 -0.00039381 0.00033932 -0.16349 0.026064
-0.00049037 0.0030697 0.0018497 0.00068897
-0.00045448 3.3685e-05 -0.00037077 1.1043e-05 -0.0010398 3.5158e-05 -0.00049817 0.0030693
-0.27497 -0.19209 0.001371 0.0031976
-0.00025973 -0.0002514 -0.0003905 0.0001251 -0.0012932 0.00010821 0.0018932 0.00071515
0.0014015 0.0031959 -0.32874 -0.16338
5120000000 -0.26008 -0.17149 0.0033337 0.0060313 0.0028536 -0.00041051 0.00025671 0.00070545
3.981e-05 0.0008958 -0.00044146 0.00026784
0.0033248 0.0060174 -0.23401 0.16837 0.0048979 -0.0026177 7.3639e-05 0.00025398
-5.6905e-05 -7.2989e-05 -2.6458e-05 0.00030699
0.0028594 -0.00049779 0.0048824 -0.0026879 -0.22193 -0.20926 -9.3598e-05 0.00024335
-0.00038108 0.0010204 -0.0012318 0.00094341
0.00030489 0.00069211 8.2007e-05 0.00027033 -8.9123e-05 0.00025522 -0.15944 0.052231
0.0012572 0.0034587 0.0023599 0.00025558
1.3334e-05 0.0009111 -6.2053e-05 -5.6922e-05 -0.00041495 0.0010034 0.0012537 0.0034559
-0.29014 -0.1589 0.0012891 0.0037353
-0.0003953 0.00023681 2.1492e-05 0.00029867 -0.0011497 0.00091221 0.0023488 0.00024019
0.0012724 0.0037728 -0.3412 -0.12907
5180000000 -0.27717 -0.14221 0.0048555 0.0049862 0.0034756 -0.0010178 0.00027868 0.00063676
-6.6294e-05 0.0001107 -0.0005212 0.00036666
0.0048397 0.0049787 -0.21291 0.1904 0.0043289 -0.0038413 -0.00030895 -0.00021466
-0.00013085 -0.000165 -0.00014912 0.00026523
0.0034443 -0.0010895 0.0042812 -0.0039153 -0.23369 -0.17396 -0.00032795 0.00070327
-0.00014317 1.9188e-05 -0.00020487 0.00098351
0.00021517 0.00065034 -0.0003185 -0.00020874 -0.00035391 0.00071572 -0.15926 0.061403
0.0026178 0.0039978 0.0023678 -0.00058144
1.8629e-05 0.00020848 -0.00014393 -0.00018877 -0.00012354 0.00010187 0.0026261 0.0039138
-0.30378 -0.1169 0.0026569 0.0037313
-0.00060183 0.00042608 -0.00013718 0.00025013 -0.00020055 0.00099224 0.0024063 -0.00063914
0.0026185 0.0038073 -0.34439 -0.098098
5240000000 -0.28742 -0.11505 0.0050864 0.0036068 0.0027198 -0.0026518 0.00066561 3.7237e-05
-0.00028879 -0.00012425 -0.00016331 0.00061327
0.0050801 0.0036197 -0.20181 0.22906 0.0031121 -0.004675 -9.2918e-06 0.00013058
-0.00026757 7.3627e-05 0.0003428 0.00051353
0.002683 -0.0026954 0.0030443 -0.0047269 -0.25086 -0.14937 0.00036812 0.0002456
-1.8409e-05 0.0007493 0.00032921 0.0012783
0.00071469 6.6433e-05 -1.2475e-05 0.00012708 0.00036003 0.00024238 -0.15986 0.08234
0.0037275 0.002799 0.0016774 -0.0012785
-0.00029026 -0.00014069 -0.00028334 0.00011067 -8.8717e-05 0.00068458 0.0037007 0.0027607
-0.31868 -0.075974 0.0030466 0.0029693
-0.00010124 0.00055711 0.00034301 0.00053127 0.00032254 0.0012455 0.0016799 -0.0013052
0.0030667 0.0029182 -0.35157 -0.065138
5300000000 -0.29344 -0.085919 0.0059965 0.0021489 0.0017597 -0.0029695 0.00019664 -0.00033186
0.00029071 0.00061126 0.00029459 0.00034174
0.0059748 0.0021613 -0.19468 0.23376 0.0022311 -0.0052148 -0.00013832 0.0002242
2.0009e-05 0.00040017 0.00037581 0.00024582
0.0016879 -0.0030163 0.0021561 -0.0052711 -0.26633 -0.12461 0.00026102 -0.00026222
0.00017693 0.00029229 0.00064158 0.00062351
0.00016779 -0.0003301 -0.00013105 0.00022496 0.00026706 -0.00024142 -0.1521 0.091078
0.005263 0.0017546 0.0014293 -0.0016169
0.00033057 0.00060097 3.6476e-05 0.00037529 0.00024192 0.00022191 0.0052999 0.0017731
-0.33076 -0.047634 0.0034552 0.0024826
0.00028041 0.00035491 0.00038602 0.00024019 0.0007007 0.00066056 0.0014563 -0.0016142
0.0034563 0.0024162 -0.34791 -0.029815
5360000000 -0.29478 -0.049488 0.0060354 0.00089621 0.00056477 -0.0037985 0.00037932 -0.00013495
5.4557e-05 0.00042355 0.00059472 -0.0001047
0.0060329 0.00089528 -0.1587 0.25543 0.00094733 -0.0054839 0.00010703 0.00024186
-8.4784e-07 1.3836e-05 0.00052643 -0.00017654
0.00054705 -0.003812 0.00087432 -0.0055012 -0.26681 -0.097893 0.00033807 0.0003102
0.00012401 0.00047736 0.00064119 0.0003506
0.00041197 -0.00011974 0.00010879 0.00024982 0.0003206 0.0003155 -0.15114 0.1095
0.0060384 -0.00030819 0.00079808 -0.0019601
7.6026e-05 0.00044414 5.7195e-05 5.737e-06 0.00015789 0.00052653 0.0060185 -0.00036702
-0.3275 -0.0097999 0.0043334 0.0024486
0.00062512 -0.0001731 0.00057346 -0.00018581 0.00059586 0.00041501 0.00075766 -0.0020349
0.0043855 0.0024764 -0.34729 -0.0014032
5420000000 -0.29802 -0.02599 0.0061683 -0.0010051 -0.00051276 -0.0037116 -5.2333e-05 -9.3869e-05
0.00067875 0.00053161 0.00027781 -0.00028383
0.0061634 -0.00099069 -0.13971 0.28328 0.00022422 -0.0054843 6.5118e-05 0.00015092
7.6643e-05 -1.9821e-05 0.00019845 -0.0001539
-0.00056208 -0.0036797 0.00012436 -0.0055007 -0.28395 -0.065325 -0.00016808 -0.00046253
0.00076486 0.00020237 0.00090397 0.00016518
-7.4001e-05 -0.00011639 5.8517e-05 0.00014099 -0.00017019 -0.00047591 -0.13973 0.12429
0.0049858 -0.0021497 0.00012043 -0.0017399
0.00070455 0.0004872 0.00011419 2.5794e-06 0.00071208 0.00020295 0.004942 -0.0021777
-0.33202 0.020073 0.0047729 0.001077
0.00023524 -0.00029182 0.00016672 -0.00015074 0.00085862 0.00017502 0.00016437 -0.0017012
0.0047959 0.0010213 -0.34094 0.040269
5480000000 -0.29079 0.010015 0.0050576 -0.0019096 -0.0019064 -0.0030428 0.00035377 -3.2969e-05
0.00093789 -0.00012963 -0.00014566 -0.00018127
0.0050472 -0.0019058 -0.1263 0.2914 -0.0013511 -0.0057522 1.987e-05 0.00020146
4.7751e-05 -8.8015e-05 0.0001348 -7.9798e-05
-0.0019619 -0.0030032 -0.0014693 -0.005738 -0.28864 -0.043924 -0.00020275 0.00019045
0.00063113 -0.00033705 0.00075276 6.6531e-05
0.00037186 -1.0835e-05 3.4422e-05 0.00019509 -0.00018629 0.00018824 -0.13392 0.13503
0.0041426 -0.0032812 -0.00013472 -0.0018309
0.00096474 -9.0226e-05 1.6218e-05 -8.5778e-05 0.00057153 -0.00033005 0.0041639 -0.0033289
-0.32161 0.048152 0.0048363 0.00039596
-0.00011495 -0.00020217 0.00013692 -0.00010056 0.000768 2.9548e-05 -0.00019769 -0.0018559
0.0048698 0.00043046 -0.33241 0.061972
5540000000 -0.28882 0.035359 0.0041638 -0.0025393 -0.0025706 -0.0019535 0.00032936 -0.00031577
0.00022259 -0.00029906 -0.00041778 -4.9708e-06
0.0041787 -0.0025266 -0.086568 0.30968 -0.0024876 -0.0051586 0.00040355 0.0001576
-1.8544e-05 -0.00011531 -0.00011801 -0.00041222
-0.0025956 -0.0019254 -0.0025826 -0.005136 -0.28888 -0.022575 0.00027168 -0.00018819
0.00037867 -0.00017578 0.00055765 -0.00027509
0.0002719 -0.00030101 0.00040415 0.00012917 0.00026029 -0.00021256 -0.12282 0.15702
0.002768 -0.0040016 -0.0010716 -0.0019959
0.00018505 -0.00026749 -4.7e-05 -9.5835e-05 0.00032803 -0.00013892 0.0027547 -0.0040476
-0.30873 0.083111 0.0049567 -0.0010423
-0.00041487 2.6422e-05 -0.00012798 -0.000387 0.00051808 -0.00026598 -0.0010503 -0.0019665
0.0049738 -0.001021 -0.32562 0.10334
5600000000 -0.27804 0.063796 0.0034929 -0.0034433 -0.0023736 -0.0017037 0.00032875 -0.00031314
0.00024335 -0.00024497 0.00014749 0.00049723
0.0035077 -0.0034261 -0.083582 0.32449 -0.0035286 -0.0047486 8.3071e-05 -0.00020358
-0.00010086 4.9165e-05 -0.00013484 -0.00023881
-0.0023979 -0.0016569 -0.0036155 -0.0047009 -0.28797 0.009467 -2.7585e-05 -3.6798e-05
0.00034353 -0.00062143 0.00044016 -0.00057568
0.00034294 -0.00030262 8.5234e-05 -0.000197 -4.102e-05 -2.1551e-05 -0.11518 0.15638
0.0017576 -0.0039087 -0.0010679 -0.0009625
0.00026486 -0.00026975 -8.8143e-05 4.8106e-05 0.00026207 -0.00065884 0.0017183 -0.0038422
-0.29989 0.11315 0.0044645 -0.0013542
0.00019426 0.00048613 -0.00014869 -0.00021074 0.00039779 -0.00059241 -0.0011093 -0.00099188
0.0044646 -0.0014687 -0.30427 0.11848
5660000000 -0.26794 0.085411 0.0032646 -0.0035134 -0.0034008 -0.00067753 -0.00030502 -0.0007478
-0.00018212 -0.0005325 0.00047012 -0.00014094
0.0032654 -0.003521 -0.043326 0.31626 -0.0044802 -0.003158 2.0513e-06 -0.00017631
0.00020251 9.3048e-05 -2.0607e-05 -0.00016849
-0.0034242 -0.00064972 -0.0045423 -0.0030975 -0.29021 0.032934 -0.00011422 7.2595e-05
-0.00031538 -0.00050559 0.00028697 -0.0011762
-0.00034739 -0.00074529 4.1575e-06 -0.0001677 -0.00014843 8.7527e-05 -0.10063 0.17669
0.00061685 -0.0039909 -0.00141 -0.000986
-0.00024815 -0.00053069 0.00017236 6.8869e-05 -0.00025182 -0.00050125 0.00060911 -0.0039879
-0.28679 0.14097 0.0041668 -0.0022965
0.00047913 -0.00016145 -2.2593e-05 -0.00015839 0.00029994 -0.0011356 -0.001439 -0.00097952
0.0042347 -0.0023007 -0.29678 0.15425
5720000000 -0.25377 0.10857 0.0028143 -0.0042004 -0.0028263 0.00074877 -0.00050109 -0.00024271
-0.00044737 -0.00010049 -4.1137e-05 -0.00042671
0.0028089 -0.0041979 -0.015364 0.34337 -0.0054644 -0.0027928 6.2254e-05 -9.2491e-05
-0.00017927 2.0366e-05 -0.00024885 0.00012293
-0.0028396 0.00077986 -0.0055272 -0.0026986 -0.28765 0.064366 0.00011458 0.00010369
0.0001751 0.00041958 -0.00010035 -0.00042026
-0.00047483 -0.00024176 6.2086e-05 -8.5388e-05 0.00011075 5.4262e-05 -0.084752 0.17909
-0.00025128 -0.0034309 -0.001544 -0.00036791
-0.00046158 -8.6303e-05 -0.00020692 5.1878e-05 0.00019562 0.00042348 -0.00028687 -0.0034595
-0.2763 0.16825 0.0041912 -0.0033538
-5.4245e-05 -0.00039967 -0.00026103 0.00011868 -0.00013232 -0.00038789 -0.0015731 -0.00041659
0.0041017 -0.0032953 -0.26697 0.1726
5780000000 -0.23805 0.12516 0.0015986 -0.0048158 -0.0024841 0.0010765 -0.00076151 5.1057e-05
-0.0002614 -0.00037179 -0.00011218 -0.0003276
0.001599 -0.0048116 -0.0023672 0.33842 -0.0059632 -0.00080799 -8.084e-05 -0.00021153
-1.7628e-05 -5.5948e-05 -6.9157e-05 -0.0002208
-0.0024957 0.0011051 -0.0059859 -0.0007039 -0.28436 0.080679 -1.3934e-05 -3.0452e-05
0.00012925 -9.5283e-05 -0.00033929 -0.00061219
-0.00075554 8.1058e-05 -8.1423e-05 -0.0001886 1.5927e-05 -7.3076e-05 -0.075968 0.1948
-6.4857e-05 -0.0030188 -0.0012222 -8.1636e-05
-0.00028543 -0.00036928 -4.4001e-05 -5.393e-05 0.00010039 -9.5759e-05 -0.00013996 -0.002998
-0.26655 0.18904 0.0030796 -0.0036542
-0.00013852 -0.00033404 -9.9634e-05 -0.00018997 -0.00029982 -0.00057323 -0.0012361 -2.5388e-05
0.003167 -0.0036639 -0.25823 0.19477
5840000000 -0.22604 0.14697 0.0003155 -0.0054356 -0.0021642 0.0010928 -0.0001616 0.00027995
-0.00036636 0.00015723 -0.00053127 -0.00029558
0.00033513 -0.0054301 0.032652 0.3425 -0.0057327 0.00040023 -0.00020796 -1.1759e-05
0.00012475 3.2768e-05 -0.00016358 0.000243
-0.0021507 0.0011432 -0.005719 0.00049673 -0.27884 0.1053 -0.00019168 7.9523e-06
-5.9401e-06 -0.00068618 -0.00047499 -0.00053149
-0.00018146 0.00028181 -0.00021789 3.0615e-06 -0.00018165 5.8512e-06 -0.054061 0.19833
-0.00060824 -0.0033736 -0.0013439 0.00024212
-0.00039411 0.00018738 0.00013729 4.1056e-05 -1.6454e-05 -0.00073341 -0.000616 -0.0034084
-0.24988 0.19942 0.0023639 -0.003796
-0.00054023 -0.00027304 -0.00019292 0.00025986 -0.00040001 -0.00053346 -0.001373 0.0002337
0.0023208 -0.0037525 -0.22401 0.21925
5900000000 -0.21201 0.15961 -0.001772 -0.0055625 -0.0023656 0.0024148 -0.00018918 2.1003e-05
0.00022401 -0.00018132 3.4815e-05 0.0002482
-0.0017702 -0.0055559 0.053371 0.34351 -0.0051668 0.0018437 2.9622e-05 -1.0617e-05
-5.769e-05 -0.00023224 -2.6639e-05 -0.00013531
-0.0023246 0.0024553 -0.0051298 0.0019488 -0.26289 0.12145 -1.5137e-05 -0.00014664
-0.00041651 -0.00045922 -0.0008129 -0.0001037
-0.00016283 -9.5114e-06 3.0347e-05 4.8574e-06 -2.4205e-06 -0.00016554 -0.046216 0.20896
-0.00074717 -0.0032892 -0.0011706 0.00034756
0.00016844 -0.00020517 -4.1654e-05 -0.00023161 -0.00043462 -0.00043635 -0.00080381 -0.0032546
-0.22419 0.21582 0.0021309 -0.0049767
1.9762e-05 0.00024033 -4.2885e-05 -0.00011897 -0.00084121 -6.74e-05 -0.0011591 0.00032893
0.0020857 -0.0049944 -0.20942 0.22997
5960000000 -0.19331 0.17225 -0.0029281 -0.0040765 -0.00071894 0.0026887 -0.00018083 0.00015505
-0.0002213 8.0271e-05 -5.8804e-05 6.2198e-05
-0.0029072 -0.0040699 0.079223 0.34272 -0.0041856 0.0020814 -0.00014692 9.2265e-06
-1.4289e-05 0.00011326 6.9581e-05 0.0002483
-0.00066548 0.0026852 -0.0041368 0.0021558 -0.2498 0.14659 -2.2565e-05 -0.0001673
-0.00040551 0.00017089 -0.00043637 -0.00012957
-0.00014976 0.0001789 -0.00016236 1.1329e-05 -4.9237e-05 -0.00018724 -0.028405 0.21701
-0.0018811 -0.0031341 -0.0010027 0.00092328
-0.00022009 7.5911e-05 -2.1736e-05 0.00012044 -0.00045111 0.00012749 -0.0018388 -0.0031487
-0.205 0.23036 0.00036915 -0.0049494
-4.8037e-05 9.8151e-05 5.4569e-05 0.00022777 -0.00052039 -0.00018247 -0.0010254 0.00095679
0.00037906 -0.0049811 -0.18089 0.25683
6020000000 -0.17599 0.1891 -0.0037906 -0.0031358 -0.00026739 0.0029653 -4.2488e-05 0.00052769
-0.00022503 0.00035207 -0.00012932 0.00039012
-0.0037833 -0.0031394 0.10684 0.33609 -0.0047693 0.0029885 -7.2263e-05 0.00013144
-8.834e-05 0.0001252 -0.0001691 0.00014627
-0.00021363 0.0029333 -0.0047374 0.0030816 -0.23102 0.1598 -0.0002671 0.00020481
-0.00078135 3.5525e-05 -0.0005288 0.00060363
-2.6734e-05 0.00052137 -6.5118e-05 0.00012557 -0.00023961 0.00021437 -0.021625 0.21397
-0.0024288 -0.0032609 -0.00066246 0.00077132
-0.00026043 0.00033558 -0.0001084 0.0001103 -0.00076075 -6.2745e-06 -0.0024619 -0.0032312
-0.17652 0.24548 3.7145e-06 -0.0046034
-0.00013522 0.00036221 -0.0001954 0.00013942 -0.00047702 0.00059001 -0.00065966 0.00075751
-1.891e-05 -0.0046004 -0.1552 0.25784
6080000000 -0.15534 0.19758 -0.0040273 -0.00099059 0.0011874 0.0029089 4.844e-05 2.415e-05
9.0971e-05 7.0843e-05 0.00021462 -9.7302e-05
-0.0040301 -0.00099509 0.12911 0.33671 -0.003263 0.0045284 -3.0654e-05 -1.9649e-05
1.6513e-05 0.00014677 0.00015056 0.00032516
0.0012344 0.0028556 -0.0032025 0.0045968 -0.21334 0.18574 0.00021343 0.00020394
-0.00030453 0.00065 -0.0001206 0.00021085
7.456e-05 2.77e-05 -3.8183e-05 -2.3875e-05 0.00024664 0.00017674 -0.0044441 0.22133
-0.0037414 -0.0025445 -0.00089951 0.0008501
9.5443e-05 7.6102e-05 1.7821e-05 0.00015824 -0.00029809 0.00061661 -0.003756 -0.0025479
-0.147 0.26238 -0.00089192 -0.0053827
0.00024409 -5.6294e-05 0.00015205 0.00032219 -0.00014488 0.0002751 -0.0008369 0.0008492
-0.00089086 -0.0053608 -0.13255 0.27852
6140000000 -0.14015 0.21163 -0.0035579 -0.00066883 0.0015245 0.0022225 8.6726e-05 -2.3138e-05
0.00010199 -3.9037e-05 0.00043252 -0.00010548
-0.0035652 -0.00067528 0.1542 0.31953 -0.0024339 0.0052391 2.7796e-05 8.0452e-05
0.0003385 -1.6472e-05 0.00021885 9.9845e-05
0.0015965 0.0022222 -0.002353 0.0052977 -0.19053 0.20657 0.00038377 -0.00011612
0.00010555 0.00066116 -2.6664e-05 0.00064428
0.00010811 -3.7458e-05 3.312e-05 9.8802e-05 0.00037298 -0.00010483 0.007241 0.21382
-0.0045068 -0.0014209 -0.00040959 0.0015018
5.6093e-05 -7.739e-05 0.00034722 -4.9523e-05 0.00015766 0.00067565 -0.0045253 -0.0013837
-0.1283 0.28343 -0.0026569 -0.0043412
0.00038589 -0.00015314 0.00022872 9.3819e-05 -4.1491e-05 0.00061469 -0.00052095 0.0015339
-0.002564 -0.004309 -0.095388 0.27828
6200000000 -0.12362 0.21798 -0.0029774 -0.00021115 0.0021096 0.0013693 9.7623e-05 0.00035038
-0.00022546 6.1894e-05 -0.00012459 -0.00023838
-0.0029855 -0.00021993 0.18354 0.31894 -0.001022 0.0053008 3.2899e-05 0.00021956
6.3883e-05 1.3598e-05 0.00012824 9.8213e-05
0.0021505 0.0013476 -0.00091262 0.0053241 -0.17074 0.22144 9.9854e-05 -0.00031907
0.00054085 6.5844e-05 0.00032535 0.00016312
0.0001017 0.0003449 4.0244e-05 0.00020305 0.00011727 -0.00033788 0.02176 0.22236
-0.0045428 -0.00018057 0.00010323 0.0012367
-0.00019618 0.00014472 8.4398e-05 1.8821e-05 0.00047857 -1.0646e-05 -0.0045411 -0.00019626
-0.11571 0.29108 -0.0032325 -0.0040114
-0.00013733 -0.0002626 0.00012025 9.6008e-05 0.00034933 0.00015978 0.00017486 0.0011892
-0.0032492 -0.0039763 -0.080921 0.2892
6260000000 -0.10978 0.23099 -0.0031049 0.00080933 0.0020727 0.00078406 0.0002793 -6.2562e-05
0.00014668 0.00026698 -7.6863e-05 9.6325e-05
-0.0030977 0.00079114 0.19993 0.3035 -0.00017261 0.0053844 2.8655e-05 -8.1158e-05
-3.097e-05 -9.0473e-05 0.00025986 0.00013122
0.0021029 0.00076845 -7.1247e-05 0.0054048 -0.15049 0.24208 2.3595e-05 -3.2501e-05
0.00023709 -0.00018027 0.00024117 0.00021992
0.00025734 -0.00011225 2.4991e-05 -8.1041e-05 2.0931e-05 -3.7681e-05 0.03602 0.21769
-0.0044115 0.0012529 0.00049656 0.0013173
9.5643e-05 0.00027126 -6.0469e-05 -0.00010026 0.00031372 -8.7164e-05 -0.0044303 0.0012189
-0.090538 0.29114 -0.0039136 -0.0028596
-0.0001391 9.3805e-05 0.00025382 0.00014188 0.00022358 0.00023771 0.00051925 0.0013036
-0.0040291 -0.0027679 -0.036834 0.289
6320000000 -0.094483 0.23578 -0.0025732 0.001396 0.0022405 -0.00033611 6.9697e-06 0.00010251
-0.00039295 0.0003994 -0.00016075 0.000193
-0.002577 0.0013932 0.22628 0.29569 0.0017234 0.005678 4.9778e-05 0.00011585
2.1249e-05 -0.00010643 9.7744e-05 -8.5753e-05
0.0022413 -0.00037386 0.0018387 0.0056762 -0.13186 0.25298 -0.00017211 -0.00023946
0.00033363 -0.0001468 0.00040072 0.00016019
4.0154e-05 9.8741e-05 5.7648e-05 0.00012308 -0.00018205 -0.00023643 0.035562 0.21991
-0.003983 0.0019098 0.00076649 0.00074864
-0.00032793 0.00038226 2.3974e-05 -8.825e-05 0.00032476 -5.8138e-05 -0.003873 0.0019744
-0.065955 0.30296 -0.0048525 -0.0016573
-0.00018173 0.00021689 9.9845e-05 -9.0477e-05 0.0004065 0.00011703 0.0006914 0.00073565
-0.004918 -0.0017471 -0.02627 0.28912
6380000000 -0.075217 0.24167 -0.0019005 0.0018481 0.0016551 -0.00049547 -2.2061e-05 -3.239e-05
0.00028241 0.00017373 0.00014367 9.6995e-05
-0.0019095 0.0018329 0.24367 0.27648 0.0029767 0.004228 -0.00013638 -7.3241e-05
-0.00019061 -0.00016532 -0.00012039 -0.00026924
0.0016282 -0.0005305 0.0030752 0.0041881 -0.10399 0.26892 -0.00015988 0.00014909
0.00040089 -0.00011498 0.00045751 0.00017038
-2.0375e-05 -5.3137e-05 -0.0001519 -5.1071e-05 -0.00014324 0.00015425 0.056174 0.2094
-0.0031294 0.0032469 0.00085387 0.0007764
0.00029213 0.00014475 -0.00019264 -0.00013321 0.00043193 -0.00010327 -0.0031431 0.0033481
-0.045131 0.29528 -0.004824 -8.7249e-05
7.9722e-05 0.00010714 -0.00014721 -0.00026064 0.0004507 0.00017629 0.00091518 0.00072043
-0.0047658 -0.00023681 0.014045 0.29173
6440000000 -0.054129 0.25385 -0.00087204 0.0024256 0.0017589 -0.00076845 0.00038088 -8.7707e-05
0.00025314 -0.00047802 -0.00031595 -0.00022635
-0.00087578 0.0024007 0.26339 0.26382 0.003266 0.003055 0.00011806 -3.4811e-05
-0.00016907 -4.3477e-05 -0.00015644 -0.00034539
0.0017326 -0.00080098 0.003333 0.0030032 -0.088037 0.2849 -0.0001766 0.00027254
-0.00025102 -3.229e-05 0.0005034 -0.00038791
0.0003821 -0.00010638 0.00011366 -3.4786e-05 -0.00019351 0.00029059 0.057904 0.20682
-0.0019324 0.0038277 0.00089382 0.00071307
0.00025366 -0.00050198 -0.00016219 -7.1481e-05 -0.00026335 3.7393e-05 -0.0019514 0.0038475
-0.004474 0.3021 -0.0045894 0.0013355
-0.00029031 -0.00022915 -0.00015234 -0.0003375 0.00046399 -0.00039514 0.00092406 0.00071981
-0.0044862 0.0013893 0.024708 0.27685
6500000000 -0.034352 0.25485 -0.00016176 0.0019623 0.0013174 -0.00092955 0.0001581 -0.00011205
9.3097e-05 0.0001434 -3.926e-05 0.00031469
-0.00017379 0.0019628 0.28988 0.23786 0.0036252 0.0025792 0.00012136 5.7086e-05
0.00015515 0.00013834 0.00019186 -5.9761e-05
0.0013259 -0.00094588 0.0036792 0.0024879 -0.075347 0.28245 1.611e-05 2.7174e-06
6.8271e-05 -0.00012777 -0.00015031 -0.00034033
0.00017412 -0.00011386 0.00010851 5.0964e-05 1.3945e-05 -1.6727e-06 0.082542 0.20173
-0.00038239 0.0040233 0.0010904 0.00036571
5.5737e-05 0.00015754 0.00015847 0.00015978 5.7325e-05 -0.00011919 -0.00037442 0.0040228
0.018264 0.30586 -0.0034994 0.0020918
-4.906e-05 0.00035044 0.00018225 -5.7381e-05 -0.00013135 -0.00035034 0.0011198 0.00041435
-0.0034093 0.0021016 0.062504 0.27992
