# Supplementary material for: Early Detection of Alzheimer’s Disease via Machine Learning-Based Microwave Sensing: An Experimental Validation
Source: Sensors (Basel). 2025 Apr 25;25(9):2718. doi: 10.3390/s25092718 (PMC12074295; doi:10.3390/s25092718)
Supplement: Supplementary file 1 [file sensors-25-02718-s001.zip › measurements_paper_sensors/26 febbraio - PART1/set10 H/CSF_H_m6.s6p]

!Keysight Technologies,M9804A,MY58100912,A.14.10.03
!Date: Thursday, April 27, 2023 10:28:33
!Correction: S11(C  6-Port  ) 
!S12(C  6-Port  ) 
!S13(C  6-Port  ) 
!S14(C  6-Port  ) 
!S15(C  6-Port  ) 
!S16(C  6-Port  ) 
!S21(C  6-Port  ) 
!S22(C  6-Port  ) 
!S23(C  6-Port  ) 
!S24(C  6-Port  ) 
!S25(C  6-Port  ) 
!S26(C  6-Port  ) 
!S31(C  6-Port  ) 
!S32(C  6-Port  ) 
!S33(C  6-Port  ) 
!S34(C  6-Port  ) 
!S35(C  6-Port  ) 
!S36(C  6-Port  ) 
!S41(C  6-Port  ) 
!S42(C  6-Port  ) 
!S43(C  6-Port  ) 
!S44(C  6-Port  ) 
!S45(C  6-Port  ) 
!S46(C  6-Port  ) 
!S51(C  6-Port  ) 
!S52(C  6-Port  ) 
!S53(C  6-Port  ) 
!S54(C  6-Port  ) 
!S55(C  6-Port  ) 
!S56(C  6-Port  ) 
!S61(C  6-Port  ) 
!S62(C  6-Port  ) 
!S63(C  6-Port  ) 
!S64(C  6-Port  ) 
!S65(C  6-Port  ) 
!S66(C  6-Port  ) 
!S6P File: Measurement: :
# Hz S  RI   R 50
500000000 -0.32811 -0.064257 -0.01043 -0.0012342 -0.0083481 0.012169 -0.0043668 0.012267
0.012925 0.0064672 -0.0052609 0.0091274
-0.010455 -0.0012619 -0.40879 -0.074654 0.0085355 -0.010899 0.00044063 0.012155
0.0093807 0.0034212 0.00070717 0.014246
-0.0083319 0.012185 0.0085362 -0.010936 -0.25702 0.19082 0.0062565 0.0033052
-0.0013876 0.0079796 0.00038748 0.012413
-0.0044042 0.012289 0.00043906 0.012162 0.0062547 0.0033723 -0.32692 0.041109
-0.019883 -0.0047661 0.016522 0.026837
0.01316 0.0061991 0.0096322 0.0031725 -0.0012482 0.0079027 -0.020062 -0.004758
-0.21943 -0.23323 -0.02789 0.0043228
-0.0051705 0.0092305 0.00040792 0.013973 0.00051499 0.01253 0.015947 0.026726
-0.028321 0.0041765 -0.26029 -0.1462
560000000 -0.31647 0.10314 -0.021593 -0.068146 0.00026807 0.013298 0.0053163 0.010779
0.01029 0.005162 0.011306 0.0093423
-0.021569 -0.068051 -0.37148 0.090088 -0.041237 -0.038853 0.014071 0.0039833
-0.013909 -0.0051431 0.0047826 -0.0010611
0.00031257 0.013277 -0.041398 -0.038833 -0.18215 0.24045 -0.00049986 -0.005402
0.018045 0.0064279 0.0076076 -0.0052049
0.0053149 0.010838 0.014036 0.0039028 -0.00048158 -0.0053989 -0.30368 0.13203
0.0056607 -0.022493 0.005957 -0.021965
0.011439 0.0054464 -0.014285 -0.00502 0.019022 0.0057558 0.0052623 -0.022659
-0.3009 -0.048647 0.011246 -0.048486
0.011067 0.0091615 0.0043141 -0.0011876 0.0078957 -0.0055142 0.0057321 -0.021517
0.009334 -0.049769 -0.33174 0.0059367
620000000 -0.2746 0.08137 -0.023357 0.0091446 0.0034019 0.0091527 0.0077816 -0.0044477
0.011929 -0.00078628 0.00034287 -0.0022404
-0.023336 0.0091502 -0.39953 0.035948 -0.019005 0.0002477 -0.0019635 -0.002057
0.012141 -0.005568 0.0010959 -0.00291
0.0034216 0.0091689 -0.019032 0.00030011 -0.15491 0.25016 -0.0012287 -0.00483
-0.0036775 -0.0028997 0.0090408 -0.002647
0.0077929 -0.0045153 -0.0019798 -0.0021016 -0.0012096 -0.0048561 -0.26255 0.14139
-0.038677 -0.01996 0.011956 0.027538
0.012242 -0.00083794 0.012751 -0.0052202 -0.0040268 -0.0030702 -0.038507 -0.021171
-0.21637 -0.089467 -0.042719 0.013255
-0.00012437 -0.002233 0.00037621 -0.003462 0.0090746 -0.0029357 0.012486 0.02864
-0.043836 0.013175 -0.24387 -0.033273
680000000 -0.24137 0.17437 -0.026234 -0.015095 0.0046291 0.0055302 0.0010673 -0.0075695
-0.0023519 -0.011374 0.0058475 -0.0055407
-0.026224 -0.015099 -0.39036 0.13756 -0.032663 -0.0021028 -0.0020128 -0.00040195
-0.0013348 -0.0095223 -0.00068348 -0.0014919
0.0046535 0.0055234 -0.032713 -0.0020197 -0.10772 0.2729 -0.00089502 9.8117e-06
-0.0011263 0.00085745 -0.0029077 -0.0089414
0.00099968 -0.0076143 -0.0019871 -0.00040619 -0.00088857 2.6278e-05 -0.21871 0.19333
-0.022823 -0.0079947 -0.0085796 -0.012031
-0.0021687 -0.011219 -0.0013502 -0.0094283 -0.0012824 0.00088159 -0.022793 -0.0080512
-0.2828 0.014199 -0.0057032 -0.0070182
0.0057266 -0.0062123 -0.0005757 -0.001734 -0.0026288 -0.0088079 -0.009215 -0.011927
-0.0058848 -0.0073179 -0.26063 0.074575
740000000 -0.195 0.16703 -0.040986 0.026515 0.013779 -0.003833 4.6594e-05 -0.0039477
-0.0045265 -0.0026904 -0.0065616 0.0030661
-0.04096 0.026467 -0.33693 0.15705 -0.037087 0.033976 -0.00030743 -0.005811
-0.012421 0.0066045 -0.001436 -0.0062012
0.013793 -0.0038833 -0.037047 0.034125 -0.074665 0.27328 -0.0018641 0.0030779
-0.0014551 -0.0047688 -0.0018756 0.00055571
6.0138e-05 -0.0039548 -0.00029797 -0.0058348 -0.0018944 0.0031138 -0.20335 0.19997
-0.041713 -0.0086424 0.022182 0.016378
-0.0041395 -0.0026842 -0.012601 0.0066509 -0.0015708 -0.004796 -0.04201 -0.0085908
-0.18054 0.045826 -0.043468 0.00017595
-0.0066052 0.0031798 -0.0015037 -0.006487 -0.0016563 0.00071471 0.022087 0.016189
-0.042908 0.00028074 -0.25275 0.077952
800000000 -0.16624 0.21296 -0.022494 0.015852 0.0055987 -0.010314 -0.0043973 -0.0024552
-0.0038163 0.0016713 0.0047023 0.00058159
-0.022501 0.015814 -0.34469 0.22833 -0.008848 0.034177 -0.0021358 0.0019974
-0.00035237 0.0025446 0.0011171 0.0053202
0.0055739 -0.010335 -0.0087443 0.034258 -0.036264 0.29926 0.0010517 0.0012066
0.00011778 0.0033836 -0.0016786 0.00070989
-0.0043973 -0.0024777 -0.002116 0.0020188 0.0010563 0.0012093 -0.17405 0.22779
-0.028934 0.012361 0.014501 -0.010236
-0.0039122 0.0018091 -0.00034078 0.002486 3.688e-05 0.0034259 -0.028946 0.012596
-0.23142 0.072378 -0.01792 0.020433
0.0047422 0.00020534 0.0011316 0.0050423 -0.0017073 0.0005071 0.014563 -0.010379
-0.018323 0.020211 -0.24899 0.12993
860000000 -0.13232 0.23437 -0.018242 0.030435 -0.0031061 -0.0099896 -0.0020461 0.00052378
0.0044515 0.0052384 -0.0041148 -0.002523
-0.018244 0.030389 -0.29794 0.27277 0.0073349 0.034342 3.517e-05 0.0019515
0.0040032 0.00077332 0.0036068 0.00048727
-0.0031237 -0.0099817 0.0074589 0.034358 0.011893 0.30935 -0.00044864 -0.00045604
0.0025737 -0.0016047 0.0015979 0.0042172
-0.0020568 0.0005152 2.045e-05 0.0019651 -0.00045594 -0.00045079 -0.13778 0.23943
-0.018123 0.017444 -0.0069923 -0.0098461
0.0041983 0.0052562 0.003954 0.00060885 0.0025307 -0.0016374 -0.018324 0.01736
-0.17659 0.1321 -0.026675 0.017461
-0.0038383 -0.0026873 0.0037438 0.00012824 0.0016554 0.0042048 -0.006688 -0.009985
-0.026788 0.017052 -0.19853 0.17542
920000000 -0.1096 0.25803 0.0042728 0.03914 -0.009273 -0.0045935 -0.0017701 0.0016075
7.3137e-05 0.0016037 0.0031125 -0.0012407
0.0042454 0.039095 -0.27122 0.29507 0.027847 0.023024 0.0015523 0.0010422
0.006897 0.00015328 0.0040715 -0.0030594
-0.0092854 -0.0045574 0.02797 0.022951 0.058071 0.31164 0.0017353 -4.6931e-05
0.00047491 -0.00037694 0.00087356 -0.0014592
-0.0017742 0.0016197 0.00156 0.0010566 0.0017503 -5.9318e-05 -0.11392 0.25632
-0.012529 0.030497 0.004357 -0.0065224
0.00018384 0.0016359 0.0069343 0.00016804 0.00048932 -0.00036018 -0.012549 0.030482
-0.17046 0.13731 -0.003276 0.028749
0.0030972 -0.0012498 0.0041334 -0.002916 0.00087897 -0.0014859 0.004384 -0.0063997
-0.0034944 0.028711 -0.20713 0.19121
980000000 -0.063653 0.27959 0.016422 0.030573 -0.0093063 0.0046142 0.0016399 0.0036308
0.0038009 -0.0014939 -0.0037326 -0.002596
0.016393 0.030539 -0.21938 0.33216 0.032948 0.0054705 0.0018324 -0.00025556
0.0019333 -0.0060641 -0.00071552 -0.0027503
-0.0093034 0.0046507 0.033035 0.005344 0.10454 0.30643 0.00046307 -0.0010849
0.00036329 -0.0017232 0.0014167 -0.00031044
0.0016726 0.0036312 0.001815 -0.00023824 0.00046332 -0.0010835 -0.075733 0.26775
0.0063466 0.030231 -0.0094302 -0.0077655
0.0038396 -0.0015143 0.0018746 -0.0060962 0.0003721 -0.0017543 0.0063873 0.030086
-0.13927 0.17248 0.0042086 0.020916
-0.0036369 -0.0025678 -0.00065571 -0.002747 0.0014181 -0.00030339 -0.009387 -0.0077482
0.0044398 0.020743 -0.16665 0.23921
1040000000 -0.022658 0.28963 0.03296 0.020045 -0.0011613 0.0074531 0.0024574 0.0007778
0.00031586 -0.0034762 -0.0001788 -0.001459
0.032908 0.020019 -0.18472 0.34667 0.02972 -0.014163 0.0014852 -0.0017447
-0.0022553 -0.0023833 -0.0011667 -0.0030017
-0.0011371 0.0074741 0.029708 -0.014315 0.15089 0.29406 -0.00049586 -0.0014032
-0.0015323 -0.00098617 -0.0006204 -0.0010781
0.002474 0.0007498 0.0014629 -0.0017236 -0.00049795 -0.0013951 -0.048806 0.27779
0.018582 0.019523 -0.0021816 0.0014175
0.00035875 -0.003394 -0.0022453 -0.0024008 -0.0015024 -0.00096334 0.018661 0.019507
-0.1075 0.18133 0.013432 0.019682
-1.4749e-06 -0.0015181 -0.0011718 -0.0029916 -0.00063922 -0.0011613 -0.002171 0.0013546
0.013462 0.019772 -0.14595 0.26049
1100000000 0.021987 0.30035 0.03667 -0.0026153 0.0033932 0.0041808 0.0024795 -0.0010755
-0.0023203 -0.0032242 -0.0042449 -8.0199e-06
0.03663 -0.0025984 -0.14117 0.36663 0.015567 -0.027455 -9.2007e-05 -0.0018916
-0.0033723 -0.0010234 -0.0037992 -0.00073423
0.0034097 0.0041747 0.015482 -0.027562 0.19754 0.27499 -0.0017493 0.000295
-0.0016521 0.00064218 -0.0011363 -0.00047965
0.002502 -0.0010709 -0.00010144 -0.0018874 -0.0017491 0.00029685 -0.0085518 0.28321
0.024278 0.00665 -0.0027325 0.00016908
-0.0023006 -0.0032292 -0.003363 -0.00096448 -0.0016583 0.00063748 0.024413 0.0065319
-0.089046 0.19737 0.019431 0.0098244
-0.0042207 -4.066e-05 -0.0038004 -0.00066308 -0.0011388 -0.00043639 -0.0025789 0.00014785
0.019425 0.0098037 -0.10083 0.29287
1160000000 0.07317 0.2973 0.025141 -0.019899 0.0033836 -0.00061019 -0.00022414 -0.0024497
-0.0041284 -0.0010783 -0.0011506 0.0043344
0.025118 -0.019869 -0.097573 0.37177 -0.0033716 -0.028638 -0.0016265 -0.0014644
-0.0026539 0.0024635 -0.0014328 0.0020607
0.0033805 -0.00061783 -0.0034932 -0.02868 0.24105 0.24515 -0.000625 0.0016709
-0.00040078 0.0017564 -0.00096995 0.00018607
-0.00021895 -0.0024507 -0.0016362 -0.0014598 -0.00062519 0.0016701 0.030556 0.28052
0.021678 -0.009338 -0.003495 0.0050409
-0.0041019 -0.0010518 -0.0026544 0.0025331 -0.00040537 0.0017585 0.021663 -0.0092613
-0.055148 0.20831 0.019654 0.0010534
-0.001119 0.0043465 -0.0014531 0.0021075 -0.00093571 0.00024398 -0.003472 0.0050459
0.01962 0.0009599 -0.053747 0.29596
1220000000 0.11698 0.28881 0.012159 -0.029964 -0.001131 -0.0014445 8.0591e-05 -0.001055
-0.0027446 0.0023055 0.0010942 0.0020212
0.012155 -0.029943 -0.053366 0.38648 -0.016589 -0.02112 -0.0024609 0.00047282
3.1108e-05 0.0031025 -0.00084235 0.0019121
-0.0011385 -0.0014352 -0.016711 -0.021076 0.28079 0.2072 0.00082646 0.0015313
0.00057571 0.0011149 0.00029868 0.00060439
7.8844e-05 -0.0010444 -0.002466 0.00048398 0.00082257 0.0015361 0.070095 0.27287
0.011311 -0.016253 0.002058 0.0016673
-0.0027229 0.0023899 4.7099e-05 0.0030951 0.00055068 0.0011304 0.011254 -0.016292
-0.032942 0.21992 0.015026 -0.012406
0.0011516 0.0019605 -0.00081695 0.0019294 0.00028761 0.00062137 0.0021175 0.0016519
0.015016 -0.012453 -0.023115 0.31504
1280000000 0.16756 0.26919 -0.006709 -0.029153 -0.0019191 0.0017884 -0.00096538 -0.0021005
-0.00099115 0.0033371 0.0025764 0.0014214
-0.006679 -0.029122 -0.0065562 0.37872 -0.023623 -0.0082414 -0.00084759 0.0014789
0.0016609 0.0018107 0.00073911 0.0021348
-0.0019069 0.0017975 -0.023691 -0.00815 0.31245 0.16394 0.0014394 -0.00014355
0.001056 0.00028879 0.00028959 0.00032926
-0.00098445 -0.0020887 -0.00083909 0.0014775 0.001428 -0.00014712 0.10685 0.25701
0.0018923 -0.019076 -7.5966e-05 7.064e-05
-0.00094449 0.0033076 0.0016914 0.0017587 0.0010577 0.00030485 0.0018863 -0.019059
0.0036836 0.22556 0.0039799 -0.01542
0.0025093 0.0013946 0.00071479 0.0021384 0.00031205 0.00037026 -3.8013e-05 0.00011322
0.0040212 -0.015324 0.02442 0.31828
1340000000 0.20517 0.23744 -0.016724 -0.020032 0.00040746 0.0041391 -0.0018738 -0.00083928
0.0015516 0.0027535 0.0016833 -0.0013719
-0.016696 -0.020013 0.032625 0.37206 -0.020926 0.004415 -0.00019886 0.00191
0.0018382 0.00086018 0.001177 0.00078423
0.00041699 0.0041327 -0.020935 0.0045267 0.3354 0.11652 0.00081379 -0.00088318
0.00057111 -0.00053273 0.00011882 0.00027129
-0.0018686 -0.00082571 -0.00019324 0.0019122 0.00081239 -0.00087755 0.14006 0.23753
-0.0073872 -0.016616 0.0010909 0.00042542
0.001569 0.0027532 0.0018487 0.00082755 0.00053723 -0.00054506 -0.0074551 -0.01665
0.033042 0.22399 -0.0028376 -0.01427
0.0017565 -0.0014046 0.001234 0.00077028 0.00017267 0.00024588 0.0011238 0.00044697
-0.0029137 -0.014201 0.062308 0.31499
1400000000 0.24002 0.20117 -0.023337 -0.0087337 0.0047498 0.0031088 -0.0021876 0.00081825
0.0025534 0.0010186 0.00043846 -0.0013343
-0.023301 -0.0087407 0.071247 0.3603 -0.014216 0.012367 0.0012829 0.0013509
0.0011626 -0.00063116 0.0011695 0.00025462
0.0047702 0.0030846 -0.014173 0.012451 0.34965 0.062642 -4.8102e-05 -0.0013534
0.0001798 -0.00016755 0.00033992 0.00019318
-0.0021878 0.00083126 0.0012829 0.0013492 -4.452e-05 -0.0013462 0.1702 0.20911
-0.013736 -0.010237 -0.00091096 -0.00039509
0.00258 0.0010059 0.0011441 -0.00064714 0.00017429 -0.00016827 -0.013787 -0.010228
0.066525 0.22261 -0.0095533 -0.0091092
0.00038735 -0.0013684 0.0011336 0.00025031 0.0003454 0.00019176 -0.00092374 -0.00035168
-0.0096232 -0.0091614 0.10806 0.306
1460000000 0.2639 0.15817 -0.020738 0.0038061 0.0051845 -0.0015683 -0.0014289 0.0016878
0.0021662 -0.00034334 -0.00020129 -0.00090169
-0.020706 0.003802 0.10608 0.33893 -0.0052657 0.014968 0.00163 0.00028751
0.0011224 -0.0012709 0.0012569 -0.00054353
0.0051912 -0.0015959 -0.005199 0.01502 0.35615 0.0075398 -0.001057 -0.0010677
0.00031285 -0.00015865 0.00065414 -0.00028379
-0.0014301 0.0017076 0.001623 0.00026589 -0.0010481 -0.0010671 0.1972 0.18042
-0.015055 -0.0037601 -0.00093419 0.0018977
0.0021838 -0.00038307 0.0011525 -0.0012566 0.00027575 -0.00017904 -0.015064 -0.0037616
0.095847 0.211 -0.011515 -0.0031584
-0.00019767 -0.00094566 0.0012445 -0.00051503 0.00062397 -0.00031424 -0.00093065 0.0019309
-0.011587 -0.0031785 0.1415 0.28623
1520000000 0.2777 0.11762 -0.015477 0.0095332 0.0031678 -0.0039674 0.00013464 0.0026658
0.0023437 -0.0018612 -0.0011276 -0.00018082
-0.015468 0.0095069 0.14043 0.32563 0.0021803 0.012252 0.001673 -0.00069546
0.00021578 -0.001035 0.0004009 -0.00096794
0.0031564 -0.0039774 0.0022368 0.012254 0.34908 -0.049052 -0.00073763 -0.00033518
0.00078003 -0.00094094 0.00010778 -0.00016404
0.00014114 0.0026562 0.0016853 -0.00069665 -0.00074492 -0.00033272 0.22135 0.14235
-0.01503 0.0017179 0.0013568 0.002018
0.002326 -0.0019074 0.00021626 -0.0010374 0.00075335 -0.0009392 -0.01504 0.0017501
0.12431 0.20042 -0.011793 0.0013088
-0.0011409 -0.00022388 0.0003605 -0.00096959 0.00010758 -0.00012903 0.0013316 0.0020233
-0.011832 0.0012505 0.1752 0.26786
1580000000 0.2885 0.072003 -0.0089818 0.013268 -0.0011474 -0.0045539 0.0015509 0.0018333
-0.00018334 -0.0022476 -0.00027513 0.0004466
-0.0089791 0.013245 0.16866 0.30096 0.0054036 0.0071212 0.00062736 -0.0015578
-0.00041737 -0.0012016 -0.00017033 -0.00075706
-0.0011704 -0.0045536 0.0054553 0.0070984 0.32867 -0.10672 -0.0014115 0.00023416
-0.00039993 -0.0013915 0.00027508 -0.00058492
0.0015667 0.0018314 0.0006092 -0.0015624 -0.0014066 0.00024534 0.23603 0.10272
-0.011757 0.006961 0.0020567 0.00086558
-0.00016002 -0.0022454 -0.0004166 -0.0011854 -0.00040869 -0.0013884 -0.011769 0.0070087
0.14981 0.1855 -0.0093731 0.0074317
-0.00027885 0.00036685 -0.00015016 -0.00077765 0.00027437 -0.00057225 0.0021203 0.00086357
-0.0093345 0.0074349 0.20883 0.24225
1640000000 0.29188 0.031224 -0.0021096 0.012401 -0.002825 -0.0022208 0.0027211 0.0010141
-0.0006101 -0.0016993 -0.00031149 0.00047081
-0.0021121 0.012388 0.19855 0.27696 0.0054479 0.0021939 -0.00052415 -0.0018806
-0.00092652 -0.00062292 -0.00046548 -0.00066198
-0.0028409 -0.0022077 0.0054736 0.0021631 0.29924 -0.15577 -0.00079231 0.0011805
-0.0010783 -0.0011152 -9.7844e-05 -0.00035839
0.0027174 0.0010034 -0.00052675 -0.0018854 -0.00078418 0.0011847 0.24901 0.053673
-0.0078321 0.0084244 0.0026322 -0.0007324
-0.00060907 -0.001693 -0.00094078 -0.00060807 -0.0010892 -0.0011351 -0.007814 0.0084445
0.17371 0.16463 -0.0045422 0.009385
-0.00028579 0.00047079 -0.00043997 -0.00068339 -8.2562e-05 -0.00041453 0.0025773 -0.00073866
-0.0045628 0.0093999 0.23488 0.21246
1700000000 0.28642 -0.013761 0.0014625 0.0098654 -0.0034718 0.00034546 0.0031321 -0.0011952
-0.0020676 -0.0007287 0.00058473 0.00037646
0.0014544 0.0098472 0.21775 0.24558 0.0027873 -0.00041338 -0.0014728 -0.00068921
-0.00089536 -0.00013853 -0.00080045 -0.00050082
-0.0034784 0.00035753 0.0027939 -0.0004276 0.2556 -0.19468 2.9793e-05 0.0016049
-0.0021468 -0.00022426 -0.00041721 -0.00092685
0.0031291 -0.0012229 -0.0014733 -0.00067189 2.4026e-05 0.0016136 0.24637 0.0031431
-0.0050938 0.009425 0.0016606 -0.0020571
-0.0020593 -0.00070583 -0.00090434 -0.0001095 -0.0021488 -0.00019969 -0.0050664 0.0094423
0.19327 0.14722 0.00033311 0.0097102
0.00057707 0.0003664 -0.00078746 -0.00049916 -0.00040777 -0.00091939 0.0017158 -0.0021099
0.00029334 0.0096974 0.25293 0.17908
1760000000 0.27559 -0.06262 0.0041177 0.0067241 -0.0019951 0.0012636 0.0013197 -0.0035117
-0.0012981 0.00053618 0.00032963 -0.00058176
0.0041121 0.0067241 0.24406 0.20605 0.00019089 -0.0017119 -0.0012673 1.6213e-05
-0.0012166 0.0009548 -0.00054008 0.00033709
-0.0019888 0.0012724 0.00017682 -0.0017218 0.20686 -0.22676 0.0010441 0.0013157
-0.0012261 0.0014722 -0.0012352 -0.00069742
0.0013119 -0.0035159 -0.0012667 2.9937e-05 0.0010307 0.0013318 0.2373 -0.049126
-0.0015207 0.0089515 -0.00012934 -0.0026066
-0.001301 0.00053403 -0.0011977 0.00096464 -0.0012074 0.0014932 -0.0014817 0.0089735
0.20999 0.11508 0.0042743 0.0070314
0.00030751 -0.00057106 -0.00055713 0.0003616 -0.001302 -0.00064783 -0.0001511 -0.0025979
0.0042335 0.0069994 0.26679 0.1418
1820000000 0.25259 -0.10024 0.0045319 0.0031357 0.00026547 0.002392 -0.00085873 -0.0031133
-0.0012017 0.00089548 -0.00012938 -0.00014945
0.004522 0.003135 0.25514 0.17651 -0.0019912 9.8154e-05 -0.0014831 0.00098468
-9.1842e-05 0.0013495 -0.00064501 0.00040464
0.00028114 0.0023991 -0.0020007 0.00011649 0.15679 -0.24148 0.0017414 0.00074231
-0.00029419 0.0023819 -0.001669 0.00017083
-0.00087005 -0.0031228 -0.0014752 0.00099422 0.0017516 0.0007619 0.20743 -0.09666
0.00043449 0.0077098 -0.0018067 -0.0018131
-0.0012079 0.00091501 -7.8806e-05 0.001356 -0.00027287 0.0024061 0.00043293 0.0077147
0.23023 0.088477 0.0051317 0.0032702
-0.00014543 -9.475e-05 -0.00068995 0.00041758 -0.0016761 0.00017598 -0.0017773 -0.0017721
0.0051488 0.0032495 0.27058 0.10686
1880000000 0.21837 -0.14169 0.0024276 0.00074989 -0.00032108 0.0022701 -0.0028027 -0.0022985
-0.00022125 0.0017644 0.0002466 -0.00052821
0.0024228 0.00075372 0.25972 0.12987 -0.003878 0.0028219 -0.00023962 0.0018678
0.00063781 0.0014166 2.323e-05 0.0010224
-0.00030614 0.0022886 -0.0038759 0.0028574 0.1054 -0.24959 0.0021302 -0.0010736
0.0016789 0.0020531 -0.0010482 0.0015713
-0.002845 -0.002289 -0.00023981 0.0018556 0.0021462 -0.0010599 0.16648 -0.13735
0.0015162 0.0055146 -0.0022411 0.00025534
-0.00024457 0.0017725 0.00062716 0.0014194 0.0016864 0.0020832 0.0015215 0.0055236
0.23664 0.05878 0.0054092 0.0012191
0.00024762 -0.00050412 2.9791e-05 0.0010247 -0.0011309 0.0015558 -0.002369 0.00032892
0.0053472 0.0012351 0.27157 0.072782
1940000000 0.17926 -0.16795 0.00023439 -0.0011469 0.0017332 0.0017894 -0.0039158 0.00022703
0.0012195 0.00092546 -0.00043147 -0.00042896
0.00024375 -0.001146 0.26112 0.09871 -0.001877 0.0056916 0.0010931 0.0013622
0.002095 0.00044563 0.0009943 0.00034769
0.001765 0.0017844 -0.0018447 0.005714 0.061548 -0.24144 0.0005039 -0.0025103
0.0023849 0.00036102 0.00034326 0.0018049
-0.0038893 0.0002586 0.0010989 0.0013607 0.00054671 -0.0024904 0.11349 -0.16789
0.00082105 0.0038763 -0.001529 0.0017104
0.0012083 0.00093168 0.0021089 0.00043076 0.0023937 0.00039016 0.00080907 0.003857
0.24267 0.022091 0.0038651 -0.0022993
-0.00043708 -0.0004652 0.0010046 0.00038231 0.00038916 0.0017863 -0.0014551 0.0016198
0.0039314 -0.002324 0.2619 0.037256
2000000000 0.13381 -0.18311 -0.0034006 0.00096384 0.0029314 0.0013438 -0.0024338 0.0037164
0.00093216 0.00045728 -0.00080806 0.00034822
-0.0033921 0.00096859 0.24787 0.063428 -0.00059243 0.0078669 0.0016996 0.00031185
0.0012648 -0.0014138 0.00043744 0.00014733
0.0029621 0.0013312 -0.00053198 0.0078705 0.020231 -0.22747 -0.0016824 -0.0016661
0.0019666 -0.0011379 0.0015645 0.0014248
-0.002435 0.0037519 0.0017075 0.00026773 -0.001625 -0.0016804 0.060102 -0.17785
-0.00070533 0.0032589 5.1789e-05 0.0022395
0.00089746 0.00043228 0.0012502 -0.0014346 0.0019517 -0.0011403 -0.00070691 0.0032549
0.24098 -0.010766 0.00069578 -0.0033479
-0.00084918 0.00037636 0.00044863 0.00015315 0.0015833 0.0015235 3.0392e-05 0.0022342
0.00067733 -0.0032836 0.24947 0.0092174
2060000000 0.086284 -0.19108 -0.0043621 0.003163 0.0030384 -0.00065033 0.0007374 0.0036018
0.0015932 -0.00060479 -0.00032294 0.001109
-0.0043413 0.0031486 0.2346 0.034407 0.004568 0.0088517 0.00092453 -0.00062635
0.00046262 -0.001683 0.00065745 -0.00023554
0.0030474 -0.00067193 0.0046359 0.0088355 -0.013022 -0.20932 -0.0020342 0.0005123
0.00067984 -0.0022817 0.0029072 0.00032689
0.00075388 0.0035794 0.00090181 -0.00062411 -0.0020633 0.00049657 0.008263 -0.17422
-0.001678 0.0045798 0.0011363 0.00085106
0.001568 -0.00062418 0.00037936 -0.0016895 0.00061613 -0.0023048 -0.0016423 0.0045022
0.22822 -0.049125 -0.0009978 -0.00432
-0.00028294 0.0010559 0.00064886 -0.0002607 0.0029202 0.00029071 0.0011705 0.0008493
-0.00099632 -0.0043514 0.23515 -0.016078
2120000000 0.041661 -0.18187 -0.0034431 0.0065756 0.0023455 -0.0027257 0.0031143 0.0020317
0.00068265 -0.0014368 0.00081446 0.00019694
-0.0034346 0.00656 0.21423 0.011527 0.0072185 0.0047752 0.0010828 -0.001162
-0.001504 -0.0020611 2.3589e-05 -0.0010927
0.0023175 -0.0027306 0.0072434 0.0047324 -0.040869 -0.19198 -0.00076936 0.0017662
-0.0016548 -0.0016374 0.00052539 -0.0021639
0.0031109 0.0020169 0.0010628 -0.0011818 -0.00079718 0.0017588 -0.040455 -0.157
-0.0023086 0.0063672 0.001741 0.00090631
0.00064741 -0.0014903 -0.0015419 -0.0020567 -0.0017046 -0.0016905 -0.0023187 0.0063304
0.2136 -0.083106 -0.0051036 -0.0023254
0.0007233 0.00016072 -3.8017e-05 -0.0011261 0.0004743 -0.002195 0.0016263 0.00085849
-0.0051784 -0.0024132 0.21451 -0.031001
2180000000 0.0017417 -0.16974 -0.0019593 0.0097192 0.00056195 -0.0024033 0.0032863 -0.00033397
0.00017742 -0.0012402 0.0010644 0.00040814
-0.0019887 0.0097045 0.19511 -0.0073315 0.0082554 0.0038533 -0.00080921 -0.0016112
-0.0021595 0.00092229 -7.8242e-05 0.00019174
0.00054033 -0.0024114 0.0082876 0.0037829 -0.062176 -0.1689 0.0012329 0.0017281
-0.00093147 -0.00017133 0.00038446 -0.0019868
0.0033244 -0.00033988 -0.0007994 -0.0016234 0.001292 0.0017185 -0.076172 -0.13164
-0.00067735 0.0092444 0.0019825 -1.1314e-05
0.00021547 -0.0012246 -0.0021825 0.00099112 -0.00093128 -0.00012744 -0.00070399 0.0092571
0.18771 -0.11427 -0.0057734 0.0016139
0.001046 0.00042814 -0.00014918 0.00024603 0.00034973 -0.001842 0.001981 -4.7392e-05
-0.0056199 0.0015858 0.19814 -0.046628
2240000000 -0.027548 -0.14505 0.0021921 0.01103 -0.00053118 -0.0029363 0.0018648 -0.0025071
-0.0017901 -0.000785 0.00082118 -0.0019265
0.0021932 0.010994 0.17501 -0.012245 0.0088623 4.1745e-05 -0.00081446 -0.00037221
-0.00034756 0.001295 -0.00073601 -0.00048203
-0.00056127 -0.0029436 0.0088719 -4.0087e-05 -0.079945 -0.14396 0.0018904 -0.0015745
-0.0012572 9.6525e-05 -0.0023748 -0.0014512
0.0018514 -0.0025077 -0.00082896 -0.00036456 0.0019197 -0.0015835 -0.11012 -0.10227
0.0017535 0.01119 0.0014828 -0.00057704
-0.0018424 -0.0007316 -0.00036323 0.0012969 -0.0012777 7.9246e-05 0.0017762 0.011166
0.15844 -0.13098 -0.0058718 0.0039447
0.00076756 -0.0018718 -0.0007374 -0.00048712 -0.0024568 -0.0014747 0.0015584 -0.00069424
-0.0058632 0.0040767 0.17372 -0.056462
2300000000 -0.053709 -0.11857 0.0077767 0.0091568 -0.0012968 -0.0020083 -0.00081178 -0.0014848
-0.0013127 0.0005737 -0.00092424 -0.00068246
0.0077558 0.0091605 0.15591 -0.021721 0.0087527 -0.0022329 -0.00087845 0.00044204
2.2053e-05 0.0014977 0.00014922 0.00078115
-0.0013199 -0.0020017 0.00874 -0.0023052 -0.091352 -0.12045 -5.6844e-05 -0.0017231
-1.1633e-06 0.0019574 -0.0019358 0.00090531
-0.00079389 -0.0014604 -0.00085857 0.00045628 -5.7713e-05 -0.0017127 -0.13008 -0.067705
0.006047 0.01125 0.00046623 -0.0018611
-0.0013382 0.00055982 0.00010245 0.0014907 8.5366e-05 0.0019272 0.0060993 0.011199
0.12338 -0.15202 -0.0039234 0.0072848
-0.00094409 -0.00070034 0.00012217 0.00079221 -0.0018945 0.00079496 0.00055304 -0.0018597
-0.0039457 0.0074778 0.15903 -0.058314
2360000000 -0.071617 -0.087818 0.010584 0.0083349 -0.0011661 -0.0014949 -0.0015865 -0.00089031
-0.00080967 0.00094402 -0.0017249 -0.00057672
0.010559 0.0083376 0.14592 -0.022014 0.0082088 -0.005177 -0.00076105 0.00096971
0.001952 0.00016479 6.925e-05 -0.00028451
-0.0011707 -0.0014887 0.0081825 -0.0052589 -0.10218 -0.098641 -0.002848 -0.0011404
0.00086202 0.00011715 -0.00076584 0.0018269
-0.0017412 -0.00088732 -0.00077189 0.00099163 -0.0028331 -0.0011414 -0.14799 -0.035409
0.010347 0.01 0.0012655 -0.001979
-0.00073104 0.00093208 0.0020096 7.8619e-05 0.00087271 5.1533e-05 0.010316 0.010101
0.094201 -0.15296 0.00035235 0.0084263
-0.0015011 -0.00055554 0.00015391 -0.00031958 -0.00080547 0.0017495 0.0012996 -0.0020061
0.00027799 0.0082915 0.13591 -0.06221
2420000000 -0.079485 -0.059548 0.014162 0.0026792 -0.0032133 -0.0011348 -0.00079213 0.00078479
0.001177 0.0014934 -0.0015055 0.0017516
0.014165 0.0027152 0.12985 -0.021826 0.0046361 -0.0070893 0.0013708 0.0010434
0.00065627 -0.0014829 -0.00038785 -0.00012531
-0.0032157 -0.0011158 0.004569 -0.00715 -0.11426 -0.077575 -0.0022851 0.0012878
5.1144e-05 -0.00033322 0.00041159 0.0027244
-0.00085544 0.00073936 0.0013003 0.0010122 -0.0022877 0.0013136 -0.15608 0.0085283
0.014582 0.007332 2.2301e-05 -0.0025159
0.0011052 0.0014101 0.00065079 -0.0014981 1.8185e-05 -0.00035384 0.014563 0.0074917
0.059634 -0.15107 0.0013104 0.0093491
-0.0015095 0.0017606 -0.0003228 -0.00010069 0.0004145 0.0026611 -0.00020803 -0.0024583
0.0012548 0.0093403 0.11768 -0.056173
2480000000 -0.080687 -0.030391 0.013849 -0.0026784 -0.0017009 -8.1749e-07 -0.00037039 0.0014907
0.0018603 -0.0002239 5.1632e-05 0.001561
0.013847 -0.0026628 0.13131 -0.024093 0.0026031 -0.0090644 0.0012051 6.2602e-05
-0.00063637 -0.00094005 -0.00018761 -0.00027044
-0.0016773 6.6939e-06 0.0025515 -0.0090972 -0.1177 -0.058797 -0.00071995 0.003478
-0.0003282 -0.00074796 0.0018666 0.0010273
-0.0003215 0.0014735 0.0012217 8.0755e-05 -0.00071022 0.0034607 -0.15832 0.044328
0.01776 0.00063173 -0.0015943 -0.0024324
0.0018594 -0.00029669 -0.00063555 -0.00097761 -0.00035964 -0.00081753 0.017753 0.00063409
0.029142 -0.145 0.0042358 0.0077432
0.00012503 0.0015722 -0.00017364 -0.00020841 0.001801 0.0010079 -0.0016185 -0.0024753
0.0043861 0.0076263 0.097715 -0.053494
2540000000 -0.085724 -0.0020214 0.011585 -0.0064344 -0.00242 0.00094262 0.00078594 0.00073455
0.00017744 -0.0018215 0.00094599 0.001592
0.011586 -0.0064156 0.11777 -0.014471 -0.0013277 -0.0080312 0.00062204 -0.0015216
-0.0016288 1.4528e-06 -0.0004682 0.0003183
-0.0024046 0.00096519 -0.001397 -0.0080369 -0.12457 -0.034253 0.0021298 0.0025387
-0.0010263 -0.00017577 0.001791 -0.000861
0.0007814 0.0007318 0.00063285 -0.0015431 0.0021399 0.0024981 -0.1574 0.084455
0.017542 -0.0053719 -0.00236 -0.0017532
0.00020147 -0.0018707 -0.0015878 1.3145e-05 -0.00098938 -0.00012675 0.017444 -0.0056074
0.0038758 -0.12937 0.0069647 0.0062435
0.00097601 0.0016142 -0.00044547 0.00035313 0.0018082 -0.00090981 -0.0023523 -0.0018302
0.006814 0.0063291 0.082296 -0.038386
2600000000 -0.078162 0.022095 0.008295 -0.0099421 -0.0012612 0.0026681 0.00074488 -0.00036607
-0.0010337 -0.0010739 0.0018223 0.00042318
0.0083094 -0.009926 0.11346 -0.030893 -0.0037552 -0.0061249 -0.00045782 -0.00068503
-0.0003842 0.0015684 -0.00014825 0.00061302
-0.0012384 0.002684 -0.0038093 -0.0061115 -0.12821 -0.01023 0.0031259 0.00010465
-5.7798e-05 0.0015584 0.0013432 -0.0017548
0.00080178 -0.00038652 -0.00045744 -0.0006803 0.003131 8.1442e-05 -0.14238 0.11675
0.014405 -0.011904 -0.0031367 2.9165e-05
-0.00096105 -0.0010939 -0.00030272 0.0016417 -0.00015309 0.0015183 0.014441 -0.011999
-0.022709 -0.11345 0.0092143 0.0058193
0.0018184 0.00041876 -0.00011474 0.00061182 0.0014226 -0.0017319 -0.0030759 3.7434e-05
0.0090532 0.0056133 0.075501 -0.023925
2660000000 -0.073798 0.047581 0.0043567 -0.01171 -0.00019285 0.0010038 -8.8768e-05 -1.4603e-05
-0.0026735 0.00022531 0.0013843 -0.00080149
0.0043663 -0.01169 0.11956 -0.026945 -0.0049603 -0.0043937 -0.0011782 -0.00042952
0.0002621 0.0018293 0.00041005 0.00075467
-0.00021009 0.001017 -0.0050002 -0.0043491 -0.1287 0.0093653 0.0018806 -0.0018367
0.00039733 0.00072836 -0.0010581 -0.0016986
-8.2441e-05 -3.5956e-05 -0.0011649 -0.00046683 0.0017617 -0.0018257 -0.12481 0.14798
0.0080641 -0.016042 -0.0024196 0.00090418
-0.0028009 0.00019576 0.00026135 0.0018464 0.00042603 0.00065631 0.0080037 -0.016115
-0.040298 -0.098387 0.010414 0.0016558
0.0013118 -0.00079115 0.00050222 0.00079623 -0.0009845 -0.0017198 -0.0024115 0.0010311
0.010504 0.0017477 0.06966 -0.0042627
2720000000 -0.062162 0.067263 9.1059e-05 -0.011647 -0.00032209 0.0025977 -8.6287e-05 -0.00013049
-0.0021134 0.0021396 0.00041264 -0.0014613
0.0001131 -0.011635 0.10557 -0.029384 -0.0052384 -0.00095128 -0.0015281 0.00043144
0.0017183 0.00047827 0.00081264 -0.00024858
-0.00028805 0.002607 -0.0052314 -0.00088961 -0.12289 0.039936 0.00037162 -0.0023984
0.00039805 0.00060846 -0.0014122 0.00056164
-0.00017467 -0.00013172 -0.0015019 0.00039589 0.00032793 -0.0023489 -0.091361 0.17898
0.0012802 -0.01634 -0.0015046 0.0025674
-0.0020685 0.0021251 0.0017329 0.00046854 0.00039309 0.00055543 0.0012209 -0.016341
-0.05542 -0.072463 0.012078 -0.000949
0.00046027 -0.0015572 0.00079036 -0.00021224 -0.0014624 0.00050051 -0.0015305 0.0022412
0.012074 -0.00098714 0.0745 0.01603
2780000000 -0.048795 0.085357 -0.0043735 -0.010372 -0.00027612 0.0010468 0.00063742 -0.00030286
0.0013171 0.0026086 -0.00052246 -0.0020035
-0.0043625 -0.010364 0.10375 -0.042492 -0.0039881 0.00032208 -0.00018421 0.0015575
0.0016519 -0.0010542 -2.3433e-05 -0.00022832
-0.00029536 0.0010459 -0.0039937 0.00036172 -0.12096 0.069064 -0.0018324 -0.0015658
0.00038129 -0.00035856 -0.00045517 0.00098698
0.00061982 -0.00032797 -0.00018136 0.0015543 -0.0018011 -0.0015598 -0.06304 0.19994
-0.0052768 -0.014727 -0.00084237 0.0023338
0.0013008 0.0025786 0.0016263 -0.0010866 0.00035772 -0.00035597 -0.0053042 -0.01477
-0.069624 -0.047066 0.0096366 -0.0056365
-0.00056016 -0.0019868 -1.2928e-05 -0.00025119 -0.00050761 0.00084677 -0.00075868 0.0023942
0.0095933 -0.0054037 0.078371 0.033668
2840000000 -0.03351 0.10213 -0.0074867 -0.0072196 0.0013955 0.0019949 -5.4261e-05 -0.00016303
0.0014776 0.0012208 -0.0017511 0.00034131
-0.0074688 -0.007225 0.10126 -0.0346 -0.0032505 0.001501 0.00035982 0.00076251
-2.8659e-05 -0.0013063 4.1053e-05 -2.0297e-05
0.001407 0.0019867 -0.0032436 0.0015305 -0.11519 0.095296 -0.0013585 0.00038252
0.00040766 0.00028244 0.0011115 0.0010862
-0.00011206 -0.00017317 0.00038542 0.00079289 -0.0013186 0.00031752 -0.02778 0.21747
-0.0093436 -0.010267 0.00061271 0.001347
0.0014394 0.0011921 -5.7942e-05 -0.0013233 0.00034931 0.00039114 -0.0092628 -0.010204
-0.075098 -0.021642 0.008859 -0.0069394
-0.0017149 0.00032865 9.2542e-05 -3.0565e-06 0.0010843 0.0010656 0.00064782 0.0013964
0.0086316 -0.0070911 0.092965 0.050556
2900000000 -0.018627 0.12132 -0.0088746 -0.003192 0.0016949 0.00017996 0.00041567 -0.00079629
0.0021647 -0.00098098 -0.00078996 3.4978e-05
-0.0088601 -0.0031961 0.083665 -0.042968 -0.00088416 0.0028234 0.00091575 0.00035504
-0.00048429 -0.0014174 -0.00029985 4.5057e-05
0.0016963 0.00017291 -0.00085246 0.0028465 -0.097997 0.12755 -0.00090412 -9.9244e-05
-0.00033169 -0.0011872 0.0019434 -0.0004289
0.00038812 -0.00077076 0.00095356 0.00033865 -0.00093386 -0.00017139 0.010344 0.22022
-0.011679 -0.0055504 0.001155 0.0017611
0.0021614 -0.0010826 -0.00051343 -0.0013647 -0.00028448 -0.0012176 -0.011746 -0.0054958
-0.074902 0.010838 0.0060589 -0.0096895
-0.00076274 6.1891e-05 -0.00026655 5.444e-05 0.0018445 -0.00046104 0.00097329 0.0018216
0.0061079 -0.0096496 0.10854 0.056441
2960000000 0.0014924 0.13287 -0.0086681 0.00038065 0.00060689 0.0012921 -0.00064704 -0.00078935
-0.00014859 -0.0017781 -0.00081008 0.0005938
-0.008669 0.00037571 0.091365 -0.04235 -0.00036941 0.0011576 0.00095179 9.0452e-05
-0.0012372 -0.00077853 0.00055189 0.00040503
0.00060714 0.0012748 -0.00035886 0.0011514 -0.081273 0.15851 -0.00064446 0.00051052
-0.00045801 0.00063724 -0.00011521 -0.0023378
-0.00068528 -0.00079212 0.00093486 0.00011627 -0.00061817 0.00047089 0.050386 0.22772
-0.011521 0.0002961 0.0016918 0.00053457
-0.00015192 -0.0017643 -0.0012412 -0.00075858 -0.00048985 0.00063068 -0.011569 0.00033896
-0.066336 0.03844 0.0021985 -0.010999
-0.0007517 0.00063885 0.000567 0.00038182 -5.3568e-05 -0.0022421 0.0017008 0.00047478
0.00217 -0.011097 0.12745 0.067213
3020000000 0.020311 0.14791 -0.0064729 0.0036907 0.0013299 -0.00027385 -0.0010867 -0.0001347
-0.00059495 0.00031388 4.8822e-05 0.00038929
-0.0064772 0.0036827 0.081055 -0.030399 -5.8112e-05 -7.2514e-05 0.00060339 -0.00089899
-0.0016839 0.00039662 0.00062499 -0.00027657
0.0013497 -0.00027019 -6.5194e-05 -7.0723e-05 -0.059297 0.18442 -0.00045738 0.00087269
0.00032169 0.00044291 -0.00071569 -0.00169
-0.00096628 -0.00011596 0.00057756 -0.00090758 -0.00044689 0.00092579 0.091092 0.2222
-0.0086126 0.0035601 0.00066973 0.00023417
-0.00065093 0.00031077 -0.0016938 0.00041598 0.00029943 0.00050775 -0.0086972 0.0034362
-0.053091 0.064658 -0.0010092 -0.01112
-9.632e-05 0.00047813 0.00064058 -0.00029988 -0.00070439 -0.0017152 0.00064146 9.5354e-05
-0.0009548 -0.010967 0.14835 0.064102
3080000000 0.046887 0.15616 -0.0046672 0.0058988 0.0016619 -0.0001629 -0.00056223 -2.959e-05
-0.00072329 0.00018521 2.6578e-05 0.00071607
-0.0046788 0.0058853 0.078272 -0.026043 -0.00020515 0.00016553 -0.0001768 -0.00038789
-0.00029777 0.0010549 -9.4303e-05 -0.0005235
0.0016758 -0.00018918 -0.00020678 0.00017596 -0.022591 0.20567 -0.00062237 0.00026596
0.0004077 0.0005738 -0.0021172 -0.00082395
-0.00057517 -5.7331e-07 -0.00019766 -0.00038014 -0.00057621 0.00026211 0.12408 0.2135
-0.0057667 0.0069569 0.0015723 0.00052547
-0.0006733 0.00023024 -0.00028038 0.0010583 0.00034074 0.0006211 -0.0056747 0.0068817
-0.03046 0.093385 -0.0051115 -0.0091252
2.7211e-05 0.00069419 -0.00012642 -0.00053587 -0.0021656 -0.00072549 0.0016628 0.00056994
-0.0053241 -0.0093726 0.16346 0.070925
3140000000 0.074717 0.16134 -0.001233 0.0075268 0.0027676 -0.0012534 -0.0011891 0.0011929
0.0015494 0.0006561 0.00038122 -0.0003213
-0.0012382 0.0075154 0.07358 -0.026476 -0.001121 -0.00032057 0.00076059 -0.00031712
-0.00010057 0.00092252 0.00050429 -0.00041605
0.0027631 -0.001309 -0.0011188 -0.00030961 0.018977 0.228 0.00015905 0.0016141
0.0012816 -0.00030194 -0.0027244 0.00090798
-0.0011019 0.001212 0.00068559 -0.00027045 0.00014232 0.0016275 0.15973 0.18985
-0.0012804 0.0076935 0.001174 -0.0016532
0.0016079 0.00074141 -6.5974e-05 0.00090491 0.0012786 -0.00033311 -0.0011573 0.0077105
-0.016136 0.11265 -0.0075424 -0.0062496
0.00040284 -0.00018499 0.00059133 -0.00042721 -0.0027618 0.00094245 0.0010792 -0.0015116
-0.007361 -0.0062451 0.18691 0.062626
3200000000 0.10718 0.17158 0.0038759 0.0066101 0.0010077 -0.0027693 2.752e-05 0.0015742
0.00057145 -0.0017968 -2.8225e-05 0.0004592
0.0038658 0.0065904 0.084924 -0.02581 -0.0012449 0.00035882 -0.0005776 -0.00097107
0.00063192 0.0011098 -0.00044297 -0.0010446
0.00098816 -0.0027602 -0.0012329 0.00036846 0.06409 0.23202 0.0013001 0.00067769
0.00010724 -0.0020605 -0.0013341 0.0026157
5.5868e-05 0.0016362 -0.00061294 -0.00099595 0.0013187 0.00066764 0.18216 0.16674
0.0013379 0.0061891 0.00040271 -0.0012592
0.00047778 -0.0018728 0.00069269 0.0011155 0.00013292 -0.0020488 0.00129 0.0062667
0.017862 0.13079 -0.0091904 -0.0018787
-9.8486e-05 0.00053355 -0.00045109 -0.00095498 -0.0014157 0.0025131 0.00031836 -0.0013024
-0.0090866 -0.0019417 0.2037 0.061616
3260000000 0.1378 0.16422 0.0041358 0.0033421 -0.00060367 -0.0026581 0.0010551 0.00073006
0.00021228 -0.0017799 0.00012754 0.00015052
0.0041381 0.0033447 0.09218 -0.02894 -0.0019028 0.0020378 -0.0004031 -0.00024817
0.00086926 -0.00054986 -0.0009817 1.7579e-05
-0.00061958 -0.0026577 -0.001903 0.0020567 0.11308 0.22889 0.0003474 4.9676e-05
-0.00061997 -0.001037 0.0005052 0.0020561
0.0010541 0.00067113 -0.00044092 -0.00025704 0.00035729 9.1999e-05 0.20798 0.12966
0.0040602 0.0054986 -0.000438 -0.0016453
0.00016777 -0.0017868 0.00091555 -0.00048212 -0.00065789 -0.0010181 0.004166 0.0054573
0.041065 0.13969 -0.0074729 0.0026035
0.00015417 0.0001188 -0.00097146 9.9427e-05 0.00049686 0.0020202 -0.00050108 -0.0015952
-0.0073126 0.002881 0.23232 0.051376
3320000000 0.16908 0.15997 0.0072789 0.0015464 -0.00074734 -0.0019295 0.00088187 -8.6801e-08
-0.0018721 -0.0013536 9.922e-05 0.00015108
0.0072803 0.0015615 0.099934 -0.024284 0.0005302 0.0024743 -0.0003779 -0.00040846
-0.00027254 -0.00032476 -0.00053906 0.00025509
-0.00074157 -0.0019129 0.00056043 0.0024744 0.16155 0.22182 0.00031161 -0.00020871
-0.0011707 -0.00036304 0.0003571 0.00097601
0.00093349 3.7699e-06 -0.00039543 -0.000385 0.00034307 -0.00020342 0.2186 0.099814
0.0050278 0.0019688 -0.0014829 -0.00012281
-0.0019685 -0.0013115 -0.00028793 -0.00029979 -0.0012899 -0.00034933 0.0050246 0.0019892
0.06958 0.14223 -0.0043181 0.0041038
0.00018184 0.00017776 -0.0005382 0.0002794 0.0002846 0.0010343 -0.0012873 7.5739e-06
-0.0043706 0.0041878 0.24958 0.040268
3380000000 0.20423 0.14323 0.005763 -0.0018585 -0.001051 0.00064588 0.0010099 0.00022382
-0.0013698 0.00074146 0.00031012 -3.4811e-05
0.0057361 -0.0018435 0.11054 -0.032984 -0.00014163 0.0028985 -0.0010902 -0.00046252
-9.8404e-05 0.00014062 -0.00067279 0.00055153
-0.0010165 0.00063845 -0.00010974 0.0029399 0.20361 0.19952 0.00066341 -0.00048811
-0.0017749 0.00076288 0.00098467 0.0011803
0.0010259 0.00020719 -0.0011188 -0.00046424 0.00067513 -0.00049186 0.2334 0.066256
0.0060506 0.0017549 2.5855e-05 0.00052482
-0.0014393 0.00072058 -6.6084e-05 0.00016269 -0.0017155 0.00071844 0.0060156 0.0016757
0.10845 0.13486 -0.00091343 0.0051206
0.0002936 5.2772e-05 -0.00069615 0.00056403 0.0011571 0.0011176 -4.7969e-05 0.00053501
-0.0011471 0.0051488 0.27989 0.020435
3440000000 0.23588 0.12334 0.0048502 -0.0039364 -0.00065747 -0.0017291 0.00078693 -4.178e-05
-0.0013711 0.0016471 0.0010073 3.0581e-05
0.0048515 -0.0039292 0.10391 -0.037065 0.0029991 0.0022793 -0.00089515 0.0011322
1.2404e-05 0.00042546 3.6235e-05 0.00094866
-0.00067903 -0.0017249 0.0030385 0.0022652 0.24247 0.17189 -0.0004574 0.00012126
-3.7485e-05 0.0012953 0.0011275 0.00072425
0.00076828 -4.4471e-05 -0.00091179 0.001153 -0.00045177 0.00012664 0.23479 0.034855
0.0071942 -0.0014607 -0.00025094 -0.00035885
-0.0013497 0.0016682 1.6435e-05 0.0003915 2.8154e-05 0.001313 0.0072511 -0.0014883
0.13495 0.12808 0.002266 0.0033713
0.00085181 8.7398e-05 0.00012248 0.00094546 0.0011863 0.00077494 -0.00027437 -0.00030659
0.0022756 0.0032067 0.29592 -0.007904
3500000000 0.26934 0.091747 0.0026762 -0.0047931 -0.0014374 0.0013849 0.00090327 -0.00061941
-0.0010354 0.001048 0.00069812 -0.00084754
0.0026802 -0.0047666 0.11751 -0.061284 0.0031534 0.0014299 -0.00041869 0.00061284
0.00054443 -3.9207e-06 -1.8966e-05 0.00017388
-0.0014524 0.0013933 0.003161 0.0014123 0.27287 0.13785 0.00037024 -0.00012269
-0.00023281 0.00085371 0.001694 1.5889e-05
0.00088129 -0.00057954 -0.00041301 0.00062656 0.00029706 -0.00011994 0.24014 0.0065574
0.0061771 -0.0042143 -0.0003927 0.00048889
-0.00095823 0.0010659 0.00047473 -2.3813e-05 -8.1361e-05 0.00090355 0.0061945 -0.0042058
0.17715 0.10473 0.0028179 0.0011566
0.00061525 -0.00089906 1.3625e-05 0.0001942 0.0017099 -3.2188e-05 -0.00035225 0.00034035
0.0027355 0.0011242 0.31805 -0.036846
3560000000 0.28811 0.058373 0.0004396 -0.0061526 -0.00014169 -0.00086708 0.00050717 0.00022956
0.0016547 0.0017516 -0.00025767 -0.0012736
0.00042982 -0.0061643 0.11087 -0.066428 0.0058693 -0.00056918 0.00043877 0.0005696
0.00060261 -0.00016318 0.00017955 0.0004863
-0.00015861 -0.00085296 0.0058908 -0.00063187 0.29981 0.095888 -9.1509e-05 -0.00022371
0.00078074 0.00052903 0.0013434 -0.00092496
0.00048529 0.00023976 0.00044502 0.00056698 -0.0001456 -0.00022014 0.22943 -0.029561
0.0050527 -0.0065508 -0.00021556 -0.00076731
0.0017747 0.0016657 0.00055663 -0.00019324 0.00065595 0.00052329 0.0050014 -0.0065654
0.19671 0.095076 0.0024664 -0.001647
-0.00025829 -0.0013026 0.00018827 0.00046111 0.001314 -0.00084658 -0.00029985 -0.00073955
0.0026337 -0.0014925 0.32946 -0.076532
3620000000 0.30617 0.021651 -0.0013359 -0.0040626 -0.0020529 -0.00021013 0.00035424 -0.0017406
-0.00016795 0.00068511 -0.00067119 -0.00056838
-0.0013304 -0.0040576 0.11258 -0.094733 0.0041242 -0.0038097 0.00013383 0.00049356
-9.5912e-05 -0.00088725 0.00068689 0.00031087
-0.0020634 -0.00018381 0.0040912 -0.0038696 0.31451 0.052419 0.00016476 -0.0011202
0.00017179 0.00025533 0.00050093 -0.00079621
0.00031829 -0.0017063 0.00015787 0.00047629 0.00011674 -0.0010541 0.2191 -0.059316
0.00038991 -0.0072418 -0.0011673 0.0010392
-0.00014079 0.00063854 -0.00014109 -0.00086696 0.00028577 0.00012213 0.00027558 -0.0072386
0.2195 0.059734 0.00067763 -0.0015359
-0.00050501 -0.00059126 0.00066591 0.00023984 0.000615 -0.00081155 -0.0011265 0.0010288
0.00061591 -0.0014602 0.33348 -0.10946
3680000000 0.31133 -0.023338 -0.0038178 -0.0039713 -0.0011052 0.0018246 -0.0010799 -0.00025653
0.001488 0.00010768 -0.0012069 -0.00040022
-0.0038188 -0.003962 0.10909 -0.11242 0.0015894 -0.0046083 0.00074981 0.00032234
-0.00037652 -0.00058829 0.00086442 0.00025287
-0.0010868 0.0018345 0.0015486 -0.0046166 0.32549 0.002431 -0.00091012 -0.00064259
0.00089352 0.00063401 0.00052438 -0.0018017
-0.0010598 -0.00024004 0.00080481 0.00033433 -0.00097256 -0.00070667 0.20614 -0.093806
-0.0012004 -0.0066646 -0.00081792 0.0011975
0.0013908 5.5394e-05 -0.00036827 -0.0006145 0.000875 0.00055823 -0.001206 -0.0065845
0.24003 0.036428 0.0001991 -0.0012914
-0.0011539 -0.00042108 0.00091032 0.00027523 0.00058804 -0.0017386 -0.00096646 0.0012506
0.00041422 -0.0011442 0.33277 -0.15567
3740000000 0.31329 -0.058008 -0.0032792 0.00023138 -0.0022381 0.0024088 0.00011571 -0.0010024
-0.0005729 0.00018671 -0.0010871 0.00050301
-0.0032739 0.00023016 0.10056 -0.13332 0.0009604 -0.0051926 0.00032213 -0.00013364
-0.0003283 -0.00018009 0.00062082 0.0001312
-0.00221 0.0024156 0.00092838 -0.0052083 0.32915 -0.035224 -0.00078212 8.0144e-05
-0.00011801 -0.0001319 -0.00043387 -0.0013665
8.1358e-05 -0.00094689 0.00033613 -0.00012385 -0.00072264 -3.8623e-05 0.18489 -0.11666
-0.0027092 -0.0056669 0.00029283 0.0026763
-0.00061933 -2.816e-05 -0.00025948 -0.0001895 -0.00015831 -0.00012956 -0.0027753 -0.0056159
0.24923 0.0032878 -0.00081025 -0.0014022
-0.00095359 0.00054625 0.00058681 0.00017329 -0.00034633 -0.0013624 0.00035921 0.0026519
-0.00088536 -0.0015331 0.31889 -0.19496
3800000000 0.30994 -0.10469 -0.0022118 0.00071988 0.00076809 0.003841 -0.0012899 -0.0015273
0.0015602 0.0012091 -0.00090131 0.00018448
-0.0022023 0.00071803 0.091221 -0.14877 -0.0018106 -0.0049791 0.00022793 0.00012261
-0.00088357 -0.00041276 0.00067996 -0.00014766
0.00080019 0.0038404 -0.0018589 -0.0049658 0.32693 -0.077893 -0.00061013 0.00062716
0.0010927 0.00011051 -0.0012639 -0.00058688
-0.001317 -0.0015469 0.00025306 0.00011253 -0.00060543 0.00065716 0.17639 -0.14248
-0.0038592 -0.0040121 0.0015327 0.0014766
0.0015762 0.0011485 -0.0009207 -0.00037991 0.0010437 -2.0069e-05 -0.0038758 -0.0040671
0.26529 -0.035912 0.001146 0.00022441
-0.00098185 0.00030548 0.00075544 -0.00016631 -0.0012742 -0.00058931 0.0014794 0.0013864
0.0011995 0.00015343 0.31273 -0.23592
3860000000 0.29824 -0.13588 -0.00085488 0.0010457 0.0026612 0.0021342 -0.0018759 0.00091048
0.00080281 -0.0012235 -6.3138e-05 0.0017451
-0.00084932 0.0010233 0.071634 -0.15918 -0.0030327 -0.0051661 0.00062136 -0.00063832
-0.00077069 0.0011468 0.00068296 -0.0010228
0.0026825 0.0020829 -0.0031189 -0.0051174 0.30703 -0.11814 -0.00067887 0.00084521
0.00017719 -0.00038683 -0.00066681 -0.00024471
-0.0018682 0.00092282 0.00058201 -0.00066098 -0.00068938 0.00081534 0.14845 -0.15753
-0.002748 -0.0040041 0.0016427 0.0010112
0.0006674 -0.0011966 -0.00069597 0.0010575 0.00020835 -0.0003725 -0.0026972 -0.0039839
0.2636 -0.06387 0.00052704 -0.00211
-2.719e-05 0.001684 0.00067305 -0.0010116 -0.0006904 -0.00020647 0.0016811 0.00090384
0.00040391 -0.0020433 0.29002 -0.27458
3920000000 0.28545 -0.17605 0.0015742 0.00026055 0.0037762 0.0026696 -1.7714e-05 0.0010332
0.00031776 8.8517e-05 0.00055013 0.00037677
0.0015829 0.00023691 0.04582 -0.17528 -0.0048928 -0.0035408 -0.0004464 -0.00021546
0.00024633 0.0002726 -0.0002862 -0.00050342
0.0037783 0.002647 -0.0049396 -0.0034808 0.30156 -0.15052 0.00031614 0.0011573
0.001747 -0.0010588 -0.00044957 -4.6028e-05
-4.3694e-06 0.0010411 -0.00046948 -0.00021567 0.00033138 0.0011679 0.12936 -0.16863
-0.0040876 -0.0031538 0.0024799 0.00015613
0.00042342 4.9503e-06 0.00023666 0.00028821 0.0017677 -0.0010016 -0.0040379 -0.0032287
0.25821 -0.11048 0.00060374 -0.0016429
0.00063586 0.00031999 -0.00020412 -0.00048591 -0.00037958 -6.0628e-05 0.0025173 2.6185e-05
0.00074139 -0.001497 0.269 -0.30181
3980000000 0.259 -0.21264 0.0018446 -0.0027674 0.0048157 -0.00014244 8.5723e-05 0.00094206
0.0012115 -0.001831 0.00047587 0.00014172
0.0018375 -0.0027672 0.024227 -0.19047 -0.0057657 -0.0015241 0.00072331 0.00059057
0.00044083 0.00045535 -0.000153 -0.0011851
0.0048313 -0.00017956 -0.0057993 -0.001433 0.27375 -0.18157 0.0013992 0.0001652
-0.00084604 -0.0013814 -0.00054373 -0.00054289
0.00012984 0.00099719 0.00073207 0.00058615 0.0013666 0.0002152 0.093435 -0.19141
-0.0041028 -0.0033892 0.0015226 -0.0010977
0.0011438 -0.0018286 0.00050352 0.00041407 -0.00076387 -0.0014527 -0.0041641 -0.0032656
0.24728 -0.14114 0.0017062 -0.0048042
0.00057562 -2.8341e-05 -0.00013936 -0.0011077 -0.00060404 -0.00060576 0.0015841 -0.0012106
0.0016448 -0.0046481 0.23495 -0.34159
4040000000 0.23152 -0.23799 -0.00024436 -0.0036501 0.0036377 -0.0030901 0.00032077 0.00039576
-0.00077335 -0.00084323 0.00061533 0.00016707
-0.00024416 -0.0036517 -0.0016003 -0.19748 -0.0051077 0.00014206 0.00019173 -0.0010673
-2.4469e-05 0.00015273 -0.0013668 -0.00021874
0.0036058 -0.0031299 -0.00512 0.00019182 0.25246 -0.21491 0.00018475 -0.0006812
-0.00062762 -0.00037475 -0.001274 0.00036207
0.00028711 0.00041416 0.00019804 -0.0010601 0.00023311 -0.0007536 0.071063 -0.18566
-0.0067527 -0.001719 0.0017306 -0.00032544
-0.00083128 -0.00092222 -2.5998e-05 0.00033989 -0.00057255 -0.00038103 -0.0067359 -0.0017613
0.23711 -0.17315 -0.0015317 -0.0027346
0.00066625 9.3047e-05 -0.0013083 -0.00016974 -0.0011174 0.00029984 0.0017807 -0.00039665
-0.0013082 -0.0027354 0.19769 -0.35938
4100000000 0.20311 -0.26253 -0.0028049 -0.0030372 0.0010077 -0.0037217 -1.8128e-05 -0.00014124
0.00040983 -0.0018066 0.00063188 0.00035149
-0.002805 -0.0030421 -0.026106 -0.20255 -0.0047663 0.0012158 -0.00027443 -0.00035217
0.00087837 0.00020714 -0.00052761 0.0002942
0.00095555 -0.0037754 -0.0047744 0.0012643 0.2319 -0.24196 0.00022612 -3.6085e-05
-0.00070629 -0.00027276 -0.0011618 4.6052e-05
-8.8646e-05 -5.9608e-05 -0.00028863 -0.00035564 0.00027688 1.0986e-05 0.038342 -0.20052
-0.0060655 0.00047597 0.0012374 -0.0015554
0.00039106 -0.0018283 0.00088706 0.0001829 -0.00075445 -0.00030016 -0.0060578 0.00062893
0.22263 -0.19861 -0.0015252 -0.0040582
0.00066043 0.00036497 -0.00054984 0.00035248 -0.0012376 -0.00011529 0.0011829 -0.0015286
-0.0016023 -0.0041233 0.16612 -0.38631
4160000000 0.17353 -0.28028 -0.0035979 -0.0021901 -0.00026146 -0.0030402 0.00077856 -8.3246e-05
-0.003866 -0.000623 0.0009911 -0.00052726
-0.0035924 -0.0021922 -0.05294 -0.19932 -0.0045027 0.0026527 -0.00052494 -0.00030021
0.00032811 -0.0003128 -0.0009862 0.00030932
-0.00029831 -0.003047 -0.0044773 0.0027392 0.19848 -0.25866 0.00058478 -0.00013279
-0.0012165 -0.00039204 -0.0013553 0.0008061
0.00070458 -0.00014039 -0.00054109 -0.000309 0.00063663 -6.2476e-05 0.013012 -0.18822
-0.0053984 0.0016442 0.0010953 -0.0020322
-0.0038925 -0.0004522 0.00038409 -0.00040917 -0.0011557 -0.00049186 -0.0054862 0.0015538
0.19157 -0.23334 -0.0041045 -0.0037015
0.00098956 -0.00065885 -0.0010599 0.00031092 -0.0011724 0.00080486 0.0010829 -0.0020633
-0.0039921 -0.0037097 0.11622 -0.39645
4220000000 0.14667 -0.2962 -0.0046061 -0.00011292 3.9346e-05 -0.003607 -0.00020441 -0.00026581
-0.00095763 0.00074977 0.00030198 -0.0012685
-0.0046009 -0.00011547 -0.088196 -0.18914 -0.0022354 0.003174 -0.0001717 -2.9593e-05
0.00017659 9.6034e-06 -0.00059131 0.0011778
-5.2449e-06 -0.0035868 -0.0022059 0.0032078 0.1703 -0.28412 6.7267e-05 -3.4093e-05
0.00017451 0.00038071 -7.8137e-05 0.0010965
-0.00020302 -0.00027859 -0.00014969 -3.7782e-08 0.00012005 -2.6588e-06 -0.0099452 -0.18669
-0.0040971 0.0021897 -3.8528e-05 -0.0022187
-0.00099747 0.00085301 0.00019995 -9.0669e-05 0.00032671 0.00039284 -0.004045 0.0021668
0.17694 -0.25712 -0.0046939 -0.002732
0.00028666 -0.0011935 -0.00060365 0.0010898 -8.8974e-06 0.0013535 4.1124e-05 -0.002184
-0.004767 -0.0026179 0.089725 -0.4088
4280000000 0.11629 -0.30675 -0.0029293 0.0015541 -0.0014637 -0.0042644 -0.00057107 0.00072397
-0.00023664 0.0015289 -0.00066829 -0.00039865
-0.0029436 0.0015443 -0.11422 -0.1958 -0.0029417 0.0029287 -0.00063679 -0.00033346
1.9879e-05 4.4169e-05 0.00058829 0.00068528
-0.001522 -0.004205 -0.0029038 0.00296 0.14105 -0.29306 0.00070507 -0.00020551
-0.00084445 0.00087925 -0.00041566 0.0008295
-0.00056258 0.00066686 -0.00068618 -0.00030729 0.00072921 -0.00020127 -0.048545 -0.17268
-0.0047753 0.0024925 -0.00063442 -0.0022395
-0.00029364 0.0015054 -1.5078e-05 7.5249e-05 -0.00094936 0.000912 -0.0047561 0.00258
0.13411 -0.28053 -0.0063191 -0.0011691
-0.00082206 -0.00031861 0.00066068 0.00062148 -0.00044784 0.00083994 -0.0005703 -0.0022188
-0.0063893 -0.0013709 0.038769 -0.41636
4340000000 0.088667 -0.31583 -0.0018316 0.0019793 -0.0022693 -0.0017602 0.00030574 0.00046262
-4.6309e-05 0.00056672 -0.00011205 -0.00086148
-0.0018357 0.0019745 -0.13538 -0.1692 -0.0020976 0.0039912 -0.00013399 0.00045289
-0.00025764 -0.00025057 0.00036128 0.00037377
-0.0023071 -0.0017151 -0.0020588 0.0040089 0.10551 -0.30949 -0.00031797 -0.0010006
0.00055388 0.00090429 0.0008483 0.0021023
0.00025411 0.00045956 -0.0001344 0.00045829 -0.00029632 -0.0010311 -0.066399 -0.16918
-0.0037041 0.0035709 -0.0012913 -0.002648
1.0218e-05 0.00058642 -0.00025559 -0.00033841 0.00042746 0.00081098 -0.0038047 0.0035572
0.10703 -0.30445 -0.0044467 0.001742
-0.00010952 -0.00079773 0.00035335 0.00027384 0.00077911 0.0020915 -0.0013387 -0.0026569
-0.004415 0.0016976 0.0043967 -0.41028
4400000000 0.059054 -0.32192 -0.00079026 0.0014614 -0.0026446 -0.0016964 0.00080271 0.0014006
-4.0074e-05 0.00063855 -5.832e-05 -0.00054303
-0.00076584 0.00146 -0.16391 -0.16095 -0.0011397 0.0041061 -0.00046668 0.00038074
0.00024346 -0.00048528 0.00045536 0.00030511
-0.0026553 -0.0016536 -0.0010869 0.0041349 0.077306 -0.31732 -6.782e-05 -0.0002213
0.00050686 0.00015225 0.00089401 0.0015579
0.00081519 0.0014171 -0.00046304 0.00039845 -0.00013841 -0.00017137 -0.090734 -0.15699
-0.0033627 0.0049965 -0.0021795 -0.0014442
-6.4564e-06 0.00073932 0.00017169 -0.00047394 0.00059211 0.00016822 -0.003417 0.0049755
0.077774 -0.31695 -0.0041241 0.00080239
-0.00019024 -0.00040437 0.00053947 0.00028905 0.0009211 0.0015054 -0.0020921 -0.0014605
-0.004071 0.00066327 -0.039758 -0.41661
4460000000 0.022672 -0.32273 -0.00056986 0.00023738 -0.0041787 -0.00086177 0.0014839 -0.00064927
-0.00049779 0.0012176 -0.001003 -0.00037324
-0.00058204 0.00024839 -0.1871 -0.13225 -0.00037255 0.0045029 -0.00042569 0.0008207
-0.000134 -0.00050052 0.00036438 -0.00044641
-0.0042012 -0.0008387 -0.00032089 0.00453 0.050934 -0.32427 -0.00054111 -0.00048778
0.00057358 0.00063472 0.0019897 0.00074585
0.001497 -0.00067181 -0.00042329 0.00082155 -0.00058104 -0.00050036 -0.10529 -0.13536
-0.001624 0.0059481 -0.0023831 -0.00085804
-0.00060705 0.001213 -0.00014747 -0.00050053 0.00060357 0.00055577 -0.0015801 0.0059489
0.042001 -0.31426 -0.004238 0.003146
-0.00096547 -0.00038558 0.00036017 -0.00043887 0.0018935 0.00068668 -0.0023821 -0.0009578
-0.0042635 0.0034089 -0.080463 -0.39885
4520000000 0.00011234 -0.32376 -0.00046188 -0.00062477 -0.0036569 0.00042642 0.00064096 -1.995e-05
0.0018329 0.0001128 -0.00070055 0.00091041
-0.00045558 -0.00061613 -0.21111 -0.11507 0.00076374 0.0044594 0.00048321 0.00093458
-0.00026252 -5.4687e-05 0.00023893 -0.00010735
-0.003656 0.00047078 0.00082112 0.004458 0.020521 -0.32269 -0.0011421 0.00046848
0.00056641 -0.00050298 0.0018462 -0.00087939
0.00063078 -1.9034e-05 0.00049579 0.00095352 -0.0011073 0.00049611 -0.12203 -0.12629
-0.0006973 0.0055622 -0.0031945 -0.00035367
0.0017961 0.00013536 -0.00024715 -7.5547e-05 0.00056203 -0.00059702 -0.00061781 0.0055176
-0.0049153 -0.32747 -0.0026522 0.0030064
-0.00068834 0.00090482 0.00027825 -0.00010076 0.0019138 -0.0010343 -0.0032168 -0.00029269
-0.002677 0.0026826 -0.10883 -0.39686
4580000000 -0.037301 -0.31838 -0.0013442 -0.00075901 -0.0030906 0.0025477 0.00085525 -0.00036487
0.00031625 0.0001255 -0.00057919 0.00077777
-0.0013547 -0.00076333 -0.23038 -0.090162 0.00074743 0.0038766 0.00062178 -7.864e-05
-0.00010235 0.00017598 0.0001959 -0.00025616
-0.0030617 0.0025703 0.0007945 0.0038744 -0.010918 -0.32114 -6.0941e-05 0.00055937
-0.00035288 -5.9463e-05 0.0016902 -0.00099607
0.00079889 -0.00038737 0.00060779 -7.2155e-05 -7.0695e-05 0.00051319 -0.1333 -0.10265
0.0019396 0.0052054 -0.0026288 0.00099969
0.00031103 0.00013399 -0.00013774 0.00017956 -0.00033247 -0.00011578 0.0019563 0.0052542
-0.031508 -0.33505 -0.0025312 0.0033469
-0.0006111 0.00071421 0.00012358 -0.00028698 0.0016957 -0.0010064 -0.0026228 0.00098102
-0.0024576 0.0034916 -0.15432 -0.36837
4640000000 -0.063668 -0.31198 -0.0024757 -0.0016045 -0.0028547 0.0024629 0.00055259 -0.0014306
0.0014957 -0.00031121 0.00010968 0.00096104
-0.0024651 -0.0016101 -0.24148 -0.062022 0.0013139 0.0037926 0.00078715 0.00031708
-0.00035888 0.00038899 8.308e-05 -0.00071635
-0.0028211 0.0025258 0.0013649 0.003779 -0.035483 -0.31477 0.00022356 0.00078727
0.0011368 0.00038852 0.00019044 -0.002115
0.00053464 -0.0014291 0.00080253 0.0003281 0.0002625 0.00079771 -0.13904 -0.087549
0.0032082 0.0039131 -0.0024715 0.0018012
0.0015134 -0.00034354 -0.00037993 0.00038792 0.0010299 0.00030052 0.0033036 0.003855
-0.064762 -0.32123 -0.0023504 0.0038995
2.1144e-05 0.00093949 5.3034e-05 -0.00063296 0.00027148 -0.0022321 -0.0024834 0.001818
-0.0022398 0.0037727 -0.17385 -0.35827
4700000000 -0.090706 -0.30863 -0.0040531 -0.00016552 -0.0017266 0.0044423 -0.00093081 -0.0010811
0.00086591 -0.00050354 0.00094943 0.00067222
-0.0040576 -0.0001758 -0.25346 -0.044242 0.0024195 0.0042735 0.00045632 -0.00052281
0.00032839 0.00054189 -0.00021829 -9.0223e-05
-0.001664 0.0044656 0.0024957 0.0042458 -0.065399 -0.31051 -0.00032672 0.00044572
0.00011741 -0.00015125 -5.0835e-05 -0.0015754
-0.00093138 -0.0010986 0.00043258 -0.00053118 -0.00028764 0.00047305 -0.15549 -0.067666
0.003476 0.0016255 -0.0016097 0.0023982
0.0008504 -0.00051631 0.00034296 0.0005152 0.00022755 -0.00021874 0.0033842 0.0016647
-0.10273 -0.31654 -0.0011635 0.0038683
0.0009286 0.00066722 -0.00021057 -8.0058e-05 -0.00015416 -0.0014383 -0.0015735 0.0023938
-0.0012913 0.0039175 -0.21683 -0.33021
4760000000 -0.1217 -0.29457 -0.0047893 0.0010805 0.00057977 0.0046783 -0.00070992 -0.00068046
0.0003723 -0.0011857 0.00090423 -0.00036537
-0.0048012 0.001077 -0.251 -0.0021962 0.0029906 0.0032873 -5.4743e-05 -0.00067861
0.00047163 0.00026683 8.7441e-05 -0.00012916
0.00062064 0.0046679 0.0030248 0.0032497 -0.097607 -0.29692 0.00085242 0.00041155
0.0010292 -0.00013494 -0.0013041 -0.00092733
-0.00073084 -0.00069458 -4.4353e-05 -0.00068582 0.00083401 0.00040625 -0.15073 -0.051009
0.0023844 0.00094308 -0.00082967 0.0028778
0.00033024 -0.001115 0.00046885 0.00031172 0.00093565 -0.00014683 0.0023275 0.00090263
-0.13642 -0.30098 -0.00065509 0.0044
0.00087214 -0.00026545 8.5784e-05 -0.00018894 -0.0012232 -0.0010475 -0.00079458 0.0028721
-0.00045181 0.0042373 -0.2291 -0.3092
4820000000 -0.14775 -0.28126 -0.0051393 0.0024285 0.0013114 0.0029813 -0.00093922 -0.00046637
0.00050436 -0.00078407 0.00030294 -0.00056139
-0.0051332 0.0024387 -0.26299 0.020376 0.0042429 0.0033554 -5.8223e-05 -0.00031642
0.00034477 -0.00017302 -0.000311 -0.00037608
0.0013406 0.0029971 0.004323 0.0032906 -0.12326 -0.29304 0.0005205 -0.00027924
0.00046254 -0.00064868 -0.00068561 -0.00013557
-0.00090718 -0.00044872 -6.0295e-05 -0.00030616 0.00053512 -0.00025557 -0.16529 -0.033771
0.0018311 -0.00011755 5.5703e-05 0.0029722
0.0004752 -0.00079024 0.00030591 -0.00021261 0.00058425 -0.00069357 0.001889 -0.00014941
-0.17584 -0.2845 -0.00010893 0.0028492
0.00033034 -0.00053848 -0.00028475 -0.00033001 -0.00071952 -5.9035e-05 8.0562e-05 0.0029374
-0.00037618 0.0029604 -0.26602 -0.27904
4880000000 -0.17949 -0.26338 -0.0045391 0.0044444 0.0020545 0.0031454 -0.0013745 0.0001951
-0.00079843 -0.0013429 0.00024162 -8.9669e-05
-0.0045663 0.0044294 -0.2555 0.060589 0.0046767 0.0017622 -0.00041899 -0.00018116
-0.0001154 0.00012688 -0.00019441 0.00019039
0.0020895 0.0031108 0.0047003 0.0016882 -0.14298 -0.28156 0.00046519 -0.00034514
-0.00021893 -0.0014187 -0.00044621 1.5512e-06
-0.00141 0.00019052 -0.00039517 -0.00017227 0.00047268 -0.0003527 -0.15931 -0.015627
0.00068345 -0.00030585 0.00084728 0.0026172
-0.00086299 -0.0012785 -0.0001642 9.5454e-05 -0.00025486 -0.0013969 0.00074197 -0.00036445
-0.20698 -0.27135 0.00033674 0.0034102
0.00026672 -7.4956e-05 -0.00015164 0.0001635 -0.0004394 -0.00016981 0.00093503 0.0025898
0.00051413 0.0031961 -0.27856 -0.2516
4940000000 -0.20108 -0.24648 -0.0033149 0.0066207 0.0029542 0.001172 -0.00029763 0.00074278
-0.0010797 -0.00056559 1.5376e-05 -0.00075954
-0.0033234 0.0066187 -0.26844 0.087156 0.0057843 0.0013611 -9.5768e-05 -5.5308e-05
0.0002406 -0.00024004 -0.0003383 0.00014265
0.0029634 0.0011365 0.0058032 0.0012733 -0.16281 -0.25824 0.00014412 -0.00053024
-0.00088274 4.7719e-05 -0.00043647 9.4204e-05
-0.00028918 0.00077759 -9.4327e-05 -3.6537e-05 0.0001529 -0.00052491 -0.16675 -0.0054239
-0.00045139 0.000102 0.0020055 0.0018926
-0.0011122 -0.00056311 0.00029869 -0.00027923 -0.00086328 -6.1315e-05 -0.00039455 0.00017193
-0.23149 -0.24387 0.00020831 0.0026263
8.5507e-05 -0.00078604 -0.00033786 0.00011005 -0.00038093 5.6103e-05 0.0020335 0.001918
5.1623e-05 0.0026113 -0.30299 -0.22487
5000000000 -0.22167 -0.22334 -0.00029259 0.007481 0.0030695 0.0017938 -0.00018093 0.00061446
-0.00067621 0.00053797 -0.00013627 -0.00080625
-0.00031874 0.0074679 -0.25464 0.10395 0.0058216 -0.00053373 -0.00028887 -0.00012102
-0.00013216 -0.00050201 -0.00022141 -0.00010989
0.0031174 0.0017587 0.0058312 -0.00061988 -0.19267 -0.24541 -0.00064263 -0.00083697
-0.0003903 -0.00044846 -0.00044311 -0.00017658
-0.00018808 0.00061652 -0.00027796 -9.9641e-05 -0.00062645 -0.0008084 -0.16092 0.018418
-0.00093309 0.0014889 0.0022417 0.0010991
-0.00065668 0.00059363 -0.00012503 -0.0004762 -0.00037975 -0.00039729 -0.00097232 0.0014771
-0.25934 -0.22193 -4.0118e-05 0.0041301
-0.0001869 -0.00083257 -0.00018965 -0.00010122 -0.0005603 -0.00023819 0.0022552 0.0011032
6.3099e-05 0.0040813 -0.31482 -0.19171
5060000000 -0.24396 -0.19657 0.0017985 0.0071073 0.0030853 -0.00031934 0.00014506 0.00054622
-0.00049176 1.2401e-05 -0.00027547 -0.0003219
0.0017825 0.007096 -0.23918 0.14092 0.0053361 -0.0017079 -1.8474e-05 0.00023131
-0.00039978 -3.2162e-05 -0.00029475 7.5439e-05
0.0030732 -0.00036533 0.0052999 -0.0017919 -0.2075 -0.2242 -0.00045464 0.00028559
-0.0010608 6.7798e-06 -0.0012897 0.00014908
0.00012492 0.00056827 -6.9341e-06 0.00021611 -0.00044006 0.00029587 -0.16355 0.025996
-0.00045727 0.0030429 0.0018248 0.00067023
-0.00045255 2.7063e-05 -0.00036349 -5.4616e-05 -0.0009777 -1.961e-05 -0.00045803 0.0031039
-0.27518 -0.192 0.0014885 0.003134
-0.0002716 -0.00031302 -0.00034002 0.00012054 -0.0012525 0.00011692 0.0018481 0.00070514
0.0013901 0.0031485 -0.32864 -0.16332
5120000000 -0.26003 -0.17159 0.0033485 0.0060183 0.0028748 -0.00043215 0.0002575 0.00071469
8.555e-05 0.00093498 -0.00044065 0.00015803
0.0033397 0.006014 -0.23403 0.16833 0.0049268 -0.0026046 5.6292e-05 0.00025229
-8.0977e-05 -5.5516e-05 3.3495e-05 0.00030009
0.0028627 -0.00047808 0.0049083 -0.0026907 -0.22194 -0.20917 -5.5285e-05 0.00024356
-0.00041574 0.00099955 -0.0011631 0.00087887
0.0002653 0.00069806 7.4147e-05 0.00025898 -6.8915e-05 0.00026729 -0.15939 0.052236
0.001135 0.0034706 0.0023955 0.00032439
7.2962e-05 0.00088452 -6.3216e-05 -5.2321e-05 -0.00041907 0.0010837 0.0011727 0.0034063
-0.28991 -0.15886 0.0012056 0.0036854
-0.0004595 0.00022045 2.4424e-05 0.00030096 -0.0011746 0.00098581 0.0024026 0.00025584
0.0011755 0.0038022 -0.34113 -0.12911
5180000000 -0.27711 -0.14226 0.0048455 0.0050049 0.0034435 -0.001024 0.00025193 0.00060025
-7.7102e-05 0.00017837 -0.0005772 0.00040772
0.0048459 0.0050008 -0.21299 0.19033 0.0043216 -0.0037994 -0.0003268 -0.00022668
-0.00015472 -0.00019777 -0.00015186 0.00024243
0.0034505 -0.0010635 0.0042713 -0.0038929 -0.2337 -0.17399 -0.00031755 0.00069889
-0.00015118 5.7883e-05 -0.00017975 0.00089198
0.00026018 0.00060354 -0.00031218 -0.00019325 -0.00027583 0.00071524 -0.15924 0.061389
0.0027148 0.0039608 0.00238 -0.00056607
-4.0951e-05 0.00018148 -0.00014789 -0.00018237 -0.00014619 2.2231e-05 0.0027159 0.0039732
-0.30387 -0.11694 0.0026257 0.0038041
-0.00054341 0.00037473 -0.00014667 0.00026935 -0.00016738 0.0010075 0.0023842 -0.00066187
0.0027094 0.0037403 -0.34446 -0.097968
5240000000 -0.28737 -0.11505 0.0050681 0.0035993 0.0027259 -0.002656 0.00069251 9.5547e-05
-0.00026844 -0.00016017 -9.9654e-05 0.0006163
0.0050412 0.0035875 -0.20188 0.22905 0.0031422 -0.0046532 -3.9254e-05 0.00014603
-0.00024898 0.00010133 0.0003189 0.00052246
0.0026692 -0.0026863 0.0030653 -0.0047145 -0.25085 -0.14936 0.00035896 0.00026952
-9.2713e-05 0.00067375 0.00032673 0.0012261
0.00069422 7.0062e-05 -3.7207e-05 0.0001301 0.00034887 0.0002587 -0.15984 0.082363
0.0036574 0.0027839 0.0016557 -0.0013304
-0.00029289 -0.00016632 -0.00028067 6.0392e-05 -6.2997e-05 0.00064681 0.0037546 0.0027258
-0.31849 -0.075796 0.003157 0.0028776
-0.00016439 0.000613 0.00034722 0.00048902 0.00033232 0.0012419 0.0016922 -0.0012684
0.0029862 0.0029523 -0.3515 -0.06518
5300000000 -0.29345 -0.086003 0.0059998 0.0021452 0.0017717 -0.002997 0.00019251 -0.00032536
0.00028368 0.00061739 0.00021582 0.00039231
0.0059782 0.0021628 -0.19476 0.2337 0.0022153 -0.0052329 -0.00013585 0.00022726
9.3249e-06 0.00041277 0.00038729 0.00026943
0.0017218 -0.0030206 0.002138 -0.0052723 -0.26632 -0.12459 0.00029117 -0.00023455
0.00016718 0.00029833 0.00062909 0.00064864
0.00017705 -0.00033659 -0.00012898 0.00022944 0.00030662 -0.00023746 -0.15214 0.09104
0.0053088 0.0017597 0.0014432 -0.0015724
0.00025575 0.00060288 5.2613e-05 0.00039437 0.00016575 0.00027532 0.0052466 0.001809
-0.33082 -0.047505 0.0034506 0.0023872
0.00030656 0.00031816 0.00039329 0.00023974 0.00065059 0.00056685 0.0013586 -0.0015533
0.0035289 0.002479 -0.34786 -0.029853
5360000000 -0.2948 -0.049519 0.0060214 0.00090344 0.00058383 -0.0038088 0.0004028 -8.4356e-05
8.8301e-05 0.00041324 0.00059907 -0.00018314
0.0060193 0.00091902 -0.15882 0.25539 0.00092908 -0.0054965 9.5371e-05 0.0002455
4.3742e-05 2.4013e-06 0.00055978 -0.00022097
0.00052663 -0.0038085 0.00084991 -0.0055179 -0.26677 -0.097921 0.00032627 0.00031074
0.0001934 0.00053257 0.00057995 0.00037556
0.00039193 -0.00012035 0.00010039 0.00026052 0.00031528 0.00030373 -0.1511 0.10951
0.0059883 -0.00028752 0.00078475 -0.0019444
7.342e-05 0.00041065 2.802e-05 -1.2155e-05 8.2166e-05 0.0004239 0.0059949 -0.00030299
-0.32747 -0.0098557 0.004321 0.0024584
0.00064531 -4.6721e-05 0.000545 -0.00017944 0.00062765 0.00038314 0.00074162 -0.0019642
0.0041805 0.0024397 -0.34736 -0.0016094
5420000000 -0.29806 -0.026046 0.0061516 -0.0010024 -0.00053513 -0.0037146 -5.1339e-05 -9.1842e-05
0.00064437 0.0005052 0.00028514 -0.00036142
0.006146 -0.00099618 -0.13977 0.28326 0.00022123 -0.005502 6.4177e-05 0.00014061
0.00010643 -1.9555e-05 0.00020714 -0.00016095
-0.00058068 -0.0037173 0.0001363 -0.0055085 -0.2839 -0.065279 -0.00015293 -0.00046621
0.00075031 0.00017957 0.0007962 9.3204e-05
-4.7428e-05 -0.00011792 6.3298e-05 0.0001471 -0.00017752 -0.00046897 -0.13974 0.12428
0.004942 -0.0021451 9.3668e-05 -0.0017006
0.00066628 0.00050341 0.00011578 -9.1279e-06 0.00079777 0.00018361 0.004946 -0.0021225
-0.3319 0.019933 0.0047552 0.0010648
0.00027281 -0.00027736 0.00018573 -0.0001597 0.00084813 0.00014882 0.00013369 -0.00173
0.004848 0.001041 -0.34085 0.040412
5480000000 -0.29078 0.0099756 0.0050643 -0.0019108 -0.0018928 -0.0030386 0.00036199 -6.7319e-06
0.00095457 -0.00016272 -0.00011841 -0.00016445
0.0050624 -0.0019049 -0.12636 0.29135 -0.0013525 -0.005731 2.5212e-06 0.00019076
3.2788e-05 -7.3725e-05 0.0001404 -3.3862e-05
-0.0019545 -0.003002 -0.0014464 -0.0057247 -0.28869 -0.043865 -0.00018375 0.00019064
0.00060804 -0.00026099 0.00074764 5.5958e-05
0.00038454 -2.4552e-05 1.3372e-05 0.00018071 -0.00022484 0.00016632 -0.1339 0.13506
0.0040673 -0.0032641 -0.00011123 -0.0019072
0.00093875 -0.00017411 3.9355e-05 -7.448e-05 0.00057825 -0.00023892 0.0041545 -0.0032982
-0.32169 0.048356 0.0048338 0.00043102
-0.00010788 -0.00020878 0.0001276 -0.00010143 0.00073583 1.6609e-05 -0.00020278 -0.0018807
0.0047583 0.0003688 -0.33227 0.061935
5540000000 -0.28882 0.035299 0.0041559 -0.0025218 -0.002586 -0.0019701 0.000316 -0.0003042
0.00020942 -0.00026299 -0.00040757 -3.8964e-06
0.0041775 -0.00251 -0.086642 0.3097 -0.0024951 -0.0051556 0.00043041 0.00015533
-5.2957e-05 -0.00011656 -0.00012822 -0.00037801
-0.0025915 -0.0019414 -0.0025757 -0.0051191 -0.28885 -0.022641 0.00026103 -0.00019159
0.00030546 -7.6062e-05 0.00054442 -0.00026535
0.00033823 -0.00029392 0.00040977 0.00014999 0.00027133 -0.00019243 -0.12279 0.15699
0.0028253 -0.0039915 -0.0011609 -0.0020749
0.00025135 -0.00029191 -4.1167e-05 -9.9767e-05 0.00033333 -0.0001694 0.002718 -0.0040418
-0.3088 0.082991 0.0048789 -0.0010266
-0.0003746 4.1957e-05 -0.00010854 -0.00039029 0.00057012 -0.00023405 -0.0010887 -0.0020063
0.0051259 -0.0010287 -0.32568 0.10325
5600000000 -0.27811 0.063738 0.0034787 -0.0034442 -0.0024296 -0.0017276 0.00031771 -0.00028452
0.00026903 -0.00027143 8.6803e-05 0.00052848
0.0034677 -0.0034336 -0.083641 0.32446 -0.0035223 -0.0047464 6.4706e-05 -0.00018927
-9.9867e-05 3.0078e-05 -0.00012516 -0.00021644
-0.0024485 -0.0016879 -0.0036071 -0.004683 -0.28806 0.009483 -6.0932e-05 -2.6202e-05
0.00032062 -0.00070099 0.00045023 -0.00040147
0.00033009 -0.00031328 7.8944e-05 -0.00020708 -4.713e-05 -1.991e-05 -0.11519 0.15641
0.0017253 -0.0038867 -0.00097632 -0.00095027
0.00019969 -0.00026192 -0.00010371 1.7151e-05 0.00028335 -0.00065231 0.0017605 -0.0038994
-0.2997 0.11324 0.00439 -0.0013497
0.00015122 0.00047404 -0.00017104 -0.00023438 0.00040088 -0.00055925 -0.0010706 -0.00095823
0.0043288 -0.0013613 -0.30437 0.11838
5660000000 -0.26794 0.085369 0.003269 -0.0035238 -0.0034103 -0.00071718 -0.00030365 -0.00074586
-0.00018981 -0.00053955 0.00051884 -0.00016997
0.0032699 -0.00352 -0.043403 0.31628 -0.0044714 -0.0031617 1.3152e-05 -0.00015157
0.00017829 8.0828e-05 -6.014e-05 -0.00013807
-0.0033978 -0.00065266 -0.0045388 -0.0030768 -0.29025 0.032859 -0.00011323 3.2538e-05
-0.000348 -0.0004655 0.00030072 -0.0011974
-0.00032531 -0.00074834 -4.8818e-06 -0.00015733 -0.00011895 3.722e-05 -0.10057 0.1767
0.00066223 -0.0040082 -0.0014594 -0.0011004
-0.00021287 -0.00052139 0.00021 9.7529e-05 -0.00036431 -0.00050085 0.00059813 -0.003984
-0.28674 0.14099 0.0041868 -0.0022248
0.00043766 -0.00019875 -3.5568e-05 -0.00015415 0.00028631 -0.0012111 -0.0014125 -0.00099422
0.0042216 -0.0022899 -0.29674 0.15428
5720000000 -0.25382 0.10854 0.0028123 -0.0041852 -0.0028396 0.00074572 -0.000491 -0.00023401
-0.00042315 -0.00016301 -5.5964e-05 -0.00041223
0.002815 -0.0041819 -0.015411 0.34338 -0.0054634 -0.0028061 6.9103e-05 -6.7009e-05
-0.00020764 3.524e-05 -0.00023077 0.00012429
-0.0028178 0.00077684 -0.0055155 -0.0026939 -0.28766 0.064315 0.00012378 7.6806e-05
0.0001835 0.00039047 -2.999e-05 -0.00029295
-0.00050073 -0.00023309 6.2501e-05 -8.2006e-05 0.00011506 7.6661e-05 -0.084814 0.17913
-0.00027025 -0.0034644 -0.0015626 -0.00027312
-0.00043552 -6.8867e-05 -0.00021937 5.0329e-05 0.00018211 0.00032093 -0.00021218 -0.0033964
-0.27623 0.16832 0.0041647 -0.0033839
-7.4423e-05 -0.00038452 -0.00027424 0.00013767 -6.2726e-05 -0.00030226 -0.0016158 -0.00038747
0.0040252 -0.0034069 -0.26704 0.17265
5780000000 -0.23812 0.12513 0.0015867 -0.004801 -0.0025185 0.0010718 -0.00075867 6.3516e-05
-0.0003051 -0.00036371 -9.2347e-05 -0.00033443
0.0015898 -0.0047934 -0.002445 0.33842 -0.0059522 -0.00080452 -7.3729e-05 -0.00018576
-1.8978e-05 -7.8911e-05 -9.0586e-05 -0.00019589
-0.0024846 0.0011116 -0.0059692 -0.00070395 -0.28433 0.08071 -1.6054e-05 -9.0051e-05
7.6148e-05 -8.9442e-05 -0.00033369 -0.00067031
-0.00075799 6.9013e-05 -6.7583e-05 -0.00018979 -5.0045e-06 -4.8656e-05 -0.075912 0.19478
-3.6612e-05 -0.0029657 -0.0012227 -0.00019547
-0.00024368 -0.00033304 -5.296e-05 -8.8327e-05 0.00012422 -9.5681e-05 -0.00017956 -0.0030611
-0.2665 0.189 0.0030825 -0.0034584
-0.00019241 -0.00030632 -7.4785e-05 -0.00021608 -0.00034197 -0.00062843 -0.0011584 -5.2847e-05
0.0032872 -0.003651 -0.25824 0.19475
5840000000 -0.22606 0.14695 0.00030918 -0.0054337 -0.0021464 0.0010776 -0.00016425 0.00026585
-0.00039632 0.00019908 -0.00053309 -0.00036715
0.0003142 -0.0054407 0.032582 0.34255 -0.0057408 0.00037716 -0.00021287 1.5735e-05
0.00011193 1.903e-05 -0.00016986 0.00020261
-0.0021345 0.001149 -0.0057232 0.00048376 -0.27882 0.10533 -0.00017697 4.0228e-05
7.6284e-05 -0.00075871 -0.00049102 -0.0004494
-0.0001415 0.00029121 -0.00021416 1.2355e-06 -0.00018271 2.0741e-05 -0.054073 0.19834
-0.00065589 -0.0033566 -0.0013407 0.00035743
-0.00036194 0.0001689 0.00012105 1.6883e-05 1.8397e-06 -0.00065941 -0.00060963 -0.0033799
-0.24999 0.19932 0.0025226 -0.0038752
-0.00050416 -0.0002919 -0.00014562 0.00025847 -0.00046775 -0.00055055 -0.001349 0.00026505
0.0022327 -0.0038361 -0.22404 0.21933
5900000000 -0.21202 0.15965 -0.0017732 -0.0055719 -0.0023388 0.002427 -0.00015339 4.7024e-05
0.00014951 -0.00016662 2.4038e-05 0.00025747
-0.0017704 -0.0055764 0.053316 0.34351 -0.0051655 0.0018355 1.5815e-05 -2.8941e-06
-2.6992e-05 -0.00023304 -3.361e-05 -8.7559e-05
-0.0023024 0.0024758 -0.0051356 0.0019245 -0.26282 0.12139 -3.1499e-06 -0.00012387
-0.0004103 -0.0004103 -0.00097307 -0.00021769
-0.00016158 3.5042e-05 2.8024e-05 -1.07e-05 -3.5005e-06 -0.00014237 -0.046158 0.20899
-0.00074797 -0.0033404 -0.0011128 0.0002958
0.00018496 -0.00012644 -5.2456e-05 -0.00022727 -0.00044558 -0.00042353 -0.00077391 -0.0033524
-0.22398 0.21574 0.002004 -0.0048678
5.2325e-05 0.00022698 -3.0988e-05 -0.00014202 -0.00086778 -0.00010181 -0.0011298 0.00034045
0.0021934 -0.0049553 -0.2095 0.23001
5960000000 -0.19334 0.17223 -0.0029208 -0.0040634 -0.00072355 0.0026977 -0.0001643 0.00017461
-0.00021032 9.2933e-05 -0.00012423 5.7001e-05
-0.0029172 -0.0040668 0.079154 0.34277 -0.0041886 0.0020939 -0.00015975 5.1161e-06
-4.8643e-05 9.9514e-05 8.1549e-05 0.00021059
-0.0006717 0.0027067 -0.0041536 0.0021622 -0.24979 0.14656 -3.4124e-05 -0.00013285
-0.00044247 0.00015978 -0.00048475 -0.00020347
-0.00014737 0.00016251 -0.00015013 1.7497e-06 -3.4608e-05 -0.00013748 -0.028433 0.21701
-0.0018358 -0.0031823 -0.001171 0.00095747
-0.00025417 0.00010051 -2.6697e-05 8.7736e-05 -0.00040446 0.00013623 -0.0018263 -0.0031569
-0.20521 0.23048 0.00046974 -0.0049199
-7.4796e-05 6.3997e-05 6.9764e-05 0.00024175 -0.00044461 -0.00018339 -0.0010565 0.00096088
0.00029645 -0.0051398 -0.18115 0.2569
6020000000 -0.17601 0.18908 -0.0037829 -0.003146 -0.00025124 0.0029356 -1.67e-05 0.00054352
-0.00022748 0.00037264 -9.0519e-05 0.00040354
-0.0037788 -0.0031434 0.10679 0.33613 -0.004788 0.0029873 -6.4485e-05 0.00012547
-0.00012595 0.00012212 -0.00017468 0.00017312
-0.00020211 0.0029507 -0.0047272 0.0030732 -0.23099 0.15979 -0.00029749 0.00019008
-0.00082919 5.9927e-05 -0.00046022 0.00056766
4.2754e-07 0.00053031 -6.3209e-05 0.00012941 -0.00026259 0.00021194 -0.021598 0.21393
-0.002361 -0.0032067 -0.00061411 0.00076012
-0.00021371 0.00032383 -9.5034e-05 0.00010419 -0.00077077 5.6025e-05 -0.0024615 -0.0031698
-0.17643 0.24529 3.123e-05 -0.004664
-0.00011921 0.00034284 -0.00017437 0.000189 -0.00043347 0.00060723 -0.00063608 0.00071179
0.00013209 -0.0044731 -0.155 0.25762
6080000000 -0.1554 0.19755 -0.0040168 -0.0009985 0.0011745 0.0028844 5.9188e-05 1.1301e-05
0.00010912 8.057e-05 0.00016342 -0.00012998
-0.0040084 -0.00099649 0.12901 0.33674 -0.0032768 0.0045251 -3.1474e-05 -3.0685e-05
2.2624e-05 0.00014759 0.00017826 0.00031174
0.0012385 0.0028714 -0.0032008 0.0045685 -0.21333 0.18573 0.00024696 0.00020666
-0.00035349 0.00066092 -0.00024661 0.00019823
5.9746e-05 1.2832e-05 -3.8681e-05 -2.0199e-05 0.00025331 0.00020573 -0.0045117 0.22132
-0.0037573 -0.0024594 -0.00095635 0.00078639
0.00012167 8.8397e-05 2.5259e-05 0.00016275 -0.00031088 0.00068099 -0.0037538 -0.0024734
-0.14683 0.26229 -0.00080497 -0.0052589
0.00022993 -0.00010216 0.00013813 0.0003276 -0.00014493 0.00028513 -0.0009517 0.00087918
-0.00087099 -0.0053929 -0.13261 0.27866
6140000000 -0.14022 0.21158 -0.0035654 -0.00068208 0.0015085 0.0022111 9.8949e-05 -2.9812e-05
4.981e-05 -5.3341e-05 0.00044108 -0.00013634
-0.003551 -0.00068001 0.15411 0.31958 -0.0024506 0.0052636 2.8816e-05 9.9078e-05
0.00036517 -2.2232e-05 0.00021975 0.00012808
0.0015611 0.0022114 -0.0023288 0.0053247 -0.19059 0.20658 0.00036499 -9.6716e-05
0.00016477 0.00058347 3.037e-05 0.00062828
9.0179e-05 -3.1579e-05 3.5095e-05 9.8858e-05 0.00037258 -0.00014382 0.0072258 0.2138
-0.0045138 -0.001502 -0.00047946 0.0016191
5.8974e-05 -4.1696e-05 0.00036202 -4.3594e-05 8.648e-05 0.00063965 -0.0045595 -0.001417
-0.12836 0.28355 -0.0027071 -0.0044091
0.0004029 -0.0001172 0.00026007 0.00010051 -7.9194e-05 0.00059127 -0.00037661 0.0014703
-0.0027458 -0.0042883 -0.095424 0.27839
6200000000 -0.12365 0.21796 -0.0029791 -0.00020103 0.0021409 0.0013863 0.00012973 0.00035177
-0.00023789 5.6793e-05 -6.5728e-05 -0.00022541
-0.0029794 -0.00020103 0.18348 0.31897 -0.0010151 0.0052773 4.8363e-05 0.00021465
5.2627e-05 1.5225e-05 9.8295e-05 0.00010811
0.0021475 0.0013295 -0.00092157 0.0053247 -0.17076 0.22147 0.00011801 -0.00031083
0.00054069 0.00015085 0.00024157 0.00019651
0.00011631 0.00035643 4.0135e-05 0.00020569 0.00011919 -0.00031597 0.021787 0.22236
-0.0045683 -0.00024788 0.00012259 0.0012269
-0.00019115 4.7693e-05 5.5353e-05 3.805e-05 0.00053992 6.8278e-05 -0.0045501 -0.00023584
-0.11568 0.29119 -0.0032197 -0.0039831
-0.00012058 -0.00024053 0.00012963 0.00013036 0.00033488 0.00019243 9.3331e-05 0.0012673
-0.0031001 -0.0040285 -0.081121 0.28922
6260000000 -0.10981 0.231 -0.0031007 0.00080917 0.0020857 0.00078763 0.00028541 -7.3897e-05
0.00015235 0.00029961 -0.00012588 8.9246e-05
-0.0030912 0.00080309 0.19982 0.30357 -0.00016866 0.005363 1.9365e-05 -7.1583e-05
-6.4073e-05 -7.9669e-05 0.00023556 8.2557e-05
0.0021077 0.00074967 -6.7701e-05 0.0053835 -0.15051 0.24214 3.7708e-05 -4.0854e-05
0.00026635 -5.1451e-05 0.00021909 0.00024939
0.00026712 -8.3792e-05 1.7096e-05 -7.6694e-05 4.4955e-05 -4.42e-05 0.03601 0.21774
-0.0043759 0.0011856 0.00047655 0.0013248
0.00016551 0.00028981 -5.5728e-05 -6.9221e-05 0.00025033 -0.00015261 -0.0043798 0.0012256
-0.090517 0.29119 -0.0040231 -0.0027944
-5.0098e-05 0.00012024 0.00023847 0.00016515 0.00022802 0.00021318 0.00057666 0.0012928
-0.0041036 -0.002804 -0.036652 0.28895
6320000000 -0.094528 0.23575 -0.0025833 0.0013956 0.002251 -0.00032955 4.6794e-05 7.1478e-05
-0.00034757 0.0003569 -0.00018215 0.00022108
-0.00258 0.0013833 0.22621 0.29576 0.0017281 0.0057083 5.3512e-05 0.00012082
2.021e-06 -0.00010045 0.00011314 -5.918e-05
0.002265 -0.00036037 0.0018407 0.0056831 -0.13185 0.25295 -0.00019832 -0.00026741
0.00038555 -4.3586e-05 0.00037293 0.00020081
2.8191e-05 8.4078e-05 5.735e-05 0.0001221 -0.00018048 -0.00025555 0.035612 0.21988
-0.0039923 0.0018654 0.00084826 0.00071698
-0.00042177 0.00035741 -1.3986e-06 -0.00010064 0.00036531 -6.2439e-05 -0.0039635 0.0019189
-0.066037 0.303 -0.0049106 -0.0018036
-0.0001442 0.00015157 0.00011164 -7.5365e-05 0.00040163 0.00015991 0.00075865 0.00073652
-0.0048202 -0.0017259 -0.026404 0.28915
6380000000 -0.075252 0.24166 -0.0018938 0.001847 0.001658 -0.00049443 -4.179e-07 -3.6839e-05
0.00027161 0.00019004 3.814e-05 0.00018331
-0.0018899 0.0018344 0.24359 0.27654 0.0029923 0.00423 -0.00014431 -5.3185e-05
-0.00019699 -0.00017159 -0.00013913 -0.00025941
0.0016397 -0.00050736 0.0030688 0.0041907 -0.10401 0.26891 -0.00013839 0.00011419
0.00041647 -6.4002e-05 0.00046635 0.00025506
-9.1239e-07 -4.1446e-05 -0.00014725 -7.0352e-05 -0.00014982 0.00013663 0.056173 0.20942
-0.0031367 0.003362 0.00080661 0.0008368
0.00027641 0.00014006 -0.00018971 -0.00016948 0.00042789 -0.00011886 -0.0031043 0.0033396
-0.044984 0.29497 -0.0046828 -8.5352e-05
0.00012215 0.00010527 -0.00013289 -0.00024861 0.00052671 0.00018775 0.00085451 0.00078782
-0.0047117 -0.00028001 0.014238 0.29166
6440000000 -0.054181 0.25385 -0.00087741 0.0024056 0.0017692 -0.00079091 0.00038905 -0.00010763
0.00029575 -0.00043971 -0.00027506 -0.00026722
-0.00088855 0.0023978 0.26328 0.26392 0.0032991 0.0030493 0.00010248 -3.4453e-05
-0.000134 -9.6752e-05 -0.00017455 -0.00034006
0.0017564 -0.0007901 0.0033643 0.0030105 -0.088032 0.28491 -0.00018445 0.0003051
-0.00029641 -4.0586e-05 0.00057957 -0.00041161
0.00037472 -8.8842e-05 0.00010432 -3.2036e-05 -0.00018489 0.00030493 0.057912 0.20681
-0.0019346 0.0038333 0.00098676 0.00072628
0.00030341 -0.00045225 -0.00016207 -5.5622e-05 -0.00028823 7.2042e-07 -0.0019294 0.0038714
-0.0044503 0.30208 -0.0044975 0.0011556
-0.00032887 -0.00022775 -0.00017608 -0.00036507 0.0004846 -0.00041705 0.00094235 0.0006985
-0.004486 0.0014362 0.024597 0.27688
6500000000 -0.034399 0.25484 -0.00017016 0.001964 0.0013171 -0.0009371 0.00017171 -0.00010181
7.2339e-05 0.00013302 -7.9198e-05 0.00035146
-0.00016404 0.0019509 0.28979 0.23796 0.0036226 0.0025988 0.00010703 4.9657e-05
0.00017852 0.00017531 0.00016402 -5.9114e-05
0.0012755 -0.0009738 0.0036793 0.0025228 -0.075416 0.28244 3.4172e-05 -2.5247e-05
0.00010187 -0.0001076 -9.6054e-05 -0.00036208
0.00016295 -0.00011268 0.00010592 5.2159e-05 2.6924e-05 -2.087e-05 0.082499 0.20175
-0.00044189 0.0040494 0.0010006 0.0003895
4.9629e-05 0.00015463 0.00015832 0.00016816 5.0891e-05 -0.00010481 -0.00037611 0.0040831
0.018508 0.30586 -0.0034554 0.0023057
-5.3752e-05 0.00034077 0.00015494 -6.6999e-05 -0.00011269 -0.00035318 0.0010563 0.00038561
-0.0034552 0.0019554 0.062638 0.27996
