# Supplementary material for: Early Detection of Alzheimer’s Disease via Machine Learning-Based Microwave Sensing: An Experimental Validation
Source: Sensors (Basel). 2025 Apr 25;25(9):2718. doi: 10.3390/s25092718 (PMC12074295; doi:10.3390/s25092718)
Supplement: Supplementary file 1 [file sensors-25-02718-s001.zip › measurements_paper_sensors/26 febbraio - PART1/set10 H/CSF_H_m7.s6p]

!Keysight Technologies,M9804A,MY58100912,A.14.10.03
!Date: Thursday, April 27, 2023 10:28:33
!Correction: S11(C  6-Port  ) 
!S12(C  6-Port  ) 
!S13(C  6-Port  ) 
!S14(C  6-Port  ) 
!S15(C  6-Port  ) 
!S16(C  6-Port  ) 
!S21(C  6-Port  ) 
!S22(C  6-Port  ) 
!S23(C  6-Port  ) 
!S24(C  6-Port  ) 
!S25(C  6-Port  ) 
!S26(C  6-Port  ) 
!S31(C  6-Port  ) 
!S32(C  6-Port  ) 
!S33(C  6-Port  ) 
!S34(C  6-Port  ) 
!S35(C  6-Port  ) 
!S36(C  6-Port  ) 
!S41(C  6-Port  ) 
!S42(C  6-Port  ) 
!S43(C  6-Port  ) 
!S44(C  6-Port  ) 
!S45(C  6-Port  ) 
!S46(C  6-Port  ) 
!S51(C  6-Port  ) 
!S52(C  6-Port  ) 
!S53(C  6-Port  ) 
!S54(C  6-Port  ) 
!S55(C  6-Port  ) 
!S56(C  6-Port  ) 
!S61(C  6-Port  ) 
!S62(C  6-Port  ) 
!S63(C  6-Port  ) 
!S64(C  6-Port  ) 
!S65(C  6-Port  ) 
!S66(C  6-Port  ) 
!S6P File: Measurement: :
# Hz S  RI   R 50
500000000 -0.32688 -0.064767 -0.010679 -0.0017503 -0.0084202 0.012531 -0.0045909 0.011984
0.013501 0.0064493 -0.0048846 0.009422
-0.010476 -0.001513 -0.40979 -0.074928 0.0082503 -0.010895 0.00082109 0.01181
0.0094506 0.0029606 0.0010123 0.014262
-0.0086213 0.01238 0.007897 -0.010619 -0.25745 0.19065 0.0063941 0.0033792
-0.0019077 0.0078907 0.00065087 0.012589
-0.0038272 0.011839 0.00089166 0.011848 0.0064094 0.0028511 -0.32605 0.040883
-0.020655 -0.004961 0.017161 0.026543
0.012817 0.0060294 0.0087611 0.0029 -0.0015279 0.008188 -0.020689 -0.004845
-0.2196 -0.23388 -0.028523 0.0042935
-0.0050713 0.0088769 0.00054643 0.014204 0.00039724 0.012177 0.016936 0.026891
-0.028826 0.0038846 -0.25925 -0.14614
560000000 -0.31697 0.10407 -0.021585 -0.06718 0.0002848 0.013057 0.0054656 0.010491
0.010773 0.0035697 0.0114 0.010128
-0.021293 -0.066933 -0.37068 0.090237 -0.041678 -0.039294 0.01401 0.0028808
-0.013873 -0.0045423 0.0037961 -0.0015981
9.9142e-05 0.013404 -0.041409 -0.038987 -0.18203 0.24029 -0.00052951 -0.0051876
0.018011 0.0057557 0.0074842 -0.0052749
0.0058706 0.010638 0.014636 0.0040102 -0.00065494 -0.0052555 -0.30371 0.13087
0.0054138 -0.021665 0.0061216 -0.021613
0.011152 0.0050431 -0.013127 -0.0052386 0.018389 0.0060591 0.0055034 -0.021492
-0.29946 -0.053356 0.012011 -0.050073
0.011797 0.0092285 0.0041933 -0.0012215 0.0078417 -0.0056407 0.005824 -0.021895
0.011799 -0.050195 -0.32955 0.0069518
620000000 -0.27552 0.080986 -0.023397 0.0088717 0.003339 0.0088521 0.0079679 -0.0040415
0.011795 -0.0019474 0.00047626 -0.00096334
-0.023321 0.0088305 -0.3997 0.035667 -0.018914 0.00013299 -0.001718 -0.002068
0.012263 -0.0054414 0.0010739 -0.0030039
0.0034403 0.009182 -0.018985 0.00012063 -0.15467 0.25021 -0.0013256 -0.004979
-0.0035926 -0.0033386 0.0083417 -0.0033172
0.0084129 -0.0042296 -0.0014048 -0.002093 -0.0012525 -0.0051732 -0.26313 0.14102
-0.038753 -0.02114 0.011895 0.027851
0.012385 -0.00067279 0.012044 -0.0052576 -0.0038112 -0.0027668 -0.038631 -0.021258
-0.21543 -0.086288 -0.043386 0.013124
0.00031386 -0.0020208 0.00083498 -0.0029546 0.0087717 -0.0033341 0.012305 0.027847
-0.043342 0.012466 -0.24456 -0.03239
680000000 -0.24165 0.17357 -0.026059 -0.015178 0.0046277 0.0054228 0.001328 -0.0070295
-0.0021947 -0.012106 0.0052571 -0.0063636
-0.026182 -0.015197 -0.39025 0.13753 -0.032627 -0.0021817 -0.0018764 -0.00020894
-0.0013963 -0.0098697 -0.0010574 -0.0013287
0.0047771 0.0054327 -0.032561 -0.0021084 -0.10766 0.27284 -0.00080366 2.8634e-05
-0.0013803 0.0005351 -0.0030824 -0.0086955
0.0015689 -0.0070916 -0.0018073 -0.00035194 -0.00071667 0.00012755 -0.21953 0.19315
-0.022294 -0.0074706 -0.0090794 -0.011506
-0.0022763 -0.011462 -0.0017687 -0.0098468 -0.001295 0.00057429 -0.022587 -0.0073828
-0.28272 0.0136 -0.0056486 -0.0074214
0.0054205 -0.0066075 -0.0009407 -0.0017794 -0.0029129 -0.0087086 -0.0089492 -0.011436
-0.0056183 -0.0071102 -0.26225 0.075282
740000000 -0.19497 0.16686 -0.041227 0.026264 0.01376 -0.0038646 0.00013148 -0.0038021
-0.0037443 -0.0025042 -0.0063999 0.0029868
-0.041169 0.026468 -0.33657 0.15755 -0.037121 0.034121 0.00031249 -0.005802
-0.012295 0.0069762 -0.001472 -0.0059116
0.013712 -0.0039398 -0.03724 0.034295 -0.074577 0.27332 -0.0017038 0.0031615
-0.0015241 -0.0049553 -0.001569 0.00038407
-0.00018231 -0.0038428 -9.6596e-05 -0.0058703 -0.00168 0.0030834 -0.20312 0.20037
-0.041843 -0.0097008 0.022526 0.016236
-0.0045753 -0.001969 -0.012564 0.0069237 -0.0012298 -0.0049744 -0.041786 -0.0095687
-0.18164 0.048257 -0.043656 -1.4302e-05
-0.0065395 0.0032245 -0.0013065 -0.0057421 -0.0021369 0.00040253 0.022294 0.016491
-0.043223 0.0002277 -0.2522 0.077731
800000000 -0.16615 0.21301 -0.022643 0.016003 0.0056896 -0.010226 -0.0044689 -0.0024667
-0.0037662 0.0018971 0.0047386 5.773e-05
-0.022581 0.016042 -0.34485 0.22846 -0.0088858 0.034258 -0.0021424 0.002156
-0.00042408 0.0023724 0.00084957 0.0052809
0.0054956 -0.010302 -0.0089282 0.034329 -0.036176 0.29913 0.0011631 0.0012977
-6.6452e-05 0.0032701 -0.0016945 0.00063279
-0.0045346 -0.0024757 -0.002094 0.0019888 0.0011619 0.0012569 -0.17421 0.22747
-0.028783 0.012739 0.014281 -0.010839
-0.0035648 0.001931 -0.00040783 0.0025797 -6.0278e-05 0.0034155 -0.028852 0.012988
-0.2324 0.071423 -0.017338 0.020899
0.0044284 0.00023575 0.00091269 0.0051672 -0.001232 0.00056671 0.014569 -0.010985
-0.017458 0.020946 -0.2488 0.12891
860000000 -0.13229 0.23426 -0.01823 0.030489 -0.0031081 -0.0099299 -0.0020323 0.00052116
0.0040759 0.0052182 -0.0038383 -0.003088
-0.018335 0.030401 -0.2981 0.27293 0.0073282 0.034415 0.0001304 0.0020813
0.0037458 0.00042171 0.003582 0.00034651
-0.0031084 -0.01004 0.0074383 0.034416 0.011824 0.30931 -0.00045762 -0.00046379
0.0025942 -0.0015296 0.0016587 0.0042376
-0.0019166 0.00064903 0.00017247 0.0019339 -0.00044374 -0.00044989 -0.13792 0.23921
-0.018355 0.01724 -0.0068688 -0.0094435
0.004071 0.0054252 0.0038158 0.00053828 0.0026225 -0.001639 -0.018094 0.017184
-0.17675 0.13246 -0.027396 0.016064
-0.0035867 -0.0033722 0.003476 0.00026309 0.0015353 0.0041262 -0.0069353 -0.009528
-0.027205 0.016235 -0.19735 0.17803
920000000 -0.10951 0.25818 0.004261 0.039131 -0.0092693 -0.0045879 -0.0019197 0.0014803
0.0001936 0.0017854 0.0032558 -0.0011545
0.0043535 0.039135 -0.27117 0.29507 0.027828 0.02306 0.0014998 0.0011161
0.0071946 6.0174e-05 0.0041808 -0.0030906
-0.0092176 -0.0045589 0.027958 0.022979 0.058065 0.3116 0.0017495 -8.9905e-05
0.00053328 -0.00042216 0.00092156 -0.0014894
-0.0017897 0.0016483 0.0014676 0.001049 0.0017915 -9.8268e-05 -0.114 0.25618
-0.012514 0.030664 0.0040587 -0.0067709
0.00017147 0.0016328 0.0070992 0.00015776 0.00048194 -0.00029478 -0.012677 0.030818
-0.17016 0.1372 -0.0031417 0.028809
0.0032837 -0.0012592 0.0039771 -0.0030589 0.00094721 -0.0015449 0.0043065 -0.0067402
-0.003106 0.028705 -0.20777 0.19116
980000000 -0.06355 0.27944 0.016347 0.030507 -0.0093388 0.0046239 0.0017537 0.0036529
0.0037887 -0.001567 -0.003649 -0.0027871
0.016363 0.03048 -0.2195 0.33207 0.032936 0.0054304 0.0018989 -7.3566e-05
0.0016814 -0.0062109 -0.0004299 -0.0025556
-0.0093307 0.0046116 0.033009 0.0053423 0.10448 0.30645 0.00045948 -0.0010977
0.00044538 -0.0017545 0.0014195 -0.00031699
0.0017533 0.0036429 0.0018281 -0.00018876 0.00046399 -0.0011048 -0.075778 0.26753
0.0064608 0.030287 -0.0093853 -0.0078827
0.0038875 -0.0015305 0.0020702 -0.0060713 0.00037957 -0.0017467 0.0066251 0.030172
-0.13946 0.17216 0.0045003 0.020442
-0.003659 -0.0028366 -0.00052374 -0.0027058 0.0013886 -0.00024988 -0.0095386 -0.0079337
0.0046194 0.02067 -0.16685 0.23921
1040000000 -0.022829 0.28987 0.032949 0.020063 -0.0011784 0.0074682 0.002498 0.00060668
0.00041125 -0.0033583 -0.00026698 -0.0014327
0.032933 0.020053 -0.18485 0.34671 0.029685 -0.014203 0.0014761 -0.0016985
-0.0023093 -0.0025357 -0.0011723 -0.0029271
-0.0011171 0.0074588 0.029705 -0.0143 0.15088 0.29403 -0.00054076 -0.0013868
-0.0015421 -0.0010255 -0.00065034 -0.0011691
0.0025748 0.00071895 0.001491 -0.00172 -0.00053184 -0.0013809 -0.04862 0.27775
0.018381 0.019487 -0.0021657 0.0012913
0.00064303 -0.0033536 -0.0023221 -0.0023813 -0.0015272 -0.00099189 0.018228 0.019466
-0.1078 0.18103 0.013365 0.020115
-0.00036467 -0.0014122 -0.0013349 -0.0029165 -0.00070576 -0.0011269 -0.0020775 0.0014702
0.013185 0.019981 -0.14591 0.2601
1100000000 0.021902 0.30013 0.036656 -0.0026831 0.0034141 0.0041453 0.0025458 -0.00096429
-0.0023485 -0.003168 -0.0042627 -0.00015851
0.0366 -0.0027011 -0.14121 0.36659 0.015561 -0.027481 -3.1487e-05 -0.0017925
-0.0035666 -0.00096246 -0.0037441 -0.00055005
0.0034342 0.0041414 0.015506 -0.027569 0.19749 0.27492 -0.0017145 0.00031174
-0.0016912 0.00074579 -0.0010874 -0.00045829
0.0025264 -0.001016 -0.00010596 -0.0018488 -0.0017658 0.00033375 -0.0086208 0.28313
0.024483 0.0064691 -0.0027809 3.3089e-05
-0.002377 -0.0031073 -0.0034725 -0.00098261 -0.0016567 0.00065535 0.02451 0.0064868
-0.088902 0.19759 0.019654 0.0093433
-0.0042099 -0.00011747 -0.0036323 -0.00058038 -0.0010707 -0.00042961 -0.0028267 -5.7511e-05
0.019653 0.0094702 -0.10108 0.29273
1160000000 0.073177 0.29742 0.025155 -0.019958 0.0033678 -0.00064227 -0.00010687 -0.0024804
-0.0040265 -0.00086636 -0.0010665 0.0042002
0.025203 -0.019861 -0.097551 0.37175 -0.0034031 -0.028707 -0.0016132 -0.0015483
-0.0027373 0.002438 -0.0014588 0.0020425
0.0033549 -0.0006368 -0.0035111 -0.028737 0.24102 0.24516 -0.00061305 0.0016808
-0.00049198 0.0017861 -0.00097899 0.00026847
-0.00013273 -0.0024515 -0.001634 -0.0015361 -0.00062804 0.0017035 0.030301 0.28051
0.021784 -0.0096292 -0.0037056 0.0049989
-0.0040865 -0.0009021 -0.0027889 0.0024083 -0.00046406 0.0018564 0.021734 -0.009655
-0.05492 0.20837 0.019555 0.0010437
-0.0011735 0.0043122 -0.0015386 0.0020971 -0.0009184 0.0002514 -0.0037663 0.0051756
0.019206 0.00099377 -0.053449 0.29626
1220000000 0.11686 0.28866 0.012173 -0.02991 -0.0011114 -0.001416 -9.1386e-07 -0.00099455
-0.0028 0.0022285 0.0011136 0.0020179
0.012119 -0.029951 -0.053364 0.38654 -0.016571 -0.021122 -0.0024634 0.00050405
8.4306e-06 0.0030348 -0.000839 0.0019538
-0.001126 -0.0014075 -0.016681 -0.021075 0.2808 0.2072 0.00085119 0.0014703
0.00058979 0.001108 0.00023935 0.00061079
-7.4583e-05 -0.0010467 -0.0025045 0.00051094 0.00087047 0.0014965 0.070093 0.27286
0.011299 -0.016296 0.0023096 0.0016708
-0.0028246 0.0022144 5.0514e-05 0.0030519 0.00058092 0.0010832 0.011279 -0.016292
-0.032925 0.21998 0.015015 -0.012306
0.0011774 0.0020745 -0.00083294 0.0019872 0.00019987 0.00060114 0.0022701 0.0015729
0.015144 -0.012271 -0.023282 0.31488
1280000000 0.1677 0.26932 -0.0066786 -0.02923 -0.0018863 0.0017505 -0.0010516 -0.0020762
-0.00098485 0.0033621 0.0026373 0.001329
-0.0066004 -0.029179 -0.0065998 0.37869 -0.02361 -0.0082353 -0.00085557 0.0014078
0.0016978 0.0017564 0.00062473 0.0019816
-0.0018982 0.0017495 -0.023685 -0.0081553 0.31247 0.16398 0.0014085 -0.00016119
0.0010322 0.00024342 0.00022105 0.000349
-0.0010293 -0.0020481 -0.00084264 0.0014134 0.0014139 -0.00015695 0.10676 0.257
0.0019741 -0.018928 1.0981e-05 0.00010851
-0.00096658 0.0033699 0.0016928 0.0017987 0.0010827 0.0002853 0.0018807 -0.019034
0.0036931 0.22577 0.0038303 -0.015367
0.0026047 0.0013472 0.00065984 0.0020719 0.00024014 0.00034302 -6.0224e-05 0.00019032
0.00374 -0.015476 0.024501 0.31853
1340000000 0.20504 0.23747 -0.016692 -0.020013 0.00035855 0.0041367 -0.0018842 -0.00080029
0.001401 0.002852 0.0018409 -0.0013785
-0.016692 -0.01996 0.03258 0.37208 -0.02091 0.0044206 -0.00016681 0.0019155
0.0018826 0.00089363 0.0011927 0.00080104
0.0003917 0.0041386 -0.020913 0.0045271 0.3354 0.11649 0.0008344 -0.00091554
0.0005684 -0.0004935 0.00012874 0.00019121
-0.001879 -0.0007254 -0.00013839 0.0019325 0.00080095 -0.00094126 0.14009 0.23752
-0.0074721 -0.016747 0.0010952 0.00046345
0.0014671 0.0028371 0.0018823 0.0007931 0.00053741 -0.00055328 -0.0074884 -0.016692
0.032976 0.22402 -0.0028051 -0.014157
0.0018143 -0.0014141 0.0011759 0.00074151 0.00013618 0.00021645 0.0011053 0.00049356
-0.0027543 -0.014113 0.06226 0.31514
1400000000 0.24 0.20121 -0.023371 -0.0087344 0.0047808 0.0030749 -0.0021283 0.00076105
0.002572 0.00098201 0.00044365 -0.0013195
-0.02331 -0.0087647 0.071265 0.36034 -0.014217 0.012316 0.0012441 0.001345
0.0011639 -0.0006435 0.0011257 0.00022535
0.0047793 0.0030464 -0.014163 0.012421 0.34963 0.062682 -1.4742e-05 -0.001289
0.00017307 -0.0002173 0.0003239 0.00024288
-0.002171 0.00075953 0.00125 0.0013353 2.7279e-06 -0.0012755 0.17013 0.20911
-0.013744 -0.010289 -0.00088288 -0.00038844
0.0025753 0.0010148 0.0011396 -0.00064972 0.00023337 -0.00016343 -0.013786 -0.010202
0.066511 0.22262 -0.0095567 -0.009172
0.00040232 -0.0013812 0.0012119 0.0002552 0.00028677 0.00027234 -0.00088134 -0.00045302
-0.0095401 -0.0091901 0.10789 0.30597
1460000000 0.26387 0.15831 -0.020705 0.0037765 0.0051738 -0.0015759 -0.0014766 0.0017506
0.0021821 -0.00039045 -0.00022014 -0.00084603
-0.020685 0.0037754 0.10602 0.33897 -0.0052686 0.014961 0.0016427 0.00027202
0.0011001 -0.0012694 0.0012551 -0.00053154
0.0051703 -0.0016049 -0.0051959 0.015032 0.35614 0.0075886 -0.001033 -0.0010581
0.0003336 -0.00017435 0.0007254 -0.0003311
-0.0014393 0.0017832 0.001663 0.00022392 -0.0010519 -0.0010827 0.19715 0.18032
-0.015114 -0.0038152 -0.00094295 0.0018394
0.0021592 -0.00041539 0.0010643 -0.0012827 0.00027378 -0.00018839 -0.015078 -0.0038283
0.095823 0.21079 -0.011647 -0.0030882
-7.6736e-05 -0.00086256 0.0011975 -0.00047975 0.00068841 -0.000331 -0.00093106 0.0018959
-0.011632 -0.0030556 0.14139 0.28611
1520000000 0.27765 0.1177 -0.015472 0.0095287 0.003153 -0.003963 0.0001139 0.0026783
0.0023593 -0.0018543 -0.0011964 -0.00019318
-0.015463 0.0095263 0.14043 0.32566 0.0021954 0.01224 0.001695 -0.00065344
0.00020262 -0.0010405 0.00034685 -0.00098463
0.0031466 -0.0039803 0.0022516 0.012254 0.34907 -0.04906 -0.00073969 -0.00029969
0.00074879 -0.00091817 0.00010846 -0.0001
0.00019105 0.0026071 0.0016964 -0.00067638 -0.00076016 -0.00029342 0.22134 0.14233
-0.014977 0.0017364 0.0014199 0.002083
0.0023053 -0.0018943 0.00021013 -0.0010445 0.00073445 -0.00090551 -0.015036 0.0017749
0.12435 0.20056 -0.011794 0.0011658
-0.0011352 -0.00017851 0.00038149 -0.00099091 0.00011101 -0.00016981 0.00142 0.0020474
-0.011715 0.0011951 0.17534 0.26807
1580000000 0.28855 0.072063 -0.0089898 0.013299 -0.0011371 -0.0045074 0.0015669 0.0017669
-0.00022159 -0.0022988 -0.00024403 0.00042215
-0.0089594 0.01326 0.16866 0.30098 0.0054066 0.0071001 0.00060962 -0.0015631
-0.00040454 -0.0011887 -0.00022318 -0.00079499
-0.0011692 -0.0045151 0.0054602 0.0070993 0.32865 -0.10672 -0.0014232 0.00021966
-0.00033956 -0.0014458 0.00024292 -0.00053963
0.0015401 0.0018383 0.00058899 -0.0015816 -0.001451 0.00018963 0.23598 0.1028
-0.011832 0.0070196 0.0021756 0.00083919
-0.00021724 -0.0022469 -0.00041571 -0.0011891 -0.00036426 -0.0014484 -0.011785 0.0070634
0.14976 0.1854 -0.0092801 0.0074334
-0.00027249 0.00049568 -0.00022627 -0.00073953 0.00028324 -0.00047853 0.0022032 0.00086197
-0.0093541 0.0074996 0.20869 0.24234
1640000000 0.29188 0.031195 -0.0020724 0.012384 -0.0028504 -0.0023064 0.0027161 0.00099367
-0.00057523 -0.0017124 -0.00036086 0.00048734
-0.0021043 0.012373 0.19855 0.27698 0.0054539 0.0021913 -0.00051447 -0.0018487
-0.00093938 -0.000569 -0.00041279 -0.00068408
-0.0028493 -0.0022599 0.0054782 0.0021788 0.29927 -0.15578 -0.00076507 0.0011862
-0.0011017 -0.001128 -0.00015428 -0.00042672
0.002766 0.0010199 -0.00051483 -0.001835 -0.00076157 0.0011994 0.24909 0.053635
-0.0078046 0.0084146 0.0025195 -0.00064956
-0.00059334 -0.0016953 -0.00092746 -0.00056769 -0.0010749 -0.0011081 -0.0077927 0.0083692
0.17357 0.16461 -0.0045184 0.0094267
-0.00031725 0.00047122 -0.00044877 -0.00072574 -0.0001614 -0.00046666 0.0024824 -0.00062739
-0.004528 0.0093938 0.23492 0.21258
1700000000 0.28643 -0.013774 0.0014511 0.0098495 -0.0034609 0.00031122 0.0031196 -0.0012151
-0.0021218 -0.00078087 0.00056199 0.00037855
0.0014472 0.0098632 0.21773 0.24561 0.0028082 -0.00041907 -0.0014735 -0.00071054
-0.00087508 -0.00015712 -0.00081991 -0.00047231
-0.0034955 0.00032759 0.0027846 -0.00043384 0.25561 -0.19475 4.9777e-05 0.0015752
-0.0021841 -0.0002266 -0.00040478 -0.00086175
0.0030662 -0.0012859 -0.0014939 -0.00071798 4.035e-05 0.0016212 0.2463 0.0031743
-0.0050369 0.0094571 0.0017297 -0.0021844
-0.0021167 -0.00072101 -0.00084794 -0.00015801 -0.0021867 -0.00019004 -0.0050524 0.0094518
0.19348 0.14726 0.00024255 0.0096367
0.00059243 0.00037318 -0.00083441 -0.00045749 -0.00042594 -0.00084822 0.0017663 -0.0021277
0.00029729 0.0095491 0.25303 0.17919
1760000000 0.27559 -0.062641 0.0041277 0.0067228 -0.0020291 0.0012996 0.0013156 -0.0034953
-0.0013039 0.00050222 0.00031677 -0.00055522
0.0041068 0.0067119 0.24405 0.20607 0.00020103 -0.0017255 -0.0012708 3.2287e-05
-0.0012332 0.000971 -0.000594 0.00028522
-0.0019824 0.0013064 0.0001678 -0.0017241 0.20687 -0.22687 0.0010649 0.0013568
-0.0012076 0.0015038 -0.0013414 -0.00067144
0.0013238 -0.0034686 -0.0012896 5.5093e-05 0.0010642 0.0013955 0.23733 -0.049118
-0.0014886 0.0089297 -0.0002125 -0.0025439
-0.001308 0.00052324 -0.0012323 0.00096514 -0.001211 0.0014915 -0.0014952 0.0089627
0.20987 0.11499 0.0042622 0.0070944
0.00034747 -0.00059358 -0.00056944 0.00031977 -0.0013298 -0.00067231 -0.00021448 -0.0025248
0.0043064 0.0071303 0.2667 0.14181
1820000000 0.25259 -0.10031 0.0045513 0.0031152 0.00026694 0.0023792 -0.00086841 -0.0031117
-0.0012793 0.00091333 -0.0001386 -0.00014143
0.0045436 0.0031012 0.25516 0.17657 -0.002004 0.00014405 -0.001479 0.00097286
-7.6147e-05 0.0013202 -0.00067022 0.0004227
0.00022828 0.0023837 -0.0020221 0.00016293 0.15688 -0.24138 0.0017427 0.00072476
-0.00032514 0.0023799 -0.001685 0.00017947
-0.0009046 -0.0031067 -0.0014395 0.001013 0.0017057 0.00065922 0.20747 -0.096712
0.00037445 0.007785 -0.0017364 -0.0017993
-0.0012493 0.00094671 -9.0984e-05 0.0013157 -0.00026396 0.0023956 0.0003925 0.0076885
0.23008 0.088574 0.0051518 0.0033096
-0.00014919 -7.0228e-05 -0.00065335 0.00044169 -0.0016554 0.00018637 -0.0017636 -0.0016914
0.0051415 0.0032764 0.27054 0.10689
1880000000 0.21839 -0.14162 0.0023767 0.00074271 -0.00041586 0.0023179 -0.0028378 -0.0023483
-0.00026136 0.001752 0.0001872 -0.0004623
0.0023933 0.00075829 0.25971 0.12986 -0.0039049 0.0028072 -0.00024429 0.0018698
0.0006204 0.0014487 2.8644e-05 0.0010497
-0.00038179 0.0022708 -0.0038945 0.0028112 0.10531 -0.24963 0.0021912 -0.001065
0.0016691 0.0020636 -0.00091047 0.0015106
-0.0029052 -0.0022883 -0.00027013 0.0019171 0.0021899 -0.0010518 0.16637 -0.13737
0.0014549 0.0055987 -0.0024352 0.000473
-0.00028044 0.0017806 0.00063456 0.0014611 0.0016895 0.0020484 0.0014869 0.0055172
0.23664 0.058646 0.0052105 0.0013675
0.00021312 -0.00039899 2.6818e-05 0.0010303 -0.00092876 0.0015192 -0.0024289 0.00036386
0.0052116 0.0013683 0.27172 0.072746
1940000000 0.17933 -0.16782 0.00024327 -0.0011123 0.0017302 0.0017119 -0.0038177 0.00019782
0.0012857 0.00094523 -0.00042191 -0.00060573
0.00023934 -0.0010995 0.26114 0.09877 -0.0018792 0.0057058 0.0010842 0.0013087
0.0021231 0.00045791 0.00099139 0.00031951
0.0017393 0.0017138 -0.0018457 0.0057111 0.061502 -0.24126 0.00059116 -0.002628
0.0023765 0.00036541 0.00038449 0.0017487
-0.0038346 0.0002353 0.0011055 0.0013028 0.0005515 -0.0026321 0.1135 -0.16786
0.00081312 0.0038737 -0.0015446 0.0015852
0.0012947 0.00087732 0.0021064 0.00041295 0.002348 0.0003365 0.00087908 0.0038465
0.24254 0.022181 0.0039621 -0.0024649
-0.0005484 -0.0006315 0.0010201 0.00041917 0.00039785 0.0017507 -0.0014676 0.0017654
0.0039799 -0.0024841 0.26151 0.037179
2000000000 0.1337 -0.18302 -0.0034624 0.00093186 0.0028572 0.0013796 -0.0025048 0.0036227
0.00093348 0.00039599 -0.00072709 0.00041157
-0.0034725 0.00092029 0.24787 0.063428 -0.00061105 0.0078482 0.001627 0.0003011
0.0012684 -0.0014321 0.00047892 7.5894e-05
0.0028402 0.0013517 -0.00056756 0.0078755 0.0202 -0.22752 -0.0015684 -0.0015321
0.0020423 -0.0010253 0.0017392 0.0014068
-0.0024543 0.0036984 0.001689 0.00021999 -0.0016879 -0.0015007 0.060306 -0.17777
-0.00059467 0.0033619 -6.9777e-06 0.002158
0.00095256 0.00044574 0.0012579 -0.0014463 0.001908 -0.0010292 -0.00057123 0.0034357
0.24111 -0.010689 0.0007062 -0.0034787
-0.00064643 0.00044874 0.0004402 6.3559e-05 0.001815 0.0014055 2.6279e-05 0.0021189
0.00075761 -0.0033809 0.24977 0.0092905
2060000000 0.086441 -0.19113 -0.0043337 0.0031578 0.0030204 -0.00069161 0.0007723 0.0034286
0.001691 -0.00052587 -0.00015123 0.0010972
-0.0043084 0.0031143 0.23457 0.034412 0.0046131 0.0088921 0.00094701 -0.00068916
0.00048008 -0.001688 0.0007309 -0.00025571
0.0030525 -0.00070533 0.0046316 0.0088862 -0.012951 -0.2093 -0.0020172 0.00041582
0.00059101 -0.002319 0.0029029 0.00025369
0.0006973 0.0033839 0.00094901 -0.00071672 -0.0020971 0.00034391 0.0083002 -0.17438
-0.0019116 0.0044648 0.0011868 0.00084022
0.001612 -0.00070668 0.00052593 -0.0017216 0.00061884 -0.0023648 -0.0017702 0.0043502
0.22799 -0.049238 -0.00090171 -0.0041145
-0.00026019 0.0011387 0.00076109 -0.00025867 0.0030145 0.00034448 0.001035 0.00087637
-0.0010434 -0.0042957 0.2353 -0.015933
2120000000 0.041716 -0.182 -0.0034524 0.006495 0.0023468 -0.0027369 0.0030451 0.0019738
0.00077092 -0.0014955 0.00081066 0.0002944
-0.003479 0.0065073 0.21426 0.011592 0.0071766 0.0048048 0.0010135 -0.0012004
-0.001529 -0.0020241 -7.866e-05 -0.0010654
0.0023536 -0.0027303 0.0072249 0.0047424 -0.040779 -0.19206 -0.00081554 0.0018568
-0.0015477 -0.0016013 0.00052067 -0.0021802
0.0030816 0.0019688 0.0010901 -0.0012157 -0.00082831 0.0018459 -0.040344 -0.15691
-0.0018744 0.0062775 0.0015288 0.00074624
0.00080875 -0.0014888 -0.0015587 -0.0020192 -0.0016759 -0.001535 -0.0021535 0.0062424
0.21392 -0.083084 -0.0052988 -0.0025647
0.00071643 0.0002762 -5.8938e-05 -0.0010397 0.00051025 -0.002066 0.0015458 0.00074431
-0.0052042 -0.0025436 0.21433 -0.030855
2180000000 0.0018017 -0.16967 -0.0019031 0.0096808 0.00049028 -0.002303 0.0033147 -0.0004103
0.0002923 -0.0012833 0.0010578 0.00012661
-0.0019602 0.0096593 0.19514 -0.007356 0.0082328 0.0038711 -0.0006963 -0.0016581
-0.0021788 0.00095713 -5.5784e-05 0.00014246
0.0004942 -0.0024297 0.0082937 0.0037537 -0.062163 -0.16891 0.001313 0.0016389
-0.00092062 -0.00016075 0.00047083 -0.0018953
0.0032645 -0.00030758 -0.00078873 -0.0016811 0.0012895 0.0016848 -0.076123 -0.13183
-0.00089721 0.0091982 0.0017834 -6.224e-05
0.00020676 -0.0011975 -0.0021387 0.00099936 -0.00093273 -0.00010765 -0.00068617 0.0092799
0.18754 -0.11432 -0.0059167 0.0015478
0.0011801 0.00032745 -4.264e-05 0.00024448 0.00041863 -0.0019211 0.0019244 -5.4377e-05
-0.0057898 0.0014775 0.19804 -0.046797
2240000000 -0.027451 -0.14499 0.0022132 0.011048 -0.00062618 -0.0028698 0.001847 -0.0025312
-0.0019511 -0.00094296 0.00072983 -0.0018764
0.0022626 0.011029 0.17497 -0.012222 0.0088804 4.1025e-05 -0.00086952 -0.00033824
-0.00039805 0.0013373 -0.00061108 -0.00046063
-0.00064923 -0.0028549 0.0088289 -2.1351e-05 -0.079792 -0.14407 0.00192 -0.001661
-0.0011747 0.00016608 -0.0022755 -0.0015779
0.0018502 -0.0024615 -0.00088029 -0.00042887 0.0019699 -0.0016204 -0.1104 -0.10224
0.001756 0.011344 0.0017117 -0.00060631
-0.0019239 -0.00081556 -0.00041854 0.0012462 -0.0011208 0.00012191 0.0016364 0.011073
0.1584 -0.13091 -0.0057604 0.004051
0.00069584 -0.0018163 -0.00062093 -0.00046797 -0.0023465 -0.0015499 0.0014824 -0.00033865
-0.0059454 0.0042521 0.17397 -0.056512
2300000000 -0.053868 -0.1186 0.0077762 0.009134 -0.001216 -0.0019406 -0.00082952 -0.0016422
-0.00087838 0.00041544 -0.0011054 -0.0007746
0.0076928 0.0091434 0.15597 -0.021656 0.0088011 -0.0021751 -0.00089471 0.00047246
7.4766e-05 0.0015289 8.0078e-05 0.0008246
-0.0012017 -0.0019531 0.0087871 -0.0022417 -0.091349 -0.12034 -7.0784e-05 -0.0017735
2.4111e-05 0.0020274 -0.0020751 0.00077301
-0.0008454 -0.0015336 -0.0009269 0.00044319 -0.00010002 -0.0017041 -0.12968 -0.067569
0.0060353 0.010956 0.00025392 -0.0016718
-0.0011641 0.00031748 0.0001225 0.0014554 -6.0788e-07 0.0019812 0.0060659 0.011311
0.12352 -0.15238 -0.0042009 0.0072691
-0.00089382 -0.00085728 0.00011878 0.00082017 -0.0018849 0.00085743 0.00046365 -0.0018459
-0.0040495 0.00711 0.15874 -0.057885
2360000000 -0.071462 -0.087961 0.010675 0.0083916 -0.0011884 -0.001517 -0.0016035 -0.00082109
-0.00076021 0.0012276 -0.0017678 -0.00063258
0.010629 0.008344 0.14593 -0.021959 0.0082389 -0.0051907 -0.00087692 0.0010038
0.0019183 0.00017305 3.1837e-05 -0.00035464
-0.0011435 -0.0014785 0.0081542 -0.0052808 -0.10219 -0.098654 -0.0027378 -0.0010513
0.00090635 8.9088e-05 -0.00079169 0.0016948
-0.0016673 -0.00072353 -0.00084 0.001027 -0.0027338 -0.0011822 -0.14823 -0.035453
0.010183 0.010516 0.0014566 -0.0021832
-0.0005646 0.0011849 0.0018968 0.00013897 0.000976 -2.3556e-05 0.010098 0.010212
0.093731 -0.15257 0.00062765 0.0084607
-0.0015377 -0.00053663 9.8666e-05 -0.00029765 -0.000885 0.0016969 0.0010757 -0.0020184
0.00029502 0.0083904 0.13608 -0.061981
2420000000 -0.079406 -0.059601 0.014175 0.002645 -0.003235 -0.0012036 -0.001031 0.00080602
0.0010161 0.0013624 -0.0014928 0.001781
0.01417 0.0026852 0.12984 -0.021797 0.0046122 -0.0071516 0.00122 0.0010563
0.00062119 -0.0014639 -0.00028265 -0.00017112
-0.003235 -0.001174 0.0045533 -0.0071963 -0.11416 -0.077575 -0.0022053 0.0013094
9.6215e-05 -0.00039293 0.00036469 0.0027072
-0.00091696 0.00080841 0.001323 0.0010667 -0.0022699 0.0013549 -0.1561 0.0082737
0.01488 0.0071379 -2.905e-05 -0.0027526
0.0010545 0.0012902 0.00067814 -0.001392 5.1593e-05 -0.00027124 0.014879 0.0071877
0.059923 -0.15119 0.0012321 0.0091601
-0.0015537 0.0017049 -0.00034834 -0.00020417 0.00044546 0.0026998 0.00023482 -0.0026932
0.001512 0.0092438 0.11754 -0.056374
2480000000 -0.080657 -0.030462 0.013856 -0.0026953 -0.0017214 -5.5612e-05 -0.00026007 0.0014273
0.0017655 -0.00023898 1.0292e-05 0.0014867
0.01379 -0.0026788 0.13136 -0.024071 0.002601 -0.0090997 0.0012223 8.7136e-05
-0.00063358 -0.00092592 -9.2471e-05 -0.00020381
-0.0016895 4.8059e-07 0.0025453 -0.0091351 -0.11768 -0.058924 -0.00076281 0.0033377
-0.00025895 -0.00081696 0.0019196 0.0010337
-0.00031574 0.0014372 0.0012453 9.211e-05 -0.00074507 0.0033625 -0.15835 0.044623
0.017772 0.0011474 -0.0016228 -0.0023021
0.0019965 -0.00027018 -0.0006633 -0.00092186 -0.00029757 -0.00073341 0.017798 0.0010471
0.028748 -0.14443 0.0041532 0.0080884
0.00027425 0.0016087 -8.1506e-05 -0.00021114 0.0020159 0.0010101 -0.0015922 -0.0024057
0.0039318 0.0078372 0.098076 -0.053313
2540000000 -0.08571 -0.0020477 0.011588 -0.0064869 -0.0024262 0.00095651 0.00067753 0.00073934
0.00019433 -0.0017554 0.0010055 0.0016067
0.011552 -0.0064348 0.11775 -0.014477 -0.0013533 -0.008074 0.00056536 -0.0015006
-0.0014948 8.9547e-05 -0.00038921 0.00037819
-0.0023477 0.00098892 -0.001351 -0.0080545 -0.12455 -0.034272 0.0021694 0.0025175
-0.0011511 -3.6e-05 0.001842 -0.00078974
0.00078655 0.00082737 0.00057784 -0.0015009 0.0021978 0.0024473 -0.15711 0.084545
0.017431 -0.0053019 -0.0023993 -0.0018624
0.00021497 -0.0017097 -0.0015272 0.00010147 -0.0011479 -3.5983e-05 0.017333 -0.0052232
0.0038664 -0.12924 0.0071837 0.0058849
0.00089895 0.0015631 -0.00044584 0.00034993 0.0017731 -0.00076218 -0.0024597 -0.0015393
0.0071651 0.0061741 0.082375 -0.038579
2600000000 -0.078121 0.022235 0.0082944 -0.0099102 -0.0012382 0.0026043 0.00072342 -0.0003872
-0.00096481 -0.001129 0.0017588 0.00052047
0.0082643 -0.0098332 0.11348 -0.030889 -0.0037503 -0.0061164 -0.00048544 -0.00069321
-0.00033938 0.0015309 -0.00021617 0.00067848
-0.0011984 0.0026621 -0.0037979 -0.0061061 -0.12818 -0.010185 0.0031452 -5.0564e-05
-3.3068e-05 0.0014337 0.0014146 -0.0017198
0.00088287 -0.00046875 -0.00043235 -0.00070984 0.0031339 4.8773e-06 -0.14232 0.11665
0.014325 -0.012193 -0.003415 9.0091e-05
-0.0011334 -0.0011804 -0.00039075 0.0015394 -0.00011789 0.0014051 0.014498 -0.012195
-0.022848 -0.11401 0.0084781 0.0058755
0.0018871 0.00057 -0.00018397 0.00065995 0.0013667 -0.0016805 -0.0031347 -8.171e-05
0.0087472 0.0055962 0.075244 -0.0237
2660000000 -0.073831 0.047346 0.0043276 -0.011713 -7.9674e-05 0.00099339 6.9767e-05 3.1863e-05
-0.0026411 0.00018135 0.0013674 -0.00078814
0.0043431 -0.011696 0.11959 -0.02695 -0.0049186 -0.0043687 -0.0011588 -0.00043257
0.00026741 0.0018129 0.00050241 0.000704
-8.2244e-05 0.001001 -0.005006 -0.0043629 -0.12867 0.0094327 0.0018425 -0.0018397
0.00043634 0.00069388 -0.0009479 -0.0016319
-1.9517e-05 1.3291e-05 -0.0011296 -0.00042452 0.0018179 -0.0018789 -0.12478 0.14825
0.0080033 -0.015747 -0.0022976 0.00080834
-0.0026218 0.00039189 0.0003285 0.0018014 0.0004883 0.000675 0.0077971 -0.015842
-0.040273 -0.098094 0.010788 0.0016371
0.0013889 -0.00091512 0.00048177 0.00072377 -0.00093194 -0.0015289 -0.0026246 0.0010257
0.010515 0.0018645 0.069992 -0.0043541
2720000000 -0.062235 0.067269 0.00013135 -0.011646 -0.00022362 0.0026285 -0.00023164 -4.185e-06
-0.0020672 0.002219 0.00060531 -0.0016462
0.00011481 -0.011607 0.10555 -0.029352 -0.0051953 -0.00092689 -0.0015627 0.00045743
0.001723 0.00041011 0.00081942 -0.00016491
-0.00030502 0.0026888 -0.0051909 -0.0008767 -0.12292 0.039677 0.00033996 -0.0023558
0.00037957 0.00073757 -0.0015522 0.00045216
-0.00021915 -1.4098e-05 -0.0015325 0.00045529 0.00035681 -0.0024793 -0.091182 0.1786
0.0014295 -0.016493 -0.0018363 0.0023878
-0.0019648 0.0020769 0.0017058 0.00045287 0.00030247 0.00074214 0.001501 -0.016489
-0.055087 -0.072842 0.011965 -0.0011989
0.00051207 -0.0016082 0.00087069 -0.00021942 -0.0015934 0.00056497 -0.0016032 0.0021347
0.012135 -0.0012342 0.074161 0.015935
2780000000 -0.048684 0.08538 -0.0043776 -0.01034 -0.00027964 0.0010812 0.00062912 -0.00027684
0.0011965 0.0025855 -0.00074735 -0.0017648
-0.0043948 -0.010338 0.10376 -0.042466 -0.0039938 0.00037945 -0.00022826 0.0016476
0.0016195 -0.0010244 9.4251e-05 -0.00018221
-0.00027114 0.0010669 -0.0040086 0.00039589 -0.12074 0.069041 -0.0018822 -0.001422
0.00040889 -0.00024146 -0.00037543 0.00095145
0.00057541 -0.00035521 -0.00021923 0.0016122 -0.0019295 -0.0014495 -0.06292 0.20028
-0.0052652 -0.014632 -0.00074715 0.0021604
0.001085 0.0025993 0.0016735 -0.0010192 0.00021805 -0.00027692 -0.0054425 -0.014527
-0.069511 -0.047064 0.0097624 -0.0053133
-0.00073366 -0.0019496 1.9971e-06 -0.00022118 -0.00044141 0.00092659 -0.00077979 0.0023881
0.0096373 -0.0055623 0.078662 0.033823
2840000000 -0.033676 0.10211 -0.0074878 -0.0072106 0.0014749 0.0021464 -0.00014039 -0.00025887
0.0014258 0.0011882 -0.0016695 0.0002501
-0.0074596 -0.0072044 0.10127 -0.034609 -0.0032995 0.0015146 0.00035084 0.00071464
1.0384e-05 -0.0013365 4.1439e-05 -1.7727e-05
0.0014778 0.0021298 -0.0032811 0.0014921 -0.11509 0.095394 -0.001331 0.00039936
0.0003434 0.00026963 0.0010613 0.0011711
-0.00010401 -0.00022082 0.00040892 0.00073025 -0.0013874 0.00047357 -0.027621 0.21753
-0.0093269 -0.010346 0.00039061 0.0015194
0.0015325 0.00096882 -6.9713e-05 -0.0013526 0.00033078 0.00026366 -0.0092932 -0.010283
-0.075762 -0.021233 0.0084594 -0.0065938
-0.0015697 0.00024433 8.6612e-05 1.2805e-05 0.00092907 0.0010281 0.00054526 0.0015037
0.0083782 -0.0062347 0.092751 0.050764
2900000000 -0.018767 0.12119 -0.0088223 -0.0031896 0.0016407 0.00013675 0.00047891 -0.00086515
0.0020719 -0.00095758 -0.00076613 1.2895e-05
-0.008865 -0.0031283 0.083677 -0.042967 -0.00095527 0.0028427 0.00082225 0.00029946
-0.00054527 -0.0014116 -0.0002789 5.4385e-05
0.0016528 6.1628e-05 -0.0009297 0.0028305 -0.098002 0.12768 -0.00082245 -7.9998e-06
-0.00022388 -0.0011267 0.001859 -0.00030888
0.00048603 -0.00071771 0.00089013 0.00032278 -0.00089171 -4.2035e-05 0.0099371 0.2199
-0.01161 -0.0054719 0.0013177 0.0017774
0.0021448 -0.0010735 -0.0004426 -0.0013218 -0.00022436 -0.0010381 -0.011568 -0.0055673
-0.074225 0.010509 0.0058199 -0.0098762
-0.00089536 0.00016703 -0.00021459 7.193e-05 0.0019714 -0.0004839 0.0011617 0.0016073
0.0062701 -0.0101 0.10824 0.056469
2960000000 0.0014656 0.13288 -0.008701 0.00030831 0.00058171 0.0013405 -0.00079062 -0.00093325
-0.00015303 -0.001953 -0.00077264 0.00061012
-0.0087421 0.00029307 0.091339 -0.042325 -0.00041226 0.0011462 0.0010495 0.00013134
-0.001231 -0.00076615 0.0005943 0.00030534
0.00056016 0.0014287 -0.00039597 0.0010849 -0.081337 0.15867 -0.00074754 0.00048125
-0.00041312 0.00062789 -7.5834e-06 -0.0023952
-0.00077276 -0.00086197 0.0010072 0.00012603 -0.00082327 0.00053667 0.050859 0.228
-0.01131 0.00033247 0.0016724 0.00040158
-0.00025617 -0.0017917 -0.0012406 -0.00071448 -0.00056789 0.00077366 -0.011359 0.00056162
-0.066683 0.038317 0.0021799 -0.010808
-0.00065877 0.00053537 0.00055618 0.00042685 5.5267e-05 -0.0023616 0.0018643 0.00062895
0.0017426 -0.010808 0.12753 0.067272
3020000000 0.02022 0.14784 -0.0064649 0.0036733 0.0013497 -0.00033737 -0.0010294 1.7235e-07
-0.00068313 0.00053343 0.00011337 0.00038422
-0.0064416 0.0037146 0.081097 -0.030358 -6.4648e-05 -0.00010417 0.00053345 -0.00094349
-0.0016005 0.00033528 0.00061593 -0.00034887
0.001196 -0.00028374 -5.708e-05 -0.00010861 -0.059301 0.18442 -0.00040144 0.00096599
0.00037386 0.00027498 -0.0007271 -0.0017075
-0.00094101 -1.2735e-05 0.00057965 -0.0010018 -0.00031694 0.00093779 0.090795 0.22182
-0.0090071 0.0034561 0.00069445 0.00060362
-0.00052986 0.0004155 -0.0016658 0.00032468 0.00019216 0.00025813 -0.0088715 0.0034617
-0.052817 0.065356 -0.00085179 -0.010757
-1.5145e-05 0.00035872 0.00051541 -0.00024522 -0.00075068 -0.00156 0.00065429 0.00046324
-0.00048707 -0.010586 0.14881 0.06407
3080000000 0.046887 0.15615 -0.0046947 0.0059202 0.0017172 -0.00015413 -0.00075989 2.1669e-05
-0.00054552 0.00012751 6.2518e-05 0.000668
-0.0047161 0.0058928 0.07826 -0.026004 -0.00019975 0.0001773 -0.00019407 -0.00034556
-0.00027376 0.0011073 -4.2322e-05 -0.00058099
0.0017952 -0.00020071 -0.00023622 0.00015201 -0.022558 0.20544 -0.00067014 0.00024748
0.00033653 0.00059251 -0.0021554 -0.00062701
-0.0006966 -4.0447e-05 -0.00012965 -0.00035057 -0.00080281 0.00022104 0.12428 0.21349
-0.0054122 0.0070403 0.0018797 0.00012432
-0.00070867 0.00029415 -0.00024581 0.0010402 0.00026968 0.00070791 -0.0055497 0.0068828
-0.030198 0.092886 -0.0055108 -0.0093011
0.00026041 0.00067745 -0.00011305 -0.00058314 -0.002059 -0.00065661 0.0018489 0.00029535
-0.0059077 -0.0098748 0.16255 0.070898
3140000000 0.074597 0.16145 -0.0012715 0.0076093 0.0027772 -0.0011896 -0.001073 0.001133
0.0014067 0.00067675 0.00031335 -0.00025822
-0.0012425 0.0075476 0.073625 -0.026506 -0.0010923 -0.00029625 0.00071091 -0.00031531
-7.9456e-05 0.0010044 0.00056949 -0.0003389
0.0027579 -0.0012924 -0.0010903 -0.00029582 0.019054 0.22784 0.00018819 0.001745
0.0012062 -0.00042835 -0.0026435 0.00093705
-0.00104 0.0010798 0.00070714 -0.00030356 9.7467e-05 0.0018396 0.15994 0.18965
-0.0014971 0.0072546 0.00074499 -0.0012823
0.0015423 0.00054653 -7.6753e-05 0.0010207 0.0013267 -0.00052965 -0.0013138 0.0075603
-0.017083 0.11312 -0.007305 -0.0060903
0.00017665 -0.00015761 0.0005795 -0.00033468 -0.0027568 0.0010548 0.00098484 -0.0013924
-0.0070781 -0.0055803 0.1871 0.062249
3200000000 0.10703 0.17137 0.0038444 0.0065896 0.0010373 -0.0028639 -1.1079e-05 0.0016373
0.00062434 -0.0017717 0.00010825 0.00061397
0.0038412 0.0066418 0.084919 -0.025731 -0.001282 0.00036784 -0.0005003 -0.001008
0.00068381 0.0011637 -0.0003334 -0.0011318
0.00097115 -0.0028555 -0.0012835 0.00038758 0.06409 0.23211 0.0012599 0.00056207
5.9347e-05 -0.0021733 -0.0015884 0.0025005
6.0705e-05 0.0016034 -0.00053461 -0.0010606 0.0012623 0.00056321 0.18175 0.16697
0.001343 0.0067088 0.00086786 -0.0012409
0.00043175 -0.001727 0.00063925 0.0011386 6.2208e-05 -0.0021463 0.0013714 0.0065331
0.018743 0.13046 -0.0091406 -0.0019817
0.00018214 0.0006512 -0.00033272 -0.0010491 -0.0015603 0.0024716 0.00047892 -0.0012347
-0.0093322 -0.0023 0.20363 0.06117
3260000000 0.13804 0.16436 0.0041867 0.0033252 -0.00059101 -0.0026695 0.0010635 0.00073016
0.00026484 -0.0018747 -6.911e-06 7.9643e-05
0.0041666 0.0033389 0.092202 -0.028949 -0.0018888 0.002022 -0.00050671 -0.00016268
0.00081422 -0.00041424 -0.00096035 0.00016087
-0.00069006 -0.0026555 -0.0019129 0.0020562 0.113 0.22904 0.00044198 1.4722e-06
-0.00061764 -0.0010965 0.00052267 0.0018988
0.0011031 0.00064904 -0.00049909 -9.0496e-05 0.0002777 -7.6501e-08 0.20826 0.12954
0.0043169 0.0052011 -0.00099827 -0.0018421
0.00026913 -0.0018166 0.00092267 -0.00051299 -0.00056225 -0.00096182 0.0042286 0.00509
0.040441 0.1397 -0.0073947 0.0027987
0.00010461 -3.6842e-05 -0.0010345 4.2183e-05 0.00041572 0.0020969 -0.00096357 -0.0018513
-0.007479 0.0029489 0.23252 0.05211
3320000000 0.16906 0.15998 0.0072586 0.0015276 -0.00079623 -0.0019649 0.00078655 0.00036015
-0.0017715 -0.0012674 0.00013756 0.00030182
0.0072801 0.0015705 0.099911 -0.024248 0.00057074 0.0024789 -0.00041448 -0.00046465
-0.00012104 -0.00031838 -0.00045249 0.00033108
-0.00083624 -0.0019937 0.00058586 0.0025089 0.16147 0.22201 0.00022094 -0.00028457
-0.0011818 -0.00033334 0.00036241 0.00084289
0.00077328 0.00015755 -0.0004256 -0.00048726 0.00029291 -0.00027176 0.21853 0.099734
0.0047238 0.0021956 -0.0012857 0.00035608
-0.0018551 -0.001329 -0.00029993 -0.00024298 -0.0012698 -0.00037287 0.0048312 0.0021693
0.070023 0.14272 -0.0044276 0.0039842
0.00026618 0.00017399 -0.00050096 0.00025584 0.0003553 0.00089266 -0.0010708 0.00026832
-0.0040632 0.0038619 0.24927 0.039874
3380000000 0.20435 0.14328 0.0057148 -0.0018983 -0.0010993 0.00066312 0.00099671 0.00021556
-0.0014744 0.00070931 0.00041568 -8.336e-05
0.0056818 -0.0019468 0.11058 -0.032955 -0.0001278 0.0029268 -0.0011197 -0.00048402
-9.7525e-05 0.00024348 -0.00075673 0.00039919
-0.00095549 0.00077383 -8.3216e-05 0.0029294 0.2036 0.19943 0.00058546 -0.00045947
-0.0017401 0.0006592 0.0010868 0.0014045
0.0010652 0.00023477 -0.0010985 -0.00035026 0.00061853 -0.00055807 0.23329 0.066687
0.0061634 0.0016823 -0.00010701 0.00022644
-0.0013254 0.00073084 -0.00010634 0.00014248 -0.0018235 0.00069792 0.0062712 0.0016958
0.10764 0.13405 -0.00083817 0.0051997
0.000285 1.6999e-05 -0.00069754 0.00045218 0.0011151 0.0014245 -7.8895e-05 0.00030888
-0.0012175 0.005274 0.27974 0.0204
3440000000 0.23586 0.12331 0.0048275 -0.0038929 -0.00056797 -0.0016877 0.00076329 8.6969e-05
-0.0014969 0.0017189 0.00081483 7.8502e-05
0.0049023 -0.0038194 0.10389 -0.037093 0.0029398 0.0023331 -0.00083807 0.0011025
0.00014557 0.00032528 0.00022479 0.00097386
-0.00068599 -0.0016592 0.0029678 0.0023007 0.24258 0.17184 -0.00034297 3.8818e-05
-0.00017857 0.0014959 0.0010573 0.00060559
0.00061045 -2.8557e-05 -0.00080168 0.0011214 -0.00038426 -2.4534e-05 0.23491 0.034613
0.0069818 -0.0015347 -0.00044912 -2.4499e-05
-0.0014389 0.0016249 3.2709e-05 0.0003808 -0.00019672 0.0015658 0.0067768 -0.0015867
0.13525 0.12877 0.0024014 0.0034504
0.00089084 0.00011211 0.00023025 0.00092687 0.001321 0.00070882 -0.00049519 0.00015216
0.0025317 0.0032781 0.29618 -0.0081901
3500000000 0.26942 0.091834 0.0026265 -0.0047791 -0.0013676 0.0012594 0.00098584 -0.00064686
-0.00091755 0.00093513 0.00070701 -0.00062438
0.0026361 -0.0047969 0.11753 -0.0613 0.003152 0.0014677 -0.00038355 0.00050567
0.0003822 1.059e-06 -6.7186e-05 0.00016038
-0.0014217 0.0012514 0.0031413 0.001474 0.27286 0.138 0.00022754 -0.00012358
-3.5143e-05 0.00084815 0.0016526 -0.00022902
0.001047 -0.00058423 -0.00035396 0.00056766 0.00036786 -4.7335e-05 0.23982 0.0066146
0.0065716 -0.004205 -0.00028085 0.00030839
-0.00072714 0.0008671 0.0004632 -5.6472e-06 -0.00024583 0.00084528 0.0064861 -0.0042288
0.17659 0.10443 0.0029171 0.0013705
0.00060959 -0.0010547 -0.0001327 0.00026454 0.0015963 -0.00010819 -0.00022418 -6.315e-05
0.0027102 0.0012637 0.31819 -0.036127
3560000000 0.28809 0.058367 0.00033533 -0.0062062 -0.00023487 -0.00091272 0.00048934 0.00024096
0.0014781 0.0018153 0.00010484 -0.0012483
0.00037561 -0.0061209 0.11087 -0.066406 0.0058511 -0.00049937 0.00050609 0.00058149
0.00065552 -0.00024555 0.00018611 0.00044297
-0.00023518 -0.00084139 0.0057959 -0.0006402 0.29976 0.095831 -0.00022584 -0.00022916
0.00072305 0.00063229 0.0014346 -0.0010264
0.00054303 0.00022876 0.00037861 0.00061872 -0.00015541 -0.0002918 0.22949 -0.029842
0.0047444 -0.0066066 -0.00039054 -0.00067476
0.0015322 0.0017183 0.00076408 -0.00022863 0.00059136 0.0006546 0.0047478 -0.0066637
0.19689 0.095647 0.0025348 -0.0017078
3.4258e-05 -0.0014351 0.00020498 0.00032892 0.0013351 -0.00095882 -0.00039384 -0.00045413
0.0028107 -0.0014709 0.32923 -0.076499
3620000000 0.30617 0.021704 -0.0012862 -0.0040498 -0.0020228 -8.5926e-05 0.00038425 -0.0017214
-6.8713e-06 0.00048649 -0.00060498 -0.00053284
-0.0012538 -0.0041229 0.11253 -0.094733 0.0040661 -0.0038366 0.00016855 0.00042483
-0.00035059 -0.00067997 0.00074859 0.00028871
-0.0020803 -7.381e-05 0.0040915 -0.0038848 0.31448 0.052502 6.4895e-05 -0.0010856
0.00013713 0.00017247 0.00059956 -0.0008616
0.00037948 -0.0015138 0.00017869 0.0004061 0.0001359 -0.0010457 0.21932 -0.059504
0.00058681 -0.00718 -0.0013155 0.00093274
-5.5997e-05 0.00057491 -0.00019069 -0.00071169 0.00021997 0.00012795 0.00055914 -0.007109
0.21967 0.059563 0.00056099 -0.0013164
-0.00049034 -0.00075739 0.0006073 0.00030007 0.00046331 -0.00071724 -0.0011007 0.00090377
0.0005076 -0.0011577 0.33287 -0.10917
3680000000 0.31132 -0.023338 -0.0038037 -0.0038813 -0.0010943 0.0016623 -0.0010764 -0.00023872
0.0012934 0.00016238 -0.0010007 -0.00026765
-0.0038371 -0.0038451 0.10906 -0.11244 0.0015921 -0.004626 0.0007212 0.00032544
-0.00038853 -0.00064994 0.00077236 0.00031804
-0.0011031 0.0017798 0.0015905 -0.0045754 0.32545 0.0024075 -0.00091143 -0.00072086
0.00088188 0.00055791 0.00056493 -0.0017121
-0.00094834 -0.00023161 0.00071382 0.00032839 -0.00085794 -0.00068966 0.20604 -0.09388
-0.0011476 -0.0066377 -0.00096893 0.0012831
0.0013874 4.9267e-05 -0.00037821 -0.00072533 0.00095154 0.00056816 -0.0013496 -0.0065057
0.24026 0.037056 0.00029675 -0.0016345
-0.0012234 -2.4098e-05 0.00082843 0.00030605 0.00078508 -0.0019904 -0.0011597 0.001281
0.00038303 -0.0017443 0.33287 -0.15637
3740000000 0.31322 -0.057967 -0.0031746 0.00028451 -0.0023202 0.0023173 1.736e-05 -0.00099669
-0.00059688 -0.00011616 -0.0010453 0.00040589
-0.0032109 0.00021479 0.10049 -0.13337 0.0010041 -0.0051657 0.00028864 -8.5857e-05
-0.00042428 -6.2235e-05 0.00072171 0.00011633
-0.002345 0.0023256 0.0008854 -0.0051381 0.329 -0.035277 -0.0007928 8.2781e-05
-7.1015e-05 -9.8712e-07 -0.00031333 -0.0013801
-4.7227e-05 -0.00088039 0.00023145 -0.00013614 -0.00084333 1.5565e-05 0.18472 -0.11652
-0.0029895 -0.0055835 0.00055581 0.002439
-0.00060727 -9.2652e-06 -0.00034231 2.0637e-05 -0.00014685 5.0899e-05 -0.0028438 -0.005743
0.24919 0.0028559 -0.00077122 -0.0014838
-0.00095113 8.8898e-05 0.00067414 6.3233e-05 -0.00033855 -0.0013139 0.00065275 0.0025855
-0.00090923 -0.0014883 0.31918 -0.19454
3800000000 0.30973 -0.10447 -0.0021985 0.0007625 0.00077603 0.0037531 -0.0012533 -0.0015238
0.0018682 0.0011428 -0.00092126 0.0004522
-0.0022038 0.00074572 0.091207 -0.14877 -0.0018508 -0.0049873 0.00025996 0.00017738
-0.00088297 -0.00035767 0.00083547 -0.00018047
0.00082116 0.0037419 -0.0018761 -0.0049759 0.32691 -0.077787 -0.00069345 0.00054702
0.00070338 9.4584e-05 -0.00088413 -0.00081283
-0.0012751 -0.0016004 0.00034449 0.00010849 -0.00075615 0.00067106 0.17689 -0.14251
-0.0034391 -0.0040395 0.0013326 0.001733
0.0017901 0.00099856 -0.00075365 -0.00045946 0.00088178 0.00011503 -0.0036614 -0.004016
0.26542 -0.035605 0.0013623 0.0001731
-0.0010359 0.0004944 0.00072627 -0.00014173 -0.00089748 -0.00070297 0.0013774 0.0016967
0.0016707 6.7143e-05 0.31304 -0.23604
3860000000 0.29844 -0.13588 -0.00085085 0.0009704 0.0024622 0.0021813 -0.0020857 0.0010859
0.0005577 -0.0012153 -0.00025346 0.0013884
-0.00085743 0.00096105 0.071646 -0.15925 -0.0030567 -0.0051376 0.00066271 -0.00065274
-0.00086062 0.0013209 0.00061838 -0.0010286
0.0025175 0.0019804 -0.0031834 -0.0051483 0.30699 -0.11796 -0.00068109 0.00090965
0.00034283 -0.00045833 -0.00079562 -9.5266e-05
-0.0020923 0.0010872 0.00054854 -0.00070338 -0.00070626 0.00080115 0.14844 -0.15774
-0.0028391 -0.0038886 0.0016819 0.0012107
0.00065555 -0.0011325 -0.00083177 0.0012298 0.00019433 -0.0002538 -0.0028179 -0.0038688
0.26338 -0.064602 0.00021355 -0.0019121
4.6801e-05 0.0013776 0.00068626 -0.00098245 -0.00078181 -7.3357e-05 0.0018676 0.0012723
0.00014492 -0.0018795 0.28977 -0.27449
3920000000 0.28549 -0.17613 0.0015909 0.00036439 0.0036789 0.0026216 -0.00015061 0.00092847
0.00045512 2.8884e-05 0.00047458 0.00061144
0.0015997 0.00038635 0.045662 -0.17517 -0.0048353 -0.0036117 -0.00046309 -0.00015351
0.00020808 0.00030475 -0.00016956 -0.00043971
0.0038112 0.0026363 -0.0049037 -0.0035586 0.3016 -0.15057 0.00022814 0.0011266
0.0017781 -0.00084718 -0.00040589 -0.00016941
-5.4757e-05 0.001013 -0.00045097 -0.00011935 0.00024953 0.0011186 0.12953 -0.16839
-0.0039135 -0.0030164 0.0023957 -0.00027192
0.00062935 -8.9592e-05 0.00022842 0.00032275 0.0018097 -0.0010881 -0.0039381 -0.0031094
0.25837 -0.11029 0.00078623 -0.0019604
0.00042842 0.00042519 -0.00025569 -0.0004665 -0.00054678 -1.1018e-05 0.0024224 -0.00018498
0.00081554 -0.0018061 0.26897 -0.30211
3980000000 0.25905 -0.21268 0.0017525 -0.0027459 0.0048558 -0.00017368 6.6318e-05 0.00096954
0.0010228 -0.0020179 0.00032075 -0.00013179
0.0018021 -0.0027662 0.024266 -0.19057 -0.0057507 -0.0014842 0.00074049 0.00042931
0.00049587 0.00047838 -0.00012303 -0.0011838
0.0048229 -0.0001736 -0.0057913 -0.0014263 0.27377 -0.18167 0.0015162 0.00019671
-0.0008491 -0.0014027 -0.00056712 -0.00061407
0.00017839 0.0010469 0.00070281 0.00047698 0.0013777 0.00020498 0.093494 -0.1913
-0.0043646 -0.0037419 0.001744 -0.00093807
0.00096417 -0.0016886 0.00055452 0.00042239 -0.0009271 -0.0012057 -0.0044007 -0.003335
0.24728 -0.1412 0.0016395 -0.0042072
0.00046233 3.8577e-05 -9.0563e-05 -0.0011471 -0.00080878 -0.00063121 0.0017588 -0.00083862
0.001498 -0.0044592 0.23468 -0.34141
4040000000 0.23153 -0.23822 -0.00023719 -0.0036733 0.0036081 -0.0030879 0.00024522 0.00038549
-0.00057678 -0.00097055 0.00072659 0.00022281
-0.00023005 -0.0035853 -0.0016505 -0.19751 -0.0050795 0.00015143 0.0002261 -0.0010226
5.892e-05 0.00018794 -0.0013606 -0.00017333
0.0035988 -0.0030371 -0.0050347 0.00019922 0.25245 -0.215 -5.499e-05 -0.00063978
-0.00061929 -0.00049564 -0.0012663 0.00032642
0.00027457 0.00028237 0.00018074 -0.001117 4.1537e-05 -0.00070738 0.070993 -0.18583
-0.0065185 -0.001435 0.0016916 -0.00037078
-0.000677 -0.0010343 -5.0682e-05 0.00034171 -0.0006923 -0.00039798 -0.0064713 -0.0017886
0.23695 -0.17366 -0.0018957 -0.0027256
0.00075245 4.4212e-05 -0.0014135 -0.00016546 -0.0012148 0.00036776 0.0015423 -0.0004211
-0.0016546 -0.0026159 0.19784 -0.35947
4100000000 0.20281 -0.26252 -0.0029016 -0.0029833 0.0011228 -0.0036845 -6.1551e-05 -2.2033e-05
0.000499 -0.0015588 0.0006226 0.00033405
-0.0029142 -0.0029968 -0.026053 -0.20252 -0.0047733 0.0012327 -0.00020904 -0.0003006
0.00078593 0.00030497 -0.00056509 0.00032952
0.0010688 -0.003689 -0.0047858 0.0013433 0.23191 -0.24195 0.00021638 -3.6531e-05
-0.00065827 -0.00036186 -0.0011672 -2.4329e-05
-7.7737e-05 0.00022555 -0.00020328 -0.00030276 0.00014297 -5.0893e-05 0.038432 -0.20059
-0.0059461 0.00022845 0.0012528 -0.0014828
0.00018452 -0.0013486 0.00085674 0.00025784 -0.00074452 -0.00047551 -0.0060571 0.00038959
0.22284 -0.19887 -0.0014425 -0.0043489
0.00057765 0.00018474 -0.00059987 0.00031171 -0.001055 8.338e-05 0.0010875 -0.0016641
-0.00167 -0.0040832 0.16592 -0.38595
4160000000 0.17358 -0.28021 -0.0035984 -0.0021892 -0.00028542 -0.0031052 0.00070467 -8.7594e-05
-0.0038077 -0.00074557 0.00093777 -0.00076576
-0.0036554 -0.0021659 -0.052945 -0.19937 -0.0044587 0.0026585 -0.00052787 -0.00032027
0.00032828 -0.00030087 -0.0011173 0.00031044
-0.0003694 -0.0030962 -0.0045041 0.0026938 0.19865 -0.25879 0.00055744 -0.00022503
-0.0010645 -0.0003051 -0.0013055 0.00083653
0.000773 -0.00012143 -0.00041927 -0.00019032 0.00076393 -0.00017351 0.012981 -0.18818
-0.0053109 0.0016978 0.00096746 -0.0021421
-0.0037621 -0.00080069 0.00035214 -0.0004473 -0.0009572 -0.00057563 -0.0051528 0.0016987
0.19193 -0.23356 -0.0041198 -0.0037287
0.0010792 -0.00069619 -0.0010969 0.00044075 -0.0013988 0.0009316 0.001277 -0.0022808
-0.0041073 -0.0037924 0.11647 -0.39616
4220000000 0.14666 -0.29601 -0.0045802 -0.00012576 1.9678e-05 -0.0035925 -0.0002902 -0.00018605
-0.0010565 0.00097464 0.00034561 -0.0014245
-0.0045541 -0.000144 -0.088226 -0.18914 -0.0022662 0.0031858 -0.00017119 -4.0468e-05
6.6316e-05 -2.6246e-05 -0.00051238 0.001158
7.8389e-05 -0.003527 -0.0021728 0.0032059 0.17032 -0.28425 0.00016232 0.00016211
0.0001441 0.00027549 -0.00012293 0.001305
-0.00029357 -0.0001861 -0.00019093 -4.4413e-05 -8.4674e-05 -3.1166e-05 -0.0098578 -0.18642
-0.0043401 0.0021987 0.00017788 -0.0022392
-0.00086254 0.0010425 0.00010277 -1.4634e-05 0.00053658 0.00040285 -0.0044355 0.0022983
0.17733 -0.25671 -0.0046153 -0.0027933
0.00021379 -0.0012809 -0.00053274 0.0010899 -6.7474e-05 0.0011862 8.9106e-06 -0.0020645
-0.004526 -0.0027354 0.089701 -0.40922
4280000000 0.11642 -0.30668 -0.0028582 0.0015941 -0.0016023 -0.0042612 -0.00051715 0.00061362
-0.00043127 0.001298 -0.00060709 -0.00038275
-0.0028751 0.0015614 -0.11418 -0.19577 -0.002948 0.0029576 -0.00062831 -0.00031861
9.5608e-05 0.00020459 0.00061429 0.00054838
-0.0016758 -0.0042537 -0.002884 0.003025 0.14115 -0.29277 0.00070215 -0.0002616
-0.00085498 0.00091717 -0.00039036 0.00066029
-0.00052495 0.00061668 -0.00065265 -0.00038238 0.00075973 -0.00029596 -0.048508 -0.17278
-0.0047312 0.0024852 -0.00071194 -0.0021697
-0.00044951 0.0012549 4.7464e-05 0.00025957 -0.0010116 0.00092814 -0.0046714 0.0026315
0.13387 -0.28051 -0.006123 -0.00074744
-0.00079603 -0.00023961 0.00058977 0.00066354 -0.00027718 0.00077693 -0.00077025 -0.0023376
-0.0061541 -0.00092341 0.038785 -0.41647
4340000000 0.088695 -0.31583 -0.0018285 0.0019935 -0.0021951 -0.0017471 0.00018847 0.00045495
3.3096e-06 0.00063351 -0.00024693 -0.00081042
-0.0017742 0.0019513 -0.13537 -0.16926 -0.0020632 0.004078 -0.0001653 0.00046731
-0.00022018 -0.00021428 0.00043394 0.00043881
-0.0022027 -0.0016237 -0.0019768 0.0040636 0.10555 -0.30946 -0.00025875 -0.0008969
0.0003326 0.00080714 0.00079833 0.0020936
0.00014365 0.00047004 -3.6883e-05 0.00051363 -0.00026936 -0.00099913 -0.066299 -0.16899
-0.0038879 0.0035239 -0.0013599 -0.0026947
0.00010015 0.0006282 -0.00018491 -0.00027946 0.00040928 0.00079629 -0.0041876 0.0036914
0.10733 -0.30406 -0.0046071 0.0013961
-0.00014888 -0.00086931 0.00040114 0.00045463 0.00083625 0.0020362 -0.0013039 -0.0026393
-0.0045338 0.00143 0.0045246 -0.41033
4400000000 0.059013 -0.32186 -0.00077724 0.0014238 -0.0025627 -0.0017767 0.00088724 0.0014152
4.7047e-05 0.00060499 -7.9992e-05 -0.00049109
-0.00075439 0.0014219 -0.16388 -0.16092 -0.0011811 0.0041561 -0.00053284 0.00036295
0.0002087 -0.0004363 0.00045578 0.00035318
-0.0027693 -0.0017221 -0.0011419 0.0041558 0.077147 -0.3174 -0.00016414 -0.00025198
0.00035598 0.00036152 0.0010931 0.0013643
0.00078938 0.0013369 -0.0004953 0.00040498 -0.00012312 -0.00022044 -0.090653 -0.15681
-0.0031337 0.0049514 -0.0020847 -0.001525
-0.00014197 0.00079457 0.00015605 -0.00037481 0.00024062 0.00035682 -0.0031115 0.0049014
0.077624 -0.31714 -0.0038155 0.0011359
-0.00027092 -0.00064688 0.00042962 0.00027657 0.00097378 0.0012959 -0.0020356 -0.0015011
-0.0041934 0.0010159 -0.039729 -0.41621
4460000000 0.02273 -0.32274 -0.00058339 0.00024012 -0.0041453 -0.00087002 0.001369 -0.00063089
-0.00067453 0.0014245 -0.0010823 -0.00032837
-0.00058792 0.00026658 -0.18709 -0.1323 -0.00041792 0.0045019 -0.00038666 0.00072599
-0.00024321 -0.00047747 0.00043154 -0.00054275
-0.0040625 -0.00082207 -0.00036219 0.0044964 0.050974 -0.32422 -0.00057462 -0.00038315
0.0005228 0.00037763 0.0019647 0.00072507
0.0014125 -0.00064226 -0.00037764 0.00079948 -0.00058073 -0.00040638 -0.10513 -0.13533
-0.0017553 0.0057799 -0.0023667 -0.00071465
-0.00042452 0.0010805 -0.00017543 -0.00044545 0.00074018 0.0003666 -0.0017856 0.005932
0.042444 -0.31476 -0.0043435 0.0028547
-0.00094353 -0.00032292 0.00044801 -0.00047084 0.0018549 0.0007869 -0.0023549 -0.00081272
-0.0040101 0.0028408 -0.080503 -0.39862
4520000000 0.00016382 -0.3237 -0.00047954 -0.00060151 -0.0036933 0.00043767 0.00065275 -1.8733e-05
0.0017266 0.00013342 -0.00058974 0.00094596
-0.0004811 -0.00061243 -0.21113 -0.11509 0.00078913 0.0044493 0.00050755 0.00090016
-0.00023883 6.5027e-05 0.00022564 -8.2495e-05
-0.0036778 0.00050402 0.00079699 0.0044748 0.020506 -0.32264 -0.0011245 0.0004949
0.00069703 -0.00061452 0.0017809 -0.0008986
0.00058557 -2.9045e-05 0.0005293 0.00092367 -0.0011456 0.00042508 -0.1221 -0.12629
-0.0006629 0.0059547 -0.0031192 -0.00046336
0.001659 0.00030654 -0.00030322 -2.7913e-05 0.00060395 -0.00053015 -0.00047826 0.005744
-0.0042728 -0.32651 -0.0027128 0.0030755
-0.00056457 0.00083861 0.00025056 -5.8737e-05 0.001776 -0.0010434 -0.0030624 -0.00046232
-0.0028762 0.0029849 -0.1089 -0.39671
4580000000 -0.037323 -0.3184 -0.0014041 -0.00074994 -0.0031555 0.0024837 0.00083258 -0.00035206
0.00024325 0.00011852 -0.00064527 0.00061486
-0.0013497 -0.00074954 -0.23038 -0.090182 0.00077657 0.0039022 0.00061798 -2.2724e-05
-0.00023082 1.8729e-05 0.00022146 -0.00020348
-0.003068 0.0024972 0.00081353 0.0038959 -0.010992 -0.32106 -0.00012312 0.00046783
-0.00030355 -7.4932e-06 0.0016828 -0.0010644
0.00082118 -0.0003487 0.00061831 -8.0716e-05 -0.00015801 0.00054098 -0.1333 -0.10252
0.0019307 0.0051763 -0.0027081 0.0011639
0.00046191 -1.8262e-06 -0.00020019 0.00019609 -0.00042803 7.1946e-05 0.0016894 0.0053565
-0.031209 -0.33552 -0.002478 0.0033918
-0.00055554 0.00076143 0.00018188 -0.00027644 0.0016949 -0.0010598 -0.0026862 0.0012055
-0.0024358 0.0034086 -0.15438 -0.36864
4640000000 -0.063583 -0.31196 -0.0024612 -0.001584 -0.0028073 0.0024804 0.00057493 -0.0014073
0.0014111 -0.00034642 0.00018811 0.0010196
-0.0024772 -0.0015618 -0.24149 -0.062055 0.0013083 0.003728 0.0007771 0.00030767
-0.00032481 0.00050802 4.038e-05 -0.00075048
-0.002852 0.0025299 0.001374 0.0037557 -0.035522 -0.31492 0.000261 0.00082086
0.0010457 0.00046471 0.00024104 -0.0022334
0.00056056 -0.001463 0.00079739 0.00028473 0.00025967 0.00081317 -0.13891 -0.087578
0.0033217 0.0037388 -0.0024277 0.0016832
0.0012662 -0.00033039 -0.00030181 0.00045992 0.00098788 0.00042389 0.0033854 0.0037672
-0.064814 -0.3211 -0.0024327 0.0039004
0.00015985 0.0010448 7.755e-05 -0.00076087 0.00021809 -0.0022441 -0.0023948 0.0016744
-0.0025278 0.0035585 -0.17354 -0.35793
4700000000 -0.090624 -0.30862 -0.0040815 -0.00018182 -0.0017735 0.0045147 -0.00093172 -0.0010532
0.00089579 -0.00056039 0.00083445 0.00060635
-0.0040574 -0.0001863 -0.25347 -0.044231 0.0024028 0.0042266 0.00045457 -0.0004896
0.00032316 0.00051144 -0.00023406 -0.00010888
-0.0016793 0.0044494 0.0024806 0.0042115 -0.065225 -0.31042 -0.0002511 0.00051279
0.00035837 -0.00036033 -0.00027051 -0.0015116
-0.00099716 -0.0010302 0.00048879 -0.00053225 -0.00026126 0.0006123 -0.15551 -0.067681
0.0033935 0.0016356 -0.001614 0.0025177
0.0010562 -0.00050346 0.0003115 0.00056259 0.00039023 -0.00020647 0.0032569 0.0014985
-0.10247 -0.31632 -0.0010528 0.0038928
0.00083079 0.00056183 -0.00021004 -8.6971e-05 -0.0001464 -0.0014571 -0.0016216 0.0024722
-0.0011132 0.0043583 -0.21718 -0.33062
4760000000 -0.12168 -0.2944 -0.0047822 0.0010711 0.00052345 0.004626 -0.00078385 -0.00072839
0.00029644 -0.0010176 0.00094036 -0.00037275
-0.0048308 0.0010163 -0.25104 -0.0022217 0.0030253 0.0032893 -1.4193e-05 -0.00066922
0.00045211 0.00026755 5.1478e-05 -0.00014972
0.00058276 0.0046713 0.0030945 0.0032702 -0.097651 -0.2968 0.00092971 0.00040072
0.0010422 -0.00010528 -0.0013067 -0.00081901
-0.00075521 -0.00068061 -3.8675e-05 -0.00063486 0.00081912 0.00030851 -0.15063 -0.050984
0.002325 0.0011511 -0.00095495 0.002777
0.00033546 -0.0010744 0.00044025 0.00022748 0.00085453 4.0126e-05 0.0024586 0.0011677
-0.13639 -0.30115 -0.00069757 0.00457
0.00087346 -0.00014254 7.2506e-05 -0.00014119 -0.0012367 -0.00090447 -0.00080438 0.0027053
-0.00056017 0.0040302 -0.22904 -0.30896
4820000000 -0.1477 -0.28131 -0.0051512 0.0024552 0.0013164 0.0029765 -0.00091395 -0.00046212
0.0005638 -0.00088187 0.00018902 -0.00054677
-0.0051752 0.0024602 -0.26305 0.020376 0.0042542 0.0033661 -0.00010371 -0.00032853
0.00036928 -0.00021982 -0.0002803 -0.00036723
0.0012905 0.0030024 0.0043034 0.0033205 -0.12325 -0.29302 0.00048653 -0.00025131
0.0005082 -0.00062765 -0.00066176 -0.00011003
-0.00096083 -0.00046467 -9.1869e-05 -0.00035748 0.00048689 -0.00019834 -0.16533 -0.033785
0.0018612 -0.00011908 4.4624e-05 0.002936
0.00049695 -0.00083377 0.00031564 -0.0001298 0.0005557 -0.00063905 0.0016949 -0.00021177
-0.17579 -0.2846 -0.00015985 0.0027874
0.0002788 -0.00060729 -0.00029369 -0.00035035 -0.00078726 -3.9763e-05 9.2492e-05 0.0030187
-0.00029596 0.0033571 -0.26578 -0.27965
4880000000 -0.17954 -0.26342 -0.0045603 0.0044316 0.0020312 0.0031653 -0.0014632 0.00011215
-0.00082751 -0.00112 0.00032982 -9.7833e-05
-0.0045765 0.0043763 -0.25554 0.060604 0.0046863 0.0017715 -0.00038476 -0.00018012
-0.00018435 0.00021147 -0.00020144 0.00023783
0.0020957 0.003153 0.0046996 0.0017095 -0.14286 -0.28147 0.0004586 -0.00037265
-0.00027371 -0.0014833 -0.00034513 -7.5353e-05
-0.0014532 0.00025681 -0.0004089 -0.00016695 0.00044807 -0.00034974 -0.1594 -0.015672
0.00061679 -0.00043649 0.0011959 0.002589
-0.00066066 -0.0011446 -0.00017438 0.00011215 -0.00029723 -0.0013679 0.00072658 -0.00031136
-0.20681 -0.27111 0.00030605 0.0030747
0.00012805 -3.0932e-05 -0.00018804 0.00023873 -0.00031666 -0.00016807 0.00105 0.0025309
0.00056843 0.0027847 -0.27859 -0.25078
4940000000 -0.20112 -0.24642 -0.0033439 0.0066206 0.0029652 0.0012113 -0.00028085 0.00071813
-0.00096522 -0.00069422 -9.7962e-05 -0.00065683
-0.003322 0.0066313 -0.26849 0.087116 0.0058068 0.0013787 -8.7607e-05 -2.4759e-05
0.00027343 -0.0003128 -0.00035892 0.00012711
0.0029349 0.0011826 0.0058516 0.001288 -0.16267 -0.25823 0.00013061 -0.00048208
-0.00087603 5.5147e-05 -0.00036601 0.00010751
-0.00027713 0.00074704 -0.00011626 -4.463e-05 0.00012178 -0.00048766 -0.16676 -0.0053149
-0.00042926 0.00021509 0.0019442 0.0019405
-0.0011329 -0.00070198 0.00036813 -0.00026749 -0.00081493 0.00010616 -0.00035784 0.00015074
-0.23115 -0.24403 6.5563e-05 0.0029302
0.00016303 -0.00073538 -0.00037111 0.00016632 -0.00046377 0.00010197 0.0019942 0.0018514
-0.00020819 0.0030774 -0.30276 -0.22525
5000000000 -0.2217 -0.22329 -0.00029138 0.0074831 0.0031028 0.0017825 -0.000172 0.00060932
-0.00071068 0.00061107 -0.00016426 -0.00078384
-0.00032623 0.0074397 -0.25466 0.10401 0.0058064 -0.0005287 -0.00028612 -7.4679e-05
-0.0001723 -0.00047545 -0.00013367 -0.00011105
0.0030801 0.0016747 0.0058135 -0.0006205 -0.19255 -0.24529 -0.00063907 -0.00074231
-0.00040773 -0.00038184 -0.00068722 -0.00020876
-0.0001821 0.00065346 -0.00027869 -0.00010812 -0.0006594 -0.00078819 -0.1609 0.018302
-0.0008737 0.001432 0.0023075 0.0012429
-0.00067985 0.00066965 -0.00018936 -0.00053269 -0.00048044 -0.00030677 -0.0010211 0.0015647
-0.2593 -0.22186 0.00015966 0.0037193
-0.00030112 -0.00084455 -0.00017782 -0.00012094 -0.0005952 -0.00027321 0.0022528 0.0012041
0.00037493 0.0037452 -0.31517 -0.19173
5060000000 -0.24395 -0.19653 0.0017951 0.0071468 0.0031452 -0.00033545 0.00013111 0.00054343
-0.00030874 -2.6254e-05 -0.0003179 -0.00019927
0.0017635 0.0071213 -0.2392 0.14092 0.0053048 -0.0016954 -2.4881e-05 0.00021896
-0.00026158 -3.8475e-05 -0.00035785 0.00012909
0.003097 -0.00031863 0.0052724 -0.0017792 -0.20754 -0.22418 -0.00042598 0.00032414
-0.0010712 1.9467e-05 -0.0013925 1.3874e-05
0.0001419 0.00058394 -2.2887e-05 0.00024435 -0.00036039 0.00031616 -0.16341 0.026063
-0.00046417 0.0030233 0.001855 0.00058055
-0.00044741 -4.5436e-05 -0.00027817 2.867e-05 -0.0010138 -3.9553e-05 -0.00026418 0.0029939
-0.27504 -0.19228 0.0011375 0.0032797
-0.00020256 -0.00013702 -0.00029834 0.0001281 -0.0013862 0.00016934 0.0019159 0.00054899
0.0010831 0.003175 -0.3282 -0.16332
5120000000 -0.26005 -0.17159 0.0033359 0.00602 0.0028489 -0.00044169 0.00033577 0.0007533
-7.3717e-05 0.00089716 -0.00035033 0.00016027
0.0033328 0.0060076 -0.23407 0.16829 0.0049868 -0.0025737 7.2339e-05 0.00021565
-5.1237e-05 -7.4587e-05 -8.4992e-06 0.00036042
0.0028441 -0.00047284 0.0049205 -0.0026944 -0.22188 -0.20922 -0.00011127 0.00020118
-0.0004066 0.00098322 -0.0011552 0.0008572
0.0002982 0.00072281 8.2184e-05 0.00025451 -0.0001027 0.00019408 -0.15941 0.052358
0.0010562 0.003556 0.0024211 0.00029806
-0.00011443 0.00091218 -3.316e-05 -4.5141e-05 -0.00044676 0.0010149 0.0010626 0.0034822
-0.29022 -0.15871 0.0013518 0.0035211
-0.00037456 -3.8824e-05 -2.3322e-06 0.00029559 -0.0011609 0.00075918 0.0024354 0.00037933
0.001335 0.0035948 -0.34153 -0.12934
5180000000 -0.27706 -0.14219 0.0048616 0.0049651 0.0034438 -0.00092129 0.00016877 0.00059723
-4.4479e-05 0.00025606 -0.00061517 0.00042035
0.0048263 0.00501 -0.21299 0.19036 0.0043099 -0.0038276 -0.00032811 -0.00025329
-0.00015239 -0.00010724 -0.00016131 0.00021201
0.0034505 -0.00099091 0.0042433 -0.0039291 -0.23373 -0.17403 -0.00031441 0.0006876
-9.8777e-05 0.00025267 -0.0002105 0.00094967
0.00022843 0.00057588 -0.00034372 -0.00024982 -0.00028741 0.00073027 -0.15921 0.061328
0.0027404 0.0038883 0.0023178 -0.00063781
-0.00012256 0.00016772 -0.00018401 -0.00014128 -8.174e-05 1.9225e-05 0.0027186 0.0038292
-0.30386 -0.11728 0.0023416 0.0038157
-0.000623 0.00037519 -0.00018725 0.0002312 -0.00015876 0.00097918 0.0023232 -0.00061435
0.0025562 0.0038196 -0.34448 -0.097847
5240000000 -0.2873 -0.11513 0.0050921 0.0036233 0.0027097 -0.0026432 0.0006521 2.6037e-05
-0.00041626 -0.0001468 5.1208e-05 0.0006147
0.0051117 0.0036343 -0.20192 0.22899 0.003147 -0.0046913 -2.7882e-05 0.00013249
-0.00024779 9.759e-05 0.00033088 0.00049808
0.0026771 -0.0027332 0.0030804 -0.0047529 -0.25078 -0.1494 0.00032145 0.00020726
-0.00014427 0.00055494 0.00033122 0.0012937
0.00060336 5.804e-05 -3.2253e-05 0.00012475 0.00031697 0.00018817 -0.1599 0.082254
0.0036183 0.002759 0.0017683 -0.0012133
-0.00029424 -0.00018876 -0.00030669 9.8677e-05 -0.00013291 0.00064778 0.0036182 0.0027613
-0.3186 -0.075649 0.0034035 0.0028392
-2.0679e-05 0.0006166 0.000348 0.00044311 0.00036917 0.0012815 0.0017953 -0.0013402
0.0031888 0.0027403 -0.35184 -0.06521
5300000000 -0.29339 -0.08595 0.0059996 0.0021523 0.0017659 -0.0030115 0.00021218 -0.00030421
0.0003495 0.00076657 9.3729e-05 0.00037558
0.0059834 0.0021561 -0.19473 0.23372 0.0022333 -0.0052146 -9.1142e-05 0.00020261
-5.5654e-06 0.00048351 0.0003456 0.0002355
0.0016851 -0.0030091 0.0021791 -0.0052932 -0.26635 -0.12467 0.00032603 -0.00024236
0.00024519 0.00040202 0.00077629 0.00057994
0.00021938 -0.00038039 -0.00012752 0.00020693 0.00032727 -0.00026749 -0.15212 0.091244
0.0054145 0.0019679 0.001368 -0.0016039
0.00031835 0.00067995 1.1809e-05 0.00043727 0.00033193 0.00021342 0.0054384 0.0018715
-0.33065 -0.047619 0.0032095 0.002465
0.000119 0.00039618 0.00037782 0.00022453 0.00058875 0.00071636 0.0013148 -0.0014962
0.0032056 0.0026919 -0.34798 -0.029654
5360000000 -0.29469 -0.049611 0.0060283 0.00090315 0.0005558 -0.0037429 0.00038636 -0.00010348
-2.3897e-05 0.00036986 0.00068375 -0.0001283
0.006039 0.00092695 -0.15876 0.2554 0.00095313 -0.0055301 8.078e-05 0.00027328
2.6844e-05 4.9669e-06 0.00061417 -0.0002068
0.00054723 -0.0037784 0.00086103 -0.0055376 -0.26674 -0.097898 0.00030575 0.00028072
0.00027224 0.00036402 0.00057569 0.00047275
0.00039792 -4.6301e-05 9.389e-05 0.00025932 0.00034747 0.00032065 -0.1511 0.10939
0.0058237 -0.00037771 0.00084414 -0.0019924
0.00011144 0.00039033 6.0817e-05 5.5078e-05 0.00011083 0.00052308 0.0058329 -0.00036888
-0.32761 -0.0094995 0.0044988 0.0024229
0.00074411 -0.00011425 0.00053374 -0.00022254 0.0005595 0.00027127 0.00067571 -0.0019819
0.0043531 0.0022225 -0.34738 -0.0019238
5420000000 -0.29802 -0.026089 0.0061722 -0.00098149 -0.00058791 -0.0036201 -4.1783e-05 -0.00010414
0.00078718 0.00056635 0.00025391 -0.00036689
0.0061465 -0.0010061 -0.13978 0.28324 0.0002299 -0.005444 5.5544e-05 0.0001344
0.00011189 -2.2413e-05 0.00016936 -0.00016493
-0.000651 -0.0036577 0.00011654 -0.0054606 -0.28389 -0.06526 -0.00016008 -0.00044196
0.00088441 0.00030835 0.00091278 8.3682e-06
-3.5158e-05 -0.00013506 9.6299e-05 0.00013131 -0.00012903 -0.0004814 -0.13985 0.12424
0.0050255 -0.0020276 0.00018412 -0.0017082
0.00070754 0.00058599 7.3633e-05 -5.0613e-06 0.00089708 6.5978e-05 0.0049564 -0.0020157
-0.33167 0.019564 0.0049237 0.0010944
0.00028541 -0.00028182 0.00020751 -0.0001817 0.00086697 7.7594e-05 0.00024991 -0.0016821
0.0050648 0.0011845 -0.34095 0.040594
5480000000 -0.29075 0.0099505 0.0050351 -0.0019077 -0.0018934 -0.003011 0.00035374 3.6797e-05
0.00091101 -0.00013099 -9.4605e-05 -0.00013273
0.0050404 -0.0019041 -0.12634 0.29137 -0.0013717 -0.0057408 -2.5599e-06 0.00020821
-1.4962e-05 -8.9293e-05 0.00013273 -0.00011651
-0.0019649 -0.0029614 -0.0014546 -0.0057305 -0.28868 -0.043923 -0.00017161 0.00018629
0.00064801 -0.00035687 0.0006966 8.5767e-05
0.00038207 3.7615e-05 -7.0544e-06 0.00021197 -0.00020194 0.0002177 -0.1339 0.13504
0.0041612 -0.0033747 -7.4641e-05 -0.0019348
0.00089213 -0.0001951 -2.3441e-05 -5.9225e-05 0.0006205 -0.00030777 0.00414 -0.0033903
-0.32172 0.048389 0.004684 0.00038306
-2.7237e-05 -0.00017279 0.00017965 -0.00014214 0.00083396 -1.0907e-05 -0.00021958 -0.0019732
0.0047453 0.00036954 -0.33203 0.061611
5540000000 -0.28885 0.03517 0.0041616 -0.0025452 -0.0025846 -0.0019586 0.0002843 -0.0003165
0.00015683 -0.00025753 -0.00046351 6.6702e-06
0.0041774 -0.0025382 -0.086645 0.3097 -0.002473 -0.00518 0.00039741 0.00015631
-5.9711e-05 -6.6599e-05 -0.00010363 -0.00033777
-0.0025895 -0.001912 -0.0025692 -0.0051483 -0.28882 -0.022636 0.00026012 -0.00013611
0.00039746 -6.0789e-05 0.0004459 -0.00023577
0.00030885 -0.00031495 0.00041866 0.00011234 0.00024454 -0.00015354 -0.12284 0.15682
0.002746 -0.0040084 -0.0010623 -0.0019134
0.0001682 -0.00026867 -7.1509e-05 -4.9535e-05 0.00039808 -0.00018247 0.0026205 -0.0040572
-0.30872 0.082879 0.0050629 -0.00095419
-0.0004302 9.1005e-05 -0.00013347 -0.00035447 0.00042683 -0.00022304 -0.00094437 -0.0017729
0.0049605 -0.00074134 -0.32588 0.10362
5600000000 -0.27817 0.063639 0.0034971 -0.0034337 -0.0024255 -0.0017888 0.000325 -0.00038453
0.00026358 -0.00020906 0.00017484 0.00045335
0.0034913 -0.0034178 -0.083674 0.32446 -0.0035685 -0.0047529 7.4419e-05 -0.00021063
-0.00014749 9.4567e-05 -0.00013516 -0.00013987
-0.0023958 -0.0016927 -0.0036065 -0.0047139 -0.28795 0.0094622 -2.9108e-05 -2.7616e-05
0.00026495 -0.00056661 0.00048777 -0.00059154
0.0003017 -0.00037923 0.00010914 -0.00021445 -3.8265e-05 -4.056e-06 -0.11506 0.1564
0.0017172 -0.0038746 -0.00098487 -0.0010638
0.00028382 -0.00028224 -0.00015099 4.3814e-05 0.00025084 -0.00050582 0.0017548 -0.0039119
-0.29987 0.11329 0.004532 -0.0014559
0.00021202 0.00041759 -0.00016129 -0.00019434 0.00051929 -0.00071327 -0.0010967 -0.0011796
0.0045909 -0.0014674 -0.30432 0.11818
5660000000 -0.26795 0.085259 0.0032568 -0.0035281 -0.0034035 -0.00065996 -0.00034321 -0.00072863
-0.00012617 -0.00053931 0.0005382 -0.00018639
0.0032743 -0.0035334 -0.04345 0.31624 -0.0044855 -0.003193 -3.6523e-05 -0.0001329
0.00013993 7.6552e-05 -2.808e-05 -0.00017857
-0.0033751 -0.00066045 -0.0045484 -0.0031016 -0.2902 0.032899 -9.9654e-05 0.00010904
-0.00041296 -0.00053895 0.00033762 -0.0012037
-0.00033341 -0.00071746 -1.2226e-05 -0.00011719 -0.00015004 4.594e-05 -0.10066 0.17667
0.00071352 -0.0039608 -0.0012601 -0.0010005
-8.7598e-05 -0.00060908 0.00014806 4.4385e-05 -0.00039469 -0.00050636 0.00065328 -0.0040121
-0.28664 0.14079 0.0041436 -0.0022921
0.00053689 -0.00010321 -1.4801e-05 -0.00012345 0.00032524 -0.0010291 -0.0012873 -0.00090116
0.0039293 -0.0021684 -0.29689 0.15411
5720000000 -0.25379 0.10848 0.0028128 -0.0041841 -0.0028686 0.00075018 -0.00047953 -0.00024488
-0.00034978 -0.00015838 -1.2295e-05 -0.00045152
0.0028052 -0.0041737 -0.015464 0.34334 -0.005461 -0.0028049 7.0288e-05 -6.1323e-05
-0.00027172 7.1385e-06 -0.00031548 0.00017605
-0.0028623 0.00081215 -0.0055373 -0.0026882 -0.28761 0.064258 8.8598e-05 -2.3305e-05
0.00020969 0.00043605 -0.00020411 -0.00020433
-0.00048299 -0.00022449 5.4955e-05 -8.372e-05 0.00011691 1.0688e-05 -0.084768 0.17914
-0.00033975 -0.0034476 -0.0016601 -0.00035537
-0.00035269 -9.1847e-05 -0.00027063 2.4642e-05 0.00017149 0.00038875 -0.00022554 -0.0034717
-0.27622 0.16834 0.0040957 -0.003127
-4.9469e-05 -0.00045019 -0.00026987 0.00013689 -0.00011676 -0.00028871 -0.0016178 -0.00048188
0.0043638 -0.003205 -0.26684 0.17241
5780000000 -0.23813 0.12511 0.0015771 -0.0048111 -0.0025217 0.0010376 -0.00072851 0.00012479
-0.00027773 -0.00028723 -0.00013944 -0.00029535
0.0016009 -0.0047959 -0.0024321 0.33844 -0.0059688 -0.00077437 -9.3507e-05 -0.00022321
-4.4853e-05 -0.00011955 -9.8509e-05 -0.00013255
-0.0024761 0.001075 -0.005975 -0.00068619 -0.28426 0.080602 -2.7577e-05 -6.6546e-05
5.5468e-05 -9.4104e-05 -0.00034756 -0.00057669
-0.00075091 8.9827e-05 -3.4618e-05 -0.00018758 6.9649e-06 -4.2457e-05 -0.075975 0.19473
2.0588e-05 -0.0031011 -0.0012679 -7.4941e-05
-0.00031224 -0.00038193 -9.225e-06 -0.0001254 0.00013445 -7.3984e-05 -0.00021273 -0.003008
-0.26646 0.18898 0.0030518 -0.0037419
-0.00011254 -0.0002643 -9.434e-05 -0.00014821 -0.00039368 -0.00050104 -0.0013012 4.8361e-05
0.0030204 -0.0036189 -0.25856 0.19485
5840000000 -0.22599 0.14683 0.00030383 -0.0054286 -0.0021647 0.0011142 -0.00016771 0.00028134
-0.00038639 0.00022095 -0.00053552 -0.00027863
0.00029483 -0.0054594 0.032531 0.34254 -0.0057543 0.00037099 -0.00023736 6.4987e-06
9.1171e-05 -9.1686e-06 -0.00017096 0.00022359
-0.0021716 0.0011981 -0.0057217 0.00045121 -0.27881 0.10523 -0.00018553 2.5681e-05
1.5964e-05 -0.00081965 -0.00044369 -0.00041568
-0.00014365 0.00028495 -0.00021178 -8.9955e-06 -0.00023726 1.6057e-05 -0.054078 0.19838
-0.00077795 -0.0033871 -0.0013739 0.00019833
-0.00034844 0.00018581 9.7555e-05 2.6901e-05 -0.00012355 -0.00073465 -0.00070311 -0.0033782
-0.25014 0.19937 0.0024098 -0.0038248
-0.00048366 -0.00026574 -0.000165 0.00024573 -0.0002889 -0.00041916 -0.0013064 1.8561e-05
0.0024615 -0.0039067 -0.22381 0.21925
5900000000 -0.21205 0.15963 -0.0017692 -0.0055474 -0.0023074 0.0024161 -0.00017534 2.3674e-05
0.00017343 -0.00027242 5.3298e-05 0.00029856
-0.0017616 -0.0055599 0.053273 0.34354 -0.0051432 0.0018261 1.2324e-06 1.5005e-05
2.9645e-05 -0.00022797 -4.7584e-05 -0.00010457
-0.0022484 0.0024678 -0.0051302 0.0019334 -0.26277 0.12141 5.4994e-06 -0.00010209
-0.00037017 -0.00044232 -0.00074302 -0.0001414
-0.0001798 6.6725e-06 4.513e-06 -1.4034e-05 -2.6861e-07 -7.0679e-05 -0.046173 0.20899
-0.00065249 -0.003245 -0.0011093 0.0002665
0.0001744 -0.00014181 -1.0086e-05 -0.00024372 -0.00038021 -0.00044757 -0.00078748 -0.0033402
-0.22406 0.21569 0.0021011 -0.0050148
-4.2575e-05 0.00027907 -1.7547e-05 -7.1734e-05 -0.00080877 -0.0001107 -0.0011458 0.00048114
0.002051 -0.0049237 -0.20963 0.22984
5960000000 -0.19334 0.1722 -0.0029179 -0.0040398 -0.00072505 0.0026984 -0.00012871 0.00021752
-0.00020537 0.0001155 -0.00013983 0.00012534
-0.002942 -0.0040527 0.079108 0.34277 -0.0041487 0.0020788 -0.00019697 7.3377e-07
-4.45e-05 8.8093e-05 0.000102 0.00021008
-0.00068141 0.0027126 -0.0041407 0.0021601 -0.2498 0.14653 -5.1622e-05 -0.00015903
-0.00039206 4.2919e-05 -0.0004769 -0.00026939
-9.4581e-05 0.00021226 -0.00016732 2.4056e-06 -4.0812e-05 -0.00021521 -0.028448 0.21695
-0.0018585 -0.0033057 -0.0010516 0.00094047
-0.00022699 0.00013017 -7.6591e-05 4.0923e-05 -0.00046401 -3.8318e-05 -0.0017804 -0.0031701
-0.2053 0.23048 0.00026344 -0.0048514
-0.00010745 0.00011197 0.00013505 0.00018403 -0.00045428 -0.00017322 -0.00099536 0.0008808
0.0002495 -0.0050332 -0.18096 0.25704
6020000000 -0.17597 0.18907 -0.0037965 -0.0031377 -0.00025402 0.0029415 -6.9664e-06 0.00054286
-0.00018012 0.00027321 -4.9054e-05 0.00021862
-0.0037877 -0.0031201 0.10674 0.33612 -0.004797 0.0030201 -3.9287e-05 0.000133
-6.823e-05 8.9309e-05 -0.00022951 0.0001751
-0.0002179 0.0029743 -0.0047579 0.0031173 -0.23096 0.15978 -0.00018495 0.00024048
-0.00075497 -7.2813e-05 -0.00044846 0.00054833
-5.4188e-05 0.00056507 -6.0524e-05 0.00014692 -0.00026071 0.0002219 -0.021705 0.21391
-0.0023765 -0.0031634 -0.00065796 0.00072539
-0.00018722 0.00029957 -0.00010671 9.768e-05 -0.0007853 0.00013616 -0.002564 -0.003177
-0.17624 0.24549 5.6778e-05 -0.0049336
-4.3554e-05 0.00033465 -0.00021134 0.00017803 -0.00050697 0.00048764 -0.00077373 0.00067249
1.0592e-05 -0.0047191 -0.15509 0.25758
6080000000 -0.15541 0.19753 -0.0040402 -0.0010143 0.0011903 0.0029019 4.9863e-05 4.1687e-05
0.00012898 0.00013942 0.00026342 -2.7293e-05
-0.0040349 -0.00096838 0.12903 0.33678 -0.0032878 0.0045532 -3.7776e-05 -9.4146e-07
1.0418e-05 0.00015845 0.00019815 0.00031221
0.0012102 0.0028757 -0.0032145 0.0045969 -0.2133 0.18569 0.00022927 0.00016184
-0.00034978 0.00053867 -0.00012103 0.0003637
9.8817e-05 7.0256e-06 -4.282e-05 2.2247e-06 0.00020908 0.00014957 -0.004398 0.22135
-0.0036051 -0.0025464 -0.0010144 0.00092122
9.6817e-05 6.7426e-05 3.1512e-05 0.00014531 -0.00043884 0.00054206 -0.0036182 -0.0025373
-0.1472 0.26227 -0.00077989 -0.0049495
0.00017281 -7.4874e-06 0.00019549 0.00032812 -8.7306e-05 0.00034134 -0.00086986 0.0010138
-0.00075382 -0.0051422 -0.13272 0.27853
6140000000 -0.14026 0.2116 -0.003565 -0.00068504 0.0015159 0.0022435 5.6064e-05 1.9314e-05
-3.9657e-05 -8.5443e-05 0.0004848 -0.00017192
-0.0035992 -0.00067942 0.15404 0.31959 -0.0024522 0.00525 1.061e-05 7.124e-05
0.00033272 -7.382e-06 0.00020758 0.00011009
0.0015527 0.002205 -0.0023101 0.0052992 -0.19056 0.20657 0.00036555 -4.6824e-05
0.00010215 0.00060925 -2.9868e-05 0.00062415
5.947e-05 2.7808e-05 5.1778e-05 4.4125e-05 0.0003658 -6.5841e-05 0.0071497 0.21381
-0.0045906 -0.0013653 -0.0004303 0.0014543
0.00013829 -0.00011075 0.00034875 -4.1233e-05 0.00020816 0.00058837 -0.0045949 -0.0013734
-0.12807 0.28371 -0.0026837 -0.0045504
0.00044051 -0.0001806 0.00026103 0.00015127 3.5017e-05 0.00060113 -0.00056743 0.0014262
-0.0028165 -0.0044709 -0.095224 0.27839
6200000000 -0.1237 0.21787 -0.0029875 -0.00022729 0.0021075 0.0013812 0.00012275 0.00035822
-0.0001415 0.00017104 -6.9931e-05 -0.00028744
-0.0029545 -0.00022056 0.18344 0.31898 -0.0010245 0.0052804 5.1496e-05 0.00018623
0.00010232 2.0941e-05 0.00013051 0.00012767
0.0021536 0.0013126 -0.00094271 0.0053154 -0.17082 0.22145 0.00012036 -0.00037394
0.00058768 -3.2921e-05 0.00024905 0.00019579
9.3431e-05 0.00035063 5.7639e-05 0.00021059 0.00010234 -0.00036553 0.021752 0.22234
-0.004517 -0.00024146 9.5246e-05 0.0013086
-0.0002237 0.00012507 4.2316e-05 7.109e-06 0.00050404 -3.6693e-05 -0.00452 -0.00021602
-0.11585 0.29106 -0.0032746 -0.0038043
-0.00015775 -0.000248 0.00018757 6.2643e-05 0.00029798 0.00023998 0.00018459 0.0013466
-0.0031834 -0.003772 -0.081105 0.28921
6260000000 -0.10978 0.23093 -0.0030889 0.00078659 0.0020583 0.00079276 0.00024333 -9.0261e-05
4.2479e-05 0.00025017 -0.00013658 6.6118e-05
-0.0030995 0.00077011 0.19982 0.30359 -0.00017214 0.0053977 2.7061e-05 -9.5014e-05
-9.5106e-05 -0.00013117 0.00023774 0.00015564
0.0020934 0.00071851 -8.6082e-05 0.0053803 -0.15053 0.24211 4.3048e-05 5.9738e-06
0.00024163 -0.00011568 0.00023849 0.00030561
0.00028167 -0.00011325 2.5106e-05 -8.8536e-05 2.1558e-05 1.7683e-05 0.03598 0.21769
-0.0044048 0.0011278 0.00054817 0.0011516
6.9964e-05 0.00027015 -4.2513e-05 -0.0001183 0.00033176 -7.1267e-05 -0.004433 0.0012202
-0.090346 0.29134 -0.0039986 -0.0028707
-0.00011681 -4.5926e-05 0.00019593 0.00014553 0.00031315 0.00027784 0.00047561 0.0012216
-0.0042102 -0.0028161 -0.03682 0.28878
6320000000 -0.094525 0.23576 -0.0025971 0.0013698 0.0022493 -0.00032706 5.1815e-05 0.00010227
-0.00032761 0.0004154 -0.00025801 0.00019892
-0.0025746 0.0013768 0.22617 0.2958 0.0017399 0.0056728 5.972e-05 8.9167e-05
3.3734e-05 -7.361e-05 7.6181e-05 -9.6374e-05
0.0022422 -0.00039098 0.0018661 0.0056685 -0.1319 0.25291 -0.00016932 -0.00028325
0.00031039 -3.5473e-05 0.00040812 0.00016661
4.3605e-05 0.00012696 4.1715e-05 9.3263e-05 -0.00017751 -0.00036215 0.03557 0.21988
-0.0039307 0.0019411 0.00076488 0.00091335
-0.00031437 0.00040504 -1.545e-05 -7.6966e-05 0.00028504 -4.4134e-05 -0.0039956 0.0019236
-0.066211 0.30288 -0.004738 -0.0015922
-0.00012461 0.00029671 6.4659e-05 -7.3542e-05 0.00051334 0.00013096 0.00091063 0.00079958
-0.0045918 -0.0015755 -0.026371 0.28911
6380000000 -0.075276 0.24164 -0.0018879 0.0018502 0.0016507 -0.00050551 2.019e-05 -3.9507e-05
0.00031245 0.00021851 3.607e-05 7.289e-05
-0.0018933 0.0018335 0.24359 0.27659 0.0029687 0.0042636 -0.00014487 -8.8355e-05
-0.00021583 -0.0001279 -0.00014399 -0.00026737
0.0016077 -0.00053125 0.0030647 0.0041826 -0.104 0.26896 -0.00012604 0.00011883
0.0003656 3.5212e-05 0.0004141 0.00027788
1.5503e-05 -3.1425e-05 -0.00013697 -6.907e-05 -0.00014878 0.00014529 0.056111 0.2094
-0.003171 0.0032871 0.00092748 0.00075801
0.00027231 0.00024017 -0.00020221 -0.00015002 0.00033826 -2.2185e-05 -0.003103 0.0032933
-0.044748 0.29521 -0.004942 -0.00012551
4.0647e-05 0.00015723 -0.00017121 -0.00024303 0.00043306 0.00020051 0.00077505 0.00077627
-0.0049522 -0.00018447 0.014273 0.29162
6440000000 -0.05429 0.25382 -0.00087699 0.002402 0.0017844 -0.00078247 0.00037352 -4.5874e-05
0.00032081 -0.00041389 -0.00022869 -0.00014353
-0.00088693 0.0023919 0.26327 0.2639 0.0033043 0.0030687 0.00011537 -4.8221e-05
-0.00013334 -3.185e-05 -0.0001305 -0.00035093
0.0017698 -0.00084215 0.0033508 0.0030159 -0.088118 0.28495 -0.0001928 0.00030161
-0.00034595 -0.00010489 0.00044068 -0.00034693
0.00035242 -0.00010437 9.6092e-05 -1.7576e-05 -0.00018361 0.00025847 0.057939 0.20679
-0.0019784 0.003859 0.00082474 0.00067669
0.00039525 -0.00040356 -0.00017014 -9.7714e-06 -0.00034246 -7.7913e-05 -0.0019125 0.0038455
-0.0043672 0.30195 -0.004752 0.0013716
-0.00028987 -0.00019371 -0.00015567 -0.00037634 0.00041805 -0.00034351 0.00099533 0.00069288
-0.0045067 0.0014334 0.024305 0.27669
6500000000 -0.034438 0.25484 -0.00015103 0.001961 0.0012972 -0.00095988 0.00018851 -0.00011108
4.7284e-05 7.6359e-05 -0.00016232 0.00030134
-0.00016292 0.0019978 0.28974 0.23798 0.0036383 0.0025966 9.8432e-05 2.0624e-05
0.00013582 0.00015164 0.00019495 -6.7657e-05
0.0013093 -0.00097838 0.0036695 0.0025048 -0.075408 0.28251 1.0394e-05 8.9073e-06
4.707e-05 -1.0327e-05 -8.0687e-05 -0.0005543
0.00016276 -8.3772e-05 0.00012905 1.0527e-05 1.6136e-06 -4.651e-05 0.082478 0.20177
-0.00046461 0.0039492 0.0012076 0.00038024
5.5617e-05 0.00016407 0.00012047 0.00014453 0.00011724 -3.154e-05 -0.00043131 0.0040403
0.018318 0.30607 -0.0032174 0.0021062
-0.00012275 0.00029257 0.00021297 -7.4932e-05 -0.00011789 -0.00047316 0.0010764 0.00031478
-0.003343 0.0020085 0.062752 0.28005
