# Supplementary material for: Early Detection of Alzheimer’s Disease via Machine Learning-Based Microwave Sensing: An Experimental Validation
Source: Sensors (Basel). 2025 Apr 25;25(9):2718. doi: 10.3390/s25092718 (PMC12074295; doi:10.3390/s25092718)
Supplement: Supplementary file 1 [file sensors-25-02718-s001.zip › measurements_paper_sensors/26 febbraio - PART1/set10 H/CSF_H_m8.s6p]

!Keysight Technologies,M9804A,MY58100912,A.14.10.03
!Date: Thursday, April 27, 2023 10:28:33
!Correction: S11(C  6-Port  ) 
!S12(C  6-Port  ) 
!S13(C  6-Port  ) 
!S14(C  6-Port  ) 
!S15(C  6-Port  ) 
!S16(C  6-Port  ) 
!S21(C  6-Port  ) 
!S22(C  6-Port  ) 
!S23(C  6-Port  ) 
!S24(C  6-Port  ) 
!S25(C  6-Port  ) 
!S26(C  6-Port  ) 
!S31(C  6-Port  ) 
!S32(C  6-Port  ) 
!S33(C  6-Port  ) 
!S34(C  6-Port  ) 
!S35(C  6-Port  ) 
!S36(C  6-Port  ) 
!S41(C  6-Port  ) 
!S42(C  6-Port  ) 
!S43(C  6-Port  ) 
!S44(C  6-Port  ) 
!S45(C  6-Port  ) 
!S46(C  6-Port  ) 
!S51(C  6-Port  ) 
!S52(C  6-Port  ) 
!S53(C  6-Port  ) 
!S54(C  6-Port  ) 
!S55(C  6-Port  ) 
!S56(C  6-Port  ) 
!S61(C  6-Port  ) 
!S62(C  6-Port  ) 
!S63(C  6-Port  ) 
!S64(C  6-Port  ) 
!S65(C  6-Port  ) 
!S66(C  6-Port  ) 
!S6P File: Measurement: :
# Hz S  RI   R 50
500000000 -0.32779 -0.064339 -0.01004 -0.001042 -0.0081256 0.012429 -0.0039128 0.012312
0.013128 0.0064896 -0.0047853 0.0093765
-0.010173 -0.00098859 -0.40919 -0.074736 0.0081361 -0.010779 0.0010988 0.011917
0.0092294 0.0030013 0.0010944 0.013991
-0.0080994 0.01247 0.0081026 -0.01077 -0.25745 0.19066 0.0066722 0.0033185
-0.0019897 0.0079678 0.0006817 0.012486
-0.0039881 0.012344 0.0012706 0.012094 0.0067487 0.0033263 -0.32617 0.040575
-0.020589 -0.0045142 0.017034 0.026558
0.012932 0.0064036 0.009172 0.0028561 -0.0020302 0.0079899 -0.020523 -0.0043645
-0.21977 -0.23409 -0.029019 0.0044989
-0.0047172 0.0092269 0.0013484 0.014158 0.00073899 0.012417 0.017025 0.026316
-0.029072 0.0045303 -0.25953 -0.14596
560000000 -0.31647 0.1043 -0.021914 -0.067469 -2.7407e-05 0.013438 0.0051396 0.010497
0.01034 0.0036947 0.010811 0.009999
-0.021904 -0.067406 -0.3717 0.090077 -0.041262 -0.039039 0.014256 0.0028377
-0.013263 -0.0051008 0.0035118 -0.0012938
2.8957e-05 0.013418 -0.041343 -0.038944 -0.18212 0.24052 -0.00078381 -0.0051021
0.01788 0.0061975 0.0075807 -0.0054575
0.0053319 0.01055 0.014093 0.0028164 -0.00079092 -0.0050847 -0.3035 0.13105
0.0058391 -0.021982 0.0062117 -0.021497
0.010489 0.0035811 -0.01356 -0.0046924 0.017916 0.0060068 0.005593 -0.021819
-0.30024 -0.053388 0.012404 -0.050519
0.011081 0.010399 0.0037237 -0.0015858 0.007569 -0.0053815 0.0060179 -0.021555
0.012383 -0.050368 -0.33029 0.0067666
620000000 -0.27529 0.081306 -0.023651 0.0090986 0.0031668 0.008774 0.0083799 -0.0041006
0.01205 -0.0018601 0.00055477 -0.0013676
-0.023664 0.0090859 -0.39978 0.035879 -0.018983 2.4533e-05 -0.0015121 -0.0021263
0.01202 -0.0054291 0.0010415 -0.0028899
0.0033046 0.008833 -0.019003 9.799e-05 -0.15496 0.24998 -0.0014476 -0.0050694
-0.0034919 -0.0031665 0.0083015 -0.0033468
0.008649 -0.0041609 -0.001543 -0.002116 -0.0015072 -0.0051245 -0.26276 0.14105
-0.039174 -0.020603 0.01247 0.028026
0.011587 -0.0015578 0.012039 -0.0053707 -0.0034628 -0.0030015 -0.038988 -0.020634
-0.21537 -0.087001 -0.044138 0.013269
0.00076587 -0.0012699 0.0010601 -0.002952 0.0081757 -0.0033994 0.012239 0.027957
-0.043968 0.013519 -0.24447 -0.032351
680000000 -0.24184 0.17367 -0.02619 -0.01514 0.0045724 0.0054876 0.00098897 -0.0068718
-0.0021646 -0.011924 0.0047624 -0.00606
-0.026207 -0.015103 -0.39047 0.13759 -0.032588 -0.0021226 -0.001855 -0.00030989
-0.0013732 -0.0099468 -0.0010002 -0.0012449
0.0045323 0.0054924 -0.032649 -0.0020392 -0.10761 0.2729 -0.00081711 0.00016623
-0.0012757 0.00051741 -0.0030668 -0.008559
0.0011864 -0.0068889 -0.0018271 -0.00013317 -0.00078034 0.00015401 -0.21975 0.19274
-0.022397 -0.0072381 -0.0092114 -0.011636
-0.0023382 -0.012169 -0.0015123 -0.01004 -0.0013249 0.00056847 -0.022346 -0.0073294
-0.2824 0.013445 -0.005666 -0.0072515
0.005066 -0.0060099 -0.0011275 -0.00123 -0.0030541 -0.0086142 -0.009056 -0.011616
-0.0056025 -0.0073057 -0.26256 0.075523
740000000 -0.1953 0.16784 -0.041222 0.026354 0.013604 -0.0039789 -0.00010468 -0.0039305
-0.0038674 -0.0026955 -0.0064435 0.0029875
-0.041221 0.026286 -0.33664 0.1572 -0.037216 0.034127 0.00023328 -0.0060507
-0.012764 0.0068621 -0.0011577 -0.0058008
0.013657 -0.00408 -0.037224 0.034233 -0.0746 0.27317 -0.0015515 0.0031265
-0.0016432 -0.0051116 -0.0016836 0.00049675
-2.1528e-05 -0.0039561 0.00016362 -0.0059982 -0.001567 0.0030971 -0.203 0.20004
-0.041881 -0.0097031 0.022632 0.016233
-0.0036103 -0.0025836 -0.013008 0.0075128 -0.0017563 -0.0052694 -0.042009 -0.0096021
-0.18093 0.047818 -0.043662 0.00048753
-0.0065089 0.0029924 -0.0015005 -0.0059307 -0.0015845 0.00049134 0.022716 0.016253
-0.043757 0.00047477 -0.25211 0.077358
800000000 -0.1658 0.21307 -0.022308 0.015939 0.005735 -0.010311 -0.0045044 -0.0024184
-0.0037686 0.0019883 0.004558 0.00052621
-0.022307 0.015991 -0.34476 0.2283 -0.0088641 0.03421 -0.0021277 0.0021238
-0.00040973 0.0023969 0.0010637 0.0054161
0.005759 -0.010257 -0.0087642 0.03428 -0.036294 0.29922 0.0011483 0.0012876
7.0403e-06 0.0033391 -0.0017036 0.00063579
-0.0045693 -0.002448 -0.0021815 0.0020917 0.001116 0.0012744 -0.17435 0.22756
-0.028711 0.012723 0.014223 -0.010807
-0.0037804 0.0018201 -0.00040492 0.0023649 -6.4036e-06 0.003289 -0.028645 0.012629
-0.23235 0.071837 -0.017334 0.020903
0.0048618 0.00014223 0.0010907 0.0050951 -0.0015952 0.00058732 0.014334 -0.010619
-0.017229 0.020774 -0.2491 0.12909
860000000 -0.13238 0.23423 -0.018336 0.030388 -0.0031401 -0.010029 -0.0020942 0.00049429
0.0040344 0.0052234 -0.0038198 -0.003089
-0.018357 0.030358 -0.29822 0.27288 0.007281 0.034397 0.00012573 0.0020444
0.0035933 0.00050635 0.003699 0.00039405
-0.0031967 -0.010028 0.0074056 0.0344 0.011837 0.30933 -0.00049636 -0.00046659
0.0024984 -0.0015938 0.0017342 0.004226
-0.0019963 0.00049486 7.2328e-05 0.0020552 -0.00048577 -0.00044808 -0.13812 0.23938
-0.018371 0.017247 -0.0066452 -0.0093817
0.0041287 0.0052529 0.003679 0.00049981 0.0024898 -0.0015621 -0.018332 0.017241
-0.17683 0.13262 -0.027182 0.015874
-0.0039562 -0.0028989 0.0037847 0.00048802 0.0016917 0.0042747 -0.0066993 -0.0094913
-0.02729 0.015852 -0.19769 0.17846
920000000 -0.10973 0.25805 0.0042667 0.039223 -0.0092252 -0.0046349 -0.0019033 0.0015644
0.00015706 0.0015358 0.0033283 -0.0013109
0.0042395 0.039179 -0.27115 0.29506 0.027815 0.022959 0.0015704 0.0011434
0.0069579 5.4766e-05 0.0041453 -0.0031055
-0.0092408 -0.0046257 0.027936 0.022894 0.058044 0.31158 0.0017274 -4.2833e-05
0.00052441 -0.00046753 0.00086281 -0.0015441
-0.001947 0.0016651 0.0015627 0.00115 0.0017248 -1.8119e-05 -0.11408 0.25606
-0.012585 0.030769 0.0041601 -0.0067894
0.00013217 0.0016808 0.0070166 0.00012565 0.00054345 -0.00046271 -0.012562 0.030747
-0.17022 0.137 -0.0031261 0.028627
0.0032635 -0.0013066 0.004112 -0.0031363 0.00085141 -0.0015231 0.0041672 -0.0067719
-0.0030373 0.028528 -0.20774 0.19096
980000000 -0.06374 0.27972 0.016278 0.030581 -0.0093838 0.00462 0.0017754 0.0036147
0.0037967 -0.0013895 -0.0035412 -0.002903
0.016268 0.030517 -0.2195 0.3321 0.03291 0.0054817 0.0018404 -0.00014446
0.0017797 -0.0062316 -0.00040091 -0.0025989
-0.0093889 0.0046475 0.032992 0.0053676 0.10447 0.30642 0.00046404 -0.0011279
0.00035391 -0.0017221 0.0014473 -0.00034265
0.0017461 0.0036225 0.0018203 -9.0514e-05 0.00046712 -0.0011126 -0.075786 0.26772
0.0066793 0.03005 -0.0094905 -0.0076458
0.0038242 -0.0014456 0.0017739 -0.0062222 0.00038806 -0.0017281 0.0066699 0.030111
-0.13941 0.17234 0.0046146 0.020232
-0.0036745 -0.002814 -0.00043509 -0.0025815 0.0014133 -0.00028337 -0.0094493 -0.0077059
0.0044716 0.020298 -0.16672 0.23943
1040000000 -0.022795 0.28975 0.033021 0.02001 -0.0011766 0.0074444 0.0025445 0.0006487
0.0004385 -0.0034336 -0.00017939 -0.0013433
0.032967 0.020031 -0.18473 0.34657 0.029705 -0.014196 0.0013953 -0.0017201
-0.002278 -0.0024758 -0.0011522 -0.0029304
-0.0011523 0.0074197 0.029709 -0.014353 0.15083 0.29404 -0.00051744 -0.0013734
-0.0015275 -0.00097022 -0.00065249 -0.0010908
0.002582 0.00072321 0.0014041 -0.0017358 -0.00051229 -0.0013875 -0.048638 0.27773
0.018346 0.019682 -0.0020849 0.0012144
0.00042372 -0.0034113 -0.0023361 -0.0024802 -0.0015584 -0.0010013 0.018346 0.019609
-0.10761 0.18119 0.013606 0.020238
-0.00013244 -0.0015255 -0.0012374 -0.0029181 -0.0006896 -0.001144 -0.0021032 0.0012538
0.013658 0.020276 -0.14578 0.25987
1100000000 0.021893 0.30021 0.036664 -0.0026767 0.0034097 0.004177 0.0025862 -0.00099089
-0.0024045 -0.0029892 -0.0041781 -0.0001844
0.036622 -0.0026737 -0.14126 0.36656 0.015561 -0.027446 -3.2698e-06 -0.0018219
-0.0035649 -0.00089923 -0.003735 -0.00056367
0.0034292 0.0041572 0.015474 -0.027548 0.19749 0.27495 -0.0017255 0.00028908
-0.0016931 0.00073787 -0.001103 -0.000507
0.0025183 -0.0010454 -1.6819e-05 -0.0018518 -0.0017298 0.00029615 -0.0086846 0.28316
0.024538 0.0064599 -0.0028079 6.6518e-05
-0.0023632 -0.0030303 -0.0035926 -0.00089509 -0.0016592 0.00074274 0.02451 0.0064052
-0.089226 0.19765 0.019687 0.0094953
-0.0042438 -9.1603e-05 -0.0037474 -0.0005966 -0.0010821 -0.00046338 -0.0027843 8.223e-05
0.0196 0.0095016 -0.10122 0.2929
1160000000 0.07327 0.29731 0.025158 -0.019873 0.0033778 -0.00065439 -0.00011654 -0.002479
-0.0040281 -0.00093434 -0.0010742 0.0043615
0.025169 -0.019852 -0.097693 0.37167 -0.0033992 -0.028659 -0.0016079 -0.0014938
-0.0027461 0.0024206 -0.0015664 0.0020254
0.0033585 -0.00065562 -0.0035188 -0.028699 0.24101 0.24517 -0.00059894 0.0016965
-0.00047679 0.0017907 -0.00095642 0.00028524
-8.8048e-05 -0.0024041 -0.0015808 -0.0015242 -0.00060769 0.0016677 0.030374 0.2805
0.021734 -0.0095752 -0.0035912 0.0050679
-0.0040226 -0.00088533 -0.0027059 0.0024191 -0.00045672 0.0017467 0.021744 -0.0095889
-0.05491 0.2084 0.019451 0.0011335
-0.0011182 0.0042362 -0.0015767 0.0020427 -0.00098426 0.0002944 -0.0036602 0.005101
0.019428 0.0011693 -0.053362 0.29605
1220000000 0.11691 0.2888 0.01218 -0.029982 -0.001118 -0.0014177 3.0951e-05 -0.00097756
-0.0028766 0.002283 0.0011382 0.0019593
0.012165 -0.02993 -0.053416 0.38648 -0.016561 -0.021122 -0.0024871 0.00050539
-2.2255e-05 0.0030676 -0.00082913 0.0018965
-0.0011245 -0.0014223 -0.016667 -0.021075 0.2808 0.20723 0.00083475 0.0014837
0.00060023 0.0011179 0.00017933 0.00061068
-2.083e-05 -0.0010469 -0.0024963 0.00048897 0.00083385 0.001515 0.06998 0.2729
0.011272 -0.01633 0.002233 0.0016443
-0.0028163 0.002268 1.2339e-05 0.0030505 0.00059775 0.0010973 0.011281 -0.016314
-0.032967 0.21987 0.015001 -0.012305
0.0011513 0.0020585 -0.00080476 0.001937 0.00024343 0.00060728 0.0022521 0.00165
0.01499 -0.012324 -0.023279 0.31485
1280000000 0.1676 0.26922 -0.0066955 -0.029128 -0.0018784 0.0017294 -0.0010204 -0.0021063
-0.00098984 0.0032933 0.0025289 0.0013241
-0.0066841 -0.029153 -0.0065983 0.37868 -0.023618 -0.0082746 -0.0008652 0.0014249
0.0016843 0.0017657 0.0006142 0.0020133
-0.0018768 0.0017485 -0.023689 -0.0081761 0.31242 0.16396 0.001455 -0.00014074
0.0010336 0.00030072 0.00025793 0.00036396
-0.00099597 -0.0020594 -0.0008452 0.0014514 0.0014527 -0.00016804 0.10678 0.25705
0.0019519 -0.018978 2.696e-05 0.00015573
-0.0010241 0.0033407 0.0016979 0.0017908 0.0010574 0.00029978 0.0018825 -0.018994
0.0038314 0.22561 0.0037461 -0.015342
0.0025991 0.001313 0.00068007 0.0020069 0.00023602 0.00037759 1.7958e-05 0.00014107
0.003762 -0.015317 0.024677 0.31855
1340000000 0.20509 0.23754 -0.016756 -0.019995 0.00037411 0.0041313 -0.0018885 -0.00072239
0.0014607 0.0028717 0.0018097 -0.0014066
-0.016697 -0.019994 0.032572 0.37207 -0.020915 0.004416 -0.00015124 0.0019011
0.0018934 0.00083025 0.0012233 0.00077891
0.00038869 0.004114 -0.020903 0.0045226 0.33541 0.11652 0.00081599 -0.00093276
0.00056984 -0.0005264 0.00011704 0.00017398
-0.0019187 -0.00072458 -0.00017863 0.0019228 0.00080732 -0.00090292 0.14 0.23755
-0.0074805 -0.016646 0.0010366 0.0004648
0.0014938 0.0028581 0.0018724 0.00085413 0.00058446 -0.0005034 -0.007492 -0.016664
0.033047 0.22413 -0.0027093 -0.014197
0.0018132 -0.0013292 0.0012095 0.00077925 0.00011956 0.00018212 0.0010714 0.00048101
-0.0027181 -0.01423 0.062096 0.3152
1400000000 0.23993 0.20118 -0.023319 -0.0087625 0.0047392 0.003056 -0.0021335 0.00073119
0.0025758 0.00097578 0.00041231 -0.0013629
-0.023297 -0.008765 0.071187 0.36029 -0.014235 0.012331 0.0012456 0.0013554
0.0011643 -0.00063915 0.0011257 0.00027392
0.0047738 0.0030518 -0.014205 0.012429 0.34959 0.062685 6.9692e-07 -0.001291
0.00018332 -0.00017221 0.00037717 0.00030511
-0.0021316 0.00075086 0.0012662 0.0013418 7.2821e-08 -0.0013067 0.17016 0.2092
-0.013746 -0.010308 -0.00094557 -0.00040743
0.0025559 0.0009459 0.001159 -0.00065986 0.00018223 -0.00018721 -0.013779 -0.010309
0.066543 0.22259 -0.0096172 -0.0091816
0.00038939 -0.0014024 0.0011601 0.00022504 0.00034322 0.00023645 -0.00095658 -0.00039404
-0.0095961 -0.0091936 0.10779 0.30593
1460000000 0.26382 0.1583 -0.020752 0.00382 0.0052078 -0.0015976 -0.0014437 0.0017954
0.0021824 -0.00034779 -0.00021949 -0.00085634
-0.020731 0.0037717 0.10601 0.33892 -0.0053008 0.014963 0.0016547 0.00023782
0.0010823 -0.0012644 0.0012649 -0.00050293
0.0052002 -0.0016385 -0.0052341 0.015017 0.35614 0.0076431 -0.0010559 -0.0011019
0.00033699 -0.0001468 0.00067214 -0.00033058
-0.0014511 0.001789 0.0016526 0.00026142 -0.0010602 -0.0010814 0.19709 0.18038
-0.015149 -0.0038422 -0.00092733 0.0018559
0.0022206 -0.00037735 0.001077 -0.0012592 0.00032452 -0.00016721 -0.015154 -0.003786
0.095793 0.21075 -0.01157 -0.0030166
-0.0001975 -0.00081817 0.0012591 -0.00047546 0.00068949 -0.00030602 -0.00088526 0.0018799
-0.01152 -0.0030432 0.14145 0.2861
1520000000 0.27762 0.11773 -0.015469 0.0095375 0.0031292 -0.0039534 0.00012999 0.0026308
0.0023609 -0.0018684 -0.0012218 -0.00016428
-0.015459 0.0095188 0.14038 0.32565 0.0021847 0.012257 0.0016983 -0.00065412
0.00020827 -0.001053 0.0003523 -0.00097619
0.0031108 -0.0039738 0.0022687 0.012264 0.34907 -0.049032 -0.00077529 -0.00029424
0.0007626 -0.00089843 0.00010476 -0.00010603
0.00016998 0.0026403 0.0016905 -0.00068211 -0.00075599 -0.00030541 0.22134 0.14234
-0.014969 0.0017279 0.0014324 0.0020588
0.0023479 -0.0018531 0.00018993 -0.0010692 0.00075435 -0.0009095 -0.014987 0.0017444
0.12444 0.20063 -0.011787 0.0011398
-0.001229 -0.00019219 0.00035374 -0.00097667 0.00011134 -0.00015486 0.0014337 0.0020266
-0.011817 0.0011348 0.17533 0.26809
1580000000 0.28845 0.072125 -0.0089852 0.013286 -0.0011216 -0.0045075 0.0015196 0.0017829
-0.00024757 -0.0022592 -0.00022237 0.00038836
-0.0089891 0.013268 0.16858 0.30098 0.0054019 0.0071081 0.00060204 -0.0015822
-0.00039624 -0.0011994 -0.00020224 -0.00081619
-0.0011659 -0.0045057 0.0054498 0.0071003 0.32862 -0.10671 -0.0014423 0.00018406
-0.0003429 -0.0014708 0.00023673 -0.0005633
0.0015253 0.0017985 0.00059506 -0.0015634 -0.0014333 0.00021556 0.236 0.10281
-0.011826 0.0070331 0.0021664 0.00084323
-0.00024382 -0.0022724 -0.00040469 -0.001203 -0.00036518 -0.0014836 -0.01182 0.0070504
0.14973 0.1854 -0.0092101 0.0074705
-0.00026938 0.00041902 -0.00020816 -0.00079229 0.00029329 -0.00051664 0.0021498 0.0008997
-0.0092045 0.0074549 0.20873 0.24243
1640000000 0.29192 0.031256 -0.0021084 0.012383 -0.0028525 -0.0022648 0.0027379 0.0010093
-0.0005383 -0.0017313 -0.00036785 0.00050654
-0.0021129 0.01237 0.1985 0.27699 0.0054467 0.0021894 -0.00051146 -0.001854
-0.00091705 -0.00057564 -0.00043382 -0.00070786
-0.0028509 -0.002263 0.0054718 0.0021643 0.29925 -0.15575 -0.00076904 0.0012392
-0.0011123 -0.0011065 -0.00012815 -0.000438
0.0027316 0.00099222 -0.00052781 -0.0018565 -0.00076131 0.0012385 0.24902 0.053717
-0.0077908 0.0084327 0.0025454 -0.0006636
-0.00058488 -0.0017281 -0.00092392 -0.00057628 -0.001079 -0.0010831 -0.0077608 0.0084792
0.17373 0.16472 -0.0045049 0.0093879
-0.00035504 0.00051056 -0.0004498 -0.00069935 -0.00015109 -0.00046139 0.0025741 -0.00070807
-0.0045123 0.0093878 0.23496 0.21251
1700000000 0.28639 -0.013783 0.00144 0.0098506 -0.0034504 0.00033847 0.0030932 -0.0012396
-0.0021227 -0.00076772 0.00058954 0.00033479
0.0014319 0.0098439 0.2177 0.24562 0.0028129 -0.00043828 -0.0015027 -0.00071414
-0.00087854 -0.00015916 -0.00081666 -0.00046273
-0.0034468 0.00035725 0.0028146 -0.00044643 0.25567 -0.19476 2.3899e-05 0.001523
-0.0021841 -0.00026136 -0.00038156 -0.00079131
0.0031151 -0.0012498 -0.0015041 -0.00069777 2.2097e-05 0.0015387 0.2463 0.0031936
-0.0050115 0.0094226 0.0017396 -0.0022148
-0.0021152 -0.00075918 -0.00089935 -0.00015044 -0.0021834 -0.00021247 -0.0050134 0.0094342
0.19348 0.14723 0.00028331 0.0095768
0.00059456 0.00036722 -0.00079324 -0.00047521 -0.00039311 -0.00085684 0.0016788 -0.0021854
0.00028297 0.0095925 0.25301 0.17926
1760000000 0.27554 -0.062645 0.0041052 0.0067165 -0.0020087 0.0012734 0.0013281 -0.0035347
-0.0012939 0.0004987 0.00029193 -0.00051692
0.0040954 0.0067169 0.24403 0.20608 0.00020271 -0.0017313 -0.0012683 1.8039e-05
-0.0012164 0.00097676 -0.00059504 0.00029121
-0.0019915 0.0013034 0.00019857 -0.0017277 0.20686 -0.22682 0.0010381 0.0014213
-0.0012297 0.0015023 -0.0013489 -0.00067077
0.0012924 -0.0035168 -0.0012856 2.4774e-05 0.0010457 0.0014326 0.23733 -0.049049
-0.0015339 0.008896 -0.00019533 -0.0025413
-0.0013424 0.00052186 -0.0012123 0.00096627 -0.0012166 0.0015259 -0.0014991 0.0089537
0.20982 0.11503 0.0042671 0.0070914
0.00026948 -0.000547 -0.0006052 0.00032098 -0.0013238 -0.0006691 -0.00011299 -0.0025333
0.0043112 0.0071007 0.26674 0.14169
1820000000 0.25253 -0.1003 0.0045307 0.0031149 0.00021381 0.0024133 -0.00088303 -0.003091
-0.0012664 0.00091442 -0.00013925 -0.00014308
0.0045144 0.0031076 0.2551 0.17656 -0.0019864 0.00014698 -0.0014447 0.0009632
-7.6019e-05 0.0013296 -0.00067587 0.0004474
0.00022658 0.0024303 -0.0020031 0.00015623 0.15683 -0.24143 0.0017924 0.00071866
-0.00029695 0.0024342 -0.0016105 0.00022132
-0.00090885 -0.0030672 -0.0014521 0.00098561 0.001774 0.0007031 0.20753 -0.096676
0.00042265 0.0077377 -0.001736 -0.001814
-0.0012457 0.00091093 -7.8351e-05 0.0013459 -0.00026683 0.0024264 0.00044417 0.0077451
0.23021 0.088493 0.0052085 0.0032608
-0.00014254 -0.00012394 -0.00067577 0.00041961 -0.0016537 0.00025803 -0.0018439 -0.0018072
0.0051831 0.0032517 0.27054 0.10697
1880000000 0.21833 -0.14168 0.0023982 0.00075234 -0.00037433 0.0022565 -0.0028313 -0.0023279
-0.00027619 0.0017229 0.00021292 -0.00043034
0.0023914 0.00074779 0.25966 0.1299 -0.0039348 0.0027947 -0.00026046 0.0018688
0.00059295 0.0014247 3.7499e-05 0.0010514
-0.00038305 0.0022584 -0.0039233 0.0028287 0.10524 -0.24958 0.0021461 -0.0010323
0.001656 0.0020522 -0.00096744 0.0015318
-0.0028374 -0.0023176 -0.00027038 0.0018514 0.0021146 -0.0010915 0.16631 -0.13718
0.0014622 0.0055961 -0.0024702 0.00041814
-0.00025424 0.0017921 0.0006195 0.0014301 0.0016423 0.0020312 0.0014494 0.0056239
0.23661 0.05869 0.0052367 0.0013573
0.00021585 -0.00050546 3.1515e-06 0.001038 -0.0010023 0.0015321 -0.0023769 0.00046173
0.0052427 0.0013728 0.27166 0.072697
1940000000 0.17939 -0.16784 0.00026927 -0.0010862 0.0017831 0.001718 -0.0038369 0.00023075
0.0012923 0.0009306 -0.00045118 -0.00061935
0.00027997 -0.0010869 0.2611 0.098762 -0.0018747 0.0056492 0.001067 0.0013508
0.0021091 0.0004582 0.00095172 0.00037953
0.0017807 0.0017031 -0.0018553 0.0056692 0.061488 -0.2414 0.00057414 -0.0025901
0.0023612 0.00037506 0.00044326 0.0017715
-0.0038264 0.00022511 0.0011298 0.0013486 0.00062659 -0.0026147 0.11367 -0.16796
0.0008166 0.0038392 -0.0015216 0.0016412
0.0013082 0.00089471 0.0021083 0.00045417 0.0024042 0.00037646 0.00085135 0.0038684
0.24258 0.022142 0.0039814 -0.0024623
-0.00044438 -0.00058201 0.00098662 0.00030596 0.00040202 0.0017386 -0.0016545 0.0016638
0.0039838 -0.0025003 0.26159 0.037167
2000000000 0.13373 -0.18308 -0.0034571 0.00094503 0.0028281 0.0013935 -0.0025225 0.0036957
0.00090954 0.00043202 -0.00072557 0.00047689
-0.0034532 0.00093583 0.24782 0.063433 -0.00062271 0.0078356 0.0016204 0.00022726
0.0012905 -0.001444 0.00048335 8.5127e-05
0.0028472 0.0013693 -0.00056873 0.0078469 0.020291 -0.22755 -0.0015829 -0.0015966
0.0020856 -0.0010983 0.0016807 0.0014089
-0.002494 0.0036925 0.0016403 0.00024687 -0.0015239 -0.0016277 0.060121 -0.17782
-0.00061834 0.0033563 -6.1039e-05 0.0019714
0.00094664 0.00042073 0.0013138 -0.001469 0.0020522 -0.0011217 -0.00065049 0.0033384
0.24116 -0.010779 0.00071819 -0.0034736
-0.00071971 0.00041195 0.00049012 6.4694e-05 0.0017667 0.0013359 1.0046e-05 0.0020212
0.00069902 -0.0034415 0.24972 0.0092888
2060000000 0.086373 -0.19106 -0.0043791 0.003134 0.0029704 -0.00063076 0.00079143 0.003504
0.0016633 -0.00051975 -0.00022375 0.0010706
-0.0043756 0.0031271 0.23456 0.034427 0.0045982 0.0088788 0.0009298 -0.00070249
0.00048407 -0.0017079 0.00071784 -0.00019969
0.0029787 -0.00065628 0.0046737 0.0088645 -0.012869 -0.20923 -0.0020848 0.00036885
0.0005916 -0.0024042 0.0030118 0.00022363
0.00084336 0.0034432 0.00094943 -0.000725 -0.002084 0.00035347 0.0083594 -0.17425
-0.0017399 0.0045174 0.0012872 0.00094957
0.0017341 -0.00055861 0.00046588 -0.0016994 0.00062084 -0.0023814 -0.0017177 0.0045178
0.22809 -0.049017 -0.00091685 -0.0041597
-0.0002005 0.0010993 0.00071026 -0.00028751 0.0029374 0.00021989 0.0012348 0.00086278
-0.00090351 -0.0041768 0.23531 -0.015781
2120000000 0.04166 -0.18198 -0.0034944 0.0065206 0.0023347 -0.0027589 0.0030867 0.0020381
0.00077381 -0.0014683 0.00084762 0.00034261
-0.0035044 0.006516 0.21417 0.011643 0.0071748 0.0047563 0.0010326 -0.0012543
-0.0015302 -0.0020391 -5.636e-05 -0.0010447
0.0023338 -0.002783 0.0072294 0.0047301 -0.040964 -0.19213 -0.00079727 0.0017458
-0.0014897 -0.0015787 0.00050183 -0.0020703
0.0031063 0.0020704 0.001025 -0.0012562 -0.00081785 0.0017062 -0.040331 -0.15698
-0.0021285 0.0062987 0.0015024 0.00063343
0.00074143 -0.0014566 -0.001514 -0.0020096 -0.0015422 -0.0016479 -0.002056 0.0062626
0.2138 -0.083153 -0.0053051 -0.0026066
0.00085837 0.00026902 -8.0288e-05 -0.0010754 0.00055251 -0.0021341 0.001449 0.00068029
-0.0053301 -0.0025909 0.21429 -0.031011
2180000000 0.0016619 -0.16974 -0.0019406 0.0096881 0.00053402 -0.0023326 0.0033941 -0.00048718
0.0004097 -0.0012339 0.0010191 0.00013662
-0.0019366 0.0096793 0.19514 -0.0073126 0.0082651 0.0038342 -0.00075966 -0.0016302
-0.0021872 0.00099453 -9.8079e-05 0.00017181
0.00054276 -0.0023767 0.0083245 0.0037896 -0.062177 -0.16899 0.0011923 0.0017512
-0.00099577 -0.000126 0.00040933 -0.0018351
0.0033344 -0.00052384 -0.0008114 -0.0016132 0.0012192 0.0017311 -0.076105 -0.13145
-0.00081386 0.009341 0.0017179 0.00012771
0.00041139 -0.001292 -0.0022298 0.0010577 -0.00093956 -9.6248e-05 -0.00091323 0.0095014
0.18741 -0.1142 -0.0059338 0.0015241
0.0010496 0.00016695 -2.462e-05 0.00018265 0.00041065 -0.001874 0.0018814 6.1158e-05
-0.0059029 0.0015466 0.19801 -0.046855
2240000000 -0.027438 -0.14509 0.0022477 0.010984 -0.00060399 -0.0028787 0.0018436 -0.0025392
-0.0019325 -0.00082052 0.0007421 -0.0017488
0.0022312 0.010977 0.175 -0.012175 0.0088582 7.0259e-05 -0.00080281 -0.00043109
-0.00037121 0.0013768 -0.0005932 -0.00038201
-0.00060441 -0.0028217 0.008879 1.64e-05 -0.079922 -0.14395 0.0020529 -0.0015879
-0.0011076 0.00018105 -0.0023387 -0.0014608
0.001901 -0.0025459 -0.00080283 -0.00043512 0.0020319 -0.0016366 -0.11028 -0.10216
0.0015662 0.011202 0.00185 -0.00065129
-0.0019132 -0.00078695 -0.00031299 0.0013596 -0.0011248 0.00014818 0.001789 0.011154
0.15844 -0.13091 -0.0056971 0.0041046
0.00076746 -0.0018211 -0.00059634 -0.00037991 -0.0023152 -0.0014986 0.0016351 -0.00075361
-0.0056972 0.0040231 0.17397 -0.056567
2300000000 -0.05365 -0.11855 0.0077804 0.0092109 -0.0012275 -0.0019194 -0.0006651 -0.0016842
-0.00097365 0.00051057 -0.0011604 -0.00089582
0.0077678 0.0091776 0.15592 -0.021589 0.0087938 -0.0021717 -0.00096249 0.00044318
5.8442e-05 0.0015012 -1.9016e-05 0.0008259
-0.001255 -0.0018913 0.0087761 -0.002258 -0.091385 -0.12038 -7.5731e-05 -0.0018227
-5.3323e-05 0.001883 -0.0019509 0.00072728
-0.00067605 -0.0017293 -0.00094819 0.00045492 -0.00011391 -0.0017752 -0.12972 -0.067345
0.0061183 0.011215 4.6092e-05 -0.001621
-0.001017 0.00042739 5.6895e-05 0.0014921 -9.292e-06 0.0019192 0.0060184 0.011206
0.12358 -0.1522 -0.0042313 0.0072949
-0.0011625 -0.00082339 2.1182e-05 0.0008309 -0.0020694 0.00071037 0.00031751 -0.0015303
-0.0042152 0.0074072 0.15886 -0.057712
2360000000 -0.07143 -0.087742 0.010665 0.0083958 -0.0011579 -0.0014811 -0.0016687 -0.00083604
-0.00085387 0.0010754 -0.0016413 -0.00045388
0.010665 0.0083924 0.14597 -0.021908 0.0082126 -0.0052147 -0.00078779 0.0010362
0.0019656 0.00017974 9.5419e-05 -0.00034885
-0.0011748 -0.0015212 0.008183 -0.0052916 -0.10227 -0.098636 -0.0027883 -0.0011209
0.00096187 3.7037e-05 -0.00076955 0.0017095
-0.0016959 -0.00080917 -0.00080957 0.001061 -0.0027437 -0.0011031 -0.14784 -0.035608
0.010466 0.010391 0.0014283 -0.0020291
-0.00083668 0.0011505 0.0019344 0.00013769 0.00094147 5.178e-05 0.010635 0.010376
0.093898 -0.15229 0.00050622 0.0084977
-0.0016816 -0.00054236 7.2047e-05 -0.00034481 -0.00075915 0.0016452 0.0013181 -0.0020773
0.00051181 0.0084189 0.13589 -0.061943
2420000000 -0.079291 -0.059612 0.014252 0.002662 -0.0033072 -0.001205 -0.00092216 0.00076972
0.0011615 0.0013557 -0.0016068 0.0017327
0.014235 0.0026977 0.12988 -0.021804 0.0045968 -0.0071817 0.0011949 0.0010449
0.00061644 -0.0014932 -0.00034186 -0.00018927
-0.0033101 -0.0011808 0.0045378 -0.0072214 -0.11421 -0.077605 -0.0022025 0.0012846
4.6774e-05 -0.00041466 0.0003506 0.0026586
-0.00089471 0.00074043 0.001212 0.00102 -0.0021831 0.0012791 -0.15628 0.008377
0.01461 0.0073277 -0.0002051 -0.002808
0.0011694 0.0012454 0.00059688 -0.0015522 2.0347e-05 -0.00042982 0.014497 0.0071632
0.059778 -0.1515 0.0011591 0.0090553
-0.0015693 0.0017986 -0.00030779 -0.00016432 0.00035409 0.0026897 -0.0001262 -0.0026253
0.0011204 0.0091235 0.11773 -0.056533
2480000000 -0.080497 -0.03038 0.013858 -0.002651 -0.0016704 -0.00012081 -0.00032067 0.0013489
0.0018341 -0.00024653 0.00013862 0.0015057
0.013835 -0.0026405 0.13133 -0.02405 0.0025811 -0.0091164 0.0012541 0.00011554
-0.00060061 -0.00089583 -5.8582e-05 -0.00020513
-0.0016672 -8.5532e-05 0.0025193 -0.009128 -0.11768 -0.058911 -0.00079561 0.0033044
-0.00029575 -0.00086145 0.0019415 0.0010668
-0.00029419 0.0014441 0.0012426 0.00016359 -0.00080923 0.0032669 -0.15814 0.044499
0.017813 0.00090811 -0.0015 -0.0022346
0.0018341 -0.0002459 -0.0006272 -0.00085192 -0.00027637 -0.00086879 0.017929 0.0010461
0.02878 -0.1446 0.0041529 0.0080564
7.188e-05 0.0014461 -8.3272e-05 -0.00019853 0.0019356 0.0010701 -0.001537 -0.0023507
0.0042106 0.0080187 0.097938 -0.053233
2540000000 -0.085666 -0.0020516 0.011609 -0.0064292 -0.0023803 0.00097357 0.00077882 0.00078859
0.00032494 -0.0016827 0.00092772 0.001635
0.01161 -0.0064182 0.11773 -0.014429 -0.0012596 -0.0080738 0.00065398 -0.0016042
-0.0014623 1.6928e-05 -0.0004399 0.00038599
-0.0024092 0.0010053 -0.0013282 -0.0080572 -0.12463 -0.034243 0.0022063 0.0025271
-0.0010958 -7.6469e-05 0.0018791 -0.00075655
0.00082277 0.00080496 0.0006114 -0.0015687 0.0022806 0.0025105 -0.1573 0.084562
0.017507 -0.0052436 -0.0024882 -0.0018659
0.00034331 -0.0016999 -0.0015022 4.7598e-05 -0.0010211 -1.2609e-05 0.017482 -0.0054313
0.0042182 -0.12896 0.0072815 0.0061022
0.00098732 0.0016209 -0.00041589 0.00038527 0.0018572 -0.00085774 -0.0024803 -0.0016876
0.0071811 0.00616 0.082465 -0.038516
2600000000 -0.078179 0.02211 0.0082738 -0.0098979 -0.0011946 0.0026569 0.00079994 -0.0003727
-0.0011137 -0.00099713 0.0018178 0.00054616
0.0082567 -0.0098711 0.11346 -0.030799 -0.0037042 -0.0061298 -0.0004532 -0.0006422
-0.00034921 0.0015731 -0.00015001 0.00063582
-0.001168 0.0026686 -0.0037659 -0.0061063 -0.1282 -0.010213 0.0031949 1.1546e-05
-8.0373e-05 0.0015284 0.001464 -0.0017708
0.00076237 -0.00030864 -0.00044764 -0.00064805 0.0031853 3.0007e-05 -0.14232 0.11661
0.014258 -0.012103 -0.0033038 0.00026956
-0.0010822 -0.00088267 -0.00031502 0.0016173 -5.4962e-05 0.0014793 0.014197 -0.011967
-0.023494 -0.11395 0.008459 0.0058347
0.0018442 0.00049546 -0.00016288 0.00062215 0.0014347 -0.0017295 -0.0032431 0.00013307
0.0085271 0.0058272 0.075133 -0.023878
2660000000 -0.073841 0.047268 0.0043525 -0.011722 -0.00014853 0.0010039 2.18e-05 7.4834e-05
-0.0027566 0.00014393 0.0013043 -0.00079857
0.0043682 -0.011714 0.11957 -0.02694 -0.0049356 -0.00435 -0.0011776 -0.0004801
0.00028099 0.0018158 0.00046107 0.00074579
-0.0001456 0.0010078 -0.0049786 -0.0043218 -0.12862 0.0093361 0.0018269 -0.0018236
0.00042076 0.00076424 -0.00088939 -0.0015743
6.6011e-05 6.9825e-05 -0.0011641 -0.00044974 0.0018639 -0.0017917 -0.12464 0.14812
0.0080155 -0.015783 -0.0024357 0.00084752
-0.0026629 0.00023101 0.00032769 0.0017973 0.00046324 0.00073256 0.0080635 -0.01595
-0.040095 -0.09794 0.010812 0.0017252
0.001316 -0.00083871 0.00050032 0.00071766 -0.00093467 -0.0016667 -0.0024281 0.00091803
0.010735 0.0017175 0.070031 -0.0041275
2720000000 -0.062217 0.067334 9.8719e-05 -0.011671 -0.00026036 0.0026997 -0.00021337 -9.8537e-05
-0.002057 0.0021648 0.00062524 -0.0016684
0.00011861 -0.01166 0.10557 -0.029325 -0.005191 -0.00095899 -0.0015283 0.00047467
0.0017905 0.00040892 0.00080367 -0.00020026
-0.00022042 0.0026951 -0.005182 -0.00090181 -0.12281 0.039775 0.00033841 -0.0023767
0.00036403 0.00077695 -0.0015034 0.0004953
-0.00023868 -6.3811e-05 -0.001513 0.00049765 0.00036562 -0.0023973 -0.091365 0.17883
0.0012475 -0.016664 -0.0019805 0.0023186
-0.0019663 0.0021904 0.001787 0.00041146 0.00041004 0.00069969 0.0010707 -0.016447
-0.055075 -0.073069 0.011954 -0.0012703
0.00063848 -0.0017191 0.00081977 -0.00020808 -0.0014768 0.00051551 -0.0017969 0.0022919
0.012077 -0.0012315 0.074253 0.015537
2780000000 -0.04878 0.085307 -0.0043917 -0.010372 -0.00033704 0.0011214 0.00070094 -0.00031892
0.0011401 0.0027387 -0.00076625 -0.0018251
-0.0043685 -0.010361 0.10377 -0.042423 -0.0039807 0.00036343 -0.00022897 0.001547
0.0016508 -0.00095935 7.3754e-05 -0.00015539
-0.00029185 0.0010895 -0.0039673 0.00040087 -0.12088 0.069055 -0.0019163 -0.0014538
0.00030382 -0.00036624 -0.00041622 0.00093439
0.00058421 -0.00032543 -0.00020459 0.0015827 -0.0019055 -0.0014134 -0.062947 0.19993
-0.0051818 -0.014773 -0.00056922 0.0020935
0.0011337 0.0026212 0.0016035 -0.00099054 0.0004086 -0.00022956 -0.0051719 -0.014881
-0.069445 -0.046809 0.009775 -0.0054215
-0.00074565 -0.00177 8.9655e-05 -0.00017006 -0.0004221 0.00090231 -0.00077786 0.0020898
0.0097262 -0.0054169 0.078322 0.034046
2840000000 -0.033633 0.10197 -0.0074732 -0.0072138 0.0014665 0.0021121 -0.00021192 -0.00027417
0.0013854 0.0011656 -0.0015976 0.00028009
-0.007458 -0.0072228 0.1013 -0.034589 -0.0033274 0.0014932 0.00036681 0.00073697
-9.6314e-05 -0.001379 2.854e-05 5.4093e-06
0.001489 0.0020835 -0.0033278 0.0015118 -0.11516 0.095384 -0.0013107 0.0003728
0.00041042 0.00024634 0.0010609 0.0010982
-0.00013639 -0.00029788 0.00036539 0.00071539 -0.00134 0.0003542 -0.027892 0.21751
-0.0091755 -0.010544 0.00029366 0.0015201
0.0015277 0.0011818 -3.7917e-05 -0.0013904 0.00034376 0.00028359 -0.0094232 -0.010482
-0.075334 -0.021372 0.0083163 -0.0065718
-0.0016389 0.00028741 3.4996e-05 -3.115e-06 0.0010894 0.001164 0.0005252 0.0015134
0.0084074 -0.0065723 0.093044 0.050621
2900000000 -0.01871 0.12133 -0.0088276 -0.0031541 0.0016758 9.2222e-05 0.00041531 -0.00084805
0.0021911 -0.001088 -0.00080633 0.0001339
-0.0088247 -0.0031507 0.083701 -0.042963 -0.00095395 0.0028195 0.00084017 0.00034524
-0.00052457 -0.0013757 -0.00025937 4.3381e-05
0.0017043 0.00010031 -0.00095247 0.002825 -0.097954 0.12759 -0.00090913 1.7499e-05
-0.00036286 -0.0011752 0.0018461 -0.00031758
0.00039468 -0.00083951 0.00086899 0.00034049 -0.00088787 -5.3692e-05 0.010148 0.21996
-0.011831 -0.0051372 0.0013424 0.0018611
0.0020122 -0.00099636 -0.00056689 -0.0013615 -0.00032446 -0.0011626 -0.011679 -0.0051515
-0.074815 0.010605 0.0061728 -0.010051
-0.00074859 3.2567e-05 -0.00028784 6.6014e-05 0.0018389 -0.00037194 0.0011464 0.001842
0.0061358 -0.009993 0.10805 0.056403
2960000000 0.0013374 0.13294 -0.0086688 0.00033178 0.00058827 0.0014183 -0.00085216 -0.00094522
-0.00011991 -0.0019323 -0.00067826 0.00043848
-0.0086644 0.00032883 0.091367 -0.0423 -0.00039203 0.0011136 0.00098996 0.00011582
-0.0011801 -0.00075428 0.00057694 0.00036368
0.00061084 0.0014198 -0.00036384 0.0010973 -0.081183 0.15867 -0.00074122 0.00051434
-0.00051749 0.00073828 9.3488e-07 -0.0024152
-0.00071714 -0.00095188 0.00096915 0.00010866 -0.00074981 0.00053448 0.050626 0.22776
-0.011154 0.00028743 0.0015807 0.00033839
-0.00011308 -0.0019981 -0.0011958 -0.00073334 -0.00053444 0.00062536 -0.011284 0.00020032
-0.066349 0.038427 0.0019106 -0.010832
-0.00073247 0.00057657 0.00055821 0.00034285 3.6777e-05 -0.0023489 0.0016918 0.00043234
0.0019298 -0.01087 0.12761 0.067299
3020000000 0.020294 0.14779 -0.006486 0.0037033 0.0012838 -0.0003201 -0.0010729 -0.00013194
-0.00061104 0.00034227 4.9895e-05 0.00053
-0.0064737 0.003717 0.081073 -0.030352 -2.7556e-05 -0.00015892 0.00053353 -0.00091788
-0.0016657 0.00036615 0.00062127 -0.00037728
0.0012718 -0.00034811 -4.3815e-05 -0.00016741 -0.059407 0.18443 -0.00041786 0.00090386
0.00027986 0.00029554 -0.00070166 -0.0016028
-0.0010723 -0.00010102 0.00055106 -0.00090544 -0.00048266 0.00088867 0.090843 0.22201
-0.0093021 0.0034721 0.00075212 0.00071823
-0.0007069 0.00044209 -0.0016568 0.00038647 0.00038277 0.00026179 -0.0091579 0.003713
-0.053145 0.064827 -0.00070169 -0.010775
6.1489e-05 0.00046568 0.00062528 -0.00035769 -0.0007847 -0.0017103 0.00066496 0.00054917
-0.00070217 -0.010796 0.14867 0.063999
3080000000 0.046811 0.15622 -0.0046368 0.0059165 0.0017477 -0.00021859 -0.00064643 2.3602e-05
-0.00050511 0.00041375 0.00016954 0.00050165
-0.0046576 0.0058834 0.078243 -0.025984 -0.00021677 0.0001836 -0.00017904 -0.00039981
-0.00025009 0.0010583 -0.00011742 -0.00056576
0.0017855 -0.00021966 -0.00020011 0.00020233 -0.022609 0.20556 -0.00064297 0.00025831
0.00029648 0.00065056 -0.0021282 -0.00076412
-0.00057337 6.3055e-05 -0.00018244 -0.00038566 -0.00071402 0.00026947 0.1243 0.21355
-0.0052722 0.007091 0.001847 3.9376e-05
-0.00044039 0.00018823 -0.00023709 0.0010961 0.00023866 0.00069155 -0.0053279 0.006897
-0.03021 0.093373 -0.0057157 -0.0094337
0.00013045 0.00056794 -6.4164e-05 -0.00057376 -0.0020872 -0.00062513 0.0018983 0.00014817
-0.0056604 -0.009511 0.16281 0.070852
3140000000 0.074481 0.16141 -0.0012513 0.007603 0.0027423 -0.0012158 -0.0012014 0.0010536
0.0013614 0.00070641 0.0002086 -8.5753e-05
-0.0012571 0.0075892 0.073608 -0.026455 -0.0011133 -0.0003174 0.00071348 -0.00025875
-8.4635e-05 0.00099266 0.00056285 -0.00036888
0.0026707 -0.0012117 -0.001102 -0.00031808 0.018941 0.22802 5.0608e-05 0.0016003
0.0014314 -0.00035421 -0.0025952 0.0010774
-0.0011775 0.0010795 0.00074294 -0.00024994 9.6827e-05 0.0016591 0.15982 0.18978
-0.0015309 0.0071361 0.00075616 -0.0012282
0.0014037 0.00072341 -8.7834e-05 0.00098946 0.0013266 -0.00050428 -0.001563 0.0073481
-0.016547 0.11264 -0.0070275 -0.0058873
0.00020077 -0.00017133 0.00055952 -0.00036368 -0.0025916 0.0010604 0.000761 -0.0013404
-0.0071048 -0.0058458 0.18697 0.062379
3200000000 0.10709 0.17161 0.0038541 0.0065917 0.0010108 -0.0028565 3.9579e-05 0.0016738
0.0006139 -0.0017449 3.6362e-05 0.00053118
0.0038549 0.0065892 0.084943 -0.025743 -0.0012729 0.00037764 -0.00049585 -0.0010335
0.00072748 0.0011141 -0.00029429 -0.0010952
0.00095921 -0.0028871 -0.0012777 0.00037933 0.063887 0.23205 0.0013411 0.00056447
1.0964e-05 -0.0021118 -0.0015599 0.0023556
0.00011248 0.0016988 -0.00049878 -0.00097929 0.0012557 0.00056261 0.18189 0.16695
0.0014153 0.0067834 0.00078139 -0.0013857
0.00056837 -0.0017612 0.00076074 0.0011337 -4.4384e-05 -0.0021718 0.0014937 0.0066509
0.018265 0.13068 -0.009524 -0.0019075
8.3244e-05 0.00053553 -0.000307 -0.0011216 -0.001559 0.0023893 0.0008474 -0.0012756
-0.0094706 -0.0019158 0.20376 0.061273
3260000000 0.138 0.16416 0.0041581 0.0033431 -0.00058456 -0.0026771 0.0010601 0.00060547
0.00028425 -0.0018129 -9.0299e-06 0.00010188
0.0041636 0.0033238 0.092221 -0.028915 -0.001903 0.0020296 -0.00048732 -0.00019829
0.00081839 -0.00052994 -0.00099651 0.0001466
-0.0005945 -0.0026993 -0.0018885 0.002032 0.11295 0.22903 0.00024087 1.9643e-05
-0.00059887 -0.00099025 0.00053897 0.0021098
0.00096782 0.00058138 -0.00054539 -0.00019752 0.00030305 -6.7514e-05 0.20829 0.12974
0.0043477 0.0052078 -0.00093556 -0.0016614
0.00023933 -0.0019378 0.00084959 -0.00041976 -0.00048956 -0.00096843 0.0043737 0.0052164
0.040866 0.13979 -0.0072286 0.0029242
-1.2076e-05 5.5545e-05 -0.0010064 0.00019948 0.00056056 0.0020274 -0.00092623 -0.0018615
-0.0072926 0.0028211 0.23214 0.051783
3320000000 0.16909 0.15996 0.0072982 0.0015777 -0.0008131 -0.0019199 0.00075033 0.00022212
-0.0018777 -0.0014037 0.00014161 0.00023119
0.0073024 0.0015706 0.099934 -0.024265 0.00055184 0.0025201 -0.00049997 -0.00037465
-0.0002165 -0.00010995 -0.00047154 0.00032273
-0.00088868 -0.0019202 0.00059409 0.0025183 0.16135 0.22199 0.00040666 -0.00027034
-0.0012386 -0.00043107 0.00041558 0.00091148
0.00071163 0.00021415 -0.00043867 -0.00040344 0.00029406 -0.00019263 0.21837 0.099737
0.0046994 0.0022104 -0.0012028 0.0001774
-0.0018569 -0.0013035 -0.00026921 -0.00020109 -0.0012655 -0.00037102 0.0048014 0.002098
0.069327 0.14216 -0.0045452 0.0035261
0.00018879 0.00019866 -0.00047769 0.0003881 0.00032316 0.00084828 -0.0012787 0.00042431
-0.0045061 0.0036449 0.2494 0.039837
3380000000 0.2044 0.14333 0.0057082 -0.0019535 -0.0010658 0.00068019 0.00084886 0.00025228
-0.0014083 0.00082977 0.00040334 -8.4554e-05
0.0057077 -0.0019373 0.11056 -0.032951 -0.00012519 0.0029573 -0.001047 -0.00043608
-2.7743e-05 0.00012149 -0.00074752 0.00043005
-0.0010691 0.0006928 -7.9063e-05 0.0029705 0.20363 0.19945 0.0006416 -0.0004841
-0.0016421 0.00066702 0.00095031 0.0013953
0.00093973 0.00021313 -0.0010979 -0.0003922 0.00067564 -0.00058554 0.23308 0.066657
0.0062535 0.0017243 -0.00025058 0.00032804
-0.0014558 0.00076715 -7.9302e-05 0.00018104 -0.0016602 0.00058763 0.0062652 0.001755
0.10807 0.13428 -0.00073858 0.0056569
0.00034833 -8.2651e-05 -0.00075146 0.00044051 0.0010503 0.0013759 -0.00015845 0.0001908
-0.0007228 0.0055766 0.28012 0.020239
3440000000 0.23577 0.12332 0.0048575 -0.0038747 -0.00070799 -0.0016945 0.00076289 8.0388e-06
-0.0013951 0.0015214 0.00088538 4.8974e-05
0.0048574 -0.0038405 0.1039 -0.037034 0.0030155 0.0023224 -0.00089793 0.0011857
-1.5956e-05 0.00043675 0.00015707 0.00092206
-0.0007381 -0.0016988 0.0030171 0.0022972 0.24237 0.17184 -0.00034373 7.5492e-05
-0.00014441 0.0014325 0.0013327 0.00062378
0.00066125 1.2226e-05 -0.00082836 0.0011804 -0.00044254 0.0001434 0.23499 0.034556
0.0069922 -0.0015347 -0.00032372 1.8437e-05
-0.0015122 0.0015667 -5.3482e-06 0.0003397 -0.00012266 0.0014262 0.0070422 -0.0015775
0.13519 0.12849 0.0025437 0.0030112
0.00082 -2.6622e-05 0.00020714 0.0010332 0.0011977 0.00052846 -0.00042239 3.7126e-05
0.0024288 0.0030828 0.29595 -0.0078353
3500000000 0.26954 0.091888 0.0026803 -0.0048297 -0.0014185 0.0013012 0.00095699 -0.00062076
-0.00072889 0.0010434 0.00071831 -0.00071126
0.0026845 -0.0048236 0.11747 -0.061245 0.0031237 0.0014932 -0.00036666 0.00050854
0.00046861 -7.4537e-05 4.2567e-05 0.00021677
-0.0014042 0.0013363 0.0031367 0.0014289 0.27313 0.13779 0.00019785 -0.00011096
-0.00016204 0.0010762 0.0016144 -0.00018754
0.00096758 -0.00066666 -0.00041399 0.00054182 0.00026387 -0.00016846 0.23996 0.0065138
0.0064564 -0.0042591 -0.0003428 1.9504e-06
-0.00075679 0.0010252 0.00055835 -5.8379e-05 -0.00021199 0.00094494 0.006328 -0.0042949
0.17641 0.10465 0.0023328 0.0016048
0.00075662 -0.00066849 -4.5754e-05 0.00017465 0.0017209 -0.00010408 -0.00031258 0.0001597
0.0024576 0.0016405 0.31806 -0.03618
3560000000 0.28817 0.05853 0.00034139 -0.0062328 -0.00023209 -0.0008601 0.00057775 0.00026692
0.0015033 0.0016919 0.00013805 -0.0013197
0.00034509 -0.0062314 0.11087 -0.066411 0.0058372 -0.00060619 0.00041002 0.00059899
0.00065332 -0.00025849 0.00011221 0.00039801
-0.00027286 -0.00084397 0.0058633 -0.00069087 0.29975 0.096138 -0.00015986 -0.00031266
0.00074545 0.00064675 0.0014209 -0.001057
0.0005982 0.00016519 0.000483 0.00061111 -0.00025311 -0.0002554 0.22947 -0.029525
0.0047454 -0.0066326 -0.00035253 -0.00028176
0.0014564 0.0016588 0.00063542 -0.0002514 0.000727 0.000594 0.0048296 -0.0065974
0.19684 0.095914 0.0030075 -0.0019086
0.00010205 -0.0013382 0.00021475 0.00052957 0.0014253 -0.0011494 -0.00033259 -0.00050269
0.0028376 -0.0019228 0.3295 -0.076711
3620000000 0.30611 0.02182 -0.0012207 -0.0041057 -0.0020939 -9.1245e-05 0.00024435 -0.0016601
-2.6368e-05 0.00058713 -0.00063103 -0.00059228
-0.0012143 -0.0041137 0.11263 -0.094698 0.0040505 -0.0038097 0.0001432 0.0004692
-0.0002925 -0.00079162 0.00076511 0.00037798
-0.0021188 -8.1073e-05 0.0040132 -0.0038687 0.31451 0.052487 6.6438e-05 -0.00091281
4.3068e-05 0.00012592 0.00073285 -0.0008054
0.00025553 -0.001624 7.8341e-05 0.00048925 0.00013819 -0.00089267 0.21941 -0.059462
0.00054592 -0.0070969 -0.0011869 0.00069953
2.8632e-05 0.00040531 -0.00019549 -0.0006996 4.8706e-05 0.0001878 0.00054128 -0.0072146
0.21981 0.05924 0.00037589 -0.0013244
-0.00064934 -0.00049703 0.00068351 0.00031118 0.00075544 -0.00074052 -0.0012784 0.00077405
0.00051726 -0.001286 0.33299 -0.10881
3680000000 0.3112 -0.023245 -0.0038007 -0.0038622 -0.001069 0.0017751 -0.0010529 -0.00024806
0.001295 -1.0287e-05 -0.0011606 -0.00012732
-0.0037882 -0.0038574 0.10907 -0.11235 0.0015849 -0.0046263 0.00069004 0.00038503
-0.00041006 -0.00065442 0.00078293 0.00023112
-0.0010914 0.0017765 0.0015205 -0.0046281 0.3254 0.002466 -0.00079954 -0.00081196
0.00098929 0.00046047 0.00056236 -0.0017847
-0.0010784 -0.00026492 0.00072068 0.00037001 -0.00088435 -0.00084232 0.20598 -0.093865
-0.0010998 -0.0065924 -0.0011315 0.0015559
0.0012947 3.9902e-05 -0.00039857 -0.00070935 0.0010455 0.00047261 -0.0011645 -0.0064768
0.24038 0.037299 0.00075534 -0.0017396
-0.0010008 -0.00015177 0.0007988 0.00029183 0.00053951 -0.0018326 -0.000913 0.0014539
0.00075344 -0.0017929 0.3326 -0.15622
3740000000 0.31332 -0.058047 -0.0032264 0.00020982 -0.0023243 0.0023323 3.2174e-05 -0.00088153
-0.0006028 -6.1587e-05 -0.00098364 0.0003732
-0.003225 0.00019142 0.10061 -0.13335 0.0010169 -0.0051759 0.00022438 -0.00013056
-0.00040038 -6.8998e-05 0.00074167 0.00019838
-0.0022308 0.0023909 0.00090787 -0.0052014 0.32906 -0.035161 -0.00084759 8.9192e-05
-6.0498e-05 -6.7163e-06 -0.00040358 -0.0013389
1.9951e-05 -0.00083694 0.00021704 -0.00019749 -0.00069247 4.968e-05 0.18478 -0.1164
-0.0027645 -0.0055464 0.00074928 0.002441
-0.00062816 -8.7096e-05 -0.00034298 5.0572e-05 -0.00018208 -6.8317e-05 -0.0027414 -0.005749
0.24938 0.0030307 -0.0010403 -0.0013989
-0.0010713 0.00053422 0.00072322 0.00019442 -0.00029746 -0.0013152 0.00062972 0.0024278
-0.0010303 -0.0012515 0.31907 -0.19469
3800000000 0.30993 -0.10443 -0.0022696 0.0007724 0.00080039 0.0036483 -0.0011799 -0.0015688
0.0016689 0.0011635 -0.0010339 0.00050925
-0.0022607 0.00076144 0.091264 -0.14872 -0.0018452 -0.004982 0.00017939 0.00013275
-0.00089868 -0.00034609 0.00086758 -0.00013873
0.00085284 0.0036794 -0.0019399 -0.0049839 0.32695 -0.077772 -0.00061642 0.00059525
0.00080203 0.00010986 -0.00098747 -0.00078693
-0.0012679 -0.0015352 0.00022328 0.0001587 -0.00064969 0.00065334 0.17678 -0.14256
-0.0035409 -0.0041341 0.0012573 0.0016813
0.0017453 0.0011251 -0.00097131 -0.00034452 0.00081256 0.00011541 -0.0036457 -0.0039792
0.26484 -0.035178 0.0016608 0.00016994
-0.00099883 0.00038877 0.00084123 -0.00014181 -0.001036 -0.00078879 0.0014033 0.0018427
0.0016157 8.2685e-05 0.31288 -0.23635
3860000000 0.29832 -0.13587 -0.00083047 0.00097334 0.0024505 0.0021411 -0.0020498 0.0011066
0.00073251 -0.0012533 -0.00021445 0.00142
-0.00084507 0.00098718 0.071663 -0.15917 -0.0030851 -0.0051657 0.00063923 -0.00068052
-0.00086237 0.0011516 0.00067004 -0.0010107
0.0024937 0.0020862 -0.0031874 -0.0051339 0.30712 -0.11804 -0.00071869 0.00091832
0.00043 -0.00051676 -0.00085947 -0.00018847
-0.0019884 0.0010823 0.00055258 -0.00069063 -0.00068051 0.00091762 0.14825 -0.15779
-0.0029181 -0.0037861 0.001853 0.001386
0.00069317 -0.0012796 -0.00077527 0.0012583 0.00033744 -0.00052507 -0.0028566 -0.0039889
0.26417 -0.064448 -1.2989e-05 -0.0021087
-0.00014342 0.0014693 0.00061455 -0.0010041 -0.00072276 -9.1752e-05 0.0016393 0.0013338
-4.7259e-05 -0.0020971 0.28991 -0.27433
3920000000 0.28551 -0.17579 0.0015962 0.00038142 0.0037029 0.0025697 -0.00017649 0.00096981
0.00023487 0.00012343 0.00059639 0.00064454
0.0015792 0.00038628 0.045777 -0.17518 -0.0049898 -0.0036525 -0.00045182 -0.00016113
0.00025298 0.00026984 -0.00018491 -0.00041909
0.0037712 0.0025512 -0.0050177 -0.0035915 0.30153 -0.15039 0.00030859 0.0012138
0.0016054 -0.00086766 -0.00045355 -7.4721e-05
-0.00011161 0.0010056 -0.00045742 -0.00014332 0.00037242 0.0012085 0.12942 -0.16852
-0.0038344 -0.0031701 0.0021289 -0.00030656
0.00034914 2.9272e-05 0.00015569 0.00030116 0.0016845 -0.00086295 -0.0039191 -0.0029429
0.25797 -0.1103 0.00099357 -0.0017872
0.00049211 0.00045142 -0.00015814 -0.00047932 -0.00040334 -6.6982e-05 0.0023402 -0.00027991
0.0011241 -0.0017706 0.26919 -0.3021
3980000000 0.25907 -0.21265 0.0017656 -0.0028167 0.0048216 -5.0613e-05 0.000118 0.0010607
0.0011242 -0.0019836 0.00020069 -4.8028e-05
0.0017725 -0.0028155 0.024306 -0.19049 -0.005722 -0.0015026 0.00073345 0.00053138
0.00043545 0.00045835 -5.3763e-06 -0.0012376
0.0048253 -0.00013634 -0.0058031 -0.0014446 0.27383 -0.18167 0.0014996 0.00018877
-0.00084574 -0.0013989 -0.00062769 -0.00068325
0.00017655 0.0010847 0.00073905 0.00043794 0.0015314 0.00018136 0.093606 -0.19125
-0.0045253 -0.0034737 0.001807 -0.00091032
0.0010254 -0.0019963 0.00048081 0.00041999 -0.0008646 -0.0013898 -0.0043902 -0.0035627
0.2478 -0.14117 0.0014848 -0.0043745
0.00038269 -6.9961e-06 -4.1886e-05 -0.0011554 -0.00064986 -0.00062499 0.0017208 -0.00089403
0.001418 -0.0044114 0.23443 -0.34129
4040000000 0.23155 -0.23804 -0.00022612 -0.0036003 0.0035333 -0.003073 0.00013702 0.00038012
-0.00063939 -0.00095897 0.00086331 0.00013678
-0.00021162 -0.003615 -0.001544 -0.19751 -0.0050047 0.00016843 0.00017127 -0.0010627
4.9994e-06 0.00033669 -0.0013782 -0.00014322
0.0035233 -0.0031005 -0.005035 0.00025213 0.25249 -0.21494 2.0599e-05 -0.00064613
-0.00069129 -0.00033733 -0.0013036 0.00036718
0.00013115 0.00040325 0.00017347 -0.00099978 4.6759e-06 -0.0006901 0.07114 -0.18583
-0.006279 -0.0018944 0.001828 -0.00044863
-0.00064118 -0.00081613 -3.443e-05 0.00027362 -0.00067145 -0.00045315 -0.0065427 -0.001695
0.23626 -0.17326 -0.0017052 -0.0026644
0.00068696 0.00013185 -0.0013733 -0.00014461 -0.0012952 0.00044655 0.0018853 -0.0003564
-0.0015607 -0.0026073 0.19828 -0.35946
4100000000 0.20284 -0.26244 -0.0028692 -0.0030123 0.0011526 -0.0036503 -6.3858e-05 -0.00010196
0.00051044 -0.0014704 0.00057804 0.00025971
-0.0028617 -0.0030106 -0.025975 -0.20246 -0.0047786 0.0012113 -0.00022013 -0.0003427
0.0008017 0.00027405 -0.00052649 0.0002648
0.0011139 -0.0036785 -0.0047805 0.0012938 0.23186 -0.24196 0.00016745 -5.229e-05
-0.00058566 -0.0003602 -0.0010899 6.259e-05
-1.9885e-06 -9.4931e-05 -0.00024286 -0.00036015 0.00022745 3.9759e-06 0.038339 -0.20037
-0.0062604 0.00037673 0.0010127 -0.0014592
0.0004177 -0.001743 0.00082157 0.00029568 -0.00043717 -0.00038596 -0.006135 0.00035207
0.22326 -0.19899 -0.0016109 -0.0041653
0.00074528 0.00037045 -0.00054742 0.00035018 -0.0011792 -2.4887e-05 0.0010227 -0.0015228
-0.0017728 -0.0043247 0.1659 -0.38607
4160000000 0.17357 -0.28001 -0.0036167 -0.0022575 -0.00032985 -0.0030902 0.00063044 -0.00011334
-0.003755 -0.00079417 0.00095801 -0.00077222
-0.0036274 -0.002256 -0.052885 -0.19933 -0.0044734 0.0027197 -0.00044746 -0.00024929
0.0003443 -0.00034464 -0.0010955 0.00043869
-0.00031726 -0.0030624 -0.0044558 0.0027554 0.19871 -0.25874 0.00065325 -0.00016277
-0.0010657 -0.00039823 -0.001387 0.0007141
0.00059808 -0.00010089 -0.00046816 -0.00025769 0.0006301 -0.00021546 0.012967 -0.18851
-0.0051279 0.001618 0.0012193 -0.002159
-0.0036823 -0.00058702 0.00029082 -0.00035241 -0.0010222 -0.00026606 -0.0052363 0.0016045
0.19152 -0.23378 -0.0041423 -0.0038114
0.00080388 -0.00091891 -0.0010948 0.00036917 -0.0013467 0.00085432 0.0012875 -0.0020506
-0.0040371 -0.003763 0.11636 -0.39631
4220000000 0.14667 -0.29614 -0.0045365 -0.00012442 7.8685e-05 -0.0036072 -0.0002935 -0.00020121
-0.00095805 0.0010812 0.000265 -0.0012921
-0.0045301 -0.00015432 -0.088128 -0.1892 -0.0022649 0.0031099 -0.00021283 1.6348e-05
0.00010332 -2.1521e-05 -0.00054842 0.001054
1.2297e-05 -0.0035508 -0.002215 0.0031683 0.17033 -0.28409 3.9273e-05 0.000143
0.00040898 0.00032677 -6.5543e-05 0.0012831
-0.00019286 -0.00027928 -0.000153 2.8045e-05 0.00011462 1.371e-05 -0.0097947 -0.18657
-0.0045012 0.0020978 -1.0378e-05 -0.0022539
-0.001034 0.00093818 0.00020417 -5.2701e-05 0.00025442 0.00027131 -0.0044229 0.0021045
0.17765 -0.25655 -0.0045334 -0.0026718
0.00042616 -0.0014226 -0.00052187 0.0011909 -6.5916e-05 0.001186 -0.00017457 -0.002336
-0.0045818 -0.0028402 0.089841 -0.40928
4280000000 0.11631 -0.30673 -0.0028734 0.0016227 -0.0016168 -0.0043052 -0.00050557 0.00062113
-0.00040119 0.0010991 -0.00059942 -0.00029676
-0.0028628 0.001599 -0.11414 -0.19579 -0.0028676 0.0029679 -0.00063757 -0.00040945
6.5602e-05 0.00021684 0.00065847 0.00057779
-0.0016606 -0.0043269 -0.0028583 0.0029991 0.14127 -0.29283 0.00069957 -0.00028035
-0.00097328 0.0010225 -0.00031825 0.00079854
-0.00055032 0.00063799 -0.00066456 -0.0004005 0.00077784 -0.00019 -0.048439 -0.17251
-0.0045463 0.002634 -0.00057303 -0.0021572
-0.00038512 0.0012394 1.8985e-05 0.00024786 -0.00073908 0.00082395 -0.0046441 0.0026502
0.13342 -0.28082 -0.0063032 -0.00092717
-0.00071028 -0.00043269 0.00066234 0.00054155 -0.00022528 0.00088021 -0.00047788 -0.0021243
-0.0062545 -0.00080925 0.03882 -0.41629
4340000000 0.088745 -0.31573 -0.0018803 0.0019937 -0.0022494 -0.0017717 0.00026279 0.00053278
6.5834e-05 0.00061091 -0.00021374 -0.00089319
-0.0018811 0.0019855 -0.13529 -0.16925 -0.0021024 0.0040581 -8.2264e-05 0.00046816
-0.00023512 -0.00024676 0.00047035 0.00040263
-0.0022639 -0.0017426 -0.0020269 0.00409 0.1055 -0.30943 -0.0002783 -0.001022
0.00044777 0.00073767 0.00088452 0.0021408
0.00025469 0.0005615 -3.2331e-05 0.00046868 -0.00039073 -0.0010865 -0.066559 -0.16937
-0.0040318 0.0034307 -0.0013946 -0.0027091
0.00013653 0.00060008 -0.00016414 -0.00020846 0.00036556 0.00080247 -0.0040462 0.003424
0.10768 -0.30427 -0.0043739 0.0017099
-0.00013464 -0.00079224 0.00045386 0.00043462 0.0007791 0.0019881 -0.0014538 -0.0027595
-0.0044061 0.0016064 0.0045681 -0.41046
4400000000 0.05931 -0.32203 -0.0007877 0.0014922 -0.0026415 -0.001763 0.00081073 0.0014086
7.4318e-05 0.0006537 -6.3664e-05 -0.00046228
-0.00079749 0.0014639 -0.16382 -0.16102 -0.0012234 0.0041244 -0.00042189 0.00042781
0.00017584 -0.00045561 0.00046911 0.00039881
-0.0026334 -0.0017564 -0.0012078 0.0041353 0.077321 -0.31732 -0.00012628 -0.0002054
0.00041774 0.00030691 0.0010116 0.0014828
0.00077942 0.0014063 -0.00046849 0.00040864 -6.7651e-05 -0.00028274 -0.090472 -0.15685
-0.0030384 0.0051297 -0.0019843 -0.0014206
-5.9631e-05 0.00067834 0.00017503 -0.00045949 0.00047039 0.00036962 -0.0028418 0.0050656
0.077719 -0.31734 -0.0041668 0.00076607
-0.00013761 -0.00051298 0.00047091 0.00035942 0.0011862 0.0014949 -0.0020818 -0.0014257
-0.0043035 0.00089755 -0.039669 -0.41619
4460000000 0.022755 -0.32258 -0.00061907 0.0002203 -0.004133 -0.00086543 0.0014077 -0.00061132
-0.00059216 0.0013081 -0.00093899 -0.00043764
-0.00061405 0.0002136 -0.18703 -0.13231 -0.00043055 0.0045316 -0.00042822 0.00073835
-0.00025434 -0.00046424 0.00043656 -0.00051983
-0.0041367 -0.00077028 -0.00037937 0.0045407 0.050857 -0.32433 -0.00059066 -0.00049329
0.00070803 0.00058453 0.0020434 0.00082497
0.0014078 -0.00066883 -0.00042323 0.00079594 -0.00071133 -0.00042677 -0.10513 -0.13538
-0.0017837 0.0056733 -0.0024587 -0.00075111
-0.00039172 0.001292 -0.00023503 -0.00041132 0.00055933 0.00046117 -0.0018482 0.0057341
0.042369 -0.31454 -0.0041264 0.0031569
-0.001042 -0.00027034 0.00039089 -0.00050823 0.0019453 0.00069234 -0.0023314 -0.00079845
-0.0040517 0.0030835 -0.080407 -0.3988
4520000000 0.00018497 -0.32373 -0.00047209 -0.0006163 -0.0036631 0.00044133 0.00067014 2.2892e-05
0.0017231 0.00014602 -0.00072932 0.00097663
-0.00046295 -0.00061022 -0.21106 -0.11518 0.00078024 0.0044304 0.00050026 0.00090763
-0.00032293 4.4173e-05 0.00022061 -9.5618e-05
-0.0036862 0.00047796 0.00081701 0.0044068 0.020569 -0.32269 -0.0010899 0.00054866
0.00053753 -0.00057335 0.0017323 -0.00092059
0.000662 -2.578e-06 0.00049063 0.0008711 -0.0011046 0.00053568 -0.122 -0.12619
-0.00059604 0.0056335 -0.0030889 -0.00034844
0.0016313 7.9635e-05 -0.00026302 -1.2703e-05 0.00055034 -0.00058075 -0.0004731 0.0057275
-0.0046537 -0.32688 -0.0026584 0.0028009
-0.00066229 0.00093029 0.00022281 -0.00013712 0.0018951 -0.00084506 -0.0031604 -0.00027513
-0.0028151 0.0028372 -0.10885 -0.39658
4580000000 -0.037182 -0.31846 -0.0013746 -0.00075994 -0.003135 0.0025467 0.00075782 -0.00038687
0.00022393 8.7073e-05 -0.0005352 0.00061068
-0.0013948 -0.00074848 -0.23031 -0.090296 0.00080222 0.0039052 0.00066196 -7.2693e-05
-0.00010731 6.5764e-05 0.00014753 -0.0002045
-0.0031154 0.0025543 0.00084681 0.003904 -0.010838 -0.32109 -9.1659e-05 0.00043056
-0.00045156 9.0995e-05 0.0017575 -0.00099612
0.00077696 -0.00044531 0.00067288 -3.6847e-05 -0.00017056 0.00046908 -0.13328 -0.10256
0.001951 0.0054028 -0.0026853 0.0011606
0.00033215 9.7476e-05 -0.00023823 9.3163e-05 -0.00050634 -0.00013203 0.0018051 0.0052167
-0.031093 -0.33527 -0.0027687 0.0036384
-0.00062005 0.00066645 0.00019673 -0.00020542 0.0016128 -0.00097352 -0.0025922 0.0011824
-0.0026099 0.00364 -0.1542 -0.36867
4640000000 -0.063569 -0.31201 -0.0024575 -0.0015668 -0.0029372 0.002529 0.00057385 -0.0013976
0.0014285 -0.00020696 4.2423e-05 0.0011082
-0.0024703 -0.0015949 -0.24143 -0.06212 0.001348 0.0037454 0.00082484 0.00031579
-0.00034451 0.00046637 3.4459e-05 -0.00075479
-0.0028688 0.0025646 0.0013918 0.003745 -0.035322 -0.31477 0.00029379 0.00077263
0.00089953 0.00024194 0.00026955 -0.0023142
0.00055587 -0.0014171 0.00077353 0.00027679 0.00032994 0.00074407 -0.13893 -0.087604
0.0032704 0.0037221 -0.002432 0.0017132
0.0013777 -0.00034871 -0.00030232 0.00040404 0.0010468 0.00042835 0.0033634 0.0039207
-0.064957 -0.3215 -0.0022485 0.0035464
0.00020199 0.00099417 -7.3633e-07 -0.00078481 0.00029729 -0.0022379 -0.0025357 0.0017091
-0.0023199 0.0034771 -0.17361 -0.35776
4700000000 -0.09064 -0.30857 -0.0040863 -0.00016551 -0.0017858 0.004472 -0.00096214 -0.0010806
0.0009562 -0.0004483 0.000884 0.00063644
-0.0040808 -0.00017607 -0.25342 -0.044344 0.0024024 0.0042799 0.00052675 -0.00049999
0.00033391 0.00055477 -0.00028346 -0.00011326
-0.0017135 0.0044997 0.0024553 0.0042283 -0.065106 -0.31032 -0.00022613 0.00050069
0.00045331 -0.00023364 -8.4851e-05 -0.0013884
-0.00092944 -0.0010508 0.00051159 -0.0005168 -0.00029684 0.00065767 -0.15531 -0.067681
0.0033237 0.0017622 -0.0016249 0.0024385
0.0010049 -0.00046909 0.00030562 0.0005358 0.00034773 -0.0003854 0.0032954 0.0015279
-0.10207 -0.31599 -0.0012798 0.0041068
0.00079405 0.00070552 -0.00022952 -0.00013592 -0.0002314 -0.0015037 -0.0015518 0.0025133
-0.0011832 0.0042758 -0.2171 -0.33069
4760000000 -0.12167 -0.29455 -0.0047849 0.001071 0.00057286 0.0046649 -0.0008112 -0.00070156
0.00026342 -0.0011016 0.00092447 -0.00043591
-0.0047949 0.0010718 -0.25098 -0.0022679 0.0030443 0.0033314 -1.9115e-05 -0.00063808
0.00050991 0.00021723 6.5151e-05 -0.00012981
0.00062405 0.0046834 0.0031002 0.0032858 -0.09747 -0.29681 0.00079953 0.00039709
0.00075625 -8.6828e-05 -0.0013682 -0.00097481
-0.00082217 -0.00069768 -3.8416e-05 -0.00066174 0.00082323 0.00034996 -0.15067 -0.051075
0.0024101 0.000944 -0.00081649 0.0028848
0.00031069 -0.0011537 0.00051609 0.00020829 0.00087997 -3.9282e-05 0.0023196 0.001158
-0.13666 -0.30147 -0.00040149 0.0042169
0.00089241 -0.00048308 3.6936e-05 -0.00015115 -0.0012795 -0.00086478 -0.00086102 0.0026884
-0.00048266 0.0040598 -0.22896 -0.30883
4820000000 -0.1478 -0.28132 -0.0051545 0.0024314 0.0012634 0.0029941 -0.00087626 -0.00050969
0.00063547 -0.00072582 0.00025541 -0.00049294
-0.0051502 0.0024304 -0.26301 0.020286 0.0042808 0.0033979 -0.00012109 -0.00034855
0.00030716 -0.00011927 -0.00033459 -0.00032927
0.001299 0.0030184 0.0043186 0.0033225 -0.12328 -0.29308 0.00050399 -0.00034372
0.00059646 -0.00043895 -0.00061023 -2.6415e-05
-0.00091042 -0.00050929 -0.0001038 -0.00032565 0.00048117 -0.00026295 -0.16527 -0.033721
0.0018027 -6.0349e-05 7.8001e-06 0.0028681
0.00045093 -0.00066692 0.00022802 -0.0001721 0.00064591 -0.0005609 0.0019081 -0.00025853
-0.17563 -0.28432 -0.00037955 0.0030633
0.00020805 -0.00051603 -0.00031623 -0.00033929 -0.00073069 -0.00011904 2.2877e-05 0.0030527
-0.000313 0.0032139 -0.26582 -0.27955
4880000000 -0.17938 -0.26345 -0.0045343 0.0044196 0.0020479 0.0031576 -0.00144 0.0001238
-0.00087827 -0.0011858 0.00028885 -9.0471e-05
-0.00453 0.0044089 -0.25553 0.060451 0.0046516 0.0017951 -0.00037424 -0.00012784
-0.00016617 8.4858e-05 -0.00013912 0.00018824
0.0021185 0.0031276 0.0047225 0.0017376 -0.14284 -0.28152 0.00043805 -0.00025447
-0.00024035 -0.0014643 -0.0003638 -0.00023937
-0.0014097 0.00015886 -0.00040188 -0.0001274 0.00050173 -0.00034993 -0.15944 -0.015798
0.00072509 -0.00043225 0.001159 0.0026959
-0.00084691 -0.001102 -8.3474e-05 0.00012051 -0.00025161 -0.0013508 0.00053673 -0.00024816
-0.20663 -0.27162 0.00050035 0.002962
0.00028366 -0.00016768 -0.00019536 0.00020145 -0.00030863 -0.00014479 0.0011867 0.0024988
0.00051822 0.0028252 -0.27879 -0.25098
4940000000 -0.20114 -0.24637 -0.0033168 0.0066269 0.0030073 0.0011823 -0.00029361 0.00078096
-0.00091489 -0.00061292 5.3406e-05 -0.00059542
-0.0033384 0.0066056 -0.26849 0.087033 0.0058144 0.0013917 -0.00010376 -7.8979e-05
0.00031982 -0.00023055 -0.00039228 0.00017474
0.003003 0.0011669 0.0058338 0.0012807 -0.16261 -0.25819 0.00010809 -0.00052331
-0.00078598 0.00010839 -0.00044441 0.00015064
-0.00027561 0.00076154 -8.8048e-05 -3.6931e-05 8.7685e-05 -0.00048422 -0.16666 -0.005352
-0.00050424 0.00011714 0.0019484 0.0018485
-0.0011166 -0.00056591 0.00029276 -0.00029733 -0.00077292 -3.3178e-05 -0.00034834 7.0556e-05
-0.23144 -0.24382 -3.6274e-05 0.0028567
-6.3573e-05 -0.00063677 -0.0003672 0.00016224 -0.0004626 0.0001304 0.0019317 0.0019823
-6.9064e-05 0.0029448 -0.30267 -0.22532
5000000000 -0.22156 -0.22332 -0.00030307 0.0074653 0.0031114 0.0018015 -0.00017046 0.00064253
-0.00072422 0.0005142 -0.00020754 -0.00083155
-0.00032129 0.0074611 -0.25467 0.10386 0.0057932 -0.00052214 -0.00027547 -0.00011519
-0.00014426 -0.00054804 -9.5315e-05 -0.00012689
0.0031322 0.0017331 0.0058086 -0.00063493 -0.19248 -0.24531 -0.0006466 -0.00071837
-0.00036676 -0.00042197 -0.00062 -0.00034322
-0.00015776 0.00064812 -0.00028578 -0.00010939 -0.00065266 -0.00081706 -0.16094 0.01834
-0.0007514 0.0014872 0.0022145 0.0012856
-0.00055662 0.00052342 -0.00012214 -0.00048253 -0.00047065 -0.0003502 -0.00096013 0.0014882
-0.25901 -0.22219 0.00030266 0.0038529
-0.00027273 -0.00082777 -0.00013794 -0.00013542 -0.00063549 -0.00037386 0.002237 0.0011825
0.00034931 0.0038209 -0.3152 -0.19179
5060000000 -0.24392 -0.19664 0.001777 0.0071328 0.003083 -0.00026741 0.00013608 0.00052655
-0.00042925 4.9449e-05 -0.00026889 -0.00013863
0.0017584 0.0071491 -0.23922 0.14083 0.0053586 -0.0016923 -2.1341e-05 0.00028266
-0.00027989 -4.34e-06 -0.00039356 0.00018984
0.0030556 -0.00028796 0.0053119 -0.0017877 -0.20749 -0.22428 -0.00044757 0.0002913
-0.0010063 8.9727e-05 -0.0014443 0.00010864
0.00014342 0.00052581 -2.4868e-06 0.00027131 -0.00044206 0.00036151 -0.16336 0.025998
-0.00055281 0.0029737 0.0019194 0.00052467
-0.00051262 -6.8011e-05 -0.0002798 -3.3431e-05 -0.0010247 -2.8609e-05 -0.00044438 0.0030566
-0.27538 -0.19203 0.0010421 0.0031279
-0.000236 -0.00016667 -0.00038304 0.00015813 -0.0014393 0.00014309 0.0018367 0.00054461
0.0010081 0.0031844 -0.32812 -0.1633
5120000000 -0.25998 -0.17156 0.0033382 0.0060233 0.0028829 -0.00043166 0.00030853 0.00072859
-1.8015e-05 0.00083613 -0.00041825 7.2042e-05
0.0033293 0.0060249 -0.23409 0.16824 0.0049777 -0.002577 8.5027e-05 0.00022929
-9.4436e-05 -4.5957e-05 4.8557e-05 0.00025319
0.0028925 -0.00047509 0.004934 -0.0026403 -0.22186 -0.20928 -5.4076e-05 0.00017654
-0.00055876 0.00096386 -0.001001 0.00079174
0.00032184 0.00070932 7.6979e-05 0.00022444 -0.00013328 0.00018904 -0.15945 0.052249
0.001217 0.0035582 0.0023787 0.000396
8.2699e-05 0.00082999 -5.3253e-05 -2.6219e-05 -0.00044931 0.0011621 0.0011565 0.0034161
-0.29016 -0.15898 0.0014386 0.0036888
-0.00038066 0.00012357 1.0211e-05 0.00030429 -0.0011779 0.00081562 0.0024924 0.00030687
0.0014781 0.0036937 -0.3416 -0.12925
5180000000 -0.27707 -0.14236 0.004799 0.0050174 0.0034363 -0.0010376 0.00018491 0.0006215
-8.0002e-05 0.00024319 -0.00061598 0.00040408
0.0047962 0.0050116 -0.21305 0.19025 0.0042905 -0.0038189 -0.00036563 -0.00022757
-0.00014882 -0.00016925 -0.00020324 0.00026522
0.0034376 -0.0010493 0.0042384 -0.0038786 -0.23358 -0.17407 -0.00033177 0.00072027
1.4582e-05 6.9659e-05 -0.00029702 0.0010948
0.00020192 0.00062699 -0.00034015 -0.00022041 -0.00030265 0.00071874 -0.15921 0.061363
0.0026049 0.0037981 0.0024095 -0.00069123
-7.4074e-05 0.00017441 -0.00012948 -0.00016951 -6.6596e-05 -1.5733e-06 0.002749 0.003939
-0.30393 -0.11698 0.0022873 0.0038188
-0.00056904 0.00043489 -0.00019241 0.00023811 -0.00025224 0.0010201 0.0022849 -0.00068778
0.0022566 0.003729 -0.34431 -0.098056
5240000000 -0.28724 -0.11518 0.0051106 0.0036346 0.0027547 -0.0026198 0.00070495 5.6647e-05
-0.00033151 -0.00018674 -6.529e-05 0.00059444
0.005105 0.0036382 -0.20193 0.22893 0.0031601 -0.0046684 -2.1608e-05 0.0001443
-0.0003008 5.9873e-05 0.00032813 0.00042208
0.0026935 -0.002671 0.0030794 -0.0047155 -0.25074 -0.14944 0.00035842 0.00015638
-0.00026926 0.00063866 0.00033705 0.0011599
0.00068613 6.5939e-06 -1.8275e-05 0.00013463 0.00035933 0.00017206 -0.15988 0.082205
0.0036919 0.0029116 0.0016397 -0.0012476
-0.00036498 -8.7371e-05 -0.00026142 3.6527e-05 -0.00011588 0.00071886 0.0036559 0.002752
-0.31849 -0.075711 0.0032184 0.0029585
-2.3864e-05 0.00053118 0.0003216 0.00044567 0.00034495 0.0012195 0.0018349 -0.0012147
0.0032234 0.0029344 -0.35173 -0.065296
5300000000 -0.29334 -0.086024 0.0060129 0.0021362 0.0017779 -0.0030445 0.00018684 -0.00030099
0.00033413 0.00074749 0.00017415 0.00034347
0.0060073 0.0021507 -0.19482 0.23363 0.0022322 -0.0052423 -0.00012967 0.00019427
7.1994e-05 0.00040822 0.00027923 0.00027752
0.0017247 -0.0030668 0.0021858 -0.0052879 -0.26623 -0.12471 0.00026593 -0.00025436
0.00039568 0.00039401 0.00059721 0.00068504
0.00021331 -0.00029042 -0.00012572 0.00019951 0.00028778 -0.00026658 -0.15211 0.091182
0.0054082 0.0017211 0.0014164 -0.0014832
0.00034248 0.00068188 4.5622e-05 0.00044802 0.00036086 0.0002231 0.0054209 0.001829
-0.33076 -0.047569 0.0032601 0.0025084
0.00017135 0.00036675 0.00034998 0.00025118 0.0006885 0.00067853 0.0012922 -0.0015789
0.0032605 0.002437 -0.34807 -0.029607
5360000000 -0.29463 -0.049621 0.0060598 0.00090267 0.00061548 -0.0037911 0.00040225 -0.00012424
4.2321e-05 0.00037022 0.00071223 -0.00013565
0.0060507 0.00092573 -0.15887 0.25526 0.00097501 -0.005536 5.6212e-05 0.00025434
-2.0431e-05 8.591e-05 0.00063113 -0.00028377
0.00053021 -0.003786 0.00088268 -0.0055701 -0.26671 -0.097969 0.00033226 0.00030994
4.0122e-05 0.00046265 0.00058744 0.00035409
0.00039851 -7.8311e-05 7.972e-05 0.00023827 0.0003433 0.00023126 -0.15115 0.10947
0.0058013 -0.00016044 0.00068176 -0.0020681
4.2255e-05 0.00042122 -2.2639e-05 7.0216e-05 8.1239e-05 0.00056186 0.0058061 -0.00033179
-0.32756 -0.0096016 0.0044245 0.002384
0.00064966 -0.00010823 0.00059901 -0.00026503 0.00056978 0.00034422 0.00078148 -0.0019704
0.0043396 0.0024134 -0.34728 -0.0018989
5420000000 -0.29802 -0.026155 0.0061674 -0.001006 -0.00052707 -0.0036266 -7.0963e-05 -0.00010975
0.00077563 0.00056887 0.00029036 -0.00023854
0.0061562 -0.00098142 -0.13985 0.28318 0.00024999 -0.005485 8.3068e-05 0.00013201
0.00012367 -2.0857e-05 0.00015501 -9.5164e-05
-0.00060031 -0.0036375 0.00016991 -0.0054994 -0.28383 -0.065393 -0.00010978 -0.00050019
0.00089854 0.00025789 0.00077669 5.2905e-05
-9.5703e-05 -0.00011262 8.599e-05 0.00012622 -0.00013913 -0.00048261 -0.13984 0.12416
0.005051 -0.0021816 0.00021068 -0.0015953
0.0007908 0.00054959 0.00010304 -1.104e-05 0.00087558 9.6948e-05 0.0049945 -0.0021359
-0.33174 0.019569 0.0049895 0.0011823
0.00028301 -0.00029558 0.00014363 -0.00013527 0.00086912 0.00011861 0.00017557 -0.0017211
0.0050962 0.0011765 -0.34129 0.040403
5480000000 -0.29072 0.0098047 0.005047 -0.0019127 -0.0019417 -0.0030035 0.0003906 -8.2125e-06
0.0008551 -0.0001745 -7.9909e-05 -0.00025126
0.0050415 -0.0018962 -0.12645 0.29126 -0.0014053 -0.0057527 3.4361e-06 0.00021053
-2.7989e-05 -7.627e-05 0.00016721 -0.00017147
-0.001943 -0.0029705 -0.00149 -0.0057045 -0.28878 -0.043999 -0.00018257 0.0002122
0.00052793 -0.00034551 0.00083314 -1.0562e-05
0.00039811 2.7177e-05 1.8575e-05 0.00019796 -0.00028624 0.00017956 -0.13387 0.13501
0.0040071 -0.0032899 -8.478e-05 -0.0020335
0.00094618 -0.00021352 8.8084e-06 -5.3726e-05 0.00056847 -0.00016179 0.0041003 -0.0033078
-0.32174 0.04832 0.0046331 0.00028748
-6.5237e-05 -0.00010086 0.00015009 -0.00013184 0.00070757 -3.2524e-06 -0.00012046 -0.0018861
0.0045313 0.0003305 -0.33191 0.061653
5540000000 -0.28883 0.035142 0.004175 -0.0025556 -0.0026028 -0.0019806 0.00030302 -0.00030316
0.00025836 -0.00027132 -0.00046664 7.4778e-05
0.0041791 -0.0025436 -0.086757 0.30961 -0.0024824 -0.0051906 0.00038625 0.0001686
-5.8136e-05 -4.1085e-05 -0.00012661 -0.00038119
-0.0026393 -0.0019331 -0.0025674 -0.0051428 -0.28886 -0.02277 0.00026927 -0.0001645
0.00046719 1.8025e-05 0.00036139 -0.00024913
0.00028444 -0.00031588 0.00039663 0.00013316 0.00033527 -0.00012587 -0.12283 0.15685
0.0027897 -0.0039888 -0.0010668 -0.0018084
0.00022824 -0.0002344 -5.7761e-05 -9.9307e-05 0.0004308 -0.00018035 0.0027033 -0.004003
-0.30881 0.082747 0.0050861 -0.00078272
-0.00047454 5.0488e-05 -8.9314e-05 -0.00038591 0.00038848 -0.00022052 -0.0010566 -0.0018975
0.0051673 -0.00079206 -0.32608 0.10337
5600000000 -0.27809 0.06357 0.0034903 -0.0034477 -0.0024396 -0.0017687 0.00031878 -0.00038533
0.00017086 -0.00020716 0.00015097 0.00038887
0.0035096 -0.0034281 -0.083754 0.32442 -0.0035555 -0.0047501 8.7076e-05 -0.00022582
-0.00013764 8.8748e-05 -0.00010568 -0.00024208
-0.0024307 -0.001761 -0.0036205 -0.0047062 -0.28806 0.0093701 -4.1333e-05 -9.6225e-05
0.00013005 -0.00057891 0.00059828 -0.00054923
0.00032042 -0.00038593 8.1318e-05 -0.00021222 -0.00010349 1.3369e-07 -0.11516 0.15639
0.0016874 -0.0039094 -0.0010221 -0.0011353
0.00013772 -0.00020528 -0.00010709 8.201e-05 0.00021393 -0.00045512 0.0016702 -0.0038818
-0.29987 0.11328 0.0044335 -0.0015983
0.00019498 0.00042079 -0.00011406 -0.00017072 0.00056335 -0.00062503 -0.0010402 -0.0010594
0.0043593 -0.0015925 -0.30402 0.11842
5660000000 -0.26797 0.085244 0.0032641 -0.0035341 -0.0033942 -0.00067279 -0.00033812 -0.00071467
-9.4331e-05 -0.00048607 0.00047772 -0.00014827
0.0032532 -0.0035232 -0.043582 0.31618 -0.0044539 -0.0031853 -9.4622e-06 -0.00013102
0.00016503 6.7775e-05 1.6902e-05 -0.00010884
-0.0034152 -0.00064376 -0.0045227 -0.0031171 -0.2903 0.032766 -0.00010347 6.7806e-05
-0.00033633 -0.00051145 0.00031984 -0.0010584
-0.00035043 -0.00070855 -7.8859e-06 -0.00013427 -0.00015545 3.1573e-05 -0.10065 0.17667
0.00069802 -0.0039435 -0.0014032 -0.00096588
-0.00011878 -0.00052583 0.00015764 2.5595e-05 -0.00044416 -0.00066124 0.00066754 -0.0040528
-0.28675 0.14064 0.0042565 -0.0020145
0.00050039 -0.0001762 3.7925e-06 -0.00016734 0.0003795 -0.0011411 -0.0012752 -0.00097563
0.0043116 -0.0019787 -0.29726 0.15389
5720000000 -0.25385 0.10846 0.0028132 -0.0041985 -0.0028721 0.00077607 -0.00046497 -0.00027341
-0.00037592 -0.00018051 4.9046e-05 -0.00041123
0.0028125 -0.0041822 -0.015603 0.34332 -0.0054874 -0.0028099 8.9105e-05 -6.7933e-05
-0.00027283 -5.0123e-06 -0.00032367 0.00012499
-0.0028572 0.00080768 -0.0055261 -0.0026917 -0.28764 0.06419 0.00017624 1.2214e-05
0.00021301 0.00040718 -0.00034895 -0.00023898
-0.00048356 -0.00027355 7.9872e-05 -5.5067e-05 0.00015996 3.3301e-05 -0.08482 0.17913
-0.00034847 -0.0035131 -0.0015278 -0.0004362
-0.00037587 -0.00013645 -0.00020847 8.7981e-06 0.00024963 0.00047681 -0.00031809 -0.003404
-0.27621 0.16842 0.0041884 -0.0034452
1.3506e-05 -0.0004683 -0.00030495 0.00018403 -0.00027137 -0.00022904 -0.0016555 -0.00038162
0.004075 -0.0034863 -0.26652 0.1727
5780000000 -0.23817 0.12511 0.0016002 -0.0047899 -0.0025116 0.0010472 -0.00071477 0.00011963
-0.00031523 -0.00031491 -0.0002284 -0.00029883
0.0016053 -0.0047826 -0.0025753 0.33838 -0.0059508 -0.00078754 -4.7477e-05 -0.00019022
-7.0563e-06 -0.00014744 -9.8054e-05 -0.00015149
-0.0024851 0.0010997 -0.0060063 -0.00068918 -0.28432 0.080554 -9.4989e-05 -5.0953e-05
0.00018224 -5.2765e-05 -0.00032645 -0.00056859
-0.00071418 0.00013264 -4.7373e-05 -0.00019627 2.4586e-05 -7.9809e-05 -0.075967 0.1948
-6.3041e-05 -0.0030211 -0.0013819 -2.2946e-05
-0.00028044 -0.00029296 -1.7985e-05 -7.4376e-05 0.00017043 -0.0001333 -7.4647e-05 -0.0030678
-0.26641 0.18897 0.0028192 -0.0034825
-0.00015102 -0.00031018 -0.0001232 -0.00017436 -0.00036293 -0.00060826 -0.0013582 9.9244e-06
0.002979 -0.0033953 -0.25842 0.1942
5840000000 -0.22611 0.14681 0.00030316 -0.0054413 -0.0022076 0.0011209 -0.00017764 0.00026233
-0.00044395 0.00013081 -0.00050192 -0.00034746
0.00031917 -0.00545 0.032339 0.34251 -0.005758 0.00034564 -0.00023871 -1.4974e-05
0.00010682 1.3608e-05 -0.00011414 0.00023858
-0.0021879 0.0011119 -0.0057751 0.00046259 -0.27884 0.10523 -0.00015424 2.3573e-05
-9.0802e-05 -0.00061382 -0.00047816 -0.00053559
-0.00019415 0.00026814 -0.00022933 -1.2283e-05 -0.00024818 4.4314e-05 -0.054174 0.19835
-0.00065426 -0.0033728 -0.001278 0.00024489
-0.00040164 0.00018467 8.4804e-05 -2.9945e-05 -2.9763e-05 -0.00060986 -0.00070651 -0.0033403
-0.25001 0.19955 0.0026454 -0.0040439
-0.00052436 -0.00026143 -7.9825e-05 0.00020666 -0.00044781 -0.00055824 -0.001248 0.00017408
0.0025569 -0.0041492 -0.22391 0.2199
5900000000 -0.21209 0.15958 -0.0017691 -0.0055207 -0.002292 0.002438 -0.00014771 -6.6189e-06
0.00014866 -0.00021688 0.00011319 0.00027634
-0.0017743 -0.0055367 0.053139 0.34358 -0.0051412 0.0018395 5.4392e-05 -1.3048e-05
-1.3617e-05 -0.00023968 -1.1918e-05 -0.00010889
-0.0022766 0.0024345 -0.0051039 0.0019214 -0.26289 0.12131 -1.1871e-05 -0.00010711
-0.00041927 -0.00048111 -0.00072289 -0.0001975
-0.00013388 -7.9974e-07 3.9239e-05 -2.9038e-05 6.3255e-05 -0.00011905 -0.046211 0.20896
-0.0007781 -0.003332 -0.001095 0.00031733
0.0001584 -0.00021181 -3.1106e-05 -0.00021277 -0.00041032 -0.00058825 -0.00077065 -0.0033071
-0.2243 0.21573 0.001973 -0.0049291
6.6407e-05 0.00027127 -2.2103e-05 -8.8444e-05 -0.00068597 -0.0002124 -0.0012088 0.00032854
0.0019463 -0.0048449 -0.20933 0.22938
5960000000 -0.19338 0.17215 -0.0029396 -0.0040787 -0.00072612 0.0026941 -0.00012568 0.0001998
-0.00025432 0.00016153 -7.9385e-05 0.00012071
-0.0029109 -0.0040746 0.078931 0.34277 -0.0041522 0.0020708 -0.00015679 1.218e-05
-4.3196e-05 7.5754e-05 7.5593e-05 0.00018695
-0.00066251 0.0027226 -0.0040928 0.0021667 -0.24984 0.14641 1.8472e-05 -0.00013531
-0.00033744 -1.9983e-05 -0.00037825 -0.00010723
-9.7964e-05 0.00019262 -0.000147 1.373e-05 -7.9978e-05 -9.1381e-05 -0.028465 0.21696
-0.0018355 -0.0031642 -0.0010843 0.00092949
-0.0002006 8.0771e-05 -2.5219e-05 6.1654e-05 -0.00032757 0.0001298 -0.0018944 -0.0032291
-0.20505 0.23045 0.00034003 -0.0048227
-0.00012184 0.00014694 0.00010362 0.00019644 -0.00039213 -0.00015362 -0.00091607 0.00097053
0.00034918 -0.0048577 -0.18158 0.25711
6020000000 -0.17603 0.18909 -0.0037688 -0.0030872 -0.00027474 0.0029788 -2.6983e-05 0.00047696
-0.00023172 0.00023496 1.3548e-05 0.00033515
-0.0037659 -0.003101 0.10654 0.33618 -0.0048116 0.0029966 -5.206e-05 0.00014827
-0.0001166 6.4978e-05 -0.00018959 0.00014078
-0.00019961 0.002988 -0.0047335 0.0031195 -0.23099 0.15964 -0.00025607 0.00025374
-0.00057028 6.4542e-05 -0.00053061 0.00056038
2.4627e-05 0.00054272 -7.6874e-05 0.00013511 -0.00022438 0.00021548 -0.021689 0.21387
-0.0024241 -0.0032666 -0.00064313 0.0007554
-0.00017125 0.00026902 -0.00014699 0.00016153 -0.00074348 1.1853e-05 -0.0024053 -0.0031777
-0.17662 0.24515 0.00014834 -0.0048148
-9.5608e-05 0.0002544 -0.0002632 0.00017092 -0.00055995 0.00062438 -0.00072095 0.00067103
6.4587e-05 -0.0047491 -0.15488 0.25763
6080000000 -0.15542 0.1975 -0.0040218 -0.0010105 0.0011641 0.002852 6.864e-05 3.916e-05
0.00013183 0.00012904 0.00026445 -8.5042e-06
-0.0040099 -0.0010045 0.12886 0.33679 -0.0032793 0.004504 -5.6285e-05 -2.2105e-05
2.5586e-05 0.00016368 0.000169 0.00031545
0.0012186 0.0028696 -0.0032174 0.0045772 -0.21333 0.18564 0.00022891 0.00017693
-0.00042019 0.00054049 -0.00013024 0.0002331
2.7004e-05 4.0144e-05 -4.0237e-05 -2.5951e-05 0.00023603 0.00017589 -0.0045309 0.22132
-0.0037575 -0.0023683 -0.0010131 0.0008226
0.00012235 0.00016673 -8.8789e-06 0.00017295 -0.00040676 0.00063327 -0.0037021 -0.002417
-0.14683 0.26278 -0.0010711 -0.0049474
0.00026045 -5.0025e-05 0.00019087 0.0002924 -0.00014698 0.00027602 -0.00095754 0.0010229
-0.001014 -0.0050063 -0.13302 0.27849
6140000000 -0.14024 0.2116 -0.0035936 -0.00068328 0.0015308 0.0022276 6.3402e-06 -3.1851e-05
-1.9319e-05 -1.3718e-05 0.00048353 -0.00017571
-0.0035987 -0.00068929 0.15388 0.31964 -0.0024023 0.0052597 1.3613e-05 6.9052e-05
0.00030278 1.5551e-06 0.0002996 7.0476e-05
0.0015651 0.0021892 -0.0023002 0.0053101 -0.19061 0.20644 0.00034501 -5.2057e-05
0.00010451 0.00062641 8.8016e-05 0.00060423
5.655e-05 -1.7116e-06 1.1859e-05 6.7852e-05 0.0003436 -7.749e-05 0.007201 0.21384
-0.0045328 -0.0015045 -0.00047531 0.0014958
8.2297e-06 -7.3559e-05 0.00029836 4.7815e-05 0.00020632 0.00060865 -0.0045996 -0.0014464
-0.12838 0.28323 -0.0026013 -0.0044949
0.00054248 -0.00020013 0.00024498 9.4353e-05 9.241e-06 0.00066411 -0.00042778 0.0013925
-0.0026315 -0.0045515 -0.095144 0.27845
6200000000 -0.12372 0.21789 -0.0029702 -0.00020522 0.0021387 0.00138 7.6744e-05 0.00033375
-0.00019074 0.00016444 -6.7038e-05 -0.00032628
-0.0029683 -0.00021278 0.18331 0.31907 -0.0010325 0.005298 2.7061e-05 0.00020717
9.7863e-05 6.0729e-05 0.00013814 8.3381e-05
0.0021267 0.0013309 -0.00093426 0.0053167 -0.17092 0.22138 0.00013517 -0.00035972
0.0005351 6.5515e-05 0.00027418 0.00021677
9.9252e-05 0.00034541 5.4504e-05 0.00021121 0.0001083 -0.00033467 0.021649 0.2223
-0.004588 -0.00026964 0.0001499 0.0012276
-0.00019787 0.0001429 9.768e-05 1.6958e-06 0.00052668 0.00027341 -0.0045139 -0.00024765
-0.11572 0.29161 -0.0034547 -0.0038447
-0.00012154 -0.00028032 0.00014603 0.00012871 0.00018339 0.00013703 9.1276e-05 0.0013782
-0.0033807 -0.0037788 -0.08143 0.28909
6260000000 -0.10978 0.23092 -0.0030883 0.0007837 0.0020744 0.00076292 0.00025776 -0.00010348
6.7563e-05 0.00030393 -3.9375e-05 -3.8342e-05
-0.0030869 0.00079612 0.19962 0.30364 -0.00019337 0.0053893 3.3754e-05 -0.00011713
-8.5799e-05 -2.8016e-05 0.0002545 0.00015324
0.0020835 0.00070836 -8.7077e-05 0.0054074 -0.15056 0.24203 5.0564e-05 1.0065e-05
0.00036771 -4.9468e-05 0.00018183 0.00035451
0.00026468 -0.00011037 4.8376e-06 -0.0001021 6.2476e-05 -7.2063e-05 0.03597 0.21779
-0.0043133 0.0011873 0.000538 0.001241
7.7386e-05 0.00032918 -5.6881e-05 -4.2847e-05 0.00025781 -0.00023716 -0.0042933 0.0012219
-0.090614 0.29095 -0.0040148 -0.002752
-7.8414e-05 5.1209e-05 0.00027655 0.00013393 0.00030637 0.00042629 0.00055775 0.0011988
-0.0040392 -0.0027635 -0.036594 0.28904
6320000000 -0.094604 0.23571 -0.0025673 0.001384 0.0022342 -0.0003363 5.9339e-05 0.00011025
-0.00035714 0.00039534 -0.000194 0.00031637
-0.002567 0.0013784 0.22603 0.2959 0.0017361 0.005681 8.0698e-05 9.673e-05
-3.8908e-05 -0.00011781 5.4771e-05 -8.77e-05
0.0022488 -0.00040687 0.0018589 0.0056584 -0.13189 0.2529 -0.00014268 -0.00032471
0.00023265 -6.4264e-05 0.00042299 0.00011732
5.8255e-05 0.00011156 7.3948e-05 9.0263e-05 -0.00017904 -0.00032287 0.035521 0.21984
-0.004006 0.0019215 0.00082358 0.00076495
-0.00036693 0.00039677 -2.972e-05 -7.096e-05 0.00035223 -6.5248e-05 -0.0039884 0.0019602
-0.066194 0.30308 -0.0047697 -0.0018076
-0.00019498 0.00025925 6.7683e-05 -0.00010185 0.00050174 0.00012699 0.00079907 0.00079778
-0.0047521 -0.0018063 -0.026557 0.28895
6380000000 -0.07531 0.24161 -0.0018913 0.0018406 0.0016619 -0.00050395 1.9004e-05 -8.3435e-06
0.00029237 0.00013753 0.00010501 7.8536e-05
-0.0018784 0.0018302 0.24344 0.27667 0.0029671 0.0042508 -0.0001279 -9.7785e-05
-0.00022247 -0.00014792 -0.00016255 -0.00028808
0.0016349 -0.00054526 0.0030295 0.0042086 -0.10401 0.26889 -0.00016431 0.00014483
0.0004357 -0.0001036 0.00044058 0.00024229
6.9468e-06 -4.284e-05 -0.00013503 -8.6959e-05 -0.00017087 0.0001153 0.056068 0.20949
-0.0030664 0.0032629 0.0009442 0.00083335
0.00029058 0.00019576 -0.00020657 -0.00015245 0.00037888 -5.0818e-05 -0.0030952 0.0033156
-0.044934 0.2949 -0.0049432 -4.6471e-06
2.6913e-05 0.00015227 -0.00017183 -0.00024147 0.0004562 0.00030439 0.00092601 0.00080985
-0.0048879 -2.6794e-05 0.014164 0.29163
6440000000 -0.054317 0.25378 -0.00087 0.002388 0.0017572 -0.0007738 0.000379 -0.00010548
0.0002951 -0.00043015 -0.00029147 -0.00014322
-0.00087154 0.0023842 0.2631 0.26402 0.0032924 0.003074 9.8018e-05 -3.8514e-05
-0.00016249 -1.991e-05 -0.00020795 -0.00031618
0.0017584 -0.00081855 0.0033445 0.0030209 -0.088192 0.28489 -0.00022904 0.00029364
-0.00029302 6.9606e-05 0.00046703 -0.00034728
0.00037048 -8.4695e-05 0.00011869 -3.3551e-05 -0.00020628 0.00034642 0.057888 0.20682
-0.0019706 0.003856 0.00089848 0.00068602
0.00032742 -0.0004624 -0.00014144 -1.3883e-05 -0.00026119 8.2083e-06 -0.0019493 0.0038319
-0.0044331 0.3021 -0.0045372 0.0011414
-0.00027965 -0.0001882 -0.0001933 -0.00034725 0.00043986 -0.00039572 0.00094881 0.00073394
-0.004588 0.0010481 0.024537 0.27674
6500000000 -0.034536 0.2547 -0.00015591 0.0019439 0.0012934 -0.00097698 0.00018143 -0.00010578
8.7398e-05 -1.7064e-05 -6.7497e-05 0.0002379
-0.00019181 0.0019398 0.28963 0.23812 0.0036528 0.0026226 9.712e-05 1.3308e-05
0.00010824 0.00016697 0.00021301 -0.00014478
0.0013113 -0.001018 0.0037214 0.0024983 -0.075487 0.2824 -1.6779e-05 -6.6194e-05
2.9647e-05 -8.4511e-05 -0.00017855 -0.00041308
0.00017875 -9.5755e-05 0.00011227 3.5116e-05 -5.79e-05 -2.9489e-05 0.082445 0.20177
-0.0003821 0.0039963 0.0011093 0.00044101
0.00010387 1.8823e-05 0.00015437 0.00017029 3.028e-05 -4.8481e-05 -0.0003765 0.0039961
0.018313 0.3059 -0.0033639 0.0023545
-0.00011161 0.00028573 0.00025161 -9.6509e-05 -0.00010915 -0.00044106 0.0010533 0.00042181
-0.0032621 0.0024207 0.062489 0.28011
