# Supplementary material for: Early Detection of Alzheimer’s Disease via Machine Learning-Based Microwave Sensing: An Experimental Validation
Source: Sensors (Basel). 2025 Apr 25;25(9):2718. doi: 10.3390/s25092718 (PMC12074295; doi:10.3390/s25092718)
Supplement: Supplementary file 1 [file sensors-25-02718-s001.zip › measurements_paper_sensors/26 febbraio - PART1/set10 H/CSF_H_m9.s6p]

!Keysight Technologies,M9804A,MY58100912,A.14.10.03
!Date: Thursday, April 27, 2023 10:28:33
!Correction: S11(C  6-Port  ) 
!S12(C  6-Port  ) 
!S13(C  6-Port  ) 
!S14(C  6-Port  ) 
!S15(C  6-Port  ) 
!S16(C  6-Port  ) 
!S21(C  6-Port  ) 
!S22(C  6-Port  ) 
!S23(C  6-Port  ) 
!S24(C  6-Port  ) 
!S25(C  6-Port  ) 
!S26(C  6-Port  ) 
!S31(C  6-Port  ) 
!S32(C  6-Port  ) 
!S33(C  6-Port  ) 
!S34(C  6-Port  ) 
!S35(C  6-Port  ) 
!S36(C  6-Port  ) 
!S41(C  6-Port  ) 
!S42(C  6-Port  ) 
!S43(C  6-Port  ) 
!S44(C  6-Port  ) 
!S45(C  6-Port  ) 
!S46(C  6-Port  ) 
!S51(C  6-Port  ) 
!S52(C  6-Port  ) 
!S53(C  6-Port  ) 
!S54(C  6-Port  ) 
!S55(C  6-Port  ) 
!S56(C  6-Port  ) 
!S61(C  6-Port  ) 
!S62(C  6-Port  ) 
!S63(C  6-Port  ) 
!S64(C  6-Port  ) 
!S65(C  6-Port  ) 
!S66(C  6-Port  ) 
!S6P File: Measurement: :
# Hz S  RI   R 50
500000000 -0.32774 -0.063932 -0.0099988 -0.00063205 -0.0080752 0.012456 -0.003955 0.012247
0.013361 0.0063556 -0.0045313 0.0091464
-0.0099526 -0.00079025 -0.40919 -0.074743 0.0080835 -0.010763 0.00097788 0.011938
0.0093605 0.0029501 0.0010001 0.013808
-0.0080804 0.0125 0.0080586 -0.010741 -0.25752 0.19066 0.0066068 0.0033828
-0.0019037 0.0078816 0.00063031 0.012397
-0.0040588 0.012175 0.0010469 0.012015 0.006626 0.0034052 -0.32626 0.04072
-0.020547 -0.0045551 0.016791 0.026525
0.012991 0.0065691 0.0092554 0.0029569 -0.0019027 0.0078775 -0.020522 -0.0045342
-0.22 -0.23385 -0.029046 0.0042132
-0.0046643 0.0090715 0.0011065 0.013934 0.00067995 0.012414 0.016787 0.026539
-0.028997 0.0043102 -0.25981 -0.14648
560000000 -0.31574 0.10364 -0.02237 -0.067478 0.0001152 0.013312 0.0049559 0.010426
0.010541 0.0039382 0.011217 0.010099
-0.022338 -0.067478 -0.37188 0.090013 -0.041196 -0.039039 0.01428 0.0027999
-0.013537 -0.0048847 0.0035733 -0.0011104
0.00011148 0.013162 -0.0414 -0.038963 -0.1823 0.24047 -0.00079177 -0.0049892
0.018125 0.0059959 0.0076036 -0.0053568
0.0051752 0.010202 0.014337 0.0027522 -0.00083043 -0.0049986 -0.30338 0.13124
0.0054199 -0.021813 0.006228 -0.021655
0.010618 0.0038911 -0.013679 -0.0049765 0.018177 0.0058883 0.0054455 -0.021688
-0.30003 -0.05384 0.012505 -0.050034
0.0108 0.009958 0.0035587 -0.0013345 0.0075925 -0.0053197 0.0061471 -0.021628
0.012556 -0.049958 -0.33034 0.0072759
620000000 -0.27527 0.081724 -0.02363 0.0093227 0.0031891 0.0090023 0.0081842 -0.0039129
0.012114 -0.0017612 0.00043465 -0.0013022
-0.02358 0.0091964 -0.39978 0.035906 -0.018993 0.00013995 -0.0015777 -0.0021009
0.012048 -0.0052853 0.0011685 -0.0030719
0.0033813 0.008883 -0.019001 0.00015101 -0.15498 0.25001 -0.0015661 -0.0049705
-0.0034994 -0.0033032 0.0081338 -0.0032569
0.0084161 -0.0039293 -0.0015262 -0.0021766 -0.0014838 -0.0049885 -0.26323 0.14114
-0.038616 -0.020947 0.011826 0.028131
0.012157 -0.0018049 0.012089 -0.0053626 -0.0033923 -0.0032925 -0.038655 -0.020844
-0.216 -0.08639 -0.043145 0.013253
0.00065559 -0.0014941 0.0011666 -0.00309 0.0083442 -0.0031628 0.011836 0.028213
-0.043224 0.013326 -0.24497 -0.032283
680000000 -0.24167 0.17347 -0.02625 -0.015213 0.0045405 0.0055204 0.0011964 -0.0070128
-0.0022721 -0.011887 0.0049839 -0.0060984
-0.026143 -0.015178 -0.39035 0.13749 -0.03261 -0.0021638 -0.0018505 -0.00032856
-0.0014092 -0.0097762 -0.00081172 -0.0012523
0.0045616 0.0056407 -0.032672 -0.0020498 -0.10768 0.27288 -0.00082554 6.9825e-05
-0.0012931 0.00055653 -0.0028972 -0.0085812
0.00099068 -0.0071902 -0.0019431 -0.00024471 -0.00085745 7.0932e-05 -0.21956 0.1929
-0.022203 -0.0073441 -0.0092554 -0.011747
-0.002245 -0.012023 -0.0014778 -0.0097749 -0.0013716 0.00064658 -0.022285 -0.0073233
-0.2827 0.013712 -0.0054716 -0.0071889
0.0048281 -0.006206 -0.0010103 -0.0011963 -0.0029796 -0.0085683 -0.0090629 -0.011696
-0.0054901 -0.0071131 -0.26168 0.075577
740000000 -0.19498 0.16762 -0.041277 0.026382 0.013722 -0.0039515 0.00010401 -0.0038118
-0.0039968 -0.0025876 -0.0064961 0.0028783
-0.041299 0.026354 -0.33645 0.15681 -0.037132 0.034165 0.00027547 -0.005954
-0.012589 0.007041 -0.0011959 -0.0059201
0.013675 -0.0041166 -0.037096 0.034321 -0.074628 0.27316 -0.0016803 0.0031587
-0.001662 -0.0051331 -0.0017317 0.00053978
0.00016453 -0.0039224 0.00024935 -0.0059602 -0.0016381 0.0031309 -0.20309 0.20017
-0.04198 -0.0097793 0.022674 0.016199
-0.0038558 -0.002816 -0.012638 0.0069652 -0.0015923 -0.005235 -0.041925 -0.009724
-0.1814 0.048985 -0.043806 -0.0001574
-0.0064643 0.0029746 -0.001239 -0.0059878 -0.0016643 0.00051186 0.02252 0.016291
-0.043667 -0.00012644 -0.25184 0.07801
800000000 -0.16582 0.21316 -0.022393 0.016127 0.005673 -0.01016 -0.0045876 -0.0024323
-0.0036986 0.0017859 0.0046395 0.00055997
-0.022325 0.016102 -0.34481 0.2284 -0.0089018 0.034232 -0.0021798 0.0021284
-0.00037318 0.0023365 0.00093985 0.0054709
0.0057367 -0.010184 -0.0087797 0.034338 -0.036368 0.29917 0.0010653 0.0012211
3.9833e-05 0.0032868 -0.0017033 0.00064834
-0.0046477 -0.0023908 -0.0021683 0.0021808 0.0011096 0.0012473 -0.17433 0.22748
-0.02872 0.012684 0.014212 -0.010645
-0.0038015 0.0019797 -0.00036856 0.0023832 3.9036e-05 0.0032954 -0.028724 0.012686
-0.23229 0.071888 -0.017208 0.020697
0.0047381 0.00058553 0.0010396 0.0055196 -0.0017135 0.00054529 0.01424 -0.010826
-0.017165 0.020672 -0.249 0.12945
860000000 -0.13243 0.2342 -0.018405 0.030433 -0.0031148 -0.010065 -0.0019811 0.00053336
0.0040925 0.0052803 -0.0040582 -0.0030579
-0.018408 0.030375 -0.29823 0.27288 0.0072635 0.034365 0.00013334 0.0019969
0.0036593 0.00052312 0.0036156 0.0003109
-0.0032096 -0.010046 0.0073876 0.034408 0.011832 0.30928 -0.00043931 -0.00039659
0.0025296 -0.0016307 0.0016919 0.0042138
-0.0019479 0.00043605 0.00011766 0.0020303 -0.00045944 -0.00041582 -0.13816 0.2395
-0.01826 0.017228 -0.0066651 -0.0094587
0.0041243 0.0052565 0.0036387 0.00050213 0.0025371 -0.0016309 -0.018278 0.017302
-0.17677 0.13247 -0.027201 0.015875
-0.0039787 -0.0031415 0.0035593 0.00019929 0.0017086 0.0042351 -0.0067804 -0.0092046
-0.027188 0.015931 -0.19788 0.178
920000000 -0.10976 0.25795 0.0042426 0.039139 -0.0092077 -0.0046549 -0.0019653 0.001654
0.00014141 0.001661 0.0033613 -0.0013513
0.0042213 0.039135 -0.27116 0.29497 0.027825 0.022952 0.0015891 0.0011242
0.0070228 0.00013592 0.0042341 -0.0031089
-0.0092296 -0.0046454 0.027965 0.022891 0.058017 0.31155 0.0016929 -2.6589e-05
0.00056517 -0.00045153 0.00088749 -0.0015222
-0.0019776 0.0016704 0.0015575 0.0011037 0.0016862 -2.8909e-05 -0.11406 0.25601
-0.012587 0.030826 0.0041524 -0.0066829
0.00012918 0.001619 0.0069605 3.9691e-05 0.00057758 -0.00042048 -0.0126 0.030826
-0.17017 0.13711 -0.0029512 0.028697
0.003385 -0.0013614 0.0041903 -0.0032023 0.0008401 -0.0015425 0.0042254 -0.0068231
-0.002957 0.028692 -0.20768 0.19111
980000000 -0.063671 0.27969 0.016313 0.030562 -0.0093802 0.004604 0.001773 0.0036484
0.0038266 -0.0014042 -0.0036643 -0.0027904
0.016273 0.030536 -0.21957 0.33207 0.032909 0.0054562 0.0018051 -0.00015174
0.0017645 -0.0061937 -0.00038714 -0.0026104
-0.0093904 0.0046573 0.032995 0.0053728 0.10444 0.30641 0.00047079 -0.0011106
0.00037338 -0.0017182 0.0014181 -0.00028604
0.0018123 0.0036002 0.0018292 -0.00015334 0.0004647 -0.0011282 -0.075811 0.26764
0.0065976 0.030107 -0.0094329 -0.0078641
0.0037639 -0.0014551 0.0017528 -0.006253 0.00035629 -0.0017542 0.0067106 0.030127
-0.13935 0.17244 0.0044679 0.020305
-0.0036333 -0.0028727 -0.00035413 -0.0026235 0.0014246 -0.00031134 -0.0094721 -0.0077378
0.0044379 0.020332 -0.16685 0.23924
1040000000 -0.022844 0.28981 0.032989 0.020029 -0.0011823 0.0074642 0.0024477 0.0006582
0.00043896 -0.0034999 -0.00023734 -0.0014123
0.032932 0.020026 -0.18478 0.34657 0.029715 -0.014219 0.0014013 -0.0017631
-0.0023252 -0.0024633 -0.0011712 -0.0029197
-0.00115 0.0074407 0.02972 -0.014345 0.15082 0.29404 -0.00052199 -0.0013843
-0.0015579 -0.0010205 -0.00065785 -0.0011068
0.0025225 0.00071644 0.0014371 -0.0017575 -0.00052217 -0.0013783 -0.04864 0.27773
0.018343 0.019687 -0.0021211 0.0012806
0.00045926 -0.0034853 -0.0023294 -0.0024864 -0.0015166 -0.00098896 0.01839 0.019584
-0.1077 0.18104 0.013586 0.020247
-0.00020366 -0.0013493 -0.0011886 -0.0029042 -0.00062064 -0.0010803 -0.0020919 0.0012166
0.0136 0.020188 -0.14577 0.26026
1100000000 0.021869 0.30014 0.036653 -0.0027116 0.0034033 0.0041509 0.0026218 -0.0010204
-0.002335 -0.0029722 -0.0041346 -0.00015652
0.036617 -0.0027029 -0.14125 0.36656 0.015563 -0.027476 -4.7594e-06 -0.0018458
-0.0035863 -0.00086894 -0.0037015 -0.00059774
0.0034421 0.0041463 0.01549 -0.027572 0.19742 0.27493 -0.0017325 0.00030378
-0.0016787 0.00074957 -0.0011019 -0.00046476
0.0025623 -0.001034 -1.6574e-05 -0.0018167 -0.0017268 0.00028875 -0.0086726 0.28309
0.024563 0.0064671 -0.0028252 2.6618e-05
-0.0024193 -0.0029629 -0.0036133 -0.00086672 -0.0016702 0.00075805 0.024566 0.0064812
-0.088925 0.19781 0.019607 0.0094564
-0.0042196 -0.0001568 -0.0036968 -0.00054861 -0.0010835 -0.00046739 -0.0028626 3.1511e-05
0.019614 0.0094737 -0.10125 0.29265
1160000000 0.073221 0.29736 0.025208 -0.019867 0.003349 -0.00061356 -0.00018848 -0.0024459
-0.0040407 -0.0010006 -0.0011342 0.0042601
0.025195 -0.019834 -0.097729 0.37168 -0.0033915 -0.02869 -0.0015843 -0.0015283
-0.0027303 0.0024292 -0.0015002 0.0020216
0.0033488 -0.00063843 -0.0035091 -0.028697 0.24097 0.24518 -0.00060557 0.0016968
-0.00047811 0.0017705 -0.00098841 0.00026017
-0.00014658 -0.0023788 -0.0015609 -0.0015405 -0.00062367 0.0016997 0.030297 0.28056
0.021689 -0.0096205 -0.0036575 0.0050846
-0.0040628 -0.00089838 -0.002695 0.0024512 -0.00046813 0.0017695 0.021711 -0.0096532
-0.054882 0.2083 0.019494 0.0011555
-0.0010349 0.0043094 -0.0015235 0.0020757 -0.00093372 0.00026874 -0.0035948 0.0051032
0.019479 0.0011649 -0.053344 0.29629
1220000000 0.1169 0.28884 0.012173 -0.029961 -0.0011326 -0.0014431 4.2555e-05 -0.0010152
-0.0028256 0.0022913 0.0011395 0.0019767
0.012154 -0.02993 -0.053446 0.38649 -0.01657 -0.021135 -0.0024946 0.00046507
-1.9501e-05 0.0030826 -0.00084248 0.0018981
-0.0011339 -0.0014369 -0.016673 -0.021096 0.28075 0.20723 0.00082781 0.0014883
0.00061594 0.0011167 0.00021426 0.0006458
-2.5368e-06 -0.0010165 -0.0024939 0.00051435 0.00083334 0.0014635 0.069976 0.27283
0.011319 -0.016289 0.0022586 0.0016168
-0.0028696 0.0023006 -1.5831e-05 0.0030785 0.00060995 0.0011404 0.011296 -0.01629
-0.032857 0.21996 0.015006 -0.012269
0.0011568 0.0019749 -0.00082156 0.0018895 0.00020499 0.00060086 0.002218 0.0016152
0.014996 -0.01226 -0.023236 0.31475
1280000000 0.16763 0.26921 -0.0066978 -0.029185 -0.0018675 0.0017713 -0.0010644 -0.0020719
-0.0010232 0.0033248 0.0025244 0.0013511
-0.0066553 -0.029156 -0.0066624 0.37866 -0.023607 -0.0082865 -0.00082424 0.0014722
0.0016666 0.0017863 0.00063271 0.0020485
-0.0018915 0.0017637 -0.023683 -0.0081684 0.31238 0.16398 0.0014677 -0.00017208
0.0010282 0.00029681 0.00024434 0.0003631
-0.0010053 -0.0020533 -0.00083304 0.0014181 0.0014624 -0.00013241 0.10666 0.25706
0.0019127 -0.018986 2.8295e-05 0.00010652
-0.00093423 0.0033069 0.0016745 0.001746 0.0010283 0.00030728 0.0019172 -0.018984
0.0038925 0.22564 0.0037909 -0.015295
0.0025689 0.0013213 0.000653 0.0020253 0.00026595 0.00035651 1.9795e-05 0.00015771
0.0037834 -0.015292 0.024567 0.31859
1340000000 0.20508 0.23756 -0.016706 -0.020007 0.00036172 0.0041198 -0.0018929 -0.00076067
0.0015115 0.0028446 0.0018506 -0.0013364
-0.016674 -0.019985 0.032528 0.37205 -0.020929 0.0044287 -0.0001945 0.0019247
0.0018769 0.00086188 0.0011726 0.00080258
0.00038249 0.0041252 -0.020931 0.004523 0.3354 0.11652 0.00079962 -0.00091781
0.00058227 -0.00051542 9.6552e-05 0.0002138
-0.0019308 -0.00074312 -0.00013744 0.0019375 0.0008265 -0.0009286 0.14006 0.23751
-0.0074911 -0.016698 0.0010704 0.00043402
0.0014991 0.0028837 0.0019061 0.00084859 0.00058264 -0.00052037 -0.0075394 -0.016693
0.033 0.22412 -0.0027077 -0.014339
0.0017855 -0.0013776 0.0012167 0.00076301 9.4354e-05 0.00016823 0.0010436 0.00043782
-0.0027087 -0.014299 0.062133 0.31514
1400000000 0.23993 0.20118 -0.023324 -0.0087633 0.0047556 0.003075 -0.0021418 0.00072369
0.0025803 0.00097592 0.00037829 -0.0013472
-0.023294 -0.0087711 0.071201 0.36029 -0.01424 0.012316 0.0012362 0.0013316
0.0011543 -0.00066603 0.0011449 0.00021386
0.0047744 0.0030621 -0.01419 0.012412 0.34954 0.062704 -3.1325e-06 -0.0013129
0.00018211 -0.00019893 0.00037444 0.00024092
-0.0021183 0.00074861 0.0012409 0.001327 -2.5495e-06 -0.0012861 0.17009 0.20918
-0.01374 -0.01031 -0.00096188 -0.00038338
0.0025882 0.00094474 0.0011565 -0.00065472 0.00018066 -0.0002056 -0.013743 -0.010283
0.066649 0.22257 -0.0095938 -0.0091592
0.00041602 -0.0013858 0.0011495 0.00024598 0.00039734 0.00024656 -0.00095852 -0.00035237
-0.0096003 -0.0091449 0.10786 0.30608
1460000000 0.26375 0.15831 -0.020747 0.0037937 0.0051927 -0.0016144 -0.0014272 0.0017764
0.0022004 -0.00037441 -0.00018971 -0.00087324
-0.020718 0.0037559 0.10596 0.33896 -0.00529 0.014972 0.0016572 0.00026012
0.0010969 -0.0012516 0.0012528 -0.00046379
0.0052175 -0.0016406 -0.0052522 0.015036 0.3561 0.0077032 -0.0010505 -0.0010798
0.00031965 -0.00018607 0.00066024 -0.00028988
-0.0014657 0.0017808 0.0016815 0.00024904 -0.0010463 -0.0011028 0.19711 0.18041
-0.015139 -0.0037868 -0.00087903 0.001868
0.0021844 -0.00038017 0.0010957 -0.0012662 0.00033058 -0.0001555 -0.015149 -0.0037689
0.095819 0.21081 -0.011604 -0.0029541
-0.00021972 -0.00085024 0.0012619 -0.00050707 0.00067943 -0.00030378 -0.00085644 0.0018621
-0.011621 -0.0029814 0.14149 0.28607
1520000000 0.27756 0.11772 -0.015459 0.0095176 0.0031343 -0.0039497 0.00014801 0.0026431
0.0023641 -0.0018359 -0.0011921 -0.00012766
-0.015451 0.0095072 0.14035 0.32562 0.0021919 0.012264 0.0017019 -0.00065911
0.00020019 -0.0010505 0.00034148 -0.00095864
0.0031125 -0.0039753 0.0022623 0.012269 0.34904 -0.049026 -0.00076239 -0.00030626
0.00074546 -0.00091584 0.00012431 -0.00011977
0.00017299 0.0026411 0.0016941 -0.00066336 -0.00075654 -0.00031126 0.2213 0.14234
-0.015001 0.0017353 0.0014078 0.0020595
0.002337 -0.001872 0.00019138 -0.0010444 0.00074241 -0.00090138 -0.014998 0.00177
0.12446 0.20061 -0.011769 0.0011247
-0.001209 -0.00013554 0.00035429 -0.00096173 0.00011961 -0.00010771 0.0014193 0.002065
-0.011772 0.0011282 0.17534 0.2681
1580000000 0.28845 0.072129 -0.0089893 0.013298 -0.0011252 -0.0045066 0.0015149 0.0017893
-0.0002404 -0.0022628 -0.00026979 0.00040801
-0.0089933 0.013278 0.16859 0.30097 0.0054192 0.0071049 0.00060762 -0.0015738
-0.00038967 -0.0012037 -0.0001961 -0.00074551
-0.0011664 -0.0044944 0.0054673 0.0070959 0.32861 -0.10669 -0.0014357 0.00020793
-0.00034696 -0.0014857 0.00023695 -0.00052262
0.0015255 0.0018011 0.00061409 -0.0015888 -0.0014506 0.0002047 0.23601 0.10285
-0.011821 0.0070352 0.0021548 0.00087628
-0.0002643 -0.0022705 -0.00041424 -0.0012024 -0.00036669 -0.0014785 -0.011798 0.0070607
0.14979 0.18538 -0.0092636 0.0074298
-0.00025215 0.00042293 -0.00022376 -0.00079143 0.00023244 -0.00050671 0.0021631 0.00084831
-0.0092647 0.00743 0.20884 0.24231
1640000000 0.29187 0.031272 -0.0021006 0.012369 -0.0028444 -0.0022794 0.0027407 0.00099799
-0.00057899 -0.0017114 -0.00034032 0.00047524
-0.0021068 0.012365 0.19849 0.277 0.0054561 0.0021914 -0.000506 -0.0018513
-0.0009215 -0.00056703 -0.00045132 -0.00069831
-0.0028494 -0.0022543 0.0054696 0.0021684 0.29927 -0.15574 -0.00077876 0.0012413
-0.0010922 -0.0010885 -0.00013526 -0.00044721
0.002749 0.00097991 -0.00051069 -0.0018402 -0.00077315 0.0012484 0.24902 0.053663
-0.007799 0.0084262 0.0025617 -0.00067826
-0.00057897 -0.0017371 -0.00092554 -0.00056128 -0.0010869 -0.0011053 -0.0077778 0.0084404
0.17372 0.16466 -0.0044871 0.0093771
-0.00032066 0.00050931 -0.00044416 -0.00071035 -0.00016941 -0.00043365 0.0025481 -0.000681
-0.004487 0.0093788 0.23498 0.21257
1700000000 0.28638 -0.013796 0.0014612 0.0098629 -0.00346 0.00034473 0.0031035 -0.0012353
-0.0021012 -0.00079754 0.00058519 0.00037931
0.0014443 0.0098454 0.21766 0.24563 0.0028226 -0.0004339 -0.0015032 -0.00070364
-0.00088205 -0.00015934 -0.00078319 -0.00048898
-0.0034633 0.00036873 0.002821 -0.00045086 0.25565 -0.19471 3.1378e-05 0.0015306
-0.0021871 -0.00022811 -0.00039764 -0.00082664
0.0031063 -0.0012486 -0.0015219 -0.00071817 -7.7046e-06 0.0015414 0.24632 0.0032527
-0.005023 0.0094314 0.0016779 -0.0021591
-0.0021176 -0.00075631 -0.00088837 -0.00016021 -0.0022032 -0.00022784 -0.0050073 0.0094566
0.19351 0.14718 0.00023347 0.0095984
0.000571 0.00034653 -0.00081067 -0.00045274 -0.00038671 -0.00082174 0.0016928 -0.0021993
0.00024556 0.0096047 0.25315 0.17922
1760000000 0.27555 -0.062632 0.004092 0.0067127 -0.002022 0.0012952 0.0013272 -0.0035398
-0.0013027 0.00047758 0.00026188 -0.000536
0.0040897 0.0067093 0.24402 0.20608 0.00021636 -0.0017225 -0.0012687 1.3891e-05
-0.0012175 0.00095275 -0.00058576 0.00031632
-0.002032 0.0013221 0.0002088 -0.001725 0.20685 -0.22678 0.0010297 0.0014356
-0.0012249 0.0015242 -0.0012662 -0.00066304
0.0012923 -0.0035111 -0.0012672 3.1095e-05 0.0010444 0.001438 0.23737 -0.049085
-0.0014841 0.0089574 -0.00014901 -0.0026101
-0.0013009 0.00049437 -0.001212 0.00097835 -0.0012233 0.0015209 -0.001466 0.0089458
0.20997 0.115 0.0043292 0.0070827
0.00028171 -0.00053019 -0.00058247 0.00030479 -0.0012663 -0.00067112 -0.00019073 -0.0026018
0.0043019 0.007051 0.26674 0.1418
1820000000 0.25254 -0.10025 0.0045329 0.0031284 0.00024513 0.0024421 -0.00086368 -0.0030975
-0.0012254 0.00090689 -0.00013401 -0.00016664
0.0045161 0.0031182 0.25505 0.17657 -0.0019916 0.00015077 -0.001434 0.00097431
-7.7116e-05 0.0013568 -0.00066088 0.00041379
0.00024168 0.0024352 -0.0019982 0.00016153 0.15689 -0.24141 0.0017858 0.00073932
-0.00024864 0.0024118 -0.0016873 0.00020631
-0.00091811 -0.0030745 -0.0014457 0.00097386 0.0017778 0.00070568 0.20747 -0.09669
0.00043569 0.0077351 -0.0017917 -0.001745
-0.0012516 0.00092932 -5.352e-05 0.0013476 -0.0002582 0.0024057 0.00041481 0.007736
0.23019 0.088474 0.0051284 0.0032816
-0.00016599 -0.00014955 -0.00065392 0.00042852 -0.0016581 0.00026071 -0.0017817 -0.0017362
0.0051271 0.0032844 0.27055 0.10687
1880000000 0.21837 -0.14163 0.0024045 0.00077715 -0.00035794 0.0022802 -0.0028134 -0.0023648
-0.00027514 0.0017772 0.00020469 -0.00044863
0.0023848 0.00075534 0.25964 0.12991 -0.0039097 0.0028078 -0.00025499 0.0018225
0.00059286 0.0014265 2.3361e-05 0.0010399
-0.00038949 0.0022718 -0.0039012 0.0028439 0.10528 -0.24954 0.0021382 -0.0010789
0.0016401 0.0020514 -0.0010233 0.0014994
-0.0028684 -0.0023604 -0.00027038 0.00183 0.0021391 -0.0010585 0.16632 -0.13715
0.0014345 0.0055918 -0.002388 0.00038966
-0.00025751 0.001758 0.00060746 0.0014327 0.0016637 0.0020545 0.0014849 0.0055854
0.23669 0.058656 0.0052833 0.0013234
0.00022725 -0.00043544 6.7826e-05 0.0010593 -0.00096978 0.0014571 -0.0023916 0.00041759
0.0052771 0.0013292 0.27154 0.072773
1940000000 0.17938 -0.16782 0.00029451 -0.001099 0.0017687 0.0017009 -0.0037915 0.00022271
0.0013035 0.00095488 -0.00048924 -0.00061704
0.00028832 -0.0010907 0.26111 0.09876 -0.0018643 0.0056485 0.0010906 0.0013589
0.002093 0.00048363 0.0009969 0.00030601
0.0017942 0.0017019 -0.0018397 0.0056773 0.061535 -0.24136 0.00057055 -0.0025941
0.0023861 0.00039016 0.00044425 0.0016924
-0.0038005 0.00022298 0.0011152 0.0013083 0.0005622 -0.0026017 0.1136 -0.16795
0.00085686 0.0038451 -0.0016221 0.0017299
0.0013093 0.00092129 0.0021352 0.00045654 0.0023749 0.00038197 0.00085157 0.0038303
0.24264 0.022092 0.0039215 -0.0024931
-0.000503 -0.00062939 0.00098695 0.00036061 0.00046982 0.0017186 -0.0015801 0.0017889
0.0038979 -0.0024796 0.2617 0.037055
2000000000 0.13375 -0.18307 -0.003484 0.00095544 0.0028358 0.0013645 -0.0025278 0.00365
0.00090629 0.00042642 -0.00074845 0.00038422
-0.003451 0.00093271 0.24779 0.063481 -0.00060461 0.0078186 0.0015931 0.00021534
0.0012971 -0.0014636 0.00049999 9.2501e-05
0.0028294 0.0013461 -0.00055017 0.007848 0.020342 -0.22748 -0.0015774 -0.0016263
0.0020516 -0.0011125 0.0017845 0.0014056
-0.0025643 0.0036799 0.0016094 0.00018333 -0.001607 -0.0015852 0.060165 -0.17779
-0.00061719 0.0032875 -1.3691e-05 0.0019535
0.00092306 0.00039746 0.0012693 -0.0014699 0.0020449 -0.0010711 -0.00060138 0.0033187
0.24106 -0.010822 0.00075581 -0.0034075
-0.00068712 0.00047716 0.00051006 0.00011749 0.0018343 0.0014027 -5.9934e-05 0.0019838
0.00075423 -0.0034052 0.2496 0.0093594
2060000000 0.086358 -0.19107 -0.0043702 0.0030981 0.0029389 -0.00067624 0.00074592 0.0034657
0.0017057 -0.00058604 -0.00021072 0.0010654
-0.0043471 0.0031116 0.23456 0.034432 0.0045822 0.0089007 0.0009185 -0.00073686
0.00047387 -0.0016991 0.00070371 -0.00024736
0.0029765 -0.00068585 0.0046359 0.008873 -0.012913 -0.20919 -0.0021428 0.00034754
0.00063022 -0.0023904 0.0029419 0.00023773
0.00078446 0.0034546 0.0009099 -0.00076425 -0.0021311 0.00034706 0.0083041 -0.17431
-0.0017842 0.0045153 0.0011914 0.00093339
0.0016961 -0.0005589 0.00047314 -0.0017528 0.00061166 -0.0024314 -0.0018052 0.0044863
0.22815 -0.049153 -0.00093173 -0.0042135
-0.00021855 0.0010734 0.00070097 -0.00021498 0.0029303 0.0002556 0.0011776 0.00093635
-0.00097002 -0.0041825 0.23534 -0.015942
2120000000 0.04166 -0.18198 -0.0035059 0.0065001 0.0023492 -0.0028099 0.0030171 0.0020206
0.00073797 -0.0014833 0.00090843 0.0003191
-0.0035047 0.0064919 0.21416 0.011632 0.0071458 0.0047697 0.0010313 -0.001256
-0.0015315 -0.0020414 -5.6284e-05 -0.0010899
0.0023597 -0.0028211 0.0072081 0.004717 -0.040976 -0.19209 -0.00071073 0.0017604
-0.0014941 -0.0016014 0.00050809 -0.0021337
0.0030838 0.0020283 0.0010365 -0.0012494 -0.00075828 0.00179 -0.040283 -0.15682
-0.0020471 0.0062314 0.0015043 0.00068214
0.00074782 -0.0014829 -0.0015804 -0.0020209 -0.0015375 -0.0016277 -0.0020415 0.0062751
0.21389 -0.083158 -0.0053385 -0.0025251
0.00085022 0.00032051 -6.1053e-05 -0.0010976 0.00053103 -0.002194 0.0014758 0.00066398
-0.0053119 -0.0025067 0.21428 -0.030978
2180000000 0.0016307 -0.16976 -0.0019782 0.009681 0.00056269 -0.0023136 0.0033331 -0.00044918
0.00037566 -0.0013471 0.0010312 0.00022293
-0.0019745 0.00967 0.19511 -0.0072665 0.0082807 0.0038348 -0.00079342 -0.0016267
-0.0021756 0.00097511 -6.5932e-05 0.00020208
0.00055357 -0.0023679 0.0083045 0.0037714 -0.062201 -0.16902 0.0011892 0.0016661
-0.00091963 -0.00014262 0.00044389 -0.0018826
0.003431 -0.00041091 -0.00077372 -0.0016329 0.0012273 0.0016603 -0.076028 -0.1316
-0.00083838 0.0094881 0.0018218 5.7036e-05
0.00040079 -0.0012561 -0.002166 0.00094462 -0.00090896 -0.00021844 -0.00083529 0.0094493
0.18739 -0.11412 -0.005836 0.0015042
0.00098531 0.00014975 -0.00011327 0.00017749 0.00039825 -0.001885 0.0018235 4.7692e-05
-0.0058923 0.0014598 0.19793 -0.046863
2240000000 -0.027433 -0.14502 0.0022277 0.010996 -0.00061821 -0.0028546 0.0017952 -0.0025395
-0.00192 -0.00079451 0.00082262 -0.001763
0.0021763 0.010985 0.17496 -0.012137 0.0088571 0.00010044 -0.00083684 -0.00042524
-0.00037952 0.0013848 -0.00053902 -0.00037372
-0.00064925 -0.0028333 0.0088403 9.0654e-06 -0.079893 -0.14392 0.0019898 -0.0015522
-0.0011513 0.00015444 -0.0023107 -0.0014646
0.0018304 -0.0025441 -0.00084575 -0.00039071 0.001948 -0.0015016 -0.11035 -0.10218
0.0017532 0.011197 0.0016817 -0.00064195
-0.0019456 -0.00079657 -0.0003554 0.0014084 -0.0011602 0.00017102 0.0017822 0.011163
0.15852 -0.13089 -0.0058424 0.0041283
0.0007186 -0.0017754 -0.00052819 -0.00036111 -0.0022687 -0.0014316 0.0016999 -0.0005695
-0.0058266 0.0041659 0.17398 -0.056553
2300000000 -0.053763 -0.11862 0.0077191 0.0091733 -0.0012419 -0.001989 -0.00067912 -0.001543
-0.0009853 0.00045567 -0.0011081 -0.00090473
0.0077552 0.0091708 0.1559 -0.021599 0.0088356 -0.0021891 -0.0009699 0.00044964
8.0538e-05 0.0014713 5.1368e-05 0.00084644
-0.0012562 -0.0019313 0.0088229 -0.002253 -0.091345 -0.12032 -0.00013581 -0.0018809
-4.1582e-06 0.0018897 -0.0019971 0.00073852
-0.0006782 -0.0016179 -0.00097261 0.0004462 -0.00012609 -0.001915 -0.12961 -0.067274
0.0059787 0.011264 0.00024534 -0.0017298
-0.00096451 0.00051851 0.00010727 0.0014494 4.3708e-06 0.0018238 0.0059714 0.01133
0.12345 -0.15229 -0.0040044 0.0073783
-0.0011279 -0.00088221 2.19e-05 0.00082823 -0.0020463 0.00076058 0.00018917 -0.0017059
-0.0040652 0.0072875 0.15866 -0.057503
2360000000 -0.071444 -0.087878 0.010621 0.0083391 -0.0011514 -0.001534 -0.0016804 -0.00094938
-0.00071256 0.0011062 -0.0017362 -0.00052106
0.010627 0.0083741 0.14593 -0.021878 0.0082243 -0.005197 -0.00077371 0.0010255
0.0019881 0.00019872 5.291e-05 -0.00033295
-0.0011341 -0.001494 0.0081906 -0.0052551 -0.10223 -0.098595 -0.0027195 -0.001018
0.0009022 0.00012857 -0.00074301 0.0016998
-0.001689 -0.00088551 -0.00073002 0.0010232 -0.0027056 -0.0010526 -0.14807 -0.035785
0.010538 0.010308 0.0014705 -0.0019172
-0.00080252 0.0010813 0.0020281 0.00016164 0.00093327 0.00013039 0.010592 0.010237
0.093909 -0.1524 0.00027584 0.0085635
-0.0016333 -0.00049433 6.2397e-05 -0.00034951 -0.0007523 0.0016926 0.0014805 -0.0018586
0.00033768 0.0085896 0.13593 -0.061981
2420000000 -0.079297 -0.059626 0.014207 0.0026614 -0.0032984 -0.0011715 -0.00090142 0.00088013
0.0010805 0.0014574 -0.0014778 0.0017803
0.014192 0.0026945 0.12984 -0.021778 0.0045825 -0.0071237 0.001212 0.0010232
0.0006426 -0.0015223 -0.00033763 -0.00016522
-0.0033195 -0.0011598 0.0045401 -0.0071854 -0.11422 -0.077577 -0.0022353 0.0013179
1.2011e-05 -0.00038122 0.0003599 0.0027329
-0.00088606 0.000885 0.0012141 0.0010171 -0.0022354 0.0013326 -0.15627 0.0085723
0.014501 0.0073113 -7.5646e-05 -0.0027885
0.001137 0.0014171 0.00060301 -0.0015061 3.7823e-05 -0.00033505 0.01453 0.0073416
0.059505 -0.15165 0.0012987 0.0090603
-0.001539 0.001762 -0.00034319 -0.00013329 0.0003866 0.0026983 -4.1428e-05 -0.0028225
0.0012358 0.0090688 0.11761 -0.056513
2480000000 -0.080517 -0.030486 0.013782 -0.0026596 -0.0016255 -5.3734e-05 -0.00034402 0.0014032
0.0018171 -0.00039221 7.1695e-05 0.0014936
0.013797 -0.002657 0.13132 -0.024028 0.0025672 -0.0091157 0.0012322 0.00016231
-0.00063513 -0.00092003 -9.1222e-05 -0.00022952
-0.0016507 -7.985e-05 0.0025115 -0.0091425 -0.11764 -0.058846 -0.00077749 0.0033077
-0.0002832 -0.00081421 0.0019391 0.0010092
-0.00030126 0.0014121 0.0012459 0.00014431 -0.00074948 0.0032578 -0.15819 0.044408
0.017894 0.00094808 -0.0016276 -0.0022832
0.0017722 -0.00030402 -0.00063779 -0.0009397 -0.00026127 -0.00087677 0.017876 0.00082855
0.02896 -0.1444 0.0040369 0.0080468
0.00014022 0.0014667 -0.00014104 -0.00024706 0.0018738 0.0010175 -0.001575 -0.0022491
0.0039711 0.0080387 0.098174 -0.053293
2540000000 -0.085651 -0.0020612 0.011606 -0.0064041 -0.0024115 0.00096704 0.00081586 0.00077863
0.00026192 -0.0016905 0.00091053 0.0017364
0.011603 -0.0064032 0.11771 -0.014373 -0.0012684 -0.0080799 0.00065374 -0.0015352
-0.0015074 -1.6683e-05 -0.00037392 0.00040867
-0.0023933 0.00097817 -0.0013331 -0.0080708 -0.12458 -0.034179 0.0022493 0.0025262
-0.0011511 8.2993e-06 0.0019666 -0.0008305
0.00077137 0.00082137 0.00067058 -0.0015566 0.0022552 0.00251 -0.15745 0.084618
0.017477 -0.0052962 -0.0023161 -0.0019122
0.00028046 -0.0016966 -0.0014827 -1.3079e-05 -0.001086 8.5384e-06 0.017363 -0.0053192
0.0042026 -0.12943 0.0072955 0.0060342
0.00095664 0.0016342 -0.00039419 0.00037006 0.001949 -0.00078723 -0.0023534 -0.0018297
0.0073638 0.0060457 0.082222 -0.038349
2600000000 -0.078162 0.022008 0.0082675 -0.0098743 -0.0011882 0.0026174 0.00081616 -0.00038825
-0.0010261 -0.0010599 0.0018893 0.00053271
0.0082544 -0.0098815 0.11345 -0.030778 -0.0036902 -0.0061307 -0.00050202 -0.0006257
-0.0003299 0.0015317 -0.00017075 0.00061174
-0.0011854 0.0026518 -0.0037305 -0.0061038 -0.12825 -0.010215 0.0031568 7.1769e-06
-0.00012605 0.0014709 0.0014353 -0.0017139
0.00085954 -0.00036747 -0.00047548 -0.00061263 0.0031973 1.3566e-05 -0.14224 0.11662
0.014258 -0.012081 -0.0033045 0.00024778
-0.0010831 -0.00099095 -0.0003381 0.0015617 -0.00010448 0.0014605 0.014275 -0.012193
-0.023496 -0.11372 0.0084915 0.0058486
0.0018292 0.00051553 -0.00015114 0.00061751 0.001358 -0.0017133 -0.0033337 0.00018506
0.0084977 0.0058461 0.075317 -0.023896
2660000000 -0.073873 0.047328 0.0043391 -0.011711 -0.00011617 0.0010441 4.6512e-05 -2.9212e-07
-0.0026174 0.00018781 0.0012734 -0.0007958
0.004347 -0.01172 0.11961 -0.026935 -0.0049431 -0.0043584 -0.001177 -0.00048475
0.00029062 0.0018287 0.00049823 0.0007357
-0.00010309 0.0010022 -0.0049955 -0.0043224 -0.1286 0.0093798 0.0018235 -0.001796
0.00040135 0.00072472 -0.00096763 -0.0016947
1.3931e-05 5.9685e-05 -0.001215 -0.00047167 0.00181 -0.0017904 -0.12466 0.14797
0.0081468 -0.015853 -0.0023895 0.00091844
-0.0026956 0.00018328 0.00030943 0.0017964 0.00035953 0.00065628 0.0080355 -0.015847
-0.039956 -0.098214 0.010807 0.0016526
0.0012784 -0.00086646 0.00049776 0.00074727 -0.00095524 -0.0016828 -0.0023821 0.00098196
0.010745 0.001715 0.069874 -0.0041528
2720000000 -0.062293 0.067297 8.7621e-05 -0.01166 -0.00025506 0.0027963 -0.00028967 -0.00015977
-0.0020333 0.0021687 0.00062283 -0.0016536
9.3351e-05 -0.011631 0.10554 -0.029316 -0.0051928 -0.00094831 -0.0015048 0.00046217
0.0018148 0.00042197 0.00080489 -0.00022494
-0.00021174 0.0027487 -0.005198 -0.00092485 -0.12285 0.039847 0.0002364 -0.0023733
0.00041547 0.00073743 -0.0014505 0.00061043
-0.00023174 -0.00014401 -0.0015265 0.00045988 0.000226 -0.0023748 -0.091252 0.1787
0.0011343 -0.016534 -0.0019801 0.0022058
-0.0020531 0.0022006 0.0017948 0.0003904 0.00039535 0.00065614 0.00118 -0.016613
-0.055224 -0.072799 0.012083 -0.0012549
0.00062449 -0.0016345 0.00081729 -0.00021011 -0.0013877 0.00055787 -0.001889 0.0023109
0.012155 -0.0012537 0.074436 0.015936
2780000000 -0.048811 0.085425 -0.0043879 -0.010364 -0.00032021 0.0010916 0.00068716 -0.00026178
0.0011596 0.0026174 -0.00071251 -0.0018118
-0.0043485 -0.010355 0.10379 -0.042445 -0.0040109 0.00036429 -0.0001848 0.0015389
0.0016413 -0.00098117 6.7888e-05 -0.00012153
-0.00032139 0.0010843 -0.0040107 0.00040244 -0.12086 0.069059 -0.0018504 -0.00148
0.0003621 -0.00024791 -0.00045246 0.00085755
0.00071484 -0.00022482 -0.00018409 0.001531 -0.0018832 -0.0014918 -0.062897 0.20008
-0.0051036 -0.014823 -0.00058031 0.002121
0.0012354 0.0026729 0.0016117 -0.0010554 0.00034656 -0.00026993 -0.0052208 -0.014732
-0.069396 -0.047095 0.0096526 -0.0052686
-0.00077673 -0.0018285 6.4688e-05 -0.00014772 -0.00042128 0.00087706 -0.00069899 0.0020857
0.009594 -0.0053432 0.078149 0.033983
2840000000 -0.033643 0.10199 -0.0074773 -0.0071863 0.0014849 0.0020348 -0.00020699 -0.0003637
0.0014316 0.0011379 -0.0016004 0.0002623
-0.0074756 -0.0071977 0.10129 -0.03458 -0.0032782 0.001469 0.00036243 0.00072733
-3.783e-05 -0.0013844 1.3559e-05 -2.0867e-05
0.0014866 0.0021013 -0.0032729 0.0015302 -0.11519 0.095381 -0.001333 0.00039692
0.00035693 0.00028772 0.0010148 0.001184
-0.00019976 -0.00036533 0.000352 0.00074284 -0.0012949 0.00037832 -0.027757 0.21746
-0.0093132 -0.010488 0.00039596 0.0015484
0.001385 0.0011197 -5.8344e-05 -0.0013951 0.00032565 0.00030733 -0.0092655 -0.010497
-0.075515 -0.021055 0.0083953 -0.0066162
-0.0015626 0.00028415 6.6034e-05 -8.6857e-07 0.0010171 0.0011423 0.00039812 0.0015438
0.0083989 -0.006671 0.09293 0.050756
2900000000 -0.018782 0.1214 -0.0088373 -0.0031261 0.0017318 0.00016261 0.00047295 -0.0007995
0.0020542 -0.0010325 -0.0008378 7.2658e-05
-0.0088278 -0.0031677 0.083668 -0.042939 -0.00093126 0.002816 0.00083901 0.00035863
-0.00044355 -0.0013656 -0.00022476 7.6629e-05
0.0017013 0.00011266 -0.00090667 0.0028425 -0.097921 0.12759 -0.0009497 -8.3668e-05
-0.0003185 -0.0011452 0.0018684 -0.00049603
0.00045505 -0.00084345 0.00083583 0.00034921 -0.0009297 -6.7269e-05 0.0099467 0.22006
-0.011782 -0.0051451 0.0012729 0.0019698
0.0021154 -0.0011206 -0.00050674 -0.0014472 -0.00030086 -0.0012015 -0.011874 -0.0050777
-0.0746 0.010503 0.0061619 -0.0099092
-0.0007931 0.00017037 -0.00022993 6.7857e-05 0.001875 -0.00045588 0.0013193 0.0019767
0.0061223 -0.0098514 0.1081 0.056307
2960000000 0.00138 0.13285 -0.0087175 0.00036895 0.00059073 0.0013864 -0.00073273 -0.00093178
-0.00015321 -0.0018772 -0.0007001 0.00050062
-0.0086755 0.00034554 0.091365 -0.042309 -0.00041311 0.0011665 0.0010034 2.0055e-05
-0.0012093 -0.00073264 0.00052626 0.00038376
0.00058233 0.0013703 -0.00039548 0.001156 -0.081236 0.15858 -0.00077535 0.00047731
-0.00047271 0.00069795 2.5788e-05 -0.0023264
-0.00079601 -0.00094048 0.00098296 3.4033e-05 -0.00079264 0.00052243 0.050662 0.2278
-0.011172 0.00014506 0.0016557 0.00035513
-0.00017762 -0.0019236 -0.0011901 -0.00072641 -0.00042789 0.00075824 -0.011146 9.0988e-05
-0.066304 0.038543 0.0022086 -0.010968
-0.00073486 0.000452 0.00057034 0.00036359 9.7985e-05 -0.0023453 0.0016354 0.00035393
0.0021667 -0.010974 0.12746 0.06729
3020000000 0.020327 0.148 -0.0065115 0.0036792 0.0013599 -0.0002841 -0.0010411 -0.00011812
-0.00068797 0.00044957 4.1535e-05 0.00041066
-0.0064803 0.0036749 0.081043 -0.030299 -7.2188e-06 -0.00014026 0.00053908 -0.00090122
-0.0016668 0.00031717 0.00065882 -0.00032703
0.0013442 -0.0003484 -1.9989e-05 -0.00012697 -0.059355 0.18445 -0.00051481 0.00084943
0.00044811 0.00029619 -0.0007601 -0.0017082
-0.0010411 -0.00014379 0.00053136 -0.00092924 -0.00052695 0.00083978 0.09083 0.22186
-0.0091468 0.0035556 0.00068148 0.00054675
-0.00065287 0.00034088 -0.0017042 0.00037361 0.00045311 0.00017287 -0.0091444 0.003612
-0.052994 0.064869 -0.00080788 -0.010649
0.00011074 0.00048091 0.00063134 -0.00034215 -0.00066479 -0.0016189 0.00070877 0.00057573
-0.00088247 -0.01065 0.14875 0.064193
3080000000 0.046735 0.15621 -0.0046363 0.0058992 0.0017265 -0.00022305 -0.00071378 6.9534e-05
-0.00048108 0.00030584 0.0002856 0.00053003
-0.0046269 0.0059004 0.078235 -0.025993 -0.00027355 0.00018814 -7.2427e-05 -0.00038371
-0.00018226 0.0010439 -0.00016801 -0.00060399
0.0017183 -0.00020447 -0.00025478 0.00018739 -0.022592 0.20558 -0.00069661 0.00029045
0.00022334 0.00061387 -0.0020756 -0.0007343
-0.00068953 0.00010038 -8.87e-05 -0.00041752 -0.00070718 0.0002771 0.12433 0.21378
-0.0053772 0.0071351 0.0018362 0.0002283
-0.00042903 0.00037876 -0.00021362 0.0010344 0.00027758 0.0006858 -0.005326 0.0070666
-0.030243 0.093486 -0.0057157 -0.0094615
0.00018085 0.00047187 -0.00014174 -0.00058054 -0.0021478 -0.0007893 0.0018558 0.00018111
-0.005521 -0.0094932 0.16284 0.070593
3140000000 0.074519 0.16146 -0.001277 0.0075504 0.0027759 -0.0013094 -0.001126 0.0010343
0.0014563 0.00074279 0.00014427 -0.00013986
-0.001295 0.0075594 0.073578 -0.026452 -0.0010997 -0.00028086 0.00065586 -0.00021855
-7.7213e-05 0.00093486 0.00061617 -0.00036257
0.0027349 -0.0012899 -0.0010999 -0.00026759 0.018903 0.22787 0.0001015 0.0016572
0.0012713 -0.00046816 -0.0025252 0.00093927
-0.0011234 0.0010366 0.00067583 -0.00021309 0.00014088 0.0016493 0.15982 0.18964
-0.0014614 0.0072072 0.00089662 -0.0013678
0.0013555 0.00073167 -8.8941e-05 0.00096234 0.0011433 -0.0004577 -0.001483 0.0071864
-0.016615 0.1124 -0.0071267 -0.0060327
0.00022138 -0.00015882 0.00059473 -0.00039424 -0.0025427 0.00089944 0.00086414 -0.0013642
-0.0073182 -0.0060635 0.18708 0.062613
3200000000 0.10706 0.17152 0.0038581 0.0066257 0.0010233 -0.0028248 -5.7901e-05 0.0017534
0.00054607 -0.0018262 4.977e-05 0.00059881
0.003867 0.0065917 0.084937 -0.025691 -0.0013062 0.0003597 -0.00048483 -0.0010228
0.00071835 0.0011845 -0.00033371 -0.0010928
0.0009796 -0.002844 -0.0012774 0.00037398 0.063842 0.23197 0.0011721 0.0005634
-1.4327e-05 -0.0021761 -0.0015294 0.0023994
4.4184e-06 0.0017481 -0.00054 -0.0010293 0.0011471 0.00061907 0.18179 0.16704
0.0013856 0.0066083 0.00057192 -0.0012316
0.00059054 -0.001774 0.0007292 0.0011498 9.8907e-05 -0.0021739 0.0014552 0.0066602
0.017886 0.13062 -0.0093417 -0.0019312
5.1227e-05 0.00052564 -0.00032296 -0.0010744 -0.0014672 0.0024372 0.00056706 -0.0012478
-0.0091139 -0.0017437 0.20372 0.061327
3260000000 0.1382 0.16421 0.0041355 0.003293 -0.00057873 -0.0026697 0.0011154 0.00058972
0.00033483 -0.0018494 9.9616e-05 8.7362e-05
0.0041585 0.0033107 0.092182 -0.028919 -0.0018635 0.002036 -0.000523 -0.00019943
0.00081006 -0.00050715 -0.00098363 0.00016578
-0.00058426 -0.0026857 -0.0018492 0.0020461 0.11297 0.22892 0.00033812 -5.343e-05
-0.00060605 -0.0010461 0.00053259 0.0021171
0.0011265 0.00059269 -0.00048908 -0.00017141 0.00038219 -7.9903e-05 0.20823 0.12967
0.0043498 0.0053207 -0.00081741 -0.0016843
0.00033467 -0.0018019 0.00079578 -0.00053481 -0.00072721 -0.0010078 0.0042948 0.0052188
0.040914 0.1398 -0.0071442 0.003043
4.7564e-05 0.0001085 -0.0010427 0.00017364 0.00055067 0.0020305 -0.00077736 -0.001686
-0.0074329 0.0028487 0.23221 0.051888
3320000000 0.16911 0.16001 0.0072467 0.0015373 -0.0007818 -0.001956 0.00075503 0.00016506
-0.0019278 -0.0014662 6.0677e-05 0.0002906
0.0072393 0.0015445 0.099943 -0.024153 0.00053076 0.0024634 -0.00049466 -0.00039997
-0.00019869 -0.00015151 -0.00045847 0.00034493
-0.00076921 -0.0019627 0.00055338 0.0024614 0.16144 0.22211 0.00026494 -0.00017106
-0.0012846 -0.00048023 0.00045743 0.00092255
0.00077862 0.00019083 -0.00050058 -0.00040699 0.00023502 -0.00014927 0.21838 0.099847
0.0047368 0.0020661 -0.0013024 0.00017313
-0.0018887 -0.0014159 -0.00025996 -0.00019555 -0.0012913 -0.00045892 0.0047959 0.0022125
0.069373 0.14232 -0.0045306 0.0037079
3.5849e-05 0.00023801 -0.00047296 0.00031341 0.00048663 0.00089311 -0.0012749 9.9178e-05
-0.0045442 0.003755 0.24928 0.039887
3380000000 0.20436 0.14324 0.0057256 -0.001913 -0.0010176 0.00069603 0.00097703 0.00020309
-0.0013921 0.00083108 0.0003924 -0.00017523
0.0057184 -0.0019249 0.11054 -0.032915 -8.8567e-05 0.0029484 -0.0010797 -0.00039649
8.2094e-06 6.429e-05 -0.00073083 0.00047103
-0.001046 0.00070539 -7.5356e-05 0.002966 0.20358 0.19949 0.00069476 -0.00045295
-0.0017009 0.00065902 0.0010381 0.0012942
0.00096032 0.00018549 -0.0010601 -0.00040542 0.00069536 -0.00044303 0.23332 0.066592
0.0061754 0.0016591 -0.00015729 0.000262
-0.0014584 0.00082767 -2.6028e-05 3.7065e-05 -0.0017333 0.00068088 0.0061454 0.0015154
0.10774 0.1346 -0.00099884 0.0054825
0.00048572 -5.001e-05 -0.00074423 0.00043692 0.0010846 0.0014184 -0.00013477 0.00046235
-0.00079182 0.0053536 0.2804 0.02049
3440000000 0.23589 0.12331 0.0048715 -0.0038055 -0.00064313 -0.0016868 0.0007802 1.4813e-05
-0.0015861 0.0014385 0.00095612 9.7999e-05
0.0048103 -0.0038094 0.10385 -0.037009 0.0029711 0.0023566 -0.00096223 0.0011317
5.3282e-05 0.00043614 2.4131e-05 0.00095873
-0.00062286 -0.0017229 0.0029821 0.0023169 0.24246 0.17185 -0.00048628 5.011e-05
-0.00015202 0.0013665 0.0012636 0.0006889
0.00074864 4.6132e-05 -0.00096582 0.0011446 -0.00047035 5.1035e-05 0.2347 0.0347
0.0070776 -0.0014826 -0.00041208 6.8187e-05
-0.0014231 0.0014374 8.7475e-05 0.00034351 -0.00015463 0.001438 0.0070222 -0.0013962
0.135 0.12832 0.0028849 0.0031028
0.00086059 4.0058e-05 0.00014337 0.00096284 0.0011624 0.00057795 -0.00032706 -0.00012207
0.0024313 0.0031608 0.29615 -0.0078285
3500000000 0.2694 0.091956 0.0026859 -0.0048171 -0.0014929 0.0013431 0.00099683 -0.0007073
-0.00073275 0.00085862 0.00047214 -0.0007757
0.002683 -0.0048148 0.11752 -0.06122 0.0031796 0.0014447 -0.0003859 0.00049853
0.00046437 -3.1275e-05 2.8755e-05 0.0002386
-0.0014142 0.0013393 0.0032019 0.0014268 0.27281 0.13778 0.00035029 -8.0822e-05
-0.0002123 0.0010133 0.0016225 -0.00030045
0.00096545 -0.00068229 -0.00038691 0.00052146 0.0003637 -8.1691e-05 0.24001 0.0064772
0.0063268 -0.0043206 -0.00028843 1.116e-05
-0.00070451 0.00093357 0.00050046 2.29e-05 -0.00027319 0.0010064 0.0063955 -0.004425
0.17655 0.10457 0.0024361 0.0011988
0.00061255 -0.00078586 4.7427e-05 0.00030692 0.0018039 -0.00025511 -0.00044401 0.00018145
0.0027284 0.0012501 0.31774 -0.035764
3560000000 0.28805 0.058466 0.00038675 -0.006302 -0.0001914 -0.00081631 0.00065038 0.00027594
0.0014865 0.0016713 0.00018763 -0.0013765
0.00039367 -0.0062635 0.11093 -0.066408 0.0058316 -0.00050555 0.00040947 0.00060034
0.00064261 -0.00027525 7.8559e-05 0.0003951
-0.00023536 -0.00083127 0.0058002 -0.00058671 0.2998 0.095949 -0.00022427 -0.00031812
0.00073425 0.00061709 0.0014442 -0.0010367
0.00058705 0.00027655 0.00039646 0.00059131 -0.00022115 -0.00033263 0.22948 -0.029777
0.0047289 -0.0065057 -0.00045666 -0.00047398
0.0015185 0.0016583 0.00066021 -0.00021654 0.00076541 0.00056687 0.004612 -0.0063772
0.1971 0.095748 0.0028256 -0.0014156
0.0001165 -0.0013611 9.3033e-05 0.00040064 0.0013742 -0.0010452 -0.00026128 -0.00047377
0.0026827 -0.0015548 0.3297 -0.076999
3620000000 0.306 0.021794 -0.0012303 -0.0041553 -0.0021332 -1.8218e-05 0.00024888 -0.0017109
-5.5786e-05 0.00046891 -0.00080273 -0.0006842
-0.0011774 -0.004123 0.11268 -0.094619 0.0040734 -0.0039262 0.00016122 0.00042445
-0.00026367 -0.00079253 0.00080019 0.00028863
-0.0021229 -1.2563e-05 0.0040094 -0.0039776 0.31447 0.052637 8.5457e-05 -0.00093867
-1.0876e-05 0.00020733 0.00084025 -0.00085935
0.00026389 -0.0017246 0.00015181 0.00041325 8.2217e-05 -0.00097614 0.21919 -0.059307
0.00057261 -0.0072867 -0.001126 0.001041
-6.7185e-05 0.0005687 -0.00037821 -0.00075658 6.3686e-05 0.00016014 0.0006365 -0.0073412
0.21945 0.059674 0.00080494 -0.0015303
-0.00068087 -0.00066065 0.00069558 0.00031532 0.00078594 -0.00077353 -0.0012443 0.00085116
0.00063971 -0.0014549 0.33295 -0.10926
3680000000 0.31112 -0.023308 -0.003875 -0.0039236 -0.0010455 0.0017622 -0.0010077 -0.00020089
0.0012167 -3.6506e-05 -0.0011432 -0.00022478
-0.0038005 -0.0038671 0.10913 -0.11233 0.0015877 -0.0045673 0.00062376 0.00036464
-0.00035653 -0.00068811 0.00078289 0.00027971
-0.0010184 0.0017599 0.0015544 -0.0045973 0.32539 0.00266 -0.00080307 -0.00081978
0.0010006 0.0005563 0.00050983 -0.0017175
-0.0010064 -0.00019509 0.00062032 0.00035912 -0.0008284 -0.00081429 0.20631 -0.093936
-0.0011353 -0.0064269 -0.0012114 0.0011423
0.0013049 -0.00011407 -0.00042282 -0.00067315 0.0010222 0.00063541 -0.0012836 -0.0064663
0.24033 0.036931 -1.4404e-06 -0.0016707
-0.0010609 -0.00011232 0.00077324 0.00024327 0.00057205 -0.0017938 -0.00099581 0.0013931
0.00032503 -0.0016662 0.33322 -0.1554
3740000000 0.3133 -0.057909 -0.0032335 0.0001587 -0.0023366 0.0023714 -6.079e-05 -0.0009062
-0.00065394 -0.0001248 -0.0011231 0.00057857
-0.0032151 0.00017349 0.10053 -0.13331 0.00098213 -0.0052118 0.00031476 -0.00017101
-0.00034686 -0.00012697 0.0007199 0.0001058
-0.0022614 0.002376 0.00094922 -0.0052568 0.3289 -0.034997 -0.00082753 6.0821e-05
-0.00011125 -4.7475e-05 -0.00047186 -0.0014695
-6.3064e-05 -0.00089652 0.00031335 -0.00017139 -0.00081346 0.00010239 0.18458 -0.1163
-0.0027693 -0.0057111 0.00070896 0.0025805
-0.00057734 -1.713e-05 -0.00043536 -9.2957e-05 -0.00024875 -8.9214e-05 -0.0026815 -0.0056341
0.24913 0.0030262 -0.00053667 -0.0013745
-0.0010852 0.00036759 0.00066508 9.1047e-05 -0.00042939 -0.0012719 0.0006686 0.002544
-0.0006832 -0.001377 0.31905 -0.19522
3800000000 0.30977 -0.10437 -0.0022166 0.00076836 0.00076941 0.0037168 -0.0012187 -0.0015969
0.001761 0.0011287 -0.00088892 0.00037084
-0.0022449 0.00078752 0.091289 -0.14871 -0.0018354 -0.0049965 0.00019447 0.00018338
-0.00089377 -0.00038606 0.00090229 -8.6843e-05
0.0008467 0.0037457 -0.0018938 -0.0049679 0.32684 -0.077677 -0.00064822 0.00062955
0.00085662 0.00010916 -0.00091275 -0.00091418
-0.0012597 -0.0015909 0.0002235 0.00015357 -0.00064774 0.0006346 0.17693 -0.14242
-0.0037304 -0.004198 0.001481 0.0015955
0.0016632 0.0010999 -0.00086767 -0.0003647 0.00082797 0.00010145 -0.003869 -0.0042501
0.26519 -0.035256 0.0014497 -6.5761e-05
-0.00097208 0.00055333 0.00091915 -0.00015015 -0.00093341 -0.0007747 0.0014238 0.0016063
0.0013756 8.4873e-05 0.31278 -0.23571
3860000000 0.29852 -0.13587 -0.00084524 0.0010287 0.0024592 0.0020988 -0.0020678 0.00115
0.00074203 -0.0013651 -0.00029464 0.0016068
-0.00088886 0.00098429 0.071663 -0.15922 -0.0031238 -0.0051902 0.00068728 -0.00065774
-0.00091545 0.001245 0.0006449 -0.0011468
0.0024566 0.0020986 -0.0032127 -0.0051249 0.30716 -0.11797 -0.00063825 0.00090525
0.00045969 -0.00051115 -0.00078122 -4.5717e-05
-0.0020673 0.0011687 0.00070281 -0.00066467 -0.00066784 0.00091099 0.14826 -0.15771
-0.0026837 -0.0038528 0.0017661 0.0011792
0.00069449 -0.0012773 -0.00090123 0.0013129 0.00036389 -0.00060956 -0.00269 -0.0037648
0.26398 -0.064487 -6.3411e-05 -0.0018705
-0.00026977 0.0015053 0.00065268 -0.0010023 -0.00074381 -0.00018324 0.0018426 0.0012511
0.00020213 -0.0019089 0.29057 -0.27483
3920000000 0.28557 -0.17573 0.001556 0.00037509 0.003713 0.0025787 -0.00017593 0.00095257
0.00039398 3.5616e-05 0.00073095 0.00041124
0.0015594 0.00036553 0.0458 -0.17512 -0.0049127 -0.0036268 -0.0004435 -0.00014138
0.00023141 0.00035097 -0.0001266 -0.00029629
0.0037482 0.0025949 -0.0049774 -0.0035909 0.30169 -0.15046 0.00023355 0.0011255
0.0017747 -0.00085939 -0.00024416 -0.0001873
-0.00017254 0.00091757 -0.00046312 -0.00010488 0.00021706 0.0011072 0.12947 -0.16858
-0.0038957 -0.0030867 0.0022664 -0.00011279
0.00031365 0.00013732 0.00028147 0.0003205 0.0018693 -0.0007827 -0.0039835 -0.0032571
0.25839 -0.11026 0.0012358 -0.0018189
0.00058518 0.00053134 -0.00014743 -0.0003132 -0.00036793 -0.00012238 0.0022601 -0.00021308
0.0008496 -0.0019358 0.26854 -0.30187
3980000000 0.25908 -0.21258 0.0017816 -0.0027411 0.0047977 -0.00011753 0.00012888 0.0010869
0.0010074 -0.0019069 0.00017198 8.6568e-05
0.0017794 -0.0027053 0.024331 -0.19042 -0.0058004 -0.0014539 0.00072618 0.00050205
0.00053764 0.00037848 -7.9881e-05 -0.0012985
0.0047886 -0.00017164 -0.0058265 -0.0013782 0.27396 -0.18157 0.0014668 0.00022226
-0.0008683 -0.0013235 -0.00073448 -0.00068213
0.00016078 0.0011172 0.00071225 0.00048649 0.0015131 0.00021854 0.093511 -0.19126
-0.0044439 -0.003347 0.0019974 -0.00094158
0.0010776 -0.0018882 0.00042532 0.00048474 -0.00091366 -0.001364 -0.0043994 -0.0031535
0.2475 -0.14128 0.0013718 -0.0043755
0.00021934 1.6978e-05 -4.4142e-05 -0.0012795 -0.00067361 -0.00065609 0.0018509 -0.00084513
0.0016127 -0.004141 0.23501 -0.34112
4040000000 0.23158 -0.23798 -0.00025814 -0.0036327 0.00352 -0.002988 0.00032735 0.0003414
-0.00074146 -0.0010627 0.00083398 0.00018981
-0.00023419 -0.0036589 -0.0015822 -0.19739 -0.005086 0.00014053 0.0002103 -0.00099271
2.5153e-05 0.00031031 -0.0013893 -0.00019971
0.0035113 -0.0030322 -0.0051089 0.00022187 0.25249 -0.21493 3.6466e-05 -0.00065857
-0.00073304 -0.00037013 -0.0011969 0.00044812
0.00021212 0.00035954 0.00025155 -0.0010321 5.6567e-05 -0.00062063 0.071266 -0.18595
-0.0064786 -0.0018299 0.0015285 -0.00050948
-0.00072856 -0.0010235 -2.0873e-06 0.00023891 -0.00067213 -0.00028372 -0.0065941 -0.0018608
0.23658 -0.17315 -0.0018499 -0.0026083
0.000806 0.00016366 -0.0013215 -0.00010431 -0.001317 0.00040585 0.0016455 -0.00046555
-0.0017883 -0.0028436 0.1979 -0.3595
4100000000 0.20295 -0.2623 -0.0028177 -0.002942 0.0011577 -0.0036592 -1.8325e-05 -1.1292e-05
0.00035366 -0.0014539 0.00057115 0.00026834
-0.0028435 -0.0029461 -0.026005 -0.20256 -0.0048229 0.001198 -0.00017286 -0.00029409
0.00083313 0.00017061 -0.00054365 0.0002734
0.0010658 -0.0037094 -0.0048207 0.0012815 0.23193 -0.24179 0.00017745 -8.8924e-05
-0.00071575 -0.00036788 -0.0012729 -0.00014009
-6.0873e-05 9.3754e-06 -0.00022157 -0.00032625 0.00017277 -0.00010044 0.038226 -0.20021
-0.0060247 0.0005654 0.0011916 -0.0012448
0.00040885 -0.0014257 0.0008107 0.00028433 -0.00079423 -0.00045427 -0.0060125 0.00066158
0.2233 -0.19903 -0.001288 -0.0043061
0.0005905 0.00032647 -0.00062698 0.00025039 -0.0010573 -0.00014619 0.0011106 -0.0013784
-0.0015698 -0.0041321 0.16613 -0.38622
4160000000 0.17355 -0.28015 -0.0035923 -0.002149 -0.00026971 -0.0030067 0.00071842 -0.00023854
-0.003844 -0.00070453 0.00095938 -0.00080911
-0.0036343 -0.0022255 -0.052805 -0.19936 -0.0044474 0.0026536 -0.00045049 -0.00026614
0.00041649 -0.00042033 -0.0010089 0.00039402
-0.00032908 -0.0029958 -0.0044636 0.0027259 0.19851 -0.25876 0.00067013 -0.00016916
-0.0010777 -0.00034797 -0.0012211 0.00079415
0.00072299 -0.00018171 -0.00044918 -0.00028851 0.00067802 -0.00018289 0.012998 -0.18859
-0.0053266 0.0013691 0.00094277 -0.0025028
-0.0038617 -0.00081769 0.00037307 -0.00039127 -0.0010035 -0.00032176 -0.005327 0.0013243
0.19108 -0.23361 -0.0042676 -0.0037456
0.00097739 -0.00085196 -0.00095787 0.00033948 -0.0012737 0.00077103 0.00105 -0.0023789
-0.0038996 -0.0036902 0.11641 -0.39596
4220000000 0.1468 -0.29598 -0.0045827 -7.5007e-05 5.5734e-05 -0.0036207 -0.00024363 -0.00011083
-0.00092498 0.00098324 0.00041372 -0.0013652
-0.0045744 -9.2031e-05 -0.088143 -0.18918 -0.0022234 0.0031342 -0.00023584 -3.4538e-08
0.00010118 3.6482e-05 -0.00064624 0.0011052
3.7043e-05 -0.0036253 -0.0021932 0.0031789 0.17013 -0.2843 4.0076e-05 0.00011371
0.00037728 0.00025983 -0.00020487 0.0013543
-0.0002135 -0.00011239 -0.00022651 -3.0141e-05 0.0001057 8.3564e-05 -0.0097272 -0.18632
-0.0042673 0.0024373 0.00017065 -0.0021435
-0.00092179 0.0010093 8.5864e-05 -4.6742e-05 0.00023944 0.0002639 -0.0042423 0.002505
0.17773 -0.25655 -0.0044228 -0.0026684
0.00035631 -0.0012489 -0.00057137 0.0011519 -4.8751e-05 0.0013535 0.00010202 -0.0022034
-0.0045799 -0.0025999 0.08999 -0.40927
4280000000 0.11635 -0.30676 -0.0028585 0.0015767 -0.0015593 -0.0042868 -0.00051075 0.00046622
-0.00056279 0.0012683 -0.00062647 -0.00044189
-0.0028222 0.0015626 -0.11409 -0.19578 -0.0029285 0.00297 -0.00067393 -0.0003569
9.242e-05 7.3087e-05 0.00065685 0.00061315
-0.0016175 -0.0042431 -0.0028998 0.0029909 0.14139 -0.29287 0.00071568 -0.0003119
-0.00095031 0.00095791 -0.00026713 0.00071489
-0.00046304 0.00054213 -0.00064353 -0.00031486 0.000683 -0.00024247 -0.048456 -0.17269
-0.0046704 0.0024205 -0.00058543 -0.002134
-0.00050073 0.0012 0.00014065 -2.7138e-06 -0.00092116 0.0010556 -0.0046724 0.0023368
0.13315 -0.28094 -0.0062285 -0.00071882
-0.00062147 -0.00035867 0.00068593 0.00058131 -0.00039984 0.00063479 -0.00057644 -0.0021444
-0.0061721 -0.00071646 0.038676 -0.41628
4340000000 0.088901 -0.3157 -0.0018276 0.0019808 -0.0022133 -0.0017185 0.00028405 0.00055691
0.00014514 0.000746 -0.00014313 -0.00065942
-0.0018701 0.0019952 -0.1353 -0.1693 -0.0021021 0.0039821 -0.00016502 0.00045827
-0.00029236 -0.00014137 0.0004385 0.00036356
-0.0022592 -0.0016785 -0.0020511 0.0040212 0.1056 -0.30937 -0.00016596 -0.0010636
0.00030983 0.00066356 0.0008839 0.0020624
0.00023764 0.00055377 -0.00014831 0.000459 -0.00019549 -0.0011233 -0.066582 -0.16923
-0.0041292 0.0036435 -0.0013695 -0.0027208
0.00010647 0.00064418 -0.00024332 -0.00011284 0.00017076 0.00065513 -0.0040331 0.0036164
0.10771 -0.30417 -0.0045782 0.0014371
-0.00024544 -0.00084593 0.0004795 0.00038639 0.00090174 0.0020681 -0.0013996 -0.0026404
-0.0044807 0.0014564 0.0050324 -0.41015
4400000000 0.059344 -0.32193 -0.00082473 0.0014294 -0.0026841 -0.0017736 0.00086173 0.0013286
-0.00017172 0.00052687 -0.00024145 -0.00050094
-0.00081448 0.0014321 -0.16378 -0.16099 -0.0012181 0.0041287 -0.00049097 0.000417
0.00021077 -0.0005221 0.00053431 0.00042633
-0.0026824 -0.0016846 -0.001167 0.0041278 0.077307 -0.31731 -0.00026813 -0.00023887
0.00045897 0.00030494 0.0010402 0.0014358
0.00090268 0.001382 -0.00047296 0.00045578 -0.00028122 -0.00018896 -0.090357 -0.15684
-0.0028198 0.0048998 -0.0020644 -0.0015652
5.358e-05 0.00059754 0.0001554 -0.00048356 0.00054715 0.00038203 -0.0028892 0.0049425
0.077771 -0.31766 -0.0039846 0.00091447
-0.0001174 -0.00036776 0.00053866 0.00040442 0.00090864 0.0015394 -0.0020514 -0.0015178
-0.0041856 0.00096143 -0.040054 -0.4163
4460000000 0.02284 -0.32265 -0.00059015 0.0001875 -0.0040987 -0.00085112 0.0014012 -0.00065271
-0.00057615 0.0013177 -0.0010179 -0.00043204
-0.00057975 0.00021485 -0.18699 -0.13235 -0.00044683 0.0045328 -0.00044511 0.00073527
-0.00025749 -0.0004312 0.00042804 -0.00051684
-0.0041158 -0.00077183 -0.00035352 0.0045472 0.051017 -0.3241 -0.00054458 -0.00051664
0.00072934 0.00033651 0.0020195 0.00075321
0.0013756 -0.00064191 -0.00044065 0.00072207 -0.00053234 -0.00055701 -0.10518 -0.13552
-0.0020663 0.0059263 -0.0023013 -0.00079778
-0.00059398 0.0013016 -0.00018895 -0.00044129 0.00049324 0.00036357 -0.0019186 0.0059198
0.042239 -0.31427 -0.0042591 0.0029557
-0.0010393 -0.00043119 0.00045031 -0.00051547 0.0020419 0.00065844 -0.002313 -0.00073902
-0.0040359 0.0027625 -0.080157 -0.39871
4520000000 0.0003124 -0.32369 -0.00045515 -0.00058646 -0.0036582 0.00048586 0.00067898 -2.4375e-05
0.0017249 8.6491e-05 -0.00067424 0.00095837
-0.00046437 -0.0005768 -0.21105 -0.11516 0.00080308 0.0043616 0.00047678 0.00091812
-0.00024771 -5.5522e-06 0.00025057 -0.00010758
-0.0037225 0.00047934 0.00082848 0.0043632 0.02081 -0.32271 -0.0012055 0.00061642
0.00065587 -0.00043949 0.0018475 -0.0008805
0.00071146 -2.762e-05 0.00050461 0.00092897 -0.001172 0.00066701 -0.12189 -0.12617
-0.00054204 0.0057106 -0.0031155 -0.0003837
0.0017941 0.0001433 -0.00033678 7.3165e-05 0.00079483 -0.00064837 -0.00064468 0.0057003
-0.0041263 -0.327 -0.0027055 0.0028817
-0.00068387 0.0010407 0.00022918 -0.00016369 0.0017662 -0.00079254 -0.0030938 -0.00027958
-0.0027655 0.0031538 -0.10884 -0.39682
4580000000 -0.037082 -0.31841 -0.0014194 -0.00079381 -0.0031319 0.0025314 0.00078717 -0.00034806
0.00033477 0.00017561 -0.00058875 0.00069417
-0.0013845 -0.00079875 -0.23025 -0.090297 0.00077168 0.003919 0.00067152 -6.0425e-05
-0.00015637 3.0347e-05 0.0001914 -0.00019544
-0.0030535 0.0025616 0.00085807 0.0039167 -0.010923 -0.32105 -9.5411e-05 0.00045649
-0.00048069 -4.8367e-05 0.0016643 -0.0010609
0.00077807 -0.00038567 0.00063423 -7.3379e-05 -8.0126e-05 0.00044993 -0.1334 -0.1026
0.0016766 0.0052105 -0.0026733 0.0011838
0.00024879 6.6332e-05 -0.00013543 4.3642e-05 -0.00042559 -6.2184e-05 0.0018472 0.005175
-0.031582 -0.33506 -0.0026361 0.0034969
-0.00053724 0.00061065 0.00020273 -0.00023308 0.0017783 -0.00095549 -0.0026305 0.0011643
-0.002563 0.0034011 -0.15425 -0.36851
4640000000 -0.063555 -0.31202 -0.0024761 -0.0015818 -0.0028712 0.0024874 0.00054488 -0.001403
0.0014624 -0.00030742 0.00017457 0.0011131
-0.0024605 -0.00157 -0.24138 -0.062157 0.0012664 0.0037667 0.00079138 0.0003272
-0.00028413 0.00039927 6.7248e-05 -0.00080978
-0.0028795 0.0025605 0.0013539 0.0037862 -0.035348 -0.31502 0.00017967 0.0007979
0.0010723 0.00042217 0.00031327 -0.002238
0.00053522 -0.0013315 0.00079298 0.00027648 0.0001996 0.0008629 -0.13898 -0.087567
0.0035549 0.0039086 -0.0025591 0.0016716
0.001553 -0.00025518 -0.00035324 0.00046013 0.0010747 0.00033927 0.0034617 0.0039437
-0.064326 -0.3215 -0.0024644 0.0039791
8.0288e-05 0.0011158 1.0969e-05 -0.00076343 0.00021963 -0.0022257 -0.0025192 0.0017007
-0.0025698 0.0037733 -0.17352 -0.35814
4700000000 -0.090556 -0.30868 -0.004063 -0.00019319 -0.0018236 0.0045034 -0.00091152 -0.0010726
0.00096417 -0.00052236 0.00084573 0.00074595
-0.0040403 -0.00019879 -0.25335 -0.044302 0.0023767 0.0042041 0.00050329 -0.00049707
0.00032946 0.00054438 -0.00026637 -9.396e-05
-0.001765 0.0044608 0.002471 0.0042146 -0.065105 -0.31034 -0.00015168 0.00051234
0.0004148 -0.0003117 -0.00014279 -0.0015432
-0.00094549 -0.0010799 0.00051671 -0.00051602 -0.00018726 0.00046333 -0.15541 -0.067745
0.003205 0.0016412 -0.0014621 0.002462
0.0009056 -0.00059045 0.00032621 0.00053401 0.00040693 -0.00034578 0.003283 0.0015807
-0.10257 -0.31641 -0.0012315 0.0037705
0.00092176 0.00064244 -0.0002079 -0.00012931 -1.7436e-05 -0.0015199 -0.0015223 0.0024352
-0.0010766 0.0040455 -0.21712 -0.3306
4760000000 -0.12159 -0.29458 -0.0048241 0.0010997 0.0005315 0.0046836 -0.0008117 -0.0007134
0.00033587 -0.0011796 0.0010485 -0.00048953
-0.004816 0.0010483 -0.25097 -0.0023713 0.0030351 0.0033156 -1.6396e-05 -0.00066038
0.00048775 0.00026827 0.00010556 -0.00014201
0.00060628 0.0047132 0.0030838 0.0033011 -0.097437 -0.29692 0.00074187 0.00044112
0.0008219 0.00010929 -0.0014098 -0.00083483
-0.00082625 -0.0006657 -1.5955e-05 -0.00067676 0.0007714 0.00044781 -0.15062 -0.051026
0.0023324 0.0010526 -0.00093569 0.0027541
0.00031753 -0.0011386 0.00047954 0.00021029 0.00090537 4.3588e-05 0.0022705 0.0010331
-0.13603 -0.30084 -0.00068389 0.0045272
0.00092048 -0.00042917 7.3874e-05 -0.00013936 -0.001449 -0.00088673 -0.00081322 0.0028007
-0.00072618 0.0042325 -0.2288 -0.30908
4820000000 -0.1477 -0.28133 -0.0051166 0.0024308 0.0012263 0.0030482 -0.0009086 -0.00046448
0.00055056 -0.0007816 0.00023756 -0.00049448
-0.0051401 0.0024144 -0.26302 0.020272 0.0042311 0.0033775 -8.8131e-05 -0.00035483
0.00028029 -0.00021308 -0.00034126 -0.00035636
0.0012608 0.003009 0.0043003 0.0033167 -0.12322 -0.29316 0.00058012 -0.0003237
0.00049244 -0.00072076 -0.00061462 -0.0001709
-0.00090447 -0.00048495 -0.00010238 -0.0003661 0.00056182 -0.00031586 -0.16533 -0.033694
0.001922 -0.00020362 0.00013583 0.0030479
0.0005938 -0.00084521 0.00028255 -0.00018983 0.00038017 -0.00060416 0.0019978 -0.0002213
-0.17597 -0.28511 8.3457e-05 0.0030217
0.00028528 -0.00049718 -0.00030546 -0.00035371 -0.00062296 -0.00014513 1.9741e-05 0.0030238
-2.4402e-05 0.0032583 -0.26587 -0.27931
4880000000 -0.17941 -0.26343 -0.0045057 0.0044122 0.0020754 0.0032108 -0.001422 0.00012956
-0.00088541 -0.001158 0.00031501 -8.3814e-05
-0.0045083 0.0044164 -0.25548 0.060431 0.0046535 0.0017492 -0.00039835 -0.00013098
-0.00016102 0.00014813 -0.00016928 0.00021794
0.0021065 0.0031795 0.0047007 0.0017216 -0.14264 -0.28159 0.00039234 -0.00027161
-0.00020602 -0.0013328 -0.00049356 -0.00016526
-0.0014257 0.00021539 -0.00042821 -0.00013092 0.0003917 -0.00028076 -0.15937 -0.015788
0.00067794 -0.00038414 0.0010625 0.0025665
-0.00087404 -0.001084 -0.00013469 0.00017543 -0.00010728 -0.0013974 0.00057154 -0.00042114
-0.20646 -0.27085 0.00017851 0.002948
0.00018882 -8.0466e-05 -0.00016777 0.00022175 -0.00046223 -0.00017287 0.0011553 0.002552
0.00030297 0.0029055 -0.27873 -0.25116
4940000000 -0.20107 -0.24647 -0.0033002 0.0066296 0.0029667 0.001246 -0.0002998 0.00081835
-0.0009882 -0.00070072 -0.00010487 -0.00066782
-0.0033028 0.0066311 -0.26849 0.086994 0.005836 0.001402 -6.5015e-05 -7.1999e-05
0.00029353 -0.00032322 -0.00035125 0.00017722
0.002938 0.0011964 0.0058249 0.0013218 -0.16247 -0.25818 0.0001703 -0.00063037
-0.00089249 -4.6389e-05 -0.00035288 3.5673e-05
-0.00029676 0.00075267 -7.3192e-05 -6.425e-05 0.00011277 -0.00056731 -0.16674 -0.0053472
-0.00046724 0.00016396 0.0019442 0.0019244
-0.00099286 -0.00069357 0.00027388 -0.00028671 -0.00093729 0.00012085 -0.00040616 0.00017073
-0.23125 -0.24434 0.00025611 0.0031504
3.0611e-06 -0.0007193 -0.00035116 0.00017795 -0.00040103 5.0341e-05 0.0019426 0.0019292
2.9823e-05 0.0029262 -0.30264 -0.22538
5000000000 -0.22159 -0.22326 -0.00035536 0.0074549 0.003085 0.0017528 -0.0001852 0.00067832
-0.00062719 0.00065918 -0.00014411 -0.00085032
-0.00034818 0.0074516 -0.25464 0.10385 0.0058115 -0.00052448 -0.00026552 -0.00010658
-0.00014323 -0.00045775 -0.00016206 -0.00010398
0.0031425 0.0017249 0.0057938 -0.00061206 -0.19245 -0.24542 -0.00064134 -0.00070391
-0.00036231 -0.00033715 -0.00065726 -0.00023078
-0.00018849 0.0006848 -0.0002868 -0.0001135 -0.00062779 -0.00074602 -0.16085 0.018319
-0.00088903 0.0013828 0.0022643 0.0011715
-0.00068216 0.00063397 -0.00015201 -0.00044755 -0.0003069 -0.00037718 -0.0009366 0.0013927
-0.25928 -0.22184 5.3039e-05 0.0035965
-0.00022008 -0.00084689 -0.00013656 -0.0001091 -0.00064496 -0.00027243 0.0023363 0.0011754
0.00027368 0.0036755 -0.31496 -0.19178
5060000000 -0.24382 -0.1967 0.0018106 0.0071624 0.0031314 -0.00029245 0.00012287 0.00052817
-0.00043982 -3.3062e-05 -0.00034165 -0.00019408
0.0017619 0.0071669 -0.23924 0.14076 0.0053403 -0.0017216 -4.7251e-05 0.00024872
-0.00035747 -2.8353e-05 -0.00033566 0.00012237
0.0031183 -0.00033095 0.0052782 -0.0018118 -0.20732 -0.22429 -0.00043252 0.00028784
-0.001036 -9.6511e-05 -0.0015181 0.00015258
0.00019036 0.00048493 -4.3097e-05 0.0002701 -0.00044294 0.00031015 -0.1634 0.02601
-0.0004416 0.0030561 0.00177 0.00058251
-0.00042382 -4.9821e-05 -0.0002991 2.537e-05 -0.0011093 -8.9784e-05 -0.00042033 0.003075
-0.27489 -0.19234 0.0011516 0.0034605
-0.00023547 -0.00020518 -0.00034685 0.00011236 -0.0014396 0.00012918 0.0017867 0.00052409
0.0010026 0.0033748 -0.32819 -0.1637
5120000000 -0.26 -0.17148 0.0033353 0.0060205 0.0027893 -0.00042663 0.00030974 0.00072724
3.5487e-05 0.00093778 -0.00037232 0.00012448
0.0033142 0.006018 -0.23411 0.16817 0.0049447 -0.0025983 7.1634e-05 0.00025875
-2.2408e-05 -7.8598e-06 -1.6834e-05 0.00030036
0.0028029 -0.00051544 0.0049459 -0.002654 -0.22187 -0.20932 -0.000116 0.00027408
-0.00048748 0.0012151 -0.0011465 0.0007712
0.00027567 0.00072207 8.9729e-05 0.00025248 -6.8888e-05 0.00027407 -0.15929 0.052191
0.0011331 0.003359 0.0024874 0.00035234
4.0138e-05 0.00096229 -2.9053e-05 -4.8692e-05 -0.00036195 0.001082 0.0011026 0.0033446
-0.29062 -0.15859 0.0013206 0.0034807
-0.00042597 0.00010479 -3.0263e-05 0.00029946 -0.00118 0.00089805 0.0025349 0.00035675
0.0014553 0.0034338 -0.34147 -0.12913
5180000000 -0.27695 -0.14237 0.004852 0.0050075 0.0034998 -0.00099893 0.00022303 0.00059862
-4.2449e-05 0.00014779 -0.00067769 0.00047689
0.0048481 0.0050175 -0.21303 0.19019 0.0043141 -0.0038452 -0.0003616 -0.00025559
-0.00016119 -0.00016002 -0.00021875 0.00020999
0.0035098 -0.0010258 0.0042701 -0.0038775 -0.23344 -0.17418 -0.00034121 0.00066407
-0.00012119 -6.548e-05 -0.00028091 0.00096378
0.00025687 0.00058136 -0.00035707 -0.00026851 -0.00036258 0.00069442 -0.15934 0.061363
0.0026217 0.0040457 0.0022798 -0.00061764
-0.00010812 0.00014895 -0.00015295 -0.00013464 -0.00012977 0.00015083 0.0026455 0.0040774
-0.30319 -0.11718 0.0024206 0.0038924
-0.00057916 0.00042812 -0.00010786 0.00021131 -0.00024846 0.0009679 0.0022449 -0.00073871
0.0023367 0.0039926 -0.34439 -0.098174
5240000000 -0.28729 -0.11517 0.0050994 0.0036223 0.0026911 -0.0026251 0.00067847 4.7734e-05
-0.00039444 -0.00012385 -3.728e-05 0.00051261
0.0050701 0.0036003 -0.20197 0.22889 0.0031303 -0.0046576 -9.8769e-06 0.00017082
-0.00021996 0.00012768 0.00031129 0.00049309
0.0026903 -0.0026937 0.0030569 -0.0046858 -0.25077 -0.14949 0.00040074 0.00023931
-2.9332e-05 0.00068995 0.00029433 0.0012621
0.00062234 6.6808e-05 -2.7928e-05 0.00016031 0.00041705 0.00023908 -0.15973 0.082231
0.0037129 0.0026452 0.0018223 -0.0011479
-0.00033991 -0.00012123 -0.000267 0.000142 -6.2982e-05 0.00058023 0.0037208 0.0026443
-0.31897 -0.075688 0.0033045 0.0027955
-6.3935e-05 0.00063953 0.00025962 0.00045618 0.00026274 0.0012805 0.001745 -0.0011286
0.0033183 0.0027522 -0.35164 -0.065044
5300000000 -0.29316 -0.086066 0.0060026 0.00214 0.0017961 -0.003094 0.00020044 -0.00034954
0.00033313 0.00069092 0.00020789 0.00035902
0.0059972 0.0021697 -0.19484 0.2336 0.0022616 -0.0052523 -0.00013762 0.00016837
-1.2112e-05 0.00038685 0.00030613 0.00023886
0.0017471 -0.0030742 0.0021561 -0.0053003 -0.26623 -0.12487 0.00026873 -0.00030944
0.00032379 0.00020419 0.00063877 0.00060172
0.00018982 -0.00035367 -0.00014502 0.00021796 0.0002476 -0.00028892 -0.15222 0.091128
0.0052874 0.0018898 0.0012944 -0.0015141
0.00032152 0.00071511 3.9224e-05 0.00045674 0.0002754 0.00030604 0.0052806 0.0018644
-0.33031 -0.047554 0.0033606 0.0025097
0.00016381 0.0003228 0.00033334 0.00025093 0.00061128 0.00058696 0.0013801 -0.0016519
0.0032718 0.0025734 -0.34817 -0.029946
5360000000 -0.29463 -0.049663 0.0060464 0.00089243 0.00056781 -0.0037983 0.00040686 -7.1004e-05
-9.8183e-06 0.00041117 0.00065203 -0.00019809
0.0060557 0.00090914 -0.15892 0.25522 0.00095884 -0.0054717 8.5125e-05 0.00022733
5.029e-05 4.9897e-05 0.00069775 -0.00025787
0.00058869 -0.0038172 0.00087259 -0.0055212 -0.2667 -0.097995 0.00033773 0.00029548
0.00015456 0.00058055 0.00058896 0.00038411
0.00040342 -8.8947e-05 5.0518e-05 0.00023444 0.00032008 0.00030776 -0.15112 0.10948
0.0059619 -0.00040435 0.00090498 -0.0019925
1.417e-05 0.00038822 -6.8693e-05 0.000119 0.00012197 0.00050235 0.005956 -0.00043383
-0.32785 -0.0099662 0.0044765 0.0023398
0.00065015 -0.0001915 0.00056291 -0.00027626 0.00056421 0.00031027 0.00071688 -0.0018478
0.0045587 0.0023173 -0.34712 -0.0017392
5420000000 -0.29791 -0.026264 0.0062017 -0.00099661 -0.00054048 -0.0036264 -4.6059e-05 -0.00015182
0.00074926 0.00056964 0.00030612 -0.00023421
0.00618 -0.0010015 -0.13993 0.28316 0.00021914 -0.0054949 7.7415e-05 0.0001221
0.00010423 9.0772e-06 0.00014411 -0.00012531
-0.0005995 -0.003634 0.00014833 -0.0054819 -0.28378 -0.065565 -0.00013682 -0.00050495
0.00077973 9.9193e-05 0.00086412 2.283e-05
-4.8001e-05 -0.00012594 9.8174e-05 0.00014102 -0.00016098 -0.0005144 -0.13987 0.12414
0.0049226 -0.0020268 6.0311e-05 -0.0016889
0.00074367 0.00055653 0.00012061 -1.3297e-05 0.00076389 0.00023111 0.0048906 -0.0020611
-0.33131 0.01998 0.0048511 0.0013268
0.00031865 -0.00027557 0.00016638 -0.0001424 0.00085289 6.5218e-05 0.00023993 -0.0017788
0.0048238 0.0012058 -0.34141 0.040343
5480000000 -0.29065 0.009761 0.0050422 -0.0019249 -0.0019165 -0.0029652 0.00037267 2.4619e-05
0.00091732 -8.3293e-05 -3.1953e-05 -0.00026165
0.005037 -0.0019051 -0.12653 0.29125 -0.0013685 -0.0057591 1.3906e-05 0.0002254
4.0935e-05 -8.4581e-05 0.00018476 -0.00013004
-0.0019499 -0.0029369 -0.0015021 -0.0057473 -0.28863 -0.043965 -0.00021082 0.00022378
0.00063745 -0.00022987 0.00078144 4.3377e-05
0.00038652 -4.5533e-07 -4.3114e-06 0.0002262 -0.00019238 0.00025766 -0.13386 0.13505
0.004261 -0.0033467 3.8439e-05 -0.0019277
0.00091998 -0.00020214 1.4562e-05 -6.9974e-05 0.00063212 -0.00032587 0.0042186 -0.0033826
-0.32197 0.047945 0.0047996 0.00011088
-0.00012506 -0.00024742 0.00017233 -0.0001714 0.00076712 9.3181e-05 -0.0002428 -0.0017799
0.004808 0.00044534 -0.33187 0.061782
5540000000 -0.28883 0.034986 0.0041989 -0.002545 -0.0025735 -0.0019937 0.00028308 -0.00033386
0.00015124 -0.00032938 -0.00047104 1.8057e-05
0.0041777 -0.0025349 -0.086839 0.30959 -0.0024392 -0.00516 0.00039141 0.00015829
-3.4395e-05 -8.3284e-05 -0.00011951 -0.00031092
-0.0026103 -0.0019625 -0.0025323 -0.0051696 -0.28874 -0.022777 0.00031003 -0.00015181
0.00045938 -0.00016241 0.00046773 -0.00019615
0.00029145 -0.00032327 0.00039352 0.0001434 0.00027427 -0.00014969 -0.12285 0.15688
0.0025546 -0.0039743 -0.001075 -0.0019197
0.00019933 -0.00029159 -6.8175e-05 -1.9935e-05 0.0003495 -0.00016119 0.0025359 -0.003995
-0.30865 0.083095 0.0049138 -0.00069868
-0.00042633 8.2192e-05 -9.8497e-05 -0.00030314 0.00046525 -0.00026127 -0.0008782 -0.001939
0.0050047 -0.0010319 -0.32599 0.10321
5600000000 -0.27809 0.063505 0.0034567 -0.0034114 -0.002418 -0.0017752 0.00033134 -0.00036807
0.00025714 -0.00020324 0.00020075 0.00048652
0.0034891 -0.0034436 -0.083821 0.32441 -0.0035357 -0.00472 0.00012191 -0.00021445
-9.5947e-05 7.072e-05 -0.00016381 -0.00020077
-0.002438 -0.0017608 -0.0036406 -0.0046819 -0.28803 0.0094792 -3.775e-05 -5.064e-06
0.00026917 -0.00049928 0.00050854 -0.00048023
0.00034494 -0.00038631 8.642e-05 -0.00020058 6.8809e-06 -2.4226e-05 -0.11525 0.15638
0.0018419 -0.0038744 -0.0010364 -0.0010272
0.00021327 -0.00024716 -0.00013277 5.8322e-05 0.00031901 -0.00066725 0.0017983 -0.0038579
-0.29996 0.11296 0.0045984 -0.0016249
0.00012166 0.00045366 -0.00015645 -0.00021894 0.00048057 -0.00048579 -0.0012967 -0.0010295
0.00439 -0.0012335 -0.3042 0.11833
5660000000 -0.26793 0.085136 0.0032338 -0.0035311 -0.0033981 -0.00068011 -0.00032212 -0.0007373
-0.0001018 -0.00056088 0.00054626 -0.00021782
0.0032585 -0.0035356 -0.043622 0.31617 -0.0044761 -0.003182 -6.6765e-06 -0.00012128
0.00017202 9.5049e-05 -4.7246e-06 -0.00015959
-0.0034053 -0.00063027 -0.0045681 -0.003107 -0.29026 0.032691 -0.00015679 4.747e-05
-0.00045754 -0.0005862 0.00039024 -0.0011747
-0.00035078 -0.00073087 -8.7348e-07 -0.00014703 -0.00014948 5.0915e-05 -0.1006 0.17658
0.00062206 -0.0040799 -0.001288 -0.0010043
-8.2871e-05 -0.00057763 0.00021112 4.9105e-05 -0.00042248 -0.00049281 0.00060774 -0.0040985
-0.28683 0.14099 0.0040487 -0.0020394
0.00055065 -0.00013382 -2.1955e-06 -9.725e-05 0.00038702 -0.00116 -0.0011384 -0.00093817
0.0043517 -0.0023957 -0.29703 0.15396
5720000000 -0.25385 0.10835 0.0027831 -0.0042128 -0.0028684 0.00078459 -0.00049009 -0.00027137
-0.00036288 -0.00015667 6.8502e-05 -0.00041881
0.0028151 -0.0041886 -0.015651 0.34331 -0.0054688 -0.0027893 7.4913e-05 -9.6372e-05
-0.00032536 5.7089e-05 -0.00037375 0.00012369
-0.0028519 0.00083604 -0.0055391 -0.0026739 -0.28758 0.064114 0.0001709 5.5847e-05
0.00024536 0.00040551 -0.00028334 -0.00018831
-0.00046794 -0.0002623 6.2099e-05 -5.1858e-05 0.00016612 5.4571e-05 -0.084894 0.1791
-0.00023866 -0.0033292 -0.0016735 -0.0003487
-0.00037152 -0.00019951 -0.00023397 6.8006e-05 0.00020624 0.00044177 -0.00024449 -0.0033549
-0.2762 0.16813 0.0042211 -0.0033992
5.4868e-05 -0.00040712 -0.00034734 0.00011099 -0.0002492 -0.0001863 -0.0017642 -0.00048279
0.004046 -0.0031949 -0.26667 0.17256
5780000000 -0.23817 0.12496 0.0015881 -0.0047902 -0.0025583 0.0010168 -0.00070331 6.1459e-05
-0.00032052 -0.00033266 -0.00020076 -0.00024215
0.0015852 -0.0047844 -0.0026387 0.33836 -0.0059785 -0.00081965 -3.0498e-05 -0.00021497
-2.9197e-05 -0.00011612 -7.9051e-05 -0.00015191
-0.0025277 0.0010695 -0.005993 -0.0007091 -0.28437 0.080468 -2.7553e-05 -0.00014321
0.00011261 -0.0001553 -0.00025467 -0.00052229
-0.00074176 9.515e-05 -4.8166e-05 -0.00020929 -6.6433e-05 -0.00013739 -0.075946 0.19477
-0.00012426 -0.0031245 -0.0013749 -0.00011083
-0.00030091 -0.00022948 -1.9485e-05 -0.00011503 -3.0364e-05 -9.4319e-05 -0.0001192 -0.0030807
-0.26634 0.18915 0.0027858 -0.0035551
-0.00017831 -0.00029584 -7.5131e-05 -0.00015112 -0.00030459 -0.00058813 -0.0012501 1.9253e-05
0.0030404 -0.0036103 -0.25838 0.1944
5840000000 -0.22618 0.14672 0.00030301 -0.0054274 -0.0021684 0.0010936 -0.00017801 0.00027207
-0.00039778 0.00019068 -0.00052415 -0.00035567
0.00030951 -0.0054487 0.032315 0.34254 -0.0057703 0.00033649 -0.00022045 1.1821e-05
0.00015851 -2.2357e-05 -0.00015587 0.00023562
-0.0021439 0.0011366 -0.0057658 0.00045649 -0.27887 0.10517 -0.00020471 7.3184e-05
3.261e-05 -0.00067035 -0.00052679 -0.00044198
-0.00014581 0.00027537 -0.00022513 1.9248e-05 -0.00021588 5.4062e-05 -0.054219 0.19835
-0.00060936 -0.0033303 -0.001299 0.00015412
-0.00040534 0.00013033 0.00012812 2.2823e-05 3.6112e-05 -0.00072727 -0.00067566 -0.0033574
-0.25008 0.1992 0.002697 -0.0039846
-0.00055127 -0.00030421 -0.0001359 0.00026 -0.00044798 -0.0004496 -0.0013605 8.6366e-05
0.0023849 -0.003992 -0.22407 0.21961
5900000000 -0.21213 0.15951 -0.0017625 -0.005545 -0.0022821 0.0024168 -0.00012382 1.8247e-05
0.00026765 -0.00023709 8.3444e-05 0.00032552
-0.0017657 -0.0055539 0.053061 0.34357 -0.0051466 0.0018353 3.2053e-05 6.2001e-06
3.2273e-05 -0.000179 -2.6984e-05 -6.2761e-05
-0.0022291 0.0024446 -0.00513 0.0019315 -0.2629 0.12124 2.0543e-05 -0.0001547
-0.00039491 -0.00048082 -0.00072417 -0.00015947
-0.000135 2.805e-05 2.9207e-05 -2.4392e-05 7.9133e-06 -0.00013208 -0.04623 0.20896
-0.00087487 -0.0033722 -0.0011231 0.00035054
0.00029597 -0.00020256 -4.3692e-05 -0.00026546 -0.00049174 -0.00040078 -0.00088423 -0.003336
-0.22427 0.21584 0.001885 -0.0050015
7.6084e-05 0.00031183 1.1854e-05 -7.0878e-05 -0.00076708 -0.00014637 -0.0010139 0.00040537
0.0021601 -0.0049428 -0.20933 0.22953
5960000000 -0.19342 0.17207 -0.0029001 -0.00404 -0.00075464 0.0026947 -0.00011696 0.00022574
-0.00020276 0.00016606 -8.1788e-05 0.00010224
-0.0029331 -0.0040339 0.078897 0.3428 -0.0041915 0.0020609 -0.00017605 1.7162e-05
-3.8887e-05 9.2328e-05 8.0131e-05 0.00017268
-0.00066406 0.0027311 -0.0041486 0.0021666 -0.24982 0.14643 -5.1794e-05 -0.00013189
-0.00037139 3.5996e-05 -0.00042674 -8.5967e-05
-0.00011036 0.00018005 -0.00015972 2.1286e-05 -2.9374e-05 -0.00014753 -0.028492 0.217
-0.0016652 -0.0031023 -0.001052 0.0010112
-0.00028216 0.00015541 -2.6977e-05 7.3006e-05 -0.00031299 -2.8074e-05 -0.0016758 -0.0031439
-0.205 0.2302 0.00040992 -0.0048467
-8.631e-05 0.00011295 6.2283e-05 0.00016783 -0.00035695 -0.00010847 -0.001126 0.00094253
0.00014279 -0.0050202 -0.18133 0.25702
6020000000 -0.17607 0.18905 -0.0037979 -0.003099 -0.00024993 0.0029642 -8.5382e-06 0.00050264
-0.00023929 0.00032026 -9.6997e-05 0.00034335
-0.0037708 -0.0030868 0.1065 0.3362 -0.0047913 0.0030074 -6.2124e-05 0.00011014
-0.00019296 0.00011041 -0.00026939 0.00020823
-0.00019413 0.0029928 -0.0047429 0.0031008 -0.23106 0.15961 -0.00024179 0.00022658
-0.00076694 9.5316e-05 -0.00057281 0.00053131
7.545e-06 0.00053359 -4.8918e-05 0.00014545 -0.00024268 0.00027143 -0.021671 0.21394
-0.0025376 -0.0032485 -0.00076322 0.00074315
-0.0001458 0.00027924 -0.0001329 5.9918e-05 -0.00072738 0.00014083 -0.0025362 -0.003163
-0.17674 0.24569 6.5939e-05 -0.0048193
-2.4083e-05 0.00028244 -0.00021002 0.00014514 -0.00055961 0.00054399 -0.00067261 0.00072654
0.00021325 -0.0046008 -0.15506 0.25792
6080000000 -0.15546 0.19746 -0.0040053 -0.0010017 0.0011724 0.0028809 6.5644e-05 2.5924e-05
0.00011929 9.8081e-05 0.00025005 -0.00011076
-0.0039866 -0.00098163 0.12882 0.33681 -0.0032532 0.0045104 -1.7831e-05 -1.3961e-05
4.1372e-05 6.775e-05 0.00018227 0.00026889
0.0011959 0.0028573 -0.0032245 0.0045601 -0.2134 0.18562 0.00025272 0.00020557
-0.00041881 0.00063244 -0.00010773 0.00035653
6.6795e-05 5.1028e-05 -5.3285e-05 -7.3344e-06 0.00025094 0.00019034 -0.0046061 0.22133
-0.0036333 -0.0023326 -0.00094193 0.00085994
0.00021425 0.00016193 7.3243e-06 0.00013059 -0.00037225 0.00060983 -0.0036513 -0.0023955
-0.14681 0.26215 -0.00084915 -0.0050225
0.00025097 -4.9341e-05 0.0001571 0.00026842 -0.00018575 0.00030484 -0.0010315 0.00088563
-0.0010183 -0.0051088 -0.13296 0.27823
6140000000 -0.14032 0.21155 -0.0035756 -0.00070676 0.0015066 0.0022115 5.4178e-05 2.247e-05
5.8223e-05 -4.7947e-05 0.00044236 -6.1579e-05
-0.0035615 -0.00069763 0.15378 0.31968 -0.0024363 0.0052585 1.201e-05 8.7925e-05
0.00041308 4.3841e-05 0.00024807 0.0001555
0.001566 0.0021835 -0.0023309 0.0052861 -0.19071 0.20642 0.0003084 -0.00011672
0.00010335 0.00064407 -2.0333e-05 0.00059879
6.2989e-05 8.3839e-06 -2.5006e-06 5.4916e-05 0.0003132 -9.6352e-05 0.0071739 0.21381
-0.0046069 -0.001566 -0.00053617 0.0014084
4.1056e-05 -8.9288e-05 0.0002871 9.8613e-06 8.865e-05 0.00064518 -0.0046293 -0.001464
-0.12855 0.28363 -0.0027785 -0.0044056
0.00046667 -0.00013677 0.00029083 0.0001039 2.0817e-05 0.00057255 -0.00040639 0.0014414
-0.002657 -0.004411 -0.095316 0.27861
6200000000 -0.12371 0.21781 -0.0029662 -0.00019819 0.0021238 0.0013788 8.9407e-05 0.00032884
-0.00023835 0.00011247 -4.1254e-05 -0.00028503
-0.0029466 -0.00020592 0.18326 0.3191 -0.0010263 0.0052723 4.9749e-05 0.00019365
4.6573e-05 3.1538e-05 0.00017764 6.0995e-05
0.0021463 0.00133 -0.00092878 0.0053377 -0.17093 0.22132 0.00014811 -0.00029602
0.00055864 0.00012096 0.00024783 0.00025338
0.00012034 0.00035558 6.6839e-05 0.00021172 0.00015713 -0.00030907 0.021653 0.22236
-0.0044492 -0.00017016 0.00019218 0.0013823
-0.00020089 8.3864e-05 6.4672e-05 -2.2811e-05 0.00063993 2.6009e-05 -0.0044477 -0.00019052
-0.11552 0.29119 -0.0030848 -0.0038409
-8.1687e-05 -0.00026617 0.00013741 6.6235e-05 0.00019129 0.00022317 6.273e-05 0.0012898
-0.0033235 -0.003875 -0.08121 0.28895
6260000000 -0.1098 0.2309 -0.0031076 0.00078622 0.0020479 0.0007711 0.00025153 -7.0905e-05
0.00011359 0.00032421 -9.6633e-05 1.6093e-05
-0.0031061 0.00079793 0.19959 0.30365 -0.00020851 0.0053541 2.6759e-05 -6.6718e-05
-2.0425e-05 -0.00011411 0.00024937 0.00017381
0.002082 0.00073363 -8.9145e-05 0.0054048 -0.15069 0.24209 6.8514e-05 -3.5099e-05
0.000332 -0.00016315 0.00027618 0.00028928
0.00024781 -9.2009e-05 1.9488e-05 -9.2088e-05 5.3661e-05 -2.0863e-05 0.035941 0.21779
-0.0044118 0.0011045 0.00048444 0.0011545
8.0135e-05 0.00030391 -3.7225e-05 -5.4781e-05 0.00035778 -0.00010585 -0.004438 0.0012107
-0.090945 0.29123 -0.0042021 -0.0027297
-0.00010267 -2.6384e-05 0.00024579 0.00015332 0.00029281 0.00032009 0.00062848 0.0012553
-0.0039608 -0.00274 -0.036907 0.28902
6320000000 -0.094625 0.23572 -0.0025771 0.0013853 0.0022039 -0.00034003 3.2799e-05 0.00012718
-0.0003178 0.00048525 -0.00020419 0.00020625
-0.002575 0.0013704 0.22595 0.29594 0.0017401 0.0056592 5.5336e-05 9.4192e-05
2.1492e-05 -4.0399e-05 7.5227e-05 -0.00011469
0.0022306 -0.00038962 0.0018584 0.0056346 -0.13201 0.25282 -0.0001618 -0.00032348
0.00028755 -5.9426e-05 0.000414 0.00013572
4.7355e-05 0.00011745 7.5576e-05 8.6585e-05 -0.00016588 -0.00032194 0.03539 0.21992
-0.0039039 0.0020993 0.00086499 0.00090526
-0.00034382 0.00042745 -5.1718e-05 -8.1907e-05 0.0002839 -7.3755e-05 -0.0038457 0.0020352
-0.065748 0.30298 -0.0045703 -0.0016926
-0.0001905 0.00026807 1.8198e-05 -0.00012858 0.00045675 0.00011116 0.00073443 0.00078932
-0.004812 -0.0016357 -0.026535 0.28889
6380000000 -0.07531 0.24152 -0.0018971 0.0018226 0.0016614 -0.0005214 1.9529e-05 -2.3421e-05
0.00027878 0.00017263 5.6229e-05 5.3599e-05
-0.0019031 0.00181 0.24337 0.27669 0.0029953 0.0042301 -0.00011809 -6.1269e-05
-0.00020988 -0.0001543 -0.00014962 -0.00022196
0.0016599 -0.00054228 0.0030418 0.0041772 -0.10415 0.26884 -0.00013293 0.00015625
0.00043518 -3.7051e-06 0.00042283 0.00022175
3.4939e-05 -3.0406e-05 -0.00012324 -0.00010166 -0.00015197 0.00014113 0.056068 0.20938
-0.0032068 0.0031261 0.00084725 0.0006477
0.00030616 0.00014345 -0.0002369 -0.00017333 0.00043675 -6.4404e-05 -0.0032535 0.0032423
-0.045346 0.2949 -0.0051222 -8.4962e-05
8.129e-05 8.3459e-05 -0.00013986 -0.00026876 0.00037493 0.00029456 0.00098142 0.0008743
-0.0047888 -6.0566e-05 0.014051 0.29162
6440000000 -0.05436 0.25376 -0.00086808 0.002418 0.0017409 -0.0007953 0.0003627 -9.9679e-05
0.00034885 -0.00044175 -0.00028702 -0.0001649
-0.00086661 0.0023892 0.26304 0.26407 0.0032917 0.003064 0.00010337 -3.3772e-05
-0.00014824 -3.7954e-05 -0.00018049 -0.0003388
0.0017317 -0.00082414 0.0033509 0.0029979 -0.088237 0.28484 -0.00020505 0.00030763
-0.00027461 -4.681e-05 0.00038522 -0.00040092
0.00033315 -0.00011273 0.00011486 -3.4836e-05 -0.00020416 0.00025356 0.057814 0.20682
-0.0019045 0.0038911 0.00096846 0.00079588
0.00025758 -0.00039911 -0.00014976 -7.7855e-05 -0.00031715 -2.7716e-05 -0.0018825 0.0038883
-0.0042782 0.30198 -0.0045212 0.0012554
-0.00026039 -0.00016264 -0.00021876 -0.0003362 0.00043059 -0.00035518 0.00084669 0.00062371
-0.0046535 0.001136 0.024329 0.27667
6500000000 -0.03453 0.25468 -0.00015115 0.0019783 0.0013501 -0.001002 0.0002042 -3.9141e-05
0.00014176 4.3084e-05 -0.00010033 0.00028183
-0.00016555 0.0019693 0.28954 0.23819 0.0036178 0.0026281 0.00011621 3.9936e-05
0.00013417 0.00014567 0.00021071 -0.0001023
0.0013339 -0.0010057 0.0037013 0.0025236 -0.075533 0.28244 -2.7574e-05 -2.6521e-05
4.9826e-05 -0.00011781 -0.00013108 -0.00049401
0.00024343 -9.9539e-05 9.7652e-05 3.6486e-05 -2.2614e-05 -1.7055e-05 0.082482 0.2018
-0.00040308 0.0038647 0.0011162 0.0003214
0.00011007 -4.0719e-05 0.00014382 0.00017781 2.1727e-05 1.7572e-05 -0.00041977 0.003916
0.018011 0.30588 -0.0033649 0.0020529
-9.64e-05 0.00025011 0.00019258 -0.00011391 -0.00011249 -0.00045901 0.0010962 0.00045428
-0.0032362 0.002296 0.062698 0.28021
