# Supplementary material for: Early Detection of Alzheimer’s Disease via Machine Learning-Based Microwave Sensing: An Experimental Validation
Source: Sensors (Basel). 2025 Apr 25;25(9):2718. doi: 10.3390/s25092718 (PMC12074295; doi:10.3390/s25092718)
Supplement: Supplementary file 1 [file sensors-25-02718-s001.zip › measurements_paper_sensors/26 febbraio - PART1/set11 H/CSF_H_m1.s6p]

!Keysight Technologies,M9804A,MY58100912,A.14.10.03
!Date: Thursday, April 27, 2023 10:28:33
!Correction: S11(C  6-Port  ) 
!S12(C  6-Port  ) 
!S13(C  6-Port  ) 
!S14(C  6-Port  ) 
!S15(C  6-Port  ) 
!S16(C  6-Port  ) 
!S21(C  6-Port  ) 
!S22(C  6-Port  ) 
!S23(C  6-Port  ) 
!S24(C  6-Port  ) 
!S25(C  6-Port  ) 
!S26(C  6-Port  ) 
!S31(C  6-Port  ) 
!S32(C  6-Port  ) 
!S33(C  6-Port  ) 
!S34(C  6-Port  ) 
!S35(C  6-Port  ) 
!S36(C  6-Port  ) 
!S41(C  6-Port  ) 
!S42(C  6-Port  ) 
!S43(C  6-Port  ) 
!S44(C  6-Port  ) 
!S45(C  6-Port  ) 
!S46(C  6-Port  ) 
!S51(C  6-Port  ) 
!S52(C  6-Port  ) 
!S53(C  6-Port  ) 
!S54(C  6-Port  ) 
!S55(C  6-Port  ) 
!S56(C  6-Port  ) 
!S61(C  6-Port  ) 
!S62(C  6-Port  ) 
!S63(C  6-Port  ) 
!S64(C  6-Port  ) 
!S65(C  6-Port  ) 
!S66(C  6-Port  ) 
!S6P File: Measurement: :
# Hz S  RI   R 50
500000000 -0.32824 -0.066066 -0.0091311 -0.0022612 -0.0083694 0.01116 -0.003789 0.011827
0.012931 0.0064014 -0.0047314 0.0089612
-0.0097938 -0.0019576 -0.40909 -0.07479 0.0089025 -0.010963 0.0013952 0.011556
0.0094496 0.0024339 0.0015885 0.013266
-0.0082423 0.011972 0.0089146 -0.010751 -0.25616 0.18912 0.0070048 0.0029045
-0.0021148 0.0073968 0.001355 0.011977
-0.0040859 0.011578 0.00095441 0.011635 0.007135 0.002887 -0.32685 0.040129
-0.018851 -0.0058543 0.016369 0.025738
0.013422 0.005209 0.0095136 0.0025579 -0.0021717 0.0073166 -0.01875 -0.0057599
-0.22083 -0.23056 -0.027841 0.003676
-0.0053602 0.0087207 0.0012949 0.013527 0.0016967 0.011946 0.016085 0.026013
-0.027628 0.0036712 -0.2608 -0.14709
560000000 -0.31645 0.10401 -0.021454 -0.067466 -0.00037457 0.011927 0.0053555 0.010496
0.010204 0.0040717 0.012144 0.0094193
-0.020674 -0.067328 -0.37109 0.088439 -0.040553 -0.038748 0.013087 0.0024769
-0.014066 -0.0050068 0.0038536 -0.0016508
-0.00068563 0.012603 -0.040911 -0.038901 -0.1834 0.23873 0.00037992 -0.0056691
0.017957 0.0055293 0.0083657 -0.0060391
0.0057403 0.011377 0.01347 0.0029109 0.0004557 -0.0053758 -0.30393 0.12937
0.0080426 -0.022686 0.0052173 -0.020764
0.010418 0.004116 -0.014666 -0.0054056 0.018336 0.0055431 0.0080676 -0.022699
-0.29959 -0.050552 0.012118 -0.049978
0.012229 0.010418 0.0036304 -0.0017807 0.0084807 -0.0058306 0.0053305 -0.021258
0.011912 -0.050033 -0.3294 0.005421
620000000 -0.27602 0.080454 -0.023371 0.0086858 0.0029514 0.0087902 0.0085732 -0.0044516
0.011767 -0.0002919 0.00053177 -0.001848
-0.023192 0.0086584 -0.39946 0.035402 -0.018972 -0.00057078 -0.0018212 -0.0020922
0.012133 -0.0050305 0.00057481 -0.0033305
0.0031453 0.0088116 -0.019086 -0.0003866 -0.15606 0.24829 -0.0013402 -0.0057157
-0.0040548 -0.0022867 0.0087373 -0.0033785
0.0082175 -0.0047875 -0.001882 -0.0019465 -0.0013395 -0.005672 -0.26213 0.13903
-0.038853 -0.020046 0.011209 0.027059
0.011463 0.00038769 0.012213 -0.0052831 -0.0037898 -0.0023201 -0.038784 -0.020048
-0.21766 -0.086908 -0.042089 0.013263
-0.00032752 -0.0014975 0.00030411 -0.0032044 0.0083856 -0.0031824 0.011321 0.027351
-0.042151 0.012987 -0.24489 -0.032576
680000000 -0.24199 0.1729 -0.025993 -0.016067 0.0046661 0.0056305 0.0014574 -0.0073812
-0.0015334 -0.011859 0.0050419 -0.0064266
-0.026133 -0.015906 -0.39061 0.13653 -0.033143 -0.0023985 -0.0016807 -0.00016642
-0.0014752 -0.0093015 -0.0011382 -0.0021178
0.004556 0.0055907 -0.033158 -0.0023879 -0.1094 0.27183 -0.00063576 0.00043767
-0.0017334 0.0010546 -0.002811 -0.0097175
0.0014661 -0.0071696 -0.0017487 -0.00039022 -0.00073635 0.00036854 -0.2197 0.19167
-0.022836 -0.0079051 -0.0088067 -0.01179
-0.0017994 -0.012034 -0.0014653 -0.0091897 -0.0016687 0.0010562 -0.022776 -0.0078009
-0.28129 0.015257 -0.0049838 -0.0082772
0.0057745 -0.0068537 -0.0012332 -0.0022155 -0.0026874 -0.0098857 -0.0087439 -0.011696
-0.0050964 -0.0082771 -0.26098 0.073229
740000000 -0.19635 0.16669 -0.041577 0.026284 0.013343 -0.0037702 -3.433e-05 -0.0038421
-0.0034752 -0.0023781 -0.0065404 0.0033909
-0.041427 0.026021 -0.33726 0.15683 -0.037604 0.034137 0.00032786 -0.0059321
-0.012094 0.0072671 -0.0014465 -0.0049744
0.013272 -0.0037041 -0.037667 0.034652 -0.075949 0.27307 -0.0016313 0.0033514
-0.0011356 -0.0053863 -0.0019904 0.00074792
-0.00016595 -0.0039327 0.00035003 -0.0058637 -0.0015951 0.0033998 -0.20361 0.19925
-0.042677 -0.010034 0.022404 0.016673
-0.0032863 -0.0012738 -0.012101 0.0076552 -0.0011655 -0.005528 -0.042738 -0.010142
-0.1802 0.049729 -0.043802 -0.0027615
-0.0064022 0.0029075 -0.0016132 -0.0055454 -0.0018403 0.00083206 0.022456 0.016486
-0.04371 -0.0028573 -0.25311 0.078491
800000000 -0.1671 0.21234 -0.023407 0.015829 0.0055795 -0.010222 -0.0046017 -0.0028143
-0.004414 0.0021439 0.0044393 0.00015632
-0.023341 0.015792 -0.34575 0.22805 -0.0092443 0.034515 -0.0022733 0.0019849
0.00016906 0.002283 0.00062356 0.0052722
0.0055054 -0.010115 -0.0091735 0.034615 -0.037271 0.29916 0.0010679 0.00089941
0.00011026 0.0033105 -0.0018727 0.00067477
-0.0044117 -0.0025023 -0.0021712 0.0020311 0.0011554 0.0009604 -0.17482 0.2267
-0.029204 0.012502 0.014324 -0.010658
-0.0045374 0.0015599 4.8146e-05 0.0022673 0.00013932 0.0033084 -0.02917 0.012668
-0.23256 0.072271 -0.018675 0.020552
0.0047065 0.00078396 0.00064613 0.0052344 -0.0018684 0.00062666 0.014407 -0.010739
-0.018647 0.020419 -0.2488 0.12906
860000000 -0.1337 0.23402 -0.019008 0.030503 -0.0032609 -0.0098478 -0.0021958 0.00083434
0.0041215 0.005173 -0.0034728 -0.0028799
-0.019152 0.030474 -0.29913 0.27291 0.0068885 0.034727 0.0001638 0.0021693
0.0040191 0.00015384 0.0036372 0.00027839
-0.0032744 -0.0098682 0.0069438 0.034653 0.01101 0.30965 -0.0005833 -0.00049885
0.0026254 -0.0016628 0.0015608 0.0043435
-0.0023218 0.00060858 6.1317e-05 0.0021908 -0.00061786 -0.00046457 -0.13902 0.23892
-0.018946 0.017341 -0.0062913 -0.0094455
0.0042966 0.0054705 0.0037906 0.00011669 0.0025202 -0.0016964 -0.018938 0.017359
-0.17905 0.13264 -0.026483 0.015831
-0.0038724 -0.0032008 0.0035415 7.6084e-05 0.0015151 0.0043497 -0.0063128 -0.0094004
-0.026486 0.015844 -0.19806 0.17668
920000000 -0.11073 0.2581 0.0038268 0.039723 -0.0093117 -0.0043029 -0.0020087 0.0017317
0.00044407 0.0018225 0.0027708 -0.0011368
0.0037465 0.039719 -0.27186 0.29533 0.027725 0.023491 0.001211 0.0010335
0.0073197 7.9701e-05 0.0036547 -0.0028341
-0.0092431 -0.0042227 0.027965 0.023379 0.057701 0.31178 0.0016666 -5.3327e-05
0.00066412 -0.00014402 0.00097771 -0.0012469
-0.0019093 0.0018983 0.0013571 0.0011262 0.0016531 -5.7061e-05 -0.11488 0.25622
-0.012708 0.030695 0.003964 -0.0062929
0.00023806 0.0018274 0.0071254 2.3521e-05 0.00059704 -0.00015836 -0.012693 0.030754
-0.17037 0.13752 -0.0034876 0.028858
0.0027862 -0.0013562 0.0038793 -0.0028601 0.00099258 -0.0012168 0.0040118 -0.0063831
-0.0034858 0.028765 -0.20857 0.19042
980000000 -0.064281 0.28023 0.016238 0.031259 -0.0091914 0.0047989 0.0020366 0.003791
0.0037501 -0.0014825 -0.0035709 -0.0028561
0.016235 0.031201 -0.21964 0.33265 0.03302 0.0057885 0.0019238 -0.00024664
0.001576 -0.0060204 -0.00070547 -0.0026563
-0.0092176 0.0048433 0.033105 0.0056925 0.10415 0.3062 0.00054095 -0.0010962
0.00026666 -0.0016227 0.0015415 -0.00037409
0.002001 0.0037133 0.0018959 -0.00023753 0.00048487 -0.0010695 -0.076509 0.268
0.0062804 0.030369 -0.0096658 -0.0078868
0.0038883 -0.0013393 0.0016351 -0.0059077 0.00031189 -0.0016875 0.0063686 0.03039
-0.14033 0.17333 0.004321 0.021083
-0.0034397 -0.0028673 -0.00071891 -0.0026254 0.0015235 -0.00039905 -0.0096688 -0.0078324
0.0043759 0.021096 -0.16676 0.23968
1040000000 -0.023319 0.29033 0.033046 0.020552 -0.00082102 0.0075452 0.0025111 0.00066127
0.00060628 -0.0035194 -0.00022172 -0.0012825
0.03308 0.020508 -0.18482 0.34701 0.029937 -0.013868 0.0013953 -0.001781
-0.0023941 -0.0022405 -0.0011101 -0.0028201
-0.00089785 0.0075174 0.029905 -0.014037 0.15023 0.29382 -0.00048223 -0.0013817
-0.001373 -0.00092037 -0.0004673 -0.001101
0.0026546 0.00071494 0.0014432 -0.0016614 -0.00046775 -0.00137 -0.049405 0.27812
0.017963 0.019676 -0.0021545 0.0016406
0.00058369 -0.003399 -0.0025872 -0.0023144 -0.0014386 -0.00082488 0.018032 0.019714
-0.10807 0.18294 0.013353 0.020442
-0.00019772 -0.0012822 -0.0011403 -0.0025408 -0.00045661 -0.0011622 -0.0021156 0.0015838
0.013293 0.020293 -0.14664 0.26026
1100000000 0.021946 0.3005 0.03706 -0.00227 0.0036953 0.0040972 0.0025614 -0.0010684
-0.0023958 -0.0030335 -0.0039369 -0.00026737
0.03705 -0.0022766 -0.14093 0.36686 0.015886 -0.027201 -4.83e-06 -0.0017663
-0.0032524 -0.00085149 -0.0035243 -0.00062702
0.003746 0.004039 0.015814 -0.027337 0.19659 0.27492 -0.0017218 0.00029971
-0.0016329 0.00053712 -0.0010672 -0.00060908
0.0024234 -0.0011283 -4.6937e-05 -0.0018052 -0.0017226 0.0002796 -0.0089518 0.28336
0.024259 0.0069046 -0.0024043 0.00015458
-0.0022452 -0.003152 -0.0031469 -0.00079018 -0.0016004 0.00050091 0.024291 0.0068597
-0.089377 0.19913 0.019378 0.010448
-0.004083 -0.00014869 -0.0036431 -0.00066289 -0.0010971 -0.00060457 -0.0024005 0.00020599
0.019333 0.010515 -0.10112 0.29258
1160000000 0.073054 0.29743 0.025784 -0.019656 0.0036465 -0.00086352 -0.00023296 -0.002612
-0.0041389 -0.00094588 -0.001133 0.0043275
0.025772 -0.019702 -0.097263 0.37149 -0.0028924 -0.028679 -0.0015571 -0.0015076
-0.0025739 0.002348 -0.001697 0.0018521
0.0035838 -0.00086001 -0.0029941 -0.028666 0.24001 0.24557 -0.00061462 0.0015856
-0.0004829 0.0016721 -0.0011383 0.00011541
-0.00015901 -0.0025511 -0.001554 -0.0014907 -0.00063049 0.0015616 0.030229 0.28055
0.021692 -0.009078 -0.0033935 0.0051934
-0.0042626 -0.00098023 -0.0026254 0.0023307 -0.0004653 0.0016772 0.021721 -0.0090896
-0.053775 0.21025 0.019483 0.0015871
-0.0011854 0.0042204 -0.0015676 0.0018239 -0.001019 5.3604e-05 -0.0034053 0.005146
0.019477 0.0015692 -0.054524 0.29625
1220000000 0.11678 0.28881 0.012768 -0.029925 -0.0010838 -0.0017634 1.5691e-05 -0.00098204
-0.0026814 0.0024157 0.0010698 0.0018373
0.012817 -0.029855 -0.053202 0.38618 -0.01613 -0.021264 -0.0024005 0.00043767
-2.7556e-05 0.0029247 -0.00087523 0.0017966
-0.0011036 -0.0018051 -0.016251 -0.021251 0.28008 0.20807 0.00081689 0.0013886
0.00051708 0.0010213 0.00018362 0.00060866
-0.0001133 -0.00095282 -0.0024488 0.00047412 0.00083092 0.0014047 0.069683 0.2727
0.011285 -0.015874 0.0024107 0.0016296
-0.0026641 0.0023021 3.4864e-05 0.0029059 0.00051207 0.001032 0.01125 -0.015888
-0.03156 0.22167 0.015229 -0.012077
0.0011413 0.0019975 -0.00083496 0.0018159 0.00018865 0.000616 0.002377 0.0016623
0.015247 -0.012071 -0.023904 0.31506
1280000000 0.16747 0.26906 -0.0060805 -0.029426 -0.0020729 0.0013572 -0.0010205 -0.0018681
-0.00099703 0.0031618 0.0025312 0.0012673
-0.0060664 -0.029467 -0.0067582 0.37816 -0.023247 -0.0085939 -0.0008378 0.0013567
0.0015292 0.0017222 0.0005332 0.0021056
-0.0021089 0.0013293 -0.023342 -0.0085233 0.31217 0.16491 0.0013111 -8.9721e-05
0.0010432 0.00041329 0.000257 0.00041776
-0.00097776 -0.0019045 -0.00082712 0.0012958 0.0013109 -8.8776e-05 0.10632 0.25677
0.0023815 -0.018577 8.4752e-06 -1.5996e-05
-0.00094821 0.0032775 0.001478 0.0017186 0.0010156 0.00042282 0.0023589 -0.018587
0.0057677 0.22668 0.0044468 -0.014813
0.0024994 0.0012428 0.00054499 0.0021612 0.00026122 0.00041467 5.0292e-06 -7.121e-05
0.0044864 -0.014871 0.024172 0.31825
1340000000 0.20477 0.23755 -0.01636 -0.020638 -5.5067e-06 0.0039974 -0.0017009 -0.00079126
0.0015683 0.0027293 0.0016646 -0.0013104
-0.0163 -0.02065 0.032141 0.37163 -0.020804 0.0038258 -0.00025621 0.0018914
0.0017341 0.00091799 0.0011886 0.00085076
5.5538e-05 0.0040188 -0.020807 0.0039269 0.33573 0.11738 0.00075129 -0.00081196
0.00054097 -0.00047647 0.00010031 0.00021752
-0.0017258 -0.00074489 -0.00024352 0.0019225 0.00075562 -0.000813 0.13924 0.23752
-0.0068407 -0.01637 0.001159 0.00015706
0.0015003 0.0026643 0.0016732 0.00088176 0.0005678 -0.00050123 -0.0068768 -0.016373
0.034891 0.22469 -0.0022344 -0.013993
0.0017417 -0.0013312 0.001169 0.00079935 0.0001033 0.00023024 0.0012022 0.00016132
-0.0022586 -0.014014 0.061923 0.31541
1400000000 0.23943 0.20115 -0.023351 -0.0094736 0.0043733 0.0031932 -0.002123 0.00065175
0.0024775 0.00085932 0.00034623 -0.0012123
-0.023353 -0.0094503 0.070744 0.36 -0.014454 0.011832 0.0011869 0.0014051
0.001186 -0.00050481 0.0010998 0.00030385
0.0044153 0.0032101 -0.014411 0.011949 0.35012 0.06291 -8.7974e-06 -0.0011722
0.00014127 -7.2377e-05 0.00033131 0.00026971
-0.00205 0.00061148 0.0011724 0.0013906 -1.0416e-05 -0.0011718 0.16932 0.20938
-0.013095 -0.010313 -0.00093389 -0.00065956
0.0025365 0.00093943 0.0011998 -0.00056301 0.00013261 -9.5046e-05 -0.013132 -0.010302
0.068222 0.22262 -0.0089314 -0.0094409
0.00038253 -0.0012972 0.0010972 0.00031016 0.00036029 0.00027704 -0.00095449 -0.00065507
-0.0088636 -0.0094308 0.10775 0.30635
1460000000 0.26328 0.15849 -0.021093 0.0031861 0.004932 -0.0013929 -0.0015768 0.001616
0.0021735 -0.00043025 -0.00021643 -0.00086397
-0.021087 0.0031362 0.10527 0.33882 -0.0057126 0.01461 0.0015879 0.00034244
0.001144 -0.0012135 0.0012865 -0.00055414
0.0049506 -0.0014065 -0.0056886 0.01465 0.35659 0.0075165 -0.000923 -0.0010471
0.00024654 -0.00026029 0.00057177 -0.00025297
-0.0015752 0.0016151 0.0016076 0.00031165 -0.00091082 -0.0010559 0.19637 0.18087
-0.014497 -0.0043861 -0.0011625 0.0017858
0.0021062 -0.00043363 0.0011125 -0.001172 0.00030576 -0.00031264 -0.014511 -0.0043456
0.09744 0.21058 -0.011149 -0.0038074
-0.00024255 -0.00086318 0.0012453 -0.00058455 0.00056736 -0.00023524 -0.0012182 0.0017654
-0.011247 -0.0038377 0.14107 0.28644
1520000000 0.27695 0.11821 -0.016116 0.0092853 0.0030589 -0.0035639 1.2386e-05 0.0025982
0.002253 -0.001732 -0.0011072 -0.00015624
-0.016117 0.0092242 0.13981 0.3258 0.0016035 0.012262 0.0016985 -0.00063028
0.00025675 -0.0010886 0.00038693 -0.00095341
0.0031041 -0.0035897 0.0016941 0.012282 0.34912 -0.049385 -0.00071043 -0.00042893
0.00071795 -0.00084496 8.129e-05 -9.4433e-05
6.4591e-05 0.0025912 0.0016978 -0.00062975 -0.00070761 -0.00042246 0.22078 0.14313
-0.014918 0.00096222 0.0010843 0.0020308
0.002275 -0.0017981 0.00026941 -0.001107 0.00071456 -0.00083445 -0.014919 0.00098965
0.12544 0.19997 -0.011609 0.00054676
-0.0010698 -0.00017042 0.00037901 -0.0009448 0.00010796 -0.00012063 0.0011135 0.002021
-0.011577 0.00055376 0.17534 0.26846
1580000000 0.28804 0.072729 -0.0097077 0.013302 -0.00096403 -0.0043458 0.0014324 0.0018669
-0.00019489 -0.0022394 -0.00030777 0.00030994
-0.0096932 0.01328 0.16814 0.30115 0.0050225 0.0073083 0.00061904 -0.0015128
-0.00045125 -0.0012433 -0.00020344 -0.00072588
-0.00099473 -0.0043152 0.0050232 0.0073007 0.32852 -0.10747 -0.0015285 0.00011466
-0.00036651 -0.0013152 0.00022562 -0.00051935
0.0014156 0.0018749 0.0005893 -0.0015085 -0.0015254 0.00011289 0.23581 0.10362
-0.012176 0.0063652 0.0019155 0.00097778
-0.00023237 -0.0022048 -0.00045851 -0.0012368 -0.00033319 -0.0013172 -0.012201 0.0064131
0.15063 0.18486 -0.0095957 0.0066887
-0.00026691 0.00026831 -0.00020905 -0.00070917 0.00022406 -0.00052657 0.0019058 0.0010091
-0.0096775 0.0066646 0.20883 0.24251
1640000000 0.29171 0.032091 -0.0026187 0.012782 -0.0026006 -0.002087 0.0027226 0.0011383
-0.00050117 -0.0016931 -0.00047736 0.00045928
-0.002657 0.01279 0.19808 0.27731 0.0053102 0.0026022 -0.00041111 -0.0018464
-0.0010068 -0.00062501 -0.00046083 -0.00065506
-0.0026188 -0.0021146 0.0053373 0.0025984 0.29865 -0.15611 -0.00078072 0.0012308
-0.0010515 -0.0011445 -0.00012982 -0.00032439
0.0027024 0.0010948 -0.00045398 -0.0018375 -0.00080687 0.0012441 0.2492 0.054457
-0.0083919 0.0081181 0.0023822 -0.00043292
-0.00058588 -0.0016847 -0.0010416 -0.00057426 -0.0010223 -0.0011282 -0.0083561 0.0081396
0.17405 0.16419 -0.0051089 0.0089156
-0.00036651 0.00044609 -0.00040392 -0.00063809 -0.00012542 -0.00031747 0.0024079 -0.00046058
-0.0050424 0.0089218 0.23484 0.21254
1700000000 0.28673 -0.013009 0.0012284 0.01043 -0.0030512 0.0003754 0.0031786 -0.0011759
-0.0020963 -0.00067459 0.00049825 0.00046239
0.0012621 0.010421 0.21758 0.24588 0.0028823 4.9935e-05 -0.0014203 -0.00074851
-0.00088999 -6.8078e-05 -0.00081164 -0.00046176
-0.0030324 0.00036208 0.0028543 2.6179e-05 0.25501 -0.19464 3.0052e-05 0.0016804
-0.0020195 -0.00030548 -0.00030949 -0.00085869
0.0031667 -0.0011562 -0.0014098 -0.00073519 5.0542e-05 0.0016753 0.24669 0.0036636
-0.0056874 0.0095227 0.0017576 -0.0019101
-0.0021274 -0.00067991 -0.00089936 -4.4981e-05 -0.0020195 -0.00030917 -0.0056945 0.0095448
0.19386 0.14702 -0.00050757 0.0095208
0.000554 0.0004668 -0.00083425 -0.00044759 -0.00033297 -0.00085784 0.0017426 -0.00189
-0.00051264 0.0094935 0.25288 0.17914
1760000000 0.27604 -0.06218 0.0041855 0.007348 -0.0019518 0.0010633 0.0014191 -0.0034415
-0.0011788 0.00055135 0.00033979 -0.00052101
0.0041636 0.0073401 0.24379 0.20625 0.00035018 -0.0013656 -0.001248 -1.735e-05
-0.0011569 0.0010205 -0.00044547 0.00036753
-0.0019151 0.001053 0.00034595 -0.0013532 0.20607 -0.22643 0.0011178 0.0014436
-0.0012777 0.0014031 -0.0010907 -0.00062652
0.0014227 -0.0034769 -0.001254 -2.1451e-07 0.0011582 0.0014497 0.23777 -0.048996
-0.0017149 0.0093008 -8.0501e-05 -0.0022977
-0.0012091 0.00052492 -0.0011084 0.0010209 -0.0012478 0.0014016 -0.0016585 0.0092956
0.21076 0.11491 0.0033962 0.0071958
0.00039574 -0.00052896 -0.00046205 0.00034854 -0.001119 -0.00067744 -5.2157e-05 -0.0023137
0.0033916 0.0072004 0.26608 0.14188
1820000000 0.25308 -0.10023 0.0049333 0.0036075 0.0002096 0.0021299 -0.00083891 -0.0030539
-0.0012337 0.00080681 -1.9199e-05 -0.00018622
0.0049148 0.0035727 0.25491 0.17676 -0.0016906 0.00018986 -0.0015582 0.00094567
2.7238e-05 0.0012645 -0.00064458 0.00041037
0.00025954 0.0021298 -0.0016853 0.00022773 0.1565 -0.24086 0.0016549 0.0006798
-0.00039894 0.0023027 -0.0016666 7.6145e-05
-0.00082412 -0.003099 -0.0015602 0.00094885 0.0016368 0.00068466 0.20769 -0.096766
0.00029252 0.0079638 -0.0014756 -0.0016001
-0.0012013 0.00090341 2.2835e-05 0.0012736 -0.00039292 0.0023119 0.00027071 0.0079579
0.23106 0.0885 0.004649 0.0038875
1.4177e-05 -0.00017112 -0.00066275 0.00042232 -0.0016975 7.7235e-05 -0.0014757 -0.0015679
0.0046611 0.0039077 0.27007 0.1072
1880000000 0.21851 -0.14173 0.0029622 0.00099666 -0.00023085 0.0020334 -0.0028428 -0.0023622
-0.00020524 0.0017192 0.00040326 -0.00068128
0.0029638 0.0010006 0.25956 0.12997 -0.0035551 0.0028771 -0.00032394 0.0018513
0.00065008 0.0013198 8.4999e-05 0.00097228
-0.00027547 0.0020684 -0.0035271 0.0028378 0.105 -0.24892 0.0021305 -0.0011988
0.0015642 0.0020407 -0.0010078 0.0013397
-0.0029227 -0.0023902 -0.00031979 0.0018535 0.0021381 -0.0012079 0.16641 -0.13745
0.0015574 0.005827 -0.0021413 0.00024076
-0.00035884 0.0017453 0.0006609 0.0013162 0.0015603 0.0020563 0.0016129 0.0058265
0.23777 0.058244 0.0051857 0.0019309
0.00036836 -0.00065368 9.3248e-05 0.00093673 -0.00098487 0.0013489 -0.0021345 0.00021242
0.005188 0.001898 0.27137 0.072965
1940000000 0.17941 -0.16787 0.00083074 -0.0011621 0.0016628 0.0016574 -0.0040001 0.0002339
0.0011156 0.00095766 -0.00065526 -0.0006957
0.00079302 -0.0011271 0.26087 0.098877 -0.0016534 0.0055978 0.0010088 0.0015003
0.0020047 0.00031801 0.00089588 0.00022518
0.0017181 0.0017064 -0.0016079 0.0056343 0.061069 -0.24041 0.00049337 -0.0024801
0.0023924 0.00034532 0.00019672 0.0015531
-0.0038482 0.00024441 0.0010562 0.0014259 0.00050697 -0.002407 0.11325 -0.16806
0.0010201 0.0038491 -0.0013511 0.0012905
0.0012704 0.00092625 0.002002 0.0002731 0.0024106 0.00036665 0.00099398 0.0038271
0.24379 0.021466 0.0042653 -0.0018951
-0.00073596 -0.00066884 0.00091384 0.00019437 0.00015637 0.0015569 -0.0013753 0.0013751
0.0042243 -0.0018639 0.26169 0.037598
2000000000 0.13385 -0.1833 -0.0030101 0.0006107 0.0027337 0.0011577 -0.0025151 0.0037329
0.0009048 0.00045273 -0.0009549 0.00047546
-0.0029409 0.00058524 0.24776 0.063471 -0.00029508 0.0075536 0.0017761 0.00034627
0.0011336 -0.001413 0.00038499 0.00011366
0.002837 0.0010588 -0.00021326 0.0076055 0.020663 -0.22664 -0.001586 -0.001511
0.0020057 -0.0010596 0.0014472 0.001546
-0.0025878 0.003729 0.0017263 0.00036729 -0.0015606 -0.0015048 0.059579 -0.17772
-0.00075448 0.0031719 -4.3327e-05 0.001997
0.00088958 0.00045865 0.0011455 -0.0013953 0.0020067 -0.0010611 -0.00072784 0.0031847
0.24199 -0.012176 0.00099502 -0.0029528
-0.00091854 0.00037991 0.00045464 0.00015928 0.0014755 0.00149 5.1074e-05 0.0019574
0.0010174 -0.0029221 0.2494 0.0096793
2060000000 0.086306 -0.19114 -0.0041667 0.0026899 0.002703 -0.00067227 0.00077746 0.0035232
0.0017244 -0.00053832 -0.00033254 0.0011736
-0.0041086 0.002676 0.23413 0.034334 0.0045738 0.0084513 0.0011903 -0.00062793
0.00052066 -0.0015375 0.0006355 -0.00013524
0.0027606 -0.00064341 0.0046052 0.0083895 -0.012683 -0.209 -0.0017332 0.00033099
0.00072292 -0.0023415 0.002941 0.00036546
0.00089506 0.0034968 0.0012034 -0.00063548 -0.0017157 0.00039566 0.0079009 -0.17408
-0.0017161 0.00468 0.00096077 0.00090749
0.0017713 -0.00058345 0.00046526 -0.0014783 0.00068291 -0.0023225 -0.0017304 0.0046889
0.22835 -0.050588 -0.00075553 -0.0041707
-0.00030743 0.0013055 0.00058612 -0.00015184 0.002849 0.00033547 0.00099765 0.00095938
-0.00074404 -0.0041293 0.23452 -0.015524
2120000000 0.041704 -0.18181 -0.0035694 0.0060155 0.0023121 -0.0027124 0.0031433 0.0020486
0.00081331 -0.0014921 0.00098595 0.00025204
-0.0035231 0.0059701 0.21388 0.011713 0.0070406 0.0044902 0.0010898 -0.0012058
-0.0014614 -0.0017642 -3.9717e-05 -0.0010725
0.0023609 -0.0027282 0.0070802 0.0044685 -0.040605 -0.19142 -0.00067594 0.0018172
-0.0016465 -0.0015805 0.00064783 -0.0021884
0.0030714 0.0020376 0.0010971 -0.0012149 -0.00063149 0.0017626 -0.040159 -0.15622
-0.0019048 0.0065312 0.0015142 0.0010165
0.00072273 -0.0014305 -0.001423 -0.0017735 -0.0016461 -0.0015549 -0.001937 0.0065217
0.2139 -0.084422 -0.0050281 -0.0023335
0.00090631 0.00025511 -4.0742e-06 -0.0010598 0.0006654 -0.0021754 0.001599 0.00098702
-0.005002 -0.0023215 0.21447 -0.0304
2180000000 0.00168 -0.16959 -0.0022348 0.0093996 0.00046022 -0.0021964 0.0030408 -0.00059729
0.00022698 -0.0014538 0.0011633 0.00028396
-0.0022114 0.0094667 0.1947 -0.0071102 0.0079511 0.0038279 -0.00096417 -0.001638
-0.0021103 0.00085498 -0.00011781 0.0002545
0.00046244 -0.0020945 0.0079459 0.0037656 -0.061771 -0.16846 0.0012002 0.0017849
-0.0010803 -0.00019633 0.00033432 -0.0018802
0.003183 -0.00056312 -0.0010089 -0.0016387 0.0012535 0.0017824 -0.076145 -0.13113
-0.00057779 0.0093434 0.0020473 0.00011954
0.00032175 -0.001427 -0.0021072 0.00092639 -0.0010546 -0.00017627 -0.00057511 0.0093306
0.18711 -0.11534 -0.0054042 0.0016874
0.0014205 0.00026785 -5.7534e-05 0.00025309 0.00038727 -0.0018884 0.002004 0.00014401
-0.00542 0.0016823 0.19856 -0.045834
2240000000 -0.027595 -0.14487 0.0018646 0.010901 -0.00053347 -0.002917 0.0016401 -0.0023754
-0.0020361 -0.00091385 0.00090676 -0.0020166
0.0018729 0.010853 0.17449 -0.011782 0.0086183 4.6366e-05 -0.00085842 -0.00036966
-0.00049505 0.0011344 -0.00057404 -0.00060027
-0.00048845 -0.0028903 0.0087241 -6.1972e-05 -0.07936 -0.144 0.0020324 -0.001487
-0.0011804 0.00022231 -0.0021654 -0.0014965
0.0016767 -0.0023656 -0.00082439 -0.00037895 0.0019686 -0.0014829 -0.1103 -0.10179
0.0017591 0.010876 0.0014332 -0.00080039
-0.0021696 -0.00093037 -0.000428 0.0010334 -0.0012335 0.00022888 0.0017513 0.010923
0.15779 -0.13208 -0.0054626 0.003867
0.00058058 -0.0018662 -0.0005368 -0.00057599 -0.0021674 -0.0015514 0.0014714 -0.00081829
-0.0054407 0.0038677 0.1743 -0.055763
2300000000 -0.054086 -0.11849 0.0072944 0.0091513 -0.0011559 -0.0020431 -0.00060651 -0.001304
-0.0014587 0.00081344 -0.0011953 -0.00057359
0.0072474 0.0092175 0.15577 -0.021298 0.0086447 -0.0021477 -0.00098888 0.00077311
-0.00030835 0.0016057 -0.00016798 0.00094797
-0.00119 -0.0018952 0.0085629 -0.0021304 -0.090673 -0.12051 -8.8923e-05 -0.0018722
4.0545e-05 0.0020283 -0.0019425 0.00053298
-0.0005325 -0.0014298 -0.00095297 0.00066224 -9.3532e-05 -0.0018756 -0.12962 -0.067102
0.0059141 0.011115 0.0005658 -0.0021186
-0.0014303 0.00089859 -0.00035254 0.0016054 3.0365e-05 0.0019739 0.0059565 0.01111
0.12318 -0.15251 -0.0032361 0.0070227
-0.001113 -0.00062763 -9.6978e-05 0.00095714 -0.0020431 0.00057281 0.00059907 -0.0021431
-0.0031746 0.0070128 0.15983 -0.057491
2360000000 -0.071641 -0.087588 0.010341 0.0085617 -0.0012429 -0.0016125 -0.0016851 -0.00081985
-0.00051245 0.0012293 -0.0016651 -0.00033631
0.010353 0.0085482 0.1456 -0.021588 0.0081378 -0.0051257 -0.00063841 0.0010705
0.0019106 0.00053101 5.9669e-05 2.5201e-05
-0.0013241 -0.0015659 0.008082 -0.0052113 -0.10218 -0.098919 -0.0027212 -0.0011294
0.0010681 -2.4195e-05 -0.0010675 0.0017084
-0.0016815 -0.00083844 -0.00056017 0.0010928 -0.0027068 -0.0011217 -0.14773 -0.035504
0.010492 0.0099954 0.0010181 -0.0021414
-0.0005976 0.0012401 0.0019211 0.00049808 0.0011135 -8.8122e-06 0.010493 0.0099886
0.093384 -0.1532 0.00014017 0.007864
-0.0016228 -0.00031894 2.4907e-06 -1.2918e-06 -0.00095144 0.0016995 0.0010559 -0.0021429
3.3911e-05 0.0078951 0.13652 -0.061893
2420000000 -0.079501 -0.059018 0.013997 0.0029596 -0.0032314 -0.0011795 -0.00096213 0.00071509
0.0012901 0.0015491 -0.001327 0.0015855
0.013998 0.0030702 0.12966 -0.021339 0.0045176 -0.0070225 0.0014037 0.0010409
0.00091697 -0.0013389 -5.579e-05 -0.00011995
-0.0032184 -0.0011729 0.0044624 -0.0070236 -0.1141 -0.077567 -0.0022649 0.0015087
-7.4789e-05 -0.00028449 0.00016252 0.0030785
-0.0010324 0.00068759 0.0013997 0.0010752 -0.0023036 0.0014806 -0.15524 0.0088188
0.014617 0.0078272 -0.000111 -0.002577
0.0012167 0.0014485 0.00086756 -0.0014561 -0.00011751 -0.00034142 0.01465 0.0077689
0.059381 -0.15104 0.0012837 0.0086147
-0.0011908 0.0016393 5.3096e-05 -7.0138e-05 0.00022217 0.0031255 -0.00012157 -0.0025973
0.0013483 0.0085891 0.11757 -0.056204
2480000000 -0.080267 -0.030086 0.013944 -0.0024641 -0.0016416 9.9544e-05 -0.00051339 0.0014504
0.0017351 -0.00052383 0.00024663 0.0013758
0.013945 -0.0024391 0.13132 -0.02386 0.0025397 -0.0089127 0.0011212 8.9932e-05
-0.00047058 -0.0011311 -6.2327e-05 -0.00044034
-0.0015371 5.8891e-05 0.0024258 -0.008943 -0.11757 -0.058745 -0.00064111 0.0033199
-0.00040378 -0.00077393 0.0020413 0.00092276
-0.00055736 0.0014988 0.0011593 4.0008e-05 -0.00063501 0.0033511 -0.15782 0.043759
0.017873 0.00082048 -0.0016199 -0.0023526
0.0018442 -0.00043939 -0.00055954 -0.0011309 -0.00043302 -0.00076831 0.017911 0.00080404
0.028503 -0.14473 0.0040515 0.0078389
0.00020142 0.001512 3.7305e-06 -0.00034717 0.0019853 0.00088474 -0.001739 -0.0022861
0.0040625 0.0078135 0.098083 -0.053532
2540000000 -0.085425 -0.0015028 0.011603 -0.00615 -0.0023856 0.00082948 0.00075095 0.0007264
0.00023611 -0.001945 0.00083847 0.0015772
0.011753 -0.006127 0.11759 -0.014189 -0.0013976 -0.0078469 0.00070006 -0.0015095
-0.0017611 -0.00011606 -0.00063132 0.00030278
-0.0022694 0.00084859 -0.0013932 -0.0077931 -0.12467 -0.034406 0.0019965 0.00248
-0.0010327 4.4968e-05 0.0017358 -0.00070685
0.00068631 0.00084923 0.00068275 -0.0015277 0.0019202 0.0024648 -0.1574 0.084091
0.017702 -0.0056572 -0.0021992 -0.0020482
0.00020095 -0.0019241 -0.0016935 -0.00010998 -0.0010333 6.9112e-05 0.017734 -0.0057289
0.0043548 -0.12919 0.0069276 0.0058541
0.00094096 0.0016354 -0.00044883 0.00016203 0.0018087 -0.00071581 -0.002138 -0.0020745
0.0068645 0.0058405 0.081577 -0.038072
2600000000 -0.077467 0.022453 0.0085068 -0.0098019 -0.0013132 0.0026148 0.00067913 -0.00037625
-0.0013683 -0.0013777 0.0018243 0.00033172
0.0084605 -0.0097747 0.11334 -0.030581 -0.0034451 -0.0059644 -0.00041507 -0.00075728
-0.00023361 0.0015258 -0.00026354 0.00063975
-0.0013602 0.0026132 -0.0034802 -0.0059081 -0.12869 -0.010514 0.0031084 -1.3414e-05
-0.00029118 0.0013065 0.0013674 -0.0017378
0.00067482 -0.00031272 -0.00035852 -0.00079387 0.0031314 -3.1237e-05 -0.1425 0.11618
0.014527 -0.01226 -0.0031284 0.00017603
-0.0011756 -0.001286 -0.00028979 0.0015275 -0.00026741 0.0013483 0.014471 -0.012304
-0.022308 -0.11404 0.0087131 0.0059371
0.0017355 0.00027191 -0.0003766 0.0006345 0.0013326 -0.0016865 -0.0031134 0.00011144
0.0087633 0.0060774 0.075071 -0.023728
2660000000 -0.07351 0.047225 0.0045991 -0.011713 -0.00032202 0.00099114 8.8723e-05 -0.00011658
-0.0026765 0.00044239 0.0014881 -0.00062789
0.004594 -0.011634 0.11923 -0.026679 -0.0045939 -0.0043934 -0.0012549 -0.00038111
0.00020394 0.0018511 0.00040741 0.00094953
-0.00018921 0.00087913 -0.004714 -0.0043837 -0.12897 0.0098373 0.0020627 -0.0017322
0.00039599 0.00089463 -0.00098999 -0.0018037
2.404e-06 -5.5506e-05 -0.0012777 -0.00038737 0.002049 -0.0016939 -0.12531 0.14771
0.0078707 -0.016001 -0.0022954 0.00080436
-0.0027059 0.0005002 0.00027255 0.0017294 0.00043655 0.00088222 0.0077398 -0.016054
-0.040376 -0.099088 0.010277 0.0016256
0.0014174 -0.00056315 0.00049199 0.00089753 -0.00093455 -0.0018506 -0.0023426 0.00090702
0.010258 0.0015938 0.069348 -0.0041029
2720000000 -0.061709 0.06687 0.00035178 -0.011835 -0.00033525 0.0028216 -0.00029585 6.2677e-06
-0.0019672 0.0021541 0.00059411 -0.0016245
0.00029898 -0.011839 0.10555 -0.028871 -0.0050194 -0.0012169 -0.0014769 0.00047829
0.0017965 0.00053896 0.00088192 -0.00016178
-0.00040728 0.0027651 -0.0051312 -0.0011582 -0.12222 0.04025 0.00013983 -0.0024855
0.00029069 0.00035999 -0.0014654 0.00048369
-0.00033303 -5.9414e-05 -0.0015687 0.0004498 0.00017448 -0.002415 -0.092012 0.17893
0.0012269 -0.016994 -0.0019806 0.0022951
-0.0019543 0.002273 0.0017963 0.00062211 0.00028794 0.00041474 0.0011623 -0.016977
-0.055774 -0.073406 0.011729 -0.00057804
0.00047172 -0.0016432 0.00083374 -7.294e-05 -0.0014396 0.00041682 -0.0019263 0.0023735
0.011685 -0.00069516 0.074822 0.016795
2780000000 -0.048638 0.084656 -0.0043454 -0.010695 9.2851e-05 0.0011823 0.00051 -0.00027312
0.001287 0.0026151 -0.0007795 -0.0017986
-0.0042473 -0.010623 0.10371 -0.042172 -0.0041454 0.00023908 -0.00021194 0.0016283
0.0017494 -0.00091104 0.00010749 -0.0001941
9.4276e-05 0.0012846 -0.0041223 0.00027615 -0.12077 0.068873 -0.0019674 -0.0015735
0.00049789 -0.00050373 -0.00070077 0.00062878
0.00050228 -0.00027637 -0.00013657 0.0015916 -0.0020302 -0.001618 -0.063657 0.20052
-0.0055709 -0.014723 -0.00059073 0.0018907
0.0012832 0.0025945 0.0016306 -0.00095868 0.00058041 -0.00048559 -0.0055815 -0.014889
-0.069623 -0.0481 0.010093 -0.005239
-0.00075845 -0.0019154 0.00017105 -0.00025166 -0.0007829 0.00072393 -0.00061311 0.0018842
0.010149 -0.0053638 0.079119 0.033834
2840000000 -0.033934 0.10133 -0.007485 -0.0074691 0.001582 0.0019397 -8.3527e-05 -0.00024166
0.0014924 0.0010887 -0.0016014 0.00032224
-0.0075146 -0.0074743 0.1012 -0.034261 -0.0031948 0.0014156 0.00034918 0.00077882
-6.9948e-05 -0.0015865 -3.3209e-05 -9.5393e-06
0.0014516 0.0019766 -0.0032626 0.0015204 -0.1157 0.095601 -0.0013206 0.00030196
0.00029182 0.00027329 0.0010278 0.001136
-0.00010732 -0.00027957 0.00036475 0.0007786 -0.0012349 0.00021031 -0.027918 0.21784
-0.0095476 -0.010465 0.00016371 0.0012989
0.0013843 0.0010455 -0.00010501 -0.0014717 0.00036256 0.00029012 -0.0096864 -0.010338
-0.076823 -0.022512 0.00849 -0.0066526
-0.0015397 0.00036961 3.7173e-06 2.2441e-05 0.0011117 0.0012534 0.00016074 0.0012798
0.0083225 -0.0064428 0.093006 0.050973
2900000000 -0.019312 0.12048 -0.0089992 -0.0034009 0.0016432 5.0851e-05 0.00047738 -0.0007573
0.0021355 -0.0011769 -0.00079185 0.00021709
-0.0089356 -0.0033418 0.083703 -0.042651 -0.00096388 0.0027056 0.00085714 0.00037576
-0.00044151 -0.0013876 -0.00025661 0.00014476
0.0016609 8.867e-05 -0.00097198 0.0026994 -0.098098 0.1278 -0.00080415 -9.0804e-05
-0.00034939 -0.0011434 0.0016389 -0.00018917
0.00048435 -0.00076076 0.00084654 0.00037768 -0.000771 4.514e-05 0.0099016 0.22039
-0.011551 -0.0048575 0.0010677 0.0018666
0.0020802 -0.0011515 -0.00043888 -0.001297 -0.00033465 -0.0012168 -0.011529 -0.0048859
-0.076059 0.010401 0.0065505 -0.010086
-0.00083304 0.00019822 -0.0002217 1.6801e-05 0.0017028 -0.00030782 0.001 0.0018362
0.0066446 -0.01026 0.1085 0.055579
2960000000 0.00037058 0.1328 -0.0089274 0.00025144 0.00024719 0.0013537 -0.00068665 -0.00074999
-0.00014735 -0.0017988 -0.00090346 0.0005847
-0.0088754 0.00028796 0.09121 -0.042086 -0.00032451 0.0010486 0.00096959 -5.0101e-05
-0.0010986 -0.00077142 0.0006118 0.00032376
0.0002539 0.0013954 -0.00032585 0.0010452 -0.080893 0.15911 -0.00073561 0.00053288
-0.00069049 0.0006877 0.00030583 -0.0024328
-0.00065867 -0.00088594 0.00096146 4.3284e-05 -0.00066177 0.00047898 0.05082 0.22831
-0.011238 0.00031565 0.0014359 0.0007204
-0.00027678 -0.0018013 -0.0011344 -0.00077522 -0.00074831 0.00074327 -0.011242 0.00037901
-0.068968 0.038608 0.0017675 -0.01123
-0.00075047 0.00057916 0.00049548 0.00045095 3.9712e-05 -0.0024711 0.0014747 0.00063558
0.0016074 -0.011007 0.12704 0.067296
3020000000 0.019117 0.14833 -0.0066627 0.0037069 0.0012262 -0.00013986 -0.00091319 -0.00015028
-0.00077702 0.00044869 -0.00022046 0.00042219
-0.0066804 0.0036516 0.081032 -0.029985 -0.00016623 -0.00025254 0.00056239 -0.00087863
-0.0016432 0.00031897 0.00063073 -0.0002548
0.0013321 -0.00028327 -0.00021252 -0.00019299 -0.058437 0.18443 -0.00038268 0.00098239
0.00042575 0.00031837 -0.00098055 -0.0018369
-0.0010542 -4.777e-05 0.0004891 -0.00090298 -0.00045989 0.0010807 0.090624 0.2221
-0.0089505 0.0035994 0.00071313 0.00060208
-0.00070361 0.00051592 -0.0016378 0.00028049 0.00048878 0.00022604 -0.0089565 0.0037117
-0.054497 0.065426 -0.00086458 -0.010629
-0.00012489 0.00043863 0.00071282 -0.00018272 -0.00081723 -0.0016043 0.00069679 0.00053911
-0.00091024 -0.010576 0.14789 0.064446
3080000000 0.045818 0.1568 -0.0048413 0.0059308 0.0017168 -7.4552e-05 -0.00053185 6.7108e-05
-0.00019606 3.6882e-05 -1.3576e-05 0.00046069
-0.0048603 0.0059225 0.078121 -0.025805 -0.00047314 0.00031655 -9.0941e-05 -0.00036242
-0.00044251 0.00093773 -1.4225e-05 -0.00059404
0.0017147 0.00015591 -0.00034067 0.00023834 -0.022042 0.205 -0.00092571 0.0002089
0.00062211 0.00058214 -0.0021461 -0.0007501
-0.00065789 2.461e-06 -9.623e-05 -0.00036937 -0.00089375 9.0299e-05 0.12438 0.21349
-0.0054388 0.0069071 0.001963 0.00017256
-0.00039713 0.00026844 -0.00046215 0.0010447 0.00055855 0.00054526 -0.0053303 0.006747
-0.031287 0.094698 -0.005738 -0.0092193
-2.8643e-05 0.00041936 6.9418e-05 -0.00063372 -0.0020434 -0.00082674 0.0018195 0.00035062
-0.0056762 -0.0092695 0.16229 0.070989
3140000000 0.074308 0.16234 -0.0014427 0.0077402 0.002895 -0.0013476 -0.0011814 0.0011813
0.0015625 0.00071362 0.00030323 0.00010323
-0.0014774 0.0077381 0.073615 -0.026247 -0.0010707 -1.1822e-05 0.00073897 -0.00030077
-1.8641e-05 0.00092455 0.00048993 -0.0004235
0.0027403 -0.0014857 -0.0011838 6.9029e-05 0.018351 0.22679 0.00012493 0.0015873
0.0013131 -0.00074927 -0.0028402 0.00097376
-0.0011343 0.0010926 0.00061365 -0.00024606 0.00017985 0.0017188 0.1595 0.18998
-0.0013172 0.0075755 0.00097018 -0.0013195
0.001549 0.00065976 4.2631e-05 0.00098325 0.0012072 -0.00079686 -0.0013422 0.0077209
-0.017503 0.11425 -0.0068643 -0.0056644
0.0004416 -9.3934e-06 0.00037708 -0.00046772 -0.0030132 0.00092862 0.0011433 -0.0013585
-0.00696 -0.0058293 0.18639 0.063763
3200000000 0.10693 0.17245 0.0038471 0.0069828 0.00069114 -0.0029709 6.6086e-05 0.0017399
0.00033103 -0.0021186 0.00015924 0.00057192
0.0038608 0.0068888 0.084867 -0.025706 -0.0010184 0.00037358 -0.00047821 -0.0010774
0.00061086 0.0011191 -0.00036005 -0.00098915
0.00083851 -0.0028778 -0.0010465 0.00059692 0.063522 0.23183 0.0011271 0.00068144
-0.00034978 -0.0021635 -0.0014679 0.0022644
-2.4311e-05 0.0019215 -0.00048503 -0.0011114 0.0010886 0.00066108 0.18204 0.16702
0.0015445 0.0065332 0.00059067 -0.0014886
0.00044241 -0.0018637 0.00070418 0.0011165 -0.00021923 -0.0020739 0.0015952 0.0063947
0.018593 0.13157 -0.0091074 -0.0024432
0.00011016 0.00055711 -0.00035328 -0.00090917 -0.0014093 0.002382 0.00046247 -0.0015997
-0.0091851 -0.002212 0.20379 0.062591
3260000000 0.13814 0.16503 0.0043533 0.0034833 -0.00067129 -0.0026273 0.0011329 0.00083701
0.00024197 -0.0015924 -0.00013992 6.7675e-05
0.0042897 0.0035199 0.09191 -0.028605 -0.0018364 0.0020179 -0.00046456 -0.00015566
0.00070884 -0.00060675 -0.00085028 8.3582e-05
-0.00056159 -0.0025642 -0.0017423 0.0019778 0.11228 0.22812 0.00048031 -7.6228e-05
-0.00069695 -0.00084845 0.00013677 0.0022204
0.0012122 0.00071758 -0.00055694 -8.9586e-05 0.00048732 8.4146e-06 0.20799 0.12998
0.00415 0.0054828 -0.00062642 -0.0015687
7.3607e-05 -0.0016528 0.00073219 -0.00058685 -0.00072743 -0.00092417 0.0042049 0.0056082
0.041071 0.14144 -0.0071337 0.0025714
2.6728e-05 2.3761e-05 -0.00091076 0.00010573 0.00048761 0.0023519 -0.0006047 -0.0014845
-0.0068965 0.0026234 0.23288 0.053055
3320000000 0.16961 0.16084 0.0073202 0.0015191 -0.00046246 -0.0016843 0.00072432 0.00023457
-0.0017414 -0.0015366 0.00011157 -4.5375e-05
0.0073292 0.0015437 0.099748 -0.0239 0.00035015 0.0020877 -0.00033266 -0.00038618
-0.00010516 -0.00028379 -0.00058202 0.00038852
-0.00040181 -0.0017742 0.00035277 0.0021679 0.16081 0.22181 0.0003376 -0.00018214
-0.0015575 -0.00023805 0.00041706 0.0011155
0.00086254 0.00023072 -0.00036064 -0.0003708 0.00039031 -0.00022154 0.21842 0.10016
0.0050897 0.0022264 -0.0010049 -7.8146e-05
-0.0015411 -0.0013333 -0.00024761 -0.00032263 -0.0014762 -6.3426e-05 0.0050265 0.0021037
0.069525 0.14354 -0.0042089 0.0037895
-9.3964e-05 0.00015461 -0.00047238 0.00035081 0.00037584 0.00075331 -0.001028 4.8518e-05
-0.0041452 0.0037941 0.25025 0.039938
3380000000 0.20458 0.14337 0.0060447 -0.0020209 -0.00091714 0.00050915 0.0010997 0.00022958
-0.0014193 0.00098565 0.00025713 -0.00013095
0.0059884 -0.0020643 0.11047 -0.032707 -0.00011857 0.0030228 -0.0010642 -0.00047588
-0.00021285 8.1599e-05 -0.00079166 0.00054727
-0.0011332 0.00062246 -0.00011319 0.0029146 0.20284 0.19979 0.00052729 -0.0003035
-0.0015477 0.00064437 0.0013497 0.0013776
0.001086 0.00012984 -0.0010556 -0.00030076 0.00051438 -0.0001708 0.23324 0.066764
0.0065007 0.0015565 -0.00034071 0.0003868
-0.0014647 0.00076287 9.5354e-05 0.00015797 -0.0016541 0.00056496 0.0065417 0.0016215
0.10837 0.13496 -0.0007995 0.0053876
0.00013305 -9.1547e-05 -0.00097501 0.00056732 0.00090602 0.0017613 -0.00018219 0.00035502
-0.0010354 0.0052129 0.27978 0.020915
3440000000 0.2362 0.12375 0.0050131 -0.00413 -0.00069187 -0.0018081 0.00060447 -4.9927e-05
-0.0016071 0.0016149 0.0010699 0.00033234
0.0048885 -0.0040664 0.10359 -0.036568 0.0030679 0.0024184 -0.00087203 0.0011268
0.00027791 0.00035895 0.00017076 0.00064022
-0.00054644 -0.0016611 0.0030876 0.0023999 0.24167 0.17275 -0.00013126 -0.00037664
-0.0001924 0.0013581 0.0011469 0.00076619
0.00064587 6.1451e-05 -0.00085756 0.00097919 -0.00016704 -0.00039059 0.23481 0.035244
0.0072066 -0.0014337 -0.00035499 0.00011865
-0.0012793 0.0015401 -0.00011445 0.0003592 -2.503e-05 0.0014427 0.0071906 -0.0014757
0.13497 0.12949 0.0021834 0.0033365
0.0009463 0.0002346 0.00039208 0.00085566 0.0014693 0.00081674 -0.00038874 -3.4606e-05
0.001875 0.0035916 0.29638 -0.007119
3500000000 0.26963 0.091917 0.0026163 -0.0050317 -0.0012325 0.0016523 0.00098286 -0.00082048
-0.0011973 0.00092436 0.00092676 -0.00083072
0.0026298 -0.0050842 0.11725 -0.060735 0.0030569 0.0011916 -0.00035355 0.00065049
0.00054624 2.4927e-05 -0.00032328 1.1857e-05
-0.0014029 0.0014387 0.0032078 0.00138 0.2721 0.1389 0.00031164 -0.00011345
-0.00034065 0.0007226 0.0018803 0.00010143
0.00099823 -0.00064429 -0.00039402 0.00060697 0.00035275 -0.00012714 0.23986 0.0070348
0.0066548 -0.0043402 -0.00011089 0.00019805
-0.00091403 0.00098047 0.00053772 3.6893e-05 -0.0003254 0.00067654 0.0066225 -0.0043509
0.17685 0.10522 0.0024758 0.0011091
0.00067788 -0.00088919 -0.000172 0.00011132 0.0019982 -5.5651e-05 -0.00014923 0.00026696
0.0028333 0.0012382 0.31828 -0.036194
3560000000 0.28779 0.058404 0.00022723 -0.0064106 -0.00010357 -0.0010436 0.00051523 0.0005052
0.0016842 0.0017785 -9.7199e-05 -0.0013466
0.00029203 -0.0062802 0.11082 -0.065701 0.0058082 -0.000508 0.00040418 0.00060719
0.00053541 -0.00024011 -2.3212e-05 0.00051826
-0.00018653 -0.0010238 0.0060284 -0.00076161 0.30016 0.096929 -0.00022977 -0.00018026
0.00091052 0.00033904 0.001535 -0.0011311
0.00057509 0.00032135 0.00040978 0.0006016 -0.00022405 -0.0001569 0.22936 -0.029364
0.0049816 -0.0067812 -0.00051846 -0.0007115
0.0015136 0.0018921 0.00067241 -0.00015228 0.00078986 0.00050732 0.0049383 -0.0067757
0.19717 0.095721 0.0025564 -0.0010566
9.0516e-06 -0.0013823 2.8796e-05 0.00027894 0.0011454 -0.0013952 -0.0004426 -0.00058522
0.0025642 -0.0012967 0.33007 -0.076304
3620000000 0.30567 0.021559 -0.0012673 -0.0038423 -0.0025297 -0.00016362 0.0004361 -0.0017032
-5.928e-05 0.00054642 -0.00071813 -0.00068436
-0.0013586 -0.0040156 0.11265 -0.094174 0.0042971 -0.0037615 0.00020635 0.00055902
-0.00021941 -0.00073453 0.0007727 0.00031687
-0.0021928 4.9988e-05 0.0041386 -0.0038336 0.31471 0.053009 0.00020967 -0.00098012
-7.534e-05 8.5624e-05 0.00045066 -0.001064
0.00034504 -0.0014963 0.0002604 0.00054028 0.00023755 -0.00097212 0.21925 -0.059012
0.00053665 -0.0075608 -0.00089094 0.00091575
-5.2582e-06 0.00060558 1.6574e-06 -0.00090526 2.9733e-05 3.4649e-05 0.00042383 -0.0075425
0.22033 0.060772 0.0010779 -0.0012977
-0.00051663 -0.0004848 0.00044603 0.00054453 0.00057172 -0.00082293 -0.00087631 0.00066231
0.00079802 -0.0014723 0.3327 -0.10946
3680000000 0.31054 -0.022805 -0.0037742 -0.0041481 -0.0010303 0.0018278 -0.0010311 -0.00030099
0.0016576 -0.00036604 -0.0013477 -0.00015783
-0.0037354 -0.0039728 0.10919 -0.11189 0.0017332 -0.0045755 0.00079202 0.00028179
-0.00028877 -0.00051883 0.00077952 0.00012044
-0.00094388 0.0018708 0.0016435 -0.0044781 0.32585 0.0032994 -0.00091206 -0.00053957
0.00074155 0.00023754 0.00039633 -0.0014886
-0.00092942 -0.00043213 0.00078157 0.00026459 -0.0008683 -0.00050268 0.20644 -0.093193
-0.0010694 -0.0065507 -0.0012536 0.0013045
0.0012918 -5.7098e-05 -0.00061821 -0.00061405 0.00071917 0.0003284 -0.0010262 -0.0065814
0.2411 0.036838 0.0001084 -0.0014735
-0.0010327 -0.00023943 0.0010921 0.00029028 0.00043 -0.0014048 -0.0013682 0.0014092
-1.5215e-05 -0.0011077 0.33355 -0.15457
3740000000 0.31312 -0.057135 -0.0034906 6.7469e-05 -0.002116 0.0026224 0.00020674 -0.00092017
-0.00055552 0.00011287 -0.00077892 0.00051385
-0.0034696 4.5463e-05 0.10084 -0.13248 0.00096917 -0.0054214 0.00017167 -0.00011093
-0.00034913 -0.00015404 0.00047333 0.00010171
-0.0022721 0.0025004 0.00098436 -0.0053879 0.32968 -0.034516 -0.00073322 -2.9404e-05
-0.00027142 6.5566e-05 -0.00073543 -0.0012776
0.00015674 -0.00090372 0.00011708 -5.0758e-05 -0.00074528 -6.1384e-05 0.18517 -0.11605
-0.0030024 -0.0056492 0.00068896 0.0027551
-0.0003732 -0.00011982 -0.00021059 -1.7267e-05 -0.00044184 -1.9358e-05 -0.0031748 -0.0055963
0.24934 0.0030286 -0.00079741 -0.0016201
-0.0011429 0.00057699 0.00062311 -0.00029375 -0.00078204 -0.0012699 0.00074757 0.0027231
-0.00032108 -0.0014615 0.3196 -0.19444
3800000000 0.31019 -0.10412 -0.0023893 0.00085738 0.00084696 0.0035237 -0.0013173 -0.0016211
0.0015099 0.0013351 -0.0012777 0.00033002
-0.0024825 0.0007841 0.091682 -0.14825 -0.0020193 -0.005034 0.00030054 0.00025852
-0.00099503 -0.00049746 0.00093798 7.5735e-05
0.00074546 0.0037795 -0.0018784 -0.0051468 0.32782 -0.077488 -0.00075374 0.00040085
0.00094406 0.00062564 -0.00062688 -0.00097972
-0.0012824 -0.0016243 0.00028869 0.00015993 -0.00081427 0.00042605 0.17718 -0.1421
-0.0037835 -0.0038457 0.0015312 0.0015822
0.0012911 0.0013324 -0.00081327 -0.00034562 0.0010496 0.00058328 -0.0036417 -0.0038075
0.26618 -0.035131 0.0012144 -8.4336e-06
-0.00086304 0.00040473 0.00084698 2.5618e-05 -0.00066085 -0.0010574 0.0016285 0.0016391
0.0008609 -5.9487e-05 0.31339 -0.23542
3860000000 0.29817 -0.1353 -0.00079091 0.0014647 0.0023772 0.0020851 -0.0020603 0.0011446
0.00082286 -0.0013536 -0.00056693 0.0014513
-0.0007982 0.0014578 0.071888 -0.15902 -0.0031111 -0.0050884 0.00061015 -0.00063751
-0.00074662 0.0013582 0.00078414 -0.0011871
0.0025919 0.0020111 -0.0033295 -0.0050724 0.30773 -0.11793 -0.00060443 0.0006464
0.00041281 -0.0008136 -0.0008832 -0.00031559
-0.0021942 0.0010008 0.00064195 -0.00068025 -0.00063297 0.00070903 0.14855 -0.15766
-0.0029345 -0.0036768 0.0020647 0.0011156
0.0008053 -0.0012926 -0.00077969 0.0012115 0.00030395 -0.00066444 -0.0030831 -0.0037772
0.26358 -0.064128 -0.00012024 -0.0014401
-0.00053234 0.0013803 0.0004262 -0.00082667 -0.00071761 -0.00019003 0.0020938 0.00094824
-0.00011897 -0.0013061 0.29074 -0.27342
3920000000 0.2855 -0.17479 0.0019257 0.00059729 0.0037397 0.0027867 0.00010514 0.0008682
0.00040976 -7.8157e-05 0.00059613 0.0004965
0.0018862 0.00052909 0.046091 -0.17491 -0.0048753 -0.0036459 -0.00053147 -0.00010708
0.00027818 0.00024472 -0.00028717 -0.00046353
0.0036041 0.0024831 -0.004935 -0.0033853 0.30162 -0.15033 0.00024787 0.0012154
0.001615 -0.00096669 -0.00051535 0.00012573
-0.0001033 0.0010045 -0.00042145 -0.00017543 0.00024482 0.00116 0.12991 -0.16831
-0.004189 -0.00301 0.0019687 -0.00011304
0.00066288 3.2457e-05 0.00014543 0.00026617 0.001785 -0.001166 -0.004156 -0.0030397
0.25856 -0.11037 0.0012205 -0.0014121
0.00061329 0.00023722 -0.00013771 -0.00049328 -0.00066893 2.1633e-05 0.0021266 -1.5334e-05
0.00088366 -0.0016036 0.26971 -0.30189
3980000000 0.2596 -0.21144 0.0020497 -0.0029085 0.005001 -0.00042163 0.00016736 0.0013028
0.00098789 -0.0018825 0.00056786 5.9564e-05
0.0020498 -0.0028332 0.024292 -0.19025 -0.0057554 -0.0015256 0.0007113 0.00043511
0.00055763 0.00036021 -0.00013538 -0.0013409
0.0049197 -0.00027085 -0.0055211 -0.0013274 0.27382 -0.1809 0.0012383 -2.3931e-05
-0.00088973 -0.0012735 -0.00062521 -0.00089772
0.00014064 0.0011966 0.00064306 0.00028882 0.00128 1.3966e-05 0.093829 -0.19132
-0.0038939 -0.0035698 0.0019118 -0.00084549
0.00082397 -0.0019064 0.00053925 0.00026853 -0.00097633 -0.0012466 -0.0040067 -0.0034829
0.24795 -0.14083 0.001752 -0.0046502
0.00056426 0.00031731 7.7377e-06 -0.001018 -0.00053569 -0.00056679 0.0018447 -0.00094936
0.001945 -0.0043202 0.23514 -0.34081
4040000000 0.23216 -0.23721 -0.00027144 -0.0038804 0.0032827 -0.0030645 0.00028177 0.00038893
-0.00048716 -0.001162 0.00063025 0.00027002
-0.00019359 -0.0038904 -0.0013476 -0.1968 -0.0049955 0.00035128 0.00014203 -0.0010332
-3.9076e-05 0.00021136 -0.0013928 -0.00018561
0.0035537 -0.0028622 -0.0048661 0.00016891 0.25273 -0.21432 0.00032465 -0.00057081
-0.00064075 -0.00056108 -0.0012335 0.00018829
0.0003539 0.00031287 0.000274 -0.0010607 0.0001362 -0.00056222 0.071383 -0.18546
-0.00667 -0.0011116 0.0019824 -0.00062509
-0.00070348 -0.00084327 -0.00011403 0.00014955 -0.00058238 -0.0005427 -0.0065783 -0.0011203
0.23624 -0.17241 -0.0021412 -0.003105
0.00064951 0.00021682 -0.0013089 -0.00022221 -0.0010337 2.8628e-05 0.0017238 -0.00037791
-0.0021145 -0.0033296 0.19911 -0.35764
4100000000 0.20382 -0.26169 -0.0029804 -0.0030796 0.0014031 -0.003268 -0.00014448 -2.0593e-06
0.00021655 -0.0013593 0.00061384 0.00023555
-0.0030002 -0.0031959 -0.025323 -0.20214 -0.0047319 0.00078073 -0.00015643 -0.00024507
0.00079054 0.00025139 -0.00053986 0.00023403
0.0013804 -0.0038193 -0.0049214 0.00081042 0.2319 -0.24153 7.8512e-05 -6.6194e-05
-0.00083179 -0.00041301 -0.0011029 6.7442e-05
-0.00026234 9.1079e-05 -0.00020549 -0.00019442 0.00022431 -3.1921e-05 0.038701 -0.20035
-0.0061423 0.00048455 0.0010156 -0.0015234
0.00030345 -0.0013755 0.00085516 0.00043399 -0.0008056 -0.00025078 -0.0061195 0.00050571
0.22321 -0.19855 -0.0019917 -0.0039729
0.00065256 8.1377e-05 -0.00076744 8.5562e-05 -0.0014619 5.9469e-05 0.0010068 -0.0015272
-0.0017741 -0.0038686 0.168 -0.38578
4160000000 0.17439 -0.28007 -0.0036145 -0.0022972 1.1525e-05 -0.0034546 0.00071989 -0.0001163
-0.0035897 -0.00086554 0.00087275 -0.00074554
-0.0035402 -0.0022928 -0.052538 -0.19914 -0.0048383 0.0026968 -0.00035693 -0.00031946
0.00025784 -0.00027678 -0.00097862 0.00049946
-9.1477e-05 -0.0033386 -0.0048978 0.0029063 0.19891 -0.25761 0.00067756 -0.00025209
-0.0011208 -0.00026956 -0.001273 0.00085561
0.00084713 -0.00012445 -0.00032362 -0.00023525 0.00064231 -0.00024428 0.013131 -0.18842
-0.0049677 0.0015336 0.0011644 -0.0022711
-0.0037472 -0.00075917 0.00039072 -0.00045875 -0.0010768 -0.00042427 -0.0050937 0.0015112
0.19222 -0.23238 -0.0034555 -0.0031927
0.0010495 -0.00079836 -0.0011406 0.0006584 -0.0013541 0.00094296 0.0013447 -0.002219
-0.0036424 -0.0034864 0.11715 -0.39624
4220000000 0.14733 -0.2958 -0.0047221 -3.508e-06 -7.1405e-05 -0.0038048 -0.00032255 -0.00017835
-0.00094937 0.0010571 0.00029382 -0.0013804
-0.0045931 5.8077e-05 -0.08769 -0.18914 -0.0022451 0.0033395 -0.00016745 -9.9439e-05
2.5753e-05 0.00014399 -0.00050506 0.001074
8.2567e-05 -0.0036973 -0.002052 0.0035596 0.17101 -0.28431 3.652e-05 2.1927e-06
0.0006438 0.00032944 -5.06e-05 0.0011923
-0.00040286 -0.00020854 -0.00019374 -8.4708e-05 3.629e-05 9.2573e-06 -0.0094092 -0.18649
-0.004027 0.0024037 0.00032479 -0.0019671
-0.00082507 0.00093231 -4.3169e-05 0.00010125 0.00049734 0.00043334 -0.0039503 0.0023965
0.17829 -0.25583 -0.0042324 -0.0031389
5.6423e-05 -0.0011748 -0.00036419 0.0010901 7.9427e-05 0.0013509 4.4056e-05 -0.0023035
-0.0042512 -0.0029717 0.090401 -0.40858
4280000000 0.11661 -0.30616 -0.0028279 0.0016134 -0.0018285 -0.004129 -0.00054377 0.00062178
-0.00032898 0.0011794 -0.00065824 8.7114e-05
-0.0028105 0.0015793 -0.11361 -0.19558 -0.002814 0.0029898 -0.0007475 -0.00029858
0.00024452 0.00023114 0.00061657 0.00059033
-0.0018741 -0.0042775 -0.002744 0.0028941 0.14188 -0.29235 0.0009423 -0.00026537
-0.001102 0.0011761 -0.0001809 0.00088432
-0.00042947 0.00057734 -0.00071476 -0.00036417 0.00085475 -0.00025085 -0.048071 -0.17264
-0.0046885 0.002394 -0.00064918 -0.0024713
-0.00055208 0.0010542 0.00025419 0.00033674 -0.0010495 0.0012178 -0.0048 0.0023328
0.13455 -0.28036 -0.0065855 -0.0013511
-0.00079897 -0.00019227 0.00074966 0.0005383 -0.00012849 0.00079959 -0.00064392 -0.0022139
-0.0064215 -0.0010051 0.039848 -0.4153
4340000000 0.0896 -0.31497 -0.0018676 0.001724 -0.0022549 -0.001773 0.00024911 0.000495
-3.7944e-05 0.0006851 -0.00022267 -0.00094499
-0.0019234 0.0017693 -0.13508 -0.16912 -0.0019907 0.0039506 -7.7964e-05 0.00056069
-0.00032226 -0.00046999 0.00052559 0.00038479
-0.0023895 -0.0015653 -0.0020478 0.0039011 0.10576 -0.30952 -0.00037289 -0.0010117
0.00041378 0.00068624 0.00067766 0.0017665
0.00022176 0.00054609 -7.3262e-05 0.00056564 -0.00037283 -0.0010404 -0.06603 -0.16929
-0.0040331 0.0032366 -0.0016973 -0.0026388
0.00013193 0.00054169 -0.00018057 -0.00038187 0.00069206 0.00068564 -0.0039062 0.0032825
0.10845 -0.3039 -0.0047513 0.0016276
-0.0002831 -0.00098308 0.00029177 0.00028657 0.00053497 0.0017744 -0.0017269 -0.0025994
-0.004229 0.0014822 0.0064671 -0.4101
4400000000 0.060244 -0.32146 -0.0010092 0.0014397 -0.0024929 -0.0014745 0.00072074 0.001307
-7.815e-05 0.00041134 -0.00030387 -0.00066013
-0.0010234 0.0014611 -0.16333 -0.16068 -0.0012962 0.0038886 -0.00051949 0.00048897
0.00020812 -0.00042733 0.00043898 0.00043165
-0.0024576 -0.0014756 -0.0011376 0.004046 0.077878 -0.31692 -6.1109e-05 -0.00029442
0.00063265 0.0004038 0.0010683 0.0016812
0.00076429 0.001283 -0.0005575 0.00048778 -7.3585e-05 -0.00027969 -0.090367 -0.15716
-0.0031484 0.004976 -0.0021031 -0.001263
-9.4995e-05 0.00053227 0.00012549 -0.00060461 0.00054906 0.00023097 -0.0032159 0.004989
0.078931 -0.31673 -0.0041338 0.00098015
-1.8077e-05 -0.00060695 0.00050403 0.0003816 0.00093077 0.0013795 -0.0018533 -0.0013729
-0.0042689 0.00041808 -0.038817 -0.41692
4460000000 0.023667 -0.32265 -0.00079662 0.00043631 -0.0040151 -0.00087482 0.0014699 -0.00060347
-0.00052143 0.0013216 -0.0009618 -0.00044657
-0.00081507 0.00045532 -0.18646 -0.13224 -0.00066361 0.0044296 -0.0003974 0.00079736
-0.00029892 -0.00035614 0.00050606 -0.00047804
-0.0039409 -0.00095583 -0.00055427 0.0045018 0.051698 -0.32368 -0.00039488 -0.00041755
0.00043538 0.00046883 0.0020581 0.00053616
0.0013817 -0.00065517 -0.00038836 0.00085988 -0.00035387 -0.00044453 -0.10494 -0.13547
-0.0018062 0.0055726 -0.002221 -0.00088291
-0.00068298 0.0013277 -0.00027509 -0.00035153 0.00023716 0.00030988 -0.0015801 0.005622
0.043098 -0.3143 -0.0040566 0.0026365
-0.00084944 -0.00033672 0.00050246 -0.00040081 0.0020139 0.00085605 -0.0028055 -0.0010097
-0.0041783 0.002735 -0.079776 -0.39917
4520000000 0.0010429 -0.32355 -0.00041446 -0.00024971 -0.0035245 0.00024233 0.0006708 -7.8824e-05
0.0017676 0.00023687 -0.00074298 0.00085754
-0.00036385 -0.00032005 -0.21039 -0.11541 0.00064489 0.0045892 0.00057003 0.00088343
-0.00030189 0.000115 0.00016388 -6.5881e-05
-0.0037338 0.00018364 0.00059762 0.0044623 0.02187 -0.32229 -0.0010648 0.0003822
0.00059543 -0.00062147 0.0017153 -0.00095916
0.00070278 -0.00011425 0.00057793 0.00087502 -0.0011586 0.00042169 -0.12172 -0.12666
-0.00060078 0.0054602 -0.0030194 -0.00063908
0.0017736 -0.00015241 -0.00031374 0.00011019 0.00059369 -0.0005504 -0.00080116 0.0054721
-0.0033349 -0.32749 -0.002888 0.0025796
-0.00094721 0.00094712 0.00018864 -9.1198e-05 0.0020723 -0.00081488 -0.0029706 -0.00037616
-0.0030693 0.0028238 -0.10816 -0.39661
4580000000 -0.036421 -0.31821 -0.00096836 -0.00046419 -0.0030587 0.0021414 0.00076161 -0.00035375
0.0002339 0.00037131 -0.00056604 0.00081955
-0.00098762 -0.00048485 -0.22997 -0.09074 0.00070217 0.003957 0.00060791 -7.881e-05
-0.00017555 0.00018633 0.00010558 -0.0003416
-0.0032028 0.0022363 0.00070847 0.0038978 -0.010046 -0.3217 -0.00010857 0.00060175
-0.00041953 2.2223e-05 0.0016363 -0.00096179
0.00073959 -0.00044262 0.00061615 -0.00010759 -6.7693e-05 0.00059006 -0.13317 -0.10287
0.001609 0.0053896 -0.0027746 0.0012529
0.00028387 0.00036341 -0.00030955 0.00014003 -0.00011891 6.7554e-05 0.0018764 0.005419
-0.030627 -0.33502 -0.0026642 0.0039903
-0.00050513 0.00074141 0.00011622 -2.5065e-05 0.0016429 -0.001196 -0.0026308 0.0011081
-0.002285 0.0039672 -0.15279 -0.36844
4640000000 -0.062291 -0.31186 -0.0022587 -0.0017823 -0.0033556 0.0027368 0.00057791 -0.0014184
0.0016889 -0.00038781 9.8002e-05 0.0010899
-0.0022135 -0.0018 -0.24118 -0.062342 0.0013502 0.0039956 0.00071013 0.00033564
-0.00032589 0.00042948 7.3719e-05 -0.00074771
-0.0032923 0.002542 0.0013685 0.0039343 -0.034814 -0.31482 0.00015811 0.00081089
0.0011304 0.0003868 0.00044258 -0.0018605
0.00056415 -0.0014185 0.0006548 0.00023495 0.00026421 0.00084068 -0.13884 -0.087771
0.0031332 0.0040404 -0.0023544 0.0017944
0.0014908 -0.00010175 -0.00024135 0.00040753 0.00092661 0.00018187 0.0030324 0.0039645
-0.063629 -0.32138 -0.0022037 0.0041225
0.00018701 0.0010626 9.5763e-05 -0.00085266 0.00018687 -0.0020223 -0.0022698 0.0014545
-0.0022501 0.0036544 -0.17256 -0.35861
4700000000 -0.089365 -0.30887 -0.003952 -0.00039453 -0.0016312 0.0045426 -0.00094477 -0.00094845
0.00097504 -0.00057034 0.00090386 0.00060141
-0.0039319 -0.00040561 -0.25305 -0.04431 0.0026156 0.0042029 0.00058994 -0.00053126
0.00034472 0.00051962 -0.00038083 -0.00010822
-0.0016148 0.0046885 0.0027011 0.0042756 -0.064905 -0.31036 -0.00015802 0.00055583
5.5593e-05 -0.00029035 -8.3039e-05 -0.0016433
-0.00089707 -0.00094255 0.00055988 -0.0004966 -0.00020941 0.00048949 -0.15531 -0.068122
0.0033614 0.0017098 -0.0014216 0.0025298
0.0011636 -0.00063792 0.00026907 0.00042471 -0.00014242 -6.6465e-05 0.0034475 0.0017346
-0.10101 -0.31652 -0.00072267 0.0038501
0.00092437 0.00060003 -0.00048273 -0.00012063 -0.00031198 -0.0010879 -0.0017858 0.0026133
-0.0012275 0.0036927 -0.21597 -0.33139
4760000000 -0.12063 -0.29506 -0.0048797 0.00097109 0.00083873 0.0047289 -0.00064085 -0.0007635
0.00046341 -0.0013382 0.00079467 -0.0002738
-0.0048875 0.00092523 -0.25058 -0.0024639 0.003102 0.0032202 8.2768e-06 -0.00068899
0.00038961 0.00017085 7.0698e-05 -7.4396e-05
0.00085563 0.004628 0.0030883 0.003048 -0.096403 -0.29685 0.00067145 0.00042508
0.00089696 9.8039e-05 -0.0014366 -0.000966
-0.00078333 -0.00072574 -1.3304e-05 -0.00068795 0.00066067 0.00047652 -0.15076 -0.051301
0.0022769 0.0012338 -0.00095294 0.0026904
0.00044108 -0.0012535 0.00049642 0.00018267 0.001134 0.00029935 0.0022121 0.0012365
-0.13568 -0.30152 -0.00061393 0.0040186
0.00074824 -0.0003907 -5.3403e-05 -3.4974e-05 -0.00085884 -0.0010919 -0.00069766 0.00282
-0.00064496 0.0046451 -0.22869 -0.30943
4820000000 -0.14707 -0.28206 -0.0053399 0.0024463 0.0014692 0.0028705 -0.00085049 -0.00050066
0.0004171 -0.00092393 0.0002845 -0.00042851
-0.0052735 0.0024502 -0.26261 0.020006 0.0039829 0.0034593 -9.0822e-05 -0.00033073
0.00024916 -0.00014371 -0.00033463 -0.00044132
0.0014038 0.0029587 0.0041166 0.003364 -0.1227 -0.29356 0.00059908 -0.00032897
0.00053014 -0.00056724 -0.00072689 7.0519e-05
-0.00086039 -0.00049378 -8.4242e-05 -0.00037274 0.00069427 -0.00034135 -0.16528 -0.033874
0.0019561 8.3647e-05 -3.337e-05 0.0028852
0.00033992 -0.00087556 0.00024898 -3.1486e-05 0.00067457 -0.00077525 0.0020656 0.00019001
-0.17497 -0.28527 -0.00057481 0.0033397
0.00016865 -0.00021544 -0.00019663 -0.00045632 -0.0010021 -0.0004727 7.3474e-06 0.002731
0.00017004 0.0032141 -0.26448 -0.27982
4880000000 -0.1789 -0.26396 -0.0045698 0.0044322 0.0018807 0.0030145 -0.0014282 0.00021879
-0.00094293 -0.00094687 0.00041067 -0.00011526
-0.0044971 0.0043999 -0.25526 0.060128 0.0045799 0.0017897 -0.00036925 -0.00016673
3.1404e-05 7.7545e-05 -0.00014893 8.6887e-05
0.0022341 0.0029405 0.0047453 0.0018264 -0.1424 -0.28157 0.00061137 -0.00037528
0.00014673 -0.001705 -0.00048386 -0.00024157
-0.0013389 0.00021435 -0.00038122 -0.0002024 0.00055904 -0.00042068 -0.15921 -0.016095
0.00080239 -0.00034952 0.0011267 0.0024922
-0.00077221 -0.0011486 -0.00014743 7.65e-05 -0.00026393 -0.0018845 0.00078896 -0.00048756
-0.20534 -0.2712 0.00079273 0.0030518
0.00040052 -0.00030265 -0.00013335 6.3107e-05 -0.00088743 -3.7629e-05 0.0010676 0.0025549
0.00046633 0.0025573 -0.27729 -0.2519
4940000000 -0.20036 -0.24677 -0.0032631 0.0065953 0.0028514 0.0013104 -0.00030049 0.00073818
-0.00095195 -0.00056269 -3.335e-06 -0.00098129
-0.0033203 0.0065297 -0.26834 0.086526 0.0057419 0.0013702 -9.6967e-05 -5.8532e-05
0.00019996 -0.00043944 -0.00046537 9.6209e-06
0.0027999 0.0012929 0.0058421 0.0013176 -0.16205 -0.25836 0.00020767 -0.00054845
-0.0013936 -0.00045121 -0.00078008 -0.00023172
-0.00038001 0.00074048 -7.6672e-05 -3.0869e-05 7.5421e-05 -0.00041112 -0.16681 -0.005677
-0.00039001 -5.0894e-05 0.0019371 0.0018782
-0.0010397 -0.00039808 0.00028708 -0.00029478 -0.0013492 -5.412e-05 -0.0004556 0.00014137
-0.23081 -0.24507 -1.4704e-05 0.0025798
-3.5536e-05 -0.00084998 -0.00042199 0.00021865 -0.00070988 0.00047059 0.0017561 0.001977
-0.00035475 0.0027702 -0.30224 -0.22638
5000000000 -0.22083 -0.22384 -0.00050447 0.0073968 0.0031071 0.0018982 -0.00027493 0.00067395
-0.00064776 0.00044585 -0.00034274 -0.00055489
-0.00043995 0.0074508 -0.25462 0.10344 0.0058804 -0.00049114 -0.00028679 -8.7563e-05
-0.00014592 -0.00045879 -0.00020795 3.7953e-05
0.0031006 0.0017612 0.0057734 -0.00065626 -0.19145 -0.24554 -0.00067617 -0.0006647
-0.00054639 -0.00022779 -0.00071369 0.0003281
-0.00020081 0.00069068 -0.00024464 -5.8029e-05 -0.00054679 -0.00063432 -0.16082 0.018079
-0.00097064 0.0014482 0.0021643 0.0012314
-0.00054203 0.00046997 -0.00012772 -0.00051219 -0.00033717 6.9307e-06 -0.00086569 0.001439
-0.25865 -0.22245 0.00011417 0.00365
-0.00037611 -0.00058553 -0.0001124 -0.0002955 -0.00017361 -0.00021358 0.0024421 0.0012517
9.0777e-05 0.0037833 -0.31422 -0.19265
5060000000 -0.24309 -0.19706 0.0016621 0.0071291 0.0031928 -0.00030788 0.0001651 0.00049266
-0.00045614 -0.00011205 -0.00029281 -0.00025555
0.0016918 0.0071608 -0.23923 0.14042 0.005163 -0.0018331 -2.8695e-05 0.00021624
-0.00033923 -5.8106e-05 -0.00026448 0.00017628
0.0033367 -0.00020885 0.005096 -0.0017907 -0.20672 -0.22461 -0.00036037 0.00029362
-0.00088416 0.00018849 -0.0010767 0.00040486
0.00018692 0.00053002 -3.675e-05 0.00020278 -0.00032351 0.00016991 -0.16355 0.025715
-0.00035368 0.0029681 0.0020894 0.0007181
-0.000424 -3.3338e-05 -0.00032393 -7.1592e-05 -0.00089692 -0.00026215 -0.00034792 0.0029745
-0.2743 -0.19228 0.0013736 0.0033628
-0.00040598 -0.00020046 -0.00040375 0.00021961 -0.0014107 3.2583e-05 0.0018874 0.00041663
0.0015339 0.0032777 -0.32722 -0.16473
5120000000 -0.25922 -0.17225 0.0032 0.0061881 0.0028563 -0.00022015 0.00024828 0.00067211
1.1452e-05 0.00096687 -0.00043069 0.0001494
0.0032122 0.0060692 -0.23399 0.16789 0.0049096 -0.0024845 6.1006e-05 0.00016716
4.4772e-06 -4.9317e-05 0.0001216 0.0003304
0.0028866 -0.00045441 0.0049693 -0.0025856 -0.22106 -0.20936 -0.0001784 5.0962e-05
-0.00032345 0.00073276 -0.00080016 0.0004055
0.00028696 0.00066674 7.5962e-05 0.00014424 -0.00026074 9.2312e-05 -0.15942 0.051814
0.0011128 0.0033132 0.0023387 6.4481e-05
-3.1699e-05 0.0010542 -0.00015306 3.2425e-05 -0.00064007 0.00089702 0.0010469 0.0032337
-0.28951 -0.15987 0.0013089 0.0035531
-0.00044716 0.00023091 -1.8518e-05 0.00046524 -0.0014293 0.0010187 0.0024102 0.00032553
0.0014071 0.0033445 -0.34097 -0.13023
5180000000 -0.27646 -0.14299 0.004845 0.0050018 0.0034613 -0.00092163 0.0002338 0.00051857
-0.00021741 0.00019617 -0.00064406 0.00027399
0.0047731 0.0050499 -0.21317 0.18976 0.0044089 -0.0036649 -0.00040239 -0.00018432
-0.00013446 -0.00023179 -0.00031052 0.00010461
0.003287 -0.0010146 0.0044155 -0.0037671 -0.23253 -0.17479 -0.00045454 0.00066726
-0.00012968 -0.00015185 -0.00051263 0.00075483
0.00017532 0.00052273 -0.00033896 -0.00023681 -0.00037472 0.0008204 -0.15939 0.060942
0.0027571 0.003811 0.0021772 -0.00071896
-9.4465e-05 0.0001798 -4.2455e-05 -0.00018707 -1.6261e-05 0.00019388 0.002658 0.0039253
-0.30276 -0.11856 0.0022898 0.0036484
-0.00066272 0.00045971 -9.2533e-05 0.0001413 0.00015514 0.0011961 0.0021707 -0.00083177
0.0022122 0.0038101 -0.34385 -0.099347
5240000000 -0.28682 -0.11568 0.0051727 0.0037912 0.0029546 -0.0026273 0.00071071 0.00010109
-0.00017548 -1.501e-05 -6.6367e-05 0.00071692
0.0051757 0.003879 -0.20193 0.22857 0.003303 -0.004839 6.2772e-06 0.00014508
-0.00017693 3.8524e-05 0.00026901 0.00051972
0.0028901 -0.0025952 0.003133 -0.0047889 -0.24987 -0.1507 0.00061537 0.00031919
-2.4713e-05 0.00081481 -5.3158e-05 0.0015288
0.00065977 4.8609e-05 -9.2203e-06 0.00018662 0.0006605 0.00021806 -0.15989 0.081834
0.0034607 0.0027178 0.0016223 -0.0011771
-0.00039236 -5.816e-05 -0.00018252 6.4678e-05 0.00041937 0.00052564 0.0036596 0.0026788
-0.31843 -0.076509 0.0029907 0.0029717
2.8756e-05 0.00067703 0.00021987 0.00048566 0.00032207 0.00092893 0.0017507 -0.0011507
0.0032866 0.0029223 -0.35121 -0.066294
5300000000 -0.2925 -0.086658 0.006236 0.0021869 0.0018218 -0.0033014 0.00017395 -0.00034974
0.00013825 0.00068841 0.00019901 0.00030459
0.0061859 0.0021195 -0.19498 0.23314 0.0022369 -0.0052272 -0.0001017 0.00020134
-0.00013954 0.00042073 0.00032256 0.00034255
0.0018547 -0.0032917 0.0020526 -0.0052792 -0.26621 -0.12557 0.00020868 -0.00030603
0.00025798 0.00041663 0.0008847 0.00080123
0.00016561 -0.00033375 -2.6389e-05 0.00024829 0.00015175 -0.00033686 -0.15235 0.090664
0.0054316 0.0019737 0.0014748 -0.0014533
0.00021291 0.00062683 -3.0536e-06 0.00036835 4.8807e-05 0.00020352 0.0052504 0.0018628
-0.32969 -0.048515 0.0036804 0.0026393
0.00013861 0.00036748 0.000301 0.00027131 0.00041608 0.00070502 0.0012798 -0.0016946
0.0035907 0.0027045 -0.34755 -0.030904
5360000000 -0.29393 -0.050599 0.0061069 0.0007314 0.0003889 -0.0037858 0.00041471 -6.9555e-05
-2.7116e-05 0.00036375 0.00053763 -6.9181e-05
0.0060977 0.00078545 -0.15913 0.25474 0.00089811 -0.0056468 5.1613e-05 0.00023117
6.6352e-05 -7.3899e-05 0.0006143 -0.00029673
0.00027757 -0.0038644 0.00079812 -0.0055833 -0.26622 -0.098351 0.00041333 0.00030762
0.00013914 0.00011587 0.00068353 0.00014229
0.00036174 -5.5861e-05 3.1128e-05 0.00021445 0.00029434 0.00031952 -0.15135 0.10902
0.005865 -0.00037703 0.00068409 -0.0021146
-5.5037e-05 0.00044839 -7.9148e-05 -9.6872e-05 -0.00011878 0.00019233 0.0058483 -0.00039569
-0.32723 -0.010988 0.0045544 0.0024596
0.00053926 -4.7094e-05 0.00046048 -0.00023126 0.00028876 0.00052186 0.00069422 -0.00188
0.0046728 0.0022074 -0.34682 -0.0032462
5420000000 -0.29746 -0.027412 0.0060308 -0.0011123 -0.00050764 -0.0035983 -2.5566e-05 -0.00016181
0.00075814 0.00045844 0.00032197 -0.00032196
0.0060254 -0.0010723 -0.14036 0.28281 8.9519e-05 -0.005179 6.791e-05 0.00013005
4.504e-05 0.00010603 0.00013554 -0.00018746
-0.00066552 -0.0036333 -7.2622e-05 -0.0053501 -0.28278 -0.065511 -0.00017847 -0.00033956
0.0005774 0.0001505 0.00074666 -0.00019392
-3.2848e-05 -0.00014835 7.6228e-05 0.00013765 -6.1213e-05 -0.00034164 -0.14009 0.12384
0.0049189 -0.0019479 2.4227e-05 -0.0016077
0.00083608 0.00055198 4.8861e-05 9.5487e-05 0.00078618 0.00031929 0.00491 -0.0019268
-0.33131 0.01872 0.0049436 0.00098601
0.0003948 -0.00028179 0.00019753 -0.00012486 0.0011783 0.00023127 0.00017849 -0.0016139
0.0048048 0.0012823 -0.34119 0.039424
5480000000 -0.29059 0.0084466 0.004856 -0.0018043 -0.0017086 -0.0028184 0.00037622 -2.5085e-06
0.00090121 -0.00020336 -0.00011763 -0.0001197
0.0049043 -0.0018035 -0.12687 0.29104 -0.0013139 -0.0056479 3.8365e-05 0.00016526
0.00014571 -0.00010011 0.00027705 -7.3089e-05
-0.0017657 -0.0027049 -0.0014864 -0.0054181 -0.28804 -0.04504 -0.00017906 0.00018236
0.00060028 -0.00010823 0.00044447 0.0001625
0.00036503 -1.5458e-05 2.1762e-05 0.00022397 -0.00015988 0.00014638 -0.13429 0.13448
0.0041773 -0.003306 -3.6143e-05 -0.0018071
0.00085492 -0.00025239 8.7732e-05 -4.5188e-05 0.00077892 -0.00034143 0.0042506 -0.0034368
-0.32186 0.046894 0.0043733 0.00043778
-0.00019111 -0.00028705 0.00029349 -8.4859e-05 0.00093 -0.00024458 -0.00016522 -0.0018711
0.0047988 0.00048774 -0.33191 0.060234
5540000000 -0.28883 0.034163 0.0043376 -0.0024464 -0.0024587 -0.0021153 0.00035241 -0.0002267
0.00027394 -0.00030963 -0.00036116 6.9855e-05
0.0042407 -0.0024336 -0.087182 0.30929 -0.0023909 -0.0051725 0.00040561 0.00016348
4.5919e-05 -0.00017364 -0.00012153 -0.00034014
-0.0024422 -0.0021664 -0.0024544 -0.0051287 -0.28868 -0.024014 0.00025856 -0.00026601
0.00064849 -0.00024905 0.00054763 -0.00014554
0.00034436 -0.00026242 0.00038397 0.00012687 0.00015403 -0.0002617 -0.12333 0.15651
0.0027741 -0.0040505 -0.00090271 -0.0019078
0.00026799 -0.0002669 -5.6938e-05 -0.00016629 0.00022838 -0.00042828 0.0025473 -0.0040283
-0.30858 0.081793 0.0052518 -0.00066834
-0.00046474 0.00013342 -0.00013323 -0.00035356 0.00017952 -0.00058971 -0.00099798 -0.0018893
0.0052231 -0.00097048 -0.32596 0.10211
5600000000 -0.27808 0.062608 0.0035916 -0.0035379 -0.002422 -0.0018505 0.00029873 -0.00037405
0.00024222 -0.00019774 8.9342e-05 0.00058959
0.003529 -0.0035162 -0.084365 0.32411 -0.0035313 -0.0048244 0.00010089 -0.00019239
-0.00015048 -7.9477e-05 -0.00010343 -0.00039993
-0.002461 -0.002041 -0.003633 -0.0049241 -0.28804 0.0086084 -0.00018037 0.00011706
0.00019749 -0.00068187 0.00077067 -0.00096934
0.0002781 -0.00039661 0.00014543 -0.00018 -7.5947e-05 0.00020837 -0.11562 0.15621
0.0018046 -0.0039686 -0.0011321 -0.0010348
0.00024282 -0.00030801 -0.00015078 0.00010538 9.2772e-06 -0.00059496 0.0018442 -0.0038619
-0.29987 0.11179 0.0045082 -0.0016248
0.00026005 0.00053351 -0.00012674 -0.00024022 0.00041369 -0.00044828 -0.0010846 -0.0010005
0.0042674 -0.0015315 -0.30418 0.11708
5660000000 -0.26786 0.084019 0.0032645 -0.0036477 -0.0034611 -0.00052978 -0.00028109 -0.00077414
-5.7699e-05 -0.00061985 0.00064261 -0.00017318
0.0032683 -0.0036492 -0.044227 0.31604 -0.0044998 -0.0031243 4.9852e-06 -0.00013007
0.00018355 0.00011959 -8.6874e-05 -8.5082e-05
-0.0035241 -0.00048992 -0.0045845 -0.0030156 -0.28998 0.031975 -0.00010503 0.00015835
-0.00068018 -0.00038532 -9.1841e-05 -0.0012004
-0.00035867 -0.00076426 -4.234e-05 -0.00016001 -6.431e-05 0.0001194 -0.1013 0.17624
0.00068543 -0.0039335 -0.0013502 -0.0010273
-0.00017238 -0.00064016 0.00018347 -5.6735e-05 -0.00023208 -0.000315 0.0006652 -0.0039855
-0.28687 0.13983 0.004004 -0.0019775
0.00042185 -0.00024864 -0.00010438 -0.00020876 0.00055713 -0.0010214 -0.0012891 -0.00096595
0.0040636 -0.0019324 -0.29737 0.15273
5720000000 -0.25427 0.10726 0.0026565 -0.0041187 -0.0029641 0.0008271 -0.00047203 -0.00023487
-0.00043144 -0.00010857 -6.5704e-05 -0.00050488
0.002674 -0.0041927 -0.016147 0.34321 -0.0055576 -0.0027845 1.419e-05 -8.6081e-05
-0.00024981 4.7111e-05 -0.00030827 0.00013434
-0.0028339 0.00085592 -0.0055761 -0.0026589 -0.28788 0.063527 9.6413e-05 -8.6072e-05
0.00032323 0.00038867 -7.7255e-05 -0.00018242
-0.00047786 -0.00027606 5.0903e-05 -7.4396e-05 -9.3191e-06 -9.2064e-05 -0.085348 0.17886
-0.00014876 -0.0035829 -0.0015629 -0.00047334
-0.000331 -8.8884e-05 -0.00026797 5.0814e-05 0.00032472 0.00015995 -0.0002383 -0.0035299
-0.27693 0.16719 0.0041086 -0.0034428
-4.1065e-05 -0.0003918 -0.00027428 0.00019449 -0.00015931 -0.00060953 -0.0016186 -0.00054251
0.0042658 -0.0032395 -0.26752 0.17183
5780000000 -0.23859 0.12407 0.0015854 -0.0048011 -0.0024256 0.0010603 -0.00074458 3.0447e-05
-0.00027365 -0.00040882 -0.00020995 -0.0004251
0.0015786 -0.00474 -0.0031181 0.33833 -0.0057801 -0.00084587 -2.6031e-05 -0.00019252
1.0937e-05 -9.1854e-05 -0.00018964 -0.00017211
-0.0025395 0.0011438 -0.0058253 -0.00084131 -0.28417 0.07937 -0.0001305 -4.9221e-05
0.00035204 -0.00020575 -0.00026318 -0.00049091
-0.00073797 8.2163e-05 -5.6609e-05 -0.00013461 -7.4668e-05 2.3019e-05 -0.076636 0.19462
-0.00024697 -0.0030177 -0.0012274 -5.4663e-05
-0.00036012 -0.00038101 -3.6572e-05 -2.5775e-05 -4.5432e-06 -0.00022992 -0.00026005 -0.0029477
-0.26676 0.18765 0.0031004 -0.0034711
-0.00036673 -0.00030591 -0.00010159 -7.8332e-05 -0.00059742 -0.00076485 -0.001349 5.4097e-05
0.0031281 -0.0038744 -0.25877 0.19347
5840000000 -0.22664 0.14599 0.00033384 -0.0053372 -0.002012 0.0010584 -0.00014722 0.00024855
-0.00032386 0.00021125 -0.00046801 -0.00032204
0.00040274 -0.0053855 0.031796 0.34247 -0.0057038 0.00033327 -0.00019748 -7.4843e-06
0.00010991 0.00010559 -0.00013959 0.00027231
-0.0020581 0.0010069 -0.0057204 0.00038621 -0.27902 0.10457 -0.0001183 7.0117e-05
-0.00029276 -0.00076012 -0.00054972 -0.00071307
-0.00015806 0.0003295 -0.00018517 -2.7123e-05 -8.5764e-05 6.4296e-05 -0.054816 0.19812
-0.00061407 -0.0033941 -0.0014163 0.00033504
-0.00022427 0.0002153 0.00020696 5.8123e-05 -0.00017586 -0.00061485 -0.00063406 -0.0033521
-0.25051 0.19829 0.0022623 -0.0040593
-0.00032523 -0.00031815 -1.7777e-05 0.00023788 -0.00055096 -6.8774e-05 -0.0012306 0.00019979
0.0022331 -0.0039855 -0.22465 0.21829
5900000000 -0.21258 0.15889 -0.0017041 -0.0055211 -0.0024538 0.002362 -0.00014508 2.8606e-05
0.0001853 -0.00013193 -6.7374e-05 0.00039685
-0.001729 -0.0054605 0.05259 0.3436 -0.0052883 0.0016364 -3.1261e-05 -4.5154e-06
2.532e-05 -0.00025465 -0.00017017 2.8659e-05
-0.0023702 0.0024477 -0.005265 0.0019188 -0.26326 0.12043 -9.8981e-05 -0.00012563
-0.00040368 -0.00025915 -0.0011638 -0.00022548
-0.00014164 2.1861e-05 2.2923e-05 3.17e-05 -0.00011826 -0.00017641 -0.046881 0.20886
-0.0007271 -0.0032792 -0.0010065 0.00026958
0.00026483 -0.0001819 -8.6718e-05 -0.000264 -0.00031465 -0.00033441 -0.00073532 -0.0034056
-0.22488 0.21483 0.0018684 -0.0050482
0.00011709 0.00035745 -0.00020571 -2.4743e-05 -0.00059944 -0.00023153 -0.0010605 0.00030466
0.0019873 -0.0047268 -0.21007 0.22896
5960000000 -0.19383 0.17152 -0.0028094 -0.0040553 -0.00077958 0.0026987 -0.00015856 0.00024405
-0.00033001 0.00017807 -0.00013267 8.4779e-05
-0.0028403 -0.004061 0.07824 0.34278 -0.0042464 0.0021803 -0.00017512 4.5359e-05
-9.8951e-06 9.1959e-05 0.0002751 0.0001743
-0.00072414 0.0027512 -0.0041874 0.0021473 -0.25019 0.14596 -0.00010399 -0.00012636
-0.00025333 9.4368e-05 -0.00036128 0.00023791
-0.00011935 0.00023455 -0.00013765 4.8679e-07 -0.00011489 -0.00011103 -0.029262 0.21679
-0.0016088 -0.0032282 -0.0011571 0.00097446
-0.000199 0.00014283 6.1482e-05 0.00010806 -0.00045536 4.0007e-05 -0.0017379 -0.0031587
-0.20548 0.22928 0.00037902 -0.0050324
-7.1757e-05 0.00012576 0.00019029 0.00012002 -0.00033998 -0.00038647 -0.0010634 0.00093636
0.00044027 -0.0050874 -0.18208 0.25581
6020000000 -0.17643 0.18829 -0.0038443 -0.003162 -0.00035145 0.0030968 -2.962e-05 0.00054769
-0.00012758 0.0002884 -1.6962e-05 0.00024624
-0.0038188 -0.0032215 0.10576 0.33642 -0.0049376 0.0030845 -9.9277e-05 0.00013854
-0.00021558 0.00010015 -0.00023319 0.00011546
-0.00024082 0.0029735 -0.0047662 0.0031478 -0.23121 0.15873 -0.00034437 0.00031848
-0.0009627 2.623e-05 -0.00023776 0.00040878
-1.3671e-05 0.00052766 -8.0455e-05 0.00014388 -0.00030342 0.00037255 -0.022484 0.21399
-0.0025621 -0.0033037 -0.00059174 0.00068277
-0.00028845 0.00020979 -0.00012315 7.8525e-05 -0.0010191 0.00017389 -0.0025283 -0.0032846
-0.17764 0.24426 -0.00019125 -0.0047398
-8.0277e-05 0.00031731 -0.00024975 0.00016731 -0.00085124 0.00064216 -0.00066983 0.00078089
-0.00011226 -0.0049217 -0.15622 0.25671
6080000000 -0.15584 0.19677 -0.0040387 -0.00098859 0.0012262 0.0028837 7.7439e-05 2.5561e-05
5.9896e-05 8.8346e-05 0.00028345 1.7325e-05
-0.0040523 -0.00099156 0.12812 0.33708 -0.0031673 0.004559 -4.428e-05 -5.0783e-05
0.00012963 9.6086e-05 8.2273e-05 0.00044352
0.0013403 0.0029077 -0.0031756 0.0046197 -0.21362 0.18475 0.00025682 0.00014446
-0.0004131 0.00083303 -0.0001946 -8.5177e-05
9.0333e-05 8.367e-05 -5.9137e-05 -1.362e-05 0.0002265 0.00012046 -0.0051747 0.22129
-0.003695 -0.0024646 -0.00098083 0.0010523
0.00022116 0.00012381 4.2516e-05 1.6076e-05 -0.00020166 0.00082683 -0.0037655 -0.0024283
-0.14818 0.26146 -0.0010179 -0.0054048
0.00040967 0.00010457 0.00013914 0.00027087 1.4585e-06 0.00041282 -0.00084319 0.00095838
-0.0011131 -0.0053125 -0.13348 0.27802
6140000000 -0.141 0.21097 -0.0036158 -0.00064278 0.0015608 0.0021557 7.411e-05 2.2305e-05
-9.8271e-06 -0.00014934 0.00031008 -0.00013954
-0.0035665 -0.00062725 0.1531 0.31995 -0.0023957 0.0051297 2.4145e-05 5.9466e-05
0.00037571 -1.9897e-05 0.00025254 0.00013296
0.0015131 0.0021919 -0.0023039 0.0052389 -0.19093 0.20582 0.00035217 -7.3226e-05
0.0003599 0.00069327 -0.00019472 0.00065053
3.4715e-05 -4.783e-05 6.6573e-05 6.737e-05 0.00034315 -0.00010552 0.0062769 0.21405
-0.0045518 -0.0014682 -0.00045071 0.0013839
-0.00012471 -0.0001578 0.00034662 0.00012515 0.00023096 0.00063899 -0.0045229 -0.001559
-0.12939 0.28299 -0.0026197 -0.0043597
0.00035272 -0.0002335 0.0002576 0.00020132 0.00015834 0.00049453 -0.00045349 0.0014233
-0.00235 -0.0043726 -0.09626 0.27765
6200000000 -0.12425 0.21735 -0.0029115 -0.00013792 0.0021073 0.0013988 7.5404e-05 0.00036359
-0.00023299 0.00021282 -2.3342e-05 -0.00039067
-0.0029297 -0.00022405 0.18254 0.31952 -0.0011634 0.0052298 4.9725e-05 0.00019802
4.5745e-06 6.6363e-05 0.00017872 0.00010106
0.0023212 0.0012417 -0.0009633 0.0052638 -0.17174 0.22048 0.00018645 -0.0003771
0.00041002 -5.0964e-05 0.0002032 0.00033859
0.00013326 0.00034274 -8.2363e-06 0.0001972 0.00018814 -0.00033989 0.020991 0.22242
-0.0045308 -0.00017847 2.8252e-05 0.0012666
-0.00023114 0.00014344 0.00013311 -7.0356e-05 0.00041558 2.0699e-05 -0.004618 -0.00014151
-0.11644 0.29053 -0.0034019 -0.0036612
-0.00011216 -0.00024197 0.00018092 -3.9044e-05 7.6582e-05 0.00020655 7.9696e-05 0.0011511
-0.0034774 -0.0037804 -0.082187 0.28826
6260000000 -0.11029 0.23033 -0.0030135 0.00067097 0.0021561 0.00064431 0.00024931 -7.5293e-05
0.00016003 0.00027396 -0.00015845 5.4114e-05
-0.0030654 0.00071763 0.19883 0.30394 -0.00016142 0.0053748 2.4378e-05 -8.442e-05
-4.3163e-05 -6.7633e-05 0.00025543 6.1267e-05
0.0021153 0.0005567 -0.0001844 0.0054354 -0.15171 0.24179 8.9256e-05 -2.6373e-05
9.5583e-05 2.7613e-05 0.00045794 0.00031798
0.00027751 -5.794e-05 2.8802e-05 -8.6693e-05 0.00013405 -3.9691e-05 0.03503 0.21793
-0.0044535 0.0012787 0.00067922 0.0012048
9.2248e-05 0.00027031 -5.9841e-05 -0.00010546 0.0001738 -6.8807e-06 -0.0044197 0.0013003
-0.092064 0.29056 -0.0041764 -0.0029211
-0.00015994 2.9624e-05 0.00024551 9.0142e-05 0.00010986 0.00039383 0.00062353 0.0013319
-0.0041777 -0.0029188 -0.038326 0.28891
6320000000 -0.095346 0.23521 -0.0025746 0.0013537 0.0022133 -0.00032909 5.9231e-05 0.00012786
-0.0003619 0.00037749 -0.00010951 0.00027376
-0.0025826 0.0013246 0.22521 0.29635 0.0017491 0.0057489 7.1385e-05 5.9941e-05
2.0021e-05 -0.00023388 0.00013758 1.7054e-05
0.0021569 -0.00042613 0.0019257 0.0056639 -0.13276 0.25243 -0.00014743 -0.00031239
0.00039916 0.00022047 0.00048447 8.1647e-05
3.4046e-05 0.00011235 5.4074e-05 0.00010689 -0.00015774 -0.00030621 0.034668 0.22029
-0.0039367 0.0019234 0.00065995 0.00080406
-0.00028178 0.00044253 -1.8963e-06 -8.399e-05 0.00045061 0.00017415 -0.0039391 0.0019054
-0.067501 0.30273 -0.004794 -0.0013875
-6.5015e-05 0.00031489 0.00025992 -6.2663e-05 0.00051903 0.00050541 0.00079467 0.00073941
-0.0047672 -0.0013497 -0.027863 0.28902
6380000000 -0.076179 0.24083 -0.0019536 0.0017711 0.0015556 -0.00039558 4.8438e-05 -5.9994e-05
0.000262 0.00019502 0.00012935 0.00011208
-0.001954 0.0018209 0.24261 0.27723 0.0028712 0.0042426 -0.00012751 -6.6355e-05
-0.00026789 -6.6679e-05 -0.00014287 -0.00037207
0.0014922 -0.00045885 0.0030771 0.0042025 -0.10446 0.26801 -0.00017763 0.00015839
0.00045552 -0.00024613 0.0001717 0.00028322
4.3097e-05 -5.6133e-05 -0.00013824 -8.8747e-05 -0.00020645 0.00015045 0.055171 0.2097
-0.0031488 0.003255 0.00090832 0.00079689
0.00037237 0.00012823 -0.00025518 -0.00016706 0.00038742 -0.00024008 -0.0030944 0.0031908
-0.046323 0.29489 -0.0048048 -0.00018045
0.00020476 6.7026e-06 -0.00015195 -0.00034803 0.00058503 0.00017852 0.00079098 0.0006935
-0.0047074 -0.00019983 0.012773 0.29131
6440000000 -0.055347 0.2534 -0.00091021 0.0024313 0.001819 -0.00070467 0.00036271 -0.00011069
0.00031807 -0.00039284 -0.00020158 -0.0003072
-0.00094764 0.0024068 0.2623 0.26468 0.0032259 0.0031363 0.00011756 -7.1132e-05
-0.0001769 1.5042e-05 -1.9246e-05 -0.00022043
0.0018696 -0.00069959 0.0033447 0.0029692 -0.089009 0.28446 -0.00025925 0.00026521
-0.00053713 -0.00031336 0.00051896 -0.00032897
0.00040444 -0.00012421 0.00014127 -4.5602e-05 -0.00025718 0.00029082 0.056972 0.20723
-0.0019889 0.0038015 0.00085916 0.00065909
0.00029221 -0.00046111 -0.00015601 5.7763e-06 -0.00053376 -0.00032136 -0.0019415 0.0038943
-0.005808 0.30192 -0.0043582 0.0012458
-0.00021889 -0.00021187 -0.00017953 -0.00028007 0.00040122 -0.00068794 0.00091062 0.00071939
-0.0044514 0.0012633 0.023283 0.27684
6500000000 -0.035492 0.25438 -0.00026112 0.0020056 0.0014345 -0.00098528 0.00020592 -4.6945e-05
0.00012561 0.00016105 -5.3286e-05 0.00037668
-0.00025525 0.002025 0.28898 0.23889 0.0037309 0.0026538 0.00011205 2.6928e-05
0.00021067 0.00013548 0.00022174 -0.0001321
0.001456 -0.0010339 0.0037851 0.0026877 -0.076638 0.28223 2.1184e-05 -8.6921e-06
-2.0033e-05 -0.00011641 9.7121e-05 -0.00047423
0.00017573 -7.1858e-05 9.9459e-05 4.2294e-05 7.9897e-05 -5.2415e-05 0.081541 0.20221
-0.00044718 0.003995 0.0010574 0.00035356
3.8703e-05 0.00017113 0.00017186 0.00014612 -1.5855e-06 -6.918e-05 -0.00037574 0.0039659
0.017032 0.306 -0.0033089 0.0022354
-6.2692e-05 0.00032767 0.00030475 -5.0716e-05 -0.00028108 -0.00025216 0.0010854 0.00040326
-0.0033079 0.0020689 0.061965 0.28072
