# Supplementary material for: Early Detection of Alzheimer’s Disease via Machine Learning-Based Microwave Sensing: An Experimental Validation
Source: Sensors (Basel). 2025 Apr 25;25(9):2718. doi: 10.3390/s25092718 (PMC12074295; doi:10.3390/s25092718)
Supplement: Supplementary file 1 [file sensors-25-02718-s001.zip › measurements_paper_sensors/26 febbraio - PART1/set11 H/CSF_H_m10.s6p]

!Keysight Technologies,M9804A,MY58100912,A.14.10.03
!Date: Thursday, April 27, 2023 10:28:33
!Correction: S11(C  6-Port  ) 
!S12(C  6-Port  ) 
!S13(C  6-Port  ) 
!S14(C  6-Port  ) 
!S15(C  6-Port  ) 
!S16(C  6-Port  ) 
!S21(C  6-Port  ) 
!S22(C  6-Port  ) 
!S23(C  6-Port  ) 
!S24(C  6-Port  ) 
!S25(C  6-Port  ) 
!S26(C  6-Port  ) 
!S31(C  6-Port  ) 
!S32(C  6-Port  ) 
!S33(C  6-Port  ) 
!S34(C  6-Port  ) 
!S35(C  6-Port  ) 
!S36(C  6-Port  ) 
!S41(C  6-Port  ) 
!S42(C  6-Port  ) 
!S43(C  6-Port  ) 
!S44(C  6-Port  ) 
!S45(C  6-Port  ) 
!S46(C  6-Port  ) 
!S51(C  6-Port  ) 
!S52(C  6-Port  ) 
!S53(C  6-Port  ) 
!S54(C  6-Port  ) 
!S55(C  6-Port  ) 
!S56(C  6-Port  ) 
!S61(C  6-Port  ) 
!S62(C  6-Port  ) 
!S63(C  6-Port  ) 
!S64(C  6-Port  ) 
!S65(C  6-Port  ) 
!S66(C  6-Port  ) 
!S6P File: Measurement: :
# Hz S  RI   R 50
500000000 -0.32791 -0.065486 -0.0097679 -0.0021021 -0.008404 0.011999 -0.0041945 0.011391
0.012829 0.0053644 -0.0049501 0.0078076
-0.0097841 -0.0021041 -0.40879 -0.074441 0.0094432 -0.010796 0.0011015 0.011601
0.0088909 0.0031148 0.00058098 0.013597
-0.008406 0.011943 0.00947 -0.010804 -0.25604 0.18854 0.0070307 0.0027927
-0.0021559 0.0080915 0.0013415 0.011756
-0.0041434 0.011408 0.0012058 0.011647 0.0071802 0.0027713 -0.32642 0.039814
-0.019888 -0.0042796 0.016391 0.027454
0.012851 0.0054333 0.0088343 0.0026926 -0.002212 0.0079304 -0.01987 -0.0042735
-0.21932 -0.23225 -0.028471 0.0050369
-0.0051897 0.0080129 0.0011094 0.013367 0.0016586 0.011836 0.016386 0.027147
-0.028364 0.0048812 -0.26221 -0.14246
560000000 -0.31612 0.10377 -0.020956 -0.067248 -0.00010874 0.012744 0.0059369 0.010519
0.010049 0.0045978 0.011749 0.0094221
-0.020799 -0.067136 -0.37171 0.087579 -0.039586 -0.039148 0.013555 0.002492
-0.01275 -0.0054277 0.0044303 -0.00086047
-0.00027393 0.012775 -0.039543 -0.039162 -0.1835 0.23886 -0.0001848 -0.0052565
0.018422 0.0063631 0.0075685 -0.006
0.0060267 0.010418 0.013474 0.0026719 -0.00028782 -0.0054297 -0.30474 0.12889
0.0075374 -0.022741 0.0063326 -0.022084
0.010134 0.0041929 -0.01272 -0.0046864 0.017912 0.0061225 0.0076801 -0.022732
-0.30116 -0.047285 0.011875 -0.051748
0.012078 0.009434 0.0040091 -0.0012895 0.0080292 -0.0063192 0.0063104 -0.02222
0.01164 -0.05175 -0.33038 0.0053528
620000000 -0.27643 0.080075 -0.023349 0.0086377 0.0028619 0.0090179 0.0078 -0.0048305
0.012228 0.00059826 0.00073001 -0.0011143
-0.023341 0.0086439 -0.39965 0.034966 -0.019282 -0.00049461 -0.0019912 -0.0024328
0.012438 -0.005283 0.00045936 -0.0033176
0.0028873 0.0090552 -0.019306 -0.00047867 -0.15608 0.24846 -0.0015875 -0.0051009
-0.004385 -0.0030837 0.0086923 -0.0032723
0.0080106 -0.0049099 -0.0019599 -0.0023346 -0.0015905 -0.0052067 -0.26165 0.1396
-0.038876 -0.021232 0.012379 0.029235
0.011983 0.00021313 0.012262 -0.0053686 -0.0043425 -0.0027371 -0.039124 -0.021049
-0.2182 -0.084079 -0.042569 0.010302
0.00074759 -0.0010152 0.0003734 -0.0030783 0.0086342 -0.0031494 0.012925 0.0291
-0.043144 0.010197 -0.24608 -0.032465
680000000 -0.24132 0.17308 -0.026289 -0.016012 0.0047193 0.0054921 0.0013753 -0.0072699
-0.0018928 -0.011357 0.0057787 -0.0069224
-0.026264 -0.016002 -0.39078 0.13619 -0.033105 -0.0026191 -0.0018572 -0.00054368
-0.0014858 -0.0094036 -0.0010833 -0.0021617
0.0047315 0.0054702 -0.033141 -0.0025299 -0.10932 0.27158 -0.00099465 0.00039954
-0.0012407 0.001008 -0.002703 -0.0098137
0.0013642 -0.0074312 -0.0018593 -0.0003557 -0.0009619 0.00031081 -0.21996 0.1915
-0.022097 -0.0084585 -0.0086596 -0.012987
-0.0019573 -0.011398 -0.0016587 -0.0092994 -0.0012343 0.0010291 -0.022269 -0.0083518
-0.28113 0.015016 -0.0057466 -0.0068901
0.0057531 -0.0068786 -0.0010439 -0.0024619 -0.0026781 -0.0096412 -0.0089104 -0.013014
-0.0054962 -0.0070543 -0.2609 0.074375
740000000 -0.19622 0.1665 -0.041437 0.026007 0.013413 -0.0036046 -7.9827e-05 -0.0039971
-0.0043649 -0.0010781 -0.0063543 0.0027568
-0.041448 0.025967 -0.33759 0.15654 -0.037735 0.034234 -0.00014747 -0.0060089
-0.012255 0.0068444 -0.0015958 -0.0045286
0.013385 -0.0036098 -0.037701 0.034392 -0.076063 0.273 -0.0015043 0.0032078
-0.00069279 -0.004727 -0.0019306 0.00053647
5.829e-05 -0.0040576 -0.00022622 -0.0061753 -0.0016543 0.0031486 -0.2037 0.19899
-0.042407 -0.0097624 0.0219 0.016447
-0.0042907 -0.0012345 -0.012267 0.0068203 -0.00084713 -0.0047708 -0.042416 -0.0097351
-0.18021 0.050145 -0.043226 -0.003424
-0.0061467 0.0031639 -0.0015147 -0.0048628 -0.001971 0.00072681 0.021935 0.016528
-0.043339 -0.0035832 -0.25339 0.079412
800000000 -0.16712 0.2128 -0.023346 0.016049 0.0054967 -0.0099631 -0.0046859 -0.0025556
-0.0045911 0.0017702 0.0042051 0.00054098
-0.023324 0.016027 -0.34598 0.22816 -0.0093773 0.034535 -0.0023504 0.0019058
-0.0003809 0.002388 0.00069129 0.0052578
0.0055093 -0.0099343 -0.0093069 0.034615 -0.03733 0.29928 0.0010409 0.0009307
-0.00029427 0.003261 -0.0017886 0.00060412
-0.0045518 -0.002622 -0.0021653 0.0019749 0.0011484 0.00098313 -0.17478 0.2263
-0.02973 0.012657 0.014525 -0.010805
-0.0045339 0.0016406 -0.00039171 0.0022556 -0.0002222 0.0032349 -0.029656 0.012758
-0.23217 0.072773 -0.019026 0.020715
0.0042964 0.00062325 0.00054285 0.0055547 -0.0018087 0.00082004 0.014542 -0.010885
-0.019213 0.020681 -0.24718 0.12761
860000000 -0.13394 0.23371 -0.019221 0.030575 -0.0031375 -0.0098652 -0.0019837 0.00086187
0.0040051 0.0052213 -0.0031686 -0.0034579
-0.019207 0.030547 -0.29904 0.2726 0.0069709 0.03477 0.00045696 0.0021142
0.0040282 8.1794e-05 0.0032086 0.00018945
-0.0031907 -0.0098926 0.0070829 0.034783 0.010851 0.30952 -0.00053009 -0.00034109
0.0026376 -0.0019576 0.0015208 0.0043722
-0.0020311 0.00081209 0.00029953 0.002048 -0.00060212 -0.00045715 -0.13922 0.23935
-0.019005 0.017083 -0.0066165 -0.0092998
0.0041519 0.005436 0.0040234 7.9013e-05 0.002725 -0.0019109 -0.019056 0.017173
-0.178 0.13347 -0.026284 0.016282
-0.0031908 -0.0034357 0.0032639 0.00014679 0.0015795 0.0043786 -0.0067405 -0.0092473
-0.026193 0.016226 -0.19945 0.17781
920000000 -0.11076 0.25811 0.0037378 0.039854 -0.009192 -0.0042957 -0.0020684 0.0019696
0.0003872 0.0017625 0.0030942 -0.0016476
0.0037222 0.039825 -0.27216 0.29562 0.027752 0.023483 0.0014413 0.0011002
0.0069878 -0.00016143 0.0037928 -0.0031594
-0.0092058 -0.0042728 0.027851 0.023428 0.057533 0.31173 0.0016953 -1.3319e-05
0.00066648 -0.00045218 0.00086518 -0.001406
-0.0020224 0.0019939 0.001509 0.0010917 0.0017069 -4.0544e-05 -0.11505 0.25635
-0.012969 0.030517 0.0040808 -0.0065549
0.00034454 0.0018413 0.0069133 -0.00022155 0.00064219 -0.00034595 -0.012902 0.030571
-0.17014 0.13747 -0.0043127 0.028539
0.002968 -0.0015978 0.0037988 -0.0030627 0.00087908 -0.001346 0.004039 -0.0065576
-0.0043366 0.028577 -0.20894 0.19071
980000000 -0.06434 0.28028 0.016123 0.031271 -0.0092526 0.0048151 0.0020098 0.0038293
0.0040818 -0.0011294 -0.0031726 -0.0027395
0.016079 0.03123 -0.22 0.33259 0.033042 0.0058479 0.0019017 -0.00019948
0.0016408 -0.0056835 -0.0002909 -0.0026849
-0.0092401 0.0048414 0.033091 0.0057433 0.10394 0.30614 0.00054164 -0.001101
0.00026103 -0.0015728 0.0016348 -0.00029852
0.0019833 0.0038092 0.0019788 -0.00016297 0.00055643 -0.0010947 -0.076701 0.26787
0.0065005 0.030302 -0.0096981 -0.0075905
0.004043 -0.0012803 0.0015916 -0.0058403 0.00024668 -0.0015989 0.0065611 0.030268
-0.14003 0.17348 0.004795 0.020635
-0.0030272 -0.0028058 -0.00034486 -0.0026541 0.0016104 -0.00033563 -0.0095905 -0.0074873
0.0047452 0.020445 -0.16577 0.23918
1040000000 -0.023328 0.29033 0.033017 0.020581 -0.00089205 0.0075411 0.0024735 0.00075208
0.0002626 -0.0035826 -9.8556e-05 -0.001248
0.032963 0.020585 -0.18485 0.34704 0.030007 -0.013784 0.0014037 -0.0017369
-0.002486 -0.002426 -0.0010773 -0.0026546
-0.00084575 0.0075406 0.029982 -0.013901 0.14994 0.29388 -0.00045411 -0.0013747
-0.0014414 -0.0010033 -0.000492 -0.0012471
0.0024956 0.00072867 0.0013837 -0.0016887 -0.00043176 -0.0013796 -0.049449 0.27815
0.017892 0.019627 -0.0019036 0.0015356
0.00035561 -0.0036628 -0.0025112 -0.0024167 -0.0013926 -0.00093196 0.017928 0.019632
-0.10829 0.18332 0.012662 0.020792
-0.0001234 -0.001164 -0.0010405 -0.0026465 -0.00050201 -0.001184 -0.0019774 0.001577
0.012682 0.02086 -0.14643 0.26052
1100000000 0.021893 0.30049 0.037023 -0.0021878 0.0037125 0.0040584 0.0024405 -0.0011766
-0.0021213 -0.0029999 -0.0042078 -0.0002454
0.036994 -0.0021673 -0.14092 0.36681 0.01592 -0.027258 -8.7926e-05 -0.0018067
-0.0031658 -0.00080551 -0.0035735 -0.00070518
0.0037443 0.0040408 0.015841 -0.027331 0.19646 0.27493 -0.0017156 0.00027798
-0.0015034 0.00055607 -0.0011419 -0.00071439
0.0024674 -0.0011972 -0.00010805 -0.0018094 -0.0017211 0.000292 -0.0090359 0.28335
0.024256 0.0069211 -0.0024431 0.00012021
-0.0021162 -0.0029606 -0.0031543 -0.00073378 -0.0015107 0.00054786 0.024281 0.006866
-0.089267 0.19942 0.019353 0.010468
-0.0042323 -0.00024417 -0.0035993 -0.00063134 -0.0010966 -0.00068781 -0.0024375 0.00013194
0.019322 0.010502 -0.1012 0.29247
1160000000 0.073004 0.2974 0.025667 -0.019533 0.003585 -0.00081696 -0.00016517 -0.0025315
-0.0040783 -0.00088787 -0.001129 0.0041361
0.025651 -0.019503 -0.097345 0.37156 -0.0028495 -0.028656 -0.0015393 -0.0015232
-0.0024185 0.0023903 -0.0015149 0.0017716
0.0035919 -0.00083872 -0.0029936 -0.028678 0.23979 0.24559 -0.00063775 0.0015562
-0.00046528 0.0016372 -0.0011784 0.0001898
-0.00017273 -0.0025675 -0.0015078 -0.0015305 -0.00061563 0.0015603 0.030148 0.28059
0.021713 -0.0089545 -0.0032723 0.0051748
-0.004078 -0.00090274 -0.002398 0.0023964 -0.00051113 0.0016387 0.021706 -0.0089658
-0.054029 0.21071 0.019383 0.0019272
-0.0010148 0.004157 -0.001617 0.0018249 -0.001167 0.00019799 -0.0032498 0.0052095
0.01937 0.0019219 -0.0536 0.29611
1220000000 0.1169 0.28876 0.012883 -0.029769 -0.0010597 -0.0018265 -0.00020279 -0.00096152
-0.0026571 0.00226 0.001141 0.0019698
0.012902 -0.029739 -0.053251 0.38623 -0.016066 -0.021311 -0.0024788 0.00049313
-8.1415e-06 0.0028102 -0.00070542 0.0017896
-0.0010663 -0.0018126 -0.016195 -0.021277 0.27992 0.20819 0.00082998 0.0014137
0.00049248 0.0010298 0.00015949 0.00061394
-0.00020376 -0.00095072 -0.0024996 0.00050603 0.00081792 0.0014019 0.069634 0.27279
0.011358 -0.015731 0.0024859 0.0015192
-0.002621 0.0022517 2.816e-05 0.0028305 0.00054417 0.0010609 0.011333 -0.015718
-0.031326 0.22187 0.014995 -0.011869
0.0011033 0.0019728 -0.00071783 0.0017613 0.00015099 0.00058532 0.0024917 0.0015153
0.014965 -0.011838 -0.023798 0.3151
1280000000 0.16736 0.26895 -0.005952 -0.029345 -0.0020466 0.0013128 -0.00097907 -0.001927
-0.00091671 0.0032583 0.0024785 0.0013133
-0.0059371 -0.029311 -0.0068371 0.37812 -0.023219 -0.008638 -0.00078736 0.0012549
0.0015085 0.00169 0.00049205 0.0020482
-0.0020388 0.001315 -0.023273 -0.0085416 0.31202 0.165 0.0012338 -8.3617e-05
0.00095437 0.00041883 0.00020846 0.0004009
-0.00098647 -0.0019212 -0.000789 0.0012655 0.0012588 -0.0001041 0.10621 0.25694
0.0025149 -0.018553 2.4325e-05 -2.9576e-05
-0.00091966 0.0033005 0.0015344 0.0016706 0.0010053 0.000422 0.0024803 -0.018561
0.0064161 0.22709 0.0042586 -0.014916
0.0024652 0.0012638 0.00054379 0.0020192 0.0002436 0.00045668 4.6311e-05 -2.218e-05
0.0042648 -0.014931 0.024613 0.31832
1340000000 0.20457 0.23742 -0.016202 -0.020689 5.5256e-05 0.0039705 -0.0017164 -0.0006873
0.0014157 0.0027031 0.0017599 -0.0013268
-0.016172 -0.020683 0.031924 0.37166 -0.020842 0.0038217 -0.00021407 0.0019116
0.0016552 0.00098112 0.0011281 0.00083316
4.8936e-05 0.0039507 -0.020849 0.0039324 0.33557 0.11748 0.00072845 -0.0008027
0.0005298 -0.00043296 0.00010364 0.00022265
-0.0017242 -0.00067626 -0.00021446 0.001924 0.00072068 -0.00082649 0.13913 0.2376
-0.0067525 -0.016421 0.0012225 7.0126e-05
0.0013686 0.002716 0.0016268 0.00096333 0.00050789 -0.0004159 -0.0068048 -0.016411
0.035204 0.22477 -0.0019857 -0.013762
0.0017713 -0.0013412 0.0011394 0.00083663 0.00010464 0.00024279 0.0011915 0.00011075
-0.0019665 -0.01378 0.061942 0.31554
1400000000 0.23918 0.20132 -0.023206 -0.0095837 0.004335 0.0031743 -0.0020848 0.00061463
0.0025579 0.00082542 0.00032799 -0.0012566
-0.02317 -0.0095889 0.070554 0.36005 -0.014394 0.011802 0.001148 0.0013466
0.0011689 -0.00052988 0.0011452 0.00029731
0.0043584 0.0031505 -0.014363 0.011896 0.35005 0.063087 2.8773e-05 -0.0012187
0.00012915 -7.9759e-05 0.00047448 0.00018032
-0.0020674 0.00063622 0.0011463 0.0013573 2.0358e-05 -0.0011968 0.16931 0.20946
-0.012942 -0.010314 -0.0010127 -0.00069727
0.002577 0.00083369 0.0011587 -0.00053527 0.00012497 -6.2278e-05 -0.012981 -0.010301
0.068856 0.22287 -0.0088533 -0.0095256
0.0003404 -0.0012618 0.0011444 0.00027502 0.00045649 0.00020226 -0.0010412 -0.00072708
-0.0088782 -0.0095094 0.10777 0.30647
1460000000 0.26295 0.15866 -0.021033 0.0029744 0.0049153 -0.0013819 -0.0015706 0.0016153
0.002097 -0.00033876 -0.000247 -0.00093121
-0.021007 0.0029632 0.10512 0.33889 -0.005748 0.01458 0.0015816 0.00032479
0.0011717 -0.0011422 0.0013034 -0.00052624
0.0049058 -0.001372 -0.0056987 0.014639 0.35639 0.0076669 -0.00091916 -0.0010834
0.00032683 -0.00020895 0.00063614 -0.00020768
-0.001574 0.0016308 0.0015718 0.00031568 -0.00090958 -0.0010948 0.19639 0.18085
-0.014458 -0.0045315 -0.0011996 0.0016876
0.0020782 -0.00029923 0.0011262 -0.0011157 0.00036254 -0.00019895 -0.014481 -0.0045144
0.0977 0.21029 -0.010925 -0.0037863
-0.00027281 -0.00091933 0.0012953 -0.00054973 0.00064391 -0.00022194 -0.0011783 0.0016852
-0.010944 -0.0037979 0.14128 0.28668
1520000000 0.2769 0.11852 -0.01617 0.0090693 0.0030886 -0.0036199 3.3099e-05 0.0025641
0.0022725 -0.0017979 -0.0010377 -0.00017613
-0.016158 0.0090563 0.13965 0.32586 0.0016319 0.012255 0.0017019 -0.00059043
0.00026671 -0.0010362 0.00043078 -0.00095854
0.0030755 -0.0036445 0.0017028 0.012264 0.34909 -0.049076 -0.00065362 -0.00039087
0.00073756 -0.00084769 0.00014651 -0.00014947
4.1268e-05 0.0025583 0.00171 -0.00059828 -0.00065119 -0.0004117 0.22077 0.14323
-0.01483 0.00091536 0.0011116 0.0020427
0.0022688 -0.0017969 0.0002447 -0.0010539 0.00073703 -0.00086267 -0.01485 0.00095124
0.12587 0.19975 -0.011561 0.00042832
-0.0010516 -0.00017142 0.00038676 -0.00095937 0.0001458 -0.00013568 0.0010683 0.0020351
-0.011525 0.0004151 0.1756 0.26837
1580000000 0.28808 0.07305 -0.0098205 0.013191 -0.0010078 -0.0043309 0.0013903 0.0018848
-0.0001602 -0.0021246 -0.00032291 0.00019129
-0.0098214 0.013177 0.16805 0.30118 0.0049526 0.0073331 0.00064098 -0.0014943
-0.00045474 -0.0012507 -0.00024657 -0.00068631
-0.0010348 -0.0043311 0.0049896 0.0073136 0.32841 -0.10724 -0.0015406 0.00010587
-0.00028683 -0.0013277 0.00022801 -0.00043361
0.00141 0.001889 0.00063237 -0.0015064 -0.0015169 0.00011002 0.23577 0.10364
-0.012289 0.0063188 0.0019232 0.00094305
-0.0001755 -0.0021254 -0.00044409 -0.0012655 -0.00032122 -0.0012508 -0.012284 0.0063302
0.15074 0.18453 -0.0094404 0.0064717
-0.00032408 0.00019699 -0.00022916 -0.00071033 0.00021595 -0.00046592 0.0019062 0.00093167
-0.0094465 0.0064866 0.20922 0.24268
1640000000 0.29191 0.032352 -0.0028106 0.012764 -0.0026153 -0.0021276 0.0026964 0.0011488
-0.00055494 -0.0016748 -0.00036409 0.00043235
-0.0028231 0.012751 0.19794 0.27739 0.0052776 0.0026234 -0.00041072 -0.0018535
-0.0010146 -0.00060341 -0.00049091 -0.00065057
-0.0026048 -0.0021025 0.0052997 0.0026088 0.29863 -0.15572 -0.00087281 0.0011819
-0.00098166 -0.0011565 -0.00017787 -0.00034293
0.0027161 0.0011398 -0.00043966 -0.0018519 -0.000866 0.0011954 0.24911 0.054545
-0.0084942 0.0081432 0.0023646 -0.00044512
-0.00056305 -0.0016801 -0.0010109 -0.00061649 -0.00094258 -0.0011418 -0.0084896 0.0081597
0.17413 0.16414 -0.0051378 0.0086434
-0.00037502 0.00044237 -0.00048856 -0.00065269 -0.00019787 -0.00033675 0.0023971 -0.00042057
-0.0051698 0.0086547 0.23513 0.21264
1700000000 0.28705 -0.012894 0.0011008 0.010462 -0.0030156 0.0003475 0.0031693 -0.0012217
-0.0020604 -0.00077928 0.00050787 0.00052291
0.0010914 0.010446 0.21746 0.24591 0.0027597 1.8484e-05 -0.0014165 -0.00080578
-0.00093105 -0.00010545 -0.00082397 -0.00041964
-0.0030173 0.00035269 0.0027741 1.0039e-05 0.2551 -0.19454 7.225e-05 0.0017148
-0.0020847 -0.00029867 -0.00035606 -0.00078445
0.0031944 -0.0012417 -0.0014024 -0.00078021 3.9362e-05 0.0017238 0.24669 0.0037365
-0.0058299 0.009542 0.0018377 -0.0018497
-0.0020509 -0.00073028 -0.00094133 -8.3849e-05 -0.0020754 -0.00027685 -0.005824 0.0095726
0.19397 0.14683 -0.00046732 0.0094413
0.00049032 0.0005356 -0.00083196 -0.00044299 -0.00035682 -0.00078363 0.0018286 -0.0019055
-0.00043334 0.0094146 0.2531 0.1789
1760000000 0.27618 -0.062275 0.0040999 0.0074778 -0.0018562 0.0010827 0.0014339 -0.0034197
-0.0013242 0.00043532 0.00041237 -0.00054881
0.0040941 0.0074796 0.24363 0.20626 0.00033957 -0.0013797 -0.0012369 -3.1253e-05
-0.0011314 0.001008 -0.00043832 0.0003173
-0.0018753 0.0011106 0.00033128 -0.0013761 0.20598 -0.22646 0.0012306 0.0014233
-0.0011638 0.0014419 -0.0010596 -0.00070336
0.0013933 -0.0034324 -0.0012474 -3.1809e-05 0.0012476 0.0014596 0.23755 -0.049004
-0.0018498 0.0092854 -7.0029e-05 -0.0022064
-0.0013177 0.00041038 -0.0011281 0.0010114 -0.001192 0.0014867 -0.0018309 0.0092773
0.21076 0.11479 0.0032779 0.0071053
0.00041948 -0.00057575 -0.00042344 0.00031648 -0.0010792 -0.00071166 -6.1364e-05 -0.0021312
0.0032659 0.0071177 0.26621 0.14174
1820000000 0.25328 -0.10033 0.0048723 0.0037052 0.00024973 0.0021731 -0.00086387 -0.0031737
-0.0012147 0.00081674 -5.9145e-05 -7.039e-05
0.0048655 0.0037078 0.25476 0.17681 -0.0016985 0.00027707 -0.0015531 0.00092952
1.422e-05 0.0013337 -0.00070976 0.00036137
0.00025759 0.0021548 -0.0016974 0.00029794 0.15662 -0.24069 0.0016575 0.00069288
-0.0003569 0.0022862 -0.0016635 8.2082e-06
-0.00084352 -0.003126 -0.0015486 0.00093766 0.0016758 0.00066341 0.20774 -0.096844
0.0002041 0.0080482 -0.0014975 -0.0015999
-0.0012331 0.00086287 5.0994e-06 0.0013009 -0.00034245 0.0022066 0.00023178 0.0080402
0.23112 0.08852 0.0045219 0.0038374
-1.6856e-05 -5.1653e-05 -0.00069927 0.00037543 -0.001645 4.0587e-05 -0.0015061 -0.0016206
0.0045196 0.0038113 0.27028 0.10687
1880000000 0.21849 -0.14186 0.0029465 0.0011141 -0.00025813 0.0021009 -0.0028234 -0.0024445
-0.00033528 0.0016642 0.00034417 -0.00056531
0.0029435 0.0011118 0.25936 0.13005 -0.0035131 0.0029124 -0.00033616 0.0018864
0.00068834 0.0013367 0.00013624 0.00095835
-0.00022441 0.0021203 -0.0034962 0.0029361 0.10521 -0.2488 0.0020182 -0.0011586
0.0015629 0.0020386 -0.001034 0.0014239
-0.002865 -0.0024996 -0.00032968 0.0018546 0.002026 -0.0011532 0.16636 -0.13732
0.0016098 0.005858 -0.0021416 0.00038286
-0.0002645 0.0016564 0.00072467 0.0013453 0.0015599 0.00208 0.0016024 0.0058642
0.23802 0.058171 0.0050135 0.0020204
0.00023561 -0.00053611 0.00010783 0.00092135 -0.00098915 0.0013987 -0.0021148 0.00035669
0.0050329 0.0020253 0.27177 0.07277
1940000000 0.17915 -0.16797 0.00088563 -0.0010322 0.0017385 0.0017183 -0.0039317 0.0002358
0.0011601 0.00095275 -0.0006852 -0.00080567
0.00087782 -0.0010325 0.26067 0.099046 -0.0016007 0.0056649 0.0011107 0.0014687
0.0020577 0.00028036 0.00092956 0.00030134
0.0017535 0.0017257 -0.0015749 0.0056786 0.061225 -0.24051 0.00058479 -0.0025462
0.0023687 0.00041464 0.00015497 0.001572
-0.0040069 0.00027308 0.0011259 0.0014349 0.00061097 -0.0025142 0.11334 -0.16777
0.00093814 0.0040094 -0.0013738 0.0012252
0.0011973 0.00091629 0.0020817 0.00029051 0.0023785 0.00043046 0.00098192 0.0040342
0.24394 0.021312 0.0040231 -0.0018077
-0.00063589 -0.00080552 0.00089885 0.00030288 0.00014194 0.0016054 -0.001389 0.0012713
0.0040136 -0.0018104 0.26155 0.037416
2000000000 0.13376 -0.18323 -0.0029328 0.00070466 0.0027724 0.0010972 -0.0025107 0.003666
0.00099697 0.00045307 -0.0010583 0.00044053
-0.0029124 0.00071713 0.24757 0.063663 -0.00025582 0.0075785 0.001745 0.00035256
0.0011273 -0.0014169 0.0004275 0.00012598
0.0027519 0.001067 -0.00019329 0.0075918 0.020827 -0.2267 -0.0016287 -0.0015051
0.0020305 -0.0010308 0.0015535 0.0015034
-0.0023815 0.0036926 0.0017192 0.00039373 -0.001645 -0.0015944 0.059705 -0.17749
-0.00061487 0.0035369 1.176e-05 0.001834
0.00095998 0.00049031 0.0011187 -0.0014456 0.0020721 -0.0010778 -0.00062078 0.0034614
0.24223 -0.012017 0.00086376 -0.0030343
-0.0010029 0.00045224 0.00047429 0.00013391 0.001538 0.0015236 2.9496e-05 0.0018745
0.00087381 -0.0030506 0.24948 0.0094525
2060000000 0.086022 -0.19112 -0.0040395 0.0026287 0.0026654 -0.00065467 0.00081317 0.0036982
0.0016544 -0.00046674 -0.00013974 0.0012548
-0.0040309 0.0026144 0.23409 0.034554 0.0045984 0.0084283 0.0010725 -0.00067599
0.00045659 -0.0014648 0.00059944 -5.9427e-05
0.0026325 -0.00072481 0.0046858 0.008426 -0.012829 -0.20907 -0.0018087 0.00050379
0.00078647 -0.0022503 0.002791 0.00066676
0.00072023 0.0036235 0.0011228 -0.00072083 -0.0017531 0.00049745 0.0078531 -0.17378
-0.0016751 0.0046539 0.00065951 0.0010939
0.001693 -0.00051007 0.00043112 -0.0015123 0.00073809 -0.0022746 -0.0017218 0.0046853
0.22853 -0.050766 -0.0009394 -0.0037823
-0.00015354 0.0012933 0.00059365 -0.00010105 0.0028152 0.00056155 0.00069752 0.0011024
-0.00098557 -0.0037422 0.23432 -0.015745
2120000000 0.04161 -0.18162 -0.0034294 0.0059389 0.0022191 -0.0027578 0.0029637 0.0019547
0.00066884 -0.0015982 0.0011137 0.00031848
-0.0034234 0.0059336 0.21386 0.011987 0.007123 0.0044882 0.0011079 -0.0012815
-0.0015116 -0.0018849 0.00010869 -0.0011103
0.0022356 -0.0027217 0.0071333 0.0044617 -0.040465 -0.19141 -0.00075667 0.0017322
-0.0016826 -0.0016147 0.0008438 -0.002129
0.003015 0.0020026 0.0010607 -0.0012642 -0.00084068 0.0017252 -0.040027 -0.156
-0.0019971 0.0067015 0.0015319 0.00086027
0.00067369 -0.0016262 -0.001473 -0.0018301 -0.0016702 -0.0016272 -0.0019117 0.0066653
0.21399 -0.084775 -0.005034 -0.0022024
0.0010791 0.00031197 6.0911e-05 -0.0011297 0.00080015 -0.0022014 0.0015392 0.00093929
-0.0050606 -0.0021674 0.21397 -0.030455
2180000000 0.0017387 -0.1696 -0.002092 0.0093305 0.00046882 -0.0021799 0.0032237 -0.00044576
0.00032042 -0.0013167 0.0011626 0.0003553
-0.0020983 0.0093374 0.19462 -0.0068923 0.0079531 0.0038033 -0.0008718 -0.0016614
-0.0019573 0.00088009 -0.00013136 0.00024912
0.0005011 -0.0022377 0.0080077 0.0037516 -0.061612 -0.16832 0.0011239 0.0016601
-0.00106 -0.00024429 0.00052459 -0.0020474
0.0032127 -0.00059854 -0.00085748 -0.0016088 0.0011813 0.0016281 -0.076151 -0.13129
-0.00049927 0.0091812 0.0016674 0.00020941
0.00028956 -0.0013459 -0.0019979 0.00089647 -0.0010169 -0.00016593 -0.00050056 0.0091603
0.18713 -0.11602 -0.0053221 0.0018659
0.0013054 0.0002685 -6.1277e-05 0.00033182 0.00046306 -0.0020045 0.0016673 0.00019281
-0.0053332 0.00188 0.19785 -0.045833
2240000000 -0.027461 -0.14459 0.0019228 0.010731 -0.00045677 -0.0028821 0.0016302 -0.0024703
-0.0021737 -0.0010356 0.000731 -0.0018777
0.001896 0.010733 0.17442 -0.011659 0.0086651 2.3592e-05 -0.0008959 -0.00048848
-0.00043584 0.0010904 -0.00066797 -0.00052752
-0.00050986 -0.0028392 0.0086925 -6.3278e-05 -0.079339 -0.14394 0.0021172 -0.001543
-0.0010593 0.00029256 -0.002375 -0.0015607
0.001594 -0.0024633 -0.00092595 -0.00047538 0.0021039 -0.0014924 -0.11015 -0.10158
0.001914 0.010915 0.001623 -0.0010754
-0.0021238 -0.0010603 -0.00049731 0.0010653 -0.00112 0.0002812 0.001909 0.010959
0.15793 -0.13224 -0.0050364 0.0038603
0.00066568 -0.0018628 -0.00067823 -0.00055427 -0.0022671 -0.0015675 0.0015423 -0.00090369
-0.0051024 0.0038022 0.17404 -0.055318
2300000000 -0.053934 -0.1183 0.0072685 0.0090961 -0.0012651 -0.0019763 -0.00051405 -0.0015247
-0.0013428 0.00080627 -0.0012431 -0.0006243
0.0072505 0.0091061 0.15582 -0.021183 0.0086321 -0.0021489 -0.00091654 0.00073811
-0.00034767 0.001525 -8.5033e-05 0.00098261
-0.0013005 -0.0019079 0.0086277 -0.002208 -0.0907 -0.12031 -0.00018533 -0.0018795
0.00011344 0.0019459 -0.0020059 0.00080878
-0.0005058 -0.0015117 -0.0010068 0.0007535 -0.00016984 -0.0017941 -0.12954 -0.06709
0.0060648 0.011081 0.00021288 -0.0018393
-0.001449 0.00073085 -0.00029689 0.0015041 6.3782e-05 0.0019062 0.0060549 0.011087
0.12285 -0.15306 -0.0034784 0.007004
-0.0012099 -0.00064161 -0.00014351 0.00096111 -0.0019804 0.00080012 0.00029301 -0.0019572
-0.0035135 0.0071147 0.15974 -0.057511
2360000000 -0.071704 -0.087668 0.010294 0.0085214 -0.0012138 -0.0015018 -0.0015558 -0.0007645
-0.00046103 0.0012282 -0.0015761 -0.00037119
0.010282 0.0085339 0.14562 -0.021521 0.008084 -0.0051884 -0.00054538 0.0011166
0.0019291 0.00056036 0.00011917 -8.8791e-05
-0.0012426 -0.0015161 0.0080397 -0.0052231 -0.10201 -0.098971 -0.0027032 -0.00097927
0.0010276 5.574e-05 -0.00078113 0.0015239
-0.0016312 -0.00079725 -0.00055718 0.0011026 -0.0026403 -0.0010186 -0.14771 -0.035417
0.010318 0.010001 0.0013604 -0.0022542
-0.00044325 0.0012551 0.0019554 0.00047606 0.0010725 0.00013186 0.010456 0.0099474
0.093046 -0.15337 0.00051848 0.0077718
-0.0015282 -0.00041229 0.00016837 -2.1663e-05 -0.00085154 0.0014992 0.0012865 -0.0022014
0.00062783 0.007698 0.13598 -0.061902
2420000000 -0.079535 -0.059199 0.013886 0.0029575 -0.0031465 -0.0011747 -0.0011643 0.00069659
0.0010896 0.0015058 -0.0014501 0.0018143
0.013863 0.0029825 0.12972 -0.021207 0.0045021 -0.0069745 0.0013218 0.001064
0.00081361 -0.0013582 -0.00010232 -2.0909e-07
-0.0032277 -0.0011044 0.0045045 -0.0070481 -0.11403 -0.077389 -0.0023882 0.0013385
-6.1182e-05 -0.00041028 8.563e-05 0.003007
-0.0011602 0.00068695 0.001388 0.001023 -0.0024575 0.0013197 -0.15533 0.0085445
0.014558 0.0075033 -0.00042085 -0.0025892
0.0011667 0.0014265 0.0007893 -0.0013262 -4.034e-05 -0.00048453 0.014528 0.0074361
0.058805 -0.15165 0.0012292 0.0083466
-0.0014936 0.0018519 -9.458e-05 -4.1879e-05 0.00010986 0.0030279 -0.00037116 -0.0025244
0.001099 0.0083093 0.11746 -0.055967
2480000000 -0.080597 -0.029923 0.013759 -0.002373 -0.0016145 7.4206e-05 -0.00053029 0.0015611
0.0017478 -0.00041139 0.00026756 0.0013481
0.013736 -0.002373 0.13128 -0.023826 0.0025706 -0.0088606 0.0011371 -4.3236e-05
-0.00046088 -0.0010564 -4.2969e-05 -0.00042516
-0.0016278 8.3802e-05 0.0024918 -0.0088959 -0.11772 -0.058804 -0.00065755 0.0034297
-0.0003618 -0.000775 0.0019004 0.0011187
-0.00045869 0.0015337 0.0011425 -7.6914e-05 -0.00065177 0.0034448 -0.15769 0.043862
0.017771 0.001012 -0.0015674 -0.0024008
0.0017595 -0.00043396 -0.00035985 -0.0010025 -0.00050229 -0.00080556 0.017837 0.00092647
0.02839 -0.14496 0.0043585 0.0072363
0.00036312 0.00139 -0.00010936 -0.00037127 0.0018701 0.0010146 -0.0014879 -0.0024328
0.0043478 0.0073027 0.098167 -0.053449
2540000000 -0.08552 -0.0014226 0.011604 -0.0060951 -0.0022864 0.00088943 0.00067424 0.00079653
0.00023942 -0.0018207 0.00097808 0.001383
0.011606 -0.006076 0.11753 -0.014117 -0.0013603 -0.0078279 0.00069186 -0.0014619
-0.0015844 -0.00012093 -0.00055646 0.000119
-0.0022343 0.00086921 -0.0014153 -0.0077708 -0.12439 -0.034375 0.0020297 0.0025162
-0.001207 -5.0126e-05 0.0020579 -0.00066074
0.00070726 0.00078676 0.00072724 -0.0015047 0.0020517 0.0024685 -0.15747 0.083854
0.017935 -0.0059416 -0.0022834 -0.0020015
0.00012428 -0.0017707 -0.0016355 -0.00013368 -0.0011182 8.2619e-05 0.017861 -0.0060247
0.0041618 -0.12963 0.0065212 0.0060686
0.00095695 0.0013717 -0.00049346 7.9593e-05 0.0019712 -0.00073156 -0.0022514 -0.0019717
0.0066188 0.0061412 0.081716 -0.038012
2600000000 -0.077431 0.022449 0.008534 -0.0097417 -0.0013121 0.0024608 0.00076384 -0.00036666
-0.0011662 -0.0015325 0.0018764 0.00043446
0.0085497 -0.0097074 0.11326 -0.030481 -0.0034345 -0.0058972 -0.0003706 -0.00077342
-0.00032163 0.0014222 -0.00021659 0.00064793
-0.0013396 0.0024819 -0.0034767 -0.0058867 -0.1285 -0.010378 0.0029552 -0.00012339
-0.00016953 0.0015269 0.0011481 -0.002002
0.00069741 -0.00039936 -0.00039992 -0.0007224 0.0029488 -0.00013534 -0.14271 0.11619
0.014203 -0.012103 -0.0029816 -0.00010436
-0.0011204 -0.0014948 -0.00033623 0.0014524 -5.0098e-05 0.0014094 0.014173 -0.012132
-0.022843 -0.11391 0.008825 0.0055436
0.0018425 0.0004165 -0.00018402 0.00066022 0.001139 -0.0018941 -0.0030741 -8.568e-05
0.0087537 0.0054326 0.074895 -0.024065
2660000000 -0.073296 0.047539 0.0046169 -0.011617 -0.00024706 0.00098793 -5.044e-05 -0.00012582
-0.0026404 0.00044416 0.0014946 -0.00068739
0.0046162 -0.011597 0.11918 -0.026524 -0.0045566 -0.0044004 -0.0013118 -0.00041955
0.00016069 0.0018411 0.00052601 0.00089245
-0.00017509 0.0010096 -0.0045982 -0.0043865 -0.12901 0.009747 0.0020224 -0.0018118
0.0003864 0.00075466 -0.0010282 -0.0016429
-9.3298e-05 -0.00018116 -0.0013003 -0.00044525 0.0020151 -0.0017604 -0.12511 0.14758
0.0077796 -0.016215 -0.0025714 0.00092353
-0.0026451 0.00051669 0.00018744 0.0018384 0.0003363 0.00081904 0.0078135 -0.016354
-0.040365 -0.099356 0.0098524 0.0020528
0.0014615 -0.00067674 0.00044964 0.00084903 -0.0010801 -0.0014678 -0.0024788 0.0009496
0.0099516 0.0021757 0.069058 -0.0035492
2720000000 -0.061557 0.067019 0.00036321 -0.01177 -0.00017795 0.0028248 -0.00022039 -3.9463e-05
-0.0020742 0.0020047 0.00047314 -0.0016563
0.00038237 -0.01176 0.10542 -0.028754 -0.005018 -0.0012237 -0.0015249 0.00038089
0.0016995 0.00057479 0.00081517 -0.00023303
-0.00023666 0.0028371 -0.0050479 -0.0011414 -0.12214 0.040351 0.00026921 -0.0024447
0.00030852 0.00037522 -0.0014897 0.00058358
-0.00027637 -7.5054e-06 -0.0015546 0.00042193 0.00033573 -0.0024292 -0.092302 0.17875
0.0010567 -0.016674 -0.0016273 0.0023565
-0.0021464 0.0020495 0.0016884 0.00054846 0.00028459 0.00042675 0.00099367 -0.016575
-0.055883 -0.073139 0.011852 -0.00050334
0.00050667 -0.0016331 0.00085132 -0.00018487 -0.0012615 0.00053173 -0.0016023 0.0023617
0.011842 -0.00051694 0.074796 0.016777
2780000000 -0.048271 0.084476 -0.004254 -0.010579 -8.1577e-05 0.001219 0.00046757 -0.00030001
0.0011219 0.0025016 -0.00059057 -0.0018224
-0.0042122 -0.01058 0.1037 -0.042047 -0.0041741 0.00027444 -0.00015768 0.0016465
0.0017393 -0.0009014 7.6062e-05 -7.0064e-05
1.9511e-05 0.0011828 -0.0041793 0.00026214 -0.12073 0.068558 -0.001951 -0.0014937
0.00041047 -0.0004253 -0.00046756 0.00073364
0.00043519 -0.00033974 -7.9268e-05 0.0016872 -0.0020649 -0.0015414 -0.063504 0.20045
-0.0054497 -0.014741 -0.00078854 0.0019138
0.0012227 0.0024996 0.0017031 -0.00085084 0.00044381 -0.00037778 -0.0054891 -0.01482
-0.070109 -0.04814 0.0097548 -0.0050963
-0.00070032 -0.0017417 0.00013513 -0.00010383 -0.00078218 0.00044293 -0.00082593 0.002036
0.009749 -0.0049877 0.078906 0.033768
2840000000 -0.033874 0.10128 -0.0073877 -0.0075115 0.001406 0.0019508 -0.00014904 -0.00029722
0.0014632 0.001091 -0.0014466 0.00014038
-0.0073765 -0.0075141 0.10119 -0.034108 -0.0033032 0.0013874 0.00040755 0.00074923
-3.9297e-05 -0.0014845 0.00012697 -4.2319e-05
0.0015117 0.0019141 -0.0032851 0.0014326 -0.11593 0.095669 -0.0013796 0.0002114
0.00058527 0.00024944 0.00075779 0.00087907
-0.00016447 -0.00024363 0.00036244 0.00071879 -0.0013872 0.00037171 -0.027969 0.21771
-0.0097869 -0.010317 0.00037337 0.0012932
0.0014128 0.0010421 -5.2839e-05 -0.0014838 0.00056321 0.00016942 -0.0098134 -0.010284
-0.076594 -0.02235 0.0088416 -0.0065931
-0.0015154 0.00016312 1.6017e-05 -0.00010939 0.00057379 0.0014619 0.00043728 0.0012329
0.0089537 -0.0066332 0.092351 0.050739
2900000000 -0.019231 0.12019 -0.0089543 -0.0033867 0.0016861 0.00017033 0.00034654 -0.00072713
0.0020632 -0.0011887 -0.0009685 0.00019998
-0.0089412 -0.0033751 0.083729 -0.042547 -0.001011 0.0026791 0.00086023 0.00034558
-0.00040677 -0.0013392 -0.0002548 0.00011722
0.0016845 0.00019151 -0.00093222 0.0027027 -0.0976 0.12792 -0.00074819 0.00016776
-0.00052927 -0.001328 0.0017217 5.3204e-05
0.00037865 -0.00073687 0.00086325 0.00037159 -0.00066579 9.148e-05 0.0095146 0.2205
-0.011545 -0.0050301 0.0010884 0.0017269
0.0020617 -0.0012231 -0.00041539 -0.001369 -0.00062936 -0.0013126 -0.011585 -0.0050197
-0.076588 0.010005 0.0064888 -0.010052
-0.00090281 0.00025674 -0.00024574 0.00013512 0.0022793 -7.4277e-06 0.0011644 0.0018527
0.0064405 -0.010204 0.10851 0.056303
2960000000 0.00015537 0.13244 -0.0088277 0.00018988 0.00011432 0.0013521 -0.00058062 -0.0008491
-0.00025675 -0.0017515 -0.00056976 0.00038617
-0.0088282 0.00016525 0.091187 -0.042024 -0.00029133 0.001095 0.00093692 3.8555e-05
-0.0010996 -0.00074344 0.00046903 0.00031888
0.00020263 0.0013489 -0.00032702 0.0010864 -0.08125 0.15878 -0.00066644 0.00041745
-0.00069706 0.00073934 0.00032586 -0.0023054
-0.00062394 -0.00078437 0.00099253 3.8459e-05 -0.0007032 0.000368 0.050657 0.22837
-0.011141 0.000412 0.0016945 0.00062079
-0.00026416 -0.0017842 -0.0011598 -0.00074502 -0.00070043 0.00080776 -0.011159 0.00045821
-0.06877 0.038875 0.0020582 -0.011231
-0.00062532 0.00044548 0.00052815 0.0003116 0.00012772 -0.0027762 0.0017177 0.00061584
0.0019481 -0.011127 0.12725 0.066966
3020000000 0.018942 0.14803 -0.0067388 0.0036691 0.0014087 -0.000234 -0.00092591 -9.4475e-05
-0.00068407 0.00037377 -8.1268e-05 0.00048526
-0.0067305 0.0036367 0.081112 -0.029895 -0.00026246 -0.0002284 0.00046806 -0.00086236
-0.0017321 0.00044015 0.0007903 -0.00013239
0.0014404 -7.1868e-05 -0.00029057 -0.00022843 -0.058561 0.18453 -0.00026695 0.0010611
0.0003911 0.00054357 -0.0006081 -0.0021753
-0.00089782 -8.3216e-05 0.00048493 -0.0009609 -0.00021992 0.0011505 0.090788 0.2221
-0.0090206 0.0036897 0.00056568 0.00050353
-0.00063027 0.00027766 -0.0017141 0.00045526 0.00047614 0.00050377 -0.0089735 0.0036314
-0.05496 0.065343 -0.0011177 -0.010279
-0.00021185 0.00058937 0.00080882 -0.00023671 -0.00094472 -0.0018942 0.00043779 0.00056226
-0.00084032 -0.010096 0.14765 0.064632
3080000000 0.045578 0.15691 -0.0049085 0.005834 0.0017798 8.6776e-05 -0.00070997 -2.5719e-05
-0.00036714 0.0002196 0.00011467 0.00054615
-0.0049055 0.005818 0.078245 -0.025719 -0.0005883 0.00019713 -0.00014358 -0.00038825
-0.00040336 0.0010779 -0.00013181 -0.00084779
0.0017125 3.3597e-05 -0.00044499 0.0002344 -0.022028 0.20535 -0.00098629 0.0003747
0.00092917 0.00065801 -0.0026941 -0.00102
-0.00064974 -4.5212e-05 -0.00012402 -0.00028752 -0.00093404 0.00025743 0.12415 0.21377
-0.0052924 0.0068856 0.0019081 0.00032958
-0.00032705 0.00018032 -0.00041054 0.0010545 0.00078643 0.00054643 -0.005335 0.0069128
-0.031894 0.095394 -0.0051645 -0.0092862
0.00016879 0.00049934 -0.00017683 -0.00071781 -0.0021232 -0.00055448 0.0020412 0.00030253
-0.005204 -0.0096076 0.16183 0.071316
3140000000 0.073871 0.16259 -0.0014345 0.0076905 0.0028986 -0.0014814 -0.0011043 0.0010843
0.0015508 0.000486 0.00031797 7.7338e-05
-0.0014631 0.0076805 0.073458 -0.026173 -0.0010157 5.2277e-05 0.00073994 -0.00037926
3.9036e-07 0.00091136 0.00041332 -0.00026483
0.0028717 -0.0014175 -0.0010831 6.7632e-05 0.018742 0.22634 0.00034771 0.001713
0.0011957 -0.00096278 -0.0026976 0.0012095
-0.0010702 0.0010657 0.00073124 -0.00033995 0.00028972 0.0016974 0.15947 0.19023
-0.0013883 0.0075278 0.00088317 -0.0014866
0.0016089 0.00050282 -2.1239e-05 0.00096744 0.00092463 -0.00069878 -0.0012608 0.0075283
-0.017187 0.11446 -0.007383 -0.0061287
0.0002637 6.5458e-06 0.00054562 -0.00031653 -0.0023558 0.00053584 0.00087124 -0.0014784
-0.0076077 -0.0060251 0.18701 0.06444
3200000000 0.10682 0.17277 0.003807 0.006941 0.00076791 -0.002962 -5.3451e-05 0.0018013
0.00051416 -0.001655 0.00027141 0.00040191
0.0037994 0.0069382 0.084844 -0.025559 -0.00094977 0.00038081 -0.00044801 -0.0010436
0.00066072 0.0010199 -0.00042869 -0.00097444
0.0008322 -0.0030322 -0.00098332 0.00044446 0.062719 0.23165 0.0011578 0.00050818
-0.00042191 -0.0017817 -0.0010745 0.002003
1.3226e-05 0.0018224 -0.00053516 -0.0010299 0.0010986 0.00069036 0.18181 0.16686
0.0013907 0.0066969 0.00078346 -0.0014988
0.00031357 -0.0016567 0.00066333 0.0011024 8.7433e-05 -0.0018888 0.0014168 0.0066735
0.01832 0.13193 -0.0089027 -0.0022059
0.00030813 0.00045759 -0.00038947 -0.0010591 -0.0021549 0.0020509 0.00063829 -0.0016911
-0.0088958 -0.0019176 0.20391 0.062184
3260000000 0.13784 0.16536 0.0043002 0.0035249 -0.00050487 -0.0026311 0.0012534 0.00080304
0.00024685 -0.0018578 -0.00010865 9.0946e-05
0.0043039 0.0035202 0.091898 -0.028485 -0.0021035 0.0020503 -0.00053973 -0.00014131
0.00078345 -0.00049757 -0.00091041 1.0016e-05
-0.00054464 -0.002297 -0.0019766 0.0019575 0.11246 0.22876 0.00028156 -3.6623e-05
-0.00012158 -0.00090026 -5.8427e-05 0.0018684
0.0012157 0.000834 -0.00053144 -8.8511e-05 0.00042483 -7.4969e-05 0.20805 0.13016
0.0044765 0.0053702 -0.00079611 -0.0019379
0.00037813 -0.0019323 0.00087164 -0.0005071 -0.00050695 -0.001198 0.0045228 0.005309
0.040947 0.14093 -0.007143 0.0027574
-0.00013229 0.000146 -0.0010634 3.9838e-05 0.00052188 0.0026656 -0.00081541 -0.0015731
-0.0068208 0.0023637 0.23247 0.052785
3320000000 0.16958 0.16102 0.0072192 0.0015822 -0.0003196 -0.0016837 0.00080237 0.00023691
-0.0017541 -0.0013343 0.00033584 0.00013844
0.0072091 0.0015712 0.099725 -0.023696 0.00022845 0.0023599 -0.00039193 -0.000358
-0.00012126 -0.00029247 -0.00062859 0.00037924
-0.00053128 -0.0017472 0.00033248 0.0023379 0.16117 0.22158 0.00055686 -0.00019364
-0.0015923 -0.00057658 0.00022127 0.0014659
0.00077124 0.00024807 -0.00037426 -0.0003802 0.00040777 -0.00018239 0.21818 0.10014
0.004724 0.0021588 -0.0012181 0.00023095
-0.0017166 -0.001216 -0.00015737 -0.00027083 -0.0016351 -0.00033423 0.0047024 0.0022621
0.069781 0.14444 -0.0039766 0.0034968
0.00032868 0.0001715 -0.00066608 0.00034247 0.00090718 0.0008537 -0.0010098 -2.4523e-05
-0.0045175 0.0032822 0.25003 0.040877
3380000000 0.2046 0.14363 0.0059436 -0.0018997 -0.0011863 0.00043171 0.00096094 0.00020367
-0.0013898 0.00080552 -8.517e-05 1.9282e-05
0.0059298 -0.0018758 0.11046 -0.032569 -2.6687e-05 0.0030698 -0.0010545 -0.00042
-0.00013318 0.00010254 -0.00084948 0.00058042
-0.00095237 0.00048372 -9.5357e-05 0.0030936 0.20206 0.19964 0.00057699 -0.00051953
-0.002104 0.00087135 0.0017063 0.0017023
0.0010396 0.00012831 -0.0010555 -0.00042046 0.00054365 -0.00041271 0.23321 0.066807
0.0065333 0.0016129 -0.00042171 0.00021518
-0.0013947 0.0008075 -0.00018255 0.00015795 -0.0016335 0.00098027 0.006604 0.0016199
0.10857 0.13485 -0.0015885 0.0049532
-0.00013903 1.7525e-05 -0.00072953 0.00062763 0.00089254 0.0010515 -0.00047137 7.5035e-05
-0.0015798 0.0053444 0.2806 0.021608
3440000000 0.23613 0.124 0.0050174 -0.0040028 -0.00072775 -0.0017768 0.00074379 -4.8238e-05
-0.0013476 0.0015355 0.00078171 0.00029015
0.0049954 -0.0040143 0.10359 -0.036383 0.0029024 0.0022335 -0.00089896 0.0010553
-1.684e-05 0.00043129 0.00033244 0.00078402
-0.00073137 -0.0016667 0.0030129 0.0022194 0.24144 0.1737 -0.00043461 -0.00014327
0.00038198 0.0016203 0.0014676 0.00024672
0.00069858 -0.00013578 -0.0009452 0.0011209 -0.00026586 -0.00016386 0.23465 0.034999
0.0071338 -0.0015986 -0.00042926 4.1505e-05
-0.0013096 0.0015357 0.00015385 0.0004188 0.00025717 0.0011236 0.0070729 -0.0017493
0.13468 0.13048 0.0017536 0.003642
0.0008518 0.00023905 5.1851e-05 0.00068738 0.0011836 0.0010808 -0.00062031 0.00029731
0.0023789 0.0035039 0.29655 -0.0078407
3500000000 0.26965 0.092219 0.002743 -0.0049834 -0.0014647 0.0015261 0.0010508 -0.0006946
-0.0012126 0.0010319 0.00086046 -0.00077145
0.002765 -0.0050177 0.11727 -0.06051 0.0031864 0.001344 -0.00039363 0.0006245
0.00058068 -1.5657e-05 -0.00026112 7.5617e-05
-0.0014293 0.0015516 0.0032117 0.0013028 0.27281 0.13922 0.00057785 -0.00013654
0.00010571 0.00012019 0.0016319 3.8274e-05
0.0010183 -0.00066501 -0.00037462 0.00058355 0.00053946 -0.00017168 0.23999 0.007274
0.0065428 -0.0045017 -0.00029264 8.6215e-05
-0.0011525 0.0010855 0.00040241 -3.9889e-05 -0.00029579 0.00060307 0.0063974 -0.0044535
0.17712 0.10547 0.0027992 0.0013375
0.00076598 -0.00096737 -9.2295e-05 0.00017617 0.0026443 0.00010038 -7.7652e-06 0.00016732
0.0026157 0.00075586 0.31757 -0.035766
3560000000 0.28792 0.058633 0.00028031 -0.0063237 -0.00014006 -0.0010825 0.00041855 0.0003273
0.0013959 0.0019472 7.3569e-06 -0.0014249
0.00025015 -0.0062976 0.11088 -0.065591 0.0058697 -0.00050893 0.000415 0.00052009
0.00063816 -0.00061594 -6.837e-05 0.00064771
-6.6601e-05 -0.00097453 0.0058434 -0.00059078 0.29987 0.097033 -0.00034482 -0.00018644
0.00028154 0.00086602 0.0014733 -0.00063862
0.00051543 0.00022494 0.00035975 0.00051542 -0.00047472 -0.00013912 0.22918 -0.029491
0.0048658 -0.0065701 -0.00052882 -0.00051855
0.0013835 0.0017354 0.00066278 -0.00037068 0.00064032 0.0010613 0.0049134 -0.0065312
0.19741 0.096653 0.0029197 -0.0014639
0.00012111 -0.0014049 7.9853e-05 0.00067965 0.0011968 -0.0019068 -0.00050645 -0.00077837
0.0024416 -0.001033 0.32961 -0.076393
3620000000 0.30578 0.021947 -0.0012086 -0.0038936 -0.0021786 -0.00016199 0.00046547 -0.0017815
-8.5536e-05 0.00048712 -0.00081723 -0.00050118
-0.0011897 -0.003942 0.1127 -0.093834 0.0041898 -0.0039787 0.00027022 0.00043825
-0.00030615 -0.00063283 0.00080186 0.00033912
-0.0023895 -0.00011143 0.0042304 -0.0039154 0.31418 0.054024 2.6902e-05 -0.00090573
0.00043915 0.00050006 0.00080132 -0.00098972
0.00046186 -0.0016076 0.0002589 0.00041276 3.6097e-05 -0.00091109 0.21942 -0.058755
0.00073436 -0.0076073 -0.00063871 0.00065608
0.00013408 0.00063264 -0.00027481 -0.00067058 0.00058912 3.355e-05 0.00073064 -0.0077286
0.22025 0.060819 0.00089974 -0.0013672
-0.0007051 -0.00058147 0.00074592 0.0002525 -0.00010588 -0.00067676 -0.0010842 0.00084808
0.0014339 -0.0011082 0.33365 -0.10899
3680000000 0.31085 -0.022535 -0.003819 -0.0040346 -0.0010149 0.0017648 -0.00095547 -0.0004093
0.0013495 -0.0003007 -0.00087872 -0.0001001
-0.0038661 -0.004102 0.10935 -0.11172 0.0016325 -0.0045405 0.00061971 0.00028039
-0.00013934 -0.0003121 0.00074451 3.734e-05
-0.0010346 0.0018418 0.0016365 -0.0045481 0.32615 0.0038108 -0.00083163 -0.00038212
0.00089317 -0.00021823 -2.0316e-05 -0.0015732
-0.0010394 -0.00037623 0.00070405 0.00031124 -0.00063261 -0.00050735 0.20644 -0.093438
-0.0015067 -0.0066381 -0.001407 0.0013205
0.0013081 -0.00024739 -0.0002025 -0.00055067 0.00035718 -0.000163 -0.0016091 -0.0065741
0.2408 0.037511 -6.4038e-05 -0.0012787
-0.00090241 4.2677e-05 0.00068776 0.00012817 0.00077142 -0.00074201 -0.0012899 0.0016942
0.00040848 -0.0018751 0.33409 -0.15485
3740000000 0.31311 -0.056845 -0.0034613 7.0569e-05 -0.002345 0.0026979 0.00021242 -0.00099467
-0.00041934 0.00033923 -0.00096105 0.00011133
-0.0034045 7.623e-05 0.10086 -0.13228 0.0011514 -0.0053378 0.00029061 -5.0511e-05
-0.0004168 -0.00042577 0.00039875 0.00025361
-0.0022221 0.0026372 0.00099157 -0.0054109 0.33005 -0.034954 -0.00063175 -0.00019425
-0.00095193 5.3457e-06 -0.00036248 -0.00093089
0.00021099 -0.00086576 0.00013363 -0.00010553 -0.00093123 -0.00013606 0.18494 -0.11586
-0.0028429 -0.0055354 0.00063047 0.0026887
-0.00056795 0.00026187 -0.000373 -0.00015522 -0.00044173 0.00040493 -0.0028171 -0.0055332
0.24999 0.0028515 -0.00042887 -0.0013821
-0.0010397 0.00019587 0.00060001 0.00017361 -1.4814e-05 -0.001923 0.00073375 0.0022105
-0.0010254 -0.0014082 0.31938 -0.19469
3800000000 0.31028 -0.10366 -0.0024932 0.00086984 0.00086032 0.0037481 -0.0013319 -0.0015608
0.0013526 0.0011739 -0.0012266 0.00022819
-0.0025126 0.00084338 0.091794 -0.14804 -0.0019963 -0.0051926 0.00026003 0.00014001
-0.0011321 -0.00024905 0.00098452 7.6291e-05
0.00084749 0.0037671 -0.0020353 -0.0051934 0.3271 -0.077094 -0.00089091 0.00040416
0.0012897 0.00069896 -0.00050234 -0.00079281
-0.0013579 -0.0015983 0.00038031 0.00018844 -0.00082677 0.00042958 0.17719 -0.14211
-0.003849 -0.0039051 0.0016542 0.0017173
0.00133 0.0011563 -0.0010312 -0.00038776 0.0013883 0.00044663 -0.0037909 -0.0039373
0.26623 -0.034982 0.0012918 -0.00053029
-0.001203 0.00025636 0.0010255 -7.0352e-05 -0.0013457 -0.0011008 0.0013467 0.0015213
0.0010663 0.00010456 0.31305 -0.23464
3860000000 0.29833 -0.13516 -0.00085078 0.0015378 0.002456 0.0019939 -0.0021417 0.0010594
0.00086816 -0.001296 -0.00051855 0.0018504
-0.0008713 0.0015186 0.072092 -0.15887 -0.003283 -0.0052109 0.00057242 -0.00066141
-0.00072499 0.0015452 0.00072122 -0.001206
0.0023494 0.0020411 -0.0032345 -0.0051542 0.30784 -0.11686 -0.00048732 0.0008942
0.00079028 -0.00099962 -0.00093486 -0.0007357
-0.0020407 0.001174 0.0006493 -0.00071151 -0.00039511 0.00091148 0.14881 -0.15768
-0.0029113 -0.0037309 0.0021245 0.00084671
0.00093838 -0.0013952 -0.00095755 0.0012829 0.00030131 -0.0010919 -0.0030048 -0.0037743
0.2635 -0.064 -0.00025782 -0.0015091
-0.00040301 0.0017347 0.00044789 -0.00099228 -0.00096654 0.0003631 0.0021646 0.001538
0.00058557 -0.0014771 0.29134 -0.27393
3920000000 0.28584 -0.17427 0.0018638 0.00050634 0.0033366 0.0026396 -0.00013891 0.00096269
0.00054097 9.4112e-05 0.00070258 2.7362e-05
0.001874 0.00050202 0.046152 -0.17465 -0.0046625 -0.0033972 -0.00042378 -0.00016047
0.00034768 8.8306e-06 -0.00030897 -0.00042626
0.00365 0.0026583 -0.004868 -0.0033726 0.30192 -0.15024 0.00025132 0.0010271
0.0012891 -0.0011876 -0.00051532 0.00017408
-7.7862e-05 0.00088037 -0.00048591 -0.00016939 9.2984e-05 0.00089409 0.12979 -0.16827
-0.0040326 -0.003006 0.0019337 -0.00036475
0.00025228 2.8829e-05 0.00047155 0.00018796 0.001489 -0.00099714 -0.0040663 -0.0028374
0.2586 -0.10979 0.0013012 -0.0017925
0.00070939 0.0001643 -0.00013296 -0.0003959 0.00041618 -2.2913e-05 0.0022375 -0.00071023
0.00085042 -0.0022741 0.26952 -0.30129
3980000000 0.25966 -0.21121 0.0021441 -0.0028148 0.0051216 -0.00023556 0.00014607 0.0011936
0.0011193 -0.0020576 0.00045539 0.00028242
0.0021632 -0.0028292 0.024613 -0.18996 -0.0055914 -0.0016052 0.0006709 0.00032584
0.00043588 0.00052997 -1.2564e-05 -0.0011758
0.0050126 -0.0003277 -0.0056128 -0.001498 0.27416 -0.18103 0.0011473 -3.4265e-05
-0.0010871 -0.0011911 -0.00068933 -0.0005895
0.00020273 0.0011236 0.00063344 0.00046336 0.0012069 0.000116 0.093719 -0.19111
-0.0041321 -0.0030797 0.0018885 -0.00093327
0.0010787 -0.0019465 0.00054888 0.00052591 -0.00082375 -0.0010669 -0.0040446 -0.0030839
0.24807 -0.14045 0.0022073 -0.0041947
0.00042051 0.00035624 4.8351e-05 -0.0012296 -0.00080956 -0.0013491 0.0015079 -0.0012262
0.0015782 -0.0040561 0.23507 -0.34162
4040000000 0.23258 -0.23695 -0.00025108 -0.0039412 0.0036169 -0.0028755 0.00010472 0.00028182
-0.00050797 -0.00073458 0.00065406 0.00017497
-0.00018667 -0.0039468 -0.0011785 -0.19678 -0.0052262 5.0354e-05 0.00021554 -0.00095566
4.7984e-05 0.000161 -0.001331 -0.00016973
0.0033839 -0.0031593 -0.005067 0.00028237 0.25254 -0.21397 0.00030583 -0.00042179
-0.00015202 -0.00055002 -0.0011328 -0.00010951
0.00014325 0.00029377 0.00033509 -0.0010097 0.00050467 -0.0005089 0.071822 -0.18564
-0.0062318 -0.0015214 0.0019206 -0.0005741
-0.00054398 -0.00087438 -4.1559e-06 -0.00010057 -0.00060408 -0.0010086 -0.006471 -0.001526
0.23596 -0.17326 -0.0023023 -0.0033378
0.00072546 5.3832e-05 -0.001655 -0.00011875 -0.001721 0.00083898 0.0019526 -7.1408e-05
-0.0015777 -0.0027805 0.19938 -0.3575
4100000000 0.20407 -0.26164 -0.0030015 -0.0031772 0.0012365 -0.0035725 -9.3934e-05 2.3266e-05
0.00023603 -0.0015047 0.00052337 0.0001949
-0.0030146 -0.0031534 -0.025102 -0.20185 -0.0048213 0.0010751 -9.1859e-05 -0.00016295
0.00097095 0.00026107 -0.00060532 0.00016926
0.00137 -0.0034438 -0.0047893 0.00097602 0.23264 -0.24053 0.00041834 -0.00017816
-0.0012535 -0.00047473 -0.0012356 -5.182e-05
4.4628e-05 -8.1776e-07 -0.00021058 -0.00022681 0.00018316 -0.00033798 0.038534 -0.20018
-0.0061843 0.00059198 0.00089266 -0.001549
0.00033823 -0.0016064 0.00085257 0.000442 -0.001193 -0.00017266 -0.0062289 0.00065041
0.22303 -0.19783 -0.0018398 -0.0038591
0.00033565 0.00028432 -0.00061764 0.00033518 -0.00098022 0.00033928 0.0012495 -0.0015178
-0.0013573 -0.0044514 0.16778 -0.38623
4160000000 0.17468 -0.27989 -0.0035742 -0.0022114 0.00012455 -0.0032768 0.00081389 -5.2528e-05
-0.0039169 -0.00089855 0.0010077 -0.00084744
-0.0035439 -0.0023179 -0.052169 -0.1991 -0.0046229 0.0025547 -0.00033481 -0.00046663
0.00012698 -0.00034949 -0.0010419 0.0005968
-0.00015554 -0.003445 -0.0046836 0.0027443 0.19943 -0.25772 0.0001934 -0.00029533
-0.0013572 0.00015154 -0.0012474 0.00082585
0.00069951 -1.2703e-05 -0.00029231 -0.00032108 0.00020604 4.0277e-05 0.013509 -0.18826
-0.0049886 0.0015982 0.0011899 -0.002192
-0.0038216 -0.00072245 0.00023535 -0.00034623 -0.0010149 0.00015595 -0.0047355 0.0015834
0.19296 -0.23265 -0.0036522 -0.0033214
0.0010133 -0.0008754 -0.00093123 0.00029485 -0.00086147 0.00023974 0.0010822 -0.0026841
-0.0043833 -0.0036714 0.11707 -0.39621
4220000000 0.14761 -0.29568 -0.0045778 -0.00012047 0.00017988 -0.0039676 -0.00038534 -0.00036975
-0.0009244 0.0011225 0.00046515 -0.0010482
-0.0045491 -0.00010229 -0.087388 -0.18904 -0.00242 0.0033469 -0.00022351 -4.4311e-05
0.00013334 0.00023226 -0.00060134 0.00097898
-4.4657e-05 -0.0037975 -0.0022737 0.0034444 0.17088 -0.283 0.00030471 0.00017899
0.00084567 0.00051599 -7.7953e-06 0.0012412
-0.00039375 -0.00027458 -0.00017857 -0.0001122 0.00046208 -0.00011823 -0.0095967 -0.18672
-0.0041813 0.0024973 4.7338e-05 -0.0023252
-0.0008211 0.0010188 0.00011048 0.00021187 0.00070208 0.00021101 -0.0042428 0.0024449
0.17796 -0.25611 -0.0040116 -0.002909
0.00049196 -0.0011936 -0.00052137 0.00099778 -0.00075077 0.00094959 0.00013482 -0.0018858
-0.0039047 -0.0022855 0.09093 -0.40812
4280000000 0.11688 -0.30597 -0.0028101 0.0014788 -0.0019534 -0.0043113 -0.00064978 0.00058369
-0.00033883 0.0014249 -0.00069981 -0.00016934
-0.0027573 0.0015395 -0.11338 -0.19559 -0.0027146 0.003222 -0.00061758 -0.0002483
0.00029121 3.4874e-05 0.00050609 0.00060241
-0.0017253 -0.004357 -0.0027128 0.0030043 0.14248 -0.29225 0.0011255 -0.0002805
-0.00092812 0.00061288 -8.1919e-05 0.00085579
-0.00045711 0.00051638 -0.00072919 -0.00029948 0.00083392 -0.0002624 -0.047921 -0.17265
-0.0044845 0.0020094 -0.00066819 -0.0024155
-0.00047843 0.0013601 0.00013779 3.9957e-05 -0.0011634 0.0010414 -0.0045685 0.0021409
0.13468 -0.28024 -0.0068113 -0.0010641
-0.0007749 -7.1574e-05 0.0004319 0.00080931 -0.00018001 0.0012881 -0.00067462 -0.0021955
-0.0062843 -0.0012787 0.040475 -0.4155
4340000000 0.089808 -0.31479 -0.0019415 0.0017687 -0.0022963 -0.0013884 0.00031839 0.00060097
7.8982e-05 0.00049459 -0.00043053 -0.00094077
-0.0019754 0.0017352 -0.13475 -0.16919 -0.0017802 0.0037804 -0.00015884 0.0005047
-0.0003957 -0.00040292 0.00049115 0.00046762
-0.0024561 -0.0015666 -0.0018343 0.0038688 0.1062 -0.30927 -0.00043946 -0.0012586
-0.00010167 0.00073381 0.00051304 0.0018796
0.00018765 0.00062155 -0.00015812 0.00062067 -0.00046362 -0.0011798 -0.066157 -0.16921
-0.0043537 0.0035419 -0.0016305 -0.0022157
0.00010301 0.00055021 -0.00019953 -0.00032137 0.000185 0.00079415 -0.0041287 0.0036188
0.10887 -0.30287 -0.0042738 0.0017265
-0.00030898 -0.0009264 0.00058724 0.00033112 0.00091788 0.0021244 -0.001519 -0.0025851
-0.004058 0.00087289 0.0064164 -0.41089
4400000000 0.06078 -0.32156 -0.00097188 0.0013932 -0.0023116 -0.0017495 0.00079727 0.0011479
-0.00038024 0.00064496 -1.3977e-05 -0.0006839
-0.00097474 0.0014492 -0.16307 -0.16093 -0.0014395 0.0038632 -0.00057756 0.00052007
0.00020267 -0.000431 0.00059635 0.00034201
-0.0024347 -0.001536 -0.0012902 0.0039469 0.07785 -0.31676 -3.6245e-05 2.7735e-05
0.001063 0.00060438 0.00091163 0.0013971
0.0008607 0.0012996 -0.00049952 0.00049165 5.6052e-05 -9.4877e-05 -0.089959 -0.15732
-0.0030036 0.0048556 -0.0020347 -0.0017434
-0.00015204 0.00062497 0.00016734 -0.00057896 0.00099395 0.00035767 -0.0030453 0.0047943
0.078971 -0.31776 -0.0047621 0.00068969
4.5473e-05 -0.00070527 0.00047185 0.0002513 0.0010557 0.00072741 -0.0022455 -0.0016679
-0.0054692 0.001137 -0.03852 -0.41614
4460000000 0.024125 -0.32269 -0.00079765 0.00049609 -0.0042755 -0.0010222 0.0014185 -0.00057907
-0.00038217 0.0014032 -0.0010497 -0.00059472
-0.00078244 0.00049933 -0.18634 -0.13245 -0.00079432 0.0045739 -0.00040387 0.00080661
-0.00029117 -0.00050931 0.00029101 -0.00038204
-0.0040824 -0.00094777 -0.00071164 0.0044691 0.052224 -0.32348 -0.00031586 -0.00048799
0.00067081 3.0199e-05 0.0019092 0.0008961
0.0014741 -0.00072148 -0.00045938 0.00076012 -0.00035271 -0.00055048 -0.10517 -0.1356
-0.0019209 0.0055312 -0.0025244 -0.00084673
-0.00053192 0.0012328 -0.00044009 -0.00045047 0.00053137 3.2263e-05 -0.0020866 0.0056061
0.043252 -0.31416 -0.0046404 0.0029065
-0.0011253 -0.0003826 0.00032138 -0.0004495 0.0013738 0.00073595 -0.0024578 -0.00057145
-0.0043287 0.0033989 -0.078784 -0.39945
4520000000 0.0014574 -0.32339 -0.00049038 -0.00028123 -0.0035111 0.00036436 0.00072397 -3.8157e-05
0.001677 2.808e-05 -0.00065676 0.0009337
-0.00044363 -0.00029809 -0.21008 -0.11558 0.00080262 0.0044822 0.00058393 0.00076885
-0.00045607 -1.9071e-05 0.00027623 6.3533e-05
-0.0035756 0.00020914 0.00077493 0.0045217 0.022192 -0.32264 -0.0011768 0.00036069
0.00025775 -0.00078686 0.0018727 -0.00094248
0.00072528 -5.3265e-05 0.00055653 0.00086338 -0.0012508 0.00052496 -0.12172 -0.12636
-0.00069685 0.0057919 -0.0031624 -0.00049995
0.0016905 3.4238e-05 -0.00040197 0.00010829 0.0004379 -0.00055706 -0.00038197 0.005852
-0.0033265 -0.32723 -0.003354 0.002729
-0.00076954 0.00086313 0.00030926 0.00015065 0.0022299 -0.00029475 -0.0030236 -0.00072014
-0.0027195 0.0024708 -0.10734 -0.39661
4580000000 -0.036156 -0.31822 -0.00092599 -0.00054658 -0.0030704 0.0020288 0.00070171 -0.00042605
-8.4345e-06 0.00032143 -0.00059301 0.00094339
-0.00094567 -0.00053262 -0.22969 -0.090973 0.00056634 0.0039172 0.00053374 1.4666e-05
-3.0788e-05 0.00046063 0.00025291 -0.00043514
-0.003109 0.0021943 0.00066305 0.0039849 -0.01022 -0.32158 -0.00028582 0.00062109
-0.00029363 0.00049566 0.0014656 -0.0013613
0.00073813 -0.00036502 0.00059302 -3.858e-05 -0.00019196 0.00062123 -0.13289 -0.10317
0.0016121 0.0052806 -0.0026725 0.0012299
0.0001763 0.0003225 -3.591e-05 0.00028317 -0.00025279 0.00018677 0.0015891 0.0051413
-0.03019 -0.33491 -0.001963 0.0038752
-0.00051482 0.0008479 0.00029786 -0.00051423 0.0019149 -0.0013718 -0.0027296 0.0012402
-0.0024608 0.0033525 -0.15282 -0.3695
4640000000 -0.061964 -0.31183 -0.0022309 -0.0017916 -0.0032924 0.0024642 0.00061199 -0.0013767
0.0015901 -0.00011929 0.00013381 0.00096441
-0.0022607 -0.0017469 -0.24101 -0.062473 0.0014303 0.0040099 0.00074721 0.00033345
-0.00025258 0.00030299 2.0014e-05 -0.00081034
-0.0031411 0.0028074 0.0015281 0.0039424 -0.034261 -0.31479 0.00031707 0.00092597
0.0013112 0.00011686 0.00011711 -0.0019166
0.00061366 -0.0014573 0.00077997 0.0001926 0.00033267 0.00074754 -0.13895 -0.087845
0.0033438 0.0039348 -0.0023932 0.0015046
0.0013399 -0.00032637 -0.00033538 0.00034634 0.0011455 -6.1183e-05 0.0031517 0.003966
-0.063111 -0.32184 -0.0027809 0.0036394
0.00013009 0.001032 -9.5558e-05 -0.0006547 -0.00017936 -0.0025265 -0.0023561 0.0017674
-0.0030936 0.0042415 -0.173 -0.35806
4700000000 -0.088798 -0.30912 -0.0040117 -0.00039815 -0.0016526 0.0046819 -0.00088131 -0.0010161
0.0011519 -0.00088268 0.00077788 0.0006593
-0.0040191 -0.0004838 -0.25278 -0.044616 0.0026659 0.0041909 0.00052884 -0.00060069
0.00023637 0.00045761 -0.00029053 6.096e-05
-0.0016957 0.0045748 0.0026574 0.0041214 -0.064348 -0.31066 -0.00023411 0.00021477
-0.00020727 -0.00048327 0.00018546 -0.00094684
-0.0009496 -0.00094641 0.00051464 -0.00056115 -0.00039369 0.00042979 -0.15528 -0.068188
0.0029457 0.001849 -0.0016134 0.0025373
0.0011494 -0.0008033 0.00024153 0.00058629 -0.00018016 -0.0002197 0.0031733 0.0019416
-0.10131 -0.31636 -0.0011294 0.0042857
0.00079045 0.00061131 -0.00039 -2.8152e-05 -0.00023218 -0.00075537 -0.0015445 0.0024556
-0.00057012 0.0042322 -0.21538 -0.33112
4760000000 -0.12015 -0.29513 -0.0049368 0.0008966 0.0010166 0.0047158 -0.00081001 -0.00069041
0.00031672 -0.0011451 0.0010179 -0.0003503
-0.0049254 0.00089401 -0.25043 -0.0026406 0.003149 0.0030839 -3.5484e-05 -0.00068016
0.00039068 0.00025591 0.0001592 -0.0001437
0.00091728 0.0047276 0.003183 0.0031124 -0.096027 -0.29725 0.00055163 0.00057796
0.0010375 0.00045778 -0.00099156 -0.0014482
-0.00080446 -0.00066899 5.9948e-06 -0.00064184 0.00067128 0.00063912 -0.15063 -0.051179
0.0026314 0.001493 -0.00077489 0.0027101
0.00043806 -0.0011375 0.00042445 0.00018448 0.0012378 0.00037887 0.0026724 0.0013974
-0.13455 -0.3012 -0.00024928 0.0042409
0.00092541 -0.00042293 0.00020648 -0.00016238 -0.00053164 -0.00088646 -0.00072206 0.0024721
-0.00025013 0.0035363 -0.2279 -0.3096
4820000000 -0.14656 -0.28209 -0.0053419 0.0023928 0.0013368 0.0027544 -0.0008227 -0.00052008
0.0004783 -0.00063781 0.00028921 -0.0003134
-0.0052993 0.0024458 -0.26255 0.019697 0.0039285 0.0034329 1.9115e-05 -0.00031074
0.00054624 -0.00014392 -0.00045246 -0.00051464
0.0015233 0.0028524 0.004043 0.003344 -0.12266 -0.29306 0.00069689 -0.00025148
0.0010241 -0.00066181 -0.0012182 -0.00041611
-0.00080451 -0.00062598 -7.6528e-05 -0.00034024 0.00057762 -0.00046845 -0.16526 -0.034124
0.0019938 -0.00017055 -8.0994e-06 0.0027666
0.00028209 -0.0009705 0.00030131 -0.00023556 0.00087148 -0.00091802 0.0018738 -0.00016812
-0.17441 -0.28598 -5.9037e-05 0.0032797
0.00026439 -0.00031161 -0.00047955 -0.00046761 -0.0011117 -0.00083762 -0.00010736 0.0029314
-0.00071398 0.0033177 -0.26445 -0.28053
4880000000 -0.17852 -0.26424 -0.0046015 0.0044891 0.0020881 0.0031316 -0.0013751 0.00012832
-0.00074043 -0.0011265 0.00027678 -0.00019754
-0.0046139 0.0044041 -0.2551 0.059707 0.0047294 0.0018474 -0.00033413 -0.00024098
-0.00012655 -2.8605e-06 -0.00026486 0.00016696
0.0019994 0.0029999 0.0047893 0.001745 -0.14191 -0.28177 0.00053198 -0.00055437
-0.00019155 -0.0021339 -0.00051498 0.00043035
-0.0014453 0.00023932 -0.00038325 -0.00021315 0.0005303 -0.00059025 -0.1592 -0.016052
0.0007025 -0.00046682 0.0012631 0.002742
-0.00084896 -0.00080687 -0.00014354 0.00019737 -0.00023772 -0.0019619 0.00070773 -0.0003031
-0.20599 -0.27139 0.0008889 0.0028729
0.00044827 -8.8377e-05 -0.00010172 0.00018404 -0.0012279 4.0031e-05 0.0013368 0.0027901
0.0009864 0.0033709 -0.27772 -0.25178
4940000000 -0.2 -0.24703 -0.0032249 0.0065234 0.002881 0.0012499 -0.00033607 0.00075719
-0.0010008 -0.00055953 0.00022816 -0.000663
-0.0033304 0.0065497 -0.26837 0.08618 0.0057789 0.0012805 -0.00020365 -4.3245e-05
8.6267e-05 -0.00023624 -0.00020872 6.8503e-05
0.0027386 0.0013719 0.0057694 0.0011634 -0.16153 -0.2589 3.9574e-05 -0.00047942
-0.0016312 -9.6914e-05 -0.00046854 -5.9796e-05
-0.00030073 0.00083276 -9.049e-05 -7.0756e-05 0.00014581 -0.00032913 -0.16677 -0.0057804
-0.00045787 0.00036741 0.0018192 0.0016889
-0.00084008 -0.00042837 0.00028984 -0.00030301 -0.0013348 5.9195e-05 -0.0003338 0.00032836
-0.23033 -0.24439 -4.6578e-05 0.003086
0.00010733 -0.00078368 -0.00032387 8.1904e-05 -0.00025726 0.00060852 0.0019681 0.0016304
0.00048026 0.0027532 -0.3016 -0.22654
5000000000 -0.2203 -0.22412 -0.00044955 0.0074291 0.0032511 0.0017336 -0.00018764 0.00071776
-0.00046544 0.0007533 -0.00020089 -0.00068218
-0.0004076 0.007408 -0.25459 0.10317 0.0057544 -0.00051069 -0.00024964 -5.1216e-05
-6.0021e-05 -0.000452 -9.7058e-05 -0.00012181
0.0033108 0.0017494 0.005787 -0.00050713 -0.19137 -0.24581 -0.00051413 -0.00049712
-0.00020814 0.0002548 -0.00062496 -0.0005636
-0.00020475 0.00062463 -0.00023506 -0.00012545 -0.00046292 -0.00071134 -0.16076 0.01803
-0.00048423 0.0013347 0.0022174 0.0013768
-0.00054646 0.00052718 -0.00017726 -0.00062284 -0.00012367 0.00010404 -0.00058216 0.00123
-0.25798 -0.22308 0.00011123 0.0034001
-0.00019273 -0.00070913 -0.00023764 -9.1705e-05 8.7e-05 -0.00053987 0.0021699 0.0012861
-0.00034815 0.0030992 -0.31403 -0.19252
5060000000 -0.24283 -0.1976 0.0016074 0.0071511 0.0031041 -3.6835e-05 0.0001313 0.0005048
-0.00026417 -0.00017964 -0.00046829 -0.00036276
0.0016404 0.0071409 -0.23931 0.14015 0.005273 -0.0016646 1.2076e-06 0.00013696
-0.00034956 -5.7484e-05 -0.00055937 0.00023068
0.0031318 -0.00037863 0.0052107 -0.0017656 -0.20653 -0.22449 -0.00032746 0.00021277
-0.00064535 -0.0002599 -0.0015442 0.00069986
0.00011417 0.00053142 -8.2242e-05 0.0002043 -0.00037604 0.00024198 -0.16344 0.025615
-0.00060141 0.0027997 0.0021768 0.0005056
-0.00049848 -4.0435e-05 -0.00041297 9.5369e-05 -0.0010325 -0.00029865 -0.00071902 0.0029087
-0.27444 -0.19319 0.00098777 0.0033433
-0.00049267 -0.00025923 -0.00044559 0.00021866 -0.0019238 -3.7341e-05 0.0020503 0.00066227
0.00052209 0.0036334 -0.32731 -0.16505
5120000000 -0.25891 -0.17241 0.0032296 0.0061206 0.0030206 -0.0003776 0.00035634 0.00065423
-0.00019714 0.00087003 -0.00031887 0.00032312
0.0032442 0.0061692 -0.23417 0.16752 0.0050861 -0.002576 3.5187e-06 0.00021215
-0.00021629 -2.6373e-05 0.00016415 0.00045384
0.0030387 -0.00038704 0.0049843 -0.0027072 -0.21987 -0.21054 -0.00025104 1.988e-05
-0.00076845 0.00080759 -0.00081085 0.00072186
0.00036804 0.00070557 0.00010247 0.00021817 -0.00017804 0.00016205 -0.15945 0.05181
0.0010376 0.0034217 0.0023571 0.00044465
-8.9317e-05 0.00090336 -5.8936e-05 0.00011262 -0.00069946 0.00091362 0.0012346 0.0034308
-0.2897 -0.15953 0.001279 0.0035838
-0.0003124 0.00025107 0.000183 0.00031862 -0.0010465 0.0012352 0.00259 0.00027931
0.0018378 0.003773 -0.34064 -0.13012
5180000000 -0.27605 -0.14331 0.0048359 0.0050047 0.0033479 -0.0009123 0.00013799 0.00063009
-0.00010162 0.00046895 -0.00060683 0.000295
0.0048355 0.0050475 -0.21337 0.18943 0.0043659 -0.003756 -0.00029384 -0.00021815
3.416e-05 -6.7495e-05 -0.00018404 -1.0162e-06
0.0034947 -0.00096065 0.0042917 -0.0038198 -0.23249 -0.17539 -0.00038405 0.00092559
0.00012112 0.00033441 -0.00024056 0.0005726
0.00020408 0.00052169 -0.00032638 -0.00028517 -0.00026231 0.00087471 -0.15932 0.060813
0.0027187 0.0038338 0.0023291 -0.0007683
-0.00010646 0.00026327 -5.154e-05 -0.00028539 0.00026248 0.00034815 0.0027269 0.0037016
-0.30216 -0.11864 0.0024844 0.0035027
-0.00058804 0.00037874 -0.0002524 0.00010405 0.00020279 0.00095839 0.0022286 -0.00084484
0.0024531 0.0029843 -0.34319 -0.099711
5240000000 -0.28655 -0.11611 0.0051594 0.0037872 0.002976 -0.0026706 0.00072926 1.9309e-05
-0.00018743 -0.00034013 -0.0001762 0.00047429
0.0051604 0.0037895 -0.2022 0.22833 0.0032869 -0.0045582 -3.8145e-06 7.9623e-05
-0.00020695 -0.00017436 0.00017289 0.00045628
0.0030034 -0.0027494 0.0032206 -0.0046683 -0.25012 -0.15081 0.00054025 8.7093e-05
0.00046362 0.00044447 -0.00013553 0.0012326
0.00070271 9.1422e-05 -8.3063e-05 0.00011699 0.00046346 5.1748e-05 -0.15999 0.081663
0.0034809 0.0025949 0.0015978 -0.0011976
-0.0002116 -0.00021923 -0.00031526 -0.00011763 0.00040965 0.00021887 0.0033949 0.0025419
-0.31772 -0.077602 0.0027725 0.0030172
-2.3345e-05 0.00051797 0.00013631 0.000559 2.7797e-05 0.00059377 0.0015249 -0.0011347
0.0025337 0.0029074 -0.35147 -0.066852
5300000000 -0.29251 -0.087038 0.0062749 0.0021375 0.0018918 -0.0031596 0.00014753 -0.00029851
2.6486e-05 0.00062825 0.00014511 0.00035933
0.0062255 0.0021706 -0.19515 0.23281 0.0023008 -0.0053628 -0.00016856 0.00020934
-0.00012029 0.00038895 0.00024312 0.00047806
0.0018516 -0.0031481 0.002232 -0.0054307 -0.26561 -0.12576 0.00010969 -0.00033384
7.3034e-05 -4.7469e-05 0.00081132 0.00094493
0.00011205 -0.00027664 -8.1469e-05 0.00024151 0.00010518 -0.00026541 -0.15249 0.090702
0.005122 0.0018932 0.0015174 -0.0016849
0.00018357 0.00068855 -1.8907e-05 0.00049365 -0.00022001 0.00015743 0.0051984 0.0020435
-0.33044 -0.048875 0.0034214 0.0024485
8.0165e-05 0.00042803 0.00038352 0.00032476 0.00021648 0.0012398 0.0015804 -0.00154
0.0034385 0.0029317 -0.34745 -0.030962
5360000000 -0.29381 -0.051024 0.0060695 0.00071037 0.00039026 -0.0039059 0.00037591 -1.1839e-05
0.00013314 0.00047638 0.00062195 -0.00011914
0.0060977 0.00072619 -0.15958 0.25445 0.00080479 -0.0056282 7.7809e-05 0.00026306
-1.3604e-05 0.00021737 0.00070561 -0.00017723
0.00037387 -0.0037871 0.00061767 -0.0056531 -0.26594 -0.098899 0.00031998 0.00037034
-0.00016439 0.00076338 0.00076883 0.00039262
0.00042975 -4.2142e-05 9.2553e-05 0.00019069 0.00032281 0.00052855 -0.15115 0.10886
0.0059916 -0.00026445 0.0007403 -0.0018387
0.00012476 0.00042723 3.926e-05 -5.5852e-05 0.0001134 0.00085974 0.0060996 -0.00039074
-0.32707 -0.011115 0.004317 0.0024378
0.00072924 -0.00014622 0.00055159 -0.0002794 0.00099747 0.00066527 0.00069267 -0.001943
0.0048482 0.0021846 -0.34677 -0.0033808
5420000000 -0.29741 -0.027845 0.0060231 -0.0010816 -0.00046343 -0.0035201 5.4041e-06 -0.00019554
0.00080214 0.00046144 0.00031308 -0.00039151
0.0059996 -0.0011186 -0.14069 0.28263 5.0302e-05 -0.0052734 0.00011594 0.00010958
0.0002612 -0.0001002 5.6379e-05 -0.00027516
-0.00063434 -0.0036153 -4.8986e-05 -0.0051581 -0.28313 -0.066064 6.0101e-05 -0.00038602
0.0010396 0.00027332 0.00092273 -0.00030397
-5.9486e-05 -0.00020337 5.4095e-05 0.00014438 0.00010005 -0.00053737 -0.14029 0.12379
0.0049945 -0.0020404 0.00030213 -0.0016417
0.00069085 0.00036285 3.2607e-05 2.1987e-05 0.0011689 2.6891e-05 0.0048603 -0.0020501
-0.33118 0.018168 0.0049408 0.0010593
0.00020375 -0.00031599 5.4015e-05 -0.00012974 0.0013139 -0.00051263 0.0001276 -0.001635
0.0046021 0.00081274 -0.34077 0.038879
5480000000 -0.29054 0.0080806 0.0049032 -0.001816 -0.0018376 -0.0028041 0.00033956 -4.2148e-05
0.00080635 -0.00027843 -0.00022965 -0.00019701
0.0048771 -0.0017715 -0.12723 0.29075 -0.0012589 -0.0055415 -3.7001e-05 0.00017515
-0.00011205 -0.0001211 0.00019711 -2.9221e-05
-0.0018278 -0.0026326 -0.0013123 -0.0056285 -0.2879 -0.045068 -0.00023426 -7.2081e-05
0.00071424 -0.00054811 0.00062877 7.6325e-05
0.00033878 -1.9723e-05 4.7033e-05 0.00022504 -0.00044341 2.4165e-06 -0.13432 0.13449
0.0040731 -0.0034092 -0.0003042 -0.0017477
0.00079284 -0.00015606 -1.9995e-06 2.5819e-06 0.00030219 -0.00069683 0.0041011 -0.0033196
-0.32176 0.046407 0.0044861 0.00041377
-0.00023229 -0.00015833 0.00026877 -5.8572e-05 0.00020824 -0.00016327 -0.00017784 -0.0017062
0.004386 0.00070355 -0.33228 0.05991
5540000000 -0.28876 0.033754 0.0042299 -0.0024311 -0.0024509 -0.0021418 0.00035393 -0.00023016
0.00015218 -0.00025321 -0.00030206 0.00019694
0.0042807 -0.0024253 -0.087701 0.30906 -0.0023308 -0.0050687 0.00040999 0.00016401
-8.8108e-05 -4.0962e-05 -1.17e-05 -0.00024162
-0.0024963 -0.0022088 -0.0024261 -0.0051575 -0.28838 -0.02433 0.00025702 -0.00010851
6.2474e-05 -0.00022948 0.00050535 -0.00026272
0.0003813 -0.0002773 0.0004075 0.00010711 0.00032618 -4.5331e-05 -0.12334 0.15641
0.0027783 -0.0038632 -0.00071775 -0.0019369
0.00030357 -0.00033026 4.8446e-06 -0.00019901 0.00021888 0.00018251 0.0027858 -0.0039535
-0.30892 0.081862 0.0052666 -0.00094423
-0.00027667 0.00016711 -9.4428e-05 -0.00034413 0.00061454 7.5509e-05 -0.00076566 -0.002078
0.005539 -0.0008792 -0.32568 0.102
5600000000 -0.27798 0.062146 0.0036235 -0.0034514 -0.0024 -0.0019518 0.00035015 -0.00030636
0.00041401 -0.00030875 0.00030069 0.00050579
0.0035967 -0.0034984 -0.084717 0.32401 -0.0035331 -0.0049746 0.00018524 -0.00019855
1.3975e-06 0.00011649 -7.679e-05 -0.00045162
-0.0024062 -0.0019181 -0.0036317 -0.0047233 -0.28799 0.0078563 -1.6568e-05 0.00023968
0.00024266 -0.00032948 0.00098074 -0.00058531
0.00025437 -0.00031674 9.283e-05 -0.00016668 6.823e-05 0.00012543 -0.11567 0.15605
0.0019129 -0.0038724 -0.001183 -0.0011029
0.00018617 -0.00042927 -0.00025176 0.00011384 0.00049151 -0.00045427 0.0018956 -0.0039694
-0.29965 0.11168 0.0042708 -0.0012329
0.0001207 0.0005259 -0.00017826 -0.000301 0.0010942 -0.00044263 -0.0012561 -0.0011103
0.0042967 -0.0015991 -0.30465 0.11661
5660000000 -0.26804 0.083547 0.0032688 -0.0036532 -0.003508 -0.00052556 -0.00031492 -0.00075996
-0.00016392 -0.00059378 0.000499 -0.00021763
0.0032421 -0.003625 -0.044676 0.31577 -0.0044746 -0.0031195 -5.399e-05 -0.00013188
0.0001027 -0.00011251 -0.00016977 -0.00010489
-0.0035207 -0.00052715 -0.0044408 -0.0031166 -0.2903 0.031705 -8.3079e-05 -6.1245e-05
-4.4586e-05 -0.0007093 -3.9975e-05 -0.0012186
-0.00033402 -0.00072982 -1.3231e-05 -0.00010502 -0.00024947 -5.382e-05 -0.1014 0.17633
0.00048587 -0.0041156 -0.0011995 -0.00098393
-5.4289e-05 -0.00045342 0.00019447 8.9779e-06 -0.00026148 -0.00088372 0.0005083 -0.0039513
-0.28721 0.13898 0.0041209 -0.0021178
0.00047424 -0.00013257 -0.00018957 -0.0001125 2.582e-05 -0.0014413 -0.0011547 -0.00083891
0.0037036 -0.0020162 -0.29742 0.1528
5720000000 -0.25424 0.1069 0.0026672 -0.0041487 -0.0028754 0.00089245 -0.00048487 -0.00019647
-0.00050623 -4.8955e-05 -2.2826e-05 -0.00020138
0.0026892 -0.004148 -0.016747 0.34323 -0.0055019 -0.0027966 6.916e-05 -1.3746e-05
-0.00034748 0.00012143 -0.00029658 0.00025234
-0.0028477 0.00092818 -0.0056047 -0.0027367 -0.2878 0.063289 5.5655e-05 5.4842e-05
0.00020491 -2.3702e-05 -0.0003735 -0.00040065
-0.00049649 -0.00025442 9.0079e-05 -5.489e-05 0.00011544 0.00010838 -0.085433 0.1789
-0.00017894 -0.003288 -0.0016389 -0.00038226
-0.00038928 -0.00012512 -0.00022596 0.00010062 -8.7116e-06 0.00022577 -0.00010821 -0.0033552
-0.27742 0.16726 0.0040541 -0.0033681
9.3329e-06 -0.00039324 -0.00023662 0.00021573 -0.00046905 -0.00038397 -0.0016138 -0.00043236
0.0043329 -0.0030158 -0.26735 0.17142
5780000000 -0.23868 0.12364 0.0016049 -0.0047706 -0.0024288 0.0010956 -0.00071068 8.1385e-05
-0.00017632 -0.00036587 -9.2685e-05 -0.00040837
0.0015982 -0.0047933 -0.003664 0.33824 -0.0057987 -0.00092924 -1.4039e-05 -0.00016203
-1.8493e-05 -3.4966e-05 -5.6971e-05 -3.7132e-05
-0.0024646 0.0010237 -0.0058597 -0.00078154 -0.28406 0.078711 -1.1682e-05 3.7856e-05
-0.00019867 0.00014644 -0.00046331 -0.00025212
-0.00073791 5.2058e-05 -6.5248e-05 -0.00017745 0.00010222 -2.7118e-06 -0.076789 0.1945
-5.6099e-05 -0.0030447 -0.0011948 -8.3044e-05
-0.00026143 -0.00049544 -8.0218e-05 -0.0002231 5.1764e-05 0.0003151 -0.00015973 -0.00306
-0.26643 0.18747 0.0031984 -0.0035905
-0.00015937 -0.00040251 -0.00025416 -0.00020665 -0.00036553 -1.7307e-06 -0.0012562 1.4508e-05
0.0033658 -0.0039554 -0.25877 0.19311
5840000000 -0.2268 0.14562 0.00044776 -0.0053756 -0.0020396 0.00096359 -0.00021977 0.00024845
-0.00033991 0.00012894 -0.00041225 -0.00029253
0.00042735 -0.0053158 0.031274 0.34247 -0.0057683 0.00023858 -0.0002326 -5.7233e-05
0.0003089 -6.1441e-05 -0.00026006 7.1402e-05
-0.0020911 0.001121 -0.0056535 0.0005088 -0.27945 0.10384 -4.2246e-05 -2.0193e-05
0.00011636 -0.00068528 -0.00019852 -0.00036758
-0.0001681 0.00027419 -0.00013962 1.9676e-05 -0.00012974 -0.00011912 -0.055051 0.19815
-0.00063695 -0.0035068 -0.001399 3.4446e-05
-0.00036144 0.0002295 0.00022849 0.00014434 0.00021929 -0.00082639 -0.00065617 -0.0034392
-0.25072 0.1974 0.0024478 -0.0044289
-0.00046975 -0.00028616 -0.00010145 0.0002258 -1.4634e-05 -0.00041729 -0.0013577 4.0526e-06
0.0021971 -0.004369 -0.22476 0.21757
5900000000 -0.21282 0.15845 -0.0017571 -0.0055137 -0.0023551 0.0023611 -0.00014522 4.0957e-05
3.9371e-05 -0.00015683 -0.00011406 0.00036341
-0.0016975 -0.0055399 0.051941 0.34364 -0.0051966 0.0018158 1.1045e-05 2.9237e-05
-0.0001212 -0.00029598 -3.3787e-05 -7.6221e-05
-0.0022484 0.002367 -0.0052601 0.0017165 -0.26353 0.12025 -0.00018315 -0.00014835
-0.00023598 -0.00077701 -0.0010448 -0.00038234
-0.0001471 -1.4018e-05 2.0775e-05 -1.3438e-05 -0.00018169 -6.6624e-05 -0.04701 0.20875
-0.00081859 -0.0032379 -0.0009877 0.00047414
0.00012086 -0.00021607 -6.6847e-05 -0.00020032 -0.00049173 -0.00082233 -0.00077026 -0.0032838
-0.22513 0.2146 0.0019196 -0.0048621
-7.2984e-05 0.00032687 1.3168e-05 -6.1976e-05 -0.0010878 -0.0003977 -0.00094538 0.00048201
0.0018322 -0.0046687 -0.21008 0.2294
5960000000 -0.1942 0.17112 -0.0028197 -0.0040421 -0.00071012 0.0027237 -0.00015512 0.00018297
-0.0001598 9.0508e-05 -0.00011469 3.3306e-05
-0.0028846 -0.0040478 0.07772 0.34289 -0.0042689 0.0021259 -0.0001407 7.3467e-06
3.1508e-05 0.00029436 0.00013541 0.00027609
-0.00080253 0.002656 -0.0042603 0.0022236 -0.25031 0.14549 -0.00011471 -2.4727e-06
-0.00072532 0.00021516 -0.00041073 3.913e-05
-0.00012066 0.00023234 -0.00018121 2.1472e-05 -3.8718e-05 -4.5805e-05 -0.029473 0.21683
-0.0016057 -0.0032595 -0.00096939 0.00084675
-0.0001946 0.00015739 -3.0648e-06 5.7224e-05 -0.00060819 0.00042878 -0.0016453 -0.0033079
-0.20589 0.22929 0.00044086 -0.004805
-4.3684e-06 -1.8404e-05 0.00017172 9.6382e-05 -0.00053687 0.00026395 -0.0011159 0.00087108
0.00075471 -0.0049746 -0.18201 0.25549
6020000000 -0.17674 0.18799 -0.0037871 -0.003168 -0.00035515 0.002997 8.1133e-06 0.00060274
-0.00027188 0.00020319 -3.7961e-05 0.00014399
-0.0037652 -0.0031564 0.10514 0.3366 -0.0048014 0.0030416 -7.3431e-05 9.4876e-05
-7.9333e-05 7.9915e-05 -0.00021994 0.00012943
-0.00033863 0.0030888 -0.0047705 0.0032498 -0.2315 0.15841 -0.00021421 0.00028803
-0.00071766 0.00041091 -0.00043197 0.00047619
-2.3134e-06 0.00056622 -3.717e-05 0.00013083 -0.00020588 0.00025392 -0.022618 0.21388
-0.0024395 -0.0034796 -0.0006894 0.00072452
-0.00029924 0.00024808 -0.00018782 0.00017365 -0.00047158 0.00035012 -0.0024828 -0.0033234
-0.17712 0.2439 0.0001445 -0.0048047
-8.6882e-05 0.00014884 -0.00027295 0.00023519 -0.00020205 0.00065573 -0.00054406 0.00069185
5.2512e-05 -0.0050382 -0.15627 0.25667
6080000000 -0.15625 0.19631 -0.0040824 -0.00099432 0.0012126 0.0029495 4.2807e-05 3.2282e-05
0.00010469 9.9772e-05 0.00030351 1.2788e-05
-0.0040476 -0.0010361 0.1276 0.33728 -0.0031718 0.0046062 -8.4372e-05 1.1278e-05
-2.7379e-05 6.3044e-05 2.6178e-05 0.00032802
0.0014146 0.0028311 -0.0031201 0.0046005 -0.21412 0.18422 0.00017387 3.5062e-05
-5.127e-05 0.00055516 -1.9732e-05 4.2078e-05
0.00010564 1.9557e-05 -5.4423e-05 -2.8819e-05 0.00014195 6.9458e-05 -0.0053899 0.22127
-0.0038319 -0.0024151 -0.00093621 0.00095147
0.00010104 0.00017205 0.00010657 0.00015526 -0.00023341 0.00035096 -0.0037752 -0.0024571
-0.14879 0.26105 -0.0011257 -0.0056179
0.00030101 0.00010298 0.00020941 0.00038174 -0.0001219 -0.00030794 -0.0010398 0.00091171
-0.0012461 -0.0052599 -0.13367 0.27754
6140000000 -0.14142 0.21065 -0.0035646 -0.00060194 0.0014128 0.0021232 9.3314e-05 2.828e-05
1.3382e-05 -9.5068e-05 0.00047558 -0.00022587
-0.0035699 -0.00058803 0.15241 0.32024 -0.0024361 0.0050952 4.8999e-05 5.0914e-05
0.0003579 8.3133e-05 0.00024943 7.2654e-05
0.0014459 0.0021713 -0.0024006 0.0050793 -0.19137 0.20528 0.0003473 -1.6078e-05
1.0062e-05 0.00057438 -7.3541e-05 0.00058683
4.9423e-05 4.1078e-05 3.5611e-06 8.1202e-05 0.00037068 1.268e-05 0.0062219 0.21405
-0.0045173 -0.0014299 -0.00041152 0.0014282
-8.3464e-06 -0.00028743 0.00026936 -4.4702e-05 -0.000113 0.00073315 -0.0045623 -0.0014308
-0.12965 0.28313 -0.0026365 -0.0040253
0.00048132 -0.00033453 0.00022381 9.9254e-05 -0.00025519 0.00059701 -0.00041285 0.0015732
-0.0024975 -0.0039139 -0.096794 0.27802
6200000000 -0.12457 0.21708 -0.0029136 -0.00022363 0.0021317 0.0013855 8.1401e-05 0.00033672
-0.00031473 0.00012679 -0.00014204 -0.00015452
-0.0029512 -0.00015426 0.18201 0.3198 -0.0010973 0.0052768 9.7534e-05 0.00020339
8.4436e-05 -2.6126e-05 0.00021703 0.00015006
0.0020689 0.0012826 -0.00096759 0.0052978 -0.1721 0.22025 0.00025413 -0.00034649
0.00034171 0.00020665 0.00021111 0.00036042
0.00010383 0.00031346 6.2897e-05 0.00022202 0.00022421 -0.00038159 0.020856 0.22252
-0.004574 -0.00031445 -1.5834e-05 0.0011661
-0.00023868 0.00021447 6.3315e-05 -5.6491e-05 0.00055351 0.00028249 -0.0045858 -0.00022699
-0.11644 0.29067 -0.0032672 -0.0037878
-0.00012235 -0.00026111 0.00014101 2.1432e-05 0.00032709 0.00052542 4.9766e-05 0.0010569
-0.0030087 -0.0039686 -0.081791 0.28829
6260000000 -0.11072 0.23006 -0.0030524 0.00076015 0.0021549 0.00069794 0.00026412 -6.691e-05
0.00012413 0.00030695 -0.00018458 -0.00015098
-0.0030162 0.0006776 0.19817 0.30422 -0.0002819 0.0054237 -4.0268e-05 -8.9625e-05
-7.0828e-05 -0.00023865 0.0002374 5.0781e-05
0.0022094 0.00069089 -7.9459e-05 0.0054003 -0.152 0.2412 0.0001219 -0.00015971
0.00070925 -0.00014764 0.00030641 0.00023763
0.00032034 -8.7136e-05 2.7518e-06 -0.00012795 9.6148e-05 -0.00018425 0.034909 0.21803
-0.0044518 0.0013346 0.00061804 0.0012737
3.812e-05 0.00028815 -1.7925e-05 -0.00013828 0.00070225 -0.00039176 -0.0043744 0.0013683
-0.092242 0.29012 -0.0041664 -0.0030073
-0.00038079 3.4919e-05 0.00028745 6.7517e-05 0.00046812 2.305e-05 0.00056449 0.0012415
-0.0043211 -0.0029305 -0.038637 0.28828
6320000000 -0.095821 0.2351 -0.0025614 0.0013494 0.0021314 -0.00029804 7.5719e-05 0.00013786
-0.00030272 0.00029864 -0.00012452 0.0003904
-0.0025887 0.0013315 0.22466 0.29682 0.0017326 0.0056689 6.8727e-05 0.00012124
-2.9516e-05 -9.7235e-05 0.00010713 -0.0001463
0.0022025 -0.00028655 0.0018284 0.0057 -0.1334 0.25233 -0.00024772 -0.0003051
0.00034293 -0.00037588 0.00043614 0.0002016
2.6903e-05 0.00013742 4.1488e-05 0.00010168 -0.00021271 -0.00026015 0.034417 0.22039
-0.0039552 0.0018968 0.00066117 0.000825
-0.00024151 0.00025154 -4.6823e-05 -0.00016516 0.00013074 -0.00022161 -0.0040339 0.0019224
-0.068316 0.30282 -0.0048774 -0.0012937
6.851e-05 0.00023749 0.0001493 -0.0001924 0.00016952 0.00019766 0.00057222 0.00086072
-0.0048883 -0.0013551 -0.028073 0.28934
6380000000 -0.076578 0.24079 -0.0019702 0.001799 0.001669 -0.00050164 6.2549e-05 -2.2914e-05
0.00036222 0.00016831 0.00013134 6.5916e-05
-0.0019822 0.001801 0.24208 0.2776 0.0030039 0.0043215 -0.00015574 -0.00010185
-0.00015673 -7.3801e-05 -0.00010372 -0.00023861
0.0015619 -0.00044783 0.0030719 0.0042087 -0.1049 0.2681 -0.00012155 0.00016056
0.00012775 -0.00010297 0.00037229 0.00010448
5.7523e-05 -3.4756e-05 -0.00013353 -7.8716e-05 -0.00013743 0.00016583 0.055061 0.20968
-0.0031292 0.0032643 0.00087332 0.00081988
0.00021945 0.00011369 -0.00026886 -0.00015419 0.00019842 -2.1656e-05 -0.0030849 0.0032828
-0.046313 0.29496 -0.0046261 -3.9705e-05
-4.3483e-06 1.0969e-05 -0.00019131 -0.0001931 0.00056376 0.00032218 0.00098892 0.000829
-0.0046467 0.00020541 0.012651 0.29145
6440000000 -0.055825 0.25323 -0.00094743 0.0023785 0.001801 -0.00075291 0.0003748 -0.00010587
0.00025207 -0.00036004 -0.00018299 -0.00025621
-0.00090992 0.0023282 0.2617 0.26526 0.0032645 0.0030086 0.00010238 -5.8768e-05
-0.00020186 1.2377e-05 -1.7747e-05 -0.00028089
0.0018411 -0.0005977 0.0033833 0.0030085 -0.089578 0.28435 -0.00020121 0.00014199
-0.00019461 9.6106e-05 0.00061783 -0.00028401
0.00040016 -0.00013596 0.00013247 -2.7069e-05 -0.00021913 0.00020097 0.056712 0.20731
-0.0019236 0.0037459 0.00096305 0.00068452
0.00028662 -0.00039072 -0.00016083 7.134e-05 -7.1832e-05 -5.248e-05 -0.0019291 0.0038066
-0.0059972 0.30147 -0.0041834 0.0011548
-0.00024357 -0.00024409 -0.00016252 -0.00028733 0.0007719 -0.00052818 0.00087028 0.0005929
-0.0039564 0.00080265 0.023187 0.27688
6500000000 -0.036044 0.25437 -0.00024562 0.0020048 0.0014396 -0.00098732 0.0002184 -6.3402e-05
-2.9941e-06 0.00018808 -0.00017274 0.00034355
-0.00031695 0.0020175 0.28845 0.2395 0.0037453 0.0026366 0.00012094 0.00010686
6.5309e-05 9.063e-05 0.00018347 -0.0001382
0.0014749 -0.00097042 0.0038345 0.0025499 -0.076858 0.28223 -4.7711e-06 -4.8192e-06
0.00020271 -0.0005715 -4.0068e-05 -0.00055686
0.00017156 -3.6551e-05 7.6801e-05 8.1462e-05 -7.2537e-05 -5.2959e-05 0.081455 0.20235
-0.00047928 0.0040298 0.0010941 0.0003782
-6.1895e-05 0.0001032 0.00016876 6.7626e-05 0.0001037 -0.00066806 -0.00041183 0.0039785
0.016808 0.30618 -0.0035559 0.0022204
-0.00011666 0.00028879 0.00020051 -0.00017519 -0.00013204 -0.000665 0.0010366 0.00045104
-0.0036847 0.0021182 0.061253 0.28026
