# Supplementary material for: Early Detection of Alzheimer’s Disease via Machine Learning-Based Microwave Sensing: An Experimental Validation
Source: Sensors (Basel). 2025 Apr 25;25(9):2718. doi: 10.3390/s25092718 (PMC12074295; doi:10.3390/s25092718)
Supplement: Supplementary file 1 [file sensors-25-02718-s001.zip › measurements_paper_sensors/26 febbraio - PART1/set11 H/CSF_H_m2.s6p]

!Keysight Technologies,M9804A,MY58100912,A.14.10.03
!Date: Thursday, April 27, 2023 10:28:33
!Correction: S11(C  6-Port  ) 
!S12(C  6-Port  ) 
!S13(C  6-Port  ) 
!S14(C  6-Port  ) 
!S15(C  6-Port  ) 
!S16(C  6-Port  ) 
!S21(C  6-Port  ) 
!S22(C  6-Port  ) 
!S23(C  6-Port  ) 
!S24(C  6-Port  ) 
!S25(C  6-Port  ) 
!S26(C  6-Port  ) 
!S31(C  6-Port  ) 
!S32(C  6-Port  ) 
!S33(C  6-Port  ) 
!S34(C  6-Port  ) 
!S35(C  6-Port  ) 
!S36(C  6-Port  ) 
!S41(C  6-Port  ) 
!S42(C  6-Port  ) 
!S43(C  6-Port  ) 
!S44(C  6-Port  ) 
!S45(C  6-Port  ) 
!S46(C  6-Port  ) 
!S51(C  6-Port  ) 
!S52(C  6-Port  ) 
!S53(C  6-Port  ) 
!S54(C  6-Port  ) 
!S55(C  6-Port  ) 
!S56(C  6-Port  ) 
!S61(C  6-Port  ) 
!S62(C  6-Port  ) 
!S63(C  6-Port  ) 
!S64(C  6-Port  ) 
!S65(C  6-Port  ) 
!S66(C  6-Port  ) 
!S6P File: Measurement: :
# Hz S  RI   R 50
500000000 -0.32726 -0.064927 -0.0093547 -0.0024293 -0.008592 0.011583 -0.0049952 0.012221
0.013327 0.0066269 -0.0058911 0.0086363
-0.0093182 -0.0024945 -0.409 -0.074451 0.0090009 -0.011002 0.001117 0.011542
0.0089154 0.0025535 0.0011595 0.013812
-0.008528 0.011309 0.0090458 -0.010805 -0.25614 0.18889 0.0071788 0.0028778
-0.002085 0.0073931 0.0017023 0.012146
-0.0044492 0.01207 0.0011128 0.011906 0.0071377 0.0028958 -0.32609 0.038929
-0.019797 -0.0050693 0.016713 0.025261
0.013391 0.0058912 0.0094765 0.0022216 -0.0021419 0.0074841 -0.019786 -0.0050443
-0.2208 -0.23142 -0.028761 0.0043359
-0.0053806 0.0091246 0.0012343 0.013751 0.0014416 0.012019 0.016719 0.025239
-0.028374 0.0040593 -0.26074 -0.14735
560000000 -0.31629 0.10461 -0.020832 -0.067423 0.00046631 0.012507 0.0055517 0.010106
0.010809 0.0040448 0.011993 0.010203
-0.02068 -0.067292 -0.37148 0.088651 -0.039884 -0.039368 0.013162 0.0037584
-0.013277 -0.0051517 0.0038319 -0.0013697
-0.00027208 0.012481 -0.039933 -0.039144 -0.18316 0.23946 -0.00042852 -0.0054395
0.017364 0.0067424 0.008383 -0.0054747
0.0053037 0.010862 0.012533 0.0030037 -0.00038644 -0.0054498 -0.3041 0.13038
0.0087404 -0.022497 0.0047737 -0.021447
0.0098191 0.0040208 -0.013858 -0.0045667 0.017133 0.0067513 0.0086835 -0.022561
-0.3001 -0.049771 0.011746 -0.050818
0.011671 0.010236 0.0033263 -0.0013591 0.0085522 -0.006163 0.0049322 -0.022047
0.011774 -0.05125 -0.32933 0.0038432
620000000 -0.27618 0.080586 -0.023189 0.0087203 0.0029223 0.0086133 0.0083013 -0.0043696
0.012399 -0.0013727 0.0010422 -0.00203
-0.023153 0.008718 -0.39928 0.035209 -0.019251 -0.00048993 -0.0019948 -0.0021042
0.01259 -0.0050956 0.00075815 -0.0036469
0.0030257 0.0089019 -0.019144 -0.00053231 -0.15627 0.24885 -0.0016146 -0.0056255
-0.0038177 -0.0018292 0.0082288 -0.0029113
0.0083973 -0.0045226 -0.0018663 -0.0019925 -0.0017286 -0.00559 -0.26254 0.13934
-0.038392 -0.019802 0.011521 0.027885
0.012254 -0.00061319 0.012416 -0.0052472 -0.0037344 -0.0020661 -0.038384 -0.0198
-0.21637 -0.087184 -0.041171 0.012326
0.00061541 -0.0019094 0.00068223 -0.0035276 0.0089841 -0.002956 0.011767 0.028396
-0.041522 0.012352 -0.24398 -0.032911
680000000 -0.24185 0.17252 -0.026086 -0.016137 0.0045763 0.0054692 0.0014891 -0.0073762
-0.0019844 -0.011696 0.0054629 -0.0066523
-0.026027 -0.016117 -0.39053 0.13643 -0.033009 -0.002546 -0.0018324 -0.00026906
-0.0016185 -0.0092699 -0.00089165 -0.0021012
0.004729 0.0054981 -0.033062 -0.0023807 -0.1093 0.27177 -0.00083992 0.00024504
-0.0017371 0.00094604 -0.0027435 -0.009444
0.0016836 -0.0075 -0.0016964 -0.00018867 -0.00081078 0.00029641 -0.22 0.19156
-0.023201 -0.008226 -0.0088905 -0.012171
-0.0018834 -0.011655 -0.0014876 -0.0093099 -0.0018022 0.0010152 -0.023189 -0.0082372
-0.28056 0.015079 -0.0049948 -0.0082014
0.0055115 -0.0066325 -0.0010472 -0.0021759 -0.0029017 -0.0094649 -0.0088816 -0.012167
-0.0049069 -0.008098 -0.26202 0.072555
740000000 -0.19573 0.16644 -0.041456 0.026276 0.013463 -0.0035878 7.5859e-05 -0.0039294
-0.0038157 -0.0023466 -0.0063924 0.0030931
-0.041436 0.026218 -0.33729 0.15646 -0.037666 0.034244 0.00036079 -0.0058026
-0.012161 0.0074984 -0.0011585 -0.0055791
0.013367 -0.0037969 -0.037688 0.034468 -0.07618 0.27284 -0.001583 0.003492
-0.0011532 -0.0055669 -0.002058 0.00092204
0.00015008 -0.0039955 0.00044763 -0.0057985 -0.0015172 0.0034358 -0.20347 0.19937
-0.042507 -0.010147 0.022436 0.016653
-0.003879 -0.002479 -0.012058 0.0073619 -0.00098182 -0.005488 -0.042557 -0.010099
-0.18067 0.049373 -0.044065 -0.0025805
-0.0062746 0.0030635 -0.0013678 -0.0053473 -0.0022905 0.00068418 0.022102 0.016444
-0.043576 -0.002942 -0.25356 0.077361
800000000 -0.16707 0.21221 -0.023428 0.015734 0.0054199 -0.010117 -0.0045242 -0.0026348
-0.0042741 0.0017523 0.0044916 0.0005406
-0.023449 0.015718 -0.34576 0.228 -0.0093293 0.034602 -0.0021886 0.0020143
-7.3893e-05 0.0024238 0.0008335 0.0055232
0.0053896 -0.01016 -0.0092691 0.034581 -0.037411 0.29938 0.00095949 0.00099693
0.00019069 0.0033659 -0.0020492 0.00082043
-0.0045792 -0.0026811 -0.0021352 0.0020447 0.0009186 0.0010084 -0.17493 0.22663
-0.029304 0.012693 0.014151 -0.010818
-0.0045409 0.0018631 -6.3421e-05 0.002229 0.0002085 0.0033283 -0.029323 0.012732
-0.23263 0.071913 -0.01891 0.021179
0.0041266 0.00077717 0.00071108 0.005366 -0.0019212 0.00079935 0.014138 -0.010773
-0.019036 0.020829 -0.24901 0.12852
860000000 -0.1336 0.23396 -0.019151 0.030437 -0.003197 -0.0098902 -0.0022467 0.00075668
0.0040066 0.0054612 -0.0035263 -0.0034124
-0.01913 0.03034 -0.29892 0.27286 0.0069258 0.034638 0.00029593 0.0020928
0.0039571 -0.00015425 0.0036295 -7.4169e-05
-0.0032651 -0.0099238 0.0070667 0.034648 0.010935 0.30961 -0.00057942 -0.00050642
0.0026446 -0.0019551 0.0015696 0.0042246
-0.0021783 0.00075984 0.00014352 0.0022238 -0.00058041 -0.00048041 -0.13891 0.23912
-0.019041 0.017286 -0.0061623 -0.0092543
0.0041152 0.0054117 0.0040447 0.00020302 0.0025535 -0.0019783 -0.01901 0.017349
-0.17815 0.13276 -0.026637 0.016235
-0.0035009 -0.0034441 0.0035803 -0.00022601 0.0016593 0.0043455 -0.0061946 -0.0093827
-0.02683 0.016136 -0.19878 0.177
920000000 -0.11049 0.25814 0.0037097 0.03978 -0.0092204 -0.004239 -0.0020007 0.0020605
0.00028589 0.0016412 0.003172 -0.0011182
0.0036567 0.039702 -0.27208 0.2954 0.027819 0.023462 0.0014225 0.001175
0.0072338 1.6037e-05 0.0039613 -0.002832
-0.0092101 -0.004276 0.027923 0.023391 0.057719 0.31173 0.0016853 2.7746e-05
0.00077106 -0.00026579 0.00095449 -0.0011521
-0.0020023 0.0020688 0.0013918 0.0011279 0.0017122 1.6091e-05 -0.11514 0.25639
-0.01261 0.030616 0.0036893 -0.0063963
0.00026289 0.0016652 0.0070954 -2.8359e-05 0.00077176 -0.00031438 -0.012585 0.030664
-0.17042 0.13744 -0.0033231 0.029002
0.003182 -0.0011201 0.0039452 -0.0028444 0.0008872 -0.001334 0.0040167 -0.0063862
-0.0034948 0.028804 -0.20772 0.19127
980000000 -0.064155 0.28026 0.016221 0.031303 -0.0092191 0.0048025 0.002002 0.0036253
0.0039942 -0.0011771 -0.0035942 -0.0029085
0.016209 0.031275 -0.21968 0.33257 0.033043 0.0058546 0.0018777 -0.00030965
0.0014822 -0.0059796 -0.0006983 -0.0025386
-0.0092046 0.0048629 0.033112 0.0057254 0.1041 0.30619 0.00050332 -0.0010941
0.00031602 -0.0015899 0.0015428 -0.00033481
0.0020609 0.0036758 0.0019202 -0.00030657 0.00048839 -0.0011192 -0.076524 0.2679
0.0063044 0.030213 -0.0096261 -0.0079237
0.0039889 -0.0013991 0.0016211 -0.005998 0.00034816 -0.0015592 0.0063749 0.030219
-0.14015 0.17359 0.0042117 0.020826
-0.0038002 -0.0028457 -0.00081874 -0.0026201 0.0015219 -0.0002316 -0.0098006 -0.0079231
0.0045643 0.021118 -0.16712 0.23923
1040000000 -0.023491 0.29016 0.03308 0.020562 -0.00090628 0.0075408 0.0025754 0.00077342
0.00023629 -0.0035701 0.00014755 -0.0013415
0.033029 0.020591 -0.18477 0.34712 0.02997 -0.01385 0.0014337 -0.0016705
-0.002483 -0.0023486 -0.0010774 -0.0025927
-0.00090038 0.007537 0.029923 -0.014006 0.15014 0.29386 -0.00047506 -0.0014013
-0.0013778 -0.0009453 -0.00039504 -0.0011767
0.0026639 0.00082569 0.0014181 -0.0016712 -0.00049207 -0.001377 -0.049438 0.27816
0.018113 0.019685 -0.0020635 0.0017241
0.00037477 -0.0034778 -0.0024945 -0.002276 -0.0014521 -0.0010063 0.018153 0.01966
-0.10831 0.18276 0.01305 0.020694
-8.2346e-05 -0.0013057 -0.0010452 -0.0026885 -0.00035943 -0.0011102 -0.0020683 0.0017156
0.01294 0.02038 -0.14615 0.25987
1100000000 0.022069 0.3005 0.037088 -0.0022891 0.0037434 0.0040844 0.0024518 -0.0012041
-0.0021287 -0.003012 -0.0041199 -6.6236e-05
0.037034 -0.0022602 -0.14092 0.36684 0.01591 -0.027222 -0.00010594 -0.0017948
-0.0031525 -0.00083124 -0.0036282 -0.00053794
0.0037621 0.0040882 0.015805 -0.027329 0.19665 0.27494 -0.0017447 0.00030392
-0.0015902 0.00054351 -0.0010905 -0.00064378
0.0024216 -0.0012032 -0.00012491 -0.0017805 -0.0017031 0.00029193 -0.0090101 0.28333
0.024217 0.0067691 -0.0024031 3.4632e-05
-0.0021179 -0.0030536 -0.0031545 -0.00079996 -0.0015752 0.00060047 0.024242 0.0067437
-0.089468 0.19943 0.019643 0.010401
-0.0040943 -0.00015481 -0.0036006 -0.00048039 -0.0010638 -0.00070271 -0.0024351 0.00014495
0.019522 0.010365 -0.10152 0.29282
1160000000 0.07301 0.2974 0.025738 -0.019614 0.0036116 -0.00088968 -0.00019399 -0.0025791
-0.0042371 -0.00087406 -0.001114 0.0042084
0.025719 -0.019569 -0.097304 0.37148 -0.0028576 -0.028634 -0.0015042 -0.0014788
-0.0025904 0.0024648 -0.0017048 0.0018737
0.0036144 -0.00088256 -0.0029918 -0.028685 0.24 0.24545 -0.00060096 0.0015668
-0.00051787 0.0017086 -0.0011109 0.00020232
-0.0002075 -0.0025243 -0.0015264 -0.001481 -0.00060323 0.0015683 0.030229 0.28059
0.021797 -0.0089487 -0.0035146 0.0052973
-0.0042949 -0.00087221 -0.0025967 0.0024602 -0.00045559 0.0017914 0.021773 -0.0090027
-0.053958 0.21047 0.019245 0.0013322
-0.0010733 0.0042613 -0.0017119 0.0018059 -0.0011444 0.00021179 -0.0034625 0.0053008
0.019122 0.0013702 -0.053867 0.29635
1220000000 0.1168 0.28879 0.012828 -0.029828 -0.0011113 -0.0017805 -0.00013621 -0.00097351
-0.0026393 0.0023208 0.0011205 0.0019412
0.012848 -0.029798 -0.053165 0.3862 -0.016124 -0.021292 -0.0024769 0.00047908
3.4258e-05 0.0028583 -0.00089893 0.0018154
-0.0010786 -0.0017871 -0.016228 -0.021241 0.28005 0.20813 0.00083122 0.0013868
0.00052785 0.0010723 0.00017068 0.00061179
-0.00015049 -0.00099013 -0.0024759 0.00046904 0.0008394 0.0014005 0.069717 0.27276
0.011269 -0.015848 0.0025347 0.0015899
-0.0026524 0.0022996 4.3819e-05 0.0028443 0.00049209 0.001038 0.011254 -0.015865
-0.031528 0.22142 0.015167 -0.011886
0.0011064 0.0018938 -0.00081769 0.0017946 0.00012534 0.00063892 0.0025392 0.0015867
0.015292 -0.011898 -0.023776 0.31489
1280000000 0.16748 0.26909 -0.0059884 -0.029386 -0.0020686 0.0013197 -0.00097361 -0.0019222
-0.00089322 0.0032931 0.0023964 0.0012679
-0.0059579 -0.029388 -0.0067723 0.3781 -0.02323 -0.0085954 -0.00077361 0.0013416
0.0015185 0.0016859 0.00056415 0.0021372
-0.002073 0.0013417 -0.023325 -0.0084619 0.31221 0.16495 0.0012425 -0.00010585
0.0010586 0.00036317 0.00019032 0.00043009
-0.00099441 -0.0018827 -0.00078015 0.0013471 0.0012584 -7.1885e-05 0.1063 0.25682
0.0025156 -0.018507 4.0962e-06 -7.2082e-05
-0.00086196 0.0032455 0.0015445 0.0017044 0.0010574 0.00034027 0.002484 -0.018538
0.005838 0.22704 0.0044699 -0.014926
0.00242 0.0012178 0.00063233 0.0021069 0.00034166 0.00040722 -2.8079e-05 -7.8788e-05
0.0044164 -0.015019 0.024298 0.31822
1340000000 0.20463 0.2376 -0.016218 -0.020659 3.7065e-05 0.0039374 -0.0017103 -0.00075986
0.0014641 0.0026577 0.0016995 -0.0013666
-0.016181 -0.020652 0.032079 0.37166 -0.020828 0.0038436 -0.00023606 0.0019067
0.0017043 0.00093951 0.0011297 0.00081146
4.0501e-05 0.0039567 -0.020846 0.0039225 0.33569 0.11738 0.00076528 -0.00082003
0.00057159 -0.0004631 0.00010106 0.00026805
-0.0017172 -0.00073826 -0.00023346 0.0018914 0.00073807 -0.0008269 0.1392 0.23755
-0.0068743 -0.016413 0.0011778 0.00014286
0.0014973 0.0026938 0.0017092 0.00095236 0.00058923 -0.00040237 -0.0068906 -0.016404
0.03497 0.22455 -0.0022398 -0.013786
0.0016467 -0.0013382 0.0011747 0.00081175 8.6318e-05 0.00021342 0.0012167 0.00013329
-0.0022587 -0.013861 0.062166 0.31527
1400000000 0.23946 0.20127 -0.023274 -0.009532 0.0043303 0.0032082 -0.0021081 0.00058471
0.0025742 0.00086999 0.00034529 -0.0012476
-0.023247 -0.0095497 0.070728 0.36003 -0.014411 0.011851 0.0011593 0.0013546
0.0011571 -0.00053231 0.0011332 0.0002497
0.0043772 0.0032041 -0.014379 0.011933 0.35022 0.062937 5.0326e-06 -0.0011721
0.00011328 -9.8399e-05 0.00037606 0.00023957
-0.0020852 0.00061058 0.0011683 0.0013637 5.8913e-06 -0.0011544 0.1694 0.20939
-0.012952 -0.010349 -0.00097982 -0.00070579
0.0025604 0.00085144 0.0011811 -0.00053059 0.00012111 -9.1774e-05 -0.012983 -0.010329
0.068473 0.22273 -0.0088133 -0.0094744
0.00035062 -0.0012608 0.0011351 0.00022656 0.00036182 0.00022528 -0.00096238 -0.0006814
-0.0088364 -0.0094581 0.10763 0.30636
1460000000 0.26325 0.15856 -0.021058 0.0030299 0.0049249 -0.0013799 -0.0015711 0.0016213
0.0020378 -0.00035898 -0.00019172 -0.001027
-0.021046 0.0030117 0.10518 0.33882 -0.0057388 0.014585 0.0015941 0.00033176
0.0011703 -0.0011724 0.0012759 -0.0005032
0.0049207 -0.0014276 -0.0056888 0.014643 0.35652 0.0075227 -0.00091879 -0.001031
0.00028099 -0.00024604 0.00059082 -0.00024915
-0.0015771 0.0016198 0.0016045 0.00033824 -0.00090486 -0.0010327 0.19642 0.18087
-0.01444 -0.0045009 -0.0011588 0.0017137
0.0020541 -0.00040094 0.0011528 -0.0011797 0.00027963 -0.00021486 -0.01445 -0.0044488
0.097689 0.21037 -0.011263 -0.0036086
-0.00021321 -0.00094074 0.0012154 -0.00054159 0.00059184 -0.00018794 -0.0011514 0.0016831
-0.011236 -0.003693 0.14128 0.28639
1520000000 0.27707 0.11833 -0.01616 0.0091283 0.0030881 -0.003562 5.646e-05 0.0025908
0.0023134 -0.001708 -0.001046 -0.00020922
-0.016143 0.0091182 0.13976 0.32579 0.0016135 0.01229 0.0016964 -0.00059253
0.00028043 -0.0010583 0.00037466 -0.00099384
0.0030646 -0.0035754 0.0016803 0.01228 0.34909 -0.049338 -0.00071533 -0.00041056
0.00073792 -0.00081557 0.00011125 -0.00010256
7.27e-05 0.0026092 0.0016922 -0.00060301 -0.0007033 -0.00041843 0.22078 0.14312
-0.014858 0.00095152 0.0011136 0.0019905
0.0022764 -0.0017443 0.0002787 -0.0010552 0.00071247 -0.00084134 -0.014855 0.00098725
0.12566 0.19986 -0.011597 0.0005312
-0.0010593 -0.00019689 0.00037114 -0.0010038 0.00013073 -0.00010731 0.0011045 0.0020387
-0.011552 0.00049664 0.17538 0.26849
1580000000 0.28819 0.072734 -0.0097965 0.013216 -0.0010146 -0.0043408 0.0013903 0.0018539
-0.00018815 -0.0021711 -0.00035423 0.00031991
-0.0097799 0.013197 0.1681 0.30116 0.0049657 0.007317 0.00064822 -0.0014859
-0.0004481 -0.001261 -0.00022827 -0.00070697
-0.0010301 -0.0043338 0.005026 0.0072913 0.32851 -0.10739 -0.0015014 0.00016299
-0.00037845 -0.0013652 0.00032927 -0.00049222
0.0014091 0.0018566 0.00063991 -0.0014868 -0.0014928 0.00017885 0.23588 0.1036
-0.012168 0.0063076 0.0018675 0.00094164
-0.00017612 -0.0022245 -0.00045761 -0.0012376 -0.00037579 -0.0013096 -0.012179 0.0063194
0.15074 0.1847 -0.0096681 0.006639
-0.00033163 0.00032257 -0.00020519 -0.00071317 0.00029066 -0.00054883 0.001853 0.00095181
-0.0097221 0.0066914 0.20893 0.24243
1640000000 0.29178 0.0321 -0.0027665 0.012781 -0.0026148 -0.0021034 0.0027182 0.0011998
-0.00054253 -0.0017318 -0.00036234 0.0004197
-0.0027775 0.012765 0.19806 0.27732 0.0053149 0.0026157 -0.00044138 -0.0018378
-0.0010242 -0.00058069 -0.00045252 -0.0006371
-0.0025922 -0.0020909 0.0053243 0.0025822 0.29862 -0.15596 -0.00083698 0.0011911
-0.00099539 -0.0010864 -8.2386e-05 -0.00027988
0.0027242 0.0011644 -0.00044614 -0.0018475 -0.00081794 0.0012038 0.24906 0.054429
-0.008513 0.0080766 0.0024403 -0.00041352
-0.00056736 -0.0017258 -0.0010278 -0.00058649 -0.0010327 -0.0010868 -0.0085135 0.0081009
0.17393 0.16403 -0.0050701 0.0088916
-0.00039915 0.00047623 -0.00045508 -0.00063248 -0.00010446 -0.00031273 0.0024441 -0.00041665
-0.0050318 0.0088941 0.23495 0.2126
1700000000 0.28684 -0.013122 0.0011393 0.010509 -0.0029751 0.0003565 0.0031863 -0.0011682
-0.0020645 -0.00069258 0.00052851 0.00047947
0.0011407 0.01048 0.21755 0.24589 0.0028529 3.7787e-05 -0.001405 -0.00077277
-0.00090448 -6.4386e-05 -0.00079834 -0.00042585
-0.0030088 0.00037509 0.0028418 3.5e-05 0.25495 -0.19456 7.3025e-05 0.0017446
-0.0020044 -0.0002574 -0.00040264 -0.00082183
0.0031888 -0.0011785 -0.001415 -0.00076221 6.5743e-05 0.0017603 0.24671 0.003707
-0.0057565 0.0095169 0.0017124 -0.0018759
-0.0020731 -0.00066902 -0.00090133 -6.2107e-05 -0.0020211 -0.00025662 -0.00572 0.0095221
0.19377 0.14684 -0.00050929 0.009588
0.00049647 0.0005275 -0.0008187 -0.00042314 -0.00036223 -0.00080271 0.0016951 -0.0018956
-0.00050695 0.0095695 0.25297 0.17916
1760000000 0.27599 -0.062258 0.0041164 0.0074544 -0.0019364 0.0010558 0.0014386 -0.0034404
-0.001214 0.00049895 0.00037715 -0.00050986
0.0041086 0.0074486 0.24375 0.20627 0.00036398 -0.0013994 -0.0012536 6.7363e-06
-0.0011138 0.0010325 -0.00046906 0.0003213
-0.0019617 0.0010666 0.00035998 -0.0014012 0.2061 -0.22636 0.0011045 0.0014129
-0.0012464 0.0014014 -0.0011175 -0.00060307
0.0014091 -0.003434 -0.001257 3.4085e-07 0.0011482 0.0014255 0.23765 -0.049045
-0.0017973 0.0093002 -9.0671e-05 -0.0022794
-0.0012143 0.00050756 -0.0011359 0.0010448 -0.001263 0.0013784 -0.0017965 0.0093079
0.21052 0.11487 0.0034168 0.0071403
0.0003583 -0.00048839 -0.00047615 0.00031141 -0.0011773 -0.00066144 -7.5575e-05 -0.0022299
0.0034333 0.0071577 0.26622 0.1418
1820000000 0.25299 -0.10022 0.0049297 0.0036556 0.00024899 0.0022057 -0.00085391 -0.0030641
-0.0012508 0.00088584 -4.5822e-05 -0.00018124
0.0048933 0.0036401 0.2549 0.17677 -0.0016956 0.00022501 -0.0015437 0.0009403
3.3204e-05 0.0012639 -0.00066664 0.00039368
0.00022645 0.0021886 -0.0016963 0.00022405 0.15648 -0.24082 0.0016536 0.00068832
-0.00039227 0.0023498 -0.0015693 0.00018948
-0.00086067 -0.0030627 -0.001545 0.00094813 0.0016453 0.00068572 0.20767 -0.096701
0.00020998 0.008026 -0.0014777 -0.0015788
-0.0012568 0.00086215 3.2829e-05 0.0012705 -0.00040175 0.002283 0.00021585 0.0080256
0.23094 0.088659 0.0046907 0.0039376
-2.6617e-05 -0.00018295 -0.00067276 0.000402 -0.0016042 0.00014892 -0.0014702 -0.0016053
0.0046689 0.0039568 0.26995 0.1072
1880000000 0.21847 -0.1417 0.0029971 0.0010677 -0.00028054 0.0020626 -0.0029125 -0.0024477
-0.00030723 0.0017631 0.00037993 -0.00056996
0.0030034 0.001084 0.25954 0.13002 -0.0035298 0.0028356 -0.00035495 0.0018393
0.00063264 0.0013425 6.5182e-05 0.00098871
-0.0002758 0.0020584 -0.003512 0.0028811 0.10506 -0.24891 0.0021457 -0.0011942
0.001576 0.002017 -0.0010546 0.0013873
-0.0029425 -0.0024104 -0.00033777 0.0018518 0.0021277 -0.0011907 0.1664 -0.13738
0.0016001 0.0058975 -0.0020315 0.00021912
-0.00031122 0.0017328 0.00066402 0.0013048 0.0015684 0.0020406 0.0016078 0.0059382
0.23772 0.058383 0.0053601 0.0018519
0.00041229 -0.00067621 0.00011526 0.00098624 -0.001032 0.0013767 -0.002044 0.00024735
0.0053841 0.0018512 0.2715 0.072961
1940000000 0.17928 -0.16791 0.00088399 -0.001101 0.0016731 0.0016648 -0.0039951 0.00015954
0.0011129 0.00099609 -0.00067339 -0.00072662
0.00087888 -0.0011094 0.26084 0.098921 -0.0016218 0.0056034 0.0010848 0.0014303
0.002015 0.0003095 0.00089105 0.00026355
0.0016565 0.0016555 -0.0016051 0.0056064 0.061059 -0.24046 0.00052109 -0.0025039
0.002383 0.00042042 8.8042e-05 0.0015287
-0.0039733 0.00019872 0.001091 0.0014311 0.00053949 -0.0024859 0.11303 -0.16788
0.00093309 0.0040069 -0.0013091 0.0013245
0.0011653 0.00097158 0.0020192 0.00029341 0.0023789 0.00038462 0.00093858 0.0039599
0.24385 0.021647 0.0043116 -0.0018657
-0.0007188 -0.00068201 0.00086908 0.00023395 0.00010671 0.0014968 -0.0013225 0.0013359
0.0042586 -0.001868 0.26169 0.03754
2000000000 0.13379 -0.1832 -0.00292 0.00058206 0.0028138 0.0012383 -0.0025066 0.0038114
0.00093213 0.00049526 -0.00085246 0.00041091
-0.0029326 0.00058845 0.24769 0.06354 -0.0003383 0.0075686 0.0017139 0.0003627
0.0011572 -0.0013808 0.00043409 0.000193
0.0027677 0.0011682 -0.00026813 0.0075981 0.020727 -0.22669 -0.0016074 -0.0014555
0.0020485 -0.0010096 0.0015063 0.0015562
-0.0025275 0.0038132 0.0017381 0.00034179 -0.0015864 -0.001456 0.059718 -0.1778
-0.00064441 0.0032589 -7.2019e-05 0.0018752
0.00093895 0.00045124 0.0011437 -0.0014078 0.001985 -0.001013 -0.00062482 0.0032766
0.24224 -0.011953 0.00095606 -0.0031169
-0.00084546 0.00045827 0.00040967 0.00016907 0.0014955 0.001592 -7.3224e-05 0.0019058
0.00096222 -0.0030414 0.24929 0.0097505
2060000000 0.086068 -0.19108 -0.0040813 0.0026364 0.0027522 -0.00070264 0.00073591 0.0035299
0.0016924 -0.00057201 -0.00023388 0.0012341
-0.0040524 0.0026414 0.23425 0.034355 0.0045756 0.0084123 0.0011619 -0.00064181
0.00046956 -0.0015198 0.00061423 -0.00017153
0.0027413 -0.00072985 0.0046144 0.0084046 -0.012795 -0.20916 -0.0017103 0.00034609
0.00067935 -0.0023543 0.002764 0.0003532
0.00076815 0.0035171 0.001152 -0.00065486 -0.0017396 0.0003139 0.0078923 -0.17369
-0.0017052 0.0048064 0.00099471 0.00091029
0.0016784 -0.00060099 0.00048481 -0.0015323 0.00067839 -0.0023574 -0.001699 0.0048363
0.22861 -0.050546 -0.00079792 -0.0041202
-0.00021671 0.0012065 0.00058699 -0.00014342 0.0028601 0.00021555 0.00097719 0.00090153
-0.00075797 -0.0041279 0.23457 -0.015707
2120000000 0.041691 -0.18168 -0.0035429 0.0060051 0.0023309 -0.0027121 0.0030684 0.0020916
0.00073608 -0.0015383 0.0010325 0.00018492
-0.0035497 0.0060259 0.21392 0.011769 0.0070828 0.0045328 0.0011338 -0.0011988
-0.0014273 -0.0017543 3.0359e-05 -0.0011017
0.0022977 -0.0027211 0.0070861 0.0044634 -0.04056 -0.19137 -0.00076427 0.0016666
-0.0016456 -0.0016527 0.00072828 -0.0020968
0.0031866 0.0021056 0.0011248 -0.0011982 -0.00080449 0.001663 -0.040084 -0.15643
-0.0018213 0.0063624 0.001469 0.0011346
0.0008136 -0.0015628 -0.0014479 -0.0017419 -0.0015964 -0.0016184 -0.0017306 0.0063484
0.21408 -0.084655 -0.0050874 -0.0023143
0.00098641 0.00019542 1.5872e-05 -0.0011028 0.0006467 -0.0020884 0.0014743 0.0011633
-0.0051285 -0.0023272 0.21462 -0.030212
2180000000 0.0016665 -0.16955 -0.0022139 0.009378 0.00046866 -0.0021824 0.0031403 -0.00040285
0.00025806 -0.0013864 0.0012136 0.0003216
-0.0022302 0.0093737 0.19463 -0.007043 0.007968 0.0037804 -0.00087428 -0.0016967
-0.002059 0.00087416 -0.00019523 0.00028509
0.00046569 -0.0021686 0.0080197 0.003796 -0.061609 -0.16848 0.0011899 0.0017533
-0.0010323 -0.00012054 0.0003258 -0.0019185
0.0031427 -0.00042758 -0.0008942 -0.0016938 0.0012334 0.0018591 -0.076008 -0.13091
-0.00055437 0.009461 0.0020548 9.0326e-05
0.00026948 -0.00136 -0.0020442 0.00086961 -0.0010891 -0.00011358 -0.00057117 0.0094367
0.18722 -0.11551 -0.0054261 0.0016376
0.0012366 0.00025206 -0.0001515 0.00024715 0.00036249 -0.0018036 0.0020881 -5.4748e-05
-0.005381 0.0016605 0.19834 -0.04567
2240000000 -0.027778 -0.14475 0.0018225 0.010823 -0.00056621 -0.0028988 0.0016055 -0.0023902
-0.0020527 -0.0009966 0.00089279 -0.0019808
0.0018334 0.010847 0.17447 -0.01182 0.0086194 6.3033e-05 -0.0008918 -0.00038414
-0.00050023 0.0010406 -0.00056143 -0.00053205
-0.00059325 -0.0029555 0.008651 -4.8018e-05 -0.079442 -0.14388 0.0022009 -0.0015702
-0.0012035 0.00030768 -0.0021013 -0.0014881
0.0015821 -0.0023974 -0.00087517 -0.0003823 0.0021174 -0.0016234 -0.11032 -0.10167
0.0018651 0.010924 0.0015119 -0.00071955
-0.002062 -0.0009693 -0.00047537 0.0010434 -0.0011906 0.00032005 0.0018119 0.011006
0.15782 -0.13208 -0.0053156 0.0040179
0.00086829 -0.0020122 -0.00061088 -0.00055465 -0.0021286 -0.0017123 0.001491 -0.00067483
-0.0052687 0.0039545 0.17459 -0.055657
2300000000 -0.054015 -0.1183 0.0072862 0.0091506 -0.0012797 -0.0020253 -0.00048887 -0.0014067
-0.0014211 0.00083947 -0.0010809 -0.00081157
0.0072373 0.0091321 0.15581 -0.021391 0.0086305 -0.0021364 -0.0010156 0.00076318
-0.00032089 0.0015934 -8.8359e-05 0.00095048
-0.0011988 -0.0020358 0.0085816 -0.0022351 -0.090632 -0.1206 -0.0001547 -0.0018158
-1.1549e-05 0.0020673 -0.001945 0.00054995
-0.00046348 -0.0013816 -0.0010001 0.00077034 -0.00016063 -0.0018329 -0.12972 -0.067095
0.0059337 0.011033 0.00027578 -0.0021556
-0.001378 0.00089485 -0.00032988 0.0016034 9.6517e-05 0.0020486 0.0059986 0.010957
0.12299 -0.15278 -0.0033834 0.0069164
-0.0012183 -0.00054271 -7.1266e-05 0.00095944 -0.0020825 0.00066596 0.00027165 -0.0021753
-0.0035066 0.0068817 0.15991 -0.057226
2360000000 -0.071757 -0.087733 0.010316 0.0085197 -0.0013004 -0.0015731 -0.0015495 -0.00080082
-0.00050468 0.0012156 -0.0016397 -0.00027219
0.010252 0.0085038 0.14561 -0.021578 0.0081469 -0.0051468 -0.00063484 0.0010773
0.0018899 0.00052338 6.6439e-05 3.0571e-05
-0.0012811 -0.001611 0.0081069 -0.0051695 -0.10205 -0.099006 -0.0026913 -0.0010764
0.0011605 8.7525e-05 -0.00097624 0.0016349
-0.0015914 -0.00086066 -0.00058228 0.0011223 -0.0027196 -0.001009 -0.14746 -0.035536
0.010696 0.010169 0.0012379 -0.0020152
-0.000523 0.00122 0.0018791 0.00050824 0.0011339 3.7041e-05 0.010674 0.010172
0.093483 -0.15287 0.00039026 0.0080151
-0.0015571 -0.000312 7.5699e-05 -1.2177e-05 -0.0010137 0.001594 0.0012725 -0.0019589
0.00023699 0.0081633 0.13687 -0.06164
2420000000 -0.079496 -0.059075 0.013903 0.003014 -0.0032526 -0.0011708 -0.0010506 0.00059069
0.0012553 0.0014667 -0.0013046 0.0016573
0.013896 0.0030223 0.12963 -0.021391 0.0044881 -0.0069933 0.0012607 0.00097632
0.00083241 -0.0013836 -0.00011094 -0.00011675
-0.0032626 -0.0011436 0.004468 -0.0070269 -0.11421 -0.077315 -0.0022018 0.0015164
-2.3668e-05 -0.00035517 0.00013474 0.0032078
-0.0010184 0.00061383 0.001302 0.00099461 -0.0021838 0.0014038 -0.1553 0.0086249
0.014517 0.0075691 -0.00022196 -0.0026972
0.0012856 0.0015146 0.00085098 -0.0013479 -4.1411e-05 -0.00027886 0.01463 0.0075283
0.059179 -0.15142 0.0011711 0.0085992
-0.0012034 0.0016305 -0.00010303 -0.00011413 0.00038303 0.0029955 -0.00028198 -0.0028249
0.0012399 0.0085383 0.11765 -0.056066
2480000000 -0.080479 -0.029986 0.013827 -0.0024257 -0.0015785 3.8352e-05 -0.00051742 0.0014569
0.0018101 -0.00044101 0.00027302 0.0013281
0.013844 -0.002418 0.13125 -0.023819 0.0025158 -0.0089329 0.0011356 2.4692e-05
-0.00042208 -0.0011107 -3.2168e-05 -0.00039895
-0.0016208 0.00010512 0.00247 -0.0089502 -0.11746 -0.05896 -0.00064172 0.0033506
-0.00037566 -0.00081096 0.0020076 0.0008745
-0.00046482 0.0014516 0.0011058 4.0568e-05 -0.000629 0.0033899 -0.15783 0.04394
0.017753 0.0010878 -0.0015412 -0.0022267
0.0017839 -0.00046748 -0.00038824 -0.001094 -0.00035 -0.00084966 0.017807 0.0010318
0.028332 -0.14461 0.0043475 0.0077867
0.00024217 0.001278 1.5431e-05 -0.00032872 0.0018389 0.00075424 -0.0016358 -0.0022866
0.0042731 0.0076175 0.098671 -0.053621
2540000000 -0.085469 -0.0014793 0.01168 -0.0061489 -0.0023575 0.00091082 0.00073575 0.00076943
0.00024444 -0.0018806 0.00084426 0.0014097
0.011655 -0.0061743 0.11752 -0.014185 -0.001368 -0.0077741 0.00074921 -0.0014945
-0.0015817 -0.00012878 -0.0005803 0.00013921
-0.0023553 0.00082411 -0.0014549 -0.007843 -0.12479 -0.034431 0.002093 0.002422
-0.0010103 1.5468e-06 0.0016317 -0.00074899
0.00071534 0.00080207 0.0007627 -0.0014881 0.0021248 0.0024548 -0.15748 0.0837
0.017732 -0.0060436 -0.0023229 -0.0021462
0.00015131 -0.0018708 -0.001623 -9.7102e-05 -0.00097432 -7.6914e-05 0.017638 -0.0060492
0.0041435 -0.12951 0.0066305 0.0059951
0.0010023 0.0015184 -0.00056828 0.00022877 0.0017291 -0.00064347 -0.0022537 -0.0019302
0.0065373 0.0061112 0.082008 -0.03805
2600000000 -0.077459 0.022413 0.0085582 -0.0097443 -0.0013738 0.0024901 0.00072219 -0.0002059
-0.001232 -0.0013703 0.0017359 0.0004435
0.0085857 -0.0097352 0.11334 -0.030524 -0.0034153 -0.0060192 -0.00037525 -0.00075385
-0.00029794 0.0014776 -0.00026077 0.00070055
-0.0013122 0.0026434 -0.0034514 -0.005923 -0.12849 -0.010274 0.0030465 1.5275e-05
-0.0001998 0.0013692 0.0014363 -0.001667
0.00070927 -0.0002394 -0.00039588 -0.00076101 0.0030721 -2.5775e-05 -0.14244 0.11632
0.014387 -0.012123 -0.0031109 0.00032626
-0.0012836 -0.0014065 -0.00025528 0.0014376 -0.00029695 0.0014908 0.01444 -0.012222
-0.022594 -0.11396 0.0088944 0.0058201
0.0017088 0.00041742 -0.00027839 0.00066194 0.0013788 -0.0017617 -0.003015 0.0002742
0.0090457 0.0057421 0.07526 -0.024025
2660000000 -0.073415 0.047434 0.0045675 -0.011632 -0.00026636 0.00091727 7.2537e-05 -0.00016644
-0.002659 0.00055785 0.0014593 -0.00062468
0.0045662 -0.011603 0.11927 -0.026548 -0.004681 -0.0044271 -0.0012066 -0.00043777
0.00019633 0.0018566 0.00037203 0.00087402
-0.00028473 0.00094374 -0.0046795 -0.0044232 -0.12902 0.0099729 0.0021071 -0.0018691
0.00021832 0.00069584 -0.00084929 -0.0018314
2.0166e-05 -0.00017856 -0.0012386 -0.00041674 0.0020601 -0.0018666 -0.12537 0.14761
0.0077754 -0.016171 -0.0022477 0.00102
-0.0027292 0.00049192 0.00022622 0.0018405 0.00038155 0.00068253 0.0076806 -0.016213
-0.040531 -0.099332 0.01007 0.0019605
0.0014044 -0.00064919 0.00035829 0.00089875 -0.00086212 -0.0018331 -0.0022903 0.00085603
0.0099593 0.0018615 0.069576 -0.0039509
2720000000 -0.061643 0.06695 0.00031568 -0.011824 -0.00030018 0.0027604 -0.00020381 2.8083e-05
-0.0019846 0.0021453 0.00054904 -0.0016079
0.00034492 -0.011808 0.10553 -0.028875 -0.0050724 -0.0011526 -0.0014676 0.00042642
0.0017813 0.00059726 0.00097821 -0.00017251
-0.0003358 0.002868 -0.0050713 -0.0011769 -0.12227 0.039811 0.00014243 -0.0024404
0.00036151 0.00061161 -0.001597 0.0003432
-0.00017052 -9.6794e-06 -0.0014718 0.00042092 0.00014462 -0.002431 -0.091933 0.17876
0.0011466 -0.016789 -0.002059 0.0021525
-0.0019865 0.002149 0.0017806 0.00053083 0.00030674 0.00047251 0.0011626 -0.016824
-0.055509 -0.073338 0.01167 -0.00060938
0.00055689 -0.001595 0.00095037 -0.00016072 -0.0017537 0.00027106 -0.0021019 0.0022708
0.011688 -0.00054809 0.075244 0.016693
2780000000 -0.048527 0.084672 -0.0042835 -0.010637 6.3146e-05 0.0012613 0.00044777 -0.00026573
0.0011304 0.0026462 -0.00064947 -0.0017869
-0.0042604 -0.010621 0.10376 -0.042154 -0.0040877 0.00021769 -0.00023699 0.001672
0.0017349 -0.00087236 3.7876e-05 -0.00018165
7.3423e-05 0.0011399 -0.0041865 0.00032778 -0.1208 0.069099 -0.0018847 -0.0015542
0.00058866 -0.00043009 -0.00058423 0.00080344
0.00043686 -0.00028051 -0.00019758 0.0016539 -0.0018519 -0.0014736 -0.063535 0.20033
-0.0053944 -0.014858 -0.00061097 0.0019394
0.001222 0.0026392 0.0017536 -0.00085082 0.00057852 -0.00026607 -0.0054739 -0.014818
-0.069764 -0.048365 0.010244 -0.0052231
-0.00080739 -0.0017486 9.6386e-05 -0.00020325 -0.00068116 0.00094881 -0.00053894 0.0019419
0.010257 -0.005304 0.078781 0.033536
2840000000 -0.033937 0.10137 -0.00748 -0.0074507 0.0014592 0.0020279 -6.2923e-05 -0.00013212
0.0015341 0.0010311 -0.0016836 0.00015614
-0.007479 -0.0074509 0.10126 -0.034209 -0.0033175 0.0013507 0.00036554 0.00080678
-8.8914e-05 -0.0015073 -3.8753e-05 4.4727e-05
0.0016126 0.0019743 -0.0032203 0.0014075 -0.11579 0.095848 -0.0013502 0.00029346
0.0002305 0.0002308 0.0010703 0.00095317
-0.00011846 -0.00019992 0.00037105 0.00083943 -0.0013129 0.00019695 -0.02789 0.21788
-0.0097684 -0.010315 0.00022117 0.0014166
0.001395 0.00096396 -8.812e-05 -0.0015336 0.00021875 0.0001284 -0.0096823 -0.01041
-0.076804 -0.022369 0.0083903 -0.0065934
-0.0016015 0.0002518 1.888e-05 1.0481e-05 0.001153 0.0009928 0.00025363 0.0013959
0.0084528 -0.0066642 0.093272 0.050735
2900000000 -0.019247 0.12035 -0.0089207 -0.003374 0.0016923 0.00017715 0.00036467 -0.00087758
0.0021354 -0.0011263 -0.00078747 0.00013786
-0.0089024 -0.0033724 0.08373 -0.042632 -0.0010472 0.0026842 0.00093819 0.00041987
-0.00047436 -0.0013854 -0.00019498 0.000138
0.0016337 1.6294e-05 -0.00096066 0.0026275 -0.097721 0.12776 -0.00092656 2.9259e-05
-0.00030443 -0.0012612 0.0016501 -0.00034102
0.00041195 -0.000819 0.00091634 0.00041518 -0.0010176 -1.0997e-05 0.0098011 0.22029
-0.011603 -0.0052209 0.0010724 0.0016208
0.0020913 -0.0012103 -0.00046473 -0.0013295 -0.00031004 -0.0012131 -0.011654 -0.0050403
-0.076003 0.0099297 0.0064169 -0.010292
-0.00077794 0.00027067 -0.00016764 7.6944e-05 0.0016043 -0.00023466 0.0011219 0.0016491
0.0063435 -0.010214 0.10847 0.055592
2960000000 0.00037336 0.13267 -0.0088439 0.00030604 6.3226e-05 0.0012762 -0.00068122 -0.00082128
-0.00020021 -0.0018294 -0.00096315 0.0005724
-0.0088682 0.00024087 0.091223 -0.04217 -0.00023136 0.0010841 0.0009356 -1.9652e-05
-0.0011146 -0.00070694 0.00061567 0.00031124
0.00024883 0.0014222 -0.00035625 0.001179 -0.081118 0.1588 -0.00073687 0.00053477
-0.00050684 0.00090603 0.0002388 -0.0022546
-0.00071531 -0.00079927 0.00095167 -5.5246e-05 -0.00076642 0.00050717 0.050789 0.22848
-0.011047 0.00048532 0.0016342 0.00060655
-0.00013813 -0.0016892 -0.0010746 -0.00073853 -0.00056703 0.0009744 -0.011049 0.0005432
-0.068765 0.038635 0.0018416 -0.011242
-0.00087818 0.0004887 0.00047898 0.00029187 0.00014269 -0.0024008 0.0016005 0.00062326
0.0019421 -0.011118 0.12694 0.066981
3020000000 0.019188 0.14818 -0.0067174 0.0036481 0.0012745 -0.00012931 -0.0010091 -0.00010663
-0.00074557 0.00047248 5.1741e-05 0.00062373
-0.0067291 0.0036521 0.081029 -0.029934 -0.00031533 -0.00030828 0.00053192 -0.00083976
-0.0017353 0.00034504 0.00054172 -0.00029035
0.0011918 -0.00018745 -0.00022411 -0.00037548 -0.058764 0.18474 -0.00036443 0.0009306
0.00035782 0.00048938 -0.00067404 -0.0017938
-0.00099464 -0.00016154 0.00052063 -0.00080988 -0.00033642 0.00099601 0.090751 0.22208
-0.0091576 0.0036468 0.00086553 0.0005845
-0.00076999 0.00041041 -0.0017227 0.00037303 0.00054125 0.00028446 -0.0091186 0.0036072
-0.054589 0.065547 -0.0010669 -0.01071
-2.3498e-06 0.0005215 0.00052305 -0.00026458 -0.00069993 -0.0016818 0.00092771 0.00060531
-0.0011899 -0.010595 0.14755 0.064434
3080000000 0.04583 0.15683 -0.0048589 0.0059412 0.0017761 -8.3915e-05 -0.00066924 3.6945e-05
-0.00035449 6.6126e-05 0.00013152 0.00037118
-0.0048331 0.0058421 0.078146 -0.025861 -0.0004721 0.00026679 -0.00011676 -0.00035655
-0.00040833 0.0010071 -8.5272e-05 -0.00066252
0.0017127 -1.7845e-05 -0.00044885 0.00030667 -0.02182 0.20524 -0.00084444 0.00021817
0.00065257 0.00057079 -0.0022254 -0.0008067
-0.00061276 8.3137e-05 -0.00013979 -0.00033068 -0.0008297 0.00013527 0.12424 0.21348
-0.0055212 0.0067305 0.0017015 0.0001434
-0.00027992 9.4115e-05 -0.00040722 0.00094445 0.00053717 0.00053116 -0.0054821 0.0067758
-0.032026 0.094883 -0.0055767 -0.0089996
8.9295e-05 0.00051702 -5.142e-05 -0.00067894 -0.0022579 -0.00083337 0.0018078 0.00017706
-0.0054047 -0.0092513 0.16237 0.070496
3140000000 0.074115 0.16252 -0.001446 0.0077469 0.0026886 -0.001338 -0.0012227 0.0011501
0.00152 0.00064849 0.00025126 0.00027568
-0.0015049 0.0077332 0.073505 -0.026208 -0.0010132 5.1022e-05 0.00075813 -0.00029055
-2.123e-05 0.00088851 0.0005587 -0.00041713
0.0029118 -0.0013864 -0.00097463 0.00011624 0.018287 0.22653 0.00026354 0.0017983
0.0012359 -0.00054898 -0.0026482 0.0009893
-0.0012457 0.0011822 0.00076771 -0.00032758 0.0002711 0.0018027 0.15955 0.18991
-0.0013465 0.007691 0.0010481 -0.0012776
0.0015932 0.00073921 1.6578e-05 0.00092114 0.0010493 -0.00056523 -0.0013928 0.0077215
-0.017413 0.11443 -0.0072857 -0.0057049
0.00023855 -1.5522e-05 0.00062745 -0.00040151 -0.0024702 0.00084431 0.00098651 -0.0014204
-0.0072936 -0.0058595 0.18615 0.06359
3200000000 0.10699 0.17263 0.0038124 0.0068946 0.00077208 -0.0029088 3.5528e-05 0.0018333
0.00045083 -0.0018834 0.00014507 0.00045682
0.0038307 0.0068995 0.084864 -0.025643 -0.0010605 0.00039233 -0.00045163 -0.0010516
0.00068149 0.001174 -0.00036352 -0.00098665
0.00064001 -0.0028779 -0.0010144 0.00031852 0.063524 0.23175 0.0011718 0.00057919
-0.0001385 -0.002215 -0.0013745 0.0021076
4.2886e-05 0.0018321 -0.00049145 -0.0010275 0.0010654 0.0006265 0.18189 0.16707
0.0015689 0.0064933 0.00068541 -0.0014698
0.00030363 -0.0019914 0.00066295 0.0012048 -4.0282e-05 -0.002035 0.0017215 0.0065189
0.018245 0.13159 -0.0090825 -0.002325
0.00034268 0.00059206 -0.00042512 -0.0011187 -0.0016582 0.0022006 0.00054851 -0.001484
-0.0091092 -0.0020796 0.20387 0.062604
3260000000 0.13808 0.16532 0.0043181 0.0034343 -0.0005639 -0.0024718 0.0012849 0.00086474
0.000232 -0.0018123 -0.00028844 -2.1351e-05
0.0042887 0.0034526 0.091945 -0.028564 -0.0019744 0.0019324 -0.00052602 -0.00017366
0.00083157 -0.00055961 -0.00088833 -9.2776e-05
-0.00065303 -0.0026643 -0.0018985 0.0019041 0.11243 0.22838 0.00036861 8.5132e-06
-0.00098804 -0.00085703 0.00010337 0.0020698
0.0012297 0.0008344 -0.00052089 -0.00012743 0.00047556 -5.9037e-05 0.20799 0.12967
0.0042051 0.0056727 -0.00061053 -0.0016968
0.00032973 -0.0017107 0.00076681 -0.00055807 -0.00082083 -0.00099511 0.0040854 0.005489
0.041343 0.14126 -0.0070256 0.0027449
-0.00027608 -0.00014863 -0.0010559 8.6786e-05 0.00039772 0.0022999 -0.00060435 -0.0016628
-0.0069418 0.0030122 0.2331 0.05255
3320000000 0.1696 0.16097 0.0074151 0.0015535 -0.00057353 -0.001654 0.0008001 0.00021857
-0.0016218 -0.0014219 0.00028445 5.5605e-05
0.0073432 0.0015239 0.099712 -0.023827 0.00054188 0.0022983 -0.00031814 -0.00037079
-0.00023109 -0.00027073 -0.00047722 0.00038679
-0.00041502 -0.0016811 0.00045569 0.0024641 0.16054 0.22145 0.00030887 -0.00028868
-0.0013894 -0.00021235 7.6055e-05 0.0014262
0.00083576 0.00023507 -0.00033674 -0.00038697 0.00031139 -0.00027442 0.21839 0.10024
0.005097 0.0020455 -0.00132 6.8641e-05
-0.0016846 -0.0013393 -0.00018349 -0.00030285 -0.0013839 -0.00019909 0.0051351 0.0022549
0.069389 0.14357 -0.0042725 0.003869
9.5015e-05 5.4086e-05 -0.00037784 0.00052747 -1.0172e-05 0.001108 -0.0012285 0.00016306
-0.0040726 0.0038686 0.24995 0.040197
3380000000 0.20482 0.14348 0.0060437 -0.0019944 -0.00093221 0.00045694 0.0010779 0.00021694
-0.0013341 0.00084625 0.00026567 -0.00016547
0.0059904 -0.0019304 0.11038 -0.032732 -0.00010896 0.0029138 -0.0011247 -0.00047532
-0.00024288 0.00014188 -0.0010088 0.00054845
-0.0009614 0.00047725 6.4889e-05 0.0029448 0.20277 0.20012 0.00055799 -0.00037924
-0.0016123 0.00075288 0.0017695 0.00169
0.0010716 0.00025793 -0.0011288 -0.00050124 0.00064536 -0.00042005 0.23326 0.066799
0.0065107 0.0016717 -0.00010911 0.00040401
-0.0013658 0.00094894 -0.00018315 0.00014417 -0.0017268 0.00070228 0.0065554 0.0016653
0.10873 0.13508 -0.001122 0.0049061
6.0411e-05 -0.00020108 -0.00078272 0.00041055 0.001505 0.001631 -0.00032464 0.00026818
-0.0010418 0.0047233 0.2797 0.021526
3440000000 0.23623 0.12363 0.0049437 -0.0039638 -0.00062069 -0.0016883 0.00074688 -0.00015902
-0.0013701 0.0014031 0.00063795 0.00022978
0.0049561 -0.0039806 0.10372 -0.036527 0.0029951 0.0023041 -0.00092084 0.0011059
0.00031585 0.00033162 0.0001258 0.00089867
-0.00059316 -0.0017945 0.003034 0.0022326 0.2414 0.17274 -5.3343e-05 -0.00035546
-0.00018316 0.00096004 0.0014801 0.00064002
0.00070359 -0.0001836 -0.000897 0.00109 -0.00015178 -0.00037982 0.23476 0.035154
0.0070868 -0.0018115 -0.00040062 0.00012368
-0.0013676 0.0014598 0.00014215 0.00031824 -0.00011035 0.0013297 0.0070484 -0.0019642
0.13473 0.12994 0.002295 0.0036466
0.00089108 0.00029859 -8.9877e-05 0.00079088 0.0016036 0.00082479 -0.00029945 0.00029655
0.0020529 0.0036121 0.29668 -0.0076795
3500000000 0.26971 0.091961 0.0027412 -0.0051457 -0.0012728 0.0015639 0.00086339 -0.00060424
-0.00087724 0.0010878 0.00048691 -0.00088114
0.0027179 -0.0051031 0.11723 -0.060695 0.0031802 0.0013854 -0.00035677 0.00058568
0.00037173 -4.5571e-05 -0.00010743 0.00026783
-0.0013195 0.0015209 0.0031573 0.0012932 0.27242 0.13899 0.0002664 -7.5767e-05
-0.00027445 0.00085553 0.0015811 -0.00050649
0.00089231 -0.00061536 -0.00038252 0.00059157 0.0003127 -0.00011808 0.23993 0.0069394
0.0067307 -0.0041 -0.00018606 0.00011363
-0.00096932 0.00096164 0.00045318 -0.00011116 -0.00013408 0.00083086 0.0065737 -0.0040779
0.17727 0.10507 0.0026867 0.0013075
0.00076352 -0.00080766 -0.00025304 0.00038692 0.0019895 -0.00048691 -9.9677e-05 1.0674e-05
0.0025466 0.0013373 0.31807 -0.035854
3560000000 0.28772 0.058254 0.00028479 -0.0063085 -7.923e-05 -0.0010826 0.00055435 0.00027959
0.0014082 0.0017026 2.2552e-05 -0.0010989
0.00026466 -0.0063183 0.1108 -0.065665 0.0058612 -0.00059927 0.00036055 0.00059626
0.00053967 -0.00032328 -2.0166e-05 0.00025004
-0.00012668 -0.00097326 0.0058882 -0.00056565 0.30027 0.096881 -0.00032429 -0.00026773
0.0008313 0.00060271 0.0011474 -0.00098261
0.00056171 0.00029606 0.00037547 0.0005764 -0.00036331 -0.00021667 0.22937 -0.029365
0.0050434 -0.0069467 -0.00046011 -0.00049709
0.0015668 0.0018253 0.00056861 -0.00025177 0.00085706 0.00053524 0.0050446 -0.0070086
0.19694 0.095394 0.0026399 -0.00099309
-0.00011445 -0.0014028 0.00020466 0.00031113 0.00089618 -0.0011155 -0.00058227 -0.00052168
0.0026205 -0.00073199 0.32962 -0.075838
3620000000 0.30574 0.021734 -0.0011969 -0.003838 -0.002374 -5.5437e-05 0.00035733 -0.0016893
-6.9798e-05 0.00052843 -7.3853e-05 -0.00089128
-0.00125 -0.0038952 0.11268 -0.094117 0.004288 -0.0038179 0.0002206 0.00039511
-0.00029219 -0.00076588 0.0005821 0.00040614
-0.0024324 -0.00034246 0.0042498 -0.0037894 0.31401 0.053173 0.00022261 -0.00088602
-0.00021568 1.7005e-05 0.00034192 -0.00070664
0.00042348 -0.0017017 0.00022949 0.00044934 0.00027075 -0.0009299 0.21927 -0.059037
0.00027954 -0.0074995 -0.00069761 0.00084043
-5.1416e-05 0.00049444 -0.00024605 -0.00068237 -0.00015678 -0.00026659 0.00029759 -0.0075467
0.22073 0.061075 0.00069763 -0.0017124
-0.0005904 -0.00048483 0.00063692 0.00043803 0.00040403 -0.00058495 -0.00062768 0.00095912
0.0010591 -0.0018002 0.33341 -0.1091
3680000000 0.31069 -0.022608 -0.0037844 -0.0041164 -0.0010704 0.0017061 -0.0009892 -0.0002991
0.001724 -0.00023352 -0.0013816 -0.00017999
-0.0038022 -0.0041135 0.10915 -0.11187 0.0016986 -0.0045871 0.00071603 0.00036864
-0.00026985 -0.00046946 0.00068589 0.00015903
-0.0010976 0.0017418 0.0016226 -0.0046284 0.32631 0.0034055 -0.0010085 -0.00061219
0.0010235 0.00057162 0.00095373 -0.0014018
-0.0010049 -0.00030419 0.00070425 0.00036731 -0.00090776 -0.00062467 0.20642 -0.093566
-0.0010311 -0.0066688 -0.0012961 0.0013812
0.0015939 -0.0002491 -0.00032346 -0.00052592 0.00067346 0.00066403 -0.0012651 -0.0066677
0.24087 0.037194 0.00020113 -0.0010475
-0.0012401 -1.823e-05 0.00090334 1.704e-05 0.00084052 -0.0016044 -0.0013382 0.0014875
0.00035069 -0.0014662 0.33318 -0.1551
3740000000 0.31294 -0.057246 -0.0034847 -1.649e-06 -0.0020688 0.0027154 7.1619e-06 -0.00099911
-0.00083032 0.00010081 -0.0011956 0.00038207
-0.0034833 -5.4701e-06 0.10081 -0.13243 0.00097206 -0.0055294 0.0001804 -0.00015718
-0.00031885 -0.00021443 0.00084829 0.00026075
-0.0021201 0.0027789 0.001069 -0.0054551 0.32966 -0.034233 -0.00065426 -3.3797e-05
-0.00036823 -0.00029573 -0.0006033 -0.0017767
0.0001016 -0.001004 0.00017347 -0.00010482 -0.0006926 -0.00011338 0.18505 -0.11588
-0.0032579 -0.005388 0.00060806 0.0023393
-0.00072271 0.00010055 -0.00020692 -0.00014651 -0.00049734 -0.00017937 -0.003097 -0.0053115
0.25015 0.0028454 -0.00092293 -0.0016779
-0.00086719 0.0003224 0.00059636 4.466e-05 -0.00073971 -0.0012942 0.00072283 0.0022909
-0.0010015 -0.0016917 0.31942 -0.1936
3800000000 0.30999 -0.10391 -0.0024992 0.00090599 0.00075569 0.0038718 -0.001297 -0.0015138
0.001327 0.001396 -0.00073919 0.00043616
-0.0025207 0.00093035 0.09168 -0.14818 -0.0018293 -0.0049279 0.00031452 0.00037524
-0.0008921 -0.0004219 0.00093913 -0.00011101
0.00098497 0.0037123 -0.0020807 -0.0050518 0.32745 -0.078034 -0.00078083 0.00040234
0.00097976 0.00030291 -0.001307 -0.0010747
-0.0013659 -0.0015011 0.00028806 0.00035294 -0.0007753 0.00046194 0.17711 -0.14226
-0.0038826 -0.0039639 0.0015001 0.0020215
0.0014664 0.0014558 -0.0010011 -0.00048982 0.0012286 0.0005335 -0.0038446 -0.0041325
0.2656 -0.034972 0.0015544 0.00016405
-0.0011258 0.00011311 0.00077479 0.00013216 -0.00077078 -0.00098362 0.0014502 0.0018504
0.0012305 0.00019152 0.31278 -0.23552
3860000000 0.29804 -0.13512 -0.00085776 0.0014184 0.0024013 0.002112 -0.0022221 0.0010025
0.00095119 -0.0012266 -0.00032489 0.0014133
-0.0007327 0.001284 0.071907 -0.15892 -0.0030726 -0.0051272 0.00059342 -0.00070675
-0.0010119 0.0012142 0.00043816 -0.001097
0.0022698 0.0019197 -0.003233 -0.0050348 0.30781 -0.11778 -0.00050214 0.00067439
0.00019166 -0.00060608 -0.00089453 6.565e-05
-0.0021777 0.0010103 0.00057303 -0.00069666 -0.00051182 0.00076841 0.14853 -0.1575
-0.0029068 -0.0035601 0.002021 0.00087215
0.00076936 -0.0013998 -0.00099559 0.001353 0.00051669 -0.00050778 -0.0028703 -0.0036055
0.26379 -0.064219 -0.00052828 -0.0019801
-0.00036454 0.0016447 0.00080866 -0.00098005 -0.00082921 -0.00068286 0.001945 0.00086762
-1.0888e-05 -0.0014585 0.29142 -0.27299
3920000000 0.28583 -0.17467 0.0018285 0.00061559 0.0036013 0.0026407 8.7942e-05 0.00098139
0.00047199 -0.00028972 0.00043983 0.00034754
0.0017591 0.00062286 0.046166 -0.175 -0.0050486 -0.0037127 -0.0005391 -0.00022271
0.00022115 0.00026469 -0.00028036 -0.00038513
0.0036916 0.0027927 -0.0049117 -0.0036683 0.30127 -0.14996 0.00012088 0.0014595
0.0020101 -0.00099205 5.3608e-05 -1.1388e-05
9.9759e-05 0.00097205 -0.00053805 -0.00020716 0.00035424 0.0013747 0.12993 -0.16844
-0.0040148 -0.0032628 0.0019634 -0.00027234
0.00041533 -0.00022927 0.0003366 0.00011651 0.0018233 -0.0013558 -0.0040881 -0.0031145
0.25786 -0.11024 0.0012952 -0.0012076
0.00065325 0.00056049 -0.00030801 -0.00065355 -0.00071989 2.3976e-05 0.0020502 -5.0068e-05
0.0013377 -0.0015137 0.2698 -0.30164
3980000000 0.25941 -0.21138 0.0021798 -0.0029112 0.0049679 -0.00046061 2.7581e-06 0.0011411
0.0010516 -0.001683 0.00028919 0.00018036
0.0021572 -0.0028398 0.024355 -0.19007 -0.0057324 -0.0013764 0.00071559 0.00049312
0.00055695 0.00041003 7.7505e-05 -0.0011072
0.005066 -0.00032379 -0.0057084 -0.0014544 0.27431 -0.18086 0.0013629 -8.4983e-06
-0.00089946 -0.0012424 -0.00020787 -0.001217
5.0407e-05 0.0012132 0.00076895 0.00044782 0.0012247 -0.00015897 0.09382 -0.19126
-0.0042595 -0.0032578 0.0018683 -0.00081924
0.0011435 -0.0018655 0.00069781 0.00025737 -0.0012832 -0.0011622 -0.0040459 -0.0033636
0.24833 -0.14068 0.0020022 -0.0043455
0.0003086 5.5551e-05 -0.00028138 -0.0011214 -0.00021957 -0.00031104 0.0018988 -0.0011051
0.0017156 -0.0047875 0.2355 -0.34155
4040000000 0.2324 -0.23685 -0.00025817 -0.0038749 0.0033704 -0.0026893 0.00024008 0.00038256
-0.00055767 -0.0008355 0.00096613 0.00030356
-0.00012505 -0.0039169 -0.0014268 -0.19695 -0.0046911 0.00021489 0.00021374 -0.0010121
3.1015e-05 1.2896e-05 -0.0014464 -0.0003312
0.0033876 -0.0031652 -0.0050162 0.0003281 0.25276 -0.21495 0.0002711 -0.00059124
-0.00067215 -0.0008852 -0.0018171 0.00014555
0.00019185 0.00038722 0.00026383 -0.0010203 0.00027421 -0.00054608 0.071414 -0.18563
-0.006387 -0.0014037 0.0018908 -0.00038915
-0.00048952 -0.000982 -0.00016865 0.00017091 -0.00045722 -0.0003563 -0.0065044 -0.0015053
0.2362 -0.1725 -0.0017767 -0.0033838
0.00054908 0.00023685 -0.0013097 -1.7314e-05 -0.0011393 -0.0002744 0.0016298 -0.00049121
-0.0018876 -0.0029793 0.19833 -0.35748
4100000000 0.20383 -0.2619 -0.0030409 -0.0031482 0.0014355 -0.003497 -0.00013553 0.00010946
0.00043534 -0.0014958 0.00054165 0.00016676
-0.0031036 -0.003211 -0.02533 -0.20205 -0.005028 0.00088247 -0.00013524 -0.00033438
0.0007818 0.00034181 -0.00059824 0.00030182
0.0011639 -0.0033723 -0.0048384 0.00094377 0.23172 -0.24073 4.5474e-05 -0.00011289
-0.00090671 -0.00019241 -0.0011807 0.00024209
-0.00011736 2.751e-05 -0.00023975 -0.00035448 4.4407e-05 -3.458e-05 0.03874 -0.20016
-0.0060196 0.00071831 0.0012058 -0.0017158
0.00013084 -0.0013955 0.00078691 0.00037668 -0.0007355 -0.00020541 -0.0059517 0.00076606
0.22366 -0.19855 -0.0022248 -0.0042975
0.00070069 0.00033054 -0.00049507 0.00027623 -0.0012989 -0.00037099 0.0013061 -0.0015525
-0.0021066 -0.0045421 0.16816 -0.38558
4160000000 0.17431 -0.28006 -0.0036166 -0.002246 3.5759e-05 -0.0034821 0.00073938 -0.00013422
-0.0038215 -0.00085492 0.0010524 -0.00080544
-0.0035557 -0.0022473 -0.052354 -0.19898 -0.0047215 0.0026413 -0.00045168 -0.00023575
7.7907e-05 -0.00033402 -0.00096402 0.0003645
4.1697e-05 -0.0033452 -0.004647 0.0026448 0.19915 -0.25795 0.00050519 5.9514e-05
-0.0010715 -8.1373e-05 -0.0010937 0.00079414
0.00075433 -0.00014652 -0.00038098 -0.00019 0.00075496 -1.8675e-05 0.013202 -0.18856
-0.0050582 0.0011285 0.0010902 -0.0021978
-0.0037612 -0.00081704 0.0003348 -0.00033347 -0.0009478 -0.00069574 -0.0051682 0.0013363
0.19168 -0.23225 -0.0034813 -0.0029699
0.00097544 -0.00064894 -0.0010189 0.00024829 -0.001847 0.00094423 0.0010951 -0.0021814
-0.003341 -0.0027607 0.11713 -0.39614
4220000000 0.14749 -0.29588 -0.004594 -5.1141e-05 -0.00011788 -0.0037038 -0.00040667 -0.00029775
-0.00096858 0.00095946 0.00029769 -0.0011807
-0.0045708 -7.1356e-05 -0.087593 -0.18918 -0.002269 0.0034077 -8.2867e-05 -5.039e-05
9.9411e-05 8.6062e-05 -0.00056471 0.0011999
-6.2411e-05 -0.0037543 -0.0022668 0.0034251 0.17095 -0.28363 0.00017023 -5.1639e-05
0.00052938 0.00060919 -0.0001484 0.0010115
-0.00028987 -0.00023812 -0.00011152 -0.00013148 -4.0464e-05 -0.00015956 -0.0093378 -0.18649
-0.0038916 0.0026355 0.00013821 -0.0022235
-0.00078842 0.00099586 7.9012e-05 -5.4059e-05 0.00028347 0.00068382 -0.003826 0.0026133
0.17839 -0.25587 -0.0043992 -0.0028883
0.00020942 -0.001429 -0.00064326 0.0013527 0.0002218 0.0016225 0.00011654 -0.0023429
-0.0043575 -0.0028495 0.090826 -0.40848
4280000000 0.1166 -0.30637 -0.0028335 0.001571 -0.0019127 -0.0043362 -0.00046555 0.00065922
-0.00056196 0.0013269 -0.00088212 -0.00030753
-0.0028592 0.0015034 -0.11373 -0.19555 -0.0027871 0.0030672 -0.00071218 -0.00038181
0.00027881 0.00038381 0.00066218 0.0007145
-0.0019736 -0.004252 -0.0028334 0.0032151 0.14212 -0.29248 0.00065667 -0.00026582
-0.00071916 0.0010025 -0.00010344 0.00099538
-0.00050395 0.0005892 -0.00076543 -0.00040115 0.00070682 -0.00012956 -0.048104 -0.1727
-0.0048004 0.0024179 -0.00058148 -0.002431
-0.0005458 0.0012417 9.7476e-05 0.00030485 -0.00073214 0.0011557 -0.0048326 0.0023544
0.13471 -0.28002 -0.0061397 -0.0012941
-0.00076069 -0.00011074 0.00074886 0.00068147 -3.1773e-05 0.00066584 -0.00053211 -0.0023349
-0.0059782 -0.0012459 0.03992 -0.41573
4340000000 0.089396 -0.31487 -0.0019311 0.0017901 -0.0024597 -0.0016506 0.00024257 0.00038198
-1.0725e-05 0.00073434 -7.0256e-05 -0.00082326
-0.0019319 0.0018041 -0.13488 -0.16897 -0.0019638 0.0039909 -0.00011906 0.00055618
-0.00015188 -0.0004782 0.00049629 0.00027733
-0.0023837 -0.0015127 -0.0017449 0.0039386 0.10581 -0.30893 -0.00037579 -0.0011307
0.00040997 0.00069017 0.00030311 0.0019832
0.00021507 0.00041191 -6.968e-05 0.00057432 -0.00038013 -0.0011684 -0.06603 -0.16926
-0.0039074 0.0034472 -0.0014018 -0.0026131
-2.1156e-05 0.0006413 -0.00025993 -0.00035297 0.00030355 0.00076282 -0.003676 0.0033119
0.10906 -0.30403 -0.004513 0.0012049
-0.00013435 -0.00079225 0.00050181 0.00030312 0.00067178 0.001956 -0.0015343 -0.0026987
-0.0046889 0.00098484 0.0061224 -0.41028
4400000000 0.06038 -0.32166 -0.00097947 0.0014254 -0.0022912 -0.0014846 0.00083669 0.0013879
-1.8141e-05 0.00030521 -0.00011222 -0.00068228
-0.00098192 0.0014038 -0.16329 -0.16084 -0.0011429 0.0038596 -0.00051244 0.00050931
9.0861e-05 -0.00048637 0.00063725 0.00043375
-0.0024752 -0.0014731 -0.001205 0.0037618 0.078206 -0.31727 -7.1223e-08 -0.00025632
0.00033658 0.00016545 0.0010609 0.0014195
0.00084797 0.0013518 -0.00046122 0.00050444 2.7256e-05 -0.00022088 -0.090344 -0.15727
-0.003208 0.0048257 -0.002164 -0.0013122
-0.0002334 0.0004642 9.4464e-05 -0.00045589 0.00081651 0.00024632 -0.0034864 0.0047752
0.078363 -0.31696 -0.0043286 0.00098823
-9.6469e-05 -0.00065903 0.00046965 0.00044191 0.0010302 0.001087 -0.0021929 -0.0012295
-0.0044135 0.000986 -0.038916 -0.41652
4460000000 0.023577 -0.32282 -0.00081157 0.000337 -0.0040094 -0.0009652 0.0014241 -0.00060992
-0.00060911 0.0011333 -0.00093656 -0.00031717
-0.00083385 0.0003847 -0.18653 -0.13233 -0.00077837 0.0043107 -0.00040846 0.00079653
-0.00047981 -0.00040416 0.00034119 -0.00040209
-0.0040174 -0.00095344 -0.00083073 0.0045143 0.051543 -0.32401 -0.00043387 -0.00035949
0.00033471 0.00074828 0.0019164 0.00068854
0.0014653 -0.00058124 -0.00041054 0.00076778 -0.00037995 -0.00038495 -0.10514 -0.13558
-0.0018259 0.0055111 -0.0026039 -0.000991
-0.00047551 0.0011751 -0.00031934 -0.00050448 0.0004263 0.0003594 -0.0016336 0.0057707
0.043096 -0.31454 -0.0042614 0.002859
-0.00098555 -0.00055501 0.00030867 -0.00044985 0.001723 0.00062377 -0.0024545 -0.0010515
-0.0045649 0.00292 -0.078889 -0.39907
4520000000 0.001088 -0.32352 -0.0004595 -0.00021473 -0.0037382 0.00014278 0.00069501 -0.00012201
0.0017871 0.00020795 -0.0010538 0.00081782
-0.00043363 -0.00024278 -0.21022 -0.11533 0.00052747 0.0045358 0.00061645 0.00084116
-0.00036728 7.2996e-05 0.00026377 -9.9706e-06
-0.0035458 0.00034455 0.00071668 0.0045673 0.02152 -0.3223 -0.0010008 0.00049554
0.00058146 -0.00060286 0.0017983 -0.00081772
0.00074329 -0.00013671 0.00057191 0.00087362 -0.00108 0.00051331 -0.12173 -0.12642
-0.0010102 0.0056784 -0.002871 -0.00038784
0.0015885 0.00011208 -0.00037557 -2.1064e-05 0.00043297 -0.00090332 -0.00088678 0.0056138
-0.0032534 -0.32685 -0.0025354 0.0025253
-0.00089111 0.00097941 0.00026801 2.7926e-05 0.0018642 -0.00049404 -0.0028577 -0.0004479
-0.0023827 0.0026588 -0.10821 -0.39748
4580000000 -0.036475 -0.31819 -0.0010027 -0.00052405 -0.0031685 0.002255 0.0007741 -0.00038766
0.00011356 0.00022682 -0.00036322 0.00084733
-0.00093353 -0.00051089 -0.22987 -0.09074 0.0008222 0.004228 0.00057342 -9.7273e-05
-3.8756e-06 0.00017269 0.00033183 -0.00027297
-0.0029549 0.0022147 0.00082814 0.0038755 -0.0098516 -0.32099 -9.0236e-05 0.00040712
-7.4175e-05 2.8313e-05 0.0014425 -0.0010976
0.00074103 -0.00034288 0.00061266 -0.00012315 -0.00021785 0.00042521 -0.13314 -0.1031
0.0018363 0.00532 -0.002738 0.0010966
0.00022281 0.00024331 -0.00011612 0.00022774 -0.00026476 0.00018327 0.0020326 0.005238
-0.030477 -0.33528 -0.0026003 0.0036871
-0.00043873 0.00069266 0.00020567 -0.00017915 0.0018363 -0.00069979 -0.0028624 0.0012187
-0.0021932 0.0037354 -0.15346 -0.3689
4640000000 -0.062337 -0.3119 -0.0022627 -0.0018543 -0.003077 0.0026172 0.00074475 -0.0014197
0.0016472 -0.00016713 0.0001693 0.0010944
-0.0023148 -0.0018547 -0.24123 -0.062285 0.0016168 0.0037869 0.00074874 0.00028887
-0.00041813 0.00030367 -2.5983e-05 -0.0008148
-0.0032996 0.0025624 0.0013938 0.0038716 -0.034241 -0.31544 8.2019e-05 0.00080155
0.00096448 0.00030676 0.00039874 -0.0021721
0.00069435 -0.001444 0.00075237 0.00029337 0.00022738 0.00093248 -0.1388 -0.087789
0.0032187 0.0040728 -0.0025245 0.0016321
0.001489 -0.00027206 -0.00027494 0.00030766 0.0011076 0.00033855 0.0029996 0.0039933
-0.06341 -0.32118 -0.0027038 0.0037687
8.1145e-05 0.0010774 -1.4232e-05 -0.00083092 0.00058846 -0.00238 -0.0024707 0.0017172
-0.0026078 0.0034511 -0.17262 -0.358
4700000000 -0.08936 -0.30889 -0.0039502 -0.00035982 -0.0016191 0.0045916 -0.0010114 -0.00096634
0.0010483 -0.00088426 0.00089869 0.00054861
-0.0039462 -0.00038007 -0.25299 -0.044428 0.0024742 0.0040894 0.00053207 -0.00045846
0.00026826 0.00055241 -0.00036425 -0.00012613
-0.001523 0.0047404 0.0026053 0.0041447 -0.06506 -0.31052 -0.00023989 0.00066301
0.0002889 -0.00043716 -0.00029524 -0.0011609
-0.00096888 -0.00097936 0.00053887 -0.00052846 -0.00026153 0.00056743 -0.15535 -0.068093
0.0033717 0.0016628 -0.0015832 0.0026099
0.0010305 -0.00070903 0.00029512 0.00054157 0.00031551 -0.00016625 0.0032505 0.0018406
-0.10144 -0.31676 -0.00079741 0.0042334
0.00099481 0.00062509 -0.00028619 -0.00012551 -0.00037609 -0.0013375 -0.0014706 0.0027504
-0.0010838 0.0039662 -0.21547 -0.33123
4760000000 -0.1206 -0.29504 -0.004927 0.00096479 0.00072265 0.0047533 -0.0006105 -0.00067313
0.00047976 -0.0013958 0.00079322 -0.00024139
-0.0048973 0.00099637 -0.25053 -0.0023835 0.0031091 0.0032885 4.8495e-05 -0.0007702
0.00033353 0.00018001 0.00017214 8.6806e-06
0.00096492 0.0047994 0.0031591 0.0031715 -0.096512 -0.297 0.00089083 0.00028219
0.00083122 0.00010636 -0.0012178 -0.00084978
-0.00063846 -0.00062423 -1.6221e-05 -0.00071472 0.00074517 0.0002041 -0.15071 -0.05132
0.0022826 0.0011993 -0.00076437 0.0026391
0.00052976 -0.0013365 0.0003494 0.00015113 0.001073 -0.00016746 0.0024022 0.0012743
-0.13533 -0.30129 -0.00053873 0.0041519
0.0007903 -0.00035838 3.5227e-05 -2.79e-05 -0.0016414 -0.00097582 -0.00071025 0.0024562
-0.00073843 0.0043258 -0.22826 -0.30989
4820000000 -0.14697 -0.28196 -0.0053606 0.0024322 0.0014808 0.003009 -0.00084203 -0.00053595
0.00037576 -0.00087207 0.00023956 -0.00051835
-0.0053267 0.0023897 -0.26255 0.019991 0.0041299 0.0034899 -0.00012437 -0.00037133
0.00023084 -9.8565e-06 -0.00013876 -0.0004019
0.0014564 0.0028829 0.0040896 0.003418 -0.12247 -0.29285 0.00034494 -0.00034433
0.00035893 -0.00044518 -0.00048891 -0.00025153
-0.00079273 -0.0004347 -0.00013582 -0.00037115 0.0004509 -0.00024664 -0.16521 -0.033993
0.0019923 0.00015609 2.7937e-05 0.0028783
0.00046899 -0.00099576 0.00014716 -0.00017492 0.00032767 -0.00068306 0.002072 -8.9813e-05
-0.17489 -0.28558 0.00021442 0.003211
0.00016239 -0.00048639 -0.00030158 -0.00034288 -0.0006105 -9.65e-06 -0.00018486 0.0029676
0.00012704 0.0034336 -0.26479 -0.27982
4880000000 -0.17887 -0.26407 -0.0045816 0.0044088 0.0020733 0.0029752 -0.0013833 0.00017239
-0.00082779 -0.0010173 0.00035195 -9.3831e-05
-0.0045529 0.0044188 -0.25515 0.059988 0.0047477 0.0018836 -0.00033372 -0.00018234
-0.00013436 0.00016254 -0.00025939 -5.7524e-05
0.0020201 0.0028738 0.00474 0.0016129 -0.14223 -0.28161 0.00058193 -0.00039146
8.8206e-05 -0.0012766 -0.0007585 -0.00073456
-0.0014883 0.00019395 -0.00031064 -0.00016942 0.00055721 -0.00042943 -0.15929 -0.016085
0.00054389 -0.00025749 0.0011726 0.00239
-0.00092649 -0.00088733 -5.6502e-05 0.000244 -0.00031129 -0.0013746 0.00041828 -0.00036631
-0.20555 -0.27105 0.00022779 0.0027621
0.00033768 7.1217e-05 -3.6478e-05 -1.0216e-05 -0.00037051 -6.9794e-05 0.0010789 0.0025678
0.00064118 0.0031247 -0.27764 -0.25171
4940000000 -0.20041 -0.24673 -0.0032391 0.0064782 0.0028169 0.0013985 -0.00027988 0.0007835
-0.00095374 -0.00057249 -3.5599e-06 -0.0008434
-0.0032663 0.0065517 -0.26837 0.086509 0.0057726 0.0013782 -5.4538e-05 -1.4476e-06
0.0004165 -0.00033578 -0.00054003 0.0001852
0.0028432 0.0011837 0.0057928 0.0012363 -0.16169 -0.25822 0.00033996 -0.00036747
-0.0010658 -0.00049013 -0.0011031 0.00056891
-0.00020747 0.00072313 -4.8087e-05 -5.2394e-05 0.00033917 -0.0004217 -0.16664 -0.0055991
-0.00021874 8.8851e-05 0.0017942 0.0020387
-0.00095586 -0.00061491 0.00041906 -0.00043284 -0.0008511 -0.00014223 -0.00021012 0.00021628
-0.23062 -0.24479 -0.00015507 0.0028793
5.2209e-05 -0.00086248 -0.00046265 -4.4935e-05 -0.00046769 -4.7247e-05 0.0020207 0.0019855
0.00028257 0.0025543 -0.30175 -0.22613
5000000000 -0.2208 -0.2237 -0.00052161 0.0074117 0.0032279 0.0017377 -0.00016106 0.00058424
-0.00053289 0.00052263 -0.00027082 -0.00049601
-0.0004353 0.0074384 -0.25463 0.10346 0.0058467 -0.00060819 -0.00028427 -0.00013334
-0.00018327 -0.00054205 -0.00015298 1.6806e-05
0.0030389 0.0017861 0.005762 -0.00052364 -0.19162 -0.24629 -0.00052585 -0.00097217
-0.00028992 -0.00030045 -0.00013348 0.00030071
-0.00024581 0.00059847 -0.00036709 -0.00012803 -0.00051802 -0.0010341 -0.16081 0.018046
-0.00092906 0.0013822 0.0024198 0.0013126
-0.00061364 0.00055918 -0.00026564 -0.0005715 -0.00031533 -0.00050308 -0.00097317 0.0013587
-0.25808 -0.22196 0.00030406 0.003726
-0.00036434 -0.0006045 -0.00029232 9.0554e-05 -0.00086385 -0.00035544 0.0024568 0.0010988
4.5451e-05 0.0033547 -0.31351 -0.19272
5060000000 -0.24303 -0.19715 0.0017032 0.007231 0.0030331 -0.00020519 0.00017163 0.00054148
-0.00047141 -0.00021091 -0.00039264 -0.00033166
0.001669 0.0071309 -0.23908 0.14044 0.0050561 -0.0016692 -0.000103 0.00018761
-0.00049802 -7.9119e-05 -0.00032763 0.00014505
0.0032663 -0.00029191 0.0053618 -0.0017856 -0.20705 -0.22405 -0.0006052 0.00037226
-0.0012104 -1.1829e-05 -0.0009069 -0.00033771
0.00023615 0.00052639 -6.3957e-05 0.0002536 -0.00054648 0.0004521 -0.16355 0.025682
-0.00032514 0.0029704 0.0020517 0.00053423
-0.0004032 -0.00018103 -0.00044138 7.2462e-05 -0.0013193 8.8267e-05 -0.00028223 0.0030175
-0.27418 -0.19323 0.0015916 0.0029628
-0.00030256 -0.00029225 -0.00030258 0.00035699 -0.0014317 0.0003801 0.0017533 0.00054957
0.0012984 0.0030231 -0.3276 -0.16519
5120000000 -0.25923 -0.1722 0.0032785 0.006128 0.0029956 -0.00041078 0.00027479 0.00070206
-9.4157e-06 0.00096489 -0.00046552 0.0002074
0.0032115 0.0061574 -0.23398 0.16788 0.0050748 -0.0024585 6.3373e-05 0.00026033
-6.6348e-05 1.0271e-05 -0.00010576 0.00030522
0.0027555 -0.00041171 0.0050788 -0.0026199 -0.22057 -0.20995 -0.00017511 0.00022467
-0.00034382 0.00081048 -0.0015109 0.00069866
0.00029935 0.00065691 0.00013873 0.00019488 -0.00011979 0.00021787 -0.15941 0.051817
0.00081518 0.0033876 0.0023811 0.00026129
-2.5997e-05 0.00095747 6.6298e-05 0.00010287 -0.00036425 0.0010666 0.00088131 0.0033024
-0.28989 -0.15945 0.0010015 0.0034721
-0.0004188 0.00022715 0.00014674 0.00019701 -0.001034 0.00082925 0.0024629 0.00043824
0.00090011 0.0037599 -0.34094 -0.12995
5180000000 -0.27626 -0.143 0.0047837 0.0050418 0.0034405 -0.00077058 0.00026839 0.00057537
-0.00012727 0.00019406 -0.00054345 0.00030426
0.004811 0.0050583 -0.21329 0.18972 0.0044836 -0.0037596 -0.00029793 -0.0002376
-7.6918e-05 -0.00021018 -0.00010409 0.00024154
0.003553 -0.00092234 0.0041951 -0.0038382 -0.23249 -0.17466 -0.00019386 0.00068555
-2.7257e-05 0.00012615 -0.00033306 0.0011062
0.0002457 0.00054914 -0.00039829 -0.00030939 -0.00018405 0.00067158 -0.15948 0.060955
0.00267 0.0039414 0.0020919 -0.00073186
-0.00014157 0.00019024 -5.8757e-05 -0.00039249 0.00022298 0.00010688 0.00274 0.0039556
-0.30269 -0.11846 0.0024429 0.0040142
-0.00069477 0.0003714 -0.00036409 7.3689e-05 -3.6971e-05 0.00085378 0.0022235 -0.00083136
0.0025915 0.0039451 -0.34336 -0.099337
5240000000 -0.28685 -0.11578 0.0052077 0.0038378 0.0029625 -0.0027734 0.00067643 4.0105e-05
-0.00022888 -3.355e-05 -8.4672e-05 0.00045319
0.0051555 0.0037736 -0.20187 0.22857 0.0031324 -0.0048896 -5.788e-05 0.00011282
-0.00025014 3.9458e-06 0.00020468 0.00044853
0.002915 -0.0026712 0.0031178 -0.0047987 -0.25043 -0.15132 0.00038239 0.00012927
0.00014759 0.00064632 0.00033492 0.001044
0.0006714 6.3181e-05 -7.3375e-05 0.00017378 0.00036182 0.0001361 -0.15993 0.081886
0.0037187 0.0027058 0.0018329 -0.0010234
-0.0002443 1.6255e-05 -0.00036532 5.4349e-06 0.00010359 0.00044246 0.0036444 0.0026508
-0.31793 -0.076529 0.0032334 0.0031666
8.1686e-06 0.0004049 0.00020867 0.00060286 5.0798e-06 0.00096818 0.0017458 -0.0011109
0.0033251 0.0031027 -0.35094 -0.066514
5300000000 -0.2924 -0.086711 0.0061979 0.0021319 0.0017018 -0.0031551 0.00011754 -0.00034189
0.00015525 0.00070832 9.6995e-05 0.00043892
0.0062179 0.0021235 -0.19501 0.23313 0.0021404 -0.0053231 -0.00014164 0.0002323
-4.6832e-05 0.00044037 0.00027305 0.00038941
0.0017805 -0.0031759 0.0021654 -0.0052893 -0.26602 -0.12545 0.00019046 -0.00019376
0.00019444 0.00056854 0.00056929 0.00080506
0.00016245 -0.00034308 -8.6596e-05 0.00023977 0.00026042 -0.00016572 -0.15241 0.090648
0.0052684 0.0018929 0.0013939 -0.0016801
0.00027946 0.00070508 -3.7485e-05 0.00050629 0.00010937 0.00056647 0.0053465 0.0019025
-0.32988 -0.048846 0.0035766 0.0025685
0.00020583 0.0004118 0.00041263 0.00033092 0.00079467 0.00087281 0.0012945 -0.0016627
0.0032708 0.0025278 -0.3475 -0.03124
5360000000 -0.2939 -0.050611 0.0061085 0.00067434 0.00033854 -0.0038329 0.00038567 2.0345e-06
9.6918e-05 0.000366 0.00066062 4.5354e-05
0.0061274 0.00069911 -0.15916 0.25465 0.00089905 -0.0054163 8.9309e-05 0.00026319
-1.064e-05 1.0218e-05 0.00059257 -8.2384e-05
0.00034413 -0.003747 0.00083545 -0.0056304 -0.26654 -0.09829 0.00042402 0.00040097
0.00014547 0.0003416 0.00053738 0.00058703
0.00039356 -3.34e-05 7.0114e-05 0.00022692 0.00044421 0.00032289 -0.15132 0.1089
0.005841 -0.00042122 0.00065543 -0.002035
5.9597e-05 0.00034643 7.4132e-05 -5.7827e-06 0.00018825 0.0002786 0.0057976 -0.00049418
-0.32746 -0.011027 0.0045531 0.0021641
0.00064256 -6.593e-05 0.0005187 -0.00028696 0.00032983 0.00013257 0.00067385 -0.0019191
0.0045621 0.0025726 -0.34712 -0.003395
5420000000 -0.29736 -0.027492 0.0060788 -0.0011303 -0.00058769 -0.0035175 -8.1097e-05 -0.00017921
0.00069731 0.00050201 0.00043574 -0.00020716
0.0060725 -0.0010792 -0.14035 0.28272 5.5786e-05 -0.0052084 6.4906e-05 8.7554e-05
0.00011679 6.1167e-05 0.00030499 -0.00021721
-0.00049487 -0.0035486 -5.0126e-05 -0.0053579 -0.28306 -0.065554 -0.00014701 -0.00053841
0.00079311 8.4494e-05 0.00086481 -2.4132e-07
-7.1469e-05 -0.00014211 7.7305e-05 0.00013152 -0.0001827 -0.00052437 -0.14013 0.12388
0.0049644 -0.0018802 6.0844e-05 -0.0016462
0.00076219 0.00045916 9.781e-05 3.3292e-05 0.00057917 4.9274e-05 0.0049127 -0.0018662
-0.33109 0.018343 0.0047318 0.0012966
0.00027512 -0.00025976 0.00020925 -0.00022134 0.000622 0.00024441 0.00011701 -0.0016254
0.0050771 0.0010592 -0.34094 0.03935
5480000000 -0.2907 0.0084546 0.0047971 -0.0018604 -0.0015985 -0.0028788 0.00039398 1.8253e-05
0.00090475 -0.0002566 -0.00028758 -0.00025951
0.0048281 -0.0018095 -0.12698 0.29097 -0.0012582 -0.0056676 5.119e-06 0.0001977
2.8379e-06 -0.00013312 0.0001214 -0.00021577
-0.0018565 -0.002733 -0.0015232 -0.0054957 -0.28772 -0.045005 -0.00016791 0.00024924
0.00049285 -0.00035824 0.00082257 -0.00020249
0.00037358 -2.9553e-06 -2.3549e-05 0.0001886 -0.00015651 0.00030023 -0.13424 0.13451
0.0040906 -0.0033719 -8.3435e-05 -0.0018249
0.00090504 -0.00023722 -3.1368e-05 -0.00014586 0.00060628 -5.5412e-06 0.0041916 -0.0033798
-0.32189 0.04694 0.0048183 0.00060552
-0.00019827 -0.00021619 0.00013747 -0.00010806 0.0008974 0.00037884 -8.6062e-05 -0.0018839
0.0045758 0.00024442 -0.33186 0.060121
5540000000 -0.28879 0.0342 0.0043481 -0.0024125 -0.002439 -0.0021039 0.00037178 -0.00028504
0.00023013 -0.00023189 -0.000418 0.00016278
0.0042973 -0.0024217 -0.087172 0.30925 -0.0023598 -0.0051548 0.00040818 0.00012271
-3.6786e-06 -0.00012918 -0.00015239 -0.00026464
-0.0025015 -0.0020746 -0.0023402 -0.005011 -0.28833 -0.023684 0.0002753 -0.00028822
0.00038476 -0.00016212 0.00025751 -0.00031028
0.00035161 -0.00027441 0.00042197 0.00016132 0.0003627 -0.00030412 -0.12335 0.15635
0.002753 -0.0039266 -0.00086514 -0.0020315
0.00020907 -0.00031307 -8.9043e-06 -5.9501e-05 0.00074619 -0.00019537 0.0027053 -0.004105
-0.30895 0.081749 0.0050857 -0.0010188
-0.00044109 0.00015626 -0.00012324 -0.0002825 0.00090387 -0.00056969 -0.0009624 -0.001988
0.0048681 -0.00083593 -0.32558 0.10185
5600000000 -0.27801 0.06259 0.003595 -0.003501 -0.0024659 -0.0018815 0.00026132 -0.00030327
0.00031145 -0.00035095 0.00026017 0.00052826
0.0035624 -0.0034866 -0.084293 0.32405 -0.0035472 -0.0048811 6.8546e-05 -0.00022471
-0.00019684 -7.2381e-06 -0.00010862 -0.00024014
-0.0024119 -0.0018644 -0.0035416 -0.0049189 -0.28815 0.0082232 -0.00019024 8.0037e-05
0.00034431 -0.00070864 0.00046889 -0.00043667
0.00027175 -0.00033235 0.0001187 -0.00024241 -0.00018474 6.0684e-05 -0.11561 0.15615
0.0017993 -0.0039513 -0.001139 -0.001072
0.00025664 -0.00032931 -0.0001284 1.9866e-05 0.00022531 -0.0009491 0.00172 -0.0039056
-0.29977 0.11179 0.004283 -0.0013237
0.00014377 0.00046158 -0.00015172 -0.00032176 0.0003189 -0.001058 -0.0011275 -0.0010423
0.0045048 -0.0011801 -0.30465 0.11694
5660000000 -0.26797 0.08402 0.0032449 -0.0036799 -0.0033822 -0.00051689 -0.0002706 -0.00071943
-0.00015387 -0.00052922 0.00053476 -9.3714e-05
0.003247 -0.0036409 -0.044274 0.31596 -0.0044529 -0.0031657 3.5373e-05 -8.8105e-05
0.00012898 6.7873e-05 -5.3047e-05 -0.00015019
-0.0034502 -0.00050832 -0.0046063 -0.0031686 -0.2904 0.032034 -0.00015206 0.00017489
-0.00048157 -0.00062683 0.00032526 -0.0011976
-0.00028287 -0.00077463 -3.7513e-05 -0.00013063 -0.00020303 0.00013566 -0.1013 0.17624
0.00067206 -0.0039052 -0.0012481 -0.0009171
-4.6169e-05 -0.00055553 0.00023047 -5.1471e-05 -0.00070722 -0.00044107 0.00068663 -0.0038729
-0.28687 0.13965 0.0040522 -0.0019539
0.00050048 -0.00028341 -7.1841e-05 -0.00023568 -0.00019228 -0.0010155 -0.0012343 -0.00085745
0.0040742 -0.0023003 -0.29752 0.15267
5720000000 -0.25416 0.10736 0.0026658 -0.0041398 -0.0028653 0.00076887 -0.00047795 -0.00022928
-0.00042638 -9.1164e-05 -5.9241e-05 -0.00045707
0.002664 -0.0041432 -0.016198 0.3433 -0.0054596 -0.002656 4.8291e-05 -9.4272e-05
-0.00025545 9.9258e-05 -0.00025501 5.416e-05
-0.0028724 0.0008946 -0.0056477 -0.002531 -0.28789 0.063729 0.00023814 3.2982e-05
0.00014133 0.00042648 -1.3622e-05 -0.00043184
-0.00052438 -0.00023693 4.3835e-05 -3.3898e-05 0.00024922 8.9283e-05 -0.085424 0.17884
-9.7553e-05 -0.0035417 -0.0016319 -0.00050293
-0.00040657 -0.00012936 -0.00028641 9.938e-05 0.00027479 0.00053101 -0.0001285 -0.003547
-0.2772 0.16705 0.0042656 -0.0035358
-0.0001458 -0.00044054 -0.00031576 0.00021023 -0.00016976 3.4825e-05 -0.0015881 -0.000568
0.0040994 -0.003323 -0.26738 0.17169
5780000000 -0.23858 0.12407 0.0016127 -0.0047362 -0.002349 0.0011591 -0.00074347 6.3801e-05
-0.00026991 -0.0003458 -0.00017553 -0.00037824
0.0016305 -0.004732 -0.0031835 0.33829 -0.0057446 -0.00095804 -9.1232e-05 -0.00017336
-1.9291e-05 -0.00010572 -0.00019613 -0.00013948
-0.002365 0.0012458 -0.0058118 -0.00081165 -0.2838 0.079604 -8.7839e-05 -0.00017291
0.00022875 -6.0032e-05 -0.00056 -0.0005857
-0.00074667 7.9401e-05 -3.6122e-05 -0.0001843 -3.6533e-05 -0.00012554 -0.076572 0.19459
-0.00022907 -0.0029461 -0.0012854 3.2021e-05
-0.00025955 -0.00036872 -2.9149e-05 -3.7072e-05 0.00029571 -4.8048e-05 -0.00019786 -0.0029548
-0.26682 0.18786 0.0028084 -0.0034243
-0.00024895 -0.00041435 -0.00017887 -0.00020264 -0.000145 -0.00057251 -0.0013067 4.8864e-05
0.0029223 -0.0034547 -0.25885 0.19337
5840000000 -0.22659 0.14601 0.00039222 -0.0053339 -0.0020667 0.0010187 -0.00014527 0.00030262
-0.00030312 0.00011679 -0.00045346 -0.00028356
0.00043678 -0.0053452 0.031752 0.3425 -0.0058379 0.00022682 -0.00016951 3.6367e-05
9.8077e-05 0.00011778 -0.00013391 0.00027601
-0.0020098 0.0010992 -0.0057284 0.00040202 -0.27917 0.10391 -0.00027113 0.00010179
-0.00013896 -0.00089849 -0.000584 -0.00030124
-0.00013212 0.00027298 -0.00017408 4.0658e-06 -0.00024303 -3.0204e-06 -0.05494 0.19811
-0.00051284 -0.0034378 -0.0012846 0.00010369
-0.00025019 0.0002533 0.00020609 4.1175e-05 -2.2706e-05 -0.0010349 -0.00066403 -0.0034054
-0.2503 0.19816 0.0027039 -0.0040066
-0.00038355 -0.00023393 -5.0751e-05 0.00019411 -0.00030806 -0.0006421 -0.0013942 0.00010042
0.0027025 -0.0041057 -0.22457 0.21827
5900000000 -0.2126 0.15882 -0.0017329 -0.0055509 -0.0023175 0.002427 -0.0001629 1.6391e-05
0.00027111 -7.6125e-05 2.8921e-05 0.00033036
-0.0017243 -0.0055124 0.052476 0.34356 -0.0053336 0.0017711 2.1221e-05 -2.9216e-05
-2.1478e-05 -0.00021037 3.5437e-05 -9.4292e-05
-0.0023756 0.0023514 -0.0052698 0.0017915 -0.26361 0.12044 1.2229e-05 -9.8302e-05
-0.000509 -0.00023295 -0.00072284 -0.00011894
-0.00020477 4.9046e-05 -2.066e-05 -3.2071e-06 -4.8731e-05 -0.0001193 -0.046953 0.20884
-0.00082261 -0.003347 -0.001095 0.0002848
0.000156 -0.00010044 -5.69e-06 -0.00024356 -0.00050033 -0.00050638 -0.00078094 -0.0033154
-0.22476 0.21467 0.0021357 -0.0050588
-3.9794e-05 0.00041008 -8.7186e-05 -1.764e-06 -0.00095479 -0.00036837 -0.0010267 0.00039245
0.001854 -0.0050337 -0.20968 0.22873
5960000000 -0.19389 0.17148 -0.0028767 -0.0040377 -0.00084195 0.0026852 -0.00014117 0.00021218
-0.00020108 6.2583e-05 -0.0001554 4.0299e-05
-0.0028723 -0.0040638 0.078183 0.3428 -0.0042089 0.0022658 -0.00018179 -5.9881e-06
8.2811e-05 8.2288e-05 8.5839e-05 0.00017444
-0.00072736 0.0027032 -0.0042485 0.0021169 -0.25041 0.14575 -3.1253e-05 -0.00015121
-0.00030607 0.00030622 -0.00029583 -0.00020958
-0.00011628 0.00022945 -0.00020539 1.3308e-05 -6.8678e-05 -0.00012012 -0.029328 0.21681
-0.0017213 -0.00324 -0.0011236 0.0010023
-0.00025826 5.6102e-05 5.1558e-05 6.4711e-05 -0.00055414 0.00014112 -0.0017349 -0.0032279
-0.20594 0.2291 5.1656e-05 -0.0052816
-9.0162e-05 3.4146e-05 0.00012238 0.00010842 -0.00053459 -0.0002022 -0.0010917 0.000929
0.00023937 -0.0049934 -0.18277 0.25544
6020000000 -0.17647 0.18827 -0.0037727 -0.0031905 -0.00032469 0.0030687 -5.4656e-05 0.00054815
-0.0002145 0.00020532 -2.1627e-05 0.00017534
-0.0037682 -0.0031762 0.10577 0.33637 -0.0047465 0.0029655 -9.985e-05 0.0001543
-0.00018818 4.8499e-05 -0.0001724 0.00021532
-0.00023686 0.0030754 -0.0047716 0.0032327 -0.23086 0.15928 -0.00035701 0.00025328
-0.00057349 1.4598e-06 -0.0006193 0.00054275
-1.6059e-05 0.00054905 -6.9099e-05 0.00014801 -0.00031385 0.00026827 -0.022463 0.21393
-0.0024187 -0.0032474 -0.0004968 0.00084154
-0.00020271 0.00032363 -0.00018281 0.0001092 -0.00067788 0.00021739 -0.0024888 -0.0032451
-0.17754 0.24445 -0.00022838 -0.0046389
8.3178e-06 0.00031207 -0.00025319 0.00020407 -0.00055368 0.00066936 -0.0005892 0.00083381
5.9776e-05 -0.0048164 -0.15619 0.25717
6080000000 -0.15592 0.19673 -0.0040273 -0.00095951 0.0012137 0.0028383 0.00010318 1.7005e-05
0.00015159 0.00012309 0.00027454 -9.994e-05
-0.0040762 -0.00095654 0.1281 0.33706 -0.003268 0.0045194 -5.2399e-05 1.592e-06
3.4714e-05 0.00013686 0.00029198 0.00032516
0.0012233 0.0029139 -0.003068 0.0046579 -0.21344 0.18455 0.00019794 0.00017193
-0.00038071 0.00072321 -7.3759e-05 0.00031461
7.6491e-05 1.8722e-05 -5.8189e-05 -1.7525e-05 0.00020961 8.3986e-05 -0.0052281 0.22125
-0.0037321 -0.0025683 -0.00088133 0.00086403
0.00022281 4.1236e-05 7.0317e-05 0.00015378 -0.00017684 0.00061693 -0.0037598 -0.0025503
-0.14818 0.26122 -0.00068542 -0.0051268
0.00034659 2.0489e-05 0.00021242 0.00041471 0.00015172 0.00046435 -0.00089515 0.00090444
-0.0010691 -0.0053316 -0.13329 0.27812
6140000000 -0.14108 0.21096 -0.0036305 -0.0006011 0.001505 0.0022539 4.7903e-05 6.5011e-05
2.0101e-05 -8.42e-05 0.00033169 -0.00011863
-0.0035855 -0.00062596 0.15294 0.31991 -0.0024517 0.0051817 3.6531e-05 5.8957e-05
0.00038673 1.1001e-05 0.0001655 5.9006e-05
0.0015521 0.0022831 -0.0022999 0.0050596 -0.19142 0.20551 0.00033012 -6.2966e-05
0.00014045 0.00097058 3.1406e-05 0.00052567
4.4749e-05 5.5524e-05 1.6748e-05 3.937e-05 0.00034938 -7.5279e-05 0.0063254 0.21403
-0.0046134 -0.0014819 -0.0005783 0.0014466
-8.8385e-05 -0.00010262 0.00037081 -5.3341e-05 8.6895e-05 0.00067576 -0.0045702 -0.0014995
-0.12949 0.28288 -0.0025753 -0.0046781
0.00030225 -0.00019117 0.00021986 5.5299e-06 2.9328e-05 0.00043712 -0.00050719 0.0014809
-0.0025183 -0.0043798 -0.09629 0.27713
6200000000 -0.1242 0.21735 -0.0029355 -0.00010963 0.0021753 0.0013036 0.00010224 0.00033964
-0.00026546 0.00013758 -0.00019958 -0.0003505
-0.0029246 -0.00016007 0.18252 0.31954 -0.001068 0.0053111 5.2434e-05 0.00017231
0.0001602 -3.0498e-05 0.00015682 0.0001809
0.0020953 0.0012345 -0.0010953 0.0052744 -0.17185 0.22074 0.00022543 -0.00038277
0.00057098 0.00011255 2.8713e-05 0.00044764
0.00011723 0.00034175 6.0106e-05 0.00018126 0.00013269 -0.0004252 0.020949 0.2225
-0.0045626 -0.00019316 9.5069e-05 0.001233
-0.00021059 0.00020833 8.3132e-05 -9.8867e-09 0.00037312 -2.5689e-05 -0.004524 -0.00019097
-0.1168 0.29056 -0.003806 -0.0038387
-0.00011814 -0.00038247 0.00021156 0.00012202 0.00018576 3.2268e-05 0.0001269 0.0011348
-0.0037488 -0.0037581 -0.082628 0.28822
6260000000 -0.11037 0.23024 -0.0030289 0.0007417 0.0021188 0.00079679 0.00028434 -8.0489e-05
0.00011176 0.00036205 -0.00010035 0.00014454
-0.0029735 0.00075084 0.19873 0.30395 -0.00016359 0.0053397 8.9935e-06 -0.00012416
-9.9745e-05 -0.00010768 0.00037549 0.00016453
0.002116 0.00064071 -6.3384e-05 0.0054661 -0.15168 0.2414 7.4226e-05 -2.2462e-05
0.00028654 -0.00024377 0.00048782 0.00044945
0.00031704 -0.00011705 1.0608e-05 -0.00010374 0.00011712 6.7978e-06 0.03506 0.21795
-0.0044443 0.0011967 0.00072221 0.001338
0.00014453 0.00042051 -0.00011177 -0.00010282 0.00022136 -6.9741e-05 -0.0044497 0.0013074
-0.09194 0.29069 -0.0040816 -0.0025827
-0.00020671 0.00014281 0.00023648 0.00014591 0.00011741 0.0003803 0.00060866 0.0013568
-0.0040619 -0.002928 -0.038146 0.28917
6320000000 -0.095475 0.2353 -0.0025624 0.0013388 0.0022635 -0.00038064 1.433e-05 0.00015659
-0.0003763 0.00037403 -5.7164e-05 0.00027273
-0.0026153 0.0013314 0.22515 0.29643 0.0018226 0.0056436 5.0923e-05 8.8943e-05
1.5986e-05 -0.00010222 0.00014625 -0.0001415
0.0021928 -0.00040309 0.0019165 0.0056655 -0.13257 0.25261 -0.00020358 -0.00031357
0.0002869 0.00016241 0.00042053 0.0001699
1.6194e-05 0.0001786 5.6617e-05 7.0277e-05 -0.00018344 -0.00029894 0.034566 0.22029
-0.00394 0.001961 0.00069424 0.00067108
-0.00045521 0.00039092 -2.9132e-05 -0.00011978 0.00036865 4.1927e-05 -0.0039347 0.0019466
-0.067694 0.30264 -0.0045699 -0.0014735
-0.00018385 0.00028333 0.00013447 -0.00012819 0.00036779 0.00042518 0.00075829 0.00075313
-0.0047936 -0.0013964 -0.027748 0.28899
6380000000 -0.076244 0.24093 -0.0020082 0.0018327 0.0014649 -0.00043208 3.5312e-05 -1.8755e-05
0.00031315 0.00015445 0.00015059 0.00021721
-0.0019364 0.0017872 0.24256 0.27727 0.0029782 0.0042793 -0.00010137 -7.532e-05
-0.0002275 -0.00022159 -0.00016184 -0.00027363
0.0016065 -0.00052505 0.0029912 0.004236 -0.10465 0.26816 -0.00020294 0.00015132
0.00040427 -8.3102e-05 0.00045537 0.00033966
5.5453e-05 -5.9214e-05 -0.00013869 -0.00010899 -0.00016245 0.00010084 0.055152 0.20965
-0.0031326 0.0032176 0.00086512 0.00080638
0.00039908 0.0002226 -0.00019753 -0.00016291 0.00044329 -6.2162e-05 -0.0031481 0.0031569
-0.046376 0.29496 -0.0047834 -0.00026489
0.00022798 0.00019851 -9.7376e-05 -0.00027349 0.00060858 0.00034796 0.00083698 0.00073082
-0.0047585 -0.00020734 0.012888 0.29145
6440000000 -0.055457 0.25341 -0.0009013 0.0024073 0.0018848 -0.00072937 0.00043604 -0.00013978
0.00026128 -0.00042981 -0.00020754 -0.00018904
-0.00093806 0.0023778 0.2622 0.26478 0.0033709 0.003037 0.00012127 -6.8916e-05
-0.00016259 3.2749e-05 -8.0968e-05 -0.00030249
0.0018291 -0.00079693 0.0033848 0.0029628 -0.089403 0.28441 -0.00023154 0.00031166
-0.00038418 -0.00021317 0.00051876 -0.00042786
0.00038868 -0.00010709 0.00010817 -4.2635e-05 -0.00026598 0.00029182 0.056877 0.20729
-0.0020041 0.0038008 0.00089158 0.00069789
0.000326 -0.00047654 -0.00015846 4.3367e-05 -0.00044194 -0.00019942 -0.0019356 0.0038887
-0.0058662 0.30179 -0.0044548 0.0012861
-0.0001588 -0.00018995 -9.8221e-05 -0.00025431 0.00047945 -0.00048788 0.00087079 0.00063123
-0.0042366 0.0013076 0.023329 0.27675
6500000000 -0.035572 0.25447 -0.00027865 0.0020382 0.0014423 -0.00085507 0.00014456 -5.1532e-05
-5.242e-05 0.00018416 4.8055e-05 0.00024592
-0.00025812 0.0019985 0.28889 0.23895 0.0036083 0.0026685 8.9268e-05 4.2855e-05
0.00014542 8.2216e-05 0.00027495 -6.366e-05
0.0014604 -0.0010474 0.0037573 0.0025428 -0.076365 0.28208 8.0141e-05 -3.8975e-05
0.00016939 -8.3269e-05 4.0367e-05 -0.00032751
0.00015775 -5.5019e-05 9.7862e-05 5.5992e-05 1.9876e-05 -8.9198e-06 0.081525 0.20225
-0.00042941 0.0040637 0.0010533 0.00044728
1.7214e-05 0.00022094 0.00010496 7.5086e-05 2.0612e-05 -0.00020837 -0.00039281 0.0040029
0.01709 0.30595 -0.0032892 0.002407
-6.1145e-05 0.000287 0.00023927 -0.00014113 1.8011e-05 -0.00041717 0.0010328 0.00052919
-0.0033399 0.0020829 0.061413 0.28049
