# Supplementary material for: Early Detection of Alzheimer’s Disease via Machine Learning-Based Microwave Sensing: An Experimental Validation
Source: Sensors (Basel). 2025 Apr 25;25(9):2718. doi: 10.3390/s25092718 (PMC12074295; doi:10.3390/s25092718)
Supplement: Supplementary file 1 [file sensors-25-02718-s001.zip › measurements_paper_sensors/26 febbraio - PART1/set11 H/CSF_H_m3.s6p]

!Keysight Technologies,M9804A,MY58100912,A.14.10.03
!Date: Thursday, April 27, 2023 10:28:33
!Correction: S11(C  6-Port  ) 
!S12(C  6-Port  ) 
!S13(C  6-Port  ) 
!S14(C  6-Port  ) 
!S15(C  6-Port  ) 
!S16(C  6-Port  ) 
!S21(C  6-Port  ) 
!S22(C  6-Port  ) 
!S23(C  6-Port  ) 
!S24(C  6-Port  ) 
!S25(C  6-Port  ) 
!S26(C  6-Port  ) 
!S31(C  6-Port  ) 
!S32(C  6-Port  ) 
!S33(C  6-Port  ) 
!S34(C  6-Port  ) 
!S35(C  6-Port  ) 
!S36(C  6-Port  ) 
!S41(C  6-Port  ) 
!S42(C  6-Port  ) 
!S43(C  6-Port  ) 
!S44(C  6-Port  ) 
!S45(C  6-Port  ) 
!S46(C  6-Port  ) 
!S51(C  6-Port  ) 
!S52(C  6-Port  ) 
!S53(C  6-Port  ) 
!S54(C  6-Port  ) 
!S55(C  6-Port  ) 
!S56(C  6-Port  ) 
!S61(C  6-Port  ) 
!S62(C  6-Port  ) 
!S63(C  6-Port  ) 
!S64(C  6-Port  ) 
!S65(C  6-Port  ) 
!S66(C  6-Port  ) 
!S6P File: Measurement: :
# Hz S  RI   R 50
500000000 -0.32776 -0.065742 -0.0095131 -0.0018096 -0.0082021 0.011972 -0.0039386 0.011737
0.013177 0.0064301 -0.0045641 0.0091504
-0.0090578 -0.001886 -0.40912 -0.074261 0.0092592 -0.010778 0.0012921 0.011459
0.0093179 0.0025832 0.0015784 0.012944
-0.0083412 0.011595 0.0092949 -0.010849 -0.256 0.18858 0.0072414 0.0026239
-0.0021348 0.0073947 0.0015016 0.011727
-0.0043884 0.01209 0.00099802 0.01145 0.0070323 0.002672 -0.32653 0.038634
-0.019706 -0.004921 0.016138 0.024675
0.013684 0.0064993 0.0096474 0.0025848 -0.0019499 0.0075689 -0.020128 -0.0045906
-0.22068 -0.23066 -0.027807 0.0044412
-0.0055002 0.0090672 0.00089233 0.01335 0.0015151 0.011849 0.016037 0.02463
-0.028157 0.0046847 -0.26076 -0.14835
560000000 -0.31663 0.10439 -0.021064 -0.067489 -0.00023444 0.012368 0.0056316 0.010981
0.0098728 0.0040516 0.011838 0.0099035
-0.021173 -0.067261 -0.37151 0.088951 -0.040399 -0.038975 0.013127 0.0028742
-0.013729 -0.0046208 0.0039323 -0.0011237
4.2086e-05 0.012061 -0.040463 -0.039237 -0.18326 0.23845 0.00028387 -0.0056522
0.01735 0.006019 0.0080757 -0.0059794
0.0056185 0.010653 0.013391 0.0028471 0.00037486 -0.0052314 -0.30444 0.12923
0.0089279 -0.023595 0.0058212 -0.02155
0.010477 0.0041644 -0.013168 -0.004979 0.01831 0.0056859 0.0086241 -0.022649
-0.30076 -0.050597 0.011538 -0.051136
0.011683 0.010945 0.0040579 -0.001718 0.0081556 -0.0055284 0.0055581 -0.021543
0.011372 -0.051341 -0.32887 0.0049252
620000000 -0.27623 0.080166 -0.023173 0.0085683 0.0029984 0.0086271 0.0082753 -0.0048235
0.01204 -0.0011306 0.00079503 -0.0024557
-0.023087 0.0084458 -0.3994 0.035003 -0.019035 -0.00068415 -0.0019781 -0.0022312
0.012239 -0.0051784 0.00079789 -0.0035602
0.003064 0.0086624 -0.019174 -0.00066247 -0.1562 0.24827 -0.0015392 -0.0053896
-0.0042168 -0.0025035 0.0086411 -0.0031957
0.0082138 -0.0050181 -0.002022 -0.002143 -0.0013487 -0.0054082 -0.26175 0.13922
-0.037811 -0.020051 0.011463 0.028169
0.012148 -0.00064316 0.012437 -0.0052846 -0.0042101 -0.002414 -0.039035 -0.020212
-0.2174 -0.086788 -0.041331 0.012501
0.0006895 -0.0028347 0.00038436 -0.0034268 0.0085387 -0.0028329 0.012548 0.028409
-0.041127 0.012271 -0.24397 -0.031591
680000000 -0.24182 0.17229 -0.026059 -0.015823 0.0048194 0.0057108 0.0018101 -0.0073857
-0.0016829 -0.011514 0.0053724 -0.0063851
-0.02604 -0.015855 -0.39065 0.13656 -0.03306 -0.0024012 -0.0017693 -0.00027578
-0.0015558 -0.00914 -0.0011742 -0.001855
0.0046168 0.0057533 -0.03305 -0.0023119 -0.10927 0.27183 -0.0007619 0.00050786
-0.0017193 0.0011257 -0.0028047 -0.0094335
0.0016895 -0.0070392 -0.001698 -0.0002536 -0.00091831 0.00053982 -0.21999 0.19178
-0.023236 -0.0083065 -0.0086006 -0.012113
-0.0017686 -0.011543 -0.0015987 -0.0091442 -0.0017412 0.0010585 -0.022811 -0.0078984
-0.28085 0.014761 -0.0051573 -0.0086168
0.005859 -0.0067819 -0.00089528 -0.0020716 -0.0025071 -0.0093225 -0.0091554 -0.011473
-0.0054426 -0.0085933 -0.26086 0.07221
740000000 -0.19606 0.16631 -0.041378 0.026271 0.013383 -0.0037458 2.9711e-05 -0.0041052
-0.0034578 -0.0022239 -0.0066248 0.0034502
-0.041444 0.026077 -0.33769 0.15663 -0.037687 0.034163 0.00032133 -0.0059657
-0.012002 0.0074138 -0.0018287 -0.005093
0.013441 -0.0037278 -0.037658 0.034158 -0.07608 0.27308 -0.0016259 0.003388
-0.00096382 -0.0054853 -0.0022159 0.00058796
0.00011205 -0.0041782 8.3017e-05 -0.00593 -0.001638 0.0034188 -0.2034 0.19914
-0.042157 -0.010079 0.022 0.016627
-0.0039524 -0.0018482 -0.011892 0.0072798 -0.0007534 -0.0055732 -0.042876 -0.01028
-0.18049 0.049013 -0.042886 -0.0022738
-0.0065461 0.0033893 -0.0013459 -0.0053483 -0.0022438 0.00081685 0.022459 0.016616
-0.042864 -0.0027413 -0.25421 0.078286
800000000 -0.16713 0.21243 -0.023401 0.015835 0.005456 -0.010306 -0.0044751 -0.0026462
-0.0042786 0.0022287 0.0042173 4.8962e-05
-0.023374 0.015672 -0.34567 0.22812 -0.0092753 0.034444 -0.0022571 0.0018926
7.3017e-05 0.0023317 0.00074007 0.0052198
0.0054846 -0.010271 -0.0091852 0.034537 -0.037326 0.29922 0.0011322 0.00097644
0.00017875 0.0032547 -0.0017382 0.00084258
-0.0045737 -0.0023788 -0.0023008 0.0019671 0.0011417 0.0010291 -0.1749 0.22671
-0.029483 0.012543 0.01464 -0.010818
-0.0042418 0.0016201 -5.604e-05 0.0024226 -8.9796e-05 0.0032307 -0.02927 0.012503
-0.23224 0.072181 -0.019344 0.020792
0.0045915 0.00075362 0.00070579 0.0052655 -0.0017167 0.00095473 0.014537 -0.010498
-0.019225 0.020914 -0.24801 0.12867
860000000 -0.1336 0.23415 -0.019105 0.030584 -0.0032151 -0.0097987 -0.0022031 0.00069468
0.0041221 0.0053498 -0.0035945 -0.0031711
-0.019043 0.030768 -0.29911 0.27296 0.0069132 0.034759 0.00024396 0.0021598
0.003743 -4.4646e-05 0.0034805 0.00025343
-0.0032489 -0.0097581 0.0070935 0.034764 0.010973 0.30962 -0.00060312 -0.00046157
0.002369 -0.0017519 0.0015276 0.0042939
-0.0023128 0.00062795 0.00037343 0.0021919 -0.00058943 -0.00042762 -0.13883 0.23901
-0.019055 0.017422 -0.006377 -0.0093138
0.0039438 0.0055366 0.0038069 0.00014925 0.0024189 -0.0017815 -0.019269 0.017457
-0.17871 0.13238 -0.026602 0.015656
-0.0038161 -0.0033266 0.0035183 -3.2493e-05 0.0015847 0.0042049 -0.0064216 -0.0095006
-0.026381 0.015651 -0.19846 0.17827
920000000 -0.11062 0.25835 0.003791 0.039753 -0.0091851 -0.0043065 -0.0020156 0.0019272
0.00036763 0.0017759 0.0027797 -0.0012464
0.0037339 0.039603 -0.27207 0.2955 0.027746 0.023453 0.0012912 0.0010033
0.0074868 -0.00021265 0.0036443 -0.0027051
-0.0092407 -0.004266 0.02788 0.023416 0.057646 0.31172 0.0017251 -3.0787e-05
0.00065167 -0.00023747 0.00092366 -0.0013361
-0.0019149 0.0018782 0.0013186 0.0010471 0.0017233 -2.4042e-05 -0.11512 0.25663
-0.012717 0.030469 0.0039957 -0.0061535
0.000356 0.0016399 0.0072276 -0.00037712 0.00060627 -0.00026045 -0.01255 0.030344
-0.16999 0.13759 -0.0037007 0.02845
0.0028209 -0.0013775 0.0036482 -0.0028497 0.00096604 -0.0012059 0.0040925 -0.0061459
-0.0036138 0.02863 -0.20828 0.19073
980000000 -0.064366 0.2802 0.016196 0.031231 -0.0091542 0.0048113 0.001972 0.0037811
0.0040069 -0.0013841 -0.0034938 -0.0028063
0.016142 0.031312 -0.21973 0.33265 0.033053 0.005797 0.0018912 -0.00037799
0.0015291 -0.0058364 -0.00064807 -0.0026117
-0.0091694 0.0048202 0.03313 0.0056892 0.1041 0.30617 0.0005217 -0.0010774
0.0003214 -0.0016081 0.0015242 -0.00030461
0.0019419 0.0037871 0.001862 -0.00031786 0.00052147 -0.0010454 -0.076621 0.26786
0.0063875 0.030248 -0.0098385 -0.0079625
0.0039952 -0.0013353 0.0015681 -0.0058451 0.00028524 -0.0015831 0.0064319 0.030297
-0.14034 0.17406 0.0047991 0.020942
-0.0032966 -0.0026281 -0.00063546 -0.0025538 0.0015681 -0.00038667 -0.009797 -0.0077966
0.0047995 0.020979 -0.16719 0.23966
1040000000 -0.02302 0.29025 0.033114 0.02051 -0.00089685 0.0075082 0.0026731 0.00071476
0.00048388 -0.0034251 -0.00025242 -0.0013204
0.032929 0.020564 -0.18475 0.34708 0.029933 -0.013869 0.0014281 -0.0017301
-0.0024175 -0.002371 -0.0010624 -0.0027659
-0.0008493 0.007526 0.029934 -0.013975 0.15016 0.29385 -0.00046062 -0.0013789
-0.0013724 -0.00092783 -0.00044806 -0.0010879
0.0026104 0.00069643 0.0014312 -0.0016925 -0.00046007 -0.0013726 -0.049468 0.27821
0.017999 0.01975 -0.0019719 0.0017455
0.00040872 -0.0034304 -0.0024691 -0.0023976 -0.0014569 -0.00079289 0.018186 0.019667
-0.10812 0.18263 0.013066 0.020412
-0.00012072 -0.0012779 -0.0010224 -0.0027936 -0.00050187 -0.0012021 -0.0020435 0.001787
0.013218 0.020577 -0.14573 0.26003
1100000000 0.021994 0.30078 0.037031 -0.0022198 0.0037043 0.0040748 0.0024337 -0.0011042
-0.0022429 -0.0030843 -0.0038749 -0.00024503
0.037019 -0.0021493 -0.14089 0.36686 0.015913 -0.027253 -0.00012589 -0.0017533
-0.0031829 -0.00083764 -0.0035084 -0.00059787
0.0036881 0.0040562 0.015815 -0.027339 0.19654 0.2749 -0.0017102 0.00030239
-0.0015518 0.00051385 -0.0010723 -0.00061349
0.0024742 -0.0011506 -0.00012582 -0.00178 -0.0017334 0.00026263 -0.0089871 0.28333
0.024269 0.0068357 -0.0024066 2.5812e-05
-0.0022881 -0.0030767 -0.0031848 -0.00086376 -0.0015041 0.00054029 0.024151 0.0068579
-0.089346 0.19963 0.019537 0.010379
-0.0039833 -0.00014605 -0.0035454 -0.00054932 -0.0011693 -0.00064309 -0.0023787 5.5606e-05
0.019502 0.010327 -0.10159 0.29261
1160000000 0.073039 0.29729 0.025686 -0.01955 0.0036105 -0.0008843 -0.00018276 -0.0025954
-0.0041634 -0.00083299 -0.0011399 0.0043008
0.025663 -0.019523 -0.097232 0.37158 -0.0028767 -0.028653 -0.0016242 -0.0014555
-0.0026708 0.002332 -0.0016877 0.0019128
0.0035889 -0.00089503 -0.0029943 -0.028715 0.23994 0.24549 -0.00062503 0.0016132
-0.00047868 0.0017316 -0.0010728 0.00016409
-0.00024289 -0.0026078 -0.0015705 -0.0014845 -0.00066418 0.0016022 0.030131 0.28058
0.021645 -0.0091044 -0.0034106 0.0054255
-0.0040637 -0.00084313 -0.0025387 0.0023556 -0.00049767 0.001696 0.021656 -0.0091321
-0.053951 0.21067 0.019265 0.0015937
-0.0012034 0.0042679 -0.0016551 0.0017422 -0.0010771 0.00019386 -0.0032817 0.005303
0.01893 0.00162 -0.053842 0.29602
1220000000 0.1169 0.28879 0.012881 -0.029821 -0.0011018 -0.0017466 -0.00014708 -0.00098391
-0.0026696 0.0024564 0.0011024 0.0018124
0.012851 -0.029818 -0.053227 0.38616 -0.016133 -0.021287 -0.00246 0.0004213
1.169e-05 0.0028614 -0.00082887 0.0017482
-0.0011481 -0.0017357 -0.016225 -0.021244 0.28002 0.20813 0.00085302 0.0013624
0.00049159 0.0010657 0.00014257 0.00062285
-9.5958e-05 -0.0009502 -0.0024566 0.00048826 0.00087838 0.0014082 0.069702 0.27278
0.011338 -0.015798 0.0024666 0.0015419
-0.0026869 0.0024276 -1.5392e-05 0.0028934 0.00051405 0.0010618 0.011315 -0.01581
-0.031565 0.22177 0.0154 -0.012046
0.0011703 0.001959 -0.00078146 0.0017789 0.00020715 0.00060124 0.0025448 0.0015046
0.015573 -0.012149 -0.023944 0.31513
1280000000 0.16728 0.26899 -0.0060183 -0.029389 -0.002105 0.0013442 -0.00096652 -0.0019079
-0.00096061 0.0031456 0.002451 0.0013442
-0.0059902 -0.029322 -0.0067736 0.37811 -0.023231 -0.0086135 -0.00078252 0.0013471
0.0015281 0.0017154 0.00064713 0.0021515
-0.0020799 0.0013246 -0.023328 -0.0085044 0.31214 0.16485 0.0012452 -9.408e-05
0.00093868 0.00035896 0.00033073 0.00046567
-0.0010354 -0.0019338 -0.00077687 0.0013022 0.0012592 -0.00012644 0.10626 0.25691
0.0025078 -0.018597 1.4821e-05 -2.4229e-05
-0.00087711 0.0032099 0.0015086 0.0016774 0.0009904 0.00038784 0.0024018 -0.018602
0.0059812 0.22684 0.0043945 -0.014787
0.0024585 0.0014392 0.00057441 0.0021115 0.00024819 0.00040487 9.2587e-05 6.123e-06
0.0042144 -0.01467 0.0245 0.31814
1340000000 0.20457 0.23731 -0.016173 -0.020742 2.8887e-05 0.0039923 -0.0017163 -0.00068213
0.0015306 0.0026155 0.0016719 -0.001342
-0.016171 -0.020656 0.032016 0.37167 -0.020815 0.0038654 -0.0002284 0.0019202
0.0016567 0.00095122 0.0011699 0.00076405
7.5624e-05 0.0039886 -0.020824 0.0039626 0.33567 0.11745 0.00075677 -0.0008204
0.00058827 -0.00048233 8.3689e-05 0.00027168
-0.0017009 -0.0007218 -0.00021238 0.0019454 0.00071002 -0.00081157 0.13919 0.23749
-0.0067784 -0.016372 0.0012023 0.00015062
0.0015192 0.0026762 0.0016855 0.00097325 0.00056153 -0.00042419 -0.0068913 -0.016401
0.035011 0.2248 -0.0022921 -0.014002
0.00168 -0.0013979 0.001198 0.00081516 0.00013313 0.00025039 0.0011595 0.00016671
-0.0022167 -0.014044 0.062001 0.3154
1400000000 0.23926 0.20128 -0.023204 -0.0095342 0.0043077 0.003226 -0.0020989 0.00058887
0.0025251 0.00086086 0.0003892 -0.0012392
-0.023223 -0.0095499 0.070697 0.36006 -0.014426 0.011836 0.0011848 0.0013553
0.0011834 -0.00054984 0.0011839 0.00028899
0.0043164 0.0031903 -0.014375 0.011939 0.35014 0.06293 2.4103e-05 -0.0011729
0.00015108 -0.000124 0.0003792 0.00025028
-0.0020794 0.00060733 0.0011506 0.0013359 -1.4514e-05 -0.001151 0.16938 0.20944
-0.012966 -0.010389 -0.00093768 -0.0007147
0.0025615 0.00091267 0.0012021 -0.00052041 0.00014688 -6.9089e-05 -0.013028 -0.010362
0.068525 0.22284 -0.0089153 -0.0094991
0.00032342 -0.001249 0.001151 0.0002903 0.00047053 0.00020118 -0.00093261 -0.00071416
-0.0089761 -0.0095634 0.10775 0.30639
1460000000 0.26308 0.15854 -0.021041 0.00297 0.0049588 -0.0013416 -0.0015654 0.0016192
0.0020512 -0.00032552 -0.00015253 -0.00093337
-0.021044 0.0029974 0.1052 0.33888 -0.0057283 0.014624 0.0015685 0.00034955
0.0011305 -0.0011604 0.0012277 -0.00056448
0.0049317 -0.0013804 -0.0056755 0.01467 0.35657 0.0075312 -0.00091546 -0.0010527
0.00029703 -0.0001899 0.00056907 -0.00020965
-0.0015116 0.0016432 0.0015764 0.00033518 -0.00089784 -0.0010763 0.19643 0.1808
-0.01451 -0.0045164 -0.0011111 0.0017826
0.0020341 -0.00034412 0.0011277 -0.0011399 0.00028887 -0.00020291 -0.014428 -0.0044671
0.097509 0.21031 -0.011223 -0.0037354
-0.00020728 -0.00096023 0.0012285 -0.00057814 0.0005555 -0.00023593 -0.0012912 0.0017134
-0.011096 -0.0036926 0.14121 0.28631
1520000000 0.27695 0.11845 -0.016193 0.0090956 0.003076 -0.0036165 5.2063e-05 0.0025734
0.0023115 -0.0016762 -0.0010635 -0.00020495
-0.016194 0.0090801 0.13978 0.32586 0.0016118 0.012281 0.0017016 -0.00060493
0.00027924 -0.0010808 0.00037296 -0.0009869
0.0030841 -0.00363 0.0016779 0.012271 0.34908 -0.049298 -0.00071139 -0.00043046
0.0007069 -0.00086401 0.0001313 -0.00011107
4.2599e-05 0.0026119 0.0017197 -0.00060178 -0.00072593 -0.000416 0.22078 0.14324
-0.014839 0.00095456 0.0010728 0.0019372
0.0022823 -0.0016971 0.0002682 -0.001061 0.00074588 -0.00087447 -0.014903 0.00096996
0.12579 0.19991 -0.011619 0.00042545
-0.0010502 -0.0002103 0.00040484 -0.00098099 0.00010062 -0.00012184 0.0011469 0.001974
-0.011645 0.00045598 0.1753 0.26856
1580000000 0.28815 0.072978 -0.0098424 0.013222 -0.00099393 -0.0043658 0.0014061 0.0018604
-0.00016992 -0.0021576 -0.00031083 0.00030739
-0.0098286 0.013183 0.16812 0.30121 0.0049985 0.0073418 0.00065974 -0.0014997
-0.00047428 -0.0012307 -0.00020712 -0.00071093
-0.0010012 -0.004354 0.0050726 0.0073272 0.32849 -0.10735 -0.0014898 0.00014729
-0.00037188 -0.0012892 0.00022371 -0.00051424
0.001415 0.0018092 0.00062743 -0.0015036 -0.0015221 0.00015521 0.23584 0.10351
-0.012225 0.006247 0.0019234 0.00099213
-0.00018873 -0.0021674 -0.00048631 -0.0012446 -0.00035165 -0.0012857 -0.012198 0.0063013
0.1507 0.18465 -0.0096061 0.0067986
-0.00030265 0.00031506 -0.00024772 -0.00071109 0.00018753 -0.00048933 0.0018345 0.00098802
-0.0095978 0.0067309 0.20888 0.24229
1640000000 0.29198 0.032174 -0.002804 0.012821 -0.0026252 -0.00209 0.0027089 0.0011586
-0.00051795 -0.0017231 -0.0004039 0.00046177
-0.0028034 0.012781 0.19809 0.27736 0.0053416 0.0026231 -0.00040886 -0.0018428
-0.001038 -0.00058859 -0.00046634 -0.00064361
-0.0026179 -0.0020891 0.0053247 0.0025916 0.29875 -0.15594 -0.00083305 0.0012026
-0.0010219 -0.0011064 -0.00010015 -0.00031655
0.0027276 0.0011598 -0.00041046 -0.0018455 -0.00084196 0.0012127 0.24904 0.054519
-0.0084992 0.0081554 0.0024039 -0.00043758
-0.00057238 -0.0016699 -0.0010206 -0.00060549 -0.0010078 -0.0011401 -0.0085401 0.0081531
0.17396 0.16417 -0.005081 0.0088376
-0.00037926 0.00045477 -0.00050048 -0.00066233 -0.0001156 -0.00030702 0.0025126 -0.00044388
-0.0050676 0.0088312 0.23487 0.21265
1700000000 0.28701 -0.013103 0.001146 0.010493 -0.0030844 0.00033968 0.0031589 -0.0011263
-0.0020551 -0.00077336 0.00050214 0.00055271
0.0011363 0.010511 0.21759 0.2459 0.0028456 2.4408e-05 -0.001411 -0.00076927
-0.00091738 -6.6617e-05 -0.00083981 -0.00043508
-0.0030931 0.00036836 0.0028651 1.4015e-05 0.25503 -0.19464 0.00012796 0.0017229
-0.0020221 -0.00026707 -0.0003684 -0.00082469
0.0031394 -0.0011483 -0.001428 -0.00078093 0.00013855 0.0017139 0.24677 0.0036945
-0.0057612 0.0094934 0.001699 -0.0018491
-0.0020791 -0.00072948 -0.00093109 -6.6182e-05 -0.001996 -0.00027322 -0.0056677 0.0095227
0.19378 0.14681 -0.00052268 0.0096019
0.00052971 0.0004768 -0.00081512 -0.00045073 -0.00034052 -0.00088624 0.0015858 -0.001884
-0.00048649 0.0096334 0.25306 0.17906
1760000000 0.27614 -0.062337 0.004136 0.0074779 -0.0019163 0.0010562 0.001504 -0.0034337
-0.0012297 0.00054084 0.00032535 -0.00047953
0.0041043 0.0074498 0.24374 0.20624 0.00034771 -0.0013556 -0.0012197 -5.0262e-06
-0.0011366 0.0010256 -0.00048816 0.0003129
-0.0019072 0.0010567 0.00035163 -0.0013488 0.20603 -0.22649 0.0011443 0.001431
-0.0011887 0.001355 -0.0011813 -0.00065187
0.0014872 -0.003469 -0.0012358 -4.7257e-06 0.001123 0.0014405 0.23758 -0.04895
-0.0017582 0.0092688 -0.00012268 -0.0022529
-0.0011934 0.00052979 -0.0011478 0.0010055 -0.0011918 0.0014153 -0.0018112 0.0093266
0.21049 0.1149 0.0033691 0.007205
0.00035871 -0.00051675 -0.00048403 0.00032872 -0.0011558 -0.00072129 -4.3131e-05 -0.0022744
0.0033898 0.0071726 0.26618 0.14191
1820000000 0.25313 -0.10039 0.0049033 0.00367 0.00022925 0.0020992 -0.00078495 -0.0031266
-0.0012448 0.00086372 -4.9613e-05 -0.00018571
0.0049123 0.0036687 0.25491 0.17676 -0.0016712 0.00024238 -0.0015567 0.00094401
7.7139e-06 0.0012855 -0.00065161 0.00038965
0.00027894 0.0021095 -0.0016861 0.00023798 0.15644 -0.24093 0.0016523 0.00075
-0.00035755 0.0023419 -0.0016279 0.00010856
-0.00077856 -0.0031146 -0.0015292 0.00094113 0.001737 0.00069579 0.20769 -0.096734
0.00023332 0.0080316 -0.0014111 -0.0015616
-0.0012271 0.00089364 2.7156e-05 0.0013071 -0.00034998 0.0023703 0.0002992 0.0080489
0.23094 0.088679 0.0047292 0.0039693
4.1314e-05 -0.00016085 -0.00063762 0.0003657 -0.0016647 2.557e-05 -0.001525 -0.0015813
0.0047207 0.0039267 0.26991 0.10708
1880000000 0.21845 -0.14194 0.0029791 0.0010678 -0.00031706 0.0020227 -0.0028713 -0.0024483
-0.00027085 0.0017047 0.00041696 -0.00062213
0.0029728 0.0010557 0.25951 0.12997 -0.0035401 0.0028289 -0.00031359 0.0018461
0.00064791 0.001343 4.9331e-05 0.00098136
-0.00027964 0.0020119 -0.0035268 0.0028556 0.10514 -0.24891 0.0020906 -0.0011776
0.0015587 0.0021122 -0.0010119 0.0014057
-0.0028705 -0.0024331 -0.0003173 0.0018438 0.0021383 -0.0011289 0.16632 -0.13746
0.0015646 0.0058046 -0.0021306 0.00028504
-0.00026129 0.0017149 0.00066775 0.0013289 0.0015661 0.0020931 0.0014397 0.0058341
0.23773 0.058357 0.0053197 0.0019014
0.00042586 -0.00053289 0.0001133 0.00095971 -0.0010102 0.0014026 -0.0020253 0.00015962
0.0053124 0.0019132 0.27158 0.073105
1940000000 0.17916 -0.1681 0.00087911 -0.0010966 0.0016794 0.0016926 -0.0039469 0.00022381
0.0010859 0.0010029 -0.00062569 -0.00075239
0.00089243 -0.001093 0.2608 0.098958 -0.0016265 0.0055683 0.0010524 0.0014533
0.0019948 0.00029494 0.00091644 0.00027793
0.0017011 0.0016703 -0.0015915 0.0055909 0.06116 -0.24053 0.00049589 -0.0024596
0.0023407 0.00038835 0.00013969 0.0016148
-0.0040065 0.00026812 0.0010582 0.0014747 0.0004937 -0.0024567 0.11336 -0.16781
0.0010401 0.0038916 -0.0014145 0.001292
0.0011119 0.00095172 0.0020248 0.00030076 0.0023338 0.00041171 0.0010458 0.0040007
0.24384 0.021621 0.0041663 -0.001959
-0.00063004 -0.00073805 0.0009078 0.00027435 0.00012154 0.0015536 -0.0014435 0.0012823
0.0042334 -0.0019305 0.26161 0.037659
2000000000 0.1336 -0.18331 -0.0029642 0.0005992 0.0028035 0.0011885 -0.0025972 0.0038454
0.00091003 0.00047897 -0.00088394 0.0004252
-0.0029141 0.00056678 0.24771 0.063549 -0.00032759 0.0075573 0.0017035 0.00034273
0.0012021 -0.0014699 0.00034995 0.00015786
0.0027867 0.0011692 -0.00025333 0.0075411 0.020615 -0.22687 -0.001612 -0.0015222
0.0020318 -0.0010605 0.0014671 0.0015969
-0.0025307 0.003837 0.0017311 0.00031952 -0.0016923 -0.0015338 0.059675 -0.17768
-0.00064624 0.0033247 3.0053e-06 0.001994
0.00092243 0.00046538 0.0011584 -0.0014776 0.001996 -0.0010903 -0.00061906 0.003378
0.24223 -0.011984 0.0010486 -0.0030777
-0.00099385 0.00038784 0.00044404 0.0001625 0.0015125 0.001604 -8.111e-05 0.0019349
0.0010467 -0.0031269 0.24927 0.0097711
2060000000 0.08606 -0.19108 -0.0040916 0.0025512 0.0027116 -0.00063953 0.00072753 0.0035375
0.0017439 -0.00054224 -0.00028994 0.0012473
-0.0040227 0.0026278 0.23421 0.034422 0.0045241 0.0084657 0.0011435 -0.00068877
0.00047891 -0.0014706 0.00067729 -0.00014475
0.0027037 -0.00069143 0.0046535 0.0084652 -0.012871 -0.20892 -0.0017625 0.00034696
0.00072812 -0.0023364 0.002882 0.00021886
0.00069175 0.0035012 0.0011896 -0.00073149 -0.0017474 0.00044751 0.0075195 -0.17371
-0.0017645 0.0047966 0.0010643 0.00094131
0.0016886 -0.00058431 0.0004776 -0.0015075 0.00074571 -0.0023004 -0.0017862 0.0046698
0.22844 -0.050567 -0.0007052 -0.0040469
-0.00015691 0.0012824 0.00061279 -0.00018165 0.0028858 0.00040523 0.00091731 0.00095555
-0.00078099 -0.0040621 0.23463 -0.015449
2120000000 0.041522 -0.18169 -0.0035458 0.0059481 0.0022617 -0.002714 0.003103 0.0020299
0.00073671 -0.0016165 0.0010209 0.00031788
-0.0034893 0.0059452 0.21391 0.011786 0.0070533 0.0044952 0.0011692 -0.0012677
-0.0014867 -0.0017826 -3.236e-05 -0.0010424
0.0022504 -0.0027919 0.0070946 0.0044985 -0.040513 -0.19135 -0.00084442 0.0016869
-0.0016172 -0.0016092 0.00067351 -0.0020509
0.0031405 0.0019638 0.0010905 -0.0012221 -0.00075527 0.0016033 -0.039995 -0.15624
-0.0019407 0.0063775 0.0014701 0.0011904
0.00082319 -0.0015781 -0.001443 -0.0017597 -0.0016256 -0.0016615 -0.0019605 0.0065312
0.21404 -0.084644 -0.0051825 -0.0022211
0.00089322 0.00029152 4.0594e-05 -0.0010534 0.00068496 -0.0020819 0.0014735 0.001089
-0.0050754 -0.0022685 0.21423 -0.030458
2180000000 0.001691 -0.16947 -0.0022245 0.0093902 0.00053774 -0.0021792 0.0032504 -0.00047998
0.00031432 -0.0014809 0.0012789 0.0002715
-0.0021963 0.0093405 0.19462 -0.0070632 0.007948 0.0038342 -0.00083969 -0.001712
-0.0019741 0.00085532 -0.00015352 0.00030556
0.00046384 -0.0022525 0.0079637 0.003755 -0.061689 -0.16856 0.0012478 0.0016972
-0.0011302 -0.00023353 0.00037611 -0.001959
0.0032261 -0.00045194 -0.0009277 -0.0017179 0.0011455 0.0017523 -0.075959 -0.13108
-0.00058326 0.0092346 0.0019099 -5.0383e-05
0.00032566 -0.0014647 -0.001998 0.00087546 -0.0010829 -0.00015925 -0.00038433 0.0093777
0.18727 -0.11578 -0.0055498 0.0015863
0.0013095 0.00021291 -0.00011811 0.00036865 0.00032461 -0.0019817 0.0019535 -0.00011125
-0.0055747 0.0016081 0.19824 -0.045662
2240000000 -0.027594 -0.14472 0.0018135 0.010811 -0.00051949 -0.0028468 0.0016842 -0.0024268
-0.0020548 -0.00091167 0.00091452 -0.0020415
0.0018546 0.010801 0.17446 -0.011738 0.0086575 2.6176e-05 -0.00094738 -0.00044996
-0.00044333 0.0010299 -0.00058747 -0.00062226
-0.00058973 -0.0029265 0.0086711 1.1728e-05 -0.079312 -0.144 0.0020923 -0.0015532
-0.0012059 0.00031057 -0.002131 -0.0016389
0.0016188 -0.0025175 -0.00099989 -0.00045687 0.002108 -0.0015346 -0.11021 -0.10185
0.0018612 0.011016 0.0014779 -0.00075615
-0.0020355 -0.00096462 -0.00054245 0.0010527 -0.0012142 0.00029234 0.0018214 0.010902
0.15773 -0.132 -0.0052082 0.0039428
0.00073158 -0.0019732 -0.00058565 -0.0005332 -0.002112 -0.0015409 0.0013561 -0.0006952
-0.0053606 0.0038992 0.17429 -0.055844
2300000000 -0.054078 -0.11828 0.0073097 0.0091102 -0.0012317 -0.0018514 -0.00041777 -0.0013246
-0.0013501 0.00067898 -0.0012644 -0.0006755
0.0072706 0.0091047 0.15582 -0.021332 0.0086465 -0.0021453 -0.0009374 0.00071209
-0.00036366 0.0015392 -8.5256e-05 0.00093577
-0.001164 -0.0018962 0.0086245 -0.0021751 -0.090663 -0.12024 -0.00015526 -0.0018029
3.4282e-05 0.0020776 -0.0020488 0.00058632
-0.0004911 -0.0014215 -0.00091586 0.0007218 -6.838e-05 -0.0018702 -0.12962 -0.066804
0.0059347 0.011103 0.00056601 -0.0019874
-0.0013958 0.00073394 -0.00027556 0.001525 8.1554e-05 0.0020421 0.0059524 0.011094
0.12313 -0.1529 -0.0033774 0.0070519
-0.0011259 -0.00078149 -0.00013444 0.00089534 -0.0019344 0.0006577 0.00060662 -0.0020162
-0.0032375 0.0070944 0.1599 -0.057742
2360000000 -0.071608 -0.087747 0.010258 0.0085143 -0.0012091 -0.0016336 -0.001645 -0.00083997
-0.00051815 0.0012679 -0.001366 -0.00035804
0.010282 0.0085154 0.14562 -0.021548 0.0080344 -0.0051993 -0.0005419 0.0011265
0.0018579 0.00048117 4.5458e-05 -6.0929e-05
-0.0012429 -0.0016832 0.0080375 -0.0051944 -0.102 -0.099126 -0.0028255 -0.0011669
0.0011209 -0.00011262 -0.00099761 0.0016805
-0.0015963 -0.00084581 -0.00050297 0.0011347 -0.0029027 -0.0010975 -0.14759 -0.035654
0.010414 0.010135 0.0011439 -0.0019072
-0.0004881 0.0012868 0.0019475 0.0005743 0.0010581 -1.4702e-05 0.010399 0.010067
0.093128 -0.15324 0.00018338 0.0080903
-0.001585 -0.00020685 7.5659e-05 -3.8182e-05 -0.00098917 0.0016532 0.0012013 -0.0020629
0.00030645 0.0079578 0.13617 -0.061774
2420000000 -0.079652 -0.059006 0.013896 0.0030284 -0.0032435 -0.001225 -0.0010114 0.00066778
0.0012322 0.0015105 -0.0012933 0.0017431
0.013895 0.0030507 0.12975 -0.021395 0.0045024 -0.0069713 0.0014071 0.00096934
0.00092738 -0.0013594 -7.4143e-05 -9.5754e-05
-0.0032792 -0.0012122 0.0044783 -0.0070261 -0.11422 -0.077513 -0.0022427 0.001517
-7.8633e-05 -0.00035415 0.00037811 0.0030749
-0.0010216 0.00061408 0.0013991 0.00093068 -0.0023854 0.0014753 -0.15542 0.0087729
0.014533 0.0074899 -0.00020192 -0.0026236
0.0012228 0.0015128 0.00089599 -0.0013546 -3.9197e-05 -0.00039514 0.014563 0.0074974
0.059146 -0.15147 0.0012898 0.0086516
-0.0012538 0.0017843 -4.0367e-05 -8.7982e-05 7.31e-05 0.003131 -0.00038337 -0.002582
0.0010819 0.0085508 0.11736 -0.056242
2480000000 -0.080493 -0.02985 0.013851 -0.0023799 -0.0016221 6.1122e-05 -0.000508 0.0015556
0.0019047 -0.00057134 0.00020779 0.0013821
0.013757 -0.0023812 0.13126 -0.023854 0.0025734 -0.0089212 0.0011604 2.9312e-05
-0.00042142 -0.0011035 -4.3061e-05 -0.00031876
-0.0016412 9.3733e-05 0.0024941 -0.0089777 -0.11769 -0.058707 -0.00064606 0.0033007
-0.00039229 -0.00078022 0.0018759 0.00082349
-0.0004627 0.001603 0.0011202 2.1964e-05 -0.00056848 0.0033608 -0.15771 0.04366
0.017943 0.0010388 -0.0016124 -0.0022851
0.0018765 -0.00035617 -0.00049104 -0.0011235 -0.00037189 -0.00090199 0.018022 0.00096389
0.02878 -0.14473 0.0041176 0.0075962
0.00036111 0.0014053 -6.0056e-05 -0.00031752 0.0020521 0.001002 -0.00165 -0.0023196
0.0042359 0.0078471 0.098205 -0.05343
2540000000 -0.085491 -0.0015012 0.011657 -0.0061734 -0.0023079 0.0007746 0.00072955 0.00081317
0.00014886 -0.0017585 0.00093307 0.001589
0.01173 -0.0061798 0.11757 -0.014172 -0.0012998 -0.0078919 0.0006273 -0.0014164
-0.0017314 -0.00015134 -0.00053439 0.00025788
-0.0022696 0.00082933 -0.0014031 -0.0078834 -0.12455 -0.034436 0.0021555 0.0024516
-0.0010226 0.00017589 0.001809 -0.00069878
0.00073962 0.00066898 0.00065974 -0.0013798 0.0022106 0.0024047 -0.15748 0.083996
0.017706 -0.0055984 -0.0020642 -0.0018418
0.00013165 -0.0018405 -0.0015879 -0.00015564 -0.00094355 0.00026326 0.017783 -0.0058627
0.0039426 -0.12923 0.0068637 0.0060702
0.00074087 0.0014398 -0.00053204 0.00020083 0.0016878 -0.00082047 -0.0020559 -0.0019536
0.0069477 0.0059491 0.081576 -0.038069
2600000000 -0.077404 0.022533 0.0085391 -0.0097798 -0.0013611 0.0025978 0.00072542 -0.00033612
-0.0011989 -0.0014693 0.0017437 0.00026316
0.0085533 -0.009738 0.11341 -0.030592 -0.0034954 -0.0059862 -0.00036655 -0.00069646
-0.00026604 0.0015391 -0.00022902 0.00062124
-0.0013913 0.0026708 -0.0035807 -0.0059435 -0.12856 -0.010325 0.0030787 -0.00012642
-0.00019127 0.0013673 0.0014785 -0.0017359
0.00075785 -0.00028072 -0.00041872 -0.00077675 0.0029695 3.0922e-06 -0.14256 0.11628
0.01451 -0.012326 -0.0032783 0.00017855
-0.0011882 -0.0014324 -0.00030716 0.0015527 -0.00017015 0.0014723 0.014194 -0.012164
-0.022435 -0.11392 0.0086994 0.0060444
0.0018262 0.00045199 -0.00014955 0.00067084 0.0013259 -0.0017163 -0.0030889 0.00019139
0.008588 0.0059659 0.075127 -0.023701
2660000000 -0.073327 0.04746 0.0046003 -0.011554 -0.00016906 0.00091953 -3.3973e-05 -4.4549e-05
-0.002641 0.00045439 0.0013736 -0.0005155
0.0045601 -0.011615 0.11921 -0.026616 -0.0047134 -0.0044254 -0.0011855 -0.00046471
0.00018688 0.0018543 0.000358 0.00087915
-0.00023936 0.00085198 -0.0046999 -0.004306 -0.12894 0.0099452 0.0018632 -0.0017257
0.00032786 0.00069783 -0.0011274 -0.0018053
2.3691e-05 -8.9946e-05 -0.0012795 -0.00048131 0.0019674 -0.0018277 -0.12536 0.14749
0.0078138 -0.016254 -0.0023847 0.0010025
-0.0026673 0.00046622 0.00019131 0.0018456 0.00023359 0.00077674 0.007912 -0.01613
-0.040331 -0.099216 0.010327 0.0016384
0.001423 -0.00065622 0.00038256 0.0008294 -0.00086646 -0.0016715 -0.0023981 0.00096441
0.010432 0.0016574 0.069116 -0.0041981
2720000000 -0.06152 0.066912 0.00032334 -0.011789 -0.0002351 0.0028092 -0.00018862 -1.9205e-05
-0.0020141 0.0020761 0.00064518 -0.001711
0.00036652 -0.011799 0.10551 -0.028879 -0.0050203 -0.001118 -0.0015081 0.00041461
0.0017816 0.00052579 0.0008875 -0.00022679
-0.00020435 0.0028224 -0.0050434 -0.0011243 -0.12234 0.04 0.00035204 -0.0023219
0.00040079 0.00043744 -0.0014428 0.00054346
-0.00017778 3.66e-06 -0.0015129 0.00044849 0.00010454 -0.0024882 -0.091933 0.17882
0.0012847 -0.016574 -0.0019597 0.002183
-0.0020722 0.0020507 0.001782 0.00047961 0.00034854 0.00042896 0.0011553 -0.016937
-0.055473 -0.073389 0.011606 -0.00069912
0.00054942 -0.0016366 0.00083367 -0.00015147 -0.0015913 0.00051152 -0.0018604 0.0022915
0.011593 -0.0006323 0.074847 0.017048
2780000000 -0.048497 0.084516 -0.0042399 -0.010603 -3.131e-06 0.00127 0.00056276 -0.00022822
0.0011763 0.002634 -0.00065004 -0.0018575
-0.0042375 -0.010648 0.10374 -0.042098 -0.0040665 0.00015121 -0.00021533 0.0016442
0.0017832 -0.00090589 0.00011635 -0.00017937
-8.2864e-05 0.0012937 -0.0041163 0.00020775 -0.12087 0.068732 -0.001978 -0.0016026
0.0004058 -0.00032247 -0.00061066 0.00080017
0.00056018 -0.00027101 -0.00019213 0.0016647 -0.0018856 -0.0015316 -0.063703 0.20029
-0.0055162 -0.014936 -0.00054003 0.0020057
0.0012369 0.0026379 0.0017264 -0.00090521 0.000512 -0.0003814 -0.0055407 -0.014703
-0.069843 -0.048225 0.010439 -0.0052224
-0.00059657 -0.0019917 0.00012244 -0.00019236 -0.00056235 0.00061188 -0.00057678 0.0019601
0.010346 -0.0051937 0.07878 0.033731
2840000000 -0.033881 0.10114 -0.0074522 -0.0074811 0.001438 0.0021456 -0.00015028 -0.00027553
0.0014186 0.0010439 -0.0016079 0.00032525
-0.0074563 -0.0075342 0.10119 -0.034218 -0.0032584 0.0014394 0.00040596 0.00085055
-5.1702e-05 -0.0014947 3.4829e-05 6.3703e-05
0.0014893 0.002149 -0.0032785 0.0014389 -0.11594 0.095735 -0.0013236 0.00017338
0.00028395 0.00021965 0.00094262 0.00093417
-0.00020947 -0.0002534 0.00038827 0.0008197 -0.001333 0.0002224 -0.027986 0.21802
-0.0095996 -0.010199 0.00026091 0.0011841
0.0014764 0.0010125 -6.9385e-05 -0.0014908 0.00022424 0.0002904 -0.009637 -0.010312
-0.07675 -0.022325 0.0084519 -0.006726
-0.0017342 0.00027498 5.0555e-05 1.3786e-05 0.0011319 0.0011118 0.00028931 0.0013551
0.0084382 -0.0067369 0.093097 0.051026
2900000000 -0.019242 0.12024 -0.0089032 -0.0033705 0.0017036 8.1427e-05 0.00047266 -0.00084549
0.0022689 -0.0011655 -0.00076262 0.00029839
-0.0088927 -0.0033743 0.083742 -0.042654 -0.00091687 0.0026988 0.00092809 0.00034964
-0.00044652 -0.0014146 -0.00015235 9.4336e-05
0.0016831 5.2112e-05 -0.00091336 0.0027103 -0.097914 0.1279 -0.00090858 -1.9717e-05
-0.00046093 -0.0011001 0.0014656 -0.0001651
0.0004967 -0.00086406 0.00086729 0.00035325 -0.00082035 1.6878e-05 0.0098858 0.22031
-0.011911 -0.0051828 0.00096571 0.0019582
0.0021905 -0.0011376 -0.00049518 -0.0013887 -0.00035568 -0.0011044 -0.011873 -0.0050239
-0.07621 0.0099048 0.0065037 -0.0099756
-0.00076149 0.0001309 -0.00020028 8.3926e-05 0.0016416 -0.00025759 0.0010874 0.0019355
0.006368 -0.01012 0.10848 0.05597
2960000000 0.00025519 0.13239 -0.0088678 0.0002357 0.00020415 0.0013716 -0.00063985 -0.00075645
-0.00023267 -0.0017359 -0.00083467 0.00058739
-0.0088513 0.00021543 0.09122 -0.042131 -0.00040391 0.0011236 0.00090271 -9.2463e-07
-0.0011268 -0.00074556 0.00053412 0.00021013
0.00017532 0.0013176 -0.00036475 0.0011589 -0.080886 0.15894 -0.00061216 0.00067307
-0.00047774 0.00065504 0.00015869 -0.002127
-0.00066426 -0.00072768 0.0009094 -1.9134e-05 -0.00076156 0.00049724 0.050557 0.22857
-0.010944 0.00063048 0.001694 0.00041549
-0.00018027 -0.0017205 -0.0011873 -0.00072401 -0.00068849 0.00063352 -0.010903 0.00049356
-0.068666 0.038503 0.0018784 -0.011292
-0.00080571 0.00065585 0.00051464 0.00024957 0.00015498 -0.0023167 0.0016919 0.00038477
0.0019376 -0.01113 0.12723 0.067021
3020000000 0.01908 0.14817 -0.006744 0.0036572 0.0013531 -0.00020747 -0.00094869 -0.00013558
-0.00070311 0.00030163 -0.00024706 0.00041991
-0.0067417 0.0035968 0.081078 -0.02995 -0.00024608 -0.00025673 0.00052884 -0.00082545
-0.0017129 0.00034509 0.00053522 -0.00016829
0.0014381 -0.00015844 -0.00017444 -0.00024164 -0.058156 0.18456 -0.00029615 0.00097683
0.00027908 0.00047049 -0.00059427 -0.0016469
-0.00091461 -0.00019912 0.00051184 -0.00087769 -0.00031736 0.001093 0.090822 0.22222
-0.0092842 0.0035319 0.00076614 0.0007542
-0.00070679 0.00042802 -0.0017104 0.00031619 0.00037217 0.000429 -0.009224 0.0035948
-0.054994 0.065796 -0.00081131 -0.01051
-0.00016839 0.00043124 0.0005967 -0.00023372 -0.00078168 -0.001853 0.00052804 0.00073583
-0.00074788 -0.010616 0.14709 0.064504
3080000000 0.045638 0.15686 -0.0047962 0.0058238 0.0016153 -6.731e-05 -0.00067454 1.7796e-06
-0.00038515 0.00030122 -0.00010267 0.00048503
-0.0048205 0.0058559 0.078156 -0.025834 -0.00039802 0.00034289 -8.9697e-05 -0.00023624
-0.0002811 0.00092756 2.9213e-08 -0.00054075
0.0016933 5.9339e-05 -0.00040504 0.0002147 -0.022076 0.20491 -0.00090977 0.00011434
0.00082099 0.00073491 -0.0018578 -0.0013165
-0.00085506 -3.3851e-05 -6.1611e-05 -0.00032833 -0.00083751 0.00014899 0.1241 0.2136
-0.0054192 0.0068921 0.0019563 0.00034818
-0.00038667 9.5512e-05 -0.0004235 0.00093722 0.0007714 0.00061812 -0.0053282 0.006736
-0.031857 0.094662 -0.0054431 -0.0090911
-6.1005e-05 0.00046664 -5.7167e-05 -0.00054998 -0.0020183 -0.00052243 0.0019704 0.00028395
-0.0056589 -0.0091251 0.16249 0.071193
3140000000 0.074069 0.16247 -0.0015329 0.0076252 0.0028517 -0.0014855 -0.0010896 0.0010695
0.0016391 0.00061519 0.00025001 5.4763e-06
-0.0015215 0.0076151 0.073552 -0.026159 -0.0010567 2.9678e-05 0.00066942 -0.00036458
-0.000103 0.00096818 0.0006865 -0.00043432
0.0027565 -0.0013999 -0.0011935 3.3228e-05 0.018177 0.22655 0.00027331 0.0017338
0.0012197 -0.00076685 -0.0030767 0.00071414
-0.0012222 0.0012171 0.00074356 -0.00034746 0.00020863 0.0016588 0.15962 0.18984
-0.001556 0.0075898 0.00090521 -0.0014179
0.0016989 0.0006796 7.831e-06 0.00087203 0.0012161 -0.00078003 -0.0013881 0.0077936
-0.017481 0.11444 -0.0072487 -0.0058464
0.00031487 3.7581e-06 0.00062577 -0.00044043 -0.0025063 0.00083419 0.0010962 -0.0015116
-0.0070962 -0.0056025 0.18717 0.064088
3200000000 0.10685 0.17263 0.0038031 0.0069128 0.00072526 -0.0026906 6.2746e-05 0.0018513
0.00044288 -0.0018265 0.00025001 0.00057542
0.0037781 0.0068947 0.084802 -0.025659 -0.0010312 0.0003081 -0.00046899 -0.0010417
0.00064273 0.0011034 -0.00042371 -0.0011324
0.00094724 -0.0028234 -0.0010033 0.00045461 0.063309 0.23197 0.0011564 0.00083495
-0.00015335 -0.0018563 -0.0015389 0.0027789
-5.7448e-05 0.0017418 -0.0004663 -0.0011219 0.00090576 0.00061471 0.18177 0.16708
0.0018105 0.0064928 0.00053451 -0.0015657
0.00029326 -0.0018701 0.000675 0.0011996 -0.00024244 -0.0018069 0.0015728 0.0063298
0.018128 0.13157 -0.0092165 -0.0019764
0.00026883 0.00057723 -0.00043369 -0.0010598 -0.0015267 0.0020058 0.0005301 -0.0014827
-0.0090968 -0.0022238 0.2038 0.062163
3260000000 0.13796 0.16534 0.0042671 0.00356 -0.00049227 -0.0024602 0.0011902 0.00068935
0.00020305 -0.0018071 0.00015478 2.6976e-05
0.0042455 0.0034936 0.091949 -0.028583 -0.0021119 0.001911 -0.00052786 -0.00010994
0.00080728 -0.00043538 -0.0010948 7.0245e-06
-0.00062993 -0.0024797 -0.0019353 0.0019957 0.11291 0.22855 0.00046455 -0.00019944
-0.00086302 -0.00076277 0.00064889 0.0025634
0.0012738 0.00061517 -0.00049228 -0.00013007 0.00035547 -1.831e-05 0.20807 0.12999
0.0039059 0.0052946 -0.00054116 -0.0015741
0.00011833 -0.0017849 0.00079366 -0.00049623 -0.00058432 -0.001082 0.0041896 0.0055581
0.040911 0.14145 -0.0068356 0.0029048
-6.3975e-06 -6.4563e-05 -0.0011071 3.348e-05 -0.00022841 0.0022758 -0.00071106 -0.0017232
-0.0070201 0.002507 0.23205 0.052962
3320000000 0.16947 0.1608 0.0072904 0.0014981 -0.00047354 -0.0017413 0.00088941 0.00030513
-0.0017676 -0.0011709 0.00016408 0.00012143
0.007324 0.0015809 0.099778 -0.023773 0.00049777 0.0022628 -0.00030763 -0.00043515
-0.00012754 -0.00037037 -0.00044899 0.00064707
-0.00032747 -0.0017956 0.00044484 0.0020985 0.16071 0.22111 0.00031873 -0.00018421
-0.0013386 -0.00048645 0.00060697 0.00063484
0.00085793 0.0002766 -0.00033873 -0.00036943 0.00048383 -0.00015571 0.21827 0.10015
0.0053397 0.0025679 -0.0010498 4.6745e-05
-0.0017281 -0.0013064 -0.00019454 -0.00035153 -0.0015363 -0.00035011 0.0049234 0.0020357
0.069953 0.14341 -0.0043682 0.0034528
8.0742e-05 7.7999e-05 -0.0005273 0.00051313 0.00046853 0.0015368 -0.0010556 0.00011962
-0.0044543 0.0037767 0.25014 0.041042
3380000000 0.20466 0.14352 0.0059504 -0.0019026 -0.0010245 0.00051923 0.00096858 0.00022297
-0.0015207 0.00092199 7.8449e-05 -0.00031274
0.0059678 -0.0019333 0.1104 -0.032758 -0.00014479 0.0029848 -0.0011126 -0.00044169
-1.2499e-05 0.00021197 -0.00063375 0.00042455
-0.00118 0.00053299 -0.00015003 0.0031687 0.20258 0.2 0.00065708 -0.00039592
-0.0021081 0.00067183 0.0009143 0.0012036
0.00099028 0.00012287 -0.0011693 -0.00042881 0.00054863 -0.00048269 0.23325 0.066693
0.0063443 0.001692 -0.000268 0.0004696
-0.00136 0.00091208 -0.0002211 0.00015282 -0.0018912 0.00074344 0.0064717 0.0017536
0.10852 0.13499 -0.0012752 0.0051478
3.4458e-05 -0.00020322 -0.00067561 0.00044242 0.0016956 0.0013321 -0.0002628 0.00023455
-0.0011201 0.0052485 0.28084 0.020875
3440000000 0.23608 0.12372 0.0050303 -0.0040345 -0.00063231 -0.0016872 0.00081317 -1.7112e-05
-0.0013107 0.0014978 0.00094805 0.00038592
0.0050577 -0.0039779 0.10365 -0.036496 0.0029818 0.0023861 -0.00092386 0.0011112
-3.6133e-05 0.00030589 6.4632e-05 0.000825
-0.00066547 -0.0017139 0.0030781 0.0023125 0.24145 0.17284 -0.00026994 -0.00018468
8.8122e-05 0.0015427 0.0011741 0.0010132
0.00069752 -9.9791e-05 -0.00087348 0.0010953 -0.00033436 -0.00011941 0.23477 0.035221
0.0074806 -0.0015847 -0.00055553 0.00018666
-0.0014105 0.0015154 0.00018903 0.00043965 0.00013048 0.0016354 0.0072993 -0.0017112
0.13521 0.12955 0.0023499 0.0034741
0.00083731 0.00044678 0.00015041 0.00080656 0.0014666 0.00039735 -0.00034406 5.1634e-05
0.0022609 0.0034175 0.29634 -0.0075288
3500000000 0.26982 0.09206 0.0026543 -0.0050796 -0.0014389 0.0015721 0.00089896 -0.00064421
-0.00098496 0.00099515 0.00096166 -0.00084449
0.002677 -0.0050802 0.11729 -0.060557 0.003295 0.0012333 -0.00037369 0.00049888
0.00041823 9.107e-05 -0.00041895 0.00015869
-0.0014344 0.0015883 0.0031923 0.0011654 0.27244 0.13881 0.00022908 -3.105e-05
0.00017219 0.00095774 0.002181 0.00025233
0.001083 -0.00065475 -0.00042214 0.00058991 5.519e-05 -0.00021768 0.23989 0.0070493
0.0064096 -0.0043062 -0.00014262 0.00012996
-0.00095484 0.00076039 0.0004992 2.4195e-05 0.00013872 0.00085676 0.0063789 -0.0041603
0.17688 0.1055 0.0025919 0.0013081
0.00080704 -0.00067428 -0.00043959 3.7809e-05 0.0015521 -0.00027972 -0.00033312 0.00013482
0.0027211 0.0013448 0.3184 -0.035747
3560000000 0.288 0.058339 0.00018546 -0.0063276 3.8125e-05 -0.00095764 0.00068009 0.00031379
0.0015641 0.001738 -0.00013493 -0.0015793
0.00022806 -0.0063751 0.11098 -0.065708 0.0057042 -0.00070376 0.00037149 0.00055593
0.00060429 -0.00020513 0.00034889 0.00053846
7.75e-05 -0.001009 0.0057363 -0.00062947 0.29982 0.097429 -0.00022495 -0.00035149
0.00079608 0.00035305 0.001336 -0.0012378
0.00059127 0.00024167 0.00039918 0.0005682 -0.00020582 -8.9693e-05 0.22936 -0.029488
0.0051257 -0.0066292 -0.00048227 -0.00054513
0.0013629 0.0019964 0.0005602 -0.0003857 0.00078886 0.00053423 0.0049785 -0.0068613
0.19703 0.095492 0.0026279 -0.0009161
-7.5001e-05 -0.0015179 0.00012758 0.00066179 0.0012685 -0.00082175 -0.00028187 -0.00044361
0.0025352 -0.00094277 0.32941 -0.075986
3620000000 0.30574 0.021726 -0.0011783 -0.0038462 -0.0022581 -0.00025139 0.00034761 -0.0016768
-4.3012e-05 0.00066432 -0.00064121 -0.00062393
-0.0012108 -0.0037818 0.11268 -0.094174 0.0040862 -0.0037748 0.00027172 0.00055662
-7.9294e-05 -0.00080552 0.00064504 0.00047405
-0.0023772 -0.00016692 0.0040779 -0.0037197 0.31479 0.053419 0.00014529 -0.000991
-0.0002199 2.568e-05 0.00068909 -0.0010381
0.00036424 -0.001621 0.00026654 0.00043514 0.00026008 -0.00089473 0.21941 -0.059093
0.00029595 -0.0077363 -0.00077844 0.00078795
-0.00010075 0.00061672 -0.0001971 -0.00078909 -2.0121e-05 -9.8292e-05 0.00026183 -0.0074983
0.2208 0.060854 0.0011322 -0.0017958
-0.00066353 -0.00073609 0.00077884 0.00055568 0.00047515 -0.00064314 -0.00068584 0.00078983
0.00084905 -0.0016256 0.33315 -0.10897
3680000000 0.31093 -0.022568 -0.0037234 -0.0042364 -0.001283 0.0015271 -0.00090945 -0.00024996
0.0016707 -0.00013737 -0.0011953 7.7245e-05
-0.0037287 -0.0041684 0.1092 -0.11178 0.0017124 -0.0043269 0.00071043 0.00029911
-0.00029388 -0.0005337 0.00087716 6.1154e-05
-0.0012582 0.0016374 0.0018098 -0.0044815 0.32622 0.0028408 -0.0010778 -0.00044502
0.00077227 0.00043907 0.00037656 -0.0018133
-0.00092636 -0.00031224 0.00076134 0.0002343 -0.00093069 -0.00065903 0.20622 -0.093265
-0.0011105 -0.0063476 -0.0014761 0.001304
0.0015154 -0.00025403 -0.0003985 -0.00043702 0.00057831 0.00041299 -0.0011337 -0.0066653
0.2406 0.037052 0.00045116 -0.0014578
-0.0011374 0.00010741 0.00094011 0.00010374 0.00075196 -0.0014771 -0.0013301 0.0013469
0.00039369 -0.0013884 0.33335 -0.15492
3740000000 0.31322 -0.057136 -0.0035447 6.2907e-05 -0.002359 0.0028828 0.00010411 -0.0009991
-0.00071501 0.00018342 -0.0008874 0.00038406
-0.0035111 1.6912e-05 0.10088 -0.13238 0.0011361 -0.0054385 0.00018487 -0.00018929
-0.00041949 -0.00019553 0.00066638 -5.0321e-06
-0.0021555 0.0029046 0.00099225 -0.0056094 0.32948 -0.034595 -0.00051097 4.1913e-05
-0.00018373 0.00027672 -0.0010854 -0.0010281
0.00015628 -0.0010268 0.00014334 -0.00012649 -0.00084615 1.5989e-05 0.1852 -0.11611
-0.0032811 -0.0057552 0.00075111 0.0025739
-0.00076783 8.7988e-05 -0.00013213 -6.4056e-05 -0.00016403 0.00013264 -0.0031563 -0.0055556
0.24975 0.0029492 -0.0011522 -0.0015259
-0.00086466 0.00049935 0.00048577 -0.00012358 -0.00067475 -0.0015635 0.00042453 0.0025958
-0.00081466 -0.0017709 0.31957 -0.19427
3800000000 0.30996 -0.10408 -0.0024583 0.0010353 0.001012 0.0039599 -0.001367 -0.0015287
0.0013019 0.0010445 -0.0011011 3.0618e-05
-0.002499 0.0010522 0.091758 -0.14821 -0.0020374 -0.0052146 0.00034193 0.00026375
-0.00080236 -0.00029781 0.00082402 9.3948e-05
0.0011426 0.0037863 -0.002178 -0.0050941 0.32751 -0.07715 -0.00080534 0.00034711
0.0011856 0.00034773 -0.00056602 -0.00059783
-0.0014284 -0.0015185 0.00030741 0.00032476 -0.00069933 0.00050464 0.17712 -0.14215
-0.003603 -0.0039893 0.0016137 0.0016885
0.0017218 0.0015725 -0.00095522 -0.00047827 0.0011925 0.0002127 -0.0037222 -0.003944
0.26566 -0.035282 0.0014091 0.00028891
-0.0012288 -0.00027099 0.00078025 0.00016413 -0.0010953 -0.0009095 0.0017416 0.001677
0.0013176 9.2057e-05 0.31292 -0.23532
3860000000 0.29834 -0.13521 -0.00073363 0.0013682 0.0023962 0.0018559 -0.0022181 0.00094912
0.00081734 -0.0011337 -0.00042527 0.0015882
-0.0007727 0.0014251 0.071963 -0.15893 -0.0032041 -0.0050711 0.0006914 -0.00062339
-0.00078554 0.0012889 0.00051185 -0.00097821
0.0023368 0.0018479 -0.0032238 -0.0049915 0.30801 -0.11754 -0.00055152 0.00076423
0.00040106 -0.00067865 -0.00016909 -0.00056295
-0.0022305 0.00096713 0.00070736 -0.00072517 -0.00040801 0.00078842 0.14861 -0.15762
-0.0030468 -0.0036987 0.0019837 0.0010412
0.00061395 -0.0013363 -0.00079135 0.0011881 0.00046043 -0.00065562 -0.0030664 -0.0036322
0.26364 -0.064202 9.871e-05 -0.0017419
-0.00040375 0.0017336 0.00056539 -0.00091154 -0.00082815 -0.00017929 0.0020115 0.00096092
0.000195 -0.0018671 0.29052 -0.2736
3920000000 0.28594 -0.17473 0.001776 0.00060994 0.0035387 0.0027247 0.00014788 0.0009957
0.00058511 9.6453e-05 0.00045013 0.00048731
0.0018151 0.00061144 0.046063 -0.17507 -0.0049409 -0.0034637 -0.00058869 -0.00014228
0.00033186 1.3709e-05 -2.7921e-05 -0.00049499
0.0035454 0.0027803 -0.0049106 -0.0034977 0.30202 -0.15017 0.00018236 0.0013756
0.0014772 -0.0011518 -0.00069419 -0.00054299
7.2203e-05 0.00091876 -0.00057946 -0.00018756 0.00027834 0.0012071 0.12998 -0.16813
-0.0038021 -0.0028787 0.0020563 -0.00010816
0.00051806 -9.3764e-05 0.00019959 0.00033176 0.0015976 -0.0012101 -0.0039697 -0.0028999
0.25812 -0.11042 0.0012638 -0.0015149
0.00058447 0.00034222 -3.0444e-05 -0.00053062 -0.0003043 0.00019943 0.0021229 -0.00029722
0.00085757 -0.001051 0.26993 -0.30112
3980000000 0.25946 -0.21144 0.0021274 -0.0028479 0.0052006 -0.00034328 4.4505e-06 0.0011603
0.0010128 -0.0020245 0.00073616 0.00016455
0.0021094 -0.0029622 0.024436 -0.19001 -0.0055584 -0.0015247 0.00072369 0.00047533
0.0004199 0.00044518 -0.00020664 -0.0014292
0.0050097 -0.0001966 -0.00556 -0.0015319 0.27371 -0.18148 0.0013803 -7.8547e-05
-0.0010148 -0.0011918 -0.0010561 -0.00036742
8.7148e-05 0.0011607 0.00059505 0.0004306 0.0011988 6.5086e-05 0.093668 -0.19149
-0.0043311 -0.0035725 0.0020935 -0.0010282
0.00085661 -0.001899 0.00070485 0.00033689 -0.0010205 -0.0012167 -0.0042387 -0.0032051
0.24777 -0.14079 0.0014411 -0.0044205
0.00052787 1.0338e-05 -0.00011794 -0.0014032 -0.00067867 -0.00092376 0.0018858 -0.0011731
0.0019823 -0.0044728 0.2358 -0.34079
4040000000 0.23228 -0.2372 -0.00016094 -0.0039671 0.0034368 -0.0029857 0.00030432 0.00027568
-0.00050311 -0.0008032 0.0005204 0.00020793
-0.00019012 -0.0039231 -0.0014876 -0.19693 -0.0050104 0.00024026 0.00023276 -0.00090823
-6.2122e-05 0.00015824 -0.001517 -0.00013951
0.0033969 -0.0029039 -0.0050629 0.0001785 0.25228 -0.21431 0.00012252 -0.00055386
-0.00031367 -0.00065066 -0.00098101 0.0005436
0.00020682 0.00032771 0.00033009 -0.00089158 0.00023713 -0.00060394 0.071467 -0.18551
-0.0064246 -0.0012954 0.0013245 -0.00050523
-0.00059961 -0.00095312 8.7872e-05 5.1129e-05 -0.00043628 -0.00048288 -0.0064569 -0.00149
0.23648 -0.17231 -0.0017429 -0.0028559
0.0008608 0.00027185 -0.0016528 -0.00027897 -0.0012472 0.00016151 0.0015976 -0.00023308
-0.0017882 -0.0030321 0.19923 -0.35853
4100000000 0.20371 -0.26187 -0.0030697 -0.0031251 0.0012572 -0.0033375 -0.00011404 -4.924e-06
0.00025879 -0.0013985 0.00058234 0.00036886
-0.0030139 -0.0030605 -0.025259 -0.20214 -0.0047494 0.00093657 -0.00019045 -0.0003263
0.00091074 0.00031453 -0.00043126 0.00032509
0.001383 -0.0033866 -0.0049014 0.0010377 0.23242 -0.24113 0.00023484 -3.0812e-05
-0.00087541 -0.00051158 -0.0011167 -0.00022618
-7.4668e-05 -9.6415e-05 -0.00017801 -0.00033799 0.00011051 -2.6e-05 0.038614 -0.2002
-0.0063276 0.00088108 0.001287 -0.0014131
0.00018725 -0.0014659 0.0006892 0.00031839 -0.00069504 -0.00012934 -0.0062992 0.00081202
0.22378 -0.19833 -0.001613 -0.0045345
0.00056969 0.00036178 -0.00052061 0.00034223 -0.0012951 -6.9268e-05 0.0012569 -0.0014612
-0.0023097 -0.004632 0.16725 -0.3858
4160000000 0.17418 -0.28 -0.003358 -0.0022244 0.00010307 -0.0036478 0.00068146 -0.00010285
-0.0036339 -0.00097298 0.0009489 -0.00044682
-0.0034194 -0.0022499 -0.052386 -0.19913 -0.0049421 0.0026555 -0.00028409 -0.00022389
0.00026008 -0.00032498 -0.00091087 0.00025344
-8.1075e-05 -0.0035664 -0.004799 0.0027572 0.19889 -0.2573 0.00055705 -0.00016217
-0.0010717 -0.00042956 -0.0013953 0.00041456
0.00076129 -7.5368e-05 -0.00041738 -0.0002702 0.00056798 -0.00023252 0.013348 -0.18841
-0.004806 0.0012511 0.0012043 -0.0023394
-0.003748 -0.00091269 0.00025141 -0.00022568 -0.0011285 -0.00038496 -0.0049004 0.0014392
0.19229 -0.23247 -0.0039132 -0.003251
0.0008213 -0.00070031 -0.00083319 0.00029266 -0.0012125 0.00087342 0.0013067 -0.0025929
-0.0038183 -0.0027682 0.1173 -0.39578
4220000000 0.14762 -0.2959 -0.004585 -0.00010586 -9.2828e-05 -0.0037482 -0.00027024 -0.00020163
-0.00092072 0.00095528 0.00037534 -0.0015279
-0.0045128 -0.00017577 -0.087616 -0.18916 -0.0022277 0.0035075 -0.00015935 -0.00021835
4.5216e-06 8.3365e-05 -0.00073869 0.0010767
-0.00015986 -0.0037501 -0.0022438 0.0034738 0.17129 -0.28414 -1.3991e-05 -0.00014208
0.00010898 0.00068774 -0.00036415 0.0015022
-0.00034333 -0.00027862 -0.00012587 -2.083e-05 0.00014039 -2.1636e-05 -0.0092618 -0.18642
-0.0040451 0.0023393 7.9329e-05 -0.0023671
-0.00097937 0.0010829 0.00010794 -3.9277e-06 0.00033939 0.00038409 -0.0037687 0.0022132
0.1783 -0.25595 -0.004417 -0.002968
0.00042328 -0.0013043 -0.00051134 0.00096588 -0.00020264 0.0013173 -0.00020754 -0.0020883
-0.0044276 -0.0029741 0.091244 -0.40824
4280000000 0.1165 -0.30635 -0.002949 0.0015336 -0.0018321 -0.0041314 -0.00038663 0.00049781
-0.00067104 0.0012272 -0.00088636 4.6118e-05
-0.0029428 0.0015161 -0.11367 -0.1955 -0.0025929 0.0029131 -0.00077553 -0.00032404
8.9337e-05 0.00031625 0.00071384 0.0006701
-0.0018549 -0.0040606 -0.0026522 0.0030635 0.1418 -0.2926 0.00080625 -0.00016916
-0.0005808 0.0011698 2.4851e-05 0.00085439
-0.00041806 0.00059429 -0.00079469 -0.00033706 0.00077145 -0.0003011 -0.04796 -0.17271
-0.0046701 0.0024737 -0.00073471 -0.0021435
-0.00039787 0.0011265 0.00030655 0.0002232 -0.00095186 0.0010438 -0.0047323 0.0024493
0.13519 -0.27991 -0.0062094 -0.00077526
-0.0010313 -3.4038e-05 0.00052641 0.00064691 -5.5554e-06 0.0010403 -0.00034429 -0.0022358
-0.0062465 -0.0012948 0.040303 -0.41637
4340000000 0.089461 -0.31487 -0.0019205 0.001853 -0.002124 -0.0017916 7.7514e-05 0.00045364
3.8583e-05 0.00069755 -0.00015481 -0.00088139
-0.001911 0.0017996 -0.13488 -0.16906 -0.0020964 0.0037463 -5.4847e-05 0.00054402
-8.9605e-05 -0.00044904 0.00040382 0.00034049
-0.0022605 -0.0016774 -0.0019707 0.0038133 0.10573 -0.30929 -0.00021486 -0.0011094
0.00054324 0.00045209 0.00064819 0.0020186
0.0001292 0.00045385 -0.00012903 0.00047019 -0.00034459 -0.0010364 -0.066193 -0.16923
-0.0039368 0.0033349 -0.0013541 -0.0024541
4.2785e-05 0.0005774 -0.00041341 -0.00045868 0.00036687 0.00088698 -0.0037736 0.0035485
0.10873 -0.30429 -0.0040981 0.00098094
-0.00015001 -0.00096764 0.00049636 0.00054067 0.0006527 0.0017717 -0.001669 -0.0025912
-0.0047272 0.001157 0.0056639 -0.40999
4400000000 0.060334 -0.32148 -0.00093527 0.0014184 -0.002489 -0.001727 0.00089989 0.0013551
2.0171e-06 0.00048367 -0.00022414 -0.00063023
-0.00089684 0.0014206 -0.16332 -0.16101 -0.0014178 0.0040036 -0.00052965 0.00045149
-1.0377e-05 -0.00064377 0.00042869 0.00031378
-0.0023926 -0.0016715 -0.0013397 0.0038611 0.078221 -0.31665 -0.00012764 -0.0002233
0.00032856 -1.5053e-05 0.0011562 0.0012954
0.00084995 0.001354 -0.00052241 0.00052475 0.00010527 -0.00019778 -0.090013 -0.15725
-0.0028757 0.0047615 -0.0020362 -0.0017057
-0.00012546 0.00040383 0.00019373 -0.00045961 0.00064533 9.1676e-05 -0.0032118 0.0048119
0.07872 -0.317 -0.0045247 0.0010391
-7.2531e-05 -0.00067964 0.00053598 0.0003302 0.00084569 0.0011992 -0.0020262 -0.0014815
-0.004406 0.0011624 -0.038753 -0.41637
4460000000 0.023706 -0.32273 -0.00085666 0.00028099 -0.0040454 -0.00078802 0.0014362 -0.0006372
-0.00052122 0.0010674 -0.001034 -0.00046504
-0.00081979 0.00039009 -0.18648 -0.13226 -0.00045401 0.0045267 -0.00045926 0.00073628
-0.00040263 -0.00039207 0.00047043 -0.00035909
-0.0041839 -0.00091218 -0.00054198 0.0045899 0.051888 -0.32433 -0.00046588 -0.00036494
0.00023176 0.0010034 0.0018929 0.0005891
0.0015555 -0.00065713 -0.00039274 0.00077235 -0.0005216 -0.00051822 -0.10511 -0.13555
-0.001865 0.0057956 -0.0026074 -0.00089317
-0.00043485 0.0011176 -0.00032175 -0.00034907 0.00039906 0.00038873 -0.0016994 0.005851
0.042743 -0.31453 -0.0043888 0.0027591
-0.0011005 -0.00041527 0.00049877 -0.00062584 0.0017273 0.00082833 -0.0025705 -0.0011296
-0.0041999 0.0030843 -0.079145 -0.39907
4520000000 0.0010866 -0.32348 -0.00046236 -0.00025861 -0.0035119 0.00032969 0.00062295 -0.00010162
0.0017188 0.00020816 -0.00075498 0.0010459
-0.00045881 -0.00031652 -0.21028 -0.11543 0.00057696 0.0044146 0.0006152 0.000909
-0.00027944 0.00010425 0.00027428 -7.3802e-05
-0.003657 0.00031954 0.00065178 0.0045569 0.021735 -0.32228 -0.0010317 0.00058006
0.00083178 -0.00077281 0.0019708 -0.0008428
0.00061464 -0.00015354 0.00061257 0.00087656 -0.0011249 0.00058992 -0.12163 -0.12644
-0.00075081 0.0055212 -0.0029053 -0.00022947
0.0017803 0.0002374 -0.00026002 -3.8491e-05 0.00055867 -0.00059188 -0.00081326 0.0054115
-0.0031066 -0.32677 -0.0027109 0.0030261
-0.00075793 0.0009467 9.5044e-05 5.983e-05 0.0020989 -0.00063945 -0.0028845 -0.00040179
-0.0024556 0.0026399 -0.10776 -0.39727
4580000000 -0.036414 -0.31828 -0.00098331 -0.00045712 -0.0028928 0.0020383 0.00081839 -0.00037284
0.00014847 0.00014176 -0.00052368 0.00058042
-0.0010065 -0.00042101 -0.22986 -0.090725 0.00060937 0.0038511 0.00061206 -9.3811e-05
-9.1049e-05 0.00011372 0.0002022 -0.00033684
-0.0030517 0.0023183 0.00085611 0.0040282 -0.01043 -0.32147 -2.4282e-05 0.00030098
-0.00022225 -6.9279e-05 0.001478 -0.00099097
0.00078779 -0.00042762 0.0005946 -4.3654e-05 6.8124e-07 0.00055355 -0.13307 -0.10304
0.0017797 0.0054769 -0.0026393 0.0010891
0.00019701 0.00024276 -0.00019178 0.00018272 -8.4525e-05 8.2242e-05 0.0018133 0.005358
-0.030243 -0.33554 -0.0024398 0.003667
-0.00059014 0.0008133 0.00014123 -0.00013859 0.0017664 -0.0012975 -0.0027513 0.001057
-0.0027429 0.0037101 -0.15309 -0.36888
4640000000 -0.062248 -0.31176 -0.0022485 -0.0018542 -0.0035116 0.0026675 0.00057587 -0.0014264
0.0016384 -0.00026 7.3862e-05 0.0010829
-0.0022596 -0.0018166 -0.24116 -0.062334 0.0012795 0.0040888 0.00065952 0.00028162
-0.00038293 0.00038632 8.4719e-06 -0.00056603
-0.0031773 0.0025605 0.0014768 0.0039163 -0.034173 -0.31446 6.8818e-05 0.0008741
0.00083231 0.00023024 0.0004934 -0.0019956
0.00060004 -0.0014177 0.00081127 0.00029858 0.0002994 0.00076912 -0.13885 -0.087735
0.0030697 0.0038435 -0.002298 0.0017246
0.0013808 -0.00033244 -0.00027524 0.00029758 0.00086257 0.0001461 0.0030252 0.0039446
-0.06376 -0.32132 -0.0024206 0.0038423
0.00032178 0.0011293 6.9967e-05 -0.00075243 0.00017791 -0.0021474 -0.0021933 0.00195
-0.0025672 0.003828 -0.17281 -0.35826
4700000000 -0.089131 -0.30883 -0.0039275 -0.00045898 -0.0017184 0.0047217 -0.00090946 -0.0009995
0.00091869 -0.00065853 0.0011344 0.00068874
-0.0039241 -0.00051391 -0.25306 -0.044486 0.0027645 0.0041819 0.0005208 -0.00049048
0.00040992 0.00058575 -0.0002961 -6.7225e-05
-0.0016423 0.0045573 0.00247 0.0041821 -0.064571 -0.31102 -0.00031805 0.00064884
0.00025213 0.00010971 -0.00025571 -0.0014531
-0.00092249 -0.00096809 0.00051301 -0.00052497 -0.00036126 0.00053069 -0.15524 -0.068209
0.0033824 0.0019925 -0.0018348 0.0026329
0.0011092 -0.00070763 0.00036367 0.00056033 0.00014832 -0.00017699 0.0031994 0.0018151
-0.10128 -0.31659 -0.0011474 0.0039728
0.00087577 0.00059707 -0.00032208 -0.00016243 -0.00048983 -0.0011891 -0.001508 0.002463
-0.0010077 0.0041437 -0.2157 -0.33101
4760000000 -0.1206 -0.2953 -0.0049318 0.00092956 0.0009274 0.0047825 -0.00066724 -0.00061793
0.00044038 -0.0012023 0.00083413 -0.0001889
-0.004955 0.00095187 -0.25062 -0.002439 0.00315 0.0032219 1.1995e-05 -0.00067138
0.00034799 0.00011029 0.00011396 -0.00015822
0.00070914 0.0048386 0.0031528 0.0032273 -0.096595 -0.297 0.00098073 0.00041769
0.00097294 -0.00017681 -0.0010822 -0.0010496
-0.00074848 -0.00065005 -7.2862e-06 -0.00072045 0.00074484 0.00046122 -0.15068 -0.051135
0.0024909 0.0011744 -0.00074348 0.0026762
0.00031362 -0.0012015 0.00037893 0.00010339 0.0009392 0.00024425 0.0026191 0.0012387
-0.13499 -0.30129 -0.00033199 0.0043378
0.00075729 -0.00030332 1.0196e-06 -4.9639e-05 -0.0009014 -0.00085544 -0.00092454 0.0025963
-0.00031954 0.0040382 -0.22818 -0.30956
4820000000 -0.14689 -0.28211 -0.0053775 0.0025377 0.0015147 0.002783 -0.00077832 -0.00055176
0.00040325 -0.00083068 0.00023143 -0.00052609
-0.0053147 0.0024721 -0.26258 0.019914 0.004054 0.003441 -0.00011126 -0.00036579
0.00024803 -7.2167e-05 -0.00023902 -0.00050118
0.0015671 0.0028919 0.0042464 0.0034271 -0.12274 -0.29342 0.00039616 -0.00039139
0.0005802 -0.00036357 -0.00092066 -0.00032247
-0.00076157 -0.0005267 -0.0001401 -0.00031438 0.00049928 -0.00032656 -0.16525 -0.034055
0.0018266 9.3009e-05 -4.6057e-05 0.002752
0.00044986 -0.00095615 0.0003583 -9.6902e-05 0.00056421 -0.00081705 0.0018286 -0.00012682
-0.1749 -0.28535 -0.00010738 0.0031726
0.00023203 -0.00037826 -0.00020744 -0.0002669 -0.0008598 -0.00039083 -6.2287e-05 0.0028468
-0.00016574 0.0034612 -0.26454 -0.28027
4880000000 -0.17877 -0.26397 -0.0045033 0.0044164 0.0020534 0.0029034 -0.0014788 0.0001689
-0.00086715 -0.0009569 0.0002916 -0.00017832
-0.0045241 0.0044583 -0.2552 0.059941 0.0044487 0.0017437 -0.00036613 -0.00016291
8.4685e-06 0.00019456 -0.00023557 9.3107e-05
0.0021756 0.0028437 0.0047308 0.0015265 -0.14235 -0.28146 0.00057041 -0.00040861
0.00023653 -0.0014819 -0.00085044 -9.2918e-05
-0.001429 0.00015242 -0.00033011 -0.00018379 0.00049389 -0.00034555 -0.15935 -0.016063
0.00086012 -0.00052734 0.001058 0.0025207
-0.00089667 -0.0010546 -6.4475e-05 0.00013961 -0.00013319 -0.0016548 0.00068898 -0.00029958
-0.20561 -0.27152 0.00045434 0.0029984
0.00038181 -0.00015522 -0.00010012 -5.6469e-05 -0.00067177 -7.7054e-05 0.0011503 0.0027166
0.00070359 0.0027718 -0.2774 -0.2517
4940000000 -0.20033 -0.24685 -0.0032095 0.0064703 0.002633 0.0012298 -0.00029891 0.00076159
-0.00090047 -0.00065438 5.8461e-05 -0.00064442
-0.0033157 0.0065151 -0.26842 0.086487 0.0056279 0.0013977 -4.819e-05 -4.6608e-06
0.00030014 -0.00050158 -0.00039747 0.0002614
0.0027053 0.0011124 0.0056999 0.0013415 -0.16229 -0.2583 0.00026072 -0.00022922
-0.0012618 -0.00064137 -0.00052887 0.0005862
-0.00030417 0.00071391 -8.2719e-05 -9.1318e-05 0.00020798 -0.00039443 -0.16664 -0.0056202
-0.00029454 0.00024468 0.0019031 0.002016
-0.00096956 -0.00049603 0.00022243 -0.00048751 -0.0011455 -6.194e-05 -0.00030164 0.00024528
-0.23034 -0.24476 4.3199e-05 0.0029319
-6.7593e-05 -0.00084026 -0.00052188 0.00012049 -0.00045963 0.00022785 0.0020818 0.001833
-0.00026523 0.0027839 -0.30152 -0.2264
5000000000 -0.22062 -0.22381 -0.00042394 0.0073772 0.0030255 0.0019114 -0.0002201 0.00067002
-0.00059217 0.00041451 -0.00014575 -0.00066495
-0.00041923 0.0073804 -0.25466 0.10342 0.005935 -0.00040874 -0.00026741 -0.00012902
-0.00028498 -0.00049403 -6.3282e-05 -0.00016668
0.0032187 0.0018024 0.0058181 -0.00057828 -0.19111 -0.24525 -0.00050023 -0.00086286
-0.00070933 -0.00026855 -4.0627e-06 -0.00030626
-9.001e-05 0.00071238 -0.00033788 -5.9374e-05 -0.00045269 -0.00081419 -0.16076 0.018006
-0.000933 0.0012851 0.0024359 0.0011158
-0.00055775 0.0005319 -0.00020489 -0.00050945 -0.00034298 -0.00012347 -0.00075376 0.0014132
-0.25842 -0.22232 0.00015093 0.0033839
7.8231e-05 -0.00068725 -0.00015655 0.00011277 -4.1024e-05 -0.00022846 0.0023444 0.0010462
2.4934e-05 0.0036741 -0.31417 -0.19297
5060000000 -0.24313 -0.19735 0.0016837 0.0071944 0.0030755 -0.00022341 9.6926e-05 0.00049091
-0.00043445 8.1997e-06 -0.000349 -0.00040848
0.0016022 0.0071049 -0.23922 0.14036 0.0053475 -0.0017786 -0.00013542 0.00020705
-0.00030209 2.3115e-05 -0.00044632 8.0459e-05
0.0030424 -0.00028662 0.0053165 -0.0018322 -0.20661 -0.22491 -0.00070615 0.00030789
-0.00089175 0.00046635 -0.0015778 -0.0003007
0.00010444 0.00052133 -3.4305e-05 0.0002266 -0.00064416 0.00035478 -0.16352 0.025676
-0.00039946 0.0031443 0.0018621 0.00056696
-0.00042771 -7.857e-05 -0.00032335 -8.712e-06 -0.0010471 -0.0001675 -0.00035492 0.0029023
-0.2741 -0.19282 0.0010029 0.0029393
-0.00037645 -0.00028022 -0.00033181 8.3017e-05 -0.001549 0.00016466 0.001805 0.00068625
0.0014231 0.0032498 -0.32773 -0.16473
5120000000 -0.2592 -0.17221 0.0032525 0.0061752 0.0030574 -0.00031198 0.0003081 0.00074097
8.8929e-06 0.0010172 -0.00050748 0.00022776
0.0032239 0.0061789 -0.23406 0.16784 0.0049537 -0.0025312 0.00012753 0.0002703
4.0368e-05 1.0105e-05 -8.9211e-05 0.00038837
0.0030008 -0.00035155 0.0049678 -0.0025933 -0.22093 -0.20994 -2.041e-05 0.00020608
5.1252e-05 0.00076598 -0.0016008 0.00095395
0.00034589 0.0006976 0.00011938 0.00022011 -5.1853e-05 0.00025504 -0.15947 0.051879
0.0011209 0.0032942 0.0022856 0.00034295
-0.00013363 0.00083976 -3.2021e-05 8.3736e-06 -0.00045757 0.0011414 0.00090081 0.0034203
-0.28968 -0.15963 0.0012077 0.0038696
-0.00058077 0.00031022 3.081e-05 0.00034274 -0.0010355 0.00090945 0.0022701 0.00048459
0.0012785 0.0034748 -0.34059 -0.1299
5180000000 -0.27634 -0.14308 0.0048482 0.0050309 0.0034805 -0.00080676 0.0002862 0.00058184
-0.00011047 0.00013314 -0.00053201 0.00042688
0.0048852 0.0050982 -0.21329 0.18961 0.0044709 -0.0035839 -0.00023819 -0.00025534
-0.00021051 -0.00033464 -3.9895e-05 0.00034562
0.0034842 -0.0009778 0.0043149 -0.0038357 -0.23246 -0.17484 -0.0002276 0.00067482
-0.00012496 -0.00019639 -6.6354e-05 0.0013224
0.00026336 0.00060825 -0.00036533 -0.0003115 -0.00024014 0.00068649 -0.15937 0.06084
0.0026748 0.0039024 0.0023421 -0.00066909
7.0709e-05 0.00037093 -9.8316e-05 -0.00028585 0.00023727 1.3844e-05 0.0028681 0.0039441
-0.3025 -0.11845 0.0027209 0.0037416
-0.00040015 0.00037665 -0.0002581 0.00013894 -0.00017089 0.00092519 0.0023288 -0.00076293
0.002346 0.0037902 -0.34315 -0.099643
5240000000 -0.28678 -0.11584 0.0051371 0.0037621 0.003005 -0.0026135 0.00068538 3.6147e-06
-0.00031711 -0.00013151 2.2603e-05 0.00044364
0.0051744 0.0037382 -0.20197 0.22851 0.003185 -0.0048548 -0.00010247 0.00013617
-0.00035525 4.2824e-05 0.00028579 0.0003713
0.0029095 -0.0026979 0.0031604 -0.0048332 -0.25006 -0.15082 0.00039612 0.00016435
-0.00025195 0.00067461 0.00053818 0.0010302
0.00068203 -4.6558e-05 -6.186e-05 0.00017622 0.00038818 7.1747e-05 -0.15999 0.081835
0.0033624 0.0027518 0.0017444 -0.0013548
-0.00030414 -0.00012482 -0.00037223 1.1364e-05 1.9761e-05 0.00035269 0.003523 0.0026877
-0.31812 -0.077062 0.0032712 0.0029066
-0.00012759 0.00039074 0.00024789 0.00056383 -6.8747e-05 0.0010173 0.0016676 -0.0012994
0.0031294 0.0029414 -0.35112 -0.067052
5300000000 -0.29257 -0.086785 0.006195 0.002136 0.0017096 -0.0032211 0.00013396 -0.00033859
0.00028709 0.00075278 2.6686e-05 0.00045703
0.0061216 0.0021046 -0.1951 0.23304 0.0021349 -0.0052986 -0.00011459 0.00026844
-5.1046e-05 0.00049724 0.0002146 0.00026243
0.0016476 -0.0032475 0.0021531 -0.0053337 -0.26617 -0.12562 0.00015407 -5.629e-05
0.0002963 0.00077139 0.00043524 0.0004712
0.00014488 -0.00027785 -6.8047e-05 0.00022901 0.00020988 -0.00012832 -0.15244 0.090611
0.0053949 0.001952 0.0012503 -0.0016505
0.00021502 0.00075143 -6.403e-05 0.00053109 -0.00010374 0.00050845 0.0053095 0.0018474
-0.33011 -0.048912 0.0033754 0.0022522
4.6329e-05 0.00037638 0.00036237 0.0003157 0.0003643 0.0011332 0.0012821 -0.0016379
0.0034612 0.0025558 -0.34782 -0.030805
5360000000 -0.2939 -0.050591 0.0060688 0.00078896 0.00031535 -0.0038415 0.00042954 -3.0176e-05
0.00021807 0.00028907 0.00058802 0.00011647
0.0060951 0.00078203 -0.1593 0.25467 0.00087867 -0.0056388 0.00011138 0.00022519
0.00011807 -5.3742e-05 0.00044305 -0.0001137
0.00032977 -0.0037546 0.00080462 -0.0055418 -0.26625 -0.098692 0.00045956 0.00037871
0.00040429 0.00025773 0.0001672 0.0002186
0.00038394 -4.2443e-05 0.00012482 0.00018931 0.00048554 0.00035686 -0.15132 0.10893
0.0058071 -0.00038398 0.00071642 -0.0019304
5.0018e-05 0.00032855 0.0001133 -2.2034e-05 0.00025171 0.00053927 0.0057356 -0.00039542
-0.32712 -0.011144 0.0042793 0.002654
0.00065744 -1.6567e-05 0.00058672 -0.00025281 0.00080075 0.00052235 0.00077145 -0.0019266
0.0045267 0.0026369 -0.34689 -0.0031236
5420000000 -0.29736 -0.027438 0.0060602 -0.0011056 -0.00048635 -0.0036223 -6.5495e-05 -0.00022855
0.00072343 0.00056185 0.00033608 -0.00033686
0.0061078 -0.0010708 -0.14038 0.28272 0.00011613 -0.0052374 5.2155e-05 7.8885e-05
-1.7046e-06 -4.0121e-06 0.00029722 -6.333e-05
-0.0005197 -0.003577 -5.3099e-05 -0.0053145 -0.28286 -0.065765 -0.00015064 -0.00054508
0.00062475 -0.0001612 0.00066654 0.00049042
-6.7531e-05 -0.00018354 3.5335e-05 8.0209e-05 -8.7636e-05 -0.00053929 -0.14012 0.12382
0.0049182 -0.0019782 0.00018442 -0.001506
0.00081744 0.00051954 8.8774e-05 -7.6758e-05 0.00091543 -0.00016444 0.0050568 -0.0019202
-0.33136 0.018417 0.0051338 0.0013223
0.00036493 -0.00027859 4.7242e-05 -0.00026469 0.0011382 -0.00015065 0.00018621 -0.0016323
0.0049746 0.00096832 -0.34071 0.039342
5480000000 -0.29065 0.0083115 0.0048354 -0.0018278 -0.001781 -0.0028381 0.00035226 2.3683e-05
0.00092024 -0.00026468 -0.00014246 -0.00029454
0.0048106 -0.0018604 -0.12702 0.29093 -0.0014161 -0.0056402 -5.3371e-05 0.00022371
4.5153e-05 -8.6821e-05 0.0002078 -0.00030463
-0.0017801 -0.0028715 -0.001484 -0.005562 -0.28796 -0.045101 -0.0002875 0.00014714
0.00027743 -0.00021431 0.0011153 0.00012831
0.00038317 1.801e-05 3.1342e-05 0.00025614 -0.00027514 0.00015973 -0.13432 0.13448
0.0042293 -0.0031788 -6.5228e-05 -0.002
0.00091367 -0.00025297 -0.00011094 -3.9172e-05 0.00043506 -0.00043156 0.0041665 -0.003382
-0.3218 0.046834 0.0048388 0.00043898
-0.00015965 -0.00030122 0.00015802 -2.4552e-07 0.00053369 -0.00023353 -0.00011661 -0.001863
0.0043719 0.00055856 -0.33177 0.059936
5540000000 -0.28883 0.034174 0.0042629 -0.0024127 -0.0024575 -0.0021437 0.00037068 -0.00027011
0.00024455 -0.00026946 -0.00046453 0.00013759
0.0042914 -0.0024135 -0.087343 0.30923 -0.0023656 -0.0050996 0.00048277 0.0001571
7.0881e-05 -0.00018168 -0.00013201 -0.00040165
-0.0024855 -0.0020867 -0.0024714 -0.0051247 -0.2889 -0.023738 0.00029969 -0.00016392
0.00054721 8.8922e-05 0.00072859 -0.00071357
0.0003138 -0.00025464 0.00049168 9.6257e-05 0.00032157 -0.00021323 -0.12337 0.15648
0.0027128 -0.0039834 -0.0010966 -0.0019221
0.00020741 -0.00026237 0.00016318 -9.0733e-05 0.00023516 -2.4904e-05 0.0027202 -0.0039878
-0.30906 0.081656 0.0051928 -0.0011021
-0.00041976 0.00024169 3.1378e-05 -0.00030175 0.00042131 -3.0777e-05 -0.0009582 -0.0020291
0.0050787 -0.0007261 -0.32584 0.10178
5600000000 -0.27798 0.062521 0.0036003 -0.0035123 -0.0023778 -0.001839 0.00031915 -0.00033909
0.00028501 -0.00036593 0.00012112 0.00055004
0.0036286 -0.003535 -0.084333 0.32407 -0.0034628 -0.0048332 0.00010839 -0.00024713
-0.00013869 6.4514e-06 -0.00026409 -0.00025532
-0.0023963 -0.0017443 -0.0034647 -0.004772 -0.28787 0.008512 -4.1747e-05 7.4648e-05
0.00032853 -0.0007222 0.00010955 -0.00080593
0.00033213 -0.00032808 8.5682e-05 -0.0002504 -7.37e-05 5.5448e-05 -0.11562 0.15606
0.0017364 -0.0039622 -0.0010827 -0.0010662
0.00029483 -0.00025541 -9.8645e-05 -7.0663e-05 0.00052122 -0.00038085 0.0017198 -0.0038893
-0.29957 0.11182 0.004132 -0.0011633
0.00031819 0.00056453 -0.00016118 -0.0004749 0.00075852 -0.0006148 -0.0011251 -0.0010128
0.004509 -0.0012282 -0.3048 0.11695
5660000000 -0.26795 0.08392 0.0032964 -0.0036362 -0.003445 -0.00056658 -0.00028937 -0.00076138
-2.095e-05 -0.00046409 0.00058232 -0.00013404
0.0032378 -0.0036318 -0.04436 0.31596 -0.0045412 -0.0031748 -5.4408e-05 -0.00014475
0.00019282 0.00010066 5.5257e-06 -8.8491e-05
-0.0033756 -0.00060991 -0.0046181 -0.0031663 -0.29001 0.031674 -0.0001574 2.2033e-05
-0.00049802 -0.00049025 -4.9865e-05 -0.00088022
-0.00033451 -0.00077681 -5.2816e-05 -9.5944e-05 -0.00024111 5.5438e-05 -0.10134 0.17626
0.00069861 -0.0039505 -0.0012365 -0.00089686
-2.9336e-05 -0.00045833 0.00010725 4.0418e-06 -0.00035789 -0.0006507 0.00071921 -0.0038879
-0.28708 0.13944 0.0042302 -0.0019086
0.00050359 -0.00026021 -0.00023625 -0.00016062 7.5816e-05 -0.0014145 -0.0012394 -0.00092152
0.0041482 -0.0022031 -0.29732 0.15303
5720000000 -0.25418 0.1072 0.0026617 -0.0041409 -0.0028905 0.00087282 -0.00046123 -0.0002282
-0.00040037 -9.1138e-05 -0.00010629 -0.00044226
0.0026838 -0.0041403 -0.016307 0.34323 -0.0055402 -0.0027057 4.7087e-05 -4.7208e-05
-0.00020897 7.156e-05 -0.00025252 0.00012799
-0.0030231 0.00082361 -0.0055915 -0.0027601 -0.2881 0.063481 5.991e-05 -1.483e-05
0.00025297 0.00042293 9.8999e-05 -0.00018075
-0.00053051 -0.00025623 9.1446e-05 -6.4448e-05 0.0001435 2.8599e-05 -0.085447 0.17886
-0.00021965 -0.0034844 -0.0014562 -0.00046472
-0.00046013 -0.00013634 -0.0003018 0.00012793 0.00017551 0.0003078 -0.000144 -0.003501
-0.27695 0.16696 0.0041562 -0.00323
-0.00011472 -0.00042452 -0.0003191 0.0001878 -0.00032059 -0.0003259 -0.001549 -0.00030663
0.0039573 -0.0032404 -0.26711 0.17194
5780000000 -0.23848 0.12399 0.0015881 -0.0047242 -0.0023234 0.0010558 -0.00074231 3.4124e-05
-0.00035357 -0.00032566 -0.00022378 -0.00037816
0.0016313 -0.0047373 -0.0033019 0.33834 -0.0057681 -0.00086628 4.4563e-06 -0.00018246
-3.3987e-05 -0.00012112 -0.00010608 -0.00018192
-0.0024054 0.0012109 -0.0058531 -0.00063903 -0.28432 0.079485 -8.7931e-05 5.4273e-06
0.0001914 -0.0002474 -0.00028599 -0.00074582
-0.00073712 0.00010334 -3.2504e-05 -0.00021836 -3.6924e-05 -2.3672e-05 -0.076636 0.19456
-0.00012858 -0.0029768 -0.0013281 -6.3563e-05
-0.00024788 -0.00030178 6.2768e-06 -0.00012906 0.00013883 1.4659e-06 -0.0002146 -0.0029653
-0.26699 0.18776 0.0030198 -0.0037244
-7.0884e-05 -0.00028152 -9.8546e-05 -9.5675e-05 -0.00045104 -0.00035543 -0.0013009 -0.00017823
0.0030034 -0.0035027 -0.25872 0.19296
5840000000 -0.22668 0.14594 0.0004327 -0.0053723 -0.0020682 0.00098999 -0.00019381 0.00023508
-0.00033785 0.00023731 -0.00051291 -0.00024449
0.00039419 -0.0053763 0.031695 0.34245 -0.0057649 0.00026373 -0.00020253 1.8362e-05
0.00014786 0.00012801 -0.00012836 0.00036645
-0.0019498 0.0010247 -0.0055631 0.00043755 -0.27895 0.10424 -9.4038e-05 3.289e-05
-0.0003786 -0.00079358 -0.00063137 -0.00030273
-0.00017892 0.00023474 -0.00024506 3.8329e-06 -0.00025695 3.2879e-05 -0.054964 0.19817
-0.00057793 -0.0034042 -0.0012819 0.00020725
-0.00034873 9.0964e-05 0.00027398 4.4299e-05 7.2144e-05 -0.00074625 -0.0006025 -0.0034417
-0.25058 0.19829 0.0025286 -0.0039974
-0.00044065 -0.00034778 -4.3999e-05 0.00017669 -0.0002757 -0.00039051 -0.0013809 0.00022761
0.0027102 -0.004091 -0.22471 0.21797
5900000000 -0.21259 0.15879 -0.0017393 -0.0054568 -0.0024235 0.0024328 -0.00013594 3.7484e-05
0.00025086 -0.00016207 -8.0502e-06 0.00032125
-0.0017422 -0.0055106 0.05235 0.34364 -0.0053611 0.0017822 -9.2695e-06 4.399e-06
3.2755e-05 -0.00023928 2.0845e-05 -0.0001097
-0.002372 0.0023259 -0.0053374 0.0017113 -0.26358 0.1202 -9.3256e-05 -0.00015258
-0.00026306 -0.00017302 -0.00069706 -0.00025147
-0.00014243 2.3867e-05 1.6756e-05 6.3743e-06 -3.3895e-05 -0.00015447 -0.046923 0.20883
-0.00081267 -0.003355 -0.0011252 0.00032521
0.0001321 -0.00021165 -8.6127e-05 -0.00019767 -0.00041076 -0.00041134 -0.00079928 -0.003321
-0.22483 0.21446 0.0020959 -0.0051005
-0.00015908 0.00025818 -0.00010599 -0.00012212 -0.00095338 -0.00035847 -0.0010548 0.00032334
0.0020106 -0.0050515 -0.21017 0.22897
5960000000 -0.19389 0.17143 -0.0028212 -0.0040013 -0.00072961 0.0027475 -0.00019793 0.00023659
-0.00022847 7.7387e-05 -4.638e-05 8.8809e-05
-0.0028004 -0.0040682 0.078142 0.34283 -0.0041635 0.0021627 -0.00013902 1.511e-05
1.8907e-05 4.425e-05 6.5425e-05 5.5289e-05
-0.00078416 0.0028604 -0.0042504 0.0023366 -0.25035 0.14602 -0.0001335 -0.00015127
-0.00016854 3.8554e-05 -0.00021005 -0.00028973
-0.00013202 0.00022168 -0.00017286 2.1098e-06 -9.2409e-05 -0.00010131 -0.029345 0.21675
-0.0017599 -0.0031674 -0.0010591 0.001088
-0.00026213 6.6735e-05 -1.9016e-05 7.2249e-05 -0.00044038 8.1674e-05 -0.0016468 -0.0031714
-0.20605 0.22905 5.7742e-05 -0.0050903
7.0173e-05 2.2121e-05 0.00011044 0.00015926 -0.00041203 -0.0003524 -0.00098343 0.0010644
0.0001217 -0.0051704 -0.18246 0.25572
6020000000 -0.17656 0.18823 -0.0037741 -0.0032101 -0.00032716 0.0030004 5.4001e-06 0.00054069
-0.00026388 0.00029924 -4.8432e-05 0.00023012
-0.0037828 -0.0031856 0.10563 0.33642 -0.0048573 0.0030286 -7.1157e-05 0.00012632
-0.00025395 8.5358e-05 -0.00021532 0.00019336
-0.00022004 0.003071 -0.0046847 0.0031925 -0.23127 0.15899 -0.00027962 0.00034482
-0.00097197 -0.00015637 -0.00086221 0.00053391
-5.0609e-06 0.0005593 -5.5221e-05 0.00012961 -0.0003583 0.00028082 -0.02247 0.21389
-0.0023729 -0.0032437 -0.0005784 0.00066831
-0.00012249 0.00030661 -0.0001476 0.00013652 -0.00074523 0.00020583 -0.0024714 -0.0033798
-0.17766 0.24459 -0.00021543 -0.0046005
-9.6389e-06 0.00031566 -0.0002435 0.00025989 -0.00062155 0.00064838 -0.00056191 0.00058548
-0.00021055 -0.0045093 -0.15612 0.25672
6080000000 -0.15594 0.19664 -0.0041247 -0.00099077 0.0011303 0.0029241 5.7633e-05 -5.8289e-06
0.00017658 5.7821e-05 0.00021909 0.00013088
-0.0040844 -0.00095234 0.12794 0.33714 -0.0032221 0.0045513 -4.2092e-05 -2.9949e-05
6.7063e-05 0.00017536 0.00013901 0.00038071
0.0012647 0.0028253 -0.0031402 0.0045523 -0.21345 0.18443 0.00018804 0.0001103
-0.00049295 0.00088904 -0.00023077 0.00049242
0.00011132 4.7994e-05 -5.8987e-05 -4.8404e-05 0.00026628 0.00011866 -0.005305 0.22125
-0.0037669 -0.0026014 -0.00094849 0.00090579
0.00013465 -1.7223e-05 6.95e-05 4.1027e-05 -0.0003453 0.00061727 -0.0038262 -0.0025718
-0.1482 0.26114 -0.00067609 -0.0052791
0.00033883 -0.00013256 0.00026004 0.00034398 -9.8825e-05 0.00014596 -0.0010707 0.001001
-0.00073679 -0.0054032 -0.1333 0.27805
6140000000 -0.14115 0.2109 -0.0035473 -0.00063256 0.0015443 0.0021529 0.00014314 5.9978e-05
-5.6614e-06 -0.00024985 0.00044962 -0.00026844
-0.0035379 -0.00060154 0.15287 0.3201 -0.0024144 0.0051798 2.0707e-05 6.2054e-05
0.00037664 -4.9588e-05 0.00031908 1.8474e-06
0.0015197 0.0022133 -0.0024264 0.0052241 -0.19137 0.2055 0.00036392 -9.6354e-05
0.00025057 0.00071598 0.00041025 0.0004554
0.00010135 6.6239e-05 2.5327e-05 7.3946e-05 0.00037702 -0.00010232 0.0063102 0.21403
-0.004552 -0.0014841 -0.00053556 0.0015152
-1.4325e-05 -9.8066e-05 0.00033044 -3.0237e-05 0.00017756 0.00071623 -0.0045671 -0.0014704
-0.12962 0.28285 -0.0027587 -0.0043662
0.00043128 -7.4547e-05 0.00018852 1.1285e-05 0.00014835 0.00065029 -0.00037275 0.0014431
-0.0027359 -0.0042142 -0.096583 0.27705
6200000000 -0.1243 0.21731 -0.0028986 -0.00015893 0.0021984 0.0013748 5.8001e-05 0.00035595
-0.00025151 0.00019103 -0.00021422 -0.00026574
-0.0029221 -0.00015304 0.18246 0.3195 -0.0011328 0.00522 7.672e-05 0.00019765
-8.7847e-06 4.3045e-05 4.7499e-05 6.467e-05
0.0021446 0.0013599 -0.00096589 0.0053491 -0.17196 0.22074 0.00018727 -0.00042084
0.00052202 0.00011652 7.9572e-05 6.0333e-05
7.0351e-05 0.00032314 6.6274e-05 0.0001932 0.00020229 -0.0004003 0.020864 0.22246
-0.0045554 -0.00014963 7.8403e-05 0.0012616
-0.00026703 0.00016205 7.6448e-05 4.6246e-05 0.00055195 0.00017729 -0.0046255 -0.00013169
-0.11685 0.29038 -0.0036341 -0.0039765
-9.5293e-05 -0.00041102 0.00016979 9.5381e-05 0.00021196 0.00022825 5.0675e-05 0.0012259
-0.0035208 -0.0040302 -0.082368 0.28843
6260000000 -0.11044 0.23024 -0.0030223 0.00075906 0.0021001 0.00068119 0.00033886 -7.712e-05
0.00011101 0.00030602 -0.00012963 -6.2594e-05
-0.0030778 0.00071527 0.19856 0.30403 -0.00017642 0.005357 4.7516e-05 -0.00012744
-6.2936e-05 -5.1268e-05 0.00025099 0.00014354
0.0021593 0.00066157 -4.5067e-05 0.0053091 -0.15142 0.24159 0.00013674 -2.6179e-05
0.00030543 -0.00011724 6.2455e-05 0.00044021
0.00029964 -0.0001021 -1.1644e-05 -0.00010682 9.3973e-05 -7.2853e-05 0.034971 0.21802
-0.0044614 0.0012244 0.00067828 0.0012604
5.2597e-05 0.00022614 -3.1531e-05 -0.00011022 0.0002217 -0.00013776 -0.0043909 0.0012646
-0.092084 0.29051 -0.0041212 -0.0026488
-0.00023287 -1.9969e-05 0.00029248 0.00012277 0.0002002 0.00029616 0.00072567 0.0012623
-0.004159 -0.0027241 -0.038716 0.28872
6320000000 -0.095498 0.23524 -0.0025805 0.0013426 0.0022215 -0.0003721 3.7351e-05 0.00014688
-0.00039088 0.00035245 -6.0386e-05 0.00030668
-0.0025885 0.0013128 0.22511 0.29655 0.001742 0.0057137 4.3395e-05 7.9951e-05
-3.6654e-05 -0.00020034 0.0002422 -0.00012007
0.0022208 -0.00047711 0.0018224 0.0057475 -0.13268 0.25231 -0.00017406 -0.00033127
0.00034571 1.6741e-05 0.00032645 0.00052444
7.1805e-05 0.00014894 7.1111e-05 7.4096e-05 -0.00018342 -0.00026243 0.034545 0.22028
-0.0039027 0.0019596 0.00071699 0.00078675
-0.00040158 0.00030288 1.0261e-07 -6.8791e-05 0.0002751 2.1753e-06 -0.0039584 0.0019493
-0.067793 0.30258 -0.0045532 -0.0013858
-4.4283e-05 0.00028612 0.00019091 -5.743e-05 0.00034583 0.00025846 0.00067341 0.00073574
-0.0045908 -0.0014252 -0.02772 0.28935
6380000000 -0.076157 0.2409 -0.0019567 0.0018544 0.0015956 -0.00051294 6.0191e-05 -4.9355e-05
0.00027764 0.00019274 0.00020317 5.4121e-05
-0.00192 0.0018147 0.24244 0.27733 0.0029294 0.004308 -0.00012137 -9.0168e-05
-0.00026996 -0.00013286 -0.00010841 -0.00030017
0.0015244 -0.00038278 0.0030545 0.0041527 -0.10514 0.26812 -0.00014887 0.00014163
0.00018717 -0.00014961 0.00062448 0.0003839
6.5235e-05 -3.7917e-05 -0.00011461 -6.0912e-05 -0.00020068 7.7502e-05 0.055063 0.20972
-0.0031581 0.0031951 0.00085447 0.00075039
0.00024564 0.00024252 -0.00019342 -0.00012705 0.00056197 -1.3734e-05 -0.0031224 0.0033081
-0.046529 0.29487 -0.0047118 -0.00045422
-1.2865e-05 2.732e-05 -0.00011606 -0.0003578 0.00061212 0.00038732 0.00090186 0.00082309
-0.0048111 -0.00025506 0.013074 0.29114
6440000000 -0.055579 0.25344 -0.00096798 0.0023473 0.0018159 -0.00070411 0.00039001 -0.00011537
0.0002574 -0.00035461 -0.0004565 -0.00020185
-0.0010128 0.0022982 0.26216 0.26493 0.0033207 0.0030646 0.00011383 -5.9298e-05
-7.2208e-05 0.00011019 -0.00013377 -0.00025284
0.0019207 -0.00075273 0.0032763 0.0031069 -0.089035 0.28467 -0.00024941 0.00027812
-0.00036818 -1.8439e-05 0.00061769 -0.00054299
0.00034865 -0.00012041 0.00012933 -6.6844e-05 -0.00023689 0.00030844 0.056889 0.20724
-0.0019838 0.0039061 0.0008611 0.00069625
0.00024472 -0.00044321 -0.00016575 7.7201e-05 -0.0004656 -0.00020539 -0.0019746 0.0038046
-0.0058027 0.3017 -0.0043423 0.0013395
-0.00027075 -0.00023149 -7.8771e-05 -0.00013169 0.00045697 -0.00061759 0.00078948 0.00065943
-0.0042332 0.0012887 0.023459 0.27665
6500000000 -0.035612 0.25445 -0.00022112 0.0020549 0.0014484 -0.00089355 0.0001839 -7.1815e-05
-1.4451e-05 0.0001858 -6.7818e-05 0.00028029
-0.0002241 0.0020295 0.28876 0.23911 0.003669 0.002642 7.8295e-05 3.2282e-05
0.00015581 0.00011491 0.00024953 -4.8564e-05
0.001395 -0.00096098 0.003899 0.0024915 -0.076501 0.28206 3.0948e-05 -8.252e-06
0.00015715 -7.1978e-05 -0.00013538 -0.00061157
0.00017113 -8.4395e-05 8.9616e-05 6.8512e-05 2.2779e-06 -6.0407e-06 0.081462 0.20225
-0.00043993 0.0040228 0.0011072 0.00045354
9.063e-05 0.00016586 0.00011167 0.00011847 4.3016e-05 -0.00011432 -0.00040575 0.004078
0.016918 0.30601 -0.0034802 0.0021946
1.7574e-05 0.00035807 0.00017006 -0.0001455 -1.3867e-05 -0.00035724 0.0010974 0.00046541
-0.0034424 0.0021257 0.061264 0.28059
