# Supplementary material for: Early Detection of Alzheimer’s Disease via Machine Learning-Based Microwave Sensing: An Experimental Validation
Source: Sensors (Basel). 2025 Apr 25;25(9):2718. doi: 10.3390/s25092718 (PMC12074295; doi:10.3390/s25092718)
Supplement: Supplementary file 1 [file sensors-25-02718-s001.zip › measurements_paper_sensors/26 febbraio - PART1/set11 H/CSF_H_m4.s6p]

!Keysight Technologies,M9804A,MY58100912,A.14.10.03
!Date: Thursday, April 27, 2023 10:28:33
!Correction: S11(C  6-Port  ) 
!S12(C  6-Port  ) 
!S13(C  6-Port  ) 
!S14(C  6-Port  ) 
!S15(C  6-Port  ) 
!S16(C  6-Port  ) 
!S21(C  6-Port  ) 
!S22(C  6-Port  ) 
!S23(C  6-Port  ) 
!S24(C  6-Port  ) 
!S25(C  6-Port  ) 
!S26(C  6-Port  ) 
!S31(C  6-Port  ) 
!S32(C  6-Port  ) 
!S33(C  6-Port  ) 
!S34(C  6-Port  ) 
!S35(C  6-Port  ) 
!S36(C  6-Port  ) 
!S41(C  6-Port  ) 
!S42(C  6-Port  ) 
!S43(C  6-Port  ) 
!S44(C  6-Port  ) 
!S45(C  6-Port  ) 
!S46(C  6-Port  ) 
!S51(C  6-Port  ) 
!S52(C  6-Port  ) 
!S53(C  6-Port  ) 
!S54(C  6-Port  ) 
!S55(C  6-Port  ) 
!S56(C  6-Port  ) 
!S61(C  6-Port  ) 
!S62(C  6-Port  ) 
!S63(C  6-Port  ) 
!S64(C  6-Port  ) 
!S65(C  6-Port  ) 
!S66(C  6-Port  ) 
!S6P File: Measurement: :
# Hz S  RI   R 50
500000000 -0.32799 -0.065002 -0.0092652 -0.0019857 -0.0084217 0.011395 -0.0037336 0.011641
0.013463 0.0063997 -0.0054098 0.0089751
-0.0092091 -0.0019697 -0.40886 -0.074687 0.0092448 -0.010779 0.0009544 0.011476
0.0094099 0.0024168 0.00086652 0.013377
-0.008433 0.011193 0.0091086 -0.010872 -0.25597 0.18904 0.0070818 0.0027092
-0.002145 0.0076245 0.0014008 0.012031
-0.00391 0.012018 0.0013194 0.011321 0.0073252 0.0027889 -0.32747 0.038856
-0.019321 -0.0051622 0.014997 0.025211
0.01324 0.0065553 0.0094033 0.0025927 -0.0021512 0.0073759 -0.019372 -0.0046943
-0.21992 -0.23077 -0.027539 0.0041222
-0.0045744 0.0090762 0.0013166 0.012926 0.0016599 0.01194 0.014912 0.024886
-0.027345 0.0041913 -0.26253 -0.1475
560000000 -0.31684 0.10375 -0.020853 -0.067214 -0.00061145 0.012497 0.0054273 0.010256
0.010275 0.0038003 0.012044 0.0091563
-0.020905 -0.067211 -0.37136 0.088811 -0.039902 -0.039079 0.01334 0.0028943
-0.013241 -0.0052214 0.0038745 -0.0020073
-0.00069451 0.012433 -0.040306 -0.039257 -0.18326 0.23915 0.00012656 -0.005429
0.018315 0.0057477 0.0080492 -0.0058727
0.0057065 0.010635 0.012904 0.0030198 0.00047554 -0.0058028 -0.30365 0.12921
0.0079917 -0.022748 0.006004 -0.022236
0.010045 0.0041136 -0.013441 -0.0047503 0.017277 0.0059607 0.0082951 -0.022694
-0.29963 -0.04861 0.011108 -0.051096
0.01205 0.0098343 0.0040489 -0.0010992 0.0082898 -0.0058061 0.0061188 -0.022235
0.011158 -0.050971 -0.32843 0.0036542
620000000 -0.27565 0.080385 -0.022874 0.0085535 0.0028788 0.0087247 0.008443 -0.0050849
0.011626 -0.000135 0.0006021 -0.0017257
-0.022865 0.0085257 -0.39929 0.035086 -0.019097 -0.00065967 -0.0020384 -0.0022329
0.012462 -0.0052987 0.00036414 -0.0031435
0.0029126 0.0087342 -0.019173 -0.00061334 -0.1564 0.24852 -0.0014026 -0.0056869
-0.0040464 -0.0022545 0.0087881 -0.0028991
0.0085295 -0.0043066 -0.0017941 -0.0021353 -0.0013845 -0.005526 -0.26131 0.13917
-0.038903 -0.020201 0.01257 0.028328
0.011754 -0.0011996 0.012084 -0.005194 -0.0041986 -0.0024455 -0.039258 -0.020175
-0.21698 -0.087032 -0.041734 0.011626
0.00057413 -0.0024395 0.00076392 -0.0035092 0.0087388 -0.0029505 0.012623 0.02827
-0.041647 0.011947 -0.24179 -0.031894
680000000 -0.24173 0.17274 -0.025985 -0.015993 0.0048013 0.0056002 0.0014751 -0.0074028
-0.0014466 -0.011579 0.0052783 -0.0069669
-0.025968 -0.015947 -0.39056 0.13647 -0.032938 -0.0024248 -0.0017579 -0.00025104
-0.0016224 -0.0090812 -0.0011307 -0.0022598
0.004684 0.0055713 -0.032997 -0.002335 -0.10922 0.2718 -0.0008176 0.00058143
-0.0017927 0.0010834 -0.0027051 -0.0093553
0.0014295 -0.0074895 -0.0017406 -0.00017987 -0.00077746 0.00050063 -0.21976 0.19167
-0.023211 -0.0080117 -0.0091979 -0.012102
-0.0016428 -0.011568 -0.0015489 -0.0091687 -0.001787 0.0011411 -0.022953 -0.0077215
-0.28119 0.014609 -0.004982 -0.0082044
0.0053271 -0.006413 -0.0011272 -0.0019503 -0.0027463 -0.0093339 -0.0091483 -0.011722
-0.0051182 -0.0079604 -0.26218 0.072854
740000000 -0.1958 0.16621 -0.041167 0.026098 0.013364 -0.0036037 -9.3936e-05 -0.0040967
-0.0034346 -0.0016493 -0.0066004 0.0037566
-0.04121 0.026106 -0.33734 0.15669 -0.037759 0.034357 6.5614e-05 -0.0059425
-0.011936 0.0072535 -0.0010338 -0.0052956
0.013263 -0.0036302 -0.03769 0.034453 -0.076105 0.27295 -0.0016148 0.0032726
-0.00091151 -0.0055263 -0.0021304 0.00090015
8.6098e-05 -0.0038963 0.00027536 -0.0057178 -0.0016708 0.0033825 -0.20366 0.19897
-0.041888 -0.0099917 0.022314 0.016757
-0.0036105 -0.0023243 -0.011774 0.0073202 -0.000917 -0.0056431 -0.042562 -0.0099618
-0.18169 0.049239 -0.042821 -0.0032886
-0.0066587 0.0034958 -0.0016185 -0.0049865 -0.0023023 0.00074164 0.022395 0.016468
-0.042509 -0.0031613 -0.25373 0.078554
800000000 -0.16715 0.21267 -0.023341 0.015768 0.0054457 -0.010216 -0.0045654 -0.0026425
-0.0042677 0.0019519 0.0041386 0.00042074
-0.023358 0.015753 -0.34574 0.22799 -0.0092971 0.034491 -0.0022837 0.0019259
-5.3268e-05 0.0024106 0.00057075 0.0052465
0.0054691 -0.010237 -0.0091963 0.034544 -0.03744 0.29926 0.0011599 0.00099006
-2.1248e-05 0.0031815 -0.0017592 0.00083536
-0.0046673 -0.0027078 -0.0022102 0.002018 0.0010445 0.0010061 -0.17491 0.2266
-0.029443 0.012533 0.014592 -0.010865
-0.004183 0.0023047 0.0001604 0.0023684 0.00014716 0.0031967 -0.02941 0.012611
-0.23236 0.072543 -0.019069 0.02073
0.0043941 7.5745e-05 0.00082144 0.0052481 -0.00185 0.00086751 0.014506 -0.01048
-0.018927 0.020543 -0.24828 0.12906
860000000 -0.13381 0.23401 -0.019006 0.030524 -0.0031744 -0.009884 -0.002105 0.0008237
0.0041471 0.0055194 -0.0032408 -0.0033352
-0.018975 0.030561 -0.299 0.27295 0.0069314 0.034694 0.00041639 0.002182
0.0037319 0.00025883 0.003566 -0.00024125
-0.0032118 -0.0097767 0.0071004 0.034759 0.010954 0.30959 -0.00054933 -0.00045523
0.0025435 -0.0016751 0.0016004 0.0042311
-0.0021637 0.00079743 0.00028313 0.0022801 -0.00056425 -0.00042946 -0.13908 0.23899
-0.019027 0.017328 -0.0064794 -0.0089959
0.004013 0.0053616 0.0037222 6.1095e-06 0.0024429 -0.0017975 -0.019139 0.017545
-0.17899 0.13301 -0.026818 0.015459
-0.0037042 -0.0031183 0.003602 0.00018471 0.0015428 0.0042302 -0.0064782 -0.0093266
-0.026744 0.015444 -0.19848 0.17731
920000000 -0.11068 0.25827 0.003773 0.039665 -0.0091935 -0.0042274 -0.0020496 0.0018766
0.00019497 0.0017889 0.0029098 -0.0011802
0.0037685 0.039618 -0.27208 0.29531 0.027798 0.023441 0.0013142 0.0010865
0.0071123 -0.00025128 0.0036783 -0.0029064
-0.0092879 -0.0041747 0.027908 0.023413 0.057669 0.31177 0.0017343 -1.2742e-05
0.00066541 -0.00025707 0.0010076 -0.0012167
-0.0020074 0.001804 0.0012782 0.0011485 0.0016617 -1.2326e-05 -0.11515 0.2565
-0.012934 0.030434 0.0040585 -0.0063053
0.0003707 0.0016867 0.0074726 -0.00046845 0.00072365 -0.00026399 -0.01271 0.030342
-0.17037 0.13779 -0.0039461 0.028816
0.0027705 -0.0013094 0.0037161 -0.0027083 0.00097995 -0.0012454 0.004009 -0.0062119
-0.0041805 0.028789 -0.20781 0.19085
980000000 -0.06424 0.28028 0.016178 0.031396 -0.0092029 0.0048175 0.0019294 0.0038024
0.0039159 -0.0015244 -0.0034903 -0.0030215
0.016141 0.031321 -0.21973 0.33273 0.03306 0.0058153 0.0018677 -0.00032165
0.0015723 -0.0059084 -0.00069876 -0.0026155
-0.0091748 0.0048607 0.03312 0.0057325 0.10408 0.30618 0.00051829 -0.001067
0.00029261 -0.0015719 0.0014953 -0.00036213
0.0019877 0.0037573 0.0018762 -0.00033321 0.00052377 -0.0010827 -0.076721 0.26795
0.0063981 0.030165 -0.0096994 -0.0077107
0.0039227 -0.0013824 0.0014865 -0.0058115 0.00030902 -0.0015816 0.0064621 0.03019
-0.13987 0.17364 0.0046927 0.021157
-0.0034513 -0.0026801 -0.00068372 -0.0025468 0.0014817 -0.00033809 -0.0096695 -0.0077401
0.004666 0.021248 -0.16687 0.23949
1040000000 -0.023052 0.2902 0.033033 0.020579 -0.00092398 0.0075098 0.0025924 0.00065008
0.00043009 -0.0034161 -5.5787e-05 -0.0012782
0.032983 0.020544 -0.18487 0.34708 0.029974 -0.013881 0.0014555 -0.0016866
-0.0024599 -0.0023754 -0.00094395 -0.0027345
-0.00088443 0.0075345 0.029941 -0.014002 0.15009 0.29384 -0.00044464 -0.0013874
-0.0014174 -0.00091943 -0.00040201 -0.0010966
0.0025464 0.00067329 0.0013783 -0.0017132 -0.00045948 -0.0013722 -0.049467 0.27819
0.018098 0.019668 -0.0020068 0.0017564
0.00043265 -0.0034235 -0.0024808 -0.0023379 -0.0013876 -0.00095559 0.018183 0.019589
-0.10831 0.18294 0.013062 0.020236
-0.00031582 -0.0012965 -0.0011435 -0.0028195 -0.00041103 -0.0011348 -0.0019685 0.0017487
0.013062 0.020153 -0.14626 0.26049
1100000000 0.021925 0.3008 0.037027 -0.0021584 0.003726 0.0041028 0.0024229 -0.0011362
-0.0021484 -0.0030801 -0.0041903 -0.000121
0.036973 -0.00213 -0.14094 0.36688 0.015901 -0.027223 -0.00012149 -0.001797
-0.0031317 -0.00088629 -0.0036441 -0.00055299
0.0037249 0.0040876 0.015789 -0.027306 0.19653 0.27494 -0.0017278 0.00028181
-0.0015492 0.00058046 -0.0011041 -0.00061941
0.0024792 -0.0011095 -9.4554e-05 -0.0017816 -0.0017228 0.00029474 -0.0089972 0.28335
0.02417 0.0068623 -0.0023779 0.00012647
-0.0023174 -0.0030975 -0.0032004 -0.00084871 -0.0015785 0.00056545 0.024135 0.0068305
-0.089424 0.19919 0.01952 0.010714
-0.0038409 -0.00025425 -0.0035506 -0.00055485 -0.0010388 -0.00058954 -0.0023678 3.8917e-05
0.01937 0.01071 -0.10126 0.29259
1160000000 0.073044 0.2973 0.025667 -0.019529 0.0036127 -0.00084966 -0.00018657 -0.0026113
-0.0040878 -0.00090794 -0.0012083 0.0040406
0.025649 -0.019545 -0.097294 0.37152 -0.0028538 -0.02869 -0.0015741 -0.0015062
-0.0025366 0.0024096 -0.0017164 0.0017495
0.0036165 -0.00088364 -0.0029838 -0.028729 0.23994 0.24551 -0.00063669 0.0016228
-0.00049756 0.0016479 -0.0011142 0.0001947
-0.00022934 -0.0025651 -0.0016095 -0.0013927 -0.00060348 0.0016418 0.030195 0.28057
0.021738 -0.0089368 -0.0033689 0.0053177
-0.0041141 -0.00086888 -0.00263 0.0023598 -0.00050708 0.0017269 0.021731 -0.0089705
-0.05409 0.21078 0.019474 0.0017101
-0.0010825 0.0042839 -0.0017146 0.0018676 -0.0010758 0.00014744 -0.0033876 0.0052826
0.019455 0.0016851 -0.053652 0.29608
1220000000 0.11697 0.28877 0.012874 -0.029866 -0.0010865 -0.0017647 -0.00014611 -0.0009744
-0.0026904 0.0023059 0.001151 0.0019133
0.012888 -0.029815 -0.053272 0.38611 -0.01609 -0.021269 -0.002444 0.00049084
-2.9387e-05 0.0028987 -0.00076062 0.0017297
-0.0011124 -0.0017774 -0.016226 -0.021254 0.28 0.20816 0.00086452 0.001363
0.00053662 0.0010572 0.00010957 0.00057552
-4.9061e-05 -0.0010053 -0.0024673 0.00045198 0.00083055 0.0013447 0.069689 0.27278
0.011281 -0.015819 0.0025367 0.0015093
-0.0026306 0.0024807 7.2041e-05 0.0028928 0.0005442 0.0010703 0.011263 -0.01581
-0.031422 0.2215 0.0152 -0.011838
0.0010946 0.0018165 -0.00081734 0.0017715 0.00012682 0.00061356 0.0025284 0.0015463
0.015203 -0.01184 -0.023767 0.31527
1280000000 0.16728 0.26904 -0.0059947 -0.029293 -0.0020596 0.001339 -0.0009746 -0.0019178
-0.00084323 0.0032053 0.0023976 0.0013603
-0.005985 -0.029258 -0.0068544 0.37815 -0.023274 -0.008584 -0.00080608 0.0013113
0.0014986 0.0016796 0.00055358 0.0021457
-0.0020331 0.0013372 -0.023355 -0.0085116 0.31215 0.1649 0.0012381 -0.00013203
0.00097497 0.00037436 0.00030054 0.00046368
-0.0010192 -0.0019282 -0.00079211 0.001329 0.0012682 -8.4844e-05 0.10628 0.25688
0.002528 -0.018537 -3.2699e-06 9.7806e-06
-0.00098011 0.0031644 0.0015479 0.0017217 0.00097108 0.00039968 0.002508 -0.01855
0.0060372 0.22696 0.0042186 -0.014987
0.0024313 0.0013418 0.00063127 0.002116 0.00027829 0.000403 -2.4214e-05 1.9504e-05
0.0042481 -0.014957 0.024598 0.3183
1340000000 0.20458 0.23736 -0.016238 -0.020695 5.2118e-05 0.003956 -0.0016938 -0.00068854
0.0014799 0.0027381 0.001771 -0.0013697
-0.01621 -0.020709 0.031969 0.37165 -0.020824 0.0038382 -0.00024286 0.0019398
0.0016735 0.00097245 0.0011466 0.00077925
4.9977e-05 0.0039937 -0.020835 0.0039222 0.33566 0.11741 0.00073662 -0.00080447
0.00054004 -0.00040848 0.00010023 0.00022198
-0.0016533 -0.00073571 -0.00023083 0.0018843 0.00071605 -0.000783 0.13921 0.23748
-0.0068284 -0.016399 0.0011903 0.00011392
0.0015654 0.0026222 0.0017024 0.00091717 0.00050421 -0.00045836 -0.0068383 -0.01643
0.034922 0.22465 -0.002068 -0.014003
0.001653 -0.001348 0.0011866 0.00076985 0.00013184 0.00023841 0.0011371 0.00015273
-0.0020812 -0.014036 0.061917 0.31551
1400000000 0.23932 0.20131 -0.023228 -0.0095757 0.004356 0.0032254 -0.0020891 0.00057905
0.0025068 0.00079239 0.00038271 -0.0011895
-0.02318 -0.0095679 0.070604 0.36005 -0.014431 0.011847 0.001153 0.0013392
0.0011912 -0.00051701 0.001173 0.00026498
0.0043288 0.00319 -0.014424 0.011969 0.35012 0.06298 7.496e-06 -0.0011805
0.00012662 -9.3232e-05 0.00044811 0.000199
-0.0021304 0.00060213 0.0011812 0.0013407 7.8512e-06 -0.0011686 0.16932 0.20947
-0.01301 -0.010335 -0.00099201 -0.0007247
0.0024881 0.0008905 0.0011487 -0.00052931 0.0001228 -0.00011469 -0.013001 -0.010323
0.068581 0.22284 -0.0089344 -0.0094804
0.00036913 -0.0012323 0.0011792 0.0002712 0.00040833 0.00020888 -0.00097837 -0.00067776
-0.008958 -0.0094771 0.1078 0.30627
1460000000 0.2631 0.15859 -0.021027 0.00301 0.0049439 -0.0013579 -0.0015735 0.0016151
0.0020934 -0.00033075 -0.00019008 -0.00092193
-0.021028 0.0029887 0.10517 0.33885 -0.0057414 0.014583 0.0015752 0.00033217
0.0011399 -0.0011206 0.0012385 -0.00057706
0.0049627 -0.0013867 -0.0056878 0.014632 0.35655 0.0075741 -0.0009342 -0.001068
0.00032185 -0.00019123 0.0005384 -0.00015814
-0.0015447 0.0016198 0.0015926 0.00035584 -0.00092084 -0.0010607 0.19643 0.18081
-0.01448 -0.0045146 -0.0011802 0.0017591
0.002064 -0.00034426 0.0011263 -0.0011485 0.00028103 -0.00020266 -0.014473 -0.0044619
0.097501 0.21038 -0.011151 -0.003837
-0.00015184 -0.00096558 0.0012104 -0.00057654 0.00057018 -0.00022648 -0.0012363 0.0017365
-0.011161 -0.003887 0.14133 0.28661
1520000000 0.27696 0.11847 -0.016203 0.0090987 0.003067 -0.0035583 6.7665e-05 0.0025548
0.0022875 -0.0017078 -0.001048 -0.00017322
-0.016187 0.0090751 0.1397 0.32585 0.0015994 0.012281 0.0017158 -0.00060605
0.00027957 -0.0010799 0.00041085 -0.00096197
0.0030567 -0.0035844 0.0016657 0.012293 0.34908 -0.049254 -0.00067559 -0.00041604
0.00075788 -0.00089404 0.00012517 -9.4657e-05
4.622e-05 0.0026273 0.0016831 -0.00060849 -0.00072951 -0.00042223 0.22072 0.14324
-0.014828 0.00089968 0.0010422 0.0019799
0.002326 -0.0016867 0.0002667 -0.0010669 0.00069253 -0.000839 -0.014916 0.00091894
0.12589 0.19989 -0.011684 0.00040682
-0.0010427 -0.00019568 0.00035336 -0.00099262 0.00012918 -0.00011491 0.0011593 0.002056
-0.011677 0.00042339 0.17528 0.26831
1580000000 0.28825 0.07308 -0.0098274 0.013188 -0.0010233 -0.0043722 0.0013786 0.0018912
-0.00020814 -0.002136 -0.00027138 0.00028125
-0.009825 0.013176 0.16811 0.30123 0.0049862 0.0073312 0.00063139 -0.001496
-0.00046275 -0.0012529 -0.00024704 -0.00069998
-0.0010088 -0.0043884 0.0050312 0.0072854 0.32852 -0.10733 -0.0015209 0.00015544
-0.00031844 -0.0012497 0.0001616 -0.00047567
0.0013914 0.0018332 0.00061441 -0.0015033 -0.0014877 0.00017576 0.23582 0.1036
-0.012261 0.0062664 0.0019791 0.0010439
-0.00017424 -0.0021621 -0.00046868 -0.0012243 -0.00036871 -0.0012774 -0.012227 0.0063312
0.15062 0.18458 -0.0096402 0.0067664
-0.00029519 0.00031602 -0.00021061 -0.00069524 0.00023363 -0.00051974 0.0019381 0.00098699
-0.0096167 0.0067391 0.20913 0.24238
1640000000 0.29191 0.032211 -0.0027896 0.012809 -0.0026216 -0.0020978 0.0027199 0.0011559
-0.0005375 -0.0016824 -0.00044358 0.00046824
-0.0027891 0.012785 0.19803 0.27736 0.0053189 0.0026229 -0.00040188 -0.0018482
-0.0010156 -0.00061763 -0.00049454 -0.00064372
-0.0026086 -0.0020778 0.0053287 0.0025827 0.2987 -0.15595 -0.0008277 0.0012246
-0.0010423 -0.0011349 -0.00010165 -0.00032883
0.0027137 0.0011479 -0.00043968 -0.0018703 -0.00084743 0.0011854 0.24913 0.054523
-0.0085725 0.0081678 0.0024432 -0.00047579
-0.00053334 -0.0017131 -0.0010384 -0.00059253 -0.0010324 -0.0011304 -0.0085632 0.0081725
0.17401 0.16412 -0.0051166 0.0088107
-0.00040099 0.00045674 -0.00046341 -0.00063168 -0.00012999 -0.00031243 0.0024578 -0.00047892
-0.0050861 0.0089005 0.2349 0.21267
1700000000 0.287 -0.013055 0.0011149 0.010516 -0.0030205 0.0003832 0.0031941 -0.0011635
-0.002094 -0.00076338 0.00048057 0.0005313
0.0011121 0.01051 0.21757 0.24595 0.0028457 4.0736e-05 -0.0014122 -0.00078284
-0.00094312 -6.266e-05 -0.00082059 -0.00046758
-0.0030414 0.00041883 0.0028598 2.4169e-05 0.255 -0.19461 8.0596e-05 0.0016875
-0.0020528 -0.00024861 -0.00039013 -0.00086067
0.0031786 -0.0011672 -0.0014026 -0.00076393 7.5579e-05 0.0017208 0.24667 0.0037794
-0.0057814 0.009523 0.0017887 -0.0018609
-0.002071 -0.00075301 -0.00090463 -6.7083e-05 -0.0020348 -0.00024266 -0.005769 0.009601
0.19387 0.14687 -0.00044595 0.0096115
0.00048764 0.00055367 -0.00083265 -0.0004212 -0.00036193 -0.00083887 0.0017427 -0.0019481
-0.00048352 0.0095331 0.25285 0.17894
1760000000 0.27615 -0.062283 0.0041218 0.0074756 -0.00191 0.0010815 0.0014599 -0.0034382
-0.0012419 0.00050941 0.00035493 -0.00052074
0.0041261 0.0074735 0.24375 0.20629 0.00037197 -0.0013757 -0.001239 -2.3535e-05
-0.0011518 0.00099946 -0.00047315 0.0003442
-0.0019065 0.0010749 0.00036354 -0.0013673 0.20611 -0.22647 0.00117 0.0014634
-0.0012367 0.0013953 -0.0011397 -0.00070549
0.0014728 -0.0034575 -0.0012673 2.7033e-06 0.0011206 0.0014465 0.23761 -0.048973
-0.0018612 0.00937 -5.7499e-05 -0.0022218
-0.0012051 0.00055572 -0.0011616 0.0010341 -0.0012466 0.0013764 -0.0018166 0.0093705
0.21061 0.11494 0.0033755 0.0073257
0.00034163 -0.00048931 -0.00047208 0.00032485 -0.0010905 -0.00065084 -6.8161e-05 -0.0022572
0.0034014 0.0073086 0.26627 0.14175
1820000000 0.25317 -0.10042 0.0049217 0.0036725 0.00020564 0.0021571 -0.00082998 -0.0031399
-0.0012591 0.00080764 1.4535e-05 -0.00014773
0.0048986 0.00367 0.25484 0.17679 -0.0016788 0.00023347 -0.0015425 0.00093013
9.2186e-06 0.0013128 -0.00066064 0.00034463
0.0002667 0.0021211 -0.0016793 0.00023423 0.15647 -0.2409 0.0016907 0.00072859
-0.00031012 0.0023495 -0.0017087 7.1325e-05
-0.00083222 -0.0031264 -0.0015618 0.00093864 0.0016924 0.00071316 0.20764 -0.096822
0.00025928 0.007989 -0.0015221 -0.0015996
-0.0012416 0.00085269 2.2824e-05 0.001271 -0.00036269 0.0023359 0.00029175 0.0080289
0.23103 0.088533 0.0046971 0.0039491
-4.6667e-05 -0.00019377 -0.00066803 0.00039926 -0.001622 6.0536e-05 -0.001536 -0.0016288
0.0046784 0.0039573 0.27003 0.10727
1880000000 0.2185 -0.14193 0.0029921 0.0010935 -0.00027496 0.0020536 -0.0028538 -0.0024887
-0.00026454 0.0017231 0.00031321 -0.0007067
0.0029879 0.0011009 0.25951 0.13002 -0.0035459 0.0028331 -0.00031874 0.0018355
0.0006647 0.001314 8.7053e-05 0.00097502
-0.00032028 0.002081 -0.0035361 0.0028678 0.1051 -0.24887 0.0021316 -0.0011948
0.0015115 0.0020839 -0.00097877 0.0013378
-0.0028883 -0.0024782 -0.00035068 0.0018284 0.0020971 -0.0011342 0.16643 -0.13734
0.0015238 0.0058963 -0.0020194 0.00024279
-0.00025394 0.0017088 0.00068213 0.0013423 0.0015541 0.0020515 0.0015986 0.0059628
0.23779 0.058316 0.0052893 0.0019793
0.00041262 -0.00064415 5.2837e-05 0.00099566 -0.0010006 0.0013917 -0.0021332 0.0001998
0.0052108 0.0019769 0.27158 0.073106
1940000000 0.17911 -0.16805 0.00091266 -0.0011206 0.0017094 0.0016359 -0.0039695 0.00029177
0.0010869 0.00098856 -0.00061241 -0.00083257
0.00092257 -0.001117 0.26079 0.098981 -0.0016422 0.0055403 0.0010748 0.0014823
0.0020077 0.00030933 0.00091376 0.00025429
0.0017013 0.0016529 -0.0016169 0.0055845 0.061093 -0.24054 0.00052376 -0.0023991
0.0023616 0.00047611 0.00014587 0.0015957
-0.0039947 0.00028671 0.0010418 0.001428 0.00051843 -0.0024761 0.11336 -0.16788
0.0010624 0.004022 -0.0014428 0.0012789
0.0010799 0.0010413 0.001983 0.00028122 0.0023235 0.00047436 0.0010503 0.0039561
0.24389 0.021595 0.0042122 -0.001976
-0.00067576 -0.00076006 0.00092098 0.00025843 0.00015299 0.0015768 -0.0013421 0.001298
0.0043298 -0.0020483 0.26168 0.037474
2000000000 0.13366 -0.18327 -0.0029493 0.00061351 0.0027846 0.0011884 -0.0025296 0.0036845
0.00099479 0.00043823 -0.00092911 0.00049376
-0.0029335 0.00060529 0.24769 0.063604 -0.00030419 0.0075788 0.0017602 0.00033158
0.0011601 -0.0014705 0.00041826 0.00014763
0.0027623 0.0011902 -0.00025672 0.0075893 0.020635 -0.22681 -0.0015726 -0.0015296
0.002013 -0.0010516 0.0014901 0.0015605
-0.0025598 0.0037499 0.0017572 0.00032293 -0.0016408 -0.0015 0.05974 -0.17754
-0.00066329 0.0033519 3.8501e-05 0.0018582
0.00092113 0.00044737 0.0011288 -0.0014834 0.0019251 -0.0011063 -0.00065267 0.0034104
0.24219 -0.011938 0.0010778 -0.0030318
-0.00090451 0.00046676 0.00037569 0.00014942 0.0014816 0.0016516 -3.6083e-06 0.0018089
0.00094177 -0.0029724 0.2495 0.0097614
2060000000 0.08603 -0.191 -0.0040609 0.0026067 0.0027757 -0.00071464 0.00074692 0.0035649
0.0016654 -0.00052655 -0.00015647 0.0010679
-0.004047 0.0026134 0.23424 0.034443 0.0045745 0.0084618 0.0011823 -0.00073632
0.00048458 -0.0014862 0.00064746 -0.00018279
0.0027983 -0.00070672 0.0047057 0.0084226 -0.012859 -0.20892 -0.0017356 0.00035317
0.00074689 -0.0023108 0.0029 0.00026806
0.00075165 0.0035494 0.0011966 -0.00070197 -0.0017598 0.00039685 0.0079728 -0.17366
-0.0017779 0.0047557 0.00088506 0.001038
0.0017378 -0.00057197 0.00048065 -0.0014895 0.00075493 -0.0023332 -0.0016499 0.0047156
0.22844 -0.050571 -0.00081316 -0.0040088
-0.00020596 0.0012589 0.00065589 -0.00015006 0.0028325 0.00020163 0.00083117 0.0011486
-0.00073965 -0.0040305 0.23458 -0.015634
2120000000 0.041626 -0.18159 -0.0034582 0.0060189 0.0022591 -0.0027339 0.0029905 0.0020228
0.00071407 -0.0015986 0.00098335 0.00022214
-0.0034795 0.0059955 0.21391 0.011845 0.0071 0.0045347 0.0010817 -0.0012555
-0.0014295 -0.0018192 3.0409e-05 -0.0010857
0.0022066 -0.0027144 0.0071 0.0044765 -0.040396 -0.19142 -0.00086638 0.0016733
-0.0017355 -0.0016424 0.00071244 -0.0019551
0.0031372 0.0020534 0.0011512 -0.0012078 -0.00081188 0.0016707 -0.040248 -0.15602
-0.001892 0.006448 0.0015978 0.0011112
0.00073576 -0.0015948 -0.0014179 -0.0017666 -0.001696 -0.0016404 -0.0020297 0.0065537
0.21412 -0.08475 -0.0051561 -0.0022537
0.0010443 0.00030203 -2.8574e-05 -0.0010368 0.00075594 -0.0020119 0.0016782 0.0010352
-0.0052892 -0.002312 0.21412 -0.030487
2180000000 0.0016563 -0.16938 -0.0022205 0.0093875 0.00050515 -0.002239 0.0031194 -0.00051062
0.00021485 -0.0013668 0.0012863 0.0002579
-0.00222 0.009366 0.19459 -0.0069992 0.0079485 0.0038291 -0.00092104 -0.0016743
-0.0020083 0.00083213 -0.0001259 0.0003366
0.00048773 -0.0022789 0.007992 0.0037015 -0.061744 -0.16843 0.0013111 0.0017476
-0.0010737 -0.00015764 0.00041991 -0.0019741
0.0031025 -0.00061042 -0.00097495 -0.0016562 0.0012669 0.0017657 -0.075978 -0.13134
-0.00057604 0.0092762 0.0016932 0.00010372
0.00026663 -0.0014257 -0.002047 0.00086091 -0.0011071 -0.00015509 -0.00049154 0.0092456
0.18713 -0.11561 -0.0056451 0.0018212
0.0012426 0.00024166 -0.00011727 0.00028417 0.00038167 -0.0018857 0.0017976 0.00011856
-0.0053879 0.0018223 0.19794 -0.04558
2240000000 -0.027702 -0.14468 0.0018508 0.010904 -0.00053533 -0.0028819 0.0016195 -0.0024841
-0.0020838 -0.0010116 0.00081973 -0.0019852
0.0017899 0.010861 0.17447 -0.011736 0.0086189 2.4598e-07 -0.00097847 -0.00045757
-0.00053016 0.0010846 -0.00059891 -0.00057468
-0.00053129 -0.0028204 0.00867 -1.4226e-05 -0.079444 -0.14391 0.0021191 -0.0016001
-0.0010291 0.00023861 -0.0021744 -0.0017541
0.0015962 -0.0023524 -0.00085194 -0.00049323 0.0021079 -0.0015811 -0.11009 -0.10166
0.0018405 0.010879 0.0015486 -0.00079028
-0.0020683 -0.00092776 -0.00046728 0.00097713 -0.0011105 0.00026356 0.0019064 0.010868
0.1579 -0.13228 -0.0052098 0.0038424
0.00086764 -0.0020757 -0.00062865 -0.00064159 -0.0021457 -0.0016822 0.0016323 -0.00078719
-0.0052803 0.0038907 0.17421 -0.055671
2300000000 -0.053851 -0.11835 0.0072138 0.0090953 -0.0010542 -0.0019236 -0.00054722 -0.0013646
-0.0014872 0.00078541 -0.0013008 -0.00061913
0.0072224 0.0090838 0.1558 -0.021245 0.0086619 -0.002098 -0.00087339 0.00073838
-0.00027588 0.0015406 -0.00014451 0.00084922
-0.0011466 -0.001919 0.0086356 -0.0022454 -0.090577 -0.12054 -0.00020646 -0.0018555
5.8158e-05 0.0019986 -0.0020289 0.00066958
-0.00058388 -0.0013697 -0.00094412 0.00080894 -0.00023883 -0.001822 -0.12928 -0.066848
0.005998 0.011223 0.00046818 -0.001968
-0.0014114 0.00072594 -0.00030772 0.0016312 8.0581e-05 0.0020134 0.0061516 0.011274
0.12283 -0.15283 -0.0034945 0.0071651
-0.0012359 -0.00065635 -4.2096e-05 0.00093679 -0.0021045 0.00066345 0.0003916 -0.0020566
-0.0034546 0.0071192 0.15995 -0.057649
2360000000 -0.071693 -0.087671 0.01028 0.0085621 -0.0013483 -0.0016442 -0.0014734 -0.00081693
-0.00046669 0.0012949 -0.0014697 -0.00041139
0.010269 0.0085347 0.14564 -0.021553 0.0080963 -0.0051263 -0.00050316 0.001121
0.0019124 0.00059906 3.381e-05 -5.543e-05
-0.0012638 -0.0016391 0.008068 -0.0051589 -0.10214 -0.099125 -0.002772 -0.0010246
0.0010331 -7.8881e-05 -0.00084884 0.0017236
-0.0015892 -0.00076874 -0.00059339 0.0010264 -0.0027766 -0.0011157 -0.1478 -0.035617
0.010535 0.010022 0.0012606 -0.0020565
-0.00045902 0.0012797 0.0018659 0.00047727 0.0010371 -0.00010078 0.010255 0.0099123
0.093248 -0.1531 0.0002101 0.0080505
-0.001429 -0.00028954 4.4202e-05 -7.3285e-05 -0.00095067 0.0016853 0.0012236 -0.0019813
0.00012515 0.0080243 0.13614 -0.061754
2420000000 -0.079569 -0.059109 0.013915 0.0029995 -0.0032782 -0.0011869 -0.00099646 0.00060982
0.001185 0.0014433 -0.0013406 0.0017302
0.013917 0.0030136 0.12967 -0.021365 0.0045474 -0.006986 0.0013739 0.00091433
0.00088189 -0.0013884 -8.5152e-05 -8.3378e-05
-0.003325 -0.0011389 0.0044979 -0.0070156 -0.1142 -0.077373 -0.002233 0.0014833
5.5392e-07 -0.00026657 0.00031884 0.0030458
-0.00097916 0.00063228 0.0013809 0.00096219 -0.0021624 0.0015305 -0.1554 0.00877
0.014235 0.007595 -0.0001958 -0.0026331
0.0012364 0.0015176 0.00091263 -0.0014211 4.9467e-05 -0.00030766 0.014333 0.0077108
0.058869 -0.1516 0.0012619 0.0085739
-0.0012246 0.0017149 -9.0491e-05 -9.5123e-05 0.00025763 0.002991 -0.00023519 -0.0027486
0.0013859 0.008544 0.1173 -0.05616
2480000000 -0.080432 -0.029961 0.013855 -0.0024383 -0.0016054 0.00014029 -0.00048446 0.0015155
0.0018951 -0.00042307 0.00025891 0.0014362
0.013837 -0.0023949 0.13127 -0.023805 0.0025644 -0.0089789 0.0011285 4.0342e-05
-0.00046811 -0.0011315 -7.6454e-05 -0.00033226
-0.0016027 0.00013417 0.0024533 -0.0090128 -0.11747 -0.058704 -0.0006654 0.0033047
-0.00047251 -0.00087649 0.0017558 0.00081167
-0.00050594 0.0015549 0.0011252 5.4794e-05 -0.00066841 0.0032333 -0.15773 0.043605
0.01805 0.0010127 -0.001638 -0.0024517
0.0018784 -0.00049801 -0.00048442 -0.001076 -0.00046448 -0.00087968 0.01793 0.00078915
0.028618 -0.14476 0.0041615 0.0075178
0.0002655 0.0014255 -3.539e-06 -0.00031648 0.0019107 0.00077827 -0.0016207 -0.0022609
0.0041348 0.0076497 0.0983 -0.053393
2540000000 -0.085561 -0.0013558 0.011677 -0.0061074 -0.0023064 0.00088701 0.00079637 0.00080635
0.00017181 -0.0018269 0.00086435 0.0015872
0.011647 -0.0060888 0.1176 -0.014168 -0.0013577 -0.0078599 0.0007243 -0.0013949
-0.0015774 -0.00015257 -0.00051569 0.00022105
-0.0023835 0.00089622 -0.0014512 -0.0078434 -0.12465 -0.034458 0.0021002 0.0023099
-0.00088599 -1.3096e-05 0.0017185 -0.00060716
0.00069154 0.00068633 0.00070348 -0.0014516 0.0020877 0.002477 -0.15733 0.084063
0.017625 -0.005818 -0.0020877 -0.0019018
0.00022369 -0.0018604 -0.0016917 -0.00015552 -0.0008791 1.7505e-05 0.017664 -0.005717
0.0038963 -0.12936 0.0068002 0.0060766
0.00086522 0.0015546 -0.00050715 0.00023389 0.001654 -0.00060537 -0.0021233 -0.0020707
0.0068303 0.0060457 0.081499 -0.03817
2600000000 -0.077426 0.022456 0.0085078 -0.0097578 -0.0013582 0.0025929 0.00075088 -0.00029418
-0.0013246 -0.0014364 0.0018412 0.00032219
0.0085254 -0.0097592 0.11335 -0.03054 -0.0034425 -0.0059274 -0.00046973 -0.00081198
-0.00032433 0.0015251 -0.00024741 0.00063236
-0.0013368 0.0025776 -0.0035157 -0.0059499 -0.12865 -0.010352 0.0031267 3.6396e-05
-0.00023813 0.0014339 0.0013098 -0.0017327
0.0007941 -0.00023944 -0.00039522 -0.00083712 0.0030487 -4.2697e-05 -0.14285 0.1161
0.014496 -0.012169 -0.0031204 -0.00014699
-0.0012708 -0.0014584 -0.00022136 0.0014796 -0.00039092 0.0014498 0.014244 -0.012393
-0.022508 -0.11385 0.0087271 0.0058344
0.0018061 0.00030304 -0.00022907 0.00058821 0.0013943 -0.0017599 -0.0030374 4.8186e-06
0.0087287 0.0059343 0.075019 -0.0236
2660000000 -0.073238 0.04747 0.0045714 -0.0116 -0.00022354 0.00086175 2.9046e-05 -0.00013965
-0.002598 0.00054018 0.0014598 -0.00055866
0.0045683 -0.011572 0.11919 -0.026571 -0.0046444 -0.0043922 -0.0012784 -0.0004598
0.00014336 0.0018259 0.00032559 0.00087819
-0.00021652 0.00090739 -0.0046741 -0.0043251 -0.12897 0.0099174 0.0019781 -0.0017655
0.00037257 0.00077646 -0.0009185 -0.0017749
4.4818e-05 -6.077e-05 -0.0012455 -0.00042348 0.0019774 -0.0017748 -0.12527 0.14769
0.0076304 -0.01624 -0.0025033 0.00090305
-0.0026311 0.00046924 0.0002444 0.0018848 0.00028412 0.00077567 0.0077136 -0.016104
-0.040755 -0.099078 0.010299 0.0018359
0.001355 -0.00056761 0.00034853 0.00092081 -0.00097887 -0.0017276 -0.0025875 0.00092434
0.010319 0.0017444 0.0692 -0.0038406
2720000000 -0.061417 0.066946 0.00038191 -0.011756 -0.0003464 0.0028307 -0.00018387 -5.417e-05
-0.0021709 0.0021089 0.00051628 -0.0016833
0.00039625 -0.011763 0.10547 -0.028865 -0.0050065 -0.0011727 -0.0014544 0.00045423
0.0017263 0.00052861 0.00090362 -0.00012106
-0.00034057 0.0027783 -0.0050092 -0.0011237 -0.12252 0.039933 0.00031081 -0.0024545
0.00037017 0.00051426 -0.0015195 0.00043755
-0.00011097 -9.5748e-05 -0.0015185 0.00047896 0.00036077 -0.0024391 -0.092094 0.17855
0.0012294 -0.016704 -0.0018551 0.002385
-0.0020273 0.0020953 0.0016864 0.00049901 0.00035269 0.00054847 0.00099622 -0.016864
-0.055603 -0.073254 0.011703 -0.00054211
0.00068653 -0.0017373 0.00089607 -0.0002384 -0.0014439 0.00047534 -0.0017519 0.0024164
0.011564 -0.00044845 0.074884 0.016896
2780000000 -0.048534 0.084664 -0.0042906 -0.010607 -1.0968e-05 0.0013279 0.0004901 -0.00029943
0.0012323 0.0025296 -0.00066537 -0.0019907
-0.0042493 -0.010623 0.10374 -0.042059 -0.0041052 0.0001855 -0.00022412 0.001624
0.0017427 -0.0009182 0.00010668 -0.00025409
-2.6539e-06 0.0012723 -0.0041055 0.00025433 -0.121 0.068956 -0.0019535 -0.0016016
0.0005 -0.00034795 -0.00077235 0.00078077
0.00047932 -0.00015254 -0.00019558 0.0016223 -0.0019678 -0.0016497 -0.063741 0.20057
-0.0054325 -0.014895 -0.00055861 0.002021
0.0013 0.0027423 0.0017455 -0.00091081 0.00047784 -0.00037154 -0.0055846 -0.014701
-0.070077 -0.048354 0.010286 -0.0051382
-0.00069757 -0.0018989 0.00012373 -0.00022313 -0.0007689 0.00072934 -0.00058066 0.0019977
0.010315 -0.0051165 0.079009 0.03387
2840000000 -0.033848 0.10115 -0.0074744 -0.0074538 0.0015752 0.0021188 -0.00014276 -0.00024385
0.0014471 0.0010893 -0.001599 0.00033651
-0.0074547 -0.0074565 0.10122 -0.034188 -0.0032865 0.0013374 0.0003393 0.00077559
-6.6653e-05 -0.0014851 8.2973e-06 1.8954e-05
0.0016104 0.0020612 -0.0032937 0.0013716 -0.11582 0.095781 -0.0014506 0.00033559
0.00031015 0.00012925 0.00099534 0.0010256
-0.00021863 -0.00027576 0.00036073 0.0008092 -0.001367 0.00031235 -0.028166 0.21781
-0.0095393 -0.010358 9.9466e-05 0.0012114
0.0013771 0.001033 -4.4646e-05 -0.0015096 0.0002625 6.7333e-05 -0.0095639 -0.010396
-0.07647 -0.022262 0.0085034 -0.0067005
-0.0016608 0.00035921 5.5421e-05 4.8179e-05 0.0009091 0.0011228 0.00015112 0.0013861
0.0084079 -0.0067763 0.092991 0.050678
2900000000 -0.019198 0.12023 -0.0088668 -0.0033943 0.0016038 0.00016633 0.00037923 -0.00084138
0.0021099 -0.0011413 -0.00071509 0.0002421
-0.0088756 -0.0033535 0.083709 -0.042633 -0.00099794 0.0027188 0.00087511 0.0003641
-0.00044392 -0.0014108 -0.00018309 0.00010131
0.0016746 8.8941e-05 -0.00097395 0.0026871 -0.097619 0.12787 -0.00082601 3.874e-05
-0.00040976 -0.0011716 0.0016886 -5.4511e-05
0.00051272 -0.00080867 0.00086495 0.00034999 -0.0008795 6.6294e-05 0.0098929 0.22032
-0.011563 -0.0051508 0.0010262 0.001762
0.0021682 -0.0012141 -0.00055039 -0.0013879 -0.00036545 -0.0011185 -0.01161 -0.0049629
-0.07632 0.010055 0.0064816 -0.010188
-0.00076435 0.00030522 -0.00017301 7.3437e-05 0.0016235 -0.00013195 0.00094641 0.0018819
0.0065914 -0.010118 0.10837 0.056009
2960000000 0.0003202 0.13246 -0.0088784 0.00027182 0.00012658 0.0012219 -0.00065005 -0.00087313
-6.5455e-05 -0.0018628 -0.00079268 0.00056057
-0.0088704 0.00025157 0.091227 -0.042131 -0.000282 0.0011996 0.00089915 6.1103e-07
-0.0011361 -0.00075785 0.00050273 0.00027803
0.00019905 0.0013208 -0.00027175 0.0011745 -0.081049 0.1585 -0.00062501 0.00054021
-0.00062072 0.0007465 0.0001951 -0.0022166
-0.000705 -0.00087932 0.00094092 -5.1088e-05 -0.00062104 0.00051505 0.050519 0.22851
-0.011061 0.00056923 0.0016446 0.00077072
-0.00029326 -0.0017882 -0.0010538 -0.00073181 -0.00066754 0.00081534 -0.011038 0.00054589
-0.069007 0.038714 0.0020926 -0.011109
-0.00090909 0.00061162 0.00051261 0.00021652 0.00027271 -0.0021344 0.0017167 0.00063557
0.0019607 -0.011203 0.12716 0.066923
3020000000 0.019057 0.14808 -0.0066784 0.0036588 0.0012541 -0.00017589 -0.00094949 -0.00014987
-0.00069548 0.00052403 -8.5485e-05 0.00040554
-0.0066889 0.0036549 0.081037 -0.029942 -0.00012626 -0.00032109 0.00054435 -0.0008107
-0.0016888 0.00030337 0.00056206 -0.00024679
0.001243 -0.00030062 -0.00015834 -0.00033013 -0.058841 0.18448 -0.00040472 0.00089684
0.00048851 0.00041224 -0.00044633 -0.00185
-0.00092055 -0.00012247 0.00056325 -0.00080623 -0.00038002 0.00098736 0.090903 0.22214
-0.0091838 0.0033563 0.000667 0.00054113
-0.0006343 0.00043726 -0.0016705 0.00033084 0.00051118 0.00042746 -0.0090916 0.0035021
-0.054802 0.065559 -0.0011352 -0.010535
-0.00016622 0.00036086 0.00052584 -0.00015876 -0.0006074 -0.0019392 0.00056805 0.00065927
-0.0011437 -0.010357 0.14771 0.064999
3080000000 0.045667 0.1568 -0.0048173 0.0058594 0.0016476 9.653e-05 -0.00078046 9.8482e-05
-0.00033055 -9.8102e-06 -0.0001686 0.00054574
-0.004812 0.0058433 0.078232 -0.025833 -0.00049656 0.00014537 -8.8719e-05 -0.00033904
-0.00047558 0.0009836 0.00012169 -0.0005699
0.0016406 0.00011156 -0.00046509 0.00015069 -0.022048 0.20552 -0.00096777 0.00026348
0.00059097 0.000737 -0.0021768 -0.0013449
-0.00077304 6.2887e-05 -6.5426e-05 -0.00035343 -0.00094544 0.00019674 0.12399 0.2137
-0.005451 0.0069792 0.0018609 0.0002032
-0.00036528 0.00020698 -0.00042767 0.0009068 0.00040795 0.00070142 -0.0053924 0.0068959
-0.031855 0.095096 -0.0053379 -0.0090917
-0.00015481 0.00047489 8.5406e-05 -0.00060005 -0.0019389 -0.0012031 0.0019304 0.00022173
-0.0053638 -0.0092519 0.16228 0.070871
3140000000 0.073978 0.1625 -0.0015192 0.0076796 0.0028912 -0.0014539 -0.0011354 0.0012016
0.0016053 0.00062498 0.00029853 0.00021117
-0.0015134 0.007678 0.073529 -0.026163 -0.0011627 0.00015055 0.00072732 -0.00036742
1.3851e-05 0.00089881 0.00058279 -0.00050086
0.00289 -0.0014033 -0.0011603 0.00016253 0.018788 0.22648 0.00019184 0.0018797
0.0013411 -0.00063113 -0.0030907 0.0010454
-0.0009526 0.0011527 0.00067114 -0.00033389 0.00025203 0.0018344 0.15965 0.18993
-0.0013071 0.0074905 0.00094245 -0.0014392
0.0016538 0.00060539 2.3596e-05 0.00097452 0.0013315 -0.00065313 -0.001332 0.0075375
-0.017487 0.11419 -0.0072469 -0.0059808
0.0002806 -1.9264e-05 0.00067887 -0.00050331 -0.0032615 0.0009293 0.00092497 -0.0014344
-0.0073 -0.0058919 0.18705 0.06405
3200000000 0.10686 0.17256 0.0038406 0.0069066 0.00072841 -0.0028679 0.00012055 0.0018692
0.00025382 -0.001939 0.00014117 0.00050405
0.0037999 0.0069656 0.084768 -0.025613 -0.00097603 0.00040334 -0.00048988 -0.0010711
0.00069611 0.0012458 -0.00048049 -0.0010612
0.00071702 -0.0029688 -0.00093499 0.0003666 0.063243 0.23136 0.0012952 0.00075535
-0.00027997 -0.0022688 -0.0012624 0.0027568
-9.454e-05 0.0018965 -0.00055299 -0.0010254 0.0012262 0.00076661 0.18173 0.16708
0.001625 0.0064209 0.00034985 -0.0015679
0.00031143 -0.0018916 0.00071752 0.0012088 -0.00013729 -0.0022326 0.0016494 0.0064374
0.018336 0.13188 -0.009043 -0.0020284
0.00035 0.00060755 -0.00049926 -0.0011047 -0.0013168 0.0027153 0.00058317 -0.0017076
-0.0090284 -0.0023034 0.20389 0.062157
3260000000 0.13798 0.16537 0.0042125 0.0035779 -0.00063526 -0.0025647 0.0011294 0.00074187
0.00028827 -0.0017047 7.4233e-05 -0.00031693
0.0042129 0.0035334 0.091906 -0.028597 -0.0019527 0.0018146 -0.00050686 -0.00014612
0.00077547 -0.00056624 -0.0010892 8.167e-05
-0.00056772 -0.002548 -0.0019442 0.0019528 0.11213 0.2286 0.00040224 -0.0002663
-0.00099631 -0.0010676 0.00083615 0.0022511
0.0011897 0.00070716 -0.00048948 -6.0411e-05 0.00041734 -0.00032629 0.20818 0.12996
0.0041323 0.0055885 -0.00042136 -0.0016983
0.00014761 -0.0017765 0.00090496 -0.00050302 -0.00094176 -0.0011512 0.0040711 0.0057254
0.041045 0.14128 -0.0068517 0.0025019
6.2691e-05 -0.00013694 -0.0010685 0.00012871 0.00091573 0.002274 -0.00059233 -0.0016452
-0.0067877 0.0027065 0.23191 0.05324
3320000000 0.16947 0.16098 0.0073317 0.0015664 -0.00045706 -0.0017963 0.00082099 0.00019216
-0.0016389 -0.0014218 -2.3632e-05 0.00014443
0.0073702 0.0015562 0.099782 -0.023812 0.00035911 0.0022503 -0.00030644 -0.00040589
-0.00023591 -0.0003312 -0.0003687 0.00053952
-0.00046164 -0.0017879 0.00033866 0.0023057 0.16079 0.22171 0.00021193 -0.00021817
-0.0014388 0.00013848 0.00022891 0.00063395
0.00072426 0.00034679 -0.00029493 -0.00044456 0.00022741 -0.0002384 0.21831 0.10022
0.005229 0.0022047 -0.0012357 -1.8142e-05
-0.001531 -0.0012306 -0.0003706 -0.00035605 -0.0014579 0.00014036 0.0052449 0.0020454
0.069952 0.14397 -0.0045733 0.0037422
3.2928e-05 1.6554e-05 -0.00032082 0.00063648 0.0002441 0.00058367 -0.0011895 -2.0952e-05
-0.0046183 0.0036062 0.25063 0.040808
3380000000 0.20471 0.14357 0.0059996 -0.0019441 -0.0010453 0.00044957 0.0011273 0.00016673
-0.0014391 0.00089502 0.00012198 -2.3713e-05
0.0059819 -0.0018788 0.11027 -0.032742 1.9229e-05 0.0030697 -0.0011893 -0.00043566
-0.00012949 0.00018812 -0.00071965 0.0002581
-0.00082491 0.00047557 0.00014299 0.0030781 0.20268 0.19951 0.00059123 -0.00018689
-0.0015264 0.00064517 0.00083616 0.0015179
0.0011168 0.00014107 -0.0011155 -0.00045006 0.00059021 -0.0002132 0.23316 0.066716
0.006401 0.0016288 -0.00020012 0.0004638
-0.001506 0.00091247 -5.1586e-05 0.00019057 -0.0015026 0.00065105 0.0062999 0.0017358
0.10818 0.13535 -0.00099095 0.0049998
0.00013395 -8.0591e-05 -0.00069767 0.00031465 0.00082632 0.0015696 -0.00033581 0.00035294
-0.0010177 0.0051433 0.2804 0.020803
3440000000 0.23618 0.1238 0.0049358 -0.0039625 -0.00047989 -0.0016867 0.00062847 -8.1396e-05
-0.0014344 0.0015414 0.0010392 0.00037425
0.0049331 -0.0040232 0.10367 -0.036504 0.0029291 0.0022449 -0.00089256 0.0010933
0.00022959 0.00045956 -4.5021e-05 0.00081911
-0.00061915 -0.0017675 0.0030066 0.0022265 0.24124 0.17322 -6.1265e-05 -0.00018518
-0.00013553 0.0013333 0.0013638 0.0012585
0.0007619 -2.8248e-05 -0.00091511 0.0011005 -0.0001375 -0.00019818 0.23479 0.035188
0.0072048 -0.0015629 -0.000546 0.00022202
-0.001404 0.0015036 0.00023952 0.00046127 -7.2816e-05 0.0013574 0.0073336 -0.0017441
0.13499 0.12979 0.0023961 0.0036168
0.0010171 0.00030719 -4.7705e-05 0.00073662 0.0013895 0.0010687 -0.00047239 0.00013397
0.0022215 0.003385 0.29613 -0.0070742
3500000000 0.26985 0.091925 0.0026351 -0.004988 -0.0012582 0.0015592 0.0010218 -0.00082273
-0.0010792 0.00094969 0.0010036 -0.00092472
0.0026609 -0.0050213 0.11736 -0.060576 0.0030434 0.0012389 -0.00039016 0.00059257
0.00049655 -9.0851e-05 -0.0004251 0.00028117
-0.0012172 0.0016113 0.0030886 0.0012795 0.27277 0.13899 0.00033901 -0.00013992
-0.00024017 0.00050548 0.002247 -7.9353e-05
0.00096082 -0.00076607 -0.00030493 0.00069034 0.0003213 -0.00010756 0.23994 0.007074
0.006502 -0.0043388 -0.0001935 0.00015627
-0.0011449 0.0010966 0.00045392 -0.00014448 -0.00017011 0.00061994 0.006367 -0.0042553
0.17694 0.10507 0.0023906 0.00092298
0.00094512 -0.00084534 -0.00036045 0.00035894 0.0022918 -0.00013333 -0.00027558 0.00028913
0.0025469 0.0011633 0.3179 -0.035767
3560000000 0.28802 0.058472 0.00026361 -0.0062766 -0.00012104 -0.00094248 0.00052287 0.00033066
0.0016303 0.001758 -0.00034316 -0.0013416
0.00023187 -0.0062735 0.11074 -0.065649 0.0057861 -0.0004319 0.00038644 0.00051082
0.00047945 -0.00033786 0.00026329 0.0005729
-0.00012139 -0.0010901 0.0058356 -0.00052305 0.29998 0.097003 -0.00029947 -0.00034374
0.00086504 0.00076613 0.0013362 -0.0014353
0.00060402 0.00039206 0.00037046 0.00054193 -0.0003879 -0.0003146 0.22938 -0.029334
0.0050315 -0.0066709 -0.00039069 -0.00050961
0.0016347 0.0017749 0.00048458 -0.00023449 0.00077269 0.00080652 0.0051394 -0.0067284
0.19738 0.095842 0.0029067 -0.00082961
-0.00027993 -0.0016192 0.00035867 0.00044059 0.0012607 -0.0013533 -0.00030305 -0.00077641
0.0027835 -0.00086788 0.32989 -0.076268
3620000000 0.30563 0.021867 -0.0012153 -0.0038914 -0.0023955 -0.00024824 0.00051727 -0.0016051
-0.00010952 0.0004304 -0.00056925 -0.00046209
-0.0011681 -0.0038865 0.11277 -0.094067 0.0043031 -0.0037444 0.00027928 0.00045956
-0.00015356 -0.00072373 0.00070293 0.00035592
-0.0023649 -0.00017483 0.0043145 -0.0037682 0.31447 0.053264 0.00010398 -0.00082698
4.8596e-05 0.00014347 0.00018409 -0.0011806
0.00036147 -0.0015489 0.00020393 0.00055318 0.00015257 -0.00081234 0.21948 -0.058992
0.00051564 -0.0077167 -0.00087461 0.00070658
7.6631e-05 0.00046839 -0.00015814 -0.00084559 -2.597e-05 -7.9243e-05 0.00038692 -0.0077088
0.21975 0.06079 0.0011758 -0.001293
-0.0006708 -0.00054915 0.00061219 0.00041258 0.00036351 -0.00093079 -0.0010392 0.00086065
0.0013048 -0.0012542 0.33313 -0.10927
3680000000 0.31081 -0.022583 -0.0037347 -0.0041634 -0.0010802 0.0018658 -0.00091758 -0.00027355
0.0014397 -0.00013757 -0.00092143 -0.00016935
-0.0036751 -0.0041425 0.10915 -0.11181 0.0016503 -0.0046341 0.00069004 0.00025064
-0.00040059 -0.00048195 0.00088457 1.3522e-05
-0.0012938 0.0018282 0.0016217 -0.0045669 0.32598 0.0033845 -0.00092036 -0.00044372
0.00089716 0.00049455 0.00048212 -0.0014111
-0.00090269 -0.00050152 0.00068449 0.00033826 -0.00091392 -0.00036379 0.20628 -0.09326
-0.0012492 -0.0064821 -0.0014206 0.0015111
0.0014896 -0.00020067 -0.00032794 -0.00046654 0.0010287 0.00052353 -0.0011145 -0.0064504
0.2415 0.037383 -6.1713e-05 -0.0014451
-0.0010876 0.0001367 0.00096663 -3.0166e-05 0.00027638 -0.0016459 -0.0012545 0.0013937
-5.2453e-05 -0.0015607 0.3338 -0.15481
3740000000 0.31313 -0.05711 -0.0034609 8.7872e-06 -0.0021823 0.0027579 1.7614e-05 -0.0010839
-0.00073464 0.00013205 -0.0007217 0.00036684
-0.0035435 3.9285e-05 0.1009 -0.13236 0.0010371 -0.0054639 0.000161 -0.00010424
-0.00018604 -0.00017833 0.00050318 6.0197e-05
-0.0021458 0.0027027 0.00096279 -0.0054535 0.32986 -0.034258 -0.00067874 7.6785e-06
-0.00061062 -0.00051764 -0.00093378 -0.00080512
0.00011707 -0.00089939 0.00014733 -0.00010009 -0.00058411 -8.7406e-05 0.18527 -0.11594
-0.0030489 -0.0057836 0.00065759 0.0026187
-0.0006952 0.00016122 -0.00026328 -0.00024991 -0.00059855 -0.00049138 -0.0032209 -0.0058348
0.24951 0.0023196 -0.00093614 -0.0016758
-0.00082139 0.00023154 0.00049382 1.6505e-05 -0.00099263 -0.00057995 0.00063487 0.002602
-0.00081773 -0.0014199 0.31922 -0.19392
3800000000 0.30997 -0.10385 -0.0024328 0.0010289 0.00086779 0.0036599 -0.0013778 -0.0016326
0.0015203 0.0014238 -0.0014136 9.5651e-05
-0.0024807 0.0010217 0.091859 -0.14817 -0.0020013 -0.0049584 0.00034934 0.00035888
-0.0010902 -0.00054006 0.00077923 0.00019112
0.0011517 0.0038238 -0.0020943 -0.0049642 0.32767 -0.077632 -0.00082011 0.00022321
0.0010518 0.0005768 -0.00028876 -0.00084102
-0.0015137 -0.0016905 0.00032143 0.00024255 -0.00085438 0.00024052 0.17688 -0.14243
-0.0039562 -0.0037028 0.0016924 0.0016383
0.0014488 0.0013387 -0.00088453 -0.00047014 0.00073911 0.00049971 -0.0038513 -0.0036393
0.26609 -0.034354 0.0012759 0.0001584
-0.0011734 5.0649e-05 0.00081525 0.00011213 -0.0002978 -0.00076434 0.0019266 0.0017191
0.0013613 -0.0001322 0.31355 -0.23541
3860000000 0.29815 -0.13492 -0.00077885 0.0013292 0.0024115 0.0019213 -0.0020797 0.0010312
0.00077083 -0.0015013 -0.0006433 0.0016963
-0.00065955 0.0013352 0.071892 -0.1589 -0.0032768 -0.0050786 0.00063476 -0.00068488
-0.00090977 0.0012392 0.00069066 -0.00081982
0.0022825 0.0018064 -0.0033179 -0.0050256 0.30792 -0.11752 -0.00059481 0.00067615
0.00032004 3.3605e-05 -0.0005592 -0.00083665
-0.002075 0.001089 0.00070357 -0.00058348 -0.00064785 0.00078988 0.14869 -0.15736
-0.002683 -0.0039355 0.0016592 0.0010267
0.00086885 -0.0014191 -0.00084463 0.0011227 0.00032481 1.3459e-05 -0.0026872 -0.00382
0.26324 -0.064367 0.00023852 -0.0016763
-0.0004386 0.0016769 0.00058321 -0.00080993 -0.00016896 -0.00091222 0.0014142 0.00088176
0.00012965 -0.0012394 0.29091 -0.27385
3920000000 0.28599 -0.17474 0.0018466 0.00062044 0.0035197 0.0027797 5.1563e-05 0.00094971
0.00026732 -3.9433e-05 0.00061779 0.0005879
0.0017631 0.00057344 0.046163 -0.17495 -0.0048101 -0.003524 -0.00065061 -0.00022762
0.00034988 0.00043616 -5.2292e-05 -0.00066166
0.00363 0.002851 -0.0048489 -0.0034807 0.3019 -0.15029 0.0003031 0.0014329
0.0022682 -0.0015306 -0.00099338 -0.00036413
-2.4038e-05 0.00085782 -0.00063336 -0.00027192 0.00022715 0.001493 0.13004 -0.16856
-0.0042851 -0.0028893 0.0021583 -0.00022695
0.0004247 1.5803e-05 0.00032126 0.00049998 0.0021777 -0.0015775 -0.0043633 -0.0030254
0.25866 -0.10959 0.0015363 -0.0016021
0.00057766 0.00035896 -1.7016e-05 -0.00067031 -0.0011626 -0.00029135 0.0021369 6.7919e-05
0.0013197 -0.0019398 0.26967 -0.30124
3980000000 0.2594 -0.21143 0.0020852 -0.002788 0.0051392 -0.0003451 4.5134e-05 0.0012041
0.00094623 -0.0016583 0.00068031 9.5157e-05
0.0021281 -0.0027192 0.024473 -0.19011 -0.0055981 -0.0016008 0.00065021 0.00053463
0.00085995 0.00022074 -0.0003355 -0.0014878
0.0052254 -0.00027129 -0.0056968 -0.00154 0.27405 -0.1811 0.0014722 6.6949e-05
-0.0010912 -0.0016157 -0.0010547 -9.2404e-05
0.00010411 0.0011044 0.00073524 0.00054367 0.0015041 -6.3351e-05 0.093862 -0.19103
-0.0039296 -0.0031969 0.0021302 -0.0010719
0.00076594 -0.0018346 0.00082239 0.00023795 -0.0011027 -0.0016828 -0.004061 -0.0031647
0.24793 -0.14093 0.0014597 -0.0046636
0.00080257 0.00022472 -0.00041359 -0.0013543 -0.0007301 3.309e-05 0.0020739 -0.0012479
0.0015198 -0.0043985 0.23544 -0.3409
4040000000 0.23236 -0.23691 -0.00024639 -0.0039181 0.0034898 -0.0029918 0.00023289 0.00043466
-0.00036889 -0.00099242 0.0005761 -3.8384e-05
-0.00017076 -0.0040076 -0.0014212 -0.19684 -0.0050455 0.00010244 0.00036503 -0.0010642
-0.0003 -5.1746e-05 -0.0016704 0.0001339
0.0033558 -0.0030822 -0.0050159 0.00016347 0.25237 -0.21406 0.00016948 -0.00086425
-0.00097551 -0.00017469 -0.00052235 0.00047848
0.00011377 0.00047371 0.0002679 -0.00098067 0.00015772 -0.00064983 0.071556 -0.1856
-0.0064431 -0.0013675 0.0014604 -0.00046257
-0.00023833 -0.00094868 -0.00012835 3.476e-05 -0.00073433 -0.00034942 -0.0064059 -0.0013162
0.23648 -0.17249 -0.001674 -0.0027099
0.00044566 9.6725e-05 -0.0015601 -3.9889e-05 -0.00063928 0.00015986 0.0014474 -0.00039921
-0.0016674 -0.0028687 0.19934 -0.35833
4100000000 0.20397 -0.26195 -0.0030652 -0.0031447 0.0012829 -0.0033674 7.0239e-06 -2.064e-05
0.00016316 -0.0015015 0.00045063 0.00048312
-0.0031285 -0.0031833 -0.025178 -0.20201 -0.0048806 0.00088097 -0.00018724 -0.00032714
0.00076383 0.00042154 -0.00043682 0.00027133
0.0011983 -0.0033528 -0.0048189 0.00096036 0.23221 -0.241 -7.5722e-05 1.224e-05
-0.00040037 5.4852e-05 -0.0010173 -0.00057436
6.9159e-05 8.6522e-05 -0.00020963 -0.00044291 3.9161e-05 -2.1309e-05 0.038668 -0.20004
-0.0061477 0.00070032 0.0012078 -0.0014729
9.0599e-05 -0.001797 0.00069024 0.00036877 -0.0005138 -0.00010585 -0.0060727 0.00065585
0.22287 -0.19824 -0.0015386 -0.0045376
0.00048462 0.00044851 -0.00040241 0.00035945 -0.0012069 -0.00053095 0.00098663 -0.0014939
-0.0014891 -0.0044882 0.16751 -0.38583
4160000000 0.17425 -0.27988 -0.0035005 -0.0023276 -0.00018292 -0.0034472 0.00065693 -7.1568e-05
-0.0037587 -0.00071602 0.0011388 -0.00050301
-0.0034079 -0.0023307 -0.05247 -0.19912 -0.0047805 0.0027798 -0.00036338 -0.00021876
0.00031908 -0.00029304 -0.00088501 0.000143
-0.00018736 -0.003523 -0.004745 0.0029248 0.19945 -0.25736 0.00053787 -5.8248e-05
-0.00095979 -0.00048001 -0.0015277 0.00042142
0.00064949 -0.00016111 -0.00038577 -0.00015864 0.00073461 -0.00015627 0.013286 -0.18849
-0.0050414 0.0015824 0.0013755 -0.002456
-0.0039691 -0.00082169 0.00034701 -0.00020034 -0.00093118 -0.00055148 -0.0051288 0.0014978
0.19288 -0.23249 -0.0036932 -0.0032265
0.0009902 -0.00038034 -0.00090582 0.00014812 -0.0015763 0.00074309 0.0014329 -0.0025049
-0.0040996 -0.0032629 0.11713 -0.39581
4220000000 0.14771 -0.29599 -0.0045711 -0.00011662 -4.4257e-05 -0.0036267 -0.00043064 -0.00025794
-0.00086627 0.00094841 0.0004647 -0.0014964
-0.0045268 -0.00010079 -0.087578 -0.18911 -0.0021784 0.0033527 -7.9049e-05 -9.4178e-05
2.6026e-05 8.2009e-05 -0.00073411 0.0010949
-0.00014466 -0.0038582 -0.0021784 0.0034553 0.17122 -0.28412 0.00026537 -0.00013185
0.00038401 0.00029425 -0.00048955 0.0016883
-0.00033012 -0.00012621 -0.00012017 -0.00012319 9.7023e-05 -0.00012183 -0.0095904 -0.18641
-0.0039695 0.0024082 0.0002797 -0.0024216
-0.00078474 0.0011341 0.00010101 3.323e-05 0.00041029 0.00044952 -0.0041236 0.0024661
0.17776 -0.2556 -0.0043301 -0.0028741
0.00042056 -0.0015493 -0.00077433 0.0010723 -0.00015258 0.0017446 9.1082e-05 -0.0023862
-0.0040657 -0.0028614 0.090948 -0.40845
4280000000 0.1165 -0.306 -0.0029631 0.0016972 -0.001814 -0.0042685 -0.00046175 0.0005807
-0.00046619 0.0011994 -0.0009889 -0.00012444
-0.0029463 0.0016264 -0.11346 -0.1956 -0.002897 0.0028805 -0.00073669 -0.00034657
0.00015058 0.00024741 0.00060623 0.00086752
-0.0017972 -0.0042305 -0.0027009 0.0028333 0.14168 -0.29235 0.00068203 -0.00031446
-0.0010683 0.001305 0.00034844 0.0010541
-0.00045012 0.00064044 -0.00072839 -0.00043653 0.00077933 -0.00012324 -0.047918 -0.17261
-0.004812 0.0023081 -0.00081894 -0.0021544
-0.00045227 0.0012528 -2.0333e-05 0.00018733 -0.0009899 0.0010641 -0.0045016 0.0023726
0.13514 -0.28039 -0.0063254 -0.00077524
-0.00098539 -7.237e-05 0.00071285 0.00083931 -3.259e-05 0.00093101 -0.00082414 -0.002251
-0.0062947 -0.00090501 0.040258 -0.416
4340000000 0.089455 -0.3148 -0.0018227 0.0017276 -0.0023463 -0.0018521 0.00023381 0.00046595
-0.00016096 0.00066312 -0.00017335 -0.0007338
-0.0017974 0.0017481 -0.1349 -0.16914 -0.0020466 0.0038922 -0.00016246 0.00056506
-0.00018336 -0.00027913 0.00057035 0.0002103
-0.0022624 -0.0016448 -0.0021302 0.0039215 0.10583 -0.30908 -0.00031606 -0.001112
0.00041785 0.00086255 0.00068352 0.0016837
0.00029456 0.00033092 -9.133e-05 0.00063394 -0.0002951 -0.0011258 -0.066252 -0.16922
-0.0040908 0.00345 -0.0012934 -0.0024887
-4.1561e-06 0.00051387 -0.00022167 -0.00037743 0.00052053 0.00087092 -0.004215 0.0033906
0.10869 -0.30332 -0.0042465 0.00098174
-0.00019653 -0.00086452 0.00051803 0.00034488 0.00055387 0.0018211 -0.0014607 -0.0024266
-0.0040588 0.00085692 0.0060548 -0.41035
4400000000 0.060528 -0.32148 -0.001024 0.0012989 -0.0025175 -0.0015839 0.00085899 0.0013527
-4.8788e-05 0.00038725 -3.4817e-05 -0.00065815
-0.0010177 0.0013425 -0.16329 -0.16089 -0.0012927 0.0039564 -0.00046384 0.0005136
0.00013591 -0.00056274 0.00036538 0.00031642
-0.0025621 -0.0016814 -0.0012382 0.0040054 0.078277 -0.31674 -9.0508e-05 -0.00016703
0.0005514 5.6179e-05 0.0010392 0.0011968
0.00083104 0.0015243 -0.00048224 0.00056224 -2.2555e-05 -0.00022143 -0.090027 -0.15721
-0.0030755 0.0048463 -0.0020299 -0.0015503
-2.619e-05 0.00057985 8.9991e-05 -0.00052903 0.0005578 0.00019975 -0.0028946 0.0048754
0.078835 -0.31751 -0.0045474 0.0010448
-0.00016898 -0.00053399 0.00038757 0.00026259 0.0010239 0.0013727 -0.0020725 -0.0015527
-0.0046525 0.0010631 -0.038754 -0.41614
4460000000 0.023809 -0.32269 -0.00083918 0.00043314 -0.0040659 -0.00093778 0.0015216 -0.00065137
-0.00048179 0.0011623 -0.0010424 -0.00037537
-0.00089577 0.00039901 -0.18629 -0.13227 -0.00056453 0.0044395 -0.00046739 0.00076692
-0.00032413 -0.00039547 0.00032258 -0.00051571
-0.0039581 -0.00080336 -0.00039096 0.0044681 0.051965 -0.32408 -0.00041252 -0.00046344
0.0003543 0.0003693 0.0017342 0.00086186
0.0015113 -0.00071325 -0.00044108 0.000768 -0.00052166 -0.00043872 -0.10512 -0.13544
-0.0020987 0.0057314 -0.0025897 -0.00097545
-0.00050141 0.0010805 -0.0003016 -0.00040008 0.00036368 0.00039978 -0.0019036 0.0058064
0.0432 -0.31383 -0.0041872 0.0028023
-0.0011361 -0.0004916 0.0004738 -0.00048721 0.0020099 0.00070572 -0.0026554 -0.0010121
-0.00414 0.0027557 -0.07929 -0.39927
4520000000 0.0011662 -0.32345 -0.00051518 -0.00025236 -0.0035538 0.00041229 0.00060396 -0.0001398
0.0017631 0.00027179 -0.00087597 0.0011255
-0.00050472 -0.0001995 -0.21021 -0.11542 0.00068685 0.0045553 0.00055045 0.0009074
-0.00036096 1.5217e-05 0.00024266 6.7768e-05
-0.0035793 0.00034719 0.00059906 0.0045438 0.021984 -0.3222 -0.0010865 0.00061041
0.00067526 -0.00063809 0.0019774 -0.00075525
0.00058224 -0.00021544 0.00057099 0.00094694 -0.00097233 0.00072355 -0.12165 -0.12667
-0.00077779 0.0054481 -0.0029649 -0.00026299
0.001603 0.00024329 -0.00036655 6.3135e-05 0.00067958 -0.00066124 -0.00080705 0.0054413
-0.0032899 -0.32775 -0.0029254 0.0030009
-0.00078345 0.0010396 0.00032862 4.8128e-05 0.0018372 -0.00097909 -0.0030038 -0.00010825
-0.002764 0.002971 -0.1079 -0.39698
4580000000 -0.03629 -0.31809 -0.00088362 -0.0005173 -0.0028799 0.0020059 0.00085992 -0.00031956
0.00029498 0.00024632 -0.00049451 0.00068022
-0.00091352 -0.00046503 -0.22975 -0.090832 0.00060665 0.0037693 0.00066904 -2.4193e-05
3.61e-05 0.00015755 0.00024971 -0.00043897
-0.0029491 0.002189 0.00077717 0.0039437 -0.010288 -0.32182 5.2116e-05 0.00045846
-0.0001623 -8.3029e-05 0.001583 -0.0010571
0.00078341 -0.00017591 0.00071031 -5.9372e-05 -6.4148e-05 0.00023215 -0.13322 -0.10292
0.0017763 0.0054297 -0.0025261 0.0011229
0.00029622 0.00016677 -2.553e-05 0.00025147 -0.00028936 -0.0002168 0.0017561 0.0054554
-0.030272 -0.33497 -0.0023997 0.0034422
-0.0005921 0.00060304 0.00015769 -0.0003623 0.0013854 -0.001067 -0.0024636 0.0010456
-0.002441 0.0034277 -0.15301 -0.36897
4640000000 -0.062177 -0.31195 -0.0022834 -0.0018378 -0.0033451 0.0026531 0.0005628 -0.0014076
0.0014494 -0.00026131 8.4244e-05 0.0010139
-0.0023324 -0.0018346 -0.24117 -0.06242 0.0012186 0.0040473 0.00078117 0.00019849
-0.00051388 0.00027348 -7.2673e-05 -0.00060751
-0.003418 0.0026262 0.0013413 0.0038815 -0.034562 -0.3146 0.0001615 0.00080054
0.00069938 0.00040051 0.00052828 -0.002067
0.00057286 -0.0014752 0.00074098 0.00023112 4.8063e-05 0.00079176 -0.13871 -0.08787
0.0032323 0.0039273 -0.0023986 0.0015683
0.0015749 -0.00027341 -0.00045488 0.00019437 0.00068516 0.00040047 0.0031821 0.0039562
-0.063542 -0.32134 -0.0024905 0.003997
3.9321e-05 0.0010892 -5.5717e-07 -0.00061446 0.00056165 -0.0018416 -0.0023382 0.0016648
-0.0024716 0.0039846 -0.17253 -0.3584
4700000000 -0.089122 -0.30888 -0.0039636 -0.00041397 -0.0018183 0.0047087 -0.00096053 -0.00099391
0.0011636 -0.00060515 0.0010403 0.00057321
-0.0039349 -0.00046756 -0.25298 -0.044374 0.0026911 0.0042414 0.00049017 -0.00048882
0.00029384 0.00065345 -0.00032745 -8.1048e-05
-0.0016485 0.0046304 0.0026827 0.0042411 -0.064653 -0.31058 -0.00033892 0.00059636
0.00022197 7.2224e-05 -0.00025305 -0.0015047
-0.00094625 -0.0010073 0.00045754 -0.00053325 -0.00024622 0.00073542 -0.15534 -0.068257
0.0030004 0.0018295 -0.0017325 0.0026542
0.00089472 -0.00053964 0.00031545 0.00063833 0.00026729 9.8552e-05 0.0032388 0.0017241
-0.10104 -0.31652 -0.00092099 0.0040128
0.0011158 0.00055683 -0.00028722 -1.2326e-05 8.436e-05 -0.001332 -0.0016238 0.0026134
-0.0011435 0.0039249 -0.21578 -0.33126
4760000000 -0.12066 -0.29515 -0.0049953 0.0010253 0.00086904 0.0048093 -0.00071996 -0.00068371
0.00020834 -0.0012592 0.00083499 -0.00016857
-0.0049895 0.00099911 -0.25054 -0.0025393 0.0032178 0.0031582 -3.8975e-06 -0.00064209
0.00039334 0.00015724 0.00010397 -0.00013528
0.0008506 0.0048911 0.0031333 0.0031799 -0.095971 -0.29708 0.00079456 0.00058725
0.0012171 7.8767e-06 -0.0010992 -0.00084472
-0.00074534 -0.00062744 6.0581e-05 -0.00060614 0.00097081 0.00033849 -0.15077 -0.051215
0.0025756 0.0012796 -0.00064101 0.0027464
0.00035172 -0.0012994 0.00038398 0.00018082 0.0014932 -8.0624e-05 0.0023662 0.00131
-0.13506 -0.30157 -0.00064319 0.0043304
0.00078312 -0.00013557 0.00017651 -0.00010603 -0.0013989 -0.0013811 -0.00066824 0.0026675
-0.00050389 0.004522 -0.22785 -0.30974
4820000000 -0.14683 -0.28203 -0.0052966 0.0024345 0.001407 0.002799 -0.00085759 -0.0004928
0.00067139 -0.00091206 0.00031814 -0.00047487
-0.0052906 0.0024807 -0.26253 0.019927 0.0040772 0.003434 -6.737e-05 -0.00031457
0.00028425 -0.00031535 -0.00026004 -0.0005211
0.0016443 0.0027995 0.0041754 0.0033653 -0.12273 -0.29327 0.00053726 -0.00040844
0.00043539 -0.0010858 -0.00092972 -0.00046093
-0.00082283 -0.00049901 -9.4027e-05 -0.00033778 0.00039922 -0.00045703 -0.16524 -0.033956
0.0018802 8.5455e-05 -3.1917e-05 0.0028143
0.00051221 -0.00085405 0.00036038 -0.00021612 0.00017235 -0.0011552 0.0020693 3.2754e-05
-0.17443 -0.28515 9.9693e-05 0.0031647
0.00024259 -0.00051392 -0.00035305 -0.00057832 -0.0013995 5.9598e-05 -3.4039e-05 0.0027858
5.4093e-05 0.0029876 -0.26453 -0.28022
4880000000 -0.17884 -0.26403 -0.0045108 0.0044371 0.0019814 0.0029118 -0.0014048 0.00011781
-0.00089129 -0.0010838 0.00031459 -0.00017237
-0.004522 0.004397 -0.25517 0.059872 0.004585 0.0018777 -0.00033073 -0.00023983
-0.00020461 0.00016457 -0.00029341 0.00010101
0.0020379 0.0027776 0.0046125 0.001598 -0.14204 -0.28165 0.0004253 -0.00048451
-0.00033698 -0.0013805 -0.00080093 -0.00014441
-0.0013422 0.0002208 -0.00038924 -0.00027156 0.0003895 -0.00029831 -0.15918 -0.016188
0.00070167 -0.00044118 0.0011185 0.002566
-0.00082115 -0.0011404 -0.00022738 5.8286e-05 -0.00045236 -0.0010992 0.00061225 -0.00038676
-0.20542 -0.27137 0.00035924 0.0029761
0.00033557 -0.00012731 -0.00026358 0.0001659 -0.00017072 0.00029899 0.0011748 0.0025637
0.00028315 0.0030457 -0.27718 -0.25166
4940000000 -0.20016 -0.24695 -0.003333 0.0064661 0.0026868 0.0011853 -0.00025196 0.00078909
-0.00098841 -0.00051545 -0.00011878 -0.00069105
-0.0033604 0.0064673 -0.26837 0.086389 0.0057386 0.0013663 -0.00011144 5.2915e-05
0.0004342 -0.0002173 -0.00031606 0.00019257
0.0026338 0.0012013 0.0057411 0.0013101 -0.16198 -0.25841 9.3134e-05 -0.00018447
-0.00086511 0.00014066 -0.00055116 0.00052278
-0.00035666 0.00082506 -0.00013533 1.7587e-05 0.00045196 -0.0002693 -0.16668 -0.0056932
-0.00039299 0.00012349 0.0017783 0.0019197
-0.0010089 -0.00048767 0.0002867 -0.00015151 -0.00061883 -8.1124e-05 -0.00037861 0.00012701
-0.23061 -0.2448 -1.5742e-05 0.0029995
3.9535e-05 -0.00071217 -0.00033713 0.00022726 -0.00022522 -0.00030649 0.0018113 0.0018874
0.00013472 0.0029441 -0.30192 -0.22651
5000000000 -0.2208 -0.22389 -0.00049038 0.0074384 0.0031381 0.0020511 -0.00019973 0.00069825
-0.000588 0.00061062 -7.8176e-05 -0.00066492
-0.0004941 0.0074771 -0.25466 0.10337 0.0058529 -0.0004373 -0.00019562 -6.6463e-05
-0.0001451 -0.00066777 -7.3477e-05 -0.00021589
0.0031239 0.0019406 0.0058661 -0.00055415 -0.19125 -0.24559 -0.00044263 -0.00076413
-0.00023336 -0.00041765 -7.8504e-05 -0.0002177
-0.00018607 0.00067144 -0.00018614 -9.634e-05 -0.00054724 -0.0010334 -0.16074 0.018078
-0.00070721 0.0013701 0.0025619 0.0012623
-0.00065828 0.00058136 -9.782e-05 -0.00044487 -0.00037112 -0.00066736 -0.00079372 0.0013873
-0.25814 -0.22247 0.00011284 0.003294
-0.00018917 -0.00068698 -8.7501e-05 -0.00027181 -0.00084366 -0.00039 0.0025442 0.0011839
4.8053e-05 0.0033219 -0.31379 -0.19297
5060000000 -0.24301 -0.19735 0.0016502 0.0071449 0.0030519 -0.00031291 0.00015314 0.00050572
-0.00040695 -0.00022164 -0.00037562 -0.00038692
0.0016587 0.0071087 -0.23918 0.14031 0.0052983 -0.0018188 -5.8765e-05 0.00016686
-0.00047331 -0.00011847 -0.00044535 0.00011449
0.0032027 -0.00046942 0.005256 -0.0017721 -0.20681 -0.22484 -0.00044687 0.00011364
-0.0013219 -0.00032134 -0.0015825 -0.00027316
0.000145 0.00050338 -9.0964e-05 0.00014902 -0.00067829 0.00048901 -0.1635 0.025691
-0.00040535 0.003033 0.001849 0.00050961
-0.00037119 -0.00017816 -0.0003367 -0.00016595 -0.0014523 5.1859e-05 -0.00027299 0.0030477
-0.2742 -0.19308 0.0010567 0.0031836
-0.00037945 -0.00040913 -0.0005049 0.00010019 -0.0014991 0.00071371 0.0018679 0.0005376
0.00092127 0.0032947 -0.32784 -0.16471
5120000000 -0.25906 -0.17221 0.0033244 0.0061873 0.0030106 -0.00051552 0.00025358 0.00062106
-0.00019325 0.001065 -0.00061835 0.0002499
0.0033012 0.0061207 -0.23404 0.16773 0.0049164 -0.0025138 7.9721e-05 0.00026225
-7.4261e-05 9.5546e-05 -0.00012998 0.00043712
0.0029971 -0.00044083 0.0049493 -0.0027762 -0.22079 -0.20979 -0.00025382 0.00017164
-0.00050875 0.0013673 -0.0015515 0.0010165
0.00026539 0.00068813 5.9567e-05 0.00022767 1.6659e-05 0.00023388 -0.15944 0.051799
0.00098516 0.0033395 0.0023723 0.00047058
-0.00013218 0.000917 -0.00020273 -3.6705e-05 -0.00035887 0.0013773 0.00088673 0.0031934
-0.28969 -0.1596 0.0010796 0.0036357
-0.0005155 0.00026909 -4.6217e-05 0.00044825 -0.00053889 0.00095194 0.0023446 0.00044781
0.0012249 0.0037047 -0.34023 -0.1302
5180000000 -0.27623 -0.14327 0.0047975 0.0049829 0.0033839 -0.00077166 0.00028207 0.00062251
0.00013772 0.00023042 -0.00047689 0.00040079
0.0047842 0.005047 -0.21328 0.18957 0.004412 -0.0036871 -0.00030664 -0.00017979
0.00010647 -0.00014166 2.3493e-05 0.00029276
0.0033874 -0.0009203 0.0042685 -0.0037989 -0.23245 -0.17515 -0.00023162 0.0008729
0.00038963 0.00010023 3.0192e-05 0.0012085
0.00027165 0.00061509 -0.00032159 -0.00013761 -0.00021977 0.00071798 -0.15944 0.060781
0.002653 0.0039376 0.0021379 -0.00078936
-7.3127e-05 0.00032141 -1.4219e-05 -2.6943e-05 0.00039298 -0.00015516 0.0027452 0.003944
-0.30255 -0.11863 0.0027198 0.0037001
-0.00042803 0.00036524 -4.3263e-05 0.00029109 -0.00032779 0.00063704 0.0022576 -0.0008043
0.0027556 0.0035673 -0.34349 -0.099754
5240000000 -0.28677 -0.11584 0.0051172 0.0038342 0.0030153 -0.0026799 0.00070505 5.9972e-05
-0.00020436 -0.00010218 -2.1274e-06 0.00043232
0.0051307 0.0037951 -0.20208 0.22848 0.0032241 -0.0046994 -1.0162e-05 6.7075e-05
-0.00035245 -0.00011449 0.00024363 0.00029304
0.002923 -0.0026799 0.0032087 -0.004705 -0.24991 -0.151 0.00054692 0.00011836
0.00017506 0.00037521 0.00035049 0.00095826
0.00071338 2.9303e-05 -2.5478e-05 9.932e-05 0.00035657 0.00010194 -0.1599 0.081824
0.0035828 0.0025629 0.0017501 -0.0012643
-0.00020755 -0.00018095 -0.00023701 -9.7416e-05 -0.00010906 0.00041306 0.0035497 0.0025449
-0.31777 -0.076946 0.0031005 0.0029745
-3.6099e-05 0.00045894 0.00019776 0.00040062 -0.00011916 0.0011018 0.0017055 -0.0012317
0.003078 0.002813 -0.35112 -0.066833
5300000000 -0.2925 -0.086777 0.0062092 0.0021282 0.0017085 -0.0031537 0.00010372 -0.00031065
0.00010928 0.00075547 1.967e-05 0.00034669
0.006188 0.0021232 -0.195 0.23304 0.0021874 -0.005252 -0.00017981 0.00024536
-0.00020453 0.0005086 0.00011833 0.00032544
0.0016914 -0.0032467 0.0022547 -0.0053535 -0.26605 -0.12561 0.0001203 -0.00028965
-0.00018783 0.00047307 0.00036193 0.00063376
0.0001464 -0.0002944 -0.00013746 0.00024735 0.00023649 -0.00011561 -0.15246 0.090603
0.0051667 0.0019856 0.0012205 -0.0017494
0.00016141 0.00062014 -0.00016642 0.00040585 -1.4558e-05 0.00056141 0.0053227 0.0018865
-0.32996 -0.04915 0.0034505 0.0022847
3.178e-05 0.00045423 0.00024593 0.00031721 0.00050007 0.00115 0.0012813 -0.0016208
0.0032189 0.0025717 -0.34777 -0.030782
5360000000 -0.29378 -0.050647 0.0061212 0.00071845 0.00048575 -0.0037493 0.00035095 -4.3986e-05
0.00011474 0.000479 0.00057279 2.761e-05
0.0061161 0.00074281 -0.15933 0.25459 0.00090861 -0.0056161 0.00010393 0.0002393
-3.1629e-06 2.7487e-05 0.0005072 -4.6522e-05
0.00038761 -0.0038209 0.0007377 -0.0056274 -0.26618 -0.09832 0.00032635 0.00040116
0.00012776 0.0004662 0.00023132 0.00048248
0.00037557 -1.935e-05 8.5176e-05 0.00022327 0.00040781 0.00034536 -0.15121 0.10899
0.005921 -0.00033017 0.00080806 -0.0018857
7.5354e-05 0.00041483 -1.0916e-05 2.4966e-05 0.00014034 0.00035507 0.0059042 -0.00042878
-0.32717 -0.010949 0.0044431 0.0026591
0.00071761 0.00015066 0.00048294 -0.00018543 0.00066126 0.00037668 0.00078522 -0.0019616
0.0046424 0.0025592 -0.34677 -0.0032361
5420000000 -0.29741 -0.027509 0.0060457 -0.0010709 -0.00053671 -0.0036872 -1.4924e-05 -0.00017275
0.00091897 0.00051604 0.00045005 -0.00020547
0.0060348 -0.0011023 -0.14041 0.28273 6.9386e-05 -0.0053523 9.6186e-05 0.00014107
0.00020576 1.1958e-05 0.00033564 -0.00014954
-0.00063416 -0.0036687 -7.0442e-05 -0.0051358 -0.28275 -0.066179 -9.3048e-05 -0.0004233
0.00088787 0.00016262 0.0010185 0.0003397
-1.1855e-05 -0.00017248 5.7193e-05 0.00012776 -0.00014901 -0.00051181 -0.14018 0.12378
0.0049039 -0.0019742 0.00020253 -0.0015733
0.00093407 0.00055377 7.733e-05 0.00011057 0.00071278 1.4783e-05 0.0049821 -0.0019399
-0.33131 0.018427 0.0050818 0.0011161
0.00042197 -0.00037141 0.00020596 -0.00019671 0.00096967 -1.5261e-05 0.00027641 -0.0015986
0.0051648 0.0010277 -0.34081 0.03907
5480000000 -0.2906 0.0083117 0.0048861 -0.0018584 -0.0018394 -0.0028834 0.00035972 -9.8657e-06
0.00078339 -0.00020972 -0.00015092 -0.0002982
0.0048641 -0.0018439 -0.12707 0.29086 -0.0015108 -0.0055935 1.003e-05 0.000161
-8.8237e-05 -0.00016167 0.00021042 -0.00027849
-0.0017284 -0.0027354 -0.0013878 -0.0057036 -0.28816 -0.045324 -0.00011936 0.00013711
0.00069228 -0.00041371 0.0011125 3.8521e-05
0.00031618 -3.1025e-05 1.6491e-06 0.00020353 -0.00020961 9.0753e-05 -0.13431 0.13446
0.004189 -0.0033963 -0.00013185 -0.0019434
0.00079852 -0.00024862 2.8961e-05 -0.00018071 0.0006434 -0.00032487 0.0041286 -0.0034159
-0.32146 0.046646 0.0046419 0.00046367
-0.00019914 -0.00028136 0.00024075 -0.00019586 0.00075457 -0.00024896 -0.00018015 -0.0019407
0.0046453 0.00016286 -0.33193 0.059746
5540000000 -0.28888 0.034065 0.0042594 -0.0024148 -0.0023728 -0.0020265 0.00033979 -0.00024591
0.00025434 -0.00031855 -0.00047148 0.00024788
0.0042625 -0.0024162 -0.087438 0.3092 -0.0022175 -0.0049437 0.00039672 0.00016045
2.3912e-05 -6.4311e-05 -0.00021833 -0.0003212
-0.0025494 -0.0020345 -0.0025534 -0.0050017 -0.2886 -0.023422 0.00012065 -0.00028342
0.00011311 -0.00032992 0.00048055 -0.00075655
0.00035385 -0.00032239 0.00043954 0.00013354 0.00022042 -0.00020618 -0.12337 0.15644
0.0026226 -0.0039996 -0.0010006 -0.0018968
0.00019015 -0.00022991 -5.3854e-05 -0.00014843 0.00016908 -0.00022645 0.0026944 -0.0040292
-0.30887 0.081414 0.0051937 -0.0011193
-0.00041346 0.00015228 -0.00013402 -0.00035238 0.00027999 -0.0002451 -0.00095527 -0.0018259
0.0050718 -0.0011736 -0.32587 0.10185
5600000000 -0.27796 0.06257 0.0036029 -0.0034479 -0.0022548 -0.0020075 0.00032401 -0.00032506
0.00024929 -0.00021004 0.00014486 0.00062443
0.0036305 -0.0034653 -0.084364 0.3241 -0.0033993 -0.0049753 0.00014924 -0.00021513
-0.00015706 8.6182e-05 -0.0001973 -0.00023046
-0.0024011 -0.0018886 -0.0035821 -0.004754 -0.28764 0.0081396 -0.00011627 0.00015744
0.00035945 -0.00034872 0.00021453 -0.00061469
0.00033783 -0.00031917 0.00012156 -0.00020228 -7.3139e-05 0.00010933 -0.11559 0.15618
0.0017979 -0.0038421 -0.0010071 -0.0010657
0.00024621 -0.00026966 -0.00013748 -1.5706e-05 0.00042463 -0.00047908 0.0017462 -0.0038881
-0.30005 0.11201 0.0041951 -0.001143
0.00019206 0.00072083 -0.0002241 -0.00028632 0.00059695 -0.00050954 -0.0010303 -0.0011934
0.0041876 -0.0009587 -0.30463 0.11715
5660000000 -0.26791 0.083858 0.0032864 -0.0036584 -0.0034912 -0.00064921 -0.00027435 -0.00071753
-4.6033e-06 -0.00047836 0.00061678 -0.00013289
0.003223 -0.0036825 -0.04442 0.31584 -0.004651 -0.0032801 3.0201e-06 -0.0001396
0.00023913 -3.1356e-05 5.5808e-05 -0.0001252
-0.0034499 -0.00053298 -0.0044646 -0.003221 -0.29014 0.031315 -4.4363e-05 9.9715e-05
-0.00033977 -0.00051396 0.00013462 -0.00076644
-0.00031636 -0.00076385 -2.5726e-05 -0.00013779 -0.00018271 0.00010703 -0.10136 0.17621
0.00079468 -0.0039388 -0.0012518 -0.00093927
4.1756e-05 -0.00052318 0.00023708 4.5067e-05 -0.00036345 -0.00037554 0.00068307 -0.0039214
-0.28663 0.13941 0.004157 -0.0018892
0.00057689 -0.00020217 -9.0345e-06 -0.00011831 0.00013274 -0.00104 -0.0012179 -0.00089811
0.0044027 -0.0019786 -0.29741 0.15278
5720000000 -0.25421 0.10713 0.0026281 -0.0041896 -0.0030301 0.00093088 -0.00051582 -0.00025232
-0.0004383 -0.00019238 8.0758e-06 -0.00054513
0.002665 -0.004143 -0.016441 0.34325 -0.0055401 -0.0025623 1.3568e-05 -2.8141e-05
-0.00026871 3.0488e-06 -0.00026817 3.1791e-05
-0.0029225 0.00095077 -0.0057154 -0.0026807 -0.28824 0.063716 9.8559e-05 -1.907e-05
0.00040142 0.00019702 0.00018387 -0.00033627
-0.00048836 -0.00027596 6.2567e-05 -3.9601e-05 0.00015691 8.7905e-05 -0.085462 0.17884
-0.00019255 -0.0035362 -0.0015541 -0.00039703
-0.000402 -0.00013946 -0.0002739 2.9314e-05 0.00031995 0.00017262 -0.00016183 -0.0034846
-0.27725 0.16691 0.0041899 -0.0033947
-8.8261e-05 -0.00044818 -0.00027148 0.00010931 -4.7239e-05 -0.000412 -0.0015041 -0.00050938
0.0040498 -0.0035577 -0.26712 0.17165
5780000000 -0.23857 0.12395 0.0016195 -0.0047314 -0.0022799 0.0010353 -0.0007696 4.6108e-05
-0.00029044 -0.0002891 -0.00026945 -0.00039208
0.0016306 -0.0047413 -0.0032977 0.33829 -0.0056493 -0.00095331 -4.9095e-05 -0.00019268
-1.0692e-05 -4.8406e-05 -0.00022363 -0.00017239
-0.0024061 0.0012066 -0.0058294 -0.00070547 -0.28388 0.079389 -9.0163e-05 -3.6886e-05
-2.4036e-05 -0.00013576 -0.00043695 -0.00082349
-0.000747 6.4448e-05 -1.5978e-05 -0.00021012 -2.2929e-05 -0.00011442 -0.076696 0.19461
-0.00017813 -0.0029594 -0.0013787 -7.9748e-05
-0.0003391 -0.00030586 -3.5541e-06 -3.3588e-05 0.00010579 -0.00013651 -0.00026498 -0.0030032
-0.26697 0.1878 0.0029345 -0.003561
-0.00021776 -0.00035448 -0.00014771 -0.00017832 -0.00054519 -0.00061631 -0.0014014 2.7118e-05
0.002881 -0.0036378 -0.25884 0.19309
5840000000 -0.22667 0.14579 0.00041584 -0.0053989 -0.0020552 0.00096614 -0.000177 0.00024757
-0.00039138 0.00017752 -0.00046571 -0.00027417
0.00039957 -0.0053668 0.031544 0.34244 -0.0057712 0.00020788 -0.00020261 1.2642e-05
0.00018432 7.3326e-05 -7.1497e-05 0.00032894
-0.0019554 0.0010191 -0.0055848 0.00033701 -0.27911 0.10403 -0.0001974 1.4726e-05
-0.00011435 -0.00075286 -0.00067295 -0.0003281
-0.00017846 0.00028801 -0.00018008 2.7882e-05 -0.00027783 2.6111e-05 -0.054925 0.19817
-0.00057905 -0.0033594 -0.0012746 0.00024923
-0.00032354 0.00023813 0.00022988 5.324e-05 -8.3199e-05 -0.00082041 -0.00058717 -0.0033516
-0.25068 0.19814 0.0024584 -0.0040598
-0.00048811 -0.0001272 -2.3974e-05 0.00030674 -0.00057601 -0.00050193 -0.0012449 0.0002448
0.002329 -0.0037948 -0.22476 0.21788
5900000000 -0.2127 0.15882 -0.0017334 -0.0054616 -0.002392 0.0023559 -0.00014145 8.7475e-06
0.00023259 -0.00030681 0.00010572 0.00036761
-0.0016834 -0.005466 0.052277 0.34361 -0.0053567 0.0017485 7.2342e-06 -5.7661e-06
-5.9498e-06 -0.00023091 3.4588e-05 -2.8485e-05
-0.0023849 0.0024014 -0.0053469 0.0017293 -0.26352 0.12011 -8.9117e-05 -0.0001253
-0.00040827 -0.00039979 -0.00075529 -0.00015562
-0.00010525 3.6039e-05 -2.4181e-06 2.1419e-06 -2.9581e-05 -5.5894e-05 -0.047018 0.20875
-0.00069199 -0.0034116 -0.0010005 0.00036251
0.00029016 -0.00017775 -0.00011691 -0.0002555 -0.00054346 -0.00028066 -0.00070476 -0.0033565
-0.22473 0.21443 0.002081 -0.0049816
2.0759e-05 0.00028751 -6.4945e-05 -0.00013704 -0.0010134 5.9479e-05 -0.00098202 0.00035153
0.0021836 -0.0050559 -0.2099 0.22908
5960000000 -0.1939 0.17134 -0.0028542 -0.0040061 -0.00077487 0.002781 -0.00017936 0.00021093
-0.00025917 0.00012498 -7.4709e-06 -5.3648e-05
-0.002834 -0.0040652 0.078092 0.3428 -0.0041643 0.0021228 -0.00016627 3.8869e-05
3.6292e-05 0.00010204 9.5315e-05 0.00016178
-0.0008251 0.0027932 -0.0042067 0.0022671 -0.25035 0.14575 -4.6094e-05 -9.4634e-05
-0.00036517 0.00021191 -0.00027562 -0.00023213
-0.00023248 0.00026081 -0.00012945 2.4261e-05 -5.5022e-06 -0.00014874 -0.029423 0.2168
-0.0016931 -0.0032096 -0.0010491 0.0010214
-0.00028339 0.00015842 -7.1015e-06 0.00014848 -0.00030609 0.0001425 -0.0016916 -0.0032514
-0.20584 0.22918 6.7011e-05 -0.005015
-0.00013503 0.00013345 4.7575e-05 0.00015686 -0.00015439 -0.00013239 -0.0009912 0.00091968
0.00022158 -0.0049652 -0.18241 0.25553
6020000000 -0.17657 0.18812 -0.0037795 -0.0031949 -0.00027761 0.0030194 -2.048e-05 0.00055031
-0.00018035 0.0002298 8.0211e-07 0.00030626
-0.0037862 -0.0031749 0.1055 0.33646 -0.0048539 0.0030899 -8.8232e-05 0.00011328
-0.00018106 4.5236e-05 -0.00021345 0.00010265
-0.00024623 0.0030654 -0.0047693 0.0031568 -0.23141 0.15892 -0.00023437 0.00019628
-0.00068814 2.4126e-05 -0.00056515 0.00067057
2.8027e-05 0.00051316 -0.00010294 0.00012867 -0.00036019 0.00020804 -0.022496 0.2139
-0.0024552 -0.0033831 -0.00052853 0.00071119
-0.00022581 0.00030522 -0.00011132 9.2714e-05 -0.00066894 1.8317e-05 -0.0024783 -0.0032918
-0.17747 0.24413 0.0002194 -0.0045426
-9.1209e-05 0.00024089 -0.00015174 0.00015738 -0.00043655 0.00032221 -0.00059399 0.0007901
0.00010543 -0.0049182 -0.15597 0.25676
6080000000 -0.15599 0.19658 -0.0040702 -0.0009556 0.0011597 0.0028927 7.8739e-05 3.0983e-05
0.00014139 9.2517e-05 0.00025809 4.1479e-05
-0.0040546 -0.00095399 0.12793 0.33714 -0.0032665 0.0045482 -6.1465e-05 -2.3742e-06
1.156e-05 0.00011177 9.0678e-05 0.00031703
0.0013162 0.00289 -0.003111 0.0045443 -0.21352 0.1844 0.00014382 0.00012771
-0.00030453 0.00052597 -5.5774e-05 0.00024615
3.5505e-05 4.8703e-05 -8.7593e-05 -1.7183e-05 0.00018797 0.00017724 -0.0052967 0.22128
-0.0037814 -0.0024452 -0.001064 0.00094556
0.00015718 6.2402e-05 4.8968e-05 5.6609e-05 -0.00049574 0.00060493 -0.0037785 -0.0024422
-0.14826 0.26118 -0.00093817 -0.0055879
0.00035681 2.2231e-05 0.00017763 0.0003284 -0.00025075 2.3215e-06 -0.00097803 0.0010527
-0.0010883 -0.005236 -0.1336 0.27762
6140000000 -0.14117 0.21081 -0.0035702 -0.00065694 0.0015121 0.002173 5.0997e-05 7.0755e-05
-7.5171e-05 -0.00012925 0.00038042 -0.00025298
-0.0035488 -0.00064344 0.15279 0.32004 -0.0024246 0.0052031 5.4808e-05 5.4842e-05
0.00035362 3.6839e-05 0.00017306 3.7098e-05
0.0016193 0.0021035 -0.0023645 0.0051833 -0.19149 0.20533 0.0003669 -1.0857e-05
-5.3109e-06 0.00087198 -4.0365e-05 0.00020965
0.00011126 -6.6987e-06 3.817e-05 2.497e-05 0.00040237 -7.1596e-05 0.0062863 0.21401
-0.0044999 -0.0016173 -0.00036552 0.0014809
-3.9508e-05 -0.0001939 0.00030144 3.5976e-05 0.00016727 0.00086518 -0.0044451 -0.0015307
-0.12962 0.28277 -0.0026809 -0.0043638
0.00036181 -0.00016481 0.00018638 -8.6742e-06 -2.2403e-05 0.00082001 -0.00042916 0.0013821
-0.0025778 -0.0044386 -0.096695 0.2776
6200000000 -0.12425 0.21722 -0.0029191 -0.00014664 0.0021919 0.0013611 7.6575e-05 0.00032617
-0.0003213 9.7179e-05 -1.2968e-05 -0.00030217
-0.0029193 -0.00014588 0.18238 0.31956 -0.0011146 0.0052373 3.9837e-05 0.00017614
0.00014679 7.6012e-08 0.00016417 0.00014869
0.0022069 0.0013342 -0.00097052 0.0053399 -0.17198 0.22063 0.00026076 -0.00039202
0.00062886 0.00033039 -2.8022e-05 0.0004173
9.0143e-05 0.00034398 5.8813e-05 0.00019156 0.00020294 -0.00045616 0.020891 0.22254
-0.0045654 -0.00017767 3.9984e-05 0.0011668
-0.00025677 0.0001415 0.00016362 5.5968e-05 0.00071456 0.00017418 -0.0046193 -0.00018944
-0.11672 0.29068 -0.0038587 -0.0038009
-0.00011762 -0.00028886 0.00016949 0.00023087 0.00031336 0.00042221 2.9626e-05 0.0011938
-0.0034106 -0.0037733 -0.082393 0.28829
6260000000 -0.1105 0.23026 -0.003029 0.0007002 0.0021616 0.00066518 0.0002993 -7.7104e-05
0.00016387 0.00032394 -0.00016375 5.0853e-05
-0.0030305 0.00073741 0.19857 0.30406 -0.00014851 0.0053867 2.2202e-05 -0.00010918
-4.8207e-05 -0.00016242 0.00029019 0.00016309
0.0021653 0.00063967 -0.00010855 0.0053949 -0.15154 0.24161 9.0445e-05 -4.0356e-05
0.0004279 -0.00033844 0.00033423 0.00074539
0.00031387 -9.2785e-05 1.8578e-05 -0.00012931 0.00010658 -4.1784e-05 0.03501 0.21797
-0.0044622 0.0012307 0.00065763 0.0013031
0.00017201 0.00024735 -7.6479e-05 -0.00011533 0.00020209 -0.00017696 -0.0044041 0.0013728
-0.092239 0.29038 -0.0037516 -0.0028096
-0.00014427 2.3801e-05 0.00028221 0.00015772 0.0002322 0.00019562 0.00066034 0.0012208
-0.00409 -0.0029489 -0.038278 0.28897
6320000000 -0.09551 0.23525 -0.0025885 0.0013649 0.0021959 -0.00035211 6.3723e-05 9.4012e-05
-0.00031572 0.00033801 -0.00013936 0.00028379
-0.0025659 0.00135 0.22499 0.2966 0.001768 0.0056454 4.5216e-05 0.00011382
1.089e-05 -6.6721e-05 0.00013762 -0.00024812
0.002189 -0.0003574 0.0018395 0.0056906 -0.13268 0.25234 -0.00024247 -0.00034553
0.00026247 -8.9915e-05 0.00079963 0.00027104
6.6937e-05 0.0001552 7.3591e-05 8.6702e-05 -0.00017712 -0.0002758 0.034544 0.22036
-0.0039358 0.0019966 0.00062815 0.00081714
-0.00027699 0.00043384 1.2348e-05 -8.6352e-05 0.00034772 -3.2174e-05 -0.0039715 0.0018871
-0.067803 0.30249 -0.0048814 -0.0016629
2.0678e-05 0.00023731 0.00020662 -0.00011253 0.0005665 0.00032091 0.00066047 0.00082327
-0.004806 -0.0016375 -0.027651 0.28896
6380000000 -0.076362 0.24086 -0.00193 0.0018015 0.0015805 -0.00041666 5.048e-05 -2.9361e-05
0.00030322 0.00023191 0.00011127 8.8011e-05
-0.0019852 0.0017517 0.24234 0.27732 0.0028986 0.004334 -0.00013 -0.00010187
-0.00020217 -0.00012284 -0.00017904 -0.00030628
0.0016009 -0.00045178 0.0030409 0.0041877 -0.10498 0.26793 -0.00014809 0.00013033
0.00035423 2.5429e-05 0.00037617 -0.00016512
-9.52e-07 -4.139e-05 -0.0001224 -9.553e-05 -0.0002076 8.8439e-05 0.055114 0.20963
-0.003165 0.0031394 0.00084829 0.00077839
0.00026707 0.00018872 -0.00024543 -0.0001188 0.00044682 -0.00010003 -0.0031322 0.0032744
-0.04662 0.29485 -0.0046856 -0.00019616
7.5595e-05 0.00015943 -0.00023482 -0.00031049 0.00053068 0.00024426 0.00087913 0.00073548
-0.0047455 -4.291e-05 0.012869 0.29116
6440000000 -0.055562 0.25344 -0.0010026 0.0023668 0.0018486 -0.00071211 0.00039671 -0.0001494
0.00026901 -0.00030962 -0.00028372 -0.00022435
-0.00095624 0.0024375 0.26205 0.26492 0.0033851 0.0030297 9.2832e-05 -7.6025e-05
-0.00013341 -4.397e-05 -5.8794e-05 -0.00014722
0.0017667 -0.00071543 0.0033766 0.0029858 -0.089231 0.28464 -0.00020573 0.0003073
-0.00041298 -0.00013371 0.00028213 -0.00027223
0.00038255 -0.00019079 0.00012106 -7.8236e-05 -0.00019851 0.00032321 0.056808 0.20736
-0.0019375 0.0038572 0.00088972 0.00065036
0.00031732 -0.00032692 -9.5411e-05 2.8739e-05 -0.00060795 -0.0001376 -0.0019174 0.0037854
-0.0059955 0.30171 -0.0044925 0.0013117
-0.00026218 -5.3293e-05 -5.8214e-05 -0.00020328 0.00043017 -0.00062698 0.00098106 0.00069345
-0.0042395 0.0011704 0.022924 0.27696
6500000000 -0.035643 0.25441 -0.00018595 0.0020054 0.0014686 -0.0010154 0.00018993 -8.0307e-05
1.0333e-05 0.0001058 -0.00016588 0.00034188
-0.00024389 0.0019715 0.28875 0.23919 0.0037144 0.0026041 0.00010758 5.1525e-05
0.00012884 0.00019146 0.00022058 -0.00016123
0.00144 -0.00097361 0.0038295 0.0025649 -0.076384 0.2821 6.7151e-06 -8.3539e-05
9.0032e-05 -0.00024634 -7.0753e-05 -0.00011652
0.00017136 -4.8466e-05 9.6601e-05 6.39e-05 -7.0233e-06 -3.4038e-06 0.081493 0.20225
-0.00044411 0.0040099 0.0010139 0.0003329
2.4962e-05 0.00011989 0.00010856 0.00015907 0.00012512 -9.3587e-05 -0.00039762 0.0040081
0.017055 0.30624 -0.0031799 0.0022755
-8.0716e-06 0.00030077 0.00014989 -8.6229e-05 -0.00010965 -0.00026274 0.001054 0.00033511
-0.0033333 0.0022276 0.06173 0.28098
