# Supplementary material for: Early Detection of Alzheimer’s Disease via Machine Learning-Based Microwave Sensing: An Experimental Validation
Source: Sensors (Basel). 2025 Apr 25;25(9):2718. doi: 10.3390/s25092718 (PMC12074295; doi:10.3390/s25092718)
Supplement: Supplementary file 1 [file sensors-25-02718-s001.zip › measurements_paper_sensors/26 febbraio - PART1/set11 H/CSF_H_m5.s6p]

!Keysight Technologies,M9804A,MY58100912,A.14.10.03
!Date: Thursday, April 27, 2023 10:28:33
!Correction: S11(C  6-Port  ) 
!S12(C  6-Port  ) 
!S13(C  6-Port  ) 
!S14(C  6-Port  ) 
!S15(C  6-Port  ) 
!S16(C  6-Port  ) 
!S21(C  6-Port  ) 
!S22(C  6-Port  ) 
!S23(C  6-Port  ) 
!S24(C  6-Port  ) 
!S25(C  6-Port  ) 
!S26(C  6-Port  ) 
!S31(C  6-Port  ) 
!S32(C  6-Port  ) 
!S33(C  6-Port  ) 
!S34(C  6-Port  ) 
!S35(C  6-Port  ) 
!S36(C  6-Port  ) 
!S41(C  6-Port  ) 
!S42(C  6-Port  ) 
!S43(C  6-Port  ) 
!S44(C  6-Port  ) 
!S45(C  6-Port  ) 
!S46(C  6-Port  ) 
!S51(C  6-Port  ) 
!S52(C  6-Port  ) 
!S53(C  6-Port  ) 
!S54(C  6-Port  ) 
!S55(C  6-Port  ) 
!S56(C  6-Port  ) 
!S61(C  6-Port  ) 
!S62(C  6-Port  ) 
!S63(C  6-Port  ) 
!S64(C  6-Port  ) 
!S65(C  6-Port  ) 
!S66(C  6-Port  ) 
!S6P File: Measurement: :
# Hz S  RI   R 50
500000000 -0.32833 -0.065522 -0.0096333 -0.0019656 -0.0084814 0.011807 -0.0038695 0.011725
0.013414 0.0062687 -0.0045931 0.0087226
-0.0095232 -0.0021523 -0.40926 -0.074402 0.0092877 -0.010804 0.0011681 0.011719
0.0094819 0.0023971 0.0012564 0.013175
-0.0084317 0.011527 0.0092437 -0.01083 -0.25626 0.18873 0.0073025 0.002766
-0.0021354 0.0076508 0.0016767 0.011785
-0.0039819 0.012026 0.0012282 0.011603 0.0073182 0.0028341 -0.3275 0.040116
-0.019418 -0.0049983 0.014912 0.025117
0.013182 0.0058675 0.0095571 0.0021504 -0.0020694 0.0074544 -0.019531 -0.0053999
-0.21997 -0.23102 -0.027694 0.0045234
-0.0048986 0.0090055 0.0012179 0.013308 0.0018046 0.011855 0.014913 0.026338
-0.02764 0.0044709 -0.26275 -0.1477
560000000 -0.31616 0.10395 -0.020935 -0.067406 -0.00049967 0.012332 0.0052469 0.010053
0.010119 0.0042302 0.012105 0.010074
-0.020657 -0.067369 -0.37129 0.088334 -0.040306 -0.03932 0.01309 0.0028279
-0.013585 -0.0048013 0.0041738 -0.0018468
-0.00051969 0.012271 -0.040298 -0.03904 -0.1831 0.23887 0.00047105 -0.0058089
0.018247 0.0055107 0.0081615 -0.0055365
0.0055489 0.010991 0.01328 0.0027359 0.00019205 -0.00606 -0.30389 0.12924
0.0082298 -0.022705 0.0060474 -0.0221
0.010031 0.0043945 -0.013467 -0.0047928 0.018103 0.0059089 0.0084906 -0.02264
-0.29997 -0.049104 0.011075 -0.051041
0.011975 0.010847 0.0040507 -0.00181 0.0080729 -0.0062737 0.0057763 -0.022205
0.010983 -0.050916 -0.3289 0.0044794
620000000 -0.27599 0.08055 -0.023084 0.0084286 0.0032927 0.0083769 0.0084599 -0.004794
0.011192 -0.0003434 0.00033582 -0.002181
-0.022925 0.0086264 -0.39936 0.034945 -0.019085 -0.00081901 -0.001681 -0.0020123
0.012242 -0.0051647 0.00027628 -0.0034373
0.003015 0.0086048 -0.019147 -0.00072214 -0.15636 0.24845 -0.0012717 -0.0055744
-0.0040941 -0.0021537 0.0085937 -0.0027299
0.0079911 -0.0046627 -0.0018916 -0.0020848 -0.0013271 -0.0054385 -0.26128 0.13935
-0.039212 -0.020123 0.012384 0.028335
0.011873 -0.00074451 0.012288 -0.005356 -0.0044294 -0.0022733 -0.039265 -0.020438
-0.21647 -0.087029 -0.041911 0.012093
0.00026729 -0.0025669 0.00036511 -0.003387 0.0085478 -0.0027631 0.012572 0.027594
-0.041767 0.012057 -0.24228 -0.030752
680000000 -0.2418 0.17236 -0.026111 -0.01589 0.0047163 0.0056145 0.0014224 -0.0071564
-0.0011698 -0.011541 0.0058236 -0.0066858
-0.02607 -0.0161 -0.39071 0.13646 -0.03305 -0.0023367 -0.0017455 -0.00013513
-0.0014279 -0.0092184 -0.00088649 -0.002085
0.004558 0.0055705 -0.033088 -0.0023056 -0.10938 0.27193 -0.00090831 0.00068267
-0.001655 0.00092237 -0.0025095 -0.0094809
0.0016604 -0.0073651 -0.0017021 -0.00020095 -0.00093637 0.0006153 -0.22006 0.19169
-0.022962 -0.0080224 -0.0091034 -0.011858
-0.0017042 -0.01169 -0.0015195 -0.0093084 -0.0016329 0.0010402 -0.023205 -0.0078289
-0.28126 0.014433 -0.0047755 -0.0085026
0.0056904 -0.0068232 -0.00088744 -0.0020893 -0.0025632 -0.0095134 -0.0093262 -0.011976
-0.0048511 -0.0085159 -0.26171 0.072437
740000000 -0.19596 0.16603 -0.041508 0.026397 0.013214 -0.0038948 -0.00023403 -0.0041635
-0.0036462 -0.0014305 -0.0064207 0.0034768
-0.041385 0.026224 -0.3378 0.15647 -0.037738 0.034041 9.5676e-05 -0.0060366
-0.012043 0.0075682 -0.0012951 -0.0053771
0.013297 -0.0038736 -0.037639 0.034256 -0.07603 0.273 -0.0015752 0.0032492
-0.00088484 -0.0053444 -0.0022061 0.00081323
-3.7951e-05 -0.0039862 0.0001068 -0.0060026 -0.0015803 0.0032638 -0.20361 0.19886
-0.042366 -0.0099256 0.022335 0.016671
-0.0035894 -0.0018381 -0.011883 0.0074923 -0.00096898 -0.0053972 -0.042484 -0.010115
-0.18063 0.049078 -0.043271 -0.0028127
-0.0063211 0.0034949 -0.0011865 -0.0054293 -0.0021058 0.00087002 0.02234 0.016401
-0.042997 -0.0026818 -0.25382 0.078211
800000000 -0.16716 0.21241 -0.023316 0.015708 0.0054693 -0.010272 -0.0045548 -0.0024901
-0.0041666 0.0016466 0.0043731 0.000509
-0.02338 0.015727 -0.34568 0.22805 -0.0093657 0.034472 -0.0021707 0.0019378
-4.0529e-05 0.0023451 0.00054844 0.0052532
0.0055358 -0.010099 -0.0092369 0.034487 -0.037406 0.2992 0.0012038 0.0010151
-0.00010884 0.0031539 -0.001673 0.00073622
-0.0044411 -0.0025047 -0.0021681 0.0019342 0.0011302 0.0010359 -0.175 0.22676
-0.029381 0.012491 0.014588 -0.0108
-0.0045784 0.0017746 -0.00011463 0.0024809 0.00016673 0.0031536 -0.029195 0.012457
-0.23255 0.072287 -0.019127 0.020568
0.0047726 0.00080153 0.00081923 0.0051587 -0.0017038 0.00087936 0.014509 -0.010543
-0.019143 0.020498 -0.24806 0.12888
860000000 -0.13378 0.23427 -0.019148 0.030638 -0.0032178 -0.0098137 -0.002289 0.00085164
0.0042963 0.0055839 -0.0035538 -0.0033009
-0.018964 0.030793 -0.29908 0.27301 0.006989 0.034761 0.00028053 0.002267
0.0038253 0.00019385 0.0035406 -0.00014118
-0.0032515 -0.0097797 0.0070929 0.034764 0.010975 0.30959 -0.00061801 -0.00046151
0.0025774 -0.0016778 0.0015617 0.0042691
-0.0021972 0.00064824 0.00030986 0.0021611 -0.00057738 -0.00042448 -0.13905 0.23865
-0.019162 0.017476 -0.0065557 -0.0093011
0.0042817 0.0056561 0.0038318 0.00014429 0.0025553 -0.0017001 -0.019135 0.01745
-0.17885 0.13287 -0.0264 0.015927
-0.0039802 -0.0032346 0.0036879 0.00014017 0.0015794 0.0043937 -0.0069748 -0.0095604
-0.026317 0.015673 -0.199 0.17753
920000000 -0.1108 0.25839 0.0037068 0.039723 -0.009202 -0.0042825 -0.0020034 0.0018159
0.00028149 0.001838 0.0028869 -0.001307
0.0036865 0.03971 -0.27205 0.29555 0.02779 0.023469 0.0014057 0.0010232
0.007231 -0.00030895 0.0036814 -0.0029015
-0.0092298 -0.004282 0.027874 0.023418 0.057648 0.31172 0.0017054 -4.0244e-05
0.0005973 -0.00022646 0.00099021 -0.0011796
-0.0019507 0.0019798 0.0014101 0.00095928 0.00168 -3.5727e-05 -0.11494 0.25653
-0.012944 0.030269 0.0040666 -0.0063148
0.00023855 0.001765 0.0071604 -0.00027088 0.00060467 -0.00020414 -0.012717 0.030342
-0.17017 0.13779 -0.0041794 0.028593
0.0030454 -0.0013171 0.0036459 -0.0029716 0.0010126 -0.0012507 0.0040079 -0.0062668
-0.004292 0.028614 -0.20797 0.1908
980000000 -0.064243 0.28026 0.016155 0.031254 -0.009204 0.0048376 0.0019758 0.0038337
0.0038505 -0.0014791 -0.0033794 -0.0028202
0.016182 0.03124 -0.2198 0.33261 0.033069 0.0058465 0.0019138 -0.00032312
0.0014591 -0.0057977 -0.00059359 -0.0027069
-0.0091796 0.0048983 0.033111 0.0057073 0.10404 0.30615 0.00052909 -0.0010451
0.00029515 -0.001627 0.0015228 -0.00034701
0.0019013 0.0036422 0.0019361 -0.00032174 0.00055052 -0.0010643 -0.076843 0.26787
0.0064944 0.030293 -0.0097654 -0.0077414
0.0039651 -0.0013829 0.001539 -0.0059142 0.00023289 -0.0016095 0.0065765 0.030276
-0.14044 0.17374 0.0049609 0.021076
-0.0036824 -0.0026939 -0.00069471 -0.0027193 0.0016194 -0.00031066 -0.0098863 -0.0076885
0.0049432 0.021009 -0.16706 0.23989
1040000000 -0.023317 0.29026 0.033032 0.020532 -0.00096002 0.007458 0.0025647 0.000685
0.0005167 -0.0034299 -0.00031433 -0.0013447
0.032968 0.020528 -0.18484 0.34706 0.029969 -0.013828 0.0014514 -0.0017282
-0.0024641 -0.0024538 -0.00093456 -0.0027085
-0.0008918 0.0074973 0.029926 -0.013948 0.15007 0.29382 -0.00047056 -0.0013581
-0.0013971 -0.00087591 -0.00045239 -0.0011401
0.0026831 0.00068772 0.0014441 -0.0017126 -0.00046994 -0.0013895 -0.049433 0.2781
0.017951 0.019661 -0.0019107 0.0016735
0.00033643 -0.0034989 -0.0024851 -0.0023297 -0.0014234 -0.00098227 0.018125 0.019611
-0.10841 0.1829 0.012861 0.020238
-8.4459e-05 -0.0015318 -0.001004 -0.0027344 -0.00048168 -0.0010885 -0.0019294 0.0015541
0.012933 0.020349 -0.14611 0.26013
1100000000 0.022017 0.30057 0.037063 -0.0022475 0.003733 0.0041073 0.0024087 -0.0011923
-0.0022446 -0.0029831 -0.0039426 -0.00031746
0.036951 -0.0022419 -0.14095 0.36685 0.015919 -0.027198 -8.2212e-05 -0.0018188
-0.0031042 -0.00079618 -0.0036164 -0.0006637
0.0037319 0.0041119 0.015841 -0.027319 0.19652 0.27494 -0.0017228 0.00025001
-0.0015523 0.00050568 -0.0010787 -0.00057199
0.0023693 -0.0011 -8.4603e-05 -0.0018248 -0.0016915 0.00024513 -0.009077 0.28328
0.024251 0.0069017 -0.0024833 5.526e-05
-0.0022946 -0.0032315 -0.0031254 -0.00079491 -0.0015653 0.00067971 0.024256 0.0068053
-0.089539 0.19949 0.019445 0.010473
-0.0039009 1.4049e-05 -0.0036498 -0.00065953 -0.0010779 -0.00075421 -0.0025228 0.00017748
0.019413 0.010518 -0.1013 0.29282
1160000000 0.073045 0.29742 0.025623 -0.019495 0.003608 -0.00088994 -0.00021151 -0.0025349
-0.0040514 -0.0010154 -0.0011747 0.0042777
0.025716 -0.019558 -0.097361 0.37158 -0.002845 -0.028675 -0.0015722 -0.001512
-0.0025488 0.0023814 -0.0016386 0.0018244
0.0035846 -0.00089742 -0.0029729 -0.028701 0.2399 0.24553 -0.00062533 0.0016145
-0.00051127 0.0016233 -0.0010866 0.00019026
-0.00016862 -0.0025634 -0.0015401 -0.0014929 -0.00062922 0.0015953 0.030262 0.2806
0.021704 -0.0089123 -0.0032476 0.0052297
-0.0041549 -0.0008843 -0.0025178 0.0024599 -0.0004889 0.0016866 0.02172 -0.0089176
-0.054157 0.21082 0.019411 0.0017586
-0.0012057 0.0041739 -0.0017243 0.0017155 -0.0011072 0.00021134 -0.0033822 0.0051605
0.019524 0.0017213 -0.054215 0.296
1220000000 0.11688 0.28879 0.012873 -0.029826 -0.0010547 -0.0017741 -0.00011369 -0.001008
-0.0026248 0.0023325 0.0011042 0.0018109
0.012851 -0.02972 -0.053291 0.38616 -0.016078 -0.021266 -0.0024723 0.00046371
-4.2324e-06 0.0029027 -0.0007964 0.0017685
-0.0010778 -0.0017454 -0.016206 -0.021226 0.28 0.20817 0.00088163 0.0013697
0.00051534 0.0010619 0.00014148 0.00058291
-0.00016589 -0.00098617 -0.0024798 0.00045055 0.00086523 0.0013445 0.069594 0.2728
0.011344 -0.015827 0.0025271 0.0015441
-0.0026655 0.002293 2.2271e-05 0.0028818 0.00050105 0.0010674 0.011346 -0.015901
-0.031262 0.2217 0.015164 -0.011735
0.0012383 0.0018751 -0.00078982 0.0018148 0.00011293 0.00058439 0.0025108 0.0016138
0.015169 -0.011816 -0.023722 0.31524
1280000000 0.16742 0.26897 -0.0059434 -0.029371 -0.0020974 0.0013135 -0.00098441 -0.0019205
-0.00088348 0.0032253 0.0024876 0.0014216
-0.0059575 -0.029342 -0.0068371 0.37814 -0.023274 -0.0086095 -0.00072849 0.0013354
0.0014831 0.0017218 0.00063619 0.0020916
-0.0021213 0.0013238 -0.023329 -0.0084936 0.31212 0.16492 0.0012846 -0.00012794
0.0010221 0.00042272 0.00024243 0.00040796
-0.0010072 -0.0018999 -0.00074912 0.001327 0.0012723 -0.00013683 0.1063 0.25687
0.0025771 -0.01853 3.8966e-05 -2.5119e-05
-0.00083403 0.0032421 0.0014914 0.0017098 0.0010079 0.000375 0.0024704 -0.018459
0.0059031 0.22709 0.0043312 -0.014793
0.0024834 0.0013601 0.00063154 0.0020745 0.00022038 0.00048617 7.2369e-05 -0.00013184
0.00438 -0.014863 0.024407 0.31824
1340000000 0.20455 0.23745 -0.016167 -0.020693 5.3636e-05 0.0039657 -0.0016994 -0.00071453
0.001484 0.0026906 0.0016509 -0.0013537
-0.016115 -0.020672 0.031976 0.37167 -0.020806 0.0038396 -0.00027383 0.0019142
0.0016714 0.00095695 0.0011549 0.0008501
7.113e-05 0.0039585 -0.020828 0.0039454 0.33564 0.1174 0.00072906 -0.00079738
0.00053254 -0.00042034 0.00010843 0.00022822
-0.0017255 -0.00073398 -0.00026012 0.0019272 0.00074453 -0.00080867 0.13916 0.23752
-0.0068687 -0.016453 0.0012145 8.7793e-05
0.0014575 0.0026642 0.00167 0.00096082 0.00055995 -0.00042105 -0.0068806 -0.016406
0.035093 0.22461 -0.0020523 -0.01377
0.0016428 -0.0013525 0.0012096 0.00082681 5.8585e-05 0.00018804 0.0011435 0.00018878
-0.0021364 -0.013839 0.061863 0.31541
1400000000 0.23925 0.20127 -0.02319 -0.0095735 0.0043453 0.0031861 -0.0020773 0.0005922
0.0025251 0.00083646 0.00036474 -0.0011886
-0.023172 -0.0095616 0.070666 0.36008 -0.014412 0.01182 0.001173 0.0013584
0.0011758 -0.00048366 0.0011489 0.0002313
0.0043369 0.0032047 -0.014377 0.011942 0.35012 0.063018 1.4682e-05 -0.0011674
0.00016529 -9.2289e-05 0.00042424 0.0002026
-0.0020735 0.00063284 0.0011786 0.001343 3.6603e-06 -0.0011925 0.16936 0.20943
-0.01299 -0.010373 -0.00099925 -0.0006824
0.0025565 0.00086852 0.0011723 -0.00049929 0.00016786 -0.00011342 -0.012992 -0.010356
0.068621 0.2228 -0.0087538 -0.0094056
0.000394 -0.0012609 0.0011854 0.00023278 0.00039318 0.00023437 -0.00095381 -0.00072147
-0.0088064 -0.009424 0.10782 0.3063
1460000000 0.26302 0.15855 -0.021017 0.0029639 0.0049475 -0.0013753 -0.0015542 0.001609
0.0021138 -0.00035044 -0.00024631 -0.00092576
-0.020992 0.0029808 0.10519 0.33892 -0.0057217 0.014595 0.0015678 0.0003422
0.0011187 -0.0011253 0.0012864 -0.00057549
0.0049566 -0.0014143 -0.0056511 0.014633 0.3565 0.007601 -0.00090488 -0.001078
0.00030707 -0.00018767 0.00056578 -0.00019862
-0.0015503 0.0015945 0.001577 0.00034937 -0.00090912 -0.0010816 0.19637 0.18083
-0.01454 -0.0045314 -0.0012127 0.0016771
0.0020647 -0.00040325 0.0011117 -0.0011594 0.00027394 -0.00017713 -0.014487 -0.0045172
0.097572 0.2102 -0.010976 -0.0037758
-0.00022868 -0.00087111 0.0012541 -0.00060715 0.00057672 -0.00021916 -0.0012038 0.0017561
-0.011107 -0.0037327 0.14122 0.28668
1520000000 0.27696 0.1185 -0.016178 0.0090787 0.0030537 -0.0036032 7.776e-05 0.0025964
0.002254 -0.0016898 -0.0010177 -0.0002183
-0.016172 0.009056 0.13972 0.32583 0.0015949 0.012248 0.0017092 -0.00059537
0.00027755 -0.0010724 0.00041271 -0.00095503
0.0030312 -0.0035959 0.0016638 0.012255 0.34908 -0.04923 -0.00071878 -0.00037981
0.00076032 -0.00087839 0.00011506 -0.00012531
7.5669e-05 0.0026005 0.0017118 -0.00060977 -0.00070118 -0.00041125 0.22078 0.14314
-0.014855 0.00088232 0.0010121 0.002038
0.0022743 -0.001714 0.00028293 -0.0010656 0.00071422 -0.00087526 -0.014822 0.00088137
0.12582 0.19978 -0.011534 0.0003395
-0.0010564 -0.00019276 0.00040021 -0.00098535 8.5418e-05 -5.0075e-05 0.0010682 0.0020198
-0.011579 0.00042373 0.17546 0.26836
1580000000 0.2882 0.073021 -0.0098394 0.013203 -0.0010173 -0.0043923 0.0013835 0.0018419
-0.00019039 -0.0021857 -0.00027396 0.00029493
-0.009844 0.013164 0.16811 0.30122 0.0049975 0.0072949 0.00062824 -0.0015005
-0.00047083 -0.0012515 -0.00020762 -0.00070944
-0.0010375 -0.0044069 0.005043 0.0073029 0.32849 -0.10733 -0.0015171 0.00014414
-0.00039985 -0.0012977 0.00021056 -0.00047363
0.0013841 0.0017946 0.00062614 -0.0014884 -0.0014834 0.00014797 0.23577 0.1036
-0.012299 0.0063466 0.0019173 0.0010129
-0.00015364 -0.0022262 -0.00048781 -0.0012483 -0.00033744 -0.0012873 -0.01225 0.0063238
0.15058 0.18448 -0.0095519 0.0065497
-0.000323 0.00034246 -0.00020392 -0.00069827 0.0002103 -0.00053397 0.0018923 0.0009868
-0.0095812 0.0066462 0.20918 0.24256
1640000000 0.29192 0.032168 -0.0028378 0.012766 -0.0026586 -0.0020626 0.0027335 0.0011536
-0.00056527 -0.0017066 -0.00041114 0.00042013
-0.0028176 0.012766 0.19807 0.27736 0.0052958 0.0026019 -0.00040449 -0.0018475
-0.0010503 -0.00061079 -0.00048071 -0.00063023
-0.0026235 -0.002062 0.0053062 0.0025876 0.29872 -0.15595 -0.00084227 0.0011819
-0.0010209 -0.0011489 -0.000143 -0.00028676
0.0027391 0.0011619 -0.00041638 -0.0018502 -0.00083469 0.0011854 0.24904 0.054519
-0.0085564 0.008138 0.0024135 -0.00039629
-0.00057522 -0.001667 -0.0010361 -0.00060755 -0.001076 -0.0011376 -0.0085965 0.0081525
0.17394 0.16406 -0.0051449 0.0087466
-0.00037681 0.000441 -0.00049682 -0.0006313 -0.0001569 -0.00032165 0.0024779 -0.00045598
-0.0050947 0.0088074 0.23501 0.21251
1700000000 0.28703 -0.013022 0.00109 0.010496 -0.0030187 0.00038784 0.0031966 -0.001186
-0.0020815 -0.00074472 0.00048224 0.0005049
0.0010856 0.010488 0.21751 0.24589 0.0028364 4.568e-05 -0.0014048 -0.00078827
-0.00089351 -8.5391e-05 -0.00083642 -0.00047898
-0.0030485 0.00041428 0.0028487 3.4623e-05 0.25503 -0.19456 7.9122e-05 0.0016878
-0.0020341 -0.00031822 -0.00037088 -0.00083705
0.003188 -0.0011502 -0.0014061 -0.00076547 8.5702e-05 0.0017413 0.24668 0.0037153
-0.0057994 0.0095674 0.0018259 -0.0018699
-0.0020616 -0.00073587 -0.00093927 -8.1669e-05 -0.0020318 -0.00022975 -0.0057593 0.0096042
0.1937 0.14687 -0.00045026 0.0093804
0.00049471 0.00050628 -0.00082172 -0.00043862 -0.00032896 -0.00086424 0.0017384 -0.0019173
-0.00041382 0.009449 0.25304 0.17892
1760000000 0.27618 -0.062281 0.0041007 0.0074617 -0.0018895 0.001086 0.0014856 -0.0034407
-0.0012081 0.00049491 0.00034149 -0.00045893
0.0040886 0.0074524 0.24371 0.20625 0.00033493 -0.001337 -0.0012407 -2.5201e-05
-0.0011665 0.0010166 -0.00044206 0.00031178
-0.0019378 0.0010876 0.00033151 -0.0013524 0.20605 -0.22644 0.0011103 0.0014425
-0.0012178 0.0014059 -0.0012047 -0.00077442
0.001452 -0.0033878 -0.0012476 -1.6125e-05 0.001085 0.0014204 0.23758 -0.048947
-0.001794 0.0092956 -0.00014651 -0.0021559
-0.0012506 0.00059017 -0.0011465 0.0010305 -0.0012067 0.0013996 -0.0017946 0.0093012
0.2105 0.11498 0.0032161 0.0072665
0.00040067 -0.0005651 -0.0004734 0.00031918 -0.0011808 -0.00066034 -8.0294e-05 -0.0022378
0.0033283 0.0072949 0.26636 0.14167
1820000000 0.25319 -0.10036 0.0049149 0.0036869 0.00021063 0.0020965 -0.0008689 -0.0031011
-0.0012422 0.00087406 1.6967e-05 -0.00016478
0.0048848 0.0036878 0.25484 0.17676 -0.0016801 0.00022854 -0.0015333 0.00093001
1.7209e-05 0.001304 -0.00065537 0.00036761
0.00026349 0.0020793 -0.001704 0.00026682 0.15646 -0.24083 0.0017693 0.00069776
-0.00033732 0.0023243 -0.0015915 3.6959e-05
-0.00081723 -0.0031476 -0.0015339 0.00093298 0.0017166 0.00071022 0.2077 -0.096793
0.0002022 0.0080393 -0.0014028 -0.0016483
-0.001186 0.00086176 2.343e-05 0.0012964 -0.00033036 0.0023226 0.00025879 0.0080253
0.23094 0.088721 0.0045566 0.003889
1.4558e-05 -0.00020819 -0.00064062 0.00034446 -0.001694 4.2852e-05 -0.0015267 -0.0016826
0.0046102 0.0038753 0.26999 0.10721
1880000000 0.2185 -0.1419 0.0029752 0.00111 -0.00030519 0.0020641 -0.0028828 -0.0025077
-0.0003272 0.00162 0.00037155 -0.00061255
0.0029505 0.0011327 0.25942 0.12998 -0.0035433 0.0028496 -0.00032675 0.0018345
0.00067103 0.0013118 9.9257e-05 0.00097564
-0.00027341 0.0021 -0.0035406 0.002894 0.10522 -0.24887 0.0021367 -0.0011241
0.001491 0.0020567 -0.00094989 0.0014339
-0.0028397 -0.0024388 -0.00033408 0.0018383 0.0021155 -0.0011969 0.16644 -0.13737
0.0014982 0.0058783 -0.0021539 0.00028042
-0.00027787 0.0017261 0.00066803 0.0013052 0.0015631 0.0020363 0.0016009 0.0059214
0.23766 0.058459 0.0051137 0.0020127
0.00043624 -0.00056454 6.9659e-05 0.00099532 -0.00096793 0.0013227 -0.0020632 0.00024326
0.005226 0.0019574 0.27164 0.073064
1940000000 0.17912 -0.16804 0.00087905 -0.0010643 0.0016835 0.0016834 -0.0039815 0.00027197
0.0011855 0.0010437 -0.00066666 -0.00080509
0.00086459 -0.0010661 0.26074 0.098976 -0.0016547 0.0055851 0.0010464 0.0014422
0.0020494 0.00030731 0.00089221 0.00027778
0.0016817 0.0015902 -0.0016051 0.0056071 0.061098 -0.24057 0.00046894 -0.0024835
0.0023766 0.00041765 0.00015894 0.0016021
-0.0039627 0.00024874 0.001062 0.0014449 0.00051215 -0.0024721 0.11335 -0.16778
0.0010577 0.0039763 -0.0013619 0.001221
0.0011478 0.0009662 0.0020112 0.00027684 0.0023767 0.00038822 0.0011333 0.0039671
0.24389 0.021724 0.0041653 -0.0018861
-0.00067199 -0.00074882 0.00091861 0.00025753 8.8247e-05 0.0016143 -0.0013518 0.0011573
0.0041814 -0.0019493 0.26149 0.037441
2000000000 0.13369 -0.18331 -0.002942 0.00061299 0.0027915 0.0011175 -0.0025139 0.0037234
0.00091488 0.00041306 -0.00088256 0.0004641
-0.0029151 0.00060875 0.24759 0.063618 -0.0002834 0.0075761 0.0017029 0.00034394
0.001143 -0.0014872 0.00043764 0.00012898
0.0027946 0.0012131 -0.000248 0.0075938 0.020592 -0.22672 -0.0017001 -0.001575
0.0019964 -0.0011052 0.0014759 0.0015731
-0.0025246 0.0038156 0.0017236 0.00036625 -0.0016395 -0.0015047 0.059623 -0.17772
-0.00072378 0.0033615 -4.5878e-05 0.0019086
0.00095414 0.00050392 0.0011569 -0.0014865 0.0020022 -0.0010607 -0.00069884 0.0034264
0.24232 -0.01177 0.00091708 -0.0027939
-0.00089226 0.00046233 0.00040335 0.00015916 0.0015162 0.0015455 -4.8254e-05 0.0019422
0.00094949 -0.0028781 0.2495 0.0096712
2060000000 0.086073 -0.19115 -0.004027 0.0026625 0.0027194 -0.00068429 0.00076872 0.0035294
0.0017434 -0.00052527 -0.00023884 0.0011278
-0.0040196 0.0026202 0.23415 0.034476 0.0046645 0.0084229 0.0012126 -0.00074184
0.00049403 -0.0015 0.00062631 -0.00011608
0.002759 -0.00070822 0.0047068 0.0084371 -0.012745 -0.20897 -0.0016657 0.00034269
0.00078729 -0.0023202 0.0028799 0.00033279
0.00070764 0.0035859 0.0011943 -0.00077076 -0.0017439 0.00034535 0.0078992 -0.17362
-0.0016935 0.0047024 0.00081664 0.0010502
0.0017508 -0.00053729 0.00046445 -0.0014913 0.00070664 -0.0023835 -0.0016132 0.0047278
0.22858 -0.050502 -0.00087293 -0.0039387
-0.00027239 0.0011402 0.00063701 -0.00014819 0.0029682 0.00033558 0.0008263 0.00094483
-0.00089466 -0.0040333 0.23461 -0.015681
2120000000 0.041505 -0.18163 -0.003494 0.0059657 0.002247 -0.0026602 0.0030553 0.0020531
0.0006412 -0.0016006 0.0010259 0.00027036
-0.0034618 0.0059927 0.21384 0.011875 0.0070744 0.0045753 0.0011002 -0.0012674
-0.0014116 -0.0018008 6.1557e-05 -0.0010836
0.0022547 -0.0027071 0.0070953 0.0045021 -0.040423 -0.19142 -0.00088335 0.0016704
-0.0017518 -0.0016327 0.00077959 -0.0019938
0.0030312 0.0020513 0.0011257 -0.0012804 -0.00086183 0.001744 -0.040259 -0.1562
-0.0020425 0.0065272 0.0016341 0.0010835
0.00066953 -0.0015484 -0.0014167 -0.0018168 -0.0017068 -0.0015886 -0.0019782 0.0065801
0.21409 -0.084676 -0.0049308 -0.0021271
0.0010681 0.00021203 3.4936e-05 -0.0011171 0.00071693 -0.0019997 0.0015071 0.0011299
-0.0050326 -0.002188 0.21398 -0.030678
2180000000 0.0016899 -0.16945 -0.0021951 0.0093952 0.0004378 -0.0021943 0.0031574 -0.00036631
0.00023507 -0.001417 0.0012823 0.00020916
-0.0021928 0.009347 0.19459 -0.006947 0.007928 0.003774 -0.00092613 -0.0016554
-0.0019975 0.00079145 -0.00020619 0.0003235
0.00043305 -0.0022489 0.0079546 0.0037399 -0.061724 -0.16835 0.0011849 0.0017651
-0.0010439 -0.00015396 0.00036379 -0.0018861
0.0031637 -0.00059122 -0.00093321 -0.0016721 0.0013456 0.0017405 -0.075803 -0.13121
-0.0005173 0.0093024 0.0016961 0.00012348
0.00025251 -0.0014971 -0.0020391 0.00081746 -0.001023 -0.00017676 -0.00049893 0.0092778
0.18731 -0.11574 -0.0055867 0.0018673
0.0012728 0.00025785 -9.637e-05 0.0003891 0.00032132 -0.0019442 0.001673 1.1344e-06
-0.0056292 0.0018307 0.198 -0.045612
2240000000 -0.027667 -0.1446 0.0018564 0.010815 -0.0004878 -0.0028875 0.0016154 -0.0025692
-0.0020599 -0.0010084 0.0008735 -0.0019346
0.0018698 0.010786 0.17445 -0.01168 0.0086564 2.8942e-05 -0.00094997 -0.00044652
-0.00049947 0.0010329 -0.0005608 -0.00061687
-0.00054042 -0.002924 0.0086523 -2.3224e-05 -0.079442 -0.14405 0.0020947 -0.0015581
-0.001084 0.00029582 -0.0021229 -0.001768
0.001615 -0.0024345 -0.00091644 -0.00044992 0.0022504 -0.0016472 -0.11014 -0.10162
0.0018518 0.010978 0.0015821 -0.00081801
-0.0020886 -0.00094793 -0.00050007 0.0010455 -0.0010509 0.0002584 0.0019955 0.010951
0.15793 -0.13236 -0.0050738 0.00384
0.00083195 -0.001986 -0.00058726 -0.0005912 -0.0020981 -0.0018185 0.00165 -0.00076892
-0.0052034 0.0038949 0.17404 -0.055635
2300000000 -0.053853 -0.11845 0.0073132 0.0090559 -0.0011241 -0.0020193 -0.00051208 -0.0013898
-0.0014469 0.00076432 -0.0012676 -0.00061226
0.007264 0.0090251 0.15584 -0.021261 0.0086304 -0.002134 -0.00098406 0.00068413
-0.00033449 0.0015485 -0.00013716 0.0008924
-0.0010737 -0.0018795 0.0086148 -0.002205 -0.090467 -0.12052 -0.00011215 -0.0019051
0.00013651 0.0020178 -0.0020297 0.0006469
-0.00059127 -0.0014474 -0.00094414 0.0006709 -0.00020572 -0.0018397 -0.12961 -0.066759
0.005936 0.011114 0.00020555 -0.0019871
-0.0014956 0.00076693 -0.00029414 0.0015395 5.2034e-05 0.0019827 0.0059121 0.011229
0.12287 -0.15311 -0.003592 0.0070011
-0.0013458 -0.00063768 -0.00015916 0.00092587 -0.0021489 0.00072845 0.00052873 -0.0019077
-0.0036008 0.007096 0.15998 -0.05758
2360000000 -0.071633 -0.087741 0.010237 0.0085054 -0.0012302 -0.0015637 -0.00152 -0.00065414
-0.00051404 0.0012199 -0.0015408 -0.0002768
0.010264 0.0084883 0.14566 -0.021509 0.0080714 -0.0051564 -0.00054767 0.0011871
0.0019343 0.0005767 4.5062e-05 -5.6048e-05
-0.0012769 -0.0016265 0.0080086 -0.0051994 -0.10225 -0.099044 -0.0027994 -0.0010174
0.0011184 3.7858e-06 -0.00090663 0.0016611
-0.001536 -0.00074246 -0.00047841 0.0011687 -0.0027578 -0.0010137 -0.14777 -0.03536
0.010433 0.01008 0.0013393 -0.0020174
-0.00044882 0.0013732 0.0019449 0.00062243 0.0011705 2.1345e-05 0.010401 0.010206
0.093064 -0.15307 0.00048936 0.0078158
-0.0015175 -0.00033633 5.6088e-05 -3.9536e-05 -0.00090988 0.0017348 0.0011446 -0.0019808
0.0004258 0.0079801 0.13606 -0.061942
2420000000 -0.079612 -0.059107 0.013907 0.0029888 -0.0032769 -0.0011263 -0.00095666 0.00064185
0.0012266 0.0014769 -0.0013174 0.001668
0.013892 0.0029994 0.12974 -0.021369 0.0045023 -0.0069526 0.0013406 0.00096869
0.00088457 -0.0013683 -7.3005e-05 -5.9331e-05
-0.0032666 -0.0011228 0.0044535 -0.0069796 -0.1141 -0.077391 -0.0022666 0.0015056
-8.6838e-05 -0.00035311 0.00035589 0.0031412
-0.0010835 0.00061015 0.001372 0.00096308 -0.0023045 0.0015261 -0.1554 0.0085476
0.014413 0.0074571 -0.00032242 -0.0027126
0.0010473 0.001468 0.00085032 -0.001337 -0.00011453 -0.00028881 0.014473 0.0074977
0.059008 -0.15181 0.0011623 0.0085318
-0.0011962 0.0017049 -5.4788e-05 -0.00013747 0.00035509 0.0030588 -0.00025475 -0.0026308
0.0012628 0.0085381 0.11734 -0.056029
2480000000 -0.080409 -0.029964 0.013842 -0.0023811 -0.0015995 8.6958e-05 -0.00052898 0.0015375
0.001859 -0.00041936 0.00032081 0.0014853
0.013797 -0.00243 0.13129 -0.023771 0.002529 -0.0089568 0.001123 3.6703e-05
-0.00045446 -0.0010838 -3.7866e-05 -0.00037544
-0.0016057 0.00012776 0.0024935 -0.0089941 -0.11747 -0.058684 -0.00059848 0.0033313
-0.00046453 -0.00080839 0.0018553 0.0007959
-0.00042604 0.0015077 0.0011211 6.2859e-05 -0.00061917 0.0033286 -0.15753 0.043763
0.017975 0.0010373 -0.0015005 -0.002386
0.0019071 -0.00055277 -0.00042128 -0.001105 -0.00041177 -0.00083168 0.017997 0.00078806
0.028554 -0.14462 0.0043156 0.0072724
0.00029696 0.0013905 -7.0108e-05 -0.00030772 0.0018314 0.00083085 -0.0015495 -0.0024269
0.0043001 0.0074164 0.098254 -0.053382
2540000000 -0.085463 -0.0014234 0.01161 -0.0061212 -0.0023943 0.00091543 0.00079965 0.00070508
0.00019372 -0.0018537 0.00090109 0.0015598
0.011615 -0.0061155 0.11759 -0.014168 -0.0013885 -0.0078369 0.00073323 -0.0014602
-0.0015874 -9.0339e-05 -0.00048158 0.00023541
-0.0023032 0.00089686 -0.0014643 -0.0078474 -0.12473 -0.034399 0.0019822 0.0023394
-0.00089424 -1.7788e-05 0.0016151 -0.00064944
0.00064724 0.00077961 0.00071674 -0.0014137 0.0020059 0.0023846 -0.15757 0.08399
0.017678 -0.0058382 -0.002211 -0.00196
0.00011177 -0.0018681 -0.0016726 -7.1195e-05 -0.00094974 3.8197e-05 0.017595 -0.0057636
0.0040447 -0.12937 0.0065305 0.0060903
0.00078984 0.0015361 -0.00053341 0.00025374 0.0016583 -0.00066089 -0.0022013 -0.00198
0.0067208 0.0060905 0.081675 -0.038042
2600000000 -0.077487 0.02251 0.0084958 -0.00974 -0.0012891 0.0025541 0.00072131 -0.00037712
-0.0012557 -0.0014259 0.0018271 0.00036127
0.0084919 -0.0097299 0.11336 -0.030559 -0.0035166 -0.005934 -0.00032896 -0.00081115
-0.00029076 0.0014661 -0.00028363 0.00062971
-0.0013184 0.0026097 -0.0035113 -0.005896 -0.12857 -0.010312 0.0030094 9.4863e-07
-0.00026731 0.0014617 0.0013483 -0.0017751
0.00076097 -0.00021627 -0.00043293 -0.00074746 0.0030668 -4.3483e-06 -0.14268 0.11618
0.014374 -0.01226 -0.0029455 4.2373e-06
-0.0011915 -0.0014087 -0.00026713 0.0015653 -0.00029221 0.001405 0.014398 -0.012341
-0.022661 -0.11394 0.0087143 0.0057534
0.0018616 0.00025719 -0.00019118 0.00063744 0.001436 -0.0017627 -0.0030023 -1.7525e-05
0.0088535 0.0057792 0.074914 -0.023741
2660000000 -0.073199 0.047464 0.0045918 -0.011542 -0.00021966 0.00094857 0.00010852 -0.00010784
-0.0025953 0.00050373 0.0014678 -0.00062587
0.0045866 -0.011543 0.1192 -0.026558 -0.004609 -0.0043523 -0.0013143 -0.00047873
0.00018545 0.0018772 0.00032081 0.00088311
-0.00018134 0.00089807 -0.0046651 -0.0043428 -0.12898 0.0098024 0.0020793 -0.0018255
0.00025346 0.00071573 -0.00086309 -0.001618
-9.2191e-06 -0.00011148 -0.0012975 -0.00045299 0.001973 -0.0018269 -0.12535 0.14759
0.0078238 -0.016278 -0.0025179 0.00088964
-0.0026841 0.00051146 0.00017494 0.0018765 0.00022792 0.00070901 0.0076602 -0.016174
-0.040486 -0.099208 0.010037 0.0018894
0.0013644 -0.00056279 0.00033212 0.00086083 -0.0008722 -0.0017215 -0.0023539 0.00095686
0.010107 0.0017909 0.069209 -0.0038014
2720000000 -0.06146 0.066962 0.00033556 -0.011725 -0.00029335 0.0027545 -0.00031031 -5.4406e-05
-0.0021266 0.0021357 0.00055339 -0.001639
0.00035824 -0.011755 0.10543 -0.028841 -0.0049457 -0.0011963 -0.00148 0.00044238
0.0016566 0.00049193 0.00088896 -8.9667e-05
-0.00030347 0.0028184 -0.0049896 -0.0011293 -0.12239 0.03997 0.00020333 -0.0024598
0.00032557 0.00059394 -0.001452 0.00035163
-0.00016235 -4.146e-05 -0.0014971 0.00047663 0.00032458 -0.0023258 -0.09205 0.17858
0.0011053 -0.016776 -0.0017085 0.0023966
-0.002058 0.0020908 0.0017275 0.00044752 0.00037655 0.00056381 0.0011797 -0.016595
-0.05569 -0.073199 0.0117 -0.00057189
0.00062009 -0.0017329 0.00090654 -0.00015086 -0.0015596 0.00041887 -0.0018553 0.0023375
0.011675 -0.00059451 0.074698 0.016633
2780000000 -0.048476 0.084604 -0.0042368 -0.010655 -1.1242e-05 0.0013181 0.00052154 -0.00027966
0.0011607 0.0025604 -0.00064944 -0.0020311
-0.0042231 -0.01061 0.10371 -0.042047 -0.0040923 0.00019469 -0.0002265 0.0016568
0.001733 -0.00087891 0.00011477 -0.00025089
-3.6828e-05 0.0012985 -0.0041112 0.00024842 -0.12094 0.068963 -0.0019397 -0.0016195
0.00047162 -0.00040403 -0.00080302 0.0007561
0.00045696 -0.00033915 -0.00018876 0.0016125 -0.0020354 -0.0017436 -0.063688 0.2005
-0.0054907 -0.014791 -0.00068225 0.0020823
0.0012452 0.0025532 0.0016922 -0.00094976 0.00046668 -0.00045729 -0.0056223 -0.014866
-0.070003 -0.048431 0.010191 -0.004895
-0.00073938 -0.0018543 0.00012285 -0.0001941 -0.00073752 0.00077552 -0.00061117 0.0020271
0.010162 -0.0050156 0.079011 0.033888
2840000000 -0.033923 0.10125 -0.0074591 -0.0074884 0.001604 0.0020163 -0.00016156 -0.00025309
0.0014284 0.00105 -0.0015002 0.00038212
-0.0074197 -0.0074964 0.1012 -0.034145 -0.0032757 0.0013785 0.00036208 0.00077742
-7.0871e-05 -0.0015412 5.6543e-05 -4.4196e-05
0.0015972 0.0020779 -0.0032472 0.0013929 -0.11586 0.095762 -0.0013474 0.00036095
0.0003875 0.00016877 0.00091015 0.0011443
-0.00023642 -0.0002023 0.00032174 0.00079071 -0.0013007 0.00034658 -0.028082 0.21786
-0.0094945 -0.010454 0.00040983 0.0012175
0.0015149 0.00095267 -9.1871e-05 -0.0015245 0.00032821 8.4689e-05 -0.0095586 -0.010196
-0.076487 -0.022395 0.0086189 -0.0067468
-0.0016357 0.0002973 -2.1075e-05 7.2595e-05 0.00094064 0.001098 0.0003957 0.0012481
0.0084845 -0.0068373 0.092874 0.050732
2900000000 -0.019271 0.12017 -0.008849 -0.0033836 0.0016766 0.00012538 0.00056995 -0.00082315
0.00211 -0.0012241 -0.00084699 0.00017324
-0.0088472 -0.0033733 0.083723 -0.042597 -0.00098969 0.0026551 0.00081828 0.00035577
-0.00049503 -0.0013835 -0.00020066 0.00016741
0.001647 7.3356e-05 -0.0010013 0.0027192 -0.097715 0.12789 -0.0008617 2.1529e-05
-0.00036316 -0.0011237 0.0016959 -0.00012251
0.00044568 -0.00085163 0.00085238 0.000366 -0.00083194 8.2549e-05 0.0097783 0.22013
-0.01174 -0.0050871 0.0010474 0.0018512
0.0020924 -0.0011272 -0.00053171 -0.0013949 -0.00030275 -0.0011129 -0.011756 -0.0050033
-0.07631 0.010132 0.0066239 -0.0098972
-0.00079721 0.00035067 -0.00016869 0.00013907 0.0015612 -0.00013756 0.00093059 0.0017881
0.0066178 -0.0098523 0.10842 0.055803
2960000000 0.00020167 0.13251 -0.0088414 0.00021917 0.00014321 0.0012795 -0.00067233 -0.00084801
-0.00016821 -0.001825 -0.0007115 0.00062375
-0.0088489 0.00021792 0.09126 -0.042081 -0.00026928 0.0011382 0.00090523 -2.0871e-05
-0.0011062 -0.00075662 0.00049256 0.00022762
0.00023653 0.0012928 -0.00028648 0.001181 -0.081061 0.15866 -0.00061266 0.00052478
-0.00060978 0.0006757 0.00016771 -0.0022199
-0.00055603 -0.00079073 0.00098594 -5.061e-05 -0.00056253 0.00062408 0.050687 0.22859
-0.010981 0.00055332 0.0017619 0.00068807
-0.00016108 -0.0017556 -0.0011449 -0.00065709 -0.00067728 0.00070849 -0.010968 0.00060835
-0.068665 0.03876 0.0020281 -0.011295
-0.00073629 0.00055756 0.00046598 0.00021527 0.00020577 -0.002167 0.0016507 0.00063928
0.0018305 -0.011293 0.12683 0.067015
3020000000 0.018845 0.14809 -0.0066862 0.0036887 0.00125 -0.00014675 -0.00093409 -0.0001483
-0.00059866 0.00043208 -0.000263 0.00046798
-0.0066568 0.0036421 0.081063 -0.029916 -0.00018305 -0.00029913 0.00055141 -0.0008477
-0.0017512 0.00032414 0.00062794 -0.00013532
0.0012321 -0.00016628 -0.00019494 -0.00030748 -0.058842 0.18445 -0.00040178 0.00101
0.00051598 0.00041403 -0.00060554 -0.0019494
-0.00095995 -0.00016278 0.00056824 -0.00082406 -0.00039164 0.0009591 0.090855 0.22217
-0.0092259 0.0034011 0.00061879 0.00061038
-0.0006157 0.00047732 -0.00166 0.00034349 0.00048634 0.0004106 -0.0090297 0.0034525
-0.054975 0.065553 -0.00099736 -0.010403
-0.00012275 0.00047878 0.00059659 -0.00024624 -0.00056974 -0.0017696 0.00068327 0.00067701
-0.00089356 -0.010382 0.1478 0.065003
3080000000 0.0456 0.15674 -0.0048884 0.0058625 0.0015605 9.8406e-05 -0.00077342 -5.7369e-07
-0.00033794 0.00011622 -0.00012825 0.00054815
-0.0048616 0.0058232 0.078256 -0.025814 -0.00047584 0.00018938 -8.6478e-05 -0.00027762
-0.00047481 0.00093006 4.1569e-05 -0.00063006
0.0016268 8.8385e-05 -0.00047188 0.00016807 -0.022142 0.20539 -0.00093355 0.00021508
0.00057909 0.00069455 -0.0020586 -0.0012475
-0.00066154 3.6225e-05 -7.2436e-05 -0.00032626 -0.00094766 0.00016923 0.12396 0.2137
-0.0053579 0.0070462 0.0020081 0.00020218
-0.00032769 0.00011199 -0.000489 0.00093389 0.00046371 0.00059202 -0.0055009 0.007042
-0.031623 0.095156 -0.0053284 -0.0093482
-0.00011326 0.00053655 7.7859e-05 -0.00046371 -0.0020827 -0.0012544 0.0018908 0.00011495
-0.0054155 -0.0093112 0.162 0.071108
3140000000 0.073988 0.16253 -0.0015513 0.0076699 0.0029155 -0.0013978 -0.0011222 0.001227
0.0015766 0.00057135 0.0002464 0.00018166
-0.0015592 0.0076467 0.073527 -0.026198 -0.001164 8.4799e-05 0.00070567 -0.00039846
4.1749e-06 0.00093701 0.00066238 -0.00050488
0.0029276 -0.0014224 -0.0011911 0.00011174 0.018732 0.2268 7.8031e-05 0.0017757
0.0014247 -0.0006896 -0.0031017 0.00090892
-0.0012298 0.0011949 0.0007329 -0.00035418 0.00010619 0.0018219 0.1597 0.18996
-0.0012975 0.0075113 0.00073923 -0.001485
0.0015976 0.0005927 9.0995e-08 0.00090731 0.0014133 -0.00063426 -0.0012729 0.0075871
-0.017546 0.11418 -0.0073629 -0.0059082
0.00036343 0.000186 0.00064113 -0.00058295 -0.0031721 0.00096996 0.000858 -0.0015164
-0.0072422 -0.0058537 0.18739 0.064257
3200000000 0.10675 0.17259 0.0037851 0.0068706 0.00072251 -0.0029408 8.6187e-05 0.0018801
0.00040262 -0.0018625 0.00039097 0.00052675
0.003808 0.006904 0.084828 -0.025537 -0.00096027 0.00037582 -0.00050405 -0.00104
0.00075378 0.0011468 -0.0005448 -0.0011326
0.00068434 -0.0028742 -0.00098607 0.00039871 0.063333 0.23139 0.0012919 0.00076363
-0.00033373 -0.0023116 -0.0012293 0.0027433
4.8335e-05 0.0018298 -0.00052307 -0.0010679 0.0012941 0.00077841 0.18178 0.16714
0.0015221 0.0064313 0.00067384 -0.0014493
0.00033896 -0.0019639 0.00067438 0.0011511 -0.00027659 -0.0022739 0.0016114 0.0062764
0.018278 0.13209 -0.0088191 -0.0021977
0.00030882 0.00049212 -0.0004845 -0.0010731 -0.0012257 0.0026851 0.00055594 -0.0016124
-0.0088553 -0.002174 0.20341 0.062257
3260000000 0.13802 0.16539 0.0042359 0.0035616 -0.0006758 -0.0024475 0.0011371 0.0007145
0.00018458 -0.001669 -4.0652e-05 -0.00031127
0.0042379 0.0035572 0.091924 -0.028627 -0.0019677 0.0019001 -0.00046912 -0.00016932
0.00082227 -0.00046176 -0.0010432 0.00012113
-0.00056704 -0.0025461 -0.0019556 0.0019751 0.11198 0.22878 0.00040174 -0.00019828
-0.00086585 -0.0010938 0.00072998 0.0020569
0.0012023 0.00070918 -0.00047275 -0.00012463 0.00047321 -0.00020753 0.20814 0.12994
0.0043054 0.0054567 -0.0005691 -0.0017674
0.00015196 -0.001684 0.00088741 -0.00055704 -0.0011048 -0.0010178 0.0042445 0.0057485
0.041167 0.14103 -0.007059 0.0026123
-3.2447e-06 -0.00019543 -0.0010618 0.00015334 0.00089215 0.0022484 -0.0003928 -0.0017351
-0.0068581 0.0026448 0.23245 0.053243
3320000000 0.16948 0.16108 0.0073137 0.0015467 -0.0005628 -0.0017673 0.00081809 0.00023774
-0.0016932 -0.0014139 0.00020329 0.00017699
0.0073701 0.0015489 0.099761 -0.02373 0.00026759 0.0021535 -0.00036132 -0.00035571
-0.00020872 -0.00034331 -0.00046715 0.00052525
-0.00049631 -0.0017407 0.00035556 0.0021747 0.16088 0.22178 0.00028782 -0.00030716
-0.0015872 0.00016986 0.00033372 0.00068043
0.00084062 0.00031119 -0.00029692 -0.00041754 0.00018602 -0.00022312 0.21829 0.10016
0.0049456 0.0022384 -0.0011769 1.0586e-05
-0.001477 -0.001298 -0.00027491 -0.00035885 -0.0013403 0.00014654 0.0050429 0.0021099
0.069704 0.14429 -0.0042793 0.0034999
-3.0894e-05 2.5505e-05 -0.00044906 0.00057293 0.00022016 0.00059168 -0.0013087 6.0577e-05
-0.0043299 0.003391 0.25044 0.040751
3380000000 0.20472 0.14352 0.0059621 -0.0019094 -0.0010244 0.00027711 0.001062 0.00018179
-0.0013808 0.00087549 -8.9001e-05 8.5634e-06
0.00602 -0.0018874 0.11036 -0.032703 3.731e-05 0.0031814 -0.0011496 -0.00055381
-0.00024935 0.00034467 -0.00068023 0.00032195
-0.0010334 0.0003266 4.1307e-05 0.0031522 0.20264 0.19929 0.00045302 -0.00020428
-0.0013836 0.00053641 0.00079803 0.0013952
0.001106 0.00015259 -0.0011419 -0.00050154 0.00058298 -0.00026047 0.23304 0.066791
0.0066958 0.001626 -0.00040658 0.00017494
-0.001377 0.00088653 -0.00016733 0.00030488 -0.0016207 0.00057493 0.0066226 0.0017205
0.10856 0.13468 -0.0014007 0.004999
-1.876e-05 -7.0718e-05 -0.00063854 0.00029286 0.00070882 0.0015741 -0.00024569 0.00033793
-0.0013777 0.005081 0.28084 0.020999
3440000000 0.23619 0.12388 0.0049251 -0.004046 -0.00054523 -0.0016286 0.0007173 -0.00012156
-0.0015135 0.0014818 0.0011233 0.00047458
0.0049463 -0.004001 0.10365 -0.036431 0.0030289 0.002238 -0.00090766 0.0011003
0.00027588 0.000279 -2.7294e-06 0.00076997
-0.00051937 -0.0015962 0.0030146 0.0022683 0.24097 0.17332 -1.412e-05 -0.00013899
-7.5247e-05 0.0013492 0.0014293 0.0012591
0.00071339 -0.00010632 -0.00092531 0.0011237 -0.00011551 -0.00015072 0.23491 0.035051
0.0068661 -0.0017045 -0.00044382 0.00038448
-0.0014551 0.00158 0.00022517 0.00036763 -8.1999e-07 0.0011889 0.007036 -0.0019625
0.13469 0.13011 0.0026186 0.0036153
0.0010357 0.00034744 -7.4593e-05 0.00070336 0.0013384 0.001245 -0.00054387 0.00022651
0.0026481 0.0033798 0.29596 -0.0075415
3500000000 0.26981 0.092133 0.0026979 -0.0049975 -0.0011549 0.0015313 0.00098516 -0.00076467
-0.0011593 0.0010015 0.00089731 -0.00079095
0.0027236 -0.0050169 0.11737 -0.060503 0.0029976 0.0012338 -0.0003912 0.00058079
0.00049137 -2.2726e-05 -0.00044188 0.00026168
-0.001244 0.0015913 0.0030898 0.0011798 0.27248 0.13934 0.0003228 -0.00025343
-0.00021962 0.00061279 0.002366 -0.00011726
0.0009379 -0.00077254 -0.00034195 0.00062134 0.00031599 -0.00029849 0.2398 0.0071013
0.0067007 -0.0041407 -0.00018344 -8.392e-05
-0.0011369 0.0010114 0.0005399 -9.1199e-05 -0.00039847 0.00066622 0.0065144 -0.0040772
0.17757 0.10493 0.0022424 0.00082688
0.00089756 -0.00084042 -0.00041407 0.00021435 0.0023193 -6.5572e-05 -9.1061e-05 0.00021134
0.0022651 0.00092954 0.3179 -0.035572
3560000000 0.28794 0.058659 0.00016992 -0.006272 -4.0938e-05 -0.0011426 0.00051584 0.00031053
0.001543 0.0017975 -0.00023717 -0.0014735
0.00026161 -0.0062694 0.11081 -0.065667 0.0057958 -0.00034728 0.0004278 0.00053344
0.00039122 -0.00037324 0.00024876 0.0006418
-6.7335e-05 -0.001104 0.0057898 -0.00045358 0.30033 0.096715 -0.00023504 -0.00034633
0.00075995 0.00083392 0.0013308 -0.0013561
0.0005175 0.00034297 0.00040172 0.00058067 -0.00026168 -0.00031476 0.22952 -0.029338
0.0048789 -0.0068217 -0.00037074 -0.00042595
0.0015992 0.0017927 0.00045357 -0.00028413 0.00087245 0.00073292 0.0050395 -0.0068043
0.19683 0.096318 0.0031339 -0.0010327
-0.00021637 -0.00145 0.00030437 0.00055484 0.0012456 -0.0013752 -0.00047435 -0.00063979
0.0030776 -0.0011219 0.32999 -0.076451
3620000000 0.30584 0.022004 -0.0012594 -0.0039283 -0.0023826 -0.00015186 0.00048562 -0.0016483
-0.0001599 0.00057444 -0.00053296 -0.00048939
-0.0012547 -0.0039332 0.11279 -0.094032 0.0044108 -0.0037612 0.00025524 0.00047071
-0.00018532 -0.0007542 0.00067399 0.00036743
-0.002293 -0.00017672 0.0043083 -0.0037699 0.31416 0.053134 4.29e-05 -0.00080275
5.6015e-05 9.4559e-05 0.0002237 -0.0010991
0.00035764 -0.0016099 0.00026565 0.00047513 6.4839e-05 -0.0009256 0.21929 -0.05893
0.00084229 -0.0073874 -0.00077763 0.00059732
4.6464e-05 0.00047533 -7.7806e-05 -0.0006722 8.7761e-05 6.8972e-05 0.00056953 -0.0074947
0.2199 0.060356 0.00088673 -0.0010122
-0.00069316 -0.00051573 0.00054978 0.00039777 0.00015016 -0.0010433 -0.00087514 0.00083206
0.0010185 -0.00098769 0.33342 -0.1089
3680000000 0.31086 -0.022452 -0.003757 -0.0041589 -0.0011112 0.0018737 -0.00089193 -0.00026293
0.0012964 -0.00032151 -0.00093212 8.8918e-05
-0.0037263 -0.0041951 0.10926 -0.11185 0.001701 -0.0045947 0.00075404 0.00030569
-0.00029328 -0.00038373 0.00078728 -1.1808e-05
-0.0011521 0.0019037 0.001702 -0.004571 0.32609 0.0035472 -0.00084052 -0.00047083
0.00085234 0.00032384 0.00051046 -0.0013814
-0.00090569 -0.00041446 0.00073482 0.00029702 -0.00093708 -0.0004588 0.2063 -0.093399
-0.0014758 -0.0066847 -0.0015924 0.0015289
0.0014591 -0.00011757 -0.00026769 -0.0004571 0.00084207 0.00032565 -0.0013433 -0.0065112
0.24108 0.037615 0.00028844 -0.0015165
-0.0010984 2.8746e-05 0.00087145 -1.0305e-06 0.0004958 -0.001415 -0.0012746 0.0012899
0.00012439 -0.0016048 0.33346 -0.15519
3740000000 0.31296 -0.05699 -0.0035062 8.0426e-05 -0.0021688 0.0027711 2.2589e-05 -0.00097191
-0.00059572 0.00021483 -0.00077969 0.00023057
-0.0034461 3.4083e-05 0.10087 -0.13238 0.00096372 -0.0054498 0.00018363 -9.8924e-05
-0.00021663 -0.00027058 0.00042785 0.00017527
-0.0021342 0.0027354 0.00094826 -0.0054558 0.32982 -0.034166 -0.00068827 2.847e-05
-0.00035332 -0.00036003 -0.00087795 -0.00084678
0.00017254 -0.00096265 0.00020673 -0.00010702 -0.00063054 -3.1013e-05 0.18508 -0.11604
-0.0029383 -0.0057099 0.00092277 0.0023384
-0.0006955 0.00016751 -0.00027167 -0.00028783 -0.00047981 -0.00028802 -0.0031886 -0.0057529
0.24946 0.0025633 -0.0011384 -0.00155
-0.00069992 0.00039801 0.0004192 9.0778e-05 -0.00076046 -0.00087321 0.00074967 0.0027461
-0.00092454 -0.001434 0.31947 -0.19357
3800000000 0.31002 -0.10408 -0.002457 0.0010141 0.00090888 0.0036962 -0.0012893 -0.0015151
0.0013942 0.0013943 -0.0012514 7.1951e-05
-0.0024443 0.0010234 0.091841 -0.1482 -0.0020048 -0.0049394 0.00031103 0.00027699
-0.00099981 -0.00044931 0.00083989 0.00012411
0.00097182 0.0036534 -0.002146 -0.0049745 0.32779 -0.0777 -0.00079566 0.00023718
0.00079114 0.00053483 -0.00041592 -0.00091944
-0.0014838 -0.0015083 0.00033215 0.00029769 -0.0008923 0.00026879 0.17705 -0.14227
-0.0038541 -0.0037633 0.001647 0.0016764
0.0015184 0.0013792 -0.00099931 -0.0004433 0.00099012 0.00052706 -0.0038213 -0.0037219
0.2661 -0.03505 0.001251 -7.7689e-05
-0.0011963 0.00012609 0.00083323 0.00019597 -0.00049153 -0.0010421 0.0018382 0.0014793
0.0010295 -9.81e-05 0.31313 -0.23522
3860000000 0.29829 -0.13508 -0.00073626 0.0012868 0.0022475 0.0019605 -0.0021123 0.0010571
0.00084565 -0.0014265 -0.00047431 0.0018248
-0.00076671 0.0012911 0.071903 -0.15894 -0.0032451 -0.0051326 0.00074832 -0.0006904
-0.00092645 0.0011998 0.00063947 -0.00089715
0.0022261 0.0019198 -0.0032683 -0.0049854 0.30792 -0.11768 -0.00068737 0.00076028
0.00042232 -0.00020207 -0.00051539 -0.0007772
-0.0021312 0.0011059 0.00067598 -0.00071112 -0.00065269 0.00071292 0.14857 -0.15767
-0.0026991 -0.0038519 0.0018135 0.00093743
0.0007938 -0.0013236 -0.00087495 0.0010898 0.00053011 -0.00030618 -0.0027039 -0.0038852
0.26339 -0.063865 0.00046784 -0.001486
-0.00049622 0.0016551 0.00054216 -0.00092592 -0.00075666 -0.00066025 0.001526 0.0010375
0.00068297 -0.0013951 0.29099 -0.27418
3920000000 0.28597 -0.17465 0.0018183 0.00058998 0.003543 0.0027297 7.8202e-05 0.00087846
0.00030803 9.6982e-05 0.00055836 0.00033218
0.0018248 0.00056084 0.046172 -0.17481 -0.0048926 -0.0035515 -0.00060148 -0.00021307
0.00031172 0.00027959 -5.6539e-05 -0.00053003
0.0036423 0.0026822 -0.0048939 -0.0035052 0.30178 -0.1501 0.00033819 0.0013968
0.0019974 -0.001312 -0.0008393 -0.00021603
3.554e-05 0.00095457 -0.00061781 -0.00019729 0.00031264 0.001408 0.13006 -0.16825
-0.004244 -0.0027574 0.0020873 -0.00023247
0.0003573 -9.3523e-05 0.00036533 0.0003902 0.0021269 -0.0011773 -0.004328 -0.0028469
0.25855 -0.10971 0.0011888 -0.0018723
0.00058896 0.00043518 -0.00010775 -0.00050673 -0.00065238 -0.0003023 0.0022198 -0.00027208
0.00099124 -0.0019081 0.26977 -0.30083
3980000000 0.25943 -0.21143 0.0021671 -0.0027708 0.0051563 -0.00029954 2.4517e-05 0.0011817
0.00097243 -0.0018465 0.0006876 0.00014658
0.0021985 -0.0027792 0.024492 -0.19012 -0.0056679 -0.0015983 0.00067294 0.00048853
0.00077228 0.00039982 -0.00024773 -0.0014829
0.0052076 -0.00038913 -0.0057253 -0.0015315 0.27399 -0.18089 0.001406 0.0002122
-0.00094699 -0.0018186 -0.00101 -0.00024359
0.00011212 0.0011592 0.00074076 0.00053072 0.001413 5.4165e-06 0.093842 -0.19122
-0.0041269 -0.0033476 0.0021617 -0.001171
0.00084463 -0.0018483 0.00085571 0.00031283 -0.00096745 -0.0015638 -0.00405 -0.0035013
0.24768 -0.14083 0.0015223 -0.0043654
0.00081575 0.00033561 -0.00037059 -0.0014438 -0.00090849 -0.00037632 0.0019186 -0.00092309
0.0017005 -0.0043049 0.23561 -0.34115
4040000000 0.23254 -0.2369 -0.00024371 -0.0039594 0.0032663 -0.0028709 0.00024529 0.00038885
-0.00066293 -0.00097248 0.00051007 0.00021451
-0.00023114 -0.0039054 -0.0014414 -0.19679 -0.0048781 0.00024051 0.00032345 -0.00098423
-0.00012027 -9.3245e-05 -0.0016032 -3.0067e-05
0.0033748 -0.0030206 -0.0049967 0.00024906 0.25276 -0.21436 0.00029526 -0.00081646
-0.00084694 -0.00024037 -0.00056622 0.0004046
0.00021832 0.00042025 0.00028496 -0.001042 0.00017172 -0.00066804 0.071459 -0.1855
-0.0064015 -0.0012246 0.001377 -0.0004084
-0.00045575 -0.00088696 -0.00020127 -2.4152e-06 -0.00091679 -0.00048526 -0.0064168 -0.00095146
0.23611 -0.17269 -0.0016407 -0.0027643
0.00042885 0.00011063 -0.0016155 -4.4637e-06 -0.00096437 0.00037955 0.0017093 -0.00058851
-0.0017452 -0.0027752 0.19929 -0.35833
4100000000 0.20393 -0.26185 -0.0030816 -0.0030397 0.0014871 -0.0035309 2.2406e-05 8.5402e-05
0.00014238 -0.0017893 0.00051359 0.00044883
-0.0031101 -0.0031339 -0.025017 -0.20196 -0.0049862 0.00075849 -0.0001187 -0.00036728
0.00074094 0.00056192 -0.00044351 0.00026321
0.0013693 -0.0034274 -0.0047958 0.00091808 0.23188 -0.24103 -1.6977e-05 -5.511e-05
-0.00058077 -1.9952e-05 -0.0011166 -0.00046432
4.8588e-05 -4.1079e-05 -0.00013107 -0.00036759 7.7502e-05 -2.3982e-05 0.038772 -0.20009
-0.0062645 0.00049883 0.0011945 -0.0014678
2.7901e-05 -0.0018195 0.00069703 0.00029583 -0.00070103 -1.5076e-05 -0.0061681 0.00028511
0.22325 -0.19841 -0.0016139 -0.0045306
0.00058007 0.00050201 -0.00052354 0.00031737 -0.0011287 -0.00022953 0.00082628 -0.0012977
-0.0015325 -0.0045534 0.16739 -0.38587
4160000000 0.17435 -0.27978 -0.0034227 -0.0023134 -0.00018248 -0.0035289 0.00067314 -0.00020425
-0.0037846 -0.00070221 0.0010385 -0.00060959
-0.0034542 -0.0022948 -0.052377 -0.19917 -0.004785 0.0028541 -0.00041976 -0.00018072
0.00030747 -0.00037213 -0.00097871 0.00021632
-0.00020599 -0.0034936 -0.0048307 0.0028523 0.19926 -0.25726 0.00056058 -4.9195e-05
-0.00085758 -0.00035031 -0.0014967 0.00049851
0.00069809 -0.00015583 -0.00040192 -0.00018539 0.00057452 -8.2133e-05 0.013146 -0.18845
-0.0048421 0.0015916 0.00131 -0.0024256
-0.0037738 -0.00068029 0.00044224 -9.1421e-05 -0.00080612 -0.00030753 -0.005077 0.0017513
0.19281 -0.23235 -0.0037884 -0.003546
0.0010625 -0.00055127 -0.00090947 0.00015473 -0.0014348 0.00057928 0.0015619 -0.0025498
-0.0037864 -0.0035386 0.11708 -0.39572
4220000000 0.14769 -0.29583 -0.0045857 -0.00015701 -0.00014766 -0.0037029 -0.00039653 -0.00022788
-0.00086056 0.00090418 0.00043007 -0.0013214
-0.0045635 -0.00021164 -0.087526 -0.18908 -0.0022147 0.0034836 -0.00013257 -9.7232e-05
0.00019008 5.9021e-05 -0.00077066 0.0010706
-0.00020038 -0.0036838 -0.0021707 0.0035316 0.17142 -0.28401 0.00024875 -9.0437e-05
0.00023519 0.00026559 -0.00037205 0.0016516
-0.00026105 -0.0002626 -5.3034e-05 -0.00011062 0.00013371 -4.9403e-05 -0.0094543 -0.1864
-0.0041007 0.0024123 8.8199e-05 -0.0023791
-0.00082686 0.00093796 0.00017805 -0.0001152 0.00031777 0.00042727 -0.0040293 0.0022915
0.1781 -0.25578 -0.0044711 -0.0026953
0.00035475 -0.0014238 -0.00072309 0.0011362 -0.0005164 0.0013894 6.5243e-05 -0.0023283
-0.0044367 -0.002661 0.091333 -0.40843
4280000000 0.11656 -0.30615 -0.0029214 0.0016721 -0.0016597 -0.0041787 -0.00045735 0.00057518
-0.00049603 0.0011703 -0.00091057 9.0878e-06
-0.0029672 0.0016704 -0.11342 -0.19561 -0.0027104 0.0027895 -0.00075707 -0.00036349
0.00015835 0.00025391 0.00073147 0.00081072
-0.0017278 -0.0041814 -0.0026911 0.0027857 0.14198 -0.29274 0.00072979 -0.00029004
-0.0010409 0.0012467 0.00034764 0.00089096
-0.00049272 0.00056186 -0.00076844 -0.00037065 0.00071528 -0.00027686 -0.048067 -0.17257
-0.0047159 0.0023023 -0.00078349 -0.0019934
-0.00043971 0.0013188 0.00014979 0.00029017 -0.0010366 0.00097447 -0.0046993 0.0023899
0.13446 -0.28034 -0.0061164 -0.00099436
-0.00089343 -0.00011312 0.00063822 0.00082785 8.0073e-05 0.0010835 -0.00060273 -0.0022211
-0.0061276 -0.00095513 0.040304 -0.41616
4340000000 0.089544 -0.31468 -0.0018867 0.0017923 -0.0023184 -0.0018999 0.00022945 0.00047313
1.9482e-05 0.0007668 -0.00013554 -0.00090845
-0.0018347 0.0017308 -0.13492 -0.16922 -0.0021872 0.0038188 -0.00011778 0.00057856
-0.00025893 -0.00028622 0.00048953 0.00030557
-0.0022808 -0.0017344 -0.0021267 0.0039212 0.10536 -0.30907 -0.00033605 -0.0011151
0.00049849 0.00086573 0.00056187 0.0018302
0.00015498 0.00046216 -4.0172e-05 0.00060265 -0.00036206 -0.0011701 -0.066214 -0.16921
-0.0042054 0.0034404 -0.0013333 -0.0026424
-1.5667e-06 0.00066888 -0.0003205 -0.00041371 0.00048517 0.00090869 -0.0041207 0.0032685
0.10909 -0.30335 -0.0041069 0.00099778
-3.1253e-05 -0.00092609 0.00052428 0.00033582 0.00062482 0.0019103 -0.0015274 -0.002296
-0.0041435 0.00095054 0.0056241 -0.41016
4400000000 0.060574 -0.32156 -0.001042 0.0012869 -0.002558 -0.0014896 0.00079808 0.0013384
-0.00023823 0.00041914 -5.7781e-05 -0.0006623
-0.0010339 0.0013322 -0.16323 -0.16093 -0.0013803 0.0040186 -0.00047803 0.00049299
0.00018182 -0.00064347 0.00037435 0.00039994
-0.0025024 -0.0016071 -0.001255 0.0040118 0.078499 -0.31642 -8.951e-05 -0.00018625
0.00054319 8.6409e-05 0.0010757 0.0012802
0.00079965 0.0013369 -0.00046195 0.00055449 -7.2793e-05 -0.00022181 -0.090181 -0.1572
-0.0028515 0.0048672 -0.0021089 -0.0017054
-0.00016476 0.000425 0.00025047 -0.00055403 0.00074091 0.00011183 -0.0030537 0.004921
0.078562 -0.31728 -0.00482 0.00068529
-0.00010392 -0.00063329 0.0003544 0.00026469 0.0011718 0.001379 -0.0019463 -0.0016701
-0.0046709 0.00069687 -0.038668 -0.41577
4460000000 0.023887 -0.32265 -0.00085392 0.00042643 -0.0039547 -0.0008878 0.0015749 -0.00072445
-0.00057868 0.0010161 -0.0012048 -0.000212
-0.00085041 0.00039981 -0.18632 -0.13235 -0.00042937 0.0045103 -0.00050171 0.00073209
-0.00030932 -0.00032795 0.00043195 -0.00057154
-0.0040064 -0.00083269 -0.00036095 0.0044671 0.05236 -0.32434 -0.00045601 -0.00050325
0.00037038 0.00037264 0.001818 0.00089351
0.0015207 -0.00071525 -0.00045521 0.00071625 -0.000437 -0.00049773 -0.10503 -0.13549
-0.0020058 0.0058249 -0.0025444 -0.00094972
-0.00044131 0.0010507 -0.00029454 -0.00046725 0.00040782 0.00049289 -0.0018896 0.0057468
0.043519 -0.31417 -0.0042767 0.0029315
-0.0012686 -0.00032973 0.00048328 -0.00045613 0.0017101 0.00054338 -0.0027358 -0.00091854
-0.0044141 0.0029282 -0.078906 -0.39916
4520000000 0.0012081 -0.32337 -0.00049956 -0.0001974 -0.0036532 0.00030733 0.0006149 -9.9474e-05
0.0016861 0.00017085 -0.00065952 0.0010371
-0.00049951 -0.00019574 -0.21016 -0.11549 0.00064591 0.0044106 0.00052842 0.00095277
-0.00037307 3.6362e-05 0.00022433 1.6373e-05
-0.0036151 0.00037477 0.00059446 0.00453 0.021934 -0.32249 -0.0010742 0.00063
0.00067254 -0.00061888 0.0019307 -0.00090132
0.00071729 -0.00015786 0.00053674 0.00098509 -0.0010555 0.00065217 -0.12174 -0.12677
-0.00082905 0.00553 -0.0029335 -0.00021959
0.0016713 0.00014972 -0.00032551 0.00016773 0.00062648 -0.00069304 -0.00082896 0.0054641
-0.0035368 -0.32722 -0.0028436 0.0031573
-0.00066815 0.0011433 0.00025106 2.1707e-05 0.0019552 -0.00076372 -0.0028664 -0.00025711
-0.0027147 0.0031435 -0.1079 -0.39743
4580000000 -0.036324 -0.31809 -0.00089479 -0.00052181 -0.0029309 0.0019852 0.00085843 -0.00032862
0.00034334 0.00022955 -0.0006821 0.00068526
-0.00088806 -0.0005366 -0.22979 -0.090886 0.00058665 0.0039747 0.00071334 -4.1569e-05
-2.4167e-06 0.00022764 7.7099e-05 -0.00044889
-0.0029219 0.0021434 0.00077829 0.0039782 -0.010289 -0.32149 9.0889e-05 0.00043751
-0.00019721 -9.5325e-05 0.0015477 -0.0010619
0.00087196 -0.00027886 0.00071388 -7.6906e-05 9.45e-06 0.00041396 -0.13318 -0.10293
0.0017332 0.0054405 -0.0023892 0.001091
0.00035154 0.00022494 -6.953e-05 0.00010317 -0.00032947 -5.9389e-05 0.001864 0.0054807
-0.03012 -0.33519 -0.0024011 0.0032694
-0.00065436 0.00076751 0.00010518 -0.00034256 0.0015457 -0.00081955 -0.0026072 0.0012071
-0.0024433 0.0034004 -0.15308 -0.36899
4640000000 -0.062011 -0.31193 -0.0023051 -0.0018465 -0.0033565 0.0025466 0.00062692 -0.0013787
0.001457 -0.00029401 0.00011275 0.0010767
-0.0023252 -0.0018217 -0.24114 -0.062433 0.0013626 0.0041137 0.00071978 0.00027228
-0.0004494 0.00031151 5.7788e-05 -0.00056471
-0.0033697 0.002608 0.0014007 0.0039237 -0.034392 -0.3147 8.0394e-05 0.00077484
0.00085509 0.00040075 0.00051564 -0.0021232
0.00062107 -0.0013995 0.00074249 0.00025353 0.00011216 0.00086837 -0.13871 -0.087868
0.0031924 0.0039246 -0.0025428 0.0016817
0.0015507 -0.0003255 -0.0003597 0.00030859 0.00082711 0.00037717 0.0031488 0.0038624
-0.063531 -0.32121 -0.002432 0.0039711
8.7888e-05 0.0010214 -1.031e-05 -0.0006135 0.00063306 -0.0021479 -0.0022879 0.0015914
-0.0023346 0.0038105 -0.17262 -0.35841
4700000000 -0.089005 -0.30882 -0.0039596 -0.00047597 -0.00163 0.0045967 -0.00096193 -0.00099705
0.0010934 -0.0007572 0.00091939 0.0005323
-0.003932 -0.0004896 -0.25294 -0.044511 0.0026028 0.0041788 0.00048368 -0.00049432
0.00032529 0.00063602 -0.0003041 -0.00010041
-0.0016377 0.0046292 0.0026395 0.0042299 -0.064362 -0.31058 -0.00022493 0.0006048
0.00012497 -0.00011235 -0.00024978 -0.0014277
-0.00099438 -0.00096133 0.0004947 -0.00049235 -0.00016712 0.00058468 -0.15534 -0.068201
0.0030623 0.0017453 -0.0015984 0.0026541
0.0010303 -0.0006892 0.00029821 0.00065856 0.00020916 -0.00013831 0.0032483 0.0018275
-0.10092 -0.31677 -0.0011129 0.0040587
0.00096505 0.00056822 -0.0002907 -6.0514e-05 -0.00024888 -0.0015361 -0.0019097 0.0025555
-0.0012811 0.0042231 -0.21547 -0.33101
4760000000 -0.1206 -0.29516 -0.0049945 0.00097037 0.00070215 0.0049203 -0.0007058 -0.00065587
0.00037345 -0.001227 0.00092197 -0.00021685
-0.0049717 0.00095946 -0.25054 -0.0025087 0.0030601 0.0032679 1.579e-05 -0.00065781
0.00039677 0.00016651 5.4412e-05 -0.00011806
0.00086588 0.0048945 0.0031076 0.0033328 -0.096318 -0.29699 0.00072093 0.00049897
0.0012207 0.00010833 -0.001044 -0.0010482
-0.00071942 -0.0006332 3.5268e-05 -0.00067327 0.00077229 0.00054103 -0.1507 -0.051308
0.0025298 0.0013123 -0.00077068 0.0026817
0.00034607 -0.0012891 0.00041674 0.00016657 0.0010895 6.9673e-05 0.0023834 0.0012246
-0.13536 -0.30143 -0.00020624 0.0045111
0.00091575 -0.0001912 9.6459e-05 -0.00014877 -0.0013199 -0.00074853 -0.00058889 0.0027365
-2.5787e-05 0.0044414 -0.22808 -0.3099
4820000000 -0.14679 -0.28215 -0.0053534 0.0025188 0.001472 0.0028922 -0.00088916 -0.00059777
0.00057608 -0.00083882 0.00015709 -0.00048233
-0.0053165 0.0025186 -0.26249 0.019884 0.0041732 0.0034591 -9.9353e-05 -0.00034224
0.00033152 -0.00022493 -0.00026293 -0.00049929
0.0016402 0.0028462 0.0042179 0.0033041 -0.1223 -0.29354 0.00052763 -0.00042954
0.0004699 -0.0010485 -0.0010061 -0.00021177
-0.00087253 -0.00056695 -7.8775e-05 -0.00036948 0.00044911 -0.00036493 -0.1653 -0.033948
0.0018651 8.3067e-05 0.00011156 0.0027863
0.00056025 -0.00078884 0.00035146 -0.00026199 0.00065859 -0.00096556 0.0019489 0.00016304
-0.17422 -0.28524 -9.6216e-05 0.0029314
0.00017977 -0.00052662 -0.0003026 -0.00048445 -0.00082192 -0.00018604 -6.3218e-05 0.002801
-0.00017509 0.0030825 -0.26474 -0.28029
4880000000 -0.17874 -0.26399 -0.0044821 0.0044236 0.0020071 0.0029297 -0.0013694 0.00016866
-0.0008205 -0.0011243 0.00038971 -8.8829e-05
-0.004503 0.0044094 -0.25524 0.05977 0.0045327 0.0017343 -0.00035321 -0.000196
-0.00014819 0.00017146 -0.00020798 0.00012687
0.002015 0.0028452 0.0045417 0.001598 -0.14224 -0.28172 0.00047101 -0.00039761
-0.00034605 -0.0014686 -0.00061431 -2.2845e-05
-0.0013711 0.00015625 -0.00037233 -0.00021444 0.00053685 -0.00039705 -0.15912 -0.016103
0.0007535 -0.00051325 0.00097086 0.0025248
-0.00084185 -0.0010511 -0.00019986 0.00013053 -0.00027804 -0.0015952 0.00073594 -0.00062202
-0.20572 -0.2715 0.00048824 0.0031097
0.00042332 -6.3244e-05 -0.00018399 0.00020611 -0.0006215 -0.00014407 0.0011476 0.0025635
0.00055296 0.0029186 -0.27718 -0.25154
4940000000 -0.20016 -0.24701 -0.003336 0.0064496 0.0026337 0.0011499 -0.00034701 0.00081297
-0.00094758 -0.00046786 1.7906e-05 -0.00074931
-0.003356 0.0064956 -0.26837 0.086337 0.005695 0.0014048 -7.861e-05 -1.4363e-05
0.00036676 -0.00030863 -0.00031701 7.5674e-05
0.0026431 0.0011697 0.0057091 0.0013868 -0.16196 -0.25857 0.00019569 -0.00025953
-0.00099979 -4.1266e-05 -0.00039857 0.00023397
-0.00030545 0.00081409 -9.9068e-05 -2.7734e-05 0.00013415 -0.0004104 -0.16672 -0.0056075
-0.00045075 0.00012046 0.0019697 0.0020012
-0.0009545 -0.00050177 0.00025731 -0.00019344 -0.0013338 -7.5565e-05 -0.00037596 0.00020992
-0.23058 -0.24468 9.7159e-05 0.0028639
-3.4336e-05 -0.00076555 -0.00034674 0.00016397 -0.00068782 0.00031836 0.0017909 0.0019413
-0.000125 0.0030245 -0.30172 -0.22641
5000000000 -0.22074 -0.22393 -0.00043216 0.007471 0.0031663 0.0020145 -0.00019944 0.0006507
-0.00063821 0.00055889 -8.3442e-05 -0.00069802
-0.00046986 0.0074453 -0.2546 0.10337 0.0059535 -0.00041784 -0.0002374 -7.8327e-05
-0.0001159 -0.00059509 -0.00025064 -0.00012845
0.0031762 0.0019029 0.0059371 -0.00052004 -0.19104 -0.24559 -0.00043538 -0.000743
-0.00023046 -0.00023626 -0.0003103 -0.00038306
-0.0002148 0.00066948 -0.00022028 -7.9495e-05 -0.00049171 -0.00068102 -0.16075 0.018126
-0.00070227 0.0014154 0.0024646 0.001138
-0.00063778 0.00053097 -8.847e-05 -0.00053566 -0.00024298 -5.9056e-05 -0.00070536 0.0013445
-0.25822 -0.22254 0.00014679 0.0032818
-8.6093e-05 -0.00067564 -0.00021163 -0.0002136 -0.00020219 -0.00017694 0.0026028 0.0012264
0.00030279 0.0031622 -0.31405 -0.19269
5060000000 -0.24296 -0.1975 0.0016686 0.0071168 0.0032104 -0.00034828 0.00012795 0.0005177
-0.00037805 -9.0126e-05 -0.00054967 -0.00027218
0.0016422 0.0071469 -0.23919 0.14023 0.0052336 -0.0019075 -9.4094e-05 0.00016056
-0.0004553 -9.0842e-05 -0.00042651 0.00022979
0.0031263 -0.0005085 0.0052865 -0.0018477 -0.20692 -0.2251 -0.0005434 0.00013303
-0.0012788 -0.00029795 -0.0018054 0.00037635
0.00011067 0.0005107 -8.5996e-05 0.00018413 -0.00045228 0.00019971 -0.16351 0.02562
-0.0004486 0.0029778 0.0018317 0.00062098
-0.00033812 -9.2674e-05 -0.00036734 -0.00015968 -0.00097605 -0.00037248 -0.00043052 0.0030786
-0.27407 -0.19294 0.00076993 0.0030858
-0.00047201 -0.00033038 -0.00045079 0.00010614 -0.0015835 -0.00017008 0.0017737 0.00043297
0.00070761 0.0031865 -0.32766 -0.16473
5120000000 -0.25899 -0.17227 0.0032835 0.0061678 0.0029496 -0.0003906 0.00029294 0.00069888
-0.00020546 0.00095574 -0.00039178 0.00024036
0.0032658 0.006144 -0.23406 0.1677 0.0049856 -0.0025321 6.4291e-05 0.00026417
-0.00014623 6.6406e-05 5.0334e-05 0.00046246
0.0029578 -0.00040328 0.0049126 -0.0026638 -0.22057 -0.21003 -0.00022719 0.00022364
-0.00063501 0.0012713 -0.00097213 0.0011099
0.00029235 0.00071176 4.4811e-05 0.00025773 -0.00022757 8.2437e-05 -0.15941 0.051839
0.00098435 0.0033138 0.0024513 0.0004276
-0.00016244 0.0009227 -0.00013318 3.3664e-05 -0.000681 0.00085269 0.0010118 0.0032902
-0.28969 -0.15972 0.0013601 0.003832
-0.00050503 0.00032411 -5.2327e-06 0.00049039 -0.0013767 0.00096205 0.0024255 0.00056774
0.0013904 0.003667 -0.34025 -0.13002
5180000000 -0.27623 -0.14329 0.0047866 0.0050283 0.0033731 -0.00084368 0.00023334 0.00056394
-3.6239e-05 0.00028738 -0.00049378 0.00030228
0.0048204 0.0050545 -0.21326 0.18957 0.0044789 -0.0036302 -0.00026322 -0.00021698
8.3132e-05 -0.00016914 3.7969e-06 6.4142e-05
0.0034237 -0.00089811 0.0043374 -0.0037181 -0.23232 -0.17497 -0.0001131 0.00087542
0.00042894 0.00012423 6.2695e-05 0.00065967
0.00020575 0.00054843 -0.00027507 -0.00022136 -0.00032703 0.00094191 -0.15941 0.060806
0.0027105 0.0039419 0.0022886 -0.00081679
-4.3702e-05 0.00027771 -1.8074e-06 -4.4209e-05 0.00011544 0.00034744 0.0026726 0.0039472
-0.30243 -0.1183 0.0028107 0.0035478
-0.00047669 0.00031012 6.1213e-05 0.00017944 0.00011958 0.0011423 0.0023179 -0.00089156
0.002768 0.0036922 -0.34329 -0.10003
5240000000 -0.28671 -0.1159 0.0051548 0.0038014 0.0029908 -0.0026547 0.00078313 9.6873e-06
-0.00019545 -0.00019878 -0.00015948 0.00038992
0.0051076 0.0038052 -0.20214 0.22841 0.0032942 -0.004833 -6.656e-05 9.9666e-05
-0.00028524 -0.00011004 6.4559e-05 0.00043211
0.0028745 -0.0027047 0.0032007 -0.0047757 -0.24976 -0.15113 0.00052885 7.9895e-05
0.00014726 0.00029596 -0.00012843 0.00086762
0.0007682 3.1704e-05 -2.5186e-05 0.00010476 0.00052531 0.00016226 -0.15995 0.081766
0.0035617 0.0025807 0.0015809 -0.0012851
-0.00011767 -0.00021491 -0.00022223 -8.1385e-05 0.00044175 0.000533 0.0036308 0.0025661
-0.31801 -0.077128 0.0031185 0.0027448
-3.5149e-05 0.00040141 0.0001896 0.00028977 0.00044378 0.00077293 0.0016568 -0.0012091
0.003139 0.0026489 -0.35154 -0.066662
5300000000 -0.29244 -0.086899 0.006169 0.0021279 0.0017228 -0.0031735 8.294e-05 -0.00029908
6.7899e-05 0.00070271 5.445e-05 0.00049431
0.0061707 0.0021295 -0.19505 0.23301 0.0021892 -0.0051809 -0.00015794 0.00024462
-0.00025276 0.00042397 0.00023551 0.00044547
0.0016721 -0.003207 0.0022525 -0.0053172 -0.26629 -0.1257 6.052e-05 -0.00019142
-0.00026381 0.0003609 0.00022153 0.0012129
8.0161e-05 -0.00028313 -0.00015596 0.0002705 9.3636e-05 -0.00038065 -0.15247 0.090632
0.0052696 0.0019907 0.0012668 -0.0015346
7.9696e-05 0.00068264 -0.00022119 0.00044399 9.6108e-05 3.5366e-05 0.0052243 0.001885
-0.32991 -0.049084 0.0030196 0.0025903
-3.6735e-05 0.00048536 0.00017684 0.00040989 0.00029518 0.00067865 0.0013108 -0.0016913
0.0030767 0.0026193 -0.34767 -0.030854
5360000000 -0.29384 -0.050737 0.0061096 0.00074614 0.00051083 -0.0037976 0.00045101 -3.4579e-05
0.0001209 0.00044165 0.00080265 -1.7807e-07
0.0061185 0.00074784 -0.1594 0.25451 0.00094701 -0.0056102 0.00011618 0.000277
3.0125e-05 0.0001012 0.00065719 -4.1152e-05
0.00043367 -0.0038289 0.00079399 -0.0057033 -0.26608 -0.098453 0.00041626 0.00045656
3.1153e-05 0.00062198 0.00073385 0.00056522
0.00041367 -3.7379e-05 0.00010678 0.00028143 0.00033233 0.00044941 -0.15132 0.10891
0.0058798 -0.00035196 0.00082699 -0.0018732
6.6262e-05 0.0004834 -3.1181e-05 0.00010146 -0.00021962 0.00036253 0.0058784 -0.00035512
-0.32739 -0.011003 0.0047569 0.0026275
0.00069764 5.6552e-05 0.00056117 -3.4962e-05 0.00026241 0.00077246 0.00081176 -0.0017962
0.0046491 0.0025452 -0.34659 -0.0032373
5420000000 -0.29738 -0.027652 0.006057 -0.0011159 -0.00055242 -0.0036699 -7.0409e-05 -0.00016553
0.00081571 0.00051029 0.00038822 -0.00037204
0.0060489 -0.0011223 -0.1405 0.28271 3.8767e-05 -0.0052935 8.013e-05 8.7479e-05
0.00022404 -3.4399e-05 0.00026913 -0.00032584
-0.00061114 -0.003651 -0.00011195 -0.005158 -0.28278 -0.065971 -4.431e-05 -0.00050114
0.001015 6.2134e-05 0.0011225 -8.0813e-05
-2.5946e-05 -0.00020469 7.2147e-05 0.00011762 -7.4447e-05 -0.00035043 -0.1402 0.12382
0.0050136 -0.0018773 0.00016046 -0.001664
0.0008885 0.00052847 0.00022673 5.4972e-05 0.00081554 0.0003375 0.0049974 -0.001944
-0.33106 0.018446 0.0051204 0.0010086
0.00046545 -0.00035471 0.00030508 -0.00025191 0.001252 0.0003531 0.00024266 -0.0016507
0.0051243 0.0010746 -0.34069 0.038615
5480000000 -0.29056 0.0082646 0.0048563 -0.0018495 -0.001768 -0.0027244 0.00030784 -2.3671e-06
0.00078079 -0.00026656 -0.00022099 -0.00027573
0.0048443 -0.0018544 -0.12712 0.29087 -0.0015049 -0.0056492 -6.0544e-06 0.00018849
-9.3821e-05 -0.00022766 5.9703e-05 -0.00021187
-0.0017873 -0.0027514 -0.0014119 -0.0056402 -0.28803 -0.045334 -0.00017293 0.00010741
0.00065462 -0.0003889 0.00076595 -0.00031018
0.00029422 1.1773e-07 -2.335e-06 0.00019342 -0.00011275 0.00011845 -0.13434 0.13447
0.0041991 -0.0035138 -0.00024231 -0.0018755
0.00082414 -0.0002456 -3.1155e-05 -0.00022046 0.00084986 -0.00021626 0.0042336 -0.0034922
-0.32164 0.046611 0.0046884 0.0002753
-0.00026298 -0.00024129 9.7661e-05 -0.00025542 0.0010185 -0.00030752 -0.00027352 -0.0018445
0.004666 0.00034781 -0.33218 0.059669
5540000000 -0.28885 0.033992 0.0042854 -0.002437 -0.0024814 -0.00212 0.00034348 -0.00024172
0.00018256 -0.00026267 -0.00045397 0.00025334
0.0043126 -0.0023894 -0.087501 0.30916 -0.002333 -0.0050592 0.00044178 0.00015744
3.211e-06 -9.6096e-05 -4.109e-05 -0.00028599
-0.0025365 -0.0020561 -0.0024657 -0.0050511 -0.28864 -0.02405 0.00015149 -0.00021
8.7043e-05 -0.00031299 0.00023396 -0.00020776
0.00033347 -0.00024655 0.00042965 0.0001684 0.00019153 -0.00036004 -0.12338 0.15648
0.0026501 -0.0039059 -0.0010325 -0.001896
0.00018085 -0.00028415 -3.491e-05 -0.00011973 0.00035683 -0.00052426 0.0026205 -0.003983
-0.30886 0.081417 0.0049046 -0.001072
-0.00041499 0.0002469 -0.00012726 -0.00027439 0.00036964 -0.00060925 -0.0009352 -0.0019021
0.0049663 -0.0010941 -0.32635 0.10195
5600000000 -0.27797 0.06246 0.0036238 -0.0034522 -0.0023781 -0.0018339 0.0003377 -0.00033591
0.00026186 -0.00025234 0.00037655 0.0006671
0.0036211 -0.0034805 -0.084444 0.32406 -0.0035209 -0.004888 9.8223e-05 -0.00021026
-9.798e-05 6.4377e-05 -9.6894e-05 -0.00023245
-0.0023704 -0.0018814 -0.0036493 -0.0047921 -0.28793 0.008262 -9.6211e-05 0.00013828
0.00036901 -0.00037505 0.00058226 -0.00045598
0.0003344 -0.00033874 8.3755e-05 -0.00021968 -9.9172e-05 0.00019894 -0.11566 0.15611
0.0017875 -0.0038863 -0.0010771 -0.0010091
0.0002858 -0.00028219 -0.00011888 3.3713e-05 0.00010333 -0.00043511 0.0017215 -0.0038314
-0.29991 0.1119 0.0042196 -0.00096369
0.00020657 0.00069468 -0.00020183 -0.00024905 0.00015793 -0.00035227 -0.0011549 -0.0010012
0.0041661 -0.00092099 -0.30452 0.11737
5660000000 -0.2679 0.083771 0.0032549 -0.0036688 -0.003429 -0.00066141 -0.00032193 -0.00076275
-2.3555e-05 -0.00048032 0.00051869 -0.00019305
0.003272 -0.0036499 -0.044473 0.31585 -0.004437 -0.0032685 -2.9396e-05 -0.0001565
0.00020635 -3.3019e-05 -6.8702e-05 -0.00020972
-0.0034465 -0.00058205 -0.0045261 -0.0031928 -0.28998 0.031722 -0.00011777 5.6073e-05
-0.00023866 -0.00043466 0.0002931 -0.0011154
-0.00033348 -0.00073128 -2.7108e-06 -0.00014059 -8.9815e-05 0.00017828 -0.10136 0.17623
0.00073746 -0.003913 -0.0011675 -0.0010454
5.1573e-06 -0.00049078 0.00025013 6.2025e-05 -0.0004481 -0.00024772 0.00078533 -0.0039705
-0.28682 0.13945 0.004364 -0.0021285
0.00061321 -0.00025642 7.7431e-05 -0.00014766 0.00021092 -0.00083968 -0.0011051 -0.0010086
0.0043667 -0.0020572 -0.29682 0.15262
5720000000 -0.25422 0.10712 0.0026286 -0.0041324 -0.0029633 0.00093766 -0.00048289 -0.00024501
-0.00043171 -0.00020282 -4.654e-05 -0.00051461
0.002665 -0.0041283 -0.016499 0.34327 -0.0056141 -0.0027235 5.1811e-05 -2.5207e-05
-0.00024074 1.6909e-05 -0.00030277 0.00015593
-0.0029608 0.000932 -0.0056725 -0.0026315 -0.28811 0.063503 0.00011375 2.0866e-05
0.00041185 0.00022615 -5.4981e-05 -0.00047986
-0.00049048 -0.00023373 3.2306e-05 -8.2784e-05 0.000187 -2.2554e-05 -0.085466 0.17889
-0.00013017 -0.003567 -0.0015816 -0.00047115
-0.00040476 -0.00019957 -0.00024786 -3.4267e-05 0.00047266 0.00034057 -0.00017964 -0.0035447
-0.27706 0.16699 0.0042176 -0.0035507
-0.00011322 -0.00045269 -0.00031523 5.2453e-05 6.9769e-05 -0.00041198 -0.0016523 -0.00049874
0.004296 -0.0035125 -0.26747 0.17129
5780000000 -0.23858 0.12389 0.0016346 -0.0047499 -0.0024219 0.001082 -0.0007244 2.3886e-05
-0.00028467 -0.00039732 -0.00015514 -0.00032032
0.0016322 -0.0047486 -0.0034008 0.33829 -0.0058306 -0.00090615 -4.0338e-05 -0.00021076
-4.0005e-05 -5.7876e-05 -0.00015093 -0.00015669
-0.002376 0.0012045 -0.0058466 -0.00074426 -0.28391 0.079006 -6.8306e-05 -7.1656e-05
1.9496e-05 -0.00017572 -0.00057216 -0.00053401
-0.00075431 5.3927e-05 -4.1143e-05 -0.00019205 -0.00015865 -0.00012938 -0.076688 0.19455
-0.00028977 -0.002935 -0.0013951 -4.9829e-05
-0.0002987 -0.00027862 -2.608e-05 -0.0001187 0.00011574 -0.00030755 -0.00022515 -0.0029674
-0.26682 0.18759 0.0028616 -0.0038391
-0.00017161 -0.00038012 -0.00013836 -0.00011294 -0.00054873 -0.00083687 -0.001328 -1.4144e-05
0.0028531 -0.0038843 -0.25916 0.19322
5840000000 -0.22665 0.14576 0.00039089 -0.0054029 -0.0020415 0.0010548 -0.00016187 0.00028604
-0.00036763 0.00022749 -0.00043964 -0.00021727
0.00041178 -0.0053748 0.031471 0.34244 -0.0056788 0.00034009 -0.00020253 3.2907e-05
0.0002303 7.6756e-05 -0.00014074 0.00023812
-0.0019447 0.0010295 -0.0056471 0.00036324 -0.27947 0.10448 -0.00019376 -1.1453e-05
-7.7429e-05 -0.00073137 -0.00040844 -0.00034539
-0.00020576 0.00024823 -0.00019378 3.9068e-05 -0.00020707 4.3542e-05 -0.054922 0.19814
-0.00049671 -0.0033889 -0.0012373 0.00027732
-0.00036535 0.00019059 0.00020571 0.00013271 -0.00028015 -0.0007093 -0.00061004 -0.003333
-0.25073 0.19813 0.0023763 -0.0037476
-0.00046393 -0.00026588 -8.1367e-05 0.00030591 -0.00065676 -0.00027609 -0.0013245 0.00025875
0.0022936 -0.0037845 -0.22485 0.21844
5900000000 -0.21274 0.15872 -0.0017108 -0.0054904 -0.0023497 0.0023013 -0.00011182 -1.2316e-05
0.000299 -0.00022346 -1.8682e-05 0.00019376
-0.0016782 -0.0054495 0.052218 0.34364 -0.005254 0.0016272 2.1888e-05 -2.0175e-05
-2.9774e-05 -0.00025108 4.1478e-05 -4.5164e-05
-0.0024182 0.0024441 -0.0053209 0.0017583 -0.26326 0.12018 -6.9476e-05 -5.8475e-05
-0.00032553 -0.00043385 -0.00087835 -0.00013675
-0.00012535 2.8436e-05 4.6296e-05 8.3063e-06 -6.3451e-05 -5.6923e-05 -0.046951 0.20874
-0.00077721 -0.003317 -0.00097327 0.00029219
0.00025301 -0.00019332 -1.4691e-05 -0.00025422 -0.00036259 -0.00025464 -0.00070816 -0.0033261
-0.22495 0.21459 0.0021825 -0.005107
8.8823e-05 0.00030094 3.9969e-05 -8.5719e-05 -0.00078887 -4.2407e-05 -0.00094575 0.00037943
0.0021766 -0.005081 -0.2097 0.22905
5960000000 -0.19397 0.17128 -0.0028014 -0.0040169 -0.00082507 0.0027394 -0.00018606 0.00023987
-0.00035662 9.4474e-05 -0.00013734 -1.2914e-05
-0.0028014 -0.0040173 0.077987 0.34281 -0.0043142 0.0020805 -0.00014021 7.6462e-08
5.3516e-06 9.3039e-05 0.00010228 0.00013752
-0.00080939 0.0027568 -0.0042031 0.0022403 -0.25016 0.14526 -0.00010538 -9.1888e-05
-0.00044534 0.00012547 -0.00035813 -0.00018235
-0.00019744 0.00021142 -0.00016052 1.0335e-05 -8.0906e-05 -0.00013711 -0.029423 0.21681
-0.0016158 -0.0032398 -0.0010344 0.00093613
-0.00029825 0.00019045 3.6551e-05 0.00011649 -0.00025386 3.6033e-05 -0.0017009 -0.0032405
-0.20581 0.22908 0.00029519 -0.0050353
-0.00020868 5.8621e-05 0.00010352 0.00010909 -9.5212e-05 -0.00031596 -0.0010461 0.00089205
0.00034786 -0.0050382 -0.18245 0.25536
6020000000 -0.17662 0.18808 -0.0037978 -0.0031939 -0.00035844 0.0029795 2.1357e-06 0.00049693
-0.00018407 0.00030573 -3.2902e-05 0.00029138
-0.0037949 -0.0031881 0.10542 0.33647 -0.0048679 0.0031339 -0.00010899 0.00012815
-8.9162e-05 8.1801e-05 -0.00020662 8.6447e-05
-0.00019472 0.0030225 -0.004758 0.003144 -0.23155 0.15861 -0.00025563 0.00016762
-0.00069988 0.00019981 -0.00021259 0.00056556
7.9052e-06 0.00051135 -0.00010675 0.00013679 -0.00028447 0.00024264 -0.02252 0.21385
-0.0025451 -0.003343 -0.000565 0.00077546
-0.00018506 0.0002458 -0.00013785 7.0422e-05 -0.00093726 8.9681e-05 -0.0025268 -0.0033507
-0.17757 0.24414 -0.00014147 -0.0049262
5.7954e-05 0.00023941 -0.00021836 0.00010853 -0.00068208 0.00059895 -0.00054106 0.00084677
-0.00011949 -0.0049158 -0.15633 0.25666
6080000000 -0.15602 0.19659 -0.0040801 -0.00094118 0.0012499 0.0029849 3.8142e-05 6.8007e-05
0.00012195 0.00013314 0.00026449 -2.9715e-05
-0.0040505 -0.00092023 0.12783 0.33718 -0.0031174 0.0045374 -5.9802e-05 -7.9326e-06
2.0168e-05 5.5514e-05 0.00014505 0.00039496
0.0012267 0.0028774 -0.003129 0.0045447 -0.21384 0.18469 0.00012712 0.00017554
-0.0002463 0.00055544 -9.7525e-05 -2.918e-05
5.2974e-05 6.4303e-05 -6.3089e-05 -3.2053e-05 0.00017127 0.00011203 -0.0052857 0.22128
-0.0036676 -0.0025215 -0.00099968 0.0010143
0.00014489 0.00010893 4.6222e-05 7.1272e-05 -0.00034147 0.0008004 -0.0037537 -0.0024909
-0.14832 0.2612 -0.0010183 -0.0052556
0.00033861 -8.3784e-05 0.00019378 0.00037754 -3.8282e-05 0.0003033 -0.00099652 0.00095666
-0.0010423 -0.0053241 -0.13386 0.27794
6140000000 -0.1412 0.21079 -0.0035402 -0.00064995 0.0015448 0.0021582 7.0963e-05 5.4766e-05
-4.5227e-05 -0.00014885 0.00033923 -0.00016765
-0.0035533 -0.00063985 0.15272 0.32006 -0.0024023 0.0050984 5.9013e-05 5.5569e-05
0.00032696 4.7345e-05 0.00020662 0.00014975
0.0015705 0.0021724 -0.002369 0.0052513 -0.19124 0.20531 0.00039088 -9.4706e-06
-2.3357e-05 0.00071626 -0.00032789 0.00060913
5.3462e-05 5.7883e-05 2.9782e-05 5.4223e-05 0.00030518 -3.0414e-05 0.0062857 0.21397
-0.0045376 -0.0015301 -0.00036586 0.0013662
-8.9257e-05 -0.00011267 0.00036146 3.4722e-05 0.0002261 0.0006284 -0.004518 -0.0015007
-0.12959 0.28287 -0.0026539 -0.0043064
0.00033769 -0.00018352 0.00017105 4.4517e-06 4.7348e-05 0.00035708 -0.00038179 0.0014656
-0.0026212 -0.0042567 -0.096634 0.27757
6200000000 -0.12439 0.21723 -0.0029276 -0.00013068 0.002187 0.0013796 8.276e-05 0.00033916
-0.00021982 0.00011724 -1.6332e-05 -0.00034159
-0.002938 -0.00015928 0.18226 0.31963 -0.0011846 0.0052234 5.9683e-05 0.00018229
0.00016616 5.0133e-05 0.00029945 0.00011724
0.0021737 0.0013813 -0.00099205 0.0053448 -0.17177 0.22033 0.0002176 -0.00043836
0.00054217 0.00031999 0.00026088 0.00055777
0.0001034 0.00033264 6.3459e-05 0.00015983 0.00025047 -0.00037486 0.020875 0.2225
-0.0045231 -0.00022883 -2.9333e-07 0.0012043
-0.00021834 8.2386e-05 8.6086e-05 5.0867e-05 0.00043294 0.00018725 -0.0045846 -0.00022376
-0.11676 0.29061 -0.0033536 -0.003754
7.107e-06 -0.00028823 0.00023202 0.00018081 2.2638e-05 0.00027348 2.0382e-05 0.0010876
-0.0034258 -0.0038197 -0.081974 0.2883
6260000000 -0.11057 0.23019 -0.0030494 0.00072024 0.0020389 0.00067704 0.00032429 -0.00010456
0.00016714 0.00030921 -0.00013199 3.7591e-05
-0.0030442 0.00070514 0.19848 0.30411 -0.00019872 0.005414 1.8667e-05 -0.0001222
-3.2995e-05 -0.0001586 0.00027693 0.00013993
0.0021589 0.00066264 -0.00015632 0.0053922 -0.15166 0.24132 0.00011879 -6.7094e-05
0.0005239 -0.00019835 0.00046158 0.00037469
0.0003235 -9.6056e-05 7.7608e-06 -7.1198e-05 7.3613e-05 -8.1256e-05 0.035003 0.21796
-0.0044597 0.0012942 0.00068896 0.00123
0.00020001 0.00025694 -4.3892e-05 -3.9992e-05 0.00031147 -5.4415e-05 -0.0044439 0.0013288
-0.092118 0.29044 -0.0041561 -0.0028345
-0.00011191 6.8566e-05 0.00026433 0.00021021 5.1722e-05 0.00047743 0.00065042 0.0013117
-0.0041145 -0.0028327 -0.038404 0.28861
6320000000 -0.095566 0.23522 -0.0025864 0.0013732 0.0022822 -0.00033089 2.3349e-05 0.00012532
-0.00042734 0.00037588 -6.6249e-05 0.0002126
-0.0025739 0.0013343 0.22491 0.29666 0.0017975 0.0057186 6.8149e-05 9.4294e-05
-8.127e-05 -0.00012112 0.00013608 -0.00012983
0.0021387 -0.00041843 0.0018081 0.0057078 -0.13305 0.25251 -0.00022624 -0.00030464
0.00033972 -0.00016105 0.00050064 -1.4865e-06
4.7527e-05 0.00013546 3.9728e-05 6.8267e-05 -0.00013323 -0.00035642 0.034522 0.22031
-0.0039514 0.0019462 0.00060383 0.00090914
-0.00038206 0.00041451 -4.0868e-05 -0.00016478 0.00047299 0.00012797 -0.0039574 0.0019645
-0.067962 0.30256 -0.0047623 -0.0015313
-8.9862e-05 0.00024987 0.00018054 -0.00017153 0.00084113 0.00043311 0.00062064 0.00084693
-0.0048316 -0.0016352 -0.027917 0.28887
6380000000 -0.076405 0.24086 -0.0019189 0.001741 0.0015423 -0.00055752 6.6822e-05 -5.8964e-05
0.00030981 0.00016635 9.6927e-05 0.00023287
-0.0019221 0.0017639 0.24235 0.27736 0.0029818 0.0042602 -0.00012202 -0.00010004
-0.00019376 -6.3571e-05 -0.00022283 -0.00021104
0.0016325 -0.00039095 0.003079 0.0042579 -0.10458 0.26814 -0.00017074 0.00014734
0.00018927 -4.38e-05 0.00025959 0.00024907
3.407e-05 -3.8215e-05 -0.00011262 -0.00010109 -0.00020206 0.00019334 0.055116 0.20967
-0.0031417 0.0031608 0.00092614 0.0006972
0.0003009 0.00017079 -0.00020511 -0.00013402 0.00035534 -0.00023934 -0.003141 0.0031741
-0.04636 0.29485 -0.0047258 -3.7843e-05
7.9318e-05 0.00020205 -0.00017614 -0.00030018 0.000488 0.00015178 0.00088236 0.00075009
-0.0047766 4.4498e-05 0.012561 0.29168
6440000000 -0.055603 0.25341 -0.00098133 0.0024053 0.0017612 -0.00067904 0.0004049 -0.00013631
0.00034963 -0.00039342 -0.00023909 -0.00021104
-0.00099806 0.0024204 0.26194 0.26497 0.0032698 0.0030691 9.2753e-05 -8.589e-05
-7.7689e-05 -3.1369e-05 3.1604e-05 -0.00026161
0.0017477 -0.00076714 0.0034199 0.0029727 -0.089182 0.28441 -0.00018939 0.00028904
-0.00038339 -8.5816e-05 0.00043543 -0.0003533
0.00039159 -0.00014293 9.8307e-05 -9.1224e-05 -0.00025764 0.0003136 0.056767 0.2073
-0.0019496 0.0038207 0.00088269 0.00071235
0.00032553 -0.00034516 -5.152e-05 4.133e-05 -0.00046102 -0.00012838 -0.0019006 0.0038277
-0.0061168 0.30176 -0.0042363 0.0012779
-0.00020634 -0.00019925 -5.8898e-05 -0.00016865 0.00036804 -0.00061867 0.00091253 0.00063675
-0.0042604 0.0012303 0.023392 0.27696
6500000000 -0.035718 0.25445 -0.00024676 0.0020615 0.0015329 -0.0010226 0.00017094 -5.4936e-05
5.6289e-05 0.00016302 -4.049e-05 0.00029836
-0.00022759 0.002015 0.28868 0.23932 0.0037439 0.0027297 0.00010545 5.6156e-05
0.00011685 9.4028e-05 0.00017256 -2.2677e-05
0.0014383 -0.00096231 0.0037319 0.0025295 -0.076857 0.28206 8.4367e-06 -7.6697e-05
0.00024021 -0.00019187 0.00014112 -0.00037712
0.00017803 -6.1802e-05 0.00010811 4.5188e-05 3.3928e-05 3.0703e-06 0.081486 0.20231
-0.00043501 0.0039853 0.0011279 0.00037501
5.2708e-05 0.00014745 8.8102e-05 0.00012031 -9.1902e-06 -6.9887e-05 -0.00040965 0.0039962
0.016883 0.30614 -0.0033775 0.0022526
1.8331e-05 0.00027783 0.00011191 -8.4951e-05 -0.00023791 -0.00018342 0.0010729 0.00040177
-0.0033736 0.0022542 0.061597 0.28038
