# Supplementary material for: Early Detection of Alzheimer’s Disease via Machine Learning-Based Microwave Sensing: An Experimental Validation
Source: Sensors (Basel). 2025 Apr 25;25(9):2718. doi: 10.3390/s25092718 (PMC12074295; doi:10.3390/s25092718)
Supplement: Supplementary file 1 [file sensors-25-02718-s001.zip › measurements_paper_sensors/26 febbraio - PART1/set11 H/CSF_H_m6.s6p]

!Keysight Technologies,M9804A,MY58100912,A.14.10.03
!Date: Thursday, April 27, 2023 10:28:33
!Correction: S11(C  6-Port  ) 
!S12(C  6-Port  ) 
!S13(C  6-Port  ) 
!S14(C  6-Port  ) 
!S15(C  6-Port  ) 
!S16(C  6-Port  ) 
!S21(C  6-Port  ) 
!S22(C  6-Port  ) 
!S23(C  6-Port  ) 
!S24(C  6-Port  ) 
!S25(C  6-Port  ) 
!S26(C  6-Port  ) 
!S31(C  6-Port  ) 
!S32(C  6-Port  ) 
!S33(C  6-Port  ) 
!S34(C  6-Port  ) 
!S35(C  6-Port  ) 
!S36(C  6-Port  ) 
!S41(C  6-Port  ) 
!S42(C  6-Port  ) 
!S43(C  6-Port  ) 
!S44(C  6-Port  ) 
!S45(C  6-Port  ) 
!S46(C  6-Port  ) 
!S51(C  6-Port  ) 
!S52(C  6-Port  ) 
!S53(C  6-Port  ) 
!S54(C  6-Port  ) 
!S55(C  6-Port  ) 
!S56(C  6-Port  ) 
!S61(C  6-Port  ) 
!S62(C  6-Port  ) 
!S63(C  6-Port  ) 
!S64(C  6-Port  ) 
!S65(C  6-Port  ) 
!S66(C  6-Port  ) 
!S6P File: Measurement: :
# Hz S  RI   R 50
500000000 -0.32792 -0.065364 -0.0096778 -0.0021865 -0.0085208 0.012053 -0.0040206 0.011642
0.013685 0.0061539 -0.0049524 0.0085461
-0.0096126 -0.0019307 -0.40922 -0.074217 0.0093942 -0.010717 0.00069976 0.011466
0.0096404 0.0024043 0.00061628 0.013202
-0.0084087 0.012066 0.0094153 -0.010725 -0.25601 0.18847 0.0070159 0.0027654
-0.0020482 0.0076713 0.00141 0.011947
-0.0041366 0.011569 0.00070136 0.011459 0.0070105 0.0027493 -0.32708 0.038917
-0.019792 -0.0047766 0.015249 0.025041
0.013807 0.0063576 0.0096759 0.0024634 -0.0020402 0.0076614 -0.019805 -0.0048003
-0.21964 -0.23101 -0.027873 0.0047344
-0.0049097 0.0085343 0.00063234 0.013168 0.001422 0.011944 0.015222 0.024971
-0.027861 0.004738 -0.26258 -0.14749
560000000 -0.31622 0.10449 -0.020801 -0.067391 -0.00051551 0.012882 0.0055429 0.009834
0.0095384 0.0044407 0.011974 0.0098045
-0.020646 -0.067375 -0.37137 0.088457 -0.040256 -0.039013 0.013389 0.0026372
-0.013306 -0.0048943 0.0041271 -0.0018333
-0.00043896 0.01294 -0.040367 -0.038993 -0.18327 0.23855 0.00022231 -0.0055395
0.018085 0.0056701 0.0080633 -0.0056778
0.0058076 0.0097113 0.013356 0.0025931 0.00024971 -0.0055666 -0.30388 0.12966
0.0086676 -0.022526 0.0061806 -0.021858
0.0095183 0.0041447 -0.013303 -0.0048225 0.018108 0.0056646 0.008749 -0.022479
-0.29908 -0.049224 0.011466 -0.050826
0.012047 0.0098691 0.0040281 -0.0017864 0.0080553 -0.0056559 0.0061481 -0.02184
0.01147 -0.050841 -0.32909 0.0045655
620000000 -0.27654 0.080371 -0.023322 0.0087305 0.002876 0.0087245 0.0084965 -0.00495
0.011053 -0.00030316 0.00052762 -0.0019263
-0.023359 0.0086757 -0.39939 0.035056 -0.019226 -0.00071694 -0.0020529 -0.0022546
0.012394 -0.0051614 0.00039928 -0.0033412
0.0028072 0.0086861 -0.01927 -0.00067319 -0.15644 0.24848 -0.0014805 -0.0055978
-0.004111 -0.002151 0.0087479 -0.0028265
0.0083831 -0.0048413 -0.0020631 -0.0022794 -0.0014739 -0.0056056 -0.2617 0.13915
-0.039259 -0.019974 0.012191 0.028094
0.011269 -0.00072732 0.012365 -0.005214 -0.0041389 -0.0021412 -0.039249 -0.019999
-0.21658 -0.086892 -0.041938 0.012195
0.00047153 -0.0019551 0.00037151 -0.0033972 0.0087254 -0.0027961 0.012277 0.028014
-0.041954 0.012155 -0.24242 -0.03182
680000000 -0.24187 0.17253 -0.026087 -0.016059 0.0047708 0.0055122 0.0015551 -0.0073182
-0.001459 -0.011648 0.0057622 -0.0066592
-0.026021 -0.016067 -0.39062 0.13639 -0.033082 -0.0025093 -0.0016681 -0.0002485
-0.0015555 -0.009137 -0.00097675 -0.0020604
0.0047403 0.0054638 -0.033136 -0.0024122 -0.10934 0.27181 -0.00081584 0.00054015
-0.0016758 0.0010541 -0.0026233 -0.0094516
0.0015662 -0.0073934 -0.0016617 -0.00022456 -0.00082884 0.00052306 -0.21984 0.19149
-0.022816 -0.0077997 -0.0091047 -0.011954
-0.001477 -0.011568 -0.00159 -0.0091075 -0.0016772 0.0010527 -0.022871 -0.0078194
-0.28109 0.014424 -0.0048747 -0.0081739
0.0057011 -0.0068754 -0.00093156 -0.0020195 -0.0026074 -0.009438 -0.009123 -0.011957
-0.0048563 -0.0081889 -0.2615 0.0728
740000000 -0.19622 0.16609 -0.041391 0.026035 0.013328 -0.0036664 -8.8096e-05 -0.004092
-0.0041816 -0.0017379 -0.0064744 0.0034622
-0.041356 0.026025 -0.33761 0.15642 -0.03778 0.03412 0.00012494 -0.0059402
-0.012049 0.0073997 -0.0012749 -0.0053538
0.013312 -0.0037144 -0.03774 0.034278 -0.076088 0.27302 -0.0016519 0.0033237
-0.00092427 -0.0053167 -0.0021798 0.00079234
-7.6441e-05 -0.0041587 0.00012684 -0.0059428 -0.0016513 0.0033154 -0.20377 0.19898
-0.042547 -0.0098279 0.02236 0.016519
-0.0042366 -0.0018147 -0.012046 0.0074291 -0.00093952 -0.0053312 -0.042568 -0.0098172
-0.18016 0.049539 -0.043339 -0.0028723
-0.0064418 0.0034574 -0.0012301 -0.0053765 -0.0021862 0.00078657 0.022377 0.016525
-0.043356 -0.0029436 -0.25373 0.078426
800000000 -0.16673 0.21248 -0.023262 0.015815 0.005459 -0.010215 -0.0045123 -0.0025354
-0.004255 0.0015732 0.0042655 0.00058789
-0.023242 0.015784 -0.34571 0.22801 -0.0093435 0.034433 -0.0022498 0.0019061
-7.222e-05 0.0023145 0.00051884 0.005268
0.0054616 -0.010222 -0.009238 0.034497 -0.037419 0.2992 0.0011579 0.00091815
-9.1318e-05 0.0032191 -0.0017071 0.00070969
-0.0045417 -0.0024324 -0.0022417 0.0019283 0.0011516 0.00091523 -0.17485 0.22653
-0.02936 0.012623 0.014545 -0.010918
-0.0041746 0.0016329 -5.8342e-05 0.002322 -9.1515e-05 0.0032118 -0.029347 0.012656
-0.23246 0.072225 -0.019078 0.02077
0.0042784 0.00066188 0.00057776 0.0052662 -0.0016922 0.00071308 0.014563 -0.010922
-0.019098 0.020722 -0.2479 0.12889
860000000 -0.13366 0.23392 -0.019114 0.030618 -0.0032035 -0.0098195 -0.0020809 0.00087689
0.0042463 0.0056283 -0.0033876 -0.0033165
-0.019133 0.030617 -0.29922 0.27296 0.0069161 0.034723 0.00040077 0.0021278
0.0038662 0.000308 0.0034376 -0.00022058
-0.0032743 -0.009801 0.0070341 0.034761 0.010946 0.30954 -0.00055894 -0.00039543
0.0026139 -0.0016866 0.0016076 0.0042616
-0.0021104 0.00085008 0.00039864 0.0021297 -0.00055654 -0.0004064 -0.13925 0.23901
-0.019286 0.017354 -0.0065406 -0.0089575
0.0041975 0.005592 0.0038878 0.00029998 0.0025911 -0.0016892 -0.019257 0.017392
-0.17876 0.13323 -0.026695 0.015654
-0.0034779 -0.0033253 0.003475 -0.0002385 0.0016102 0.0042619 -0.0065885 -0.0089738
-0.026701 0.015623 -0.19821 0.17769
920000000 -0.11069 0.25831 0.0036722 0.039747 -0.0091987 -0.0043205 -0.0020561 0.0019324
0.00023052 0.0016494 0.0029357 -0.0012652
0.0036643 0.039711 -0.27208 0.29545 0.027742 0.023484 0.0014264 0.0010211
0.0071146 -0.00034837 0.003701 -0.0029119
-0.0092078 -0.0042935 0.027856 0.023427 0.057621 0.31172 0.0017059 6.1063e-06
0.00062741 -0.00026166 0.0010301 -0.0012304
-0.0020614 0.0018853 0.001414 0.001031 0.0017081 -3.2169e-06 -0.11497 0.25637
-0.012916 0.030348 0.0039657 -0.0063644
0.00025422 0.0016499 0.0071254 -0.0003742 0.00062095 -0.00025737 -0.012866 0.030394
-0.17021 0.13763 -0.0042425 0.028591
0.0029408 -0.0013034 0.0037057 -0.0029258 0.00103 -0.0012222 0.0039848 -0.0063902
-0.0042499 0.028581 -0.20805 0.19076
980000000 -0.06428 0.28032 0.01617 0.031232 -0.0091921 0.0048161 0.0019541 0.0037738
0.0038864 -0.001397 -0.0034347 -0.0028695
0.016125 0.031183 -0.21984 0.33255 0.033056 0.0058171 0.0018982 -0.00030951
0.001541 -0.0058192 -0.00063879 -0.0026646
-0.0091758 0.0048381 0.033106 0.0057103 0.10402 0.30613 0.00052823 -0.0010704
0.00026557 -0.0015793 0.001487 -0.00034045
0.0020027 0.0037593 0.0018737 -0.00032416 0.00052852 -0.0010691 -0.07678 0.26794
0.006468 0.030247 -0.0096543 -0.0076559
0.0038778 -0.0014054 0.0015079 -0.0058483 0.00025816 -0.0015871 0.0065207 0.030245
-0.14015 0.17393 0.0046684 0.020967
-0.003422 -0.0029112 -0.00065999 -0.0026706 0.0014975 -0.00035949 -0.0096774 -0.0076325
0.0046766 0.020959 -0.16656 0.23951
1040000000 -0.023191 0.29032 0.033145 0.02053 -0.00096632 0.0075053 0.0025582 0.00070409
0.00043069 -0.0034498 -0.00023869 -0.0012868
0.033037 0.020522 -0.18481 0.34705 0.029984 -0.013848 0.001431 -0.0017102
-0.0024661 -0.0024557 -0.00093122 -0.0026972
-0.0009378 0.0075094 0.029949 -0.01397 0.15005 0.29383 -0.00044278 -0.0013718
-0.0013974 -0.0009288 -0.0004434 -0.0011527
0.0026057 0.00068487 0.0014239 -0.0017062 -0.00044488 -0.0013747 -0.049455 0.27821
0.018064 0.019658 -0.0019334 0.0016618
0.00043888 -0.0034571 -0.0024761 -0.002451 -0.0014074 -0.00091154 0.01812 0.019642
-0.10851 0.18302 0.012907 0.020106
-0.00022027 -0.0012687 -0.00095254 -0.0027013 -0.00044546 -0.0011604 -0.0019271 0.0016808
0.012875 0.020098 -0.14601 0.26019
1100000000 0.021958 0.30055 0.037044 -0.0022382 0.0037035 0.0040923 0.0024367 -0.0011696
-0.0021731 -0.0029706 -0.0040234 -0.00022961
0.037002 -0.0022104 -0.14093 0.36682 0.01593 -0.027234 -9.5897e-05 -0.001826
-0.003118 -0.00081639 -0.0035987 -0.00062776
0.0037268 0.0040743 0.015835 -0.027328 0.19649 0.27495 -0.0017499 0.0002873
-0.0015641 0.00054946 -0.0010847 -0.00060637
0.0024471 -0.0011536 -9.6248e-05 -0.001819 -0.0017457 0.00028727 -0.0089963 0.28336
0.024202 0.0068793 -0.002397 8.0606e-05
-0.0022042 -0.0029637 -0.0031359 -0.00080021 -0.0015585 0.00054535 0.024225 0.0068469
-0.089466 0.19959 0.019366 0.010547
-0.0039812 -0.00019512 -0.0035865 -0.00062011 -0.0010894 -0.00059074 -0.002387 8.2293e-05
0.019365 0.010554 -0.1012 0.29255
1160000000 0.073066 0.29733 0.025669 -0.019536 0.0036298 -0.00086055 -0.00022931 -0.0025911
-0.0040749 -0.00099836 -0.0011323 0.0043021
0.025655 -0.019519 -0.097317 0.37156 -0.0028382 -0.028657 -0.0015798 -0.0015164
-0.00252 0.0023614 -0.0016796 0.0018343
0.0036238 -0.00086377 -0.0029686 -0.028685 0.23989 0.24552 -0.00063176 0.0016342
-0.00053461 0.0016441 -0.0011021 0.00017053
-0.00021686 -0.0026066 -0.0016026 -0.0014935 -0.00063434 0.0016328 0.03015 0.28059
0.02169 -0.0089266 -0.0032873 0.0052235
-0.0039945 -0.00097918 -0.0025351 0.0023809 -0.00053142 0.0016496 0.021679 -0.0089531
-0.053945 0.21078 0.019362 0.0018259
-0.0011413 0.0043171 -0.0016875 0.0018499 -0.0010927 0.0001755 -0.0032961 0.0052287
0.019367 0.0018293 -0.054107 0.29609
1220000000 0.11695 0.28887 0.012878 -0.029772 -0.0010417 -0.001765 -0.00014549 -0.00099331
-0.0026337 0.0023064 0.0010978 0.0018794
0.01289 -0.029714 -0.05327 0.38619 -0.016075 -0.021267 -0.0024582 0.00046612
2.1608e-06 0.0028749 -0.00079077 0.001796
-0.0010285 -0.0017511 -0.016197 -0.021231 0.27999 0.20819 0.00086661 0.0013498
0.00053074 0.0010486 0.00013064 0.00060144
-0.00014797 -0.00099931 -0.0024646 0.00047897 0.00086682 0.0013486 0.069675 0.27281
0.01135 -0.015793 0.002569 0.0015374
-0.0026367 0.0023586 7.3787e-06 0.0028801 0.00052582 0.0010545 0.011339 -0.015807
-0.031232 0.22182 0.015137 -0.011766
0.001121 0.0018328 -0.00079282 0.0017891 0.00013453 0.0006038 0.002568 0.0015362
0.015129 -0.011762 -0.023787 0.31507
1280000000 0.16738 0.26891 -0.0059948 -0.029367 -0.0020878 0.001327 -0.00097686 -0.001896
-0.0009347 0.0032428 0.0024783 0.0012842
-0.0060004 -0.029357 -0.0068159 0.37815 -0.023214 -0.008592 -0.00078082 0.001307
0.001465 0.0017098 0.00057216 0.0020772
-0.0020845 0.0013407 -0.023287 -0.0084943 0.31211 0.16491 0.001252 -0.00012803
0.00098874 0.00042639 0.00026697 0.00044316
-0.00098883 -0.0019157 -0.00077669 0.0013152 0.0012453 -0.00012895 0.10627 0.25688
0.002565 -0.018495 2.0808e-05 -4.0043e-05
-0.00089647 0.0032135 0.0014812 0.0017083 0.00099183 0.00042567 0.002542 -0.018506
0.0060967 0.22695 0.0043219 -0.014771
0.002457 0.0012913 0.00059696 0.002081 0.00026241 0.00044143 1.2871e-05 -3.7086e-05
0.0043354 -0.014763 0.024495 0.31836
1340000000 0.2046 0.23747 -0.016162 -0.020721 3.8421e-05 0.003949 -0.001709 -0.00070868
0.0015033 0.0027113 0.001716 -0.0013213
-0.01613 -0.020733 0.031972 0.37168 -0.020804 0.0038457 -0.0002523 0.0018915
0.0016634 0.00096827 0.0011673 0.00083158
5.3278e-05 0.0039452 -0.020817 0.0039456 0.33562 0.11746 0.00074915 -0.00080301
0.00052842 -0.00038737 7.7085e-05 0.00018781
-0.0017166 -0.00069185 -0.00023661 0.0018986 0.00074285 -0.00081284 0.1392 0.23756
-0.0068863 -0.016425 0.0012147 0.000121
0.001526 0.0027072 0.001668 0.00096944 0.00053493 -0.00039568 -0.0069196 -0.016428
0.035186 0.2246 -0.002066 -0.013759
0.0016935 -0.0013204 0.0011668 0.00082051 7.8208e-05 0.00019007 0.0012085 0.0001194
-0.0020634 -0.01375 0.061874 0.31544
1400000000 0.23924 0.20131 -0.023168 -0.0095539 0.0043302 0.0031894 -0.0020949 0.00058088
0.0025094 0.00084683 0.00031971 -0.0012242
-0.02314 -0.009557 0.07066 0.36004 -0.014399 0.011827 0.0011539 0.001358
0.00118 -0.00049409 0.0011436 0.00025189
0.0043582 0.0031836 -0.014369 0.011924 0.35012 0.063007 -1.0043e-06 -0.0011757
0.00014651 -9.2847e-05 0.0004452 0.00020713
-0.0020754 0.00058784 0.0011659 0.0013548 2.3494e-07 -0.0011697 0.16936 0.20947
-0.01298 -0.010345 -0.00098759 -0.00071641
0.0025148 0.00081226 0.0011735 -0.00050435 0.00014325 -9.274e-05 -0.013006 -0.010323
0.068666 0.22276 -0.0086798 -0.00943
0.00032687 -0.0012323 0.0011554 0.00024096 0.00044869 0.00020667 -0.00099683 -0.00072498
-0.0086632 -0.0094296 0.10769 0.30643
1460000000 0.26301 0.15862 -0.021039 0.002966 0.0049429 -0.0013636 -0.0015572 0.0015895
0.0020743 -0.00037101 -0.00019219 -0.00089211
-0.021028 0.002944 0.1052 0.33885 -0.0057105 0.014575 0.001569 0.00035465
0.0011593 -0.0011021 0.0012327 -0.00058327
0.0049242 -0.0013983 -0.0056502 0.014622 0.35651 0.0075837 -0.00091295 -0.0010763
0.00030263 -0.00016127 0.00053054 -0.00022638
-0.0015595 0.0016092 0.0015778 0.00035109 -0.00090497 -0.0010739 0.19639 0.18083
-0.0145 -0.0045337 -0.0012214 0.0017249
0.0020843 -0.00038159 0.0011408 -0.0011191 0.00029975 -0.00017038 -0.014523 -0.0045042
0.097505 0.21013 -0.010938 -0.0037151
-0.00020042 -0.00085502 0.0012404 -0.0005944 0.00052215 -0.00022842 -0.0012389 0.0017293
-0.010942 -0.0037184 0.1412 0.28664
1520000000 0.27695 0.11849 -0.016185 0.0090549 0.0030398 -0.0035953 7.8957e-05 0.0025969
0.0022961 -0.001726 -0.0010267 -0.00021123
-0.016182 0.0090444 0.13975 0.32585 0.0015946 0.01225 0.0017113 -0.00059461
0.0002791 -0.0010554 0.00039676 -0.00096855
0.0030256 -0.0036134 0.0016626 0.012254 0.34907 -0.049204 -0.00069539 -0.00040177
0.00073558 -0.00088012 0.00011945 -0.00010647
8.7037e-05 0.002583 0.0017009 -0.00060584 -0.00069516 -0.00040383 0.22078 0.1432
-0.014842 0.00091211 0.0010544 0.0020213
0.0022914 -0.0017303 0.00027257 -0.0010613 0.00073739 -0.0008875 -0.01484 0.00094233
0.12584 0.19983 -0.011474 0.00031223
-0.0010399 -0.00019136 0.00038616 -0.00098098 0.00011476 -0.0001071 0.0010632 0.002016
-0.011478 0.00029941 0.17547 0.26838
1580000000 0.28813 0.072999 -0.0098332 0.013204 -0.0010275 -0.0044087 0.001379 0.0018932
-0.00020004 -0.0021283 -0.00027923 0.0002468
-0.0098308 0.013189 0.16809 0.30115 0.004958 0.0072986 0.00064464 -0.0014922
-0.00045942 -0.001256 -0.00022883 -0.00070958
-0.0010476 -0.0043913 0.0050064 0.0072695 0.32846 -0.10729 -0.0015079 0.00013125
-0.00033248 -0.0012931 0.00018129 -0.00045415
0.0013762 0.0018931 0.00064061 -0.0014985 -0.0015167 0.00013136 0.23577 0.1036
-0.01229 0.0063091 0.0018879 0.0010366
-0.00020607 -0.0021353 -0.00046531 -0.0012528 -0.00033224 -0.0013009 -0.012283 0.0063293
0.15061 0.18448 -0.0095077 0.0065526
-0.00027334 0.00025796 -0.00022926 -0.00070565 0.00017926 -0.00045933 0.001886 0.0010294
-0.0095061 0.0065455 0.2092 0.24264
1640000000 0.29191 0.03222 -0.0028236 0.012777 -0.0026284 -0.002074 0.002706 0.0011337
-0.00055532 -0.0016819 -0.00038109 0.00043215
-0.0028338 0.012776 0.19804 0.27732 0.0052712 0.0025931 -0.00040228 -0.0018641
-0.0010279 -0.00060345 -0.00049545 -0.00064763
-0.0026484 -0.0020483 0.0052946 0.0025635 0.2987 -0.1559 -0.00082782 0.001198
-0.0010231 -0.0011315 -0.0001218 -0.00028538
0.0027081 0.0011424 -0.00040715 -0.0018541 -0.00082537 0.0011948 0.2491 0.054548
-0.0085519 0.0081897 0.0024373 -0.00049263
-0.00056794 -0.0016843 -0.0010347 -0.0005996 -0.0010297 -0.0011398 -0.0085374 0.0082197
0.17402 0.16419 -0.0050924 0.0086716
-0.00038986 0.00042757 -0.00049727 -0.00064723 -0.00012062 -0.00028934 0.0024404 -0.00050352
-0.0050964 0.0086697 0.23501 0.21256
1700000000 0.28704 -0.012997 0.0011138 0.010473 -0.0030352 0.00040061 0.0032008 -0.0011527
-0.0020651 -0.00072608 0.00049002 0.00049887
0.0011065 0.010469 0.21752 0.24587 0.0028155 3.7966e-05 -0.0013814 -0.00078869
-0.00092649 -8.601e-05 -0.00082816 -0.00046336
-0.0030325 0.00042254 0.0028143 2.3314e-05 0.25504 -0.19454 8.0919e-05 0.0016848
-0.0020148 -0.00031124 -0.00039079 -0.00081924
0.0031707 -0.0011773 -0.0013929 -0.00077675 8.1065e-05 0.0016741 0.24661 0.0036882
-0.0057964 0.00951 0.0017621 -0.0018215
-0.0020697 -0.00071029 -0.00092226 -7.7474e-05 -0.0020106 -0.00030724 -0.005773 0.0095312
0.19385 0.1469 -0.00050972 0.0093729
0.00048099 0.0005299 -0.00083328 -0.00045129 -0.00039945 -0.00082461 0.0017625 -0.0018269
-0.00049921 0.0093757 0.25311 0.17894
1760000000 0.27611 -0.062289 0.0040832 0.0074831 -0.0018943 0.0010751 0.0014727 -0.0034894
-0.0012362 0.00046296 0.00033853 -0.00043353
0.0040768 0.0074785 0.24367 0.20622 0.00033628 -0.0013512 -0.0012417 -2.4575e-05
-0.0011493 0.00099844 -0.00047706 0.00032274
-0.0018723 0.0010963 0.0003155 -0.0013561 0.20604 -0.22645 0.0011417 0.0014558
-0.0012411 0.0014076 -0.0011685 -0.00077293
0.0015115 -0.0034739 -0.001244 -1.7769e-05 0.0011455 0.0014599 0.23764 -0.048967
-0.001839 0.0093554 -7.5211e-05 -0.0022186
-0.0012208 0.0004897 -0.0011438 0.001015 -0.0012408 0.0014068 -0.0018213 0.0093634
0.21065 0.11498 0.0032615 0.007187
0.00030887 -0.00049921 -0.00047902 0.00032148 -0.0011676 -0.00077407 -6.742e-05 -0.0022222
0.0032635 0.0071854 0.26628 0.14165
1820000000 0.25318 -0.10038 0.0048797 0.0036699 0.00019737 0.0021298 -0.00083236 -0.0031021
-0.0012152 0.00085301 -1.8714e-06 -0.00015496
0.0048773 0.0036752 0.25482 0.17675 -0.0016842 0.00026178 -0.0015419 0.00093539
1.98e-05 0.0013341 -0.00065171 0.00035656
0.00022324 0.0021222 -0.001675 0.00027632 0.1565 -0.24087 0.0017093 0.00064311
-0.00035264 0.0023176 -0.0016438 1.5366e-05
-0.0008908 -0.0031022 -0.0015416 0.00095117 0.0017133 0.00064878 0.20755 -0.096812
0.00018984 0.0080071 -0.0014918 -0.0016054
-0.00123 0.00086171 2.9787e-05 0.0013348 -0.00034405 0.0023245 0.00020957 0.0079981
0.23112 0.088621 0.0044471 0.0038924
1.4363e-05 -0.00012423 -0.00064089 0.00037302 -0.0016256 2.0871e-05 -0.0014948 -0.0016218
0.0044419 0.0038854 0.27015 0.10717
1880000000 0.21847 -0.14195 0.0029604 0.0011105 -0.00028886 0.0020597 -0.0029219 -0.0025215
-0.0003414 0.0016573 0.00040014 -0.00065873
0.0029421 0.0011154 0.25938 0.12999 -0.0035415 0.0028947 -0.00035492 0.0018272
0.00065481 0.0013161 0.00010231 0.00097622
-0.00027946 0.0020611 -0.0035286 0.0029287 0.10521 -0.24884 0.00214 -0.0011315
0.0015143 0.0020819 -0.00093349 0.001373
-0.002886 -0.0024698 -0.00034271 0.001827 0.0021445 -0.0011274 0.1664 -0.1372
0.0015431 0.0059802 -0.0021019 0.00026125
-0.00029423 0.0016748 0.00067417 0.001311 0.0015175 0.0020824 0.001558 0.0059911
0.2379 0.058359 0.0050642 0.0019644
0.0003719 -0.00068708 0.00010567 0.00096838 -0.00093257 0.0013851 -0.0020806 0.00026909
0.0050677 0.0019759 0.27163 0.072965
1940000000 0.17917 -0.168 0.0008792 -0.0010549 0.0016899 0.0016444 -0.0039285 0.00029609
0.001157 0.0010156 -0.00064108 -0.00078345
0.00089416 -0.0010655 0.26071 0.098983 -0.0016249 0.0056052 0.0011051 0.0014903
0.0020467 0.00031148 0.0009187 0.00025744
0.0016998 0.0016192 -0.0015933 0.00563 0.061151 -0.24056 0.00056282 -0.0024555
0.0023719 0.00043032 0.0001596 0.0016096
-0.0039738 0.00032892 0.0011071 0.0014925 0.0005552 -0.0024555 0.1134 -0.16804
0.0010509 0.003897 -0.0013856 0.0012884
0.0011431 0.0010084 0.0020479 0.00029978 0.0023668 0.00042733 0.0010549 0.0038985
0.24392 0.021467 0.0040864 -0.0018901
-0.00061843 -0.00077412 0.00093717 0.00024986 0.00016004 0.0016148 -0.0013968 0.0012857
0.004088 -0.0018875 0.26159 0.037301
2000000000 0.13368 -0.18317 -0.0029505 0.00065345 0.0027611 0.0011553 -0.0025843 0.0036605
0.0009395 0.00042517 -0.0009151 0.00045462
-0.0029501 0.00065253 0.24763 0.063652 -0.00025869 0.0075668 0.0017115 0.00033376
0.0011145 -0.0014929 0.00044617 0.00013401
0.0027889 0.001121 -0.00021032 0.0075785 0.020645 -0.22678 -0.0016241 -0.0014593
0.0019865 -0.0010391 0.0015166 0.0015226
-0.0025175 0.0036787 0.0017258 0.00031356 -0.0016133 -0.0014538 0.059608 -0.17732
-0.00075996 0.0034502 4.4628e-05 0.0018501
0.00093701 0.00040741 0.0011086 -0.0015123 0.0019784 -0.0010439 -0.00074954 0.0034561
0.24222 -0.01197 0.00090539 -0.0027732
-0.00093994 0.00044024 0.00044034 0.00012755 0.0015291 0.0015099 5.4608e-05 0.0018596
0.00090828 -0.0027668 0.24945 0.0096302
2060000000 0.086008 -0.19114 -0.0040584 0.0026069 0.0027208 -0.00068179 0.00073554 0.0036077
0.0016912 -0.00055315 -0.00018549 0.0010834
-0.0040622 0.0026046 0.23414 0.034489 0.0046474 0.0084345 0.001196 -0.00071782
0.00046527 -0.0014835 0.00061365 -0.00013003
0.0027056 -0.00069489 0.0047077 0.0084232 -0.012757 -0.20894 -0.0017688 0.00037739
0.00076772 -0.0023581 0.0029323 0.0003875
0.00072012 0.0036298 0.0011925 -0.00072369 -0.0017669 0.00039144 0.0080718 -0.17393
-0.0015874 0.0046224 0.00073267 0.0010854
0.0016792 -0.00055739 0.00045976 -0.0014854 0.00077038 -0.00236 -0.0015693 0.0046272
0.2285 -0.050684 -0.00091754 -0.0038975
-0.00017819 0.0011148 0.00061563 -0.00014991 0.0029125 0.00039353 0.00073757 0.001075
-0.00091938 -0.0039076 0.23444 -0.015699
2120000000 0.041549 -0.18165 -0.0034919 0.0059734 0.0022526 -0.0026659 0.002928 0.0019488
0.00068434 -0.0016859 0.0010028 0.0002871
-0.0034862 0.0059735 0.21387 0.011908 0.0070946 0.0045244 0.0010668 -0.0013002
-0.0014505 -0.0018313 6.0364e-05 -0.0010677
0.0022195 -0.0026919 0.0071347 0.0044825 -0.040416 -0.19143 -0.00088514 0.0017163
-0.0017699 -0.001628 0.00072616 -0.0019929
0.003004 0.001881 0.0010495 -0.0013234 -0.00088389 0.0017167 -0.040268 -0.1559
-0.0020607 0.0066544 0.0016027 0.0010241
0.0007005 -0.0016885 -0.001451 -0.0018196 -0.0017648 -0.0016165 -0.0020588 0.0066547
0.21396 -0.084722 -0.0050021 -0.0020806
0.00098731 0.00029416 4.8994e-05 -0.001065 0.00072552 -0.0020009 0.0016182 0.001025
-0.004998 -0.0020698 0.21396 -0.030621
2180000000 0.0016934 -0.16942 -0.0021629 0.0093603 0.00043867 -0.0021727 0.0031602 -0.00049423
0.00022088 -0.0013153 0.0013022 0.00016371
-0.0021559 0.0093323 0.19459 -0.006946 0.0079702 0.0037818 -0.0008893 -0.001708
-0.0019938 0.00084867 -0.0001927 0.00030825
0.00039625 -0.0021956 0.0080098 0.0037386 -0.061719 -0.16843 0.0012738 0.0017417
-0.0010256 -0.00013821 0.000412 -0.0019222
0.0031872 -0.0005557 -0.00089987 -0.0017207 0.0012829 0.0017327 -0.075843 -0.13119
-0.0003083 0.0092531 0.0015967 8.9816e-05
0.00024068 -0.0013384 -0.0019942 0.00085983 -0.0010306 -0.00013682 -0.00029474 0.0092644
0.18724 -0.11565 -0.0055756 0.0018352
0.0013434 0.00020134 -0.00017672 0.00030425 0.00039262 -0.0019176 0.0015998 6.5834e-05
-0.0055779 0.0018339 0.19795 -0.045633
2240000000 -0.027587 -0.14458 0.0018647 0.010816 -0.00047137 -0.0028651 0.0016443 -0.002486
-0.0021429 -0.0010289 0.0008611 -0.0019057
0.0018466 0.010801 0.17446 -0.011679 0.0086501 8.5239e-06 -0.0009748 -0.00044782
-0.00051989 0.0010343 -0.00054133 -0.00061256
-0.00049625 -0.0028274 0.0086546 -5.5331e-05 -0.079421 -0.14397 0.0021192 -0.0015369
-0.0010946 0.00031976 -0.0021714 -0.001759
0.0015944 -0.0025256 -0.00097716 -0.00045907 0.0021274 -0.0015552 -0.11028 -0.1016
0.0017409 0.01091 0.0016273 -0.00076214
-0.0021891 -0.0010145 -0.00051009 0.0010439 -0.0010972 0.00033107 0.0017822 0.010917
0.15782 -0.13234 -0.0049961 0.0039732
0.00085909 -0.0019419 -0.00054914 -0.00059507 -0.0021627 -0.0017546 0.001614 -0.00075738
-0.0050015 0.0039715 0.17402 -0.055745
2300000000 -0.053955 -0.11836 0.0072606 0.0090285 -0.0010825 -0.0020073 -0.00058723 -0.0013164
-0.001431 0.00087329 -0.0012495 -0.00065003
0.0072498 0.0090415 0.1558 -0.021266 0.0086069 -0.0021709 -0.00092262 0.00079684
-0.00030376 0.0015771 -0.00015679 0.00087539
-0.001113 -0.0019937 0.0086105 -0.0022497 -0.090549 -0.12051 -0.00025136 -0.0018902
7.746e-05 0.001949 -0.0020036 0.00063306
-0.00056923 -0.0013538 -0.00092404 0.00080221 -0.00024594 -0.0018844 -0.12931 -0.06709
0.0061513 0.011067 0.00013029 -0.0020806
-0.0014056 0.00083115 -0.00029141 0.0015838 8.23e-05 0.0019576 0.0061888 0.011031
0.12295 -0.15299 -0.0035177 0.006911
-0.0012542 -0.00059542 -0.00013628 0.00086706 -0.0019978 0.00064535 0.00014009 -0.0020886
-0.0035222 0.0068902 0.15994 -0.057397
2360000000 -0.071716 -0.087782 0.010245 0.0084968 -0.001279 -0.0015585 -0.0015686 -0.00086482
-0.00049484 0.0012495 -0.0015287 -0.00028289
0.010235 0.008503 0.14561 -0.021512 0.0080561 -0.0051498 -0.00052159 0.0010852
0.0018837 0.00057842 4.0831e-05 -5.2212e-05
-0.0012926 -0.0015573 0.0080466 -0.0052298 -0.10223 -0.099059 -0.0028331 -0.0009235
0.0010948 3.1717e-05 -0.00084078 0.0016648
-0.0015608 -0.00083664 -0.00051491 0.0010872 -0.0028362 -0.00092654 -0.14786 -0.035541
0.010305 0.010068 0.0013793 -0.0020256
-0.00051844 0.001255 0.0018942 0.00055534 0.0011013 2.6004e-05 0.010341 0.010036
0.09305 -0.15315 0.00055468 0.0078693
-0.0015466 -0.0003459 4.3515e-05 -4.7895e-05 -0.00084051 0.0016719 0.001376 -0.0020126
0.00054974 0.0078731 0.13603 -0.061971
2420000000 -0.079555 -0.059155 0.013924 0.0029677 -0.003215 -0.0011052 -0.00098137 0.00060978
0.0012324 0.0014529 -0.0012967 0.0016177
0.013889 0.0030091 0.12974 -0.021322 0.0045435 -0.0069616 0.0013864 0.00092474
0.00090133 -0.0013655 -6.7635e-05 -7.6101e-05
-0.0031953 -0.0011074 0.0045035 -0.0069998 -0.11417 -0.077377 -0.0022462 0.0014969
-0.00010669 -0.00032238 0.00034738 0.0031533
-0.00096528 0.00061473 0.0013885 0.00092762 -0.0022464 0.0014888 -0.15517 0.008698
0.014585 0.0076071 -0.00035215 -0.0027305
0.0012523 0.0014367 0.00088064 -0.0013562 -0.0001243 -0.00034042 0.014614 0.0075641
0.059118 -0.15154 0.0011933 0.0083953
-0.0012792 0.0016639 -6.7835e-05 -8.7166e-05 0.00035417 0.0031739 -0.00035659 -0.0027446
0.0011903 0.0083968 0.11737 -0.056045
2480000000 -0.08052 -0.029917 0.013806 -0.002413 -0.0016043 8.5656e-05 -0.00052269 0.001571
0.0017885 -0.0004161 0.00031752 0.0014899
0.013804 -0.0024261 0.1313 -0.023785 0.0025135 -0.0089435 0.0011223 4.402e-05
-0.00046465 -0.0010577 -5.0731e-05 -0.00034808
-0.0016294 0.0001456 0.0024286 -0.0089648 -0.11744 -0.058705 -0.00069184 0.0032666
-0.00041649 -0.00078986 0.0017879 0.00078357
-0.00048264 0.0015187 0.0011165 3.2823e-05 -0.00068927 0.0032718 -0.15778 0.043814
0.017848 0.0009118 -0.0014494 -0.0023523
0.0018615 -0.00044975 -0.00048697 -0.0010596 -0.00041971 -0.00078628 0.017848 0.0008458
0.028492 -0.14495 0.0043624 0.00743
0.00026963 0.0014886 -5.4497e-05 -0.00034308 0.0017944 0.00077272 -0.001468 -0.0023434
0.00434 0.0074334 0.098189 -0.053497
2540000000 -0.085535 -0.001399 0.01161 -0.0061134 -0.0023584 0.00087419 0.00068267 0.000777
0.00016605 -0.0018564 0.00089137 0.0016373
0.011617 -0.0061 0.11757 -0.014165 -0.0014179 -0.0078514 0.00069667 -0.0014134
-0.0016293 -6.9199e-05 -0.0004884 0.00025658
-0.0023607 0.00086865 -0.0014877 -0.0078531 -0.12468 -0.034355 0.002133 0.0023931
-0.00088968 -1.217e-05 0.001595 -0.0006473
0.00069407 0.00081623 0.00067815 -0.0014285 0.0021116 0.0024025 -0.15739 0.083951
0.017768 -0.0057571 -0.0022029 -0.0019418
0.00015817 -0.0018453 -0.0016213 -5.3799e-05 -0.00087001 1.5557e-05 0.017763 -0.0058176
0.0039906 -0.12919 0.0065115 0.0058522
0.00090841 0.0016082 -0.00047728 0.00024226 0.0016102 -0.00064827 -0.0021875 -0.0019384
0.0065234 0.0058471 0.081664 -0.037904
2600000000 -0.077456 0.022505 0.008512 -0.0097337 -0.0013206 0.0025318 0.00073256 -0.00030601
-0.0012714 -0.0014113 0.0017917 0.00032662
0.0085138 -0.009705 0.11332 -0.030586 -0.0034922 -0.0059052 -0.00042351 -0.00081874
-0.00030835 0.0014279 -0.00025532 0.00062751
-0.0013152 0.0025232 -0.0035431 -0.0058725 -0.12854 -0.010347 0.0030333 -3.911e-05
-0.00031017 0.0014878 0.0013373 -0.0016786
0.00076362 -0.0003051 -0.00043678 -0.00080718 0.0030466 -3.2111e-05 -0.14266 0.1162
0.014253 -0.01227 -0.0030029 -8.3482e-06
-0.0012455 -0.0014025 -0.00029668 0.0014281 -0.00029792 0.001467 0.014216 -0.012329
-0.022772 -0.11407 0.0087609 0.0058616
0.0017844 0.00027856 -0.00025131 0.00064688 0.0013209 -0.0017054 -0.0030001 8.7102e-06
0.0087716 0.0058629 0.075003 -0.02383
2660000000 -0.073257 0.047463 0.0046061 -0.011558 -0.00017901 0.00090119 2.197e-05 -0.00013827
-0.0025608 0.0004792 0.0015076 -0.00063289
0.0046126 -0.011522 0.11919 -0.026555 -0.0045733 -0.0043551 -0.001315 -0.00040125
0.00020499 0.0018709 0.00029694 0.0008912
-0.000168 0.00090883 -0.0046186 -0.004334 -0.12901 0.0098037 0.0020446 -0.0019013
0.00027044 0.00071212 -0.00090531 -0.0016577
-2.3598e-05 -0.00014638 -0.0013163 -0.00040715 0.0020584 -0.0018926 -0.12533 0.1476
0.0078171 -0.016121 -0.0025198 0.0008579
-0.0025964 0.00057351 0.0002209 0.0018588 0.00027455 0.00072387 0.007752 -0.016162
-0.040606 -0.099147 0.0099967 0.001841
0.0015662 -0.00063093 0.0003181 0.00088661 -0.00088595 -0.0016557 -0.0025151 0.00084877
0.0099708 0.0018548 0.06913 -0.0038404
2720000000 -0.061527 0.066868 0.00037048 -0.011747 -0.00037199 0.0028254 -0.00026585 -8.3879e-05
-0.0022129 0.0021067 0.00053209 -0.0016038
0.00040623 -0.01174 0.10542 -0.028863 -0.0049479 -0.0011979 -0.0015079 0.00043325
0.0016808 0.00048586 0.00088286 -9.3317e-05
-0.00034672 0.0027951 -0.004976 -0.0011486 -0.12241 0.03997 0.00025662 -0.0024245
0.00034298 0.00052631 -0.0014625 0.00040685
-0.00028079 -3.6977e-05 -0.0014999 0.00045735 0.00025531 -0.0024183 -0.092046 0.17871
0.0010992 -0.016854 -0.001699 0.0023266
-0.0021673 0.0021453 0.0016907 0.0004787 0.00031468 0.00054762 0.0010725 -0.016848
-0.055808 -0.073325 0.01166 -0.00055427
0.00048537 -0.0016692 0.00088154 -0.00012515 -0.0014363 0.00041656 -0.0016801 0.0023526
0.01169 -0.00054803 0.074719 0.016742
2780000000 -0.048356 0.084624 -0.0042235 -0.010637 3.2007e-05 0.0012659 0.00049625 -0.0003477
0.0012877 0.0024771 -0.00077591 -0.002031
-0.0042178 -0.010616 0.10371 -0.042056 -0.0041376 0.00021926 -0.0001732 0.0016687
0.0016973 -0.00085033 0.0001021 -0.00023231
6.05e-05 0.0012807 -0.0041208 0.00025895 -0.1209 0.068954 -0.0020345 -0.0016806
0.00045682 -0.00035816 -0.00077196 0.00071333
0.00044921 -0.0004336 -0.000166 0.0016799 -0.0020366 -0.0016962 -0.063624 0.2003
-0.0055696 -0.014779 -0.00059866 0.0021224
0.0012357 0.0024438 0.0016984 -0.00089175 0.00048038 -0.00038362 -0.0056305 -0.014787
-0.070151 -0.04827 0.0101 -0.0049307
-0.00072813 -0.0020303 7.8104e-05 -0.00021999 -0.00076361 0.00070635 -0.00060114 0.0021293
0.010054 -0.0049064 0.079063 0.033839
2840000000 -0.0339 0.1013 -0.0074374 -0.0074852 0.0016142 0.0020695 -0.00025887 -0.00026623
0.0012464 0.0011598 -0.0014535 0.00041089
-0.0074121 -0.0074784 0.10119 -0.034136 -0.0032555 0.0013713 0.00033241 0.00080427
-7.6941e-06 -0.0015147 1.4306e-05 -6.0055e-05
0.0016043 0.0020268 -0.0032531 0.0013864 -0.11576 0.095724 -0.0013681 0.0003484
0.00029579 7.5926e-05 0.00099488 0.0011537
-0.00017917 -0.00023002 0.0003612 0.00079189 -0.0013636 0.00036859 -0.02804 0.21772
-0.0095038 -0.010384 0.0002476 0.0011307
0.0014665 0.0011202 -3.7659e-05 -0.0015099 0.00031269 6.6414e-05 -0.0095305 -0.01037
-0.076477 -0.022306 0.0085681 -0.0066531
-0.00154 0.00035992 6.3737e-05 -6.3619e-05 0.00099197 0.0011637 0.00030048 0.0011252
0.0086067 -0.0067018 0.092918 0.050649
2900000000 -0.019146 0.12023 -0.0088417 -0.0033925 0.0015474 8.2019e-05 0.00042705 -0.00074323
0.0022129 -0.0012995 -0.00091176 0.00015259
-0.0088291 -0.0033823 0.083717 -0.042568 -0.00098571 0.0026586 0.00088026 0.0004159
-0.00049368 -0.0014201 -0.00020818 0.00017942
0.0015878 0.00011464 -0.00099036 0.0026748 -0.097674 0.12779 -0.00087072 0.00010047
-0.00037165 -0.0010233 0.0017947 -0.00018583
0.00039553 -0.00076087 0.00088015 0.00042417 -0.00085626 8.9774e-05 0.0097031 0.22037
-0.011702 -0.0050465 0.001063 0.0018499
0.0020852 -0.0012606 -0.0005101 -0.0014181 -0.00037099 -0.0010294 -0.011722 -0.004994
-0.076664 0.010192 0.0066241 -0.0098669
-0.00081631 0.00020381 -0.00022709 0.00018577 0.0017848 -0.00014866 0.0010605 0.0018254
0.0065877 -0.0098708 0.1084 0.055934
2960000000 0.00012473 0.13244 -0.0088283 0.00021749 0.0002038 0.0013668 -0.00067758 -0.00089209
-0.00025249 -0.0017425 -0.00064533 0.00062892
-0.0087965 0.00024157 0.091223 -0.04206 -0.00030103 0.0011316 0.000916 -1.2173e-05
-0.0010841 -0.00073157 0.00050403 0.00020392
0.00018317 0.0013409 -0.00026507 0.0011292 -0.081094 0.15852 -0.00055314 0.00047842
-0.00065335 0.00064484 0.00016577 -0.0022241
-0.00067583 -0.00079226 0.00091769 -2.7938e-06 -0.00055789 0.00046885 0.050515 0.22851
-0.010921 0.00063967 0.0017068 0.00063393
-0.0001205 -0.001758 -0.001082 -0.00072468 -0.00066659 0.00066858 -0.010915 0.00066869
-0.068504 0.038822 0.0020288 -0.011284
-0.00073313 0.00059341 0.00050426 0.00020473 0.00013971 -0.002226 0.0017722 0.00063925
0.0020366 -0.011352 0.12693 0.067059
3020000000 0.018993 0.14805 -0.0066815 0.0036505 0.0012018 -0.00015457 -0.00088085 4.504e-05
-0.00051791 0.00039289 -0.00019208 0.00044967
-0.0066973 0.0036334 0.081077 -0.029904 -0.00015481 -0.00032206 0.0005806 -0.00088524
-0.0017559 0.00027509 0.00061391 -0.00016023
0.0011863 -0.00014027 -0.00016923 -0.00033395 -0.058848 0.18437 -0.00039985 0.0010591
0.00054446 0.00052131 -0.0005334 -0.0019564
-0.00088562 -3.5111e-05 0.00061443 -0.00091573 -0.00043381 0.0010553 0.090918 0.22205
-0.0092049 0.0033253 0.00064619 0.0005372
-0.00064595 0.00039127 -0.0017867 0.00029932 0.0005447 0.00052597 -0.0091964 0.0033526
-0.05493 0.065674 -0.0010663 -0.010435
-0.00016646 0.00048563 0.00062976 -0.00012936 -0.00058653 -0.0019378 0.00054313 0.00056706
-0.0010839 -0.010316 0.14779 0.065072
3080000000 0.045517 0.15684 -0.0048447 0.0058309 0.0016401 3.1728e-05 -0.00075517 -4.4039e-05
-0.00035424 5.3644e-05 -0.00010412 0.00058556
-0.0048232 0.0058436 0.078225 -0.025802 -0.0004921 0.0001546 -8.911e-05 -0.0002619
-0.0004576 0.00093908 5.8248e-05 -0.00061674
0.001633 -2.084e-06 -0.00051268 0.00017391 -0.022069 0.20548 -0.0010009 0.0001195
0.0005277 0.00072747 -0.002078 -0.001243
-0.00073847 1.5359e-05 -8.7537e-05 -0.00027305 -0.00099266 0.00014297 0.12404 0.21362
-0.0053152 0.0071519 0.0019112 0.00013259
-0.00034016 9.4387e-05 -0.00042422 0.00094638 0.00052123 0.00066489 -0.0053106 0.007166
-0.031448 0.09525 -0.0053629 -0.0092651
-9.6633e-05 0.00055369 7.0192e-05 -0.00067816 -0.0020866 -0.0011882 0.0020386 0.00015298
-0.0052938 -0.0094469 0.16224 0.071082
3140000000 0.073854 0.16257 -0.0015503 0.0076594 0.0029227 -0.0014025 -0.0010406 0.0011906
0.0016976 0.00062656 0.00018555 0.00016178
-0.0015623 0.007638 0.073547 -0.026152 -0.0011795 0.00011466 0.00070113 -0.00043413
1.9222e-06 0.00094303 0.00066398 -0.00049218
0.0029058 -0.0013907 -0.0011559 0.00011273 0.018744 0.22658 0.00017181 0.0019486
0.0014566 -0.0006822 -0.0030838 0.00086866
-0.00096429 0.0011977 0.00069432 -0.00043857 0.0001854 0.0019444 0.15969 0.19007
-0.0012011 0.0073559 0.00085536 -0.0014438
0.0016952 0.00055293 1.2347e-05 0.00094516 0.0014222 -0.00066263 -0.0011641 0.0073659
-0.017629 0.114 -0.0073671 -0.0060196
0.00022363 0.00013086 0.00061135 -0.0004455 -0.0029905 0.00082161 0.00076792 -0.0014923
-0.0075283 -0.0059463 0.18709 0.064438
3200000000 0.10688 0.17265 0.0038321 0.0068936 0.00073719 -0.0029477 0.00010389 0.0017698
0.00033059 -0.0019046 0.00043748 0.00056049
0.0038123 0.0068968 0.084755 -0.025572 -0.00097154 0.00040415 -0.00056487 -0.0010874
0.00071264 0.001212 -0.0005566 -0.0011449
0.00066231 -0.0029851 -0.00096832 0.00041098 0.063359 0.23139 0.001346 0.00069717
-0.00029084 -0.0023627 -0.0011733 0.0027466
7.5339e-05 0.0017665 -0.00057066 -0.0010879 0.0013264 0.00067858 0.18174 0.16694
0.001375 0.0065372 0.00069285 -0.0014485
0.00030356 -0.0019209 0.0007377 0.0011733 -0.00025513 -0.0023295 0.0013997 0.0065395
0.018508 0.13232 -0.0088178 -0.0023508
0.00036901 0.00053498 -0.00051246 -0.0011218 -0.0012368 0.0027111 0.0006937 -0.0013528
-0.0086784 -0.0023797 0.2036 0.062139
3260000000 0.13797 0.16549 0.0042785 0.0035541 -0.00060603 -0.0024892 0.0011091 0.00081486
0.00029633 -0.0016699 -0.00010549 -0.00033588
0.0042472 0.0035256 0.091917 -0.028637 -0.0019594 0.0019361 -0.0004905 -0.00014749
0.00081623 -0.00055603 -0.00097683 0.00015336
-0.00062255 -0.0024702 -0.0019488 0.001925 0.11184 0.22843 0.00045409 -0.00028348
-0.00084228 -0.0010026 0.00078172 0.0021083
0.0011122 0.0007796 -0.00047283 -0.00016458 0.00043241 -0.00023498 0.20814 0.12999
0.0043268 0.005421 -0.00062101 -0.001752
0.00023335 -0.0016948 0.00081244 -0.0005594 -0.0008152 -0.0010064 0.004334 0.0054189
0.041058 0.14084 -0.0071829 0.0027642
-0.00010243 -0.00038439 -0.00098201 0.00018624 0.00074935 0.0021824 -0.00066418 -0.0017524
-0.0071783 0.0027705 0.23259 0.053221
3320000000 0.1695 0.16103 0.0073479 0.0015046 -0.00050694 -0.0017571 0.00080792 0.00021098
-0.0017525 -0.0013686 0.00025327 0.00019829
0.007325 0.0014894 0.099737 -0.023712 0.00033674 0.0021316 -0.0002662 -0.00045087
-0.00021087 -0.00032429 -0.00047924 0.00048575
-0.00053818 -0.0017468 0.00037442 0.0021446 0.16077 0.22192 0.00013568 -0.00020287
-0.0014934 0.00011729 0.00029007 0.0006255
0.00085491 0.00019271 -0.00029505 -0.00042609 0.00015397 -0.00022471 0.21811 0.10004
0.0049226 0.002343 -0.0011123 0.00015104
-0.0018227 -0.0013785 -0.00021308 -0.00029213 -0.0015331 6.8083e-05 0.0049426 0.0023296
0.069637 0.14425 -0.0041118 0.0033111
0.0002582 0.00027478 -0.00045918 0.00046295 0.00034764 0.00059022 -0.0011273 9.0784e-05
-0.0042372 0.0034546 0.25025 0.040695
3380000000 0.20464 0.1436 0.0059196 -0.0018693 -0.00092945 0.00036757 0.0010424 0.00022448
-0.0013433 0.00085792 -5.9904e-05 -6.3827e-05
0.0059169 -0.0018746 0.11035 -0.032676 -0.00010011 0.0031527 -0.0011577 -0.00050376
-0.00021279 0.00028999 -0.00062455 0.00032863
-0.00097053 0.00034386 -2.7591e-05 0.0031737 0.20286 0.19941 0.00060539 -0.00016995
-0.0014194 0.00057748 0.00072926 0.0014693
0.0010677 0.00026355 -0.00115 -0.00049247 0.00059678 -0.00016971 0.23332 0.066875
0.0066279 0.0015251 -0.00038896 7.4111e-05
-0.0012666 0.00085574 -0.00021172 0.00026168 -0.0014219 0.00065428 0.0066424 0.001512
0.10804 0.13487 -0.0016648 0.0051863
-3.4043e-05 -4.9276e-05 -0.00064777 0.00034839 0.000795 0.0014942 -0.00043488 0.00015261
-0.001486 0.0050612 0.28076 0.021118
3440000000 0.23626 0.12394 0.0049832 -0.0040428 -0.00054996 -0.0016197 0.00065586 -0.00020466
-0.0015722 0.0014982 0.0010813 0.00040285
0.0049469 -0.0040368 0.10359 -0.036443 0.0030486 0.0023424 -0.00087111 0.0011185
0.00033064 0.00036516 -0.0001145 0.00077561
-0.00054494 -0.0015783 0.0030955 0.0022852 0.24107 0.17321 -0.00010008 -0.0001742
-6.5637e-05 0.0012626 0.0014614 0.0013066
0.0006564 -0.00019665 -0.00086968 0.0011277 -8.3659e-05 -0.0001581 0.2346 0.035013
0.007036 -0.0015694 -0.00048319 0.00052221
-0.0014897 0.0015038 0.00036073 0.0003627 -4.0013e-05 0.0012427 0.0070252 -0.0015858
0.13488 0.13003 0.0027474 0.0035213
0.001066 0.00036845 -0.00010691 0.00077987 0.001314 0.0011624 -0.0004709 0.00035192
0.0025787 0.0036742 0.29595 -0.0076936
3500000000 0.26985 0.092159 0.0026954 -0.0050093 -0.0012292 0.0015658 0.0010119 -0.00064712
-0.0010845 0.0009472 0.0008701 -0.00083865
0.0027117 -0.0050207 0.11737 -0.060514 0.0030833 0.0012331 -0.0004153 0.00058693
0.00041506 -2.4309e-05 -0.00039321 0.00024406
-0.0011973 0.0015727 0.0030654 0.0012243 0.27259 0.1391 0.00034726 -0.00022451
-0.00030828 0.00068371 0.0023824 -0.00017161
0.0010209 -0.00067365 -0.00043213 0.00057146 0.00033278 -0.00022683 0.24007 0.007285
0.0066047 -0.004289 -0.00016481 -0.00010293
-0.0010551 0.00096111 0.00040783 5.5007e-06 -0.00021462 0.00063213 0.0065741 -0.0043189
0.17728 0.10525 0.0020947 0.00094695
0.00095285 -0.00091567 -0.00041323 0.00025127 0.0023932 -4.956e-05 -0.00019062 -1.8676e-05
0.0021879 0.000918 0.31792 -0.035568
3560000000 0.28792 0.058673 0.00027654 -0.0063418 -8.1668e-05 -0.0011302 0.00044392 0.00029366
0.001463 0.0018009 -0.00020516 -0.0014572
0.00027538 -0.0062934 0.11086 -0.065742 0.0057797 -0.00045855 0.00042671 0.00048407
0.00037673 -0.0003714 0.00026719 0.00068437
-6.9156e-05 -0.0011573 0.0057684 -0.00043997 0.29999 0.09698 -0.00033267 -0.00023581
0.00082487 0.00091736 0.0012816 -0.0013158
0.00046098 0.00032121 0.00044137 0.00049692 -0.00032731 -0.00024067 0.22922 -0.029488
0.0048523 -0.0067484 -0.00048178 -0.00043144
0.0015772 0.0018504 0.00038495 -0.00040263 0.00072301 0.00091743 0.0048438 -0.0067846
0.19681 0.096426 0.0033852 -0.00088146
-0.00025805 -0.0014271 0.0002767 0.00067013 0.0012991 -0.0013423 -0.0004602 -0.00044265
0.0032741 -0.00085745 0.32998 -0.076387
3620000000 0.30581 0.022088 -0.0012128 -0.0039601 -0.0023967 -0.00022727 0.0004288 -0.0017055
-0.00014874 0.00045958 -0.00053303 -0.00043454
-0.0012126 -0.003959 0.1127 -0.093948 0.0042932 -0.003634 0.00023139 0.00050467
-0.00014448 -0.00064255 0.00066383 0.00036832
-0.0024172 -0.00018938 0.0043262 -0.0036938 0.31451 0.053362 0.00011719 -0.00079315
0.00022151 -2.1791e-05 0.00025644 -0.0010934
0.00044249 -0.0016192 0.00022486 0.00048091 0.00012552 -0.00078263 0.21949 -0.058704
0.00069735 -0.0074351 -0.00073074 0.0005062
-0.00013839 0.00043802 -0.00015662 -0.0006571 0.00018947 5.468e-05 0.00068034 -0.0074057
0.22004 0.060467 0.0005501 -0.0010312
-0.00066132 -0.0004583 0.00072614 0.00034997 0.00032735 -0.0011564 -0.0007663 0.00051573
0.00072278 -0.0011651 0.33351 -0.10892
3680000000 0.3108 -0.022523 -0.0037826 -0.004196 -0.0011649 0.0017962 -0.00090588 -0.00042086
0.0013792 -0.00014742 -0.0010245 3.3244e-05
-0.0037463 -0.0041805 0.10929 -0.11176 0.0017661 -0.0045553 0.00070137 0.00025958
-0.00035319 -0.00055716 0.00079692 8.5894e-05
-0.0011326 0.0018335 0.0016637 -0.0046563 0.3261 0.0033008 -0.00089605 -0.00044192
0.00080324 0.00021249 0.00056535 -0.0012331
-0.0009917 -0.00041942 0.00071123 0.00024641 -0.00090253 -0.00044773 0.20614 -0.09344
-0.0013766 -0.0065035 -0.0015102 0.0014843
0.0013979 -0.0002429 -0.00034476 -0.0005291 0.00088231 0.0002676 -0.0014105 -0.0065371
0.24132 0.037709 0.00062092 -0.0017502
-0.00091518 -5.8541e-05 0.00076272 2.8403e-05 0.00043829 -0.0012434 -0.0015316 0.0015092
0.00036196 -0.0015983 0.33352 -0.15531
3740000000 0.31312 -0.057158 -0.0034692 9.3135e-05 -0.002112 0.002788 9.649e-05 -0.00093094
-0.00071146 0.00018562 -0.00071127 0.00012075
-0.0035008 7.2004e-05 0.10086 -0.13239 0.0010018 -0.0054923 0.00021187 -1.4606e-05
-0.00014369 -0.00027931 0.0004257 7.2718e-05
-0.0020931 0.0027619 0.00090807 -0.0054752 0.32967 -0.034197 -0.00059165 -6.9028e-05
-0.00039875 -0.00020819 -0.00068221 -0.00091266
0.00012779 -0.00090771 0.00022176 -3.2094e-05 -0.00059028 -4.8828e-05 0.18523 -0.11598
-0.0030151 -0.0057888 0.0008847 0.0024207
-0.00065614 0.00023262 -0.00012474 -0.00024545 -0.00040318 -0.00030756 -0.003062 -0.0057507
0.24945 0.002365 -0.0011678 -0.001173
-0.00081438 0.00023487 0.00042296 0.00012868 -0.00077183 -0.00079795 0.00095105 0.0024623
-0.0010278 -0.0012739 0.31949 -0.19374
3800000000 0.31001 -0.10398 -0.0024598 0.00098169 0.0010153 0.0036268 -0.0013378 -0.0014912
0.0014055 0.0012918 -0.0013173 0.0002364
-0.0024182 0.00096657 0.091841 -0.14813 -0.0020998 -0.0050015 0.00030287 0.00023845
-0.0010154 -0.00047084 0.00082725 0.00013639
0.00095128 0.0036328 -0.0021098 -0.0049556 0.32781 -0.077349 -0.00082026 0.00020272
0.00088754 0.00061742 -0.00039355 -0.00088281
-0.0013621 -0.0015477 0.00031269 0.00024121 -0.00078332 0.00017349 0.17718 -0.14227
-0.0038941 -0.0036589 0.0016021 0.0016551
0.0014347 0.0011949 -0.0010827 -0.00048581 0.00082238 0.00055012 -0.0039263 -0.0036725
0.26622 -0.034464 0.0012627 -0.00027188
-0.0013719 0.00019785 0.0008736 9.1482e-05 -0.00033565 -0.0008014 0.0015696 0.0016684
0.0012223 -0.00026465 0.31347 -0.2353
3860000000 0.29845 -0.13507 -0.0008128 0.0013427 0.0022256 0.0020018 -0.002267 0.0010464
0.00088292 -0.0012298 -0.00050271 0.0014858
-0.00080979 0.0013692 0.071982 -0.1589 -0.003179 -0.0050182 0.00069737 -0.00072612
-0.00096787 0.0011182 0.00055881 -0.00087919
0.0022944 0.0019955 -0.0032428 -0.0050132 0.30812 -0.11762 -0.00064698 0.00089219
0.00041722 -0.00028269 -0.00058549 -0.00077489
-0.002185 0.0011496 0.00069087 -0.00074089 -0.00069646 0.00088242 0.14856 -0.1575
-0.0027066 -0.0038483 0.0017986 0.00083398
0.00091623 -0.0011792 -0.00083425 0.0011977 0.00044062 -0.00021472 -0.0027054 -0.0038348
0.26332 -0.064146 0.00032231 -0.00145
-0.0005233 0.0015944 0.00054433 -0.00097605 -0.00049753 -0.00089361 0.0017621 0.00094407
0.0004068 -0.0014367 0.29091 -0.27391
3920000000 0.28595 -0.17461 0.0018495 0.00064574 0.0036396 0.0028086 7.6423e-05 0.00086861
0.00032059 -4.3547e-05 0.0007313 0.00044403
0.0018284 0.0006129 0.046088 -0.17479 -0.0048092 -0.0035849 -0.00063529 -0.00018853
0.00041279 0.00039085 -8.2177e-05 -0.00057947
0.0037165 0.0027605 -0.0048673 -0.0035163 0.30181 -0.15027 0.00033466 0.0013494
0.0019305 -0.0013722 -0.00083418 -0.00014093
9.0053e-05 0.00087804 -0.00063491 -0.00016628 0.0003644 0.0013643 0.13009 -0.16811
-0.0042252 -0.0028027 0.0021534 -0.00011726
0.00023929 -9.7033e-05 0.0003396 0.00034521 0.0019999 -0.0013858 -0.0042754 -0.0028188
0.25862 -0.10968 0.0012379 -0.0019037
0.00068416 0.00043637 -8.162e-05 -0.00055671 -0.0009317 -0.00017046 0.0021605 -0.00014293
0.0011578 -0.001942 0.26942 -0.30113
3980000000 0.25938 -0.21154 0.0022007 -0.0027703 0.0052416 -0.00032747 2.7866e-05 0.0011851
0.0010077 -0.0018214 0.00068816 0.00031425
0.0022005 -0.0028016 0.024465 -0.19005 -0.0057365 -0.0015981 0.00070896 0.00048238
0.00069613 0.00032951 -0.00022267 -0.0014298
0.0051917 -0.00036384 -0.0057535 -0.001524 0.27393 -0.18075 0.001438 6.9595e-05
-0.00087416 -0.0017973 -0.00099613 -0.0003571
5.3293e-05 0.0012167 0.00070993 0.00048186 0.0014392 0.00010705 0.093862 -0.19144
-0.0040827 -0.0033676 0.002005 -0.0011429
0.0010459 -0.0018569 0.00067005 0.00032609 -0.00081954 -0.001795 -0.0041077 -0.0033121
0.24786 -0.14112 0.0014474 -0.0042881
0.00053594 0.00013305 -0.00018218 -0.0013787 -0.0010324 -0.00028431 0.0020444 -0.0011711
0.0015162 -0.0041991 0.23591 -0.3412
4040000000 0.23255 -0.23686 -0.00022684 -0.0039571 0.0034165 -0.0029732 0.00017371 0.00036078
-0.00039546 -0.00099243 0.00051741 0.00013013
-0.0002237 -0.0039763 -0.0014206 -0.1968 -0.0050657 0.00023275 0.00030504 -0.00096607
-0.00021044 -7.6663e-05 -0.001579 8.0701e-05
0.003322 -0.0029647 -0.0050129 0.00026841 0.25264 -0.21411 0.00019351 -0.00082173
-0.00084257 -0.00016372 -0.00064443 0.00047383
0.00021444 0.00033242 0.00030463 -0.00097274 0.00019551 -0.00087456 0.071517 -0.18537
-0.0064946 -0.0011776 0.001463 -0.00047374
-0.00043721 -0.0010435 -0.00012714 -0.00010217 -0.00094004 -0.00023573 -0.0064487 -0.001189
0.23624 -0.17254 -0.0016586 -0.0029349
0.00064599 0.00017626 -0.0016667 -2.1471e-05 -0.00058702 0.00051072 0.0014863 -0.00043174
-0.0015566 -0.003049 0.19902 -0.35812
4100000000 0.20383 -0.26189 -0.0030471 -0.0031452 0.001286 -0.0034038 2.2189e-05 -6.7558e-05
0.00021404 -0.001719 0.00056133 0.00040659
-0.0030538 -0.0031197 -0.025135 -0.20191 -0.0047586 0.00087645 -0.00016357 -0.00034768
0.00078309 0.00053869 -0.00047599 0.00021959
0.0013152 -0.0034404 -0.004786 0.00096591 0.23236 -0.24107 -4.8802e-06 1.5375e-05
-0.00055988 -4.5818e-05 -0.0011479 -0.00050916
2.9476e-05 -6.6983e-06 -0.00015955 -0.00032805 -2.7422e-05 2.0863e-05 0.038871 -0.20029
-0.0061795 0.00037587 0.0010553 -0.0013834
0.00014634 -0.0017085 0.00076713 0.00053521 -0.0005567 6.1593e-05 -0.0061441 0.00043758
0.22321 -0.19837 -0.00166 -0.004355
0.00054273 0.00041634 -0.00044932 0.00026298 -0.0010773 -0.00060863 0.0010753 -0.0014172
-0.001647 -0.0043383 0.1675 -0.38611
4160000000 0.17448 -0.27986 -0.0034874 -0.0023165 -7.9388e-05 -0.0035093 0.00063108 -5.005e-05
-0.0037506 -0.00067296 0.0011032 -0.0005883
-0.0035084 -0.0022912 -0.052337 -0.19915 -0.0048469 0.0028295 -0.00032444 -0.00022792
0.00031165 -0.00038069 -0.00099385 9.6125e-05
-0.00014683 -0.003521 -0.0048473 0.0028452 0.19922 -0.25735 0.00064304 -0.0001461
-0.00081077 -0.0003592 -0.0014655 0.00047293
0.00062232 -4.6189e-05 -0.00035376 -0.00023315 0.00063962 -0.0001207 0.013168 -0.18826
-0.0050092 0.001662 0.0013658 -0.00249
-0.0037008 -0.00069821 0.00025553 -0.00033745 -0.00082251 -0.00029902 -0.0050363 0.0016647
0.19265 -0.23247 -0.0038535 -0.0036334
0.0010006 -0.0007153 -0.00088955 0.00014971 -0.0015256 0.00050576 0.001417 -0.0024675
-0.0038949 -0.003618 0.11722 -0.39551
4220000000 0.14761 -0.29585 -0.0045784 -0.00017534 -4.8475e-05 -0.0036807 -0.00027176 -0.00028741
-0.0008024 0.00085985 0.00045394 -0.001419
-0.0045665 -0.00021735 -0.087495 -0.18908 -0.002273 0.0034282 -0.00013131 -0.00015556
9.912e-05 7.8162e-05 -0.00071384 0.0011315
-9.7933e-05 -0.003633 -0.0022149 0.0034622 0.17141 -0.28402 0.0001564 -0.00012667
0.00022301 0.00035879 -0.00029826 0.0016918
-0.00027183 -0.00030458 -0.00011256 -0.00013402 0.00023431 -0.0001386 -0.0094283 -0.18653
-0.0039721 0.0023177 1.5221e-05 -0.0023155
-0.00087578 0.00096267 0.00013415 3.2175e-05 0.00020197 0.00033434 -0.003928 0.002368
0.17782 -0.25565 -0.0043522 -0.0025755
0.00042233 -0.0014208 -0.00070235 0.0011004 -0.00038459 0.0016441 -5.1515e-05 -0.0023017
-0.0043424 -0.002626 0.091348 -0.40858
4280000000 0.11663 -0.30615 -0.0029406 0.0016842 -0.0017719 -0.0041803 -0.00042965 0.00054104
-0.00037362 0.0012554 -0.00096261 -1.5871e-05
-0.0029273 0.0017194 -0.11339 -0.19562 -0.0027411 0.0027713 -0.00075278 -0.00030213
4.2139e-05 0.00019273 0.00067296 0.00078741
-0.0017841 -0.0042009 -0.0026699 0.0027947 0.14181 -0.29272 0.00078037 -0.00018052
-0.0010025 0.0013402 0.0003162 0.00094159
-0.00042359 0.00061779 -0.00075447 -0.00029394 0.00073752 -0.00017947 -0.047949 -0.17264
-0.0048245 0.0023874 -0.00064665 -0.0020997
-0.00033886 0.0012278 0.00011886 0.0001564 -0.0010385 0.0012919 -0.0048393 0.0023764
0.13466 -0.28022 -0.0060425 -0.001042
-0.00087422 7.4269e-05 0.0006114 0.00079092 0.00034551 0.00096506 -0.00063715 -0.0020884
-0.0060815 -0.0010541 0.040072 -0.41593
4340000000 0.089709 -0.3147 -0.0018304 0.0017783 -0.0023158 -0.0017853 0.00012012 0.00053935
-9.7194e-05 0.00078832 -5.1474e-05 -0.0009838
-0.001852 0.0017271 -0.13483 -0.16921 -0.0021554 0.0038117 -9.7063e-05 0.00057334
-0.00017171 -0.00032513 0.00050069 0.00030288
-0.0023497 -0.001788 -0.0021355 0.0038625 0.10576 -0.30896 -0.00029505 -0.0011628
0.00039783 0.00077823 0.00053952 0.0016981
0.00012811 0.00050901 -0.00011207 0.00055851 -0.00028795 -0.0011513 -0.06635 -0.16924
-0.004103 0.003508 -0.0014264 -0.0025628
-0.00012372 0.00073024 -0.0002828 -0.00027444 0.00035169 0.00085865 -0.0040777 0.0035243
0.10932 -0.30356 -0.0041047 0.0011337
-0.00011813 -0.00085482 0.00060167 0.00034333 0.00056469 0.0017195 -0.0013896 -0.0026804
-0.0042922 0.00090614 0.0057558 -0.41044
4400000000 0.060634 -0.32147 -0.0010139 0.0013452 -0.0025097 -0.0016273 0.0008489 0.0013361
-0.00018569 0.00036034 -8.0493e-05 -0.00062033
-0.0010539 0.0013399 -0.16323 -0.16089 -0.0012863 0.0039935 -0.00047709 0.00049986
0.00020252 -0.00053003 0.00033632 0.00032556
-0.0025131 -0.0015178 -0.0012451 0.0039949 0.078526 -0.31662 -6.5962e-05 -0.00013545
0.00059703 6.7949e-05 0.00092459 0.0013031
0.00084567 0.0013595 -0.00047986 0.00054061 -6.6606e-05 -0.0001451 -0.089999 -0.15714
-0.0030009 0.0048228 -0.0020392 -0.0016267
-0.00013667 0.00046688 0.0002369 -0.0004895 0.00063733 3.8387e-05 -0.0029961 0.0048552
0.078814 -0.31714 -0.0048485 0.0004732
-8.76e-05 -0.00071096 0.00041499 0.00031378 0.00089906 0.0012543 -0.0020938 -0.0016623
-0.0047988 0.00083316 -0.038565 -0.41543
4460000000 0.023848 -0.32272 -0.00089954 0.00042432 -0.0040783 -0.00084754 0.0014882 -0.00066608
-0.00050864 0.001157 -0.0012743 -0.00036013
-0.00085937 0.00042791 -0.18635 -0.1323 -0.00046335 0.0044372 -0.00048548 0.00070878
-0.00040389 -0.00033093 0.00047344 -0.00046577
-0.0039792 -0.00077699 -0.00038337 0.004486 0.052018 -0.32428 -0.00050251 -0.0005265
0.00040932 0.00034341 0.0018345 0.00083773
0.0015921 -0.00072363 -0.00046732 0.00068706 -0.00047673 -0.00054076 -0.10513 -0.13564
-0.0019653 0.0057929 -0.0027907 -0.00098557
-0.00050043 0.001027 -0.00043037 -0.00031332 0.00046187 0.00033993 -0.0019325 0.0058069
0.043281 -0.31404 -0.004393 0.0031995
-0.0012556 -0.00022236 0.00039299 -0.00053507 0.0018683 0.00077501 -0.002669 -0.00094513
-0.0042742 0.0029765 -0.078653 -0.39948
4520000000 0.0012354 -0.32337 -0.00045962 -0.00021122 -0.0035458 0.00035374 0.00069538 -0.00011787
0.0016598 0.0002289 -0.00063649 0.0010425
-0.00045247 -0.00019635 -0.21017 -0.11553 0.00056172 0.0045123 0.00056763 0.00094525
-0.0003115 0.00010478 0.00026875 6.8533e-05
-0.003609 0.00037587 0.00059029 0.0044433 0.021918 -0.32219 -0.0010838 0.00065322
0.00074646 -0.00044915 0.0021222 -0.00090493
0.00063627 -0.00011523 0.00055359 0.00093629 -0.0011002 0.00067931 -0.12179 -0.1266
-0.00084972 0.0056017 -0.002797 -0.0001604
0.0016329 0.00019563 -0.00035972 3.0866e-05 0.00062224 -0.00056328 -0.00083065 0.0055941
-0.0029955 -0.32739 -0.0026821 0.0027939
-0.00059069 0.0010679 0.00016624 0.00010043 0.0021291 -0.00077337 -0.0028389 -0.00020301
-0.0026863 0.0030311 -0.10804 -0.39728
4580000000 -0.036239 -0.31821 -0.0008924 -0.00051595 -0.0030191 0.0020338 0.00081615 -0.0003222
0.00028564 0.00024466 -0.0006637 0.00069916
-0.0008925 -0.00053468 -0.22976 -0.090903 0.00072341 0.0039245 0.00068729 -8.9743e-05
-7.1135e-05 0.0002072 8.8046e-05 -0.00044861
-0.0030085 0.0020563 0.00077599 0.004 -0.0098897 -0.3216 -1.9507e-05 0.00033282
-0.00033765 -0.0001404 0.0015598 -0.0010958
0.00083098 -0.00032301 0.00068395 -4.459e-05 1.9426e-05 0.00033905 -0.13313 -0.10298
0.0017832 0.0053606 -0.0025049 0.0010163
0.00033722 0.00017766 -8.1377e-05 0.00028557 -0.00029558 -0.00013101 0.0018471 0.005339
-0.03043 -0.33514 -0.0025918 0.0033732
-0.00069513 0.00068062 0.00023678 -0.00040328 0.0015254 -0.0011464 -0.0025304 0.0010302
-0.002563 0.0032452 -0.15293 -0.36911
4640000000 -0.061988 -0.3119 -0.0023145 -0.0018598 -0.0034342 0.0026605 0.00067185 -0.0014177
0.001543 -0.00035794 0.00011564 0.0010399
-0.0023188 -0.0017922 -0.24113 -0.0624 0.0012922 0.0039411 0.00069521 0.00027347
-0.00035677 0.00034123 6.9753e-05 -0.00058685
-0.0033378 0.0026633 0.0013968 0.0039298 -0.034562 -0.31488 0.00014314 0.00082614
0.00090403 0.00037303 0.00051151 -0.0019317
0.00064292 -0.0014538 0.00072578 0.00024957 0.00013598 0.00083978 -0.1387 -0.087808
0.0032289 0.0039116 -0.0024633 0.0017619
0.0015682 -0.00034657 -0.00034134 0.00029497 0.00089461 0.00035332 0.003242 0.003907
-0.063303 -0.32127 -0.0024448 0.0039223
0.0001308 0.00097337 -3.2799e-05 -0.00063437 0.00054132 -0.0019605 -0.0024906 0.0017329
-0.0025098 0.0041156 -0.17275 -0.3581
4700000000 -0.08899 -0.30886 -0.0039451 -0.00045743 -0.0017637 0.0045852 -0.00092049 -0.00097541
0.0010255 -0.00074436 0.00092604 0.00065747
-0.0039369 -0.00047908 -0.25294 -0.044438 0.0026066 0.0042778 0.00051248 -0.00049873
0.00024007 0.00061755 -0.00028213 -6.9406e-05
-0.0016557 0.0046441 0.0026742 0.0042209 -0.064673 -0.31045 -0.00026314 0.00066307
9.2046e-05 -7.9849e-05 -0.00024222 -0.0014076
-0.00095758 -0.00098492 0.00050224 -0.00052468 -0.00027821 0.00063462 -0.15534 -0.068282
0.0031411 0.0017718 -0.0016714 0.0025365
0.0010422 -0.00068942 0.00022894 0.00055056 8.0752e-05 -7.2513e-05 0.0031394 0.0017597
-0.10122 -0.31661 -0.0012591 0.0041023
0.00089132 0.00064622 -0.00037381 -6.3501e-05 -0.00018271 -0.0014297 -0.0016023 0.0025676
-0.0011863 0.0038988 -0.21508 -0.33103
4760000000 -0.12049 -0.2952 -0.0049708 0.000991 0.00083258 0.0048404 -0.00073978 -0.00058305
0.00042422 -0.001242 0.0008431 -0.0002787
-0.0049834 0.00097407 -0.2505 -0.0025142 0.0031631 0.0033312 3.2342e-05 -0.00068207
0.00041628 0.00014512 4.8436e-05 -0.00011907
0.00087859 0.0048917 0.0031362 0.003273 -0.095941 -0.29692 0.00083158 0.00045335
0.0012037 0.00012146 -0.00098949 -0.0010775
-0.00076327 -0.00058112 -6.9892e-06 -0.00065379 0.00080084 0.00050879 -0.15076 -0.05124
0.0025586 0.0014856 -0.0006733 0.0027593
0.00031649 -0.0013365 0.00040617 0.00017072 0.0011719 0.00010132 0.002562 0.0014338
-0.13501 -0.30153 -0.00021803 0.004578
0.00090217 -0.00029373 0.00013499 -9.089e-05 -0.00091136 -0.0010438 -0.00068058 0.0026892
-0.00023024 0.0046164 -0.22831 -0.30992
4820000000 -0.14671 -0.28213 -0.0053209 0.0024915 0.0016361 0.0027877 -0.000805 -0.00058746
0.00047464 -0.00088667 0.00023863 -0.00050298
-0.0053393 0.0025125 -0.26249 0.019816 0.0041166 0.0033724 -0.00011193 -0.00032128
0.00031543 -0.00023276 -0.00030249 -0.00047159
0.0015537 0.0027817 0.0042175 0.0033298 -0.12252 -0.29363 0.00040589 -0.00040868
0.00048683 -0.0010125 -0.0010188 -0.0002488
-0.00085665 -0.00061966 -0.00010843 -0.00031584 0.00044842 -0.0004261 -0.16523 -0.034028
0.0018848 -2.0623e-05 8.416e-05 0.0027391
0.00054482 -0.00076905 0.00035873 -0.00020416 0.00059825 -0.0010859 0.0018934 -2.7967e-05
-0.17434 -0.28524 -0.00014613 0.0028443
0.00021642 -0.00043889 -0.0002761 -0.00051835 -0.001138 -0.00039126 5.0025e-05 0.0028382
-0.0001358 0.0027876 -0.26446 -0.28017
4880000000 -0.17862 -0.26412 -0.0045201 0.004425 0.0019154 0.0029047 -0.0014002 0.00018918
-0.00072219 -0.0010854 0.00029796 -3.0889e-05
-0.004535 0.0044102 -0.25515 0.059825 0.0045053 0.0017733 -0.00036097 -0.00021033
-0.00019955 0.00015836 -0.00019747 0.00015744
0.0020117 0.0028571 0.0045501 0.0016433 -0.1423 -0.28162 0.00047948 -0.00039179
-0.00030701 -0.001456 -0.00055544 -8.3917e-05
-0.0013378 0.0002187 -0.00036094 -0.00022769 0.00046612 -0.00044775 -0.15918 -0.016088
0.00068737 -0.00045849 0.00097145 0.0026669
-0.00078237 -0.0011401 -0.00016829 8.9683e-05 -0.00040995 -0.0015206 0.00067341 -0.00044483
-0.20564 -0.27133 0.00055545 0.0030932
0.00034043 -8.9868e-05 -0.00024851 6.4597e-05 -0.00059012 3.9098e-05 0.0010639 0.0026346
0.00051254 0.0031012 -0.27739 -0.25155
4940000000 -0.20018 -0.24694 -0.0033747 0.0064716 0.0026375 0.0012196 -0.00028754 0.00083204
-0.00096038 -0.00058635 0.00017834 -0.00077613
-0.0033841 0.0064946 -0.26839 0.086357 0.0057315 0.0015236 -6.5975e-05 3.3839e-06
0.00040786 -0.0002981 -0.00033824 4.8108e-05
0.0026263 0.0012693 0.0057307 0.0014339 -0.16188 -0.25837 0.00025117 -0.00023131
-0.00093677 -7.2724e-05 -0.00042728 0.00015001
-0.00031095 0.00079222 -0.00010551 -2.81e-06 0.00018116 -0.00022769 -0.1667 -0.0056533
-0.00039241 0.00016779 0.0019897 0.0019294
-0.00098843 -0.00044417 0.00032319 -0.000295 -0.0010806 5.7846e-05 -0.00038108 0.00015763
-0.23061 -0.24473 -1.4401e-05 0.002739
6.0634e-05 -0.00074565 -0.00035749 0.00016802 -0.00040668 0.00027601 0.0019444 0.0018344
2.2083e-05 0.0027745 -0.30161 -0.22648
5000000000 -0.22067 -0.22398 -0.00044073 0.007461 0.0031731 0.001997 -0.00020195 0.00068177
-0.00060553 0.00054998 -0.00020906 -0.00070307
-0.00041971 0.0074266 -0.25463 0.10334 0.0059157 -0.0004938 -0.00022945 -0.00014801
-0.00015157 -0.00059138 -0.0002293 -9.9401e-05
0.0032222 0.0019856 0.0059618 -0.00057209 -0.19127 -0.24568 -0.0004148 -0.00092469
-0.00029887 -0.00031456 -0.00023734 -0.00037932
-0.0001585 0.00065587 -0.00022446 -8.4095e-05 -0.00041157 -0.00078794 -0.16075 0.018036
-0.00073667 0.0013884 0.0024274 0.0011302
-0.00064616 0.00052954 -0.00014832 -0.00049671 -0.00026243 -0.00018508 -0.00074371 0.0013786
-0.25807 -0.22259 0.00024806 0.0033806
-9.1955e-05 -0.00073019 -9.9609e-05 -0.0001289 -0.00014941 -0.00032305 0.0024348 0.0010698
0.00012237 0.0033764 -0.31437 -0.19276
5060000000 -0.24295 -0.19741 0.0016907 0.0070856 0.0031209 -0.00045661 5.8211e-05 0.00052831
-0.00035317 -0.00016329 -0.0005161 -0.00035369
0.0016408 0.0071062 -0.23922 0.14021 0.0052419 -0.0018205 -0.00011153 0.0002211
-0.00042355 -8.9949e-05 -0.00040996 0.000193
0.0030974 -0.00049513 0.0052158 -0.0019194 -0.20664 -0.22502 -0.00063464 0.0003
-0.001295 -0.00026871 -0.0017561 0.00031057
0.00010264 0.0005123 -8.0354e-05 0.00017646 -0.00053486 0.0001993 -0.1635 0.025664
-0.00052582 0.0029197 0.0018513 0.00053426
-0.00037506 -0.00013063 -0.00034488 -0.00012222 -0.0010663 -0.00038006 -0.0005001 0.0029163
-0.27417 -0.19301 0.0006607 0.0031247
-0.00049894 -0.00025609 -0.00040057 0.00014685 -0.0017662 0.00010965 0.0018532 0.00063421
0.00069977 0.0031767 -0.32748 -0.16454
5120000000 -0.25894 -0.17235 0.0032723 0.006133 0.0029436 -0.00036458 0.00029115 0.00068946
-0.00022705 0.0010534 -0.00046423 0.00023606
0.0032707 0.0061089 -0.23412 0.16768 0.0049217 -0.0025982 8.8712e-05 0.00027033
-8.352e-05 9.2349e-05 5.7018e-05 0.00048527
0.0029637 -0.00042335 0.0049002 -0.0026662 -0.22064 -0.21013 -0.00014388 0.00033161
-0.00041301 0.001359 -0.00098931 0.001073
0.00028061 0.00072291 5.9442e-05 0.00025726 -0.00024142 0.00026468 -0.15943 0.051871
0.0010398 0.0034247 0.0024249 0.000479
-0.00021943 0.00099412 -0.00015204 2.2549e-05 -0.00065117 0.0011964 0.0010394 0.0034288
-0.28952 -0.15968 0.0014308 0.0038672
-0.00050588 0.00023457 -7.4815e-06 0.00048783 -0.0012399 0.0010944 0.0025214 0.00047036
0.0014193 0.0038027 -0.34009 -0.1301
5180000000 -0.27631 -0.14331 0.0047921 0.005043 0.003397 -0.00086693 0.00026017 0.00058078
4.0717e-05 0.00024154 -0.00047877 0.00032947
0.0048079 0.005056 -0.21329 0.18957 0.0044608 -0.0036718 -0.00026834 -0.00025612
0.00011111 -0.00020947 -3.7246e-06 5.8492e-05
0.0034195 -0.0008543 0.0043818 -0.0037401 -0.23243 -0.17505 -9.1902e-05 0.00072767
0.00047837 3.197e-06 5.1042e-05 0.00061676
0.00024769 0.00058293 -0.00027612 -0.00019103 -0.00015848 0.00084045 -0.15937 0.060794
0.0026977 0.0038883 0.0022895 -0.00087192
4.7273e-05 0.00027857 3.3821e-05 -9.2952e-05 0.00034713 0.0002331 0.0027189 0.0038801
-0.30254 -0.11851 0.0027482 0.0035187
-0.00047882 0.00038859 3.0003e-05 0.00021182 8.3326e-05 0.00089721 0.0022181 -0.00079503
0.0028527 0.0034784 -0.34336 -0.10018
5240000000 -0.28672 -0.11593 0.005143 0.0037928 0.0029444 -0.0026449 0.00069962 -1.4138e-05
-0.00027648 -0.00014155 -0.00017901 0.00036819
0.0051608 0.0038084 -0.20209 0.22838 0.003269 -0.00475 -7.3403e-05 8.2061e-05
-0.00032277 -0.00013826 0.00011851 0.00038455
0.0029226 -0.0026763 0.0032108 -0.0048246 -0.24984 -0.15093 0.00045735 3.013e-05
2.4361e-05 0.00031585 -0.00012185 0.00088813
0.00069936 -5.0455e-05 -2.9296e-05 8.0768e-05 0.00054019 8.0892e-05 -0.15996 0.08176
0.0035314 0.0025967 0.0015321 -0.0012832
-0.00030049 -0.00013369 -0.00020465 -0.00013064 0.00025175 0.00049134 0.0035503 0.0025864
-0.31789 -0.076983 0.0031043 0.0027779
-0.00020273 0.00030778 0.00017524 0.00031653 0.00014452 0.0008819 0.0015751 -0.0013255
0.0029447 0.0026831 -0.35157 -0.066542
5300000000 -0.29249 -0.086889 0.0062047 0.0021303 0.0017118 -0.0031753 8.2136e-05 -0.00023465
7.1124e-05 0.00075716 5.6353e-06 0.00055798
0.0061556 0.0021362 -0.19508 0.23301 0.0022655 -0.0052763 -0.00010475 0.00025909
-0.00022883 0.00051993 0.00019937 0.00047163
0.0016421 -0.0032329 0.0021844 -0.0052918 -0.26583 -0.12567 0.00012347 -4.8421e-05
-0.0003021 0.00058575 0.00020634 0.0013147
0.0001077 -0.0002359 -0.00013678 0.00024611 0.00010784 -0.00017343 -0.15248 0.090692
0.0052001 0.001951 0.0013224 -0.0015141
0.00010101 0.00065351 -0.00026332 0.00041548 -0.00011309 0.00026357 0.0052119 0.0019195
-0.33023 -0.049163 0.0029704 0.0025619
8.5753e-05 0.00049789 0.00012043 0.00043142 0.00016348 0.00093705 0.0012499 -0.0014937
0.0031669 0.0026771 -0.34749 -0.030705
5360000000 -0.29378 -0.050817 0.0061195 0.00074145 0.00046957 -0.0037732 0.00043776 -6.4292e-05
0.00015049 0.00043431 0.00082449 -5.5353e-05
0.0061115 0.00076194 -0.15932 0.25451 0.00089499 -0.005678 0.00011467 0.000258
0.00013347 6.5271e-05 0.00065313 -3.6647e-05
0.00038008 -0.0037811 0.00082826 -0.005691 -0.26618 -0.098892 0.00046122 0.00038359
0.00024932 0.00053868 0.00066454 0.000633
0.00043964 -7.8548e-05 9.092e-05 0.00030025 0.00037011 0.00042302 -0.15133 0.10889
0.0059013 -0.00030403 0.00084379 -0.0019234
0.00010913 0.00048059 4.6357e-05 0.00010675 6.8502e-06 0.00044572 0.0058845 -0.00033732
-0.32728 -0.010885 0.0047556 0.0027861
0.00083693 -4.2898e-05 0.00062092 1.7879e-05 0.0004119 0.00064692 0.0009339 -0.0019412
0.0047448 0.0025953 -0.34642 -0.0031922
5420000000 -0.29748 -0.027645 0.0060534 -0.001145 -0.00059915 -0.0036356 -2.5284e-05 -0.00020248
0.00083881 0.0004896 0.00039228 -0.00032277
0.0060369 -0.0011293 -0.14056 0.28267 -1.6534e-05 -0.005173 9.2208e-05 9.2661e-05
0.00017989 -8.6491e-06 0.00030035 -0.00036984
-0.00065205 -0.0036325 -0.00012336 -0.0052 -0.28301 -0.065733 -4.6119e-05 -0.00053088
0.0010273 -9.9943e-06 0.0012046 -0.00016104
-3.0035e-05 -0.00020789 0.00011226 9.4525e-05 -3.1207e-05 -0.00047914 -0.14014 0.1238
0.005037 -0.0019467 0.00029576 -0.0015835
0.00088863 0.00050617 0.00021415 6.4202e-05 0.00089173 0.00022911 0.0050355 -0.0019725
-0.33111 0.01827 0.0051572 0.00081
0.00037572 -0.000335 0.00035827 -0.00033994 0.0011693 0.00014902 0.00016809 -0.0016399
0.0051938 0.00089007 -0.34074 0.038444
5480000000 -0.29058 0.0081672 0.0048529 -0.0018383 -0.0016962 -0.0027507 0.00034142 8.4956e-06
0.00077534 -0.00023631 -0.00026139 -0.00027783
0.0048192 -0.0018549 -0.12713 0.29091 -0.0013401 -0.0056599 -1.2336e-05 0.00022225
-0.00013034 -0.00019398 3.0373e-05 -0.00016651
-0.0017902 -0.0028008 -0.0014325 -0.0055868 -0.2877 -0.045198 -0.00023847 0.00011931
0.00048675 -0.00051399 0.00072368 -0.00031088
0.00031018 -1.252e-05 -1.989e-05 0.00018291 -0.00016876 8.957e-05 -0.13436 0.13445
0.0041172 -0.0035138 -0.00033407 -0.0020059
0.00075451 -0.00028621 -7.258e-05 -0.00030902 0.00075547 -0.00036419 0.0041057 -0.0035183
-0.32168 0.046664 0.0045629 0.00032716
-0.00025148 -0.00030461 2.4012e-05 -0.00027499 0.0010273 -0.00030838 -0.00026236 -0.0018642
0.0044979 0.00027343 -0.33236 0.059747
5540000000 -0.28881 0.033946 0.0043106 -0.0024281 -0.002494 -0.0020632 0.00037137 -0.0002542
0.00021019 -0.00022341 -0.00039046 0.00021415
0.0043135 -0.0023998 -0.08748 0.30915 -0.0023636 -0.0050743 0.00045358 0.00014889
2.1847e-05 -6.5568e-05 -9.1779e-05 -0.00026489
-0.0025219 -0.0020448 -0.0024732 -0.0050823 -0.28868 -0.024266 0.00018308 -0.00013486
0.00010412 -0.00017435 0.00016523 -0.00028241
0.00035801 -0.00023872 0.00042697 0.0001757 0.00012182 -0.00019732 -0.12336 0.15651
0.0026834 -0.0038936 -0.00099145 -0.0017141
0.00016121 -0.00021492 -4.0658e-05 -6.9244e-05 0.0001985 -0.00045634 0.0026597 -0.0039193
-0.30887 0.081403 0.0049148 -0.0010887
-0.00048898 0.00030503 -0.00015228 -0.0002215 5.8253e-05 -0.00043131 -0.0010273 -0.0018241
0.0049059 -0.00093408 -0.32615 0.10213
5600000000 -0.27799 0.062438 0.0036281 -0.0034844 -0.0023723 -0.0019235 0.00034162 -0.00031265
0.00025813 -0.00024773 0.00034498 0.00067575
0.0036381 -0.0034845 -0.084528 0.32406 -0.0035453 -0.0048712 9.8947e-05 -0.00020082
-0.00010345 5.8744e-05 -0.00013346 -0.00030386
-0.0023652 -0.0018597 -0.0036301 -0.0047986 -0.28808 0.0080708 -6.8526e-05 0.00010604
0.00033085 -0.00032004 0.00057151 -0.00045241
0.00035252 -0.00033681 0.00010301 -0.00021535 -9.9206e-05 0.00014779 -0.11562 0.1561
0.0018216 -0.0038565 -0.00094177 -0.0011549
0.00026015 -0.00027677 -0.00012638 7.5613e-05 0.00010569 -0.00032534 0.0018159 -0.0038674
-0.2998 0.11195 0.004399 -0.00084239
0.00040844 0.00063809 -8.8575e-05 -0.0002286 0.00041145 -0.00041109 -0.00096713 -0.0010671
0.0045006 -0.00093401 -0.30436 0.11729
5660000000 -0.26791 0.083732 0.0032625 -0.0036635 -0.0033999 -0.00060274 -0.00032967 -0.00074835
6.8587e-06 -0.0005015 0.00055634 -0.00024532
0.0032526 -0.0036506 -0.044471 0.31586 -0.0044824 -0.0032991 -3.701e-05 -0.00013598
0.00017957 -4.0697e-05 -3.04e-05 -0.00026724
-0.0034521 -0.00057538 -0.0045373 -0.0031941 -0.28989 0.031667 -0.00011924 8.441e-05
-0.00022356 -0.00062246 0.00036718 -0.0011832
-0.00033371 -0.00075012 -1.1878e-05 -0.00015235 -6.057e-05 0.00011062 -0.10137 0.17625
0.00073518 -0.0039322 -0.0012589 -0.00093051
2.0455e-05 -0.00049069 0.00024416 -6.0777e-05 -0.00027223 -0.00042799 0.00069053 -0.0039371
-0.28676 0.1394 0.0043541 -0.0022445
0.00055495 -0.0002165 4.3077e-05 -0.00025 0.00042544 -0.00086965 -0.0012964 -0.0010027
0.0042984 -0.0021939 -0.297 0.15242
5720000000 -0.2542 0.10706 0.0026577 -0.0041366 -0.0029927 0.0008816 -0.00051595 -0.00024992
-0.00047568 -0.00018802 -5.0908e-05 -0.00049176
0.0026726 -0.004142 -0.016518 0.34327 -0.0055946 -0.0026751 5.8854e-05 -3.3626e-05
-0.00028867 1.4793e-05 -0.0003778 0.00016216
-0.0029321 0.00093176 -0.0056696 -0.0025895 -0.28801 0.063322 0.00011341 4.0998e-05
0.00034447 0.00023986 -9.0853e-05 -0.00059983
-0.00051759 -0.00029252 3.1609e-05 -4.5525e-05 0.00012492 -2.9345e-05 -0.085415 0.17884
-0.00013555 -0.003582 -0.0015457 -0.00052875
-0.00050778 -0.00023413 -0.00027866 1.5784e-05 0.00047529 0.00028275 -0.00012113 -0.0035781
-0.2772 0.16693 0.0040291 -0.0035273
-9.0078e-05 -0.00056081 -0.00040617 9.4274e-05 0.0001231 -0.00057504 -0.0015358 -0.00047362
0.0040676 -0.0035581 -0.26766 0.17126
5780000000 -0.2386 0.12383 0.0016328 -0.0047374 -0.0024076 0.0011267 -0.0007417 6.4522e-05
-0.00023511 -0.00038813 -0.00019678 -0.00030518
0.0016385 -0.0047412 -0.0034489 0.33827 -0.0057684 -0.00088441 -5.2668e-05 -0.00021887
5.1148e-06 -9.7721e-05 -0.00016495 -0.00016815
-0.0024092 0.0011668 -0.0058115 -0.00072751 -0.28418 0.079032 -1.0432e-05 -6.8074e-05
1.8729e-05 -0.00017936 -0.00048557 -0.00057793
-0.00072732 9.6557e-05 -4.1614e-05 -0.00020437 -8.8467e-05 -1.8452e-05 -0.076698 0.19458
-0.00031222 -0.0028773 -0.0014098 -1.372e-05
-0.00025466 -0.0003398 -3.0129e-05 -7.1292e-05 4.1911e-06 -0.00030388 -0.00032257 -0.0029097
-0.26694 0.18763 0.0029079 -0.00369
-0.00016859 -0.0002078 -0.00018818 -0.00011002 -0.00060659 -0.00070608 -0.00142 -3.0397e-05
0.0028179 -0.0036959 -0.25897 0.19312
5840000000 -0.2267 0.14578 0.00040436 -0.0053799 -0.0019832 0.0010347 -0.00020278 0.00029135
-0.00029309 0.00020903 -0.00039983 -0.00026539
0.00040155 -0.0053477 0.031441 0.34247 -0.0056846 0.00025222 -0.00020406 -1.8263e-07
0.00017606 8.0105e-05 -0.00010536 0.00023129
-0.0019618 0.0010757 -0.0056358 0.00029082 -0.27923 0.10423 -0.00022701 -1.0814e-05
-8.1162e-05 -0.00071825 -0.00052496 -0.00029981
-0.0002045 0.00028833 -0.00019041 -4.8926e-06 -0.0001838 2.6478e-05 -0.054904 0.19815
-0.00045623 -0.0034277 -0.0011421 0.0001602
-0.00035653 0.00025027 0.00019715 8.5584e-05 -0.00023602 -0.00067121 -0.000507 -0.0034253
-0.25072 0.19808 0.0025028 -0.0038036
-0.00052263 -0.00019452 -6.374e-05 0.00026407 -0.0005571 -0.00020219 -0.0011843 0.00025221
0.0025222 -0.0037844 -0.22472 0.21826
5900000000 -0.21274 0.15867 -0.0017134 -0.0054608 -0.002432 0.0023101 -0.00014314 -1.0787e-05
0.00023425 -0.00019498 6.0753e-05 0.00025101
-0.0017173 -0.0054726 0.052182 0.34364 -0.0053434 0.0016419 2.5346e-05 -2.035e-05
-2.656e-05 -0.00024083 3.0172e-05 -6.0299e-05
-0.0024097 0.0023388 -0.005358 0.0017305 -0.2633 0.11997 -5.6627e-05 -5.3492e-05
-0.00033219 -0.00034946 -0.00085606 -5.341e-05
-0.00014847 -3.68e-05 3.5116e-05 -1.7804e-05 -6.112e-05 -5.6709e-05 -0.047021 0.20876
-0.00085606 -0.0032885 -0.001082 0.00033084
0.00024166 -0.00021776 -1.4981e-05 -0.00022979 -0.00031597 -0.00033377 -0.00086159 -0.0032918
-0.22492 0.21445 0.002078 -0.0051212
3.0942e-05 0.00012796 4.9978e-05 -7.6263e-05 -0.00079695 -2.8026e-05 -0.0010529 0.00025927
0.002079 -0.0052102 -0.20977 0.22901
5960000000 -0.19399 0.17126 -0.0028118 -0.0040169 -0.00085562 0.0027532 -0.00016374 0.00022146
-0.00034728 8.52e-05 -0.00015806 -2.7604e-05
-0.0028015 -0.0039968 0.077955 0.3428 -0.0042445 0.0021424 -0.00014662 -1.6506e-05
1.4411e-05 0.00010734 8.8755e-05 6.7939e-05
-0.00079967 0.0028059 -0.004204 0.0022795 -0.2505 0.14558 -8.0924e-05 -0.00010364
-0.00035484 0.00013505 -0.00024249 -0.0002712
-0.00016298 0.00024726 -0.0001538 -6.3327e-06 -7.9468e-05 -0.00013161 -0.029464 0.21682
-0.0015938 -0.0032522 -0.00097302 0.00091116
-0.00035871 7.2364e-05 -1.1584e-06 0.00010509 -0.00030709 0.00011573 -0.0015916 -0.0032428
-0.20597 0.22918 0.00033122 -0.0049264
-0.00012875 -3.4012e-06 7.2602e-05 9.8598e-05 -0.00021455 -0.0002932 -0.00098459 0.00095516
0.00029802 -0.0049424 -0.18244 0.25545
6020000000 -0.17664 0.18807 -0.0038061 -0.0031954 -0.00030066 0.002983 6.2985e-06 0.00051802
-0.00016109 0.00029764 -6.1059e-06 0.00023154
-0.00379 -0.0031856 0.10539 0.33649 -0.0048128 0.0030594 -0.00011803 0.00014037
-0.00017633 1.9108e-05 -0.0002382 0.00010934
-0.00023033 0.0030245 -0.0047206 0.0031588 -0.23135 0.15869 -0.0003497 0.0001518
-0.0007578 -2.6482e-05 -0.00038819 0.00047615
7.08e-07 0.00051583 -0.00011177 0.00013584 -0.00032222 0.00017904 -0.022512 0.21386
-0.0026207 -0.003359 -0.00062805 0.00074998
-0.00017839 0.00035018 -0.00014033 3.8369e-05 -0.000753 4.5228e-05 -0.0026632 -0.0033617
-0.17753 0.24412 2.8628e-05 -0.0049292
-9.6621e-05 0.00026273 -0.00020078 0.00012023 -0.00044375 0.00053954 -0.00059006 0.00074904
-6.2703e-05 -0.0049477 -0.15626 0.25666
6080000000 -0.15608 0.19657 -0.0040807 -0.00094178 0.0012067 0.0029032 7.5486e-05 5.5734e-05
9.069e-05 7.0979e-05 0.00032259 -5.6074e-05
-0.0040781 -0.00094513 0.1278 0.33722 -0.0031803 0.0045173 -5.4712e-05 -3.8841e-05
3.2803e-05 0.00010605 0.00015495 0.00039863
0.0012098 0.0028696 -0.0031808 0.004505 -0.21376 0.18458 0.00018371 0.00020664
-0.00039918 0.00062868 -0.00022028 0.00011811
9.2899e-05 5.4967e-05 -5.0219e-05 -2.9266e-05 0.00015808 0.0001973 -0.0053299 0.22127
-0.00371 -0.0024707 -0.00088818 0.0010118
0.00016091 8.8987e-05 4.1761e-05 0.00010544 -0.00036407 0.00069655 -0.0037074 -0.0024287
-0.1484 0.26133 -0.001108 -0.0052866
0.0003941 -4.4749e-05 0.0001727 0.00040989 -0.00014672 0.00017508 -0.00095402 0.0010334
-0.0011361 -0.0051527 -0.13378 0.27785
6140000000 -0.14127 0.21078 -0.0035512 -0.00064419 0.0015437 0.0021419 5.7954e-05 2.535e-05
-2.6875e-05 -0.00013379 0.00031035 -0.00020265
-0.0035405 -0.00061671 0.1527 0.3201 -0.0024474 0.0052113 2.8023e-05 6.0085e-05
0.0003888 5.0755e-05 0.00024376 6.1175e-05
0.0015515 0.0021307 -0.0023814 0.0052986 -0.19144 0.20532 0.00039519 -1.899e-05
0.00010549 0.00086291 -0.00022448 0.00061143
5.3545e-05 -2.1737e-06 2.4428e-05 5.5607e-05 0.00037032 -3.4823e-07 0.006321 0.21405
-0.0045498 -0.0015647 -0.0004458 0.0013874
-0.00010802 -0.00013263 0.00035106 4.5182e-05 0.00010885 0.00076226 -0.0045664 -0.0015536
-0.12968 0.28278 -0.0025977 -0.0042087
0.00026025 -0.00020465 0.00020893 1.1493e-05 -0.00029504 0.0005495 -0.00037298 0.0013614
-0.0025048 -0.0043864 -0.096692 0.27772
6200000000 -0.12438 0.21719 -0.0029124 -0.00015487 0.0021818 0.0013829 7.2205e-05 0.00035682
-0.00025755 0.0001841 -4.0479e-05 -0.00031772
-0.0029054 -0.00012945 0.18222 0.31964 -0.0011703 0.0052841 3.2578e-05 0.00018254
0.00014845 1.5028e-05 0.00023742 0.00013028
0.0022085 0.0013609 -0.001031 0.0053282 -0.17206 0.22029 0.00021954 -0.00045231
0.00056996 0.00021058 0.00027902 0.0005771
7.328e-05 0.00035611 4.0633e-05 0.00017664 0.00025846 -0.00046247 0.020859 0.22248
-0.0045521 -0.00020456 7.2022e-05 0.0011485
-0.00026516 0.00015608 0.0001051 1.9388e-05 0.00051922 0.00021682 -0.0045589 -0.00016612
-0.11649 0.29073 -0.0033275 -0.0037732
-3.1674e-05 -0.00032656 0.00022831 0.00013363 0.00024409 0.00051272 1.1873e-05 0.0011133
-0.0033323 -0.0036501 -0.081696 0.28823
6260000000 -0.11055 0.2302 -0.0030383 0.00072818 0.0021124 0.00067184 0.00030138 -0.00011025
0.00012009 0.00028112 -0.00015704 5.1404e-05
-0.0030493 0.0007189 0.19844 0.30413 -0.00020157 0.0053868 4.243e-06 -0.0001103
-9.1844e-05 -8.147e-05 0.00028262 0.00011386
0.00211 0.000621 -0.00012606 0.0053243 -0.15178 0.24147 7.0321e-05 -6.4226e-05
0.00042025 -0.0003223 0.00044952 0.00029574
0.00032324 -0.00010842 1.3931e-05 -0.00011421 7.2266e-05 -8.4949e-05 0.035013 0.21798
-0.0044696 0.0013082 0.00059975 0.0012182
0.00016115 0.00030799 -7.8883e-05 -8.8974e-05 0.00047232 -0.00024885 -0.0044677 0.0013201
-0.092223 0.29026 -0.0041583 -0.0028594
-0.00016829 4.8078e-05 0.00029566 0.00012452 0.00046813 0.00034982 0.00063755 0.0012836
-0.0041012 -0.0029904 -0.038578 0.28862
6320000000 -0.095613 0.23516 -0.0025817 0.0013374 0.0022048 -0.00038008 6.1419e-05 0.00012358
-0.0003887 0.00041277 -0.00013791 0.00023912
-0.0025739 0.0013232 0.22491 0.29668 0.0017467 0.0057407 8.9362e-05 7.901e-05
-3.9789e-05 -0.00014421 0.00013947 -0.00020877
0.0021594 -0.00045391 0.0018247 0.0057305 -0.13299 0.25237 -0.00017331 -0.00030164
0.00028505 -2.5534e-05 0.00051164 6.111e-05
3.1912e-05 0.00014567 8.7698e-05 8.7652e-05 -0.00019972 -0.0003013 0.034502 0.22029
-0.0039522 0.0019928 0.00072878 0.00096796
-0.0003892 0.00041064 -4.4945e-05 -0.00014089 0.00032555 -4.0172e-05 -0.0039538 0.0020145
-0.06801 0.30277 -0.0048862 -0.0015954
-0.00011545 0.00027777 0.00020261 -0.00017971 0.00054368 0.00011329 0.00064035 0.00081392
-0.0049975 -0.0013841 -0.027836 0.28878
6380000000 -0.076398 0.24088 -0.0019328 0.0017833 0.0014988 -0.00045526 4.4702e-05 -4.2822e-05
0.00029147 0.00016234 0.00015255 0.00020881
-0.0019219 0.0017933 0.24229 0.2774 0.0029766 0.0043116 -0.00014932 -8.9475e-05
-0.00019586 -0.00012035 -0.00017243 -0.00021292
0.0015152 -0.00041907 0.0030318 0.0042547 -0.10476 0.26799 -0.00018701 0.00011055
0.00024073 -9.8797e-05 0.00030538 0.00017882
6.8254e-05 -5.7367e-05 -0.00015226 -9.255e-05 -0.00017816 0.00014223 0.055079 0.20968
-0.0031493 0.0031767 0.00089319 0.00069932
0.0002915 0.00019293 -0.00020522 -9.5398e-05 0.00022484 -0.00015242 -0.0031509 0.0031927
-0.046343 0.29478 -0.0047407 7.4831e-05
0.00012122 0.00016701 -0.00024613 -0.00019565 0.00028824 0.0001329 0.00088658 0.00077115
-0.0045191 -6.2378e-05 0.012251 0.29187
6440000000 -0.055628 0.25333 -0.00099417 0.0024124 0.0017694 -0.00068854 0.00038866 -0.00014376
0.00033839 -0.00039643 -0.00019275 -0.00019346
-0.00097668 0.0023822 0.26195 0.26499 0.003273 0.0029985 0.00010856 -8.0367e-05
-9.0251e-05 -4.7224e-05 3.3955e-05 -0.00029589
0.0017684 -0.00074591 0.0033785 0.0030039 -0.089272 0.28438 -0.00018531 0.00028372
-0.00041215 -0.00010074 0.00049817 -0.00036048
0.00039139 -0.00014264 0.00011475 -9.4002e-05 -0.00016661 0.00028472 0.056776 0.20734
-0.0019849 0.0038077 0.00088895 0.00072464
0.00033183 -0.00034954 -5.8283e-05 -3.637e-05 -0.00042356 -0.00010588 -0.0019575 0.0038335
-0.0061498 0.30178 -0.0041727 0.0011804
-0.00023633 -0.00021293 4.6773e-05 -0.00023366 0.00050367 -0.00032822 0.0008825 0.00066052
-0.0042419 0.0011453 0.023597 0.27697
6500000000 -0.035746 0.25445 -0.0002246 0.0020444 0.0014693 -0.00099939 0.00016601 -8.5754e-05
2.7124e-05 0.00016945 -6.8788e-05 0.00036323
-0.0002581 0.0020569 0.28865 0.23932 0.0037032 0.0026268 8.4027e-05 5.2288e-05
0.00011157 0.00017174 0.00018346 -2.9034e-06
0.0014187 -0.0010146 0.0037494 0.0024681 -0.076644 0.28219 -2.126e-05 -1.6607e-05
0.00020702 -0.00032148 0.0001386 -0.00046145
0.00017666 -6.2763e-05 8.8674e-05 6.0517e-05 -2.259e-05 -3.3332e-05 0.081513 0.20226
-0.00037458 0.0040387 0.0010692 0.00037372
1.7099e-05 0.00018204 0.00010177 0.00016509 0.0002367 -0.00024001 -0.00034954 0.0040405
0.016927 0.30614 -0.0034405 0.0021679
-0.00012244 0.00041974 0.00013702 -2.5039e-05 0.00017279 -0.00034397 0.0010538 0.00046152
-0.0034903 0.0021781 0.061363 0.28025
