# Supplementary material for: Early Detection of Alzheimer’s Disease via Machine Learning-Based Microwave Sensing: An Experimental Validation
Source: Sensors (Basel). 2025 Apr 25;25(9):2718. doi: 10.3390/s25092718 (PMC12074295; doi:10.3390/s25092718)
Supplement: Supplementary file 1 [file sensors-25-02718-s001.zip › measurements_paper_sensors/26 febbraio - PART1/set11 H/CSF_H_m7.s6p]

!Keysight Technologies,M9804A,MY58100912,A.14.10.03
!Date: Thursday, April 27, 2023 10:28:33
!Correction: S11(C  6-Port  ) 
!S12(C  6-Port  ) 
!S13(C  6-Port  ) 
!S14(C  6-Port  ) 
!S15(C  6-Port  ) 
!S16(C  6-Port  ) 
!S21(C  6-Port  ) 
!S22(C  6-Port  ) 
!S23(C  6-Port  ) 
!S24(C  6-Port  ) 
!S25(C  6-Port  ) 
!S26(C  6-Port  ) 
!S31(C  6-Port  ) 
!S32(C  6-Port  ) 
!S33(C  6-Port  ) 
!S34(C  6-Port  ) 
!S35(C  6-Port  ) 
!S36(C  6-Port  ) 
!S41(C  6-Port  ) 
!S42(C  6-Port  ) 
!S43(C  6-Port  ) 
!S44(C  6-Port  ) 
!S45(C  6-Port  ) 
!S46(C  6-Port  ) 
!S51(C  6-Port  ) 
!S52(C  6-Port  ) 
!S53(C  6-Port  ) 
!S54(C  6-Port  ) 
!S55(C  6-Port  ) 
!S56(C  6-Port  ) 
!S61(C  6-Port  ) 
!S62(C  6-Port  ) 
!S63(C  6-Port  ) 
!S64(C  6-Port  ) 
!S65(C  6-Port  ) 
!S66(C  6-Port  ) 
!S6P File: Measurement: :
# Hz S  RI   R 50
500000000 -0.32805 -0.065483 -0.009485 -0.0017008 -0.0083515 0.012082 -0.0038322 0.01166
0.013707 0.006599 -0.0050606 0.0090443
-0.009542 -0.0020973 -0.40924 -0.074236 0.0094095 -0.010681 0.0010643 0.011458
0.0096662 0.0026583 0.0011248 0.013131
-0.0084352 0.011861 0.0093943 -0.010745 -0.25605 0.18849 0.007156 0.0026584
-0.0020649 0.0076821 0.0016336 0.011953
-0.0041979 0.011632 0.00099885 0.011544 0.0071447 0.0027158 -0.32753 0.039051
-0.019163 -0.0048972 0.015127 0.024853
0.013939 0.0061381 0.0095219 0.0025265 -0.0020303 0.0077483 -0.019255 -0.0048888
-0.22065 -0.23031 -0.027337 0.0047232
-0.0049216 0.0084728 0.0010723 0.013204 0.0016664 0.011888 0.014949 0.02503
-0.027348 0.0047228 -0.26208 -0.14805
560000000 -0.31588 0.10395 -0.021009 -0.067226 -0.00065856 0.012248 0.0056473 0.010233
0.010215 0.0037255 0.011687 0.010104
-0.020604 -0.0675 -0.37119 0.088537 -0.040385 -0.038983 0.013228 0.0027779
-0.013776 -0.0046717 0.0041639 -0.0017847
-0.00031819 0.012704 -0.040397 -0.039009 -0.18331 0.23836 0.00025017 -0.0054649
0.01831 0.0057587 0.0081012 -0.0055677
0.005702 0.0097675 0.013293 0.0026537 0.00029991 -0.005268 -0.30376 0.12917
0.0085959 -0.022172 0.006243 -0.022206
0.0098269 0.0044983 -0.01341 -0.0046712 0.018325 0.0057321 0.0083959 -0.022597
-0.29895 -0.049035 0.010859 -0.050707
0.01237 0.0098781 0.0039619 -0.001709 0.0080919 -0.005561 0.006161 -0.022187
0.010747 -0.050664 -0.3294 0.0041401
620000000 -0.27641 0.080607 -0.023199 0.008609 0.002961 0.0085192 0.0083172 -0.0049927
0.011525 -0.00036102 0.00079291 -0.0022105
-0.023203 0.0087723 -0.39936 0.034987 -0.019093 -0.00078383 -0.0020145 -0.0021341
0.012362 -0.0053461 0.0002977 -0.0034328
0.0029533 0.0087591 -0.019195 -0.00075848 -0.15633 0.24823 -0.0013034 -0.0056392
-0.0040174 -0.002481 0.0085716 -0.0030239
0.0081752 -0.0048679 -0.0020329 -0.0021912 -0.0012507 -0.0055943 -0.26126 0.1393
-0.039042 -0.020456 0.012945 0.027621
0.01143 -0.00033053 0.012324 -0.0053245 -0.0042681 -0.002352 -0.039417 -0.020211
-0.21691 -0.086438 -0.042297 0.012612
0.0005808 -0.0018061 0.0003171 -0.0034486 0.0085118 -0.0030322 0.012617 0.028142
-0.0426 0.013108 -0.24221 -0.030873
680000000 -0.24182 0.17255 -0.025952 -0.015764 0.0048237 0.0057251 0.001555 -0.007418
-0.0015644 -0.011286 0.0055801 -0.0068786
-0.02604 -0.015981 -0.39056 0.13648 -0.033052 -0.0024025 -0.0017633 -0.00025326
-0.0014948 -0.0089631 -0.00098511 -0.0020659
0.0047191 0.005517 -0.033058 -0.0023174 -0.10931 0.27188 -0.00083731 0.00058891
-0.0016763 0.0011162 -0.0026439 -0.0093665
0.0015378 -0.0075194 -0.0017481 -0.00021598 -0.00092384 0.00056193 -0.21976 0.19174
-0.023059 -0.0082227 -0.0092143 -0.012041
-0.0015664 -0.011615 -0.0014931 -0.0090854 -0.00165 0.0010939 -0.023041 -0.0078919
-0.28118 0.013995 -0.0050112 -0.0079664
0.0054596 -0.0069282 -0.00082831 -0.0020892 -0.0025646 -0.0092978 -0.0090792 -0.011788
-0.0049883 -0.008112 -0.26165 0.073107
740000000 -0.19614 0.16608 -0.041366 0.02622 0.013262 -0.0037268 -6.0104e-05 -0.0040471
-0.0039101 -0.0015794 -0.006636 0.0032101
-0.041281 0.025948 -0.33764 0.15646 -0.037846 0.034069 8.6347e-05 -0.00598
-0.012279 0.0073756 -0.0014521 -0.0056242
0.013415 -0.0037111 -0.037792 0.034246 -0.076016 0.27302 -0.0015934 0.0033364
-0.00093003 -0.0054652 -0.0019226 0.00077595
2.1504e-06 -0.0041356 4.6837e-05 -0.0059745 -0.00162 0.0033454 -0.20377 0.19906
-0.042222 -0.010048 0.022231 0.016729
-0.004205 -0.0019496 -0.011966 0.0075578 -0.00096892 -0.0053551 -0.042477 -0.010025
-0.18042 0.049539 -0.0433 -0.0025778
-0.0062487 0.0034106 -0.001477 -0.0054765 -0.0020063 0.00069796 0.022359 0.01665
-0.043355 -0.0024285 -0.25308 0.078102
800000000 -0.16674 0.21249 -0.023337 0.015765 0.0056162 -0.010327 -0.004563 -0.0026425
-0.0042329 0.0019473 0.0044497 0.00060471
-0.023282 0.01583 -0.34572 0.228 -0.0093001 0.034404 -0.0023208 0.0018961
-1.7054e-05 0.0023885 0.00048602 0.0052617
0.0055199 -0.010161 -0.0092535 0.034493 -0.037304 0.29915 0.001161 0.00097243
-2.8806e-05 0.0031555 -0.0017498 0.00099285
-0.0046697 -0.0024472 -0.0023163 0.0019195 0.001199 0.0010212 -0.17489 0.22652
-0.029214 0.012472 0.014392 -0.010815
-0.0042126 0.0019006 -9.5207e-06 0.0024223 -6.3288e-05 0.0031651 -0.029429 0.012611
-0.23254 0.072384 -0.019043 0.020581
0.0041584 0.00085279 0.00056829 0.0053004 -0.0016249 0.0010239 0.01439 -0.010711
-0.019207 0.020472 -0.24883 0.12932
860000000 -0.13379 0.23391 -0.019112 0.030573 -0.0032323 -0.0097566 -0.0020438 0.0008354
0.0040931 0.0056067 -0.003528 -0.0033955
-0.019125 0.030639 -0.29922 0.27296 0.0069001 0.034764 0.00040386 0.0021608
0.0037768 7.5919e-05 0.0034682 -5.452e-05
-0.0032838 -0.009794 0.0070716 0.03476 0.010922 0.30956 -0.00054027 -0.00046461
0.0024711 -0.0017247 0.0015588 0.0042187
-0.00205 0.00080614 0.00044821 0.0021836 -0.00057689 -0.00045825 -0.13913 0.2391
-0.019282 0.017354 -0.0063073 -0.0089183
0.004196 0.0054981 0.0038123 0.00020007 0.0025153 -0.0016311 -0.019196 0.017495
-0.1783 0.1326 -0.026721 0.015669
-0.0035853 -0.0034423 0.0035304 -0.00015366 0.0015485 0.0042238 -0.0062941 -0.0091415
-0.026629 0.015734 -0.19816 0.17749
920000000 -0.11074 0.25834 0.0037468 0.039659 -0.0092019 -0.0043486 -0.0020287 0.0019139
0.00024049 0.0015984 0.0030006 -0.0013573
0.0037169 0.039708 -0.27218 0.29545 0.027776 0.023483 0.0012772 0.0010558
0.0072036 -0.00028945 0.0036196 -0.0028751
-0.0092 -0.0043293 0.027853 0.02344 0.057613 0.31171 0.0017285 1.0125e-06
0.00052878 -0.00035638 0.0010423 -0.0011596
-0.0019726 0.00197 0.0013378 0.0011013 0.001715 9.8899e-06 -0.11519 0.2564
-0.012757 0.03038 0.0038277 -0.0063788
0.00020146 0.0015418 0.0071647 -0.00038192 0.0005518 -0.00026964 -0.012751 0.030429
-0.16988 0.13771 -0.0042424 0.02849
0.0030202 -0.0013389 0.0036696 -0.0028145 0.0010421 -0.0011643 0.0038606 -0.0062024
-0.0042582 0.028277 -0.20794 0.19114
980000000 -0.064238 0.28022 0.016129 0.031239 -0.0091861 0.0048217 0.0019275 0.0037722
0.0039779 -0.0014275 -0.0033628 -0.0028296
0.016101 0.03118 -0.21982 0.33253 0.033041 0.0058233 0.0018832 -0.0003382
0.0015584 -0.0059012 -0.00065622 -0.0027073
-0.0091791 0.0048605 0.03311 0.0057208 0.10403 0.30612 0.00052221 -0.0010455
0.00028968 -0.0016051 0.0014932 -0.00035007
0.0019451 0.0037423 0.0018786 -0.00031197 0.00050826 -0.0010528 -0.076733 0.26792
0.0064761 0.030166 -0.0095605 -0.0077746
0.0039097 -0.001481 0.0015135 -0.0058726 0.00026777 -0.0016022 0.0064832 0.030172
-0.14038 0.17398 0.0044163 0.020993
-0.0034909 -0.0028147 -0.0006408 -0.0026512 0.0014973 -0.00035873 -0.0096862 -0.0077171
0.0042862 0.020951 -0.16673 0.23962
1040000000 -0.023186 0.29032 0.03309 0.020539 -0.0009625 0.0074982 0.0025769 0.00069808
0.00033095 -0.0034278 -0.00012933 -0.0012399
0.033035 0.020531 -0.18477 0.34702 0.029974 -0.013838 0.0014329 -0.0016909
-0.0023689 -0.0023862 -0.0010064 -0.0026584
-0.00094744 0.007494 0.029957 -0.013951 0.15005 0.29385 -0.00044483 -0.0013809
-0.001491 -0.00087993 -0.00045164 -0.001206
0.0026249 0.00071731 0.0014459 -0.0016685 -0.0004411 -0.0013612 -0.049518 0.27818
0.01808 0.019585 -0.0019441 0.001735
0.00033101 -0.003448 -0.0024602 -0.0024513 -0.0014021 -0.00085633 0.018092 0.01965
-0.10799 0.18252 0.013085 0.02035
-0.0001267 -0.0013173 -0.00097422 -0.0026681 -0.0004629 -0.001191 -0.0019967 0.0017163
0.013029 0.020455 -0.14608 0.26004
1100000000 0.021922 0.30052 0.037057 -0.002243 0.0036904 0.0040927 0.002411 -0.0011668
-0.0021722 -0.0029703 -0.0039775 -0.00012609
0.036991 -0.0022151 -0.14094 0.3668 0.015919 -0.027245 -0.00011017 -0.001826
-0.0031107 -0.00072385 -0.0035686 -0.00066141
0.0037212 0.0040717 0.015822 -0.027326 0.19647 0.27493 -0.0017342 0.00028455
-0.0015018 0.00051289 -0.0011667 -0.00063309
0.002416 -0.0011738 -0.00010029 -0.0017949 -0.001736 0.00025914 -0.0090281 0.28333
0.024239 0.0069061 -0.0023746 5.6431e-05
-0.002161 -0.0030193 -0.003145 -0.00078863 -0.0015372 0.0005293 0.024205 0.0068138
-0.089348 0.19977 0.019336 0.010521
-0.0040119 -3.5027e-05 -0.0035877 -0.00058062 -0.0011453 -0.00060695 -0.0023794 0.00011303
0.019349 0.01046 -0.10124 0.29264
1160000000 0.073008 0.29733 0.025655 -0.019542 0.0036152 -0.00086215 -0.0002057 -0.0025879
-0.0039904 -0.00093703 -0.0011841 0.0041443
0.025667 -0.019514 -0.097344 0.37154 -0.0028634 -0.028643 -0.0015699 -0.0015057
-0.0025818 0.0022468 -0.0016356 0.0017421
0.0036189 -0.00087522 -0.0029904 -0.028678 0.23985 0.24556 -0.00063736 0.0016289
-0.00050155 0.0016791 -0.0010682 0.00019243
-0.00016228 -0.0025985 -0.0015892 -0.0015149 -0.00064383 0.0016193 0.030142 0.2806
0.021706 -0.0089727 -0.0033272 0.0052165
-0.0039854 -0.00089814 -0.0025296 0.0023586 -0.00050798 0.0016603 0.021679 -0.0089371
-0.054216 0.21071 0.019281 0.0018225
-0.0011397 0.0041806 -0.0016931 0.0017809 -0.0010625 0.00020013 -0.0033116 0.0052667
0.019232 0.0018045 -0.054164 0.29606
1220000000 0.11694 0.28882 0.012902 -0.029791 -0.00107 -0.0017574 -0.00014857 -0.0010069
-0.0025994 0.0023111 0.0011699 0.0018478
0.012905 -0.029731 -0.053305 0.38617 -0.016088 -0.02127 -0.002439 0.00048848
-2.9181e-05 0.0028849 -0.00080907 0.0017768
-0.0010518 -0.0017659 -0.016198 -0.021231 0.27998 0.20816 0.00085703 0.0013691
0.0005403 0.0010413 0.00014418 0.00063295
-0.00016299 -0.00097643 -0.002439 0.00049927 0.00087006 0.0014003 0.069658 0.27279
0.01137 -0.015785 0.0025472 0.0015281
-0.0026368 0.0023125 -1.1605e-05 0.0028901 0.00051403 0.0010707 0.011325 -0.015795
-0.031137 0.22196 0.015104 -0.011789
0.0011756 0.0018875 -0.00078754 0.0017656 0.00014832 0.00062411 0.0025386 0.0015383
0.015093 -0.011768 -0.023751 0.31508
1280000000 0.16739 0.26893 -0.0059956 -0.029369 -0.0021007 0.00133 -0.00098221 -0.0019031
-0.00090497 0.0032609 0.002456 0.0013007
-0.0059817 -0.029351 -0.0068473 0.37813 -0.02322 -0.008595 -0.00080167 0.00133
0.001459 0.0016885 0.00056655 0.0021398
-0.0020906 0.0013375 -0.023292 -0.0085028 0.31207 0.16491 0.0012454 -0.00015588
0.0010037 0.00039088 0.00022905 0.00041874
-0.00095671 -0.0019348 -0.00080889 0.0013282 0.0012769 -0.0001478 0.10624 0.2569
0.0025128 -0.018509 3.0257e-05 7.803e-07
-0.00086511 0.0032589 0.0014898 0.0016758 0.0010096 0.0004129 0.0025152 -0.018536
0.0061168 0.22699 0.0042237 -0.014705
0.0024085 0.0012334 0.00057732 0.002146 0.00022005 0.00043845 7.1856e-05 4.4576e-06
0.0042236 -0.014729 0.024477 0.31831
1340000000 0.20458 0.23746 -0.016162 -0.020705 3.492e-05 0.0039577 -0.0016993 -0.00071254
0.0015077 0.0027209 0.0017147 -0.001327
-0.016134 -0.020723 0.031977 0.37166 -0.020815 0.0038414 -0.00025464 0.0019145
0.0016249 0.00090783 0.0011857 0.00084006
4.2633e-05 0.0039336 -0.020824 0.0039609 0.33563 0.11749 0.000738 -0.00079974
0.00056219 -0.00035568 9.7448e-05 0.00021489
-0.0017242 -0.00067907 -0.00023472 0.0019302 0.00072336 -0.00079082 0.13923 0.23753
-0.0067822 -0.016381 0.001185 8.9147e-05
0.0014863 0.0027078 0.0016508 0.00096901 0.00054447 -0.00040661 -0.0068295 -0.016436
0.035249 0.22462 -0.0020712 -0.013799
0.0017145 -0.0013318 0.0011912 0.00082909 0.00011436 0.00022474 0.001127 0.00011839
-0.002063 -0.013775 0.061861 0.31546
1400000000 0.23925 0.20131 -0.023166 -0.0095359 0.0043082 0.0031939 -0.0020717 0.00057733
0.0025448 0.00084364 0.00035627 -0.0012256
-0.023152 -0.0095552 0.070619 0.36005 -0.014401 0.011809 0.0011535 0.0013499
0.0011926 -0.00048943 0.0011445 0.00030593
0.0043458 0.0031843 -0.014363 0.011906 0.3501 0.06298 1.561e-05 -0.0011865
0.00013465 -4.2955e-05 0.00046176 0.00022655
-0.0020687 0.0006097 0.0011493 0.0013534 -5.0134e-06 -0.0011656 0.16932 0.20948
-0.012913 -0.010352 -0.0010063 -0.00073601
0.0025136 0.00081771 0.00118 -0.00051975 0.00014011 -5.618e-05 -0.012987 -0.010363
0.068752 0.22274 -0.0086985 -0.0094259
0.00032617 -0.0012245 0.0011462 0.00027849 0.0004706 0.00020769 -0.00097892 -0.00066196
-0.0086257 -0.0094417 0.1078 0.30646
1460000000 0.26301 0.15864 -0.021029 0.0029524 0.0049535 -0.0013447 -0.0015637 0.0015992
0.0020957 -0.0002994 -0.00025588 -0.00094156
-0.021026 0.0029401 0.10517 0.33887 -0.0057096 0.014587 0.0015757 0.00035377
0.0011557 -0.0011503 0.0012429 -0.00057799
0.0049347 -0.0013943 -0.0056467 0.014639 0.3565 0.0076169 -0.00092799 -0.0010681
0.00026656 -0.00023565 0.00053587 -0.00019346
-0.001559 0.0016203 0.0015755 0.00032276 -0.00090364 -0.0010877 0.19643 0.18083
-0.014496 -0.0045118 -0.0011755 0.001703
0.0021118 -0.00037158 0.0011518 -0.0011431 0.00024284 -0.00023892 -0.0145 -0.004453
0.097585 0.21019 -0.010893 -0.003723
-0.00023324 -0.00088165 0.001231 -0.00058559 0.00054417 -0.00020979 -0.001233 0.0016506
-0.010948 -0.0036856 0.14111 0.28663
1520000000 0.27693 0.11849 -0.016171 0.0090694 0.0030473 -0.0036131 7.2957e-05 0.002581
0.0022642 -0.0017202 -0.00103 -0.00019344
-0.016172 0.0090418 0.13971 0.32584 0.0015835 0.012243 0.0017037 -0.00060455
0.00029116 -0.0010664 0.00042962 -0.00097382
0.0030247 -0.0036254 0.0016615 0.012253 0.34904 -0.049207 -0.00068316 -0.00041463
0.00075577 -0.00085756 0.00012561 -0.00011444
6.9448e-05 0.0025803 0.0017028 -0.0006089 -0.00073764 -0.00042468 0.22074 0.14321
-0.014874 0.00092668 0.0010613 0.0020358
0.0022997 -0.0017503 0.00026053 -0.0010783 0.00078812 -0.0008809 -0.014895 0.00090179
0.12588 0.19975 -0.011477 0.00041899
-0.0010489 -0.00016915 0.00042582 -0.00099171 0.00010556 -0.00011631 0.0010836 0.0020648
-0.011478 0.00042618 0.17547 0.26832
1580000000 0.28811 0.073017 -0.0098269 0.013192 -0.001017 -0.0043828 0.0013768 0.0018892
-0.00018253 -0.002134 -0.00030111 0.00026251
-0.0098177 0.01319 0.16807 0.30117 0.0049623 0.0072898 0.00063081 -0.0014872
-0.00040613 -0.0012525 -0.00024526 -0.00069685
-0.0010185 -0.0043901 0.005017 0.0072695 0.32842 -0.10723 -0.0015281 0.00015153
-0.00029983 -0.0012887 0.00014629 -0.00046267
0.0013931 0.0018757 0.00062592 -0.0015115 -0.001535 0.0001356 0.2358 0.10359
-0.012212 0.0062903 0.0019092 0.0010191
-0.00019996 -0.0021113 -0.00043533 -0.0012615 -0.00030194 -0.0013048 -0.012246 0.0063224
0.15061 0.1846 -0.0094864 0.0064598
-0.00031133 0.00024823 -0.00025292 -0.00071326 0.00015508 -0.00045428 0.0019143 0.00098785
-0.0094354 0.0064406 0.20921 0.24266
1640000000 0.29191 0.032266 -0.0028289 0.01277 -0.0026303 -0.0020754 0.0027092 0.0011415
-0.00047772 -0.0016481 -0.00042122 0.00039532
-0.0028351 0.012755 0.19801 0.27734 0.0053043 0.0025978 -0.00040778 -0.0018483
-0.0010337 -0.00063095 -0.00049291 -0.00065706
-0.0026577 -0.0020421 0.0053057 0.0025607 0.29869 -0.15581 -0.00084155 0.0012038
-0.00096785 -0.0011553 -0.00014693 -0.0002678
0.0026979 0.00115 -0.00041092 -0.0018427 -0.00085121 0.0012028 0.2491 0.054551
-0.0085423 0.0081378 0.0024416 -0.00047586
-0.0005375 -0.0017023 -0.0010383 -0.0006071 -0.0010016 -0.0012009 -0.0085195 0.0081561
0.17406 0.16401 -0.0050788 0.008736
-0.00037872 0.00046373 -0.00049249 -0.00065172 -0.0001422 -0.00029751 0.0024258 -0.00044319
-0.0050962 0.0087442 0.23499 0.21257
1700000000 0.28703 -0.012976 0.0011053 0.010475 -0.0030789 0.00035486 0.0032047 -0.0011539
-0.0020655 -0.00072689 0.00050259 0.00048089
0.0011071 0.010464 0.2175 0.24589 0.0027889 3.5149e-05 -0.0013801 -0.00077644
-0.00091932 -7.1407e-05 -0.00083171 -0.00046735
-0.0030495 0.00042326 0.0028176 2.5289e-05 0.25505 -0.19457 0.00010477 0.0016814
-0.0020437 -0.00028224 -0.00035661 -0.00085984
0.0031669 -0.0011881 -0.0014025 -0.00077975 6.9646e-05 0.0016951 0.24663 0.0037273
-0.0057666 0.0095503 0.0017083 -0.0018882
-0.0020735 -0.00072629 -0.00092299 -8.3792e-05 -0.0020277 -0.00028036 -0.0057721 0.0095514
0.19392 0.14688 -0.00053756 0.0093234
0.00047224 0.00048485 -0.00084677 -0.00044583 -0.00035941 -0.00088182 0.0017444 -0.0018963
-0.00053714 0.0093082 0.25316 0.17897
1760000000 0.27615 -0.062286 0.0040875 0.0074643 -0.0018458 0.0010817 0.0014646 -0.0034595
-0.0012066 0.00046524 0.00033686 -0.00051987
0.0040777 0.0074632 0.24364 0.20625 0.0003332 -0.0013001 -0.0012516 -1.806e-05
-0.0011376 0.0010191 -0.00047749 0.00030782
-0.0018805 0.0010879 0.00032842 -0.0013331 0.20603 -0.22638 0.0011621 0.0014445
-0.0011824 0.0014223 -0.0011034 -0.00076379
0.0014918 -0.0034302 -0.0012419 -2.1261e-06 0.0011515 0.0014136 0.23757 -0.048919
-0.0018284 0.00936 -2.7855e-05 -0.0021864
-0.0012421 0.00052258 -0.0011487 0.0010246 -0.0011926 0.0013683 -0.0018214 0.0093693
0.21064 0.11491 0.0033206 0.0071763
0.00034165 -0.00052828 -0.00047124 0.00030401 -0.0011079 -0.00072956 -6.0941e-05 -0.0022168
0.0033406 0.007205 0.26623 0.14158
1820000000 0.25318 -0.10037 0.0048958 0.003674 0.00021813 0.0020664 -0.00083238 -0.0031144
-0.001279 0.00082766 3.1188e-05 -0.00013988
0.0048878 0.0036799 0.25481 0.17676 -0.0016627 0.00027821 -0.0015366 0.00094458
-2.2044e-06 0.0013349 -0.00063617 0.00035812
0.00021821 0.0021201 -0.0016674 0.0002617 0.15652 -0.24081 0.0017113 0.00065397
-0.00030981 0.0023393 -0.0016675 -2.4948e-05
-0.00088989 -0.0031317 -0.0015392 0.00093186 0.0018216 0.00064906 0.20763 -0.096846
0.00026607 0.0080178 -0.0015524 -0.0016791
-0.0012476 0.00083942 3.5832e-05 0.001339 -0.00027579 0.0023461 0.00026495 0.0080054
0.23112 0.088587 0.0043656 0.0038161
-8.0756e-06 -0.00012049 -0.00065216 0.00035829 -0.0016699 -1.0399e-06 -0.001535 -0.0015771
0.0043875 0.0038006 0.2702 0.10708
1880000000 0.21844 -0.14191 0.0029489 0.0011285 -0.00031637 0.0020502 -0.0028415 -0.0024638
-0.00023182 0.0016739 0.00039813 -0.00056745
0.0029244 0.0011173 0.25937 0.13002 -0.0035602 0.002848 -0.00031496 0.0018293
0.00066879 0.0013146 4.9583e-05 0.00093478
-0.00026902 0.0020469 -0.0035307 0.002916 0.10519 -0.24898 0.0021158 -0.0011854
0.0014871 0.0020622 -0.001016 0.0013778
-0.0028455 -0.0024287 -0.00029644 0.0018346 0.002091 -0.0010941 0.16634 -0.13723
0.0015303 0.005961 -0.0020765 0.00035034
-0.00025945 0.001673 0.00068965 0.001339 0.0015184 0.0020933 0.0015482 0.0059962
0.23792 0.058276 0.0051043 0.0020434
0.00041309 -0.00065481 8.9428e-05 0.00096545 -0.0010258 0.0013034 -0.0020153 0.00020848
0.0051334 0.0019745 0.27152 0.0729
1940000000 0.17917 -0.16799 0.00088541 -0.0010695 0.0017297 0.0016778 -0.0039613 0.00034078
0.0011165 0.0010265 -0.00059521 -0.00078236
0.00088895 -0.0010635 0.26068 0.099011 -0.0015911 0.0056293 0.0010828 0.0014912
0.0020072 0.00031097 0.00093968 0.00024726
0.0017098 0.0016039 -0.0015837 0.0056223 0.061216 -0.24049 0.00051181 -0.0024573
0.0023663 0.00042429 0.00015534 0.0015583
-0.0039982 0.00028119 0.0010711 0.0015009 0.00050007 -0.0024987 0.11344 -0.16798
0.0011315 0.0040242 -0.0013464 0.0011266
0.0011318 0.00098035 0.0020387 0.00029703 0.0023476 0.00039477 0.001075 0.0039305
0.24399 0.021533 0.0041491 -0.0018868
-0.00064533 -0.00079175 0.00091306 0.00023403 0.00013194 0.0015782 -0.00141 0.0012918
0.004059 -0.0018298 0.2616 0.037511
2000000000 0.13365 -0.18314 -0.002941 0.00066602 0.0028205 0.0011555 -0.0025398 0.0036113
0.0008815 0.00038185 -0.00097951 0.00040478
-0.0029311 0.00065186 0.24761 0.063676 -0.00027186 0.0075869 0.0017229 0.00033923
0.0012 -0.0014688 0.00043912 0.00014542
0.0028323 0.001132 -0.00020528 0.0075708 0.020692 -0.22686 -0.0016203 -0.0015012
0.0020559 -0.0010463 0.0015133 0.0015972
-0.0024841 0.0036586 0.0017434 0.00032676 -0.0016879 -0.0015797 0.059595 -0.17736
-0.00078123 0.0033569 -8.7626e-05 0.0019781
0.00093467 0.00044362 0.0011455 -0.0015041 0.0020451 -0.0011197 -0.00076131 0.0034883
0.24216 -0.012102 0.00090001 -0.0028578
-0.00093536 0.0004341 0.00043421 0.00014179 0.0015785 0.0016027 8.061e-05 0.0018524
0.0010091 -0.002779 0.24951 0.0095835
2060000000 0.086026 -0.19111 -0.0040327 0.0026018 0.0026509 -0.00065884 0.00073743 0.0036069
0.0016846 -0.00050099 -0.00015631 0.001187
-0.0040585 0.0026043 0.23413 0.03451 0.0045888 0.0084584 0.0011848 -0.00070023
0.000426 -0.0014774 0.0006426 -0.00017769
0.0027051 -0.00069614 0.0046908 0.0084467 -0.012812 -0.20891 -0.0017167 0.00042448
0.00073232 -0.0023234 0.0028529 0.00037752
0.00070587 0.0036213 0.00118 -0.00070783 -0.0016557 0.00051644 0.0082157 -0.17377
-0.0016366 0.0048851 0.00082987 0.00094322
0.0016883 -0.00055246 0.00044459 -0.0014801 0.00077062 -0.0022692 -0.0015316 0.0047279
0.22849 -0.050654 -0.00085916 -0.0039219
-0.00015299 0.0011558 0.00063225 -0.00016161 0.0027899 0.00040133 0.00069162 0.0010538
-0.00086459 -0.003878 0.23444 -0.01578
2120000000 0.041536 -0.18161 -0.0035139 0.0059812 0.0022416 -0.0027239 0.0029545 0.0020019
0.00081076 -0.0016194 0.0010549 0.00023028
-0.0035066 0.0059852 0.21383 0.01193 0.0070821 0.0044729 0.0010863 -0.0012583
-0.0014366 -0.0018092 3.8885e-05 -0.001105
0.00222 -0.0027205 0.0071179 0.004458 -0.040515 -0.1914 -0.000908 0.0016908
-0.0017208 -0.0015916 0.00068765 -0.0020979
0.0030045 0.0019257 0.0010904 -0.0012883 -0.00089005 0.0016649 -0.040323 -0.15602
-0.0019405 0.0064534 0.0014579 0.0011341
0.00070423 -0.0016798 -0.0014373 -0.0017928 -0.0017308 -0.0016208 -0.0020588 0.0065553
0.21405 -0.084698 -0.0051153 -0.0020128
0.0010021 0.00023779 4.3168e-05 -0.001073 0.00073789 -0.002088 0.0016513 0.0010756
-0.0051137 -0.0021116 0.21409 -0.030628
2180000000 0.0017171 -0.16949 -0.0021951 0.0093255 0.0004032 -0.0021032 0.0031624 -0.00051871
0.00022292 -0.0014162 0.0012735 0.00024962
-0.0021683 0.0093125 0.19456 -0.0069198 0.0079087 0.0038099 -0.0009094 -0.0016755
-0.0020016 0.00084071 -0.00013503 0.00027819
0.00035947 -0.0021913 0.0080001 0.0037684 -0.061618 -0.1685 0.0013032 0.0017723
-0.0010142 -0.00013909 0.00036588 -0.0020627
0.0031393 -0.00056869 -0.0008776 -0.0016528 0.0012233 0.0018327 -0.07587 -0.13106
-0.00046188 0.0094202 0.0018374 -1.8034e-06
0.00022009 -0.0013481 -0.0019997 0.00089724 -0.0010187 -0.00012975 -0.00034198 0.0093665
0.18719 -0.11558 -0.0053069 0.0017765
0.0012783 0.00029717 -0.00017642 0.00026991 0.00033107 -0.0020735 0.0016572 2.6653e-05
-0.0054508 0.0018426 0.19778 -0.04562
2240000000 -0.027596 -0.14464 0.0018557 0.01079 -0.00049433 -0.0028062 0.0016302 -0.0025369
-0.002179 -0.00093591 0.00083732 -0.0019051
0.0018318 0.01076 0.17441 -0.011636 0.0086831 -2.7884e-05 -0.00099513 -0.00049089
-0.00046175 0.0009868 -0.00056184 -0.00055386
-0.00050446 -0.0028876 0.0086521 -7.038e-05 -0.079367 -0.14387 0.0020186 -0.0015499
-0.0011339 0.00021668 -0.0020122 -0.0015409
0.0016272 -0.0025189 -0.00097885 -0.00045936 0.0019821 -0.0015841 -0.11027 -0.10177
0.0018008 0.010787 0.0013701 -0.0006652
-0.0021103 -0.0010036 -0.00050712 0.0010498 -0.0012001 0.00024254 0.0018374 0.01084
0.15784 -0.13259 -0.0052967 0.0039548
0.00080442 -0.0019357 -0.00056803 -0.00057395 -0.0020475 -0.0015114 0.0015305 -0.0006885
-0.0050419 0.0039207 0.17417 -0.055766
2300000000 -0.053956 -0.11838 0.0072587 0.0090302 -0.0011805 -0.0018312 -0.00061004 -0.00141
-0.0014231 0.00084471 -0.0011422 -0.00068098
0.0072451 0.0090174 0.15578 -0.021268 0.0086191 -0.0021392 -0.00095739 0.0007526
-0.0003321 0.0015803 -0.000142 0.00088798
-0.0010827 -0.0019376 0.0086126 -0.0022596 -0.090617 -0.12034 -0.00013105 -0.0019191
0.00011689 0.0020372 -0.0019413 0.0005805
-0.00060148 -0.0014086 -0.00094327 0.00076949 -8.9361e-06 -0.0019 -0.12939 -0.066894
0.0060896 0.011238 0.00044679 -0.0020781
-0.0014245 0.00079754 -0.00028143 0.0015719 0.00016919 0.0020511 0.0061472 0.011213
0.12283 -0.1528 -0.0031684 0.0070271
-0.0012352 -0.00065207 -0.00012608 0.00085124 -0.0019223 0.00066256 0.00021124 -0.0021844
-0.0033347 0.006872 0.15958 -0.057071
2360000000 -0.07171 -0.087837 0.010264 0.0084879 -0.0013119 -0.0016497 -0.0015489 -0.00083876
-0.00044805 0.0011403 -0.0017477 -0.00032237
0.010227 0.0084773 0.14563 -0.021524 0.0080441 -0.0051862 -0.00050785 0.0010995
0.0019161 0.00055232 3.0171e-05 -5.3107e-06
-0.001326 -0.0015636 0.0080151 -0.0052331 -0.10204 -0.099107 -0.0028774 -0.00093216
0.0010717 3.3355e-05 -0.00093886 0.0016972
-0.001537 -0.00074775 -0.00047495 0.0011055 -0.0029269 -0.0010672 -0.1479 -0.035643
0.010343 0.0098772 0.0011191 -0.0020256
-0.00048151 0.0012473 0.0019319 0.00050915 0.0010361 3.0942e-05 0.010286 0.0098728
0.093125 -0.15327 0.00048904 0.0077869
-0.0015965 -0.00024281 5.5238e-05 -3.8289e-05 -0.00094612 0.0016457 0.0012718 -0.0018936
0.0004915 0.0080587 0.13623 -0.061874
2420000000 -0.079617 -0.059171 0.013896 0.0030258 -0.0031826 -0.0011925 -0.0010151 0.0005462
0.0012105 0.0014605 -0.001214 0.0016832
0.01389 0.0030214 0.12973 -0.021277 0.0045163 -0.0069465 0.0014167 0.00089169
0.00092401 -0.0013769 -7.1851e-05 -0.00015008
-0.003234 -0.00113 0.0044759 -0.0070008 -0.11409 -0.077517 -0.002261 0.0014554
-0.00011121 -0.00038787 6.3285e-05 0.0031963
-0.0010743 0.00059919 0.0013864 0.0008922 -0.0023554 0.0014204 -0.15527 0.0086941
0.01437 0.0076453 -0.00020133 -0.0026836
0.0011704 0.0014393 0.00082406 -0.0013613 -6.8032e-05 -0.00042772 0.014554 0.0076215
0.058943 -0.15162 0.0012504 0.008375
-0.0012238 0.0016621 -8.8902e-05 -0.00012103 -1.5335e-05 0.003115 -0.00028246 -0.0027414
0.0012631 0.0082495 0.11746 -0.056031
2480000000 -0.080512 -0.029924 0.013827 -0.0024145 -0.0016702 7.4382e-05 -0.00050356 0.0015566
0.0018968 -0.00045553 0.00038766 0.0014528
0.013819 -0.0024109 0.13129 -0.023755 0.002526 -0.0089035 0.0011285 5.6598e-05
-0.00041621 -0.0010692 4.3155e-06 -0.0003336
-0.0016395 0.0001107 0.0024357 -0.0089705 -0.11769 -0.058759 -0.00061609 0.0032972
-0.00047916 -0.00075276 0.0020275 0.00094375
-0.00043524 0.0015601 0.0011169 7.4445e-06 -0.00062515 0.003362 -0.15784 0.043862
0.017892 0.00083542 -0.001534 -0.0022803
0.0018381 -0.00050951 -0.00044712 -0.0010733 -0.00040836 -0.00080303 0.01781 0.00074994
0.028406 -0.14486 0.0042608 0.0076096
0.00029579 0.0014652 -2.8953e-05 -0.00036145 0.002019 0.0010184 -0.001519 -0.0022568
0.0041632 0.0074578 0.09801 -0.053417
2540000000 -0.085557 -0.0013854 0.011628 -0.0061263 -0.0023103 0.00083525 0.00067877 0.00078734
0.00011706 -0.0018461 0.00074692 0.0014739
0.011631 -0.0061174 0.11757 -0.014129 -0.0013798 -0.0078707 0.00068525 -0.0014426
-0.0016256 -0.00015254 -0.00058721 0.00019826
-0.0023584 0.00087087 -0.0014541 -0.0078781 -0.12444 -0.034226 0.002136 0.0023745
-0.00098405 4.9807e-05 0.0016254 -0.00085398
0.00069472 0.00081562 0.00070608 -0.0014587 0.0022225 0.0024047 -0.15739 0.083875
0.017838 -0.0056821 -0.0022125 -0.0021513
0.00021489 -0.0017709 -0.0016192 -9.3152e-05 -0.00094468 0.00018005 0.017803 -0.0058075
0.0042136 -0.12935 0.0067033 0.0057076
0.0008287 0.0015659 -0.00059051 0.00026867 0.0017025 -0.00088048 -0.0021441 -0.0021516
0.0066706 0.0058297 0.08176 -0.037834
2600000000 -0.077414 0.022535 0.0084808 -0.0097422 -0.001286 0.0025389 0.0007954 -0.00032175
-0.0011614 -0.0014183 0.001862 0.00044532
0.0085001 -0.0097108 0.11332 -0.030528 -0.0035604 -0.0058788 -0.00037019 -0.00074204
-0.00025552 0.001459 -0.00021792 0.00067058
-0.001343 0.0025463 -0.0035638 -0.0058615 -0.12842 -0.01047 0.0030202 -2.0404e-05
-0.00025101 0.0015143 0.001189 -0.0016672
0.00076935 -0.00036416 -0.00039649 -0.00078771 0.0030072 -5.7556e-05 -0.14279 0.11615
0.014261 -0.012309 -0.0030572 0.00016495
-0.0013212 -0.0014761 -0.00026911 0.0014776 -0.00017785 0.0014426 0.01424 -0.012328
-0.022789 -0.11397 0.0085543 0.0057174
0.0018601 0.00032608 -0.00022786 0.00064196 0.0011104 -0.0017242 -0.0030047 0.00019266
0.0087726 0.0056892 0.074985 -0.023899
2660000000 -0.073302 0.0474 0.0045783 -0.011576 -0.0001742 0.0008941 -3.5842e-05 -7.4329e-05
-0.0026019 0.00049344 0.0015299 -0.00061827
0.0045872 -0.011543 0.11917 -0.02656 -0.0045707 -0.0043161 -0.0012875 -0.00046683
0.00013854 0.0018921 0.00031976 0.00080242
-0.00021048 0.00087771 -0.0046506 -0.0043024 -0.12904 0.0096242 0.0020688 -0.0018674
0.00028073 0.00077636 -0.00089088 -0.0015731
3.5219e-05 -0.00013957 -0.001313 -0.00046971 0.0019767 -0.001807 -0.12516 0.14769
0.0078351 -0.016139 -0.0024441 0.00090087
-0.0025781 0.00052301 0.00018522 0.001849 0.00029451 0.00076149 0.0078822 -0.01624
-0.040587 -0.099116 0.010014 0.001959
0.0015161 -0.00062459 0.00028868 0.00083543 -0.0009173 -0.0014978 -0.0023791 0.0008315
0.0099953 0.0017988 0.069376 -0.0037428
2720000000 -0.061535 0.066929 0.00036983 -0.011751 -0.00036394 0.0027115 -0.00016981 -7.3269e-05
-0.0021125 0.0021203 0.00055822 -0.0015331
0.00038145 -0.011738 0.10543 -0.028793 -0.0049061 -0.0011577 -0.0015098 0.00048874
0.0017154 0.00058309 0.00080647 -8.2284e-05
-0.00030056 0.0028011 -0.0049449 -0.001133 -0.12251 0.039977 0.00019964 -0.0024594
0.00034966 0.00045849 -0.0013941 0.00053395
-0.00024169 -6.1486e-05 -0.0014954 0.00047713 0.00026551 -0.0026 -0.092194 0.17848
0.001068 -0.016691 -0.0016577 0.0023122
-0.0021793 0.0021403 0.0017151 0.00047251 0.00029526 0.00040515 0.00094911 -0.016685
-0.055962 -0.073267 0.011853 -0.00038492
0.00058311 -0.0016298 0.00085077 -8.3495e-05 -0.0013421 0.00051801 -0.0017706 0.0023187
0.011647 -0.00051495 0.074674 0.016406
2780000000 -0.048434 0.084575 -0.0042201 -0.010622 -1.0667e-05 0.0013523 0.00038432 -0.00036238
0.001214 0.002652 -0.00074005 -0.0020556
-0.0042042 -0.010613 0.10372 -0.041999 -0.0041889 0.00013927 -0.0002136 0.0016819
0.0017131 -0.00086187 0.00016072 -0.00012441
3.8854e-05 0.0012649 -0.0041529 0.00022386 -0.12074 0.068867 -0.0019652 -0.0017601
0.00048296 -0.00040571 -0.00062526 0.00054202
0.00044962 -0.00031892 -0.00020312 0.0016704 -0.0018106 -0.001723 -0.063608 0.20048
-0.0053749 -0.014861 -0.00084738 0.0019356
0.0012383 0.0026021 0.001687 -0.00091038 0.00049412 -0.00037443 -0.0054784 -0.0147
-0.070123 -0.048266 0.0099261 -0.0050398
-0.00072211 -0.0020405 0.00018563 -0.00017361 -0.00058374 0.00050156 -0.0007938 0.002006
0.010076 -0.0050258 0.0789 0.034247
2840000000 -0.03387 0.1013 -0.0074577 -0.0074944 0.0014868 0.0021254 -0.00023384 -0.00017162
0.0014006 0.0010667 -0.001604 0.00042917
-0.0074359 -0.0075144 0.10122 -0.034124 -0.003301 0.0014175 0.00034012 0.00073627
-6.4137e-05 -0.0015035 4.0673e-05 -7.3411e-05
0.0016471 0.0020719 -0.0032624 0.0014449 -0.11574 0.095806 -0.0013384 0.00039462
0.00043499 0.00017967 0.00088052 0.0011702
-0.0001558 -0.00022496 0.00036081 0.00076806 -0.0014349 0.00041091 -0.028079 0.21757
-0.0095781 -0.010375 0.00046847 0.0013226
0.0013665 0.0010595 -3.7674e-05 -0.001493 0.00042417 0.00011851 -0.0096765 -0.010532
-0.076497 -0.022327 0.0086965 -0.0067825
-0.001575 0.00042103 -3.9911e-06 -6.8054e-05 0.0009516 0.0012656 0.00045982 0.0012542
0.0085979 -0.0065599 0.09279 0.050798
2900000000 -0.019241 0.12023 -0.0088594 -0.0033452 0.001721 1.5481e-06 0.00038082 -0.00080653
0.0021463 -0.0012629 -0.00090251 0.00012842
-0.0088454 -0.0033697 0.083727 -0.042545 -0.00094154 0.0027012 0.00085819 0.0004177
-0.00051615 -0.0014125 -0.00025328 0.00014235
0.0016214 3.9943e-05 -0.0008987 0.0026636 -0.097789 0.12787 -0.00083083 0.00014589
-0.00051194 -0.0011507 0.0016861 -1.2243e-05
0.00035568 -0.00076197 0.00084952 0.00042047 -0.00087088 0.00021463 0.0097825 0.22052
-0.011654 -0.0048928 0.001098 0.0016896
0.0021732 -0.0012243 -0.00046305 -0.0014048 -0.00048012 -0.0011935 -0.011677 -0.0047795
-0.076294 0.0099262 0.0063469 -0.0099077
-0.00086067 0.00018162 -0.00022431 0.00017098 0.0016573 -2.5127e-05 0.0011454 0.0016653
0.0066698 -0.0099211 0.10863 0.055908
2960000000 0.00015304 0.13244 -0.008813 0.00024581 0.00018955 0.0013323 -0.00058754 -0.00082202
-0.00020265 -0.0018385 -0.00083892 0.00055213
-0.0087724 0.00023701 0.09126 -0.04205 -0.00035486 0.0010554 0.00094906 -3.1334e-05
-0.0011472 -0.00073986 0.00049272 0.00026316
0.00020072 0.0013318 -0.00033534 0.0011355 -0.080983 0.15884 -0.00061172 0.00058474
-0.00052685 0.00084744 0.00045417 -0.0022359
-0.00060952 -0.00089021 0.00095365 -8.9085e-06 -0.00063511 0.00054784 0.050583 0.22837
-0.011038 0.00047947 0.0017259 0.00075461
-0.00018184 -0.0018217 -0.0011407 -0.00071176 -0.00059531 0.0007302 -0.011007 0.00054051
-0.068803 0.039185 0.0022409 -0.011095
-0.00078351 0.00069734 0.00052177 0.0002603 0.00040537 -0.0021419 0.0016266 0.00068183
0.001971 -0.011203 0.12672 0.066875
3020000000 0.018957 0.14809 -0.0067281 0.0036186 0.0012852 -0.00020371 -0.00089783 -7.9042e-05
-0.00063864 0.00041626 -0.00010188 0.00043227
-0.0067391 0.0036197 0.081049 -0.029866 -0.00014286 -0.00026104 0.0005477 -0.00086373
-0.0017291 0.00034747 0.00068127 -0.00023
0.0012358 -0.0001341 -0.00017013 -0.00028461 -0.058472 0.18461 -0.00039115 0.00092012
0.00044932 0.00047293 -0.00059535 -0.0021901
-0.00090012 -5.1649e-05 0.00054838 -0.00085928 -0.00039317 0.00085951 0.090721 0.22219
-0.009154 0.0034905 0.00042456 0.00054538
-0.00061216 0.00044269 -0.0017322 0.00038604 0.00043815 0.00052231 -0.0090206 0.0034383
-0.05474 0.065723 -0.0011399 -0.010558
-0.00018335 0.00041502 0.00063021 -0.00024375 -0.00055315 -0.0021343 0.00060273 0.00058796
-0.0010921 -0.010646 0.14769 0.065214
3080000000 0.045543 0.15691 -0.0048485 0.0058289 0.0016656 0.0001577 -0.00072426 -5.0237e-05
-0.00033752 0.00020491 -6.642e-05 0.00047557
-0.0048278 0.0058156 0.078217 -0.02577 -0.00044294 0.00022303 -0.00011714 -0.00030528
-0.00043628 0.00099103 -3.5007e-05 -0.00056277
0.001617 -2.6498e-05 -0.000425 0.00018526 -0.022385 0.2052 -0.0010042 0.00023091
0.00044235 0.00078239 -0.0024336 -0.00085981
-0.00079014 -2.2924e-05 -8.9484e-05 -0.00028019 -0.00099099 0.00024043 0.1242 0.21358
-0.0054285 0.0070073 0.0020593 0.00018818
-0.0003326 9.3227e-05 -0.00040391 0.00092587 0.00072734 0.00069687 -0.0054341 0.0070535
-0.031644 0.094939 -0.0052806 -0.0092315
-0.00011511 0.000556 -1.9965e-05 -0.00057423 -0.0024521 -0.00090605 0.0019756 8.662e-05
-0.0053507 -0.009022 0.16243 0.071183
3140000000 0.073892 0.16259 -0.0015314 0.0076316 0.0028732 -0.0014768 -0.0011115 0.0012006
0.0016521 0.00069419 0.0002527 4.5026e-05
-0.0015653 0.0076175 0.073551 -0.026143 -0.0012154 4.7767e-05 0.0007416 -0.00040541
-4.5752e-05 0.00081363 0.00069324 -0.0004765
0.0028616 -0.0013672 -0.0011566 6.3025e-05 0.018716 0.22667 0.00023125 0.001738
0.0013476 -0.00075846 -0.0027805 0.00077983
-0.0010785 0.0011971 0.00072693 -0.0003962 0.00031954 0.0016721 0.15965 0.19012
-0.001178 0.0075395 0.00086892 -0.0016088
0.0017375 0.00061135 -1.4988e-05 0.0010027 0.0012462 -0.00078481 -0.0012715 0.0075689
-0.017495 0.11426 -0.0072032 -0.0059296
0.00023772 1.4067e-05 0.00067205 -0.00048522 -0.0027162 0.0008229 0.00090549 -0.0015813
-0.0072571 -0.0058088 0.18679 0.064093
3200000000 0.10677 0.1727 0.0038109 0.0068828 0.00076438 -0.0029394 7.3476e-05 0.0018109
0.0003758 -0.0018194 0.00017679 0.00066445
0.0038303 0.0068857 0.084805 -0.025537 -0.00099738 0.00039481 -0.00055417 -0.0010302
0.00072454 0.001216 -0.00054798 -0.0011093
0.00073088 -0.0029222 -0.0010394 0.00042663 0.063559 0.23154 0.0012303 0.00072081
-0.00011757 -0.0021852 -0.0013309 0.002525
6.5061e-05 0.0017937 -0.00053291 -0.0010578 0.001188 0.00076082 0.18186 0.16698
0.0015785 0.0064421 0.0005541 -0.0014717
0.00034039 -0.0018786 0.00069697 0.0010705 -0.00025631 -0.0019397 0.0016287 0.0063793
0.018253 0.13209 -0.0088909 -0.0022649
0.0003659 0.00060508 -0.00056039 -0.0011051 -0.0013808 0.00252 0.00052871 -0.0014268
-0.0087644 -0.0024431 0.20384 0.062303
3260000000 0.13794 0.16536 0.0042349 0.0035164 -0.00068634 -0.0024281 0.0011333 0.00074637
0.00018072 -0.0018299 2.2025e-05 -0.00017961
0.0042305 0.0035241 0.091928 -0.028645 -0.0019791 0.0019939 -0.00048523 -0.00010124
0.00083371 -0.00058501 -0.0010314 0.00019155
-0.00059301 -0.0025389 -0.0019479 0.0019786 0.11222 0.22814 0.00034645 -0.00023874
-0.00094647 -0.0011194 0.00034145 0.0020875
0.0011541 0.00074454 -0.00046729 -0.00010145 0.00037236 -0.00031539 0.20796 0.12998
0.0041069 0.0056122 -0.00062344 -0.0017394
0.00023099 -0.0017076 0.00081972 -0.00054916 -0.00077113 -0.00078871 0.0041132 0.0056156
0.041281 0.14113 -0.007108 0.0023576
-2.1055e-05 -0.00031176 -0.0010152 0.00012512 0.00033329 0.0019807 -0.0005594 -0.0017261
-0.0072765 0.002432 0.23257 0.053183
3320000000 0.16952 0.161 0.0072971 0.0015019 -0.00029772 -0.0017366 0.00083677 0.00024635
-0.0017561 -0.0013727 0.00012497 -7.7985e-05
0.0073261 0.0015142 0.09974 -0.023631 0.00046245 0.0021674 -0.00036162 -0.00035326
-0.00017264 -0.00028258 -0.00046812 0.00038217
-0.00047938 -0.0017989 0.00048888 0.0021072 0.16051 0.22176 0.00041305 -0.00024405
-0.0013399 -8.9723e-05 0.00042589 0.0008742
0.00083106 0.00021384 -0.00030152 -0.00035718 0.00047991 -0.0001199 0.21819 0.1002
0.00504 0.0019983 -0.0013602 -2.5873e-05
-0.0017159 -0.0012646 -0.00018504 -0.00034659 -0.0014018 -0.00025862 0.005015 0.0021841
0.069414 0.14411 -0.0042509 0.0038476
0.00016567 0.00014816 -0.0005604 0.00044686 0.00039386 0.00091235 -0.0014046 -3.1158e-05
-0.0042898 0.0036093 0.25007 0.040379
3380000000 0.20457 0.14353 0.0058646 -0.0019104 -0.00093442 0.00064102 0.0010048 0.00019964
-0.0014006 0.00070239 -3.307e-05 0.00011934
0.0058813 -0.0018344 0.1104 -0.032616 -0.00013258 0.0029862 -0.0010747 -0.00051338
-0.00015104 0.00014347 -0.0007544 0.00045527
-0.00087681 0.00043861 -0.00014898 0.0030681 0.20222 0.20009 0.00028118 -0.00033023
-0.001629 0.00055444 0.0012771 0.0013143
0.001052 0.00017481 -0.0011329 -0.00053623 0.00029959 -0.0003574 0.23303 0.066701
0.0066141 0.0017762 -0.00043722 0.00024782
-0.0014229 0.00084668 -0.00022083 0.00018847 -0.0017297 0.00083925 0.00662 0.0018045
0.10837 0.13473 -0.0011403 0.0051337
-1.1371e-05 5.4501e-05 -0.00069121 0.00049537 0.0014094 0.0013729 -0.00029743 0.00023625
-0.0011884 0.0052741 0.28031 0.021262
3440000000 0.23614 0.12384 0.0049464 -0.0040282 -0.00055885 -0.0016075 0.00072124 -0.00014467
-0.0013981 0.0014471 0.00099391 0.00046027
0.0049747 -0.0040351 0.10364 -0.036421 0.002947 0.0023583 -0.00091347 0.001072
0.00019412 0.0004615 0.00019846 0.00065378
-0.00055083 -0.001669 0.0030372 0.0023616 0.24166 0.17335 -0.00012132 -3.6446e-05
1.0059e-05 0.001475 0.0010625 0.00083293
0.00070625 -0.00018735 -0.00092388 0.0010732 -0.00016064 -3.8049e-05 0.23475 0.035127
0.0070844 -0.0016452 -0.0005466 0.00027918
-0.0014282 0.0014721 0.00023364 0.00050621 0.00011007 0.0012704 0.0071325 -0.0018953
0.13492 0.12988 0.0021418 0.0034326
0.00097318 0.00040463 6.6996e-05 0.00063728 0.0010767 0.00062726 -0.00056582 0.00016368
0.0022159 0.0037623 0.29644 -0.0075374
3500000000 0.26969 0.092194 0.0027542 -0.0050148 -0.0013133 0.0013995 0.0010829 -0.00072701
-0.0011191 0.00089406 0.00088758 -0.00087149
0.0027491 -0.0050272 0.11726 -0.060459 0.0032163 0.0014433 -0.00047615 0.00063682
0.00035645 6.625e-05 -0.00020162 0.00011014
-0.0012891 0.0015623 0.0032527 0.0012272 0.27313 0.1386 0.00040347 -0.00012385
2.2366e-05 0.00057468 0.0019478 -8.2867e-05
0.0010212 -0.00070439 -0.00041429 0.0006321 0.00035839 -0.00012228 0.23993 0.0071155
0.0065922 -0.004219 -0.00022366 3.1114e-05
-0.0011127 0.00096832 0.00046318 3.6887e-05 0.00017752 0.00072731 0.0063962 -0.004088
0.17685 0.10536 0.0024162 0.0011006
0.00088397 -0.00081336 -0.00039545 4.7106e-05 0.0018634 9.6218e-06 -9.992e-05 6.3119e-05
0.0027984 0.00080505 0.31767 -0.036048
3560000000 0.28796 0.058727 0.00022665 -0.0063307 -7.5654e-05 -0.0010041 0.0004905 0.00029715
0.0013311 0.0018701 -0.00015611 -0.0015561
0.00023235 -0.0062965 0.11091 -0.065688 0.0058612 -0.00060068 0.00038236 0.00056702
0.00061578 -0.0003749 -5.5827e-05 0.00061012
1.6931e-05 -0.0011552 0.0056804 -0.00056477 0.29911 0.096837 -0.00025711 -0.00030865
0.00052773 0.00063211 0.0015051 -0.00098499
0.00048634 0.00032692 0.00037161 0.00053047 -0.00026979 -0.00025466 0.22923 -0.029255
0.0048466 -0.0068828 -0.00036501 -0.00056935
0.0016608 0.0018376 0.00049178 -0.00042583 0.00063368 0.00070689 0.0051012 -0.00688
0.19718 0.096652 0.0032211 -0.0010126
-0.00025665 -0.0015603 7.7641e-05 0.00075267 0.0015727 -0.0010717 -0.00037895 -0.00071889
0.0029601 -0.0012538 0.32971 -0.076414
3620000000 0.30572 0.022038 -0.0011933 -0.0039382 -0.0024271 -7.3808e-05 0.00052379 -0.0016121
4.9754e-05 0.00074247 -0.00059025 -0.00053366
-0.0011558 -0.0039311 0.11281 -0.093986 0.0042425 -0.0038713 0.00023918 0.00034332
-0.00010926 -0.00085876 0.0007631 0.00043363
-0.0024174 -0.00021447 0.0041914 -0.0037321 0.31453 0.053951 -1.4128e-05 -0.00078046
-0.00020645 0.00018603 0.00058127 -0.0010489
0.00044603 -0.0016849 0.00019695 0.00040869 -7.5495e-06 -0.00077894 0.21951 -0.05897
0.00064884 -0.0073522 -0.00080615 0.00083479
-0.00010453 0.00047861 -0.00027541 -0.00073081 2.2994e-05 0.00017024 0.00040948 -0.0075189
0.22038 0.060372 0.00082197 -0.0012996
-0.00055046 -0.00057918 0.00080026 0.00036678 0.00065167 -0.0011871 -0.00080077 0.001015
0.00036123 -0.00078838 0.33338 -0.10915
3680000000 0.31071 -0.022552 -0.0036783 -0.0041692 -0.0010906 0.0016592 -0.00090397 -0.00034396
0.0014513 -0.00030465 -0.0010189 0.00011602
-0.0037243 -0.0041941 0.10921 -0.11173 0.001577 -0.0044757 0.00064472 0.00032204
-0.00049897 -0.00048861 0.00079165 0.00012481
-0.00116 0.0017076 0.0017053 -0.0045117 0.32639 0.0033549 -0.0007392 -0.0004616
0.0010175 0.00041586 0.00028505 -0.0017851
-0.00091757 -0.00037026 0.00071949 0.00032423 -0.00076079 -0.00042731 0.20619 -0.093349
-0.0012873 -0.0068707 -0.0012406 0.001436
0.0015038 -0.00021329 -0.00025863 -0.00042726 0.0010204 0.00018539 -0.0013872 -0.0066011
0.24063 0.037337 9.3236e-05 -0.0016453
-0.0010549 0.0001707 0.00080277 -3.2867e-05 0.00014671 -0.0015014 -0.0012677 0.00126
0.00063241 -0.0012492 0.33412 -0.15508
3740000000 0.31304 -0.057079 -0.0034992 7.2159e-05 -0.0023273 0.0026762 6.1662e-05 -0.0010176
-0.00089681 0.00027367 -0.00070249 0.00021705
-0.003519 8.7295e-05 0.10091 -0.13231 0.0010933 -0.0054509 0.00024789 -7.6013e-05
-7.7483e-05 -0.00019458 0.00041516 -0.00011369
-0.0021355 0.0027828 0.00095032 -0.0055363 0.32998 -0.034676 -0.00068892 -6.3793e-05
-0.00038557 -0.00023268 -0.00079952 -0.0010508
-2.2364e-05 -0.00097643 0.00022188 -0.00013765 -0.00073184 -3.1425e-05 0.18531 -0.11601
-0.0029503 -0.0057697 0.00053719 0.0024241
-0.00065816 0.0003564 -0.00019156 -0.00029409 -0.0001903 2.9986e-05 -0.0030659 -0.0058117
0.24966 0.003103 -0.00091392 -0.0014733
-0.00067599 0.00016908 0.00038141 6.9571e-05 -0.00080488 -0.0010866 0.00052737 0.0025663
-0.00055693 -0.0020312 0.31966 -0.19405
3800000000 0.31013 -0.10392 -0.002537 0.00097296 0.00087996 0.0039117 -0.0014044 -0.0015277
0.0014459 0.0012295 -0.0011688 0.0001082
-0.0025031 0.00099985 0.091928 -0.14816 -0.0020949 -0.005308 0.00034119 0.00023301
-0.00093228 -0.00046856 0.00074067 0.00024542
0.0010605 0.0037447 -0.0022307 -0.0051072 0.32737 -0.077164 -0.0005552 0.00020916
0.00085876 0.00041035 -0.00056568 -0.00059585
-0.0013178 -0.0016146 0.00031886 0.00031281 -0.00058473 0.00021477 0.17695 -0.14212
-0.0040314 -0.003787 0.0017727 0.0018182
0.0014158 0.0013241 -0.0010221 -0.00044626 0.00095865 0.00014041 -0.0037636 -0.0037766
0.26639 -0.034569 0.0017949 -0.00023813
-0.0013304 0.00013499 0.00090431 0.00023584 -0.0005939 -0.00065713 0.0018663 0.0015845
0.0011823 -0.00040945 0.31269 -0.23552
3860000000 0.29838 -0.13503 -0.00063663 0.0013025 0.00246 0.0016562 -0.0021944 0.0011649
0.00078193 -0.0011859 -0.00076805 0.0014134
-0.00068045 0.0012765 0.071941 -0.15885 -0.0032443 -0.0049473 0.00064908 -0.00072982
-0.00086234 0.0012406 0.00073364 -0.00096716
0.0022056 0.0017766 -0.0032215 -0.0049119 0.30794 -0.11723 -0.00067348 0.00079571
0.00055408 -0.00054913 -0.00038223 -0.00052412
-0.002176 0.0011296 0.000679 -0.00076214 -0.00063657 0.0007555 0.14871 -0.15774
-0.0026879 -0.0035551 0.0019675 0.00092445
0.0008457 -0.0014006 -0.00080003 0.0012358 0.00037136 -0.00022394 -0.0029574 -0.0037094
0.26362 -0.064733 -0.00014012 -0.0019731
-0.00060755 0.0017356 0.00064016 -0.001091 -0.00052214 -0.00048178 0.0018127 0.0010641
-6.6572e-05 -0.0010761 0.29093 -0.27303
3920000000 0.28612 -0.17456 0.0017912 0.0005854 0.0034432 0.0028551 4.4993e-05 0.00076657
0.00054758 -0.00017662 0.00069588 0.000645
0.0017809 0.00061095 0.046177 -0.1748 -0.0048168 -0.0035737 -0.0004514 -0.00017736
0.000257 0.00034589 -8.0321e-05 -0.00043695
0.0036146 0.0027722 -0.0048725 -0.0035383 0.30217 -0.15006 0.00026586 0.0012653
0.0017461 -0.0012305 -0.00078229 -0.0004327
6.6536e-05 0.0010044 -0.00055862 -0.00022757 0.00023257 0.0013141 0.1298 -0.16812
-0.0041312 -0.0030879 0.0018784 -0.00035445
0.00038547 5.1746e-06 0.00024969 0.00033494 0.0018463 -0.0010595 -0.0040967 -0.0028127
0.25818 -0.1092 0.0014982 -0.0013222
0.00063873 0.00035581 -6.999e-05 -0.00050595 -0.00057304 -0.00033146 0.0021613 -0.00044449
0.0015513 -0.0018442 0.26993 -0.30156
3980000000 0.25951 -0.21166 0.0020934 -0.0027207 0.0051209 -9.6868e-05 0.00018077 0.0012392
0.00091461 -0.0019066 0.00070004 0.00025713
0.0021321 -0.0027277 0.024619 -0.19003 -0.0054778 -0.0016329 0.00059571 0.00045673
0.0005142 0.00036268 -9.5608e-05 -0.0014078
0.0052615 -0.00029255 -0.0056319 -0.0016004 0.27372 -0.18138 0.0012063 5.1281e-05
-0.00082898 -0.0012269 -0.00087548 -0.00069625
0.00011043 0.0011738 0.00062909 0.0004956 0.0012158 0.0001746 0.093984 -0.19132
-0.0043373 -0.0034517 0.0018186 -0.0010495
0.0010278 -0.0019271 0.00069798 0.00030014 -0.00062889 -0.0013883 -0.0042095 -0.0035022
0.24777 -0.14088 0.0014836 -0.0043993
0.00056539 0.00020671 -0.00012048 -0.0014046 -0.00078305 -0.00087982 0.0016297 -0.0010318
0.0018724 -0.0044479 0.23587 -0.34172
4040000000 0.23251 -0.23673 -0.00012225 -0.004017 0.0034818 -0.0030238 0.00014222 0.00032365
-0.00053913 -0.00075486 0.00068554 6.8317e-06
-0.0001458 -0.0039888 -0.0013473 -0.19687 -0.0051308 0.00011069 0.00023396 -0.00090531
7.2177e-05 0.00022426 -0.0015421 -0.00017516
0.0034119 -0.0031051 -0.0050923 0.00015663 0.25224 -0.21409 0.00043735 -0.00056802
-0.00062547 -0.00061859 -0.001435 0.00053361
0.00013978 0.00040981 0.00036092 -0.00086796 0.00049383 -0.00069026 0.071373 -0.18549
-0.0066313 -0.0010313 0.0019084 -0.00020602
-0.00038733 -0.00093553 1.1332e-05 3.289e-05 -0.00072938 -0.00073612 -0.0065299 -0.0010163
0.23652 -0.17212 -0.0013237 -0.0029446
0.00053657 3.9407e-05 -0.0015828 -0.00017815 -0.0014858 0.0006704 0.0020331 -0.00033009
-0.0016274 -0.003511 0.19809 -0.35791
4100000000 0.20396 -0.26181 -0.0030374 -0.0032032 0.0011215 -0.0035617 -2.8137e-05 0.00014219
0.00041249 -0.0015417 0.00023096 0.00032059
-0.0030692 -0.0032059 -0.025123 -0.20191 -0.00492 0.0010877 -0.00013647 -0.00030969
0.0007861 0.00031271 -0.00073584 0.00037424
0.0011314 -0.0033822 -0.0047809 0.0011046 0.23281 -0.2407 1.2684e-05 -0.00016396
-0.00072481 -0.00029048 -0.00075924 0.00044116
0.00015506 4.6626e-05 -0.00013044 -0.00033378 6.5642e-05 -0.00019953 0.038713 -0.20019
-0.0057711 0.00053367 0.0010417 -0.0017004
0.00013175 -0.0017593 0.00077827 0.00041622 -0.0010423 -9.5327e-05 -0.0060975 0.00066962
0.22329 -0.19882 -0.0025496 -0.0046285
0.00049105 0.00045414 -0.00062572 0.00035704 -0.00071536 0.00023269 0.00087209 -0.0016377
-0.002447 -0.004163 0.16792 -0.38523
4160000000 0.17436 -0.27984 -0.0034175 -0.0021973 -4.1483e-05 -0.0034696 0.00069258 -5.2404e-05
-0.0036566 -0.00097802 0.0011711 -0.00052081
-0.0034055 -0.002251 -0.052236 -0.19914 -0.004705 0.0027005 -0.00031048 -0.0003579
0.00032219 -0.00031194 -0.00082211 0.0004258
-0.00011682 -0.0034365 -0.0047523 0.0027501 0.19915 -0.25779 0.00057179 -0.00019674
-0.001352 -4.6193e-05 -0.0012171 0.00042583
0.00064668 -8.2635e-05 -0.00042731 -0.00026295 0.00042486 -0.00018479 0.013217 -0.18838
-0.0050955 0.0013681 0.0011846 -0.0024222
-0.0038577 -0.00074483 0.00023878 -0.00014599 -0.0011612 -6.2461e-05 -0.0048244 0.0014483
0.19212 -0.23239 -0.0035149 -0.0030217
0.00092935 -0.00075341 -0.00072878 0.00034331 -0.00095869 0.00053437 0.0012231 -0.0023026
-0.0030711 -0.0029851 0.1177 -0.39579
4220000000 0.14769 -0.29564 -0.0046035 -0.00014699 -2.9417e-05 -0.0037807 -0.00036397 -0.00035449
-0.0011796 0.0008993 0.00063125 -0.0013145
-0.0045454 -0.00016112 -0.087418 -0.1891 -0.0023439 0.0033444 -0.00023568 -7.2802e-05
0.00010055 0.00021708 -0.00051988 0.00090674
-0.00011565 -0.0036947 -0.0022845 0.0034785 0.17121 -0.28383 3.2533e-05 2.2353e-05
0.00053149 0.00039126 -0.00026841 0.0010655
-0.00037551 -0.00035432 -8.343e-05 -2.0612e-05 0.00024032 0.00018953 -0.0093688 -0.18646
-0.0043272 0.0025203 1.3411e-05 -0.0020021
-0.00085048 0.0010284 0.00025153 3.6845e-05 0.00058933 0.00036316 -0.0041125 0.002561
0.17821 -0.25543 -0.0043408 -0.0029313
0.00056453 -0.0013337 -0.00071999 0.00090332 -0.00053195 0.00078813 -4.9078e-05 -0.002292
-0.0043461 -0.0030478 0.090778 -0.40892
4280000000 0.11664 -0.30614 -0.0029458 0.0015935 -0.0017552 -0.0042573 -0.00050164 0.00055141
-0.00042378 0.0014408 -0.00083067 -0.00012954
-0.0029613 0.0016139 -0.11338 -0.19556 -0.0027038 0.0029801 -0.00072937 -0.00029693
0.00028233 0.00013465 0.00043531 0.00071115
-0.0018468 -0.0042009 -0.0025989 0.0029393 0.14206 -0.29229 0.00091584 -0.00018966
-0.00091122 0.00094083 -0.00050657 0.0010466
-0.00046873 0.00059967 -0.00078457 -0.00036828 0.00088586 -0.00032202 -0.047984 -0.17263
-0.0046428 0.0023627 -0.00056278 -0.002208
-0.00033862 0.0013197 0.00017 0.00019163 -0.00092946 0.00082643 -0.0048307 0.0022383
0.13478 -0.28042 -0.0059878 -0.00099287
-0.00077698 -9.4465e-05 0.00050555 0.00080599 -0.00031571 0.0012649 -0.00052022 -0.0020799
-0.0061966 -0.0014808 0.040094 -0.41589
4340000000 0.089535 -0.31473 -0.0018927 0.0017924 -0.0023018 -0.0017213 7.3872e-05 0.00062606
-2.4794e-05 0.00057951 -0.00034413 -0.0011682
-0.0018554 0.0017926 -0.13476 -0.1692 -0.0020176 0.0038058 -0.00010826 0.00059749
-0.00019981 -0.00033421 0.00039037 0.00047996
-0.0022404 -0.0017107 -0.0020485 0.0038565 0.10578 -0.30947 -0.0002264 -0.0012153
0.00041232 0.00082504 0.00077575 0.0021667
0.00020518 0.00050297 -0.00012982 0.00056121 -0.00038383 -0.0012303 -0.066328 -0.1692
-0.0039309 0.0033306 -0.0014949 -0.0025852
-4.2873e-05 0.00054721 -0.0003808 -0.00038718 8.5311e-05 0.00078393 -0.0039208 0.0035077
0.10921 -0.30404 -0.0048518 0.0009385
-0.00026571 -0.00080484 0.00053215 0.00048896 0.00074035 0.0021915 -0.0014705 -0.0026258
-0.005055 0.0015034 0.0059667 -0.40979
4400000000 0.060706 -0.32149 -0.00096271 0.0013578 -0.0024276 -0.0017007 0.00088269 0.001267
-0.00030871 0.00052233 -0.0001608 -0.00055073
-0.00099782 0.0013471 -0.16315 -0.16102 -0.0014065 0.0038687 -0.00046295 0.00036475
9.3543e-05 -0.00052289 0.00048899 0.00048972
-0.002501 -0.0015471 -0.0012956 0.0038442 0.078208 -0.3162 -0.00022039 -0.00039282
0.00066772 0.00027758 0.0011013 0.0013732
0.00083453 0.001235 -0.00050511 0.00049472 -0.00027535 -6.4234e-05 -0.090048 -0.1572
-0.0034011 0.004862 -0.0023113 -0.0015836
-0.00017066 0.00060138 0.00011582 -0.00049174 0.00050963 0.00056318 -0.0029578 0.0048955
0.078371 -0.31681 -0.0047631 0.0010891
-4.4231e-05 -0.00066877 0.00055175 0.00038681 0.0014988 0.0012061 -0.0022023 -0.0017636
-0.0040574 0.0008188 -0.038074 -0.41604
4460000000 0.023984 -0.32268 -0.00085941 0.00033276 -0.0042215 -0.00083854 0.0014707 -0.00074345
-0.00059476 0.0010959 -0.00089585 -0.00018181
-0.00089793 0.00033719 -0.18634 -0.13226 -0.00043899 0.004577 -0.00057218 0.00084539
-0.00036534 -0.00038676 0.00054696 -0.00055558
-0.004154 -0.00078256 -0.00034844 0.0046058 0.052421 -0.3242 -0.00063883 -0.00016599
0.00034794 0.00052058 0.002252 0.00022596
0.0015517 -0.00063399 -0.00041771 0.00079517 -0.00030094 -0.00041798 -0.10499 -0.13563
-0.001734 0.0060522 -0.0025029 -0.00071642
-0.0004287 0.001139 -0.00032017 -0.00027846 0.00077622 0.00055288 -0.0019598 0.0058899
0.04373 -0.31446 -0.0042378 0.0033483
-0.0011354 -0.00041478 0.00039169 -0.00060418 0.0015723 0.00018935 -0.0026605 -0.00075911
-0.0047563 0.0027615 -0.078799 -0.39997
4520000000 0.0012914 -0.3234 -0.00046065 -0.00022065 -0.0035901 0.00024835 0.00069997 -9.1468e-06
0.0017201 0.00022353 -0.0007774 0.00075973
-0.00049282 -0.00022351 -0.21009 -0.11552 0.00066629 0.0045102 0.00060306 0.00097884
-0.0003989 5.5709e-05 0.00012259 -7.5835e-05
-0.0036559 0.00031456 0.00062942 0.0044156 0.022025 -0.32225 -0.00087916 0.00062301
0.00064443 -0.00066938 0.0014712 -0.0010247
0.00071565 -0.00017336 0.00057078 0.00088692 -0.0010738 0.00055463 -0.12184 -0.12654
-0.00078382 0.0054468 -0.0027603 -0.00050287
0.0017776 0.00010473 -0.00041503 -0.00013078 0.00062451 -0.0010647 -0.00084724 0.0055608
-0.0032773 -0.32717 -0.0023849 0.0024353
-0.00097002 0.00094181 8.8928e-05 0.00014354 0.0015829 -0.00064357 -0.0027061 -0.00033883
-0.0028958 0.0028291 -0.10838 -0.39708
4580000000 -0.036241 -0.31812 -0.00084175 -0.00048793 -0.0029087 0.0020449 0.00081203 -0.00033526
0.00022339 0.00027693 -0.00055659 0.00073975
-0.00084847 -0.00050128 -0.22967 -0.09095 0.00068195 0.00391 0.00063748 -9.143e-05
-3.6533e-05 0.00019659 9.7668e-05 -0.0003048
-0.0029103 0.0021181 0.00083858 0.0039891 -0.010001 -0.32155 -2.6924e-05 0.00041737
-0.00014324 -9.4374e-05 0.0014386 -0.00077329
0.0007622 -0.00027305 0.00062669 5.4505e-05 -8.5069e-05 0.00053347 -0.13311 -0.10301
0.0017279 0.005213 -0.0027021 0.0010577
0.00025422 0.00030648 -0.00013544 0.00023653 -0.00057639 -4.1682e-05 0.0018213 0.0053227
-0.030654 -0.33529 -0.0030377 0.0032258
-0.00051088 0.00058282 0.00021998 -0.00028403 0.0017467 -0.00079962 -0.0025774 0.0010762
-0.0026335 0.0038821 -0.15301 -0.36853
4640000000 -0.061859 -0.3118 -0.0022543 -0.0018996 -0.0033397 0.0024901 0.00069291 -0.0014554
0.0015547 -0.00023964 1.3123e-05 0.0011183
-0.0022865 -0.0018998 -0.24114 -0.062427 0.0013614 0.0040823 0.00072738 0.0002121
-0.00034288 0.00035362 8.5143e-05 -0.00061517
-0.0033206 0.0024954 0.0014335 0.0039325 -0.034177 -0.3149 -3.1416e-06 0.00057972
0.0010469 0.00034287 0.00053873 -0.0016556
0.00054687 -0.0014798 0.00081183 0.00025172 0.00019352 0.00080182 -0.13878 -0.087848
0.0031205 0.0041129 -0.0025421 0.001749
0.0014494 -0.00020746 -0.00032994 0.00034096 0.00096505 0.00047802 0.00322 0.0038433
-0.063197 -0.32124 -0.0025856 0.0043864
0.00025527 0.0010387 4.7168e-05 -0.00073713 0.00059393 -0.0020881 -0.0025188 0.0016193
-0.0020923 0.0037675 -0.17229 -0.35798
4700000000 -0.089093 -0.30891 -0.0039687 -0.00040214 -0.0016608 0.0046538 -0.0010304 -0.0010057
0.0010354 -0.00081276 0.0010405 0.00078052
-0.0039315 -0.00045985 -0.25292 -0.044499 0.0024936 0.0042333 0.00041475 -0.00044121
0.00018845 0.00057341 -0.00014508 -1.5608e-05
-0.0017104 0.0046782 0.002556 0.0042128 -0.064572 -0.31045 -0.00034322 0.00084066
-2.4744e-05 -0.00022764 0.00038778 -0.0015607
-0.0009422 -0.00093842 0.0004726 -0.00051523 -0.0002271 0.00063908 -0.15533 -0.068232
0.0033279 0.0017914 -0.001461 0.0026088
0.0010526 -0.00076727 0.00029105 0.00060023 0.00045451 -0.00011517 0.0030431 0.0018185
-0.101 -0.31662 -0.00095492 0.0041363
0.00094606 0.000588 -0.00029409 -0.00019129 -0.00023584 -0.0017876 -0.0016239 0.0026375
-0.0014936 0.0038761 -0.21479 -0.33184
4760000000 -0.12039 -0.29523 -0.005018 0.00097021 0.00083345 0.0049177 -0.00075344 -0.00061915
0.00036299 -0.001066 0.00084983 -0.00044347
-0.0049984 0.001013 -0.2505 -0.0026222 0.0031019 0.0031937 0.00014373 -0.00062036
0.00030132 0.00018608 5.0086e-05 -0.00030494
0.00081483 0.0048725 0.003143 0.0031413 -0.096118 -0.2969 0.00101 0.00052925
0.00099541 0.00026638 -0.0015085 -0.0014354
-0.00078662 -0.0007082 1.5779e-05 -0.00068142 0.00072922 0.00048281 -0.15066 -0.051303
0.0023758 0.0012354 -0.00083338 0.0026158
0.00037214 -0.0012629 0.00034224 1.7107e-06 0.00094699 -9.399e-05 0.0025707 0.0013492
-0.13484 -0.30159 1.816e-06 0.0040517
0.00081331 -0.00031744 1.3616e-06 -1.399e-05 -0.0013998 -0.00079705 -0.00069064 0.002714
-0.00042979 0.0046703 -0.22893 -0.30984
4820000000 -0.14669 -0.28214 -0.0053732 0.0024917 0.0014858 0.002892 -0.00067518 -0.00061355
0.00053892 -0.0008785 0.00016606 -0.0003819
-0.005342 0.0025248 -0.26247 0.01978 0.0041842 0.0035105 -0.00010163 -0.00035892
0.00033604 -6.7272e-05 -0.00035913 -0.00045316
0.0016209 0.0028908 0.0043238 0.0033567 -0.12207 -0.29327 0.00055089 -0.00038869
0.00064051 -0.00065369 -0.00091339 -0.00019708
-0.00081362 -0.00058185 -0.00016095 -0.00031252 0.00049528 -0.0002987 -0.16524 -0.033939
0.0018127 3.6214e-05 6.1332e-05 0.0027485
0.00050092 -0.00080874 0.00037762 -5.0904e-05 0.00067133 -0.00068429 0.0018746 -2.2973e-07
-0.17477 -0.28513 -0.00064588 0.0029783
0.00028658 -0.0004438 -0.00026712 -0.00049843 -0.00063218 -0.00032103 0.00020723 0.0027337
-0.00023288 0.0031439 -0.26454 -0.27959
4880000000 -0.17858 -0.26411 -0.0045039 0.0043948 0.0020188 0.0030076 -0.0014098 0.0001732
-0.00076455 -0.00097574 0.00016006 -9.1882e-05
-0.0045316 0.0044062 -0.25511 0.059737 0.0045764 0.0017088 -0.00036093 -0.00023508
-6.2489e-07 4.6617e-06 -0.00012834 8.0288e-05
0.0020129 0.0028084 0.0046663 0.0015588 -0.1422 -0.28204 0.00052633 -0.00054258
0.00030225 -0.0018227 -0.00059664 2.407e-05
-0.0013758 0.00019276 -0.00032152 -0.00026403 0.00057113 -0.00048488 -0.15913 -0.016087
0.00081682 -0.00032873 0.00091441 0.0026219
-0.00083422 -0.0010157 -8.2368e-05 0.00010641 -1.1234e-05 -0.0017957 0.00086488 -0.00036641
-0.2056 -0.27151 0.00085299 0.0034193
0.00043063 1.1805e-06 -0.00017012 -3.9595e-05 -0.00061227 -0.00028922 0.0010063 0.0024994
0.00095921 0.0029567 -0.27725 -0.25183
4940000000 -0.20013 -0.24705 -0.0032579 0.0064534 0.0026457 0.0012157 -0.0003711 0.00078484
-0.0010332 -0.0006482 0.0002939 -0.00071023
-0.0033507 0.0064174 -0.26841 0.086306 0.0056031 0.0013311 -0.00010539 -1.0489e-05
8.5392e-05 -0.00047364 -0.00041016 9.4301e-05
0.0026233 0.0011175 0.0056516 0.0013747 -0.16216 -0.25853 9.2236e-05 -0.00026798
-0.0016156 -0.00065634 -0.00051759 0.00015546
-0.00029703 0.00080671 -7.9159e-05 -5.2046e-05 8.7576e-05 -0.00036414 -0.16676 -0.0057577
-0.00032707 -4.1932e-05 0.0021247 0.0018382
-0.0009561 -0.00058525 0.00024591 -0.00044643 -0.0015029 -0.00013146 -0.00051004 5.6918e-05
-0.23049 -0.245 3.6861e-05 0.002562
-3.277e-05 -0.00088829 -0.00048504 0.00019575 -0.00090475 0.00036962 0.0019744 0.0019563
-0.00054346 0.0024267 -0.30155 -0.22644
5000000000 -0.22056 -0.22403 -0.00045688 0.007433 0.0031634 0.0019964 -0.00017741 0.00068459
-0.0006914 0.00061195 -0.00027523 -0.00070763
-0.00043687 0.0074421 -0.25464 0.10328 0.0059417 -0.00039538 -0.00024338 -0.00013895
-0.00022437 -0.00047214 -0.00022505 -5.7854e-05
0.003203 0.0019434 0.0059077 -0.0005267 -0.19121 -0.2457 -0.00046752 -0.0007214
-0.00081403 0.00028422 -0.00032213 -0.00022902
-0.00023332 0.00060317 -0.00030664 -4.5431e-05 -0.00060519 -0.00067919 -0.16069 0.018115
-0.0009184 0.0013877 0.0022279 0.0010742
-0.00067398 0.00052409 -0.00027211 -0.00038785 -0.00047635 2.0911e-05 -0.00075876 0.0014415
-0.25834 -0.22275 -0.00011819 0.0035531
-0.00016338 -0.00055065 -5.4705e-05 2.3853e-05 -0.00017765 5.8018e-05 0.002354 0.001243
-0.0001027 0.0037932 -0.31422 -0.19284
5060000000 -0.24287 -0.19741 0.0016935 0.0071024 0.0031448 -0.00025728 0.00011658 0.00050865
-0.00028246 -5.6993e-05 -0.00038473 -0.00029824
0.0016764 0.0070846 -0.23925 0.14014 0.0052846 -0.0018838 -2.5197e-05 0.00017495
-0.00016177 6.1132e-05 -0.0003657 0.00018761
0.0032911 -0.00049617 0.0052558 -0.0018959 -0.20642 -0.22478 -0.00032631 0.00030803
-0.00058155 0.00048981 -0.0013371 6.9195e-05
0.00014236 0.00051369 -4.6832e-05 0.00022062 -0.00037874 0.00025094 -0.16349 0.025606
-0.00043154 0.0030605 0.0020457 0.00067176
-0.00035206 -7.4123e-05 -0.00024594 6.9989e-06 -0.00071109 -9.2433e-05 -0.00047241 0.002955
-0.27431 -0.19262 0.00094732 0.0031596
-0.00044389 -0.00023798 -0.00030899 7.9906e-05 -0.0011697 -0.00028173 0.0020722 0.00038349
0.001286 0.0033636 -0.32748 -0.16457
5120000000 -0.25894 -0.17235 0.0032409 0.0061479 0.002955 -0.00049265 0.00037023 0.00066855
-2.4002e-05 0.0008565 -0.00044734 0.00011734
0.003261 0.0061645 -0.23411 0.16766 0.0050173 -0.002635 8.7367e-05 0.0002404
-0.00014778 -0.00017524 4.0555e-05 0.00035695
0.0028953 -0.00041232 0.0049313 -0.0026832 -0.22079 -0.21036 -0.00011852 3.6633e-05
-0.00020633 0.00033082 -0.0011328 0.00066276
0.00032524 0.00061476 0.0001073 0.00013601 -0.0002441 1.8134e-05 -0.15946 0.051849
0.0010443 0.0033129 0.0023918 0.00027899
-0.00018964 0.00080728 -8.8433e-05 -4.9266e-05 -0.00065155 0.00077746 0.0010446 0.0034026
-0.28942 -0.15981 0.0012667 0.0038866
-0.00041193 0.00016853 -3.2301e-05 0.00027258 -0.0015262 0.00083109 0.0022631 0.00036987
0.0013419 0.0034114 -0.34018 -0.13041
5180000000 -0.27618 -0.14335 0.0048197 0.0050237 0.0033563 -0.00081594 0.00018882 0.00055087
-0.00024401 0.00018244 -0.00066243 0.00041854
0.0048089 0.0050559 -0.21342 0.18947 0.004414 -0.0036341 -0.00032042 -0.00020132
-0.00021803 -0.00011142 -0.00023807 0.00010332
0.0033564 -0.00082736 0.0042113 -0.0037478 -0.23249 -0.175 -0.00035391 0.00077726
-0.00045183 -2.1243e-05 -0.00027787 0.0010003
0.00018859 0.00056726 -0.00039106 -0.00022166 -0.00032662 0.00089659 -0.15942 0.060773
0.0025727 0.0037944 0.0023403 -0.00067347
-2.2646e-05 0.00024384 -0.00019948 -0.00023422 0.00022087 0.00030111 0.002583 0.0038053
-0.30283 -0.1187 0.0027273 0.003418
-0.0006209 0.00047625 -0.00028636 0.00031528 -0.00026865 0.0011771 0.0023741 -0.00065139
0.0021787 0.0036613 -0.34355 -0.099523
5240000000 -0.28675 -0.11597 0.0051435 0.0037681 0.0029516 -0.0026511 0.00069529 9.5914e-05
-0.00027715 -5.3639e-05 5.3603e-06 0.00046408
0.0051291 0.0037717 -0.2021 0.22832 0.0032668 -0.0047733 -1.1695e-05 9.7404e-05
-0.00020212 3.4517e-05 0.00019845 0.00052504
0.0029444 -0.002764 0.0032696 -0.0047215 -0.2498 -0.1511 0.00056317 0.00027632
6.5854e-05 0.00096999 -1.044e-05 0.001208
0.00072676 3.2433e-05 -3.3614e-05 0.00018816 0.00057074 0.0002633 -0.15988 0.081857
0.0035536 0.0027161 0.0016123 -0.0013732
-0.00023632 -0.00012474 -0.00019769 0.00012854 0.00016502 0.00066935 0.0036213 0.002669
-0.31803 -0.077102 0.0027949 0.0028587
6.3083e-05 0.00041777 0.00043138 0.00044289 0.00045356 0.0010037 0.0016253 -0.0012818
0.003266 0.0030502 -0.35125 -0.066573
5300000000 -0.29249 -0.086916 0.0061955 0.0021671 0.0017981 -0.0031782 0.00015293 -0.00032823
0.00031258 0.0005963 2.9438e-05 0.00038929
0.0061519 0.0021677 -0.19517 0.23296 0.002272 -0.0052612 -9.1854e-05 0.00021629
-1.5357e-05 0.00040452 0.00026663 0.00038642
0.0016105 -0.0032465 0.0022087 -0.0053697 -0.26616 -0.12583 0.00032035 -0.00026916
0.00058618 0.00042836 0.00075769 0.0010092
0.00017026 -0.00028002 -6.4675e-05 0.00017724 0.00011458 -0.00036337 -0.15243 0.090573
0.0053303 0.0018983 0.0015001 -0.0014539
0.00022099 0.00062575 -2.468e-05 0.00035395 0.0001709 0.00011784 0.0052855 0.0017403
-0.33002 -0.049091 0.0034243 0.0027606
4.1059e-05 0.00042801 0.00030683 0.00022659 0.00032275 0.00062997 0.0013582 -0.0016778
0.0032793 0.0023834 -0.34749 -0.030911
5360000000 -0.29376 -0.050836 0.006115 0.00076073 0.00048525 -0.0037765 0.0003772 -5.0285e-05
-9.9229e-06 0.00037838 0.00065169 -2.6518e-05
0.00613 0.00078408 -0.15947 0.25447 0.00089837 -0.0055108 4.8588e-05 0.00023942
-0.00010136 3.2345e-05 0.00064031 -0.00023995
0.00045006 -0.0036745 0.00077839 -0.0055209 -0.266 -0.098554 0.00035087 0.00031845
-0.00014242 5.4711e-05 0.00062906 0.00020345
0.00040206 -4.154e-05 3.1251e-05 0.00022565 0.00035746 0.00043654 -0.15137 0.10896
0.0058578 -0.00031299 0.00075423 -0.0020046
2.7498e-05 0.00039942 -2.655e-05 -7.4193e-05 -0.00013987 0.00041781 0.0058348 -0.0003052
-0.32707 -0.011336 0.0048325 0.0024907
0.00064896 -5.391e-05 0.00040398 -0.00021963 0.00024848 0.00059512 0.0006143 -0.001903
0.004534 0.0024307 -0.34665 -0.0033125
5420000000 -0.29738 -0.027689 0.0060354 -0.001132 -0.00060091 -0.0036016 -1.6876e-06 -0.00014615
0.00080224 0.00052505 0.00031699 -0.00028055
0.0060483 -0.0011206 -0.14063 0.28261 3.0754e-05 -0.0052858 9.3323e-05 0.00011125
0.00018115 9.9519e-05 0.00010596 -0.00028726
-0.0005977 -0.0036391 -8.1753e-05 -0.0053242 -0.28296 -0.065968 -0.00015409 -0.00041026
0.00072434 0.00014862 0.00068708 -0.00016037
-4.2831e-05 -0.00017895 2.0543e-05 0.00017002 -0.00012701 -0.00040348 -0.14015 0.12383
0.0050119 -0.0018493 0.00018626 -0.0015266
0.00077747 0.00061872 1.1376e-05 7.1052e-05 0.00081776 0.00020778 0.0050616 -0.0018522
-0.33146 0.018526 0.0048892 0.00089511
0.00035305 -0.00017898 0.00016818 -0.00010102 0.0010972 0.00030882 0.00037709 -0.0014776
0.0050732 0.0012388 -0.34084 0.038737
5480000000 -0.29055 0.0081875 0.0047999 -0.0018426 -0.0016874 -0.0028139 0.00034043 -3.0829e-05
0.00081556 -0.00030563 -9.419e-05 -0.00024588
0.0048034 -0.0018511 -0.12722 0.29079 -0.0014394 -0.0055555 -2.3702e-05 0.0001815
-2.8805e-05 -0.00019371 0.00019819 -1.4181e-05
-0.0018699 -0.0027768 -0.0014322 -0.0055106 -0.28802 -0.045438 -0.00017099 0.00014388
0.00059744 -0.00012707 0.00044297 0.00011391
0.00035417 -3.1486e-05 8.2144e-05 0.00019645 -0.00011666 6.3965e-05 -0.13425 0.13445
0.0042134 -0.0033729 -0.00010218 -0.0018961
0.00092411 -0.00029568 0.00010365 -7.5408e-05 0.00070908 -0.00027574 0.0042096 -0.0034225
-0.32162 0.046778 0.0043567 0.00052169
-0.0001012 -0.00031109 0.00034257 -0.00015917 0.00094466 -0.00031554 -0.00027372 -0.0020152
0.0046241 0.00033766 -0.33212 0.060055
5540000000 -0.28881 0.03391 0.0043118 -0.0024092 -0.0024446 -0.0020761 0.00033758 -0.00022779
0.00020677 -0.00032324 -0.00042778 0.00017783
0.0042999 -0.0023795 -0.087582 0.30912 -0.0022831 -0.0050872 0.00041265 0.00013692
9.6392e-06 -0.00018292 1.1491e-05 -0.00037872
-0.0025939 -0.0020365 -0.0024527 -0.0051101 -0.2884 -0.02388 0.00020202 -0.00027776
0.00037337 -0.00039008 0.00081013 7.7497e-05
0.00029894 -0.00027349 0.00039039 4.7e-05 0.00019067 -0.00023313 -0.12341 0.15647
0.0026889 -0.0039547 -0.00084712 -0.0018314
0.00015319 -0.00029748 0.00010305 -0.00028111 0.00024179 -0.00044881 0.0026178 -0.0040007
-0.30905 0.081404 0.0051586 -0.00062596
-0.00048933 0.00019483 -9.4294e-05 -0.00050852 0.00037344 -0.00052591 -0.000992 -0.0018612
0.0048469 -0.00089103 -0.32582 0.10226
5600000000 -0.278 0.062371 0.0035992 -0.0035331 -0.0023059 -0.0018921 0.00035341 -0.00033627
0.00036079 -0.00028254 0.00032173 0.0005109
0.0036387 -0.0034552 -0.084564 0.32403 -0.0034754 -0.0048798 8.9849e-05 -0.00019897
-0.00016543 0.00013611 -0.00011813 -0.00042168
-0.0023503 -0.0018636 -0.0035877 -0.0048826 -0.28792 0.0078929 -8.1687e-05 9.3684e-05
0.00024073 -0.00044949 0.00073331 -0.0010278
0.00030499 -0.00032518 8.0413e-05 -0.00021524 -9.054e-05 0.00011296 -0.11568 0.15617
0.0017472 -0.0038699 -0.001117 -0.0011245
0.00023741 -0.00030194 -0.00014498 -6.6092e-06 0.00021257 -0.00052441 0.001714 -0.0038117
-0.29965 0.11175 0.004407 -0.0014629
0.00019898 0.00063577 -0.00020023 -0.00035317 0.00039313 -0.00052819 -0.001023 -0.00095752
0.0044605 -0.0012178 -0.30425 0.11675
5660000000 -0.26795 0.083708 0.0032659 -0.003639 -0.0034539 -0.00061174 -0.00033487 -0.00073664
-6.4159e-05 -0.00057434 0.00052286 -0.00010738
0.0032558 -0.0036769 -0.04459 0.31583 -0.0045735 -0.0032536 4.0902e-07 -0.00012864
0.00019935 4.8059e-06 -0.00021184 -9.0266e-05
-0.0034609 -0.00064134 -0.0045658 -0.0031176 -0.29009 0.031633 -0.00013788 8.1755e-05
-0.0002533 -0.00052469 -0.00022835 -0.0014279
-0.0003058 -0.00072627 -1.0319e-05 -5.969e-05 -0.00012019 0.00010327 -0.10136 0.17625
0.00075433 -0.0039607 -0.0012311 -0.00077419
1.4093e-05 -0.00048278 0.00010228 6.3813e-05 -0.00032986 -0.00051814 0.00071699 -0.0039774
-0.28707 0.13948 0.0040544 -0.0021114
0.00061313 -0.00015014 -0.00013619 -3.4221e-05 0.00019177 -0.00098894 -0.0011671 -0.00096032
0.0043206 -0.0020551 -0.2975 0.15245
5720000000 -0.25422 0.10703 0.0026783 -0.0041788 -0.0029541 0.00088634 -0.00050846 -0.00025991
-0.00041264 -0.00012759 -2.1861e-05 -0.00036738
0.0026623 -0.0041301 -0.016584 0.34321 -0.0055256 -0.0027237 8.3726e-05 -4.1305e-05
-0.00029221 -2.1868e-05 -0.00022807 0.0002675
-0.0029762 0.00098901 -0.0055958 -0.0026946 -0.28784 0.063357 0.00021478 5.2279e-05
0.00024874 0.00032248 -0.00030752 -8.5535e-05
-0.00049494 -0.00027592 0.00010518 -7.149e-05 0.0001562 -1.1849e-05 -0.085464 0.17888
-0.00013404 -0.0035111 -0.0015678 -0.00048212
-0.00043332 -0.0001511 -0.00017955 0.00013146 0.00036854 0.0003882 -0.00011662 -0.0035133
-0.27675 0.16706 0.0040177 -0.0032878
-1.1027e-05 -0.00048459 -0.00017078 0.00023404 8.0261e-05 -0.00031001 -0.0015803 -0.00047451
0.004108 -0.0034835 -0.2675 0.17183
5780000000 -0.23865 0.12376 0.0015636 -0.0047563 -0.00241 0.001084 -0.00071094 5.8711e-05
-0.00022437 -0.00041065 -6.0289e-05 -0.000319
0.0016435 -0.0047468 -0.0035589 0.33831 -0.0058106 -0.00088146 -4.7524e-05 -0.00016521
2.1984e-05 -3.8494e-06 -7.1705e-05 -0.00021458
-0.0023721 0.001193 -0.0058538 -0.00078358 -0.28423 0.079053 -0.00013957 -7.7082e-05
3.4803e-06 -0.00011658 -0.00015281 -0.0003192
-0.00072979 8.3215e-05 -6.8356e-05 -0.00019931 -5.1537e-05 -5.2313e-05 -0.076712 0.19458
-0.00027995 -0.0029208 -0.0013434 -5.236e-05
-0.00033813 -0.00040706 5.5065e-05 -0.00013241 0.00018069 -0.00022666 -0.00035397 -0.003
-0.26689 0.18748 0.0031471 -0.0036719
-0.0002063 -0.00034595 -9.2422e-05 -0.00025051 -0.00046219 -0.00071319 -0.0014155 -1.7847e-05
0.0028568 -0.0035748 -0.25866 0.19318
5840000000 -0.22671 0.14571 0.00038972 -0.0053381 -0.0019691 0.00097726 -0.00015822 0.00027233
-0.00034543 0.00021173 -0.00046648 -0.00040421
0.00039775 -0.0053858 0.031423 0.34248 -0.0056755 0.0003364 -0.00020815 1.7769e-05
0.00018707 0.0001132 -0.00010687 0.00017373
-0.0019856 0.0010618 -0.0056863 0.0004549 -0.27913 0.10427 -0.00012628 5.0715e-05
-8.1345e-05 -0.00056105 -0.0001759 -0.00064227
-0.00018596 0.00026788 -0.00022518 1.5882e-05 -0.0002232 2.0511e-05 -0.054974 0.19818
-0.00060482 -0.003404 -0.0012966 0.00015641
-0.00042801 0.00022673 0.00011495 6.5334e-06 -0.000224 -0.00076126 -0.0005939 -0.0033465
-0.25085 0.19809 0.0023303 -0.0040257
-0.0005276 -0.00025003 -0.00016646 0.0002015 -0.00066945 -0.00037574 -0.0012455 0.00022972
0.0025509 -0.0039037 -0.22462 0.21793
5900000000 -0.21276 0.1586 -0.001678 -0.0055477 -0.0024068 0.0023857 -0.00014478 1.3358e-05
0.00022246 -0.00025048 -0.00019501 0.00033435
-0.0017166 -0.0054825 0.05215 0.34365 -0.0053503 0.0016097 5.8681e-06 -2.3041e-05
4.9534e-06 -0.00031328 -0.00015863 3.2628e-06
-0.0023436 0.0023264 -0.0052805 0.0017996 -0.26322 0.11998 -2.3493e-05 -0.00010928
-0.00027651 -0.00042128 -0.00098335 -0.00033807
-0.00013589 2.3748e-05 4.5185e-05 4.7014e-06 -0.00013242 -6.4846e-05 -0.046967 0.20876
-0.00076714 -0.0033251 -0.0010523 0.00037275
0.00020537 -9.7871e-05 -6.2013e-05 -0.00024489 -0.00057591 -0.00031456 -0.00076237 -0.0032878
-0.2246 0.21449 0.0020895 -0.0049329
1.5184e-05 0.0003546 -0.00011522 -3.9486e-05 -0.0010771 1.3212e-05 -0.0010047 0.00029598
0.0020547 -0.0050862 -0.2101 0.22922
5960000000 -0.19405 0.17117 -0.0028356 -0.0040707 -0.00080901 0.0026502 -0.00017285 0.00022833
-0.0003198 0.00017454 -6.5207e-05 1.1763e-05
-0.0028053 -0.0040494 0.07782 0.34282 -0.0042638 0.0021686 -0.00017543 -8.7668e-07
-3.9434e-05 0.00016582 0.00017778 0.00014955
-0.00076086 0.0027801 -0.0042263 0.0021891 -0.25081 0.14541 -6.6658e-05 -0.000196
-0.00032597 2.9399e-05 -0.00054859 -6.2012e-05
-0.00017136 0.00021629 -0.00016661 -1.5801e-05 -2.7892e-05 -8.5548e-05 -0.02944 0.21679
-0.0016506 -0.0032893 -0.0010191 0.00093661
-0.00027968 3.7866e-05 4.3154e-05 0.00017624 -0.00029195 0.00022424 -0.0016853 -0.0033242
-0.20603 0.22895 0.00034251 -0.0052197
-7.8023e-05 -0.00011611 0.00014101 0.0001566 -0.00016186 -0.00010917 -0.0011059 0.00093825
0.00030569 -0.0051249 -0.18228 0.25546
6020000000 -0.17666 0.18802 -0.0037889 -0.0031774 -0.00037374 0.0030611 8.5734e-06 0.00055223
-0.00017543 0.00041283 -5.6324e-05 9.0453e-05
-0.0038018 -0.0031988 0.10532 0.33653 -0.004763 0.0031075 -6.3107e-05 0.00014061
-0.00017977 9.8567e-05 -0.00014839 0.00015082
-0.00020205 0.0029916 -0.0047172 0.0032226 -0.23136 0.15899 -0.00038212 0.00029562
-0.00090815 5.2271e-05 -0.00065768 0.00064926
3.2464e-05 0.00057276 -7.7747e-05 0.00012401 -0.0003216 0.00021685 -0.0225 0.21387
-0.0025047 -0.0032593 -0.00063893 0.00076373
-0.00024369 0.00035816 -0.00014992 8.2023e-05 -0.00063782 3.0944e-06 -0.0026089 -0.0032352
-0.17757 0.24431 -0.00014903 -0.004677
-9.544e-05 0.00030627 -0.0001392 0.00018556 -0.00044076 0.00054491 -0.00060275 0.00084025
-0.0001261 -0.0045352 -0.15651 0.25661
6080000000 -0.15614 0.19652 -0.0040902 -0.00096173 0.0012666 0.002863 6.3402e-05 4.6442e-05
0.00014956 3.2214e-05 0.00022802 -9.5126e-05
-0.004083 -0.00093396 0.12774 0.33721 -0.0032395 0.0044542 -5.3709e-05 -2.2836e-05
9.5639e-05 0.00013773 7.4399e-05 0.00023242
0.0012042 0.0028884 -0.003236 0.0046119 -0.21344 0.1841 0.00019578 0.00018843
-0.00039863 0.00092035 8.5471e-05 0.00015655
7.4804e-05 1.3891e-05 -6.9412e-05 -3.0582e-05 0.00010906 0.00019747 -0.0052978 0.22127
-0.0037346 -0.0025709 -0.0009056 0.0010027
5.1956e-05 0.00012265 5.9612e-05 4.1163e-05 -0.00035008 0.00056567 -0.0036755 -0.0025074
-0.14837 0.26111 -0.0010155 -0.0052182
0.00034215 -2.4386e-05 0.00013644 0.00026581 -0.00015455 -2.6088e-05 -0.00083294 0.0010183
-0.00092846 -0.0054783 -0.13354 0.27821
6140000000 -0.1413 0.21075 -0.0035082 -0.00060939 0.0015425 0.0021776 6.1653e-05 2.7851e-05
-6.7696e-05 -0.00011554 0.00037162 -6.019e-05
-0.0035416 -0.00065799 0.15258 0.32017 -0.0025051 0.0051552 3.6383e-05 3.3068e-05
0.00031325 -3.0131e-05 0.00028026 0.00010985
0.0015696 0.0021164 -0.002334 0.0052318 -0.19161 0.20556 0.00042517 -9.8599e-05
0.00028182 0.00086304 0.00012595 0.00039074
6.333e-05 3.4172e-05 3.6502e-05 6.9702e-05 0.00042908 -2.2746e-05 0.0062687 0.21406
-0.0045675 -0.0015001 -0.00057995 0.0014466
-1.4948e-05 -0.00023404 0.00036649 7.7819e-05 3.4321e-06 0.00087394 -0.0045501 -0.0014442
-0.12961 0.28286 -0.0024501 -0.0042712
0.00041615 -0.00023524 0.00024277 0.00012547 -0.00017096 0.00059535 -0.00045984 0.001367
-0.0026385 -0.004203 -0.096866 0.27724
6200000000 -0.12445 0.21716 -0.0029388 -0.00017301 0.0020984 0.001374 9.1429e-05 0.00030934
-0.00027983 0.00019609 -8.0071e-05 -0.00035109
-0.0029248 -0.00015515 0.18216 0.31976 -0.0010994 0.0053488 5.7122e-05 0.00020858
6.1627e-05 2.8068e-05 0.00014806 0.00011468
0.0022113 0.0014145 -0.0010232 0.0052474 -0.17194 0.22025 0.00021551 -0.00045082
0.00063196 -0.00016347 1.2419e-05 0.00023444
7.1911e-05 0.00035234 7.8705e-05 0.00022024 0.00025253 -0.00044251 0.020888 0.22248
-0.0045235 -0.0001577 3.1691e-05 0.0011907
-0.00026943 0.00020267 7.6134e-05 8.1102e-06 0.00070341 9.691e-05 -0.00458 -0.00017792
-0.11675 0.29067 -0.003448 -0.004125
-0.00012636 -0.00026318 0.00011922 0.00014565 0.00028034 0.00044598 -4.1363e-05 0.0012352
-0.0035714 -0.0038601 -0.082055 0.28814
6260000000 -0.11057 0.23015 -0.0030301 0.00072141 0.0021809 0.00077522 0.00030758 -9.7218e-05
5.3836e-05 0.00023259 -0.00022679 2.2947e-05
-0.003042 0.00071589 0.19828 0.3042 -0.00020746 0.0053026 4.2918e-05 -9.4229e-05
-9.5367e-07 -3.2312e-05 0.00025675 3.6984e-05
0.0021544 0.00059305 -7.6419e-05 0.0053641 -0.15176 0.24138 7.3419e-05 -5.6833e-05
2.3978e-05 -0.00016917 0.00013146 0.00044631
0.00032266 -8.2168e-05 1.1951e-06 -0.00011509 3.3103e-05 -4.6749e-05 0.034978 0.218
-0.0044353 0.0012306 0.00056652 0.0012459
0.00011209 0.00031 4.0243e-05 -7.7823e-05 0.00034958 -0.00012891 -0.0044293 0.001351
-0.091941 0.29041 -0.0043765 -0.0027188
-0.00019776 4.0629e-05 0.00033029 9.2481e-05 0.00043228 0.00040046 0.00070892 0.0012856
-0.0039479 -0.002795 -0.03883 0.2888
6320000000 -0.09564 0.23517 -0.0025351 0.0013286 0.0020446 -0.00045562 5.8191e-05 9.6503e-05
-0.00032356 0.00033562 -6.9492e-05 0.00028267
-0.002575 0.0013065 0.22479 0.29673 0.0017169 0.0057334 7.9153e-05 7.7732e-05
-6.504e-06 -0.00011584 0.00016994 -3.5326e-05
0.0022054 -0.00036973 0.001798 0.0057469 -0.1329 0.25222 -0.0001603 -0.00024228
0.0003297 0.00015746 0.00042821 0.00048904
3.4792e-05 0.00011622 8.3016e-05 9.5273e-05 -0.000202 -0.00027107 0.034541 0.22035
-0.0039984 0.0019458 0.00071994 0.00087098
-0.00034703 0.00036835 -7.0464e-05 -9.0145e-05 0.00023762 -7.1514e-05 -0.0038852 0.0019263
-0.068015 0.30234 -0.0046534 -0.0013017
1.4503e-05 0.00026087 0.00014387 -0.00011433 0.00039154 0.00014037 0.00064943 0.00090603
-0.0047683 -0.0016974 -0.027725 0.2893
6380000000 -0.076477 0.24082 -0.0019973 0.0018186 0.0015699 -0.00030645 3.9011e-05 -4.5011e-05
0.0002808 0.00017857 0.00011148 0.00013489
-0.0019237 0.0018301 0.2422 0.27754 0.0028936 0.0042185 -0.000144 -9.4562e-05
-0.00022463 -0.00016555 -8.2728e-05 -0.00026616
0.0015468 -0.00043059 0.0030564 0.0042162 -0.10492 0.26785 -0.0001672 0.00013697
0.00036786 -8.8613e-05 0.00066189 0.00029076
3.8318e-05 -2.999e-05 -0.00013342 -7.8205e-05 -0.00013791 0.00010625 0.055074 0.2097
-0.003178 0.0031964 0.00081292 0.00068097
0.00027442 0.00019062 -0.00018031 -0.00012302 0.00039868 -8.2753e-05 -0.0032048 0.0031828
-0.046572 0.29492 -0.0045642 -0.00022786
5.778e-05 0.00011347 -0.00013778 -0.00026796 0.00048707 0.00029962 0.00084323 0.00069074
-0.0048246 -0.00013311 0.012768 0.29133
6440000000 -0.055691 0.25334 -0.00093299 0.0023867 0.0017948 -0.00084616 0.00040734 -0.00011745
0.00028487 -0.00034899 -0.00024722 -0.00020891
-0.00096383 0.0023976 0.26182 0.26512 0.0033607 0.0031404 0.00013261 -3.71e-05
-0.00016426 8.3495e-05 -0.00013015 -0.0002491
0.0017853 -0.00079587 0.0034287 0.0030612 -0.089674 0.28446 -0.00020704 0.00027828
-0.00035524 -0.00023993 0.00048508 -0.00059811
0.00039787 -0.00011938 0.00012445 -4.8479e-05 -0.00023811 0.00029115 0.056801 0.2073
-0.0018323 0.0038537 0.00084288 0.00080221
0.00023673 -0.00035991 -0.00019607 3.8012e-05 -0.0004505 -0.00021659 -0.0019158 0.0038925
-0.0058945 0.30178 -0.0042297 0.0010928
-0.00027094 -0.00019717 -8.605e-05 -0.00029827 0.00059318 -0.0005485 0.00089063 0.00073655
-0.0042353 0.0014483 0.023475 0.27662
6500000000 -0.035842 0.25445 -0.00021141 0.0020302 0.0013995 -0.00087689 0.00016783 -5.1614e-05
4.8645e-05 0.00020813 -0.00015223 0.0003545
-0.00028 0.0020321 0.28859 0.23939 0.0036706 0.0025478 8.0006e-05 8.5735e-05
0.0001805 0.00014453 0.00019105 -2.0946e-05
0.001504 -0.0010253 0.0037954 0.0025552 -0.076292 0.28232 -1.3359e-05 -2.9189e-05
3.2719e-05 -0.00013686 -0.00018249 -0.00054244
0.00016057 -1.872e-05 7.41e-05 5.3613e-05 8.565e-07 -2.9975e-05 0.081479 0.20226
-0.00055666 0.0039062 0.0010925 0.00038458
0.00010561 0.0001367 0.00017023 0.00017907 7.9101e-05 -0.00020526 -0.00044527 0.00398
0.017045 0.30601 -0.003614 0.0022445
-3.3307e-05 0.00034512 0.00022439 -1.3081e-06 -1.0386e-06 -0.00034183 0.0010939 0.00033587
-0.0031694 0.0021764 0.060975 0.28057
