# Supplementary material for: Early Detection of Alzheimer’s Disease via Machine Learning-Based Microwave Sensing: An Experimental Validation
Source: Sensors (Basel). 2025 Apr 25;25(9):2718. doi: 10.3390/s25092718 (PMC12074295; doi:10.3390/s25092718)
Supplement: Supplementary file 1 [file sensors-25-02718-s001.zip › measurements_paper_sensors/26 febbraio - PART1/set11 H/CSF_H_m8.s6p]

!Keysight Technologies,M9804A,MY58100912,A.14.10.03
!Date: Thursday, April 27, 2023 10:28:33
!Correction: S11(C  6-Port  ) 
!S12(C  6-Port  ) 
!S13(C  6-Port  ) 
!S14(C  6-Port  ) 
!S15(C  6-Port  ) 
!S16(C  6-Port  ) 
!S21(C  6-Port  ) 
!S22(C  6-Port  ) 
!S23(C  6-Port  ) 
!S24(C  6-Port  ) 
!S25(C  6-Port  ) 
!S26(C  6-Port  ) 
!S31(C  6-Port  ) 
!S32(C  6-Port  ) 
!S33(C  6-Port  ) 
!S34(C  6-Port  ) 
!S35(C  6-Port  ) 
!S36(C  6-Port  ) 
!S41(C  6-Port  ) 
!S42(C  6-Port  ) 
!S43(C  6-Port  ) 
!S44(C  6-Port  ) 
!S45(C  6-Port  ) 
!S46(C  6-Port  ) 
!S51(C  6-Port  ) 
!S52(C  6-Port  ) 
!S53(C  6-Port  ) 
!S54(C  6-Port  ) 
!S55(C  6-Port  ) 
!S56(C  6-Port  ) 
!S61(C  6-Port  ) 
!S62(C  6-Port  ) 
!S63(C  6-Port  ) 
!S64(C  6-Port  ) 
!S65(C  6-Port  ) 
!S66(C  6-Port  ) 
!S6P File: Measurement: :
# Hz S  RI   R 50
500000000 -0.32792 -0.065729 -0.0096982 -0.0020943 -0.008217 0.011884 -0.0039394 0.011483
0.012935 0.0057098 -0.0049662 0.0078447
-0.0094381 -0.0019559 -0.40852 -0.074215 0.0097037 -0.010902 0.0010011 0.011685
0.0091017 0.0029969 0.00059108 0.013482
-0.008402 0.012035 0.0095572 -0.01084 -0.256 0.18834 0.0069923 0.0028333
-0.002276 0.0080025 0.0013167 0.011859
-0.0041578 0.011768 0.0010198 0.011687 0.006931 0.0028941 -0.32643 0.039603
-0.020039 -0.0042836 0.016298 0.026862
0.013853 0.0062699 0.0090379 0.0027268 -0.0022938 0.0080197 -0.019899 -0.004235
-0.21929 -0.23236 -0.028563 0.00479
-0.0052447 0.008682 0.00068107 0.013328 0.0011898 0.012032 0.01632 0.026584
-0.028352 0.0047811 -0.26215 -0.14342
560000000 -0.31618 0.10404 -0.020594 -0.067424 -0.00050162 0.012858 0.0058701 0.01075
0.0097962 0.0045801 0.011351 0.0095045
-0.020646 -0.067446 -0.37208 0.088127 -0.039315 -0.039512 0.01355 0.0023838
-0.012697 -0.0054881 0.0043325 -0.001468
-0.00025259 0.012669 -0.039427 -0.03944 -0.18368 0.23922 -0.00020288 -0.0054334
0.01813 0.0065112 0.0077687 -0.0059855
0.0057119 0.0097197 0.013618 0.0028054 -0.00024245 -0.0054555 -0.30463 0.12909
0.0079288 -0.022589 0.0065293 -0.022001
0.010011 0.0044856 -0.012403 -0.0055268 0.018154 0.0065316 0.0079418 -0.022788
-0.3001 -0.0475 0.012135 -0.051617
0.011966 0.01015 0.0041873 -0.0010915 0.0076809 -0.0059516 0.0064081 -0.02193
0.011892 -0.051465 -0.33007 0.0045352
620000000 -0.27636 0.080379 -0.023392 0.0087446 0.0029313 0.0090915 0.0080144 -0.0051679
0.011788 0.00014272 0.00061416 -0.0012635
-0.023301 0.008673 -0.39949 0.034852 -0.019206 -0.00073494 -0.0020036 -0.0024227
0.012448 -0.0053472 0.00050033 -0.0032678
0.0029091 0.0087542 -0.019316 -0.00066967 -0.15647 0.24832 -0.001523 -0.0052357
-0.0045722 -0.0028005 0.0086139 -0.0030404
0.0080941 -0.0051026 -0.0019848 -0.0022227 -0.0015044 -0.0052401 -0.26162 0.13946
-0.038808 -0.020649 0.012949 0.029246
0.011558 -0.00044707 0.012506 -0.0054159 -0.0044288 -0.0028628 -0.038735 -0.02047
-0.21779 -0.085258 -0.043172 0.010892
0.00074726 -0.0019471 0.00029749 -0.0032618 0.0087092 -0.0029566 0.012893 0.029079
-0.043469 0.0111 -0.24578 -0.032186
680000000 -0.24168 0.1727 -0.02619 -0.015964 0.0046838 0.00552 0.0015808 -0.0071335
-0.0017386 -0.01138 0.005791 -0.0072925
-0.026012 -0.015883 -0.39075 0.13637 -0.033055 -0.0026381 -0.0017735 -0.0005368
-0.0015342 -0.0093858 -0.0010997 -0.0023032
0.0047769 0.0056051 -0.033137 -0.002511 -0.10927 0.27164 -0.00087652 0.00043961
-0.0013383 0.00089713 -0.0028802 -0.009896
0.0015713 -0.0073547 -0.0017068 -0.00052409 -0.00076743 0.00041406 -0.22004 0.19152
-0.02241 -0.0082959 -0.0088967 -0.012282
-0.001369 -0.011574 -0.0014103 -0.0094192 -0.0014234 0.0010759 -0.022469 -0.0081755
-0.2806 0.014939 -0.0048039 -0.0074912
0.00585 -0.007096 -0.0011686 -0.0024115 -0.0026826 -0.0098557 -0.0090395 -0.012226
-0.0047476 -0.0077639 -0.26059 0.073335
740000000 -0.19627 0.16637 -0.041363 0.026035 0.013363 -0.0034478 -0.00017532 -0.0040563
-0.0045365 -0.0011272 -0.0063273 0.00282
-0.041332 0.025892 -0.33726 0.15653 -0.037701 0.03419 -4.6765e-06 -0.0059835
-0.011919 0.0066444 -0.0011778 -0.0048189
0.01347 -0.0036796 -0.037567 0.034233 -0.075593 0.27289 -0.0016174 0.0033791
-0.0006621 -0.0048076 -0.0019879 0.00060306
-0.00010826 -0.0041936 -0.00012321 -0.0058279 -0.0015669 0.003404 -0.20372 0.1989
-0.042478 -0.0097004 0.022091 0.016498
-0.0040946 -0.001583 -0.011831 0.0069468 -0.00080917 -0.0049174 -0.042558 -0.0096655
-0.17994 0.050237 -0.043339 -0.0033715
-0.0064514 0.0034151 -0.0012885 -0.004848 -0.0019042 0.00071349 0.022073 0.016513
-0.043452 -0.0033381 -0.25235 0.079624
800000000 -0.16674 0.21237 -0.023326 0.016058 0.0055315 -0.0098928 -0.0047474 -0.0026109
-0.0044067 0.0019242 0.0044876 0.00093799
-0.023327 0.015827 -0.34579 0.22809 -0.0094951 0.034487 -0.0022488 0.0018304
-0.00030921 0.0024742 0.00066048 0.0055189
0.0055006 -0.010209 -0.0093351 0.034549 -0.037452 0.29931 0.0010519 0.00086745
-0.00022509 0.0032964 -0.0017461 0.00063792
-0.0045475 -0.0024723 -0.0022324 0.0018987 0.0010421 0.00088147 -0.1748 0.22654
-0.02944 0.01264 0.014592 -0.010833
-0.0043631 0.0018362 -0.00015308 0.0023358 -0.00024413 0.0032484 -0.029415 0.012571
-0.23257 0.072488 -0.01932 0.020845
0.0043459 0.00073137 0.00061805 0.0053481 -0.0018963 0.00059923 0.014537 -0.010986
-0.019384 0.020866 -0.24749 0.12804
860000000 -0.1338 0.23393 -0.019294 0.030533 -0.0032227 -0.0099785 -0.0020645 0.00066506
0.0041286 0.0055833 -0.0035283 -0.0033518
-0.019122 0.030708 -0.29894 0.2729 0.0069163 0.034769 0.00042436 0.0021922
0.0039067 0.00026016 0.0032281 -0.00013977
-0.0032769 -0.0098468 0.0070752 0.034808 0.0109 0.30952 -0.00060579 -0.00039112
0.0026584 -0.001786 0.0015709 0.0043472
-0.0020918 0.00086719 0.00040237 0.0022285 -0.00062569 -0.00040616 -0.13949 0.2391
-0.019206 0.017287 -0.0068556 -0.0091658
0.0040773 0.0055585 0.0041322 0.00017914 0.0026601 -0.0017677 -0.019033 0.017305
-0.17837 0.13328 -0.026528 0.016289
-0.0034248 -0.0036223 0.0033894 -0.00018881 0.0016506 0.004287 -0.0067321 -0.009001
-0.026394 0.016216 -0.19908 0.17758
920000000 -0.11071 0.25826 0.003794 0.039825 -0.0090967 -0.0043196 -0.002085 0.0020195
0.00035776 0.0017369 0.0031283 -0.0016271
0.0036976 0.039662 -0.27222 0.29551 0.027783 0.023453 0.001465 0.0011402
0.0070685 -0.00015162 0.0039075 -0.0031066
-0.0091667 -0.0043198 0.027866 0.023447 0.057612 0.31165 0.0017225 3.7664e-06
0.00069666 -0.00039874 0.00081188 -0.001396
-0.0019859 0.0019452 0.0013866 0.0011079 0.0017559 -1.9765e-05 -0.11496 0.25632
-0.01295 0.030417 0.004037 -0.0066166
0.00020628 0.0015505 0.006965 -0.0001374 0.00070111 -0.00027761 -0.012919 0.030488
-0.17028 0.13743 -0.0042467 0.028574
0.0030319 -0.0012832 0.0038826 -0.0031057 0.00098477 -0.0013718 0.0039282 -0.0065622
-0.0042164 0.02862 -0.20871 0.19072
980000000 -0.064289 0.28025 0.016083 0.031229 -0.009225 0.0048158 0.0019324 0.0037785
0.0040321 -0.0012464 -0.0032451 -0.0026745
0.016118 0.031207 -0.21994 0.33243 0.032988 0.0058601 0.0018901 -0.00027453
0.0016034 -0.0058089 -0.00041756 -0.0025467
-0.0092119 0.0048597 0.033073 0.0057346 0.10397 0.30618 0.00050761 -0.0010959
0.00027186 -0.001547 0.0016071 -0.00027639
0.0019382 0.003745 0.0019453 -0.00029584 0.00050571 -0.0010945 -0.076743 0.26801
0.0064798 0.030237 -0.0096018 -0.007622
0.0039475 -0.0014859 0.0015904 -0.0058997 0.00022493 -0.0015737 0.0066052 0.030204
-0.14027 0.17323 0.0044238 0.020657
-0.0033787 -0.002756 -0.00066667 -0.0025361 0.0015657 -0.00028066 -0.0094866 -0.0076869
0.0044152 0.020704 -0.16614 0.23892
1040000000 -0.02317 0.29026 0.03309 0.020504 -0.00087813 0.0075097 0.002527 0.00068413
0.00031816 -0.003487 -9.9747e-05 -0.0011416
0.03308 0.020523 -0.1848 0.34701 0.029989 -0.013789 0.0014779 -0.001702
-0.0025001 -0.0023827 -0.00099131 -0.0026798
-0.00090073 0.0074956 0.029954 -0.013934 0.15002 0.29389 -0.00044191 -0.0013909
-0.0014288 -0.00097445 -0.00045928 -0.0012836
0.0025916 0.00068247 0.0014564 -0.0017433 -0.00044734 -0.0013967 -0.049505 0.27815
0.018069 0.019664 -0.0018382 0.0016747
0.00031218 -0.0033898 -0.0024346 -0.0023147 -0.0013762 -0.00096463 0.018082 0.019638
-0.10824 0.18308 0.01298 0.02041
-6.3343e-05 -0.0012968 -0.0011101 -0.002702 -0.00047346 -0.0012534 -0.0018827 0.0016772
0.012886 0.020348 -0.14613 0.26006
1100000000 0.021918 0.30054 0.03703 -0.0022221 0.003709 0.0040668 0.0024743 -0.001182
-0.0021676 -0.0030555 -0.0041302 -0.00016042
0.037028 -0.002234 -0.14093 0.36676 0.0159 -0.027204 -2.6724e-05 -0.0018135
-0.0031777 -0.00083234 -0.0035932 -0.00061499
0.003694 0.0040749 0.015824 -0.027292 0.19652 0.27492 -0.0017301 0.00028982
-0.0015215 0.00057871 -0.001154 -0.0006914
0.002422 -0.0012067 -3.4936e-05 -0.0017741 -0.0017204 0.00031056 -0.0090066 0.28341
0.024249 0.0069337 -0.0024189 8.7031e-05
-0.0021341 -0.0029956 -0.0031013 -0.00076573 -0.0015358 0.00055203 0.024256 0.0068972
-0.089374 0.19933 0.019384 0.010581
-0.0041144 -6.0167e-05 -0.0034956 -0.00056903 -0.0011446 -0.00069344 -0.0024304 9.1e-05
0.019431 0.010579 -0.10114 0.29265
1160000000 0.072983 0.29733 0.025671 -0.019479 0.0035878 -0.00089016 -0.00021363 -0.0025449
-0.0040858 -0.00089948 -0.0010317 0.0041665
0.025677 -0.019471 -0.097417 0.37149 -0.002888 -0.028666 -0.0014809 -0.0015096
-0.0024651 0.0024073 -0.0015757 0.0018529
0.0036214 -0.00086683 -0.0029972 -0.02869 0.23984 0.24556 -0.00062837 0.0015525
-0.00047369 0.0016287 -0.0011339 0.0001821
-0.00019982 -0.0025857 -0.0015024 -0.0015245 -0.00063235 0.0015554 0.03014 0.28059
0.021704 -0.0089524 -0.0032103 0.0052195
-0.0040354 -0.00090789 -0.0025314 0.0024643 -0.00048121 0.0016533 0.021677 -0.0089751
-0.053938 0.21074 0.019251 0.0018753
-0.0010626 0.0041785 -0.0015813 0.0018217 -0.0011223 0.00013345 -0.0032061 0.005236
0.019226 0.0018941 -0.053824 0.29594
1220000000 0.11689 0.28883 0.012883 -0.029775 -0.0010656 -0.0017884 -0.00014371 -0.0009605
-0.0025913 0.0022934 0.0011292 0.0019324
0.012877 -0.029766 -0.053285 0.38624 -0.0161 -0.021336 -0.0024897 0.0004992
2.6348e-06 0.0028323 -0.00073677 0.0017133
-0.0010718 -0.0017587 -0.016208 -0.021268 0.27996 0.20819 0.00082701 0.0013996
0.00049011 0.0010666 0.00010554 0.00063445
-0.0001303 -0.00097864 -0.0024825 0.00050848 0.0008089 0.0013958 0.069638 0.27277
0.011376 -0.015708 0.0024646 0.0015424
-0.0026283 0.0023289 4.0557e-05 0.0028676 0.00049164 0.0010293 0.011357 -0.015729
-0.031301 0.22193 0.014995 -0.01181
0.0011517 0.0019068 -0.00073273 0.0018173 0.00014169 0.00066637 0.002442 0.0015472
0.015007 -0.011829 -0.023909 0.31517
1280000000 0.16735 0.26893 -0.0059884 -0.029364 -0.0020526 0.001339 -0.0010005 -0.0019026
-0.00095091 0.003272 0.0024592 0.0012893
-0.0059694 -0.029338 -0.0067703 0.37813 -0.023198 -0.0086323 -0.00078123 0.0012787
0.0015011 0.0016705 0.00054416 0.0020053
-0.0020978 0.001328 -0.023255 -0.0084957 0.31213 0.16491 0.0012477 -9.2943e-05
0.00094307 0.00042905 0.00023515 0.0003957
-0.00098108 -0.001933 -0.00078689 0.0013262 0.0012624 -0.00010579 0.10621 0.25692
0.0024915 -0.018583 5.894e-05 -4.0752e-05
-0.00087093 0.0032751 0.00149 0.0016728 0.00093195 0.00045037 0.0025068 -0.018614
0.0062968 0.22701 0.0042674 -0.014832
0.0024514 0.0012513 0.00059599 0.0020256 0.00028373 0.0003644 7.657e-05 -4.351e-05
0.0042945 -0.014812 0.024631 0.3184
1340000000 0.20457 0.23742 -0.016186 -0.020705 2.1376e-05 0.0039624 -0.0017483 -0.00068737
0.0014214 0.0027005 0.001733 -0.0013326
-0.016117 -0.020703 0.031973 0.37168 -0.020792 0.0038328 -0.00022501 0.0019207
0.0016805 0.00096111 0.001115 0.00085939
7.4004e-05 0.003951 -0.020842 0.0039357 0.3356 0.11742 0.00073154 -0.00078464
0.00053168 -0.00042767 6.8289e-05 0.00017865
-0.001727 -0.00068606 -0.0002188 0.0019037 0.00070551 -0.00078585 0.1392 0.23756
-0.0067764 -0.016395 0.0011879 0.0001066
0.0014958 0.0027011 0.001671 0.00096691 0.00054219 -0.00043572 -0.0067909 -0.016369
0.035281 0.22476 -0.0019984 -0.013836
0.00174 -0.0013584 0.0010916 0.00083154 7.9051e-05 0.00018705 0.0011867 0.00010048
-0.0020064 -0.01384 0.061876 0.3155
1400000000 0.23922 0.20131 -0.023175 -0.0095651 0.0043243 0.0031453 -0.0020611 0.00063029
0.0025769 0.00088907 0.00029915 -0.001273
-0.023144 -0.0095384 0.070603 0.36006 -0.014405 0.011819 0.001147 0.0013593
0.0011808 -0.00053091 0.0011402 0.00026414
0.0043378 0.0031879 -0.014363 0.011908 0.35006 0.063047 4.8091e-06 -0.0011894
0.00013148 -5.4284e-05 0.00049311 0.00021733
-0.0020712 0.00059676 0.0011447 0.0013636 -1.8376e-05 -0.0011902 0.16929 0.20944
-0.012939 -0.010359 -0.0010152 -0.00070996
0.002549 0.00082185 0.0011707 -0.00053637 0.00014429 -7.9403e-05 -0.012958 -0.010358
0.068841 0.2229 -0.0088578 -0.0094688
0.00031163 -0.0012249 0.0011146 0.00025315 0.00044842 0.00022722 -0.0010284 -0.00069184
-0.0088424 -0.0094396 0.10779 0.30639
1460000000 0.26298 0.15866 -0.021051 0.0029807 0.0049191 -0.001358 -0.0015946 0.0016155
0.0020684 -0.00038258 -0.00019931 -0.00087795
-0.021007 0.0029358 0.10512 0.33885 -0.0057632 0.014586 0.0015883 0.00032908
0.0011515 -0.001127 0.0012651 -0.00058828
0.0049024 -0.0013752 -0.0056709 0.014631 0.35653 0.0076012 -0.0008822 -0.0011005
0.00034814 -0.00018448 0.00062894 -0.00016776
-0.0015438 0.0016174 0.0015653 0.0003401 -0.00089292 -0.0011026 0.19638 0.18086
-0.01447 -0.0044819 -0.001244 0.0016784
0.0021154 -0.00038251 0.0011468 -0.0011644 0.00033076 -0.00022238 -0.014522 -0.0044514
0.097561 0.21024 -0.010894 -0.0037672
-0.0002273 -0.00085437 0.0012408 -0.00056088 0.00059605 -0.00014746 -0.0012234 0.0016667
-0.010892 -0.0037439 0.14112 0.28678
1520000000 0.2769 0.11848 -0.016172 0.0090698 0.0031282 -0.0035821 6.2897e-05 0.0025447
0.0023008 -0.0017858 -0.0010486 -0.00018706
-0.016158 0.0090372 0.1397 0.32586 0.001622 0.012259 0.0017101 -0.00059592
0.00026461 -0.0010741 0.00039112 -0.00096936
0.0030369 -0.0036292 0.0016762 0.012253 0.34907 -0.049169 -0.00066325 -0.00039998
0.00074609 -0.0008932 0.0001523 -0.00016078
6.7306e-05 0.0025856 0.0016837 -0.00061357 -0.00066431 -0.00040871 0.22077 0.14324
-0.014837 0.00092281 0.0010844 0.0020102
0.0022898 -0.0017488 0.00027486 -0.0010711 0.00076006 -0.00087825 -0.014847 0.00093764
0.12596 0.19975 -0.011585 0.00037181
-0.0010553 -0.00019591 0.00039773 -0.00096753 0.00015319 -0.00019817 0.0010744 0.0020368
-0.011594 0.00036241 0.17556 0.26836
1580000000 0.2881 0.073016 -0.0098063 0.013196 -0.0010242 -0.0043681 0.0013749 0.001899
-0.00016731 -0.00211 -0.0002778 0.00018992
-0.0098233 0.013181 0.16805 0.30116 0.0049575 0.0073079 0.00063372 -0.0015045
-0.00044145 -0.0012354 -0.0002209 -0.00069787
-0.0010232 -0.0043861 0.0049926 0.0072781 0.3284 -0.1072 -0.0015588 0.0001161
-0.00031397 -0.001295 0.000209 -0.000463
0.0013982 0.0018761 0.00063536 -0.0015284 -0.0015434 0.00014784 0.23578 0.1036
-0.012283 0.0063054 0.0018724 0.00095819
-0.00020924 -0.002108 -0.00044667 -0.0012541 -0.00029336 -0.0013288 -0.012254 0.0063237
0.15061 0.1845 -0.009382 0.006525
-0.0002989 0.00026799 -0.00024297 -0.00070311 0.00020191 -0.00044774 0.001878 0.00097564
-0.0093717 0.006516 0.20918 0.24264
1640000000 0.29191 0.032277 -0.0028133 0.012781 -0.0025804 -0.0020534 0.0027191 0.001134
-0.00053041 -0.0016813 -0.00039137 0.0004469
-0.0028375 0.012762 0.19798 0.27737 0.0052713 0.0026105 -0.00040369 -0.0018679
-0.0010196 -0.00061545 -0.00049281 -0.0006634
-0.002653 -0.0020593 0.0052943 0.0026155 0.29869 -0.15581 -0.00081195 0.0011649
-0.00095668 -0.0011107 -0.00019148 -0.00030115
0.0027069 0.0011299 -0.00042851 -0.0018416 -0.00083291 0.0011604 0.2491 0.054545
-0.0084979 0.0081256 0.0024087 -0.00046577
-0.00053445 -0.0016835 -0.0010385 -0.00063112 -0.0010058 -0.0011528 -0.0084771 0.0081753
0.17422 0.16415 -0.0052142 0.0087126
-0.00039266 0.00042582 -0.0004942 -0.00066077 -0.00015547 -0.00030076 0.0024172 -0.00047616
-0.0051964 0.0087197 0.23507 0.21268
1700000000 0.28703 -0.013011 0.0010947 0.010455 -0.0030454 0.0003497 0.0031584 -0.0012218
-0.002066 -0.00077172 0.00052629 0.00057927
0.001109 0.010467 0.21751 0.24591 0.0027565 5.2316e-05 -0.0013996 -0.00079479
-0.00093615 -8.5774e-05 -0.00081775 -0.00041815
-0.0030618 0.00041529 0.0027773 1.0207e-05 0.25499 -0.1946 4.234e-05 0.0016741
-0.0020885 -0.00032666 -0.00032076 -0.00080122
0.0031761 -0.0012025 -0.0014 -0.00078378 8.4011e-05 0.0017177 0.24667 0.0037157
-0.0058282 0.0095457 0.0017972 -0.0018552
-0.0020878 -0.00074673 -0.00093832 -7.022e-05 -0.0020127 -0.00025969 -0.0058041 0.0095623
0.19386 0.14694 -0.00044812 0.0094135
0.00051622 0.00049793 -0.00082838 -0.00043598 -0.00030902 -0.00079099 0.0018087 -0.001872
-0.00041964 0.0094122 0.25313 0.17887
1760000000 0.27615 -0.062259 0.0040983 0.0074905 -0.0019202 0.0010357 0.0014139 -0.0034567
-0.0012685 0.00039969 0.00039145 -0.00054396
0.004074 0.0074729 0.24364 0.20625 0.00034419 -0.0013972 -0.0012478 -4.2818e-05
-0.0011293 0.0010061 -0.00046269 0.00031269
-0.0018866 0.0011076 0.00031533 -0.0013446 0.20618 -0.22649 0.001142 0.0014851
-0.0012087 0.0014754 -0.0011023 -0.00065771
0.0014551 -0.0034399 -0.0012388 -4.1088e-05 0.0011194 0.001443 0.23762 -0.049002
-0.0018475 0.0092968 -8.1265e-05 -0.0022356
-0.0012603 0.00051559 -0.0011281 0.0010171 -0.001266 0.001429 -0.001815 0.0093195
0.21076 0.11485 0.0032849 0.0071773
0.00036419 -0.00050605 -0.00046046 0.00034575 -0.0011661 -0.00072218 -0.00011141 -0.0022382
0.0032708 0.0071242 0.26636 0.14157
1820000000 0.25316 -0.10035 0.0048884 0.0036812 0.00025426 0.0021238 -0.00084131 -0.0031294
-0.0012397 0.00086881 5.0614e-06 -1.3957e-05
0.0048669 0.0036839 0.25481 0.17681 -0.0017176 0.00024512 -0.0015557 0.0009045
1.2709e-05 0.0013085 -0.0007054 0.00038505
0.00023518 0.0020797 -0.0016573 0.00028623 0.15653 -0.24084 0.0017591 0.0006323
-0.0003109 0.0022587 -0.0017052 -5.8009e-05
-0.00085296 -0.0031247 -0.0015509 0.00092743 0.0017448 0.00065703 0.20763 -0.096765
0.00018314 0.0080308 -0.001458 -0.0016373
-0.0012424 0.00085659 1.6935e-05 0.0013022 -0.0003241 0.0023136 0.00019971 0.008039
0.23105 0.088522 0.0044772 0.0038197
-4.2501e-06 -0.00013561 -0.00064933 0.00037598 -0.0016149 1.6208e-05 -0.0014264 -0.001609
0.0044947 0.003848 0.27021 0.10706
1880000000 0.21851 -0.14191 0.0029412 0.0011236 -0.00023508 0.002057 -0.002855 -0.0024722
-0.0002728 0.0016762 0.00028843 -0.0006339
0.0029483 0.0011098 0.25939 0.13003 -0.0035101 0.002917 -0.00035416 0.001849
0.00068943 0.0013247 0.00012237 0.00090979
-0.00027933 0.0020466 -0.0035369 0.0029195 0.10516 -0.24878 0.0020302 -0.0012208
0.0015714 0.0020311 -0.00090728 0.0014255
-0.0029062 -0.0024524 -0.00031673 0.0018562 0.0021336 -0.0011513 0.16649 -0.13729
0.0015874 0.0059073 -0.0021365 0.00037047
-0.00027298 0.0016674 0.00071606 0.0013523 0.0015483 0.002069 0.0016235 0.0059557
0.238 0.058281 0.0050019 0.001965
0.00042754 -0.00062238 6.9005e-05 0.00091683 -0.00099796 0.0013967 -0.0022009 0.00032595
0.0050095 0.0019513 0.27184 0.072817
1940000000 0.17913 -0.16794 0.00090072 -0.0010424 0.0016641 0.0017809 -0.0039778 0.00017539
0.0011723 0.00093579 -0.00066592 -0.00077165
0.00087873 -0.0010403 0.2607 0.099056 -0.001589 0.0056481 0.0011163 0.0014365
0.0020411 0.00031287 0.0008996 0.00027114
0.001723 0.0016151 -0.0015343 0.0056827 0.061231 -0.24063 0.00060543 -0.0024559
0.0023202 0.0004174 9.13e-05 0.0016255
-0.00394 0.00027617 0.0011396 0.0014704 0.00051363 -0.0024716 0.11328 -0.16794
0.00096346 0.0039205 -0.0013635 0.0012026
0.0011639 0.00097614 0.0020575 0.0003135 0.0023044 0.0003872 0.0010083 0.0038714
0.24394 0.021411 0.0040471 -0.0018348
-0.00066466 -0.00081691 0.00092001 0.00028448 0.00012711 0.001616 -0.0012834 0.0012871
0.0040448 -0.0018292 0.26158 0.037349
2000000000 0.13366 -0.1832 -0.0029511 0.00066338 0.0027189 0.0010602 -0.0024883 0.0037558
0.00094558 0.00047918 -0.00089407 0.00037731
-0.002943 0.00064559 0.24762 0.063627 -0.00026062 0.0075587 0.0016817 0.00037701
0.0011295 -0.0014424 0.00044966 0.00019193
0.0028204 0.0011298 -0.00018317 0.0075536 0.02083 -0.22681 -0.0015394 -0.001542
0.0021013 -0.0010537 0.0015268 0.001564
-0.0024992 0.0037192 0.0016748 0.00038615 -0.0015809 -0.0014833 0.059662 -0.17721
-0.0006481 0.003586 4.1256e-05 0.0018798
0.00092355 0.00046433 0.0010974 -0.0014799 0.0020538 -0.0010373 -0.00070086 0.0036011
0.24218 -0.01197 0.00087841 -0.0028698
-0.00088634 0.00047931 0.00047591 0.00013899 0.0014918 0.0014857 6.1182e-05 0.0018612
0.00092662 -0.002875 0.24934 0.009549
2060000000 0.086036 -0.19105 -0.0040064 0.0026521 0.0027182 -0.0007136 0.00083327 0.0035898
0.0017051 -0.00042526 -0.00022389 0.0013159
-0.0040512 0.0025898 0.23408 0.034532 0.0046201 0.0084406 0.0011535 -0.00069635
0.00043514 -0.001546 0.00063175 -0.00013601
0.002735 -0.00067419 0.0046783 0.0084011 -0.012773 -0.20888 -0.0018459 0.00043964
0.00071506 -0.0023264 0.0027857 0.00050926
0.00073649 0.0035798 0.0011415 -0.00069119 -0.001737 0.00038797 0.007971 -0.17399
-0.001667 0.0046179 0.00063921 0.0010711
0.0017003 -0.00053717 0.00042014 -0.0015024 0.00073291 -0.0023773 -0.0016474 0.0046583
0.22849 -0.05074 -0.00094409 -0.0038761
-0.00020456 0.0011505 0.00062287 -8.8547e-05 0.0028733 0.00052987 0.00072609 0.0011538
-0.00092736 -0.003876 0.23449 -0.015749
2120000000 0.04148 -0.18163 -0.0034803 0.0059529 0.0022368 -0.0026577 0.0029463 0.0020009
0.00073438 -0.0016909 0.0010273 0.00040621
-0.0035053 0.0059793 0.21381 0.011932 0.007125 0.0044968 0.0010992 -0.0012717
-0.0014762 -0.0017895 1.5838e-05 -0.0011581
0.0021952 -0.002666 0.0071774 0.0044848 -0.040482 -0.19134 -0.00082488 0.0017715
-0.0017183 -0.0015013 0.00071955 -0.002151
0.0029791 0.001947 0.0010676 -0.0012826 -0.00077739 0.0017478 -0.040128 -0.1557
-0.0019809 0.0067353 0.0016089 0.0010082
0.00068305 -0.0016547 -0.0014793 -0.001819 -0.0016754 -0.0015532 -0.0019229 0.0067015
0.21411 -0.084629 -0.0050377 -0.0020236
0.0010507 0.00026783 2.7885e-05 -0.0011557 0.00065043 -0.0021404 0.0016193 0.00094588
-0.0050761 -0.0020289 0.21405 -0.030563
2180000000 0.0017277 -0.16949 -0.0022027 0.009375 0.00050963 -0.0022378 0.0032408 -0.00047307
0.00027893 -0.0013348 0.0013985 0.00022129
-0.0021723 0.0093461 0.19464 -0.0069322 0.0079803 0.0038293 -0.00088425 -0.0016636
-0.0019998 0.00086686 -0.00012565 0.00037161
0.00042151 -0.0022042 0.0079696 0.0037514 -0.061639 -0.1684 0.001178 0.0016236
-0.00099311 -0.0002144 0.00043057 -0.0018689
0.0031641 -0.00056248 -0.00088822 -0.0016307 0.0011684 0.0015839 -0.076013 -0.13134
-0.0004469 0.009183 0.0015534 6.859e-06
0.00022516 -0.0013854 -0.001991 0.00085772 -0.0010764 -0.00017239 -0.00045284 0.009147
0.18725 -0.11587 -0.0054825 0.0018231
0.0012845 0.0002629 -0.00011737 0.00025421 0.0003927 -0.0018856 0.0016064 7.0444e-06
-0.005517 0.0018506 0.19788 -0.045701
2240000000 -0.027548 -0.14458 0.0019142 0.010743 -0.00047651 -0.0029156 0.0016196 -0.0025269
-0.0021434 -0.0010147 0.00065112 -0.0018919
0.0018424 0.010794 0.17444 -0.011642 0.008691 -4.1855e-05 -0.00099494 -0.00044808
-0.0005325 0.0010332 -0.00060073 -0.00057176
-0.00051864 -0.0028652 0.0086891 -5.7576e-05 -0.079445 -0.14389 0.002092 -0.0016067
-0.0011104 0.00027815 -0.0022214 -0.0017121
0.0016011 -0.0025351 -0.00093597 -0.00044002 0.0021281 -0.0015294 -0.10997 -0.10155
0.0019773 0.010915 0.0017077 -0.00079408
-0.0021452 -0.0010478 -0.00051744 0.0010842 -0.0011086 0.00026867 0.0019966 0.011
0.15797 -0.13222 -0.0050844 0.0039425
0.00079291 -0.0019906 -0.00063789 -0.00060925 -0.0022134 -0.001686 0.0017338 -0.00082736
-0.0050209 0.00391 0.17406 -0.055587
2300000000 -0.054017 -0.11833 0.007249 0.0091523 -0.0012768 -0.0019304 -0.00056446 -0.0013613
-0.0014089 0.00071 -0.0010812 -0.00056328
0.0072271 0.0090549 0.15578 -0.021179 0.008637 -0.0021924 -0.00095879 0.00071832
-0.0002654 0.0015474 -0.00019323 0.00088115
-0.0011114 -0.0019312 0.008575 -0.0022847 -0.090768 -0.12046 -0.00020635 -0.0018045
1.2393e-05 0.0019374 -0.0020815 0.0006607
-0.00060981 -0.0014082 -0.00090659 0.00068382 -0.00023182 -0.0018765 -0.12937 -0.067199
0.0060715 0.01109 0.00022602 -0.0021271
-0.0014279 0.0008045 -0.00025348 0.0015901 -1.6685e-05 0.001888 0.0061095 0.011023
0.12279 -0.15305 -0.0034588 0.0069679
-0.0012239 -0.00064841 -0.00016706 0.000976 -0.0019111 0.00062612 9.4803e-05 -0.0020567
-0.0035353 0.0069794 0.15942 -0.057527
2360000000 -0.071724 -0.087778 0.0102 0.0085092 -0.0012352 -0.0015292 -0.001505 -0.0007994
-0.00048466 0.0012757 -0.001541 -0.00034419
0.010206 0.0085056 0.14562 -0.021538 0.0080535 -0.0051507 -0.00056303 0.0011036
0.0019641 0.00050651 0.00014178 6.8368e-05
-0.0012754 -0.0015834 0.0080536 -0.0052412 -0.102 -0.099052 -0.0026638 -0.0010153
0.0011889 9.3339e-05 -0.00080327 0.0017931
-0.0014991 -0.00070184 -0.00057371 0.0011767 -0.0026499 -0.001013 -0.14797 -0.035334
0.010324 0.0099189 0.0012564 -0.001977
-0.00044858 0.0013094 0.0018812 0.00049539 0.001116 0.00016976 0.010282 0.0099133
0.093132 -0.15336 0.00056883 0.0078446
-0.0016479 -0.00027024 6.7606e-05 -2.2263e-05 -0.00097047 0.0017411 0.0013757 -0.0020493
0.00063556 0.0078976 0.13607 -0.061802
2420000000 -0.07964 -0.059164 0.013924 0.002953 -0.0031736 -0.0011674 -0.0010254 0.00072184
0.0012374 0.001467 -0.0015455 0.0017026
0.013856 0.0030387 0.12979 -0.021243 0.0045462 -0.0069476 0.0013476 0.0010603
0.00081507 -0.0013252 -2.5353e-05 -9.8032e-05
-0.0032306 -0.0010979 0.0044618 -0.0070368 -0.11401 -0.07743 -0.0023542 0.0012863
-5.5682e-05 -0.00045039 0.00014463 0.0028348
-0.0011092 0.00063657 0.0014172 0.0010378 -0.0023752 0.00139 -0.1551 0.0087145
0.014513 0.0076362 -0.0002326 -0.0027674
0.001166 0.0014269 0.00083719 -0.0012916 -2.6312e-05 -0.00046072 0.014547 0.0076609
0.058913 -0.15153 0.0013049 0.0082341
-0.0011942 0.0016575 -2.0281e-05 -9.9376e-05 0.00027487 0.0029691 -0.00035789 -0.002801
0.0011883 0.0081194 0.11759 -0.056364
2480000000 -0.080563 -0.029913 0.013808 -0.002384 -0.0016182 9.7971e-05 -0.00051651 0.0015042
0.0017605 -0.00050765 0.00034966 0.0014041
0.013794 -0.0024096 0.13124 -0.023912 0.0024906 -0.0088916 0.0011825 -8.1365e-05
-0.00036718 -0.0010267 -0.00019517 -0.00041822
-0.0015918 0.00010524 0.0024718 -0.00883 -0.11757 -0.058892 -0.00063768 0.0034047
-0.00046649 -0.00080807 0.0019575 0.0010532
-0.00043888 0.0015412 0.0011547 -4.4039e-05 -0.00058183 0.0033545 -0.15795 0.04377
0.017952 0.00082298 -0.0015304 -0.0023364
0.0017662 -0.00056209 -0.00042487 -0.0010051 -0.0004557 -0.00077429 0.017946 0.00076755
0.028518 -0.1449 0.0042357 0.0075283
0.00025756 0.001508 -0.00015917 -0.00039951 0.0019107 0.00092909 -0.0014491 -0.0023103
0.0042969 0.007565 0.097978 -0.053329
2540000000 -0.085511 -0.0014903 0.011579 -0.0061146 -0.0021813 0.00090693 0.00074195 0.00088973
5.1252e-05 -0.0017808 0.0010447 0.0013529
0.01165 -0.0061243 0.11756 -0.014153 -0.0013742 -0.0077033 0.00066475 -0.0013944
-0.0016401 -0.00015585 -0.00043187 0.00012213
-0.0023485 0.00094708 -0.001437 -0.0077817 -0.1243 -0.034307 0.0021292 0.0024754
-0.0010833 1.2535e-05 0.0016457 -0.00054389
0.00069342 0.00078707 0.00068724 -0.0014333 0.0021078 0.0024342 -0.15732 0.083976
0.017788 -0.0057064 -0.0021952 -0.0020207
0.00019252 -0.0017982 -0.0016013 -0.00014068 -0.0012053 5.764e-05 0.017823 -0.0058392
0.0039516 -0.12949 0.006726 0.0057509
0.00081123 0.0014931 -0.00046025 7.26e-05 0.0016388 -0.00075444 -0.0022124 -0.0020927
0.0065989 0.0057145 0.081529 -0.03797
2600000000 -0.077401 0.022546 0.0085053 -0.0097306 -0.0013027 0.0024568 0.00068395 -0.00035929
-0.0011116 -0.0014939 0.0017681 0.00032968
0.0085328 -0.00974 0.11327 -0.030493 -0.0033728 -0.0059346 -0.00046811 -0.00072962
-0.00032309 0.0014651 -0.00031277 0.00061661
-0.0013726 0.0025725 -0.0034505 -0.005877 -0.12874 -0.010447 0.0030186 -0.00013785
-7.0126e-05 0.0014527 0.0014539 -0.0017936
0.00073882 -0.00034408 -0.00042798 -0.00074543 0.0030227 -6.9723e-05 -0.14266 0.11606
0.01433 -0.012345 -0.003056 6.7739e-05
-0.0013064 -0.001375 -0.0002851 0.0015905 1.3169e-05 0.0014429 0.01424 -0.01225
-0.022622 -0.11401 0.0085186 0.0057275
0.001903 0.00039576 -0.00027561 0.00061501 0.0013879 -0.0017206 -0.0029886 1.7644e-06
0.0086497 0.0058018 0.075289 -0.023976
2660000000 -0.073218 0.047421 0.0046292 -0.011621 -0.0002368 0.0010257 -1.4585e-05 -9.4663e-05
-0.0025353 0.00045725 0.001564 -0.00060948
0.0046041 -0.011553 0.11916 -0.02654 -0.0046047 -0.0043935 -0.0012739 -0.00040077
0.00018728 0.0018807 0.00040201 0.00086861
-0.00016689 0.00084158 -0.0045637 -0.0043504 -0.12892 0.0098372 0.001994 -0.0018838
0.00027705 0.00080776 -0.0010265 -0.0016076
-2.7895e-05 -0.00011231 -0.0012956 -0.00038593 0.002084 -0.0018633 -0.12536 0.14767
0.0077531 -0.015989 -0.0025313 0.00086349
-0.0025646 0.00051551 0.00014416 0.0018022 0.0002054 0.00075028 0.007734 -0.01612
-0.040443 -0.099155 0.010027 0.0018371
0.0014826 -0.00066416 0.00048248 0.00086928 -0.00095302 -0.001647 -0.0025491 0.00088068
0.010025 0.0019273 0.068944 -0.0038127
2720000000 -0.061532 0.066978 0.00036859 -0.011794 -0.00026623 0.0028319 -0.00027718 -1.4341e-05
-0.0022033 0.0021081 0.00065984 -0.0016101
0.00038059 -0.011742 0.10546 -0.028775 -0.0049945 -0.0011554 -0.0015224 0.00036763
0.0016976 0.00058323 0.00095031 -0.0001545
-0.0002521 0.0028087 -0.0050665 -0.0011721 -0.1223 0.039955 0.00025337 -0.0024304
0.00037884 0.00039371 -0.0014957 0.00039301
-0.00024682 2.2375e-05 -0.0015113 0.00042882 0.00022085 -0.0024675 -0.091969 0.17857
0.0010736 -0.016769 -0.0016219 0.0021816
-0.002129 0.0021612 0.0017173 0.00055728 0.00042546 0.0004307 0.00093161 -0.01676
-0.055816 -0.073168 0.01164 -0.00038636
0.00047598 -0.0015715 0.00087861 -0.00016465 -0.0015006 0.00043688 -0.0015077 0.002286
0.011731 -0.00042103 0.074636 0.016795
2780000000 -0.048494 0.084533 -0.0042161 -0.010586 -0.00010781 0.0013204 0.00055103 -0.00040857
0.001277 0.0025483 -0.00081092 -0.0018383
-0.004202 -0.010623 0.10368 -0.0421 -0.0041206 0.00021737 -0.00015048 0.0016821
0.0017116 -0.00084297 1.0582e-05 -0.00023172
-9.3661e-06 0.0011492 -0.00413 0.0003107 -0.12088 0.068855 -0.001935 -0.0014632
0.00055735 -0.00037797 -0.0006328 0.00097353
0.00045451 -0.00033411 -0.00012247 0.0016829 -0.0020126 -0.0014073 -0.063537 0.20035
-0.005594 -0.014664 -0.00064873 0.0020371
0.001122 0.00252 0.001703 -0.00082715 0.00053447 -0.00042961 -0.0054783 -0.014722
-0.070267 -0.048015 0.010072 -0.0051311
-0.00059793 -0.0020507 9.8804e-05 -0.00017232 -0.00068309 0.00096415 -0.00069932 0.0020741
0.0099529 -0.0050977 0.078693 0.034193
2840000000 -0.033951 0.1013 -0.0074175 -0.0075068 0.0015154 0.0020186 -0.00025788 -0.00020756
0.001372 0.00099887 -0.0013631 0.00024535
-0.007402 -0.007477 0.10124 -0.03415 -0.0033451 0.0014066 0.00042098 0.00074865
-1.1843e-05 -0.0014845 0.00010701 -3.9238e-05
0.001673 0.0020146 -0.003304 0.0014659 -0.11559 0.095649 -0.0014381 0.00036103
0.0004198 0.00019963 0.00097921 0.0011265
-0.00023316 -0.00024401 0.00036935 0.00079012 -0.00142 0.00032113 -0.028189 0.21758
-0.0095375 -0.01044 0.00038277 0.0011981
0.0015011 0.0011288 -1.7274e-05 -0.0015823 0.00041221 0.00010898 -0.0095831 -0.010338
-0.076716 -0.022326 0.0084762 -0.0067147
-0.0015329 0.00027952 8.4896e-05 -7.2252e-05 0.00094509 0.0011627 0.0003148 0.0011861
0.0085322 -0.0066186 0.09296 0.050543
2900000000 -0.019201 0.12018 -0.0089124 -0.0033619 0.0016256 8.1341e-05 0.00037827 -0.00072248
0.0021684 -0.0010557 -0.00084082 4.24e-05
-0.0088731 -0.0034205 0.083707 -0.042533 -0.00095939 0.0026795 0.00084742 0.00039844
-0.00040221 -0.0013851 -0.00027497 9.3544e-05
0.0016653 8.8874e-05 -0.0009802 0.0026828 -0.097929 0.12785 -0.0007275 0.00013514
-0.00055578 -0.0011797 0.001765 -0.00012316
0.00038398 -0.00072701 0.00089828 0.0003837 -0.00082791 3.3893e-05 0.0097259 0.22058
-0.011594 -0.0049246 0.0011415 0.0017009
0.0021119 -0.0012492 -0.00043641 -0.0013851 -0.00059539 -0.0011112 -0.011663 -0.0049836
-0.076365 0.0099285 0.0064798 -0.0097919
-0.00078975 0.0001762 -0.00026178 0.00020922 0.0017788 -0.00011091 0.0011025 0.0017678
0.0066839 -0.0099077 0.10827 0.055972
2960000000 0.00021514 0.13246 -0.0088351 0.00019951 0.00011545 0.0013539 -0.00059884 -0.00087262
-0.00019134 -0.0017962 -0.00082771 0.00055549
-0.0087489 0.00019575 0.091248 -0.042003 -0.00024889 0.0010711 0.00092685 5.0464e-05
-0.0011862 -0.00079712 0.00057618 0.00035756
0.00015911 0.0013163 -0.00028879 0.0010485 -0.081274 0.15875 -0.00071745 0.00053859
-0.00055597 0.00073158 0.00017124 -0.0023429
-0.00053496 -0.00083098 0.00094036 -9.6687e-06 -0.00068337 0.00053156 0.05058 0.22816
-0.010933 0.00051634 0.001558 0.00065018
-0.00018581 -0.0018519 -0.0011549 -0.00078518 -0.00053725 0.00072468 -0.010889 0.00064472
-0.068835 0.038771 0.0020977 -0.0111
-0.00070202 0.00066377 0.00053346 0.00029044 0.00015619 -0.0024514 0.0016223 0.00064877
0.0019935 -0.011182 0.1269 0.067143
3020000000 0.018948 0.14806 -0.0066915 0.003598 0.0013225 -0.00020026 -0.00081953 -4.291e-05
-0.00055025 0.00035692 -0.00016638 0.0004977
-0.0066869 0.0036344 0.081066 -0.029873 -0.00029439 -0.00025989 0.00054942 -0.00090622
-0.0016425 0.00041657 0.00062706 -0.00021276
0.0013367 -6.1337e-05 -0.00023647 -0.00030773 -0.058264 0.18464 -0.00034853 0.0009542
0.00036354 0.0003179 -0.00076371 -0.0017869
-0.00091342 -0.00011072 0.00053773 -0.00088956 -0.0002586 0.00097011 0.090762 0.22219
-0.0091266 0.0033949 0.00068618 0.00064407
-0.00062445 0.00035936 -0.0017065 0.00037989 0.00048188 0.00047105 -0.0091086 0.0034387
-0.055042 0.065915 -0.00092046 -0.01072
-0.00018575 0.00044063 0.00071303 -0.00020483 -0.00060301 -0.0017505 0.0006013 0.00058796
-0.0010403 -0.010677 0.14752 0.06519
3080000000 0.045481 0.15694 -0.0048789 0.0058279 0.0017555 -2.9229e-06 -0.00074402 -6.1592e-05
-0.00036032 0.00015943 -3.4387e-06 0.00047662
-0.0048906 0.005824 0.078246 -0.025817 -0.00062301 0.00021208 -0.00017101 -0.00030991
-0.00046004 0.0010067 1.9901e-05 -0.00067339
0.00147 6.6659e-05 -0.000592 0.00035318 -0.021776 0.20525 -0.00087239 0.00037788
0.00058428 0.00056428 -0.0020795 -0.0011516
-0.00078966 8.9946e-06 -0.00018395 -0.00032403 -0.00083498 0.00022309 0.12426 0.21362
-0.0053558 0.007051 0.0019145 0.00033751
-0.00029095 0.0001938 -0.00039052 0.00095869 0.00060488 0.0006201 -0.0053884 0.0069878
-0.031727 0.094965 -0.0054203 -0.0092046
-0.00010215 0.00049731 -6.5406e-05 -0.00064921 -0.0020431 -0.0010714 0.0020584 0.00031649
-0.0052692 -0.0091256 0.16243 0.07081
3140000000 0.073986 0.16263 -0.0015093 0.0076691 0.0027171 -0.0014258 -0.0011265 0.001048
0.0015585 0.00063198 0.00030877 0.00016131
-0.0015249 0.0076412 0.073525 -0.026101 -0.00095363 6.9591e-05 0.00071968 -0.00030086
-6.4162e-06 0.00093416 0.00055097 -0.0004379
0.0028857 -0.0013401 -0.001046 -5.0905e-05 0.018215 0.22654 0.0003407 0.0016785
0.0012111 -0.00055313 -0.0026696 0.00098159
-0.0010951 0.001142 0.00079194 -0.00034876 0.00013584 0.0017362 0.15945 0.19022
-0.0012355 0.0075867 0.00095817 -0.0015651
0.0016024 0.00050512 -3.0472e-05 0.00095987 0.001192 -0.00072697 -0.0012527 0.0076871
-0.01729 0.11428 -0.0070837 -0.0058629
0.00033083 7.5256e-05 0.00056824 -0.00050521 -0.002825 0.00099148 0.00089527 -0.0015894
-0.0070476 -0.006144 0.18641 0.064089
3200000000 0.10671 0.17272 0.0037857 0.0069528 0.00069827 -0.0029054 -8.2501e-05 0.0017755
0.00037102 -0.001866 0.00024226 0.00057377
0.0037757 0.0068778 0.084775 -0.025629 -0.0011056 0.000342 -0.00048044 -0.00112
0.00065027 0.0010889 -0.00035037 -0.00098625
0.00076086 -0.0030003 -0.0010928 0.00047504 0.063138 0.23188 0.0011036 0.00065449
-8.8896e-06 -0.0022196 -0.0015452 0.0023159
5.3333e-05 0.0018068 -0.00057284 -0.0010591 0.0013358 0.0007017 0.18186 0.16692
0.0013186 0.0064375 0.00038754 -0.0014116
0.00037975 -0.0018253 0.00070894 0.00097239 -0.0001617 -0.0020014 0.0015182 0.0064282
0.01837 0.13205 -0.0089561 -0.0022793
0.00030454 0.00058381 -0.00043996 -0.00089653 -0.0014153 0.0023175 0.00046701 -0.0014629
-0.0093284 -0.0022463 0.20398 0.06286
3260000000 0.1379 0.16535 0.0043601 0.0034582 -0.00060452 -0.0025305 0.0012621 0.00076633
0.00039732 -0.001752 -0.00013151 -0.00016065
0.0043135 0.0035107 0.091973 -0.028548 -0.0020328 0.0019125 -0.00057774 -9.9412e-05
0.00083203 -0.00054154 -0.0010639 4.3984e-05
-0.00059499 -0.002543 -0.0019899 0.0019548 0.1127 0.22835 0.00044116 -0.00012199
-0.001001 -0.00086539 0.00051909 0.002121
0.0011945 0.00074602 -0.00053486 -0.00012193 0.0004096 -0.00027896 0.20813 0.12997
0.0042341 0.0057257 -0.00037194 -0.0018239
0.0003007 -0.0016713 0.00084212 -0.00047624 -0.00081703 -0.00094464 0.0041682 0.0055402
0.041791 0.14117 -0.0072519 0.002313
-0.00011344 -0.00011797 -0.0010373 -1.0184e-05 0.00048576 0.0019679 -0.00037702 -0.001799
-0.0071662 0.0027059 0.23298 0.052983
3320000000 0.1696 0.16105 0.0072307 0.0015725 -0.00032298 -0.0016229 0.00075592 0.00025937
-0.0017622 -0.0012455 0.00033043 0.00022472
0.0071642 0.0015417 0.09967 -0.023676 0.00041617 0.0022743 -0.00037638 -0.00045292
-0.00014461 -0.00023028 -0.00050837 0.00023503
-0.00037884 -0.0014722 0.00034942 0.0021516 0.16045 0.22172 0.00036468 -0.00018506
-0.0012785 -0.00012615 0.00023155 0.0011252
0.00080385 0.00028793 -0.00037563 -0.00044568 0.00022346 -4.8806e-05 0.21826 0.10011
0.0050228 0.0020744 -0.0014812 -0.00015204
-0.0017693 -0.0013223 -0.00012122 -0.00031088 -0.0012849 -0.00025838 0.0049026 0.0022037
0.06914 0.14389 -0.004339 0.0038981
0.00035317 0.0001146 -0.00050624 0.0002832 0.00016108 0.0010993 -0.0014191 -7.7274e-05
-0.0040882 0.0036478 0.25022 0.0403
3380000000 0.20464 0.14351 0.0059397 -0.0019442 -0.001225 0.00037922 0.0010513 0.00018652
-0.0014118 0.00072189 -8.5561e-05 3.8886e-05
0.0059874 -0.0019111 0.11042 -0.032583 -8.6029e-05 0.0030765 -0.0010203 -0.00046749
-0.00025339 0.00012236 -0.00079236 0.00061902
-0.0011221 0.00027648 -7.4122e-05 0.0031046 0.20251 0.19974 0.00047587 -0.00042771
-0.0015629 0.00065775 0.0012382 0.0014172
0.0010763 0.00014203 -0.0011061 -0.00043459 0.00074278 -0.00038541 0.23292 0.06672
0.0064823 0.0015788 -0.00038384 0.00025217
-0.0012864 0.00079347 -0.00024389 0.00010352 -0.0018248 0.00076021 0.0066327 0.0016631
0.10862 0.13529 -0.00099276 0.005106
-0.000183 0.00011445 -0.00061802 0.00062318 0.0014077 0.0017468 -0.00046295 0.00020059
-0.0012302 0.004905 0.27973 0.021253
3440000000 0.23612 0.12393 0.0050388 -0.0040166 -0.00058216 -0.0016053 0.00072005 -8.5275e-05
-0.0013695 0.0015231 0.00080921 0.00029553
0.0050318 -0.0040125 0.10352 -0.036514 0.0029062 0.002289 -0.00089617 0.0010715
0.00022026 0.00040103 0.00012116 0.00069114
-0.00050115 -0.0016768 0.0030893 0.0024244 0.24162 0.17309 -0.0002256 -2.4469e-05
-0.00020348 0.0011404 0.0015495 0.00083987
0.00069991 -0.00012747 -0.0008367 0.0011194 -0.00043661 -0.00018836 0.23492 0.035211
0.0069887 -0.0016082 -0.00035582 0.00019431
-0.0014065 0.0015352 0.00011391 0.00040749 1.3326e-05 0.0012609 0.0070828 -0.0018735
0.13484 0.13017 0.0017767 0.0031875
0.001099 0.00019972 8.4243e-05 0.00082223 0.0015219 0.00040981 -0.0003887 0.00026465
0.0016564 0.0034668 0.29701 -0.0070065
3500000000 0.26969 0.092069 0.0027626 -0.0050252 -0.001351 0.0013286 0.0010408 -0.00075975
-0.0010751 0.00099719 0.00085409 -0.00090053
0.0027411 -0.0049512 0.11733 -0.060416 0.0032369 0.0014159 -0.00042646 0.00060668
0.00039055 -7.8683e-05 -0.00013678 0.00028935
-0.0012392 0.0013422 0.0031302 0.0012153 0.27271 0.13919 0.00026071 -0.00023975
0.0001733 0.0010003 0.001889 -0.00017462
0.00098097 -0.00068386 -0.00047947 0.00056407 0.00018676 -5.8629e-05 0.23983 0.0070813
0.0068001 -0.0041787 -0.00018044 -4.2619e-05
-0.00098276 0.0010434 0.00046364 5.0774e-06 0.00028306 0.00077667 0.0065733 -0.0040299
0.17706 0.10503 0.0027153 0.0012708
0.00067299 -0.0010121 -4.26e-05 0.00013321 0.001724 -0.00018538 -0.00025215 -7.1115e-05
0.0029268 0.001347 0.31772 -0.036496
3560000000 0.28808 0.058599 0.0002603 -0.0063472 -0.00017136 -0.00093588 0.00056625 0.00031934
0.0013311 0.0017461 -4.414e-05 -0.0014421
0.00017946 -0.0063749 0.11097 -0.065665 0.0058413 -0.00054596 0.0003786 0.00048082
0.00061009 -0.00026771 -5.113e-05 0.00054902
-9.6849e-05 -0.00095803 0.0058071 -0.00053703 0.29988 0.09677 -0.00029937 -7.8967e-05
0.00087021 0.00060081 0.0012432 -0.0012109
0.00049832 0.00035617 0.00037865 0.00054075 -0.00023747 -0.00017469 0.22923 -0.029294
0.0048108 -0.0069461 -0.00063664 -0.00060278
0.0014792 0.0016464 0.00055721 -0.0002466 0.00071269 0.0006866 0.0049954 -0.0069756
0.197 0.096701 0.0027433 -0.00074792
-0.00017208 -0.0013629 -8.6045e-05 0.00058572 0.0010979 -0.00097659 -0.00046739 -0.00055659
0.0029588 -0.001108 0.32959 -0.076348
3620000000 0.30586 0.021927 -0.0012602 -0.0039893 -0.0023083 -0.00016149 0.00049027 -0.0016201
7.2628e-05 0.00069615 -0.00057993 -0.0007775
-0.0013191 -0.0040105 0.11266 -0.093853 0.004328 -0.0037544 0.00029349 0.00038322
-0.00024401 -0.00086869 0.0007385 0.0004535
-0.0022283 -8.8043e-05 0.0043029 -0.0038861 0.31448 0.053692 0.00018217 -0.00084168
-0.00015917 -0.00020918 0.00045605 -0.00073071
0.00050679 -0.0016635 0.0003203 0.00038705 0.00013711 -0.00087405 0.21966 -0.058907
0.00035535 -0.0072728 -0.00072613 0.00090789
-9.7083e-05 0.0005154 -0.00027846 -0.00078055 0.00014972 -0.00022269 0.00033156 -0.0075669
0.22053 0.061012 0.0011126 -0.0018393
-0.00048518 -0.00047954 0.00084539 0.00046402 0.00075786 -0.00066517 -0.0007933 0.0010384
0.00076247 -0.0014857 0.33338 -0.10881
3680000000 0.31088 -0.022482 -0.0037512 -0.0041141 -0.0010888 0.0017462 -0.00099455 -0.00044024
0.0013561 -0.00010704 -0.00091122 8.6813e-05
-0.003774 -0.0041079 0.10933 -0.11162 0.0016683 -0.0046418 0.00062557 0.00037191
-0.00027639 -0.00050575 0.00054289 6.0997e-05
-0.0010941 0.0017012 0.0017063 -0.0046583 0.32596 0.0035985 -0.00089423 -0.00053745
0.00048011 0.00057867 0.00036078 -0.0015372
-0.0010178 -0.00038845 0.00066929 0.00031256 -0.00099875 -0.00062793 0.20624 -0.093427
-0.0012482 -0.0066946 -0.0010824 0.0012709
0.0015039 -0.00018487 -0.00032337 -0.00054124 0.00080493 0.00050746 -0.0014188 -0.0066025
0.24127 0.037214 0.00019211 -0.001619
-0.0010143 -0.00012141 0.0006483 7.5696e-05 0.00034759 -0.0017678 -0.0011274 0.0011921
0.00012599 -0.0014422 0.33401 -0.15472
3740000000 0.3132 -0.056926 -0.0035318 9.2184e-05 -0.0021879 0.0026233 3.2638e-05 -0.0008984
-0.00084788 0.00022739 -0.00095677 7.5735e-05
-0.0034679 -1.8291e-05 0.10083 -0.1324 0.00094631 -0.0053817 0.00028516 -0.00024388
-0.00023629 -0.00015092 0.00056994 0.00012694
-0.002469 0.0025467 0.00080051 -0.0054753 0.33007 -0.034262 -0.00079079 2.5288e-06
-1.8738e-05 -0.00013656 -0.00025498 -0.0010932
8.744e-05 -0.00088482 0.00022592 -0.00016936 -0.00064379 2.2904e-05 0.18503 -0.11577
-0.0030672 -0.0058456 0.00043877 0.0024806
-0.00060345 0.00023473 -0.0002441 -0.00019046 -0.00028899 -4.1592e-05 -0.0028345 -0.0057195
0.24942 0.0032319 -0.00070991 -0.0011839
-0.0011762 0.00029822 0.00055845 3.9868e-05 -0.00053305 -0.0010003 0.00037742 0.0025639
-0.00027112 -0.0014443 0.31985 -0.19455
3800000000 0.31021 -0.10369 -0.0025126 0.00083889 0.00073271 0.0038448 -0.0011551 -0.0016144
0.0014412 0.0012173 -0.0013736 0.00048943
-0.0025288 0.00085525 0.091774 -0.14803 -0.001829 -0.0051001 0.00026449 0.00028378
-0.0010307 -0.00049248 0.00087246 -5.2478e-05
0.001106 0.0038495 -0.0018382 -0.0050363 0.32756 -0.077467 -0.00073988 0.00033379
0.00083934 0.0002098 -0.00081885 -0.0010388
-0.0012312 -0.001654 0.00037791 0.00031754 -0.00067646 0.00025408 0.17723 -0.14234
-0.0038987 -0.0037554 0.00189 0.0017822
0.0013282 0.0010668 -0.0009571 -0.00044127 0.00094628 0.00035423 -0.0039698 -0.0039102
0.2664 -0.03482 0.0013221 -0.00022076
-0.0011907 0.00044561 0.00084886 0.00018431 -0.00052773 -0.00074574 0.0019935 0.0016269
0.00099422 -0.0002987 0.31298 -0.23496
3860000000 0.29842 -0.13536 -0.00075592 0.0015056 0.0026176 0.0020875 -0.0021976 0.0011577
0.00095539 -0.0013328 -0.00036655 0.0012182
-0.00074072 0.001548 0.072072 -0.15892 -0.0032797 -0.0053176 0.00062598 -0.00070005
-0.00085332 0.0013668 0.00067337 -0.0011451
0.0024297 0.0019889 -0.0033005 -0.0052414 0.30753 -0.11746 -0.00053939 0.00079441
0.00051089 -0.00045741 -0.00092721 -0.00023597
-0.002187 0.0011144 0.00059034 -0.0007266 -0.00055683 0.00078198 0.1486 -0.1577
-0.0028307 -0.0037668 0.0020392 0.0010826
0.00097203 -0.0011362 -0.00075143 0.0014698 0.00043467 -0.00059248 -0.0029387 -0.0036036
0.2632 -0.064202 0.00016523 -0.0016629
-0.00047769 0.0012229 0.00070923 -0.0011119 -0.00069528 -0.00067341 0.0019762 0.0011408
0.00024262 -0.0015159 0.29083 -0.27347
3920000000 0.28589 -0.17445 0.0018123 0.00052741 0.0034535 0.0026311 3.7834e-05 0.0010097
0.00051444 -0.00010203 0.00038439 0.00043843
0.0018159 0.00052082 0.046178 -0.1747 -0.0048852 -0.0035099 -0.00047376 -0.00016141
0.00033341 0.00031786 -0.00030748 -0.00047659
0.003545 0.0026423 -0.0049371 -0.003376 0.30198 -0.1496 0.00014891 0.0011914
0.0017532 -0.0010896 -0.00032099 1.1039e-05
-6.7314e-05 0.00095997 -0.00051684 -0.00015252 0.00012443 0.0012748 0.12995 -0.16809
-0.0040858 -0.0030454 0.0021132 -0.00047651
0.00039441 2.1242e-05 0.00035112 0.00016264 0.0018492 -0.0012526 -0.0039919 -0.0029741
0.25882 -0.10957 0.0013084 -0.0020676
0.00060116 0.00048524 -0.00041811 -0.00063329 -0.00074338 3.7146e-05 0.0021548 -0.00052668
0.0010747 -0.0019449 0.26967 -0.30126
3980000000 0.25944 -0.21125 0.0022102 -0.0027636 0.0050119 -0.00035868 0.00014973 0.0011942
0.0011654 -0.0016456 0.00045781 0.0001847
0.0021087 -0.0027762 0.024561 -0.19007 -0.0055699 -0.001427 0.00070668 0.00039029
0.00053367 0.00033032 0.00014499 -0.0010675
0.0051218 -0.00031721 -0.0055781 -0.0013892 0.27426 -0.1812 0.0013076 -7.6535e-05
-0.00089017 -0.0014232 -0.00047134 -0.00090138
0.00026192 0.0011573 0.00069763 0.00043045 0.0014737 -9.4816e-08 0.09393 -0.19138
-0.0042521 -0.0034229 0.0018095 -0.00092093
0.00094224 -0.0019304 0.00064545 0.00046699 -0.00090113 -0.0014407 -0.0042782 -0.0034956
0.24749 -0.14099 0.0013584 -0.0039511
0.00054724 0.00054934 -0.00010259 -0.0011034 -0.0005637 -0.00039237 0.0017291 -0.00082954
0.0018433 -0.0039076 0.23586 -0.34136
4040000000 0.23243 -0.23699 -0.00013899 -0.0039033 0.0035536 -0.0028069 0.00011432 0.00016242
-0.00060133 -0.0008048 0.00081064 0.0002115
-0.00018551 -0.003933 -0.0012802 -0.19687 -0.004899 4.9525e-05 0.00028765 -0.00085336
8.0561e-05 -3.65e-05 -0.0015282 -0.00039737
0.0034663 -0.0030087 -0.0050331 0.00027681 0.25233 -0.21441 0.00018097 -0.00051111
-0.00082968 -0.00044525 -0.0015933 8.1994e-05
0.00017327 0.00023733 0.00026736 -0.0010165 7.8158e-05 -0.00060943 0.071385 -0.18541
-0.0063242 -0.0011661 0.0019355 -0.00049523
-0.00052626 -0.00069279 -1.0421e-05 -3.6142e-05 -0.00064306 -0.00033711 -0.0064186 -0.0010467
0.23632 -0.17212 -0.001177 -0.0032636
0.00072791 -0.00025426 -0.0013633 -0.00021297 -0.0012375 -1.222e-05 0.001951 -0.00061685
-0.0016709 -0.0034116 0.19846 -0.3578
4100000000 0.20409 -0.26184 -0.0030496 -0.0029878 0.0011513 -0.0037729 -3.6192e-05 0.00013628
0.00029928 -0.0016654 0.00033372 0.00019221
-0.0030831 -0.0031254 -0.024973 -0.202 -0.0048915 0.0010093 -0.00015417 -0.00028685
0.00080088 0.0004589 -0.00065572 0.00030024
0.0011982 -0.003425 -0.0049185 0.0009271 0.23219 -0.24056 0.00022227 -0.00018877
-0.00080134 -0.00019685 -0.0012065 0.00032328
4.143e-05 0.00020066 -0.00017195 -0.0002601 0.0001531 -1.1466e-05 0.038729 -0.20025
-0.0060802 0.00040541 0.00084147 -0.0016291
0.00034303 -0.0018585 0.00085317 0.00058523 -0.00086066 -0.00018478 -0.0059357 0.00036924
0.22303 -0.19878 -0.0024267 -0.0041811
0.00032521 0.00038974 -0.00058817 0.00022288 -0.0013463 7.7508e-06 0.00067955 -0.0016033
-0.0020905 -0.0038767 0.16825 -0.38582
4160000000 0.17439 -0.27989 -0.0035411 -0.0023325 -0.00014855 -0.003457 0.00072336 -0.00012186
-0.0038032 -0.00068916 0.00094225 -0.00057611
-0.0035636 -0.0022736 -0.052251 -0.19914 -0.0048145 0.0028314 -0.00033651 -0.00028477
0.00033513 -0.00034078 -0.00092027 0.00041823
-0.00013475 -0.0033335 -0.0047747 0.002837 0.19941 -0.25732 0.00044245 -0.00021051
-0.0010813 -0.00020626 -0.00086511 0.00065167
0.00070973 -0.00016376 -0.00028956 -0.00018061 0.00045497 -0.00014063 0.013366 -0.1884
-0.0049247 0.0014797 0.0013955 -0.0021661
-0.0039266 -0.00085211 0.00033716 -0.00046114 -0.00087903 -0.00017174 -0.0050266 0.0014694
0.19251 -0.23254 -0.0034031 -0.0032651
0.0011518 -0.00057416 -0.0010743 0.00052785 -0.0012875 0.00095136 0.0014143 -0.0022946
-0.0035263 -0.0034415 0.11685 -0.39614
4220000000 0.14758 -0.29573 -0.0045856 -0.00013934 0.00014497 -0.0036868 -0.00048704 -0.00032453
-0.00078127 0.000975 0.00061867 -0.001373
-0.0045207 -8.2481e-05 -0.087314 -0.18902 -0.0022177 0.0032818 -0.0001919 -0.0001022
-6.9504e-05 0.0001256 -0.00066395 0.00095526
0.00021006 -0.0038025 -0.0022475 0.0034008 0.17143 -0.28411 0.00013231 9.9098e-05
0.00038254 0.00045918 -0.00036128 0.0010064
-0.00038741 -0.00033487 -0.00018578 -0.00015411 0.0002015 -0.0001222 -0.0095159 -0.18673
-0.0041358 0.0024713 -0.00010775 -0.0024065
-0.0007983 0.0010988 -7.8472e-05 0.00011035 0.00033133 9.4074e-05 -0.0042583 0.0025369
0.17788 -0.25547 -0.0045843 -0.002708
0.00044814 -0.0013029 -0.00052773 0.0010876 -0.00011675 0.0011842 0.00010432 -0.0023313
-0.0043264 -0.0027144 0.091182 -0.40788
4280000000 0.11674 -0.30609 -0.0027837 0.0016382 -0.0017467 -0.004403 -0.00047413 0.00054246
-0.00055659 0.0012929 -0.00080132 -6.1833e-05
-0.0029075 0.0015668 -0.11339 -0.19571 -0.0029284 0.0029368 -0.00068736 -0.00031672
0.00027992 0.00010441 0.00060187 0.00074624
-0.0018475 -0.0041276 -0.0026753 0.0029906 0.14161 -0.29212 0.00091523 -0.00026759
-0.00099327 0.00093086 -0.0003947 0.0010209
-0.00049517 0.00064471 -0.00083933 -0.00033933 0.00078898 -0.0001891 -0.047883 -0.17249
-0.0046036 0.0022499 -0.0005916 -0.0021381
-0.00047597 0.0012405 0.00028223 0.00028924 -0.0012221 0.001336 -0.0045259 0.002253
0.13519 -0.28043 -0.0062021 -0.0012426
-0.00088908 -0.00025898 0.00069036 0.00064319 2.0596e-05 0.00087395 -0.00076224 -0.002384
-0.0064669 -0.0012646 0.04022 -0.41624
4340000000 0.089664 -0.31483 -0.0019935 0.0017095 -0.0025356 -0.0016215 0.00015566 0.00057967
0.00012298 0.00065256 -0.0001798 -0.00091178
-0.0019698 0.0017586 -0.13476 -0.16918 -0.0019252 0.0040738 -0.00015996 0.00054109
-0.00023117 -0.00034082 0.00049606 0.00046396
-0.0024337 -0.0014145 -0.0019429 0.0039642 0.10592 -0.30872 -0.00030726 -0.001071
0.00046986 0.00061482 0.00075274 0.0020448
0.00021065 0.00052203 -3.3693e-05 0.00059746 -0.00023328 -0.00083482 -0.066228 -0.16937
-0.0039955 0.0034393 -0.0015412 -0.0027449
-2.7371e-05 0.00063076 -0.00022019 -0.00036892 0.00076733 0.00060855 -0.0041624 0.0033272
0.10884 -0.30365 -0.0046545 0.0012313
-0.00013211 -0.0009472 0.00036321 0.00038961 0.00021764 0.0016964 -0.0016477 -0.0024473
-0.0046321 0.0016622 0.0062867 -0.41002
4400000000 0.06063 -0.32155 -0.00099658 0.0014581 -0.0023391 -0.0015295 0.00078419 0.0012775
-0.00024398 0.00052137 9.6854e-05 -0.00063593
-0.00098357 0.0014425 -0.16313 -0.16087 -0.0010812 0.0039103 -0.00048611 0.00051571
0.00019697 -0.00058771 0.00049131 0.00031466
-0.0023879 -0.0015591 -0.0010731 0.0039352 0.078552 -0.31706 -0.00021206 -0.00015107
0.00071573 0.00025304 0.00081704 0.0010982
0.0007692 0.0013157 -0.00055732 0.00041872 1.5729e-06 -0.00031113 -0.090125 -0.15716
-0.003087 0.0049547 -0.0019947 -0.0016199
-0.00011255 0.00046964 8.4311e-05 -0.00052516 0.0005066 -0.00011101 -0.0030858 0.0050571
0.0787 -0.31674 -0.0042047 0.00072904
-2.4064e-05 -0.00070252 0.00055701 0.00042646 0.0010252 0.0015368 -0.0016971 -0.0016582
-0.0041831 0.00036394 -0.038784 -0.41626
4460000000 0.023975 -0.32263 -0.00080972 0.00044529 -0.0039776 -0.00095561 0.0015275 -0.00058284
-0.00060093 0.0013025 -0.0010806 -0.00046233
-0.00085358 0.00037872 -0.18634 -0.13247 -0.00083829 0.0043608 -0.00043086 0.00075782
-0.00031894 -0.00042944 0.00030422 -0.00048232
-0.0040889 -0.001082 -0.00078804 0.0043548 0.051465 -0.32396 -0.00035189 -0.00053877
0.00057109 0.00038179 0.0017848 0.00080897
0.0014949 -0.00062794 -0.00040063 0.00077837 -0.00054415 -0.00051123 -0.10499 -0.13555
-0.0018728 0.0056197 -0.0026254 -0.00097982
-0.00044814 0.001174 -0.00039964 -0.00029125 0.00015008 0.00068022 -0.0018101 0.0056289
0.043414 -0.31452 -0.0048701 0.0030834
-0.00108 -0.00050302 0.00054491 -0.00053892 0.0021569 0.00067928 -0.0028889 -0.00098976
-0.0048806 0.003145 -0.078239 -0.39904
4520000000 0.0013343 -0.32339 -0.00046358 -0.00026569 -0.0036133 0.00029867 0.00069644 -0.00011413
0.001667 -3.9102e-05 -0.00091218 0.00097315
-0.0004208 -0.0002119 -0.2102 -0.11544 0.00057856 0.0046139 0.00059948 0.00089805
-0.00030789 9.1866e-05 0.00028449 -3.1162e-05
-0.0035223 0.00035798 0.00068723 0.0046292 0.021923 -0.32194 -0.0010999 0.00051316
0.00049872 -0.00052995 0.0021961 -0.00063065
0.00070407 -0.00015086 0.00065639 0.00094168 -0.0011465 0.0007342 -0.12168 -0.12659
-0.00084269 0.0056753 -0.0030606 -0.00027111
0.0017607 7.2242e-05 -0.00034106 2.7213e-05 0.0010143 -0.00047339 -0.00087153 0.0056007
-0.0029394 -0.32749 -0.0026668 0.0027625
-0.0010003 0.0010112 7.3567e-05 -3.074e-05 0.001909 -0.0011967 -0.0028983 -0.0001933
-0.0028418 0.00288 -0.10801 -0.39728
4580000000 -0.036145 -0.31812 -0.00095735 -0.00056036 -0.0032475 0.002326 0.00069244 -0.00035267
0.00015666 0.00037236 -0.00044571 0.00079808
-0.00091213 -0.00055025 -0.22974 -0.09085 0.00085986 0.0040339 0.00061894 -1.886e-05
-9.2554e-05 0.00028175 0.00034773 -0.00041433
-0.0031584 0.0022095 0.00079927 0.0040334 -0.009352 -0.32167 -0.00011609 0.00064868
-0.00011856 -3.8665e-05 0.0016572 -0.0013454
0.00070601 -0.0003569 0.00056633 -8.8309e-05 -4.3113e-05 0.00041038 -0.13314 -0.10292
0.0018143 0.0053609 -0.0024203 0.00089408
0.00019371 0.00035153 -4.172e-05 0.00028477 -0.00028784 -0.00040974 0.0018427 0.0053857
-0.030613 -0.33509 -0.0025873 0.0033895
-0.00047953 0.0006692 0.00016954 -0.00036735 0.0013946 -0.0008988 -0.0025825 0.00098393
-0.0024813 0.0035941 -0.15286 -0.36842
4640000000 -0.062021 -0.31188 -0.0022151 -0.0017775 -0.0031528 0.0025355 0.00062841 -0.0014103
0.001484 -0.00028754 0.00016616 0.00091154
-0.0022481 -0.0017899 -0.24102 -0.062468 0.0014792 0.0037807 0.00082917 0.0002992
-0.00030066 0.0003595 -0.00011749 -0.00073342
-0.0032428 0.0025836 0.0014695 0.003796 -0.034408 -0.31508 0.00024405 0.0008578
0.00090302 0.00030152 -3.0473e-05 -0.002093
0.00056822 -0.0013923 0.00078362 0.00024823 2.1157e-05 0.00071117 -0.13871 -0.087781
0.0031412 0.0038455 -0.0027451 0.0017834
0.001584 -0.00022367 -0.00040778 0.00034098 0.00051863 0.00041568 0.0032517 0.00392
-0.063345 -0.32127 -0.0024783 0.0040987
0.0002292 0.00097855 0.00010407 -0.00059879 0.00050251 -0.0018834 -0.002528 0.0016851
-0.0024013 0.0037001 -0.17293 -0.35842
4700000000 -0.088889 -0.30895 -0.0039906 -0.00042247 -0.0018152 0.0044109 -0.00094344 -0.00099228
0.0012489 -0.0007128 0.00077587 0.00067396
-0.0039701 -0.00044151 -0.2529 -0.044492 0.0024318 0.0042627 0.00045935 -0.00054976
0.00017041 0.00060928 -0.00021399 3.056e-05
-0.0015802 0.0045311 0.0024874 0.0042725 -0.064743 -0.31035 -0.00035915 0.00052862
-5.6856e-05 -0.00018705 7.9239e-05 -0.00097162
-0.00093764 -0.0010387 0.00046273 -0.00048808 -0.00027049 0.00071313 -0.15536 -0.068302
0.0030897 0.0018343 -0.0012794 0.0025878
0.0010206 -0.00084589 0.00038526 0.00066146 0.00031621 0.0001938 0.0030661 0.001741
-0.10116 -0.31653 -0.0011309 0.0041028
0.00077613 0.00074034 -0.00034663 -0.00019175 -3.8762e-06 -0.0014642 -0.0015668 0.0024928
-0.0012756 0.0041477 -0.21514 -0.33095
4760000000 -0.12024 -0.2951 -0.0049625 0.00094952 0.00078295 0.0047622 -0.00067649 -0.00069878
0.00026982 -0.0011087 0.00096797 -0.00019357
-0.0049529 0.00089825 -0.25045 -0.0025752 0.0031994 0.0033769 6.1895e-05 -0.00069372
0.00046768 0.00017017 4.0419e-05 -0.00012941
0.00078117 0.004821 0.003216 0.0031817 -0.096016 -0.29665 0.00080652 0.00043216
0.0012602 0.00021158 -0.00098027 -0.0011151
-0.00073602 -0.00063021 7.2165e-05 -0.00072053 0.00097327 0.00042378 -0.15076 -0.0511
0.0026996 0.001383 -0.00078135 0.0024948
0.00035606 -0.0011393 0.00033152 2.237e-05 0.0015337 -0.00014362 0.0026268 0.0015475
-0.13474 -0.30161 -0.00036454 0.0041286
0.00095043 -0.00036051 -5.7028e-05 -6.3116e-05 -0.0011398 -0.0012553 -0.00062292 0.002736
-0.00022175 0.0043295 -0.22846 -0.31001
4820000000 -0.1466 -0.2822 -0.0053041 0.0024238 0.0015617 0.0029032 -0.00080439 -0.00055478
0.00058807 -0.00088204 0.00015468 -0.00049736
-0.0053466 0.0025087 -0.26252 0.019717 0.0041873 0.0032916 -0.00012002 -0.00036617
0.00032672 -0.00021251 -0.00037107 -0.00051779
0.0015446 0.0029011 0.004167 0.0033237 -0.12205 -0.29348 0.00043504 -0.00037705
0.00081049 -0.0007889 -0.00078661 -0.00047108
-0.00073042 -0.00058329 -0.00015078 -0.00032683 0.00039219 -0.00059965 -0.16511 -0.034089
0.0018521 -0.00020841 -4.1767e-05 0.0028802
0.00060636 -0.00095235 0.00026827 -0.00014643 0.00019446 -0.00087361 0.0020144 -0.00022185
-0.17469 -0.28501 -0.00017224 0.0030516
7.7666e-05 -0.00056028 -0.00024057 -0.00028982 -0.0010223 -9.8373e-05 -5.1534e-05 0.0026147
-0.00022865 0.0028638 -0.26482 -0.27963
4880000000 -0.17852 -0.2642 -0.004583 0.0043817 0.0019498 0.0029665 -0.0013822 0.00017312
-0.0008659 -0.00098949 0.00033263 -2.3315e-05
-0.0045579 0.0043924 -0.25518 0.05978 0.0045227 0.0016655 -0.00031082 -0.00022735
-0.0001362 8.1772e-05 -0.00025231 1.6686e-05
0.0020832 0.0029567 0.0046533 0.0017456 -0.1422 -0.28216 0.00059955 -0.00049506
-0.00038975 -0.0019282 -0.0010097 0.00018528
-0.001437 0.00018542 -0.0003663 -0.00017466 0.0004339 -0.00021328 -0.15936 -0.016115
0.00074311 -0.00019648 0.001028 0.0028175
-0.00098599 -0.0011337 -8.5239e-05 0.00024748 -0.00020882 -0.0012222 0.00069211 -0.0002755
-0.20554 -0.27177 0.00068476 0.003156
0.00026775 0.00013007 -0.00019393 1.4444e-05 -0.00038115 -3.7452e-05 0.0010466 0.0028373
0.00063873 0.0032758 -0.27726 -0.25218
4940000000 -0.20009 -0.24701 -0.0032457 0.0065816 0.0027116 0.0013483 -0.00038125 0.00081473
-0.00092776 -0.00046442 0.00013167 -0.00072636
-0.0033101 0.0064607 -0.26833 0.086317 0.0056792 0.0016112 -0.00011194 -5.2338e-05
0.00032845 -0.00034042 -0.00037028 0.0002209
0.002693 0.0012418 0.0058128 0.001402 -0.16204 -0.25798 0.00012352 -0.00045688
-0.0010801 -0.00014012 -0.00045204 0.00015387
-0.00032151 0.00078922 -3.233e-05 -8.0674e-05 0.00034692 -0.00041894 -0.16666 -0.0056682
-0.00039505 0.00011158 0.0021632 0.0018663
-0.00085569 -0.00054161 0.00039313 -0.00046099 -0.000886 -0.00012696 -0.00046097 0.00012791
-0.2308 -0.24455 0.0002651 0.0028241
7.2082e-05 -0.00095992 -0.00036407 -3.7731e-05 -0.00050429 -0.00011522 0.0022633 0.0018493
0.00024159 0.0027638 -0.30182 -0.22674
5000000000 -0.22052 -0.22396 -0.00041616 0.0074052 0.0033818 0.001919 -0.00016567 0.00064751
-0.00053943 0.00053308 -0.00019466 -0.00069174
-0.00039423 0.0074515 -0.25459 0.1032 0.006073 -0.00051654 -0.00024714 -0.00010478
-0.00019477 -0.00051896 -0.00015104 -3.2557e-05
0.0033747 0.0018206 0.0059541 -0.00069626 -0.19087 -0.24578 -0.0006079 -0.00074795
-0.00023622 1.0288e-05 -0.00027891 -0.00012371
-0.00015524 0.00066485 -0.0003426 -0.00013699 -0.00059247 -0.00091354 -0.16073 0.017999
-0.00081207 0.001395 0.0021827 0.0011946
-0.00053354 0.00044444 -0.00034437 -0.00054172 -0.00055244 -0.00051204 -0.00074052 0.0014266
-0.25802 -0.22254 -3.1542e-05 0.0032998
-0.00028986 -0.00071367 -0.00028821 0.00011398 -0.00053816 -0.00026131 0.0021947 0.0012106
-0.00011055 0.0035059 -0.31379 -0.19268
5060000000 -0.24296 -0.19742 0.0016809 0.0071574 0.0031174 -0.00029735 0.00012111 0.00050774
-0.00049097 -0.00012958 -0.00037395 -0.00032618
0.001642 0.0071226 -0.23938 0.1401 0.0050309 -0.0018728 -4.7506e-05 0.00022176
-0.00040243 -1.0679e-05 -0.00047214 5.338e-05
0.0030533 -0.00035978 0.0050102 -0.0018276 -0.20682 -0.22512 -0.00041277 0.00041074
-0.0013179 -0.00012989 -0.0016324 1.1795e-05
0.00017627 0.00057011 -3.0971e-05 0.00021234 -0.00060612 0.00041474 -0.16349 0.025566
-0.00041451 0.0028309 0.001949 0.0006985
-0.00033327 -0.00011277 -0.00031888 7.913e-05 -0.0013816 8.9596e-05 -0.00046885 0.0027315
-0.27419 -0.19333 0.00082751 0.0033965
-0.00042082 -0.00031741 -0.00022732 0.0001008 -0.0014601 0.00045491 0.0019188 0.00072388
0.00091576 0.0033126 -0.32745 -0.16456
5120000000 -0.259 -0.17245 0.0032103 0.0062157 0.0029184 -0.00029499 0.00033125 0.00067948
2.5678e-05 0.00090141 -0.00052959 8.6222e-05
0.0031648 0.0061726 -0.23417 0.16766 0.0047569 -0.0024719 6.5271e-05 0.00019467
-0.00010784 2.454e-05 -4.7328e-05 0.00038675
0.0028129 -0.00023935 0.0049373 -0.00251 -0.2207 -0.2103 -0.0001655 9.5635e-05
-0.00032985 0.00099997 -0.0010363 0.00078849
0.00027725 0.00075982 0.00011433 0.00020632 1.7434e-05 0.00013751 -0.15942 0.051875
0.0010105 0.0034267 0.0024354 0.00038707
-0.00012581 0.00093875 -3.5766e-05 3.578e-05 -0.00011533 0.0011793 0.00099343 0.0034699
-0.28976 -0.15976 0.001328 0.0035333
-0.00041757 0.00027215 -9.7536e-06 0.00025783 -0.00034906 0.00068876 0.0024937 0.00031608
0.0012364 0.0035902 -0.34027 -0.13035
5180000000 -0.27619 -0.14334 0.0048494 0.0050225 0.0034262 -0.00087791 0.00022636 0.00054075
-0.00019514 0.00022647 -0.00062395 0.00046422
0.0048158 0.0051527 -0.21327 0.18946 0.0046454 -0.0036436 -0.00030786 -0.00024244
-3.4228e-05 -0.00026161 -9.3545e-05 0.00019327
0.0033623 -0.00094376 0.0045203 -0.0037614 -0.23218 -0.17465 -0.00034167 0.00069316
0.00013255 9.6213e-05 -0.00031041 0.0010494
0.00019319 0.00052069 -0.00037508 -0.00025744 -0.00024819 0.00059051 -0.1594 0.060727
0.0027189 0.0038107 0.0024104 -0.00073056
-0.00016669 0.00025643 -0.00010082 -0.00031934 0.00040783 -0.0002285 0.0027532 0.0038349
-0.30256 -0.11856 0.0025401 0.0037487
-0.00060886 0.00046629 -0.00021348 0.00030756 -0.00065134 0.00069493 0.0024435 -0.00075126
0.002709 0.0036668 -0.34345 -0.099555
5240000000 -0.28665 -0.11619 0.005166 0.0037922 0.0031443 -0.0026792 0.00067713 6.7574e-05
-0.00012069 -0.00013771 2.328e-05 0.00039083
0.0051526 0.0036821 -0.20226 0.2283 0.0033054 -0.0047562 -3.6329e-05 0.00014772
-0.00022586 6.8504e-05 0.00029211 0.00045424
0.0029487 -0.0029511 0.0029879 -0.0047672 -0.24976 -0.15112 0.000487 0.00020681
9.5784e-05 0.00035574 0.00036735 0.0010171
0.00066847 3.1248e-05 -4.0657e-05 0.00013643 0.00032718 0.00017266 -0.15991 0.08179
0.0034619 0.0026234 0.0014901 -0.0012088
-0.00023223 -0.00011352 -0.00027171 -3.6979e-05 -0.00018314 0.00041809 0.0035253 0.0025199
-0.3179 -0.077354 0.002936 0.0026673
-0.00014056 0.00053978 0.00014077 0.00053157 -0.00013801 0.0014867 0.0014739 -0.0012462
0.002813 0.0026808 -0.35145 -0.067062
5300000000 -0.29239 -0.08704 0.0062203 0.0021462 0.001739 -0.0032416 0.00014265 -0.00032794
0.00010196 0.00062581 8.9842e-05 0.00034737
0.0061615 0.0021227 -0.19512 0.23288 0.0021072 -0.0054531 -0.00013029 0.00023177
-0.00011016 0.00041441 0.00022951 0.00029903
0.0017372 -0.0032543 0.002163 -0.0053037 -0.26607 -0.12617 0.00015641 -0.00023835
0.0002146 0.00041146 0.00045949 0.00084525
0.00014121 -0.00025798 -7.5787e-05 0.00026743 0.00022671 1.5353e-05 -0.15248 0.090636
0.0052565 0.0019018 0.0015531 -0.0014526
0.00016648 0.00071972 -4.4032e-06 0.00047712 0.00010355 0.00097116 0.005174 0.0018986
-0.33026 -0.049199 0.0032089 0.0025943
0.00015826 0.00040682 0.00037499 0.00028284 0.0011597 0.0012192 0.0016094 -0.0014572
0.0033095 0.0026903 -0.34764 -0.030811
5360000000 -0.29382 -0.050879 0.0061322 0.00077979 0.00039346 -0.0036689 0.0003896 -4.0923e-05
6.5151e-05 0.00042464 0.00063625 -1.3676e-05
0.0060872 0.00081875 -0.15945 0.25447 0.00084892 -0.0052617 5.6073e-05 0.00024569
-2.241e-05 0.00018613 0.00062551 2.2965e-05
0.0003784 -0.0036686 0.00076984 -0.0055261 -0.26647 -0.097855 0.00034449 0.00036182
0.00011006 0.00053612 0.00056937 0.00052365
0.00037271 -3.1847e-05 7.9177e-05 0.00019601 0.00047232 0.00030152 -0.15123 0.10898
0.0059231 -0.00032003 0.00080249 -0.0020698
6.7e-05 0.00043255 1.9753e-06 -3.553e-05 0.0005184 0.0002353 0.0060026 -0.00030596
-0.32737 -0.011054 0.0044654 0.0026472
0.0005585 -0.00018801 0.00042081 -0.00018952 0.00067691 -4.0383e-05 0.00071455 -0.0021025
0.0045629 0.0025209 -0.34633 -0.003444
5420000000 -0.2974 -0.027732 0.0059969 -0.001143 -0.00036415 -0.0035494 -2.6666e-05 -0.0001736
0.00080026 0.00053832 0.00031765 -0.00031749
0.006049 -0.001153 -0.14068 0.28253 0.0002151 -0.0053752 0.00010002 6.5269e-05
0.0002324 -0.00011352 0.00019912 -0.00035159
-0.00051367 -0.0037683 -5.0999e-05 -0.0054221 -0.28247 -0.065976 -3.99e-05 -0.0004314
0.00090951 0.00012524 0.0011084 4.6745e-05
-2.3864e-05 -0.00014943 3.361e-05 0.00012461 -0.00017028 -0.00053986 -0.1402 0.12367
0.0050593 -0.0020039 0.00023083 -0.0015566
0.00074651 0.00049304 4.0827e-05 -5.908e-05 0.00066088 -0.00025883 0.0050092 -0.0021051
-0.33087 0.018196 0.0051954 0.0011428
0.00037254 -0.00024256 0.00011759 -0.00010739 0.00046177 -0.00010601 0.00021161 -0.0015216
0.0051212 0.0010726 -0.34102 0.038935
5480000000 -0.29059 0.0081737 0.0048909 -0.00184 -0.0018308 -0.002977 0.00034406 1.2145e-05
0.00081007 -0.00027155 -0.00026495 -0.0003543
0.0048476 -0.001788 -0.12717 0.29082 -0.0015175 -0.0057336 5.1172e-06 0.00023075
-4.8577e-05 -0.00010112 0.00014827 -0.00014974
-0.0017678 -0.002758 -0.0015086 -0.0055446 -0.28799 -0.045801 -0.00029913 5.1602e-05
0.00046118 -0.00051754 0.00058756 -0.00032248
0.00033435 2.8632e-06 5.192e-05 0.00023188 -0.00027188 0.0002852 -0.13439 0.13456
0.0040772 -0.0033347 -0.00019936 -0.0019257
0.00081254 -0.00022046 2.0282e-05 -2.7202e-05 0.00024759 8.701e-05 0.0040182 -0.0033344
-0.32189 0.046546 0.0044137 -3.779e-05
-0.00019712 -0.00022456 0.00031741 -0.00013258 0.00077677 0.00046566 -0.000288 -0.0018476
0.00425 0.00031973 -0.33198 0.05964
5540000000 -0.28884 0.033915 0.0042714 -0.0023899 -0.0026055 -0.0019896 0.00038254 -0.00023281
0.00019844 -0.00026062 -0.0004565 0.00037712
0.0042581 -0.0023744 -0.087605 0.30903 -0.0023374 -0.0049184 0.00045213 0.00014465
-5.2175e-05 -5.3931e-05 -0.00010778 -0.00023098
-0.0025226 -0.0021254 -0.0023315 -0.0051058 -0.289 -0.023958 0.00029614 -0.00021211
0.00031612 -5.2081e-05 0.00055368 -0.00028881
0.00041912 -0.00023521 0.00041111 0.00010949 0.00047901 -0.00028094 -0.12322 0.15641
0.0027806 -0.0039931 -0.00083662 -0.0017804
0.00028379 -0.0003137 -2.8773e-05 -0.00016184 0.00066212 -9.4324e-05 0.0028206 -0.0040549
-0.309 0.081431 0.0049138 -0.00061595
-0.00026458 0.00018761 -8.0131e-05 -0.00033326 0.00098022 -0.00054159 -0.0006702 -0.0018718
0.0053247 -0.00075783 -0.32624 0.10229
5600000000 -0.27801 0.062241 0.003626 -0.0035181 -0.0022867 -0.0020133 0.00032614 -0.00038251
0.00033911 -0.00032214 0.00029145 0.00045819
0.0036302 -0.0035226 -0.084558 0.32396 -0.0032973 -0.0048772 0.00012151 -0.00022474
-5.4215e-05 5.5764e-05 -3.3352e-05 -0.00027503
-0.0022944 -0.0019733 -0.0034981 -0.0048725 -0.28768 0.0087086 -3.3343e-05 0.0001066
0.00040657 -0.00043261 0.00067028 -0.00028581
0.00031367 -0.00032539 6.4971e-05 -0.00021613 -0.00020661 -4.1549e-05 -0.11576 0.15609
0.0017626 -0.0038616 -0.0010784 -0.0011474
0.00026345 -0.00020597 -0.0001931 -2.9279e-05 0.00038523 -0.00085192 0.0016806 -0.0039285
-0.29945 0.11195 0.0045191 -0.0010936
0.00027649 0.00057354 -0.00030275 -0.00031625 0.00040492 -0.0010808 -0.0013303 -0.0011669
0.0042739 -0.0013682 -0.30398 0.11689
5660000000 -0.26799 0.083682 0.0032347 -0.0036485 -0.0035179 -0.00065647 -0.00035058 -0.00075764
-7.2703e-05 -0.00047112 0.00056637 -0.00012263
0.0032177 -0.0036298 -0.044592 0.31581 -0.0045386 -0.0033827 -7.1566e-05 -9.2662e-05
0.0001082 -0.00010364 -0.00010994 -0.00021851
-0.0035871 -0.00055474 -0.0046128 -0.0030945 -0.28991 0.031186 -0.00020107 1.9479e-05
-0.000298 -0.0006906 0.00016984 -0.0013804
-0.00034672 -0.00073891 7.5935e-06 -6.7266e-05 -0.00022087 0.00019017 -0.10137 0.17628
0.00066361 -0.0041131 -0.0012821 -0.00092177
-0.00013625 -0.00058903 0.00014514 9.0012e-05 -0.00059227 -0.00069329 0.00063409 -0.0040164
-0.28702 0.13908 0.0043425 -0.0023371
0.00043673 -0.00026097 1.2135e-05 -6.4309e-05 -0.00018143 -0.00086499 -0.0011379 -0.00072567
0.0042374 -0.0022359 -0.29757 0.1523
5720000000 -0.25417 0.10699 0.0027161 -0.0041324 -0.0029609 0.00097352 -0.00045136 -0.00022112
-0.0004527 -0.00013631 -8.6025e-05 -0.00044012
0.0027377 -0.0041371 -0.016579 0.34323 -0.005661 -0.0026606 8.6149e-05 -3.0378e-05
-0.00024255 0.00011625 -0.00036662 0.00023018
-0.0028354 0.0010469 -0.0055879 -0.0025628 -0.28823 0.062959 0.00016197 1.0736e-05
0.0003852 0.00036463 -7.2366e-05 -0.00048728
-0.00048206 -0.000238 6.7618e-05 -6.1076e-05 0.00030385 9.7493e-05 -0.085457 0.17887
-0.00022935 -0.0033243 -0.0016484 -0.00043674
-0.00042248 -4.448e-05 -0.00017953 6.8714e-05 0.00030239 0.00088031 -0.00010154 -0.0033283
-0.27738 0.16712 0.0038394 -0.0036244
-6.5158e-05 -0.00029422 -0.00026402 0.00010459 0.00021519 -0.00011431 -0.0015324 -0.00053908
0.003872 -0.0033086 -0.26783 0.17147
5780000000 -0.23862 0.12376 0.0016059 -0.0047515 -0.002389 0.0011415 -0.00072053 7.0816e-05
-0.00016969 -0.0002763 -0.00010065 -0.00014369
0.0015952 -0.0046831 -0.0034396 0.33827 -0.0056771 -0.00074385 -3.7478e-05 -0.00018665
3.4094e-05 -2.1001e-05 -0.00014455 1.3989e-05
-0.0025665 0.0011208 -0.0057779 -0.00076884 -0.28431 0.079528 3.6328e-05 -1.3077e-05
-6.7137e-05 0.00012028 -0.00065547 -0.0003419
-0.00072955 9.7356e-05 -3.5687e-05 -0.00019495 -0.00010037 -0.00020649 -0.076743 0.19453
-6.4086e-05 -0.0030142 -0.0013667 0.00010989
-0.00020489 -0.00044332 8.1258e-06 -0.00018419 0.00034227 -0.00042379 -0.00012748 -0.0031431
-0.26653 0.18778 0.0028185 -0.0032492
-0.00021184 -0.00039701 -0.00023356 -0.00013935 -0.00053938 -0.00095617 -0.0013516 6.3181e-05
0.0033203 -0.0034489 -0.2588 0.19351
5840000000 -0.22675 0.14565 0.00037547 -0.0053461 -0.0021085 0.0010255 -0.00017485 0.00028337
-0.00036073 0.00024446 -0.00031797 -0.00035121
0.00043322 -0.0053636 0.031264 0.34243 -0.0056653 0.00013211 -0.00023647 1.1785e-05
0.00015271 -7.4157e-05 -2.7441e-05 0.0001354
-0.0020245 0.0010857 -0.0057229 0.00024022 -0.27891 0.10396 -0.00016379 -4.8167e-05
4.5033e-05 -0.0008669 -0.00032258 -0.00023435
-0.00014929 0.00022426 -0.00023995 5.1568e-05 -0.00026193 3.5218e-05 -0.055034 0.19819
-0.00070215 -0.0035232 -0.0011949 -5.3723e-05
-0.00027156 0.00026784 7.0618e-05 5.8967e-05 -0.00022013 -0.001023 -0.00078406 -0.0033853
-0.25045 0.19779 0.0028711 -0.0040208
-0.00032732 -0.00029835 -0.00021429 0.00027182 -0.0007716 -0.00041842 -0.0013896 5.3638e-06
0.0024667 -0.00435 -0.22429 0.21786
5900000000 -0.2127 0.15845 -0.001712 -0.0054955 -0.0024695 0.0023513 -0.00011999 3.5917e-06
9.8488e-05 -0.0002087 -0.00013704 0.00037592
-0.0016367 -0.005509 0.052139 0.34365 -0.0054429 0.0016775 3.9788e-05 2.2279e-05
-0.00010091 -0.00021949 -0.00018166 -8.9767e-05
-0.0022393 0.0024712 -0.0053046 0.0019582 -0.26346 0.11962 -0.00013882 -8.5156e-05
-0.0003723 -0.00060714 -0.00081308 -0.00033311
-0.00014561 3.8975e-05 4.8902e-05 -1.321e-06 1.4925e-06 -7.0751e-05 -0.04695 0.20875
-0.00078943 -0.0032175 -0.0011491 0.00047234
0.00016168 -0.00025969 -5.0435e-05 -0.00012289 -0.00059929 -9.1598e-05 -0.00066424 -0.003232
-0.22501 0.2144 0.0019225 -0.0053657
-1.853e-05 0.00036733 0.00011181 -7.513e-06 -0.00077697 0.00012827 -0.00094509 0.00048319
0.0018488 -0.0049599 -0.21006 0.22876
5960000000 -0.19406 0.17115 -0.0028755 -0.0040449 -0.00075199 0.0027577 -0.00016193 0.00022602
-0.0002613 0.0001763 -0.00020534 -3.2435e-05
-0.0028755 -0.0040308 0.077818 0.34278 -0.0042774 0.0022722 -0.00015769 -5.7876e-05
8.6922e-05 0.00023609 0.00016022 0.00035536
-0.00081868 0.0026583 -0.0041851 0.0022448 -0.25094 0.14556 -1.0777e-05 -0.00016596
-0.00063494 0.0003527 -0.00051973 -9.0887e-05
-0.00016025 0.00021821 -0.0002051 -3.1866e-05 -0.00010259 -0.0002232 -0.029495 0.21679
-0.0016362 -0.0033055 -0.0010187 0.00088202
-0.00025767 0.0001479 -6.6359e-05 4.3117e-05 -3.0789e-05 0.00019491 -0.0017524 -0.003335
-0.20594 0.22929 0.00027025 -0.004888
-0.00019062 -3.2133e-05 3.462e-05 -1.4008e-05 -0.00012052 -0.00033264 -0.0010514 0.00083731
0.00054735 -0.0049116 -0.18257 0.25596
6020000000 -0.17664 0.18803 -0.0038046 -0.0031823 -0.00033822 0.0029865 -6.6184e-06 0.00055134
-0.0001696 0.00021221 8.562e-05 0.00022178
-0.0037167 -0.0031902 0.10523 0.3365 -0.0046527 0.0029644 -7.6076e-05 0.00012796
-0.00013516 -3.9128e-05 -0.00019758 8.3596e-05
-0.00030749 0.0030715 -0.0047333 0.0030975 -0.23106 0.15913 -0.00027306 0.00024044
-0.00062474 0.00025041 -0.00064537 0.00063337
1.2199e-05 0.00057549 -5.7959e-05 0.00015086 -0.00038226 0.00028352 -0.022529 0.21394
-0.0024841 -0.0033783 -0.00057182 0.00074038
-0.00029839 0.00030248 -0.00019131 0.00010536 -0.00088714 -3.0823e-05 -0.0024889 -0.0032586
-0.17738 0.24413 -8.4246e-05 -0.0043592
-8.2622e-05 0.00023405 -0.00023396 0.00025754 -0.00065309 0.00043532 -0.0005865 0.00082839
-8.1603e-05 -0.0046899 -0.1561 0.25679
6080000000 -0.15611 0.19637 -0.0040275 -0.0009232 0.0011711 0.0028196 0.00012087 4.3638e-05
-3.8805e-05 0.00011472 0.00012732 -0.00013478
-0.0040474 -0.00098196 0.12768 0.33727 -0.0033523 0.0044478 -3.7328e-05 -1.0964e-07
-1.2413e-06 0.00011067 9.1488e-05 0.00034758
0.001278 0.0028494 -0.0032309 0.004597 -0.21355 0.18398 0.00011783 0.00013277
-0.00020255 0.00048916 8.9791e-05 0.00010927
6.0393e-05 1.315e-05 -3.7911e-05 -1.3378e-05 0.00025263 0.00017625 -0.0053406 0.22128
-0.0038409 -0.0025444 -0.00091715 0.00089727
0.000162 3.8798e-05 -3.9563e-05 0.00020247 -0.00049577 0.00088758 -0.003809 -0.0024532
-0.14842 0.26093 -0.0004809 -0.0057103
0.00046458 -5.8022e-05 0.00017621 0.00045138 -0.00017616 0.00028907 -0.00093671 0.00094572
-0.00098351 -0.0056333 -0.13345 0.27759
6140000000 -0.14132 0.21072 -0.003584 -0.00062232 0.0015238 0.0022344 5.4933e-05 -4.6451e-06
0.00013544 -0.00012296 0.00039843 -8.0086e-05
-0.0035516 -0.00060696 0.15255 0.32013 -0.0024505 0.005291 3.2772e-05 1.902e-05
0.0004674 0.0001155 0.00022596 0.00013423
0.0015096 0.0021641 -0.0022158 0.0052687 -0.19201 0.20519 0.0003695 -3.9737e-05
-5.5388e-05 0.00087519 -0.00024556 0.00036119
3.3524e-05 3.4174e-05 4.5643e-05 1.3991e-05 0.00042573 -9.5154e-05 0.0062751 0.21402
-0.0044981 -0.0014342 -0.00054532 0.0014641
-6.753e-05 -0.00018063 0.00050329 -3.3283e-05 0.00030864 0.00091943 -0.0044945 -0.0014486
-0.12987 0.28309 -0.0030848 -0.0043681
0.00032328 -0.00017295 0.00031802 -2.2891e-06 2.4957e-05 0.0006734 -0.00046284 0.0014464
-0.0028254 -0.0040041 -0.09715 0.27746
6200000000 -0.12453 0.21711 -0.0029328 -0.00018256 0.0021717 0.0013748 9.5437e-05 0.00032313
-0.00030481 0.00015309 -7.6268e-05 -0.00032482
-0.0028991 -0.00016533 0.18202 0.31974 -0.00096753 0.0053148 3.8796e-05 0.00017669
0.00016433 -5.5802e-05 0.0001755 0.00010263
0.0021551 0.0012807 -0.00099825 0.0051424 -0.17203 0.22088 0.00024837 -0.000426
0.00068068 0.00018447 0.00017211 0.00045439
0.00010705 0.00030522 2.6292e-05 0.00022601 0.00011921 -0.00041793 0.020831 0.22253
-0.0045333 -0.0002613 0.00017065 0.0011998
-0.00024031 0.00023809 3.1033e-05 -2.6841e-05 0.000621 -0.00015777 -0.0046151 -0.00023049
-0.11655 0.29064 -0.0033527 -0.003449
-0.00015336 -0.00027454 2.2873e-05 0.00011751 0.00043065 0.00023914 3.9666e-05 0.0011056
-0.0030861 -0.0037175 -0.082029 0.28864
6260000000 -0.11057 0.2301 -0.0030381 0.00072398 0.0020629 0.00076966 0.00029216 -8.7394e-05
0.00011109 0.00030958 -0.00014291 -5.3599e-05
-0.0030136 0.00071032 0.19825 0.3042 -0.00030899 0.0052847 1.1413e-05 -6.5091e-05
-0.000147 -0.00015587 0.00031334 -3.3756e-05
0.0021176 0.00062608 -0.0001958 0.0054153 -0.15132 0.24128 5.1665e-05 -5.3357e-05
0.00050849 -0.00023428 0.00042094 0.00031266
0.00028174 -6.6181e-05 5.765e-05 -0.0001141 9.7788e-05 2.6902e-05 0.034947 0.21802
-0.0044523 0.0013031 0.00062411 0.0011985
0.00010127 0.00024968 -7.8561e-05 -7.2979e-05 0.00015665 -0.00028814 -0.0044368 0.0013818
-0.092124 0.29019 -0.0039097 -0.0030021
-0.00016065 -6.9433e-05 0.00028775 0.00014648 0.00016214 0.00022428 0.00058305 0.0013042
-0.0042938 -0.0031442 -0.038281 0.2883
6320000000 -0.095651 0.23518 -0.0025736 0.0013419 0.0020754 -0.0002689 7.7598e-05 0.0001506
-0.00032956 0.00035928 -0.00024539 0.00034578
-0.0025761 0.0013275 0.2247 0.29677 0.0015691 0.005782 8.0056e-05 7.4624e-05
-9.5772e-06 -8.4029e-05 0.00016422 -0.00014113
0.0021253 -0.00039542 0.0018239 0.0056669 -0.13347 0.25173 -0.00021505 -0.00027746
0.00014266 -0.00010492 0.0004319 7.9197e-06
6.9807e-05 0.00013974 9.2227e-05 6.8372e-05 -0.00013166 -0.00032023 0.034499 0.22035
-0.0038691 0.0019397 0.00066766 0.00083995
-0.00038771 0.00040711 0.00010031 -7.573e-05 0.00043873 0.00023294 -0.0039034 0.001918
-0.068004 0.30274 -0.0047502 -0.0015075
-0.00014869 0.0003866 0.00026951 -9.3278e-05 0.00037949 0.0003627 0.00076381 0.0008813
-0.0047975 -0.0013226 -0.028063 0.28914
6380000000 -0.07652 0.2409 -0.0019635 0.0018199 0.0016451 -0.00043981 8.2704e-05 -4.9528e-05
0.00027418 8.1976e-05 0.0002428 0.00010645
-0.0019718 0.0017779 0.24214 0.27752 0.0030379 0.0043949 -0.00013887 -9.8505e-05
-0.00021141 -0.00017484 -0.00012774 -0.00014123
0.0016647 -0.000524 0.0030783 0.004232 -0.10519 0.26833 -0.00014624 0.00013958
0.0002933 -0.00017027 0.00040717 0.00021329
6.3594e-05 -4.4353e-05 -0.00014044 -0.00011266 -0.00016608 0.00013153 0.055079 0.20972
-0.003161 0.0031752 0.00080827 0.00079681
0.00033601 0.0001125 -0.00025948 -0.00020523 0.00043995 -0.00019732 -0.0031495 0.0031643
-0.04652 0.29497 -0.0048264 8.9719e-06
0.0002148 -1.0715e-05 -0.00015476 -0.00029988 0.00048705 0.00030946 0.00080076 0.0006027
-0.0045277 -3.5346e-05 0.012707 0.29148
6440000000 -0.055727 0.25327 -0.00096732 0.0024263 0.0018193 -0.00078203 0.00038227 -9.1812e-05
0.00025869 -0.00034564 -0.00027462 -0.00025932
-0.00092723 0.0023892 0.26176 0.26516 0.0033689 0.00301 8.4117e-05 -7.7759e-06
-0.00015213 -6.4112e-05 2.683e-05 -0.00031054
0.0017094 -0.00069258 0.0033323 0.0030327 -0.088926 0.28449 -0.0002381 0.00017904
-0.00033962 -0.00010243 0.00043629 -0.00053091
0.0003757 -8.9385e-05 0.00012156 -1.5204e-05 -0.0002263 0.00027349 0.056827 0.20731
-0.0019677 0.0038603 0.00095028 0.00064328
0.00028061 -0.00042293 -0.00025534 2.5986e-05 -0.0004746 -0.00025831 -0.001908 0.0039233
-0.0058645 0.30166 -0.0041406 0.0012677
-0.00020424 -0.00022737 -0.00012729 -0.00026755 0.00060314 -0.00056115 0.00087613 0.0007203
-0.0042231 0.0011669 0.023374 0.27688
6500000000 -0.035906 0.25441 -0.00022176 0.0020112 0.0014777 -0.00086207 0.00017725 -6.1988e-05
4.6192e-05 0.00013834 -0.00013654 0.00041073
-0.00029899 0.0019902 0.28851 0.23946 0.0036031 0.0026045 0.00012379 5.432e-05
5.3136e-05 0.00018336 6.3777e-05 -0.00018215
0.0015437 -0.0010039 0.0036711 0.0025247 -0.076716 0.28192 -1.2042e-05 4.3697e-05
0.00016425 -0.00033252 -4.8308e-05 -0.00037521
0.00016342 -5.8062e-05 0.00011541 3.5852e-05 7.0918e-05 2.9145e-07 0.081454 0.20229
-0.00043147 0.0040012 0.001065 0.00041009
3.6903e-05 0.0001544 0.0001596 0.00015541 0.00013845 -0.00018865 -0.00040341 0.0039856
0.016852 0.30625 -0.0034562 0.0021593
-9.5856e-05 0.00034216 0.00024224 -0.00014209 -4.5742e-05 -0.00043305 0.0011234 0.00043786
-0.0033941 0.0020923 0.061233 0.28037
