# Supplementary material for: Early Detection of Alzheimer’s Disease via Machine Learning-Based Microwave Sensing: An Experimental Validation
Source: Sensors (Basel). 2025 Apr 25;25(9):2718. doi: 10.3390/s25092718 (PMC12074295; doi:10.3390/s25092718)
Supplement: Supplementary file 1 [file sensors-25-02718-s001.zip › measurements_paper_sensors/26 febbraio - PART1/set11 H/CSF_H_m9.s6p]

!Keysight Technologies,M9804A,MY58100912,A.14.10.03
!Date: Thursday, April 27, 2023 10:28:33
!Correction: S11(C  6-Port  ) 
!S12(C  6-Port  ) 
!S13(C  6-Port  ) 
!S14(C  6-Port  ) 
!S15(C  6-Port  ) 
!S16(C  6-Port  ) 
!S21(C  6-Port  ) 
!S22(C  6-Port  ) 
!S23(C  6-Port  ) 
!S24(C  6-Port  ) 
!S25(C  6-Port  ) 
!S26(C  6-Port  ) 
!S31(C  6-Port  ) 
!S32(C  6-Port  ) 
!S33(C  6-Port  ) 
!S34(C  6-Port  ) 
!S35(C  6-Port  ) 
!S36(C  6-Port  ) 
!S41(C  6-Port  ) 
!S42(C  6-Port  ) 
!S43(C  6-Port  ) 
!S44(C  6-Port  ) 
!S45(C  6-Port  ) 
!S46(C  6-Port  ) 
!S51(C  6-Port  ) 
!S52(C  6-Port  ) 
!S53(C  6-Port  ) 
!S54(C  6-Port  ) 
!S55(C  6-Port  ) 
!S56(C  6-Port  ) 
!S61(C  6-Port  ) 
!S62(C  6-Port  ) 
!S63(C  6-Port  ) 
!S64(C  6-Port  ) 
!S65(C  6-Port  ) 
!S66(C  6-Port  ) 
!S6P File: Measurement: :
# Hz S  RI   R 50
500000000 -0.32799 -0.065356 -0.0095594 -0.0020795 -0.0080951 0.011747 -0.0041582 0.011415
0.012889 0.0058509 -0.0047023 0.0075858
-0.0095652 -0.0020841 -0.40871 -0.074495 0.0096479 -0.01092 0.0011707 0.011566
0.0090457 0.003282 0.00076294 0.013224
-0.0081648 0.011908 0.009596 -0.010893 -0.25604 0.18847 0.0070359 0.0026533
-0.0020923 0.0081852 0.0012877 0.011768
-0.0040219 0.011446 0.0011193 0.01157 0.0069817 0.0026653 -0.32665 0.039729
-0.019878 -0.004341 0.015876 0.027234
0.012953 0.005423 0.0090422 0.0029165 -0.0021364 0.0081193 -0.019716 -0.004271
-0.21959 -0.2322 -0.027947 0.0045092
-0.0047915 0.007891 0.00073117 0.013546 0.0012812 0.011661 0.016112 0.026994
-0.028294 0.0049022 -0.26259 -0.14305
560000000 -0.31613 0.10389 -0.020898 -0.06743 -0.00048113 0.01276 0.0061325 0.010304
0.0092879 0.004408 0.011657 0.0094509
-0.020889 -0.067322 -0.37212 0.088048 -0.039562 -0.039458 0.013398 0.0025746
-0.012734 -0.0059411 0.004377 -0.0013862
-0.0003328 0.012758 -0.03966 -0.039386 -0.18346 0.23902 -0.00025199 -0.0054213
0.018224 0.0065675 0.0079629 -0.0060193
0.0059451 0.010512 0.01342 0.0025321 -0.00023751 -0.0054466 -0.30442 0.1291
0.0075597 -0.022816 0.0064427 -0.022049
0.010071 0.004488 -0.012851 -0.0053931 0.01825 0.0064529 0.0075153 -0.022861
-0.2999 -0.046586 0.012056 -0.051548
0.011617 0.009735 0.0044663 -0.0016 0.0077699 -0.0060032 0.0065392 -0.022008
0.011936 -0.051823 -0.32994 0.0045585
620000000 -0.27618 0.080118 -0.023321 0.0087505 0.0028862 0.0090588 0.0080719 -0.0050671
0.011628 0.00016296 0.00029625 -0.0014253
-0.023333 0.0087072 -0.39957 0.034942 -0.019304 -0.00067268 -0.0019936 -0.0024594
0.012346 -0.0052772 0.00052044 -0.0032297
0.0029165 0.0090935 -0.019331 -0.00056947 -0.15643 0.2483 -0.0015513 -0.0052695
-0.0044159 -0.0027391 0.0085315 -0.0032725
0.008059 -0.0050026 -0.0020757 -0.0023462 -0.0016156 -0.0053156 -0.26129 0.1398
-0.039098 -0.020787 0.012473 0.029243
0.011675 0.00010059 0.012404 -0.0052563 -0.0043338 -0.0027595 -0.03922 -0.020855
-0.21782 -0.084924 -0.042347 0.010876
0.00050871 -0.0011959 0.00043294 -0.0031644 0.0085102 -0.0031487 0.012676 0.02929
-0.042869 0.010968 -0.24566 -0.032901
680000000 -0.24161 0.17303 -0.026279 -0.015935 0.0046642 0.0055884 0.001526 -0.0069545
-0.0018415 -0.011611 0.0057034 -0.0071035
-0.026223 -0.015936 -0.39077 0.13628 -0.033027 -0.0026121 -0.0016766 -0.00055923
-0.0016008 -0.0093469 -0.0010512 -0.002277
0.0047342 0.0055471 -0.033098 -0.0025582 -0.10925 0.27168 -0.0008424 0.0004798
-0.0013826 0.00097024 -0.0026485 -0.0098506
0.0014407 -0.0070947 -0.001699 -0.00060223 -0.00082248 0.00047303 -0.22022 0.19144
-0.022249 -0.0083187 -0.008744 -0.012146
-0.0017525 -0.011672 -0.0016041 -0.0094349 -0.001421 0.00093109 -0.022365 -0.0081948
-0.28069 0.015167 -0.0051276 -0.0073887
0.0057653 -0.0073508 -0.0011193 -0.0023861 -0.002711 -0.0099131 -0.0088329 -0.01234
-0.0049055 -0.0073722 -0.26066 0.074131
740000000 -0.19642 0.16606 -0.041632 0.025799 0.013393 -0.0034235 -0.00023652 -0.0041078
-0.004436 -0.0013498 -0.0063677 0.0030836
-0.041583 0.025793 -0.33712 0.15642 -0.037654 0.034158 4.0575e-05 -0.0059852
-0.01202 0.0067723 -0.0013393 -0.0047119
0.013377 -0.0034716 -0.037503 0.034367 -0.075861 0.27292 -0.0016314 0.0032834
-0.00070662 -0.0048388 -0.0020731 0.0006541
-0.00020485 -0.0041555 3.9896e-05 -0.0059566 -0.0016472 0.0032758 -0.2037 0.19889
-0.042411 -0.0096696 0.021816 0.016571
-0.0044924 -0.0012595 -0.012056 0.0067107 -0.00068429 -0.004817 -0.042464 -0.0095938
-0.18006 0.050425 -0.043147 -0.003183
-0.0061614 0.002988 -0.0013187 -0.004626 -0.0021213 0.00055506 0.022027 0.016446
-0.043329 -0.0033024 -0.2533 0.079478
800000000 -0.16695 0.21269 -0.023279 0.015973 0.0055819 -0.0099283 -0.004701 -0.002507
-0.00435 0.0019538 0.0043915 0.0007393
-0.023286 0.015963 -0.3459 0.22812 -0.0094298 0.034493 -0.0022791 0.0018895
-0.00035859 0.002459 0.00072156 0.005513
0.0055012 -0.009998 -0.0093171 0.034545 -0.037395 0.29927 0.0010735 0.00090528
-0.00026098 0.003255 -0.0017689 0.00065747
-0.004675 -0.002535 -0.0022732 0.0018682 0.0010834 0.00090653 -0.17469 0.22647
-0.029506 0.012682 0.014649 -0.010815
-0.0044657 0.001897 -0.0002332 0.002496 -0.00019298 0.00326 -0.029552 0.012747
-0.23255 0.072291 -0.019286 0.020593
0.0043456 0.0007321 0.00076169 0.0054572 -0.0017732 0.00061356 0.01466 -0.010896
-0.01931 0.020685 -0.24725 0.12803
860000000 -0.13376 0.23368 -0.019275 0.030506 -0.0031953 -0.0098819 -0.0021435 0.00078379
0.0041271 0.0053835 -0.0034921 -0.0032672
-0.019265 0.030454 -0.29899 0.27264 0.0069987 0.034745 0.00042756 0.0022222
0.0040109 0.00018324 0.0032633 -4.6198e-05
-0.0031958 -0.0098889 0.0071026 0.034784 0.010928 0.30955 -0.00059623 -0.00033209
0.0026739 -0.0018659 0.0015997 0.0043228
-0.0021017 0.00077646 0.00044097 0.0022036 -0.00061354 -0.00035162 -0.13949 0.23916
-0.019088 0.017131 -0.0067845 -0.0092923
0.0042124 0.0054452 0.0038335 0.00021266 0.002685 -0.0018431 -0.019087 0.017184
-0.17825 0.13333 -0.026713 0.016248
-0.0032506 -0.0034386 0.0032964 -0.00023113 0.0016114 0.0043801 -0.0069164 -0.0090847
-0.026826 0.016328 -0.19887 0.17787
920000000 -0.11071 0.25817 0.0037867 0.039776 -0.0091487 -0.004287 -0.0020989 0.0019612
0.00051522 0.0017534 0.0031845 -0.0017385
0.0037396 0.039721 -0.27212 0.29555 0.027747 0.023481 0.0014363 0.0011381
0.0070669 -4.9712e-05 0.0038777 -0.003154
-0.0091885 -0.0042493 0.027876 0.02341 0.057567 0.31167 0.0016843 2.066e-05
0.00071565 -0.00041127 0.00091191 -0.0013875
-0.0020736 0.0019978 0.001428 0.001146 0.0016497 -3.3004e-06 -0.11497 0.25627
-0.012865 0.03041 0.003955 -0.0064746
0.00047586 0.001704 0.007072 -0.00018563 0.00071527 -0.00040626 -0.01284 0.030431
-0.17009 0.13742 -0.0041794 0.028526
0.0031501 -0.001536 0.0038067 -0.0030964 0.00082274 -0.0013466 0.0039557 -0.0065294
-0.0042628 0.028476 -0.20868 0.19104
980000000 -0.06436 0.28018 0.016112 0.031214 -0.0092467 0.0047845 0.0019623 0.0037525
0.0039477 -0.0011403 -0.0033502 -0.0025455
0.016069 0.031172 -0.21996 0.33246 0.033014 0.0058077 0.0018716 -0.000253
0.0015072 -0.005791 -0.00049384 -0.0024994
-0.009224 0.0048024 0.033082 0.0057206 0.10394 0.30616 0.00050705 -0.0010971
0.00027686 -0.001557 0.0015316 -0.00030521
0.0019761 0.0038141 0.0018591 -0.00027765 0.00052204 -0.0010936 -0.076786 0.2679
0.006431 0.030253 -0.0095807 -0.0076367
0.003971 -0.0012361 0.0016215 -0.0057742 0.00026231 -0.0015722 0.0065147 0.030255
-0.14028 0.17341 0.0044732 0.020813
-0.0032313 -0.0026239 -0.00052747 -0.0026023 0.0015612 -0.00030827 -0.0095861 -0.0076562
0.0045762 0.020733 -0.16613 0.23882
1040000000 -0.023283 0.2902 0.033109 0.020524 -0.00089259 0.0075011 0.0025418 0.00066063
0.00034157 -0.003565 -0.00011183 -0.0013193
0.033059 0.020492 -0.18478 0.34702 0.029982 -0.013804 0.0014805 -0.0017271
-0.0025145 -0.0023809 -0.0010965 -0.0026187
-0.00086488 0.0075135 0.029978 -0.013899 0.14999 0.29386 -0.00041476 -0.0013881
-0.001413 -0.00098658 -0.00046337 -0.0012318
0.0025413 0.00064376 0.00148 -0.0017371 -0.00041872 -0.0013832 -0.049479 0.27817
0.018086 0.019661 -0.0019627 0.0016146
0.00038384 -0.0035384 -0.002491 -0.0023338 -0.001411 -0.00096243 0.018077 0.019641
-0.1082 0.18303 0.013048 0.02029
-0.00015902 -0.0011937 -0.0010598 -0.0027122 -0.00046373 -0.0012619 -0.0018311 0.0016208
0.012898 0.02039 -0.14629 0.26023
1100000000 0.021986 0.30051 0.037046 -0.0021962 0.0037199 0.004049 0.0024621 -0.0011676
-0.002188 -0.0030572 -0.0040161 -0.00017949
0.037007 -0.0021747 -0.14091 0.36675 0.015912 -0.027229 -3.0978e-05 -0.0018006
-0.0031695 -0.00081928 -0.0035479 -0.00063386
0.0037455 0.0040546 0.015837 -0.027329 0.1965 0.27491 -0.0017448 0.0002749
-0.0015273 0.00054883 -0.0011456 -0.00067922
0.0024794 -0.0011803 -3.9259e-05 -0.0018037 -0.0017434 0.00028282 -0.0090052 0.28341
0.024211 0.0069295 -0.0023626 0.00011658
-0.0021252 -0.0030423 -0.0031729 -0.00083119 -0.0015324 0.00056302 0.02422 0.0068912
-0.089368 0.19943 0.019337 0.010651
-0.0041209 -0.00019934 -0.0036321 -0.00064649 -0.0011401 -0.00067431 -0.0024147 0.00012871
0.019418 0.010574 -0.10118 0.29244
1160000000 0.072942 0.29739 0.025665 -0.019506 0.0035812 -0.00083414 -0.00017945 -0.0025835
-0.0040521 -0.0009293 -0.0011591 0.0041824
0.025641 -0.019474 -0.097333 0.37161 -0.0028987 -0.028685 -0.0015429 -0.0014713
-0.0024688 0.0023699 -0.0017037 0.0018692
0.0035795 -0.00085425 -0.0030091 -0.028699 0.23982 0.24559 -0.00060987 0.0015778
-0.00046218 0.0016273 -0.0011213 0.00017581
-0.0001886 -0.0025556 -0.0015629 -0.0014712 -0.00061574 0.0015829 0.030089 0.28055
0.021692 -0.0089757 -0.0032853 0.0051965
-0.0040457 -0.00096866 -0.0024406 0.0024187 -0.00045726 0.0015892 0.021651 -0.0090066
-0.053944 0.21062 0.019327 0.0017254
-0.0011145 0.0042257 -0.0015965 0.0018234 -0.0011283 0.00017313 -0.0031936 0.0052504
0.019249 0.001888 -0.054003 0.29611
1220000000 0.11692 0.28882 0.012881 -0.029767 -0.0010763 -0.001799 -0.00016154 -0.00095266
-0.0025944 0.0023341 0.0011243 0.0019524
0.01289 -0.029742 -0.053271 0.38623 -0.016096 -0.021321 -0.0024944 0.00048494
2.0157e-05 0.0028513 -0.0007077 0.0017343
-0.0010873 -0.0018053 -0.016195 -0.021275 0.27993 0.20818 0.00080843 0.0013946
0.00049143 0.0010597 0.00014357 0.00062177
-0.00016403 -0.00094485 -0.0024856 0.00048542 0.00081569 0.0013922 0.069645 0.27278
0.011364 -0.015714 0.0024882 0.0016111
-0.0025933 0.0023088 4.8808e-05 0.0028735 0.00051544 0.0010881 0.011335 -0.015744
-0.031281 0.22198 0.014955 -0.011717
0.0011275 0.0018902 -0.00071525 0.0017512 0.00010218 0.00062208 0.0024713 0.0015727
0.01494 -0.011786 -0.023721 0.31509
1280000000 0.16735 0.26894 -0.0059876 -0.029349 -0.0020445 0.0013372 -0.00099964 -0.0019296
-0.00095263 0.0032568 0.0024682 0.0012964
-0.0059637 -0.029331 -0.0068276 0.37812 -0.0232 -0.0086186 -0.00077016 0.0013006
0.0014779 0.0016908 0.00052472 0.0019986
-0.0020361 0.0013384 -0.023288 -0.0085262 0.31212 0.16497 0.0012629 -0.00011925
0.00092955 0.00042979 0.00025396 0.00040319
-0.0010145 -0.001904 -0.00075762 0.0012833 0.0012662 -0.00013053 0.1062 0.25691
0.0025463 -0.018557 9.2228e-05 -3.3864e-05
-0.00095497 0.0033043 0.0015454 0.0016615 0.00095091 0.00041216 0.0025153 -0.01854
0.0062555 0.22699 0.0043606 -0.014892
0.0024874 0.0012981 0.00052519 0.0020238 0.00024657 0.00043913 4.0816e-05 -5.0566e-05
0.0043049 -0.0148 0.02448 0.31837
1340000000 0.20461 0.23746 -0.016189 -0.020717 4.1008e-05 0.0039429 -0.0017394 -0.00072493
0.0014543 0.002671 0.0017318 -0.0013335
-0.016148 -0.020712 0.031941 0.37167 -0.020831 0.0038292 -0.00020531 0.0019046
0.0016734 0.00094511 0.0011013 0.00084348
6.9922e-05 0.0039565 -0.02085 0.0039188 0.33558 0.11744 0.00072539 -0.00079096
0.00053487 -0.00043123 0.00011343 0.00021437
-0.0017459 -0.00070529 -0.00020587 0.0019336 0.00073356 -0.00078376 0.13918 0.23759
-0.006768 -0.016408 0.001197 0.00013439
0.0014058 0.0026481 0.0016741 0.00096069 0.0004932 -0.0004349 -0.0068074 -0.016391
0.035312 0.22473 -0.002046 -0.01375
0.0016922 -0.0013115 0.0011076 0.00081854 0.00010642 0.00019428 0.0012276 0.00011035
-0.002018 -0.013793 0.061934 0.31552
1400000000 0.2392 0.20132 -0.023197 -0.0095722 0.004322 0.003165 -0.0020539 0.00062281
0.0025499 0.0008778 0.00031341 -0.001265
-0.023168 -0.0095813 0.070595 0.36005 -0.014394 0.011808 0.0011467 0.0013566
0.0011732 -0.0005141 0.001155 0.00024623
0.0043436 0.0031405 -0.014347 0.011896 0.35009 0.063054 1.6757e-05 -0.0012086
0.00011755 -4.7497e-05 0.0004844 0.00018549
-0.0020636 0.00063886 0.0011447 0.0013477 1.3867e-05 -0.0012082 0.16934 0.20947
-0.012928 -0.010332 -0.0010522 -0.0007061
0.0025607 0.00084177 0.0011608 -0.0005242 0.00011182 -5.1304e-05 -0.012943 -0.010294
0.068854 0.22288 -0.0087707 -0.0094896
0.00030153 -0.0012495 0.0011727 0.00025491 0.00049329 0.00019106 -0.001045 -0.00071391
-0.0088006 -0.0094543 0.10776 0.30653
1460000000 0.26298 0.15863 -0.021038 0.0029747 0.0049428 -0.001356 -0.0015908 0.001635
0.0020611 -0.00037781 -0.00020192 -0.00087642
-0.021025 0.0029635 0.10514 0.33886 -0.0057644 0.014597 0.001586 0.00032756
0.001153 -0.0011064 0.0012638 -0.00056438
0.0049347 -0.0013762 -0.0057021 0.014649 0.35641 0.0076818 -0.00088663 -0.0011063
0.00032484 -0.00020109 0.00059174 -0.00014973
-0.001579 0.0016299 0.0015781 0.00032655 -0.00087607 -0.0011158 0.1964 0.18086
-0.014465 -0.0045045 -0.0012074 0.0017043
0.0020625 -0.00039078 0.00113 -0.0011302 0.00033206 -0.00018914 -0.0145 -0.0044848
0.097624 0.21024 -0.010988 -0.0037917
-0.00026332 -0.00091471 0.0012738 -0.00057192 0.00061388 -0.00014439 -0.0012029 0.0016946
-0.011006 -0.0037674 0.14119 0.28671
1520000000 0.27694 0.11853 -0.016165 0.0090754 0.0030927 -0.0036166 6.0182e-05 0.0025793
0.0023037 -0.0017669 -0.001049 -0.00020556
-0.01616 0.009056 0.1397 0.32586 0.0016431 0.012263 0.0017239 -0.00059472
0.00025892 -0.00106 0.00040254 -0.00098736
0.0030783 -0.0036298 0.0017099 0.012273 0.34908 -0.049133 -0.00068079 -0.00038779
0.0007651 -0.0009009 0.00018748 -0.00013775
6.7689e-05 0.0025709 0.0017074 -0.00059826 -0.00068478 -0.0003829 0.22078 0.14325
-0.01484 0.00089522 0.001064 0.0020162
0.0023093 -0.0018003 0.00026773 -0.0010786 0.00075952 -0.00090284 -0.014838 0.00095453
0.12595 0.19977 -0.01153 0.00038543
-0.0010754 -0.00020404 0.00040655 -0.00098325 0.00017025 -0.00012873 0.0010801 0.0020145
-0.01157 0.00038275 0.17554 0.26842
1580000000 0.28808 0.073029 -0.009809 0.013204 -0.0010144 -0.004344 0.0013652 0.0018983
-0.00019457 -0.0020794 -0.00024496 0.00022034
-0.0098105 0.013193 0.16805 0.30119 0.0049445 0.0073188 0.00063329 -0.001503
-0.00044353 -0.0012378 -0.00023047 -0.00067187
-0.0010362 -0.0043462 0.0049835 0.0073022 0.3284 -0.10727 -0.00153 0.00010656
-0.0003002 -0.0012807 0.00016672 -0.00042544
0.0013934 0.0018897 0.00062593 -0.0015115 -0.0015009 0.00011177 0.23578 0.10358
-0.01223 0.0062922 0.0018854 0.00096638
-0.00023696 -0.0020809 -0.00044927 -0.0012358 -0.00030098 -0.0012527 -0.01225 0.0062933
0.1507 0.18448 -0.0094262 0.0064397
-0.00025643 0.00021259 -0.00023428 -0.00069567 0.00018878 -0.00047084 0.0018686 0.00097841
-0.0094175 0.0065059 0.20922 0.24281
1640000000 0.29193 0.032295 -0.002812 0.012762 -0.0025494 -0.0021009 0.0027414 0.0011486
-0.00052702 -0.0017065 -0.00039255 0.00042155
-0.0028181 0.012759 0.19799 0.27738 0.0052837 0.002635 -0.00040857 -0.0018612
-0.0010255 -0.00061384 -0.00048405 -0.00069066
-0.0025525 -0.0020721 0.0052931 0.0026031 0.2986 -0.15577 -0.00086929 0.0011671
-0.0009798 -0.0011138 -0.00018516 -0.00037308
0.0027288 0.0011245 -0.00041249 -0.0018603 -0.00085633 0.0011786 0.24907 0.054561
-0.008532 0.008148 0.0024052 -0.00049078
-0.00054324 -0.0017002 -0.001025 -0.00060676 -0.00097669 -0.0010802 -0.00851 0.0082006
0.17416 0.16414 -0.0051187 0.0086934
-0.00037748 0.00041709 -0.00049534 -0.00066349 -0.00016945 -0.00033496 0.0024354 -0.00047899
-0.0051811 0.0087072 0.23499 0.21263
1700000000 0.28702 -0.01294 0.0010907 0.010449 -0.0030371 0.00032225 0.0031566 -0.0011924
-0.0020695 -0.00075408 0.00047871 0.00053202
0.0010893 0.01044 0.21747 0.2459 0.0027706 1.4509e-05 -0.0014006 -0.00079672
-0.0009279 -0.00010067 -0.00082335 -0.00043617
-0.003037 0.00033501 0.0027741 -2.8914e-06 0.25507 -0.19446 3.4975e-05 0.0017173
-0.0020494 -0.00033382 -0.00033299 -0.00079098
0.0031634 -0.0012078 -0.0014051 -0.00079116 6.6283e-05 0.0017205 0.24671 0.0036897
-0.0057912 0.009555 0.0017901 -0.0018196
-0.0020716 -0.0007375 -0.00093605 -8.9196e-05 -0.0020314 -0.00034043 -0.0057639 0.0095608
0.19391 0.14692 -0.00051289 0.0093864
0.00051305 0.00053649 -0.00079627 -0.00043746 -0.00035308 -0.00081945 0.0017594 -0.0018338
-0.00047805 0.0093586 0.25315 0.17884
1760000000 0.27622 -0.062308 0.0041122 0.0074861 -0.0018819 0.0011176 0.0014396 -0.0034854
-0.0012647 0.0003872 0.00043027 -0.00048765
0.004096 0.0074868 0.24364 0.20626 0.0003472 -0.0013812 -0.0012508 -4.1117e-05
-0.0011107 0.0010107 -0.00047357 0.00032824
-0.0018783 0.0011308 0.00033177 -0.0013808 0.20609 -0.22657 0.0011732 0.0014986
-0.0012289 0.0014915 -0.001148 -0.0006461
0.0013853 -0.003503 -0.0012332 -3.2561e-05 0.0011536 0.0014986 0.23756 -0.048981
-0.0018873 0.0092627 -2.8565e-05 -0.0022445
-0.0012448 0.00038484 -0.001108 0.0010255 -0.0012298 0.0014969 -0.0018697 0.0092775
0.21072 0.11483 0.0032949 0.00716
0.00044631 -0.00050627 -0.00044561 0.00032894 -0.0010344 -0.00063115 -3.3386e-05 -0.0022602
0.0033092 0.0071986 0.26633 0.14166
1820000000 0.25321 -0.10031 0.0048675 0.0036977 0.00024542 0.0021168 -0.0008281 -0.0031259
-0.0012621 0.00086845 -7.8225e-05 -5.2307e-05
0.0048631 0.0036955 0.2548 0.17681 -0.0016993 0.00030401 -0.0015396 0.00091691
1.0696e-06 0.0012946 -0.00067904 0.00036021
0.00029259 0.0021202 -0.0017163 0.00031321 0.15652 -0.24079 0.0017272 0.00063053
-0.00030758 0.0022785 -0.0015755 -3.1233e-05
-0.0008611 -0.0031325 -0.0015514 0.00092777 0.0017332 0.00063416 0.20767 -0.096752
0.00020779 0.008079 -0.001511 -0.0016148
-0.0012895 0.00087094 1.6526e-06 0.0013204 -0.00031043 0.0022454 0.00019274 0.0080772
0.23111 0.088533 0.004482 0.0038349
-4.4174e-05 -2.6493e-05 -0.00069192 0.00037722 -0.0016719 -6.2773e-05 -0.0015269 -0.0016683
0.0044245 0.0037519 0.27018 0.10706
1880000000 0.2185 -0.14186 0.0029446 0.0011193 -0.00025998 0.0020856 -0.0028286 -0.0025108
-0.00030034 0.0016585 0.00029515 -0.00063502
0.0029326 0.0011275 0.25937 0.13005 -0.003498 0.0029147 -0.0003477 0.0018387
0.00069749 0.0013228 0.0001119 0.00091114
-0.00026338 0.0020738 -0.003485 0.002929 0.10529 -0.24866 0.0020316 -0.0012174
0.0015762 0.0020666 -0.0010276 0.0013975
-0.0028165 -0.0025075 -0.00032976 0.0018257 0.0020151 -0.0012113 0.16637 -0.13731
0.001578 0.0059249 -0.0021345 0.00031165
-0.00026497 0.001664 0.00070879 0.0013234 0.0016082 0.0020801 0.0015863 0.0059153
0.23797 0.058288 0.0050681 0.0019257
0.00025765 -0.00064692 0.00011369 0.00090806 -0.00097493 0.0014196 -0.0021172 0.0004227
0.0050767 0.0019877 0.27175 0.072891
1940000000 0.17916 -0.16803 0.00091984 -0.0010331 0.0017276 0.0017886 -0.0040103 0.00022886
0.0012079 0.00094443 -0.00065885 -0.00076242
0.00091136 -0.0010273 0.26069 0.099039 -0.001618 0.0056689 0.0010997 0.0014534
0.0020505 0.00032113 0.00092064 0.00027288
0.0017475 0.0017777 -0.0015829 0.0056863 0.06119 -0.24062 0.00063197 -0.0024898
0.0023197 0.0004051 0.00012764 0.0016145
-0.0040095 0.00023576 0.001104 0.0014603 0.00062216 -0.0024854 0.11335 -0.16788
0.0010231 0.0039128 -0.0013658 0.0012714
0.0012079 0.00094438 0.0020501 0.00030626 0.0023379 0.00039411 0.0010543 0.0038968
0.244 0.021425 0.0039761 -0.0017671
-0.0006408 -0.00074638 0.00090666 0.00027938 0.00011768 0.0015808 -0.0014042 0.0011879
0.003996 -0.0018169 0.26162 0.037383
2000000000 0.13365 -0.18312 -0.0029699 0.00072861 0.0027387 0.0011056 -0.0024486 0.0037702
0.00089356 0.00053188 -0.00092952 0.00038362
-0.0029684 0.0006982 0.24756 0.063655 -0.0002771 0.0075686 0.0017074 0.00038504
0.001129 -0.0014438 0.00037653 0.00018932
0.0027713 0.0010886 -0.00022835 0.0075933 0.020715 -0.22672 -0.0015788 -0.0015217
0.002082 -0.0010335 0.0015414 0.0015617
-0.0024357 0.0038063 0.001747 0.00037567 -0.0016062 -0.0015506 0.059668 -0.17727
-0.00079061 0.0035422 6.9305e-05 0.001863
0.00088592 0.00050395 0.0011184 -0.0014567 0.0020963 -0.0010554 -0.00078383 0.0036061
0.2421 -0.012099 0.00099089 -0.0029036
-0.00093044 0.00043662 0.00043401 0.00016683 0.0015483 0.001578 6.7182e-05 0.0019069
0.00094369 -0.002852 0.24928 0.0095537
2060000000 0.086086 -0.19112 -0.0040128 0.0026295 0.0026482 -0.00077965 0.00072033 0.0036411
0.0016612 -0.00046972 -0.00027862 0.0012699
-0.0040191 0.0026462 0.23408 0.034526 0.0046345 0.0084045 0.001136 -0.0007113
0.00043039 -0.0015458 0.00064604 -0.00012325
0.0027019 -0.00079415 0.0046802 0.0083748 -0.012624 -0.20897 -0.0018394 0.00034908
0.00075201 -0.0023069 0.0027625 0.00053299
0.00077127 0.0035916 0.0011251 -0.00072408 -0.0017895 0.00035231 0.0079907 -0.17398
-0.0015525 0.0046607 0.0006124 0.0010907
0.0016679 -0.00044885 0.00043639 -0.0015271 0.00075999 -0.0022862 -0.0015743 0.0045983
0.2286 -0.050735 -0.00092427 -0.0038812
-0.00021864 0.0013125 0.00063425 -9.8892e-05 0.0027564 0.00053589 0.00059819 0.0010323
-0.0010001 -0.0039233 0.23445 -0.015646
2120000000 0.041416 -0.18168 -0.0034601 0.005903 0.0022675 -0.0027183 0.002905 0.001943
0.00073235 -0.0016916 0.0010394 0.00034299
-0.0034325 0.0059022 0.21387 0.011985 0.0070933 0.0045251 0.0010427 -0.0012342
-0.0015142 -0.0018261 8.6155e-05 -0.0011422
0.0022831 -0.0027319 0.0071461 0.0044571 -0.040521 -0.19146 -0.00084865 0.0018297
-0.0018148 -0.0015887 0.00080807 -0.0021244
0.0029986 0.0018978 0.0010718 -0.0012593 -0.00086599 0.0018143 -0.0402 -0.1557
-0.002041 0.006676 0.0016587 0.000989
0.00073939 -0.0016968 -0.0015082 -0.0017814 -0.0017671 -0.001603 -0.0020257 0.0067291
0.21401 -0.084649 -0.005015 -0.0021141
0.0010349 0.00035212 1.7305e-05 -0.001109 0.00078735 -0.0021094 0.0016438 0.0010033
-0.0049939 -0.0020368 0.21398 -0.030481
2180000000 0.0018482 -0.16955 -0.002127 0.009393 0.00052084 -0.0020999 0.0032133 -0.0004922
0.0002622 -0.0012944 0.0013859 0.00031852
-0.0021501 0.0093666 0.19463 -0.0068938 0.0079632 0.0038323 -0.00093009 -0.0016761
-0.0019915 0.00083629 -0.00019017 0.00034298
0.00048906 -0.002081 0.0079969 0.0037928 -0.061719 -0.16839 0.0012705 0.0015933
-0.0009791 -0.00014156 0.00040913 -0.0019704
0.0031542 -0.00044845 -0.00092759 -0.0016334 0.0012494 0.0016104 -0.075966 -0.13121
-0.00046353 0.0093054 0.0015754 -3.503e-05
0.00022339 -0.0012958 -0.0020029 0.0008654 -0.00098624 -0.00013932 -0.00041919 0.0093249
0.18729 -0.11583 -0.0054581 0.0018256
0.0014307 0.00030979 -0.00011511 0.00030643 0.00040754 -0.001971 0.0014996 -5.582e-05
-0.0054416 0.001791 0.19798 -0.045924
2240000000 -0.027631 -0.14465 0.0019153 0.010758 -0.00050742 -0.0028375 0.001553 -0.0024747
-0.0021437 -0.0009789 0.000633 -0.0020399
0.0019018 0.010765 0.17441 -0.0117 0.0086478 -8.8046e-06 -0.00099399 -0.00047191
-0.0005038 0.0010145 -0.00066058 -0.00049301
-0.00052019 -0.0028929 0.0086734 -8.8559e-05 -0.079314 -0.14393 0.0020623 -0.001508
-0.0011498 0.00027341 -0.0022112 -0.0016276
0.001586 -0.0025604 -0.00099318 -0.00044247 0.0020588 -0.0015326 -0.11015 -0.1017
0.0020033 0.010903 0.0016935 -0.00079865
-0.0021075 -0.0010533 -0.00049516 0.0010201 -0.0011434 0.00026452 0.002004 0.010872
0.15772 -0.13227 -0.0050981 0.0038918
0.00059917 -0.0020038 -0.00060045 -0.00054329 -0.002229 -0.0015934 0.0018074 -0.00073107
-0.0051273 0.0039691 0.17409 -0.05547
2300000000 -0.053955 -0.1183 0.0072435 0.0090309 -0.0012374 -0.0018376 -0.00050617 -0.001417
-0.0013009 0.00073304 -0.0010847 -0.00055171
0.0072338 0.0090153 0.15588 -0.021178 0.0086381 -0.002147 -0.00095444 0.0007166
-0.00032055 0.0015755 -0.00013932 0.00086889
-0.0012934 -0.0018679 0.0086156 -0.0022125 -0.090736 -0.12022 -0.0002314 -0.0018589
5.2452e-05 0.0018734 -0.0019773 0.00051677
-0.00054933 -0.0014404 -0.00094012 0.00069694 -0.00020002 -0.001834 -0.12922 -0.067027
0.0059795 0.011048 0.00016441 -0.0019923
-0.0013724 0.00074601 -0.00028159 0.0015457 2.7385e-05 0.001885 0.0061437 0.011084
0.12274 -0.1531 -0.0035156 0.0068582
-0.0011247 -0.00058817 -0.00018981 0.00093026 -0.00214 0.00064656 6.4083e-05 -0.0021144
-0.0035604 0.0068689 0.15968 -0.057445
2360000000 -0.071688 -0.087703 0.010259 0.0085258 -0.0012464 -0.0015377 -0.0015666 -0.00082473
-0.00051221 0.0012766 -0.0015903 -0.00030209
0.010218 0.008517 0.14563 -0.021521 0.0080687 -0.0051573 -0.00058587 0.0011022
0.0019992 0.00051189 6.8252e-06 8.9027e-05
-0.0012833 -0.0015049 0.0080507 -0.0052251 -0.10206 -0.098966 -0.0026576 -0.0010049
0.0011566 0.00013613 -0.00086265 0.0018341
-0.0015244 -0.00080664 -0.00058988 0.0011087 -0.0027041 -0.00097289 -0.14808 -0.0353
0.010291 0.0099454 0.0012692 -0.0021331
-0.00043873 0.0012216 0.0019595 0.00048249 0.0010713 0.00012408 0.010275 0.0099365
0.093123 -0.15333 0.00057565 0.0079238
-0.001586 -0.00027176 0.00018028 0.00010748 -0.00069278 0.0016632 0.0014012 -0.0019792
0.00068823 0.0079156 0.13603 -0.061909
2420000000 -0.079596 -0.059209 0.013924 0.0029702 -0.0032054 -0.0011231 -0.0010741 0.00064417
0.0012207 0.0014692 -0.0014804 0.0015381
0.013926 0.0029758 0.12976 -0.021172 0.0045803 -0.0069547 0.0013678 0.0010482
0.00079561 -0.0013696 -1.9502e-05 -5.3661e-05
-0.0032345 -0.0011585 0.0045104 -0.0070333 -0.11405 -0.077421 -0.0023526 0.0012714
-3.3085e-05 -0.00044413 0.0001909 0.0029038
-0.0010507 0.00064832 0.0013815 0.0010376 -0.0023583 0.0012793 -0.15509 0.0086692
0.014516 0.0076986 -0.00023752 -0.0026781
0.0012425 0.0014275 0.00079434 -0.0013884 -5.5233e-05 -0.00049465 0.014709 0.0076245
0.058879 -0.1516 0.0013038 0.0082681
-0.0014903 0.0016102 -8.6752e-05 -0.0001654 4.2887e-05 0.0029222 -0.0003649 -0.0028258
0.0011936 0.0082466 0.11773 -0.056084
2480000000 -0.080532 -0.029977 0.013737 -0.0023765 -0.0016555 0.00013421 -0.00054552 0.0014801
0.0018484 -0.00049414 0.00027521 0.0015901
0.013731 -0.0023803 0.13129 -0.023883 0.0025032 -0.0088672 0.0011575 -0.00011184
-0.0003981 -0.00099973 -9.553e-05 -0.00046981
-0.0016709 0.00010612 0.0024379 -0.0088907 -0.11768 -0.058882 -0.00072804 0.0034329
-0.00035587 -0.0008609 0.0018992 0.0010581
-0.0005082 0.0015162 0.0011778 -0.00013561 -0.00070864 0.0033947 -0.15787 0.043833
0.017934 0.00092443 -0.0014451 -0.0022958
0.0017832 -0.0005616 -0.00037352 -0.00099414 -0.00042387 -0.00090523 0.017759 0.00084879
0.028458 -0.14476 0.0043706 0.0074711
0.0003182 0.0015014 -0.00016046 -0.0004205 0.0019041 0.0010084 -0.0014467 -0.0022837
0.0042825 0.0074838 0.097883 -0.053522
2540000000 -0.085489 -0.0014567 0.011652 -0.0060905 -0.002217 0.00078672 0.00078567 0.00087925
6.9118e-05 -0.0018765 0.0011298 0.0014477
0.011622 -0.006066 0.11754 -0.014082 -0.0013375 -0.0077816 0.00065801 -0.0014356
-0.0016274 -0.00015892 -0.00046757 0.00018174
-0.002191 0.00079542 -0.0014217 -0.0077921 -0.12435 -0.034274 0.0021828 0.0023846
-0.0011274 0.0001665 0.0016326 -0.00076779
0.00076281 0.00090489 0.00064789 -0.0014189 0.0022071 0.0024049 -0.15745 0.083985
0.017637 -0.0058012 -0.0023194 -0.0020909
9.6497e-05 -0.0018658 -0.0016769 -0.00013677 -0.0010292 0.00015259 0.017834 -0.00579
0.0040169 -0.12973 0.0066307 0.0058445
0.0011283 0.0013878 -0.00044825 0.00012716 0.0018021 -0.00059763 -0.0023169 -0.0020631
0.0066245 0.0058963 0.081597 -0.037937
2600000000 -0.077397 0.022506 0.0085417 -0.0097102 -0.0012878 0.0024722 0.00070857 -0.00039411
-0.0010245 -0.0014477 0.0017594 0.00038795
0.0085216 -0.0096763 0.11328 -0.030501 -0.0034582 -0.005938 -0.00040371 -0.00070915
-0.00028128 0.0013991 -0.00023484 0.00071999
-0.001226 0.0025358 -0.0034917 -0.0059316 -0.12864 -0.010314 0.0030052 -0.00013875
-5.9615e-05 0.0014964 0.0014246 -0.001779
0.00071431 -0.00037232 -0.00040356 -0.00070539 0.0030109 -0.00016988 -0.14264 0.11603
0.014416 -0.012194 -0.0029481 0.00017349
-0.0010855 -0.0014325 -0.00030518 0.0014634 -3.4622e-05 0.001445 0.014241 -0.012403
-0.022814 -0.11382 0.0086683 0.0057454
0.0017363 0.0004373 -0.00025448 0.00069596 0.0012819 -0.0019362 -0.0028528 0.00013055
0.0085375 0.0057252 0.075165 -0.024057
2660000000 -0.073288 0.047585 0.0046054 -0.01159 -0.00018725 0.0010078 -2.8163e-05 -0.0001119
-0.0025398 0.0005083 0.0014559 -0.00070155
0.0045902 -0.011588 0.11916 -0.026548 -0.00456 -0.004397 -0.0012747 -0.00043668
0.00010933 0.0019106 0.00040155 0.00081348
-0.00021059 0.0010416 -0.0046059 -0.0043541 -0.12899 0.0098157 0.0019775 -0.0018299
0.00033298 0.00069682 -0.0010406 -0.0015458
-1.0006e-05 -0.00010721 -0.0012877 -0.00043356 0.0019681 -0.0018211 -0.12525 0.14772
0.0075704 -0.016146 -0.0025077 0.00063125
-0.0026375 0.0005352 0.00016164 0.0018666 0.00029189 0.00074562 0.0075989 -0.016036
-0.040643 -0.099259 0.0098749 0.0017122
0.0014849 -0.00064702 0.00040987 0.00086282 -0.00099639 -0.0015295 -0.0025752 0.0007281
0.0099781 0.0018554 0.068947 -0.0036454
2720000000 -0.061599 0.067042 0.00037499 -0.011792 -0.00032557 0.0028742 -0.00032484 4.2637e-05
-0.0022207 0.0020177 0.00053089 -0.0014699
0.00040073 -0.011761 0.10545 -0.028739 -0.0050271 -0.0011814 -0.0015423 0.00043692
0.0017193 0.00053001 0.0008712 -0.00013762
-0.00027232 0.0028765 -0.0050701 -0.001148 -0.12234 0.040154 0.00033516 -0.0024618
0.0002786 0.00045554 -0.0013774 0.00037799
-0.00030708 1.0743e-06 -0.0015049 0.000437 0.0003324 -0.0025426 -0.092057 0.1785
0.0010363 -0.016639 -0.0016393 0.0023533
-0.0021437 0.0019972 0.0017117 0.00053824 0.00028707 0.00047969 0.0010393 -0.016706
-0.055824 -0.072932 0.011773 -0.00031283
0.00057454 -0.0015586 0.00087801 -0.00019981 -0.0014443 0.00047716 -0.0016291 0.0024076
0.011745 -0.00044573 0.074771 0.016598
2780000000 -0.048225 0.084601 -0.0042518 -0.010578 3.9752e-05 0.0012102 0.00043433 -0.00041923
0.0013111 0.0025526 -0.00080036 -0.0019682
-0.0042473 -0.010591 0.10372 -0.042079 -0.0041251 0.00019334 -0.00011907 0.0016922
0.001719 -0.00084018 4.0283e-05 -0.00013149
4.6599e-05 0.0012333 -0.0041274 0.00023836 -0.12088 0.068743 -0.0019565 -0.0015042
0.00068344 -0.00037305 -0.00082282 0.00092635
0.00049033 -0.00043772 -0.00011131 0.0016702 -0.0019642 -0.001481 -0.063573 0.20044
-0.0055256 -0.014825 -0.00066373 0.0020613
0.0012843 0.0025847 0.0016826 -0.00086121 0.00062597 -0.00048453 -0.0055783 -0.014751
-0.070396 -0.048288 0.010038 -0.0051046
-0.00076223 -0.001876 4.8886e-05 -0.00016067 -0.00062403 0.00080019 -0.00056128 0.0018893
0.010106 -0.0050317 0.07859 0.034231
2840000000 -0.033878 0.10126 -0.0073813 -0.0074697 0.0015245 0.0019685 -0.00024037 -0.00025715
0.0014753 0.0010785 -0.0015207 0.00020202
-0.0073567 -0.0074717 0.10119 -0.034096 -0.003295 0.0014006 0.00039727 0.00070978
-5.7881e-05 -0.0014937 0.00010714 -0.00010186
0.0015406 0.0019607 -0.0032875 0.001408 -0.11563 0.095663 -0.0014421 0.00038962
0.00037842 9.8027e-05 0.00096355 0.0012086
-0.00023185 -0.00022052 0.00042647 0.00071944 -0.0014105 0.00038619 -0.02802 0.21775
-0.009524 -0.01035 0.00019359 0.0013084
0.0014797 0.001041 -2.6348e-05 -0.0015182 0.00037843 0.00017449 -0.0096293 -0.010422
-0.076754 -0.022264 0.0087381 -0.006773
-0.001514 0.000203 7.5844e-05 -9.719e-05 0.00095348 0.0012023 0.0003001 0.0013135
0.008513 -0.0068704 0.093094 0.050538
2900000000 -0.019205 0.12027 -0.0089221 -0.0034125 0.0016091 0.00016466 0.00043146 -0.00074417
0.0021535 -0.0011649 -0.00084233 0.00014188
-0.0089018 -0.003435 0.083733 -0.042572 -0.00093335 0.0027211 0.00087967 0.00038655
-0.00036498 -0.001423 -0.0002527 0.00015
0.0015929 0.00017929 -0.00093097 0.0027341 -0.098136 0.12776 -0.00077407 0.00010832
-0.00061779 -0.0011306 0.0017699 -0.00019686
0.00037767 -0.00078136 0.00088527 0.00039121 -0.00074234 9.0819e-05 0.0095838 0.22048
-0.011749 -0.0049237 0.0011856 0.0016863
0.0020807 -0.0011638 -0.00042429 -0.0014221 -0.00052102 -0.0010466 -0.011624 -0.0048575
-0.0762 0.0098743 0.0063709 -0.0099608
-0.00084084 0.00014429 -0.0002803 9.0332e-05 0.0016694 -0.0002055 0.0010455 0.0016841
0.0064869 -0.0097516 0.10815 0.055959
2960000000 0.00017864 0.13245 -0.0088533 0.00021771 0.00020722 0.0013802 -0.0006429 -0.0008145
-0.00035318 -0.001675 -0.000793 0.00048787
-0.008848 0.00020284 0.091183 -0.042025 -0.00027128 0.001064 0.00099215 7.242e-05
-0.001127 -0.00079018 0.00056159 0.00041756
0.00020794 0.0013501 -0.00025577 0.0010834 -0.081371 0.15877 -0.00068576 0.00053575
-0.00048129 0.0008625 0.0001477 -0.0024536
-0.00064492 -0.00083368 0.00099725 5.6325e-05 -0.0007224 0.00050365 0.050547 0.22837
-0.011006 0.00069898 0.0015075 0.00060478
-0.0001751 -0.0017011 -0.0011854 -0.00074622 -0.00056121 0.000737 -0.010929 0.00067669
-0.068956 0.038787 0.0022915 -0.010884
-0.00087317 0.00051402 0.0005905 0.00038191 0.00034157 -0.0023468 0.0016695 0.00056405
0.0022503 -0.011168 0.12666 0.066984
3020000000 0.019014 0.1481 -0.0067048 0.0035804 0.0012853 -6.7754e-05 -0.0008344 -1.9495e-05
-0.00048252 0.00046885 -0.00024523 0.00042737
-0.0066874 0.0035875 0.081123 -0.029838 -0.00032335 -0.00027878 0.00052778 -0.0009273
-0.0017559 0.0004765 0.00072665 -0.00022719
0.0012914 -7.0446e-05 -0.00037267 -0.00028987 -0.058285 0.18486 -0.00025819 0.0010002
0.00056134 0.00034296 -0.00072025 -0.0018408
-0.00088468 -6.0975e-05 0.00050785 -0.0009153 -0.00027276 0.0010065 0.090839 0.22211
-0.0091051 0.0033706 0.00072806 0.00060436
-0.00056198 0.00042398 -0.0016819 0.00046031 0.00037109 0.00032582 -0.009142 0.0033437
-0.054992 0.065856 -0.00090912 -0.010784
-0.0001467 0.00043607 0.0006107 -0.00023872 -0.00082347 -0.0019259 0.00069601 0.00062867
-0.0010065 -0.010684 0.1478 0.065147
3080000000 0.045494 0.15688 -0.0048837 0.0058458 0.0017164 -3.4462e-05 -0.00066453 -4.9843e-05
-0.00044471 0.00010873 0.00016515 0.00050106
-0.0048712 0.0058455 0.07823 -0.025826 -0.00048421 0.00028664 -0.00015869 -0.00026782
-0.00036347 0.00099441 -0.00012112 -0.00056793
0.0017469 -6.9231e-05 -0.00049185 0.00032878 -0.021885 0.20505 -0.00082425 0.00033922
0.00062936 0.00043238 -0.0022 -0.0007742
-0.00066259 -8.0708e-05 -0.00016844 -0.0002725 -0.00079208 0.00034375 0.12411 0.21381
-0.0054359 0.006975 0.0019641 0.0003542
-0.00039758 0.0002335 -0.00040334 0.0010174 0.0006105 0.00057018 -0.0053595 0.0071765
-0.03151 0.095137 -0.0055981 -0.0092595
5.2182e-05 0.00049009 5.8163e-06 -0.00066998 -0.0021779 -0.00094402 0.0018902 0.00017678
-0.0056772 -0.0092182 0.16259 0.07108
3140000000 0.07381 0.16258 -0.0014833 0.0076964 0.0028578 -0.0013531 -0.0010568 0.0010613
0.0015851 0.00066614 0.00030057 4.3103e-05
-0.0014989 0.0076904 0.073527 -0.026144 -0.0010265 7.0389e-05 0.0007362 -0.00034563
-0.00010392 0.00085982 0.00055823 -0.00033667
0.0028022 -0.0013997 -0.0010402 5.4424e-05 0.01807 0.2267 0.00020691 0.0016216
0.0011868 -0.00039605 -0.0025416 0.00079333
-0.0011152 0.0011061 0.00076886 -0.00035023 0.00017742 0.0016691 0.15958 0.19013
-0.0011947 0.0077099 0.00081462 -0.001556
0.0016633 0.00058878 -0.0001093 0.00093923 0.0013202 -0.0005226 -0.0011557 0.0075115
-0.017268 0.11392 -0.0070705 -0.0056515
0.00031396 5.2226e-05 0.00046973 -0.00033879 -0.0025612 0.00083371 0.0008598 -0.0013932
-0.0070238 -0.0057765 0.18639 0.063828
3200000000 0.10662 0.17271 0.0038122 0.0068923 0.00076331 -0.0028409 -8.2939e-05 0.0017742
0.00043046 -0.0019414 0.00015187 0.00053201
0.0038198 0.0068875 0.084802 -0.025567 -0.0010457 0.00037341 -0.00057628 -0.0011187
0.00068796 0.0011039 -0.00042402 -0.0010668
0.00074391 -0.0028529 -0.0010367 0.00038359 0.063432 0.23182 0.0011362 0.00076803
-2.8197e-05 -0.0021536 -0.0016597 0.002066
-2.9851e-05 0.0017338 -0.00060724 -0.0010824 0.0011172 0.00077105 0.18198 0.16708
0.001514 0.0063641 0.00045028 -0.0014208
0.0003909 -0.0018364 0.00073609 0.0010722 -4.2819e-05 -0.0022255 0.0014068 0.0063567
0.018148 0.13209 -0.0088213 -0.0025536
0.00022328 0.00053161 -0.00038876 -0.0010467 -0.001572 0.0023011 0.00075172 -0.0014579
-0.0089564 -0.0025514 0.2037 0.062866
3260000000 0.13798 0.16538 0.004333 0.0034921 -0.00064938 -0.002303 0.0012035 0.00080211
0.00029705 -0.001707 -7.3892e-05 -0.00012673
0.0043235 0.0034779 0.091964 -0.028588 -0.0020835 0.0019753 -0.00049756 -0.00013509
0.000861 -0.00049223 -0.0010365 9.1171e-06
-0.00072594 -0.0023149 -0.0020625 0.002014 0.11228 0.22816 0.00051759 -0.00010403
-0.00089221 -0.0012464 0.00036126 0.0026175
0.0012216 0.000769 -0.00047767 -0.00015015 0.00052472 -0.00013378 0.20808 0.13
0.0041327 0.00555 -0.00040833 -0.0016694
0.00030517 -0.0016922 0.00087861 -0.00051881 -0.0010393 -0.00098144 0.0041878 0.0056363
0.04134 0.1415 -0.0070722 0.0023136
-0.00017715 -8.6695e-05 -0.0010429 6.388e-05 0.00061473 0.0023375 -0.00066665 -0.0019055
-0.0073132 0.0024205 0.23307 0.053048
3320000000 0.16958 0.16106 0.0072956 0.0015828 -0.00042573 -0.0018678 0.00071607 0.00023785
-0.0019377 -0.0012696 0.00029963 0.00015383
0.0072914 0.0016052 0.099731 -0.023669 0.00029939 0.0022058 -0.00037499 -0.00041291
-0.00016435 -0.00027018 -0.00044477 0.00032444
-0.00041119 -0.0018829 0.00030027 0.002202 0.16078 0.2219 0.00026075 -0.00017141
-0.0015206 -1.2146e-05 0.00062173 0.00071118
0.00078021 0.00017898 -0.00037202 -0.00041947 0.00019354 -0.00014662 0.21814 0.10018
0.0048386 0.0022659 -0.0013379 -0.00024776
-0.0018289 -0.0013003 -0.00020727 -0.00016745 -0.0013248 -7.189e-05 0.0050592 0.0022897
0.069436 0.14341 -0.0044327 0.0041036
0.00029508 0.00022657 -0.00052071 0.00018656 0.00018754 0.00088749 -0.0013282 3.8324e-05
-0.0040965 0.0039654 0.25029 0.040145
3380000000 0.20469 0.14361 0.0058972 -0.0019655 -0.0010542 0.00052667 0.0010565 0.00020557
-0.0012792 0.00075145 -8.3615e-05 4.4105e-05
0.0058913 -0.0019241 0.11039 -0.032528 -9.0884e-05 0.0030366 -0.00098755 -0.00045251
-0.00024035 5.0628e-05 -0.00084471 0.00054729
-0.0010323 0.00056753 -5.5174e-05 0.0030015 0.20217 0.19947 0.00046539 -0.00021434
-0.001499 0.0009798 0.0010842 0.0013373
0.0011259 0.00017547 -0.0010053 -0.00043566 0.00048429 -0.00028425 0.23301 0.066943
0.0066689 0.0017034 -0.00041302 0.00030582
-0.0013841 0.00074212 -0.00018645 4.6587e-05 -0.0015091 0.00067289 0.0065546 0.0015459
0.10831 0.13552 -0.0010706 0.0050356
-2.0404e-05 6.6344e-06 -0.00085337 0.00066974 0.0010488 0.0016288 -0.00030863 0.00019908
-0.0012101 0.0051105 0.27985 0.021271
3440000000 0.23614 0.12394 0.0049799 -0.0040228 -0.00066749 -0.0017528 0.00073682 -0.00019176
-0.0014442 0.001396 0.00098055 0.00028549
0.0050107 -0.0040333 0.10363 -0.036423 0.0030246 0.0023236 -0.00097329 0.0011239
0.00014537 0.00066254 0.00021299 0.00058052
-0.00069439 -0.0017172 0.0030622 0.0023159 0.24144 0.17356 -7.5119e-05 -0.00025322
-4.4031e-05 0.0009079 0.0013977 0.0010718
0.00075111 -0.00012943 -0.00093838 0.0011672 -0.00010418 -0.00022284 0.23484 0.034998
0.0070527 -0.0018506 -0.00047187 0.00028372
-0.0014296 0.0015363 0.00018766 0.00056397 -0.00018636 0.0011223 0.0070106 -0.0015638
0.13507 0.12996 0.0018686 0.0032431
0.00083797 0.00021435 0.00010066 0.00061914 0.0019555 0.00076741 -0.00032469 0.00016202
0.0018969 0.0029216 0.29684 -0.0070292
3500000000 0.26957 0.092141 0.0027545 -0.0049758 -0.0012888 0.0014514 0.00097274 -0.00070556
-0.0012018 0.0010567 0.00084736 -0.00089943
0.0027379 -0.0049619 0.11732 -0.060478 0.0031098 0.0014359 -0.00036119 0.00058055
0.00055304 -0.00016518 -0.00021391 0.0002683
-0.0013269 0.0014683 0.003111 0.0013896 0.27286 0.13876 0.00012585 -0.00019446
-8.2205e-05 0.00093047 0.002252 -0.00018646
0.00093737 -0.00074821 -0.00035292 0.00060172 0.00016902 -0.00025214 0.23973 0.0071338
0.0065284 -0.0040123 -0.00020848 3.0799e-06
-0.001087 0.001103 0.00037155 -0.00021313 0.00010579 0.0011392 0.0066885 -0.0041645
0.17707 0.10548 0.0026264 0.0011964
0.00084058 -0.00096434 -5.7635e-05 0.00024941 0.0018412 -0.0003574 -0.00039268 1.9402e-05
0.0025591 0.001432 0.31786 -0.036377
3560000000 0.28798 0.058581 0.00023687 -0.006401 -0.00024259 -0.00091573 0.00062735 0.00024371
0.0015574 0.001628 3.0126e-05 -0.0012962
0.00024985 -0.0064212 0.11093 -0.065581 0.0059038 -0.00059779 0.0003195 0.00050273
0.00049291 -0.00031989 5.8824e-05 0.00058467
-0.00028502 -0.0010345 0.0059292 -0.00066205 0.29932 0.096996 -0.00029838 1.7369e-06
0.00072988 0.00095269 0.0011753 -0.0014627
0.00056535 0.00030189 0.00035149 0.00053186 -0.0003078 1.791e-05 0.22946 -0.029342
0.0051848 -0.0068923 -0.00056249 -0.00056051
0.0013219 0.0016494 0.0006322 -0.00022615 0.00095314 0.00066165 0.0048245 -0.0069354
0.19716 0.096401 0.0029619 -0.00098745
-6.1153e-05 -0.0013996 -3.2977e-06 0.00055856 0.0010574 -0.0010775 -0.00036332 -0.00053954
0.0030295 -0.0012158 0.32961 -0.076376
3620000000 0.30583 0.021918 -0.0012398 -0.0039325 -0.0022404 -0.00018453 0.00041733 -0.0016365
-0.00012243 0.00057606 -0.00050363 -0.00072103
-0.0012368 -0.0039621 0.11277 -0.093827 0.0043181 -0.0037933 0.00022999 0.00042015
-5.2127e-05 -0.0006201 0.00068442 0.00028514
-0.0022337 -0.00015542 0.0042717 -0.0038517 0.31466 0.054139 0.0002409 -0.00092694
0.0004089 -0.00037906 0.00031913 -0.00042687
0.00049851 -0.0016135 0.00020817 0.00040828 0.00026085 -0.00094964 0.21955 -0.059013
0.00029583 -0.0076521 -0.00077583 0.00098261
-8.7953e-06 0.00075273 -0.00014732 -0.00086831 -6.9584e-05 -0.00037239 0.00029547 -0.0074794
0.22005 0.060969 0.0011768 -0.0014438
-0.00062368 -0.0008662 0.00070858 0.00052052 0.00079216 -0.00051729 -0.00077375 0.0007037
0.0010026 -0.0013262 0.3336 -0.10897
3680000000 0.31083 -0.02247 -0.0037883 -0.0041695 -0.0010732 0.0018657 -0.0010092 -0.00042831
0.0015288 -5.746e-05 -0.001022 1.5849e-06
-0.0037987 -0.0041479 0.10927 -0.11173 0.0015871 -0.0044356 0.00066888 0.0003398
-0.00015335 -0.00055659 0.00064975 5.9162e-05
-0.0010965 0.0018213 0.0015909 -0.0044673 0.32651 0.0031313 -0.00085322 -0.00054988
0.00046095 0.00029746 0.00060039 -0.0014067
-0.001026 -0.0004452 0.0007104 0.00035501 -0.00085254 -0.000549 0.20623 -0.093303
-0.0012376 -0.0064578 -0.001148 0.0012966
0.001375 -0.00019725 -0.00022094 -0.00056212 0.00052099 0.00063656 -0.0012018 -0.0064798
0.24178 0.037549 -0.00014943 -0.0016044
-0.0010231 5.6404e-05 0.00064352 1.5092e-05 0.00050359 -0.0017045 -0.0011286 0.0013165
-5.3675e-05 -0.0018318 0.33395 -0.15472
3740000000 0.31305 -0.05684 -0.0034697 6.9179e-05 -0.0023081 0.0026869 0.00017109 -0.00087247
-0.00061793 0.00024702 -0.0010213 7.1525e-05
-0.0034706 2.5364e-05 0.10085 -0.13223 0.0011291 -0.0055152 0.00021451 -0.00024461
-0.00052393 -0.00029515 0.00062221 0.00017292
-0.0022615 0.0026685 0.0010732 -0.0055197 0.32948 -0.034379 -0.00082353 0.00010408
-0.00041476 0.00028864 -0.00035795 -0.0014607
0.00015149 -0.00085349 0.00014803 -0.00026305 -0.00082939 3.8058e-05 0.18518 -0.11589
-0.0029732 -0.0059113 0.000458 0.0025551
-0.00072405 0.00019935 -0.00034036 -0.00012562 -0.00027718 8.8723e-05 -0.0030966 -0.0060283
0.24899 0.0027932 -0.00041295 -0.001245
-0.00099746 0.00022199 0.00066398 8.9519e-05 -0.00059219 -0.0011592 0.00036276 0.0025681
-0.00054972 -0.0011123 0.31999 -0.19457
3800000000 0.3103 -0.10373 -0.0025169 0.000906 0.00086776 0.0037661 -0.0012896 -0.0015773
0.0013012 0.00094052 -0.0012151 0.0004304
-0.0025641 0.00090514 0.091848 -0.14811 -0.0019461 -0.0051664 0.00031499 0.00033772
-0.00084403 -0.00023169 0.00084633 -2.9729e-05
0.00098753 0.0038039 -0.0020029 -0.0051678 0.32727 -0.077345 -0.00056068 0.00037309
0.0013374 0.00022147 -0.00081842 -0.00087176
-0.0012995 -0.0016554 0.00036378 0.00035235 -0.00055377 0.00034369 0.17712 -0.1422
-0.0038731 -0.003842 0.0017881 0.0015921
0.0013729 0.0010797 -0.00088304 -0.00049928 0.0010182 5.5905e-05 -0.003889 -0.0035244
0.26647 -0.034739 0.00096482 -0.00041021
-0.0011931 0.00042942 0.00078382 -2.5973e-05 -0.00090227 -0.00088551 0.0019786 0.0016773
0.0013972 -0.00048263 0.31318 -0.23503
3860000000 0.29828 -0.13511 -0.00080165 0.0014859 0.0024097 0.0018337 -0.0022549 0.0011061
0.00098425 -0.00099723 -0.00056964 0.0013065
-0.00080649 0.0014966 0.071943 -0.15882 -0.0032374 -0.0049903 0.00067387 -0.00075196
-0.00073112 0.0012423 0.00061602 -0.0011188
0.0024742 0.0018745 -0.0033184 -0.0049688 0.30823 -0.11738 -0.00070073 0.0008343
0.00012706 -0.00088351 -0.00088944 -0.0001574
-0.0022131 0.0011967 0.00063758 -0.00077803 -0.00065881 0.00081358 0.14862 -0.15774
-0.0029655 -0.0037687 0.0020162 0.0012761
0.00099481 -0.0011418 -0.00074148 0.0013447 0.00015979 -0.00045497 -0.002762 -0.0038556
0.263 -0.064385 0.00056788 -0.0014498
-0.00055526 0.0014654 0.00061865 -0.0011816 -0.00059011 -0.00020405 0.0017971 0.00082866
0.00027293 -0.001234 0.29069 -0.27374
3920000000 0.28583 -0.1744 0.0018696 0.00052552 0.0034735 0.0027782 3.1304e-05 0.00093712
0.0005794 -0.00015171 0.00063017 0.00033537
0.0019125 0.00050961 0.046237 -0.17472 -0.0048012 -0.0035696 -0.00053867 -0.00017682
0.00015928 0.00030505 -0.00029209 -0.00037351
0.0034106 0.0026285 -0.0048589 -0.0035337 0.30153 -0.14997 0.00020971 0.0011297
0.0017243 -0.00095179 -0.0003363 -0.00016267
1.3816e-05 0.000922 -0.00052912 -0.0001568 0.00020983 0.0011225 0.13003 -0.16798
-0.0040039 -0.0028682 0.00212 -0.00060788
0.000383 -0.00011679 0.00026767 0.00042676 0.0020127 -0.0010786 -0.0042824 -0.0028427
0.25898 -0.10946 0.00093738 -0.0021693
0.0005882 0.0004329 -0.00018039 -0.00047683 -0.00049555 -0.00020001 0.0022304 -0.0002273
0.0012639 -0.0022654 0.26986 -0.30089
3980000000 0.25954 -0.21135 0.002195 -0.0028047 0.0050903 -0.00023456 4.5153e-05 0.0010759
0.00095657 -0.0019886 0.00051375 0.00031279
0.0021999 -0.0027762 0.024572 -0.19001 -0.0056773 -0.0015526 0.00068414 0.00038724
0.00054574 0.00047265 9.9399e-06 -0.0011627
0.0051777 -0.00024545 -0.0057078 -0.0014633 0.27379 -0.18122 0.0012418 9.6816e-05
-0.00073398 -0.001086 -0.00046921 -0.0007096
0.00017827 0.0010849 0.00068106 0.00042188 0.0012428 8.5328e-05 0.093841 -0.19136
-0.0042124 -0.0034688 0.0016139 -0.00097106
0.00093273 -0.0016531 0.00061398 0.00028108 -0.00084916 -0.0014307 -0.0040204 -0.003477
0.24767 -0.14094 0.0016099 -0.0040606
0.00049166 0.00017298 -9.2466e-05 -0.0010508 -0.00065114 -0.00076332 0.0016719 -0.0011851
0.0013878 -0.0038984 0.23579 -0.34175
4040000000 0.23271 -0.23699 -0.0002646 -0.0039845 0.0034178 -0.003137 0.00017838 0.00026919
-0.00055527 -0.00090764 0.00079082 0.00019927
-0.00021554 -0.0039724 -0.0012954 -0.19672 -0.0050755 0.00032887 0.00033576 -0.00083008
0.00021175 5.0856e-05 -0.0014931 -0.00025846
0.0034478 -0.0031354 -0.0050717 0.00039643 0.25288 -0.21384 0.00026378 -0.00073545
-0.00077714 -0.00090454 -0.0014227 0.00018398
0.00014661 0.00021861 0.00034138 -0.00088294 0.00030572 -0.0006749 0.071346 -0.18534
-0.0064387 -0.0012513 0.0020659 -0.0004921
-0.00047327 -0.00090918 9.4463e-05 -4.1158e-05 -0.0008173 -0.00058395 -0.0064541 -0.0011363
0.23631 -0.17221 -0.0015979 -0.0032141
0.00068245 0.00014279 -0.0015251 -0.00031348 -0.0014356 0.00018854 0.0019758 -0.00035338
-0.0011111 -0.0032277 0.19845 -0.35755
4100000000 0.20416 -0.26169 -0.0030689 -0.003131 0.001183 -0.003353 -2.2539e-05 -1.9176e-05
0.00042632 -0.0017739 0.00040925 0.00010183
-0.0030614 -0.0031804 -0.02505 -0.20193 -0.0046875 0.00092145 -0.00014996 -0.00026567
0.00058982 0.0003124 -0.00060837 0.00031253
0.0010259 -0.0034991 -0.0046711 0.0009859 0.23257 -0.24131 6.796e-05 -3.9543e-05
-0.0010183 -3.1808e-05 -0.0012143 0.00030487
3.8994e-05 4.3626e-05 -0.00015811 -0.00024896 7.6759e-05 -3.3674e-05 0.038868 -0.20031
-0.0059023 0.00037718 0.00089874 -0.0015769
0.00028488 -0.0016516 0.00074315 0.00047281 -0.00085372 -2.5101e-05 -0.0060082 0.0003199
0.22278 -0.19878 -0.0019056 -0.0040479
0.0004439 0.00030263 -0.00057496 0.00029866 -0.0011429 0.00010924 0.00074406 -0.0016614
-0.0023727 -0.004118 0.16793 -0.38596
4160000000 0.17443 -0.2798 -0.0035737 -0.0022266 0.00010589 -0.0034065 0.00072318 -6.3481e-05
-0.0038176 -0.00083957 0.0010361 -0.00075437
-0.0035275 -0.0022501 -0.052229 -0.19913 -0.0049001 0.0025681 -0.00040336 -0.00022126
0.00025286 -0.0001668 -0.0010044 0.00037585
3.9331e-05 -0.0033563 -0.0048773 0.0026024 0.199 -0.25756 0.00044365 -0.00016088
-0.00094031 4.2163e-05 -0.0010932 0.00068985
0.00074745 -6.9872e-05 -0.00040887 -0.00024627 0.00046258 -0.00014023 0.013134 -0.18839
-0.0049544 0.0015174 0.0011674 -0.0022421
-0.0038281 -0.00072622 0.00041539 -0.00033431 -0.0010642 -0.00024878 -0.005026 0.0016435
0.19311 -0.23228 -0.0039142 -0.0033944
0.0010309 -0.00070905 -0.0009784 0.00035088 -0.0011824 0.00058824 0.0013693 -0.0020869
-0.0035225 -0.0034113 0.11723 -0.39606
4220000000 0.14771 -0.2956 -0.0045139 -0.00020239 -2.5914e-06 -0.0040485 -0.00035086 -0.00029343
-0.00086887 0.0012287 0.00050706 -0.0012249
-0.0044859 -0.00017697 -0.087441 -0.18911 -0.0024213 0.0034734 -0.0001101 -0.00016686
0.00015153 -8.0733e-05 -0.00067252 0.00094444
6.5024e-05 -0.0040853 -0.0023453 0.0035108 0.17126 -0.28321 0.00017575 -0.00020387
0.00050531 3.8345e-05 -0.00020063 0.0010437
-0.0004299 -0.00025107 -9.2265e-05 -0.00014708 0.0002439 -0.00018529 -0.0094703 -0.18652
-0.0041615 0.0024405 0.00026924 -0.0022258
-0.00080673 0.0010367 -3.3084e-05 3.9269e-05 0.00030336 0.0003891 -0.0039471 0.0023915
0.17766 -0.25568 -0.004025 -0.0025594
0.00046178 -0.0013542 -0.00064806 0.0010501 -0.00011554 0.0011331 5.5303e-06 -0.0026249
-0.0045638 -0.0026823 0.090811 -0.40847
4280000000 0.11666 -0.30617 -0.0028092 0.0016217 -0.0017874 -0.0041253 -0.00043553 0.00057454
-0.00034911 0.0011589 -0.0007863 -0.0001852
-0.0028485 0.0015808 -0.11348 -0.19562 -0.0025891 0.0030421 -0.00077077 -0.00030192
0.00011791 7.2637e-05 0.00062046 0.00074979
-0.0018238 -0.0040805 -0.0025748 0.0030813 0.14242 -0.29261 0.00081575 -0.00014756
-0.00092358 0.0010841 -0.00035456 0.0008899
-0.00044385 0.00055568 -0.00081633 -0.00032017 0.00082687 -0.00012769 -0.047864 -0.17261
-0.004757 0.0022774 -0.00072131 -0.0025273
-0.00054542 0.0011701 0.00024336 0.00017371 -0.00074452 0.00090792 -0.0048507 0.0023267
0.13493 -0.2803 -0.0066173 -0.0013776
-0.00073599 -3.7625e-05 0.00066404 0.00057859 -0.00048589 0.00089637 -0.00072708 -0.00192
-0.0060095 -0.0012449 0.040217 -0.41538
4340000000 0.089719 -0.31482 -0.001968 0.0016966 -0.002353 -0.0016071 9.9033e-05 0.0005439
-4.5624e-05 0.00056781 -0.0002711 -0.00096333
-0.0019783 0.0017228 -0.13476 -0.16916 -0.0020079 0.003796 -0.00017263 0.00057691
-0.00025441 -0.00025269 0.00037542 0.00035145
-0.002345 -0.0015191 -0.0019759 0.0038182 0.10577 -0.3092 -0.00031893 -0.0011189
0.0004196 0.00080623 0.00046088 0.0021007
0.00015708 0.00060027 -0.00017407 0.00055781 -0.00033539 -0.0010818 -0.06636 -0.16924
-0.0039906 0.0035221 -0.0016666 -0.0024543
-4.2722e-06 0.00056482 -0.00023709 -0.00028538 0.00032866 0.00075666 -0.0037876 0.003524
0.1093 -0.30374 -0.0043398 0.0015171
-0.00025314 -0.0009182 0.00048492 0.00042179 0.00078144 0.0021284 -0.0014849 -0.0027592
-0.0048102 0.0012085 0.0065085 -0.41053
4400000000 0.060732 -0.32147 -0.0010094 0.0014096 -0.0025445 -0.0016173 0.00079161 0.001196
-0.00029281 0.0006519 0.00012042 -0.00058704
-0.0010295 0.00142 -0.1631 -0.16097 -0.0013028 0.0038785 -0.00046747 0.00052613
0.0003516 -0.00049454 0.00050074 0.00041176
-0.0025167 -0.0016402 -0.0012714 0.0039355 0.077987 -0.31685 -0.00014234 -0.00020321
0.00076154 0.00020629 0.0010536 0.001281
0.00082881 0.0012119 -0.0004332 0.0005504 -0.00012943 -0.00024823 -0.090052 -0.15722
-0.0033478 0.0048709 -0.0016935 -0.0014998
-0.00028606 0.00060503 0.00018339 -0.00057469 0.00071432 0.00023955 -0.0031953 0.0047756
0.078481 -0.31694 -0.0045508 0.0006446
0.00014227 -0.00064541 0.00046533 0.00036542 0.00091526 0.0010394 -0.0019988 -0.001616
-0.0041946 0.00083529 -0.038605 -0.41615
4460000000 0.023943 -0.32261 -0.00079243 0.00048928 -0.0040472 -0.00087462 0.0016111 -0.00063882
-0.00038266 0.0011697 -0.0012013 -0.00047324
-0.00080686 0.00048367 -0.18626 -0.13243 -0.00064861 0.0044427 -0.00049505 0.00075887
-0.00047463 -0.00049557 0.0004192 -0.00049043
-0.0040212 -0.00083199 -0.00057548 0.0044573 0.052088 -0.32369 -0.00045071 -0.00055603
0.00036302 0.00033887 0.0018923 0.00038854
0.0015028 -0.00056521 -0.0004738 0.00073331 -0.00039429 -0.000555 -0.105 -0.13564
-0.001796 0.005904 -0.0026669 -0.0011653
-0.00042709 0.0012723 -0.00029993 -0.00041894 0.00053978 0.0002859 -0.0017847 0.0057598
0.043474 -0.31423 -0.0045027 0.0031796
-0.0012318 -0.00047689 0.00030628 -0.00048715 0.0017347 0.00067998 -0.0025946 -0.00098352
-0.0047598 0.0029627 -0.078499 -0.39958
4520000000 0.0013662 -0.32354 -0.00044098 -0.00026105 -0.0035723 0.00021636 0.00065645 -1.3223e-05
0.0017758 1.0969e-05 -0.00079883 0.00091589
-0.00043923 -0.00025279 -0.21012 -0.11556 0.0006591 0.0044464 0.00062269 0.00091908
-0.00048616 0.00019326 0.00021643 -6.8616e-05
-0.0035445 0.00030799 0.00070676 0.0044309 0.022474 -0.32255 -0.0010233 0.000558
0.00057004 -0.00065577 0.0015954 -0.00051532
0.00067289 -0.00010532 0.00060634 0.00095546 -0.0010524 0.00054085 -0.12178 -0.12663
-0.0008198 0.0054509 -0.0031836 -0.00043582
0.0017349 1.4127e-05 -0.00036508 0.00011313 0.00045463 -0.00068574 -0.00076709 0.0055963
-0.0031765 -0.32763 -0.0029817 0.0025841
-0.00075233 0.0009604 0.00024947 -5.1928e-05 0.0019127 -0.00040023 -0.0030792 -0.00018999
-0.0026489 0.0030052 -0.10788 -0.3966
4580000000 -0.036197 -0.31814 -0.00092144 -0.0005741 -0.0031247 0.0020528 0.00076441 -0.00036832
4.5269e-05 0.00039739 -0.00066564 0.00079664
-0.00089793 -0.00055899 -0.22976 -0.090901 0.00068415 0.003971 0.00063101 -4.6283e-05
4.17e-05 0.0003361 0.0003001 -0.00034023
-0.0030686 0.0020898 0.00072832 0.0039823 -0.010156 -0.32175 -0.00021355 0.00050687
-7.3092e-05 7.0069e-05 0.0018665 -0.0010908
0.00070675 -0.00032739 0.00062766 -5.9319e-05 -0.0001937 0.00050053 -0.13306 -0.10302
0.0016749 0.005426 -0.0025153 0.0012732
0.00023602 0.00037083 -9.9542e-06 0.00027536 -6.8937e-05 0.00014295 0.0017895 0.0053467
-0.030125 -0.33492 -0.0022349 0.0039324
-0.00065125 0.00070849 0.00018735 -0.00026716 0.0019119 -0.0013097 -0.0024145 0.00081296
-0.0026311 0.0035877 -0.15265 -0.36927
4640000000 -0.061935 -0.31189 -0.0023199 -0.0017521 -0.0033012 0.0027087 0.00059002 -0.0013936
0.0015419 -0.00025468 0.00020095 0.00095651
-0.002337 -0.0017894 -0.24107 -0.062422 0.0013705 0.0039947 0.00077675 0.00033031
-0.00034852 0.00019759 0.00016227 -0.00073575
-0.0033055 0.0026872 0.0014715 0.0040183 -0.034388 -0.31444 0.00025332 0.00083765
0.00076087 0.00018007 0.00040279 -0.0024163
0.00056857 -0.0014187 0.0007353 0.00031887 0.00025484 0.00086397 -0.13872 -0.087794
0.0032884 0.0038261 -0.0023292 0.001553
0.0015906 -0.00037361 -0.00031889 0.00043543 0.00087938 0.00026819 0.0032731 0.0039107
-0.063434 -0.32162 -0.0023698 0.0035047
0.00010817 0.0009569 4.5422e-05 -0.00092385 -2.4596e-05 -0.0023851 -0.00272 0.0018218
-0.0023226 0.0039401 -0.1732 -0.35837
4700000000 -0.088859 -0.30898 -0.0039748 -0.00048785 -0.0016359 0.0045658 -0.00099581 -0.00098862
0.0010649 -0.0007777 0.00094034 0.0007208
-0.0039541 -0.00047558 -0.25287 -0.04458 0.0025835 0.0041454 0.00047516 -0.00054594
0.00021859 0.0006248 -0.00049654 -5.0989e-05
-0.0015956 0.0045501 0.0026317 0.0040744 -0.06446 -0.3108 -0.00026472 0.00052622
8.2857e-06 -9.3629e-05 -0.00042707 -0.0012641
-0.00099752 -0.001009 0.00045827 -0.00056475 -0.00024935 0.00053223 -0.15543 -0.068311
0.0031919 0.0020399 -0.0017457 0.0024899
0.0011521 -0.00072576 0.00017308 0.00057173 -9.4611e-05 -0.00025749 0.0031021 0.0017972
-0.10081 -0.31647 -0.0013959 0.0042354
0.00087367 0.00064689 -0.00036447 5.6144e-05 -0.00026112 -0.00097329 -0.0013056 0.002612
-0.0015147 0.0039945 -0.21526 -0.33091
4760000000 -0.1203 -0.29514 -0.0049425 0.00090276 0.00088558 0.0047171 -0.00072394 -0.00078307
0.00047771 -0.0011373 0.00070864 -0.00041581
-0.004939 0.00090721 -0.2505 -0.0026553 0.0031149 0.0031445 5.9642e-05 -0.00068438
0.00044837 0.00023347 9.2437e-05 -2.0721e-05
0.00096875 0.0047201 0.0031551 0.0031758 -0.096111 -0.29726 0.00073692 0.00034129
0.001464 0.00018565 -0.0010429 -0.00068236
-0.00067963 -0.00068919 6.406e-05 -0.00067071 0.00077321 0.00037302 -0.15065 -0.051087
0.0024818 0.0011846 -0.00064933 0.0029113
0.00039157 -0.0012009 0.00048694 0.00010102 0.0012027 0.00010275 0.0026086 0.0014152
-0.13475 -0.3016 -0.0002499 0.0041092
0.0007772 -0.00038439 9.9486e-05 -3.1462e-05 -0.00084926 -0.00075623 -0.00082591 0.0025961
-7.5192e-05 0.0042574 -0.22831 -0.30957
4820000000 -0.14655 -0.28223 -0.0053713 0.0024788 0.0013552 0.0028509 -0.00071812 -0.00052781
0.00047019 -0.00070683 0.00032561 -0.00036834
-0.0053556 0.0024435 -0.26248 0.019726 0.0040691 0.0033744 -8.5037e-05 -0.0003852
0.00026221 -0.00020667 -0.00029042 -0.00044556
0.0013996 0.0028126 0.0040764 0.0033538 -0.12243 -0.29316 0.00051927 -0.00030151
0.00035331 -0.00082964 -0.00056646 -0.00041999
-0.00075781 -0.00047642 -0.00010832 -0.00037978 0.00045404 -0.00032452 -0.16512 -0.034166
0.0018847 0.00015519 5.1321e-05 0.0026875
0.00055359 -0.00082721 0.00032109 -0.00016553 0.00081022 -0.00060783 0.0019581 -0.00015236
-0.17458 -0.28518 7.5888e-06 0.0032288
0.00025493 -0.00044588 -0.00035615 -0.00058004 -0.0006566 -0.00072864 8.6298e-06 0.0028353
-0.00018839 0.0029574 -0.26421 -0.2805
4880000000 -0.17851 -0.26418 -0.004557 0.0044335 0.0021062 0.0031383 -0.0014066 0.0001439
-0.00081125 -0.0011448 0.00037785 -8.564e-05
-0.0045512 0.0044588 -0.25518 0.059746 0.0047483 0.0018727 -0.00032818 -0.00022752
-0.00018411 9.4002e-05 -0.00029199 -0.0001021
0.0020948 0.0031188 0.004797 0.001787 -0.1419 -0.28168 0.00067206 -0.00052896
-3.5555e-05 -0.0017028 -0.00096781 -0.00038805
-0.0014143 0.00014875 -0.00036017 -0.00022897 0.00070489 -0.00050161 -0.15937 -0.016035
0.00090825 -0.00043962 0.00089714 0.0026638
-0.00095461 -0.0010873 -0.00011395 8.2974e-05 -0.00023768 -0.0018889 0.00072119 -0.00044419
-0.20557 -0.27154 0.00068083 0.0026696
0.00031782 -4.1298e-05 -0.00036452 2.5233e-05 -0.0012394 1.4141e-06 0.00089287 0.002791
0.00067486 0.0030805 -0.27808 -0.25171
4940000000 -0.20005 -0.24694 -0.0033069 0.0064976 0.0027393 0.0012669 -0.00032329 0.00079209
-0.0010329 -0.00043053 1.5195e-05 -0.00077431
-0.0033121 0.0065064 -0.2684 0.086383 0.0057673 0.0014434 -0.00011902 -1.5621e-05
0.00032989 -0.00034803 -0.00045534 0.00022423
0.002734 0.0011594 0.0058137 0.0013552 -0.16163 -0.25835 0.00012012 -0.00046103
-0.001293 -6.0703e-05 -0.0005871 0.00037548
-0.00025579 0.0008296 -0.00012305 -2.4762e-05 0.00014125 -0.00047456 -0.16665 -0.0057258
-0.00045971 -1.2126e-05 0.001981 0.0019441
-0.00095307 -0.00050005 0.00027711 -0.00030762 -0.0013091 -0.00012842 -0.00045052 0.00016187
-0.23049 -0.24474 -0.00017219 0.00308
-1.9544e-05 -0.00081899 -0.00030253 0.0002487 -0.00052339 0.00045202 0.0022649 0.0018797
2.7597e-05 0.0029123 -0.30135 -0.22628
5000000000 -0.22046 -0.22397 -0.00038474 0.0074587 0.0032372 0.0018114 -0.00014629 0.00061336
-0.00058821 0.00064974 -0.00015684 -0.0006993
-0.00037583 0.0074353 -0.25463 0.1032 0.0058194 -0.00047201 -0.00027324 -0.00010215
-0.00010273 -0.00056967 -7.0062e-05 -1.8088e-05
0.0033549 0.0017669 0.005812 -0.00052682 -0.19141 -0.24601 -0.00056593 -0.00065137
-0.0004208 -0.00026246 -0.0002901 0.00010603
-0.00014103 0.0006778 -0.00025311 -0.0001106 -0.0006057 -0.00067589 -0.16078 0.018063
-0.00084587 0.0013389 0.0022793 0.0013561
-0.00046597 0.0005782 -0.00020532 -0.0005133 -0.00044644 0.00013128 -0.00075251 0.0013985
-0.25846 -0.2227 0.0002404 0.0034306
-0.00012556 -0.00071777 -0.00016423 -4.5155e-05 1.3209e-05 -0.00020591 0.0021682 0.0011382
0.00014228 0.003396 -0.31387 -0.19281
5060000000 -0.24286 -0.19752 0.0016661 0.0071639 0.0032543 -0.00017089 0.00011486 0.00052663
-0.0003574 -0.00015851 -0.00021537 -0.00039572
0.0016367 0.0071231 -0.23935 0.14008 0.0051523 -0.0017923 -2.8971e-05 0.00024914
-0.00051634 -3.8711e-05 -0.0004014 3.5608e-05
0.0032007 -0.0001469 0.0051418 -0.0018584 -0.20675 -0.22452 -0.00031632 0.00032242
-0.001149 3.6467e-05 -0.0012745 -0.0003824
0.00010007 0.00052274 -6.0975e-05 0.00026783 -0.00034665 0.00037081 -0.16345 0.025605
-0.00029106 0.0030644 0.001995 0.00047799
-0.00043553 -6.0928e-05 -0.00038887 4.2941e-05 -0.0010649 -0.00018373 -0.00039391 0.0028157
-0.27388 -0.19287 0.00086948 0.0031788
-0.00045465 -0.00034726 -0.00043667 3.3537e-05 -0.0017046 -0.00015301 0.0020367 0.00083074
0.00077164 0.0032781 -0.32701 -0.16476
5120000000 -0.25891 -0.17242 0.003218 0.0061213 0.0029894 -0.00028184 0.00034983 0.00068503
-0.00020599 0.0010166 -0.00043931 0.00014618
0.0032072 0.0061665 -0.23414 0.16761 0.0050266 -0.002491 3.4725e-05 0.00019597
-0.00015148 5.3741e-07 -0.00012423 0.00030856
0.0029879 -0.00028421 0.0050041 -0.0025741 -0.22025 -0.21008 -0.00022021 0.00014141
-0.00040116 0.0010578 -0.0011756 0.00072828
0.00038072 0.00071436 7.8861e-05 0.00017067 -0.00016569 0.00010389 -0.15948 0.05186
0.0010074 0.0031951 0.0023234 0.00040881
-7.0947e-05 0.00096063 -0.00014361 -4.1157e-05 -0.00031984 0.00094413 0.00094266 0.0034712
-0.28957 -0.16002 0.001261 0.0036612
-0.00044342 0.0001676 1.9987e-05 0.00044825 -0.0012887 0.00083105 0.0024619 0.00013315
0.0014169 0.0035285 -0.34076 -0.13027
5180000000 -0.27619 -0.14324 0.0048262 0.005062 0.0034374 -0.00088614 0.00020611 0.00056541
-7.3624e-05 0.00030034 -0.00063288 0.00043005
0.0047978 0.0050943 -0.21337 0.18941 0.0044173 -0.0037561 -0.00032331 -0.00025444
2.5473e-05 -0.00022872 -7.7294e-05 0.00032077
0.0033702 -0.00094124 0.0043316 -0.0038486 -0.23218 -0.17559 -0.00039939 0.00081178
0.00019967 -9.5777e-05 -0.00041786 0.0011441
0.00026324 0.00058702 -0.00030775 -0.00028604 -0.00039226 0.00075642 -0.15926 0.060739
0.0026206 0.0038404 0.0023928 -0.00069655
-0.00011763 0.00020345 -5.2559e-05 -0.00018615 -4.8168e-05 0.00016076 0.0028307 0.0038512
-0.30254 -0.11853 0.0023537 0.0036589
-0.00059517 0.00040793 -9.5608e-05 0.00020089 -0.00013624 0.0011384 0.0023232 -0.0005838
0.0024137 0.0037183 -0.34304 -0.099265
5240000000 -0.28669 -0.11606 0.0051942 0.0037734 0.0029982 -0.0026483 0.00065859 4.3353e-05
-0.00029308 -0.00014466 1.9838e-05 0.00063032
0.0051861 0.0038064 -0.20215 0.2283 0.0032635 -0.0047355 1.8153e-06 0.00013902
-0.0002868 -0.00017342 0.0002415 0.00042462
0.0029486 -0.0026908 0.0031829 -0.004803 -0.25024 -0.15105 0.00051393 0.00015032
-8.3428e-05 0.00037388 0.00046643 0.0013483
0.00066705 4.2501e-05 -3.6846e-05 0.00016798 0.00046355 0.00018398 -0.16006 0.081795
0.0035841 0.0027029 0.0015946 -0.0012924
-0.00028348 -2.0209e-05 -0.00021605 4.0872e-05 0.00022186 0.00057841 0.0033952 0.0025772
-0.31805 -0.076879 0.0032213 0.0027982
-3.2809e-05 0.00046495 0.00023967 0.00036935 0.0002905 0.0009905 0.0016211 -0.0013578
0.0030919 0.0027616 -0.35119 -0.067213
5300000000 -0.29242 -0.087052 0.0061987 0.0021231 0.0017733 -0.0031967 0.00016797 -0.00029026
9.0028e-05 0.00071132 0.00015761 0.00025654
0.0061751 0.0021531 -0.19515 0.23289 0.0022062 -0.0052401 -0.00013641 0.00017821
-0.00013835 0.00053123 0.0002457 0.00023921
0.001746 -0.0032423 0.0021545 -0.0052956 -0.26591 -0.12533 0.00017799 -0.00036926
0.00011459 0.00052208 0.00055456 0.00054271
0.0001656 -0.00028662 -0.00011596 0.00018501 0.00023501 -0.00033538 -0.15233 0.090647
0.0054103 0.0017717 0.001477 -0.0015312
0.0002113 0.00068976 -0.00011399 0.00039915 0.00030013 0.00029054 0.0053229 0.0018824
-0.32963 -0.04936 0.0033402 0.0023778
0.0001258 0.00037339 0.00023705 0.00032029 0.000406 0.00081689 0.0015103 -0.0014497
0.0033049 0.0025764 -0.34767 -0.030909
5360000000 -0.29379 -0.050924 0.0060364 0.00075724 0.00036888 -0.0038453 0.00038847 -2.6905e-05
4.6272e-05 0.000372 0.00057654 -0.00011393
0.006044 0.0007712 -0.15945 0.25449 0.0009055 -0.0055321 3.5993e-05 0.00027487
6.4713e-05 4.8805e-05 0.00047936 6.5808e-08
0.00030977 -0.0038528 0.00079004 -0.0055749 -0.26576 -0.098609 0.00029255 0.00041726
0.00026161 0.00068815 0.00031097 0.00056735
0.00040208 -4.0804e-05 6.3924e-05 0.00026757 0.00037029 0.00041869 -0.15133 0.10888
0.0056746 -0.00034226 0.00060346 -0.0019458
3.0465e-05 0.00042092 -4.9464e-05 0.00014494 3.9878e-05 0.00053092 0.0058484 -0.00044155
-0.32747 -0.011437 0.004117 0.0024659
0.00071462 -9.1611e-05 0.0006815 -1.7769e-05 0.00048704 0.00053501 0.00067796 -0.0020793
0.0044419 0.0023499 -0.34665 -0.0032995
5420000000 -0.29736 -0.027754 0.006085 -0.0011243 -0.00044851 -0.0035996 -2.727e-05 -0.00018089
0.00084205 0.00051937 0.00039605 -0.00024906
0.0060769 -0.0011227 -0.14067 0.28256 1.8586e-05 -0.0053835 0.00011497 0.0001125
0.00011983 -6.4196e-05 0.00035074 -0.00027074
-0.00047806 -0.0036074 -0.00011844 -0.0053961 -0.28305 -0.066445 -2.7143e-05 -0.00034676
0.00067706 -0.00016192 0.0010583 0.00020597
-5.6186e-05 -0.00017761 9.4093e-05 0.00013979 -8.0437e-05 -0.00038761 -0.14011 0.12376
0.0051768 -0.0017481 0.00038107 -0.0015894
0.00083581 0.00050823 0.0001752 -6.6635e-05 0.00080817 0.00026173 0.0051231 -0.0019508
-0.33123 0.018443 0.0052925 0.0012836
0.00021697 -0.00035371 0.00015958 -0.00037444 0.0011594 6.8528e-05 0.00020386 -0.0015133
0.0050343 0.0013879 -0.3406 0.038874
5480000000 -0.29058 0.0081096 0.0048147 -0.0017907 -0.0018018 -0.0027747 0.00032112 -5.7771e-05
0.00071835 -0.00032623 -0.000245 -0.00036297
0.0048229 -0.001791 -0.12716 0.29079 -0.0013544 -0.0054494 1.135e-05 0.00022907
-0.00012328 -7.7521e-05 0.00012672 -0.00020222
-0.0018602 -0.0027808 -0.0014058 -0.0054683 -0.28829 -0.045075 -0.00026243 -1.4423e-05
0.00055511 -0.00024604 0.00097162 -0.00034276
0.00035888 -2.2447e-05 3.6626e-05 0.00023422 -0.00028141 8.2307e-05 -0.13437 0.13442
0.0042187 -0.0034782 -0.00022681 -0.0019337
0.00077841 -0.0002978 -7.0736e-05 -9.4302e-05 0.00056905 -0.00044278 0.004095 -0.0033946
-0.32167 0.046787 0.0046413 6.4205e-05
-0.00027888 -0.00030184 0.00010001 -0.0001253 0.00066475 -0.0003204 -7.144e-05 -0.0020181
0.0047308 5.0919e-05 -0.33202 0.059682
5540000000 -0.28877 0.033805 0.0042471 -0.0024335 -0.00242 -0.0021525 0.00037493 -0.0002224
0.00024431 -0.00020755 -0.00049328 0.00026662
0.0042649 -0.002406 -0.087626 0.30907 -0.0022596 -0.0051425 0.00039822 0.0001492
7.8517e-05 -0.00011501 -0.00015474 -0.00026494
-0.0024546 -0.0020906 -0.0023427 -0.0051326 -0.2882 -0.024074 0.00024107 -0.0001507
0.00036155 2.4453e-05 0.00040478 -0.00038987
0.00037742 -0.00023232 0.00041681 0.00014987 0.000322 -0.00015912 -0.1233 0.1565
0.0026343 -0.0039302 -0.00088626 -0.0018669
0.00025774 -0.00026566 -3.3979e-05 -6.2939e-05 0.00025739 -4.2631e-05 0.0027928 -0.0040054
-0.30888 0.081246 0.0048293 -0.00087839
-0.00034692 0.00038545 -0.00010838 -0.00019731 0.00055108 -0.00021044 -0.001018 -0.0017987
0.0048339 -0.00082667 -0.32629 0.10215
5600000000 -0.27805 0.062224 0.0035762 -0.0035397 -0.0024697 -0.0019687 0.00030276 -0.00034827
0.00039751 -0.0002743 0.00035172 0.00052245
0.0036049 -0.0035368 -0.084656 0.32391 -0.0035892 -0.0049423 0.00014216 -0.00019564
-0.00018949 -2.0017e-05 -9.4988e-05 -0.00023113
-0.0024694 -0.001967 -0.0036794 -0.0048879 -0.288 0.0078023 -4.8389e-06 0.00022029
0.00038486 -0.00069093 0.00048406 -0.00021177
0.00030271 -0.00033554 0.00010079 -0.00020242 -6.8072e-05 0.0001731 -0.11573 0.15608
0.0016956 -0.0038325 -0.0010837 -0.0010234
0.00036837 -0.00035182 -0.00016633 1.7017e-06 0.00021259 -0.00039333 0.0016778 -0.0038725
-0.30007 0.11158 0.0041935 -0.00094993
0.00031985 0.00046392 -4.9273e-05 -0.00032313 0.00066342 -0.00030591 -0.0010097 -0.0010647
0.0043369 -0.0013669 -0.30429 0.11692
5660000000 -0.26796 0.083602 0.0032705 -0.0036634 -0.0034637 -0.00056516 -0.00034641 -0.00077831
-0.00016496 -0.00058099 0.00054273 -0.00018083
0.0032895 -0.0036339 -0.044625 0.3158 -0.0045034 -0.0030454 -4.5794e-05 -0.00015094
0.00015301 -2.4092e-05 -1.678e-05 -0.0003512
-0.0034958 -0.00051336 -0.0045699 -0.0029764 -0.2904 0.031625 -0.00021864 -2.6129e-05
-0.00039952 -0.00072914 0.00041063 -0.0013272
-0.00032985 -0.00075498 -3.1766e-05 -0.00012453 -0.00024532 6.0399e-05 -0.10128 0.1762
0.00082035 -0.0039409 -0.0010635 -0.0010031
-0.00014644 -0.00049338 0.00014069 -1.909e-05 -0.00039453 -0.00063304 0.00081788 -0.0039319
-0.28701 0.13955 0.0045576 -0.0021369
0.00052098 -0.00014268 -0.00016409 -0.00018565 0.00021931 -0.0013751 -0.0012285 -0.00099716
0.0040449 -0.0018133 -0.29726 0.15231
5720000000 -0.25425 0.10703 0.002655 -0.0041305 -0.0029589 0.00085669 -0.00048381 -0.00021652
-0.00045321 -7.9649e-05 -0.00010103 -0.0004208
0.002681 -0.0041094 -0.016631 0.34325 -0.0055792 -0.0027851 5.965e-05 -3.8285e-05
-0.00027006 9.8244e-05 -0.00040247 0.00024683
-0.0029429 0.00092178 -0.0056206 -0.0026664 -0.28794 0.063268 0.00015364 8.4786e-06
0.00013734 0.0004377 -0.00012439 -0.00053458
-0.00048796 -0.00023492 7.763e-05 -4.7754e-05 0.00021855 2.6939e-05 -0.085547 0.17887
-0.00020028 -0.0035518 -0.0017435 -0.00049226
-0.00039627 -0.00010676 -0.00022214 0.00011542 0.00033761 0.00040899 -0.00023461 -0.0035617
-0.27699 0.16695 0.0039681 -0.0039104
-9.8497e-05 -0.00034549 -0.00027778 0.00027086 -0.00015945 -0.00043841 -0.0016445 -0.00046027
0.0044284 -0.0036755 -0.26788 0.17119
5780000000 -0.23863 0.12368 0.0016281 -0.0047673 -0.0023844 0.0010484 -0.00071051 8.2758e-05
-0.00019315 -0.0004268 -8.2981e-05 -0.00016276
0.0016507 -0.0047585 -0.0035687 0.33826 -0.0057504 -0.00091184 -1.9892e-05 -0.00014605
5.2347e-05 -0.00015761 -0.00017206 5.2955e-05
-0.0023302 0.0010836 -0.0057553 -0.0008372 -0.28379 0.079126 1.7226e-05 -1.7905e-05
0.00035398 -0.00010344 -0.00082316 -0.00025689
-0.00071595 0.00010362 -3.4216e-05 -0.00015661 -2.7177e-05 -9.5882e-05 -0.076681 0.1946
-0.00014063 -0.0028799 -0.0012859 0.00013108
-0.00022811 -0.000238 -2.9485e-05 -0.00010628 8.401e-05 -0.00016999 -0.00021876 -0.0029165
-0.26686 0.18742 0.0027111 -0.0033755
-8.3642e-05 -0.00022473 -0.00010731 -3.639e-05 -0.00062333 -0.00034658 -0.001376 0.00012346
0.0026558 -0.0038976 -0.25883 0.19356
5840000000 -0.22676 0.14569 0.00038857 -0.0053237 -0.0021675 0.0011024 -0.00019909 0.00030216
-0.00044276 0.00017688 -0.00035927 -0.00026929
0.00040006 -0.0053226 0.031239 0.3425 -0.0058239 0.00024892 -0.00024479 -1.8124e-05
0.00014656 2.3807e-05 -3.3322e-05 0.00012437
-0.0021743 0.0010796 -0.0058325 0.00035931 -0.27955 0.10371 -0.00016418 -1.892e-05
-0.00014583 -0.00091027 -0.00021218 -0.0003066
-0.00015732 0.00029895 -0.00023429 3.4401e-05 -0.00020096 4.5436e-06 -0.054994 0.19808
-0.00066811 -0.0034611 -0.0011955 -1.5044e-05
-0.00037516 0.00020809 0.00013046 -7.3527e-06 -0.00011861 -0.0007344 -0.00054185 -0.0034174
-0.25084 0.19793 0.0028319 -0.0038081
-0.00032402 -0.00026362 -9.3993e-05 0.00017479 -0.00037181 -0.00032124 -0.0011224 -1.985e-05
0.0023779 -0.0037894 -0.2242 0.21792
5900000000 -0.21279 0.15853 -0.0017017 -0.0055424 -0.0023017 0.002286 -0.00013003 -1.1545e-05
0.00021666 -0.00013535 -0.00010983 0.00036802
-0.0016851 -0.0055024 0.052135 0.34369 -0.0052974 0.0017284 4.4403e-05 1.8869e-05
-7.5377e-05 -0.00018414 -0.00017541 -7.5136e-05
-0.0023003 0.0023522 -0.0052338 0.0018821 -0.26342 0.12011 -0.00011884 -5.8857e-05
-0.00064275 -0.00039849 -0.00082713 -0.00032468
-0.00013373 2.0456e-05 3.589e-05 -1.6128e-05 -8.6009e-05 -9.8651e-05 -0.047024 0.2088
-0.00067051 -0.0032601 -0.0010816 0.00038922
0.00017087 -0.00023248 -6.0782e-05 -0.00024687 -0.00044097 -0.00045055 -0.00076338 -0.0033356
-0.22484 0.21472 0.0021342 -0.0055709
-0.00016806 0.00040012 -6.1099e-05 -3.4285e-05 -0.0007989 -0.0002314 -0.0012091 0.0003505
0.0022879 -0.0050241 -0.20996 0.22858
5960000000 -0.19413 0.17109 -0.0028388 -0.0040079 -0.0008624 0.0026187 -0.00017242 0.00021563
-0.00020461 1.8619e-05 -0.00017901 -7.4025e-05
-0.0028356 -0.0040302 0.077688 0.34283 -0.0041744 0.0020841 -0.00016283 -3.5604e-05
6.4093e-05 0.00014619 9.7252e-05 0.00029835
-0.00080576 0.0026151 -0.0041232 0.0021351 -0.25051 0.14578 -0.0001003 -0.00011876
-0.00026235 0.00032966 -0.00044227 -0.000217
-0.00015885 0.00023765 -0.00016442 -1.0634e-05 -5.9149e-05 -0.00014187 -0.029495 0.21681
-0.0016216 -0.0033289 -0.0011164 0.00092212
-0.00026958 0.00017929 -9.2997e-06 9.8637e-05 -0.00038578 0.00025426 -0.0017384 -0.0032916
-0.20569 0.22887 8.1839e-05 -0.0049552
-8.1381e-05 6.2385e-05 0.00017895 0.00023969 -0.00032521 -8.8393e-05 -0.001022 0.0010217
0.00046017 -0.0052001 -0.1825 0.25591
6020000000 -0.17678 0.18797 -0.0038169 -0.0031887 -0.00034908 0.002984 2.4067e-05 0.00053116
-0.00015549 0.00041596 8.6067e-05 0.00020449
-0.0038015 -0.0031796 0.1052 0.33655 -0.0048469 0.0030979 -4.3071e-05 0.00012778
-0.00013162 4.9908e-05 -0.00022914 8.8598e-05
-0.00031341 0.0029569 -0.0048148 0.0031914 -0.23124 0.15852 -0.00033115 0.00024466
-0.00063993 -5.1913e-05 -0.00068048 0.00047873
5.4754e-06 0.00053728 -5.1296e-05 0.00015517 -0.00035009 0.00023564 -0.022568 0.21392
-0.0025211 -0.0032534 -0.00049862 0.00075335
-0.00013949 0.00022222 -0.00011004 -4.7303e-05 -0.00075902 2.8797e-05 -0.0024582 -0.0032186
-0.17793 0.24407 -1.7464e-05 -0.0042989
-3.5196e-05 0.00013639 -0.00027194 0.0001332 -0.00064833 0.00039892 -0.00052056 0.0007187
-0.0003451 -0.0046906 -0.15598 0.25698
6080000000 -0.1561 0.19639 -0.0040505 -0.00098094 0.0012874 0.0029136 7.2581e-05 4.5004e-05
5.7193e-05 -1.0464e-05 0.00016442 -7.1679e-05
-0.0040338 -0.0009885 0.12764 0.33725 -0.0032185 0.0045451 -5.1458e-05 -1.5104e-05
-8.1111e-05 0.00021481 0.00017973 0.00032702
0.0013539 0.0028981 -0.0031667 0.0046486 -0.21412 0.18446 0.00017953 0.00014577
-0.00055101 0.000635 0.00011761 0.00017168
0.00011586 8.4943e-05 -3.5509e-05 -4.025e-05 0.00020432 0.00021477 -0.0053205 0.22121
-0.0036559 -0.0025326 -0.00097484 0.00080362
5.3286e-05 0.00010479 0.00012166 0.00019929 -0.00043838 0.000684 -0.0036663 -0.0026303
-0.14825 0.26163 -0.00049579 -0.005731
0.00012528 6.3383e-05 0.00022034 0.00040549 -7.153e-07 0.00018475 -0.00095873 0.00088355
-0.0007869 -0.0050635 -0.13357 0.27738
6140000000 -0.14138 0.21067 -0.0036101 -0.00064222 0.0014102 0.0020386 6.1345e-05 2.1439e-05
-1.7038e-05 -6.6358e-05 0.00040577 -0.00012224
-0.0036154 -0.00066307 0.15247 0.32017 -0.0023876 0.0051554 2.2182e-05 4.6875e-05
0.00043157 -2.2739e-05 0.00022346 7.4323e-05
0.0014897 0.0020181 -0.002263 0.0051651 -0.19142 0.20544 0.00040109 -8.7949e-05
0.00015421 0.0009331 -0.00013029 0.0004818
4.6585e-05 2.1474e-05 1.8351e-05 1.9059e-05 0.00043822 -0.00013819 0.0062042 0.2141
-0.0045383 -0.0014721 -0.00055657 0.0014847
5.3879e-05 -8.3766e-05 0.00035489 -1.8987e-05 0.00019046 0.00081464 -0.0046082 -0.0014282
-0.1294 0.2826 -0.0030023 -0.0044869
0.00046053 -0.00015939 0.00024387 3.7446e-05 -3.2321e-05 0.00054844 -0.00052335 0.0014394
-0.0022487 -0.0044127 -0.097053 0.27764
6200000000 -0.1245 0.21704 -0.002913 -0.00016939 0.0022138 0.0013604 6.9692e-05 0.00033854
-0.00027747 -1.4585e-05 -0.00014831 -0.00032812
-0.0029289 -0.00020672 0.18207 0.31976 -0.0010733 0.0052472 4.7733e-05 0.00017248
0.00013513 -3.5073e-05 0.00014321 0.00012552
0.0022541 0.0012978 -0.00098798 0.0052577 -0.17202 0.22038 0.00021482 -0.00039572
0.00084748 5.6355e-06 0.00031957 0.00016456
8.3035e-05 0.00034051 6.26e-05 0.00020479 0.00022218 -0.0004279 0.020868 0.22251
-0.0046394 -0.00025108 0.00015905 0.0011716
-0.00030205 0.00010037 8.7417e-05 -9.2335e-05 0.00069759 1.6855e-05 -0.0045797 -9.5259e-05
-0.11693 0.29043 -0.0033814 -0.0033637
-8.4142e-05 -0.00033395 8.4639e-05 0.00014037 0.00032401 0.00023447 0.00013759 0.0012286
-0.0036876 -0.0040106 -0.08218 0.28859
6260000000 -0.11071 0.23009 -0.003047 0.00072993 0.002192 0.00071701 0.00030483 -7.9568e-05
8.6868e-05 0.00036131 -0.00016741 -8.6257e-05
-0.003026 0.00074233 0.19824 0.30421 -0.00021771 0.005427 1.1546e-05 -8.3058e-05
-6.4494e-05 9.9628e-06 0.00035676 5.1568e-05
0.0021573 0.00072761 -0.00012563 0.0054165 -0.15202 0.24093 6.3373e-05 -3.0461e-05
7.9015e-05 -0.00040227 0.00011554 0.00041544
0.00031013 -0.0001071 1.9816e-05 -9.1691e-05 5.4764e-05 3.7787e-06 0.034907 0.21802
-0.0044209 0.0014098 0.00062808 0.001212
0.0001827 0.00030973 -2.4578e-05 -9.0081e-06 0.00017762 -0.0001989 -0.0043109 0.0012949
-0.092346 0.2908 -0.0037197 -0.0029187
-0.00014008 -5.851e-05 0.00026111 4.8028e-05 0.00016996 0.00022112 0.0007171 0.0011368
-0.0040761 -0.0023661 -0.038164 0.28842
6320000000 -0.095712 0.23511 -0.0025642 0.0013377 0.0020994 -0.00032128 7.616e-05 0.00014363
-0.00036049 0.00037463 -0.0001906 0.00039352
-0.0025627 0.0013323 0.2247 0.29676 0.0017705 0.0057377 9.1764e-05 9.335e-05
2.104e-06 -6.775e-05 0.00024784 -0.00017006
0.0021075 -0.00033013 0.0018903 0.0057552 -0.13306 0.25246 -0.00016862 -0.00029938
0.00027832 0.00014009 0.00056644 0.00025329
4.6114e-05 0.00013968 6.4231e-05 6.2137e-05 -0.00013904 -0.00026587 0.03446 0.22038
-0.003905 0.0018195 0.00059772 0.00086391
-0.00036945 0.00043027 1.6532e-05 -0.00016276 0.00022102 4.2415e-05 -0.0039963 0.0019256
-0.067631 0.30268 -0.0049644 -0.00169
-0.00021279 0.00040013 0.00022869 -0.00022359 0.00035636 0.0003998 0.00057425 0.00093519
-0.004622 -0.0015949 -0.028191 0.2888
6380000000 -0.076555 0.2408 -0.0019738 0.001767 0.0015702 -0.00047881 5.5129e-05 -3.6146e-05
0.00030925 0.00014171 0.00021401 4.3051e-05
-0.001973 0.0017589 0.24214 0.27753 0.0029297 0.0042902 -0.00014681 -5.8686e-05
-0.00024101 -0.00029508 -0.00018679 -0.00022958
0.0015654 -0.0005204 0.0030616 0.0042069 -0.10501 0.26789 -0.00013995 8.2244e-05
0.00059209 -0.0001526 0.00050279 -4.1296e-05
7.7758e-05 -6.025e-05 -0.00015346 -5.1722e-05 -0.00017803 5.3456e-05 0.055038 0.20973
-0.0032652 0.0031188 0.00082578 0.00086299
0.00031691 0.00011137 -0.00029116 -0.00020679 0.00055691 -0.00028477 -0.0032113 0.0032031
-0.04661 0.29452 -0.0047967 0.00014738
0.00024185 -2.4682e-06 -0.00024751 -0.00025874 0.00072632 1.4323e-05 0.00084818 0.0007483
-0.0046227 -0.00024682 0.012841 0.29168
6440000000 -0.05583 0.2533 -0.00089542 0.0023646 0.0017522 -0.00068392 0.00037501 -0.00010479
0.00025546 -0.00045316 -0.00035178 -0.00020309
-0.00089381 0.0023853 0.26173 0.26518 0.0033155 0.0030231 9.0289e-05 -5.2864e-05
-0.00016829 1.9132e-06 -4.2872e-05 -0.0002078
0.0016948 -0.00073126 0.0033696 0.0029835 -0.089537 0.28431 -0.00023104 0.00021288
-0.00023108 -0.00020506 9.3047e-05 -0.00060402
0.00040942 -8.8325e-05 0.00012838 -4.0918e-05 -0.00031166 0.0002406 0.056742 0.2073
-0.0019237 0.0038667 0.0010122 0.00058265
0.0002205 -0.00037233 -0.00017261 7.0379e-05 -0.00050896 -0.0004139 -0.0018794 0.0038732
-0.0062488 0.30176 -0.004248 0.0011756
-0.00031506 -0.00014781 -2.1865e-05 -0.00018691 0.0001258 -0.0005611 0.00097798 0.00068715
-0.0046273 0.0010792 0.023243 0.27663
6500000000 -0.035944 0.25434 -0.00024289 0.0020428 0.0014365 -0.00089205 0.0001407 -7.3937e-05
0.00019923 0.00028137 -8.0267e-05 0.00030073
-0.00024101 0.0020229 0.28853 0.23944 0.003722 0.0026435 9.1113e-05 6.8187e-05
0.00014697 0.0002118 0.00014723 -0.00022102
0.001456 -0.00093728 0.0037642 0.0026432 -0.076658 0.28222 4.8008e-05 4.3378e-05
-0.00017318 -0.00041252 7.0984e-05 -0.00012059
0.00014838 -7.7741e-05 7.6926e-05 2.9556e-05 6.5123e-05 -5.4258e-06 0.081437 0.20233
-0.00035089 0.0039539 0.0010381 0.00043658
7.1524e-05 8.2311e-05 0.00014636 0.00012958 -4.9649e-05 -4.5116e-05 -0.00042516 0.0038653
0.016903 0.30649 -0.0033847 0.0020624
-0.00015376 0.00040581 0.00014467 -0.00016333 -0.00014042 -0.00034035 0.0010076 0.00035532
-0.00325 0.0024816 0.061362 0.28036
