# Supplementary material for: Early Detection of Alzheimer’s Disease via Machine Learning-Based Microwave Sensing: An Experimental Validation
Source: Sensors (Basel). 2025 Apr 25;25(9):2718. doi: 10.3390/s25092718 (PMC12074295; doi:10.3390/s25092718)
Supplement: Supplementary file 1 [file sensors-25-02718-s001.zip › measurements_paper_sensors/26 febbraio - PART1/set12 H/CSF_H_m1.s6p]

!Keysight Technologies,M9804A,MY58100912,A.14.10.03
!Date: Thursday, April 27, 2023 10:28:33
!Correction: S11(C  6-Port  ) 
!S12(C  6-Port  ) 
!S13(C  6-Port  ) 
!S14(C  6-Port  ) 
!S15(C  6-Port  ) 
!S16(C  6-Port  ) 
!S21(C  6-Port  ) 
!S22(C  6-Port  ) 
!S23(C  6-Port  ) 
!S24(C  6-Port  ) 
!S25(C  6-Port  ) 
!S26(C  6-Port  ) 
!S31(C  6-Port  ) 
!S32(C  6-Port  ) 
!S33(C  6-Port  ) 
!S34(C  6-Port  ) 
!S35(C  6-Port  ) 
!S36(C  6-Port  ) 
!S41(C  6-Port  ) 
!S42(C  6-Port  ) 
!S43(C  6-Port  ) 
!S44(C  6-Port  ) 
!S45(C  6-Port  ) 
!S46(C  6-Port  ) 
!S51(C  6-Port  ) 
!S52(C  6-Port  ) 
!S53(C  6-Port  ) 
!S54(C  6-Port  ) 
!S55(C  6-Port  ) 
!S56(C  6-Port  ) 
!S61(C  6-Port  ) 
!S62(C  6-Port  ) 
!S63(C  6-Port  ) 
!S64(C  6-Port  ) 
!S65(C  6-Port  ) 
!S66(C  6-Port  ) 
!S6P File: Measurement: :
# Hz S  RI   R 50
500000000 -0.32909 -0.06639 -0.0098875 -0.0016105 -0.0082713 0.012606 -0.0044457 0.011803
0.013418 0.005357 -0.0051458 0.008591
-0.010352 -0.0010595 -0.4098 -0.075418 0.0089818 -0.010986 0.0013173 0.011898
0.0090419 0.0034802 0.00063247 0.013521
-0.0084709 0.0129 0.0084357 -0.010722 -0.25872 0.18865 0.0067369 0.0031658
-0.002063 0.0080832 0.00037601 0.012445
-0.0038336 0.011831 0.0010671 0.012198 0.0069122 0.0034769 -0.32809 0.039334
-0.020465 -0.0047532 0.016151 0.026486
0.012704 0.0056146 0.0089902 0.0029985 -0.002431 0.0082069 -0.01978 -0.0048117
-0.21948 -0.23231 -0.02887 0.0045466
-0.0039038 0.0093652 0.00086078 0.014391 0.0011652 0.012622 0.015138 0.026758
-0.029007 0.0038493 -0.2637 -0.14584
560000000 -0.3184 0.10121 -0.021274 -0.068311 0.00049407 0.013143 0.0060731 0.010115
0.011572 0.0053886 0.011152 0.0093919
-0.021485 -0.068731 -0.3725 0.088239 -0.040355 -0.039721 0.01389 0.0046386
-0.012802 -0.0056271 0.0043697 -0.0015612
0.00097967 0.013208 -0.04036 -0.039657 -0.18362 0.24067 -0.00068275 -0.0060946
0.018291 0.0072229 0.0078074 -0.0052833
0.0061308 0.010486 0.013431 0.0033961 -0.00031836 -0.0060989 -0.30604 0.13026
0.0059456 -0.02248 0.0058207 -0.021839
0.011482 0.0043183 -0.012649 -0.0063282 0.01763 0.0071891 0.006899 -0.022767
-0.30115 -0.046861 0.011088 -0.052014
0.011176 0.0078587 0.0050062 -0.0012319 0.0078409 -0.0063825 0.0056088 -0.021575
0.010901 -0.05062 -0.33087 0.0061247
620000000 -0.27651 0.080873 -0.023353 0.0090822 0.0035907 0.0091141 0.0088707 -0.0048844
0.011853 -0.00076204 0.00065881 -0.0019026
-0.023045 0.0089435 -0.40052 0.035252 -0.018887 -8.5048e-05 -0.0017053 -0.0022469
0.012734 -0.005517 0.00066387 -0.0028095
0.0031432 0.0094503 -0.019057 3.0621e-05 -0.15618 0.24983 -0.001023 -0.0055782
-0.0040816 -0.0027862 0.0090331 -0.0030069
0.0079137 -0.0036041 -0.0020084 -0.0021831 -0.0010318 -0.0055505 -0.26308 0.14004
-0.038727 -0.021095 0.013152 0.028624
0.011958 -0.00056485 0.012904 -0.005192 -0.0042525 -0.0024721 -0.038697 -0.020729
-0.21779 -0.086634 -0.043641 0.010878
0.0012861 -0.0010287 0.0011229 -0.0026812 0.0094622 -0.0034723 0.013173 0.027036
-0.042006 0.012366 -0.24549 -0.030396
680000000 -0.24186 0.17369 -0.026389 -0.015452 0.0048939 0.005422 0.0015211 -0.0073263
-0.0019346 -0.011544 0.0057772 -0.0073291
-0.026403 -0.015664 -0.3909 0.13684 -0.032783 -0.0025261 -0.0016548 -0.00047278
-0.0017003 -0.0096856 -0.0012009 -0.0018913
0.0045121 0.0052615 -0.032914 -0.0025081 -0.10853 0.27214 -0.00090435 0.00019371
-0.0013079 0.00074056 -0.0027825 -0.0090524
0.00093027 -0.0075744 -0.0016224 -0.00043346 -0.0008624 0.00015623 -0.21965 0.19216
-0.022808 -0.0072741 -0.0086381 -0.011215
-0.0015726 -0.011717 -0.0016437 -0.0093172 -0.0015373 0.0011049 -0.023115 -0.0074358
-0.28223 0.015576 -0.0056238 -0.0072299
0.0051138 -0.007925 -0.0010218 -0.0021498 -0.0026208 -0.0091936 -0.0092722 -0.011165
-0.0052995 -0.0066039 -0.26247 0.075449
740000000 -0.19634 0.1669 -0.040971 0.026586 0.013866 -0.0039489 0.0003592 -0.0040034
-0.0042638 -0.0021644 -0.0063229 0.0031451
-0.040655 0.026609 -0.33655 0.15681 -0.037567 0.034394 0.00029373 -0.005917
-0.013145 0.0064436 -0.00095152 -0.005622
0.013852 -0.0039818 -0.037407 0.034464 -0.075288 0.27241 -0.0020681 0.0034133
-0.00086766 -0.0051052 -0.0019655 0.00079507
0.00043565 -0.0037472 0.00027833 -0.0061243 -0.0018812 0.003257 -0.20396 0.19936
-0.042212 -0.0099187 0.022233 0.016668
-0.0043372 -0.0023629 -0.012584 0.0065267 -0.0013155 -0.0056237 -0.042385 -0.010109
-0.18221 0.050547 -0.0436 0.0003193
-0.0059158 0.0031213 -0.00084776 -0.0059942 -0.0016586 0.0012198 0.022691 0.01656
-0.043486 -0.00089035 -0.25291 0.080437
800000000 -0.16673 0.21278 -0.022836 0.015794 0.005744 -0.010194 -0.004554 -0.0022942
-0.0044531 0.0015431 0.0044836 0.00031267
-0.023188 0.015937 -0.34529 0.22807 -0.0091941 0.034376 -0.0023165 0.0020338
-0.00032709 0.00248 0.00079847 0.0051751
0.0055195 -0.010228 -0.0090597 0.034424 -0.03703 0.29842 0.00094718 0.0011932
9.6056e-05 0.0034051 -0.0017091 0.0006141
-0.0047037 -0.0028429 -0.0023952 0.0020702 0.0009733 0.00127 -0.17476 0.22709
-0.029345 0.012518 0.014769 -0.010645
-0.004495 0.0016424 -0.00032393 0.0025351 0.0001957 0.0034244 -0.028874 0.012661
-0.23186 0.073488 -0.018279 0.020307
0.0038773 0.00034921 0.00053297 0.0053766 -0.0016572 0.00059675 0.014418 -0.010583
-0.01875 0.020511 -0.24817 0.13026
860000000 -0.13321 0.23375 -0.018751 0.030452 -0.003168 -0.010219 -0.0022014 0.00041382
0.0044458 0.0054931 -0.0037696 -0.0030902
-0.018542 0.030312 -0.29897 0.27228 0.0069637 0.034543 0.00029424 0.0019077
0.0038909 0.00056668 0.0036573 0.00019127
-0.0030769 -0.010202 0.0070717 0.034485 0.010654 0.30855 -0.00055669 -0.00035855
0.0025621 -0.001786 0.0017114 0.0042878
-0.0020067 0.00064888 0.00033899 0.0017543 -0.0005179 -0.00052782 -0.13939 0.23862
-0.018416 0.016905 -0.0064662 -0.0090015
0.0042035 0.0056687 0.0036733 0.00060653 0.0023926 -0.0019188 -0.018048 0.016583
-0.17772 0.13261 -0.025837 0.015718
-0.003452 -0.0029082 0.0035728 0.00037795 0.0017139 0.0044343 -0.0063353 -0.008965
-0.026342 0.016008 -0.1982 0.17871
920000000 -0.11061 0.25784 0.0039439 0.039493 -0.0093105 -0.0047224 -0.0019444 0.0018108
0.000207 0.0016232 0.0029969 -0.0012627
0.0038867 0.039301 -0.27197 0.2951 0.027895 0.023344 0.0014157 0.00099951
0.0072671 0.0001105 0.0040063 -0.0028497
-0.0093846 -0.0046425 0.027934 0.023327 0.057011 0.31109 0.001704 -7.4481e-05
0.00062849 -0.00029225 0.00090967 -0.0013876
-0.0020864 0.0016933 0.0013468 0.0010656 0.0017553 -7.0396e-05 -0.11471 0.25591
-0.012742 0.030489 0.0040745 -0.0066918
0.00028709 0.0016096 0.0072929 0.00029443 0.00059622 -0.00032707 -0.012456 0.03061
-0.17019 0.13825 -0.0031673 0.028404
0.0031047 -0.0012757 0.0041228 -0.0030877 0.00094567 -0.0015666 0.0042271 -0.0067494
-0.003623 0.028627 -0.20796 0.19163
980000000 -0.064348 0.27923 0.016092 0.030931 -0.0095561 0.0046665 0.0018386 0.0035799
0.0039002 -0.0014627 -0.0037141 -0.0026599
0.016201 0.030773 -0.22006 0.33184 0.033084 0.0058412 0.0019321 -0.000247
0.001787 -0.0060048 -0.00051139 -0.0025929
-0.0096076 0.0046135 0.033156 0.0056869 0.10328 0.30587 0.00050126 -0.0011587
0.00015138 -0.0016967 0.0015253 -0.00028039
0.0017721 0.0035482 0.0018423 -0.00016241 0.00049628 -0.0011425 -0.076914 0.26719
0.0064114 0.030009 -0.0093502 -0.0076843
0.0038305 -0.0014761 0.0016201 -0.0061073 0.00023125 -0.0016514 0.0066136 0.030055
-0.14057 0.17292 0.0050059 0.020717
-0.0034227 -0.0029233 -0.00065823 -0.0026017 0.0015388 -0.00040415 -0.0095191 -0.0077872
0.0047769 0.020485 -0.16552 0.23951
1040000000 -0.023613 0.28949 0.033111 0.020287 -0.0012709 0.0075268 0.0026518 0.00090416
0.00037823 -0.0033494 -0.00021735 -0.0014309
0.033076 0.020293 -0.18525 0.3465 0.030085 -0.014007 0.0015515 -0.0015863
-0.0021896 -0.0023414 -0.001435 -0.0028149
-0.0011635 0.0075293 0.030063 -0.014143 0.14939 0.29384 -0.00048552 -0.0013675
-0.0014698 -0.00084869 -0.00064252 -0.0011033
0.0026173 0.00085817 0.001539 -0.0015979 -0.00047847 -0.0013765 -0.049892 0.27756
0.018275 0.019349 -0.0022315 0.0013318
0.00048102 -0.0035932 -0.0023972 -0.0025331 -0.0015805 -0.00088963 0.01842 0.019504
-0.10863 0.1828 0.013418 0.020202
-0.00023549 -0.0010403 -0.001529 -0.0028697 -0.0005496 -0.0010502 -0.0021482 0.0013244
0.013778 0.020282 -0.14558 0.26083
1100000000 0.021298 0.30016 0.036855 -0.0024603 0.0034569 0.0042268 0.0023972 -0.00090116
-0.0021089 -0.0031986 -0.0042948 -0.00011392
0.036907 -0.0024573 -0.14173 0.3663 0.015975 -0.02754 -0.00010507 -0.0017256
-0.0033929 -0.00099079 -0.0038832 -0.00055775
0.0034567 0.0041977 0.015835 -0.027638 0.19619 0.27497 -0.0017682 0.00029501
-0.0016114 0.00065624 -0.0010916 -0.00055044
0.0025385 -0.0010441 -6.1968e-05 -0.0018424 -0.0017532 0.00028541 -0.0096484 0.28276
0.024474 0.0066105 -0.0026236 -1.2838e-05
-0.0021557 -0.0030293 -0.0033852 -0.00099138 -0.001568 0.00064869 0.024412 0.0066108
-0.089974 0.19873 0.019589 0.010323
-0.0043053 -0.00015758 -0.0036369 -0.00059577 -0.0011252 -0.00047913 -0.0027289 -0.00017159
0.019635 0.010256 -0.10013 0.29262
1160000000 0.072074 0.29726 0.025586 -0.019887 0.0034163 -0.00062104 -3.6268e-05 -0.002459
-0.0039645 -0.00091737 -0.0012749 0.0042648
0.025495 -0.019833 -0.098342 0.37156 -0.0031377 -0.02896 -0.0014374 -0.0015657
-0.0026613 0.0024917 -0.0018013 0.0017685
0.0034383 -0.00060468 -0.0032659 -0.028985 0.23958 0.24537 -0.00060755 0.001643
-0.00042871 0.0017915 -0.00098137 0.00037652
-0.00010721 -0.0024661 -0.0014564 -0.0015544 -0.00057936 0.0016474 0.02912 0.28041
0.021415 -0.0093695 -0.0035312 0.0053093
-0.0039992 -0.00088973 -0.0027283 0.0025448 -0.0003554 0.0017192 0.021454 -0.0095254
-0.055546 0.2097 0.019384 0.0012895
-0.0011549 0.004203 -0.0016144 0.0019213 -0.00096762 0.00017017 -0.0035067 0.0051426
0.019392 0.0011065 -0.053458 0.29662
1220000000 0.11615 0.28903 0.012433 -0.030034 -0.001164 -0.0015048 -5.1568e-05 -0.00096507
-0.00276 0.0022308 0.0011126 0.0020506
0.012428 -0.030049 -0.053998 0.38653 -0.016495 -0.021365 -0.0025491 0.00049851
5.095e-05 0.0030933 -0.00077552 0.001879
-0.0011786 -0.0014874 -0.01661 -0.021353 0.2796 0.20772 0.00085954 0.0015136
0.00060113 0.0010833 0.00025994 0.00058983
9.4976e-06 -0.0010573 -0.0025637 0.00051838 0.00088742 0.0015194 0.068866 0.27302
0.010985 -0.016283 0.0021592 0.0017176
-0.0027636 0.0022825 7.5214e-05 0.0030997 0.00054815 0.0011665 0.011126 -0.01626
-0.033335 0.22167 0.014914 -0.012344
0.0011228 0.0020677 -0.0007005 0.0018186 0.00026519 0.00058711 0.0021689 0.0016847
0.014946 -0.012333 -0.022928 0.31529
1280000000 0.16681 0.26944 -0.0066002 -0.029465 -0.0019414 0.0016514 -0.0009001 -0.002102
-0.00088159 0.0033458 0.0026313 0.0013306
-0.0065797 -0.029395 -0.0073468 0.37851 -0.023698 -0.008491 -0.00086758 0.0013826
0.0017159 0.0017665 0.00063303 0.0020123
-0.0019032 0.0017475 -0.023739 -0.0083775 0.31129 0.16441 0.0014169 -0.00015792
0.001022 0.00029373 0.00033734 0.00039156
-0.00090345 -0.0020811 -0.00082693 0.0013867 0.0014387 -0.00013055 0.10553 0.2573
0.0018415 -0.018805 8.2319e-06 0.00016602
-0.00089209 0.0033729 0.0016481 0.0017684 0.0010161 0.00033657 0.0018768 -0.018778
0.0038396 0.22721 0.0040685 -0.015349
0.0026383 0.0013664 0.00057674 0.0021913 0.00027231 0.00040761 6.0041e-06 0.00018389
0.0038944 -0.015311 0.024954 0.31838
1340000000 0.20431 0.23804 -0.016758 -0.02031 0.00039642 0.0041947 -0.0018885 -0.00083348
0.0015534 0.0028236 0.0018215 -0.0013725
-0.01676 -0.020255 0.031773 0.37214 -0.021067 0.0042527 -0.000215 0.0019633
0.0018872 0.00084565 0.0012124 0.00077958
0.00036216 0.0042023 -0.021087 0.0043388 0.33437 0.11735 0.00083485 -0.00095766
0.00053596 -0.00053324 4.2031e-05 0.00018974
-0.0018669 -0.00087482 -0.00016013 0.0019659 0.00083608 -0.00094812 0.13884 0.23812
-0.0074964 -0.016357 0.0011391 0.00051988
0.001399 0.0028679 0.0018495 0.00082549 0.00059661 -0.00049515 -0.0075289 -0.016321
0.033059 0.22581 -0.0029566 -0.014057
0.0017393 -0.0013956 0.0011698 0.00077932 0.00014088 0.0002106 0.0011959 0.00050031
-0.0029711 -0.014045 0.062821 0.31526
1400000000 0.23942 0.2018 -0.023537 -0.008905 0.0047347 0.0031193 -0.0022202 0.00076527
0.0025906 0.0010212 0.00037208 -0.0014273
-0.023496 -0.0088952 0.07062 0.36026 -0.014431 0.012341 0.0012625 0.0013472
0.0012068 -0.00067342 0.0011253 0.00021344
0.0047984 0.003106 -0.014395 0.012444 0.34889 0.063535 -9.4722e-05 -0.0014064
0.00011845 -0.00014944 0.00040465 0.00015571
-0.0022212 0.00076096 0.0012823 0.0013794 -9.7234e-05 -0.0013849 0.16928 0.20985
-0.013658 -0.0099127 -0.00083773 -0.0004715
0.0026422 0.00098136 0.0012089 -0.0006705 9.5278e-05 -0.00020337 -0.013706 -0.0098605
0.067326 0.22454 -0.0094694 -0.0094997
0.00040046 -0.0012969 0.0011902 0.00027968 0.0003175 0.0001597 -0.00080277 -0.00042091
-0.0094175 -0.009586 0.10825 0.30603
1460000000 0.26315 0.15878 -0.020885 0.0037936 0.0051951 -0.0015589 -0.0015513 0.0017784
0.0021916 -0.00039902 -0.00020628 -0.00097284
-0.020889 0.0038536 0.10521 0.33887 -0.0053907 0.015038 0.0016078 0.00028525
0.00098924 -0.0012176 0.0012823 -0.00053935
0.0052424 -0.0015903 -0.0053786 0.015088 0.35534 0.0085421 -0.0010445 -0.001056
0.0003278 -0.00017283 0.00062805 -0.00025863
-0.0015734 0.0017554 0.0015934 0.00025779 -0.0010289 -0.0010805 0.19633 0.18109
-0.014748 -0.0036668 -0.00098675 0.0018105
0.0021645 -0.00043143 0.00094398 -0.0012584 0.00027508 -0.00021916 -0.014815 -0.003638
0.096525 0.21254 -0.011624 -0.0032246
-0.00025748 -0.00088976 0.0012507 -0.00048302 0.00063173 -0.0001654 -0.00095775 0.0018439
-0.011648 -0.0032007 0.14171 0.2861
1520000000 0.27718 0.11845 -0.015624 0.0096181 0.0032382 -0.003969 0.00013785 0.0026763
0.0023971 -0.0019477 -0.0011002 -0.00015439
-0.015608 0.0096579 0.13964 0.32577 0.0020499 0.012369 0.0017011 -0.00066143
0.00016806 -0.00097569 0.00039775 -0.0010136
0.0032144 -0.0039848 0.0021303 0.012393 0.34863 -0.047849 -0.00075655 -0.00028365
0.00069876 -0.00087248 5.6901e-05 -0.00010672
0.00019769 0.0026568 0.0017203 -0.00064887 -0.00074881 -0.00031885 0.22077 0.14338
-0.014573 0.0018898 0.0013352 0.0020394
0.0023913 -0.0019166 0.00014773 -0.00098928 0.0007138 -0.00091608 -0.014625 0.0019176
0.12555 0.20221 -0.011794 0.0011183
-0.0011505 -0.00022421 0.00038374 -0.001036 9.4608e-05 -0.00012659 0.0013423 0.0020729
-0.011733 0.0011385 0.17553 0.26793
1580000000 0.28801 0.072677 -0.0090542 0.013357 -0.0010194 -0.0046039 0.0015159 0.001876
-0.00030551 -0.0022078 -0.00024051 0.00028888
-0.0090277 0.01339 0.1679 0.30094 0.005423 0.0072481 0.00060774 -0.0015498
-0.00045481 -0.0011411 -0.00021464 -0.00077708
-0.0010428 -0.0046125 0.0055129 0.0071896 0.32832 -0.10596 -0.0014558 0.00026505
-0.00033277 -0.0013929 0.00019356 -0.00068098
0.001558 0.0018811 0.00059364 -0.0015547 -0.001464 0.00024529 0.23566 0.10351
-0.011429 0.0069559 0.002145 0.0007582
-0.0002823 -0.0022325 -0.00044012 -0.0011586 -0.00034462 -0.0013309 -0.011383 0.0069786
0.15107 0.18667 -0.009419 0.0072428
-0.00022767 0.00033957 -0.00024354 -0.00075884 0.00021221 -0.00062071 0.0020818 0.00077607
-0.0094604 0.0072216 0.20911 0.24222
1640000000 0.29142 0.032041 -0.0020786 0.012538 -0.0027957 -0.0022402 0.0027654 0.0010195
-0.00067009 -0.0017001 -0.0003087 0.00052063
-0.0020423 0.012515 0.19758 0.27729 0.0055427 0.002333 -0.00045448 -0.0018492
-0.00090236 -0.0005604 -0.0004838 -0.00069827
-0.0028002 -0.0022712 0.0055745 0.0022859 0.2992 -0.15469 -0.00074085 0.0012129
-0.0010912 -0.0011144 -0.00023407 -0.00037246
0.002799 0.00099229 -0.00047005 -0.0018655 -0.00072693 0.0012 0.2487 0.054548
-0.0074953 0.0081957 0.0025329 -0.00061807
-0.00067709 -0.001669 -0.00089172 -0.000523 -0.0010918 -0.0011229 -0.0074694 0.0082033
0.17478 0.16576 -0.0046797 0.0094221
-0.00027567 0.00052642 -0.0004784 -0.0006954 -0.00017908 -0.00033787 0.0024644 -0.00065375
-0.0046217 0.0093601 0.23491 0.21247
1700000000 0.28631 -0.012901 0.0015617 0.0098858 -0.0033586 0.00031686 0.0031088 -0.0012648
-0.0021593 -0.0006742 0.00058951 0.00047694
0.0015871 0.009858 0.21706 0.24591 0.0028743 -0.00031342 -0.001483 -0.00074556
-0.0008458 -0.00016079 -0.00081108 -0.00044106
-0.0033622 0.0003144 0.0029015 -0.00033172 0.25584 -0.19371 2.6551e-05 0.0016055
-0.0020982 -0.00023509 -0.00036046 -0.0008112
0.0031312 -0.0013218 -0.001485 -0.00074173 4.146e-05 0.0016424 0.24623 0.0039216
-0.0048684 0.0091209 0.0017613 -0.0021548
-0.0021603 -0.00070069 -0.00086165 -0.00018243 -0.0021308 -0.0002176 -0.0049017 0.00916
0.19505 0.14811 4.5724e-05 0.0096731
0.00062104 0.00035743 -0.00079386 -0.00043812 -0.00029074 -0.00078691 0.0017788 -0.0021693
9.3577e-05 0.009662 0.25307 0.17908
1760000000 0.27544 -0.061767 0.004205 0.0067482 -0.0021119 0.0012424 0.0012995 -0.0035361
-0.0012742 0.0005366 0.0003286 -0.00053564
0.0041925 0.0067031 0.24316 0.20643 0.00022327 -0.0016869 -0.0012139 9.3856e-06
-0.0011834 0.00089653 -0.0005695 0.00031756
-0.002149 0.0012096 0.00024256 -0.0017351 0.20678 -0.22623 0.0010756 0.0013401
-0.0012461 0.0014391 -0.0011746 -0.00064954
0.0013561 -0.0035542 -0.0012527 2.0507e-05 0.0010552 0.0013645 0.23713 -0.048783
-0.0013607 0.0084186 -0.00024416 -0.0024515
-0.0011964 0.00055613 -0.0011893 0.00091817 -0.0012155 0.0015093 -0.0013559 0.0083647
0.21161 0.11568 0.0040641 0.0071999
0.0003149 -0.00057912 -0.00056886 0.00028253 -0.0011896 -0.00076872 -0.00018633 -0.002437
0.0040505 0.0072004 0.26665 0.14201
1820000000 0.2528 -0.099347 0.0045777 0.0030766 0.00022626 0.0023009 -0.0009305 -0.0031353
-0.0011941 0.00083358 -0.00020294 -6.6503e-05
0.0045614 0.0030551 0.25451 0.17714 -0.0018754 7.866e-05 -0.0015041 0.00092736
-0.00011016 0.0012666 -0.00072797 0.00043221
0.0002248 0.0023561 -0.0019205 0.00010487 0.15723 -0.24069 0.0015633 0.00080626
-0.00029754 0.0023557 -0.0016188 9.8201e-05
-0.00098252 -0.0031294 -0.0015234 0.00092356 0.0015497 0.00073306 0.20745 -0.096304
0.00017975 0.0071549 -0.0016592 -0.0018557
-0.0011798 0.00082935 -0.00013184 0.0012702 -0.00030871 0.0024183 0.00025302 0.0071461
0.23189 0.089022 0.0051281 0.0035156
-0.00015647 -0.0001438 -0.00070279 0.00041185 -0.0015753 0.00020543 -0.0016827 -0.0018018
0.0051099 0.0034757 0.27067 0.10714
1880000000 0.21871 -0.14091 0.0025092 0.00073396 -0.00024491 0.0022584 -0.0029153 -0.002249
-0.00027318 0.0016393 0.00031687 -0.0006281
0.0024505 0.00069624 0.2592 0.13033 -0.0037711 0.0027798 -0.00027651 0.0018553
0.00057853 0.0014422 0.00014315 0.0010036
-0.00022809 0.0022753 -0.0038074 0.0028079 0.10582 -0.24913 0.0021603 -0.0010232
0.0016252 0.002127 -0.0010336 0.001448
-0.0028672 -0.0023488 -0.00026808 0.0018241 0.0021115 -0.0010528 0.16657 -0.13703
0.0012118 0.0050783 -0.0024351 0.00038671
-0.00022026 0.0017439 0.00056799 0.0014323 0.0015671 0.0021102 0.0011952 0.0051423
0.23862 0.058467 0.0052731 0.0014156
0.00029909 -0.00060477 0.00012363 0.001018 -0.0010565 0.0014893 -0.0023762 0.00045263
0.0053183 0.0014331 0.27207 0.072795
1940000000 0.1796 -0.1672 0.00026023 -0.0011104 0.0017119 0.0020217 -0.0039661 0.00036115
0.0011608 0.00097884 -0.00062649 -0.00052896
0.00029621 -0.0011496 0.26047 0.099264 -0.0019664 0.0055959 0.0010491 0.00143
0.002094 0.00054666 0.00093103 0.00036924
0.0016739 0.001912 -0.0018607 0.0055556 0.061287 -0.24132 0.00073169 -0.0025337
0.0023965 0.00048138 0.00020049 0.0016174
-0.0039167 0.00031353 0.00112 0.001446 0.00072838 -0.0024674 0.11322 -0.16728
0.00033646 0.0036246 -0.0014579 0.0013784
0.0011022 0.00095242 0.0020925 0.00047243 0.0024145 0.00045891 0.00027721 0.0036087
0.24419 0.021923 0.0041196 -0.0025115
-0.00067073 -0.00060394 0.00089743 0.0003057 9.4001e-05 0.0016255 -0.0015158 0.0014433
0.0041451 -0.0024197 0.26167 0.037094
2000000000 0.13443 -0.18281 -0.003453 0.00076873 0.0030269 0.0012375 -0.0025391 0.0037875
0.00087849 0.00054511 -0.00072565 0.00036352
-0.0034588 0.00081768 0.24751 0.063966 -0.0005333 0.0077792 0.0016237 0.00043649
0.0012722 -0.0013985 0.00057105 7.3335e-05
0.0029836 0.0012917 -0.00052987 0.0077643 0.020362 -0.22726 -0.0015318 -0.0016305
0.0021372 -0.0010902 0.0017048 0.0015332
-0.002469 0.0037145 0.0016075 0.00033301 -0.0016139 -0.0016709 0.06009 -0.17737
-0.0012976 0.0033907 -0.0001425 0.0021133
0.00094902 0.00045465 0.0012864 -0.0014413 0.0021523 -0.0010973 -0.0012078 0.0033723
0.24246 -0.011507 0.00064992 -0.0034976
-0.00080964 0.00049953 0.00055803 8.9484e-05 0.0017608 0.0015978 -0.0002296 0.0020658
0.00066812 -0.0034556 0.24996 0.008999
2060000000 0.086792 -0.19084 -0.004378 0.0030771 0.0029257 -0.00063772 0.00088276 0.0033873
0.0016835 -0.00039187 -7.6468e-05 0.001226
-0.0044377 0.0031048 0.23403 0.034726 0.0044989 0.0087523 0.0010792 -0.0007125
0.00054978 -0.0016237 0.00067026 -0.00014146
0.0030016 -0.00066973 0.0045543 0.0087099 -0.013396 -0.20914 -0.0020085 0.00030566
0.00077532 -0.0023621 0.0030301 0.00032796
0.0008652 0.0035031 0.0010255 -0.00071237 -0.0019129 0.0002475 0.0080079 -0.17399
-0.0022617 0.0049267 0.0010309 0.0012213
0.0016049 -0.00048479 0.00048299 -0.0016982 0.00068949 -0.0024206 -0.0021731 0.0050038
0.22873 -0.049905 -0.0012786 -0.0041359
-0.00014557 0.0011986 0.00063245 -0.00013946 0.0028222 0.00016873 0.0010861 0.0010995
-0.0012679 -0.0042172 0.23475 -0.016354
2120000000 0.042258 -0.18188 -0.0035505 0.0064553 0.0023456 -0.0027703 0.003275 0.0019618
0.00088719 -0.0014963 0.00097529 0.00022699
-0.0034815 0.0064902 0.21391 0.01207 0.0071749 0.0047997 0.0011601 -0.0012114
-0.0015097 -0.0019735 -2.2346e-05 -0.0011238
0.0023929 -0.0028437 0.0072171 0.0047506 -0.040903 -0.19125 -0.00093743 0.0017024
-0.0016806 -0.0015522 0.00057826 -0.002139
0.0032367 0.0019066 0.0011168 -0.0012334 -0.00091341 0.0017831 -0.039998 -0.156
-0.0022355 0.0068273 0.0017227 0.0010998
0.0008587 -0.001395 -0.0014817 -0.0019797 -0.0017136 -0.0017018 -0.0023482 0.0068431
0.2146 -0.083756 -0.0055166 -0.0021488
0.00082768 0.00034208 -8.5922e-05 -0.0011899 0.00066989 -0.0021698 0.0016943 0.001051
-0.0054634 -0.0021432 0.21412 -0.031016
2180000000 0.0022068 -0.16994 -0.001955 0.0097109 0.0005276 -0.0022497 0.0031826 -0.00050718
0.00035416 -0.0013577 0.0014001 0.00027
-0.0019817 0.0097356 0.19458 -0.0068775 0.0079916 0.0039699 -0.00085211 -0.0018123
-0.0020854 0.00083746 -3.712e-05 0.00044223
0.00053428 -0.0022681 0.0080716 0.0039155 -0.062287 -0.16834 0.001188 0.0017793
-0.001012 -0.00017212 0.00036427 -0.0018274
0.0031284 -0.00047287 -0.00090667 -0.0017201 0.0011703 0.0018361 -0.076138 -0.13104
-0.00085604 0.0097133 0.0019439 -1.6658e-05
0.00039221 -0.0014474 -0.0021573 0.00088627 -0.0010773 -0.00018953 -0.00099761 0.0098785
0.18799 -0.11524 -0.0058345 0.0018082
0.0013749 0.00023836 1.3199e-05 0.00036835 0.00038164 -0.00199 0.0020742 0.00010089
-0.0058124 0.0018082 0.19755 -0.046563
2240000000 -0.027407 -0.145 0.0021833 0.011162 -0.00057716 -0.0029842 0.0017466 -0.0025814
-0.0019512 -0.0010921 0.00064817 -0.0018341
0.0021871 0.011165 0.17417 -0.011553 0.0089024 0.0002023 -0.0009391 -0.00041615
-0.00052657 0.001095 -0.00077687 -0.000456
-0.00059325 -0.0030232 0.0089463 0.00011761 -0.079894 -0.14311 0.0020692 -0.0015817
-0.0012093 0.00010738 -0.0024674 -0.0015361
0.001685 -0.0025648 -0.00093633 -0.00049764 0.0019909 -0.0015846 -0.11015 -0.1017
0.0017597 0.011632 0.0014639 -0.000522
-0.0019835 -0.0010433 -0.00050802 0.0011302 -0.0012032 1.1041e-05 0.0019519 0.011583
0.1586 -0.13143 -0.0055552 0.0043774
0.0005469 -0.0018555 -0.0007695 -0.00060814 -0.002268 -0.0015082 0.0015061 -0.00067297
-0.0055555 0.0043976 0.17382 -0.056499
2300000000 -0.053901 -0.1186 0.0077278 0.0091728 -0.00132 -0.0020145 -0.00057868 -0.0015376
-0.0013919 0.00068513 -0.0011808 -0.00084028
0.007671 0.0092047 0.1556 -0.021117 0.0087751 -0.0021866 -0.00092646 0.00069223
-0.00017469 0.0016357 -7.361e-05 0.00071321
-0.0012352 -0.0020192 0.0087754 -0.002276 -0.090736 -0.11979 -6.9296e-05 -0.0019328
-0.00010772 0.0019764 -0.0019305 0.00072045
-0.00056673 -0.0015307 -0.00091704 0.00070797 1.1307e-05 -0.0018976 -0.12929 -0.066927
0.0063944 0.011772 0.00040855 -0.0020218
-0.0014554 0.00057579 -0.00018237 0.0017027 -2.0145e-05 0.0019949 0.0062933 0.011806
0.12409 -0.15215 -0.003555 0.0072938
-0.0011365 -0.00094357 -0.00014478 0.00077702 -0.001942 0.00062985 0.00038963 -0.0020617
-0.0036157 0.0072434 0.15902 -0.057914
2360000000 -0.072054 -0.087912 0.010586 0.0083759 -0.0013015 -0.0017033 -0.0016429 -0.000742
-0.00074053 0.0011936 -0.0013414 -0.00026231
0.010585 0.0083772 0.14519 -0.021431 0.0082817 -0.0052391 -0.00069219 0.0010439
0.0019727 0.00044508 6.0848e-05 -4.4601e-05
-0.0013011 -0.001625 0.0081627 -0.0053009 -0.102 -0.098385 -0.0025299 -0.00112
0.00098966 0.00027111 -0.00089246 0.0017516
-0.0017145 -0.00081492 -0.00071933 0.0010841 -0.0025315 -0.0012005 -0.14801 -0.035576
0.010771 0.010132 0.0010565 -0.0021193
-0.00062983 0.0012092 0.0020509 0.00032681 0.0011005 0.00021644 0.010947 0.010127
0.094176 -0.15286 0.00014679 0.0085957
-0.0012694 -0.00022112 0.00011018 -8.5198e-05 -0.0010225 0.0017464 0.0013399 -0.0021468
0.00032874 0.0086822 0.13495 -0.06206
2420000000 -0.079245 -0.05928 0.014312 0.002741 -0.0031806 -0.0010379 -0.001073 0.00067637
0.0012177 0.0015129 -0.0014307 0.0016458
0.014282 0.002795 0.12954 -0.020971 0.0046493 -0.0071161 0.0013113 0.0010986
0.00082502 -0.0015257 -0.00010718 -5.837e-05
-0.0032307 -0.0011458 0.0046508 -0.0071495 -0.11368 -0.07662 -0.0023414 0.0013395
-1.4899e-05 -0.000205 0.00031067 0.0029414
-0.00081493 0.00073269 0.0013571 0.0011346 -0.0024458 0.0013657 -0.1558 0.0086792
0.01487 0.0078178 -0.00014832 -0.0026767
0.0011758 0.0016117 0.00082847 -0.0014862 -4.3693e-05 -0.00025405 0.014841 0.0077537
0.060514 -0.15154 0.0013787 0.0088615
-0.0014938 0.0016122 -3.5953e-05 -0.00012054 0.00033473 0.0030176 -0.00031955 -0.0026007
0.0013734 0.0087468 0.1169 -0.056148
2480000000 -0.080462 -0.030342 0.013952 -0.0025434 -0.0017235 2.2394e-05 -0.00051079 0.0015012
0.001905 -0.00034893 0.00024908 0.0012903
0.013889 -0.0025768 0.13094 -0.023466 0.0026576 -0.0090536 0.0011215 -6.8335e-06
-0.00047362 -0.0011043 -3.8366e-06 -0.00034284
-0.0017363 8.0916e-05 0.0025519 -0.0091174 -0.11716 -0.05853 -0.00073321 0.0032613
-0.00037158 -0.00086132 0.0019431 0.0010616
-0.00055929 0.0014255 0.0011921 -9.3286e-06 -0.00076636 0.0033236 -0.15783 0.043931
0.018365 0.00085512 -0.0015808 -0.0022607
0.0018863 -0.0003997 -0.00049705 -0.00099926 -0.00029816 -0.00087357 0.018552 0.00067651
0.029204 -0.1447 0.0043879 0.0081252
0.00018127 0.0012577 -2.1049e-05 -0.00031442 0.0019717 0.0010343 -0.0018506 -0.002434
0.0044182 0.0080947 0.097085 -0.053565
2540000000 -0.085841 -0.0017389 0.011691 -0.0063401 -0.0023025 0.00091382 0.00074426 0.00071484
0.00038174 -0.0018899 0.00096013 0.0016047
0.011698 -0.0063754 0.1174 -0.013625 -0.0014174 -0.0080171 0.00073639 -0.0014723
-0.0016982 -0.00010375 -0.00053325 0.00018916
-0.0022035 0.00094238 -0.0014535 -0.008016 -0.12397 -0.034057 0.0020342 0.0024973
-0.0011394 -0.00020888 0.00184 -0.00077546
0.00081755 0.00072133 0.00069305 -0.0014649 0.0019374 0.0024255 -0.15774 0.084341
0.01809 -0.0060753 -0.0021212 -0.001937
0.00047699 -0.0017562 -0.0017365 -8.738e-05 -0.0011548 -0.00011266 0.017825 -0.0061097
0.0047018 -0.13009 0.00696 0.0061165
0.0010282 0.0016961 -0.00038374 0.00021977 0.0017727 -0.00089193 -0.0021503 -0.0021229
0.0068725 0.0059901 0.081366 -0.037903
2600000000 -0.077819 0.022257 0.0083103 -0.0099138 -0.001218 0.0026079 0.00067525 -0.00031466
-0.0011897 -0.0013199 0.0018035 0.00046424
0.0083386 -0.0099219 0.11331 -0.030094 -0.0036672 -0.0060094 -0.00044358 -0.0006989
-0.00030488 0.0016773 -0.00017387 0.00068243
-0.0011411 0.0026061 -0.0037076 -0.0060602 -0.12779 -0.010116 0.0030533 2.7224e-05
-0.00036069 0.0013493 0.0013037 -0.0017975
0.00067449 -0.00030722 -0.00043335 -0.00075071 0.0031668 0.00015367 -0.14236 0.11664
0.014273 -0.012744 -0.0032703 0.00011088
-0.0011351 -0.0014995 -0.00022196 0.0017133 -0.00034017 0.0014472 0.014398 -0.01273
-0.021978 -0.11445 0.0089262 0.005856
0.001961 0.00047603 -0.00012445 0.00065106 0.001279 -0.0017506 -0.003489 -3.7971e-07
0.00899 0.0058167 0.074397 -0.023526
2660000000 -0.074055 0.047329 0.0044708 -0.011775 -0.00026866 0.00083346 9.6204e-08 -9.9715e-05
-0.0026521 0.00053113 0.0014536 -0.00070082
0.0044459 -0.011726 0.11928 -0.026166 -0.0047479 -0.0045079 -0.0012712 -0.00039836
0.00016783 0.0018922 0.00045475 0.00071543
-8.8926e-05 0.00096396 -0.0048333 -0.0044572 -0.1285 0.0095883 0.0021181 -0.0019547
0.000391 0.0007631 -0.0011478 -0.0016575
0.00012787 -0.00014559 -0.0012609 -0.00035632 0.0021835 -0.0019823 -0.12499 0.14778
0.0077789 -0.016507 -0.002462 0.00096036
-0.002783 0.00043856 0.0002739 0.0019068 0.00038835 0.00081298 0.0078168 -0.016407
-0.039625 -0.099797 0.010495 0.0014074
0.0014052 -0.00083686 0.00045746 0.00078486 -0.0011285 -0.0018001 -0.0025078 0.00095457
0.010613 0.0015385 0.068506 -0.0039814
2720000000 -0.062278 0.067252 0.00010087 -0.011818 -0.00037996 0.0028408 -0.00024586 -2.7648e-05
-0.0021545 0.0021834 0.00049302 -0.0016209
0.00011893 -0.011771 0.10552 -0.028553 -0.0052398 -0.0011359 -0.0015478 0.00038218
0.0018248 0.00045978 0.00082146 -0.00028281
-0.00038268 0.0028703 -0.0052313 -0.0010627 -0.12191 0.040049 0.00031273 -0.0024378
0.00037633 0.00061129 -0.0014376 0.00063624
-0.00031293 -0.00014034 -0.0015762 0.0004038 0.00034284 -0.0024782 -0.091802 0.179
0.00088862 -0.016873 -0.0018729 0.0022981
-0.0021792 0.0021339 0.0018515 0.00044443 0.00026903 0.00044559 0.00084925 -0.016875
-0.055198 -0.073481 0.011925 -0.0010382
0.00045131 -0.001744 0.00073955 -0.00030555 -0.0014951 0.0005667 -0.0018543 0.0022904
0.011947 -0.0010129 0.074079 0.017056
2780000000 -0.048977 0.085214 -0.0043964 -0.010473 -6.1851e-05 0.0012005 0.00062887 -0.00037029
0.0013506 0.0024836 -0.00076078 -0.001954
-0.0043977 -0.010478 0.10379 -0.041909 -0.0042512 0.00036404 -0.00014109 0.0016356
0.0016873 -0.0010062 3.404e-05 -0.00014885
5.7262e-05 0.0011406 -0.0042332 0.00038643 -0.12021 0.068329 -0.0020535 -0.0015287
0.00054222 -0.00038522 -0.00045813 0.00082987
0.00053389 -0.00043407 -0.00013153 0.0016394 -0.0020511 -0.0015159 -0.063216 0.20054
-0.0057218 -0.014904 -0.0004554 0.0024328
0.0013003 0.0025551 0.001717 -0.00098018 0.00057209 -0.00034005 -0.0057975 -0.01505
-0.069685 -0.04862 0.010471 -0.0054145
-0.00079531 -0.0017547 0.00014715 -0.00019978 -0.0005028 0.00091028 -0.00050004 0.0022796
0.010435 -0.0054177 0.078024 0.034353
2840000000 -0.034209 0.10214 -0.00753 -0.0074135 0.0014367 0.0019556 -0.00017817 -0.0001893
0.0013995 0.00087345 -0.0015645 0.0001324
-0.0075308 -0.0073474 0.10122 -0.033938 -0.003299 0.0016166 0.00040341 0.00074879
-6.0574e-05 -0.0014758 4.175e-05 2.8949e-05
0.0014746 0.0020363 -0.0033998 0.0016782 -0.11561 0.095064 -0.0014101 0.00033967
0.00042462 8.5879e-05 0.00082161 0.0010858
-9.4437e-05 -0.00033751 0.00037844 0.0007054 -0.0013482 0.00032716 -0.02786 0.21777
-0.0097467 -0.010368 0.0002115 0.0012599
0.0014333 0.00088169 -0.00015177 -0.0014311 0.00041291 0.00019567 -0.0097244 -0.010356
-0.075669 -0.022514 0.0083706 -0.007098
-0.001622 0.00012345 -5.6895e-05 1.8702e-05 0.0009195 0.0011204 0.00059714 0.001086
0.0083919 -0.0069827 0.091833 0.051903
2900000000 -0.019063 0.12118 -0.008963 -0.0031381 0.0016342 0.00028161 0.00038523 -0.00077911
0.0021988 -0.0011293 -0.0009107 0.00012057
-0.0089407 -0.0032208 0.083805 -0.042515 -0.00086872 0.0028688 0.00086296 0.00034857
-0.00048661 -0.0013037 -0.00017649 8.6417e-05
0.0015483 0.00021272 -0.00085718 0.0029107 -0.097817 0.12708 -0.00078144 -9.864e-05
-0.00052008 -0.0011599 0.0018454 -0.00043057
0.00048193 -0.00071871 0.0008783 0.00036594 -0.00084647 -6.4772e-05 0.0097772 0.22007
-0.012015 -0.0048628 0.0011821 0.0018256
0.0020377 -0.0010698 -0.00047268 -0.0013571 -0.0003863 -0.0011468 -0.012195 -0.0048361
-0.075338 0.0089588 0.0061258 -0.010072
-0.00081271 0.00012781 -7.9439e-05 0.00010643 0.0018458 -0.00041054 0.001066 0.0018714
0.0061383 -0.009961 0.10841 0.057073
2960000000 0.00073137 0.13303 -0.0088039 0.00040691 0.00033574 0.0014229 -0.00069045 -0.00091286
-0.0005046 -0.0017555 -0.00068562 0.00047567
-0.0087766 0.00037643 0.091154 -0.041944 -0.00023112 0.0011579 0.0009815 5.8259e-05
-0.0011015 -0.00069976 0.00051993 0.00037649
0.0004678 0.0015099 -0.00020637 0.0011438 -0.081349 0.1584 -0.00070723 0.00054135
-0.00051611 0.00083564 1.1127e-05 -0.0024365
-0.00081688 -0.0010099 0.001016 1.4471e-05 -0.00065469 0.0005984 0.050236 0.22819
-0.011253 0.00068081 0.001664 0.00028344
-0.00049807 -0.001872 -0.0010897 -0.00076839 -0.00055743 0.00081355 -0.011308 0.00055306
-0.067611 0.037864 0.0017017 -0.01131
-0.00074245 0.00054947 0.00055684 0.00035419 -0.00010356 -0.0023407 0.0016415 0.00049958
0.0017686 -0.011408 0.12685 0.068486
3020000000 0.019751 0.14835 -0.006566 0.0037862 0.0012408 -0.00020296 -0.00097041 -4.1009e-05
-0.00053924 0.00035036 -0.00010922 0.00034414
-0.0065323 0.0037693 0.081068 -0.029746 -0.00012138 -0.00018836 0.00058121 -0.00085569
-0.0015959 0.00025898 0.00060597 -0.00024075
0.0013395 -0.00018497 -0.00016019 -0.00025345 -0.059361 0.18395 -0.00030296 0.00093322
0.0004038 0.00040591 -0.00087881 -0.0017905
-0.001061 -3.3532e-05 0.00056523 -0.00088962 -0.00025738 0.0009049 0.090546 0.22232
-0.0091103 0.0038469 0.00061896 0.00064261
-0.00054152 0.00043954 -0.0016291 0.00051918 0.00034261 0.00030775 -0.0091863 0.0038453
-0.054188 0.064266 -0.0011875 -0.01052
2.1949e-06 0.00043237 0.00065137 -0.00035278 -0.0006827 -0.0020428 0.0006738 0.0006541
-0.001093 -0.010523 0.14853 0.065713
3080000000 0.046349 0.15654 -0.0047676 0.0058912 0.001778 3.6996e-05 -0.0007193 3.8291e-05
-0.00039957 0.0004287 0.00012398 0.00044763
-0.0046837 0.0058696 0.078144 -0.025784 -0.00023832 0.00031919 -0.00014708 -0.0003006
-0.00018106 0.00098272 -0.00018382 -0.00063955
0.0016731 -1.6917e-05 -0.00038363 0.00029826 -0.023054 0.20521 -0.00076172 0.00017325
0.00032303 0.00058371 -0.0021765 -0.00070658
-0.00065381 3.3534e-05 -0.00016805 -0.00031712 -0.00080026 0.00014804 0.12384 0.21387
-0.0056362 0.0071151 0.0018322 0.00020012
-0.0003997 0.00026542 -0.00030303 0.00092708 0.00067101 0.0005437 -0.0053748 0.0070778
-0.031555 0.093448 -0.005732 -0.0092272
5.0478e-05 0.00057029 -9.9054e-05 -0.00045573 -0.0022296 -0.0004102 0.0019777 0.00029013
-0.0056905 -0.0092724 0.16302 0.071918
3140000000 0.074315 0.16215 -0.0013085 0.0075857 0.0027748 -0.00144 -0.0010797 0.0010303
0.0015303 0.00058062 0.00026567 -9.7607e-05
-0.0012594 0.0075824 0.073382 -0.025945 -0.0010639 2.7431e-05 0.00074458 -0.00033068
-0.00011536 0.00099578 0.00065167 -0.00044032
0.0026226 -0.0013371 -0.0010605 2.9015e-05 0.017841 0.22735 0.00014302 0.0017287
0.0013111 -0.00073794 -0.0027359 0.00086972
-0.0011549 0.0011784 0.00079035 -0.00033171 0.00011868 0.0016766 0.15918 0.19009
-0.0011158 0.0076219 0.00087985 -0.0015342
0.001606 0.00062145 -0.0001696 0.00083149 0.0013007 -0.0006525 -0.0012746 0.0078566
-0.018159 0.11253 -0.0073059 -0.0055891
0.00034714 -0.00013778 0.00066424 -0.00058077 -0.0027511 0.00083895 0.00087285 -0.001389
-0.0075265 -0.0055245 0.1877 0.06407
3200000000 0.10671 0.17182 0.0038675 0.0067313 0.00080762 -0.0028661 -1.5563e-05 0.0018654
0.0006281 -0.0017192 0.00018702 0.00051738
0.003857 0.006787 0.084711 -0.025395 -0.0011024 0.00031358 -0.00043694 -0.0011197
0.00070261 0.0011654 -0.00039766 -0.00099247
0.00085034 -0.002996 -0.0010533 0.00031149 0.062863 0.2322 0.0011955 0.00079554
6.3276e-05 -0.0020392 -0.0014173 0.00238
-2.3941e-05 0.0017971 -0.00053401 -0.001068 0.0011791 0.00062804 0.18183 0.16733
0.0015465 0.0067603 0.00042565 -0.0014528
0.00055835 -0.0017125 0.00064066 0.0011731 -0.00017652 -0.001899 0.0017996 0.0067272
0.017351 0.13101 -0.0087427 -0.0023201
3.5074e-05 0.0005774 -0.00039675 -0.001051 -0.0013201 0.0021331 0.00047528 -0.0014427
-0.0087584 -0.0022881 0.20428 0.062437
3260000000 0.13718 0.16495 0.0044015 0.0033626 -0.00073871 -0.0024933 0.0011674 0.00072175
0.00015791 -0.0017473 -0.00020071 -3.6424e-05
0.0042481 0.0033367 0.091898 -0.028315 -0.0019731 0.0018447 -0.00048663 -0.00010092
0.00089294 -0.00047358 -0.0010252 0.00016226
-0.00065589 -0.002475 -0.0020184 0.0018561 0.11202 0.22926 0.00047156 -0.00013633
-0.0010907 -0.00099673 0.00039769 0.0020792
0.0011892 0.00072163 -0.00044547 -0.00011886 0.00053297 -0.0001371 0.20807 0.13007
0.0042626 0.0053486 -0.00056377 -0.001833
2.9779e-05 -0.0017062 0.00080002 -0.00047812 -0.00083092 -0.0010886 0.0042287 0.0054522
0.039357 0.14014 -0.007005 0.0030595
-0.00021462 -0.00020512 -0.001001 9.7055e-05 0.00033411 0.0022829 -0.00067317 -0.0018522
-0.0069583 0.0030251 0.23296 0.052576
3320000000 0.16873 0.16073 0.0071713 0.0015194 -0.00039443 -0.0016837 0.000836 0.00026778
-0.0017071 -0.0013304 0.00031212 8.9563e-05
0.0071865 0.0014773 0.099656 -0.023475 0.00041716 0.0022319 -0.00040177 -0.00044238
-0.00029363 -0.0003135 -0.00051044 0.00035061
-0.0005458 -0.001862 0.00042866 0.0023622 0.16127 0.22251 0.00033105 -0.00019651
-0.0011704 -0.00024455 0.0001055 0.00098054
0.00072212 0.00017532 -0.00044082 -0.00040052 0.000362 -0.00019098 0.21843 0.10047
0.0053542 0.0024517 -0.0010608 8.6199e-05
-0.001825 -0.0013452 -0.00023076 -0.00029113 -0.0013791 -0.00018123 0.0052749 0.0021858
0.068583 0.14321 -0.0042272 0.0035332
0.00025257 0.00011749 -0.00056109 0.00043965 0.00047616 0.0010744 -0.00098381 -3.9411e-05
-0.0040567 0.0035081 0.25019 0.04054
3380000000 0.20358 0.14369 0.0058944 -0.0020038 -0.0011027 0.00053812 0.0011431 7.5416e-05
-0.0014107 0.00092637 0.00024094 0.00010057
0.0058194 -0.002046 0.11045 -0.032203 -0.00018024 0.0031356 -0.0010476 -0.000476
-4.4944e-05 0.00021716 -0.00077103 0.00049838
-0.0011084 0.00052539 -0.00015415 0.003025 0.20276 0.19967 0.00075553 -0.00042496
-0.001829 0.00057645 0.0013016 0.001581
0.0010048 0.00012775 -0.0011078 -0.00047571 0.00062218 -0.0003391 0.23299 0.066777
0.0064635 0.0012865 -0.00038428 0.00035628
-0.0013079 0.00087281 -7.8906e-05 0.0001545 -0.0015242 0.00075807 0.0065288 0.0014697
0.1071 0.13552 -0.001109 0.0053732
6.7072e-05 -4.342e-05 -0.00074045 0.00049463 0.0010177 0.0015459 -0.00057613 0.00047453
-0.001271 0.0054905 0.27978 0.021276
3440000000 0.23532 0.12441 0.0048769 -0.0040018 -0.00059835 -0.0016172 0.00063599 3.9012e-05
-0.0013182 0.0014549 0.00083958 0.00029375
0.0048561 -0.0039417 0.1037 -0.036111 0.0030406 0.0022072 -0.00093048 0.0010095
-2.4451e-05 0.00040988 0.00016558 0.00089701
-0.00060946 -0.0016216 0.0029968 0.0022428 0.2416 0.17371 -0.00031084 2.8143e-05
0.00035487 0.0014132 0.0013733 0.00078021
0.00056394 8.5717e-05 -0.00086921 0.0010944 -0.00041429 -0.00012033 0.2348 0.035359
0.0071764 -0.001666 -0.00042745 -2.7969e-06
-0.0012533 0.0014888 -3.5049e-05 0.00046976 0.0002312 0.0013917 0.0072096 -0.0019087
0.13384 0.12982 0.0021133 0.0031281
0.0009884 0.00031508 0.00035559 0.00072517 0.0015183 0.0007396 -0.00027724 -4.0143e-05
0.0022677 0.0029741 0.29606 -0.0064327
3500000000 0.26917 0.092877 0.0027009 -0.004965 -0.0014682 0.0014936 0.00086609 -0.00081695
-0.0010732 0.00093313 0.00053156 -0.0010182
0.0026857 -0.0048947 0.11732 -0.06026 0.0031413 0.001334 -0.00028936 0.00062702
0.00059004 -0.00020075 -0.00013953 0.00031228
-0.0014648 0.001331 0.0032716 0.0014203 0.27324 0.13875 -0.00010184 -0.00025246
-9.2833e-05 0.00099165 0.0018767 -0.00043394
0.00088746 -0.00094459 -0.00044887 0.00057113 0.00022969 -0.00033046 0.23994 0.0071643
0.0066011 -0.0046123 -0.00011973 0.00013386
-0.00091284 0.0009513 0.00070204 -0.00017677 -9.3207e-05 0.00087491 0.0064257 -0.0046443
0.17625 0.10585 0.0026945 0.0010929
0.00051835 -0.00085185 -0.00017859 0.00028357 0.0018918 -0.0004597 -0.00028654 8.0044e-05
0.0025929 0.0012796 0.31806 -0.035264
3560000000 0.28759 0.059667 0.00033022 -0.0061783 -6.4131e-05 -0.00099653 0.00065008 0.00030866
0.0014101 0.0017429 -4.6615e-05 -0.0012699
0.00033084 -0.0062063 0.11086 -0.065426 0.005786 -0.00045482 0.00035998 0.00056441
0.00058881 -0.00022325 0.00014466 0.00029626
-0.00025922 -0.001083 0.0057028 -0.00057568 0.29964 0.097039 -0.00019928 -0.00017054
0.00067351 0.00028554 0.0011595 -0.00096603
0.00077239 0.00026366 0.00038985 0.00057767 -0.00023574 -8.6784e-05 0.22933 -0.029152
0.0047034 -0.0064402 -0.00049677 -0.00069524
0.0012227 0.0015516 0.00062607 -0.00029375 0.0008534 0.00033099 0.004809 -0.0065518
0.19593 0.097234 0.002567 -0.0016257
1.1462e-05 -0.0010697 0.00022944 0.00038337 0.0010741 -0.0012563 -0.00026427 -0.00077641
0.0027007 -0.0017267 0.33 -0.075063
3620000000 0.30583 0.022986 -0.0012925 -0.0039728 -0.0022746 -0.00017954 0.00052249 -0.0017691
7.839e-06 0.00065376 -0.00052483 -0.00083748
-0.0011918 -0.0039432 0.11272 -0.093707 0.0042656 -0.0037168 0.00023639 0.0004373
-0.00021443 -0.00084412 0.00062497 0.00031839
-0.002126 -6.7348e-06 0.0043094 -0.0038479 0.31445 0.053667 0.0001792 -0.00091142
-0.00013318 5.6877e-07 0.00054527 -0.00080404
0.00050281 -0.0016699 0.0002596 0.00050776 0.00018016 -0.00091876 0.21982 -0.058984
0.00029535 -0.0073938 -0.00095526 0.00085861
3.7432e-05 0.00045655 -0.00027434 -0.0008227 -0.00033246 -3.6845e-05 0.00010446 -0.0073809
0.21958 0.061181 0.0010272 -0.0010484
-0.00057029 -0.00092565 0.00046722 0.00042378 0.00088239 -0.00053761 -0.0010155 0.0010469
0.00079939 -0.0010501 0.33425 -0.109
3680000000 0.31108 -0.02157 -0.0037274 -0.0040956 -0.0010186 0.0017872 -0.0010563 -0.00021276
0.0015057 -6.2422e-05 -0.0010474 -0.00033687
-0.0037356 -0.0041942 0.10934 -0.11147 0.0017608 -0.004535 0.0007685 0.00024266
-0.00030567 -0.00048197 0.00082917 0.00022476
-0.0011206 0.0017992 0.0016984 -0.0045714 0.32561 0.0032539 -0.00084795 -0.0005146
0.0011337 0.00051611 0.00061391 -0.0017346
-0.001014 -0.00033135 0.00075029 0.0002034 -0.00084346 -0.0006936 0.20624 -0.093193
-0.0013255 -0.0063813 -0.00098214 0.0012051
0.0018212 -7.2627e-05 -0.00026147 -0.00068241 0.00084911 0.00062927 -0.0012925 -0.0062382
0.24018 0.038704 0.00018225 -0.0018048
-0.0010721 -0.00016468 0.00082683 0.00036079 0.00062139 -0.001995 -0.0010107 0.0012153
0.00046161 -0.001878 0.33396 -0.15461
3740000000 0.31361 -0.056203 -0.0033423 -5.268e-05 -0.0021494 0.0025021 0.00012687 -0.00093789
-0.00073769 0.00017414 -0.0010199 0.00048569
-0.0033671 0.00011334 0.10077 -0.13186 0.0010863 -0.0054086 0.00035629 -0.00014334
-0.00039933 -0.00020075 0.00054644 0.00012173
-0.0020296 0.0024825 0.0011813 -0.0055011 0.3293 -0.033794 -0.00074887 -0.00018801
-0.00036735 0.00044125 -0.00037858 -0.00098926
0.00015232 -0.00089561 0.00031281 -0.0001214 -0.00067389 2.6811e-05 0.18523 -0.11588
-0.0028639 -0.005376 0.00051137 0.0027161
-0.00059356 -7.2708e-05 -0.00024821 -0.00022685 -0.00030873 0.00031724 -0.0028826 -0.0054522
0.24957 0.0046983 -0.00081432 -0.0010649
-0.001121 0.00063003 0.00058414 0.00010111 -0.00078063 -0.0010704 0.00035168 0.0028778
-0.0010416 -0.00093999 0.32039 -0.19399
3800000000 0.31079 -0.10298 -0.0024999 0.00076658 0.00084395 0.0038901 -0.0012231 -0.0017043
0.0014765 0.001129 -0.0010809 0.0002227
-0.0026597 0.00094176 0.091983 -0.14754 -0.0019285 -0.0049967 0.00020986 0.0002546
-0.00080478 -0.0003797 0.00086472 -4.4305e-05
0.00094096 0.0036706 -0.0020079 -0.004937 0.32736 -0.076565 -0.00070641 0.00044519
0.00072899 0.00020882 -0.00092779 -0.00064804
-0.0013225 -0.0015635 0.0002237 0.00020564 -0.00053046 0.0003758 0.17714 -0.14204
-0.0037628 -0.003558 0.0015448 0.0018
0.0015403 0.0010977 -0.00073462 -0.00026227 0.0008716 7.8713e-05 -0.0036202 -0.0036401
0.26586 -0.033619 0.0010315 -0.00010428
-0.0011812 0.00047213 0.00083509 -6.091e-05 -0.0005769 -0.00042694 0.0017949 0.0014988
0.0011697 -0.00017623 0.31322 -0.23489
3860000000 0.29842 -0.135 -0.00080067 0.0014571 0.0024378 0.0020503 -0.0021344 0.0011699
0.00093296 -0.0011116 -0.00031646 0.0014246
-0.0007291 0.0014727 0.072241 -0.15844 -0.003157 -0.005327 0.00058821 -0.00068445
-0.000867 0.0011201 0.00063218 -0.0010101
0.0023714 0.0019437 -0.0032349 -0.0053954 0.30758 -0.11655 -0.00057146 0.00082108
0.00062381 -0.00063713 -0.00081012 -0.00061721
-0.0019544 0.0010519 0.00058687 -0.00074181 -0.00078468 0.00081496 0.14848 -0.15731
-0.002721 -0.0039492 0.0018216 0.0009915
0.000898 -0.0013216 -0.00088124 0.0010964 0.00071024 -0.00042744 -0.002654 -0.0039329
0.26459 -0.063444 0.00042847 -0.0014204
-0.00013857 0.0014678 0.00055053 -0.00085477 -0.00083296 -0.00086458 0.0018866 0.0010653
0.00027945 -0.0011766 0.29129 -0.27409
3920000000 0.28625 -0.17424 0.0017765 0.00048842 0.0036209 0.0025502 -9.0637e-07 0.00099099
0.0005542 -0.00023089 0.00063248 0.0003146
0.0017982 0.00050645 0.04645 -0.17425 -0.0048135 -0.0035031 -0.00043977 -0.00019684
0.00028967 0.0002823 -0.00016409 -0.00053341
0.0034193 0.0024887 -0.0048793 -0.0032121 0.30239 -0.14942 7.0194e-05 0.0013317
0.0018832 -0.0013208 -0.00056667 -0.0001522
-1.7274e-05 0.00096332 -0.00050425 -0.00024467 0.00026456 0.001361 0.13033 -0.16805
-0.0040184 -0.0032974 0.0023813 -4.0994e-05
0.00029982 0.00021196 0.00028738 0.00021592 0.0018274 -0.0014188 -0.0042316 -0.0032575
0.25993 -0.10858 0.0013614 -0.0016867
0.00056463 3.4522e-05 -0.00011204 -0.00047444 -0.00044638 0.00020669 0.0026466 -0.00019678
0.0012689 -0.0018614 0.27019 -0.30087
3980000000 0.26 -0.211 0.002043 -0.0028057 0.0049077 -0.00017491 4.5068e-05 0.0011334
0.0011101 -0.00172 0.00025895 0.00023853
0.0022122 -0.0030644 0.02512 -0.18981 -0.0055758 -0.0014302 0.00070248 0.00045775
0.00050085 0.00034342 -1.4521e-06 -0.0011695
0.0046682 -0.00044266 -0.0055622 -0.001567 0.2744 -0.18044 0.0013253 5.9906e-05
-0.0011578 -0.0014663 -0.00066782 -0.00072017
0.00016603 0.001052 0.00072681 0.00048378 0.0012574 -1.2451e-05 0.093945 -0.19111
-0.0044503 -0.0034287 0.0016566 -0.0011241
0.0010348 -0.0017415 0.00047907 0.00067579 -0.0013931 -0.0014682 -0.0042792 -0.0033034
0.24912 -0.14114 0.0017639 -0.0042054
0.00020152 0.00036078 -8.6563e-05 -0.0012211 -0.00070502 -0.0006816 0.0014543 -0.00098759
0.0018379 -0.004262 0.23621 -0.3409
4040000000 0.2332 -0.23637 -0.00021146 -0.0040695 0.0034487 -0.0028132 0.00034663 0.00020463
-0.00063842 -0.0008335 0.00071685 -0.00010013
-0.00033336 -0.0041423 -0.0010318 -0.19644 -0.0048782 0.00011111 0.00019201 -0.0010451
2.9089e-05 0.00019983 -0.0015147 -0.00014436
0.003322 -0.0026401 -0.004703 0.00023575 0.25262 -0.2137 0.00026485 -0.00062072
-0.00079819 -0.00050544 -0.0010455 0.000338
0.00027296 0.00029456 0.00020032 -0.00096886 0.0002526 -0.0005568 0.071569 -0.18547
-0.0064896 -0.0014679 0.0013709 -0.0005012
-0.00014973 -0.00077475 -2.931e-05 5.6559e-05 -0.0007034 -0.00042578 -0.0065799 -0.0012814
0.23786 -0.17332 -0.0016071 -0.003085
0.00040755 4.8971e-05 -0.0014578 -0.00012732 -0.0011462 0.00016115 0.0017461 -0.00045103
-0.0016424 -0.0031633 0.19898 -0.3586
4100000000 0.20477 -0.26118 -0.0032282 -0.0031037 0.0014388 -0.0033637 -0.00010045 0.00011612
0.00063279 -0.0014192 0.00061041 0.00036557
-0.003419 -0.0030038 -0.024697 -0.20174 -0.0049315 0.00071111 -0.00013026 -0.00030622
0.00067306 0.00018788 -0.00070955 0.00034782
0.0014314 -0.0032549 -0.0049075 0.00090031 0.23312 -0.24053 0.0001595 -0.00040681
-0.00061209 -7.1932e-06 -0.0011632 -4.1299e-05
-1.0972e-06 5.2356e-05 -0.00020344 -0.00028109 0.00018755 -0.00033574 0.039254 -0.20035
-0.0057466 0.00053877 0.0012992 -0.0014392
0.00026759 -0.0016359 0.00060887 0.00040324 -0.00065039 -5.6752e-05 -0.0058782 0.0006193
0.22392 -0.1984 -0.0012809 -0.0044132
0.00068066 0.00043899 -0.00072201 0.00022445 -0.0010699 -8.2351e-05 0.0010622 -0.0014612
-0.001257 -0.0044694 0.168 -0.38599
4160000000 0.1749 -0.27952 -0.0036712 -0.0019547 -2.4464e-05 -0.003413 0.00069485 0.0001042
-0.0037628 -0.00095267 0.00075724 -0.00070299
-0.0035909 -0.0019524 -0.051608 -0.19913 -0.0049279 0.0026077 -0.00031974 -0.00030047
0.00022715 -0.00037171 -0.00094744 0.00038812
0.00017922 -0.0034463 -0.0048484 0.0025683 0.2 -0.25743 0.00059992 -0.0001109
-0.0011268 -0.00028567 -0.0012497 0.00085388
0.00062576 7.1237e-05 -0.00038815 -0.00038527 0.00044957 -0.00012965 0.013352 -0.1885
-0.0051767 0.0019377 0.0010966 -0.0021942
-0.0037021 -0.0010395 0.00017624 -0.00043011 -0.0010402 8.8716e-05 -0.0051628 0.001884
0.19244 -0.23288 -0.004277 -0.0033852
0.001069 -0.00065754 -0.00079866 0.00059881 -0.0013047 0.00071974 0.0013414 -0.0020608
-0.0043922 -0.0033252 0.11803 -0.39535
4220000000 0.14838 -0.2951 -0.004356 1.1971e-06 3.4226e-05 -0.0039649 -0.00031424 -0.00027477
-0.0008585 0.00096394 0.00054056 -0.0012274
-0.0044128 0.00015809 -0.087137 -0.18918 -0.0024625 0.0035978 -0.00011991 -6.3638e-05
9.3097e-05 -5.1144e-05 -0.00053483 0.0010446
5.9552e-06 -0.0039811 -0.0024948 0.0036648 0.17199 -0.28339 3.1207e-05 -9.1478e-05
0.00035242 0.00028189 -0.00014386 0.0011907
-0.00030031 -0.00023163 -7.3153e-05 -5.7452e-05 8.5331e-05 -3.0877e-05 -0.0093878 -0.18657
-0.0041462 0.0021275 -1.69e-05 -0.0023929
-0.00083432 0.0010405 0.00014107 2.4365e-05 0.00044995 4.4895e-05 -0.0041343 0.0023561
0.17802 -0.25617 -0.0045392 -0.0032858
0.0002078 -0.0014207 -0.00051817 0.00098366 -0.00018658 0.0014794 -2.4074e-05 -0.0024348
-0.0044281 -0.0031894 0.091108 -0.40866
4280000000 0.11774 -0.30571 -0.0027123 0.0016357 -0.0017189 -0.0041219 -0.00040833 0.00053329
-0.00049001 0.0014505 -0.00058938 -0.0003958
-0.0026646 0.0015978 -0.11322 -0.19559 -0.0026341 0.0030958 -0.00073042 -0.00033763
0.00031151 0.00014957 0.00054872 0.00052532
-0.0018928 -0.0043547 -0.0025026 0.0031443 0.14227 -0.29239 0.00090901 1.0721e-05
-0.00081987 0.00077613 -0.00024877 0.00085862
-0.00050192 0.00055529 -0.00076586 -0.00038201 0.00091363 -0.0001429 -0.047907 -0.17293
-0.0044516 0.0023631 -0.00044144 -0.0021484
-0.00035687 0.0015044 0.00013216 0.00025598 -0.00087868 0.00095214 -0.0043518 0.0022399
0.13488 -0.28032 -0.0057576 -0.00093292
-0.00055542 -0.00050045 0.00062275 0.00041372 -0.00033322 0.00088625 -0.00056615 -0.0022241
-0.0057669 -0.00079492 0.040487 -0.41604
4340000000 0.090683 -0.31457 -0.00183 0.0018232 -0.0023997 -0.0013695 0.00025019 0.00058752
2.597e-05 0.00063243 -1.5723e-06 -0.00081211
-0.0017758 0.0017238 -0.13439 -0.16903 -0.0019032 0.0037647 -7.2414e-05 0.00049447
-0.00028012 -0.00045814 0.00036515 0.00052237
-0.0025499 -0.0013965 -0.0016873 0.0037436 0.10618 -0.30895 -0.00032809 -0.0012182
0.00025357 0.00063513 0.00066716 0.0021608
0.00016831 0.00054408 -0.00016602 0.00056327 -0.00025479 -0.00087207 -0.066019 -0.16891
-0.0041538 0.0033093 -0.0013692 -0.002515
0.00025034 0.0007294 -0.0003463 -0.00052403 0.00049541 0.00065895 -0.0039929 0.00335
0.10941 -0.30365 -0.0047273 0.0011455
-0.00034667 -0.0011026 0.00041298 0.00051084 0.00055031 0.0018787 -0.0014602 -0.0026031
-0.0045988 0.0010525 0.0066053 -0.41003
4400000000 0.061434 -0.32147 -0.00090502 0.0013273 -0.0023505 -0.0016341 0.00069417 0.0012276
-0.00014953 0.0005167 -0.00029229 -0.0003783
-0.00084486 0.0012073 -0.16271 -0.16084 -0.001259 0.0037761 -0.00047797 0.00046767
0.00014192 -0.00051261 0.00062009 0.00025577
-0.0025208 -0.0016675 -0.0013369 0.0037798 0.078711 -0.3163 -4.264e-05 -0.00017357
0.00040188 0.0003788 0.00095254 0.0012859
0.000802 0.0011601 -0.00048981 0.00043375 -2.8371e-05 -0.0002328 -0.089866 -0.15736
-0.0033978 0.0048447 -0.0020469 -0.0014727
-6.8936e-05 0.00030615 0.00010741 -0.00048919 0.00052264 0.00032958 -0.0031704 0.0048921
0.078645 -0.31736 -0.0045628 0.0010669
-0.00025151 -0.00038959 0.00053516 0.00028528 0.00083011 0.0013016 -0.002167 -0.0014945
-0.0045802 0.0011247 -0.038424 -0.41622
4460000000 0.024753 -0.3228 -0.00071116 0.00036735 -0.0040225 -0.0011821 0.0014278 -0.00065354
-0.00058902 0.001232 -0.00089427 -0.00045382
-0.00083597 0.00026412 -0.18591 -0.1325 -0.00078083 0.0044048 -0.00048683 0.00070183
-0.00039065 -0.00032485 0.00041894 -0.0004988
-0.0040955 -0.00091434 -0.00060119 0.0044713 0.052492 -0.32384 -0.00050183 -0.00068209
0.00042811 0.00051786 0.0018358 0.000466
0.0015706 -0.0005778 -0.00040091 0.0007046 -0.00056901 -0.00052016 -0.10514 -0.13566
-0.0020135 0.0057767 -0.0023908 -0.00096224
-0.00054539 0.0010305 -0.00041979 -0.00031984 0.00017647 0.000618 -0.0020168 0.0059546
0.043522 -0.31425 -0.0045303 0.0028082
-0.0010258 -9.6816e-05 0.00036473 -0.00048811 0.0021912 0.00050805 -0.0023509 -0.001023
-0.0044838 0.0027277 -0.078626 -0.39895
4520000000 0.0021823 -0.32356 -0.00040275 -0.00042577 -0.0036867 3.977e-05 0.00053987 1.3121e-05
0.001906 0.00010503 -0.0006719 0.00094311
-0.00048528 -0.00043218 -0.20987 -0.11565 0.00053093 0.0045045 0.00054105 0.0008305
-0.00033921 1.9029e-05 0.00027903 -0.00019908
-0.0036087 0.00029957 0.00069303 0.0043778 0.022346 -0.3224 -0.0010245 0.00052988
0.00077264 -0.00045527 0.0017631 -0.00091583
0.00062025 6.3514e-05 0.00051283 0.00089389 -0.00095269 0.00045195 -0.12144 -0.12666
-0.00082532 0.0057828 -0.0031625 -0.00032043
0.0015569 -1.0651e-05 -0.00029458 -2.9309e-05 0.00085851 -0.00083038 -0.00059673 0.0056935
-0.0032285 -0.32718 -0.0026117 0.0032891
-0.00048775 0.0009661 0.00033451 -0.00010473 0.0015509 -0.0008083 -0.0030704 -0.00018335
-0.0026567 0.0032578 -0.10721 -0.39705
4580000000 -0.035654 -0.31849 -0.0012129 -0.00067753 -0.003233 0.002351 0.00076903 -0.00025304
8.4745e-05 0.00025681 -0.00056101 0.00062677
-0.0011586 -0.00053189 -0.22941 -0.091065 0.00075142 0.0042038 0.00061326 -1.3476e-05
-7.3951e-05 0.00013559 0.00017706 -0.00017171
-0.0030989 0.0022968 0.0006605 0.0043186 -0.0091585 -0.32156 -7.7192e-05 0.00034166
-0.0006043 -3.7374e-05 0.0015173 -0.00081418
0.00077318 -0.00037317 0.00068966 -4.1328e-05 -0.00017009 0.00038071 -0.13315 -0.10319
0.001592 0.0051397 -0.0025562 0.0011489
0.00016047 0.00047587 5.3307e-05 0.00022734 -0.00061786 -3.248e-05 0.0016834 0.0052543
-0.029528 -0.33501 -0.0026293 0.0032105
-0.00063558 0.00049944 9.3938e-05 -0.000327 0.0016228 -0.00069711 -0.0026236 0.0012347
-0.002627 0.0032816 -0.15239 -0.36877
4640000000 -0.061585 -0.31172 -0.0023323 -0.0017402 -0.0031222 0.0027772 0.0006812 -0.0013829
0.0014202 -0.00036747 3.7802e-05 0.001114
-0.0022524 -0.0017525 -0.24069 -0.062592 0.0015368 0.0038865 0.0007047 0.00030831
-0.00033941 0.00031585 0.00013583 -0.00074299
-0.0030415 0.002401 0.0016524 0.0037814 -0.03386 -0.31486 0.00024212 0.00088633
0.00091301 0.00032865 0.00041304 -0.0020754
0.00056672 -0.0013563 0.00066635 0.00028273 0.00018161 0.00090158 -0.13866 -0.087816
0.0035547 0.0039565 -0.0024425 0.0016217
0.0017841 -0.00032111 -0.00056179 0.00030864 0.0010479 0.00055407 0.003463 0.0038727
-0.062914 -0.32133 -0.0022587 0.004223
9.2315e-05 0.00080311 0.00018087 -0.00073464 0.00046118 -0.0022122 -0.0023722 0.0017579
-0.0022105 0.0042006 -0.1723 -0.35846
4700000000 -0.088382 -0.30875 -0.0040656 -0.00026467 -0.0015509 0.0045373 -0.00087104 -0.0010162
0.00091874 -0.00056298 0.00099764 0.00063674
-0.0040736 -0.00035819 -0.25252 -0.04489 0.0025036 0.0040435 0.00049888 -0.00053089
0.00032612 0.00062814 -0.0002076 7.4181e-06
-0.0015979 0.0044647 0.0026815 0.004009 -0.064287 -0.31081 -0.00016243 0.00060318
0.0003415 -0.0003554 1.3077e-05 -0.0015028
-0.0008636 -0.0010944 0.00048331 -0.0005119 -0.00026818 0.000538 -0.15529 -0.068102
0.0030321 0.0018714 -0.0014587 0.0023405
0.0010642 -0.00043226 0.00040117 0.0004938 7.3489e-05 -0.00015057 0.0030917 0.0017323
-0.10095 -0.3161 -0.0014799 0.0036558
0.0010069 0.00076922 -0.00016985 1.7691e-05 5.7201e-05 -0.0015116 -0.001541 0.0023523
-0.0013575 0.0037128 -0.2147 -0.33062
4760000000 -0.11933 -0.29494 -0.0049167 0.00093527 0.00061959 0.004709 -0.0007431 -0.00073509
0.00031338 -0.0010459 0.0010132 -0.00027923
-0.0049155 0.00082941 -0.25032 -0.0030627 0.0029406 0.0031724 5.117e-06 -0.00068722
0.00044677 0.00016016 0.00010863 -0.00019395
0.00052198 0.0048254 0.0029117 0.0031071 -0.095807 -0.29666 0.00080977 0.00051976
0.001106 -5.9482e-05 -0.0012271 -0.0011692
-0.00064501 -0.00067381 6.7646e-06 -0.00064335 0.00081651 0.00046459 -0.15063 -0.051259
0.0022768 0.0011352 -0.00089466 0.0027486
0.00038744 -0.0012047 0.00051114 0.00024715 0.0011167 -0.00011593 0.0024809 0.0010127
-0.13443 -0.30135 -0.00043734 0.0044083
0.00073508 -0.00041859 9.3339e-05 -0.00022471 -0.0012466 -0.00089061 -0.00092185 0.0028584
-0.00029457 0.004321 -0.2276 -0.31001
4820000000 -0.14537 -0.28218 -0.0053631 0.0024174 0.0014017 0.0027852 -0.00089654 -0.00053707
0.00062743 -0.00081536 0.00016053 -0.00046037
-0.0053251 0.0023543 -0.26237 0.019463 0.0040381 0.0035792 -4.0216e-05 -0.00031931
0.00027572 -0.0001914 -0.00023173 -0.00038829
0.0012826 0.0028958 0.0041539 0.0035969 -0.12135 -0.29294 0.00062829 -0.00036805
0.00043899 -0.00074739 -0.00078725 -7.8736e-05
-0.00096858 -0.00056796 -4.7838e-05 -0.00034155 0.00064643 -0.00024859 -0.16508 -0.034125
0.0017363 -8.3383e-05 5.4184e-05 0.0029497
0.00041807 -0.00084222 0.00029301 -0.00020263 0.00046727 -0.00071035 0.0016816 1.1815e-05
-0.17387 -0.28545 -0.00035686 0.0029704
0.00016685 -0.00033677 -0.00035439 -0.00039871 -0.00085703 -0.00045229 6.5617e-05 0.0028693
-0.00017385 0.0030193 -0.26397 -0.2802
4880000000 -0.17759 -0.26454 -0.0045121 0.0044898 0.0019837 0.0030749 -0.0014444 0.00015201
-0.00083581 -0.0010317 0.00014696 -6.9919e-05
-0.0046003 0.0046017 -0.25501 0.059289 0.0046362 0.0018815 -0.00036373 -0.00021317
-0.00015073 0.00021329 -0.00019086 0.00015052
0.0020617 0.0033303 0.0047712 0.0016548 -0.14105 -0.28275 0.00043469 -0.00033748
-0.00021928 -0.0013278 -0.00050463 1.197e-05
-0.0015473 0.00014839 -0.00038873 -0.00021651 0.00038723 -0.00053651 -0.15915 -0.016226
0.00057168 -0.0002517 0.0010625 0.0025817
-0.0009619 -0.00089067 -0.00033486 0.00019511 -0.00049968 -0.0014358 0.00063657 -0.00030506
-0.20448 -0.27202 0.00058327 0.0031722
0.00037319 -4.8346e-05 -0.00014296 0.00022483 -0.00048446 0.00021369 0.0011214 0.0025203
0.00043282 0.0032132 -0.27691 -0.25253
4940000000 -0.19906 -0.24731 -0.0032324 0.0065755 0.0029991 0.001306 -0.00034358 0.00081579
-0.0010089 -0.00053298 -1.9042e-06 -0.00076064
-0.0032409 0.0065789 -0.2684 0.085958 0.0058218 0.0014233 -0.00010343 -3.0081e-05
0.00036505 -0.00028411 -0.0003391 0.00018187
0.0030038 0.0012201 0.0056497 0.0013222 -0.16105 -0.25882 0.00015465 -0.00047416
-0.0011509 3.7746e-05 -0.00033494 8.0193e-05
-0.00028773 0.00079453 -9.5218e-05 6.3445e-06 0.00019811 -0.00039431 -0.16666 -0.005813
-0.00045259 0.00013561 0.0020159 0.0018633
-0.0010104 -0.00056627 0.00046651 -0.00032995 -0.0010729 5.7499e-06 -0.00054087 0.00019247
-0.22957 -0.24557 -0.00024617 0.0027161
-1.446e-05 -0.00065348 -0.00040811 0.00015987 -0.00039766 -7.624e-05 0.0020227 0.0019732
-0.00027032 0.0026093 -0.30127 -0.22638
5000000000 -0.21942 -0.22463 -0.0003122 0.0073454 0.0032332 0.00176 -0.00017612 0.0006867
-0.00071502 0.00058727 -0.00010303 -0.00058889
-0.00022836 0.0073507 -0.2545 0.10272 0.0057164 -0.00047074 -0.00028224 -7.4037e-05
-0.00014837 -0.00055642 -0.00022935 -8.4648e-05
0.0032856 0.0015987 0.0059306 -0.00050353 -0.19104 -0.24611 -0.00055382 -0.00079043
-0.00054452 -0.00017268 -0.00062521 -0.00036221
-0.00032293 0.00069967 -0.00027406 -0.00014855 -0.00054302 -0.00083241 -0.16073 0.017947
-0.00070411 0.001571 0.0022358 0.0010793
-0.0006628 0.00076883 -0.000165 -0.00059574 -0.00038801 -0.00032845 -0.0006082 0.0014999
-0.25764 -0.22363 0.00018433 0.0038221
2.0805e-05 -0.00068899 -0.00023883 -0.00018603 -0.00058519 -0.00024358 0.002247 0.0010725
0.00018974 0.0037947 -0.31347 -0.19335
5060000000 -0.24194 -0.19812 0.0017091 0.0070102 0.0031791 -0.00015917 0.00016175 0.00066099
-0.00040617 -9.2802e-05 -0.0002811 -0.00021656
0.001726 0.0070389 -0.23941 0.1396 0.0052783 -0.0016512 -4.476e-06 0.00022939
-0.00033368 -1.889e-05 -0.00031652 0.00016419
0.0031466 -0.00036019 0.0051551 -0.0018623 -0.20567 -0.22461 -0.00041067 0.000357
-0.0009013 -1.6931e-05 -0.0012535 0.00017938
0.0002268 0.00057654 -4.7645e-05 0.00025096 -0.00052889 0.00031968 -0.16344 0.025527
-0.00029805 0.0029117 0.0020851 0.00060178
-0.00040578 -0.00023804 -0.0003736 4.3392e-05 -0.00094369 0.00025151 -0.00039116 0.0030774
-0.27422 -0.19408 0.00099903 0.003217
-0.000335 -0.00043921 -0.00021267 0.00026686 -0.0012212 0.00016514 0.0020225 0.00051743
0.0011606 0.0032994 -0.32675 -0.16486
5120000000 -0.25812 -0.17321 0.0031288 0.0060486 0.0028862 -0.00040615 0.00031324 0.00062099
-0.00014993 0.00080867 -0.00042119 -1.0334e-06
0.003201 0.00605 -0.23437 0.16729 0.0049112 -0.0026562 8.9664e-05 0.0002044
-3.7681e-05 -9.431e-07 -8.2266e-05 0.00033297
0.0027181 -0.000298 0.0048279 -0.0025113 -0.21989 -0.21091 -7.2499e-05 0.0001258
-0.00028348 0.0010804 -0.0013157 0.00084877
0.00035171 0.00065803 9.5183e-05 0.00018651 -4.0586e-05 2.1718e-05 -0.15938 0.051645
0.0012719 0.0033932 0.0023677 0.00031112
-0.00016319 0.00067906 -7.9206e-05 -0.00014285 -0.00024948 0.00079431 0.0010674 0.0032181
-0.28937 -0.16089 0.0015323 0.0035799
-0.00067919 0.00018181 -0.00011794 0.00030804 -0.001323 0.00075464 0.0024558 0.00039754
0.0014921 0.0036155 -0.34021 -0.131
5180000000 -0.27549 -0.1443 0.0047942 0.0050738 0.0033971 -0.00084964 0.00018635 0.00054013
-6.5185e-05 0.00019685 -0.00057582 0.00027891
0.0047117 0.0049962 -0.21342 0.18903 0.0044516 -0.0036222 -0.00033588 -0.00025888
-0.00019402 -0.00018178 -0.00023207 0.00028492
0.0033552 -0.00087176 0.0045487 -0.0038057 -0.23215 -0.17581 -0.00027629 0.00069764
-3.5831e-05 -0.00012039 -0.0004196 0.0011102
0.00023273 0.00050537 -0.00030783 -0.00025348 -0.00045841 0.00076757 -0.15942 0.060699
0.0026874 0.0038371 0.0023953 -0.0006971
-0.00019689 0.00036881 -8.6547e-05 -0.00011301 -0.00024754 7.3915e-05 0.0027535 0.0038175
-0.30287 -0.11914 0.0025031 0.0035402
-0.00055396 0.00055791 -0.00025565 0.00017786 -0.0001392 0.0013941 0.0023153 -0.00064197
0.0025922 0.0034729 -0.34307 -0.099647
5240000000 -0.28642 -0.11694 0.0051695 0.0037814 0.0030092 -0.0025871 0.00068073 6.8251e-05
-0.00038984 -9.212e-05 -6.4414e-05 0.000603
0.0050719 0.0038351 -0.20248 0.22801 0.0032629 -0.0047088 -7.1145e-05 0.00011589
-0.00022585 4.6991e-05 0.00020374 0.0005064
0.0029496 -0.0025468 0.0032496 -0.0047548 -0.24919 -0.15143 0.00043557 0.0002332
-7.6086e-05 0.00058474 0.00024814 0.0012278
0.00061499 4.3186e-05 -7.8716e-05 0.00015563 0.00055205 0.00013443 -0.15991 0.081535
0.0036581 0.0026325 0.0016127 -0.0012522
-0.00036159 4.9456e-05 -0.00039549 5.7962e-05 0.00013919 0.00050397 0.0036832 0.0025633
-0.31839 -0.077882 0.0030266 0.0028527
-9.6816e-05 0.00065184 0.00033649 0.00051097 0.00010052 0.0010451 0.0016063 -0.001267
0.0030744 0.0029049 -0.35103 -0.067479
5300000000 -0.29228 -0.087854 0.0061616 0.0022228 0.0017939 -0.0030832 0.0001836 -0.00028863
0.00025735 0.00069561 8.7364e-05 0.00030162
0.0061681 0.0022698 -0.19553 0.23255 0.0023404 -0.0053617 -0.00013052 0.00022213
-6.6423e-05 0.00043281 0.00036692 0.00027261
0.0018808 -0.0030785 0.0021303 -0.0054514 -0.26557 -0.1261 0.00022509 -0.00031306
0.00031847 0.00041562 0.000678 0.00071535
0.00014649 -0.00029696 -7.6169e-05 0.00023522 0.00029977 -0.00029581 -0.15242 0.090459
0.0053455 0.0019273 0.0014436 -0.0016114
0.0003448 0.00067071 4.6468e-05 0.00042833 0.00012881 0.00038365 0.0053028 0.0019442
-0.33026 -0.049179 0.003292 0.0023216
0.00033519 0.00032651 0.00035927 0.00023482 0.00096195 0.00071973 0.0013373 -0.0015863
0.0032786 0.0022686 -0.34699 -0.031214
5360000000 -0.29374 -0.051725 0.0061105 0.0007874 0.00042754 -0.0037761 0.00035547 -6.104e-05
0.00013662 0.00039634 0.0006539 -5.1269e-05
0.0061681 0.00086992 -0.15983 0.25417 0.00089467 -0.0056398 6.4726e-05 0.00019892
7.4854e-05 0.0001087 0.00055341 -0.00019261
0.0004829 -0.003896 0.00078016 -0.0056056 -0.26602 -0.099893 0.00039286 0.000312
4.6826e-05 0.00044219 0.000648 0.00038778
0.00035302 -5.7116e-05 7.6684e-05 0.00021097 0.00042036 0.00035246 -0.15141 0.10874
0.0058135 -0.00040472 0.0007203 -0.0019293
6.9914e-05 0.00036538 6.4163e-05 3.1177e-05 0.00024105 0.00041329 0.0059004 -0.0004333
-0.32759 -0.01171 0.0043251 0.0024173
0.00049445 -9.1063e-05 0.00050577 -0.00022927 0.00053064 0.00035164 0.00078395 -0.0018441
0.0044979 0.0023691 -0.34713 -0.0040934
5420000000 -0.29719 -0.028507 0.0060453 -0.0010906 -0.00040816 -0.0036785 -4.3956e-05 -0.00017059
0.00059774 0.00046134 0.00035111 -0.00033763
0.0060771 -0.0011784 -0.14094 0.28233 6.9155e-05 -0.0053318 6.9205e-05 0.00016992
7.026e-05 9.0357e-06 0.00020269 -0.00017188
-0.00059576 -0.0036136 -1.8449e-05 -0.0054066 -0.28285 -0.06676 -0.00021077 -0.00046063
0.00066869 8.6551e-05 0.00087695 7.4187e-05
3.3276e-05 -0.00022199 3.3289e-05 0.00014286 -0.00026711 -0.00048719 -0.14023 0.12359
0.00515 -0.0019322 0.00031839 -0.0017416
0.00065378 0.00038303 2.4428e-05 -2.9416e-05 0.00055011 0.00012663 0.0050683 -0.0019419
-0.33108 0.0179 0.004847 0.0010427
0.00035543 -0.00034212 0.00018353 -7.5277e-05 0.0006995 0.0001806 0.00015667 -0.0017761
0.004892 0.0011221 -0.34056 0.038576
5480000000 -0.29031 0.0074222 0.0048861 -0.0018038 -0.0017216 -0.0027536 0.00039095 -2.7211e-05
0.00088828 -0.00025212 -5.4282e-05 -0.00020402
0.0048533 -0.0018274 -0.12757 0.2905 -0.0013254 -0.0055175 4.6065e-06 0.00019844
6.5376e-06 -5.5362e-05 0.00012923 -0.00015256
-0.0018889 -0.0026958 -0.0013608 -0.0055864 -0.28747 -0.045749 -0.00027137 0.00019006
0.00072415 -0.00030689 0.00082749 -1.8813e-05
0.0003872 -3.0708e-06 4.1219e-05 0.0001881 -0.00014937 0.00018597 -0.13444 0.1343
0.0041139 -0.0033123 -0.00026278 -0.0017759
0.00096104 -0.00028784 7.0524e-06 1.1769e-05 0.00086517 -0.00013362 0.0040827 -0.0033561
-0.322 0.046608 0.0043945 0.00063989
-0.00013097 -0.0002277 0.00024274 -0.00018957 0.00095012 -0.00016285 -0.0001518 -0.0018294
0.0044462 0.00040171 -0.33213 0.059368
5540000000 -0.28869 0.033079 0.0042927 -0.0023665 -0.0024872 -0.0020599 0.00033892 -0.00026854
0.00019226 -0.00017801 -0.00043003 0.00012396
0.0041933 -0.0023519 -0.08805 0.30888 -0.0023132 -0.0051607 0.00040006 0.00014411
-9.0815e-05 -8.5452e-05 -1.2719e-05 -0.00033137
-0.0024327 -0.0019477 -0.0024775 -0.0049814 -0.28804 -0.024522 0.00021641 -0.0001813
0.00027221 -0.00014416 0.00043189 -0.0002896
0.00031384 -0.00028917 0.00039487 0.00011851 0.00016832 -0.00026323 -0.12363 0.15627
0.0027456 -0.0041126 -0.00090357 -0.0019489
0.00018192 -0.00027884 8.8508e-05 -0.00018538 0.00013152 -0.00027798 0.0026726 -0.0040817
-0.30908 0.081017 0.0050664 -0.00088985
-0.00038543 9.6749e-05 -0.00016036 -0.00032707 0.00035401 -0.0001934 -0.0009288 -0.0019921
0.0052412 -0.00078295 -0.32588 0.10154
5600000000 -0.27815 0.061506 0.0035901 -0.0034698 -0.0023869 -0.0019835 0.00033637 -0.0003289
0.00032446 -0.00028276 0.00029483 0.00056811
0.0035654 -0.0033925 -0.085065 0.32375 -0.0035469 -0.0048587 0.00011714 -0.00021806
-0.0001087 2.2132e-05 -0.00013226 -0.00021538
-0.0022642 -0.0018775 -0.0035308 -0.0047946 -0.28757 0.007201 -6.2891e-05 1.6073e-05
0.00040739 -0.00062571 0.0005319 -0.00055596
0.00036442 -0.00038165 9.3907e-05 -0.00020025 -1.5769e-05 8.3389e-05 -0.11572 0.15594
0.0017758 -0.0037897 -0.0011198 -0.0010744
0.00025038 -0.0002921 -0.00024064 1.4295e-05 0.00034958 -0.00053877 0.0017965 -0.0039016
-0.29974 0.11139 0.004349 -0.0010264
0.00032624 0.00058728 -0.00015034 -0.00020945 0.00053683 -0.00040696 -0.0010516 -0.001027
0.0041671 -0.0011325 -0.30463 0.11641
5660000000 -0.26796 0.083031 0.0032676 -0.0036068 -0.0035227 -0.00068295 -0.00031177 -0.00075209
-0.00015196 -0.0006308 0.00044556 -0.00023092
0.0033376 -0.0035461 -0.04521 0.31567 -0.0043732 -0.0032523 -1.5188e-05 -9.7987e-05
0.00017254 2.8171e-05 -8.549e-05 -0.00015595
-0.0034245 -0.00068125 -0.0045487 -0.0031411 -0.28997 0.030588 -0.00018602 9.1091e-05
-0.00028106 -0.0004015 0.00018754 -0.0011095
-0.00034895 -0.00078834 2.0852e-05 -0.00011614 -9.241e-05 8.9967e-05 -0.10159 0.17607
0.00061822 -0.0039301 -0.0012849 -0.00088408
-0.00014986 -0.00056192 0.00020945 0.00015466 -0.00044136 -0.00055814 0.0005716 -0.0039054
-0.28717 0.13883 0.004305 -0.0023592
0.00053397 -0.00019518 5.1218e-05 -0.0001773 0.00022989 -0.0010559 -0.0014351 -0.00095928
0.004346 -0.0022973 -0.29713 0.15215
5720000000 -0.25406 0.10637 0.0027374 -0.0041448 -0.0029499 0.00082498 -0.0004844 -0.00028414
-0.00036329 -0.00016319 -7.1303e-05 -0.00034518
0.0028023 -0.0041773 -0.017169 0.34312 -0.0054843 -0.0028597 6.0731e-05 -6.4361e-05
-0.0002132 8.6499e-05 -0.00027241 0.00018829
-0.0028791 0.00081414 -0.0055139 -0.0026926 -0.28794 0.062191 0.00021442 2.3747e-05
0.00011001 0.00043128 -5.8055e-05 -0.00030969
-0.00049162 -0.00022111 2.9995e-05 -0.00012534 0.00021712 4.1003e-05 -0.08576 0.17882
-0.00025491 -0.0034415 -0.0016625 -0.00041418
-0.00032276 -8.4741e-05 -0.00021398 -0.00013301 9.9979e-05 0.00033931 -0.00021471 -0.003468
-0.27697 0.16663 0.0041728 -0.0031274
-1.4493e-05 -0.00046607 -0.00042362 0.00010098 -5.7465e-05 -0.00030895 -0.0015875 -0.00038493
0.0040811 -0.0032279 -0.26771 0.17078
5780000000 -0.23856 0.12296 0.0016025 -0.0048114 -0.0024189 0.0010445 -0.00072964 4.6851e-05
-0.00035141 -0.00032033 -0.00015788 -0.00036378
0.0015997 -0.0047462 -0.0041973 0.33819 -0.0058387 -0.00086734 -3.6255e-05 -0.00017309
1.5806e-05 -3.1553e-05 -0.00012776 -0.00017622
-0.0024709 0.001064 -0.0058283 -0.00088598 -0.28429 0.078342 -8.6125e-05 -7.1423e-05
7.6002e-05 -0.00017892 -0.00046697 -0.00064158
-0.00072397 3.306e-05 -7.1976e-06 -0.00015525 -5.8586e-05 -2.5715e-06 -0.076981 0.1944
-0.00015428 -0.0030755 -0.0012037 2.9941e-06
-0.00025943 -0.00037067 -2.3356e-05 2.1847e-07 0.00017322 6.9406e-05 -0.00026842 -0.002955
-0.26724 0.18724 0.0031558 -0.0037564
-0.00013035 -0.00056199 -0.0001595 -8.1617e-05 -0.00036946 -0.00046828 -0.0011551 2.847e-05
0.0031617 -0.0038158 -0.25858 0.19271
5840000000 -0.22693 0.14487 0.00040898 -0.0054237 -0.0020297 0.0010003 -0.00017856 0.00027198
-0.00023153 0.00018442 -0.00044945 -0.00019122
0.00038947 -0.005446 0.030662 0.34239 -0.0057386 0.00021964 -0.00021227 2.2994e-05
0.00020587 3.9758e-07 -0.00017069 0.00029406
-0.0020523 0.001003 -0.0057851 0.00041097 -0.27928 0.10328 -0.00014363 5.7479e-05
-3.1502e-05 -0.00069816 -0.00044196 -0.0003005
-0.00023343 0.00032358 -0.00022043 2.2843e-05 -0.00020493 -3.2028e-05 -0.055301 0.19806
-0.00062904 -0.0033298 -0.0012972 0.00021951
-0.00049074 0.00017202 0.00024396 7.2011e-05 -7.6511e-06 -0.00089921 -0.00051006 -0.0034433
-0.25115 0.1977 0.0024435 -0.0037941
-0.00050397 -8.6888e-05 -4.0127e-05 0.00023586 -0.00043041 -0.00065789 -0.0013403 0.00024348
0.0025571 -0.0037875 -0.22506 0.21782
5900000000 -0.21286 0.15763 -0.0017257 -0.0054963 -0.0023784 0.0023146 -0.00017494 6.3409e-05
0.00016247 -0.00023781 -4.2871e-05 0.00032013
-0.0017384 -0.0056134 0.051437 0.34369 -0.0052867 0.001719 3.3111e-05 -1.4391e-05
9.0822e-06 -0.0002548 -1.1338e-05 -7.4532e-05
-0.0024012 0.0023281 -0.0052514 0.0017933 -0.26351 0.11956 -1.9738e-06 -0.00015147
-0.00039558 -0.00035236 -0.00074108 -0.00021118
-9.1196e-05 8.8924e-06 1.4616e-05 -1.0269e-06 -4.1086e-05 -0.00010413 -0.047358 0.20873
-0.00070369 -0.0033812 -0.0010208 0.00025676
0.00017184 9.3162e-06 -7.6043e-05 -0.00030888 -0.00045488 -0.00038149 -0.00082898 -0.0032238
-0.22524 0.21381 0.0020378 -0.0051464
0.00011122 0.00038832 -0.00017956 -2.7583e-05 -0.00083487 -0.0001191 -0.001009 0.00032115
0.0021107 -0.0049588 -0.20994 0.22835
5960000000 -0.19451 0.17018 -0.0028755 -0.0040796 -0.00080229 0.0027157 -0.00013337 0.00016248
-0.00026417 0.00011179 -9.0913e-05 -1.6598e-05
-0.0029232 -0.0040589 0.077114 0.34291 -0.0042672 0.0021735 -0.00016692 -3.0981e-05
-6.4425e-05 0.0001571 9.8742e-05 0.00011569
-0.0009015 0.00271 -0.0042562 0.0021725 -0.25077 0.14474 -0.00013015 -0.0001789
-0.000392 -1.5011e-05 -0.0002033 -0.00010073
-9.5335e-05 0.00020406 -0.00012919 9.3901e-06 -6.3244e-05 -0.00015104 -0.029798 0.2167
-0.0016136 -0.0032087 -0.00097597 0.00095257
-0.00022363 0.00016574 -1.248e-05 0.00016558 -0.00033044 0.00015188 -0.0015677 -0.0031773
-0.20638 0.22851 0.00030029 -0.0048533
-9.3088e-05 0.00010691 0.00013447 0.00020288 -0.00011316 -0.00011238 -0.00095189 0.00093982
7.308e-05 -0.0048575 -0.18269 0.25504
6020000000 -0.17725 0.18719 -0.0037885 -0.0031735 -0.00033384 0.0031729 -6.2298e-05 0.00053918
-0.00023022 0.00038011 -7.83e-05 0.00028402
-0.0038368 -0.0031702 0.10453 0.33677 -0.0047984 0.003044 -6.5289e-05 0.00012382
-0.00011458 0.00010836 -0.00024093 0.0001882
-0.00032709 0.003177 -0.0047337 0.0031356 -0.23175 0.1582 -0.00029575 0.00027169
-0.0007054 -7.5011e-05 -0.00059792 0.00046409
-3.6353e-05 0.00057965 -5.2845e-05 0.00012455 -0.0003001 0.00030337 -0.022964 0.21396
-0.0024463 -0.003242 -0.00054412 0.00071871
-0.00014118 0.00028838 -5.3298e-05 0.00010225 -0.00078087 8.5687e-05 -0.0024997 -0.0032803
-0.17839 0.2441 3.2342e-06 -0.0047124
-6.8479e-05 0.00035138 -0.0001254 7.5042e-05 -0.00064033 0.00070706 -0.00062647 0.00076007
0.00013701 -0.0047657 -0.15634 0.25653
6080000000 -0.15667 0.19556 -0.004083 -0.0010613 0.0011644 0.0029596 9.7695e-05 8.4245e-05
0.00016631 8.7711e-05 0.00023691 3.3448e-05
-0.0040755 -0.00098601 0.127 0.33735 -0.0031715 0.004408 -5.9921e-05 -2.0224e-05
2.0556e-05 0.00017662 0.00012373 0.00031389
0.0011256 0.0029334 -0.0030481 0.0045045 -0.21435 0.18345 0.00025237 0.00015718
-0.00047386 0.00061683 -0.00018727 0.00027988
7.3941e-05 9.8156e-05 -1.9691e-05 -2.04e-05 0.00022798 0.00015949 -0.0057371 0.22125
-0.0036726 -0.0025452 -0.00093936 0.00093799
0.00023166 0.00023057 -4.7717e-05 0.00010561 -0.00034626 0.00063133 -0.0036567 -0.0024151
-0.14895 0.26094 -0.00072249 -0.0049388
0.00038018 0.00013092 0.00011059 0.00033045 -0.00025646 0.0002318 -0.00090161 0.00091966
-0.00075523 -0.0047597 -0.1343 0.27756
6140000000 -0.14206 0.20995 -0.0035826 -0.00063195 0.0015546 0.0021702 5.7642e-05 4.0837e-05
1.0727e-05 -0.00015967 0.00040605 -0.00020507
-0.0036628 -0.00061313 0.15176 0.3204 -0.0025535 0.005141 5.7019e-05 7.4725e-05
0.00031136 3.537e-05 0.00026019 6.3776e-05
0.001542 0.0022832 -0.0024351 0.0052239 -0.192 0.20469 0.00036352 -5.6989e-05
0.00015548 0.00055815 9.7644e-05 0.00060401
3.6325e-05 4.6691e-05 5.4475e-05 7.4131e-05 0.00036411 -0.00010135 0.0058378 0.21405
-0.0044978 -0.0016026 -0.00050114 0.0014398
-0.00010774 -0.00017257 0.00040448 3.2892e-05 0.0001448 0.00066916 -0.0045489 -0.0015105
-0.13043 0.28257 -0.0026698 -0.004446
0.00043291 -0.0002174 0.00032204 0.00010715 7.2139e-05 0.00052493 -0.0004767 0.0014831
-0.002701 -0.0046457 -0.097127 0.27715
6200000000 -0.12519 0.21648 -0.0029584 -0.0001797 0.0021769 0.0013869 9.2215e-05 0.00033402
-0.00027371 9.0556e-05 -0.00012026 -0.00024463
-0.0030055 -0.00018703 0.18137 0.32016 -0.0010748 0.0053113 3.359e-05 0.00022762
8.134e-06 3.4676e-06 0.00010321 0.00011634
0.0021691 0.0013976 -0.0010184 0.0052932 -0.17259 0.22013 0.00014009 -0.00033965
0.00045375 6.2209e-05 0.00029013 0.00015854
0.00010322 0.00035981 7.7728e-05 0.00019974 0.00018764 -0.00032725 0.02057 0.22268
-0.0045283 -0.00022671 1.8246e-05 0.0012452
-0.00029925 0.00022522 5.2027e-05 3.1951e-05 0.0004546 8.0022e-05 -0.0044328 -0.00024747
-0.11741 0.2907 -0.0033692 -0.0037901
-8.1987e-05 -0.00022492 0.00021371 0.00013406 0.00027273 0.00024663 -1.9741e-05 0.0011551
-0.0032669 -0.003822 -0.082873 0.28833
6260000000 -0.11149 0.22962 -0.003057 0.00082299 0.0020889 0.0006404 0.00027365 -8.6569e-05
0.00012674 0.00018223 -8.4808e-05 -4.2742e-05
-0.0030419 0.00087687 0.19758 0.30461 -0.00020337 0.0054295 2.0052e-05 -8.7219e-05
-4.821e-05 -9.419e-05 0.00023354 9.5393e-05
0.0020877 0.00066493 -0.00011568 0.0054385 -0.1524 0.2408 0.0001066 -5.0913e-05
0.0003085 -2.2114e-05 0.00018845 0.00021796
0.00031225 -0.00011167 -5.7996e-06 -7.8343e-05 6.8549e-05 -2.0778e-05 0.034425 0.21813
-0.0045313 0.0012128 0.00064812 0.0012291
0.00028546 0.00016469 -0.00012467 -9.546e-05 0.00027259 -0.00010869 -0.0046291 0.0011823
-0.093044 0.29036 -0.004035 -0.0031045
-5.2713e-05 -6.7558e-05 0.00014721 0.00014502 0.00020481 0.00020729 0.00058558 0.0013354
-0.0039539 -0.0029352 -0.038715 0.28818
6320000000 -0.096541 0.23482 -0.0025588 0.0013949 0.0023107 -0.00036808 4.4581e-05 0.00011257
-0.000408 0.00043804 -0.00012378 0.00040514
-0.0025647 0.0013868 0.22408 0.29726 0.0016788 0.0057099 5.8119e-05 8.7945e-05
-5.6427e-05 -9.6904e-05 0.00011793 -6.4974e-05
0.0021619 -0.00036429 0.001805 0.0056858 -0.13358 0.25169 -0.00017755 -0.00028741
0.00036718 0.00012583 0.00034024 0.00011924
1.6664e-05 0.00010875 5.7889e-05 7.9997e-05 -0.00018615 -0.00031933 0.034099 0.2205
-0.0040084 0.0018536 0.00071033 0.0008647
-0.00046723 0.00050523 1.9999e-06 -5.5097e-05 0.00033553 4.9588e-05 -0.0038657 0.001943
-0.068121 0.30249 -0.00476 -0.0016214
-2.7824e-05 0.0002471 0.00028138 -0.00010029 0.00037904 0.00015871 0.00075353 0.00071241
-0.0048908 -0.0015109 -0.028195 0.28921
6380000000 -0.077277 0.24047 -0.0018943 0.001821 0.0016653 -0.00043142 -1.1985e-05 -2.5763e-05
0.00021701 0.00023275 8.9096e-05 6.3409e-06
-0.0019641 0.0018532 0.24153 0.27801 0.0029489 0.0042924 -0.00013748 -9.2683e-05
-0.00020362 -0.00019974 -0.00011077 -0.00034934
0.0017206 -0.00041035 0.003033 0.0042181 -0.10587 0.26759 -0.00016174 0.00010904
0.00046251 8.3893e-05 0.00048157 0.00020955
6.2235e-05 -2.6606e-05 -0.00016189 -0.00012586 -0.00021165 9.7119e-05 0.054619 0.20972
-0.0031673 0.003233 0.0008759 0.00073485
0.00020305 7.0499e-05 -0.00020783 -0.00019937 0.00066286 -0.00011182 -0.0032788 0.0032525
-0.04704 0.29449 -0.0049149 -0.00010537
0.00014506 6.4337e-05 -0.00016095 -0.00026948 0.00060047 0.00013149 0.00083612 0.000752
-0.0051272 -0.00023353 0.012503 0.29118
6440000000 -0.056647 0.25301 -0.00091849 0.002349 0.0017456 -0.00082446 0.00035503 -0.00012082
0.00026666 -0.00046777 -0.00022905 -0.00027755
-0.00094975 0.0023784 0.26109 0.26562 0.0033388 0.0030808 0.0001115 -4.809e-05
-0.00011369 3.7891e-05 -6.6265e-05 -0.00025599
0.0017839 -0.00083114 0.0034688 0.0030283 -0.090002 0.2842 -0.00019522 0.00026181
-0.00022787 -0.00012087 0.00064722 -0.0004993
0.00037455 -0.00010773 0.00011723 -4.6299e-05 -0.00026789 0.0002973 0.056248 0.20753
-0.0018787 0.0039675 0.0010295 0.00072885
0.00034809 -0.00033917 -0.000154 1.1065e-05 -0.00034744 -0.00033193 -0.001914 0.0039082
-0.0064312 0.30208 -0.0044291 0.0014843
-0.00010214 -0.0001678 -0.00025802 -0.00020603 0.00044027 -0.00068028 0.0010327 0.00072018
-0.0044129 0.0012523 0.022903 0.27677
6500000000 -0.036701 0.25405 -0.00029248 0.0019829 0.0014506 -0.00087313 0.00021247 -9.3252e-05
0.00014734 0.00013683 -9.3867e-05 0.00033626
-0.00025409 0.001953 0.28787 0.24006 0.0036312 0.0026477 9.5491e-05 3.2953e-05
0.00014557 0.00013321 0.00020828 -6.7307e-05
0.0014157 -0.00098275 0.0037026 0.0025169 -0.077398 0.28193 4.8323e-05 1.2805e-06
6.6523e-05 -0.00022378 -0.00013754 -0.00042174
0.00021631 -8.0992e-05 0.00011523 2.3652e-05 4.3457e-05 -3.4957e-05 0.081008 0.20245
-0.00045286 0.0040306 0.0010992 0.00036473
2.2689e-05 0.00024556 0.00020381 0.00019451 0.00017558 -0.00010682 -0.00036218 0.0040118
0.016036 0.30625 -0.0035188 0.0022088
-0.00010195 0.00038529 0.00022922 -0.00011291 -7.8263e-05 -0.00031859 0.0010748 0.00037342
-0.0035186 0.0021936 0.060891 0.28044
