# Supplementary material for: Early Detection of Alzheimer’s Disease via Machine Learning-Based Microwave Sensing: An Experimental Validation
Source: Sensors (Basel). 2025 Apr 25;25(9):2718. doi: 10.3390/s25092718 (PMC12074295; doi:10.3390/s25092718)
Supplement: Supplementary file 1 [file sensors-25-02718-s001.zip › measurements_paper_sensors/26 febbraio - PART1/set12 H/CSF_H_m10.s6p]

!Keysight Technologies,M9804A,MY58100912,A.14.10.03
!Date: Thursday, April 27, 2023 10:28:33
!Correction: S11(C  6-Port  ) 
!S12(C  6-Port  ) 
!S13(C  6-Port  ) 
!S14(C  6-Port  ) 
!S15(C  6-Port  ) 
!S16(C  6-Port  ) 
!S21(C  6-Port  ) 
!S22(C  6-Port  ) 
!S23(C  6-Port  ) 
!S24(C  6-Port  ) 
!S25(C  6-Port  ) 
!S26(C  6-Port  ) 
!S31(C  6-Port  ) 
!S32(C  6-Port  ) 
!S33(C  6-Port  ) 
!S34(C  6-Port  ) 
!S35(C  6-Port  ) 
!S36(C  6-Port  ) 
!S41(C  6-Port  ) 
!S42(C  6-Port  ) 
!S43(C  6-Port  ) 
!S44(C  6-Port  ) 
!S45(C  6-Port  ) 
!S46(C  6-Port  ) 
!S51(C  6-Port  ) 
!S52(C  6-Port  ) 
!S53(C  6-Port  ) 
!S54(C  6-Port  ) 
!S55(C  6-Port  ) 
!S56(C  6-Port  ) 
!S61(C  6-Port  ) 
!S62(C  6-Port  ) 
!S63(C  6-Port  ) 
!S64(C  6-Port  ) 
!S65(C  6-Port  ) 
!S66(C  6-Port  ) 
!S6P File: Measurement: :
# Hz S  RI   R 50
500000000 -0.328 -0.066348 -0.010114 -0.0019008 -0.0085575 0.01256 -0.0043472 0.012148
0.013287 0.0050368 -0.0051012 0.0092407
-0.010061 -0.0018095 -0.41012 -0.076306 0.0087961 -0.010616 0.0011862 0.012513
0.0087247 0.003731 0.00052402 0.014591
-0.0085489 0.012573 0.0087589 -0.010669 -0.25879 0.18896 0.0070454 0.003521
-0.0020505 0.0084191 0.00092942 0.012533
-0.0045013 0.01197 0.0012423 0.012334 0.0068903 0.0034608 -0.32712 0.038422
-0.019917 -0.003735 0.01698 0.026169
0.012983 0.0049139 0.0086773 0.0035604 -0.0020723 0.008356 -0.019923 -0.0036806
-0.22102 -0.23193 -0.028859 0.0052873
-0.0051249 0.0089804 0.00034106 0.014424 0.00068104 0.01241 0.016998 0.026319
-0.0289 0.0054094 -0.26153 -0.14439
560000000 -0.31876 0.103 -0.02089 -0.067518 0.00081763 0.013109 0.0054275 0.011693
0.011654 0.0051212 0.010933 0.010443
-0.020749 -0.067401 -0.37239 0.089161 -0.040411 -0.039685 0.012992 0.0035866
-0.012372 -0.0055683 0.0042792 -0.00099076
0.00069334 0.01312 -0.040869 -0.039573 -0.18368 0.24052 7.5516e-05 -0.0055741
0.01799 0.0073561 0.0087199 -0.0056206
0.0059885 0.011515 0.013425 0.0033874 8.0153e-05 -0.0054467 -0.30605 0.12917
0.0067606 -0.022749 0.0051075 -0.021891
0.010995 0.0041043 -0.012544 -0.0058708 0.018082 0.007541 0.0067831 -0.022773
-0.30418 -0.048136 0.011294 -0.051295
0.011077 0.0099998 0.0043215 -0.0012563 0.0085762 -0.0055048 0.0051158 -0.02169
0.011448 -0.05142 -0.33248 0.0071311
620000000 -0.2774 0.080804 -0.023591 0.0090841 0.0034488 0.0093311 0.0080875 -0.0047068
0.013053 -0.00039142 0.00074725 -0.0020033
-0.02361 0.0090656 -0.40066 0.035558 -0.018782 0.00018537 -0.0017552 -0.0023242
0.0127 -0.0050365 0.0011115 -0.0029347
0.0034074 0.009275 -0.018843 0.00024258 -0.15629 0.24954 -0.0013891 -0.0053243
-0.0039325 -0.0026146 0.009052 -0.0034407
0.0079706 -0.0045221 -0.0015822 -0.0021923 -0.0015605 -0.0053042 -0.263 0.14019
-0.038278 -0.021362 0.013759 0.028972
0.012801 -0.00075022 0.012635 -0.0052615 -0.003716 -0.002538 -0.038278 -0.02144
-0.21906 -0.084014 -0.043106 0.012197
0.00040772 -0.0019108 0.0012983 -0.0028042 0.0088137 -0.0033905 0.013297 0.028962
-0.042973 0.012075 -0.2468 -0.030462
680000000 -0.24276 0.17272 -0.026163 -0.01554 0.004722 0.0057024 0.0013716 -0.0074256
-0.0022266 -0.011281 0.0064396 -0.0078238
-0.026218 -0.015487 -0.39092 0.13706 -0.032746 -0.0024597 -0.0018412 -0.00036773
-0.0016505 -0.0097069 -0.0010404 -0.0022238
0.0046518 0.0057253 -0.032813 -0.0023856 -0.10858 0.27213 -0.0010125 1.321e-05
-0.0012772 0.00066725 -0.002878 -0.0091795
0.0015813 -0.0073328 -0.0018489 -0.00047079 -0.00098981 -1.7458e-05 -0.22051 0.19162
-0.022473 -0.0085571 -0.0097624 -0.012162
-0.0022535 -0.011391 -0.0017747 -0.0097492 -0.0012966 0.00066023 -0.022469 -0.0084813
-0.2814 0.016231 -0.0049411 -0.0073973
0.0062694 -0.0077213 -0.0014669 -0.0019783 -0.0028649 -0.0092718 -0.0096545 -0.012102
-0.0048838 -0.0072704 -0.26179 0.074455
740000000 -0.1966 0.16688 -0.040994 0.026626 0.013694 -0.0038275 -4.9317e-05 -0.0042341
-0.0043366 -0.0018717 -0.0065087 0.0026987
-0.041028 0.026569 -0.33688 0.15637 -0.03748 0.034512 0.00037768 -0.0058147
-0.013362 0.0071712 -0.00088293 -0.0055988
0.013731 -0.0038924 -0.037332 0.034669 -0.075466 0.27232 -0.0021773 0.0031726
-0.0012019 -0.0055144 -0.0021335 0.00088921
0.0001076 -0.004085 0.00047992 -0.0059481 -0.0020319 0.0032635 -0.20361 0.19913
-0.042999 -0.010022 0.022743 0.016535
-0.0041803 -0.0024064 -0.013413 0.007355 -0.0013849 -0.0056008 -0.042987 -0.0099027
-0.17945 0.050527 -0.044551 -0.00079808
-0.0062145 0.0029193 -0.0009312 -0.0059719 -0.0020208 0.00094661 0.022786 0.016494
-0.044558 -0.00077333 -0.25245 0.080794
800000000 -0.16661 0.21311 -0.022863 0.015762 0.0057409 -0.010224 -0.0043165 -0.002412
-0.0046492 0.0011976 0.0042786 0.001142
-0.022836 0.015707 -0.34561 0.22801 -0.0093371 0.03434 -0.0021345 0.0019611
-0.00061482 0.002219 0.00085827 0.005478
0.0057614 -0.01018 -0.0091875 0.03448 -0.037157 0.29841 0.0010839 0.0011962
-7.4017e-05 0.0034236 -0.0017931 0.00086857
-0.0044306 -0.0024652 -0.0022191 0.001916 0.0010105 0.0011454 -0.17466 0.22689
-0.029137 0.012728 0.014562 -0.010357
-0.004481 0.001406 -0.00055275 0.0023965 -8.2574e-05 0.003432 -0.029096 0.012753
-0.23234 0.073638 -0.018702 0.02096
0.0043497 0.0012061 0.00092869 0.0055154 -0.0018075 0.00077103 0.014504 -0.010469
-0.018775 0.020904 -0.24864 0.13071
860000000 -0.13332 0.23394 -0.01854 0.030219 -0.003026 -0.010185 -0.0020503 0.00067555
0.0039012 0.0053175 -0.0035525 -0.0033181
-0.018542 0.030158 -0.29892 0.27249 0.0069097 0.034588 0.00018427 0.001881
0.0036371 0.00026816 0.0035908 0.0001715
-0.0030079 -0.010239 0.0070448 0.034613 0.010619 0.30854 -0.00052517 -0.00041193
0.0024728 -0.0018229 0.0016456 0.0042199
-0.0020231 0.0006004 0.00012738 0.001854 -0.0005202 -0.00045555 -0.13905 0.23858
-0.018319 0.016996 -0.0063921 -0.0094298
0.0040304 0.0055401 0.0035672 0.00025668 0.0024779 -0.0018033 -0.018275 0.017037
-0.17686 0.13288 -0.026415 0.016112
-0.0036017 -0.0033968 0.0035642 0.00012303 0.0017206 0.0041904 -0.0063179 -0.0093245
-0.026406 0.016113 -0.19818 0.17953
920000000 -0.11038 0.25792 0.0039225 0.039192 -0.0093103 -0.0047057 -0.0019637 0.0018661
0.00038929 0.0015937 0.0030173 -0.001568
0.0038846 0.039177 -0.27199 0.2949 0.027822 0.023298 0.001461 0.0011829
0.0071151 -0.00010351 0.0039329 -0.0028536
-0.009326 -0.0046775 0.027944 0.023264 0.056977 0.31112 0.0017016 -1.9356e-05
0.00056598 -0.00038806 0.00082713 -0.0013857
-0.0020101 0.0020083 0.001393 0.0011553 0.0016958 -2.3666e-05 -0.11529 0.25599
-0.012322 0.030359 0.003981 -0.0067276
0.0004694 0.0014879 0.0072807 -6.403e-05 0.00057791 -0.00038404 -0.012312 0.030373
-0.17048 0.13822 -0.0031912 0.028246
0.0029664 -0.001434 0.0039148 -0.0027844 0.00086773 -0.0014136 0.0040271 -0.0067398
-0.0032047 0.028283 -0.20766 0.19226
980000000 -0.064372 0.27962 0.016151 0.030853 -0.0095745 0.0046619 0.0017415 0.0038421
0.0041082 -0.0016074 -0.0034253 -0.0028609
0.016146 0.030833 -0.21991 0.33182 0.033103 0.0058475 0.0019115 -0.00013971
0.0018976 -0.0060275 -0.00033514 -0.0027593
-0.0095598 0.0046905 0.033187 0.0057389 0.10327 0.3058 0.00045827 -0.0011321
0.00024046 -0.0016971 0.0015515 -0.00035183
0.0018025 0.0037645 0.0018314 -0.00015832 0.00044022 -0.0011105 -0.077039 0.26706
0.0066053 0.030151 -0.0096007 -0.007719
0.0041729 -0.0015069 0.0019484 -0.0059959 0.00022997 -0.001679 0.006653 0.030133
-0.14031 0.17358 0.0052128 0.020765
-0.0036069 -0.0027714 -0.00047056 -0.0027481 0.0014764 -0.00031515 -0.0095836 -0.0077064
0.0052005 0.020801 -0.16557 0.23898
1040000000 -0.023922 0.28971 0.032941 0.020308 -0.0012361 0.0075181 0.0025083 0.00081779
0.0004653 -0.0035444 -7.8337e-05 -0.0014569
0.032913 0.020327 -0.18535 0.3465 0.030086 -0.014001 0.0015157 -0.0016435
-0.0024242 -0.0024002 -0.0011808 -0.0026851
-0.0012088 0.00752 0.030099 -0.014118 0.14934 0.29386 -0.00051733 -0.0013783
-0.0015604 -0.0009429 -0.00058889 -0.0010966
0.0025908 0.00086746 0.0014978 -0.0016667 -0.00052463 -0.0013925 -0.050127 0.27752
0.018283 0.019463 -0.0024375 0.0011868
0.00043407 -0.0035134 -0.0024024 -0.0024383 -0.0015643 -0.00096506 0.018308 0.019438
-0.10815 0.1824 0.013612 0.020294
-4.7886e-05 -0.001424 -0.0010514 -0.0028004 -0.00054755 -0.0011233 -0.0024666 0.0012384
0.013561 0.020372 -0.14512 0.26111
1100000000 0.021327 0.30003 0.036874 -0.002522 0.003468 0.0042098 0.0024282 -0.0010612
-0.0022546 -0.0031745 -0.0042476 -7.1363e-05
0.036831 -0.0025121 -0.14166 0.36615 0.015951 -0.027526 -8.6272e-05 -0.0018063
-0.0035579 -0.00088625 -0.003817 -0.00052291
0.0034651 0.004204 0.01585 -0.027627 0.19619 0.27492 -0.0017717 0.00029047
-0.0015749 0.00067652 -0.0011108 -0.00052521
0.0024671 -0.0010228 -7.6528e-05 -0.0018092 -0.0017826 0.00027735 -0.0097729 0.28293
0.024436 0.0065123 -0.0026057 0.00012782
-0.0022968 -0.0031536 -0.003455 -0.00091798 -0.001585 0.00065468 0.024428 0.0064892
-0.089313 0.19913 0.019234 0.0099397
-0.0042716 -0.0001551 -0.0038141 -0.00051762 -0.0010994 -0.00052472 -0.0026058 0.00010852
0.019215 0.0099409 -0.099853 0.29303
1160000000 0.072322 0.2973 0.025513 -0.019848 0.0034342 -0.0005833 -3.334e-05 -0.0024513
-0.0040766 -0.00095232 -0.0012706 0.0044532
0.025502 -0.019807 -0.098388 0.37143 -0.0031724 -0.028954 -0.0015002 -0.0016081
-0.0026125 0.0025976 -0.0016465 0.0018237
0.003439 -0.00060947 -0.0032911 -0.028959 0.23949 0.2454 -0.00061148 0.001606
-0.0003799 0.0018086 -0.00093558 0.00036952
-0.00010051 -0.0024857 -0.001576 -0.0015227 -0.00058507 0.0016063 0.02902 0.28056
0.021488 -0.0094661 -0.0037048 0.0051626
-0.0041698 -0.00096245 -0.0026543 0.0025633 -0.00037048 0.0018032 0.021477 -0.0095093
-0.055089 0.21007 0.019205 0.0010424
-0.0012511 0.0044522 -0.0015828 0.0018931 -0.00096366 0.00036384 -0.0036558 0.0051647
0.019188 0.0010715 -0.05301 0.29628
1220000000 0.11602 0.28907 0.012377 -0.029954 -0.0011606 -0.0014714 -6.1795e-05 -0.00098086
-0.0027942 0.0023226 0.001185 0.0020808
0.012379 -0.029928 -0.054023 0.38647 -0.016523 -0.021454 -0.0025369 0.00054259
2.7665e-05 0.0030892 -0.00066198 0.0018917
-0.0011664 -0.0014613 -0.016646 -0.021397 0.27957 0.20776 0.00086474 0.001486
0.00063832 0.0010915 0.00022111 0.00057215
-9.7226e-06 -0.00098528 -0.0025127 0.00052426 0.00084521 0.001478 0.068827 0.27313
0.011202 -0.016177 0.0022405 0.001684
-0.0027267 0.0023193 6.2425e-05 0.003085 0.00062766 0.0010622 0.011185 -0.01619
-0.032779 0.22199 0.014978 -0.012297
0.0011557 0.0020214 -0.000675 0.0018938 0.00026684 0.00057872 0.002229 0.0016905
0.014948 -0.012276 -0.022501 0.31513
1280000000 0.16679 0.26931 -0.0064817 -0.029341 -0.0019706 0.0017058 -0.00095579 -0.0020719
-0.00089242 0.0034455 0.0025144 0.0013532
-0.0064709 -0.029315 -0.0074472 0.3785 -0.023704 -0.0084819 -0.00081949 0.0014276
0.001746 0.0017881 0.00051381 0.002002
-0.0019573 0.0017253 -0.023789 -0.0083831 0.31127 0.16439 0.0013769 -9.719e-05
0.00097476 0.00029351 0.0004436 0.00034834
-0.00098231 -0.0020384 -0.00081095 0.0014279 0.0013759 -0.00011127 0.10558 0.25735
0.0018502 -0.018742 0.0001018 0.00017892
-0.00088374 0.0034147 0.0017165 0.0017084 0.00098471 0.00031754 0.0018178 -0.018746
0.0042958 0.22731 0.0040771 -0.015101
0.0025982 0.0012979 0.00056111 0.0020145 0.00041652 0.00034758 0.00011667 0.00017869
0.004099 -0.015087 0.025169 0.31846
1340000000 0.20417 0.23812 -0.016631 -0.020235 0.00038425 0.0041903 -0.0018896 -0.00077907
0.0014361 0.0028149 0.0017531 -0.0014596
-0.016607 -0.020224 0.031703 0.37209 -0.021147 0.004254 -0.00018033 0.0019557
0.0018876 0.00085526 0.0011514 0.00077557
0.00040887 0.0041895 -0.02115 0.0043639 0.33424 0.1174 0.00080815 -0.00090999
0.00053595 -0.00051637 9.8255e-05 0.00022577
-0.0018521 -0.00079059 -0.00015503 0.0019602 0.00083302 -0.00090484 0.13881 0.2382
-0.0074628 -0.016358 0.0011173 0.00045769
0.0014874 0.0028134 0.0019281 0.00081856 0.00051983 -0.00051496 -0.0074784 -0.016356
0.033658 0.22594 -0.0027006 -0.014158
0.0017104 -0.0014156 0.0011391 0.00078215 0.00011168 0.00022602 0.0011201 0.00045523
-0.0026983 -0.014173 0.062818 0.31523
1400000000 0.23922 0.20187 -0.02339 -0.0088503 0.0047608 0.0031527 -0.0021785 0.00076135
0.0026157 0.0010178 0.00040398 -0.0014255
-0.023364 -0.0088652 0.070573 0.36036 -0.01449 0.012335 0.0012532 0.0013653
0.001132 -0.00068903 0.0011708 0.00023128
0.0047716 0.0031491 -0.014441 0.01244 0.34879 0.063606 -8.5404e-05 -0.0013531
6.0149e-05 -0.00016115 0.00049218 0.00017666
-0.0021628 0.00076105 0.0012417 0.0013598 -0.00011252 -0.0013491 0.16932 0.20986
-0.013571 -0.0099765 -0.0008825 -0.0005265
0.0026326 0.0010125 0.0011377 -0.00066675 0.00010768 -0.00018791 -0.013601 -0.0099484
0.067773 0.22455 -0.0094975 -0.0093253
0.00037295 -0.0014501 0.0012021 0.00020127 0.00047777 0.00018302 -0.00088157 -0.00050808
-0.0094801 -0.00932 0.10845 0.30596
1460000000 0.26306 0.15895 -0.020782 0.0036937 0.0052231 -0.0015507 -0.0015279 0.0017479
0.0021457 -0.00031074 -0.00031209 -0.00093181
-0.020743 0.0036815 0.10518 0.33895 -0.0054312 0.015106 0.0016421 0.00029043
0.001029 -0.0011737 0.0012199 -0.00055416
0.0052163 -0.0015764 -0.005353 0.015143 0.35529 0.0085319 -0.00099759 -0.0010415
0.00022494 -0.00019107 0.00065632 -0.00027537
-0.0015195 0.0017366 0.0016152 0.00027911 -0.0010053 -0.001034 0.19637 0.18106
-0.014709 -0.0036668 -0.00099963 0.0018507
0.0021469 -0.00039651 0.00097462 -0.0011808 0.00024858 -0.00017417 -0.01471 -0.0036328
0.096976 0.21266 -0.011561 -0.0034128
-0.00026926 -0.00095255 0.0012452 -0.00055873 0.00067317 -0.00028841 -0.0009842 0.0018469
-0.011546 -0.0033914 0.14143 0.28629
1520000000 0.27709 0.11861 -0.01559 0.0095044 0.0032447 -0.0039597 0.00017465 0.0026154
0.0023604 -0.0019124 -0.001082 -0.00014743
-0.015571 0.0094807 0.13964 0.32586 0.0020975 0.012414 0.0016786 -0.00064987
0.00015727 -0.00097192 0.00036521 -0.00098961
0.0032147 -0.0039691 0.0021529 0.012425 0.34855 -0.047701 -0.00077003 -0.00030642
0.00063432 -0.00082729 0.00014879 -0.00013194
0.00017149 0.0026259 0.001702 -0.00066203 -0.00077001 -0.00030001 0.22078 0.14336
-0.014617 0.0017786 0.0013607 0.0020669
0.0023408 -0.0018961 0.00018118 -0.00097919 0.00063488 -0.00082333 -0.014628 0.0017904
0.12609 0.20214 -0.011688 0.0012395
-0.001081 -0.00012404 0.00035551 -0.0010186 0.00012527 -0.00011125 0.0013566 0.0020624
-0.011687 0.0012154 0.17585 0.26791
1580000000 0.28802 0.072795 -0.0090778 0.013242 -0.001032 -0.0046581 0.0014872 0.0017966
-0.00025494 -0.0022198 -0.00028162 0.00032284
-0.0090787 0.013233 0.16792 0.30099 0.0054642 0.007228 0.00062914 -0.0015186
-0.00042814 -0.0011386 -0.00021911 -0.00073854
-0.00106 -0.0046486 0.0055159 0.0072175 0.32841 -0.10591 -0.0014388 0.00022539
-0.0003137 -0.0013503 0.00022003 -0.00064201
0.0014674 0.001805 0.00061731 -0.0015416 -0.0014391 0.00023958 0.23566 0.10334
-0.011431 0.0069122 0.001991 0.00074019
-0.00029185 -0.0022379 -0.00045393 -0.0011481 -0.00029148 -0.0013484 -0.011419 0.0069521
0.15163 0.18676 -0.0094184 0.0069942
-0.00028546 0.00032553 -0.00022336 -0.00076033 0.00020705 -0.00067023 0.0019873 0.00073586
-0.0094023 0.0070162 0.20928 0.24241
1640000000 0.29153 0.032205 -0.002154 0.012464 -0.0028272 -0.0022992 0.0027839 0.0010232
-0.00061805 -0.0016833 -0.00032074 0.00044181
-0.0021528 0.012455 0.19758 0.27727 0.0055625 0.0023288 -0.00043734 -0.0018365
-0.00088767 -0.00055711 -0.00045261 -0.00068648
-0.0028358 -0.0022984 0.0055741 0.0022881 0.29921 -0.15458 -0.00073379 0.0012002
-0.0010736 -0.0010713 -0.00016934 -0.00035827
0.0028004 0.0010165 -0.00045007 -0.0018408 -0.00075267 0.0011912 0.24858 0.054531
-0.0075613 0.0082121 0.0026731 -0.00062949
-0.0006405 -0.0017247 -0.00087649 -0.00055476 -0.0010746 -0.001085 -0.007571 0.0082325
0.17533 0.16576 -0.0045665 0.0093285
-0.00032335 0.00042706 -0.0004896 -0.00067315 -0.00017638 -0.00036043 0.0026674 -0.00063635
-0.0045711 0.0093407 0.23499 0.21245
1700000000 0.28649 -0.012859 0.0014904 0.0098995 -0.003384 0.00032589 0.0031058 -0.0012528
-0.0021182 -0.00066166 0.00056556 0.00048116
0.001481 0.0099008 0.21711 0.24588 0.0028712 -0.00035546 -0.0014489 -0.00074578
-0.00088489 -0.00018514 -0.00080007 -0.00045049
-0.003385 0.00035861 0.0028661 -0.00036412 0.25588 -0.19384 0.00013017 0.001666
-0.0021036 -0.00019452 -0.00031728 -0.00080714
0.0030722 -0.0012698 -0.0014642 -0.00075683 0.00013147 0.001665 0.24625 0.0038013
-0.0048999 0.0090364 0.0016732 -0.0020914
-0.0021199 -0.00068153 -0.00084703 -0.00017248 -0.0021096 -0.00018341 -0.0048897 0.009042
0.19567 0.14793 5.21e-05 0.0096357
0.00055178 0.0004343 -0.00080535 -0.00044995 -0.00033356 -0.00081538 0.0016838 -0.0021019
8.161e-05 0.0096094 0.25352 0.17914
1760000000 0.27557 -0.061853 0.0040881 0.0067826 -0.002175 0.0012404 0.0013487 -0.0034942
-0.0011867 0.00051503 0.00035133 -0.00055611
0.0040775 0.0067946 0.24309 0.20635 0.00021074 -0.0017609 -0.0012491 1.1773e-05
-0.0011614 0.00091567 -0.00055569 0.00027796
-0.002158 0.001241 0.00021782 -0.0017566 0.20691 -0.22632 0.0010023 0.0013545
-0.0013169 0.0013661 -0.001227 -0.00053823
0.0013296 -0.0035081 -0.0012385 2.8927e-05 0.0010259 0.001328 0.2369 -0.048607
-0.0014456 0.0085423 -4.0717e-05 -0.0025042
-0.0012039 0.00054605 -0.0011621 0.00091892 -0.0013099 0.0013671 -0.0014296 0.0085579
0.2122 0.11527 0.0040809 0.0070517
0.00033952 -0.00050417 -0.00054558 0.00028702 -0.0011972 -0.00057107 -6.1286e-05 -0.0024963
0.0040916 0.0070762 0.26675 0.1416
1820000000 0.25282 -0.099538 0.0045572 0.0031536 0.00021174 0.0023576 -0.00094535 -0.0031095
-0.0012176 0.00083152 -0.00019427 -0.00011891
0.0045492 0.0031514 0.25445 0.17713 -0.0019208 9.1632e-05 -0.0015479 0.00095364
-0.00015305 0.0012951 -0.00076043 0.00039634
0.00023115 0.0023814 -0.0019312 0.00011726 0.15725 -0.24073 0.0016225 0.00075389
-0.00032349 0.0023521 -0.0017237 0.00011723
-0.0009268 -0.0030793 -0.0015308 0.00097736 0.0016049 0.00073996 0.20735 -0.096074
0.00030656 0.007271 -0.0017461 -0.0017015
-0.0011978 0.00086608 -0.00014958 0.0013219 -0.00031774 0.0023825 0.00032282 0.0072802
0.2325 0.088708 0.0050306 0.0034009
-0.00019727 -0.00012193 -0.00072787 0.00041931 -0.0016227 0.00011654 -0.0017281 -0.0017289
0.0050435 0.003376 0.27079 0.10692
1880000000 0.21872 -0.14111 0.0024637 0.00079794 -0.00026831 0.0022303 -0.0029099 -0.0023414
-0.00031907 0.0016623 0.00034859 -0.00064207
0.0024714 0.00079785 0.25912 0.13028 -0.0037763 0.0027813 -0.00026456 0.0018745
0.00057274 0.00145 0.00010337 0.0010502
-0.0002274 0.0022662 -0.0037583 0.0028129 0.10586 -0.24926 0.0021418 -0.00095907
0.001522 0.0021453 -0.0010103 0.0013969
-0.002885 -0.0023305 -0.00026508 0.0018786 0.002161 -0.00095543 0.16623 -0.13695
0.001179 0.0052004 -0.0023516 0.0003086
-0.00029966 0.0016594 0.00057644 0.0014569 0.0015418 0.0021591 0.0011905 0.0052069
0.23896 0.057918 0.0053385 0.0012808
0.00041919 -0.00058033 0.00013155 0.0010272 -0.0010463 0.0014057 -0.0023429 0.00033549
0.0053335 0.0012834 0.27197 0.072384
1940000000 0.17954 -0.16743 0.00035203 -0.0010757 0.0016316 0.0020428 -0.0038613 0.00026968
0.0010951 0.00096867 -0.00060056 -0.00050462
0.00034069 -0.001064 0.26036 0.099339 -0.0019503 0.0055631 0.0010679 0.0014348
0.0020775 0.00048153 0.00093497 0.00035934
0.0016663 0.0020218 -0.0019184 0.0056087 0.061376 -0.24134 0.00062115 -0.0024916
0.0023981 0.00047542 0.00017481 0.001603
-0.0038366 0.00034964 0.0010893 0.0014403 0.00064601 -0.0024939 0.11342 -0.16708
0.00040147 0.0037603 -0.0015022 0.0015637
0.0011275 0.00098586 0.0020949 0.00048582 0.0024043 0.00049484 0.00039459 0.0037182
0.24439 0.021243 0.0039911 -0.002392
-0.00062517 -0.00050827 0.00090934 0.00037044 0.00018108 0.0015966 -0.0014904 0.0015393
0.0040016 -0.002403 0.26175 0.036802
2000000000 0.1341 -0.1829 -0.0033985 0.00085232 0.0029252 0.0012648 -0.0024391 0.0038956
0.00083681 0.00061171 -0.00083207 0.0003843
-0.0033775 0.00084183 0.24744 0.063979 -0.00054576 0.0077793 0.0016775 0.00034781
0.0013233 -0.0014013 0.00056633 0.00011211
0.0029471 0.0012287 -0.00052504 0.0077784 0.020498 -0.22709 -0.0016527 -0.001726
0.0021193 -0.0010658 0.0017833 0.0014826
-0.0024354 0.0038502 0.001652 0.00033836 -0.0016549 -0.0017135 0.060014 -0.17718
-0.0013131 0.0033802 -0.0001512 0.0021727
0.0008824 0.00055321 0.0012988 -0.0014366 0.0021126 -0.0010732 -0.0012816 0.0033877
0.24256 -0.012081 0.00062192 -0.0033594
-0.00081747 0.00035463 0.00058409 8.8195e-05 0.001838 0.0014997 -0.00014458 0.0022131
0.00060821 -0.0033568 0.2497 0.0088513
2060000000 0.086527 -0.19077 -0.004372 0.0030774 0.0029689 -0.00064217 0.00075721 0.0035339
0.00172 -0.00056981 -0.00018557 0.0012528
-0.0043711 0.0030855 0.23398 0.034779 0.0044535 0.0088427 0.0010673 -0.00063503
0.00054326 -0.0016168 0.00070392 -0.00017713
0.0029724 -0.00071899 0.0045421 0.0088123 -0.013477 -0.20894 -0.0017596 0.00029465
0.00073864 -0.0023607 0.0028777 0.00052827
0.00084048 0.0035448 0.0010887 -0.00059823 -0.0017301 0.00035852 0.008191 -0.17368
-0.0021249 0.0049887 0.00077182 0.0011526
0.0017731 -0.0005841 0.00054321 -0.0016183 0.00073348 -0.002344 -0.0021413 0.0050255
0.22873 -0.050579 -0.0012671 -0.0042667
-0.00020381 0.00121 0.00068332 -0.00017351 0.0028421 0.00042969 0.00079627 0.0011191
-0.0012774 -0.004257 0.2347 -0.016644
2120000000 0.042065 -0.18157 -0.0035105 0.0065518 0.0022949 -0.0026605 0.0031755 0.0020848
0.00080378 -0.0014784 0.00080432 0.00020134
-0.003495 0.0065728 0.21379 0.012216 0.0070911 0.0046666 0.0010999 -0.0012249
-0.0015325 -0.0019972 -9.9604e-06 -0.001164
0.002349 -0.0026397 0.0071055 0.004645 -0.041116 -0.19139 -0.00092299 0.0018019
-0.0016366 -0.0017228 0.00062365 -0.0022141
0.0031703 0.0021076 0.0011075 -0.0011412 -0.00088062 0.0017624 -0.039821 -0.15606
-0.0022305 0.0068162 0.0017758 0.0011058
0.00083185 -0.0014463 -0.0015506 -0.0019533 -0.0016236 -0.0017027 -0.002193 0.0067956
0.21444 -0.084221 -0.0054779 -0.0022015
0.00086701 0.00024964 -1.0285e-05 -0.0011483 0.0005935 -0.0021772 0.0017597 0.0011006
-0.0054456 -0.0022283 0.21383 -0.031282
2180000000 0.0021227 -0.16962 -0.0019408 0.0097515 0.00056482 -0.002284 0.003188 -0.00046632
0.00027582 -0.0013758 0.0013913 0.00033077
-0.0019873 0.0097206 0.19454 -0.0068395 0.0080202 0.0040048 -0.00088972 -0.001769
-0.0021532 0.00080246 -8.9938e-05 0.00032387
0.00051068 -0.0022737 0.008044 0.0039349 -0.062257 -0.16818 0.0012018 0.001762
-0.0009947 -0.00026743 0.0004722 -0.0020243
0.0031893 -0.00045758 -0.00085461 -0.0017632 0.0011734 0.0018346 -0.076009 -0.13081
-0.00085581 0.0098211 0.0020055 -0.00010466
0.00022281 -0.0013326 -0.0021448 0.0008519 -0.00094757 -0.00026594 -0.00084498 0.009852
0.18786 -0.11543 -0.0055885 0.0019036
0.0014521 0.00023726 -7.1706e-05 0.00029277 0.00049477 -0.0020303 0.002038 -0.00010769
-0.0055648 0.0019213 0.19766 -0.046538
2240000000 -0.027335 -0.14462 0.0022241 0.011146 -0.00055064 -0.0029033 0.0016339 -0.0025663
-0.0019872 -0.00095313 0.00075295 -0.0017661
0.0022126 0.011131 0.17425 -0.011506 0.0089067 0.00026686 -0.00099316 -0.00053207
-0.00054044 0.0012149 -0.00067727 -0.0006079
-0.00048326 -0.0028946 0.0089374 0.00019562 -0.080062 -0.14299 0.0019944 -0.0014517
-0.001323 0.00028255 -0.0025086 -0.0016159
0.0017546 -0.002518 -0.00097536 -0.0004515 0.0019668 -0.0014835 -0.10998 -0.1018
0.0020808 0.011491 0.0015655 -0.00068508
-0.0019435 -0.0010187 -0.00051776 0.0012474 -0.0013178 0.00030191 0.0021328 0.011447
0.15851 -0.13202 -0.0055739 0.0041224
0.0006933 -0.001822 -0.00063587 -0.00055993 -0.0024645 -0.0016301 0.0015472 -0.00068661
-0.0055892 0.0041434 0.17364 -0.056445
2300000000 -0.0536 -0.1186 0.0078284 0.0091502 -0.0012805 -0.0019991 -0.00053975 -0.0013892
-0.0014478 0.00081608 -0.0010074 -0.00071473
0.0078072 0.009124 0.15565 -0.021026 0.0088808 -0.0021505 -0.00099463 0.0007241
-0.00027251 0.0016986 3.4997e-05 0.00079496
-0.0013193 -0.0020252 0.0088801 -0.0022406 -0.090767 -0.11959 -0.00013597 -0.0017803
-4.7265e-05 0.0019362 -0.001969 0.00061039
-0.00068392 -0.0013925 -0.00097381 0.00072007 -0.00025261 -0.0018032 -0.12954 -0.066628
0.0061012 0.011922 0.00026707 -0.0019681
-0.0015494 0.00078609 -0.00022596 0.0017371 -0.00010933 0.001923 0.0061168 0.011895
0.12375 -0.1527 -0.0036094 0.0070459
-0.0010773 -0.0006425 -1.6502e-05 0.00082702 -0.001949 0.00072196 0.00028906 -0.0020112
-0.0035881 0.0070358 0.15879 -0.058207
2360000000 -0.071531 -0.087822 0.010514 0.0084167 -0.0013021 -0.0015917 -0.0017576 -0.00079481
-0.00070213 0.0011486 -0.0015075 -0.0002865
0.01052 0.0084135 0.14523 -0.021368 0.0082856 -0.0051918 -0.00080152 0.0010335
0.0019691 0.00031846 5.6382e-06 -5.86e-05
-0.0012174 -0.0015786 0.008248 -0.0052409 -0.10202 -0.098286 -0.0024488 -0.0011752
0.0010719 0.00027406 -0.0010477 0.0017227
-0.0017238 -0.00073767 -0.00077025 0.0010951 -0.0024268 -0.0011484 -0.14804 -0.035739
0.011131 0.0097443 0.0014668 -0.0022462
-0.00067209 0.0012647 0.0019273 0.0003446 0.0010627 0.00027591 0.011145 0.0097765
0.094713 -0.15335 0.00027274 0.0082429
-0.0015344 -0.00030876 5.8054e-05 -5.5592e-05 -0.001013 0.0016607 0.0014265 -0.0022362
0.00020982 0.0082337 0.13489 -0.062469
2420000000 -0.079234 -0.059362 0.014113 0.0027102 -0.0032396 -0.0011161 -0.0010469 0.00074434
0.0011034 0.0013631 -0.0014474 0.0014577
0.01413 0.0027422 0.12947 -0.020981 0.0045963 -0.0070915 0.0013752 0.0011027
0.00089675 -0.0014719 -0.00021786 -0.000166
-0.00323 -0.0010937 0.0045696 -0.0071369 -0.11364 -0.076674 -0.002215 0.0013136
4.2081e-05 -0.00029931 0.00019803 0.0030346
-0.0010457 0.00067755 0.0013185 0.0010976 -0.002227 0.0013225 -0.15551 0.0088237
0.014842 0.0079311 -0.00041701 -0.0027198
0.001073 0.0014005 0.00081133 -0.0015156 5.2002e-05 -0.00027247 0.014887 0.0078529
0.059855 -0.15148 0.0014619 0.0089806
-0.0014723 0.0014919 -0.00018557 -0.00010308 0.00025954 0.0029309 -0.00031505 -0.0027102
0.0014849 0.0090283 0.11726 -0.05588
2480000000 -0.080394 -0.030456 0.013887 -0.002564 -0.0015831 -2.6929e-06 -0.00054912 0.0014199
0.0018048 -0.00030527 0.00020277 0.0014962
0.013856 -0.0025642 0.13092 -0.023446 0.0027244 -0.0091021 0.0011062 9.7995e-05
-0.00053862 -0.00097085 3.2714e-05 -0.00035698
-0.0016385 2.9685e-05 0.0026485 -0.00913 -0.1171 -0.058496 -0.00079022 0.0031745
-0.00021064 -0.0008925 0.0019975 0.0010999
-0.0005473 0.0013619 0.0011306 5.1575e-05 -0.00071111 0.0032392 -0.15797 0.043971
0.018263 0.00093119 -0.0017267 -0.0022084
0.0017668 -0.00043975 -0.0005802 -0.0010211 -0.0002273 -0.0008825 0.018288 0.00085325
0.028994 -0.1454 0.004349 0.007868
0.0002722 0.0014682 8.9602e-07 -0.00032067 0.0018691 0.0010776 -0.0018281 -0.0021832
0.0043612 0.0078232 0.097207 -0.053374
2540000000 -0.085832 -0.0019361 0.011587 -0.006356 -0.0022987 0.00089892 0.00073043 0.00087372
0.000218 -0.0019666 0.00092795 0.0015381
0.011629 -0.0063411 0.11739 -0.01363 -0.0014316 -0.0080594 0.0006738 -0.0015198
-0.0017673 -8.7569e-05 -0.00051201 0.00019098
-0.0023158 0.00091048 -0.0015058 -0.0080299 -0.12382 -0.034078 0.0020695 0.002545
-0.0010631 -0.00014664 0.0019642 -0.00087097
0.00076839 0.00087046 0.00066143 -0.0015 0.0021187 0.0026208 -0.15781 0.084485
0.017951 -0.0061522 -0.0023673 -0.002203
0.00023122 -0.0019295 -0.0017153 -6.2644e-05 -0.00096855 -0.0001177 0.017906 -0.0061604
0.0044329 -0.12993 0.0068719 0.0060321
0.0009922 0.0015102 -0.00049117 0.00020209 0.0019607 -0.00091612 -0.0023189 -0.0022162
0.0068946 0.0060132 0.080836 -0.03781
2600000000 -0.077935 0.022023 0.0083356 -0.0098747 -0.0011952 0.0025385 0.00076628 -0.00024662
-0.001121 -0.0014718 0.001897 0.00039598
0.0083425 -0.0098768 0.11332 -0.030072 -0.003593 -0.0061031 -0.00036991 -0.00072678
-0.00025078 0.0016183 -0.00026669 0.00069128
-0.0011797 0.002572 -0.0036346 -0.0061219 -0.12785 -0.010134 0.0030588 0.00015077
-0.00040187 0.001306 0.0014402 -0.0018681
0.00068965 -0.000287 -0.00040181 -0.00068035 0.003017 7.0032e-05 -0.14245 0.11635
0.014294 -0.012524 -0.0031594 0.00014161
-0.0011491 -0.001375 -0.00022401 0.0016241 -0.00036885 0.0013648 0.014291 -0.012608
-0.022322 -0.11471 0.0090074 0.0059274
0.0019496 0.00022094 -0.00020388 0.00066604 0.0013921 -0.0018406 -0.0032458 0.0001106
0.0090455 0.0059516 0.074439 -0.023606
2660000000 -0.074218 0.047256 0.0044299 -0.011695 -0.00011651 0.00091895 -2.8164e-06 -0.00011285
-0.002703 0.00049294 0.0013322 -0.00042889
0.0044482 -0.011685 0.11918 -0.026165 -0.0047822 -0.0045092 -0.0012438 -0.00041958
0.00022826 0.0017221 0.0005342 0.00075088
-0.00014212 0.00090197 -0.0048152 -0.0044526 -0.12831 0.0097442 0.002061 -0.0020336
0.00050856 0.00086059 -0.0011042 -0.0017981
1.6876e-05 -2.2719e-06 -0.0012399 -0.00037647 0.0020597 -0.0019193 -0.12505 0.14803
0.0079098 -0.016428 -0.0023777 0.00079013
-0.0026909 0.00049502 0.00023782 0.0017391 0.00044489 0.00076458 0.0078755 -0.016439
-0.040243 -0.09981 0.010592 0.0016963
0.0013881 -0.00048932 0.00051012 0.00075245 -0.0010882 -0.0016619 -0.002361 0.000811
0.010588 0.0017061 0.068377 -0.003433
2720000000 -0.062543 0.067384 0.00018323 -0.011735 -0.00040704 0.0027164 -0.0001648 -3.7519e-06
-0.0020012 0.0020899 0.00045186 -0.0017265
0.00016256 -0.011722 0.10557 -0.028414 -0.0052722 -0.0011226 -0.0015799 0.00033207
0.0018243 0.00046069 0.00082147 -0.00016636
-0.00045265 0.0027295 -0.0052822 -0.0010811 -0.12191 0.04006 0.00037433 -0.0024125
0.00038633 0.00054189 -0.0014362 0.00043123
-0.00024576 -1.3513e-05 -0.0015945 0.00035514 0.0003888 -0.0024253 -0.09167 0.17905
0.0010588 -0.016945 -0.0017633 0.002419
-0.0019953 0.0020414 0.0017593 0.00044964 0.00038402 0.00056167 0.00095864 -0.016989
-0.055407 -0.073749 0.011646 -0.00072762
0.00038563 -0.0016944 0.00080884 -0.00020995 -0.0013647 0.00052982 -0.0017493 0.0024286
0.011637 -0.00075481 0.073863 0.01711
2780000000 -0.049125 0.085401 -0.004409 -0.010432 1.5486e-05 0.0011845 0.00050744 -0.00037005
0.0012928 0.0025995 -0.00073249 -0.0018992
-0.0043933 -0.010416 0.1038 -0.041838 -0.0042218 0.00032111 -0.00013875 0.0015872
0.0016357 -0.00097986 -4.0101e-05 -0.00024071
-1.2955e-05 0.0011456 -0.0042581 0.0003293 -0.12014 0.068322 -0.0021347 -0.0014828
0.00055095 -0.0005822 -0.00053284 0.00097091
0.00052505 -0.00041158 -0.00015879 0.0016043 -0.0022387 -0.0015292 -0.063373 0.20032
-0.0057147 -0.014749 -0.0009408 0.0022251
0.0012837 0.0026209 0.0016888 -0.00096283 0.00057966 -0.00054673 -0.0057661 -0.014742
-0.069865 -0.048562 0.010149 -0.0056174
-0.0006389 -0.0018854 3.1787e-05 -0.00021649 -0.00060861 0.00083711 -0.00093509 0.0022176
0.010154 -0.0056132 0.077582 0.035018
2840000000 -0.034166 0.10234 -0.0075137 -0.0072866 0.001423 0.0020043 -0.00019482 -0.00019873
0.001332 0.00093625 -0.0016276 0.0001384
-0.0074918 -0.0073019 0.10123 -0.033884 -0.0033456 0.0016238 0.00036206 0.00074825
-2.1457e-05 -0.0015474 5.776e-05 -4.4331e-05
0.0014324 0.0020208 -0.003329 0.001665 -0.11558 0.095056 -0.0014177 0.00024072
0.00032545 0.00014894 0.00092565 0.0010656
-0.00012261 -0.00021991 0.00035602 0.00074994 -0.0014037 0.00031508 -0.027657 0.21774
-0.0098795 -0.010421 0.00052819 0.0012205
0.0013777 0.00084734 -9.3872e-05 -0.0015638 0.00034874 0.00015649 -0.0098997 -0.010394
-0.076412 -0.022587 0.0085659 -0.0069494
-0.0017726 0.00015972 5.2596e-05 -1.7193e-05 0.00093477 0.0011473 0.00045612 0.0011875
0.0085344 -0.006902 0.092007 0.052006
2900000000 -0.019044 0.12137 -0.0088788 -0.0031774 0.0016113 0.00019724 0.00037776 -0.00085169
0.0020106 -0.0010669 -0.00096904 -6.3715e-05
-0.0088591 -0.003185 0.083862 -0.042483 -0.00087658 0.0029018 0.00084962 0.00034164
-0.00035333 -0.0013435 -0.00019372 0.00016676
0.0015934 0.00017864 -0.00084442 0.0029077 -0.097768 0.12712 -0.00074796 -0.00013358
-0.00062499 -0.0010805 0.0018459 -0.00041217
0.0003357 -0.00084495 0.00085324 0.00036911 -0.00073848 -8.7067e-05 0.0097019 0.22011
-0.011896 -0.0049915 0.0012898 0.0016975
0.0020238 -0.001064 -0.00044118 -0.0013762 -0.00055287 -0.0011427 -0.011929 -0.0049798
-0.075909 0.0092684 0.0059168 -0.010146
-0.00090266 2.0055e-05 -0.00016748 0.00020344 0.0018809 -0.00035714 0.0012898 0.0017193
0.0059652 -0.01018 0.10822 0.057218
2960000000 0.00090869 0.13304 -0.0087304 0.00036292 0.00047696 0.001454 -0.00062483 -0.00087643
-0.00026735 -0.0018403 -0.00060037 0.00053482
-0.0087317 0.00035463 0.091152 -0.041904 -0.00025377 0.0011294 0.0010283 7.3629e-05
-0.001131 -0.00063138 0.00039598 0.00034442
0.00041486 0.001419 -0.00024084 0.0011505 -0.081609 0.15831 -0.0007215 0.00060619
-0.00033846 0.00068574 7.3579e-05 -0.0024201
-0.00058909 -0.00091703 0.0010288 4.9799e-05 -0.00078589 0.00052728 0.050207 0.22817
-0.011407 0.00058339 0.0014136 0.00056547
-0.00040915 -0.0017936 -0.0010617 -0.00069502 -0.00043631 0.00073904 -0.01134 0.00063473
-0.068357 0.037627 0.0019817 -0.010959
-0.00063974 0.00055137 0.00039406 0.00030463 0.00016383 -0.0025047 0.0014934 0.00058622
0.0019254 -0.010981 0.12695 0.068487
3020000000 0.019854 0.14841 -0.0065008 0.0036823 0.0012891 -0.00018328 -0.00097129 -2.2244e-05
-0.00061774 0.0004065 -0.00014246 0.00047253
-0.0064993 0.0036816 0.08106 -0.029775 -0.00016417 -0.00015646 0.00060431 -0.00083511
-0.0016252 0.00033916 0.00069287 -0.00023573
0.0013199 -0.00024396 -0.00015634 -0.00015171 -0.059114 0.18426 -0.00037957 0.00098496
0.00028908 0.00041553 -0.00055407 -0.0016155
-0.0010867 -4.9507e-05 0.00058159 -0.00088608 -0.00043431 0.00090718 0.090822 0.22234
-0.0091735 0.0037659 0.00074458 0.00034742
-0.0005869 0.00045825 -0.0016716 0.00037595 0.0002281 0.00050713 -0.0091842 0.0038324
-0.054384 0.064537 -0.001183 -0.010772
-0.00013967 0.00049507 0.0006973 -0.00024877 -0.00082424 -0.0015738 0.00072332 0.00031617
-0.0010736 -0.010693 0.14845 0.066331
3080000000 0.046194 0.15651 -0.004703 0.0058513 0.0019024 -0.00011144 -0.00071531 -9.7245e-05
-0.00034648 0.00024146 -2.2383e-05 0.00029904
-0.0047092 0.005832 0.078091 -0.025752 -0.00034219 0.00032065 -0.00017133 -0.00031426
-0.00035453 0.0010247 -7.9162e-05 -0.00050918
0.0018349 -8.6429e-05 -0.00031945 0.00032029 -0.023169 0.20529 -0.00079313 0.00022045
0.00043515 0.00062347 -0.0025226 -0.00094522
-0.00074283 -7.543e-05 -0.00011295 -0.00027528 -0.00074554 0.00018612 0.12377 0.21365
-0.0054607 0.0070459 0.0020089 0.00039254
-0.00038189 0.0001408 -0.00031059 0.0010093 0.00051925 0.00042398 -0.0055058 0.0070807
-0.031905 0.093818 -0.0055291 -0.0091399
-3.5331e-05 0.00050597 -3.5743e-05 -0.00051264 -0.0022532 -0.0008262 0.0019839 0.00032207
-0.0055516 -0.0091598 0.16288 0.07196
3140000000 0.074254 0.16201 -0.0014222 0.0076006 0.0028011 -0.0014058 -0.0011348 0.0011404
0.001623 0.00064994 0.00036672 0.00010613
-0.0014085 0.0076008 0.073309 -0.025896 -0.001031 -0.00012171 0.00075421 -0.00030745
-0.00015282 0.00090034 0.00055534 -0.00049789
0.0028094 -0.0014847 -0.0010006 -4.7504e-05 0.017612 0.22762 0.00010943 0.0017274
0.0014249 -0.00054481 -0.0027653 0.00076358
-0.001156 0.0010858 0.00074704 -0.00034503 7.1423e-05 0.0016781 0.15943 0.19039
-0.0012227 0.0078134 0.00063372 -0.0014582
0.0016735 0.0006354 -0.00015125 0.00095982 0.001249 -0.0005196 -0.001163 0.0077911
-0.01833 0.11292 -0.0074795 -0.0056986
0.00028996 -5.239e-05 0.00046297 -0.00045234 -0.0025959 0.00063483 0.00066192 -0.0013836
-0.0074785 -0.0057168 0.18768 0.064233
3200000000 0.10667 0.17181 0.0037722 0.0067598 0.00074493 -0.0029576 -6.5307e-05 0.0017255
0.00036127 -0.0016428 0.00017808 0.00021532
0.0037668 0.0067679 0.084699 -0.025375 -0.0010088 0.00032047 -0.00052041 -0.0010186
0.0006748 0.0010996 -0.00050145 -0.0009829
0.00066478 -0.0029581 -0.0010177 0.0003056 0.06275 0.23213 0.0012856 0.00055669
-2.8381e-05 -0.0020905 -0.0014013 0.0024383
-3.5024e-05 0.0017914 -0.00050713 -0.00099372 0.0013053 0.00067427 0.18198 0.16729
0.0017478 0.0065361 0.00057232 -0.0015238
0.00034061 -0.001665 0.00068522 0.0010357 4.1484e-05 -0.0018673 0.0017572 0.0065764
0.017385 0.13126 -0.0087752 -0.0022808
9.0594e-05 0.0003592 -0.00044342 -0.00096898 -0.0018059 0.0023053 0.00057738 -0.001523
-0.0088519 -0.00224 0.20416 0.062686
3260000000 0.13718 0.16483 0.0042201 0.0033003 -0.00063714 -0.0023787 0.0012689 0.00065808
0.00018008 -0.0019051 -9.6248e-05 8.4127e-05
0.0041615 0.0032799 0.091751 -0.028291 -0.0020894 0.0018153 -0.00058545 -0.00017649
0.00084089 -0.00043344 -0.0010048 0.00018116
-0.00070178 -0.0024032 -0.0020575 0.0018595 0.11219 0.22903 0.00039146 -1.0835e-06
-0.0009472 -0.0010977 0.00041331 0.0017373
0.0011885 0.00074238 -0.0006015 -0.00019945 0.00049029 -2.9572e-05 0.20792 0.13021
0.0045279 0.005351 -0.00063805 -0.0016526
8.5127e-05 -0.0019114 0.00083582 -0.00039438 -0.00080004 -0.0013642 0.0044483 0.0052786
0.039437 0.14085 -0.0071631 0.0029196
-5.1322e-05 0.00012732 -0.00099743 0.00018526 0.00063599 0.0021827 -0.00061954 -0.00171
-0.0070347 0.002975 0.23334 0.052769
3320000000 0.16873 0.16085 0.0072269 0.0015956 -0.00040837 -0.0017563 0.00086691 0.00024884
-0.0016277 -0.0012416 0.00021587 0.00031358
0.007212 0.001584 0.099621 -0.023368 0.00031979 0.0022466 -0.00038645 -0.00038676
-0.00011123 -0.00030791 -0.00060373 0.00020214
-0.00038156 -0.0017821 0.00031847 0.002272 0.16177 0.22239 0.00044751 -0.00010896
-0.0011363 -0.00030998 0.00017494 0.0013467
0.00083197 0.00025562 -0.00039138 -0.00040327 0.00034514 -0.00014621 0.21821 0.10038
0.0051327 0.0024291 -0.00096883 0.00010353
-0.0016621 -0.0012705 -0.00011732 -0.00027871 -0.0012887 -0.00014314 0.005214 0.0024205
0.068543 0.14365 -0.0040958 0.0037941
0.00016255 0.00023399 -0.00054153 0.00027849 0.00024875 0.0009382 -0.0010046 0.00013381
-0.0041593 0.0037247 0.25016 0.040369
3380000000 0.20342 0.14378 0.0058794 -0.0019232 -0.0012123 0.00049773 0.0010171 0.0002014
-0.0013665 0.0006837 0.00019636 0.00014788
0.0058734 -0.0019229 0.11042 -0.032161 -0.0002405 0.0030637 -0.0011249 -0.00049068
-0.00026753 0.00023635 -0.00069087 0.00038107
-0.0012062 0.00049636 -0.0002137 0.0031325 0.20253 0.19967 0.00051372 -0.00045028
-0.0016123 0.00071728 0.0013323 0.0017016
0.0010367 0.00027375 -0.0010411 -0.00046418 0.00055464 -0.00040858 0.23334 0.066856
0.0065284 0.0013445 -0.00061792 0.00025237
-0.0013559 0.0007322 -0.00025423 0.0001733 -0.0016946 0.00075559 0.006501 0.001319
0.10744 0.13554 -0.0013734 0.0053626
0.00022391 0.00013515 -0.00078175 0.00034275 0.0011601 0.0015842 -0.00061674 0.00025801
-0.0014176 0.0053895 0.27997 0.021807
3440000000 0.23533 0.1247 0.0049051 -0.0038582 -0.00064413 -0.0015821 0.00079196 3.5806e-05
-0.0013457 0.0014707 0.00074689 0.00018821
0.0049089 -0.0038429 0.10367 -0.035958 0.0029976 0.0022613 -0.00089733 0.0011499
0.00010786 0.00019543 0.00011466 0.00094706
-0.00064343 -0.0016122 0.0029767 0.0021905 0.24161 0.17354 -0.00040252 -0.00030908
-0.00011541 0.001359 0.0013042 0.00064136
0.00073488 -2.6338e-05 -0.0009299 0.0012343 -0.00040735 -0.00036439 0.23435 0.035437
0.0071589 -0.0016436 -0.00021626 0.00019678
-0.0014957 0.0015824 0.00013021 0.00031949 -8.6254e-06 0.001325 0.0072369 -0.0017647
0.13381 0.13044 0.0023736 0.0034333
0.00078686 9.3165e-05 0.00017405 0.00089834 0.0013033 0.0007169 -0.00024864 0.00019821
0.0023908 0.0035415 0.29608 -0.0066628
3500000000 0.26903 0.093131 0.0027376 -0.0048705 -0.0014336 0.0013997 0.0010477 -0.00068814
-0.00116 0.00087726 0.00070127 -0.0010923
0.0027446 -0.0048931 0.11735 -0.060298 0.0032377 0.0013342 -0.00042126 0.00050499
0.00040521 -6.3159e-05 -0.00010355 0.0001618
-0.001387 0.0012888 0.0031786 0.0013479 0.2732 0.1387 0.00032746 -2.3058e-05
0.00021011 0.00082421 0.0016896 -0.00051624
0.0010175 -0.00065986 -0.000408 0.00049895 0.00028758 -5.4261e-05 0.23997 0.0071957
0.0064428 -0.0043055 -0.00024303 -9.1032e-05
-0.0010538 0.00092399 0.00041233 -0.00015692 0.00010335 0.00085665 0.006373 -0.0043045
0.17612 0.10605 0.0024721 0.0012505
0.00063653 -0.00095903 -5.6839e-05 0.00022198 0.0020171 -0.00041686 -0.00026465 -5.828e-05
0.0026104 0.0011841 0.31878 -0.035205
3560000000 0.28754 0.059819 0.00037981 -0.0062982 -0.00013152 -0.0010381 0.00061606 0.00029608
0.0012437 0.0019837 -3.8558e-05 -0.0013769
0.00038045 -0.0062949 0.1109 -0.065328 0.0057197 -0.00053618 0.00038076 0.0005874
0.00074552 -0.00030137 4.5216e-05 0.00037801
-0.00018544 -0.00095105 0.0057532 -0.00056961 0.29943 0.096724 -0.00044149 -0.0001408
0.00088846 0.00037215 0.0013014 -0.00077575
0.00067083 0.00024339 0.0002988 0.00058593 -0.00039414 -0.00017943 0.22927 -0.029176
0.0046389 -0.006786 -0.00036791 -0.00053911
0.0013611 0.0018668 0.00074613 -0.00024421 0.00073146 0.00036787 0.0045553 -0.0068182
0.19698 0.097278 0.0027136 -0.0012191
-7.3783e-05 -0.0012407 7.6334e-05 0.00033157 0.0013126 -0.0010867 -0.00032485 -0.00059129
0.002592 -0.0012308 0.32968 -0.075752
3620000000 0.30589 0.022994 -0.0012071 -0.0038785 -0.0021825 -6.6864e-05 0.00032662 -0.0016252
-0.00022665 0.00072227 -0.00054249 -0.00066617
-0.0011967 -0.0038886 0.11262 -0.093654 0.0042623 -0.0036955 0.00025725 0.00045289
-0.00024738 -0.00091929 0.00074912 0.0005521
-0.0022127 -0.0001753 0.0042382 -0.0037201 0.31453 0.054029 1.3838e-05 -0.0010153
-0.00044537 8.3442e-06 0.00070355 -0.0011277
0.00044015 -0.0016124 0.00025687 0.00044319 6.9106e-05 -0.0010884 0.21948 -0.05879
0.00019545 -0.0075784 -0.00068276 0.00096566
0.00013293 0.00063773 -0.00032507 -0.0007803 -0.000231 -1.5937e-05 0.00014888 -0.0075288
0.21968 0.061409 0.0010496 -0.0017673
-0.00072655 -0.00073151 0.00065753 0.00046819 0.00040168 -0.00084484 -0.0007704 0.00093016
0.0011446 -0.0016861 0.33411 -0.10825
3680000000 0.31103 -0.021576 -0.0037317 -0.0042061 -0.0011282 0.0018479 -0.0010455 -0.00053841
0.0015399 -0.00025473 -0.001151 -0.00034996
-0.0037329 -0.0042085 0.10921 -0.11144 0.0016778 -0.0045337 0.00056727 0.00038527
-0.00049565 -0.00058596 0.00082716 0.00012738
-0.0011936 0.0017857 0.0016517 -0.0045798 0.32545 0.0029775 -0.000768 -0.00046937
0.00085521 0.00061063 0.00031367 -0.0018092
-0.00098991 -0.00040763 0.00070384 0.00035528 -0.00081262 -0.00037679 0.20649 -0.09346
-0.0013651 -0.0061371 -0.00126 0.0013549
0.0015418 -0.00026363 -0.0005079 -0.00060072 0.0008233 0.00077887 -0.001325 -0.0061691
0.24131 0.038224 0.00046213 -0.0018663
-0.0011819 -0.00021213 0.00095559 0.0001374 0.00047723 -0.0016343 -0.001254 0.0014107
0.00047633 -0.0018595 0.33434 -0.15513
3740000000 0.31341 -0.0561 -0.0034266 -5.4011e-05 -0.0021882 0.0026276 9.2438e-05 -0.001035
-0.00071325 0.00018845 -0.00090345 0.00022709
-0.0034312 -4.443e-05 0.10085 -0.13179 0.0011516 -0.005355 0.00029093 -0.00012174
-0.00021652 -0.00016667 0.00047108 0.00019209
-0.0021068 0.0025655 0.0010588 -0.0054424 0.32931 -0.033572 -0.00077194 -8.5037e-05
-0.00045656 0.00014446 -0.0004126 -0.00084569
0.00012684 -0.00096874 0.00025444 -0.0001154 -0.00082034 -3.9314e-05 0.18512 -0.11563
-0.0028205 -0.0054655 0.00050355 0.0024832
-0.00059433 0.00013593 -0.00018072 -0.00012814 -0.00039883 0.00012669 -0.0029162 -0.0054847
0.2496 0.0048261 -0.00094573 -0.0015723
-0.0011667 0.00035698 0.00051473 0.00019956 -0.00026739 -0.0011297 0.00057371 0.0025209
-0.0009077 -0.0016737 0.31976 -0.19349
3800000000 0.31083 -0.10305 -0.0025594 0.0008168 0.00086744 0.0037907 -0.0012862 -0.001578
0.0013221 0.0012171 -0.0010054 0.00031488
-0.002605 0.00081646 0.091906 -0.14746 -0.0019824 -0.0050629 0.00030568 0.00022683
-0.00089841 -0.00049082 0.0010106 -1.9199e-05
0.00089999 0.0037684 -0.0019955 -0.005019 0.32707 -0.076369 -0.00091485 0.00025833
0.0010385 0.00037865 -0.00064211 -0.00097887
-0.0013394 -0.0015742 0.00032076 0.00023896 -0.00090846 0.00022003 0.17693 -0.14228
-0.0037017 -0.003794 0.0017558 0.0018457
0.0013762 0.001169 -0.00078269 -0.00042905 0.0010136 0.00043027 -0.0037274 -0.003691
0.26654 -0.034139 0.0012807 -0.00027039
-0.00079101 0.00026513 0.00091378 -9.95e-05 -0.00085231 -0.00091414 0.0017172 0.0017369
0.0012715 -0.00020814 0.3136 -0.23516
3860000000 0.29873 -0.13476 -0.00096537 0.0012813 0.0023429 0.0021079 -0.0023607 0.0011753
0.00097914 -0.0013693 -0.00034186 0.0015167
-0.00098073 0.0012895 0.072274 -0.15835 -0.003077 -0.0051624 0.00059906 -0.00064799
-0.00089527 0.0013208 0.00066485 -0.0010766
0.0024912 0.0021328 -0.0031366 -0.0051534 0.30779 -0.11679 -0.00055404 0.00084795
0.00054065 -0.00036812 -0.00079469 -0.00054446
-0.0022193 0.00119 0.00061556 -0.0007266 -0.00052674 0.0008918 0.14849 -0.15735
-0.0029232 -0.0039743 0.0019292 0.0010998
0.0009763 -0.0012742 -0.00081453 0.0013747 0.0004099 -0.00049998 -0.0029485 -0.0039813
0.2649 -0.062867 -0.0001164 -0.0014634
-0.00044491 0.0017683 0.00056201 -0.0011134 -0.00078419 -0.00036204 0.0018687 0.0012407
7.093e-06 -0.0014491 0.29113 -0.27386
3920000000 0.28639 -0.17441 0.0017557 0.00065509 0.003682 0.0026387 -3.0807e-05 0.00089595
0.00034694 2.2632e-05 0.00052719 0.00022525
0.0017597 0.0006505 0.04645 -0.17431 -0.0049543 -0.0035378 -0.00044363 -0.00011656
0.00036499 0.00020517 -0.0004253 -0.00042437
0.0036727 0.0025349 -0.0050233 -0.0034578 0.30202 -0.149 0.00015731 0.0010463
0.0017259 -0.0011092 -0.00042472 1.338e-05
-0.00014158 0.00093595 -0.00045761 -7.9313e-05 0.00019053 0.0011522 0.13036 -0.16772
-0.0041194 -0.0031881 0.0021244 -0.00029604
0.00048428 4.4204e-05 0.00024996 0.00030906 0.001771 -0.0011488 -0.0040973 -0.003229
0.26005 -0.10906 0.0010565 -0.001861
0.00031279 3.9638e-05 -0.00023597 -0.00047316 -0.00040664 1.3501e-05 0.0021829 -0.00036831
0.0010909 -0.0019353 0.26994 -0.30114
3980000000 0.26013 -0.21092 0.0021067 -0.0027718 0.0049142 -0.0002652 0.00020553 0.0011885
0.001027 -0.0019684 0.00044084 0.00033457
0.0020886 -0.002784 0.024967 -0.18977 -0.0055611 -0.0014315 0.00067344 0.00042608
0.00041535 0.00040487 4.925e-05 -0.0011752
0.004802 -0.00034623 -0.0055574 -0.001365 0.27472 -0.18054 0.0015223 0.00014144
-0.0013507 -0.0015684 -0.00045168 -0.00085663
0.00024146 0.0011086 0.00070381 0.00044399 0.0014488 0.00020292 0.093907 -0.19128
-0.0042917 -0.0032501 0.0017533 -0.0011177
0.0010071 -0.0018826 0.00050938 0.00033036 -0.0013524 -0.0014569 -0.0043883 -0.0032237
0.24971 -0.14121 0.0018178 -0.0037692
0.00050758 0.00038497 -2.9339e-05 -0.0012126 -0.00053847 -0.00096805 0.0018042 -0.0011684
0.0016618 -0.0038951 0.23629 -0.34117
4040000000 0.23275 -0.2364 -0.00013102 -0.0039886 0.0034753 -0.0027938 0.00020413 0.00020501
-0.00064902 -0.00075003 0.00090919 0.00025113
-0.00013657 -0.0039815 -0.00095681 -0.1964 -0.0048365 8.7162e-05 0.00020946 -0.0010393
-9.5578e-05 0.00023714 -0.0015994 -0.00025383
0.0034463 -0.0028543 -0.0047989 0.00014766 0.25279 -0.21399 0.00014502 -0.00045345
-0.00053368 -0.00025162 -0.0014203 5.4878e-05
0.0002875 0.00020164 0.00019899 -0.00099599 0.0001745 -0.00053279 0.071686 -0.18526
-0.0063865 -0.0015317 0.0016296 -0.00045607
-0.0006875 -0.00077691 -3.5887e-05 0.0002634 -0.00081255 -0.00020739 -0.0063073 -0.0014221
0.23718 -0.17305 -0.0014798 -0.0033302
0.00081528 0.00011449 -0.0016052 -0.00019278 -0.001338 0.00013744 0.0015421 -0.00055309
-0.0015756 -0.0032609 0.19926 -0.35808
4100000000 0.20462 -0.26114 -0.0031654 -0.0029569 0.0014473 -0.0033869 -0.00028947 6.2968e-05
0.0003573 -0.0014708 0.00037152 1.3031e-05
-0.0031483 -0.0029879 -0.024563 -0.20157 -0.0047881 0.00071266 -0.00014659 -0.00018817
0.00084575 0.00039135 -0.00074078 0.00031072
0.0013423 -0.003357 -0.0048398 0.00075683 0.23306 -0.24032 0.00024282 -0.00036054
-0.0010217 -0.00015168 -0.0013709 0.00017574
-0.00028428 0.00012043 -5.1318e-05 -0.00025624 0.00024176 -0.00032652 0.039317 -0.20034
-0.006016 0.00084867 0.0011844 -0.0014853
0.00043822 -0.0015955 0.00073393 0.00023468 -0.00092355 -0.00014643 -0.0060327 0.00073057
0.22425 -0.19864 -0.002163 -0.0044259
0.00044101 0.0001625 -0.00071574 0.00044843 -0.0013906 0.00019751 0.0012242 -0.0013836
-0.0020626 -0.0044667 0.16796 -0.38573
4160000000 0.17511 -0.27949 -0.003625 -0.0020739 6.126e-05 -0.0034889 0.0008051 -3.4908e-05
-0.0037397 -0.00095737 0.0010393 -0.00073597
-0.003602 -0.0020691 -0.051666 -0.19906 -0.0049896 0.0026717 -0.00040375 -0.00035718
0.00013431 -0.00045875 -0.00083944 0.00049673
5.6853e-05 -0.0034178 -0.0049812 0.002749 0.19985 -0.2575 0.00054964 -0.00031857
-0.0011693 -0.00013712 -0.00097073 0.00056114
0.0007553 -0.0001257 -0.00038227 -0.00028882 0.0005045 -0.00030492 0.013354 -0.18854
-0.0051251 0.0016746 0.0012288 -0.0022127
-0.0036898 -0.00078496 0.00013259 -0.00051479 -0.0011438 -0.00031594 -0.0052187 0.0016316
0.19252 -0.23333 -0.0035431 -0.0032393
0.00095258 -0.00075177 -0.00087248 0.00044396 -0.0010406 0.00055634 0.0012113 -0.00224
-0.0035565 -0.0032903 0.11713 -0.39606
4220000000 0.14838 -0.29486 -0.004368 2.0018e-05 -3.1449e-06 -0.0039944 -0.0004739 -0.00018788
-0.0010465 0.0011486 0.00045688 -0.0011583
-0.0044114 4.1085e-05 -0.086931 -0.1891 -0.0024063 0.003539 -0.00011029 -7.8653e-05
0.00021319 0.00021393 -0.000552 0.00087124
-6.5142e-05 -0.0038461 -0.0023735 0.003574 0.17208 -0.28344 -7.4653e-05 -2.0005e-05
0.00077608 0.00038213 -0.00047979 0.0010653
-0.00038716 -0.00020655 -0.00014039 -0.00012427 -3.8629e-05 -4.191e-05 -0.0094605 -0.18665
-0.003849 0.0024182 -4.2369e-05 -0.0023364
-0.001062 0.0010558 0.00016739 0.00017246 0.00069037 0.00038452 -0.0038859 0.0025804
0.17801 -0.25654 -0.0043926 -0.002842
0.00046353 -0.0012101 -0.00061404 0.00085436 -0.00030248 0.00124 -3.0214e-05 -0.0024705
-0.004473 -0.0028847 0.091739 -0.40824
4280000000 0.11768 -0.30583 -0.0026602 0.0016246 -0.001869 -0.0042144 -0.00065183 0.00055234
-0.00065808 0.0016207 -0.00064955 -0.00046986
-0.0026513 0.0015664 -0.11308 -0.19564 -0.0025239 0.0030568 -0.00063938 -0.00031225
0.00038624 3.2696e-05 0.00048553 0.00078135
-0.0018105 -0.0042239 -0.0025259 0.0029681 0.1422 -0.2926 0.00089804 -0.00013083
-0.00086857 0.00060187 -0.00066185 0.0011358
-0.00056773 0.00065515 -0.0006422 -0.00029018 0.00092739 -0.00014472 -0.047822 -0.17285
-0.0046476 0.0022947 -0.00067401 -0.0021005
-0.00039438 0.0016265 0.0003126 9.6407e-05 -0.00073537 0.00069258 -0.0045314 0.0022235
0.13493 -0.27968 -0.0064205 -0.001139
-0.00088707 -0.00040439 0.00055182 0.00074169 -0.00065168 0.00097811 -0.0007239 -0.0020984
-0.0063895 -0.0011289 0.040501 -0.41614
4340000000 0.090738 -0.31461 -0.00191 0.0017156 -0.0024623 -0.0013942 0.00029972 0.00042925
0.00017451 0.00035991 -0.00023931 -0.00063964
-0.0019467 0.0017129 -0.13438 -0.16902 -0.0018425 0.0037324 -0.00019644 0.00049935
-0.00026281 -0.00037418 0.00045628 0.00045816
-0.0024479 -0.0012673 -0.0018188 0.0038125 0.10611 -0.30889 -0.00037261 -0.00097914
3.6187e-05 0.0007154 0.0010731 0.0021917
0.00020401 0.00037672 -0.00017676 0.00053079 -0.00040522 -0.0010282 -0.066138 -0.16908
-0.0040165 0.0033512 -0.001445 -0.0028045
0.00011121 0.00065518 -0.0002986 -0.00041016 -2.3288e-05 0.00069224 -0.0040301 0.0033194
0.10924 -0.30413 -0.0046284 0.001246
-5.1583e-05 -0.00087426 0.00054953 0.00046463 0.00091594 0.0021077 -0.0013744 -0.0027181
-0.0046354 0.0013545 0.0068481 -0.41025
4400000000 0.061522 -0.32144 -0.00095481 0.0013295 -0.002352 -0.0016236 0.0008446 0.0012542
-0.00031749 0.00056427 2.5207e-05 -0.00045384
-0.00092397 0.0013075 -0.16258 -0.16088 -0.0012867 0.0037622 -0.00049158 0.00042143
0.00015288 -0.00040906 0.00064633 0.00023006
-0.0022938 -0.0016164 -0.0011635 0.0037297 0.078986 -0.31635 -0.00012889 -0.00020733
0.00084854 0.00074836 0.00084728 0.00092739
0.00082836 0.0012346 -0.00044676 0.00047356 -9.2717e-05 -0.00020043 -0.089856 -0.1572
-0.0031812 0.0049049 -0.001904 -0.0014109
-0.00016363 0.00052938 0.00018628 -0.00046384 0.00051753 0.00081368 -0.0031947 0.004968
0.078948 -0.31706 -0.0043101 0.00078952
-0.00013786 -0.00049537 0.00050682 0.00032395 0.000893 0.00094802 -0.001965 -0.0015245
-0.0042357 0.00086006 -0.038304 -0.41605
4460000000 0.024721 -0.32254 -0.00071416 0.00032483 -0.0040131 -0.001207 0.0013336 -0.00065605
-0.00052027 0.0012427 -0.001079 -0.00029691
-0.00073761 0.0003191 -0.18588 -0.13268 -0.00068602 0.0043626 -0.00037586 0.00084024
-0.00022305 -0.00032137 0.00041834 -0.0004048
-0.0040747 -0.0011035 -0.00064532 0.004358 0.05232 -0.32409 -0.00033329 -0.00052693
0.00048961 0.00026583 0.0016238 0.00068445
0.0014105 -0.00061983 -0.00038243 0.00079691 -0.00029069 -0.00053552 -0.10508 -0.13565
-0.0021147 0.0058814 -0.0025215 -0.00093262
-0.00062965 0.0012965 -0.00022046 -0.00031195 0.00048696 0.00023073 -0.0020325 0.0059253
0.043311 -0.31463 -0.0047018 0.0028222
-0.00094802 -0.00036527 0.00039677 -0.00050045 0.0018597 0.00064703 -0.0025312 -0.00091055
-0.0046205 0.002744 -0.078099 -0.3989
4520000000 0.0021942 -0.32341 -0.00049349 -0.00042689 -0.0037692 0.00015743 0.00057537 7.752e-05
0.0019353 2.7309e-05 -0.00077627 0.00085576
-0.0004925 -0.00043589 -0.20978 -0.11568 0.00050943 0.0045218 0.0005186 0.00087261
-0.00036738 0.00012611 0.0003215 -0.00011043
-0.0037456 0.00020703 0.00055864 0.0045963 0.022455 -0.3218 -0.0010081 0.00048928
0.00056271 -0.0008174 0.00176 -0.00058402
0.00062206 6.8788e-05 0.00056134 0.00083891 -0.00097922 0.00051967 -0.12148 -0.12663
-0.00071009 0.0055332 -0.0032029 -0.00038605
0.0019161 -8.3022e-05 -0.00024598 7.1825e-05 0.00075351 -0.00097909 -0.00066703 0.0054739
-0.0029095 -0.3276 -0.0026834 0.0030323
-0.00069954 0.00091699 0.00023762 -7.6353e-05 0.00152 -0.00058794 -0.0031815 -0.00034363
-0.0028833 0.0029162 -0.10738 -0.39718
4580000000 -0.03535 -0.3184 -0.0011556 -0.00060303 -0.0032999 0.0024316 0.00066599 -0.00031012
0.00028335 0.00022629 -0.00046327 0.00057075
-0.001135 -0.00062092 -0.22935 -0.091065 0.00087369 0.0041329 0.00060871 -3.0358e-05
-3.1449e-05 0.00013316 0.00012405 -0.00028402
-0.0033112 0.0024492 0.00091849 0.0041224 -0.0091833 -0.32148 -0.00035498 0.00036621
-0.00042065 0.00029373 0.0015881 -0.0011572
0.00065524 -0.00030691 0.00055441 -5.4138e-05 -0.00030261 0.00036635 -0.13314 -0.10292
0.0017657 0.0054909 -0.0025834 0.0011302
0.00032126 0.00024603 -9.0579e-05 0.00032529 -0.00062518 0.00034548 0.0017358 0.0055047
-0.030099 -0.33474 -0.0023218 0.0031524
-0.00058231 0.00040941 0.00015737 -0.00031691 0.0016051 -0.0010684 -0.0025958 0.001047
-0.0023728 0.0032828 -0.15262 -0.36914
4640000000 -0.061494 -0.3118 -0.002363 -0.0017439 -0.0031133 0.0027269 0.00068405 -0.0013763
0.0015221 -0.00027214 3.6015e-05 0.0010459
-0.002353 -0.001764 -0.24057 -0.06276 0.0015891 0.003824 0.00085219 0.00035429
-0.00031033 0.00020048 -2.0451e-05 -0.00064304
-0.0030903 0.0027595 0.0016692 0.0037941 -0.033702 -0.31502 0.00038029 0.0010109
0.0011762 6.0166e-05 0.00023725 -0.0019999
0.00070968 -0.0014495 0.00083279 0.00036951 0.00026407 0.0010324 -0.13873 -0.087754
0.0034297 0.0038625 -0.002348 0.0016686
0.0015046 -0.00032087 -0.00029014 0.00017569 0.0011987 0.00026866 0.0034118 0.0038724
-0.063088 -0.3213 -0.0026035 0.0039073
6.0482e-05 0.0011113 -4.4762e-05 -0.00066419 0.00024868 -0.0021508 -0.0023802 0.0016908
-0.0025305 0.0039772 -0.17213 -0.35832
4700000000 -0.088201 -0.30883 -0.0040562 -0.00026604 -0.0016151 0.0045401 -0.00085053 -0.0010734
0.000978 -0.00054056 0.00089392 0.00077909
-0.0040355 -0.0002666 -0.25249 -0.0449 0.0025089 0.0040702 0.00049177 -0.00056264
0.00016944 0.0005081 -0.00025505 6.1071e-05
-0.0015434 0.0045658 0.0025506 0.0040724 -0.064125 -0.31031 -0.00037237 0.00058676
0.00022235 -0.00011689 -0.00016528 -0.0011609
-0.00094258 -0.0010613 0.00047387 -0.0005616 -0.00032049 0.00070275 -0.15525 -0.068206
0.0031594 0.0019241 -0.0016376 0.0023639
0.00078793 -0.00051956 0.00023558 0.00050721 0.00043209 -0.0002585 0.0032209 0.0018931
-0.1004 -0.31661 -0.0014931 0.0042871
0.0009408 0.00071158 -0.0002679 2.6099e-05 -0.00014819 -0.0012259 -0.0015175 0.0024785
-0.0014323 0.0041223 -0.21451 -0.33102
4760000000 -0.11927 -0.29511 -0.0049533 0.00093918 0.00056023 0.0046687 -0.0006866 -0.00075332
0.00021338 -0.0011735 0.0011371 -0.00034552
-0.0049824 0.00096633 -0.25021 -0.0030411 0.0029212 0.0031963 -2.5985e-05 -0.0006382
0.00039032 0.00034071 0.00013701 -0.00023976
0.00063353 0.0046342 0.0030216 0.0031408 -0.095821 -0.29657 0.00056343 0.00045921
0.00085254 0.00035603 -0.00099474 -0.0012684
-0.00066344 -0.00076224 -3.5223e-05 -0.00066859 0.00062314 0.00026863 -0.15041 -0.051208
0.0023066 0.00099553 -0.00087368 0.002968
0.00022445 -0.0012283 0.00030906 0.00024939 0.00058948 0.0002545 0.0023489 0.00090696
-0.13427 -0.30063 -0.00018363 0.0042031
0.0011197 -0.00033902 0.00021001 -0.00024797 -0.00098786 -0.0010825 -0.00091094 0.0029205
-0.00027726 0.0041785 -0.2275 -0.31005
4820000000 -0.14533 -0.28228 -0.0052922 0.0024557 0.0014377 0.0029866 -0.00082826 -0.00043378
0.000718 -0.00078306 0.0001924 -0.00048563
-0.0053207 0.0024148 -0.26235 0.019378 0.004133 0.0034876 -2.8641e-05 -0.00036738
0.0003395 -0.0003379 -0.00036698 -0.00037069
0.0013699 0.0027983 0.0041158 0.003458 -0.12103 -0.29331 0.0007383 -0.00035855
0.00056435 -0.00090996 -0.0010352 -9.7402e-05
-0.00079793 -0.00049541 -5.783e-05 -0.00034519 0.00067721 -0.00027118 -0.1651 -0.034189
0.0020215 -0.00015976 -5.0834e-05 0.0029453
0.00069361 -0.00086859 0.00038861 -0.00028983 0.00058402 -0.00072976 0.002012 -0.00017775
-0.17353 -0.28562 -0.00043844 0.002969
5.2402e-05 -0.00055501 -0.00038034 -0.0004411 -0.00082832 -0.0003511 -0.00012687 0.0029531
-0.0004812 0.0030204 -0.26415 -0.28026
4880000000 -0.17751 -0.26446 -0.004506 0.0045407 0.0020264 0.0030937 -0.0014876 7.1217e-05
-0.00095586 -0.0010354 0.00023213 -4.5066e-05
-0.0045304 0.0045276 -0.25501 0.059291 0.0047564 0.0017641 -0.00038382 -0.00026597
-0.00027126 0.0001286 -0.00022003 0.00017739
0.002015 0.0030978 0.0047225 0.0016893 -0.14091 -0.28253 0.00050885 -0.00039991
-0.00018106 -0.0015107 -0.00069526 1.461e-05
-0.0014816 0.0002028 -0.00036413 -0.0002812 0.00047824 -0.00041721 -0.15921 -0.016255
0.00060174 -0.0002201 0.0011486 0.0024673
-0.00091202 -0.0010003 -0.00026962 0.00012854 -7.3512e-05 -0.001557 0.00058433 -0.00015543
-0.2043 -0.27206 0.00040905 0.0030535
0.00041248 -0.00011152 -0.00024762 0.00022466 -0.00064003 -7.3604e-05 0.0012418 0.0024476
0.00051161 0.0031741 -0.2768 -0.25228
4940000000 -0.19891 -0.24732 -0.0031726 0.0065687 0.0028616 0.0012551 -0.00036605 0.00076944
-0.00095772 -0.00057317 2.7474e-05 -0.00066763
-0.003156 0.0065351 -0.26832 0.085922 0.0057592 0.0014941 -0.0001586 4.7176e-05
0.00040233 -0.000257 -0.00035978 0.00017902
0.0030617 0.0012966 0.0058066 0.0013703 -0.16145 -0.25866 -0.0001306 -0.00049013
-0.0012908 8.575e-05 -0.00012693 9.2819e-05
-0.00037086 0.00072679 -0.00014973 3.0713e-06 3.7873e-05 -0.00051317 -0.1666 -0.0058938
-0.0004629 0.00022468 0.0018089 0.0020754
-0.00096714 -0.0005815 0.00034684 -0.00023091 -0.0013068 -0.00012684 -0.00042453 0.00021536
-0.2298 -0.24529 -9.453e-05 0.0030839
-5.0241e-05 -0.00075569 -0.00036951 0.00017245 -0.0003515 0.0001351 0.0018589 0.0021445
-1.042e-06 0.0029306 -0.30115 -0.22704
5000000000 -0.21927 -0.22467 -0.000328 0.0073342 0.003178 0.001887 -0.00019336 0.0007538
-0.00059401 0.00053488 -0.00021041 -0.0007599
-0.00037222 0.007342 -0.25451 0.10262 0.0058577 -0.00048313 -0.00025234 -0.00014065
-0.0001239 -0.00063205 -0.00018708 -7.0096e-05
0.003185 0.0017668 0.0058225 -0.00059208 -0.19044 -0.24611 -0.00037648 -0.00085813
-6.2301e-05 -0.00032493 -0.00064566 -0.00044045
-0.00015005 0.00072096 -0.00026305 -9.0017e-05 -0.00058587 -0.00079057 -0.16074 0.01785
-0.00073499 0.0016133 0.0022816 0.0010405
-0.00060042 0.00056544 -8.246e-05 -0.00059375 -0.00036256 -3.1468e-05 -0.0007587 0.001573
-0.25744 -0.22348 8.804e-05 0.0035286
-0.00011366 -0.00067642 -0.00018507 -0.00014381 -0.00027229 -0.00026966 0.0022909 0.00096257
-2.8154e-05 0.0035124 -0.31348 -0.19306
5060000000 -0.24182 -0.19835 0.0016998 0.0070409 0.0030909 -0.00035714 0.00011055 0.00055373
-0.00038254 -4.535e-05 -0.00023741 -0.00027644
0.0017133 0.0070754 -0.23938 0.13959 0.0051274 -0.0017666 1.9154e-05 0.00018236
-0.00037353 -4.7246e-05 -0.00030397 0.00028119
0.0030529 -0.00034505 0.0050969 -0.001797 -0.20597 -0.22503 -0.00048373 0.00034444
-0.00078828 -2.3377e-05 -0.0015323 0.00027767
0.00010503 0.00059843 1.3114e-05 0.00020084 -0.00032274 0.00033605 -0.16346 0.0255
-0.00041554 0.0030229 0.0020104 0.00055092
-0.00043812 6.1307e-05 -0.00034615 -5.3571e-05 -0.00061195 -2.0331e-05 -0.00043901 0.0030157
-0.27365 -0.19409 0.00082695 0.0034413
-0.00023371 -0.00023891 -0.0003073 0.00018792 -0.0015993 1.8374e-06 0.0020007 0.000596
0.00085562 0.0034755 -0.32694 -0.16491
5120000000 -0.25808 -0.1734 0.0031375 0.0061287 0.0027802 -0.00037022 0.00040028 0.00067482
-0.00012612 0.00089191 -0.00033914 0.00015376
0.0031413 0.0061407 -0.2343 0.16719 0.0049282 -0.0024643 5.0017e-05 0.00026455
-3.9051e-05 5.7327e-05 2.6682e-05 0.00020752
0.0028131 -0.00030466 0.0049234 -0.0025491 -0.21991 -0.21049 -0.00023609 0.00011924
-0.00053584 0.00113 -0.00079411 0.0007685
0.00033726 0.00059981 4.5245e-05 0.0002234 -0.0001728 0.00013333 -0.15936 0.051714
0.0010281 0.0032555 0.0024095 0.00046322
-0.00018877 0.00096877 -0.0001543 8.0457e-06 -0.00055185 0.000872 0.0010691 0.0032517
-0.28963 -0.1602 0.0015889 0.0035951
-0.00031008 0.00010644 1.2267e-05 0.00033839 -0.0012316 0.0010179 0.0023804 0.00034777
0.0015957 0.0036182 -0.34008 -0.13125
5180000000 -0.27546 -0.14437 0.0047902 0.0050462 0.0035088 -0.00090902 0.00018751 0.00056747
2.2977e-05 0.00021607 -0.00069002 0.00029159
0.0047772 0.0050611 -0.21345 0.18891 0.0045723 -0.0036708 -0.00032611 -0.0002662
-0.00017119 -0.00027128 -0.00024753 0.00023188
0.003397 -0.00097553 0.0045097 -0.0037852 -0.23161 -0.17581 -0.00019247 0.00082907
0.00025487 -2.9208e-05 -0.00036448 0.0008759
0.00023993 0.0006001 -0.00032624 -0.00024815 -0.00042094 0.00074742 -0.15951 0.060554
0.0026942 0.0038269 0.0022997 -0.00072761
-9.8094e-06 0.00016841 -0.00017981 -0.00024609 -6.563e-05 2.3458e-05 0.0027559 0.0038462
-0.30269 -0.11966 0.0027051 0.0035389
-0.00068903 0.00041158 -0.00015956 0.00019937 -7.209e-05 0.0011745 0.0023207 -0.00065842
0.0027412 0.0034859 -0.3432 -0.10028
5240000000 -0.28623 -0.11703 0.0051017 0.0038096 0.0029773 -0.0026586 0.0006496 2.4073e-05
-0.00029833 -1.4537e-05 -0.00011689 0.00059688
0.0050849 0.0038346 -0.20251 0.22794 0.003233 -0.0047317 -4.5335e-05 0.00010787
-0.00028909 -3.4048e-05 0.00028127 0.00052638
0.0029205 -0.0027176 0.0031721 -0.0047364 -0.24949 -0.15152 0.00044366 0.00010471
-7.1589e-05 0.0005335 2.9805e-05 0.0013943
0.0006627 4.7264e-05 -3.9762e-05 0.000129 0.00054153 0.00017678 -0.15989 0.081697
0.0036013 0.0027251 0.0016725 -0.0012057
-0.00028989 -2.4458e-05 -0.00025413 2.4626e-05 0.00016918 0.00065717 0.0036381 0.0026314
-0.3182 -0.077542 0.0028792 0.0027963
-7.8086e-05 0.00053177 0.00026522 0.00048231 0.00017236 0.0010024 0.0016232 -0.0012732
0.0028196 0.0027422 -0.35083 -0.066928
5300000000 -0.29222 -0.087887 0.0061387 0.0022264 0.0017073 -0.0031483 0.00015627 -0.00038566
0.00016266 0.00075178 0.00029429 0.00038363
0.0061807 0.0022419 -0.19543 0.23247 0.0023648 -0.0052313 -0.00010846 0.00021957
2.684e-07 0.00048438 0.00039699 0.00023576
0.0017985 -0.0031213 0.0023016 -0.0052938 -0.2654 -0.12605 0.00019984 -0.00029931
-1.1579e-05 0.00041854 0.00095017 0.00076945
0.00018589 -0.0002875 -8.9334e-05 0.0002083 0.0001477 -0.00039507 -0.15241 0.090364
0.0052799 0.0020227 0.0013305 -0.0015502
0.00024413 0.00084185 -1.8094e-05 0.00035931 4.3782e-05 8.1507e-05 0.0053268 0.0019953
-0.3303 -0.049496 0.003237 0.0025932
0.00027137 0.00048346 0.00027701 0.00029186 0.0004869 0.0008679 0.0012914 -0.0015508
0.0030778 0.002548 -0.34682 -0.03174
5360000000 -0.29364 -0.051915 0.0060938 0.00076954 0.00045875 -0.0038927 0.00041006 1.5588e-05
0.00013339 0.0003913 0.000596 -6.4247e-05
0.0060745 0.00079418 -0.15986 0.25409 0.00091987 -0.005663 0.00010145 0.00022359
0.0001047 3.1692e-05 0.00050914 -0.00028943
0.00033299 -0.003845 0.00080964 -0.0056706 -0.26581 -0.099551 0.00037729 0.00038997
0.00013185 0.0003613 0.00060004 0.00013758
0.00037922 -7.0009e-05 6.0322e-05 0.00025553 0.00031059 0.00038253 -0.15143 0.10865
0.0058701 -0.00037734 0.00085244 -0.0019263
0.000122 0.00028121 5.6673e-05 7.2028e-05 -4.1318e-05 0.00059983 0.0058181 -0.00042671
-0.3274 -0.011871 0.0045341 0.0022482
0.00058613 -9.1859e-05 0.00060771 -0.00025638 0.00075922 0.0004199 0.000815 -0.001901
0.004528 0.0023039 -0.3466 -0.0039972
5420000000 -0.29727 -0.028528 0.0060419 -0.0010336 -0.00046758 -0.0036225 -3.8718e-05 -0.0001686
0.00073122 0.00041296 0.00028172 -0.00019853
0.0060464 -0.0010334 -0.14099 0.28231 3.7634e-06 -0.0053108 2.5785e-05 0.00012148
2.46e-05 -2.0512e-05 0.00018617 -0.0001165
-0.00054051 -0.0035832 -8.3375e-05 -0.0052669 -0.28296 -0.066672 -8.2567e-05 -0.00054479
0.00093226 0.00017672 0.00050032 -4.7548e-05
-8.5448e-05 -0.00013922 5.764e-05 0.00011795 -0.00010049 -0.0004831 -0.14026 0.12364
0.0051109 -0.0019454 0.00019704 -0.0017257
0.00075713 0.00045259 9.4621e-05 -6.4099e-05 0.00089454 0.00027081 0.0051078 -0.0019356
-0.3313 0.018276 0.0047718 0.00094006
0.00036495 -0.00021549 0.00017797 -0.00021152 0.00091222 -0.00032188 0.00022408 -0.0016992
0.0048665 0.00092999 -0.34116 0.038279
5480000000 -0.29033 0.0073381 0.004877 -0.0018009 -0.0017656 -0.0028095 0.00036298 -1.6798e-06
0.00074497 -0.00012308 -0.00015056 -0.00014964
0.0048979 -0.001794 -0.12764 0.29039 -0.0012879 -0.0055409 5.1087e-05 0.00023662
0.0001169 -1.443e-06 0.00023155 -0.00017871
-0.0017422 -0.0027735 -0.0013561 -0.0055432 -0.28741 -0.045769 -0.00028924 0.00015642
0.00041706 -0.00032619 0.00085086 0.00035806
0.00040469 -1.4275e-05 4.5084e-06 0.00023421 -0.00022442 9.491e-05 -0.1344 0.13429
0.0042477 -0.003316 -0.00019482 -0.0018642
0.0008813 -0.000224 2.2145e-06 -7.5477e-05 0.00068844 -0.00053026 0.0042463 -0.0033133
-0.32183 0.046196 0.0045422 0.00047802
-0.00014453 -0.00027614 0.00020252 -0.00012565 0.00055869 0.00011191 -0.00020137 -0.0019084
0.0044608 0.00047192 -0.33179 0.059474
5540000000 -0.28882 0.033062 0.0042693 -0.0023863 -0.0024618 -0.0020419 0.00036401 -0.00032466
0.00026875 -0.00024691 -0.00052164 3.017e-05
0.00425 -0.0023647 -0.08821 0.30879 -0.0024376 -0.0051603 0.0004317 0.00012962
4.4648e-05 -0.0001274 -0.0001068 -0.00038672
-0.0025889 -0.0020562 -0.0025322 -0.0051248 -0.28812 -0.024706 0.00026077 -6.148e-05
0.00064344 6.0963e-05 0.00068602 -0.00045962
0.00032822 -0.00028585 0.00044095 0.00011916 0.00018062 -8.4555e-06 -0.12363 0.15622
0.0025051 -0.0039257 -0.00080133 -0.0019471
0.00019917 -0.00019085 -2.6297e-05 -5.8323e-05 0.0001403 -3.9044e-05 0.0024994 -0.004047
-0.30915 0.0811 0.0051333 -0.00058143
-0.00042511 0.00017833 -8.085e-05 -0.00027793 0.00050696 6.2596e-05 -0.00091073 -0.0018595
0.0050919 -0.00056655 -0.32576 0.10086
5600000000 -0.27803 0.061492 0.003617 -0.003468 -0.0023319 -0.0019645 0.00034547 -0.00033956
0.00028671 -0.00032689 0.00018267 0.00059068
0.003623 -0.0034582 -0.085228 0.32373 -0.003493 -0.0048657 9.4409e-05 -0.00019942
-0.00020026 2.6617e-06 -0.00012993 -0.00014197
-0.0023981 -0.0018471 -0.0035738 -0.0048156 -0.28739 0.0072447 -5.8967e-05 3.4863e-05
0.00036999 -0.00067179 0.00034479 -0.00069899
0.00033108 -0.00033019 0.00011527 -0.00022811 -6.7029e-05 7.6471e-05 -0.11586 0.15594
0.0017906 -0.0039131 -0.0010833 -0.0011045
0.00030053 -0.00038435 -0.00014837 -2.3974e-05 0.0003466 -0.00038709 0.0017218 -0.0039196
-0.29983 0.11131 0.0045825 -0.0015146
0.00030238 0.00047729 -0.00018178 -0.00026619 0.000672 -0.00066147 -0.0010175 -0.0010848
0.0046476 -0.0015862 -0.30489 0.11667
5660000000 -0.26791 0.08284 0.003296 -0.0036496 -0.0035093 -0.00065988 -0.00034459 -0.00071796
-0.00016463 -0.00061902 0.00059557 -0.00025594
0.0032918 -0.0036603 -0.045223 0.31555 -0.0043717 -0.0031756 9.6442e-06 -9.7731e-05
0.00013415 7.4238e-05 3.9811e-05 -0.00018659
-0.0035125 -0.00064693 -0.0044582 -0.0031047 -0.28999 0.030547 -0.00023445 2.9896e-05
-0.0007167 -0.00080924 0.00015674 -0.00066109
-0.00031916 -0.00075216 -2.535e-05 -8.8368e-05 -0.00012375 1.6788e-05 -0.1017 0.1759
0.00064785 -0.0040532 -0.001385 -0.00093854
-8.5543e-05 -0.00060289 8.6824e-05 6.851e-05 -0.0002904 -0.00093545 0.00066962 -0.0039749
-0.28709 0.13854 0.0039105 -0.002052
0.00053766 -0.00023105 -5.568e-05 -5.4196e-05 -1.6811e-05 -0.0011969 -0.0013663 -0.00095331
0.0039496 -0.0020582 -0.29767 0.15169
5720000000 -0.25417 0.10625 0.0027508 -0.004179 -0.0028726 0.00076043 -0.00044223 -0.00030367
-0.00035543 -0.00020966 -0.00010726 -0.00041076
0.0027501 -0.0041474 -0.017341 0.34308 -0.0054821 -0.0029118 6.1044e-05 -6.3615e-05
-0.0001482 5.3729e-05 -0.0003114 7.118e-05
-0.0029369 0.00084414 -0.0055395 -0.0028026 -0.28776 0.06227 0.0002537 0.00010333
0.00027917 0.0006919 0.00029615 -0.00054912
-0.00049804 -0.00029462 8.4499e-05 -6.3224e-05 0.00012268 6.9386e-05 -0.085767 0.17871
-0.00039962 -0.0035429 -0.0015475 -0.00028589
-0.00046632 -0.00017556 -0.00019694 9.4812e-05 -8.6594e-05 0.00038283 -0.00037182 -0.0036205
-0.27737 0.16651 0.004188 -0.0034551
-3.5868e-05 -0.00041889 -0.00022477 2.723e-05 -7.8698e-05 -0.00018559 -0.001609 -0.0003506
0.0042463 -0.003499 -0.26719 0.17126
5780000000 -0.23864 0.12281 0.0016133 -0.0047758 -0.0024281 0.00098607 -0.00076954 9.1341e-05
-0.00028634 -0.00032983 -0.00019428 -0.00035604
0.0016207 -0.0047737 -0.0043183 0.33816 -0.0058496 -0.00091895 -1.4945e-05 -0.00019851
3.4606e-05 -9.7814e-05 -0.0001353 -0.00014209
-0.0023777 0.0011611 -0.0058666 -0.00083272 -0.28429 0.078181 -2.9216e-05 -0.00013846
0.00023363 -0.00028822 -0.00077331 -0.00074287
-0.00072441 6.2457e-05 -6.0699e-05 -0.00022009 6.2586e-06 -2.7493e-05 -0.076995 0.19432
-0.00017338 -0.0029293 -0.0013216 -0.00014158
-0.0003356 -0.00031381 2.2518e-05 -7.8163e-05 0.00021838 0.0001781 -0.00024723 -0.0029045
-0.26714 0.1871 0.0031805 -0.0036901
-0.00029606 -0.0002434 -0.00017919 -0.00015892 -0.00020728 -0.00068474 -0.0012705 -6.4693e-05
0.0031977 -0.0036807 -0.25923 0.19186
5840000000 -0.22696 0.14466 0.00039995 -0.0054159 -0.0020473 0.0010004 -0.00019836 0.00026814
-0.00039082 0.00026545 -0.00030615 -0.00034218
0.00037801 -0.0053851 0.030529 0.34238 -0.005749 0.0002481 -0.00023886 5.0881e-05
0.00016539 0.00013342 -0.00015634 0.00023023
-0.002099 0.0010751 -0.0057097 0.00032976 -0.2796 0.10322 -0.00018057 -6.113e-05
-0.00013122 -0.00088957 -0.00060388 -0.00027314
-0.00014644 0.00027674 -0.00021234 4.7883e-05 -0.00016077 -5.7526e-05 -0.055485 0.19805
-0.00050651 -0.0034039 -0.0013821 0.00012985
-0.00027479 0.00017374 0.00010417 7.2812e-05 8.7376e-05 -0.00097457 -0.00056305 -0.0033301
-0.2506 0.19735 0.002484 -0.0042037
-0.00046176 -0.00039283 -0.00012043 0.00027001 -0.00052709 -0.00043687 -0.0013808 0.00014387
0.0023571 -0.0041336 -0.22506 0.21765
5900000000 -0.21295 0.15762 -0.0016854 -0.0054856 -0.0023692 0.0023105 -0.00010413 5.4635e-05
0.00019482 -0.00022339 8.8509e-05 0.0004014
-0.0016894 -0.0055018 0.051301 0.34374 -0.0053156 0.001698 5.1517e-05 -7.0218e-06
2.5842e-05 -0.00026304 -7.2793e-06 -0.0001429
-0.0023688 0.002382 -0.0053344 0.0018091 -0.26339 0.11934 -6.7842e-05 -6.3667e-05
-0.00043398 -0.00012133 -0.00057916 -3.3576e-05
-0.00014105 7.0132e-05 3.721e-05 -1.3468e-05 -5.3623e-05 -5.8563e-05 -0.047367 0.20868
-0.00088063 -0.0033393 -0.00099397 0.00043371
0.00022723 -0.00024148 2.8518e-05 -0.00021755 -0.00048194 -0.0002441 -0.00085995 -0.0033848
-0.22546 0.21402 0.0018012 -0.0048136
0.00010385 0.00026796 1.807e-05 -0.00012202 -0.00081189 2.0643e-05 -0.0010331 0.00036614
0.0019149 -0.0048051 -0.21026 0.2285
5960000000 -0.19448 0.17012 -0.0028711 -0.0040779 -0.00087919 0.0026406 -0.00017768 0.00017174
-0.00022373 7.2859e-05 -0.00012694 3.0338e-05
-0.0028491 -0.0040836 0.076967 0.34297 -0.0043021 0.0021409 -0.00023404 -2.7952e-05
-0.00011791 0.00010971 0.00011855 0.0002642
-0.00080213 0.0026546 -0.0042654 0.0022254 -0.25086 0.14483 -4.2624e-05 -0.00019121
-0.00011759 7.8578e-05 -0.00031789 -0.00030154
-0.00015909 0.00021209 -0.00022108 -2.799e-05 -7.6212e-05 -0.00015845 -0.029884 0.2166
-0.0016132 -0.0031312 -0.0010198 0.00095391
-0.00029299 9.413e-05 -5.6416e-05 9.2795e-05 -0.00032672 0.00024516 -0.0016654 -0.0031429
-0.20645 0.22842 0.00064123 -0.0048754
-0.00013762 0.00010169 2.7991e-05 0.00019204 -0.00017315 -0.00011527 -0.00097407 0.00095631
0.00057908 -0.0049264 -0.18233 0.25484
6020000000 -0.17727 0.18713 -0.0037947 -0.0031417 -0.00038905 0.0031088 -1.1235e-05 0.00054428
-0.00028166 0.00032116 -6.5372e-05 0.00038163
-0.0037608 -0.00314 0.10441 0.3368 -0.0047629 0.0030932 -3.1826e-05 0.0001312
-0.00020013 3.713e-05 -0.0002765 0.00025201
-0.00033145 0.0031008 -0.0047009 0.0031675 -0.23185 0.15801 -0.00036605 0.00023854
-0.0007794 -0.000236 -0.00085939 0.00062124
-2.8036e-05 0.00053065 -5.536e-05 0.00014557 -0.00032685 0.00023565 -0.022902 0.21388
-0.0023254 -0.0033449 -0.00064577 0.00048425
-0.00015954 0.00035851 -0.00017398 5.537e-05 -0.00079303 -0.00021138 -0.0023335 -0.0032524
-0.17802 0.24399 9.5011e-05 -0.0049547
-4.1786e-05 0.00029156 -0.00022099 0.0002557 -0.00088324 0.00049276 -0.00061828 0.00050593
-1.2439e-05 -0.0049992 -0.15714 0.25609
6080000000 -0.15667 0.19547 -0.0040552 -0.0010116 0.0012586 0.002883 0.00011273 6.0621e-05
0.00020797 2.5581e-05 0.00028744 -1.5089e-05
-0.0040444 -0.0010038 0.12686 0.33746 -0.0032021 0.0044343 -1.0089e-05 -1.9485e-05
9.8397e-05 0.00011926 0.00020344 0.00022695
0.0011708 0.0029177 -0.0031546 0.0044884 -0.21426 0.18345 0.0001661 0.00026423
-0.00048118 0.00095413 9.4747e-05 0.00034402
8.3666e-05 2.4152e-05 -9.6419e-06 -2.7837e-05 0.00024217 0.0002128 -0.0058571 0.22118
-0.0036794 -0.0024516 -0.00081778 0.0011216
9.4139e-05 3.9198e-05 9.7863e-05 0.00014744 -0.00029099 0.00083827 -0.0037141 -0.0025213
-0.14922 0.26073 -0.001033 -0.0050149
0.00020322 3.1613e-05 0.0003031 0.00029136 -3.6645e-07 0.00020705 -0.00087587 0.0011743
-0.00095915 -0.0049024 -0.13433 0.27785
6140000000 -0.14212 0.2099 -0.0035976 -0.00063151 0.001515 0.0022158 6.838e-05 -4.2056e-06
5.4234e-05 -0.00016579 0.000397 -0.0001956
-0.0035921 -0.00062245 0.15158 0.32053 -0.0025019 0.0051707 2.417e-05 4.9901e-05
0.00039416 -3.1087e-05 0.00025448 -4.2211e-05
0.0015504 0.0021914 -0.0024085 0.0052339 -0.19238 0.20478 0.00046534 -7.9332e-05
0.00025117 0.00070099 0.00016822 0.00039648
0.00010282 7.5413e-05 2.4218e-05 6.8398e-05 0.00043541 -0.00014952 0.0057683 0.21411
-0.0044903 -0.0015582 -0.00047795 0.0014643
9.0075e-05 -0.00015815 0.00032594 -1.5267e-05 7.4216e-05 0.00069342 -0.0045182 -0.0015301
-0.13047 0.28269 -0.002426 -0.0039308
0.00049769 -0.00021962 0.00025937 1.8648e-05 0.00022041 0.0005346 -0.00045281 0.0014539
-0.0025324 -0.0040262 -0.096839 0.27694
6200000000 -0.12521 0.21648 -0.0029518 -0.0001748 0.0021478 0.0013707 9.1976e-05 0.00033079
-0.00019832 0.0002213 -0.0001017 -0.00023304
-0.0029569 -0.00016056 0.18129 0.32021 -0.0011169 0.0053053 4.6475e-05 0.00025819
-9.8232e-06 7.9479e-05 9.5868e-05 0.00015475
0.002212 0.0012196 -0.0010541 0.0053113 -0.17257 0.21983 5.2086e-05 -0.00040623
0.00036125 -0.00024313 0.00017348 0.00022062
7.0913e-05 0.00027745 5.3555e-05 0.00023742 0.00010778 -0.00035186 0.020427 0.22266
-0.0045702 -0.00030373 6.4306e-06 0.0011434
-0.00010289 0.00016421 2.8839e-06 1.1636e-05 0.00043777 -0.00016384 -0.0045398 -0.00025515
-0.11734 0.29086 -0.0030927 -0.0042523
-7.8535e-05 -0.00024175 0.00011559 0.00014376 5.9728e-05 0.00021462 7.4799e-05 0.0011159
-0.0030358 -0.0040997 -0.082782 0.28785
6260000000 -0.11152 0.22943 -0.0030859 0.00080794 0.0020408 0.00065651 0.00027395 -8.3362e-05
0.00025162 0.0002448 -0.00024033 -0.0001059
-0.0030495 0.00079394 0.1974 0.30467 -0.00023573 0.0053435 2.638e-05 -0.00010133
1.3992e-05 -4.4755e-05 0.00024255 -2.9056e-05
0.0020809 0.00069131 -9.503e-05 0.0053728 -0.15219 0.24085 9.8279e-05 -6.1697e-06
9.1571e-05 4.3737e-05 0.00022845 0.00037434
0.00031043 -0.00010865 4.6788e-05 -8.7123e-05 0.00013306 -2.4511e-05 0.034348 0.21801
-0.0044862 0.0011462 0.00062355 0.0013158
8.1335e-05 0.00017284 -4.9889e-05 -6.8008e-06 0.00012306 -1.8096e-05 -0.0044365 0.0011255
-0.092956 0.29003 -0.0044656 -0.0029117
-0.00033714 4.8233e-05 0.00029807 0.00011797 0.00031864 0.00028682 0.00054045 0.0013067
-0.0044273 -0.0031035 -0.039341 0.2886
6320000000 -0.096687 0.2348 -0.0025587 0.0013771 0.002219 -0.00036267 -1.1753e-05 0.0001276
-0.00042034 0.00037959 -0.00014074 0.00024838
-0.0025616 0.0013582 0.22397 0.29733 0.0016617 0.0056627 5.8513e-05 6.3393e-05
-6.575e-06 -0.00018518 6.8904e-05 -0.00011677
0.0022315 -0.0003702 0.0017721 0.0056647 -0.13378 0.25169 -0.00019021 -0.00029782
0.00046166 1.381e-05 0.00060949 -1.8037e-05
3.9436e-05 0.00011693 5.5055e-05 5.9431e-05 -0.00013206 -0.00030994 0.033957 0.22057
-0.0040259 0.0018972 0.00077022 0.00089634
-0.0004377 0.00034229 7.8342e-06 -0.00018079 0.00043503 3.8316e-05 -0.0040982 0.0018882
-0.068525 0.3029 -0.0048198 -0.0012851
-0.00020972 0.00023327 0.00014052 -8.8734e-05 0.0004925 9.4143e-05 0.00078521 0.00093837
-0.0049947 -0.0012369 -0.027968 0.28924
6380000000 -0.077329 0.24028 -0.0018956 0.0018172 0.0016034 -0.00045736 4.9524e-05 -4.7532e-05
0.00038266 0.00031311 0.00021431 2.1793e-05
-0.0019013 0.0018246 0.24141 0.27807 0.0029443 0.004276 -0.00012275 -5.9583e-05
-0.00026512 -0.00013254 -8.119e-05 -0.00023283
0.0015797 -0.00049935 0.0030524 0.0042786 -0.10572 0.26756 -0.00018887 7.3466e-05
0.00044688 -0.00019839 0.00047869 0.00023295
6.6807e-05 -6.9413e-05 -0.00013459 -6.8415e-05 -0.00020052 0.0001065 0.054523 0.20971
-0.0031524 0.0031859 0.00078491 0.00058151
0.0004122 0.00014708 -0.00025161 -0.00015522 0.00054666 -9.1565e-05 -0.003107 0.0032748
-0.04723 0.29465 -0.0045607 -0.00041655
0.00011347 -3.9245e-05 -0.00018216 -0.00024379 0.0005722 0.00013404 0.0008727 0.00060985
-0.0045361 -0.00023363 0.012502 0.29073
6440000000 -0.056809 0.25293 -0.00096034 0.0023812 0.0017526 -0.00079047 0.0003535 -0.00014245
0.00018246 -0.0003648 -0.00026969 -0.00018816
-0.00090885 0.0023697 0.26093 0.26584 0.0033061 0.0031257 0.00010546 -9.461e-05
-0.00010695 -3.4243e-05 -0.00011776 -0.00037884
0.0017475 -0.00077725 0.0033512 0.0030486 -0.09032 0.28423 -0.00024084 0.00025165
-0.00039987 -0.00029977 0.00046869 -0.00042646
0.00040124 -0.00010843 0.00013226 -7.1874e-05 -0.00024317 0.00030178 0.056191 0.20755
-0.0019667 0.0038488 0.00098215 0.00074394
0.00022364 -0.00036297 -0.00015125 6.2764e-05 -0.00049256 -0.00030028 -0.0018915 0.0038835
-0.0065883 0.30156 -0.0048826 0.0012652
-0.0002875 -0.00024261 -5.7421e-05 -0.0002485 0.00048613 -0.00030871 0.00097459 0.00065646
-0.0046052 0.0011092 0.022134 0.27719
6500000000 -0.036878 0.25405 -0.00025936 0.0020059 0.0014042 -0.00080281 0.00021868 -7.9232e-05
2.2754e-05 0.00016745 -0.00010775 0.00029636
-0.00026949 0.0019885 0.2878 0.2402 0.0036362 0.0026899 0.00011638 3.4093e-05
0.00016391 0.00012167 0.00018202 -6.4036e-05
0.0014204 -0.00090706 0.0036609 0.0025709 -0.07737 0.2818 6.4824e-05 3.5784e-05
0.00016244 -3.8126e-05 0.00013655 -0.00043962
0.0001877 -8.5128e-05 7.8436e-05 1.1333e-05 6.5008e-05 -1.7081e-05 0.080936 0.20259
-0.00036269 0.0040922 0.0012333 0.0004554
4.7941e-05 0.00026638 0.00019712 4.662e-05 0.00018296 -1.1294e-05 -0.00038181 0.0040245
0.016033 0.30642 -0.003195 0.002778
-3.4687e-05 0.00024531 0.0001771 -0.00018836 5.4232e-05 -0.00035647 0.0011257 0.00056905
-0.0034472 0.0025211 0.06115 0.28072
