# Supplementary material for: Early Detection of Alzheimer’s Disease via Machine Learning-Based Microwave Sensing: An Experimental Validation
Source: Sensors (Basel). 2025 Apr 25;25(9):2718. doi: 10.3390/s25092718 (PMC12074295; doi:10.3390/s25092718)
Supplement: Supplementary file 1 [file sensors-25-02718-s001.zip › measurements_paper_sensors/26 febbraio - PART1/set12 H/CSF_H_m2.s6p]

!Keysight Technologies,M9804A,MY58100912,A.14.10.03
!Date: Thursday, April 27, 2023 10:28:33
!Correction: S11(C  6-Port  ) 
!S12(C  6-Port  ) 
!S13(C  6-Port  ) 
!S14(C  6-Port  ) 
!S15(C  6-Port  ) 
!S16(C  6-Port  ) 
!S21(C  6-Port  ) 
!S22(C  6-Port  ) 
!S23(C  6-Port  ) 
!S24(C  6-Port  ) 
!S25(C  6-Port  ) 
!S26(C  6-Port  ) 
!S31(C  6-Port  ) 
!S32(C  6-Port  ) 
!S33(C  6-Port  ) 
!S34(C  6-Port  ) 
!S35(C  6-Port  ) 
!S36(C  6-Port  ) 
!S41(C  6-Port  ) 
!S42(C  6-Port  ) 
!S43(C  6-Port  ) 
!S44(C  6-Port  ) 
!S45(C  6-Port  ) 
!S46(C  6-Port  ) 
!S51(C  6-Port  ) 
!S52(C  6-Port  ) 
!S53(C  6-Port  ) 
!S54(C  6-Port  ) 
!S55(C  6-Port  ) 
!S56(C  6-Port  ) 
!S61(C  6-Port  ) 
!S62(C  6-Port  ) 
!S63(C  6-Port  ) 
!S64(C  6-Port  ) 
!S65(C  6-Port  ) 
!S66(C  6-Port  ) 
!S6P File: Measurement: :
# Hz S  RI   R 50
500000000 -0.3281 -0.066989 -0.010096 -0.0012426 -0.0084808 0.012984 -0.0043297 0.01189
0.013499 0.0058144 -0.0049542 0.0086952
-0.010113 -0.0013891 -0.4098 -0.075273 0.0088258 -0.010687 0.00074968 0.011903
0.0090278 0.0034541 0.00063701 0.013939
-0.0084365 0.012967 0.0088227 -0.010716 -0.25871 0.18882 0.0067565 0.0032663
-0.001992 0.0082727 0.00091311 0.012493
-0.0043179 0.011904 0.00081729 0.011882 0.0067554 0.0032668 -0.32803 0.03879
-0.019975 -0.0043698 0.015392 0.026514
0.013531 0.0057002 0.0089943 0.0034702 -0.0019799 0.0082984 -0.019936 -0.0043418
-0.22044 -0.2325 -0.028366 0.0046121
-0.0049524 0.0087345 0.00070671 0.013887 0.00091367 0.01247 0.01537 0.026546
-0.028486 0.0046632 -0.26346 -0.14547
560000000 -0.31729 0.10265 -0.021223 -0.068141 0.00076776 0.013576 0.0052747 0.010623
0.011256 0.006577 0.010924 0.0093596
-0.021051 -0.068067 -0.3719 0.08862 -0.040746 -0.039133 0.013854 0.0036171
-0.012997 -0.0058087 0.0042112 -0.001035
0.00085597 0.013618 -0.040934 -0.039027 -0.18356 0.2399 -0.00029086 -0.0050922
0.018494 0.0066286 0.0078413 -0.0054751
0.0054242 0.010639 0.013877 0.0035367 -0.00030986 -0.0051281 -0.3056 0.12981
0.0066074 -0.021749 0.0057102 -0.022239
0.01123 0.0063496 -0.013122 -0.0058452 0.018436 0.0066542 0.006562 -0.02175
-0.30122 -0.048244 0.010754 -0.049929
0.011107 0.0093832 0.00429 -0.0010395 0.007835 -0.0055282 0.0057679 -0.022249
0.010781 -0.049988 -0.33218 0.0052774
620000000 -0.27762 0.080853 -0.02329 0.0091785 0.0032653 0.0092135 0.0085534 -0.0049505
0.011798 -0.00046405 0.00093186 -0.0019366
-0.02327 0.0091807 -0.40056 0.035536 -0.018855 9.2678e-05 -0.0020875 -0.0019681
0.012921 -0.005414 0.00052812 -0.0029074
0.0033372 0.0092505 -0.018887 0.00014653 -0.15595 0.24973 -0.0012109 -0.0053101
-0.0040435 -0.0026905 0.0090443 -0.0029607
0.0085196 -0.0049405 -0.0020994 -0.0019814 -0.0011869 -0.0053116 -0.26281 0.13936
-0.039096 -0.020661 0.01294 0.028247
0.01191 -0.00047889 0.012935 -0.0054648 -0.0040508 -0.0027308 -0.039042 -0.020671
-0.21694 -0.086703 -0.042821 0.011411
0.00090157 -0.001836 0.0004614 -0.0029049 0.0090606 -0.0029713 0.013004 0.028227
-0.04294 0.011308 -0.24635 -0.031053
680000000 -0.24286 0.17365 -0.026448 -0.015307 0.0045902 0.0056361 0.0015002 -0.007211
-0.0018369 -0.011387 0.0056593 -0.0072265
-0.026424 -0.015276 -0.39089 0.13701 -0.032848 -0.002558 -0.0017956 -0.00043858
-0.0016474 -0.009518 -0.00096885 -0.0019558
0.0046217 0.0056545 -0.032898 -0.0024729 -0.10867 0.27216 -0.0010398 4.0388e-05
-0.0014707 0.00090175 -0.002791 -0.0092177
0.0014798 -0.0072595 -0.0018073 -0.0004411 -0.0010573 6.2943e-05 -0.22038 0.1918
-0.022945 -0.0075001 -0.0092118 -0.011517
-0.0018856 -0.011405 -0.0016784 -0.0095182 -0.0014635 0.00090034 -0.022943 -0.0074825
-0.28189 0.015237 -0.0049403 -0.0068271
0.0056128 -0.0073186 -0.0010181 -0.0019842 -0.0028322 -0.0092225 -0.0092207 -0.011507
-0.0048651 -0.0068571 -0.26121 0.07416
740000000 -0.19615 0.16697 -0.040923 0.026746 0.013749 -0.0039715 0.00041323 -0.0039997
-0.0045198 -0.0018969 -0.006265 0.0027259
-0.040931 0.026706 -0.33706 0.157 -0.037437 0.034185 0.00014081 -0.0060744
-0.012626 0.0062622 -0.0010027 -0.0058698
0.013745 -0.0040119 -0.037358 0.03435 -0.075323 0.2725 -0.0019114 0.0032874
-0.0011667 -0.0047564 -0.0017235 0.00066711
0.00040301 -0.0039817 0.00010315 -0.0060859 -0.0019373 0.0032933 -0.20396 0.19926
-0.042446 -0.0097944 0.02223 0.016618
-0.0045269 -0.0019821 -0.01265 0.0063309 -0.0011442 -0.0047965 -0.042482 -0.0097646
-0.18124 0.050075 -0.043989 -0.0003395
-0.0062831 0.0027332 -0.00099267 -0.0058303 -0.0017134 0.00067177 0.022237 0.016541
-0.043972 -0.00039021 -0.25284 0.080489
800000000 -0.16648 0.21307 -0.022824 0.015951 0.005786 -0.010283 -0.0045119 -0.0026341
-0.0045524 0.0016074 0.0043807 0.00056503
-0.022837 0.01594 -0.34537 0.22804 -0.0092111 0.034301 -0.0022277 0.0019475
-0.00034753 0.002269 0.00041451 0.0053576
0.0057125 -0.010291 -0.0091187 0.034376 -0.037148 0.29841 0.0010399 0.0011798
-6.7536e-05 0.0031818 -0.001863 0.00068641
-0.0045306 -0.0026354 -0.002228 0.0019729 0.0010461 0.0011657 -0.17474 0.22696
-0.029009 0.012793 0.01483 -0.010813
-0.0046043 0.0016668 -0.00034834 0.0022661 -6.8227e-05 0.0031801 -0.029025 0.01284
-0.23201 0.073088 -0.018851 0.020937
0.004288 0.00053027 0.00047193 0.0053637 -0.0018789 0.00067445 0.014734 -0.010791
-0.018819 0.02092 -0.24797 0.1309
860000000 -0.1333 0.23388 -0.01862 0.030455 -0.0030665 -0.010174 -0.002137 0.00051998
0.0041115 0.0055324 -0.0039556 -0.0032316
-0.018625 0.030424 -0.29889 0.27274 0.0070004 0.034579 0.00020271 0.0019175
0.0039597 0.00048188 0.0036126 0.00020408
-0.0031003 -0.010173 0.0071253 0.034592 0.010659 0.30859 -0.00047851 -0.00041705
0.0025069 -0.0017814 0.0017529 0.0042919
-0.0020885 0.0005102 0.0002096 0.0019266 -0.00047935 -0.0004164 -0.13915 0.23858
-0.018472 0.017037 -0.0065097 -0.0089826
0.0041394 0.0055972 0.0039474 0.00048803 0.0025212 -0.0017681 -0.018458 0.017077
-0.17807 0.13344 -0.02622 0.01604
-0.0039454 -0.0032954 0.0036253 0.00015695 0.0017458 0.0042648 -0.0064862 -0.0090044
-0.026253 0.016024 -0.19811 0.17816
920000000 -0.11039 0.25778 0.0039491 0.039258 -0.0093619 -0.0047346 -0.0019545 0.00176
0.00017315 0.0015318 0.0030066 -0.0014547
0.0039122 0.039211 -0.2719 0.29516 0.027849 0.023305 0.0013014 0.001072
0.0073036 0.00012499 0.0039397 -0.0029764
-0.0093958 -0.0047108 0.02797 0.023242 0.056968 0.31107 0.001745 -7.1434e-05
0.00057137 -0.000353 0.00093065 -0.0014814
-0.0019485 0.0017869 0.0013072 0.0010718 0.001742 -7.5614e-05 -0.11481 0.25595
-0.012601 0.030297 0.0041639 -0.0067346
0.00016968 0.0015266 0.0072901 8.6147e-05 0.00058069 -0.0003465 -0.012565 0.030359
-0.17082 0.13837 -0.003477 0.028399
0.0030258 -0.0014529 0.003914 -0.0030176 0.00093339 -0.0014938 0.0042052 -0.0067364
-0.0035058 0.028387 -0.20749 0.19198
980000000 -0.064376 0.27945 0.016082 0.030844 -0.0095411 0.0046364 0.001705 0.0037006
0.0039579 -0.0015649 -0.0035675 -0.0028016
0.016075 0.030828 -0.2199 0.33191 0.033077 0.0057979 0.0019009 -0.00025763
0.0018522 -0.0061301 -0.00042211 -0.0028713
-0.0095399 0.0046567 0.033153 0.0057074 0.10329 0.30584 0.0004623 -0.0011305
0.0001931 -0.001753 0.0014972 -0.00035629
0.0017479 0.0036931 0.0018874 -0.00025463 0.00047208 -0.0011442 -0.076941 0.26707
0.0064019 0.02994 -0.0094824 -0.007551
0.0039357 -0.0015654 0.0018297 -0.0061701 0.00019948 -0.0017648 0.0064567 0.029933
-0.14027 0.17315 0.0048265 0.020522
-0.0035981 -0.002846 -0.00046018 -0.0028864 0.0014981 -0.00034292 -0.0094971 -0.0075503
0.0047767 0.020505 -0.1658 0.23931
1040000000 -0.023722 0.28972 0.033015 0.020344 -0.0012422 0.0074787 0.0025315 0.0008892
0.00022777 -0.0033334 -0.00017239 -0.0014402
0.032994 0.020311 -0.18525 0.34653 0.030054 -0.01402 0.0015009 -0.0017004
-0.0022721 -0.0023748 -0.0012293 -0.0028636
-0.001215 0.0074758 0.030058 -0.01413 0.14939 0.29383 -0.00046288 -0.0014114
-0.0015278 -0.00087231 -0.00060067 -0.0011251
0.0025179 0.00090523 0.001481 -0.0016789 -0.00045379 -0.0014162 -0.049921 0.27758
0.018365 0.019387 -0.0022729 0.0013909
0.00022076 -0.0033184 -0.002317 -0.0023843 -0.0015149 -0.00086083 0.018391 0.019366
-0.10843 0.18243 0.013584 0.019959
-0.00013107 -0.0013908 -0.0012586 -0.0028648 -0.00060541 -0.0011253 -0.0022688 0.0013908
0.013577 0.019979 -0.14564 0.26056
1100000000 0.021281 0.30002 0.036907 -0.0025369 0.0034664 0.0042015 0.0024941 -0.0010311
-0.0021317 -0.0031838 -0.0042377 -8.703e-05
0.036878 -0.0025319 -0.14151 0.36624 0.015945 -0.027546 -5.053e-05 -0.0018216
-0.0033747 -0.00097987 -0.0037346 -0.00054215
0.0034844 0.0041832 0.015856 -0.027649 0.19618 0.27497 -0.0017663 0.00030745
-0.0016115 0.00067079 -0.0011082 -0.00053608
0.0024785 -0.0010353 -6.8669e-05 -0.0018222 -0.0017627 0.00030005 -0.0096356 0.28277
0.024374 0.0065883 -0.0026887 -3.9935e-05
-0.0021374 -0.0031845 -0.0033791 -0.00095781 -0.0015984 0.00067536 0.024387 0.0065568
-0.089671 0.19873 0.019668 0.010304
-0.004259 -6.5803e-05 -0.0037548 -0.00051963 -0.0011112 -0.0005432 -0.002693 -3.0084e-05
0.019649 0.010304 -0.099995 0.29259
1160000000 0.072084 0.29736 0.025521 -0.019791 0.003482 -0.00060101 -1.3613e-05 -0.0024523
-0.0040086 -0.00095951 -0.0013533 0.0041664
0.025535 -0.019777 -0.098304 0.37152 -0.0031559 -0.028972 -0.0014536 -0.0015555
-0.002619 0.0025194 -0.0017687 0.0018466
0.003479 -0.00062778 -0.0032808 -0.028984 0.23961 0.24538 -0.00063601 0.0016273
-0.0003821 0.0017374 -0.00095645 0.00037858
-2.4298e-05 -0.0024353 -0.0014713 -0.0015449 -0.00063896 0.0016253 0.029164 0.28044
0.021429 -0.0094031 -0.0035194 0.0051953
-0.0040223 -0.00092096 -0.0026296 0.0025428 -0.00037976 0.0017506 0.021424 -0.0094112
-0.055517 0.20986 0.019454 0.0012278
-0.0013124 0.0041692 -0.0017636 0.0018355 -0.00096082 0.00036834 -0.0035085 0.0051923
0.019463 0.0012223 -0.053642 0.2967
1220000000 0.11608 0.28907 0.012414 -0.030037 -0.0011827 -0.0014907 -4.8016e-06 -0.00099958
-0.0027647 0.0021931 0.0011333 0.0020464
0.012428 -0.030003 -0.053947 0.38649 -0.016509 -0.021404 -0.0025237 0.00047874
1.4494e-05 0.0030606 -0.00080767 0.0018776
-0.0011858 -0.0014988 -0.016626 -0.021346 0.27959 0.20778 0.00087894 0.0015112
0.00055755 0.0010714 0.00022955 0.00058455
-1.6061e-06 -0.0010048 -0.0025375 0.0004907 0.00087768 0.0015119 0.068826 0.27306
0.011046 -0.016227 0.0021826 0.0016811
-0.0027532 0.0022013 2.7361e-05 0.0030531 0.00056508 0.0010809 0.011023 -0.016244
-0.033009 0.22172 0.014911 -0.012303
0.0011497 0.0020594 -0.00080296 0.0018931 0.00023993 0.00059895 0.0021762 0.0016665
0.014904 -0.012277 -0.022787 0.31535
1280000000 0.16683 0.26948 -0.0065654 -0.029441 -0.0019489 0.0016896 -0.00090503 -0.002064
-0.00091447 0.0034178 0.0025855 0.0013797
-0.0065281 -0.029415 -0.00724 0.37841 -0.023714 -0.0085302 -0.00084192 0.0014132
0.0016834 0.0017446 0.00063704 0.0020592
-0.001943 0.0016962 -0.0238 -0.0084313 0.31129 0.16442 0.0014259 -0.00011673
0.0010184 0.00029387 0.00035391 0.00039056
-0.00090885 -0.002062 -0.00082956 0.0014248 0.0014275 -0.00010909 0.10553 0.25729
0.0019029 -0.018761 -2.6169e-05 0.00019014
-0.00087687 0.0034099 0.0017039 0.0017539 0.0010216 0.00029819 0.0018786 -0.018776
0.0040467 0.22729 0.0039129 -0.01539
0.0026166 0.0013615 0.00063389 0.0020556 0.00035 0.00038625 -1.7673e-05 0.00018547
0.0039271 -0.015383 0.025118 0.31846
1340000000 0.20435 0.23817 -0.016712 -0.020285 0.00035551 0.0041788 -0.0019061 -0.00078361
0.0014784 0.0027998 0.0018152 -0.0014043
-0.016677 -0.02028 0.03181 0.37208 -0.021084 0.0042918 -0.00019932 0.0019953
0.0018959 0.00085772 0.0012237 0.00082897
0.00037563 0.0041813 -0.021096 0.0043917 0.33438 0.11737 0.00082188 -0.00093408
0.0005628 -0.00054036 9.8378e-05 0.00023413
-0.0019067 -0.00077286 -0.00019415 0.0019985 0.00082544 -0.00092931 0.13878 0.23809
-0.0075399 -0.016374 0.0011918 0.00045891
0.0014916 0.0027928 0.0018989 0.00084088 0.00055957 -0.00055201 -0.0075595 -0.016363
0.033101 0.2258 -0.0028946 -0.014109
0.0018058 -0.0014062 0.0012133 0.00081427 0.00010659 0.0002439 0.0011973 0.00044635
-0.0028891 -0.014107 0.063055 0.31539
1400000000 0.23943 0.20188 -0.02349 -0.008854 0.0047755 0.0031569 -0.0021996 0.00072996
0.0025897 0.0010098 0.000356 -0.0014019
-0.023455 -0.0088652 0.07068 0.36026 -0.014433 0.012369 0.0012485 0.0013445
0.001181 -0.00062095 0.0011286 0.00023572
0.0047972 0.0031398 -0.014393 0.012456 0.34882 0.063546 -0.00010739 -0.0013598
0.00010218 -0.00014335 0.00040317 0.00015928
-0.0022046 0.00073936 0.0012498 0.0013479 -9.8418e-05 -0.001366 0.16925 0.20987
-0.013589 -0.0098846 -0.00082493 -0.00044445
0.0026018 0.0010001 0.001188 -0.00063146 0.00010551 -0.00014904 -0.013611 -0.0098589
0.067391 0.22454 -0.0094599 -0.0094672
0.00035564 -0.001412 0.0011241 0.00023368 0.00040303 0.00016523 -0.00081511 -0.00043681
-0.0094448 -0.0094664 0.10835 0.30613
1460000000 0.26325 0.15884 -0.020858 0.003753 0.0051836 -0.0015849 -0.0015604 0.0017587
0.0021966 -0.00036933 -0.00026228 -0.0009216
-0.020849 0.0037264 0.10521 0.33885 -0.005431 0.01504 0.0015998 0.00026328
0.00098338 -0.0012276 0.0012838 -0.00053075
0.0051817 -0.0016124 -0.0053566 0.015084 0.35538 0.0084586 -0.0010384 -0.0010526
0.00026596 -0.00015805 0.0006487 -0.00029381
-0.0015574 0.0017735 0.0016065 0.00026207 -0.001036 -0.0010567 0.1963 0.1811
-0.014751 -0.0036656 -0.00098457 0.0018244
0.0021935 -0.00038091 0.00097621 -0.0012355 0.00026835 -0.00016671 -0.014766 -0.0036307
0.096758 0.21256 -0.01168 -0.0032609
-0.00026392 -0.00091284 0.0012938 -0.00053227 0.00064223 -0.00029946 -0.00098194 0.0018092
-0.011668 -0.0032677 0.14181 0.28615
1520000000 0.2772 0.11841 -0.01561 0.009618 0.0032183 -0.0039562 0.00014876 0.0026449
0.0023817 -0.0019194 -0.0011341 -0.00017693
-0.015597 0.0095945 0.13966 0.32578 0.0020609 0.01241 0.0017079 -0.00066651
0.00014704 -0.0009677 0.00038516 -0.0010123
0.0031997 -0.0039729 0.0021372 0.012399 0.34855 -0.047817 -0.00077585 -0.00032361
0.00066405 -0.00088945 0.00010387 -7.8699e-05
0.00015905 0.0026374 0.0017093 -0.00068367 -0.00077546 -0.00032163 0.22075 0.14342
-0.014645 0.0019038 0.0013655 0.0020134
0.0023677 -0.0019333 0.00014434 -0.00097315 0.00066299 -0.00088792 -0.014645 0.0019246
0.12569 0.20212 -0.011758 0.0010926
-0.0011336 -0.00017592 0.00038264 -0.0010105 0.00010841 -8.0943e-05 0.0013653 0.0020073
-0.011764 0.0010892 0.17554 0.26789
1580000000 0.28802 0.072591 -0.0090558 0.013338 -0.001048 -0.0046863 0.0015276 0.0018856
-0.00025345 -0.0022529 -0.0002818 0.00031639
-0.0090602 0.01332 0.16791 0.30093 0.0054502 0.0072203 0.00059822 -0.0015453
-0.00043574 -0.0011556 -0.00019354 -0.00074252
-0.0010775 -0.0046679 0.00549 0.0071985 0.32841 -0.10594 -0.0014799 0.0002573
-0.00030371 -0.0013831 0.00015032 -0.00058128
0.0015374 0.0018874 0.00058926 -0.0015431 -0.0014704 0.00025417 0.23569 0.10353
-0.011446 0.0069276 0.002121 0.00080433
-0.00026972 -0.0022548 -0.00044918 -0.0011519 -0.00030966 -0.0013884 -0.011438 0.0069627
0.15127 0.18656 -0.0094862 0.0072507
-0.00028437 0.00033082 -0.00020732 -0.00074311 0.00013354 -0.00057827 0.0021245 0.0008009
-0.0095038 0.0072497 0.20916 0.24208
1640000000 0.29141 0.032033 -0.0021086 0.012524 -0.0028466 -0.0022437 0.0027715 0.0010425
-0.00063815 -0.001698 -0.00032764 0.00051036
-0.0021221 0.012513 0.1976 0.2773 0.0055371 0.0023557 -0.00043807 -0.0018537
-0.00088425 -0.00056626 -0.00048505 -0.00068402
-0.0028606 -0.0022265 0.005551 0.0023363 0.29916 -0.15466 -0.00071248 0.0011823
-0.0011168 -0.0011023 -0.000225 -0.00037429
0.00276 0.0010323 -0.00043832 -0.0018664 -0.00071333 0.0011762 0.24874 0.054586
-0.0075109 0.0081863 0.0025449 -0.00063474
-0.00065403 -0.0016925 -0.00089412 -0.00056407 -0.0011208 -0.0011142 -0.0074973 0.0081993
0.17492 0.16563 -0.0046703 0.0093708
-0.00031999 0.00051789 -0.00049995 -0.00068006 -0.00023085 -0.00037113 0.0025463 -0.00063446
-0.0046654 0.0093769 0.2349 0.21241
1700000000 0.28632 -0.012982 0.0015453 0.0098888 -0.0033552 0.00031837 0.0031387 -0.0012713
-0.0021835 -0.00066912 0.00061334 0.00046449
0.0015359 0.0098836 0.2171 0.24588 0.0028922 -0.00034954 -0.0014645 -0.00074677
-0.00085351 -0.00016516 -0.0007924 -0.00044424
-0.003358 0.00034443 0.0028946 -0.0003702 0.25585 -0.19379 9.7624e-05 0.0015921
-0.002103 -0.00022103 -0.00030452 -0.00083914
0.0031346 -0.0012841 -0.0014753 -0.00074176 0.00010342 0.0015929 0.24632 0.0039318
-0.0048296 0.0091299 0.0017417 -0.0021677
-0.0021812 -0.00066214 -0.00085131 -0.00016401 -0.0021043 -0.00021907 -0.0048246 0.0091517
0.19524 0.14808 4.4423e-05 0.0096505
0.00061372 0.00045266 -0.00079746 -0.00043424 -0.00030477 -0.00083478 0.0017364 -0.0021714
4.5752e-05 0.0096468 0.25315 0.17904
1760000000 0.2754 -0.061845 0.0041657 0.0067416 -0.0021284 0.0012111 0.0013266 -0.0035154
-0.0012684 0.00053894 0.00032124 -0.00057296
0.0041469 0.0067423 0.24319 0.20638 0.00025048 -0.0017185 -0.0012415 -7.7688e-07
-0.0011791 0.00089934 -0.00056408 0.00032652
-0.0021246 0.0012141 0.00023794 -0.0017331 0.20685 -0.22624 0.0011156 0.0013551
-0.001217 0.001422 -0.0012018 -0.00061493
0.0012995 -0.0035259 -0.0012487 9.9612e-06 0.0011065 0.0013496 0.2372 -0.048687
-0.0013608 0.0084672 -0.00016285 -0.0025023
-0.0012655 0.00054315 -0.0011752 0.00090803 -0.0012215 0.0014236 -0.0013333 0.0084676
0.21167 0.11559 0.0041366 0.0071051
0.00033179 -0.00056456 -0.00055704 0.00033347 -0.0011855 -0.0006001 -0.00017329 -0.0024839
0.0041322 0.0071053 0.26642 0.14188
1820000000 0.2527 -0.099426 0.0045981 0.0030712 0.00022457 0.0023448 -0.001014 -0.003182
-0.0011581 0.00082186 -0.00014405 -7.6069e-05
0.0045849 0.0030609 0.25454 0.1771 -0.0019324 0.00010036 -0.0015174 0.00089897
-0.00011689 0.0012814 -0.00074341 0.00043379
0.00024183 0.0023298 -0.0019365 0.00010533 0.15718 -0.24071 0.0015989 0.000792
-0.00032715 0.0023406 -0.0016778 0.0001458
-0.0010338 -0.003177 -0.0015113 0.0009107 0.0015954 0.00079134 0.20733 -0.096278
0.00015908 0.0071208 -0.0016509 -0.0017723
-0.0011502 0.00083508 -0.00010414 0.001274 -0.00033088 0.0023496 0.00017426 0.0071264
0.23203 0.088849 0.0051036 0.0035393
-0.00014965 -7.3795e-05 -0.00073666 0.00044977 -0.0016713 0.00014792 -0.0016392 -0.0017618
0.005117 0.0035208 0.27069 0.10707
1880000000 0.21866 -0.14089 0.0024606 0.00074081 -0.00030924 0.0022237 -0.0029182 -0.0023627
-0.00030713 0.001659 0.00031564 -0.00061775
0.0024677 0.00073825 0.25922 0.13022 -0.0037313 0.0027416 -0.00030151 0.0018259
0.00056914 0.0014435 0.00011393 0.0010011
-0.00029822 0.0022194 -0.0037212 0.002767 0.1058 -0.24919 0.0021155 -0.00099981
0.0015995 0.0020814 -0.0010295 0.0014589
-0.0029447 -0.0023521 -0.00029694 0.0018402 0.002117 -0.0010049 0.16643 -0.13704
0.0012388 0.0051472 -0.002413 0.00030387
-0.00031978 0.0016633 0.00057266 0.0014382 0.0016082 0.0020847 0.00125 0.005149
0.23867 0.058318 0.0053233 0.0013487
0.00032768 -0.00060512 0.00012925 0.00099742 -0.0010299 0.0014618 -0.0024299 0.00030054
0.0053194 0.0013474 0.27203 0.072774
1940000000 0.17955 -0.16715 0.00028778 -0.0010957 0.0016705 0.001919 -0.0038612 0.00031369
0.0011267 0.00093002 -0.00057406 -0.00053262
0.00028427 -0.0010954 0.26047 0.099246 -0.0019296 0.0055406 0.001093 0.0014676
0.002093 0.00048254 0.00097555 0.00037984
0.0016883 0.001907 -0.0018999 0.005563 0.061312 -0.24139 0.000677 -0.0025111
0.002439 0.00046122 0.0002503 0.0016719
-0.0038689 0.00034333 0.0011075 0.0014675 0.00067832 -0.0025052 0.11319 -0.16729
0.00023679 0.0036737 -0.0014611 0.0014382
0.0011419 0.00093363 0.002101 0.00046913 0.0024343 0.00045791 0.00024484 0.0036648
0.24416 0.021764 0.004169 -0.0024755
-0.00058723 -0.00052544 0.0009799 0.00036453 0.00025334 0.0016725 -0.0014608 0.0014236
0.004168 -0.002474 0.26184 0.037008
2000000000 0.13435 -0.18275 -0.0034372 0.00082063 0.0029279 0.0012588 -0.002456 0.0036927
0.00087274 0.00053979 -0.0007198 0.00039552
-0.0034407 0.00081838 0.24744 0.063877 -0.00057973 0.0077968 0.001668 0.00038173
0.0012681 -0.0013985 0.00056892 5.9478e-05
0.0029404 0.0012403 -0.00052127 0.0078135 0.020364 -0.22712 -0.0016234 -0.001633
0.0021196 -0.00109 0.0016838 0.0015127
-0.0024685 0.0037372 0.0016747 0.00038466 -0.0016108 -0.0016354 0.060024 -0.17729
-0.0013006 0.0033722 -0.00023206 0.0021168
0.00086767 0.00054056 0.0012516 -0.001408 0.0021226 -0.0010905 -0.0012926 0.0033922
0.24248 -0.011664 0.00065654 -0.0034887
-0.00069014 0.00039963 0.0005775 4.8877e-05 0.0016843 0.0015172 -0.00024483 0.0020931
0.00066637 -0.0034941 0.25011 0.0090799
2060000000 0.086763 -0.19087 -0.0043996 0.0030358 0.0029541 -0.00069335 0.00085083 0.0035306
0.0016695 -0.00043246 -0.00010575 0.0012192
-0.0043995 0.0030341 0.23398 0.034685 0.0045055 0.0087449 0.0010545 -0.00068076
0.00054002 -0.0016357 0.00065455 -0.00016013
0.0029568 -0.00072334 0.0045772 0.0087319 -0.0133 -0.20914 -0.0020239 0.00036116
0.0007072 -0.0023822 0.0029691 0.00031911
0.0008814 0.003514 0.001056 -0.0006856 -0.0020169 0.00036343 0.0079114 -0.1738
-0.0022404 0.0049601 0.0010002 0.0011412
0.0016684 -0.00046431 0.00052072 -0.001644 0.00070588 -0.0023854 -0.002229 0.004974
0.22872 -0.050068 -0.0012448 -0.0042822
-7.446e-05 0.0012178 0.00064587 -0.00017065 0.0029765 0.00030794 0.00097526 0.0011341
-0.0012398 -0.0042783 0.23473 -0.016464
2120000000 0.042199 -0.18172 -0.0035034 0.0064741 0.0023837 -0.002786 0.0031061 0.0019051
0.0009129 -0.0015283 0.00094082 0.00020182
-0.0034946 0.006454 0.21383 0.012072 0.0071449 0.0047294 0.0010931 -0.0012252
-0.0014803 -0.0019871 -1.4487e-05 -0.0011542
0.0023722 -0.0028187 0.0071941 0.0046909 -0.041062 -0.19131 -0.00092203 0.0018393
-0.0016422 -0.0015944 0.00051828 -0.0021407
0.0031298 0.0018843 0.0010968 -0.0012371 -0.00093704 0.0018139 -0.040045 -0.15605
-0.0022463 0.0067881 0.001734 0.0011811
0.00089082 -0.0015413 -0.0015099 -0.0019784 -0.0016343 -0.0015867 -0.0022314 0.0068028
0.21464 -0.083866 -0.0055308 -0.0021279
0.00093791 0.00019382 -2.22e-05 -0.0011588 0.00050801 -0.0021307 0.001742 0.0011334
-0.0055173 -0.0021208 0.21413 -0.031032
2180000000 0.0021919 -0.16992 -0.0019345 0.0097325 0.00053954 -0.0022536 0.0031508 -0.00043042
0.00028643 -0.0014142 0.0013618 0.00022932
-0.0019554 0.0097314 0.19449 -0.0068624 0.0080185 0.0040394 -0.00081161 -0.0017879
-0.0021116 0.00084055 -7.0415e-05 0.00034977
0.00050252 -0.002274 0.0080579 0.0039748 -0.062262 -0.16817 0.0012326 0.0018213
-0.0010345 -0.00012796 0.00033246 -0.0018913
0.0031618 -0.00045767 -0.00082513 -0.0017825 0.0012232 0.0018114 -0.075965 -0.1311
-0.00081646 0.0097688 0.0019805 -8.1663e-05
0.00026404 -0.0014074 -0.0021079 0.00085682 -0.0010467 -0.00013676 -0.00077662 0.0097712
0.18779 -0.11527 -0.0058393 0.001825
0.0013471 0.00021974 -7.2949e-05 0.00037192 0.00034032 -0.0018674 0.001972 -7.8282e-05
-0.0058477 0.0018182 0.1976 -0.046612
2240000000 -0.027341 -0.14496 0.0022148 0.011167 -0.00057468 -0.0029795 0.0016577 -0.0025244
-0.0019532 -0.0010694 0.00060228 -0.001857
0.0021966 0.01116 0.17418 -0.011579 0.0088839 0.00020868 -0.00099047 -0.00045175
-0.00055513 0.0011033 -0.00068021 -0.00056702
-0.00059291 -0.002982 0.0088826 0.00014445 -0.079939 -0.14314 0.0020861 -0.0015626
-0.0012544 9.5521e-05 -0.0024096 -0.0016282
0.0016818 -0.0025245 -0.00099586 -0.00043774 0.0020946 -0.0015666 -0.11018 -0.10139
0.0017476 0.011618 0.001536 -0.00053065
-0.0019485 -0.0010509 -0.00053959 0.0011163 -0.0012337 9.8978e-05 0.0017704 0.011643
0.15859 -0.13163 -0.0054994 0.0044654
0.00061413 -0.0018659 -0.00067584 -0.00055768 -0.0024123 -0.0016081 0.0015556 -0.00052855
-0.0055092 0.0044699 0.17386 -0.056412
2300000000 -0.053934 -0.11864 0.0077181 0.0092129 -0.0013091 -0.0020325 -0.00054 -0.0015114
-0.0014434 0.0006697 -0.0011444 -0.00075289
0.0076873 0.0092134 0.15552 -0.021105 0.0088296 -0.002202 -0.00084458 0.00067921
-0.00020429 0.0016476 -4.4307e-05 0.00073459
-0.0013252 -0.0020152 0.0088129 -0.0022772 -0.090715 -0.11964 -0.00011802 -0.0018795
-2.6929e-05 0.0018871 -0.0019099 0.00074449
-0.00058952 -0.0014901 -0.00084092 0.00069066 -9.7525e-05 -0.0018838 -0.12935 -0.067049
0.006343 0.011808 0.000455 -0.0020659
-0.0014572 0.00069296 -0.00018202 0.001653 -2.2663e-05 0.0018948 0.006394 0.011779
0.12399 -0.15228 -0.0035623 0.0073015
-0.0011191 -0.00075007 -3.9801e-05 0.00073306 -0.0019204 0.00076557 0.00042676 -0.0020487
-0.0035465 0.0072872 0.15888 -0.058068
2360000000 -0.071884 -0.08789 0.010589 0.0083974 -0.0012836 -0.0016202 -0.0016848 -0.00079361
-0.00072548 0.0011606 -0.0014693 -0.00027256
0.01058 0.0084009 0.14522 -0.021359 0.008247 -0.0052229 -0.00070878 0.0010989
0.0019985 0.00043818 8.3906e-06 -4.2478e-05
-0.0012909 -0.0016277 0.0082248 -0.0053029 -0.102 -0.098272 -0.0025739 -0.0012271
0.001074 0.00022343 -0.00090624 0.0018266
-0.0017022 -0.00079119 -0.00071065 0.0011009 -0.0025761 -0.0012165 -0.14802 -0.035643
0.010723 0.010072 0.0011776 -0.0022024
-0.00073731 0.0011505 0.0020118 0.0004103 0.0010804 0.00021426 0.010742 0.010055
0.094048 -0.15312 0.0002092 0.0085491
-0.0015015 -0.00027329 1.18e-06 -5.7999e-05 -0.00091114 0.0018186 0.0011901 -0.0022279
0.00020747 0.0085665 0.13505 -0.062175
2420000000 -0.079321 -0.059271 0.014193 0.0027296 -0.0031685 -0.0011011 -0.00098807 0.00072267
0.0011346 0.0014723 -0.0014242 0.0016114
0.014183 0.0027456 0.12952 -0.020993 0.0046226 -0.0071551 0.0013619 0.0010304
0.0008147 -0.0015532 -0.00013362 -8.3624e-05
-0.0031751 -0.0011019 0.0045757 -0.0072023 -0.11369 -0.076772 -0.002353 0.0014144
-6.8027e-05 -0.00018314 0.00032976 0.0029732
-0.00097583 0.00073758 0.0013843 0.001033 -0.0023746 0.0014165 -0.15573 0.0088385
0.014791 0.0078191 -0.00026529 -0.0027275
0.0011589 0.0014734 0.00080607 -0.001564 -6.7725e-05 -0.00018683 0.014835 0.007748
0.060211 -0.15166 0.0014393 0.0086829
-0.0014094 0.0016326 -0.00013614 -6.6658e-05 0.0003596 0.0030023 -0.00025712 -0.0027279
0.0014279 0.0086485 0.11684 -0.0561
2480000000 -0.080415 -0.030343 0.013883 -0.0025487 -0.0016813 6.4068e-05 -0.00053823 0.0014361
0.0018941 -0.00032563 0.00027436 0.0013294
0.013869 -0.0025408 0.13088 -0.023461 0.0026924 -0.0090524 0.0011586 -1.9208e-05
-0.00049145 -0.0011493 1.5789e-05 -0.00033153
-0.0016735 7.3111e-05 0.002626 -0.0090866 -0.11717 -0.058518 -0.00080042 0.0031695
-0.00034803 -0.00091645 0.0019226 0.001028
-0.00052071 0.001447 0.0011561 -2.7549e-05 -0.00082126 0.0031765 -0.15793 0.043822
0.018517 0.00072926 -0.0016105 -0.0022254
0.0018981 -0.00036201 -0.00050255 -0.0011471 -0.00035339 -0.00091171 0.018503 0.00068049
0.02905 -0.14488 0.004313 0.0081052
0.00029336 0.0013637 2.0488e-05 -0.00033219 0.0019275 0.0010393 -0.0016088 -0.0022148
0.0043215 0.0081173 0.097151 -0.05349
2540000000 -0.085772 -0.0018498 0.011609 -0.0063925 -0.0023226 0.0009053 0.00073948 0.0007988
0.00032524 -0.0018329 0.0009414 0.0015954
0.011611 -0.0063723 0.1174 -0.013639 -0.0014197 -0.0080275 0.00070506 -0.0015103
-0.0017329 -3.5295e-05 -0.00050558 0.00018463
-0.0023294 0.00092099 -0.0014891 -0.0080192 -0.12391 -0.034163 0.0020637 0.0025003
-0.00097781 -0.00018432 0.0018525 -0.00081492
0.00074733 0.00075858 0.00068167 -0.0015097 0.0020827 0.002512 -0.15776 0.084326
0.017918 -0.006025 -0.00222 -0.0020476
0.0003127 -0.0018465 -0.0017375 -2.0155e-05 -0.0010066 -0.00018536 0.017908 -0.0060781
0.0046962 -0.13 0.0070334 0.0060742
0.00096423 0.0015957 -0.00051251 0.00019172 0.0018565 -0.00081217 -0.0022365 -0.0020476
0.0070415 0.0060966 0.08122 -0.037769
2600000000 -0.077809 0.02209 0.0083208 -0.0099198 -0.0011766 0.0024915 0.00072124 -0.00023345
-0.0012159 -0.0013588 0.0018645 0.0004043
0.008327 -0.009903 0.11328 -0.030118 -0.0036114 -0.0060659 -0.00045378 -0.00074623
-0.00027342 0.0016481 -0.00016376 0.00068156
-0.0011658 0.0025062 -0.0036739 -0.006039 -0.12789 -0.01018 0.0030736 -1.1593e-05
-0.00033405 0.0014399 0.0013183 -0.0018237
0.00071827 -0.00023867 -0.00045593 -0.00074315 0.0030662 -2.776e-05 -0.14243 0.11651
0.014426 -0.012762 -0.0033824 0.00016639
-0.0012311 -0.0013503 -0.00026002 0.0016413 -0.00034892 0.0014289 0.014395 -0.012797
-0.022136 -0.11445 0.008937 0.0059402
0.0018558 0.00037358 -0.00017107 0.00068177 0.001307 -0.0018014 -0.0033666 0.00019723
0.0089364 0.0059425 0.074446 -0.023448
2660000000 -0.074076 0.047247 0.0044462 -0.011694 -0.00012341 0.00090623 1.541e-05 3.7152e-06
-0.0026599 0.00047458 0.0015308 -0.00075504
0.0044733 -0.011679 0.11923 -0.026137 -0.0047478 -0.0044708 -0.0012645 -0.00038012
0.00021112 0.001895 0.00050404 0.00070835
-0.00012857 0.00089818 -0.0047898 -0.0044355 -0.12837 0.0096728 0.0020627 -0.00194
0.00027707 0.00072054 -0.0011633 -0.0016574
2.8799e-05 1.9693e-06 -0.0012749 -0.00037473 0.0020747 -0.0019301 -0.12515 0.14783
0.0078041 -0.016371 -0.0024854 0.00088598
-0.002647 0.00050845 0.00022371 0.0018978 0.00029789 0.00070941 0.0077767 -0.016382
-0.039822 -0.099622 0.010519 0.0013586
0.0015005 -0.00077639 0.00051963 0.0007056 -0.0011816 -0.0016628 -0.0024981 0.0008638
0.010512 0.0013704 0.068418 -0.0039751
2720000000 -0.062254 0.067219 0.00012747 -0.011801 -0.00041088 0.0029117 -0.00018024 -6.6996e-05
-0.0021051 0.0021465 0.00051683 -0.0016882
0.00014748 -0.011802 0.10552 -0.028438 -0.0052289 -0.0012017 -0.0015342 0.00043864
0.0018828 0.0004775 0.00088009 -0.000274
-0.00039238 0.0029399 -0.0052501 -0.0011643 -0.12195 0.040033 0.0003146 -0.0025255
0.00041256 0.0005324 -0.0014283 0.00065191
-0.00019188 -5.8322e-05 -0.0015213 0.0004531 0.00030415 -0.0025066 -0.091612 0.17905
0.0009498 -0.016999 -0.0018817 0.0023096
-0.0021079 0.0021549 0.0018944 0.00046776 0.00043028 0.00052982 0.00086657 -0.016993
-0.055322 -0.073636 0.012011 -0.00088496
0.00049474 -0.0016601 0.00086666 -0.00029644 -0.0014193 0.00064712 -0.0018609 0.0023274
0.012012 -0.0008807 0.074024 0.01712
2780000000 -0.049017 0.085241 -0.004395 -0.01045 -1.3598e-05 0.0011795 0.00057871 -0.00030613
0.0012987 0.0026149 -0.00076304 -0.0019887
-0.0043817 -0.010431 0.10378 -0.04189 -0.0042254 0.00031525 -0.00020582 0.0015732
0.0016512 -0.00099861 4.4169e-05 -0.00014626
-1.1485e-06 0.0011795 -0.0042344 0.00035823 -0.12023 0.068336 -0.0020601 -0.0014825
0.0005561 -0.00034064 -0.00045556 0.00077393
0.00060465 -0.00031546 -0.00018988 0.0015838 -0.002066 -0.0014914 -0.06356 0.20034
-0.0058206 -0.014864 -0.00043057 0.0023178
0.0013615 0.0026005 0.0016339 -0.0010177 0.00056669 -0.0003346 -0.0058516 -0.014852
-0.069509 -0.048514 0.010302 -0.005489
-0.00079291 -0.0019657 4.2262e-05 -0.00014175 -0.00046551 0.00077469 -0.00044488 0.0023304
0.010347 -0.0054935 0.077853 0.034259
2840000000 -0.034244 0.10209 -0.0075214 -0.0073226 0.0014549 0.0019782 -0.00022427 -0.00035643
0.0013602 0.00095786 -0.0015491 0.00019399
-0.0075111 -0.0073347 0.10123 -0.033902 -0.0033738 0.0016428 0.00039255 0.00074624
-0.00012268 -0.0014919 2.8162e-06 5.4186e-06
0.0014689 0.0019589 -0.0033508 0.0016785 -0.11549 0.095086 -0.0013975 0.00036214
0.00042159 0.00015367 0.00092024 0.0010542
-0.00024392 -0.00036016 0.00040664 0.00073966 -0.0013852 0.00036162 -0.027822 0.2177
-0.009711 -0.010471 0.0001764 0.0012939
0.001382 0.0009583 -0.00013384 -0.0014915 0.00043471 0.00014932 -0.0097624 -0.01044
-0.075868 -0.022521 0.0083588 -0.0070111
-0.0015426 0.00021899 7.4984e-06 1.1162e-05 0.000906 0.0010982 0.00015899 0.0013148
0.0083549 -0.0069863 0.09176 0.051966
2900000000 -0.018986 0.12122 -0.008944 -0.0032025 0.0016208 0.00013357 0.00036916 -0.00072946
0.0020464 -0.0011281 -0.00085997 0.00016623
-0.0089282 -0.0032109 0.083826 -0.042466 -0.00091048 0.002852 0.0008929 0.00033583
-0.00049548 -0.0012884 -0.000224 5.8374e-05
0.0016027 0.00014171 -0.00087542 0.0028767 -0.097898 0.12711 -0.00087645 -7.2541e-05
-0.00056036 -0.0011499 0.0018871 -0.0004498
0.00038062 -0.00073444 0.00089103 0.00032848 -0.00088144 -7.3956e-05 0.0098527 0.21999
-0.012057 -0.0048881 0.0011672 0.0018774
0.0020765 -0.0011328 -0.00052519 -0.0012913 -0.00056792 -0.0011395 -0.012053 -0.004861
-0.075434 0.0093117 0.0060978 -0.010162
-0.00086528 0.00014776 -0.00021445 7.8509e-05 0.0018855 -0.00042292 0.0011952 0.0018646
0.0060878 -0.010172 0.10829 0.057182
2960000000 0.00071727 0.13312 -0.0087604 0.00039906 0.00046029 0.0014463 -0.00077464 -0.00097774
-0.00040008 -0.001794 -0.00076132 0.0005039
-0.0087537 0.00039356 0.091148 -0.041944 -0.00024014 0.001173 0.00094574 6.6221e-05
-0.0011108 -0.00067053 0.00050549 0.00035704
0.00048194 0.0014435 -0.00023623 0.0011846 -0.081472 0.15833 -0.00068503 0.00048072
-0.00044796 0.00071894 -1.4691e-05 -0.0024087
-0.00080764 -0.00096846 0.00095541 6.4084e-05 -0.00068587 0.00046202 0.050326 0.22842
-0.011178 0.00066455 0.0016039 0.00035418
-0.00046018 -0.0017832 -0.0011062 -0.00065537 -0.00044529 0.00072993 -0.011198 0.00068061
-0.067836 0.03765 0.0017901 -0.011249
-0.0007311 0.00053452 0.00051741 0.00034726 -1.2496e-05 -0.0024186 0.0016422 0.00038548
0.0018137 -0.011248 0.127 0.068535
3020000000 0.019744 0.14846 -0.0065511 0.003714 0.001272 -0.00019864 -0.00091994 -7.4641e-05
-0.00057333 0.00039352 -0.00015243 0.00036793
-0.0065462 0.0036972 0.081053 -0.029709 -9.5795e-05 -0.00020564 0.00053915 -0.00093242
-0.0016696 0.00033633 0.00065322 -0.0002247
0.0012501 -0.00019353 -9.9491e-05 -0.00020818 -0.059331 0.18416 -0.00024485 0.00098518
0.00049752 0.00040871 -0.00077614 -0.0017079
-0.00089632 -5.4209e-05 0.0005379 -0.00094829 -0.00024725 0.00097773 0.090546 0.22223
-0.0091448 0.0038705 0.00071974 0.00056581
-0.00054552 0.00039013 -0.0016559 0.00034948 0.00048998 0.00040802 -0.0091179 0.003915
-0.054301 0.064427 -0.0011199 -0.010637
-0.00018549 0.00034644 0.00063449 -0.00024333 -0.00078512 -0.0016719 0.00071865 0.00054856
-0.0011068 -0.010619 0.14835 0.065759
3080000000 0.046252 0.15666 -0.0047411 0.0058898 0.0017257 -5.7469e-05 -0.00070391 -2.8577e-05
-0.00037836 0.00041547 4.7526e-05 0.00049846
-0.0047493 0.0058685 0.078159 -0.025792 -0.00028128 0.00029046 -7.102e-05 -0.00027686
-0.0002733 0.00092189 -0.00016521 -0.00061888
0.0017318 -7.0984e-05 -0.00028561 0.00028374 -0.023085 0.20536 -0.00077157 0.00015292
0.00042885 0.00056931 -0.0021249 -0.00077062
-0.00071186 -2.3039e-05 -7.3343e-05 -0.00026006 -0.00078334 0.00016747 0.12379 0.2138
-0.0055322 0.0070535 0.0018559 0.00029282
-0.0003683 0.00040843 -0.0002498 0.00093483 0.00043565 0.00057385 -0.0055067 0.0070515
-0.031626 0.093498 -0.005655 -0.00916
6.2455e-05 0.00049421 -0.00015789 -0.00062667 -0.0021294 -0.00077485 0.0018561 0.00028897
-0.0056707 -0.0091762 0.16316 0.072072
3140000000 0.074245 0.16215 -0.0013147 0.0075462 0.0027139 -0.0014914 -0.0010967 0.0011409
0.0016112 0.00056548 0.0002798 -5.2064e-05
-0.0013306 0.0075547 0.073303 -0.025919 -0.0009885 -3.5481e-05 0.00069129 -0.00035397
-0.00013356 0.00099815 0.00064824 -0.00038927
0.0027059 -0.0014989 -0.00098529 -3.5519e-05 0.017878 0.22735 0.00012121 0.0017488
0.0012525 -0.0006434 -0.0027703 0.0009171
-0.0010885 0.0011492 0.00069859 -0.00036456 0.00011563 0.0017568 0.1594 0.19016
-0.0011974 0.0076542 0.00099661 -0.0015138
0.0015966 0.00059152 -0.00011501 0.00098621 0.0012409 -0.00062325 -0.0011734 0.0076904
-0.018149 0.1127 -0.0073232 -0.0055514
0.00031742 -7.4424e-05 0.00063434 -0.00039786 -0.0027219 0.00090872 0.0010045 -0.0015266
-0.0072972 -0.005577 0.18753 0.064011
3200000000 0.10688 0.17176 0.0038557 0.0067525 0.00078175 -0.0028797 -3.8546e-05 0.0017787
0.00058161 -0.0017761 0.00012473 0.00045591
0.0038469 0.0067483 0.084773 -0.02536 -0.0010367 0.00031373 -0.0004774 -0.0011298
0.00064522 0.001119 -0.00037341 -0.0010264
0.00076843 -0.0028916 -0.0010404 0.0003085 0.062814 0.23236 0.0011831 0.00074024
3.4399e-05 -0.0021324 -0.001462 0.0023072
-1.332e-05 0.0017586 -0.00048513 -0.0011255 0.0011914 0.00073263 0.18172 0.16745
0.0016453 0.0067978 0.00039293 -0.0015857
0.00055756 -0.0018327 0.00063315 0.0011267 3.316e-05 -0.0021646 0.0016758 0.0067734
0.017371 0.13107 -0.0089346 -0.0022887
9.733e-05 0.0004818 -0.00036943 -0.0010262 -0.0014796 0.0023204 0.00035653 -0.0015591
-0.0089361 -0.0022507 0.2043 0.062655
3260000000 0.1374 0.16488 0.0042587 0.0033431 -0.00070204 -0.0025388 0.0012275 0.00071458
0.00016805 -0.001824 -0.00014197 -3.7532e-05
0.0042522 0.0033286 0.091858 -0.028315 -0.0019506 0.0018416 -0.00049455 -0.00020337
0.00088845 -0.00046799 -0.00096578 0.0001251
-0.00074194 -0.0025157 -0.0019265 0.0018502 0.11213 0.22933 0.00039695 -0.00010599
-0.00097857 -0.00094445 0.00033374 0.0020596
0.0011981 0.00072711 -0.00048445 -0.0002103 0.00039612 -0.00012119 0.20809 0.13015
0.0042211 0.0052326 -0.00057794 -0.001704
0.00012953 -0.0018164 0.00088486 -0.00048606 -0.00097827 -0.00090616 0.0042169 0.0052343
0.039396 0.14018 -0.0069164 0.0029657
-0.00012937 -3.6811e-05 -0.00097793 0.00013418 0.00035175 0.0020574 -0.00056553 -0.0017008
-0.0069106 0.0029836 0.23283 0.052626
3320000000 0.16879 0.1607 0.0073016 0.0015263 -0.00044174 -0.0017505 0.00082523 0.00022923
-0.0017616 -0.0013142 0.00025664 0.00014309
0.0072778 0.001537 0.099608 -0.023428 0.0003678 0.0022746 -0.00034277 -0.00036557
-0.0002819 -0.00029969 -0.00052441 0.00034748
-0.00044298 -0.0017455 0.00038736 0.0022886 0.16141 0.22232 0.00032792 -0.00021207
-0.0011926 -0.00023529 0.00024471 0.0010892
0.00082937 0.00021942 -0.0003598 -0.00036463 0.00032598 -0.00021789 0.21841 0.10056
0.0053184 0.0023028 -0.0011626 4.8743e-05
-0.0017806 -0.0012986 -0.00028826 -0.00026554 -0.0012102 -0.00023883 0.005323 0.0022761
0.06866 0.14351 -0.0041687 0.0034855
0.0002799 0.00012396 -0.00050943 0.00035525 0.00024552 0.001043 -0.0011492 4.7108e-05
-0.0041917 0.0034714 0.25036 0.040753
3380000000 0.20356 0.14361 0.0058842 -0.0019318 -0.001173 0.00052234 0.0010779 0.00010419
-0.001395 0.00088902 0.00023503 1.3749e-05
0.0058834 -0.0019194 0.11037 -0.032236 -0.00013859 0.003017 -0.0011281 -0.00048142
-5.016e-05 0.00021312 -0.00077051 0.00045546
-0.0011805 0.00054475 -0.0001082 0.0030325 0.20272 0.19991 0.00065197 -0.00032906
-0.001831 0.00075174 0.0012606 0.0016987
0.0010727 0.00010112 -0.0011138 -0.00046443 0.00065408 -0.00033126 0.23323 0.066658
0.0064888 0.0013073 -0.0004518 0.00044475
-0.0014116 0.00090612 -2.8692e-05 0.00020598 -0.0018142 0.00074436 0.0064611 0.0012807
0.10725 0.13539 -0.0010841 0.0054259
0.00026039 2.0074e-05 -0.00076264 0.00047608 0.0012926 0.001679 -0.00043335 0.00047757
-0.0010899 0.0054018 0.27965 0.021155
3440000000 0.23523 0.12449 0.0048675 -0.0039416 -0.0005115 -0.0016855 0.00066116 3.7173e-05
-0.0013138 0.0014168 0.0008871 0.00034382
0.0048621 -0.003905 0.10362 -0.036155 0.0029737 0.0022733 -0.00090836 0.0010734
3.0754e-05 0.00041692 0.00018011 0.00091005
-0.00051028 -0.0016887 0.0029922 0.0022484 0.24175 0.17359 -0.00026314 -0.00015378
0.00019805 0.0013228 0.0012265 0.00058313
0.0006687 3.8672e-05 -0.00089831 0.0010565 -0.0002967 -0.00017339 0.23467 0.035439
0.0071681 -0.0016855 -0.0004737 -2.7671e-05
-0.0013017 0.0014229 5.3673e-06 0.00043053 0.00023142 0.0013199 0.0071943 -0.0017045
0.13381 0.12995 0.0020205 0.0030781
0.00087725 0.00037061 0.00023145 0.00092517 0.0011768 0.00060642 -0.00050397 -2.1567e-05
0.0020443 0.0030797 0.29633 -0.0066328
3500000000 0.26911 0.093079 0.0026813 -0.0049498 -0.0014356 0.0013833 0.001001 -0.00073887
-0.00096682 0.00086151 0.00049118 -0.0010028
0.0026867 -0.0049359 0.11736 -0.06032 0.0031467 0.0013398 -0.00035712 0.00054865
0.00052564 -0.00016642 -0.00010151 0.00030269
-0.0014089 0.0014035 0.0031629 0.0013096 0.27325 0.13874 0.00015093 -0.0001589
9.6187e-05 0.00088616 0.0019442 -0.0004298
0.00099654 -0.0007688 -0.00033835 0.00056759 0.0001583 -0.00018608 0.24008 0.0071572
0.0065825 -0.0044902 -0.00014472 8.0523e-05
-0.00095956 0.00086774 0.00054013 -0.00018153 7.5442e-05 0.0008969 0.0065342 -0.0045506
0.17648 0.10575 0.0027497 0.0011107
0.00047798 -0.0010123 -7.5274e-05 0.0003107 0.001998 -0.00045342 -0.00018941 0.00010169
0.0027789 0.0011285 0.31791 -0.035217
3560000000 0.28751 0.05958 0.00027721 -0.006205 -9.8508e-05 -0.0009906 0.00052034 0.00030671
0.0013721 0.0016395 -7.2124e-05 -0.0011963
0.00029545 -0.0061951 0.1108 -0.065401 0.0057603 -0.00049899 0.00037561 0.0006032
0.00063476 -0.00021976 0.0001685 0.00035976
-0.00010475 -0.0010084 0.0057593 -0.0005561 0.2998 0.096712 -0.00015589 -0.00017692
0.00058201 0.0003049 0.0012362 -0.00091858
0.00054214 0.00028462 0.0003626 0.00059572 -0.00013713 -0.00015601 0.22934 -0.029301
0.0048314 -0.0065509 -0.00050979 -0.00071023
0.0013952 0.001663 0.00059916 -0.00020036 0.00060109 0.00027411 0.004808 -0.0065213
0.19628 0.0972 0.0024449 -0.0014961
-8.0058e-05 -0.0012704 0.00020924 0.00037737 0.0012733 -0.00088884 -0.00048925 -0.00071581
0.0024681 -0.0015086 0.33004 -0.075122
3620000000 0.30584 0.023057 -0.0011922 -0.003944 -0.002246 -0.00016868 0.00044161 -0.0017188
3.8879e-05 0.00059822 -0.00045715 -0.00080056
-0.0011829 -0.0039278 0.1127 -0.093683 0.0042323 -0.0037175 0.00023678 0.00042834
-0.00026003 -0.00082621 0.00066904 0.00033587
-0.0022514 -0.00015317 0.0041861 -0.0037613 0.31425 0.053805 0.00013216 -0.00086027
-5.8123e-05 0.00015102 0.00060077 -0.00095426
0.00044206 -0.0017028 0.00024195 0.00043277 0.00011224 -0.00085922 0.21991 -0.05873
0.0002471 -0.0074586 -0.00092906 0.00079697
6.8759e-05 0.00060356 -0.00022745 -0.00081835 -7.9001e-05 0.00016337 0.00025989 -0.0074908
0.21958 0.061265 0.0010671 -0.0011783
-0.00043599 -0.00078951 0.00064776 0.00029938 0.00055206 -0.00094194 -0.00097538 0.00078408
0.001052 -0.0011784 0.33414 -0.10901
3680000000 0.31123 -0.021629 -0.00366 -0.0041256 -0.0010908 0.0018353 -0.0010596 -0.00032658
0.0016668 3.4106e-05 -0.0011165 -0.00024831
-0.0036585 -0.0041298 0.10925 -0.11141 0.0017062 -0.0045923 0.00073462 0.00029205
-0.00029377 -0.00051153 0.00090898 0.00021784
-0.0010578 0.0018455 0.0016405 -0.0046275 0.3256 0.0033458 -0.00089808 -0.00056172
0.00082626 0.00051154 0.00057995 -0.0016404
-0.00108 -0.0003227 0.00075726 0.00027043 -0.00087939 -0.00057963 0.20617 -0.093258
-0.0013699 -0.0063267 -0.0010138 0.0012955
0.0016803 5.3365e-05 -0.00033109 -0.0005114 0.00084014 0.00047517 -0.0013818 -0.0062777
0.24055 0.038536 0.00034481 -0.0017466
-0.0011384 -0.00025272 0.00091937 0.00023157 0.0005957 -0.0016467 -0.00098421 0.0012996
0.0003384 -0.0018006 0.33403 -0.15453
3740000000 0.3134 -0.056115 -0.0033716 4.3949e-06 -0.0021663 0.0024777 9.6163e-05 -0.00096166
-0.00082561 0.00022293 -0.00089491 0.00048385
-0.0033583 1.797e-05 0.1008 -0.13185 0.0010481 -0.00536 0.00026764 -0.00014731
-0.00033123 -0.00017989 0.00058513 0.00016673
-0.0021182 0.0025456 0.00099964 -0.0053898 0.32943 -0.033958 -0.00072427 -0.00016885
-0.00034959 0.00022296 -0.00041708 -0.0011574
0.00010554 -0.00095347 0.0002734 -0.00013316 -0.00071765 -0.00013503 0.18521 -0.11581
-0.002912 -0.0054997 0.00056406 0.0028587
-0.00082794 0.00022035 -0.00030624 -0.0001935 -0.00032253 0.00022709 -0.0029105 -0.0055339
0.24946 0.0045656 -0.00064182 -0.0012473
-0.00093026 0.00048974 0.00059845 0.00016631 -0.00039376 -0.0011153 0.00055889 0.0028551
-0.00065173 -0.0012272 0.32029 -0.19377
3800000000 0.31087 -0.10303 -0.0025159 0.00082873 0.00079469 0.0037993 -0.0011699 -0.0015991
0.0014671 0.0010603 -0.0012468 0.00036417
-0.002519 0.00082716 0.091916 -0.14754 -0.001844 -0.0050939 0.00027356 0.00024943
-0.00079063 -0.00031518 0.00084709 -1.3246e-05
0.00082418 0.0037959 -0.0019196 -0.0050789 0.32704 -0.076461 -0.00076761 0.00040823
0.00084002 0.00015068 -0.0009069 -0.00066878
-0.0012202 -0.0016097 0.00027406 0.00024821 -0.00077667 0.00040972 0.17708 -0.14216
-0.0036309 -0.0036067 0.0014553 0.0016296
0.0014622 0.0010953 -0.00081081 -0.00030907 0.00083813 0.00016383 -0.0036545 -0.0035595
0.26619 -0.033615 0.0010411 8.3404e-05
-0.0012148 0.00037412 0.0008595 -2.0211e-05 -0.00090054 -0.0006682 0.001521 0.0016225
0.0010071 8.9568e-05 0.31342 -0.23492
3860000000 0.29885 -0.13471 -0.00092658 0.0013568 0.002365 0.0020073 -0.0021512 0.0011629
0.00093614 -0.00096064 -0.00036349 0.0012207
-0.00092657 0.0013594 0.07231 -0.15837 -0.003111 -0.0052514 0.00056308 -0.00064638
-0.0008507 0.0011052 0.00070071 -0.0009731
0.0024067 0.0020106 -0.0031873 -0.005215 0.3077 -0.11666 -0.00060394 0.00086001
0.00051971 -0.00062556 -0.00076284 -0.00069934
-0.0021146 0.0011793 0.00055462 -0.00065547 -0.00058344 0.00084416 0.1485 -0.15721
-0.002681 -0.0041452 0.0019278 0.00096966
0.00092076 -0.00098137 -0.00083461 0.001125 0.00050827 -0.00061906 -0.0026921 -0.004138
0.26445 -0.063127 0.00037637 -0.0014402
-0.00038649 0.0012772 0.00069407 -0.0010114 -0.00076689 -0.00070548 0.0018949 0.00095705
0.00041543 -0.0014569 0.29095 -0.27401
3920000000 0.28635 -0.17439 0.0017656 0.00057739 0.003464 0.0025681 -0.00013124 0.00099686
0.00044308 -0.00026387 0.00051308 0.0004955
0.0017662 0.00060631 0.046495 -0.17432 -0.0048494 -0.0034763 -0.00046907 -0.00016977
0.00029711 0.00029639 -0.0001072 -0.00060388
0.0035236 0.002558 -0.0048974 -0.0034257 0.30225 -0.14926 0.00022631 0.0012767
0.0018365 -0.0013445 -0.00049709 -5.8046e-05
-0.00012208 0.0010236 -0.00044958 -0.00015859 0.00025913 0.0012789 0.13013 -0.16811
-0.0039331 -0.0032968 0.0022572 -0.00015902
0.00045565 -0.00027749 0.00032324 0.00029607 0.0018565 -0.0013337 -0.0039679 -0.0032573
0.26011 -0.10888 0.0012478 -0.0015589
0.0005159 0.00048132 -0.00014387 -0.0005943 -0.00049701 -6.7271e-05 0.0022763 -0.00017895
0.0012833 -0.0015614 0.27025 -0.30108
3980000000 0.26014 -0.21099 0.0020836 -0.0028661 0.0048806 -0.00021563 5.8641e-05 0.0011225
0.0011151 -0.0017439 0.0002599 0.00011489
0.0020703 -0.0028715 0.024956 -0.1898 -0.0056213 -0.0014616 0.00076187 0.00043956
0.0005115 0.00039146 -1.9971e-05 -0.0011538
0.0048919 -0.00028186 -0.0056269 -0.001398 0.27454 -0.18061 0.0012388 0.00015795
-0.0010575 -0.0014276 -0.00074948 -0.00072362
7.4921e-05 0.0011442 0.00074644 0.00042313 0.0012298 0.00018095 0.094018 -0.19115
-0.0046369 -0.0034653 0.001774 -0.00097909
0.0010536 -0.0017519 0.00051928 0.00037851 -0.0010722 -0.0013773 -0.0046529 -0.0034762
0.24917 -0.14087 0.0018753 -0.0042979
0.0002404 0.00012748 -2.7158e-05 -0.0011753 -0.00080541 -0.00072523 0.0017514 -0.0010204
0.0018425 -0.0042815 0.236 -0.34104
4040000000 0.23277 -0.23643 -0.00021669 -0.0040752 0.0034527 -0.0028246 0.00029889 0.00023018
-0.00058064 -0.00076349 0.00083122 8.6459e-05
-0.00019997 -0.0040612 -0.00099567 -0.19637 -0.0047933 9.5229e-05 0.00011704 -0.00098586
3.7612e-05 0.00016464 -0.0015149 -0.00019159
0.0034053 -0.0028541 -0.0047995 0.00015274 0.25282 -0.2138 0.00033467 -0.00069976
-0.00083817 -0.00041036 -0.0010756 0.00030657
0.0003203 0.00021479 9.4689e-05 -0.00097149 0.00032497 -0.00067991 0.071595 -0.18548
-0.00634 -0.0014922 0.0013356 -0.00062032
-0.00055991 -0.00075242 3.0659e-05 0.00016894 -0.0008595 -0.00043792 -0.0063266 -0.0014554
0.23795 -0.17348 -0.0017313 -0.0029121
0.00082097 7.5228e-05 -0.0015369 -0.00015741 -0.001053 0.00032206 0.0013863 -0.00061782
-0.0017344 -0.0029359 0.19918 -0.35844
4100000000 0.20468 -0.26119 -0.0032313 -0.0030423 0.001271 -0.0033896 -0.00016622 0.00016749
0.00072288 -0.0013996 0.00052467 0.00038347
-0.0032113 -0.0030515 -0.024638 -0.20168 -0.0049024 0.00079342 -7.1091e-05 -0.00036664
0.00064163 0.00022878 -0.00062723 0.00029033
0.0012595 -0.0034197 -0.0048923 0.0008589 0.23305 -0.2403 0.00015968 -0.00029554
-0.00060585 -9.3099e-05 -0.0012062 -0.00012935
-0.00016917 0.00018117 -7.2788e-05 -0.00037585 0.00015816 -0.00026834 0.039364 -0.20045
-0.0059347 0.00062849 0.0013291 -0.0012862
0.00068698 -0.0013905 0.00063065 0.00019034 -0.00057852 -6.7253e-05 -0.0059495 0.00064688
0.22412 -0.19827 -0.0012157 -0.0044586
0.00052365 0.00032744 -0.00065072 0.00031182 -0.001156 -7.7646e-05 0.0013189 -0.0012712
-0.0011807 -0.0044272 0.16776 -0.38576
4160000000 0.17493 -0.27946 -0.0035877 -0.0020225 2.9059e-05 -0.0034293 0.00081054 3.0214e-05
-0.0036843 -0.00098508 0.00080875 -0.00068994
-0.0035832 -0.0020329 -0.051797 -0.19906 -0.0049435 0.0026642 -0.00036395 -0.00031872
0.00026378 -0.00035199 -0.00091817 0.00039495
2.8146e-06 -0.0033956 -0.0049145 0.0027136 0.19987 -0.2575 0.00061106 -0.00025756
-0.0010847 -0.00020964 -0.0012759 0.00092284
0.00081587 2.7421e-06 -0.00039084 -0.00031051 0.00058473 -0.00024424 0.013279 -0.18844
-0.0050939 0.0019368 0.0011577 -0.0021983
-0.0037265 -0.00096743 0.00026114 -0.00036412 -0.0010891 -0.00021882 -0.0050855 0.0019446
0.1923 -0.23317 -0.0043116 -0.0032507
0.00078968 -0.00067778 -0.00091386 0.00037654 -0.0013219 0.00090735 0.001137 -0.0022243
-0.0043029 -0.0032195 0.11795 -0.3954
4220000000 0.14838 -0.29501 -0.0044319 2.0159e-05 -1.9737e-05 -0.003902 -0.00035692 -0.00033644
-0.00080319 0.0010268 0.00055693 -0.0012758
-0.0044185 1.3493e-05 -0.087085 -0.18912 -0.0024024 0.0035512 -0.00012903 -8.9953e-05
9.3533e-05 5.3986e-05 -0.00055524 0.0010414
-5.3503e-05 -0.0039057 -0.002368 0.0036041 0.17195 -0.28363 4.6027e-07 4.0861e-05
0.00052721 0.00030374 -0.00019069 0.00122
-0.0003743 -0.00031453 -0.0001247 -9.7884e-05 1.9554e-05 3.5165e-05 -0.0090627 -0.18665
-0.0042604 0.0020834 -3.321e-05 -0.0023092
-0.00080195 0.0010414 0.00011207 5.8555e-05 0.00054244 0.00026008 -0.004246 0.0021315
0.17829 -0.25597 -0.0044631 -0.0032678
0.00053723 -0.0012678 -0.00051485 0.0010657 -0.00015631 0.0012289 -3.4685e-05 -0.0023221
-0.0044767 -0.0032874 0.091148 -0.40869
4280000000 0.11766 -0.30585 -0.0026656 0.0016184 -0.0018199 -0.0041551 -0.000469 0.00059067
-0.00048913 0.0014096 -0.00067216 -0.00037696
-0.00268 0.0016253 -0.11317 -0.19559 -0.0026186 0.0030445 -0.00076172 -0.00032524
0.00022567 0.00018194 0.00056976 0.00052191
-0.0018375 -0.0041504 -0.0026069 0.0030815 0.14223 -0.29258 0.00097866 -0.00019646
-0.00090263 0.00081103 -0.00015422 0.00087156
-0.0004916 0.00060551 -0.0007664 -0.00030189 0.00097603 -0.00017016 -0.048167 -0.17294
-0.0044618 0.00238 -0.00043016 -0.002255
-0.00046502 0.0013877 0.00023049 0.00021363 -0.00086808 0.0008227 -0.0044703 0.0023897
0.1349 -0.28017 -0.005894 -0.00073918
-0.00070039 -0.00037676 0.00055992 0.00047608 -0.00019126 0.00091864 -0.00044648 -0.0022249
-0.005881 -0.000714 0.040566 -0.41615
4340000000 0.090705 -0.31477 -0.001873 0.001789 -0.0023966 -0.001373 0.00019725 0.00051686
-8.4062e-05 0.000692 4.8354e-06 -0.00084516
-0.0018834 0.0017784 -0.13444 -0.16894 -0.0018275 0.0037878 -0.00010763 0.0005394
-0.00030101 -0.00040674 0.00039231 0.00050972
-0.0024219 -0.0013492 -0.0017864 0.0038333 0.10612 -0.3089 -0.00027441 -0.00087663
0.0002131 0.00072704 0.00061193 0.0022266
0.00022374 0.00050164 -0.00011249 0.00054025 -0.00028969 -0.00088472 -0.065951 -0.16887
-0.0041235 0.0033106 -0.0013218 -0.0024599
-3.9388e-05 0.00069544 -0.00032575 -0.0003978 0.00024059 0.00072932 -0.0040841 0.0033514
0.10929 -0.30344 -0.0048097 0.0010212
7.6712e-06 -0.00083619 0.00041918 0.00050914 0.00063371 0.0022061 -0.0013787 -0.0024965
-0.0048276 0.0010474 0.0066142 -0.40987
4400000000 0.061386 -0.32155 -0.00091097 0.0013814 -0.0022449 -0.0015943 0.00076019 0.0012274
-0.0001311 0.00042773 -0.00022021 -0.00042086
-0.00090583 0.0013797 -0.16262 -0.16086 -0.0013162 0.0037436 -0.00049743 0.00051132
9.4248e-05 -0.00047507 0.00055148 0.00028892
-0.00226 -0.0015348 -0.0012627 0.0037355 0.07875 -0.31657 -0.00013753 -0.00028193
0.00036597 0.00033461 0.00092299 0.0012392
0.00076575 0.0012268 -0.00048028 0.00050479 -9.965e-05 -0.00028392 -0.090113 -0.15739
-0.0033218 0.0048595 -0.0020851 -0.0015026
-0.00014687 0.00043417 8.401e-05 -0.00051219 0.00037247 0.00034387 -0.003286 0.0048724
0.078583 -0.31743 -0.0046011 0.0010623
-0.00024945 -0.00041942 0.0005547 0.0003234 0.00098987 0.0013113 -0.0020498 -0.0014497
-0.0045803 0.0010157 -0.038321 -0.4163
4460000000 0.024665 -0.32267 -0.00070521 0.00034218 -0.0040363 -0.0011363 0.0014381 -0.00066518
-0.00055392 0.0014314 -0.00085819 -0.00049912
-0.0007042 0.00034517 -0.18585 -0.13249 -0.00067172 0.0044202 -0.00046453 0.00065118
-0.00042134 -0.00036694 0.00042435 -0.00048677
-0.0040298 -0.0011024 -0.00059629 0.0044378 0.052696 -0.32384 -0.00048977 -0.00053764
0.00047335 0.00056156 0.0019168 0.00042847
0.0014203 -0.00068705 -0.0004378 0.00067018 -0.00046398 -0.00052639 -0.10478 -0.13559
-0.0019936 0.0057824 -0.0023901 -0.00088919
-0.00053213 0.0014302 -0.00040068 -0.00032417 0.00051186 0.00052713 -0.0020101 0.0057975
0.043492 -0.31445 -0.0044094 0.0028153
-0.00085847 -0.0004849 0.00040621 -0.00048547 0.0018995 0.00041917 -0.0024142 -0.00087579
-0.004426 0.0028441 -0.078696 -0.399
4520000000 0.002174 -0.32351 -0.00041594 -0.0004514 -0.0035705 9.591e-05 0.00062053 7.7717e-05
0.0018173 0.00011222 -0.00066432 0.0010208
-0.00042437 -0.00045639 -0.20981 -0.1156 0.00052591 0.0045423 0.00058287 0.00090654
-0.00022437 4.3021e-05 0.00023201 -0.00015889
-0.0035625 0.00012467 0.00058384 0.0045391 0.022425 -0.32211 -0.0010338 0.00045885
0.0006627 -0.00053252 0.0017799 -0.00090799
0.00061867 5.8113e-05 0.00059233 0.00089565 -0.0010617 0.00045255 -0.12165 -0.12666
-0.00081911 0.0057897 -0.0031791 -0.00039684
0.0017762 6.9793e-05 -0.00026119 6.7588e-06 0.00063314 -0.00050885 -0.00080046 0.0057743
-0.0032257 -0.32705 -0.002694 0.0032834
-0.00066765 0.0010424 0.00026434 -0.00015707 0.0018002 -0.00098132 -0.0031856 -0.00038894
-0.0026738 0.0032894 -0.10712 -0.39706
4580000000 -0.035527 -0.31834 -0.0011668 -0.00065796 -0.0032917 0.0022624 0.00075447 -0.00035825
0.0001973 0.00026188 -0.00055396 0.00060211
-0.0011609 -0.00065888 -0.22935 -0.091051 0.0007527 0.0041707 0.00063331 -5.6307e-05
-7.8682e-05 0.00016887 0.00018598 -0.00020649
-0.0032527 0.0023092 0.00082214 0.0041771 -0.0091954 -0.32156 -0.00011594 0.00042612
-0.00056581 -0.00011188 0.001486 -0.00086745
0.00075786 -0.00036998 0.00063561 -6.6126e-05 -0.00010992 0.0004016 -0.133 -0.10311
0.0017249 0.005194 -0.0026025 0.0012668
0.00020944 0.00027614 -6.6687e-05 0.00019058 -0.0006033 -0.00010809 0.0017615 0.0052095
-0.029876 -0.33498 -0.0025014 0.003196
-0.00052369 0.00061204 0.00017615 -0.00021361 0.0014845 -0.00082602 -0.0025872 0.001235
-0.0024674 0.0032261 -0.15251 -0.36876
4640000000 -0.061573 -0.31168 -0.0023977 -0.0017861 -0.0030934 0.0026485 0.00073066 -0.0013909
0.0016145 -0.0004372 7.286e-05 0.0011643
-0.0023923 -0.0017928 -0.24061 -0.062613 0.0015021 0.0038306 0.00072559 0.00029068
-0.00036071 0.00030227 0.00012263 -0.00072519
-0.003063 0.0027009 0.0015474 0.0038105 -0.033955 -0.31499 0.0002198 0.00081468
0.0009387 0.0004378 0.00038969 -0.0020524
0.0007143 -0.0013756 0.00073284 0.00028691 0.00024152 0.0008022 -0.13888 -0.087773
0.0034102 0.0040593 -0.0024237 0.0015675
0.0015899 -0.00050542 -0.00034254 0.00031201 0.00093653 0.00043518 0.0034023 0.004063
-0.062694 -0.3213 -0.0022655 0.0041559
8.3211e-05 0.0011499 8.932e-05 -0.00073091 0.00037502 -0.0020619 -0.0023953 0.001573
-0.0023328 0.0041846 -0.17238 -0.35852
4700000000 -0.088253 -0.30872 -0.0040575 -0.00034595 -0.0016313 0.0045317 -0.00090455 -0.0010794
0.00094316 -0.00042668 0.00098858 0.0006052
-0.0040529 -0.00034304 -0.25246 -0.044872 0.002538 0.004129 0.00047721 -0.00053818
0.00031545 0.00060398 -0.00017182 -9.3147e-06
-0.00158 0.0045724 0.0026119 0.0040993 -0.064004 -0.31062 -0.00031876 0.00065082
0.00031699 -7.9828e-05 2.9055e-05 -0.0015202
-0.00092833 -0.0010986 0.00047088 -0.0005387 -0.00031239 0.00064715 -0.15519 -0.068002
0.0031168 0.0017538 -0.0014961 0.0023617
0.00090204 -0.00049631 0.00030967 0.00059974 0.00027403 -6.225e-05 0.003131 0.001712
-0.10104 -0.31624 -0.0014585 0.0037986
0.0010567 0.00057299 -0.00016078 -1.6017e-05 7.0445e-05 -0.0015299 -0.0014831 0.0023629
-0.0014219 0.0037663 -0.21465 -0.33061
4760000000 -0.11937 -0.29498 -0.0049199 0.00092526 0.00060747 0.004713 -0.00069846 -0.00067105
0.00029127 -0.0011404 0.00095265 -0.0003116
-0.0049136 0.00091617 -0.25023 -0.003001 0.0029028 0.0031034 2.738e-05 -0.00067334
0.00044435 0.00016138 0.0001035 -0.00019873
0.00065563 0.0047054 0.0029691 0.0030801 -0.095954 -0.29676 0.00078582 0.00044509
0.001022 -2.0141e-05 -0.0011773 -0.0011889
-0.00068947 -0.00066743 3.121e-05 -0.00066265 0.00076642 0.00044304 -0.15069 -0.051345
0.0022957 0.0011192 -0.00088906 0.0027996
0.00029623 -0.0011247 0.00046461 0.00011494 0.0010167 -4.3545e-05 0.0023411 0.0011099
-0.13416 -0.30152 -0.00032691 0.0042462
0.00093573 -0.00033999 9.5012e-05 -0.00016899 -0.0011772 -0.0011837 -0.00089113 0.0027561
-0.00041565 0.004276 -0.22765 -0.30993
4820000000 -0.14548 -0.28215 -0.0053206 0.0024409 0.0013984 0.0028735 -0.00096265 -0.00055725
0.0005669 -0.00077251 0.00016931 -0.00053452
-0.0053347 0.0024437 -0.26232 0.019501 0.0040446 0.0034728 -7.7349e-05 -0.0003412
0.00027346 -0.00016939 -0.00022007 -0.00044589
0.0014204 0.0028576 0.0040794 0.0034153 -0.12133 -0.29324 0.00056911 -0.00037419
0.0003911 -0.00080214 -0.0008014 -0.00020229
-0.00095213 -0.0005614 -8.0212e-05 -0.00033794 0.00059106 -0.00038053 -0.16505 -0.034061
0.0017039 -0.00015351 8.5048e-05 0.002986
0.00053115 -0.00077943 0.00025852 -0.00018417 0.00042981 -0.00078732 0.0016996 -0.00015569
-0.17394 -0.28501 -0.00025479 0.0029569
0.0001891 -0.00052476 -0.00021892 -0.00044617 -0.0007843 -0.00017617 0.00011782 0.0030045
-0.00018081 0.0029234 -0.26401 -0.28015
4880000000 -0.17761 -0.26437 -0.0045772 0.0045293 0.002067 0.0031775 -0.0013797 0.0001729
-0.00085345 -0.001107 0.00016088 -2.9104e-05
-0.0045746 0.0045216 -0.25499 0.059337 0.0047077 0.0018406 -0.00035825 -0.00025757
-0.00018421 0.00022643 -0.00018818 0.00014897
0.0020955 0.0031436 0.0047349 0.0017915 -0.14088 -0.28238 0.00048017 -0.00047547
-0.00023541 -0.0012901 -0.00044945 -1.5516e-05
-0.0013889 0.00021606 -0.00037202 -0.00023515 0.00045401 -0.00044589 -0.15925 -0.016296
0.00055667 -0.00022653 0.0010992 0.0025499
-0.00084118 -0.0010678 -0.00015206 0.00023186 -0.00020375 -0.0013125 0.00054589 -0.00025122
-0.20435 -0.27197 0.00051177 0.003075
0.00014638 6.1776e-07 -0.00019479 0.00013738 -0.00047546 -2.9842e-05 0.001111 0.0025572
0.00054018 0.0031105 -0.27696 -0.25239
4940000000 -0.19899 -0.24728 -0.0032501 0.0065655 0.0029144 0.0012152 -0.00038905 0.00072583
-0.00097105 -0.00050874 5.2821e-05 -0.00082641
-0.0032585 0.0065659 -0.2682 0.08593 0.0057697 0.00137 -0.00014601 -5.326e-05
0.00033974 -0.00029938 -0.00034352 0.00018714
0.0029179 0.0011779 0.0057789 0.0012657 -0.16129 -0.2588 0.00013022 -0.00046084
-0.0010327 2.096e-05 -0.00038794 2.5278e-05
-0.0003933 0.00071856 -0.00016294 -5.4846e-05 9.4544e-05 -0.00045374 -0.16657 -0.0058118
-0.00040201 0.00018999 0.0019763 0.0018876
-0.00098938 -0.00049377 0.00031078 -0.00029274 -0.0010248 6.5188e-05 -0.00037857 0.0002344
-0.22964 -0.24557 -0.00030902 0.0028407
3.6443e-05 -0.00084161 -0.0003349 0.00019718 -0.0003566 4.043e-05 0.0019723 0.0018523
-0.00027647 0.0028725 -0.3012 -0.22639
5000000000 -0.21947 -0.22457 -0.00028684 0.0073393 0.0031679 0.0018163 -9.8159e-05 0.00069917
-0.00069012 0.00050934 -0.00015052 -0.00049409
-0.00030294 0.0073347 -0.25449 0.10271 0.0057977 -0.0005605 -0.00028558 -3.9297e-05
-9.8704e-05 -0.00058483 -0.0002093 -6.2722e-05
0.0032062 0.0017834 0.0058095 -0.00064006 -0.19084 -0.24607 -0.00056967 -0.00075661
-0.00042007 -0.00027011 -0.00061956 -0.00034175
-8.0437e-05 0.00069148 -0.00027998 -4.0842e-05 -0.0005441 -0.00077831 -0.16079 0.017865
-0.00075558 0.0015811 0.0023169 0.0011047
-0.00066448 0.0005354 -0.00012395 -0.00058126 -0.00050701 -0.0003263 -0.0007766 0.0015773
-0.25752 -0.22363 0.0001589 0.0037048
-0.0001665 -0.00050293 -0.00020659 -6.554e-05 -0.0006179 -0.00029425 0.0023324 0.0010892
0.00016691 0.0037048 -0.31347 -0.19313
5060000000 -0.24192 -0.19827 0.0017208 0.0070391 0.0030673 -0.00029536 8.109e-05 0.00057254
-0.00039683 -0.00011945 -0.00027051 -0.00027675
0.0016906 0.0070292 -0.2393 0.13964 0.005212 -0.0017065 -3.0551e-05 0.0001957
-0.00034482 2.1847e-05 -0.00030464 0.00013484
0.0030578 -0.00033127 0.0051786 -0.0017834 -0.20574 -0.22488 -0.00041967 0.0002875
-0.00083399 3.6901e-05 -0.0012849 0.00015414
8.9607e-05 0.00057058 -2.0561e-05 0.00020721 -0.0004127 0.00031576 -0.16342 0.025587
-0.00027063 0.0030375 0.0020019 0.00056027
-0.00041299 -0.00010201 -0.0003458 3.0682e-06 -0.00078288 -1.618e-05 -0.0002356 0.0030235
-0.27418 -0.19406 0.00096624 0.003345
-0.00027776 -0.00028798 -0.00029606 0.00014266 -0.0013014 0.0001555 0.0019556 0.00055222
0.00094259 0.0033606 -0.32678 -0.16496
5120000000 -0.2583 -0.17326 0.0031423 0.0060934 0.0027926 -0.00036682 0.00042897 0.00064976
-0.00014188 0.00088751 -0.00040177 6.2405e-05
0.0031314 0.0060913 -0.23421 0.16727 0.0049211 -0.0025202 7.6472e-05 0.00023535
-2.579e-05 -7.0975e-05 -9.7996e-05 0.00029642
0.002802 -0.00038168 0.0049036 -0.0026146 -0.2198 -0.21054 -2.3289e-05 0.00012483
-0.00024332 0.00093299 -0.0012919 0.00078625
0.00043596 0.00064655 7.539e-05 0.0002302 -4.5468e-05 0.00013259 -0.15928 0.051698
0.0011044 0.0033002 0.0024396 0.00039821
-0.00012646 0.00086808 -2.1795e-05 -6.6948e-05 -0.00027488 0.00099674 0.0011475 0.0033103
-0.28949 -0.16074 0.0015238 0.0035447
-0.00037161 6.9423e-05 -8.7833e-05 0.00031017 -0.0012746 0.00082984 0.0024519 0.00036237
0.001554 0.003544 -0.34018 -0.13084
5180000000 -0.27562 -0.14423 0.0047984 0.0050788 0.0035177 -0.00086739 0.00015799 0.00057177
-6.4877e-05 0.00024377 -0.00065301 0.00021664
0.0048099 0.0050648 -0.21344 0.18894 0.0044751 -0.0036587 -0.00032543 -0.00026548
-0.00013293 -0.00018307 -0.00019745 0.00023965
0.0035087 -0.00090836 0.0044264 -0.0037214 -0.23197 -0.17579 -0.00034189 0.00071454
6.2314e-05 -7.4929e-06 -0.0003025 0.0010135
0.00016841 0.00056165 -0.00032787 -0.00025678 -0.00032949 0.00072457 -0.15946 0.060725
0.0028218 0.003853 0.0023074 -0.00072556
-3.8556e-05 0.00024764 -0.00014308 -0.00017544 3.4956e-05 -4.6191e-05 0.0028255 0.0038436
-0.30276 -0.11934 0.0025476 0.0036856
-0.00063548 0.00026135 -0.00019734 0.00025151 -0.00029222 0.0010156 0.0023301 -0.00072453
0.0025266 0.0036666 -0.34306 -0.099949
5240000000 -0.28631 -0.11689 0.0051186 0.003806 0.0029776 -0.0026485 0.00068304 4.2735e-05
-0.00027508 -8.162e-05 -4.7857e-05 0.00055706
0.0051052 0.0038082 -0.20242 0.22799 0.0032832 -0.0046411 -4.6157e-05 0.00016207
-0.00024277 3.9297e-05 0.00020086 0.00048906
0.0029517 -0.0026742 0.0032145 -0.0046941 -0.24935 -0.15135 0.00043054 0.00022708
-0.0002285 0.0005893 0.0002716 0.0012049
0.00070987 3.7046e-05 -4.0491e-05 0.00016847 0.00043435 0.0002415 -0.15988 0.081565
0.0036025 0.0026138 0.0016536 -0.0012184
-0.00032127 -0.0001068 -0.00024534 3.0429e-05 -0.00017568 0.00062942 0.0036481 0.0026023
-0.31838 -0.077661 0.003077 0.0026898
-2.3039e-05 0.00057857 0.00021335 0.00049012 0.00031043 0.0012195 0.0016408 -0.0012253
0.0031027 0.0027441 -0.35106 -0.067216
5300000000 -0.29228 -0.087774 0.0061764 0.002176 0.0018086 -0.0031906 0.00017215 -0.00031233
0.0002405 0.0006842 0.00010702 0.00032131
0.0061648 0.0021834 -0.1954 0.23252 0.0022965 -0.0053389 -0.00011775 0.00021236
-6.4649e-05 0.00040464 0.00036898 0.00026726
0.0017541 -0.0032256 0.0022335 -0.0053722 -0.26543 -0.12644 0.00029982 -0.00030136
0.00021772 0.00032587 0.00074477 0.00073053
0.00016381 -0.00030238 -0.00011236 0.00021842 0.00029504 -0.00030223 -0.15238 0.090547
0.0053297 0.0019713 0.0013683 -0.0016456
0.00027164 0.00067372 -3.7334e-05 0.00041534 0.00020389 0.00034462 0.0053344 0.001947
-0.33034 -0.049397 0.0032641 0.0023989
8.313e-05 0.00034466 0.00036076 0.00026123 0.00071577 0.00072347 0.001367 -0.0016657
0.0032305 0.0024096 -0.34701 -0.031524
5360000000 -0.29371 -0.051796 0.0060819 0.0007936 0.00041879 -0.0037465 0.00036174 -6.3356e-05
0.00015099 0.00039171 0.00069985 -9.181e-05
0.0060636 0.00080861 -0.15979 0.25412 0.00087825 -0.0056326 4.0595e-05 0.00024327
7.8468e-05 9.4947e-05 0.00053618 -0.00019372
0.00037353 -0.0037509 0.0007736 -0.0056411 -0.26589 -0.099647 0.00034829 0.0003607
0.00015274 0.00046619 0.00060406 0.00032074
0.00036689 -7.0953e-05 5.0351e-05 0.0002419 0.00035533 0.00036535 -0.15139 0.10867
0.0059017 -0.00034388 0.00077634 -0.0018805
0.000155 0.00038074 7.6545e-05 8.8911e-05 0.00016416 0.00043508 0.0058852 -0.00036398
-0.32752 -0.011559 0.0043852 0.0023382
0.00071083 -0.00012995 0.00054495 -0.00020671 0.00060114 0.00032039 0.00076731 -0.0018721
0.0043805 0.0023899 -0.34713 -0.0038671
5420000000 -0.29728 -0.028505 0.0060676 -0.0010497 -0.00049647 -0.0036341 -1.9965e-05 -0.00018359
0.00067121 0.00046746 0.00032718 -0.00032281
0.0060583 -0.0010577 -0.14085 0.28234 6.9039e-05 -0.0053354 7.6972e-05 0.00015449
0.00010491 4.0811e-05 0.00021115 -0.00020351
-0.00055014 -0.0036289 -6.1593e-06 -0.0053594 -0.28294 -0.066552 -0.00013638 -0.00045827
0.00077591 0.00016091 0.0009552 0.00010337
-2.2331e-05 -0.00020337 8.238e-05 0.00015199 -0.00013901 -0.00045017 -0.14023 0.12363
0.0050918 -0.0019211 0.00024697 -0.0017444
0.00067929 0.0004442 0.00011308 2.7324e-05 0.00076915 0.00014237 0.0050458 -0.0019553
-0.33138 0.018139 0.0048379 0.0011074
0.00030678 -0.00033104 0.00018231 -0.00021523 0.00093059 7.842e-05 0.00022434 -0.0017338
0.0048262 0.0010793 -0.34055 0.03829
5480000000 -0.29039 0.0074441 0.0048859 -0.0017917 -0.0017806 -0.002819 0.00036865 1.951e-05
0.0008842 -0.00019501 -6.1644e-05 -0.00021197
0.0048782 -0.0017786 -0.12754 0.29045 -0.0013147 -0.0055728 2.4331e-06 0.00021312
5.3734e-05 -2.1837e-05 0.00015744 -0.00013784
-0.0018325 -0.0027741 -0.0014209 -0.0055545 -0.28747 -0.045829 -0.00025118 0.0001954
0.0006351 -0.00024059 0.00086038 3.3832e-05
0.00036893 2.2386e-05 1.6269e-07 0.00022249 -0.0002329 0.00019189 -0.13436 0.13426
0.0041711 -0.0033325 -0.0001608 -0.0017549
0.00088204 -0.00022248 6.1731e-05 -2.1378e-05 0.00067014 -0.00026464 0.004165 -0.0033726
-0.32179 0.046497 0.004501 0.00053615
-6.9799e-05 -0.00023309 0.00015351 -0.0001519 0.00089041 8.3196e-06 -0.00016658 -0.0017569
0.0045127 0.00053091 -0.33218 0.05956
5540000000 -0.28878 0.033118 0.0042614 -0.0023594 -0.002476 -0.0020861 0.00035278 -0.00028317
0.00022462 -0.00021033 -0.00042482 8.7484e-05
0.0042691 -0.0023497 -0.087971 0.30882 -0.0023906 -0.0050998 0.00041791 0.0001148
-4.3175e-05 -0.00011961 -3.6761e-05 -0.00036422
-0.0025157 -0.0020681 -0.0024654 -0.0050716 -0.28816 -0.024732 0.00023404 -0.00019315
0.00030643 -0.00014978 0.00039051 -0.00026708
0.00033837 -0.00028252 0.00042289 0.00010604 0.00021848 -0.00018404 -0.12363 0.15633
0.0027282 -0.0040443 -0.0010384 -0.0019643
0.00020191 -0.00022357 -4.9224e-05 -0.00012599 0.00029117 -0.00010439 0.0027105 -0.0040798
-0.30902 0.081125 0.004944 -0.00082391
-0.00040803 0.00013488 -4.2527e-05 -0.00036158 0.00039591 -0.00023331 -0.001046 -0.0019858
0.0049288 -0.00077824 -0.32603 0.10142
5600000000 -0.278 0.061683 0.0035846 -0.0034533 -0.0023429 -0.0019009 0.00032179 -0.00034113
0.00032507 -0.00029305 0.0003011 0.00053849
0.0035889 -0.0034481 -0.085009 0.32373 -0.0034837 -0.0048656 0.00010149 -0.00019839
-0.00010349 3.5102e-05 -0.00010289 -0.00021058
-0.0023725 -0.0018654 -0.003553 -0.004807 -0.28745 0.0073276 -6.4258e-05 4.4319e-05
0.00030133 -0.0006165 0.00048919 -0.0005625
0.0003073 -0.00034543 0.00010244 -0.00020757 -7.6835e-05 3.1688e-05 -0.11578 0.15592
0.0017532 -0.0038928 -0.0010058 -0.0010888
0.000319 -0.00030277 -0.00010743 4.5469e-05 0.00028451 -0.00065391 0.001717 -0.0038944
-0.29969 0.11143 0.0044072 -0.0010847
0.0003098 0.00054478 -0.00011148 -0.00021085 0.0004585 -0.00060069 -0.0010289 -0.0010817
0.0043936 -0.001123 -0.30441 0.11663
5660000000 -0.26789 0.082967 0.0032833 -0.0036195 -0.003488 -0.00069379 -0.0003208 -0.00076234
-0.00017557 -0.00059676 0.00042501 -0.00019936
0.0032955 -0.0036068 -0.045103 0.31553 -0.0044062 -0.0032176 -1.014e-05 -0.00011859
0.00015313 3.8172e-05 -9.4007e-05 -0.00015807
-0.0035082 -0.00062602 -0.0044784 -0.0031477 -0.28995 0.030555 -0.00016457 7.0506e-05
-0.00042221 -0.00055207 0.00028768 -0.0011187
-0.00032855 -0.00075734 -5.161e-06 -0.00011754 -0.00014758 7.442e-05 -0.1016 0.17611
0.00066841 -0.0039152 -0.0013454 -0.00091431
-0.00016942 -0.00057637 0.00016321 3.0631e-05 -0.0004351 -0.00055003 0.0006298 -0.0039434
-0.28744 0.13894 0.0043375 -0.0022796
0.0004232 -0.00018711 -8.7786e-05 -0.00016285 0.00027142 -0.001083 -0.0013312 -0.00089453
0.0043216 -0.0022508 -0.29738 0.15195
5720000000 -0.25413 0.10633 0.0027309 -0.0041493 -0.002958 0.00082358 -0.00049446 -0.00019601
-0.00033323 -0.00016204 -7.5086e-05 -0.00038009
0.0027372 -0.0041423 -0.017127 0.34308 -0.0054796 -0.0028216 5.8261e-05 -5.5234e-05
-0.0002162 4.0477e-05 -0.00026183 0.00015716
-0.00292 0.00086832 -0.0055284 -0.0027494 -0.28782 0.062341 0.00019108 6.0722e-05
0.00017128 0.00041557 -3.6773e-05 -0.00026542
-0.00048815 -0.00019619 5.7399e-05 -5.5393e-05 0.00018116 6.8439e-05 -0.085718 0.17878
-0.00019398 -0.0034657 -0.0015478 -0.00040621
-0.00035058 -0.00015158 -0.00021459 3.5985e-05 0.00014735 0.00042066 -0.00021787 -0.0034665
-0.27703 0.16645 0.0042532 -0.0032785
-8.2784e-05 -0.00040972 -0.00026079 0.00014043 -2.052e-05 -0.0002558 -0.0015903 -0.00039747
0.0042659 -0.0032631 -0.2675 0.17106
5780000000 -0.23859 0.12294 0.0015843 -0.0047755 -0.0023851 0.0010413 -0.0007958 3.3286e-05
-0.00030275 -0.00028558 -0.00015769 -0.00032534
0.0016036 -0.0047693 -0.0041719 0.33815 -0.0058614 -0.00089873 -7.191e-06 -0.00019658
5.0402e-05 -5.6978e-05 -0.00012712 -0.00017692
-0.0023699 0.0010894 -0.0058843 -0.00078615 -0.28441 0.078271 -7.3128e-05 -4.7066e-05
6.4721e-05 -6.895e-05 -0.00039993 -0.00062228
-0.00079031 4.7076e-05 -1.3346e-05 -0.00020086 -7.8453e-05 -4.715e-05 -0.077 0.19439
-0.00023809 -0.0030441 -0.0013174 5.0797e-05
-0.00032204 -0.00026415 4.7725e-05 -5.7164e-05 6.4875e-05 -3.7408e-05 -0.00024813 -0.0030242
-0.26731 0.18728 0.0030124 -0.0037782
-0.00016755 -0.00031933 -0.00012215 -0.0001881 -0.00039559 -0.00063402 -0.0012893 4.2769e-05
0.0029827 -0.0037737 -0.25869 0.19268
5840000000 -0.22698 0.14473 0.0003544 -0.0053957 -0.0020856 0.00099777 -0.0001874 0.00027248
-0.00027471 0.00021975 -0.00040889 -0.00022485
0.0003665 -0.0053834 0.030677 0.34236 -0.0057682 0.00022429 -0.00020918 3.2412e-05
0.0001803 2.7243e-05 -0.00016823 0.00027276
-0.0020745 0.0010465 -0.0057607 0.00032832 -0.27941 0.10321 -0.00018373 4.245e-06
-9.3597e-05 -0.00065967 -0.00042238 -0.00034226
-0.00017659 0.00029135 -0.00020642 3.0084e-05 -0.00018699 -1.2304e-05 -0.055318 0.19807
-0.00056438 -0.0033618 -0.0012107 0.0002654
-0.00028007 0.0002254 0.00018829 8.3429e-06 -0.00010178 -0.00066682 -0.00060868 -0.0033555
-0.25086 0.19759 0.0025397 -0.0036669
-0.00040217 -0.00021672 -0.00017482 0.00028556 -0.0004812 -0.0003386 -0.0012227 0.00024056
0.0025402 -0.0036621 -0.22496 0.21788
5900000000 -0.21298 0.15763 -0.0016928 -0.0055156 -0.0023113 0.0023376 -0.0001145 8.6109e-06
0.00021465 -0.00024398 -9.7071e-06 0.00034215
-0.0016755 -0.0055193 0.051523 0.34367 -0.0052562 0.0017561 4.9011e-05 -1.5408e-05
3.4463e-06 -0.00027591 -1.7614e-05 -1.2531e-05
-0.0022876 0.0023918 -0.0052481 0.0018617 -0.26353 0.11957 -4.1246e-05 -7.6856e-05
-0.0003901 -0.00042573 -0.00079283 -0.00018248
-0.00012341 9.9561e-06 5.2178e-05 -2.4152e-05 -3.5664e-05 -9.2621e-05 -0.047377 0.20873
-0.0007358 -0.0032669 -0.0011102 0.00027928
0.00020871 -0.00025097 2.1056e-06 -0.00027209 -0.00037957 -0.00043961 -0.00075258 -0.0032942
-0.22522 0.21403 0.0019455 -0.0051474
-2.1663e-05 0.00034262 8.3945e-06 -2.8051e-05 -0.00079017 -0.00019343 -0.0011086 0.0003252
0.001911 -0.0051116 -0.21003 0.2283
5960000000 -0.19449 0.17025 -0.0028692 -0.004046 -0.0008801 0.0027005 -0.00011523 0.00021253
-0.00023184 0.00012948 -9.6006e-05 -4.738e-06
-0.0028535 -0.0040546 0.077087 0.34288 -0.0042607 0.0021094 -0.00019203 -5.9945e-07
-1.3912e-05 0.00012219 4.8462e-05 0.00013983
-0.00081625 0.0026921 -0.0042335 0.0021997 -0.25085 0.14478 -9.83e-05 -0.00020112
-0.00035704 7.5887e-05 -0.00024673 -0.00019575
-0.00010993 0.00021472 -0.00019639 3.3589e-06 -9.9017e-05 -0.00018557 -0.029772 0.21664
-0.0016238 -0.0032302 -0.00088981 0.00097249
-0.00021573 0.00012393 -1.6439e-05 0.00012505 -0.00037957 7.0788e-05 -0.0016402 -0.0032046
-0.20635 0.22867 0.00035295 -0.0048895
-6.8941e-05 -1.4082e-05 6.3466e-05 0.00016318 -0.00025662 -0.00014446 -0.0008638 0.00093731
0.00040387 -0.0049331 -0.18255 0.2551
6020000000 -0.17723 0.18723 -0.0038068 -0.0031628 -0.0003732 0.0030988 -1.1827e-05 0.0005725
-0.00015197 0.00036232 -8.9419e-06 0.00031727
-0.0038008 -0.003162 0.10458 0.33672 -0.0047819 0.0030902 -6.6171e-05 0.00014645
-9.8509e-05 0.00011549 -0.00018311 0.00017932
-0.00032133 0.0030958 -0.0047355 0.0031803 -0.23174 0.15798 -0.00031291 0.00025067
-0.00068779 3.3973e-06 -0.00052403 0.00052697
-7.0422e-06 0.00056804 -7.097e-05 0.00014792 -0.0003404 0.00024145 -0.022994 0.21388
-0.0024152 -0.0032564 -0.00060034 0.00073972
-0.00016654 0.00033458 -0.0001163 0.0001073 -0.00068833 -7.8591e-06 -0.0024403 -0.0032549
-0.17838 0.24412 -6.3421e-05 -0.0046628
-5.6226e-06 0.00031419 -0.00019304 0.00019964 -0.00055 0.00053009 -0.00060043 0.00078152
-7.6174e-05 -0.0045871 -0.15645 0.25638
6080000000 -0.15667 0.19561 -0.0040663 -0.001037 0.0011976 0.0029404 8.7216e-05 3.7154e-05
9.9048e-05 0.00010678 0.00026029 3.8809e-05
-0.0040569 -0.0010303 0.12703 0.33734 -0.0032471 0.0044505 -5.817e-05 -2.0781e-05
-1.0686e-06 0.00014469 9.7754e-05 0.00030896
0.0012774 0.0029312 -0.0031569 0.0045271 -0.21425 0.18335 0.00021748 0.00015349
-0.00036059 0.00062432 -0.00017707 0.00030029
9.403e-05 5.4064e-05 -5.5049e-05 -1.7206e-05 0.00021329 0.00015349 -0.005644 0.22125
-0.0036216 -0.0025367 -0.00090655 0.00087745
0.00011681 0.00010665 -2.927e-07 0.00016129 -0.00038555 0.00063499 -0.0036354 -0.0025039
-0.14872 0.2609 -0.00063804 -0.0050197
0.00026416 2.1714e-05 9.2472e-05 0.0003023 -0.00014685 0.0002812 -0.00086985 0.00087116
-0.00060065 -0.0050906 -0.13422 0.27764
6140000000 -0.14207 0.21002 -0.0035905 -0.00064552 0.001552 0.0021872 7.6451e-05 6.4517e-05
-2.4335e-05 -0.00014252 0.0003743 -0.00014836
-0.0035906 -0.00064082 0.1517 0.3204 -0.0025132 0.0051378 3.7854e-05 6.1153e-05
0.00033895 -1.547e-05 0.00024535 8.2193e-05
0.0015821 0.0021732 -0.0024111 0.0051775 -0.19217 0.20471 0.00037151 -8.0772e-05
0.00020185 0.00069217 -2.666e-05 0.00060812
8.2172e-05 5.3799e-05 3.8899e-05 6.1268e-05 0.0003707 -8.3697e-05 0.0058034 0.21408
-0.0045251 -0.0015108 -0.00048224 0.0014684
-4.7545e-05 -0.00015439 0.00031696 -3.2683e-05 0.0002063 0.00065926 -0.0045517 -0.0014941
-0.13053 0.28269 -0.0025893 -0.0044898
0.00039189 -0.00015116 0.00024045 7.4178e-05 2.0651e-05 0.00059741 -0.00048969 0.0014571
-0.0025857 -0.0044578 -0.09706 0.27719
6200000000 -0.12518 0.21655 -0.0029671 -0.00017065 0.002186 0.0012962 9.3095e-05 0.00035243
-0.00024764 0.00017611 -0.00012381 -0.00026093
-0.0029684 -0.00017712 0.1814 0.32009 -0.0011008 0.0052627 4.8885e-05 0.00023021
2.5996e-05 -9.534e-07 0.00013982 0.00011065
0.0021838 0.0012692 -0.0010158 0.0052889 -0.17253 0.22001 0.00013618 -0.00038028
0.00040109 7.6165e-05 0.0002831 0.00010486
9.7671e-05 0.00035063 4.5662e-05 0.00022521 0.00015067 -0.00038896 0.020569 0.22265
-0.0044977 -0.00027986 4.5204e-05 0.0012282
-0.00023308 0.00016433 3.4789e-05 4.1671e-06 0.00041462 6.5694e-05 -0.004518 -0.00026155
-0.1173 0.2905 -0.0033165 -0.0038361
-0.00013498 -0.0002623 0.00012554 9.3557e-05 0.00030333 0.00011595 9.7258e-05 0.0012426
-0.0032767 -0.0037722 -0.082897 0.28839
6260000000 -0.11143 0.22963 -0.0030762 0.00079015 0.0020408 0.00071881 0.00026565 -7.2852e-05
0.00013096 0.00019512 -0.00010987 1.6399e-05
-0.0030837 0.00078047 0.19752 0.30454 -0.00023446 0.0053957 4.1289e-05 -8.6461e-05
-7.3123e-05 -0.00011563 0.00028989 0.00014569
0.0020462 0.00069999 -0.00014308 0.0053999 -0.15231 0.24076 0.00012437 1.901e-06
0.00020237 -7.4148e-05 0.00027985 0.00028363
0.00026484 -8.2187e-05 4.3279e-05 -8.596e-05 0.00012022 1.5021e-05 0.034403 0.21808
-0.0045148 0.0011719 0.00059794 0.0012431
0.0001141 0.00019913 -6.1438e-05 -0.00011891 0.00020643 -8.5336e-05 -0.0044993 0.0012045
-0.092907 0.29061 -0.0040552 -0.0030705
-0.00012684 4.4448e-06 0.00030667 0.00013866 0.00026156 0.00026115 0.00060956 0.0011969
-0.0040718 -0.003113 -0.038681 0.2881
6320000000 -0.096583 0.23488 -0.0025672 0.0013807 0.0022208 -0.00032967 2.0678e-05 0.00011582
-0.00039887 0.00043269 -0.00015407 0.00039516
-0.0025721 0.0013707 0.2241 0.29717 0.001694 0.0056925 3.9475e-05 8.3658e-05
1.3769e-05 -0.00013806 0.00010935 -9.4099e-05
0.0021873 -0.00038418 0.0018056 0.0056682 -0.13362 0.25166 -0.00019496 -0.00031001
0.00037382 9.5816e-05 0.00036864 0.00020007
2.2944e-05 0.00011148 3.3647e-05 8.3623e-05 -0.00019202 -0.00031697 0.034074 0.22047
-0.0039878 0.0018844 0.00068068 0.00084282
-0.00039388 0.00043423 5.6273e-06 -0.00013716 0.00038992 8.0263e-05 -0.0039908 0.0018808
-0.068211 0.30264 -0.0047152 -0.001679
-0.00016279 0.00039741 0.00010726 -9.9505e-05 0.00037335 0.0002094 0.00068044 0.0008718
-0.0046301 -0.0015964 -0.028216 0.28922
6380000000 -0.077211 0.24045 -0.0019242 0.001829 0.0016569 -0.00046601 3.1125e-06 -6.8802e-05
0.00025299 0.00020838 7.705e-05 9.5708e-05
-0.0019246 0.0018171 0.24158 0.27795 0.0029638 0.0042862 -0.00013464 -0.00011573
-0.00022042 -0.00016718 -0.00011575 -0.00035833
0.0016334 -0.00050223 0.0030559 0.0042276 -0.10585 0.26761 -0.00018234 0.00012545
0.00045855 3.2444e-05 0.00047823 0.00017886
1.1608e-05 -6.7781e-05 -0.00013607 -0.00011962 -0.00017578 0.00012074 0.05463 0.20968
-0.0032817 0.003199 0.0008895 0.00072084
0.00027135 0.00020629 -0.00021451 -0.00015412 0.0004703 5.0225e-05 -0.0032561 0.0032077
-0.047263 0.29467 -0.0048401 -0.00018048
9.9309e-05 8.7501e-05 -0.00011711 -0.00036976 0.00048849 0.00018316 0.00090488 0.00069531
-0.004878 -0.00025659 0.012489 0.29108
6440000000 -0.056616 0.25296 -0.00093211 0.0023663 0.0018099 -0.00076824 0.00038141 -8.4857e-05
0.0003307 -0.00043335 -0.00019636 -0.00025407
-0.00092844 0.0023616 0.26106 0.26568 0.003328 0.0030934 9.7477e-05 -4.6626e-05
-0.00013231 1.6964e-05 -6.5066e-05 -0.00026762
0.0017858 -0.00079212 0.003384 0.0030348 -0.090133 0.28419 -0.00023453 0.00028568
-0.00027439 -0.00014424 0.00065051 -0.00052588
0.00037589 -0.00010032 9.746e-05 -4.7229e-05 -0.00022995 0.00029208 0.05623 0.20745
-0.0018603 0.0038645 0.0009779 0.00074319
0.00032779 -0.00041358 -0.00013536 1.8441e-05 -0.00030732 -0.00012926 -0.0018374 0.0038979
-0.0067141 0.30186 -0.0044982 0.0014177
-0.00024549 -0.00024445 -8.5129e-05 -0.00026138 0.00068974 -0.00057198 0.00097728 0.00073534
-0.0045003 0.0013929 0.022766 0.27693
6500000000 -0.036704 0.25412 -0.00026453 0.0020347 0.0014192 -0.00087825 0.00021438 -7.606e-05
9.7428e-05 0.00015414 -9.6993e-05 0.00037349
-0.00026723 0.0020181 0.28791 0.24004 0.0036421 0.0026143 9.6161e-05 3.2976e-05
0.00010592 0.00016993 0.00019764 -3.6162e-05
0.0014034 -0.00092335 0.0037043 0.0025285 -0.077395 0.28198 8.3512e-06 -4.7705e-05
6.6402e-05 -0.00022922 -0.00017798 -0.00035166
0.0002174 -8.0426e-05 8.7618e-05 3.5799e-05 2.8607e-06 -4.4077e-05 0.081056 0.20248
-0.00039673 0.0039968 0.0011209 0.0003556
9.5625e-05 0.00016196 0.00010646 0.00015966 3.4126e-05 -0.00021049 -0.00040157 0.0039951
0.016126 0.30621 -0.0035109 0.002252
-5.1351e-05 0.00036624 0.00017999 -4.4389e-05 -0.0002107 -0.00029994 0.0010944 0.00037574
-0.0034586 0.0022354 0.060841 0.28045
