# Supplementary material for: Early Detection of Alzheimer’s Disease via Machine Learning-Based Microwave Sensing: An Experimental Validation
Source: Sensors (Basel). 2025 Apr 25;25(9):2718. doi: 10.3390/s25092718 (PMC12074295; doi:10.3390/s25092718)
Supplement: Supplementary file 1 [file sensors-25-02718-s001.zip › measurements_paper_sensors/26 febbraio - PART1/set12 H/CSF_H_m3.s6p]

!Keysight Technologies,M9804A,MY58100912,A.14.10.03
!Date: Thursday, April 27, 2023 10:28:33
!Correction: S11(C  6-Port  ) 
!S12(C  6-Port  ) 
!S13(C  6-Port  ) 
!S14(C  6-Port  ) 
!S15(C  6-Port  ) 
!S16(C  6-Port  ) 
!S21(C  6-Port  ) 
!S22(C  6-Port  ) 
!S23(C  6-Port  ) 
!S24(C  6-Port  ) 
!S25(C  6-Port  ) 
!S26(C  6-Port  ) 
!S31(C  6-Port  ) 
!S32(C  6-Port  ) 
!S33(C  6-Port  ) 
!S34(C  6-Port  ) 
!S35(C  6-Port  ) 
!S36(C  6-Port  ) 
!S41(C  6-Port  ) 
!S42(C  6-Port  ) 
!S43(C  6-Port  ) 
!S44(C  6-Port  ) 
!S45(C  6-Port  ) 
!S46(C  6-Port  ) 
!S51(C  6-Port  ) 
!S52(C  6-Port  ) 
!S53(C  6-Port  ) 
!S54(C  6-Port  ) 
!S55(C  6-Port  ) 
!S56(C  6-Port  ) 
!S61(C  6-Port  ) 
!S62(C  6-Port  ) 
!S63(C  6-Port  ) 
!S64(C  6-Port  ) 
!S65(C  6-Port  ) 
!S66(C  6-Port  ) 
!S6P File: Measurement: :
# Hz S  RI   R 50
500000000 -0.3282 -0.067062 -0.010081 -0.0016866 -0.0084092 0.012336 -0.0044493 0.01234
0.013406 0.0054372 -0.0050472 0.008485
-0.010277 -0.001741 -0.4102 -0.075556 0.0084291 -0.010714 0.0017121 0.012252
0.0086431 0.0038831 0.00060917 0.01456
-0.0084181 0.012606 0.0086522 -0.010638 -0.25885 0.1896 0.0069491 0.0033738
-0.0019182 0.0086953 0.00028945 0.012038
-0.0045639 0.011918 0.00085531 0.012147 0.0069469 0.0031137 -0.32726 0.037473
-0.018823 -0.004029 0.016046 0.027224
0.013127 0.0055325 0.0086102 0.0030077 -0.0023187 0.0081822 -0.020037 -0.0041148
-0.22151 -0.23299 -0.027367 0.0053169
-0.0056807 0.0087662 0.00066563 0.014401 0.00093857 0.012674 0.016674 0.024621
-0.027056 0.0051987 -0.26327 -0.14333
560000000 -0.31683 0.10285 -0.021439 -0.067373 0.00041432 0.012623 0.0048976 0.010952
0.010115 0.0042448 0.011069 0.008977
-0.021225 -0.068655 -0.37279 0.088721 -0.040872 -0.039572 0.013618 0.0043761
-0.012588 -0.0054425 0.003743 -0.0012458
0.00092187 0.013548 -0.040727 -0.039525 -0.18312 0.24023 -0.00034623 -0.0055903
0.018162 0.0067108 0.0081454 -0.0054477
0.0058131 0.010485 0.013504 0.0039511 -0.00042443 -0.0056616 -0.30566 0.12952
0.0056008 -0.021876 0.0065737 -0.022627
0.010719 0.0056485 -0.012952 -0.0056444 0.017934 0.0069213 0.0075346 -0.021588
-0.30055 -0.047926 0.010916 -0.051744
0.011364 0.0096054 0.0031858 -0.0010613 0.0080748 -0.0061573 0.0050305 -0.021973
0.010138 -0.051016 -0.33035 0.0052334
620000000 -0.27748 0.080785 -0.023444 0.0090228 0.0033238 0.0092789 0.0088899 -0.0043896
0.012396 -0.00093828 0.00044016 -0.0013582
-0.023321 0.0092236 -0.40056 0.035701 -0.018787 0.00011163 -0.0014117 -0.0019614
0.01289 -0.0060366 0.00025987 -0.0030982
0.0034002 0.0092177 -0.018778 0.00017078 -0.15593 0.24976 -0.00084352 -0.0053845
-0.0036722 -0.0024016 0.0088548 -0.0028099
0.0085814 -0.0048442 -0.0017317 -0.0022668 -0.0011483 -0.0055684 -0.26365 0.13936
-0.039585 -0.020456 0.013787 0.029361
0.012016 -0.00034111 0.012662 -0.0051278 -0.004049 -0.0025017 -0.037833 -0.019737
-0.21557 -0.087933 -0.043559 0.011653
0.00072479 -0.0017618 0.0011117 -0.0031144 0.0094046 -0.0033727 0.014275 0.026745
-0.044048 0.012529 -0.24602 -0.028921
680000000 -0.24285 0.17376 -0.026354 -0.015625 0.0045047 0.0054176 0.0016242 -0.0069486
-0.0016815 -0.011662 0.0058312 -0.0072953
-0.026433 -0.015214 -0.39085 0.13708 -0.032739 -0.0026554 -0.0017733 -0.00036415
-0.0015532 -0.0097032 -0.00073589 -0.0019566
0.0046881 0.0056288 -0.032906 -0.0024827 -0.1085 0.27212 -0.00095525 7.9929e-05
-0.0014619 0.00076773 -0.0027908 -0.0090031
0.0014804 -0.007268 -0.0019191 -0.00034955 -0.00083045 0.00011421 -0.22081 0.1919
-0.023209 -0.0078703 -0.0097301 -0.011163
-0.0020802 -0.011326 -0.0015393 -0.0096127 -0.0014673 0.00070278 -0.023052 -0.0080167
-0.2818 0.015678 -0.0050078 -0.0079386
0.005375 -0.0074487 -0.0011886 -0.001931 -0.0029052 -0.0091021 -0.0097779 -0.010454
-0.0048291 -0.0081903 -0.26275 0.074237
740000000 -0.19606 0.16686 -0.041315 0.026753 0.013821 -0.0039519 0.00028681 -0.0042177
-0.0038571 -0.0023481 -0.0066848 0.0024598
-0.040991 0.026676 -0.33701 0.15675 -0.037462 0.034474 0.00039001 -0.0059237
-0.01333 0.0066934 -0.0010095 -0.0050047
0.013807 -0.0041526 -0.037546 0.034461 -0.075524 0.27235 -0.0020428 0.0031545
-0.0012016 -0.0053106 -0.0020812 0.00091912
0.00039785 -0.003926 0.00039681 -0.0060987 -0.0020927 0.0035244 -0.20385 0.19921
-0.041652 -0.0087691 0.022308 0.016026
-0.0045905 -0.002027 -0.012889 0.0074239 -0.0013299 -0.0053297 -0.042467 -0.0095593
-0.18002 0.049467 -0.043852 0.0011804
-0.0063371 0.0028883 -0.0010859 -0.0059325 -0.0018423 0.00099287 0.022661 0.015985
-0.043823 0.0011175 -0.25157 0.079577
800000000 -0.16664 0.21319 -0.022936 0.015729 0.0056498 -0.010228 -0.0045827 -0.0024644
-0.0045863 0.0018724 0.0044753 0.00092896
-0.022931 0.016016 -0.34545 0.22795 -0.0092401 0.034391 -0.0021509 0.0019971
-0.00042154 0.0023663 0.00057828 0.0056622
0.0056781 -0.010186 -0.0090673 0.034456 -0.037181 0.29846 0.0009708 0.0013001
-6.4897e-05 0.0033604 -0.0017794 0.00060514
-0.004587 -0.0025833 -0.0021049 0.0020756 0.00096987 0.0012271 -0.17477 0.22707
-0.029 0.013101 0.014859 -0.010537
-0.0045143 0.0015573 -0.00039009 0.0022033 2.5764e-05 0.0034021 -0.028586 0.012847
-0.23233 0.073283 -0.019071 0.020823
0.0042419 0.00067589 0.00081348 0.0052989 -0.0018155 0.00067982 0.014585 -0.010386
-0.019054 0.021373 -0.24833 0.13176
860000000 -0.13323 0.2339 -0.018584 0.0302 -0.0030978 -0.01021 -0.0021575 0.00026211
0.0043194 0.0054762 -0.0038515 -0.0033477
-0.018625 0.030367 -0.29896 0.27261 0.006987 0.034586 0.00011504 0.0018359
0.0037988 0.0004168 0.0034627 -0.00016253
-0.0031634 -0.010172 0.0070253 0.034591 0.01066 0.30854 -0.00055208 -0.00054431
0.0025492 -0.001867 0.0017594 0.0041169
-0.0019871 0.0004362 5.5907e-05 0.0017944 -0.00036097 -0.00051712 -0.13879 0.2383
-0.018597 0.017087 -0.0066069 -0.0085226
0.0041758 0.0054676 0.0038349 0.00047068 0.0023864 -0.0018767 -0.01852 0.017121
-0.17701 0.13281 -0.027143 0.015949
-0.0040362 -0.0033715 0.0037123 -1.6821e-05 0.0016964 0.0042728 -0.0062328 -0.0092924
-0.027044 0.015712 -0.19738 0.17769
920000000 -0.11044 0.25777 0.0039513 0.03926 -0.0092865 -0.0046756 -0.0018723 0.0017752
0.00021012 0.0016204 0.0029752 -0.0013827
0.0038577 0.039306 -0.27193 0.29506 0.027885 0.023368 0.0014555 0.0010499
0.0073001 0.00028553 0.0040416 -0.0027331
-0.0093887 -0.0046823 0.027974 0.023262 0.056974 0.31115 0.0017898 -0.00011467
0.00052016 -0.00035208 0.0010015 -0.0013912
-0.0019327 0.0018165 0.0014113 0.0012114 0.0017351 -7.4078e-05 -0.11475 0.25592
-0.012807 0.030341 0.0041015 -0.0067453
0.00019795 0.0015468 0.0073737 0.00013374 0.0004588 -0.00017294 -0.012294 0.03063
-0.17023 0.139 -0.0037324 0.028387
0.0031196 -0.0014837 0.0041302 -0.0028318 0.00082434 -0.0014206 0.0044266 -0.0064072
-0.0037463 0.028201 -0.20763 0.19248
980000000 -0.064335 0.27939 0.016157 0.030873 -0.0095899 0.0046371 0.0017878 0.0037287
0.0038989 -0.0015225 -0.0035249 -0.0024438
0.016078 0.030863 -0.21994 0.33189 0.033127 0.0058536 0.0019825 -0.00013574
0.0017116 -0.0060305 -0.00054702 -0.0027356
-0.0095276 0.0046695 0.033163 0.0057275 0.10327 0.30587 0.00046627 -0.0011093
0.00014064 -0.0017293 0.0014499 -0.00031568
0.0017429 0.0036522 0.0018808 -0.00019872 0.00044336 -0.0011598 -0.077017 0.26707
0.0065327 0.029922 -0.0093052 -0.0075349
0.0039752 -0.0015773 0.0017924 -0.0059864 0.00026093 -0.0017351 0.0063754 0.030054
-0.14028 0.1736 0.0048148 0.020597
-0.0037273 -0.0028261 -0.00037905 -0.0025709 0.0014859 -0.00031852 -0.009595 -0.0077363
0.0049912 0.020495 -0.16596 0.2392
1040000000 -0.023624 0.28972 0.033004 0.020296 -0.0011707 0.0074745 0.0026246 0.0009195
0.00036222 -0.0034004 -0.00019082 -0.0016879
0.033014 0.020246 -0.18531 0.34658 0.030075 -0.014015 0.0015121 -0.0016089
-0.002243 -0.0023575 -0.0012492 -0.0030932
-0.0012416 0.0074641 0.030047 -0.014136 0.1494 0.29384 -0.00049305 -0.0013871
-0.0015458 -0.00084273 -0.00064652 -0.0011216
0.0026119 0.00092002 0.0014865 -0.0016097 -0.00049976 -0.0013361 -0.049966 0.27758
0.018255 0.019594 -0.0023574 0.0013694
0.00031858 -0.0032774 -0.0023787 -0.0023749 -0.0015423 -0.00089824 0.018468 0.019486
-0.1084 0.18277 0.013887 0.019823
-8.6075e-05 -0.0014794 -0.0013523 -0.0027518 -0.00068945 -0.0010404 -0.0024093 0.0013957
0.013678 0.019987 -0.14559 0.26037
1100000000 0.021142 0.29999 0.03687 -0.0024612 0.0035081 0.0042675 0.0023475 -0.0010123
-0.0021404 -0.003141 -0.0042452 -3.0906e-05
0.03679 -0.0024704 -0.14153 0.36625 0.015962 -0.027485 -0.00014361 -0.001826
-0.0032864 -0.0010138 -0.0037333 -0.00060186
0.0034912 0.0041735 0.015873 -0.027637 0.19623 0.27493 -0.0017749 0.00031863
-0.0016674 0.00065838 -0.001152 -0.00055654
0.0024247 -0.00098374 -7.0823e-05 -0.0017746 -0.0017489 0.00028383 -0.0096178 0.28282
0.024323 0.0067051 -0.0026106 -5.7411e-05
-0.0021184 -0.0032188 -0.0033977 -0.00096673 -0.0016214 0.00067729 0.024362 0.0066414
-0.089691 0.19866 0.019743 0.010508
-0.0042516 4.1564e-05 -0.0037536 -0.00050292 -0.0011384 -0.00050244 -0.0025255 1.7895e-05
0.019689 0.010411 -0.099857 0.29259
1160000000 0.072112 0.29725 0.025528 -0.019859 0.0034383 -0.00059956 -0.00010261 -0.0024662
-0.0040186 -0.00095673 -0.0013407 0.0041979
0.025503 -0.01981 -0.09841 0.37153 -0.0031504 -0.028953 -0.0014858 -0.0016315
-0.0026493 0.0025141 -0.0017833 0.0017972
0.003481 -0.00062148 -0.0032636 -0.028971 0.23958 0.24538 -0.00062328 0.0016311
-0.00038359 0.0018034 -0.00090857 0.00034748
-1.0934e-05 -0.002454 -0.0015452 -0.0015888 -0.00058315 0.0016478 0.029009 0.28042
0.021674 -0.0094215 -0.0038724 0.005238
-0.004054 -0.00084964 -0.0026952 0.0024963 -0.00040468 0.0018053 0.021436 -0.0096108
-0.055162 0.21015 0.019339 0.00083146
-0.0012775 0.0041538 -0.0016059 0.0020413 -0.00093449 0.00027253 -0.0035013 0.0052537
0.019339 0.00090904 -0.053059 0.2967
1220000000 0.11606 0.28903 0.012433 -0.02995 -0.0011589 -0.0015155 -2.2631e-05 -0.0009837
-0.002765 0.0021793 0.0011648 0.0019964
0.012411 -0.029964 -0.053909 0.3864 -0.016534 -0.02142 -0.0025068 0.0004862
3.9149e-05 0.0030688 -0.00070321 0.0018761
-0.0011865 -0.0014977 -0.01666 -0.021387 0.27956 0.20777 0.00087764 0.0014802
0.00056541 0.0010597 0.00017915 0.0005933
-3.1492e-05 -0.0010063 -0.0025156 0.00048464 0.00087384 0.001495 0.068861 0.27313
0.011025 -0.016278 0.0021869 0.0016373
-0.002741 0.00222 3.3403e-05 0.0030492 0.00050174 0.0010982 0.011129 -0.016256
-0.033201 0.22162 0.015151 -0.012218
0.0011673 0.0020434 -0.00075786 0.0019148 0.00026048 0.00062452 0.0021678 0.0017689
0.014995 -0.012285 -0.022608 0.31485
1280000000 0.16678 0.26942 -0.0065137 -0.02935 -0.001952 0.0016783 -0.00088359 -0.002068
-0.00093936 0.0033509 0.002582 0.001277
-0.0065221 -0.029368 -0.0072588 0.3785 -0.02374 -0.0084778 -0.00078702 0.0013811
0.0016358 0.0018292 0.00065809 0.0020388
-0.001916 0.001709 -0.023776 -0.0083756 0.31129 0.16438 0.0014191 -8.1584e-05
0.0010167 0.00024629 0.00024442 0.00037312
-0.00090836 -0.0020596 -0.00085961 0.0013839 0.0014151 -7.9805e-05 0.10548 0.25726
0.0020207 -0.018714 4.9109e-05 9.4121e-05
-0.00095333 0.0033808 0.0017273 0.0017615 0.00097518 0.00031024 0.0018711 -0.018823
0.0040239 0.2275 0.0038952 -0.015388
0.0026086 0.0013063 0.0006903 0.0020668 0.00036456 0.00035658 3.3272e-06 0.00018515
0.0038564 -0.01544 0.025363 0.31876
1340000000 0.20426 0.23814 -0.016658 -0.020269 0.00032862 0.0041772 -0.0018764 -0.00076462
0.0014753 0.0027716 0.0018406 -0.0013775
-0.016632 -0.020293 0.031783 0.37203 -0.021136 0.0042611 -0.00016684 0.0019481
0.0019015 0.00085816 0.0011013 0.00077551
0.00035161 0.0041889 -0.021144 0.0043612 0.33432 0.11738 0.0008339 -0.00093619
0.00057247 -0.0005174 4.8277e-06 0.00023145
-0.0018728 -0.00080138 -0.00016671 0.0019248 0.00083869 -0.00094499 0.13879 0.23809
-0.0074748 -0.016368 0.001178 0.00061292
0.001516 0.0027393 0.0018651 0.00078893 0.00056105 -0.00056643 -0.0075454 -0.016364
0.033429 0.22572 -0.0030646 -0.01407
0.0017995 -0.0014136 0.0011971 0.00077736 6.7855e-05 0.00023796 0.0011939 0.00048799
-0.0029585 -0.014009 0.062819 0.31524
1400000000 0.23936 0.20187 -0.023419 -0.0089059 0.0047774 0.0031268 -0.0022139 0.00070409
0.0025032 0.0010211 0.00039776 -0.0013957
-0.023388 -0.0088676 0.070662 0.36027 -0.014463 0.01237 0.0012561 0.0013879
0.0011779 -0.00062911 0.0012368 0.00026971
0.0047978 0.0031349 -0.014392 0.012461 0.34884 0.063557 -0.00010754 -0.0013572
6.2696e-05 -0.00019285 0.00047955 0.00021262
-0.0021964 0.00073396 0.0012736 0.0013845 -6.5733e-05 -0.0013332 0.16923 0.20986
-0.013598 -0.0099945 -0.00086396 -0.00053344
0.0026043 0.00097089 0.0011553 -0.00066453 9.1755e-05 -0.00019242 -0.013694 -0.009983
0.067346 0.22452 -0.0094468 -0.0094434
0.00037596 -0.001419 0.0011505 0.00020464 0.00038587 0.00029535 -0.0009283 -0.00038167
-0.0095178 -0.0094997 0.1084 0.30614
1460000000 0.26317 0.15888 -0.020851 0.0036926 0.0052093 -0.0015808 -0.0015458 0.0017184
0.0021486 -0.00038965 -0.00034288 -0.00082459
-0.020837 0.0036861 0.10523 0.33889 -0.0054151 0.015066 0.0016035 0.00026271
0.0010322 -0.0012171 0.0012461 -0.00052783
0.0051893 -0.0016036 -0.0053658 0.015118 0.35539 0.0084344 -0.0010128 -0.0010846
0.00035519 -0.00017532 0.00064229 -0.00022432
-0.0015424 0.0017897 0.0016016 0.00027988 -0.0010425 -0.0010744 0.19626 0.18107
-0.014782 -0.0036432 -0.00088249 0.0017663
0.0022296 -0.00038307 0.0010384 -0.001215 0.00028372 -0.00023636 -0.01478 -0.0036179
0.096859 0.21253 -0.011695 -0.0032906
-0.00021129 -0.00085273 0.0012241 -0.0005316 0.0006479 -0.00024987 -0.0010539 0.0018716
-0.011738 -0.0032967 0.14188 0.28631
1520000000 0.27717 0.1185 -0.01561 0.0095159 0.0031967 -0.0039547 0.00015904 0.0026617
0.0023046 -0.0019055 -0.0010737 -0.00015874
-0.015595 0.0095454 0.13968 0.32577 0.0020748 0.01243 0.0016813 -0.00066318
0.00018793 -0.0009515 0.00037813 -0.0010094
0.003192 -0.0039764 0.0021461 0.012443 0.34854 -0.047783 -0.00081564 -0.00027323
0.00061411 -0.00086507 8.6895e-05 -7.6824e-05
0.00015163 0.0026281 0.0016957 -0.0006619 -0.00075407 -0.00029258 0.22078 0.14338
-0.014608 0.0018182 0.001372 0.0020669
0.0023611 -0.0019212 0.00018726 -0.0009923 0.00061188 -0.00086593 -0.014632 0.0018977
0.12585 0.20208 -0.011806 0.001225
-0.0011429 -0.00011608 0.0003441 -0.0010032 7.7474e-05 -0.00011636 0.001397 0.0019647
-0.011761 0.0011987 0.17557 0.26788
1580000000 0.28804 0.072691 -0.009099 0.013324 -0.0010401 -0.0046472 0.0015159 0.0018671
-0.00030314 -0.0022425 -0.00023216 0.00032275
-0.0090875 0.01327 0.16796 0.30094 0.0054769 0.0072219 0.00059614 -0.0015599
-0.00044109 -0.0011338 -0.0001554 -0.00076571
-0.001047 -0.0046622 0.0054979 0.007205 0.32849 -0.10594 -0.0014758 0.00025271
-0.00033364 -0.0013704 0.00019452 -0.00063347
0.0015321 0.0018764 0.00061285 -0.0015243 -0.0014891 0.00024866 0.23568 0.10349
-0.011503 0.0069547 0.0021275 0.00083357
-0.00029628 -0.0022171 -0.00043597 -0.0011228 -0.00032265 -0.0013895 -0.011476 0.0069447
0.15118 0.18653 -0.009329 0.0072188
-0.00025225 0.00029828 -0.00021128 -0.00079083 0.00018776 -0.00065007 0.0020204 0.00088333
-0.0093171 0.0072032 0.20909 0.24212
1640000000 0.2915 0.032101 -0.0021254 0.012469 -0.0027979 -0.0022912 0.0028003 0.0010119
-0.00064422 -0.0016805 -0.00033575 0.00053646
-0.0021626 0.012483 0.19762 0.27725 0.0055687 0.0023482 -0.00044 -0.0018548
-0.00090687 -0.00058534 -0.00049632 -0.00068422
-0.002818 -0.0022311 0.005583 0.0022948 0.29925 -0.15463 -0.00073729 0.0011737
-0.0011191 -0.0010775 -0.00013477 -0.0004108
0.0027459 0.0010185 -0.00046592 -0.0018481 -0.00066909 0.0011895 0.2487 0.054624
-0.0074949 0.008236 0.0025563 -0.00067262
-0.00066116 -0.0016986 -0.00090916 -0.00054299 -0.0010777 -0.001046 -0.0075015 0.0082812
0.17499 0.16573 -0.0046993 0.0094986
-0.00033983 0.00051976 -0.00044049 -0.00069031 -0.00024815 -0.00040206 0.0025106 -0.00065289
-0.0047259 0.0095071 0.23508 0.21244
1700000000 0.28639 -0.012955 0.0014949 0.0099066 -0.003365 0.00032507 0.003173 -0.001214
-0.0021612 -0.00071546 0.00064109 0.00051562
0.0014895 0.0098883 0.21713 0.24585 0.0029057 -0.00037876 -0.0014529 -0.00074712
-0.00085002 -0.00020374 -0.0008272 -0.00044597
-0.0033651 0.00035324 0.0028898 -0.00036095 0.25584 -0.19387 0.00014991 0.0015944
-0.0021391 -0.0002035 -0.00026943 -0.000683
0.0031153 -0.0012668 -0.0014776 -0.00075096 7.4027e-05 0.0016079 0.24632 0.0038494
-0.004861 0.0091014 0.0016439 -0.0021644
-0.002173 -0.00062828 -0.00083357 -0.00016516 -0.0020918 -0.00022489 -0.004771 0.0091005
0.19528 0.14791 0.00010898 0.0096082
0.0006385 0.00047278 -0.00083326 -0.0004433 -0.00030984 -0.00084028 0.0017709 -0.0020908
7.0909e-05 0.0096165 0.25301 0.17887
1760000000 0.27545 -0.061882 0.0041262 0.0067742 -0.0021168 0.0012325 0.0013507 -0.0035184
-0.0012605 0.00050919 0.0003415 -0.00052489
0.0041276 0.0067749 0.24317 0.20634 0.00021291 -0.0017517 -0.0012592 4.3877e-07
-0.001184 0.0008876 -0.00060337 0.00028925
-0.0020954 0.0012144 0.00020226 -0.0017528 0.20689 -0.22629 0.0010562 0.0013036
-0.0012012 0.0014149 -0.0013399 -0.00077181
0.001312 -0.003472 -0.0012552 1.1019e-05 0.001085 0.001345 0.23711 -0.048596
-0.0013541 0.0084386 -0.00014335 -0.002496
-0.0012613 0.00054725 -0.0011669 0.00091593 -0.0012127 0.0014941 -0.0014146 0.0085137
0.21187 0.11554 0.004086 0.0071432
0.00029802 -0.00057769 -0.00055396 0.00031626 -0.0012229 -0.00056703 -0.00016919 -0.0024882
0.0040875 0.0070392 0.26645 0.14148
1820000000 0.25282 -0.099442 0.0045754 0.0031395 0.00016103 0.0023096 -0.00095117 -0.0031347
-0.0012034 0.00084543 -0.00014379 -7.6784e-05
0.0045592 0.0031268 0.2545 0.17708 -0.0019242 9.7728e-05 -0.0015232 0.00093409
-9.9463e-05 0.0012614 -0.00070633 0.00039411
0.00024242 0.0023577 -0.0018938 9.3204e-05 0.15722 -0.24067 0.0016721 0.00079357
-0.00027787 0.0023706 -0.0016134 0.00012074
-0.0010118 -0.003154 -0.0015351 0.00096614 0.0015385 0.00085531 0.20742 -0.096339
0.00023714 0.0071893 -0.0016763 -0.0018666
-0.0011683 0.00081157 -0.00013077 0.0012699 -0.00040851 0.0024111 0.00030913 0.0071599
0.23206 0.088894 0.0051194 0.0034926
-0.00016124 -7.9468e-05 -0.00068514 0.00043543 -0.001665 0.0001221 -0.0016611 -0.0017407
0.0051693 0.0035051 0.27081 0.10703
1880000000 0.2187 -0.14099 0.0024767 0.00075743 -0.0002482 0.0022302 -0.0029226 -0.0023429
-0.00024401 0.0016691 0.0002711 -0.00059915
0.0024551 0.00078426 0.25922 0.13019 -0.0037322 0.0027659 -0.0003184 0.001847
0.00059142 0.0014436 0.00011503 0.0010131
-0.00030002 0.0022324 -0.0037464 0.0028078 0.10592 -0.24919 0.0021796 -0.00092622
0.0015052 0.0021086 -0.0010254 0.0014888
-0.0029219 -0.0023402 -0.00027041 0.0018705 0.0021686 -0.0010401 0.16629 -0.13698
0.0012839 0.0051616 -0.0024851 0.00047958
-0.00026032 0.0016832 0.00057435 0.0014532 0.0015923 0.0020788 0.0011471 0.0051921
0.23875 0.058198 0.005226 0.001482
0.00035102 -0.00061984 0.00012095 0.0010325 -0.0010478 0.0014459 -0.0023518 0.00037463
0.0052174 0.0015112 0.27168 0.072566
1940000000 0.17953 -0.16728 0.00037408 -0.0011041 0.001745 0.0019123 -0.0038435 0.00034712
0.0011349 0.00097246 -0.00059496 -0.00043285
0.00036457 -0.0010769 0.26046 0.099261 -0.0019042 0.0055384 0.0011093 0.0015134
0.0020471 0.00051205 0.00089907 0.00042762
0.0017295 0.0019345 -0.0019072 0.0055714 0.061301 -0.24135 0.00070387 -0.0025278
0.0024166 0.00045323 0.00011353 0.0017026
-0.0038389 0.00029566 0.0011323 0.0014296 0.00069752 -0.0025763 0.11333 -0.16741
0.00029398 0.0036139 -0.001605 0.0013849
0.0011346 0.00095019 0.0020785 0.00047933 0.0023781 0.00042847 0.00042622 0.0035931
0.24424 0.021606 0.004063 -0.0025357
-0.00057518 -0.00049478 0.00090402 0.00036192 0.00017966 0.001647 -0.0016175 0.0015183
0.0040421 -0.0025918 0.26177 0.037178
2000000000 0.13431 -0.18274 -0.0034099 0.00089313 0.0030066 0.0012736 -0.0024258 0.0037993
0.00085804 0.00050318 -0.00081942 0.00043655
-0.0034065 0.00082573 0.24739 0.063905 -0.00057599 0.0077589 0.001623 0.00037431
0.0013054 -0.0014408 0.0005784 8.9736e-05
0.0029232 0.0012512 -0.00059856 0.0078158 0.020426 -0.2272 -0.001618 -0.0016318
0.0021427 -0.0011285 0.0015746 0.0014942
-0.0024563 0.0037405 0.0016595 0.00036295 -0.0015756 -0.0017718 0.059814 -0.17727
-0.0013095 0.0034587 -0.00012289 0.0019966
0.00088017 0.00056011 0.0012658 -0.0013871 0.0021443 -0.0011365 -0.0013805 0.0034321
0.24257 -0.011671 0.00093299 -0.0033999
-0.00073567 0.00041661 0.00052193 0.0001655 0.0017298 0.0015092 -0.00017958 0.0020525
0.00089427 -0.0033905 0.24996 0.0089149
2060000000 0.086648 -0.19088 -0.0043625 0.0030763 0.0029533 -0.00062856 0.00073846 0.003565
0.0016931 -0.00047742 -0.00014597 0.0011119
-0.0043647 0.0030544 0.23404 0.034645 0.0045381 0.0087503 0.0010369 -0.00066279
0.00059205 -0.0016517 0.00071157 -0.00028612
0.0029466 -0.00069016 0.0045517 0.0087458 -0.013277 -0.20902 -0.0019334 0.00030151
0.00070163 -0.0022943 0.0030276 0.00032418
0.00083186 0.003578 0.0010619 -0.00061416 -0.0020098 0.0003495 0.0081416 -0.17372
-0.0021544 0.0048145 0.00073388 0.0012838
0.0016589 -0.00045976 0.00051297 -0.0016752 0.00071123 -0.0024197 -0.0021583 0.0050083
0.22884 -0.050216 -0.001452 -0.0042977
-0.000136 0.0012682 0.00065075 -0.0002096 0.0028782 0.0002399 0.0010603 0.0010436
-0.0014515 -0.004262 0.23477 -0.016215
2120000000 0.042113 -0.18173 -0.003478 0.0065014 0.0023807 -0.0027694 0.0031178 0.001897
0.00087735 -0.0014602 0.00091567 0.00032225
-0.0034755 0.006422 0.21377 0.01216 0.0070849 0.0047703 0.0011735 -0.0012522
-0.0014886 -0.0020381 2.7191e-05 -0.0011219
0.0023718 -0.0027842 0.0071882 0.0046734 -0.041096 -0.19134 -0.0007595 0.0016612
-0.0017 -0.0015734 0.00052444 -0.0021576
0.0031064 0.0018759 0.0011175 -0.0013385 -0.00083324 0.0016615 -0.040238 -0.15621
-0.0024815 0.0068899 0.001774 0.0010252
0.00086564 -0.0015491 -0.001474 -0.0020062 -0.0016142 -0.0016051 -0.0023423 0.0067586
0.21453 -0.083906 -0.0053866 -0.0021961
0.00092892 0.0002056 -0.00010028 -0.0011549 0.00063635 -0.0021061 0.0017325 0.0012573
-0.0053881 -0.0022288 0.21422 -0.031212
2180000000 0.0020568 -0.16993 -0.0019451 0.0097976 0.00057669 -0.0022421 0.0032648 -0.00034093
0.00032063 -0.0013928 0.0012415 0.00021264
-0.0019484 0.0097113 0.19451 -0.0068539 0.0080608 0.0039771 -0.00086124 -0.0017118
-0.0021136 0.00078393 -5.1828e-05 0.00032408
0.0005387 -0.0022566 0.0080781 0.0039603 -0.062354 -0.16834 0.0012484 0.0018183
-0.001078 -0.0002168 0.00032716 -0.0020398
0.003155 -0.00048137 -0.00077239 -0.0017556 0.0011682 0.0019229 -0.075775 -0.13115
-0.00094487 0.0096337 0.0020007 8.9229e-05
0.00027741 -0.0014744 -0.002037 0.00093521 -0.0011262 -0.00013295 -0.00070698 0.0098262
0.18787 -0.11524 -0.0057295 0.0020378
0.0014362 0.00018602 -4.6976e-05 0.00036975 0.00032134 -0.0019688 0.0019018 4.1901e-06
-0.0057529 0.0020711 0.19785 -0.04659
2240000000 -0.027358 -0.14498 0.002259 0.011133 -0.00060507 -0.0029746 0.0016238 -0.0024571
-0.00192 -0.0011565 0.00064819 -0.0019961
0.0022133 0.011086 0.17416 -0.011612 0.0088929 0.00022335 -0.0010254 -0.00041113
-0.00048496 0.0011406 -0.00067954 -0.00054195
-0.00061103 -0.0029687 0.0089297 0.00015783 -0.079975 -0.14309 0.0019569 -0.0014763
-0.0011798 9.2375e-05 -0.0023435 -0.0015468
0.0017345 -0.0025306 -0.00092203 -0.00039478 0.0019861 -0.0015485 -0.11023 -0.10144
0.0020237 0.011637 0.0016869 -0.00067716
-0.0019176 -0.00096469 -0.00047081 0.0011768 -0.001252 0.0001013 0.0018571 0.01152
0.15879 -0.13166 -0.0055549 0.0039297
0.00060572 -0.0018139 -0.00067747 -0.00052773 -0.0023013 -0.0014574 0.0015579 -0.00066791
-0.0054608 0.0040861 0.17357 -0.056311
2300000000 -0.053871 -0.11858 0.0076793 0.0091601 -0.0014068 -0.0019956 -0.00061052 -0.0016499
-0.0014316 0.00078916 -0.0011357 -0.00062294
0.0077102 0.0091609 0.15557 -0.02111 0.0088712 -0.0022358 -0.00090262 0.00066829
-0.00022044 0.0017219 -5.2992e-05 0.00075141
-0.0012944 -0.0020294 0.0088315 -0.0023156 -0.090828 -0.11971 -0.00020554 -0.0017598
-0.00011293 0.0019203 -0.0020074 0.0008894
-0.00063345 -0.0014782 -0.00085191 0.00065354 -4.8767e-05 -0.0018042 -0.12938 -0.067169
0.0062787 0.012003 0.00058655 -0.0018624
-0.0014771 0.00076998 -0.000149 0.0017221 -5.5559e-05 0.0020434 0.0064892 0.011712
0.12356 -0.15226 -0.0036997 0.0075889
-0.0011374 -0.00070587 -6.9929e-05 0.00072666 -0.0019127 0.0008212 0.0003003 -0.0019656
-0.003737 0.0073378 0.15865 -0.058142
2360000000 -0.071741 -0.087849 0.01059 0.0083681 -0.0012762 -0.0015686 -0.0015431 -0.00086414
-0.0005945 0.001305 -0.0015984 -0.00028372
0.010586 0.0083654 0.14519 -0.021358 0.0082332 -0.0051665 -0.0006783 0.0010346
0.0019808 0.00040317 2.1385e-05 -0.00011614
-0.0012671 -0.0015969 0.0082602 -0.0052508 -0.10202 -0.098276 -0.0026096 -0.0011724
0.0011208 0.00017041 -0.00095211 0.0016406
-0.0017665 -0.00073205 -0.00076441 0.0010505 -0.0024877 -0.0011303 -0.14788 -0.035375
0.010917 0.010312 0.0013912 -0.0021217
-0.00064605 0.0011957 0.0019421 0.00029564 0.0011165 0.00016296 0.010761 0.010379
0.094087 -0.15297 0.00028032 0.0085148
-0.0015224 -0.00034648 5.1297e-05 -8.8108e-05 -0.0009468 0.0016662 0.0013511 -0.0022128
0.00025446 0.0086365 0.13474 -0.062338
2420000000 -0.079265 -0.059183 0.01415 0.0026678 -0.0032776 -0.0010286 -0.00096215 0.00068636
0.0010139 0.0013562 -0.0013175 0.0014336
0.01418 0.0027326 0.12945 -0.020966 0.0046215 -0.0071332 0.0013545 0.0011365
0.00093071 -0.0015633 -9.9558e-05 -0.00013167
-0.0032172 -0.0010338 0.0045386 -0.0071812 -0.11367 -0.076794 -0.0022286 0.001323
-8.7384e-05 -0.00025098 0.00026176 0.0028986
-0.00096679 0.00065562 0.0013377 0.0010118 -0.0021936 0.0013558 -0.15557 0.0085705
0.01465 0.0074256 -0.00033523 -0.002688
0.0012089 0.001438 0.00083392 -0.0015997 -4.4162e-05 -0.00018584 0.01511 0.0074082
0.059958 -0.15185 0.0012073 0.0089677
-0.0015288 0.0016344 -0.00012889 -0.0001334 0.00033779 0.0029121 -0.00017569 -0.0025576
0.0012455 0.008889 0.11702 -0.055941
2480000000 -0.080389 -0.030277 0.013877 -0.0025901 -0.0016282 5.8674e-05 -0.00052242 0.0015623
0.0020821 -0.00031277 0.00028345 0.0014319
0.013876 -0.0025417 0.13085 -0.023438 0.0026738 -0.0090606 0.0011384 -2.7551e-05
-0.00051372 -0.0010272 -0.00015218 -0.00033208
-0.0016659 5.1355e-05 0.0026211 -0.0090809 -0.11713 -0.05851 -0.00073942 0.0032225
-0.00019659 -0.00087227 0.0020391 0.0011021
-0.00049522 0.0014427 0.0011365 5.7691e-05 -0.00070359 0.0033349 -0.15794 0.043982
0.018637 0.00072743 -0.0016525 -0.0023287
0.0019738 -0.00039668 -0.00052824 -0.0010777 -0.00020285 -0.00080219 0.018327 0.0007464
0.029097 -0.14523 0.0043822 0.0078057
0.00022288 0.0013545 5.6983e-06 -0.0002675 0.0019967 0.0011031 -0.0016444 -0.0023651
0.0043075 0.0077455 0.097101 -0.053725
2540000000 -0.085729 -0.001806 0.011642 -0.0064004 -0.0023427 0.00092669 0.00062389 0.00074421
0.00015398 -0.001741 0.00088589 0.0015662
0.011644 -0.0063226 0.1174 -0.013668 -0.0014858 -0.0080894 0.00065874 -0.0015395
-0.0017182 -4.645e-05 -0.00048656 0.00021462
-0.0023447 0.00089414 -0.0014795 -0.0080338 -0.12397 -0.034041 0.0020615 0.0025915
-0.0011064 -6.7905e-05 0.0018513 -0.00075917
0.00070954 0.00080634 0.00066685 -0.0015316 0.0020804 0.0025366 -0.15748 0.084185
0.017948 -0.0060756 -0.0020886 -0.0020523
0.00037166 -0.0018061 -0.0016731 -5.2761e-05 -0.0010527 -0.00016233 0.018074 -0.0061542
0.00475 -0.1296 0.0069833 0.0061302
0.00098799 0.0016003 -0.00056585 0.00026009 0.0018526 -0.00086787 -0.0024012 -0.0018379
0.0070328 0.0062041 0.080634 -0.037783
2600000000 -0.077742 0.022207 0.0083412 -0.0098243 -0.0012119 0.0025279 0.00072216 -0.00037914
-0.001236 -0.0013281 0.0019174 0.00042752
0.0083128 -0.0098451 0.11331 -0.030031 -0.0036062 -0.0060827 -0.00045075 -0.00069556
-0.00029593 0.0015921 -0.00013055 0.00066248
-0.0012349 0.0025772 -0.0037224 -0.0060582 -0.12796 -0.010213 0.0031315 -4.0254e-05
-0.00031231 0.0014702 0.0012573 -0.0018998
0.00065453 -0.00028469 -0.00045432 -0.00068643 0.0031902 5.7584e-05 -0.14253 0.11635
0.014442 -0.012518 -0.0034062 0.00014094
-0.0012227 -0.0013851 -0.00026555 0.0015479 -0.00028893 0.0012562 0.014589 -0.012626
-0.02241 -0.11466 0.0088372 0.0058953
0.0018515 0.00034566 -0.00016595 0.00064823 0.0013401 -0.0019475 -0.0030445 0.00014472
0.0087947 0.0058276 0.074707 -0.023465
2660000000 -0.074055 0.047256 0.0044506 -0.011651 -0.00012499 0.00096311 6.2248e-06 5.6428e-05
-0.0026215 0.00026918 0.0014608 -0.00071442
0.0044873 -0.011644 0.11917 -0.026121 -0.0047723 -0.0044757 -0.0012512 -0.00038931
0.00023652 0.0018256 0.00046799 0.00067863
-0.00013663 0.0008524 -0.0048181 -0.004422 -0.12837 0.0096985 0.002076 -0.0019276
0.00026192 0.00076927 -0.001039 -0.0016382
5.5736e-05 8.7193e-06 -0.0012376 -0.00042662 0.0020817 -0.0019083 -0.12504 0.14781
0.0075902 -0.016614 -0.0025657 0.0011067
-0.0026752 0.00054312 0.00027333 0.0018094 0.00043347 0.00067942 0.0076291 -0.016656
-0.039942 -0.099532 0.01065 0.0017777
0.0014637 -0.0006499 0.00046693 0.00076754 -0.0011188 -0.0016422 -0.002661 0.00080291
0.010612 0.0017339 0.068671 -0.0037012
2720000000 -0.062187 0.067244 0.00015632 -0.011755 -0.00039665 0.0029379 -0.00015996 -0.0001302
-0.0020451 0.0022569 0.00068837 -0.0015765
0.00017598 -0.011756 0.10556 -0.028412 -0.0051973 -0.0012249 -0.0015212 0.00037717
0.001747 0.00048834 0.00082631 -0.00033112
-0.00042459 0.0029145 -0.0052177 -0.0011548 -0.12201 0.039995 0.00031282 -0.0024993
0.0004638 0.00054933 -0.0014588 0.00053085
-0.00020807 -5.332e-05 -0.0015428 0.00045372 0.00035001 -0.0025872 -0.09187 0.17915
0.00090351 -0.016773 -0.0015709 0.0022704
-0.002018 0.0021287 0.001861 0.00049301 0.00034584 0.00049452 0.0009074 -0.01668
-0.05513 -0.073549 0.011807 -0.00072689
0.00051462 -0.0016323 0.00088112 -0.00026143 -0.0015608 0.00054665 -0.0016112 0.0023893
0.011904 -0.00069566 0.073566 0.017302
2780000000 -0.048991 0.085202 -0.0043788 -0.010427 -5.0678e-05 0.0012208 0.00054207 -0.00036701
0.0012498 0.0026443 -0.00070208 -0.0019484
-0.0043439 -0.010428 0.10382 -0.041855 -0.0041695 0.00031624 -0.00017054 0.0016542
0.0016989 -0.00099868 8.4911e-05 -0.00020012
-1.9995e-06 0.0012178 -0.0041825 0.00038593 -0.1203 0.068218 -0.002042 -0.0016226
0.00061902 -0.00044197 -0.00045695 0.00085461
0.00059415 -0.00042389 -0.00019142 0.0016584 -0.0019308 -0.0015064 -0.063287 0.20032
-0.0057119 -0.014782 -0.00075267 0.0023458
0.0012998 0.0026444 0.0016242 -0.00098266 0.0005564 -0.00044434 -0.0057483 -0.015037
-0.069925 -0.048513 0.010192 -0.0053716
-0.00073644 -0.0019561 8.6932e-05 -0.00020207 -0.00049945 0.00087234 -0.00069314 0.0023735
0.010153 -0.0053241 0.077928 0.034591
2840000000 -0.034221 0.10194 -0.0075164 -0.0072829 0.0013921 0.0020009 -9.6004e-05 -0.000231
0.0014895 0.00092325 -0.0014401 0.00023378
-0.0074918 -0.0072862 0.10123 -0.033885 -0.0033544 0.0016922 0.00038634 0.00072746
-7.5763e-05 -0.0014486 -5.8652e-05 4.0725e-05
0.001456 0.0020068 -0.0033141 0.001682 -0.11556 0.095073 -0.0012521 0.00040142
0.00033988 0.00010803 0.0010961 0.0012498
-0.00017435 -0.00029081 0.00036978 0.0007602 -0.0013719 0.00042886 -0.028044 0.21756
-0.0097641 -0.010328 0.00058408 0.0012851
0.0014145 0.00086716 -0.0001704 -0.0014938 0.00053404 0.00022767 -0.0098943 -0.01028
-0.075703 -0.022561 0.0085654 -0.0068578
-0.0015235 0.00035908 6.6335e-05 5.8981e-05 0.0008655 0.0011551 0.00050996 0.0010585
0.0084899 -0.006856 0.091742 0.051633
2900000000 -0.018969 0.12114 -0.0088984 -0.0032336 0.0016562 0.00021501 0.00022388 -0.00084978
0.0022103 -0.0010863 -0.00089401 0.00027801
-0.008896 -0.0032443 0.083899 -0.042473 -0.00092216 0.0028885 0.00089433 0.00029968
-0.00048317 -0.0012867 -0.0002185 9.9305e-05
0.0016556 0.00013485 -0.0008713 0.0028633 -0.097925 0.12704 -0.00087397 -3.7579e-05
-0.00038536 -0.0012416 0.0018437 -0.00036563
0.00032675 -0.00078241 0.0008785 0.00036287 -0.00078617 -0.00016144 0.0099566 0.22007
-0.012097 -0.0049548 0.0011666 0.0017122
0.0020861 -0.0011722 -0.00044977 -0.0013724 -0.00068396 -0.001032 -0.011844 -0.0049589
-0.075623 0.0092565 0.0059796 -0.0098638
-0.00086814 7.1434e-05 -0.00023495 6.8599e-05 0.0017895 -0.00045778 0.0012495 0.001954
0.0059821 -0.010026 0.10805 0.057224
2960000000 0.00064275 0.13301 -0.0087709 0.00040436 0.0004742 0.0014084 -0.00072082 -0.00094895
-0.00039818 -0.0018096 -0.00083176 0.00040806
-0.0087768 0.00036644 0.091186 -0.041975 -0.00028491 0.0011544 0.0010874 8.6338e-05
-0.0011218 -0.00065774 0.00051375 0.00037554
0.00051891 0.0014846 -0.00022225 0.0011572 -0.081402 0.15835 -0.00059296 0.00041823
-0.00061195 0.00066116 -8.2413e-05 -0.0023909
-0.00079607 -0.00091757 0.00096627 3.02e-05 -0.00065656 0.00054109 0.050054 0.22832
-0.011198 0.00076261 0.0016008 0.00050518
-0.00047618 -0.0017802 -0.0010931 -0.00061484 -0.00041798 0.00073858 -0.011274 0.00072927
-0.067927 0.037578 0.0016473 -0.01143
-0.00066791 0.00051824 0.00058577 0.00043581 -4.0816e-05 -0.0025334 0.0017844 0.00040463
0.0016985 -0.011503 0.12694 0.068273
3020000000 0.019657 0.14835 -0.0065012 0.0036652 0.0012607 -0.000192 -0.00096412 -7.4807e-05
-0.00063883 0.00033165 -9.3181e-06 0.00042455
-0.0064994 0.00369 0.081001 -0.02971 -0.00012348 -0.00022462 0.00048823 -0.00090674
-0.0015933 0.00033772 0.00070327 -0.00028392
0.0012678 -0.00018354 -8.9043e-05 -0.00019877 -0.059467 0.18438 -0.00030754 0.0010365
0.00037617 0.00047437 -0.00071807 -0.0017417
-0.00092458 -2.1704e-05 0.00053879 -0.00089237 -0.00031071 0.0010148 0.090652 0.2221
-0.0092346 0.0036976 0.00063916 0.00061841
-0.00052927 0.00044291 -0.0016278 0.00038484 0.00031462 0.0003622 -0.009245 0.0036265
-0.053998 0.064646 -0.0012057 -0.010673
-0.00013532 0.00038638 0.00060921 -0.00028411 -0.00050981 -0.0017603 0.00057307 0.0006042
-0.0011184 -0.010639 0.14824 0.065798
3080000000 0.046012 0.15656 -0.0047372 0.0059072 0.0017365 9.9966e-06 -0.00074303 3.5265e-05
-0.00036189 0.00022921 0.00015605 0.00041331
-0.0047325 0.005826 0.078164 -0.025804 -0.00025711 0.00031102 -0.00010051 -0.00026154
-0.00029318 0.0010359 -2.82e-05 -0.0005129
0.0017046 -1.1358e-05 -0.00026899 0.00031482 -0.023102 0.20512 -0.00090435 0.00017945
0.00042334 0.00039942 -0.0022908 -0.00076024
-0.00073283 -1.5235e-06 -0.00016056 -0.00032871 -0.00069918 0.00019216 0.12369 0.21383
-0.0056284 0.0074094 0.0019957 -2.8203e-05
-0.00046834 0.00035109 -0.00032375 0.0010685 0.00064694 0.00044001 -0.0054543 0.0072165
-0.031578 0.093494 -0.0056991 -0.0090821
6.7257e-05 0.00057438 -2.8787e-05 -0.00058247 -0.0021852 -0.00070659 0.0020193 2.071e-06
-0.0057198 -0.0091941 0.16272 0.072016
3140000000 0.074061 0.16201 -0.0013926 0.0076421 0.0027492 -0.0013755 -0.0011282 0.0011803
0.0017059 0.00067308 0.00037795 -3.3788e-05
-0.0013197 0.007578 0.073324 -0.025942 -0.00098057 -7.5752e-05 0.00074464 -0.00037375
-0.00021005 0.00093894 0.00058173 -0.00039046
0.0026798 -0.0014765 -0.00098009 -1.8664e-05 0.017756 0.22719 -1.515e-05 0.0016565
0.0013269 -0.00053227 -0.0026603 0.00075118
-0.0010786 0.0010855 0.00078283 -0.00028396 -2.2505e-06 0.0017729 0.15972 0.19019
-0.0010591 0.007602 0.00093835 -0.0013745
0.0015627 0.00054946 -0.0001052 0.00091698 0.0013096 -0.00055581 -0.0012659 0.0075288
-0.018347 0.11278 -0.0073991 -0.0055541
0.00036215 -1.5452e-05 0.00054854 -0.00045077 -0.0026884 0.00089799 0.00089661 -0.0013699
-0.007515 -0.0055675 0.18768 0.064446
3200000000 0.10675 0.1719 0.003823 0.0067398 0.0007532 -0.0027994 -1.548e-05 0.0017346
0.00047219 -0.001907 0.00018339 0.00028654
0.0038285 0.0067408 0.084703 -0.025407 -0.0010238 0.00029874 -0.00057721 -0.0010685
0.00057899 0.0011397 -0.00047548 -0.0009927
0.00076416 -0.0029045 -0.001006 0.00024627 0.063097 0.23226 0.0013438 0.00078057
7.7282e-05 -0.0022096 -0.0016329 0.0024024
-3.2594e-05 0.0017726 -0.00054386 -0.0011262 0.0012643 0.00072046 0.18145 0.16732
0.0017757 0.0068633 0.00056719 -0.0015556
0.00051146 -0.0017473 0.00061215 0.0012201 2.7853e-05 -0.0022399 0.0016347 0.0066846
0.017393 0.13099 -0.0089429 -0.0022012
0.00018198 0.00050135 -0.00036344 -0.0010949 -0.0015153 0.0023438 0.00065024 -0.0016225
-0.008949 -0.0021306 0.2041 0.062266
3260000000 0.13722 0.16513 0.0042666 0.0033781 -0.00069388 -0.0025364 0.0011807 0.00082823
0.00012312 -0.001989 -0.00023181 -3.4235e-06
0.0042485 0.0033159 0.091762 -0.0283 -0.0019876 0.0018016 -0.00046426 -0.00026509
0.00082772 -0.00045036 -0.00085526 0.00011851
-0.00066571 -0.0025169 -0.0020099 0.0018372 0.11209 0.2292 0.00036613 -6.4024e-05
-0.00093617 -0.0011166 0.00035407 0.0021615
0.0012329 0.00075711 -0.00046003 -0.00011683 0.00030454 -0.00010799 0.20824 0.13022
0.0044308 0.0052662 -0.00073976 -0.0020468
0.00011627 -0.0018849 0.00088387 -0.00045904 -0.0008026 -0.00095118 0.004419 0.0052806
0.039467 0.14078 -0.0071253 0.0031198
-0.00038311 4.5103e-05 -0.00097063 0.00012451 0.00038697 0.0021805 -0.00078017 -0.0017744
-0.007157 0.0030552 0.23323 0.052799
3320000000 0.16865 0.16088 0.0072293 0.001574 -0.00047059 -0.0016956 0.0007885 0.000241
-0.0016161 -0.0012675 0.00032607 8.6141e-05
0.0072678 0.0015624 0.099583 -0.02336 0.00034443 0.0022321 -0.00037015 -0.00032152
-0.00028454 -0.00036361 -0.0005883 0.00032548
-0.00053028 -0.0016925 0.00040705 0.0022535 0.1614 0.22246 0.00035035 -0.00041773
-0.0011178 -0.00014234 0.00036577 0.00097475
0.0007544 0.000241 -0.00047149 -0.0003942 0.00024071 -0.00016103 0.2184 0.10043
0.0051977 0.0022664 -0.0010655 0.0002766
-0.0018261 -0.001148 -0.00026988 -0.00030547 -0.0012325 -0.0002481 0.005276 0.0022416
0.068949 0.1435 -0.0039663 0.0038454
0.00039039 -1.3873e-05 -0.00043154 0.00041542 0.00032279 0.0010983 -0.001136 2.1703e-05
-0.0039956 0.0039437 0.25079 0.040666
3380000000 0.20357 0.14374 0.0059607 -0.0019522 -0.0010777 0.00049998 0.0010394 0.00014994
-0.001351 0.00080365 0.00011511 0.00010735
0.0058775 -0.0019252 0.11031 -0.03224 -0.00017445 0.0030471 -0.0011854 -0.00053448
-4.7762e-05 0.00034266 -0.00080195 0.00043615
-0.0012103 0.00065297 -0.00010163 0.0030154 0.20265 0.19977 0.00077008 -0.0003871
-0.0015976 0.00056993 0.0009897 0.0016101
0.0010672 0.00012249 -0.0010245 -0.00036283 0.00067873 -0.00051213 0.23319 0.066741
0.0064753 0.0015231 -0.00049556 0.00017438
-0.0013018 0.00083011 -5.0517e-05 0.00012419 -0.0018689 0.00063831 0.006477 0.0014614
0.107 0.1349 -0.0013366 0.0052771
0.00020891 4.4111e-05 -0.00080298 0.00050228 0.00098211 0.0014393 -0.00049349 0.00035672
-0.0012976 0.0051934 0.27978 0.021477
3440000000 0.23544 0.12451 0.0048492 -0.003916 -0.00055696 -0.00171 0.0006731 2.6845e-05
-0.0013952 0.0013706 0.00095971 4.3632e-05
0.0049096 -0.0038971 0.10367 -0.036076 0.0030094 0.0022672 -0.00084074 0.0011088
8.2467e-05 0.00026659 0.00024017 0.00081467
-0.00062653 -0.0016765 0.0029285 0.0022032 0.24153 0.17338 -0.00030054 -9.9532e-05
-3.1976e-05 0.0013697 0.0014821 0.00081421
0.00063003 8.107e-05 -0.00087285 0.0010876 -0.00031831 -0.00014947 0.23462 0.03524
0.0070904 -0.0018538 -0.00049993 0.0001896
-0.0013555 0.0015232 7.0397e-05 0.00037656 0.00022759 0.001385 0.0071837 -0.0017691
0.13369 0.13081 0.0023664 0.0032206
0.00078177 0.0001713 0.0001436 0.0008756 0.0012131 0.0010216 -0.00045616 3.3133e-05
0.0023143 0.0032865 0.29634 -0.0071247
3500000000 0.26918 0.093098 0.0026946 -0.0048609 -0.0014828 0.0014059 0.00094379 -0.00071738
-0.00091425 0.00087574 0.00050552 -0.00087713
0.0027241 -0.0049045 0.11743 -0.060313 0.0031973 0.0013726 -0.00036752 0.00056323
0.0005091 -0.00012038 -7.7238e-05 0.00025136
-0.0014461 0.0014504 0.003247 0.0012817 0.2732 0.13877 0.00023232 -0.00026182
0.00018238 0.00075286 0.00175 -0.00057514
0.00098637 -0.00069533 -0.00038276 0.00065851 0.0002748 -0.00029526 0.23982 0.0073107
0.0065563 -0.0043763 -0.00025991 0.00011727
-0.00087934 0.00086893 0.00050494 -2.4019e-05 -1.357e-05 0.00079227 0.0066325 -0.0043963
0.17624 0.10558 0.0028454 0.00094584
0.00054056 -0.0011192 -2.2595e-05 0.00022639 0.0018521 -0.00050023 3.0347e-06 0.00018852
0.0029345 0.00089047 0.3183 -0.035285
3560000000 0.28765 0.059583 0.00036971 -0.0062332 -0.0002432 -0.00092507 0.00057918 0.00017039
0.0014606 0.0016725 -0.00012767 -0.0015226
0.00031617 -0.0062355 0.11079 -0.06539 0.0057986 -0.00055501 0.00033793 0.00065297
0.00061315 -0.00024953 0.00016907 0.00046285
-1.9407e-06 -0.00099664 0.0057954 -0.00054601 0.29971 0.096538 -0.00017422 -0.00018295
0.00073741 0.00053593 0.0014683 -0.00075141
0.00054345 0.00020949 0.00039278 0.00053255 -0.00026352 -0.0001755 0.2294 -0.029335
0.0046329 -0.0066342 -0.00042889 -0.00082702
0.0014861 0.001702 0.00058437 -0.00022356 0.00071545 0.00045808 0.0046099 -0.0067165
0.19641 0.097192 0.002728 -0.0013001
0.00010782 -0.0011965 0.00014979 0.00046897 0.0010988 -0.0010349 -0.00060327 -0.00077589
0.0028474 -0.001175 0.32963 -0.075414
3620000000 0.3058 0.022886 -0.0012044 -0.0038667 -0.0022548 -0.00022871 0.00036515 -0.0016649
0.00012525 0.00054941 -0.00046206 -0.00076019
-0.001146 -0.0039063 0.1127 -0.093739 0.0042334 -0.003694 0.00017303 0.00041453
-0.00015837 -0.00076836 0.00059806 0.00033617
-0.0022276 -0.00011157 0.0042352 -0.0037112 0.3142 0.053861 4.2821e-05 -0.00072092
-6.4023e-05 8.5941e-06 0.00064386 -0.00078393
0.00046691 -0.0017389 0.00022086 0.00051202 0.00011255 -0.00089148 0.21968 -0.058708
0.00043858 -0.0074087 -0.0011718 0.00070162
-4.1425e-05 0.00071351 -0.00021951 -0.00078069 -0.00011789 0.00026044 0.00029186 -0.0072801
0.21931 0.06161 0.00089811 -0.0013236
-0.00055116 -0.00072045 0.00064483 0.0002418 0.00046043 -0.00075992 -0.0010219 0.00084221
0.00085622 -0.0014614 0.33349 -0.10854
3680000000 0.3111 -0.021831 -0.0036869 -0.0041656 -0.0011087 0.0017592 -0.00099566 -0.00027104
0.0016075 2.7827e-05 -0.0011826 -0.00021462
-0.003644 -0.0041032 0.10927 -0.11148 0.0016615 -0.0045728 0.00070351 0.00031151
-0.0005512 -0.00045025 0.00086836 0.00019952
-0.0011719 0.0018 0.0016137 -0.004546 0.32553 0.0034675 -0.00092203 -0.00063309
0.00079264 0.00045041 0.00050265 -0.0016523
-0.00096853 -0.00031692 0.00073462 0.00030913 -0.00077254 -0.00053709 0.20626 -0.093442
-0.0014213 -0.0063181 -0.0010232 0.0014892
0.0015303 -0.00019341 -0.00038755 -0.00055783 0.0010047 0.0004316 -0.0012887 -0.0062824
0.24099 0.03815 0.00065128 -0.0018741
-0.0012178 -0.00024037 0.00082397 0.00018196 0.00076357 -0.0015963 -0.0010447 0.0013106
0.00052408 -0.0017254 0.33425 -0.15482
3740000000 0.31337 -0.056232 -0.0033477 -6.0062e-05 -0.0021359 0.0025109 9.5599e-05 -0.00084733
-0.00076574 6.6285e-05 -0.00086283 0.00024625
-0.0034166 -1.8361e-05 0.10078 -0.13189 0.0010637 -0.0053523 0.00020378 -0.00019661
-0.00020251 -0.00021962 0.00054765 0.00039439
-0.0021102 0.0024676 0.00095835 -0.0053742 0.32928 -0.033961 -0.0005987 -0.00012032
-0.00031689 0.00020589 -0.00021394 -0.00082512
4.1161e-05 -0.00090347 0.00028505 -4.6471e-05 -0.00083864 -0.00028888 0.18514 -0.11595
-0.0029126 -0.0056048 0.00032346 0.0025762
-0.00067173 0.0002175 -0.00026682 -0.00012723 -0.0004877 0.00044547 -0.0030513 -0.0054498
0.24944 0.0047892 -0.0012102 -0.0011057
-0.0011793 0.00054592 0.0006267 6.0712e-05 -0.00063142 -0.0011382 0.00060649 0.0026314
-0.0011416 -0.0012138 0.32005 -0.1936
3800000000 0.31075 -0.10304 -0.0025117 0.00083792 0.00089068 0.0039155 -0.0011305 -0.0015342
0.0016586 0.0013729 -0.00099292 0.00048657
-0.002549 0.00083636 0.091985 -0.14758 -0.001844 -0.0051257 0.00022357 0.00017787
-0.00092785 -0.00043247 0.00081897 -2.8912e-05
0.00089983 0.0037796 -0.0019451 -0.0050467 0.32669 -0.076348 -0.0008137 0.00049316
0.00096216 0.00030567 -0.00081002 -0.00063538
-0.0012095 -0.0016646 0.00028366 0.00013435 -0.00080954 0.00045185 0.17705 -0.14209
-0.0037273 -0.0037056 0.001408 0.0017462
0.0015867 0.0010589 -0.00085998 -0.00039388 0.0012745 0.00024578 -0.0035162 -0.0035287
0.26593 -0.033221 0.0012243 0.00027521
-0.0011536 0.00025798 0.00096801 -3.3593e-05 -0.00090414 -0.00066847 0.0012582 0.0016522
0.0012794 0.00024879 0.31327 -0.23524
3860000000 0.29878 -0.13465 -0.00095358 0.0013605 0.0024351 0.0020038 -0.0021874 0.0011778
0.00086374 -0.0011738 -0.00033651 0.001542
-0.00091215 0.0013595 0.072231 -0.15844 -0.0031212 -0.0052386 0.00071136 -0.00066436
-0.00087996 0.0013214 0.00065971 -0.0010989
0.0024083 0.0020316 -0.0032386 -0.0051959 0.30778 -0.1166 -0.00066115 0.00074968
0.00042026 -0.00081585 -0.00080843 -0.00056515
-0.0021662 0.0011731 0.0006134 -0.0006207 -0.0005701 0.00086212 0.14856 -0.15763
-0.002655 -0.0040363 0.0019498 0.00091766
0.0010271 -0.0011033 -0.00082637 0.0011703 0.00034825 -0.00071226 -0.0027632 -0.0041544
0.26431 -0.062946 6.8997e-05 -0.0018984
-0.00028076 0.0013676 0.00059634 -0.0010028 -0.00051922 -0.00054333 0.0019964 0.0011584
1.3721e-05 -0.002178 0.29154 -0.27368
3920000000 0.28622 -0.1743 0.0017232 0.00054961 0.0035546 0.0026121 -0.00015708 0.0011054
0.00037164 -0.00025808 0.00028091 0.00041578
0.0017181 0.0005662 0.046479 -0.17429 -0.0048238 -0.003474 -0.00041454 -0.00019095
0.00020685 0.00016318 -5.6588e-05 -0.00039397
0.0035191 0.0025827 -0.0048718 -0.0033336 0.30226 -0.14934 0.00029185 0.0012588
0.00198 -0.00087143 -0.00033422 -2.9108e-05
-3.4064e-05 0.0010885 -0.000444 -0.00018974 0.00026837 0.0011212 0.13014 -0.16785
-0.0043324 -0.003323 0.0024282 -0.00026707
0.00051949 -0.00016683 0.00027349 0.00023758 0.0017148 -0.0010296 -0.0039489 -0.003284
0.26043 -0.10901 0.0012546 -0.0014665
0.00040511 0.00035832 -0.00019026 -0.00059782 -0.00041542 -0.00024616 0.00233 -0.00042204
0.0014294 -0.0011548 0.26982 -0.30152
3980000000 0.26006 -0.21099 0.0020832 -0.0028151 0.0047473 -0.00029176 9.7134e-05 0.0010732
0.00099241 -0.0017935 0.00044342 0.00026737
0.0021228 -0.002838 0.024914 -0.1898 -0.0055971 -0.0016066 0.00072917 0.00045965
0.00050448 0.00032127 -0.00013185 -0.001318
0.0048335 -0.00029826 -0.0056622 -0.0014887 0.27426 -0.1805 0.0012357 0.00023199
-0.0012848 -0.0015307 -0.00050907 -0.00070892
0.0001138 0.0011163 0.00073984 0.0004703 0.0012718 0.00029724 0.094103 -0.19109
-0.0043285 -0.0036219 0.0015428 -0.00096715
0.0010521 -0.0018794 0.00050908 0.00040037 -0.0010067 -0.0014365 -0.0046067 -0.0036747
0.24913 -0.14036 0.0016497 -0.0039471
0.00035785 0.00018616 -0.00011527 -0.0012347 -0.00096931 -0.00046531 0.0015436 -0.00094456
0.0017352 -0.0043791 0.23598 -0.34061
4040000000 0.23282 -0.23622 -0.00022127 -0.0039826 0.0035535 -0.0027163 0.00029018 0.00022172
-0.0006211 -0.00065127 0.00073641 0.00016705
-0.0002337 -0.0040095 -0.0010178 -0.19636 -0.004783 0.00014792 5.1796e-05 -0.00097767
-2.9225e-05 0.00011228 -0.0013658 -0.00017208
0.0033833 -0.0028428 -0.0047554 0.0001617 0.25286 -0.21368 0.00021966 -0.00064809
-0.00060747 -0.00064303 -0.00121 0.00016592
0.0003079 0.00021156 0.00010478 -0.0010088 0.0003511 -0.00070238 0.071586 -0.18562
-0.0066407 -0.0013228 0.001733 -0.00061527
-0.00043474 -0.0006988 -9.4194e-05 6.8386e-05 -0.00095948 -0.00053468 -0.0063871 -0.0012879
0.23768 -0.17392 -0.0015952 -0.0037401
0.00079631 1.0944e-05 -0.0015323 -0.00017566 -0.0010239 9.2073e-05 0.0015761 -0.0005862
-0.0015804 -0.0036219 0.19931 -0.35866
4100000000 0.20456 -0.26111 -0.0032253 -0.0030969 0.0014308 -0.0032545 -0.00012954 9.783e-05
0.00042427 -0.0014548 0.00065707 0.00024233
-0.0032484 -0.0030987 -0.024673 -0.20165 -0.0048804 0.00074199 -0.00016824 -0.00042049
0.00072898 0.0001621 -0.00068492 0.00031926
0.0012652 -0.0034434 -0.0049042 0.00082376 0.2329 -0.24031 0.00020587 -0.00010548
-0.00056667 8.616e-05 -0.0011061 3.2465e-05
-3.566e-05 2.9509e-05 -0.00013409 -0.00031538 0.00027359 -0.00028075 0.039479 -0.20037
-0.0056125 0.00063358 0.0010827 -0.0013304
0.00053035 -0.001504 0.00075427 0.00031914 -0.00081322 4.8227e-05 -0.0059896 0.00073178
0.22466 -0.19813 -0.0016248 -0.0042454
0.00051162 0.00032266 -0.00068653 0.00036706 -0.0011422 -0.00015886 0.0012494 -0.0013664
-0.0016158 -0.0041727 0.16806 -0.38597
4160000000 0.17508 -0.27941 -0.003529 -0.0020408 3.4455e-05 -0.0035529 0.00082042 -3.6044e-05
-0.0035574 -0.00081297 0.00085349 -0.00062266
-0.0035565 -0.0020849 -0.051824 -0.19906 -0.0050284 0.0025539 -0.00036734 -0.00026957
0.00029966 -0.00043485 -0.00095978 0.00043039
0.00010392 -0.0034667 -0.0049242 0.0026953 0.19973 -0.25746 0.000581 -0.00029819
-0.0011379 -0.00035341 -0.0013688 0.00077931
0.0007343 3.8542e-05 -0.00037194 -0.00025972 0.00046844 -4.2681e-05 0.013326 -0.18854
-0.0052348 0.0017823 0.0014481 -0.0019719
-0.0036179 -0.00084138 0.00019638 -0.00049197 -0.00086434 -0.00035807 -0.0050382 0.0018378
0.19181 -0.23317 -0.0041152 -0.0033133
0.00074619 -0.00078729 -0.00086231 0.00043904 -0.0015768 0.00084509 0.0012592 -0.0021761
-0.0040279 -0.0033373 0.11728 -0.39583
4220000000 0.14835 -0.295 -0.0043965 3.6084e-05 -3.5797e-05 -0.0039588 -0.00036129 -0.00030357
-0.0010635 0.00089124 0.00055619 -0.0011894
-0.0043727 -2.4548e-05 -0.08705 -0.18906 -0.0023883 0.0035965 -9.7762e-05 -0.00013788
0.00015904 -0.00017719 -0.00060533 0.001071
-2.7166e-05 -0.0039635 -0.0023305 0.0035941 0.17195 -0.28332 1.5821e-05 3.8535e-07
0.00033387 0.00029398 -0.00012049 0.0011854
-0.00040398 -0.00029288 -0.00016296 -8.4935e-05 0.00012729 -7.2955e-05 -0.0091164 -0.18678
-0.0040148 0.0022564 7.2442e-06 -0.0026413
-0.00092661 0.0011483 0.00019504 7.2009e-05 0.00034264 0.00015193 -0.0043202 0.0023474
0.17844 -0.2563 -0.004236 -0.0031159
0.0004551 -0.0014399 -0.00062134 0.0010031 -5.2685e-05 0.0014311 -6.846e-05 -0.0024498
-0.0043392 -0.0033184 0.091416 -0.40858
4280000000 0.11776 -0.30587 -0.0027269 0.0015522 -0.0018231 -0.0041516 -0.00044778 0.00069856
-0.00029413 0.0012279 -0.0005494 -0.00043253
-0.0026691 0.0015624 -0.11315 -0.19561 -0.0026429 0.0030287 -0.00070551 -0.00029476
0.00016174 0.00020117 0.00052218 0.00056855
-0.0019149 -0.0041651 -0.0026541 0.0031025 0.14232 -0.29252 0.0010017 -0.00032348
-0.00079423 0.00090402 -0.00013055 0.0010257
-0.00047805 0.00063405 -0.00071851 -0.00033943 0.00080288 -0.00033007 -0.048 -0.17272
-0.0046347 0.0021983 -0.00051899 -0.0020175
-0.00049117 0.0013735 9.1156e-05 6.4729e-05 -0.00085212 0.00098984 -0.0043464 0.0023037
0.1345 -0.2797 -0.0058672 -0.00073967
-0.00059868 -0.00018442 0.00059961 0.00071296 -0.00019415 0.00071256 -0.00045677 -0.0021069
-0.0058015 -0.00057582 0.040296 -0.41641
4340000000 0.090799 -0.31471 -0.0018555 0.0017226 -0.0023671 -0.0013914 0.00012341 0.00045299
8.0126e-05 0.00085285 -0.00016539 -0.00083628
-0.0018801 0.0017252 -0.13442 -0.16886 -0.0018205 0.0037918 -0.00012878 0.00043649
-0.00023509 -0.00044164 0.00036387 0.00050866
-0.0024243 -0.0013955 -0.0018229 0.0038417 0.10608 -0.30895 -0.00035423 -0.00086871
0.00015992 0.00086144 0.00072191 0.0020841
0.00023608 0.00054975 -0.00019929 0.00057055 -0.00023071 -0.00083412 -0.066123 -0.16898
-0.0039983 0.0033165 -0.001402 -0.002667
2.0676e-05 0.00070595 -0.00019012 -0.0003037 0.00041732 0.00079965 -0.0041794 0.0033383
0.10938 -0.3041 -0.0047642 0.0010183
-0.00027637 -0.00085974 0.00035047 0.00044097 0.00066124 0.002202 -0.0014005 -0.0025063
-0.0048473 0.0011024 0.0065031 -0.40966
4400000000 0.061508 -0.32159 -0.00092638 0.0013407 -0.0022751 -0.0016337 0.00087105 0.0012922
-0.0002968 0.00050458 -0.00017454 -0.00055332
-0.00094058 0.0013379 -0.16261 -0.16089 -0.0013349 0.0037597 -0.00048103 0.00051375
0.00023752 -0.00056874 0.00054036 0.00030634
-0.0022781 -0.0016336 -0.0012383 0.0037361 0.078691 -0.3164 -0.00011574 -0.00012964
0.00063058 0.00037544 0.00090544 0.0013322
0.00077609 0.0012446 -0.00053335 0.00037614 -0.00010605 -0.00024342 -0.090032 -0.15717
-0.0032549 0.0048575 -0.0020903 -0.0014738
-0.0001177 0.00051093 0.00012857 -0.00060773 0.00038212 0.00027194 -0.0030799 0.0048051
0.078411 -0.31775 -0.0045785 0.00096772
-0.00014504 -0.00056951 0.0005354 0.00034348 0.0010225 0.0013728 -0.0021414 -0.0015297
-0.0045896 0.00097312 -0.038481 -0.41632
4460000000 0.024703 -0.32275 -0.00072399 0.0003607 -0.0039662 -0.0011275 0.0015033 -0.00057183
-0.00043993 0.0011876 -0.0008381 -0.00029327
-0.00074382 0.00029788 -0.18594 -0.13251 -0.00075742 0.0043221 -0.00040604 0.00066706
-0.00044032 -0.00033171 0.00041161 -0.00049475
-0.0040982 -0.0010716 -0.00069525 0.0043777 0.052585 -0.32392 -0.00043425 -0.00064933
0.00036636 0.00059699 0.0021573 0.0005736
0.0014493 -0.00068702 -0.00042474 0.00074463 -0.00040173 -0.00062048 -0.10494 -0.13561
-0.0017923 0.0058831 -0.0025178 -0.0010068
-0.00052866 0.0013833 -0.00030628 -0.00031477 0.00051327 0.0004364 -0.0020233 0.0059148
0.043545 -0.31437 -0.0043717 0.0027276
-0.00092381 -0.00042844 0.00040871 -0.00054889 0.0020266 0.00037837 -0.0023432 -0.00092777
-0.0043236 0.0026703 -0.078765 -0.39886
4520000000 0.0021744 -0.32364 -0.00046581 -0.00047949 -0.0037422 0.00012503 0.00051377 -2.4757e-05
0.0019015 0.00010779 -0.00071595 0.00094326
-0.0004213 -0.00044802 -0.2098 -0.11555 0.00059058 0.0045786 0.00052895 0.00089056
-0.00022912 -2.2754e-05 0.00026069 -0.00012766
-0.0035677 0.00020211 0.00061702 0.0045954 0.022445 -0.32211 -0.0011287 0.00054269
0.00077728 -0.00038254 0.0014987 -0.00080993
0.00053844 3.7287e-05 0.00060317 0.00087201 -0.0010158 0.00056703 -0.12154 -0.12658
-0.0010116 0.00569 -0.0030486 -0.00038211
0.0017032 4.1029e-05 -0.00024062 -5.0891e-05 0.00088528 -0.00039741 -0.00060877 0.0056941
-0.0029725 -0.32646 -0.002901 0.0033225
-0.00051391 0.00093342 0.00023723 -0.00010316 0.001571 -0.00083384 -0.0031749 -0.000295
-0.0032328 0.0031037 -0.10713 -0.39702
4580000000 -0.035542 -0.31843 -0.001177 -0.00065389 -0.003392 0.0022657 0.00076108 -0.00032377
0.00037309 0.00015961 -0.00056691 0.00061362
-0.0011395 -0.00063095 -0.22937 -0.091005 0.00081422 0.004215 0.00067263 -3.7084e-05
-6.6919e-05 7.2423e-05 0.00012739 -0.00017845
-0.0032898 0.0023791 0.00080682 0.0041786 -0.0091431 -0.32146 -5.3607e-05 0.00047353
-0.00050301 -0.00029601 0.0015217 -0.00083205
0.00077412 -0.00037599 0.000582 -3.9558e-05 -8.4162e-05 0.00041604 -0.13299 -0.1031
0.0019579 0.0054609 -0.0025897 0.0011554
0.00013649 3.6465e-05 -4.2953e-05 0.00025842 -0.00061447 -0.00015174 0.0017361 0.0052513
-0.030138 -0.33557 -0.0025579 0.0033175
-0.00055902 0.00083795 0.00018853 -0.00025652 0.0015545 -0.00090691 -0.0025768 0.0010962
-0.0023232 0.0035404 -0.1527 -0.36892
4640000000 -0.061656 -0.31174 -0.0023226 -0.0017446 -0.0031677 0.0027167 0.00074657 -0.0014595
0.0014012 -0.0004764 0.00013649 0.0010958
-0.0023533 -0.001698 -0.24063 -0.062588 0.0015403 0.0038046 0.00067688 0.00032304
-0.00041251 0.0003403 8.2553e-05 -0.00070961
-0.0030309 0.0027509 0.0015609 0.0038178 -0.033919 -0.31509 0.00022039 0.00061534
0.00088331 0.00061355 0.00052659 -0.0021032
0.00068487 -0.0014575 0.00074535 0.00033657 0.00017771 0.00081335 -0.13879 -0.087745
0.0031655 0.0035825 -0.002448 0.0017151
0.0015675 -0.00040676 -0.00035649 0.00021387 0.00093366 0.00039399 0.0033938 0.0038007
-0.063252 -0.32053 -0.0025152 0.0040562
0.00013369 0.0011017 0.00011539 -0.00068317 0.00054594 -0.0020486 -0.002411 0.0017012
-0.0024452 0.0038071 -0.1722 -0.3584
4700000000 -0.088238 -0.30884 -0.0040636 -0.00033296 -0.0015916 0.0044965 -0.00092887 -0.0010598
0.0010357 -0.00048601 0.00096689 0.00065712
-0.0040442 -0.0003058 -0.25249 -0.044854 0.0025408 0.0041644 0.00053314 -0.00054514
0.00036922 0.0005074 -0.00022824 -2.0384e-05
-0.0015718 0.0046012 0.0026414 0.0041432 -0.064142 -0.31064 -0.00016917 0.00068893
0.00047416 -0.00025658 -2.3726e-05 -0.0014841
-0.00086321 -0.0010011 0.00051687 -0.00057839 -0.00030909 0.00060334 -0.15528 -0.068191
0.0030929 0.0021196 -0.0015661 0.0022789
0.0010183 -0.0004965 0.00029221 0.00051031 0.00026926 -1.845e-06 0.0030181 0.0019791
-0.10033 -0.31645 -0.0012061 0.0038646
0.00092385 0.00070832 -0.00021807 -4.489e-05 -1.4288e-05 -0.0015803 -0.0014599 0.0023357
-0.0014219 0.0037607 -0.21504 -0.33046
4760000000 -0.11935 -0.295 -0.0049445 0.00093175 0.00057334 0.0046881 -0.00075604 -0.00070573
0.00037532 -0.0011669 0.00098325 -0.00041767
-0.004891 0.00092382 -0.25027 -0.0030508 0.0029052 0.0031533 3.9171e-05 -0.00069015
0.00032098 0.00021139 0.00011902 -0.00021809
0.00066331 0.0046517 0.0029857 0.0030959 -0.096038 -0.29657 0.00094557 0.00049187
0.0011351 -0.00024209 -0.0011974 -0.00094602
-0.00077941 -0.00070541 1.527e-05 -0.00063932 0.00082298 0.00044581 -0.15065 -0.051236
0.0025485 0.00096707 -0.00077258 0.0028368
0.00023275 -0.0010371 0.00043038 0.00022413 0.0011867 -9.5756e-05 0.0024805 0.00099098
-0.13463 -0.30157 -0.00051184 0.0041487
0.0010544 -0.00037881 9.776e-05 -0.00016786 -0.0011556 -0.0010332 -0.00088717 0.0028928
-0.00029999 0.0045218 -0.22723 -0.30996
4820000000 -0.14561 -0.28213 -0.0053077 0.0024095 0.0014582 0.00292 -0.00092921 -0.00059856
0.00045277 -0.00079186 0.00019316 -0.00047396
-0.0053301 0.0024047 -0.26233 0.019459 0.0040806 0.0034445 -3.7793e-05 -0.00034997
0.00039458 -0.00010071 -0.00032998 -0.00033882
0.0014594 0.002897 0.0040899 0.0034176 -0.12119 -0.29322 0.00055117 -0.00035144
0.00023662 -0.00051563 -0.00076152 -0.00024977
-0.00090268 -0.00053652 -7.2001e-05 -0.00037123 0.00058665 -0.00041296 -0.16513 -0.03415
0.001817 -0.00017667 -5.7863e-05 0.0030146
0.00041045 -0.00085298 0.00029699 -0.00014705 0.00021754 -0.00070599 0.0015863 -6.287e-05
-0.17397 -0.28517 -0.00010017 0.0030168
0.00021801 -0.00040117 -0.00033004 -0.00041811 -0.00076911 -0.00011632 5.9035e-05 0.0028687
9.3747e-05 0.0030008 -0.26439 -0.28015
4880000000 -0.17762 -0.2644 -0.0045191 0.0045449 0.002002 0.0030895 -0.0014609 0.00015667
-0.00091456 -0.0011226 0.00015364 -0.00021308
-0.0045216 0.0045268 -0.255 0.059337 0.004667 0.0018365 -0.00036786 -0.0002116
-0.0001428 9.1946e-05 -0.00011873 0.00015546
0.0020934 0.0030831 0.0047697 0.0017495 -0.14096 -0.28256 0.00034252 -0.00037981
-2.5472e-05 -0.0013803 -0.00046568 8.3247e-05
-0.0014767 0.00018989 -0.00034977 -0.00025361 0.00046281 -0.00038967 -0.15917 -0.016167
0.00049414 -0.00027205 0.0010074 0.0025627
-0.00089769 -0.0010961 -0.0001493 0.00022769 -0.00022932 -0.0012752 0.00076761 -0.00035006
-0.20436 -0.27173 0.00050818 0.0032096
0.00023184 -0.00019358 -0.00017816 0.00019623 -0.00037172 7.571e-05 0.0010106 0.0026399
0.0002837 0.0030987 -0.27693 -0.25263
4940000000 -0.19897 -0.24733 -0.0032541 0.0065692 0.0029021 0.0012997 -0.0003098 0.00078031
-0.00089915 -0.00056864 6.4659e-05 -0.00065284
-0.0032625 0.0065648 -0.26826 0.085904 0.0058227 0.0013912 -0.00011746 -5.6637e-05
0.00025256 -0.00028317 -0.0003655 0.00021578
0.0028835 0.0011602 0.0058284 0.0013157 -0.1612 -0.25873 0.00023889 -0.00052512
-0.0012412 -0.00018014 -0.00034248 5.3143e-05
-0.00026835 0.00080175 -0.00010112 -4.4864e-05 0.00010566 -0.00037828 -0.16655 -0.0058574
-0.00018292 0.00026482 0.0020745 0.0018456
-0.00099273 -0.00058132 0.00036456 -0.00026954 -0.00094941 -8.3647e-06 -0.00041769 0.00017571
-0.22945 -0.24608 -4.4143e-05 0.0026491
-6.6418e-05 -0.00066275 -0.0004297 0.0002001 -0.00043334 6.9299e-05 0.0019859 0.0019156
1.2111e-05 0.0028654 -0.30135 -0.2261
5000000000 -0.2194 -0.22464 -0.00034152 0.0073368 0.0031525 0.0018173 -0.00020028 0.0006625
-0.00064568 0.00063387 -0.0001676 -0.00057287
-0.00032416 0.0073188 -0.25449 0.1027 0.0058523 -0.00050264 -0.00028176 -4.7429e-05
-0.00014631 -0.0005071 -0.00017237 -0.00011071
0.0031438 0.0017593 0.0058013 -0.00061384 -0.19072 -0.24606 -0.00060484 -0.00070839
-0.00036285 -0.0001343 -0.00059716 -0.00033017
-0.000205 0.0006701 -0.00028908 -4.2128e-05 -0.00050105 -0.0008339 -0.16083 0.017993
-0.00088133 0.0013407 0.0023949 0.0010649
-0.00051524 0.00058899 -0.00017188 -0.00048317 -0.00055408 -0.00037214 -0.00067686 0.0015112
-0.2575 -0.22337 -0.00019391 0.0040015
-0.00013968 -0.00068199 -6.8093e-05 -0.00014203 -0.00051447 -0.00030374 0.0024028 0.0011314
-9.5479e-05 0.0039659 -0.31322 -0.19363
5060000000 -0.24185 -0.19823 0.0017235 0.0070439 0.0031114 -0.00027367 0.00011782 0.00053318
-0.00036404 2.6885e-05 -0.00023377 -0.00024293
0.0016648 0.0070596 -0.23938 0.13965 0.0051855 -0.0016304 2.412e-05 0.0002173
-0.00031188 -4.5175e-05 -0.00031567 0.00014814
0.0030964 -0.0003289 0.0051681 -0.0017598 -0.20588 -0.22474 -0.00046013 0.00036372
-0.00074966 8.9536e-05 -0.0013257 0.00017444
0.00019766 0.00057818 -9.2534e-06 0.00021353 -0.0004376 0.00037292 -0.16338 0.025559
-0.00038861 0.0031581 0.0020352 0.00067561
-0.0004858 -0.00014151 -0.0003048 -3.9954e-05 -0.00092537 2.2974e-05 -0.00025994 0.0030347
-0.27383 -0.19394 0.0011115 0.0033296
-0.00018773 -0.00028118 -0.00033663 0.00018818 -0.0013165 0.00013653 0.0019614 0.00057358
0.0010926 0.0030708 -0.32696 -0.16481
5120000000 -0.25824 -0.17331 0.0031432 0.0061215 0.0028733 -0.00028656 0.00037349 0.00061465
-0.00022911 0.00078309 -0.00035294 1.8504e-05
0.0031181 0.0060756 -0.23425 0.16727 0.0049528 -0.0024989 3.3477e-05 0.00021917
-3.6374e-05 2.7132e-05 -4.5044e-05 0.0002586
0.0027825 -0.000396 0.0048821 -0.0026253 -0.21981 -0.21042 -6.3495e-05 -6.3388e-06
-0.00037073 0.00088071 -0.0013407 0.00071797
0.00039295 0.00060992 4.4954e-05 0.00019795 -0.00016052 0.00020437 -0.15935 0.051705
0.001146 0.0033474 0.0023563 0.00028367
-8.1913e-05 0.00086866 -5.5808e-05 -4.8647e-05 -0.00030574 0.00098682 0.0011479 0.0033447
-0.28938 -0.16073 0.0015012 0.0035029
-0.00030863 5.1382e-05 -2.5808e-05 0.0003677 -0.0012719 0.00076733 0.0024094 0.00033262
0.0013531 0.0037352 -0.33988 -0.131
5180000000 -0.27554 -0.14428 0.0047881 0.0050658 0.0034236 -0.00089185 0.00020844 0.00059356
-5.3066e-05 0.00026552 -0.00059472 0.0004232
0.0047973 0.0050869 -0.21342 0.18897 0.0044525 -0.0036607 -0.00032752 -0.00026212
-0.00017072 -0.00018431 -0.00022053 0.00029608
0.0035106 -0.00093055 0.0044088 -0.003707 -0.23207 -0.1759 -0.00028237 0.00074611
-9.3939e-05 7.1377e-05 -0.00035158 0.001
0.00018935 0.00058157 -0.00033201 -0.00024866 -0.00020384 0.00070479 -0.15937 0.060574
0.0027534 0.0037873 0.0023682 -0.00066001
-8.3631e-05 0.00024937 -0.00019203 -0.00016242 8.04e-05 -0.00010604 0.0025577 0.0038518
-0.30299 -0.11966 0.0027154 0.0037098
-0.00066226 0.00036248 -0.0002055 0.00020487 -0.00040624 0.0010607 0.0024119 -0.00065913
0.002828 0.0038093 -0.34325 -0.099791
5240000000 -0.2863 -0.11698 0.0050915 0.0037782 0.0029961 -0.0026627 0.00060462 4.9622e-05
-0.00029056 -6.827e-05 -0.00016419 0.00050466
0.0050803 0.0038093 -0.20243 0.22796 0.0032762 -0.0046786 -5.5148e-05 0.00014108
-0.00023421 8.9582e-06 0.00018126 0.00041853
0.0029373 -0.0026833 0.0032279 -0.0047167 -0.24937 -0.15146 0.00044545 0.00027698
-0.00013674 0.00044666 0.0003495 0.0011704
0.00065433 3.0704e-05 -8.0569e-06 0.00012365 0.00043705 0.00018489 -0.15993 0.081695
0.0035258 0.0026472 0.0016435 -0.0012484
-0.00031523 -6.7693e-05 -0.00026319 -1.791e-05 -0.00030682 0.0006597 0.0037439 0.0026626
-0.31813 -0.077309 0.0029836 0.0029684
-4.3335e-05 0.00054637 0.00031309 0.0004702 0.00036243 0.0012438 0.0015608 -0.0012881
0.0029753 0.0027571 -0.35072 -0.067552
5300000000 -0.29225 -0.087841 0.0061977 0.002207 0.0018885 -0.0031109 0.00015444 -0.00037805
0.00029757 0.00075301 8.1771e-05 0.00030968
0.0062102 0.0021851 -0.19543 0.23253 0.0023521 -0.0054107 -0.00013821 0.00018918
-4.5188e-05 0.00049685 0.00033761 0.00029779
0.0017636 -0.0031899 0.0022381 -0.0054112 -0.26541 -0.12632 0.00020085 -0.00030404
0.00022123 0.00037045 0.00075975 0.000674
0.00015411 -0.00035007 -0.00012274 0.00020445 0.00018216 -0.0002612 -0.15229 0.090422
0.0054095 0.0020312 0.0014044 -0.0015777
0.00028268 0.00072036 2.8024e-05 0.00049981 0.00025577 0.00054704 0.0053441 0.0018374
-0.3303 -0.049519 0.003324 0.0023544
0.00015621 0.00038868 0.0004094 0.00024254 0.00088101 0.00072682 0.0014181 -0.0015622
0.0031751 0.0024598 -0.34732 -0.031073
5360000000 -0.29366 -0.051833 0.0060828 0.00079243 0.00040993 -0.003833 0.00039208 -2.3739e-05
8.7575e-05 0.00029972 0.00069708 -7.784e-05
0.0060937 0.00079794 -0.15981 0.25416 0.00082858 -0.0056607 6.5077e-05 0.00024844
8.4971e-05 2.263e-05 0.00054619 -0.00022247
0.00036798 -0.0037411 0.00075833 -0.00563 -0.26593 -0.099733 0.00044145 0.00040077
5.5412e-05 0.00048944 0.00055526 0.00021196
0.00035582 -0.00010523 9.0653e-05 0.00023719 0.00047432 0.00036832 -0.15151 0.10873
0.0058185 -0.00051313 0.00081189 -0.0020891
5.2863e-05 0.00036661 6.8624e-05 2.9256e-05 0.00030595 0.0003276 0.0057198 -0.00030387
-0.32778 -0.011491 0.0046308 0.0022357
0.00069068 -0.00015035 0.00056042 -0.00021085 0.00050015 0.00019595 0.00072373 -0.0020225
0.0046171 0.0024279 -0.34656 -0.0040826
5420000000 -0.29724 -0.028434 0.0060495 -0.0010616 -0.00049694 -0.0036729 -7.8329e-05 -0.00012669
0.00080856 0.00053201 0.00031582 -0.00021669
0.0060248 -0.0010401 -0.14087 0.28233 0.00010392 -0.005351 0.00012676 0.00012605
1.8333e-05 6.5251e-06 0.00023584 -0.00022678
-0.00054624 -0.0036465 -2.8209e-05 -0.0053679 -0.28294 -0.066651 -8.6625e-05 -0.00051814
0.00074387 9.8617e-05 0.0010334 -4.3198e-05
-2.7545e-05 -0.00013359 4.8899e-05 0.00017865 -0.00016145 -0.00051835 -0.14014 0.12367
0.0050615 -0.0019163 0.00033627 -0.001529
0.00078015 0.00042992 5.6771e-05 -1.1969e-05 0.00067711 -2.8128e-06 0.0051789 -0.0020374
-0.33124 0.018322 0.0046943 0.0012373
0.00039453 -0.0002136 0.00024195 -0.00016644 0.00089212 5.7043e-05 0.00024598 -0.0016635
0.0046837 0.0010178 -0.34118 0.038758
5480000000 -0.29041 0.0073847 0.0048872 -0.0018216 -0.0017732 -0.0028105 0.00036824 2.0365e-05
0.00090451 -0.00017375 -0.00010885 -0.00028026
0.0048608 -0.0017966 -0.12753 0.29047 -0.001318 -0.0056018 -4.7738e-07 0.00023417
3.7011e-05 -9.7325e-05 5.7817e-05 -8.8006e-05
-0.0018156 -0.0027664 -0.0014023 -0.0055791 -0.28747 -0.045747 -0.00030793 0.00015683
0.00053904 -0.00023023 0.00079203 -9.2042e-05
0.00036942 -1.0672e-05 3.3023e-05 0.00021537 -0.0003427 0.00017115 -0.13445 0.1342
0.0042177 -0.0033432 -0.00017175 -0.0018595
0.00085707 -0.0002172 5.0206e-05 -7.6092e-05 0.00056383 -0.00017147 0.0040662 -0.0034575
-0.32187 0.046366 0.0046422 0.00033893
-0.00015047 -0.00025286 0.00013925 -0.00012199 0.00081605 -4.7364e-05 -0.00022909 -0.001861
0.0044643 0.00040343 -0.33168 0.059381
5540000000 -0.28878 0.033134 0.004262 -0.0023988 -0.0024356 -0.0020357 0.00037669 -0.00028536
0.00022594 -0.00023173 -0.00036851 0.00015839
0.0042625 -0.0023584 -0.088034 0.30881 -0.0023862 -0.0051271 0.00040499 0.00011213
3.3678e-05 -0.00010475 -0.00011989 -0.00029863
-0.0025183 -0.0020422 -0.0024566 -0.0050865 -0.28808 -0.024735 0.0002627 -0.00013031
0.00036853 -0.00017387 0.00040443 -9.3425e-05
0.00033719 -0.00030121 0.00039928 0.0001118 0.00027481 -9.7735e-05 -0.12356 0.15636
0.0027031 -0.0041 -0.00098272 -0.0019273
0.0002452 -0.00018243 -5.9042e-05 -0.00011328 0.00041559 -2.8253e-05 0.002704 -0.0040728
-0.30908 0.081343 0.0048753 -0.00083722
-0.00035919 0.00013345 -7.0297e-05 -0.00027589 0.00040769 -0.00033035 -0.0010208 -0.0018599
0.0050907 -0.00068514 -0.32626 0.10157
5600000000 -0.278 0.061636 0.003596 -0.0034454 -0.0024097 -0.001924 0.00032355 -0.00033702
0.00024187 -0.00021366 0.00023449 0.0004805
0.0035877 -0.0034457 -0.085036 0.32375 -0.0035125 -0.0048601 0.00011991 -0.00021406
-0.00015734 4.1708e-05 -0.00015095 -0.00026809
-0.00239 -0.0018393 -0.0035753 -0.0048259 -0.28762 0.0073194 -7.5709e-05 1.5853e-05
0.0003429 -0.00059868 0.00071064 -0.00058944
0.00036859 -0.00034332 0.00010043 -0.0002025 -5.8351e-05 6.4567e-05 -0.1158 0.15588
0.0017146 -0.0038546 -0.0011012 -0.0012077
0.00023917 -0.00027821 -0.00013004 6.299e-05 0.00044714 -0.00064453 0.0016992 -0.0037854
-0.29954 0.11151 0.0044742 -0.0011175
0.00023757 0.0005154 -8.7785e-05 -0.00028083 0.0003516 -0.00035231 -0.0010437 -0.0011849
0.0044327 -0.0012464 -0.30425 0.11621
5660000000 -0.26786 0.082921 0.0032985 -0.003622 -0.0034745 -0.00073243 -0.0002894 -0.00074069
-8.7068e-05 -0.00062315 0.00043864 -0.00019963
0.0032982 -0.0036092 -0.045101 0.31554 -0.0043812 -0.003203 -1.7048e-05 -0.0001006
0.00022197 -1.2612e-05 -5.1574e-05 -0.00015006
-0.0035141 -0.00066051 -0.0044593 -0.0031423 -0.28997 0.030643 -0.00013464 3.3117e-05
-0.00041012 -0.00061277 0.00028436 -0.0011073
-0.00034181 -0.00079724 -2.7973e-05 -0.00014744 -0.00015032 4.0755e-05 -0.10152 0.17611
0.00061433 -0.0040135 -0.0012945 -0.00079261
-0.0001209 -0.00060803 0.00019063 -1.4998e-05 -0.00054894 -0.00055806 0.00069787 -0.0040401
-0.28725 0.13865 0.0043595 -0.0020465
0.00045903 -0.00029659 -9.5398e-05 -7.7564e-05 0.00041755 -0.0010989 -0.0014095 -0.0008568
0.0042762 -0.0019436 -0.29741 0.15239
5720000000 -0.25417 0.10629 0.0027497 -0.0041705 -0.0029081 0.00084945 -0.00048582 -0.00025582
-0.00043081 -0.00023842 -2.8779e-05 -0.000416
0.002761 -0.0041703 -0.017151 0.34308 -0.0055015 -0.0028104 7.4776e-05 -5.219e-05
-0.00032169 7.4447e-05 -0.00023107 0.00010017
-0.0028987 0.00083384 -0.0055319 -0.0027238 -0.28778 0.062384 0.00014917 5.8003e-05
0.00014421 0.00033371 -5.9074e-05 -0.00019099
-0.00047257 -0.00024176 7.2943e-05 -6.2012e-05 0.0001069 -2.0989e-05 -0.085813 0.1787
-0.00020311 -0.003424 -0.0015969 -0.00054859
-0.00048222 -0.00011089 -0.00026866 0.00012883 7.9979e-05 0.00040205 -0.00032027 -0.003429
-0.27695 0.16683 0.0041982 -0.0036917
-7.9055e-05 -0.00030608 -0.00026669 0.0001862 5.8556e-05 -0.00030309 -0.0015923 -0.00044515
0.0042686 -0.0037113 -0.26731 0.17106
5780000000 -0.23861 0.12289 0.0015934 -0.0047596 -0.0024085 0.0010785 -0.00074112 9.8022e-05
-0.00018721 -0.00032381 -0.00017298 -0.00030245
0.0016195 -0.004781 -0.0041767 0.33816 -0.005879 -0.00091504 -3.4047e-05 -0.00018899
-8.0074e-05 -4.6033e-05 -0.00016448 -0.0001479
-0.0023791 0.0011244 -0.0058873 -0.00080528 -0.28441 0.078218 -8.0364e-05 -7.0334e-05
0.00015709 -1.1625e-05 -0.00037868 -0.00077196
-0.00073257 6.8934e-05 -2.9447e-05 -0.00015435 -5.2315e-05 -4.7448e-05 -0.076898 0.19446
-0.0001233 -0.0029497 -0.0012901 0.00015003
-0.00028955 -0.00036098 6.6339e-05 -9.6357e-05 0.00022068 -4.4299e-05 -5.6179e-05 -0.002955
-0.267 0.18703 0.0030677 -0.0033264
-0.00015889 -0.00030424 -0.00020067 -0.00014975 -0.0004254 -0.00075128 -0.0012628 2.4686e-05
0.0030149 -0.0033003 -0.25911 0.19261
5840000000 -0.22694 0.14475 0.00036279 -0.0053928 -0.0020723 0.0010198 -0.00018156 0.00023069
-0.0003869 0.00026024 -0.00040436 -0.00039139
0.00039566 -0.0054034 0.030617 0.34235 -0.0057266 0.000231 -0.00021278 1.48e-05
0.00020835 -1.7757e-05 -0.00019536 0.00026695
-0.0020586 0.0010438 -0.0057824 0.00031113 -0.27947 0.10317 -0.00016876 -9.6208e-06
-4.2325e-05 -0.00060909 -0.00041634 -0.00027281
-0.00018314 0.00027305 -0.00021246 1.3642e-05 -0.00019532 -2.8629e-05 -0.055364 0.19807
-0.00068151 -0.0033978 -0.0012172 0.00023671
-0.00030894 0.00024993 0.00010736 -7.0792e-06 -0.00017948 -0.00063597 -0.00061437 -0.003387
-0.2513 0.19757 0.0027145 -0.0041504
-0.00044458 -0.00023012 -0.00013152 0.00034868 -0.00036687 -0.0002762 -0.0012907 0.00022636
0.0026636 -0.0040839 -0.22456 0.21781
5900000000 -0.21296 0.15765 -0.0016806 -0.0054907 -0.0023229 0.0024019 -0.00011777 6.115e-05
0.00026172 -0.00026448 9.4643e-06 0.00037955
-0.0016649 -0.0054831 0.051498 0.34366 -0.0052486 0.0017374 3.2274e-05 1.5877e-05
-2.0739e-05 -0.00013519 -8.7051e-06 -6.9286e-05
-0.0023161 0.0024034 -0.0052157 0.0018267 -0.26345 0.11964 -2.403e-06 -0.00014653
-0.00057716 -0.00051106 -0.00087929 -0.00014783
-0.00013541 1.6419e-05 6.4584e-05 1.9735e-05 2.2996e-05 -0.00013529 -0.047414 0.20867
-0.00070125 -0.0032591 -0.0010198 0.00025273
0.00025474 -0.00022945 4.1693e-05 -0.00021152 -0.00045876 -0.00040847 -0.00087741 -0.0032349
-0.2249 0.21426 0.0019475 -0.0049081
3.0718e-05 0.00029286 -5.8699e-05 -0.00011125 -0.00069259 -0.00012144 -0.00098268 0.00029338
0.0019253 -0.0050496 -0.21059 0.22829
5960000000 -0.19446 0.17024 -0.0028472 -0.0040707 -0.0009005 0.0027027 -0.00012932 0.0001881
-0.00024 0.0001036 -9.1862e-05 0.00014617
-0.0028497 -0.0040552 0.077091 0.34289 -0.0042678 0.0020957 -0.00019539 -8.4627e-06
-4.845e-05 6.7206e-05 7.8779e-05 0.00024213
-0.00084638 0.002725 -0.0042072 0.0021687 -0.25084 0.14481 -8.9082e-05 -0.0001918
-0.00036918 2.6828e-05 -0.00029748 -0.00027228
-0.00010593 0.00022418 -0.00017442 -1.6248e-08 -8.9884e-05 -0.00022576 -0.029747 0.21663
-0.0016308 -0.0032684 -0.0010292 0.00097446
-0.00020801 0.00012788 -4.5864e-05 0.00011396 -0.00032494 7.436e-05 -0.0016307 -0.0031838
-0.20644 0.22813 0.00022426 -0.0051302
-0.00010686 0.00010413 0.00011884 0.00017851 -0.00030083 -0.00012189 -0.00098169 0.00093575
0.0001915 -0.00506 -0.18219 0.25502
6020000000 -0.17723 0.18724 -0.0037634 -0.0031835 -0.00030711 0.0030958 -5.0411e-05 0.00056667
-0.00020745 0.00036966 -0.00016852 0.00030664
-0.0037739 -0.00317 0.10451 0.33673 -0.0047361 0.0030936 -6.0772e-05 0.00012643
-0.00014853 9.337e-05 -0.00016349 5.947e-05
-0.00025331 0.0031027 -0.0046996 0.0031358 -0.23173 0.15811 -0.00028144 0.00025743
-0.00073694 5.2538e-05 -0.00047243 0.00054918
-2.7083e-05 0.00057661 -7.9134e-05 0.00015191 -0.00027969 0.00027022 -0.022966 0.21393
-0.0024685 -0.0032994 -0.00061283 0.00083306
-0.00023603 0.00034727 -0.00015899 8.4907e-05 -0.00063386 -2.7466e-05 -0.0023923 -0.0033143
-0.17841 0.24447 9.0026e-05 -0.0043379
-0.00014668 0.0003381 -0.00016189 0.00017931 -0.00067451 0.000522 -0.00069881 0.00074917
2.5605e-05 -0.0043487 -0.1568 0.25664
6080000000 -0.15664 0.19559 -0.0040487 -0.0010381 0.0012523 0.0029033 9.3581e-05 6.8435e-05
0.00017497 0.00016377 0.00039251 -3.3655e-05
-0.0040358 -0.0010359 0.12705 0.33735 -0.0032129 0.0044565 -4.1047e-05 -2.494e-05
2.2812e-05 0.0001156 0.00020458 0.00033889
0.0012802 0.0029264 -0.0031028 0.0045605 -0.21429 0.18344 0.00020455 0.00019848
-0.00033737 0.00053045 -0.00029041 0.00040036
8.6126e-05 9.9511e-05 -2.6995e-05 -3.3175e-05 0.00019257 0.00021866 -0.005686 0.22116
-0.0036337 -0.0023718 -0.0009851 0.00075823
0.00016441 7.014e-05 6.2942e-05 3.2805e-05 -0.00030216 0.0007019 -0.0037389 -0.0024256
-0.1488 0.26081 -0.00083721 -0.0053637
0.00030415 9.8026e-05 8.8991e-05 0.00032598 -7.849e-05 0.00027237 -0.00083322 0.00089346
-0.00066916 -0.0054298 -0.13365 0.2772
6140000000 -0.14202 0.21001 -0.0036061 -0.00063212 0.0015577 0.0022134 3.3368e-05 3.9489e-05
-5.0232e-05 -8.7673e-05 0.00039486 -0.0001671
-0.0035774 -0.0006469 0.15167 0.32045 -0.002469 0.0051239 4.0382e-05 2.7551e-05
0.00036185 -3.1851e-05 0.0002399 0.00012832
0.0015507 0.0021924 -0.0023962 0.0051924 -0.19234 0.20477 0.00035385 -6.7022e-05
0.00016379 0.00072448 -0.00010369 0.00063266
7.9242e-05 2.2362e-05 6.1454e-05 5.8717e-05 0.00042517 -0.0001386 0.0058193 0.21417
-0.0044575 -0.0015823 -0.00041813 0.0015583
5.5708e-06 -0.00016097 0.00037884 1.3744e-05 0.00019445 0.00046149 -0.0044673 -0.0014579
-0.13027 0.28251 -0.0024526 -0.0040928
0.00039204 -0.00022947 0.00024558 0.00010253 -7.0216e-05 0.00066893 -0.00045101 0.001483
-0.0027073 -0.0041968 -0.097505 0.27747
6200000000 -0.12518 0.21652 -0.0029752 -0.00017835 0.0021437 0.0012694 0.00012105 0.00037487
-0.00022993 -1.2163e-05 -5.9858e-05 -0.00025243
-0.0029633 -0.00018415 0.18139 0.32013 -0.0011089 0.0052685 7.375e-05 0.00023785
-4.8886e-06 8.2323e-05 6.9386e-05 6.8556e-05
0.0021383 0.001249 -0.0010026 0.0052985 -0.17247 0.21996 0.00014627 -0.00037374
0.00054295 -7.051e-05 0.00028041 0.00014658
8.1277e-05 0.00034739 7.319e-05 0.00022587 0.00020359 -0.00037128 0.020547 0.22264
-0.0046739 -0.00033449 -1.239e-05 0.0012794
-0.00017003 0.00019408 5.3848e-05 8.6721e-06 0.00047183 9.5819e-05 -0.0046039 -0.00031962
-0.11775 0.2905 -0.0032284 -0.0040933
-7.5289e-05 -0.00020039 0.00015279 9.039e-05 0.00033119 0.00020624 -1.5924e-05 0.001305
-0.0031699 -0.0040039 -0.082512 0.28805
6260000000 -0.11144 0.22958 -0.0030762 0.00077645 0.0020537 0.00070929 0.00027266 -4.9405e-05
0.00011504 0.00014491 -3.8394e-05 3.1735e-05
-0.0030744 0.00076826 0.1975 0.30455 -0.00021278 0.005386 2.1017e-05 -8.3794e-05
-4.7518e-05 -8.3842e-05 0.00028566 0.00016822
0.0020581 0.00066205 -0.00013622 0.0054366 -0.15237 0.24085 8.8072e-05 -7.4996e-06
0.00022141 -2.6993e-05 0.00028182 0.00018898
0.00031369 -9.7344e-05 1.9081e-05 -0.00012413 0.00013447 2.6017e-05 0.034383 0.21803
-0.0044912 0.0012007 0.00060414 0.0012154
4.0249e-05 0.000246 -6.0533e-05 -0.00010061 0.00027776 -5.0621e-05 -0.0045959 0.0012727
-0.092565 0.29045 -0.0040585 -0.0027801
-0.00017661 3.6326e-07 0.00017364 0.00010766 0.00026433 0.00033169 0.00062552 0.0012101
-0.0040267 -0.0027513 -0.038866 0.28821
6320000000 -0.096613 0.23483 -0.0025383 0.0013826 0.0022427 -0.00032286 1.7158e-05 0.00010311
-0.00045303 0.00036166 -0.00012927 0.00038392
-0.0025589 0.0013819 0.22408 0.2972 0.0016923 0.0057328 4.7148e-05 9.0055e-05
-6.7369e-06 -0.00013477 0.00020272 -7.6943e-05
0.0022251 -0.00032876 0.0017868 0.0056648 -0.13362 0.25169 -0.00014012 -0.00022962
0.00042732 8.4353e-05 0.00021496 0.00030599
5.3668e-05 0.00015216 3.6697e-05 8.1986e-05 -0.00015039 -0.00028007 0.03416 0.22051
-0.0040227 0.0018514 0.00069144 0.00086536
-0.00043504 0.00043001 -6.5324e-05 -0.00010587 0.00043902 -8.232e-08 -0.0038937 0.0019698
-0.068249 0.30274 -0.0046432 -0.0018128
-0.00013104 0.00030517 0.00014299 -1.5052e-05 0.00035948 9.9417e-05 0.00066957 0.00080458
-0.0047277 -0.001983 -0.028411 0.28905
6380000000 -0.077262 0.24039 -0.0019319 0.0017929 0.0015898 -0.00045679 3.1822e-05 -3.9689e-05
0.00031155 0.00023374 0.00017993 6.9532e-05
-0.0019185 0.0017958 0.2416 0.27796 0.0029352 0.0042884 -0.00013859 -0.00010318
-0.00019072 -0.00022067 -9.844e-05 -0.0003358
0.0016456 -0.00048356 0.0030141 0.0042753 -0.10596 0.26762 -0.00015952 0.00012778
0.00040319 -2.5005e-05 0.0006316 0.00024333
1.6594e-05 -2.6334e-05 -9.9726e-05 -0.00012473 -0.00015139 0.00013877 0.054651 0.20966
-0.0030919 0.0032711 0.0010181 0.00081403
0.00022429 0.00023187 -0.00015627 -0.00020535 0.00041508 -0.0001229 -0.0032322 0.0031665
-0.047077 0.29463 -0.004688 4.7563e-05
0.00012394 6.1936e-05 -0.00015542 -0.00027431 0.0006171 0.00029415 0.00084099 0.00069428
-0.0048843 0.00014998 0.012387 0.29132
6440000000 -0.056693 0.25294 -0.00095643 0.0023652 0.0017668 -0.0008137 0.00036008 -0.00011614
0.00031301 -0.00039889 -0.00016517 -0.00014905
-0.00094536 0.0023381 0.26103 0.26565 0.0032638 0.0031089 0.00012608 -3.62e-05
-0.00010147 2.9795e-05 -0.00011692 -0.00025021
0.0017837 -0.00075667 0.0033818 0.0030231 -0.090251 0.28423 -0.00023254 0.00028666
-0.00014075 -0.0002149 0.00047692 -0.00036753
0.00037502 -0.00013636 9.1021e-05 -3.2695e-05 -0.00022423 0.00025724 0.056234 0.20749
-0.001997 0.0038919 0.00089101 0.00057301
0.00034917 -0.00038421 -0.0001219 2.5594e-05 -0.00029641 -5.6321e-05 -0.0019875 0.0040166
-0.0069016 0.30194 -0.0047029 0.0010247
-0.00026346 -0.0002799 -0.00012396 -0.00026586 0.00053906 -0.00051588 0.00094719 0.00062663
-0.0045351 0.0010778 0.022858 0.27672
6500000000 -0.036713 0.25409 -0.00026437 0.0020168 0.0014368 -0.00092387 0.00019751 -7.4597e-05
4.3098e-05 0.0001452 -0.00013582 0.00031214
-0.00026115 0.0020298 0.2879 0.24002 0.0036317 0.0026041 0.00010099 5.2199e-05
0.00014427 0.00013411 0.00021725 -0.00012224
0.0013477 -0.00091045 0.0036841 0.0025398 -0.077393 0.28186 -3.2253e-06 -2.7158e-05
9.4707e-05 -0.00014951 -0.00015863 -0.0004246
0.00019907 -5.596e-05 0.00011553 4.9025e-05 4.0792e-05 3.6263e-05 0.081064 0.2025
-0.00037676 0.0040117 0.0011066 0.00055813
6.129e-05 0.00023778 0.00012454 8.187e-05 0.00011455 -1.7745e-05 -0.00030712 0.0039581
0.016018 0.30639 -0.0034449 0.0024091
-4.6017e-05 0.00032415 0.0002224 -7.0301e-05 -0.00017085 -0.0006378 0.001152 0.00038198
-0.003431 0.0021342 0.060941 0.28071
