# Supplementary material for: Early Detection of Alzheimer’s Disease via Machine Learning-Based Microwave Sensing: An Experimental Validation
Source: Sensors (Basel). 2025 Apr 25;25(9):2718. doi: 10.3390/s25092718 (PMC12074295; doi:10.3390/s25092718)
Supplement: Supplementary file 1 [file sensors-25-02718-s001.zip › measurements_paper_sensors/26 febbraio - PART1/set12 H/CSF_H_m4.s6p]

!Keysight Technologies,M9804A,MY58100912,A.14.10.03
!Date: Thursday, April 27, 2023 10:28:33
!Correction: S11(C  6-Port  ) 
!S12(C  6-Port  ) 
!S13(C  6-Port  ) 
!S14(C  6-Port  ) 
!S15(C  6-Port  ) 
!S16(C  6-Port  ) 
!S21(C  6-Port  ) 
!S22(C  6-Port  ) 
!S23(C  6-Port  ) 
!S24(C  6-Port  ) 
!S25(C  6-Port  ) 
!S26(C  6-Port  ) 
!S31(C  6-Port  ) 
!S32(C  6-Port  ) 
!S33(C  6-Port  ) 
!S34(C  6-Port  ) 
!S35(C  6-Port  ) 
!S36(C  6-Port  ) 
!S41(C  6-Port  ) 
!S42(C  6-Port  ) 
!S43(C  6-Port  ) 
!S44(C  6-Port  ) 
!S45(C  6-Port  ) 
!S46(C  6-Port  ) 
!S51(C  6-Port  ) 
!S52(C  6-Port  ) 
!S53(C  6-Port  ) 
!S54(C  6-Port  ) 
!S55(C  6-Port  ) 
!S56(C  6-Port  ) 
!S61(C  6-Port  ) 
!S62(C  6-Port  ) 
!S63(C  6-Port  ) 
!S64(C  6-Port  ) 
!S65(C  6-Port  ) 
!S66(C  6-Port  ) 
!S6P File: Measurement: :
# Hz S  RI   R 50
500000000 -0.32797 -0.066366 -0.0098322 -0.0012791 -0.0081367 0.012772 -0.0044919 0.011787
0.013578 0.0056333 -0.0053108 0.008554
-0.0097954 -0.0012742 -0.40963 -0.074912 0.0089528 -0.010738 0.0012838 0.01222
0.0087771 0.003743 0.00099026 0.014462
-0.0081307 0.012756 0.0088966 -0.010808 -0.25864 0.18903 0.0065406 0.003108
-0.0018237 0.0085533 0.00039607 0.012111
-0.0044426 0.011825 0.0013465 0.01232 0.0065963 0.0030955 -0.32799 0.038731
-0.019155 -0.004378 0.015798 0.026941
0.013646 0.0056942 0.0088362 0.0037845 -0.0018888 0.0085176 -0.019146 -0.0043009
-0.22132 -0.23237 -0.027378 0.0049346
-0.0053042 0.0086095 0.0010553 0.014696 0.00059782 0.012035 0.01583 0.026706
-0.027493 0.0051299 -0.26306 -0.14402
560000000 -0.3186 0.10203 -0.020998 -0.068597 0.00087121 0.013201 0.0052724 0.010417
0.010266 0.0055843 0.010958 0.0089524
-0.020902 -0.068482 -0.37293 0.08931 -0.040635 -0.039677 0.013677 0.0035658
-0.012087 -0.0061378 0.0038279 -0.0011311
0.0010018 0.013314 -0.040752 -0.03967 -0.18365 0.24023 -0.00038385 -0.0056028
0.018205 0.0068764 0.0082075 -0.0055603
0.0056166 0.010358 0.013628 0.0036088 -0.00037638 -0.0055607 -0.30459 0.13002
0.0063783 -0.021962 0.0064561 -0.022484
0.01029 0.0047298 -0.012305 -0.0057564 0.018332 0.0069577 0.0060604 -0.022005
-0.29991 -0.047044 0.010472 -0.051077
0.011129 0.0088919 0.0038403 -0.0012517 0.0081047 -0.0056017 0.0063788 -0.022243
0.0098465 -0.050901 -0.33022 0.0048724
620000000 -0.27731 0.080465 -0.023401 0.008879 0.0032405 0.0093298 0.0085404 -0.0046292
0.011941 -0.00079358 0.0008792 -0.0015468
-0.023379 0.0088536 -0.40062 0.035335 -0.018999 0.00013688 -0.0019671 -0.0019678
0.01296 -0.0057506 0.00034106 -0.0029722
0.0031968 0.0093181 -0.019047 0.0001833 -0.15645 0.24995 -0.0010718 -0.0052094
-0.0040179 -0.0026 0.0091894 -0.0027294
0.008404 -0.0044155 -0.0020126 -0.0018358 -0.001068 -0.0052019 -0.26236 0.13962
-0.039773 -0.020848 0.013664 0.028694
0.012169 -0.0010756 0.012933 -0.0059946 -0.0039395 -0.0025201 -0.039561 -0.02082
-0.2153 -0.086039 -0.043637 0.012808
0.00056176 -0.0014539 0.00016999 -0.0029003 0.0091361 -0.0027499 0.013609 0.028427
-0.043976 0.012228 -0.24535 -0.029975
680000000 -0.24245 0.17344 -0.026417 -0.015458 0.0045947 0.005492 0.001377 -0.0068988
-0.0019693 -0.011733 0.0057921 -0.0076048
-0.026363 -0.015482 -0.39088 0.13694 -0.032713 -0.0025782 -0.001724 -0.00016629
-0.0015025 -0.0097106 -0.00069609 -0.0020678
0.0045754 0.0054968 -0.032801 -0.002485 -0.10844 0.27214 -0.0009114 0.0003301
-0.0014166 0.00078249 -0.0027634 -0.0089158
0.0012877 -0.006964 -0.0017283 -0.00017427 -0.00093156 0.0003162 -0.22008 0.19191
-0.023346 -0.0079726 -0.0098427 -0.011008
-0.0017196 -0.011499 -0.0015313 -0.0096457 -0.0014018 0.00077749 -0.023246 -0.0079408
-0.2822 0.016044 -0.0052807 -0.0079442
0.0057173 -0.0077467 -0.00064216 -0.0022125 -0.0026277 -0.0089989 -0.010058 -0.010908
-0.005243 -0.0077419 -0.26233 0.073737
740000000 -0.1963 0.16665 -0.040891 0.026752 0.013832 -0.0040766 -7.9489e-05 -0.0039359
-0.0037212 -0.0023367 -0.0064913 0.0027167
-0.040856 0.026715 -0.33716 0.15703 -0.037719 0.034342 0.00025662 -0.0058462
-0.013148 0.0065789 -0.0010671 -0.0050516
0.013803 -0.0041149 -0.037689 0.034491 -0.075415 0.27231 -0.0019026 0.003384
-0.0011681 -0.0051583 -0.0020635 0.00080392
-0.00010676 -0.0038818 0.00019423 -0.005797 -0.0019039 0.0033636 -0.20445 0.19874
-0.041499 -0.0090902 0.022137 0.016025
-0.0037524 -0.0024087 -0.012999 0.0068594 -0.0011264 -0.0050858 -0.041575 -0.0089888
-0.18118 0.049285 -0.043425 0.00078908
-0.0065438 0.0027739 -0.0011599 -0.0050522 -0.0021161 0.0008238 0.022299 0.016004
-0.042925 0.00051138 -0.25157 0.079411
800000000 -0.16621 0.2131 -0.022809 0.0161 0.0059161 -0.01026 -0.0045208 -0.0026002
-0.0045767 0.0017816 0.0045959 0.00094679
-0.022809 0.01607 -0.34551 0.22807 -0.0091838 0.034309 -0.0022894 0.0020094
-0.00044001 0.0022651 0.0005558 0.0055991
0.0058557 -0.010247 -0.0091347 0.034397 -0.037033 0.29838 0.00098154 0.001147
-4.648e-05 0.0032843 -0.001757 0.0006214
-0.0045318 -0.0025932 -0.00227 0.0020509 0.00097075 0.0011412 -0.17466 0.2266
-0.029047 0.013087 0.014742 -0.010546
-0.0045723 0.0017389 -0.0004264 0.0022329 -3.6502e-05 0.0033072 -0.029074 0.013113
-0.23234 0.073022 -0.019021 0.021232
0.0045272 0.00085763 0.00054017 0.0055722 -0.0016724 0.00054288 0.014786 -0.010654
-0.019244 0.021205 -0.24839 0.13174
860000000 -0.13304 0.23378 -0.018597 0.030481 -0.0031373 -0.010152 -0.0017451 0.00043434
0.004201 0.0055741 -0.0039146 -0.0031479
-0.018592 0.03044 -0.29883 0.27265 0.0069932 0.034648 0.00031967 0.0019894
0.003863 0.00049797 0.0034865 2.7636e-05
-0.0031503 -0.01019 0.0071094 0.034643 0.010605 0.30856 -0.00035676 -0.00043489
0.002471 -0.0017501 0.0016756 0.0042335
-0.0017066 0.00046529 0.00027825 0.0020043 -0.000357 -0.00044228 -0.13879 0.23867
-0.018672 0.017239 -0.0065971 -0.0086148
0.004377 0.0055105 0.0039147 0.00037721 0.0024446 -0.001732 -0.018646 0.017216
-0.17697 0.13307 -0.027156 0.015968
-0.0039579 -0.0031501 0.0034448 -3.1369e-05 0.0016342 0.0042464 -0.0065572 -0.0084265
-0.027207 0.016004 -0.19675 0.17838
920000000 -0.11048 0.25785 0.0039797 0.03938 -0.0093667 -0.004685 -0.0019788 0.0017902
8.0636e-05 0.0014985 0.0029992 -0.001388
0.0039685 0.039344 -0.27188 0.29506 0.027856 0.023308 0.0013658 0.0011214
0.0072521 0.00038887 0.004015 -0.0027441
-0.0093806 -0.0046737 0.027962 0.023236 0.05698 0.3111 0.0017682 -6.2998e-05
0.00048352 -0.00030879 0.00097124 -0.0014355
-0.0019806 0.0018038 0.0013766 0.0011416 0.0017791 -6.5179e-05 -0.11503 0.25588
-0.012656 0.030205 0.0040209 -0.0067136
0.00012285 0.0015544 0.0073738 0.00037515 0.0004742 -0.00031134 -0.012599 0.030241
-0.17032 0.13873 -0.0036996 0.02821
0.0029823 -0.0014695 0.0040108 -0.0027951 0.00097741 -0.0014444 0.004101 -0.0067651
-0.003593 0.028227 -0.20765 0.1922
980000000 -0.064427 0.27932 0.016033 0.030803 -0.0095784 0.0045945 0.0017298 0.0037778
0.0039611 -0.0015136 -0.0033998 -0.0024861
0.016015 0.030791 -0.21993 0.33181 0.033077 0.0058227 0.001859 -0.00013991
0.001724 -0.0061304 -0.00053391 -0.0027386
-0.0095556 0.004635 0.033144 0.005699 0.10328 0.30581 0.00045399 -0.0011351
0.00012951 -0.0017287 0.0014157 -0.00031995
0.0017545 0.0037873 0.0018272 -0.00012406 0.00045455 -0.0011216 -0.07717 0.26713
0.0064467 0.030032 -0.0092139 -0.0074643
0.0039401 -0.0015257 0.0016593 -0.0061053 0.00012238 -0.0017276 0.0064919 0.030027
-0.14029 0.17387 0.0048976 0.020481
-0.0034026 -0.0025091 -0.0005073 -0.0027516 0.0014749 -0.00032766 -0.0093064 -0.0075258
0.004751 0.020492 -0.16589 0.23943
1040000000 -0.023718 0.28962 0.032958 0.020295 -0.0012922 0.007448 0.0025649 0.00085707
0.00045035 -0.0033057 -0.00023809 -0.001598
0.032952 0.020284 -0.18527 0.34648 0.03009 -0.014027 0.0014769 -0.0016526
-0.0023651 -0.0024022 -0.0011765 -0.0029771
-0.0012646 0.0074616 0.030058 -0.014159 0.14937 0.29386 -0.00048071 -0.001402
-0.0015533 -0.00087628 -0.00060161 -0.0011407
0.0025649 0.00087334 0.0014243 -0.0016641 -0.00046832 -0.0014047 -0.050096 0.27764
0.018291 0.019464 -0.002364 0.0013036
0.00042454 -0.0034032 -0.0023703 -0.0023802 -0.0015639 -0.0008706 0.018358 0.019439
-0.10814 0.18275 0.013824 0.019786
-0.00016729 -0.0016397 -0.0012082 -0.0030027 -0.00061496 -0.0011077 -0.0023288 0.0013808
0.013902 0.019752 -0.14533 0.26053
1100000000 0.021271 0.30007 0.036856 -0.002388 0.0034832 0.0041951 0.0024706 -0.0010853
-0.0021573 -0.0031345 -0.004246 -8.34e-05
0.036824 -0.0023744 -0.1417 0.36633 0.015943 -0.027537 -3.5802e-05 -0.001885
-0.0032778 -0.00097252 -0.0037993 -0.00055437
0.0035049 0.0041885 0.015853 -0.027619 0.19619 0.27496 -0.0017524 0.00030542
-0.0016675 0.00069656 -0.0011571 -0.00055033
0.0024758 -0.0010934 -3.5009e-05 -0.0018885 -0.001757 0.00029785 -0.0097161 0.28288
0.0243 0.0065567 -0.0027054 -4.019e-06
-0.0021846 -0.0031386 -0.0032958 -0.00096772 -0.001673 0.00069252 0.024303 0.0065115
-0.089555 0.19881 0.01965 0.010461
-0.0042369 -4.9727e-05 -0.0037871 -0.00053574 -0.001142 -0.00057785 -0.0026367 -6.0221e-05
0.01963 0.01038 -0.10021 0.29219
1160000000 0.072152 0.29727 0.025422 -0.019723 0.0034623 -0.00059218 -5.3576e-05 -0.0025359
-0.0040877 -0.00098928 -0.0013086 0.0041588
0.025421 -0.019684 -0.098368 0.37145 -0.0031202 -0.028974 -0.0015429 -0.0016121
-0.0026924 0.0024409 -0.0017199 0.0017834
0.0034608 -0.00061273 -0.0032657 -0.029006 0.23956 0.24537 -0.00064935 0.001629
-0.00039622 0.0017802 -0.00087504 0.00033819
-2.8725e-05 -0.0025175 -0.0015644 -0.0015576 -0.00064624 0.0016436 0.029169 0.28051
0.021634 -0.0094692 -0.0037476 0.0052264
-0.0040929 -0.0009492 -0.0027152 0.0024788 -0.00041126 0.0017855 0.021641 -0.0094876
-0.055181 0.21013 0.0193 0.00092161
-0.001361 0.0042029 -0.0016943 0.0017805 -0.00088966 0.0003405 -0.0038376 0.0051915
0.01932 0.00089431 -0.052956 0.29686
1220000000 0.11616 0.28898 0.012408 -0.030015 -0.0011874 -0.0015124 -8.3076e-06 -0.00094263
-0.0027519 0.0021872 0.0011439 0.0020035
0.012416 -0.029975 -0.054048 0.38642 -0.016543 -0.021395 -0.0024858 0.00050954
3.6373e-05 0.0030884 -0.00071389 0.0018724
-0.0011933 -0.0014986 -0.016663 -0.021356 0.2796 0.20777 0.00089424 0.0014782
0.00056749 0.0010506 0.00017733 0.0005866
-1.6699e-05 -0.00094272 -0.0025036 0.00050365 0.00088983 0.0014757 0.06878 0.27316
0.011043 -0.01625 0.0022213 0.0015809
-0.0027287 0.0021994 5.3006e-05 0.0031008 0.00057615 0.0010406 0.011014 -0.016266
-0.032981 0.22164 0.014976 -0.012171
0.0011741 0.0019613 -0.00070522 0.001891 0.00018014 0.00060607 0.0022142 0.0016632
0.015049 -0.012182 -0.02247 0.31489
1280000000 0.16674 0.2693 -0.0065434 -0.029416 -0.0019124 0.0016912 -0.0010066 -0.0021233
-0.00090993 0.0033701 0.0025453 0.0013471
-0.0065182 -0.029389 -0.0073483 0.37841 -0.023706 -0.0085171 -0.00085266 0.0014459
0.0016477 0.001783 0.00061482 0.0020527
-0.0018948 0.0016808 -0.023789 -0.0084257 0.31128 0.16441 0.001386 -9.1505e-05
0.0010211 0.00025096 0.00026138 0.00038796
-0.001007 -0.0021106 -0.00084584 0.0014632 0.0013936 -7.9752e-05 0.10568 0.25725
0.0019461 -0.018709 1.7752e-05 0.00016307
-0.00090712 0.0033948 0.0016655 0.001801 0.001033 0.00025412 0.0019144 -0.018709
0.0040052 0.22748 0.003884 -0.015361
0.0025871 0.0013162 0.00066167 0.0020379 0.00025428 0.00037317 1.7712e-05 0.00016517
0.0038845 -0.015389 0.025069 0.31851
1340000000 0.20422 0.23807 -0.016684 -0.020278 0.00034684 0.0041951 -0.0018714 -0.00073655
0.0014761 0.002803 0.0018271 -0.0014218
-0.016654 -0.020265 0.031717 0.37205 -0.021119 0.004303 -0.0001681 0.0019603
0.0018432 0.00088539 0.0011464 0.00079745
0.00036519 0.0041995 -0.021132 0.0044074 0.3343 0.1174 0.00083569 -0.00091938
0.00055027 -0.0005079 4.1018e-05 0.00020873
-0.0018803 -0.00074288 -0.00016133 0.0019662 0.0008424 -0.00091039 0.13891 0.23822
-0.0074927 -0.01635 0.001206 0.00057899
0.0014779 0.0027873 0.001848 0.00085794 0.00055458 -0.00051395 -0.0075148 -0.016339
0.033367 0.22558 -0.0029445 -0.013965
0.0018183 -0.0014152 0.0011279 0.00076642 4.178e-05 0.00022592 0.0011634 0.00056911
-0.0029611 -0.013978 0.062773 0.31534
1400000000 0.23926 0.20183 -0.023405 -0.0088827 0.0047575 0.0031648 -0.002165 0.0007235
0.0025537 0.0009932 0.00040856 -0.0014011
-0.023377 -0.0088971 0.070621 0.3603 -0.014459 0.012363 0.0012505 0.0013565
0.0011762 -0.00063351 0.001222 0.00023455
0.0047717 0.003153 -0.01442 0.012458 0.34882 0.063601 -0.0001038 -0.0013601
7.5444e-05 -0.00021011 0.00045581 0.00017934
-0.0021718 0.00073905 0.0012484 0.0013481 -0.00010195 -0.001364 0.1693 0.20985
-0.013569 -0.0099172 -0.00089124 -0.00054981
0.0025611 0.00097139 0.0011801 -0.00064459 6.5697e-05 -0.00020891 -0.013594 -0.009895
0.067326 0.22453 -0.0094023 -0.009462
0.00041042 -0.0013806 0.0012571 0.00023454 0.00048476 0.00019225 -0.00087076 -0.00051183
-0.0094254 -0.0094867 0.10841 0.30618
1460000000 0.26309 0.15893 -0.020823 0.0037195 0.0052179 -0.0015512 -0.0014963 0.0017341
0.0021384 -0.00040333 -0.00031627 -0.00079682
-0.02081 0.0036951 0.10518 0.33892 -0.0054339 0.015066 0.0015597 0.00027864
0.0010112 -0.0012159 0.0012541 -0.00049471
0.0052036 -0.0015756 -0.0053688 0.015105 0.35538 0.0084961 -0.00097567 -0.0010557
0.00035213 -0.00015736 0.00064612 -0.00022035
-0.0015042 0.0017553 0.0015879 0.0002875 -0.00098351 -0.0010696 0.19641 0.18099
-0.014721 -0.0036866 -0.00094129 0.0018382
0.002135 -0.00041923 0.00099754 -0.0012354 0.00035003 -0.00017096 -0.014746 -0.0036574
0.096743 0.21253 -0.011616 -0.0033222
-0.00038843 -0.00085229 0.0012621 -0.00050787 0.00066496 -0.00019735 -0.00093915 0.0018249
-0.011564 -0.0032834 0.14168 0.28631
1520000000 0.27711 0.11854 -0.015625 0.0095512 0.0031878 -0.0039991 0.00015156 0.0026399
0.0023364 -0.001935 -0.0010556 -0.00018476
-0.015612 0.0095308 0.13963 0.32581 0.0020886 0.012417 0.0017028 -0.00065973
0.00017212 -0.00097009 0.00038327 -0.0010341
0.0031668 -0.0040098 0.002156 0.012419 0.34856 -0.047754 -0.00078781 -0.00029912
0.00062689 -0.00089937 0.00010093 -0.00010238
0.0001563 0.0026319 0.0016903 -0.000675 -0.00078592 -0.00029917 0.2208 0.14326
-0.014636 0.0018033 0.0013759 0.0020698
0.0023217 -0.001935 0.00015743 -0.00097216 0.00063349 -0.00090622 -0.014642 0.0018361
0.12576 0.20214 -0.011725 0.0011286
-0.0010603 -0.00016763 0.00038862 -0.001027 9.4296e-05 -6.5352e-05 0.0013629 0.002037
-0.011698 0.0011352 0.17551 0.26804
1580000000 0.28807 0.072804 -0.0090815 0.01326 -0.0010308 -0.004657 0.0014976 0.0018567
-0.00026567 -0.0022238 -0.00026614 0.00031681
-0.009087 0.013246 0.16796 0.30102 0.0054816 0.0072511 0.0005984 -0.0015288
-0.00041324 -0.0011383 -0.00014668 -0.0007568
-0.0010582 -0.0046689 0.0055278 0.007234 0.3284 -0.10591 -0.0015031 0.00020971
-0.00032419 -0.0013765 0.00016012 -0.00062697
0.0014909 0.0018632 0.00059547 -0.0015214 -0.0015096 0.00020243 0.23571 0.10338
-0.011452 0.0069007 0.0020811 0.00086841
-0.00028154 -0.0022342 -0.00041768 -0.0011423 -0.0003199 -0.0013682 -0.011423 0.0069301
0.15122 0.1867 -0.0093626 0.0071762
-0.0002184 0.00032864 -0.00017308 -0.00075226 0.00020537 -0.00064853 0.0021018 0.0008825
-0.0093677 0.00715 0.20925 0.24209
1640000000 0.29153 0.03218 -0.0021637 0.012482 -0.002841 -0.0022717 0.0027615 0.0010676
-0.00064549 -0.0016461 -0.00029848 0.0005467
-0.0021777 0.012475 0.19757 0.2773 0.0055701 0.0023433 -0.00042569 -0.0018589
-0.00088542 -0.0005793 -0.00048487 -0.00065132
-0.0028542 -0.0022481 0.0055815 0.0023219 0.29921 -0.15459 -0.00069162 0.0011934
-0.0011164 -0.0010606 -0.00012277 -0.00037298
0.0027878 0.001062 -0.00043991 -0.0018547 -0.00069676 0.0011964 0.24869 0.054467
-0.0075477 0.0081785 0.0025453 -0.00063173
-0.00067814 -0.0016735 -0.00091429 -0.00058946 -0.0011446 -0.001074 -0.0075252 0.0082005
0.17507 0.16584 -0.0046981 0.0094053
-0.00033958 0.00060425 -0.00051253 -0.0006433 -0.00014336 -0.000362 0.0025514 -0.00062475
-0.0046702 0.009413 0.23517 0.21245
1700000000 0.28645 -0.012906 0.0014579 0.0098652 -0.0033849 0.00031932 0.0031058 -0.0012832
-0.0021261 -0.00072101 0.00063574 0.00050107
0.0014458 0.0098543 0.21712 0.24587 0.0029081 -0.00034802 -0.0014462 -0.00076992
-0.00084704 -0.00020805 -0.00081862 -0.00044983
-0.003383 0.00033335 0.0029047 -0.00037778 0.25595 -0.19383 9.2671e-05 0.0016318
-0.0021298 -0.00019925 -0.00025452 -0.00067812
0.0030996 -0.0012991 -0.001461 -0.00076462 8.6924e-05 0.0016271 0.24623 0.0038772
-0.0049125 0.0091162 0.0016703 -0.0021127
-0.002146 -0.00069184 -0.00085458 -0.00019289 -0.00215 -0.00019069 -0.0048994 0.0091323
0.19536 0.14803 -2.0026e-05 0.0095703
0.00065198 0.00049857 -0.00080579 -0.00045431 -0.00028196 -0.00067382 0.0016563 -0.0021715
1.7764e-05 0.0095247 0.25312 0.17897
1760000000 0.27556 -0.061849 0.0040992 0.0067509 -0.0021295 0.0011799 0.0013854 -0.0035227
-0.0012523 0.00051265 0.00032304 -0.00051556
0.0040952 0.0067522 0.24317 0.20638 0.00021335 -0.0017209 -0.001281 -3.5695e-07
-0.0011953 0.00088312 -0.00060512 0.00029957
-0.0021322 0.0011645 0.00019299 -0.0017358 0.20684 -0.22626 0.0010025 0.0012924
-0.0012126 0.0014179 -0.0013332 -0.00076266
0.0013575 -0.0035474 -0.0012893 5.378e-06 0.001003 0.0012905 0.23693 -0.048659
-0.0014122 0.0084934 -0.00016598 -0.0024843
-0.001269 0.00052411 -0.0011844 0.00089669 -0.0012171 0.0014245 -0.0013963 0.0085233
0.21199 0.11564 0.0039955 0.0071037
0.00026447 -0.00049538 -0.00061146 0.00030657 -0.0013026 -0.00081015 -0.00016891 -0.0024794
0.0039755 0.007056 0.26658 0.14138
1820000000 0.25281 -0.099582 0.0045584 0.0031227 0.00017854 0.00234 -0.00097759 -0.0031133
-0.0012319 0.00086427 -0.0001138 -7.7404e-05
0.0045547 0.0031358 0.25445 0.17711 -0.0019063 6.8351e-05 -0.0015007 0.00090378
-0.00012008 0.0012721 -0.0006999 0.00041047
0.00020991 0.0023414 -0.0019246 9.3836e-05 0.15728 -0.24074 0.0017268 0.00077952
-0.00031559 0.0023625 -0.0016056 0.00015116
-0.00099173 -0.0031423 -0.0014908 0.00090925 0.0017347 0.00078427 0.20735 -0.096263
0.00022305 0.0071823 -0.0016695 -0.0018247
-0.0012266 0.00082269 -0.00010217 0.0012575 -0.00030063 0.0023605 0.00025412 0.0071993
0.23229 0.088796 0.0050849 0.0035441
-0.00014112 -0.00011083 -0.00070343 0.00040367 -0.0016147 0.0001684 -0.0016662 -0.0018219
0.0050757 0.0035123 0.27097 0.10689
1880000000 0.21868 -0.14103 0.0024445 0.0008137 -0.00026553 0.0022352 -0.0028715 -0.0024655
-0.00026841 0.0016417 0.00025946 -0.00057263
0.0024442 0.00080321 0.2592 0.13024 -0.00376 0.0027757 -0.00030907 0.0018343
0.00057701 0.0014602 5.8398e-05 0.0010302
-0.0002721 0.0022327 -0.0037484 0.0027984 0.1057 -0.24914 0.0020684 -0.00095242
0.0015091 0.0021194 -0.0010578 0.0014981
-0.0028881 -0.0024645 -0.00030359 0.0018306 0.0020721 -0.00095405 0.16626 -0.13676
0.0012083 0.005238 -0.0024582 0.00050609
-0.00023473 0.0016904 0.0005729 0.0014737 0.001505 0.0021362 0.0011966 0.0052381
0.23877 0.058121 0.0051303 0.0015646
0.00029285 -0.00058261 0.00011183 0.0010203 -0.0010297 0.0015379 -0.0024066 0.00045727
0.0051523 0.0015257 0.27172 0.072446
1940000000 0.17942 -0.16729 0.00031256 -0.0010566 0.0017458 0.0019377 -0.0037449 0.00038853
0.0011245 0.00097269 -0.00064395 -0.00052809
0.00031475 -0.0010543 0.26042 0.099314 -0.0019515 0.005513 0.001129 0.0015184
0.0020624 0.00051522 0.00090602 0.00038872
0.0017721 0.0019366 -0.0019001 0.0055256 0.061391 -0.24146 0.00065883 -0.002589
0.0024075 0.00046649 6.4711e-05 0.0016552
-0.0037515 0.00039734 0.0011237 0.0015049 0.0006543 -0.0025794 0.11332 -0.16734
0.0003931 0.0036196 -0.0016319 0.0013895
0.0011388 0.00095279 0.0020694 0.00049493 0.002412 0.00044883 0.00038362 0.0036321
0.24434 0.021453 0.0039966 -0.0025302
-0.00064982 -0.00048195 0.00086681 0.00039583 5.844e-05 0.0016584 -0.0016532 0.001377
0.0039707 -0.0025195 0.26171 0.036971
2000000000 0.13423 -0.18274 -0.0034054 0.00090506 0.0028819 0.0013034 -0.0024587 0.0037627
0.00082198 0.00053363 -0.0008366 0.00043909
-0.0033955 0.00090042 0.24741 0.063915 -0.00062034 0.00776 0.0016252 0.00033907
0.0012506 -0.0014421 0.00057755 6.928e-05
0.0028821 0.0012821 -0.00057789 0.0077473 0.02035 -0.22716 -0.0015817 -0.0016533
0.0020862 -0.0010664 0.001561 0.001475
-0.0024718 0.0037629 0.0016445 0.00035291 -0.0015898 -0.0016251 0.059997 -0.17721
-0.001318 0.0033419 -0.00011013 0.0019655
0.0008052 0.00047433 0.0012395 -0.0014638 0.0021012 -0.0010898 -0.0012989 0.0033513
0.24259 -0.011872 0.00088883 -0.0032631
-0.00084343 0.00040707 0.00058332 5.2909e-05 0.0015952 0.0014165 -0.00012901 0.0020603
0.00088052 -0.0032471 0.25002 0.0088302
2060000000 0.08661 -0.19085 -0.0043667 0.0031397 0.0029482 -0.00060394 0.00085048 0.0034256
0.0017149 -0.00052075 -5.1988e-05 0.0011632
-0.0043734 0.0031493 0.23402 0.034715 0.0045049 0.0087571 0.0011149 -0.00065925
0.00059062 -0.0016546 0.00071641 -0.00020706
0.0029483 -0.00060315 0.0045795 0.008739 -0.013293 -0.20905 -0.0018483 0.00043715
0.00073466 -0.0023373 0.0030081 0.00036868
0.00087613 0.003381 0.0011018 -0.00066705 -0.0018765 0.00045887 0.0081857 -0.17376
-0.0021293 0.0047985 0.00074573 0.0012356
0.0017362 -0.00048333 0.00055667 -0.0016401 0.00070123 -0.0023057 -0.0020937 0.0048205
0.22878 -0.050373 -0.001348 -0.0041706
-0.00011203 0.001209 0.00069219 -0.00021952 0.0030126 0.00037571 0.00080037 0.001177
-0.0013804 -0.0042184 0.2346 -0.016219
2120000000 0.042078 -0.18171 -0.0034534 0.006446 0.0023728 -0.0027455 0.0031262 0.0019714
0.00088057 -0.0014331 0.00082758 0.00030597
-0.003436 0.0064345 0.21382 0.012217 0.0070745 0.0047681 0.0010385 -0.0012283
-0.0014937 -0.0020242 2.7205e-05 -0.00115
0.0023582 -0.0027545 0.0071078 0.004728 -0.041158 -0.19134 -0.00084462 0.0017188
-0.0016825 -0.0015704 0.0005262 -0.0021687
0.0030907 0.0019313 0.0010426 -0.0012647 -0.0008404 0.0017095 -0.040247 -0.15598
-0.0024464 0.006826 0.0017671 0.001082
0.00088248 -0.0014778 -0.0014851 -0.0020249 -0.0016973 -0.0016187 -0.0024708 0.0068527
0.21442 -0.083907 -0.0053206 -0.0021392
0.00091732 0.00028407 -1.508e-05 -0.0011255 0.00047517 -0.0021844 0.0017499 0.0011307
-0.0052708 -0.0021038 0.21406 -0.031344
2180000000 0.0021454 -0.1698 -0.0019105 0.0096716 0.00055123 -0.0022513 0.0031634 -0.00038992
0.00039165 -0.0013722 0.0012947 0.00031182
-0.0019178 0.009649 0.19458 -0.0069706 0.0080431 0.0039258 -0.00090804 -0.0017446
-0.0021308 0.00081311 -9.0696e-05 0.00034801
0.00054313 -0.0022352 0.0080633 0.0038713 -0.06228 -0.16827 0.0011664 0.0017932
-0.001104 -0.00018713 0.00026021 -0.0019762
0.0031983 -0.00040428 -0.00090749 -0.0017264 0.0011496 0.0017954 -0.076115 -0.13131
-0.00090456 0.0095784 0.0020666 4.6796e-05
0.0003147 -0.0013703 -0.002136 0.00079269 -0.0010886 -0.00022179 -0.00085784 0.0096014
0.18778 -0.11516 -0.0057353 0.0021947
0.0012672 0.00021104 -3.0241e-05 0.00029129 0.00030284 -0.0020507 0.0020753 0.00011427
-0.0057181 0.0021673 0.19755 -0.046468
2240000000 -0.027449 -0.14478 0.0021655 0.011115 -0.00061777 -0.0029558 0.001568 -0.0025016
-0.0020123 -0.001166 0.00066744 -0.0020429
0.0021495 0.011107 0.17414 -0.011594 0.0088496 0.00023387 -0.0010002 -0.00047368
-0.00049745 0.0011311 -0.00067325 -0.00054427
-0.00064138 -0.0029577 0.0088568 0.00018748 -0.080038 -0.14312 0.0020185 -0.0015366
-0.0012131 8.3482e-05 -0.0022976 -0.0015399
0.0015993 -0.002532 -0.00099629 -0.000438 0.0020122 -0.0015286 -0.10997 -0.10152
0.001971 0.011663 0.0016998 -0.00065677
-0.0019296 -0.0012024 -0.00047887 0.0011369 -0.0012075 8.6385e-05 0.001998 0.011628
0.15876 -0.13172 -0.0053379 0.0038891
0.0006871 -0.0019973 -0.00068579 -0.0005407 -0.0023093 -0.0015557 0.0017217 -0.00066808
-0.0054216 0.003937 0.17359 -0.056394
2300000000 -0.053759 -0.11847 0.0076113 0.0091536 -0.001227 -0.0020069 -0.00043527 -0.0015948
-0.001382 0.00078595 -0.0011924 -0.00063197
0.0075982 0.0091373 0.15556 -0.021146 0.0088711 -0.002208 -0.00090019 0.00071716
-0.00021179 0.0017027 -4.5782e-05 0.00073149
-0.0012436 -0.0019923 0.0088708 -0.0022498 -0.090857 -0.1197 -0.0002321 -0.0018454
-9.5127e-05 0.0018555 -0.00198 0.00084404
-0.0004511 -0.0015696 -0.00089121 0.000723 -0.00022781 -0.0018443 -0.12927 -0.06715
0.00632 0.011863 0.00054162 -0.0018874
-0.0015042 0.00075163 -0.00018487 0.0017004 -5.8663e-05 0.0018786 0.0063685 0.011921
0.12356 -0.15221 -0.0036644 0.0072741
-0.0012052 -0.00067856 9.2549e-06 0.00074309 -0.001926 0.00084116 0.00043249 -0.0018982
-0.0035512 0.0073268 0.15859 -0.05814
2360000000 -0.07167 -0.088119 0.010615 0.0083347 -0.0012969 -0.001439 -0.001538 -0.00071416
-0.00060207 0.0012446 -0.0014713 -0.00038162
0.010585 0.008358 0.1452 -0.021395 0.0082263 -0.005206 -0.00064934 0.0011326
0.001936 0.00041557 -4.0373e-06 -0.00017639
-0.0012801 -0.0014786 0.0082081 -0.0052555 -0.10211 -0.098223 -0.0024805 -0.0011608
0.0011555 0.0001867 -0.0010319 0.0016501
-0.0014612 -0.00067093 -0.00063252 0.0011406 -0.0024805 -0.0011463 -0.14799 -0.035299
0.010881 0.010375 0.0014804 -0.0020883
-0.00054217 0.0012939 0.0019383 0.00037222 0.0011294 0.00013618 0.010947 0.010284
0.094223 -0.15292 0.00031102 0.0086207
-0.0015705 -0.00026888 -1.6705e-05 -0.00018977 -0.0010182 0.0016063 0.0015055 -0.0020064
0.00020444 0.0085146 0.13481 -0.062322
2420000000 -0.079173 -0.059331 0.014171 0.0027284 -0.0032232 -0.0011425 -0.001058 0.00086169
0.00096771 0.0013594 -0.0013943 0.0015229
0.01415 0.0027424 0.12954 -0.020885 0.0046715 -0.0071075 0.0013534 0.0011248
0.00088508 -0.0015517 -3.7726e-05 -2.1477e-05
-0.003225 -0.0011102 0.0046417 -0.007186 -0.11367 -0.076819 -0.0022827 0.0012732
-3.6314e-05 -0.00024597 0.00037257 0.002908
-0.0011069 0.00081869 0.0013657 0.0011185 -0.0022894 0.0012538 -0.15577 0.0086777
0.014623 0.007461 -0.00043147 -0.0027132
0.0010106 0.001272 0.00091514 -0.0015768 -2.7655e-05 -0.00020625 0.014542 0.0074139
0.059868 -0.15191 0.0012504 0.0086557
-0.0012283 0.0014835 -8.3551e-05 -0.00012695 0.00034207 0.0029488 -0.00035068 -0.0027835
0.0013107 0.0088037 0.11701 -0.05614
2480000000 -0.080425 -0.030343 0.013756 -0.0025861 -0.0016837 0.0001354 -0.00042371 0.0014621
0.0020115 -0.00032405 0.00028517 0.0014503
0.013748 -0.002594 0.13089 -0.023545 0.0026409 -0.0090695 0.0012467 6.7573e-05
-0.00051905 -0.0009861 -0.00015797 -0.00039269
-0.0016877 0.0001248 0.0025915 -0.0090916 -0.11715 -0.058515 -0.0006832 0.0032018
-0.00025352 -0.00084638 0.0019328 0.0010188
-0.00038862 0.0014761 0.0012394 2.8461e-05 -0.00067438 0.0032239 -0.15785 0.04377
0.018612 0.00066507 -0.0016433 -0.002291
0.0020527 -0.00031039 -0.00053681 -0.001011 -0.00024195 -0.00087993 0.018706 0.00073629
0.029418 -0.14519 0.0042693 0.00772
0.00022497 0.0014629 -0.00010286 -0.00034743 0.0020136 0.0010254 -0.001775 -0.0022488
0.0043505 0.0077171 0.097072 -0.053627
2540000000 -0.085861 -0.0018142 0.011599 -0.0063955 -0.002279 0.0009412 0.00072118 0.00087121
7.1827e-05 -0.001647 0.00083346 0.001524
0.011604 -0.0063702 0.11738 -0.01368 -0.0013911 -0.0080474 0.00072724 -0.001436
-0.0017073 -4.591e-05 -0.00052447 0.00020962
-0.0022844 0.00096833 -0.0014389 -0.0080598 -0.1239 -0.034082 0.0019999 0.0024647
-0.001103 -9.1231e-05 0.0018925 -0.00067085
0.00080526 0.00087438 0.00073264 -0.0014639 0.0019907 0.0024531 -0.15774 0.084393
0.018022 -0.0060683 -0.0020728 -0.0021395
4.3883e-05 -0.0017802 -0.0017125 -3.0361e-05 -0.0011454 -5.4488e-05 0.018012 -0.0062402
0.0046829 -0.12968 0.0070895 0.0063334
0.00087674 0.0015432 -0.00051172 0.00015573 0.0018182 -0.00071545 -0.0020152 -0.0019839
0.0068809 0.0063071 0.080839 -0.037805
2600000000 -0.0779 0.022145 0.0082761 -0.0098457 -0.0012369 0.0024822 0.00080135 -0.00028291
-0.0012244 -0.0013436 0.0019963 0.00047857
0.008292 -0.009833 0.11331 -0.030045 -0.0036141 -0.006046 -0.00049858 -0.00076153
-0.0002986 0.001601 -0.00011325 0.00064228
-0.0012166 0.002454 -0.0036542 -0.0060213 -0.12797 -0.010246 0.0031246 7.8032e-05
-0.00026973 0.0014056 0.0012652 -0.0019443
0.00078894 -0.00027781 -0.0004715 -0.00077521 0.0031132 0.00010622 -0.14235 0.11648
0.014453 -0.012459 -0.0033807 0.00030876
-0.0012301 -0.0013327 -0.00023779 0.0016062 -0.00032519 0.0013624 0.014271 -0.012466
-0.022448 -0.11468 0.0087129 0.0058303
0.0019804 0.0004879 -8.5338e-05 0.00071397 0.0012832 -0.0019436 -0.0033524 0.00020499
0.0087789 0.0058276 0.074643 -0.023602
2660000000 -0.074171 0.047292 0.0044466 -0.011668 -0.00017631 0.00089352 -0.00011672 2.3591e-06
-0.0026079 0.00032878 0.0014087 -0.00066611
0.0044403 -0.011649 0.11914 -0.026158 -0.0047517 -0.0044769 -0.0012935 -0.00036402
0.00022202 0.0018564 0.00045099 0.00069378
-0.00015584 0.00092194 -0.004792 -0.0044345 -0.12832 0.0096481 0.0018916 -0.0019322
0.00032701 0.00073985 -0.001076 -0.0016034
-9.1851e-05 -1.7034e-05 -0.0012751 -0.00033845 0.0018948 -0.0019666 -0.12528 0.14791
0.0075476 -0.016629 -0.0025726 0.0010374
-0.0025695 0.00040599 0.00022141 0.0018455 0.00041924 0.00078905 0.0076472 -0.016664
-0.039987 -0.099629 0.010396 0.0018021
0.0013322 -0.00065913 0.00047211 0.00069075 -0.0010321 -0.0016089 -0.0027593 0.00099887
0.010528 0.0017033 0.06859 -0.003484
2720000000 -0.062291 0.067297 0.00012687 -0.01177 -0.00048575 0.0028397 -0.00013368 -4.9466e-05
-0.0020006 0.0021031 0.00058302 -0.0015577
0.00015676 -0.01176 0.10556 -0.028408 -0.0052152 -0.0012133 -0.0015033 0.00043088
0.0017474 0.00048797 0.00082031 -0.0002635
-0.00043913 0.0028302 -0.0052315 -0.0011739 -0.12192 0.039957 0.00035404 -0.0025942
0.00047329 0.00059895 -0.0013518 0.00058662
-0.00013006 -4.3676e-05 -0.0015008 0.00042003 0.00037103 -0.002618 -0.091962 0.17892
0.00095741 -0.016698 -0.0016067 0.0022535
-0.0020117 0.0021563 0.0017567 0.00048225 0.00043306 0.00059218 0.00090411 -0.016748
-0.05527 -0.073481 0.011857 -0.00065841
0.0006157 -0.0015872 0.0007836 -0.00030676 -0.0014286 0.00069343 -0.0015423 0.0023644
0.011757 -0.00068983 0.073537 0.017326
2780000000 -0.048986 0.085311 -0.0043466 -0.010428 -6.6176e-05 0.0011951 0.00048272 -0.00036417
0.0013024 0.0026598 -0.00062859 -0.0019175
-0.0043123 -0.010427 0.10379 -0.041852 -0.0042164 0.00033794 -0.00023548 0.0016541
0.0016699 -0.0010022 4.6406e-05 -0.00018616
-7.0901e-05 0.0011988 -0.0042196 0.00036912 -0.12023 0.068441 -0.0020227 -0.0014148
0.00052837 -0.00042303 -0.00046206 0.00073542
0.00047258 -0.00037121 -0.000204 0.0016484 -0.0020047 -0.0013949 -0.063276 0.20036
-0.0056438 -0.014849 -0.00063314 0.0024291
0.0013024 0.0027228 0.0016933 -0.0010131 0.00059456 -0.00041376 -0.0056843 -0.014815
-0.070099 -0.048541 0.010324 -0.0054391
-0.00071328 -0.0018362 8.3707e-05 -0.00019127 -0.0004243 0.00082162 -0.00057942 0.0022386
0.010354 -0.0053273 0.077943 0.034357
2840000000 -0.03412 0.10224 -0.0074411 -0.0072762 0.0014726 0.001958 -0.00019184 -0.00041837
0.0014739 0.00087727 -0.0014316 0.00029436
-0.0074406 -0.0072856 0.10119 -0.03385 -0.0033295 0.0016591 0.00038229 0.00069231
-6.7465e-05 -0.0014004 2.6014e-06 -4.219e-06
0.0014792 0.0019455 -0.003303 0.0016835 -0.11556 0.095089 -0.001313 0.00049179
0.00036665 2.1599e-05 0.00099784 0.0011761
-0.00018816 -0.0004025 0.00038545 0.00069891 -0.0013287 0.0005281 -0.028211 0.21776
-0.0099046 -0.010252 0.00060047 0.0012296
0.0015094 0.00083589 -0.00010726 -0.0014392 0.00040801 2.8173e-05 -0.0098057 -0.010235
-0.075906 -0.02256 0.0083851 -0.0067972
-0.0015473 0.00019778 -4.5826e-05 4.3173e-05 0.00097222 0.0011991 0.00049163 0.001286
0.0084825 -0.0068883 0.091888 0.051944
2900000000 -0.018883 0.12117 -0.0087965 -0.0031996 0.0016109 0.00015658 0.00046221 -0.00084976
0.002064 -0.00097666 -0.00086806 0.00030652
-0.0087914 -0.0031829 0.08392 -0.042476 -0.00091276 0.0029035 0.00092691 0.00034899
-0.00054398 -0.0012956 -0.00028768 3.8445e-05
0.0016321 0.00018443 -0.00088133 0.0029227 -0.097842 0.12703 -0.00092089 -0.00021956
-0.00038883 -0.0012095 0.0018303 -0.00031161
0.00047026 -0.00082379 0.00091455 0.00031345 -0.00094067 -0.00021939 0.010031 0.22021
-0.011985 -0.0051281 0.001133 0.0018165
0.0020825 -0.0010879 -0.00052855 -0.0013055 -0.00048582 -0.0011038 -0.012093 -0.0051209
-0.075924 0.0094871 0.0059636 -0.0097899
-0.00088245 0.00030778 -0.00025802 2.1999e-05 0.0018092 -0.00034836 0.0012272 0.0018455
0.0059685 -0.0097708 0.10815 0.057316
2960000000 0.00089224 0.13292 -0.0087431 0.00037068 0.00040686 0.0015502 -0.0006254 -0.0008722
-0.00038192 -0.0018257 -0.00081947 0.0003783
-0.0087328 0.00035592 0.091183 -0.041956 -0.00024422 0.0012082 0.00092118 0.00012225
-0.0011245 -0.00067174 0.00054295 0.00041023
0.00045739 0.0015727 -0.00022055 0.001211 -0.081629 0.15851 -0.00058351 0.00065742
-0.00058609 0.00068233 -4.6663e-05 -0.0024809
-0.0006728 -0.00088245 0.00092142 0.00013054 -0.00058888 0.00064272 0.050265 0.22822
-0.011361 0.00085657 0.0015949 0.0004269
-0.00040982 -0.0018452 -0.0011189 -0.0006655 -0.00055526 0.00072454 -0.011368 0.00082605
-0.067962 0.037612 0.001813 -0.011506
-0.00071861 0.00039618 0.00052944 0.00040027 6.1607e-05 -0.0025066 0.0016102 0.0002732
0.0018257 -0.011466 0.1268 0.068194
3020000000 0.019698 0.14825 -0.0065095 0.0036544 0.0013597 -0.00019477 -0.00090485 -4.6645e-05
-0.00065274 0.00038116 -7.0111e-05 0.00042235
-0.0064921 0.0036534 0.081029 -0.029717 -0.00011793 -0.00018471 0.00049446 -0.00089685
-0.0016241 0.00034937 0.0006575 -0.0003169
0.0013229 -0.00018194 -0.00013423 -0.00018335 -0.059341 0.18415 -0.00025662 0.00098447
0.00034331 0.00035613 -0.00082405 -0.0017198
-0.00091102 -4.8631e-05 0.00047676 -0.00089437 -0.00023765 0.00097973 0.09081 0.22231
-0.0093052 0.0036279 0.00069633 0.00068107
-0.00061893 0.00035285 -0.0016673 0.00034834 0.0003304 0.00030863 -0.0092472 0.0036432
-0.054035 0.064724 -0.0010368 -0.010669
1.0449e-05 0.00047179 0.00075007 -0.00029545 -0.00079558 -0.0017181 0.00062725 0.00068993
-0.0010782 -0.010607 0.14838 0.065671
3080000000 0.0462 0.15636 -0.004721 0.005826 0.0017605 5.0526e-06 -0.00079044 1.0594e-05
-0.00035665 0.00024219 6.5689e-05 0.00040832
-0.004731 0.0058181 0.078169 -0.025849 -0.00032008 0.00028584 -0.00012325 -0.00032467
-0.00028971 0.0010268 -8.4218e-05 -0.00049832
0.0017641 -9.9473e-06 -0.00029208 0.00030504 -0.02313 0.20516 -0.00079335 0.00011968
0.00052459 0.00055559 -0.0022004 -0.00082566
-0.00071146 1.5825e-05 -0.00012172 -0.00033919 -0.00077195 0.00013695 0.12369 0.2137
-0.0056073 0.0074196 0.0021087 8.6893e-05
-0.00039382 0.00023837 -0.00027963 0.0010576 0.00050675 0.00051594 -0.0056567 0.0074445
-0.031481 0.093643 -0.0057277 -0.0092308
7.7222e-05 0.00048386 -0.00012585 -0.00050432 -0.0021127 -0.00088606 0.0021449 0.00014427
-0.0057677 -0.0092219 0.16284 0.071878
3140000000 0.074119 0.1619 -0.0014008 0.0075874 0.0027859 -0.0014893 -0.0010876 0.0010419
0.0016169 0.00062664 0.00028481 -7.7326e-05
-0.0014152 0.0075867 0.073266 -0.0259 -0.0010696 -0.00011711 0.00073638 -0.00032288
-0.00018776 0.00095042 0.00064816 -0.00040308
0.0028113 -0.0015178 -0.0010845 -3.4665e-05 0.017946 0.22749 2.0178e-05 0.0016986
0.0013689 -0.00067548 -0.0026375 0.0006807
-0.0010921 0.0010655 0.00077029 -0.00029739 -3.2899e-05 0.0017356 0.15966 0.19032
-0.0011293 0.007643 0.00084085 -0.0014563
0.0015883 0.00061356 -0.00018222 0.000928 0.0014951 -0.00062639 -0.0010794 0.0075806
-0.018259 0.11292 -0.0073773 -0.0056141
0.00037219 -0.00016102 0.00063741 -0.00042834 -0.0026839 0.00084966 0.00090362 -0.0015178
-0.007362 -0.0056398 0.18752 0.064353
3200000000 0.10663 0.17189 0.0038089 0.0066824 0.0006166 -0.0027248 -5.4739e-05 0.0017996
0.00056373 -0.0018942 0.00025326 0.00027454
0.003803 0.0066695 0.084772 -0.025413 -0.0010375 0.0002716 -0.00048756 -0.0011118
0.00060823 0.0011948 -0.00048813 -0.0010318
0.0006772 -0.0027685 -0.0010462 0.00030661 0.062677 0.23218 0.0012372 0.00068002
1.3691e-05 -0.0019837 -0.0016427 0.0023833
-4.8522e-06 0.0017672 -0.00049179 -0.0010608 0.0012672 0.000645 0.18165 0.16709
0.0016796 0.0069093 0.00053495 -0.0015438
0.00051157 -0.0019011 0.0005842 0.0011515 -0.00017108 -0.0020441 0.0016865 0.0068542
0.017569 0.13097 -0.0090404 -0.0023667
0.00018842 0.00042295 -0.0004187 -0.0010842 -0.0015576 0.0023869 0.00045967 -0.0015564
-0.0090959 -0.0023657 0.20408 0.06242
3260000000 0.13715 0.16503 0.004215 0.0033328 -0.00070123 -0.0026197 0.0011015 0.00083992
7.6358e-05 -0.001891 -0.0001443 -0.0001033
0.0042018 0.0033229 0.091824 -0.028366 -0.0020251 0.0018238 -0.00049152 -7.6826e-05
0.00084735 -0.000491 -0.00095132 0.00016897
-0.00071291 -0.0025543 -0.0020086 0.0017997 0.11228 0.22952 0.00042942 -0.00011684
-0.00090769 -0.0011636 0.00045236 0.0021344
0.0011235 0.00082353 -0.00053584 -7.6167e-05 0.00041145 -0.00011035 0.20828 0.13036
0.0044029 0.0051876 -0.00059017 -0.0019482
0.00017751 -0.0019157 0.00084173 -0.00044284 -0.00080971 -0.0011799 0.0044697 0.005264
0.039452 0.14068 -0.0072284 0.0030613
-0.0001552 -3.869e-06 -0.00096876 0.00021064 0.0002179 0.0020465 -0.00061254 -0.0017968
-0.0071921 0.0031419 0.23301 0.052679
3320000000 0.16855 0.16079 0.0072302 0.0015488 -0.00037605 -0.0016853 0.00081004 0.00010339
-0.0017073 -0.0013307 0.00027149 -2.5545e-05
0.0072126 0.0015744 0.099584 -0.02335 0.00029828 0.0022895 -0.00042726 -0.00036502
-0.00028064 -0.00028266 -0.00054812 0.00030436
-0.00043727 -0.0016647 0.00034858 0.0022842 0.16151 0.2224 0.00032108 -0.00018315
-0.0010497 -0.00018406 0.00030181 0.00098368
0.00080716 0.00014285 -0.00043193 -0.00038438 0.00030982 -0.00021238 0.21827 0.10034
0.0052961 0.0023192 -0.00099963 0.00012112
-0.0017352 -0.0013316 -0.00029967 -0.00030444 -0.00094873 -0.00012468 0.0052798 0.0023107
0.068837 0.14334 -0.0042079 0.0038198
0.00033705 2.7249e-05 -0.00048049 0.00030092 0.00022873 0.0010602 -0.0010861 1.952e-06
-0.0041207 0.0037325 0.25044 0.04091
3380000000 0.20361 0.14395 0.0058065 -0.0019188 -0.0011817 0.00053506 0.0011391 0.00034046
-0.0012678 0.00067712 0.00024875 7.0526e-05
0.0058009 -0.0019222 0.11037 -0.032208 -8.1313e-05 0.0030816 -0.0010556 -0.00048921
-4.1026e-05 0.00028164 -0.00083961 0.00039271
-0.0011878 0.00056097 -6.8348e-05 0.0030568 0.20239 0.19975 0.00055965 -0.00045166
-0.0016634 0.00068878 0.0010419 0.0016673
0.0010957 0.00034514 -0.0010762 -0.00048602 0.00059399 -0.0004347 0.23312 0.066814
0.0064643 0.0015194 -0.00060093 0.00025486
-0.0011901 0.00073349 -3.7228e-05 0.00028684 -0.0018166 0.00073143 0.0064121 0.0014828
0.10697 0.135 -0.001315 0.0055704
0.00024381 0.00015793 -0.0008692 0.0004519 0.0012715 0.001517 -0.00056645 0.00028882
-0.0013388 0.005426 0.27974 0.021435
3440000000 0.23535 0.12463 0.0049301 -0.003851 -0.00051689 -0.0017535 0.00067158 6.0829e-07
-0.0013552 0.0014006 0.00090821 -1.0984e-05
0.0049251 -0.0038532 0.10353 -0.036091 0.0029809 0.0023555 -0.00094336 0.0011807
7.8187e-05 0.00032801 0.00032248 0.00086176
-0.00048717 -0.0018599 0.0030644 0.00228 0.24195 0.1732 -0.00014407 -0.00015848
4.2622e-05 0.0012393 0.0014832 0.00067692
0.00071047 -4.8707e-05 -0.0009142 0.0011332 -0.00018333 -0.00018463 0.23463 0.035165
0.0071511 -0.0019214 -0.00044608 0.0002762
-0.0012942 0.0013725 0.00011876 0.00038182 0.00010779 0.0014141 0.0073338 -0.0018535
0.13385 0.13042 0.0021913 0.003084
0.00094068 3.7683e-05 0.00020336 0.0009429 0.0012362 0.00069527 -0.00041076 0.00023211
0.0021714 0.0032477 0.29659 -0.006968
3500000000 0.26906 0.093058 0.0027406 -0.0049771 -0.0014475 0.0013147 0.0010568 -0.00087743
-0.00082355 0.00079752 0.0004924 -0.00077975
0.0027477 -0.0049856 0.11738 -0.060309 0.0032035 0.0013421 -0.00033028 0.00055728
0.00050197 -0.00012214 -0.00017337 0.0002212
-0.0014299 0.0013319 0.0032285 0.0013247 0.27303 0.13876 0.0001603 -0.00016753
0.00016133 0.0008683 0.0018114 -0.00045004
0.0010277 -0.00087375 -0.00031805 0.00058214 0.00020697 -0.00016389 0.24009 0.0072065
0.0065205 -0.0043375 -0.00026784 8.5935e-06
-0.00089592 0.0009432 0.0005179 -0.00011673 0.00027726 0.00086739 0.0064036 -0.0044137
0.17606 0.10589 0.00287 0.0010133
0.00048301 -0.00088723 -0.00014293 0.00020168 0.0019118 -0.00030082 -0.00036569 2.5866e-05
0.0029654 0.001146 0.31812 -0.035738
3560000000 0.28766 0.059614 0.00033456 -0.0062121 -0.00014104 -0.0011156 0.00064035 0.00027173
0.0014458 0.0017078 -7.3111e-05 -0.0015498
0.00034511 -0.0062264 0.11087 -0.065361 0.0057164 -0.00055585 0.00029237 0.00060319
0.00061551 -0.00027563 0.00010006 0.00047029
-0.00011187 -0.0010626 0.0057032 -0.00063218 0.2995 0.096636 -0.00013743 -0.0002018
0.00069356 0.00052369 0.0013131 -0.00087993
0.00068935 0.00022057 0.00029026 0.00058315 -0.00014843 -0.00017746 0.22931 -0.02939
0.0047651 -0.0065333 -0.00043054 -0.00084764
0.0014946 0.0016328 0.00054683 -0.00023791 0.00058133 0.0004779 0.0047314 -0.0066098
0.19686 0.097052 0.0027638 -0.0011207
-2.1657e-05 -0.0014608 0.00019854 0.00041174 0.0012421 -0.00094138 -0.00031845 -0.00089222
0.0027654 -0.0012856 0.32968 -0.075186
3620000000 0.30597 0.022874 -0.0011375 -0.0039388 -0.002308 -0.00026116 0.00035979 -0.0016407
-6.7643e-06 0.00062376 -0.00048731 -0.00064699
-0.0011333 -0.0039291 0.11277 -0.093699 0.0041761 -0.0036586 0.00021898 0.00041832
-0.00014498 -0.00072153 0.00062635 0.00035893
-0.0023212 -0.00025396 0.004169 -0.0036895 0.31436 0.053573 -3.8394e-05 -0.0009477
-0.00011994 -2.5153e-05 0.00053824 -0.00075933
0.00029194 -0.0016721 0.00023399 0.00039848 -7.5497e-05 -0.00095334 0.21989 -0.058772
0.00032528 -0.0074086 -0.0011132 0.00077753
7.006e-05 0.00063655 -0.000174 -0.00070508 5.8696e-05 2.5302e-05 0.00023707 -0.0073984
0.21919 0.061804 0.001046 -0.0013818
-0.00059177 -0.0006281 0.00062052 0.00028896 0.00041825 -0.00078764 -0.0010557 0.0007649
0.00089658 -0.0014587 0.33395 -0.10887
3680000000 0.31124 -0.021735 -0.0037057 -0.0042556 -0.0010253 0.0016979 -0.0010647 -0.00033968
0.0015652 3.4467e-05 -0.001232 -0.00012471
-0.0036908 -0.0042542 0.10924 -0.11146 0.0017397 -0.0045825 0.00073114 0.00024349
-0.00044098 -0.00044263 0.00076242 0.00016391
-0.0010208 0.0017622 0.0016639 -0.0045858 0.32553 0.0035643 -0.00089275 -0.00059102
0.00090563 0.00062559 0.00060099 -0.0017438
-0.0010533 -0.00031787 0.00071744 0.00031859 -0.0008099 -0.00059366 0.20633 -0.093378
-0.0013607 -0.0062843 -0.0010885 0.0012877
0.0016302 8.2628e-05 -0.00047101 -0.00046165 0.00098209 0.00052862 -0.0013503 -0.0063895
0.24102 0.037865 0.00047184 -0.0018957
-0.0013118 -0.00029873 0.00084514 0.00019603 0.00075989 -0.0017042 -0.0010534 0.0013559
0.00079332 -0.0015907 0.33407 -0.15493
3740000000 0.31331 -0.056127 -0.0033568 -2.8748e-05 -0.0020817 0.0025474 0.00014348 -0.00080259
-0.00082835 3.8415e-05 -0.0010533 0.00039466
-0.0033693 -7.4902e-05 0.10083 -0.13188 0.0010358 -0.0054746 0.00019442 -0.00013278
-0.00019102 -0.00021281 0.0006251 0.00034436
-0.0021265 0.0025368 0.00095956 -0.0054964 0.32921 -0.03382 -0.00068618 -0.00025547
-0.0004361 0.00018077 -0.00031038 -0.00086837
0.00011159 -0.00076563 0.00018511 -0.00016217 -0.00069907 -0.00031703 0.18517 -0.11568
-0.0028747 -0.0057045 0.00033486 0.0027338
-0.00089714 8.5537e-05 -0.00021739 -0.00016535 -0.00051034 0.00028102 -0.0030374 -0.005684
0.24958 0.0047266 -0.0010602 -0.0011171
-0.00095088 0.0004591 0.00050882 0.00026164 -0.00037169 -0.00091506 0.00042729 0.0028119
-0.0012016 -0.0013969 0.32013 -0.19335
3800000000 0.31076 -0.10294 -0.002595 0.00066798 0.00078619 0.0038351 -0.001124 -0.0016763
0.0016819 0.0012773 -0.0010651 0.00036955
-0.0025825 0.00066489 0.09197 -0.14758 -0.0018291 -0.0050473 0.00027196 0.00015395
-0.0009643 -0.00033408 0.00090462 -1.6203e-05
0.00082667 0.0038201 -0.0019048 -0.0049978 0.32698 -0.076599 -0.00075923 0.00048454
0.00097151 0.00031091 -0.0007736 -0.000807
-0.0011995 -0.0016355 0.00028433 0.00015493 -0.00075478 0.00052592 0.17719 -0.1423
-0.0038484 -0.003621 0.0014934 0.0016957
0.0016111 0.0012362 -0.00085639 -0.00030343 0.0010492 0.0002112 -0.0037729 -0.0035104
0.26603 -0.033399 0.001197 -7.3787e-05
-0.0010878 0.00017666 0.00086531 4.7452e-06 -0.00083214 -0.00075756 0.0015319 0.0015504
0.00095858 0.0002459 0.31346 -0.23545
3860000000 0.29872 -0.13483 -0.00090745 0.0014523 0.0024039 0.0020635 -0.0020471 0.0010669
0.00082201 -0.001197 -0.00017996 0.0015004
-0.00093028 0.0014473 0.072235 -0.15852 -0.0032128 -0.0052396 0.00071213 -0.00062353
-0.00083443 0.0011513 0.00062924 -0.00099385
0.0024422 0.002033 -0.0032819 -0.0051941 0.30776 -0.11647 -0.00054539 0.00080844
0.00062055 -0.0004977 -0.00077785 -0.00048582
-0.0021012 0.00109 0.00068004 -0.00060734 -0.00054761 0.00078094 0.14842 -0.15725
-0.0026531 -0.0038958 0.0019475 0.00091445
0.00086383 -0.0011552 -0.00082696 0.0011724 0.00050249 -0.00044581 -0.0026779 -0.0040068
0.26431 -0.063016 -6.5344e-05 -0.0018896
-9.5073e-05 0.0014278 0.0006631 -0.0010471 -0.00072623 -0.00031132 0.0017663 0.0010587
0.00029293 -0.0018978 0.29106 -0.27376
3920000000 0.28638 -0.17453 0.0017173 0.00065206 0.0036238 0.0026031 -8.8662e-05 0.0011087
0.00050605 -0.00017531 0.00025625 0.00040319
0.0016793 0.00063348 0.046424 -0.17433 -0.0048598 -0.0033986 -0.00043665 -0.00011069
0.00011582 0.00027105 -4.4946e-05 -0.00037908
0.0036717 0.0024785 -0.004883 -0.0033519 0.30215 -0.1492 0.00026478 0.0010987
0.0018529 -0.0010936 -0.00024013 -0.00013726
-9.595e-05 0.0010803 -0.00046412 -0.00015862 0.00025298 0.0011053 0.13017 -0.16811
-0.0042323 -0.0033404 0.0023783 -0.00023589
0.00039515 -0.00030673 8.9123e-05 0.00033958 0.0017895 -0.0011268 -0.0042124 -0.0033051
0.2605 -0.10908 0.0014285 -0.0014336
0.00024856 0.00036354 -0.00012875 -0.00033516 -0.00023167 -0.00021677 0.0025318 -0.00029444
0.0013827 -0.0017987 0.26996 -0.30132
3980000000 0.26005 -0.21108 0.0020894 -0.0027949 0.0047313 -0.00018807 0.00010617 0.0010669
0.0010491 -0.0017876 0.00037832 0.00029518
0.0021087 -0.0027671 0.024909 -0.18975 -0.0056431 -0.0015511 0.00069898 0.00044982
0.00049876 0.00017934 -0.00018278 -0.0012579
0.0047547 -0.00018084 -0.0056645 -0.0014471 0.27444 -0.18061 0.0012481 0.00029276
-0.0014105 -0.00139 -0.00064271 -0.00057251
0.00011041 0.0010069 0.00072714 0.00046515 0.0012613 0.00031503 0.093957 -0.19102
-0.0043272 -0.0037409 0.0014676 -0.0008288
0.00099317 -0.0017385 0.00057719 0.00016017 -0.0011606 -0.0014508 -0.0043251 -0.0035544
0.24873 -0.14038 0.0017062 -0.0041974
0.00026687 0.00024544 -0.00013132 -0.001243 -0.00077666 -0.00059176 0.0014476 -0.0010638
0.0013352 -0.0040872 0.23607 -0.34093
4040000000 0.23292 -0.23636 -0.00020839 -0.0039609 0.0034931 -0.0028213 0.00029029 0.00015619
-0.00070177 -0.00062211 0.00091939 0.00014844
-0.00019611 -0.0039708 -0.00097545 -0.19636 -0.0048262 5.362e-05 6.6232e-05 -0.00093603
6.4197e-05 0.00016437 -0.0014388 -0.00017875
0.0035063 -0.0028919 -0.0048333 0.00010768 0.25275 -0.21356 0.00019322 -0.00061586
-0.00067732 -0.0005323 -0.001163 0.00011667
0.00032042 0.00013087 2.6266e-05 -0.00097115 0.00024158 -0.00068029 0.071841 -0.18567
-0.0066442 -0.001017 0.0016721 -0.00063396
-0.00081314 -0.00070075 0.00011892 0.00024278 -0.00075054 -0.00055292 -0.006562 -0.0011206
0.23825 -0.17416 -0.0017008 -0.0034406
0.00088321 -1.17e-05 -0.001433 -0.00014621 -0.0010742 0.00014581 0.0016364 -0.00045609
-0.0013955 -0.0032947 0.19917 -0.35865
4100000000 0.20467 -0.26118 -0.003218 -0.003042 0.001487 -0.0033996 -4.8905e-05 8.9969e-05
0.00044053 -0.0015281 0.00063121 0.00026301
-0.0032062 -0.0030468 -0.024622 -0.20166 -0.0049078 0.00074956 -0.00010727 -0.00040783
0.00073447 0.00017533 -0.00064921 0.00036485
0.0014106 -0.0033577 -0.0049177 0.00080748 0.23291 -0.24047 8.48e-05 -0.00018558
-0.0003418 -3.6143e-05 -0.00099024 1.5352e-05
-9.0382e-05 8.3839e-05 -8.6407e-05 -0.00038694 6.7098e-05 -0.00019182 0.039263 -0.20045
-0.0056826 0.00059075 0.00099932 -0.0014955
0.00046118 -0.0014136 0.00066669 0.0002226 -0.00045663 7.4123e-05 -0.0057066 0.00054882
0.22453 -0.19833 -0.0016689 -0.0041325
0.00064 0.00033572 -0.00057556 0.00037461 -0.0011321 -4.2743e-05 0.001164 -0.0015937
-0.0017923 -0.0044907 0.16781 -0.38591
4160000000 0.17486 -0.27939 -0.0036046 -0.0019953 -9.8765e-05 -0.0032979 0.00075025 -0.000109
-0.0036749 -0.00091177 0.00094879 -0.00056858
-0.0035753 -0.0020021 -0.051791 -0.19909 -0.0048844 0.0025597 -0.00042759 -0.00023663
0.00030369 -0.00046431 -0.0010041 0.00039675
-3.1957e-05 -0.0033113 -0.0048824 0.0026573 0.20001 -0.25758 0.00066112 -0.00029884
-0.0014391 -0.00014254 -0.0013089 0.00075744
0.00072115 -9.6829e-05 -0.00043287 -0.00022983 0.00067525 -0.00022229 0.013208 -0.18857
-0.0052162 0.0017261 0.0014359 -0.0020328
-0.0036716 -0.00075517 0.00037151 -0.00055406 -0.0012226 -0.00049028 -0.005192 0.001975
0.19165 -0.2326 -0.0042369 -0.0034599
0.00086733 -0.00058821 -0.0010326 0.00041061 -0.0012446 0.00092473 0.0012543 -0.0020659
-0.0044274 -0.0032542 0.11754 -0.39572
4220000000 0.14848 -0.29503 -0.0043477 4.5957e-05 -9.2036e-05 -0.0039974 -0.00024056 -0.00030445
-0.00099655 0.001005 0.00061759 -0.0012668
-0.0043506 3.071e-05 -0.087053 -0.18913 -0.0023982 0.0036323 -0.00016149 -0.00011257
0.00021013 -6.3131e-05 -0.0006298 0.0011191
-9.3969e-05 -0.0039481 -0.0023678 0.0036265 0.17193 -0.28335 -3.8492e-07 9.1131e-05
0.00047871 0.00021768 -0.00011991 0.0012827
-0.00028833 -0.0003352 -0.00017203 -0.00017578 -1.5701e-05 -1.1867e-05 -0.0092207 -0.18675
-0.0042068 0.0023587 2.435e-05 -0.0025551
-0.0010365 0.00098466 0.00014571 0.00012554 0.00042755 0.00021845 -0.0041099 0.0022165
0.17892 -0.25675 -0.0040973 -0.0030873
0.00057931 -0.0012181 -0.00057177 0.0011165 -0.00012216 0.001096 0.00010346 -0.0025001
-0.0039899 -0.002941 0.091273 -0.40845
4280000000 0.11781 -0.30566 -0.0026792 0.0015583 -0.0019117 -0.004212 -0.00059658 0.00059201
-0.00024713 0.001126 -0.00055573 -0.00033006
-0.0026831 0.0015743 -0.11316 -0.19563 -0.0025954 0.0030574 -0.00070245 -0.00039321
9.6618e-05 0.00019604 0.00062983 0.00059446
-0.0019539 -0.0041429 -0.0025556 0.003125 0.14221 -0.29254 0.00099682 -0.00022975
-0.00088803 0.00079732 -0.0002119 0.0008773
-0.00056306 0.00059175 -0.00068212 -0.00038235 0.00089329 -0.00016584 -0.048133 -0.17277
-0.0045418 0.0022221 -0.00050677 -0.0020334
-0.00024329 0.0013109 0.00011154 9.8441e-05 -0.00077446 0.00095101 -0.0045942 0.0022367
0.13448 -0.27984 -0.0059195 -0.00082155
-0.00062006 -0.00025492 0.00070208 0.00049985 -0.00029244 0.0008559 -0.00063809 -0.0022451
-0.0059025 -0.00097037 0.04033 -0.4165
4340000000 0.09077 -0.31461 -0.0018655 0.0017251 -0.0023712 -0.0013551 0.00014777 0.00046753
9.346e-05 0.00089585 -0.00020195 -0.00093435
-0.0018809 0.0016905 -0.13439 -0.16893 -0.0017946 0.003778 -0.00015309 0.00050643
-0.00022343 -0.00047671 0.00031727 0.00046333
-0.0023922 -0.0013184 -0.0017599 0.0038054 0.1062 -0.30906 -0.00029145 -0.00097863
0.00018955 0.00094612 0.00076229 0.0021231
0.00022883 0.00046532 -0.00017685 0.000516 -0.00026141 -0.00095499 -0.066113 -0.16895
-0.0039653 0.003142 -0.0013311 -0.0026178
0.00018734 0.0007855 -0.00016619 -0.00030948 0.00027541 0.00072841 -0.0038503 0.0032742
0.10925 -0.30386 -0.0048452 0.001163
-0.00020001 -0.00085709 0.00030903 0.0005468 0.00097086 0.0021711 -0.0013586 -0.002471
-0.0049015 0.0011146 0.0064147 -0.40971
4400000000 0.061441 -0.32153 -0.00093849 0.0013425 -0.0023329 -0.0016764 0.00086858 0.0011456
-0.00027395 0.00042786 -5.3885e-05 -0.00051892
-0.0009233 0.0013552 -0.16263 -0.16093 -0.0013611 0.0037745 -0.00054818 0.00049342
0.00023907 -0.00051336 0.00054726 0.00034502
-0.0024047 -0.0015626 -0.0013178 0.0038008 0.078685 -0.31635 -0.00014155 -0.00016269
0.00072613 0.00035902 0.0010002 0.0013677
0.00084718 0.0011473 -0.00055739 0.0004493 -0.00011242 -0.00029898 -0.090103 -0.15743
-0.0034625 0.0050121 -0.0021961 -0.0015139
-0.00042202 0.00055074 0.00015911 -0.0003855 0.00052084 0.00058057 -0.0034635 0.0049345
0.078652 -0.31772 -0.0045694 0.0010955
-7.6969e-05 -0.00058779 0.00054624 0.00032062 0.00093634 0.0012611 -0.0020636 -0.0015149
-0.0045176 0.0011354 -0.038703 -0.41628
4460000000 0.024672 -0.32257 -0.00071343 0.00028887 -0.0040189 -0.0011307 0.0014865 -0.00059923
-0.00046999 0.0011636 -0.00086347 -0.00035294
-0.00071245 0.00029111 -0.18589 -0.1326 -0.00073735 0.0043366 -0.00041331 0.00071284
-0.00043179 -0.00033211 0.0003472 -0.00054472
-0.0040595 -0.001125 -0.0006843 0.0044038 0.052568 -0.324 -0.00043442 -0.00063393
0.00041895 0.0005224 0.0020969 0.0004144
0.0014449 -0.00061773 -0.00037969 0.00072427 -0.00045284 -0.00047656 -0.10513 -0.13538
-0.0016276 0.0059242 -0.0024352 -0.00086576
-0.00032416 0.0013138 -0.00046362 -0.00045989 0.00062805 0.00066105 -0.0016339 0.0060372
0.043278 -0.31456 -0.0043482 0.0025483
-0.00099744 -0.00027199 0.0004252 -0.00050033 0.0019824 0.00062279 -0.0026183 -0.0008936
-0.0044136 0.0026681 -0.078649 -0.3988
4520000000 0.0023257 -0.32347 -0.00041942 -0.00048995 -0.0036675 5.8508e-05 0.00055068 2.2326e-05
0.0018168 0.00010528 -0.00072258 0.000943
-0.00043303 -0.00048226 -0.20984 -0.11566 0.00053413 0.0046053 0.00057606 0.0008794
-0.00031523 5.1569e-05 0.00027393 -0.00014246
-0.0036783 6.9412e-05 0.00059447 0.004584 0.022624 -0.32208 -0.0010834 0.00048375
0.00072893 -0.00038174 0.0015895 -0.00082257
0.00052794 -5.5927e-06 0.00056358 0.00089531 -0.0010247 0.00050515 -0.12143 -0.12662
-0.00099915 0.0056252 -0.0029184 -0.00038525
0.0018329 7.8996e-05 -0.00028486 -2.9637e-05 0.00064877 -0.00068442 -0.00087246 0.0055371
-0.0032274 -0.32662 -0.0031442 0.003097
-0.00069054 0.00086672 0.0002454 -0.00012487 0.0017048 -0.00088055 -0.0029489 -0.00033321
-0.0030906 0.0031207 -0.10696 -0.39708
4580000000 -0.035517 -0.31837 -0.0011863 -0.00065242 -0.0033813 0.0023967 0.00069393 -0.00031406
0.00047999 0.00026207 -0.00071982 0.00066638
-0.0011932 -0.0006536 -0.22939 -0.091119 0.00079195 0.0042207 0.00062108 -1.9243e-05
6.6859e-06 8.581e-05 0.00012039 -0.00011628
-0.0033177 0.0024415 0.00087296 0.0042359 -0.0092825 -0.32142 -0.00020557 0.00040519
-0.00042524 -8.6038e-05 0.0014358 -0.00078059
0.0007419 -0.0003546 0.00059786 -6.3236e-05 -0.00021085 0.00025489 -0.1332 -0.10315
0.0018652 0.005448 -0.0027342 0.0010855
0.00029089 0.00021542 3.6952e-05 0.0002145 -0.00069908 0.00018779 0.0017282 0.0054968
-0.029986 -0.33548 -0.0025264 0.0036153
-0.00061427 0.00062229 0.00013524 -0.00020592 0.0014661 -0.00090352 -0.0025933 0.001034
-0.0024122 0.0035005 -0.15289 -0.3691
4640000000 -0.061554 -0.31179 -0.0023724 -0.0017656 -0.0031025 0.0027042 0.00064509 -0.0014387
0.0013595 -0.00040773 0.0001725 0.0010369
-0.0023608 -0.0017716 -0.24068 -0.062652 0.0015165 0.0037853 0.00076614 0.00029504
-0.00047345 0.00033305 8.3462e-05 -0.00071995
-0.0030889 0.0026792 0.0015507 0.0037971 -0.033828 -0.31521 0.00033607 0.00078944
0.00082318 0.00043879 0.00047594 -0.0020814
0.00062624 -0.0014463 0.00080212 0.00032925 0.00029986 0.00093884 -0.13872 -0.08767
0.0032239 0.0036249 -0.0023312 0.0017685
0.0014614 -0.00039738 -0.00048305 0.00018097 0.0012827 0.00033677 0.0034091 0.0036729
-0.06321 -0.32087 -0.0022844 0.0039051
0.00011798 0.0010253 8.2014e-05 -0.00068061 0.00034003 -0.0018162 -0.002448 0.0017749
-0.0023715 0.003916 -0.17228 -0.35824
4700000000 -0.088221 -0.30878 -0.0040558 -0.00030647 -0.0017063 0.0045381 -0.0009396 -0.001077
0.0010973 -0.00046169 0.00093187 0.00067983
-0.004054 -0.00031678 -0.25248 -0.044884 0.0025404 0.0042018 0.00049181 -0.00049413
0.0003301 0.00054569 -0.00023861 8.4915e-06
-0.0015659 0.0045608 0.002667 0.0041829 -0.064132 -0.31052 -0.00031204 0.00065967
0.00038943 1.5133e-05 1.4768e-05 -0.0015208
-0.00089279 -0.0010593 0.00046734 -0.00055997 -0.0002572 0.00059161 -0.15529 -0.068183
0.0031746 0.0020488 -0.0014612 0.0022879
0.00095577 -0.00060832 0.00033181 0.00060494 0.00017041 -0.00012423 0.003137 0.0018895
-0.10051 -0.31645 -0.0014385 0.0037463
0.0010029 0.00071064 -0.00025908 -1.7544e-05 6.9304e-05 -0.0016516 -0.001418 0.0023164
-0.0013731 0.003769 -0.2149 -0.33048
4760000000 -0.1193 -0.29507 -0.0048978 0.00093367 0.00063202 0.0046734 -0.00072993 -0.00065574
0.00036121 -0.001118 0.00095217 -0.00035456
-0.004896 0.0009251 -0.25029 -0.0030084 0.002917 0.0031394 5.1143e-05 -0.00072983
0.00035416 0.00026297 0.00012602 -0.00015777
0.00067492 0.0046774 0.0029635 0.0031129 -0.096103 -0.29671 0.000852 0.000507
0.0011895 -0.00033955 -0.0012833 -0.0010385
-0.0007909 -0.00071252 3.3862e-05 -0.00069733 0.00081689 0.00040126 -0.15068 -0.051258
0.0025151 0.00094797 -0.00084579 0.0027966
0.00039522 -0.00090563 0.00031705 0.00017591 0.0011641 -4.1776e-05 0.0024369 0.0011834
-0.13479 -0.30148 -0.00035212 0.004359
0.00091505 -0.00043225 0.0001304 -0.00013197 -0.0012024 -0.001019 -0.00082248 0.0027225
-0.00040652 0.0042939 -0.22758 -0.31028
4820000000 -0.14547 -0.28216 -0.0052945 0.0024185 0.0014358 0.0029118 -0.00096371 -0.00054049
0.00054925 -0.00095999 0.00017188 -0.00049367
-0.0052992 0.0024085 -0.26234 0.019502 0.0040147 0.0034777 -5.0134e-05 -0.00030759
0.000267 -8.1609e-05 -0.00035086 -0.00036709
0.0014621 0.0028816 0.0040631 0.003404 -0.12118 -0.29332 0.00064699 -0.00042629
0.00019297 -0.0006346 -0.0007412 -0.0001085
-0.00092546 -0.00047592 -4.0994e-05 -0.00029054 0.00065128 -0.00030564 -0.1651 -0.034102
0.0017585 -6.8067e-05 4.2406e-06 0.0030305
0.00052519 -0.00092629 0.00039347 -0.00018412 0.0004845 -0.00088073 0.001947 -2.9967e-05
-0.17381 -0.28512 -2.3716e-06 0.0029489
0.00010961 -0.00048635 -0.00033231 -0.00034641 -0.00076275 -4.1352e-05 -9.0117e-05 0.0030864
7.1389e-06 0.0030098 -0.26444 -0.27998
4880000000 -0.17764 -0.26446 -0.0044736 0.004553 0.0019939 0.0032344 -0.0014763 0.00015196
-0.00093998 -0.0011429 0.00022676 -0.00024159
-0.0044896 0.0045362 -0.25501 0.059315 0.0047105 0.0018856 -0.00035801 -0.00020194
-9.5126e-05 7.3769e-05 -0.00013609 0.00017046
0.0020805 0.0031605 0.004736 0.0017821 -0.1411 -0.28241 0.00028323 -0.00037209
-1.2391e-05 -0.0012439 -0.00041168 5.4952e-05
-0.0014833 0.0001514 -0.00040494 -0.00022559 0.00042316 -0.0004348 -0.15901 -0.016217
0.00054795 -0.00024405 0.0010612 0.0025595
-0.00097782 -0.0011531 -0.00015347 0.0002645 -0.00030201 -0.0013477 0.0004073 -0.00046361
-0.2044 -0.27194 0.00038392 0.0031897
0.00015887 -0.0002149 -0.00013533 0.00010059 -0.00050146 -7.582e-06 0.001129 0.0026299
0.00033114 0.0030885 -0.27694 -0.25267
4940000000 -0.19901 -0.24731 -0.0032355 0.0065744 0.0028421 0.0011874 -0.00040275 0.00074283
-0.00089455 -0.0005769 0.00010734 -0.00068313
-0.0032477 0.0065602 -0.26826 0.085958 0.0057686 0.0013781 -9.691e-05 -4.3017e-05
0.00031424 -0.00032388 -0.00036918 0.00015449
0.002866 0.0011873 0.0058154 0.0012802 -0.16121 -0.2589 0.0001224 -0.00038445
-0.0011166 -0.00018014 -0.0003633 1.8778e-05
-0.00034669 0.00077995 -0.00011404 -4.6058e-05 1.2409e-05 -0.00043388 -0.16673 -0.0057188
-0.00027546 0.00012594 0.001878 0.0018722
-0.00091427 -0.00058454 0.00034689 -0.0003259 -0.0010015 4.2615e-05 -0.00022992 0.00037588
-0.2298 -0.24599 2.9158e-05 0.0028898
5.3907e-05 -0.00068311 -0.00031475 0.00026399 -0.0003609 0.00010122 0.0019121 0.0018079
5.0105e-05 0.0028559 -0.30149 -0.22637
5000000000 -0.21943 -0.22468 -0.00027648 0.0073042 0.0031842 0.0018178 -0.00011184 0.00065268
-0.00078093 0.00054632 -0.00012686 -0.00057831
-0.00030703 0.0072959 -0.2545 0.10266 0.0057791 -0.00056912 -0.00023789 -8.5672e-05
-0.00016475 -0.00049106 -0.00014395 -8.5333e-05
0.0031242 0.0017318 0.0057533 -0.00069108 -0.19089 -0.24614 -0.00044857 -0.00085718
-0.00050825 -0.00012526 -0.00040672 -0.00023648
-0.0001139 0.0006556 -0.00022255 -6.2733e-05 -0.0004243 -0.00069774 -0.16066 0.017993
-0.00088601 0.0013946 0.0023531 0.0011948
-0.00070258 0.00046804 -0.00018439 -0.00053093 -0.0002582 -0.00025493 -0.00074598 0.0013345
-0.25724 -0.22322 3.5901e-05 0.0038598
-0.00020693 -0.00051857 -0.00017273 -6.4413e-05 -0.00066751 -0.0002044 0.0022823 0.001221
-6.3421e-05 0.0038902 -0.31363 -0.19344
5060000000 -0.24186 -0.19824 0.001738 0.0070482 0.003066 -0.0001693 5.9203e-05 0.00062544
-0.00036018 6.1233e-06 -0.00028832 -0.00033448
0.0017358 0.0070368 -0.23937 0.13962 0.0051785 -0.0016664 1.5956e-05 0.00025241
-0.00035543 -0.0001015 -0.00034595 0.00015987
0.0031405 -0.00022512 0.0051594 -0.0017283 -0.2059 -0.22474 -0.00059026 0.00043462
-0.00069334 0.00014517 -0.0014151 7.8035e-05
8.4911e-05 0.00060056 -1.9105e-05 0.00025332 -0.00054454 0.00029628 -0.16344 0.025473
-0.00024916 0.0032356 0.0020373 0.00052617
-0.00043275 3.6113e-05 -0.00031589 6.9476e-05 -0.0010732 0.0001239 -0.00042311 0.0031064
-0.27382 -0.19422 0.00094222 0.0033306
-0.00030901 -0.00031389 -0.00039403 0.00010575 -0.0012772 8.3123e-05 0.0021265 0.00060697
0.0010174 0.003309 -0.32656 -0.16472
5120000000 -0.25819 -0.17339 0.0031428 0.0061089 0.0027852 -0.00038069 0.00038321 0.00057231
-0.00023712 0.00075774 -0.00032973 1.0233e-05
0.003122 0.0061166 -0.23425 0.16729 0.0049322 -0.0025704 8.3337e-05 0.00019459
-3.7109e-05 -4.2841e-05 -5.7566e-06 0.00024692
0.0027409 -0.00039369 0.0048992 -0.0026316 -0.21968 -0.21056 1.9826e-05 0.00021326
-0.0003781 0.00089225 -0.0014201 0.00081672
0.00034188 0.00056929 9.5494e-05 0.0001985 -0.00017428 0.00023598 -0.15935 0.051792
0.0010465 0.0032844 0.0022981 0.00031222
-0.00022427 0.00078956 -2.8447e-06 -0.00010739 -0.00020214 0.0010342 0.0010665 0.0033987
-0.28959 -0.16051 0.0015787 0.0036559
-0.00034169 2.7113e-05 4.4616e-05 0.00028745 -0.0013273 0.000639 0.002381 0.00018649
0.0014928 0.0036396 -0.34014 -0.13119
5180000000 -0.27553 -0.14421 0.0047683 0.0050971 0.0034107 -0.00084689 0.00021123 0.00060683
-3.9752e-05 0.00028209 -0.00060148 0.00036255
0.0047708 0.0050764 -0.21351 0.18891 0.0044599 -0.0036199 -0.00031053 -0.00026384
-0.00018404 -0.00017261 -0.00025833 0.00028352
0.0034048 -0.00092627 0.004405 -0.0036855 -0.23206 -0.176 -0.00035595 0.00056073
-0.0001093 2.6818e-05 -0.00026036 0.00087739
0.00025172 0.00058921 -0.00029524 -0.00023989 -0.00021241 0.00063188 -0.15937 0.060579
0.0026697 0.0039077 0.0023847 -0.0006554
-0.00010519 0.00017111 -0.00017009 -0.00015918 -2.1981e-05 -0.00014182 0.0027832 0.0037596
-0.30268 -0.11936 0.0026638 0.003659
-0.0005973 0.00046064 -0.00026346 0.00023644 -0.00042795 0.0011007 0.0023093 -0.00060323
0.0025592 0.0036501 -0.3432 -0.099745
5240000000 -0.28632 -0.11689 0.0051148 0.0037664 0.0030349 -0.0025697 0.00065838 5.5068e-05
-0.00033898 -1.4987e-05 -0.00011454 0.00046874
0.0051034 0.0037727 -0.20244 0.22797 0.0033106 -0.0046698 -1.5805e-05 0.00018976
-0.00020307 -5.6125e-05 0.00022468 0.0004351
0.0029965 -0.0026397 0.0032451 -0.0047026 -0.24933 -0.15131 0.00043018 0.00030676
-3.7315e-05 0.0005821 0.00014038 0.0011784
0.00062851 1.8861e-05 -3.6964e-05 0.00017472 0.00042579 0.00018544 -0.15988 0.081664
0.0036633 0.0026482 0.0016699 -0.0012286
-0.00033604 1.2014e-05 -0.00022974 4.0859e-05 -0.00027916 0.00054653 0.0035288 0.0026612
-0.31815 -0.077542 0.0029617 0.0028957
-0.00010982 0.00046714 0.00022732 0.00038227 0.00040278 0.0010993 0.0016408 -0.0012545
0.0029977 0.0029756 -0.35067 -0.067433
5300000000 -0.29217 -0.087843 0.0061654 0.0021848 0.0017661 -0.0032004 0.00015657 -0.00030605
0.00038347 0.00071385 0.00025331 0.0003298
0.0061598 0.0021925 -0.19548 0.23252 0.0023016 -0.0054107 -0.00012623 0.00018089
-6.2099e-05 0.00048886 0.00035809 0.00030491
0.001736 -0.0032079 0.0022139 -0.0054432 -0.26515 -0.12647 0.00030548 -0.00020809
0.00022347 0.00026676 0.00082546 0.00080031
0.00019431 -0.00032967 -9.0239e-05 0.00021503 0.00020764 -0.0001308 -0.15238 0.09051
0.0053749 0.0019283 0.0013891 -0.0016556
0.00035882 0.00071714 1.2832e-05 0.00038397 0.00043616 0.00051959 0.0053685 0.0019915
-0.33046 -0.049518 0.0033085 0.0023365
0.00023991 0.00033005 0.00036524 0.00034548 0.00072668 0.00053639 0.001431 -0.001708
0.0032772 0.0023427 -0.34723 -0.03123
5360000000 -0.29363 -0.051808 0.0060844 0.00079609 0.00041919 -0.0038372 0.00036536 -6.8368e-05
3.8667e-05 0.00039839 0.00068887 -4.8105e-05
0.0060785 0.0008011 -0.15984 0.25408 0.00085663 -0.0055817 5.3415e-05 0.00027128
5.3616e-05 2.7704e-05 0.0005317 -0.00023191
0.00039184 -0.0038148 0.00077628 -0.0055713 -0.2661 -0.099628 0.00030596 0.00017546
2.3442e-05 0.00045216 0.00067239 0.0001583
0.00037428 -6.3818e-05 4.8927e-05 0.00023881 0.00045336 0.00019681 -0.1514 0.1088
0.0057546 -0.00035898 0.00075052 -0.0019299
0.00011624 0.00035213 1.26e-05 6.7392e-05 0.00011755 0.00023146 0.0058885 -0.00055318
-0.3275 -0.011223 0.0045951 0.0023563
0.00064032 1.7442e-05 0.00054296 -0.00022308 0.0005554 0.00048448 0.00062562 -0.0018709
0.0046361 0.0022938 -0.34686 -0.0040976
5420000000 -0.29721 -0.02848 0.0060268 -0.0010415 -0.00043669 -0.0036587 -3.2575e-05 -9.4125e-05
0.00078139 0.00050114 0.00033924 -0.00024707
0.0060356 -0.0010111 -0.1409 0.28234 0.00010708 -0.0053664 9.9302e-05 0.00014849
6.8082e-05 -4.0382e-05 0.00020484 -0.0001554
-0.00049419 -0.003638 -1.0851e-05 -0.0053717 -0.28271 -0.066553 -6.6676e-05 -0.00036568
0.00086957 0.00011026 0.00068513 8.7234e-05
-2.3349e-05 -8.4606e-05 9.8706e-05 0.00016151 -0.00016319 -0.00039465 -0.14021 0.12355
0.0051775 -0.001925 0.00045703 -0.001719
0.00079966 0.0005608 0.00011427 1.8598e-05 0.00076132 0.0002813 0.0050165 -0.0019348
-0.33125 0.01827 0.0047176 0.00099726
0.0003255 -0.00031259 0.00019384 -0.00022205 0.00088121 -0.00019678 0.00040157 -0.0016517
0.0046839 0.0010381 -0.34057 0.038944
5480000000 -0.29041 0.0073408 0.0048788 -0.0017727 -0.0017716 -0.0027839 0.00034705 -4.9729e-05
0.00085729 -0.00023121 -0.0001002 -0.00031774
0.0048713 -0.0017669 -0.1276 0.29046 -0.0013346 -0.0055793 6.0363e-06 0.00020483
3.6799e-05 -7.5961e-05 8.9983e-05 -0.00012609
-0.0018278 -0.0027607 -0.0014133 -0.005543 -0.28746 -0.045912 -0.00019882 0.00010079
0.00051822 -0.00032815 0.0008736 -9.2475e-05
0.00036084 -6.8491e-05 1.8192e-05 0.00019351 -0.00023277 0.00018994 -0.13443 0.13434
0.004171 -0.0033873 -0.00031591 -0.001835
0.00087083 -0.00031094 8.8161e-05 -0.0001045 0.00071857 -0.00030967 0.004208 -0.0032901
-0.32191 0.046449 0.0044825 0.00056836
-7.6383e-05 -0.00025911 8.2347e-05 -8.723e-05 0.00064433 -4.7446e-05 -0.00030001 -0.0019637
0.0045324 0.00054659 -0.33199 0.059062
5540000000 -0.28874 0.03307 0.0042599 -0.0023573 -0.0024983 -0.0020291 0.00034906 -0.0002347
0.00024413 -0.00022794 -0.00036853 0.00014061
0.0042658 -0.0023574 -0.088079 0.30882 -0.002358 -0.0050812 0.00039623 0.00014138
-3.4434e-05 -8.4774e-05 -5.3411e-05 -0.00031213
-0.0024924 -0.0020133 -0.0024456 -0.0050632 -0.28815 -0.024795 0.0001217 -0.00013672
0.00035736 -1.4406e-05 0.00036643 -0.00026566
0.00036264 -0.00025106 0.00041102 0.00013331 0.00018883 -0.00021356 -0.12355 0.15621
0.002673 -0.0041002 -0.00087931 -0.0019455
0.00030928 -0.00022669 4.1118e-05 -8.2162e-05 0.00025616 -0.0001841 0.002703 -0.004233
-0.30898 0.081492 0.0050161 -0.00076181
-0.00036015 0.00021437 -9.2662e-05 -0.00035901 0.00039806 -0.0001022 -0.00096015 -0.0018412
0.0050913 -0.00083468 -0.32612 0.10184
5600000000 -0.27801 0.061596 0.0035756 -0.0034778 -0.0023264 -0.0018787 0.00034024 -0.00036928
0.00030093 -0.00022954 0.00018222 0.00049535
0.0035863 -0.0034585 -0.0851 0.32377 -0.0034922 -0.0048899 0.0001701 -0.00021549
-0.0001127 1.8985e-06 -9.5355e-05 -0.00015645
-0.0023937 -0.0018753 -0.0035771 -0.0048355 -0.28743 0.0073815 -2.559e-05 8.2256e-05
0.0004365 -0.00065387 0.00053386 -0.00053357
0.00033228 -0.00038072 0.00013804 -0.00020445 -5.0172e-05 7.7485e-05 -0.11584 0.156
0.0017606 -0.0037312 -0.0010622 -0.0011468
0.00028893 -0.0001799 -9.6711e-05 3.7152e-05 0.00053066 -0.0004676 0.0016249 -0.003742
-0.2996 0.11153 0.0044071 -0.0012824
0.00022376 0.00043931 -0.00011728 -0.00022129 0.00063295 -0.00079414 -0.0009929 -0.0011452
0.0043328 -0.0012597 -0.30423 0.11642
5660000000 -0.26789 0.082856 0.0033107 -0.0036198 -0.0034855 -0.00070489 -0.000286 -0.00073279
-0.00011505 -0.0006227 0.00053134 -0.00017842
0.0033171 -0.0036169 -0.045186 0.31551 -0.004429 -0.0031714 -3.1131e-05 -0.00010176
0.00018625 2.5061e-05 -8.9681e-05 -0.00021692
-0.0034879 -0.00066375 -0.0044702 -0.0030836 -0.29004 0.030456 -0.0001498 2.2462e-05
-0.0005316 -0.00055309 0.00044263 -0.0010718
-0.00032758 -0.00072196 -2.6366e-05 -0.00012068 -0.00013201 2.2634e-05 -0.10153 0.17609
0.00063362 -0.0040841 -0.0013325 -0.00082502
-0.00011602 -0.00056916 0.0001826 1.699e-05 -0.00051353 -0.00055281 0.00073715 -0.0040276
-0.28722 0.13878 0.0042062 -0.001941
0.00053037 -0.00020134 -3.9866e-05 -0.00017114 0.00027533 -0.0010843 -0.0013535 -0.00091766
0.0042089 -0.0019447 -0.29731 0.15211
5720000000 -0.25421 0.10625 0.0027483 -0.0041599 -0.002949 0.00086029 -0.00048898 -0.00025931
-0.00037704 -0.0001974 -8.1235e-05 -0.00030791
0.0027665 -0.0041541 -0.01717 0.3431 -0.0054712 -0.0027985 4.9693e-05 -7.5156e-05
-0.00024919 8.0194e-05 -0.00022157 0.00013993
-0.0029115 0.000912 -0.0055321 -0.0026932 -0.28789 0.062361 8.9681e-05 6.4572e-05
0.00013682 0.00041907 -0.00011749 -0.00039173
-0.0005082 -0.00024454 4.4968e-05 -5.4987e-05 0.00010086 2.946e-05 -0.085761 0.17874
-0.00028444 -0.0033847 -0.0016215 -0.00049637
-0.0004568 -0.00014373 -0.00030567 6.9385e-05 0.00010921 0.00036047 -0.00026123 -0.0034893
-0.27715 0.16676 0.004337 -0.0036243
-7.8237e-06 -0.00038517 -0.00018098 0.00017215 4.2456e-05 -0.0002952 -0.001732 -0.00038462
0.0043212 -0.0036376 -0.26771 0.17123
5780000000 -0.23865 0.12281 0.0016073 -0.004773 -0.0024094 0.0010428 -0.00078889 6.4811e-05
-0.00022305 -0.00034111 -0.00013174 -0.0003607
0.0016168 -0.0047779 -0.0042028 0.33818 -0.0058974 -0.00092095 -3.5487e-05 -0.00019165
-5.2633e-05 -8.7732e-05 -0.00010506 -0.00011154
-0.0024067 0.0010752 -0.005922 -0.00081036 -0.28433 0.078133 -1.1047e-05 -4.734e-05
0.0002894 -5.0674e-05 -0.0003122 -0.00055384
-0.00077537 6.8196e-05 -1.5734e-05 -0.00019229 -5.7254e-05 -3.876e-05 -0.076919 0.19436
-0.00010565 -0.0029482 -0.0011698 9.7898e-05
-0.00020548 -0.00037125 7.4556e-05 -7.6709e-05 0.00012688 5.0396e-06 -0.00023167 -0.0029463
-0.26702 0.18724 0.0031341 -0.0035459
-0.00014228 -0.00041499 -0.00017574 -8.2295e-05 -0.00033571 -0.00069175 -0.0011081 7.173e-05
0.0030734 -0.0035082 -0.25871 0.19292
5840000000 -0.22694 0.14477 0.00035765 -0.0054082 -0.0020931 0.0010057 -0.00021785 0.0002354
-0.00036517 0.00030633 -0.00039956 -0.00043062
0.00035753 -0.0054111 0.030579 0.3424 -0.0057706 0.00018187 -0.000214 3.5824e-05
0.00019151 4.6898e-05 -0.00021448 0.00024168
-0.0020424 0.0010341 -0.0057721 0.00030587 -0.27952 0.10309 -0.00018548 -5.9276e-05
-0.00025345 -0.00063161 -0.00032178 -0.0003929
-0.0002498 0.00021519 -0.00022583 4.3355e-05 -0.00014199 -3.1577e-05 -0.05531 0.1981
-0.00066171 -0.0033432 -0.0013377 0.00020323
-0.00043925 0.00026936 0.00015718 0.00012488 -7.9275e-05 -0.00078498 -0.00058342 -0.0033265
-0.25094 0.19765 0.0023439 -0.0038887
-0.00034328 -0.0003107 -0.0001952 0.00022878 -0.00046611 -0.00035601 -0.0013716 0.00012157
0.0024118 -0.0039139 -0.22476 0.2173
5900000000 -0.21295 0.15762 -0.0016633 -0.0055266 -0.0023111 0.0024004 -0.00011426 5.7459e-05
0.0002457 -0.00026501 4.2873e-05 0.0003584
-0.0016495 -0.0055221 0.051472 0.34372 -0.0052534 0.0017367 3.4782e-05 -2.2831e-06
4.4298e-05 -0.00021582 -4.4483e-05 -2.1414e-05
-0.0022742 0.0024342 -0.005254 0.0018336 -0.26346 0.11958 -4.6445e-05 -8.5876e-05
-0.00040116 -0.0003741 -0.00096839 -0.00016921
-0.00010621 4.2449e-05 4.5901e-05 -1.309e-05 -4.7105e-05 -0.00012953 -0.047353 0.2086
-0.00072772 -0.0033166 -0.00099321 0.00025146
0.00026968 -0.00023449 -1.1378e-05 -0.00022284 -0.00059603 -0.00039904 -0.00074955 -0.0033409
-0.22503 0.2142 0.0022829 -0.0050541
-5.3037e-05 0.00033518 -5.5786e-05 -0.00010034 -0.00070977 -0.00010391 -0.00098674 0.000412
0.0021699 -0.0049447 -0.21066 0.22863
5960000000 -0.19449 0.17017 -0.0028663 -0.0041065 -0.00084868 0.0026753 -0.00014915 0.00017471
-0.00025161 0.00013267 -8.3017e-05 0.00012432
-0.0028689 -0.004079 0.07701 0.3429 -0.0042741 0.0021066 -0.00017575 -2.2543e-06
-2.905e-05 9.682e-05 0.00012009 0.00020899
-0.00079581 0.0027038 -0.0042234 0.0021749 -0.25086 0.14481 -7.3233e-05 -0.00024023
-0.00039643 -7.2781e-05 -0.00021567 -0.00022417
-0.00012395 0.00019538 -0.00016955 1.4327e-05 -9.973e-05 -0.00020424 -0.029738 0.21664
-0.0016663 -0.003161 -0.0010359 0.00091017
-0.00023065 9.1296e-05 -3.9359e-06 0.00011538 -0.00025309 8.9565e-05 -0.001713 -0.0031167
-0.20641 0.22854 -9.7148e-05 -0.0052426
-8.3271e-05 8.9689e-05 0.00014904 0.00021078 -0.00031305 -0.00021347 -0.00098665 0.00086302
6.987e-05 -0.0053102 -0.18197 0.25502
6020000000 -0.17726 0.18723 -0.0038026 -0.0031529 -0.00034642 0.0030836 -7.1916e-05 0.00057683
-0.00010646 0.00039604 -0.00014626 0.00030348
-0.003807 -0.0031611 0.10453 0.33677 -0.0047652 0.0030454 -8.1989e-05 0.00012805
-0.00014576 0.00012901 -0.00025215 0.0001472
-0.00027864 0.0030689 -0.0047068 0.003146 -0.23173 0.15795 -0.00027828 0.00023591
-0.00086839 2.5981e-05 -0.00050867 0.00048344
-5.6578e-05 0.00056389 -7.8415e-05 0.00011416 -0.00024142 0.0002153 -0.022976 0.21393
-0.0023133 -0.003338 -0.00066222 0.00073274
-0.0002341 0.00042214 -0.00020216 9.6052e-05 -0.00071802 -0.00010584 -0.0023241 -0.0032971
-0.17813 0.24406 0.00013872 -0.0043284
-3.3419e-05 0.00021916 -0.0001855 0.00017691 -0.00063551 0.00059777 -0.00066179 0.0007922
-2.9074e-05 -0.0042569 -0.15655 0.25643
6080000000 -0.15673 0.19561 -0.004047 -0.0010123 0.0012126 0.0029819 8.0723e-05 5.4502e-05
0.00016722 0.0001749 0.0004047 -9.4786e-05
-0.0040638 -0.001031 0.127 0.33739 -0.0032253 0.0044655 -2.3634e-05 -1.4974e-05
2.9233e-05 7.8955e-05 0.00019124 0.00033717
0.0012467 0.0029568 -0.0031447 0.0045205 -0.21431 0.18332 0.00021346 0.00021837
-0.00025952 0.00054648 -0.00031051 0.00048903
0.00012083 2.9915e-05 -2.6803e-05 -2.5813e-05 0.00018328 0.00022843 -0.005728 0.22123
-0.0037129 -0.0023879 -0.00086021 0.00081611
0.00018038 2.7226e-05 4.2607e-05 8.8419e-05 -0.00038686 0.00074927 -0.0037894 -0.0023214
-0.14911 0.26095 -0.00076972 -0.0053916
0.00038873 9.1618e-06 0.00017129 0.00034433 -0.00010673 0.00021909 -0.0008748 0.00082261
-0.00066592 -0.0052424 -0.13409 0.27759
6140000000 -0.14215 0.20998 -0.0035887 -0.00064352 0.0014975 0.0021956 4.4451e-05 4.8125e-05
-1.4998e-05 -0.00017125 0.00043221 -0.00010867
-0.0035795 -0.00065032 0.15163 0.32048 -0.0024822 0.0051151 5.4557e-05 7.2001e-05
0.00036333 -2.7102e-05 0.00024101 8.438e-05
0.0015215 0.0021839 -0.00239 0.0051701 -0.1921 0.20481 0.00039436 -7.9453e-05
0.00018358 0.00061476 6.9273e-05 0.00063101
6.7297e-05 6.2555e-05 5.4962e-05 7.0739e-05 0.00035575 -9.042e-05 0.0058388 0.21412
-0.0044554 -0.0015069 -0.00045319 0.0014832
4.1397e-06 -0.00012205 0.0003589 -3.8677e-05 0.00015345 0.00069363 -0.0044655 -0.0015034
-0.13 0.28287 -0.0024809 -0.0044313
0.00037222 -0.00019237 0.00026784 0.00012197 8.1362e-05 0.00066982 -0.00041857 0.0015055
-0.0024876 -0.0045511 -0.097152 0.27757
6200000000 -0.12524 0.21652 -0.0029996 -0.00018655 0.0021244 0.0012793 0.00010313 0.00036524
-0.00026956 5.6133e-05 -0.00010732 -0.00022418
-0.0029834 -0.00018485 0.18137 0.32013 -0.0011277 0.0052435 5.1572e-05 0.00024618
6.1314e-05 4.1957e-05 0.0001108 0.00012917
0.0021451 0.0012749 -0.0010256 0.0052907 -0.17257 0.21996 0.00015161 -0.00036615
0.00042921 2.1099e-05 0.00037676 0.00014026
0.00011892 0.00037286 5.4488e-05 0.00022226 0.00017987 -0.00035209 0.020541 0.22263
-0.0046206 -0.00030116 -4.7773e-05 0.001294
-0.00024086 0.00011518 1.9647e-05 4.0476e-05 0.0005419 -9.3264e-05 -0.0046825 -0.00030967
-0.11754 0.29044 -0.003375 -0.0037927
-8.3108e-05 -0.00025038 0.00011518 0.00012601 0.00025201 0.0002308 -1.981e-05 0.0012802
-0.0034505 -0.0037221 -0.082513 0.28769
6260000000 -0.11147 0.22952 -0.0030574 0.00079644 0.0020782 0.00073196 0.00029029 -5.4759e-05
6.458e-05 0.00017943 -5.2316e-05 -9.3625e-05
-0.0030675 0.00077673 0.19744 0.30459 -0.00025178 0.0054115 3.9456e-05 -8.1845e-05
-5.3377e-05 -0.00012706 0.00028455 9.1227e-05
0.0021191 0.00071098 -0.00015061 0.0054254 -0.15231 0.24068 7.681e-05 3.3456e-05
0.0003982 -8.1704e-05 0.0001525 0.00029395
0.00028772 -8.4233e-05 5.5737e-05 -8.9534e-05 5.0024e-05 -3.3603e-05 0.03438 0.21812
-0.0045002 0.0011385 0.00065161 0.0012718
4.3118e-05 0.0001788 -1.6103e-06 -9.6138e-05 0.00011876 -7.0446e-05 -0.0044811 0.0013141
-0.092847 0.29043 -0.0037387 -0.0029653
-5.1367e-05 -3.3418e-05 0.00023125 9.8534e-05 0.00037303 0.00032506 0.00062312 0.0012503
-0.0037262 -0.0027894 -0.039162 0.28852
6320000000 -0.096573 0.23488 -0.0025421 0.0013999 0.0021902 -0.00036038 1.727e-05 9.6545e-05
-0.00043041 0.00038998 -0.00018859 0.00041042
-0.0025458 0.0013778 0.22406 0.29725 0.0017347 0.0056682 4.4784e-05 0.00010304
6.7716e-05 -0.00013425 0.00010745 -1.8977e-05
0.0021818 -0.00037923 0.0018451 0.0056496 -0.13367 0.25167 -0.00014838 -0.0002923
0.00034149 1.9117e-05 0.00044512 0.00023315
3.2368e-05 9.4715e-05 2.5047e-05 0.00010346 -0.00013556 -0.00024884 0.03415 0.22045
-0.0040492 0.0019562 0.00066332 0.00079491
-0.00047881 0.00035312 -2.4172e-05 -4.7537e-05 0.00065161 4.7356e-05 -0.004029 0.0019
-0.068165 0.30305 -0.0049808 -0.0017973
-0.0001672 0.00040673 0.00021096 -0.00010803 0.00022048 0.0002071 0.00074415 0.00076742
-0.00472 -0.0020429 -0.027982 0.2893
6380000000 -0.07725 0.24042 -0.0019176 0.0017994 0.0015885 -0.00048187 1.7191e-05 -4.6571e-05
0.00021763 0.00028063 0.00014589 5.8096e-05
-0.0018905 0.0017991 0.24155 0.27799 0.0029305 0.0043162 -0.00016493 -9.053e-05
-0.00015064 -0.00018569 -8.7065e-05 -0.00027189
0.0015881 -0.00049343 0.0030358 0.0042624 -0.10593 0.26759 -0.00019564 0.00015925
0.00041426 6.8648e-05 0.00055274 0.00024623
2.3206e-05 -1.0057e-05 -0.00014984 -0.0001015 -0.00018906 0.00012655 0.054646 0.20968
-0.0031613 0.0031212 0.00091822 0.00077397
0.00034755 0.00028472 -0.00013008 -0.00013311 0.00023001 -0.00015606 -0.0031794 0.0031809
-0.047076 0.29422 -0.004655 4.829e-05
0.00016432 0.00010089 -0.00012106 -0.00034461 0.00060671 0.00036224 0.00089162 0.00081954
-0.0049756 0.0002546 0.012432 0.29099
6440000000 -0.056669 0.25291 -0.00092488 0.0023614 0.001789 -0.00078795 0.00038346 -0.00011158
0.00029037 -0.00038663 -0.00023339 -0.00020086
-0.00093065 0.0023545 0.26097 0.26576 0.0033234 0.0031095 0.00014376 -4.1323e-05
-8.6349e-05 -3.8013e-06 -0.00010677 -0.00029799
0.0017963 -0.0008098 0.0033968 0.00305 -0.090232 0.28409 -0.00019944 0.00031022
-0.00015618 -0.00033369 0.00059481 -0.0002994
0.00035553 -0.00012257 0.0001271 -4.5634e-05 -0.00020331 0.00032538 0.056318 0.20752
-0.0020714 0.0039075 0.00092845 0.00064231
0.00026121 -0.00044875 -8.2785e-05 5.0245e-05 -0.00020426 -8.6326e-06 -0.0019912 0.0039663
-0.0070877 0.30227 -0.0045293 0.0010974
-0.00023069 -0.00023288 -0.0001073 -0.00026721 0.00059176 -0.00059252 0.00092119 0.00059677
-0.0042587 0.0012309 0.022411 0.27693
6500000000 -0.03674 0.2541 -0.00026747 0.0020052 0.0013963 -0.00087306 0.00021656 -6.3535e-05
0.00011445 0.00013937 -0.00016524 0.0003457
-0.00025956 0.0020005 0.2879 0.24008 0.0036346 0.0026555 9.3938e-05 4.0155e-05
0.00017039 0.00017432 0.00017984 -3.1851e-05
0.0013776 -0.00089891 0.00373 0.00257 -0.077437 0.282 -1.7184e-05 -3.137e-05
8.0347e-05 6.1793e-06 -0.00016452 -0.00054112
0.00019594 -7.5455e-05 0.00010639 5.3471e-05 -1.01e-05 -5.4557e-05 0.081046 0.20245
-0.00033848 0.0040075 0.0011316 0.00045562
-2.6191e-05 0.00018131 0.00014435 0.00018024 0.00017903 -0.00014334 -0.00026811 0.0039143
0.016211 0.30631 -0.0035064 0.0021349
-3.4348e-05 0.00029719 0.00021421 -0.00010409 -0.00019727 -0.00046682 0.0011358 0.0004654
-0.0035528 0.001808 0.061358 0.28085
