# Supplementary material for: Early Detection of Alzheimer’s Disease via Machine Learning-Based Microwave Sensing: An Experimental Validation
Source: Sensors (Basel). 2025 Apr 25;25(9):2718. doi: 10.3390/s25092718 (PMC12074295; doi:10.3390/s25092718)
Supplement: Supplementary file 1 [file sensors-25-02718-s001.zip › measurements_paper_sensors/26 febbraio - PART1/set12 H/CSF_H_m5.s6p]

!Keysight Technologies,M9804A,MY58100912,A.14.10.03
!Date: Thursday, April 27, 2023 10:28:33
!Correction: S11(C  6-Port  ) 
!S12(C  6-Port  ) 
!S13(C  6-Port  ) 
!S14(C  6-Port  ) 
!S15(C  6-Port  ) 
!S16(C  6-Port  ) 
!S21(C  6-Port  ) 
!S22(C  6-Port  ) 
!S23(C  6-Port  ) 
!S24(C  6-Port  ) 
!S25(C  6-Port  ) 
!S26(C  6-Port  ) 
!S31(C  6-Port  ) 
!S32(C  6-Port  ) 
!S33(C  6-Port  ) 
!S34(C  6-Port  ) 
!S35(C  6-Port  ) 
!S36(C  6-Port  ) 
!S41(C  6-Port  ) 
!S42(C  6-Port  ) 
!S43(C  6-Port  ) 
!S44(C  6-Port  ) 
!S45(C  6-Port  ) 
!S46(C  6-Port  ) 
!S51(C  6-Port  ) 
!S52(C  6-Port  ) 
!S53(C  6-Port  ) 
!S54(C  6-Port  ) 
!S55(C  6-Port  ) 
!S56(C  6-Port  ) 
!S61(C  6-Port  ) 
!S62(C  6-Port  ) 
!S63(C  6-Port  ) 
!S64(C  6-Port  ) 
!S65(C  6-Port  ) 
!S66(C  6-Port  ) 
!S6P File: Measurement: :
# Hz S  RI   R 50
500000000 -0.32817 -0.0663 -0.010004 -0.0013312 -0.008191 0.012731 -0.0043251 0.011969
0.013716 0.0057181 -0.0050284 0.0089249
-0.010009 -0.0013358 -0.40955 -0.074815 0.008998 -0.010656 0.0012477 0.012055
0.0087426 0.003654 0.0013761 0.014088
-0.0081463 0.012686 0.0089454 -0.010713 -0.25865 0.18908 0.0066276 0.0030873
-0.0017373 0.008411 0.00077577 0.012156
-0.0043436 0.011924 0.0013194 0.012139 0.0066077 0.003069 -0.3283 0.038794
-0.01922 -0.0045385 0.015614 0.026222
0.013625 0.0056328 0.0087429 0.0036698 -0.001787 0.0083808 -0.019282 -0.0044619
-0.22203 -0.23149 -0.027854 0.00456
-0.0050308 0.0086926 0.0011964 0.014134 0.00079209 0.012017 0.015415 0.026405
-0.028022 0.0046785 -0.26279 -0.14548
560000000 -0.31795 0.10154 -0.02119 -0.068238 0.00060113 0.013252 0.0055811 0.0098367
0.010239 0.0050017 0.011235 0.0091171
-0.02119 -0.068152 -0.37305 0.089239 -0.040687 -0.039737 0.013962 0.0036533
-0.01195 -0.0058102 0.0036417 -0.0010175
0.00068334 0.013447 -0.040847 -0.039727 -0.1834 0.24029 -0.00059948 -0.0054143
0.017611 0.0071612 0.0082546 -0.0059054
0.0054907 0.0096502 0.013959 0.0035785 -0.00061885 -0.0053801 -0.30506 0.12981
0.0063173 -0.021925 0.0064236 -0.022304
0.010197 0.0050478 -0.011974 -0.0058576 0.017538 0.0072473 0.0063651 -0.022061
-0.30026 -0.049046 0.010884 -0.049922
0.011599 0.0089358 0.0035993 -0.00083644 0.0080738 -0.006013 0.0064532 -0.022426
0.011302 -0.050428 -0.33087 0.0047183
620000000 -0.27755 0.080418 -0.023502 0.0089249 0.0032992 0.0092382 0.0087097 -0.0046989
0.011726 -0.0010256 0.0008019 -0.0012565
-0.02349 0.0089346 -0.40065 0.035459 -0.018923 0.00015696 -0.0017532 -0.0018861
0.012581 -0.005911 0.00042913 -0.0024812
0.0032989 0.0092606 -0.01897 0.00020027 -0.15629 0.24975 -0.0011286 -0.0055946
-0.0039063 -0.0020362 0.0097015 -0.0031605
0.0088164 -0.0047708 -0.0017404 -0.0018654 -0.0011606 -0.0056459 -0.26284 0.13903
-0.039199 -0.019823 0.014237 0.027023
0.011497 -0.00085797 0.012513 -0.0059491 -0.0038557 -0.0019707 -0.039109 -0.019731
-0.21629 -0.087576 -0.044584 0.014305
0.0010968 -0.0012819 0.0004282 -0.0025906 0.0095553 -0.003466 0.013688 0.027201
-0.044224 0.014183 -0.24228 -0.030395
680000000 -0.24212 0.17345 -0.026386 -0.015313 0.0044464 0.0054977 0.0015578 -0.0071917
-0.0016982 -0.011925 0.0057383 -0.0075376
-0.02636 -0.015306 -0.39098 0.13709 -0.032756 -0.0025829 -0.0014737 -5.0279e-05
-0.0015313 -0.0096659 -0.00098869 -0.0022086
0.0044771 0.0054849 -0.032809 -0.00249 -0.10842 0.27209 -0.00084879 0.00036139
-0.0014071 0.00085645 -0.0027821 -0.0089698
0.0015161 -0.0072789 -0.0014604 -0.00011211 -0.00087188 0.00035831 -0.22019 0.19147
-0.023172 -0.0078548 -0.0097166 -0.01049
-0.001762 -0.011975 -0.0015662 -0.009711 -0.0013725 0.00084295 -0.023146 -0.0077251
-0.28196 0.015682 -0.0053156 -0.0088475
0.0058166 -0.0073475 -0.0009671 -0.0019691 -0.0027455 -0.0089922 -0.0093433 -0.010727
-0.0053594 -0.008484 -0.2646 0.073574
740000000 -0.19625 0.16659 -0.040805 0.026781 0.013733 -0.0041325 4.8929e-05 -0.0038217
-0.0038154 -0.0023345 -0.006593 0.002937
-0.040843 0.026802 -0.33727 0.15705 -0.037553 0.034406 5.3459e-05 -0.005843
-0.013088 0.0069131 -0.0012323 -0.0052302
0.01374 -0.0042119 -0.037505 0.034612 -0.075557 0.27245 -0.0018689 0.0033317
-0.001357 -0.0051445 -0.001825 0.00083998
5.1718e-05 -0.0038221 4.6381e-05 -0.0058399 -0.0018605 0.0033021 -0.20459 0.19888
-0.041516 -0.0091608 0.021967 0.016045
-0.003854 -0.0020957 -0.013107 0.0068945 -0.0013231 -0.0050587 -0.041617 -0.0091232
-0.18074 0.04949 -0.042847 0.00040245
-0.0066996 0.002888 -0.0012035 -0.0051838 -0.0019022 0.00086714 0.021872 0.016001
-0.043026 0.00030797 -0.25251 0.079558
800000000 -0.16626 0.21309 -0.022715 0.01604 0.0058418 -0.010275 -0.0045246 -0.0025662
-0.0045205 0.0017475 0.0047618 0.00097115
-0.022697 0.015997 -0.34554 0.22812 -0.0092498 0.03432 -0.0022767 0.0019253
-0.00053463 0.0022273 0.00084381 0.005656
0.0058006 -0.010315 -0.0091611 0.034397 -0.037105 0.29834 0.0010016 0.0011836
-0.00010932 0.0032837 -0.0017972 0.00075881
-0.00454 -0.002522 -0.0022737 0.001938 0.0010204 0.0011887 -0.17467 0.22664
-0.029005 0.012863 0.014767 -0.010769
-0.0044222 0.0018649 -0.0005545 0.0022467 -0.00010611 0.0033301 -0.028958 0.012879
-0.23239 0.073368 -0.018855 0.0213
0.0046713 0.00070168 0.00080612 0.0056061 -0.001767 0.00065763 0.01471 -0.010729
-0.018898 0.021111 -0.24729 0.13155
860000000 -0.13322 0.23369 -0.018536 0.030418 -0.0030919 -0.010178 -0.0018945 0.0004567
0.0041909 0.0055805 -0.0038312 -0.0032868
-0.018514 0.03037 -0.29876 0.27267 0.0069967 0.034628 0.00026632 0.0020151
0.0038702 0.00036579 0.0033276 3.3845e-05
-0.0030978 -0.010177 0.0071212 0.034636 0.010618 0.30855 -0.00041758 -0.00041436
0.0025031 -0.0018006 0.0016506 0.004137
-0.0019884 0.0004362 0.00023547 0.0020603 -0.00042626 -0.00040732 -0.13884 0.23854
-0.018639 0.017225 -0.0064925 -0.0084321
0.0042488 0.0055463 0.0038967 0.00030875 0.002502 -0.0018345 -0.018639 0.017275
-0.17694 0.13277 -0.027133 0.016535
-0.0037295 -0.0033012 0.0033213 8.8864e-05 0.0016437 0.0041982 -0.0063117 -0.0085921
-0.027195 0.016532 -0.19786 0.17806
920000000 -0.11038 0.25798 0.0040072 0.03936 -0.0093188 -0.0047034 -0.0019731 0.0018072
0.00017405 0.0015281 0.0032517 -0.00133
0.0039791 0.039317 -0.27189 0.29508 0.027848 0.023307 0.0013797 0.0010966
0.0073533 0.00032117 0.0042025 -0.002856
-0.0093416 -0.0046679 0.027963 0.023234 0.056976 0.31108 0.0017347 -9.3282e-05
0.00054194 -0.00033936 0.0010738 -0.0014573
-0.0019641 0.0017908 0.0013801 0.0010918 0.001736 -0.0001004 -0.11482 0.25592
-0.012805 0.030401 0.0041376 -0.0066589
0.00018235 0.0015538 0.0073561 0.00024758 0.00052289 -0.00034582 -0.012801 0.030438
-0.16982 0.13888 -0.0037496 0.028447
0.0031323 -0.0013633 0.0041023 -0.0028823 0.001045 -0.0015188 0.004096 -0.0065821
-0.0038457 0.028251 -0.20739 0.19238
980000000 -0.064374 0.27935 0.016026 0.030808 -0.0095922 0.0046212 0.001748 0.003733
0.0039411 -0.0015181 -0.0035287 -0.002453
0.015984 0.030801 -0.21999 0.33183 0.033047 0.0058275 0.0019181 -0.00013678
0.0016844 -0.0060348 -0.00047125 -0.0025294
-0.0096001 0.0046492 0.033108 0.005699 0.10326 0.30581 0.0004583 -0.0011044
0.00012814 -0.0017312 0.0014314 -0.00016781
0.0017699 0.0037735 0.0019325 -0.00013501 0.00045778 -0.0011069 -0.07715 0.26709
0.0063682 0.029922 -0.0093245 -0.0076807
0.0038779 -0.001532 0.0016975 -0.0060444 0.00012002 -0.0017187 0.0064098 0.029953
-0.14017 0.17398 0.0048923 0.020473
-0.0034701 -0.0025089 -0.00052133 -0.0025608 0.0014474 -0.00023587 -0.0093481 -0.0075908
0.0048772 0.02037 -0.16544 0.23955
1040000000 -0.023653 0.28966 0.032958 0.020341 -0.0012835 0.0074513 0.0026531 0.00092226
0.00045876 -0.0033571 -0.00034543 -0.0014852
0.032922 0.020355 -0.18529 0.34653 0.030079 -0.014 0.0014474 -0.0016475
-0.0023622 -0.0024039 -0.0013098 -0.0029871
-0.0012537 0.0074666 0.030057 -0.014151 0.14937 0.29386 -0.00048227 -0.0013932
-0.001549 -0.00091238 -0.00063755 -0.0011269
0.0026447 0.00092067 0.0014147 -0.0016152 -0.00047595 -0.0013877 -0.050066 0.27767
0.018351 0.019578 -0.0023211 0.0015543
0.00039656 -0.003407 -0.0023263 -0.0023866 -0.0015746 -0.00090353 0.018444 0.01956
-0.10814 0.18266 0.013623 0.0197
-0.00030258 -0.0014153 -0.0013098 -0.0029644 -0.00061438 -0.0011245 -0.0024013 0.0013849
0.013648 0.01977 -0.14575 0.26047
1100000000 0.021276 0.3001 0.036875 -0.0023917 0.0034828 0.0042006 0.0024508 -0.0010666
-0.0021248 -0.0031375 -0.0042833 -5.3349e-05
0.036854 -0.002368 -0.14155 0.36636 0.015929 -0.027523 -7.2875e-05 -0.001887
-0.0032625 -0.00096834 -0.0036996 -0.0005911
0.0034992 0.0041891 0.015851 -0.027622 0.19618 0.27497 -0.0017398 0.00030767
-0.0016535 0.00067652 -0.001173 -0.00053837
0.0024467 -0.0010635 -8.9926e-05 -0.0018944 -0.0017384 0.00030792 -0.0097021 0.28282
0.024324 0.0065305 -0.0026433 6.1431e-06
-0.0021409 -0.0031146 -0.0032561 -0.00094407 -0.0016412 0.0006688 0.024327 0.006517
-0.089576 0.19891 0.019726 0.010497
-0.004262 -5.0642e-05 -0.0037255 -0.00058607 -0.0011418 -0.00052799 -0.0026536 1.7145e-05
0.019623 0.010469 -0.10012 0.29253
1160000000 0.072173 0.29725 0.025459 -0.019745 0.0034712 -0.00059875 -5.2758e-05 -0.0025257
-0.0041136 -0.0010117 -0.0012867 0.0042073
0.025479 -0.019704 -0.098324 0.37153 -0.0031438 -0.028967 -0.0014959 -0.0016612
-0.0026138 0.0024388 -0.0017789 0.0018319
0.0034813 -0.00059961 -0.0032784 -0.028993 0.23957 0.24536 -0.00063885 0.0016241
-0.00037031 0.0017637 -0.00089707 0.00033019
-3.3471e-05 -0.0025449 -0.0015269 -0.0016359 -0.00065868 0.0016264 0.029109 0.28058
0.02155 -0.009422 -0.0037808 0.0051074
-0.0040992 -0.00098766 -0.0026044 0.002468 -0.00037686 0.0017545 0.021525 -0.00943
-0.055184 0.21009 0.019383 0.00087394
-0.0011991 0.0042142 -0.0017719 0.0018297 -0.00089864 0.00033246 -0.0037798 0.0051096
0.019365 0.00085824 -0.052696 0.29705
1220000000 0.11618 0.28896 0.012416 -0.030013 -0.0011771 -0.0014947 -5.4182e-06 -0.00095087
-0.0027347 0.0021886 0.0011621 0.002015
0.012421 -0.029976 -0.053998 0.38645 -0.016548 -0.021377 -0.0024956 0.00050205
4.6979e-05 0.0030785 -0.00072231 0.0018331
-0.0012001 -0.0014817 -0.01666 -0.021338 0.27959 0.20778 0.00087909 0.0014838
0.00056901 0.001053 0.00018993 0.00062893
-1.378e-05 -0.00096709 -0.0025048 0.00051428 0.00088565 0.0014996 0.068778 0.2732
0.011036 -0.016273 0.0021897 0.0017547
-0.0027166 0.0021883 6.6271e-05 0.0030843 0.00057526 0.0010532 0.011015 -0.016284
-0.032863 0.22161 0.014983 -0.012134
0.001191 0.0019849 -0.00067941 0.0018674 0.00017813 0.00061189 0.0021656 0.0017074
0.014963 -0.012156 -0.022746 0.31491
1280000000 0.16678 0.26929 -0.0065365 -0.029417 -0.001895 0.0017046 -0.00099414 -0.00213
-0.00091864 0.003407 0.0025674 0.0013354
-0.0065181 -0.029383 -0.0072632 0.37845 -0.023707 -0.0084913 -0.00083093 0.001441
0.0016469 0.0017919 0.00066462 0.0021309
-0.0018819 0.0017176 -0.02379 -0.0084061 0.31128 0.16442 0.0014172 -0.00010268
0.0010316 0.00025261 0.00022395 0.00037837
-0.00099797 -0.0021191 -0.00082693 0.0014348 0.0014158 -0.00011994 0.10559 0.25724
0.0019451 -0.018684 -5.8844e-06 8.4521e-05
-0.00089515 0.0033948 0.0016519 0.0017963 0.001024 0.00025469 0.0019206 -0.018689
0.0041325 0.22769 0.0039283 -0.015319
0.0025516 0.0013316 0.00064543 0.0021152 0.00025052 0.00041368 4.7332e-05 0.00013116
0.0039606 -0.015334 0.025443 0.31859
1340000000 0.20419 0.23806 -0.01669 -0.020271 0.00033568 0.004182 -0.0018955 -0.0007556
0.001454 0.0028072 0.0018062 -0.0014892
-0.01666 -0.020264 0.031793 0.37205 -0.021119 0.00427 -0.00018384 0.0019366
0.0018388 0.00085797 0.0012003 0.00078601
0.00035238 0.0041853 -0.021128 0.0043984 0.33426 0.11737 0.00081991 -0.00091055
0.00055155 -0.00053156 3.7839e-05 0.00019064
-0.0019123 -0.0007427 -0.00017435 0.0019568 0.00082023 -0.00089524 0.13893 0.23819
-0.0074589 -0.016355 0.0012486 0.00056898
0.0014896 0.0028079 0.0018599 0.00085649 0.00053261 -0.00053088 -0.0074936 -0.016333
0.033396 0.22571 -0.0029666 -0.013903
0.0018334 -0.0015042 0.0011798 0.00075798 6.297e-05 0.00017042 0.001243 0.00059014
-0.0029176 -0.013981 0.062915 0.31538
1400000000 0.23923 0.20182 -0.023397 -0.0088776 0.0047585 0.0031722 -0.0021879 0.00074376
0.0025479 0.0010014 0.00040998 -0.0013949
-0.023375 -0.0088758 0.0707 0.3603 -0.014443 0.012385 0.0012568 0.0013718
0.0011844 -0.00063168 0.0011956 0.00027346
0.0047731 0.0031633 -0.014417 0.012472 0.34879 0.063608 -9.2272e-05 -0.0013612
7.0949e-05 -0.00020162 0.00042386 0.00020146
-0.0021858 0.0007422 0.0012671 0.0013532 -0.00010359 -0.0013748 0.16928 0.20982
-0.01356 -0.0099367 -0.00087341 -0.00045771
0.0025253 0.0010064 0.0011784 -0.000639 7.1283e-05 -0.00020016 -0.01358 -0.0099237
0.067483 0.22462 -0.0093231 -0.0094687
0.00040507 -0.001415 0.0012017 0.00024708 0.00043609 0.000189 -0.00088669 -0.0004517
-0.0093071 -0.0094351 0.10831 0.30618
1460000000 0.26301 0.15891 -0.02083 0.0037143 0.0051936 -0.0015687 -0.0015051 0.0017386
0.0021389 -0.00039596 -0.00026897 -0.00084455
-0.020805 0.0036972 0.10524 0.33891 -0.0053961 0.01507 0.0015747 0.00028611
0.0010088 -0.0012194 0.0012516 -0.00051019
0.00519 -0.0016018 -0.0053512 0.015131 0.35535 0.0084899 -0.00099974 -0.0010928
0.00030776 -0.00018613 0.00067968 -0.00022494
-0.0015013 0.0017347 0.0015736 0.00027307 -0.0010099 -0.0010961 0.19638 0.18102
-0.014724 -0.0036657 -0.0010155 0.0017725
0.0021428 -0.00042025 0.00099905 -0.0012327 0.00031354 -0.00018973 -0.014739 -0.0036472
0.096888 0.2126 -0.011608 -0.0031937
-0.00025731 -0.00087425 0.0012573 -0.00050006 0.00068667 -0.00022806 -0.00093539 0.0017976
-0.011594 -0.0031672 0.14201 0.28613
1520000000 0.27711 0.11856 -0.015606 0.00955 0.0031933 -0.0039967 0.00015733 0.0026487
0.0023142 -0.0019153 -0.0010467 -0.00016474
-0.015595 0.0095263 0.13967 0.32579 0.0020754 0.012412 0.0016955 -0.00065185
0.00017209 -0.00096095 0.0003914 -0.0010306
0.0031699 -0.0040007 0.0021491 0.012413 0.34853 -0.047742 -0.00079324 -0.0002865
0.00063925 -0.00087684 0.00015246 -0.00011287
0.00017631 0.0026459 0.0017034 -0.00066095 -0.00078599 -0.00028534 0.22084 0.14325
-0.014598 0.0017891 0.001373 0.002054
0.0022981 -0.0019419 0.00017139 -0.00095416 0.00063756 -0.00086808 -0.014596 0.0018282
0.12591 0.20217 -0.011748 0.0011101
-0.0011014 -0.00014474 0.00037311 -0.0010224 0.00014047 -8.2436e-05 0.001367 0.0020581
-0.011708 0.0010653 0.17565 0.26801
1580000000 0.28806 0.072831 -0.0090842 0.013267 -0.0010305 -0.0046633 0.0014872 0.0018621
-0.00028365 -0.0022243 -0.00026209 0.00031099
-0.0090879 0.013256 0.16799 0.30095 0.0054756 0.007242 0.00059431 -0.0015238
-0.00041882 -0.0011515 -0.00015998 -0.00076235
-0.0010479 -0.0046634 0.0055252 0.007212 0.32842 -0.10589 -0.0015033 0.00021357
-0.00032483 -0.0013891 0.00015986 -0.00063078
0.0014977 0.0018469 0.0005944 -0.001527 -0.0015022 0.00022232 0.23571 0.1034
-0.011456 0.0068862 0.002108 0.00083337
-0.00032199 -0.002218 -0.00042183 -0.0011499 -0.00033592 -0.001397 -0.011441 0.0069089
0.15142 0.18668 -0.0093043 0.0070705
-0.00024567 0.00034813 -0.00018113 -0.00077499 0.0001553 -0.00062514 0.0020887 0.0008505
-0.0093476 0.0071189 0.20926 0.24215
1640000000 0.29153 0.032178 -0.0021649 0.012482 -0.0028694 -0.0022502 0.0027892 0.001062
-0.0006124 -0.0016632 -0.00032626 0.00049646
-0.0021703 0.012481 0.19761 0.27725 0.0055457 0.0023266 -0.00044087 -0.001864
-0.00090321 -0.0005928 -0.0004883 -0.00068028
-0.0028845 -0.0022397 0.0055674 0.0022978 0.29917 -0.15457 -0.000707 0.0011679
-0.0011192 -0.0010942 -0.00016255 -0.00042989
0.0028161 0.0010548 -0.00045241 -0.0018569 -0.00071479 0.0011708 0.24871 0.054468
-0.0075643 0.008174 0.0025245 -0.00065319
-0.0006022 -0.0016805 -0.00091662 -0.00058205 -0.0011142 -0.0011017 -0.0075443 0.0081991
0.17527 0.16577 -0.004696 0.0094411
-0.00033867 0.00054705 -0.00048819 -0.00066025 -0.00014659 -0.0004007 0.0025873 -0.00064581
-0.0046866 0.0094368 0.23534 0.21252
1700000000 0.28646 -0.012887 0.0014642 0.0098769 -0.0033534 0.00032723 0.0030995 -0.0012661
-0.0021423 -0.00073235 0.00066689 0.00045974
0.0014598 0.009869 0.21713 0.24584 0.0029149 -0.00035847 -0.001448 -0.0007593
-0.00086038 -0.00022337 -0.00081143 -0.00043347
-0.0033493 0.00034216 0.0029104 -0.00037664 0.25595 -0.19381 7.3704e-05 0.001633
-0.0021574 -0.00022107 -0.00026302 -0.00076561
0.0030899 -0.0012915 -0.0014495 -0.0007633 8.5381e-05 0.0016205 0.24621 0.0038508
-0.0049067 0.009119 0.001715 -0.0021582
-0.002174 -0.0007257 -0.00086184 -0.0002082 -0.0021203 -0.00019724 -0.0048999 0.0091469
0.19552 0.14792 2.3014e-06 0.0095189
0.00061711 0.0004857 -0.0008208 -0.00041946 -0.00027652 -0.00077237 0.0016916 -0.0021792
2.6373e-05 0.0094803 0.25312 0.17907
1760000000 0.27554 -0.061862 0.004097 0.0067627 -0.0021082 0.0012084 0.0013735 -0.0035085
-0.0012511 0.00051311 0.00028675 -0.00055249
0.0040897 0.006755 0.24316 0.20633 0.00021551 -0.0017544 -0.0012813 7.8465e-06
-0.0011827 0.00087358 -0.00061868 0.00030702
-0.002137 0.0012222 0.00021546 -0.0017509 0.20693 -0.22631 0.0010021 0.0012966
-0.0012436 0.0013793 -0.0012985 -0.00069676
0.0013452 -0.0035141 -0.0012729 1.0329e-05 0.0010036 0.0012947 0.23694 -0.048665
-0.0014464 0.0084694 -0.00011489 -0.0024797
-0.0012588 0.00051993 -0.0011887 0.00088674 -0.0012342 0.0013888 -0.001423 0.0084748
0.21216 0.11544 0.0040501 0.0070909
0.00028405 -0.00056321 -0.00060963 0.00030378 -0.001284 -0.00071978 -0.00015185 -0.0024451
0.0039933 0.0070957 0.26658 0.14142
1820000000 0.25281 -0.099541 0.004522 0.0031324 0.00016506 0.0023486 -0.00097883 -0.0031146
-0.0012008 0.00084364 -9.4549e-05 -9.2949e-05
0.0045134 0.0031284 0.25447 0.17709 -0.001924 9.674e-05 -0.0015171 0.00091261
-0.00012302 0.0012947 -0.00067402 0.00038711
0.00017408 0.002355 -0.0019471 0.00010137 0.15715 -0.24064 0.0017139 0.00080644
-0.00031978 0.0023733 -0.0016236 9.0391e-05
-0.00097364 -0.0031284 -0.001502 0.00092788 0.0017181 0.00081267 0.20727 -0.096297
0.00020738 0.007234 -0.0016777 -0.0017856
-0.001198 0.00084135 -0.00010377 0.0013001 -0.00033272 0.0023994 0.00021817 0.0072392
0.23229 0.088654 0.00503 0.0035034
-0.0001241 -0.00011014 -0.00068645 0.00038655 -0.0016137 0.0001137 -0.0016253 -0.0018046
0.0050408 0.0035011 0.27099 0.10685
1880000000 0.21866 -0.14108 0.0024603 0.00080192 -0.0003134 0.0022036 -0.0028927 -0.0024326
-0.0003079 0.0016722 0.00028593 -0.00052553
0.0024526 0.00080759 0.25918 0.13021 -0.0037826 0.002731 -0.00030216 0.0018515
0.00057735 0.0014508 8.2386e-05 0.0010534
-0.00031649 0.0022178 -0.0037576 0.0027492 0.10586 -0.24926 0.0021439 -0.00095404
0.0015453 0.0021256 -0.0011327 0.0014898
-0.00289 -0.0024121 -0.00029246 0.0018433 0.0021537 -0.00098227 0.16628 -0.13682
0.0012014 0.0052502 -0.0023718 0.00053112
-0.00029881 0.0016685 0.00059222 0.0014524 0.0015742 0.0021172 0.0012185 0.0052493
0.23882 0.058044 0.0051824 0.0014979
0.00027911 -0.00051781 9.2597e-05 0.0010532 -0.0010947 0.0015147 -0.0024217 0.00053444
0.0051947 0.001504 0.27179 0.07252
1940000000 0.17943 -0.16727 0.00031361 -0.0010688 0.0017293 0.0019077 -0.0037586 0.00036792
0.0011204 0.0010008 -0.00062848 -0.00045004
0.00031151 -0.0010556 0.26041 0.099286 -0.0019474 0.0055319 0.0010788 0.00152
0.0020479 0.00051824 0.00089525 0.00037168
0.001747 0.0019059 -0.0019052 0.0055556 0.061335 -0.24138 0.00063068 -0.0025627
0.0023484 0.00045952 0.00015009 0.0016071
-0.0037635 0.00036427 0.0010768 0.0015157 0.00061609 -0.0025594 0.11329 -0.16739
0.00042622 0.0036125 -0.0016004 0.0014037
0.0011314 0.0010058 0.0020354 0.00051421 0.0023591 0.00047748 0.00044031 0.0035981
0.24439 0.021324 0.0039609 -0.0024419
-0.00065217 -0.0005038 0.0008995 0.00037696 9.3326e-05 0.0015858 -0.0016631 0.0014607
0.0039311 -0.002465 0.26182 0.03694
2000000000 0.13418 -0.1828 -0.0033896 0.00086306 0.0029583 0.0013047 -0.00245 0.0037635
0.00085011 0.00054358 -0.00091678 0.00036207
-0.0034015 0.00086127 0.24743 0.063892 -0.00056813 0.0077528 0.0016558 0.00040811
0.0012671 -0.0014017 0.00056932 -4.4587e-06
0.0029707 0.0012583 -0.00051217 0.0077933 0.020486 -0.2271 -0.0015508 -0.0016367
0.0021336 -0.0010644 0.0016124 0.0014482
-0.0024255 0.0037545 0.0016696 0.0003846 -0.001553 -0.0016782 0.060009 -0.17715
-0.0013249 0.0034466 -0.00016081 0.0019962
0.00089324 0.00052618 0.0012789 -0.0014031 0.0021577 -0.0010428 -0.0013297 0.0034392
0.2425 -0.011967 0.00084863 -0.0033763
-0.00093526 0.00045965 0.00058908 -6.7382e-06 0.0016111 0.001459 -9.6438e-05 0.0019768
0.00086161 -0.003326 0.24997 0.0087172
2060000000 0.08651 -0.19083 -0.0043811 0.0031089 0.0029746 -0.00061746 0.000816 0.0034683
0.0017039 -0.00048046 -7.0788e-05 0.0010939
-0.0043731 0.0030933 0.23397 0.034732 0.0045066 0.0088186 0.0010547 -0.00068411
0.00052585 -0.0017014 0.00069283 -0.00024446
0.002994 -0.00064366 0.0045468 0.0087941 -0.013473 -0.20904 -0.0018399 0.00036923
0.00072154 -0.0023329 0.0029552 0.0004387
0.00090304 0.0034886 0.0010528 -0.00068055 -0.0018728 0.00036612 0.0082687 -0.1738
-0.0020351 0.0048605 0.00078199 0.001235
0.0017114 -0.0004634 0.00052022 -0.0016891 0.00069782 -0.0023477 -0.0020021 0.0048408
0.22873 -0.050346 -0.0015089 -0.004147
-0.00014922 0.0010691 0.00067115 -0.00023719 0.0029674 0.00043762 0.0007573 0.0012172
-0.0014536 -0.004155 0.23461 -0.016333
2120000000 0.042121 -0.18163 -0.003442 0.006461 0.0023982 -0.0028001 0.0030637 0.0019537
0.00086183 -0.0014524 0.00094415 0.00037057
-0.0034402 0.0064538 0.21383 0.012169 0.0071251 0.0047434 0.0010722 -0.001274
-0.001487 -0.0020318 -5.3009e-06 -0.0011365
0.0023787 -0.0028244 0.0071926 0.0047114 -0.041074 -0.19139 -0.00083352 0.0017634
-0.0016514 -0.0015995 0.00054464 -0.0022144
0.0030882 0.0019355 0.0010454 -0.0012794 -0.0008024 0.0017632 -0.040236 -0.15599
-0.0024499 0.0068514 0.0017948 0.0010215
0.00086887 -0.0014686 -0.0015238 -0.002021 -0.0016521 -0.0016047 -0.0024363 0.0068347
0.21436 -0.083982 -0.0052508 -0.0020429
0.00090953 0.00038259 -9.2879e-06 -0.0011713 0.00055782 -0.0022352 0.0017486 0.001093
-0.0053488 -0.0020949 0.21399 -0.031295
2180000000 0.002173 -0.16971 -0.0019185 0.0096974 0.00050804 -0.0022036 0.0031913 -0.00045287
0.00028869 -0.0014209 0.0011979 0.00030646
-0.0019081 0.0097002 0.19452 -0.0069471 0.0079858 0.0039709 -0.00085713 -0.0017499
-0.0021192 0.00082699 -7.5836e-05 0.00034493
0.00049165 -0.0022053 0.0080031 0.0039104 -0.062383 -0.16821 0.0011814 0.0017596
-0.0011069 -0.0002108 0.00030089 -0.0019248
0.0031855 -0.00046195 -0.00087504 -0.0017529 0.0011725 0.0017532 -0.076092 -0.13128
-0.00094519 0.009662 0.0019413 0.00014029
0.00030073 -0.0014127 -0.0020988 0.00081428 -0.0011027 -0.00021214 -0.00089855 0.0096623
0.18763 -0.11532 -0.005821 0.0019378
0.001296 0.00023356 -7.4521e-05 0.00031841 0.00026689 -0.0019459 0.0020191 7.7439e-05
-0.0057495 0.0020689 0.19768 -0.046635
2240000000 -0.027381 -0.14477 0.0021582 0.011088 -0.00058411 -0.0029764 0.0017042 -0.0024659
-0.0019491 -0.0010572 0.00072858 -0.0019716
0.0021187 0.011095 0.17413 -0.011628 0.0088486 0.00023521 -0.0010012 -0.00044015
-0.00049308 0.0011585 -0.00058833 -0.00050758
-0.00061071 -0.0030018 0.0088598 0.00017648 -0.08002 -0.14308 0.0020219 -0.0015402
-0.0011686 0.00011475 -0.0022788 -0.001544
0.0017176 -0.0024964 -0.0010148 -0.00042478 0.0020102 -0.0015217 -0.10984 -0.10155
0.0020313 0.011648 0.0016665 -0.00073024
-0.0019651 -0.0010686 -0.0004788 0.0011765 -0.001174 0.00010393 0.0020572 0.011642
0.15863 -0.13172 -0.0055165 0.0039644
0.00066248 -0.0020472 -0.00061404 -0.00049222 -0.0022674 -0.0015671 0.0016284 -0.00068323
-0.0054803 0.0039326 0.17343 -0.056482
2300000000 -0.053557 -0.1185 0.0076599 0.0092492 -0.0012543 -0.0020195 -0.00060505 -0.0016805
-0.0013887 0.00071794 -0.0012303 -0.0005457
0.0076887 0.0092458 0.1555 -0.021131 0.0088693 -0.0022313 -0.00088126 0.00068104
-0.0001977 0.0017266 -0.0001643 0.00079916
-0.0012724 -0.0019731 0.008857 -0.0023193 -0.090848 -0.11959 -0.00020399 -0.0017988
-0.00012862 0.0019763 -0.0020543 0.00093046
-0.00067333 -0.0016435 -0.00087383 0.00070005 -0.00019922 -0.0018035 -0.12946 -0.067146
0.0062917 0.011837 0.00052506 -0.0018623
-0.0013584 0.00070255 -0.00019094 0.0017333 -0.00011457 0.0019932 0.0063345 0.011806
0.12364 -0.15224 -0.0033859 0.0074299
-0.0010149 -0.000515 -0.00012209 0.00078047 -0.0020745 0.00086457 0.00054076 -0.0018819
-0.0035397 0.0074436 0.15876 -0.058262
2360000000 -0.07169 -0.087825 0.010528 0.0083191 -0.0012789 -0.0016223 -0.0014382 -0.00067253
-0.00067522 0.0014112 -0.0015315 -0.00034769
0.010521 0.0083426 0.14519 -0.021385 0.0082682 -0.0052305 -0.00069557 0.0011115
0.0019187 0.00039155 7.3668e-05 -0.00020737
-0.0013111 -0.0015793 0.0082423 -0.0052841 -0.10203 -0.098268 -0.0025401 -0.0011387
0.0011468 0.00010107 -0.00097261 0.0015971
-0.0014006 -0.00065506 -0.00069432 0.001125 -0.0025587 -0.0011197 -0.14787 -0.035313
0.01084 0.010425 0.0013155 -0.0020744
-0.00056256 0.0014626 0.0019251 0.00038374 0.0011193 0.00011036 0.010921 0.010387
0.094045 -0.15313 0.00017873 0.0084058
-0.0016127 -0.00020869 1.5476e-05 -0.0001551 -0.00098299 0.0016445 0.0013868 -0.0021259
0.00028943 0.0084483 0.13525 -0.061904
2420000000 -0.079237 -0.059364 0.014198 0.0027234 -0.0032765 -0.0011798 -0.0009636 0.00071688
0.0011415 0.0014263 -0.0013998 0.0015191
0.014195 0.0027389 0.12951 -0.020883 0.004631 -0.0071986 0.0014065 0.001169
0.00089408 -0.0015199 -5.669e-05 -0.00012132
-0.0032295 -0.0011422 0.0045971 -0.0072464 -0.11368 -0.076754 -0.0021744 0.0012839
-7.3133e-05 -0.00020287 0.00030674 0.0028917
-0.000997 0.00069866 0.0014125 0.0011481 -0.002194 0.0012356 -0.15594 0.0085845
0.014619 0.0073344 -0.00026657 -0.0026418
0.0011666 0.0014292 0.00089158 -0.0015277 -4.5199e-05 -0.00022818 0.014666 0.0073242
0.059919 -0.15183 0.0012879 0.0089677
-0.0014072 0.001603 -2.0081e-05 -0.0001126 0.00035776 0.0028322 -0.00032058 -0.0024991
0.0012136 0.0088989 0.11687 -0.056001
2480000000 -0.080316 -0.030357 0.013804 -0.0025797 -0.0016427 3.3771e-05 -0.00048713 0.0015409
0.0019428 -0.0003754 0.00030322 0.0014427
0.013806 -0.0025812 0.13089 -0.023478 0.0027094 -0.0090784 0.0011983 1.5277e-05
-0.00051148 -0.0010411 -0.00013303 -0.00028654
-0.0016183 3.8007e-05 0.0026493 -0.0090972 -0.11708 -0.058511 -0.00065574 0.0031709
-0.00019115 -0.00087287 0.0020303 0.00104
-0.00040659 0.0015731 0.0011823 2.2304e-05 -0.00065999 0.0031831 -0.15778 0.04381
0.018637 0.00079184 -0.0017044 -0.0023061
0.0018559 -0.00038582 -0.00056692 -0.0010575 -0.00020257 -0.00085519 0.018635 0.00069554
0.029604 -0.14532 0.0043985 0.0075982
0.00029204 0.0013786 -0.00010621 -0.00026539 0.0019832 0.001113 -0.001682 -0.0023859
0.0043204 0.0076143 0.09689 -0.053843
2540000000 -0.0858 -0.0017949 0.01162 -0.0063489 -0.0023346 0.00093842 0.00063493 0.00082889
0.00022153 -0.0017256 0.00088394 0.0014742
0.011629 -0.0063493 0.11736 -0.013645 -0.0014026 -0.0080464 0.00075084 -0.0015103
-0.0016519 1.7342e-06 -0.00041968 0.00014136
-0.0023348 0.00095878 -0.0014683 -0.0080468 -0.12398 -0.034017 0.0020094 0.0025371
-0.0011637 -3.0012e-05 0.0018016 -0.00074986
0.00065677 0.00080289 0.00073236 -0.0015451 0.0020184 0.0025337 -0.15754 0.084351
0.017993 -0.0060541 -0.002179 -0.0019226
0.00024138 -0.0017901 -0.0016297 1.8039e-05 -0.0011788 -3.9028e-05 0.018018 -0.006116
0.0045316 -0.12976 0.0068564 0.0060383
0.00091751 0.001559 -0.00045882 0.000182 0.0018126 -0.00072537 -0.002293 -0.0020243
0.0069408 0.0060482 0.081112 -0.037945
2600000000 -0.077923 0.02222 0.0083226 -0.0098194 -0.0011709 0.002467 0.0008168 -0.00033993
-0.0012289 -0.0012847 0.0019223 0.00045972
0.0083126 -0.0097994 0.11329 -0.030047 -0.0036229 -0.006024 -0.00045573 -0.00071734
-0.00035593 0.0017023 -0.00012497 0.00065417
-0.0011639 0.00244 -0.0036756 -0.0060029 -0.12788 -0.010247 0.0031871 5.5089e-05
-0.00025105 0.0013702 0.0012798 -0.0018956
0.00084278 -0.000334 -0.00043975 -0.00071229 0.0031658 3.2931e-05 -0.14249 0.1164
0.014517 -0.01256 -0.0032838 0.00015464
-0.0012073 -0.0012562 -0.00034055 0.0017036 -0.00023816 0.0013421 0.01453 -0.012588
-0.022198 -0.11452 0.0087899 0.0059036
0.001957 0.00047589 -0.00011367 0.00065783 0.0012448 -0.0019241 -0.0032492 0.00026015
0.0087249 0.0059491 0.074534 -0.02365
2660000000 -0.074168 0.047252 0.0044692 -0.011692 -0.00017132 0.00097709 -4.4842e-05 5.2962e-05
-0.0026675 0.00037744 0.0014459 -0.00076657
0.0044718 -0.011663 0.11919 -0.026151 -0.0047626 -0.0044836 -0.0013035 -0.00031814
0.00022914 0.0018235 0.00045208 0.00069652
-0.00015686 0.00097572 -0.0048126 -0.004452 -0.12838 0.0097047 0.0020477 -0.0019133
0.00029218 0.00084927 -0.0010772 -0.0016937
-4.3966e-05 -6.6594e-06 -0.0012758 -0.00031572 0.0020383 -0.0019312 -0.12523 0.14795
0.007584 -0.016487 -0.0025676 0.00096166
-0.0026711 0.00044571 0.00024575 0.0018246 0.0003477 0.0008811 0.0075171 -0.016526
-0.039857 -0.099814 0.010708 0.0016803
0.0014013 -0.00080765 0.00047468 0.00067816 -0.0010264 -0.0016888 -0.002569 0.0010126
0.010759 0.0017916 0.06834 -0.0034544
2720000000 -0.062385 0.067263 0.00013125 -0.011735 -0.00041665 0.0028951 -0.00018307 -8.6295e-05
-0.001911 0.0020973 0.00055102 -0.0015128
0.00015815 -0.011716 0.10555 -0.028363 -0.0052403 -0.0012061 -0.0014936 0.00042657
0.0017959 0.00047272 0.00086147 -0.00034307
-0.00041099 0.0029129 -0.005257 -0.0011596 -0.12189 0.039959 0.00035612 -0.002558
0.00044359 0.0004076 -0.0014739 0.00057289
-0.00022086 -7.5821e-05 -0.0015018 0.00043498 0.00032536 -0.0025584 -0.091817 0.179
0.0009464 -0.016656 -0.0018104 0.0023176
-0.0019238 0.0021289 0.0018031 0.00040098 0.00036914 0.0004525 0.00088504 -0.016669
-0.055377 -0.073445 0.011795 -0.00084274
0.00059536 -0.0015906 0.00085972 -0.0003495 -0.0015396 0.00055251 -0.0017114 0.0022687
0.011802 -0.00082403 0.073869 0.017311
2780000000 -0.04899 0.085309 -0.004373 -0.010443 -5.7145e-05 0.0011812 0.00047638 -0.00036746
0.0012413 0.0026735 -0.0007009 -0.0018116
-0.0043471 -0.010442 0.10378 -0.041863 -0.0042107 0.00034205 -0.00020558 0.0016483
0.0017088 -0.00097576 7.2638e-05 -0.0002101
-6.6359e-05 0.0011988 -0.0042119 0.00037593 -0.1202 0.068264 -0.0020739 -0.0014799
0.00058762 -0.0004016 -0.00046554 0.00086859
0.00050042 -0.00040328 -0.00019593 0.0016474 -0.002072 -0.0015108 -0.063352 0.20044
-0.0056536 -0.015058 -0.00055558 0.0023475
0.0012896 0.0026505 0.0017024 -0.0009908 0.00057548 -0.00042105 -0.0056877 -0.015055
-0.069656 -0.048302 0.010292 -0.0052401
-0.00076255 -0.0017779 9.8755e-05 -0.0001895 -0.00041093 0.0008604 -0.00058037 0.0022556
0.010197 -0.0052409 0.077935 0.03448
2840000000 -0.034058 0.10225 -0.0074648 -0.007299 0.0014228 0.0020936 -0.00012272 -0.00033603
0.0015101 0.00082884 -0.0015907 0.00018085
-0.0074493 -0.0073048 0.10124 -0.033831 -0.0033362 0.0016406 0.00036315 0.0007036
-7.9736e-05 -0.0014211 -2.8083e-05 2.7158e-05
0.0014171 0.0020304 -0.003309 0.0016776 -0.11551 0.095092 -0.0013077 0.00046345
0.00044702 9.0453e-05 0.0010249 0.0012073
-8.8467e-05 -0.00033863 0.00035984 0.00071589 -0.0012661 0.00045685 -0.028232 0.21785
-0.0097639 -0.010231 0.00049112 0.0011396
0.0014938 0.00086693 -8.2873e-05 -0.0014633 0.00042203 2.7742e-05 -0.0098043 -0.010266
-0.076001 -0.022588 0.0084996 -0.0069285
-0.0015367 0.00017371 -4.5106e-05 2.7896e-05 0.0010003 0.0012024 0.00062192 0.0011792
0.0086491 -0.0068663 0.091806 0.052242
2900000000 -0.018923 0.12121 -0.0088546 -0.0031816 0.0016574 0.00018455 0.00040831 -0.00082904
0.0021461 -0.0010594 -0.00099374 0.00036116
-0.0088042 -0.0031877 0.083936 -0.042472 -0.00096055 0.0028927 0.00086458 0.00035312
-0.00047601 -0.0013363 -0.0002052 2.1745e-05
0.0016529 0.00016841 -0.0009448 0.0028885 -0.097888 0.12708 -0.00091002 -0.00010115
-0.00056076 -0.0012259 0.0018935 -0.00039427
0.00037957 -0.0007642 0.00086529 0.00036273 -0.00089463 -0.00010855 0.0099028 0.22008
-0.011904 -0.005142 0.00098122 0.0020355
0.0020676 -0.0011071 -0.00049742 -0.0013231 -0.00056915 -0.0011904 -0.011953 -0.0050471
-0.075899 0.0096541 0.0061112 -0.00995
-0.00092667 0.00036609 -0.00017884 7.475e-05 0.0018449 -0.00041783 0.0010309 0.0018945
0.0060676 -0.0098957 0.10843 0.057294
2960000000 0.00084874 0.13296 -0.0087585 0.000342 0.00040983 0.0015173 -0.00064657 -0.00092979
-0.0003085 -0.0016939 -0.00075569 0.0003848
-0.0087401 0.00034946 0.091188 -0.041921 -0.00019922 0.0011641 0.00097267 4.5851e-05
-0.0011742 -0.00065699 0.00050611 0.00045684
0.00045199 0.0014945 -0.00019186 0.0011808 -0.081658 0.1583 -0.00060726 0.00046042
-0.00057906 0.00075368 3.7155e-05 -0.0023497
-0.0006978 -0.00094222 0.00095571 1.8308e-05 -0.00060621 0.00047037 0.050176 0.22815
-0.011238 0.00076538 0.0017102 0.00035425
-0.00029076 -0.0017328 -0.0011466 -0.00059913 -0.00053541 0.00071903 -0.011203 0.00085762
-0.067794 0.03762 0.0018758 -0.011524
-0.00082237 0.00053103 0.00050605 0.00039126 4.4399e-06 -0.002392 0.0016456 0.00042552
0.0019217 -0.011305 0.12692 0.067849
3020000000 0.019784 0.1483 -0.0064853 0.0036673 0.0013241 -9.8083e-05 -0.00091589 -0.00014575
-0.0006446 0.00026385 -9.7761e-05 0.00043057
-0.0064838 0.0036603 0.081071 -0.029761 -0.00012763 -0.00019325 0.00043986 -0.00087389
-0.0016 0.00032075 0.00066169 -0.00024792
0.0013427 -9.5819e-05 -0.00012314 -0.00019556 -0.059196 0.18429 -0.0003417 0.0010404
0.00040742 0.00034992 -0.00067941 -0.0017288
-0.00091502 -0.00013144 0.00044597 -0.00085746 -0.00026831 0.0010665 0.090868 0.22229
-0.0093972 0.003772 0.00063165 0.00069368
-0.00064016 0.00029472 -0.0016195 0.00030946 0.00037953 0.00029473 -0.0093946 0.0037735
-0.054318 0.06475 -0.0010158 -0.010489
-0.00013253 0.00033556 0.00071616 -0.00024601 -0.00074017 -0.0016474 0.0006564 0.0006819
-0.0010082 -0.010608 0.14848 0.065952
3080000000 0.046177 0.15638 -0.0046828 0.0058051 0.0017177 3.3362e-05 -0.00072183 4.7089e-06
-0.00037718 0.00019607 9.1973e-05 0.00044873
-0.0047047 0.0057828 0.078156 -0.025783 -0.00029853 0.00022838 -0.0001111 -0.00030908
-0.00030912 0.00102 -9.3705e-05 -0.00056432
0.0017157 -6.0364e-06 -0.00027411 0.00022981 -0.023171 0.20529 -0.00086674 0.00018992
0.0005581 0.0005394 -0.0020345 -0.00075244
-0.00071974 1.0775e-05 -0.00010969 -0.00031678 -0.00081357 0.00020827 0.12371 0.21379
-0.0055309 0.0072774 0.0020924 0.00023558
-0.00030987 0.00020541 -0.00029584 0.00099722 0.00053128 0.00058655 -0.0055087 0.0073504
-0.031476 0.093622 -0.0056921 -0.0092746
0.00010373 0.00051951 -5.7239e-05 -0.00054511 -0.0019038 -0.00084386 0.0021503 0.00011505
-0.0056849 -0.0091905 0.16295 0.071895
3140000000 0.074015 0.16197 -0.0013647 0.00756 0.0028182 -0.0014512 -0.0010976 0.0011153
0.0015461 0.00064558 0.0002621 -0.00013168
-0.0013798 0.0075698 0.073306 -0.025918 -0.0010307 -8.5887e-05 0.00077009 -0.00029647
-0.00013804 0.00091215 0.00064557 -0.00040101
0.0028128 -0.0015051 -0.0010016 -9.1339e-05 0.017827 0.22746 3.052e-05 0.0016153
0.0013493 -0.00060411 -0.0027275 0.00090008
-0.0010792 0.0010842 0.00079735 -0.0003179 1.5444e-05 0.0016345 0.1597 0.19022
-0.0011235 0.007657 0.00085149 -0.0015582
0.0015424 0.00066446 -0.00016885 0.00095286 0.0013891 -0.00069161 -0.0011081 0.0076305
-0.0184 0.11291 -0.0074922 -0.0057569
0.00036214 -0.00013417 0.00064724 -0.00038962 -0.0027615 0.00091236 0.00085139 -0.0014036
-0.0075455 -0.0057412 0.18736 0.064225
3200000000 0.10658 0.17182 0.0038586 0.0067038 0.00076175 -0.0028451 -3.2922e-05 0.0017619
0.00051061 -0.0017826 0.00018215 0.00035297
0.0038518 0.0067033 0.084725 -0.025464 -0.0010546 0.00030741 -0.00051973 -0.0010642
0.00060461 0.0011293 -0.00037968 -0.0010497
0.00072894 -0.0028783 -0.0010402 0.00030618 0.062828 0.23222 0.0013643 0.00071115
-9.908e-05 -0.0022171 -0.0015902 0.0022959
-8.7929e-06 0.0017895 -0.00051167 -0.0010337 0.0013415 0.0006387 0.18167 0.16725
0.001795 0.0067504 0.0005481 -0.0016338
0.00044881 -0.0018376 0.00062694 0.001093 -0.00011087 -0.0021205 0.0018219 0.0067769
0.017081 0.13111 -0.0089701 -0.0020818
0.00011453 0.00041819 -0.00037895 -0.0010347 -0.0015029 0.0024021 0.00056347 -0.0016513
-0.0089683 -0.0021253 0.20425 0.062743
3260000000 0.13719 0.16496 0.0042285 0.0033213 -0.0006817 -0.0025043 0.0010658 0.00076436
0.00013983 -0.0018169 -0.00015401 7.3678e-05
0.0042133 0.0033311 0.091789 -0.028275 -0.0020221 0.0017759 -0.00046087 -0.00016781
0.00085075 -0.00048501 -0.00096002 6.9296e-05
-0.00074496 -0.0025267 -0.0019901 0.0018054 0.11208 0.22949 0.0003428 -0.00011395
-0.00075886 -0.0010649 0.00041257 0.0021154
0.0011121 0.00078369 -0.00049053 -0.0001793 0.00033342 -8.1261e-05 0.2082 0.13028
0.0042966 0.005388 -0.0005745 -0.0018347
7.4926e-05 -0.001881 0.00082057 -0.00045314 -0.00081247 -0.0011168 0.004297 0.0053691
0.039609 0.1405 -0.0072071 0.0028153
-0.00016349 6.351e-05 -0.0010214 7.2085e-05 0.00035647 0.0019557 -0.0006811 -0.0018667
-0.0071756 0.0028136 0.23296 0.05253
3320000000 0.16858 0.16078 0.0072085 0.0015452 -0.00043498 -0.0016746 0.00088182 0.00018484
-0.0017278 -0.0013422 0.0002424 0.00012154
0.0072056 0.0015606 0.099593 -0.02339 0.00031756 0.0022616 -0.00044645 -0.00040526
-0.00024165 -0.00030678 -0.0004333 0.00037169
-0.00042771 -0.0016921 0.00036258 0.0022518 0.16152 0.22225 0.00033214 -0.00034859
-0.0010468 -0.00016586 0.00022588 0.0011255
0.00086568 0.00010479 -0.00045489 -0.00040987 0.00027326 -0.00029797 0.2183 0.10034
0.0053436 0.0021641 -0.0011029 6.8413e-05
-0.0017327 -0.001316 -0.00021549 -0.000311 -0.0010136 -0.00018911 0.00536 0.0021441
0.068935 0.1435 -0.004254 0.0036588
0.000244 -3.0688e-05 -0.00043083 0.00042541 0.00024077 0.0011325 -0.00098216 0.00019026
-0.0042811 0.0037782 0.25048 0.040672
3380000000 0.20353 0.1439 0.0058777 -0.0019373 -0.0012108 0.00054991 0.0011097 0.00029269
-0.0012886 0.00082112 0.00014558 0.00013641
0.0058335 -0.0019385 0.11031 -0.032253 -0.00012989 0.0030717 -0.0011163 -0.00040889
3.1863e-05 0.0001885 -0.00080278 0.00047524
-0.0012393 0.00056726 -0.0001075 0.0030877 0.20246 0.19995 0.00069673 -0.00033321
-0.001693 0.00064553 0.0012013 0.0015167
0.0011159 0.00032253 -0.0011046 -0.00039074 0.00074288 -0.0004377 0.23319 0.066778
0.0063185 0.0015099 -0.00050235 0.00041568
-0.0012563 0.00077925 -3.7296e-05 0.00015022 -0.0017865 0.00059236 0.0063226 0.0014401
0.10695 0.13549 -0.0011136 0.0055319
0.00024229 3.3862e-05 -0.00077193 0.0004415 0.0013612 0.0014229 -0.00046333 0.0002389
-0.0012726 0.0055057 0.27985 0.021565
3440000000 0.23531 0.12462 0.0048795 -0.0039 -0.00048502 -0.0017298 0.00069043 2.8e-05
-0.001308 0.001418 0.00090093 0.00018518
0.0048929 -0.0038746 0.10362 -0.036047 0.002937 0.0023115 -0.00094843 0.0010684
-4.6119e-05 0.00046119 0.00020614 0.00086877
-0.00047199 -0.0017345 0.0029869 0.0022851 0.24156 0.17325 -0.00024606 -0.00014584
-7.9925e-05 0.001369 0.0014063 0.00089349
0.00073348 3.8125e-05 -0.00095431 0.0010695 -0.0002682 -3.6513e-05 0.23474 0.03525
0.0071866 -0.0017946 -0.00048459 8.1625e-07
-0.0013503 0.0014126 9.6654e-06 0.00047873 6.9003e-06 0.0014084 0.007173 -0.0018346
0.13418 0.13019 0.0020928 0.0032373
0.0010096 8.8137e-05 0.00011473 0.00082571 0.0013451 0.00090082 -0.00062529 0.00015213
0.0021594 0.0032684 0.2962 -0.0071917
3500000000 0.26906 0.092983 0.0028247 -0.0049581 -0.0013582 0.0013597 0.00099647 -0.00078285
-0.0010435 0.00074041 0.00057375 -0.00091844
0.0028012 -0.0049579 0.11732 -0.060262 0.003212 0.0014259 -0.00031946 0.0005461
0.00045562 -0.00018187 -9.3998e-05 0.00020321
-0.001418 0.0012992 0.0032396 0.0013869 0.27339 0.13852 0.00011206 -0.00022177
0.00022076 0.00090525 0.0017308 -0.00055118
0.00098524 -0.00079681 -0.00030906 0.00054726 0.00019188 -0.00023729 0.23983 0.007235
0.0064411 -0.004396 -0.00033284 8.2402e-05
-0.001001 0.0008334 0.00046188 -0.00017694 0.00011172 0.00085395 0.0064718 -0.0044053
0.17612 0.10598 0.0028583 0.0012087
0.00056289 -0.0010219 -4.5052e-05 0.00021994 0.0017511 -0.00049372 -0.00027789 0.00015702
0.0027797 0.0011684 0.31829 -0.035539
3560000000 0.28765 0.059566 0.00030537 -0.0062441 1.6313e-05 -0.001014 0.00063184 0.0002095
0.0015606 0.0017565 -0.00011488 -0.0015654
0.00033214 -0.0062251 0.11087 -0.065355 0.0056982 -0.00046536 0.0003093 0.00059507
0.00060862 -0.00030778 0.00012976 0.00041951
3.7075e-06 -0.0010777 0.0056953 -0.00051984 0.29952 0.096794 -2.9282e-05 -0.00015427
0.00067404 0.00037849 0.0012551 -0.00093185
0.00066151 0.00021002 0.00030803 0.00058963 -5.5137e-05 -0.00019676 0.2295 -0.029341
0.0047824 -0.0065911 -0.00032446 -0.0008035
0.0015015 0.0016824 0.00058879 -0.00029241 0.00065174 0.0004275 0.0047597 -0.0066631
0.19701 0.097173 0.002833 -0.0012556
-0.00014653 -0.0014625 0.00025886 0.00039804 0.0014527 -0.0010631 -0.00035351 -0.00077321
0.0026992 -0.001293 0.32978 -0.075184
3620000000 0.30596 0.022804 -0.0011451 -0.0039662 -0.0022111 -0.00025401 0.00042768 -0.0016593
6.9068e-05 0.00045961 -0.00041432 -0.00079842
-0.0011495 -0.0039662 0.11279 -0.093707 0.0042164 -0.003636 0.00022916 0.00041329
-0.00014005 -0.00065621 0.00062577 0.0004083
-0.0022256 -0.0002336 0.0041992 -0.0037122 0.31434 0.053716 -8.7947e-06 -0.00084484
-9.7456e-05 0.00025414 0.00056599 -0.00084822
0.00043712 -0.0016809 0.00021593 0.0004161 -1.6981e-05 -0.00076187 0.21979 -0.058647
5.6295e-05 -0.0075337 -0.0012079 0.00073276
-1.9019e-05 0.00049605 -9.7525e-05 -0.00070616 7.5073e-05 0.00016663 0.00011085 -0.0075421
0.21972 0.061444 0.00076842 -0.0013697
-0.00043893 -0.00085407 0.00053438 0.00042958 0.0003273 -0.00074967 -0.0011409 0.00083403
0.00076478 -0.0012526 0.33427 -0.10921
3680000000 0.31115 -0.021791 -0.0036147 -0.0041978 -0.00099599 0.0017299 -0.0010149 -0.00031903
0.0015599 3.6337e-05 -0.0010699 -0.00019947
-0.0036191 -0.0042161 0.10918 -0.11145 0.0016857 -0.0045554 0.00062671 0.00035333
-0.00038492 -0.00053558 0.00087971 0.00023006
-0.0010337 0.0017049 0.0016365 -0.0045847 0.32569 0.0033642 -0.00092698 -0.00064432
0.00098626 0.00056668 0.00050857 -0.0017788
-0.0010431 -0.00028856 0.00069705 0.00034347 -0.00092597 -0.00067133 0.20625 -0.093418
-0.001079 -0.0063524 -0.0010492 0.0014227
0.0015594 2.5132e-05 -0.00044212 -0.00054448 0.00094443 0.00053517 -0.001093 -0.0063478
0.24111 0.038224 0.00072214 -0.0018587
-0.001187 -0.00025443 0.0010104 0.00020368 0.00076361 -0.0017861 -0.0010652 0.0014094
0.00061195 -0.0020259 0.33417 -0.15448
3740000000 0.31325 -0.056208 -0.0034267 -1.9729e-05 -0.0021823 0.0025902 6.4456e-05 -0.00089323
-0.00073635 0.00016096 -0.00095111 0.00045038
-0.0033883 -2.7193e-05 0.10087 -0.13194 0.0010272 -0.0053808 0.00021142 -0.0001464
-0.00035548 -0.00020728 0.00059517 0.00025156
-0.0021673 0.0027134 0.00098265 -0.0054065 0.32937 -0.033519 -0.00075549 -0.00028
-0.00058639 0.00020463 -0.00023483 -0.00075441
2.2231e-05 -0.00088634 0.00020012 -0.00014323 -0.00076329 -0.0001811 0.18522 -0.11582
-0.0031362 -0.0056885 0.00034435 0.0026262
-0.0007627 5.5204e-05 -0.00032204 -0.00013758 -0.00049693 0.00025222 -0.0031408 -0.0057395
0.24929 0.0043508 -0.0011574 -0.0013154
-0.00099589 0.00050522 0.00054559 0.00020915 -0.00036261 -0.00097756 0.0002228 0.0026271
-0.0012076 -0.0012514 0.32007 -0.19351
3800000000 0.31081 -0.10305 -0.0025623 0.00068528 0.00077641 0.0038006 -0.001103 -0.0016695
0.0015599 0.0010476 -0.00092816 0.00033923
-0.0025762 0.00066505 0.09197 -0.14756 -0.001827 -0.0050859 0.00023713 0.00015232
-0.00086863 -0.00024556 0.00089743 -8.1325e-05
0.00075953 0.0038733 -0.0018678 -0.0050569 0.32667 -0.076642 -0.00085808 0.00054108
0.0012085 0.00045376 -0.00089787 -0.00075972
-0.0011534 -0.0016317 0.00025396 0.0001781 -0.0008569 0.000606 0.17719 -0.14216
-0.0037267 -0.0034676 0.001484 0.0017813
0.0016492 0.0012158 -0.00087229 -0.00028923 0.0012786 0.00029179 -0.0036908 -0.0034909
0.26633 -0.033834 0.0013101 -1.9717e-05
-0.00099183 0.00028998 0.00095491 -8.4686e-06 -0.00079284 -0.00057754 0.0015944 0.0016486
0.0012198 0.00013023 0.31331 -0.23549
3860000000 0.29883 -0.1347 -0.0009755 0.0013869 0.0024169 0.002056 -0.0021556 0.0011201
0.0010047 -0.0010626 -0.00024503 0.0015093
-0.0009553 0.0013941 0.072185 -0.15843 -0.0031975 -0.0051688 0.00070792 -0.0005902
-0.00085495 0.0010561 0.00064507 -0.0011028
0.0024161 0.0020092 -0.0032339 -0.0051265 0.30786 -0.11644 -0.0006497 0.00079626
0.00048096 -0.0005794 -0.00078345 -0.00039234
-0.0021261 0.0011456 0.00071903 -0.00062126 -0.00063324 0.00073837 0.14832 -0.15734
-0.0025462 -0.0041484 0.0019536 0.00086553
0.00092015 -0.0011159 -0.00092278 0.0011006 0.0003321 -0.00056151 -0.0025827 -0.0040455
0.26424 -0.0631 3.0728e-05 -0.0016299
-0.00016094 0.0015627 0.00067999 -0.0011267 -0.00066179 -0.00053599 0.0018316 0.0010525
0.00019441 -0.0017147 0.29143 -0.27333
3920000000 0.28626 -0.1745 0.001725 0.00061823 0.0035714 0.0025803 -0.00010211 0.0010237
0.00046653 -0.0003142 0.00031278 0.00041985
0.001714 0.00060092 0.046391 -0.17435 -0.0048892 -0.0034315 -0.00046238 -0.00020479
7.2795e-05 0.0003909 -0.00014432 -0.00049755
0.0035769 0.0025089 -0.0049223 -0.0033851 0.30216 -0.14916 0.0003151 0.0011843
0.0017248 -0.0011801 -0.00019827 -0.00024457
-0.00012139 0.0010644 -0.00046899 -0.00020447 0.00033665 0.0012502 0.13028 -0.16807
-0.0043108 -0.0030211 0.0023091 -0.00020071
0.00046802 -0.00036475 0.00013625 0.00037994 0.001875 -0.0010932 -0.004322 -0.0030608
0.2604 -0.10921 0.0014354 -0.00163
0.00033593 0.00041416 -9.1882e-05 -0.0003634 -0.00028732 -5.8603e-05 0.0024352 -0.00024011
0.0012669 -0.0015191 0.26972 -0.30122
3980000000 0.26012 -0.21115 0.0021035 -0.0027994 0.0047119 -0.00017279 0.00012445 0.0010809
0.0010142 -0.0017351 0.00037344 0.00018865
0.002083 -0.0027564 0.024943 -0.18978 -0.0056127 -0.0015402 0.00071667 0.00047268
0.0004695 0.00018523 -0.00015522 -0.0013085
0.0046991 -0.00020205 -0.0056475 -0.0014467 0.27454 -0.18062 0.0011167 0.0001606
-0.0012349 -0.0013044 -0.00078743 -0.00068902
9.7487e-05 0.0010338 0.00075906 0.00046578 0.00115 0.00024935 0.094186 -0.19085
-0.0044216 -0.0037232 0.0015696 -0.0009826
0.00099952 -0.0016385 0.00047031 0.00016324 -0.0012978 -0.0015011 -0.0043899 -0.003668
0.24877 -0.14067 0.0017009 -0.0039907
0.00026928 0.00018588 -0.00016706 -0.0012352 -0.00061805 -0.00066049 0.001473 -0.0010155
0.0016475 -0.0038365 0.23636 -0.3411
4040000000 0.23286 -0.23639 -0.0002745 -0.0039829 0.0033592 -0.0029048 0.00037887 0.00013787
-0.00074214 -0.00070954 0.00083846 0.00014849
-0.00026506 -0.0039755 -0.00099684 -0.19643 -0.0047707 0.00013779 8.1445e-05 -0.00099235
6.3006e-05 0.00022609 -0.0013526 -0.00017762
0.0033763 -0.0028741 -0.0047697 0.00017641 0.253 -0.21369 0.00032758 -0.00070275
-0.00092865 -0.00064513 -0.00096019 0.00022832
0.00033946 0.00016737 2.7471e-05 -0.0010279 0.00024536 -0.00072335 0.071622 -0.18548
-0.006502 -0.0012457 0.0016202 -0.00063742
-0.00072567 -0.00077588 5.5081e-05 0.00025362 -0.00090073 -0.00046547 -0.006441 -0.0012835
0.23779 -0.17354 -0.0017773 -0.0033536
0.000852 0.00010654 -0.0014541 -0.00022942 -0.0010744 1.13e-05 0.0016546 -0.00051246
-0.0017967 -0.0036705 0.19883 -0.35851
4100000000 0.20468 -0.26117 -0.0032425 -0.0029978 0.0013819 -0.0033754 -0.00018171 6.1093e-05
0.00043124 -0.0014125 0.00061677 0.00012892
-0.0032187 -0.0029955 -0.024669 -0.20161 -0.0049008 0.00077576 -0.00013328 -0.00035168
0.00058516 0.00021311 -0.00066509 0.00036019
0.0013448 -0.0034994 -0.0048958 0.00082393 0.2329 -0.24028 0.00012601 -0.00018599
-0.00046566 -2.7266e-06 -0.0011566 -5.5759e-05
-0.00014319 7.4806e-05 -0.00012484 -0.00032673 0.00013137 -0.00015388 0.03928 -0.20045
-0.005713 0.00060184 0.0010821 -0.001267
0.00039751 -0.0014443 0.00062408 0.00023779 -0.00034942 -0.00013389 -0.0057458 0.00065808
0.22474 -0.19857 -0.0013488 -0.0041934
0.00062441 0.00023794 -0.00060288 0.00044057 -0.0011124 0.0001054 0.0010813 -0.0014239
-0.0014475 -0.0040162 0.16777 -0.38571
4160000000 0.17469 -0.27951 -0.0035616 -0.002025 -0.00011467 -0.0034487 0.00078059 -9.3364e-05
-0.0037153 -0.00090642 0.00095289 -0.00069362
-0.0035328 -0.0019678 -0.051855 -0.19909 -0.004949 0.0026177 -0.00042957 -0.00022357
0.00038439 -0.00053044 -0.00094054 0.0003166
-5.2514e-05 -0.0033524 -0.004911 0.002712 0.20007 -0.25754 0.000572 -0.00024587
-0.00096366 -0.00014096 -0.0013812 0.00087049
0.00077424 -0.00010935 -0.0004043 -0.00023104 0.00059063 -0.00024274 0.013208 -0.18862
-0.0051376 0.0018286 0.0013494 -0.002228
-0.0037133 -0.00078899 0.00031342 -0.00058514 -0.0011018 -0.00020542 -0.0051092 0.0018915
0.19173 -0.23283 -0.0041111 -0.0035622
0.00085186 -0.00066116 -0.00095268 0.00041289 -0.0014614 0.00082548 0.0013218 -0.0021198
-0.0039824 -0.0035695 0.11764 -0.39605
4220000000 0.14843 -0.29499 -0.004311 6.9825e-05 -2.1267e-05 -0.0039713 -0.00034329 -0.00034295
-0.00094822 0.00085997 0.00051035 -0.0012069
-0.0043235 5.9626e-05 -0.087081 -0.18914 -0.0024769 0.0036448 -8.2838e-05 -0.00012753
7.5391e-05 -2.7474e-05 -0.00060052 0.0010848
-0.00010697 -0.0039929 -0.0024085 0.0036788 0.17193 -0.2834 1.7858e-06 -2.7171e-05
0.0002525 0.00028403 -1.332e-05 0.0011663
-0.00029407 -0.00034981 -0.00014816 -0.00010627 -6.4895e-05 -6.8234e-05 -0.0092171 -0.18654
-0.0041758 0.0023205 1.9874e-05 -0.002505
-0.0010776 0.00094953 0.00014515 3.8353e-06 0.00034496 0.00040357 -0.0041421 0.0023149
0.17822 -0.256 -0.0044914 -0.0028641
0.00054777 -0.0012618 -0.00061756 0.001061 6.7984e-06 0.0011725 4.729e-05 -0.0025091
-0.0045433 -0.0030412 0.091103 -0.40854
4280000000 0.11779 -0.30567 -0.0026899 0.0015904 -0.0018569 -0.0041719 -0.00050811 0.00057783
-0.00043426 0.0012768 -0.0005905 -0.00035954
-0.0026897 0.0015807 -0.11323 -0.1956 -0.0025885 0.0030517 -0.00069928 -0.00036902
0.0001849 0.00022865 0.00064061 0.00064996
-0.0019147 -0.0042131 -0.0025561 0.0030999 0.14216 -0.29247 0.00091173 -0.00020732
-0.00068397 0.00084843 -0.00028627 0.000863
-0.00054499 0.00059546 -0.00069681 -0.0003715 0.00093689 -0.00019106 -0.048092 -0.17301
-0.0045815 0.0023779 -0.0004947 -0.0021068
-0.00032 0.0012784 0.00013885 0.0001446 -0.00074925 0.00068279 -0.0046148 0.0024328
0.13491 -0.28015 -0.0057941 -0.0010136
-0.00055574 -0.00028606 0.0006277 0.00062772 -0.0002785 0.00095715 -0.00058622 -0.0021834
-0.0057586 -0.00079551 0.040522 -0.41633
4340000000 0.090725 -0.31467 -0.0018874 0.0017039 -0.0024387 -0.0013685 0.00021153 0.00054278
0.00011274 0.0007794 -0.00011711 -0.00086367
-0.0019086 0.0017212 -0.13446 -0.16894 -0.0018215 0.0037909 -0.00015701 0.00047475
-0.00024887 -0.00039456 0.00030061 0.00049039
-0.002415 -0.0013653 -0.0017748 0.0038302 0.10636 -0.30906 -0.00032199 -0.00091734
0.00043265 0.00061044 0.00076333 0.0023927
0.00024429 0.00048699 -0.00015411 0.00047308 -0.00027841 -0.00089922 -0.066173 -0.16904
-0.003932 0.0032869 -0.0014474 -0.0025791
7.7881e-05 0.00084239 -0.0002704 -0.00037586 0.00028849 0.00078032 -0.0038954 0.003291
0.10889 -0.30404 -0.0047959 0.0011672
-0.00017552 -0.00086172 0.00035577 0.00048817 0.00082144 0.0022621 -0.0014433 -0.0026032
-0.0048244 0.00098365 0.0064223 -0.40967
4400000000 0.061499 -0.32145 -0.00091607 0.0013378 -0.0023454 -0.0016835 0.00086717 0.0012185
-0.00030787 0.00033621 -0.00012605 -0.00046685
-0.0009272 0.0013198 -0.1626 -0.16089 -0.0013674 0.0036714 -0.00052396 0.00043966
8.3213e-05 -0.00043723 0.00056282 0.00034117
-0.002385 -0.0015836 -0.0013399 0.0037131 0.078596 -0.31622 -8.9752e-05 -0.00031286
0.00036458 0.00048726 0.00091408 0.00111
0.00091971 0.0011942 -0.0005694 0.00050517 -0.00018723 -0.00030813 -0.089911 -0.15741
-0.0034476 0.0049048 -0.0020602 -0.0014707
-0.00033103 0.00034058 0.00018675 -0.00042889 0.00050511 0.00052791 -0.0035033 0.0049123
0.078817 -0.31713 -0.0047106 0.0011454
-4.7535e-05 -0.00053809 0.00050999 0.00028743 0.00093353 0.0011254 -0.0021064 -0.0013821
-0.0045198 0.0010575 -0.038721 -0.41627
4460000000 0.024702 -0.3226 -0.00074117 0.00028903 -0.0039926 -0.0011892 0.0015007 -0.00065876
-0.00046951 0.0013596 -0.00097467 -0.00034388
-0.000729 0.00031243 -0.18594 -0.13255 -0.00066943 0.0043953 -0.00044813 0.00073781
-0.00032932 -0.00031906 0.00036178 -0.00047371
-0.0040155 -0.0011319 -0.00061808 0.0044175 0.052526 -0.32391 -0.00049857 -0.00051254
0.00062203 0.00059433 0.0020143 0.00056745
0.0014726 -0.00069221 -0.00043288 0.00072482 -0.00044181 -0.00052541 -0.10504 -0.13541
-0.0019072 0.0059571 -0.0025698 -0.00099299
-0.00033614 0.0012838 -0.00036566 -0.00039772 0.00053564 0.0004732 -0.0018403 0.0059731
0.043309 -0.31459 -0.00447 0.0026693
-0.00095174 -0.00028284 0.00043058 -0.00044028 0.0019921 0.00053214 -0.0025781 -0.0010411
-0.0044285 0.0027976 -0.07842 -0.39905
4520000000 0.0022556 -0.32347 -0.00044558 -0.00047685 -0.0037766 3.1863e-05 0.00055078 3.7438e-05
0.0018773 0.00010426 -0.00074968 0.0009191
-0.00046978 -0.00045112 -0.20985 -0.11561 0.00058632 0.0045967 0.00056238 0.00088993
-0.00027036 -3.0615e-05 0.00021911 -0.00014705
-0.0037617 0.00013618 0.0006421 0.0045888 0.022758 -0.32214 -0.0010409 0.00052944
0.00079985 -0.00061879 0.0018304 -0.0007865
0.00058518 6.3482e-05 0.00057722 0.00087897 -0.0010758 0.00043975 -0.12153 -0.12658
-0.00070004 0.0056718 -0.0029754 -0.00027115
0.001891 8.867e-05 -0.0002825 7.3639e-05 0.00079386 -0.0005233 -0.00067171 0.0056557
-0.0031783 -0.32696 -0.0029414 0.0030867
-0.00075457 0.00093231 0.00024558 -0.00017144 0.0017741 -0.00085237 -0.00303 -0.00023907
-0.0028261 0.0030959 -0.10717 -0.3969
4580000000 -0.035454 -0.31845 -0.0012161 -0.00066835 -0.0033869 0.0023085 0.00078338 -0.0003298
0.00027424 0.00021691 -0.00060552 0.00063171
-0.0012344 -0.00064279 -0.22942 -0.091033 0.0007752 0.004227 0.00062978 -9.3919e-05
-7.9907e-06 0.00018263 0.0001317 -0.00020663
-0.0033411 0.0023496 0.00083769 0.0042285 -0.0092254 -0.32149 -0.00015274 0.00036127
-0.00074427 0.00015053 0.001406 -0.00087179
0.00073766 -0.00028241 0.00060428 -6.7163e-05 -0.00014695 0.0003885 -0.13312 -0.10315
0.0016664 0.0053548 -0.0026849 0.0010255
0.00036868 0.00017287 6.1443e-06 0.00016119 -0.00058148 0.00010321 0.0016357 0.0053753
-0.030308 -0.33509 -0.0025377 0.0034982
-0.00063861 0.00057558 0.00016527 -0.00017317 0.0013924 -0.00091993 -0.0025886 0.00113
-0.00245 0.0034386 -0.15278 -0.36906
4640000000 -0.061518 -0.31171 -0.0023624 -0.0017705 -0.00316 0.0026772 0.00064089 -0.0014343
0.0015043 -0.0003444 0.00010511 0.001011
-0.0023801 -0.0017773 -0.24067 -0.06266 0.0015396 0.0038261 0.00074182 0.00038495
-0.00033158 0.00020525 7.9334e-05 -0.00064411
-0.0031063 0.0027042 0.0016023 0.0038193 -0.033979 -0.315 0.00012644 0.00091537
0.0012606 0.00031479 0.00045135 -0.0020032
0.00068756 -0.0014521 0.00077799 0.00030348 0.00022989 0.00085821 -0.13872 -0.087743
0.0033254 0.0037036 -0.0023623 0.0018186
0.0014503 -0.00048861 -0.00045099 0.00025108 0.0010593 0.00029691 0.0033864 0.0037362
-0.062907 -0.32103 -0.002317 0.003934
0.00014336 0.0010265 9.1388e-05 -0.00062122 0.00038922 -0.0019109 -0.0023632 0.0017549
-0.0025216 0.0039991 -0.17208 -0.35843
4700000000 -0.088228 -0.30876 -0.0040799 -0.00032233 -0.001684 0.0045224 -0.00088175 -0.0010108
0.0010356 -0.0006152 0.0010111 0.00064694
-0.0040633 -0.00031616 -0.25248 -0.044841 0.0025514 0.0041814 0.00051872 -0.0005689
0.00030419 0.00055952 -0.0002708 7.0743e-06
-0.0015816 0.0046179 0.0025986 0.0041416 -0.063883 -0.31057 -0.00023159 0.00059668
0.00017502 -0.00022543 1.9733e-05 -0.0016181
-0.00094446 -0.0010209 0.00047309 -0.00055588 -0.0002912 0.00061629 -0.1553 -0.068104
0.0033192 0.002043 -0.0015434 0.0023597
0.00099578 -0.00057196 0.00033589 0.00059391 0.00029605 -0.00011294 0.0032856 0.0019932
-0.10086 -0.31655 -0.0014953 0.0038662
0.0009347 0.00059764 -0.00024429 -4.7343e-05 7.3276e-05 -0.0016388 -0.0015777 0.0023723
-0.0014471 0.00388 -0.21495 -0.33049
4760000000 -0.11936 -0.29505 -0.0049145 0.00093561 0.00059317 0.0046818 -0.00072653 -0.00079542
0.00029288 -0.00096598 0.00091761 -0.00041047
-0.0048773 0.00089863 -0.25029 -0.0030502 0.0028878 0.003151 5.4518e-06 -0.00069587
0.00041788 0.00025829 5.3481e-05 -0.00017354
0.00065918 0.0046767 0.0029496 0.0031328 -0.096092 -0.29674 0.00081646 0.00048913
0.0012394 3.8688e-05 -0.0012574 -0.0010755
-0.00074687 -0.00069208 2.6381e-05 -0.00067375 0.00088927 0.00051239 -0.15056 -0.051268
0.0022243 0.00089776 -0.00085348 0.0028413
0.00033723 -0.0011115 0.00041687 0.00017622 0.0012587 -7.2794e-05 0.0022036 0.0008801
-0.13457 -0.30099 -0.00035725 0.004208
0.0010281 -0.00038572 0.00010179 -0.00017164 -0.0012363 -0.00097288 -0.00075209 0.0028297
-0.0003762 0.0040899 -0.22752 -0.31017
4820000000 -0.14544 -0.28219 -0.0053021 0.00242 0.001442 0.0028744 -0.00094131 -0.00047143
0.00054773 -0.00089786 5.8542e-05 -0.00046585
-0.005309 0.0024319 -0.26235 0.019471 0.0040437 0.0034495 -1.5013e-05 -0.00030486
0.00031007 -0.00018374 -0.00031839 -0.00031585
0.0014732 0.0028239 0.0040838 0.0033909 -0.1212 -0.29323 0.00063832 -0.00031038
0.00042261 -0.00087971 -0.00076603 -0.00010892
-0.00092671 -0.00050589 -7.2949e-05 -0.00032283 0.00062248 -0.00035006 -0.16518 -0.034136
0.0017559 1.2059e-05 5.9306e-05 0.0029433
0.0004705 -0.00094636 0.00027908 -9.2977e-05 0.00033339 -0.00084196 0.0018043 7.2003e-06
-0.17387 -0.28519 -8.5682e-05 0.0028314
0.0001448 -0.00051025 -0.00032444 -0.00038672 -0.00071729 -0.00011125 3.1127e-05 0.00293
-0.00011253 0.0031264 -0.26406 -0.28002
4880000000 -0.1776 -0.26438 -0.0044983 0.0045462 0.0019866 0.0032029 -0.0014344 0.00014902
-0.00097633 -0.0011565 0.00022265 -0.00025561
-0.004513 0.0045058 -0.25502 0.059356 0.0046934 0.001847 -0.00040551 -0.00023222
-0.00020329 0.00018428 -0.0001223 0.00017914
0.002036 0.0031917 0.0047263 0.0017975 -0.14114 -0.28255 0.00037512 -0.00044073
-0.00029589 -0.0012473 -0.00045221 -5.6634e-05
-0.0014524 0.00015063 -0.00038069 -0.00019274 0.00033817 -0.00041677 -0.15913 -0.016111
0.00071369 -0.00041736 0.0010413 0.0025762
-0.00095291 -0.0010716 -0.00013565 0.00017071 -0.00021012 -0.0011608 0.00070572 -0.00045437
-0.20467 -0.27196 0.00040413 0.0033248
0.00018063 -0.00016951 -0.00015612 0.00013077 -0.00047038 -0.00011104 0.0010727 0.0026435
0.0004838 0.0031968 -0.277 -0.25267
4940000000 -0.19905 -0.24728 -0.0032185 0.0066315 0.0028722 0.0012231 -0.00035758 0.00075656
-0.00085723 -0.00058289 6.1219e-05 -0.00067825
-0.0032235 0.006591 -0.26826 0.085943 0.0057704 0.0013419 -8.5727e-05 -4.5179e-05
0.0003972 -0.00032484 -0.00041072 0.00018003
0.0028968 0.0011689 0.0058052 0.0012666 -0.16113 -0.25884 0.00016694 -0.00040674
-0.0010343 9.0419e-05 -0.00035221 2.2557e-06
-0.00038992 0.00077026 -0.0001272 -7.7765e-05 0.00015733 -0.00046401 -0.16667 -0.0058247
-0.00050272 0.00027801 0.0018777 0.0019419
-0.00097575 -0.00059779 0.00031106 -0.00034895 -0.0010722 -6.2824e-05 -0.00051546 0.00026806
-0.22977 -0.24553 -2.3111e-05 0.0028317
8.2266e-05 -0.00065121 -0.00032668 0.00023601 -0.00030906 0.00013633 0.001944 0.0017963
-0.00015653 0.0027775 -0.30135 -0.22641
5000000000 -0.21944 -0.22457 -0.00026716 0.0073449 0.0031006 0.0018214 -0.00017594 0.00066117
-0.00064051 0.0005823 -0.00014344 -0.00059005
-0.00027534 0.0073214 -0.25453 0.1027 0.0057467 -0.00053869 -0.00022897 -4.2151e-05
-0.00014586 -0.00053613 -0.00012705 -0.00013417
0.0031262 0.0017673 0.005739 -0.00060176 -0.19074 -0.24601 -0.00049732 -0.00074628
-0.00049287 -0.00036449 -0.0005234 -0.00017424
-0.00016872 0.00063689 -0.00024448 -6.2194e-05 -0.00047124 -0.0007722 -0.16076 0.018026
-0.00079144 0.0013706 0.0023336 0.0010911
-0.00065843 0.00054041 -0.00012851 -0.00051939 -0.00049152 -0.00032037 -0.00074666 0.0014194
-0.25754 -0.22339 -1.0826e-05 0.0037839
-0.00016978 -0.00055861 -0.00015848 -9.4533e-05 -0.00051732 -0.00023842 0.0023157 0.0010847
7.9031e-05 0.0040142 -0.3134 -0.1935
5060000000 -0.24189 -0.19827 0.0017325 0.0070503 0.0030889 -0.00024529 8.9301e-05 0.00056318
-0.00041301 -6.203e-06 -0.00023371 -0.00024702
0.0017083 0.0070495 -0.23939 0.13965 0.0052011 -0.0016456 -3.1451e-05 0.00023588
-0.00037681 -9.4e-06 -0.00034701 0.00010028
0.0030967 -0.00027661 0.0051743 -0.0017434 -0.20579 -0.22486 -0.00055005 0.00032678
-0.00090198 0.00013204 -0.0014341 -1.7177e-06
9.1391e-05 0.00061258 2.624e-06 0.00023377 -0.0005315 0.00037481 -0.16349 0.025509
-0.00028733 0.0031425 0.0019722 0.00053456
-0.00036862 -1.278e-05 -0.00034059 2.3425e-06 -0.00086192 0.00013223 -0.00025633 0.0031278
-0.27407 -0.19422 0.0011113 0.0035316
-0.00026974 -0.00020858 -0.0003607 0.00010574 -0.0013535 -3.1459e-05 0.0020683 0.00055662
0.0010924 0.0033877 -0.32688 -0.16482
5120000000 -0.25819 -0.17339 0.0031457 0.0061195 0.002805 -0.00038208 0.00036372 0.000617
-0.00014839 0.00077116 -0.00034172 7.5989e-06
0.0031239 0.006116 -0.23425 0.16729 0.0049253 -0.0025596 8.1427e-05 0.00023776
4.9757e-05 -8.3489e-05 -1.1999e-05 0.00031337
0.0027595 -0.00043415 0.0049033 -0.0026376 -0.21973 -0.21065 -5.3095e-05 0.00012202
-0.00014198 0.0009215 -0.0012672 0.00086263
0.00032829 0.00058368 8.5062e-05 0.00018985 -4.9346e-05 0.00013607 -0.15929 0.051757
0.0010469 0.0033375 0.0024122 0.00045175
-0.0002571 0.00081164 -3.65e-05 -0.00010277 -0.00023488 0.00088615 0.0010277 0.0032897
-0.28937 -0.16037 0.0018739 0.0036534
-0.0003504 2.2096e-05 -2.1049e-06 0.00033825 -0.0012909 0.00082025 0.0023865 0.0003721
0.0014453 0.0035523 -0.34017 -0.13112
5180000000 -0.27551 -0.14421 0.004782 0.0051013 0.0034178 -0.00084232 0.0002034 0.00061726
-5.7044e-05 0.00018392 -0.00058123 0.00040558
0.0047803 0.0050933 -0.21346 0.18895 0.0045228 -0.0036307 -0.00033821 -0.00027082
-0.00017013 -0.00014194 -0.00024877 0.00021752
0.0034527 -0.00091496 0.0044746 -0.0037232 -0.23179 -0.17582 -0.00028407 0.00064388
-4.9982e-05 -9.8465e-05 -0.00021971 0.0010005
0.0002314 0.00061191 -0.0003142 -0.00025792 -0.00031185 0.00068528 -0.15943 0.060574
0.0026893 0.0038771 0.0023272 -0.00073611
-4.9434e-05 0.00021527 -0.00015565 -0.00017956 -8.2984e-05 -0.00011274 0.0027392 0.0039049
-0.3029 -0.11941 0.0025883 0.0035298
-0.00060953 0.00038257 -0.00024945 0.00023178 -0.00027308 0.0010456 0.0023087 -0.00067599
0.0027834 0.0036757 -0.34303 -0.099817
5240000000 -0.28632 -0.11696 0.0051317 0.0037895 0.0030278 -0.0026039 0.00064554 5.1124e-05
-0.00030797 -8.1665e-06 -0.0001394 0.00047794
0.0051039 0.003787 -0.20248 0.22797 0.0033001 -0.0046974 -2.2168e-05 0.00017318
-0.00025222 3.6333e-05 0.00023691 0.00044691
0.0030216 -0.0026657 0.0032149 -0.0047569 -0.24944 -0.15133 0.0004248 0.00026725
-0.00018789 0.00068217 0.00025715 0.0011973
0.0006761 2.5954e-05 -5.3502e-06 0.00015494 0.00041944 0.00026538 -0.15985 0.081664
0.0036196 0.0025141 0.0016264 -0.001196
-0.00030853 -7.1813e-06 -0.00023893 3.6982e-05 -0.00014442 0.00067953 0.0036387 0.0025161
-0.31832 -0.077596 0.0030858 0.0030205
-0.00012604 0.00051125 0.00025522 0.00044354 0.00027063 0.0010716 0.0016585 -0.0012533
0.002917 0.002888 -0.35093 -0.067393
5300000000 -0.29215 -0.087875 0.0061387 0.0021536 0.0017617 -0.0032062 0.00020179 -0.00034462
0.00028787 0.00069413 0.00017887 0.00033037
0.0061387 0.0021668 -0.19545 0.23252 0.0023214 -0.0053633 -0.00011867 0.00019457
-4.8879e-05 0.00039869 0.00034046 0.00030685
0.0016981 -0.0031733 0.0022392 -0.0054028 -0.26522 -0.12633 0.00023253 -0.00019081
0.00024453 0.00031208 0.00074619 0.00071505
0.00017891 -0.00029905 -0.00012845 0.00021481 0.00026231 -0.00019348 -0.15233 0.090459
0.0053199 0.001937 0.0014716 -0.0015772
0.00033443 0.00078663 -1.6066e-05 0.00048398 0.0002631 0.00036614 0.0052853 0.0019441
-0.33011 -0.049435 0.0033747 0.0023379
0.00021658 0.00032354 0.00037737 0.00031505 0.00076483 0.00073391 0.0013861 -0.0016197
0.0032351 0.0023396 -0.34715 -0.031179
5360000000 -0.29362 -0.051836 0.0060835 0.00079978 0.00052586 -0.003813 0.00039262 -2.8973e-05
0.00010257 0.00033143 0.00067294 -6.8436e-05
0.0060976 0.00079903 -0.15984 0.25414 0.00089066 -0.0056076 4.2753e-05 0.0002721
2.2903e-05 5.5032e-05 0.00053183 -0.00021731
0.00041183 -0.0038399 0.00079607 -0.0056267 -0.26602 -0.099546 0.00039108 0.00031112
4.3807e-05 0.00041735 0.00061392 0.0002401
0.00038071 -5.5051e-05 6.6588e-05 0.00024429 0.0004007 0.0003078 -0.15147 0.1088
0.0058633 -0.0003752 0.0007376 -0.0020286
6.515e-05 0.00033762 6.793e-05 2.9583e-05 0.00010333 0.00037703 0.0058391 -0.00044124
-0.32765 -0.011351 0.0044399 0.0022072
0.0007466 -1.1701e-05 0.00044987 -0.00023133 0.00065344 0.00023425 0.00075423 -0.0019974
0.004631 0.0023233 -0.34666 -0.0039947
5420000000 -0.29725 -0.028523 0.0060491 -0.0010244 -0.00044321 -0.0035676 -1.3561e-05 -0.00010905
0.00079525 0.00056236 0.00033537 -0.00022362
0.0060531 -0.0010225 -0.14093 0.28234 7.0767e-05 -0.0052954 9.8769e-05 0.00015593
0.00013736 4.348e-05 0.00021511 -0.00018879
-0.0004932 -0.0036472 -2.2761e-05 -0.0053278 -0.28287 -0.066642 -0.00012793 -0.00043213
0.00077105 0.00018613 0.00090091 1.4455e-05
6.484e-06 -0.00013421 8.552e-05 0.00016034 -0.00011065 -0.00044496 -0.14021 0.12351
0.0050134 -0.001998 0.0003263 -0.0016897
0.00087504 0.00047111 3.5947e-05 2.2749e-05 0.00082342 0.00019561 0.005047 -0.001985
-0.33137 0.018268 0.0046424 0.0012638
0.00031293 -0.00024039 0.00024075 -0.00018768 0.000849 -4.4577e-05 0.00034308 -0.0017082
0.004727 0.0010999 -0.34099 0.038747
5480000000 -0.29039 0.0073881 0.0048788 -0.0017652 -0.0017923 -0.0027871 0.00035268 -7.9857e-06
0.00082208 -0.00025967 -0.00010766 -0.00029763
0.0048785 -0.0017662 -0.12759 0.29048 -0.0013466 -0.0055825 9.5793e-06 0.00021973
9.0205e-06 -4.2783e-05 0.00010871 -0.00010672
-0.001832 -0.0027463 -0.0014255 -0.0055417 -0.28738 -0.045951 -0.00025282 0.0001709
0.00055686 -0.00029849 0.00072552 -8.2204e-05
0.00037485 -1.0808e-05 1.4277e-05 0.00023372 -0.00024575 0.00017139 -0.13441 0.13429
0.0041437 -0.00334 -0.00011615 -0.0018575
0.00087692 -0.00023205 9.982e-05 -6.547e-05 0.00057723 -0.00025425 0.0041113 -0.0033733
-0.32178 0.046647 0.0046729 0.00046871
-0.00013588 -0.00032023 5.8286e-05 -0.00013609 0.00068886 -6.6041e-05 -0.00018022 -0.0018681
0.0044091 0.00046177 -0.33191 0.059237
5540000000 -0.28873 0.033106 0.004263 -0.0023627 -0.002487 -0.0020336 0.00035225 -0.0002584
0.00026327 -0.00021525 -0.00039159 0.00016545
0.0042709 -0.0023603 -0.088072 0.30881 -0.0023558 -0.0051002 0.00040614 0.00013822
-2.299e-05 -9.0711e-05 -7.006e-05 -0.00031889
-0.0025018 -0.0019999 -0.0024386 -0.0050881 -0.2882 -0.024721 0.00020249 -0.00012597
0.00041114 -0.00016116 0.00038035 -0.00014737
0.00036395 -0.00025155 0.00040307 0.00014074 0.00019353 -8.4951e-05 -0.12353 0.15622
0.0027345 -0.0041173 -0.00098839 -0.0019783
0.00025832 -0.00025237 1.7759e-06 -0.00012655 0.00037517 -9.4514e-05 0.0027194 -0.004148
-0.30914 0.081142 0.004832 -0.00083696
-0.0003566 0.00019018 -0.00011217 -0.00031521 0.00047138 -0.00017178 -0.00093276 -0.0019281
0.0050823 -0.00068776 -0.32603 0.10163
5600000000 -0.278 0.06162 0.0035977 -0.0034636 -0.0023596 -0.0019016 0.0002936 -0.00033731
0.00025529 -0.00022445 0.00020223 0.00050507
0.0035882 -0.0034537 -0.085064 0.32374 -0.0035176 -0.0048629 0.00014123 -0.00019542
-5.9018e-05 6.0918e-05 -0.000122 -0.00022241
-0.0024098 -0.0018443 -0.0035928 -0.0047793 -0.28744 0.0071748 -9.8291e-05 4.1911e-05
0.00041184 -0.0004104 0.00060261 -0.00065434
0.00027949 -0.00033834 0.00011245 -0.00021644 -4.9284e-05 1.7389e-05 -0.1158 0.15598
0.0017284 -0.0038173 -0.0010799 -0.0011094
0.00025793 -0.00018279 -0.00012972 5.9089e-05 0.00049437 -0.00053127 0.0017243 -0.003825
-0.29951 0.11158 0.0045321 -0.0010934
0.00018052 0.00046953 -0.00011419 -0.00022068 0.00043665 -0.00064065 -0.0011163 -0.0011278
0.0044276 -0.0012627 -0.30438 0.11638
5660000000 -0.26791 0.082881 0.0033013 -0.003608 -0.0034902 -0.00069969 -0.00031358 -0.00074197
-6.3858e-05 -0.00062514 0.00054938 -0.00020348
0.0032973 -0.0035936 -0.045152 0.31557 -0.0044144 -0.0032198 -2.2067e-05 -0.00010484
0.00012965 8.6146e-05 -4.633e-05 -0.00019438
-0.003499 -0.00066577 -0.0044838 -0.0031181 -0.29006 0.030465 -8.8705e-05 4.6975e-05
-0.00051535 -0.00063426 0.00031373 -0.0010723
-0.00034528 -0.00073697 -6.4647e-06 -0.00013572 -0.00013005 4.1523e-05 -0.10147 0.17605
0.00068813 -0.0040086 -0.0012725 -0.0008451
-0.00017291 -0.00063383 0.00021376 2.0512e-05 -0.00061202 -0.00057751 0.00069724 -0.004021
-0.28719 0.13882 0.004293 -0.0021908
0.00052397 -0.00013803 -0.00010315 -0.00018166 0.00036892 -0.0010969 -0.0012993 -0.00082844
0.0042092 -0.0019073 -0.29728 0.15221
5720000000 -0.25419 0.10634 0.0027586 -0.0041617 -0.0029378 0.00083706 -0.00050289 -0.00024511
-0.00036412 -0.00012975 -6.5234e-05 -0.00036915
0.0027618 -0.0041582 -0.017176 0.34309 -0.0054408 -0.0028018 6.8418e-05 -6.1385e-05
-0.00025285 9.4175e-06 -0.00020072 0.00016552
-0.0029293 0.00088845 -0.0054804 -0.0027111 -0.28779 0.062352 9.8519e-05 9.7653e-05
0.00023199 0.00044624 -1.5063e-05 -0.00023707
-0.00050555 -0.00025724 3.6496e-05 -6.0412e-05 0.00011227 7.8521e-05 -0.085784 0.17876
-0.00028103 -0.0034053 -0.0017644 -0.00051847
-0.00036447 -0.00017379 -0.00031343 8.7461e-05 0.0002601 0.00044127 -0.00031407 -0.0033793
-0.27708 0.16663 0.0041805 -0.0035599
-0.00010956 -0.00039006 -0.00015934 0.00014878 -3.8877e-05 -0.00025612 -0.0016585 -0.00045701
0.0043909 -0.0035324 -0.26754 0.17106
5780000000 -0.23857 0.12291 0.0016065 -0.0047909 -0.0023939 0.0010332 -0.00074073 9.4998e-05
-0.00026704 -0.00037722 -0.00012816 -0.00029126
0.0016036 -0.0047739 -0.0042155 0.33817 -0.0058755 -0.00090594 -4.9819e-05 -0.00018458
9.4658e-06 -5.9457e-05 -0.00018485 -9.3128e-05
-0.0023922 0.0011064 -0.0059135 -0.00076101 -0.28434 0.07812 -7.6861e-05 -6.3881e-05
0.00013238 -8.4713e-05 -0.00041608 -0.00066419
-0.00075599 8.4363e-05 -2.1905e-05 -0.00018351 -8.0109e-05 -9.5743e-05 -0.076923 0.19436
-0.00017787 -0.002989 -0.0011581 0.00019453
-0.00026125 -0.00034937 5.5477e-06 -6.3958e-05 0.00016543 -0.0001301 -0.00018708 -0.0029989
-0.26701 0.18725 0.0032291 -0.0033524
-0.00012003 -0.00032417 -0.00016412 -0.00010521 -0.00035996 -0.0006644 -0.0011946 8.4926e-05
0.0028894 -0.0035794 -0.25884 0.19266
5840000000 -0.22693 0.14479 0.00033839 -0.0053913 -0.002092 0.00098127 -0.00020795 0.00023505
-0.00037491 0.00024593 -0.00042749 -0.00032421
0.00037602 -0.0053954 0.030623 0.34242 -0.0057938 0.00023072 -0.00020904 4.0132e-05
0.00017409 0.00010078 -0.00018315 0.00021197
-0.0020517 0.0010064 -0.0057735 0.00035437 -0.27957 0.10321 -0.0001797 1.5145e-06
-0.00013143 -0.00069738 -0.00033 -0.0003078
-0.00019901 0.00022336 -0.00021524 2.3414e-05 -0.00016329 1.1619e-05 -0.055332 0.19807
-0.00064422 -0.0033486 -0.0012377 0.00010691
-0.00039374 0.00026149 0.00014044 2.7004e-05 -0.00012649 -0.00062476 -0.0006613 -0.0033517
-0.2511 0.19765 0.0025223 -0.0042968
-0.00042121 -0.00034154 -0.00020226 0.00024546 -0.00038529 -0.00034738 -0.0012844 0.00025704
0.0026442 -0.0039546 -0.22479 0.21778
5900000000 -0.21296 0.15761 -0.0016811 -0.0055355 -0.0022774 0.0023893 -0.00012051 4.5714e-05
0.00023831 -0.00029391 -1.5224e-05 0.00030852
-0.0016739 -0.00555 0.051446 0.34371 -0.0052493 0.0017638 3.5334e-05 2.0886e-05
2.6772e-05 -0.00024431 7.8956e-08 -4.685e-05
-0.0022195 0.0024211 -0.0052414 0.0018606 -0.26344 0.11944 -2.3029e-05 -4.537e-05
-0.00039668 -0.0003664 -0.0008515 -0.00018628
-0.00012293 6.4906e-05 3.0602e-05 1.634e-05 -2.522e-05 -5.6471e-05 -0.047334 0.20864
-0.00077554 -0.0033622 -0.0010865 0.00035365
0.00020286 -0.00025542 -8.8855e-06 -0.00024272 -0.00043071 -0.00038109 -0.00076041 -0.0033085
-0.2251 0.21412 0.0019639 -0.0049669
4.2814e-05 0.00035653 7.2646e-07 -1.2897e-05 -0.00080053 -0.00017265 -0.0009938 0.00031226
0.002197 -0.0050412 -0.21046 0.22861
5960000000 -0.19446 0.17016 -0.0028443 -0.0040978 -0.00085471 0.0027169 -0.00011504 0.00017824
-0.00023366 0.00013861 -8.411e-05 0.00011356
-0.0028394 -0.0040801 0.077054 0.34291 -0.0042737 0.0021105 -0.00018384 1.3767e-05
-2.4817e-05 0.00015082 0.0001419 0.00022971
-0.00078303 0.0027195 -0.0042034 0.0021889 -0.25083 0.14468 -0.0001391 -0.00027122
-0.00042531 6.8283e-05 -0.0003161 -0.00016359
-0.00012181 0.00018157 -0.0001733 -8.2179e-07 -0.00016249 -0.0002629 -0.029775 0.21664
-0.0016839 -0.0031712 -0.00092308 0.00093897
-0.00030113 9.0269e-05 -1.0227e-05 0.00011435 -0.00040717 3.1268e-05 -0.0017002 -0.0032257
-0.20623 0.2285 0.00026165 -0.0049558
-9.1816e-05 0.00016342 0.00010616 0.00019953 -0.0003632 -0.00019382 -0.0010315 0.00092059
-7.4422e-05 -0.0052023 -0.18219 0.2547
6020000000 -0.17725 0.18724 -0.0037922 -0.0031638 -0.00031912 0.0030718 -4.8644e-05 0.00057954
-0.00020503 0.00036407 -0.00011148 0.00030964
-0.0037911 -0.00316 0.10451 0.33678 -0.004764 0.0030975 -6.7149e-05 0.00013455
-0.00013237 9.1586e-05 -0.00020323 9.567e-05
-0.00028305 0.0030264 -0.0047252 0.0031781 -0.23177 0.15804 -0.00028466 0.00021671
-0.00086334 5.9896e-05 -0.00054628 0.00056802
-5.2567e-05 0.00054269 -8.2691e-05 0.00010772 -0.00029458 0.00019881 -0.022967 0.21392
-0.0022695 -0.0033239 -0.00061511 0.00074623
-0.00015721 0.00039187 -0.00019143 9.7994e-05 -0.00084493 6.8866e-06 -0.0023517 -0.0032599
-0.17835 0.2441 0.00012543 -0.00463
-0.00016686 0.0003339 -0.00023241 0.00019777 -0.00053639 0.00054057 -0.00062542 0.00076682
0.00021424 -0.0043185 -0.15666 0.25672
6080000000 -0.15665 0.19554 -0.0040421 -0.0010284 0.0012051 0.0029713 0.00011601 4.4697e-05
0.00017432 0.00010069 0.00037565 4.1194e-06
-0.0040222 -0.0010192 0.12702 0.33738 -0.0032588 0.0044323 -4.7496e-05 -3.9602e-05
-1.5528e-05 9.2616e-05 0.00017337 0.00033074
0.0012862 0.0029643 -0.0031091 0.0045395 -0.21433 0.18322 0.00026151 0.00021986
-0.00030605 0.00070882 -0.00026145 0.00038505
0.00013973 6.012e-05 -1.4273e-05 -3.5202e-05 0.00026121 0.00019573 -0.0056933 0.22118
-0.0037644 -0.0024264 -0.00093496 0.00079129
0.00016425 9.5059e-05 3.7174e-05 7.1029e-05 -0.00025184 0.00066883 -0.003717 -0.0024035
-0.14896 0.26107 -0.0011974 -0.0053458
0.00040811 -4.2236e-05 0.00018169 0.00031086 -0.00027343 0.00031899 -0.00083543 0.00084763
-0.00082588 -0.0053906 -0.13353 0.27741
6140000000 -0.14215 0.20996 -0.0036047 -0.00064448 0.0015075 0.0021823 3.2853e-05 6.2989e-05
1.7092e-05 -7.7677e-05 0.00041825 -0.0001793
-0.0035841 -0.00067331 0.15165 0.32046 -0.00249 0.0051267 3.8906e-05 8.4517e-05
0.00034627 1.4769e-05 0.00025661 0.00010232
0.0015477 0.0021551 -0.0023848 0.0051937 -0.19214 0.20471 0.00035134 -0.00012683
5.3354e-05 0.00057967 -5.4798e-06 0.00055859
4.8127e-05 5.7602e-05 4.7981e-05 5.3508e-05 0.00036799 -0.00010063 0.005821 0.21414
-0.0044046 -0.0014998 -0.00038538 0.0015635
3.6303e-05 -0.00011174 0.00032853 -4.6707e-05 0.00010931 0.00058749 -0.0044861 -0.0015397
-0.13014 0.28269 -0.0021378 -0.0040806
0.00041464 -0.00016931 0.00022749 0.00012046 2.1555e-05 0.00056946 -0.00043484 0.0015033
-0.0025262 -0.0042282 -0.097497 0.27731
6200000000 -0.12518 0.21653 -0.0029745 -0.00019397 0.0021343 0.0012695 0.0001008 0.00032568
-0.00033145 7.2741e-05 -0.0001119 -0.00028364
-0.0029699 -0.0001776 0.18135 0.32016 -0.0010883 0.0052029 6.1038e-05 0.0002093
2.6325e-05 -1.8451e-05 9.9516e-05 7.8972e-05
0.0021381 0.0012294 -0.001042 0.0052431 -0.17255 0.22002 0.00017708 -0.0002953
0.00059233 -2.6795e-06 0.00041598 0.00021489
0.00010997 0.00034822 6.7449e-05 0.00023129 0.0001757 -0.00033304 0.020512 0.2227
-0.0045871 -0.00035198 1.2074e-05 0.0011773
-0.00028506 0.0001234 3.3427e-05 5.0131e-05 0.00048622 -7.7086e-05 -0.0045692 -0.00019997
-0.11766 0.29064 -0.0034378 -0.0041298
-9.2373e-05 -0.00026044 0.00014196 8.63e-05 0.00031752 0.00022238 1.4246e-05 0.0012705
-0.0033525 -0.0039621 -0.082704 0.28802
6260000000 -0.11147 0.2295 -0.0030908 0.00077877 0.0020803 0.00069388 0.00027876 -7.8517e-05
4.6287e-05 0.00015521 -0.00010599 -3.5893e-05
-0.0030896 0.00078612 0.19745 0.30458 -0.00025134 0.0053959 3.2079e-05 -6.4206e-05
-7.7716e-05 -2.5068e-05 0.00027317 0.00018252
0.0020861 0.00067181 -0.00011952 0.0054431 -0.15235 0.24065 8.8625e-05 -5.6187e-05
0.00027957 -0.00011561 0.00018478 0.00020207
0.0003065 -7.5006e-05 3.5927e-05 -9.2588e-05 8.896e-05 -3.5126e-05 0.034353 0.21805
-0.0045519 0.0012765 0.00049613 0.0013377
6.9354e-05 0.00018737 -9.3827e-05 -0.00011418 0.00038733 -3.7201e-05 -0.0044536 0.0012277
-0.092494 0.29048 -0.0040704 -0.0026765
-0.00010448 -0.00012702 0.00023378 0.00015785 0.00028532 0.00021251 0.00056925 0.0012379
-0.0039957 -0.0028881 -0.038632 0.28845
6320000000 -0.096592 0.23484 -0.0025394 0.001368 0.0021852 -0.00040664 3.5099e-05 0.00010432
-0.00040622 0.00039587 -0.00013591 0.00044052
-0.0025245 0.0013763 0.22409 0.29724 0.001741 0.0056657 4.9897e-05 9.8474e-05
-1.4173e-05 -0.00011316 0.00013654 -7.3598e-05
0.0021724 -0.00037062 0.0017791 0.0056728 -0.13372 0.2518 -0.00015954 -0.00023325
0.00044215 0.00011363 0.00036087 0.00028503
5.1291e-05 0.00011484 5.5436e-05 8.6615e-05 -0.00015674 -0.0002383 0.034098 0.22048
-0.0039462 0.0019023 0.00083782 0.0007858
-0.0004145 0.00037642 1.8706e-05 -7.3538e-05 0.00043757 1.0857e-05 -0.0040901 0.001938
-0.068274 0.30272 -0.0045574 -0.0016997
-9.0967e-05 0.00044113 0.00016215 -6.2432e-05 0.00031928 0.00030846 0.00080711 0.00078859
-0.004659 -0.0018105 -0.028268 0.28882
6380000000 -0.077243 0.24037 -0.0019019 0.0018137 0.0016203 -0.00049159 1.6646e-05 -5.3208e-05
0.00027826 0.00028255 0.00010907 0.00011147
-0.001908 0.0017915 0.24157 0.27798 0.0029231 0.0042963 -0.00013336 -0.00010019
-0.00015118 -0.00016974 -2.7179e-05 -0.00032873
0.0015661 -0.00050076 0.0030185 0.0042358 -0.10596 0.26766 -0.00011785 0.00015514
0.00045639 -0.0001569 0.00051815 0.00023598
1.6094e-05 -2.9139e-05 -0.00014831 -8.3539e-05 -0.00011552 9.7994e-05 0.05467 0.20968
-0.0031955 0.0031711 0.00088468 0.00066934
0.00030919 0.0002944 -0.00019933 -0.00017971 0.00041698 -6.6466e-05 -0.0030936 0.0032452
-0.047016 0.29461 -0.0048526 -0.00033537
0.0001117 8.1579e-05 -9.3947e-05 -0.00029434 0.00055565 0.00019431 0.00091064 0.00074284
-0.0048064 -0.00017497 0.012357 0.29153
6440000000 -0.056692 0.25295 -0.00092034 0.0023637 0.0018265 -0.00080192 0.00038442 -0.00010158
0.00029601 -0.00040798 -0.00022794 -0.00031115
-0.00093984 0.0023487 0.26101 0.26576 0.0032795 0.0031074 0.00011037 -3.2867e-05
-0.00012142 4.6537e-05 -0.00010956 -0.00022909
0.0017756 -0.00084227 0.0033746 0.003024 -0.090279 0.284 -0.00022152 0.00028644
-0.00042751 -0.0001299 0.00052499 -0.00052264
0.00035875 -0.00010991 0.00012083 -7.4745e-05 -0.00018609 0.00030155 0.056279 0.20752
-0.0020005 0.0040063 0.00089863 0.00074395
0.00023955 -0.00036898 -7.9884e-05 -2.6457e-05 -0.00017588 -0.00018565 -0.0019632 0.0038885
-0.0065512 0.30206 -0.0048011 0.0014939
-0.00016669 -0.00022237 -0.00014185 -0.00027057 0.00051697 -0.0005432 0.00090371 0.00066673
-0.0047435 0.0012056 0.022949 0.27669
6500000000 -0.036737 0.25409 -0.0002468 0.0019977 0.0014216 -0.00088133 0.00017226 -9.9124e-05
-1.1336e-05 0.00013303 -8.9256e-05 0.00027493
-0.00026425 0.0019877 0.28788 0.24008 0.0036243 0.0026365 9.976e-05 3.1386e-05
0.00011663 0.00013982 0.00017229 -0.00010153
0.0014102 -0.00090234 0.0036913 0.0025941 -0.077302 0.28199 1.0473e-05 2.3553e-05
0.00024261 -0.00012439 -9.7469e-05 -0.00047811
0.00020147 -9.224e-05 9.374e-05 7.5969e-05 1.4923e-05 2.9349e-05 0.08107 0.20248
-0.00024342 0.0038456 0.0012645 0.00039385
6.8711e-05 0.00014357 0.00014419 0.00023769 5.327e-05 -6.5833e-05 -0.00033653 0.0039453
0.016016 0.30581 -0.0030585 0.0021022
-0.00013213 0.0003281 0.00019667 -9.431e-05 -6.87e-05 -0.00041357 0.0011995 0.00045605
-0.0033005 0.0020086 0.060745 0.28041
