# Supplementary material for: Early Detection of Alzheimer’s Disease via Machine Learning-Based Microwave Sensing: An Experimental Validation
Source: Sensors (Basel). 2025 Apr 25;25(9):2718. doi: 10.3390/s25092718 (PMC12074295; doi:10.3390/s25092718)
Supplement: Supplementary file 1 [file sensors-25-02718-s001.zip › measurements_paper_sensors/26 febbraio - PART1/set12 H/CSF_H_m6.s6p]

!Keysight Technologies,M9804A,MY58100912,A.14.10.03
!Date: Thursday, April 27, 2023 10:28:33
!Correction: S11(C  6-Port  ) 
!S12(C  6-Port  ) 
!S13(C  6-Port  ) 
!S14(C  6-Port  ) 
!S15(C  6-Port  ) 
!S16(C  6-Port  ) 
!S21(C  6-Port  ) 
!S22(C  6-Port  ) 
!S23(C  6-Port  ) 
!S24(C  6-Port  ) 
!S25(C  6-Port  ) 
!S26(C  6-Port  ) 
!S31(C  6-Port  ) 
!S32(C  6-Port  ) 
!S33(C  6-Port  ) 
!S34(C  6-Port  ) 
!S35(C  6-Port  ) 
!S36(C  6-Port  ) 
!S41(C  6-Port  ) 
!S42(C  6-Port  ) 
!S43(C  6-Port  ) 
!S44(C  6-Port  ) 
!S45(C  6-Port  ) 
!S46(C  6-Port  ) 
!S51(C  6-Port  ) 
!S52(C  6-Port  ) 
!S53(C  6-Port  ) 
!S54(C  6-Port  ) 
!S55(C  6-Port  ) 
!S56(C  6-Port  ) 
!S61(C  6-Port  ) 
!S62(C  6-Port  ) 
!S63(C  6-Port  ) 
!S64(C  6-Port  ) 
!S65(C  6-Port  ) 
!S66(C  6-Port  ) 
!S6P File: Measurement: :
# Hz S  RI   R 50
500000000 -0.32716 -0.066104 -0.0094922 -0.00098483 -0.0081386 0.012563 -0.0043988 0.012028
0.013199 0.0062441 -0.0053035 0.0084932
-0.009516 -0.00098706 -0.41037 -0.074975 0.0087218 -0.010382 0.00091516 0.011593
0.0090904 0.0037004 0.0017404 0.014197
-0.0081664 0.01273 0.0086711 -0.010767 -0.2587 0.18908 0.0066354 0.0028838
-0.0019875 0.008341 0.00097011 0.012459
-0.0048854 0.01124 0.00088388 0.011974 0.0068821 0.0030216 -0.32798 0.039868
-0.019504 -0.0052066 0.014586 0.026836
0.013391 0.0069499 0.0092493 0.0032008 -0.0020719 0.0077458 -0.020345 -0.0048679
-0.21984 -0.23229 -0.028368 0.0037987
-0.0059846 0.0069977 0.0010324 0.013974 0.0017743 0.011808 0.015336 0.027909
-0.027709 0.0039141 -0.26374 -0.14614
560000000 -0.31825 0.10261 -0.022138 -0.067982 0.00060736 0.012581 0.005799 0.010214
0.010275 0.0055356 0.011159 0.0095927
-0.021691 -0.067912 -0.37179 0.089417 -0.041031 -0.038224 0.013774 0.0035681
-0.012537 -0.0061908 0.0031638 -0.0010228
0.0006333 0.013398 -0.0416 -0.038919 -0.18433 0.23958 -0.00010837 -0.0054514
0.018599 0.0074659 0.0080433 -0.0064548
0.0064495 0.011068 0.014159 0.0034653 0.00044821 -0.0048516 -0.30517 0.13008
0.0070802 -0.022047 0.0062248 -0.022247
0.011088 0.0050008 -0.013202 -0.0064411 0.018386 0.0068205 0.0082795 -0.022593
-0.30178 -0.04566 0.011749 -0.051344
0.011016 0.0097682 0.0042283 -0.00060201 0.0080713 -0.005664 0.0052914 -0.02148
0.011218 -0.051899 -0.33068 0.0047872
620000000 -0.27703 0.07984 -0.023341 0.0088512 0.0031515 0.0089074 0.008514 -0.0049161
0.012038 -9.2529e-05 0.00066553 -0.0023706
-0.023319 0.0088929 -0.40061 0.035501 -0.018736 -4.0063e-06 -0.001596 -0.0019909
0.012629 -0.0053463 0.00069167 -0.0027884
0.003227 0.0090757 -0.018924 0.00025415 -0.15611 0.24972 -0.0012559 -0.0057614
-0.0041346 -0.0023656 0.009413 -0.0029364
0.0082799 -0.0053208 -0.0021017 -0.0020261 -0.0012674 -0.0056125 -0.26315 0.13883
-0.039328 -0.019896 0.013054 0.026508
0.012174 0.00031328 0.012936 -0.0056489 -0.0036623 -0.002446 -0.03856 -0.019694
-0.21812 -0.085702 -0.042461 0.015424
0.001367 -0.0011002 0.00081177 -0.0031955 0.0086523 -0.0029399 0.012385 0.026505
-0.044306 0.012243 -0.24285 -0.030842
680000000 -0.24236 0.17343 -0.026137 -0.015413 0.0050256 0.0056209 0.0016137 -0.0070362
-0.0015732 -0.011458 0.0057892 -0.0069841
-0.026185 -0.015494 -0.39078 0.13709 -0.032787 -0.0024417 -0.001583 -0.00046545
-0.0015189 -0.009729 -0.00087354 -0.002178
0.0048645 0.0053653 -0.032737 -0.0025378 -0.1086 0.27213 -0.00092604 0.00014417
-0.0013552 0.00076649 -0.0022786 -0.0092534
0.0013059 -0.0076009 -0.0016651 -0.00047695 -0.0010168 6.2175e-05 -0.21952 0.19147
-0.022405 -0.0076575 -0.0090675 -0.011369
-0.0014167 -0.01171 -0.0016559 -0.0092842 -0.0014757 0.00098031 -0.022924 -0.0070886
-0.28197 0.015646 -0.0056969 -0.008006
0.0058455 -0.0067834 -0.00056724 -0.0020973 -0.0023131 -0.0094142 -0.0094745 -0.011476
-0.0049669 -0.0069551 -0.26318 0.075916
740000000 -0.19601 0.16678 -0.040544 0.026599 0.013812 -0.0039421 0.0001307 -0.0039918
-0.0041078 -0.0015307 -0.0065274 0.003401
-0.040539 0.026518 -0.33711 0.15704 -0.037475 0.034222 4.487e-05 -0.0058903
-0.012338 0.0064007 -0.0014263 -0.0058084
0.013745 -0.0037909 -0.037399 0.034403 -0.075418 0.27268 -0.0020784 0.0031898
-0.0008965 -0.0047059 -0.001806 0.00054303
7.4198e-05 -0.0039477 -6.2005e-05 -0.0060558 -0.0019194 0.0032678 -0.20398 0.19943
-0.042036 -0.0095747 0.022201 0.016686
-0.0041376 -0.0015835 -0.012352 0.006806 -0.001168 -0.0051355 -0.042081 -0.010052
-0.1809 0.049997 -0.042684 -0.00065001
-0.0065397 0.0032793 -0.0015108 -0.0059754 -0.0017723 0.00063336 0.022361 0.017066
-0.043764 -0.0016569 -0.2537 0.080278
800000000 -0.16653 0.21321 -0.022901 0.015824 0.0057102 -0.010455 -0.0044865 -0.002577
-0.0044684 0.0018534 0.0045273 0.00050335
-0.02288 0.015895 -0.34523 0.2281 -0.0090283 0.034289 -0.0022506 0.0020707
-0.00031704 0.0025221 0.00067355 0.0053906
0.0056968 -0.010252 -0.0091018 0.034461 -0.037037 0.29819 0.0010751 0.0010949
7.7355e-06 0.0034312 -0.0015951 0.00049112
-0.0045806 -0.0025145 -0.00223 0.0019643 0.0010919 0.0011864 -0.17504 0.22656
-0.029178 0.012856 0.014616 -0.010839
-0.004584 0.0019214 -0.00034452 0.0022291 0.00013529 0.0034424 -0.028866 0.012887
-0.23181 0.073514 -0.018973 0.020708
0.0041956 0.000288 0.00038997 0.0054252 -0.0016786 0.00067623 0.015073 -0.010857
-0.019137 0.020535 -0.24671 0.13169
860000000 -0.13341 0.2338 -0.018841 0.030502 -0.0030491 -0.010193 -0.001991 0.0005063
0.0040846 0.0054962 -0.0035703 -0.003152
-0.018805 0.030393 -0.29879 0.27233 0.0069611 0.034501 0.0002047 0.0020318
0.0038248 0.00023784 0.0035121 -0.00011487
-0.0030281 -0.010272 0.0071505 0.034517 0.010682 0.30853 -0.00047837 -0.00050284
0.0025274 -0.0019705 0.0017658 0.004227
-0.0019839 0.00042698 0.0003605 0.0021104 -0.00041458 -0.00047915 -0.13896 0.23837
-0.01846 0.017059 -0.0064003 -0.0090889
0.0042177 0.0052818 0.0042122 0.00033511 0.0024853 -0.0017995 -0.018433 0.017104
-0.17697 0.13337 -0.026403 0.015982
-0.0032556 -0.0029364 0.0035284 1.0845e-05 0.0016712 0.0041876 -0.0071479 -0.0088491
-0.025658 0.016317 -0.19808 0.1788
920000000 -0.11026 0.25785 0.0038653 0.039307 -0.0092907 -0.0047124 -0.002114 0.0018849
0.00024756 0.0015344 0.0031148 -0.0013179
0.0037845 0.039357 -0.27193 0.29518 0.027816 0.023272 0.0012801 0.001259
0.0071658 0.00018629 0.0041343 -0.0030143
-0.009363 -0.0046763 0.027998 0.023196 0.056995 0.31105 0.0017361 -5.6645e-05
0.00052998 -0.00023648 0.0008813 -0.0015693
-0.00205 0.0019064 0.0013474 0.0011598 0.0017586 -7.1437e-05 -0.11483 0.2561
-0.012734 0.030479 0.0043613 -0.0067187
0.00024696 0.001535 0.0071566 0.00024134 0.00049338 -0.0003032 -0.012581 0.03053
-0.17032 0.13789 -0.0036677 0.028508
0.0028813 -0.0012389 0.0041794 -0.0028713 0.00082942 -0.0014269 0.0042819 -0.0069653
-0.0038433 0.028538 -0.2078 0.19194
980000000 -0.064347 0.27945 0.016017 0.030969 -0.0095886 0.0046327 0.0017168 0.0036658
0.0040328 -0.0015088 -0.0034123 -0.0026201
0.016001 0.030918 -0.22003 0.33183 0.033104 0.0057945 0.0018843 -0.0001866
0.0018511 -0.0060416 -0.00040602 -0.0026168
-0.0095553 0.0046883 0.033157 0.0057305 0.10329 0.30583 0.00048959 -0.0010716
0.00020317 -0.0016797 0.0015448 -0.00031223
0.0017503 0.0037596 0.001827 -0.00018222 0.00047574 -0.0010784 -0.077153 0.26705
0.0065237 0.030061 -0.0096083 -0.007558
0.0038552 -0.0014957 0.0015651 -0.0062058 0.00021389 -0.0017362 0.0064763 0.029884
-0.14023 0.17326 0.0048561 0.020444
-0.0034275 -0.0026801 -0.00053461 -0.0026725 0.0014747 -0.00037126 -0.0093641 -0.0075787
0.0045848 0.020178 -0.16501 0.23922
1040000000 -0.023852 0.28965 0.032997 0.020388 -0.0012839 0.007469 0.0025326 0.00084384
0.00027896 -0.0033053 -1.1988e-05 -0.0012736
0.033037 0.020383 -0.18533 0.34661 0.030051 -0.014033 0.0015379 -0.0016399
-0.002401 -0.0024537 -0.0013135 -0.0028146
-0.0012796 0.0074906 0.029988 -0.014153 0.1494 0.29388 -0.00044758 -0.0013762
-0.0015349 -0.00093859 -0.00054901 -0.0011253
0.0025592 0.00079882 0.0015273 -0.0016298 -0.00045414 -0.001372 -0.050009 0.27759
0.018418 0.019472 -0.0021405 0.0013282
0.00047469 -0.0034689 -0.0023257 -0.0025012 -0.0016314 -0.00086362 0.018411 0.01934
-0.1081 0.18293 0.013739 0.020179
5.0277e-07 -0.0012344 -0.0011917 -0.0029089 -0.00055147 -0.0011826 -0.0022768 0.0014583
0.01378 0.0201 -0.14538 0.26074
1100000000 0.021369 0.30013 0.036875 -0.0025184 0.0034495 0.0041977 0.0024905 -0.0010321
-0.0021412 -0.0030849 -0.0042908 -0.00018459
0.036878 -0.0025184 -0.14159 0.36618 0.015934 -0.027545 -4.4795e-05 -0.0017825
-0.0032402 -0.00082234 -0.0037918 -0.00059929
0.0034866 0.0042007 0.015819 -0.027612 0.19615 0.27494 -0.0017539 0.0003075
-0.0015697 0.00058783 -0.0011265 -0.00050411
0.0024798 -0.0010315 -7.9019e-05 -0.0018098 -0.0017623 0.00028539 -0.0097608 0.28285
0.024303 0.0066425 -0.0026316 -0.00010637
-0.0021164 -0.0031444 -0.0033311 -0.00084651 -0.0015959 0.0006147 0.024414 0.006548
-0.089998 0.19886 0.019834 0.010523
-0.0042929 -0.000266 -0.0037396 -0.00050427 -0.0011485 -0.00046915 -0.0026778 -8.7621e-05
0.019583 0.010279 -0.09998 0.29254
1160000000 0.072073 0.29734 0.025459 -0.019801 0.0034476 -0.00062336 -3.3323e-05 -0.0024864
-0.0040734 -0.00096517 -0.001267 0.0041265
0.025462 -0.019801 -0.098213 0.37147 -0.0031414 -0.028959 -0.0015031 -0.0015393
-0.0026303 0.0024911 -0.0017201 0.0017295
0.003409 -0.00067103 -0.0032624 -0.029037 0.23954 0.24542 -0.00065019 0.0016298
-0.0003398 0.0017195 -0.00096908 0.00031062
-4.8973e-05 -0.0024955 -0.0015035 -0.0014699 -0.00065795 0.0016019 0.029128 0.28051
0.0216 -0.0093645 -0.0035583 0.0050971
-0.0041085 -0.0009701 -0.0026357 0.0025844 -0.00039987 0.0017627 0.021574 -0.0093946
-0.055116 0.21019 0.019465 0.00093895
-0.0013525 0.0041467 -0.0019508 0.001714 -0.00079617 0.0003717 -0.0036287 0.0052129
0.019463 0.0010589 -0.053232 0.29647
1220000000 0.11622 0.28892 0.012445 -0.03 -0.0011928 -0.0014871 -7.7022e-05 -0.00098545
-0.0027494 0.0022557 0.0011458 0.0020362
0.012466 -0.029972 -0.053956 0.38649 -0.016544 -0.021366 -0.0025207 0.00048509
2.4304e-05 0.0030404 -0.000698 0.0019208
-0.0012056 -0.0014899 -0.016685 -0.021353 0.27959 0.20778 0.00087288 0.0014892
0.00055747 0.0011095 0.00025737 0.00055539
-3.6586e-05 -0.0009641 -0.0025157 0.00049429 0.00089006 0.0014921 0.068819 0.27311
0.011104 -0.016181 0.0022036 0.0016735
-0.0027401 0.0022902 7.6989e-05 0.0030514 0.00052847 0.001052 0.011102 -0.016259
-0.032816 0.22182 0.014837 -0.012236
0.001158 0.002094 -0.00073813 0.0019134 0.00023257 0.00063516 0.002122 0.0017265
0.014866 -0.012176 -0.022503 0.31509
1280000000 0.16676 0.26921 -0.0065624 -0.02946 -0.0019568 0.001652 -0.00095707 -0.0020727
-0.00091818 0.0033925 0.0025735 0.0013949
-0.0065226 -0.029397 -0.007312 0.37839 -0.023745 -0.0085139 -0.00083802 0.0014404
0.001723 0.0017128 0.00066285 0.0020646
-0.0018963 0.0016741 -0.023821 -0.0084144 0.31123 0.16441 0.0014192 -0.00011829
0.0010007 0.00026428 0.00029578 0.00042632
-0.00099134 -0.0020804 -0.0007741 0.0014418 0.0014148 -0.00011619 0.10554 0.25726
0.0019109 -0.018716 -1.3674e-05 0.000123
-0.00086915 0.0033517 0.0017649 0.0018194 0.0010895 0.00025931 0.0018558 -0.018779
0.0043052 0.22738 0.003916 -0.015348
0.0025691 0.0013223 0.00057744 0.002149 0.00020081 0.00034259 2.6278e-05 0.00017966
0.0038995 -0.015467 0.025128 0.31862
1340000000 0.20422 0.23803 -0.016682 -0.020291 0.00038089 0.0041624 -0.0018943 -0.00074633
0.0015014 0.0027407 0.0018297 -0.0013841
-0.01662 -0.020266 0.031817 0.37205 -0.021099 0.004251 -0.00017751 0.0019562
0.0018343 0.00085677 0.0011918 0.00083753
0.00041869 0.0042187 -0.02111 0.0043586 0.3343 0.11739 0.00083459 -0.0009371
0.00051019 -0.00052735 9.1051e-05 0.00016268
-0.0018568 -0.00076124 -0.00020913 0.0019994 0.00079909 -0.0009158 0.13882 0.23823
-0.0075152 -0.016304 0.0012673 0.00046027
0.0014723 0.0027678 0.0018061 0.00081443 0.00052247 -0.00044365 -0.0075469 -0.016312
0.033469 0.22579 -0.0028747 -0.013955
0.0018029 -0.0014024 0.0012102 0.00077843 0.00011784 0.00020488 0.0013146 0.00048701
-0.0027941 -0.014028 0.063107 0.31532
1400000000 0.23922 0.20194 -0.023411 -0.0088644 0.0047539 0.0031511 -0.0022041 0.00076571
0.002592 0.0010052 0.00031732 -0.001419
-0.023397 -0.0088707 0.070694 0.36027 -0.01447 0.012379 0.0012647 0.0013579
0.0011677 -0.00064538 0.0011371 0.00025968
0.0047557 0.0030741 -0.014399 0.012469 0.34881 0.063571 -7.4456e-05 -0.0013362
5.8775e-05 -0.00018438 0.00043527 0.00015114
-0.0021947 0.00076526 0.0012707 0.0013492 -6.7858e-05 -0.0013399 0.16934 0.20983
-0.013561 -0.0098647 -0.00083403 -0.00044235
0.0026208 0.00097744 0.0011942 -0.00062422 9.9233e-05 -0.00016299 -0.01358 -0.0098344
0.067431 0.22463 -0.0094257 -0.0095647
0.000345 -0.0013324 0.0011719 0.00023156 0.00038003 0.00017969 -0.00090296 -0.00048287
-0.0093444 -0.0094252 0.10841 0.30609
1460000000 0.26308 0.15903 -0.020825 0.0037009 0.0052502 -0.0015931 -0.0015151 0.0017739
0.0021639 -0.00043252 -0.00025797 -0.00090712
-0.020808 0.0036992 0.10523 0.33888 -0.0054005 0.015067 0.0015615 0.0002884
0.00095821 -0.0012289 0.0012605 -0.00054022
0.0051939 -0.0015461 -0.0053507 0.015111 0.35541 0.0085675 -0.0010063 -0.0010331
0.00024571 -0.0002188 0.00054971 -0.00018789
-0.0014984 0.0017223 0.0015872 0.00027226 -0.001025 -0.0010421 0.19637 0.18103
-0.014753 -0.0036629 -0.00098433 0.0018905
0.0021651 -0.00045119 0.0009677 -0.0012142 0.00030887 -0.00022282 -0.014755 -0.0036341
0.096875 0.21254 -0.011431 -0.0033561
-0.0003013 -0.00096227 0.0011964 -0.00056919 0.00059109 -0.00028945 -0.00099353 0.0018703
-0.011581 -0.003369 0.14172 0.28612
1520000000 0.27713 0.1186 -0.015584 0.0095338 0.0031943 -0.003924 0.00015194 0.0026043
0.002361 -0.0019058 -0.0010357 -0.00018675
-0.015566 0.0095133 0.13966 0.32579 0.0020754 0.012391 0.0017139 -0.00065782
0.00017029 -0.00099912 0.00043195 -0.0010233
0.0031419 -0.003923 0.0021129 0.01238 0.3485 -0.047814 -0.00075917 -0.0002965
0.00067978 -0.00090254 0.00016774 -0.00013492
0.00019063 0.0026134 0.0016898 -0.0006718 -0.00077583 -0.00034217 0.22081 0.14329
-0.014591 0.0018358 0.0013178 0.0020734
0.0023357 -0.0019346 0.00016148 -0.0010048 0.00066769 -0.00089883 -0.014569 0.0018256
0.12598 0.20209 -0.011717 0.0011455
-0.0010715 -0.00017144 0.0004123 -0.00098957 0.00010568 -9.5903e-05 0.0013047 0.0020635
-0.011709 0.0010813 0.17581 0.26795
1580000000 0.28802 0.072882 -0.0090952 0.013263 -0.0010672 -0.0046788 0.0014931 0.0018199
-0.0002674 -0.0022102 -0.00021954 0.00040532
-0.0091135 0.013279 0.16797 0.30093 0.0054917 0.0072466 0.00058693 -0.0015203
-0.00041194 -0.0011315 -0.00019735 -0.00070799
-0.0010956 -0.0046879 0.0054928 0.0072599 0.32847 -0.10582 -0.0014544 0.00020102
-0.00028817 -0.001329 0.00017818 -0.00057406
0.0015124 0.0017946 0.00058788 -0.0015215 -0.0014497 0.00024769 0.23565 0.10339
-0.011465 0.0069074 0.0021465 0.00080112
-0.00030076 -0.0022456 -0.00043955 -0.0011593 -0.00028177 -0.0013272 -0.011464 0.0069375
0.15147 0.18678 -0.0093577 0.0071023
-0.00028514 0.0003565 -0.00016534 -0.00071767 0.00018512 -0.00057492 0.0021401 0.00083164
-0.0093252 0.0070825 0.20921 0.24235
1640000000 0.29148 0.032156 -0.0021733 0.012439 -0.0028765 -0.002325 0.002734 0.0010577
-0.00063485 -0.0016781 -0.00035865 0.00051053
-0.0021831 0.012453 0.19762 0.27725 0.0055601 0.0023312 -0.00045111 -0.0018685
-0.00088677 -0.00058396 -0.00050831 -0.00068526
-0.0028873 -0.0022048 0.0056058 0.0023585 0.29918 -0.15464 -0.00075469 0.0011492
-0.0010931 -0.0011279 -0.00017088 -0.0003923
0.0027307 0.0010163 -0.00044504 -0.0018385 -0.0007166 0.0011359 0.2487 0.054486
-0.007551 0.0081515 0.0025718 -0.00061648
-0.00065284 -0.0016849 -0.00091505 -0.00057034 -0.0010703 -0.0010932 -0.0075561 0.0081709
0.17536 0.16567 -0.0046757 0.0093335
-0.00033736 0.00042275 -0.00050129 -0.00071959 -0.00023086 -0.00036242 0.0025485 -0.00064489
-0.0046618 0.0093498 0.23504 0.21255
1700000000 0.28651 -0.012922 0.0014542 0.009873 -0.0033583 0.00031323 0.003091 -0.0012796
-0.0021661 -0.00068288 0.00059545 0.00048466
0.0014749 0.0098415 0.2171 0.24581 0.0029158 -0.00035623 -0.0014583 -0.00076288
-0.00087586 -0.00019716 -0.00082147 -0.00042955
-0.003268 0.00030907 0.0029062 -0.00037029 0.25587 -0.19376 7.0564e-05 0.0016611
-0.0021377 -0.00028598 -0.00027498 -0.00080294
0.0030959 -0.0012935 -0.0014569 -0.00074347 9.3822e-05 0.0016404 0.24619 0.0038696
-0.0049611 0.0091726 0.0017703 -0.0021835
-0.0021957 -0.0006896 -0.00088773 -0.00019178 -0.0021135 -0.00029576 -0.0049439 0.0091748
0.19548 0.14802 0.00012283 0.0095707
0.00061303 0.00048504 -0.00085484 -0.0004618 -0.00037951 -0.00082885 0.0017632 -0.0022038
9.1381e-05 0.0095324 0.25328 0.1789
1760000000 0.2755 -0.061761 0.0040779 0.0067867 -0.0021164 0.0012009 0.0013758 -0.0035187
-0.0012492 0.00047451 0.00033163 -0.00061782
0.0040544 0.0067462 0.24315 0.20633 0.00022485 -0.0016847 -0.0012477 1.947e-05
-0.0011542 0.00090399 -0.00056536 0.0002726
-0.0020499 0.0011011 0.00024361 -0.0017487 0.20684 -0.226 0.0010643 0.0014223
-0.0011529 0.0014742 -0.0011307 -0.00074027
0.0013759 -0.0035437 -0.0012333 8.121e-06 0.0010272 0.0014263 0.23702 -0.0488
-0.0014192 0.0084836 -9.9582e-05 -0.002468
-0.0012226 0.00056674 -0.001163 0.00094289 -0.001174 0.0015495 -0.0013654 0.0084661
0.21208 0.11534 0.0040377 0.0072181
0.00023867 -0.00056159 -0.00056905 0.00031976 -0.0010544 -0.00076503 -0.00010392 -0.0024067
0.0039932 0.0071665 0.26676 0.14155
1820000000 0.25294 -0.099525 0.0046028 0.003196 0.00023554 0.002371 -0.0010151 -0.0031545
-0.0012286 0.00077896 -0.00017837 -8.0367e-05
0.0045526 0.003206 0.25442 0.17705 -0.0019376 0.00010908 -0.0015235 0.00091012
-0.00013745 0.0012882 -0.00070776 0.00040227
8.0481e-05 0.0023392 -0.0018998 4.6566e-05 0.1573 -0.24091 0.0016286 0.00073859
-0.00031885 0.0023321 -0.0016052 4.6607e-05
-0.0010013 -0.0030991 -0.0015158 0.0009139 0.0016732 0.00073831 0.20729 -0.096202
0.00017313 0.0072522 -0.0016765 -0.0018014
-0.0012074 0.00080394 -0.00010128 0.0012965 -0.00037253 0.0023217 0.00019409 0.0072507
0.23232 0.088637 0.0049969 0.003452
-0.00015168 -9.0428e-05 -0.00069642 0.00050519 -0.001561 0.00011028 -0.0017448 -0.001827
0.005043 0.0034116 0.27072 0.10691
1880000000 0.2187 -0.14113 0.0024758 0.00083087 -0.00025879 0.0022291 -0.0028671 -0.002423
-0.00026958 0.0017089 0.00030902 -0.00056248
0.0024211 0.00083938 0.25906 0.13026 -0.0037129 0.0027574 -0.00031347 0.0018181
0.0005797 0.001458 5.866e-05 0.0009996
-0.0003283 0.0023251 -0.0038337 0.0027726 0.10578 -0.24924 0.0020948 -0.0010383
0.0015395 0.0021241 -0.0010636 0.0014693
-0.0029537 -0.0024118 -0.00031757 0.0018161 0.0021224 -0.00099375 0.16621 -0.13692
0.0012423 0.0051645 -0.0024435 0.00039385
-0.00027209 0.0015956 0.00060435 0.0014244 0.0015564 0.0021158 0.0011996 0.0050646
0.23891 0.057934 0.0052526 0.0014137
0.00038921 -0.00052248 0.00013922 0.0010048 -0.00099748 0.001385 -0.002399 0.00036727
0.0052542 0.0014361 0.27215 0.072292
1940000000 0.17935 -0.16746 0.00034423 -0.0011413 0.00174 0.0019555 -0.0038612 0.00036481
0.001117 0.00099409 -0.00063687 -0.00053891
0.00039491 -0.0010875 0.26046 0.099298 -0.0019321 0.0055743 0.0010776 0.0014891
0.002084 0.00050025 0.00097281 0.00033356
0.001927 0.002021 -0.0018591 0.0056725 0.06125 -0.24123 0.0006737 -0.0025561
0.0024695 0.00044238 0.0002762 0.0015895
-0.0038872 0.00042036 0.001054 0.0015056 0.00062483 -0.0025625 0.11334 -0.16718
0.00036713 0.0037178 -0.0015669 0.0014435
0.0010514 0.00094544 0.002065 0.00044863 0.0025369 0.0004527 0.00036909 0.0037585
0.24433 0.021366 0.0040381 -0.0024403
-0.00069106 -0.00067031 0.0010104 0.0002614 0.00019565 0.0016664 -0.0015087 0.0013355
0.0040641 -0.0024706 0.26171 0.036763
2000000000 0.13412 -0.18282 -0.0034578 0.00089845 0.002941 0.0012146 -0.0024434 0.0036524
0.00087556 0.00051316 -0.00077536 0.00053125
-0.0034148 0.00083286 0.2474 0.063872 -0.00063726 0.0077172 0.0016753 0.00035404
0.0012736 -0.0014485 0.00056544 4.2973e-05
0.0029414 0.0012413 -0.00057283 0.0077537 0.020337 -0.22709 -0.0015249 -0.0017349
0.0021993 -0.0010382 0.0016173 0.0015394
-0.0023911 0.003706 0.0016612 0.00037767 -0.0015381 -0.0016702 0.059884 -0.17715
-0.0013462 0.0033855 -0.00022241 0.0020604
0.0008612 0.00049293 0.0012526 -0.0014337 0.0021937 -0.0010775 -0.001324 0.0033702
0.24248 -0.012111 0.00064681 -0.0033116
-0.00082949 0.0002636 0.00052284 3.574e-05 0.0016066 0.0015512 -0.0001525 0.0020621
0.00064414 -0.0033273 0.25003 0.008918
2060000000 0.086559 -0.19085 -0.0044051 0.003095 0.0029219 -0.00066454 0.00079689 0.0034554
0.001705 -0.00050666 -0.00030489 0.001203
-0.0043655 0.003069 0.23394 0.034685 0.0045822 0.0087331 0.0011306 -0.00063521
0.00056033 -0.0016521 0.00073546 -0.00017345
0.0029618 -0.00076522 0.0046413 0.0086575 -0.013237 -0.20934 -0.0018609 0.00037838
0.00072148 -0.0023669 0.0030258 0.00042017
0.00097641 0.0034148 0.0011965 -0.0007004 -0.0019076 0.00027248 0.0083441 -0.17387
-0.0019374 0.0048227 0.00097181 0.0011408
0.0017043 -0.00034715 0.00051278 -0.0016288 0.00069218 -0.0024564 -0.0019057 0.0048767
0.22884 -0.050378 -0.0012889 -0.0042113
-0.00032197 0.0013964 0.00060013 -0.00020136 0.0030462 0.00030176 0.00095021 0.0012221
-0.0012171 -0.0042325 0.2346 -0.016609
2120000000 0.042156 -0.18164 -0.0034148 0.0064969 0.0023191 -0.0027654 0.0029563 0.0019656
0.00075766 -0.0015412 0.00092423 0.00036049
-0.0034812 0.006466 0.21376 0.012224 0.0071253 0.0047804 0.0011003 -0.0012554
-0.0014851 -0.0019897 -2.0554e-05 -0.0011374
0.0023223 -0.0028199 0.0071363 0.0046873 -0.041041 -0.19123 -0.000831 0.0017574
-0.001714 -0.0016524 0.00061621 -0.0022001
0.0029186 0.00194 0.0010525 -0.0012917 -0.00082852 0.0017044 -0.040217 -0.15587
-0.0024188 0.0068955 0.0018227 0.0010662
0.00081172 -0.0016187 -0.0014833 -0.0019231 -0.0016598 -0.00164 -0.0023588 0.0068542
0.21442 -0.08405 -0.0053072 -0.00195
0.0010526 0.00032119 -2.0293e-05 -0.0010812 0.00061166 -0.002195 0.0019175 0.0011619
-0.005282 -0.0019799 0.21375 -0.031162
2180000000 0.0022263 -0.16962 -0.0019493 0.0097842 0.00056567 -0.0022648 0.0032852 -0.00052322
0.00042133 -0.0014191 0.0014272 0.00031739
-0.0019685 0.009741 0.19446 -0.0069421 0.0080646 0.0039325 -0.00080739 -0.0017815
-0.0021329 0.0008378 -2.5655e-05 0.00040944
0.00053743 -0.0023156 0.0080647 0.0038809 -0.062197 -0.1682 0.0012397 0.0016831
-0.0010159 -0.00015901 0.00050257 -0.0018692
0.0031941 -0.00062416 -0.00077714 -0.0018858 0.001242 0.0017777 -0.075947 -0.13112
-0.00090124 0.0097532 0.0019483 0.00020448
0.00044443 -0.0015081 -0.002013 0.00087956 -0.0010563 -0.00013862 -0.00093876 0.0097882
0.18759 -0.11525 -0.0057914 0.0020474
0.0014784 0.00047536 -2.3735e-05 0.0004677 0.0003451 -0.0020056 0.0019991 5.4954e-05
-0.0057476 0.0022141 0.19776 -0.046521
2240000000 -0.027312 -0.14492 0.0022759 0.011011 -0.00053575 -0.0029326 0.0017137 -0.0024433
-0.0020182 -0.00092412 0.00063527 -0.0018635
0.0022999 0.011102 0.17426 -0.01145 0.0088662 0.00023958 -0.0010321 -0.00038696
-0.00053713 0.0011309 -0.00064264 -0.00058727
-0.00058767 -0.0028219 0.0088588 0.00020052 -0.080095 -0.14301 0.0020619 -0.0015743
-0.0011039 0.00016018 -0.0023511 -0.001742
0.0015937 -0.0023287 -0.0011405 -0.00033092 0.0020262 -0.001508 -0.10998 -0.10158
0.0020746 0.011538 0.0017 -0.00070036
-0.0020865 -0.0010475 -0.00055965 0.0010081 -0.0011217 0.00013164 0.0020988 0.011615
0.1587 -0.13179 -0.0055209 0.0041559
0.00063792 -0.0019886 -0.00060708 -0.00062562 -0.0023028 -0.0016719 0.0015162 -0.00073818
-0.005411 0.0040963 0.1735 -0.056522
2300000000 -0.053445 -0.11839 0.007716 0.0092021 -0.0013601 -0.00204 -0.00060974 -0.0016681
-0.0015676 0.00063507 -0.0012094 -0.00075075
0.0077839 0.0092263 0.15552 -0.021104 0.0088368 -0.002171 -0.00089134 0.00059305
-0.00022334 0.0016102 -0.00016709 0.00084621
-0.0013289 -0.0020732 0.0088269 -0.0022426 -0.090772 -0.11966 -0.00014562 -0.0018191
-9.0212e-05 0.0019669 -0.0019758 0.00090974
-0.00060064 -0.0015971 -0.00084813 0.00069714 -0.00011604 -0.0018902 -0.12934 -0.067007
0.006342 0.011751 0.00039668 -0.0018782
-0.0014929 0.00061898 -0.0001996 0.0016375 -0.00012666 0.0019707 0.0063234 0.011709
0.1238 -0.15236 -0.0033832 0.0073345
-0.0012465 -0.00085493 -9.3711e-05 0.00067934 -0.0018591 0.00079777 0.00063508 -0.0019104
-0.0035106 0.0074193 0.15915 -0.057967
2360000000 -0.071616 -0.087805 0.0105 0.0083372 -0.0012981 -0.0015712 -0.0015173 -0.00065742
-0.00049177 0.0012268 -0.0015894 -0.0003219
0.010524 0.0082566 0.14521 -0.021488 0.0082493 -0.0051995 -0.00069771 0.0011329
0.0020424 0.00046951 2.5373e-05 -0.00014275
-0.0012297 -0.001511 0.0082101 -0.0052577 -0.10201 -0.098382 -0.0025673 -0.0011706
0.0011715 0.00013311 -0.00098329 0.0016692
-0.0014173 -0.00075936 -0.00048385 0.001154 -0.0026169 -0.0010916 -0.14811 -0.03543
0.010848 0.01028 0.0014376 -0.0020367
-0.00046007 0.0013324 0.0019886 0.00058248 0.0010527 6.2035e-05 0.010892 0.010199
0.094063 -0.15316 0.00019284 0.0085123
-0.001828 -0.00026176 -0.00023717 -0.00013992 -0.0011439 0.0017384 0.0012533 -0.0021745
0.00036698 0.0084584 0.13513 -0.06229
2420000000 -0.079239 -0.059481 0.014171 0.0026654 -0.0032535 -0.0010921 -0.0010603 0.00070734
0.00098976 0.0014903 -0.0014814 0.0015698
0.014058 0.0026064 0.12948 -0.020869 0.0046508 -0.0071258 0.001305 0.001105
0.0008261 -0.0015652 -1.8263e-05 -0.00013967
-0.0031166 -0.0011011 0.0045304 -0.0071129 -0.11388 -0.076763 -0.0022114 0.0013105
-1.2472e-05 -0.000208 0.00042884 0.002872
-0.0011358 0.00057356 0.0013856 0.0010451 -0.0022284 0.0011444 -0.15569 0.0086399
0.014702 0.007462 -0.00051249 -0.0026905
0.0012604 0.0013958 0.0008779 -0.0015847 6.3612e-05 -0.00020034 0.01477 0.0073735
0.059792 -0.15206 0.0013748 0.0085857
-0.0014199 0.0017991 -0.00014363 3.6804e-05 0.00036239 0.0030447 -0.0003525 -0.002563
0.0012601 0.0086106 0.11699 -0.055968
2480000000 -0.080309 -0.030514 0.013847 -0.0025269 -0.0016354 7.3299e-05 -0.00043625 0.001438
0.0018666 -0.00045514 0.00022587 0.0012917
0.013774 -0.0024239 0.13077 -0.02345 0.0026558 -0.0091181 0.0012365 5.6541e-05
-0.00051832 -0.001117 -0.00016845 -0.00038372
-0.0016265 1.2895e-06 0.0026613 -0.009206 -0.11698 -0.058467 -0.00074073 0.0031871
-0.0002722 -0.00092792 0.0019056 0.0010768
-0.00061005 0.0014421 0.0011798 -3.7098e-05 -0.00067375 0.0032698 -0.15783 0.043901
0.018513 0.00076429 -0.0016936 -0.0024581
0.0019195 -0.00052946 -0.0003578 -0.0010783 -0.00027255 -0.0008392 0.018543 0.00074259
0.029439 -0.14523 0.0044566 0.0076912
0.00043195 0.0014005 -5.0044e-05 -0.00023573 0.0019396 0.00092162 -0.0017727 -0.0025189
0.0043503 0.0077558 0.096941 -0.053497
2540000000 -0.08603 -0.0019143 0.011629 -0.0064515 -0.0023967 0.0009995 0.00065257 0.00091803
0.00028516 -0.0016395 0.0010152 0.0014383
0.011653 -0.0062947 0.11733 -0.013687 -0.001465 -0.0080355 0.00080263 -0.0014307
-0.0016615 -8.7472e-06 -0.00041599 0.00010419
-0.0022852 0.00092751 -0.0014753 -0.0080636 -0.12387 -0.033949 0.0018834 0.0023899
-0.0010935 -5.1728e-05 0.0019368 -0.00088211
0.00061859 0.00091943 0.00060384 -0.0015033 0.0019798 0.0026328 -0.15769 0.084493
0.01785 -0.0061564 -0.0021637 -0.0020138
0.00018743 -0.0017469 -0.0015837 -0.00013262 -0.00099059 -3.8149e-05 0.017829 -0.0062065
0.0043846 -0.13026 0.0068536 0.0061915
0.0010202 0.0014494 -0.0004266 0.00013615 0.0019706 -0.00060298 -0.0021627 -0.0019022
0.007132 0.0060871 0.081196 -0.037947
2600000000 -0.07806 0.022082 0.0083459 -0.0098581 -0.0012388 0.0024227 0.00070567 -0.00028272
-0.0012313 -0.0013723 0.0020001 0.00054243
0.0083164 -0.0098146 0.11334 -0.029943 -0.0036073 -0.006049 -0.00052392 -0.00074668
-0.00023745 0.0015897 -0.00023702 0.00070526
-0.0012715 0.0025934 -0.0037009 -0.0061058 -0.12788 -0.010379 0.003181 0.00021708
-0.00023307 0.0014757 0.0014004 -0.0018739
0.00086697 -0.00027409 -0.00041164 -0.00059992 0.0031473 3.0594e-05 -0.14268 0.11667
0.014336 -0.012569 -0.0032673 3.2925e-05
-0.0013084 -0.0013337 -0.00025049 0.0015991 -0.00030297 0.0014285 0.014405 -0.012744
-0.022182 -0.11451 0.0088992 0.0057483
0.0019379 0.00023349 -0.00010027 0.00074925 0.0011297 -0.0019005 -0.0032234 0.00017063
0.0087072 0.0058566 0.07429 -0.02348
2660000000 -0.074187 0.04737 0.0043702 -0.01169 -0.0001731 0.00090452 9.5079e-05 -0.00010842
-0.0026848 0.00048047 0.0014774 -0.00081505
0.0044158 -0.011725 0.1192 -0.026128 -0.0047182 -0.004462 -0.001271 -0.00030738
0.00026772 0.001894 0.00059295 0.0006535
-7.8566e-05 0.0010466 -0.004911 -0.0044521 -0.12839 0.0095378 0.0020687 -0.0021909
0.00032751 0.00069076 -0.0011935 -0.001549
-4.334e-05 -0.00025988 -0.0011097 -0.00030875 0.0020627 -0.0020034 -0.12505 0.14767
0.0077036 -0.016665 -0.0026481 0.00096848
-0.0025894 0.00071335 0.00013399 0.0018969 0.00044654 0.0009698 0.0076353 -0.016581
-0.040075 -0.099637 0.010605 0.0016988
0.0012546 -0.00073636 0.00052353 0.00053202 -0.0012713 -0.0014664 -0.0025532 0.00098452
0.01053 0.0016376 0.0686 -0.0036449
2720000000 -0.062365 0.067423 0.00010399 -0.011742 -0.00038148 0.0028922 -0.00026194 -1.164e-05
-0.0021067 0.00203 0.00070313 -0.0014831
1.8241e-05 -0.011759 0.10557 -0.028439 -0.0052495 -0.001196 -0.0015134 0.00041528
0.0018253 0.00050126 0.00085931 -0.0002612
-0.0001426 0.0028463 -0.0052028 -0.0010032 -0.12218 0.04019 0.00037297 -0.0024293
0.00043245 0.00052655 -0.0014976 0.0004527
-0.00020795 -5.863e-05 -0.0014782 0.0003837 0.00044943 -0.0024871 -0.091811 0.17901
0.00088747 -0.016574 -0.0014936 0.0022745
-0.0020395 0.0021409 0.0017184 0.00055224 0.00039315 0.00042754 0.00080007 -0.016658
-0.055275 -0.073403 0.011859 -0.00092734
0.00053928 -0.00157 0.00080164 -0.00027892 -0.0014275 0.00049749 -0.001647 0.0021255
0.01195 -0.00094431 0.073731 0.016969
2780000000 -0.048967 0.085389 -0.004376 -0.010435 -1.4125e-05 0.0011388 0.00050269 -0.00043825
0.0012188 0.00259 -0.00077509 -0.0017847
-0.0043274 -0.010422 0.10379 -0.041876 -0.0042911 0.0002984 -0.000197 0.0016042
0.001641 -0.00096165 2.3894e-05 -0.00014515
-5.091e-05 0.0011947 -0.0041106 0.00038676 -0.12011 0.06833 -0.0021808 -0.0013618
0.00062494 -0.00036676 -0.00028147 0.00086582
0.00043531 -0.00040919 -0.00017294 0.0015427 -0.0021247 -0.0014481 -0.063335 0.20058
-0.0056139 -0.015004 -0.00067791 0.0022369
0.0014457 0.002566 0.001734 -0.00091481 0.00056153 -0.00043612 -0.0056778 -0.015057
-0.06979 -0.048716 0.010352 -0.0054652
-0.00083007 -0.0016348 -0.00012452 -0.00020931 -0.00047351 0.00066371 -0.00067256 0.0023628
0.010428 -0.0054266 0.077883 0.034667
2840000000 -0.034177 0.10237 -0.0074426 -0.007343 0.0014999 0.0019815 -6.6656e-05 -0.00029243
0.001509 0.00091865 -0.0015974 0.00014777
-0.0074617 -0.0072918 0.10127 -0.033822 -0.0033241 0.0016264 0.00034273 0.00077954
-9.6407e-05 -0.0014574 -2.4395e-05 2.5535e-05
0.0014856 0.0018835 -0.003296 0.0015332 -0.11568 0.094928 -0.0012248 0.00033511
0.00043437 -7.4221e-06 0.00071969 0.0011984
-0.00015028 -0.00036806 0.00029529 0.00073544 -0.0014786 0.00036115 -0.028192 0.21771
-0.0097526 -0.010228 0.00046403 0.0011339
0.0013449 0.00082489 4.7359e-05 -0.0014496 0.0004234 0.00015726 -0.009871 -0.010115
-0.076156 -0.022598 0.0084755 -0.006933
-0.001429 6.0343e-05 -0.00013905 0.00010568 0.00070557 0.0010718 0.00059771 0.0010303
0.0083268 -0.0069893 0.091991 0.052097
2900000000 -0.018859 0.12117 -0.0088631 -0.0032402 0.0014773 0.00016711 0.00037234 -0.00081337
0.0021546 -0.0011122 -0.00091672 0.00015826
-0.0087968 -0.0031818 0.083868 -0.042429 -0.00082076 0.0028423 0.00084344 0.00029954
-0.00052298 -0.0013409 -0.00022126 3.9311e-05
0.0013972 8.0996e-05 -0.00083532 0.0028973 -0.098247 0.12713 -0.00088912 -1.2224e-05
-0.00060823 -0.0012569 0.0019917 -0.00027553
0.00050339 -0.00063205 0.00076798 0.00041901 -0.00085602 -1.2472e-05 0.0098349 0.22006
-0.012083 -0.0050956 0.0011228 0.0018432
0.0020196 -0.0012802 -0.00046226 -0.0015082 -0.00045371 -0.0011089 -0.012084 -0.005105
-0.075831 0.0091616 0.006043 -0.0098921
-0.00086144 0.00026615 -9.1262e-05 0.00021917 0.0018101 -0.0001102 0.00091005 0.0017794
0.0061513 -0.0099775 0.10814 0.057242
2960000000 0.00080193 0.13302 -0.0087568 0.00031218 0.00035931 0.0014692 -0.00067851 -0.00093474
-0.00044549 -0.0016973 -0.00084626 0.00036221
-0.0087284 0.00035135 0.091234 -0.041942 -0.00022378 0.0011757 0.00097879 6.2203e-05
-0.0010185 -0.00074495 0.00049821 0.00037706
0.00031424 0.0016303 -0.00019141 0.0010298 -0.08147 0.15855 -0.00063289 0.00056574
-0.00051141 0.00081782 -0.00016683 -0.0024995
-0.00071233 -0.00094731 0.0010153 6.9351e-05 -0.00070453 0.00054936 0.050242 0.22823
-0.011199 0.00087956 0.0016859 0.00050894
-0.0004813 -0.0017163 -0.0011468 -0.00074526 -0.00068456 0.00077941 -0.011241 0.0008454
-0.067876 0.037869 0.0019042 -0.011364
-0.00074093 0.00030194 0.0006286 0.00021039 -8.7196e-05 -0.0024819 0.001784 0.00045078
0.0018579 -0.011497 0.1268 0.068311
3020000000 0.019695 0.14827 -0.0064742 0.0036189 0.0014099 -0.0001497 -0.00095186 -0.00015244
-0.00060336 0.00024764 -3.2657e-05 0.00044324
-0.0064568 0.0036318 0.081067 -0.029646 -0.00016415 -0.00020751 0.00046235 -0.00088843
-0.0017019 0.00044354 0.00064368 -0.00026657
0.0013125 -0.00011599 -0.00023437 -0.00021311 -0.058804 0.18409 -0.00037448 0.00091816
0.00036584 0.00035033 -0.00060643 -0.0018488
-0.00089096 -0.00016724 0.00054625 -0.0008606 -0.00027799 0.0010268 0.090849 0.22237
-0.0093343 0.0036434 0.00057172 0.00068711
-0.0005297 0.00036357 -0.0017387 0.00031116 0.00025202 0.00041318 -0.0092628 0.0037195
-0.054523 0.064556 -0.0010402 -0.010468
-0.00014993 0.00045247 0.00073612 -0.00021427 -0.00069029 -0.001861 0.00069428 0.00068193
-0.0011447 -0.01035 0.14834 0.065993
3080000000 0.046168 0.1565 -0.0047534 0.0058922 0.0016965 -3.5335e-05 -0.00067578 3.7841e-05
-0.00053044 0.00022219 9.6784e-05 0.00047714
-0.0047607 0.0057852 0.078307 -0.025871 -0.00029243 0.00036068 -0.00016737 -0.00033116
-0.00036554 0.00094644 -0.00019432 -0.00057663
0.0018592 0.00018515 -0.00046425 0.00030597 -0.023263 0.20506 -0.00062931 0.00022138
0.00047964 0.00055244 -0.0021038 -0.0007007
-0.00084299 -3.3534e-05 -0.00010384 -0.00034181 -0.00077357 0.00019374 0.12361 0.21371
-0.0055079 0.0074522 0.0020278 0.00020587
-0.00030603 0.00034619 -0.00031245 0.0010851 0.00034406 0.00047351 -0.005565 0.0073492
-0.031555 0.093852 -0.0055668 -0.0093406
-3.7929e-05 0.00058661 -0.00023383 -0.00062595 -0.002031 -0.00081423 0.0021216 0.00016519
-0.0054489 -0.0093979 0.16288 0.071874
3140000000 0.074171 0.16196 -0.0013956 0.0076297 0.0028166 -0.0014938 -0.0011209 0.0011017
0.0017327 0.00060664 0.00040694 -2.1699e-06
-0.0013707 0.0075088 0.073295 -0.026039 -0.00097396 -4.7329e-05 0.00074762 -0.00030597
-0.00017294 0.00088796 0.00066684 -0.00040305
0.0028423 -0.0016128 -0.00097189 0.000266 0.017654 0.22727 -2.679e-05 0.0015798
0.0014483 -0.00067222 -0.0028946 0.00074386
-0.0011336 0.0011148 0.00071336 -0.00040431 0.00011683 0.00159 0.15962 0.19042
-0.0011625 0.0074836 0.00074854 -0.0014084
0.0017589 0.00037242 -0.00014848 0.0010978 0.0013909 -0.00071141 -0.001035 0.0076862
-0.018401 0.11261 -0.0073898 -0.0056557
0.00037097 0.0002024 0.00063206 -0.00055861 -0.0030056 0.00067905 0.00055873 -0.0014169
-0.0073965 -0.005751 0.18774 0.064489
3200000000 0.10677 0.17187 0.00384 0.0067248 0.00075141 -0.0028786 -6.7399e-05 0.001843
0.00042552 -0.0016243 0.00020946 0.00044167
0.0037927 0.0067571 0.084697 -0.025385 -0.0011629 0.00026295 -0.00046008 -0.0010611
0.00075153 0.0010868 -0.00043224 -0.0010593
0.00087008 -0.0030898 -0.00089571 0.00033518 0.062836 0.23277 0.0013338 0.0006781
-0.00027854 -0.0020747 -0.0014571 0.0023071
-7.9284e-05 0.0018706 -0.00058731 -0.0011466 0.0012733 0.00079164 0.18167 0.16715
0.0014395 0.0069391 0.00062935 -0.0015149
0.00043703 -0.0017375 0.00084789 0.0011328 -0.00015506 -0.0020565 0.0015569 0.0068274
0.017394 0.13146 -0.0089449 -0.0024469
0.00020142 0.00035143 -0.00057318 -0.0010797 -0.001511 0.0025618 0.00079815 -0.0014294
-0.0089881 -0.0021603 0.20437 0.062711
3260000000 0.13733 0.16509 0.0042737 0.0033156 -0.00077968 -0.0026166 0.0012011 0.00079613
0.00019672 -0.0019944 -0.00010638 -0.00012599
0.0042247 0.0033314 0.091645 -0.028316 -0.0020179 0.0018388 -0.00051351 -3.4287e-05
0.00083872 -0.0004347 -0.00089917 0.00017961
-0.00068027 -0.002467 -0.0017827 0.001748 0.11244 0.22913 0.00030687 -9.3708e-05
-0.00075264 -0.00096727 0.00052562 0.0018878
0.0011572 0.00078858 -0.00053342 1.2054e-05 0.00031065 -0.00019093 0.20828 0.13034
0.0045232 0.0052095 -0.0008219 -0.0018803
0.00023931 -0.0019709 0.00099589 -0.00054154 -0.00096138 -0.00088282 0.0044318 0.0053132
0.039433 0.14019 -0.0072838 0.0032464
-0.00015855 0.000118 -0.0010595 0.00029697 0.00053294 0.0016643 -0.00083785 -0.0018989
-0.0071492 0.0028712 0.23285 0.052511
3320000000 0.16874 0.1608 0.0071968 0.0015319 -0.0003423 -0.0016775 0.00081087 0.00018249
-0.001691 -0.001349 0.00037616 9.5141e-05
0.0071825 0.0017436 0.099612 -0.023228 0.00042231 0.0022889 -0.00038006 -0.00037976
-0.0002821 -0.00040055 -0.00061638 0.00027909
-0.00064545 -0.0018172 0.00018142 0.0020355 0.16088 0.22232 0.00030864 -0.00033812
-0.0010852 -0.00013912 0.00021702 0.0012704
0.00096698 0.00014084 -0.00049961 -0.00034956 0.00028077 -0.00012408 0.21827 0.10034
0.0051497 0.0023566 -0.00084221 0.00019194
-0.001835 -0.0012754 -0.00026833 -0.00052872 -0.0012126 -5.0209e-05 0.0053189 0.0022706
0.068945 0.14392 -0.0041275 0.0035445
0.00053818 -9.6728e-05 -0.00050019 0.00044975 0.00027339 0.0010113 -0.00099563 0.00024403
-0.0042237 0.0035542 0.25053 0.041189
3380000000 0.20353 0.14381 0.0058801 -0.0018458 -0.001267 0.00047389 0.001058 0.00022643
-0.0014277 0.00078111 0.00031788 0.00016645
0.0058183 -0.001848 0.11033 -0.032348 -0.00017978 0.0030785 -0.0010603 -0.00041495
-5.0688e-05 0.0002837 -0.00083781 0.00055131
-0.00098475 0.00060355 -0.00020762 0.0033415 0.20268 0.19936 0.00047555 -0.00023109
-0.0020716 0.00048375 0.0014476 0.0015859
0.0010329 0.00024304 -0.0010212 -0.00042485 0.00057161 -0.000404 0.23326 0.066927
0.0065734 0.0015434 -0.00053319 0.00025081
-0.0014913 0.00093641 -0.00030309 0.00033133 -0.0017022 0.00057676 0.006505 0.0013135
0.10698 0.13513 -0.0017906 0.0055743
0.00032427 -0.00015268 -0.00060384 0.00027697 0.0009778 0.0016097 -0.00055708 0.00038674
-0.0013998 0.0057065 0.27985 0.02085
3440000000 0.23541 0.12464 0.0047966 -0.0039902 -0.00042497 -0.0017982 0.00066454 2.8986e-05
-0.0012772 0.0014474 0.00092581 0.00015647
0.0049281 -0.0039353 0.10366 -0.03603 0.002968 0.002282 -0.00094766 0.0011098
-5.9429e-06 0.00027409 0.00016796 0.00081308
-0.00091195 -0.0013611 0.0030416 0.0023287 0.24195 0.17393 -3.2435e-05 -0.0003874
0.00019583 0.0015881 0.0012064 0.00084344
0.00058286 -5.0531e-06 -0.00090149 0.00099833 -0.00031846 -0.00019777 0.23465 0.035272
0.0070072 -0.0017545 -0.00049787 0.00011511
-0.0013827 0.0014368 2.5635e-06 0.00050901 -0.00015631 0.0014313 0.0071506 -0.0015806
0.13402 0.1306 0.0026262 0.00318
0.0008813 0.00015851 4.0665e-05 0.00069085 0.0016711 0.00074592 -0.00041775 -6.075e-05
0.0024402 0.00293 0.29625 -0.0063645
3500000000 0.26902 0.093221 0.0028062 -0.0048435 -0.0013989 0.0015981 0.0010543 -0.00086453
-0.00095765 0.00087043 0.00056716 -0.00087758
0.0028075 -0.0050026 0.11736 -0.060348 0.003196 0.0013569 -0.00034885 0.00059057
0.00056638 -2.5088e-05 -4.242e-05 0.00014187
-0.0013956 0.0014205 0.0034019 0.0014095 0.27311 0.13861 0.00016388 -9.5427e-05
2.7676e-05 0.00052807 0.001847 -0.00049229
0.0010332 -0.00088466 -0.00036379 0.0005521 0.00012392 -0.00016029 0.23994 0.00743
0.006653 -0.0045088 -0.00015527 0.00025386
-0.0008712 0.00099715 0.00067831 6.4698e-05 0.00023371 0.00058938 0.0066392 -0.0047735
0.17618 0.10567 0.0027677 0.0011135
0.00043497 -0.00098126 -0.00022995 0.00021648 0.0016888 -0.00034563 -0.00039557 0.00031106
0.0026936 0.0014299 0.3184 -0.03532
3560000000 0.28748 0.059734 0.00050283 -0.0061117 -0.00016632 -0.0010313 0.0007171 0.00032999
0.0014007 0.0017682 -0.00017835 -0.0012851
0.00035151 -0.0062178 0.11073 -0.065394 0.0056846 -0.00047321 0.00026568 0.00050406
0.00056903 -0.00043 0.00020109 0.00054961
0.00012329 -0.0010154 0.0055986 -0.00062898 0.29953 0.096887 -0.00021048 -5.3789e-05
0.00067929 0.00044314 0.0010564 -0.00093978
0.00053289 0.00018285 0.00025548 0.00052959 -0.00013225 -0.00022343 0.22936 -0.029504
0.004738 -0.00649 -0.0003871 -0.00074414
0.0016709 0.0018472 0.00062966 -0.00043378 0.00059999 0.00024094 0.004518 -0.0064994
0.19688 0.097053 0.0026232 -0.0010465
-0.00032589 -0.0013781 0.00013318 0.00050431 0.0011279 -0.0010385 -0.0001425 -0.00077955
0.002838 -0.0013192 0.32958 -0.075666
3620000000 0.30582 0.022803 -0.0011694 -0.004126 -0.0023504 -4.2201e-05 0.00039582 -0.001694
-0.0001483 0.00066724 -0.00035224 -0.00072226
-0.0012272 -0.0039516 0.1128 -0.093382 0.0043523 -0.0037791 0.00024375 0.00052039
-6.263e-05 -0.00066643 0.00062295 0.00036817
-0.0021691 -0.0002034 0.0043303 -0.003725 0.31417 0.05396 0.00028883 -0.00092096
0.00011438 -0.00015024 0.00048337 -0.00093351
0.00028525 -0.0015918 0.00031187 0.00058074 0.0001631 -0.00087145 0.21988 -0.058659
0.00030614 -0.0075014 -0.0011527 0.00081139
0.00021221 0.00047318 -0.00021498 -0.00092779 5.3668e-05 9.1344e-05 0.00049573 -0.0074712
0.21958 0.061581 0.0010537 -0.0013802
-0.0005074 -0.00038965 0.00053642 0.00039306 0.00025616 -0.00093473 -0.0013294 0.00079128
0.00086806 -0.0014107 0.33438 -0.10873
3680000000 0.3113 -0.021938 -0.003779 -0.0041582 -0.0010938 0.0018377 -0.0010543 -0.0004412
0.0014932 0.0001031 -0.0010728 -0.00018595
-0.0037534 -0.0040642 0.10941 -0.11146 0.001668 -0.0045636 0.00061874 0.00032477
-0.00022662 -0.00056242 0.00078675 0.00016847
-0.0011181 0.0017581 0.0016253 -0.0047067 0.32569 0.0032653 -0.00086671 -0.00078426
0.00061407 0.00042668 0.0006733 -0.0016151
-0.00097079 -0.00030772 0.00075524 0.00028426 -0.00074033 -0.00057067 0.2061 -0.093333
-0.0014174 -0.0062763 -0.00085291 0.0014191
0.0014115 -0.00012114 -0.00049728 -0.00045895 0.00084234 0.00047268 -0.0012932 -0.0061965
0.24133 0.038295 0.00034747 -0.0021131
-0.00093757 -0.00011884 0.0010217 7.7743e-05 0.00050168 -0.0014205 -0.001045 0.0014083
0.00060603 -0.0016864 0.33425 -0.15453
3740000000 0.31361 -0.056165 -0.0033883 5.3718e-05 -0.0023633 0.0025029 2.4657e-05 -0.00085874
-0.00057335 -5.4375e-05 -0.0013219 0.00032077
-0.0034174 2.2655e-05 0.10084 -0.13196 0.0010999 -0.0053759 0.00027983 -0.00028172
-0.00035985 -0.00012624 0.00068909 0.00012685
-0.0021872 0.0024931 0.00079661 -0.005255 0.32917 -0.033939 -0.0008302 -2.9338e-05
-0.00021672 0.00026151 -0.00046815 -0.00091682
0.00015501 -0.00075868 0.00022042 -0.00025904 -0.00077132 -0.00011477 0.18538 -0.11584
-0.0028271 -0.0055942 0.00021542 0.0026864
-0.00091357 7.7586e-06 -0.00029921 -9.4959e-05 -0.00046887 6.4577e-05 -0.003105 -0.0056539
0.24943 0.0046144 -0.00074914 -0.00088871
-0.00098935 0.00040731 0.00050071 0.00014519 -0.00054792 -0.0010739 0.00044576 0.0027155
-0.00097674 -0.0012061 0.31997 -0.19404
3800000000 0.31066 -0.10306 -0.0025248 0.00075368 0.00092034 0.0038683 -0.0012034 -0.0016867
0.0016638 0.0012113 -0.001131 0.00023943
-0.0024346 0.00071279 0.092045 -0.14756 -0.0019293 -0.0050574 0.00023357 0.00035604
-0.00082866 -0.00035235 0.00093305 1.5334e-05
0.00079854 0.0036596 -0.0018884 -0.0049791 0.32731 -0.076185 -0.00065514 0.00036099
0.0012387 0.00011659 -0.00095356 -0.00085053
-0.0012041 -0.0016864 0.00023 0.00027564 -0.00080703 0.00042426 0.17718 -0.14229
-0.0039011 -0.0034636 0.0016481 0.0018663
0.0016348 0.0013169 -0.00064419 -0.0003427 0.0010758 0.00029746 -0.0039408 -0.0034035
0.26675 -0.033911 0.0014388 -0.00042732
-0.001152 0.00019083 0.0007458 4.5295e-05 -0.00098776 -0.00089355 0.0016673 0.0015494
0.0012209 -6.0368e-05 0.31354 -0.23514
3860000000 0.29856 -0.13455 -0.00092617 0.0012249 0.002418 0.0021214 -0.0020617 0.0011259
0.00099204 -0.0011401 -0.00017449 0.0015383
-0.00086377 0.0013372 0.07207 -0.15825 -0.0031389 -0.0052883 0.00059791 -0.00060716
-0.00090669 0.0010701 0.00065711 -0.00095549
0.0023948 0.0021442 -0.0030571 -0.0051303 0.3077 -0.11671 -0.00052704 0.00082138
3.4384e-05 -0.00041726 -0.00073874 -0.00061274
-0.0021284 0.0011167 0.00055702 -0.00057242 -0.00063539 0.00086377 0.14837 -0.15694
-0.0027364 -0.0042023 0.0019357 0.00085892
0.0010839 -0.00088244 -0.00080355 0.00098631 0.000834 -0.00060384 -0.0026947 -0.0043026
0.26413 -0.06275 0.00025758 -0.0014119
-0.00029056 0.00095308 0.00067542 -0.00082818 -0.00086302 -0.00061242 0.0018633 0.0010923
0.0002439 -0.0017642 0.29112 -0.27369
3920000000 0.28658 -0.17433 0.0016414 0.00061724 0.0036069 0.0025116 -6.6168e-05 0.0011022
0.00042464 -0.0001516 0.00028128 0.00045523
0.0015636 0.00049644 0.046667 -0.17419 -0.0048902 -0.0033816 -0.00055664 -0.00028311
0.00015968 0.00036809 -0.00019944 -0.0003906
0.0033829 0.0024484 -0.0049306 -0.0035797 0.30243 -0.14897 5.3923e-05 0.0013267
0.0021467 -0.001337 -0.00034713 5.0754e-05
-8.1294e-05 0.00099658 -0.00047619 -0.00019973 0.00021542 0.0012101 0.13016 -0.16822
-0.0040765 -0.0030161 0.0023054 -0.00029917
0.00053005 -0.00023536 8.3401e-05 0.00017583 0.001507 -0.0010885 -0.00419 -0.0030783
0.26053 -0.10925 0.001189 -0.0018711
0.00039 0.00067882 -4.4205e-05 -0.00036866 -7.9546e-05 -0.00012099 0.002522 -0.0004311
0.0010819 -0.0016157 0.27025 -0.30126
3980000000 0.26028 -0.21118 0.0020216 -0.0027408 0.0049249 -0.00013557 0.00018099 0.0011773
0.00093297 -0.0018911 0.00035226 0.00014
0.0020494 -0.002718 0.025024 -0.18985 -0.005685 -0.0015339 0.0007855 0.00040829
0.00055779 0.00027456 -1.2306e-05 -0.0012649
0.0049947 -0.00010645 -0.0059807 -0.0015248 0.27477 -0.18047 0.0012878 2.5116e-05
-0.0011833 -0.0016754 -0.00069687 -0.00072889
0.00019405 0.0011131 0.00072172 0.00045246 0.0011423 0.00016549 0.094107 -0.19092
-0.0043166 -0.0037424 0.001702 -0.00083935
0.00091876 -0.0019389 0.00056445 0.00032063 -0.001178 -0.0013725 -0.0044177 -0.0035567
0.24831 -0.14088 0.0016855 -0.0038992
0.00028956 0.00025328 -0.000173 -0.0012223 -0.00073048 -0.00092878 0.0014551 -0.00084235
0.0019219 -0.0037722 0.23589 -0.34094
4040000000 0.23279 -0.23659 -0.00010764 -0.0040201 0.00326 -0.0029172 0.00029426 0.00017431
-0.00062663 -0.00079547 0.00082312 6.6051e-05
-0.00017904 -0.003801 -0.0010825 -0.1964 -0.004761 0.00019388 0.00010874 -0.00090627
-4.2379e-06 0.00012388 -0.0015292 -0.00013308
0.0034552 -0.0029652 -0.0046996 0.00044802 0.25291 -0.21361 0.00019201 -0.00072048
-0.00078616 -7.0819e-05 -0.0010724 0.00034071
0.00024402 0.00019921 0.00012296 -0.00099644 0.00040749 -0.00070441 0.071625 -0.18543
-0.0066137 -0.0010908 0.0016913 -0.00055372
-0.00089915 -0.00054491 0.00016563 0.00012783 -0.00061732 -0.00045632 -0.0063848 -0.0012615
0.23838 -0.17344 -0.0020545 -0.0036774
0.0012099 3.4106e-05 -0.0015406 -0.00019256 -0.0013758 0.00050268 0.0017695 -0.00055358
-0.0021704 -0.0038828 0.19903 -0.35857
4100000000 0.20453 -0.26119 -0.0031451 -0.0029703 0.0014564 -0.0032573 -8.7009e-05 0.00017293
0.00038632 -0.0014766 0.00060081 0.00037694
-0.0031776 -0.0029618 -0.024672 -0.20153 -0.0049133 0.00077558 -0.00016853 -0.00032555
0.00077953 0.00041981 -0.00060614 0.00029147
0.001248 -0.0033421 -0.0048301 0.00080985 0.23312 -0.24074 0.0003178 -0.00018829
-0.00057497 -0.0002408 -0.0013248 -5.1095e-05
-0.00015657 3.1494e-05 -0.00015724 -0.00027665 0.0001287 -0.00014664 0.039229 -0.20041
-0.0053976 0.00052072 0.0010088 -0.0014117
0.00052714 -0.0013585 0.00070216 0.00027687 -0.00085207 -6.4147e-07 -0.0055206 0.00041067
0.22372 -0.19845 -0.0011815 -0.0038342
0.00039951 -6.4426e-05 -0.00072266 0.00025244 -0.00086355 -0.00016832 0.00094266 -0.0012919
-0.0011988 -0.0038426 0.16832 -0.38547
4160000000 0.17504 -0.27918 -0.0036197 -0.0020818 -1.1504e-05 -0.0034116 0.00069251 -0.00011
-0.0037425 -0.00098716 0.00088842 -0.00078014
-0.0035259 -0.0021803 -0.051701 -0.19903 -0.0049863 0.0025659 -0.00041375 -0.00026833
0.00018222 -0.00045607 -0.00097285 0.00050755
-2.0995e-06 -0.0034625 -0.0047518 0.0026235 0.1996 -0.25738 0.00055813 -0.0001943
-0.0011951 -0.0001567 -0.0013466 0.0007564
0.00079175 -0.00014712 -0.00039021 -0.00025826 0.00045223 -0.00016657 0.013328 -0.18869
-0.0054528 0.0019696 0.0014305 -0.002005
-0.0038926 -0.00085388 0.00022304 -0.00044896 -0.0010283 -3.6046e-05 -0.0052038 0.0020853
0.19201 -0.23297 -0.0042714 -0.0037811
0.00079769 -0.00038884 -0.00092864 0.00048358 -0.0013576 0.00084079 0.0012834 -0.0021304
-0.0039824 -0.0034161 0.11733 -0.3958
4220000000 0.14841 -0.29516 -0.0043426 0.00011638 -2.5512e-05 -0.0039174 -0.00040321 -0.00031809
-0.00097932 0.0010732 0.0006108 -0.0012883
-0.0043565 9.1746e-05 -0.086981 -0.18919 -0.0025054 0.0036676 -2.3179e-05 -0.00013155
8.554e-05 -6.7504e-05 -0.00052956 0.0010732
0.00011807 -0.0038089 -0.0026545 0.0035037 0.17221 -0.2832 5.7851e-05 -8.733e-05
0.00034823 0.00035515 -7.9002e-05 0.0013264
-0.00034769 -0.00031462 -7.3015e-05 -0.00018549 1.1573e-05 -0.00015417 -0.0093007 -0.18655
-0.0040131 0.002113 -0.00011618 -0.0024531
-0.00103 0.00088521 0.00015104 0.00011596 0.00037554 0.00025337 -0.0040331 0.0020678
0.17845 -0.25625 -0.0041838 -0.0027937
0.00045877 -0.001052 -0.00058162 0.0010112 -0.00035046 0.001162 4.8613e-05 -0.002592
-0.0043883 -0.0031772 0.091476 -0.40842
4280000000 0.11781 -0.30567 -0.0026095 0.0015922 -0.0016376 -0.0041336 -0.00042043 0.00072381
-0.00042785 0.0012577 -0.00055956 -0.00026231
-0.0026712 0.0016396 -0.11323 -0.19567 -0.0026815 0.0031143 -0.00080952 -0.0004277
0.00019434 0.00028693 0.00062551 0.00062417
-0.0017789 -0.0042096 -0.0026262 0.0033935 0.14246 -0.29256 0.00097254 -5.7555e-05
-0.00065317 0.00082333 -0.00024626 0.00075093
-0.00042731 0.00063084 -0.0007941 -0.00039537 0.00083959 -0.00023313 -0.04802 -0.17294
-0.0043835 0.0023137 -0.00057419 -0.002016
-0.0004798 0.0012757 0.00013962 0.00028278 -0.0010025 0.00062746 -0.0043574 0.0023461
0.13468 -0.2801 -0.005753 -0.0010342
-0.00052152 -0.00040645 0.00081969 0.00052846 -0.00023035 0.0014367 -0.00059165 -0.0020881
-0.0057776 -0.00069257 0.040387 -0.41623
4340000000 0.090672 -0.31458 -0.0018505 0.0016936 -0.0025711 -0.0014553 0.00018813 0.00056039
0.00010752 0.00075683 -0.00029974 -0.00090113
-0.0016879 0.0017041 -0.1344 -0.16896 -0.0018411 0.0037355 -0.0001139 0.00054134
-0.00028353 -0.00050894 0.00042604 0.00047658
-0.0023018 -0.0014957 -0.001646 0.0038016 0.10573 -0.30916 -0.00030001 -0.00096041
0.00023502 0.000731 0.00071173 0.0021221
0.00024868 0.00056674 -0.00010498 0.00055279 -0.00023221 -0.00090658 -0.066131 -0.16907
-0.0042828 0.0033054 -0.0013549 -0.0026689
-3.3804e-05 0.00074404 -0.00017628 -0.00040857 0.00036447 0.001054 -0.0042126 0.003187
0.10905 -0.30407 -0.0050704 0.0011754
-0.00011009 -0.0010212 0.00028939 0.00040007 0.0007656 0.0019694 -0.0015733 -0.0025077
-0.0047606 0.0012161 0.0067356 -0.40954
4400000000 0.061441 -0.32141 -0.00091437 0.0013376 -0.0022912 -0.0015833 0.00086249 0.0011332
-0.00026704 0.00047727 -0.0001224 -0.00056152
-0.00091283 0.0013869 -0.16246 -0.16098 -0.00133 0.0036931 -0.00049951 0.00046539
0.00013159 -0.00056693 0.00050462 0.00032897
-0.002406 -0.0014211 -0.0011571 0.003393 0.078683 -0.3161 -0.0001515 -0.00029281
0.00029321 0.00055866 0.00082033 0.001474
0.00086544 0.001145 -0.00050201 0.00052873 -0.0001088 -0.00026667 -0.089933 -0.15738
-0.0033528 0.0049723 -0.0020596 -0.001374
-0.00011231 0.000432 9.8122e-05 -0.00049537 0.00043117 0.00037004 -0.0033357 0.0050171
0.079142 -0.31741 -0.0044863 0.001061
-0.00026938 -0.00041891 0.00051326 0.00036298 0.00089317 0.0010617 -0.0019607 -0.0015011
-0.0052119 0.00086272 -0.038601 -0.4164
4460000000 0.024815 -0.32257 -0.00076087 0.00040492 -0.0040181 -0.0010422 0.0015316 -0.00065767
-0.00041323 0.0012007 -0.00090069 -0.00028186
-0.00089574 0.000187 -0.18596 -0.13254 -0.00066337 0.0043544 -0.00043905 0.00068681
-0.00029338 -0.0002726 0.00036434 -0.00047113
-0.0040988 -0.00094175 -0.00081375 0.0044902 0.052932 -0.32398 -0.00044265 -0.00042225
0.00066971 0.0007177 0.0020764 0.00048486
0.00147 -0.00073407 -0.00038412 0.00073451 -0.00044618 -0.0004751 -0.10493 -0.13548
-0.001791 0.0057928 -0.0025328 -0.0008808
-0.00030818 0.0012258 -0.00036041 -0.00034699 0.00037608 0.00049419 -0.0017197 0.0058279
0.043011 -0.31465 -0.0044437 0.0029543
-0.00097656 -0.00033746 0.00038606 -0.00051715 0.0017935 0.00052381 -0.0028497 -0.00086175
-0.0042226 0.0030418 -0.078748 -0.39915
4520000000 0.0023971 -0.32355 -0.00047424 -0.00044112 -0.0037396 -4.0234e-05 0.00050388 -3.8449e-06
0.0018826 0.00011638 -0.00079001 0.0008848
-0.00042354 -0.00046913 -0.20975 -0.11564 0.00055364 0.0046078 0.00057514 0.00093648
-0.0003256 -5.0444e-05 0.00023701 -0.00025588
-0.0035858 7.9518e-05 0.00065826 0.0047542 0.022623 -0.32236 -0.00099528 0.00045339
0.00034441 -0.00086702 0.0014706 -0.00074253
0.00050854 1.9679e-05 0.00052221 0.00085091 -0.001125 0.00048304 -0.12169 -0.12653
-0.00088558 0.0059612 -0.002984 -0.00041622
0.0018093 5.4252e-05 -0.00029413 1.1866e-05 0.00081353 -0.00062408 -0.00076423 0.0058592
-0.002719 -0.32677 -0.0031318 0.0030047
-0.00073802 0.00086988 0.00021752 -0.00017886 0.0018383 -0.00046273 -0.0027476 -0.00033402
-0.002997 0.0027405 -0.10694 -0.39684
4580000000 -0.035447 -0.3185 -0.0012296 -0.00063313 -0.0032985 0.0024404 0.00073095 -0.00030799
0.00017084 0.00023767 -0.00056138 0.00055887
-0.0012087 -0.00058533 -0.22936 -0.091094 0.00077779 0.0040281 0.00060701 -7.4812e-05
2.9061e-05 0.00023422 0.00011752 -0.00016154
-0.0033247 0.0022197 0.00087357 0.0040525 -0.0091063 -0.32167 -0.00018624 0.00044411
-0.00052225 0.00016087 0.0016909 -0.00079997
0.00080406 -0.00027514 0.00056867 -4.0232e-06 -0.00023798 0.00050002 -0.13317 -0.10307
0.0017629 0.0051266 -0.0025926 0.0012214
0.00026717 0.00022569 -8.7759e-05 0.00021392 -0.00047486 -7.8944e-05 0.0019635 0.0053596
-0.030258 -0.33534 -0.0021748 0.0035483
-0.00037568 0.00052879 0.00010866 -0.00014271 0.0019172 -0.00098854 -0.0028245 0.0010609
-0.0024945 0.0033015 -0.15271 -0.369
4640000000 -0.061634 -0.31175 -0.0023611 -0.0017713 -0.0032924 0.0026584 0.00066782 -0.001463
0.0015311 -0.00038617 0.00011608 0.00096339
-0.0023731 -0.0017578 -0.24065 -0.062692 0.0014202 0.0039196 0.00070932 0.00034431
-0.00035656 0.00029692 4.646e-05 -0.00068825
-0.0031494 0.0027571 0.0014308 0.00376 -0.034152 -0.31493 0.00019461 0.00088074
0.0012572 0.00032445 0.00034335 -0.0021523
0.0006706 -0.0014838 0.00075385 0.00038117 0.00018946 0.00077334 -0.13877 -0.087911
0.0033215 0.0038637 -0.0023466 0.0017403
0.0015255 -0.00045974 -0.00027804 0.00027899 0.00092921 0.00048919 0.0032816 0.0039572
-0.062743 -0.32074 -0.0025303 0.0039511
-0.00011421 0.00097678 0.00021548 -0.00074167 -4.2389e-06 -0.0022291 -0.0022579 0.0017847
-0.0025913 0.0041048 -0.1722 -0.35847
4700000000 -0.088411 -0.30869 -0.0040307 -0.00025982 -0.0016041 0.0044243 -0.00091309 -0.0010659
0.00088676 -0.00058981 0.00091987 0.00065928
-0.0039651 -0.00025625 -0.25253 -0.044907 0.0025231 0.0042523 0.00048184 -0.00051721
0.00026236 0.0005913 -0.00028879 -6.0761e-05
-0.0014822 0.0045494 0.0024953 0.0042599 -0.063908 -0.31034 -0.00033908 0.00057606
-3.2564e-05 -7.7597e-05 -8.7347e-05 -0.0013672
-0.00093024 -0.0010522 0.00049362 -0.00061353 -0.00038074 0.00064896 -0.1552 -0.068094
0.0032303 0.0018592 -0.0016081 0.0023842
0.00080576 -0.00055765 0.00034153 0.00052002 0.00022228 8.1341e-05 0.0030894 0.0017143
-0.10079 -0.31689 -0.0012952 0.0038161
0.0008413 0.00086726 -0.00030506 -0.00010064 -9.6446e-05 -0.0012338 -0.0016833 0.0024375
-0.0010148 0.0037839 -0.21497 -0.33035
4760000000 -0.11927 -0.29499 -0.0048867 0.00086827 0.00068785 0.0048499 -0.00066656 -0.00073492
0.00025856 -0.0011038 0.00096972 -0.00034498
-0.0048352 0.000864 -0.2502 -0.003021 0.0029686 0.0030548 2.6627e-05 -0.00072434
0.0004991 0.00019813 0.00013694 -0.0001374
0.00090219 0.0046673 0.0030537 0.0032262 -0.095845 -0.29683 0.0007431 0.00047467
0.0012252 2.9172e-05 -0.0011405 -0.00093443
-0.00064584 -0.00065707 -7.993e-05 -0.00072059 0.00082632 0.00049536 -0.15048 -0.051194
0.0023599 0.0010038 -0.00077137 0.0028387
0.00028699 -0.00097457 0.00030915 0.00026317 0.0010811 -8.3257e-05 0.0024821 0.0010853
-0.13437 -0.30077 -0.00062056 0.0041504
0.0010568 -0.00036325 0.00019589 -8.0388e-05 -0.00089933 -0.0007163 -0.00065957 0.002703
-0.00076767 0.0039066 -0.22746 -0.31029
4820000000 -0.14532 -0.28222 -0.0052721 0.0025032 0.0014389 0.0028407 -0.00087079 -0.00052611
0.00064784 -0.00089578 5.5243e-05 -0.00044419
-0.0053751 0.0023188 -0.26236 0.019394 0.0040517 0.0034899 -8.1311e-05 -0.00033447
0.00038515 -0.00011639 -0.00023942 -0.00038769
0.001359 0.0025938 0.004208 0.0033365 -0.12108 -0.29343 0.00059303 -0.00039446
0.00036676 -0.0010301 -0.00078426 -0.00019977
-0.00091651 -0.00054596 -6.4853e-05 -0.00033914 0.00067173 -0.00032078 -0.16514 -0.034168
0.0018415 -2.2117e-05 -8.6771e-05 0.0029761
0.00053412 -0.00084749 0.0003294 -0.00011449 0.00041509 -0.0007071 0.0018731 -9.1496e-06
-0.17417 -0.28578 1.9059e-05 0.0030858
0.00032961 -0.00050389 -0.00036323 -0.00042989 -0.00067243 -0.00071029 -0.00021665 0.00282
0.00013595 0.0034594 -0.26413 -0.2801
4880000000 -0.17762 -0.26455 -0.004579 0.0045118 0.0020165 0.0031546 -0.0014659 0.00018561
-0.00092752 -0.0011105 0.00029748 -0.00030336
-0.0045904 0.0045595 -0.25513 0.059286 0.0046161 0.0018467 -0.00038476 -0.00025951
-0.00023985 0.00019533 -0.0002261 8.8919e-05
0.0018623 0.0032581 0.0044673 0.0017036 -0.14116 -0.28209 0.0004395 -0.00043772
-0.00034535 -0.001433 -0.00060997 8.5654e-05
-0.0014409 0.00013082 -0.0002826 -0.00027735 0.00050971 -0.00047446 -0.15911 -0.016132
0.00058554 -0.00019923 0.0011313 0.0025514
-0.00095 -0.0010998 -0.00014025 8.381e-05 -0.00018636 -0.0014897 0.0005457 -0.00037513
-0.20434 -0.27149 0.00018332 0.0030732
0.00017642 -0.00030241 -0.00016668 -3.4363e-05 -0.0009132 -2.2526e-05 0.0012508 0.0025818
0.00050088 0.0028313 -0.27666 -0.25269
4940000000 -0.19907 -0.24734 -0.0032356 0.0065662 0.0028742 0.0012604 -0.00034016 0.00069723
-0.00086272 -0.00053954 4.8003e-05 -0.00072021
-0.0031753 0.0066413 -0.26832 0.085901 0.0058562 0.001432 -0.00011372 -1.7434e-05
0.00034907 -0.00026877 -0.00036813 0.00032711
0.0029537 0.0012008 0.0057869 0.0014559 -0.16089 -0.25893 0.0001301 -0.00043502
-0.00084217 -4.0622e-05 -0.00024261 0.00012503
-0.00036587 0.00076868 -9.9375e-05 -5.6018e-05 5.3347e-05 -0.00045088 -0.16654 -0.0058821
-0.00036909 0.00023771 0.0019194 0.0018723
-0.0010341 -0.00045187 0.00031257 -0.00040316 -0.0010379 -7.198e-05 -0.00035726 0.0002557
-0.22986 -0.24562 0.0001225 0.0028001
9.9062e-05 -0.00073321 -0.00059138 0.00017754 -0.00060322 0.00026351 0.0018761 0.0016992
-0.0001586 0.0027643 -0.30181 -0.22638
5000000000 -0.21933 -0.22458 -0.00027924 0.0073662 0.0031587 0.0018866 -0.00016752 0.00065306
-0.00065113 0.00044246 -2.957e-05 -0.00061887
-0.00025087 0.007268 -0.25447 0.1026 0.0058609 -0.00058709 -0.00028177 -3.4038e-05
-0.00018201 -0.00055828 -0.00015772 -0.00014411
0.0033242 0.0018536 0.0060366 -0.00053063 -0.1907 -0.24611 -0.00054266 -0.00078725
-0.00026942 -0.00029499 -0.00045475 -0.00035461
-0.0001176 0.00068012 -0.00030455 -9.9471e-06 -0.00053083 -0.00074595 -0.16072 0.017938
-0.00092418 0.0013732 0.0023583 0.0011103
-0.00053697 0.00058514 -0.00019775 -0.00047025 -0.00058641 5.6093e-05 -0.00083133 0.0013205
-0.25775 -0.22314 -4.753e-05 0.0038076
-7.8554e-05 -0.00058426 -9.2952e-05 -4.2174e-05 -0.00012239 -0.00010195 0.0022185 0.001188
-0.00016365 0.0042328 -0.31339 -0.19338
5060000000 -0.242 -0.19836 0.0017673 0.0070132 0.003193 -0.0003403 0.00013058 0.00056073
-0.00045352 -5.0943e-05 -0.00021259 -0.00026985
0.0016474 0.0070363 -0.23942 0.13958 0.0050918 -0.0017558 -3.7313e-05 0.00016284
-0.00040603 -5.7219e-06 -0.00037663 0.00014066
0.0030906 -0.0004561 0.0051217 -0.0019603 -0.20565 -0.22525 -0.00058645 0.00018674
-0.0011392 0.00016967 -0.0014371 0.00012797
0.00015853 0.00056413 2.088e-05 0.00023764 -0.00047517 0.0002926 -0.16347 0.025545
-0.000317 0.0031981 0.0019627 0.00049693
-0.00041186 -0.00017943 -0.00032922 0.0001061 -0.00088136 6.0152e-05 -0.00038465 0.0033098
-0.27405 -0.1939 0.0011549 0.0034234
-0.00030232 -0.00042064 -0.0002449 0.00011063 -0.0013031 -0.00030214 0.0021065 0.00056738
0.0013678 0.0031757 -0.32662 -0.16508
5120000000 -0.25821 -0.17329 0.0031146 0.0061309 0.0025877 -0.00029304 0.00033045 0.00061516
-0.00014737 0.00088453 -0.00037976 -1.0916e-05
0.0030763 0.0061676 -0.2343 0.16722 0.004934 -0.0023858 8.0356e-05 0.0002527
-6.0411e-05 7.1183e-06 8.029e-06 0.00035263
0.0027919 -5.1074e-05 0.0047429 -0.0025039 -0.21987 -0.21004 -6.1475e-05 0.0001626
-0.00021192 0.00094044 -0.0012837 0.00081486
0.00034036 0.00059194 8.1859e-05 0.00016712 -7.8339e-05 8.8744e-05 -0.15927 0.051708
0.001162 0.0031473 0.0023705 0.00038258
-0.00024939 0.00077747 9.1014e-05 -0.00018575 8.6579e-06 0.00088388 0.0011217 0.0031138
-0.28948 -0.16055 0.001606 0.0035501
-0.00055385 6.4202e-06 -5.9072e-05 0.00011314 -0.0013616 0.00057491 0.0023782 0.00033047
0.0012588 0.0034125 -0.34004 -0.13101
5180000000 -0.2755 -0.14419 0.0047365 0.0050915 0.0035941 -0.00094248 0.00026378 0.00061626
2.1393e-05 0.00021798 -0.00064099 0.00042222
0.004826 0.0051352 -0.21356 0.18886 0.0046424 -0.0037475 -0.00031795 -0.00026571
-0.00022124 -0.0002093 -0.00027589 0.00020299
0.0033705 -0.00082106 0.004444 -0.0038063 -0.23177 -0.17584 -0.00026667 0.00068449
7.2757e-06 -0.00022645 -0.00022145 0.0010441
0.00022716 0.00065246 -0.00041953 -0.00026724 -0.00036103 0.00066422 -0.15942 0.060533
0.002696 0.0039448 0.0024504 -0.00067253
-4.5908e-05 0.00020183 -0.00032216 -0.00021554 -0.00032837 -0.00020851 0.002732 0.0039147
-0.30285 -0.11928 0.0026781 0.0035186
-0.00065696 0.00061886 -0.00035786 0.00039921 -0.00046063 0.0013625 0.0023581 -0.00071638
0.0028986 0.0038668 -0.34322 -0.099901
5240000000 -0.28629 -0.11686 0.005144 0.0037896 0.0030013 -0.0027237 0.00063831 1.6349e-05
-0.00041214 -1.7929e-05 -4.277e-05 0.00040305
0.0051129 0.0037949 -0.20248 0.22788 0.0032532 -0.0047723 -5.7325e-05 0.00015069
-0.00023752 -1.1894e-05 0.00015445 0.00037683
0.0029963 -0.0026727 0.0032773 -0.0047203 -0.2494 -0.15187 0.00042971 0.00025457
-0.00020401 0.0006382 0.00016816 0.0012674
0.00065918 1.237e-05 -1.8612e-05 0.00016708 0.00033676 0.00025151 -0.15985 0.081702
0.0037448 0.0027329 0.0016074 -0.001199
-0.00025801 5.9983e-05 -0.00020525 9.5831e-05 -0.00025891 0.00063648 0.0037874 0.0026662
-0.31808 -0.07726 0.0029423 0.0030314
2.1497e-05 0.00045707 0.00037469 0.00047451 0.00045643 0.0013951 0.0016735 -0.0012632
0.0030935 0.0026005 -0.35068 -0.067417
5300000000 -0.29212 -0.087918 0.0061976 0.0021957 0.0018324 -0.0032164 0.00020329 -0.00033687
0.00033958 0.00076399 0.00021882 0.00050039
0.0061621 0.0021246 -0.19542 0.23246 0.0022959 -0.005272 -8.9457e-05 0.00020639
5.1674e-05 0.00048515 0.00041241 0.00035206
0.001733 -0.0033394 0.0023671 -0.0054202 -0.2655 -0.12643 0.00024412 -0.0001532
0.00031251 0.00042394 0.00077878 0.00076621
0.00015701 -0.00035781 -4.8166e-05 0.00023854 0.00029829 -0.00016262 -0.15236 0.090396
0.0053156 0.0017975 0.0013695 -0.0016067
0.00022644 0.00070129 8.3254e-05 0.00042517 0.00034436 0.0006087 0.0052871 0.0018251
-0.33012 -0.049698 0.0032346 0.0022624
0.00015847 0.00037096 0.00046944 0.00020534 0.00084122 0.00050209 0.0013802 -0.0016562
0.003139 0.0023438 -0.34709 -0.031402
5360000000 -0.29369 -0.051857 0.0060996 0.00082439 0.00044893 -0.0037472 0.00036379 -3.7191e-05
7.4252e-05 0.00029785 0.00059776 -5.8379e-05
0.0060245 0.00082821 -0.15995 0.25414 0.00086707 -0.0054567 2.3643e-05 0.00024511
-6.0504e-05 -3.6259e-05 0.00053862 -0.00024104
0.00032934 -0.0037881 0.00071627 -0.0055855 -0.26593 -0.099191 0.00036352 0.00020644
-0.00011011 0.00027453 0.00059621 0.00031187
0.00032745 -2.6538e-05 8.782e-06 0.00018213 0.00037356 0.00021943 -0.15153 0.10879
0.0058217 -0.00024475 0.00079585 -0.001948
-1.0544e-05 0.00038192 -8.3765e-05 -0.00015943 0.0003131 0.00015679 0.00586 -0.00033247
-0.32775 -0.011309 0.0044789 0.0022261
0.00050027 -2.5553e-05 0.00031848 -0.00025122 0.00041012 2.5832e-05 0.00071104 -0.0019001
0.0046484 0.0024804 -0.34664 -0.0038939
5420000000 -0.29731 -0.02852 0.0060109 -0.0010328 -0.00038145 -0.0036833 -7.0837e-06 -0.00017834
0.00074317 0.00051499 0.00031196 -0.00024642
0.0060656 -0.0010114 -0.14097 0.28241 0.00013654 -0.0054456 7.6392e-05 0.00015164
0.00011948 0.00014322 0.00017236 -0.00019831
-0.00061285 -0.0036449 -0.00022728 -0.0052116 -0.28262 -0.066801 -0.00015598 -0.000348
0.00054863 0.00013323 0.00091901 -2.3577e-05
-1.2168e-05 -0.00010578 5.3633e-05 0.00022702 -0.00019215 -0.00049898 -0.14015 0.12353
0.005161 -0.0019693 0.00032982 -0.0016791
0.00082778 0.00054464 4.8798e-05 0.00019312 0.00052178 9.4192e-05 0.0051339 -0.0020492
-0.331 0.018237 0.0046908 0.0013714
0.00045759 -0.00020507 0.0002329 6.3554e-06 0.00083083 0.00015194 0.00039588 -0.0017547
0.0046333 0.00099961 -0.34074 0.038441
5480000000 -0.29027 0.0073081 0.0049114 -0.0018029 -0.0018176 -0.0028261 0.000366 -4.4489e-05
0.0008912 -0.00031408 -0.00010669 -0.00030619
0.0049219 -0.0018379 -0.12765 0.29038 -0.0014568 -0.0055776 1.6682e-05 0.00020316
5.7712e-05 -0.00012537 0.00013465 -0.0001467
-0.0017634 -0.0027319 -0.001081 -0.0055451 -0.28753 -0.045958 -0.00022871 0.0001447
0.0008882 -0.00017969 0.000688 -6.7005e-05
0.00035637 -2.7256e-05 6.8506e-05 0.00015873 -0.00031403 0.00019426 -0.13449 0.13426
0.0041454 -0.0034701 -8.114e-05 -0.0018527
0.00099584 -0.0002877 0.00017199 -7.3798e-05 0.00051001 -0.00012878 0.0040364 -0.0034081
-0.32216 0.046459 0.0047424 0.00028539
-2.5196e-05 -0.00046624 0.00032462 -0.00027766 0.00081562 0.00022104 -0.0002291 -0.0018679
0.0046376 0.00048018 -0.33207 0.059339
5540000000 -0.28881 0.033019 0.0042164 -0.0024349 -0.0024788 -0.0020236 0.00037419 -0.00026573
0.00023338 -0.00023526 -0.00040533 0.0002275
0.0042368 -0.0024068 -0.088219 0.30873 -0.0023729 -0.0050975 0.0003979 0.00016309
-6.9294e-05 -8.042e-05 8.6574e-06 -0.00029514
-0.0024522 -0.0020284 -0.0025405 -0.0053235 -0.28829 -0.024767 0.00017583 -0.00017021
0.00031257 -0.00020868 0.00027261 -9.6157e-05
0.00035385 -0.00031259 0.00040973 0.00012377 0.00034136 -0.00014254 -0.12356 0.15625
0.0028262 -0.0039747 -0.0010013 -0.0019721
0.00025708 -0.00028591 -1.4955e-05 -0.0002121 0.00068409 -3.9383e-05 0.0027666 -0.0041045
-0.30881 0.081095 0.0047209 -0.00076235
-0.00041995 0.00011027 -0.00022397 -0.00031577 0.00049422 -0.00040623 -0.00094923 -0.001867
0.0048167 -0.00065882 -0.32604 0.1015
5600000000 -0.27804 0.061559 0.0036413 -0.0034495 -0.0023537 -0.0019028 0.00033989 -0.00032833
0.00031494 -0.00022225 0.00021166 0.00036518
0.0036041 -0.0033856 -0.085142 0.32382 -0.0034035 -0.0049187 0.00011147 -0.00022197
-0.00012418 7.7008e-05 -0.00012187 -0.00028924
-0.0025456 -0.0018822 -0.0037015 -0.0047766 -0.28736 0.0073075 6.0768e-05 8.4632e-06
8.6317e-05 -0.00047267 0.00071444 -0.00057234
0.00033501 -0.00038443 8.0632e-05 -0.00025586 -8.1352e-05 4.4038e-05 -0.11591 0.15591
0.0017045 -0.0039046 -0.0010705 -0.0011018
0.00019005 -0.00023906 -0.00015932 5.8668e-05 0.00027923 -0.00071735 0.001663 -0.0039635
-0.29969 0.1117 0.0047313 -0.00096888
0.00011159 0.0005486 -8.1416e-05 -0.00026626 0.00042637 -0.0007306 -0.001175 -0.0011593
0.0045729 -0.0011223 -0.30451 0.11629
5660000000 -0.26791 0.082869 0.0033199 -0.0036204 -0.0035007 -0.00072109 -0.00030825 -0.00072301
-0.00010044 -0.00067983 0.0004691 -0.00019197
0.003324 -0.0035697 -0.045204 0.31554 -0.0044787 -0.0033086 4.4839e-06 -0.00013274
0.00020893 1.4829e-05 -0.00013485 -0.00021
-0.0036082 -0.00054244 -0.0043934 -0.0029711 -0.28989 0.030306 -0.00022523 5.2435e-05
-0.00020247 -0.00060999 0.00024796 -0.0012696
-0.00031339 -0.00073324 5.3503e-06 -0.0001097 -0.00015312 2.9109e-05 -0.10158 0.17607
0.00069646 -0.0040106 -0.0013048 -0.00084125
-0.00013432 -0.00045598 0.00015887 7.1599e-06 -0.00048843 -0.00060195 0.00064098 -0.0039467
-0.28719 0.13895 0.0042545 -0.0021927
0.00056843 -0.00010736 -5.3241e-05 -0.00013931 0.00013511 -0.00094468 -0.0013659 -0.00078956
0.0043327 -0.0020887 -0.2973 0.15189
5720000000 -0.25419 0.10625 0.0026977 -0.0041919 -0.0029297 0.00082387 -0.00051054 -0.00027452
-0.00042567 -0.00014077 1.8948e-05 -0.00039838
0.002792 -0.0041913 -0.017248 0.34304 -0.005437 -0.0027707 4.6141e-05 -8.9633e-05
-0.00026574 9.7349e-05 -0.00027902 0.00017958
-0.0028411 0.00091155 -0.005378 -0.002835 -0.28781 0.062287 0.00012599 5.5038e-05
4.4872e-05 0.00042092 -2.7564e-05 -0.000206
-0.00050847 -0.00023932 2.451e-05 -6.1072e-05 0.00018217 6.6855e-05 -0.085817 0.17875
-0.00024903 -0.003371 -0.0016732 -0.00052031
-0.00035461 -0.00017938 -0.00028202 0.00011436 0.00012908 0.00059977 -0.00023932 -0.0034867
-0.27723 0.16645 0.0042739 -0.0033709
0.00013116 -0.0003331 -0.000308 0.00015704 0.00021719 -7.8218e-05 -0.0016905 -0.00051989
0.0041468 -0.0032285 -0.2677 0.17093
5780000000 -0.23856 0.1228 0.0016216 -0.0047833 -0.0024253 0.0010659 -0.00072638 5.4964e-05
-0.00025205 -0.00031404 -0.00015584 -0.00035419
0.0016197 -0.0048394 -0.0042733 0.33815 -0.0058545 -0.00090555 -3.6774e-05 -0.00019483
4.8835e-05 -8.2182e-05 -1.4171e-05 -0.00019639
-0.002313 0.0010612 -0.0059364 -0.00078089 -0.28474 0.078263 -7.6143e-05 -0.00014826
0.0001097 -8.5533e-05 -0.00049009 -0.00066302
-0.00071854 5.7591e-05 -3.3961e-05 -0.00021098 -8.7808e-05 -5.0333e-05 -0.076923 0.19436
-0.00020394 -0.0030264 -0.0011797 0.00012557
-0.00019635 -0.00029445 1.7328e-05 -2.4682e-05 0.00020838 -6.5419e-05 -0.0002381 -0.0029816
-0.26689 0.18742 0.0031699 -0.0036328
-0.00010635 -0.00041392 -0.00014591 -9.3175e-05 -0.00033049 -0.0010145 -0.0012144 0.0001265
0.0032973 -0.0037372 -0.25849 0.19259
5840000000 -0.22696 0.14474 0.00035855 -0.0053748 -0.0021305 0.0010664 -0.00020454 0.00022304
-0.00044367 0.0002158 -0.00034854 -0.00036856
0.00034741 -0.0053475 0.030513 0.34237 -0.0056698 0.00019823 -0.00020954 3.1908e-05
0.00018882 -1.5457e-05 -0.00016163 0.00025785
-0.002065 0.00090629 -0.0057636 0.00030439 -0.27918 0.1034 -0.00016989 5.3459e-05
-6.263e-05 -0.00071019 -0.00025764 -0.00040743
-0.00022598 0.00025002 -0.00023003 1.2038e-05 -0.0001941 2.7015e-06 -0.055358 0.19805
-0.00062013 -0.0033941 -0.0012771 0.00012031
-0.00045464 0.00016777 0.00028322 -2.965e-05 -9.0778e-05 -0.00086595 -0.0005567 -0.0032807
-0.25099 0.19732 0.0024541 -0.0040103
-0.00045311 -0.00033107 -9.056e-05 9.7615e-05 -0.00066283 -0.00039169 -0.0012681 0.00014877
0.0022818 -0.0041207 -0.22495 0.21755
5900000000 -0.21289 0.15771 -0.0017176 -0.0055237 -0.0023143 0.0023132 -9.0713e-05 5.2254e-05
0.0001501 -0.00023621 1.1644e-05 0.00038879
-0.0016968 -0.0054654 0.051436 0.34373 -0.0053572 0.001795 1.1132e-05 -2.6733e-06
1.6875e-05 -0.00018951 -9.1252e-05 3.4818e-05
-0.0024811 0.0025225 -0.0053095 0.00193 -0.26358 0.11934 -3.8781e-05 -0.00015224
-0.00042595 -0.00054063 -0.00088955 -0.00019357
-0.00012714 2.5301e-05 3.1595e-05 4.4665e-05 -0.00013402 -0.00012777 -0.047394 0.20868
-0.0007041 -0.0032095 -0.0010198 0.00039664
0.00017155 -0.00018508 -0.00016256 -0.00018673 -0.00051875 -0.0003931 -0.00076186 -0.0033152
-0.22538 0.2141 0.0021384 -0.0051554
-5.6873e-05 0.00044745 -0.00023359 8.0603e-05 -0.00098616 1.5326e-05 -0.0010573 0.00030923
0.0021525 -0.0046703 -0.21037 0.22837
5960000000 -0.19455 0.17017 -0.0028233 -0.0040914 -0.00081145 0.0026901 -0.00014748 0.00023243
-0.00021521 0.00013888 -7.501e-05 0.00012418
-0.0027848 -0.0040992 0.077011 0.34297 -0.0042916 0.0022047 -0.00014401 -8.4297e-06
-2.9869e-05 0.00014574 4.1038e-05 0.00015168
-0.00064842 0.002766 -0.0041838 0.002225 -0.2511 0.14475 -9.3543e-05 -9.8268e-05
-0.00044616 0.00014892 -0.00024952 -0.00016513
-0.00014302 0.00020015 -0.00014027 1.1513e-05 -5.9478e-05 -0.00010868 -0.02983 0.21662
-0.0016619 -0.0032656 -0.0010387 0.00090133
-0.00022825 9.5182e-05 -9.6052e-06 0.00016806 -0.00036611 0.00023825 -0.0016957 -0.0031147
-0.20621 0.22861 1.7016e-05 -0.0049398
-8.7515e-07 0.00011738 9.0716e-05 0.00030334 1.0596e-05 -0.00018915 -0.0010109 0.00095354
0.00037806 -0.0053994 -0.18243 0.25512
6020000000 -0.17721 0.18714 -0.0038249 -0.0031822 -0.00038946 0.0030273 -4.7031e-05 0.00057903
-0.00025458 0.00040637 -0.00015632 0.00030017
-0.0038137 -0.0032462 0.10439 0.33674 -0.0046542 0.0030463 -5.5711e-05 0.0001311
-0.00010396 0.00012019 -0.00017095 0.00011623
-0.00015386 0.0031134 -0.0046207 0.0029766 -0.23172 0.15842 -0.00019976 0.00026228
-0.00061198 0.00024735 -0.00058194 0.00052581
-3.2293e-05 0.00058262 -7.0097e-05 0.00012836 -0.00026665 0.00026161 -0.02303 0.21397
-0.0025229 -0.0032671 -0.00049488 0.00078773
-0.00025533 0.00036349 -7.2694e-05 0.00010331 -0.00057728 6.2026e-05 -0.0024284 -0.0033584
-0.17873 0.24386 0.0002586 -0.0044138
-0.00011875 0.00019745 -0.00018831 7.793e-05 -0.00050812 0.00031424 -0.00054737 0.00078151
-0.00028518 -0.0043801 -0.15634 0.25646
6080000000 -0.15671 0.1956 -0.0040846 -0.00095415 0.0011044 0.0029291 9.9556e-05 2.2719e-05
0.00017548 0.0001113 0.00033869 4.4903e-06
-0.0040909 -0.00094202 0.12683 0.33754 -0.003275 0.0043308 -3.8601e-05 3.4623e-06
-2.5015e-05 9.9592e-05 0.00014007 0.00035163
0.0011886 0.0027246 -0.0033162 0.0044464 -0.2141 0.18327 0.00019939 0.00026617
-0.0004571 0.00054731 -0.0002364 0.00031481
8.2965e-05 5.7369e-05 -7.8425e-05 7.3017e-07 0.00021409 0.0001558 -0.0057407 0.22119
-0.0035801 -0.0024505 -0.00095842 0.00078576
0.00021654 1.6517e-05 -1.7728e-05 3.3396e-05 -0.00036665 0.0006703 -0.0036826 -0.0023936
-0.14874 0.26102 -0.00081718 -0.0053072
0.00034878 -0.00013191 0.00014067 0.00035575 -0.00032216 0.00035915 -0.000981 0.00088383
-0.00077305 -0.0052187 -0.13408 0.27736
6140000000 -0.14214 0.20994 -0.0035581 -0.00061551 0.0015611 0.002122 1.8884e-05 6.5046e-05
-6.2866e-05 -0.00013686 0.00031558 -0.00027314
-0.0035423 -0.00065911 0.15158 0.3205 -0.0024873 0.0052496 3.5423e-05 5.0782e-05
0.0003476 -4.4407e-05 0.00027023 -1.9159e-05
0.0014842 0.0022803 -0.0023883 0.0052828 -0.19258 0.20447 0.00038387 -8.8201e-05
0.00020542 0.00070794 0.00019671 0.00061267
5.6629e-05 5.4703e-05 6.7227e-05 8.1157e-05 0.00036835 -4.5004e-05 0.0058125 0.21413
-0.0045262 -0.0016466 -0.0004479 0.0015314
-5.0053e-05 -0.00022118 0.00032535 0.00010846 1.6401e-05 0.0007475 -0.0044141 -0.0015528
-0.13027 0.28249 -0.0022841 -0.0042932
0.00038332 -0.00034278 0.00015834 0.0001666 -6.7624e-05 0.00087498 -0.00036578 0.0014861
-0.0023819 -0.0044014 -0.097243 0.27706
6200000000 -0.12524 0.21648 -0.0029846 -0.00019262 0.0021242 0.0012446 8.4176e-05 0.00034502
-0.00022574 8.7855e-05 9.4795e-06 -0.00032582
-0.0029711 -0.0002036 0.18128 0.32017 -0.0010805 0.0052382 4.1023e-05 0.00022951
0.00012213 -4.1449e-05 0.00014679 0.0001026
0.0021867 0.0012754 -0.00090986 0.005329 -0.17269 0.21985 0.00019058 -0.00043289
0.00050377 5.4349e-05 0.00025886 0.00014236
6.28e-05 0.00036486 6.8146e-05 0.0002049 0.00016782 -0.0003665 0.020564 0.2227
-0.0046017 -0.00020727 1.3214e-05 0.0012749
-0.00030723 6.1602e-05 6.1241e-05 6.1833e-05 0.00053593 6.5725e-05 -0.0046674 -0.00017232
-0.11768 0.2908 -0.0035149 -0.0039672
-0.00014169 -0.00031069 0.00025524 0.00015438 0.00042381 0.000249 1.1419e-05 0.0012371
-0.003572 -0.0039342 -0.082876 0.28803
6260000000 -0.11151 0.22945 -0.0030688 0.00080696 0.0020893 0.00074092 0.00028378 -5.6556e-05
2.5599e-05 0.00021089 -0.00015064 2.901e-05
-0.003062 0.00078254 0.19731 0.3047 -0.00022623 0.0053696 1.3398e-05 -0.0001067
-3.5667e-05 -3.0148e-05 0.00027445 0.00016009
0.0022266 0.00066932 -0.00022376 0.0052637 -0.15228 0.24104 9.9396e-05 -3.0666e-05
0.00020098 -0.00015175 0.00015485 0.00021269
0.00029144 -4.7179e-05 -7.7063e-06 -8.4389e-05 0.00013341 -6.4466e-05 0.034353 0.21809
-0.0044151 0.0011847 0.00054096 0.0013494
4.9272e-05 0.00031523 -6.3622e-05 -0.00014092 0.00026494 -0.0001534 -0.004443 0.0011994
-0.092645 0.2904 -0.0040374 -0.0028015
-0.00011774 5.3572e-05 0.00022835 5.9104e-05 7.377e-05 7.3643e-05 0.0006222 0.0013248
-0.0040427 -0.0027189 -0.03865 0.28848
6320000000 -0.096658 0.2349 -0.0025707 0.0014038 0.0022466 -0.00033717 2.2271e-05 0.00012444
-0.00037062 0.00039114 -0.00016282 0.00034834
-0.0025748 0.0014323 0.22396 0.29734 0.0016295 0.0057048 2.1999e-05 8.9134e-05
-2.2719e-05 -9.2865e-05 0.00014998 -6.3124e-05
0.0020755 -0.00043466 0.0018071 0.0056845 -0.13378 0.25155 -0.00014895 -0.00025692
0.00031865 4.6676e-05 0.00026753 8.4707e-05
2.3515e-05 9.5728e-05 3.8899e-05 7.0971e-05 -0.00020463 -0.00032661 0.0341 0.22049
-0.0040426 0.0018631 0.00085101 0.00077346
-0.00037593 0.00041384 -1.7598e-05 -6.8493e-05 0.00034485 -1.8439e-05 -0.0040308 0.001858
-0.068292 0.30275 -0.0046894 -0.0014924
-9.3315e-05 0.00044433 0.00017281 -8.3048e-05 0.00040207 0.00026288 0.00066289 0.00081295
-0.0045993 -0.0018273 -0.028233 0.28897
6380000000 -0.077305 0.24038 -0.0019156 0.0017706 0.0016151 -0.00046925 -7.9278e-06 -3.8661e-05
0.00026313 0.0003312 0.00021321 0.00013244
-0.0018725 0.0018035 0.24149 0.278 0.0029464 0.0042865 -0.00015588 -9.5217e-05
-0.000141 -0.00018472 -9.3385e-05 -0.00030341
0.0015371 -0.00054115 0.0030733 0.0043469 -0.1061 0.26747 -0.00023854 9.7261e-05
0.0004814 -0.00014237 0.00067914 0.00025084
3.7456e-05 -3.441e-05 -0.00011953 -0.00012629 -0.00023696 0.00011874 0.05463 0.20972
-0.003229 0.0031705 0.00078391 0.0007111
0.00031351 0.00024619 -0.00013756 -0.00017905 0.00041941 -0.00013585 -0.0031637 0.0032371
-0.047224 0.29451 -0.0048967 -0.00027187
0.00010754 9.7619e-05 -1.4816e-05 -0.00033409 0.00039722 0.00017721 0.00083915 0.00077042
-0.0051879 -0.00012553 0.012317 0.29126
6440000000 -0.056731 0.25279 -0.00099022 0.0023749 0.0017856 -0.000795 0.00036495 -0.00013046
0.00032465 -0.00038565 -0.0002078 -0.00022702
-0.00088939 0.0023682 0.26088 0.2658 0.003341 0.0030866 0.00010683 -4.8674e-05
-7.8855e-05 2.1871e-05 -0.00012631 -0.0002907
0.0018663 -0.00072489 0.0034173 0.0029478 -0.090162 0.28427 -0.00025062 0.00028763
-0.00041937 -0.00014402 0.00060734 -0.00047324
0.00036768 -0.00012802 0.00012318 -4.723e-05 -0.00019629 0.00030678 0.056199 0.2075
-0.0019427 0.0038725 0.0009491 0.00068405
0.0003312 -0.00032453 -0.00014767 7.5987e-05 -0.00041075 -0.0001312 -0.0020023 0.003837
-0.0067167 0.30193 -0.0044782 0.0013009
-0.00027882 -0.00016321 -0.00017842 -0.00019254 0.00062429 -0.0005403 0.00091463 0.00058962
-0.0042641 0.0014587 0.022704 0.27658
6500000000 -0.036716 0.25411 -0.0002476 0.0020143 0.0014503 -0.00083024 0.00019027 -6.0299e-05
0.00022178 0.00019702 -6.3379e-05 0.00032633
-0.00032906 0.0020099 0.28777 0.24022 0.0036011 0.0025854 0.00011182 3.0301e-05
7.9032e-05 0.0001742 0.00019385 -6.8601e-05
0.0014492 -0.0010092 0.0036386 0.0025221 -0.077343 0.28179 1.6575e-05 -4.7635e-05
0.00024616 -0.00025153 -0.00011546 -0.00049397
0.00018447 -8.8329e-05 8.9561e-05 4.6179e-05 5.9407e-05 -0.00010047 0.08102 0.20252
-0.00041387 0.0039659 0.0011154 0.00040976
0.00011562 7.4586e-05 0.00010284 0.00011903 0.00019992 -0.00027861 -0.00033762 0.0040297
0.016277 0.30604 -0.0035644 0.0021576
-5.9793e-05 0.00020034 0.00016324 -0.00012218 1.919e-05 -0.00053785 0.0011199 0.00043807
-0.0034749 0.0020357 0.0608 0.28074
