# Supplementary material for: Early Detection of Alzheimer’s Disease via Machine Learning-Based Microwave Sensing: An Experimental Validation
Source: Sensors (Basel). 2025 Apr 25;25(9):2718. doi: 10.3390/s25092718 (PMC12074295; doi:10.3390/s25092718)
Supplement: Supplementary file 1 [file sensors-25-02718-s001.zip › measurements_paper_sensors/26 febbraio - PART1/set12 H/CSF_H_m7.s6p]

!Keysight Technologies,M9804A,MY58100912,A.14.10.03
!Date: Thursday, April 27, 2023 10:28:33
!Correction: S11(C  6-Port  ) 
!S12(C  6-Port  ) 
!S13(C  6-Port  ) 
!S14(C  6-Port  ) 
!S15(C  6-Port  ) 
!S16(C  6-Port  ) 
!S21(C  6-Port  ) 
!S22(C  6-Port  ) 
!S23(C  6-Port  ) 
!S24(C  6-Port  ) 
!S25(C  6-Port  ) 
!S26(C  6-Port  ) 
!S31(C  6-Port  ) 
!S32(C  6-Port  ) 
!S33(C  6-Port  ) 
!S34(C  6-Port  ) 
!S35(C  6-Port  ) 
!S36(C  6-Port  ) 
!S41(C  6-Port  ) 
!S42(C  6-Port  ) 
!S43(C  6-Port  ) 
!S44(C  6-Port  ) 
!S45(C  6-Port  ) 
!S46(C  6-Port  ) 
!S51(C  6-Port  ) 
!S52(C  6-Port  ) 
!S53(C  6-Port  ) 
!S54(C  6-Port  ) 
!S55(C  6-Port  ) 
!S56(C  6-Port  ) 
!S61(C  6-Port  ) 
!S62(C  6-Port  ) 
!S63(C  6-Port  ) 
!S64(C  6-Port  ) 
!S65(C  6-Port  ) 
!S66(C  6-Port  ) 
!S6P File: Measurement: :
# Hz S  RI   R 50
500000000 -0.32774 -0.065638 -0.0093109 -0.0013703 -0.0081626 0.012459 -0.0041428 0.012788
0.012367 0.0045368 -0.0053152 0.0090043
-0.0095843 -0.00084735 -0.40903 -0.074991 0.008984 -0.010954 0.002103 0.012532
0.0078983 0.0032949 0.0017398 0.014593
-0.0079685 0.012768 0.0090284 -0.010931 -0.25883 0.18903 0.0072435 0.003295
-0.0023436 0.0083159 0.0011144 0.012603
-0.0046637 0.011796 0.0018231 0.012202 0.0073182 0.0032904 -0.32627 0.038024
-0.020109 -0.0024071 0.018138 0.026243
0.013252 0.005869 0.0084228 0.0030559 -0.0022929 0.0083623 -0.019952 -0.0025106
-0.21981 -0.23455 -0.028552 0.0074524
-0.0057008 0.0081176 0.0016936 0.014541 0.0012709 0.012592 0.018291 0.026347
-0.02872 0.0074874 -0.26039 -0.1437
560000000 -0.31951 0.10155 -0.021112 -0.068058 0.0010631 0.01296 0.0049877 0.012173
0.011402 0.0042522 0.010706 0.0098513
-0.021015 -0.067971 -0.37306 0.088699 -0.040172 -0.040168 0.013368 0.0042503
-0.013264 -0.0051256 0.0038473 -0.0012125
0.00088429 0.013295 -0.040395 -0.039558 -0.18357 0.24049 -0.000611 -0.0059993
0.018429 0.0058125 0.0080419 -0.0055774
0.0053971 0.011269 0.01397 0.003885 -0.00064398 -0.00592 -0.30398 0.1304
0.0065073 -0.023677 0.0059457 -0.020639
0.011046 0.0047216 -0.012885 -0.0059954 0.018518 0.0059312 0.006605 -0.023799
-0.30361 -0.045727 0.0096823 -0.053887
0.010481 0.0085884 0.0041089 -0.0013082 0.0080019 -0.005519 0.0057509 -0.020731
0.0097997 -0.054087 -0.33012 0.0073591
620000000 -0.27668 0.08106 -0.023071 0.0086687 0.0034799 0.0094823 0.0077022 -0.0042657
0.012783 -0.00058686 9.915e-05 -0.0026497
-0.023141 0.0090061 -0.40051 0.035578 -0.01881 0.00020762 -0.0017822 -0.0021476
0.0127 -0.0052653 0.00073878 -0.0034288
0.0030778 0.0092847 -0.018995 0.00012756 -0.15626 0.24998 -0.00082756 -0.0050155
-0.0047984 -0.0025356 0.0095064 -0.0026049
0.007975 -0.0051087 -0.0017002 -0.0020622 -0.00075696 -0.0049985 -0.26319 0.1409
-0.03844 -0.021601 0.012721 0.029978
0.012539 -0.00028588 0.012893 -0.0056812 -0.0048667 -0.0026451 -0.038693 -0.021473
-0.21782 -0.085222 -0.04198 0.010397
0.0010172 -0.0027283 0.00088507 -0.0034489 0.00938 -0.0023301 0.012664 0.029962
-0.041585 0.010298 -0.24561 -0.029068
680000000 -0.2423 0.17368 -0.026256 -0.015466 0.0046028 0.0053534 0.001273 -0.0070436
-0.0024563 -0.011318 0.0056893 -0.0073304
-0.026012 -0.015478 -0.39059 0.13709 -0.032717 -0.002482 -0.0021632 -0.00071467
-0.0016755 -0.0096239 -0.00077252 -0.0020637
0.0048287 0.005589 -0.032732 -0.0024418 -0.10843 0.27209 -0.0011326 0.0001159
-0.0014506 0.00051702 -0.0030856 -0.0091513
0.0009609 -0.0067841 -0.0021277 -0.00060231 -0.0012182 1.6557e-05 -0.22023 0.19192
-0.022731 -0.0079429 -0.0095794 -0.011799
-0.0020432 -0.011329 -0.0016422 -0.009499 -0.0014803 0.00053562 -0.022813 -0.0079633
-0.28167 0.016917 -0.0057002 -0.006616
0.006334 -0.007135 -0.00073971 -0.0024117 -0.0030911 -0.0091184 -0.0097732 -0.011826
-0.0057221 -0.0066673 -0.26115 0.073292
740000000 -0.19629 0.16656 -0.040826 0.026823 0.013956 -0.0040917 0.00016219 -0.0042451
-0.0037327 -0.001595 -0.0059975 0.0025345
-0.040614 0.02687 -0.33725 0.15712 -0.037689 0.034296 0.00066818 -0.0060625
-0.013102 0.0066811 -0.0010335 -0.0055804
0.013677 -0.0037728 -0.037715 0.034294 -0.075441 0.2722 -0.0020769 0.0034434
-0.00053361 -0.0049177 -0.0023105 0.00060768
-0.00019086 -0.0040382 0.00024574 -0.0058848 -0.0020904 0.0034767 -0.20375 0.19872
-0.042556 -0.009654 0.023162 0.016227
-0.0039124 -0.0016274 -0.012594 0.0063133 -0.00066957 -0.0047517 -0.042524 -0.0095385
-0.18173 0.052937 -0.044674 -0.00083468
-0.0065209 0.003028 -0.0010871 -0.0054604 -0.0025164 0.00062401 0.023172 0.016279
-0.0445 -0.00096516 -0.25126 0.080192
800000000 -0.16639 0.21303 -0.023038 0.015886 0.0058152 -0.010106 -0.0046801 -0.0025473
-0.004331 0.0016738 0.0040552 0.00072369
-0.022967 0.015942 -0.34549 0.22808 -0.0092014 0.034388 -0.0022272 0.0021635
-0.00028329 0.0023694 0.00069117 0.0053537
0.0057688 -0.010241 -0.0092291 0.034458 -0.036958 0.29853 0.00099702 0.0012681
8.7803e-05 0.0033105 -0.0016362 0.00073988
-0.0045649 -0.0026957 -0.0023755 0.0021103 0.00092739 0.0012224 -0.17466 0.22677
-0.029177 0.012728 0.014823 -0.010405
-0.0044555 0.0018834 -0.00024722 0.002223 0.00010189 0.0033794 -0.02921 0.01282
-0.2321 0.073454 -0.019124 0.020788
0.0044033 0.00011448 9.6952e-05 0.0052625 -0.001687 0.00078 0.014995 -0.010567
-0.019155 0.020544 -0.24775 0.13116
860000000 -0.13313 0.23404 -0.01852 0.030433 -0.0031427 -0.010228 -0.0018207 0.00086111
0.0044022 0.0053751 -0.0039009 -0.0029083
-0.018712 0.030533 -0.29848 0.27264 0.0069556 0.034703 0.00022786 0.0021419
0.003689 0.00048626 0.0038619 0.00032052
-0.0030631 -0.010194 0.0071475 0.034723 0.010597 0.30855 -0.00041171 -0.00041762
0.0026061 -0.0017733 0.0018952 0.0042739
-0.0018764 0.00090702 0.00032172 0.0019914 -0.00039432 -0.00043614 -0.13906 0.2388
-0.01834 0.017302 -0.0066274 -0.0089741
0.0045151 0.0054121 0.003908 0.00036471 0.0026304 -0.0017314 -0.01839 0.017291
-0.17614 0.13379 -0.026865 0.014736
-0.0039219 -0.0027362 0.0040415 0.0007396 0.0018 0.0043497 -0.0068174 -0.0089602
-0.02656 0.014955 -0.19583 0.18027
920000000 -0.11029 0.25781 0.0039921 0.039454 -0.009244 -0.0046849 -0.0018857 0.0017432
0.00026109 0.0013944 0.0033148 -0.0012534
0.0038485 0.039311 -0.27191 0.29529 0.027925 0.02331 0.0013636 0.0012248
0.0069716 3.747e-05 0.0038331 -0.0028129
-0.009337 -0.0047086 0.027981 0.023264 0.056969 0.31106 0.0017307 -1.0603e-05
0.00051457 -0.00036385 0.0007652 -0.0013684
-0.0019768 0.0017293 0.0014556 0.0011223 0.0017597 -8.9727e-06 -0.11506 0.25586
-0.012444 0.029997 0.0042069 -0.0065242
0.00016383 0.00148 0.0071411 0.00025251 0.00054027 -0.00037505 -0.012379 0.030008
-0.17074 0.13901 -0.0029379 0.027614
0.0034219 -0.001465 0.0037219 -0.002798 0.00071987 -0.0014829 0.004342 -0.0065278
-0.0029734 0.027689 -0.20785 0.19249
980000000 -0.064504 0.27931 0.01607 0.03076 -0.0095603 0.0045814 0.001804 0.0037809
0.0038277 -0.0014482 -0.0034273 -0.0024827
0.016077 0.030773 -0.21985 0.33186 0.033063 0.0058398 0.001905 -0.00026487
0.0017754 -0.0060376 -0.00048693 -0.0028344
-0.009556 0.0046679 0.033159 0.005688 0.10325 0.30577 0.00047349 -0.0011193
0.00022064 -0.0017346 0.0014956 -0.00047026
0.0016582 0.0036537 0.0018642 -0.00027936 0.00044153 -0.0011029 -0.077271 0.26702
0.006439 0.030082 -0.0095423 -0.0076154
0.0037946 -0.0014658 0.0015406 -0.0062031 0.00018968 -0.0017329 0.0064757 0.030136
-0.14044 0.17343 0.0050436 0.020704
-0.0032856 -0.0024112 -0.0003883 -0.0027091 0.0015243 -0.00041317 -0.0096194 -0.0076106
0.0050499 0.020661 -0.1662 0.23872
1040000000 -0.02376 0.28961 0.032965 0.020317 -0.0012024 0.0074894 0.0025771 0.00075108
0.00038326 -0.0034062 9.9128e-05 -0.0014603
0.032998 0.020335 -0.18528 0.34661 0.030082 -0.013996 0.0015455 -0.0016165
-0.0025703 -0.0022452 -0.00095141 -0.0029172
-0.0012137 0.0075107 0.030053 -0.014109 0.14936 0.29384 -0.00049336 -0.0013755
-0.0016116 -0.00085714 -0.00057601 -0.0010406
0.0026651 0.00074554 0.0014779 -0.0016683 -0.0004905 -0.0013923 -0.050084 0.27755
0.018348 0.019287 -0.0021929 0.0013533
0.00036941 -0.0034356 -0.0023628 -0.0023176 -0.001625 -0.00086973 0.018377 0.019217
-0.10761 0.18327 0.013692 0.019464
4.8752e-06 -0.0012459 -0.0011917 -0.0028604 -0.00059235 -0.0010798 -0.0021683 0.0014921
0.013578 0.019407 -0.14542 0.26174
1100000000 0.021279 0.30014 0.036848 -0.0024447 0.0034742 0.0042231 0.0025631 -0.0010045
-0.0022544 -0.0030557 -0.0042014 -0.00010521
0.036761 -0.0024601 -0.14163 0.36628 0.015943 -0.027527 -3.3745e-05 -0.0017519
-0.0034059 -0.00097748 -0.0037319 -0.00058285
0.0034555 0.0042032 0.015858 -0.027614 0.19617 0.27494 -0.0017674 0.0002425
-0.0015824 0.0007904 -0.0011166 -0.00061639
0.0025512 -0.0010643 -6.3783e-05 -0.001854 -0.0017565 0.0002485 -0.0097985 0.2829
0.024297 0.0065471 -0.0027837 -4.2691e-05
-0.0020826 -0.0030168 -0.0033352 -0.00096805 -0.0015625 0.00078856 0.024272 0.0065095
-0.089258 0.199 0.01953 0.0098213
-0.0041681 -0.00016948 -0.0038537 -0.00062703 -0.0011404 -0.00057372 -0.0027268 -0.0001302
0.019606 0.0097732 -0.10035 0.29256
1160000000 0.072135 0.29744 0.02545 -0.019757 0.0034587 -0.00061247 -0.0001225 -0.0024417
-0.0041326 -0.00094283 -0.0014403 0.0043246
0.025399 -0.019754 -0.098249 0.37147 -0.0031631 -0.028982 -0.0016147 -0.0016578
-0.0026946 0.0023026 -0.001555 0.0018936
0.0034581 -0.00061993 -0.0033024 -0.029002 0.23952 0.24538 -0.00062929 0.0016595
-0.00046246 0.001815 -0.00089485 0.00022186
-0.00017706 -0.0024335 -0.0015335 -0.0016527 -0.00062722 0.0016445 0.028903 0.2805
0.021556 -0.0093803 -0.0035959 0.0052494
-0.0041546 -0.00093644 -0.0026175 0.00248 -0.00045696 0.0017928 0.021572 -0.009392
-0.054886 0.21051 0.019439 0.00057077
-0.0011484 0.003907 -0.0015616 0.0016311 -0.00088945 0.00019852 -0.0036333 0.0052022
0.019468 0.00049991 -0.053015 0.29632
1220000000 0.11616 0.28905 0.012366 -0.029978 -0.0011759 -0.0014884 1.1175e-05 -0.00102
-0.0027661 0.0023137 0.0012615 0.0019431
0.012402 -0.029971 -0.054016 0.38641 -0.016545 -0.021396 -0.0025026 0.00049177
6.984e-05 0.0030731 -0.00082256 0.0019015
-0.0011963 -0.0014779 -0.01667 -0.021334 0.27955 0.2078 0.00086058 0.0014962
0.00059553 0.0010553 0.00015913 0.00069543
-5.0001e-05 -0.0010402 -0.0024509 0.00051538 0.0008552 0.0014811 0.068986 0.27316
0.011097 -0.016088 0.002416 0.0016152
-0.0027496 0.0022558 4.8759e-05 0.0031024 0.00061043 0.0010408 0.011075 -0.016097
-0.033153 0.222 0.015025 -0.011955
0.0012103 0.0021209 -0.00072808 0.0019861 0.00011717 0.0006655 0.0024151 0.0016977
0.015085 -0.011944 -0.022394 0.31474
1280000000 0.16681 0.26927 -0.006533 -0.029414 -0.0019123 0.0017571 -0.00098937 -0.0021182
-0.0008651 0.0032729 0.0025274 0.001339
-0.0064671 -0.029378 -0.007301 0.37843 -0.023712 -0.0084547 -0.00087239 0.0013748
0.0017777 0.0017426 0.00061532 0.0020234
-0.0018965 0.0017381 -0.023768 -0.0083899 0.31122 0.16443 0.0013488 -0.00015084
0.0010545 0.00025706 0.00031485 0.00031958
-0.00097789 -0.0021717 -0.00083355 0.001354 0.0013359 -0.00014828 0.10564 0.25735
0.0018915 -0.018776 -4.2133e-05 0.00015814
-0.00079772 0.0033536 0.0017515 0.0017312 0.0010524 0.00025371 0.0018382 -0.01876
0.0044488 0.22761 0.0040104 -0.015541
0.0025982 0.0012841 0.0005704 0.0020845 0.00031071 0.00037538 8.6823e-06 0.00012877
0.0039303 -0.015474 0.024915 0.31894
1340000000 0.20416 0.23806 -0.016644 -0.020231 0.00031949 0.0041863 -0.0018179 -0.00078764
0.0015116 0.0028136 0.0017211 -0.0013621
-0.016662 -0.020245 0.031721 0.37209 -0.021166 0.0042837 -0.00019271 0.0019495
0.0018818 0.00076738 0.0011505 0.00077958
0.00035333 0.0041788 -0.021148 0.0044296 0.33425 0.11741 0.00087568 -0.00090442
0.00059606 -0.00053097 7.1595e-05 0.00022681
-0.0018749 -0.00070649 -0.0001709 0.0019483 0.00088171 -0.00090285 0.13879 0.23822
-0.0074434 -0.016357 0.0011507 0.00039407
0.0014626 0.0027538 0.0018635 0.00080952 0.00062008 -0.00054514 -0.0074542 -0.016385
0.033472 0.22569 -0.0027615 -0.013952
0.0017118 -0.001466 0.0011436 0.00072285 4.8377e-05 0.00021972 0.0011368 0.0004442
-0.00271 -0.014011 0.062734 0.31507
1400000000 0.23924 0.20186 -0.023408 -0.0088963 0.0048066 0.003164 -0.0021729 0.00075104
0.0025646 0.0011005 0.00039313 -0.0014195
-0.023375 -0.0088841 0.070648 0.36028 -0.014406 0.012355 0.0012555 0.0013526
0.001179 -0.00068621 0.0011536 0.00020539
0.0048093 0.0031578 -0.014389 0.012426 0.34883 0.063585 -6.9369e-05 -0.001384
0.00011674 -0.00018782 0.00034306 0.00016946
-0.0022104 0.00076376 0.0012329 0.0013516 -8.8709e-05 -0.0013849 0.16931 0.20984
-0.01357 -0.0099232 -0.00077403 -0.00040981
0.0025539 0.0010263 0.0011834 -0.00070524 0.00012148 -0.00019044 -0.013611 -0.0099049
0.067422 0.22454 -0.0092772 -0.0092365
0.00039039 -0.0013364 0.0011509 0.00024054 0.00033835 0.00022655 -0.00079136 -0.00040424
-0.0092844 -0.0092434 0.10868 0.30628
1460000000 0.26296 0.15895 -0.02082 0.0036879 0.0051974 -0.0015427 -0.0015048 0.0017395
0.0021324 -0.00036077 -0.00010258 -0.00091302
-0.020796 0.0036863 0.10523 0.33893 -0.0054167 0.015068 0.0015791 0.0002351
0.0010208 -0.0011897 0.0013463 -0.00054925
0.0051737 -0.0015517 -0.0053365 0.015138 0.35532 0.0084906 -0.0010301 -0.0010417
0.00027688 -0.00014376 0.00068347 -0.00033051
-0.0014926 0.0016954 0.0015835 0.0002491 -0.0010218 -0.00104 0.19638 0.18103
-0.014676 -0.0036412 -0.0010684 0.0018581
0.0021363 -0.00039333 0.00099154 -0.0012329 0.00027483 -0.0001626 -0.014706 -0.0036022
0.097005 0.21242 -0.011641 -0.0032339
-0.00017522 -0.00083729 0.0013066 -0.00058367 0.00062633 -0.00036866 -0.0010309 0.0018548
-0.011646 -0.0031328 0.14172 0.2861
1520000000 0.27709 0.11865 -0.015581 0.0095397 0.003185 -0.0039859 0.00014694 0.0026339
0.0023423 -0.0018988 -0.0010241 -7.6392e-05
-0.015595 0.0095119 0.13967 0.32579 0.0020622 0.01244 0.0017014 -0.00064391
0.00016263 -0.00097382 0.00035279 -0.00096819
0.0031903 -0.0040073 0.002158 0.012431 0.34852 -0.047724 -0.00075626 -0.00027823
0.0006817 -0.00084672 5.8757e-05 -0.00013188
0.00018632 0.0026169 0.001714 -0.00065274 -0.0007748 -0.00028061 0.22077 0.14326
-0.01457 0.0016756 0.0012867 0.0020061
0.0023284 -0.0019044 0.00017103 -0.0009749 0.00068176 -0.00084823 -0.014558 0.0016867
0.12616 0.20214 -0.011693 0.0010958
-0.0010771 -0.00015155 0.00037602 -0.00097904 9.8103e-05 -0.00013211 0.0012512 0.0020575
-0.011676 0.0010766 0.17545 0.26803
1580000000 0.28806 0.072876 -0.0090865 0.013268 -0.0010341 -0.0046302 0.0014788 0.001861
-0.00024676 -0.0022037 -0.00025802 0.00036095
-0.0090967 0.013238 0.16798 0.30095 0.0054497 0.0072285 0.00060246 -0.0015198
-0.00045059 -0.0011341 -0.00015303 -0.00077068
-0.0010698 -0.0046757 0.0054916 0.0072146 0.32837 -0.10595 -0.0014852 0.00018493
-0.0004227 -0.0013719 0.00026254 -0.00051567
0.0015125 0.001858 0.00059696 -0.0015217 -0.0014839 0.00019336 0.2357 0.10339
-0.011463 0.0069196 0.0020723 0.00083596
-0.00031001 -0.0021982 -0.00042954 -0.0011235 -0.0004068 -0.0013883 -0.011468 0.0069304
0.15143 0.1867 -0.0093269 0.0071843
-0.0002642 0.00032352 -0.00022776 -0.00073096 0.00020367 -0.00048265 0.0020603 0.00084019
-0.0093481 0.0072409 0.20921 0.24221
1640000000 0.29147 0.032234 -0.0021692 0.012485 -0.0028447 -0.002265 0.0027551 0.0010495
-0.00059836 -0.0017074 -0.0003572 0.0005842
-0.0022002 0.012443 0.19758 0.27724 0.0055456 0.0023276 -0.00047011 -0.0018638
-0.00089645 -0.00058267 -0.0004468 -0.0007095
-0.0028843 -0.0022401 0.0055793 0.0023053 0.29918 -0.15457 -0.00074033 0.0011833
-0.0011398 -0.0010836 -0.00012425 -0.0004232
0.0027758 0.0010297 -0.00046011 -0.0018596 -0.00073579 0.0011757 0.24862 0.054515
-0.007584 0.008132 0.0024679 -0.00056485
-0.00060827 -0.0016583 -0.00088426 -0.00054456 -0.0010932 -0.0010766 -0.0075686 0.0081569
0.17538 0.16562 -0.0047539 0.0092976
-0.0003324 0.00052207 -0.0004713 -0.00075251 -0.00018183 -0.00043612 0.0024753 -0.00056953
-0.0047962 0.0092933 0.23519 0.21258
1700000000 0.28659 -0.012874 0.0014767 0.0098764 -0.0034331 0.00033897 0.003184 -0.0012276
-0.0020683 -0.00064228 0.00063277 0.00035705
0.0014834 0.009875 0.2171 0.24583 0.0028706 -0.00040873 -0.0014339 -0.00078027
-0.00082749 -0.00020132 -0.00078496 -0.00047161
-0.0033694 0.0003176 0.0028759 -0.00039995 0.25598 -0.19384 0.00012995 0.0015915
-0.0020951 -0.0001703 -0.00032775 -0.00070731
0.0031257 -0.0012699 -0.0014232 -0.00074264 0.00013428 0.0016148 0.24616 0.0037284
-0.0049318 0.0090498 0.0017461 -0.0020273
-0.0021375 -0.00067194 -0.00084193 -0.00016294 -0.0021118 -0.00015648 -0.0049247 0.0090551
0.19556 0.14788 0.00010772 0.0096326
0.00069822 0.00042305 -0.00076178 -0.0004632 -0.00026878 -0.0006979 0.0017301 -0.0020387
0.0002029 0.0096606 0.25317 0.17878
1760000000 0.27564 -0.061781 0.004123 0.0067769 -0.0021284 0.0012533 0.0013314 -0.0035674
-0.0012162 0.00050105 0.00033594 -0.00047256
0.004084 0.006789 0.24312 0.20634 0.00019766 -0.0017239 -0.0012616 -3.8569e-05
-0.0011847 0.00091781 -0.00059647 0.00032987
-0.0021547 0.0012344 0.00019727 -0.0017451 0.20693 -0.22632 0.00099674 0.0013209
-0.0012855 0.0013563 -0.0011085 -0.00060915
0.0013695 -0.0035553 -0.0012687 -1.952e-05 0.0010075 0.0013295 0.23702 -0.04859
-0.0013351 0.0084842 -0.00029235 -0.0026236
-0.001257 0.00055373 -0.0011825 0.00093429 -0.0012793 0.0013423 -0.001298 0.0084841
0.21212 0.11531 0.0039612 0.0070782
0.00035034 -0.00055102 -0.00057291 0.00031455 -0.0011683 -0.00058948 -0.00029636 -0.0026259
0.0039048 0.0071206 0.26683 0.14176
1820000000 0.25282 -0.099408 0.0045784 0.0031543 0.0001557 0.0022747 -0.00096712 -0.0031409
-0.0011883 0.00086661 -0.00014025 -0.00020507
0.004515 0.0031469 0.25439 0.17706 -0.0019288 6.4679e-05 -0.0015072 0.00091984
-0.0001375 0.0013069 -0.00072148 0.00038749
0.00021485 0.0022809 -0.0019442 7.8747e-05 0.15724 -0.24067 0.0016163 0.00084982
-0.00034711 0.002415 -0.0016894 0.00017481
-0.00098533 -0.0031604 -0.0015373 0.00096421 0.0016158 0.00086119 0.20738 -0.096156
0.00028325 0.0072444 -0.0016752 -0.0018124
-0.0011856 0.00085767 -0.00011097 0.0013233 -0.00033996 0.0024288 0.00030325 0.0072629
0.23252 0.088629 0.0050567 0.0034126
-0.00010167 -7.5192e-05 -0.00060966 0.00038202 -0.0016146 0.00013227 -0.0016531 -0.0018252
0.0050641 0.0033716 0.27072 0.10674
1880000000 0.21864 -0.14119 0.0024077 0.0008251 -0.0003242 0.0021845 -0.0028734 -0.0023513
-0.00036263 0.0016587 0.0003281 -0.00048824
0.0024565 0.0007671 0.2591 0.13024 -0.0038409 0.0027081 -0.00028707 0.0018576
0.00058926 0.0014251 0.00012011 0.0010532
-0.00029305 0.0021962 -0.0037942 0.0027958 0.10573 -0.24924 0.0021182 -0.0010483
0.001551 0.002013 -0.0011473 0.0015216
-0.002855 -0.0023844 -0.00031459 0.0018445 0.0021236 -0.0010334 0.1662 -0.13691
0.0011505 0.0051889 -0.0023699 0.00036652
-0.00025611 0.0016111 0.00053589 0.0014483 0.0015767 0.0020482 0.0011612 0.0051833
0.23872 0.057928 0.0052109 0.0014355
0.00026531 -0.0006103 4.5823e-05 0.0010352 -0.0012157 0.0014194 -0.0024305 0.00038915
0.0053025 0.0013665 0.27187 0.072578
1940000000 0.17949 -0.16735 0.00032867 -0.0010699 0.0016919 0.0019174 -0.0037962 0.00035909
0.0010592 0.0011108 -0.00055066 -0.00057467
0.00032529 -0.0010786 0.26035 0.099285 -0.0019186 0.0055367 0.0010387 0.001467
0.0019813 0.00053858 0.00090072 0.00044673
0.0017096 0.0019002 -0.0018866 0.0055033 0.061477 -0.2413 0.00066211 -0.0026289
0.0024065 0.00044973 0.00012591 0.0017323
-0.0037733 0.00038816 0.0011001 0.001496 0.00065367 -0.0026338 0.11326 -0.1673
0.00039776 0.0036124 -0.0015895 0.0015244
0.0011034 0.0010007 0.002078 0.00051622 0.00237 0.00043388 0.00040436 0.0036028
0.24448 0.021295 0.0039411 -0.002319
-0.00063919 -0.00051494 0.00088685 0.00035725 0.00016454 0.0016837 -0.001477 0.0015514
0.003934 -0.0023654 0.26199 0.036882
2000000000 0.13429 -0.18267 -0.0033576 0.00083383 0.0028993 0.0012534 -0.0024576 0.0037493
0.0010064 0.00056184 -0.00063844 0.00042421
-0.0033912 0.00087775 0.24741 0.06397 -0.00058985 0.007785 0.0016613 0.00040869
0.0013472 -0.0013884 0.00054853 7.3641e-05
0.0029122 0.0011663 -0.00050903 0.0078361 0.020481 -0.22708 -0.001592 -0.0015511
0.0020719 -0.0010752 0.0016205 0.0014365
-0.0024386 0.0036053 0.0016155 0.00030952 -0.0015886 -0.0015582 0.060384 -0.17717
-0.0011599 0.003388 -8.7143e-05 0.0021495
0.00095049 0.0005502 0.0013096 -0.0015262 0.0021128 -0.0010914 -0.0011528 0.0034251
0.24257 -0.012069 0.00084386 -0.0033213
-0.00067232 0.00047066 0.0005511 0.00015128 0.0016252 0.0014281 -0.00010519 0.0020407
0.00088082 -0.0032818 0.24951 0.008705
2060000000 0.0864 -0.19097 -0.0044878 0.0031326 0.0029155 -0.00075631 0.00081061 0.0034501
0.0016234 -0.00048624 -0.00018232 0.0012353
-0.0043827 0.0030159 0.23398 0.034767 0.0045178 0.0087268 0.00099384 -0.00069839
0.00055557 -0.0017153 0.00070848 -0.00015172
0.0030297 -0.00071014 0.0045714 0.0087512 -0.013291 -0.20917 -0.0020635 0.00030488
0.00061183 -0.0024305 0.0028805 0.00046313
0.00083028 0.0034651 0.0011262 -0.00062741 -0.0020325 0.00029009 0.008033 -0.17399
-0.002202 0.0050061 0.0011431 0.0011569
0.001658 -0.00057052 0.0005669 -0.0016007 0.00059358 -0.0024476 -0.0021712 0.0050258
0.22845 -0.050438 -0.0014583 -0.0040593
-0.00015763 0.0011155 0.00067902 -0.0002831 0.0029003 0.00037465 0.0010276 0.0012901
-0.0014141 -0.0041329 0.23455 -0.016171
2120000000 0.041963 -0.18181 -0.0034812 0.0064338 0.0024213 -0.0027278 0.0031982 0.0019738
0.00092855 -0.0015227 0.00092704 0.00011911
-0.0035098 0.0064237 0.21374 0.012275 0.0071577 0.0047388 0.0011514 -0.0012507
-0.0014733 -0.0019686 -2.8925e-05 -0.0011679
0.0023599 -0.0027029 0.0071587 0.0046899 -0.040998 -0.19142 -0.00084856 0.0016337
-0.0016961 -0.001704 0.00050211 -0.0021394
0.0030243 0.0019307 0.0011331 -0.001318 -0.0008639 0.0016286 -0.03994 -0.15593
-0.0021021 0.0066453 0.0017179 0.0011641
0.00084707 -0.0014577 -0.0014262 -0.0019519 -0.0016972 -0.0016938 -0.0021061 0.0066553
0.21473 -0.084304 -0.0053299 -0.0020161
0.00087665 0.00029024 -2.5482e-05 -0.0011359 0.00053064 -0.0021688 0.0017751 0.0011319
-0.0055195 -0.0020799 0.21426 -0.03124
2180000000 0.0022756 -0.16978 -0.0019323 0.0097117 0.00054188 -0.0022454 0.0030413 -0.00038037
0.00031534 -0.0015639 0.0013292 0.00030603
-0.001874 0.0097239 0.19457 -0.0068868 0.0080063 0.0040082 -0.00086002 -0.0018288
-0.0020428 0.00077389 3.0116e-05 0.00031238
0.00051788 -0.0023057 0.0080849 0.0039124 -0.06237 -0.16819 0.0012079 0.0016831
-0.00098784 -0.00021446 0.00029482 -0.0019253
0.0031452 -0.00060414 -0.00082937 -0.0018396 0.0012457 0.0016365 -0.076168 -0.13101
-0.0010098 0.0098867 0.002117 1.1477e-05
0.00052682 -0.0015088 -0.0020686 0.00068758 -0.00094968 -0.00020102 -0.0010324 0.0098956
0.18779 -0.11512 -0.0056782 0.0017465
0.0013454 0.00020571 1.0999e-05 0.00027855 0.00027325 -0.0019075 0.0021322 -5.9881e-06
-0.0054677 0.0019274 0.19744 -0.046566
2240000000 -0.027513 -0.14473 0.0022114 0.011096 -0.00053424 -0.0029568 0.0018297 -0.0024851
-0.0021823 -0.00094144 0.00071976 -0.0017649
0.0021064 0.011112 0.17417 -0.011581 0.0088811 0.00026281 -0.000966 -0.00026401
-0.00064725 0.0011641 -0.00063429 -0.00061862
-0.00059015 -0.0029099 0.0089287 0.00016053 -0.080039 -0.14307 0.0020985 -0.001418
-0.0012086 0.00022561 -0.0023211 -0.0017935
0.0017071 -0.002474 -0.00094111 -0.00034494 0.0020812 -0.0013972 -0.10991 -0.10171
0.0019193 0.011467 0.0014119 -0.00095127
-0.0021546 -0.0010995 -0.00058717 0.0012676 -0.0012428 0.0002395 0.0019992 0.011541
0.15849 -0.13228 -0.0056729 0.0038491
0.00067359 -0.0020093 -0.00066868 -0.00056377 -0.0022175 -0.0017305 0.0014754 -0.00079798
-0.0057414 0.0036965 0.17323 -0.056277
2300000000 -0.053378 -0.11855 0.00773 0.0090325 -0.0013383 -0.0020072 -0.00066914 -0.0016603
-0.0010121 0.00064827 -0.0012447 -0.00084578
0.0077381 0.0091901 0.15565 -0.021123 0.008789 -0.0022005 -0.00096569 0.00065015
-9.9632e-05 0.0017121 -6.0505e-05 0.00073364
-0.0013653 -0.0019925 0.0088704 -0.0022762 -0.090811 -0.11971 -0.00018345 -0.0017912
-9.341e-05 0.0019151 -0.001871 0.00070611
-0.00048373 -0.0016677 -0.00089423 0.00066593 -0.00016607 -0.0018017 -0.12957 -0.067179
0.0064981 0.011646 0.000374 -0.0015531
-0.0012111 0.00082277 -5.5194e-05 0.0015849 -2.3055e-05 0.0019181 0.0065073 0.011589
0.1238 -0.15205 -0.0034501 0.007603
-0.0011802 -0.00061714 3.7723e-05 0.00067782 -0.0019701 0.00080808 0.00037981 -0.0016307
-0.0036016 0.0078479 0.1586 -0.058221
2360000000 -0.071463 -0.087971 0.010666 0.00838 -0.0012473 -0.0015918 -0.0016428 -0.00074303
-0.00063384 0.0012497 -0.0013731 -0.00035429
0.010601 0.0083968 0.14521 -0.021332 0.0082623 -0.0052019 -0.00075221 0.00098854
0.0019755 0.00027056 0.00013203 -2.2901e-05
-0.0012758 -0.0015697 0.0082678 -0.0052813 -0.10207 -0.098225 -0.002498 -0.001172
0.0012818 0.00010051 -0.00088275 0.0017497
-0.0015773 -0.00072623 -0.00080193 0.0010773 -0.0024673 -0.0012075 -0.14782 -0.035471
0.010886 0.01037 0.0014057 -0.0023015
-0.00044792 0.0011758 0.0019015 0.00034935 0.001273 0.00010198 0.010873 0.010432
0.094544 -0.15324 0.00030986 0.0080553
-0.0014787 -0.00036079 9.1825e-05 -0.00011377 -0.00092519 0.0016645 0.0012292 -0.0021856
0.00052293 0.0079908 0.13506 -0.062353
2420000000 -0.07922 -0.059492 0.014189 0.0027467 -0.0032734 -0.0010846 -0.00099788 0.00081127
0.0010522 0.001597 -0.0014269 0.0016018
0.014095 0.0027128 0.12949 -0.020885 0.0046354 -0.0071088 0.0014 0.0011855
0.00082511 -0.0013821 -0.00019979 -2.0925e-05
-0.0033451 -0.0010572 0.0046087 -0.0071588 -0.11363 -0.076721 -0.0021754 0.001265
-7.3061e-05 -0.00035371 0.00016286 0.0029317
-0.000991 0.00077142 0.0014207 0.0010336 -0.002182 0.0012876 -0.15553 0.0083794
0.014867 0.0077806 -0.00042038 -0.0024888
0.0009695 0.0015229 0.00097594 -0.0014732 -4.9285e-05 -0.00040818 0.015045 0.007708
0.059305 -0.15172 0.0012001 0.0089589
-0.0014772 0.0016677 -0.00012193 -2.7671e-05 0.00022303 0.0028332 -0.00032848 -0.0026494
0.0010379 0.008844 0.11704 -0.055637
2480000000 -0.080429 -0.030546 0.013876 -0.0026043 -0.001683 -6.5712e-05 -0.00046603 0.0015919
0.0019282 -0.00043835 9.3645e-05 0.001484
0.013856 -0.0026275 0.1309 -0.023415 0.0026691 -0.0091078 0.0011636 0.00010749
-0.00057424 -0.0011603 -0.000104 -0.00031691
-0.0016649 7.3212e-06 0.0026168 -0.0091397 -0.11709 -0.058474 -0.0007479 0.0032606
-9.8461e-05 -0.00087234 0.0019968 0.0010761
-0.00036866 0.0015713 0.0011053 8.6915e-05 -0.00077781 0.0032457 -0.15811 0.043901
0.018778 0.00059673 -0.0013143 -0.0022774
0.0019481 -0.00032739 -0.00067913 -0.0010887 -0.00012024 -0.00074982 0.018637 0.00056524
0.029819 -0.14491 0.004673 0.0078178
0.00026606 0.0013644 -3.9231e-05 -0.00031175 0.0020041 0.0012659 -0.0013273 -0.0022415
0.0046929 0.0078451 0.096913 -0.053611
2540000000 -0.08588 -0.0019679 0.011591 -0.0064087 -0.0022698 0.00095942 0.00082539 0.00092018
0.00015596 -0.0018155 0.00084497 0.0015474
0.01172 -0.0063668 0.11734 -0.013568 -0.0013786 -0.0080611 0.00068556 -0.0014642
-0.0016175 -0.00011726 -0.00044025 0.00020207
-0.0023295 0.000976 -0.0014001 -0.0080687 -0.12402 -0.033972 0.0021784 0.0023373
-0.00094595 -9.4441e-05 0.0018174 -0.00081588
0.00057218 0.00097707 0.00063425 -0.0014822 0.0022267 0.002375 -0.15766 0.084668
0.017759 -0.0060108 -0.0025519 -0.0018987
0.00018077 -0.0019588 -0.0016637 -9.7958e-05 -0.00097075 -9.6091e-05 0.017835 -0.0059607
0.0043458 -0.1298 0.0066088 0.006028
0.0010073 0.0015061 -0.00046421 0.00016037 0.0018802 -0.00083031 -0.0024771 -0.0019024
0.0065867 0.006059 0.080954 -0.037811
2600000000 -0.077926 0.021926 0.0083393 -0.0098594 -0.0012142 0.0025114 0.000846 -0.00051057
-0.00096244 -0.0010841 0.0019062 0.00049275
0.0082612 -0.0098281 0.11327 -0.030016 -0.0036294 -0.0060996 -0.00037661 -0.00078968
-0.00031908 0.0017481 -0.0002747 0.00074065
-0.0012306 0.0025263 -0.0036527 -0.0060728 -0.12773 -0.010197 0.0030976 0.00018175
-0.00031947 0.001372 0.0012493 -0.0020084
0.00090453 -0.00032112 -0.0004161 -0.00080478 0.0030141 0.00015945 -0.14238 0.11634
0.014568 -0.012249 -0.0030872 5.7572e-05
-0.0011691 -0.00093666 -0.00023924 0.0016843 -0.00031332 0.0013766 0.014532 -0.012419
-0.022425 -0.11459 0.0088984 0.0057315
0.0019623 0.00055454 -0.00019455 0.00073647 0.001337 -0.0019354 -0.00324 8.5618e-05
0.0089456 0.0056595 0.074469 -0.023639
2660000000 -0.074211 0.047336 0.0044363 -0.011722 -0.0002453 0.00092131 0.00011721 0.000165
-0.0029962 0.00027793 0.0012489 -0.00055906
0.0044935 -0.011735 0.11922 -0.026148 -0.004791 -0.0044706 -0.001266 -0.00044592
0.00012197 0.0017771 0.00039243 0.00074552
-0.00018409 0.00099528 -0.004874 -0.0044317 -0.12839 0.0096427 0.0019537 -0.0018966
0.00046962 0.00089293 -0.00086353 -0.0017315
-3.4971e-05 0.00014633 -0.0013085 -0.00041984 0.0020157 -0.0018394 -0.125 0.14825
0.0080955 -0.016682 -0.0024167 0.00087639
-0.002609 0.0002845 0.00019975 0.0018729 0.00050387 0.00096886 0.0079907 -0.016634
-0.040165 -0.099439 0.010555 0.0021478
0.0013784 -0.00089881 0.00041801 0.0007791 -0.0010019 -0.0016133 -0.0024586 0.00070161
0.010682 0.0019458 0.068277 -0.0035202
2720000000 -0.062416 0.067246 0.00019715 -0.01182 -0.00046528 0.0028615 -0.00026986 -4.7701e-05
-0.0019311 0.002243 0.00048324 -0.0016304
0.00015305 -0.011736 0.10553 -0.028396 -0.0052815 -0.0011932 -0.0015689 0.00037797
0.001759 0.00042668 0.00078693 -0.00026055
-0.00047218 0.0029013 -0.0052615 -0.0011359 -0.12184 0.040163 0.00037909 -0.0025048
0.00033069 0.00059617 -0.0016583 0.00071799
-0.00021641 -7.4206e-05 -0.00153 0.00041485 0.00037394 -0.0025256 -0.091884 0.17867
0.00094556 -0.016673 -0.0015898 0.0025923
-0.0020968 0.0022848 0.0017456 0.00035018 0.00033291 0.00054597 0.00099338 -0.016712
-0.055124 -0.073516 0.012024 -0.00095599
0.00056663 -0.0014236 0.00081528 -0.00033539 -0.0014354 0.00042837 -0.0014777 0.0028363
0.011742 -0.00087346 0.073802 0.017145
2780000000 -0.049008 0.085357 -0.0043614 -0.010412 1.2846e-05 0.0012116 0.00052435 -0.00038032
0.0013646 0.0025833 -0.00049201 -0.0018316
-0.0043678 -0.010417 0.10383 -0.041834 -0.0042041 0.000355 -0.00011662 0.0016403
0.001709 -0.00098259 2.6278e-05 -0.00019617
2.7913e-05 0.0011754 -0.0042354 0.00043216 -0.12021 0.068282 -0.0020399 -0.0015958
0.00043758 -0.00057577 -0.00043889 0.00069712
0.00051626 -0.00046633 -0.00017854 0.0016391 -0.0020493 -0.0015561 -0.063399 0.20039
-0.0054839 -0.014749 -0.00086751 0.0022443
0.00136 0.0027194 0.0017031 -0.0010219 0.00036118 -0.00053508 -0.0056429 -0.014829
-0.070322 -0.048634 0.0094949 -0.0055037
-0.00079452 -0.001825 3.509e-05 -0.00013674 -0.00057331 0.00073362 -0.00079209 0.0020112
0.0098671 -0.0052675 0.07773 0.035015
2840000000 -0.034221 0.10236 -0.0074786 -0.0073017 0.0014343 0.002143 -0.00014094 -0.00017899
0.0013017 0.0010277 -0.0017099 8.6344e-05
-0.0074675 -0.0073272 0.10125 -0.03387 -0.0033927 0.0016467 0.00042665 0.00078138
-0.00026879 -0.0015249 -4.1267e-05 -2.364e-06
0.0014201 0.0020524 -0.003327 0.0016653 -0.11551 0.095227 -0.0013905 0.00048209
0.0003857 9.2107e-05 0.0010429 0.0012733
-0.00016328 -0.00027401 0.00045742 0.00075187 -0.0013725 0.00039833 -0.027911 0.21763
-0.0098355 -0.010711 0.00041288 0.0014545
0.0012938 0.00076249 -0.00014813 -0.0013108 0.00039938 6.9598e-05 -0.009797 -0.010562
-0.075646 -0.022837 0.0085407 -0.0066044
-0.0015724 5.7611e-05 2.9907e-05 1.8274e-05 0.0010899 0.0012705 0.00028038 0.0015978
0.0084702 -0.006917 0.092006 0.05199
2900000000 -0.018873 0.12112 -0.0088591 -0.0032674 0.0015058 0.00025775 0.00032999 -0.00080913
0.002096 -0.0011683 -0.00087579 0.00023108
-0.008848 -0.0032439 0.08396 -0.042422 -0.00097202 0.0028626 0.00080054 0.00033112
-0.0003922 -0.0014452 -0.00013644 5.3165e-05
0.0015342 0.00015593 -0.0009283 0.0028429 -0.097842 0.12717 -0.00088167 -3.2593e-05
-0.00046102 -0.0010821 0.0018483 -0.00042732
0.00042356 -0.00085484 0.00090272 0.00036926 -0.00087283 -2.6287e-05 0.0096475 0.22012
-0.011746 -0.0048006 0.0010238 0.0015489
0.0020232 -0.00095393 -0.00056184 -0.0013801 -0.00043831 -0.0010542 -0.011728 -0.0048497
-0.075532 0.0095593 0.0065556 -0.01041
-0.00084658 0.00034859 -9.713e-05 -7.0098e-06 0.0018939 -0.0004312 0.001415 0.0016574
0.0061471 -0.010158 0.10822 0.056757
2960000000 0.00088645 0.13292 -0.0087521 0.00036017 0.00044531 0.0013791 -0.00074381 -0.00075443
-0.00021618 -0.0017633 -0.00075166 0.00042057
-0.0087227 0.00037957 0.091192 -0.041927 -0.00021069 0.0011372 0.0010531 1.3712e-05
-0.0011214 -0.00063782 0.00042507 0.00055435
0.00046483 0.0014569 -0.00023004 0.0012286 -0.081638 0.15839 -0.00072654 0.00037527
-0.00056586 0.00064289 2.8452e-05 -0.0025869
-0.00064915 -0.00090647 0.00099549 4.8123e-05 -0.00062813 0.00034559 0.050674 0.22823
-0.011328 0.00056341 0.0016018 0.00066542
-0.00030948 -0.0017989 -0.0010529 -0.00059153 -0.00056308 0.00070052 -0.011461 0.00066687
-0.068626 0.037382 0.0019471 -0.010906
-0.00074239 0.00044363 0.00040021 0.00053281 -0.00017133 -0.002331 0.0013588 0.000393
0.0023122 -0.010901 0.12706 0.068317
3020000000 0.019776 0.14835 -0.0064832 0.0037144 0.0013878 -0.000189 -0.00099644 -0.0001069
-0.00070662 0.00045032 -0.0002042 0.00040337
-0.0065444 0.0037115 0.081005 -0.029693 -5.317e-05 -0.00017255 0.0005304 -0.00087456
-0.0016226 0.00034868 0.00067174 -0.00026818
0.0013929 -0.00016986 -7.9348e-05 -0.00022368 -0.05951 0.18407 -0.00031454 0.0012569
0.00034659 0.00017819 -0.00070219 -0.0017363
-0.0009334 -0.00016671 0.00054779 -0.0008866 -0.00040664 0.0012526 0.090513 0.22216
-0.0090527 0.0038409 0.00080244 0.00039845
-0.00072218 0.00039496 -0.0017045 0.00037346 0.00050323 0.00023685 -0.0088142 0.0038709
-0.054301 0.064692 -0.0013225 -0.010362
-6.2911e-05 0.00045377 0.00070503 -0.00019618 -0.00038975 -0.0017977 0.00077329 0.00072548
-0.0013202 -0.010688 0.14827 0.066352
3080000000 0.046131 0.15656 -0.0047039 0.0058399 0.0018084 1.9124e-05 -0.00073514 -4.6416e-05
-0.00033008 0.00031914 -0.00019937 0.0003734
-0.0047145 0.0058217 0.078176 -0.02576 -0.00027416 0.00024768 -0.00015579 -0.0002681
-0.00026272 0.00090073 -4.1031e-05 -0.00056064
0.001822 0.00010486 -0.00029411 0.00029624 -0.023157 0.2051 -0.00072733 7.3352e-05
0.00063782 0.00060646 -0.0021475 -0.00081054
-0.00073216 -9.5218e-05 -0.00012872 -0.00026808 -0.0006911 0.00011447 0.12379 0.21397
-0.0055199 0.0071618 0.0017736 0.0003365
-0.00039771 0.00034137 -0.00032022 0.0010119 0.00070949 0.00062718 -0.0056037 0.0071386
-0.031652 0.093447 -0.0056648 -0.0094814
0.00015928 0.00061787 -0.00017524 -0.00054688 -0.0023939 -0.0007208 0.0019473 4.2089e-05
-0.005983 -0.0090273 0.16316 0.071613
3140000000 0.074079 0.16193 -0.0013768 0.0075543 0.0027394 -0.0014928 -0.0010831 0.0010075
0.0013825 0.0005214 0.00046753 -0.00015962
-0.001351 0.0075866 0.073298 -0.025928 -0.00097395 -1.7853e-05 0.00075806 -0.00032346
-0.00016423 0.00099102 0.000624 -0.000369
0.0027704 -0.0015922 -0.0010048 -2.7162e-05 0.017666 0.22726 0.00013405 0.00172
0.0014198 -0.0005966 -0.0028981 0.0009691
-0.0010571 0.0011973 0.00071103 -0.00034271 0.00014102 0.0017015 0.15978 0.19041
-0.0012593 0.0077703 0.0010058 -0.0015554
0.0015277 0.00039551 -0.00013024 0.0010157 0.0012954 -0.00054891 -0.0012177 0.0079
-0.018387 0.11319 -0.0074334 -0.006041
0.0001571 -0.00011974 0.00065923 -0.00043982 -0.0027534 0.00090948 0.00076194 -0.0015458
-0.007047 -0.0061792 0.18721 0.064218
3200000000 0.10663 0.17186 0.0037974 0.006721 0.00073342 -0.0028241 -1.7537e-05 0.0017277
0.00046587 -0.0017275 -6.093e-06 0.00042917
0.0038512 0.0066481 0.084779 -0.025333 -0.0010491 0.00026845 -0.00060435 -0.0010245
0.00066575 0.0011458 -0.00046854 -0.0011225
0.00070642 -0.00275 -0.0011047 0.00036646 0.062833 0.23231 0.0013301 0.00077476
-5.3126e-05 -0.0023593 -0.0012166 0.0024321
-4.5766e-05 0.0017809 -0.00047665 -0.0010671 0.001279 0.00087504 0.18156 0.16717
0.0016605 0.0066533 0.0003985 -0.0015411
0.00052104 -0.0016668 0.00060892 0.0010737 0.00020718 -0.0024277 0.0017455 0.0065111
0.017516 0.13116 -0.0088561 -0.0016677
0.00021746 0.0004271 -0.00041719 -0.0010483 -0.0011376 0.0022652 0.000487 -0.0014648
-0.0088585 -0.0017985 0.20452 0.063005
3260000000 0.1371 0.16497 0.0042054 0.0033436 -0.00064211 -0.0024417 0.0011533 0.00082015
0.00016944 -0.0019964 -0.00013559 -3.7894e-05
0.0042492 0.003339 0.091827 -0.028341 -0.0020163 0.001865 -0.00054748 -0.00021137
0.00076279 -0.00049578 -0.00092997 8.3129e-05
-0.00067073 -0.0025132 -0.0019638 0.0017825 0.11228 0.22944 0.00036987 -0.00011034
-0.00078203 -0.00092257 0.00032373 0.0020458
0.001175 0.00086859 -0.00055274 -0.00012534 0.00042205 -0.00021349 0.20794 0.13016
0.0046613 0.0055578 -0.00075044 -0.0015199
0.00016682 -0.0019983 0.00078507 -0.00035512 -0.00085549 -0.00091239 0.0045443 0.0056449
0.039763 0.14097 -0.0070604 0.0022432
-9.549e-05 7.4896e-07 -0.0010989 0.0001275 0.00012165 0.0021314 -0.00066876 -0.0014782
-0.0070323 0.002328 0.23293 0.052381
3320000000 0.16851 0.16082 0.0072573 0.0015452 -0.00035533 -0.0016789 0.00073707 0.00010004
-0.0016819 -0.0010463 0.00029474 2.7108e-05
0.0071987 0.001573 0.09962 -0.023347 0.00035826 0.0022239 -0.00039296 -0.00030527
-0.00011244 -0.00041125 -0.00046643 0.00033482
-0.00042156 -0.0016863 0.00036972 0.0023334 0.16134 0.22238 0.00038989 -0.00014923
-0.0011814 -0.00017262 0.00015038 0.0011512
0.00080777 0.0001858 -0.00037168 -0.00042584 0.00032951 -7.7685e-05 0.21852 0.10038
0.0050164 0.0021568 -0.0011414 -0.00011767
-0.0017182 -0.0011426 -0.00029933 -0.00037739 -0.0011706 -0.00016724 0.0051532 0.0021339
0.068719 0.14345 -0.0040646 0.0043001
0.00013279 5.4536e-05 -0.00059418 0.00032601 0.00030118 0.0010699 -0.0013728 -0.0001598
-0.0040547 0.004135 0.25079 0.040891
3380000000 0.20364 0.14389 0.0059572 -0.0019368 -0.0012855 0.00051206 0.00097598 0.00034204
-0.0014065 0.00084157 0.00031807 -4.2399e-06
0.0058073 -0.0018869 0.11037 -0.032122 -7.4761e-05 0.0031052 -0.0011646 -0.00054038
-5.5741e-06 0.0001867 -0.0007403 0.00056203
-0.0013181 0.00049249 -6.8679e-05 0.0029885 0.20281 0.19975 0.00054577 -0.0004688
-0.0018 0.00051799 0.0012839 0.0015099
0.0011132 0.00016473 -0.0011346 -0.00046391 0.00058959 -0.00051818 0.23302 0.06685
0.0065004 0.0016616 -0.00046079 0.00046815
-0.0012857 0.00076542 -1.9968e-05 7.3425e-05 -0.0017213 0.00055195 0.0064429 0.0015359
0.10753 0.13601 -0.0011253 0.0053896
0.00029332 0.00014954 -0.00069762 0.00052021 0.0010702 0.001481 -0.00040993 0.00048932
-0.00091688 0.0055235 0.27956 0.021479
3440000000 0.2353 0.12467 0.0048663 -0.0038596 -0.00053649 -0.0016906 0.00078108 -6.0562e-05
-0.0012662 0.0016401 0.00082265 0.0004798
0.0048777 -0.0038935 0.10362 -0.036073 0.0029463 0.0023943 -0.00087383 0.0011448
5.8346e-05 0.00036997 0.00017295 0.00082015
-0.00054433 -0.0017421 0.0030119 0.0022864 0.24199 0.17348 -0.00041409 -0.00019263
0.00029437 0.0014838 0.0013219 0.00056237
0.00068451 3.2631e-05 -0.000895 0.0011001 -0.00038551 -0.00025264 0.23455 0.035172
0.0071058 -0.0017912 -0.0002673 0.00022224
-0.001349 0.0014785 6.5687e-05 0.00044077 0.00013319 0.0014736 0.0071199 -0.0017267
0.13372 0.1297 0.0022224 0.0028263
0.00086973 5.9866e-05 6.8672e-05 0.00090037 0.0014339 0.00075763 -0.00018167 0.00030246
0.0020619 0.002901 0.29621 -0.0071573
3500000000 0.26922 0.093175 0.0027453 -0.0048708 -0.0014858 0.0013797 0.00087752 -0.0008262
-0.0011314 0.0009028 0.00055819 -0.00090448
0.0026856 -0.0049617 0.11738 -0.060297 0.0031457 0.0013558 -0.0003711 0.00054337
0.00054052 -8.49e-05 -2.8067e-05 0.00041363
-0.0014179 0.0014337 0.0032097 0.0013715 0.27308 0.13867 0.00032592 -0.00014091
-0.00014622 0.00080499 0.0017935 -9.5765e-05
0.00091936 -0.00082418 -0.00032804 0.00062018 0.00029614 -5.7436e-05 0.23997 0.0073487
0.0060114 -0.0043157 -0.00015674 0.00010859
-0.0009322 0.00095232 0.00067963 -0.0001273 -4.876e-05 0.00076842 0.0060244 -0.004472
0.17631 0.10646 0.0029659 0.0018644
0.00054813 -0.00086286 -4.9696e-05 0.00026174 0.0019157 -0.00044308 -0.00016816 1.8007e-05
0.0027323 0.0018665 0.3179 -0.035554
3560000000 0.28756 0.059689 0.00032509 -0.0061621 3.7488e-05 -0.0010888 0.00067935 0.00027758
0.00144 0.0017187 -0.00015856 -0.0013606
0.0003369 -0.0061703 0.11083 -0.065329 0.005809 -0.00045691 0.00019645 0.00056564
0.00059689 -0.00014596 7.7683e-05 0.00050245
-3.9397e-05 -0.0010996 0.0057667 -0.00059986 0.29957 0.096566 -0.00033324 -0.00018891
0.00069819 0.00037795 0.0011471 -0.0013129
0.00059947 0.00025641 0.00031515 0.00064057 -0.00034586 -0.00027998 0.22889 -0.02936
0.0047729 -0.0067273 -0.00026586 -0.00053264
0.0014448 0.0015481 0.00063424 -0.00026203 0.00076575 0.00039072 0.0047009 -0.0066966
0.19694 0.096732 0.0030224 -0.0013988
-7.1986e-05 -0.0013592 0.0001942 0.00051564 0.0013915 -0.0010565 -0.00026412 -0.00042935
0.0031701 -0.0012765 0.33047 -0.075207
3620000000 0.306 0.023068 -0.0012009 -0.0039203 -0.0020829 -0.00042332 0.00041139 -0.0016493
-0.00033866 0.00041178 -0.00043437 -0.00079306
-0.001217 -0.0039845 0.11274 -0.093742 0.0042243 -0.0035825 0.00021459 0.00047949
-0.00013699 -0.00074717 0.0006904 0.00017599
-0.0021775 -0.00034189 0.0041944 -0.0037366 0.31433 0.053856 0.00030063 -0.00099128
-8.7585e-05 0.00018152 0.00065123 -0.00081268
0.00043259 -0.0016631 0.00012654 0.0004326 0.00024014 -0.00094596 0.21953 -0.058811
0.00041054 -0.0074719 -0.00098848 0.00093497
-3.9029e-05 0.00054616 -0.00031619 -0.00068249 -0.00013909 -3.5646e-05 0.00036418 -0.0074561
0.21926 0.06143 0.00075339 -0.0013449
-0.0004863 -0.00063667 0.00062789 0.00034581 0.00047105 -0.00092625 -0.001078 0.001009
0.00058186 -0.0015872 0.33402 -0.10919
3680000000 0.31114 -0.021748 -0.0036487 -0.0041437 -0.0011544 0.0016979 -0.0011107 -0.00030501
0.0016636 -0.00015638 -0.0010868 -0.00024844
-0.003649 -0.0040822 0.10925 -0.11142 0.0017456 -0.0046267 0.00069553 0.00027578
-0.00050974 -0.00042179 0.00091989 0.00021013
-0.0011565 0.0017999 0.0016968 -0.0045703 0.32511 0.003488 -0.00088134 -0.00041617
0.0008403 0.00049432 0.00054225 -0.0016262
-0.0011476 -0.00038686 0.00070804 0.0002746 -0.00083731 -0.00044416 0.20655 -0.093294
-0.0016722 -0.0063825 -0.0012587 0.0012904
0.0015664 -9.9316e-05 -0.00037999 -0.00051136 0.00092383 0.00064636 -0.0016648 -0.0064837
0.24119 0.039187 0.00035325 -0.0012374
-0.0011186 0.00019811 0.00076425 0.00026015 0.0005682 -0.0016839 -0.0012089 0.0011562
0.00032458 -0.0011935 0.33319 -0.15342
3740000000 0.31335 -0.056189 -0.0033415 -2.3982e-05 -0.002127 0.0024926 2.5581e-05 -0.00098189
-0.00073019 3.4838e-05 -0.00097166 0.0002507
-0.0033794 -1.1379e-05 0.10079 -0.13184 0.0011082 -0.005324 0.00017331 -7.5729e-05
-0.00024755 -0.00019898 0.00064683 0.00022763
-0.0021643 0.0024324 0.00094481 -0.0053797 0.32933 -0.034011 -0.00056849 -0.00018003
-0.00028164 0.00028021 -0.00041518 -0.0011661
0.00026966 -0.00088025 0.00016346 -0.00013884 -0.00059836 -0.00013155 0.18515 -0.11578
-0.0024129 -0.0054677 0.00030636 0.0023774
-0.00082465 -0.00018216 -0.0003319 -0.00011311 -0.00018095 0.00010268 -0.0024831 -0.0053726
0.2499 0.0040453 -0.0012934 -0.0018487
-0.0011186 0.00020447 0.00066451 0.0001209 -0.00053963 -0.0013901 0.00054182 0.0024717
-0.0012868 -0.0018268 0.32037 -0.19432
3800000000 0.31096 -0.10298 -0.0025735 0.00081641 0.00081031 0.0038281 -0.0012399 -0.0014708
0.0013186 0.0010767 -0.00092268 0.00031724
-0.0026408 0.0007417 0.091974 -0.14748 -0.0018641 -0.0051527 0.00021481 0.00015222
-0.00073517 -0.00050778 0.00083405 -0.0001105
0.00094304 0.0037397 -0.0019299 -0.0051142 0.32678 -0.076332 -0.00087136 0.00050411
0.0011126 0.00032074 -0.00095886 -0.00076614
-0.0012746 -0.0015342 0.00024197 0.00025175 -0.00088484 0.00047995 0.17704 -0.14233
-0.0038049 -0.0037444 0.0020194 0.001981
0.0018176 0.0010295 -0.00094948 -0.00057341 0.00094398 0.00038261 -0.003705 -0.0038451
0.26619 -0.033778 0.0013736 -0.00021463
-0.00098122 0.00034746 0.00088295 -4.1575e-05 -0.00095109 -0.00057173 0.0017582 0.002105
0.0015126 -0.00027268 0.31306 -0.23565
3860000000 0.29867 -0.13459 -0.00091654 0.0013207 0.0024631 0.002031 -0.0022493 0.0010694
0.0011267 -0.0011052 -0.0004626 0.0012258
-0.00090988 0.0013705 0.072292 -0.15838 -0.0030921 -0.0052501 0.00064079 -0.00061107
-0.001017 0.0013466 0.00069044 -0.00096694
0.0024973 0.0020828 -0.0032682 -0.0052426 0.30761 -0.11656 -0.0005746 0.00087388
0.00014339 -0.00060166 -0.000745 -0.00044613
-0.0021235 0.0010043 0.00055646 -0.00071093 -0.00054712 0.00090373 0.14849 -0.15747
-0.002745 -0.0037978 0.0014651 0.00095664
0.0010012 -0.0011989 -0.00080464 0.0012834 0.00022167 -0.00074363 -0.0028639 -0.003716
0.26459 -0.062497 5.233e-06 -0.0009562
-0.00020454 0.0013488 0.00073823 -0.00099839 -0.00067116 -0.00071363 0.0015994 0.00075689
-0.00019191 -0.0013301 0.29079 -0.27285
3920000000 0.28644 -0.17426 0.0017431 0.00064599 0.0033535 0.0024338 -5.5138e-05 0.0010124
0.00044331 -0.00045096 0.00052198 0.00022564
0.0017234 0.0006273 0.046487 -0.17428 -0.0047856 -0.003457 -0.00054815 -0.00015393
0.00017716 0.00015834 -0.00019532 -0.0003664
0.003457 0.0023697 -0.0049136 -0.0035068 0.30232 -0.14939 0.00020373 0.0012241
0.001883 -0.0010878 -0.00015341 -0.00012148
-3.7039e-05 0.0011389 -0.0003682 -7.6239e-05 0.00015931 0.0011963 0.13007 -0.1677
-0.0040713 -0.0033337 0.0021299 -0.00011609
0.00031185 -0.00027406 0.00029085 0.00010769 0.0017798 -0.0011706 -0.0039025 -0.0033497
0.26025 -0.10895 0.0013228 -0.0019133
0.00046172 0.00051124 -0.000241 -0.00055361 -0.00047376 -3.3922e-05 0.0021773 -0.00010287
0.0011841 -0.0011172 0.27042 -0.30153
3980000000 0.26009 -0.21113 0.0020629 -0.0028225 0.0049469 -8.4772e-05 8.4678e-05 0.0010181
0.0013439 -0.001406 0.00057245 0.00028168
0.0020806 -0.0027891 0.025028 -0.18972 -0.0056468 -0.0015325 0.00075538 0.00039097
0.00041167 0.00038866 -9.2571e-05 -0.0012473
0.0048628 -0.00022918 -0.0056075 -0.0013999 0.27433 -0.18069 0.0014107 0.00032964
-0.00097295 -0.0016948 -0.00076647 -0.00074554
3.3207e-05 0.0010037 0.00071741 0.00040603 0.00142 0.00031664 0.094068 -0.19132
-0.0042264 -0.0032574 0.0020141 -0.0012463
0.0010082 -0.0016981 0.00040383 0.00060217 -0.0011267 -0.0014388 -0.0044846 -0.0033198
0.24872 -0.14091 0.0019328 -0.0044299
0.00021188 0.00024925 -0.00015132 -0.0011717 -0.00032607 -0.00074241 0.0016918 -0.0012372
0.0022456 -0.0049052 0.23576 -0.34109
4040000000 0.23295 -0.23635 -0.00024197 -0.0039779 0.0033887 -0.0027666 0.00042945 0.00024922
-0.00077409 -0.00076702 0.00054502 0.00032496
-0.0002101 -0.0040578 -0.0008884 -0.19627 -0.004833 3.3431e-05 0.00020222 -0.0010215
-3.9133e-05 0.00023075 -0.0015483 -0.00016035
0.0034282 -0.0029092 -0.0048034 0.00017645 0.25283 -0.21372 0.00016218 -0.00049572
-0.00083892 -0.000283 -0.0010684 0.00016241
0.00043678 0.00017796 0.00012976 -0.0010247 0.00017357 -0.00053299 0.071895 -0.18523
-0.0065835 -0.0016775 0.0015442 -0.00035443
-0.0007825 -0.00068046 4.3807e-05 0.00016219 -0.00075305 -0.00040099 -0.0064269 -0.0014976
0.23712 -0.17251 -0.0014572 -0.0024364
0.00085211 -0.00016681 -0.0013279 -6.5451e-05 -0.0011428 0.00025421 0.0018079 -0.00047282
-0.0020504 -0.0023563 0.19966 -0.35753
4100000000 0.20474 -0.26112 -0.003175 -0.002995 0.0013731 -0.0033333 -0.00021796 8.3405e-05
0.00013937 -0.0015089 0.00045568 0.00037952
-0.0032112 -0.0031028 -0.024576 -0.20167 -0.0047985 0.00081608 -0.00015366 -0.00026024
0.00096883 0.00030277 -0.00056909 0.00047165
0.0013892 -0.0033702 -0.0048619 0.00074741 0.23325 -0.24028 0.00017509 -6.9603e-05
-0.00048916 -0.00032651 -0.0012061 -0.00022813
-0.0001862 3.0252e-05 -6.893e-05 -0.00029203 0.00013447 -0.00013377 0.039361 -0.20032
-0.0060232 0.00091823 0.00114 -0.0014456
0.0005234 -0.001551 0.00073072 0.00023281 -0.00061211 -0.00010827 -0.006119 0.00080142
0.22433 -0.1992 -0.0018347 -0.004801
0.00065446 0.00037481 -0.0007169 0.00035177 -0.0012807 -9.4268e-05 0.0011405 -0.0014898
-0.0014486 -0.0043169 0.16775 -0.38568
4160000000 0.17498 -0.27933 -0.0036268 -0.0020307 1.6576e-05 -0.0034546 0.00084168 8.5612e-05
-0.0035508 -0.00068996 0.0009905 -0.00052636
-0.0035845 -0.0020063 -0.051721 -0.19911 -0.0049515 0.0026029 -0.0003899 -0.00041085
0.00033098 -0.0003677 -0.00080725 0.00031557
3.9361e-05 -0.0034268 -0.0048625 0.0027097 0.19976 -0.25753 0.00052251 -2.772e-05
-0.00098867 -0.00049972 -0.0012182 0.00078987
0.00081812 -1.0217e-05 -0.00046072 -0.00036303 0.0004535 -7.3845e-05 0.013118 -0.1885
-0.0048537 0.0012834 0.0014001 -0.0023975
-0.0038936 -0.00081364 0.00043188 -0.00037834 -0.0010162 -0.00030507 -0.0050017 0.0016247
0.19197 -0.23345 -0.0041051 -0.0036041
0.00081283 -0.00057381 -0.00097367 0.0005808 -0.0011158 0.00091261 0.0012408 -0.0021142
-0.0042541 -0.004136 0.1175 -0.39602
4220000000 0.14836 -0.29491 -0.0044057 6.7611e-05 -1.9953e-06 -0.0039223 -0.00037793 -0.00032605
-0.0011411 0.00086175 0.00040403 -0.0014135
-0.0043426 1.7128e-05 -0.086888 -0.189 -0.0024106 0.0036123 -7.0244e-05 -2.4659e-05
0.00013024 -2.9149e-05 -0.00056756 0.0010964
-9.3931e-05 -0.0039672 -0.0022846 0.0035347 0.1721 -0.28353 5.025e-05 4.1779e-05
0.00022665 0.0004924 0.00014264 0.0011388
-0.00023637 -0.00037408 -8.2735e-05 -9.9444e-05 8.6983e-05 7.4509e-06 -0.0090094 -0.18649
-0.0041188 0.002269 1.1089e-05 -0.0024598
-0.0008588 0.00092113 -3.2849e-05 -0.00012526 0.00015767 0.00043947 -0.0040097 0.0021757
0.17912 -0.25562 -0.0046268 -0.0027804
0.00047655 -0.0014599 -0.00055408 0.00094223 1.7714e-06 0.0011593 0.0001417 -0.0025572
-0.004772 -0.0025341 0.091645 -0.40886
4280000000 0.11777 -0.30576 -0.0027021 0.001589 -0.0017926 -0.0042229 -0.00041112 0.00063338
-0.00051561 0.0015779 -0.00049196 -0.00021359
-0.0027318 0.0015847 -0.11311 -0.19564 -0.0026095 0.0030793 -0.00076872 -0.0003544
0.00021101 0.00016163 0.0006726 0.00059149
-0.0019398 -0.0041982 -0.0026281 0.0031647 0.14218 -0.29258 0.00083324 -0.00019552
-0.00097731 0.00073321 -0.00048833 0.00096161
-0.00051303 0.00067176 -0.00075427 -0.00039236 0.00075951 -0.00022829 -0.047982 -0.17276
-0.0045638 0.0023077 -0.00056538 -0.0020711
-0.00058147 0.0012003 6.5053e-05 0.00021228 -0.0009493 0.00085053 -0.0047246 0.0021968
0.13475 -0.28083 -0.005937 -0.0011088
-0.00058977 -0.0003484 0.00042519 0.00076972 -0.00037554 0.00075191 -0.00065377 -0.0020141
-0.0055667 -0.0011452 0.039924 -0.41574
4340000000 0.090658 -0.31472 -0.001931 0.0016874 -0.0023144 -0.0013409 0.00010149 0.00049177
0.00036065 0.00053436 -0.00021545 -0.0010529
-0.0018246 0.0017466 -0.13431 -0.16892 -0.001876 0.0038103 -0.00013777 0.00050363
-0.00031394 -0.0003344 0.00041526 0.00054868
-0.0023454 -0.0013499 -0.0016578 0.003865 0.10607 -0.30893 -0.00020767 -0.0010076
0.00014531 0.00071847 0.00095151 0.0019852
0.0001222 0.00055605 -0.00015475 0.00052869 -0.00018311 -0.00084696 -0.066169 -0.16903
-0.0041049 0.0030871 -0.0013103 -0.002745
0.00034591 0.00072687 -0.00024287 -0.00027553 0.00025011 0.00058781 -0.0039775 0.0035031
0.10839 -0.30385 -0.0045191 0.0013757
-0.00027757 -0.00075606 0.00024839 0.00043679 0.00062376 0.0022461 -0.0011786 -0.0025439
-0.0048089 0.0012259 0.0068708 -0.40996
4400000000 0.061542 -0.32145 -0.00089225 0.0013345 -0.0022329 -0.0015522 0.00077768 0.0013281
-0.00044386 0.00063001 -0.00016107 -0.00042908
-0.00097291 0.0013547 -0.16253 -0.16092 -0.0012753 0.0037451 -0.00052859 0.0003786
0.0001144 -0.00056185 0.00055053 0.0003082
-0.0023375 -0.0015079 -0.0012816 0.0037179 0.078813 -0.31658 5.0205e-05 -0.00019908
0.00022677 0.00053776 0.0010737 0.0013869
0.0008401 0.001216 -0.00046395 0.00045876 2.6286e-05 -0.00026263 -0.089849 -0.1574
-0.0032345 0.0049241 -0.002123 -0.0014459
-0.00020094 0.00052952 -9.095e-05 -0.00052285 0.00014552 0.00047965 -0.0031311 0.0048007
0.079564 -0.31692 -0.0044959 0.00095013
-0.00019377 -0.00059287 0.00052911 0.0002323 0.0011745 0.0012426 -0.0021542 -0.0014926
-0.004651 0.0011683 -0.038313 -0.41633
4460000000 0.02477 -0.32258 -0.0007098 0.00034027 -0.004067 -0.0010369 0.0015166 -0.0006432
-0.00059195 0.0012176 -0.001058 -0.00032092
-0.0007216 0.00027027 -0.18582 -0.13257 -0.00065166 0.0042976 -0.0003625 0.00071906
-0.00040883 -0.00034037 0.00049954 -0.00044108
-0.0040391 -0.0010659 -0.00067828 0.0043858 0.052501 -0.32393 -0.00056993 -0.00063326
0.00050402 0.00050433 0.0018829 0.00048854
0.0014569 -0.00062219 -0.00038878 0.00079035 -0.00056247 -0.00057496 -0.10501 -0.13567
-0.0018765 0.0059765 -0.0023328 -0.00089512
-0.00051139 0.0014044 -0.00019132 -0.00041104 0.00066256 0.00059463 -0.0020947 0.0059489
0.043231 -0.31432 -0.0041672 0.0028174
-0.001063 -0.0002699 0.00049304 -0.0003628 0.00184 0.00036777 -0.0022386 -0.00084621
-0.0040252 0.002805 -0.078881 -0.39826
4520000000 0.0024284 -0.32337 -0.00047571 -0.0003814 -0.0035879 0.00013223 0.00055689 3.916e-06
0.0017611 0.00010966 -0.00075908 0.0008405
-0.0004933 -0.00047858 -0.20978 -0.11575 0.00046444 0.0046363 0.00055989 0.00086259
-0.00029969 6.5419e-05 0.00031561 -0.0001584
-0.0035759 0.0001079 0.0006729 0.0045874 0.022537 -0.322 -0.0010665 0.00054711
0.00066919 -0.00053754 0.001713 -0.00096803
0.00052891 -6.9231e-05 0.00052167 0.00084929 -0.0010416 0.000533 -0.1216 -0.12667
-0.00079534 0.005456 -0.0031623 -0.00045588
0.0018709 2.9341e-05 -0.00032587 0.00016046 0.00054968 -0.00066877 -0.00063159 0.00565
-0.0033015 -0.32673 -0.0031998 0.0028461
-0.00044579 0.00082663 0.0001543 -9.2287e-05 0.0014888 -0.0007263 -0.0031841 -0.000412
-0.0032352 0.0025527 -0.10713 -0.39742
4580000000 -0.035321 -0.31846 -0.0011674 -0.00068331 -0.0033556 0.0023866 0.00072852 -0.00031465
0.00038831 0.00023257 -0.00055393 0.00070034
-0.0011911 -0.00062814 -0.22933 -0.091149 0.00084239 0.0040889 0.00063389 -8.7719e-05
-9.1658e-05 0.00013537 0.00018465 -0.0001606
-0.0033525 0.0024006 0.00074623 0.0041813 -0.0090763 -0.32173 -0.00021287 0.0002641
-0.00049657 0.0001462 0.0016428 -0.00080689
0.00077208 -0.00026928 0.00062276 -4.6449e-05 -0.00021366 0.00021116 -0.13298 -0.10313
0.0015722 0.005301 -0.0025089 0.001274
0.0002462 0.00027105 -3.8558e-05 9.5004e-05 -0.00050227 7.4407e-05 0.0017069 0.0050692
-0.030132 -0.33504 -0.0021714 0.003153
-0.00076982 0.00082099 0.00015977 -0.0002275 0.001461 -0.00096885 -0.0025468 0.0012542
-0.0021478 0.0033785 -0.15238 -0.36874
4640000000 -0.061379 -0.31177 -0.0024084 -0.0017329 -0.0031162 0.0026791 0.00071922 -0.0014617
0.0014686 -0.00044489 0.00011012 0.0011069
-0.0023576 -0.0017833 -0.24059 -0.062703 0.0014928 0.0037576 0.00073249 0.00035613
-0.0003902 0.0002632 0.00017429 -0.00075687
-0.003063 0.0026949 0.0015747 0.0038272 -0.03421 -0.31502 0.00020571 0.00092094
0.0010701 0.00027987 0.00035114 -0.0020562
0.00066222 -0.0014371 0.0007506 0.00032818 0.00012735 0.00091551 -0.13883 -0.087958
0.0031831 0.0038629 -0.0023048 0.0016826
0.0016004 -0.00049777 -0.0004339 0.00021539 0.0012214 0.00038407 0.0030398 0.0039282
-0.063158 -0.32147 -0.0027557 0.0039952
0.00023261 0.00099645 0.00014142 -0.00068606 0.00026234 -0.0020773 -0.0023548 0.0015742
-0.0027294 0.00403 -0.17163 -0.3586
4700000000 -0.088014 -0.30879 -0.004035 -0.00033283 -0.0016264 0.0043905 -0.00090124 -0.00099002
0.0010281 -0.00051125 0.00083224 0.00086661
-0.0040922 -0.00033339 -0.2525 -0.044953 0.0025327 0.0042541 0.00054958 -0.00046326
0.00034007 0.00048365 -0.00029721 -9.195e-05
-0.0015609 0.0044891 0.0025708 0.0040511 -0.063769 -0.31046 -0.00018104 0.00060764
0.00020485 -0.00014197 6.9313e-05 -0.0014953
-0.0009471 -0.0010455 0.00054128 -0.00052804 -0.00010115 0.00059764 -0.15523 -0.068043
0.0032573 0.0017533 -0.0015214 0.0025002
0.00096389 -0.00048462 0.00031544 0.00064756 0.00026935 -7.7168e-05 0.0034576 0.001859
-0.10097 -0.31625 -0.00094653 0.0041333
0.0010741 0.00068842 -0.00026028 -0.00011771 -2.6317e-05 -0.0013079 -0.0015766 0.0026042
-0.0012494 0.0039724 -0.21515 -0.33069
4760000000 -0.11922 -0.29501 -0.0049374 0.00092693 0.00053842 0.0045315 -0.00067852 -0.00077178
0.0002262 -0.0011651 0.0010513 -0.00033633
-0.0049227 0.00089616 -0.2502 -0.0031308 0.0029482 0.0031616 -1.063e-05 -0.00068251
0.00050043 0.00022452 6.2369e-05 -0.00018845
0.00062407 0.0047428 0.0029477 0.0030896 -0.095925 -0.29691 0.00082793 0.0004572
0.001075 2.9436e-05 -0.0010656 -0.0010616
-0.00070108 -0.0007831 3.8888e-05 -0.00063509 0.0007531 0.00035338 -0.15055 -0.051463
0.0021469 0.00097587 -0.00073445 0.0027304
0.00032974 -0.00095047 0.0004441 0.00018751 0.001065 -8.3299e-05 0.0021985 0.00078197
-0.13426 -0.30111 -0.00050055 0.0039834
0.00097422 -0.00031079 0.00018312 -0.0001483 -0.00093192 -0.0013216 -0.00068155 0.0027881
-0.00065692 0.0039264 -0.22693 -0.31003
4820000000 -0.14539 -0.28231 -0.0053342 0.0024547 0.0013855 0.0028535 -0.00080222 -0.00043212
0.00052901 -0.0010331 0.00027775 -0.00030806
-0.0053143 0.0024174 -0.26235 0.019406 0.0040645 0.0034984 -4.0747e-05 -0.0003388
0.00031289 -0.0001988 -0.00029525 -0.00041812
0.0014131 0.0028083 0.0041347 0.0034234 -0.12124 -0.29308 0.00068879 -0.00037697
0.0002545 -0.00084824 -0.00076931 -0.0002504
-0.00085029 -0.00044779 -2.2861e-05 -0.00034964 0.00060061 -0.000271 -0.1652 -0.034164
0.0020149 1.493e-05 -0.00035247 0.0028867
0.00037976 -0.0010694 0.00029888 -0.0002005 0.00046199 -0.00069954 0.0018346 0.00012226
-0.17379 -0.28573 -0.0002166 0.0033909
0.00017187 -0.0004805 -0.0004008 -0.00037068 -0.0008752 -0.00015095 -0.00021527 0.0028254
4.2487e-05 0.0034368 -0.26413 -0.28054
4880000000 -0.17751 -0.26448 -0.0045373 0.0045701 0.0020511 0.0031294 -0.0014961 0.00017757
-0.0007946 -0.0010606 0.0001554 -0.00013682
-0.0045269 0.0045511 -0.255 0.059225 0.0047602 0.0018669 -0.00038776 -0.00023395
-7.7167e-05 0.00020333 -0.00018527 0.00015857
0.0020241 0.0031724 0.0047365 0.0018175 -0.1409 -0.2824 0.00049342 -0.00045257
-0.0001557 -0.0012928 -0.0003984 -7.1117e-05
-0.0015662 0.0001859 -0.00042119 -0.0001626 0.00055153 -0.00047739 -0.15923 -0.016243
0.00066123 -0.00036308 0.0013326 0.0026239
-0.00077496 -0.00099082 -6.362e-05 0.0001529 -0.00022507 -0.0014065 0.00081155 -0.0003093
-0.20445 -0.2719 0.00060627 0.0028514
0.00017954 -0.00014966 -0.00018545 0.0001681 -0.00031595 0.00012593 0.0011817 0.0026622
0.00052865 0.002787 -0.27666 -0.25236
4940000000 -0.19891 -0.2474 -0.0032465 0.0065432 0.0028395 0.0012586 -0.0002989 0.00075033
-0.0010735 -0.00065072 -8.2266e-06 -0.00066918
-0.0032657 0.0065845 -0.26828 0.085856 0.0057536 0.0013384 -7.9495e-05 -5.5524e-05
0.00036646 -0.00026048 -0.00037181 0.00023578
0.0029227 0.0011343 0.0058118 0.0013727 -0.16134 -0.25898 8.911e-05 -0.00037392
-0.001046 -4.7921e-05 -0.00034356 0.00024637
-0.00034296 0.00074312 -0.00010212 -5.1556e-05 -3.136e-05 -0.00045845 -0.16658 -0.0058459
-0.00038368 0.00037819 0.0017662 0.0018765
-0.00092883 -0.00049424 0.00030245 -0.00030388 -0.00098501 4.4251e-05 -0.00044194 0.00020282
-0.22968 -0.24569 -0.00027446 0.0030049
9.69e-05 -0.0006488 -0.00035393 0.00022041 -0.00011796 7.4669e-05 0.0018643 0.0018578
-0.00017372 0.0029294 -0.30128 -0.22687
5000000000 -0.21937 -0.22467 -0.00029287 0.0074027 0.0030915 0.0018627 -0.00026804 0.00069728
-0.00058027 0.00058286 -0.00013906 -0.00066548
-0.00031031 0.0073266 -0.25457 0.10263 0.0057588 -0.00050332 -0.00026584 -2.8601e-05
-0.00019413 -0.00056335 -0.00013024 -0.00014497
0.0031659 0.0018333 0.0057624 -0.00062489 -0.19088 -0.24584 -0.00063278 -0.00085022
-0.00027488 -0.00011076 -0.00048862 -0.00046668
-0.00010268 0.00069031 -0.00024108 -6.12e-05 -0.00053844 -0.00076518 -0.16086 0.017911
-0.0006045 0.0013887 0.0023129 0.001243
-0.00066892 0.00053882 -8.1816e-05 -0.00054445 -0.00023498 -9.8875e-05 -0.00067091 0.0014523
-0.25708 -0.2237 -4.1562e-05 0.003597
-0.00015667 -0.00061486 -0.00013971 -5.622e-05 -0.00063153 -0.00032334 0.0022319 0.0011869
-1.7611e-05 0.0040312 -0.31302 -0.19326
5060000000 -0.24183 -0.19831 0.0017319 0.0070427 0.0031825 -0.00037422 0.00014944 0.00056493
-0.00045683 -5.5412e-05 -0.00024434 -0.00029317
0.001683 0.0070227 -0.23946 0.13956 0.0051912 -0.0016889 -2.5353e-05 0.00021778
-0.00024809 -2.0436e-05 -0.00033615 0.00016166
0.0031067 -0.00032792 0.0051131 -0.0017632 -0.20574 -0.2249 -0.00045931 0.00030201
-0.0010108 5.4913e-05 -0.0012472 0.00025536
0.00016762 0.00057791 -4.1442e-05 0.00022863 -0.00039023 0.00026151 -0.1634 0.025514
-0.00034827 0.0030131 0.0019781 0.00054211
-0.00033888 -4.0353e-05 -0.00032442 2.3873e-05 -0.00094822 -0.00010279 -0.00018792 0.0029939
-0.27398 -0.19412 0.0011095 0.0034567
-0.00029159 -0.00021531 -0.00028944 0.00015498 -0.0012379 0.00039406 0.0019863 0.00056578
0.0011018 0.0031882 -0.32688 -0.16524
5120000000 -0.25809 -0.17344 0.0031571 0.0060989 0.0028314 -0.00035285 0.00036157 0.00060049
-0.00017299 0.00094308 -0.00040152 2.7243e-05
0.0031379 0.0060968 -0.23431 0.16719 0.0049431 -0.0025432 9.1857e-05 0.00025177
2.0085e-06 5.1318e-06 -4.0766e-05 0.0003272
0.0028141 -0.00044408 0.0049288 -0.0025522 -0.21983 -0.2106 -0.00010758 0.00019612
-0.00019409 0.0012624 -0.0012939 0.00077302
0.00038092 0.00057892 0.0001342 0.00020648 -0.00017198 0.00017165 -0.15944 0.051708
0.0011955 0.0033908 0.0024283 0.00043361
-0.00013069 0.0008594 1.4661e-05 -0.0001008 -0.00045708 0.0011972 0.001149 0.0033251
-0.28897 -0.16066 0.0013481 0.0034189
-0.00040087 3.2927e-05 -3.3403e-05 0.00037983 -0.0012336 0.0007874 0.0023066 0.00036571
0.001253 0.0034397 -0.34046 -0.13068
5180000000 -0.27545 -0.14432 0.0048173 0.0051015 0.0034751 -0.00086064 0.00018972 0.00061957
-8.0847e-05 0.00021832 -0.0006113 0.00045715
0.0047493 0.0050516 -0.21354 0.18884 0.0044844 -0.003584 -0.00030962 -0.0002719
-0.00028779 -0.00022886 -0.00018877 0.00019512
0.0034666 -0.00090432 0.0044466 -0.0037647 -0.23201 -0.17565 -0.00031333 0.00068044
2.5337e-05 -0.00014222 -0.00031379 0.0010742
0.00024161 0.00057223 -0.00037093 -0.00029037 -0.00021613 0.00075324 -0.1594 0.060625
0.0026455 0.0038212 0.0021368 -0.000738
-0.00015946 0.00019658 -0.00022323 -6.6473e-05 0.00011539 -0.00019192 0.0025872 0.0038471
-0.30269 -0.1193 0.0025254 0.0040006
-0.00049309 0.00040069 -0.00016055 0.00021297 -0.00035899 0.0010914 0.0022579 -0.00071187
0.0027823 0.0040222 -0.34303 -0.10029
5240000000 -0.28632 -0.11702 0.0051022 0.0038381 0.0030491 -0.0026618 0.00065406 3.6426e-05
-0.0002188 -5.9227e-05 -0.00020714 0.00052965
0.0051098 0.0037972 -0.20259 0.22789 0.0033384 -0.0046841 -5.2457e-05 0.00015337
-0.00022845 -2.699e-05 0.00029922 0.00043754
0.0029977 -0.0026471 0.0031739 -0.0047151 -0.24925 -0.15156 0.00049378 0.0003233
-0.00029701 0.00057821 0.00024922 0.0012409
0.00064228 5.7103e-05 -7.0257e-05 0.0001465 0.00045275 0.00027891 -0.15993 0.081658
0.0035494 0.0027034 0.0015938 -0.0011791
-0.00010216 -0.00012005 -0.00034369 -1.8106e-05 -0.00029548 0.00034224 0.0036372 0.0027025
-0.31838 -0.077635 0.003127 0.0027765
-0.00016338 0.00040706 0.00033437 0.00044267 0.00042745 0.0013875 0.0015194 -0.0011205
0.00304 0.0025257 -0.3508 -0.067079
5300000000 -0.29216 -0.08794 0.0061597 0.0021816 0.0018087 -0.0031886 0.00021405 -0.00033802
0.00037163 0.00060976 0.00030089 0.00046211
0.006157 0.0022005 -0.19553 0.23244 0.0023023 -0.0053851 -0.00010899 0.0001964
-8.9078e-06 0.00044047 0.00039221 0.00026226
0.001774 -0.0031265 0.0022823 -0.0053954 -0.26523 -0.12651 0.00017718 -0.00027143
0.00038634 0.00038946 0.00077326 0.00066176
0.00019622 -0.0004266 -7.4107e-05 0.00016548 0.00017186 -0.00026079 -0.15244 0.090454
0.0053044 0.0020219 0.0015084 -0.0014969
0.00021854 0.0006252 2.6855e-05 0.00046513 0.0004131 0.00046676 0.0052674 0.0019304
-0.33011 -0.04922 0.0033395 0.0026654
0.00027093 0.00041842 0.00036436 0.00024304 0.00067981 0.00063026 0.0013432 -0.001617
0.0030251 0.0027557 -0.34754 -0.031481
5360000000 -0.29366 -0.051973 0.0060693 0.00077213 0.00049174 -0.003729 0.00037258 1.6184e-05
9.3647e-05 0.00045524 0.00065474 -7.9361e-05
0.0061058 0.00082365 -0.15993 0.25399 0.00097116 -0.0055843 4.7258e-05 0.0002374
-2.5735e-05 0.0001026 0.00054943 -0.00025214
0.00043962 -0.0037632 0.00078397 -0.0056778 -0.26575 -0.09939 0.00039694 0.00025751
0.00018189 0.00024324 0.00063514 0.00025486
0.00042816 8.5445e-06 6.897e-05 0.00026217 0.00045915 0.00033119 -0.15141 0.10858
0.0058812 -0.00053487 0.00083099 -0.0019897
0.00027892 0.00033411 5.1038e-05 6.82e-05 0.00026107 0.00053676 0.0058201 -0.00051798
-0.32746 -0.011799 0.0046848 0.0022357
0.00063852 -0.0001012 0.00055337 -0.00017781 0.0005079 0.00012996 0.00094018 -0.0019453
0.0048936 0.0022118 -0.34678 -0.0037832
5420000000 -0.29726 -0.028632 0.0060054 -0.0010291 -0.00044432 -0.0036219 -4.7772e-05 -0.00016002
0.00075151 0.00048281 0.00037881 -0.00029445
0.0060016 -0.0010526 -0.14102 0.28227 8.1856e-05 -0.0053701 8.4208e-05 9.3973e-05
6.0265e-05 -2.351e-05 0.00017707 -0.00021341
-0.00051969 -0.0036803 -1.2049e-06 -0.0052797 -0.28277 -0.06666 -0.00018882 -0.00055833
0.00060396 0.00044049 0.00088398 4.1173e-05
-0.00011668 -0.00013454 4.7474e-05 0.00016542 -0.00017931 -0.00060351 -0.14022 0.12363
0.0050855 -0.0018226 0.0001747 -0.0016521
0.00075387 0.00058926 7.2427e-05 4.6334e-05 0.000497 0.0001287 0.005103 -0.0017802
-0.33148 0.018038 0.0045224 0.0012967
0.00030293 -0.00029588 0.00022051 -0.00027692 0.00097279 0.00016787 0.0001217 -0.0016357
0.0044491 0.0011996 -0.34059 0.038346
5480000000 -0.29036 0.0072429 0.0048718 -0.0018062 -0.0017872 -0.0028271 0.00034385 -8.8059e-06
0.00084396 -0.00018976 -6.644e-05 -0.00021305
0.0048728 -0.0017941 -0.12772 0.29038 -0.0013378 -0.0055601 7.0713e-05 0.00019919
2.2949e-05 -6.8276e-05 0.00013676 -0.00013012
-0.0018537 -0.0027436 -0.0013882 -0.0055974 -0.28759 -0.045888 -0.00028254 0.00013992
0.00072932 -0.0003187 0.00068025 -4.0276e-05
0.00031949 -5.7602e-05 -7.2863e-06 0.00012036 -0.00030081 0.00019425 -0.13436 0.13424
0.0042846 -0.0035073 -0.00012266 -0.001869
0.00089346 -0.00026363 -3.5049e-05 -9.0227e-05 0.00059898 -0.00013194 0.0042372 -0.0035747
-0.32188 0.046281 0.0047864 0.00023873
-9.2236e-05 -0.00021819 0.00017585 -0.00015823 0.00080096 -9.8283e-05 -2.3754e-05 -0.0018417
0.0048233 0.00029392 -0.33182 0.059171
5540000000 -0.28883 0.033022 0.0042753 -0.0023682 -0.002465 -0.0020639 0.00038362 -0.00033046
0.00019543 -0.00027518 -0.00037193 3.7356e-05
0.0042383 -0.0023482 -0.088241 0.30876 -0.0023615 -0.0050948 0.00038718 0.00010887
-5.6643e-06 -9.9562e-05 -0.00010863 -0.00031145
-0.0024897 -0.0020323 -0.0024914 -0.0050689 -0.28798 -0.024704 0.00033037 -0.00018129
0.00018917 -6.1004e-05 0.00042464 -0.00016985
0.00030423 -0.00033234 0.00040652 0.0001171 0.00035661 -0.00015791 -0.12362 0.15624
0.0026451 -0.0039543 -0.00084298 -0.0019639
0.00015551 -0.00022577 -8.3996e-05 -0.00014208 0.00049508 -8.6188e-05 0.0025594 -0.0039372
-0.30894 0.081111 0.0048369 -0.00067363
-0.00036708 0.00014167 -0.00010688 -0.0003462 0.00032246 -0.00033065 -0.00083101 -0.002046
0.0048753 -0.00063415 -0.32619 0.10112
5600000000 -0.27796 0.061543 0.0036037 -0.0034268 -0.0023571 -0.0019234 0.0003325 -0.00035372
0.00039763 -0.00020563 0.0001527 0.00050785
0.0035923 -0.0034731 -0.085194 0.32375 -0.00354 -0.0049155 0.00011312 -0.0001852
-7.8647e-05 7.7685e-05 -0.00013374 -0.0002904
-0.0023943 -0.0018913 -0.0035965 -0.0047531 -0.28747 0.0072402 -0.0001127 7.8779e-05
0.00037098 -0.00039752 0.00044519 -0.00049084
0.00032894 -0.00031237 0.00014369 -0.00018632 -0.0001196 -2.342e-06 -0.11581 0.15589
0.0016236 -0.0038728 -0.0010512 -0.0011923
0.00033941 -0.00025677 -9.0106e-06 7.8002e-05 0.00016386 -0.00068949 0.0017347 -0.0039125
-0.29979 0.11137 0.0046864 -0.0012973
0.0001663 0.00043446 -0.00021477 -0.00029558 0.00056765 -0.000414 -0.0011641 -0.0010381
0.0046751 -0.0014548 -0.30432 0.11674
5660000000 -0.26793 0.082789 0.0032867 -0.0036252 -0.0035221 -0.00068207 -0.00038723 -0.0007499
-1.2336e-05 -0.00063053 0.00048927 -9.9713e-05
0.003321 -0.0036292 -0.045333 0.31553 -0.0044105 -0.0031418 -5.4609e-05 -0.00013204
0.00016464 -1.6412e-05 -8.0265e-05 -0.00014037
-0.0034529 -0.0006281 -0.0044817 -0.0031488 -0.29024 0.030557 -0.00011133 5.9823e-05
-0.00043291 -0.00070027 8.5926e-05 -0.001096
-0.0003301 -0.00072927 -1.8072e-05 -0.00012812 -0.00014846 0.00011436 -0.10168 0.17599
0.00069629 -0.0039769 -0.0014308 -0.00080926
-0.00010973 -0.00057598 0.00014832 -3.9774e-05 -0.0004088 -0.00040029 0.00054432 -0.0040639
-0.28712 0.13882 0.0039666 -0.0020231
0.00048319 -0.00014521 -1.9462e-05 -0.00013892 0.00021539 -0.001197 -0.0012367 -0.00090541
0.004142 -0.0020347 -0.29691 0.15144
5720000000 -0.25412 0.1062 0.0027426 -0.0041737 -0.0028586 0.00080608 -0.00049461 -0.00028185
-0.00034083 -0.00012356 -7.1046e-05 -0.0002949
0.0027804 -0.0041505 -0.017311 0.34312 -0.005427 -0.002824 4.6096e-05 -8.382e-05
-0.00025384 7.7303e-05 -0.00024897 0.00024807
-0.0028691 0.00092555 -0.005563 -0.0027064 -0.28765 0.062318 0.00017733 -7.7068e-06
2.8727e-05 0.00035595 -5.2906e-05 -0.00027862
-0.00049181 -0.00026326 4.9181e-05 -5.9826e-05 0.00018378 6.8111e-06 -0.085719 0.17866
-0.00027063 -0.0035658 -0.0015795 -0.00046398
-0.00039472 -0.00016063 -0.00024294 5.9709e-05 9.6992e-05 0.00026394 -0.00027634 -0.0035027
-0.2773 0.16619 0.004578 -0.0036255
-2.7529e-05 -0.0003875 -0.00019387 0.00019445 3.8647e-06 -0.00030388 -0.0017363 -0.00049852
0.004483 -0.0035914 -0.26783 0.17153
5780000000 -0.23866 0.12283 0.0015935 -0.0047959 -0.0023873 0.0010167 -0.00074105 4.7913e-05
-0.00026363 -0.00024532 -0.00015819 -0.00041614
0.0016139 -0.0047896 -0.0043401 0.33815 -0.005919 -0.0008791 -6.7937e-06 -0.00023944
-2.2936e-05 -2.387e-06 -0.00015204 -0.00020153
-0.0023956 0.0011423 -0.0058928 -0.00076623 -0.28447 0.078093 -4.828e-05 -5.3474e-05
0.00016175 -0.0001128 -0.00043582 -0.00064406
-0.00073013 7.9299e-05 -6.7251e-05 -0.00021831 -7.2169e-05 -0.00011776 -0.07693 0.19431
-0.00024462 -0.002975 -0.0011972 -2.3587e-05
-0.0003929 -0.00042145 -6.6318e-07 -1.8783e-05 6.0873e-05 -0.00025048 -0.00019428 -0.0030128
-0.26732 0.18739 0.0028814 -0.0036509
-0.00018853 -0.00033533 -0.0002007 -0.00017893 -0.00052879 -0.00051333 -0.0011843 3.4461e-05
0.0028058 -0.0036492 -0.25888 0.19239
5840000000 -0.22705 0.14468 0.00033819 -0.0054157 -0.0020607 0.00098114 -0.0001407 0.00030204
-0.00027495 0.00018059 -0.00042206 -0.00025016
0.00036776 -0.0053844 0.030392 0.3424 -0.0057262 0.00027974 -0.0002293 6.9136e-05
0.00018915 -2.467e-05 -0.00014186 0.00024298
-0.0020589 0.0010144 -0.005799 0.00027721 -0.27956 0.10329 -0.00016479 1.7948e-05
3.9772e-05 -0.00075024 -0.00027376 -0.00027556
-0.00017894 0.00025864 -0.00023544 -5.5744e-06 -0.00020269 0.0001127 -0.055463 0.19807
-0.00053738 -0.0033113 -0.0013643 8.7225e-05
-0.0003777 0.00015482 4.7308e-05 -8.6293e-05 4.4158e-05 -0.00047981 -0.00058882 -0.0032678
-0.25077 0.19734 0.002483 -0.003897
-0.0003416 -0.00020801 -0.00012094 0.0002608 -0.00030163 -0.00026798 -0.0014186 9.8894e-05
0.0025193 -0.0037761 -0.22498 0.21776
5900000000 -0.21297 0.15753 -0.0017076 -0.0055202 -0.0023119 0.0023653 -0.00015652 6.4814e-05
0.00022026 -0.00024023 4.5347e-05 0.00024928
-0.0016779 -0.0054971 0.05131 0.34375 -0.0052773 0.001757 7.2674e-06 9.6683e-06
9.6656e-05 -0.00015718 -3.5876e-05 -5.6175e-05
-0.0022725 0.0023843 -0.0052615 0.0018788 -0.26351 0.11944 -5.7751e-06 -9.2537e-05
-0.00046518 -0.00039159 -0.00085295 -9.9771e-05
-0.00012018 -8.5002e-06 7.6368e-05 1.6021e-05 2.1312e-05 -0.00013641 -0.047326 0.20863
-0.00082834 -0.0033888 -0.0010544 0.0004737
0.00017796 -0.00033113 8.644e-05 -0.00022606 -0.0003565 -0.00045991 -0.00081116 -0.003332
-0.22539 0.214 0.0021398 -0.0049267
-8.2676e-05 0.00038458 -6.1648e-05 -8.8858e-05 -0.0010432 -0.00013956 -0.00096424 0.00049683
0.0020935 -0.005202 -0.2103 0.22806
5960000000 -0.19453 0.17011 -0.0028373 -0.0040887 -0.00088951 0.0026793 -0.00017449 0.00019809
-0.00015433 6.4885e-05 -6.8746e-05 0.00012629
-0.0028676 -0.0040638 0.076894 0.34291 -0.0043105 0.0021191 -0.00019204 1.6029e-05
-7.0843e-07 6.8726e-05 0.00010724 0.0001678
-0.00078604 0.0027044 -0.0041748 0.0022229 -0.25092 0.14459 -0.00013604 -0.00019302
-0.00027106 0.00013177 -0.0004902 -1.7327e-05
-0.00010644 0.00017772 -0.00014763 2.8168e-05 -0.00014934 -0.00019051 -0.029905 0.21661
-0.0017349 -0.0031006 -0.00099206 0.00097251
-0.00016371 5.2888e-05 6.725e-05 0.0001133 -0.00035068 5.4455e-06 -0.0017238 -0.0031461
-0.20616 0.22891 0.00041631 -0.0050498
-0.00010492 0.00010004 8.9388e-05 0.00018603 -0.00041147 6.2118e-05 -0.0010959 0.00078387
7.6849e-07 -0.0049136 -0.18314 0.25519
6020000000 -0.17728 0.18717 -0.0037796 -0.003155 -0.0004062 0.0030198 -2.58e-05 0.00055169
-0.00021331 0.00040149 -7.5538e-05 0.00031857
-0.0037673 -0.003166 0.10433 0.33687 -0.0047237 0.0030902 -9.6218e-05 0.00012717
-0.00020047 0.00019714 -0.00023626 0.00020175
-0.00029718 0.0030751 -0.0047701 0.0031859 -0.23164 0.15806 -0.00036339 0.00029991
-0.00064694 -5.459e-05 -0.00052729 0.00054611
-3.4599e-05 0.00057763 -0.00011552 0.00011949 -0.00035172 0.000319 -0.022981 0.2139
-0.0022949 -0.0033014 -0.00060442 0.0005789
-0.00022557 0.00044657 -0.00019834 0.00013626 -0.00080326 0.00032056 -0.0023708 -0.0033022
-0.17818 0.24384 -0.00018788 -0.0048386
-3.8602e-05 0.00030675 -0.00024301 0.00018072 -0.00046023 0.0004241 -0.00063834 0.00076815
1.0606e-05 -0.0045595 -0.15603 0.25637
6080000000 -0.15674 0.1955 -0.0040368 -0.0010306 0.0012076 0.0029038 3.4287e-05 3.0202e-05
0.00023776 0.00012725 0.00028331 6.0786e-05
-0.0040258 -0.0010494 0.12684 0.33746 -0.0032292 0.0044606 -3.3404e-05 -2.0023e-05
6.9829e-05 8.5788e-05 0.00012574 0.00035795
0.0012315 0.0029215 -0.0031067 0.0045527 -0.21432 0.18338 0.00020784 0.00020857
-0.00043393 0.00064054 -0.00011438 0.00022362
8.5765e-05 6.2278e-05 -3.5182e-05 -3.1805e-05 0.00022169 0.00012396 -0.0057555 0.22116
-0.0037413 -0.0025168 -0.0010392 0.00094915
9.5815e-05 8.8615e-05 3.4829e-05 0.00010166 -0.00023651 0.00043683 -0.0037205 -0.0024832
-0.14887 0.26091 -0.00092628 -0.0046869
0.00024617 1.1072e-05 0.00016733 0.00024995 -0.00020584 0.00033802 -0.00081753 0.00097153
-0.00082091 -0.0051289 -0.13422 0.27714
6140000000 -0.1422 0.20988 -0.0035871 -0.00063026 0.0015485 0.002221 0.00012126 3.5523e-05
-2.5901e-05 -0.0001939 0.00045833 -0.0002385
-0.0035745 -0.00065723 0.15145 0.32055 -0.0025092 0.0051705 1.199e-05 6.9041e-05
0.00037396 8.8345e-06 0.0003168 6.1018e-05
0.0015588 0.0021923 -0.0024069 0.0051697 -0.19217 0.20456 0.0003863 -2.4858e-05
0.00024736 0.00063984 -5.0748e-05 0.00054161
6.8819e-05 5.8288e-05 4.3102e-05 9.3295e-05 0.00036194 -1.307e-05 0.005685 0.21408
-0.0044823 -0.0014743 -0.00050265 0.0016369
-2.7843e-05 -0.00017449 0.00042865 1.0475e-05 0.00018763 0.00063613 -0.0045006 -0.0015209
-0.13051 0.28282 -0.0022642 -0.0042534
0.00048852 -0.00016289 0.00027588 6.0935e-05 1.1578e-05 0.0006172 -0.0006008 0.0014926
-0.002262 -0.0043627 -0.097349 0.27715
6200000000 -0.12527 0.21643 -0.0029667 -0.00015809 0.0021839 0.0012664 9.3953e-05 0.00035093
-0.00018838 2.7397e-05 -0.00015381 -0.00021602
-0.0029803 -0.00015457 0.18123 0.32027 -0.0011016 0.0052452 2.9256e-05 0.00018319
2.6748e-05 3.8864e-05 7.2483e-05 0.00011148
0.0021906 0.001231 -0.00108 0.0053162 -0.17256 0.22001 0.00011286 -0.00031952
0.0006396 -0.00011263 0.00030981 0.00013307
6.7093e-05 0.00037049 2.9451e-05 0.00020499 0.00014009 -0.00027567 0.020432 0.22262
-0.0044603 -0.0003786 0.00017139 0.0011995
-0.0002803 0.00010368 -3.6693e-05 1.8651e-05 0.00059063 0.00018618 -0.004529 -0.0003227
-0.11746 0.29034 -0.003248 -0.0042541
-0.00010643 -0.0001719 0.00014512 0.00011993 0.00031555 0.00012728 6.8517e-05 0.0012894
-0.0035833 -0.0039754 -0.082608 0.28857
6260000000 -0.11152 0.22939 -0.0030508 0.00081786 0.0020432 0.0007399 0.00029942 -0.00012683
4.9877e-05 0.00030702 -0.00015281 3.9621e-05
-0.0030397 0.00076399 0.19726 0.30467 -0.00025775 0.005413 2.9069e-05 -7.0992e-05
2.9557e-05 -6.6614e-05 0.00028305 8.5109e-05
0.0021617 0.00069168 -9.5284e-05 0.0054563 -0.15233 0.24067 0.00011429 -4.039e-05
0.00017612 8.2847e-05 0.00031875 0.0001711
0.00027243 -0.00013775 2.4709e-05 -8.3703e-05 7.2234e-05 -5.0375e-05 0.034373 0.21804
-0.004505 0.0011045 0.00047086 0.0012547
-5.7083e-05 0.00027306 -2.4601e-05 -7.5933e-05 0.00024815 -0.0001537 -0.0044507 0.0011892
-0.093047 0.29023 -0.0041787 -0.0028075
-9.7692e-05 -0.00012506 0.00029685 9.9505e-05 0.00031584 0.00026878 0.00066131 0.0012381
-0.0036598 -0.0027345 -0.038748 0.28849
6320000000 -0.09668 0.23485 -0.0025868 0.0014252 0.0021874 -0.00034366 3.7551e-06 0.00016598
-0.00037814 0.00027947 -0.00014501 0.00029445
-0.0025708 0.0014272 0.22386 0.2974 0.0017236 0.005705 4.5727e-05 0.00010814
-6.0947e-05 -8.2535e-05 0.000152 1.5063e-05
0.0022138 -0.0003434 0.0018008 0.0056089 -0.13376 0.25174 -0.00014376 -0.00033598
0.00054076 -8.1559e-05 0.00033666 0.00015531
4.7349e-05 0.00012367 5.4415e-05 7.1945e-05 -0.00016765 -0.0003157 0.033987 0.22058
-0.0039988 0.0020258 0.00080775 0.000892
-0.00047477 0.00030825 -3.6451e-05 -0.00015324 0.00032941 -5.5238e-05 -0.0040146 0.001979
-0.068224 0.30288 -0.0047737 -0.0015788
-5.7921e-05 0.00041878 8.1331e-05 -2.8979e-05 0.00034145 0.00031037 0.00066837 0.00070368
-0.0048079 -0.0019146 -0.028548 0.28861
6380000000 -0.077349 0.24033 -0.0019021 0.0018228 0.0016297 -0.00047949 5.0778e-05 -4.3532e-05
0.00037017 0.00031138 0.00015054 0.00016501
-0.0019174 0.0018346 0.24138 0.27811 0.0029103 0.0042758 -0.00010693 -0.00010737
-0.00023101 -0.00018903 -0.00022942 -0.00026988
0.0015761 -0.0005239 0.0030356 0.0042699 -0.10585 0.26763 -0.00011471 0.000101
0.00042585 -6.394e-05 0.00054929 0.00031692
3.7542e-05 -1.0144e-05 -0.0001148 -7.0583e-05 -0.00015178 0.00014789 0.054552 0.20977
-0.003175 0.0031882 0.00079309 0.00061328
0.00035477 0.00030523 -0.00023804 -0.0001764 0.00033112 6.2461e-05 -0.0031871 0.0032944
-0.04738 0.29448 -0.0045582 -0.00033448
5.7022e-05 0.00011345 -5.7032e-05 -0.00021932 0.00069695 0.00029093 0.00082656 0.00066601
-0.0049614 -7.0609e-05 0.012007 0.29128
6440000000 -0.056813 0.25291 -0.00091398 0.0023611 0.0017713 -0.00075737 0.00039026 -0.0001424
0.00023442 -0.00043466 -0.00031162 -0.00025598
-0.00091769 0.0023549 0.26082 0.26588 0.0033044 0.0031378 0.0001044 -3.5498e-05
-5.9224e-05 -0.00010527 -0.00010446 -0.0004343
0.001764 -0.00080493 0.0033885 0.0030425 -0.090283 0.28397 -0.0002077 0.000291
-0.00024875 3.9263e-05 0.00054781 -0.00052159
0.00040458 -0.00012763 0.00011599 -1.4669e-05 -0.0002179 0.00026716 0.05622 0.20755
-0.0020938 0.0038866 0.001063 0.00078746
0.00023757 -0.00038896 -1.5017e-05 5.9509e-05 -0.00014757 -0.00020185 -0.0018887 0.0039647
-0.0070951 0.30177 -0.004566 0.0010373
-0.00023329 -0.00022023 -0.00015817 -0.00039465 0.00025807 -0.00057575 0.00098391 0.00083387
-0.0042945 0.0013349 0.022701 0.27724
6500000000 -0.03685 0.25409 -0.00026328 0.0020034 0.0014275 -0.00090294 0.00022559 -7.8059e-05
0.00013672 0.00024275 9.4956e-06 0.00036762
-0.00026271 0.0020076 0.28775 0.24027 0.0036641 0.0026472 0.00011685 3.7264e-05
6.3525e-05 0.00022804 0.0002371 -1.8981e-05
0.0013689 -0.0009085 0.00369 0.0025595 -0.077331 0.28204 -4.644e-05 -2.3443e-05
2.0347e-05 -0.00013707 -0.00026865 -0.00051103
0.00023149 -7.2629e-05 5.8897e-05 2.132e-05 -8.4897e-06 -7.2609e-06 0.080884 0.20251
-0.00048762 0.0039925 0.001008 0.00034816
0.00010746 0.00013928 6.2965e-05 0.00015469 -3.335e-06 -0.00023787 -0.00049733 0.0038594
0.015994 0.30632 -0.0033989 0.0023229
-8.0209e-05 0.00027756 0.00019214 2.4193e-05 -0.00011877 -0.00050802 0.0010732 0.00037293
-0.003201 0.0020134 0.061012 0.28036
