# Supplementary material for: Early Detection of Alzheimer’s Disease via Machine Learning-Based Microwave Sensing: An Experimental Validation
Source: Sensors (Basel). 2025 Apr 25;25(9):2718. doi: 10.3390/s25092718 (PMC12074295; doi:10.3390/s25092718)
Supplement: Supplementary file 1 [file sensors-25-02718-s001.zip › measurements_paper_sensors/26 febbraio - PART1/set12 H/CSF_H_m8.s6p]

!Keysight Technologies,M9804A,MY58100912,A.14.10.03
!Date: Thursday, April 27, 2023 10:28:33
!Correction: S11(C  6-Port  ) 
!S12(C  6-Port  ) 
!S13(C  6-Port  ) 
!S14(C  6-Port  ) 
!S15(C  6-Port  ) 
!S16(C  6-Port  ) 
!S21(C  6-Port  ) 
!S22(C  6-Port  ) 
!S23(C  6-Port  ) 
!S24(C  6-Port  ) 
!S25(C  6-Port  ) 
!S26(C  6-Port  ) 
!S31(C  6-Port  ) 
!S32(C  6-Port  ) 
!S33(C  6-Port  ) 
!S34(C  6-Port  ) 
!S35(C  6-Port  ) 
!S36(C  6-Port  ) 
!S41(C  6-Port  ) 
!S42(C  6-Port  ) 
!S43(C  6-Port  ) 
!S44(C  6-Port  ) 
!S45(C  6-Port  ) 
!S46(C  6-Port  ) 
!S51(C  6-Port  ) 
!S52(C  6-Port  ) 
!S53(C  6-Port  ) 
!S54(C  6-Port  ) 
!S55(C  6-Port  ) 
!S56(C  6-Port  ) 
!S61(C  6-Port  ) 
!S62(C  6-Port  ) 
!S63(C  6-Port  ) 
!S64(C  6-Port  ) 
!S65(C  6-Port  ) 
!S66(C  6-Port  ) 
!S6P File: Measurement: :
# Hz S  RI   R 50
500000000 -0.32951 -0.066688 -0.0094512 -0.0013924 -0.0085829 0.012782 -0.0043879 0.012449
0.012991 0.0056031 -0.0051672 0.0096019
-0.0099027 -0.0018584 -0.40926 -0.075795 0.009032 -0.010741 0.0011695 0.012177
0.0087516 0.0035163 0.0013374 0.014325
-0.0085312 0.012489 0.0088848 -0.01098 -0.25876 0.18895 0.0071108 0.0031438
-0.0017974 0.0083131 0.001543 0.012204
-0.0035835 0.013196 0.0012876 0.012438 0.0072654 0.0033991 -0.32823 0.039924
-0.019999 -0.0042954 0.015194 0.028106
0.012338 0.0047205 0.0085771 0.0029249 -0.0020177 0.0082255 -0.020044 -0.0043469
-0.22077 -0.23269 -0.028451 0.0046208
-0.0047577 0.010569 0.0012081 0.014311 0.0016385 0.012503 0.015085 0.028139
-0.028425 0.0045984 -0.26409 -0.14258
560000000 -0.31797 0.10189 -0.022082 -0.067333 0.00053794 0.012661 0.0050839 0.01104
0.011358 0.0050004 0.010189 0.0098793
-0.02223 -0.067874 -0.37182 0.091094 -0.041152 -0.040008 0.014208 0.0040417
-0.013054 -0.0070936 0.0039836 -0.00016059
0.00068595 0.013035 -0.04127 -0.04002 -0.18343 0.24005 -0.0010989 -0.0054314
0.019477 0.0073495 0.0072642 -0.00628
0.0046637 0.01153 0.013435 0.0040074 -0.0010588 -0.0052631 -0.30597 0.13028
0.0067256 -0.02221 0.0054386 -0.021809
0.011211 0.0052292 -0.014028 -0.006564 0.019477 0.0074481 0.0067144 -0.022164
-0.3016 -0.046224 0.010643 -0.051157
0.010684 0.0096364 0.0040402 -8.542e-05 0.0072317 -0.0060831 0.0054345 -0.021798
0.010631 -0.051167 -0.33238 0.0056713
620000000 -0.27614 0.080768 -0.022997 0.008698 0.0030935 0.0090114 0.0085274 -0.0047621
0.012013 -0.00050277 0.00096795 -0.002519
-0.022988 0.00876 -0.40052 0.035673 -0.018762 0.0003278 -0.0016638 -0.0023571
0.012083 -0.0053237 0.0008314 -0.0030609
0.0033457 0.0089495 -0.018647 0.00030833 -0.15625 0.25026 -0.0010133 -0.0053582
-0.0047491 -0.0021242 0.0085877 -0.0029411
0.0085237 -0.004475 -0.0017817 -0.0021212 -0.0010624 -0.0050303 -0.26251 0.13957
-0.039746 -0.020229 0.012991 0.027484
0.012005 -0.00026486 0.012267 -0.0053414 -0.0044863 -0.002509 -0.039833 -0.020429
-0.21754 -0.08573 -0.04394 0.014069
0.00081427 -0.0013159 0.00085705 -0.0027695 0.0090953 -0.0027803 0.01304 0.027413
-0.043978 0.014026 -0.24527 -0.029961
680000000 -0.24248 0.17342 -0.026233 -0.015473 0.004788 0.0054006 0.0013801 -0.0067393
-0.0014986 -0.011565 0.006377 -0.0067895
-0.026252 -0.0154 -0.39085 0.13699 -0.032777 -0.0026155 -0.0017436 -0.00031796
-0.0014857 -0.0097602 -0.00084203 -0.0020606
0.0046566 0.005423 -0.032819 -0.0025758 -0.10865 0.27205 -0.0010252 0.00024035
-0.0014553 0.00063866 -0.0024346 -0.0092786
0.0011185 -0.0073002 -0.0019124 -0.00060017 -0.0010259 -7.5045e-05 -0.22063 0.19161
-0.022729 -0.0075331 -0.0093326 -0.011309
-0.0020747 -0.011579 -0.0014794 -0.0096576 -0.0015861 0.00077567 -0.022666 -0.0075041
-0.28221 0.015913 -0.0049905 -0.0077699
0.0057493 -0.007579 -0.00082122 -0.0019608 -0.0027794 -0.009374 -0.0093301 -0.011332
-0.0049786 -0.0077482 -0.26123 0.075865
740000000 -0.19663 0.16726 -0.041583 0.026305 0.013844 -0.0041804 -8.0547e-05 -0.0043169
-0.0038813 -0.0015912 -0.0070724 0.0025032
-0.041564 0.026411 -0.33686 0.15586 -0.037344 0.034278 0.00018157 -0.0061542
-0.013001 0.0070472 -0.00056184 -0.006736
0.013977 -0.0042626 -0.037081 0.034477 -0.075421 0.27276 -0.0019038 0.0031257
-0.0012124 -0.0048559 -0.0017164 0.00073784
0.00011997 -0.0041766 0.0006723 -0.006242 -0.0017661 0.0033389 -0.20377 0.1993
-0.04263 -0.010151 0.022931 0.015897
-0.0038568 -0.0014993 -0.013491 0.0066747 -0.00093304 -0.005199 -0.042616 -0.01011
-0.18075 0.051133 -0.04452 -0.0014169
-0.0063642 0.00261 -0.00022575 -0.0062662 -0.0019407 0.00088421 0.022991 0.015917
-0.044487 -0.0014504 -0.25148 0.080105
800000000 -0.16704 0.21302 -0.022985 0.015699 0.0057856 -0.010329 -0.0044014 -0.0025487
-0.0045673 0.0018455 0.004591 0.00067109
-0.022824 0.015685 -0.34534 0.22814 -0.0092072 0.034311 -0.0021519 0.0020751
-0.0001587 0.0022136 0.00084182 0.0053947
0.0056612 -0.010357 -0.0091362 0.034377 -0.037089 0.29832 0.001162 0.0011918
-9.179e-05 0.0031901 -0.0015637 0.00070216
-0.0045636 -0.002518 -0.0020969 0.0020436 0.0010939 0.001181 -0.17483 0.22695
-0.028739 0.01265 0.014818 -0.010207
-0.0045318 0.0017579 -0.00030082 0.0022404 0.00011286 0.0032239 -0.028707 0.012761
-0.23254 0.073819 -0.018292 0.020382
0.0042148 0.00092607 0.00096232 0.005392 -0.0016991 0.00057478 0.014813 -0.0102
-0.018331 0.020323 -0.24713 0.13214
860000000 -0.13322 0.23399 -0.018469 0.030447 -0.003041 -0.010147 -0.0022474 0.00053667
0.0042677 0.0052095 -0.0040196 -0.0029695
-0.018539 0.030385 -0.29876 0.27256 0.0069905 0.034558 0.00029578 0.0019717
0.0042881 0.00027267 0.0036036 8.2086e-05
-0.0030895 -0.01017 0.0070739 0.034625 0.010635 0.30858 -0.00059989 -0.00044365
0.0025351 -0.0018246 0.00171 0.0043572
-0.0020825 0.00062993 0.000167 0.0018866 -0.000587 -0.00046048 -0.139 0.23832
-0.018705 0.01689 -0.0066337 -0.0094054
0.004303 0.0051026 0.0041275 0.00026693 0.0026448 -0.0018527 -0.018694 0.016943
-0.17698 0.1332 -0.027211 0.016161
-0.0037794 -0.0032974 0.0032815 6.3713e-05 0.0016996 0.0043863 -0.0066283 -0.0094738
-0.027131 0.016149 -0.1973 0.17806
920000000 -0.11025 0.2577 0.0040235 0.039318 -0.0093071 -0.0046453 -0.0019987 0.0017422
0.00032754 0.0015273 0.003256 -0.0012322
0.0039798 0.039201 -0.27198 0.29513 0.027919 0.023341 0.0014189 0.0011561
0.0074443 0.00013128 0.0039338 -0.002919
-0.0092963 -0.0047199 0.028026 0.023339 0.05692 0.31111 0.0017353 -7.5261e-06
0.00066999 -0.00030314 0.00083658 -0.0014563
-0.0018603 0.0017755 0.0013728 0.0011022 0.0017274 -6.8383e-05 -0.11503 0.25604
-0.01241 0.03032 0.0039946 -0.0068867
0.00039041 0.0013149 0.0073417 -2.7659e-06 0.00066433 -0.00025386 -0.012341 0.030376
-0.17004 0.13828 -0.0035881 0.02839
0.0032698 -0.0010803 0.0040179 -0.0027398 0.00078749 -0.0015167 0.0041062 -0.0068577
-0.003598 0.02834 -0.20736 0.19215
980000000 -0.064217 0.27939 0.016157 0.030901 -0.0095076 0.0045763 0.0017966 0.0036798
0.0038545 -0.0014644 -0.0035916 -0.0025911
0.016149 0.030897 -0.21998 0.33201 0.033144 0.0058567 0.001869 -0.00025771
0.0016553 -0.0059475 -0.00038418 -0.0028176
-0.0095005 0.0046517 0.033155 0.0057115 0.10325 0.30579 0.00046165 -0.0011598
0.00018876 -0.0016758 0.0015475 -0.00038575
0.0019417 0.0037024 0.001924 -0.00027353 0.00050014 -0.0011102 -0.07707 0.26704
0.0065323 0.030041 -0.0095934 -0.0076521
0.0039288 -0.0015239 0.0016409 -0.0058811 0.00019185 -0.0018118 0.0065879 0.030046
-0.14014 0.1741 0.0049565 0.020837
-0.0036826 -0.0026116 -0.00044119 -0.0028524 0.0016249 -0.00031712 -0.0095902 -0.0076459
0.0049561 0.020825 -0.16579 0.23927
1040000000 -0.023681 0.28982 0.033012 0.020281 -0.0011758 0.0074856 0.0025864 0.0007719
0.00018811 -0.0034149 -0.0002023 -0.0014425
0.032926 0.020306 -0.18526 0.34661 0.030096 -0.013979 0.0015493 -0.0016651
-0.0024327 -0.0024438 -0.0011876 -0.0028787
-0.0012222 0.0074656 0.030082 -0.014164 0.14935 0.29387 -0.00048539 -0.0013979
-0.0015438 -0.00087399 -0.00061646 -0.0010596
0.0026382 0.00083835 0.0015276 -0.0016787 -0.00049582 -0.0013876 -0.05004 0.27762
0.0183 0.01957 -0.0020812 0.0013206
0.00026801 -0.0034044 -0.0025173 -0.002435 -0.0015314 -0.00072864 0.018327 0.019553
-0.10825 0.18242 0.013654 0.019861
6.1196e-06 -0.0013514 -0.0011049 -0.0028211 -0.00067295 -0.0010954 -0.0020562 0.0013739
0.013627 0.019861 -0.14552 0.26115
1100000000 0.021358 0.30016 0.036856 -0.0025299 0.0034834 0.0041936 0.0025321 -0.0010441
-0.0021465 -0.0031456 -0.0042205 -5.4907e-05
0.036844 -0.0024882 -0.14165 0.36618 0.015946 -0.027543 -5.435e-05 -0.0018038
-0.0033783 -0.00091887 -0.0035591 -0.00057836
0.0034719 0.0042177 0.015836 -0.027621 0.19617 0.27493 -0.001764 0.00027179
-0.0015683 0.00073411 -0.0011319 -0.00056251
0.0025561 -0.0010521 -5.967e-05 -0.0017691 -0.0017534 0.00029097 -0.0097893 0.28284
0.024391 0.0065714 -0.0027483 7.0141e-05
-0.002236 -0.0031067 -0.0034719 -0.00089463 -0.0015662 0.0006874 0.024404 0.0065442
-0.089424 0.19954 0.01972 0.0097944
-0.0041525 -1.843e-05 -0.0036071 -0.0005162 -0.0010453 -0.00053895 -0.0027181 3.5473e-05
0.019697 0.0098104 -0.1002 0.29314
1160000000 0.072223 0.2972 0.025534 -0.019726 0.0034371 -0.00057917 -4.8042e-05 -0.0025838
-0.004037 -0.0010518 -0.0013772 0.0042384
0.025494 -0.01969 -0.098372 0.37153 -0.0031487 -0.028962 -0.0015339 -0.0015658
-0.0025604 0.0025028 -0.00185 0.0018351
0.0034402 -0.00060728 -0.0032915 -0.029003 0.23956 0.24535 -0.00062366 0.0016459
-0.00038556 0.0017247 -0.00096388 0.00028988
-6.9811e-05 -0.0025646 -0.0015561 -0.0015318 -0.00060647 0.0016617 0.029036 0.28056
0.02141 -0.0094057 -0.0032998 0.0052078
-0.0040471 -0.0010475 -0.0027097 0.0024226 -0.00041584 0.001787 0.021419 -0.0094466
-0.054733 0.20976 0.019566 0.0013818
-0.0013412 0.0044082 -0.0017761 0.0019648 -0.00088657 0.0003201 -0.0033202 0.0052354
0.019534 0.0013627 -0.053415 0.29576
1220000000 0.1162 0.28895 0.01241 -0.030026 -0.0011764 -0.0014848 -8.6884e-06 -0.0009916
-0.002743 0.0022982 0.0012454 0.0020449
0.012397 -0.029957 -0.054019 0.38643 -0.016543 -0.02141 -0.0025139 0.00051264
0.00010098 0.0030294 -0.00078809 0.0018127
-0.0011798 -0.001464 -0.016645 -0.02137 0.27955 0.20777 0.00084926 0.0014775
0.00060843 0.0010951 0.00015668 0.00065917
-9.7305e-06 -0.0010077 -0.0025183 0.00048015 0.00088168 0.0014574 0.068793 0.27316
0.01114 -0.016301 0.0020495 0.001726
-0.0026721 0.0023206 0.00011021 0.0030066 0.00059426 0.0010971 0.011129 -0.016313
-0.032617 0.22199 0.014833 -0.012447
0.0012195 0.0020343 -0.00087008 0.0018306 0.00015302 0.00054078 0.0020638 0.0017088
0.014833 -0.012448 -0.022568 0.31529
1280000000 0.16675 0.2694 -0.006591 -0.029333 -0.0019226 0.0017211 -0.00091851 -0.0021042
-0.00086146 0.0033252 0.0025253 0.0013722
-0.0065942 -0.029303 -0.007422 0.37847 -0.023719 -0.0084973 -0.0008632 0.0014131
0.0017197 0.001764 0.00063277 0.0021184
-0.0018996 0.0017182 -0.023822 -0.0083929 0.31122 0.1644 0.0014312 -0.00015661
0.001092 0.00030372 0.00031781 0.00039881
-0.0009356 -0.0020804 -0.00084198 0.0014335 0.0013899 -0.00010458 0.10559 0.25733
0.001882 -0.018821 1.3261e-05 0.00012619
-0.00089079 0.0032559 0.0017305 0.0017767 0.0010651 0.00022469 0.0018734 -0.018818
0.0044027 0.22719 0.0038595 -0.01511
0.002516 0.0014172 0.00063423 0.0020228 0.00039637 0.00047031 -7.2855e-07 0.00012688
0.003869 -0.015128 0.02522 0.31833
1340000000 0.20412 0.23806 -0.016666 -0.020186 0.00034916 0.0041885 -0.0019047 -0.00079379
0.0015359 0.0027842 0.0018482 -0.0014283
-0.016629 -0.020199 0.031771 0.37209 -0.021114 0.0042988 -0.00023571 0.0019455
0.0018292 0.00088543 0.0012167 0.0008291
0.00035057 0.0041595 -0.021131 0.0043949 0.33427 0.11741 0.00081426 -0.00094569
0.00060698 -0.00052887 8.2939e-05 0.00014248
-0.0018535 -0.00083381 -0.0002329 0.001962 0.00083125 -0.00093209 0.13885 0.23822
-0.007358 -0.016235 0.001088 0.00036972
0.0015774 0.0028305 0.0018996 0.00083536 0.0006593 -0.0005388 -0.0074107 -0.01622
0.033365 0.22614 -0.0027799 -0.014119
0.0017028 -0.0014461 0.0012324 0.0008221 0.00012513 0.00016825 0.0011024 0.00037026
-0.0027525 -0.014119 0.062682 0.31549
1400000000 0.2393 0.20185 -0.023416 -0.0088667 0.0047847 0.0031412 -0.0021572 0.00076702
0.0026063 0.00094665 0.00031829 -0.0014007
-0.023383 -0.0088905 0.070592 0.36032 -0.01445 0.012334 0.001248 0.0013412
0.0011815 -0.0006805 0.001157 0.00025008
0.0048014 0.003115 -0.014408 0.012462 0.3488 0.063595 -6.5727e-05 -0.0013424
0.000113 -0.00018234 0.00043438 0.00022527
-0.0021764 0.00076473 0.0012817 0.0013096 -7.7495e-05 -0.0013399 0.16932 0.2099
-0.013655 -0.0099206 -0.00075569 -0.00037028
0.0025917 0.0010087 0.0011573 -0.00066632 0.00016849 -0.00014854 -0.013674 -0.0099072
0.067517 0.22436 -0.0095757 -0.0091412
0.00034962 -0.0014063 0.0011869 0.0002412 0.00042433 0.00023364 -0.00076081 -0.00034061
-0.0095663 -0.0091546 0.10847 0.30608
1460000000 0.26308 0.15888 -0.020772 0.0036937 0.0052282 -0.0015576 -0.0015183 0.0017582
0.0022072 -0.00036809 -0.00026455 -0.00096818
-0.020769 0.003668 0.1052 0.33894 -0.0054083 0.01501 0.0015938 0.00025651
0.00099417 -0.0012394 0.0012735 -0.00051008
0.0052283 -0.0016098 -0.0053699 0.015061 0.35525 0.0085714 -0.0010418 -0.0010753
0.00030427 -0.00021576 0.00056619 -0.00023362
-0.0014955 0.0018058 0.0015854 0.00025075 -0.0010242 -0.0010609 0.19639 0.18105
-0.014729 -0.0036309 -0.0010358 0.0018369
0.0021444 -0.00039991 0.00099633 -0.0012371 0.00030909 -0.00018139 -0.014751 -0.0036052
0.097033 0.21263 -0.011571 -0.0032875
-0.00017765 -0.00098752 0.0012117 -0.00054484 0.00060594 -0.00027265 -0.0010293 0.0018333
-0.01157 -0.0032936 0.14166 0.28639
1520000000 0.27704 0.11863 -0.015577 0.0095229 0.0032024 -0.0039587 0.00017441 0.0026319
0.0023792 -0.0018951 -0.0010962 -0.00020638
-0.015579 0.0094995 0.13965 0.32581 0.0020479 0.012411 0.0017 -0.00066044
0.00019243 -0.00099816 0.0003391 -0.00098911
0.0031926 -0.0039865 0.0021235 0.0124 0.34855 -0.047738 -0.00073178 -0.00030316
0.00070827 -0.00082913 0.00010786 -0.00012589
0.00016204 0.0026419 0.001687 -0.00066546 -0.00075496 -0.00032614 0.22077 0.14326
-0.014637 0.0018155 0.0013144 0.0020255
0.0023618 -0.0019239 0.00016848 -0.00099385 0.00071965 -0.00086019 -0.014645 0.0018241
0.126 0.20229 -0.011668 0.0010541
-0.0010664 -0.0001414 0.00035534 -0.00099294 9.5646e-05 -0.00013377 0.0013174 0.0020447
-0.011671 0.0010655 0.17573 0.26802
1580000000 0.28806 0.072838 -0.0090854 0.013273 -0.0010363 -0.0046486 0.0015158 0.0018161
-0.00024306 -0.0022399 -0.00029271 0.00035523
-0.0090886 0.01328 0.16797 0.30096 0.0054525 0.0072274 0.00058132 -0.001541
-0.00042103 -0.001129 -0.00021763 -0.0007367
-0.0010589 -0.0046561 0.0055092 0.0072242 0.32844 -0.10595 -0.0014718 0.0001886
-0.00032297 -0.0013595 0.00014935 -0.00063461
0.0015112 0.001838 0.00062772 -0.001535 -0.0014847 0.00017678 0.23569 0.10338
-0.0114 0.006869 0.0020823 0.00078915
-0.00022654 -0.0022215 -0.00044171 -0.0011251 -0.00041151 -0.0013372 -0.011397 0.0069292
0.15146 0.18666 -0.0093708 0.0071649
-0.00029029 0.00033039 -0.00018028 -0.00075341 0.0002139 -0.00060238 0.0020807 0.00075419
-0.0093657 0.0071492 0.20924 0.24224
1640000000 0.29151 0.032258 -0.0021661 0.012462 -0.0028271 -0.0022997 0.0027555 0.0010434
-0.00062785 -0.0016675 -0.00034738 0.0004503
-0.0021766 0.012468 0.19757 0.27726 0.0055599 0.0023427 -0.00042145 -0.0018685
-0.000862 -0.00056591 -0.00047447 -0.00072532
-0.0028268 -0.0022836 0.0055772 0.002308 0.29931 -0.15453 -0.00075497 0.001205
-0.0011102 -0.0010893 -0.00015879 -0.00039074
0.0027389 0.0010164 -0.0004709 -0.0018657 -0.0007385 0.0011998 0.24862 0.054458
-0.007598 0.00814 0.0025728 -0.00056667
-0.00065693 -0.0017209 -0.0008987 -0.00058737 -0.0010936 -0.0011085 -0.0075795 0.0081404
0.17555 0.16566 -0.0047392 0.0092595
-0.00025288 0.00049325 -0.00047898 -0.00067203 -0.00015156 -0.00036014 0.0025395 -0.00055923
-0.0047354 0.0092657 0.23513 0.21258
1700000000 0.28644 -0.012869 0.001482 0.0098861 -0.0033624 0.0003804 0.0031353 -0.0012818
-0.0021327 -0.00069637 0.00060114 0.00046427
0.0014566 0.009889 0.21706 0.24583 0.0028951 -0.00034956 -0.0014485 -0.00073802
-0.00087149 -0.00016964 -0.00076442 -0.00049475
-0.003425 0.00040853 0.0028914 -0.00037875 0.25593 -0.1938 0.00011412 0.0016504
-0.0020943 -0.00019946 -0.00026172 -0.00091825
0.0031673 -0.0012804 -0.0014423 -0.0007492 5.336e-05 0.0016232 0.24625 0.0038061
-0.0049536 0.009081 0.0017045 -0.0021168
-0.0020996 -0.00066879 -0.00086201 -0.00018799 -0.0021005 -0.00026365 -0.0049428 0.009115
0.19555 0.14795 4.1398e-05 0.0096831
0.00057194 0.00041544 -0.00078556 -0.00044886 -0.00034379 -0.00081508 0.0017378 -0.0021365
4.5582e-05 0.0096805 0.25348 0.17889
1760000000 0.27554 -0.061808 0.0040783 0.0067898 -0.0020512 0.0012035 0.0013525 -0.0034473
-0.0012455 0.0005752 0.00026579 -0.00056928
0.0040686 0.0067911 0.24312 0.20634 0.0002319 -0.0017466 -0.0012267 -9.164e-06
-0.0011767 0.00089941 -0.00056955 0.00029759
-0.0020564 0.0012341 0.00020991 -0.0017273 0.20683 -0.22625 0.0010239 0.0013571
-0.0012511 0.0014066 -0.0011967 -0.00063409
0.0013388 -0.003536 -0.001208 -1.1624e-05 0.0010718 0.001364 0.23701 -0.048682
-0.0013822 0.0084808 -0.00013027 -0.0024351
-0.0012316 0.00053041 -0.0011634 0.00091144 -0.0012372 0.001409 -0.0013418 0.0084841
0.21214 0.11527 0.0040114 0.0071061
0.00027745 -0.00048778 -0.00059539 0.00031088 -0.001182 -0.0006314 -0.00017929 -0.0024251
0.0040097 0.0071099 0.26671 0.14163
1820000000 0.25281 -0.099473 0.0045382 0.003122 0.00022331 0.0023226 -0.00097541 -0.0031374
-0.0012369 0.00083018 -0.00014448 -0.00011437
0.0045321 0.003145 0.25439 0.17706 -0.0019132 7.7199e-05 -0.0015201 0.00093906
-0.00016405 0.0012849 -0.00073467 0.00045112
0.0002197 0.0023336 -0.0019492 8.4764e-05 0.15743 -0.24079 0.001664 0.00072495
-0.00032087 0.0022626 -0.0017376 0.00015494
-0.00092785 -0.0030824 -0.0015363 0.00097095 0.0016701 0.00069984 0.20731 -0.096123
0.00029286 0.007177 -0.0017566 -0.0018299
-0.0011848 0.00087732 -0.00015153 0.0013207 -0.00032633 0.0022835 0.00028856 0.0071803
0.23245 0.088624 0.0049871 0.0033885
-0.0001956 -0.00015176 -0.00074427 0.00041454 -0.001646 0.00022061 -0.0017318 -0.0018236
0.0049957 0.0033928 0.27083 0.10685
1880000000 0.21862 -0.14117 0.0024667 0.00075832 -0.0002454 0.002178 -0.002877 -0.0022567
-0.00028691 0.0017445 0.00033533 -0.00062662
0.0024638 0.00078089 0.2591 0.13023 -0.0037622 0.0027478 -0.00032973 0.0018982
0.0005401 0.0014952 0.00012041 0.00095767
-0.00024491 0.0022245 -0.0037493 0.0027849 0.1059 -0.24931 0.0021462 -0.0010335
0.0015837 0.0020928 -0.0009973 0.0014044
-0.0028929 -0.002285 -0.00028063 0.0018814 0.0021453 -0.00097186 0.16618 -0.13706
0.0010787 0.005068 -0.0023608 0.00033904
-0.00032433 0.001736 0.00057994 0.0014683 0.0015694 0.0021022 0.0011164 0.0050596
0.23884 0.057874 0.005376 0.0013949
0.00037992 -0.00057967 8.012e-05 0.00095614 -0.00095537 0.00144 -0.0023837 0.00034228
0.0053683 0.0013944 0.27192 0.072355
1940000000 0.17946 -0.16745 0.00031376 -0.001104 0.0017624 0.0019836 -0.0039067 0.00026058
0.0010798 0.0009705 -0.00055023 -0.00051991
0.00033495 -0.0010875 0.26034 0.099321 -0.0019078 0.0055848 0.0010856 0.0014876
0.0020896 0.00051176 0.00095887 0.00037537
0.0017376 0.0019967 -0.0018788 0.0056107 0.061354 -0.24128 0.00063679 -0.0025428
0.0024216 0.00042975 0.00019296 0.0017357
-0.0038822 0.00032847 0.00113 0.0014317 0.00056071 -0.0025791 0.11341 -0.16706
0.00046164 0.0035865 -0.0015578 0.0014589
0.0010458 0.0010234 0.0020762 0.00045591 0.0024726 0.00041585 0.00044789 0.0035632
0.24448 0.021183 0.0039077 -0.0024169
-0.00055244 -0.00051059 0.00093384 0.00040618 0.00012016 0.0017235 -0.0015695 0.0014646
0.0039118 -0.002417 0.26185 0.036758
2000000000 0.1342 -0.18277 -0.0034051 0.00083704 0.0029183 0.0013109 -0.0024425 0.0037528
0.00096101 0.00061128 -0.00074089 0.00039871
-0.0034036 0.00082103 0.24736 0.064001 -0.00058481 0.0077935 0.0017253 0.00033459
0.0013427 -0.0013934 0.00054318 0.00011101
0.0028831 0.0012696 -0.00052208 0.007811 0.020376 -0.2271 -0.0016072 -0.0017172
0.0021201 -0.0010738 0.0016258 0.0015657
-0.0024345 0.0037645 0.0017065 0.00034518 -0.001604 -0.0016861 0.060026 -0.17705
-0.0012443 0.0035549 -9.4393e-05 0.0020757
0.00095259 0.00055902 0.0013159 -0.0014155 0.002079 -0.0010493 -0.0012493 0.003585
0.24256 -0.011991 0.00078767 -0.0033283
-0.0006898 0.00043404 0.000579 9.8406e-05 0.0017366 0.0015274 -5.7805e-05 0.0020665
0.00079067 -0.0033352 0.24981 0.008759
2060000000 0.086377 -0.19084 -0.0043881 0.0030566 0.0028914 -0.00075964 0.00071393 0.0034348
0.001628 -0.00058496 -0.00025366 0.0012415
-0.0043578 0.0030674 0.23396 0.03471 0.0045183 0.008709 0.0010779 -0.00071595
0.0005773 -0.0016773 0.00068315 -0.00018101
0.0028934 -0.0007754 0.0045934 0.0086813 -0.013285 -0.20913 -0.0018259 0.00021136
0.00076327 -0.0025033 0.0029756 0.00028437
0.00080287 0.0035066 0.0010706 -0.00067954 -0.001855 0.00029324 0.0082474 -0.17402
-0.0021093 0.0048812 0.00090081 0.0011728
0.0016613 -0.00057483 0.00055061 -0.0017006 0.00074515 -0.0025013 -0.0021041 0.0048467
0.22866 -0.050523 -0.0013445 -0.004218
-0.00020147 0.0012069 0.00058922 -0.00018251 0.0028765 0.00030997 0.00082549 0.0011743
-0.0013424 -0.0042046 0.2348 -0.016548
2120000000 0.042047 -0.18163 -0.0035025 0.0065003 0.0023994 -0.0027735 0.003185 0.0020626
0.00093693 -0.0015247 0.0010032 0.00015518
-0.0034872 0.006446 0.21375 0.012246 0.0071572 0.0047839 0.001124 -0.0012591
-0.0014647 -0.0020093 -6.4358e-05 -0.001177
0.0024389 -0.0027441 0.0071925 0.0047233 -0.041154 -0.19138 -0.00094538 0.0018166
-0.0016817 -0.0016033 0.00069297 -0.002273
0.0031968 0.0019533 0.0011458 -0.0012652 -0.00085619 0.001794 -0.039958 -0.15581
-0.0021962 0.0068253 0.0017449 0.00096877
0.00091692 -0.001544 -0.0014573 -0.0019971 -0.0016713 -0.0015971 -0.0022052 0.0068741
0.21455 -0.084199 -0.0054091 -0.002132
0.0010007 0.0002306 -3.8311e-05 -0.0011579 0.00066148 -0.002243 0.001782 0.00096746
-0.0054084 -0.0021286 0.21394 -0.031101
2180000000 0.0021343 -0.16976 -0.0019519 0.0097528 0.00061378 -0.0022712 0.0031296 -0.00043493
0.00024844 -0.0013049 0.0013151 0.00037857
-0.0019348 0.0097028 0.19454 -0.0067662 0.0080672 0.0040199 -0.00081949 -0.0017578
-0.0021198 0.00086415 -6.8906e-05 0.00040506
0.00059542 -0.0022754 0.0081189 0.0039478 -0.062147 -0.16811 0.0011751 0.00171
-0.001078 -0.00025663 0.000346 -0.0019388
0.003242 -0.00048676 -0.00085919 -0.001696 0.00118 0.0018135 -0.07629 -0.13116
-0.0010368 0.0097493 0.0021289 0.00018074
0.00026 -0.0013512 -0.0021281 0.00088566 -0.0010067 -0.00025669 -0.0010102 0.0097019
0.18772 -0.11548 -0.0056865 0.002063
0.0013961 0.00030095 -4.1173e-05 0.00042606 0.00022274 -0.001893 0.0020714 0.00018419
-0.0057011 0.0020532 0.1976 -0.046737
2240000000 -0.027275 -0.1447 0.0022289 0.011141 -0.00060715 -0.0030123 0.0017466 -0.0024369
-0.001963 -0.0008878 0.00079256 -0.001819
0.0022201 0.011149 0.17416 -0.011543 0.0088469 0.00021666 -0.00091877 -0.00044718
-0.00050679 0.0011793 -0.00066062 -0.0005974
-0.00061692 -0.0029433 0.008853 0.00013013 -0.080136 -0.14312 0.002067 -0.0015055
-0.0012118 0.00012023 -0.0022706 -0.0016542
0.0017436 -0.0025506 -0.00099208 -0.00044776 0.0020691 -0.0015993 -0.10991 -0.10181
0.0020943 0.011335 0.001289 -0.00086934
-0.0019429 -0.00093422 -0.00052198 0.0011332 -0.0012781 0.00013777 0.0020884 0.011413
0.15844 -0.13188 -0.0056124 0.0041018
0.00072484 -0.0018251 -0.0005661 -0.00062872 -0.0022723 -0.0015914 0.0013335 -0.00086431
-0.0056239 0.0041371 0.17355 -0.056293
2300000000 -0.053522 -0.11859 0.0078052 0.0091224 -0.001283 -0.002022 -0.0007378 -0.001483
-0.0014797 0.00068903 -0.0010324 -0.00079841
0.0077782 0.0091489 0.15558 -0.021043 0.0088602 -0.0021977 -0.00094061 0.00075363
-0.00028953 0.001729 1.3134e-05 0.00076437
-0.0013659 -0.0020553 0.0088765 -0.0022407 -0.090767 -0.11958 -0.00017183 -0.0019722
-5.8908e-05 0.0019189 -0.0020787 0.00072394
-0.00072089 -0.001581 -0.0009017 0.00073596 -0.00020456 -0.0018044 -0.12924 -0.066796
0.0061187 0.011785 0.00051059 -0.0019273
-0.0013998 0.00065904 -0.00015808 0.0017409 -2.9488e-05 0.0018605 0.0061694 0.011727
0.12374 -0.15269 -0.0035135 0.0073505
-0.001255 -0.0007141 7.6418e-06 0.00087878 -0.0020589 0.00063966 0.00050224 -0.0019485
-0.0035032 0.0073029 0.15882 -0.058171
2360000000 -0.07165 -0.087787 0.010628 0.0083631 -0.0012717 -0.0016628 -0.0016657 -0.00080961
-0.00057464 0.0011612 -0.0015885 -0.00028745
0.01061 0.0084057 0.14528 -0.021354 0.0082792 -0.0051973 -0.00076074 0.0010761
0.0019079 0.00039897 -3.4139e-06 -3.8915e-05
-0.0012568 -0.0016869 0.0082186 -0.0052959 -0.10197 -0.098453 -0.0025856 -0.0011109
0.0011059 0.00028309 -0.00084797 0.0017434
-0.0016756 -0.00063595 -0.00072234 0.0010791 -0.0024685 -0.0012109 -0.14813 -0.035346
0.010907 0.010212 0.0012035 -0.0023758
-0.00062963 0.0013015 0.0019785 0.00034673 0.0011432 0.00024495 0.010906 0.010228
0.094357 -0.1533 0.00030988 0.0082036
-0.001545 -0.00029723 2.1775e-05 -5.2309e-05 -0.00094041 0.0018156 0.0012171 -0.0023596
0.00031748 0.008252 0.13494 -0.062264
2420000000 -0.0791 -0.059437 0.014176 0.0027399 -0.0031681 -0.0011059 -0.0010404 0.00078598
0.0010614 0.0015932 -0.0014653 0.0015502
0.014144 0.0027417 0.1295 -0.020887 0.0046513 -0.0071507 0.0012716 0.0011224
0.00078531 -0.0014666 -0.0001399 8.7483e-06
-0.0031784 -0.0011463 0.0045898 -0.0072058 -0.11349 -0.07665 -0.0022686 0.0013611
2.1234e-05 -0.00034771 0.00027736 0.0029376
-0.00099602 0.00073433 0.0014285 0.0011807 -0.0022752 0.001334 -0.15553 0.008715
0.014715 0.007669 -0.00019207 -0.0026304
0.0010342 0.0013321 0.00086044 -0.0014065 2.824e-05 -0.00028431 0.014763 0.007623
0.059523 -0.15177 0.0013977 0.0091109
-0.0015133 0.0016961 -0.0001523 2.5924e-07 0.00024258 0.0029338 -0.00017781 -0.0026017
0.001412 0.009068 0.11694 -0.055958
2480000000 -0.080418 -0.030524 0.013802 -0.0025599 -0.0016574 3.9638e-05 -0.00050479 0.0015188
0.0019419 -0.00045092 0.00033152 0.0014652
0.013792 -0.0026007 0.13086 -0.023442 0.0026378 -0.0090548 0.0011372 5.9751e-05
-0.00057538 -0.0010728 2.9544e-05 -0.00033103
-0.0016337 3.7456e-05 0.002615 -0.0090925 -0.11708 -0.058436 -0.00080286 0.0032793
-0.00021049 -0.00096416 0.0019702 0.00098562
-0.00041486 0.0015125 0.0011375 1.8921e-05 -0.00072855 0.0033057 -0.15804 0.043975
0.018464 0.00091658 -0.0015987 -0.0023579
0.0019449 -0.00039165 -0.00059548 -0.001114 -0.00033431 -0.00094424 0.018416 0.00085999
0.029299 -0.14535 0.0041945 0.0077264
0.00030869 0.0013992 2.7686e-05 -0.00037597 0.0019313 0.00095332 -0.0015799 -0.0023123
0.0041657 0.0077443 0.097197 -0.053422
2540000000 -0.085879 -0.0019975 0.011582 -0.0063714 -0.0022585 0.0009022 0.00069044 0.00072268
0.00026087 -0.0018536 0.00086514 0.0015526
0.011589 -0.0063698 0.11743 -0.013629 -0.0014167 -0.0080794 0.00066392 -0.0014962
-0.0018083 -8.0222e-05 -0.00052401 0.00021146
-0.00231 0.00095728 -0.0015051 -0.0080123 -0.12401 -0.034041 0.0021577 0.0024899
-0.00079543 -3.5427e-05 0.0019218 -0.00088171
0.00078901 0.00069315 0.00067984 -0.0015091 0.0020724 0.0023922 -0.15772 0.084594
0.017799 -0.0061102 -0.0023048 -0.0019556
0.00039974 -0.0018272 -0.0017408 -2.4934e-05 -0.00087868 -0.00013794 0.017835 -0.0061955
0.004362 -0.1302 0.0068283 0.0060768
0.00085215 0.0014884 -0.0005641 0.00018293 0.0020449 -0.000845 -0.0023026 -0.0019579
0.0068483 0.0060819 0.080904 -0.037831
2600000000 -0.077887 0.022058 0.0083096 -0.0098662 -0.0011593 0.0025346 0.00069017 -0.00033328
-0.001257 -0.0014225 0.0018299 0.00035525
0.0083578 -0.009836 0.11326 -0.029998 -0.0035772 -0.0060757 -0.00037985 -0.00079141
-0.00022721 0.0015295 -0.00022392 0.00065805
-0.0012146 0.0025176 -0.003633 -0.0060665 -0.12792 -0.010237 0.0030367 0.00014092
-0.00042918 0.0014877 0.0012685 -0.0019563
0.00066533 -0.00031776 -0.00041554 -0.00076131 0.003134 0.00015462 -0.14246 0.11653
0.014396 -0.012399 -0.0032866 -1.6085e-05
-0.0012974 -0.00143 -0.0002172 0.0015546 -0.000426 0.0015314 0.014334 -0.012445
-0.02223 -0.11435 0.0089375 0.0057637
0.0019102 0.00043481 -0.00018216 0.0006855 0.0011768 -0.0019502 -0.0033176 3.0013e-05
0.008926 0.0057669 0.074771 -0.023621
2660000000 -0.074188 0.047238 0.0044603 -0.011653 -0.00016719 0.00093638 6.3114e-05 -2.9082e-06
-0.0026157 0.00043634 0.0015592 -0.00065328
0.0045084 -0.011651 0.11922 -0.026115 -0.0047655 -0.0044656 -0.0012474 -0.00041266
0.00031082 0.001887 0.00046205 0.00069845
-0.00021586 0.00088574 -0.0048302 -0.0044471 -0.12844 0.0096286 0.0020671 -0.0018755
0.00032867 0.00070313 -0.0010098 -0.0016867
-1.4111e-06 -6.7537e-05 -0.0012192 -0.00041902 0.0020944 -0.0019136 -0.1253 0.14787
0.0077408 -0.016526 -0.0024085 0.0011588
-0.0027527 0.00041243 0.00031203 0.001894 0.00025286 0.00067396 0.0076841 -0.016532
-0.040358 -0.09987 0.010447 0.0017956
0.0014716 -0.00065663 0.00044881 0.00071781 -0.00097136 -0.0016475 -0.0023712 0.0011507
0.010416 0.0017965 0.068462 -0.0037021
2720000000 -0.06245 0.067312 0.00012315 -0.011756 -0.00044189 0.002879 -0.00021002 -1.742e-05
-0.0020501 0.0020218 0.00041191 -0.0016575
0.00015122 -0.011743 0.10554 -0.028401 -0.0052698 -0.0011863 -0.0015434 0.00038037
0.0017958 0.00046559 0.00083661 -0.00018832
-0.0003952 0.0028559 -0.0052704 -0.0011107 -0.12191 0.040127 0.00025401 -0.0025668
0.00040899 0.00046314 -0.0015049 0.000514
-0.00029757 7.8275e-06 -0.0015748 0.00038689 0.00023779 -0.0025704 -0.09171 0.17911
0.0009706 -0.016685 -0.0017869 0.0022867
-0.0020162 0.0021387 0.0017936 0.00045627 0.00037009 0.00048069 0.00093929 -0.016723
-0.055364 -0.073435 0.011872 -0.00092093
0.00049371 -0.0016768 0.00084643 -0.00020237 -0.0016117 0.00053174 -0.0018024 0.0023126
0.011893 -0.00091423 0.074136 0.017662
2780000000 -0.049086 0.085386 -0.0044127 -0.010456 4.541e-05 0.0012218 0.00062434 -0.00038543
0.0012386 0.0026428 -0.00077373 -0.0019381
-0.0043759 -0.01042 0.10384 -0.041818 -0.0042657 0.00034601 -0.0001811 0.0015976
0.0017074 -0.0010158 -1.6384e-05 -0.00019923
2.7213e-05 0.0012313 -0.0042308 0.00036307 -0.12013 0.068359 -0.0020559 -0.0016315
0.00055774 -0.00041111 -0.00052949 0.00063032
0.00057092 -0.00034749 -0.00013841 0.0016278 -0.0020588 -0.0016654 -0.063549 0.20036
-0.0056861 -0.014974 -0.00078223 0.0022503
0.0011395 0.0026193 0.0016593 -0.0010992 0.0006191 -0.0004101 -0.0057513 -0.01494
-0.069873 -0.048433 0.010095 -0.0053739
-0.00062694 -0.0018674 -5.4845e-05 -0.00014696 -0.00055348 0.00065434 -0.0007216 0.0022182
0.010078 -0.0054103 0.077631 0.034549
2840000000 -0.034081 0.10217 -0.0074824 -0.0073152 0.001351 0.0020226 -0.00019042 -0.0002785
0.0014739 0.00091492 -0.0014932 0.00028388
-0.0074782 -0.0073007 0.1012 -0.033808 -0.003349 0.0016242 0.00039709 0.00073357
-0.0001153 -0.0015467 -1.7771e-05 2.3691e-05
0.0013612 0.0021054 -0.0033075 0.0016732 -0.11572 0.094925 -0.0013613 0.00031826
0.00042328 0.0001048 0.0011618 0.0012513
-0.00024079 -0.00029729 0.00034428 0.0007265 -0.0014187 0.00029851 -0.028045 0.2177
-0.0097882 -0.010476 0.00043503 0.0012662
0.0015446 0.00097327 -0.00010738 -0.0015679 0.00033656 0.00021146 -0.0098446 -0.010477
-0.076329 -0.022681 0.008316 -0.006912
-0.0016448 0.00011361 -4.6047e-05 6.2013e-05 0.0011042 0.0011305 0.00038776 0.0012566
0.0083367 -0.0069206 0.092052 0.052007
2900000000 -0.018879 0.12123 -0.0089092 -0.0031964 0.0017339 0.00011145 0.00036784 -0.00073878
0.0021598 -0.0010407 -0.00089258 6.7515e-05
-0.0088632 -0.0031931 0.083963 -0.042438 -0.00094002 0.0029064 0.00091086 0.00031474
-0.00045888 -0.0013278 -0.00014189 9.9842e-05
0.0015957 0.00013839 -0.00095701 0.0028873 -0.097762 0.1273 -0.00079402 -1.5877e-06
-0.00036978 -0.0010813 0.0016522 -0.00052652
0.00042609 -0.0007335 0.00090118 0.00030354 -0.0007183 -3.9317e-05 0.010048 0.22011
-0.011969 -0.0051298 0.0010095 0.0019345
0.0020119 -0.001263 -0.00049003 -0.0013282 -0.00053136 -0.0010767 -0.012011 -0.0051116
-0.075766 0.0092668 0.0061997 -0.010038
-0.00077791 0.00016178 -0.00014085 0.00012952 0.0016099 -0.00022162 0.0010425 0.0019475
0.0061729 -0.01007 0.10849 0.056789
2960000000 0.00094433 0.133 -0.0087367 0.00037992 0.00038518 0.0014081 -0.00081057 -0.00089155
-0.00032084 -0.0018104 -0.00070919 0.00047202
-0.0087482 0.00036181 0.09114 -0.041921 -0.0002305 0.0011662 0.0010028 5.0677e-05
-0.0011215 -0.00065169 0.00046849 0.00040623
0.00039123 0.0013959 -0.00019035 0.0012219 -0.081525 0.15825 -0.00077564 0.00047353
-0.00054096 0.00060596 0.0001761 -0.0023559
-0.00083052 -0.00070753 0.0010531 5.5848e-06 -0.00085356 0.00048483 0.050275 0.22853
-0.011441 0.00081133 0.0018517 0.00030985
-0.00020709 -0.0016844 -0.0011077 -0.00067581 -0.00055265 0.00069751 -0.011367 0.00087347
-0.068318 0.037915 0.0019497 -0.011193
-0.00081239 0.00036902 0.00049797 0.00031773 3.9231e-05 -0.0024347 0.0018523 0.00028092
0.0020196 -0.011172 0.12723 0.068395
3020000000 0.019766 0.14838 -0.0064498 0.0036745 0.0012595 -0.00014071 -0.00097037 1.5707e-06
-0.00061091 0.00047343 -0.00012301 0.00052965
-0.0064404 0.0036642 0.081003 -0.029721 -0.00010039 -0.00022277 0.00058182 -0.00080732
-0.0016406 0.00031788 0.00069515 -0.00028031
0.0013353 -0.0001151 -0.00010839 -0.00021753 -0.059577 0.18437 -0.00032497 0.0010074
0.00028247 0.0004717 -0.00085603 -0.0017396
-0.00091954 -4.1312e-05 0.00052593 -0.00083832 -0.00029396 0.0010336 0.090638 0.22216
-0.0091893 0.0037548 0.00050824 0.00076741
-0.00067275 0.00042598 -0.0016275 0.00033541 0.0002895 0.0002843 -0.0091963 0.0037345
-0.054282 0.064772 -0.0011114 -0.010474
-0.00017523 0.00055542 0.00065018 -0.0002021 -0.00085414 -0.0017544 0.00047563 0.00078498
-0.0011335 -0.010498 0.14841 0.065834
3080000000 0.046214 0.15655 -0.0047402 0.0058106 0.0017549 8.5236e-05 -0.00063241 -6.8182e-05
-0.00041094 0.00028622 -7.8406e-06 0.0003631
-0.0047073 0.005777 0.078139 -0.025743 -0.00028062 0.00029255 -0.00015376 -0.00024475
-0.00038918 0.0009285 -5.0907e-05 -0.00058736
0.0016778 -5.9005e-06 -0.0002984 0.00031547 -0.023202 0.20484 -0.00073217 9.9714e-05
0.00046026 0.00058381 -0.002166 -0.00076704
-0.00060253 3.688e-06 -0.00011811 -0.0003055 -0.00070182 0.00013073 0.12384 0.21391
-0.0054726 0.0071142 0.0019974 0.00024824
-0.00034897 0.00042261 -0.0003086 0.00085181 0.00050703 0.00064783 -0.0054547 0.0071623
-0.031937 0.093449 -0.0057812 -0.0093512
2.8859e-05 0.00030113 -0.00015453 -0.00064124 -0.002101 -0.00083315 0.0019838 0.00018489
-0.0057619 -0.0092593 0.16284 0.072161
3140000000 0.074122 0.16212 -0.0013632 0.0075961 0.0026625 -0.0015027 -0.0010551 0.0011491
0.0015013 0.00060757 0.00035631 -0.00013193
-0.0013394 0.0075636 0.073267 -0.025907 -0.00097658 -0.00010693 0.00072079 -0.00034001
-7.511e-05 0.00088531 0.00051175 -0.00035944
0.0026866 -0.0015123 -0.00096201 -6.0516e-05 0.017629 0.22721 0.00014643 0.0017389
0.0013638 -0.00059205 -0.0025854 0.0007602
-0.0010494 0.0010265 0.00071243 -0.00036172 6.4393e-05 0.0017146 0.15955 0.19018
-0.0012956 0.0078105 0.00071982 -0.0014798
0.0015557 0.00064141 -0.00010213 0.00086523 0.0013334 -0.00074831 -0.0012327 0.0077411
-0.018314 0.11301 -0.0071083 -0.0057795
0.00029423 8.1982e-05 0.00054867 -0.00044593 -0.0026052 0.00088828 0.00068091 -0.0014204
-0.0071648 -0.0057967 0.1876 0.06429
3200000000 0.10674 0.17184 0.0038534 0.0066977 0.00088449 -0.0028472 -2.5108e-05 0.0017912
0.00053892 -0.001786 0.00014983 0.00045756
0.0038095 0.0067031 0.084738 -0.025301 -0.0010699 0.00024225 -0.00053304 -0.0010604
0.00064127 0.0011422 -0.00040533 -0.0010703
0.00077392 -0.002886 -0.0010715 0.00022875 0.062867 0.23256 0.0012894 0.0007185
-0.00014759 -0.0020188 -0.0013965 0.0023192
-3.9201e-05 0.0017342 -0.00049546 -0.0010327 0.0012828 0.00070192 0.18185 0.16737
0.0017775 0.0066304 0.00065422 -0.0016604
0.00037644 -0.0016503 0.0007316 0.0011803 -8.7758e-05 -0.0019561 0.0017873 0.0066792
0.017128 0.13119 -0.0088303 -0.0023321
0.00014883 0.0003851 -0.00044617 -0.001046 -0.0014325 0.0025111 0.00065013 -0.0016376
-0.0088326 -0.0022448 0.20429 0.062839
3260000000 0.13711 0.16493 0.0042041 0.0033784 -0.0007848 -0.002598 0.0012018 0.00065178
6.8352e-05 -0.0019043 -0.00018001 -5.7153e-05
0.0042549 0.0033457 0.091835 -0.028292 -0.0019031 0.001911 -0.00058546 -0.00015003
0.00090159 -0.0004783 -0.0010913 3.0873e-05
-0.0007928 -0.0024828 -0.0019165 0.0019429 0.11213 0.22906 0.0005199 -0.00015435
-0.00074423 -0.0011687 0.00051345 0.0021908
0.0011392 0.00077155 -0.00055294 -0.00021001 0.0005179 -0.00014897 0.20819 0.13021
0.0045179 0.0054609 -0.00057937 -0.0015692
0.00012477 -0.0018545 0.00075095 -0.00049261 -0.00091307 -0.0012094 0.0046122 0.0054246
0.039708 0.14082 -0.0067068 0.0028296
-0.00019739 3.4664e-05 -0.0010399 8.3125e-05 0.00049569 0.0020511 -0.00065584 -0.0016312
-0.0067368 0.00276 0.23272 0.05267
3320000000 0.16849 0.16075 0.0072278 0.0015844 -0.00041078 -0.0018181 0.00077192 0.00033245
-0.0016381 -0.0010594 0.00035569 0.00013767
0.0072383 0.0015796 0.099632 -0.02328 0.00034392 0.0022824 -0.00032043 -0.00041913
-0.00021938 -0.00047887 -0.0004901 0.00042941
-0.00044435 -0.0017935 0.0003517 0.0022209 0.16123 0.22263 0.00027104 -0.00019401
-0.0012209 5.037e-05 0.00027796 0.0010455
0.00074355 0.00021412 -0.00041582 -0.00033339 0.00031304 -5.3565e-05 0.21822 0.10039
0.0051951 0.002276 -0.0012373 6.6576e-05
-0.0017446 -0.0011201 -0.00013151 -0.00029843 -0.001307 3.3905e-05 0.0051305 0.0022456
0.06851 0.14384 -0.0042998 0.0038557
0.00032926 0.00012827 -0.00039395 0.00053684 0.00018645 0.0012061 -0.0012422 0.00012598
-0.0042441 0.0038858 0.25034 0.040214
3380000000 0.20357 0.14376 0.0058795 -0.0019594 -0.0011796 0.00058375 0.00099249 0.00023814
-0.0013868 0.00089316 0.00021718 -4.1503e-05
0.0058535 -0.0019574 0.1104 -0.032227 -0.00011921 0.0029693 -0.0011307 -0.00045448
-0.00014819 0.00022089 -0.00073938 0.00030727
-0.0012479 0.00066103 -9.6113e-05 0.0029892 0.20294 0.19985 0.00067306 -0.00039097
-0.0017112 0.00046267 0.00091499 0.0018331
0.00096557 0.00028504 -0.0011395 -0.00050975 0.00060998 -0.00047779 0.23313 0.066727
0.0066181 0.0015327 -0.0003512 0.00034521
-0.0014085 0.00088079 -0.00017782 0.00019856 -0.0018087 0.00048093 0.0066512 0.0015781
0.1072 0.13522 -0.0010649 0.0055482
0.00015265 7.6819e-05 -0.00080829 0.00034314 0.00097205 0.0018678 -0.00035129 0.00026204
-0.0010553 0.0055099 0.27986 0.021081
3440000000 0.2353 0.12467 0.0048983 -0.003891 -0.0005346 -0.0016068 0.00071929 0.00013895
-0.0012914 0.0016368 0.00083785 3.8474e-05
0.0049078 -0.0038964 0.10359 -0.036006 0.0030498 0.0023229 -0.00085964 0.001068
5.0918e-05 0.00027397 0.00018661 0.0010398
-0.00048377 -0.0016803 0.0031064 0.0023583 0.24147 0.17362 -0.00045946 -0.00018474
-1.7165e-05 0.0014201 0.0015638 0.00054712
0.00073148 1.1086e-05 -0.00091556 0.0010984 -0.00045706 -0.00013402 0.23467 0.035401
0.0069754 -0.0017824 -0.0003293 0.00015288
-0.0012928 0.0015081 7.1632e-05 0.00035077 -7.9628e-06 0.0014093 0.0069368 -0.0019278
0.13373 0.13037 0.0021899 0.003305
0.00080619 0.00027838 0.00023295 0.00099062 0.0015051 0.00065747 -0.00036622 0.0001555
0.0021878 0.0033574 0.29645 -0.0063375
3500000000 0.26897 0.093164 0.0027647 -0.0048325 -0.0013778 0.0013437 0.00099562 -0.00067281
-0.00095883 0.00091636 0.00072303 -0.00085422
0.0027879 -0.0048404 0.11743 -0.060232 0.0031474 0.0013113 -0.00046272 0.00053392
0.0004815 -2.4671e-05 -8.0833e-06 0.00017371
-0.0013519 0.0013789 0.003206 0.0011921 0.27316 0.13871 0.00023106 -0.00018745
0.0002605 0.00083007 0.0015478 -0.00037044
0.00090976 -0.00081511 -0.00038726 0.00064676 0.0002404 -0.00029878 0.2398 0.0073313
0.0064381 -0.0043158 -0.00017469 0.00021981
-0.0011374 0.00087819 0.00048061 -2.8071e-05 0.00023002 0.00059384 0.0064031 -0.0042163
0.17617 0.10584 0.0025279 0.0016946
0.00055498 -0.0006668 -0.00011693 0.00015616 0.001511 -0.00042833 -0.00012551 0.00014214
0.0025074 0.0016894 0.31851 -0.035568
3560000000 0.28744 0.059632 0.00039585 -0.0062378 -0.00020235 -0.00096247 0.0006482 0.00030434
0.0014305 0.0019448 -1.0639e-06 -0.0010692
0.00033432 -0.006184 0.11083 -0.065409 0.0058364 -0.00040869 0.0003655 0.00055647
0.00071671 -0.00030013 -1.094e-05 0.00040154
-6.24e-05 -0.00094693 0.0057541 -0.0004656 0.29973 0.096434 -0.00035368 -0.00013748
0.00039466 0.00030937 0.0013261 -0.00095428
0.00071505 0.00029505 0.00033228 0.00055591 -0.00032604 -8.2329e-06 0.22923 -0.029223
0.004688 -0.0069211 -0.00058738 -0.00087578
0.0017755 0.0017324 0.00059699 -0.00018513 0.00051963 0.00043834 0.0046882 -0.0070164
0.19644 0.097165 0.0028073 -0.0016795
-0.00027388 -0.0012272 1.3458e-05 0.00043863 0.0013436 -0.0010222 -0.00065243 -0.00087073
0.0028822 -0.0016178 0.32975 -0.075185
3620000000 0.30593 0.023037 -0.0012252 -0.0039714 -0.0021341 -0.00019429 0.00041977 -0.0016536
-0.00014601 0.00068846 -0.00066799 -0.00069181
-0.0012512 -0.0039449 0.11275 -0.093599 0.0042072 -0.003729 0.00026681 0.00044514
-0.00024049 -0.00079304 0.00068909 0.00023992
-0.0022416 -0.00024977 0.0043007 -0.0038329 0.31429 0.05407 1.778e-05 -0.00082662
-4.7166e-05 0.00027381 0.00065082 -0.0010458
0.00042662 -0.0017082 0.00022835 0.00043417 0.00013919 -0.00096204 0.21958 -0.058813
0.00030419 -0.0074504 -0.001087 0.00077254
-0.00010104 0.0005204 -0.00028823 -0.00068453 -0.00019296 0.00018787 0.00019959 -0.0073631
0.21977 0.061555 0.00096204 -0.0012761
-0.00044738 -0.00079456 0.00075119 0.00031482 0.00073742 -0.00088372 -0.00093868 0.00079747
0.0010182 -0.0013416 0.33413 -0.10938
3680000000 0.31116 -0.021676 -0.0037301 -0.0041579 -0.001207 0.0017636 -0.0010037 -0.000332
0.001535 -0.00010992 -0.00099662 8.0154e-05
-0.0036705 -0.0041848 0.10926 -0.11143 0.0016415 -0.0044506 0.00059534 0.00039928
-0.00016803 -0.00034195 0.00087818 -1.4771e-06
-0.0012058 0.0017198 0.0016279 -0.0045118 0.32582 0.0033606 -0.00077094 -0.0006049
0.00064286 0.00029136 0.00039746 -0.0015275
-0.00099808 -0.00034531 0.00077136 0.00029443 -0.00090001 -0.00052187 0.20637 -0.093206
-0.0012158 -0.0062264 -0.0010848 0.0015479
0.0016684 -0.00013694 -0.00025221 -0.00061417 0.00068995 0.00045947 -0.0011953 -0.0062773
0.2409 0.038436 0.0007547 -0.0017334
-0.0011552 -0.0002287 0.00080213 0.00010091 0.00052517 -0.0015268 -0.001148 0.0014748
0.00073728 -0.001684 0.3341 -0.15486
3740000000 0.31336 -0.05612 -0.0033971 -8.8483e-05 -0.0022058 0.0026796 0.00011155 -0.00094706
-0.00057944 -2.1119e-05 -0.0012189 0.00029428
-0.0034042 6.1829e-06 0.10083 -0.13178 0.0011981 -0.0054138 0.00030115 -0.00021884
-0.00050865 -0.00013742 0.00066096 0.000252
-0.0021027 0.0026016 0.0011446 -0.0053733 0.3292 -0.03397 -0.00083372 -2.1718e-05
-0.00025431 0.00031152 -0.00033991 -0.0013097
9.125e-05 -0.0010515 0.00030095 -0.00015635 -0.00072158 -0.00015299 0.18511 -0.11588
-0.0028931 -0.0053603 0.00038267 0.0026494
-0.0006724 -7.9982e-05 -0.00030041 -9.1699e-05 -0.00030373 0.00013192 -0.0029985 -0.0052848
0.2497 0.0041868 -0.00099565 -0.001548
-0.0010957 0.00046175 0.00057336 0.00025458 -0.00047977 -0.0014443 0.00048745 0.0026976
-0.00098503 -0.0016179 0.32003 -0.19356
3800000000 0.31085 -0.10298 -0.0025457 0.00078793 0.0008906 0.0038554 -0.0013206 -0.0016422
0.0014827 0.0012424 -0.0011767 0.00041598
-0.002579 0.00078574 0.092087 -0.14752 -0.0019752 -0.0051026 0.00023882 0.00031876
-0.00079084 -0.00033411 0.00093457 -0.00021386
0.00088135 0.0038079 -0.0020477 -0.0051434 0.32697 -0.076333 -0.00082471 0.00030837
0.001132 0.00024609 -0.0011832 -0.00077683
-0.0012867 -0.0015983 0.00028258 0.00029686 -0.00089494 0.00043822 0.1769 -0.14184
-0.0036967 -0.0036446 0.0017174 0.001617
0.0014833 0.0012683 -0.00086 -0.00038331 0.0011332 0.00030842 -0.0036369 -0.0036481
0.26679 -0.033649 0.0015985 -0.00039523
-0.0010352 0.00039236 0.00098063 -0.0001445 -0.0010807 -0.00072069 0.0016895 0.0016107
0.0015732 -0.00037333 0.31346 -0.23574
3860000000 0.2988 -0.13474 -0.00091935 0.0012927 0.002406 0.0020245 -0.002213 0.0011081
0.0011031 -0.0012979 -0.00037678 0.0013641
-0.00093086 0.0013603 0.072158 -0.15832 -0.003129 -0.0052331 0.000633 -0.00062978
-0.00085571 0.0010196 0.0006648 -0.00078137
0.0024227 0.0019769 -0.0031742 -0.0051542 0.30784 -0.11673 -0.00064392 0.00083452
0.00053834 -0.0005112 -0.00055309 -0.0005923
-0.0022687 0.0011555 0.0005966 -0.00070866 -0.0004603 0.00073986 0.14853 -0.15744
-0.0027613 -0.0040222 0.0018046 0.0010523
0.00086386 -0.0013958 -0.0009084 0.0011011 0.00037355 -0.00047576 -0.0028497 -0.0040391
0.26475 -0.063024 -2.9686e-05 -0.0014612
-0.0004136 0.0013045 0.00069536 -0.00077984 -0.00062179 -0.00059555 0.001725 0.0010822
-6.1428e-05 -0.0014777 0.29119 -0.27354
3920000000 0.28633 -0.17428 0.0017419 0.00062458 0.0035191 0.0025657 -6.7249e-05 0.00093573
0.00036624 -0.00018922 0.00037026 0.00054938
0.0018067 0.00061918 0.046585 -0.17431 -0.0048894 -0.0035178 -0.00053578 -0.00012305
0.00032191 0.00041122 -2.8668e-05 -0.00064634
0.0034756 0.0024542 -0.0049082 -0.0035177 0.30221 -0.14904 0.00020072 0.0013055
0.0019073 -0.0012101 -0.00070105 -0.00046927
7.4866e-06 0.00097201 -0.00043754 -0.0001145 9.9034e-05 0.0013256 0.13014 -0.16778
-0.0040422 -0.0030098 0.002104 -0.0003361
0.00053926 -0.00026134 0.0001967 0.00029317 0.0018694 -0.0011516 -0.0039929 -0.002984
0.25997 -0.10918 0.0012527 -0.0016211
0.00054836 0.00046819 -0.00020007 -0.00047239 -0.00071323 -0.00027383 0.0022461 -0.00035216
0.0012374 -0.0016874 0.27041 -0.30144
3980000000 0.26001 -0.21114 0.0021023 -0.0028058 0.0048555 -0.00017077 0.00017603 0.0012067
0.0011343 -0.0017573 0.00064531 0.00010652
0.0021294 -0.0027934 0.024937 -0.18975 -0.005604 -0.0014582 0.00072435 0.00041307
0.00040651 0.00028097 -0.00028144 -0.0012633
0.0048767 -0.00017901 -0.0056284 -0.0013409 0.27466 -0.1805 0.0013124 0.00021905
-0.0011052 -0.0014441 -0.00066606 -0.00031572
0.00015731 0.0011115 0.00079094 0.00040946 0.0014388 0.000132 0.09415 -0.19106
-0.0041621 -0.0034673 0.0017654 -0.00098791
0.0011278 -0.0017911 0.00054257 0.0004269 -0.0011597 -0.0014988 -0.004206 -0.0035966
0.24925 -0.14143 0.001505 -0.0044614
0.00038059 0.00019604 -0.00021117 -0.0012562 -0.00047871 -0.00049932 0.0016161 -0.0010835
0.0015191 -0.004487 0.236 -0.34071
4040000000 0.23289 -0.23632 -0.00020358 -0.0039648 0.0034138 -0.0028951 0.00025389 0.00020456
-0.00055915 -0.00075764 0.00068725 0.0001718
-0.00017736 -0.0040224 -0.00087528 -0.19631 -0.0047539 3.3512e-05 0.00017034 -0.0010274
0.00012436 0.00022796 -0.0013418 -0.00013296
0.003309 -0.0029615 -0.0048082 8.693e-05 0.25253 -0.21366 0.00028799 -0.00063054
-0.00089627 -0.00016782 -0.0010787 0.00012936
0.00042584 0.00022419 0.00016855 -0.00098228 0.00016056 -0.00063317 0.07156 -0.1856
-0.0068076 -0.0013772 0.0017226 -0.00032444
-0.00059581 -0.00063581 0.00011016 0.00015104 -0.00086341 -0.00026935 -0.0067421 -0.0011946
0.23714 -0.17289 -0.0013374 -0.0028658
0.0006621 0.00029885 -0.0014815 -0.00012806 -0.0011411 0.00017239 0.0018085 -0.00028429
-0.0013941 -0.0027615 0.19923 -0.35837
4100000000 0.2046 -0.26131 -0.0031523 -0.0030216 0.0015475 -0.0034423 -0.00023669 0.00010592
0.00043359 -0.0014947 0.00059149 0.00044032
-0.0032841 -0.0030297 -0.024552 -0.20167 -0.004937 0.00073769 -0.00010307 -0.00029848
0.00075888 0.00040794 -0.00054933 0.00027027
0.0013729 -0.0033964 -0.0049558 0.0008078 0.23322 -0.2401 0.0001564 -0.0001885
-0.00090347 -0.00021341 -0.001578 -8.1616e-05
-0.0003038 3.4604e-05 -0.00016029 -0.00034482 0.00018498 -0.00017695 0.039336 -0.20016
-0.0056709 0.00075044 0.00095817 -0.0015286
0.00043403 -0.0014309 0.00067209 0.00035225 -0.00085192 -0.0001583 -0.0057173 0.00067279
0.22454 -0.19956 -0.0019968 -0.0049393
0.00067331 0.00016288 -0.00047483 0.00032351 -0.0015366 0.00012225 0.0008926 -0.0016738
-0.0019651 -0.0049695 0.16753 -0.38518
4160000000 0.17498 -0.2796 -0.0036237 -0.0020145 0.0001419 -0.0032937 0.00076112 -0.00011986
-0.0037656 -0.00097442 0.00092245 -0.00080006
-0.0035523 -0.0019909 -0.051719 -0.19898 -0.0049397 0.0026471 -0.00039541 -0.00029644
0.000134 -0.00029477 -0.0010064 0.00043298
6.2295e-05 -0.0033526 -0.0048429 0.0027495 0.20003 -0.25756 0.00051124 -0.00016783
-0.0010914 -5.0584e-05 -0.0011156 0.0010081
0.00081753 -0.00012504 -0.00038752 -0.00035516 0.00051568 -0.00030051 0.013268 -0.18867
-0.0052237 0.0014083 0.0013425 -0.0020761
-0.0037993 -0.00075809 0.00022959 -0.00040268 -0.001031 -9.6785e-05 -0.0052043 0.0015441
0.19231 -0.23305 -0.0036704 -0.0031128
0.00087938 -0.00058247 -0.0010365 0.00051556 -0.0012343 0.00082786 0.0012942 -0.0019802
-0.0037641 -0.0030822 0.11759 -0.39547
4220000000 0.14842 -0.29495 -0.004398 8.8536e-05 9.285e-05 -0.0039205 -0.00030665 -0.00028098
-0.0010812 0.0010606 0.00045746 -0.0010545
-0.0043142 5.172e-05 -0.086928 -0.18922 -0.0023858 0.0034451 -0.00010434 -0.00011474
0.00013205 4.8811e-05 -0.0004224 0.0011028
-1.1555e-05 -0.0039433 -0.0024265 0.0034358 0.1718 -0.28362 9.543e-05 2.2943e-05
0.00064844 0.00032781 -0.00021379 0.001152
-0.00043144 -0.00028794 -0.00015543 -0.00011606 7.2411e-05 0.00012531 -0.009327 -0.18645
-0.0039742 0.0023256 0.00013664 -0.0024378
-0.00101 0.00096967 5.529e-05 0.00011435 0.00067077 0.00033894 -0.0039717 0.002286
0.1786 -0.25585 -0.0045348 -0.0032816
0.00054212 -0.0013183 -0.00041334 0.00094018 -4.8766e-05 0.001138 0.00023902 -0.0026066
-0.0044207 -0.0032732 0.091332 -0.40879
4280000000 0.11775 -0.30585 -0.0027355 0.0015562 -0.0017787 -0.0042245 -0.00057854 0.00057808
-0.00054094 0.0012188 -0.00072258 -0.00044081
-0.0026736 0.0015843 -0.11311 -0.19556 -0.0027141 0.0031345 -0.00066487 -0.00034065
0.00026793 0.00011059 0.00041582 0.00056218
-0.0018219 -0.0041988 -0.0026291 0.0031904 0.14231 -0.29237 0.00087498 -0.00010379
-0.0011378 0.00061652 -0.00035694 0.00099492
-0.00050067 0.00062716 -0.00069238 -0.00035762 0.00081937 -0.00021499 -0.047959 -0.17291
-0.0046781 0.0021759 -0.00059624 -0.0019137
-0.00045075 0.0013152 0.00030599 0.00011837 -0.0011181 0.00077876 -0.0046596 0.0022449
0.13438 -0.27989 -0.0057711 -0.0007778
-0.00068486 -0.00021863 0.00050123 0.00056984 -0.00023906 0.0011256 -0.00076713 -0.0018516
-0.006008 -0.00086709 0.040274 -0.41578
4340000000 0.090671 -0.31463 -0.0019465 0.0017035 -0.0023632 -0.0013518 0.00020893 0.00040968
6.5021e-05 0.00083519 -0.00020999 -0.00095841
-0.001909 0.001743 -0.13434 -0.16892 -0.0018163 0.0037175 -0.00018277 0.00056685
-0.00023194 -0.00041097 0.00042532 0.00048258
-0.002405 -0.0013971 -0.0017513 0.0037585 0.10608 -0.30895 -0.00031755 -0.00099025
0.000473 0.00060411 0.00066197 0.0021681
0.00016745 0.00039313 -0.00012834 0.00054473 -0.00030502 -0.0009311 -0.066169 -0.16904
-0.0040409 0.0032643 -0.0014494 -0.0027166
8.5113e-05 0.00080706 -0.00028903 -0.0003336 0.00028782 0.00054872 -0.0040395 0.003247
0.10902 -0.30377 -0.0049404 0.0010371
-0.0001636 -0.0010038 0.00048354 0.00053909 0.00081798 0.0019738 -0.0012794 -0.0026361
-0.0046911 0.001178 0.0064073 -0.41005
4400000000 0.061542 -0.32143 -0.00091463 0.001306 -0.0022975 -0.0017214 0.00076387 0.0012701
-4.8431e-05 0.00052415 -0.00019393 -0.00058574
-0.0009364 0.0013321 -0.16259 -0.16092 -0.0012962 0.0037908 -0.00048415 0.00046338
0.00017314 -0.00053813 0.00057024 0.00028499
-0.0023654 -0.0015375 -0.0013122 0.0038637 0.079066 -0.31633 6.4328e-06 -0.00021243
0.0003374 0.00026951 0.0010765 0.0010935
0.00077504 0.001312 -0.00048416 0.00046737 5.1839e-05 -0.00017219 -0.089804 -0.15742
-0.0031341 0.0048811 -0.0021922 -0.0014677
-0.00022992 0.00052804 0.00024389 -0.00053892 0.0004756 0.00020842 -0.0031229 0.0049213
0.078734 -0.31715 -0.0043634 0.0012038
-0.00023579 -0.0005536 0.00051912 0.00023253 0.0009941 0.0014188 -0.0023289 -0.0015515
-0.0045481 0.0010912 -0.037858 -0.41621
4460000000 0.02477 -0.32248 -0.00071043 0.00037103 -0.0039885 -0.0011492 0.0013675 -0.00068658
-0.0007673 0.0011977 -0.0010153 -0.00021445
-0.00075443 0.00031213 -0.1858 -0.13256 -0.00066226 0.0045102 -0.00046029 0.00071133
-0.00043253 -0.00033556 0.00048369 -0.00048253
-0.0041694 -0.001106 -0.00051757 0.0045091 0.052641 -0.32381 -0.00042319 -0.00053165
0.00033373 0.00066548 0.0018899 0.00067448
0.0014644 -0.00067941 -0.00045238 0.00071809 -0.00049704 -0.0005233 -0.10496 -0.1356
-0.0019852 0.0060949 -0.00226 -0.00096815
-0.00065476 0.0011628 -0.00046325 -0.00028858 0.00033742 0.00065404 -0.0019693 0.0060688
0.043615 -0.31443 -0.0045239 0.0023849
-0.0011995 -0.00028716 0.00046009 -0.00029897 0.0021421 0.00058095 -0.0021856 -0.00084535
-0.0044235 0.0026371 -0.079273 -0.39871
4520000000 0.0023088 -0.3234 -0.00039189 -0.00036012 -0.0034882 0.00022018 0.00053055 -2.4723e-07
0.0019802 0.000143 -0.00065096 0.0007651
-0.0004277 -0.00043524 -0.20973 -0.11585 0.00052194 0.0044898 0.00055497 0.00091696
-0.00013839 4.6198e-05 0.00028461 -6.3514e-05
-0.0036057 0.0002162 0.00049134 0.004437 0.02257 -0.32216 -0.0010939 0.00052429
0.00067722 -0.00088698 0.0016196 -0.00096408
0.00060252 7.9904e-05 0.00057444 0.00092829 -0.00094336 0.00056611 -0.12154 -0.12646
-0.00074224 0.0056179 -0.0032836 -0.00044283
0.0019707 0.00010552 -0.00019289 5.7079e-05 0.00063849 -0.00077579 -0.00072064 0.0056131
-0.0033211 -0.32735 -0.0028108 0.0030464
-0.00069675 0.00067423 0.00016726 -0.00017377 0.0013814 -0.00089502 -0.0032253 -0.0005519
-0.0028362 0.0027756 -0.10657 -0.39698
4580000000 -0.035393 -0.31845 -0.0011737 -0.00067192 -0.0034469 0.0022375 0.00076984 -0.00031874
0.00024984 0.00022652 -0.00056294 0.00066251
-0.0011637 -0.00067426 -0.22933 -0.091108 0.00074325 0.0042813 0.00060413 -9.8104e-05
-0.00012788 0.00012226 0.00011092 -0.00022567
-0.003288 0.0024328 0.00089203 0.0043119 -0.0090592 -0.32131 -0.00011668 0.00028568
-0.00032914 1.1497e-05 0.001558 -0.00099613
0.00071033 -0.00036722 0.0005787 -0.00010972 -0.00022826 0.00037274 -0.13312 -0.10314
0.0018377 0.0054231 -0.0024223 0.0011825
0.00013599 0.00018947 -0.00011247 0.00010301 -0.00058246 -9.0909e-05 0.0018925 0.0053607
-0.029552 -0.33502 -0.0024474 0.0029862
-0.00056474 0.00066898 7.0835e-05 -0.00016969 0.0017355 -0.0007461 -0.0025616 0.0012727
-0.0025305 0.0032368 -0.15301 -0.36892
4640000000 -0.061444 -0.31174 -0.002315 -0.001646 -0.0029829 0.0026784 0.00065777 -0.0014657
0.0014335 -0.00032332 0.00014373 0.0012308
-0.0023596 -0.0017627 -0.24059 -0.062756 0.0014894 0.003772 0.0007592 0.0003484
-0.00029593 0.00032527 8.5194e-05 -0.00071806
-0.003166 0.0026455 0.0015304 0.0036471 -0.03405 -0.31507 0.00019346 0.00087342
0.00098242 0.00044985 0.00060441 -0.0019249
0.0006854 -0.0014254 0.00073488 0.00035741 0.00026991 0.00091328 -0.13884 -0.087775
0.0030729 0.0039527 -0.0023632 0.0016037
0.0015771 -0.00048646 -0.00044078 0.00042638 0.0010682 0.00048822 0.0030834 0.0040057
-0.063437 -0.32108 -0.0026421 0.0040128
2.2603e-05 0.0011265 0.00018864 -0.00069004 0.00046754 -0.0022436 -0.0021646 0.0016278
-0.0024108 0.0038404 -0.17191 -0.35824
4700000000 -0.088263 -0.30878 -0.0040872 -0.00032301 -0.0016828 0.0044785 -0.000934 -0.0010141
0.00085768 -0.00059782 0.00080463 0.00078617
-0.0040755 -0.0002936 -0.25248 -0.044973 0.0025494 0.0041839 0.00052772 -0.00051472
0.00027948 0.00047159 -0.00019088 -5.0967e-05
-0.0015043 0.0046844 0.0025769 0.0042721 -0.064096 -0.31064 -0.00028324 0.00065936
0.00014644 -0.00027069 -4.8883e-05 -0.0014002
-0.0009443 -0.00099894 0.00048247 -0.00052184 -0.00032986 0.00059775 -0.15509 -0.068135
0.0034167 0.0018461 -0.001558 0.002523
0.00087621 -0.00060925 0.00034376 0.00042915 6.8198e-05 -0.00024649 0.0034672 0.0017653
-0.10044 -0.31653 -0.0011025 0.0039103
0.00080029 0.00081928 -0.00036029 -8.9735e-05 -2.1892e-05 -0.0013453 -0.0017021 0.0025188
-0.0014131 0.0039829 -0.21472 -0.33109
4760000000 -0.11923 -0.29502 -0.0049027 0.00095517 0.00067908 0.0046324 -0.00071961 -0.00076012
0.00033736 -0.0011616 0.0010286 -0.00031578
-0.0048947 0.00092302 -0.25021 -0.0031705 0.0029276 0.0031864 9.8959e-06 -0.00068136
0.00040984 0.00030251 3.9281e-05 -8.7589e-05
0.00065108 0.0045157 0.0030287 0.003013 -0.095874 -0.29679 0.00080424 0.0003844
0.0010613 -0.00011066 -0.0011219 -0.00092615
-0.00071404 -0.00068778 6.096e-06 -0.00064128 0.0007995 0.00045282 -0.15071 -0.051349
0.0023785 0.0010001 -0.00080719 0.0026625
0.00036047 -0.0010921 0.00038323 0.00019545 0.0010082 1.5412e-05 0.0023906 0.0010084
-0.13489 -0.30143 -0.00061862 0.0043726
0.00094578 -0.00039272 0.00010933 -0.00015627 -0.0010694 -0.00093988 -0.0007222 0.0027619
-0.00029659 0.0044274 -0.22764 -0.30967
4820000000 -0.14542 -0.28234 -0.0053448 0.002412 0.0014114 0.0029975 -0.00089923 -0.00050166
0.0005675 -0.00083078 0.00030321 -0.0004778
-0.0053451 0.0025413 -0.26238 0.019319 0.004061 0.003393 -4.7245e-05 -0.00031251
0.00047243 -0.00031719 -0.0002448 -0.00056613
0.0014725 0.0030023 0.0040419 0.00343 -0.12126 -0.29337 0.00072174 -0.00028681
0.00046582 -0.0011031 -0.00080697 -0.00041606
-0.00082625 -0.00058268 1.0943e-06 -0.00029899 0.00072146 -0.00032055 -0.16511 -0.034117
0.0016648 0.00011893 -0.00014179 0.002986
0.00041731 -0.00088021 0.00045572 -0.00025255 0.00042097 -0.0010882 0.0016694 0.00011574
-0.17344 -0.28495 7.1452e-05 0.0031683
0.00040313 -0.00044241 -0.00036434 -0.00052051 -0.00075657 -0.00043659 -0.00014227 0.0028722
-0.00024055 0.0029416 -0.26353 -0.28044
4880000000 -0.17745 -0.26452 -0.0045441 0.004552 0.0020129 0.0032161 -0.0014024 0.00014445
-0.00087899 -0.0010874 0.00016445 2.125e-06
-0.0045586 0.0045323 -0.25501 0.059194 0.0047686 0.0018487 -0.00038461 -0.00026978
-0.00023214 0.000301 -0.0002744 0.00020517
0.0021075 0.003171 0.0048713 0.0017792 -0.14079 -0.28232 0.00044408 -0.00046105
-0.00025695 -0.0011738 -0.00039761 0.00019926
-0.0014155 0.00023151 -0.00037242 -0.00028619 0.00041658 -0.00048203 -0.15909 -0.016301
0.00062756 -0.00056639 0.0012545 0.0025978
-0.00081975 -0.0010531 -0.00032872 0.00018851 -0.00035645 -0.001255 0.00064349 -0.00054716
-0.2048 -0.2723 0.00054537 0.0028579
0.00029244 6.4455e-05 -0.00024991 0.00011562 -0.00055562 0.0002698 0.0012566 0.0027216
0.0006805 0.003014 -0.27721 -0.25268
4940000000 -0.19894 -0.24727 -0.0032057 0.0065702 0.0028914 0.0011821 -0.00030998 0.00075053
-0.0010928 -0.00059444 9.8229e-05 -0.00087562
-0.0032318 0.0065518 -0.26827 0.085743 0.0058003 0.0012479 -0.00012738 -3.2524e-05
0.00032743 -0.00026961 -0.00021682 0.00018747
0.003013 0.0012496 0.0057952 0.0011799 -0.16133 -0.25921 7.7197e-05 -0.00040922
-0.00105 0.00010031 -0.00026881 -7.0979e-05
-0.00031149 0.0007075 -9.9976e-05 1.7944e-06 0.00024083 -0.00038827 -0.16671 -0.005821
-0.00052294 0.00044531 0.0017862 0.0019778
-0.0010413 -0.00060947 0.00037625 -0.0002266 -0.0010588 9.2793e-05 -0.00051889 0.00041685
-0.22926 -0.24519 -0.00025427 0.0029701
-8.2987e-06 -0.00064074 -0.00025612 0.00016986 -0.00015959 -5.9382e-05 0.0018431 0.0018675
-0.00027251 0.002769 -0.30102 -0.22632
5000000000 -0.21936 -0.22472 -0.00032941 0.0073577 0.0031441 0.0017727 -0.00024557 0.00059493
-0.00059712 0.00053967 -7.8737e-05 -0.00059687
-0.00030022 0.0073782 -0.25453 0.10261 0.0057605 -0.00050647 -0.00028908 -5.2181e-05
-0.00023112 -0.00054952 -0.00030418 -8.7974e-05
0.003246 0.0018939 0.005815 -0.00052484 -0.19091 -0.24613 -0.00055236 -0.00081363
-0.00053151 -0.0003585 -0.0006405 -0.00036829
-0.00024376 0.00066508 -0.00031336 -0.00010635 -0.00058536 -0.00091233 -0.16074 0.017868
-0.00071698 0.0012991 0.0022203 0.0011948
-0.00066963 0.00061851 -0.00028736 -0.00058253 -0.00054595 -0.00032849 -0.00070225 0.0013403
-0.25774 -0.22368 8.1176e-05 0.0034871
-4.4706e-05 -0.00058678 -0.00027731 -1.4225e-05 -0.00074622 -0.00037695 0.0021631 0.0012672
-4.1511e-05 0.003645 -0.31344 -0.19347
5060000000 -0.24185 -0.19838 0.0017127 0.0070664 0.003229 -0.00024089 0.00017099 0.00050936
-0.0004311 -2.0072e-05 -0.00029071 -0.00025926
0.0016934 0.0070506 -0.23938 0.13951 0.0053165 -0.0016977 9.9122e-06 0.00022585
-0.00023703 -6.2336e-05 -0.00020391 0.0001926
0.0031322 -0.00044265 0.0052016 -0.0018545 -0.20524 -0.22503 -0.00044243 0.0003409
-0.00069864 8.2432e-05 -0.0011533 0.00019502
0.00021074 0.00053677 9.4789e-06 0.00024515 -0.00038367 0.00033573 -0.1635 0.025581
-0.00044638 0.0030795 0.0019551 0.00044105
-0.00033725 -9.3672e-05 -0.00028043 -2.47e-05 -0.00078365 0.00018375 -0.00042605 0.0030859
-0.274 -0.1938 0.001134 0.0034166
-0.00027452 -0.00022902 -0.00024973 0.00014001 -0.0010224 0.00023193 0.0019744 0.00038054
0.0012649 0.0033916 -0.3269 -0.16428
5120000000 -0.25811 -0.17335 0.0031325 0.0060577 0.0027808 -0.00040659 0.00038176 0.00065942
-5.9314e-05 0.00089449 -0.00027431 -1.1092e-06
0.0031458 0.0060774 -0.23434 0.16718 0.0048897 -0.0025261 6.428e-05 0.00021406
-5.5224e-05 -3.2317e-05 -0.00010869 0.00022961
0.0028549 -0.00036213 0.0048385 -0.0026099 -0.22014 -0.21063 -5.7526e-05 0.0001347
-0.0002963 0.00080953 -0.0012057 0.00063395
0.00036026 0.00061096 8.6402e-05 0.00018969 -2.1237e-05 0.00013236 -0.1594 0.051729
0.0011216 0.0032869 0.0023916 0.00034731
-0.00019996 0.00091396 -3.737e-05 -9.5055e-05 -0.00017877 0.00077441 0.0010659 0.0033029
-0.28932 -0.16075 0.0015096 0.0034664
-0.00037825 4.6818e-05 1.9748e-05 0.0002646 -0.0013472 0.00052857 0.0024009 0.00040396
0.0014435 0.0034743 -0.34024 -0.13159
5180000000 -0.27547 -0.14434 0.0047909 0.0051357 0.0035103 -0.00075208 0.00018262 0.00060918
-0.00016571 0.00029598 -0.00067677 0.00043919
0.0047666 0.0050927 -0.21349 0.18884 0.0044905 -0.0034878 -0.00029685 -0.00026435
-0.00015765 -0.00025354 -0.00029219 0.00026307
0.0034044 -0.00099986 0.0045148 -0.0036925 -0.23166 -0.17539 -0.00027464 0.0007917
3.1325e-05 7.9279e-05 -0.00049422 0.0013122
0.00018596 0.00059433 -0.00034534 -0.0001896 -0.00030918 0.00076698 -0.15953 0.060627
0.0026695 0.0038225 0.0022919 -0.00066913
-2.6004e-05 0.00026468 -0.00023612 -0.00014058 -4.8031e-05 9.2784e-05 0.0027528 0.0037677
-0.3029 -0.11925 0.0027256 0.0035873
-0.00064578 0.00030042 -0.00030004 0.00034906 -0.00025194 0.0013394 0.0022778 -0.00074455
0.0027679 0.0037071 -0.34333 -0.099593
5240000000 -0.28623 -0.11708 0.0050916 0.0038313 0.0030819 -0.0027319 0.0006583 1.9108e-05
-0.00022653 5.4886e-09 -0.000181 0.00071412
0.0051036 0.0038189 -0.20256 0.22789 0.0032763 -0.0048666 -2.1031e-05 0.00013887
-0.00022428 5.9733e-06 0.00025688 0.00051478
0.0029307 -0.0028211 0.0031497 -0.0047814 -0.2494 -0.1521 0.00038908 0.00019575
-0.00015574 0.00063897 0.00057468 0.001385
0.00068505 2.8683e-05 -3.8954e-05 0.00010728 0.00043536 0.00017406 -0.15993 0.081613
0.0036133 0.0027053 0.0016153 -0.001251
-0.00019899 -0.00013336 -0.0002002 -7.6045e-05 -8.957e-05 0.00046307 0.0036368 0.0026535
-0.3181 -0.077496 0.0031556 0.0028572
-0.00012907 0.0006465 0.00030047 0.00033575 0.00036133 0.001055 0.001603 -0.001213
0.0031065 0.0027323 -0.35064 -0.06757
5300000000 -0.29223 -0.087948 0.0061481 0.0021928 0.0016848 -0.0031558 0.00012576 -0.00033607
0.00019818 0.00069664 0.00020506 0.00032753
0.0062226 0.0022014 -0.19545 0.23242 0.0023169 -0.0052074 -0.00012959 0.00023603
-7.3607e-05 0.00041235 0.00027765 0.00024956
0.0018891 -0.0032893 0.0023504 -0.0053496 -0.26527 -0.12589 0.00021474 -0.00020313
0.00016587 0.00041396 0.00044446 0.00068064
0.00016189 -0.00032406 -0.00015235 0.00026964 0.00023426 -0.0001723 -0.15239 0.090354
0.0052817 0.0019326 0.0014624 -0.0014967
0.00029453 0.00077234 -0.00011548 0.00050843 2.1501e-05 0.00050148 0.0052875 0.0019052
-0.33053 -0.049422 0.0032169 0.0024687
0.00030305 0.00038457 0.00023383 0.00038021 0.00050504 0.001052 0.0014568 -0.0015525
0.0031893 0.0026004 -0.34751 -0.031266
5360000000 -0.29366 -0.052014 0.0061286 0.00078747 0.00060196 -0.0037346 0.0004002 1.3805e-05
0.00017252 0.00039651 0.00061685 9.4333e-07
0.0061123 0.00077118 -0.15987 0.25401 0.0010017 -0.0056159 0.00010314 0.00024958
5.2459e-05 9.8507e-05 0.00057395 -9.3121e-05
0.00033343 -0.0037543 0.00084253 -0.005723 -0.26554 -0.099818 0.00041361 0.00035371
9.6286e-05 0.00054699 0.00068169 0.00052743
0.00041239 -1.3837e-05 9.9547e-05 0.000235 0.00037016 0.00032922 -0.15142 0.10875
0.0058855 -0.000308 0.0007634 -0.0019546
0.00012891 0.00037181 0.00011131 8.0515e-05 0.00022721 0.00050916 0.0058898 -0.00034818
-0.3273 -0.011596 0.0044143 0.0022316
0.00059504 -6.4906e-05 0.00062433 -0.00021389 0.00072277 0.00019699 0.0007319 -0.0019495
0.0045051 0.0021334 -0.34623 -0.0039586
5420000000 -0.29719 -0.028571 0.0060384 -0.0010652 -0.00064038 -0.0036613 -5.2081e-05 -0.00016536
0.00072573 0.00040606 0.00038657 -0.00032876
0.0060697 -0.0010179 -0.141 0.28226 -5.4167e-05 -0.0054192 2.9185e-05 0.00013468
8.8199e-05 -2.1915e-07 0.00021614 -0.00026353
-0.00046117 -0.0036586 -0.00011842 -0.0053023 -0.28324 -0.066641 -0.00026526 -0.00047902
0.00064864 3.515e-05 0.00081292 -0.00016127
-1.8463e-05 -0.00017715 3.7114e-05 0.00012269 -0.00025449 -0.00050797 -0.14025 0.1236
0.0050524 -0.0019397 0.00028241 -0.00163
0.00077754 0.0005083 -2.6069e-05 -1.3253e-05 0.00059976 -1.4192e-05 0.0050465 -0.0019617
-0.33127 0.01784 0.0049348 0.0012359
0.00033274 -0.00023053 9.8673e-05 -0.00030713 0.00068019 -0.00013697 0.00026668 -0.0016371
0.0048699 0.0013165 -0.341 0.038428
5480000000 -0.29044 0.0073535 0.0049018 -0.0018255 -0.0016022 -0.0029029 0.00038154 1.968e-05
0.00088684 -0.00026585 -0.00012043 -0.00019701
0.0048128 -0.0017948 -0.12769 0.29038 -0.0012398 -0.0055481 2.897e-05 0.00017746
7.7286e-05 -6.8069e-05 0.0001856 -0.00017322
-0.0019087 -0.002871 -0.0013386 -0.0056647 -0.28734 -0.045758 -0.00023056 0.00019689
0.00065777 -0.00030794 0.00069611 7.8709e-05
0.00033471 -1.1739e-05 6.692e-05 0.00020524 -0.00017021 0.00024973 -0.13437 0.13431
0.0041684 -0.0033714 -0.00013112 -0.0019418
0.00079438 -0.00027276 5.8547e-05 -6.5404e-05 0.00063575 -0.00022101 0.0041534 -0.003379
-0.32198 0.046493 0.004519 0.00026634
-0.00019256 -0.00022258 0.00027705 -8.8208e-05 0.00069084 0.00022259 -0.00020079 -0.0019584
0.004603 0.00028927 -0.3316 0.05939
5540000000 -0.28876 0.033 0.0042551 -0.0023729 -0.0025852 -0.00207 0.00033634 -0.00028189
0.00025309 -0.00018434 -0.00040448 8.7365e-05
0.0042932 -0.0023907 -0.088196 0.30874 -0.0024641 -0.0052258 0.00042614 0.00010691
6.4022e-06 -0.00015431 -4.5933e-05 -0.00028357
-0.0024708 -0.0020205 -0.0025749 -0.0050994 -0.28826 -0.025156 0.00027104 -0.00016831
0.00037101 -0.00015634 0.00058258 -0.00032837
0.00035081 -0.00029271 0.00037045 0.00012882 0.00024773 -0.00019091 -0.1236 0.15623
0.0027636 -0.0039379 -0.00094077 -0.0018841
0.00030305 -0.00028505 -9.6754e-06 -0.00018072 0.00042623 -0.00024675 0.00276 -0.0039853
-0.30874 0.081128 0.0049351 -0.00049383
-0.0003508 0.00023131 -0.00018748 -0.00040189 0.00066882 -0.00034732 -0.00092883 -0.0018492
0.0048595 -0.00059453 -0.32627 0.10129
5600000000 -0.27807 0.061518 0.003604 -0.0035071 -0.0022654 -0.001839 0.00033636 -0.00034243
0.00034085 -0.00031509 0.00018709 0.00062137
0.0035751 -0.0034727 -0.085149 0.32373 -0.0034628 -0.0046748 0.00012157 -0.00019632
-0.00015259 7.7954e-05 -0.00016882 -0.00026552
-0.002383 -0.0019049 -0.0034493 -0.0046921 -0.28757 0.0077096 -6.8147e-05 0.00012736
0.00038088 -0.00052973 0.00043568 -0.00060096
0.00032153 -0.00037175 0.00013869 -0.00022966 -4.1855e-05 0.00012828 -0.11581 0.15595
0.0017091 -0.0039562 -0.0010973 -0.0011125
0.00022747 -0.00030253 -0.00013922 4.6483e-05 0.00027276 -0.00056176 0.0016676 -0.0039043
-0.29979 0.11143 0.0046028 -0.0014472
0.00021897 0.00044383 -0.00014435 -0.00017594 0.00027364 -0.00056593 -0.0010768 -0.0011264
0.004592 -0.0012984 -0.30432 0.11654
5660000000 -0.26794 0.082798 0.0032889 -0.003661 -0.0034667 -0.00078496 -0.00032647 -0.0007639
-0.00013185 -0.00060488 0.00038592 -0.00022041
0.0032809 -0.0036363 -0.045349 0.31551 -0.0044226 -0.0033416 -2.2473e-05 -0.00011542
0.00018972 2.0834e-05 -3.1006e-05 -0.00018489
-0.0035489 -0.00064972 -0.0046017 -0.0032389 -0.28987 0.030203 -0.00016489 6.4881e-05
-0.00043005 -0.00059143 0.00014947 -0.00096056
-0.00031996 -0.00072501 -1.93e-05 -0.0001126 -0.00016055 9.479e-05 -0.10165 0.17596
0.00069559 -0.003947 -0.0012493 -0.00089609
-8.8493e-05 -0.00059785 0.00019356 -8.4317e-06 -0.00037434 -0.00050399 0.0006905 -0.0039901
-0.2871 0.1389 0.0040671 -0.0017657
0.00048764 -0.00013727 -9.0583e-06 -0.00027356 0.00037956 -0.00099246 -0.0013214 -0.0009023
0.0041688 -0.0019837 -0.2976 0.15203
5720000000 -0.25416 0.10614 0.0027447 -0.0041713 -0.0029861 0.00083916 -0.00048807 -0.00022278
-0.00040439 -0.00018214 -6.1454e-05 -0.00040001
0.0027797 -0.0041832 -0.017328 0.34309 -0.0054739 -0.0028075 4.8233e-05 -4.2034e-05
-0.00023994 3.7575e-05 -0.00030244 0.00016415
-0.0028063 0.00078066 -0.0055316 -0.0026924 -0.28808 0.06219 0.00020717 2.8672e-05
0.00014404 0.00022644 -0.00018911 -0.00046924
-0.00050399 -0.00029177 5.1785e-05 -8.3294e-05 0.00021524 4.385e-05 -0.085745 0.17868
-0.00031087 -0.003489 -0.0016321 -0.00051601
-0.00039038 -0.00016361 -0.00028861 0.00013586 0.00013019 0.00017925 -0.00034626 -0.0034741
-0.27733 0.16641 0.0043893 -0.0036735
-3.0307e-05 -0.00037635 -0.00039139 0.00028968 -0.00025459 -0.00048686 -0.0015614 -0.00054493
0.0042298 -0.0035739 -0.26724 0.17118
5780000000 -0.23859 0.12285 0.0016249 -0.0047808 -0.0022532 0.0010812 -0.0007683 6.6055e-05
-0.00031806 -0.00028205 -0.00021005 -0.00034937
0.0015955 -0.0047125 -0.0044236 0.33812 -0.0057719 -0.00090592 -1.4551e-05 -0.00020968
4.776e-05 -2.4484e-05 -0.00014073 -9.1327e-05
-0.0024693 0.0012044 -0.0058497 -0.0008828 -0.28419 0.078473 -3.7223e-05 -0.00010507
0.00022111 -3.5247e-05 -0.00045449 -0.00053764
-0.00074494 5.6775e-05 -3.1286e-07 -0.00020553 -4.3686e-05 -0.00010241 -0.076932 0.19441
-0.00016657 -0.0028965 -0.0012692 0.00010991
-0.00031494 -0.00028401 1.0824e-05 -5.6895e-05 0.00018239 -5.9014e-05 -0.00014092 -0.0028976
-0.26699 0.1871 0.0027548 -0.0035518
-0.00029694 -0.00036575 -6.557e-05 -0.00011302 -0.00042713 -0.00055588 -0.0013353 8.6668e-05
0.0029428 -0.0035765 -0.25901 0.19259
5840000000 -0.22701 0.14467 0.00036525 -0.0053635 -0.0021479 0.001054 -0.00017603 0.0002429
-0.0003733 0.0001611 -0.00045649 -0.00028556
0.00039245 -0.0054487 0.030402 0.34239 -0.0058065 0.00023008 -0.00022481 4.6164e-05
0.00013972 3.1147e-05 -0.000216 0.00017955
-0.0019518 0.00098601 -0.0058161 0.00044327 -0.27963 0.10294 -0.00019799 -3.4174e-06
-0.00010448 -0.00071541 -0.000491 -0.00055059
-0.00019491 0.00023924 -0.00020854 8.0848e-05 -0.00020121 -9.2025e-06 -0.055406 0.19805
-0.00059239 -0.0034162 -0.0012337 2.1598e-05
-0.00020884 0.00018765 0.00022081 3.8679e-06 -1.0067e-05 -0.00070309 -0.00062403 -0.003429
-0.25072 0.1974 0.0027016 -0.0038625
-0.00030434 -0.00028864 -0.00030551 0.0002687 -0.00040167 -0.00047328 -0.0011823 6.571e-05
0.002543 -0.0038989 -0.2247 0.21768
5900000000 -0.21298 0.15757 -0.0016642 -0.0055323 -0.002297 0.0024213 -0.00011683 2.7863e-05
0.00023569 -0.00020787 -1.4955e-05 0.00031187
-0.0016929 -0.0055084 0.051264 0.34369 -0.0052548 0.0018447 2.6222e-05 -8.9592e-06
4.897e-05 -0.00020001 -5.77e-05 -4.762e-05
-0.0023388 0.002381 -0.0051312 0.0018142 -0.26367 0.1197 -5.6244e-05 -0.00010984
-0.00047613 -0.0002482 -0.00094806 -0.00014717
-0.00013979 5.282e-05 2.5018e-05 -4.072e-05 -7.2368e-05 -8.1805e-05 -0.047317 0.2087
-0.00076159 -0.003197 -0.0010755 0.00036193
0.00016163 -0.00018595 2.5092e-05 -0.00018245 -0.00054109 -0.00034684 -0.0007555 -0.0031873
-0.22531 0.21412 0.0019039 -0.005198
-0.00014365 0.00018116 9.9728e-05 -8.4329e-05 -0.0010038 -0.00019935 -0.0011437 0.00032436
0.0019545 -0.0051227 -0.21035 0.22846
5960000000 -0.19452 0.17005 -0.0028726 -0.0040877 -0.00088238 0.0026799 -0.00010035 0.00020229
-0.0002697 0.00017829 -0.0002388 0.00014186
-0.0028397 -0.0041108 0.076816 0.34297 -0.004257 0.0019759 -0.00018154 2.673e-05
-2.8772e-05 0.00012699 0.00011608 0.00014438
-0.00076696 0.0026822 -0.0043488 0.0021602 -0.25079 0.14451 -9.6537e-05 -0.00017588
-0.0002362 5.9155e-05 -0.00026893 -8.6964e-05
-0.00015573 0.0002126 -0.00016971 -1.1272e-06 -0.00012559 -0.00017626 -0.029868 0.21661
-0.0016351 -0.0032458 -0.00099564 0.00092942
-0.00023796 0.00017187 -4.6503e-05 7.3141e-05 -0.00025132 0.00016148 -0.0016566 -0.0032481
-0.20634 0.22852 0.00033289 -0.0048819
-9.687e-05 0.00015472 3.2226e-05 0.0002041 -0.00032564 -0.00015951 -0.00094858 0.0010456
0.00035865 -0.0050262 -0.18274 0.25499
6020000000 -0.17726 0.18712 -0.0037204 -0.003187 -0.00041857 0.0031287 -2.2242e-05 0.00054648
-0.00027133 0.00042115 -0.00020477 0.00029479
-0.0037941 -0.0031456 0.10443 0.33682 -0.0047689 0.0032027 -7.1146e-05 0.00013686
-0.00017927 7.4496e-05 -0.00025914 0.0001502
-0.00032071 0.0030272 -0.0045608 0.0032936 -0.23188 0.15809 -0.00033417 0.00030223
-0.00085319 -3.476e-05 -0.00060685 0.00031407
-1.4055e-05 0.00056008 -7.4899e-05 0.00013643 -0.00033258 0.00032978 -0.023005 0.21394
-0.0024369 -0.0032477 -0.00065782 0.00069888
-0.00015794 0.00035696 -0.00012558 0.00010165 -0.00081672 -3.1737e-06 -0.002453 -0.003229
-0.17843 0.24406 1.8251e-05 -0.0047915
-6.2432e-06 0.00037064 -0.000224 0.00018066 -0.00063361 0.00038495 -0.00067752 0.00060922
-3.6836e-05 -0.0047463 -0.15667 0.25631
6080000000 -0.15669 0.19546 -0.0040792 -0.00097351 0.0012368 0.0029202 9.6722e-05 4.6132e-05
0.00023546 6.4023e-05 0.00030707 0.00015767
-0.0040461 -0.0010184 0.12676 0.33748 -0.0032142 0.0044384 -5.3536e-05 -2.7164e-05
2.0184e-05 0.00016286 0.00016626 0.00047947
0.0012705 0.0029152 -0.0032577 0.0044316 -0.21419 0.18332 0.00019093 0.00015676
-0.00031367 0.00068996 -0.00025576 0.00040896
7.4227e-05 6.5771e-05 -3.4011e-05 -1.0369e-05 0.00023779 0.00013315 -0.0057249 0.22116
-0.0036751 -0.0025199 -0.00085301 0.00090152
0.00018824 0.00010215 5.188e-05 0.00014105 -0.00031238 0.00070482 -0.0036813 -0.0024735
-0.14878 0.26092 -0.00085598 -0.0051654
0.00026809 5.5579e-05 0.00017018 0.00043603 -0.00012841 0.00037289 -0.00081925 0.0010411
-0.00071401 -0.0050966 -0.13436 0.27718
6140000000 -0.14219 0.20993 -0.0035553 -0.00063387 0.0014952 0.0021895 4.6628e-05 4.046e-05
-3.4539e-05 -0.00017031 0.00032413 -0.00032143
-0.003544 -0.0006471 0.15151 0.32054 -0.0024929 0.0050623 6.2648e-06 4.5071e-05
0.00027953 -6.3014e-05 0.0002585 -6.5901e-08
0.0016019 0.0020934 -0.0024121 0.0052741 -0.19204 0.20448 0.0003896 -8.8275e-05
7.3755e-05 0.00056811 0.00022221 0.00057536
7.3242e-05 5.0904e-05 4.0433e-06 8.2378e-05 0.00037152 -8.7168e-05 0.0057138 0.21411
-0.0045569 -0.0016049 -0.00057959 0.0015005
8.5256e-05 -0.00020074 0.00024441 -7.4328e-06 9.2125e-05 0.00054445 -0.0045595 -0.0015997
-0.13049 0.28262 -0.0023852 -0.0043084
0.00043469 -0.00017751 0.00014761 8.3381e-07 0.00014752 0.00047849 -0.00053078 0.001395
-0.0024578 -0.004379 -0.097097 0.27722
6200000000 -0.12518 0.2164 -0.0030145 -0.00016538 0.002239 0.0012894 0.00010324 0.00034012
-0.00023224 8.1902e-05 -2.4683e-05 -0.0002123
-0.0029827 -0.00014764 0.18119 0.32019 -0.0010479 0.0053115 6.2193e-05 0.00020799
5.7948e-05 -3.0139e-05 0.00014567 0.00017912
0.0021697 0.0012871 -0.00088955 0.0052098 -0.17262 0.22002 0.00016075 -0.00033227
0.00044888 9.6535e-05 3.733e-05 0.00017353
8.1897e-05 0.00036479 6.3055e-05 0.00020583 0.00016497 -0.00032228 0.020569 0.22265
-0.0044996 -0.00032119 5.7678e-05 0.001209
-0.00029018 0.00017301 0.00012063 -6.1456e-06 0.00041922 5.906e-05 -0.0045051 -0.00027216
-0.11743 0.29056 -0.0034802 -0.0039762
-0.0002815 -0.00029964 0.00021635 0.00012738 6.43e-05 0.00022158 5.7151e-05 0.0012587
-0.0034458 -0.0038604 -0.082602 0.28804
6260000000 -0.11149 0.22947 -0.0030409 0.00077133 0.002058 0.0007113 0.00028913 -8.509e-05
0.00013938 0.00031783 -0.00017543 -2.0806e-05
-0.0030832 0.00077029 0.19732 0.30475 -0.00017554 0.0053648 3.3182e-05 -6.7426e-05
-6.4444e-05 -8.9189e-05 0.00020763 8.3758e-05
0.0020625 0.00068605 -0.00026406 0.0054829 -0.1523 0.24063 0.00015409 -3.7023e-05
0.00030996 -9.1833e-05 0.00037707 0.00046043
0.00028934 -0.0001041 3.9134e-05 -8.3875e-05 0.00016258 -4.4323e-05 0.034383 0.21804
-0.0044663 0.0011809 0.00056054 0.0012262
0.00010682 0.00024321 -5.9146e-05 -6.0643e-05 0.00032718 -0.00012136 -0.0044654 0.0011766
-0.092812 0.29034 -0.0039001 -0.002987
-4.5802e-05 -0.00012962 0.00018797 0.0001617 0.00048906 0.00040389 0.00061448 0.0011306
-0.0038331 -0.0030839 -0.038789 0.28862
6320000000 -0.096765 0.2348 -0.0025337 0.001371 0.0021741 -0.00034464 9.4489e-05 0.00010564
-0.00039008 0.00037156 -0.00010641 0.00036706
-0.002566 0.0013659 0.22393 0.29734 0.0016542 0.0057201 7.7522e-05 6.515e-05
-1.7902e-05 -0.00010935 0.00017518 -0.00012584
0.0022042 -0.00040642 0.0018924 0.0057236 -0.13367 0.25154 -0.00015081 -0.00028682
0.00029746 7.7474e-05 0.00044722 5.3068e-05
2.855e-05 0.00013679 7.4838e-05 7.9227e-05 -0.00016161 -0.00027358 0.034061 0.22053
-0.0040071 0.0018838 0.00069529 0.00079859
-0.00041756 0.00040938 -3.3054e-05 -0.00012409 0.00030393 -4.1168e-05 -0.004012 0.0019365
-0.068493 0.30263 -0.0047731 -0.0019093
-0.00022951 0.00030292 0.00012237 -8.6055e-05 0.00023716 1.867e-05 0.00062776 0.00087689
-0.0049133 -0.0018915 -0.02824 0.28862
6380000000 -0.077329 0.24029 -0.0019029 0.0018277 0.0015899 -0.00049636 3.335e-05 -3.8832e-05
0.00026629 0.00026659 0.00015153 0.00012588
-0.0018621 0.001851 0.24138 0.27811 0.0029934 0.0042815 -0.00013176 -8.259e-05
-0.00018252 -0.00020229 -0.00010874 -0.00026407
0.0016051 -0.00038842 0.0029494 0.0042118 -0.10584 0.26775 -0.00016991 0.00012109
0.00051575 -5.5367e-05 0.0003236 0.00046916
3.8984e-05 -7.1119e-05 -0.00013042 -8.5129e-05 -0.00021576 0.00011128 0.054619 0.20971
-0.0032072 0.003191 0.00087985 0.00078067
0.0003004 0.00021811 -0.00025421 -0.00020695 0.00051295 3.9321e-05 -0.0031611 0.0031504
-0.047075 0.29447 -0.0048666 -6.1782e-05
0.00015856 0.00012214 -0.00015311 -0.00032122 0.00038272 0.00040717 0.00095887 0.00068449
-0.0046918 -1.9491e-05 0.012352 0.29147
6440000000 -0.056862 0.25286 -0.00094348 0.0023791 0.0017971 -0.00073681 0.00042102 -0.00012128
0.00034034 -0.00043386 -0.00016687 -0.00018208
-0.00094932 0.0023733 0.26086 0.26583 0.0032573 0.0031124 0.00012898 -5.1593e-05
-0.00010121 8.2808e-05 -0.00013945 -0.00031252
0.0017494 -0.00076871 0.0033845 0.0030992 -0.090267 0.28404 -0.00022256 0.00031911
-0.00039612 -9.7226e-05 0.00049413 -0.00040783
0.00040849 -0.00013839 0.00010796 -5.5617e-05 -0.000251 0.00027557 0.056175 0.20751
-0.002004 0.0038852 0.0008902 0.0006649
0.00030264 -0.00041993 -0.00011406 9.0291e-05 -0.00042112 -0.00023587 -0.0020049 0.0039421
-0.0068662 0.30171 -0.0042294 0.0011863
-0.0002823 -0.00025314 -8.2492e-05 -0.00034057 0.00056146 -0.00061455 0.0008307 0.00076513
-0.0043669 0.0010557 0.023004 0.27685
6500000000 -0.036892 0.25408 -0.00028392 0.0020085 0.0014161 -0.00084816 0.00014631 -5.4794e-05
6.9697e-05 0.00021518 -0.00016534 0.00028077
-0.00029525 0.0019997 0.28771 0.24022 0.0036497 0.0027189 6.3815e-05 1.3092e-05
8.4928e-05 0.00013786 0.00013593 -8.1574e-05
0.0013606 -0.00088501 0.0037151 0.0024818 -0.077742 0.28201 4.2945e-05 -7.5482e-05
8.8919e-05 -0.00024831 -0.00022839 -0.00047987
0.00017469 -9.2532e-05 9.7562e-05 3.2973e-05 6.8814e-05 -5.8561e-05 0.080999 0.20254
-0.00040232 0.0039971 0.0011668 0.00042684
6.6309e-05 0.00019267 0.00010086 0.0001115 8.2218e-05 -0.00012145 -0.00034317 0.0039481
0.016371 0.30622 -0.0034434 0.0024885
-0.00017558 0.0002915 0.00021662 -5.0445e-05 -0.00032063 -0.00028998 0.0012388 0.00038655
-0.0033359 0.0026474 0.060631 0.28073
