# Supplementary material for: Early Detection of Alzheimer’s Disease via Machine Learning-Based Microwave Sensing: An Experimental Validation
Source: Sensors (Basel). 2025 Apr 25;25(9):2718. doi: 10.3390/s25092718 (PMC12074295; doi:10.3390/s25092718)
Supplement: Supplementary file 1 [file sensors-25-02718-s001.zip › measurements_paper_sensors/26 febbraio - PART1/set12 H/CSF_H_m9.s6p]

!Keysight Technologies,M9804A,MY58100912,A.14.10.03
!Date: Thursday, April 27, 2023 10:28:33
!Correction: S11(C  6-Port  ) 
!S12(C  6-Port  ) 
!S13(C  6-Port  ) 
!S14(C  6-Port  ) 
!S15(C  6-Port  ) 
!S16(C  6-Port  ) 
!S21(C  6-Port  ) 
!S22(C  6-Port  ) 
!S23(C  6-Port  ) 
!S24(C  6-Port  ) 
!S25(C  6-Port  ) 
!S26(C  6-Port  ) 
!S31(C  6-Port  ) 
!S32(C  6-Port  ) 
!S33(C  6-Port  ) 
!S34(C  6-Port  ) 
!S35(C  6-Port  ) 
!S36(C  6-Port  ) 
!S41(C  6-Port  ) 
!S42(C  6-Port  ) 
!S43(C  6-Port  ) 
!S44(C  6-Port  ) 
!S45(C  6-Port  ) 
!S46(C  6-Port  ) 
!S51(C  6-Port  ) 
!S52(C  6-Port  ) 
!S53(C  6-Port  ) 
!S54(C  6-Port  ) 
!S55(C  6-Port  ) 
!S56(C  6-Port  ) 
!S61(C  6-Port  ) 
!S62(C  6-Port  ) 
!S63(C  6-Port  ) 
!S64(C  6-Port  ) 
!S65(C  6-Port  ) 
!S66(C  6-Port  ) 
!S6P File: Measurement: :
# Hz S  RI   R 50
500000000 -0.32846 -0.06602 -0.0099113 -0.0013703 -0.0082117 0.01239 -0.0040581 0.012708
0.013354 0.0047917 -0.0051187 0.0092545
-0.010085 -0.0012074 -0.40975 -0.076007 0.0089477 -0.010835 0.0012712 0.012111
0.0087417 0.0035238 0.00046642 0.013995
-0.0082692 0.012644 0.0089022 -0.010837 -0.25876 0.18892 0.0069033 0.0031578
-0.0019856 0.0083462 0.00065343 0.012235
-0.004236 0.012298 0.00098067 0.011993 0.0067382 0.0030576 -0.32751 0.039553
-0.020227 -0.0042428 0.015481 0.027284
0.013085 0.0053678 0.0089126 0.0037003 -0.0019563 0.008432 -0.020147 -0.0041557
-0.22043 -0.23149 -0.02899 0.0050064
-0.0045126 0.009603 0.00073035 0.013861 0.00083711 0.011789 0.016264 0.027645
-0.029625 0.0048959 -0.26395 -0.14374
560000000 -0.31937 0.10287 -0.021155 -0.066962 -0.00013255 0.013369 0.0053496 0.01102
0.010991 0.0056719 0.010448 0.0081902
-0.021339 -0.066681 -0.37288 0.090013 -0.040931 -0.039848 0.013716 0.0036513
-0.011714 -0.0068003 0.0044171 -0.00095635
-0.00017575 0.013187 -0.041313 -0.039828 -0.18358 0.24053 -0.00069304 -0.0058895
0.018683 0.0083301 0.0080067 -0.0063488
0.0054398 0.010961 0.013989 0.0033201 -0.00049153 -0.0058123 -0.30535 0.12996
0.0067475 -0.023423 0.006523 -0.021631
0.010292 0.0051749 -0.012434 -0.0068095 0.01856 0.0080623 0.0066226 -0.023219
-0.30419 -0.046083 0.012315 -0.051884
0.0097575 0.0091036 0.004789 -0.0003499 0.0073941 -0.0065743 0.0061816 -0.021259
0.012169 -0.052105 -0.33154 0.0059499
620000000 -0.27649 0.079986 -0.023286 0.0087138 0.0033971 0.0090972 0.0085528 -0.004994
0.011596 -0.00026143 0.00053163 -0.0020816
-0.023368 0.0087906 -0.40073 0.035682 -0.018914 4.4973e-05 -0.0014007 -0.002382
0.012137 -0.005289 0.00084228 -0.0025779
0.0035309 0.0089325 -0.018946 8.3043e-05 -0.1564 0.24958 -0.0013312 -0.0055877
-0.0043792 -0.0022283 0.0090906 -0.0034565
0.0085458 -0.0048663 -0.0013882 -0.0024256 -0.0015491 -0.0055582 -0.26266 0.13984
-0.03922 -0.020764 0.01283 0.028513
0.011852 -0.00047489 0.012209 -0.0052739 -0.0041111 -0.0023446 -0.039337 -0.020566
-0.21719 -0.084954 -0.04272 0.013203
0.00032146 -0.0023059 0.00094803 -0.0027871 0.0087749 -0.0030953 0.012927 0.028385
-0.04306 0.013252 -0.24593 -0.030468
680000000 -0.24203 0.17302 -0.025938 -0.015371 0.00487 0.0054661 0.001282 -0.0069034
-0.0014397 -0.011874 0.0067293 -0.0075896
-0.025938 -0.015451 -0.39072 0.13728 -0.032682 -0.0025287 -0.0018085 -0.00038809
-0.0017037 -0.0099526 -0.00065072 -0.0024571
0.0049084 0.0054269 -0.032737 -0.0024282 -0.1084 0.2721 -0.0008682 0.0002527
-0.0011001 0.00063171 -0.0025881 -0.0093915
0.0013041 -0.0068659 -0.0017329 -0.00044538 -0.00079325 0.00022811 -0.22084 0.19198
-0.02226 -0.0079003 -0.0094733 -0.012077
-0.0014978 -0.011819 -0.0018132 -0.0099952 -0.0011914 0.00070634 -0.022389 -0.008013
-0.28179 0.016254 -0.0052127 -0.007724
0.0066502 -0.0073881 -0.00091041 -0.0023452 -0.0027497 -0.0095528 -0.0098281 -0.011816
-0.0047763 -0.0073411 -0.26182 0.074624
740000000 -0.19658 0.16625 -0.040867 0.026455 0.013658 -0.0037573 -0.00016299 -0.0043415
-0.0041523 -0.0011569 -0.006725 0.0026621
-0.040954 0.026523 -0.33681 0.15718 -0.037776 0.034391 0.00027136 -0.0059266
-0.013191 0.0067173 -0.00079174 -0.0054815
0.013555 -0.004011 -0.037594 0.034493 -0.0756 0.2725 -0.0021439 0.0031102
-0.00095654 -0.0051091 -0.0022868 0.00073638
-1.109e-06 -0.0042645 0.00035094 -0.0057614 -0.0021808 0.0030914 -0.2035 0.19904
-0.042688 -0.010198 0.022265 0.016693
-0.0040336 -0.0016346 -0.012984 0.0066544 -0.0010807 -0.0051511 -0.042811 -0.010157
-0.18094 0.050868 -0.042897 -0.00086188
-0.0067853 0.0027615 -0.0010086 -0.005961 -0.0019479 0.00046921 0.023052 0.016018
-0.044127 -0.0011046 -0.25303 0.080791
800000000 -0.16657 0.21344 -0.022789 0.016034 0.005635 -0.010277 -0.0044065 -0.0025597
-0.0042762 0.0017226 0.0044869 0.0010922
-0.022733 0.016007 -0.34541 0.22826 -0.0093188 0.034363 -0.0021878 0.0019029
-0.00056647 0.0024738 0.0010586 0.0055205
0.0057109 -0.010283 -0.0091919 0.034454 -0.037087 0.2983 0.0011511 0.0011374
-1.8464e-05 0.0034463 -0.0017378 0.00076367
-0.0045148 -0.0024083 -0.0021627 0.0019969 0.0011583 0.0011576 -0.17478 0.22698
-0.028744 0.012618 0.01441 -0.010761
-0.004168 0.0019303 -0.00047343 0.0024684 -0.00011951 0.0034864 -0.028906 0.012618
-0.23268 0.074191 -0.01813 0.020701
0.0045777 0.00075797 0.0010937 0.0056131 -0.0014432 0.00066163 0.014527 -0.010338
-0.018229 0.020545 -0.24777 0.13036
860000000 -0.13321 0.2339 -0.018583 0.030324 -0.0029445 -0.010097 -0.0021256 0.00066006
0.0042903 0.0053581 -0.0035616 -0.0029858
-0.018614 0.030413 -0.2988 0.27265 0.0068925 0.034607 0.00039866 0.0018164
0.003836 0.00014458 0.0036033 0.00059382
-0.0029618 -0.010107 0.0070377 0.034631 0.010581 0.30856 -0.0005375 -0.00036662
0.0025247 -0.0017707 0.0016832 0.0044161
-0.001987 0.00059137 0.00033694 0.0018869 -0.00052017 -0.00037798 -0.13917 0.23841
-0.018542 0.01674 -0.0066141 -0.0089874
0.0043969 0.0052543 0.0037954 0.00020172 0.0026333 -0.0018265 -0.018371 0.016886
-0.17681 0.13355 -0.026563 0.016377
-0.0036315 -0.0030716 0.0039844 0.00026774 0.0016417 0.0044239 -0.0064768 -0.0092111
-0.027516 0.016036 -0.1983 0.17914
920000000 -0.1102 0.25793 0.0040924 0.039415 -0.0093266 -0.0046347 -0.0020051 0.00187
0.00063733 0.0014997 0.002895 -0.0014201
0.0040987 0.039332 -0.27192 0.29516 0.027943 0.023368 0.00132 0.0012035
0.0074705 0.00019204 0.0038439 -0.0030132
-0.00929 -0.0046005 0.028027 0.023265 0.05699 0.31117 0.0016576 8.0978e-06
0.00061527 -0.00030142 0.00094116 -0.0015365
-0.0019914 0.0019265 0.0013232 0.0012573 0.0016938 -3.2234e-05 -0.11508 0.25597
-0.012343 0.030075 0.0040351 -0.0067689
0.00067278 0.0015193 0.0073442 7.1995e-05 0.00069311 -0.00034483 -0.012412 0.030261
-0.16991 0.13853 -0.0035233 0.028105
0.0029871 -0.0012043 0.0039279 -0.0027998 0.00099633 -0.0015253 0.0040744 -0.0066198
-0.0033323 0.027935 -0.20753 0.19196
980000000 -0.064492 0.27944 0.016072 0.030805 -0.0095443 0.004572 0.0017301 0.0037708
0.0040871 -0.001498 -0.003618 -0.0028469
0.01601 0.030816 -0.21996 0.33183 0.033101 0.0058151 0.001924 -0.00023484
0.0016931 -0.0059645 -0.00040735 -0.0028145
-0.0095506 0.0046262 0.033158 0.0056848 0.10325 0.30579 0.00044954 -0.0011165
0.00021868 -0.0016179 0.0015201 -0.00030028
0.0018043 0.0037962 0.0018721 -0.00024556 0.00045095 -0.0011421 -0.077115 0.26708
0.0065087 0.030036 -0.0095284 -0.0077726
0.0039282 -0.0015029 0.001702 -0.0059678 0.00021421 -0.0016159 0.0066544 0.03006
-0.14017 0.17407 0.0050541 0.021141
-0.0037089 -0.0027403 -0.00041366 -0.002803 0.0014833 -0.00034068 -0.0097248 -0.0078592
0.0049963 0.021064 -0.16579 0.23873
1040000000 -0.023756 0.28977 0.033027 0.020329 -0.0012251 0.0075339 0.0025491 0.00075615
0.00012175 -0.0035057 4.1323e-05 -0.0014827
0.032986 0.020347 -0.18533 0.34657 0.030096 -0.013978 0.0016604 -0.0016084
-0.0025069 -0.002431 -0.0011957 -0.0026688
-0.0012078 0.0075181 0.03007 -0.014105 0.14936 0.29386 -0.00048987 -0.0013801
-0.0015332 -0.00094283 -0.00055618 -0.0010878
0.0026172 0.00076295 0.0016085 -0.0016617 -0.00047856 -0.0013995 -0.050058 0.27759
0.018415 0.019515 -0.0022721 0.0012309
0.00027434 -0.0034257 -0.0025199 -0.0024495 -0.001513 -0.00092702 0.018383 0.019542
-0.10815 0.18284 0.013316 0.019928
-7.4583e-05 -0.0016162 -0.0010893 -0.0026684 -0.00053054 -0.0011091 -0.0020891 0.0011978
0.013709 0.019888 -0.14464 0.26092
1100000000 0.021252 0.30007 0.036922 -0.0024822 0.003436 0.0041995 0.0024859 -0.00098323
-0.0021747 -0.0032808 -0.0043172 -6.5551e-05
0.036869 -0.0025114 -0.14148 0.36614 0.015928 -0.027581 -4.929e-05 -0.0017627
-0.0035021 -0.00095713 -0.0037205 -0.00062719
0.0034826 0.0041916 0.015845 -0.027667 0.1962 0.27494 -0.00175 0.00022066
-0.0015898 0.00070259 -0.0011207 -0.00052866
0.0024756 -0.00094134 -3.233e-05 -0.0017319 -0.0017465 0.0002566 -0.0097375 0.28286
0.024434 0.0066286 -0.002597 5.2764e-05
-0.0023365 -0.0032218 -0.0035258 -0.0009016 -0.0016074 0.00072682 0.024446 0.0065831
-0.089478 0.19944 0.019664 0.010226
-0.0042431 -2.1376e-05 -0.0036431 -0.00063012 -0.0011573 -0.00058116 -0.0028059 3.2327e-05
0.019536 0.0099598 -0.10039 0.29282
1160000000 0.072254 0.29735 0.025444 -0.019831 0.0034119 -0.00059888 -3.3398e-05 -0.002453
-0.004027 -0.00093097 -0.0013781 0.0043409
0.025456 -0.019766 -0.098286 0.37155 -0.003149 -0.028955 -0.0015718 -0.0016068
-0.0025802 0.0025901 -0.0016943 0.0018181
0.0034128 -0.00060715 -0.0032942 -0.028966 0.23951 0.24538 -0.00062489 0.0016245
-0.00036649 0.0017607 -0.00090018 0.00031729
-2.1741e-05 -0.0025115 -0.001596 -0.0015845 -0.00059882 0.0016219 0.029042 0.28057
0.0214 -0.0094709 -0.0036548 0.0050674
-0.0039699 -0.00097326 -0.0025666 0.0026112 -0.00039795 0.0017755 0.021339 -0.0094728
-0.054756 0.20965 0.019712 0.0009328
-0.0014235 0.0043802 -0.0015694 0.0018182 -0.00086739 0.00029202 -0.0034131 0.005121
0.019608 0.0012122 -0.0527 0.29609
1220000000 0.11609 0.28905 0.012435 -0.030023 -0.0011546 -0.0014955 -1.0714e-05 -0.0009374
-0.0027925 0.0023685 0.0012563 0.0020297
0.012441 -0.029974 -0.053944 0.38643 -0.016508 -0.021406 -0.0025191 0.00049945
7.8819e-05 0.003047 -0.00071007 0.001942
-0.0011748 -0.0014707 -0.016647 -0.02137 0.27957 0.20778 0.00085155 0.0014673
0.0005636 0.0011128 0.00026592 0.00058886
-2.7988e-05 -0.00095225 -0.0025156 0.0005447 0.00084825 0.0014712 0.068809 0.27311
0.011198 -0.016217 0.0021089 0.0016482
-0.0027946 0.0023685 0.00011033 0.0030545 0.00056592 0.0011081 0.01117 -0.016238
-0.032535 0.22215 0.014852 -0.012165
0.0013448 0.001902 -0.00073877 0.0018294 0.00018955 0.00064721 0.0021269 0.0016594
0.01477 -0.012383 -0.022565 0.31499
1280000000 0.16676 0.26932 -0.0065526 -0.029323 -0.001897 0.0017128 -0.00096624 -0.0021167
-0.00088783 0.0034286 0.0024913 0.0013312
-0.0065285 -0.029328 -0.0073617 0.37846 -0.023731 -0.0084871 -0.00089061 0.0014187
0.001734 0.0017094 0.00050048 0.001993
-0.0019193 0.0016982 -0.023775 -0.0083905 0.31127 0.16444 0.0014041 -0.00015564
0.0011043 0.00027031 0.00028258 0.00043505
-0.00098596 -0.0020869 -0.00086836 0.0014362 0.0014161 -0.00015283 0.10554 0.25734
0.0018886 -0.018757 6.572e-05 0.00014087
-0.00083787 0.0034084 0.0017333 0.0017344 0.0010716 0.00027998 0.0018671 -0.018815
0.0044361 0.2273 0.0039525 -0.015334
0.0024514 0.0013738 0.0005834 0.0020181 0.00027364 0.00042206 3.1049e-05 0.00018924
0.0040127 -0.015117 0.025142 0.31867
1340000000 0.20418 0.23811 -0.016656 -0.020217 0.00034777 0.0042388 -0.0018628 -0.00076164
0.0015168 0.0028411 0.0017208 -0.0013861
-0.016616 -0.020201 0.031741 0.37207 -0.021125 0.0042512 -0.00019699 0.0019852
0.0018393 0.00089705 0.0011704 0.00077628
0.0003919 0.0042181 -0.021158 0.0043522 0.33428 0.11739 0.00080198 -0.00091454
0.00056442 -0.00048375 0.00012035 0.00015164
-0.00188 -0.00077807 -0.00020622 0.0019863 0.00080576 -0.00092454 0.13884 0.23818
-0.0074084 -0.016313 0.0011337 0.00046499
0.0015472 0.0028434 0.0018179 0.00085985 0.00058244 -0.00047665 -0.007441 -0.016292
0.033583 0.2259 -0.0029042 -0.014053
0.0017085 -0.0013849 0.0011732 0.00078563 0.00010172 0.00013519 0.0011026 0.0004436
-0.0027811 -0.014085 0.062907 0.31534
1400000000 0.23928 0.20186 -0.023396 -0.0088869 0.0047562 0.0031195 -0.0021512 0.00075713
0.0026 0.0009991 0.00037942 -0.0013955
-0.023356 -0.0088859 0.070629 0.3603 -0.014464 0.012363 0.0012454 0.0013744
0.0011879 -0.00069082 0.0011582 0.00027981
0.0047768 0.0031407 -0.014425 0.012454 0.34878 0.063606 -9.4167e-05 -0.001358
7.2993e-05 -0.00014159 0.00047161 0.00017661
-0.002159 0.00078316 0.0012663 0.001371 -8.2455e-05 -0.0013606 0.16933 0.20989
-0.013656 -0.0099193 -0.00078343 -0.00051966
0.0026202 0.0010319 0.0011984 -0.00068677 8.1806e-05 -0.00015897 -0.013695 -0.0099186
0.067668 0.22442 -0.0094162 -0.0095379
0.00029369 -0.0014327 0.0011676 0.00023213 0.00047045 0.0001966 -0.00072554 -0.0003994
-0.0095507 -0.0093506 0.10827 0.30607
1460000000 0.26305 0.1589 -0.020831 0.0037318 0.0052099 -0.0015554 -0.0015193 0.0017581
0.0021787 -0.00032809 -0.00030856 -0.00093594
-0.020824 0.0036978 0.10524 0.33896 -0.0054485 0.015086 0.0016022 0.00025402
0.00099802 -0.0012269 0.0012431 -0.00059859
0.0052042 -0.0016165 -0.005341 0.015136 0.35528 0.0085565 -0.0010137 -0.0010313
0.00025718 -0.00022012 0.00054533 -0.00019903
-0.0015201 0.0017746 0.0016094 0.00025351 -0.0010035 -0.0010207 0.19641 0.18105
-0.014743 -0.0036714 -0.0010132 0.001918
0.0021779 -0.00035706 0.00096354 -0.0012536 0.00025656 -0.00019741 -0.014721 -0.0036186
0.097042 0.21255 -0.011564 -0.0032244
-0.00028248 -0.0010184 0.0012661 -0.00053628 0.00056866 -0.00025443 -0.0010727 0.0018829
-0.011586 -0.0032403 0.14167 0.28605
1520000000 0.27707 0.11855 -0.01559 0.0095 0.0032465 -0.0039782 0.00016655 0.0026354
0.0023565 -0.001902 -0.001101 -0.00013925
-0.015576 0.00949 0.13967 0.32582 0.0020903 0.012423 0.0017067 -0.00064034
0.00021043 -0.00099464 0.00035323 -0.00099334
0.0032333 -0.0040257 0.0021577 0.012428 0.34853 -0.047658 -0.00074179 -0.00029026
0.00069722 -0.00078707 0.00010443 -0.00012372
0.00016361 0.0026206 0.0017108 -0.00064548 -0.0007544 -0.00029505 0.22076 0.1433
-0.014593 0.0018023 0.0012987 0.0020818
0.0023173 -0.0018982 0.00020012 -0.0010061 0.00066834 -0.00081637 -0.014649 0.0017945
0.12613 0.20232 -0.011753 0.0010743
-0.0010597 -0.00016165 0.00030837 -0.0010305 0.00012295 -0.00012355 0.0013696 0.002063
-0.011723 0.0010365 0.17585 0.268
1580000000 0.28807 0.072808 -0.0090741 0.013279 -0.0010231 -0.0046648 0.0015115 0.0017982
-0.00029834 -0.0022442 -0.00021158 0.00033353
-0.0090774 0.013263 0.16799 0.30091 0.0054736 0.0072136 0.00058732 -0.0015278
-0.00044073 -0.0011584 -0.00019044 -0.00071356
-0.001055 -0.0046449 0.0055095 0.0071839 0.32835 -0.10592 -0.0014746 0.000247
-0.00030024 -0.0013529 0.00014069 -0.00061754
0.0015047 0.0017973 0.00058354 -0.0015439 -0.0014481 0.0002535 0.23567 0.10335
-0.011389 0.0068617 0.0021696 0.00079994
-0.00029896 -0.0022046 -0.00046225 -0.0011496 -0.00029672 -0.0013292 -0.011362 0.0069326
0.1516 0.18654 -0.0092924 0.0072077
-0.00028665 0.00034387 -0.00021735 -0.0007085 0.00016348 -0.00065372 0.0020751 0.00075048
-0.0093837 0.0072095 0.20914 0.24218
1640000000 0.29152 0.032271 -0.0021901 0.01245 -0.0028585 -0.0022931 0.0027583 0.0010555
-0.00062404 -0.0016836 -0.00036969 0.0004731
-0.0021991 0.012456 0.19757 0.27726 0.0055507 0.0023219 -0.00045379 -0.0018543
-0.00086217 -0.00055455 -0.0004719 -0.00067626
-0.0028814 -0.0022724 0.0055704 0.0022847 0.2992 -0.15458 -0.00076275 0.0011585
-0.0010587 -0.0011569 -0.00015997 -0.00036019
0.0027614 0.0010407 -0.00044939 -0.0018646 -0.0007571 0.0011824 0.24863 0.054452
-0.0075893 0.0081661 0.0025702 -0.00065435
-0.00066619 -0.0016494 -0.00087054 -0.00056201 -0.0010531 -0.0011344 -0.0075635 0.0081313
0.17557 0.16562 -0.0046016 0.0092787
-0.00030331 0.00049876 -0.00048368 -0.00072759 -0.00016367 -0.0004009 0.002503 -0.00058615
-0.0046798 0.0092492 0.23521 0.21247
1700000000 0.28646 -0.012906 0.0014903 0.0099324 -0.0033773 0.00032966 0.0031431 -0.0013077
-0.0020867 -0.00073085 0.00059097 0.00050197
0.0014782 0.0099048 0.21711 0.24583 0.0028937 -0.0003494 -0.0014561 -0.00074968
-0.00087772 -0.00015934 -0.00082503 -0.00046908
-0.0033453 0.0003786 0.0028764 -0.0003835 0.25584 -0.19379 8.2526e-05 0.001655
-0.0020617 -0.0002049 -0.00031089 -0.00083131
0.0031271 -0.0013027 -0.0014463 -0.00074955 5.7586e-05 0.0016611 0.24615 0.0038323
-0.0049199 0.0090417 0.0016927 -0.0020916
-0.0021251 -0.00075604 -0.0008529 -0.00016372 -0.0021151 -0.00019798 -0.0049679 0.0091106
0.19562 0.14786 0.00012329 0.0096759
0.00054346 0.00040338 -0.00078251 -0.00050612 -0.0002741 -0.0008441 0.0017811 -0.0021406
7.6309e-05 0.0096367 0.25337 0.17883
1760000000 0.27563 -0.061815 0.0041096 0.0067896 -0.0021487 0.0012236 0.0013258 -0.0035035
-0.0012428 0.00049811 0.00032656 -0.00049802
0.0041044 0.0067885 0.24313 0.2063 0.00020746 -0.0017669 -0.0012382 -1.8007e-05
-0.0011714 0.00091673 -0.00053273 0.00026573
-0.0021573 0.0011949 0.00019716 -0.0017556 0.20688 -0.22631 0.0010187 0.0013625
-0.0012571 0.0014492 -0.0011591 -0.00069672
0.0012821 -0.0034766 -0.0012336 8.1657e-06 0.001039 0.0013386 0.23707 -0.048655
-0.0014039 0.0085238 -7.2602e-05 -0.0025218
-0.0012767 0.00056962 -0.0011739 0.00092121 -0.0012787 0.0014093 -0.0013123 0.0084745
0.21216 0.11522 0.0039667 0.0070007
0.00038962 -0.00050631 -0.00053491 0.0002894 -0.0011971 -0.00062054 -0.00019307 -0.002403
0.0040572 0.007076 0.26675 0.14171
1820000000 0.2529 -0.099495 0.0045655 0.0031574 0.00018937 0.0023005 -0.00095718 -0.0031169
-0.0012312 0.00083475 -0.00013871 -0.00012383
0.0045492 0.0031385 0.25441 0.17709 -0.0019405 6.1025e-05 -0.0015279 0.00095253
-0.00015074 0.0013023 -0.00072083 0.0004257
0.00022108 0.0022725 -0.0019573 7.3974e-05 0.15728 -0.2407 0.0016221 0.0007266
-0.0003432 0.0023407 -0.0016648 0.00017978
-0.0009469 -0.0031422 -0.0015534 0.000963 0.0015882 0.00076036 0.2072 -0.096103
0.00025694 0.0071578 -0.0017559 -0.0017881
-0.0011958 0.00082207 -0.00013214 0.0012985 -0.00031515 0.002356 0.00015411 0.0071768
0.23244 0.088456 0.0050251 0.0034353
-0.00016746 -7.2998e-05 -0.00070443 0.00042132 -0.0016678 0.00024645 -0.0016833 -0.0017693
0.005002 0.0034179 0.27075 0.10671
1880000000 0.21871 -0.14113 0.0024711 0.00076292 -0.00023837 0.002194 -0.0028253 -0.0022941
-0.00018796 0.0016825 0.0002619 -0.0004645
0.0024942 0.00080802 0.25914 0.13023 -0.0037291 0.002766 -0.0002746 0.0019128
0.00056926 0.0015327 0.0001365 0.0010375
-0.00019223 0.0022339 -0.0037422 0.0027728 0.10595 -0.2493 0.0021459 -0.0010145
0.0015511 0.002095 -0.0010247 0.0014359
-0.0029006 -0.0022701 -0.00024254 0.0019195 0.002164 -0.0010204 0.16626 -0.13702
0.001101 0.0052037 -0.0024508 0.00031105
-0.00031723 0.0017128 0.00058034 0.0015033 0.0015374 0.0020752 0.0011925 0.0051604
0.23886 0.057914 0.0053599 0.0012984
0.00032219 -0.00049132 0.00017515 0.00099453 -0.0010832 0.001398 -0.0024413 0.00038041
0.0054206 0.0013468 0.27203 0.072406
1940000000 0.17954 -0.16745 0.00034067 -0.0010846 0.0016812 0.0020772 -0.0039179 0.00029779
0.0010729 0.0010136 -0.00065311 -0.00057807
0.00037827 -0.001079 0.26035 0.099274 -0.0019552 0.0055912 0.0010849 0.0014601
0.0020762 0.00048898 0.00089942 0.0003678
0.0017288 0.0020321 -0.0019126 0.0055911 0.061341 -0.24135 0.0006449 -0.0025001
0.0023742 0.00040539 0.00015937 0.0016926
-0.0038175 0.00024126 0.0010401 0.0014747 0.00061566 -0.00254 0.11348 -0.16719
0.00049839 0.0035645 -0.0014221 0.0015259
0.001154 0.00099297 0.0020818 0.00047544 0.0023751 0.0004162 0.00048313 0.0035754
0.2445 0.021029 0.0039572 -0.0023587
-0.00068159 -0.00059577 0.00089604 0.00034883 0.00013568 0.0016333 -0.0015306 0.0015304
0.0038239 -0.0023721 0.26185 0.036583
2000000000 0.13417 -0.18271 -0.0033934 0.00088028 0.002925 0.0012614 -0.0024531 0.0037599
0.0009118 0.00048763 -0.0007591 0.00037347
-0.0034078 0.00084349 0.24738 0.06402 -0.00056142 0.007815 0.0017178 0.00032766
0.0013706 -0.0014176 0.00062494 0.00010991
0.0028743 0.0012651 -0.00049798 0.0078101 0.020461 -0.227 -0.0016029 -0.0017628
0.0021978 -0.001114 0.0017433 0.001443
-0.0024776 0.0038008 0.0017115 0.00033843 -0.0015739 -0.0017114 0.060067 -0.17706
-0.0013637 0.0035723 -7.8376e-05 0.0020513
0.0009164 0.00050119 0.0013418 -0.001416 0.0022134 -0.0010806 -0.0013021 0.0035774
0.24246 -0.012048 0.00075353 -0.0033984
-0.00064321 0.00049202 0.0005927 9.3083e-05 0.0017414 0.0014969 -8.5356e-05 0.0020669
0.00080829 -0.0033288 0.24979 0.0087678
2060000000 0.086455 -0.19084 -0.0044016 0.0030424 0.0029064 -0.00070409 0.00072027 0.0034105
0.0017734 -0.00055436 -0.00017182 0.0012592
-0.0043517 0.0030493 0.23399 0.034742 0.0044802 0.0088116 0.0011606 -0.00064998
0.00059888 -0.0015872 0.00075058 -0.00019088
0.0029673 -0.00078504 0.0045644 0.0087848 -0.013428 -0.20913 -0.0017122 0.00022597
0.00081252 -0.0023884 0.0029415 0.00045258
0.00082076 0.003409 0.001133 -0.00069356 -0.001765 0.00027295 0.0081497 -0.17398
-0.0020023 0.004809 0.00083942 0.0011914
0.0016613 -0.00056942 0.00058929 -0.0016114 0.0007831 -0.0023544 -0.0020823 0.0048335
0.2289 -0.050688 -0.0012195 -0.0040888
-0.00027795 0.0012477 0.00067001 -0.00022726 0.0029026 0.00038689 0.00084439 0.0011497
-0.0014001 -0.0041676 0.23479 -0.016443
2120000000 0.042066 -0.18162 -0.0034858 0.0065103 0.0022791 -0.0027205 0.0031219 0.0020988
0.00089493 -0.001589 0.00093376 0.0002308
-0.0034522 0.0064749 0.21375 0.012259 0.0071477 0.0047021 0.001105 -0.0011996
-0.001517 -0.0020378 1.3279e-05 -0.0011322
0.0023205 -0.0027449 0.0071918 0.0046689 -0.041073 -0.19146 -0.0010065 0.0017046
-0.0017052 -0.0016016 0.00061133 -0.0021978
0.0030999 0.0019944 0.001092 -0.0012117 -0.00088248 0.0017069 -0.039783 -0.15596
-0.002322 0.0068562 0.0017422 0.0011984
0.00088427 -0.0015927 -0.0015546 -0.0020266 -0.0016562 -0.0016108 -0.0021641 0.0068842
0.21439 -0.08429 -0.0055084 -0.0021341
0.0008973 0.00026829 -7.7061e-05 -0.0011371 0.0005634 -0.0022239 0.0016539 0.001082
-0.0054064 -0.0021827 0.21416 -0.031127
2180000000 0.0023019 -0.1696 -0.0019288 0.0097295 0.00056919 -0.0022481 0.0031208 -0.00050475
0.00027442 -0.0013193 0.0013826 0.00024333
-0.0019538 0.009799 0.19452 -0.006835 0.0080239 0.004022 -0.00085774 -0.0017462
-0.0021743 0.00081049 -0.00010426 0.00028988
0.00054281 -0.0021478 0.0080544 0.0039309 -0.062139 -0.16815 0.0012455 0.00172
-0.0010391 -0.00032464 0.00044324 -0.0020946
0.0031459 -0.00037423 -0.00088316 -0.0017653 0.0011628 0.0017987 -0.076255 -0.13095
-0.0010493 0.0098703 0.0017668 -7.2368e-05
0.00023347 -0.0013186 -0.0021686 0.00080606 -0.0010672 -0.00026488 -0.0010685 0.0097873
0.18782 -0.11555 -0.0058655 0.0019345
0.0013104 0.00032613 -8.7349e-05 0.00032375 0.00051683 -0.0021185 0.0020829 0.00019021
-0.0057145 0.0019955 0.19745 -0.04656
2240000000 -0.027366 -0.1448 0.0021964 0.011086 -0.0004583 -0.0030073 0.0017736 -0.0025413
-0.0019204 -0.000988 0.00078386 -0.0018517
0.0022573 0.011098 0.17425 -0.011527 0.0089265 0.00028774 -0.00083988 -0.00050536
-0.00039746 0.0012236 -0.00058748 -0.00065281
-0.000499 -0.0030151 0.0089526 0.00021083 -0.079973 -0.14307 0.0020393 -0.0016398
-0.0011972 0.00018279 -0.0023713 -0.0016271
0.0016815 -0.0025348 -0.00089737 -0.00049391 0.002087 -0.0016202 -0.10998 -0.1019
0.0020176 0.011298 0.0017929 -0.00065035
-0.0020065 -0.00084347 -0.00045963 0.0012048 -0.0011436 0.00018499 0.0021461 0.011363
0.15851 -0.13202 -0.0052212 0.0040789
0.00075432 -0.001825 -0.00062905 -0.00063243 -0.0022614 -0.0016259 0.0013367 -0.00083231
-0.0055098 0.0041476 0.17367 -0.056515
2300000000 -0.053513 -0.11844 0.0078085 0.0091984 -0.001263 -0.0019729 -0.00066221 -0.0015098
-0.0014809 0.00070885 -0.0011088 -0.00060866
0.0077617 0.0091352 0.1556 -0.020987 0.0088682 -0.0021826 -0.00093307 0.0007136
-0.00026625 0.0017299 -8.8002e-05 0.00082429
-0.0013838 -0.0019229 0.0088934 -0.0022815 -0.090816 -0.11964 -0.00013388 -0.0018015
-4.7632e-05 0.0018771 -0.0019923 0.00064389
-0.00062837 -0.0014628 -0.0009247 0.00072257 -0.00021455 -0.0018128 -0.12938 -0.066725
0.0061472 0.011868 0.00040197 -0.0017223
-0.0013972 0.00061071 -0.00020152 0.0017611 -2.6821e-05 0.0019353 0.0061756 0.011704
0.12368 -0.15278 -0.0036617 0.0073642
-0.0010206 -0.00074356 -9.3245e-06 0.00081271 -0.0020038 0.00080582 0.00043978 -0.0017984
-0.0035362 0.0071838 0.15902 -0.058235
2360000000 -0.071593 -0.087906 0.01056 0.0084226 -0.0011374 -0.0016684 -0.0017033 -0.00076131
-0.00056342 0.0011484 -0.0014031 -0.00039996
0.010603 0.0083749 0.14527 -0.021356 0.008296 -0.0052585 -0.00081541 0.0011233
0.0019108 0.00030447 6.2326e-05 -9.0844e-05
-0.0012311 -0.0016661 0.0082428 -0.0053044 -0.10209 -0.098331 -0.0024701 -0.0012075
0.001035 0.00032055 -0.00097732 0.0017798
-0.0015643 -0.0007369 -0.00081479 0.0010763 -0.0024379 -0.0011935 -0.14814 -0.03514
0.010848 0.0101 0.0014276 -0.0020441
-0.00048501 0.0011801 0.0019331 0.00032591 0.0010339 0.00029625 0.010856 0.010119
0.094255 -0.1534 0.00046985 0.0082776
-0.0014749 -0.00040317 0.0001054 -8.4819e-05 -0.00098632 0.0016567 0.0014188 -0.0022758
0.00033068 0.008227 0.13509 -0.062539
2420000000 -0.079101 -0.059273 0.014113 0.0027166 -0.003216 -0.0010746 -0.0010156 0.00081371
0.0010536 0.0015468 -0.0014366 0.0015603
0.014125 0.0026739 0.12949 -0.021017 0.0046037 -0.0071095 0.0012553 0.0010454
0.00084588 -0.0015068 -8.2028e-05 -6.1846e-05
-0.0032342 -0.0010916 0.004538 -0.0071423 -0.11361 -0.076671 -0.002257 0.001343
4.3044e-05 -0.00031442 0.0001855 0.0030053
-0.0010131 0.00077355 0.0013113 0.00108 -0.0022064 0.0013412 -0.15556 0.0085165
0.014855 0.0077475 -0.00039775 -0.0027566
0.0011938 0.0015814 0.00087378 -0.0014872 6.5164e-05 -0.00033023 0.014926 0.00757
0.059748 -0.15161 0.0012113 0.0089707
-0.0013592 0.0015342 -7.8149e-05 -4.3392e-05 0.00022822 0.0029556 -0.0003526 -0.0026232
0.001432 0.0089434 0.11706 -0.056048
2480000000 -0.08041 -0.030465 0.013868 -0.0025361 -0.0015987 -3.8773e-06 -0.00048712 0.0014292
0.0020436 -0.00039335 0.00039388 0.0014308
0.013864 -0.0025163 0.13089 -0.023421 0.0027411 -0.0090729 0.0011148 5.5068e-05
-0.00059997 -0.0010199 -7.0422e-05 -0.00027936
-0.0016468 -2.1941e-05 0.0026699 -0.0091446 -0.11708 -0.058493 -0.00080542 0.0032674
-0.00024965 -0.00089051 0.0019844 0.0011339
-0.0004542 0.001537 0.0011217 5.9841e-05 -0.00083686 0.0033895 -0.15799 0.044095
0.018345 0.00094314 -0.0016424 -0.0024537
0.0018963 -0.00038493 -0.00061513 -0.0010425 -0.00027723 -0.00084438 0.018335 0.00094924
0.029006 -0.14549 0.0044188 0.0076511
0.00010438 0.0014246 6.3605e-07 -0.00027346 0.0019669 0.0011824 -0.0017366 -0.0022974
0.0042487 0.0077993 0.097178 -0.053431
2540000000 -0.085933 -0.0019915 0.011575 -0.0063486 -0.002278 0.00093988 0.00066778 0.00075029
0.00015173 -0.0019112 0.00091984 0.0014452
0.011557 -0.0063463 0.11738 -0.013659 -0.0013821 -0.0080418 0.00064485 -0.0015808
-0.0017313 -0.00015117 -0.00042566 0.00011411
-0.0022381 0.00096703 -0.0014382 -0.0079939 -0.12376 -0.033953 0.0021314 0.0026348
-0.001087 -1.8337e-05 0.0018817 -0.00083318
0.00067718 0.00085621 0.00065014 -0.001561 0.0020866 0.0025923 -0.15777 0.084556
0.017861 -0.0061073 -0.0022371 -0.0021231
0.00020592 -0.0019434 -0.0016736 -6.6737e-05 -0.0010473 -0.00015469 0.017944 -0.0062278
0.004603 -0.13018 0.0067984 0.0060972
0.001027 0.0015241 -0.00058898 0.0001538 0.0018542 -0.00091448 -0.002165 -0.0021889
0.0068857 0.0060764 0.080931 -0.037855
2600000000 -0.077923 0.022035 0.0083811 -0.0098688 -0.0011353 0.0025823 0.0006876 -0.00033313
-0.0011486 -0.0015143 0.0019356 0.00051811
0.0082977 -0.0098877 0.11335 -0.029992 -0.0036576 -0.0060958 -0.00036505 -0.00078769
-0.00020223 0.0015683 -0.00024371 0.00070981
-0.0012338 0.0025572 -0.0036993 -0.006073 -0.12775 -0.010102 0.0030066 0.00015602
-0.00043695 0.0013704 0.0014368 -0.0019405
0.00066443 -0.00031685 -0.00036662 -0.00073547 0.0030212 0.00020281 -0.14236 0.11649
0.014572 -0.012574 -0.0032513 -0.00010172
-0.0011569 -0.0013536 -0.00022926 0.0016619 -0.0003674 0.0014273 0.014466 -0.012509
-0.022398 -0.11431 0.0090196 0.0055921
0.0017921 0.00039669 -0.0002204 0.00065982 0.0014644 -0.0019709 -0.0033915 -6.006e-05
0.0088853 0.0057132 0.074269 -0.023678
2660000000 -0.074218 0.047168 0.0044569 -0.011677 -9.0815e-05 0.00094981 2.3752e-05 -1.52e-05
-0.0027404 0.00052611 0.0013939 -0.00071873
0.004476 -0.011643 0.11919 -0.026122 -0.0047354 -0.0045181 -0.0012516 -0.00036645
0.00020279 0.0018083 0.00058025 0.00073953
-0.00010981 0.00096616 -0.0048085 -0.004467 -0.12852 0.0097025 0.0019551 -0.0019296
0.00034139 0.0007358 -0.0011463 -0.001588
8.0949e-05 -3.1326e-05 -0.0012588 -0.00037902 0.0019188 -0.0020054 -0.12522 0.14784
0.0076088 -0.016519 -0.0023463 0.0010418
-0.0026119 0.00057137 0.00021514 0.0017489 0.00030497 0.00070254 0.0076219 -0.016597
-0.040492 -0.099948 0.010605 0.0020545
0.0014291 -0.00065236 0.00051673 0.00070067 -0.0011114 -0.0016459 -0.0024039 0.001051
0.010589 0.0018941 0.068727 -0.0033698
2720000000 -0.06245 0.067408 0.000105 -0.011746 -0.00027673 0.0028143 -0.00028408 -8.5037e-06
-0.0021371 0.0020269 0.00045431 -0.0016462
0.00010645 -0.011725 0.10559 -0.028389 -0.0052485 -0.0011746 -0.0015906 0.00033229
0.0017802 0.0004244 0.00077924 -0.00021383
-0.00038865 0.0028852 -0.0053055 -0.0011031 -0.12199 0.040071 0.00045134 -0.0024121
0.00036834 0.00054036 -0.0014277 0.00045604
-0.00025584 5.7475e-06 -0.0016305 0.00036652 0.00044823 -0.0024029 -0.091769 0.17931
0.0010939 -0.016863 -0.0016558 0.002433
-0.00223 0.0020727 0.001802 0.00045389 0.0003301 0.00047063 0.0010247 -0.016817
-0.055304 -0.073532 0.011751 -0.00090928
0.00049763 -0.0016413 0.00074421 -0.00020336 -0.0013925 0.00053139 -0.0016809 0.0023972
0.011695 -0.00091808 0.073743 0.017183
2780000000 -0.049025 0.085389 -0.0043936 -0.010424 -1.7668e-05 0.0012233 0.00056968 -0.00036627
0.0013098 0.0025765 -0.00074586 -0.0017403
-0.0044005 -0.010447 0.10384 -0.041823 -0.0042007 0.00038977 -0.00012974 0.0016118
0.0017339 -0.00095196 2.7177e-05 -0.00023647
-1.7615e-05 0.0012425 -0.0042033 0.00035452 -0.12025 0.06824 -0.002199 -0.0015302
0.0004683 -0.00053749 -0.00035816 0.0008033
0.00060714 -0.00040751 -0.00013032 0.0016174 -0.0021531 -0.0016157 -0.063483 0.20018
-0.0057013 -0.014842 -0.00073393 0.0021579
0.0013504 0.0025319 0.0016915 -0.00094553 0.00045601 -0.00056132 -0.0056936 -0.014872
-0.070003 -0.048363 0.010127 -0.0055127
-0.00070381 -0.0018593 6.4914e-06 -0.0001946 -0.00039852 0.00068152 -0.00092583 0.0022408
0.010068 -0.0054417 0.077764 0.034527
2840000000 -0.03423 0.10224 -0.007515 -0.0073239 0.0014175 0.0020517 -0.00019965 -0.00034805
0.0013366 0.00089026 -0.0015601 0.00013355
-0.0074976 -0.0073042 0.10122 -0.033851 -0.0033508 0.001637 0.00039615 0.00070836
-4.0576e-05 -0.0015737 3.4979e-05 4.7214e-05
0.0015165 0.0020518 -0.0033118 0.0016677 -0.11557 0.095106 -0.001424 0.00031953
0.00044662 7.8827e-05 0.0009581 0.001247
-0.00019001 -0.00018979 0.00039847 0.00071265 -0.0014453 0.00033443 -0.027862 0.2178
-0.0098361 -0.010429 0.0003307 0.0011946
0.0014927 0.00099949 -0.00015224 -0.0015905 0.00047219 7.07e-05 -0.0099111 -0.010435
-0.076348 -0.0227 0.0086455 -0.0069628
-0.0015614 0.00034697 6.717e-05 1.6735e-05 0.00096081 0.0013361 0.00035032 0.0011738
0.0085152 -0.0069673 0.091883 0.052238
2900000000 -0.018826 0.12131 -0.0088821 -0.0031872 0.0016889 0.0001836 0.00042879 -0.00078657
0.0021145 -0.0011034 -0.0010732 5.0605e-05
-0.0089151 -0.0032603 0.083918 -0.042527 -0.00092406 0.0029476 0.00086449 0.00036325
-0.00041603 -0.0013345 -0.00017543 0.00013269
0.001667 0.00019546 -0.00086514 0.0029658 -0.097665 0.12698 -0.000683 -0.00018027
-0.00052831 -0.0011101 0.0017273 -0.00035661
0.00041424 -0.00087559 0.00086412 0.00034929 -0.00066386 -0.00016342 0.01008 0.22004
-0.011796 -0.0053104 0.0013615 0.0018168
0.0021572 -0.0011283 -0.00039717 -0.0012703 -0.00050559 -0.0010778 -0.011718 -0.0051346
-0.07596 0.0093619 0.00608 -0.010196
-0.0010673 5.5871e-05 -0.00014025 0.00019559 0.00173 -0.00046551 0.0013428 0.001837
0.0061954 -0.010184 0.10839 0.056954
2960000000 0.00076456 0.13315 -0.0087264 0.00033142 0.00046318 0.0014582 -0.00068881 -0.00095937
-0.00037318 -0.0018143 -0.00071401 0.0003982
-0.008695 0.00034055 0.091128 -0.041924 -0.00022145 0.0011223 0.0010538 4.6596e-05
-0.0010907 -0.0006518 0.00048986 0.00038931
0.00046711 0.0014437 -0.00021908 0.0011563 -0.081488 0.15827 -0.00080287 0.00056204
-0.00056532 0.00072552 0.00013206 -0.0024962
-0.00074274 -0.00090508 0.0010719 8.9243e-05 -0.00079241 0.00054817 0.050158 0.22844
-0.01139 0.00093134 0.0015835 0.00043373
-0.00025902 -0.0017184 -0.0011117 -0.00067266 -0.00066296 0.00074163 -0.011443 0.00084541
-0.068445 0.037881 0.0017541 -0.011099
-0.00084808 0.00046472 0.00045637 0.00034734 0.00022326 -0.0023834 0.001724 0.00038299
0.0017708 -0.011017 0.12709 0.068296
3020000000 0.019843 0.14835 -0.0065252 0.0037159 0.0013627 -0.00025547 -0.00094104 -7.0149e-06
-0.00054881 0.00053833 -8.1791e-05 0.00043215
-0.0065175 0.0037227 0.08108 -0.029755 -0.00021476 -0.00021763 0.00058847 -0.000849
-0.0016361 0.00034681 0.00066989 -0.00028657
0.0013285 -0.00018968 -0.00023118 -0.00017636 -0.059306 0.18445 -0.00029253 0.00094886
0.00038366 0.00049329 -0.001127 -0.0014305
-0.00095801 1.0948e-05 0.00056856 -0.00088402 -0.0002707 0.00087967 0.090677 0.22213
-0.0092826 0.0036685 0.00072315 0.00045031
-0.0005347 0.00045372 -0.0016265 0.00038778 0.0003414 0.00050917 -0.0092617 0.0038243
-0.054499 0.064645 -0.0010457 -0.010501
-0.0001362 0.00037206 0.00065543 -0.00032836 -0.0009191 -0.0016045 0.00054896 0.00055947
-0.00098967 -0.010388 0.14814 0.066215
3080000000 0.046169 0.15649 -0.0047109 0.0058301 0.0018177 5.2209e-05 -0.00071924 -5.1208e-05
-0.00041211 0.00027611 -1.7961e-05 0.00042942
-0.0047402 0.0058313 0.078102 -0.025765 -0.00027189 0.00034717 -0.0001469 -0.00032305
-0.00029642 0.00094748 -5.2189e-05 -0.00047529
0.0018833 6.5088e-06 -0.00027553 0.00030271 -0.023071 0.20488 -0.00077997 0.00014757
0.00030783 0.00042939 -0.0022006 -0.00088171
-0.00075796 -1.5576e-05 -0.00015724 -0.00033944 -0.00080972 0.00019774 0.1238 0.21399
-0.0054674 0.0069979 0.0019638 0.00040105
-0.00032554 0.00026072 -0.00032891 0.0010037 0.00030238 0.00040177 -0.0054523 0.0069881
-0.032204 0.09358 -0.0056329 -0.0094941
2.7661e-05 0.00044498 -9.1243e-05 -0.0005376 -0.0021474 -0.00072591 0.0021049 0.00022044
-0.0056551 -0.0095615 0.16302 0.072143
3140000000 0.074355 0.16208 -0.0013647 0.0075988 0.0026895 -0.0014472 -0.0011617 0.0011093
0.0016598 0.00067922 0.0003823 -2.1576e-05
-0.0013549 0.0075504 0.073306 -0.02588 -0.001033 -7.3864e-05 0.00078067 -0.00033663
-0.00011721 0.00094748 0.00053443 -0.00045307
0.0027744 -0.0015519 -0.0010453 -5.9976e-05 0.017544 0.22767 0.00011973 0.0016899
0.0012481 -0.0005168 -0.0026603 0.00063214
-0.001016 0.0011772 0.0007774 -0.00035867 0.00027087 0.0016987 0.15958 0.19021
-0.001204 0.0078316 0.00080507 -0.0015603
0.001659 0.00072225 -0.00015341 0.00089581 0.0013136 -0.00061692 -0.0011759 0.0078524
-0.017988 0.11313 -0.0075216 -0.0057442
0.00033736 4.0516e-06 0.00055701 -0.00045378 -0.002513 0.00063695 0.00072916 -0.0015452
-0.0073433 -0.0057035 0.18781 0.064493
3200000000 0.10673 0.17184 0.0038364 0.0067616 0.00069733 -0.0029408 3.048e-05 0.001756
0.00033047 -0.0017802 0.00024561 0.00037461
0.0038578 0.0067412 0.084708 -0.025373 -0.0011356 0.00035521 -0.0005431 -0.0010088
0.00061293 0.0012254 -0.00040934 -0.0010749
0.00070881 -0.0029398 -0.0010641 0.00040876 0.062939 0.23232 0.0011823 0.0006921
8.085e-06 -0.0019072 -0.0015495 0.0022622
2.1158e-05 0.0017808 -0.00054517 -0.0010416 0.001122 0.00060753 0.18183 0.16729
0.0017125 0.006699 0.00048134 -0.0015547
0.00045409 -0.0019102 0.00067115 0.0011716 -8.5901e-05 -0.0018606 0.0017222 0.0067072
0.01745 0.13094 -0.0089463 -0.002309
5.2317e-05 0.00056553 -0.00046505 -0.00097768 -0.0017172 0.0023209 0.00051883 -0.0016033
-0.0089147 -0.0021887 0.20439 0.062629
3260000000 0.13721 0.16488 0.0042361 0.003317 -0.00067346 -0.002558 0.0011661 0.00071358
0.000222 -0.0019186 -6.3808e-05 3.9146e-05
0.0041747 0.0032888 0.09179 -0.028337 -0.0020289 0.0018617 -0.00058534 -0.00020908
0.00080278 -0.00051232 -0.00092477 0.0001655
-0.00067717 -0.0023987 -0.0019517 0.0018841 0.11254 0.22906 0.00062397 -0.00021958
-0.0010768 -0.0012375 0.00065323 0.0021386
0.0011774 0.00071916 -0.00058754 -0.00013809 0.00057885 -0.00013629 0.20794 0.13016
0.004426 0.005525 -0.00054564 -0.0016839
0.00015453 -0.001889 0.00086941 -0.00048958 -0.00082388 -0.001362 0.0044027 0.0054735
0.039787 0.14136 -0.0072165 0.0029899
-5.4926e-05 -2.5869e-05 -0.00094839 0.00012855 0.00050966 0.0023989 -0.00050972 -0.0016043
-0.0069527 0.0028947 0.23312 0.053005
3320000000 0.16855 0.16078 0.0072142 0.0015852 -0.00031225 -0.0016455 0.00077255 0.00019558
-0.0018427 -0.001198 0.00019803 0.00014882
0.0072132 0.0015861 0.09952 -0.023318 0.00030971 0.002202 -0.00035717 -0.00041572
-0.00021076 -0.0003358 -0.00051892 0.00033006
-0.00039822 -0.0017111 0.00032998 0.002234 0.16127 0.22267 0.00032245 -0.00023376
-0.0011517 -0.0002263 0.00025641 0.0010334
0.00084672 0.00025168 -0.00034033 -0.00044022 0.00033058 -0.00025378 0.21843 0.10021
0.0053413 0.0021734 -0.0011168 9.7703e-05
-0.0017603 -0.0010799 -0.00024184 -0.00039219 -0.0012699 -3.2243e-05 0.0053188 0.002201
0.068421 0.14325 -0.0043811 0.0034359
0.00030726 8.8835e-05 -0.00053917 0.00034241 0.00016842 0.00086494 -0.0010256 0.0001036
-0.0042907 0.0037221 0.25036 0.040493
3380000000 0.20349 0.14376 0.0058209 -0.0019382 -0.0011793 0.00055554 0.00098336 0.00024243
-0.0013969 0.00071836 0.00028345 0.00018805
0.0058974 -0.0019225 0.11041 -0.03223 -0.0001885 0.0030156 -0.0010456 -0.00042934
-0.00020561 5.934e-05 -0.00073652 0.00042924
-0.0011595 0.00058238 -0.00015691 0.003047 0.20288 0.19955 0.0005257 -0.000403
-0.0015611 0.00076638 0.0010832 0.0016114
0.0010163 0.00028467 -0.0011022 -0.00040821 0.00056027 -0.00048396 0.23299 0.066804
0.0062912 0.0016882 -0.00038221 2.9261e-05
-0.0014092 0.00074399 -0.00013836 0.0001355 -0.0017669 0.0008544 0.0063058 0.001703
0.10725 0.13586 -0.0014044 0.005602
0.00011071 0.00012018 -0.00076234 0.00036044 0.0011088 0.0016962 -0.00033468 0.00016283
-0.0012678 0.0055889 0.27998 0.021351
3440000000 0.23521 0.12455 0.0048805 -0.0039389 -0.00061871 -0.0016717 0.00065278 6.2745e-05
-0.0013456 0.0016374 0.00082409 0.00015947
0.004919 -0.0038563 0.1036 -0.036016 0.0029681 0.002314 -0.00091685 0.0011072
0.00013115 0.00045968 0.00013084 0.00087425
-0.00055121 -0.0016877 0.0030101 0.0022415 0.24172 0.17358 -0.00032434 -0.00036709
-7.315e-05 0.0013117 0.0013117 0.0005771
0.00072671 9.9623e-05 -0.00090476 0.0011265 -0.00026128 -0.00036393 0.23472 0.035538
0.0073832 -0.0017859 -0.00047642 0.00040632
-0.0012754 0.001529 0.000149 0.00045336 2.4379e-05 0.0013243 0.0074761 -0.0018702
0.13389 0.13011 0.0023243 0.0033515
0.00087403 0.0001179 0.00018167 0.00086219 0.0011456 0.00068793 -0.00028117 0.00033483
0.0020933 0.0033775 0.29577 -0.0064137
3500000000 0.26896 0.093151 0.0027497 -0.004928 -0.0014622 0.0014823 0.0010494 -0.00078223
-0.0012029 0.00092754 0.00071473 -0.00096685
0.0027279 -0.0048428 0.11745 -0.060325 0.0032146 0.0012773 -0.00040043 0.00053754
0.00041372 -0.00014007 2.5811e-05 0.00030561
-0.001455 0.0013716 0.0032213 0.0012788 0.27321 0.13871 0.00026854 -0.00016614
5.181e-05 0.00090441 0.002065 -0.0004207
0.0010043 -0.00078935 -0.00034238 0.00052543 0.00029087 3.3239e-05 0.23988 0.0071023
0.0061759 -0.0042448 -0.00015112 9.8078e-05
-0.0010343 0.00088606 0.0004186 -0.00010134 0.00011646 0.00069457 0.0061984 -0.0042043
0.17596 0.10632 0.0026594 0.0011752
0.00069464 -0.00099413 2.2553e-05 0.00024097 0.001942 -0.00026056 -0.00027131 0.00016008
0.0027366 0.0011958 0.3187 -0.035235
3560000000 0.28754 0.059678 0.00036348 -0.0062498 -3.083e-05 -0.0010143 0.00064346 0.00025406
0.0014795 0.0017722 5.3636e-05 -0.0011781
0.00030689 -0.0062413 0.11074 -0.065416 0.0057412 -0.00050635 0.00033942 0.00056927
0.00066393 -0.00020167 9.1939e-05 0.00033468
-3.8221e-05 -0.001044 0.0057879 -0.00051081 0.29948 0.096636 -0.00048428 -2.3795e-05
0.00093317 0.00048046 0.0011921 -0.00093883
0.00059736 0.00036478 0.00038616 0.00055171 -0.00059625 -0.00027615 0.22927 -0.029078
0.0047535 -0.006892 -0.00037802 -0.0007992
0.0014919 0.0018385 0.00063222 -0.00029016 0.00072545 0.00073694 0.0045324 -0.0068513
0.19734 0.096664 0.0024686 -0.0013246
5.1641e-05 -0.0011907 -7.6424e-05 0.00029389 0.0011568 -0.0011394 -0.00024436 -0.0011399
0.0025359 -0.0012674 0.32988 -0.075683
3620000000 0.30593 0.02286 -0.0012968 -0.0039471 -0.002274 -0.00016598 0.00038116 -0.0016065
-0.00015209 0.00083512 -0.00059592 -0.00076404
-0.0012159 -0.003982 0.11285 -0.093643 0.0043033 -0.0037385 0.00029487 0.00055739
-0.00015729 -0.00085949 0.00058219 0.00053046
-0.0022965 -9.8495e-05 0.0042527 -0.0038205 0.3143 0.054035 0.00013094 -0.00091275
-0.00025638 0.00011727 0.00053655 -0.00074666
0.00039042 -0.0016771 0.00027175 0.00055813 0.00012562 -0.00082129 0.21966 -0.05882
0.00011715 -0.0076692 -0.00084714 0.00076865
-0.00023414 0.00057783 -0.00016475 -0.00073861 -5.2903e-06 -3.2816e-05 0.00022928 -0.0077849
0.21924 0.061801 0.00094083 -0.0015181
-0.00048099 -0.00063423 0.00074113 0.00037496 0.00069365 -0.00085092 -0.0010308 0.000989
0.0011427 -0.0015135 0.3338 -0.1085
3680000000 0.31118 -0.02162 -0.0037008 -0.0041738 -0.0011675 0.0017982 -0.0011201 -0.0002844
0.0017028 -5.5001e-05 -0.0010582 -0.0001938
-0.003602 -0.0041522 0.1093 -0.11151 0.0016744 -0.004589 0.00062103 0.00033363
-0.00042898 -0.00051523 0.0008227 0.00019449
-0.0012199 0.0018464 0.0015985 -0.0045885 0.32548 0.0033201 -0.00077261 -0.00059732
0.00061991 0.00046561 0.00071771 -0.0015946
-0.0010411 -0.00025271 0.00065898 0.00028076 -0.00079534 -0.00045726 0.20611 -0.093251
-0.0011057 -0.0061021 -0.001401 0.0015175
0.0015545 -0.00013379 -0.00049984 -0.00054392 0.00053114 0.00040951 -0.0011392 -0.0060226
0.2416 0.038289 0.00080051 -0.0016355
-0.0010963 -0.00026277 0.00088683 0.00029412 0.00059946 -0.0015599 -0.0011124 0.0015716
0.00059417 -0.0020278 0.33429 -0.15454
3740000000 0.31331 -0.055972 -0.0034088 -4.6309e-05 -0.0022689 0.0025026 -4.9719e-06 -0.0009971
-0.00058454 7.1632e-05 -0.0009883 0.00023446
-0.0034376 -3.4443e-05 0.10079 -0.1317 0.00101 -0.0053717 0.00025974 -0.00021074
-0.00031736 -0.00010177 0.0005414 8.3583e-05
-0.0021803 0.0026295 0.0010785 -0.0053921 0.32897 -0.033856 -0.00094426 -3.6973e-05
-0.00018198 0.00022351 -0.00062262 -0.0012936
-4.8445e-07 -0.00097815 0.00023581 -0.00019441 -0.00087616 -0.00018075 0.18532 -0.11581
-0.0029742 -0.005368 0.00086846 0.002488
-0.00057087 -0.00015477 -0.00029181 -0.00012469 -0.00034292 0.00043023 -0.0028979 -0.0054671
0.24957 0.0048646 -0.001318 -0.001787
-0.00095526 0.00037506 0.00055987 0.00010942 -0.00039109 -0.0014887 0.00054533 0.0024734
-0.00075407 -0.001291 0.32022 -0.19376
3800000000 0.31084 -0.10305 -0.0025587 0.00078498 0.00086754 0.0038196 -0.0012986 -0.0015738
0.0015134 0.0010503 -0.0009796 0.0002811
-0.0025876 0.00085544 0.092009 -0.14748 -0.001793 -0.0052025 0.00028249 0.00029344
-0.00086099 -0.00049033 0.00090699 -0.00012037
0.00080936 0.0038118 -0.001937 -0.0051775 0.32719 -0.076473 -0.00076284 0.00033244
0.00091553 0.00016303 -0.00065423 -0.00062183
-0.0013828 -0.0016439 0.00035036 0.0003075 -0.00080783 0.00029139 0.17675 -0.14205
-0.0035746 -0.0036476 0.0014342 0.0018553
0.0013827 0.001314 -0.00074118 -0.0004522 0.001035 0.00015395 -0.0036172 -0.0035744
0.26647 -0.034053 0.0014478 -0.0001838
-0.0011537 0.00035946 0.00081385 -9.8076e-05 -0.0010842 -0.00042796 0.0017643 0.001712
0.0015267 -0.00041931 0.31319 -0.23556
3860000000 0.29893 -0.13465 -0.00090822 0.0013146 0.0023894 0.0020391 -0.0022232 0.00122
0.00091931 -0.0012104 -0.000379 0.0014788
-0.00093197 0.0013492 0.072163 -0.15829 -0.0033144 -0.0052281 0.00061145 -0.00072676
-0.00073173 0.0011784 0.00065611 -0.00093189
0.0024607 0.0020311 -0.0032268 -0.0051726 0.30771 -0.11674 -0.00054459 0.00068681
0.0005138 -0.00049288 -0.00073296 -0.00070171
-0.0022564 0.0011264 0.00057474 -0.00075564 -0.00047392 0.00087455 0.14846 -0.15737
-0.0027643 -0.0040936 0.0020185 0.0012395
0.0010565 -0.0012897 -0.00088242 0.0012186 0.00046272 -0.00057307 -0.0027074 -0.0039927
0.26464 -0.063007 0.00026294 -0.0013449
-0.00052556 0.0014172 0.00070704 -0.0010148 -0.00072048 -0.00070756 0.0018165 0.0010327
-5.5855e-05 -0.0014238 0.29118 -0.27379
3920000000 0.2864 -0.17436 0.0016961 0.00058643 0.0034678 0.0025073 -2.6284e-05 0.00090642
0.00037084 -0.00027639 0.00056355 0.00038246
0.0017394 0.00063093 0.046551 -0.17429 -0.0048244 -0.003545 -0.00039824 -0.00011177
0.00024261 0.00034121 -0.00031967 -0.00063705
0.003462 0.0024804 -0.0049385 -0.0035194 0.30239 -0.14899 7.7441e-05 0.0012763
0.00178 -0.0010076 -0.00028312 -0.00024325
-1.1229e-05 0.00099925 -0.00042398 -8.2358e-05 0.00013789 0.0011797 0.13017 -0.16785
-0.0041156 -0.0029572 0.0021456 -0.00031697
0.00042998 -0.00025247 0.00035203 0.00023772 0.0015184 -0.0010887 -0.0041728 -0.0028797
0.26052 -0.10891 0.0011813 -0.0018865
0.00079586 0.00047933 -0.00038348 -0.00057805 -0.00035953 -0.0001598 0.002135 -0.00040183
0.0011115 -0.0021188 0.27016 -0.30071
3980000000 0.25997 -0.21096 0.0021336 -0.0027272 0.0049808 -0.00015593 0.00018707 0.0011704
0.001135 -0.0018309 0.00048811 0.00012649
0.0021036 -0.0028073 0.025013 -0.18972 -0.0055388 -0.0014916 0.00065068 0.00048462
0.00059226 0.00035583 -0.00017795 -0.0011587
0.0049493 -0.00016704 -0.0054979 -0.0014207 0.27421 -0.18045 0.0014708 0.00033955
-0.0010916 -0.0014922 -0.00098055 -0.00030902
9.8764e-05 0.0012232 0.00064356 0.00042278 0.0012736 0.00032838 0.094037 -0.19106
-0.0043238 -0.0033203 0.0018722 -0.0014297
0.0010269 -0.0017419 0.00049432 0.0003979 -0.0011543 -0.0012669 -0.004271 -0.0033723
0.24934 -0.14142 0.0014816 -0.0039692
0.00042678 0.00013918 -0.00011418 -0.00113 -0.00082782 -0.00081174 0.0018172 -0.0012683
0.0015197 -0.0037824 0.23671 -0.3414
4040000000 0.23281 -0.2364 -0.00017132 -0.0040205 0.0034122 -0.0028374 0.00042008 0.00021508
-0.0005037 -0.00083332 0.00073301 0.00029046
-0.00020087 -0.004005 -0.0010384 -0.19639 -0.0047919 7.2787e-05 0.0001891 -0.0010918
-4.8805e-06 0.00019272 -0.0014487 -0.00010644
0.0035 -0.0029104 -0.0048243 0.00016722 0.25301 -0.21395 0.0001467 -0.00058515
-0.0011642 -0.00018015 -0.00088969 -1.514e-05
0.00040176 0.00023002 0.00021501 -0.0011073 8.3752e-05 -0.00058009 0.071644 -0.18548
-0.0064617 -0.0014376 0.0015234 -0.00025937
-0.00058818 -0.00074794 -9.2401e-05 7.4698e-05 -0.0011039 -0.00054133 -0.006672 -0.0013905
0.23697 -0.17296 -0.0016811 -0.0027588
0.00073796 0.00017504 -0.0015384 -0.00011599 -0.001018 0.00048102 0.0015837 -0.00034589
-0.0014222 -0.0032728 0.199 -0.35838
4100000000 0.20465 -0.26119 -0.0033129 -0.003001 0.0014711 -0.0033506 -0.00035064 -4.8682e-05
0.00035518 -0.0014878 0.00055371 0.00018061
-0.0032662 -0.0030782 -0.024515 -0.20166 -0.0048771 0.00080624 -2.9456e-05 -0.00023371
0.00072159 0.00031706 -0.00076468 0.00025155
0.0013811 -0.0034543 -0.0048381 0.00083855 0.23315 -0.24015 0.00015082 -0.00029673
-0.00065874 0.00010497 -0.0015023 -0.00018213
-0.00023082 3.0326e-05 -0.00010952 -0.00023194 0.0001971 -0.00030274 0.039345 -0.20024
-0.0060507 0.00063583 0.0011623 -0.0014943
0.00057806 -0.001444 0.00089848 0.00054963 -0.00077786 0.00010171 -0.0057562 0.00081647
0.22386 -0.19886 -0.0017185 -0.0049889
0.00050689 0.00023583 -0.00075704 0.00014313 -0.0012852 -0.00020842 0.0011961 -0.001539
-0.0020972 -0.0047263 0.16794 -0.38499
4160000000 0.1751 -0.27938 -0.0036094 -0.0020478 9.2462e-05 -0.0034024 0.00079529 -9.538e-05
-0.0039624 -0.00089249 0.0009725 -0.00076835
-0.0035426 -0.0020748 -0.051653 -0.19905 -0.0049128 0.0026072 -0.0004362 -0.00031448
0.00033889 -0.00033839 -0.0009864 0.00041819
5.9181e-05 -0.0033965 -0.004902 0.0026902 0.19969 -0.25774 0.00046294 -0.00023196
-0.001188 -0.00040341 -0.0013782 0.00085614
0.00072851 -9.8567e-05 -0.00037089 -0.0002752 0.00056764 -0.0003344 0.013329 -0.18884
-0.0051471 0.0016674 0.0012137 -0.0023198
-0.0038743 -0.00081852 0.0001938 -0.00043844 -0.0012347 -0.00047676 -0.005224 0.0012076
0.19293 -0.23308 -0.0040979 -0.0033481
0.00097596 -0.00068092 -0.0009774 0.00058202 -0.0012855 0.00098886 0.0012923 -0.002173
-0.0041038 -0.0034396 0.11765 -0.39606
4220000000 0.14826 -0.29492 -0.0043689 3.8777e-05 -5.594e-05 -0.0039357 -0.00036106 -0.00021093
-0.00090915 0.00094772 0.00052382 -0.0010882
-0.0043282 5.4449e-05 -0.087019 -0.18911 -0.0024315 0.0035858 -4.5075e-05 -0.00014492
8.463e-06 -4.2164e-06 -0.00039417 0.00096094
-5.9159e-05 -0.0039208 -0.0023721 0.0036006 0.17226 -0.2831 4.0797e-05 -4.4993e-05
0.00053514 0.00043448 2.5583e-05 0.0013111
-0.0004306 -0.00018552 -4.7043e-05 -0.00014432 -9.801e-05 0.00015369 -0.0092352 -0.18649
-0.0037845 0.0020826 0.00011049 -0.0022103
-0.00076652 0.0010504 -3.1188e-05 -1.7079e-05 0.00064077 0.00048909 -0.0039476 0.0024868
0.1779 -0.25664 -0.0041209 -0.0026886
0.00032542 -0.0013992 -0.00053391 0.0011172 -0.00031471 0.0013502 0.00013429 -0.0022346
-0.0041369 -0.0026666 0.091288 -0.40879
4280000000 0.11786 -0.30593 -0.0027333 0.0015936 -0.0018741 -0.0042525 -0.0005728 0.00055649
-0.00076621 0.0014782 -0.00067714 -0.00043356
-0.0027417 0.0015237 -0.11308 -0.19561 -0.0025453 0.0030482 -0.00072149 -0.00024448
0.00037236 0.00016875 0.00050819 0.00058782
-0.0019613 -0.004219 -0.0024833 0.0030359 0.14223 -0.29235 0.00090275 -0.00012191
-0.00072903 0.00077675 -0.00058114 0.00063697
-0.00040683 0.00051395 -0.00077968 -0.00021527 0.00084681 -0.00016614 -0.047994 -0.17274
-0.0048592 0.0022665 -0.00064798 -0.0021955
-0.00069195 0.0012493 0.00031271 0.00033216 -0.00068654 0.0009467 -0.0048078 0.0022173
0.13513 -0.27931 -0.0063399 -0.0012794
-0.00058981 -0.00010842 0.00045872 0.00037575 -0.00046559 0.00046629 -0.00057375 -0.0020836
-0.0059911 -0.0014378 0.040527 -0.416
4340000000 0.090743 -0.31462 -0.0019109 0.0016624 -0.0023067 -0.0014542 0.00033365 0.00038981
0.00021874 0.00059995 -0.00013979 -0.00080662
-0.0018539 0.0017103 -0.13438 -0.16902 -0.0017719 0.0037559 -0.00023933 0.00054922
-0.00029471 -0.00047247 0.00044713 0.00058091
-0.0022719 -0.0012843 -0.0017664 0.0037775 0.1061 -0.30923 -0.00035925 -0.00093282
0.00014606 0.0006472 0.00076727 0.0022775
0.00010706 0.00059287 -0.00017714 0.0004764 -0.00027179 -0.00089951 -0.066344 -0.16903
-0.0039811 0.0034103 -0.0013603 -0.0026979
0.00026356 0.00075153 -0.00027792 -0.00054986 9.8294e-05 0.00032662 -0.003896 0.0032924
0.1091 -0.30408 -0.0048456 0.0014416
-0.00033988 -0.001125 0.00053253 0.0006327 0.00069103 0.0025778 -0.0015406 -0.0027639
-0.0052376 0.0015279 0.0069813 -0.40998
4400000000 0.061517 -0.32143 -0.00095251 0.0013126 -0.0023127 -0.0016421 0.00080534 0.0012868
-0.00021931 0.00041919 -0.00010382 -0.00040962
-0.00090115 0.001352 -0.16254 -0.16093 -0.0012911 0.0037356 -0.0004907 0.00044389
2.5219e-05 -0.00038404 0.0005978 0.00028559
-0.0022883 -0.0016435 -0.0012794 0.0037891 0.078606 -0.31615 2.5828e-05 -0.00015813
0.00070295 0.00040095 0.00091661 0.0012788
0.00082576 0.0012594 -0.00050268 0.00047153 -6.6939e-05 -0.00032383 -0.08964 -0.15732
-0.0031272 0.0049365 -0.0020197 -0.0015347
-8.669e-05 0.00046729 -5.3808e-05 -0.00040892 0.00041032 0.00058277 -0.0030527 0.0047894
0.079441 -0.31721 -0.00457 0.00097309
-0.00017555 -0.00053799 0.00070823 0.00032737 0.0011612 0.0011068 -0.002085 -0.0014818
-0.0044088 0.0011223 -0.038417 -0.41618
4460000000 0.024835 -0.32253 -0.00077044 0.00035757 -0.0040139 -0.0011143 0.0013315 -0.00060814
-0.00067214 0.0013773 -0.00094945 -0.00040514
-0.00077097 0.00034897 -0.18588 -0.13263 -0.00056762 0.0044173 -0.00037663 0.00080669
-0.00023239 -0.00033264 0.00039846 -0.00045848
-0.0040663 -0.0010582 -0.00054446 0.0043837 0.052749 -0.32394 -0.00032439 -0.00058648
0.00032045 0.0005897 0.002055 0.00034957
0.001405 -0.00069786 -0.00040535 0.00080845 -0.00034444 -0.00041556 -0.10477 -0.1356
-0.0018844 0.0058082 -0.0024404 -0.00086493
-0.0006938 0.0011624 -0.00023644 -0.00031421 0.00057352 0.00068566 -0.002114 0.0059963
0.042476 -0.31404 -0.004549 0.0026733
-0.00096506 -0.000272 0.00038377 -0.00056673 0.0018429 0.00023642 -0.0023392 -0.00074824
-0.00445 0.0026005 -0.078703 -0.39882
4520000000 0.0023268 -0.32342 -0.00045262 -0.0004317 -0.0037306 0.00020486 0.00054512 0.00012156
0.0019852 0.00024494 -0.00068273 0.00076475
-0.00047173 -0.00046207 -0.20974 -0.11558 0.00058346 0.0045558 0.00054261 0.0008729
-0.00022941 0.00012436 0.00013093 -5.6119e-05
-0.0036969 0.00024423 0.00062671 0.0045806 0.022613 -0.32213 -0.0010059 0.00059565
0.00079687 -0.00096233 0.0014322 -0.00083026
0.0005344 -2.734e-05 0.00056029 0.00090386 -0.00096886 0.00057271 -0.12171 -0.12651
-0.00076881 0.0057849 -0.0031345 -0.00046864
0.0018141 0.00018318 -0.0002024 0.00011133 0.00098114 -0.0011699 -0.00052542 0.0057622
-0.0024937 -0.32737 -0.0031865 0.0029091
-0.00068199 0.00078277 0.0002843 -0.00016824 0.00136 -0.00065741 -0.0032169 -0.00067446
-0.0029615 0.0024885 -0.1069 -0.39693
4580000000 -0.035366 -0.31838 -0.0012009 -0.00065708 -0.0033784 0.0023344 0.00071832 -0.00038363
0.00029425 -4.873e-06 -0.00052668 0.00051637
-0.0011705 -0.00069609 -0.22937 -0.091073 0.00075733 0.0042044 0.00056251 -3.8752e-05
-8.0584e-05 0.00027556 0.00021215 -0.00017166
-0.0032408 0.0023087 0.00079278 0.0042338 -0.0091212 -0.3213 -0.00029427 0.00034936
-0.00050353 2.2852e-05 0.001784 -0.00084607
0.00086729 -0.00030448 0.0006027 -8.8966e-05 -0.00017382 0.00025425 -0.13293 -0.10291
0.0019268 0.0051703 -0.0026993 0.0012338
0.00045835 3.5275e-05 -0.00015643 0.00011102 -0.00071456 -6.8231e-05 0.0019946 0.0052124
-0.030174 -0.33495 -0.0021663 0.003506
-0.00072005 0.00060301 0.00011119 -3.091e-05 0.0017784 -0.00061235 -0.0027283 0.0015272
-0.0023519 0.0036717 -0.15258 -0.36898
4640000000 -0.061405 -0.31183 -0.0023421 -0.0017194 -0.0031006 0.0026964 0.00068392 -0.0013534
0.0014841 -0.00025158 0.00021855 0.0011672
-0.0023784 -0.0017554 -0.2406 -0.06267 0.0015607 0.0039082 0.00082688 0.00039236
-0.00035845 0.00025384 -5.2036e-06 -0.00076428
-0.0031902 0.0028034 0.0016345 0.00383 -0.033913 -0.31486 0.00033427 0.00084049
0.0010494 0.00039367 0.00045376 -0.0020472
0.00061229 -0.0014144 0.00075038 0.00042195 0.00011041 0.00091552 -0.13887 -0.087863
0.003427 0.0040068 -0.0022565 0.0016003
0.0014268 -0.00041057 -0.00028859 0.00039022 0.00088016 0.0006906 0.0031898 0.0040501
-0.063101 -0.32111 -0.0023898 0.0038112
0.00018996 0.0012712 2.8408e-05 -0.00091271 0.00051616 -0.0024029 -0.0021898 0.0015831
-0.0022586 0.0037835 -0.17228 -0.35835
4700000000 -0.088176 -0.30866 -0.0040267 -0.000349 -0.0015697 0.0045064 -0.00089709 -0.0010394
0.00099132 -0.00061197 0.00073475 0.00067888
-0.0039819 -0.00034151 -0.25249 -0.044944 0.0025641 0.0041048 0.00048509 -0.00052933
0.00028075 0.00055723 -0.00020702 2.1092e-05
-0.0015136 0.0045464 0.0026133 0.0040473 -0.063742 -0.31061 -0.00027873 0.0007785
0.00060548 -3.3649e-05 -6.6535e-05 -0.0014277
-0.00092544 -0.00096593 0.0004939 -0.00056717 -0.00025485 0.00084511 -0.15528 -0.06812
0.0030243 0.0017931 -0.0014977 0.0025286
0.00093547 -0.00041066 0.00030643 0.00047124 0.00094415 -0.00013947 0.0032215 0.0019967
-0.10125 -0.31624 -0.0010625 0.0039414
0.00079743 0.00064803 -0.0002626 3.2581e-05 -0.00031634 -0.0014738 -0.0015245 0.002344
-0.001306 0.0040031 -0.21486 -0.33083
4760000000 -0.11935 -0.29512 -0.0049253 0.00096227 0.0005394 0.0047198 -0.00066739 -0.00076867
0.00027091 -0.0011235 0.00094432 -0.00043666
-0.0048939 0.00097854 -0.25024 -0.0030584 0.0029092 0.0031361 -4.5217e-05 -0.00071391
0.00030141 0.00021419 0.00021053 -0.00013949
0.00059996 0.0047065 0.0029829 0.0031382 -0.096042 -0.29674 0.00066919 0.0003553
0.00076101 -2.3279e-05 -0.0010838 -0.0010919
-0.00070626 -0.00066747 -8.238e-06 -0.00070458 0.00091413 0.00025481 -0.15062 -0.051259
0.0023398 0.0012137 -0.00088239 0.002813
0.00043156 -0.0011562 0.00027854 0.00022127 0.00068556 -0.00038683 0.0023724 0.00099778
-0.13412 -0.30108 -0.00069815 0.0045586
0.00093625 -0.00046772 0.00014441 -2.7894e-05 -0.001213 -0.00080157 -0.00083619 0.002835
-0.00055201 0.0042472 -0.22733 -0.30992
4820000000 -0.1455 -0.28223 -0.0053075 0.0024601 0.0013387 0.0029256 -0.00086217 -0.0004814
0.0005954 -0.00073894 0.00030587 -0.00060897
-0.0053307 0.0024126 -0.26233 0.019436 0.0040743 0.0036026 -4.5175e-05 -0.00032051
0.00029148 -0.00022185 -0.00031502 -0.00049555
0.0014069 0.0029622 0.0041627 0.0035184 -0.12104 -0.29283 0.00072886 -0.00029157
0.00033238 -0.00085237 -0.00069454 -0.00029373
-0.0008661 -0.00061747 -8.786e-05 -0.00031672 0.0005045 -0.0002879 -0.16507 -0.034188
0.0018332 -0.00023866 -0.0001565 0.0029972
0.0003485 -0.00086545 0.00038199 -0.0001739 1.0187e-05 -0.00044951 0.0017721 -0.0002153
-0.17405 -0.2855 8.6025e-05 0.002972
0.00031259 -0.0003115 -0.00033594 -0.00048415 -0.0002029 -0.00023682 -0.00010209 0.0029235
-0.00020982 0.0031628 -0.26404 -0.28023
4880000000 -0.17748 -0.26445 -0.0045407 0.0045549 0.0020541 0.0031379 -0.0014255 0.0001242
-0.00094529 -0.001076 0.00020398 -3.7379e-05
-0.0045022 0.0045287 -0.255 0.059202 0.0048006 0.0017562 -0.00036647 -0.00028024
-0.00023966 0.00010021 -0.00031636 0.00015973
0.0020123 0.0031311 0.0047733 0.0016756 -0.14072 -0.28245 0.00057556 -0.00047285
-2.7588e-05 -0.0013241 -0.0006415 -1.779e-05
-0.0014735 0.00022543 -0.00035917 -0.00026056 0.00058617 -0.0002897 -0.15913 -0.016288
0.00058142 -9.208e-05 0.0013568 0.0024502
-0.0008229 -0.00099107 -0.00017784 9.6811e-05 0.00025089 -0.0012291 0.00057052 -0.00027004
-0.20405 -0.27192 0.00044918 0.0029702
0.00029702 -5.3457e-05 -0.0002479 0.00010303 -0.00070142 -0.00038623 0.0013751 0.0025705
0.00047167 0.0028475 -0.27723 -0.25238
4940000000 -0.19892 -0.24733 -0.0032122 0.0065677 0.0028756 0.0011714 -0.00035154 0.00071017
-0.00099089 -0.00063742 -0.00010167 -0.00076786
-0.003263 0.0065566 -0.26828 0.085901 0.0057229 0.0013765 -0.00014953 -4.4353e-05
0.00036577 -0.0002458 -0.00031058 0.00017262
0.0029444 0.0011215 0.0057259 0.0013543 -0.16139 -0.25884 6.9396e-05 -0.00053469
-0.0010823 3.5028e-05 -0.00035722 5.7309e-05
-0.00026498 0.00069729 -0.00010828 -3.2357e-05 0.00017203 -0.00049596 -0.16663 -0.0057315
-0.00035703 0.00011865 0.0018672 0.0020098
-0.00094142 -0.00069006 0.00031945 -0.00032865 -0.0010834 -0.00023868 -0.00039771 0.00026118
-0.22987 -0.24535 -6.8198e-05 0.0029005
-0.00019159 -0.00068584 -0.00032541 0.0003556 -0.00061104 0.00013702 0.0018701 0.001867
-7.3238e-05 0.0030473 -0.30133 -0.22691
5000000000 -0.21929 -0.22461 -0.00031781 0.007316 0.0032207 0.0018093 -0.00023714 0.00062288
-0.00068562 0.00059818 -3.8949e-05 -0.00072222
-0.00035795 0.0073287 -0.25452 0.10264 0.0058049 -0.00046488 -0.00025465 -6.8231e-05
-4.5209e-05 -0.00053659 -0.00022134 -6.0933e-05
0.0031234 0.001717 0.0057593 -0.00056942 -0.19067 -0.24605 -0.00063543 -0.00071999
-0.00055873 -0.00014387 -0.00035337 -0.00029401
-0.0001695 0.00063813 -0.00029775 -7.4267e-05 -0.00065107 -0.00095505 -0.16077 0.017854
-0.00076747 0.0014653 0.0022454 0.0011365
-0.0006543 0.00054905 -8.3276e-05 -0.00046834 -0.00071119 -0.00013262 -0.00083976 0.0013797
-0.25774 -0.2237 -4.1958e-05 0.0038586
-0.00014416 -0.00067942 -0.00023068 -0.00016551 -0.00023576 -0.00019248 0.0021534 0.0011902
2.1357e-05 0.0039145 -0.31305 -0.19307
5060000000 -0.24181 -0.19826 0.0016898 0.0070037 0.0031793 -0.0002619 0.00015315 0.00056445
-0.00039708 -7.0587e-05 -0.00025095 -0.00025972
0.0016964 0.0070318 -0.23938 0.13963 0.0052193 -0.0016582 2.2084e-05 0.00019629
-0.00039727 -3.9261e-05 -0.00034549 0.00019145
0.0031421 -0.0002862 0.0051763 -0.0017644 -0.20563 -0.22496 -0.00030179 0.00031552
-0.00074633 -1.158e-05 -0.0014328 0.00015009
0.00012857 0.00051543 2.5058e-05 0.00018365 -0.00038053 0.00042897 -0.16344 0.025601
-0.00035102 0.0030323 0.0019243 0.00062846
-0.00043988 7.2549e-05 -0.00039349 -0.00012711 -0.00057092 0.00018762 -0.00027897 0.0030636
-0.27368 -0.19395 0.0010632 0.003312
-0.00030794 -0.00025666 -0.0002399 0.00017585 -0.0012801 -0.00012524 0.0019592 0.00048419
0.0009828 0.0033893 -0.32716 -0.16482
5120000000 -0.25809 -0.17342 0.0031156 0.0060914 0.0027313 -0.00040026 0.0003309 0.00067294
-0.00020799 0.00090213 -0.00043973 9.4227e-05
0.0031311 0.006085 -0.2343 0.16723 0.0048969 -0.0025439 4.4006e-05 0.00022041
-6.8582e-05 -8.4308e-05 2.5617e-05 0.00027715
0.0028077 -0.00045719 0.004844 -0.0026078 -0.21994 -0.21067 -0.00019251 0.00010951
-0.00036173 0.0010931 -0.0011495 0.00087306
0.00037853 0.00067301 6.9364e-05 0.00021466 -8.24e-05 0.00013669 -0.15945 0.051639
0.0011049 0.003189 0.00255 0.00021582
-1.3256e-05 0.00093599 -5.2135e-05 -0.00011115 -0.00019775 0.00090921 0.0010004 0.0032447
-0.28925 -0.16056 0.0013916 0.0032914
-0.00038088 -1.1455e-05 -8.2307e-05 0.00031931 -0.0013186 0.00065004 0.0023938 0.00034419
0.0015597 0.0032821 -0.33999 -0.13092
5180000000 -0.27545 -0.14426 0.0047809 0.0050777 0.0034221 -0.0008791 0.00015519 0.00058968
-0.00010933 0.0002324 -0.00060876 0.00038977
0.0047538 0.0050923 -0.21351 0.18884 0.0044917 -0.0035963 -0.000305 -0.00027148
-0.00016509 -0.00023946 -0.00019019 0.00022746
0.0034492 -0.00084954 0.0044647 -0.0037062 -0.23192 -0.17576 -0.00038169 0.00073429
-1.6423e-05 -0.0001085 -0.00018451 0.0011453
0.00020261 0.00053427 -0.00029487 -0.00020761 -0.00036647 0.00063644 -0.15941 0.06064
0.0027251 0.0037097 0.0021541 -0.00058946
-0.00012717 0.00027131 -0.00023082 -0.00015739 -0.0001682 -0.00019954 0.0028073 0.0037894
-0.30279 -0.11944 0.0028202 0.0037016
-0.00060892 0.00048841 -0.00025738 0.00022756 -0.0003358 0.0013946 0.0022765 -0.00073112
0.0024997 0.0037172 -0.34338 -0.10024
5240000000 -0.28628 -0.11703 0.0050936 0.0038316 0.0030015 -0.0026377 0.00069541 5.6763e-05
-0.00029416 -5.5969e-05 -0.00010152 0.00048736
0.0051188 0.0038047 -0.20254 0.22792 0.0033773 -0.0046629 -2.093e-05 0.00017445
-0.00030709 -5.9613e-05 0.00024465 0.00042623
0.0029605 -0.0026962 0.0032756 -0.0047131 -0.24915 -0.1514 0.00049082 0.00029023
-8.5383e-05 0.00071473 9.643e-06 0.001096
0.00062973 2.9299e-05 -7.7257e-05 0.00013916 0.00038987 0.00031559 -0.15991 0.081641
0.0035476 0.0027491 0.0018442 -0.0011958
-0.00036608 -5.4969e-05 -0.00024875 -5.4624e-05 -0.00014452 0.00081134 0.0035596 0.0026655
-0.31833 -0.077452 0.0031964 0.002935
-4.9178e-05 0.00063732 0.00025253 0.00037233 0.00043314 0.0011061 0.0016478 -0.0012181
0.0032286 0.0028356 -0.35076 -0.067009
5300000000 -0.29208 -0.08797 0.0061564 0.0021763 0.0018561 -0.0032613 0.00012467 -0.00038588
0.00016919 0.00071672 0.00021672 0.0004533
0.0061729 0.002191 -0.19549 0.23245 0.0022984 -0.0053864 -0.00010178 0.00020103
-4.074e-06 0.00047139 0.00035233 0.00031146
0.0018769 -0.0032193 0.0022592 -0.0054145 -0.26528 -0.12648 0.00026651 -0.00037991
0.00027175 0.00016794 0.0005903 0.00076722
0.00022678 -0.00032933 -6.8632e-05 0.00018658 0.00033664 -0.00028961 -0.15244 0.090399
0.0053329 0.0020226 0.0012338 -0.0014787
0.00045301 0.00073397 1.3112e-05 0.00043813 0.00061211 0.00027951 0.0053806 0.0018332
-0.32987 -0.049281 0.0031062 0.0024232
0.00016145 0.0002617 0.00040677 0.00029099 0.00068931 0.00047284 0.0013655 -0.0015802
0.0031218 0.0023443 -0.34721 -0.031415
5360000000 -0.29363 -0.05195 0.0060874 0.00081627 0.00042802 -0.0037428 0.0003787 5.0417e-05
3.9132e-05 0.00046575 0.00073408 -7.6654e-05
0.0060661 0.00078678 -0.15994 0.25404 0.00090302 -0.0055559 8.2562e-05 0.00024878
6.3634e-05 0.00010534 0.00050334 -0.00026922
0.00031841 -0.0038042 0.00081747 -0.0056353 -0.266 -0.099413 0.00026216 0.00037654
2.3201e-05 0.00042836 0.00081105 0.00021776
0.00034145 -4.6549e-06 7.9424e-05 0.00027986 0.00023013 0.00029032 -0.15143 0.10867
0.0059644 -0.00054301 0.00082066 -0.0019609
5.2111e-05 0.0003757 5.5458e-05 0.00012752 -0.00018187 0.0003287 0.0058817 -0.00047225
-0.32738 -0.012213 0.0045144 0.0021734
0.00062938 -2.4477e-05 0.00058667 -0.00022013 0.00054384 0.00043184 0.00074487 -0.0018958
0.0043241 0.0022801 -0.34643 -0.0038566
5420000000 -0.29724 -0.028559 0.0060394 -0.0010935 -0.00043565 -0.0036371 -5.2701e-05 -0.00017059
0.00068555 0.00042424 0.00025355 -0.00034195
0.0060622 -0.0010459 -0.14095 0.28227 0.00015224 -0.0054042 5.5456e-05 0.00013739
3.9352e-05 -4.33e-05 0.00020795 -0.00017678
-0.00047612 -0.0035791 1.9785e-05 -0.0053367 -0.28281 -0.066533 -0.00026427 -0.00044451
0.00087108 0.00012442 0.00070701 -0.00018643
-7.5545e-06 -0.00012842 6.4907e-05 9.9494e-05 -0.00026863 -0.00051296 -0.14022 0.12363
0.0048952 -0.0018451 0.00023381 -0.0015099
0.00074461 0.00047893 7.4641e-05 8.6944e-06 0.00077731 0.00027962 0.0050571 -0.0019524
-0.33156 0.018478 0.0048647 0.0012665
0.00029903 -0.00031918 0.0002287 -0.00014602 0.00084645 -5.1223e-05 0.0003144 -0.0016416
0.00483 0.0012841 -0.34103 0.03838
5480000000 -0.2904 0.0073115 0.0048644 -0.0017999 -0.0018184 -0.0028773 0.0003512 1.4542e-05
0.00089134 -0.00017416 -7.7004e-05 -0.00018542
0.0048776 -0.0017838 -0.12769 0.29039 -0.0013942 -0.0055803 2.2623e-05 0.00021566
3.6848e-05 -2.6478e-05 0.00012043 -5.2208e-05
-0.0017512 -0.0027656 -0.0014032 -0.0055798 -0.28751 -0.045957 -0.00018104 8.8798e-05
0.00069606 -0.00029582 0.00074688 -7.0437e-06
0.0003776 5.5274e-06 2.5771e-05 0.00021574 -0.00016219 0.00014122 -0.13439 0.13434
0.0042061 -0.0032645 -5.0422e-05 -0.0020025
0.00084735 -0.00032626 3.2937e-05 -9.2035e-05 0.00073964 -0.00028266 0.0042117 -0.0033407
-0.32175 0.046465 0.0045418 0.00017427
-2.6042e-05 -0.00023411 0.00014681 -0.00022702 0.00085555 -0.0001884 -0.0001543 -0.0019119
0.0047489 0.00023353 -0.33172 0.059338
5540000000 -0.28877 0.03305 0.0043145 -0.0023623 -0.002415 -0.0020187 0.00035359 -0.00030116
0.00027707 -0.00023745 -0.00040087 8.5231e-05
0.0042746 -0.002366 -0.088201 0.30877 -0.0024268 -0.0050695 0.00043961 0.00013289
-6.5331e-08 -0.00011045 2.9832e-05 -0.00027934
-0.0025446 -0.0020146 -0.0025134 -0.0050763 -0.28824 -0.024782 0.00023268 -9.0158e-05
0.00022186 -0.00015682 0.00055394 -1.6657e-05
0.00034182 -0.00027406 0.00043909 0.0001511 0.00023071 -0.00017337 -0.12361 0.15619
0.0027062 -0.0041172 -0.0010136 -0.0018447
0.00026318 -0.00021546 -6.5116e-05 -0.00011782 0.00033541 -0.00037301 0.0025968 -0.0041356
-0.30906 0.080874 0.0048568 -0.0006854
-0.0004114 0.00026296 -9.2808e-06 -0.00024348 0.00031673 -2.8743e-05 -0.00095341 -0.0018585
0.0046298 -0.00073562 -0.32609 0.10142
5600000000 -0.27802 0.061514 0.0036313 -0.003448 -0.0022635 -0.0019255 0.00034374 -0.00032009
0.0003633 -0.00032616 0.00023325 0.00059866
0.0036577 -0.0034692 -0.085212 0.32372 -0.0034608 -0.0048784 8.3843e-05 -0.00018542
-0.00019542 -3.8942e-05 -0.00018366 -0.00024589
-0.0023308 -0.0018073 -0.0035653 -0.0048295 -0.28723 0.0074497 -7.1345e-05 8.2101e-05
0.0004204 -0.00040822 0.00067396 -0.00072594
0.00033908 -0.00032945 0.00011021 -0.00020804 -9.9775e-05 0.00011929 -0.11583 0.15604
0.0016658 -0.0038682 -0.00098063 -0.0010584
0.00032191 -0.00028919 -0.00011295 -4.8648e-06 0.00024579 -0.00021521 0.0016475 -0.003862
-0.30006 0.11133 0.0043606 -0.001156
0.00024396 0.0005146 -0.00016103 -0.00019533 0.00074223 -0.00049493 -0.0010546 -0.0010181
0.004524 -0.0010908 -0.30432 0.11629
5660000000 -0.26794 0.082808 0.0033072 -0.0036021 -0.0035617 -0.00073288 -0.00031493 -0.00076343
-0.00021972 -0.00061569 0.00047862 -0.00023002
0.0032839 -0.0036195 -0.04529 0.31561 -0.00447 -0.0032346 -1.9951e-05 -0.00011119
0.0001225 4.0031e-05 -2.0449e-05 -9.5299e-05
-0.0035173 -0.00064637 -0.0044915 -0.0031266 -0.29003 0.030467 -0.00024959 6.2853e-05
-0.00058079 -0.00085386 2.9835e-05 -0.00088897
-0.00039284 -0.00077654 -7.8049e-05 -0.0001292 -0.00016333 5.2242e-05 -0.10166 0.17593
0.00072948 -0.0039167 -0.0013941 -0.00091797
-0.00016513 -0.00068173 0.00013648 2.722e-05 -0.00036842 -0.00079505 0.00072224 -0.0039991
-0.28721 0.13892 0.0044048 -0.0020365
0.00039651 -0.0002755 -0.00013476 -0.00019166 0.00010999 -0.0012407 -0.0014025 -0.00097375
0.0043547 -0.0019188 -0.2977 0.15204
5720000000 -0.2541 0.10624 0.0027385 -0.0041556 -0.0029088 0.00079625 -0.00047579 -0.0002646
-0.00030977 -0.00017086 5.546e-05 -0.00041235
0.0027709 -0.0041547 -0.017328 0.34306 -0.0053976 -0.0028935 7.0988e-05 -7.3435e-05
-0.00022955 7.5662e-05 -0.00019832 0.00012237
-0.0029291 0.00089973 -0.0054366 -0.0027783 -0.28779 0.0623 0.00023153 8.5582e-06
1.0772e-05 0.00045195 -6.1926e-05 -0.00028788
-0.00048725 -0.00027412 8.2507e-05 -3.1082e-05 0.00021743 -7.3893e-06 -0.085745 0.17869
-0.00025883 -0.00362 -0.0016532 -0.00049832
-0.00040028 -0.00014016 -0.00028612 2.7898e-05 0.00016175 0.0001818 -0.00030797 -0.0035726
-0.27691 0.16658 0.0039665 -0.0037497
-2.0583e-05 -0.00035127 -0.00024219 0.0002146 -0.00010906 -0.00034174 -0.0016706 -0.00047999
0.0043125 -0.003819 -0.2675 0.17116
5780000000 -0.23858 0.12279 0.0016159 -0.0048005 -0.0023861 0.00097705 -0.00075107 2.1328e-05
-0.00026348 -0.00030724 -0.00020959 -0.0003823
0.0015879 -0.0047896 -0.0043458 0.33815 -0.0058551 -0.00090816 -4.2202e-05 -0.00020997
6.4323e-05 -0.00011842 -0.00020792 -0.00026158
-0.0022945 0.0011171 -0.0058894 -0.00083583 -0.28439 0.078324 -3.3205e-05 -6.637e-05
0.00035643 0.00010691 -0.00020153 -0.00074869
-0.00077078 0.00010674 -2.3534e-05 -0.00019685 -4.9003e-05 -2.6393e-05 -0.076905 0.19442
-0.00022491 -0.0029345 -0.0013209 7.8151e-05
-0.0004263 -0.00026157 8.7733e-05 5.8668e-06 8.5674e-05 0.0001425 -0.00020532 -0.0028605
-0.2675 0.18687 0.0032474 -0.0034404
-0.00019244 -0.00025543 -9.1525e-06 -0.00020646 -0.00027262 -0.00055665 -0.0012406 0.0001342
0.0029757 -0.0033003 -0.25894 0.19267
5840000000 -0.22701 0.14474 0.0003966 -0.0054096 -0.0020536 0.0010166 -0.00015723 0.00032506
-0.00041592 0.00020061 -0.00035837 -0.00019467
0.00037893 -0.005392 0.030468 0.34239 -0.0057552 0.00023125 -0.00024654 5.8457e-05
0.00013549 3.5149e-05 -0.00022687 0.00025543
-0.0020587 0.0010518 -0.0058339 0.00035683 -0.27955 0.1031 -0.00022345 -2.3661e-06
1.2467e-05 -0.00093987 -0.00062118 -0.00046168
-0.00014349 0.00028044 -0.00021426 2.391e-05 -0.00016714 3.2697e-05 -0.055367 0.19801
-0.00056399 -0.0033122 -0.0012943 5.6523e-05
-0.00030433 0.00019504 0.00025269 4.9213e-05 0.00011547 -0.00079509 -0.00050477 -0.0033875
-0.25088 0.19787 0.0022706 -0.0039057
-0.00039592 -0.0002337 -0.00027185 0.00016377 -0.00056563 -0.00043465 -0.0011996 2.1831e-05
0.0024954 -0.003967 -0.22481 0.21735
5900000000 -0.213 0.15754 -0.0016891 -0.0055368 -0.0023897 0.0023224 -0.00012787 3.949e-05
0.00027072 -0.00017342 9.1059e-05 0.0002615
-0.0016953 -0.0055391 0.051311 0.3437 -0.0053124 0.0017399 5.9315e-05 -8.1503e-06
4.6011e-05 -0.00016689 0.00011906 -0.00012228
-0.0022896 0.0023598 -0.0052136 0.0018292 -0.26352 0.11945 -3.1903e-05 -5.8807e-05
-0.00060439 -0.00027442 -0.00092421 0.00015262
-0.00012769 3.1484e-05 7.5813e-06 3.3898e-05 -6.0439e-05 -9.7044e-05 -0.047372 0.20874
-0.00070905 -0.0033516 -0.0010853 0.00039216
0.00011062 -0.00025568 -0.00021923 -0.00021559 -0.00044163 -0.00047415 -0.0008423 -0.0032914
-0.22503 0.21373 0.0020005 -0.0050877
-9.3009e-05 0.0003934 -2.5101e-05 6.0096e-05 -0.00092238 -7.5818e-05 -0.001174 0.00034535
0.0021244 -0.005135 -0.2106 0.22897
5960000000 -0.19451 0.17009 -0.0028524 -0.0041003 -0.00081598 0.0026685 -0.00010734 0.00015875
-0.0001941 0.00012379 -1.6009e-05 2.364e-05
-0.0028643 -0.0040776 0.076874 0.34296 -0.0042896 0.0021107 -0.00018492 -1.6916e-05
-6.0131e-05 7.3135e-05 7.6702e-05 0.00012135
-0.00078097 0.0026619 -0.0042496 0.0021554 -0.25093 0.14484 -5.84e-05 -0.00012882
-0.00029842 0.00015668 5.7999e-05 -0.00022233
-0.00016086 0.00019308 -0.00015515 -1.4401e-05 -0.00010761 -0.000121 -0.029854 0.21661
-0.0018133 -0.0031743 -0.00093586 0.0010306
-0.00022916 0.00012324 4.4347e-05 0.00010812 -0.00052714 0.00031108 -0.0017052 -0.0031716
-0.2068 0.22812 0.00024877 -0.0048065
-0.000129 4.0328e-05 0.00011386 8.7482e-05 -0.00028908 4.3144e-05 -0.00089807 0.0010296
-2.8832e-05 -0.0048972 -0.18229 0.25482
6020000000 -0.17728 0.18709 -0.0037495 -0.0031594 -0.00038791 0.003038 -1.8698e-06 0.00056594
-0.00031192 0.00034086 -0.00017114 0.00027455
-0.0037741 -0.0031791 0.10439 0.33682 -0.0047971 0.0031177 -6.1692e-05 0.00014257
-0.00018938 3.7628e-05 -0.00021868 0.00021882
-0.00031194 0.0030457 -0.0047919 0.0031905 -0.23182 0.15799 -0.00032001 0.00025757
-0.00051984 -5.3082e-05 -0.00078403 0.00032006
1.6948e-05 0.00052659 -3.7525e-05 0.00012224 -0.00028527 0.00027589 -0.022953 0.21391
-0.0022971 -0.0031988 -0.00063327 0.0005506
-0.00026525 0.00030509 -9.7617e-05 9.5513e-05 -0.00054508 5.4657e-05 -0.0023817 -0.0032094
-0.17826 0.24444 0.00010748 -0.0047244
-0.00016376 0.00032965 -0.00024545 0.00015153 -0.00049154 0.00029035 -0.00059159 0.00051396
0.0003683 -0.0045147 -0.15669 0.25636
6080000000 -0.15671 0.19548 -0.0040472 -0.0010189 0.0012221 0.0029654 0.00010371 6.3071e-05
0.00021823 9.5429e-05 0.00033549 9.308e-06
-0.0040535 -0.00099596 0.1269 0.33745 -0.00316 0.0044343 -1.7213e-05 -2.4602e-05
7.7593e-06 0.00023393 0.00029396 0.00038363
0.0012179 0.0028783 -0.0030878 0.0045466 -0.2143 0.18332 0.00019419 0.00017552
-0.00054126 0.00067121 -0.00031615 0.00040098
0.00010914 6.6036e-05 -4.3228e-05 5.3024e-06 0.00021167 0.00016678 -0.0057658 0.22116
-0.0035832 -0.002531 -0.00086956 0.001028
0.00018797 2.5068e-05 -7.0421e-05 0.00012447 -0.00035417 0.00043461 -0.0036326 -0.0025953
-0.14859 0.26054 -0.00096413 -0.005256
0.00028356 5.8474e-05 8.6359e-05 0.0004832 -0.0004279 0.00015849 -0.00089867 0.00096526
-0.00075475 -0.0054855 -0.13442 0.27739
6140000000 -0.14214 0.20993 -0.0035863 -0.00063731 0.0015343 0.0021495 5.328e-05 1.3496e-05
4.0935e-06 -0.00031093 0.00036213 -0.00022625
-0.0035975 -0.00064429 0.15146 0.32059 -0.0025526 0.005136 4.3538e-05 3.9045e-05
0.00040554 -0.00010655 0.00021444 -7.5643e-05
0.0015193 0.0021528 -0.0024181 0.0051623 -0.19212 0.20465 0.00044807 -2.451e-05
5.9659e-05 0.00076645 0.00045959 0.00065415
7.8657e-05 4.5936e-05 3.7978e-05 7.1679e-05 0.00038592 -3.1036e-05 0.0057313 0.21408
-0.0045991 -0.0015771 -0.00044875 0.001467
9.7377e-06 -4.9503e-05 0.0003301 4.0059e-05 -0.0001765 0.00087073 -0.0046129 -0.00151
-0.1306 0.28218 -0.002577 -0.0039225
0.00043543 -0.00011607 0.00037709 4.4362e-05 0.00026434 0.00089697 -0.0004562 0.0015276
-0.0028595 -0.0039626 -0.096986 0.27742
6200000000 -0.12524 0.21643 -0.0029455 -0.00017349 0.0021367 0.0012992 8.6086e-05 0.0003199
-0.00024117 0.00018637 -0.00011098 -0.00019339
-0.0029462 -0.00018204 0.18129 0.32022 -0.0011172 0.0052757 2.4238e-05 0.00023197
-8.9723e-06 3.8831e-05 0.00013384 0.00017696
0.0022133 0.0012716 -0.0010646 0.0053046 -0.1726 0.21991 0.00018095 -0.00047562
0.00067678 -2.7264e-05 8.8893e-05 -0.00017361
0.00012699 0.00032138 4.8801e-05 0.00018637 0.00022126 -0.00038128 0.020532 0.22262
-0.0045367 -0.0002534 9.4416e-05 0.0011023
-0.00021188 7.3919e-05 8.965e-05 -4.1202e-05 0.00069164 0.00014636 -0.0044915 -0.0001895
-0.1178 0.29101 -0.0031821 -0.0040592
-0.00014179 -0.00027514 9.1255e-05 4.1679e-05 0.00048974 -2.1262e-05 0.0001262 0.0012103
-0.003065 -0.003738 -0.082571 0.28807
6260000000 -0.1116 0.22937 -0.0031107 0.00076743 0.0021005 0.00066398 0.00031927 -7.3954e-05
0.00015997 0.00019486 -0.00013007 -7.3255e-05
-0.0030897 0.00078981 0.19734 0.30467 -0.00020292 0.0053865 4.3362e-05 -8.2541e-05
-7.9386e-05 -7.8699e-05 0.00033085 4.6989e-05
0.0020847 0.00066968 -8.968e-05 0.0054218 -0.15238 0.24087 4.3003e-06 -1.3881e-05
0.00013024 -0.0002565 8.9793e-05 0.00037541
0.00028421 -8.1839e-05 3.1053e-05 -7.6645e-05 5.1037e-05 -6.6719e-05 0.034412 0.21806
-0.0043342 0.0011739 0.00051698 0.0012655
0.00010216 0.00028577 -0.00010943 -0.00011051 0.00024997 -0.0003752 -0.0043868 0.0011143
-0.092323 0.29041 -0.0041821 -0.0031868
-0.00019926 -8.8484e-06 0.00023875 0.00012904 -1.2461e-05 0.00010744 0.00058438 0.00106
-0.0037145 -0.0034889 -0.039199 0.28834
6320000000 -0.096679 0.23479 -0.0025673 0.0013824 0.0021882 -0.00040055 4.7595e-05 9.5606e-05
-0.00038841 0.00042811 -0.00021641 0.00021113
-0.0025547 0.0013653 0.22391 0.29735 0.0016927 0.0056189 6.5044e-05 4.1928e-05
0.00010981 -0.00015276 0.00014191 -0.00021858
0.0022336 -0.00038438 0.0018452 0.0056345 -0.13348 0.25165 -0.00010768 -0.0002098
0.00025747 0.00013451 0.00064566 0.00018566
2.197e-05 0.00014369 4.9657e-05 0.00010932 -0.00017668 -0.00019708 0.034007 0.2205
-0.0040487 0.0017735 0.00074943 0.00087287
-0.00052851 0.0003894 -4.8154e-05 -6.022e-05 0.00024308 0.00024196 -0.0040911 0.0018674
-0.068267 0.30229 -0.0050488 -0.001361
-9.6796e-05 0.00035323 0.00023336 1.2511e-05 0.0004525 0.00052748 0.00056856 0.00089599
-0.0052539 -0.0016705 -0.028198 0.28934
6380000000 -0.077303 0.24034 -0.00187 0.0017886 0.0016026 -0.00043867 9.8107e-06 -2.7957e-05
0.00021201 0.00019586 0.00017468 0.00016553
-0.0018697 0.0018292 0.24146 0.27809 0.0029226 0.0044023 -0.00013409 -7.6973e-05
-0.00027798 -0.00012253 -0.000159 -0.00014585
0.0016001 -0.00048731 0.0029125 0.0042942 -0.10601 0.2675 -0.000181 4.9566e-05
0.00062527 -3.0724e-05 0.00057174 7.4593e-05
9.6607e-06 -0.00010045 -0.00014904 -0.00010538 -0.00019263 8.0331e-05 0.054646 0.20973
-0.0032594 0.0032662 0.00094499 0.00056683
0.00039216 9.1377e-05 -0.00017997 -0.00025586 0.00048237 2.5398e-05 -0.003197 0.0033294
-0.047562 0.29461 -0.0044764 -0.00021325
0.00011439 9.3599e-05 -0.00020055 -0.00037146 0.00071161 2.0975e-05 0.0010073 0.00071063
-0.0047628 0.00015181 0.012779 0.2908
6440000000 -0.056868 0.25289 -0.00093185 0.0023258 0.0017425 -0.00073205 0.0003912 -0.00012719
0.00028494 -0.0004358 -0.00022582 -0.00031141
-0.00093883 0.0023655 0.26091 0.26586 0.0032755 0.0031006 0.00013766 -2.9904e-05
-0.00011467 2.6604e-05 -6.0175e-05 -0.00035003
0.0017072 -0.00077917 0.0033634 0.0030441 -0.090178 0.28428 -0.00027889 0.00023422
-0.00034783 -0.00029916 0.00040725 -0.00048175
0.00038379 -0.00012525 0.0001395 -5.1975e-05 -0.00020594 0.0002085 0.056163 0.20748
-0.0019105 0.0039069 0.00084073 0.00065722
0.000262 -0.00038361 -0.00016607 1.7308e-05 -0.00022597 -0.00028796 -0.0017782 0.0038947
-0.0066258 0.30198 -0.0047174 0.00098195
-0.00014778 -0.00017391 -0.00012159 -0.00027124 0.00040193 -0.00059999 0.00095302 0.00056494
-0.0040982 0.0011553 0.022258 0.27661
6500000000 -0.036855 0.25408 -0.00027107 0.0019952 0.0013924 -0.00091042 0.00018196 -4.9097e-05
7.3571e-07 0.00018866 -1.5819e-05 0.00040759
-0.00027028 0.0019742 0.28777 0.24024 0.0036381 0.0026351 9.3599e-05 1.2948e-05
0.00012034 9.612e-05 0.00020281 -0.00016684
0.0013934 -0.00089884 0.0037598 0.002589 -0.077415 0.28195 8.1385e-05 0.00013236
-3.0974e-05 -0.00020495 2.6207e-05 -5.0603e-05
0.00021034 -7.3178e-05 8.8257e-05 4.9199e-05 1.2697e-05 0.00011211 0.080961 0.20254
-0.00040163 0.0039427 0.001111 0.00050588
4.2354e-05 0.00015526 0.00017313 0.00011173 -8.3464e-05 -0.00026324 -0.00051697 0.0039147
0.016271 0.30615 -0.0034877 0.0024318
-0.00010036 0.00038017 0.0002811 -8.3586e-06 -0.00036833 -0.00014888 0.0010049 0.00045967
-0.00364 0.0020616 0.060991 0.281
