# Supplementary material for: Early Detection of Alzheimer’s Disease via Machine Learning-Based Microwave Sensing: An Experimental Validation
Source: Sensors (Basel). 2025 Apr 25;25(9):2718. doi: 10.3390/s25092718 (PMC12074295; doi:10.3390/s25092718)
Supplement: Supplementary file 1 [file sensors-25-02718-s001.zip › measurements_paper_sensors/26 febbraio - PART1/set2 H/CSF_H_m1.s6p]

!Keysight Technologies,M9804A,MY58100912,A.14.10.03
!Date: Thursday, April 27, 2023 10:28:33
!Correction: S11(C  6-Port  ) 
!S12(C  6-Port  ) 
!S13(C  6-Port  ) 
!S14(C  6-Port  ) 
!S15(C  6-Port  ) 
!S16(C  6-Port  ) 
!S21(C  6-Port  ) 
!S22(C  6-Port  ) 
!S23(C  6-Port  ) 
!S24(C  6-Port  ) 
!S25(C  6-Port  ) 
!S26(C  6-Port  ) 
!S31(C  6-Port  ) 
!S32(C  6-Port  ) 
!S33(C  6-Port  ) 
!S34(C  6-Port  ) 
!S35(C  6-Port  ) 
!S36(C  6-Port  ) 
!S41(C  6-Port  ) 
!S42(C  6-Port  ) 
!S43(C  6-Port  ) 
!S44(C  6-Port  ) 
!S45(C  6-Port  ) 
!S46(C  6-Port  ) 
!S51(C  6-Port  ) 
!S52(C  6-Port  ) 
!S53(C  6-Port  ) 
!S54(C  6-Port  ) 
!S55(C  6-Port  ) 
!S56(C  6-Port  ) 
!S61(C  6-Port  ) 
!S62(C  6-Port  ) 
!S63(C  6-Port  ) 
!S64(C  6-Port  ) 
!S65(C  6-Port  ) 
!S66(C  6-Port  ) 
!S6P File: Measurement: :
# Hz S  RI   R 50
500000000 -0.32909 -0.058665 -0.012069 -0.0017753 -0.008487 0.012417 -0.0045165 0.014081
0.012402 0.004362 -0.0061395 0.0076735
-0.012094 -0.0016021 -0.41079 -0.07187 0.0074305 -0.010373 0.00077267 0.012909
0.0071167 0.0026257 0.00046208 0.012441
-0.0084042 0.012858 0.0074123 -0.010324 -0.2554 0.19494 0.0063222 0.0031241
-0.001702 0.007862 -0.00032911 0.011182
-0.0058364 0.012416 0.00026178 0.012344 0.0059072 0.0034217 -0.32963 0.043746
-0.020119 -0.0055439 0.015022 0.030195
0.012114 0.0046508 0.0070371 0.0019625 -0.0014792 0.0077014 -0.020772 -0.0051637
-0.25599 -0.16253 -0.027805 0.0037253
-0.0072871 0.0086039 0.00019994 0.013101 0.00012483 0.011049 0.01499 0.028717
-0.027567 0.0055119 -0.25485 -0.15119
560000000 -0.31319 0.10811 -0.023044 -0.06577 0.0013998 0.013072 0.0052836 0.011616
0.0097323 0.0041247 0.011128 0.009852
-0.023297 -0.065953 -0.37083 0.091188 -0.041451 -0.038868 0.014067 0.0031285
-0.011941 -0.0028408 0.0045757 -0.00033143
0.0012892 0.013314 -0.041474 -0.03867 -0.17786 0.24412 -0.00010666 -0.0043794
0.016614 0.0048884 0.00708 -0.0066242
0.0055873 0.010993 0.014019 0.0025342 7.9197e-06 -0.0050172 -0.3058 0.13455
0.0037853 -0.023715 0.0068594 -0.021717
0.010646 0.0020609 -0.013763 -0.0044335 0.018734 0.0039864 0.0011107 -0.022828
-0.30893 0.010731 0.0058256 -0.048196
0.011944 0.0087519 0.0052384 -0.002115 0.0069732 -0.0055195 0.0067179 -0.020908
0.0058322 -0.05013 -0.32762 -0.0013746
620000000 -0.27291 0.085939 -0.024289 0.0097554 0.0030934 0.0097528 0.0074348 -0.0033063
0.01153 -0.00028641 -0.00064495 -0.0018122
-0.024247 0.0096764 -0.40048 0.038525 -0.019503 0.0013786 -0.0012319 -0.0014017
0.011805 -0.0058634 0.00025105 -0.0029009
0.002953 0.0092439 -0.019507 0.0014021 -0.15283 0.25204 -0.0008849 -0.0046833
-0.0032597 -0.0026189 0.0079078 -0.0031656
0.007163 -0.0041081 -0.0015267 -0.0014925 -0.00074294 -0.0049282 -0.26587 0.1449
-0.03912 -0.020388 0.013625 0.02998
0.011539 0.00026435 0.011835 -0.0063705 -0.0028167 -0.0025369 -0.038277 -0.01776
-0.2304 -0.0163 -0.043797 0.013323
-0.00075712 -0.00096203 0.00036707 -0.0024728 0.0087159 -0.0018419 0.012721 0.0301
-0.039809 0.014534 -0.2432 -0.038506
680000000 -0.23809 0.17898 -0.025634 -0.013856 0.005155 0.0051136 0.002184 -0.0078623
-0.0021807 -0.01123 0.0066081 -0.0057687
-0.025517 -0.013506 -0.38979 0.14212 -0.031893 -0.0012568 -0.0012258 -0.00066655
-0.0017334 -0.0095593 -0.00038989 -0.0012986
0.0052028 0.0053791 -0.031891 -0.0011128 -0.10525 0.27456 -0.00091215 -0.0006612
-0.0014141 0.00040284 -0.0024095 -0.0086946
0.0028359 -0.0071667 -0.0011063 -0.00040433 -0.00072135 -0.00073839 -0.21952 0.20014
-0.024339 -0.0057337 -0.0086377 -0.011349
-0.0025792 -0.011821 -0.0018538 -0.0092572 -0.0015865 0.00046579 -0.025447 -0.0063313
-0.27264 0.078567 -0.0062729 -0.0059715
0.0073129 -0.0072705 -0.0003488 -0.0020408 -0.0028338 -0.0093545 -0.0084686 -0.01198
-0.0068567 -0.0068025 -0.26066 0.067618
740000000 -0.19172 0.17261 -0.040103 0.027651 0.013618 -0.0033952 0.00021022 -0.003591
-0.0039517 -0.0018353 -0.0063096 0.0017237
-0.040464 0.027769 -0.33441 0.16191 -0.03661 0.034298 1.1854e-05 -0.0062924
-0.01126 0.0059781 -0.001603 -0.0065481
0.013172 -0.0037787 -0.036719 0.034332 -0.071678 0.27336 -0.0019136 0.0032641
-0.002224 -0.0045365 -0.0010075 -0.00033355
-0.00060842 -0.0041069 -0.00025617 -0.0061416 -0.0022239 0.0029808 -0.20238 0.20503
-0.041227 -0.0046382 0.023326 0.016849
-0.0046493 -0.00067064 -0.011253 0.0070349 -0.0031782 -0.0044623 -0.040682 -0.0038462
-0.17592 0.10131 -0.041465 0.0020837
-0.007319 0.0014532 -0.0019129 -0.0064348 -0.0010299 -8.0201e-05 0.023025 0.016344
-0.04092 0.003284 -0.2519 0.070315
800000000 -0.16282 0.21606 -0.021455 0.016562 0.0053884 -0.010514 -0.0036744 -0.0027129
-0.0047909 0.0019075 0.0044249 0.00060919
-0.021489 0.016442 -0.3427 0.23216 -0.0080242 0.03402 -0.0023764 0.0018825
-0.00071594 0.0021554 0.00038319 0.0053414
0.0055806 -0.010398 -0.0078591 0.034057 -0.034256 0.29939 0.0007065 0.0013279
-0.00024818 0.0035516 -0.0011517 0.0012085
-0.0038276 -0.0026707 -0.0024133 0.002029 0.00090099 0.0014373 -0.1722 0.23486
-0.027495 0.015418 0.014963 -0.0098133
-0.0043017 0.0015669 -0.00074963 0.0020408 -0.00037329 0.0033769 -0.027392 0.015321
-0.21194 0.13021 -0.017275 0.021011
0.0048726 7.6016e-05 0.00025496 0.0052284 -0.0012202 0.00048588 0.01603 -0.010294
-0.017865 0.021191 -0.25239 0.1268
860000000 -0.12769 0.23725 -0.016945 0.03027 -0.0030107 -0.0095242 -0.0022385 0.00092434
0.0038658 0.0045508 -0.004564 -0.002952
-0.016872 0.030176 -0.29362 0.27644 0.0080546 0.033742 0.00022601 0.0022387
0.0030005 0.00065924 0.0036897 0.00066252
-0.0031059 -0.0096989 0.0082003 0.033797 0.014391 0.30956 -0.00062157 -1.53e-05
0.0024562 -0.0011286 0.0011999 0.0037471
-0.0021687 0.00025352 7.6602e-05 0.0022794 -0.00061796 -0.00019655 -0.13409 0.24502
-0.01605 0.019385 -0.0061895 -0.010193
0.0038504 0.0043293 0.0037584 0.00062845 0.0025322 -0.0010144 -0.016003 0.019395
-0.1558 0.17598 -0.022737 0.016684
-0.0040512 -0.0027601 0.0037256 0.00013047 0.0012265 0.0038852 -0.0078298 -0.009045
-0.022048 0.016879 -0.19913 0.17261
920000000 -0.105 0.25974 0.0053222 0.03856 -0.0090572 -0.0044852 -0.0019111 0.0011269
0.00055637 0.0017352 0.0030779 -0.0013562
0.0053973 0.038545 -0.26733 0.29688 0.028221 0.022369 0.0014472 0.0012882
0.0070243 -0.00035202 0.0036049 -0.0031323
-0.0090262 -0.004473 0.028273 0.02232 0.059929 0.3112 0.0020265 4.9006e-05
0.00075159 -0.00014497 0.00098973 -0.0015878
-0.0014882 0.0012882 0.0011628 0.0011786 0.0020599 0.0001161 -0.10925 0.26079
-0.008384 0.030727 0.0041771 -0.0061242
0.00058279 0.0017525 0.0070757 -5.1983e-06 0.00073417 -0.00012232 -0.0077408 0.030458
-0.14249 0.18308 -0.00031392 0.027032
0.0029288 -0.0012793 0.0037579 -0.0026986 0.00085565 -0.001435 0.0046824 -0.0061566
-0.00053371 0.027325 -0.21228 0.18522
980000000 -0.05851 0.28165 0.017116 0.029354 -0.0090473 0.0043145 0.0013882 0.0035274
0.0033732 -0.0013558 -0.0034636 -0.00292
0.017158 0.02945 -0.21567 0.3344 0.032907 0.0046876 0.0020363 6.3106e-05
0.0017004 -0.0057359 -0.00015194 -0.0021539
-0.0089856 0.0043892 0.033006 0.0046264 0.10643 0.30716 0.00063525 -0.0012058
0.00045823 -0.001766 0.0013259 -9.2402e-06
0.00133 0.0036945 0.0019064 1.308e-05 0.00063612 -0.0012079 -0.070383 0.27188
0.010221 0.028225 -0.0095381 -0.0081988
0.0036058 -0.0016011 0.001663 -0.0059919 0.00051104 -0.0019083 0.010094 0.027961
-0.10818 0.20845 0.0073838 0.018693
-0.0036874 -0.0023729 -0.00017565 -0.0023712 0.001275 -0.00018542 -0.0093511 -0.0077938
0.0072807 0.019171 -0.17111 0.23675
1040000000 -0.017155 0.28973 0.032947 0.018729 -0.001192 0.0071905 0.0023492 0.00058937
0.00045478 -0.0035342 -2.2713e-05 -0.0013029
0.03286 0.018783 -0.18002 0.34724 0.029376 -0.014654 0.0016015 -0.0015249
-0.0020642 -0.0026309 -0.0013885 -0.0028145
-0.0012044 0.007175 0.029361 -0.014774 0.15368 0.29349 -0.00046985 -0.0015464
-0.0015542 -0.0011075 -0.00075669 -0.0010503
0.0021875 0.00072683 0.001572 -0.0018055 -0.0005632 -0.001589 -0.04235 0.28032
0.02076 0.016485 -0.0014303 0.00084598
0.00016764 -0.0032435 -0.0020758 -0.0027355 -0.0015253 -0.00098387 0.020571 0.016086
-0.075888 0.21334 0.014623 0.018161
-0.00023283 -0.0016312 -0.0013341 -0.0029614 -0.00079525 -0.001085 -0.0017419 0.0011861
0.014334 0.017657 -0.14996 0.25606
1100000000 0.026507 0.29967 0.036035 -0.0039183 0.0032049 0.0040088 0.0021722 -0.00048804
-0.0020584 -0.0027651 -0.0043724 8.7636e-05
0.035992 -0.0039262 -0.13824 0.3671 0.015142 -0.027713 -1.5603e-05 -0.0016924
-0.003508 -0.00083173 -0.0038751 -0.00065718
0.0031506 0.0040044 0.015049 -0.027789 0.19936 0.2745 -0.0018625 0.00014485
-0.0016701 0.00054906 -0.0011567 -0.00030655
0.002293 -0.00073022 7.3766e-05 -0.0018616 -0.0018382 0.0001118 -0.0027264 0.2853
0.02503 0.0028679 -0.0024711 -0.00097586
-0.0022387 -0.0028433 -0.0035946 -0.00092265 -0.0017038 0.0005409 0.025243 0.0029252
-0.055125 0.22581 0.01967 0.0073332
-0.0042157 -2.4391e-05 -0.0037403 -0.00067012 -0.0010835 -0.00031906 -0.0026727 -0.00097139
0.019762 0.0073795 -0.10536 0.29084
1160000000 0.078528 0.29688 0.024106 -0.020461 0.0029819 -0.00068461 0.00012698 -0.0021958
-0.0039079 -0.00088478 -0.0012622 0.0041674
0.02406 -0.020416 -0.093132 0.37179 -0.0037951 -0.028768 -0.0015333 -0.0017118
-0.002673 0.0024495 -0.0015687 0.0017673
0.0030111 -0.00067569 -0.0039122 -0.028767 0.24405 0.2445 -0.00087985 0.0016312
-0.00055625 0.0016842 -0.00089986 0.00026107
5.3345e-07 -0.0020791 -0.0013327 -0.0016042 -0.00091926 0.0016465 0.038083 0.28143
0.020525 -0.012238 -0.0040267 0.0047873
-0.0039535 -0.00068195 -0.0027835 0.0023951 -0.00054334 0.0016946 0.020508 -0.012411
-0.020035 0.23306 0.018185 -0.0011891
-0.0010368 0.0042282 -0.0016151 0.0020469 -0.0009119 0.00041072 -0.0038322 0.0044519
0.018255 -0.0015269 -0.056271 0.29417
1220000000 0.12168 0.28633 0.010846 -0.030011 -0.0014081 -0.0011349 0.00015414 -0.00081407
-0.0025236 0.0021304 0.0010206 0.0020516
0.010859 -0.03002 -0.050287 0.38548 -0.016854 -0.021068 -0.0025624 0.00042025
-9.279e-05 0.0032088 -0.0010633 0.0019969
-0.0014469 -0.0011724 -0.016978 -0.021023 0.28321 0.20534 0.00073802 0.0017099
0.00062378 0.0010935 0.00022614 0.00061981
0.00032621 -0.00093173 -0.0026298 0.00040179 0.00072987 0.0017517 0.077098 0.27169
0.0098023 -0.018652 0.00141 0.0012145
-0.0026509 0.0021981 -0.00012376 0.0031606 0.00058214 0.0011458 0.0097158 -0.01852
0.0047021 0.23833 0.012963 -0.013427
0.0011942 0.0021325 -0.00086282 0.0020341 0.00016766 0.00054021 0.0013339 0.0011909
0.012837 -0.013681 -0.027467 0.31337
1280000000 0.17231 0.26803 -0.0076941 -0.028621 -0.001926 0.0020753 -0.00068895 -0.0021787
-0.00081562 0.0030193 0.0026419 0.0015138
-0.007693 -0.028607 -0.0037312 0.37846 -0.02388 -0.0081157 -0.0011726 0.0013541
0.0016445 0.0020136 0.00076304 0.0020798
-0.00191 0.0020961 -0.023953 -0.0080188 0.31463 0.16285 0.0015274 9.9716e-05
0.0010898 0.00027905 0.00028259 0.0002116
-0.00071063 -0.0021525 -0.0010995 0.0014609 0.0015729 6.6884e-05 0.11398 0.25503
-0.00028505 -0.020558 -0.001213 0.00058189
-0.00082734 0.0030114 0.0017493 0.0018857 0.0011047 0.0002427 -0.00030662 -0.020553
0.040581 0.2417 0.0021622 -0.015422
0.0026068 0.0013912 0.00058366 0.0021028 0.00018754 0.0004106 -0.0010706 0.00032644
0.0024801 -0.015409 0.020658 0.31856
1340000000 0.2102 0.23416 -0.017284 -0.019038 0.00052805 0.0043271 -0.0017905 -0.0010101
0.0013612 0.0025375 0.0019326 -0.0013536
-0.017249 -0.018966 0.036002 0.37106 -0.021122 0.0045673 -0.0003135 0.0022174
0.0019174 0.00087261 0.0011748 0.00091948
0.00053823 0.0043052 -0.021118 0.0046477 0.33821 0.11408 0.0012463 -0.00092831
0.000568 -0.00051798 0.00012619 0.00021482
-0.0017176 -0.00097616 -0.00035887 0.0021711 0.0011924 -0.00089752 0.14639 0.23248
-0.0097596 -0.017032 0.00055644 0.001176
0.00141 0.0025141 0.0020308 0.00078799 0.00067596 -0.00058757 -0.010054 -0.017111
0.071088 0.23419 -0.0044043 -0.013609
0.0018109 -0.0012607 0.0012033 0.00084141 0.000176 0.00027821 0.00023592 0.0011289
-0.0045671 -0.01358 0.059422 0.31501
1400000000 0.2436 0.19766 -0.023509 -0.0077331 0.0048799 0.003177 -0.002262 0.00055942
0.0023309 0.0010379 0.00062952 -0.001479
-0.023497 -0.0077592 0.073111 0.35966 -0.014422 0.012521 0.0013096 0.0015729
0.0014579 -0.00072525 0.001139 0.00018773
0.0049293 0.0031589 -0.014405 0.012637 0.35145 0.060217 0.00012061 -0.0016989
5.9884e-05 -0.00032062 0.00038801 0.00021156
-0.0022837 0.00055215 0.0014253 0.0015978 0.00014924 -0.001665 0.17391 0.20327
-0.016015 -0.010132 -0.0010535 0.00048887
0.0023799 0.0010492 0.0014013 -0.00070185 0.00014921 -0.00037355 -0.016074 -0.010123
0.10306 0.2285 -0.01045 -0.0086903
0.00050443 -0.0013954 0.0011461 0.00016192 0.00017184 0.00031492 -0.001004 0.00058856
-0.010503 -0.0086167 0.1039 0.30693
1460000000 0.26841 0.15455 -0.020377 0.0047996 0.0053289 -0.0016518 -0.0018333 0.0018094
0.0021639 -0.00022096 -0.00014809 -0.00094929
-0.020346 0.0048157 0.10902 0.33872 -0.0054427 0.015297 0.0020091 0.00032373
0.001002 -0.001516 0.0013143 -0.0006037
0.0053071 -0.0017052 -0.0053545 0.015304 0.35868 0.0047597 -0.0011679 -0.0014298
0.0001372 -0.00024508 0.00059677 -0.00029468
-0.00168 0.0018598 0.001911 0.00033311 -0.0011627 -0.0014173 0.19981 0.17408
-0.017314 -0.0027513 -0.00038816 0.0026374
0.0021454 -0.00026897 0.00091817 -0.0015348 0.00026765 -0.00020351 -0.0173 -0.0027177
0.13307 0.21348 -0.012302 -0.0023298
-0.00017158 -0.0010631 0.0013953 -0.00042954 0.00068367 -0.00048382 -0.00040202 0.0025523
-0.012245 -0.002463 0.13889 0.28749
1520000000 0.28101 0.11231 -0.014804 0.010169 0.0033482 -0.0039263 0.00017016 0.0027818
0.0022462 -0.0017762 -0.0011234 -0.00028091
-0.014793 0.010141 0.14287 0.3242 0.0021131 0.012618 0.0018905 -0.0009112
4.2395e-05 -0.0011866 0.00041485 -0.00098935
0.0033278 -0.0039513 0.0021922 0.012623 0.35083 -0.053913 -0.0011873 -0.00052688
0.00057229 -0.00086285 0.00017393 -0.00011023
3.0692e-05 0.0027882 0.0019675 -0.00089804 -0.0012378 -0.00048242 0.22088 0.1356
-0.016288 0.0035255 0.0020457 0.0022647
0.0022066 -0.0017561 6.4748e-05 -0.0011395 0.00055979 -0.00087061 -0.016308 0.0036263
0.16048 0.19828 -0.011705 0.002019
-0.0013093 -0.00032077 0.00041002 -0.00099958 0.00020772 -0.0001172 0.0019663 0.0022167
-0.011659 0.0021271 0.17229 0.26911
1580000000 0.29114 0.067365 -0.0082375 0.013561 -0.0010232 -0.0046371 0.0016847 0.002132
-3.4887e-05 -0.0021862 -0.00046937 0.0004673
-0.0082347 0.013538 0.1707 0.30075 0.0054301 0.0075447 0.00065366 -0.0018327
-0.00070468 -0.0011219 -0.0001138 -0.00079962
-0.0010168 -0.0046241 0.0054957 0.0075339 0.32907 -0.11057 -0.0017471 0.00065493
-0.00034203 -0.0012517 0.00033928 -0.00063393
0.0017499 0.0020602 0.00058727 -0.0018428 -0.0017923 0.00066105 0.23343 0.098447
-0.012508 0.0088771 0.0028388 0.00061058
-3.2857e-05 -0.0021942 -0.0007806 -0.0011215 -0.0003667 -0.001182 -0.012492 0.0089425
0.1845 0.18085 -0.0091619 0.0077812
-0.00032975 0.00064654 -7.6368e-05 -0.00072225 0.00034737 -0.00048649 0.0026716 0.00060523
-0.0090775 0.0077377 0.20628 0.24519
1640000000 0.29447 0.025158 -0.0013486 0.012395 -0.0026591 -0.0024126 0.0029599 0.001026
-0.00050023 -0.0018124 -0.00025767 0.00058108
-0.0013541 0.012373 0.20198 0.27553 0.0057616 0.0026704 -0.00080296 -0.0020314
-0.0010859 -0.00032397 -0.00039006 -0.00079863
-0.0027115 -0.0023955 0.0057791 0.0026403 0.29964 -0.16101 -0.0007123 0.0016355
-0.00091151 -0.0010606 -0.00016035 -0.00040188
0.0029886 0.00098057 -0.00075662 -0.0020333 -0.00065842 0.0015891 0.24563 0.050379
-0.0079262 0.010626 0.0027673 -0.0011075
-0.00050661 -0.0017689 -0.0011193 -0.00029547 -0.00087167 -0.00098899 -0.0078572 0.010667
0.20752 0.15452 -0.0043152 0.0096178
-0.00035239 0.00039506 -0.00045398 -0.00079683 -0.00014954 -0.00048986 0.0027256 -0.0010714
-0.0043806 0.009658 0.23386 0.21425
1700000000 0.2864 -0.019931 0.0021564 0.0096006 -0.0033624 0.00024386 0.0033062 -0.0015194
-0.0021571 -0.00096606 0.00057718 0.00039441
0.0021806 0.0095675 0.21957 0.2446 0.0033493 -0.00017983 -0.0016465 -0.00064596
-0.00086567 0.0001204 -0.0008986 -0.00054269
-0.0033209 0.00024988 0.0033481 -0.00018451 0.25389 -0.19957 0.00053228 0.0016181
-0.0021847 -8.7572e-05 -0.00035132 -0.00072285
0.0032066 -0.0015699 -0.0016955 -0.00060395 0.00048208 0.0017483 0.24165 0.0027842
-0.0042693 0.011267 0.0017262 -0.0022872
-0.0021209 -0.00089749 -0.00082763 0.00016448 -0.0020972 -0.00012233 -0.0041888 0.011325
0.22457 0.13352 0.00052385 0.0096162
0.00061582 0.00051045 -0.00085996 -0.00052306 -0.00042493 -0.00095733 0.0016343 -0.0023867
0.00061399 0.0095979 0.25125 0.18129
1760000000 0.27575 -0.06834 0.004546 0.0061257 -0.0020371 0.00090596 0.001005 -0.0038122
-0.0016339 0.00051306 0.00033753 -0.00063233
0.0045272 0.0061447 0.24754 0.20535 0.00083308 -0.0017196 -0.0014514 0.00019398
-0.00090428 0.001031 -0.00058983 0.00025012
-0.0020749 0.0009491 0.00080823 -0.0017311 0.20492 -0.23094 0.0014067 0.0010742
-0.0011833 0.0015624 -0.0014446 -0.00070149
0.0011054 -0.0037327 -0.0014369 0.0002349 0.0013877 0.0010913 0.23564 -0.045894
-0.00017172 0.010325 -0.0001817 -0.0028262
-0.0016548 0.00054251 -0.00092249 0.001009 -0.0012404 0.0015984 -0.00027771 0.010421
0.23987 0.099645 0.0043303 0.006903
0.00036463 -0.00060955 -0.0006283 0.00032314 -0.0012652 -0.0007551 -0.00033444 -0.0026753
0.004306 0.0068539 0.26607 0.14467
1820000000 0.25074 -0.1065 0.0047624 0.0024479 0.00012342 0.0021318 -0.0012171 -0.0031667
-0.0013955 0.0012245 -0.00017475 -0.0002157
0.0047359 0.0024531 0.2578 0.17447 -0.0014076 -7.0511e-05 -0.0013184 0.0011491
3.963e-05 0.0011751 -0.00072023 0.00041243
8.6804e-05 0.0021743 -0.001382 -6.4703e-05 0.15312 -0.24474 0.0016994 5.8101e-05
-3.9914e-05 0.0024749 -0.0017853 0.00047965
-0.0012841 -0.0031139 -0.0013285 0.0011888 0.0018483 0.00025582 0.20705 -0.094023
0.0019926 0.0084012 -0.0019419 -0.0016343
-0.0014128 0.0012324 4.48e-05 0.001208 2.6709e-05 0.0025832 0.001864 0.0083834
0.25591 0.069126 0.0049666 0.0032347
-0.00016828 -0.00034601 -0.00071933 0.00032554 -0.0017513 0.00030801 -0.0017996 -0.0016125
0.0049366 0.0033331 0.27004 0.10847
1880000000 0.21518 -0.14567 0.0022252 2.2435e-05 -0.0008414 0.0021521 -0.0031416 -0.0020568
-0.00022438 0.0020442 3.3126e-05 -0.00050785
0.0022407 2.9487e-05 0.26258 0.12885 -0.0035197 0.0023563 -0.00014566 0.0017369
0.00062359 0.0010927 4.7861e-05 0.001064
-0.00083636 0.0021551 -0.0035317 0.0023939 0.10104 -0.25099 0.0015099 -0.0011089
0.0017145 0.0018254 -0.0010753 0.001546
-0.003247 -0.0021337 -0.00023653 0.0017831 0.0013813 -0.0011371 0.16905 -0.13373
0.0031373 0.0058097 -0.0022239 0.00010181
-0.00015935 0.0020245 0.00061913 0.0010986 0.0016532 0.0018018 0.0032141 0.0058214
0.25921 0.038439 0.0051428 0.0010191
0.00011576 -0.00063094 2.8835e-05 0.0010652 -0.001173 0.0016346 -0.0020693 0.0001473
0.0052216 0.0010419 0.27114 0.075562
1940000000 0.17709 -0.17218 -0.00013044 -0.001623 0.0014288 0.002048 -0.0037918 0.00075193
0.0017138 0.0013242 -0.00057069 -0.00056696
-0.00015754 -0.0016119 0.26493 0.096152 -0.0016009 0.0051413 0.0010837 0.0013058
0.0018059 0.00038151 0.00093827 0.00038377
0.0013083 0.0021148 -0.0015896 0.0050943 0.059027 -0.24205 0.00024722 -0.0021806
0.0025032 7.4638e-05 0.00039149 0.0017596
-0.0035873 0.0006081 0.0010813 0.0011714 0.000341 -0.0020314 0.11923 -0.16777
0.002535 0.0037143 -0.0016142 0.0014176
0.001591 0.0012205 0.0017806 0.00025708 0.0023951 0.00014943 0.0025771 0.003627
0.26294 -0.0011059 0.0035166 -0.0023958
-0.00074652 -0.00038821 0.00093254 0.00029662 0.00048542 0.0017697 -0.0017791 0.001355
0.0033703 -0.0023582 0.26298 0.03923
2000000000 0.12955 -0.1862 -0.0040626 0.00056813 0.0028589 0.0016139 -0.0020631 0.0035167
0.0015087 0.00020566 -0.00088274 0.00050777
-0.004021 0.00052004 0.25026 0.060335 -0.00060364 0.007082 0.0015443 0.0003728
0.0012257 -0.0011201 0.00049763 0.00016112
0.0028586 0.0015482 -0.00061048 0.0070954 0.017269 -0.227 -0.0014697 -0.0010703
0.0019067 -0.001439 0.0018572 0.0013394
-0.0021674 0.0037495 0.0014356 0.00041781 -0.0013272 -0.0011098 0.064294 -0.18018
0.00070802 0.0027089 3.383e-05 0.0021617
0.0015515 0.00029924 0.0011417 -0.0011643 0.0018859 -0.0013573 0.00098208 0.002635
0.25711 -0.034552 0.00059624 -0.0028934
-0.00058693 0.0004965 0.00050601 0.00021786 0.0018229 0.0015242 0.000167 0.0023957
0.00049382 -0.002834 0.24961 0.011754
2060000000 0.084347 -0.19276 -0.0050281 0.0031153 0.003099 -0.00050001 0.00072441 0.0032098
0.0017118 -0.001143 0.00013428 0.00089351
-0.0049919 0.0031595 0.238 0.031706 0.0041225 0.0081528 0.0010107 -0.00046966
0.00053594 -0.0013918 0.00074728 -0.000279
0.0031257 -0.00047012 0.0042272 0.0080811 -0.013711 -0.20851 -0.00099915 0.00038185
0.00049909 -0.0021341 0.0029746 0.00021037
0.0007432 0.0029612 0.0011449 -0.0005194 -0.001347 0.00037587 0.012689 -0.17774
-0.00032697 0.0035477 0.00090987 0.00094261
0.0016242 -0.0011198 0.00044251 -0.0014105 0.00028349 -0.0022318 -0.0001787 0.0038147
0.24259 -0.073035 -0.0012788 -0.0037045
-0.00014435 0.00073879 0.00074714 -0.00024054 0.0028671 0.00028621 0.0012783 0.00074864
-0.0010938 -0.0038 0.23706 -0.012924
2120000000 0.038541 -0.18407 -0.003957 0.0070211 0.0026208 -0.0025941 0.0028187 0.0018658
0.00022108 -0.0018743 0.00086519 -6.3723e-06
-0.0039892 0.0070023 0.21604 0.0069551 0.0065266 0.004486 0.0012302 -0.0013298
-0.0011394 -0.0019434 -1.1673e-05 -0.0010381
0.0025537 -0.0026168 0.0065245 0.0045468 -0.042124 -0.19304 -0.00093219 0.0011915
-0.0016783 -0.0015624 0.00028171 -0.0021959
0.0024769 0.0021253 0.0011214 -0.0013359 -0.0008259 0.00087558 -0.03956 -0.16241
-0.00088435 0.0049624 0.0016835 0.0012751
0.00010467 -0.0018537 -0.0011864 -0.0019952 -0.001738 -0.0015255 -0.00083597 0.0049382
0.2247 -0.10879 -0.0050769 -0.0016389
0.00092525 0.00016606 -4.3675e-05 -0.0012154 0.00039076 -0.0023214 0.001699 0.0012986
-0.0052148 -0.001615 0.21613 -0.029351
2180000000 -0.0010211 -0.17028 -0.0020288 0.010376 0.00084166 -0.0023482 0.0026333 -0.00054024
-8.3506e-05 -0.0013879 0.0012684 0.00019032
-0.0020469 0.010292 0.19643 -0.010302 0.0075673 0.004008 -0.00082403 -0.0019075
-0.0021688 0.00063597 0.00012478 0.0002784
0.00080219 -0.002316 0.0075477 0.0040016 -0.063034 -0.16876 0.00065737 0.0012683
-0.0011836 0.00012883 0.00042972 -0.0022038
0.0029486 -0.00039819 -0.00065217 -0.001757 0.00064544 0.0011773 -0.077431 -0.13419
-7.481e-05 0.0073417 0.0017962 -1.9587e-05
-0.00022925 -0.0012756 -0.0020939 0.00070292 -0.0010476 -2.7495e-05 -0.00014096 0.0073252
0.19619 -0.1393 -0.005406 0.0020522
0.0012752 0.00019875 0.00012152 0.00026597 0.00034564 -0.001925 0.0018976 -0.00018265
-0.0054306 0.0020248 0.20073 -0.044208
2240000000 -0.02961 -0.14592 0.0025933 0.011627 -0.00056912 -0.0029599 0.0019856 -0.0021979
-0.0022015 -0.00036011 0.00041724 -0.0017742
0.0025719 0.01164 0.1769 -0.016353 0.0083352 0.00044203 -0.00095544 -0.00042331
-0.00066615 0.0012249 -0.00095452 -0.00069707
-0.00054672 -0.0029956 0.0083539 0.00029222 -0.079967 -0.14529 0.0013533 -0.0012604
-0.0010454 9.1351e-05 -0.0026347 -0.0016639
0.0019119 -0.0019817 -0.00088584 -0.00045082 0.0015198 -0.0011161 -0.11131 -0.1062
0.0018581 0.0086173 0.0013312 -0.00062456
-0.0020095 -0.00038327 -0.00061502 0.0010927 -0.0011989 0.0003069 0.0016771 0.0086052
0.16544 -0.15772 -0.0051192 0.0044519
0.00040987 -0.001866 -0.00095169 -0.00053577 -0.0024493 -0.0014912 0.001248 -0.00046365
-0.0051209 0.0043447 0.17766 -0.055229
2300000000 -0.056562 -0.11851 0.0082706 0.0093987 -0.0011584 -0.0023497 -0.00029017 -0.001475
-0.0010088 0.00099891 -0.00096285 -0.00060695
0.0082908 0.0093802 0.1556 -0.025156 0.0085285 -0.0018867 -0.0010583 0.00032098
-0.00021681 0.0014081 -4.0443e-06 0.0010264
-0.0011835 -0.0022623 0.0085446 -0.0019719 -0.093589 -0.12159 9.5333e-06 -0.0013037
-0.00016359 0.0020008 -0.0016674 0.0010585
-0.00043763 -0.0013672 -0.0010806 0.00052137 -0.00019306 -0.0013395 -0.13303 -0.069688
0.0052562 0.0093357 0.00045137 -0.0015803
-0.001156 0.00094102 -0.00012735 0.001442 -0.00023182 0.0017991 0.0051167 0.0087092
0.12639 -0.17821 -0.0034997 0.0073338
-0.00093866 -0.00046277 -4.2587e-06 0.00082971 -0.0018574 0.00093791 0.00095993 -0.0016847
-0.0035806 0.0074087 0.16127 -0.056876
2360000000 -0.072997 -0.08685 0.011085 0.0081918 -0.0011829 -0.001736 -0.0015225 -0.00111
-5.7576e-05 0.0010019 -0.0014953 -0.00051576
0.011052 0.0080632 0.14682 -0.024583 0.0081681 -0.004677 -0.00084615 0.0010565
0.0019548 0.00032601 0.0002728 -0.00014074
-0.0012537 -0.0017688 0.0081223 -0.0047279 -0.10359 -0.099017 -0.0023033 -0.0011545
0.0011104 -0.00011003 -0.00086527 0.0017861
-0.0014075 -0.001291 -0.00082452 0.0011135 -0.0022655 -0.0008698 -0.14935 -0.036169
0.00831 0.0086415 0.0011626 -0.001674
-0.00017082 0.0010166 0.0019103 0.00040459 0.0012002 3.1149e-05 0.0084078 0.0086105
0.094813 -0.18009 0.00016364 0.0084491
-0.0013498 -0.00041713 0.00032775 -9.7478e-05 -0.00073796 0.0017914 0.00088182 -0.0020984
-0.00011403 0.008475 0.13935 -0.060185
2420000000 -0.080468 -0.059667 0.014632 0.0025621 -0.0032467 -0.0014931 -0.0012934 0.00039079
0.0010366 0.0009919 -0.0011979 0.0017303
0.014558 0.0025894 0.12937 -0.025293 0.0048407 -0.0068013 0.0012599 0.0012357
0.00064041 -0.001351 -0.00017231 -0.00013794
-0.003137 -0.0014315 0.004858 -0.0068649 -0.11657 -0.078145 -0.0019108 0.0012284
-3.0042e-05 -0.00046655 0.00049378 0.002466
-0.0012298 0.00040704 0.001164 0.0012254 -0.0018964 0.0010354 -0.1583 0.0071575
0.012163 0.0061373 -0.00028475 -0.0027974
0.0013432 0.00096285 0.00067812 -0.0015457 -0.00018596 -0.00053286 0.012271 0.0063315
0.056556 -0.17982 0.0016775 0.0087715
-0.0014048 0.0014573 -0.00033069 -0.00023844 0.00047704 0.0025424 9.9939e-05 -0.0025211
0.0019707 0.0084521 0.12153 -0.056978
2480000000 -0.081537 -0.028918 0.014112 -0.0032623 -0.0018565 -0.00014757 -0.00081764 0.0015348
0.0014342 -0.00053933 -8.491e-05 0.0016612
0.014064 -0.0032611 0.13118 -0.02555 0.0028851 -0.0089451 0.0011239 0.00018835
-0.00071729 -0.0008968 -9.7667e-05 -0.00019081
-0.0018722 -3.7165e-05 0.0028753 -0.0088774 -0.11973 -0.057216 -0.00082245 0.0027559
-0.00012955 -0.00091886 0.0017352 0.00098023
-0.00083814 0.0013416 0.0012967 0.00019187 -0.00081325 0.0029003 -0.16031 0.045654
0.015285 0.001052 -0.00099699 -0.002473
0.0014724 -0.00051603 -0.00068736 -0.0009683 -0.00022532 -0.00079026 0.014944 0.0011236
0.022399 -0.17198 0.0052122 0.0079153
-8.1602e-05 0.0016519 -0.00014436 -0.00016829 0.0017175 0.00092718 -0.00084295 -0.002536
0.0051928 0.0078769 0.1028 -0.052536
2540000000 -0.085629 -0.0020273 0.011461 -0.0072164 -0.0025484 0.0009769 0.00050103 0.00090917
-6.677e-06 -0.001613 0.0011647 0.0016648
0.011487 -0.0072056 0.11836 -0.01746 -0.0010884 -0.0080286 0.00076294 -0.0013885
-0.0016866 0.000313 -0.00051654 0.00032801
-0.0026149 0.0010497 -0.0011164 -0.0079802 -0.12583 -0.03363 0.0016804 0.0024186
-0.0011732 8.7426e-05 0.0018325 -0.00084976
0.00072781 0.00093827 0.00083531 -0.0014142 0.001692 0.0026001 -0.15833 0.086011
0.014842 -0.0039286 -0.0023403 -0.0022715
0.00014779 -0.0014619 -0.0017629 7.3725e-05 -0.0010094 0.00011772 0.01512 -0.0039908
-0.0065551 -0.15797 0.0077568 0.0059882
0.0011896 0.0015747 -0.00053199 0.0004436 0.0019905 -0.00092553 -0.0024787 -0.0018547
0.0078057 0.0063496 0.087736 -0.039303
2600000000 -0.07887 0.023067 0.0078085 -0.010418 -0.001255 0.0026868 0.0010347 -0.00034731
-0.00079798 -0.0011014 0.0018113 0.00040227
0.0078423 -0.010381 0.11291 -0.032872 -0.0033003 -0.0061016 -0.00038473 -0.0010136
-0.00031763 0.0015783 -0.00025429 0.00067142
-0.0011891 0.0026935 -0.0033629 -0.0061201 -0.13049 -0.0085371 0.0028689 0.00012603
-5.8166e-05 0.0012262 0.0011527 -0.0018652
0.00086478 -0.00017717 -0.00041888 -0.00098666 0.0028418 0.00024599 -0.14385 0.12051
0.011973 -0.0094137 -0.003442 0.00016027
-0.0008397 -0.0011302 -0.00022733 0.001671 4.5323e-05 0.0012685 0.01213 -0.0091713
-0.04168 -0.13948 0.0090116 0.005675
0.0018056 0.00035626 -0.00022255 0.00063116 0.0012547 -0.0017995 -0.0033082 0.00017494
0.0091988 0.0052794 0.079688 -0.02534
2660000000 -0.072434 0.048968 0.0038447 -0.01173 -0.00040706 0.0010764 6.9724e-06 -0.00012231
-0.0024144 -7.4755e-05 0.0013876 -0.00079767
0.0038242 -0.011758 0.12063 -0.028816 -0.0045539 -0.0046375 -0.0012826 -0.00048637
0.00050061 0.0019707 0.00037388 0.00089165
-0.00034174 0.0011182 -0.0046209 -0.0046314 -0.12915 0.012107 0.0020313 -0.0015331
0.00023786 0.00019048 -0.0010089 -0.0016589
0.00022276 -0.0001069 -0.0013523 -0.00048771 0.0019618 -0.0015932 -0.12243 0.15214
0.0074272 -0.011474 -0.0019301 0.0012827
-0.0024392 0.00011634 0.00034926 0.0018722 0.00024457 0.0002565 0.0074328 -0.011965
-0.062541 -0.11892 0.010947 0.0013228
0.0014862 -0.00070455 0.00037365 0.00089269 -0.0010196 -0.0015166 -0.0026469 0.00096912
0.010693 0.0015009 0.075663 -0.0068813
2720000000 -0.06176 0.067666 -0.00035981 -0.011573 -0.00012085 0.003054 -0.00021855 -0.00026897
-0.0023795 0.0019279 0.00049389 -0.0017454
-0.00031228 -0.011549 0.10583 -0.032308 -0.0051221 -0.0013623 -0.0018061 0.00051046
0.0017558 0.00032768 0.00086813 -0.0001301
-0.00014625 0.0031476 -0.005109 -0.0013591 -0.12319 0.041441 0.00054234 -0.0026209
0.00019604 0.00053987 -0.0013754 0.00058125
-0.00044549 -0.00011906 -0.0017701 0.00052031 0.00063844 -0.0025977 -0.089096 0.18044
0.0034088 -0.013146 -0.0018599 0.0023924
-0.0025873 0.0019648 0.0018648 0.00021073 0.00018832 0.0004215 0.0031124 -0.013146
-0.082183 -0.087946 0.011676 -0.0015785
0.0003346 -0.0016097 0.00088572 -0.0001139 -0.0014732 0.00056257 -0.0018037 0.0027345
0.011885 -0.0013075 0.079301 0.011913
2780000000 -0.047636 0.086843 -0.0046972 -0.010166 7.2795e-06 0.0012808 0.00048692 -0.00022651
0.0011865 0.0030855 -0.00058254 -0.0017684
-0.0047011 -0.010138 0.10433 -0.04435 -0.0039171 0.00015244 -0.00033101 0.0017681
0.001703 -0.0010235 0.00021306 -0.00022669
2.9803e-05 0.0013016 -0.003878 0.00014351 -0.12043 0.0717 -0.0018292 -0.0017825
0.00022922 -0.00033516 -0.00059981 0.00072073
0.00055901 -0.0002581 -0.00026228 0.0017635 -0.0019425 -0.0017771 -0.059531 0.20261
-0.0019612 -0.013048 -0.00065117 0.0021307
0.0012127 0.0029252 0.0016715 -0.0010989 0.00016613 -0.00024907 -0.0017747 -0.012741
-0.09793 -0.054276 0.010488 -0.0060008
-0.00063759 -0.0017626 0.00022662 -0.00020428 -0.000656 0.00072169 -0.00035592 0.0019461
0.010381 -0.006481 0.083562 0.029824
2840000000 -0.031953 0.1024 -0.0077926 -0.0068487 0.0015963 0.001955 -3.7546e-05 -9.8545e-05
0.0015903 0.0010764 -0.0016478 0.00037542
-0.007715 -0.0068616 0.10272 -0.038039 -0.003415 0.0011938 0.00058659 0.001004
-0.00012796 -0.0014613 6.1657e-05 -7.0582e-05
0.0016617 0.0019017 -0.0033931 0.001291 -0.11407 0.097115 -0.0015895 0.00018252
0.00023515 0.00027679 0.00085076 0.0011939
-0.00012466 -9.7212e-05 0.00054632 0.00096402 -0.0016709 0.00014092 -0.02322 0.21791
-0.0057163 -0.010304 0.00047624 0.00086107
0.0015405 0.0013214 -0.00016914 -0.0015478 0.00029335 0.00032685 -0.0056784 -0.010285
-0.10072 -0.022854 0.0083246 -0.0075697
-0.0016314 0.00033893 2.3494e-05 -7.4917e-05 0.0010753 0.001123 0.00032917 0.0013315
0.0083772 -0.0071072 0.096626 0.045426
2900000000 -0.017638 0.12184 -0.0089136 -0.0027293 0.0017446 -5.1596e-05 0.00049043 -0.00075847
0.0021828 -0.0010301 -0.00088988 0.00015557
-0.0088826 -0.0027112 0.082981 -0.045957 -0.0012973 0.002543 0.0011278 0.00025835
-0.00071949 -0.0012728 -0.00018859 1.5849e-05
0.001774 -6.5522e-05 -0.0012701 0.0024955 -0.096877 0.12946 -0.001069 5.0399e-05
-0.00036751 -0.00077605 0.001938 -0.00057271
0.0004802 -0.00072881 0.0011362 0.00025565 -0.001214 6.3336e-05 0.013622 0.2206
-0.0091951 -0.0068353 0.00084042 0.0018682
0.0021301 -0.0011074 -0.00054143 -0.0012876 -0.00031586 -0.00086884 -0.0090427 -0.0071476
-0.10028 0.015608 0.005769 -0.010283
-0.0009213 0.00031579 -0.00021522 -0.00013557 0.00191 -0.00049629 0.00086303 0.0017115
0.0057804 -0.010413 0.11156 0.050711
2960000000 0.0046554 0.13344 -0.0084816 0.00069586 0.00063747 0.0013068 -0.00078017 -0.0009628
-3.55e-05 -0.002299 -0.00086124 0.00056216
-0.0084676 0.0006358 0.091923 -0.045372 -0.00084982 0.0011149 0.0011484 -0.00013572
-0.0012457 -0.0007617 0.00044737 0.00030349
0.00046017 0.0013895 -0.00075491 0.0011953 -0.078202 0.1603 -0.00066223 0.00058695
-0.0004944 0.00071613 -0.00033298 -0.0022873
-0.00055374 -0.00091726 0.001059 -0.00020858 -0.00032859 0.00057844 0.055956 0.22702
-0.009954 -0.0023349 0.0017449 0.00048556
-0.00016142 -0.0020454 -0.0012534 -0.00070328 -0.00067014 0.00068776 -0.0097731 -0.0020921
-0.088096 0.047616 0.0015963 -0.012235
-0.00066663 0.00043722 0.0003558 0.00037091 -0.00026733 -0.0024404 0.0014486 0.00039551
0.0014123 -0.012175 0.13032 0.06094
3020000000 0.023014 0.14751 -0.0062328 0.0038999 0.0013684 -0.00040196 -0.00090204 -7.9306e-05
-0.00099829 0.00026708 -0.00020176 0.00061251
-0.0061703 0.0038489 0.080572 -0.034096 -0.00055902 9.3645e-05 0.00030124 -0.0011018
-0.0017097 0.00047458 0.00066534 -0.00015177
0.0014775 -0.00034883 -0.00058992 7.7435e-05 -0.056858 0.18548 -0.00017248 0.0010047
0.00044875 0.00035799 -0.00080444 -0.0013744
-0.0010117 -0.00011666 0.0003341 -0.001059 -0.00041322 0.00091541 0.094664 0.21954
-0.0084927 0.001078 0.00044856 0.00044905
-0.00067233 2.4167e-05 -0.0017131 0.00049633 0.0006497 0.00030544 -0.0086723 0.0015094
-0.071285 0.075519 -0.0021472 -0.010568
-0.00041194 0.00059204 0.00059395 -0.0002445 -0.0006312 -0.0015608 0.00075771 0.00059692
-0.0019315 -0.010721 0.15066 0.057712
3080000000 0.050612 0.15626 -0.0042592 0.0060227 0.0015586 -0.00022594 -0.00071334 -0.00023354
-0.00061784 0.00019444 8.6033e-05 0.00046845
-0.0042871 0.0060365 0.077823 -0.028243 -0.00043554 0.00057215 -0.00028195 -0.00018168
-0.00026527 0.0011182 -8.4065e-05 -0.00045916
0.0013763 -0.00034925 -0.00042463 0.00060583 -0.019379 0.20722 -0.00067403 0.00012018
0.00054456 0.0004341 -0.0024217 -0.00086859
-0.00068292 -2.0876e-05 -0.00030258 -0.00028102 -0.00041231 0.00012138 0.12807 0.21163
-0.0064095 0.0047476 0.0020854 0.00064284
-0.00062567 0.00053754 -0.00025591 0.0010136 0.00059409 0.00025141 -0.0064882 0.0046714
-0.043901 0.10853 -0.0065754 -0.0090134
0.00045141 0.00052521 -0.00018981 -0.0005773 -0.0021851 -0.00050153 0.0019687 0.00039283
-0.0065709 -0.0088908 0.16408 0.064931
3140000000 0.079223 0.15935 -0.00085792 0.0074548 0.0024176 -0.0014165 -0.0013428 0.00094203
0.0015921 0.00071089 0.00024025 -0.00024065
-0.00085727 0.0073813 0.073716 -0.029963 -0.0010767 0.00031329 0.00065302 -0.00011142
-1.1583e-05 0.00089595 0.00057053 -0.00040298
0.0025744 -0.0014852 -0.0010992 0.00031859 0.023594 0.22728 3.5407e-05 0.0015268
0.0012858 -0.00069691 -0.0025203 0.00099996
-0.0012839 0.00096391 0.00076272 -0.00012642 -0.00010316 0.0014479 0.16328 0.18583
-0.0030644 0.0062625 0.00065897 -0.0016462
0.0015441 0.00053419 -1.3005e-06 0.0010569 0.0014589 -0.00054551 -0.0032341 0.0060837
-0.024739 0.12804 -0.0087647 -0.0051016
2.0023e-05 -6.6334e-05 0.00074904 -0.0004257 -0.0025699 0.00098142 0.00057008 -0.0015753
-0.0092639 -0.0056432 0.18821 0.055596
3200000000 0.11079 0.16958 0.0042583 0.0062314 0.00081172 -0.0027205 -0.00026783 0.0020388
0.00051495 -0.0018901 0.00013865 0.00046789
0.0042683 0.0062747 0.083833 -0.028371 -0.0010233 0.00067275 -0.00032656 -0.00091902
0.00078902 0.0011278 -0.00043266 -0.00097259
0.00078044 -0.0028292 -0.00097775 0.0007024 0.068225 0.23214 0.0012077 0.00069135
-0.0001731 -0.0022911 -0.0015015 0.0023925
-0.00048206 0.001852 -0.00027769 -0.00080516 0.0012226 0.00079448 0.183 0.16333
-5.267e-05 0.0059719 0.0003629 -0.0011525
0.00064763 -0.0019341 0.00074122 0.0010728 -0.00027982 -0.0024818 -0.00046396 0.0063408
0.014018 0.14736 -0.0096129 -0.0011598
0.00028338 0.00034646 -0.00046134 -0.0010364 -0.0012106 0.0023721 0.0003139 -0.00094472
-0.0094445 -0.00085071 0.20321 0.054508
3260000000 0.14304 0.16112 0.0041478 0.003131 -0.00075915 -0.0025711 0.0011324 0.00092791
0.00013965 -0.0018424 -8.7504e-05 -5.1809e-05
0.0042019 0.0031422 0.092238 -0.031441 -0.0015669 0.0022747 -0.00029963 -0.00030287
0.00097034 -0.0005153 -0.0010806 4.4192e-06
-0.00088039 -0.0025787 -0.0016002 0.002377 0.1193 0.22772 0.00045612 -0.00012787
-0.0011714 -0.001213 0.00072755 0.0021905
0.0011759 0.00087627 -0.0004245 -0.00016263 0.00066091 -0.00015978 0.21102 0.12609
0.0022098 0.0060022 -0.00054142 -0.0018519
0.00012815 -0.001936 0.00093425 -0.00054777 -0.0013116 -0.0010284 0.0027007 0.0054758
0.041558 0.15716 -0.0074221 0.0040905
-0.00015689 8.0235e-05 -0.0010173 0.00016915 0.00039714 0.001981 -0.00043633 -0.002005
-0.0069144 0.0038688 0.23329 0.044653
3320000000 0.17315 0.15513 0.007094 0.0010922 -0.00042916 -0.0020241 0.00087551 0.00037952
-0.0017037 -0.0012776 0.00037045 0.00021359
0.0071529 0.0010713 0.099105 -0.027963 0.0010135 0.0026382 -0.00031767 -0.00061987
-0.00026686 -5.4028e-05 -0.0005005 0.00025989
-0.00037539 -0.0018538 0.0010666 0.0025441 0.16686 0.21775 0.00033985 -0.00010966
-0.0013288 -8.8358e-05 9.2331e-05 0.00067727
0.00089337 0.00035407 -0.00019685 -0.00066951 0.0003665 0.00011761 0.21952 0.095883
0.0039225 0.0031592 -0.00098579 0.00036249
-0.0016061 -0.0010394 -0.0002732 -0.00017074 -0.0011875 -4.3165e-05 0.0035172 0.0035082
0.073707 0.15721 -0.0040056 0.0048827
0.00033953 0.00016109 -0.00054067 0.00029352 0.00032074 0.00086422 -0.0011646 0.00024486
-0.0040324 0.0050914 0.24852 0.031778
3380000000 0.20799 0.13848 0.0056505 -0.002228 -0.00096946 0.00065972 0.0011507 0.00029869
-0.0013733 0.00089209 0.00024386 -0.00016909
0.005679 -0.0022527 0.10996 -0.035665 0.00049619 0.0026241 -0.001164 -0.00061389
1.4576e-05 0.00010564 -0.00089877 0.00044706
-0.0010068 0.00060501 0.00049688 0.002652 0.20839 0.19553 0.0007741 -0.00053695
-0.0017429 0.00069609 0.00087089 0.0015193
0.001243 0.00015255 -0.001358 -0.00038853 0.0007572 -0.00077423 0.23436 0.063315
0.005611 0.0030276 -0.00016323 0.00046756
-0.0014511 0.00075129 -0.00010785 0.00017952 -0.0018409 0.0010102 0.0056346 0.003086
0.1175 0.14878 -0.00082299 0.0063729
0.00046824 -3.2714e-05 -0.00093188 0.00046609 0.00092009 0.0012614 -0.00026148 0.00059667
-0.00063204 0.0061182 0.27808 0.01347
3440000000 0.23976 0.11683 0.0043984 -0.0040746 -0.0006566 -0.0016558 0.00089042 -0.00017751
-0.0014141 0.0015036 0.00091383 0.00012731
0.0043458 -0.0039394 0.10401 -0.041168 0.0031998 0.0018766 -0.0011198 0.001089
-5.14e-05 0.00043533 5.1101e-05 0.0010381
-0.00060448 -0.001678 0.0031117 0.0018449 0.24669 0.16636 -0.00030343 -0.00010807
0.00028458 0.001171 0.0012337 0.00070586
0.00089235 -7.5695e-05 -0.00096467 0.0010574 -0.00014174 -0.00019015 0.23541 0.030492
0.0067575 -0.00010311 -0.00054084 -1.9279e-05
-0.0011769 0.0017008 8.7282e-05 0.00027277 0.00030546 0.0011813 0.0069513 -0.00017621
0.14656 0.13876 0.0033458 0.0039093
0.00083218 -1.9573e-05 0.00037859 0.00089068 0.0010326 0.00090289 -3.2345e-06 5.0307e-05
0.0036126 0.0040251 0.29415 -0.015923
3500000000 0.27143 0.08534 0.0024453 -0.0048141 -0.0014641 0.0014229 0.0012308 -0.00094271
-0.0008076 0.0012949 0.0007699 -0.00077641
0.0024239 -0.0048111 0.11604 -0.065203 0.0031674 0.00084382 -0.00045082 0.00072043
0.00050527 9.7155e-05 0.00016819 0.00012843
-0.0014902 0.0014866 0.0031876 0.00081185 0.27519 0.13212 1.3762e-06 -0.00030524
-2.4418e-05 0.00076867 0.0016702 8.1204e-05
0.0010306 -0.0010511 -0.00045199 0.00079274 1.4947e-05 -0.00019592 0.23965 0.0033684
0.0071219 -0.0026671 0.00025439 -0.00052221
-0.00073865 0.0014424 0.00059182 -9.7472e-05 -0.00026478 0.00087547 0.0065575 -0.0029356
0.1925 0.1108 0.0030687 0.0018459
0.00075976 -0.00076031 7.817e-05 0.00041938 0.0018244 -0.00048509 -0.00014685 0.00015689
0.0029448 0.0015901 0.31452 -0.04204
3560000000 0.29097 0.050921 0.0001744 -0.0061377 3.1927e-05 -0.00069251 0.00064408 0.00022155
0.001549 0.0019391 -0.00013463 -0.00089075
0.00018389 -0.006035 0.11023 -0.070492 0.0056916 -0.0010376 0.00040217 0.00062879
0.00064234 -0.00029614 0.00015092 0.00048676
7.519e-05 -0.00073061 0.0056685 -0.0011223 0.30242 0.089641 -0.00030844 7.4334e-05
0.00085991 0.00013764 0.0011755 -0.0012114
0.00063133 1.2483e-05 0.00041293 0.00067303 -0.00020239 0.00010237 0.23034 -0.032878
0.0059109 -0.0063253 -0.00060952 -0.00054672
0.0014187 0.0016871 0.00057008 -0.00031025 0.00056113 0.00054666 0.0059996 -0.005865
0.21397 0.096287 0.0039366 -0.001105
-2.9561e-05 -0.0010803 0.00024864 0.00037781 0.0012848 -0.00074048 -0.00012585 -0.00072029
0.0038504 -0.00069041 0.32601 -0.08264
3620000000 0.30668 0.013284 -0.0012799 -0.0037146 -0.0019458 -0.0001632 0.00024262 -0.0018974
-4.0146e-05 0.00055127 -0.00059163 -0.00052728
-0.0012548 -0.0037802 0.11061 -0.1001 0.0035063 -0.0039746 0.00017925 0.00061191
-0.00035946 -0.0008606 0.00066227 0.00017728
-0.0019346 -8.6449e-05 0.0034722 -0.0040068 0.3151 0.045883 0.00025554 -0.00092779
-5.0124e-05 0.00068761 0.00068906 -0.00050318
4.9737e-05 -0.0018012 0.00037032 0.00060417 5.1747e-05 -0.00080022 0.2188 -0.06332
0.0011626 -0.0074394 -0.00095472 0.00073713
9.7022e-06 0.00078168 -0.00027287 -0.0007875 -0.0003514 0.0002503 0.001327 -0.0073393
0.23604 0.055638 0.0021776 -0.0025443
-0.00065781 -0.0006756 0.00068417 0.00019798 0.00079886 -0.00081464 -0.0017592 0.00056588
0.0023797 -0.0024119 0.32895 -0.11641
3680000000 0.31046 -0.031754 -0.0037875 -0.0038052 -0.0012009 0.00149 -0.0011053 -0.00020584
0.0017171 6.9314e-05 -0.0011826 -0.00050116
-0.0036962 -0.0037679 0.10573 -0.11693 0.001232 -0.0044782 0.00085965 0.00025945
-0.00035213 -0.00044048 0.00056185 0.00040461
-0.0010925 0.001579 0.001183 -0.0045853 0.32612 -0.0040036 -0.0009409 -0.00055867
0.0011285 0.00079759 0.00085814 -0.0017361
-0.0011942 -0.00030394 0.00078192 0.00029073 -0.00059933 -0.00060131 0.20535 -0.0967
0.00011984 -0.0064884 -0.0013194 0.0011358
0.0016697 4.3267e-06 -0.00046104 -0.00075891 0.0013896 0.00083598 -0.00013337 -0.0064384
0.25686 0.029607 0.0015568 -0.0021281
-0.0010752 -0.00040392 0.00044381 0.00034612 0.00078275 -0.00181 -0.00077134 0.0013256
0.00069244 -0.0025404 0.32908 -0.16213
3740000000 0.31237 -0.066789 -0.0030276 3.4388e-05 -0.0021802 0.0026662 3.7573e-05 -0.0004985
-0.00075306 9.303e-05 -0.001151 0.00040699
-0.003039 -8.8114e-05 0.096965 -0.1389 0.00064048 -0.0052775 7.5458e-05 -0.00023295
-0.00033212 -0.00016117 0.0007468 0.00012508
-0.0022511 0.002655 0.00065886 -0.0052322 0.3288 -0.04359 -0.00060814 -6.6307e-05
0.00022157 -0.00011585 -0.00080788 -0.0011171
-0.00016633 -0.00073558 0.00025801 -0.00042617 -0.00065893 -2.5333e-05 0.1837 -0.12068
-0.0026174 -0.006401 0.00084953 0.0026761
-0.0005054 -0.0001321 -0.00033059 -2.4327e-05 0.00025906 0.00022015 -0.0022239 -0.0059091
0.26159 -0.0094058 0.0002663 -0.0026569
-0.0008585 0.00017056 0.00060056 1.9907e-05 -0.00067658 -0.0014228 0.0010089 0.0022026
0.00027165 -0.0021808 0.31505 -0.20194
3800000000 0.30661 -0.11312 -0.0023319 0.0005784 0.00095 0.0039109 -0.0013061 -0.0014954
0.0014659 0.00095671 -0.0011134 0.00018242
-0.0023835 0.0006234 0.08551 -0.15357 -0.0021932 -0.0049202 0.00030284 0.0001061
-0.00095431 -0.00036801 0.00087921 -0.00010696
0.00098448 0.003902 -0.0022115 -0.0048554 0.3248 -0.084857 -0.00063452 0.00017976
0.00084254 -7.1209e-05 -0.0011455 -0.00080566
-0.001066 -0.0014291 0.00017025 0.00010159 -0.00071729 8.6885e-05 0.17471 -0.14643
-0.0030823 -0.0044856 0.0020251 0.0013903
0.0017567 0.00069079 -0.00091873 -0.00068016 0.0011486 -0.00018745 -0.003134 -0.0047148
0.27487 -0.049272 0.00073297 -0.0015374
-0.0011306 0.00043266 0.000887 -5.2142e-05 -0.0011046 -0.00070653 0.0012053 0.001474
0.0013858 -0.0017617 0.30599 -0.24282
3860000000 0.29512 -0.14424 -0.001046 0.0011775 0.0027047 0.0017988 -0.0022092 0.00090958
0.00095106 -0.001223 -0.00047976 0.0016785
-0.0010453 0.0011966 0.066525 -0.16291 -0.0035054 -0.0046945 0.00069456 -0.00066753
-0.00072405 0.0011537 0.0007676 -0.0010593
0.0028552 0.0018179 -0.0036213 -0.0047229 0.30524 -0.12496 -0.00095311 0.00071728
0.0001616 -0.00063035 -0.00096983 -0.00053729
-0.0023512 0.00094944 0.00062012 -0.00048489 -0.00068823 0.00072539 0.14619 -0.16132
-0.0026362 -0.0047584 0.0019389 0.0012719
0.00082061 -0.00081784 -0.00088166 0.0014123 0.00024015 -0.000569 -0.0027654 -0.004639
0.27153 -0.082562 2.9234e-06 -0.0020074
-0.00024804 0.0013027 0.0007256 -0.00099523 -0.00066923 -0.00025273 0.0020349 0.0013091
-0.00070221 -0.0022804 0.2833 -0.28059
3920000000 0.28015 -0.18475 0.0017694 0.00043989 0.0037155 0.0022085 0.0001465 0.00097534
0.00030181 0.00014836 0.00074202 0.00021976
0.0017393 0.00046416 0.038874 -0.17906 -0.0048054 -0.0029255 -0.0005156 -0.00018503
0.00023167 8.5603e-05 -0.00028873 -0.00038807
0.0035721 0.0022508 -0.0048153 -0.0028706 0.29891 -0.15807 0.00012577 0.0016478
0.0016757 -0.0013759 -0.00031803 0.00020561
0.00039257 0.0011824 -0.00039629 -0.00023382 0.00018182 0.0016957 0.1255 -0.17139
-0.004876 -0.0038441 0.0023633 -0.00057062
0.00040155 -2.2841e-05 0.00019531 5.025e-05 0.0013484 -0.0012747 -0.0040434 -0.0037694
0.26087 -0.12972 0.00030236 -0.0021737
0.00056703 0.00068231 -0.00028556 -0.00055803 -0.00054695 0.00017493 0.0024982 -0.00067481
0.0010181 -0.0021088 0.26189 -0.30826
3980000000 0.25255 -0.22049 0.0018588 -0.0029691 0.0049826 -0.00036259 3.5159e-05 0.00087167
0.0011423 -0.0018579 0.00054252 0.00033969
0.0018556 -0.0029684 0.016442 -0.19172 -0.0053361 -0.00089739 0.00086282 0.00062252
0.00071945 0.00047991 1.2935e-05 -0.0011729
0.005001 -0.00060195 -0.0053378 -0.00093352 0.2697 -0.18885 0.0012924 5.5032e-05
-0.0014939 -0.0013352 -0.00093304 -0.00071519
-0.00011441 0.0008483 0.00081662 0.0006292 0.0012996 2.6192e-05 0.089601 -0.19252
-0.0050704 -0.0038408 0.0012426 -0.00103
0.0010155 -0.0017902 0.00049815 0.0002822 -0.0012754 -0.0011212 -0.0053526 -0.0042792
0.25019 -0.16009 0.0010478 -0.0043744
0.00060191 -7.2256e-05 -8.1916e-05 -0.0011151 -0.00062642 -0.00068857 0.0013776 -0.00076518
0.00066168 -0.0051735 0.22727 -0.34624
4040000000 0.22487 -0.2455 -0.00055027 -0.0039201 0.0035911 -0.0032086 0.00021748 0.00030868
-0.00057517 -0.00087654 0.00045838 -0.00021381
-0.00045055 -0.0038976 -0.0084497 -0.19901 -0.0045599 1.3703e-05 0.00020203 -0.0010421
-0.00013322 -5.33e-05 -0.0016674 4.7314e-05
0.003542 -0.00303 -0.0044864 0.00011736 0.24772 -0.22163 0.00025567 -0.00071941
-0.00064996 1.7806e-05 -0.0009547 0.00011216
0.00031749 0.00038093 0.00029528 -0.001158 0.00045696 -0.00073632 0.06834 -0.18765
-0.0068819 -0.001955 0.0017397 -0.00023904
-0.00063159 -0.00098478 -1.2917e-05 0.00020019 -0.00082856 -0.00017507 -0.00702 -0.0014283
0.23407 -0.19427 -0.0019884 -0.0037388
0.00051086 9.1066e-05 -0.0015358 -6.5117e-05 -0.0012657 0.00036607 0.0017429 -0.00081548
-0.002197 -0.0025264 0.18974 -0.36348
4100000000 0.19434 -0.26914 -0.0032437 -0.0027128 0.00093102 -0.0036133 -0.0001858 0.00011697
0.00078583 -0.0018594 0.00073095 0.00039924
-0.0032492 -0.0027011 -0.034373 -0.20229 -0.0045412 0.00088599 -0.0001832 -0.00031158
0.00068215 0.00047563 -0.00056868 0.0003738
0.00088978 -0.0036763 -0.0047492 0.00094985 0.22573 -0.24802 0.00014393 -0.00024965
-0.00033515 -0.00016554 -0.0012897 0.00021925
-0.0001996 -0.00014366 -0.00024374 -0.00011179 -5.9287e-05 -0.00023119 0.034545 -0.2011
-0.0068431 0.0011188 0.00086127 -0.001545
0.00043699 -0.0020093 0.0005262 0.00018807 -0.00034732 -0.00013068 -0.006557 0.0011736
0.21662 -0.21748 -0.0027032 -0.0040757
0.00068247 0.00014497 -0.00058429 0.00031073 -0.0013602 -2.2025e-05 0.00066252 -0.0014033
-0.0020307 -0.0047099 0.15644 -0.3907
4160000000 0.16565 -0.28607 -0.0035817 -0.0017562 -0.00027714 -0.0031812 0.00060738 -0.00016079
-0.0041324 -0.00054662 0.0010569 -0.0010237
-0.0035446 -0.001731 -0.059707 -0.19792 -0.0046758 0.0026997 -0.00037578 -0.00043929
0.00030295 -0.00045602 -0.0010312 0.00026304
-0.00033903 -0.0031069 -0.0046343 0.0026371 0.19331 -0.26413 0.00050674 -0.00026636
-0.0010991 -0.0004108 -0.0015893 0.00097961
0.00051021 3.4953e-05 -0.00043204 -0.0004053 0.00057218 -0.00044794 0.010246 -0.18856
-0.0054814 0.002052 0.00076389 -0.0018489
-0.0040718 -0.00036656 0.00040863 -0.00036651 -0.0011714 -0.00044143 -0.0057373 0.0014475
0.18231 -0.25357 -0.0049221 -0.0029873
0.00092705 -0.00093246 -0.00073252 0.00031025 -0.0012309 0.00070698 0.0012364 -0.0018232
-0.0053849 -0.0034176 0.10747 -0.39821
4220000000 0.13706 -0.30136 -0.0043595 9.6752e-05 -9.1705e-05 -0.0038166 -0.0001889 -2.0869e-05
-0.00082518 0.0010415 0.00038372 -0.0011602
-0.0044038 1.5799e-05 -0.095948 -0.18786 -0.0021355 0.0032509 -0.00020857 -5.2116e-05
-9.3487e-05 0.00019908 -0.0007207 0.0010411
-0.00010106 -0.0035831 -0.0021334 0.0033424 0.16269 -0.28967 -1.0585e-05 -2.8609e-05
0.00049727 0.00013682 1.8161e-05 0.0013267
-0.0002054 -0.00015976 -0.00016326 -0.00010971 0.00014668 0.00022546 -0.013238 -0.18703
-0.0046741 0.0018417 0.00018137 -0.0024639
-0.00069254 0.0012808 4.3585e-05 4.0746e-05 2.4191e-05 2.1064e-05 -0.004437 0.002425
0.16425 -0.27423 -0.0053202 -0.0027945
0.00031817 -0.0013819 -0.00080464 0.0011136 -0.00049907 0.0016628 0.00012153 -0.0023332
-0.0047363 -0.0022531 0.079086 -0.41206
4280000000 0.10619 -0.31044 -0.002736 0.0017621 -0.0016158 -0.0043136 -0.00044305 0.00055268
-0.00020004 0.00091624 -0.00084268 -0.0003813
-0.0026601 0.0018067 -0.12135 -0.19189 -0.0029788 0.0028892 -0.00078163 -0.00038827
0.00030293 0.00026693 0.00062686 0.0007048
-0.0019333 -0.004303 -0.0028649 0.0029392 0.13288 -0.29655 0.00087263 -0.0002659
-0.0010605 0.00090992 -0.00017753 0.0008706
-0.00049223 0.00071601 -0.00075219 -0.00029514 0.00071038 -0.00012396 -0.050858 -0.17171
-0.0046581 0.0031418 -0.00036559 -0.00185
-9.7436e-05 0.0012017 0.00019266 0.00026107 -0.00057138 0.001143 -0.0047859 0.002512
0.11655 -0.29411 -0.0062142 -0.00029739
-0.00060593 -0.00040084 0.00062996 0.00054327 -0.00021653 0.00050015 -0.00041631 -0.0021043
-0.0060094 -0.00043612 0.028143 -0.4171
4340000000 0.079063 -0.31923 -0.0018464 0.0018576 -0.002543 -0.0014759 0.00025033 0.00050975
-9.7336e-05 0.00065499 0.00010129 -0.00096069
-0.0018356 0.0018329 -0.14158 -0.16593 -0.0020889 0.0040871 -0.00020915 0.0005658
-0.00025018 -0.00037067 0.00036489 0.00044443
-0.0023709 -0.0013805 -0.0021325 0.004167 0.097428 -0.31316 -0.00041378 -0.00097475
0.00051744 0.00028528 0.0006609 0.002003
0.00024515 0.00048144 -0.00015339 0.00048828 -0.00049891 -0.00086063 -0.068878 -0.16919
-0.0043184 0.0039881 -0.0012754 -0.0023349
-0.00013749 0.00075517 -7.1139e-05 -0.00028659 -0.00012993 0.0004121 -0.0048804 0.0042505
0.08866 -0.3182 -0.0052069 0.0019041
-0.00011704 -0.00068726 0.00060593 0.00034423 0.00072263 0.0021727 -0.0012812 -0.0021542
-0.0054807 0.0020026 -0.0042764 -0.41088
4400000000 0.047713 -0.32459 -0.00077207 0.0014579 -0.0025911 -0.0016751 0.00088879 0.0012442
0.0001071 0.00060513 -0.00021857 -0.00079695
-0.00075149 0.0014266 -0.17068 -0.1559 -0.0014132 0.0041801 -0.00045452 0.00061954
0.00024965 -0.00056093 0.00061746 0.00034867
-0.0026691 -0.0016629 -0.0012818 0.0042526 0.067672 -0.31964 -0.00010497 -0.00027446
3.0685e-05 0.00047115 0.0010125 0.0014868
0.00093396 0.0012929 -0.00044698 0.00063017 -3.6366e-05 -0.00042505 -0.093804 -0.15652
-0.0035306 0.0049957 -0.0022894 -0.0014935
0.00010818 0.00066594 -0.00010227 -0.00052885 0.00039037 -0.00015843 -0.0029477 0.0050928
0.055219 -0.32746 -0.0042732 0.0012781
-0.00029556 -0.00089447 0.00047604 0.00054026 0.0010756 0.0015182 -0.0019982 -0.0013182
-0.0037215 0.0010372 -0.05146 -0.41549
4460000000 0.012242 -0.32432 -0.00067619 0.00020594 -0.0041199 -0.00079594 0.0014285 -0.0005841
-0.00064647 0.0013354 -0.00098422 -0.00015479
-0.00065722 0.0002318 -0.19216 -0.12598 -0.00032631 0.0045467 -0.00030258 0.00073826
-0.00050866 -0.00039263 0.00036871 -0.00048993
-0.0041135 -0.00065029 -0.00033077 0.0045611 0.042009 -0.32599 -0.00045606 -0.00053546
0.00023449 0.00059673 0.0021288 0.0006922
0.0014844 -0.00075608 -0.00042776 0.00074981 -0.00049883 -0.00041937 -0.10685 -0.13473
-0.0013191 0.0063602 -0.0021899 -0.0011432
-0.00026282 0.0014334 -0.00032722 -0.00044282 0.00072449 0.00039696 -0.0013186 0.006299
0.019623 -0.32101 -0.0037479 0.0030165
-0.0011226 -0.00026179 0.00036822 -0.00055398 0.0020755 0.00074926 -0.0023958 -0.0013474
-0.0046452 0.0031988 -0.090637 -0.39637
4520000000 -0.011922 -0.32459 -0.00048409 -0.00046049 -0.0036634 0.00044148 0.00073261 -9.7079e-05
0.0021304 0.0001603 -0.00070592 0.00083423
-0.00052734 -0.00048937 -0.21676 -0.10919 0.00059969 0.0046648 0.00062418 0.00093185
-0.00027307 8.2356e-05 0.00012618 -8.092e-06
-0.0036331 0.00029799 0.0007358 0.0046083 0.011502 -0.32362 -0.00087496 0.00047139
0.0010712 -0.0010726 0.0017012 -0.00089149
0.00065947 -6.1725e-05 0.00069357 0.00094378 -0.0010274 0.00049871 -0.12475 -0.12552
-0.00038666 0.0060309 -0.0029237 -0.00036269
0.0016663 -8.4609e-05 -0.00033162 5.1381e-05 0.00083187 -0.00038531 -0.00042891 0.0061222
-0.029271 -0.33148 -0.0027367 0.0030759
-0.00063163 0.00091099 0.0002251 -0.00011557 0.0016836 -0.00087502 -0.0031053 -0.0002694
-0.0024137 0.0035488 -0.1192 -0.39489
4580000000 -0.050019 -0.31749 -0.0013915 -0.00064374 -0.0029761 0.0025584 0.00059374 -0.00034828
0.00037604 3.8584e-05 -0.00036651 0.00075862
-0.0013831 -0.00068175 -0.23517 -0.082147 0.0011269 0.0041785 0.00062747 -0.00012031
1.2123e-05 0.0002902 2.0569e-05 -0.00032536
-0.0029626 0.0027787 0.0011041 0.0042184 -0.020629 -0.32085 -0.00031884 0.00051959
-0.00010601 0.0001335 0.0014231 -0.00098356
0.00066551 -0.0005071 0.00055152 -7.9281e-05 -0.00017241 0.00054489 -0.135 -0.10064
0.0021088 0.0052761 -0.0027803 0.0011831
0.00048066 0.00010297 -4.6085e-05 0.00030565 -0.00011776 -0.00030251 0.0018309 0.0051889
-0.054195 -0.33479 -0.0022169 0.0035931
-0.00049342 0.00068717 -2.7467e-05 -0.00018155 0.0015213 -0.00085892 -0.0025876 0.0011593
-0.0019696 0.0028622 -0.16468 -0.36505
4640000000 -0.07523 -0.3109 -0.0025589 -0.0016296 -0.0029564 0.0026836 0.00043699 -0.0014647
0.0014593 -0.00045478 8.8654e-05 0.0011204
-0.0025597 -0.0016401 -0.24538 -0.054635 0.0016095 0.0038281 0.00072435 0.00032284
-0.00027241 0.00035 -3.8856e-05 -0.00069345
-0.0030353 0.0026056 0.0016561 0.0037281 -0.044519 -0.31473 0.00024126 0.00086772
0.0011489 -4.797e-06 0.0003503 -0.0021222
0.00059311 -0.0013479 0.00070689 0.00020329 0.00030518 0.00083119 -0.14063 -0.08613
0.0034903 0.003647 -0.0022822 0.0014684
0.0013635 -0.00026722 -0.00019752 0.00021943 0.0011165 0.00032348 0.0037225 0.0037971
-0.087357 -0.31748 -0.0021477 0.0036646
0.00031694 0.00092533 -4.8398e-05 -0.00085035 5.183e-05 -0.0022179 -0.0024819 0.001645
-0.0020444 0.0040777 -0.18313 -0.35409
4700000000 -0.10334 -0.30631 -0.0040822 9.5322e-05 -0.0014531 0.0047697 -0.00086245 -0.0010524
0.00098871 -0.00059418 0.00089664 0.00068722
-0.0040941 4.9936e-05 -0.25719 -0.035998 0.0027039 0.0039904 0.00047324 -0.00047686
0.00029592 0.0003738 -0.00031092 -0.00012537
-0.0013849 0.0046736 0.0029024 0.0039439 -0.075264 -0.30854 0.00010611 0.0005032
0.00012448 -4.8736e-05 -0.00020321 -0.0015215
-0.0010428 -0.0010072 0.00048693 -0.00054668 -0.00019149 0.00065363 -0.1573 -0.064811
0.0030227 0.0018289 -0.0015636 0.0027242
0.00087514 -0.00061619 0.00033568 0.00048589 0.00031406 -0.00028491 0.0031746 0.00164
-0.12678 -0.30857 -0.0014417 0.004241
0.00090253 0.00074782 -0.0001743 -5.2417e-05 -7.9439e-05 -0.0014885 -0.0014815 0.0026555
-0.00099392 0.0040683 -0.22684 -0.32572
4760000000 -0.13296 -0.2907 -0.0048475 0.0012286 0.00061258 0.0046316 -0.00070634 -0.00054415
0.00044744 -0.0010247 0.00099596 -0.00029638
-0.0049234 0.0012322 -0.25243 0.0067161 0.0032069 0.003266 -3.6966e-05 -0.00069507
0.00040628 8.6418e-05 0.00012586 -0.00015271
0.00077962 0.0045114 0.0032459 0.003266 -0.10508 -0.29465 0.00073471 0.00022235
0.0010627 -0.00044 -0.001302 -0.0007432
-0.00063793 -0.00053155 -0.00010555 -0.00064082 0.00074314 0.00034875 -0.15097 -0.048756
0.0023779 0.0010942 -0.00076136 0.0027799
0.00037871 -0.0011322 0.00028424 0.00013155 0.00071975 3.097e-05 0.0020954 0.0012901
-0.15894 -0.29101 -0.00058675 0.0042077
0.0011196 -0.00028697 5.1477e-05 -0.00019583 -0.0015965 -0.00090665 -0.00060981 0.0027552
-0.00084234 0.0043531 -0.23867 -0.3029
4820000000 -0.16002 -0.27702 -0.0051256 0.0026998 0.0016945 0.0032558 -0.0009168 -0.00046553
0.00028594 -0.00068645 0.00011396 -0.0004402
-0.0051204 0.0026317 -0.26402 0.029023 0.0045561 0.002922 -6.3655e-05 -0.00030216
0.00023688 -5.0292e-05 -0.00023828 -0.00046769
0.0018672 0.0033139 0.0046405 0.0028597 -0.13333 -0.29079 0.00054281 -0.00037849
0.0003873 -0.0005381 -0.00097118 -0.00070756
-0.00092503 -0.00058521 -7.8919e-05 -0.00032375 0.00049311 -0.00046339 -0.16648 -0.031184
0.0017942 0.00023473 0.00014218 0.0028776
9.8684e-05 -0.00080335 0.00032789 -0.00018865 0.00030096 -0.00087906 0.0017688 3.178e-05
-0.19571 -0.27173 1.5565e-05 0.0035175
7.56e-05 -0.00053141 -0.00013642 -0.00041299 -0.00079549 -0.0004751 7.9753e-05 0.0028461
0.00012441 0.0038607 -0.27456 -0.27316
4880000000 -0.19116 -0.25705 -0.0042177 0.004757 0.0022446 0.0028615 -0.0014813 0.00016721
-0.00072275 -0.00099622 0.00035255 -0.00023094
-0.004262 0.004757 -0.2554 0.070708 0.0046425 0.0014024 -0.00032747 -0.00012296
-0.00018413 0.0002187 -0.00021738 -7.609e-07
0.0022313 0.0028929 0.0046176 0.0013824 -0.15219 -0.27721 0.00043969 -0.00023039
-0.00037057 -0.0014659 -0.00038316 -6.02e-07
-0.0015278 0.00024621 -0.00039381 -0.00025642 0.00052789 -0.00024046 -0.15956 -0.012262
0.00082653 1.3658e-05 0.00099867 0.0027272
-0.00063692 -0.0011646 -0.0002213 0.00021784 -0.00025671 -0.0014156 0.00095443 7.9233e-05
-0.22481 -0.25541 0.00082743 0.0041373
0.00038053 -0.00010274 -0.00024973 2.2027e-05 -0.000438 -3.3647e-05 0.0010273 0.0027129
0.00078079 0.0036768 -0.28741 -0.24318
4940000000 -0.21175 -0.23909 -0.0030098 0.0066952 0.0031478 0.0010801 -0.00022659 0.00067532
-0.00096628 -0.00050471 5.3418e-05 -0.0006485
-0.0030157 0.0066747 -0.26665 0.096311 0.0055621 0.0010096 -8.4928e-05 -0.00014798
0.00034485 -0.0003713 -0.00039779 0.00012204
0.0030586 0.00097874 0.0055671 0.00096509 -0.17208 -0.25394 4.92e-05 -0.0005712
-0.0010221 -0.00010456 -0.0007052 -0.0001847
-0.00014856 0.00063328 -8.4987e-05 -9.5925e-05 -7.7987e-06 -0.00055358 -0.16674 -0.0029818
-0.00034088 0.00034336 0.0020611 0.0017541
-0.0010139 -0.00035 0.00043413 -0.00029516 -0.00085163 3.309e-05 -0.00010391 0.00043262
-0.24713 -0.22586 0.00041038 0.0029532
0.00011198 -0.00074581 -0.00037393 0.00015761 -0.00066981 0.00011557 0.0020223 0.0019594
0.0002087 0.0031942 -0.30998 -0.21706
5000000000 -0.23254 -0.21501 5.2593e-05 0.0073799 0.0029822 0.0016486 -0.00020608 0.00065931
-0.00066405 0.00054829 -0.0003084 -0.00074993
4.3409e-05 0.0073833 -0.25308 0.11383 0.0057242 -0.00067063 -0.00024309 -8.3041e-05
-0.0001819 -0.00053646 -0.00026339 -5.7941e-05
0.0029791 0.0016257 0.0056875 -0.00064174 -0.20196 -0.23931 -0.0005738 -0.00067268
-0.00052869 -0.00029465 -0.0004546 6.4902e-05
-0.00025443 0.00054499 -0.00022853 -0.0001006 -0.00058004 -0.00082199 -0.16134 0.02118
-0.00035698 0.0017676 0.002163 0.00097882
-0.00054267 0.00049309 -0.00027034 -0.00052739 -0.00061539 -0.00023085 -0.00056463 0.001608
-0.27355 -0.20382 0.00048929 0.0039735
-0.00043085 -0.00096063 -0.00020989 -0.00011839 -0.0003381 -0.00013796 0.0023487 0.00099038
0.00079661 0.0039862 -0.32227 -0.18352
5060000000 -0.25326 -0.18714 0.0019135 0.0069542 0.0032266 -0.00049989 0.00012747 0.00047907
-0.00038833 -0.00018011 -0.00041734 -0.00016743
0.0019048 0.0069902 -0.23507 0.1508 0.0051913 -0.002088 -3.8744e-05 0.00020804
-0.00036424 -2.9683e-05 -0.00031323 0.00014092
0.0031583 -0.0006004 0.0051217 -0.0021297 -0.21586 -0.21746 -0.00035012 0.00034153
-0.00079453 -4.6805e-05 -0.0011621 -0.00011446
0.00020318 0.00050743 -0.00011092 0.00019607 -0.00035804 0.00041072 -0.16258 0.02843
0.00025807 0.0030859 0.0019918 0.00074482
-0.00039358 -5.3335e-05 -0.00042708 5.9584e-05 -0.00074265 0.00024668 0.00011446 0.0030508
-0.28468 -0.17303 0.0021527 0.0032835
-0.00026994 2.9779e-05 -0.00042423 0.00017344 -0.001272 0.00022159 0.0017699 0.00061415
0.0019013 0.0031883 -0.33428 -0.15334
5120000000 -0.26905 -0.16171 0.0034444 0.0059136 0.0027796 -0.00053476 0.0002729 0.00062909
-0.00031252 0.00070933 -0.00049906 0.00016342
0.0034327 0.0059464 -0.22932 0.17685 0.0046656 -0.0025048 5.3735e-05 0.00017616
-4.3843e-05 0.00010269 5.0639e-05 0.00034713
0.0028754 -0.00062573 0.0046485 -0.0026193 -0.22968 -0.20199 -9.7444e-06 0.00011868
-6.6372e-05 0.00102 -0.0010248 0.00095508
0.00038148 0.00063167 0.00017585 0.00015729 -1.3566e-05 8.2469e-05 -0.15882 0.054706
0.0016492 0.0032082 0.0023968 0.00021201
-0.0002575 0.00084627 -5.2352e-05 -8.0875e-05 -0.00012924 0.0011151 0.0018809 0.003368
-0.29839 -0.13919 0.0013049 0.0033092
-0.00040033 2.5137e-05 0.00017338 0.00031557 -0.0010794 0.00077416 0.0023862 0.00051167
0.0015216 0.0034069 -0.34676 -0.12042
5180000000 -0.28512 -0.13133 0.0051825 0.0047421 0.0033488 -0.0012115 0.00027554 0.0005749
-0.00016289 0.00048998 -0.00054379 0.00047781
0.0051672 0.0047591 -0.20692 0.19998 0.004207 -0.0037322 -0.00028469 -0.00022888
-0.00013022 -0.00023354 -0.0001966 -4.9411e-05
0.003457 -0.0012722 0.0041183 -0.0038038 -0.2409 -0.16526 -0.00027653 0.00055757
-0.00015264 -0.00014568 -0.0003185 0.00062236
0.00017219 0.00053177 -0.00040406 -0.00022737 -0.00032191 0.00059771 -0.15785 0.064351
0.0032631 0.0035196 0.0022679 -0.00047048
-5.6933e-05 0.00050834 -0.0001185 -3.2248e-05 -1.5892e-05 -0.00014131 0.0032121 0.0032672
-0.30881 -0.096701 0.0032149 0.0037691
-0.00069551 0.00058378 -0.00025169 0.00010855 -0.0003867 0.00095091 0.002536 -0.00075117
0.0032976 0.0036287 -0.3492 -0.087291
5240000000 -0.29314 -0.10421 0.0052217 0.0034747 0.0025878 -0.0028001 0.0006657 -3.9286e-05
-0.00030627 -3.6377e-05 0.00011545 0.00054371
0.0051802 0.0034784 -0.19487 0.23707 0.0031544 -0.0046598 -5.1147e-05 0.00012124
-0.00018788 -7.6366e-05 0.00037301 0.00048117
0.002591 -0.0028648 0.0030241 -0.0047599 -0.25733 -0.14053 0.00041383 0.00025633
-0.00023142 0.00065395 -6.8792e-05 0.0015472
0.00081131 8.3905e-05 9.6481e-05 0.00012124 0.00032578 0.00026882 -0.15825 0.08469
0.0037942 0.0020521 0.0019836 -0.0014131
-0.00035508 -0.00010796 -0.00032602 -0.00010259 -0.00036 0.00080549 0.0036642 0.0020291
-0.32164 -0.056035 0.0035828 0.0023812
0.0002718 0.00044951 0.00036374 0.00040352 -0.00019696 0.0010992 0.0018599 -0.0014294
0.0034695 0.0024089 -0.35466 -0.054604
5300000000 -0.29842 -0.073985 0.0061165 0.0019649 0.0017624 -0.0031691 9.6649e-05 -0.00030468
0.00028471 0.00084441 -4.9391e-05 0.00036731
0.0061105 0.0019938 -0.18683 0.24176 0.0020139 -0.0053457 -0.00017513 0.00025487
-4.2443e-06 0.00041001 0.00023265 0.00022811
0.0017175 -0.0032128 0.001981 -0.0053862 -0.27312 -0.1149 0.00019036 -0.00029438
0.00036618 0.00031326 0.00056702 0.00062324
0.00012434 -0.00036947 -0.00013823 0.00022572 0.0003044 -0.00020883 -0.15076 0.09424
0.0052426 0.0013853 0.0011562 -0.0015847
0.00044529 0.0007332 5.4971e-05 0.00047534 0.00031964 0.00032009 0.0053884 0.0013606
-0.33205 -0.029971 0.0036183 0.0024028
6.0593e-05 0.00021576 0.00026274 0.00025126 0.00070792 0.00074044 0.0012731 -0.0014812
0.0036009 0.0026033 -0.35122 -0.019496
5360000000 -0.29813 -0.036458 0.0061863 0.00061767 0.00023794 -0.0037532 0.00041617 -0.00012081
0.00016289 0.00025216 0.000634 -0.00012174
0.0061658 0.00062604 -0.14943 0.26325 0.00071617 -0.0055102 0.00015736 0.00021407
-5.4857e-05 7.578e-05 0.00048491 -0.00012619
0.0001631 -0.003824 0.00065739 -0.0054892 -0.27152 -0.087983 0.00036661 0.00039528
0.00018396 0.0005015 0.00061671 0.00054011
0.00043188 4.8676e-05 0.00010581 0.00025174 0.00036922 0.00033735 -0.14872 0.11225
0.0055858 -0.0010217 0.00082294 -0.002008
0.00027254 0.0003978 -9.294e-05 8.0908e-05 0.00029649 0.00035864 0.0056555 -0.0010255
-0.32564 0.0084671 0.0051133 0.0016916
0.00075321 1.5437e-06 0.00050754 -0.00022381 0.00070034 0.000569 0.00070086 -0.0020023
0.005104 0.0017781 -0.34833 0.0098495
5420000000 -0.30061 -0.013719 0.0060943 -0.0012759 -0.00060817 -0.0034946 -1.944e-05 -0.00012739
0.00089938 0.00053438 0.00022167 -0.00031196
0.0060825 -0.0013063 -0.13032 0.28968 0.00019995 -0.0054405 7.371e-05 0.00012655
2.7055e-05 0.00012485 0.00031555 -0.00015691
-0.00072231 -0.0034686 6.4589e-05 -0.005401 -0.2871 -0.055426 -3.5824e-05 -0.00057973
0.00085689 0.00015464 0.0010676 -0.00023984
-5.5166e-05 -0.00022052 0.00015392 0.00012482 -0.00012701 -0.00055056 -0.1374 0.12654
0.0044525 -0.0021097 2.2644e-05 -0.0019501
0.00088148 0.00046614 0.00013999 1.2502e-05 0.001044 0.00014656 0.0045954 -0.0023934
-0.3301 0.038007 0.0048008 0.00067245
0.00024214 -0.00029303 0.00025698 -0.00013449 0.00083962 1.7068e-05 0.00025813 -0.0019198
0.004706 0.00045353 -0.34084 0.050911
5480000000 -0.29274 0.022858 0.00495 -0.0020678 -0.0018892 -0.0030265 0.00037539 -7.2274e-05
0.00087834 -0.00025054 -2.8109e-05 7.6797e-05
0.0049453 -0.0020554 -0.11578 0.2976 -0.0015133 -0.0058725 1.7941e-05 0.00022597
0.00016276 -3.1723e-05 0.00023071 -0.00023312
-0.0019673 -0.0029814 -0.0016561 -0.0058683 -0.29155 -0.032686 -0.00032997 8.1377e-05
0.00068046 -0.00055931 0.00073137 -6.74e-07
0.0003944 3.4411e-06 -3.9683e-05 0.00022768 -0.00022821 0.00016976 -0.13088 0.13776
0.0038528 -0.0033842 -0.00019289 -0.0017151
0.00086421 -0.00034353 0.00010474 6.396e-05 0.00052763 -0.0005839 0.0034534 -0.0033396
-0.31873 0.064988 0.004891 0.00022188
-7.6045e-05 -9.4334e-06 0.00016218 -0.00022509 0.00094296 0.00011161 -0.00030316 -0.0018334
0.0049059 0.00023121 -0.33235 0.073051
5540000000 -0.28842 0.048156 0.0042098 -0.0026731 -0.0026675 -0.0019889 0.00028908 -0.00030385
7.9636e-05 -0.00024148 -0.00033807 -2.9547e-05
0.0042539 -0.0026467 -0.074617 0.31467 -0.0027164 -0.0050766 0.00048939 0.00016474
-8.5143e-05 -0.00021095 6.2571e-05 -0.00038406
-0.0027826 -0.0019812 -0.0028333 -0.0050927 -0.29039 -0.011965 0.00023779 -0.00019691
0.00039404 -0.00012708 0.00062444 -0.00030177
0.00029559 -0.0003868 0.00052278 0.0001183 8.044e-05 -0.00018174 -0.11912 0.15918
0.0023466 -0.0039026 -0.00090062 -0.0018559
0.00013001 -0.00024421 -3.9132e-05 -0.00014333 0.00054555 -8.1344e-05 0.0025789 -0.0037637
-0.30366 0.099343 0.0045916 -0.0014131
-0.00031962 1.3914e-05 -0.0001498 -0.00044328 0.00044569 -0.00035358 -0.00099798 -0.0016968
0.0048898 -0.0015116 -0.32399 0.11403
5600000000 -0.27718 0.075822 0.0033373 -0.0037307 -0.0025112 -0.0015915 0.00029336 -0.00036798
0.00024631 -0.00026095 6.059e-05 0.0005656
0.0033701 -0.003685 -0.072107 0.32862 -0.0038159 -0.0047825 0.000103 -0.00023073
-5.4009e-05 5.9164e-05 -0.00017748 -0.00020458
-0.0025043 -0.0015724 -0.0038662 -0.0047491 -0.28993 0.019743 8.1177e-05 4.8335e-05
-6.1327e-05 -0.00045397 0.00034535 -0.0005779
0.00035502 -0.00040952 3.1736e-05 -0.00019852 1.9029e-05 4.9912e-05 -0.1115 0.15832
0.0017344 -0.003645 -0.0012269 -0.0010086
0.00030133 -0.00023458 -8.5331e-05 6.8369e-06 -0.00012712 -0.00072306 0.0017261 -0.0040091
-0.29412 0.12824 0.0041775 -0.0014521
4.8292e-05 0.00049579 -0.00019339 -0.00020353 0.00028959 -0.0005989 -0.0010062 -0.0011183
0.0041448 -0.0012605 -0.3023 0.1287
5660000000 -0.26542 0.098266 0.0031067 -0.0037215 -0.0033329 -0.0004454 -0.00032212 -0.00064808
-0.00021799 -0.00064935 0.00051409 -0.00025207
0.003119 -0.0036917 -0.030386 0.32017 -0.0045623 -0.003117 1.1054e-05 -9.4507e-05
3.3786e-05 0.00010353 -0.00010868 -9.5069e-05
-0.0033278 -0.00038366 -0.0045896 -0.0030282 -0.29025 0.043649 -0.0002028 0.00013818
-0.00044683 -0.00031673 0.00035017 -0.0010966
-0.00032745 -0.00061174 -2.1704e-05 -0.00014224 -0.00019567 0.0001732 -0.096075 0.17839
0.00061778 -0.0042415 -0.001192 -0.00091202
-0.0004 -0.00065832 2.4612e-05 5.8806e-05 -0.00043502 -0.00038821 0.00048777 -0.0041105
-0.27943 0.15547 0.0043989 -0.0024905
0.00039343 -0.00018945 -0.00012575 -0.00012408 0.00037484 -0.00097351 -0.0013865 -0.00095015
0.0045499 -0.0026723 -0.29279 0.16537
5720000000 -0.25027 0.11936 0.0025714 -0.0042856 -0.0029433 0.00074613 -0.00059483 -0.00024277
-0.00039032 -8.3749e-05 -0.00016972 -0.00019248
0.0026066 -0.0042663 -0.0022877 0.345 -0.0057134 -0.0026709 5.6318e-05 -2.9824e-05
-0.00026942 8.6032e-06 -0.00039686 0.00016922
-0.002901 0.00087541 -0.0057417 -0.0025023 -0.28668 0.074501 0.00014904 8.6819e-05
0.00017164 0.00057247 -0.00020668 -0.00015
-0.00055509 -0.00024832 0.00011287 -3.5888e-06 0.00019844 0.00013995 -0.080119 0.18008
-0.00022281 -0.0035795 -0.0016506 -0.00051201
-0.0003318 -5.455e-05 -0.00026928 3.7568e-05 0.00022354 0.00056978 -8.7274e-05 -0.0035027
-0.26715 0.18173 0.0037118 -0.0037239
-3.1672e-05 -0.00037519 -0.00028047 0.00020686 -0.00019849 -1.3915e-05 -0.0015308 -0.00035499
0.003679 -0.0039068 -0.26215 0.18172
5780000000 -0.23399 0.13675 0.0013805 -0.0050241 -0.0024447 0.0012213 -0.00066539 0.00012497
-0.00032105 -0.00013413 -7.7618e-05 -0.00031552
0.0013956 -0.004962 0.011063 0.33987 -0.0060312 -0.00065856 -2.2094e-05 -0.00022753
2.7531e-05 9.622e-06 -7.7938e-05 -0.00018019
-0.0024225 0.0012844 -0.0060277 -0.00049018 -0.28306 0.09153 -5.8058e-05 -0.00011153
-0.00010199 -0.0001237 -0.00042385 -0.00061663
-0.00070839 0.0002148 -7.4008e-05 -0.00019089 -7.8026e-05 -0.00014354 -0.071102 0.19612
-0.00019675 -0.0032743 -0.0013358 4.9123e-05
-0.00041906 -0.00026968 0.00013511 0.00011177 0.00025417 -0.00016459 -0.00015628 -0.0032705
-0.25682 0.20249 0.002819 -0.0040024
-6.4069e-05 -0.00021235 -8.3188e-05 -0.00017826 -0.00031556 -0.0005022 -0.001463 -0.000111
0.0028278 -0.0037194 -0.25318 0.20419
5840000000 -0.2201 0.15773 -8.7649e-05 -0.0055146 -0.0020921 0.001242 -0.00015835 0.00027275
-0.0003908 0.00010585 -0.00049102 -0.00050868
-8.544e-05 -0.0054828 0.047049 0.34276 -0.005819 0.00059421 -0.00019855 -2.8014e-05
0.00015612 -6.6987e-05 -7.902e-05 0.00011076
-0.0021252 0.0012662 -0.005885 0.00068288 -0.27594 0.11565 -0.00020185 2.994e-05
-0.00010534 -0.00083025 -0.00041001 -0.00033286
-5.9641e-05 0.00030132 -0.00014287 -1.88e-05 -0.00025289 2.6114e-05 -0.048209 0.19891
-0.00088985 -0.003683 -0.0012878 0.00020318
-0.00038628 -0.00013461 0.0001195 -0.00016125 -0.00017509 -0.00054742 -0.00098913 -0.0037554
-0.23989 0.2118 0.001998 -0.0040927
-0.00039977 -0.00058641 -9.5536e-05 5.8808e-05 -0.00056412 -0.00042476 -0.0011668 0.00023776
0.0020763 -0.0044121 -0.21735 0.22827
5900000000 -0.20617 0.16967 -0.0019775 -0.0054506 -0.0019748 0.0024269 -0.00015158 -5.2039e-05
0.00036852 -0.00019018 5.5398e-05 0.00033922
-0.0019578 -0.0054213 0.067074 0.34205 -0.0051314 0.0020266 -6.3376e-05 2.1474e-05
4.8547e-05 -0.00018808 -4.1819e-05 -3.9891e-06
-0.0019315 0.002442 -0.0050928 0.0021181 -0.25996 0.13098 -0.00012005 -6.8392e-05
-0.00038215 -0.00038745 -0.00093769 -0.00021458
-0.0002752 -5.0438e-05 -1.5636e-06 -5.2665e-05 -1.1113e-05 -3.0411e-05 -0.041007 0.2093
-0.0012051 -0.0034099 -0.0011947 0.00027744
0.00020285 5.9097e-05 -3.1099e-05 -0.00019146 -0.0004097 -0.0004504 -0.0013524 -0.0033794
-0.21339 0.22564 0.0016805 -0.0050993
-0.00011511 0.00039609 -7.4119e-05 3.7805e-05 -0.00076477 -6.7128e-05 -0.0010181 0.00027443
0.0015023 -0.0048758 -0.20272 0.23753
5960000000 -0.18535 0.18299 -0.0031088 -0.0039723 -0.00076026 0.0027371 -0.00011606 0.00016689
-0.00017627 0.00014576 -0.00027236 3.1415e-06
-0.0031534 -0.0039878 0.093843 0.341 -0.0041655 0.0023506 -0.00014141 -1.8025e-05
-4.4558e-05 0.00013187 6.9115e-05 0.00015705
-0.00067948 0.002714 -0.0041524 0.002429 -0.24448 0.15686 -2.3876e-05 -0.00024139
-0.00036552 4.5361e-05 -0.00023074 -0.00010708
-7.2162e-05 0.00021777 -0.00019634 5.1838e-05 -0.00010341 -0.00012418 -0.022212 0.21775
-0.0022105 -0.0032276 -0.0010977 0.00091209
-0.00030555 0.00015367 3.9707e-05 5.4554e-05 -0.00028151 6.2056e-05 -0.0021263 -0.0032059
-0.193 0.24097 -1.1509e-05 -0.0052248
-0.00022397 9.5623e-06 0.00017433 0.00030102 -0.00047179 -3.9995e-05 -0.0012826 0.00074549
0.00030049 -0.0052939 -0.17363 0.26499
6020000000 -0.16755 0.19783 -0.003959 -0.0029511 -0.00018925 0.0029692 -5.7805e-05 0.00049073
-0.00016394 0.00036707 -1.8917e-05 0.00028112
-0.0039074 -0.0029527 0.12187 0.33187 -0.0045988 0.0033081 -6.4993e-05 0.00015314
-0.00014491 0.00010897 -0.0001771 0.00021623
-0.00013621 0.002965 -0.004595 0.0033608 -0.22465 0.169 -0.00027626 0.00034552
-0.00060591 0.00017888 -0.00067331 0.00063181
-4.7404e-05 0.00046125 -3.2131e-05 0.00010116 -0.00031874 0.0001772 -0.01594 0.213
-0.0029462 -0.0030256 -0.00063141 0.00074354
-0.00019413 0.00031871 -0.00012272 7.6115e-05 -0.00076268 0.00021011 -0.0029635 -0.0030487
-0.16398 0.25353 -0.00018389 -0.0047666
-4.7531e-06 0.00027533 -0.00017834 0.00012257 -0.0005323 0.00048996 -0.0005263 0.00093421
-0.00074983 -0.0048583 -0.14629 0.26329
6080000000 -0.1473 0.20657 -0.0040993 -0.00076312 0.0013285 0.0028774 0.00016053 0.00012547
0.00016242 0.00013881 0.00026751 -0.00015236
-0.0040743 -0.00075773 0.14332 0.3326 -0.0030035 0.0046982 -2.7801e-05 -1.7584e-05
-0.00018095 0.00024924 0.00013609 0.00029112
0.001456 0.0028656 -0.0029318 0.0047504 -0.20665 0.19588 0.00029929 0.00018364
-0.00046074 0.00082917 -0.00011747 0.00028891
0.00010329 0.00023954 -6.3365e-05 1.6462e-05 0.00031112 0.00023846 0.00088506 0.22131
-0.0040121 -0.0021054 -0.00085606 0.00093997
8.4468e-05 0.0002291 -0.00016583 0.00016042 -0.00033964 0.00055559 -0.0041242 -0.0019728
-0.135 0.27103 -0.0016154 -0.0053003
0.00017889 -2.0804e-05 0.00012125 0.00032556 4.9549e-05 0.0003149 -0.00075821 0.0010289
-0.0011582 -0.0050723 -0.12472 0.2841
6140000000 -0.12979 0.21953 -0.0036164 -0.00050348 0.0015762 0.0022492 0.00010029 -8.1089e-05
8.3499e-05 -0.00014546 0.00048388 -6.7335e-05
-0.003537 -0.00047623 0.17023 0.31331 -0.0020805 0.0053571 5.0161e-05 6.8329e-05
0.00037164 -7.8747e-05 0.00029118 0.0001779
0.0016707 0.002236 -0.001982 0.0054104 -0.18241 0.21474 0.00042532 -0.00010213
0.00024472 0.00047631 -1.7297e-05 0.00074541
0.00016129 -2.86e-05 0.00011336 9.6639e-06 0.00031396 -0.00011746 0.013725 0.21197
-0.0046893 -0.00093454 -0.00041692 0.0015059
9.4273e-05 -0.00023494 0.00040225 -1.5287e-05 0.00018593 0.00073545 -0.0047184 -0.00083326
-0.11521 0.29043 -0.0029513 -0.0042424
0.00050138 -0.00016018 0.00025472 3.8847e-05 1.3135e-05 0.00072556 -0.00056769 0.0012113
-0.003178 -0.0044185 -0.084925 0.28264
6200000000 -0.11441 0.22497 -0.0029988 -9.6902e-05 0.0021732 0.0012355 8.5051e-05 0.0003974
-0.00017195 0.00015125 -0.000175 -0.00014702
-0.0030165 -0.0001245 0.19784 0.3114 -0.00086612 0.0052162 5.8317e-05 0.00017148
0.00014994 -3.7034e-05 8.97e-05 0.00012686
0.0022126 0.0012139 -0.00073522 0.0052385 -0.16354 0.2287 1.5572e-05 -0.00029855
0.0005588 0.00022647 0.00030813 0.00022836
2.8778e-06 0.00032546 -3.1198e-06 0.00022862 0.00016167 -0.0003472 0.026846 0.2204
-0.0043816 0.00040471 7.7179e-05 0.0011751
-0.00019922 0.00032036 3.2816e-05 1.5199e-05 0.00035525 -0.00014148 -0.0043681 0.0004714
-0.1025 0.29551 -0.0037382 -0.0035724
-0.00023148 -0.00012476 8.8863e-05 9.3539e-05 0.00026343 -8.7373e-05 5.6188e-05 0.0013507
-0.0040077 -0.0033405 -0.072368 0.29195
6260000000 -0.099102 0.23808 -0.0030704 0.0010194 0.0021686 0.00056452 0.00026657 -6.8383e-05
3.2768e-05 0.00025298 -0.00017012 -8.3576e-05
-0.0030537 0.0010089 0.21533 0.29626 -1.8964e-07 0.0053445 3.5991e-06 -7.385e-05
-9.213e-05 -7.3131e-05 0.00024049 -1.2041e-05
0.0022289 0.00056263 0.00011547 0.0053603 -0.14038 0.25015 8.7431e-05 -0.00015585
0.00029672 -0.00041355 0.00036271 0.00029092
0.00026777 -8.3976e-05 1.8144e-07 -8.8838e-05 6.6563e-05 -9.1554e-05 0.042952 0.21539
-0.0039138 0.0016414 0.00057238 0.0013411
0.00015396 0.00011109 -0.00010169 -0.0001575 0.00030182 -0.000335 -0.003952 0.0016146
-0.073861 0.29676 -0.0045955 -0.0024705
7.0913e-07 5.0814e-05 0.00030252 -8.103e-07 0.00030293 0.0001082 0.00072782 0.0012173
-0.0041464 -0.0026875 -0.027261 0.29193
6320000000 -0.082533 0.23981 -0.0024806 0.0015928 0.0022805 -0.00049666 0.00011686 6.617e-05
-0.0004977 0.0004465 -0.00015515 0.00028214
-0.0024467 0.0015141 0.24056 0.28574 0.0019235 0.0056175 7.9637e-05 2.0027e-05
2.1549e-05 -0.00013798 0.00014943 -2.9707e-05
0.0023068 -0.00050686 0.0020786 0.0055471 -0.12257 0.25836 -0.00018403 -0.00020679
0.00032299 0.00016571 0.00018304 0.0003067
0.0001026 8.2059e-05 9.8016e-05 3.065e-06 -0.0001912 -0.00021493 0.041776 0.21642
-0.0036481 0.0020921 0.000733 0.00082104
-0.00051887 0.00059449 -4.3103e-05 -0.00013605 0.00030719 6.0175e-05 -0.0036242 0.0021836
-0.049996 0.30665 -0.0046117 -0.0014993
-0.00022271 0.00025546 9.6369e-05 -5.8905e-05 0.00030438 0.00014083 0.00069659 0.00082664
-0.004998 -0.0013384 -0.015948 0.28983
6380000000 -0.062998 0.24683 -0.0018646 0.0018638 0.0016553 -0.00056533 -4.7194e-05 -2.311e-05
0.00038748 0.0002552 3.8718e-05 0.00013205
-0.0018243 0.0018939 0.2568 0.26655 0.0031553 0.0042324 -0.00018094 -8.303e-05
-0.00020911 -0.00012976 -0.00028708 -0.0003442
0.0016454 -0.00060757 0.0032777 0.0042064 -0.094444 0.27462 -0.00020449 7.9754e-05
0.00045325 -8.6763e-05 0.00044817 -1.2571e-05
-9.2154e-05 -6.8529e-05 -0.00022739 -4.8257e-05 -0.00015071 5.8784e-05 0.062779 0.20698
-0.0027837 0.0031739 0.00094692 0.00071214
0.00026214 0.00021806 -0.00021492 -0.00011327 0.00043414 -0.00013455 -0.002839 0.0032616
-0.029569 0.29883 -0.0049924 0.00019222
3.615e-05 0.00015853 -0.00019316 -0.00026509 0.00054384 0.00014819 0.00076754 0.00078071
-0.0044949 0.00060626 0.02317 0.29218
6440000000 -0.039975 0.25744 -0.00079149 0.0025587 0.0016362 -0.00093843 0.00038078 -0.0001195
0.00021297 -0.000425 -0.00021613 -0.00019193
-0.00080083 0.00257 0.27759 0.25207 0.0034361 0.0027689 0.00013737 -6.6961e-06
-0.00010708 -1.1451e-06 -8.756e-05 -0.00025453
0.0016719 -0.00095306 0.0034494 0.0027422 -0.077035 0.28846 -0.00018811 0.00029881
-0.00041229 -7.4731e-05 0.00053489 -0.00056741
0.00043816 -0.00013946 0.00022778 -0.00013526 -0.00024926 0.0002444 0.065107 0.20272
-0.001602 0.0037164 0.00097147 0.00081488
0.0002645 -0.00051042 -0.00011404 -4.4402e-05 -0.00027679 -5.6906e-05 -0.0015101 0.0037143
0.012807 0.30278 -0.0040868 0.0015662
-0.00025568 -0.00020629 -0.00020369 -0.00029203 0.00042854 -0.00038888 0.0010034 0.00075039
-0.0044007 0.0013629 0.035489 0.27603
6500000000 -0.021684 0.25685 -5.4822e-05 0.0019857 0.0012373 -0.00093646 0.00021995 -8.4797e-05
0.00020128 0.00015911 -0.00032844 0.00043827
-5.2985e-05 0.0020257 0.3019 0.22453 0.0037028 0.0024678 9.2348e-05 3.3905e-05
0.00018745 0.0001611 6.3806e-05 -2.624e-05
0.0011754 -0.00095042 0.0037262 0.0023575 -0.06567 0.28569 8.842e-05 -8.829e-06
7.557e-05 -6.5709e-05 -0.00016377 -0.00030727
0.00018644 -0.00016219 7.0638e-05 7.2667e-05 0.00010254 4.4876e-05 0.088937 0.19766
-0.00032879 0.0038284 0.0012256 0.00037134
-4.0873e-05 0.00028284 0.00020604 0.00019658 1.8267e-05 -0.00015152 -0.00029542 0.003822
0.034423 0.30584 -0.0033494 0.0023732
-0.00024118 0.00031173 0.00014196 6.4832e-05 -0.00012327 -0.00037542 0.0012789 0.00036157
-0.0032391 0.0029122 0.072365 0.27659
