# Supplementary material for: Early Detection of Alzheimer’s Disease via Machine Learning-Based Microwave Sensing: An Experimental Validation
Source: Sensors (Basel). 2025 Apr 25;25(9):2718. doi: 10.3390/s25092718 (PMC12074295; doi:10.3390/s25092718)
Supplement: Supplementary file 1 [file sensors-25-02718-s001.zip › measurements_paper_sensors/26 febbraio - PART1/set2 H/CSF_H_m10.s6p]

!Keysight Technologies,M9804A,MY58100912,A.14.10.03
!Date: Thursday, April 27, 2023 10:28:33
!Correction: S11(C  6-Port  ) 
!S12(C  6-Port  ) 
!S13(C  6-Port  ) 
!S14(C  6-Port  ) 
!S15(C  6-Port  ) 
!S16(C  6-Port  ) 
!S21(C  6-Port  ) 
!S22(C  6-Port  ) 
!S23(C  6-Port  ) 
!S24(C  6-Port  ) 
!S25(C  6-Port  ) 
!S26(C  6-Port  ) 
!S31(C  6-Port  ) 
!S32(C  6-Port  ) 
!S33(C  6-Port  ) 
!S34(C  6-Port  ) 
!S35(C  6-Port  ) 
!S36(C  6-Port  ) 
!S41(C  6-Port  ) 
!S42(C  6-Port  ) 
!S43(C  6-Port  ) 
!S44(C  6-Port  ) 
!S45(C  6-Port  ) 
!S46(C  6-Port  ) 
!S51(C  6-Port  ) 
!S52(C  6-Port  ) 
!S53(C  6-Port  ) 
!S54(C  6-Port  ) 
!S55(C  6-Port  ) 
!S56(C  6-Port  ) 
!S61(C  6-Port  ) 
!S62(C  6-Port  ) 
!S63(C  6-Port  ) 
!S64(C  6-Port  ) 
!S65(C  6-Port  ) 
!S66(C  6-Port  ) 
!S6P File: Measurement: :
# Hz S  RI   R 50
500000000 -0.3284 -0.058084 -0.011367 -0.001315 -0.0081982 0.012397 -0.0038374 0.012522
0.011635 0.0048379 -0.0049545 0.0094365
-0.011371 -0.0013421 -0.41049 -0.071583 0.0071539 -0.010366 0.0010703 0.012267
0.007312 0.0024225 0.0010621 0.013907
-0.0080723 0.012403 0.0071676 -0.010362 -0.25585 0.19479 0.006236 0.0033635
-0.0013046 0.0079232 0.00039448 0.011561
-0.0039647 0.012604 0.0010493 0.012284 0.0062219 0.0033803 -0.33011 0.043758
-0.020465 -0.0059699 0.015173 0.028606
0.011607 0.004707 0.0073242 0.0024154 -0.0013642 0.0078954 -0.020373 -0.0059305
-0.25455 -0.16149 -0.027708 0.0050382
-0.0051647 0.0093522 0.0010677 0.013897 0.00032163 0.011557 0.015141 0.028567
-0.027708 0.0050406 -0.25488 -0.15234
560000000 -0.31338 0.10726 -0.023688 -0.064901 0.00038974 0.012497 0.0047361 0.011222
0.0090657 0.0035253 0.010886 0.0091712
-0.023648 -0.064837 -0.37015 0.091785 -0.041851 -0.037947 0.013687 0.0032298
-0.012379 -0.0032827 0.0039178 -0.00079616
0.00039538 0.012419 -0.041971 -0.037891 -0.17881 0.24347 0.00020873 -0.0041057
0.017476 0.0047285 0.008102 -0.0061699
0.0047579 0.011277 0.013694 0.003203 0.00024276 -0.0041352 -0.30585 0.13473
0.0025303 -0.022931 0.0062045 -0.021316
0.00902 0.003541 -0.012415 -0.0032912 0.017376 0.0047669 0.0025915 -0.022966
-0.30761 0.014329 0.0059119 -0.049557
0.010955 0.009204 0.0038746 -0.00081635 0.008154 -0.0062613 0.0061435 -0.021248
0.0059423 -0.049551 -0.32738 -0.0024118
620000000 -0.27327 0.08568 -0.024342 0.00972 0.0033102 0.0089658 0.0082943 -0.004415
0.011625 -0.00072814 0.00018608 -0.0018328
-0.024339 0.0097028 -0.4003 0.038671 -0.019685 0.0014624 -0.0018411 -0.0014561
0.011756 -0.0061673 9.8557e-05 -0.0026513
0.0033484 0.0089339 -0.019716 0.0015045 -0.15299 0.25167 -0.00034253 -0.0050567
-0.0035667 -0.0025822 0.0091124 -0.0023646
0.0082919 -0.0043448 -0.0018287 -0.001451 -0.00034272 -0.0050671 -0.26451 0.14525
-0.040667 -0.018588 0.0132 0.030738
0.011487 -0.00085765 0.011769 -0.0061621 -0.0036024 -0.0025476 -0.040598 -0.018596
-0.22999 -0.020837 -0.043326 0.012787
0.00028688 -0.0017621 6.2306e-05 -0.0026756 0.0091175 -0.0024162 0.013125 0.030773
-0.043327 0.012782 -0.24272 -0.038453
680000000 -0.23825 0.17819 -0.025891 -0.013652 0.0050538 0.0051564 0.0015133 -0.0067964
-0.0022886 -0.011194 0.0062709 -0.0067016
-0.025872 -0.013622 -0.38976 0.14242 -0.031925 -0.0010923 -0.0012805 -0.00056801
-0.0018171 -0.0093254 -0.00045269 -0.0016866
0.0050983 0.0051503 -0.031948 -0.0010115 -0.10548 0.27474 -0.0007428 -0.00062989
-0.0016249 0.00035579 -0.0028756 -0.0089971
0.0014658 -0.0067801 -0.001293 -0.00057766 -0.00075207 -0.00063208 -0.21985 0.20001
-0.025392 -0.0059139 -0.0081649 -0.012111
-0.0023127 -0.011192 -0.0018555 -0.0093445 -0.001644 0.00036456 -0.025422 -0.0058981
-0.27157 0.080102 -0.0068544 -0.005073
0.0062067 -0.006619 -0.00042011 -0.0017077 -0.0028999 -0.0090034 -0.0081951 -0.012136
-0.0068523 -0.0050634 -0.26079 0.067307
740000000 -0.19137 0.17245 -0.040201 0.027247 0.013483 -0.0039241 -0.00011949 -0.0043822
-0.0035475 -0.0012659 -0.0069922 0.0012115
-0.040222 0.027188 -0.33448 0.16215 -0.036467 0.034099 -5.7391e-05 -0.0064861
-0.010626 0.0068053 -0.0017791 -0.0066737
0.01348 -0.0039907 -0.036398 0.03422 -0.071528 0.27389 -0.0020079 0.0029125
-0.0024781 -0.0045655 -0.0010791 0.00041586
-0.00014881 -0.0043733 -6.0616e-05 -0.006491 -0.0020058 0.002929 -0.20203 0.20539
-0.041205 -0.0050691 0.023176 0.017247
-0.0036798 -0.0014285 -0.010686 0.0068253 -0.0025045 -0.0045731 -0.041238 -0.0049985
-0.1768 0.10325 -0.040383 0.00154
-0.0070235 0.0012985 -0.0018284 -0.0066295 -0.0011255 0.00039206 0.023225 0.017323
-0.040401 0.0015028 -0.25291 0.072539
800000000 -0.16307 0.21654 -0.02152 0.016567 0.0054446 -0.010236 -0.0037008 -0.0027219
-0.0044524 0.0014883 0.0050247 0.00012769
-0.021525 0.016529 -0.34252 0.23221 -0.0078766 0.034029 -0.0023623 0.0019375
-0.00057388 0.0021211 0.00054692 0.0052002
0.0054251 -0.010245 -0.007783 0.034071 -0.034147 0.29964 0.00069223 0.001524
-7.4697e-06 0.0033211 -0.0013669 0.00076561
-0.0036759 -0.0026768 -0.0023588 0.0019507 0.00070083 0.0015243 -0.1722 0.2347
-0.027336 0.015309 0.015942 -0.01035
-0.0045169 0.0014282 -0.00060163 0.0020592 -3.5015e-05 0.0033212 -0.027335 0.015312
-0.21156 0.13024 -0.017307 0.020514
0.0049964 0.00010316 0.000552 0.0051452 -0.0013729 0.00070736 0.01595 -0.01041
-0.017313 0.020492 -0.25025 0.12529
860000000 -0.12743 0.23711 -0.017072 0.030347 -0.0031376 -0.0098208 -0.0016641 0.00046223
0.0037445 0.0045953 -0.0038583 -0.0033066
-0.017098 0.030312 -0.29378 0.27657 0.0080517 0.033888 3.4145e-05 0.0021389
0.0038007 0.00091297 0.003213 -2.3981e-05
-0.0031618 -0.0098215 0.0081507 0.0339 0.014479 0.30965 -0.00050009 -9.1328e-05
0.0024622 -0.0012366 0.001343 0.0040131
-0.0017102 0.00047882 5.6679e-05 0.0021392 -0.00049961 -8.7841e-05 -0.13385 0.24525
-0.015869 0.019767 -0.0066091 -0.0098653
0.0037374 0.0046067 0.0037775 0.00087039 0.0024617 -0.0012299 -0.015806 0.019786
-0.15513 0.17653 -0.022538 0.016151
-0.003893 -0.0032724 0.0032661 -1.4212e-05 0.001347 0.004012 -0.0066476 -0.0098454
-0.022529 0.016131 -0.19871 0.17473
920000000 -0.10504 0.25939 0.0054221 0.038592 -0.0089536 -0.0044889 -0.0019557 0.0013829
0.00072494 0.0014114 0.0028755 -0.0011216
0.0053932 0.038567 -0.26715 0.29688 0.028292 0.022352 0.0014691 0.001234
0.0071619 -0.00059439 0.0041928 -0.0024589
-0.0089592 -0.0044753 0.028374 0.022303 0.060001 0.31129 0.0020309 0.00012102
0.00077491 -0.00028834 0.00089964 -0.0013243
-0.0019533 0.0013845 0.0014872 0.0012318 0.0020318 0.00012554 -0.10956 0.26094
-0.0082443 0.030574 0.0046403 -0.0060075
0.00075518 0.0013993 0.0071605 -0.00065152 0.00080097 -0.00028288 -0.0082085 0.030609
-0.14238 0.18218 -0.00064244 0.027333
0.0028682 -0.0011267 0.0042365 -0.0024364 0.00086232 -0.0013252 0.0046464 -0.0060492
-0.00065523 0.027326 -0.21219 0.18589
980000000 -0.058719 0.28175 0.017191 0.029439 -0.0090861 0.0043441 0.0014905 0.0035479
0.0035872 -0.0016508 -0.0033223 -0.0026234
0.017127 0.029421 -0.21559 0.33438 0.03295 0.0047573 0.0019214 0.00010977
0.0017675 -0.0059453 -0.00029857 -0.0024064
-0.0090674 0.0043639 0.032977 0.0046492 0.10651 0.30721 0.00063634 -0.001099
0.00049507 -0.0018254 0.001284 -0.00023828
0.0014798 0.0035458 0.0019334 0.0001013 0.00063924 -0.0011002 -0.070504 0.2719
0.010315 0.027978 -0.0092571 -0.0079234
0.0035852 -0.0016879 0.0017474 -0.0059801 0.00048798 -0.001821 0.010371 0.027973
-0.10812 0.20805 0.0072119 0.019086
-0.0033377 -0.0026557 -0.00033162 -0.0024167 0.0012949 -0.00023696 -0.0092702 -0.0079276
0.0071994 0.019086 -0.17048 0.23594
1040000000 -0.01697 0.28936 0.03296 0.018628 -0.0012813 0.0071588 0.0021157 0.00079542
0.00045038 -0.0033992 -0.00038983 -0.0013961
0.032886 0.018647 -0.17997 0.34717 0.029391 -0.014708 0.001604 -0.0017121
-0.002197 -0.0025897 -0.0010343 -0.0029215
-0.0012366 0.0071562 0.029353 -0.014806 0.15371 0.2935 -0.00044215 -0.0015889
-0.0014856 -0.0010564 -0.00064645 -0.0011055
0.0021041 0.00078969 0.0016128 -0.0017356 -0.00044544 -0.0015851 -0.042456 0.28043
0.020737 0.016447 -0.0013396 0.0010147
0.00041222 -0.0033853 -0.0022243 -0.0025989 -0.0014951 -0.0010515 0.020766 0.016414
-0.075204 0.2139 0.01444 0.017639
-0.00038985 -0.0014027 -0.0010746 -0.0029182 -0.0006373 -0.0010985 -0.0013212 0.0010202
0.014422 0.017642 -0.14896 0.25667
1100000000 0.026596 0.29978 0.036045 -0.0039344 0.0031514 0.0039792 0.002287 -0.00070601
-0.0022005 -0.0028903 -0.0040049 3.5213e-05
0.036014 -0.0039013 -0.13808 0.36707 0.015126 -0.027754 3.14e-06 -0.0018016
-0.0035881 -0.00087269 -0.0037705 -0.00060785
0.003164 0.0039709 0.015035 -0.027827 0.19941 0.27453 -0.0018158 0.00011625
-0.0016796 0.00057881 -0.0010611 -0.00044657
0.0022707 -0.00071733 2.8923e-06 -0.0018052 -0.0018169 0.00012601 -0.0026599 0.28511
0.025077 0.0028036 -0.0023689 -0.0009826
-0.0022103 -0.0028897 -0.0035946 -0.0008822 -0.001683 0.00058065 0.025102 0.0027569
-0.055096 0.2258 0.019659 0.0072051
-0.0040381 5.0146e-05 -0.0037785 -0.00058054 -0.0010633 -0.00044112 -0.0023962 -0.00097495
0.019644 0.0072076 -0.10515 0.29101
1160000000 0.078663 0.29668 0.023981 -0.020577 0.0030305 -0.00062362 1.9343e-05 -0.0021629
-0.0037837 -0.00076973 -0.0011816 0.0043314
0.023963 -0.020525 -0.093123 0.37182 -0.0037853 -0.028747 -0.0014907 -0.0016909
-0.0028326 0.0025196 -0.0015772 0.0020567
0.0030438 -0.00062922 -0.0039184 -0.028749 0.24409 0.24443 -0.00079316 0.0016821
-0.00056387 0.0016862 -0.00082115 0.00034941
-5.8442e-06 -0.0021722 -0.0014899 -0.0016892 -0.00079367 0.0016802 0.037998 0.2815
0.020649 -0.012329 -0.0041376 0.0045305
-0.0037968 -0.00075718 -0.0028125 0.0025123 -0.00056043 0.0016821 0.020624 -0.012353
-0.01971 0.23289 0.01802 -0.0016774
-0.001168 0.0043759 -0.001575 0.0020638 -0.00081987 0.00035815 -0.0041178 0.0045371
0.01802 -0.0016835 -0.056127 0.29445
1220000000 0.1218 0.28642 0.010901 -0.02999 -0.0014676 -0.001167 0.00029343 -0.00088003
-0.0025402 0.0021384 0.0010701 0.0021714
0.0109 -0.029935 -0.050208 0.38551 -0.016874 -0.021041 -0.0025733 0.00038614
-0.00011853 0.0031085 -0.00094719 0.0019846
-0.0014726 -0.0011618 -0.016985 -0.021004 0.28321 0.20536 0.00076796 0.001741
0.0006182 0.0011634 0.00027373 0.00050802
0.00029242 -0.00088146 -0.0025627 0.00039586 0.00077068 0.0017375 0.077109 0.27168
0.009795 -0.018604 0.001423 0.0010701
-0.0025313 0.0021379 -8.9342e-05 0.0031067 0.0006198 0.0011685 0.0097725 -0.018636
0.0047249 0.23871 0.01283 -0.013497
0.0010706 0.0021605 -0.00094201 0.0019805 0.00026765 0.00050722 0.0014095 0.0010615
0.012823 -0.013499 -0.027475 0.31334
1280000000 0.17225 0.26781 -0.0078043 -0.028652 -0.0018955 0.0021377 -0.00072816 -0.002212
-0.00080722 0.0030179 0.0025042 0.0014955
-0.0077862 -0.028628 -0.0038052 0.37853 -0.023921 -0.00814 -0.0011846 0.0014089
0.0017057 0.0019398 0.00062635 0.0021133
-0.0018852 0.0021353 -0.023969 -0.008039 0.31462 0.16279 0.001558 0.00010844
0.0010844 0.00025266 0.00026284 0.00032689
-0.00073596 -0.0022115 -0.0011767 0.0014141 0.0015559 0.0001067 0.11389 0.25493
-0.00029071 -0.020455 -0.0011918 0.00036619
-0.00079082 0.0030344 0.0017207 0.0019287 0.0010858 0.00025783 -0.00033068 -0.020455
0.040936 0.24146 0.0022429 -0.01545
0.0024926 0.0014845 0.00065881 0.0021416 0.00026769 0.00034173 -0.0012004 0.00040073
0.0022547 -0.015452 0.020877 0.31829
1340000000 0.2102 0.23413 -0.017291 -0.019014 0.00052718 0.0043416 -0.0017789 -0.00094261
0.0013582 0.0025996 0.0020032 -0.0014263
-0.017262 -0.019012 0.035979 0.37108 -0.021112 0.0045543 -0.00034467 0.0021419
0.0019846 0.00082962 0.0012612 0.00088517
0.00054188 0.004334 -0.021117 0.0046591 0.33816 0.11401 0.0011758 -0.00090493
0.00060654 -0.00055256 0.00019348 0.00024942
-0.001771 -0.00092771 -0.00033156 0.0021559 0.0011791 -0.00091018 0.14633 0.23259
-0.0099182 -0.017112 0.00044193 0.001263
0.0013717 0.002573 0.0019897 0.00081935 0.00060918 -0.00056154 -0.0099617 -0.017099
0.071077 0.2342 -0.0046405 -0.013739
0.002005 -0.0014087 0.0012616 0.00088209 0.0001838 0.00026115 0.00047064 0.0012498
-0.0046327 -0.013738 0.059673 0.31515
1400000000 0.24368 0.19771 -0.02346 -0.0076795 0.0049059 0.0031914 -0.0023142 0.00051419
0.0023641 0.001096 0.0005624 -0.0014304
-0.023421 -0.0076989 0.073169 0.35968 -0.014418 0.012516 0.0013979 0.0016335
0.0014314 -0.00070094 0.0011457 0.00023982
0.0049333 0.0031603 -0.014375 0.012596 0.35144 0.060164 0.00014915 -0.0016025
0.00011559 -0.00036243 0.00029664 0.00031707
-0.0023193 0.00051838 0.001403 0.0016309 0.00015581 -0.0016056 0.17396 0.20328
-0.015986 -0.010092 -0.0010704 0.00052555
0.0023638 0.0010915 0.0014284 -0.0007081 0.00011751 -0.00036814 -0.016023 -0.010055
0.10323 0.22854 -0.010544 -0.0085974
0.00055757 -0.001404 0.0011743 0.00022362 0.00031706 0.000286 -0.0010775 0.00054252
-0.010532 -0.0086002 0.10437 0.30682
1460000000 0.26842 0.15453 -0.020325 0.0047938 0.0053353 -0.0016716 -0.0017246 0.0018424
0.0021765 -0.00029336 -0.00024088 -0.0010748
-0.020295 0.0047709 0.109 0.33867 -0.0054161 0.015293 0.0019283 0.00025462
0.0010065 -0.0015416 0.0013195 -0.00058544
0.005326 -0.0016848 -0.0053524 0.015331 0.3586 0.004803 -0.0011805 -0.0014344
0.00020897 -0.00026899 0.00056691 -0.00034075
-0.0017143 0.0018458 0.0019354 0.00024953 -0.0011793 -0.0014277 0.19978 0.17415
-0.01728 -0.0027563 -0.00038816 0.0027536
0.0021813 -0.00030229 0.00099928 -0.0015544 0.00020627 -0.00027166 -0.017292 -0.0027247
0.13305 0.2133 -0.012267 -0.0022026
-0.00024883 -0.0010767 0.0013095 -0.00059181 0.00057058 -0.00033817 -0.00037766 0.0027585
-0.012256 -0.0022161 0.13933 0.28742
1520000000 0.28095 0.1123 -0.014788 0.010148 0.0033162 -0.0039729 0.00014336 0.0027649
0.0022023 -0.0017796 -0.0011053 -0.00029453
-0.014777 0.010122 0.14286 0.3242 0.0021067 0.012622 0.0019354 -0.0008433
2.636e-05 -0.0011845 0.00042477 -0.00097125
0.0032934 -0.0039734 0.0021705 0.012617 0.35075 -0.05387 -0.0011504 -0.00048064
0.00055483 -0.00082906 0.00016316 -8.8124e-05
0.00013439 0.0027699 0.0019354 -0.00085566 -0.0011529 -0.0004748 0.22094 0.13562
-0.016299 0.0035087 0.0020335 0.0022121
0.0021964 -0.0017944 1.8132e-05 -0.0011866 0.00055462 -0.00082986 -0.016297 0.0035502
0.16071 0.19824 -0.011914 0.0020504
-0.0011193 -0.00030002 0.00043415 -0.00098591 0.00015503 -8.7396e-05 0.0020145 0.002221
-0.01191 0.0020479 0.1728 0.26891
1580000000 0.2912 0.067292 -0.0081773 0.013515 -0.00098604 -0.0046809 0.0016365 0.0020895
8.4854e-08 -0.0022054 -0.00039942 0.00047015
-0.00818 0.013493 0.17073 0.30073 0.0054226 0.0075593 0.00059064 -0.0018003
-0.00069762 -0.0010952 -0.00015196 -0.00079678
-0.00099593 -0.0046837 0.0054723 0.0075298 0.32908 -0.11054 -0.0018214 0.00059338
-0.00028723 -0.0012098 0.00030425 -0.00057349
0.0016498 0.0020902 0.00057983 -0.0018072 -0.0018224 0.00060512 0.23345 0.098186
-0.012512 0.0088475 0.0028135 0.00069614
-2.1554e-05 -0.0022057 -0.0007118 -0.0010971 -0.00029132 -0.0012189 -0.01249 0.008891
0.18463 0.1808 -0.009144 0.0076783
-0.00039031 0.00050265 -0.00015936 -0.00077918 0.00027873 -0.00055152 0.0028311 0.00069401
-0.0091443 0.0076729 0.20642 0.24491
1640000000 0.29449 0.025186 -0.0013681 0.012336 -0.0027172 -0.0024211 0.0029954 0.0010144
-0.00049798 -0.0018027 -0.00027822 0.00055912
-0.0013779 0.012328 0.20189 0.2755 0.0057264 0.002663 -0.00073532 -0.0020061
-0.001041 -0.00031986 -0.00041627 -0.00081886
-0.0027186 -0.0024062 0.0057447 0.0026392 0.29948 -0.16091 -0.00071062 0.0016476
-0.00093611 -0.00096461 -4.8e-05 -0.0004855
0.0029884 0.00099147 -0.00074525 -0.0019946 -0.00070483 0.0016462 0.24551 0.050307
-0.0078589 0.010606 0.002734 -0.0012131
-0.00049896 -0.0018014 -0.0010483 -0.00030915 -0.00094832 -0.00095326 -0.0078247 0.010631
0.20777 0.15454 -0.0043042 0.0095872
-0.00027721 0.00053861 -0.00041868 -0.00080666 -3.7455e-05 -0.00048143 0.0027366 -0.0012145
-0.0043058 0.0095881 0.23397 0.21402
1700000000 0.28653 -0.019968 0.0021559 0.0095748 -0.0033936 0.00024345 0.0033143 -0.0015471
-0.0021047 -0.00093337 0.00054496 0.00039673
0.00215 0.0095656 0.21959 0.24459 0.003375 -0.00015074 -0.0016938 -0.00066767
-0.00083503 0.00015849 -0.00087382 -0.00057732
-0.0033876 0.0002754 0.0033812 -0.00015824 0.25409 -0.19942 0.00050989 0.0017026
-0.0020998 -6.8593e-05 -0.00040289 -0.00097285
0.0033077 -0.0015649 -0.0016935 -0.00065271 0.00050295 0.0016996 0.24177 0.0028112
-0.0042896 0.011404 0.0016768 -0.0023735
-0.0021141 -0.00090895 -0.00083279 0.00016325 -0.002107 -7.4154e-05 -0.004269 0.011426
0.22469 0.13354 0.00047065 0.0095939
0.00056583 0.00039657 -0.00088569 -0.00057161 -0.00041789 -0.00096785 0.0016859 -0.0023915
0.0004801 0.0095926 0.25121 0.18125
1760000000 0.27583 -0.068367 0.0045545 0.0061439 -0.0020251 0.00088687 0.0011027 -0.0037756
-0.0016558 0.00053876 0.00033012 -0.00059745
0.0045363 0.0061268 0.2475 0.20531 0.00081512 -0.001736 -0.0013643 0.00024074
-0.00094031 0.0010198 -0.00060424 0.0002842
-0.0020356 0.00089975 0.0008025 -0.0017301 0.20491 -0.23085 0.00141 0.0010836
-0.0012026 0.0016176 -0.0013134 -0.00064516
0.0010687 -0.0037758 -0.0013633 0.00024241 0.0014047 0.00108 0.23548 -0.046201
-0.00022034 0.010444 -0.00010214 -0.0027814
-0.0016571 0.00055801 -0.0009337 0.0010382 -0.0011883 0.0016142 -0.00016961 0.010456
0.23997 0.099484 0.0042523 0.0068485
0.00030043 -0.00062012 -0.00058732 0.00028638 -0.0013461 -0.00067152 -0.00010015 -0.0028309
0.0042526 0.0068447 0.26621 0.14433
1820000000 0.25081 -0.10646 0.0047481 0.0024758 0.00013647 0.0021144 -0.0012117 -0.0031565
-0.0013799 0.0011937 -0.000195 -0.00018245
0.0047404 0.0024718 0.25775 0.1745 -0.0013745 -5.0217e-05 -0.001295 0.0011052
6.0636e-05 0.0011852 -0.00072905 0.00043124
0.00015133 0.0021173 -0.0013793 -3.3667e-05 0.15328 -0.24468 0.0017825 0.00025546
3.0553e-05 0.0024882 -0.0017003 0.00032784
-0.0012388 -0.0031594 -0.0012851 0.0011102 0.0017821 0.0002374 0.20681 -0.093726
0.0018575 0.008467 -0.0017323 -0.0017185
-0.0013835 0.0011867 8.5952e-05 0.0011896 6.0294e-05 0.0024908 0.0018812 0.0084505
0.25581 0.069027 0.0050401 0.0033294
-0.000196 -0.00016587 -0.00071986 0.00042558 -0.0017346 0.00029514 -0.0017428 -0.0017058
0.0050424 0.0033343 0.26968 0.1084
1880000000 0.21527 -0.14572 0.0021958 1.0722e-06 -0.00081701 0.0021639 -0.003257 -0.0020456
-0.00018935 0.0020294 8.1088e-05 -0.00057784
0.0021873 7.3294e-06 0.2626 0.12882 -0.0034986 0.0023194 -0.00022872 0.0017329
0.00061154 0.0011175 -1.7303e-05 0.0010583
-0.00081329 0.002144 -0.0034976 0.0023488 0.10115 -0.251 0.001445 -0.0011249
0.0016873 0.0018714 -0.0011395 0.0017058
-0.0032788 -0.0020393 -0.00021328 0.0017304 0.0014518 -0.0011235 0.16905 -0.13365
0.0031692 0.0057039 -0.002469 0.00021313
-0.00017387 0.0020329 0.00062256 0.0011193 0.0017137 0.0018541 0.0031982 0.0056902
0.25945 0.038135 0.005014 0.0011234
7.1986e-05 -0.00057709 -6.3406e-06 0.0010547 -0.0011226 0.0016783 -0.0024423 0.00019945
0.0050152 0.0011313 0.27134 0.075425
1940000000 0.17703 -0.17234 -0.00011143 -0.0016371 0.001398 0.0021013 -0.0036781 0.0007273
0.0016284 0.0013284 -0.00057578 -0.00056178
-0.00011033 -0.0016411 0.26487 0.096159 -0.0015905 0.005176 0.0010897 0.0012777
0.0017618 0.00039554 0.0010044 0.00039693
0.0014239 0.0020906 -0.0015561 0.00519 0.05913 -0.24206 0.00020657 -0.0020385
0.0023923 0.00020104 0.00052909 0.001739
-0.0036583 0.00073892 0.001093 0.0012736 0.0002036 -0.0020404 0.11882 -0.16764
0.0025702 0.0037087 -0.0015877 0.0013154
0.0016393 0.0013169 0.0017609 0.00037564 0.0023839 0.0001899 0.0025618 0.0036929
0.2628 -0.0012222 0.0036561 -0.0023908
-0.00056584 -0.00056794 0.0010054 0.00036868 0.00050855 0.00173 -0.0016265 0.0013183
0.0036584 -0.0023782 0.26285 0.039119
2000000000 0.12957 -0.18611 -0.0040981 0.00055917 0.0028676 0.0015567 -0.0021091 0.0037737
0.0014647 0.00026898 -0.00058003 0.00062639
-0.0040837 0.00054612 0.25024 0.060372 -0.00061573 0.007054 0.0014228 0.00049288
0.0011245 -0.0011416 0.00050769 0.00025301
0.0028633 0.0015418 -0.00057427 0.0070678 0.01731 -0.22725 -0.0012548 -0.0010795
0.0019121 -0.0013654 0.0018757 0.0014397
-0.0021051 0.0037693 0.0014451 0.00048196 -0.0012503 -0.0010773 0.064566 -0.17946
0.00084991 0.0027889 -0.00011963 0.0023347
0.0014595 0.00024883 0.0011149 -0.0011421 0.0019181 -0.0013707 0.00086391 0.0027911
0.25707 -0.034696 0.00031016 -0.0028884
-0.00059585 0.00061846 0.00052715 0.00025135 0.0019084 0.0014264 -6.782e-05 0.0022984
0.00031648 -0.0028889 0.24984 0.011968
2060000000 0.08434 -0.19293 -0.0049716 0.0031578 0.0031172 -0.00048118 0.00076756 0.0030666
0.0016066 -0.0011391 4.4036e-05 0.00074092
-0.0049836 0.0031454 0.23789 0.031647 0.0041184 0.0081928 0.0010526 -0.00051088
0.00050214 -0.0014177 0.00080152 -0.00022463
0.0030997 -0.00050514 0.0041751 0.0081652 -0.013811 -0.20868 -0.001263 0.00027305
0.00032562 -0.0022578 0.0030782 0.00020506
0.00075906 0.0030783 0.0010412 -0.00051568 -0.0012706 0.00028105 0.012455 -0.17782
-0.00025471 0.0035207 0.0010181 0.0010354
0.0015896 -0.0011698 0.00047578 -0.0014426 0.00030741 -0.0022728 -0.00024421 0.0035361
0.24267 -0.073304 -0.0012841 -0.0036989
2.6408e-05 0.0007555 0.00076243 -0.00022037 0.0030479 0.00022697 0.0010024 0.0010383
-0.0012723 -0.0036937 0.23699 -0.012938
2120000000 0.038498 -0.18411 -0.0039367 0.0070293 0.002646 -0.0026041 0.0026953 0.0018493
0.00024195 -0.0019666 0.00086283 -0.00013567
-0.0039355 0.0070202 0.21604 0.007029 0.0065347 0.0045031 0.0011688 -0.0013203
-0.0011785 -0.0020207 1.2172e-05 -0.0011846
0.0026329 -0.0026385 0.0065736 0.004456 -0.042145 -0.19307 -0.00072174 0.00097086
-0.0017249 -0.0015404 0.00032847 -0.0023491
0.0027021 0.0018275 0.0011653 -0.0013357 -0.0007179 0.00096756 -0.039494 -0.16176
-0.0010612 0.00509 0.0015573 0.0011254
0.00021085 -0.0019717 -0.0011936 -0.0020048 -0.0017172 -0.0015479 -0.0010538 0.0051224
0.22431 -0.10892 -0.0052024 -0.0017238
0.00084775 -0.00012837 6.3654e-06 -0.0011774 0.00033766 -0.0023852 0.0016443 0.0011067
-0.0051937 -0.0017228 0.21561 -0.02944
2180000000 -0.00086792 -0.17017 -0.0019735 0.010376 0.00079586 -0.0023526 0.0029851 -0.00047941
-0.00010449 -0.001236 0.0011839 3.0845e-05
-0.0019867 0.010379 0.19646 -0.010304 0.0075237 0.0040508 -0.00072053 -0.0018395
-0.0019801 0.00055502 0.00010447 0.00022854
0.00077778 -0.0023596 0.0075508 0.0039917 -0.063136 -0.16873 0.00061017 0.0012529
-0.0011645 -1.9635e-05 0.00042669 -0.0019175
0.0030101 -0.00048491 -0.00073409 -0.0018186 0.00059862 0.0012579 -0.077042 -0.13517
-5.3446e-05 0.0068948 0.0013754 -0.00010002
-0.00010393 -0.0012657 -0.0019686 0.00057021 -0.0011656 -6.1565e-07 7.5489e-06 0.0068948
0.19635 -0.13938 -0.0055203 0.001798
0.0011266 3.247e-05 6.39e-05 0.00023177 0.00041129 -0.0019369 0.0013724 -0.0001019
-0.0055199 0.0017971 0.20075 -0.044462
2240000000 -0.029777 -0.14589 0.0025561 0.011634 -0.00044026 -0.0029476 0.0018573 -0.0021497
-0.001999 -0.00047933 0.00051767 -0.001698
0.0025411 0.011636 0.17677 -0.016247 0.0083909 0.00043079 -0.00087632 -0.00050848
-0.00063866 0.0011341 -0.00091892 -0.00061143
-0.0004977 -0.0029441 0.0083921 0.00036747 -0.080147 -0.14523 0.0014603 -0.0012899
-0.0011738 0.00024451 -0.002552 -0.0014849
0.0018744 -0.0021374 -0.00088424 -0.00051994 0.0014703 -0.0012917 -0.11105 -0.10573
0.0016985 0.0088763 0.0014186 -0.00063018
-0.001996 -0.00043678 -0.00062693 0.0011415 -0.0011695 0.00023983 0.0017216 0.0088807
0.16505 -0.15793 -0.0051237 0.004452
0.0005274 -0.0017001 -0.00091046 -0.00060409 -0.0025382 -0.0014998 0.0014545 -0.00063535
-0.0051192 0.0044539 0.17746 -0.055662
2300000000 -0.056637 -0.1185 0.0083552 0.0093246 -0.0012344 -0.0022647 -0.00052614 -0.001271
-0.0011773 0.00089827 -0.00095696 -0.00045296
0.0083414 0.0093298 0.15566 -0.025092 0.0086016 -0.0018479 -0.0011117 0.00057529
-0.00023317 0.0014493 -1.6552e-05 0.0010197
-0.0012512 -0.0022711 0.0085852 -0.0019101 -0.093614 -0.12136 -0.00015568 -0.0012739
-7.479e-05 0.0019305 -0.0017561 0.00094767
-0.00055497 -0.0012054 -0.0011103 0.00060799 -0.00015781 -0.001261 -0.13265 -0.069788
0.0051409 0.0088924 0.00028603 -0.0017025
-0.001225 0.00094591 -0.00022193 0.0014536 -5.9099e-05 0.0019135 0.0052214 0.0088178
0.12651 -0.17869 -0.0033381 0.0074033
-0.00095343 -0.00041494 -2.4569e-05 0.001017 -0.0018097 0.00096484 0.00028349 -0.0016994
-0.0033492 0.0073958 0.16125 -0.057222
2360000000 -0.073131 -0.086815 0.011107 0.0081702 -0.0012188 -0.0017905 -0.0014866 -0.0011458
-0.00010106 0.00090062 -0.0014656 -0.00054408
0.011058 0.0081792 0.14675 -0.02463 0.0081073 -0.0047328 -0.00079251 0.0010256
0.0019266 0.0003005 0.00021373 -0.00014664
-0.0012339 -0.0017465 0.0080832 -0.0048101 -0.10362 -0.098891 -0.0021941 -0.00094726
0.0012445 0.0001163 -0.00069449 0.0017997
-0.0014602 -0.0011721 -0.00079717 0.0010152 -0.0021994 -0.00095993 -0.14961 -0.036549
0.0082954 0.0083756 0.0012163 -0.0016613
-9.6755e-05 0.00089756 0.0019066 0.00031333 0.0012722 0.00014378 0.0082936 0.008378
0.09484 -0.18019 4.1871e-05 0.0086268
-0.0014277 -0.00052796 0.00024579 -0.00014178 -0.00068206 0.0017441 0.0012006 -0.0015981
4.0517e-05 0.0086379 0.13943 -0.060496
2420000000 -0.080385 -0.059477 0.014682 0.0024788 -0.0031866 -0.0014298 -0.0012402 0.00025129
0.0012705 0.00091919 -0.0012735 0.0015228
0.014648 0.002477 0.12932 -0.025254 0.0049035 -0.0067391 0.0012151 0.0011457
0.00071738 -0.0013791 -0.00023762 -0.00016152
-0.0031691 -0.0014071 0.0048713 -0.0067855 -0.11658 -0.078017 -0.0017594 0.0012125
-0.00024362 -0.00046875 0.00047053 0.0025946
-0.001224 0.00027632 0.001238 0.0011343 -0.0017741 0.0011908 -0.15862 0.007561
0.011906 0.0064882 -6.7472e-05 -0.0026384
0.0012109 0.00091441 0.00068739 -0.0014347 -0.00022835 -0.00044081 0.011975 0.0063832
0.055586 -0.17965 0.001674 0.0090077
-0.0012608 0.0015979 -0.00026784 -0.00014721 0.00048393 0.0025807 -7.0091e-05 -0.0027274
0.0016597 0.0090068 0.12139 -0.056603
2480000000 -0.081463 -0.028719 0.014176 -0.0032804 -0.0019 -0.00013342 -0.00074008 0.0015107
0.0015596 -0.00053355 1.2607e-05 0.0016678
0.014151 -0.0032671 0.1312 -0.025532 0.0029034 -0.0089202 0.0012541 0.00018847
-0.0006806 -0.00088396 -0.00012205 -0.00024205
-0.0019014 -0.00010338 0.0028347 -0.0089567 -0.11965 -0.057238 -0.00078754 0.0028739
-0.00021263 -0.00078538 0.0016856 0.00097748
-0.0007026 0.0014659 0.001254 0.00017619 -0.00078608 0.0028721 -0.16039 0.045629
0.015362 0.00095425 -0.0012707 -0.0026669
0.0015872 -0.0005301 -0.00069741 -0.00086854 -0.00020186 -0.00079359 0.015341 0.0008666
0.02239 -0.17239 0.0050034 0.0078352
6.2108e-05 0.0016355 -0.00013718 -0.00023516 0.0016733 0.00096778 -0.0012912 -0.002633
0.0050138 0.0078468 0.10239 -0.05263
2540000000 -0.085653 -0.001925 0.011478 -0.0071296 -0.0026581 0.00093697 0.0005545 0.0010358
-7.6466e-05 -0.0014452 0.0010499 0.001632
0.011475 -0.0071221 0.11832 -0.017333 -0.0010649 -0.0080143 0.00077317 -0.001331
-0.0017796 0.0001853 -0.00056732 0.00030265
-0.0026248 0.00096504 -0.0011253 -0.0080162 -0.12579 -0.033624 0.0017528 0.0024946
-0.0010003 6.8163e-05 0.001882 -0.0008114
0.00062995 0.0010866 0.00076885 -0.001353 0.0017592 0.0024971 -0.15912 0.085984
0.014604 -0.0042656 -0.0023627 -0.002355
-9.3035e-05 -0.00143 -0.0017692 0.0001506 -0.0010028 9.0365e-05 0.014634 -0.0043467
-0.0068465 -0.15822 0.0076907 0.0058756
0.0010807 0.001671 -0.0005896 0.00031719 0.0019073 -0.00081389 -0.0023487 -0.0024007
0.0076863 0.0058874 0.087841 -0.039511
2600000000 -0.078537 0.023082 0.0078552 -0.010471 -0.0012961 0.0027146 0.0010726 -0.0003211
-0.00065852 -0.0011985 0.0017756 0.00040173
0.0078702 -0.01044 0.11295 -0.032944 -0.0033105 -0.0061005 -0.00036824 -0.00096825
-0.00018765 0.0015796 -0.00019745 0.00057442
-0.0012678 0.0027172 -0.0033801 -0.0060705 -0.13037 -0.0086118 0.0028707 0.00022081
-9.1294e-06 0.0012621 0.0013067 -0.0017746
0.0010387 -0.00033185 -0.00036757 -0.00097262 0.0028886 0.00022226 -0.14364 0.12092
0.012205 -0.0090242 -0.0035602 -7.2735e-05
-0.00072971 -0.0012213 -0.00017378 0.0016395 -2.863e-05 0.0012609 0.012121 -0.0090905
-0.041037 -0.13887 0.0092041 0.005139
0.0017355 0.00040799 -0.00016476 0.0005947 0.0012939 -0.0017656 -0.0036489 -1.0682e-05
0.0091862 0.0051463 0.079455 -0.025842
2660000000 -0.072564 0.048873 0.0037823 -0.011707 -0.00030639 0.0010955 5.4613e-05 -0.00021101
-0.0024405 7.9849e-05 0.0014328 -0.0008065
0.0037962 -0.01169 0.12064 -0.028774 -0.0045328 -0.0046637 -0.0013725 -0.00050145
0.00038916 0.0018799 0.00041183 0.00081717
-0.0002969 0.0010902 -0.0045696 -0.004637 -0.12903 0.012022 0.0019424 -0.0015119
0.00027655 0.00034494 -0.0010427 -0.0016409
7.5514e-05 -0.00017395 -0.0013741 -0.00049328 0.0019332 -0.0015144 -0.12253 0.15195
0.0076137 -0.011968 -0.0023045 0.0011539
-0.0024819 0.00014272 0.00035588 0.0018449 0.00031812 0.00032966 0.0076141 -0.01199
-0.062364 -0.1195 0.011028 0.0010501
0.0013976 -0.00074523 0.00040081 0.00084761 -0.0010862 -0.0016534 -0.0022081 0.0011026
0.011039 0.0010488 0.075578 -0.0065654
2720000000 -0.061829 0.067487 -0.0003802 -0.01156 -0.0001244 0.0031157 -0.00025528 -6.204e-05
-0.0023337 0.0019635 0.00042601 -0.0016835
-0.00035836 -0.011551 0.10586 -0.032269 -0.0051199 -0.0013705 -0.0017821 0.00047403
0.0018866 0.00026826 0.00076256 -9.2803e-05
-9.939e-05 0.0031024 -0.0051336 -0.0013196 -0.12325 0.041414 0.00052064 -0.0025
-1.2987e-05 0.00047597 -0.0013543 0.00056426
-0.00028102 -9.474e-05 -0.001766 0.00049083 0.00053844 -0.0024995 -0.089151 0.18088
0.0031398 -0.012923 -0.001605 0.0023565
-0.0023112 0.0019849 0.0019113 0.00025086 -3.1756e-05 0.00047837 0.0030407 -0.012927
-0.08233 -0.087663 0.011914 -0.0013395
0.00038316 -0.0017116 0.00077614 -9.8377e-05 -0.0013744 0.00053363 -0.0017506 0.0024205
0.011911 -0.0013228 0.079211 0.011677
2780000000 -0.047675 0.086863 -0.0047528 -0.010162 1.8366e-05 0.0013041 0.00041567 -0.00024523
0.0010972 0.002863 -0.00053557 -0.0016894
-0.0047198 -0.010149 0.10439 -0.044335 -0.0039069 0.00014211 -0.00027267 0.0017442
0.0017433 -0.0010509 0.00015189 -0.00026138
2.3532e-05 0.0013204 -0.0039041 0.00017042 -0.12053 0.071553 -0.0018624 -0.001875
0.00010953 -0.0003013 -0.00057285 0.00077606
0.00042488 -0.00028377 -0.00026202 0.0017637 -0.0018721 -0.001862 -0.059502 0.20288
-0.0022013 -0.012837 -0.00069148 0.0021436
0.0011089 0.0028692 0.0017125 -0.0011074 9.769e-05 -0.00029358 -0.0022557 -0.012862
-0.097891 -0.054649 0.010175 -0.0061634
-0.00052691 -0.0016729 0.00012732 -0.00024392 -0.00056569 0.00078742 -0.00061371 0.0020955
0.010191 -0.0061721 0.082937 0.030153
2840000000 -0.031921 0.10231 -0.0077659 -0.0069066 0.0016651 0.0019282 -2.6909e-05 -0.00021222
0.001671 0.0011479 -0.0015231 0.00036559
-0.0077565 -0.0069015 0.10266 -0.037969 -0.0033857 0.0012052 0.00057365 0.00096588
-0.00017645 -0.0015287 3.9671e-05 -2.6994e-05
0.0016806 0.0019234 -0.0033808 0.0012461 -0.11404 0.097107 -0.0017775 0.00025894
0.00032263 0.0004294 0.0010089 0.001075
-5.55e-05 -0.0001744 0.00059344 0.00094818 -0.0017585 0.00025528 -0.023009 0.2177
-0.0056409 -0.010424 0.00026308 0.0011125
0.0016329 0.0011447 -0.00015005 -0.0015314 0.00030826 0.00040969 -0.0056423 -0.010346
-0.10104 -0.022952 0.008062 -0.0073245
-0.0015603 0.00040271 5.9207e-05 -5.253e-05 0.0010024 0.0010742 0.0001964 0.0011391
0.0080536 -0.0073233 0.096785 0.045315
2900000000 -0.017674 0.1221 -0.0088707 -0.0026938 0.0017313 -1.0215e-05 0.00047841 -0.00077713
0.0024103 -0.0010895 -0.00071841 -3.4629e-05
-0.0088578 -0.0027008 0.082989 -0.045928 -0.0012625 0.0024717 0.001072 0.00025578
-0.00055726 -0.0013479 -0.00027235 -6.7268e-06
0.0017373 -1.3304e-05 -0.0012385 0.0024855 -0.096964 0.12952 -0.0010637 3.329e-05
-0.00033257 -0.00088959 0.0018359 -0.00065121
0.00049709 -0.00081776 0.0010714 0.00023971 -0.0010794 2.9653e-05 0.013851 0.22028
-0.0090822 -0.0068877 0.00085654 0.0018799
0.0023974 -0.0011043 -0.00057093 -0.0013347 -0.00029676 -0.00088293 -0.009166 -0.0068818
-0.099981 0.015184 0.0059474 -0.010681
-0.00065496 -7.7761e-06 -0.00028122 -1.0297e-05 0.0018685 -0.00065822 0.00089719 0.0018124
0.0059692 -0.010685 0.11122 0.050533
2960000000 0.004632 0.13355 -0.0084826 0.00077157 0.00063036 0.0013237 -0.00056748 -0.0010443
-1.2358e-05 -0.0021972 -0.00074356 0.00038117
-0.0084738 0.00075216 0.091929 -0.045394 -0.00079754 0.0011858 0.0010541 -0.00018773
-0.0011982 -0.00068552 0.00042574 0.00031487
0.00063559 0.001321 -0.00079208 0.001202 -0.078201 0.16019 -0.0006284 0.00070904
-0.00064311 0.00079868 -0.00022851 -0.0025043
-0.00056512 -0.00095093 0.0010579 -0.00018453 -0.00062218 0.00066832 0.056011 0.22681
-0.0098723 -0.0019218 0.001586 0.0003455
-0.00011131 -0.0020983 -0.0012133 -0.00064548 -0.00064882 0.00081538 -0.0098315 -0.0018283
-0.088332 0.047451 0.0016134 -0.011766
-0.00072262 0.00046751 0.00042898 0.00033062 -0.00024774 -0.0024747 0.0015721 0.00037118
0.001588 -0.011765 0.13085 0.061045
3020000000 0.023114 0.14752 -0.0061785 0.0038837 0.0013783 -0.0004321 -0.0008545 -0.00017571
-0.00078571 0.00044994 -0.00017683 0.00066522
-0.0061858 0.0038575 0.080518 -0.034011 -0.00056753 9.2831e-05 0.00025806 -0.0010465
-0.0017694 0.00048872 0.00062124 -0.00024876
0.0014179 -0.00042882 -0.00056671 9.2473e-05 -0.056832 0.18554 -0.00022252 0.00097152
0.00069142 0.00037393 -0.00071899 -0.0013771
-0.00090864 -0.00017152 0.00024243 -0.0010413 -0.00021142 0.000985 0.094862 0.21963
-0.008925 0.0013177 0.00074373 0.00049155
-0.00082166 0.00045568 -0.0017751 0.00049454 0.00070226 0.00041152 -0.0090052 0.0012456
-0.071538 0.076199 -0.0018966 -0.01082
-0.00013111 0.00060112 0.00058733 -0.00025172 -0.00067168 -0.0013774 0.00074396 0.00042579
-0.0018763 -0.010818 0.1504 0.057655
3080000000 0.050636 0.15648 -0.0042771 0.0060539 0.0015056 -0.00031369 -0.00061353 -4.2902e-05
-0.00055331 0.00015865 2.8198e-05 0.00054092
-0.0042781 0.0060333 0.077855 -0.02821 -0.00043897 0.00058403 -0.00032995 -0.00029565
-0.00028993 0.001083 -0.00013977 -0.00054977
0.0015015 -0.00033756 -0.0004319 0.00058081 -0.01953 0.20718 -0.00064404 0.00021488
0.0006246 0.00030024 -0.0021121 -0.00061409
-0.00058554 -4.4753e-05 -0.00034457 -0.00031624 -0.0006311 0.00021295 0.12776 0.21121
-0.0063074 0.0048242 0.0019813 0.00043027
-0.00060056 0.0002232 -0.00024914 0.0011234 0.00061152 0.00030466 -0.0061203 0.0049341
-0.043152 0.10896 -0.0067745 -0.0090252
-1.8283e-07 0.00059425 -9.5957e-05 -0.00055897 -0.0021325 -0.00056707 0.0020278 0.00041948
-0.0067782 -0.0090448 0.16449 0.065066
3140000000 0.079263 0.15935 -0.00086251 0.0074024 0.0026286 -0.0014446 -0.0012673 0.00094905
0.001614 0.0006887 0.00016616 -0.00020937
-0.00087473 0.0073939 0.073684 -0.029898 -0.0010888 0.0002963 0.00065425 -0.00011129
-5.0936e-05 0.00089827 0.00069836 -0.00046636
0.0026173 -0.001497 -0.0010947 0.00030372 0.023529 0.22728 0.00011338 0.0014145
0.0015405 -0.0008485 -0.0028254 0.00086206
-0.0012979 0.00095089 0.0006534 -0.00010934 0.00010734 0.0014757 0.16298 0.18612
-0.0029501 0.006096 0.00070551 -0.0013469
0.0016638 0.00064624 -4.4219e-05 0.00087335 0.0015164 -0.00091263 -0.0031207 0.0060426
-0.025293 0.12844 -0.0084805 -0.0051671
0.00021693 -0.0002674 0.00066155 -0.00046549 -0.0028612 0.00082443 0.00060405 -0.0013747
-0.0084801 -0.005167 0.18839 0.055874
3200000000 0.11098 0.16964 0.0042448 0.0062591 0.00082991 -0.0027818 -0.00034266 0.0019257
0.00064878 -0.0019858 5.6776e-05 0.00021363
0.0042283 0.0062361 0.083917 -0.028304 -0.0010029 0.00070297 -0.00027465 -0.00083413
0.00068641 0.0011711 -0.00042695 -0.0010206
0.00079392 -0.0027571 -0.00099109 0.00071271 0.06825 0.23197 0.0010943 0.000682
-0.00021242 -0.002371 -0.001209 0.0024463
-0.00030379 0.0018724 -0.00028625 -0.00083592 0.0010807 0.00066018 0.18329 0.1636
-0.00043663 0.0063819 0.00054997 -0.0011348
0.00061253 -0.0019391 0.00073961 0.0011914 -0.0001446 -0.0022946 -0.00027001 0.0064552
0.014429 0.1477 -0.0099886 -0.00096779
9.6171e-05 0.00030322 -0.00041753 -0.0010355 -0.001158 0.0024453 0.00058346 -0.0011737
-0.0099809 -0.0009744 0.20333 0.054729
3260000000 0.14311 0.16119 0.0041763 0.0031179 -0.00078739 -0.0025922 0.0011841 0.00090607
0.00014555 -0.0019576 -0.00010504 0.00011507
0.0041812 0.0031172 0.092242 -0.031417 -0.0015972 0.0023265 -0.00022825 -0.00025962
0.0010778 -0.00061191 -0.0009639 0.00015197
-0.00082066 -0.0025616 -0.0015753 0.0023623 0.11921 0.22765 0.00051543 -4.7178e-05
-0.0011867 -0.001023 0.0005362 0.0018939
0.0012093 0.00095143 -0.00021782 -0.00023695 0.00053345 -3.7174e-05 0.21075 0.12614
0.0025498 0.0056031 -0.0008386 -0.0016966
0.00013003 -0.0019751 0.0009951 -0.00063303 -0.0012151 -0.00096087 0.0023746 0.0055447
0.041402 0.1568 -0.0072586 0.0041323
-0.00016729 8.2209e-05 -0.0010107 0.00021009 0.00054968 0.0018895 -0.00091217 -0.0016841
-0.0072493 0.0041476 0.23306 0.044977
3320000000 0.17297 0.15499 0.0071464 0.0010408 -0.00037926 -0.0019357 0.00080174 0.00035631
-0.0019034 -0.0012197 0.0002386 0.00023954
0.0071373 0.0010556 0.099138 -0.027871 0.0010459 0.0025838 -0.00022349 -0.0005952
-0.00027276 -7.8982e-05 -0.0006072 0.00033142
-0.00044561 -0.0019241 0.0010632 0.002569 0.16692 0.21786 0.00034149 -0.00014053
-0.0011753 -0.00017927 0.00010895 0.00096353
0.00080025 0.00035019 -0.00024456 -0.00059669 0.00032953 -0.00015308 0.21944 0.095877
0.0037104 0.0033943 -0.00096335 0.00010368
-0.0019136 -0.0012094 -0.00027373 -0.00010353 -0.0012063 -0.00017726 0.0038822 0.0034536
0.073911 0.15764 -0.0038954 0.0049651
0.0002422 0.00020845 -0.00060565 0.00030252 0.00015784 0.0010026 -0.00088072 7.6734e-05
-0.0039056 0.0049466 0.24871 0.03157
3380000000 0.20837 0.1385 0.0055932 -0.0022452 -0.001104 0.00067836 0.0011985 0.0003111
-0.001436 0.00088169 0.00026592 -3.9385e-07
0.0055884 -0.0022359 0.11002 -0.035521 0.00043636 0.0026307 -0.0012101 -0.0005499
-0.00012811 9.9753e-05 -0.00085221 0.00051753
-0.001103 0.0006636 0.0004766 0.0026342 0.20832 0.1956 0.00067782 -0.00043483
-0.0016683 0.00083437 0.0007809 0.0013936
0.0012265 0.00030014 -0.0012253 -0.00053039 0.00068484 -0.00041419 0.23421 0.063755
0.0057806 0.003027 -0.00025478 0.00038286
-0.0014093 0.00091338 -0.00010815 7.8642e-05 -0.001689 0.000806 0.0056385 0.0029692
0.1174 0.14898 -0.00047272 0.0059777
0.00029086 -3.9952e-05 -0.00084457 0.00051898 0.00073872 0.0013868 -0.00035737 0.00040814
-0.00048156 0.0059751 0.27807 0.013349
3440000000 0.23951 0.11687 0.0044381 -0.0039505 -0.00069129 -0.001707 0.00087088 -3.3352e-05
-0.0014928 0.0015633 0.0007475 0.00022254
0.0044214 -0.0039287 0.10387 -0.041153 0.003191 0.0018347 -0.00095014 0.0011452
8.5555e-05 0.0003946 0.00015985 0.00087664
-0.00069873 -0.0016805 0.003208 0.0018048 0.2466 0.16636 -0.00033429 -0.00032602
0.00027943 0.0012709 0.001171 0.00073306
0.00089531 -3.4704e-05 -0.00096042 0.0011536 -0.00033328 -0.00033636 0.23563 0.030634
0.006841 -3.3199e-05 -0.00014297 0.00012645
-0.0014346 0.0016603 7.6953e-05 0.00039895 0.00027607 0.0012301 0.0069454 -9.6704e-06
0.14711 0.13844 0.0030231 0.0040651
0.00080055 0.00021269 0.0001931 0.0008674 0.001207 0.00071374 -6.8992e-05 8.4412e-05
0.0030369 0.0040634 0.2943 -0.015729
3500000000 0.27156 0.085259 0.002443 -0.0047698 -0.001568 0.0014212 0.0011193 -0.0009344
-0.00076176 0.0011658 0.00073931 -0.0010846
0.0024521 -0.0047605 0.11612 -0.06506 0.003189 0.00090583 -0.00046989 0.00066768
0.00043848 -6.705e-05 3.2126e-05 0.00038061
-0.0015828 0.0014401 0.0032016 0.00087621 0.27542 0.13222 3.2939e-05 -7.5117e-05
-0.00014312 0.00073566 0.0016704 -0.00030566
0.0010996 -0.0009019 -0.00046532 0.00068361 6.8351e-05 -6.9084e-05 0.23962 0.0035895
0.0070714 -0.0029198 0.00012998 -0.000257
-0.00078169 0.0012452 0.00041114 -8.8328e-05 -0.00017439 0.0007389 0.0070085 -0.002975
0.19208 0.11075 0.0033057 0.0014759
0.000688 -0.0011143 2.7546e-05 0.00040105 0.0016332 -0.00029045 0.00010326 -0.00026965
0.0032985 0.0014964 0.31428 -0.042629
3560000000 0.2906 0.050879 0.00021559 -0.0061003 -0.00011122 -0.00078206 0.00058209 4.5436e-05
0.0015672 0.0017689 -0.00011579 -0.00091842
0.00021568 -0.0060975 0.11022 -0.070457 0.0056215 -0.00096811 0.00030752 0.00069456
0.00054739 -0.00021376 0.00013672 0.0003124
-7.9993e-05 -0.00077806 0.0056138 -0.0010274 0.30244 0.089714 -0.00021961 1.9707e-05
0.00074364 0.00045905 0.0012346 -0.00080547
0.00060161 5.9915e-05 0.00030893 0.00070094 -0.0002432 2.0804e-05 0.23021 -0.033039
0.0060986 -0.0059955 -0.00048306 -0.00067018
0.0015635 0.0017839 0.00058261 -0.00017655 0.00078023 0.00037605 0.0060909 -0.0060272
0.21393 0.097234 0.0036212 -0.0012549
-6.9466e-05 -0.00098807 0.0001523 0.00029166 0.0012384 -0.0008546 -0.00043635 -0.00064423
0.0036309 -0.0012469 0.3265 -0.082883
3620000000 0.30677 0.013081 -0.0012925 -0.0037842 -0.0018085 -0.00014471 0.00016093 -0.0018607
8.7113e-05 0.00059212 -0.00069834 -0.00084147
-0.0012815 -0.0037998 0.1106 -0.10005 0.003511 -0.003968 0.00035551 0.00055162
-0.00035827 -0.00081922 0.0005901 0.00026023
-0.0018288 -0.00013461 0.0034688 -0.004021 0.31518 0.045968 0.00022176 -0.00080364
-0.00022844 0.0002916 0.00079569 -0.00066971
7.7345e-05 -0.0018907 0.00036309 0.00055507 0.00022035 -0.00082346 0.21891 -0.063215
0.0014724 -0.007499 -0.0015073 0.00083321
4.9313e-05 0.00053964 -0.00036381 -0.00084573 -0.0001854 0.00033729 0.0014218 -0.007496
0.23642 0.054932 0.0017562 -0.0020031
-0.00071948 -0.00083429 0.00058386 0.0002395 0.00082167 -0.00066292 -0.0015116 0.00082834
0.0017462 -0.002004 0.3286 -0.11685
3680000000 0.31075 -0.031382 -0.0037523 -0.0038226 -0.001084 0.0016488 -0.0012352 3.1132e-06
0.001569 4.6947e-05 -0.0010837 -0.00046525
-0.0037395 -0.0038142 0.10579 -0.11693 0.0012198 -0.0045712 0.00076216 0.0002936
-0.00045225 -0.00060153 0.00072681 0.00032328
-0.0010638 0.0016425 0.0011689 -0.004589 0.32631 -0.0038818 -0.00054939 -0.00073629
0.0012853 0.00090285 0.00071306 -0.0016721
-0.0012317 1.0615e-05 0.00075552 0.00030253 -0.00056842 -0.00072803 0.20557 -0.096865
6.785e-05 -0.0067602 -0.00098734 0.0010773
0.0015994 0.00010231 -0.00046738 -0.00060824 0.0012903 0.0009056 5.3573e-06 -0.0067411
0.25619 0.029851 0.0016564 -0.0025779
-0.0010696 -0.00037742 0.00069017 0.00030569 0.00069459 -0.0016987 -0.00091449 0.0010906
0.0016544 -0.0025827 0.32871 -0.16207
3740000000 0.31226 -0.06712 -0.0031618 -1.1279e-05 -0.0022669 0.0026788 -5.2613e-05 -0.00063134
-0.00054445 -5.8871e-05 -0.0010041 2.0551e-05
-0.0031573 -2.7513e-05 0.096972 -0.13881 0.00068283 -0.005245 0.00028764 -0.00032818
-0.00026431 -7.4717e-05 0.00059672 0.0001614
-0.0022413 0.0027031 0.00061365 -0.0052624 0.3289 -0.043516 -0.00069092 -0.00011933
0.00036812 -6.5561e-05 -0.00051341 -0.0016668
-7.501e-05 -0.00066737 0.0002804 -0.0003109 -0.00069466 -0.00015238 0.18375 -0.12093
-0.0021621 -0.0058475 0.00084359 0.0028373
-0.00057859 -7.793e-05 -0.00026666 -8.9472e-05 0.00039486 -4.2326e-05 -0.0021721 -0.0058731
0.2618 -0.0089703 -0.00026427 -0.0023948
-0.001061 9.6791e-05 0.0005913 0.00012206 -0.0004583 -0.0016565 0.00086762 0.0028141
-0.00025464 -0.0023865 0.31449 -0.20194
3800000000 0.30685 -0.11302 -0.0023965 0.00056187 0.00088668 0.0040489 -0.0012581 -0.0015429
0.0015181 0.00083583 -0.0011098 0.00028443
-0.0023849 0.00053315 0.085594 -0.15343 -0.0022275 -0.0049461 7.4988e-05 7.873e-05
-0.00090731 -0.000534 0.00099667 -8.6219e-05
0.00092592 0.0040091 -0.0023003 -0.0049059 0.32487 -0.084846 -0.00071005 0.00016131
0.0010563 -0.00011454 -0.0010518 -0.00052908
-0.0012166 -0.0015701 6.9364e-05 6.9903e-05 -0.00072658 0.00016959 0.17435 -0.14644
-0.003226 -0.0049011 0.0014975 0.0015062
0.0016273 0.0007192 -0.00091288 -0.00047967 0.0010302 -0.00015652 -0.0032501 -0.0048237
0.27483 -0.05002 0.0013138 -0.001006
-0.0010724 0.00026312 0.001035 -7.9208e-05 -0.0011139 -0.00053612 0.0015036 0.0015189
0.0013068 -0.00099566 0.30607 -0.2433
3860000000 0.29526 -0.14452 -0.0010539 0.0012949 0.0028442 0.0016665 -0.0021035 0.0011937
0.00092113 -0.0011797 -0.00041841 0.0014878
-0.0010263 0.0013102 0.066572 -0.16296 -0.0034938 -0.0047279 0.00064637 -0.0005846
-0.00079318 0.0013153 0.00075278 -0.0011043
0.0029251 0.0016676 -0.0035733 -0.0046895 0.30524 -0.12501 -0.00085792 0.00073738
0.00012964 -0.00050417 -0.00087998 -0.00033354
-0.0021283 0.0012377 0.00064111 -0.00058145 -0.00084099 0.00072319 0.14611 -0.16101
-0.0026748 -0.0046463 0.0022094 0.00084442
0.00093724 -0.0010715 -0.00081139 0.0012883 0.00018743 -0.00049164 -0.0026964 -0.0045982
0.27097 -0.081346 -0.00018479 -0.0020259
-0.00031651 0.0015057 0.00069399 -0.0010965 -0.00085504 -0.00039468 0.0021991 0.00082432
-0.00018312 -0.0020259 0.28318 -0.28081
3920000000 0.28008 -0.18495 0.001786 0.00039238 0.0036366 0.0024422 -8.5711e-05 0.0010495
0.0003804 7.1949e-05 0.00067121 0.00040645
0.0018273 0.00040073 0.038974 -0.17896 -0.0048125 -0.0029835 -0.0003984 -8.966e-05
0.00028776 0.0001141 -0.00032951 -0.00044936
0.0036305 0.0024078 -0.0048522 -0.0029269 0.29911 -0.15788 0.00013431 0.0014003
0.0015123 -0.0012058 -0.00043261 3.7759e-05
-6.3273e-05 0.0010158 -0.00041639 -6.9531e-05 0.00014885 0.0014423 0.12577 -0.17158
-0.0042803 -0.0041264 0.0021532 -0.00032809
0.00040129 7.9848e-05 0.00032279 6.52e-05 0.0014664 -0.0012392 -0.0042897 -0.0040888
0.26168 -0.13087 0.00060002 -0.0019304
0.00071297 0.00036847 -0.00033449 -0.00047165 -0.0004275 5.7019e-05 0.002131 -0.00032546
0.0005878 -0.0019282 0.26208 -0.30809
3980000000 0.25253 -0.22054 0.0018909 -0.0029622 0.0050147 -0.00039978 0.00016199 0.0010044
0.00091952 -0.0017664 0.00076724 0.00025592
0.0018923 -0.0029486 0.01664 -0.19186 -0.0052858 -0.00092334 0.00080291 0.00059973
0.000584 0.00054747 4.4385e-05 -0.0011466
0.0049733 -0.00043733 -0.0053259 -0.00087232 0.26976 -0.18886 0.0014827 1.3693e-05
-0.0012013 -0.0009953 -0.00082288 -0.00066417
0.00019378 0.0010667 0.00081725 0.00057493 0.0014483 -1.2818e-05 0.089601 -0.1929
-0.004985 -0.0040881 0.0014276 -0.0010787
0.00081447 -0.0017699 0.00059688 0.00055362 -0.0011625 -0.00094606 -0.0049673 -0.0040376
0.24887 -0.16032 0.00079587 -0.0050537
0.00070392 0.00027375 5.4377e-05 -0.0011412 -0.00077022 -0.00069317 0.0014277 -0.0011286
0.00081 -0.0050608 0.22646 -0.34611
4040000000 0.22449 -0.2457 -0.00046042 -0.0039266 0.0034102 -0.0031564 0.00023968 0.00023153
-0.00055497 -0.0011636 0.00038564 8.2999e-05
-0.00043939 -0.0039306 -0.0083873 -0.19898 -0.0045574 5.9054e-05 0.00020986 -0.00099189
-7.6338e-05 0.00017708 -0.0014998 0.00010277
0.0033844 -0.0031766 -0.0045187 0.00011195 0.24761 -0.22175 0.00035568 -0.00070115
-0.00084083 -0.0001753 -0.0011689 0.00015143
0.00023645 0.00018113 0.00022644 -0.0009964 0.00034493 -0.0007154 0.06797 -0.18752
-0.0069015 -0.0016285 0.0013231 -0.00042062
-0.00050063 -0.0011854 -4.5056e-05 0.00018861 -0.00084403 -0.00016845 -0.006974 -0.0015514
0.23537 -0.19362 -0.001911 -0.0036112
0.00039537 3.8703e-05 -0.0014678 0.00013706 -0.001201 0.00020157 0.0012958 -0.0004436
-0.0019274 -0.0036054 0.18986 -0.36428
4100000000 0.19459 -0.26919 -0.0032741 -0.0027466 0.0010815 -0.003742 -0.00021917 -9.4602e-05
0.00048416 -0.0017918 0.00065657 0.00025386
-0.0032762 -0.0027511 -0.034291 -0.20216 -0.0046753 0.00093692 -0.00020572 -0.00029259
0.00057157 0.00020333 -0.00045808 0.00032304
0.0010366 -0.0037338 -0.0046729 0.0010024 0.22583 -0.24812 0.00012463 -0.00023566
-0.00033623 -0.00016474 -0.0012934 8.5293e-05
-0.00023117 -3.3389e-05 -0.00021245 -0.00028872 0.00012327 -0.00023838 0.034414 -0.20078
-0.0065945 0.00068604 0.00094511 -0.0012879
0.00041192 -0.0018306 0.00059676 0.00019286 -0.00028529 -0.00017167 -0.006565 0.00069405
0.21668 -0.21872 -0.0023139 -0.0040967
0.0006197 0.00032501 -0.00046606 0.00035201 -0.001267 2.0454e-05 0.00097578 -0.0013084
-0.0023167 -0.0040995 0.1568 -0.39002
4160000000 0.16533 -0.28587 -0.0034826 -0.0018696 -0.00031416 -0.0031891 0.00071907 -7.3456e-05
-0.0039378 -0.00045054 0.00088709 -0.00083354
-0.003482 -0.0018566 -0.059707 -0.19803 -0.0047394 0.0026546 -0.0005174 -0.00034756
0.00036298 -0.00042573 -0.00095804 0.00032724
-0.00038751 -0.0031429 -0.0047092 0.0027006 0.19322 -0.26408 0.00057966 -0.00035012
-0.0010938 -0.00056702 -0.0014151 0.00082198
0.00070428 -7.2302e-05 -0.00049427 -0.00033822 0.00057444 -0.00031056 0.010588 -0.1888
-0.0054911 0.0018704 0.00094259 -0.0019104
-0.003936 -0.00042022 0.0003538 -0.00043505 -0.0011109 -0.00055915 -0.0055084 0.0019565
0.18118 -0.25209 -0.0050156 -0.0031696
0.00087514 -0.0010152 -0.0009849 0.00032334 -0.0013647 0.00083331 0.00089837 -0.0019242
-0.0050148 -0.0031641 0.10709 -0.39845
4220000000 0.1371 -0.30173 -0.0044486 9.9815e-05 -0.0001158 -0.0036968 -0.00031113 -8.8547e-05
-0.00069305 0.0011528 0.00032617 -0.0014839
-0.0044543 0.00012258 -0.095943 -0.18785 -0.0021126 0.0032038 -0.00018288 -0.00016717
0.00014009 -1.1018e-05 -0.00071781 0.0011164
-0.00017989 -0.0036816 -0.0020876 0.0032407 0.1627 -0.28963 5.178e-05 6.5264e-05
0.00033623 0.00030132 -0.00019194 0.001415
-0.00029453 -7.9648e-05 -0.0001915 -0.00013414 2.3212e-05 3.7489e-05 -0.013625 -0.18672
-0.0047194 0.0022485 -0.00018567 -0.0020946
-0.00066948 0.0011442 0.00011557 -3.5799e-05 0.00035068 0.00027555 -0.0046865 0.0022311
0.16568 -0.27488 -0.004974 -0.0029241
0.00036279 -0.0014641 -0.00068126 0.0011001 -0.00020423 0.0013696 -0.00019531 -0.0021019
-0.0049716 -0.0029266 0.078872 -0.41221
4280000000 0.10615 -0.31035 -0.0026481 0.0017322 -0.0017975 -0.0043543 -0.00032435 0.0006268
-0.00027142 0.0011863 -0.00058067 -0.00018448
-0.0026353 0.0017329 -0.12127 -0.19199 -0.002916 0.0029073 -0.00078328 -0.00037036
0.00023459 0.00035129 0.00049656 0.00059425
-0.0018798 -0.0043054 -0.0028848 0.0029635 0.13296 -0.29642 0.00082767 -0.00016266
-0.00082487 0.0009859 -0.00022251 0.00059405
-0.00032715 0.00065963 -0.00078388 -0.00035809 0.0008291 -0.00016738 -0.050934 -0.17179
-0.0047735 0.0027848 -0.00054929 -0.002046
-0.00028589 0.0010942 0.00021924 0.00034563 -0.00082708 0.0010012 -0.0047793 0.0028632
0.11641 -0.29421 -0.0061361 -0.00060711
-0.00065403 -0.00022781 0.00052754 0.00058112 -0.00018999 0.00062664 -0.00056823 -0.0020399
-0.0061479 -0.00058921 0.029052 -0.41697
4340000000 0.078911 -0.31916 -0.0017942 0.0018378 -0.0024587 -0.0014803 0.00014704 0.00045327
4.8245e-05 0.00071917 -0.0002262 -0.001083
-0.0017959 0.0018254 -0.14159 -0.16588 -0.0021658 0.0040283 -0.00018539 0.00050012
-0.00020351 -0.00032244 0.00042286 0.00047966
-0.002492 -0.0014638 -0.0020964 0.0040736 0.097576 -0.31306 -0.00042986 -0.00084644
0.00010013 0.00077328 0.00078326 0.0020402
0.00015554 0.00044205 -0.00019545 0.00052182 -0.00045384 -0.00086957 -0.068975 -0.16925
-0.0047092 0.0037443 -0.0012204 -0.0022074
0.00011732 0.00075391 -0.00022571 -0.00036107 0.00016137 0.0007629 -0.0046465 0.003705
0.088491 -0.31759 -0.0049567 0.0019316
-0.00013769 -0.0010709 0.00043474 0.00045308 0.00079371 0.002058 -0.0012373 -0.0021642
-0.0049489 0.0019381 -0.0048036 -0.41102
4400000000 0.047609 -0.32464 -0.00075025 0.0014224 -0.0026069 -0.0017697 0.00093545 0.001292
9.9739e-05 0.00093623 5.7512e-05 -0.00078568
-0.00074341 0.0014157 -0.17062 -0.15591 -0.0013045 0.0042265 -0.00045827 0.00056056
8.393e-05 -0.00054716 0.0004545 0.00022537
-0.0026035 -0.0017615 -0.0012459 0.0042553 0.067788 -0.31957 -6.4965e-05 -0.00027152
0.00026358 0.00021419 0.00096881 0.0016011
0.00095724 0.0012917 -0.0004526 0.00055332 -3.6813e-05 -0.00026126 -0.093615 -0.15646
-0.0031393 0.005157 -0.0019 -0.0013665
2.6702e-05 0.00088347 0.0001233 -0.0005519 0.00021917 0.00022014 -0.0031436 0.0052224
0.055044 -0.32758 -0.0044164 0.0015506
-8.4203e-05 -0.00071799 0.00048024 0.0002382 0.00097465 0.0015804 -0.0019358 -0.0013745
-0.0044223 0.001537 -0.050862 -0.41496
4460000000 0.012247 -0.32423 -0.00070912 0.00015998 -0.0041698 -0.00073289 0.0014694 -0.0006685
-0.00051894 0.0013111 -0.001301 -0.00036256
-0.00071566 0.00014628 -0.19211 -0.12604 -0.00038213 0.0045474 -0.00033537 0.00077463
-0.000506 -0.00047395 0.00045526 -0.00049059
-0.0042195 -0.00064535 -0.00032358 0.0045609 0.042087 -0.32607 -0.00043468 -0.00051867
0.00053188 0.00062654 0.0022164 0.00063171
0.0014452 -0.00066379 -0.00031031 0.00080404 -0.00046313 -0.00050201 -0.10687 -0.13471
-0.0017176 0.006408 -0.0023276 -0.0010346
-0.00048363 0.0013527 -0.00055747 -0.00046603 0.00051124 0.00058648 -0.0016932 0.0063817
0.019467 -0.32132 -0.0041314 0.003076
-0.0012545 -0.00040428 0.00043298 -0.00047162 0.0022222 0.00061202 -0.0023314 -0.00098856
-0.0041377 0.003083 -0.090592 -0.39639
4520000000 -0.012018 -0.32477 -0.00047635 -0.0005184 -0.0036589 0.0003657 0.00061888 -8.8042e-05
0.0020148 3.3409e-05 -0.00057062 0.00087134
-0.00048873 -0.0005125 -0.21667 -0.10911 0.00065433 0.004632 0.00064715 0.00085667
-0.00031453 0.00010708 8.1578e-05 -0.00016829
-0.003643 0.00039117 0.00071131 0.0046427 0.011573 -0.32347 -0.0010077 0.00054274
0.00088763 -0.00059446 0.001721 -0.00085769
0.0005907 -9.0771e-05 0.00064966 0.00083698 -0.00097778 0.00053687 -0.12489 -0.12542
-0.00039193 0.0059352 -0.002866 -0.00052195
0.001973 1.4223e-05 -0.00029209 9.0845e-05 0.00088393 -0.00064271 -0.00035992 0.0059353
-0.029579 -0.33124 -0.0024536 0.0034106
-0.00057288 0.00093039 8.2806e-05 -0.00017259 0.0016803 -0.00090332 -0.0028741 -0.00053151
-0.0024466 0.0034141 -0.11901 -0.39447
4580000000 -0.049857 -0.31755 -0.0014291 -0.00064496 -0.0029619 0.002646 0.00075167 -0.00035521
0.00035715 -4.5774e-05 -0.00052493 0.00073807
-0.0014291 -0.00065068 -0.23516 -0.082253 0.0011331 0.0042186 0.00057753 -9.985e-05
-9.8906e-05 0.00021124 9.9312e-05 -0.00021142
-0.0029081 0.002709 0.0011808 0.0041988 -0.020351 -0.32102 -0.0001402 0.00045128
-0.00021834 -4.8352e-05 0.0016056 -0.001127
0.00077137 -0.0004018 0.00058356 -0.00010116 -0.00015848 0.00044875 -0.13512 -0.1006
0.0018709 0.0051517 -0.002709 0.0012215
0.00042317 -7.3103e-05 -0.00010216 0.00024409 -0.00023844 -9.789e-06 0.0019295 0.0051024
-0.054875 -0.33534 -0.0022484 0.0034219
-0.00050679 0.00068576 9.4781e-05 -0.00022762 0.0015964 -0.0010995 -0.0026861 0.0012322
-0.0022602 0.0034341 -0.16456 -0.36496
4640000000 -0.075266 -0.31114 -0.0025621 -0.0015889 -0.0030852 0.0025864 0.00049357 -0.0014162
0.0016138 -0.00019625 0.00029143 0.00097539
-0.0025659 -0.0016049 -0.24532 -0.054679 0.001612 0.0038425 0.00072492 0.00025592
-0.00020325 0.00039497 -5.3897e-05 -0.00077683
-0.0030569 0.0025864 0.0016599 0.0038125 -0.044507 -0.31488 0.00031813 0.00089533
0.0011801 0.00015243 0.00022096 -0.0021774
0.00046687 -0.0014339 0.00073304 0.00023392 0.0003361 0.00090342 -0.14049 -0.086127
0.0034639 0.0037405 -0.002606 0.0015397
0.0015832 -0.00024424 -0.00020407 0.00039376 0.0011442 0.00014753 0.0034644 0.0037413
-0.087395 -0.3175 -0.002307 0.0040062
0.00032985 0.0010118 -5.7094e-05 -0.0007738 0.00020656 -0.0021894 -0.0025987 0.0015544
-0.0023021 0.0039946 -0.18283 -0.35471
4700000000 -0.10327 -0.30623 -0.0041395 5.3058e-05 -0.0014224 0.0046177 -0.00091609 -0.0009001
0.00095763 -0.0006279 0.0010095 0.00086568
-0.0041408 3.2799e-05 -0.2571 -0.035923 0.002728 0.0039747 0.000507 -0.00053361
0.00034203 0.00043047 -0.00020609 -6.285e-05
-0.0013419 0.0046658 0.0027765 0.0039535 -0.075229 -0.30854 -0.00012977 0.00058094
0.00043208 -0.0003098 -0.00020373 -0.0015762
-0.00091629 -0.00089384 0.00049554 -0.00052409 -0.00015792 0.00059235 -0.15729 -0.065166
0.0031481 0.0018039 -0.0015281 0.0023194
0.00095109 -0.00067368 0.0003298 0.00039741 0.0004368 -0.00030452 0.0031836 0.0017836
-0.12629 -0.30907 -0.0016251 0.0039443
0.00096436 0.00082556 -0.00019731 -5.0749e-05 -0.00023258 -0.0015819 -0.0015172 0.0023263
-0.0016147 0.0039634 -0.22699 -0.32569
4760000000 -0.13308 -0.29082 -0.0048043 0.0012758 0.00065003 0.0046077 -0.00071434 -0.00062235
0.00020177 -0.0010756 0.00088613 -0.00033307
-0.0047924 0.0012549 -0.25242 0.006581 0.0032166 0.0032627 -6.1317e-05 -0.00063108
0.0003169 0.00012952 9.3107e-05 -0.00016258
0.00070064 0.0045935 0.0032623 0.0032336 -0.10517 -0.29474 0.00076756 0.0003898
0.0007676 -0.00015296 -0.0012939 -0.00091495
-0.00072889 -0.00056314 -7.3827e-05 -0.00062981 0.00078377 0.00038102 -0.15127 -0.048653
0.002427 0.0013009 -0.00071817 0.0027602
0.0001547 -0.0010709 0.00031826 0.00012452 0.00079284 -0.00016142 0.0024401 0.0012931
-0.15856 -0.29047 -0.00064895 0.0044833
0.00089627 -0.00032716 8.477e-05 -0.00016901 -0.0012994 -0.00089216 -0.00071202 0.0027529
-0.0006525 0.0044666 -0.23786 -0.30335
4820000000 -0.16011 -0.27697 -0.0051221 0.0026785 0.0017253 0.0032111 -0.0009734 -0.00046417
0.00033249 -0.00083885 0.00018556 -0.00047751
-0.0051215 0.0026684 -0.26405 0.028996 0.0045633 0.0029108 -9.1461e-05 -0.00031805
0.00029188 -0.00010583 -0.00021768 -0.00038453
0.0018265 0.0032118 0.0046085 0.0028409 -0.13333 -0.29088 0.00056241 -0.00043878
0.00044872 -0.00084565 -0.00086955 -0.00039898
-0.0010088 -0.00046981 -9.4358e-05 -0.00031906 0.00053784 -0.00044295 -0.16642 -0.031068
0.0016866 0.0001401 3.9171e-05 0.0030384
0.0002933 -0.00089621 0.00028867 -9.1217e-05 0.00044533 -0.00079044 0.0017096 0.00013831
-0.19578 -0.27207 -0.00018646 0.0038704
0.0001643 -0.00042619 -0.0002212 -0.00037561 -0.00084927 -0.00033357 5.8039e-05 0.0030226
-0.00017972 0.0038838 -0.27482 -0.27286
4880000000 -0.19117 -0.25699 -0.0043046 0.0046996 0.0022586 0.0029042 -0.0014172 0.00020756
-0.00092294 -0.0010123 0.00035754 -0.00017019
-0.0043204 0.0046697 -0.25528 0.070544 0.004638 0.0014307 -0.00034231 -0.00020085
-0.00023647 0.00018409 -0.00018414 2.4451e-05
0.0022768 0.0028634 0.0046703 0.0013791 -0.1521 -0.27744 0.00046135 -0.00026897
-0.00032713 -0.001292 -0.00060177 -0.00013326
-0.0014218 0.00020016 -0.00035462 -0.00019135 0.00047043 -0.00027193 -0.15945 -0.012431
0.00073285 3.9851e-05 0.0010841 0.0024634
-0.00090852 -0.00098684 -0.00023001 0.00017997 -0.00037626 -0.0013155 0.00073571 3.5429e-05
-0.22474 -0.2553 0.00075608 0.0036945
0.00035942 -0.00018222 -0.00017788 1.2076e-05 -0.00059891 -0.00013472 0.0010871 0.002453
0.00074283 0.0036984 -0.28685 -0.24346
4940000000 -0.21183 -0.23941 -0.0029161 0.0067219 0.0030636 0.0010422 -0.00022437 0.00074329
-0.00095984 -0.00047979 4.7957e-05 -0.00062545
-0.0029283 0.0067091 -0.26671 0.096224 0.0055652 0.001057 -7.6049e-05 -9.9652e-05
0.00034512 -0.00029688 -0.00034386 0.00017749
0.0031031 0.0010032 0.0055794 0.00098756 -0.17209 -0.25381 0.00010435 -0.00053392
-0.0010145 -4.7159e-05 -0.00056758 9.8011e-05
-0.00020026 0.00073769 -8.5068e-05 -0.00010949 7.8069e-05 -0.00052648 -0.16687 -0.0029374
-0.00014849 0.00047235 0.0017755 0.0019617
-0.00097775 -0.00048156 0.0003586 -0.00030819 -0.00099973 -3.8604e-05 -0.00015074 0.00047406
-0.24704 -0.22619 0.0003182 0.0034203
3.0146e-05 -0.00061105 -0.00031391 0.00020166 -0.00057544 0.00011634 0.0017987 0.0019367
0.00032016 0.0034277 -0.31055 -0.21722
5000000000 -0.23259 -0.21496 -5.5866e-06 0.007401 0.0029693 0.0016293 -0.00021428 0.00058772
-0.00052999 0.00055966 -0.00030897 -0.0008939
-2.8804e-05 0.0074046 -0.25299 0.11374 0.0057202 -0.00057379 -0.00028181 -8.5052e-05
-0.00019326 -0.00053976 -0.0002012 -8.102e-05
0.0029957 0.0015932 0.0057292 -0.00067189 -0.20182 -0.23926 -0.00059261 -0.00074846
-0.00054093 -0.00018257 -0.00046097 -0.0001122
-0.00021159 0.00060985 -0.00027563 -8.5224e-05 -0.0005833 -0.00076811 -0.16111 0.021279
-0.00041217 0.0017314 0.0021991 0.0011096
-0.00051015 0.00054943 -0.00020701 -0.00052304 -0.00055143 -0.00020094 -0.00041499 0.0017441
-0.27354 -0.20411 0.00071321 0.0037624
-0.00035578 -0.00092425 -0.00020203 -7.6007e-05 -0.00044078 -0.00012541 0.0022069 0.0011271
0.00069429 0.0037681 -0.32243 -0.18314
5060000000 -0.2533 -0.18714 0.0019313 0.0069854 0.003169 -0.00047905 0.00017689 0.00048546
-0.00033489 -8.3722e-05 -0.00040953 -0.0003129
0.0019128 0.0069764 -0.23517 0.15063 0.005139 -0.0020757 -3.4929e-05 0.00019306
-0.00030368 -1.8009e-05 -0.00028803 0.0001958
0.0031636 -0.00054566 0.0051112 -0.0021654 -0.21587 -0.21749 -0.00030023 0.00039525
-0.00082641 6.7993e-05 -0.0010993 7.3871e-05
0.00018539 0.00048296 -1.8774e-05 0.00020217 -0.00031709 0.00040492 -0.16265 0.028518
0.00010064 0.0030975 0.0018324 0.00052749
-0.00038274 -5.4593e-05 -0.00030198 -5.6402e-06 -0.00081184 8.5427e-05 0.00011414 0.0030901
-0.28479 -0.17275 0.0017483 0.0033864
-0.00040458 -0.00025266 -0.00026841 0.00019997 -0.0011042 0.00011198 0.0018482 0.00050734
0.0017537 0.0033858 -0.33445 -0.15398
5120000000 -0.26924 -0.16175 0.0034872 0.0059208 0.0028138 -0.00063343 0.00029001 0.00062116
-0.00034083 0.00070925 -0.00043128 8.4621e-05
0.003479 0.0059129 -0.22937 0.17682 0.0046673 -0.0025731 7.0775e-05 0.00022373
-2.8856e-05 4.3723e-05 2.5574e-05 0.00025802
0.0028537 -0.00064255 0.0046381 -0.0026435 -0.22961 -0.20201 6.4045e-05 0.00017609
-0.00013741 0.0009164 -0.0010175 0.00075427
0.00032015 0.00061827 7.3355e-05 0.00022174 6.5158e-05 0.00016522 -0.15888 0.054538
0.0017782 0.0031416 0.0024391 0.00045362
-0.00028054 0.00074076 -3.0263e-05 3.6983e-05 -0.00017119 0.0009239 0.0018035 0.0031386
-0.29813 -0.1394 0.0016651 0.0032371
-0.00046552 0.00011552 4.7103e-05 0.00025724 -0.0010242 0.00073225 0.0024144 0.00045262
0.0016633 0.0032417 -0.34734 -0.11992
5180000000 -0.28505 -0.13116 0.0051368 0.004784 0.0033652 -0.0011301 0.00024575 0.00060388
-0.00011048 0.00041493 -0.00043975 0.00043473
0.0051336 0.0047613 -0.20696 0.1998 0.0041757 -0.0037343 -0.00035 -0.00023609
-9.9325e-05 -0.00017347 -0.00013517 0.00014783
0.0033628 -0.0011679 0.0041092 -0.0038168 -0.24083 -0.16536 -0.00038938 0.00059689
-9.2927e-05 -2.8016e-05 -0.00034594 0.00088821
0.00026448 0.00060104 -0.00034065 -0.00023257 -0.00037661 0.00061968 -0.15784 0.06447
0.0032804 0.003501 0.0023469 -0.00063499
-0.00011711 0.00036866 -9.0778e-05 -0.00017598 -5.7834e-05 -3.6993e-05 0.0033121 0.0034647
-0.30866 -0.096398 0.0031072 0.0034651
-0.00040712 0.00041404 -0.00013498 0.0001619 -0.00033649 0.00092355 0.0023622 -0.00066938
0.0031175 0.0034595 -0.34891 -0.08769
5240000000 -0.29321 -0.10432 0.0052281 0.0034346 0.0026878 -0.0027557 0.00069099 5.0854e-05
-0.00025716 -0.00011058 2.7413e-06 0.0006338
0.0052025 0.0034258 -0.19491 0.23697 0.0031375 -0.0046727 -1.8684e-05 0.00014488
-0.00024469 -4.5006e-05 0.00018373 0.0004173
0.0026642 -0.0028078 0.0030433 -0.0047233 -0.25724 -0.14066 0.00033288 0.00024572
-0.00039056 0.00058309 -1.6867e-05 0.0011496
0.00067314 4.1546e-05 -1.2104e-05 0.00015953 0.00034449 0.00025229 -0.15834 0.084915
0.0038717 0.0021716 0.0018662 -0.0012129
-0.00026211 -0.00011736 -0.00025195 -3.927e-05 -0.00039973 0.00061563 0.0038679 0.0021418
-0.32159 -0.056316 0.0035347 0.0027315
3.272e-05 0.00063807 0.00017956 0.00040875 -2.5885e-05 0.0011376 0.0018432 -0.0012148
0.0035373 0.0027282 -0.35497 -0.054505
5300000000 -0.29836 -0.073873 0.006116 0.0019905 0.0017626 -0.0032078 0.00016391 -0.00033327
0.00029344 0.00073326 0.00015878 0.0002902
0.0060882 0.0020076 -0.18686 0.24165 0.0021085 -0.0053713 -0.00013634 0.00023878
4.3632e-06 0.00038256 0.00029052 0.00025552
0.0017521 -0.0032439 0.0020083 -0.0054182 -0.27291 -0.11495 0.00029173 -0.00017506
0.00031372 0.00051743 0.00067919 0.00071457
0.00013539 -0.00035543 -0.00013904 0.00024716 0.00028385 -0.00018202 -0.15073 0.094226
0.005307 0.001234 0.001377 -0.0015071
0.00032282 0.00072184 1.276e-05 0.00038855 0.00032931 0.00050907 0.0053206 0.0011788
-0.33219 -0.029816 0.003611 0.0022741
0.00013323 0.00033692 0.00031054 0.00024453 0.00066671 0.00071491 0.0013958 -0.0015177
0.0036108 0.0022876 -0.35096 -0.019015
5360000000 -0.29826 -0.036473 0.0061996 0.00055546 0.000273 -0.0038747 0.00044991 -5.2995e-05
0.00026858 0.00048691 0.00050941 -1.9716e-05
0.0062167 0.00058919 -0.14948 0.2631 0.00075195 -0.0054711 8.7323e-05 0.00023963
-7.7103e-05 7.0019e-05 0.00054069 -0.00013283
0.00021299 -0.0039029 0.00066513 -0.0054706 -0.27144 -0.088041 0.00030606 0.00037095
0.00027778 0.00030194 0.00077887 0.0004216
0.00046211 -3.0357e-05 9.0289e-05 0.00023757 0.00031754 0.00037289 -0.14876 0.11201
0.00565 -0.00085304 0.00069687 -0.0019791
0.00026412 0.00049559 -8.0127e-05 7.0773e-05 0.00027353 0.00033648 0.0056255 -0.00087584
-0.32538 0.008657 0.0047563 0.0018759
0.00053529 -2.2323e-05 0.00053848 -0.0001614 0.00076941 0.00040585 0.00065241 -0.0019791
0.0047562 0.0018799 -0.34841 0.0094301
5420000000 -0.30063 -0.013605 0.006085 -0.0012793 -0.00062385 -0.0034499 -7.786e-05 -0.0001976
0.00085663 0.00054289 0.00038358 -0.00025832
0.0060724 -0.0012738 -0.13043 0.28963 0.00016313 -0.0054255 0.00011179 0.00014599
0.00015877 0.00011351 0.00030937 -0.00010177
-0.00067176 -0.0034223 7.1562e-05 -0.0054223 -0.28704 -0.055392 -0.00015126 -0.00051956
0.0010689 0.00017051 0.0011574 8.6764e-05
-7.4012e-05 -0.00017468 0.00010945 0.00013664 -0.0001466 -0.00052579 -0.13749 0.12679
0.0046229 -0.0021815 4.6893e-05 -0.0017717
0.00086407 0.00053887 0.00015309 0.00010413 0.0010727 0.00016694 0.0046225 -0.0022226
-0.33018 0.037773 0.0050059 0.00040627
0.00033406 -0.00023727 0.00032148 -0.00010177 0.001162 9.4406e-05 5.8253e-05 -0.001774
0.005021 0.00042417 -0.34106 0.050925
5480000000 -0.29266 0.02289 0.0049533 -0.0020415 -0.0019155 -0.0030083 0.00038506 -4.1079e-05
0.00091384 -0.00032186 -6.3845e-05 -0.00011582
0.0049603 -0.0020271 -0.11582 0.2975 -0.0015663 -0.0058842 7.4701e-06 0.00023052
5.3957e-05 3.4483e-05 0.00022114 -0.00020244
-0.0019744 -0.0029907 -0.0016577 -0.0058609 -0.2916 -0.032837 -0.00025209 0.00013219
0.00055204 -0.00049544 0.0007568 -2.6663e-05
0.00039538 -2.3044e-05 1.4411e-05 0.00024011 -0.00024744 0.00014023 -0.13087 0.13783
0.0037992 -0.0034003 -0.00012476 -0.0018911
0.0008907 -0.00034525 3.6852e-05 2.6147e-05 0.00054532 -0.00050781 0.0037615 -0.0034153
-0.31861 0.064911 0.0046985 0.00013038
-5.1178e-05 -0.0001466 0.00021243 -0.00021617 0.00075104 -8.5693e-06 -0.00017091 -0.0018751
0.00471 0.00012693 -0.3321 0.073051
5540000000 -0.28847 0.048129 0.0042043 -0.002669 -0.002724 -0.0019707 0.00031308 -0.00034063
0.00011679 -0.00026237 -0.00023721 1.4749e-05
0.0041966 -0.0026475 -0.074739 0.3146 -0.0026593 -0.0050737 0.00045173 0.00012973
-2.5163e-05 -0.00011273 -8.4824e-05 -0.00040951
-0.00275 -0.0019276 -0.0027629 -0.00505 -0.29043 -0.011996 0.00019103 -0.00018337
0.00039686 -0.00014434 0.00056716 -0.00033171
0.00030623 -0.00032108 0.00044595 0.00012091 0.00020079 -0.00020099 -0.1192 0.15908
0.0024504 -0.0038577 -0.0010916 -0.0017924
0.0001147 -0.00029006 -2.0784e-05 -0.00011649 0.00040656 -0.00015863 0.0024356 -0.003891
-0.30321 0.099524 0.0048536 -0.0012299
-0.00026127 -3.4136e-06 -9.1515e-05 -0.00040866 0.00052817 -0.00033672 -0.0010904 -0.0017861
0.0048488 -0.0012176 -0.32405 0.11411
5600000000 -0.27718 0.075928 0.0033418 -0.0036849 -0.0025134 -0.0015904 0.00033912 -0.00036798
0.00028179 -0.0002624 9.1836e-05 0.00045496
0.0033417 -0.0036688 -0.072149 0.32863 -0.0038117 -0.0047773 4.7675e-05 -0.00022912
-0.00011525 -5.3596e-06 -0.00018143 -0.0002578
-0.0025463 -0.0015713 -0.0038822 -0.0047244 -0.28987 0.019751 -2.9222e-05 6.4858e-05
6.2654e-05 -0.00058019 0.0001945 -0.00058466
0.00033743 -0.00038962 4.3289e-05 -0.00024712 -3.4137e-05 6.1167e-05 -0.11154 0.15837
0.0017819 -0.0037321 -0.0010135 -0.00097859
0.0002516 -0.00027617 -0.00010375 1.4884e-06 7.224e-05 -0.00058156 0.0017468 -0.0037333
-0.29446 0.1283 0.0043086 -0.0016247
0.00010816 0.0004323 -0.00018056 -0.00025147 0.00019724 -0.00057501 -0.0010405 -0.00096699
0.0043158 -0.0016152 -0.30168 0.12857
5660000000 -0.26547 0.098149 0.0031267 -0.0037252 -0.0033537 -0.00047688 -0.00035245 -0.00068385
-0.00026256 -0.00063094 0.00044974 -0.00019599
0.0031371 -0.003725 -0.030504 0.32002 -0.0045443 -0.0031304 3.8835e-05 -0.00014686
0.00011867 5.2888e-05 -6.3643e-05 -9.9415e-05
-0.0033736 -0.00043229 -0.0046005 -0.0030237 -0.29031 0.043621 -0.0001515 0.00020308
-0.00041301 -0.00032362 0.00028993 -0.0010461
-0.00035396 -0.00067825 3.8685e-05 -0.00014563 -0.00017009 0.00019004 -0.096034 0.17843
0.00067029 -0.004033 -0.0013761 -0.0009923
-0.00028948 -0.00061953 0.00011044 5.5337e-05 -0.00038654 -0.0003157 0.00064869 -0.00405
-0.27922 0.15553 0.0042667 -0.0025921
0.00041589 -0.0001894 -6.074e-05 -0.00010535 0.00029777 -0.0010394 -0.0013737 -0.00099449
0.0042628 -0.0025765 -0.2932 0.16485
5720000000 -0.25026 0.11937 0.0026233 -0.0043194 -0.0029378 0.00074146 -0.00054145 -0.00022048
-0.00037771 -0.00012699 -8.5247e-05 -0.00040385
0.0026244 -0.0043073 -0.002389 0.34505 -0.0056767 -0.0026781 6.8924e-05 -2.7934e-05
-0.00024471 1.152e-05 -0.00026116 0.0001558
-0.0029408 0.00078453 -0.0057339 -0.0025581 -0.28673 0.074445 0.00026113 0.00012665
0.00024328 0.00042955 -0.00015946 -0.00010204
-0.00053227 -0.00023511 6.3555e-05 -3.0431e-05 0.00024854 0.00012723 -0.080106 0.18013
-0.00017978 -0.0036418 -0.0014833 -0.00041506
-0.00038247 -0.00010671 -0.00025586 1.503e-05 0.00022982 0.0004398 -0.00021866 -0.003638
-0.2674 0.18156 0.0039421 -0.0038259
-9.6336e-05 -0.00040602 -0.00026506 0.00017522 -0.00016797 -0.00011998 -0.0015144 -0.00038069
0.003941 -0.0038324 -0.26203 0.18185
5780000000 -0.23403 0.13676 0.0013632 -0.004994 -0.0024175 0.0012153 -0.00070625 9.4313e-05
-0.00029847 -0.00029513 -0.00011802 -0.00020724
0.0013655 -0.0049873 0.010924 0.33979 -0.0060321 -0.00058969 3.4507e-06 -0.00020179
9.6855e-05 6.5006e-05 -0.00010021 -0.00011065
-0.0023738 0.0012415 -0.0060378 -0.00048535 -0.28299 0.091548 -7.4226e-05 -8.5652e-05
0.00014532 -0.00019778 -0.00036102 -0.00061825
-0.0006799 0.00011068 -1.9297e-06 -0.00020154 -5.9778e-05 -8.5934e-05 -0.07093 0.19615
-0.00022193 -0.0032768 -0.0013514 -1.4947e-06
-0.00030722 -0.00028307 0.00010251 4.8862e-05 0.00015348 -0.00020772 -0.00024076 -0.0032689
-0.2568 0.20267 0.0027107 -0.0038763
-0.0001544 -0.00022321 -0.00010574 -0.00011222 -0.00035019 -0.00067808 -0.0013452 -1.5377e-05
0.0027242 -0.0038802 -0.25336 0.20423
5840000000 -0.22011 0.1578 -7.9251e-05 -0.0054845 -0.0020788 0.0012433 -0.0001298 0.00029039
-0.00038802 0.00014345 -0.00043821 -0.00039353
-6.4494e-05 -0.0054816 0.046903 0.34276 -0.0058605 0.00057222 -0.0002099 -3.3668e-07
0.00024285 -5.6384e-05 -0.00015847 0.00017532
-0.0020793 0.0012984 -0.005825 0.00069893 -0.27607 0.11543 -0.00019831 1.2956e-05
-0.00016739 -0.00058178 -0.00053162 -0.00038452
-0.00014224 0.00030383 -0.00020432 -5.7408e-06 -0.0002135 3.3133e-05 -0.048244 0.19892
-0.00092121 -0.003628 -0.0011879 0.00022971
-0.00039633 0.00014957 0.00024346 -5.2734e-05 -0.00017335 -0.00058727 -0.00095057 -0.0036185
-0.23982 0.21147 0.0020439 -0.0040349
-0.00041915 -0.00042045 -0.00017057 0.00018047 -0.00051495 -0.0004082 -0.0011941 0.0002531
0.0020502 -0.0040508 -0.21746 0.22811
5900000000 -0.20613 0.1698 -0.0019835 -0.0054165 -0.0019889 0.0024404 -0.00012395 3.0994e-06
0.00019548 -0.00018387 -1.6245e-05 0.00028841
-0.0019845 -0.0054071 0.066975 0.34207 -0.0051091 0.0020238 -3.6902e-05 -2.4404e-05
-5.4685e-05 -0.00024689 -5.1586e-05 -8.9022e-05
-0.0019511 0.0024738 -0.005079 0.0021345 -0.25995 0.13089 -6.2184e-05 -5.5897e-05
-0.00046673 -0.00053586 -0.00080696 -9.437e-05
-0.00010502 -7.5337e-07 -3.0289e-05 -1.6113e-05 -7.2141e-05 -6.64e-05 -0.040954 0.20933
-0.0012202 -0.003373 -0.0012333 0.00036055
0.00019227 -0.00018769 -5.412e-05 -0.00024046 -0.00044705 -0.00052236 -0.0012546 -0.0033641
-0.21358 0.22579 0.0016721 -0.0050513
5.6899e-06 0.00031917 -5.8636e-05 -8.5506e-05 -0.00082921 -8.4572e-05 -0.0012312 0.00035516
0.00167 -0.0050419 -0.20283 0.23754
5960000000 -0.18538 0.18285 -0.003136 -0.0040265 -0.00074168 0.0027005 -0.00019195 0.00018859
-0.00022742 0.00019499 -0.00018432 0.00013207
-0.00313 -0.0040147 0.093685 0.3409 -0.0041711 0.0023545 -0.00020803 1.9568e-05
-6.7667e-06 0.0001095 7.8566e-05 0.00020779
-0.00070184 0.0027437 -0.0041215 0.0024182 -0.24454 0.15675 -7.1062e-05 -0.00019209
-0.00042141 9.5029e-05 -0.0004535 -0.00016607
-0.00016002 0.00019218 -0.00020671 1.6324e-05 -7.2483e-05 -0.00019624 -0.02226 0.21766
-0.0021647 -0.0031352 -0.0010413 0.00098908
-0.00022335 0.00021589 -5.437e-06 9.8925e-05 -0.00042761 0.00013035 -0.0021981 -0.0031056
-0.19305 0.24108 -0.00011302 -0.0051992
-0.00018552 0.00010909 8.6731e-05 0.0002151 -0.0004695 -0.00015193 -0.0010357 0.0010003
-0.00011517 -0.0052121 -0.17342 0.26473
6020000000 -0.16746 0.19795 -0.003931 -0.0029228 -0.00018704 0.0029817 -3.6359e-05 0.00054205
-0.00017969 0.00042308 -6.4203e-05 0.00023677
-0.0039308 -0.0029182 0.12172 0.33196 -0.0045903 0.0032718 -7.7589e-05 0.00012529
-0.00013249 0.00010514 -0.00012668 0.00019208
-0.00012762 0.0029743 -0.00454 0.0033534 -0.22468 0.16891 -0.00028229 0.00030737
-0.00068824 5.2035e-05 -0.00048688 0.00063505
-2.1613e-05 0.00054484 -7.0171e-05 0.00010962 -0.00027088 0.00029115 -0.015937 0.21307
-0.00299 -0.0030273 -0.00062888 0.00066327
-0.00018166 0.00044134 -0.0001108 0.00011139 -0.00070403 5.7352e-05 -0.0030081 -0.0030064
-0.16382 0.25372 -0.00029552 -0.004679
-7.9171e-05 0.00025687 -0.00013759 0.00021466 -0.00049464 0.00061429 -0.0006192 0.00066697
-0.00030847 -0.0046761 -0.14646 0.26342
6080000000 -0.14727 0.20654 -0.0040806 -0.00078167 0.0013336 0.002838 0.00011933 5.9567e-05
0.00011933 0.0001584 0.00019123 -5.7504e-05
-0.004068 -0.00076334 0.14321 0.3326 -0.0030205 0.004681 -2.8341e-05 -2.8032e-05
-0.0001476 0.00013685 0.00013507 0.00027779
0.0013819 0.0028186 -0.0029435 0.0047315 -0.20673 0.19583 0.00027117 0.00016249
-0.00040722 0.00077952 -0.00014903 0.00033756
0.00012004 8.4403e-05 -2.7124e-05 -3.3717e-05 0.00026675 0.00018625 0.00098879 0.22127
-0.0040588 -0.0020383 -0.00085009 0.00094107
0.00010392 0.00016235 -0.00015725 0.00015164 -0.00040529 0.00076308 -0.0040834 -0.002
-0.13523 0.27083 -0.0012999 -0.0052321
0.00016296 -9.2036e-05 0.00012616 0.00027423 -9.0783e-05 0.00032784 -0.00084809 0.00094108
-0.0013008 -0.0052446 -0.12444 0.28458
6140000000 -0.12981 0.21957 -0.0035885 -0.00047361 0.0016444 0.0022667 6.5896e-05 1.8074e-05
0.00016423 -0.00010695 0.00038697 -0.00015386
-0.0035938 -0.000481 0.16999 0.31339 -0.0020813 0.00532 5.1459e-05 2.9159e-05
0.0004081 4.8043e-06 0.0002823 0.00016291
0.0016782 0.0022316 -0.001998 0.005377 -0.18252 0.21463 0.00030741 -9.7319e-05
0.00014212 0.00062091 7.7304e-05 0.00075073
4.5804e-05 1.1178e-05 4.6698e-05 3.6662e-05 0.00032535 -0.00010803 0.013654 0.21195
-0.0047362 -0.00097737 -0.00041716 0.001356
0.00013 -0.0001155 0.00040223 -2.2522e-05 0.00017162 0.00063823 -0.0047319 -0.00094833
-0.11509 0.29046 -0.0030273 -0.0042626
0.00039761 -0.00015025 0.00029829 0.00014529 7.4767e-05 0.00079286 -0.00040224 0.0013683
-0.0030277 -0.0042674 -0.085001 0.28261
6200000000 -0.11439 0.22502 -0.0030518 -0.00010689 0.0022078 0.0012158 7.2814e-05 0.00034143
-0.00024558 0.00018281 -0.00011836 -0.0002357
-0.0030373 -0.0001139 0.19776 0.31147 -0.00087623 0.0051837 4.9361e-05 0.00020437
5.2302e-05 -3.9016e-05 0.00014364 8.8554e-05
0.0022228 0.0011595 -0.00077074 0.0052159 -0.16351 0.22861 8.3378e-05 -0.00034751
0.000486 6.5966e-05 0.0002789 0.00015652
9.7089e-05 0.00035191 5.4304e-05 0.00020577 9.3238e-05 -0.00035583 0.026979 0.22035
-0.0043719 0.0004598 8.1347e-05 0.001353
-0.0002685 0.00018326 5.852e-05 -2.8615e-05 0.00050706 8.4771e-05 -0.0043707 0.00051702
-0.10257 0.29569 -0.0037495 -0.0033851
-0.00013559 -0.00023502 0.00013077 8.9298e-05 0.00025785 0.00012036 7.5933e-05 0.001325
-0.0037401 -0.0033682 -0.072545 0.29199
6260000000 -0.099128 0.23805 -0.0031175 0.0010101 0.0021844 0.0005772 0.00026552 -0.00012551
4.0348e-05 0.00023108 -0.00012589 9.3647e-05
-0.0030951 0.00098815 0.21512 0.29627 7.4023e-06 0.0053627 1.9373e-05 -6.4635e-05
-4.0923e-05 -0.00013078 0.00024227 7.0959e-05
0.0022162 0.00055346 0.000122 0.0053803 -0.14045 0.25012 0.00010246 -4.3038e-05
0.00031843 -0.00030346 0.00028958 0.00016404
0.00024471 -0.00012783 1.2511e-05 -7.505e-05 9.9068e-05 -5.1936e-05 0.042968 0.21546
-0.004087 0.0015697 0.00062457 0.0011444
3.8356e-05 0.00019469 -4.1431e-05 -0.00012731 0.00031572 -0.00029789 -0.0040806 0.0016003
-0.073855 0.29682 -0.0042013 -0.0026471
-7.745e-05 5.3815e-05 0.00023522 5.3605e-05 0.00029278 0.00014913 0.00064569 0.0011561
-0.0041955 -0.0026418 -0.02675 0.29201
6320000000 -0.08248 0.23985 -0.0024311 0.001513 0.0022632 -0.00050728 0.00010055 0.00014174
-0.00042934 0.00046893 -0.00010845 0.00031498
-0.0024365 0.0014933 0.24044 0.28593 0.0019713 0.0055686 9.668e-05 5.1971e-05
-5.4307e-05 -9.1589e-05 9.6587e-05 -3.408e-05
0.0022801 -0.00051128 0.0021005 0.0055396 -0.1227 0.25843 -0.00024825 -0.00027907
0.00027633 0.00012459 0.00028826 0.00025055
0.00010247 0.00014051 0.00010671 4.3145e-05 -0.00025081 -0.0002628 0.0418 0.21635
-0.0035298 0.0020338 0.0007565 0.00093178
-0.00039498 0.00048144 -5.6453e-05 -8.589e-05 0.00027913 0.00013904 -0.0035137 0.0020729
-0.050002 0.30665 -0.0048638 -0.0011398
-0.0001033 0.00029826 0.00011186 -4.1066e-05 0.00027894 0.00026407 0.0007569 0.00090454
-0.0048515 -0.0011263 -0.016409 0.28957
6380000000 -0.062929 0.24679 -0.0018621 0.0018542 0.0016319 -0.00058911 1.8566e-05 -0.00010109
0.00030837 0.00019971 3.8863e-05 0.00017038
-0.0018526 0.0018471 0.25668 0.26659 0.0031642 0.004239 -0.00017139 -7.688e-05
-0.00024037 -0.00019395 -0.00020237 -0.00024608
0.0016168 -0.00062241 0.0032758 0.004186 -0.094428 0.27449 -0.00014608 0.00015457
0.00048294 -0.00011302 0.00048061 0.00013783
1.2671e-05 -0.00011983 -0.00016222 -6.5398e-05 -0.0001613 0.00017627 0.062775 0.20695
-0.0028191 0.0031804 0.00099582 0.00077911
0.00029657 0.00022791 -0.00025437 -0.00018275 0.00049642 -0.00014792 -0.0027893 0.003204
-0.029865 0.29887 -0.0047098 0.00021245
4.2869e-05 0.00018904 -0.00019628 -0.00022177 0.00050787 0.00014698 0.0010115 0.00080104
-0.0047048 0.00021002 0.023724 0.29245
6440000000 -0.040022 0.25745 -0.00080475 0.0025662 0.0016625 -0.00095937 0.00039528 -8.8855e-05
0.0003198 -0.00044062 -0.00027512 -0.00021541
-0.0007885 0.0025586 0.27736 0.2522 0.0034113 0.0028137 0.00013606 -1.1579e-05
-9.0281e-05 3.476e-05 -0.00020466 -0.00032855
0.0016535 -0.00095341 0.0034948 0.002748 -0.077158 0.28851 -0.0002112 0.00023548
-0.00038684 -3.2664e-05 0.00043244 -0.00055805
0.00042495 -0.00010708 0.0001379 -1.1883e-05 -0.00020435 0.0002076 0.065078 0.20276
-0.0017051 0.003838 0.00088064 0.00071048
0.00029914 -0.00046005 -8.3833e-05 2.6013e-05 -0.00038622 -1.5811e-05 -0.0016718 0.0038569
0.013028 0.30264 -0.0043865 0.0015482
-0.00027755 -0.00020458 -0.00020854 -0.00033501 0.00043881 -0.00052766 0.00088638 0.00070043
-0.0043749 0.00155 0.035366 0.27598
6500000000 -0.0216 0.25689 -6.1141e-05 0.0020231 0.0012036 -0.00097047 0.00017336 -8.8241e-05
0.00012705 0.00021044 -0.00031899 0.00038125
-5.9876e-05 0.0020104 0.30181 0.22469 0.0036502 0.0024539 0.000104 1.6074e-05
0.00012025 0.00016185 0.00014612 -0.00010401
0.0011758 -0.00099415 0.0037153 0.0023803 -0.065729 0.28562 3.4233e-05 1.6059e-05
0.00011359 -0.00016832 8.8733e-05 -0.00028964
0.00015071 -9.6044e-05 9.6374e-05 7.9673e-06 6.2461e-05 4.008e-05 0.088901 0.1976
-0.00024032 0.0037954 0.0012208 0.0003499
0.00012414 0.00020788 0.00014386 0.00014502 8.055e-05 -0.0001902 -0.00020526 0.0038086
0.033963 0.30569 -0.0033294 0.0023724
-0.0002667 0.00039835 0.00016886 -8.7615e-05 4.1059e-05 -0.00031213 0.0012181 0.00035995
-0.0033172 0.0023449 0.072183 0.27678
