# Supplementary material for: Early Detection of Alzheimer’s Disease via Machine Learning-Based Microwave Sensing: An Experimental Validation
Source: Sensors (Basel). 2025 Apr 25;25(9):2718. doi: 10.3390/s25092718 (PMC12074295; doi:10.3390/s25092718)
Supplement: Supplementary file 1 [file sensors-25-02718-s001.zip › measurements_paper_sensors/26 febbraio - PART1/set2 H/CSF_H_m2.s6p]

!Keysight Technologies,M9804A,MY58100912,A.14.10.03
!Date: Thursday, April 27, 2023 10:28:33
!Correction: S11(C  6-Port  ) 
!S12(C  6-Port  ) 
!S13(C  6-Port  ) 
!S14(C  6-Port  ) 
!S15(C  6-Port  ) 
!S16(C  6-Port  ) 
!S21(C  6-Port  ) 
!S22(C  6-Port  ) 
!S23(C  6-Port  ) 
!S24(C  6-Port  ) 
!S25(C  6-Port  ) 
!S26(C  6-Port  ) 
!S31(C  6-Port  ) 
!S32(C  6-Port  ) 
!S33(C  6-Port  ) 
!S34(C  6-Port  ) 
!S35(C  6-Port  ) 
!S36(C  6-Port  ) 
!S41(C  6-Port  ) 
!S42(C  6-Port  ) 
!S43(C  6-Port  ) 
!S44(C  6-Port  ) 
!S45(C  6-Port  ) 
!S46(C  6-Port  ) 
!S51(C  6-Port  ) 
!S52(C  6-Port  ) 
!S53(C  6-Port  ) 
!S54(C  6-Port  ) 
!S55(C  6-Port  ) 
!S56(C  6-Port  ) 
!S61(C  6-Port  ) 
!S62(C  6-Port  ) 
!S63(C  6-Port  ) 
!S64(C  6-Port  ) 
!S65(C  6-Port  ) 
!S66(C  6-Port  ) 
!S6P File: Measurement: :
# Hz S  RI   R 50
500000000 -0.32879 -0.05785 -0.011716 -0.00087603 -0.008381 0.013018 -0.0042902 0.013273
0.010964 0.0045915 -0.0057029 0.0089363
-0.011652 -0.00087806 -0.41013 -0.071723 0.0071277 -0.010604 0.0011678 0.01213
0.0070689 0.0028385 0.00097823 0.013843
-0.0083694 0.012993 0.0071159 -0.010619 -0.25641 0.1948 0.0065486 0.0032928
-0.0018934 0.0080267 0.00054234 0.011681
-0.0043392 0.013293 0.0011641 0.01215 0.0065498 0.0032893 -0.33033 0.043981
-0.020297 -0.0055502 0.015475 0.029714
0.011348 0.0043205 0.0072231 0.0028229 -0.0017892 0.0080116 -0.02033 -0.0056639
-0.25564 -0.16275 -0.027951 0.005103
-0.0056536 0.010777 0.0012801 0.013706 0.00037476 0.011555 0.015126 0.029276
-0.027866 0.0050322 -0.25441 -0.15131
560000000 -0.31339 0.10841 -0.02335 -0.065532 0.00079434 0.013019 0.0050255 0.011847
0.011246 0.0030553 0.010213 0.0095625
-0.023319 -0.065426 -0.37077 0.091499 -0.041588 -0.038366 0.014093 0.003019
-0.012279 -0.0031917 0.0045649 -7.8958e-06
0.00081544 0.012962 -0.041724 -0.038318 -0.17875 0.24337 -0.00021462 -0.0040983
0.017154 0.0046777 0.0068109 -0.0068224
0.0050043 0.011921 0.014133 0.0030206 -0.00019516 -0.004116 -0.30634 0.13424
0.0023503 -0.022388 0.0057675 -0.021351
0.011094 0.003358 -0.012394 -0.0033916 0.017086 0.0047838 0.0026281 -0.022184
-0.307 0.015419 0.0056461 -0.048757
0.010701 0.0079195 0.0034611 -0.0017483 0.0068601 -0.0064933 0.0060538 -0.02082
0.0070733 -0.04822 -0.32779 -0.0035542
620000000 -0.27318 0.085858 -0.023954 0.009832 0.0036496 0.0097765 0.0076117 -0.0033103
0.012836 4.3939e-05 -3.6961e-05 -0.0021782
-0.023945 0.0098553 -0.40044 0.038599 -0.019474 0.0015177 -0.0016521 -0.0013372
0.011972 -0.006153 0.00050222 -0.0025906
0.0036549 0.00981 -0.019491 0.0015545 -0.15305 0.2519 -0.00081456 -0.0048901
-0.0031596 -0.0027829 0.0083002 -0.002692
0.0074932 -0.0033863 -0.0016717 -0.0013433 -0.00082952 -0.0049035 -0.26499 0.14536
-0.040111 -0.01893 0.012829 0.031012
0.012662 -7.5679e-05 0.011976 -0.0063677 -0.0030915 -0.0027039 -0.0398 -0.018784
-0.2312 -0.020332 -0.042565 0.013846
0.00089181 -0.00091754 0.0008976 -0.0027537 0.0086297 -0.0023208 0.013384 0.031626
-0.042986 0.013429 -0.24245 -0.038594
680000000 -0.23841 0.17907 -0.026057 -0.013869 0.00509 0.0050672 0.0018555 -0.0074559
-0.0025732 -0.011705 0.0065764 -0.0060404
-0.026045 -0.013888 -0.38995 0.14203 -0.03196 -0.0013673 -0.00146 -0.00079995
-0.0018874 -0.0094074 -0.00049224 -0.001873
0.0050874 0.0050579 -0.031983 -0.0012889 -0.10537 0.27458 -0.0008809 -0.00069237
-0.0017868 0.00029564 -0.0023864 -0.0089734
0.0019089 -0.0074317 -0.0014372 -0.00078945 -0.00086233 -0.00071793 -0.22023 0.19998
-0.024937 -0.005447 -0.0078205 -0.01267
-0.0027097 -0.011766 -0.0019621 -0.0093462 -0.0018017 0.00034876 -0.024859 -0.0054662
-0.27145 0.079881 -0.0070431 -0.00552
0.0054478 -0.0067822 -0.00095668 -0.0019401 -0.0028434 -0.0092761 -0.0083254 -0.012631
-0.0067296 -0.005168 -0.26188 0.067392
740000000 -0.19112 0.172 -0.04039 0.027498 0.014046 -0.0038963 4.665e-05 -0.0038508
-0.004295 -0.0018614 -0.0064096 0.0014179
-0.040442 0.027449 -0.33465 0.16093 -0.036105 0.034422 0.0003225 -0.0066966
-0.011699 0.0072673 -0.0007831 -0.0066654
0.014057 -0.0039212 -0.03607 0.034529 -0.071566 0.27392 -0.0021528 0.0035136
-0.0022238 -0.0053228 -0.0015337 0.00050656
-5.226e-05 -0.0038514 0.00029111 -0.0067196 -0.0021746 0.0035193 -0.20267 0.20579
-0.04065 -0.0043139 0.0228 0.016947
-0.0041403 -0.0016976 -0.01156 0.0071399 -0.0020632 -0.005127 -0.040602 -0.0042729
-0.17717 0.10139 -0.039921 0.001837
-0.0060605 0.002112 -0.00067991 -0.0065578 -0.0015771 0.00087183 0.022338 0.017472
-0.039842 0.0014435 -0.25318 0.071081
800000000 -0.16318 0.21623 -0.021826 0.016448 0.0051629 -0.010084 -0.0038705 -0.0028063
-0.0046663 0.0018174 0.0040826 0.0011162
-0.021823 0.016441 -0.3427 0.23224 -0.0080324 0.034009 -0.0024245 0.0018951
-0.00078537 0.002292 0.0006772 0.0057959
0.0051359 -0.010098 -0.0079428 0.034054 -0.034506 0.29947 0.00055063 0.0012737
4.7724e-05 0.0035499 -0.0014814 0.00067833
-0.0038392 -0.0027962 -0.0023999 0.0018887 0.00056874 0.0012791 -0.17228 0.23432
-0.027485 0.015522 0.015184 -0.010539
-0.0047891 0.0016913 -0.00076149 0.0022391 -5.6386e-05 0.0035964 -0.027441 0.015564
-0.21181 0.12982 -0.017654 0.021615
0.0039957 0.00015096 0.00046858 0.0051851 -0.0019021 1.9038e-06 0.01576 -0.01127
-0.017567 0.021771 -0.25061 0.12522
860000000 -0.12802 0.23707 -0.017012 0.030432 -0.0028959 -0.0098235 -0.0020185 0.00057403
0.003494 0.0050129 -0.004078 -0.0032164
-0.017029 0.030369 -0.29395 0.27662 0.0080716 0.033857 0.00031016 0.002022
0.0034446 0.00084216 0.0033826 6.0617e-05
-0.0029164 -0.0098028 0.0081812 0.033862 0.014556 0.3096 -0.00053015 2.8615e-05
0.0025047 -0.0011615 0.0011324 0.0040729
-0.0020743 0.00059523 0.00034318 0.0020492 -0.00054713 2.1249e-05 -0.13401 0.24493
-0.016165 0.019437 -0.0067228 -0.01019
0.0036288 0.0049545 0.0033838 0.00088459 0.0026423 -0.0011653 -0.016136 0.019478
-0.15608 0.17689 -0.022 0.01658
-0.0032947 -0.0028625 0.0034529 -0.00038077 0.0014584 0.0041986 -0.0070707 -0.0092588
-0.02219 0.016543 -0.20122 0.17421
920000000 -0.10486 0.25965 0.0052274 0.038707 -0.0089187 -0.0043489 -0.0018707 0.0011785
0.00086786 0.0013539 0.0028687 -0.00081827
0.0051699 0.038636 -0.26738 0.29704 0.028196 0.022311 0.0015602 0.0012077
0.0069682 -0.0003067 0.0044543 -0.0028641
-0.008923 -0.0043303 0.028298 0.022252 0.059952 0.31124 0.0019631 7.317e-05
0.00092494 -0.00025922 0.0008315 -0.0016237
-0.0018509 0.0011725 0.0015475 0.0012139 0.0019537 6.6555e-05 -0.10904 0.26063
-0.0081004 0.030575 0.0047693 -0.0063963
0.0006939 0.00122 0.0070221 -0.00036585 0.0008773 -0.00019565 -0.0080916 0.030435
-0.1428 0.18184 -0.0011845 0.027426
0.0027716 -0.0011432 0.0043478 -0.002672 0.0006956 -0.0015239 0.004981 -0.0064985
-0.00037705 0.027281 -0.21177 0.18483
980000000 -0.058921 0.28146 0.017255 0.02952 -0.0091204 0.0043043 0.0014921 0.003588
0.0035503 -0.0015588 -0.0034629 -0.0028787
0.017228 0.029491 -0.21546 0.33434 0.032912 0.0047588 0.0019588 -2.9911e-05
0.0017822 -0.0057601 -0.00055438 -0.002574
-0.0091119 0.0043147 0.032959 0.0046837 0.10645 0.30718 0.000621 -0.0011745
0.00034699 -0.0017064 0.001324 -7.2106e-05
0.0015052 0.003566 0.0019804 -1.1583e-05 0.00061718 -0.0011766 -0.070581 0.27186
0.0099988 0.027783 -0.0097569 -0.0076391
0.0036227 -0.0014144 0.0017403 -0.0057059 0.00039033 -0.0017072 0.010135 0.027925
-0.10788 0.20837 0.0072093 0.018677
-0.0032025 -0.0024897 -0.00023877 -0.0026563 0.0013171 -0.00025154 -0.0095539 -0.0077476
0.0066295 0.019045 -0.17112 0.23652
1040000000 -0.016663 0.28921 0.032858 0.018783 -0.0012119 0.0072022 0.002095 0.00063889
0.00040799 -0.0033803 -0.00031586 -0.001265
0.032796 0.018764 -0.18007 0.34712 0.029444 -0.014679 0.0015607 -0.0016787
-0.0020287 -0.0024995 -0.0010024 -0.0031537
-0.0011801 0.0071943 0.029436 -0.014777 0.15369 0.29348 -0.00051102 -0.0015678
-0.0015371 -0.0011295 -0.00063527 -0.0010346
0.0021501 0.00063797 0.0015634 -0.0016501 -0.00050867 -0.0015671 -0.042513 0.28029
0.020618 0.016449 -0.001338 0.00097517
0.0004139 -0.0033943 -0.0020605 -0.0025269 -0.0015665 -0.0011209 0.020686 0.01639
-0.07586 0.21357 0.014492 0.017762
-0.00064227 -0.0012798 -0.0009878 -0.0029066 -0.00061464 -0.00096165 -0.0013633 0.00097236
0.014648 0.01786 -0.14922 0.25647
1100000000 0.026396 0.30005 0.036028 -0.0038488 0.0031125 0.0039599 0.0023495 -0.00059507
-0.0021668 -0.0028071 -0.0040574 -0.00026718
0.036001 -0.0038217 -0.13811 0.36705 0.015061 -0.027748 7.8289e-05 -0.0017673
-0.0035259 -0.00093563 -0.0037618 -0.00072941
0.0031311 0.0039515 0.014978 -0.027824 0.19933 0.27451 -0.0019144 0.00012862
-0.0016523 0.00060201 -0.0011469 -0.00044998
0.0023384 -0.00060319 6.8371e-05 -0.0017824 -0.0019194 0.00012872 -0.0026188 0.28517
0.025142 0.0028599 -0.0023263 -0.0010275
-0.0022697 -0.0026855 -0.0035949 -0.00086948 -0.0016549 0.00060849 0.025185 0.0028893
-0.055269 0.22603 0.019804 0.0074132
-0.0040116 -0.00015768 -0.0037901 -0.00067498 -0.0010736 -0.00036215 -0.0024424 -0.0010866
0.019594 0.0070316 -0.1054 0.29031
1160000000 0.078756 0.29668 0.024022 -0.020545 0.0030101 -0.0006235 5.057e-05 -0.0022307
-0.0037696 -0.00079744 -0.0012525 0.0044552
0.023982 -0.020521 -0.093071 0.37184 -0.0038155 -0.028739 -0.0015657 -0.0016859
-0.0027132 0.0025736 -0.0013719 0.0019388
0.0030046 -0.00064764 -0.0039313 -0.02873 0.2441 0.2445 -0.00092017 0.0016811
-0.00048733 0.0015916 -0.00081068 0.00043763
5.8966e-05 -0.0022193 -0.0015474 -0.0016729 -0.00091598 0.0016714 0.038078 0.28144
0.020605 -0.012339 -0.0040625 0.0044761
-0.0037717 -0.00083406 -0.0027689 0.0025722 -0.00050891 0.001609 0.020608 -0.012329
-0.019967 0.23275 0.018103 -0.0015894
-0.0012683 0.0042355 -0.001487 0.00204 -0.00085355 0.00044211 -0.004037 0.0044368
0.018103 -0.0013578 -0.056656 0.29465
1220000000 0.12166 0.28653 0.01095 -0.029943 -0.0014562 -0.0011907 0.0002577 -0.00074139
-0.0025762 0.0021774 0.0011576 0.0021522
0.010962 -0.02991 -0.050206 0.38551 -0.016915 -0.021097 -0.0025128 0.00039064
-0.00014431 0.0031073 -0.0010538 0.0020105
-0.0014584 -0.0011882 -0.017027 -0.021045 0.28324 0.20537 0.00072057 0.0016899
0.00060679 0.0011321 0.00023436 0.00052573
0.00024884 -0.00074009 -0.0025234 0.00040528 0.0007269 0.0016959 0.076973 0.2717
0.0097868 -0.018576 0.0013082 0.0012969
-0.0026032 0.0022573 -0.0001522 0.0031351 0.0006068 0.0011584 0.0097341 -0.018549
0.0049587 0.23866 0.012892 -0.013592
0.0010958 0.0022211 -0.00095749 0.001997 0.00027019 0.00052243 0.0012839 0.0013013
0.012838 -0.013587 -0.027435 0.3137
1280000000 0.17227 0.26789 -0.007791 -0.028686 -0.0018792 0.0021524 -0.00068738 -0.0021903
-0.00087268 0.0030396 0.0025875 0.00172
-0.0077569 -0.028663 -0.0038039 0.37852 -0.023864 -0.0081341 -0.0011801 0.0013562
0.001804 0.0019975 0.0007766 0.0021492
-0.0018753 0.0021714 -0.023931 -0.008037 0.31461 0.16287 0.0015378 0.00010531
0.0011001 0.0002624 0.00030135 0.00020203
-0.00068139 -0.002183 -0.001176 0.0013587 0.0015279 0.00010274 0.11402 0.25492
-0.00036904 -0.020534 -0.0011324 0.00054941
-0.00082327 0.0029268 0.0017832 0.0019216 0.001093 0.00025144 -0.00037429 -0.020477
0.040804 0.24146 0.0022296 -0.015442
0.0025457 0.0014861 0.00061753 0.0021208 0.00026738 0.00029636 -0.0011786 0.00033625
0.0023418 -0.015321 0.020815 0.31806
1340000000 0.21025 0.23418 -0.017242 -0.019001 0.00050286 0.0042835 -0.0017583 -0.00096792
0.0013277 0.00253 0.0019642 -0.0015276
-0.017193 -0.019 0.035978 0.37102 -0.021172 0.0045858 -0.00026286 0.0021408
0.0019574 0.00084507 0.0012355 0.00084418
0.00051233 0.0042783 -0.021177 0.0046834 0.33823 0.11405 0.0012126 -0.00091639
0.00063356 -0.00053646 0.00027085 0.0003184
-0.0017645 -0.00096778 -0.00026081 0.0021546 0.0012196 -0.000906 0.14631 0.23247
-0.0098693 -0.017042 0.00038558 0.0011248
0.0013415 0.0025637 0.0020029 0.00079988 0.00060497 -0.00055204 -0.0099086 -0.017094
0.070977 0.23422 -0.0044869 -0.013827
0.001971 -0.0014737 0.0012224 0.00080174 0.00026469 0.00022667 0.00041306 0.0013225
-0.0043468 -0.013828 0.059358 0.31534
1400000000 0.24356 0.19771 -0.02354 -0.0077011 0.0048999 0.0032557 -0.002261 0.00050758
0.0024268 0.0010905 0.00045871 -0.0014066
-0.023511 -0.0077099 0.07317 0.35967 -0.014382 0.012477 0.0013316 0.0015815
0.0014673 -0.00067735 0.0011256 0.00021558
0.0049186 0.0032298 -0.014342 0.012557 0.35145 0.06014 8.4764e-05 -0.0016531
8.0214e-05 -0.0002631 0.00036497 0.00017207
-0.0022608 0.00052042 0.0013364 0.0015698 8.824e-05 -0.001648 0.17397 0.20335
-0.016081 -0.010119 -0.0010045 0.00062391
0.0024324 0.0010217 0.0014343 -0.00070379 0.00010793 -0.00029118 -0.016172 -0.010096
0.10296 0.22845 -0.010772 -0.008471
0.00055125 -0.0014756 0.0011482 0.00028317 0.00033759 0.00025188 -0.001015 0.00058269
-0.010538 -0.0085095 0.10423 0.3069
1460000000 0.26845 0.15453 -0.020386 0.0047911 0.005362 -0.0016525 -0.0017745 0.001823
0.002113 -0.00028902 -6.2909e-05 -0.00097638
-0.020367 0.0047694 0.10898 0.33868 -0.0054669 0.015302 0.0019761 0.00028419
0.0010092 -0.0014881 0.0013379 -0.00053293
0.0053607 -0.0016725 -0.0054015 0.015343 0.35866 0.0047788 -0.0011413 -0.001452
0.00021828 -0.00020889 0.00055393 -0.00033391
-0.0017582 0.0018351 0.0019783 0.00028155 -0.0011413 -0.0014554 0.19969 0.17412
-0.01727 -0.0027866 -0.00046917 0.0027912
0.0021127 -0.00024201 0.0010298 -0.0015862 0.00019443 -0.00020452 -0.01725 -0.0027252
0.13315 0.21345 -0.012145 -0.0024104
-0.00022173 -0.00089615 0.0013325 -0.00055176 0.00058756 -0.00028533 -0.00035319 0.002611
-0.012258 -0.002517 0.13887 0.28774
1520000000 0.28096 0.11225 -0.014792 0.010135 0.0033714 -0.003933 0.00015117 0.0027941
0.0022307 -0.0017325 -0.0011051 -0.00035461
-0.014786 0.010116 0.14285 0.32423 0.0021257 0.012606 0.0019372 -0.00085272
4.99e-05 -0.0012332 0.00040903 -0.0010128
0.0033521 -0.0039474 0.0021821 0.012608 0.35079 -0.053955 -0.0011963 -0.00046105
0.00051469 -0.00087465 0.00018606 -8.1121e-05
0.00016013 0.002789 0.0019367 -0.00086096 -0.0011891 -0.00046944 0.22092 0.13571
-0.016312 0.003556 0.0021603 0.0022021
0.0022029 -0.0017707 1.4695e-05 -0.0011873 0.00056398 -0.0008421 -0.016313 0.0035791
0.16044 0.19834 -0.011886 0.0021187
-0.0011376 -0.00036534 0.00044519 -0.00094595 7.9082e-05 -6.6197e-05 0.0020105 0.0022748
-0.011748 0.0020569 0.17258 0.26882
1580000000 0.29116 0.067285 -0.0082495 0.013557 -0.0010094 -0.0045883 0.0017046 0.0021531
-4.5826e-05 -0.0022031 -0.00047148 0.00050663
-0.0082573 0.013527 0.17075 0.30078 0.0054632 0.0075454 0.00058498 -0.0018406
-0.0007159 -0.0010952 -0.00014501 -0.00073887
-0.0010326 -0.0045842 0.0055 0.0075271 0.32909 -0.1106 -0.0017702 0.00063179
-0.00033934 -0.0012346 0.00032284 -0.0006459
0.0017064 0.0021666 0.00057437 -0.0018435 -0.0017766 0.00062747 0.23356 0.09832
-0.012416 0.0088822 0.0027946 0.00062832
-6.4779e-05 -0.0022135 -0.00072018 -0.0011129 -0.00039675 -0.0012098 -0.012431 0.0089458
0.18446 0.1808 -0.009026 0.0077843
-0.00024702 0.00042395 -0.00012768 -0.00080318 0.00027658 -0.00058265 0.0028686 0.00063743
-0.0091718 0.0078099 0.20631 0.24514
1640000000 0.29449 0.025146 -0.0013471 0.012346 -0.0026863 -0.0024359 0.002966 0.00096848
-0.0005137 -0.0018551 -0.00022748 0.00055229
-0.0013478 0.01233 0.20195 0.27551 0.0057393 0.0026802 -0.0007493 -0.0019874
-0.0011107 -0.0003432 -0.00038692 -0.00080315
-0.0027021 -0.0024178 0.0057626 0.0026503 0.2996 -0.16088 -0.00066001 0.0016233
-0.00099574 -0.00095979 -0.00012914 -0.00036788
0.0029852 0.00094508 -0.000765 -0.0019907 -0.00065721 0.0016186 0.24557 0.050326
-0.0079183 0.010586 0.0027248 -0.0010362
-0.00049141 -0.0019021 -0.0011284 -0.00031386 -0.00099851 -0.00099665 -0.0078274 0.010596
0.20758 0.15447 -0.0043661 0.0096416
-0.0003486 0.00055813 -0.00035847 -0.000797 -7.4788e-05 -0.00045361 0.0027757 -0.0011401
-0.0042715 0.0097063 0.23386 0.2142
1700000000 0.28653 -0.019932 0.0021842 0.0096128 -0.0033776 0.00030432 0.0032183 -0.0015206
-0.0021336 -0.00094614 0.00053397 0.00045952
0.002182 0.0096084 0.2196 0.24462 0.0033616 -0.00014177 -0.0016636 -0.00067507
-0.00085567 0.00014222 -0.00090682 -0.00051804
-0.003382 0.00031932 0.0033629 -0.00016061 0.25389 -0.1995 0.00051903 0.0016121
-0.0021523 -0.0001391 -0.00033837 -0.0007496
0.0032152 -0.0015224 -0.0016671 -0.00067456 0.00051919 0.0015965 0.24178 0.0028869
-0.0041796 0.011323 0.0017483 -0.0023102
-0.0021631 -0.00090641 -0.00084611 0.00014608 -0.0021682 -0.00015332 -0.0041837 0.01132
0.22466 0.13362 0.00056252 0.0096245
0.00059906 0.00046214 -0.00090045 -0.00056331 -0.00038413 -0.00078509 0.0015804 -0.0022877
0.00046775 0.0095838 0.25116 0.18131
1760000000 0.27571 -0.068292 0.004563 0.0061066 -0.0020406 0.0008505 0.0011422 -0.0037796
-0.0016099 0.00053973 0.00021883 -0.00070505
0.004553 0.0061131 0.24754 0.20532 0.00079463 -0.0017356 -0.0013779 0.00024588
-0.00090875 0.001034 -0.00056909 0.00027159
-0.0020345 0.00086154 0.00078782 -0.0017486 0.20497 -0.23088 0.001501 0.0010443
-0.0011584 0.001552 -0.0012958 -0.00071536
0.0011287 -0.0037973 -0.0013854 0.00025804 0.0015047 0.001038 0.23561 -0.046227
-0.00025613 0.010308 -0.00014508 -0.0027916
-0.0015883 0.00053331 -0.00090057 0.0010285 -0.0011577 0.0015414 -0.00024641 0.01034
0.23985 0.099518 0.0043592 0.006898
0.00021341 -0.00066069 -0.00060194 0.00024584 -0.0013923 -0.00066895 -8.7616e-06 -0.0028033
0.0043408 0.0069239 0.26609 0.14434
1820000000 0.25076 -0.1064 0.0047355 0.0024638 0.00014135 0.0021067 -0.0012526 -0.0031582
-0.0014669 0.0011564 -0.00013843 -0.00022385
0.0047345 0.0024722 0.25778 0.17444 -0.001332 -6.0693e-05 -0.0013201 0.0011612
4.4955e-05 0.001168 -0.00073891 0.00037375
0.00015424 0.0021075 -0.0013297 -5.6834e-05 0.15327 -0.24467 0.0016467 0.00013911
-6.0499e-05 0.0024794 -0.001891 0.00036572
-0.0012653 -0.003151 -0.0013219 0.0011587 0.0016615 0.00014352 0.20714 -0.093936
0.0019503 0.0084423 -0.0019835 -0.0017968
-0.0014606 0.0011787 7.2738e-05 0.0011714 -4.2067e-05 0.0024723 0.0020365 0.0084061
0.25589 0.069081 0.0049751 0.0032186
-0.0001581 -0.00021362 -0.0007238 0.00042129 -0.0018281 0.00047869 -0.0019609 -0.0016896
0.005032 0.0032042 0.26983 0.10861
1880000000 0.21521 -0.14562 0.002205 4.0885e-05 -0.00076476 0.0021905 -0.0030996 -0.0019998
-0.00020057 0.0021085 0.00015049 -0.00061349
0.0022032 3.759e-05 0.26259 0.12885 -0.0034965 0.0023469 -0.00013719 0.0018025
0.00065357 0.0011015 3.9267e-05 0.0010821
-0.00077561 0.0021899 -0.0034778 0.0023597 0.10096 -0.25099 0.001532 -0.0011426
0.0017314 0.0017874 -0.00097856 0.0016238
-0.0031131 -0.0019723 -0.00012469 0.0018069 0.0015477 -0.0011344 0.16895 -0.13372
0.0031078 0.0057294 -0.0023437 0.00026671
-0.00013232 0.0021687 0.00068906 0.0011307 0.0017541 0.001768 0.0030092 0.0057298
0.25931 0.038343 0.0050289 0.0010747
0.00012195 -0.00067891 -4.8064e-06 0.00099199 -0.0011835 0.001578 -0.0020415 0.000223
0.0051633 0.0010533 0.27151 0.075777
1940000000 0.1771 -0.17218 -7.6805e-05 -0.0016141 0.0014294 0.0020874 -0.0037236 0.00080334
0.0015972 0.0013022 -0.00059961 -0.00040701
-8.1852e-05 -0.0016057 0.26493 0.096168 -0.001555 0.0051094 0.001068 0.0012997
0.0017227 0.00035801 0.00094712 0.00045877
0.0014468 0.0020818 -0.0015331 0.0051213 0.0591 -0.24213 0.0002269 -0.0020815
0.0023803 4.9113e-05 0.000456 0.0016723
-0.0037332 0.00082888 0.0010681 0.0012781 0.00021689 -0.0020812 0.11914 -0.1679
0.0025202 0.0037152 -0.0014847 0.0013425
0.0015759 0.0012676 0.0017313 0.00033614 0.0023872 8.9478e-05 0.0025819 0.0037714
0.26279 -0.0011851 0.0035816 -0.0024216
-0.00050336 -0.00049943 0.00098834 0.00034868 0.00040938 0.0016521 -0.0017625 0.001458
0.0035625 -0.0023335 0.26289 0.03925
2000000000 0.12958 -0.18605 -0.0040333 0.00053317 0.0029477 0.001626 -0.0020894 0.0036863
0.001542 0.00017346 -0.00064339 0.00060934
-0.0040267 0.00053568 0.25036 0.060344 -0.00056962 0.0070298 0.0015541 0.00030734
0.001194 -0.0011971 0.00049389 0.00018807
0.0029481 0.0016138 -0.00052231 0.0070438 0.017347 -0.22712 -0.0014178 -0.0011129
0.0019659 -0.0014048 0.0019227 0.0014107
-0.0020742 0.0037066 0.0015569 0.00031773 -0.0014162 -0.0011145 0.064109 -0.17992
0.00095075 0.0027717 -5.5371e-05 0.0020665
0.0015577 0.00019653 0.0011703 -0.0011848 0.001903 -0.0013477 0.00083362 0.0026277
0.25715 -0.034487 0.00050207 -0.003035
-0.00076204 0.00061098 0.00048428 0.00014286 0.0018455 0.0013424 8.292e-05 0.0020574
0.00054098 -0.0031086 0.24949 0.011774
2060000000 0.084328 -0.19296 -0.0049465 0.0030906 0.0031843 -0.00051088 0.0006086 0.0031859
0.0015418 -0.0010132 0.00010423 0.00091269
-0.0049325 0.0030824 0.23796 0.03162 0.0041931 0.0082058 0.0010286 -0.00048915
0.00047616 -0.0014084 0.00077191 -0.00021884
0.003171 -0.0005354 0.0042559 0.0081873 -0.013701 -0.20859 -0.0010833 0.00026254
0.00037825 -0.0021737 0.0029447 0.00027619
0.00064239 0.0031499 0.0010093 -0.00048967 -0.0010726 0.00026232 0.012263 -0.17794
-0.00038822 0.0034026 0.00080941 0.001153
0.0014822 -0.00099983 0.00045324 -0.0013949 0.00037771 -0.0022292 -0.00035426 0.0034816
0.24265 -0.073109 -0.0012719 -0.0036887
5.9502e-05 0.00089467 0.00071178 -0.00017208 0.0029975 0.00021115 0.00081357 0.0010999
-0.0013854 -0.003703 0.23713 -0.012709
2120000000 0.038639 -0.1841 -0.0039297 0.007036 0.0026343 -0.0026121 0.0028031 0.0018647
0.00039838 -0.0020267 0.001018 0.00013525
-0.003916 0.0070173 0.21608 0.0069501 0.0064843 0.0044422 0.0012353 -0.001287
-0.0011801 -0.0019958 -8.3594e-06 -0.0010906
0.0026209 -0.0026386 0.0065137 0.0044144 -0.042088 -0.19287 -0.00085564 0.0010531
-0.0017547 -0.0014086 0.00027738 -0.0024971
0.0028191 0.0018559 0.0012258 -0.0012792 -0.0008507 0.0010404 -0.039805 -0.16189
-0.0010189 0.0050552 0.0017691 0.0014662
0.00036232 -0.0020151 -0.0012083 -0.0019773 -0.0017619 -0.0014901 -0.001019 0.0050094
0.22448 -0.10894 -0.0050709 -0.0015072
0.00090979 -7.2684e-05 -3.719e-05 -0.0011671 0.00030434 -0.0023551 0.0017896 0.0011446
-0.0050628 -0.0016551 0.21606 -0.029554
2180000000 -0.00089048 -0.17046 -0.0020136 0.010291 0.00075444 -0.0023019 0.0028417 -0.0003193
-9.6287e-05 -0.0012197 0.0011815 0.00023781
-0.002025 0.010285 0.19645 -0.010319 0.0075576 0.0040445 -0.00078455 -0.0016855
-0.0020688 0.00066151 7.5145e-05 0.00030287
0.00070445 -0.0023089 0.0075748 0.0040017 -0.062921 -0.1688 0.00077359 0.0013496
-0.0010891 5.1251e-05 0.00044366 -0.0020298
0.0028254 -0.00034965 -0.00080103 -0.0017242 0.00077922 0.0013352 -0.077213 -0.13453
0.00012502 0.0072598 0.0020322 -0.00032034
-0.00020888 -0.0011952 -0.0020715 0.00065838 -0.00097129 0.00010489 4.5745e-05 0.0073023
0.19628 -0.13895 -0.0052579 0.001895
0.0012765 0.00024848 0.00014006 0.00025957 0.00047662 -0.0021108 0.0018067 4.124e-05
-0.005499 0.0019304 0.20086 -0.044325
2240000000 -0.029667 -0.14576 0.0025129 0.01163 -0.00043879 -0.0029367 0.0018781 -0.0021827
-0.00209 -0.00056348 0.00044577 -0.0017112
0.0025034 0.011621 0.17683 -0.016371 0.0083402 0.00038716 -0.00092635 -0.00054571
-0.00063726 0.0010933 -0.00096655 -0.00060129
-0.00046747 -0.0029506 0.008344 0.00030909 -0.079961 -0.14515 0.0013398 -0.0012371
-0.0010686 0.00027362 -0.0025592 -0.0013746
0.0018236 -0.0021651 -0.00091511 -0.00053549 0.0013565 -0.0012313 -0.11133 -0.106
0.0015492 0.0086253 0.0010959 -0.00068748
-0.0020859 -0.00056574 -0.00066416 0.0010956 -0.0011236 0.00026252 0.0017536 0.008727
0.16515 -0.15801 -0.0051912 0.0044663
0.00039262 -0.0016434 -0.00098856 -0.00061724 -0.002463 -0.0015715 0.0012587 -0.00056591
-0.0051283 0.004652 0.17807 -0.055066
2300000000 -0.056634 -0.1185 0.0083695 0.0093496 -0.0011451 -0.0022647 -0.0004846 -0.0012658
-0.0011703 0.00094831 -0.0011566 -0.00069478
0.0083351 0.0093637 0.1557 -0.02517 0.0085998 -0.0018426 -0.0010985 0.00049696
-0.00029451 0.0014185 -0.00012012 0.0010092
-0.0011789 -0.0022629 0.0085948 -0.0019123 -0.093671 -0.12153 4.261e-05 -0.0012607
-7.7646e-06 0.0018298 -0.0018887 0.00088665
-0.00044753 -0.0012641 -0.0010901 0.00051672 5.15e-05 -0.0012571 -0.1327 -0.069388
0.0053258 0.009187 0.00062156 -0.0012755
-0.0012178 0.00096306 -0.00029963 0.0014436 0.00010877 0.0018329 0.0051794 0.0089692
0.12646 -0.17827 -0.0035033 0.0074499
-0.00092656 -0.00055672 2.6894e-07 0.0010379 -0.0018736 0.001013 0.00050418 -0.0017724
-0.0034844 0.0070977 0.16095 -0.057021
2360000000 -0.073144 -0.086789 0.011012 0.0082073 -0.0011783 -0.0017047 -0.0013809 -0.0010215
-0.00036892 0.0010012 -0.0013611 -0.00051665
0.010986 0.0082101 0.14677 -0.024668 0.0081508 -0.0047343 -0.00080377 0.00097645
0.0019425 0.00024432 0.00017303 -0.0001602
-0.0011751 -0.0017063 0.0081245 -0.0048042 -0.10351 -0.099018 -0.0023429 -0.0011131
0.0012446 6.6272e-05 -0.00082823 0.0018207
-0.0013821 -0.00099537 -0.00079551 0.0009551 -0.0023444 -0.0011083 -0.14938 -0.035746
0.0081921 0.0085135 0.0011532 -0.0017517
-0.00022926 0.001008 0.0019425 0.00024364 0.001248 6.3032e-05 0.008298 0.0086416
0.094917 -0.18029 7.6623e-05 0.0083398
-0.001308 -0.00057432 0.00026234 -0.00026854 -0.0008174 0.0017879 0.0010424 -0.0017413
0.00011442 0.0084841 0.13924 -0.06
2420000000 -0.080358 -0.059634 0.014633 0.0024362 -0.003238 -0.0014318 -0.0011558 0.00031129
0.0012329 0.00095996 -0.0013695 0.0017805
0.014604 0.0024601 0.12935 -0.025384 0.0049133 -0.0067417 0.0013952 0.0011108
0.0006657 -0.0013674 -0.00020269 -3.5128e-05
-0.0032391 -0.0014208 0.0048723 -0.0067925 -0.11661 -0.078046 -0.0018678 0.0012228
-0.00022328 -0.000422 0.00063981 0.0025452
-0.0011353 0.00030207 0.0014082 0.0011387 -0.0018569 0.001223 -0.15863 0.0070216
0.011956 0.0063623 -0.0005403 -0.003002
0.0012376 0.0010064 0.00078437 -0.0013586 -0.00025511 -0.00042183 0.012001 0.006161
0.055973 -0.1796 0.0017104 0.0085056
-0.0012006 0.0017698 -0.0001893 -0.00010857 0.00046064 0.0025907 -0.00024424 -0.0026404
0.001705 0.0086974 0.12139 -0.0569
2480000000 -0.081364 -0.028703 0.014208 -0.0032599 -0.0019161 -0.00013851 -0.0010302 0.0015102
0.0012074 -0.00062435 -0.00018381 0.0017558
0.0142 -0.0032538 0.13121 -0.025551 0.0028486 -0.0088966 0.0011564 0.00027304
-0.00071749 -0.00080387 -0.00019617 -0.00017355
-0.0019178 -0.00016255 0.0027845 -0.0089265 -0.1197 -0.057235 -0.00076994 0.0026995
-0.00018417 -0.00087446 0.0017157 0.00087673
-0.0010141 0.0015246 0.0011433 0.00023711 -0.00078222 0.0026928 -0.16043 0.045901
0.015309 0.0011257 -0.0010779 -0.0024521
0.0012325 -0.00059866 -0.00077472 -0.00084074 -0.00014895 -0.00085749 0.015272 0.001054
0.022457 -0.17223 0.0051818 0.0079863
-0.00010933 0.0017444 -0.00011595 -0.00018097 0.0016246 0.00092155 -0.00090509 -0.0026655
0.0053049 0.0079431 0.10277 -0.052158
2540000000 -0.085715 -0.0019646 0.011503 -0.0071372 -0.0026063 0.00096912 0.00045946 0.00086174
0.00016177 -0.001446 0.001205 0.0015636
0.011503 -0.0071145 0.11841 -0.0174 -0.0011544 -0.0080048 0.0007993 -0.0013903
-0.0018335 0.00011484 -0.00053564 0.00034978
-0.0025834 0.00097626 -0.0012222 -0.0080016 -0.1258 -0.033655 0.0016308 0.0025313
-0.00099388 -2.0976e-05 0.0018378 -0.00076282
0.00044412 0.00087947 0.0008009 -0.0013853 0.0016291 0.0025443 -0.15842 0.085939
0.014659 -0.0043103 -0.0021607 -0.0020561
4.0558e-05 -0.0015029 -0.0017875 0.00022137 -0.0010998 1.8489e-05 0.014909 -0.0044095
-0.006744 -0.1583 0.0077913 0.0062516
0.0011603 0.0016899 -0.00054459 0.00028181 0.0018005 -0.00083156 -0.0024144 -0.0021276
0.0076878 0.0059217 0.088109 -0.039505
2600000000 -0.078731 0.023093 0.0078277 -0.010448 -0.0012009 0.0026516 0.00091834 -0.00027147
-0.0008121 -0.0011984 0.0018001 0.00048278
0.0078152 -0.01042 0.1129 -0.032914 -0.003285 -0.0060866 -0.00058197 -0.0010116
-0.00022331 0.001655 -0.0002297 0.00064193
-0.0011826 0.0026648 -0.0033481 -0.0060554 -0.13052 -0.0084127 0.0030939 0.00016043
7.8959e-06 0.0012255 0.0012119 -0.0018758
0.00088939 -0.00027328 -0.0005778 -0.001023 0.0031079 0.00014362 -0.14379 0.12064
0.012105 -0.0089698 -0.0034876 0.00015185
-0.00090498 -0.001151 -0.00033004 0.0016195 0.0001414 0.0011916 0.011975 -0.009019
-0.041131 -0.13879 0.0091351 0.0052327
0.0017681 0.00033377 -0.00018488 0.00065124 0.0012059 -0.001762 -0.0031963 0.00018577
0.0093142 0.0056761 0.079401 -0.02542
2660000000 -0.07264 0.048962 0.0037652 -0.011689 -0.00030146 0.0010809 -1.6838e-05 -0.00023999
-0.0024415 8.7764e-05 0.0015186 -0.0008353
0.0037875 -0.011665 0.12066 -0.028773 -0.0045262 -0.0046269 -0.001189 -0.00051124
0.00034718 0.001919 0.00032222 0.00083466
-0.00030638 0.001072 -0.0045624 -0.0045868 -0.12921 0.012028 0.0017979 -0.0014246
0.00034227 0.00033886 -0.00092906 -0.0015941
1.7731e-05 -0.00026866 -0.0011975 -0.00046239 0.0018238 -0.0014074 -0.12192 0.15206
0.0078484 -0.011983 -0.0024862 0.0013128
-0.0025323 1.5852e-06 0.00048303 0.0019116 0.00029413 0.00046447 0.0078648 -0.012002
-0.062372 -0.11942 0.010545 0.0011119
0.0014282 -0.00087015 0.00035582 0.00088837 -0.0010092 -0.0016555 -0.0023356 0.0012408
0.010801 0.0012312 0.075936 -0.0063125
2720000000 -0.061758 0.067551 -0.00035822 -0.011561 -9.9493e-05 0.0030687 -0.00033627 -0.00015321
-0.0024598 0.0018131 0.00043826 -0.0017105
-0.00033516 -0.011532 0.10584 -0.032268 -0.0051334 -0.0013926 -0.0018126 0.0005412
0.0017719 0.00030682 0.00076223 1.9896e-05
-8.5039e-05 0.0030145 -0.0051498 -0.0013339 -0.12305 0.041485 0.00054355 -0.0026483
0.00015033 0.00047033 -0.0014412 0.00052381
-0.0003392 -0.0001151 -0.0018203 0.00053723 0.00054482 -0.0026554 -0.089069 0.18055
0.0029939 -0.012951 -0.0017692 0.0022648
-0.0024575 0.0019364 0.001774 0.00028258 0.00013994 0.00036095 0.0030659 -0.013053
-0.082345 -0.087817 0.01196 -0.0015717
0.0003455 -0.0016476 0.00082832 -3.3726e-05 -0.0013484 0.00052312 -0.0017932 0.0023934
0.011944 -0.0014689 0.07907 0.011492
2780000000 -0.047729 0.086888 -0.0047185 -0.010101 9.3413e-06 0.001319 0.00049207 -0.00029212
0.0010712 0.0030969 -0.00071177 -0.0015871
-0.0047214 -0.010092 0.10438 -0.044395 -0.0038526 0.00018394 -0.00021133 0.001743
0.0017239 -0.0010863 0.00029381 -0.00021229
4.1007e-05 0.0013127 -0.0038781 0.00021637 -0.12059 0.071624 -0.0018696 -0.0019445
0.00025623 -0.00028795 -0.00062018 0.00061906
0.0004642 -0.00034524 -0.00019853 0.0017608 -0.0018843 -0.0019223 -0.059636 0.20286
-0.0018699 -0.012814 -0.00057249 0.0018371
0.0010556 0.0028608 0.00173 -0.001124 0.00012486 -0.00036928 -0.0020512 -0.012837
-0.097748 -0.05432 0.010665 -0.0058497
-0.00054532 -0.0016775 0.00010296 -0.0002214 -0.00052408 0.0007086 -0.00055563 0.0019515
0.010451 -0.0060562 0.083278 0.029739
2840000000 -0.031972 0.10227 -0.0077522 -0.006873 0.0016722 0.0018446 -4.939e-05 -6.268e-05
0.0017033 0.0012906 -0.0015829 0.00056565
-0.0077521 -0.0068745 0.10269 -0.037999 -0.0034353 0.0012323 0.00055255 0.00094177
-0.00016475 -0.0015234 -4.5476e-05 -0.00015305
0.0017103 0.0018603 -0.0034349 0.0012573 -0.11399 0.09704 -0.0017242 0.00028788
0.00029895 0.00051523 0.001209 0.0014249
-5.668e-05 -3.8804e-05 0.00056356 0.0009255 -0.0017084 0.00028849 -0.023066 0.21763
-0.0060664 -0.010543 0.00063458 0.0011493
0.0017351 0.0012968 -0.00016389 -0.001594 0.00035175 0.00043847 -0.0058123 -0.010313
-0.10143 -0.023037 0.0086982 -0.0075224
-0.0017627 0.00029757 6.5244e-05 -0.00014851 0.0010688 0.0012832 0.00048947 0.0011295
0.0082479 -0.0071115 0.097115 0.045259
2900000000 -0.017549 0.12186 -0.008845 -0.0027004 0.0016868 -3.3113e-05 0.00039234 -0.00086348
0.0022642 -0.00096648 -0.00080473 -0.00017043
-0.0088165 -0.0027048 0.082964 -0.045968 -0.0012311 0.0024896 0.0011131 0.00032538
-0.00052929 -0.0012589 -0.00026702 4.5475e-05
0.0016487 -3.6682e-05 -0.0012132 0.002511 -0.096875 0.12957 -0.0011218 -5.0261e-05
-0.00042506 -0.0010653 0.0017253 -0.0006479
0.00038934 -0.00085131 0.0011024 0.00029776 -0.0011349 -4.5855e-05 0.013561 0.22012
-0.00889 -0.0067534 0.0006097 0.0021849
0.0022959 -0.0010351 -0.00059473 -0.0012818 -0.00037256 -0.0009733 -0.0090289 -0.0070536
-0.099732 0.01544 0.0051821 -0.010631
-0.00078903 1.0838e-05 -0.00027621 1.1644e-05 0.0017639 -0.00060064 0.00097991 0.0019741
0.0057704 -0.010722 0.11149 0.05077
2960000000 0.0046391 0.13367 -0.0084628 0.00079646 0.00055679 0.0013783 -0.00060091 -0.00082325
-0.00013748 -0.0022088 -0.00091895 0.00049431
-0.0084576 0.00078155 0.091971 -0.045416 -0.00077727 0.0012493 0.0010518 -0.00022913
-0.0011806 -0.00076015 0.00043009 0.00040455
0.00057299 0.0013457 -0.000784 0.0012726 -0.078312 0.16001 -0.00070733 0.00082521
-0.00069443 0.0009357 -0.00026296 -0.0025933
-0.00062335 -0.00080109 0.0010521 -0.00023713 -0.00066885 0.00081533 0.055868 0.2273
-0.0098205 -0.0023958 0.0015351 0.00038576
-0.00015016 -0.0022515 -0.0012011 -0.00069068 -0.00075749 0.00089873 -0.0098062 -0.002083
-0.088 0.047255 0.0015653 -0.011618
-0.00088888 0.0005025 0.00039988 0.00033224 -5.7181e-05 -0.0023952 0.0014095 0.00026173
0.0013879 -0.012048 0.13082 0.060878
3020000000 0.023169 0.14751 -0.0062063 0.0038531 0.0014929 -0.00031243 -0.00093842 -0.00020091
-0.00097204 0.00028665 1.2943e-05 0.00081626
-0.006208 0.0038417 0.080553 -0.034046 -0.00060321 6.3315e-05 0.00027299 -0.00096872
-0.0017426 0.00059278 0.00063919 -0.000327
0.0015217 -0.00032229 -0.00061001 5.0064e-05 -0.056634 0.18557 -0.00013591 0.00079669
0.00058847 0.0002239 -0.00080529 -0.0015096
-0.00095372 -0.00021268 0.00024787 -0.00097613 -0.00014567 0.00077079 0.095019 0.21956
-0.0087315 0.0012794 0.00065883 0.00018952
-0.00094737 0.00028547 -0.001759 0.00056614 0.00063964 0.00018736 -0.0086071 0.0013478
-0.071638 0.076145 -0.0012899 -0.011002
-0.00013598 0.00075739 0.00061779 -0.000315 -0.00088401 -0.0012704 0.00062837 0.00064829
-0.0017131 -0.010752 0.14987 0.057253
3080000000 0.05048 0.15643 -0.0043263 0.0060285 0.0014133 -0.00029867 -0.00074598 -0.00010611
-0.00072908 0.00013252 2.782e-05 0.00032622
-0.0043084 0.0060257 0.077833 -0.028226 -0.00040871 0.00061074 -0.00032552 -0.00029734
-0.00035184 0.0011256 -9.1188e-05 -0.00045907
0.0014032 -0.00029823 -0.00041261 0.00062192 -0.019551 0.20719 -0.00066369 0.00027181
0.00052492 0.00070764 -0.0021562 -0.00068916
-0.00073796 -0.00011717 -0.00031988 -0.00031234 -0.00063062 0.00027596 0.12789 0.21165
-0.0064173 0.004844 0.0017506 0.00043008
-0.00071142 0.00011832 -0.00030059 0.0011859 0.00059053 0.00059121 -0.0064182 0.0045866
-0.04352 0.10849 -0.0073884 -0.0090712
3.824e-05 0.00042041 -0.00010762 -0.0005287 -0.0020762 -0.00066478 0.0018529 0.00024743
-0.0071602 -0.0087558 0.16427 0.065204
3140000000 0.0792 0.15913 -0.00081646 0.0074386 0.0025768 -0.0014804 -0.0014663 0.00097461
0.0014439 0.00066413 0.00030858 -0.00025983
-0.00080116 0.0074481 0.073685 -0.029967 -0.0010981 0.00032131 0.00069162 -5.655e-05
3.3145e-05 0.00098201 0.00065678 -0.00041187
0.0025249 -0.0015017 -0.0010973 0.00033338 0.023574 0.2271 0.00023206 0.001385
0.0014152 -0.00078202 -0.0026231 0.00087245
-0.0014769 0.00096404 0.00067266 -6.5856e-05 0.00024278 0.0013581 0.1628 0.18598
-0.003394 0.0061403 0.00087321 -0.0013574
0.001396 0.00066504 9.6598e-05 0.00096714 0.001542 -0.00082714 -0.0031959 0.0065285
-0.025152 0.12851 -0.0085313 -0.0050426
0.00039375 -0.00024646 0.00065221 -0.00051026 -0.0027481 0.00092303 0.00052513 -0.0012998
-0.0083261 -0.0054601 0.1886 0.055742
3200000000 0.11092 0.16966 0.0041931 0.0062123 0.00077374 -0.0027531 -0.00038415 0.002006
0.00064927 -0.0017902 -9.0378e-05 0.00043692
0.0041637 0.0062458 0.08389 -0.028397 -0.00097902 0.0007493 -0.00035895 -0.00091763
0.00065772 0.001065 -0.00048702 -0.0008805
0.00079863 -0.0027954 -0.00097751 0.00075875 0.068296 0.23208 0.0010638 0.00064334
-0.00012955 -0.0024439 -0.0013042 0.002342
-0.00033148 0.0020033 -0.00035602 -0.00091531 0.0010496 0.00066698 0.18337 0.16365
-0.00025631 0.0061486 0.00031139 -0.0013512
0.00062044 -0.0017822 0.00063549 0.001094 -0.00019114 -0.0023494 -0.00018708 0.0059638
0.01445 0.1478 -0.0095 -0.0013398
0.00013435 0.00033197 -0.00045287 -0.00091923 -0.0013669 0.0024016 0.00044095 -0.0013567
-0.0099181 -0.0011994 0.20314 0.054718
3260000000 0.14321 0.16142 0.0041977 0.0031409 -0.0007586 -0.0026948 0.0010906 0.00078164
0.00010925 -0.0021224 -3.1228e-05 -8.2114e-05
0.0041742 0.0031288 0.092186 -0.031457 -0.001585 0.0023275 -0.00027379 -0.0002187
0.0009894 -0.00056857 -0.00097758 0.00016984
-0.00076075 -0.002652 -0.001568 0.0023424 0.11925 0.22783 0.00067275 -0.00026471
-0.0008934 -0.00106 0.00053336 0.0018185
0.0011363 0.00074441 -0.00029503 -0.00021966 0.0006799 -0.00026549 0.21109 0.126
0.0023413 0.00523 -0.00091517 -0.0015699
9.7653e-05 -0.0020592 0.0010185 -0.00051991 -0.0010323 -0.0010797 0.0023345 0.005464
0.041328 0.15658 -0.0075075 0.0041664
-4.7682e-05 2.3111e-05 -0.00099536 0.00010281 0.00058506 0.0018567 -0.00095634 -0.0015778
-0.0068419 0.0039948 0.2333 0.045078
3320000000 0.173 0.15498 0.0072416 0.0010927 -0.00035858 -0.0018451 0.0009543 0.00042442
-0.0017022 -0.0012763 0.00039753 0.00016962
0.007236 0.0010886 0.099096 -0.027964 0.0011131 0.0025918 -0.00029008 -0.00064589
-0.00019292 -0.00022464 -0.00048955 0.00021041
-0.00043776 -0.0018673 0.0011525 0.0025763 0.16655 0.21781 0.00025266 -0.00013623
-0.0012564 3.4498e-06 0.00011877 0.0012318
0.0010403 0.00044249 -0.00029481 -0.00064072 0.00022897 -0.00016067 0.21924 0.095998
0.0035952 0.0037848 -0.001081 0.00020963
-0.0017074 -0.0011783 -0.00026702 -0.00026191 -0.0012691 -3.1279e-05 0.0037733 0.0038472
0.073746 0.1576 -0.0038521 0.0053694
0.00037215 0.00025285 -0.0005723 0.00024865 0.00032025 0.0010256 -0.00070017 6.8796e-05
-0.004185 0.004778 0.24848 0.031257
3380000000 0.20826 0.13859 0.005643 -0.0022513 -0.0012193 0.00060088 0.0011238 0.00012547
-0.0013331 0.00084518 0.00029997 2.5032e-05
0.0056714 -0.0022404 0.10997 -0.035532 0.00048211 0.0026487 -0.0012013 -0.00056628
-0.00020273 0.00019957 -0.00083931 0.00043076
-0.0012364 0.00065814 0.00050196 0.0026309 0.20824 0.19566 0.00076649 -0.00032042
-0.0019091 0.00059672 0.00069806 0.0014429
0.0011718 0.00013295 -0.0012093 -0.00054473 0.00078438 -0.0003116 0.23432 0.063395
0.0056544 0.0028083 -6.0623e-05 0.00056892
-0.0013378 0.00077689 -0.00014985 0.000267 -0.0017841 0.00056507 0.0056016 0.0025948
0.11738 0.14894 -0.00029407 0.0058303
0.0001674 -9.394e-05 -0.00078637 0.00044537 0.00082412 0.0015414 -0.00066556 0.00044954
-0.00078803 0.0063564 0.27738 0.013611
3440000000 0.23972 0.11683 0.0044634 -0.0039477 -0.00075765 -0.0018397 0.00094926 -0.00018969
-0.0015412 0.0017233 0.00075714 0.00014573
0.0044871 -0.0039457 0.10387 -0.041266 0.0031752 0.0019439 -0.00091898 0.0011421
0.0001382 0.00033822 0.00018664 0.00092819
-0.00080143 -0.0017936 0.0032197 0.0018913 0.24657 0.16625 -0.00047689 -0.0002828
0.0001504 0.0012313 0.0011033 0.00079213
0.00093861 -0.00018673 -0.00093077 0.0011849 -0.00050642 -0.00031936 0.23559 0.030343
0.0066706 -0.00013823 -0.00030282 -0.00025768
-0.0014888 0.0016678 8.6263e-05 0.00020645 0.00015288 0.0013663 0.0066684 0.00012575
0.14693 0.1387 0.0029989 0.0040208
0.00080098 0.00021658 2.8782e-05 0.0008976 0.0011373 0.00081191 -7.4337e-05 0.00031516
0.0033067 0.0037444 0.29438 -0.015124
3500000000 0.27149 0.085405 0.0024799 -0.0047365 -0.0014061 0.0013846 0.0010415 -0.00067623
-0.00083006 0.0011286 0.00074974 -0.00088842
0.0024886 -0.0047686 0.11611 -0.065112 0.003179 0.00095431 -0.00050455 0.00062461
0.00055933 0.00014721 0.00012526 0.00022122
-0.0014393 0.0014476 0.0031678 0.00091304 0.27535 0.13198 0.00015579 -5.344e-05
-0.00020081 0.00064885 0.0016589 -0.00017752
0.0009774 -0.00078282 -0.00045136 0.00060355 0.00015953 -4.2102e-05 0.23973 0.0036079
0.0072013 -0.0028864 -1.3659e-05 -0.0004179
-0.00061843 0.0011784 0.00044683 0.00015444 -0.00024038 0.00060379 0.0072046 -0.0030691
0.19195 0.11066 0.0029901 0.0017716
0.00064342 -0.0010663 0.00018657 0.00033225 0.0019275 -0.00021802 -0.00011358 -0.00043414
0.0031296 0.0021683 0.31477 -0.042423
3560000000 0.29059 0.050781 0.00023834 -0.006001 -0.0001107 -0.00066035 0.00068837 5.1877e-05
0.0016157 0.0018551 -0.00020979 -0.00085137
0.00029742 -0.0060337 0.11014 -0.070444 0.005573 -0.0010595 0.00046089 0.00075345
0.000704 -0.00020394 0.00025749 0.00027967
-0.00011162 -0.00069074 0.0055403 -0.0011433 0.30256 0.089672 -0.00032858 -1.8354e-05
0.0005721 0.00042574 0.0010971 -0.0010336
0.00069003 2.9132e-05 0.0004649 0.00079967 -0.00034865 -1.4984e-05 0.23048 -0.033387
0.0059517 -0.0061025 -0.00036335 -0.00066056
0.0012473 0.0019443 0.0007695 -0.000375 0.00059062 0.00047501 0.0054559 -0.0061594
0.21382 0.097243 0.0037791 -0.0010411
-3.783e-05 -0.00090084 -1.0135e-06 0.00027953 0.0011204 -0.00072625 -0.00040501 -0.00031152
0.00392 -0.0014423 0.32651 -0.083429
3620000000 0.30669 0.013018 -0.0013158 -0.0037974 -0.0019212 -0.0001862 0.00015721 -0.0018159
-6.0095e-06 0.00061129 -0.00063509 -0.00085266
-0.0012913 -0.0037501 0.11066 -0.10017 0.0035279 -0.0039448 0.00028805 0.00049379
-0.00046218 -0.00092404 0.00072268 0.00026519
-0.001915 -0.00016731 0.0034436 -0.0039828 0.31512 0.045908 0.00020813 -0.00072055
-8.2951e-05 0.00039181 0.00092931 -0.00050936
0.00012735 -0.0018862 0.0003165 0.00049561 0.00022666 -0.00076475 0.21866 -0.062968
0.0014111 -0.0073544 -0.0014564 0.00081512
0.00012708 0.00065684 -0.00051045 -0.00073625 -1.4802e-06 0.00018734 0.0017866 -0.0074233
0.23636 0.054962 0.00206 -0.0018565
-0.00059392 -0.00083032 0.00075002 0.00019317 0.00068106 -0.00084493 -0.0013347 0.00058987
0.0017945 -0.0019649 0.32901 -0.11628
3680000000 0.31078 -0.031415 -0.0037414 -0.003912 -0.0010014 0.0016529 -0.0011872 -8.9993e-05
0.0016197 0.00020909 -0.0012195 -0.00021338
-0.0037376 -0.0039036 0.10572 -0.11693 0.0011753 -0.0045203 0.00075466 0.00031947
-0.00036405 -0.00065581 0.00050425 0.00016957
-0.0009872 0.0016971 0.0011678 -0.004558 0.32637 -0.0040748 -0.00078509 -0.00070396
0.0013703 0.00087053 0.00083489 -0.0016489
-0.0011431 -3.5253e-05 0.00074385 0.00029035 -0.00081443 -0.00067714 0.20583 -0.096951
0.00012114 -0.0067094 -0.001428 0.0017312
0.0016249 -3.1213e-05 -0.00036553 -0.0005445 0.0013587 0.00094621 -8.5046e-05 -0.006912
0.25638 0.029368 0.0012301 -0.0021876
-0.0011049 -0.00030114 0.00066281 0.00028869 0.00073184 -0.0017717 -0.0010654 0.0012628
0.0014464 -0.0023469 0.32932 -0.16154
3740000000 0.31182 -0.067071 -0.0030782 2.3566e-06 -0.0021917 0.0026711 -1.9666e-05 -0.00075326
-0.00071447 -4.3867e-06 -0.0011673 0.00029195
-0.003081 1.6541e-05 0.097006 -0.13893 0.00077326 -0.0052383 0.0003382 -0.00049054
-0.00028773 -8.5454e-05 0.00058598 5.5507e-05
-0.002195 0.0025974 0.00067742 -0.0051788 0.32864 -0.043523 -0.0007344 -0.00012926
9.2759e-05 -4.2598e-05 -0.0007766 -0.0014531
-5.9633e-05 -0.00077474 0.00036739 -0.00051154 -0.00073363 -0.00012932 0.18325 -0.12102
-0.0022689 -0.0061331 0.0011308 0.0027525
-0.00078887 -9.6236e-06 -0.00043719 -0.00015233 9.8331e-05 -0.00019495 -0.002328 -0.0058643
0.26195 -0.0091267 0.00037028 -0.0025606
-0.00098081 0.00028051 0.00066784 0.00017225 -0.00065909 -0.0013244 0.00087638 0.0024285
0.00031519 -0.003086 0.31401 -0.20205
3800000000 0.30699 -0.11323 -0.0024929 0.00059544 0.00099208 0.0039135 -0.0012709 -0.0014379
0.0015429 0.0010269 -0.0011417 0.00033094
-0.0024706 0.00065401 0.085526 -0.15355 -0.0022676 -0.0048523 8.1511e-05 0.00024123
-0.00099106 -0.00046641 0.0010334 0.00016373
0.0010802 0.0039196 -0.0023407 -0.0048742 0.32478 -0.085001 -0.00059044 0.0001176
0.00099478 -7.2651e-05 -0.0011464 -0.00064022
-0.0012473 -0.001424 7.5775e-05 0.00020908 -0.00062718 0.00011114 0.17432 -0.14612
-0.0032417 -0.004692 0.0018839 0.0010916
0.0016071 0.00079174 -0.00083522 -0.00049251 0.00088609 -4.7574e-05 -0.0031799 -0.0046919
0.27486 -0.049774 0.001685 -0.0014613
-0.0012876 0.00035725 0.00089147 -7.973e-05 -0.0011976 -0.00082743 0.0015115 0.0015216
0.0012427 -0.0010066 0.30548 -0.24303
3860000000 0.29523 -0.14444 -0.0009729 0.0012051 0.0027366 0.0017884 -0.0021341 0.00090206
0.00094916 -0.001255 -0.00015239 0.0014697
-0.0010592 0.0011812 0.066513 -0.16298 -0.0035199 -0.004649 0.00061076 -0.00060797
-0.0007382 0.0012283 0.00083777 -0.0011889
0.0027409 0.0018473 -0.0035894 -0.0046043 0.30528 -0.12496 -0.00084153 0.00080583
0.00014156 -0.00051953 -0.00090196 -0.00025317
-0.0021103 0.0009049 0.0005885 -0.00059217 -0.00082842 0.0007951 0.14618 -0.16133
-0.0028814 -0.004741 0.0016472 0.00085897
0.00087826 -0.001325 -0.0009007 0.0012788 0.00028294 -0.00060533 -0.0028949 -0.0047795
0.27073 -0.08155 -0.00053887 -0.0022635
-0.00013915 0.001466 0.00084335 -0.0011221 -0.0009077 -0.00042277 0.0022369 0.0010434
-0.00022899 -0.0021571 0.28399 -0.28036
3920000000 0.28023 -0.18475 0.0017839 0.00046692 0.003679 0.002239 -1.9953e-05 0.00078651
0.00025579 0.00011561 0.00055736 0.00032384
0.0018129 0.00043638 0.038871 -0.17906 -0.0048081 -0.0029936 -0.000545 -0.00013568
0.00027679 0.00010872 -0.00051931 -0.00060536
0.003624 0.0022126 -0.0048322 -0.0029426 0.29902 -0.158 0.00023822 0.001624
0.0013994 -0.0011883 -0.00048075 -0.00023669
2.1668e-05 0.00085631 -0.00055539 -0.00013926 0.00023145 0.0015891 0.12532 -0.17113
-0.0045007 -0.0036884 0.002227 -0.00014264
0.00056403 -0.00010031 0.0004342 0.00018543 0.0012736 -0.001087 -0.0044074 -0.0033082
0.26152 -0.13027 0.00073577 -0.0018417
0.00039586 0.00023443 -0.00033826 -0.00044694 -0.00039677 7.6899e-05 0.002243 -0.00056621
0.00061522 -0.0021471 0.26191 -0.30828
3980000000 0.25239 -0.22042 0.0019271 -0.0028829 0.005073 -0.00041824 0.00025495 0.0010456
0.0012566 -0.0019866 0.00069461 1.7754e-06
0.0019389 -0.0029157 0.016588 -0.19187 -0.0052807 -0.00091852 0.00089264 0.00062138
0.0006255 0.00032672 6.4819e-05 -0.0011504
0.0051085 -0.00055274 -0.0053232 -0.00088529 0.26961 -0.18899 0.0014595 3.6162e-05
-0.0012068 -0.0010208 -0.00054189 -0.0005718
0.00027871 0.00094634 0.00088875 0.00062565 0.0014704 1.8352e-05 0.089773 -0.19296
-0.0049322 -0.0041103 0.001629 -0.00085584
0.00091363 -0.0018164 0.00049047 0.0003322 -0.0011247 -0.0012517 -0.0049849 -0.0045371
0.249 -0.16014 0.0010297 -0.0046913
0.00089462 0.00025174 -0.00017528 -0.0013626 -0.00076311 -0.00039029 0.0015015 -0.00075466
0.001094 -0.0047449 0.22709 -0.34642
4040000000 0.22488 -0.24572 -0.00057898 -0.003815 0.0035084 -0.0030007 9.4988e-05 0.00010611
-0.0005353 -0.00076173 0.00063063 0.00013331
-0.0005679 -0.0038208 -0.0084158 -0.19904 -0.0045808 6.7791e-05 0.00016349 -0.00097338
-9.7977e-05 0.00011637 -0.001583 -8.8805e-05
0.0034779 -0.0029471 -0.0045463 8.6248e-05 0.2476 -0.22178 0.00035698 -0.00070462
-0.00092248 -0.00026884 -0.0012028 0.00039843
6.1741e-05 0.00020963 0.00013039 -0.0009676 0.00036815 -0.00070747 0.067867 -0.18781
-0.0069145 -0.0016308 0.0015652 -0.00043675
-0.00046224 -0.00098502 8.7462e-05 0.00025234 -0.00086558 -9.3445e-05 -0.0070676 -0.0014752
0.2351 -0.19407 -0.0027495 -0.0037889
0.00030652 -0.00010979 -0.0015952 0.00013799 -0.0011049 0.00010237 0.0016696 -0.00049363
-0.0024319 -0.0034147 0.19012 -0.36344
4100000000 0.19463 -0.26938 -0.0032295 -0.0027471 0.00097341 -0.0037073 -7.5015e-05 0.00015186
0.00072997 -0.001709 0.00061578 8.6817e-05
-0.003272 -0.0027148 -0.034512 -0.20225 -0.0047421 0.00094582 -0.0001772 -0.00036225
0.000755 0.00023155 -0.00068175 0.00032967
0.0009079 -0.0036863 -0.0047259 0.0010581 0.22583 -0.24809 5.1777e-05 -0.00028133
-0.00028554 -0.00031467 -0.0014068 -0.00018238
-2.9852e-05 6.8119e-05 -0.00016781 -0.00034533 7.0011e-05 -0.00026408 0.034521 -0.20076
-0.0065642 0.0011879 0.00094197 -0.001433
0.00055224 -0.0018382 0.00058421 0.00021147 -0.00026842 -0.00017734 -0.0061083 0.0010185
0.21673 -0.21828 -0.0025039 -0.0041935
0.00077591 0.00032707 -0.00059816 0.00037142 -0.001337 0.00020956 0.00084235 -0.0012986
-0.0022941 -0.00442 0.15631 -0.39036
4160000000 0.16561 -0.2855 -0.0035259 -0.0018272 -0.00015401 -0.0030741 0.00043519 -0.00020925
-0.0040752 -0.00040244 0.00075538 -0.00075913
-0.0035695 -0.0018341 -0.059653 -0.19797 -0.0046497 0.0025718 -0.00038776 -0.00033877
0.00046461 -0.00039158 -0.00089056 0.00025885
-0.00021139 -0.003137 -0.0046582 0.0025802 0.19304 -0.26428 0.0005951 -0.00031487
-0.0013715 -0.0004282 -0.0012296 0.00088865
0.00036172 -7.183e-05 -0.00041067 -0.00031401 0.00061092 -0.00029653 0.01043 -0.18897
-0.0056543 0.0015314 0.0011457 -0.0022096
-0.0036819 -0.00021933 0.00041348 -0.00039748 -0.0011334 -0.00040598 -0.0062103 0.0018273
0.1815 -0.25311 -0.0042518 -0.0028927
0.00088941 -0.00098881 -0.00099575 0.00030034 -0.0015412 0.00095679 0.0010329 -0.0019719
-0.0051963 -0.0027665 0.10774 -0.39928
4220000000 0.13703 -0.30172 -0.0044995 0.0001639 -0.00019685 -0.0036624 -0.00019476 -5.6013e-05
-0.00055976 0.0010721 0.00034607 -0.0012863
-0.0044426 0.00014981 -0.095929 -0.1878 -0.0021216 0.0032745 -0.00034921 -0.00013258
2.2256e-05 0.0001619 -0.00085639 0.0011778
-0.00019419 -0.0036472 -0.0020584 0.0032853 0.16281 -0.28978 -7.6999e-05 -1.1815e-07
0.00039192 0.00039676 -0.00026657 0.0015233
-0.00021379 -0.00018287 -0.00033034 -0.00010558 -5.9786e-05 -1.6254e-06 -0.013703 -0.18685
-0.0043971 0.0021476 -0.0001055 -0.0019515
-0.0007568 0.0010404 3.4173e-05 0.00014311 0.00036896 0.00038687 -0.0040195 0.0022343
0.16528 -0.27442 -0.0050626 -0.0032717
0.00036022 -0.0011786 -0.00069103 0.0011789 0.00023401 0.0013058 -0.00025847 -0.0023484
-0.0048136 -0.0029043 0.078766 -0.41175
4280000000 0.10621 -0.31016 -0.0027237 0.0016836 -0.001602 -0.004451 -0.00036705 0.00054347
-0.00047377 0.001099 -0.00058 -0.00051559
-0.002736 0.0017417 -0.12133 -0.19189 -0.0029989 0.0028128 -0.00072889 -0.00029734
0.00026528 0.00021835 0.0004538 0.00060165
-0.0017195 -0.0044004 -0.0029652 0.0029058 0.13276 -0.29635 0.00083198 -4.501e-05
-0.00093991 0.00095072 -0.00025892 0.00049181
-0.00036275 0.00056698 -0.00071718 -0.00032158 0.00089622 -4.9771e-05 -0.05078 -0.17187
-0.0046442 0.0028583 -0.00045627 -0.0018551
-0.00023885 0.0012613 0.00014229 0.00022509 -0.0009302 0.00092096 -0.0048593 0.0025699
0.11676 -0.29419 -0.0065594 -0.00065306
-0.00072263 -0.00043505 0.00041444 0.00054858 -0.00032616 0.0010431 -0.00032023 -0.0017748
-0.0064872 -0.00031861 0.028363 -0.41707
4340000000 0.079025 -0.31935 -0.0017891 0.0018727 -0.0024608 -0.0013828 0.00026344 0.00042684
-2.8189e-05 0.00067502 -0.0001873 -0.00085786
-0.0017577 0.0018619 -0.14159 -0.16579 -0.0021835 0.0040867 -0.00022458 0.00051488
-0.00010193 -0.00044018 0.00057682 0.00050886
-0.0023981 -0.0013953 -0.0021817 0.0040468 0.097613 -0.31351 -0.00045759 -0.00090817
0.00036938 0.00060448 0.00081865 0.0019505
0.00025475 0.00038246 -0.00020712 0.0005075 -0.00048246 -0.00090274 -0.069057 -0.16946
-0.004644 0.0037469 -0.0011765 -0.0023394
8.1956e-05 0.00070707 -7.2901e-05 -0.00041194 0.00037686 0.00071705 -0.0045855 0.0043339
0.088418 -0.31761 -0.0048394 0.0021996
5.2576e-05 -0.00087361 0.00034144 0.00046213 0.00062189 0.0017411 -0.00132 -0.0023525
-0.0050148 0.0021028 -0.0048885 -0.41103
4400000000 0.047522 -0.32478 -0.00075012 0.0014893 -0.0025753 -0.0017443 0.00093551 0.0013783
-6.169e-05 0.00069469 -6.1162e-05 -0.0006992
-0.0006819 0.0014858 -0.17069 -0.15586 -0.0012845 0.0042823 -0.00043247 0.0004741
0.00017784 -0.00041299 0.00050216 0.00027645
-0.0025578 -0.0016891 -0.0011844 0.0042806 0.068087 -0.31957 -1.5413e-05 -0.00017784
0.00035664 7.7105e-05 0.00088825 0.0018451
0.00092994 0.001327 -0.00044355 0.00049907 3.7259e-05 -0.0002478 -0.093745 -0.15614
-0.0032862 0.0053309 -0.0021015 -0.0015859
4.374e-05 0.00078939 2.9723e-05 -0.00047055 0.00031632 7.2908e-06 -0.0030051 0.0049821
0.055537 -0.32769 -0.0043595 0.0011196
-0.00012667 -0.0008293 0.00061486 0.0002688 0.001154 0.0016941 -0.0022773 -0.0014438
-0.0044573 0.0009088 -0.050755 -0.41514
4460000000 0.012358 -0.32413 -0.00067971 0.00013157 -0.0040777 -0.00081545 0.0014164 -0.00070446
-0.00059344 0.00138 -0.0010129 -0.00032932
-0.00069438 0.00015725 -0.19217 -0.12602 -0.0004494 0.0045088 -0.00038615 0.00084747
-0.00052918 -0.00047425 0.00045036 -0.00035823
-0.0040732 -0.00074136 -0.00042088 0.0045979 0.041869 -0.32595 -0.00051144 -0.00051492
0.00029747 0.0006396 0.0022866 0.0005684
0.0014143 -0.00064308 -0.00040223 0.00084491 -0.00053225 -0.00047421 -0.10684 -0.13505
-0.0013462 0.0062365 -0.0023402 -0.0012243
-0.00056219 0.0014264 -0.00049738 -0.00047587 0.00039252 0.00056111 -0.0016682 0.0064074
0.019391 -0.32113 -0.0042877 0.003117
-0.0010914 -0.00031798 0.00042992 -0.00028085 0.002246 0.00078723 -0.0021447 -0.0013559
-0.0038115 0.0034422 -0.090107 -0.39637
4520000000 -0.012239 -0.32493 -0.00035096 -0.00041275 -0.0035631 0.00041015 0.00063252 -0.00015279
0.0020758 -1.8619e-05 -0.00074577 0.00092708
-0.00037389 -0.00045913 -0.21679 -0.10909 0.00068683 0.0045886 0.0006364 0.00095641
-0.00042553 1.0359e-05 5.7622e-05 -0.00021899
-0.0036126 0.00042304 0.00069416 0.0045324 0.011277 -0.32361 -0.0010201 0.00059652
0.00075948 -0.000942 0.0015986 -0.00083358
0.00063965 -0.00018602 0.00062105 0.00093182 -0.00098945 0.00055775 -0.12492 -0.12545
-0.00030363 0.006236 -0.0028324 -0.00048009
0.0019808 -1.2667e-05 -0.00036407 9.6875e-05 0.00074836 -0.0008417 -0.00020425 0.006146
-0.029222 -0.33098 -0.002594 0.0030022
-0.00064527 0.00092455 6.2544e-05 -0.00015894 0.0013838 -0.00087621 -0.0029365 -0.00036314
-0.0026677 0.0029776 -0.11978 -0.39444
4580000000 -0.049952 -0.31744 -0.0014625 -0.00069283 -0.0032158 0.0026139 0.00071914 -0.00040013
0.00018255 0.00012236 -0.00071528 0.00095034
-0.0014402 -0.00067701 -0.23526 -0.082203 0.0011067 0.0043612 0.00053704 -0.00016037
4.8791e-05 0.00031003 8.721e-05 -0.00029454
-0.0031169 0.0026709 0.0012203 0.004335 -0.02012 -0.3207 -0.00015257 0.00050022
-0.00016861 -7.9425e-05 0.0015645 -0.0012777
0.00074175 -0.00041957 0.00056375 -0.00015092 -9.9966e-05 0.00049651 -0.1351 -0.10054
0.0018595 0.0051475 -0.0029717 0.0011846
0.00037559 7.2058e-06 -1.4579e-05 0.00031503 -2.612e-05 -0.00016483 0.0019067 0.0050687
-0.054368 -0.33517 -0.0020322 0.0034533
-0.00046481 0.00075794 0.00019703 -0.00028681 0.0018945 -0.001291 -0.0027528 0.0013262
-0.0022159 0.0035268 -0.16484 -0.36495
4640000000 -0.075184 -0.31115 -0.0025566 -0.0016202 -0.0029407 0.0024902 0.00039507 -0.0014021
0.0015434 -0.00018554 0.000314 0.0011255
-0.0025819 -0.0016146 -0.24528 -0.054586 0.0015292 0.0037677 0.00074512 0.00027448
-0.00031111 0.00041919 -0.00017967 -0.00073507
-0.0029634 0.0026026 0.0015843 0.0038195 -0.044865 -0.3146 0.00015601 0.00075968
0.0011406 0.00019152 0.00020834 -0.0018537
0.00040855 -0.0013299 0.00071829 0.00025659 0.00010532 0.00084084 -0.14047 -0.08617
0.0033777 0.0036725 -0.0022697 0.0019221
0.0014491 -0.0001646 -0.00020219 0.0003989 0.0011072 0.00034711 0.003499 0.0039215
-0.087434 -0.31766 -0.0023711 0.0039201
0.00019973 0.0010225 -0.0001041 -0.00071866 0.00015892 -0.0018909 -0.0024684 0.0015138
-0.0019869 0.0039722 -0.18285 -0.35476
4700000000 -0.10339 -0.30603 -0.0041229 -3.1238e-05 -0.0014017 0.0046574 -0.00088717 -0.00087201
0.0010013 -0.00072422 0.0010123 0.00052979
-0.0041621 -0.00010524 -0.25723 -0.035851 0.0027231 0.003993 0.0004375 -0.00052332
0.00030298 0.00035681 -0.00012266 2.3218e-05
-0.0013808 0.0046152 0.0027224 0.0039072 -0.075381 -0.30884 1.9913e-05 0.00057538
0.00052347 -0.00033914 0.00011001 -0.0016613
-0.00086037 -0.00090485 0.00043065 -0.0005333 -1.6084e-05 0.00050469 -0.15731 -0.06498
0.0032684 0.0018543 -0.0012464 0.0023595
0.00094192 -0.00075584 0.00029594 0.00046496 0.00029983 -0.00035145 0.0033054 0.0016575
-0.12646 -0.3087 -0.0013709 0.0043508
0.00093376 0.00076981 -0.00021909 -0.0001059 -0.00011944 -0.0015481 -0.001556 0.0027709
-0.0013907 0.004042 -0.22682 -0.32542
4760000000 -0.13299 -0.29081 -0.0048324 0.0012916 0.00069782 0.0047441 -0.00088899 -0.00069272
0.00013342 -0.00090265 0.00077953 -0.00047447
-0.0048128 0.0012859 -0.25246 0.0066794 0.0032394 0.0032557 -2.6329e-07 -0.00061629
0.00042388 0.00011455 9.8877e-05 -0.00032151
0.00078924 0.0046799 0.0033609 0.0031672 -0.10494 -0.29463 0.00065697 0.00035794
0.00078929 2.1063e-05 -0.0015457 -0.0007187
-0.00089783 -0.00061775 -9.2898e-06 -0.00062063 0.00067289 0.00034113 -0.1511 -0.048621
0.0023393 0.0011549 -0.0010034 0.0026379
0.00024715 -0.00097578 0.0003632 3.6404e-05 0.00094084 -0.00015151 0.0022978 0.0013802
-0.15864 -0.29063 -0.00052267 0.0045609
0.00093876 -0.00050171 6.8428e-05 -0.00018667 -0.0015121 -0.00084327 -0.00067009 0.0026667
-0.00086762 0.004305 -0.23842 -0.30364
4820000000 -0.1603 -0.27706 -0.0051165 0.0026419 0.0017079 0.0031063 -0.00085881 -0.00031086
0.00028508 -0.00089793 0.00014011 -0.00032499
-0.0051687 0.0026411 -0.26412 0.029022 0.0045045 0.0029951 -9.0057e-05 -0.00030059
0.00030925 -0.00011309 -0.00018349 -0.00047872
0.0017502 0.0031762 0.0046059 0.0030006 -0.13337 -0.29066 0.00065666 -0.00036779
0.00036705 -0.00082493 -0.00093953 -0.00066709
-0.00083566 -0.0004123 -8.8522e-05 -0.00026915 0.00065495 -0.00034655 -0.16643 -0.031081
0.001662 6.3336e-05 7.0053e-05 0.0029776
0.00042219 -0.00085365 0.0003054 -0.00012667 0.00033447 -0.00067789 0.0017736 0.00013269
-0.19617 -0.27191 0.00014092 0.0034971
0.00017987 -0.00038461 -0.00019199 -0.00041082 -0.0008764 -0.00032322 -1.197e-05 0.0029432
0.00029989 0.0037961 -0.27483 -0.27277
4880000000 -0.19107 -0.25682 -0.0042655 0.0047504 0.0023843 0.0028648 -0.0013365 0.0001407
-0.00083545 -0.00105 0.00023745 -0.00019162
-0.0042827 0.00475 -0.25535 0.070605 0.0046584 0.0013613 -0.00034773 -0.00024325
-0.00021809 0.00014375 -0.00019973 8.4692e-05
0.0023236 0.0028464 0.0046097 0.001301 -0.15227 -0.27741 0.00041131 -0.00040087
-0.00035698 -0.0012415 -0.00048155 0.00028696
-0.0013801 0.00015731 -0.00034912 -0.00025306 0.00036642 -0.00037388 -0.15944 -0.012415
0.00065061 3.2185e-06 0.0011504 0.0025664
-0.0010389 -0.0010965 -0.00019581 0.00018321 -0.00038174 -0.0013882 0.00058871 -4.1554e-05
-0.22444 -0.25533 0.0004925 0.0034799
0.00027286 -0.00035596 -0.00028041 -1.9933e-05 -0.00057999 -0.00024117 0.001232 0.0026684
0.00059311 0.0037096 -0.28649 -0.24317
4940000000 -0.21195 -0.2394 -0.0028514 0.0067066 0.0031757 0.0010485 -0.00029812 0.00083579
-0.00090293 -0.00042088 0.00010342 -0.00049071
-0.0029032 0.0066447 -0.2667 0.096327 0.0055842 0.0011387 -7.115e-05 -0.00012064
0.00039632 -0.00036975 -0.00029477 0.00012248
0.0031716 0.0009826 0.0056122 0.00095777 -0.17187 -0.25368 0.00014836 -0.00050174
-0.0011161 -0.00014999 -0.00057514 -0.00010389
-0.00019911 0.00078048 -3.6666e-05 -8.948e-05 0.00015766 -0.00050028 -0.16683 -0.0030994
-5.5498e-05 0.00055056 0.0016998 0.0019333
-0.00086056 -0.00043133 0.00033442 -0.00032376 -0.00096036 -7.2409e-05 -4.3932e-05 0.00052915
-0.24703 -0.22616 0.00027587 0.0034375
2.5071e-05 -0.00074462 -0.00032284 0.000115 -0.00058256 -0.00012857 0.0018359 0.0016913
0.00027314 0.0033805 -0.31082 -0.21752
5000000000 -0.23243 -0.21484 -7.9748e-05 0.007477 0.0028881 0.0016499 -0.00011779 0.00057244
-0.00069053 0.00044224 -0.00019041 -0.00095859
-4.3491e-05 0.0074696 -0.25307 0.11375 0.0056449 -0.00065413 -0.00022728 -9.5036e-05
-0.00024611 -0.0004743 -0.00028824 -2.8907e-05
0.0029226 0.001676 0.0057156 -0.00068757 -0.20201 -0.23915 -0.00054831 -0.00083452
-0.00048112 -0.00021291 -0.0004573 -4.0331e-05
-0.0001469 0.00058609 -0.00027624 -8.8635e-05 -0.00054071 -0.00083635 -0.16126 0.021272
-0.00043078 0.0016529 0.0022941 0.0012984
-0.00071285 0.00045129 -0.00022939 -0.00054486 -0.00054309 -0.00013105 -0.00051468 0.0017459
-0.27373 -0.20374 0.00089827 0.0039605
-0.00029692 -0.00082732 -0.00022952 -1.3569e-05 -0.00018918 7.8744e-06 0.0023466 0.0010988
0.00096372 0.0035358 -0.32264 -0.18292
5060000000 -0.25325 -0.18736 0.0019512 0.0069884 0.0032026 -0.0005052 0.00011813 0.0005533
-0.00046417 -1.6533e-05 -0.00039051 -0.00013522
0.0019494 0.0069601 -0.23517 0.15072 0.005117 -0.0021312 -7.0652e-05 0.00020989
-0.00039095 -6.8659e-05 -0.00015879 0.00018093
0.0031192 -0.00056237 0.0050103 -0.0021724 -0.2159 -0.21762 -0.00040371 0.00040083
-0.00090427 0.00012508 -0.0010852 -2.1836e-05
0.00017149 0.0005497 -6.6562e-05 0.00022908 -0.00039145 0.0004736 -0.1626 0.028383
5.8276e-05 0.0031476 0.0021734 0.00050342
-0.00039572 3.9693e-05 -0.00040135 5.8397e-05 -0.00097445 0.00010075 0.00017877 0.0030393
-0.28446 -0.17274 0.0018174 0.0032175
-0.00037459 -3.5981e-05 -0.00030034 0.000271 -0.0014689 0.00020272 0.0019056 0.00054772
0.0015456 0.0036572 -0.33413 -0.15353
5120000000 -0.26918 -0.16175 0.003453 0.005948 0.0028154 -0.00054111 0.00041686 0.00072743
-0.00022533 0.00065503 -0.00039935 -4.5849e-05
0.0034819 0.0059604 -0.22929 0.17684 0.0047046 -0.0024686 2.8518e-05 0.00020725
-5.0195e-05 0.00010786 -0.00018195 0.00033122
0.0028667 -0.00062388 0.0047097 -0.0025983 -0.22948 -0.20191 2.1382e-05 0.00014779
-0.00021971 0.00087897 -0.00097514 0.00078748
0.00038949 0.00066513 1.386e-05 0.00019953 -1.2376e-05 0.00011835 -0.15891 0.054416
0.0018227 0.0031269 0.0023366 0.00029404
-0.00031324 0.00068265 -6.549e-05 6.9149e-05 -0.00015314 0.00092136 0.0016858 0.0030936
-0.29839 -0.13958 0.0012279 0.0032189
-0.00047362 0.00011325 -4.8273e-05 0.00028055 -0.00093832 0.00062549 0.0023697 0.0002743
0.0017747 0.0034119 -0.34745 -0.11992
5180000000 -0.28494 -0.13124 0.0051065 0.0048013 0.00335 -0.0012497 0.0001715 0.00051352
-8.0515e-05 0.000443 -0.00057842 0.00050469
0.0051095 0.0047926 -0.20694 0.19996 0.0041461 -0.0037216 -0.00034945 -0.00031137
-9.1128e-05 -0.00027637 8.1478e-07 0.00011082
0.0033604 -0.0011928 0.0041258 -0.00372 -0.24096 -0.16504 -0.00046507 0.00057295
-0.00015658 -0.0001054 -0.00043539 0.00096443
0.00021036 0.00060761 -0.00031767 -0.00030367 -0.00041092 0.00056891 -0.15789 0.064552
0.0032335 0.0034685 0.0022674 -0.00063372
3.3944e-06 0.0004657 -0.00016732 -0.00028685 -0.000225 -2.9002e-05 0.0033851 0.003523
-0.30879 -0.096443 0.0030606 0.0033973
-0.00044754 0.00056106 -4.9208e-05 7.3218e-05 -0.00038296 0.00080651 0.002329 -0.00055728
0.0031264 0.0032311 -0.34864 -0.087458
5240000000 -0.2932 -0.10424 0.0052004 0.003337 0.0026374 -0.0028135 0.00072772 7.4473e-05
-0.00029025 -2.8062e-05 0.00017164 0.00068134
0.0051748 0.0033647 -0.19483 0.23708 0.0031644 -0.0047561 -2.9818e-05 0.00011491
-0.0002318 -2.5709e-05 0.00019052 0.00050992
0.0025183 -0.002845 0.0029932 -0.0047495 -0.25744 -0.14082 0.00036167 0.00021412
-0.00031487 0.00054692 -0.00013228 0.0013175
0.00073738 3.4631e-05 -3.177e-05 0.00010796 0.00036916 0.00023257 -0.15823 0.084701
0.0037468 0.002111 0.0018227 -0.0014446
-0.00030097 -3.661e-05 -0.00028999 1.5094e-05 -0.00031033 0.00056449 0.0038494 0.0020027
-0.32144 -0.05606 0.0034767 0.0024552
2.075e-05 0.00059182 0.0002777 0.00044826 -3.0487e-05 0.0013866 0.0018919 -0.0013707
0.0035116 0.0027542 -0.35458 -0.055353
5300000000 -0.29834 -0.073949 0.0061344 0.0020422 0.0017695 -0.0031509 4.5325e-05 -0.00038964
0.00036324 0.00067797 3.1923e-05 0.00016524
0.0061102 0.002014 -0.18682 0.24172 0.002143 -0.00531 -0.00015723 0.00020945
-2.7734e-05 0.00038769 0.00037613 0.00028466
0.0016977 -0.0032878 0.0020107 -0.005468 -0.27287 -0.11489 0.00034808 -0.00021978
0.000241 0.000347 0.00084223 0.00058042
4.7542e-05 -0.00033632 -0.00017456 0.00023368 0.00027115 -0.00019068 -0.15077 0.09425
0.0054378 0.0013019 0.0012656 -0.001505
0.00029151 0.00072825 -1.6855e-05 0.00036411 0.00014215 0.00036109 0.005264 0.0013922
-0.33216 -0.030114 0.0037113 0.0026418
-4.9447e-05 0.0002258 0.00024814 0.0002552 0.00039958 0.00046376 0.0013099 -0.0015445
0.0038372 0.0022031 -0.35135 -0.019682
5360000000 -0.29819 -0.036425 0.0061669 0.00055969 0.00013649 -0.0038106 0.00041345 -2.6791e-05
0.00015007 0.00038995 0.00066018 -0.00012714
0.0061568 0.00058231 -0.14939 0.26327 0.00067269 -0.0054679 5.6408e-05 0.00019458
8.1402e-06 1.8858e-05 0.00048278 -0.00017166
0.00014744 -0.0037757 0.00069037 -0.0055076 -0.27161 -0.08786 0.00028687 0.00035428
0.00041361 0.00050202 0.00056891 0.00050329
0.00045373 -4.8374e-05 5.46e-05 0.00019748 0.00035094 0.00036911 -0.14875 0.11219
0.0054888 -0.00098727 0.00048585 -0.0019076
0.00020793 0.00032838 -4.4157e-05 0.00015045 0.00035533 0.00043674 0.0056759 -0.00098228
-0.32582 0.0087286 0.0047427 0.0019204
0.00060909 -0.00016548 0.00048054 -0.00015622 0.00086758 0.0006252 0.00071118 -0.0020397
0.0047583 0.0017403 -0.34953 0.0096464
5420000000 -0.30056 -0.013636 0.0060913 -0.0013139 -0.00051427 -0.0034822 -4.91e-05 -0.00016744
0.00086378 0.00051177 0.00036098 -0.00047468
0.0060682 -0.0013082 -0.13037 0.28967 0.00013292 -0.0054597 9.4519e-05 0.00011341
4.7089e-05 0.00010888 0.00028724 -6.2186e-05
-0.00061406 -0.003425 1.585e-05 -0.0053977 -0.28709 -0.055454 -8.2152e-05 -0.00059464
0.0009758 7.1937e-05 0.0010103 0.00021674
-4.9045e-05 -0.00016308 0.00010627 0.00013817 -0.00016477 -0.00059445 -0.13749 0.1267
0.0047383 -0.0021409 0.00037776 -0.0015471
0.00094278 0.00041488 6.0845e-05 7.4728e-05 0.00084401 5.0423e-05 0.0045422 -0.0022508
-0.32996 0.037935 0.005177 0.00048194
0.00034857 -0.00033146 0.00023201 -8.689e-05 0.00083457 5.2316e-05 2.3402e-05 -0.0019045
0.0049885 0.00054821 -0.34106 0.051984
5480000000 -0.29259 0.022904 0.0050186 -0.0020186 -0.001847 -0.003 0.00037271 -7.6241e-05
0.00096013 -0.00034231 -0.00022194 -5.7705e-05
0.0050292 -0.0020099 -0.11576 0.29762 -0.0014867 -0.0058693 3.009e-05 0.00018312
0.00012333 7.3323e-06 0.0002427 -0.000294
-0.0019209 -0.0029838 -0.0016217 -0.0058992 -0.29153 -0.032637 -0.00026737 0.00018715
0.00068519 -0.0005878 0.00073784 2.7099e-05
0.00036522 -8.6105e-05 -1.3531e-05 0.00016715 -0.00026265 0.00019818 -0.13092 0.1378
0.0037383 -0.003475 0.00015725 -0.0021782
0.00086725 -0.00023299 2.394e-05 3.1829e-05 0.00058697 -0.00044326 0.0037551 -0.0033558
-0.3187 0.064672 0.0048566 -0.00030589
-0.00012982 -7.0299e-05 0.00016072 -0.00029894 0.00075176 -0.00015028 -0.00018447 -0.0017462
0.0045829 8.4555e-05 -0.33168 0.0733
5540000000 -0.28852 0.048142 0.0042335 -0.0026365 -0.0027418 -0.0019259 0.00028453 -0.00029285
0.00022777 -0.00030426 -0.00048421 0.00020147
0.0042333 -0.0026031 -0.074583 0.31464 -0.0027269 -0.0050455 0.00043888 0.00018685
-2.5601e-05 -0.00016679 -0.00019504 -0.00038945
-0.0027087 -0.0018529 -0.0027715 -0.0050271 -0.29043 -0.011854 0.00020205 -0.00025659
0.00045638 -0.00012274 0.00046075 -0.0004736
0.00027131 -0.00032426 0.00049277 0.0001509 0.00014888 -0.00028977 -0.11904 0.15904
0.0023466 -0.0037989 -0.0012008 -0.0019658
0.00021255 -0.00032729 -3.7094e-05 -0.00016813 0.00038935 -0.0002003 0.0023991 -0.0039798
-0.30349 0.099456 0.0045952 -0.0012814
-0.00032747 4.6607e-05 -6.4776e-05 -0.00042943 0.00051072 -0.00037972 -0.00099368 -0.0017001
0.0050778 -0.0013076 -0.32356 0.11387
5600000000 -0.27713 0.075856 0.0033418 -0.0036737 -0.0024348 -0.0015863 0.00038398 -0.00042159
0.00031178 -0.00029503 0.00018205 0.00039323
0.0033429 -0.0036642 -0.072072 0.32867 -0.0037541 -0.0047855 5.9873e-05 -0.00022968
-1.1754e-05 3.9965e-05 4.4538e-06 -0.00015003
-0.0024875 -0.0015303 -0.0038598 -0.0046763 -0.28985 0.019772 2.9252e-05 1.5803e-05
0.00017503 -0.00068788 0.00044153 -0.00027448
0.00036396 -0.000414 3.0891e-05 -0.00020627 1.4389e-05 4.3968e-05 -0.1117 0.15834
0.0017827 -0.0037432 -0.0012007 -0.00097962
0.00025557 -0.0002528 -9.8215e-05 6.0783e-05 5.9958e-05 -0.00058362 0.001686 -0.0036498
-0.29442 0.12831 0.0040806 -0.0016074
0.00011746 0.00044337 -0.00016002 -0.00021221 0.00029488 -0.00052925 -0.0011542 -0.00099683
0.004027 -0.0015363 -0.30222 0.12837
5660000000 -0.26556 0.098262 0.0030681 -0.0037239 -0.0033378 -0.00044809 -0.0004246 -0.0006353
-0.00022503 -0.00057731 0.00058131 -0.00012331
0.0030795 -0.0037245 -0.030373 0.32011 -0.0045653 -0.0030989 2.4552e-05 -0.00011045
2.4808e-06 0.00012402 -0.00016812 -5.9778e-05
-0.0034092 -0.0004148 -0.0046362 -0.003047 -0.29024 0.043728 -0.00017864 0.00018397
-0.00054424 -0.00038469 0.00034275 -0.00094359
-0.00039081 -0.00065229 -3.6667e-06 -0.00010191 -0.00020052 0.00015819 -0.095938 0.17847
0.00077977 -0.0040719 -0.0013703 -0.00089939
-0.00028335 -0.00051528 2.7953e-05 0.0001035 -0.00040877 -0.00046419 0.00078035 -0.0042631
-0.27917 0.15571 0.0042114 -0.0024592
0.00049528 -0.0001032 -0.00010799 -9.8252e-05 0.00037135 -0.00098595 -0.0013137 -0.0010538
0.004242 -0.0022118 -0.29282 0.16508
5720000000 -0.25027 0.11934 0.0026505 -0.0042881 -0.0029082 0.00078001 -0.00062251 -0.00026419
-0.00035435 -9.4899e-05 -3.3179e-05 -0.00061691
0.0026639 -0.004289 -0.0022532 0.34503 -0.0056678 -0.0025836 -4.6448e-06 -3.0284e-05
-0.00026894 -5.2751e-05 -0.00025623 0.00011399
-0.0028275 0.0007518 -0.0056418 -0.0025087 -0.28658 0.074624 0.00019636 7.8171e-05
0.00037823 0.00037567 -8.6026e-05 -0.00047806
-0.00060692 -0.00019372 8.8801e-06 -5.9815e-05 0.00018461 0.00013729 -0.080051 0.18002
-0.00012013 -0.0037003 -0.0016667 -0.0002998
-0.00042698 -5.6759e-05 -0.00028457 -3.667e-05 0.00035538 0.00043476 -0.00024943 -0.0035683
-0.26758 0.18152 0.0037263 -0.0035786
-0.00020217 -0.00036698 -0.0002685 0.00018558 -0.00010967 -0.0001942 -0.0016187 -0.0003904
0.0039216 -0.0039614 -0.26215 0.18143
5780000000 -0.23411 0.13674 0.001311 -0.0049693 -0.0024891 0.0012355 -0.00068602 0.00010666
-0.00033869 -0.00031021 -0.00025157 -0.0001187
0.0013026 -0.0049654 0.011026 0.33989 -0.0060442 -0.00056107 -9.5749e-06 -0.00016943
0.00013718 3.8877e-05 6.4054e-06 -0.00013306
-0.0024517 0.0012906 -0.0060659 -0.00041305 -0.28313 0.091659 -6.4721e-05 -5.039e-05
0.00023683 -3.8569e-05 -0.00038432 -0.00026356
-0.00069257 0.00010822 3.9939e-06 -0.00018795 4.2564e-05 -5.6519e-05 -0.071122 0.19623
-0.00024831 -0.0031903 -0.0013201 0.00025323
-0.00025386 -0.00016751 8.3426e-05 3.5355e-06 0.00022579 -0.00010344 -0.00018385 -0.0031333
-0.25675 0.20271 0.0029379 -0.0038692
-0.00019579 -0.00012913 -3.4083e-05 -0.0001391 -0.00038463 -0.00047002 -0.0014716 2.9259e-05
0.002613 -0.0039073 -0.25389 0.20374
5840000000 -0.22005 0.1577 -5.8218e-05 -0.0055032 -0.0020756 0.0012584 -0.00013665 0.00029351
-0.00036333 0.00013405 -0.00051935 -0.00040666
-4.7876e-05 -0.0055316 0.047028 0.34275 -0.0058143 0.00055436 -0.00016903 3.6331e-05
0.00018725 -3.2583e-05 -0.0002358 0.0001714
-0.0020505 0.0012617 -0.0058652 0.00063344 -0.27587 0.11554 -0.00021515 2.8739e-05
-0.00028991 -0.00065018 -0.00054024 -0.00034699
-0.00013901 0.00032776 -0.0001761 2.6516e-05 -0.00031225 2.7021e-05 -0.048228 0.19887
-0.00076963 -0.003715 -0.00086244 0.00027858
-0.00036584 7.5852e-05 0.00016937 -7.2132e-05 -0.00031653 -0.00072259 -0.00088059 -0.0037489
-0.23955 0.21142 0.0022509 -0.0039842
-0.00054476 -0.00047515 -0.00019684 0.0001118 -0.00050177 -0.0005167 -0.0011644 0.00020487
0.0021664 -0.0038083 -0.21745 0.22859
5900000000 -0.20617 0.16975 -0.0019833 -0.0054089 -0.0020049 0.0024451 -5.7602e-05 -1.1169e-05
0.00016051 -0.00017647 0.00014933 0.00033648
-0.0019598 -0.0054126 0.067091 0.34206 -0.0051538 0.00204 -5.6344e-05 -4.2274e-05
-5.0133e-05 -0.00028178 -6.2289e-05 -4.0326e-05
-0.0019374 0.0024735 -0.0050739 0.0020769 -0.26005 0.131 -5.593e-05 -5.9394e-05
-0.00039696 -0.00052687 -0.00067517 -0.00041081
-0.00013252 -8.0545e-05 -3.2158e-05 -3.3136e-05 -5.0741e-06 -7.3219e-05 -0.040975 0.20935
-0.0012276 -0.00349 -0.0010143 -2.2539e-05
0.00010162 -0.00013517 -5.901e-05 -0.00033812 -0.00024887 -0.00047107 -0.0013259 -0.0034321
-0.21401 0.22573 0.0020199 -0.0054768
5.5834e-05 0.00021746 6.4172e-05 -8.6572e-05 -0.00068822 -0.00010643 -0.0011959 0.00029268
0.001694 -0.0054708 -0.20266 0.23807
5960000000 -0.18537 0.18285 -0.003177 -0.0040237 -0.00069808 0.0026756 -0.00015444 0.00021536
-0.00017434 0.00016591 -4.2721e-05 0.00019827
-0.0031804 -0.0040204 0.093791 0.34092 -0.0041975 0.0023021 -0.0001923 5.9632e-05
9.5606e-05 9.5682e-05 7.5178e-05 0.00020012
-0.00067197 0.0027055 -0.0041499 0.0024218 -0.24448 0.15693 -6.7027e-05 -0.00018764
-0.00037819 0.00020077 -0.00047439 -0.00026669
-0.00014036 0.00023476 -0.00017218 3.3171e-05 -8.0742e-05 -0.00020592 -0.022206 0.21774
-0.0021471 -0.0031734 -0.0014013 0.00087848
-0.00013795 0.00021312 7.1163e-05 0.00011454 -0.00041495 0.00015855 -0.0021755 -0.0030779
-0.19278 0.24109 -0.00018911 -0.0056715
-0.00015045 0.00020437 5.456e-05 0.00025134 -0.00045324 -0.00012337 -0.0010932 0.0009743
-7.3513e-05 -0.0050793 -0.17269 0.26523
6020000000 -0.16748 0.19784 -0.0039101 -0.0029638 -0.00011979 0.0030078 1.6222e-06 0.0005837
-0.00023149 0.00045003 8.6057e-05 4.1153e-05
-0.0039111 -0.0029764 0.12189 0.33191 -0.0045396 0.0032995 -6.807e-05 0.00016491
-0.00017801 9.4304e-05 -5.4016e-05 0.00017139
-7.4523e-05 0.0029959 -0.0045158 0.0033841 -0.22459 0.16899 -0.00034445 0.00028623
-0.00075158 8.8951e-05 -0.00047841 0.00079166
-6.0024e-06 0.000502 -7.8055e-05 0.00014542 -0.00027642 0.00028878 -0.015938 0.21295
-0.0029974 -0.0031476 -0.00059965 0.00088209
-0.00027627 0.00041916 -0.00012429 2.1444e-05 -0.00073606 2.1022e-05 -0.0029657 -0.0030718
-0.16377 0.25341 -0.00068453 -0.0046706
-0.0001328 0.00023524 -6.8115e-05 0.00018345 -0.00056361 0.00048347 -0.00056828 0.00075497
-0.00012599 -0.0046093 -0.14586 0.26297
6080000000 -0.14727 0.20655 -0.0041019 -0.00073966 0.0012844 0.0029236 8.1577e-05 7.6072e-05
0.00018292 0.00019344 5.2437e-05 -1.9963e-05
-0.0040711 -0.00074752 0.14328 0.33266 -0.0030792 0.0047757 -7.2532e-05 -1.0744e-05
-6.6752e-05 0.00018691 1.488e-05 0.00022969
0.0013333 0.0028493 -0.0029757 0.0048125 -0.20667 0.19595 0.00028514 0.00028444
-0.00030394 0.00076931 -0.00011194 0.00043699
5.1211e-05 7.4657e-05 -2.7258e-05 -1.0561e-05 0.00027234 0.00019411 0.0010028 0.22134
-0.0040677 -0.0019494 -0.00084438 0.0011949
0.00014373 0.00013239 -8.8414e-05 0.00016031 -0.00030472 0.00077848 -0.0041108 -0.0019959
-0.13539 0.27116 -0.0014646 -0.0047454
0.00019348 1.467e-05 6.3066e-05 0.00023013 -0.00013146 0.00034924 -0.00090151 0.00092367
-0.0015962 -0.0054022 -0.12468 0.2836
6140000000 -0.12988 0.21958 -0.003549 -0.00051425 0.0016875 0.0021679 0.00010672 3.3463e-05
0.00013182 -0.00010178 0.00033652 -7.7669e-05
-0.003552 -0.00050447 0.17015 0.31333 -0.0020637 0.0053262 5.9315e-05 4.4457e-05
0.00038257 3.0271e-05 0.0002391 0.00016747
0.0017317 0.0021364 -0.001982 0.0053679 -0.18233 0.21474 0.00026707 -0.00018842
7.4306e-05 0.00070593 -6.9048e-05 0.00042328
0.00017706 2.4495e-05 3.6667e-05 7.2897e-05 0.0003315 -0.00012455 0.013686 0.21197
-0.0046255 -0.00095121 -0.00041786 0.0012371
0.00018957 -0.00017972 0.00048701 -3.5595e-05 8.37e-05 0.00080881 -0.0046073 -0.00089792
-0.11484 0.29042 -0.0025338 -0.0040757
0.00028521 -0.00016738 0.00033821 0.00017959 -8.6217e-05 0.00070437 -0.00043727 0.0014585
-0.0030386 -0.0040025 -0.085656 0.28194
6200000000 -0.11446 0.22501 -0.003049 -0.00010716 0.0021782 0.001199 0.00012966 0.00031908
-0.00021984 0.00017397 -0.00022146 -0.00014721
-0.0030476 -0.00010324 0.19778 0.31143 -0.00081607 0.0051976 4.8732e-05 0.00021372
0.00012343 -8.303e-05 0.00026046 0.00018662
0.002161 0.001177 -0.00073184 0.0052078 -0.1635 0.22875 0.00011585 -0.00033895
0.00051525 5.4598e-05 0.00011203 0.00023349
8.6378e-05 0.00031961 0.00010798 0.00018608 0.0001172 -0.00031459 0.026879 0.22037
-0.0044277 0.00035156 7.0159e-05 0.0013864
-0.00026124 0.00017303 1.3658e-05 -4.8473e-05 0.00052016 -5.0002e-05 -0.0044394 0.00037883
-0.1026 0.29542 -0.0034021 -0.0032961
-3.4753e-05 -0.00024624 0.00012342 4.6981e-05 0.0002966 8.6538e-05 0.00010923 0.0011606
-0.0036013 -0.0034017 -0.073156 0.29267
6260000000 -0.099103 0.23803 -0.0030836 0.00098307 0.0021694 0.00061716 0.00020251 -2.3705e-06
1.2309e-05 0.00024887 2.4709e-05 8.2002e-05
-0.0030758 0.00096128 0.2153 0.29624 4.4697e-06 0.0053815 2.213e-05 -7.6088e-05
-0.00012042 -0.00013328 0.00019329 1.3893e-05
0.0021976 0.00052679 0.00013771 0.005375 -0.14031 0.25014 4.4836e-05 -8.3201e-05
0.00027389 -0.00033154 0.00035981 0.00016014
0.00028472 -3.2891e-05 -3.4764e-06 -6.5987e-05 5.716e-05 -3.1507e-05 0.04299 0.2154
-0.004029 0.0016866 0.00081343 0.0011825
0.00013827 0.00020391 -3.6204e-05 -0.00011608 0.00045064 -0.00032325 -0.0039808 0.0017196
-0.073893 0.29678 -0.0040806 -0.0029077
-8.135e-05 7.409e-05 0.00020295 8.2683e-05 0.00041283 0.00013106 0.00050492 0.0012485
-0.004414 -0.0027636 -0.026783 0.2931
6320000000 -0.082456 0.2398 -0.0024232 0.0015403 0.002267 -0.00047923 0.00012738 7.6994e-05
-0.00044901 0.00055435 -0.00016088 0.00015594
-0.0024306 0.0015072 0.24056 0.28584 0.0019427 0.0055733 0.00011241 3.1646e-05
2.0189e-06 -0.00010639 0.00020982 -0.00012982
0.0022537 -0.00049254 0.0021004 0.0055743 -0.12267 0.25837 -0.00017981 -0.00016647
0.00023591 0.0001468 0.00031848 0.00023785
4.6635e-05 9.8457e-05 0.0001084 1.7553e-05 -0.000163 -0.00025854 0.041874 0.21646
-0.0035742 0.0021414 0.00064189 0.00051891
-0.00051121 0.0005437 -8.1542e-05 -0.00010701 0.00024516 0.00016349 -0.00355 0.0020764
-0.050074 0.30673 -0.0050017 -0.0018949
-0.00020671 0.00028257 0.000141 -0.00017569 0.00023353 0.00028008 0.00085909 0.00083397
-0.0050964 -0.0011965 -0.015511 0.2898
6380000000 -0.062966 0.24682 -0.0018457 0.0018831 0.0016559 -0.0006279 -2.0605e-05 -8.71e-05
0.00031217 0.00022472 -6.314e-05 1.1079e-05
-0.0018411 0.0018832 0.25678 0.2666 0.0031825 0.0042344 -0.0001524 -7.8773e-05
-0.00022861 -0.0002433 -0.00020377 -0.00033074
0.0016147 -0.00062936 0.0032543 0.0042008 -0.09428 0.2746 -0.00022518 0.00013664
0.00061123 -0.00017095 0.00065828 1.6826e-05
4.1866e-06 -8.0402e-05 -0.00015817 -8.1573e-05 -0.00019678 0.00017702 0.062751 0.20698
-0.0027898 0.0031762 0.00074652 0.00084601
0.00034332 0.00020688 -0.00022166 -0.00013887 0.00052519 -0.00025694 -0.0028238 0.0032313
-0.0297 0.29862 -0.0050501 9.4754e-05
4.1561e-05 0.00014092 -0.00026296 -0.00019738 0.00060979 1.3082e-05 0.00085689 0.00066359
-0.0045629 0.00040653 0.024673 0.29256
6440000000 -0.040051 0.25741 -0.00073493 0.0025517 0.0017176 -0.00089091 0.00043378 -7.9626e-05
0.00021297 -0.00048131 -0.00013366 -0.00037214
-0.00075172 0.0025499 0.27759 0.25212 0.0034285 0.002825 0.00016077 -1.8823e-05
-0.00010903 4.9306e-05 -0.00012803 -0.00019277
0.001656 -0.00092856 0.0035118 0.0027381 -0.077115 0.28853 -0.00020572 0.00029987
-0.00048998 -5.4474e-06 0.00038575 -0.00041111
0.00040267 -0.0001368 0.00019223 4.5164e-06 -0.00023416 0.00026983 0.06508 0.20276
-0.0016208 0.003748 0.00080731 0.00081996
0.00019867 -0.00042227 -0.00013948 -4.6995e-05 -0.00041094 1.9327e-05 -0.0016221 0.0038478
0.012985 0.3025 -0.0046406 0.0018294
-0.0002486 -0.00019145 -0.00019065 -0.00040876 0.00036074 -0.0004985 0.00091732 0.00082176
-0.0041478 0.0013613 0.036298 0.27507
6500000000 -0.021691 0.25679 1.5143e-05 0.0020403 0.0011425 -0.00093479 0.0001305 -0.00010849
0.00012143 0.0002253 -0.00022402 0.00039511
-2.1313e-05 0.0020296 0.30191 0.22459 0.0036229 0.0024802 8.7499e-05 -6.787e-06
0.00012636 0.00020619 0.00019241 -8.3581e-05
0.0011902 -0.00097305 0.003702 0.0024278 -0.065598 0.28564 0.00015031 4.1993e-05
0.00017908 -0.00019327 0.00022983 -0.00041263
0.00017032 -7.8292e-05 7.198e-05 3.4795e-05 0.00013035 2.2699e-06 0.088938 0.1975
-0.00029548 0.0038595 0.0012934 0.00024453
0.00013838 0.00014843 0.0002302 0.00014847 9.6543e-05 -0.00020226 -0.00018519 0.0036697
0.034095 0.30569 -0.003431 0.0026627
-0.00014287 0.00042709 0.00022903 -2.8047e-06 -4.5083e-05 -0.00035309 0.0012974 0.00028988
-0.0033652 0.0025883 0.071877 0.27563
