# Supplementary material for: Early Detection of Alzheimer’s Disease via Machine Learning-Based Microwave Sensing: An Experimental Validation
Source: Sensors (Basel). 2025 Apr 25;25(9):2718. doi: 10.3390/s25092718 (PMC12074295; doi:10.3390/s25092718)
Supplement: Supplementary file 1 [file sensors-25-02718-s001.zip › measurements_paper_sensors/26 febbraio - PART1/set2 H/CSF_H_m3.s6p]

!Keysight Technologies,M9804A,MY58100912,A.14.10.03
!Date: Thursday, April 27, 2023 10:28:33
!Correction: S11(C  6-Port  ) 
!S12(C  6-Port  ) 
!S13(C  6-Port  ) 
!S14(C  6-Port  ) 
!S15(C  6-Port  ) 
!S16(C  6-Port  ) 
!S21(C  6-Port  ) 
!S22(C  6-Port  ) 
!S23(C  6-Port  ) 
!S24(C  6-Port  ) 
!S25(C  6-Port  ) 
!S26(C  6-Port  ) 
!S31(C  6-Port  ) 
!S32(C  6-Port  ) 
!S33(C  6-Port  ) 
!S34(C  6-Port  ) 
!S35(C  6-Port  ) 
!S36(C  6-Port  ) 
!S41(C  6-Port  ) 
!S42(C  6-Port  ) 
!S43(C  6-Port  ) 
!S44(C  6-Port  ) 
!S45(C  6-Port  ) 
!S46(C  6-Port  ) 
!S51(C  6-Port  ) 
!S52(C  6-Port  ) 
!S53(C  6-Port  ) 
!S54(C  6-Port  ) 
!S55(C  6-Port  ) 
!S56(C  6-Port  ) 
!S61(C  6-Port  ) 
!S62(C  6-Port  ) 
!S63(C  6-Port  ) 
!S64(C  6-Port  ) 
!S65(C  6-Port  ) 
!S66(C  6-Port  ) 
!S6P File: Measurement: :
# Hz S  RI   R 50
500000000 -0.32819 -0.057829 -0.011358 -0.0015657 -0.0081317 0.012731 -0.0039687 0.012484
0.011678 0.004626 -0.0052754 0.0097188
-0.010954 -0.00098636 -0.41009 -0.072337 0.007276 -0.010359 0.0010999 0.012015
0.0076222 0.0030848 0.001184 0.013634
-0.0080633 0.012684 0.0070866 -0.010498 -0.25615 0.19485 0.00619 0.0035701
-0.001332 0.007948 6.2992e-05 0.011489
-0.0036461 0.012379 0.0010204 0.012022 0.006196 0.0035661 -0.33007 0.043273
-0.020339 -0.0053631 0.015632 0.028094
0.011498 0.0044477 0.0072565 0.0029873 -0.0013736 0.0078588 -0.020224 -0.0052779
-0.25542 -0.16229 -0.027995 0.0059969
-0.0040556 0.0091854 0.0011143 0.013643 -0.00011223 0.011872 0.015427 0.028341
-0.027756 0.0050929 -0.25474 -0.15334
560000000 -0.31325 0.10727 -0.023407 -0.065027 0.00031191 0.012922 0.0040434 0.011538
0.0095481 0.0037881 0.011093 0.0096528
-0.023349 -0.066135 -0.37142 0.091122 -0.041587 -0.038108 0.013557 0.0036992
-0.012034 -0.0033836 0.0037259 -0.00025923
0.00066716 0.013054 -0.041486 -0.038367 -0.17896 0.24389 -0.00028418 -0.0038593
0.017565 0.0050385 0.0068759 -0.0066624
0.0037445 0.011373 0.013476 0.0033681 -0.00018645 -0.0039767 -0.3056 0.13426
0.001825 -0.022388 0.0058566 -0.020766
0.010226 0.0047371 -0.012664 -0.002669 0.017764 0.0051218 0.0020301 -0.022408
-0.30593 0.016736 0.0052948 -0.04963
0.010815 0.0093354 0.0033366 -0.0008368 0.0072188 -0.0062494 0.0060905 -0.020939
0.0056356 -0.049304 -0.32633 -0.002658
620000000 -0.27352 0.085804 -0.02456 0.0097332 0.0034013 0.0088499 0.0088378 -0.0043002
0.011248 -0.0010741 0.00030841 -0.0011279
-0.024497 0.0097885 -0.40052 0.038771 -0.01961 0.0014601 -0.0013744 -0.0014409
0.011243 -0.0059592 0.0009873 -0.00243
0.0034262 0.0087536 -0.01975 0.0014326 -0.15319 0.25179 -0.00042038 -0.0051292
-0.0033876 -0.0026979 0.0089731 -0.0030571
0.0082953 -0.0044209 -0.0014988 -0.0014262 -0.00042659 -0.0051723 -0.26501 0.14513
-0.039221 -0.018703 0.012738 0.030352
0.011971 -0.0006332 0.011691 -0.0064173 -0.0034335 -0.0026962 -0.039661 -0.018197
-0.23214 -0.020151 -0.043053 0.014145
0.00012361 -0.001024 0.00061761 -0.0023513 0.0089449 -0.0025875 0.012563 0.029877
-0.042058 0.014686 -0.24254 -0.041255
680000000 -0.23861 0.17826 -0.026015 -0.013707 0.0048215 0.0052922 0.0014045 -0.0070198
-0.0021831 -0.011433 0.0059489 -0.0066187
-0.025905 -0.013579 -0.38982 0.14234 -0.032013 -0.0010937 -0.0012994 -0.00038794
-0.0017359 -0.0096348 -0.00036431 -0.0015928
0.0048452 0.0052004 -0.031994 -0.0010621 -0.10547 0.27472 -0.00071614 -0.0006025
-0.0015993 0.00026135 -0.0025712 -0.0089271
0.0017502 -0.0072212 -0.0014153 -0.00040406 -0.00084002 -0.00061008 -0.21951 0.19941
-0.02568 -0.0050824 -0.0082102 -0.012568
-0.0026622 -0.011493 -0.0018925 -0.00956 -0.0015034 0.0002822 -0.02548 -0.0051946
-0.27132 0.079315 -0.0074109 -0.0050253
0.0061234 -0.0068807 -0.00054879 -0.0015113 -0.002624 -0.0088756 -0.0083157 -0.012604
-0.0073351 -0.0048046 -0.26104 0.067241
740000000 -0.19119 0.17219 -0.039716 0.027626 0.013403 -0.00392 0.00025241 -0.0042481
-0.0046766 -0.0020678 -0.0061646 0.0019009
-0.039992 0.027434 -0.33475 0.16168 -0.036479 0.034354 -1.4684e-05 -0.0068673
-0.010851 0.0071149 -0.0012358 -0.0071552
0.013308 -0.0041288 -0.036286 0.034394 -0.071571 0.27365 -0.0021184 0.0030257
-0.0025542 -0.0046752 -0.0011667 0.00040531
-7.9818e-06 -0.0042103 3.4055e-05 -0.0067169 -0.0020613 0.0031813 -0.20212 0.20529
-0.041185 -0.0048549 0.023166 0.016849
-0.0037998 -0.0027032 -0.011146 0.0072993 -0.0026621 -0.0048008 -0.040943 -0.0047153
-0.17719 0.10276 -0.039691 0.0014828
-0.0068698 0.0019413 -0.0012157 -0.0071884 -0.0012371 0.00065995 0.023219 0.016619
-0.040048 0.0015934 -0.25288 0.070786
800000000 -0.16353 0.21613 -0.021684 0.016616 0.0054476 -0.010198 -0.0039543 -0.002695
-0.0046508 0.0018241 0.0049029 0.00033421
-0.021704 0.016524 -0.34266 0.2323 -0.0079397 0.033999 -0.0024067 0.0018245
-0.00086728 0.0021096 0.00078667 0.0051327
0.0053709 -0.010255 -0.0078978 0.034045 -0.034178 0.29953 0.00057032 0.0014342
-6.7685e-05 0.0034873 -0.0014278 0.00054151
-0.0039131 -0.0026211 -0.0023867 0.0018509 0.00057311 0.0014655 -0.17229 0.23462
-0.027278 0.015348 0.015405 -0.010266
-0.004809 0.0013923 -0.00084869 0.0020908 1.2612e-05 0.0035205 -0.027209 0.015403
-0.21176 0.13054 -0.017158 0.021031
0.0047668 0.00018802 0.00092739 0.0052697 -0.0013176 0.00042737 0.015607 -0.010297
-0.01736 0.021091 -0.2514 0.12454
860000000 -0.12733 0.23694 -0.016961 0.030447 -0.0030839 -0.0098658 -0.0018494 0.00043185
0.0037178 0.0045947 -0.003892 -0.0033967
-0.01693 0.030217 -0.29399 0.27677 0.0079827 0.03393 3.8054e-05 0.0021461
0.0037252 0.00074474 0.0034214 0.00032544
-0.0031364 -0.0098639 0.008091 0.03393 0.014502 0.30957 -0.00040368 -3.4114e-05
0.0024155 -0.0011455 0.0012476 0.0038605
-0.0016294 0.00016133 3.9594e-05 0.0021391 -0.00046148 -9.0535e-05 -0.13397 0.24524
-0.016186 0.019403 -0.0066033 -0.0096713
0.0038215 0.004252 0.0037777 0.00088729 0.0024713 -0.0012411 -0.016191 0.019686
-0.15578 0.17609 -0.022232 0.016318
-0.003874 -0.0029264 0.0032982 -2.4407e-05 0.0013041 0.0038266 -0.006667 -0.0096175
-0.022399 0.016852 -0.19914 0.17428
920000000 -0.10496 0.25925 0.0052311 0.038683 -0.0089565 -0.0044327 -0.0019345 0.0012648
0.00090346 0.001498 0.0030243 -0.0012269
0.0052888 0.03861 -0.26741 0.2969 0.02816 0.022394 0.0013801 0.0011733
0.0072109 -0.00043029 0.0040697 -0.0027056
-0.008966 -0.0044503 0.028235 0.022311 0.059976 0.31125 0.0020651 0.00011498
0.00080948 -0.00029881 0.00086664 -0.0013728
-0.0019502 0.0013063 0.0014445 0.0010847 0.0020577 0.00010018 -0.10948 0.26077
-0.0082145 0.030676 0.0049171 -0.0063
0.00076459 0.0014246 0.0072018 -0.0004528 0.00078717 -0.00034854 -0.0081801 0.030638
-0.14275 0.18208 -0.00048611 0.027637
0.0031826 -0.0010202 0.0041964 -0.0025745 0.00090309 -0.0014468 0.0048734 -0.0063812
-0.00055837 0.02759 -0.2119 0.18552
980000000 -0.058754 0.28177 0.017171 0.029548 -0.0090654 0.0043637 0.0014754 0.0034807
0.0034589 -0.0014438 -0.0031468 -0.0025583
0.017131 0.029386 -0.21562 0.3344 0.032934 0.0047915 0.0020279 8.7949e-05
0.0017004 -0.0056514 -0.00016023 -0.0024424
-0.0090534 0.0043562 0.032988 0.004665 0.10649 0.30717 0.00067563 -0.0011192
0.00043719 -0.001793 0.0013622 -0.00027654
0.0015101 0.0036771 0.0020439 7.7038e-05 0.00067038 -0.0011346 -0.07062 0.27179
0.010196 0.027937 -0.0093181 -0.0079562
0.0036002 -0.001507 0.0017288 -0.0057104 0.00041342 -0.0017558 0.010287 0.027938
-0.10801 0.2082 0.0069998 0.018766
-0.0033357 -0.0025935 -7.0493e-05 -0.0023844 0.001408 -0.00029566 -0.0092316 -0.0079908
0.0068346 0.018702 -0.17044 0.23599
1040000000 -0.016987 0.28937 0.033052 0.018649 -0.0012297 0.0071594 0.0021372 0.00079746
0.00044699 -0.0034799 -0.00046853 -0.0012091
0.032954 0.018638 -0.17995 0.34717 0.029415 -0.01464 0.0015884 -0.0017266
-0.0022593 -0.0025738 -0.0011186 -0.0028357
-0.001224 0.0071575 0.02939 -0.014789 0.15371 0.29346 -0.00046981 -0.0015951
-0.0014685 -0.0010612 -0.00060027 -0.0010385
0.0020871 0.00080686 0.001611 -0.0017071 -0.00050377 -0.0015915 -0.042492 0.28036
0.020761 0.016566 -0.0013654 0.00093628
0.00046917 -0.003368 -0.0022712 -0.0025445 -0.0015356 -0.0010664 0.020764 0.016492
-0.0752 0.21365 0.014523 0.017501
-0.00034182 -0.001375 -0.001139 -0.0028909 -0.00063369 -0.0010302 -0.0014481 0.00089432
0.014487 0.017584 -0.1491 0.25631
1100000000 0.026453 0.29981 0.036035 -0.0039679 0.0031681 0.0039705 0.0022467 -0.00070635
-0.0021881 -0.0028694 -0.0041963 3.4512e-05
0.036027 -0.0039043 -0.13815 0.36706 0.015104 -0.027733 3.0051e-06 -0.0017508
-0.0035842 -0.00092007 -0.0038051 -0.00065864
0.0031656 0.0039754 0.015024 -0.027776 0.19935 0.2745 -0.0018546 0.00015675
-0.0016714 0.00059355 -0.0011335 -0.00044994
0.0022102 -0.00066724 2.7694e-05 -0.0017831 -0.0018322 0.00014524 -0.0026775 0.2851
0.02513 0.0028317 -0.0024023 -0.00099464
-0.0022148 -0.0028205 -0.0035632 -0.00092214 -0.0016128 0.00059637 0.025118 0.0028203
-0.055193 0.22568 0.01974 0.0072774
-0.0041716 0.00011071 -0.0038495 -0.00053693 -0.0010979 -0.00040113 -0.0023429 -0.0010104
0.019836 0.0071952 -0.10577 0.29093
1160000000 0.078609 0.29676 0.023984 -0.02056 0.003056 -0.0006172 4.5757e-06 -0.0021705
-0.0037682 -0.00086695 -0.0013445 0.0044199
0.024 -0.020601 -0.093185 0.37185 -0.0037722 -0.028718 -0.0014708 -0.0016848
-0.0027542 0.0025308 -0.0015823 0.0020332
0.0030609 -0.00064419 -0.0039076 -0.028719 0.24412 0.24445 -0.00084513 0.0016714
-0.00056641 0.0016772 -0.000882 0.00041087
-0.00011665 -0.0022027 -0.0014204 -0.0016852 -0.00086765 0.0017033 0.037982 0.2815
0.020583 -0.012255 -0.0040393 0.0045204
-0.0037739 -0.00081909 -0.0027099 0.0025389 -0.00055242 0.0016573 0.02058 -0.012335
-0.019819 0.23278 0.017955 -0.001605
-0.0012249 0.0042592 -0.0016008 0.0020131 -0.00084532 0.00035451 -0.0040586 0.0044974
0.018012 -0.0016083 -0.056126 0.2946
1220000000 0.12165 0.28637 0.010903 -0.030013 -0.0014504 -0.0011678 0.00033596 -0.00082839
-0.0025453 0.0022165 0.0010998 0.0021162
0.010916 -0.029959 -0.05021 0.38547 -0.016894 -0.021072 -0.0025467 0.00040618
-0.00012045 0.0031896 -0.00094086 0.0020397
-0.0014545 -0.0011776 -0.016991 -0.02103 0.28325 0.20535 0.00072744 0.0017193
0.000602 0.0011157 0.00023523 0.0004991
0.00031459 -0.00081346 -0.0025616 0.00040935 0.00073052 0.0017435 0.077094 0.27171
0.0098006 -0.018636 0.0013559 0.0011553
-0.0025903 0.0021439 -0.00011368 0.0031393 0.00060464 0.001127 0.0097549 -0.018624
0.0047589 0.23866 0.012718 -0.013506
0.0010776 0.0021997 -0.00096088 0.0020192 0.00029817 0.00052675 0.0013736 0.0011318
0.012825 -0.013486 -0.027558 0.31327
1280000000 0.17222 0.26783 -0.0077907 -0.028648 -0.0018543 0.0021135 -0.00073113 -0.0022276
-0.0008596 0.0030163 0.0024792 0.0015278
-0.0077487 -0.02867 -0.0038158 0.37854 -0.023907 -0.0081526 -0.0011666 0.00138
0.0017061 0.0019022 0.00066247 0.0021486
-0.0018467 0.0021317 -0.023966 -0.0080345 0.3146 0.16286 0.0015934 0.00010338
0.0011471 0.00024649 0.00026996 0.00025257
-0.00077738 -0.0021763 -0.0011285 0.001406 0.001588 9.1459e-05 0.11384 0.25494
-0.00034748 -0.020537 -0.00111 0.00039984
-0.00082285 0.0030296 0.0017613 0.0018794 0.0011506 0.00026609 -0.00040096 -0.02054
0.040795 0.24144 0.0023026 -0.015346
0.0024709 0.0014053 0.0006418 0.0021089 0.00030115 0.00027941 -0.0011634 0.0004198
0.0023361 -0.015392 0.021099 0.31843
1340000000 0.21016 0.23424 -0.017277 -0.019025 0.00049904 0.0043057 -0.0017548 -0.00098243
0.0013541 0.0025559 0.0019668 -0.0013704
-0.01727 -0.018993 0.036018 0.37104 -0.021149 0.0045622 -0.00036987 0.0021697
0.0019771 0.00083622 0.0012665 0.00083179
0.00044069 0.004322 -0.021148 0.0046766 0.33818 0.114 0.0011458 -0.00090409
0.00058823 -0.00048943 0.00019369 0.00019457
-0.0017216 -0.00096787 -0.00036012 0.0021564 0.0011583 -0.0008915 0.14637 0.2325
-0.0098706 -0.017071 0.00053542 0.0011998
0.001296 0.0025831 0.0020085 0.0008135 0.00059154 -0.00049219 -0.009883 -0.017103
0.070974 0.23416 -0.0046121 -0.013626
0.0018727 -0.001373 0.0012266 0.00085965 0.00019091 0.00021251 0.00055404 0.0012107
-0.0045835 -0.01363 0.059395 0.31492
1400000000 0.24365 0.19772 -0.023505 -0.0077178 0.0049203 0.0032359 -0.0023394 0.00046449
0.002412 0.0010629 0.0005739 -0.0015187
-0.023455 -0.0077335 0.073188 0.35966 -0.014402 0.012494 0.0013896 0.0016359
0.0014474 -0.00067514 0.0012029 0.00017159
0.0049173 0.0032085 -0.014379 0.012571 0.35142 0.060146 0.00016809 -0.0016751
0.00013269 -0.00025841 0.00039205 0.00023061
-0.0023072 0.00048356 0.0013768 0.0016293 0.00013495 -0.0016684 0.17392 0.20331
-0.01617 -0.010118 -0.0010186 0.00058278
0.002383 0.0010538 0.0014175 -0.00070264 0.00010593 -0.00025299 -0.016172 -0.010088
0.10305 0.22843 -0.010647 -0.0085631
0.00055545 -0.0014655 0.0011862 0.00017879 0.0004168 0.00018844 -0.0010518 0.00057678
-0.01063 -0.0086189 0.10416 0.30703
1460000000 0.26844 0.15455 -0.020346 0.004788 0.0053648 -0.0016186 -0.0017055 0.0018633
0.0021301 -0.00026425 -0.00016343 -0.00097209
-0.020314 0.0047363 0.10901 0.33866 -0.0054394 0.01532 0.0019472 0.00029301
0.0010288 -0.0015092 0.0012744 -0.00053627
0.0053252 -0.0016558 -0.0053659 0.015377 0.35862 0.004787 -0.0011693 -0.0014362
0.00021385 -0.000303 0.00062686 -0.00029457
-0.0016843 0.0018871 0.0019499 0.00026314 -0.0011751 -0.0014358 0.19967 0.17415
-0.017261 -0.002796 -0.00038339 0.0027476
0.0021655 -0.00030821 0.0010072 -0.0015322 0.00021145 -0.00027455 -0.017272 -0.0027613
0.13314 0.21342 -0.012202 -0.0023578
-0.00018352 -0.0009531 0.001306 -0.00054897 0.00062427 -0.00030373 -0.00042817 0.002754
-0.012177 -0.002389 0.13888 0.28751
1520000000 0.28092 0.11226 -0.014804 0.010162 0.0033206 -0.0039475 0.00011213 0.0027541
0.0022189 -0.0018008 -0.0010734 -0.00032539
-0.014819 0.010128 0.14288 0.3242 0.0021065 0.01261 0.0019476 -0.00084162
6.0848e-05 -0.0011995 0.00044546 -0.0009834
0.0032839 -0.0039448 0.0021844 0.012619 0.35078 -0.053967 -0.0011702 -0.00047444
0.00056251 -0.00089985 0.00011888 -0.00012333
0.00011806 0.0027923 0.0019324 -0.00083843 -0.0011505 -0.0004619 0.22093 0.13565
-0.016271 0.0034692 0.0019949 0.0023089
0.0021889 -0.0017312 3.5474e-05 -0.0012076 0.00055922 -0.00084034 -0.016286 0.0035194
0.16052 0.19831 -0.011768 0.0020962
-0.0010689 -0.00033406 0.00042983 -0.0010032 0.00014393 -0.00010595 0.0020053 0.0023111
-0.011757 0.0020689 0.17248 0.26891
1580000000 0.29116 0.067272 -0.008195 0.013523 -0.00097702 -0.0046556 0.0016316 0.0020924
-8.5234e-05 -0.0021668 -0.00032879 0.00050755
-0.0082148 0.013502 0.17072 0.30074 0.0054221 0.0075672 0.00061731 -0.001806
-0.00071979 -0.0010919 -0.00011836 -0.00078287
-0.00098469 -0.0046258 0.0054753 0.0075436 0.32904 -0.11064 -0.0017762 0.00058999
-0.00030916 -0.0012241 0.00037279 -0.00053809
0.001638 0.0021273 0.00059585 -0.0018057 -0.0017915 0.0005914 0.23342 0.098316
-0.012516 0.0088778 0.0028739 0.00067632
-5.0121e-05 -0.0021496 -0.00070677 -0.0010726 -0.00033728 -0.0012033 -0.012488 0.0089043
0.18449 0.18073 -0.0091824 0.0078466
-0.00035639 0.00045515 -0.00014169 -0.00076651 0.00034699 -0.000587 0.0028892 0.00063793
-0.0091848 0.0078433 0.20662 0.24506
1640000000 0.2945 0.02514 -0.0013578 0.012336 -0.0026909 -0.0024178 0.0029811 0.00099608
-0.00054746 -0.0018455 -0.0002862 0.00054603
-0.0013932 0.012313 0.20195 0.27549 0.0057468 0.0026463 -0.00074027 -0.002031
-0.0010811 -0.00034363 -0.00039837 -0.00078007
-0.0027368 -0.002438 0.0057966 0.0026412 0.29956 -0.16102 -0.00070782 0.0016522
-0.00096021 -0.00099744 -9.3591e-05 -0.00039168
0.0029996 0.00099213 -0.00075261 -0.0020176 -0.00073128 0.0016678 0.24555 0.050373
-0.0078836 0.010602 0.0027492 -0.0011646
-0.00052651 -0.0018552 -0.0010661 -0.000344 -0.00095415 -0.000991 -0.0078665 0.010622
0.20765 0.15454 -0.0043114 0.0096385
-0.00030004 0.00060861 -0.00040781 -0.00077814 -6.8836e-05 -0.00045601 0.0027646 -0.0011783
-0.0043282 0.0096317 0.23393 0.21421
1700000000 0.28652 -0.019959 0.002167 0.0096011 -0.0034079 0.00028315 0.0033017 -0.0015357
-0.0021179 -0.00093409 0.00053473 0.00040375
0.0021445 0.0095857 0.2196 0.24461 0.0033532 -0.00016684 -0.0016868 -0.00066275
-0.00084414 0.00016726 -0.00088654 -0.00055169
-0.003358 0.00024204 0.0033778 -0.00016722 0.25391 -0.19947 0.00057771 0.0017006
-0.0021819 -0.00015386 -0.00040042 -0.000902
0.0032917 -0.0015381 -0.0016878 -0.00065868 0.00053321 0.0017218 0.2418 0.0028785
-0.0042862 0.011345 0.0016195 -0.0024223
-0.0021081 -0.00094012 -0.00084459 0.00017053 -0.0021306 -0.00010093 -0.0042531 0.011388
0.22459 0.13365 0.00046952 0.0095625
0.00055813 0.00034984 -0.00088149 -0.00056519 -0.00034648 -0.0009 0.0016078 -0.0023917
0.00050133 0.0095813 0.2512 0.18134
1760000000 0.27581 -0.068303 0.0045715 0.0061283 -0.0020341 0.00083954 0.001126 -0.0038018
-0.0016277 0.00050663 0.00030437 -0.00065087
0.004552 0.0061466 0.24753 0.20532 0.00075604 -0.0017235 -0.0013797 0.00024143
-0.00091395 0.0010158 -0.00063586 0.00024332
-0.0020366 0.00084548 0.00077479 -0.0017086 0.2048 -0.23084 0.0013586 0.0010868
-0.0011504 0.0015454 -0.0013713 -0.00064282
0.0010863 -0.0038058 -0.0013864 0.0002478 0.0013965 0.0010909 0.23552 -0.046204
-0.00023988 0.010366 -0.00013898 -0.0028016
-0.0016402 0.00052059 -0.00092062 0.0010408 -0.0011304 0.0015973 -0.00023166 0.010362
0.23989 0.09958 0.0043299 0.0068395
0.00033172 -0.00068127 -0.00061886 0.00025213 -0.0013554 -0.00063909 -0.00010138 -0.0028128
0.0043308 0.0068489 0.26613 0.14441
1820000000 0.25077 -0.10633 0.0047361 0.0024841 0.00012088 0.0020782 -0.0012263 -0.0031436
-0.0014631 0.0011937 -0.00024121 -0.00021615
0.0047023 0.0024895 0.2578 0.17446 -0.0013366 -7.6183e-05 -0.0013138 0.001101
6.8498e-05 0.001181 -0.00076372 0.00037568
9.7761e-05 0.0021028 -0.0013367 -4.0008e-05 0.15334 -0.24462 0.0017128 0.00020293
-1.0891e-05 0.0024455 -0.0017766 0.00032936
-0.0012317 -0.0031792 -0.0012824 0.0011029 0.0017161 0.00019524 0.20697 -0.093791
0.001843 0.0084119 -0.0017363 -0.0017564
-0.001418 0.001251 8.6442e-05 0.0011753 3.1454e-06 0.0024347 0.0018848 0.0084236
0.25581 0.069095 0.005075 0.0033241
-0.0001279 -0.000199 -0.0007609 0.00038883 -0.0017581 0.00034219 -0.0017402 -0.0017572
0.0050678 0.0033189 0.26966 0.10845
1880000000 0.21527 -0.1456 0.0022331 5.0514e-05 -0.0007747 0.00218 -0.0032166 -0.0020529
-0.00017202 0.0020765 0.000171 -0.00055261
0.0022312 5.3277e-05 0.26261 0.12886 -0.0035317 0.0023644 -0.0001841 0.0017177
0.00063646 0.0011042 1.3204e-05 0.0010362
-0.00080576 0.0022135 -0.0035158 0.0023992 0.10091 -0.25092 0.001492 -0.0011452
0.0017234 0.0017867 -0.00114 0.0015698
-0.0031728 -0.0019931 -0.00014595 0.0017491 0.0014803 -0.0011694 0.16923 -0.13366
0.003149 0.0057868 -0.0024211 0.00019282
-0.00020008 0.0021113 0.00064157 0.0011013 0.0017506 0.0017983 0.0031494 0.0057715
0.25938 0.038382 0.0050295 0.0011374
0.00015582 -0.00052559 1.5093e-05 0.0010866 -0.0011139 0.0017281 -0.0024118 0.00017736
0.0050405 0.0011417 0.27124 0.075641
1940000000 0.17706 -0.1722 -0.00011304 -0.0016119 0.0014196 0.0021113 -0.0036645 0.00070639
0.0016129 0.0013148 -0.00063793 -0.0004488
-0.0001022 -0.0015753 0.26492 0.09619 -0.0015621 0.0051509 0.0011132 0.0012333
0.001766 0.00036683 0.00093219 0.00037948
0.0014356 0.0020896 -0.0015089 0.0051769 0.059131 -0.2421 0.00026964 -0.0021415
0.0024216 0.00012506 0.00040368 0.0016803
-0.003649 0.00075731 0.0011352 0.0012169 0.00027945 -0.0021333 0.11893 -0.1677
0.0025151 0.0037597 -0.0016548 0.0013132
0.0015953 0.001319 0.0017794 0.00034823 0.0024762 9.6299e-05 0.0025702 0.0037648
0.26277 -0.0011364 0.0036079 -0.0023447
-0.00063482 -0.00053146 0.00093812 0.00037175 0.00036938 0.0016634 -0.0016586 0.0013119
0.0036601 -0.0023421 0.26286 0.039194
2000000000 0.12966 -0.18609 -0.0040283 0.00055415 0.0028761 0.0015534 -0.0021078 0.0036732
0.0015553 0.00023986 -0.00065631 0.000631
-0.0040284 0.00053866 0.25035 0.060364 -0.00057362 0.0070601 0.0014757 0.00038799
0.001198 -0.0011388 0.00050169 0.00021896
0.0028929 0.0015457 -0.00052153 0.0071158 0.01734 -0.22718 -0.0012463 -0.0011127
0.0019941 -0.0013564 0.0018136 0.0014886
-0.0021521 0.0036898 0.0014792 0.00039554 -0.0012854 -0.0010583 0.064415 -0.17976
0.00094347 0.0026888 -0.00023788 0.0021401
0.0015547 0.00012355 0.0011761 -0.0011391 0.0019661 -0.0013695 0.00087492 0.002686
0.2572 -0.034573 0.00039648 -0.0030025
-0.00057679 0.00061773 0.00051963 0.00021212 0.0017939 0.001409 -0.00023207 0.0020953
0.00039182 -0.0029716 0.24976 0.011722
2060000000 0.084298 -0.1929 -0.0049347 0.0031354 0.0031893 -0.00046123 0.00079464 0.003069
0.0016576 -0.0011469 9.1517e-05 0.00078628
-0.0049617 0.0031071 0.23796 0.031639 0.0041688 0.0082264 0.0010261 -0.00051923
0.00049514 -0.0013964 0.00084675 -0.00022436
0.0032047 -0.0004939 0.0041969 0.0081857 -0.013708 -0.20852 -0.001315 0.0001585
0.000373 -0.0022673 0.0031328 0.00010275
0.0008427 0.003042 0.001052 -0.00047585 -0.0012652 0.00021742 0.012376 -0.1778
-0.00023523 0.0035954 0.0010263 0.001057
0.0016833 -0.0011041 0.00047983 -0.0013971 0.00034343 -0.002285 -0.00022265 0.0035403
0.24278 -0.073038 -0.0012361 -0.003729
0.00012075 0.00083376 0.00080335 -0.00020204 0.0030176 0.00017828 0.0010155 0.0010245
-0.0012501 -0.0037448 0.23683 -0.012898
2120000000 0.038539 -0.18414 -0.0039583 0.0069996 0.0026064 -0.0026339 0.0027944 0.0018512
0.00038303 -0.0019655 0.00095986 1.8189e-05
-0.0039778 0.0070377 0.21609 0.0069479 0.0065346 0.0044681 0.001181 -0.0012816
-0.0011639 -0.0019616 4.7334e-05 -0.00099075
0.002598 -0.0026272 0.0065982 0.0043978 -0.042037 -0.19302 -0.00073656 0.00090567
-0.0016647 -0.0015619 0.00035194 -0.0023184
0.002777 0.0018904 0.0011811 -0.0012755 -0.00072454 0.00093817 -0.039947 -0.16164
-0.0010933 0.0050243 0.0016577 0.0011887
0.00030103 -0.0019733 -0.0011817 -0.0019849 -0.0017287 -0.001546 -0.0011127 0.0050397
0.22452 -0.10888 -0.0050125 -0.0016729
0.00084264 -3.378e-05 1.6868e-05 -0.0010849 0.00034793 -0.0023987 0.0017034 0.0011767
-0.0050101 -0.0016276 0.21596 -0.029326
2180000000 -0.00081519 -0.17021 -0.0020111 0.010375 0.00073321 -0.0023747 0.0030612 -0.00050984
-0.00018549 -0.0012275 0.0010574 7.649e-05
-0.0020052 0.010337 0.19645 -0.010301 0.0074887 0.0040041 -0.00068785 -0.0017942
-0.0020184 0.0006236 4.538e-05 0.00030032
0.00074654 -0.0024016 0.0075475 0.003964 -0.063054 -0.16875 0.0006384 0.0012806
-0.0011229 -4.1263e-05 0.00053458 -0.0021711
0.0030393 -0.0004601 -0.00073837 -0.001775 0.00062558 0.0012291 -0.076971 -0.13506
8.0132e-05 0.0070399 0.00145 -0.00013231
-9.6219e-05 -0.0012647 -0.0020238 0.00060291 -0.0010736 5.6574e-06 8.0166e-05 0.0070208
0.19615 -0.13914 -0.0053799 0.001915
0.0010639 0.00013643 7.837e-05 0.00025665 0.00054348 -0.0020472 0.0015051 -9.9207e-05
-0.00547 0.0019434 0.2008 -0.044418
2240000000 -0.029753 -0.14597 0.0024886 0.011637 -0.00041023 -0.00298 0.0017878 -0.0021543
-0.0020361 -0.00057544 0.00044004 -0.0016866
0.0024616 0.011599 0.17679 -0.01632 0.008392 0.00036106 -0.0010368 -0.00053933
-0.00067526 0.0010286 -0.00103 -0.00061027
-0.00039996 -0.0029139 0.0083915 0.00036055 -0.079981 -0.14528 0.0014375 -0.001249
-0.0011864 0.00023173 -0.0025864 -0.0013552
0.00169 -0.0022109 -0.0010114 -0.00050437 0.0015212 -0.0012271 -0.11126 -0.10572
0.001712 0.0088506 0.001615 -0.00066038
-0.0020219 -0.00063596 -0.00069568 0.0010689 -0.0011827 0.00027142 0.0017729 0.0088419
0.16514 -0.15791 -0.0051488 0.0045562
0.0003705 -0.0016534 -0.0010226 -0.00057477 -0.0025106 -0.0014505 0.0014799 -0.00057287
-0.0051088 0.0044906 0.17757 -0.055527
2300000000 -0.056466 -0.11867 0.0083313 0.0092912 -0.0011286 -0.0021809 -0.00044897 -0.0012644
-0.0011306 0.00099855 -0.00092878 -0.00046255
0.008302 0.0093257 0.15568 -0.025194 0.008632 -0.0018282 -0.0010831 0.00059734
-0.00031863 0.0014877 -6.3363e-05 0.0010782
-0.0011631 -0.0021931 0.0086413 -0.0019565 -0.093632 -0.12147 -0.00012575 -0.0012781
-0.00026813 0.0020302 -0.0017533 0.00098932
-0.00053843 -0.0012758 -0.0010882 0.00056539 -0.00015247 -0.0012731 -0.13236 -0.069578
0.0052823 0.0090854 0.00032183 -0.0015172
-0.0010971 0.0010057 -0.0002533 0.0014852 -0.0001804 0.0019699 0.0053355 0.0090905
0.1264 -0.1784 -0.0033994 0.0073383
-0.00091282 -0.00056449 -5.505e-05 0.0010664 -0.0018758 0.00094234 0.00034719 -0.0014658
-0.0033582 0.0074766 0.16134 -0.056923
2360000000 -0.073061 -0.086817 0.011056 0.0082286 -0.0012841 -0.0017284 -0.0014096 -0.0011346
-0.00017572 0.0010415 -0.00149 -0.00042599
0.011032 0.0082155 0.14679 -0.024574 0.0080397 -0.0047333 -0.00081313 0.00099124
0.0019167 0.00021969 0.00017495 -0.0002059
-0.0012747 -0.0016953 0.008065 -0.0048025 -0.10366 -0.098955 -0.0021694 -0.0010078
0.0011924 -5.291e-05 -0.00092033 0.0015711
-0.00142 -0.0011762 -0.00080337 0.00098744 -0.0022116 -0.0010141 -0.14962 -0.036354
0.0081788 0.0083462 0.0011546 -0.0015499
-6.5398e-05 0.0010353 0.0019219 0.00021703 0.0012183 6.28e-05 0.0081824 0.008279
0.094738 -0.18025 -0.00016204 0.0084715
-0.0014807 -0.00040535 0.00013222 -0.00018678 -0.00079711 0.0017153 0.0010822 -0.0015597
-0.00012145 0.0084173 0.13918 -0.060516
2420000000 -0.080251 -0.059482 0.014672 0.0024296 -0.0032028 -0.0014326 -0.0013099 0.00040612
0.0010805 0.0010007 -0.0013503 0.0016935
0.014707 0.0025065 0.12937 -0.025351 0.0048929 -0.0067784 0.0012957 0.0011705
0.00068632 -0.0013966 -0.00018104 -0.0001682
-0.0032423 -0.0013903 0.0048609 -0.0067874 -0.11662 -0.078019 -0.0017736 0.001157
-0.00019343 -0.00047093 0.00043545 0.0025456
-0.001239 0.00036787 0.0013748 0.001141 -0.0017027 0.0011505 -0.15843 0.0074873
0.011938 0.0064159 -0.00018241 -0.0027932
0.0012316 0.0009705 0.00075269 -0.001315 -0.00021611 -0.0004065 0.012046 0.0063437
0.055783 -0.17976 0.0017642 0.0087062
-0.0013198 0.0016362 -0.0002348 -0.00011978 0.00044256 0.0024768 -8.9225e-05 -0.0027791
0.0017615 0.0087976 0.12164 -0.056959
2480000000 -0.081421 -0.028713 0.014153 -0.0032579 -0.00189 -0.00010133 -0.00080123 0.0015962
0.0014398 -0.00054144 -0.00012112 0.0016787
0.014093 -0.0032844 0.1312 -0.025544 0.0028736 -0.0088936 0.0012717 0.00022254
-0.00067714 -0.00082286 -0.0001903 -0.0002242
-0.0018473 -6.7076e-05 0.002828 -0.0089352 -0.11978 -0.057295 -0.00081079 0.0029005
-0.00021185 -0.00088599 0.001787 0.00091811
-0.00076089 0.00162 0.001257 0.00021676 -0.00076076 0.0028972 -0.16021 0.045687
0.015408 0.00088392 -0.0010611 -0.0026953
0.00137 -0.0004593 -0.0007626 -0.00079717 -0.00019103 -0.00073013 0.015401 0.0008044
0.022707 -0.1723 0.005144 0.0079356
-3.6591e-05 0.0017995 -0.00010156 -0.00024717 0.0016098 0.00093674 -0.001079 -0.0027208
0.0051463 0.0079691 0.10281 -0.052343
2540000000 -0.08565 -0.0019116 0.011522 -0.0071155 -0.0026488 0.00097023 0.00053003 0.00092125
3.4473e-05 -0.0015136 0.0009962 0.0015777
0.011536 -0.0071307 0.11834 -0.017377 -0.0010998 -0.0079801 0.00086229 -0.0013887
-0.0017661 0.00018324 -0.00051712 0.00030926
-0.0026549 0.0009784 -0.0011208 -0.0080007 -0.12577 -0.033689 0.0016398 0.0025169
-0.00080474 -2.3248e-05 0.0017419 -0.00091787
0.00046796 0.0010267 0.00079399 -0.0014176 0.0016968 0.0025519 -0.15886 0.085983
0.014584 -0.0042084 -0.0023197 -0.0022984
8.7436e-06 -0.0014278 -0.001728 0.00024061 -0.0010151 -2.5793e-05 0.014592 -0.0043228
-0.0067675 -0.15815 0.0076388 0.0059486
0.0010747 0.0016541 -0.00054139 0.0003045 0.0018515 -0.00086818 -0.0023086 -0.0023678
0.0076748 0.005944 0.087887 -0.039224
2600000000 -0.078697 0.023052 0.0077967 -0.010424 -0.0012658 0.0026745 0.0010402 -0.0003523
-0.00083997 -0.0011228 0.0017149 0.00033653
0.0078212 -0.010391 0.11293 -0.032935 -0.0033353 -0.0061339 -0.00041091 -0.00095664
-0.00026054 0.0016229 -0.00025605 0.00054121
-0.0011827 0.0026477 -0.0033799 -0.0060833 -0.13046 -0.0085298 0.002919 0.00016782
-2.2687e-05 0.0011409 0.0013953 -0.0017867
0.0010197 -0.00035035 -0.00038643 -0.00093414 0.0029732 0.00014617 -0.14341 0.12082
0.012201 -0.0088811 -0.0033141 0.00015602
-0.0008245 -0.001096 -0.00026656 0.0016064 9.9397e-05 0.0012639 0.012159 -0.0089001
-0.04104 -0.13883 0.0091165 0.0054149
0.0017433 0.00046485 -0.00025521 0.00057579 0.0013824 -0.0017253 -0.0033435 0.00010165
0.0091796 0.005381 0.079741 -0.025479
2660000000 -0.072606 0.048948 0.003801 -0.011672 -0.00027987 0.0010883 8.9041e-05 -0.00029039
-0.0025392 6.5055e-05 0.0013546 -0.00078958
0.0038191 -0.01167 0.12058 -0.028798 -0.004526 -0.0046189 -0.0013074 -0.00046836
0.00040075 0.0018748 0.00034118 0.00089876
-0.00025099 0.0010945 -0.0045723 -0.0046041 -0.1291 0.011986 0.0019125 -0.0015821
0.00032404 0.00047748 -0.00098818 -0.0017255
4.9228e-05 -0.00026425 -0.001324 -0.00048299 0.0019329 -0.0016548 -0.12233 0.15195
0.0076642 -0.011655 -0.0022354 0.0013759
-0.0025218 5.5205e-05 0.0003845 0.0018594 0.00038028 0.00045397 0.0075866 -0.011691
-0.062419 -0.11914 0.010901 0.0012576
0.0013391 -0.00089497 0.00038152 0.00081836 -0.0010653 -0.001565 -0.0023074 0.0013354
0.01086 0.0012945 0.075596 -0.0063065
2720000000 -0.061879 0.067564 -0.00035172 -0.01152 -5.5449e-05 0.0030697 -0.00019374 -4.6621e-05
-0.0023449 0.0019014 0.0005091 -0.0016686
-0.00034226 -0.01154 0.1059 -0.032301 -0.005166 -0.0013184 -0.001693 0.00047702
0.0018903 0.00035573 0.00080449 -7.5366e-05
-4.8182e-05 0.0030953 -0.0051854 -0.0013337 -0.12313 0.041371 0.00042881 -0.002582
-7.724e-06 0.00032836 -0.0014626 0.0004929
-0.00024813 -9.1102e-05 -0.0017726 0.00053019 0.00053514 -0.0026158 -0.089129 0.18065
0.0029754 -0.012984 -0.0017225 0.0023752
-0.0023048 0.001974 0.0019033 0.00028402 7.7037e-05 0.00034632 0.0029644 -0.013028
-0.082306 -0.087786 0.011699 -0.0014173
0.00044335 -0.0016501 0.00078862 -9.6334e-05 -0.0012974 0.000477 -0.0017522 0.0023617
0.011818 -0.0013604 0.079186 0.011551
2780000000 -0.047701 0.087014 -0.0047306 -0.010166 5.1907e-05 0.0013487 0.00043766 -0.00027006
0.0011524 0.0029119 -0.00063401 -0.0016735
-0.0047037 -0.01019 0.1044 -0.044427 -0.0038876 0.00020246 -0.00029285 0.0017754
0.0017113 -0.001079 0.00012495 -0.00023862
2.1619e-05 0.0014239 -0.0038888 0.00021114 -0.12048 0.071467 -0.0017953 -0.0017472
4.2776e-05 -0.00025354 -0.00049043 0.00077713
0.00045261 -0.00023191 -0.00025131 0.0017742 -0.0018161 -0.0018598 -0.059547 0.20271
-0.0019335 -0.012973 -0.00065649 0.0020741
0.0012232 0.0028972 0.0017007 -0.0010963 0.00017537 -0.00012921 -0.0019868 -0.012953
-0.097669 -0.054415 0.01047 -0.006283
-0.00055534 -0.001711 0.00013661 -0.00021224 -0.00052607 0.00079485 -0.00056798 0.0021313
0.010482 -0.0061944 0.083313 0.029897
2840000000 -0.031847 0.10234 -0.007767 -0.0068802 0.0016205 0.0019224 -0.00016044 -0.00019248
0.0016355 0.001107 -0.0017121 0.00024189
-0.0077379 -0.0068992 0.10265 -0.038002 -0.003401 0.0011786 0.00061368 0.00098129
-0.00018711 -0.0015427 2.9762e-05 -6.7153e-05
0.0016806 0.0019539 -0.00334 0.0012202 -0.11408 0.097107 -0.0017496 0.00028483
0.00023097 0.00029932 0.0011979 0.0011079
-0.0001781 -0.00014967 0.00061153 0.00096794 -0.001685 0.00024274 -0.023225 0.21784
-0.0058506 -0.010304 0.00040558 0.0011534
0.0015135 0.0010819 -0.00017533 -0.0015488 0.0002032 0.00048762 -0.0058332 -0.010354
-0.10097 -0.022969 0.008317 -0.0071982
-0.0016751 0.00040394 8.2991e-05 -8.7097e-05 0.00096625 0.0012276 0.00046282 0.0011153
0.0083314 -0.0070985 0.097285 0.045503
2900000000 -0.017716 0.12202 -0.008844 -0.0026831 0.001652 -1.1905e-05 0.00046416 -0.0007273
0.0024303 -0.001039 -0.00070011 9.7407e-06
-0.008853 -0.0027271 0.082979 -0.045929 -0.0012454 0.0024773 0.001088 0.00024741
-0.00057571 -0.0013516 -0.00026928 6.161e-05
0.0016093 1.4363e-05 -0.001229 0.0024942 -0.096911 0.12961 -0.0011203 6.8613e-05
-0.00024205 -0.00090088 0.0019177 -0.00058652
0.00046863 -0.00073526 0.0011509 0.00020344 -0.0011325 0.00012035 0.013774 0.22037
-0.0090821 -0.0069182 0.00078034 0.0017295
0.0022761 -0.0011197 -0.00057171 -0.0013568 -0.00036075 -0.00076313 -0.0091566 -0.0069581
-0.099802 0.015508 0.0058137 -0.010479
-0.00072989 -4.3398e-05 -0.00024158 4.6682e-05 0.0017357 -0.00063813 0.0007841 0.0017376
0.0059395 -0.010547 0.11122 0.05026
2960000000 0.004693 0.13344 -0.0084801 0.00076376 0.00063726 0.0012948 -0.00066113 -0.00088615
-0.00020345 -0.0020535 -0.00092594 0.00042034
-0.0084787 0.00073994 0.091934 -0.045394 -0.00077529 0.0012066 0.0010388 -0.00019081
-0.0011099 -0.0006563 0.00048295 0.00035439
0.00057145 0.0013148 -0.00071048 0.0011939 -0.078303 0.16007 -0.00060255 0.00072586
-0.00063329 0.00073928 -6.2164e-05 -0.0025038
-0.00059902 -0.00089331 0.0010621 -0.00019645 -0.00064154 0.00068599 0.055784 0.22703
-0.0098244 -0.0022933 0.0014776 0.00048534
-0.00023505 -0.0020346 -0.0011584 -0.00058967 -0.00080882 0.00071667 -0.0098388 -0.0022028
-0.08811 0.047517 0.0015289 -0.012136
-0.00082738 0.000436 0.00050705 0.00031878 -0.00012745 -0.0025107 0.0015237 0.00042971
0.0014425 -0.012163 0.13051 0.060879
3020000000 0.023063 0.14752 -0.0061973 0.0039128 0.0013622 -0.00041179 -0.000879 -0.00015725
-0.00090481 0.00032764 -1.5021e-05 0.00072497
-0.0061864 0.0038853 0.080517 -0.034098 -0.00052862 7.4637e-05 0.00027102 -0.0010695
-0.0017846 0.00045209 0.00061154 -0.00024367
0.0014234 -0.00043088 -0.00053237 0.00011369 -0.056702 0.18575 -0.00019301 0.00083662
0.00071002 0.00042789 -0.0009784 -0.0015098
-0.00090958 -0.00013611 0.00024751 -0.0010771 -0.00021316 0.00097071 0.094802 0.21962
-0.0088275 0.0012949 0.00079733 0.00054599
-0.00084508 0.00031553 -0.0018232 0.00049124 0.00066266 0.00030995 -0.0088548 0.0013677
-0.071392 0.076199 -0.0017976 -0.010784
-7.0077e-05 0.00066406 0.00064897 -0.00026613 -0.00061608 -0.0014145 0.00073856 0.00053717
-0.0017699 -0.010718 0.15046 0.057617
3080000000 0.050626 0.15647 -0.0043179 0.006017 0.0015255 -0.0003462 -0.00067865 -0.000111
-0.00060834 0.0002269 4.5156e-05 0.00045924
-0.0043433 0.0060196 0.077848 -0.028254 -0.00042456 0.00061075 -0.00034572 -0.00026351
-0.00031672 0.0010537 -9.4986e-05 -0.00053413
0.001496 -0.00027552 -0.00046141 0.00060439 -0.019506 0.20731 -0.00059925 0.00019941
0.0006034 0.00058809 -0.0018779 -0.00073839
-0.00065941 -0.00013131 -0.00034176 -0.00027647 -0.00064583 0.00016775 0.12776 0.21147
-0.0064784 0.0048492 0.0018229 0.00062054
-0.00062442 0.00029835 -0.00026363 0.0011491 0.00064425 0.00055039 -0.0064569 0.0048897
-0.043277 0.10859 -0.006955 -0.0091293
3.2299e-05 0.00038631 -0.00013377 -0.00044576 -0.0022935 -0.00053378 0.0017828 0.00048747
-0.0068083 -0.0090891 0.16443 0.065005
3140000000 0.079239 0.15918 -0.00084194 0.0074461 0.0026215 -0.0014675 -0.0013372 0.0010247
0.0015273 0.00075706 0.0002378 -0.00010884
-0.00083322 0.0074245 0.073715 -0.029942 -0.0011224 0.0003782 0.00068713 -7.2279e-05
-1.1489e-06 0.00085931 0.00072802 -0.00051751
0.0026482 -0.0014371 -0.0011369 0.00035406 0.023648 0.2272 0.00012476 0.001442
0.0016355 -0.00087863 -0.0028467 0.00091659
-0.0012643 0.0010264 0.00068748 -9.5521e-05 0.00011214 0.0013789 0.16293 0.18591
-0.0031342 0.0061836 0.00067018 -0.0013781
0.0014368 0.00068945 -8.9167e-06 0.00086919 0.0014266 -0.00064286 -0.0031129 0.0061587
-0.025207 0.12829 -0.0083765 -0.0052393
0.0002955 -0.00034515 0.00062803 -0.00053378 -0.0027695 0.00080969 0.00070384 -0.0014324
-0.0085082 -0.0050605 0.18823 0.05582
3200000000 0.111 0.1696 0.0042578 0.0062669 0.0009203 -0.0027828 -0.00033375 0.001963
0.00063277 -0.0018053 0.00020451 0.00044098
0.0042103 0.0062499 0.083876 -0.028345 -0.00098657 0.00071539 -0.00029514 -0.00081145
0.00070348 0.0011596 -0.0004823 -0.0011145
0.00094142 -0.0027077 -0.0010072 0.00072348 0.068348 0.23209 0.0010579 0.00071471
-0.00034695 -0.0022826 -0.001348 0.0024491
-0.00028728 0.0019252 -0.0003001 -0.00078749 0.0010176 0.00073022 0.18324 0.16374
-0.00044902 0.0060978 0.00032228 -0.0012267
0.00057404 -0.0017652 0.0006705 0.0011221 -0.00027689 -0.0024353 -0.00041266 0.0061052
0.014352 0.14799 -0.0095781 -0.0011787
0.00014429 0.00027303 -0.00042331 -0.0010591 -0.0012379 0.0024179 0.00038641 -0.0012321
-0.009795 -0.0012292 0.20313 0.054414
3260000000 0.14308 0.16122 0.0042037 0.0031327 -0.00082949 -0.0025875 0.0011484 0.00093323
0.00018289 -0.0019375 -0.00013198 -5.2297e-05
0.0041946 0.0031038 0.092231 -0.031463 -0.0015775 0.0023542 -0.00027515 -0.00027349
0.0010073 -0.00055817 -0.0010595 0.00010085
-0.00088275 -0.0026383 -0.0015559 0.0023331 0.11908 0.22771 0.00054459 -8.473e-05
-0.00096048 -0.0012185 0.00095357 0.0018388
0.0011528 0.00092398 -0.00025843 -0.000237 0.00051071 -0.0002474 0.21086 0.12616
0.0025692 0.0055789 -0.00079129 -0.0016811
0.00013073 -0.0019503 0.0010835 -0.00064177 -0.0011504 -0.001056 0.0025405 0.0055358
0.041634 0.15661 -0.0071629 0.0039477
-0.00011276 3.9768e-05 -0.0010293 0.00015754 0.00062706 0.0017122 -0.00081321 -0.0017396
-0.0071373 0.0041882 0.23292 0.045097
3320000000 0.17299 0.15511 0.0071622 0.0010984 -0.00047776 -0.0019498 0.00087946 0.00036037
-0.0017642 -0.0011941 0.00028391 0.00024114
0.0071407 0.0010401 0.099129 -0.027956 0.0010767 0.0026214 -0.00026721 -0.00067354
-0.00019783 -0.00017715 -0.00048378 0.000175
-0.00043184 -0.0019665 0.0011065 0.0025382 0.16671 0.2178 0.00022008 -0.00020245
-0.0011085 1.7149e-05 -0.00024887 0.00098547
0.00089789 0.0002847 -0.00027609 -0.00064467 0.00033129 -0.0001416 0.21937 0.096225
0.0036754 0.0033344 -0.00097534 0.00022763
-0.0017473 -0.0011126 -0.00020482 -0.00016696 -0.0013213 -7.6478e-05 0.003741 0.0033652
0.073831 0.15785 -0.0039221 0.0051498
0.00047856 0.00021377 -0.00060638 0.00024796 0.00018223 0.00080263 -0.001001 0.00029097
-0.0039612 0.004983 0.24883 0.031523
3380000000 0.20834 0.13861 0.0055712 -0.0022477 -0.0010668 0.00071185 0.0012831 0.00029796
-0.0014148 0.00078466 0.00037331 0.00011031
0.0055633 -0.0022544 0.10994 -0.035527 0.00040861 0.0025556 -0.0011836 -0.00056738
-0.00018767 0.00010694 -0.00078697 0.00045611
-0.0010384 0.00074948 0.00055107 0.0025757 0.20846 0.19525 0.00078803 -0.0004671
-0.0017606 0.00074313 0.00052864 0.0015642
0.0012156 0.00033002 -0.0012238 -0.00055139 0.00068778 -0.00040991 0.23418 0.063503
0.0057678 0.0029109 -0.00031719 0.00058061
-0.0014434 0.00074247 -0.00015105 0.00016212 -0.0017436 0.00072507 0.0057466 0.0028782
0.11725 0.14885 -0.0008616 0.0059614
0.00032423 7.6221e-05 -0.00073444 0.00043864 0.00078659 0.0015737 -0.00031884 0.00055981
-0.00067109 0.0060909 0.27791 0.013541
3440000000 0.23948 0.1167 0.0044649 -0.0039616 -0.00076219 -0.0016438 0.00086161 -8.5014e-05
-0.0013696 0.0015494 0.00077533 0.00013466
0.0044456 -0.0039716 0.10384 -0.041238 0.0032022 0.0019029 -0.0009903 0.0011795
9.5357e-05 0.00037269 0.00013803 0.00093843
-0.00083234 -0.0016523 0.0032885 0.0018748 0.24663 0.16638 -0.00040292 -0.00034383
0.00021199 0.0013039 0.0012447 0.00049035
0.0008321 -6.5572e-05 -0.0010068 0.0011853 -0.00036192 -0.00040536 0.23558 0.030535
0.0069013 -3.4598e-05 -0.00024458 4.2591e-05
-0.0012694 0.0015922 0.00010153 0.00032767 0.0002724 0.0013305 0.0069126 -0.00010972
0.14678 0.13865 0.0031668 0.004026
0.00083128 0.00019999 0.0002101 0.00097126 0.0010156 0.00074459 -0.00024997 0.0001061
0.0031572 0.0042328 0.2945 -0.015456
3500000000 0.27161 0.085282 0.0024498 -0.0047823 -0.0014558 0.001356 0.0010584 -0.00084093
-0.0009204 0.0011198 0.00060717 -0.0010621
0.0024297 -0.0047745 0.11613 -0.065121 0.0032 0.00090665 -0.00045574 0.00068278
0.00052462 -6.7429e-05 2.4543e-05 0.00040177
-0.0014696 0.0014568 0.0031788 0.00087401 0.27535 0.13197 0.00018851 -4.0786e-05
-0.00013182 0.00057412 0.0015997 -0.00031415
0.0010313 -0.00088228 -0.0004652 0.00067739 7.9498e-05 -4.0957e-05 0.23977 0.0034677
0.0070319 -0.0027595 0.00026584 -0.00023012
-0.00091488 0.0011635 0.00049168 -2.074e-05 4.663e-05 0.00062912 0.0069887 -0.0028158
0.19183 0.11074 0.0031836 0.0020183
0.00064629 -0.0010609 -2.7685e-05 0.00029828 0.001722 -0.00020004 0.00014991 -0.00025274
0.0030485 0.0016955 0.31419 -0.042606
3560000000 0.29058 0.051002 0.00022168 -0.0060951 -0.00013523 -0.00080842 0.00054558 0.00015324
0.0016911 0.0018469 -4.17e-05 -0.0010142
0.00024925 -0.0061195 0.11021 -0.070455 0.0056773 -0.0009931 0.00034336 0.00069001
0.00065113 -0.00020863 0.00011177 0.00028022
-0.00022831 -0.00084971 0.0056602 -0.0010972 0.30264 0.089512 -0.00037736 0.00018343
0.00055561 0.00023806 0.0014269 -0.00088604
0.00064555 2.2651e-05 0.00033763 0.00070746 -0.00035835 -5.6417e-05 0.2303 -0.032977
0.0059106 -0.0060023 -0.00061273 -0.00052107
0.0015206 0.0018808 0.0005716 -0.00015198 0.00077217 0.00049474 0.0059005 -0.0059938
0.21387 0.097144 0.0037944 -0.0013321
-0.00015184 -0.0010908 0.00012757 0.00027897 0.0010661 -0.00082592 -0.00053276 -0.00073921
0.0035317 -0.0012629 0.326 -0.082766
3620000000 0.30674 0.013108 -0.0012886 -0.003828 -0.0018068 -0.00013232 0.00017927 -0.0018613
-2.5166e-05 0.00058279 -0.00072127 -0.00072711
-0.0012164 -0.0038508 0.1106 -0.10008 0.0034885 -0.0040087 0.00038702 0.00054945
-0.00028734 -0.0008602 0.00054118 0.00026733
-0.0018786 -0.0001814 0.0035121 -0.003964 0.31511 0.046183 0.00010455 -0.00090954
-0.00012321 0.0003136 0.00096217 -0.00032344
0.00019603 -0.0018088 0.00036942 0.00054542 0.00030561 -0.00093288 0.21888 -0.063205
0.0017386 -0.0075892 -0.0014415 0.00071079
0.0002191 0.00053407 -0.00031461 -0.00084858 -0.00024771 0.0002513 0.0016872 -0.0075775
0.23634 0.055235 0.0019868 -0.0020122
-0.00070243 -0.00072505 0.00065396 0.00028048 0.00088936 -0.0006609 -0.00137 0.00087537
0.0019892 -0.0021031 0.32866 -0.11682
3680000000 0.3106 -0.031337 -0.0037649 -0.0038782 -0.0010629 0.001667 -0.0012084 -0.00010531
0.0015493 0.00014646 -0.0010657 -0.00046715
-0.0037501 -0.0038573 0.10576 -0.11695 0.0012905 -0.0045591 0.00072923 0.00027811
-0.00037072 -0.00058477 0.00067243 0.00026407
-0.00099794 0.0015462 0.0011674 -0.0045431 0.32608 -0.0039783 -0.00056064 -0.00073431
0.0011726 0.00062158 0.00066616 -0.0017869
-0.0011898 -6.5785e-05 0.00071439 0.00024281 -0.00070126 -0.0007364 0.20551 -0.096806
0.00010151 -0.0067085 -0.0011249 0.0012201
0.0015784 -8.6239e-06 -0.00041526 -0.00062203 0.0011546 0.00086258 -2.4664e-05 -0.0066582
0.25574 0.029672 0.0014678 -0.0023806
-0.0010104 -0.00038384 0.00058021 0.00017145 0.00068302 -0.0016896 -0.0010384 0.0011737
0.0016226 -0.0024891 0.32925 -0.16205
3740000000 0.31214 -0.067005 -0.0031045 4.1689e-06 -0.0023529 0.0026378 -9.4806e-05 -0.00066613
-0.00066289 -7.5819e-05 -0.00095862 0.0003622
-0.0031442 -1.0571e-05 0.096948 -0.13887 0.000641 -0.0051115 0.00026951 -0.0003176
-0.00026889 1.3176e-05 0.00049829 4.0782e-05
-0.002215 0.002726 0.00063042 -0.0051976 0.32894 -0.04354 -0.00077657 6.1114e-06
0.00033175 -1.6657e-05 -0.00054981 -0.0015506
-8.3136e-05 -0.00062372 0.00025204 -0.00032866 -0.0006332 -7.1401e-05 0.1837 -0.121
-0.00213 -0.0059106 0.00080853 0.0026548
-0.00063467 -0.00015832 -0.00022577 1.5358e-05 0.00011365 -6.4469e-05 -0.0021422 -0.0059119
0.2625 -0.0092028 0.00017529 -0.0028682
-0.0010791 0.00032337 0.00050824 7.1437e-05 -0.0004459 -0.0016032 0.00074782 0.0026164
-9.6954e-05 -0.002754 0.31445 -0.20205
3800000000 0.30686 -0.11318 -0.0024676 0.0005752 0.00093836 0.0039676 -0.001314 -0.0015784
0.0015406 0.00078237 -0.0012854 0.00027836
-0.0024728 0.00056578 0.085542 -0.15355 -0.0023644 -0.0049919 0.00010036 0.00013497
-0.00085921 -0.00049173 0.00098348 4.2217e-05
0.0010153 0.0040416 -0.0023128 -0.0048539 0.32474 -0.084781 -0.00070811 0.00010029
0.00096742 -0.0001465 -0.0011431 -0.00034049
-0.0013184 -0.0015533 0.00012874 0.00012784 -0.00063194 0.00015218 0.17421 -0.14643
-0.0032199 -0.0046062 0.0016344 0.0014794
0.0014874 0.00080721 -0.0010106 -0.00048659 0.00104 -0.00022063 -0.0032433 -0.0045709
0.27488 -0.049876 0.001218 -0.0009849
-0.0012134 0.00030361 0.00096254 -3.801e-05 -0.00092038 -0.00048613 0.0014843 0.0015091
0.0013343 -0.0009698 0.30583 -0.24333
3860000000 0.29541 -0.14459 -0.0011044 0.0012477 0.0028811 0.0017567 -0.0021861 0.0012126
0.0010287 -0.0011507 -0.00040317 0.0015017
-0.0010517 0.0012532 0.066517 -0.16302 -0.0035376 -0.004779 0.00060519 -0.00057815
-0.00087501 0.0012312 0.00081833 -0.0010924
0.0028576 0.0016648 -0.0036506 -0.004703 0.30541 -0.12523 -0.00080269 0.00081081
0.00013729 -0.00061173 -0.0009749 -0.00062504
-0.0022422 0.0011835 0.00059294 -0.00057882 -0.00091804 0.00076584 0.14617 -0.16099
-0.0028681 -0.0045567 0.0021168 0.0008797
0.0010118 -0.0011973 -0.00076984 0.0012037 0.00022357 -0.00051912 -0.0027974 -0.004535
0.27091 -0.081514 -0.00030835 -0.0016112
-0.00038195 0.0013482 0.00069999 -0.0011409 -0.0011469 -0.00046203 0.0021857 0.00082084
-0.00036002 -0.0020353 0.28355 -0.28133
3920000000 0.28011 -0.18484 0.0017906 0.00035675 0.0036337 0.0024117 3.2399e-05 0.0010205
0.00018977 0.00015637 0.00061228 0.00066914
0.0017529 0.00035598 0.038827 -0.17895 -0.0046877 -0.0029777 -0.00048775 -0.00016784
0.00036696 0.0002495 -0.00033775 -0.00048293
0.003642 0.0023446 -0.004787 -0.0029347 0.29899 -0.15819 7.0745e-05 0.0015563
0.0015515 -0.0012489 -0.00073187 3.9871e-05
1.0163e-05 0.00098483 -0.00052197 -0.0001291 0.00015795 0.0015278 0.12578 -0.17151
-0.0042179 -0.0040177 0.0021532 -0.00034158
0.00020878 -3.9576e-05 0.00032476 0.00018647 0.0015123 -0.0014043 -0.0043202 -0.0040243
0.26153 -0.13085 0.00045334 -0.0018982
0.00043623 0.00041628 -0.00032718 -0.00049936 -0.00056939 1.5939e-05 0.0021005 -0.00044104
0.00032654 -0.0019062 0.26234 -0.30821
3980000000 0.25256 -0.22046 0.0018639 -0.002928 0.0050791 -0.00050121 0.00010695 0.0010531
0.00091422 -0.0018234 0.00051519 0.00021622
0.0018619 -0.0028945 0.016562 -0.1919 -0.0053766 -0.00090467 0.00085724 0.00065349
0.00053113 0.00041483 1.183e-06 -0.0011424
0.0051127 -0.00042324 -0.0053099 -0.00082471 0.26971 -0.18885 0.0014086 -8.3649e-05
-0.0013518 -0.0010463 -0.00057491 -0.00071968
0.00017523 0.0010396 0.00083081 0.00059194 0.0013809 -1.5435e-05 0.089594 -0.19272
-0.0050035 -0.0040568 0.0015085 -0.0010304
0.0010472 -0.0018606 0.00051702 0.00041478 -0.0012148 -0.0010414 -0.0050492 -0.0040817
0.24893 -0.16042 0.0010454 -0.0048161
0.00068357 0.00017865 -2.6137e-05 -0.0011755 -0.0006208 -0.0005738 0.0013847 -0.001101
0.0012575 -0.0047571 0.22709 -0.34599
4040000000 0.22461 -0.24578 -0.00050387 -0.0038689 0.0034332 -0.0029462 0.00017806 0.00024458
-0.0005463 -0.0009822 0.00051774 0.00014268
-0.00046048 -0.0038742 -0.008451 -0.19905 -0.0045503 3.7899e-05 0.00023452 -0.00096085
-0.00010667 0.00013205 -0.0016678 0.00017342
0.0034196 -0.0031498 -0.004619 0.00011376 0.24746 -0.22153 0.00032021 -0.00073856
-0.00077191 -0.0002249 -0.0011646 0.00048045
0.00022499 0.00018551 0.00024884 -0.00097997 0.00038192 -0.00083246 0.068016 -0.18765
-0.0067868 -0.0015185 0.0015203 -0.00041296
-0.00061522 -0.00091841 -1.9236e-05 0.00012419 -0.0010055 -0.00022383 -0.0067446 -0.0015702
0.23557 -0.19371 -0.0021567 -0.0033619
0.00050414 9.3546e-05 -0.0015966 0.00015251 -0.0010608 0.00037091 0.0014474 -0.00039139
-0.0018908 -0.0033203 0.18967 -0.36372
4100000000 0.19454 -0.26926 -0.0033028 -0.002723 0.00096072 -0.0036825 -0.00022353 4.2586e-06
0.00032041 -0.0017758 0.00063162 0.00040114
-0.0032677 -0.0027764 -0.034367 -0.20219 -0.0046979 0.00098483 -0.00017295 -0.00031617
0.00060281 0.00027097 -0.00047941 0.0002164
0.0009676 -0.0036747 -0.0047192 0.00099231 0.22567 -0.24818 0.00010839 -0.00025907
-0.00040395 -6.7783e-05 -0.0013327 0.0002835
-0.00021821 2.6077e-05 -0.00016175 -0.00029389 0.0001838 -0.0001944 0.034531 -0.20082
-0.0064757 0.00084486 0.00077929 -0.0012456
0.00031992 -0.0018045 0.00067456 0.0002549 -0.00022556 -0.00032997 -0.0064702 0.00092311
0.21639 -0.21843 -0.0025451 -0.0045049
0.00068865 0.00027425 -0.00051362 0.00028844 -0.0013023 0.00026261 0.00069228 -0.0012095
-0.0024004 -0.0042706 0.15678 -0.39047
4160000000 0.16548 -0.28578 -0.0035303 -0.0018793 -0.00029082 -0.003125 0.00064512 -0.00023273
-0.0039318 -0.00051326 0.00084655 -0.00095314
-0.0035724 -0.0018535 -0.059801 -0.19796 -0.0047761 0.0026739 -0.00042142 -0.00026055
0.0004322 -0.0004172 -0.00092264 0.00023001
-0.00027583 -0.0031595 -0.0046644 0.0027272 0.1931 -0.26411 0.00071476 -0.00038451
-0.0010929 -0.00039798 -0.0016537 0.00085984
0.00067238 -0.000228 -0.00049435 -0.00031384 0.00067725 -0.00035361 0.010366 -0.18861
-0.0058297 0.0019113 0.001036 -0.0020249
-0.0038675 -0.00052058 0.00036907 -0.00037471 -0.0012235 -0.00041753 -0.0058497 0.0019403
0.18152 -0.25266 -0.0046659 -0.0031109
0.0009035 -0.00077193 -0.00090626 0.00034427 -0.0014441 0.0007915 0.0010778 -0.0021365
-0.0049962 -0.0033008 0.10744 -0.3987
4220000000 0.13709 -0.30164 -0.0044325 9.1267e-05 -5.7494e-05 -0.0036269 -0.00028989 -7.3832e-05
-0.00060892 0.0010853 0.00028844 -0.0013981
-0.0044675 8.9642e-05 -0.096036 -0.18788 -0.0021714 0.0031801 -0.00016496 -0.00016828
5.3771e-05 -9.1861e-05 -0.00063363 0.0011134
-0.00012062 -0.0036368 -0.0020881 0.0033456 0.16262 -0.28978 -0.00019774 -4.0193e-05
0.00016689 0.0003881 -0.00011966 0.0013661
-0.00035827 -0.00010172 -0.00017461 -0.00018231 1.4388e-05 2.9329e-05 -0.013555 -0.18696
-0.0043855 0.0021102 6.8808e-05 -0.0022476
-0.00064615 0.0012376 -3.7286e-06 1.3411e-05 0.00049642 0.0001222 -0.0043557 0.0022009
0.16541 -0.27465 -0.0050478 -0.0027202
0.00028777 -0.0014242 -0.00071609 0.0012563 -0.00011114 0.0014631 -7.656e-05 -0.0021042
-0.0049561 -0.0026729 0.078847 -0.41167
4280000000 0.10622 -0.31018 -0.0026459 0.001762 -0.0018332 -0.0042787 -0.00032454 0.00061192
-0.00020731 0.00096872 -0.00066641 -0.00032216
-0.0026454 0.0017138 -0.12131 -0.19195 -0.0028507 0.0028471 -0.00073888 -0.00031961
0.00016852 0.00023729 0.00044572 0.0006133
-0.0017817 -0.004281 -0.0029121 0.0028336 0.13274 -0.29654 0.00092867 -0.00020009
-0.00090626 0.0010086 -0.00014579 0.00060139
-0.00028024 0.00056974 -0.00072432 -0.00028072 0.00085878 -0.00014351 -0.050891 -0.17185
-0.0046262 0.0028252 -0.00046843 -0.0019068
-0.00033985 0.00093382 0.00016151 0.00023082 -0.00075525 0.0012118 -0.004685 0.0028155
0.11672 -0.29446 -0.0063905 -0.00061313
-0.00049964 -0.00032599 0.00038286 0.00054804 -0.00036468 0.00064066 -0.0005172 -0.0020193
-0.0061941 -0.00045794 0.028608 -0.41663
4340000000 0.078944 -0.31919 -0.0018274 0.0018625 -0.0025064 -0.0014277 0.00013639 0.00046767
9.2189e-05 0.00083087 -9.9749e-05 -0.00091005
-0.0018132 0.0018452 -0.14162 -0.1658 -0.002142 0.0040776 -0.0001835 0.00052711
-6.1599e-05 -0.00043409 0.00052833 0.00035395
-0.0023672 -0.0014005 -0.0020832 0.0040351 0.097793 -0.31342 -0.00042066 -0.00082418
0.0001435 0.00050754 0.00071338 0.0016497
0.00018821 0.00044987 -0.00019329 0.00051231 -0.00045313 -0.00090519 -0.0688 -0.16932
-0.0046299 0.0039857 -0.0012641 -0.0020464
6.1189e-05 0.00075895 -0.0001273 -0.00032098 0.00016533 0.00062164 -0.0045627 0.003942
0.08838 -0.31744 -0.0047451 0.0020381
-0.00012 -0.00089555 0.00054435 0.00039047 0.00086068 0.0017344 -0.0012305 -0.002184
-0.0050868 0.0016358 -0.0049843 -0.41131
4400000000 0.047699 -0.32465 -0.00073747 0.0014319 -0.0025889 -0.00171 0.00085089 0.0012554
3.1252e-05 0.00080334 -7.7574e-05 -0.00080853
-0.00076621 0.001441 -0.17067 -0.15587 -0.0013098 0.0042622 -0.00053256 0.00053513
0.00011265 -0.00056985 0.00049828 0.0003315
-0.0026327 -0.0017 -0.0012122 0.0042981 0.067637 -0.31946 -9.7664e-05 -0.00030318
0.00037963 0.00024309 0.00079148 0.0017969
0.0009013 0.0012209 -0.00050866 0.00051431 -3.6212e-05 -0.00020333 -0.093756 -0.15634
-0.0033331 0.0050883 -0.0021047 -0.0015235
4.3909e-05 0.00079765 7.6958e-05 -0.0005201 0.00042012 0.00016041 -0.0033304 0.0051534
0.055428 -0.32814 -0.0044464 0.0011349
-0.00012981 -0.00085387 0.00053925 0.0003121 0.00097399 0.0017468 -0.0021502 -0.0014504
-0.0042824 0.00126 -0.05114 -0.41531
4460000000 0.012277 -0.32424 -0.00068328 0.00015378 -0.0041305 -0.00075913 0.0014245 -0.0006972
-0.00065256 0.0013089 -0.0013149 -0.00040437
-0.00070698 0.00018263 -0.19217 -0.12605 -0.00035827 0.0045251 -0.0003502 0.00079505
-0.00054626 -0.00042939 0.00043505 -0.00039387
-0.0041792 -0.00060004 -0.00039397 0.0045117 0.041764 -0.32619 -0.00040955 -0.00042702
0.00040584 0.00054037 0.0023751 0.00071318
0.0014732 -0.00070785 -0.00033278 0.0007481 -0.00047036 -0.000507 -0.1068 -0.13491
-0.0016505 0.0063852 -0.0021777 -0.0011487
-0.0006122 0.0014441 -0.00048769 -0.00051807 0.00032349 0.00051439 -0.0015542 0.0062939
0.019689 -0.32074 -0.004052 0.0031221
-0.0011189 -0.00029685 0.00042785 -0.00045411 0.0021806 0.00071568 -0.002209 -0.0011904
-0.0040372 0.0032057 -0.090526 -0.39601
4520000000 -0.012021 -0.32483 -0.00045127 -0.00049446 -0.0036248 0.00033921 0.00072004 -0.00010466
0.0019995 3.9346e-05 -0.00058959 0.0010164
-0.00044623 -0.00049862 -0.21675 -0.10909 0.00068014 0.0046517 0.00056942 0.00085663
-0.00037888 0.00014182 0.00014007 -0.00012426
-0.0036261 0.00045575 0.00073959 0.0045813 0.011379 -0.32344 -0.0011993 0.00051145
0.00078849 -0.00051159 0.0015626 -0.00095048
0.00064024 -7.0627e-05 0.00061299 0.00087975 -0.0010311 0.00059286 -0.12475 -0.12547
-0.00034583 0.0059757 -0.0028841 -0.00044307
0.0020381 7.3552e-05 -0.0003364 7.5121e-05 0.00096493 -0.00067672 -0.00026492 0.0059718
-0.029881 -0.33144 -0.0026064 0.0033897
-0.0006117 0.001025 0.00013004 -0.00020475 0.001529 -0.00080076 -0.0028473 -0.00038066
-0.0024851 0.0030972 -0.11913 -0.39486
4580000000 -0.049934 -0.31762 -0.0014404 -0.00066861 -0.0030591 0.002648 0.00073478 -0.00034045
0.00034484 -9.0149e-05 -0.00053044 0.00073784
-0.0014515 -0.0007043 -0.23524 -0.082193 0.0010207 0.004238 0.00057248 -0.000118
-7.5519e-05 0.00027877 3.3503e-05 -0.00033337
-0.0030966 0.0026732 0.0011211 0.0042692 -0.020522 -0.32088 -0.00022997 0.00041348
-0.00019935 0.000146 0.0014798 -0.001228
0.00069785 -0.00040351 0.00055872 -0.00011964 -0.00025536 0.00046986 -0.1352 -0.10053
0.0019258 0.0051585 -0.0025985 0.0011222
0.0003284 4.0551e-05 -8.5162e-05 0.00026024 -0.00027639 5.2549e-05 0.0019608 0.0051415
-0.054702 -0.33534 -0.0018657 0.0031401
-0.00056035 0.00072866 0.00016122 -0.0002078 0.0016152 -0.0012241 -0.0026916 0.0011936
-0.002219 0.0036133 -0.1644 -0.36535
4640000000 -0.075299 -0.31109 -0.0025382 -0.0015899 -0.0029902 0.0025085 0.00043176 -0.0013888
0.0014789 -0.00030521 0.00012472 0.0010537
-0.0025616 -0.0015466 -0.2453 -0.054651 0.0016888 0.003705 0.00070234 0.00027946
-0.00023951 0.00044688 -2.0516e-05 -0.00061818
-0.0029842 0.0025544 0.0016529 0.0036694 -0.044702 -0.31504 0.00036824 0.00086269
0.00098562 0.00012941 0.00056579 -0.0017366
0.00048088 -0.0013939 0.0007224 0.00022345 0.00038272 0.00080701 -0.14044 -0.086148
0.0035408 0.0036511 -0.0025102 0.0014495
0.0015201 -0.00020945 -0.00028008 0.00037874 0.0011039 1.4257e-05 0.0034978 0.0036386
-0.08722 -0.31789 -0.0022739 0.0039562
0.00017206 0.00096848 -8.7227e-05 -0.00078496 0.00020336 -0.0020926 -0.0024968 0.0016584
-0.0022157 0.0038063 -0.18326 -0.35479
4700000000 -0.10332 -0.30627 -0.0041598 3.3466e-05 -0.0014758 0.0046705 -0.000875 -0.00093892
0.00091323 -0.00075042 0.00084738 0.00071676
-0.0041513 2.793e-05 -0.25723 -0.035845 0.0028072 0.0040353 0.0004533 -0.00053417
0.00033054 0.00038443 -0.00013248 5.5812e-06
-0.0013904 0.0046679 0.0028838 0.0039991 -0.075175 -0.30866 -4.168e-05 0.00053296
0.00047018 -0.00017392 9.1966e-05 -0.0015847
-0.00091309 -0.00094473 0.00046607 -0.00049709 -8.1204e-05 0.0006873 -0.1573 -0.065069
0.0032464 0.0018695 -0.0015868 0.002468
0.00093035 -0.00071618 0.00038116 0.00038218 0.00065561 -0.00013427 0.0032229 0.0019245
-0.12647 -0.30895 -0.001766 0.0040791
0.00093951 0.00073322 -0.00021711 -5.7413e-05 -0.00022381 -0.0016467 -0.0014098 0.0023935
-0.0016555 0.0043093 -0.22671 -0.32527
4760000000 -0.13302 -0.29078 -0.0048121 0.0012563 0.00061823 0.0046298 -0.00071211 -0.00059645
0.00024993 -0.0010294 0.0011746 -0.00037865
-0.0048005 0.001243 -0.25248 0.0066725 0.0031652 0.0032508 -4.1455e-05 -0.00061033
0.00032741 0.00012741 4.9366e-05 -0.00026989
0.00069292 0.0045719 0.0031902 0.0032478 -0.10527 -0.29443 0.00085526 0.00045941
0.00089299 -0.00025743 -0.0016347 -0.00087302
-0.00074706 -0.00056971 -4.6227e-05 -0.00062449 0.00083039 0.00039672 -0.15115 -0.048594
0.0023218 0.0013334 -0.00077881 0.0027639
0.00019459 -0.0010572 0.00036521 0.00011095 0.00076498 -0.00019303 0.0023723 0.0012813
-0.15837 -0.29038 -0.00062851 0.0044376
0.00097363 -0.00030455 2.9281e-05 -0.00016886 -0.0014094 -0.00077537 -0.00081178 0.0027093
-0.00081901 0.0041104 -0.23815 -0.30333
4820000000 -0.16006 -0.27694 -0.0051045 0.0026938 0.0018605 0.0032305 -0.00090802 -0.00049569
0.00024753 -0.00083289 -4.2397e-05 -0.00040723
-0.0050993 0.0027027 -0.26407 0.029034 0.0045541 0.002923 -0.0001201 -0.00035181
0.00027617 -0.00021802 -0.00031956 -0.00033549
0.0018261 0.0031443 0.0046159 0.0028549 -0.13336 -0.29094 0.00048237 -0.0003585
0.00028858 -0.00068537 -0.0011265 -0.00016553
-0.00094565 -0.00045828 -0.00012068 -0.00036224 0.00059258 -0.00031406 -0.16636 -0.031052
0.0017653 8.2937e-05 0.00017736 0.002902
0.00031671 -0.00084515 0.00034137 -0.00011484 0.00045856 -0.00087673 0.0017528 0.00014363
-0.1961 -0.27248 5.0064e-06 0.0034822
0.0001097 -0.00043475 -0.00017499 -0.0003975 -0.00097239 -0.00049196 5.7544e-05 0.002919
2.0743e-05 0.0039071 -0.27477 -0.27352
4880000000 -0.19126 -0.25693 -0.0042436 0.0047292 0.0023539 0.0029297 -0.0013753 0.00024777
-0.00091173 -0.0010561 0.00053187 -0.00025946
-0.0042697 0.0047044 -0.25534 0.070599 0.0046343 0.0014137 -0.0003234 -0.00018188
-0.00023979 0.0003355 -0.00020604 5.2842e-05
0.0023916 0.0028973 0.0046711 0.0013193 -0.15216 -0.27726 0.00053631 -0.00036988
-0.00039703 -0.0012926 -0.00041275 -0.00017533
-0.0014136 0.00022645 -0.00037153 -0.00021338 0.00045524 -0.00029828 -0.15944 -0.012359
0.00076632 6.8876e-05 0.0010302 0.0024615
-0.00089837 -0.001015 -0.00027813 0.00021376 -0.00031009 -0.0012302 0.00074157 4.4947e-05
-0.2244 -0.2553 0.00055099 0.0037076
0.00039146 -0.00025125 -0.00026844 5.1732e-05 -0.00040454 6.3246e-06 0.0011804 0.0025042
0.00066893 0.0038031 -0.28716 -0.24289
4940000000 -0.21183 -0.23934 -0.0029394 0.0067436 0.0031405 0.0010738 -0.00020498 0.00071094
-0.00096007 -0.00048311 5.2505e-05 -0.00060378
-0.0029575 0.0067268 -0.26669 0.096379 0.0055931 0.0010192 -7.3648e-05 -6.9637e-05
0.00044435 -0.00032748 -0.00042527 8.9047e-05
0.0031071 0.00097508 0.0056411 0.0010417 -0.17225 -0.25371 8.4065e-05 -0.00043942
-0.00093152 -0.00016048 -0.00065824 -0.00010237
-0.00022304 0.00071286 -5.2981e-05 -9.559e-05 9.3229e-05 -0.00053408 -0.16686 -0.0030451
-0.00016914 0.00045799 0.0016285 0.0019814
-0.00096199 -0.00045832 0.00036769 -0.0003429 -0.001064 -0.00011247 -0.00015459 0.00042919
-0.24712 -0.22623 0.00011722 0.0035874
4.9702e-05 -0.00061512 -0.00025744 0.00013285 -0.00063103 9.2484e-05 0.0017106 0.0019044
0.00036576 0.003259 -0.31048 -0.21698
5000000000 -0.2326 -0.21491 4.5938e-06 0.007399 0.0029519 0.0016691 -0.00020185 0.00062913
-0.0005596 0.0005199 -0.00024413 -0.00082649
-2.1579e-05 0.0074037 -0.25301 0.11386 0.0057131 -0.00060534 -0.00029624 -9.7739e-05
-0.00027668 -0.00046802 -0.00025101 -8.6918e-05
0.0030176 0.0017031 0.0057092 -0.00064516 -0.20204 -0.23931 -0.00066555 -0.00075164
-0.00056795 -6.9726e-05 -0.0005847 -6.1518e-05
-0.00018647 0.0006418 -0.0002748 -9.3476e-05 -0.00061756 -0.00074763 -0.16112 0.021331
-0.00037015 0.0016257 0.0024523 0.0010218
-0.00052006 0.00052434 -0.00025744 -0.00049573 -0.00055774 -9.6562e-05 -0.00033962 0.0016836
-0.27338 -0.20398 0.0011704 0.0036664
-0.00029873 -0.00088019 -0.00024335 -5.0538e-05 -0.00046692 -7.6748e-05 0.0023787 0.0010753
0.00076135 0.0037741 -0.32228 -0.18349
5060000000 -0.25321 -0.18711 0.0019434 0.0070244 0.0031489 -0.00043319 0.00013031 0.00050413
-0.00030014 -6.5435e-05 -0.00055779 -8.4698e-05
0.0019137 0.0069935 -0.23515 0.15076 0.005146 -0.0020511 -3.114e-05 0.00025171
-0.00036328 -8.8185e-05 -0.00029372 0.00031362
0.0031223 -0.00043945 0.0050555 -0.0021433 -0.21592 -0.21734 -0.00030295 0.00042641
-0.00096151 -0.00013272 -0.0010818 0.00029256
0.00016043 0.00051398 -4.8553e-05 0.0002192 -0.00032694 0.00045049 -0.16266 0.028504
0.00010812 0.0031113 0.0017532 0.00046006
-0.00033332 -7.9533e-05 -0.00031603 -2.421e-05 -0.00083558 -4.7643e-05 7.8953e-05 0.0030832
-0.28489 -0.17257 0.0017246 0.0032057
-0.00039128 -0.00021933 -0.00022317 0.00020927 -0.00122 -2.9952e-05 0.0017974 0.00063898
0.0018646 0.0033498 -0.33484 -0.15426
5120000000 -0.26923 -0.1618 0.0034848 0.0059239 0.0027617 -0.00062468 0.00031268 0.00066065
-0.00028131 0.00078537 -0.00044776 0.00016527
0.0034515 0.0058941 -0.22932 0.17687 0.0046147 -0.0026176 4.8215e-05 0.00021689
0.00012838 -8.9667e-06 8.0932e-05 0.00038468
0.0028021 -0.00063203 0.0045744 -0.0026416 -0.22996 -0.20219 5.7008e-05 0.00020679
0.00013444 0.00093938 -0.00090077 0.00080744
0.00031373 0.00066106 7.0988e-05 0.00023472 -1.4e-05 0.00028597 -0.15891 0.054587
0.0016804 0.0031021 0.0023129 0.00064309
-0.00039438 0.00078749 -5.6578e-05 4.6856e-05 -0.00010996 0.0010776 0.0016849 0.0030598
-0.29839 -0.13937 0.0015918 0.0035942
-0.00049569 0.00019381 7.506e-06 0.00035507 -0.00096295 0.00081415 0.0023702 0.00049191
0.001637 0.0035174 -0.34705 -0.11952
5180000000 -0.28505 -0.13118 0.0051433 0.0047659 0.0033172 -0.0011727 0.00028372 0.00059522
-8.1465e-05 0.0003754 -0.00047459 0.00035756
0.0051016 0.0047638 -0.20685 0.19996 0.0041385 -0.0038276 -0.00033366 -0.00026005
-0.00017029 -0.00016 -0.00015241 0.00010725
0.0033134 -0.0012097 0.0040952 -0.0038839 -0.24092 -0.16538 -0.00031383 0.00056285
-0.00016239 -8.6272e-05 -0.00044627 0.00077103
0.00025263 0.00059264 -0.0003623 -0.00027669 -0.0004152 0.00055145 -0.15787 0.064472
0.0032992 0.0035172 0.0024201 -0.00062168
-5.938e-05 0.00036021 -0.00011718 -0.00024422 -8.4308e-05 -0.00013201 0.0032809 0.0034748
-0.30843 -0.096455 0.003241 0.0034511
-0.00044795 0.00036969 -0.00014796 0.00014694 -0.000561 0.00082165 0.0023238 -0.00066043
0.0030751 0.0031597 -0.34895 -0.08771
5240000000 -0.29324 -0.10435 0.0051662 0.003405 0.0026052 -0.0027539 0.00072365 4.3732e-05
-0.00022327 -6.7629e-05 4.9394e-05 0.00063754
0.0052206 0.0034369 -0.19486 0.23712 0.0031792 -0.0046156 -1.5694e-05 0.00011168
-0.0002824 -6.6945e-05 0.0001222 0.00047392
0.0026135 -0.0027915 0.0031475 -0.0047066 -0.25731 -0.14053 0.00038015 0.00022773
-0.000188 0.0006021 6.0358e-05 0.0011902
0.00070094 6.0792e-05 -2.4865e-05 0.00010044 0.000386 0.00029076 -0.1583 0.08482
0.0037431 0.0021478 0.0018206 -0.0014361
-0.00026069 -3.4964e-05 -0.00024049 -3.8181e-05 -0.00033003 0.00067972 0.0038041 0.0020817
-0.32179 -0.056393 0.0036126 0.0025524
-3.686e-06 0.0006511 0.00019976 0.00043542 0.0001472 0.0012604 0.0017889 -0.0012651
0.0035952 0.0028281 -0.35517 -0.054845
5300000000 -0.29838 -0.073894 0.006093 0.0019998 0.0017264 -0.0032832 0.00012367 -0.00037482
0.00041357 0.00073445 9.1845e-06 0.00036609
0.0060782 0.0020261 -0.18683 0.24178 0.0020799 -0.005385 -0.00015679 0.00027067
3.428e-05 0.00041568 0.00026562 0.00034753
0.001655 -0.003211 0.0020248 -0.005347 -0.27293 -0.1147 0.00027922 -0.00016351
0.00029992 0.00058993 0.00057309 0.00096445
0.00012173 -0.00036654 -0.00011092 0.00023475 0.00024194 -0.00020045 -0.15068 0.094231
0.0054335 0.0012796 0.001403 -0.0014471
0.00030508 0.00077305 4.143e-05 0.00037622 0.00015551 0.00048831 0.0054819 0.0011956
-0.33204 -0.029751 0.0035942 0.0023775
9.0873e-05 0.00020194 0.00026888 0.00030694 0.00045353 0.00071323 0.0014042 -0.0016021
0.0035874 0.0025162 -0.3511 -0.018889
5360000000 -0.29818 -0.03647 0.006207 0.00053623 0.00030435 -0.0038354 0.0004227 -6.6238e-05
0.00020872 0.00040215 0.00057651 -0.0001346
0.0062038 0.00055951 -0.14939 0.26324 0.00077284 -0.005452 6.6191e-05 0.00021093
-0.00010271 9.6193e-06 0.00049241 -0.0001455
0.0001566 -0.0038774 0.00061052 -0.0054739 -0.27137 -0.087867 0.000283 0.00030873
0.00016558 0.0002926 0.00054411 0.00040643
0.00043115 -4.697e-05 9.6436e-05 0.00023223 0.00034221 0.00033848 -0.14879 0.11214
0.0055752 -0.00085997 0.00067505 -0.0020201
0.00021985 0.00043814 -3.726e-05 6.0744e-05 0.00028084 0.00039962 0.0055335 -0.00088905
-0.32545 0.0086002 0.0048264 0.0020226
0.0005994 -0.00010656 0.00045171 -9.776e-05 0.00077022 0.00041291 0.0005958 -0.0020136
0.0046777 0.0016909 -0.34817 0.0096704
5420000000 -0.30057 -0.013581 0.00609 -0.0012497 -0.00056212 -0.0034244 -2.9104e-05 -0.00014808
0.00082938 0.00059384 0.00039374 -0.0002385
0.0061297 -0.0012352 -0.13032 0.28969 0.00015664 -0.0054161 0.00010869 0.00012906
3.5895e-05 9.432e-05 0.00029503 -0.00010564
-0.00059612 -0.0034466 9.1549e-05 -0.0054083 -0.28713 -0.055145 -0.00010978 -0.00048667
0.0010214 0.00014585 0.0010793 -6.072e-05
-5.9858e-05 -0.00017032 7.8745e-05 0.00015968 -0.00015352 -0.00055879 -0.13743 0.12673
0.0046923 -0.0021742 0.00014064 -0.001874
0.0008921 0.00048971 0.00011583 9.349e-05 0.00097375 3.8115e-05 0.0046899 -0.002284
-0.33015 0.037821 0.0051024 0.00041499
0.00031212 -0.00024675 0.00024336 -0.00014262 0.00094835 0.00011256 0.00012129 -0.0017702
0.0050298 0.00056331 -0.34086 0.05112
5480000000 -0.29262 0.022922 0.0049816 -0.0020157 -0.0018727 -0.0030413 0.00039838 -1.9122e-05
0.0009533 -0.00036831 -0.00019962 1.4671e-06
0.0050034 -0.0020278 -0.11579 0.29769 -0.0014956 -0.0058787 1.2133e-05 0.00022659
0.00017496 -9.5659e-05 0.00027685 -0.00013336
-0.0019442 -0.0030005 -0.0016378 -0.0058451 -0.29158 -0.032551 -0.0002759 0.000232
0.0007289 -0.00048543 0.00066014 8.1554e-05
0.0003912 -1.3386e-05 2.2186e-05 0.00020689 -0.00023743 0.00011546 -0.13086 0.13787
0.0038098 -0.0034103 -0.00029048 -0.0018329
0.0009194 -0.00032408 7.6132e-05 -1.8628e-05 0.00063129 -0.00063703 0.0037606 -0.0033952
-0.31861 0.064825 0.0046564 6.0573e-05
-9.9183e-05 -6.8079e-05 0.00028999 -0.00025836 0.00064409 -0.00013797 -0.00021268 -0.0018979
0.0047288 3.0668e-05 -0.3324 0.072913
5540000000 -0.28848 0.048184 0.0042139 -0.0026545 -0.0027198 -0.0018913 0.00030619 -0.00033437
0.00011918 -0.00033746 -0.00023123 1.0487e-05
0.0042211 -0.0026332 -0.074656 0.31472 -0.002645 -0.0050536 0.00048202 7.5448e-05
-6.1903e-05 -0.00017231 -0.00010181 -0.00041586
-0.0027542 -0.0019125 -0.0027937 -0.0050623 -0.29029 -0.011795 0.00022862 -0.00030432
0.00033446 -0.00026783 0.00053353 -0.0004527
0.00027118 -0.00030165 0.00047597 0.00012127 0.00015191 -0.00019348 -0.11917 0.15907
0.0024175 -0.0037866 -0.0009887 -0.0017115
8.5248e-05 -0.00029767 -3.1324e-05 -7.2133e-05 0.00043662 -0.00013826 0.0023529 -0.0037927
-0.30331 0.099381 0.0046293 -0.0010916
-0.00028799 7.0641e-05 -9.1341e-05 -0.00037049 0.00062791 -0.00028734 -0.0010713 -0.0016386
0.0048508 -0.0012684 -0.32401 0.1143
5600000000 -0.27717 0.075899 0.0033443 -0.0036986 -0.0024582 -0.0015462 0.00034979 -0.00037076
0.00030025 -0.0002577 0.00010048 0.0003788
0.0033343 -0.0036814 -0.072027 0.32868 -0.0037248 -0.0047398 8.2502e-05 -0.00023117
-7.2006e-05 7.1393e-05 -9.6388e-05 -0.00030333
-0.0024915 -0.0015305 -0.0038193 -0.0047046 -0.28984 0.020014 -1.0183e-05 0.00011764
5.4106e-05 -0.00041458 0.00029245 -0.0005305
0.00033364 -0.00038415 5.6537e-05 -0.00022938 -2.9397e-05 4.7632e-05 -0.11157 0.15837
0.0017655 -0.003777 -0.00097336 -0.00098042
0.0002894 -0.00029608 -7.009e-05 -1.9038e-05 0.00014924 -0.00060868 0.0016987 -0.0037981
-0.29433 0.12827 0.0045643 -0.0015851
0.00012161 0.00040118 -0.00011847 -0.00028061 0.00024519 -0.00054284 -0.0010679 -0.0010167
0.0043569 -0.0015809 -0.30165 0.12856
5660000000 -0.26552 0.098184 0.003083 -0.003747 -0.0034228 -0.00045803 -0.00035115 -0.00066155
-0.00018455 -0.00053507 0.0004552 -9.2704e-05
0.0030766 -0.0037382 -0.03042 0.32011 -0.0045775 -0.0031463 2.0169e-05 -0.00012524
0.00011536 2.305e-05 -9.1039e-05 -6.9151e-05
-0.0034368 -0.00041406 -0.0046818 -0.0030754 -0.29041 0.043781 -0.00016265 0.00015984
-0.00029223 -0.00044391 0.00022527 -0.0010972
-0.0003631 -0.00069748 5.2789e-05 -0.00014418 -0.00015724 0.00018677 -0.096058 0.17844
0.00070008 -0.0040318 -0.001344 -0.00090487
-0.00033865 -0.00054307 0.00013836 7.5332e-05 -0.00034526 -0.00033326 0.00067555 -0.0040909
-0.27918 0.1557 0.0040801 -0.0025067
0.00043181 -7.1245e-05 -9.9126e-05 -5.706e-05 0.00032281 -0.0010883 -0.0012666 -0.00095
0.0043346 -0.002457 -0.29296 0.16522
5720000000 -0.25029 0.11932 0.0026361 -0.0043285 -0.0028549 0.00076403 -0.00052982 -0.00026689
-0.00047533 -0.0001646 -7.6118e-05 -0.00038056
0.0026421 -0.0043198 -0.0023046 0.34503 -0.0055963 -0.0026327 4.2992e-05 -2.9401e-05
-0.00030567 -3.9295e-05 -0.00020523 0.00011323
-0.0029006 0.00076934 -0.0056666 -0.0026159 -0.28661 0.074655 0.00031505 8.5251e-05
0.00023715 0.00031176 -0.00017652 -8.2136e-05
-0.00056981 -0.00023845 2.1777e-05 -3.5635e-06 0.00026392 8.1608e-05 -0.080066 0.18005
-0.00021015 -0.0036135 -0.0014969 -0.00043178
-0.00044106 -8.7558e-05 -0.00031795 1.4272e-05 0.00034143 0.00024189 -0.00018487 -0.003642
-0.26771 0.18156 0.0037815 -0.0036732
-7.7678e-05 -0.00039525 -0.00029396 0.0001202 -0.00019313 -0.00023394 -0.001598 -0.00039303
0.0038149 -0.0037565 -0.26219 0.18198
5780000000 -0.234 0.13675 0.0013131 -0.0049801 -0.0024625 0.0013377 -0.00069198 0.00013792
-0.00031544 -0.00024898 -0.00016732 -0.00031055
0.0013404 -0.0049825 0.01101 0.33987 -0.0060282 -0.0005089 1.5182e-05 -0.00018501
4.6169e-05 7.8284e-05 -0.00010508 -0.00019711
-0.0024077 0.0012928 -0.0060079 -0.00042917 -0.2831 0.091849 -9.9902e-05 -0.00010532
6.3157e-05 -3.5202e-05 -0.00022703 -0.00056589
-0.00064208 0.00015124 -2.7783e-06 -0.00019298 -2.9439e-05 -8.9875e-05 -0.070975 0.1962
-0.00026155 -0.0032335 -0.0014219 -2.5889e-06
-0.0002986 -0.00026243 5.8361e-05 4.8065e-05 0.00023133 -8.8041e-05 -0.00032453 -0.003188
-0.25701 0.20261 0.0028135 -0.0040005
-0.00012346 -0.000194 -8.1981e-05 -0.00011659 -0.0003222 -0.00061374 -0.001354 -8.6249e-06
0.0026714 -0.0039579 -0.25317 0.20394
5840000000 -0.22007 0.15777 -5.2002e-05 -0.0054965 -0.0021103 0.0012055 -0.00014186 0.00027298
-0.00038648 9.2715e-05 -0.00042785 -0.00046086
-5.5719e-05 -0.0055027 0.047065 0.34278 -0.0058501 0.00054636 -0.00022167 -1.5481e-05
0.00017777 -0.00011324 -0.00018681 0.0001765
-0.0021008 0.0012668 -0.0058339 0.00067884 -0.27607 0.11569 -0.00018842 -2.6257e-05
3.5571e-05 -0.00071374 -0.00069217 -0.00052804
-0.0001065 0.00028057 -0.00020333 8.4714e-06 -0.00022356 8.6812e-06 -0.048211 0.19886
-0.0009453 -0.0036509 -0.0012074 0.00014563
-0.00033662 0.00018233 0.00018723 -4.8542e-05 -0.00025008 -0.00066232 -0.00092338 -0.0036794
-0.23971 0.21155 0.0021273 -0.0042467
-0.00044905 -0.00036486 -0.00019002 0.00020569 -0.00069203 -0.00044385 -0.0012351 0.00023757
0.0020945 -0.003972 -0.21749 0.22823
5900000000 -0.20615 0.1698 -0.0019774 -0.0054115 -0.002026 0.0024288 -0.00011972 -9.5625e-06
0.00022473 -0.00017529 5.4687e-05 0.0002843
-0.0019651 -0.0054101 0.067048 0.3421 -0.0051083 0.0020097 -2.5607e-05 -1.3325e-05
-9.6322e-05 -0.00018618 -4.8981e-05 -8.7564e-05
-0.0019624 0.0024643 -0.0051231 0.0021081 -0.26008 0.13109 -3.1534e-05 -6.2381e-05
-0.00052743 -0.00048188 -0.00089044 4.4186e-05
-9.0452e-05 -1.1329e-05 -2.9544e-05 -3.412e-05 -1.1043e-05 -9.4814e-05 -0.040953 0.20932
-0.0012069 -0.0034571 -0.00099678 0.00029593
0.00024787 -0.00017438 -4.2432e-05 -0.00025571 -0.00031988 -0.00053508 -0.0012294 -0.0033834
-0.21366 0.22566 0.0017535 -0.0048471
3.2932e-05 0.00030149 -3.2032e-05 -8.2018e-05 -0.00080049 -0.00023131 -0.0011042 0.0002978
0.0017338 -0.0052066 -0.20265 0.23783
5960000000 -0.18539 0.18288 -0.0031689 -0.0040429 -0.00072755 0.0027159 -0.0001767 0.00023572
-0.0002087 0.00027153 -0.00028352 -8.2499e-06
-0.0031285 -0.0040268 0.093817 0.34093 -0.0042063 0.0023232 -0.00021582 3.9197e-05
-5.6934e-05 0.00014739 7.4588e-05 0.00018484
-0.00064088 0.0026994 -0.0041433 0.0023438 -0.24454 0.15695 -8.4963e-05 -0.00020811
-0.0004243 0.0002034 -0.00017653 -0.00013736
-0.00016927 0.0002125 -0.00020425 3.7626e-05 -2.8024e-05 -0.00012822 -0.022254 0.21772
-0.0021339 -0.0031571 -0.001179 0.00096956
-0.00019545 0.00018799 -3.4614e-05 9.6406e-05 -0.00040822 0.000152 -0.0022139 -0.0031691
-0.19306 0.24114 -0.00011526 -0.0053313
-0.00020052 7.0937e-05 6.7806e-05 0.00020844 -0.00037874 -7.0557e-05 -0.0010472 0.00099642
-0.00018147 -0.0052207 -0.17353 0.26507
6020000000 -0.16746 0.19789 -0.0039016 -0.0029489 -0.0001955 0.0029779 -3.2255e-05 0.00053215
-0.00027905 0.00031002 -1.6157e-05 0.00028006
-0.0038935 -0.0029498 0.12197 0.33192 -0.004592 0.0032752 -7.3051e-05 0.00010826
-0.00013793 1.3365e-05 -0.00014675 0.00022105
-7.7084e-05 0.0030034 -0.004507 0.0034203 -0.22467 0.16891 -0.00027373 0.00034087
-0.00056383 -4.9045e-05 -0.00050192 0.00070991
-2.1318e-05 0.00053646 -7.4561e-05 0.00012033 -0.00029432 0.00032658 -0.015961 0.21303
-0.002928 -0.0030654 -0.00051344 0.00074441
-0.0001765 0.00038283 -0.00012741 2.9448e-05 -0.00060283 4.8673e-05 -0.0028994 -0.0030557
-0.16381 0.25367 -0.00033517 -0.0046854
-2.9419e-05 0.00028125 -9.392e-05 0.00019423 -0.00052807 0.00052622 -0.00060113 0.00069455
-0.00020745 -0.0046536 -0.14681 0.26305
6080000000 -0.14724 0.20656 -0.0041395 -0.00075425 0.0012983 0.0028402 0.00012232 8.9184e-05
0.00014781 7.6947e-05 0.00013165 4.0082e-06
-0.0041314 -0.0007313 0.14331 0.33265 -0.0030795 0.0046839 -2.8166e-05 3.1031e-05
-0.00014928 0.00015907 8.2489e-05 0.0003177
0.0013049 0.0027866 -0.0029812 0.0047889 -0.20666 0.19594 0.00025703 0.000206
-0.00044151 0.00074537 -0.00021428 0.00026583
0.00013225 7.7334e-05 -1.4894e-05 1.6036e-05 0.00028699 0.00026353 0.00095236 0.22135
-0.0040895 -0.0020231 -0.00093003 0.0010571
0.00016292 0.00012116 -0.00014928 0.00013957 -0.0003119 0.00082389 -0.0041331 -0.0019964
-0.13543 0.27073 -0.0014791 -0.0051926
0.00015612 1.0834e-05 0.00011664 0.00031067 -0.00010619 0.00030678 -0.00083056 0.00097259
-0.0013983 -0.0054658 -0.12415 0.28446
6140000000 -0.12984 0.21948 -0.003591 -0.00051313 0.0016336 0.0021825 8.6379e-05 1.3763e-05
0.00020999 -6.8971e-05 0.00043626 -0.00019748
-0.0035844 -0.0005429 0.17017 0.31335 -0.0021039 0.0053049 3.6833e-05 3.9088e-05
0.00044065 6.3675e-05 0.00028578 0.00011886
0.00176 0.002142 -0.0019301 0.0053486 -0.18224 0.21474 0.00036287 -0.00010729
0.00013178 0.00078684 0.00012449 0.00078965
9.1824e-05 4.6125e-06 2.8234e-05 3.7393e-05 0.0003245 -0.00013239 0.013722 0.21193
-0.0047042 -0.0009533 -0.00051945 0.001334
0.00013636 -0.00017702 0.00044066 -3.913e-06 0.00016909 0.00063835 -0.0046883 -0.00093392
-0.11511 0.29028 -0.0028602 -0.0042822
0.00034983 -0.00020783 0.00023294 9.9481e-05 7.3776e-05 0.00076224 -0.00050918 0.0014097
-0.0029129 -0.0041268 -0.084992 0.2825
6200000000 -0.1144 0.22503 -0.0030309 -9.9217e-05 0.0021796 0.0012557 0.00011342 0.00035259
-0.0001865 0.00014696 -0.0001149 -0.00025182
-0.0030115 -9.3848e-05 0.19787 0.31147 -0.00083561 0.0052803 6.4606e-05 0.00023085
2.3057e-05 6.0441e-07 0.00018115 9.6445e-05
0.0022461 0.0012117 -0.00078663 0.0052553 -0.16351 0.22876 6.4608e-05 -0.0002988
0.00065909 -0.00013077 0.00029817 0.00027323
0.00010385 0.00034639 5.3971e-05 0.00020759 9.9044e-05 -0.0003458 0.026885 0.22039
-0.0044156 0.00040772 0.00011552 0.0012569
-0.00021367 0.00019737 8.2179e-05 -1.3063e-05 0.00060336 -2.0646e-05 -0.0044003 0.00048985
-0.10251 0.29547 -0.0036664 -0.0032794
-0.00017807 -0.00024788 0.00013287 0.00012306 0.00028354 0.00017584 0.00011173 0.0011781
-0.0036773 -0.0034122 -0.072345 0.29191
6260000000 -0.099111 0.23805 -0.0031269 0.00098941 0.0022324 0.00058169 0.00024396 -0.00014535
9.8103e-05 0.00024136 1.2756e-06 0.00011737
-0.0031289 0.0010029 0.21531 0.29625 4.5719e-05 0.005328 2.1481e-06 -8.1057e-05
-3.9761e-05 -0.00013731 0.0002748 0.00012409
0.00214 0.00056859 8.8752e-05 0.0053589 -0.14022 0.25018 9.3999e-05 -8.0419e-05
0.00037575 -0.00028387 0.00044853 9.1047e-05
0.00024521 -0.00013991 1.3641e-05 -8.8676e-05 7.3043e-05 -9.8993e-05 0.043016 0.21537
-0.0040324 0.0017261 0.00059913 0.0011897
0.00012374 0.00015901 -1.7305e-05 -0.00013905 0.00034086 -0.0002976 -0.0040595 0.0016372
-0.073971 0.29685 -0.0044085 -0.0029772
-0.00011789 0.0001148 0.00023364 7.4603e-05 0.00025832 0.00012035 0.00062932 0.0012518
-0.0043435 -0.0027041 -0.027018 0.29195
6320000000 -0.082504 0.23988 -0.0024702 0.0015405 0.0022382 -0.00052745 0.00014173 0.00012399
-0.00039969 0.0004538 -0.00018394 0.00043784
-0.0024905 0.0015194 0.24055 0.2858 0.0019507 0.0055954 0.00010852 2.1528e-05
-3.0639e-05 -0.00014647 0.00010575 -3.1293e-05
0.0022211 -0.00057348 0.0020661 0.0055037 -0.12258 0.25846 -0.00018503 -0.00020365
0.00031169 0.00026299 3.7701e-05 0.0003574
0.00011983 0.0001224 0.00010473 3.7774e-05 -0.00019906 -0.00024447 0.041812 0.21636
-0.0036047 0.0020628 0.00078734 0.00088519
-0.00043771 0.00050358 -7.0705e-05 -0.00010242 0.00030594 0.00014362 -0.0035278 0.0021201
-0.049906 0.30646 -0.0049183 -0.001169
-0.0001917 0.00032796 9.2154e-05 -8.1743e-05 0.00016037 0.00015875 0.00073356 0.00083632
-0.0048369 -0.0013192 -0.016305 0.28953
6380000000 -0.06295 0.2468 -0.0018481 0.0018957 0.0016109 -0.00061703 4.4995e-05 -8.6128e-05
0.00027953 0.00023016 -3.4454e-06 0.00018619
-0.0018292 0.001892 0.25681 0.26656 0.0031901 0.004283 -0.00016944 -7.4666e-05
-0.00028182 -0.00019663 -0.00026312 -0.00026478
0.0015936 -0.00062345 0.0032989 0.004183 -0.094238 0.2746 -0.00025732 0.00012211
0.00046334 -0.00035936 0.00069783 0.00016687
4.2453e-05 -7.0735e-05 -0.0001723 -6.2596e-05 -0.00020726 0.00014003 0.062758 0.20701
-0.0028142 0.0032283 0.00083994 0.00081332
0.00028035 0.00022084 -0.00025422 -0.00019342 0.00048313 -0.00023365 -0.0028244 0.0032235
-0.029899 0.29887 -0.0048258 0.00016548
2.4335e-05 0.00016536 -0.00021746 -0.00023509 0.00052421 0.00021272 0.00096874 0.0007604
-0.0046267 0.00019258 0.023703 0.29293
6440000000 -0.040025 0.25744 -0.000814 0.0025558 0.0016219 -0.0009197 0.00038272 -0.00011085
0.00030554 -0.00046609 -0.00014649 -0.0001508
-0.00080951 0.0025614 0.27758 0.25206 0.0034212 0.0028538 0.00013935 -2.8226e-05
-6.8271e-05 5.4438e-05 -0.0001702 -0.00020018
0.0016293 -0.00088719 0.0035064 0.0027795 -0.077011 0.28848 -0.00016863 0.00025365
-0.00047302 -3.1749e-05 0.00036518 -0.00072
0.0003792 -0.00011348 0.00014239 -1.3507e-05 -0.0001254 0.00023755 0.065061 0.20269
-0.0016744 0.0037656 0.0010034 0.00073035
0.00024187 -0.00044775 -0.0001306 5.5919e-05 -0.00036215 -9.7638e-05 -0.0015784 0.0038213
0.013061 0.30264 -0.0041736 0.0016468
-0.00025656 -0.00024908 -0.00017785 -0.00034435 0.00029592 -0.00058828 0.00095165 0.00066495
-0.0044168 0.0016229 0.035371 0.27555
6500000000 -0.021626 0.25685 -4.5435e-05 0.0020187 0.0012372 -0.00096345 0.00016528 -7.8811e-05
0.00012659 0.00012388 -0.00027679 0.00039723
-4.9361e-05 0.0020096 0.30194 0.22455 0.003636 0.0024844 0.00012755 1.3381e-05
0.00021233 0.00014331 0.00025451 -6.5755e-05
0.0011625 -0.00098139 0.003756 0.0023955 -0.065698 0.28562 2.7955e-05 7.3101e-05
0.00016224 1.7729e-05 -0.00024529 -0.00027652
0.00016324 -9.4869e-05 0.00010991 -7.2467e-06 7.8983e-05 5.4523e-05 0.088891 0.19764
-0.00018507 0.0037913 0.0011053 0.00047263
0.00019633 0.00018635 0.00017344 0.00013337 0.00011473 -3.1711e-05 -0.00019204 0.0038219
0.034051 0.30566 -0.0034109 0.0025519
-0.00023341 0.00037506 0.00013917 -6.2136e-05 0.00012691 -0.00031832 0.0012093 0.00042286
-0.0031732 0.0025297 0.072062 0.2769
