# Supplementary material for: Early Detection of Alzheimer’s Disease via Machine Learning-Based Microwave Sensing: An Experimental Validation
Source: Sensors (Basel). 2025 Apr 25;25(9):2718. doi: 10.3390/s25092718 (PMC12074295; doi:10.3390/s25092718)
Supplement: Supplementary file 1 [file sensors-25-02718-s001.zip › measurements_paper_sensors/26 febbraio - PART1/set2 H/CSF_H_m4.s6p]

!Keysight Technologies,M9804A,MY58100912,A.14.10.03
!Date: Thursday, April 27, 2023 10:28:33
!Correction: S11(C  6-Port  ) 
!S12(C  6-Port  ) 
!S13(C  6-Port  ) 
!S14(C  6-Port  ) 
!S15(C  6-Port  ) 
!S16(C  6-Port  ) 
!S21(C  6-Port  ) 
!S22(C  6-Port  ) 
!S23(C  6-Port  ) 
!S24(C  6-Port  ) 
!S25(C  6-Port  ) 
!S26(C  6-Port  ) 
!S31(C  6-Port  ) 
!S32(C  6-Port  ) 
!S33(C  6-Port  ) 
!S34(C  6-Port  ) 
!S35(C  6-Port  ) 
!S36(C  6-Port  ) 
!S41(C  6-Port  ) 
!S42(C  6-Port  ) 
!S43(C  6-Port  ) 
!S44(C  6-Port  ) 
!S45(C  6-Port  ) 
!S46(C  6-Port  ) 
!S51(C  6-Port  ) 
!S52(C  6-Port  ) 
!S53(C  6-Port  ) 
!S54(C  6-Port  ) 
!S55(C  6-Port  ) 
!S56(C  6-Port  ) 
!S61(C  6-Port  ) 
!S62(C  6-Port  ) 
!S63(C  6-Port  ) 
!S64(C  6-Port  ) 
!S65(C  6-Port  ) 
!S66(C  6-Port  ) 
!S6P File: Measurement: :
# Hz S  RI   R 50
500000000 -0.32835 -0.058079 -0.010973 -0.0019112 -0.0080055 0.012667 -0.0047011 0.012941
0.011953 0.0051245 -0.0057002 0.0099607
-0.011209 -0.001523 -0.41023 -0.072365 0.0076464 -0.010367 0.00092171 0.012406
0.0075219 0.0026547 0.0011885 0.012943
-0.0080258 0.012655 0.0072011 -0.01068 -0.2558 0.19489 0.0059509 0.0031872
-0.0012512 0.0080115 -2.889e-05 0.011069
-0.0042451 0.012535 0.00067414 0.011396 0.0061184 0.0026633 -0.32983 0.044248
-0.019836 -0.0053734 0.01557 0.028217
0.011981 0.0044011 0.00749 0.0031769 -0.00072388 0.0077648 -0.019991 -0.0061715
-0.25597 -0.16228 -0.028159 0.0055814
-0.0051208 0.0096846 0.00064877 0.012616 0.0003868 0.01062 0.01563 0.028887
-0.027585 0.0056431 -0.25449 -0.15314
560000000 -0.31338 0.10719 -0.02271 -0.065991 0.00067523 0.013241 0.0047322 0.011587
0.0093075 0.0034807 0.0098857 0.0087666
-0.022645 -0.065905 -0.37123 0.091981 -0.040904 -0.037826 0.013045 0.0034703
-0.013456 -0.0035807 0.0041748 -0.00079708
0.00048482 0.013374 -0.041316 -0.037948 -0.17995 0.24412 0.00036123 -0.0044809
0.017999 0.0051134 0.0078263 -0.0063459
0.0038675 0.010451 0.013614 0.0032129 0.00021228 -0.0044954 -0.30692 0.13484
0.0018997 -0.022724 0.006319 -0.021481
0.010017 0.0040433 -0.012508 -0.0041872 0.017117 0.005376 0.0030331 -0.021942
-0.30561 0.014717 0.0056168 -0.04951
0.012078 0.0090474 0.0042349 -0.00071248 0.0070578 -0.006538 0.0059485 -0.021769
0.0046976 -0.049612 -0.32749 -0.0032141
620000000 -0.27361 0.086156 -0.024598 0.0095116 0.0032759 0.0088516 0.0082611 -0.0039502
0.012384 -0.00060164 0.00077069 -0.0013828
-0.024314 0.009363 -0.40043 0.039028 -0.019551 0.0013489 -0.0015631 -0.0018324
0.011676 -0.0063018 0.00030538 -0.0024759
0.003348 0.0089365 -0.019632 0.0015371 -0.15319 0.25176 -0.00021613 -0.0050105
-0.0033502 -0.0025402 0.0094309 -0.0022451
0.0081631 -0.004383 -0.001522 -0.001714 -0.00063343 -0.0051603 -0.26534 0.14551
-0.040573 -0.017887 0.013655 0.029985
0.011443 -0.0013844 0.01154 -0.0058498 -0.0031292 -0.0021243 -0.039468 -0.018304
-0.23105 -0.020452 -0.043934 0.014675
0.00069186 -0.0018069 0.00057572 -0.0023238 0.008994 -0.0026305 0.011486 0.030274
-0.044009 0.014579 -0.24238 -0.038972
680000000 -0.23824 0.17854 -0.025849 -0.01332 0.0046747 0.0054021 0.0015022 -0.0069568
-0.0017518 -0.011331 0.0054265 -0.0068147
-0.026039 -0.013501 -0.38975 0.14254 -0.032004 -0.0011755 -0.0012076 -0.00055346
-0.0018281 -0.0094011 -0.00044165 -0.0017046
0.0047991 0.0053953 -0.032081 -0.001026 -0.10548 0.27455 -0.00072072 -0.0005053
-0.0017456 0.00025189 -0.0028709 -0.0091223
0.0018335 -0.0068837 -0.0013179 -0.0005941 -0.0009716 -0.00045 -0.21992 0.19955
-0.02577 -0.0057138 -0.0087667 -0.012408
-0.0016983 -0.011692 -0.0015939 -0.0094005 -0.0015962 0.00013731 -0.025169 -0.0057005
-0.27104 0.080093 -0.0066553 -0.0051063
0.0062375 -0.007378 0.0001189 -0.0015401 -0.002872 -0.0089383 -0.0082169 -0.012851
-0.0068508 -0.0052111 -0.26155 0.0671
740000000 -0.19126 0.17221 -0.040013 0.02771 0.013196 -0.0039772 7.6835e-05 -0.0043396
-0.0039901 -0.0020052 -0.0066292 0.0021165
-0.040095 0.027487 -0.33482 0.16232 -0.036328 0.034198 3.5341e-05 -0.0062189
-0.010864 0.0066427 -0.0014309 -0.0064107
0.013265 -0.0039687 -0.03677 0.0342 -0.071638 0.27373 -0.0019222 0.0028529
-0.0022155 -0.0048707 -0.0011756 0.00072821
0.00015001 -0.0042685 -0.00014465 -0.0063161 -0.0018586 0.0027348 -0.20192 0.20542
-0.041104 -0.0050388 0.023344 0.017538
-0.0041135 -0.0016306 -0.011129 0.0071066 -0.0027427 -0.0044736 -0.041105 -0.0053305
-0.17607 0.10304 -0.040598 0.0014635
-0.005988 0.0017438 -0.0014807 -0.0069649 -0.00097485 0.0005887 0.023231 0.017897
-0.040581 0.0012704 -0.25292 0.072567
800000000 -0.1633 0.2166 -0.021588 0.01673 0.0054521 -0.010109 -0.00391 -0.0026724
-0.004325 0.0015565 0.0045583 0.00019925
-0.021763 0.016692 -0.34272 0.23243 -0.0079411 0.034128 -0.0023674 0.0020102
-0.00083108 0.0020304 0.00053752 0.0054205
0.0054046 -0.010167 -0.0077853 0.034132 -0.034228 0.29959 0.00062305 0.0015236
-3.0297e-05 0.0033987 -0.0013839 0.00075273
-0.0040396 -0.002672 -0.0022556 0.0020324 0.00061066 0.0015876 -0.1725 0.23444
-0.02704 0.015419 0.015514 -0.010735
-0.0045101 0.0018908 -0.00070163 0.0021104 -2.5305e-05 0.0034806 -0.027112 0.015345
-0.21247 0.13004 -0.016947 0.020974
0.0045754 0.0001187 0.00070126 0.0055793 -0.0013214 0.00052342 0.015606 -0.010809
-0.016921 0.020618 -0.25065 0.12481
860000000 -0.12727 0.23692 -0.016968 0.030278 -0.0030917 -0.0099374 -0.0017281 0.00052204
0.0037385 0.0047241 -0.0035622 -0.0032477
-0.017013 0.030197 -0.29387 0.2766 0.0079282 0.033785 -5.1831e-05 0.0021886
0.003663 0.00096413 0.0033114 -0.00013732
-0.0031316 -0.0099185 0.0080666 0.033862 0.014411 0.30954 -0.00053704 -9.3429e-05
0.0023662 -0.0011601 0.0013655 0.003892
-0.0016084 0.00016854 -7.2458e-05 0.002144 -0.00046151 -6.5621e-05 -0.13374 0.24524
-0.016036 0.019774 -0.0066135 -0.0098062
0.0040115 0.0045826 0.0036481 0.00091123 0.0022526 -0.0013489 -0.015937 0.019994
-0.15562 0.17597 -0.022438 0.017062
-0.0039656 -0.0033624 0.0032078 -7.884e-05 0.0012285 0.0040074 -0.0067605 -0.0095981
-0.022315 0.01719 -0.19781 0.17348
920000000 -0.10508 0.25924 0.0055051 0.038618 -0.0089655 -0.0045044 -0.0019091 0.001426
0.00061546 0.0013926 0.0029723 -0.0011037
0.0053381 0.038618 -0.26723 0.29692 0.028219 0.02234 0.0014168 0.0012322
0.0072851 -0.00060737 0.0041789 -0.0025475
-0.0089321 -0.0044542 0.028298 0.022281 0.059995 0.31119 0.0020366 9.6983e-05
0.00074042 -0.00026029 0.00086922 -0.0013928
-0.0020523 0.0012864 0.0015414 0.0009855 0.0020577 0.00010636 -0.10955 0.26074
-0.0082847 0.030526 0.0044335 -0.006018
0.0007075 0.0014433 0.0071789 -0.000336 0.00082012 -0.00030523 -0.0081236 0.03087
-0.14202 0.18181 -0.0010349 0.027135
0.0029306 -0.00095716 0.0044683 -0.0025873 0.0010023 -0.0013138 0.0046692 -0.0064101
-0.00093959 0.027184 -0.21251 0.18564
980000000 -0.058741 0.2817 0.017142 0.0295 -0.009136 0.0043392 0.0013092 0.0035724
0.0036482 -0.0014717 -0.0034742 -0.0026823
0.017198 0.029508 -0.21564 0.33445 0.032915 0.0047804 0.0018894 7.0053e-05
0.0017548 -0.0058137 -0.00036399 -0.0023497
-0.0091188 0.0043768 0.032964 0.0046556 0.10649 0.30716 0.00064853 -0.0011009
0.00044819 -0.0017274 0.0012876 -0.00024873
0.0015389 0.0034948 0.0019154 0.00017917 0.00063365 -0.0011208 -0.07056 0.27199
0.01035 0.02806 -0.009224 -0.0079598
0.0036252 -0.0013361 0.0015728 -0.0057598 0.00043203 -0.0017891 0.010137 0.027994
-0.10837 0.20808 0.0072359 0.019023
-0.0032278 -0.002601 -0.00039811 -0.0023365 0.0013267 -0.0002493 -0.0090635 -0.0078189
0.0073019 0.01902 -0.17083 0.23574
1040000000 -0.017082 0.28925 0.032983 0.01864 -0.0012449 0.0071843 0.0020742 0.00082616
0.0003421 -0.0033293 -0.00042041 -0.0014686
0.032941 0.01867 -0.18003 0.34715 0.029358 -0.014669 0.0016185 -0.0017698
-0.0023004 -0.0026713 -0.0012757 -0.0029364
-0.001254 0.0071387 0.029365 -0.014817 0.15372 0.29347 -0.00045175 -0.0015635
-0.0015647 -0.0010525 -0.00062856 -0.0011256
0.0021283 0.00082985 0.0014892 -0.0017819 -0.00048135 -0.0015978 -0.042466 0.28041
0.02077 0.016467 -0.001373 0.00098351
0.00045799 -0.0034728 -0.0022776 -0.0025607 -0.0014881 -0.0010487 0.020796 0.016405
-0.075587 0.21373 0.014591 0.017602
-0.00025544 -0.0013785 -0.0011503 -0.0031368 -0.00066681 -0.00096901 -0.0013061 0.00096829
0.014591 0.017544 -0.14955 0.25677
1100000000 0.026437 0.29977 0.036045 -0.0039577 0.0031909 0.0039842 0.0022957 -0.00070156
-0.0021546 -0.0028311 -0.0040391 -4.105e-06
0.036001 -0.0039423 -0.13804 0.36705 0.015133 -0.027746 4.5973e-05 -0.0017709
-0.0036224 -0.0009336 -0.0037808 -0.00066151
0.003175 0.0039499 0.015054 -0.027838 0.19936 0.27452 -0.0018475 0.00013265
-0.0017242 0.00058766 -0.0010632 -0.00043718
0.0021919 -0.00070902 -5.5298e-06 -0.0017759 -0.0018506 0.00010576 -0.0026311 0.28511
0.025072 0.0028347 -0.0022737 -0.00093581
-0.0021997 -0.0027972 -0.0035199 -0.00088801 -0.0016703 0.000503 0.025117 0.0028277
-0.055335 0.22566 0.01987 0.0073525
-0.004129 -1.4381e-05 -0.0037341 -0.00061472 -0.0010845 -0.00044515 -0.0023445 -0.0008836
0.01983 0.0074555 -0.10518 0.29038
1160000000 0.078643 0.29676 0.023959 -0.020541 0.0030705 -0.00061615 -2.8545e-05 -0.002166
-0.003897 -0.00076183 -0.0012266 0.0043294
0.023943 -0.020578 -0.093102 0.37174 -0.0038065 -0.028729 -0.0014253 -0.0017192
-0.0028493 0.0024033 -0.0016509 0.002046
0.0030702 -0.00059067 -0.0039063 -0.028735 0.24408 0.24448 -0.00082659 0.0016409
-0.00058967 0.0017254 -0.00091222 0.00041537
-3.7462e-05 -0.0021119 -0.0015201 -0.0016874 -0.00084917 0.0016628 0.037935 0.28139
0.020714 -0.012236 -0.0039063 0.0045088
-0.0037581 -0.00078804 -0.0027736 0.0024506 -0.00054719 0.0016507 0.020644 -0.012378
-0.019997 0.23301 0.018214 -0.001688
-0.0011983 0.0043351 -0.001542 0.0020206 -0.00095524 0.00031525 -0.0040724 0.0044882
0.018238 -0.0018405 -0.056068 0.2944
1220000000 0.12174 0.28633 0.010929 -0.030026 -0.0014406 -0.0011654 0.00031624 -0.0008088
-0.0026113 0.002181 0.001065 0.002178
0.010896 -0.029936 -0.050223 0.38544 -0.016884 -0.021079 -0.0025656 0.00041254
-0.00012292 0.0031369 -0.00096933 0.0020263
-0.0014406 -0.001158 -0.016994 -0.02103 0.28324 0.20532 0.000748 0.0017542
0.00058577 0.0011292 0.0002075 0.0004874
0.00036132 -0.00078295 -0.0025581 0.00037865 0.00074237 0.0017982 0.077124 0.27172
0.0098516 -0.018604 0.001425 0.0010493
-0.0025965 0.0022971 -9.3253e-05 0.0031673 0.00058344 0.0011624 0.0097837 -0.018665
0.0045725 0.23885 0.012906 -0.013618
0.0010346 0.0021801 -0.00093411 0.0020333 0.00015155 0.00052766 0.0013771 0.0011461
0.012928 -0.01349 -0.027595 0.31331
1280000000 0.17219 0.26778 -0.0077692 -0.028633 -0.0019008 0.0020903 -0.00069983 -0.0021952
-0.00082034 0.0030337 0.0024971 0.0014906
-0.0077516 -0.028638 -0.0037868 0.37852 -0.023924 -0.0081348 -0.0011668 0.001421
0.0017364 0.0018728 0.0006201 0.0022
-0.0018398 0.0021128 -0.023976 -0.008026 0.31462 0.16282 0.0015996 7.9676e-05
0.001122 0.0002694 0.00027898 0.00036306
-0.00075976 -0.0021883 -0.0011488 0.001429 0.0015757 0.00010423 0.11383 0.25497
-0.00031582 -0.020507 -0.0011779 0.00036514
-0.00085951 0.003042 0.0017474 0.0018804 0.0011077 0.00028197 -0.00037938 -0.020507
0.040952 0.24153 0.002239 -0.015532
0.0025113 0.0014096 0.00056545 0.002124 0.00023138 0.00030808 -0.0011138 0.00039791
0.0021544 -0.01559 0.020591 0.31848
1340000000 0.21021 0.23414 -0.017308 -0.019021 0.00052552 0.0042918 -0.0017685 -0.00093258
0.0013088 0.0026624 0.0019683 -0.0013729
-0.017253 -0.019028 0.036 0.37107 -0.021135 0.0045658 -0.00036832 0.0021312
0.0019794 0.00085201 0.0012964 0.00085428
0.00049769 0.0042995 -0.021128 0.004675 0.33826 0.114 0.0011915 -0.00086266
0.00057 -0.00051179 0.00018874 0.00025001
-0.001812 -0.00094479 -0.00037831 0.0021591 0.0011768 -0.00089139 0.14632 0.23249
-0.0099159 -0.017139 0.00053312 0.0012644
0.0013211 0.0025608 0.0019648 0.00083665 0.00055366 -0.00056689 -0.0099409 -0.0171
0.071103 0.23429 -0.0046357 -0.013778
0.0020658 -0.0013764 0.0011826 0.00079639 8.7879e-05 0.00019759 0.00051973 0.0011204
-0.0045948 -0.013749 0.05937 0.31521
1400000000 0.24361 0.19775 -0.023475 -0.007722 0.0049127 0.003211 -0.0023114 0.00049997
0.0023391 0.0010608 0.00059326 -0.0014713
-0.023455 -0.0077209 0.073169 0.35967 -0.01441 0.012508 0.0014216 0.0016328
0.0014335 -0.0007128 0.0011365 0.00022622
0.004915 0.0032261 -0.01438 0.012602 0.35146 0.060124 0.00014033 -0.0016471
7.8857e-05 -0.00035554 0.00029648 0.00026719
-0.002389 0.00044152 0.0013782 0.0015993 0.00014468 -0.0016604 0.17391 0.20328
-0.016033 -0.010067 -0.0010333 0.00048498
0.0023845 0.0010768 0.0014212 -0.00071313 8.8879e-05 -0.00031287 -0.016043 -0.0099958
0.10304 0.22849 -0.010578 -0.0085401
0.0006015 -0.0015328 0.0012217 0.00014905 0.00024836 0.00025431 -0.0010567 0.00052398
-0.010583 -0.0085739 0.10399 0.3068
1460000000 0.26836 0.15455 -0.020339 0.0047859 0.0053512 -0.0016048 -0.0017508 0.0018395
0.0022336 -0.00028965 -0.00021843 -0.0010767
-0.02034 0.004759 0.10901 0.33866 -0.0054316 0.015286 0.0019312 0.00030065
0.0010429 -0.001536 0.0013428 -0.00055472
0.0053195 -0.0015923 -0.0053611 0.01535 0.35866 0.0047809 -0.0011571 -0.0014491
0.00018727 -0.00030311 0.00061213 -0.00029329
-0.0016721 0.0018729 0.0019364 0.00027526 -0.0011613 -0.0014717 0.19974 0.17418
-0.017326 -0.0027491 -0.00037027 0.0028066
0.0021211 -0.00027012 0.001002 -0.0015292 0.00022117 -0.00025421 -0.01731 -0.0027468
0.13312 0.21339 -0.012263 -0.0024164
-0.0001395 -0.00098251 0.00133 -0.00059556 0.00062561 -0.00037323 -0.00031955 0.0028507
-0.012294 -0.0023507 0.13917 0.28772
1520000000 0.28088 0.11224 -0.014802 0.010143 0.0033102 -0.0039046 0.00016286 0.0027573
0.0022222 -0.0017524 -0.0011313 -0.00029168
-0.014803 0.010098 0.14287 0.32417 0.0020936 0.012634 0.0019386 -0.00083634
2.8042e-05 -0.0012045 0.00042232 -0.00096231
0.0033035 -0.0039725 0.0021695 0.012604 0.35076 -0.053906 -0.0011677 -0.00045683
0.00056753 -0.0008501 0.00017363 -0.00011173
0.00014017 0.0027589 0.0019479 -0.00084886 -0.0011668 -0.00050287 0.22091 0.13566
-0.016279 0.0035028 0.0020311 0.0022166
0.0021838 -0.0017982 2.7477e-05 -0.0011868 0.00053716 -0.00081869 -0.016291 0.0035422
0.16063 0.19839 -0.01184 0.0020358
-0.0010954 -0.00026004 0.00042328 -0.00095535 8.1031e-05 -6.2897e-05 0.0020171 0.0022328
-0.011849 0.0019896 0.17246 0.26886
1580000000 0.29118 0.067231 -0.0082021 0.013522 -0.0010504 -0.0046775 0.0016745 0.0020739
-9.2107e-05 -0.0021971 -0.00035529 0.0004917
-0.0082035 0.013482 0.17073 0.30073 0.0054104 0.007533 0.00063618 -0.0018179
-0.00072058 -0.001114 -0.00014692 -0.00078896
-0.0010005 -0.0046316 0.0054659 0.0075465 0.32906 -0.11057 -0.0017918 0.00061331
-0.00029721 -0.001177 0.00034175 -0.00053818
0.0016409 0.0021082 0.00059227 -0.0018366 -0.0018099 0.00059703 0.23336 0.098285
-0.012518 0.0088492 0.0028134 0.00074183
-4.1312e-05 -0.0021603 -0.00072013 -0.001109 -0.00033429 -0.0011403 -0.012469 0.0088579
0.1845 0.18082 -0.0090967 0.0076583
-0.00028272 0.00041853 -0.00013613 -0.00079561 0.00036153 -0.00052839 0.0027525 0.00068231
-0.0091075 0.0077476 0.2063 0.24523
1640000000 0.29454 0.025149 -0.0013636 0.01235 -0.0026735 -0.002456 0.0029706 0.0010393
-0.00054006 -0.0017796 -0.00021248 0.00054737
-0.0013782 0.01234 0.20196 0.27548 0.0057552 0.0026738 -0.00074921 -0.0020081
-0.0010445 -0.00031757 -0.00038683 -0.00076198
-0.0027137 -0.002432 0.005793 0.0026238 0.29954 -0.16092 -0.00070866 0.0016856
-0.00092231 -0.00096378 -9.7839e-05 -0.00044639
0.0030338 0.00099568 -0.00075091 -0.0020071 -0.00069232 0.0016489 0.24558 0.050357
-0.0078838 0.0106 0.0027381 -0.0012079
-0.00052208 -0.001844 -0.0010747 -0.00031334 -0.00094184 -0.00097511 -0.0078325 0.010626
0.20765 0.15459 -0.0042852 0.0096285
-0.0002995 0.00066842 -0.0004618 -0.00079981 -1.2691e-05 -0.00041814 0.0027771 -0.0011172
-0.0043015 0.0095768 0.23386 0.21402
1700000000 0.28647 -0.019938 0.0021448 0.0095778 -0.0033469 0.00022364 0.0033434 -0.0015383
-0.0021236 -0.00092021 0.00060053 0.00042874
0.0021436 0.0095993 0.21961 0.24459 0.0034072 -0.00012498 -0.0016964 -0.0006695
-0.00084925 0.00014377 -0.00090205 -0.00053442
-0.0033771 0.00024533 0.0033645 -0.00014008 0.25405 -0.19947 0.00050976 0.0016907
-0.0021717 -0.00010805 -0.00037306 -0.00092024
0.0033069 -0.0015497 -0.0016974 -0.00065258 0.00053078 0.0017194 0.24177 0.0028893
-0.0042748 0.011376 0.0016838 -0.0023473
-0.0021222 -0.00092463 -0.0008302 0.00017765 -0.002152 -5.8547e-05 -0.0042285 0.011399
0.2246 0.1336 0.000436 0.009622
0.00053242 0.00036853 -0.00088673 -0.0005301 -0.00040287 -0.00092171 0.001573 -0.0024766
0.00049333 0.0096533 0.25131 0.18141
1760000000 0.27581 -0.068304 0.0045703 0.0061107 -0.0020679 0.00086549 0.0010788 -0.0037668
-0.0016608 0.00053738 0.00034765 -0.00057307
0.0045538 0.0061267 0.24752 0.20531 0.00077506 -0.0017181 -0.001381 0.00023842
-0.00091374 0.0010146 -0.00057835 0.00027562
-0.0021028 0.00083994 0.00071813 -0.0017264 0.20488 -0.23088 0.0013701 0.0011393
-0.0012123 0.0015492 -0.0013949 -0.00063751
0.0010935 -0.0037966 -0.0014165 0.00023604 0.0013579 0.0011015 0.23556 -0.046144
-0.00020577 0.010382 -0.00010353 -0.0028504
-0.0016589 0.00051684 -0.00091429 0.0010354 -0.0011837 0.001591 -0.00027109 0.010418
0.23995 0.099586 0.0043587 0.0068611
0.00033784 -0.0006245 -0.00063228 0.00022048 -0.0013925 -0.00068291 -0.0001618 -0.0027321
0.004303 0.0067831 0.26609 0.14444
1820000000 0.25082 -0.10641 0.0047482 0.0024834 8.96e-05 0.0021037 -0.0012134 -0.0031363
-0.0013987 0.0012143 -0.00021787 -0.00022344
0.0047329 0.0024823 0.25778 0.17444 -0.001395 -9.2267e-05 -0.0013187 0.0011012
6.8702e-05 0.0011788 -0.00073693 0.00042157
0.00013421 0.0020667 -0.0013815 -7.3193e-05 0.15334 -0.24479 0.0017206 0.00027236
-3.8017e-06 0.00249 -0.0017149 0.00030424
-0.001214 -0.0031474 -0.0013043 0.0010988 0.0017637 0.00020143 0.20695 -0.093817
0.0018637 0.0084976 -0.0017577 -0.0016771
-0.0014295 0.0012442 9.529e-05 0.001176 6.3781e-05 0.002453 0.0019353 0.0084297
0.25576 0.069085 0.0050063 0.0033812
-0.00018557 -0.00019632 -0.00072904 0.00039402 -0.0016623 0.00031466 -0.0017786 -0.0017715
0.005078 0.0034135 0.26983 0.10844
1880000000 0.21535 -0.14573 0.0022243 5.7409e-05 -0.00084873 0.0021106 -0.003236 -0.0020702
-0.00020695 0.0019985 0.00012593 -0.00058846
0.0022263 4.4103e-05 0.26262 0.12886 -0.0035156 0.0023284 -0.00023434 0.0017049
0.00063172 0.0010921 9.1638e-06 0.0010719
-0.00079033 0.0022204 -0.0035023 0.0024144 0.10106 -0.25097 0.0014077 -0.0011386
0.0017412 0.0018485 -0.00111 0.0016763
-0.0031755 -0.0019528 -0.00014766 0.0017324 0.0014194 -0.0011746 0.16911 -0.13369
0.003211 0.0056717 -0.0024353 0.00016326
-0.00020384 0.0021096 0.00066471 0.0011134 0.0017779 0.0017788 0.0031647 0.0057143
0.25947 0.038286 0.005089 0.0010583
0.0001422 -0.00059209 1.3523e-05 0.0010603 -0.0011187 0.0016142 -0.0024863 0.00021711
0.0050118 0.00099467 0.27124 0.075362
1940000000 0.17703 -0.1722 -9.5554e-05 -0.0016095 0.0013722 0.002108 -0.0036626 0.00064628
0.0016141 0.0013654 -0.00059931 -0.00045098
-0.00012667 -0.0015598 0.26492 0.096195 -0.0015871 0.0051565 0.0011152 0.0012525
0.0017437 0.00035644 0.00095484 0.00039302
0.0014041 0.0021326 -0.0015546 0.0051828 0.059045 -0.24215 0.00030928 -0.0021027
0.0024347 0.00018833 0.00044683 0.0018019
-0.0036061 0.00070376 0.0010839 0.0012256 0.00036946 -0.0020443 0.11888 -0.16768
0.0025173 0.0038422 -0.0016934 0.0013356
0.001598 0.0013424 0.001745 0.00035281 0.0024423 0.00017933 0.0025323 0.0037909
0.2627 -0.0011329 0.0035749 -0.0023787
-0.0005924 -0.00040337 0.00089143 0.0004084 0.00045438 0.0018014 -0.0015955 0.0013287
0.0036069 -0.0023133 0.26278 0.039194
2000000000 0.12968 -0.186 -0.0040651 0.00056661 0.0028241 0.0015182 -0.0020804 0.0037535
0.001421 0.00020891 -0.00060456 0.000705
-0.0040078 0.00062126 0.25029 0.060316 -0.00057631 0.0071085 0.0014482 0.00045998
0.0011637 -0.0011536 0.000475 0.00022091
0.0029132 0.0016651 -0.00048861 0.0070734 0.017277 -0.22712 -0.0012441 -0.0011227
0.0019247 -0.0013475 0.0017648 0.0015832
-0.0021035 0.003632 0.001519 0.0003989 -0.0012895 -0.0011253 0.064435 -0.17976
0.00090494 0.0026261 -6.6048e-05 0.0021943
0.0016071 0.00017194 0.0011736 -0.0011644 0.001961 -0.0013708 0.00087307 0.0026656
0.25727 -0.034672 0.00042989 -0.0029325
-0.00052023 0.00064995 0.00054738 0.00020901 0.0018061 0.0015084 -0.00015631 0.00223
0.00041251 -0.0030386 0.24975 0.011947
2060000000 0.084188 -0.193 -0.0049808 0.0031469 0.0031151 -0.00047778 0.00078623 0.0030597
0.0016616 -0.0012115 -0.00010203 0.00069451
-0.005002 0.0030999 0.23793 0.031596 0.0041153 0.0082167 0.0010203 -0.00053708
0.00043439 -0.001361 0.00077147 -0.00024804
0.0031208 -0.00044852 0.0041739 0.0081681 -0.013765 -0.20869 -0.0013234 0.00027402
0.00024189 -0.0022217 0.0031116 0.000105
0.00088921 0.0030293 0.0010222 -0.00050836 -0.0012087 0.00032003 0.01261 -0.17789
-0.0002626 0.0036477 0.0011206 0.0010503
0.0016636 -0.0011212 0.00048368 -0.0013822 0.00027424 -0.002282 -0.0001364 0.003647
0.2426 -0.073105 -0.0012549 -0.0036183
0.00010081 0.00082624 0.00078685 -0.00025089 0.0029857 0.00016489 0.001161 0.0011468
-0.0011884 -0.00356 0.2372 -0.013032
2120000000 0.038454 -0.18422 -0.0038959 0.0070451 0.0026587 -0.0027214 0.0027892 0.0018066
0.00034317 -0.0019363 0.00090028 -8.4542e-05
-0.003944 0.0069849 0.21609 0.0069824 0.0065888 0.004405 0.0011314 -0.0013121
-0.0011597 -0.0020156 1.0972e-06 -0.0011846
0.0025925 -0.0026846 0.006622 0.0044315 -0.042077 -0.19317 -0.00073452 0.00092357
-0.0017383 -0.0015824 0.00041984 -0.00248
0.0028426 0.0019415 0.0012612 -0.001267 -0.00073656 0.00091551 -0.039809 -0.16174
-0.0011209 0.0049737 0.0015448 0.0010426
0.00032063 -0.0019252 -0.0011986 -0.0019609 -0.001719 -0.0015796 -0.001117 0.005119
0.22447 -0.10897 -0.0049667 -0.0017821
0.00084803 -1.9238e-05 9.6787e-05 -0.0010581 0.00033148 -0.0024362 0.0015839 0.0010647
-0.0051138 -0.001857 0.21575 -0.029521
2180000000 -0.00082306 -0.17026 -0.0019114 0.010337 0.00081812 -0.0023364 0.0030971 -0.00044188
-0.00017962 -0.0012018 0.0011084 9.5121e-05
-0.0019743 0.010336 0.1965 -0.010341 0.0075729 0.0040534 -0.0007073 -0.0018326
-0.0020209 0.000637 8.1167e-05 0.00025065
0.00075238 -0.0023039 0.0075782 0.003931 -0.062986 -0.16866 0.00062191 0.0012843
-0.0010777 -5.4585e-05 0.00052072 -0.0020959
0.0028588 -0.00046933 -0.00075945 -0.0018623 0.00060215 0.0013405 -0.077104 -0.13522
4.935e-05 0.0069916 0.0014445 -9.2093e-05
-0.0001816 -0.0013705 -0.0019816 0.00056761 -0.0011397 -2.8659e-06 -4.7568e-06 0.006915
0.1963 -0.1392 -0.0054377 0.0018905
0.0010209 0.00014882 7.5395e-05 0.00024147 0.00032602 -0.001987 0.0014884 -0.00011049
-0.0053504 0.0018154 0.2009 -0.044129
2240000000 -0.029742 -0.14564 0.0025052 0.011647 -0.00044271 -0.0030326 0.0018541 -0.0021453
-0.0019153 -0.00054041 0.00056288 -0.0016987
0.002452 0.011717 0.17684 -0.016337 0.0084139 0.00045395 -0.00091535 -0.00045569
-0.00059189 0.0010424 -0.00092041 -0.00063591
-0.00047937 -0.0029251 0.0083528 0.00034732 -0.08005 -0.14514 0.0014689 -0.0012412
-0.0011445 0.0002499 -0.0025349 -0.0013479
0.0018498 -0.0021512 -0.001072 -0.00051799 0.0014674 -0.0012636 -0.11129 -0.10565
0.0017449 0.0088855 0.0016252 -0.00063903
-0.0020588 -0.00039528 -0.00058488 0.0010366 -0.0012154 0.00026066 0.0017217 0.0088157
0.16518 -0.15784 -0.0050165 0.0046242
0.0003641 -0.0015989 -0.0010281 -0.00052954 -0.0025508 -0.0014823 0.0013752 -0.00061168
-0.0049784 0.0045215 0.17755 -0.055464
2300000000 -0.056851 -0.11872 0.0082518 0.0092297 -0.0011478 -0.0022141 -0.00050466 -0.00136
-0.0011691 0.0009146 -0.00085456 -0.00042705
0.0081659 0.009194 0.15563 -0.025218 0.0086013 -0.0017912 -0.001052 0.00049855
-0.00014322 0.0014477 -5.4776e-05 0.00097819
-0.0013098 -0.0022797 0.0086475 -0.0019472 -0.093582 -0.12146 -7.9483e-05 -0.0012779
-0.00013774 0.0019387 -0.0017605 0.00085347
-0.00060179 -0.0011762 -0.0011811 0.00050725 -0.00015814 -0.0012473 -0.13251 -0.069671
0.0051216 0.0091992 0.0004014 -0.0014402
-0.00107 0.00091582 -0.00024583 0.0014963 -0.00022815 0.0019711 0.0052628 0.0089272
0.12634 -0.1785 -0.003424 0.0075467
-0.00095805 -0.00064024 6.8162e-05 0.0010122 -0.0018887 0.0009989 0.00024418 -0.0016269
-0.0033879 0.0074987 0.16147 -0.057083
2360000000 -0.072954 -0.086772 0.01105 0.008235 -0.0012234 -0.0018667 -0.0014479 -0.0011605
-7.875e-05 0.00085864 -0.0014822 -0.00052513
0.011061 0.0082092 0.14674 -0.024602 0.0080966 -0.0047435 -0.0008482 0.0009457
0.0019194 0.00031239 0.00018598 -0.00012278
-0.0012706 -0.0017331 0.0080669 -0.0048093 -0.10361 -0.098784 -0.0023149 -0.00097976
0.001185 0.00014548 -0.00079874 0.0018497
-0.0015307 -0.0011594 -0.00075154 0.00091827 -0.0021659 -0.0009118 -0.14958 -0.036543
0.0083422 0.0082345 0.0011156 -0.0017553
-0.00030159 0.0010554 0.0019958 0.00020356 0.0012913 5.2409e-05 0.0083377 0.008276
0.095063 -0.18028 0.00011516 0.0084759
-0.0013687 -0.00050089 0.00025389 -0.00025072 -0.00068397 0.0018292 0.0011235 -0.0018532
0.0001374 0.0084177 0.1394 -0.060667
2420000000 -0.080436 -0.059696 0.014683 0.0025298 -0.0032028 -0.0015136 -0.0012463 0.00033951
0.0012144 0.00089825 -0.0013715 0.0014851
0.014689 0.0024406 0.1293 -0.02532 0.0049363 -0.0067591 0.0011784 0.0011487
0.00064685 -0.0014183 -0.00021587 -0.00021377
-0.0032216 -0.0014937 0.0049025 -0.0067953 -0.11664 -0.077988 -0.0017577 0.0011137
-8.3861e-05 -0.00054598 0.00052451 0.0026596
-0.0012932 0.00035122 0.0013212 0.0012425 -0.0017701 0.0010253 -0.15842 0.0077459
0.01199 0.006627 4.2458e-06 -0.0026553
0.0013404 0.00069612 0.00066395 -0.0013543 -8.2931e-05 -0.0004619 0.011933 0.0065044
0.055648 -0.17937 0.0017964 0.0089326
-0.0012811 0.0015791 -0.00025186 -0.00018814 0.00053129 0.0026127 2.1968e-05 -0.0026594
0.0018269 0.0089883 0.12196 -0.056708
2480000000 -0.08141 -0.028671 0.01417 -0.0032904 -0.0019354 -7.3536e-05 -0.00077232 0.0014372
0.0014425 -0.00059413 -9.704e-05 0.0016976
0.014144 -0.0032539 0.13122 -0.025525 0.0029206 -0.008919 0.0011842 0.00016106
-0.00079216 -0.00097836 -0.00014983 -0.00019244
-0.0019237 -0.00020352 0.0028243 -0.0089289 -0.11969 -0.057176 -0.00077568 0.0028963
-0.00011946 -0.00070569 0.0016433 0.0010255
-0.00064698 0.0016989 0.0012971 0.00019017 -0.00074132 0.0029122 -0.16023 0.045783
0.015229 0.00086602 -0.0013214 -0.0025784
0.0013406 -0.00031318 -0.00076579 -0.00083089 -0.00016152 -0.00064838 0.015255 0.00097852
0.022488 -0.17238 0.0050322 0.007847
-0.0001652 0.0019338 -0.0002211 -0.00017176 0.0016015 0.0010692 -0.0012357 -0.0025216
0.0050384 0.0079263 0.10261 -0.052494
2540000000 -0.085763 -0.0019258 0.011494 -0.0071674 -0.0026534 0.00094296 0.00064213 0.0011469
-0.00012686 -0.0013603 0.0010307 0.0016769
0.011562 -0.0071088 0.11835 -0.017354 -0.0010881 -0.0079859 0.0008549 -0.0013625
-0.0017824 0.00013259 -0.00057655 0.00032662
-0.002525 0.00094222 -0.0011035 -0.0079876 -0.12575 -0.033624 0.0016928 0.0023899
-0.00093791 0.00010101 0.0018546 -0.00076032
0.00051389 0.0011176 0.00086811 -0.0013125 0.0015645 0.0024419 -0.15892 0.085883
0.014833 -0.0042376 -0.0023775 -0.0025266
0.00011531 -0.001368 -0.0018288 0.00022885 -0.00092106 -9.0804e-05 0.014748 -0.0043935
-0.0063118 -0.15792 0.0077263 0.0060201
0.0010195 0.0018244 -0.00047974 0.00024618 0.0018103 -0.0010201 -0.0023921 -0.0023899
0.0077707 0.0060749 0.087779 -0.039318
2600000000 -0.078505 0.023084 0.0078296 -0.010429 -0.0013652 0.0028117 0.0010004 -0.00024871
-0.00086274 -0.0013483 0.0017481 0.00041894
0.0078479 -0.010382 0.11298 -0.03288 -0.0033852 -0.0060674 -0.00044881 -0.0009014
-0.00025691 0.0016209 -0.00026273 0.00057481
-0.0013148 0.0028205 -0.0034106 -0.006138 -0.13031 -0.0085525 0.0029084 0.00013013
-8.1129e-05 0.0012738 0.0013056 -0.0017339
0.001051 -0.00031474 -0.00032301 -0.00090869 0.0029853 0.00024293 -0.14345 0.12076
0.012251 -0.0089134 -0.0033414 -4.4147e-05
-0.0009732 -0.0012313 -0.00021792 0.0016441 -5.0041e-05 0.0012986 0.012155 -0.0088088
-0.041083 -0.13846 0.0092641 0.0054156
0.0017516 0.00036112 -0.00028843 0.00056504 0.0013587 -0.0019466 -0.0033798 -0.0001162
0.0092025 0.0052779 0.079522 -0.025831
2660000000 -0.072663 0.049081 0.0038428 -0.011665 -0.00037455 0.0011262 0.00011911 -0.00026834
-0.0023455 7.5024e-05 0.0015816 -0.00079236
0.0038443 -0.011648 0.12063 -0.028832 -0.0046163 -0.0046645 -0.0013423 -0.00047734
0.00038632 0.0018753 0.00039367 0.000827
-0.00030283 0.0011215 -0.0045917 -0.0045979 -0.12907 0.012082 0.0019943 -0.0014102
0.00018156 0.00046756 -0.0010689 -0.0015781
1.3342e-05 -0.00018624 -0.0013905 -0.00047279 0.0020057 -0.0014208 -0.12245 0.15195
0.0076514 -0.011991 -0.0024536 0.0011508
-0.0024893 -8.1623e-05 0.00039423 0.0018738 0.00032683 0.00037094 0.0074791 -0.011921
-0.06217 -0.11936 0.010657 0.0011234
0.0014748 -0.00094138 0.00043547 0.00090253 -0.00091462 -0.0015987 -0.002369 0.0012479
0.010867 0.0011561 0.075246 -0.0062507
2720000000 -0.061959 0.067518 -0.00037048 -0.011539 -7.1684e-05 0.0030741 -0.00019399 -2.2188e-05
-0.0023465 0.0020557 0.00044889 -0.0016192
-0.00033738 -0.011506 0.10582 -0.032316 -0.0050716 -0.0013634 -0.0017403 0.00045421
0.0019342 0.00035178 0.00080754 -5.9776e-05
-0.00012662 0.0030449 -0.0051 -0.0012887 -0.12333 0.041478 0.00057386 -0.002609
1.3547e-05 0.00036547 -0.0015264 0.00049611
-0.00018677 -2.9564e-05 -0.0017506 0.00049402 0.00059522 -0.0025482 -0.089065 0.18076
0.0031622 -0.013006 -0.001587 0.0022263
-0.0023163 0.0019734 0.0018771 0.00033718 0.00015112 0.00051727 0.0030258 -0.013
-0.082307 -0.087689 0.012076 -0.001384
0.00038314 -0.0015176 0.00076057 -8.6042e-05 -0.0014077 0.00058281 -0.0017425 0.0021936
0.011999 -0.0014416 0.079311 0.011357
2780000000 -0.047695 0.086936 -0.0047606 -0.010167 3.196e-05 0.0013235 0.00039192 -0.00027718
0.0010791 0.0028531 -0.00068086 -0.0016533
-0.0047306 -0.010156 0.10433 -0.044393 -0.0038803 0.00012988 -0.00020457 0.0017479
0.0016156 -0.00095565 9.7511e-05 -0.00021236
3.595e-05 0.0012621 -0.0038572 0.00022756 -0.12063 0.071559 -0.0017909 -0.0017206
0.00013778 -0.00026465 -0.0007521 0.0007633
0.00050399 -0.00021737 -0.00024507 0.0017793 -0.0019017 -0.0018104 -0.059459 0.2031
-0.0021101 -0.012783 -0.00067798 0.0021555
0.001154 0.0028588 0.0017267 -0.0010896 5.0849e-05 -0.00022339 -0.00214 -0.012857
-0.097855 -0.054623 0.01023 -0.0059123
-0.00059163 -0.0017495 0.00011666 -0.00026775 -0.00063714 0.00079788 -0.00053823 0.0021782
0.010234 -0.0059079 0.083162 0.030156
2840000000 -0.031858 0.10231 -0.0077918 -0.0068957 0.001625 0.0019663 -7.5715e-05 -0.00025901
0.0016082 0.0011336 -0.0016985 0.00027982
-0.0077493 -0.0068791 0.10266 -0.038019 -0.0034396 0.001181 0.00063841 0.00096692
-0.00012964 -0.0015672 3.0985e-05 -8.3708e-05
0.001727 0.0019446 -0.0033563 0.0012725 -0.11397 0.097237 -0.0017796 0.00024431
0.00026001 0.00040426 0.0010197 0.00085918
-0.00019675 -0.00020455 0.00061461 0.00097256 -0.0017725 0.00018251 -0.023196 0.21758
-0.0059328 -0.010319 0.00014455 0.00082819
0.001573 0.0009996 -9.6221e-05 -0.0014281 0.00032838 0.00047132 -0.0057473 -0.010315
-0.1012 -0.023155 0.0079038 -0.007442
-0.0015216 0.00037975 7.7442e-05 1.7715e-06 0.00085863 0.0010629 7.583e-05 0.00096807
0.0079458 -0.0075877 0.096812 0.045026
2900000000 -0.017739 0.12208 -0.0088811 -0.0027337 0.0017839 5.8147e-05 0.00051516 -0.00080515
0.0023718 -0.0010822 -0.00069671 1.1094e-05
-0.0088584 -0.0027068 0.082942 -0.045954 -0.0012287 0.0024933 0.0010561 0.0002371
-0.00051196 -0.0013791 -0.00017288 -1.622e-05
0.0016561 2.2872e-05 -0.0012009 0.0025273 -0.096837 0.12948 -0.0011004 0.00016299
-0.00033567 -0.00089702 0.0020363 -0.00044857
0.00043307 -0.00073214 0.0011351 0.00021839 -0.00095278 9.4015e-05 0.013882 0.22028
-0.009183 -0.0069561 0.00083952 0.001802
0.0023862 -0.00093322 -0.000604 -0.0013015 -0.00038771 -0.0010099 -0.009135 -0.0068715
-0.099652 0.014989 0.0059983 -0.010739
-0.0006859 0.00028977 -0.00028363 -3.8761e-05 0.0018667 -0.00065055 0.00096906 0.0017416
0.0059924 -0.010542 0.11113 0.050683
2960000000 0.0046728 0.13349 -0.0084667 0.00076306 0.00062098 0.0012292 -0.00061707 -0.00094837
-9.0427e-05 -0.0020913 -0.00077418 0.00044384
-0.0084717 0.00075597 0.091903 -0.045392 -0.00079216 0.0011573 0.0011397 -0.00021875
-0.0011526 -0.00064127 0.00048826 0.00040327
0.00057352 0.0012751 -0.00076995 0.0011084 -0.07836 0.16024 -0.00065381 0.00067217
-0.00050043 0.00073933 -0.00026916 -0.0024422
-0.00071782 -0.00089551 0.0010374 -0.00015581 -0.00053632 0.00067201 0.056007 0.22684
-0.010034 -0.0019294 0.0015274 0.00043177
-0.00016772 -0.0020034 -0.0012016 -0.00060132 -0.00069861 0.00088952 -0.0097768 -0.0019925
-0.088128 0.047535 0.001366 -0.011609
-0.0008468 0.00043149 0.00055581 0.00033457 -5.5517e-05 -0.0023404 0.0015832 0.00041731
0.0014603 -0.011841 0.1309 0.060854
3020000000 0.023037 0.14741 -0.006178 0.0038794 0.0013316 -0.00047627 -0.00084617 -0.00019771
-0.0007945 0.00041797 -0.00011722 0.00055229
-0.0061912 0.0038749 0.080512 -0.034085 -0.00054334 7.0494e-05 0.00025089 -0.0010211
-0.0017995 0.00047157 0.00056463 -0.00018401
0.0013367 -0.00040782 -0.00050997 0.0001402 -0.056619 0.18539 -4.5802e-05 0.00099467
0.00056962 0.00050389 -0.00054947 -0.0013862
-0.00079222 -0.00012928 0.00026669 -0.0010578 -0.0001794 0.0010279 0.094802 0.21966
-0.0089541 0.0010565 0.00055966 0.00054616
-0.000934 0.00030616 -0.0017641 0.00046112 0.00045346 0.00026398 -0.0089538 0.001162
-0.07136 0.075775 -0.0018164 -0.010997
-0.0001356 0.00065135 0.00056956 -0.00019922 -0.00088145 -0.0014708 0.00071555 0.00053412
-0.0018948 -0.010864 0.15014 0.057798
3080000000 0.050582 0.15636 -0.0043265 0.0060046 0.0013946 -0.0002092 -0.00061469 -9.6893e-05
-0.00054724 0.00033601 3.5601e-05 0.00056027
-0.004264 0.0059835 0.077849 -0.02823 -0.00043317 0.00052193 -0.00031059 -0.00025874
-0.00026635 0.0011006 -0.00013913 -0.00053568
0.0014831 -0.00024207 -0.00044178 0.00061043 -0.019471 0.2072 -0.00069208 0.00023832
0.00050516 0.00044342 -0.0021727 -0.00046858
-0.00073178 -5.6461e-05 -0.00036746 -0.00024853 -0.00068233 0.00023855 0.12759 0.21144
-0.0060163 0.0047802 0.0020792 0.00041508
-0.00053564 0.00012889 -0.00028511 0.0011652 0.00067106 0.00040634 -0.0061391 0.0047666
-0.043011 0.10915 -0.0066434 -0.008798
0.00013675 0.00048683 -0.00016707 -0.00047357 -0.0021181 -0.00050311 0.0020369 0.00045267
-0.0065392 -0.0090578 0.16432 0.06485
3140000000 0.079096 0.15922 -0.0008381 0.0074207 0.0025122 -0.0014777 -0.0013173 0.000976
0.0015469 0.00066556 0.00028904 -0.00019813
-0.000861 0.0074913 0.073672 -0.029934 -0.0010696 0.00034261 0.00063807 -9.6274e-05
-7.7389e-05 0.0008881 0.00066606 -0.00044322
0.002582 -0.0015056 -0.001134 0.00037013 0.023456 0.2273 0.00014069 0.0013445
0.0013747 -0.00097877 -0.0026257 0.0010181
-0.0013885 0.00094481 0.00073894 -5.2384e-05 8.4161e-05 0.0013247 0.16296 0.18578
-0.0031058 0.0061884 0.00079745 -0.0012632
0.0014815 0.00060712 -2.679e-06 0.00081989 0.0016226 -0.00078933 -0.003028 0.0061673
-0.025662 0.12813 -0.008453 -0.0052287
0.00036893 -0.00015432 0.00066889 -0.0005105 -0.0029601 0.00070427 0.00076727 -0.0014137
-0.0086001 -0.0049575 0.18845 0.055914
3200000000 0.11098 0.1696 0.0042381 0.0062727 0.00082842 -0.0027567 -0.00032534 0.0018988
0.00063645 -0.0018902 2.8847e-05 0.00040546
0.0042184 0.0062385 0.083868 -0.028406 -0.0010505 0.00071389 -0.00024376 -0.00080215
0.00062624 0.0011938 -0.00046481 -0.0010348
0.00077362 -0.0026712 -0.0010277 0.00072383 0.068301 0.23186 0.0010557 0.00071973
-0.0002085 -0.0023951 -0.0014134 0.0023379
-0.00031947 0.0019068 -0.00031353 -0.00084031 0.001037 0.00068092 0.18316 0.16375
-0.00028253 0.0062178 0.00028278 -0.0013041
0.0004886 -0.0017722 0.00065209 0.0012673 -0.00021971 -0.0022643 -0.00025854 0.0061398
0.014452 0.1476 -0.0098172 -0.00096977
9.8484e-05 0.00033783 -0.00043824 -0.00099739 -0.0012822 0.0023085 0.00046973 -0.0013066
-0.0097758 -0.0012225 0.20309 0.054427
3260000000 0.14306 0.16116 0.0041789 0.0031269 -0.0009396 -0.0026062 0.0010545 0.00095775
4.502e-05 -0.0019402 -0.00013719 -4.3571e-05
0.0041665 0.0030747 0.092246 -0.031459 -0.0015884 0.0023402 -0.00026326 -0.00029347
0.00094807 -0.00065917 -0.00096686 0.00016691
-0.00092924 -0.0026399 -0.0016239 0.0022955 0.1194 0.22736 0.00050872 -0.0001255
-0.0011911 -0.0010816 0.00063869 0.0018702
0.0010905 0.00093587 -0.0002562 -0.00031407 0.00074134 -0.00015697 0.21097 0.12611
0.0024213 0.005691 -0.00073137 -0.0018377
-1.2368e-05 -0.0020399 0.00094879 -0.00064329 -0.0014021 -0.0008706 0.0025039 0.0057491
0.041514 0.15656 -0.0071815 0.0039983
-5.3929e-05 3.3087e-06 -0.0010129 7.9986e-05 0.00056098 0.0018388 -0.0007923 -0.0016886
-0.0073411 0.0040479 0.23279 0.044719
3320000000 0.17298 0.15513 0.0071508 0.0010265 -0.00035618 -0.0018955 0.00082338 0.00029703
-0.0017667 -0.0012766 0.00041713 0.00027368
0.0071926 0.001059 0.099167 -0.027941 0.0010434 0.0025511 -0.00027518 -0.00062128
-0.00026712 -0.00020707 -0.00060773 0.00026819
-0.00041225 -0.0020173 0.0010428 0.0025766 0.16704 0.21775 0.00029513 -0.00012111
-0.0013509 -0.00016686 0.00021327 0.00076351
0.00085433 0.00022304 -0.00025914 -0.0006107 0.00034798 1.8608e-05 0.21926 0.096174
0.0036725 0.0034175 -0.0010085 0.00011203
-0.0016383 -0.0010744 -0.00020417 -0.00017054 -0.001419 -0.00030664 0.0035933 0.0031952
0.073939 0.15809 -0.0037078 0.005075
0.00035337 0.00026227 -0.00054817 0.0001468 0.00029333 0.0010416 -0.00092813 2.1703e-05
-0.0036304 0.0049151 0.24894 0.031248
3380000000 0.20837 0.13855 0.0055902 -0.0022845 -0.0011085 0.00061502 0.0011725 0.00027786
-0.0014346 0.00094453 0.0002327 -2.5119e-05
0.0055868 -0.0021911 0.11002 -0.035566 0.00040969 0.0025976 -0.0011732 -0.00052668
-0.00010751 3.1268e-05 -0.00085072 0.00050033
-0.0011968 0.00065191 0.00050303 0.0025734 0.20846 0.19573 0.00064516 -0.00045172
-0.0017519 0.00082116 0.0010274 0.0013676
0.0012755 0.00026123 -0.001256 -0.00049023 0.00071288 -0.00049929 0.23437 0.063343
0.0057503 0.0030191 -0.00030183 0.00036304
-0.0012963 0.00072121 -0.0001268 0.00010823 -0.0013589 0.0010857 0.0060435 0.0031067
0.1174 0.14883 -0.00060112 0.0058803
0.00032126 3.6872e-05 -0.00073201 0.0005231 0.00082446 0.0014677 -0.00031413 0.00051449
-0.00063026 0.005951 0.2779 0.013575
3440000000 0.2395 0.11681 0.0044734 -0.0039666 -0.00078876 -0.0017418 0.00091462 -7.1111e-05
-0.001354 0.0015853 0.00081659 8.9656e-05
0.0044927 -0.0039331 0.1039 -0.041184 0.0032706 0.0018078 -0.00098742 0.0011341
7.4813e-05 0.00031063 6.7133e-05 0.00093063
-0.00077948 -0.0017191 0.0031636 0.0018109 0.24638 0.16625 -0.00039904 -0.00033786
0.0002126 0.0011721 0.0012245 0.00087853
0.00088053 -4.9606e-05 -0.00095717 0.0011788 -0.0004568 -0.00028278 0.23566 0.030732
0.0067687 -3.2877e-05 -0.00022708 2.6066e-05
-0.0013142 0.0015928 0.00010644 0.0004127 6.9391e-05 0.0013549 0.0066296 -0.00015514
0.14701 0.13865 0.0032204 0.0038843
0.00077992 5.2256e-05 0.00017497 0.00096908 0.0011703 0.00059691 -0.00022565 3.9553e-05
0.0033012 0.003856 0.29457 -0.015939
3500000000 0.27173 0.085273 0.0024648 -0.0047634 -0.0015781 0.0013322 0.00098704 -0.001018
-0.00077601 0.0011796 0.00085284 -0.0010147
0.0024316 -0.0047485 0.11605 -0.0651 0.0032011 0.00090059 -0.00047119 0.00073038
0.00049794 1.1637e-05 -2.705e-05 0.00023301
-0.0014942 0.0014181 0.0032238 0.00083457 0.27543 0.13211 0.00013519 -0.00012659
-8.6063e-05 0.00072531 0.0015934 -0.00010933
0.0010002 -0.0010342 -0.00052499 0.00066816 -2.9281e-05 -0.00011751 0.23962 0.0035448
0.0070922 -0.0029687 0.00024069 -0.00028563
-0.00083841 0.0011455 0.00051978 -5.3367e-05 -0.00011636 0.00084929 0.007225 -0.0030379
0.19213 0.11073 0.0030971 0.0017293
0.0005047 -0.00088608 8.5223e-05 0.00042919 0.0016579 -0.00017566 0.00020972 -0.00013114
0.0030633 0.0016202 0.31428 -0.042037
3560000000 0.29072 0.050965 0.00024439 -0.0060442 -9.5649e-05 -0.00079449 0.00066909 2.5574e-05
0.0015853 0.0017847 -0.00019839 -0.0010009
0.00023515 -0.0060466 0.1102 -0.07053 0.005557 -0.0010093 0.00035015 0.00066512
0.00043546 -0.00020636 0.0001704 0.00029131
-8.9358e-05 -0.0008496 0.0056383 -0.0011093 0.30241 0.089635 -0.00033248 3.5337e-05
0.00057999 0.00040767 0.0010278 -0.00087923
0.00075459 8.3186e-05 0.00037082 0.00072152 -0.00028479 5.2644e-05 0.23018 -0.032902
0.0061695 -0.0062155 -0.00056305 -0.00053189
0.001448 0.0019251 0.00053036 -0.00025798 0.00083572 0.00049487 0.0059545 -0.0062336
0.21391 0.097157 0.003512 -0.0015788
-0.00012422 -0.0010809 2.4586e-06 0.00025273 0.0011785 -0.0010358 -0.00057711 -0.00055322
0.0035562 -0.0015605 0.32655 -0.082643
3620000000 0.30688 0.013096 -0.001333 -0.0038542 -0.0019139 -0.00015462 0.00026389 -0.0018045
-1.1415e-06 0.00066285 -0.00075032 -0.00066397
-0.0013665 -0.003801 0.11064 -0.10002 0.0034426 -0.0038827 0.00037991 0.00054194
-0.00031992 -0.00080325 0.00055758 0.0003509
-0.001731 -0.00019357 0.003499 -0.0040606 0.3153 0.04571 0.00022845 -0.00080971
-8.9146e-05 9.1515e-05 0.0008005 -0.0006641
0.00039843 -0.0018278 0.00027879 0.00057484 0.00032663 -0.00078845 0.21886 -0.063242
0.0015481 -0.0073148 -0.0015586 0.00074002
-2.0375e-06 0.00068483 -0.00022459 -0.00079927 -0.00030623 -8.0327e-05 0.0016381 -0.0074946
0.2363 0.05556 0.0021376 -0.0021292
-0.00078611 -0.0007166 0.00075254 0.00035437 0.00084398 -0.00058755 -0.0015149 0.00088761
0.0020474 -0.0021029 0.3287 -0.11696
3680000000 0.31056 -0.031392 -0.0037377 -0.003868 -0.00091212 0.0015176 -0.0012081 -0.00013416
0.0015745 0.00019055 -0.0011171 -0.00051
-0.0036916 -0.0038876 0.10575 -0.11698 0.001118 -0.004603 0.00075839 0.00028822
-0.00041399 -0.00065733 0.00055722 0.00024253
-0.00099585 0.001594 0.0012376 -0.0045176 0.32621 -0.0039672 -0.00061175 -0.00074436
0.0013205 0.00096814 0.00070458 -0.0016011
-0.0012763 -8.8026e-05 0.00070497 0.00026502 -0.00072279 -0.00058617 0.20548 -0.096819
-9.5989e-05 -0.0068037 -0.00093981 0.0010341
0.0017495 1.1668e-06 -0.00054924 -0.0006908 0.001438 0.0011681 -0.00022482 -0.0066495
0.25622 0.029527 0.0013105 -0.0023805
-0.0009448 -0.00029368 0.00071524 0.00011396 0.00066814 -0.0016867 -0.0011945 0.00097028
0.0014158 -0.0023025 0.32913 -0.16196
3740000000 0.3121 -0.067046 -0.0030705 -5.3723e-05 -0.0022592 0.0028163 -0.00010674 -0.00060494
-0.00040534 -2.5883e-05 -0.00093789 0.00012554
-0.0031223 2.3243e-05 0.096948 -0.13888 0.00067048 -0.0052232 0.00028529 -0.0003642
-0.00027108 -0.00012702 0.00066502 8.6802e-05
-0.0022179 0.0026737 0.00059716 -0.0051988 0.32876 -0.043782 -0.0006648 -8.3837e-05
0.00049326 0.00012968 -0.00059849 -0.0018104
-8.5074e-05 -0.0005939 0.00026901 -0.00038002 -0.00073307 -0.00022268 0.18373 -0.12109
-0.0018404 -0.0058922 0.00084405 0.0025749
-0.00051287 1.0103e-05 -0.00022738 -2.2506e-06 0.00046052 -6.5708e-06 -0.0020009 -0.0059815
0.26205 -0.0088789 -1.2754e-05 -0.002597
-0.0011701 0.00034304 0.0005912 0.00023927 -0.00065974 -0.0017287 0.0010933 0.0025188
7.4943e-05 -0.0025423 0.31448 -0.20243
3800000000 0.30676 -0.11297 -0.002465 0.00059671 0.00083798 0.0039875 -0.001325 -0.0014742
0.0015977 0.0010151 -0.0013037 0.00040716
-0.0024124 0.00049106 0.085596 -0.15354 -0.0022652 -0.0048869 0.00013207 0.00010469
-0.00082916 -0.00057637 0.00095773 -3.844e-05
0.00093033 0.0039924 -0.0022929 -0.0049085 0.32497 -0.084876 -0.0008338 0.00022166
0.00091089 -5.2959e-05 -0.0010578 -0.00071115
-0.0012403 -0.0014223 0.0001359 0.00011107 -0.00057994 0.0001598 0.17419 -0.14623
-0.0033595 -0.0047485 0.0017435 0.0016355
0.0015488 0.00072811 -0.00097391 -0.00055698 0.00068548 -7.5644e-05 -0.0033352 -0.0045751
0.27483 -0.049834 0.0013967 -0.0010819
-0.00099629 0.0002116 0.00099276 -0.00016067 -0.0010045 -0.00040826 0.0014561 0.0016722
0.0013463 -0.0011369 0.30634 -0.24294
3860000000 0.29531 -0.14476 -0.0010748 0.0012823 0.003004 0.0017365 -0.0021983 0.0011237
0.00085847 -0.0011605 -0.0003854 0.0012514
-0.0010723 0.0013577 0.066524 -0.16294 -0.0035009 -0.0047574 0.0006284 -0.00049966
-0.00075403 0.0012691 0.00066033 -0.0011137
0.0028027 0.0017127 -0.0035219 -0.004712 0.30533 -0.12502 -0.00085319 0.00050295
0.00031013 -0.00072835 -0.00095335 -0.00036029
-0.0021681 0.0011316 0.00069405 -0.00061179 -0.00080362 0.00065479 0.14608 -0.16106
-0.0025892 -0.0046703 0.0017878 0.0011004
0.00087034 -0.001116 -0.00083104 0.0014188 0.00027566 -0.00037089 -0.0027201 -0.0047617
0.27088 -0.081212 -0.00023821 -0.0021271
-0.00030368 0.0015095 0.00068652 -0.001106 -0.0007305 -0.00053096 0.0021141 0.00067687
-0.00016456 -0.002052 0.283 -0.28102
3920000000 0.28007 -0.18484 0.0018797 0.00037663 0.0035406 0.002387 7.4288e-06 0.00099086
0.0002507 6.4098e-05 0.00070682 0.00050441
0.0018171 0.00035896 0.038877 -0.17908 -0.0048751 -0.0028394 -0.00040106 -0.00012514
0.00036615 0.00015363 -0.0004897 -0.00049591
0.0036988 0.0023608 -0.0048427 -0.0028233 0.29927 -0.15797 7.3404e-05 0.0014323
0.0013946 -0.0013605 -0.00031844 6.1956e-05
-9.6192e-06 0.00089089 -0.00045403 -0.00017169 0.00019531 0.0015323 0.12584 -0.17144
-0.0041253 -0.0038933 0.0023175 -0.00071227
0.00043004 0.00011166 0.00024382 0.00011704 0.0013688 -0.0012469 -0.0042284 -0.0038336
0.26158 -0.1311 0.00074202 -0.0018138
0.00064054 0.00043169 -0.00046533 -0.00032125 -0.0003241 2.4348e-05 0.0021066 -0.00034193
0.00071427 -0.0020305 0.26239 -0.30819
3980000000 0.25263 -0.22048 0.0018509 -0.0028242 0.005133 -0.00037618 0.00013209 0.001034
0.00093477 -0.0017715 0.00056498 0.00024923
0.0017746 -0.0028555 0.01661 -0.19185 -0.0052863 -0.0010944 0.00080073 0.00065086
0.0005746 0.00050371 0.00010044 -0.0012819
0.0050756 -0.00050901 -0.0052977 -0.00096197 0.26952 -0.18877 0.0014598 -0.00010795
-0.001162 -0.00097763 -0.00083015 -0.00071387
0.0001794 0.001013 0.00084616 0.00065444 0.0014525 7.3647e-06 0.089343 -0.1927
-0.0050045 -0.0040201 0.0013623 -0.00067788
0.00084843 -0.0016185 0.00052133 0.00036215 -0.0011289 -0.00078695 -0.0050402 -0.0042532
0.24886 -0.15986 0.00084035 -0.0049252
0.00052536 0.00024501 -0.00016688 -0.0014258 -0.00070618 -0.00060612 0.0013326 -0.0012423
0.00096856 -0.0047731 0.22638 -0.34627
4040000000 0.22458 -0.24569 -0.00048024 -0.0039261 0.0033915 -0.0031661 0.00025654 0.00019937
-0.00056353 -0.001195 0.00065482 0.00015748
-0.00044064 -0.0039241 -0.0084635 -0.19899 -0.004473 7.3403e-05 0.00020513 -0.0010124
-4.8468e-05 0.00021632 -0.0014829 0.00011717
0.0034087 -0.0031769 -0.0045554 0.00010553 0.24753 -0.22178 0.00034426 -0.0006108
-0.00080204 -0.00044763 -0.0010988 0.00034058
0.00016522 0.00024352 0.00018266 -0.00093454 0.00035654 -0.00086391 0.068093 -0.18767
-0.0071438 -0.0018449 0.0013489 -0.00079636
-0.00051629 -0.0011088 -4.1989e-06 9.485e-05 -0.00079154 -0.00027677 -0.0069298 -0.0014885
0.23545 -0.19441 -0.0018369 -0.0036643
0.000506 -8.0652e-05 -0.0013325 -0.00010645 -0.0011792 0.00024009 0.0014015 -0.00044615
-0.0020954 -0.0038476 0.19043 -0.36377
4100000000 0.19456 -0.26935 -0.0032369 -0.00269 0.00092369 -0.003623 -0.00028293 2.7964e-05
0.00052644 -0.001756 0.00052561 0.00035155
-0.0031881 -0.0026984 -0.034327 -0.2021 -0.0047022 0.00090279 -9.1716e-05 -0.00028655
0.00055301 0.00011897 -0.00055738 0.00036469
0.0009503 -0.0037059 -0.0046729 0.00092262 0.22583 -0.24824 0.00020936 -0.00032009
-0.00019774 -0.00026102 -0.0012539 0.00015233
-0.00027945 -4.8784e-05 -0.00027972 -0.00027227 0.00027327 -0.00011201 0.034249 -0.20074
-0.0061986 0.00073549 0.0010714 -0.0011342
8.9928e-05 -0.0017884 0.0007254 0.00015886 -0.00015245 -0.00027359 -0.0065507 0.00062779
0.21673 -0.218 -0.0021914 -0.0042986
0.0005444 0.00037544 -0.00041498 0.00029424 -0.0013274 0.00019591 0.00078804 -0.0015661
-0.0020447 -0.0040841 0.15587 -0.39008
4160000000 0.16538 -0.28575 -0.0035261 -0.0018219 -0.00042662 -0.0031336 0.00066505 -1.0128e-05
-0.0039582 -0.00042172 0.0010288 -0.00084039
-0.0035224 -0.0018814 -0.059751 -0.19797 -0.0046539 0.0026374 -0.00049476 -0.00033581
0.00035153 -0.00038786 -0.0009547 0.00036404
-0.00030652 -0.0031125 -0.0046607 0.002678 0.19301 -0.26415 0.00067967 -0.0002241
-0.0011282 -0.00031326 -0.0012844 0.00084405
0.00074751 -0.00025412 -0.00045177 -0.0003742 0.00055962 -0.00033563 0.010605 -0.18895
-0.005891 0.0017937 0.00096707 -0.0020478
-0.0038471 -0.00047091 0.00046449 -0.00040552 -0.0010559 -0.00031485 -0.005462 0.0017836
0.18098 -0.25299 -0.004815 -0.0031304
0.00096343 -0.00068817 -0.0010555 0.00047592 -0.0011507 0.00078468 0.0011257 -0.0018144
-0.0049945 -0.0033052 0.10731 -0.39884
4220000000 0.13719 -0.30158 -0.0044126 0.00012558 -0.00012776 -0.0036385 -0.00027573 9.6073e-07
-0.00057001 0.0011449 0.00031856 -0.0014218
-0.0044756 0.00015063 -0.096019 -0.18789 -0.0021534 0.0032153 -9.3743e-05 -0.00019491
5.0158e-05 -7.5015e-05 -0.00078586 0.0010908
-0.00011148 -0.0036604 -0.0020645 0.0033 0.16247 -0.28972 -9.7929e-05 0.00010167
0.00022841 0.00013996 -0.00027099 0.001423
-0.00022893 1.7746e-07 -0.00021315 -0.00014629 7.8721e-05 -1.4507e-05 -0.013373 -0.1867
-0.0043349 0.0021728 5.962e-05 -0.0017567
-0.00072441 0.0010541 9.1815e-05 -7.8042e-05 0.00036597 0.00013911 -0.0047368 0.0024509
0.16596 -0.27495 -0.0049488 -0.0027907
7.0308e-05 -0.001499 -0.00067199 0.0011098 -0.00035761 0.0013571 -0.00024605 -0.0020121
-0.0048201 -0.002696 0.078672 -0.41193
4280000000 0.1061 -0.31021 -0.0026959 0.0017326 -0.0018048 -0.0043114 -0.00034604 0.00057666
-0.00016546 0.0010287 -0.00070508 -0.00041474
-0.002625 0.0017288 -0.12136 -0.19195 -0.0028965 0.0029698 -0.00085342 -0.00034849
0.00020477 0.00033073 0.00054001 0.00069286
-0.0018541 -0.0042866 -0.0028906 0.0029612 0.13273 -0.29641 0.00073281 -2.2342e-05
-0.001004 0.0010398 -9.8145e-06 0.0004997
-0.00034457 0.00055995 -0.00083907 -0.00036638 0.00077728 -0.00020925 -0.050955 -0.17189
-0.0050138 0.002946 -0.00085704 -0.0022212
-0.00012186 0.0010778 7.6064e-05 0.00028256 -0.00075315 0.0012541 -0.0048142 0.0026711
0.11636 -0.29478 -0.0065667 -0.00059348
-0.00050004 -0.00025023 0.00039244 0.00060766 -0.00012081 0.00060531 -0.0005703 -0.0019744
-0.0067541 -0.00089759 0.029255 -0.41713
4340000000 0.079051 -0.31924 -0.0017509 0.0018596 -0.0024814 -0.0015755 0.00018345 0.00045502
0.0001243 0.00090106 -6.4246e-05 -0.001034
-0.0017639 0.0018173 -0.14167 -0.16588 -0.00222 0.0040922 -0.00016837 0.00047051
-0.00016007 -0.00034634 0.00029695 0.00037479
-0.0025017 -0.0015159 -0.0022007 0.0040245 0.097602 -0.31307 -0.00053742 -0.00099644
0.00028393 0.00063033 0.00067824 0.0021867
0.00020674 0.00039905 -0.00014607 0.00045956 -0.0003711 -0.00099759 -0.06867 -0.16935
-0.0044497 0.0036834 -0.00098757 -0.0022413
4.4154e-05 0.00064974 -0.00022654 -0.00035025 0.00022535 0.00073907 -0.0043378 0.0039243
0.088757 -0.31742 -0.0050674 0.0019463
-0.0001442 -0.0010777 0.00050732 0.00040123 0.00081237 0.0021213 -0.001322 -0.0023215
-0.0047815 0.0019351 -0.0048016 -0.41072
4400000000 0.047596 -0.32461 -0.00073973 0.0014943 -0.002527 -0.001676 0.00087871 0.0012155
-4.9136e-05 0.0008672 -8.5046e-05 -0.00078082
-0.00073721 0.0014325 -0.17068 -0.15589 -0.0013513 0.0041543 -0.00056901 0.00058388
0.00013852 -0.0005601 0.00069256 0.00023956
-0.0026203 -0.0017416 -0.0012153 0.0042377 0.067419 -0.31943 -5.7813e-05 -0.00013504
0.00031666 0.00021519 0.0010187 0.0014149
0.00089107 0.0012507 -0.00046798 0.00060756 -4.8202e-06 -0.00016014 -0.09375 -0.15641
-0.0033653 0.0053662 -0.0020921 -0.0013687
0.0001523 0.00080889 0.0001037 -0.00070617 0.00026338 0.00021693 -0.0033184 0.0051657
0.055092 -0.32741 -0.004347 0.0011073
-5.5581e-05 -0.00070274 0.00050187 0.00029039 0.00087771 0.0015036 -0.0019698 -0.0012834
-0.0044947 0.0011514 -0.050921 -0.41538
4460000000 0.012348 -0.32425 -0.00072308 0.00021273 -0.0041283 -0.00074712 0.0015553 -0.00064619
-0.0004939 0.0011827 -0.0010971 -0.00044893
-0.00068673 0.00019533 -0.19213 -0.12594 -0.00039029 0.004592 -0.00035651 0.00073059
-0.00064875 -0.00038739 0.00048472 -0.00044217
-0.0041403 -0.00063655 -0.00032746 0.0045172 0.041896 -0.32623 -0.00053631 -0.00056052
0.0004813 0.00064751 0.0020988 0.00057839
0.0014471 -0.00068005 -0.00035681 0.00080455 -0.0005154 -0.00047929 -0.10689 -0.13481
-0.0015962 0.0062305 -0.0020849 -0.0010479
-0.00060815 0.0012371 -0.00040453 -0.00039959 0.00040733 0.00059895 -0.0015599 0.0062737
0.019499 -0.32104 -0.0040164 0.0033864
-0.001166 -0.00045642 0.00042013 -0.00047039 0.002089 0.00064352 -0.0022442 -0.0010946
-0.0039223 0.0032735 -0.090624 -0.39592
4520000000 -0.012104 -0.32483 -0.00042596 -0.00053442 -0.0035688 0.00040772 0.00058673 -2.8874e-05
0.0019331 0.00018113 -0.00079637 0.00098624
-0.00042819 -0.00054159 -0.21681 -0.10905 0.00066375 0.0046118 0.00067123 0.00087653
-0.00040121 4.0273e-06 0.0001763 -0.00012505
-0.0035426 0.00039522 0.00075082 0.00466 0.011245 -0.32363 -0.00093515 0.0006192
0.0007504 -0.0006114 0.0017413 -0.00077998
0.00069965 -0.00018567 0.00060258 0.00086231 -0.00099865 0.00054748 -0.1249 -0.12551
-0.00023013 0.0059915 -0.0031897 -0.00045412
0.0019417 9.1291e-05 -0.00033932 0.00013382 0.00098762 -0.0008018 -0.0003267 0.0058997
-0.02922 -0.33154 -0.0026291 0.0031003
-0.00056035 0.0010683 0.0002083 -0.00014644 0.001547 -0.00089206 -0.0030418 -0.00041185
-0.0026003 0.0031172 -0.11926 -0.39492
4580000000 -0.049966 -0.31757 -0.0014016 -0.0006852 -0.0029281 0.0026712 0.00075034 -0.00037666
0.00033956 1.8515e-05 -0.00055322 0.00056236
-0.001359 -0.00065715 -0.23523 -0.082151 0.0010953 0.0041857 0.00058936 -0.00010847
-0.00010958 0.00020366 0.00012183 -0.00013788
-0.0029453 0.002756 0.001169 0.0041704 -0.020605 -0.32089 -0.00021207 0.00035073
-0.00029035 -0.00016882 0.0016703 -0.00097672
0.00069232 -0.00038317 0.00057119 -0.00014791 -0.00029363 0.00059654 -0.13523 -0.10061
0.0018145 0.0051589 -0.0024424 0.0011307
0.00044522 -0.00017372 -0.00011001 0.00021574 -0.00011904 -6.7181e-06 0.0019816 0.0052222
-0.054814 -0.33508 -0.0019549 0.0035507
-0.00059578 0.00068438 0.00012772 -0.00023689 0.001684 -0.0011867 -0.0026016 0.0011045
-0.0019916 0.0035723 -0.16399 -0.36508
4640000000 -0.075252 -0.31108 -0.0025307 -0.0016107 -0.003088 0.0025314 0.00045289 -0.0013603
0.0016695 -0.00018823 0.00027516 0.00097804
-0.0025056 -0.0016453 -0.24541 -0.054613 0.0015378 0.0038494 0.00072948 0.00028865
-0.00021526 0.00043041 7.6741e-06 -0.00085594
-0.0030264 0.0025485 0.0015638 0.0037934 -0.044794 -0.31472 0.00032188 0.00086703
0.0010525 0.00027646 0.00036747 -0.0020989
0.00050461 -0.0014382 0.00070987 0.00029599 0.00029149 0.00073616 -0.14042 -0.08627
0.0035009 0.0037034 -0.0027012 0.0017366
0.0013759 -0.00032765 -0.0001914 0.00034017 0.001034 0.00017928 0.0033947 0.0036969
-0.08709 -0.31779 -0.002579 0.0039106
0.00026892 0.00099479 -2.8328e-05 -0.00078782 0.00019574 -0.0020697 -0.0027511 0.0017025
-0.0025141 0.0038962 -0.18322 -0.35457
4700000000 -0.10324 -0.30621 -0.0041069 4.2481e-05 -0.0012957 0.0045724 -0.00091673 -0.00095002
0.00080477 -0.00065199 0.0010761 0.00081026
-0.0040875 1.881e-06 -0.25716 -0.035873 0.0028098 0.0039168 0.00047436 -0.00053755
0.0002976 0.00042343 -0.00022613 -0.00013759
-0.0013656 0.0045924 0.0028457 0.0039404 -0.075402 -0.30885 -0.00012131 0.00059467
0.00040729 -0.0001743 -0.00022075 -0.0015435
-0.00093782 -0.00092094 0.00048038 -0.00052175 -9.7288e-05 0.0006665 -0.15727 -0.065058
0.0031039 0.0017808 -0.0014872 0.0023186
0.0010003 -0.00068817 0.00031292 0.00036775 0.00050404 -7.4796e-05 0.003307 0.0018207
-0.12654 -0.30904 -0.0014032 0.0041043
0.00098667 0.000682 -0.00030174 -4.9733e-05 -1.7115e-05 -0.001656 -0.0014328 0.002131
-0.0014897 0.004074 -0.22682 -0.3259
4760000000 -0.13298 -0.2908 -0.0048211 0.0012697 0.00068998 0.0046475 -0.00074084 -0.00059382
0.00025981 -0.0012033 0.00088904 -0.00021133
-0.004826 0.0012456 -0.25241 0.0066715 0.0032926 0.0033704 -4.0716e-05 -0.00059935
0.00027693 0.00013224 0.00019017 -0.00016545
0.00077144 0.004682 0.0033651 0.0032093 -0.10497 -0.29455 0.00079894 0.00040714
0.00073341 -6.6262e-05 -0.0012745 -0.00097062
-0.00064251 -0.00064243 4.2676e-05 -0.0006478 0.00075289 0.00024836 -0.15124 -0.048614
0.0024566 0.0012482 -0.00063948 0.0027554
0.00016653 -0.00097977 0.00034689 0.00012315 0.00060053 -0.00014343 0.0022555 0.0012393
-0.15828 -0.29038 -0.00056773 0.0044929
0.001107 -0.00038653 2.2658e-05 -0.0002323 -0.0013672 -0.00066704 -0.00063163 0.0029553
-0.00053053 0.0043891 -0.23845 -0.30341
4820000000 -0.16005 -0.2769 -0.0051439 0.0026817 0.0017856 0.003184 -0.00091666 -0.00050451
0.00029571 -0.00087919 0.00021076 -0.00054327
-0.0051165 0.0026667 -0.26405 0.029111 0.0044778 0.002866 -0.00010763 -0.00033574
0.00030817 -0.00010877 -0.00024155 -0.0003305
0.0017889 0.0031376 0.0045534 0.002877 -0.13349 -0.29089 0.0005151 -0.00045699
0.00028424 -0.00074616 -0.00076362 -0.00029853
-0.00087709 -0.00037306 -0.00012413 -0.00029629 0.00068267 -0.00036195 -0.16637 -0.031107
0.0016727 0.00030096 0.00014034 0.0029633
0.00031107 -0.00082744 0.00025317 -4.9922e-05 0.00037623 -0.00083129 0.0018444 0.00025878
-0.19632 -0.27203 -6.4843e-05 0.0038058
7.2594e-05 -0.00040786 -0.00015538 -0.00037976 -0.00096734 -0.00050153 1.7313e-05 0.0028006
-4.1761e-05 0.0039404 -0.27482 -0.27319
4880000000 -0.19119 -0.25704 -0.0042491 0.0046954 0.0022231 0.0028954 -0.001389 0.00029225
-0.00085312 -0.00095254 0.00043084 -0.00022099
-0.0042404 0.0046437 -0.25534 0.070624 0.0046362 0.0014474 -0.00034203 -0.00024892
-0.00023711 0.00017216 -0.00029971 -1.4068e-05
0.0022869 0.0028075 0.0047153 0.0013475 -0.15224 -0.27716 0.00046148 -0.00026421
-0.00032732 -0.001417 -0.00061134 -3.7168e-05
-0.001428 0.00024925 -0.00030208 -0.00015487 0.00046101 -0.00016282 -0.15952 -0.012392
0.00082846 -0.00018895 0.0010731 0.0024463
-0.00085625 -0.00099964 -0.00010925 0.00029478 -0.00031811 -0.00131 0.00065327 -3.9081e-05
-0.22462 -0.25554 0.00066161 0.0035865
0.00040104 -0.00024887 -0.00028852 -1.8709e-05 -0.00049711 -0.00015601 0.0011618 0.0024017
0.00058607 0.0035043 -0.28709 -0.24331
4940000000 -0.21188 -0.23939 -0.0029137 0.0067112 0.0030278 0.0010508 -0.00023869 0.00073572
-0.0010311 -0.00048546 -2.6457e-05 -0.00056883
-0.0029495 0.0066824 -0.26669 0.096306 0.0055632 0.0010622 -7.2897e-05 -0.00010498
0.00032391 -0.00030783 -0.00038714 0.00017711
0.0031021 0.00096832 0.0056072 0.00093321 -0.17239 -0.25385 0.00011421 -0.00055324
-0.00097303 -0.00018308 -0.00080789 0.00023307
-0.00024016 0.00066903 -2.5942e-05 -0.00010183 0.00013644 -0.00044818 -0.16684 -0.0030811
-0.00012767 0.00062396 0.0019034 0.0018626
-0.00096603 -0.00041727 0.00030742 -0.00034612 -0.0010224 -7.9086e-05 -0.00010412 0.00052539
-0.2472 -0.22607 0.00031141 0.0034307
-1.2119e-05 -0.00060273 -0.00034623 0.00010635 -0.00061678 0.00016698 0.0018815 0.0019039
0.00033096 0.0035 -0.31032 -0.21756
5000000000 -0.23263 -0.21496 4.4937e-06 0.0073866 0.0029648 0.001702 -0.00025935 0.00065313
-0.00045116 0.00056058 -0.00040002 -0.00096384
-1.6404e-05 0.0073875 -0.253 0.11385 0.0057372 -0.00057127 -0.0002657 -7.527e-05
-0.00029275 -0.00049958 -0.00013699 -5.9816e-05
0.0029709 0.00159 0.0057108 -0.00067553 -0.20202 -0.23917 -0.00051517 -0.00072024
-0.00051044 -0.00024472 -0.00046319 1.2362e-05
-0.00022483 0.00069019 -0.00029126 -5.0399e-05 -0.0005755 -0.00079807 -0.16121 0.021235
-0.00054152 0.0016772 0.0022129 0.001272
-0.00044791 0.00064832 -0.00025103 -0.00049959 -0.00064493 -0.00021694 -0.00044986 0.0017604
-0.27362 -0.20413 0.00062924 0.0038786
-0.00031563 -0.00090207 -0.00022369 -3.3223e-05 -0.00061251 3.137e-05 0.0022116 0.0012198
0.00063395 0.003816 -0.32253 -0.18304
5060000000 -0.25325 -0.18715 0.0019535 0.0069941 0.0030659 -0.00042603 0.00016251 0.00048865
-0.00014556 -3.7162e-05 -0.00051145 -0.00041398
0.0018875 0.0069791 -0.23516 0.15077 0.0051458 -0.0020087 -4.1318e-05 0.00018856
-0.00035224 -9.3977e-05 -0.0002836 0.00021432
0.0031289 -0.00050511 0.0050802 -0.0021714 -0.2159 -0.21727 -0.00034108 0.00039549
-0.00064952 8.4719e-06 -0.0012522 4.6929e-05
0.00012911 0.00050539 -1.1352e-05 0.00016645 -0.00029304 0.00045657 -0.16259 0.028486
0.00017609 0.0031766 0.0018299 0.00050204
-0.00032594 -3.8161e-05 -0.00032091 -2.8829e-05 -0.00083976 4.9247e-05 0.000179 0.0031225
-0.28454 -0.17249 0.0020683 0.0032513
-0.0003588 -0.00018496 -0.00028885 0.00023574 -0.0011959 8.9895e-05 0.0018642 0.00049742
0.0020511 0.0033732 -0.33428 -0.15425
5120000000 -0.26922 -0.16176 0.0034912 0.005923 0.0028691 -0.00061782 0.00035821 0.00066131
-0.00036095 0.00089809 -0.00042325 6.4921e-05
0.003485 0.0059228 -0.22932 0.17688 0.0046726 -0.0025327 0.00011489 0.00019278
-4.4519e-05 7.6479e-05 1.3187e-06 0.00030693
0.002917 -0.00064274 0.0046662 -0.0026168 -0.22973 -0.20201 9.0291e-05 0.00019915
-0.00024152 0.0010918 -0.00088841 0.0008451
0.00029988 0.00059195 8.9891e-05 0.00022378 1.497e-05 0.000191 -0.1589 0.054566
0.0017198 0.0031486 0.0023676 0.00048266
-0.00042099 0.00093058 -2.5879e-05 7.8084e-05 -3.6753e-05 0.00098726 0.0016962 0.0032196
-0.29836 -0.13933 0.0016075 0.0035105
-0.00041688 6.0045e-05 0.00012749 0.00026657 -0.00091334 0.00088909 0.002467 0.00048199
0.0016531 0.0033535 -0.34706 -0.11957
5180000000 -0.28502 -0.13123 0.005126 0.004741 0.0033959 -0.0012017 0.00024394 0.00059652
-9.2522e-05 0.00040126 -0.00050089 0.0004125
0.0051269 0.0047897 -0.20693 0.19995 0.0041411 -0.0037893 -0.00033827 -0.00024958
-9.1344e-06 -0.00020924 -0.00016472 9.6555e-05
0.003364 -0.0012424 0.0041129 -0.0038769 -0.24102 -0.16534 -0.00040719 0.00053805
-2.2812e-05 -6.921e-05 -0.00038633 0.00072827
0.00032601 0.00062223 -0.00036128 -0.00023023 -0.00040393 0.00062024 -0.15781 0.064359
0.0032274 0.0034661 0.0022777 -0.00058411
-0.00016446 0.00032113 -5.9474e-05 -0.00018028 -0.00011808 3.3181e-05 0.0033255 0.0034937
-0.30856 -0.096524 0.0031056 0.003442
-0.00032059 0.00038508 -0.00013498 0.00019995 -0.00038585 0.00087883 0.002246 -0.00066745
0.0030647 0.0035217 -0.34916 -0.087647
5240000000 -0.29329 -0.1043 0.0052455 0.0034144 0.0026457 -0.0028394 0.0006675 4.0237e-05
-0.0002825 -6.0691e-05 0.0001206 0.00068713
0.0052447 0.0034289 -0.19481 0.23711 0.0030952 -0.0047329 -1.3169e-05 0.00013133
-0.00018039 9.0047e-06 0.00024456 0.00036679
0.0026299 -0.0027427 0.0030948 -0.0047286 -0.25723 -0.14065 0.00035054 0.0002824
-0.00048905 0.00070012 0.00012472 0.0013062
0.00070557 7.1938e-05 -5.8442e-05 0.00012092 0.00034845 0.00021056 -0.15834 0.084915
0.0038458 0.0020916 0.0017857 -0.0013344
-0.00026909 -0.00015868 -0.00029783 -8.8209e-05 -0.00034504 0.00046687 0.0038035 0.0021684
-0.32168 -0.05657 0.0034383 0.0026981
3.1652e-05 0.00063145 0.00019183 0.00040189 -1.2297e-05 0.0010993 0.0017712 -0.0013025
0.0034167 0.0025168 -0.355 -0.054445
5300000000 -0.29835 -0.073824 0.0060895 0.0019871 0.001747 -0.0032769 0.00016394 -0.00037724
0.00040757 0.00074684 5.9858e-05 0.00028515
0.0060711 0.0020252 -0.18679 0.24176 0.0020905 -0.0053543 -0.00015267 0.00025139
2.3624e-05 0.00043642 0.00035956 0.00026321
0.0016243 -0.0032517 0.0020196 -0.0054516 -0.27291 -0.11474 0.00025623 -0.00023098
0.00038485 0.00037337 0.00054859 0.0005992
0.00010625 -0.00040665 -0.00013231 0.00022626 0.00037003 -0.00013192 -0.1507 0.094198
0.0054138 0.0012658 0.0015534 -0.0015941
0.00039522 0.00074055 6.8167e-05 0.00046647 0.00047148 0.00063451 0.0054215 0.0011145
-0.33196 -0.02974 0.0038299 0.0022175
1.2655e-07 0.00019752 0.00029916 0.00023466 0.00070219 0.00062248 0.0014627 -0.0016477
0.003828 0.0023596 -0.35095 -0.019039
5360000000 -0.2982 -0.036498 0.0061778 0.00055286 0.00024025 -0.0039068 0.00041674 8.7587e-06
0.00014838 0.00048382 0.00061455 5.9407e-05
0.0061815 0.00059909 -0.14933 0.26324 0.00071445 -0.0054182 0.00010247 0.00023363
-9.1242e-05 0.00010985 0.00053964 -0.0001027
0.00022805 -0.003843 0.00069738 -0.0054826 -0.27159 -0.087901 0.00030472 0.00041548
0.0001509 0.0004174 0.00075991 0.00065508
0.00045114 -7.3389e-05 0.00012839 0.00020384 0.00027137 0.00036406 -0.14879 0.11208
0.0055318 -0.00089702 0.00059126 -0.0019522
0.00022819 0.00038165 -6.022e-05 1.9511e-05 0.00014077 0.00029748 0.0055359 -0.00089369
-0.3255 0.0086105 0.004633 0.0018977
0.00060506 -9.8325e-05 0.00052445 -0.00014234 0.00081779 0.00042104 0.00052942 -0.0019544
0.0046496 0.0018506 -0.34876 0.0095986
5420000000 -0.30061 -0.013602 0.0060865 -0.0012738 -0.0005999 -0.0034665 -4.8792e-05 -0.00022228
0.00080676 0.0004258 0.00025137 -0.00024675
0.006082 -0.0012057 -0.1303 0.2897 0.00012776 -0.0054265 9.0789e-05 0.00016403
8.8145e-05 3.9251e-05 0.00022571 -9.4607e-05
-0.00062856 -0.0034684 8.2768e-05 -0.0054169 -0.28708 -0.055358 -0.00018655 -0.00059769
0.0010858 5.7537e-06 0.00099631 -7.3959e-05
-4.8079e-06 -0.00020752 7.8838e-05 0.0001451 -0.00019712 -0.000579 -0.1375 0.1268
0.0046227 -0.0022343 9.7739e-05 -0.0017908
0.00085526 0.00056661 0.00011236 5.5754e-05 0.0010352 0.00017472 0.0046116 -0.0022593
-0.3301 0.037812 0.0050842 0.00045712
0.00028032 -0.0001671 0.00031197 -9.266e-05 0.0010609 1.4681e-05 0.00014688 -0.001774
0.005016 0.00054265 -0.34093 0.050879
5480000000 -0.29263 0.022848 0.0049594 -0.0020417 -0.0019452 -0.0030125 0.00042164 -1.1598e-05
0.00098648 -0.0002793 -0.0001259 -0.00016759
0.0049707 -0.0020223 -0.11574 0.29759 -0.0015145 -0.005879 7.0431e-06 0.00023098
0.00012017 7.3371e-05 0.00034473 -0.00032562
-0.002 -0.0029812 -0.0016376 -0.0059038 -0.2915 -0.03253 -0.00025676 0.00018898
0.00050587 -0.00041779 0.00092648 0.00010349
0.00035486 -1.9561e-05 3.6328e-05 0.00021148 -0.00027625 0.00013133 -0.13087 0.13781
0.0038034 -0.0034383 -0.00022157 -0.0018964
0.00090643 -0.00033808 0.00014418 1.0194e-05 0.00055643 -0.00055156 0.0037664 -0.0034938
-0.31857 0.06472 0.0045562 5.3047e-05
-0.00010722 1.8909e-08 0.00024872 -0.00025659 0.00069788 -5.2427e-05 -0.00023189 -0.0018811
0.0046631 -3.0715e-05 -0.33231 0.073158
5540000000 -0.28849 0.048146 0.0042133 -0.0026755 -0.0027554 -0.001995 0.00028249 -0.00032694
0.00019368 -0.00029866 -0.00026747 3.3012e-05
0.0042282 -0.0026611 -0.074629 0.31465 -0.0027394 -0.0050495 0.00042483 0.00010995
-6.8686e-05 -0.00014665 -0.00012306 -0.00030392
-0.0027366 -0.0019372 -0.0027596 -0.0050065 -0.29051 -0.01194 0.00015808 -0.00028434
0.00038157 -0.00021829 0.00038914 -0.00032589
0.0002869 -0.00034772 0.00046878 9.9897e-05 0.0001828 -0.00015893 -0.11918 0.15906
0.0024482 -0.0038361 -0.0010668 -0.001804
0.00014912 -0.00030536 -5.7389e-06 -0.00014471 0.00045104 -0.00015486 0.0023927 -0.0037847
-0.30323 0.099323 0.0047968 -0.0012414
-0.00033458 0.0001068 -9.931e-05 -0.00037915 0.00065338 -0.00033119 -0.001022 -0.001762
0.0047411 -0.0011658 -0.3239 0.11424
5600000000 -0.27718 0.075968 0.0033387 -0.0037156 -0.0024784 -0.0016064 0.00036605 -0.00039697
0.00033812 -0.00023821 6.8525e-05 0.00044286
0.0033227 -0.0036674 -0.072051 0.32863 -0.003826 -0.0047684 6.5629e-05 -0.00024863
-7.5619e-05 -1.3585e-05 -0.00022291 -0.00027613
-0.0025747 -0.0015542 -0.003874 -0.0047129 -0.29001 0.020068 2.0756e-05 7.6348e-05
4.5521e-05 -0.00044631 0.00032982 -0.00045874
0.00031529 -0.00040102 4.1712e-05 -0.00018401 -3.6283e-05 7.2983e-05 -0.11156 0.15836
0.0017181 -0.0037793 -0.0011068 -0.0010121
0.0003382 -0.00028517 -0.00016251 3.7441e-05 7.5976e-05 -0.00054079 0.0016967 -0.0037629
-0.29448 0.12817 0.0043301 -0.0018157
6.0953e-05 0.00040429 -6.5217e-05 -0.00024469 0.00018987 -0.00051499 -0.0010268 -0.0008959
0.0044418 -0.0018486 -0.30195 0.12852
5660000000 -0.26545 0.098161 0.0031185 -0.0037445 -0.0033613 -0.00040322 -0.00039934 -0.00066578
-0.00031135 -0.00054274 0.00038955 -9.4261e-05
0.0031335 -0.0037278 -0.03036 0.32011 -0.0045829 -0.0030779 2.0848e-06 -0.00014936
0.00010599 -1.1892e-06 -0.00018246 -4.8612e-05
-0.0033819 -0.00045076 -0.0046658 -0.0030751 -0.29047 0.043851 -0.00016004 0.00014324
-0.00040734 -0.00042207 0.00010023 -0.0011141
-0.00035552 -0.00065532 3.0707e-05 -0.00013048 -0.00015988 0.00019236 -0.096047 0.17842
0.00068786 -0.0040053 -0.0012545 -0.00093999
-0.00021946 -0.00053103 8.7783e-05 1.4097e-05 -0.00056921 -0.00036898 0.00072069 -0.0040994
-0.27933 0.1556 0.0043627 -0.0023473
0.00049063 -0.00019417 -0.00013668 -0.00011316 0.0001845 -0.0010689 -0.0013282 -0.000917
0.0043034 -0.0022701 -0.29296 0.16492
5720000000 -0.25027 0.11938 0.0026336 -0.0043018 -0.0028916 0.00074533 -0.00054895 -0.00025758
-0.00034411 -0.00015795 -4.4761e-05 -0.00044409
0.0026443 -0.0042782 -0.0022748 0.34505 -0.0056817 -0.0026851 5.7614e-05 -5.3334e-05
-0.00018975 6.7391e-05 -0.0002128 0.00010321
-0.0029224 0.00081114 -0.0056892 -0.0025508 -0.28675 0.074473 0.00027729 0.00012067
0.00010664 0.00056112 -1.3035e-05 -4.857e-05
-0.00051241 -0.00022631 6.453e-05 -2.2754e-05 0.00031476 0.00010979 -0.080063 0.18006
-0.00018358 -0.0037282 -0.001591 -0.00037806
-0.0003843 -6.8121e-05 -0.00028097 -4.702e-05 0.00030938 0.00048946 -0.00014909 -0.0036259
-0.26743 0.18155 0.0038275 -0.0039824
-9.4486e-05 -0.00033225 -0.00021407 8.8539e-05 6.8558e-05 -0.00016361 -0.0015055 -0.00038543
0.0038988 -0.003983 -0.26233 0.18181
5780000000 -0.23401 0.13677 0.0013462 -0.0049593 -0.0023787 0.0012384 -0.00065821 0.00011947
-0.00040307 -0.00028811 -0.00017391 -0.00018323
0.001362 -0.0049772 0.011078 0.33987 -0.0060082 -0.00059977 1.7377e-05 -0.00019581
4.6715e-05 -1.5407e-05 -8.8785e-05 -9.9405e-05
-0.0024353 0.0012776 -0.0060823 -0.00045855 -0.28287 0.091694 -6.0612e-05 -0.00013982
0.00013228 -0.00025547 -0.00034547 -0.00063581
-0.00065924 0.0001866 -2.0923e-05 -0.00024147 -0.00014076 -5.9601e-05 -0.070971 0.19618
-0.00022939 -0.0032172 -0.0012943 -1.2114e-05
-0.00029962 -0.00025603 5.8525e-05 8.0241e-05 2.1304e-05 -0.00020763 -0.00025859 -0.003291
-0.25687 0.20261 0.002657 -0.0038868
-0.00015025 -0.00022585 -0.00013202 -0.00015233 -0.00033605 -0.00057121 -0.0013317 -1.5355e-05
0.0026064 -0.0038883 -0.25329 0.20414
5840000000 -0.22009 0.15778 -7.8377e-05 -0.0055345 -0.0021131 0.0012653 -0.00013048 0.00031577
-0.00036556 0.00012654 -0.000449 -0.00053627
-7.0516e-05 -0.005512 0.04705 0.34279 -0.0058412 0.00062025 -0.00018388 4.6124e-06
0.00025263 -4.4962e-05 -0.00014784 0.00014445
-0.0020843 0.0012443 -0.0058509 0.00069656 -0.2761 0.11569 -0.00022644 7.265e-05
-0.00031241 -0.00056544 -0.00063425 -0.00026732
-0.00013407 0.00029164 -0.0001901 -3.9891e-06 -0.00023092 -2.5186e-05 -0.048174 0.19884
-0.00093463 -0.0036076 -0.0012683 0.00017611
-0.00045451 0.00010241 0.00020624 -0.00013118 -5.4887e-06 -0.0006511 -0.00097365 -0.0035733
-0.23996 0.21168 0.002011 -0.0041618
-0.00047208 -0.00036626 -0.00018825 0.00015364 -0.0004677 -0.00045616 -0.0011803 0.00023988
0.0020891 -0.0041324 -0.21731 0.22792
5900000000 -0.20615 0.1698 -0.0019717 -0.0054102 -0.0020609 0.0023428 -0.00013577 5.4902e-06
0.00016286 -0.00020528 -0.00011057 0.00035597
-0.0019707 -0.0054279 0.067089 0.34209 -0.0051266 0.0019948 -5.9582e-05 -3.2244e-05
-0.00013115 -0.00021884 -0.00017104 -3.978e-05
-0.0019783 0.0024668 -0.0051324 0.0020978 -0.25981 0.13104 -6.6655e-05 -0.00010284
-0.00039896 -0.00067895 -0.0009775 -0.00043945
-0.00014459 2.5442e-05 -5.0328e-06 4.6891e-06 -7.1394e-05 -5.8536e-05 -0.04097 0.20933
-0.0011886 -0.0034018 -0.0010924 0.00033378
0.00028748 -0.00016342 -8.8798e-05 -0.00018226 -0.00037568 -0.00044147 -0.0012314 -0.0033964
-0.21391 0.22565 0.0017583 -0.0047929
6.0793e-05 0.00032285 -4.5536e-06 -7.9813e-05 -0.00071054 -0.00011918 -0.0011994 0.00031764
0.0016525 -0.0048185 -0.20263 0.23791
5960000000 -0.18537 0.1829 -0.0031543 -0.0040345 -0.00074654 0.00265 -0.00018116 0.00021697
-0.0001791 0.00022828 -0.00021624 2.7234e-05
-0.0031487 -0.0040289 0.093855 0.34091 -0.0040871 0.0023564 -0.0001942 1.0008e-06
1.65e-05 0.00010495 0.00016032 0.00013095
-0.00063143 0.0027382 -0.0041444 0.0023887 -0.2445 0.15705 -5.4504e-05 -0.00018541
-0.00036195 0.00025669 -0.0002321 -5.1068e-05
-0.0001712 0.0002065 -0.00022973 2.7528e-05 -0.00011321 -0.00019505 -0.022252 0.21771
-0.0021652 -0.0031088 -0.0011598 0.0010959
-0.00019519 0.00016939 2.6447e-05 3.0117e-05 -0.00041711 -5.8859e-05 -0.0022606 -0.0031221
-0.19306 0.24102 -0.0003012 -0.00523
-0.00016605 0.00011033 2.3676e-05 0.0002239 -0.00036862 -0.00030669 -0.0010372 0.00099848
-0.00022763 -0.0052761 -0.17351 0.26471
6020000000 -0.16749 0.1979 -0.0039455 -0.0029504 -0.00022333 0.0029567 -5.2215e-05 0.00055119
-0.00028117 0.00042481 -4.8194e-05 0.00029273
-0.0039204 -0.0029625 0.12185 0.33187 -0.0045978 0.0032409 -7.5424e-05 0.00013341
-0.00016263 0.00010534 -0.0001212 0.00030435
-0.00012653 0.0029736 -0.0045571 0.0033516 -0.22455 0.16905 -0.00025331 0.00030031
-0.00058856 6.6024e-05 -0.00053128 0.00049023
-5.2324e-05 0.00052238 -4.1193e-05 0.00011377 -0.00028241 0.00029278 -0.015955 0.21308
-0.0030065 -0.0030175 -0.00051689 0.00069488
-0.0001323 0.00038999 -0.00015236 0.00011346 -0.00064893 9.3337e-05 -0.0029507 -0.0030316
-0.16393 0.25349 -0.00026122 -0.0046644
-9.8121e-05 0.00025522 -7.9984e-05 0.00014421 -0.00045724 0.00058979 -0.00059533 0.00069923
-0.00032873 -0.0047704 -0.14667 0.26348
6080000000 -0.14717 0.20656 -0.004065 -0.00080453 0.0013364 0.0029074 0.00011533 0.00011159
0.00019413 0.00018158 0.00025866 -5.7131e-06
-0.0040745 -0.00079097 0.14337 0.33253 -0.0030629 0.0047202 -7.057e-06 -4.9876e-06
-0.00012147 0.00021619 0.00013762 0.00030874
0.0014177 0.0027624 -0.0029359 0.0047246 -0.20671 0.19602 0.00028188 0.00023328
-0.00041074 0.00097751 -0.00013779 0.00050276
0.00011527 5.7652e-05 -1.0425e-05 2.6161e-05 0.00025305 0.00021765 0.00091302 0.2213
-0.0040461 -0.0020816 -0.00092315 0.00099878
5.5165e-05 9.3201e-05 -0.00012045 0.00019355 -0.00040283 0.00076473 -0.0041483 -0.0019873
-0.13521 0.27085 -0.0013084 -0.0054596
0.00022761 -0.0001547 0.00019104 0.00029739 -0.00013045 0.00035139 -0.00083954 0.00096801
-0.0011931 -0.0054042 -0.12424 0.2844
6140000000 -0.12986 0.21951 -0.0036071 -0.00048576 0.0016047 0.0022881 1.6057e-05 -6.4261e-06
0.00011569 -8.5635e-05 0.00037925 -2.0912e-05
-0.0036202 -0.00048178 0.17018 0.31333 -0.002108 0.0053251 1.5796e-05 2.817e-05
0.0003363 2.2976e-05 0.00020741 0.00029372
0.0016894 0.0021639 -0.002054 0.0053657 -0.18228 0.21484 0.00036992 -0.00015392
0.0002308 0.00062606 -2.4501e-05 0.00055013
9.418e-05 5.2215e-05 4.2071e-05 3.6266e-06 0.0003441 -0.00016281 0.013716 0.21188
-0.00469 -0.00091192 -0.00037657 0.0014546
9.1138e-05 -0.00015123 0.00038348 -4.9835e-05 0.00028096 0.00059408 -0.004643 -0.00092199
-0.11532 0.29023 -0.00293 -0.0041445
0.00042484 -0.00012442 0.00017477 0.00013038 0.00021721 0.00074788 -0.00041003 0.0014712
-0.0030481 -0.00419 -0.085138 0.28302
6200000000 -0.1144 0.22499 -0.0030423 -9.2531e-05 0.002222 0.001215 0.0001084 0.0003226
-0.00020893 0.00014073 -0.00022042 -0.00035774
-0.0030467 -9.4163e-05 0.19786 0.31138 -0.00080251 0.0051762 5.4577e-05 0.00018434
4.8846e-05 -8.1023e-05 0.00012165 4.0707e-06
0.0022192 0.0011975 -0.00074042 0.0051815 -0.1634 0.22884 0.00020695 -0.00031468
0.0004979 0.00018415 0.00042902 0.00043629
0.00012482 0.00040418 8.9079e-05 0.00022825 0.00015349 -0.0003215 0.026893 0.22042
-0.0043665 0.00037362 7.045e-05 0.0012045
-0.00019491 7.4208e-05 -1.5515e-05 -2.9162e-05 0.0005826 9.931e-05 -0.0044328 0.00045487
-0.10238 0.29568 -0.0036778 -0.0035733
-0.00011814 -0.00023416 0.00016212 6.0536e-05 0.00039895 0.00031535 0.00012755 0.001187
-0.0036532 -0.0035496 -0.072428 0.29164
6260000000 -0.099057 0.23807 -0.003085 0.0010089 0.0021973 0.00059017 0.00024373 -8.8853e-05
5.9169e-05 0.00022002 -0.00010291 0.00017377
-0.0030739 0.00099473 0.21532 0.29617 5.1746e-05 0.005378 1.5248e-05 -9.7672e-05
-7.2414e-05 -9.2068e-05 0.00020515 0.00018489
0.0021692 0.00057148 0.00010871 0.0053744 -0.14034 0.25022 5.4081e-05 -9.1563e-05
0.00035413 -0.00042458 0.00017273 -5.5187e-05
0.00026413 -0.00019018 -6.5541e-06 -8.0168e-05 7.4108e-05 -3.678e-05 0.043016 0.21539
-0.004028 0.0016582 0.00067202 0.0011746
6.5977e-05 0.00021193 -1.4737e-05 -0.00018722 0.00033349 -0.00030461 -0.0039971 0.0015983
-0.073995 0.29688 -0.0042282 -0.0025015
-0.00010319 4.6916e-05 0.00022508 0.00012274 0.00024881 9.6818e-05 0.0007047 0.0011837
-0.0042924 -0.0025163 -0.026767 0.29212
6320000000 -0.08248 0.23986 -0.0024516 0.0015417 0.0022226 -0.00051618 0.00010639 0.00011732
-0.0003762 0.00046267 -0.00011714 0.00018866
-0.0024397 0.0015238 0.24056 0.28582 0.0019723 0.0055363 0.00011227 4.1175e-05
1.0158e-05 -0.00010964 0.00015021 -0.000153
0.0021919 -0.00056124 0.0020532 0.005497 -0.12244 0.25856 -0.00027565 -0.00028534
0.00033711 0.00036505 0.00065615 0.00039616
0.00012875 0.00013249 0.0001502 4.5362e-05 -0.00025341 -0.0003164 0.041783 0.21637
-0.0035489 0.0020642 0.00072032 0.00088272
-0.00037651 0.00040216 5.3753e-05 -5.3752e-05 0.00023222 0.00021845 -0.003537 0.0021549
-0.050061 0.30657 -0.0049231 -0.0012495
-0.00014868 0.00033233 0.00015448 -8.9686e-05 0.00025178 0.00028062 0.0007091 0.00093233
-0.0048663 -0.0012111 -0.01617 0.28943
6380000000 -0.062909 0.24682 -0.0018405 0.0018876 0.0015936 -0.00052881 2.8203e-05 -0.0001053
0.0003104 0.00024032 4.3217e-05 0.0002668
-0.00183 0.0018707 0.2568 0.26649 0.0032212 0.0042872 -0.00016132 -5.0646e-05
-0.00024145 -0.00013375 -0.00014699 -0.00020367
0.0015643 -0.00060624 0.0032798 0.0041746 -0.094278 0.2745 -0.00016535 0.00014749
0.00045636 -0.00018748 0.0004398 9.701e-05
1.2919e-05 -9.7262e-05 -0.00017608 -8.3802e-05 -0.00015945 0.00022502 0.062777 0.20698
-0.0028108 0.0032178 0.00092109 0.00084116
0.00024848 0.00027227 -0.00030082 -0.00013215 0.00043476 -0.00011652 -0.0028148 0.0031922
-0.029925 0.29891 -0.0046703 0.00035451
1.9475e-05 8.4133e-05 -0.00023713 -0.00020778 0.0004348 0.0001378 0.00097719 0.00080012
-0.0047448 0.00030727 0.023728 0.29271
6440000000 -0.040039 0.25747 -0.00080805 0.0025524 0.0016576 -0.00090334 0.00039764 -8.6421e-05
0.0003568 -0.0004606 -0.00031506 -0.00027241
-0.00080556 0.0025318 0.27755 0.25205 0.0033916 0.0028006 0.0001418 1.6423e-05
-7.6234e-05 3.9097e-05 -0.00018853 -0.000357
0.0015747 -0.00093933 0.0034876 0.0027432 -0.076809 0.28845 -0.000254 0.00023208
-0.00050323 6.9528e-06 0.00048765 -0.0005024
0.00040638 -0.00010575 0.00014587 3.2225e-05 -0.0002677 0.0002159 0.065071 0.20274
-0.001682 0.0037914 0.00088051 0.00067382
0.00024293 -0.00050684 -0.00010805 -8.4484e-06 -0.00035656 -2.5953e-05 -0.0016427 0.0038425
0.013097 0.30269 -0.0045092 0.0014704
-0.00014745 -0.00025556 -0.00023967 -0.00033146 0.00049867 -0.00055468 0.00087356 0.00072072
-0.0044275 0.0014391 0.03538 0.27576
6500000000 -0.02162 0.25685 -3.1324e-05 0.002003 0.0012548 -0.00098783 0.00017059 -0.00011114
0.00015586 0.00021652 -0.00023813 0.00049932
-5.2408e-05 0.0020216 0.30193 0.22449 0.003706 0.002457 7.3431e-05 -1.884e-05
9.403e-05 0.00018621 0.00013528 2.5876e-05
0.0011704 -0.0010204 0.0037153 0.0023366 -0.065549 0.28585 0.00010152 1.6752e-05
0.00012959 -0.00023439 -6.4657e-06 -0.00030415
0.00015436 -6.5158e-05 0.00011896 3.7093e-05 6.2986e-05 3.6592e-05 0.088801 0.19758
-0.00021399 0.0037935 0.001241 0.00037293
0.00018158 0.00022586 0.00020637 0.00012759 4.9759e-05 -0.00012093 -0.00014951 0.0038159
0.03384 0.30569 -0.0031014 0.0025568
-0.00028928 0.00044614 0.00017022 -0.00018855 2.1735e-05 -0.00016008 0.001255 0.00035892
-0.0032164 0.0025304 0.072092 0.27707
