# Supplementary material for: Early Detection of Alzheimer’s Disease via Machine Learning-Based Microwave Sensing: An Experimental Validation
Source: Sensors (Basel). 2025 Apr 25;25(9):2718. doi: 10.3390/s25092718 (PMC12074295; doi:10.3390/s25092718)
Supplement: Supplementary file 1 [file sensors-25-02718-s001.zip › measurements_paper_sensors/26 febbraio - PART1/set2 H/CSF_H_m5.s6p]

!Keysight Technologies,M9804A,MY58100912,A.14.10.03
!Date: Thursday, April 27, 2023 10:28:33
!Correction: S11(C  6-Port  ) 
!S12(C  6-Port  ) 
!S13(C  6-Port  ) 
!S14(C  6-Port  ) 
!S15(C  6-Port  ) 
!S16(C  6-Port  ) 
!S21(C  6-Port  ) 
!S22(C  6-Port  ) 
!S23(C  6-Port  ) 
!S24(C  6-Port  ) 
!S25(C  6-Port  ) 
!S26(C  6-Port  ) 
!S31(C  6-Port  ) 
!S32(C  6-Port  ) 
!S33(C  6-Port  ) 
!S34(C  6-Port  ) 
!S35(C  6-Port  ) 
!S36(C  6-Port  ) 
!S41(C  6-Port  ) 
!S42(C  6-Port  ) 
!S43(C  6-Port  ) 
!S44(C  6-Port  ) 
!S45(C  6-Port  ) 
!S46(C  6-Port  ) 
!S51(C  6-Port  ) 
!S52(C  6-Port  ) 
!S53(C  6-Port  ) 
!S54(C  6-Port  ) 
!S55(C  6-Port  ) 
!S56(C  6-Port  ) 
!S61(C  6-Port  ) 
!S62(C  6-Port  ) 
!S63(C  6-Port  ) 
!S64(C  6-Port  ) 
!S65(C  6-Port  ) 
!S66(C  6-Port  ) 
!S6P File: Measurement: :
# Hz S  RI   R 50
500000000 -0.3284 -0.058142 -0.011354 -0.0018406 -0.0081458 0.012305 -0.0044928 0.012723
0.01196 0.0050113 -0.0057807 0.0097233
-0.011388 -0.0018681 -0.41021 -0.070883 0.00731 -0.010115 0.00098153 0.011846
0.0076378 0.002633 0.00070496 0.013085
-0.0082077 0.012314 0.0073581 -0.010183 -0.25591 0.19499 0.0060416 0.0032345
-0.0010171 0.0078912 -0.00018465 0.011376
-0.0041814 0.012611 0.00081402 0.011788 0.0059405 0.003205 -0.3303 0.043245
-0.019757 -0.0055091 0.015066 0.028063
0.011934 0.0052553 0.0074009 0.0026808 -0.0013596 0.0079373 -0.019923 -0.0055998
-0.25604 -0.16221 -0.027006 0.005108
-0.0054151 0.0099309 0.0011606 0.01305 -2.5687e-05 0.011148 0.015362 0.027808
-0.02707 0.0052233 -0.25476 -0.15333
560000000 -0.31375 0.10723 -0.023962 -0.06508 8.2952e-05 0.012343 0.0044451 0.010646
0.0089303 0.0030925 0.010834 0.0088148
-0.023771 -0.06518 -0.37053 0.091706 -0.0415 -0.037935 0.013314 0.0032914
-0.013613 -0.0032504 0.0032833 -0.00083157
0.00025602 0.012546 -0.041742 -0.038118 -0.17916 0.24365 0.0004967 -0.0039776
0.017607 0.0046559 0.0080265 -0.0066384
0.0042984 0.011677 0.013998 0.0026783 0.00021435 -0.0040909 -0.30612 0.13515
0.0028776 -0.022484 0.0061074 -0.021324
0.0093732 0.0035043 -0.013025 -0.0035953 0.017656 0.0049621 0.0031236 -0.022424
-0.3057 0.013921 0.0055879 -0.049697
0.0097654 0.0087015 0.0042118 -0.00067544 0.0078421 -0.0067483 0.0056405 -0.021407
0.0055723 -0.049491 -0.32662 -0.0038968
620000000 -0.27367 0.085332 -0.024498 0.0096406 0.0030868 0.0085954 0.0083596 -0.0041119
0.01199 -0.001029 3.7773e-05 -0.0014878
-0.024417 0.0096349 -0.40061 0.038644 -0.019855 0.0014108 -0.0015161 -0.0014091
0.011558 -0.0062301 0.00020504 -0.0027213
0.0030785 0.0086406 -0.019851 0.0015051 -0.15311 0.25198 -0.00018612 -0.0051803
-0.0035731 -0.0023449 0.0091044 -0.0023989
0.0079374 -0.0044762 -0.001736 -0.0015179 -0.00060272 -0.0050144 -0.26445 0.1448
-0.041133 -0.017996 0.013089 0.03037
0.012616 -0.00051233 0.011737 -0.0063199 -0.0035425 -0.0023497 -0.040659 -0.017606
-0.22976 -0.022136 -0.04381 0.013946
0.00099985 -0.0015263 0.00038434 -0.002561 0.0093859 -0.0021061 0.013027 0.029685
-0.04371 0.014017 -0.24308 -0.039665
680000000 -0.23841 0.17793 -0.025997 -0.013679 0.0050246 0.0051369 0.0012504 -0.0070448
-0.0021546 -0.011085 0.0057244 -0.0067562
-0.025955 -0.013699 -0.38975 0.14236 -0.031917 -0.0011336 -0.001275 -0.00061121
-0.0018862 -0.0092639 -0.00047355 -0.0018614
0.005111 0.0051173 -0.031951 -0.0010554 -0.10536 0.27463 -0.00078139 -0.00046909
-0.0017178 0.00040152 -0.0028894 -0.0090275
0.0013596 -0.0069605 -0.0012273 -0.00055543 -0.00076968 -0.00051942 -0.21991 0.19999
-0.025549 -0.0059068 -0.0084678 -0.012294
-0.0017854 -0.011208 -0.0017129 -0.0094135 -0.0016358 0.00019527 -0.025233 -0.0057884
-0.27115 0.079993 -0.0070012 -0.0053239
0.0054166 -0.0068314 -0.00044801 -0.0017087 -0.0029632 -0.0090805 -0.008627 -0.012569
-0.0068675 -0.0054017 -0.26187 0.066833
740000000 -0.1914 0.17248 -0.039947 0.027452 0.01335 -0.0039144 0.00020768 -0.0043308
-0.0035489 -0.002023 -0.0066485 0.001916
-0.039975 0.027438 -0.33472 0.16188 -0.036393 0.034241 -0.00018643 -0.0064903
-0.010628 0.0066145 -0.0013781 -0.0065485
0.013312 -0.0038592 -0.036435 0.034316 -0.071476 0.27379 -0.0018782 0.0028892
-0.0026456 -0.00497 -0.0010993 0.00067056
6.9302e-05 -0.0044262 6.1214e-05 -0.0064599 -0.0020011 0.0030576 -0.20163 0.2052
-0.041106 -0.0051328 0.023435 0.017334
-0.003929 -0.0019292 -0.010705 0.0065331 -0.0022837 -0.0048916 -0.041353 -0.0048223
-0.17629 0.10244 -0.040708 0.0017188
-0.0064907 0.0020455 -0.0015149 -0.0062056 -0.0012365 0.0006741 0.023456 0.017216
-0.041179 0.0013803 -0.25224 0.072701
800000000 -0.16307 0.21659 -0.021554 0.016724 0.0054228 -0.010167 -0.0038071 -0.0025413
-0.0044773 0.0016363 0.0047196 0.00035653
-0.021586 0.016703 -0.34252 0.23234 -0.0079158 0.034039 -0.0023965 0.0020653
-0.00070235 0.0019908 0.00049891 0.0053151
0.0054228 -0.010194 -0.0078129 0.034118 -0.034138 0.29962 0.00073434 0.0015923
-1.27e-05 0.0034456 -0.0013434 0.00069491
-0.0038424 -0.0025663 -0.0023307 0.0020518 0.00070979 0.0015649 -0.17244 0.23441
-0.026928 0.015425 0.015411 -0.010511
-0.0043053 0.0015759 -0.00067234 0.0020469 -2.3807e-05 0.0033603 -0.02721 0.01557
-0.21241 0.1303 -0.016852 0.020758
0.0045568 0.00019574 0.00064497 0.0054232 -0.0013291 0.0007665 0.01577 -0.010342
-0.016896 0.020853 -0.251 0.12507
860000000 -0.12738 0.23703 -0.017039 0.030261 -0.0031195 -0.0098407 -0.0018125 0.00044641
0.0035133 0.0043483 -0.0035886 -0.0033861
-0.017043 0.030279 -0.29376 0.27617 0.0080152 0.03372 -7.7268e-05 0.0021261
0.0038394 0.00054666 0.0034755 -0.00022079
-0.0031368 -0.00982 0.0081113 0.033725 0.01442 0.30958 -0.00039797 -0.00013704
0.0024651 -0.0012948 0.0012908 0.0038581
-0.0017114 0.00048154 -2.3239e-05 0.0023116 -0.00048549 -5.5814e-05 -0.13349 0.24511
-0.0159 0.019637 -0.0065277 -0.0099611
0.0035789 0.0046937 0.0035299 0.0008411 0.0023319 -0.0013074 -0.015878 0.020042
-0.15577 0.17583 -0.022192 0.017125
-0.0035807 -0.0033142 0.0034273 -8.0784e-05 0.001415 0.0039022 -0.0068028 -0.0098918
-0.022385 0.017274 -0.19837 0.17377
920000000 -0.105 0.25957 0.0054819 0.03872 -0.0089048 -0.0044607 -0.001908 0.0014466
0.00080556 0.0015438 0.0029783 -0.00091878
0.0054241 0.038656 -0.26709 0.29687 0.028297 0.022374 0.001446 0.0012371
0.0073752 -0.00050191 0.0041947 -0.0023818
-0.0089171 -0.0044355 0.02841 0.022318 0.060021 0.31128 0.0020261 9.9048e-05
0.0008272 -0.00021575 0.00086887 -0.0013276
-0.0019022 0.0015029 0.0015276 0.0012131 0.0020747 0.00011452 -0.10961 0.26103
-0.0083137 0.030586 0.0043548 -0.0060685
0.00068088 0.0014814 0.0072479 -0.000595 0.0007859 -0.00027644 -0.0082738 0.030659
-0.14195 0.18225 -0.00099375 0.027266
0.0029648 -0.0011417 0.0041518 -0.002508 0.00080888 -0.0013705 0.0043775 -0.005993
-0.00099579 0.027372 -0.21239 0.18553
980000000 -0.058599 0.28183 0.017189 0.029561 -0.009075 0.0043801 0.0014029 0.0035376
0.0036234 -0.0014507 -0.0034065 -0.0025083
0.017121 0.029496 -0.21563 0.33439 0.032925 0.0047284 0.0019455 5.0766e-05
0.0017267 -0.005731 -0.00029913 -0.0022996
-0.0090475 0.0043894 0.032964 0.0046391 0.1065 0.30716 0.00069165 -0.0011766
0.00043522 -0.0017781 0.0013396 -0.00021975
0.0014486 0.0035974 0.0019542 0.00011073 0.00067163 -0.0011118 -0.070464 0.27197
0.010277 0.028009 -0.0093093 -0.0079545
0.0036719 -0.0015223 0.001716 -0.0059148 0.00048674 -0.0017917 0.010278 0.028003
-0.10824 0.20826 0.0072783 0.018965
-0.0034645 -0.0026761 -0.00042274 -0.0023381 0.001235 -0.00026264 -0.0094934 -0.0080675
0.0072944 0.019137 -0.17089 0.23561
1040000000 -0.016978 0.2894 0.033028 0.018679 -0.0012271 0.0071829 0.0021373 0.00080799
0.00037288 -0.0035232 -0.00043982 -0.0013046
0.032936 0.018655 -0.18 0.34719 0.029422 -0.014689 0.0016672 -0.001726
-0.0021656 -0.0027415 -0.0012058 -0.002945
-0.0011859 0.0071881 0.029416 -0.014817 0.1537 0.29348 -0.00043286 -0.0015833
-0.0014556 -0.001043 -0.00062721 -0.0011368
0.0021181 0.00081112 0.0016145 -0.0017436 -0.00043705 -0.0015938 -0.042449 0.28041
0.020735 0.016523 -0.0013883 0.00096181
0.0003421 -0.0035071 -0.0022351 -0.0027187 -0.0014423 -0.0010871 0.020795 0.016452
-0.075431 0.21364 0.014425 0.017559
-0.00039436 -0.0013363 -0.0012704 -0.0029099 -0.00065616 -0.0011063 -0.0013163 0.00097574
0.014455 0.017467 -0.14942 0.25682
1100000000 0.026467 0.29985 0.036063 -0.0038641 0.0031985 0.0039539 0.0022474 -0.00073008
-0.0022243 -0.0028323 -0.0040713 0.00010555
0.036013 -0.003839 -0.1381 0.36723 0.015156 -0.027736 -3.3771e-05 -0.0017782
-0.0036011 -0.00086604 -0.0037457 -0.00063923
0.0031911 0.0039542 0.015076 -0.027829 0.19939 0.27453 -0.0018416 0.00010279
-0.0016989 0.00054699 -0.0011029 -0.00044078
0.0022704 -0.00070143 -1.4442e-05 -0.0017892 -0.0018427 0.00015705 -0.0025757 0.28514
0.025086 0.0028274 -0.0023185 -0.0010004
-0.0022046 -0.0028072 -0.0036224 -0.00088369 -0.0017446 0.00059551 0.025094 0.0028128
-0.055202 0.22571 0.019786 0.0072537
-0.0040276 3.5339e-05 -0.0037874 -0.00062462 -0.001108 -0.00045312 -0.002325 -0.00095391
0.019805 0.0072747 -0.10534 0.2906
1160000000 0.078617 0.29674 0.024056 -0.020568 0.0030386 -0.00059386 6.2875e-06 -0.0021467
-0.0038812 -0.00083149 -0.0011891 0.0043147
0.024004 -0.020558 -0.09312 0.37189 -0.0037558 -0.028748 -0.0014524 -0.0016812
-0.0027865 0.0024928 -0.001629 0.001998
0.0030545 -0.00061798 -0.0038548 -0.028748 0.24406 0.24443 -0.00083517 0.0016749
-0.00054589 0.0016641 -0.00092602 0.00035651
-1.5665e-07 -0.0021644 -0.0014608 -0.0016867 -0.00083152 0.001668 0.038017 0.28146
0.020662 -0.012262 -0.00401 0.0044636
-0.0039005 -0.00081916 -0.0028332 0.0024756 -0.00061113 0.0016763 0.020696 -0.012262
-0.01992 0.23305 0.018121 -0.0016494
-0.0012068 0.0043326 -0.001634 0.0020255 -0.00088738 0.00043428 -0.0038867 0.0045858
0.018103 -0.0017157 -0.056099 0.29437
1220000000 0.1217 0.28641 0.010927 -0.029986 -0.0014324 -0.0011701 0.00029674 -0.0008376
-0.0025539 0.0021715 0.0010771 0.0021759
0.010927 -0.029955 -0.050225 0.38555 -0.016858 -0.021057 -0.0025725 0.00042081
-0.00010851 0.0031251 -0.00095783 0.0020003
-0.0014388 -0.0011687 -0.016958 -0.021005 0.28323 0.20537 0.00077876 0.001741
0.00062584 0.0011523 0.00026908 0.0005013
0.00029636 -0.00082362 -0.0025669 0.00043086 0.00074102 0.001745 0.077142 0.27169
0.0098302 -0.018665 0.0014246 0.001057
-0.0025919 0.0021832 -7.9213e-05 0.0031434 0.00059384 0.0011516 0.0098058 -0.018653
0.0045199 0.23875 0.012927 -0.013616
0.0010591 0.0021672 -0.00094345 0.0019895 0.00019077 0.00049913 0.001429 0.0010967
0.012921 -0.013627 -0.0275 0.31336
1280000000 0.17225 0.26787 -0.0078116 -0.028662 -0.001885 0.0021074 -0.00070899 -0.0022004
-0.00080266 0.00306 0.0025051 0.0015014
-0.0077853 -0.028636 -0.003802 0.3786 -0.023903 -0.0081386 -0.0011893 0.0013892
0.0017452 0.0019146 0.00063025 0.0021228
-0.0018792 0.0021196 -0.023969 -0.0080476 0.31466 0.16285 0.0015745 0.00011966
0.0011624 0.00028064 0.00027523 0.00021348
-0.00072316 -0.0021821 -0.0012044 0.0014295 0.0016053 0.00011724 0.11385 0.25493
-0.00030843 -0.020519 -0.0011869 0.00031293
-0.00079434 0.0030356 0.0017453 0.0018659 0.0011618 0.00026618 -0.00030721 -0.020504
0.040923 0.24149 0.0022003 -0.015497
0.0024969 0.0014729 0.00064029 0.0021672 0.00027008 0.00034165 -0.0012528 0.0003548
0.0022056 -0.015522 0.0206 0.31837
1340000000 0.21021 0.2342 -0.017316 -0.019025 0.00049277 0.0043184 -0.0018106 -0.00094401
0.0013344 0.0026207 0.0019688 -0.0013633
-0.017275 -0.019019 0.036012 0.37111 -0.021133 0.0045546 -0.00035062 0.0021662
0.0019774 0.00087438 0.0012521 0.00084846
0.00051225 0.0043036 -0.021119 0.0046536 0.33821 0.11398 0.0011389 -0.00092904
0.00059405 -0.00052566 0.00024101 0.00026741
-0.0017952 -0.00092872 -0.00034646 0.0021569 0.0011658 -0.00087558 0.14631 0.23258
-0.0099236 -0.017157 0.00048035 0.0012386
0.0013381 0.002604 0.0019934 0.00084951 0.00059148 -0.00054408 -0.0099753 -0.017116
0.071115 0.23419 -0.0045784 -0.013762
0.0019362 -0.0014163 0.0013213 0.00082562 0.00019847 0.00024598 0.00050683 0.0012823
-0.0045713 -0.013776 0.059522 0.31516
1400000000 0.24367 0.19771 -0.02345 -0.0077092 0.0049004 0.0031919 -0.002319 0.00051587
0.0023749 0.0010846 0.00057315 -0.0014421
-0.023404 -0.0077233 0.073202 0.3597 -0.014441 0.012516 0.001384 0.0016399
0.0014372 -0.00071452 0.001131 0.00023774
0.0049049 0.0031678 -0.0144 0.012602 0.35144 0.060184 0.00012207 -0.0016409
0.00011472 -0.00033061 0.00028497 0.00031479
-0.0023415 0.00052403 0.0014018 0.001643 0.00013859 -0.0016255 0.17391 0.20321
-0.016046 -0.010051 -0.001025 0.00049534
0.0023603 0.0010262 0.0014432 -0.00074241 0.00012873 -0.00034295 -0.016036 -0.010011
0.10307 0.22839 -0.010563 -0.0085527
0.00056948 -0.0014538 0.0011601 0.00022747 0.00030151 0.00027806 -0.0010264 0.00045846
-0.010539 -0.0085621 0.10407 0.30671
1460000000 0.26843 0.15455 -0.020362 0.0047757 0.0053248 -0.0016729 -0.0017181 0.0018817
0.0021751 -0.00028372 -0.00021398 -0.0011193
-0.02035 0.0047573 0.10899 0.33864 -0.0054199 0.015298 0.0020029 0.00026401
0.0010084 -0.0015389 0.0013343 -0.00056679
0.0053179 -0.0017008 -0.0053594 0.015351 0.35867 0.0048197 -0.0011219 -0.0014686
0.00021018 -0.00029065 0.00062204 -0.00028382
-0.0016969 0.001869 0.0019929 0.00025217 -0.001177 -0.0014565 0.1997 0.1742
-0.017323 -0.0027487 -0.00036928 0.0028038
0.0021883 -0.00031219 0.0010095 -0.0015294 0.00021106 -0.0002897 -0.017324 -0.0026893
0.1332 0.21341 -0.012266 -0.0023951
-0.00022266 -0.0010895 0.0013296 -0.00055818 0.00058678 -0.00029803 -0.0003768 0.002779
-0.012278 -0.0024161 0.13921 0.2877
1520000000 0.28092 0.11231 -0.014791 0.010138 0.0033098 -0.003918 0.00012613 0.0027754
0.0022098 -0.0017367 -0.001158 -0.0003679
-0.014789 0.010112 0.14289 0.32421 0.0021038 0.012613 0.0019282 -0.00081778
3.3904e-05 -0.0011838 0.00041853 -0.0009615
0.0033107 -0.0039407 0.0021725 0.012622 0.35078 -0.053916 -0.001153 -0.00045596
0.00058384 -0.00080862 0.00019439 -0.00010207
0.0001371 0.0027771 0.0019285 -0.00082599 -0.0011763 -0.00047238 0.2209 0.13561
-0.016293 0.003529 0.0020345 0.002202
0.002217 -0.001754 2.2806e-05 -0.0012096 0.00054913 -0.000833 -0.016288 0.0035816
0.16063 0.19837 -0.011813 0.002026
-0.0011326 -0.00029041 0.00043182 -0.00094987 0.00017925 -0.00012057 0.0020189 0.0022021
-0.011806 0.0020109 0.17248 0.26886
1580000000 0.29118 0.067322 -0.008182 0.01352 -0.00098173 -0.0046858 0.0016335 0.002093
-9.5769e-05 -0.0021917 -0.00033998 0.00051271
-0.0081971 0.013519 0.17076 0.30072 0.005451 0.0075353 0.00061699 -0.0018039
-0.00070274 -0.0010889 -0.00012341 -0.00079716
-0.0010024 -0.0046573 0.005497 0.007519 0.32912 -0.11064 -0.0018346 0.00058924
-0.00030375 -0.0011864 0.00033959 -0.00054382
0.0016378 0.0020985 0.00058665 -0.0018026 -0.0018193 0.00057139 0.2334 0.098213
-0.012525 0.0088326 0.0027955 0.00071526
-9.452e-05 -0.0021896 -0.00072046 -0.0010866 -0.00030122 -0.0012104 -0.012514 0.008857
0.18452 0.18081 -0.009146 0.0076838
-0.00036937 0.00048425 -0.00017317 -0.00079102 0.00033041 -0.00052414 0.0028016 0.00073554
-0.0091632 0.0076794 0.20634 0.24507
1640000000 0.2945 0.025132 -0.0013538 0.012348 -0.0026605 -0.0024357 0.0029724 0.0010049
-0.00055233 -0.0018014 -0.00024907 0.00049313
-0.0013764 0.012334 0.20195 0.27553 0.0057783 0.0026704 -0.00074676 -0.0020092
-0.001085 -0.00033797 -0.00037971 -0.00078395
-0.0026744 -0.0024217 0.0057838 0.0026399 0.29958 -0.16103 -0.00073391 0.0016558
-0.00096854 -0.00099487 -0.00010126 -0.00040627
0.002978 0.00099091 -0.00074726 -0.0020108 -0.00069713 0.0016512 0.24554 0.050356
-0.0078666 0.010623 0.0027306 -0.001199
-0.00055701 -0.0017902 -0.0010695 -0.00031352 -0.00095022 -0.00095614 -0.0078386 0.010657
0.20769 0.15458 -0.0042946 0.0096034
-0.00021003 0.00052652 -0.00039222 -0.00076329 -0.00011265 -0.00044281 0.0027265 -0.0012119
-0.0043078 0.0095791 0.2339 0.21405
1700000000 0.28649 -0.019909 0.0021482 0.0095853 -0.0033992 0.00024418 0.0033199 -0.0015272
-0.0021227 -0.000948 0.00061402 0.00044959
0.0021384 0.009586 0.21962 0.24459 0.0033557 -0.00012345 -0.0016885 -0.00065179
-0.00085552 0.00014104 -0.00089825 -0.00053837
-0.0033715 0.00026699 0.0033725 -0.00014229 0.25401 -0.19936 0.00057406 0.0017551
-0.0021743 -9.895e-05 -0.00038976 -0.00090389
0.0033396 -0.0015499 -0.0016843 -0.00065192 0.00056336 0.0017745 0.24174 0.0029
-0.0043071 0.01139 0.0016616 -0.002364
-0.0021435 -0.00091172 -0.00085456 0.0001514 -0.0021811 -0.00012051 -0.0042996 0.011379
0.22461 0.13357 0.00047922 0.0096299
0.00061725 0.00042863 -0.00091103 -0.00053388 -0.00038927 -0.00090227 0.0016837 -0.0023641
0.00047229 0.0096303 0.25129 0.18133
1760000000 0.27577 -0.068279 0.0045537 0.0061375 -0.0020167 0.00079206 0.0010979 -0.0037705
-0.0016468 0.00052518 0.00033233 -0.00059025
0.0045549 0.0061456 0.24753 0.20531 0.00080629 -0.001717 -0.0013785 0.00026074
-0.00091473 0.00099625 -0.00059865 0.00029595
-0.0020355 0.00083221 0.00080272 -0.0017341 0.20489 -0.23079 0.0013721 0.0011326
-0.0012211 0.001578 -0.0013049 -0.00061768
0.0011137 -0.0037541 -0.0013689 0.00026775 0.0013538 0.0010883 0.23554 -0.046202
-0.00021168 0.010457 -0.00013109 -0.0027913
-0.0016608 0.00052151 -0.00091297 0.0010257 -0.0012074 0.0015688 -0.00021162 0.010432
0.23991 0.099571 0.0042911 0.0068376
0.00036497 -0.0005718 -0.00057392 0.00029206 -0.0014139 -0.00065077 -0.00012098 -0.0028269
0.0042959 0.0068238 0.26607 0.14436
1820000000 0.25084 -0.10644 0.0047723 0.0024691 0.00013965 0.0021128 -0.0012279 -0.0031503
-0.0014051 0.001216 -0.00022835 -0.0002295
0.0047664 0.0024734 0.25779 0.17445 -0.001359 -7.6984e-05 -0.0013092 0.0011423
4.2288e-05 0.0011831 -0.00073905 0.00044078
0.0001514 0.0021233 -0.0013647 -7.1756e-05 0.15323 -0.24478 0.0017526 0.00024273
-1.0569e-05 0.0025017 -0.0017229 0.00029858
-0.0012164 -0.0031244 -0.0013318 0.0011336 0.0017204 0.00025107 0.20699 -0.09376
0.00188 0.008423 -0.0017386 -0.001741
-0.0013953 0.0012217 6.3925e-05 0.0011831 8.7359e-07 0.0025279 0.0019397 0.0084466
0.25578 0.069032 0.0049914 0.0033562
-0.0002386 -0.00023271 -0.00073296 0.00042965 -0.0017096 0.00029283 -0.0017396 -0.0016663
0.0049946 0.0033556 0.26977 0.10834
1880000000 0.21528 -0.14564 0.0022077 4.2235e-05 -0.00083442 0.00218 -0.0032503 -0.0020418
-0.00019452 0.0020524 0.00012355 -0.00056278
0.002206 5.4616e-05 0.2626 0.12885 -0.0034693 0.0023588 -0.00021721 0.0017442
0.00059445 0.0011445 -3.1018e-05 0.0010569
-0.00079912 0.0021938 -0.0034701 0.0023861 0.10107 -0.25093 0.0015224 -0.0011507
0.001698 0.0018877 -0.0011091 0.0016709
-0.0032396 -0.0020093 -0.00018078 0.0017553 0.0014738 -0.001148 0.16919 -0.13373
0.003202 0.0057578 -0.0024366 0.00016061
-0.00020445 0.0020271 0.00062801 0.0011067 0.0016767 0.001891 0.003242 0.0057401
0.25942 0.038307 0.0050456 0.0010911
0.00013324 -0.00057716 -4.8993e-06 0.0010929 -0.0010937 0.0016609 -0.0024677 0.00017369
0.0050456 0.0011004 0.27118 0.075446
1940000000 0.17706 -0.17233 -0.00011377 -0.0016186 0.0013866 0.0020693 -0.0036972 0.00075877
0.001593 0.0013431 -0.00052865 -0.00043739
-0.00010255 -0.0016275 0.26489 0.09614 -0.001609 0.0051612 0.0010621 0.0012447
0.0017446 0.00033901 0.0009577 0.00044405
0.0013888 0.0020616 -0.0015739 0.0051664 0.059095 -0.24204 0.00029524 -0.0021134
0.002459 0.00013018 0.00046401 0.0018543
-0.003637 0.00075764 0.0010883 0.0012556 0.00024423 -0.002088 0.11901 -0.16778
0.0025415 0.0037164 -0.0016494 0.0012783
0.0016099 0.0013539 0.0017477 0.00032701 0.0024297 0.00015675 0.0025299 0.0037268
0.26281 -0.0012101 0.0036797 -0.0024062
-0.00057586 -0.00044849 0.00096714 0.00041184 0.00046273 0.0018599 -0.0017033 0.0012862
0.0036556 -0.0023686 0.26287 0.039162
2000000000 0.12965 -0.18618 -0.0040717 0.00058049 0.0029414 0.0015703 -0.0021734 0.0037934
0.0014284 0.00023022 -0.00062207 0.00067848
-0.0040755 0.00055099 0.25028 0.06036 -0.00060968 0.0071199 0.0014885 0.00051762
0.0011412 -0.0011355 0.00046058 0.00025573
0.0029265 0.0016103 -0.00054644 0.0071145 0.017267 -0.22717 -0.0012455 -0.00098202
0.0019282 -0.0013443 0.0017835 0.0015219
-0.0021247 0.0038209 0.0015183 0.00047437 -0.0011642 -0.0010933 0.06452 -0.17976
0.00095499 0.0027211 -0.00010476 0.0022416
0.0014159 0.00019395 0.0011654 -0.0011275 0.001927 -0.0013256 0.00094712 0.0026688
0.25718 -0.034643 0.000378 -0.0029597
-0.00058111 0.00069233 0.00050831 0.00022833 0.0018011 0.0015492 -0.00010024 0.0022338
0.00037524 -0.0029678 0.24971 0.012029
2060000000 0.084362 -0.1928 -0.0049667 0.0031729 0.0031004 -0.00042285 0.00077912 0.0029989
0.0016353 -0.0011943 -1.6595e-05 0.0007167
-0.0049451 0.0031709 0.23793 0.031659 0.0041273 0.0081472 0.0010611 -0.00051128
0.0004757 -0.0014367 0.00080445 -0.00023741
0.0031179 -0.00046183 0.0041525 0.0081288 -0.01359 -0.2088 -0.0013336 0.00022872
0.00028081 -0.0022154 0.0031343 0.00016296
0.00076364 0.0029911 0.001034 -0.00052318 -0.0012707 0.00024637 0.012535 -0.17795
-0.00026538 0.0036395 0.0011133 0.0010381
0.001665 -0.001264 0.00044623 -0.0014137 0.00028323 -0.0022566 -0.00023206 0.0036241
0.24262 -0.07309 -0.0012395 -0.0036301
-5.9621e-05 0.00073306 0.00075332 -0.00021729 0.0030502 0.00018351 0.0011363 0.0010298
-0.0012697 -0.0036054 0.23711 -0.013183
2120000000 0.038492 -0.18413 -0.0039555 0.0069915 0.0026251 -0.0026707 0.0028449 0.001816
0.0003939 -0.0019525 0.00086497 -0.00013408
-0.0039581 0.0069801 0.21606 0.0069216 0.0065397 0.0044836 0.0011893 -0.0013413
-0.0010998 -0.0020055 -3.5991e-05 -0.0012026
0.0025705 -0.0026926 0.0065904 0.0044103 -0.04219 -0.19303 -0.00059166 0.00093866
-0.001676 -0.0015338 0.00030246 -0.0023366
0.0028251 0.0017946 0.0011943 -0.0013718 -0.00060039 0.00095159 -0.039769 -0.16183
-0.0010576 0.0050189 0.0015547 0.001061
0.00038019 -0.0019668 -0.0011389 -0.0019915 -0.0017149 -0.0015248 -0.0010327 0.0050677
0.22445 -0.10886 -0.005038 -0.0017151
0.00093445 -0.00012465 -1.9439e-05 -0.0011775 0.00041199 -0.0025226 0.0015492 0.0010798
-0.0050229 -0.0017007 0.21563 -0.02948
2180000000 -0.00092765 -0.17014 -0.0020136 0.010311 0.00082058 -0.0023634 0.0030846 -0.00045431
-0.00021386 -0.0011845 0.0011092 5.6493e-05
-0.0020294 0.010311 0.19646 -0.010362 0.0074657 0.0040688 -0.00064645 -0.00178
-0.0020603 0.00060526 0.00011781 0.00025102
0.00076708 -0.0023992 0.0075326 0.0040252 -0.063166 -0.16865 0.00068462 0.0012392
-0.001115 -6.7686e-05 0.00039201 -0.0020123
0.0031405 -0.000469 -0.00066757 -0.0017714 0.00063604 0.0011753 -0.077177 -0.13523
-5.0614e-05 0.0069551 0.0014333 -4.2872e-05
-0.00019202 -0.0011588 -0.0020531 0.00065716 -0.0011251 -5.7921e-05 7.2127e-06 0.0069159
0.19617 -0.1392 -0.00544 0.0018807
0.0011758 4.8642e-05 9.4193e-05 0.000204 0.00050945 -0.0020375 0.0014471 -9.7478e-05
-0.0054585 0.001868 0.20104 -0.044368
2240000000 -0.029731 -0.14593 0.002533 0.011623 -0.00046822 -0.0029366 0.0018744 -0.0021846
-0.0019706 -0.00054427 0.00051214 -0.0016873
0.0025189 0.011608 0.17681 -0.016261 0.0083915 0.00041704 -0.00089627 -0.00055262
-0.00059718 0.0010195 -0.00092064 -0.0006125
-0.00044545 -0.0029196 0.0083899 0.0003441 -0.080067 -0.14522 0.001443 -0.0011316
-0.0012689 0.00017541 -0.0026515 -0.0014437
0.0018979 -0.0022142 -0.0008822 -0.00052989 0.0015474 -0.0011749 -0.11113 -0.10562
0.0017623 0.0089672 0.0016144 -0.00058168
-0.0019654 -0.00048602 -0.00058707 0.0010432 -0.0012116 0.00025862 0.0017872 0.0088845
0.16513 -0.1578 -0.0050359 0.0046694
0.0005527 -0.0017291 -0.000909 -0.00064695 -0.0025873 -0.0013468 0.0016571 -0.00056207
-0.0050129 0.0046812 0.17769 -0.055368
2300000000 -0.056701 -0.11844 0.0082918 0.0093451 -0.0011165 -0.0023272 -0.00046058 -0.0012743
-0.0011241 0.00096805 -0.00092233 -0.00049361
0.0082967 0.0093789 0.15567 -0.025144 0.0086005 -0.0018449 -0.0010811 0.00056465
-0.00019717 0.0014791 -4.5641e-05 0.00096856
-0.0012448 -0.0022318 0.008586 -0.0019263 -0.093565 -0.12148 -0.00021452 -0.0013788
-0.00014738 0.0018693 -0.0018002 0.00077761
-0.00046678 -0.0012131 -0.0010737 0.0005161 -0.00011795 -0.0012744 -0.13237 -0.069344
0.0050566 0.0091126 0.00039648 -0.0014629
-0.0012181 0.0009765 -0.0001367 0.0014837 -0.00013109 0.0019657 0.0051468 0.0090933
0.12632 -0.17853 -0.0033899 0.0076622
-0.00087638 -0.00045925 -9.441e-05 0.00095378 -0.0018145 0.00084451 0.00031846 -0.0014127
-0.0034121 0.0076503 0.16147 -0.057009
2360000000 -0.073145 -0.086673 0.011018 0.0082514 -0.0012898 -0.0017816 -0.0014295 -0.0011893
-0.00012125 0.00082476 -0.0015079 -0.00054003
0.010983 0.0082703 0.14676 -0.024531 0.0080829 -0.0046836 -0.00084199 0.00098713
0.0018784 0.00022667 0.00016445 -0.00018281
-0.0013779 -0.0017602 0.0080467 -0.0047692 -0.1036 -0.098768 -0.0022488 -0.0009256
0.0012381 7.6001e-05 -0.00080027 0.0017709
-0.001538 -0.0011797 -0.00082486 0.00096825 -0.0022827 -0.00091365 -0.14963 -0.036573
0.0083369 0.008144 0.0010588 -0.0017229
-0.00011414 0.00082269 0.0019148 0.00023389 0.001183 8.4818e-05 0.008374 0.0081291
0.095228 -0.1802 -2.964e-06 0.0084586
-0.0015317 -0.00054749 0.00021234 -0.00014446 -0.00078162 0.0017932 0.0010324 -0.0017509
2.1185e-05 0.008446 0.13933 -0.060559
2420000000 -0.080577 -0.059505 0.014636 0.002434 -0.0031376 -0.0014361 -0.0012282 0.0002357
0.0012432 0.00086791 -0.0013945 0.0014759
0.014559 0.0024476 0.12932 -0.025354 0.0049006 -0.0067324 0.0012188 0.0011815
0.00067913 -0.0014131 -0.00023874 -0.00020635
-0.0031433 -0.0013438 0.0048775 -0.006779 -0.11668 -0.077951 -0.0017791 0.0012432
-0.00019035 -0.00048288 0.00046074 0.002593
-0.0012688 0.00016081 0.0012182 0.0011531 -0.0017581 0.0011944 -0.15843 0.0076877
0.011874 0.0066381 3.6507e-05 -0.0027424
0.001244 0.00082566 0.00066119 -0.0014748 -0.00011152 -0.0004658 0.011919 0.0065397
0.055588 -0.17941 0.001887 0.0089444
-0.001318 0.0014853 -0.00022398 -0.00016606 0.00054751 0.0026587 2.0367e-05 -0.0027434
0.0018182 0.0089417 0.12183 -0.056837
2480000000 -0.081499 -0.028913 0.014178 -0.0033258 -0.0019103 -9.6171e-05 -0.00074198 0.0014707
0.001569 -0.00062848 4.3701e-05 0.001637
0.014147 -0.0033356 0.13124 -0.025535 0.0028777 -0.0089791 0.0012 0.00018316
-0.00072503 -0.00097993 -0.00013275 -0.00024748
-0.0018857 -8.98e-05 0.0027789 -0.0090098 -0.11964 -0.057156 -0.00079853 0.0028658
-0.00017255 -0.00076673 0.001657 0.00096943
-0.00076518 0.0013938 0.0011948 0.00016572 -0.00080033 0.0028482 -0.16045 0.045675
0.015234 0.00091592 -0.0012877 -0.0026346
0.0015465 -0.00063633 -0.00076412 -0.00099227 -0.0002221 -0.00072893 0.015304 0.00081852
0.022392 -0.17227 0.0049607 0.0078796
-3.8684e-05 0.0017505 -0.00017213 -0.00020713 0.0016551 0.00096829 -0.0012813 -0.0024965
0.0049824 0.0078885 0.10256 -0.052716
2540000000 -0.085553 -0.0020132 0.011531 -0.0071589 -0.0026875 0.00094252 0.00055719 0.0011307
-5.9321e-06 -0.0013906 0.0010091 0.0016245
0.011493 -0.0071483 0.11832 -0.017367 -0.0010837 -0.0080272 0.00083897 -0.0013687
-0.0017161 0.00018327 -0.00053594 0.00027749
-0.0026265 0.00093379 -0.0011291 -0.0080276 -0.12583 -0.033641 0.0016608 0.0024992
-0.00098373 0.00016492 0.0018281 -0.00078122
0.00059767 0.0011028 0.00079558 -0.0014001 0.0017214 0.0024712 -0.15894 0.085836
0.01487 -0.0042015 -0.0023941 -0.0024109
-5.8974e-05 -0.0013233 -0.0017727 0.00015211 -0.00096399 0.00014348 0.014806 -0.0042978
-0.0065011 -0.158 0.0079337 0.0057978
0.0010473 0.0016961 -0.00060255 0.00026485 0.0019294 -0.00077932 -0.0024378 -0.0024032
0.0079225 0.005836 0.087976 -0.039309
2600000000 -0.078679 0.023047 0.0078465 -0.010461 -0.0012478 0.0027231 0.00094289 -0.000355
-0.00081552 -0.0012641 0.0017503 0.00034369
0.0078246 -0.010455 0.11296 -0.032935 -0.0033187 -0.0060949 -0.00041837 -0.00095943
-0.00035316 0.0015967 -0.00019213 0.00060291
-0.0012569 0.0027906 -0.0033684 -0.0060996 -0.13035 -0.0086177 0.0028578 0.00020872
-7.8386e-05 0.0011494 0.0013531 -0.0017516
0.00097481 -0.00023042 -0.00042226 -0.00094799 0.0028502 0.00021269 -0.14344 0.12076
0.01228 -0.0087708 -0.0033974 -0.0001096
-0.00088803 -0.0013116 -0.00028566 0.0016434 -0.00012429 0.0012998 0.012203 -0.0089316
-0.041272 -0.13852 0.0093101 0.0053559
0.0017141 0.00041182 -0.00021793 0.00056774 0.0012687 -0.0018092 -0.0032845 -0.00011456
0.0092563 0.0053477 0.079706 -0.025805
2660000000 -0.072611 0.049021 0.0037907 -0.011698 -0.00039802 0.0011036 0.00020027 -0.00023043
-0.002381 0.00011109 0.001594 -0.00072425
0.0037989 -0.011674 0.12059 -0.0288 -0.0045173 -0.0046431 -0.0012924 -0.00054411
0.00042066 0.0018201 0.00035481 0.00087251
-0.00038557 0.0010961 -0.0045433 -0.0046543 -0.12909 0.01215 0.0019573 -0.0014638
0.00016536 0.000545 -0.00096231 -0.0014469
0.00023341 -0.00018803 -0.0013484 -0.00050055 0.0019246 -0.0014001 -0.1224 0.15195
0.0076693 -0.011898 -0.0024427 0.0012644
-0.0024611 9.8776e-05 0.0003831 0.0018192 0.00026064 0.00037513 0.0076318 -0.012077
-0.062277 -0.11942 0.010883 0.0010162
0.0015602 -0.00082113 0.00040476 0.00081228 -0.0010376 -0.0014615 -0.0022606 0.0011834
0.010824 0.00098114 0.07542 -0.0062152
2720000000 -0.061815 0.067547 -0.00037425 -0.011558 -0.00010998 0.0030382 -0.00036674 -3.1942e-05
-0.0024036 0.0019805 0.00035164 -0.0015759
-0.00034738 -0.011526 0.10586 -0.032351 -0.0051148 -0.0013797 -0.0017244 0.00050507
0.001906 0.00031101 0.00082884 -5.0976e-05
-7.6707e-05 0.0030213 -0.0051503 -0.0012845 -0.12323 0.041546 0.00045681 -0.002591
4.7899e-05 0.00041099 -0.0015347 0.00048141
-0.00033309 -5.1877e-05 -0.0016967 0.00054384 0.00050553 -0.0025724 -0.089057 0.18073
0.003116 -0.01297 -0.0016008 0.0022687
-0.0023789 0.0019505 0.0019222 0.00030545 4.2977e-05 0.00042816 0.0031203 -0.012979
-0.082469 -0.087805 0.011952 -0.0013217
0.00035789 -0.0016396 0.00083767 -6.5308e-05 -0.0015252 0.00042472 -0.0015311 0.0022689
0.01196 -0.0013983 0.079173 0.011398
2780000000 -0.047552 0.086967 -0.0047742 -0.010167 5.1295e-05 0.0013445 0.00036898 -0.00035718
0.0011475 0.0028742 -0.00063281 -0.0017656
-0.0047502 -0.01013 0.1044 -0.044387 -0.0038631 0.00014672 -0.00029168 0.0017729
0.0016373 -0.0010536 0.00015745 -0.0001852
4.133e-05 0.0013183 -0.0038854 0.0001734 -0.12061 0.071596 -0.0018696 -0.0018502
0.00017313 -0.00018968 -0.00071813 0.00069144
0.00033258 -0.00036929 -0.00029799 0.0017928 -0.0018448 -0.0017552 -0.059593 0.20291
-0.0021568 -0.012893 -0.00060556 0.0022115
0.001183 0.0028245 0.00166 -0.0010504 6.9576e-05 -0.00030844 -0.0022701 -0.012783
-0.097862 -0.05443 0.010234 -0.006067
-0.00071075 -0.0017135 0.00011493 -0.00021155 -0.00059531 0.00076375 -0.00073098 0.002216
0.01027 -0.0060254 0.083133 0.030229
2840000000 -0.03189 0.10229 -0.0077575 -0.0068982 0.0016472 0.0019379 -7.6616e-05 -0.00019184
0.0015744 0.0011104 -0.0016583 0.00024007
-0.0077245 -0.0068984 0.10268 -0.037977 -0.0033979 0.0011654 0.00056727 0.00093898
-0.00015565 -0.0015446 6.7791e-07 -3.9103e-05
0.0016606 0.0019089 -0.0034362 0.0012075 -0.11407 0.097325 -0.0017656 0.00023612
0.00033041 0.00038803 0.0010379 0.0010209
-0.00010889 -0.00024698 0.00060155 0.00095559 -0.0017761 0.00028732 -0.023137 0.21764
-0.0060176 -0.010458 0.00010662 0.0010095
0.0015779 0.0011597 -0.00015307 -0.0015714 0.00032429 0.00033286 -0.0061574 -0.010415
-0.10131 -0.023436 0.0078372 -0.0075207
-0.0016932 0.00031039 6.1807e-05 -5.3926e-05 0.0010721 0.0011213 0.00015592 0.00090528
0.0078734 -0.0075434 0.096742 0.045336
2900000000 -0.017573 0.12205 -0.0088931 -0.0027041 0.0016916 -3.4516e-05 0.00056517 -0.00075934
0.0023516 -0.0010279 -0.00065099 -1.7611e-05
-0.0088567 -0.0026972 0.082997 -0.045963 -0.0011972 0.0025079 0.0010676 0.00019941
-0.00050569 -0.0013299 -0.00023216 5.9786e-06
0.0016635 1.2142e-05 -0.0012468 0.002446 -0.097014 0.1296 -0.0010559 0.00019432
-0.00027315 -0.00079551 0.0019325 -0.00062677
0.00049081 -0.00078592 0.0010582 0.00030728 -0.001093 0.00025933 0.013818 0.22039
-0.0090386 -0.0069267 0.0008609 0.0019034
0.0023273 -0.0010854 -0.00050426 -0.0014013 -0.00026691 -0.00088696 -0.0090683 -0.006951
-0.09957 0.015284 0.0060006 -0.010862
-0.00072917 -7.6419e-06 -0.00016976 7.2446e-06 0.001816 -0.00047605 0.00096455 0.0018732
0.0059394 -0.01074 0.11113 0.050739
2960000000 0.0046116 0.13364 -0.0085183 0.00074903 0.00057596 0.0013463 -0.00067312 -0.00092995
-0.00010886 -0.0020867 -0.00085204 0.00043569
-0.0084686 0.00073587 0.09191 -0.045434 -0.00077659 0.0011807 0.0011415 -0.00022944
-0.0011348 -0.00063961 0.00045495 0.00034432
0.00054864 0.0013724 -0.00074406 0.0012085 -0.078384 0.16016 -0.00073273 0.00071545
-0.00079165 0.00070031 -0.00011166 -0.0025017
-0.00066085 -0.00086614 0.0010822 -0.00021571 -0.00072348 0.00073919 0.0558 0.22696
-0.010112 -0.001926 0.0014051 0.00041932
-0.00010376 -0.0020777 -0.0011758 -0.00060677 -0.00060445 0.00074501 -0.010076 -0.0019423
-0.088399 0.047336 0.0014145 -0.01179
-0.00077976 0.00047648 0.00048573 0.00037226 -0.00035567 -0.0025016 0.0014428 0.00055987
0.0013818 -0.011876 0.13074 0.060799
3020000000 0.023084 0.1475 -0.0062341 0.0038929 0.0014396 -0.0003855 -0.00083592 -0.00016492
-0.00077228 0.00044836 -8.5341e-05 0.00060889
-0.0062005 0.0038846 0.080523 -0.034069 -0.0005262 7.993e-05 0.00032795 -0.0010435
-0.0017385 0.00045494 0.00070325 -0.00022955
0.0014326 -0.00035464 -0.00053256 7.0367e-05 -0.056969 0.18564 -8.6389e-05 0.00096293
0.0006989 0.00044793 -0.00071328 -0.0015301
-0.00091161 -0.00015977 0.00027413 -0.0010812 -5.6606e-05 0.001013 0.09471 0.21944
-0.0088343 0.001035 0.00062241 0.00045292
-0.00073488 0.00037293 -0.0017627 0.00052534 0.00074613 0.00034392 -0.0087489 0.0010819
-0.071169 0.076056 -0.0019082 -0.010918
-0.00015869 0.00061998 0.0006034 -0.00021498 -0.00059244 -0.0014273 0.00054087 0.00041999
-0.0018512 -0.010912 0.15038 0.057623
3080000000 0.050665 0.15655 -0.0042941 0.0060301 0.0014344 -0.00033172 -0.00052885 -5.7902e-05
-0.00052823 0.00029309 0.00011083 0.00056031
-0.0042856 0.0060176 0.077813 -0.028256 -0.00049481 0.00059543 -0.00035626 -0.00024453
-0.00024351 0.0011187 -0.00016818 -0.00050686
0.0013431 -0.00018989 -0.00041294 0.00057125 -0.019326 0.20711 -0.00072885 0.00023129
0.00040723 0.00044713 -0.0020692 -0.00039174
-0.00055312 -2.3303e-05 -0.0003055 -0.00026843 -0.00072412 0.00024402 0.12782 0.21148
-0.0062653 0.0049052 0.0019455 0.00052766
-0.00050733 0.00033807 -0.00024435 0.0011392 0.00050394 0.00037411 -0.0061608 0.0049222
-0.04327 0.10886 -0.0066652 -0.0089563
1.2555e-05 0.00061602 -0.00014747 -0.00054065 -0.0020486 -0.00046471 0.001934 0.00045919
-0.0067771 -0.0089474 0.16424 0.064914
3140000000 0.079213 0.1593 -0.00089548 0.0074127 0.0025737 -0.0013853 -0.0012791 0.00098196
0.0016424 0.00069397 0.00026137 -0.00018418
-0.00088682 0.0074316 0.073654 -0.029901 -0.0011164 0.00028298 0.00067186 -0.00012055
-6.5783e-05 0.00096819 0.00070422 -0.00049671
0.0026165 -0.0015115 -0.0011719 0.00027247 0.023568 0.22739 0.00020192 0.0013533
0.0015621 -0.00096892 -0.0027117 0.00090855
-0.0013533 0.00095761 0.00070544 -7.767e-05 0.00011954 0.001388 0.16296 0.18591
-0.0030292 0.0060848 0.000908 -0.0013228
0.0016426 0.00060443 -7.8647e-05 0.00087105 0.0015949 -0.00097255 -0.003031 0.0061501
-0.02534 0.12832 -0.0084198 -0.0052093
0.00019211 -0.000225 0.00067697 -0.00042855 -0.0029338 0.0010194 0.00090278 -0.0013723
-0.0083523 -0.0050829 0.18842 0.055778
3200000000 0.11095 0.16959 0.0042346 0.0062706 0.00076492 -0.0027949 -0.00026292 0.0019199
0.00056762 -0.0018433 0.00010874 0.0003826
0.0042156 0.0062279 0.083924 -0.028376 -0.00098871 0.00077796 -0.00030124 -0.00085954
0.00069725 0.0011368 -0.00048611 -0.0010477
0.00081451 -0.0027787 -0.00094672 0.00068755 0.068185 0.23185 0.00098907 0.00080773
-0.00026644 -0.0022774 -0.0012037 0.002506
-0.0002437 0.0018579 -0.00030043 -0.00077772 0.0010993 0.0006498 0.18306 0.16366
-0.00041901 0.0061962 0.00030006 -0.0010866
0.00059697 -0.0018248 0.00068485 0.0012189 -0.00025792 -0.0022213 -0.00039294 0.0062457
0.014195 0.14767 -0.0097895 -0.0012365
0.00010835 0.00040149 -0.00050722 -0.0010027 -0.0013608 0.0022214 0.00027198 -0.0012423
-0.0099516 -0.0012688 0.20324 0.054649
3260000000 0.14309 0.16117 0.0041759 0.0031866 -0.00083453 -0.0026677 0.0010733 0.0010239
6.8361e-05 -0.0019967 -0.00020071 -6.2822e-05
0.0041857 0.0031508 0.092213 -0.03151 -0.0016115 0.0023186 -0.00023319 -0.00027922
0.0010536 -0.00050182 -0.00095723 0.00020581
-0.00090214 -0.0026279 -0.0015465 0.0024405 0.11947 0.22776 0.00051794 -0.00028552
-0.0011632 -0.001144 0.00052886 0.0017804
0.0010831 0.00097877 -0.00024571 -0.00025907 0.00053719 -0.00011222 0.2109 0.12614
0.0024827 0.0056471 -0.00072547 -0.0017597
9.6114e-05 -0.0019071 0.00095415 -0.00065538 -0.001132 -0.0011492 0.0025285 0.0057072
0.041658 0.15678 -0.0071249 0.0039044
-0.00018408 -6.9313e-05 -0.000987 0.00022857 0.00066772 0.002044 -0.0005695 -0.0017866
-0.0070192 0.0038563 0.23302 0.044949
3320000000 0.17306 0.15505 0.0071288 0.0010691 -0.00044197 -0.0019361 0.0008171 0.00028386
-0.001797 -0.0011511 0.00031343 0.00018635
0.0070956 0.0010884 0.09917 -0.027888 0.0010809 0.0025032 -0.00025392 -0.00062768
-0.00026849 -0.00015671 -0.00061049 0.00030519
-0.00049042 -0.0018495 0.0010483 0.0024862 0.16678 0.21783 0.00028639 -5.3395e-05
-0.0011196 -0.00018687 0.0001846 0.0010296
0.00083632 0.00023338 -0.00029679 -0.00062717 0.00028924 -9.214e-05 0.21944 0.096051
0.0037614 0.0033913 -0.0010928 0.00014225
-0.0018501 -0.0011171 -0.00020632 -0.00018355 -0.0014037 -0.00019908 0.0037483 0.0033964
0.073892 0.15789 -0.0035166 0.0049507
0.0004633 0.0002461 -0.00063078 0.00025658 0.00023647 0.0009096 -0.0010632 0.00017138
-0.0036 0.0050254 0.24877 0.031208
3380000000 0.20822 0.13849 0.0056201 -0.0022122 -0.001081 0.00068512 0.0012669 0.00028655
-0.0014338 0.00088484 0.00021521 3.0853e-06
0.0055954 -0.0022433 0.10996 -0.035582 0.00044693 0.0025793 -0.0012156 -0.00060933
-0.00010388 5.6646e-05 -0.00090117 0.00049238
-0.0011329 0.00069244 0.00055281 0.0025881 0.20851 0.19568 0.00073031 -0.00051422
-0.0016819 0.00083809 0.00085205 0.0013403
0.0012874 0.00030651 -0.0011953 -0.00056588 0.00065799 -0.00049317 0.23427 0.063666
0.00577 0.0030172 -0.00040065 0.00029936
-0.001439 0.00097121 -0.00016723 1.8481e-05 -0.0015164 0.00076293 0.0057722 0.0029519
0.1175 0.14887 -0.00076634 0.0058955
0.00012752 -1.8951e-05 -0.0007864 0.00053383 0.00079321 0.0014294 -0.00029504 0.00042248
-0.0007321 0.0058101 0.27796 0.013352
3440000000 0.23942 0.11685 0.0045157 -0.003932 -0.00075807 -0.0016481 0.00087346 -4.085e-05
-0.0013637 0.0015656 0.00088374 0.0002056
0.0044922 -0.0039631 0.10388 -0.041189 0.0032824 0.0018428 -0.00097056 0.001189
6.5355e-05 0.00026898 0.00012556 0.00086854
-0.00074996 -0.0016213 0.0032122 0.001786 0.24654 0.16624 -0.00038972 -0.00034799
0.00038089 0.0013104 0.0011687 0.00081141
0.00087466 -7.1314e-05 -0.0010162 0.0012217 -0.00041951 -0.00038407 0.23566 0.030675
0.0069087 -0.00010945 -0.00019378 6.2096e-05
-0.0013042 0.0016288 0.00014935 0.00031199 0.00026762 0.0013865 0.006867 -0.00018362
0.14705 0.13862 0.0034672 0.0039191
0.00086287 0.00015355 6.7031e-05 0.00091231 0.001289 0.00055515 -0.00023977 7.4222e-05
0.0034613 0.0039214 0.29437 -0.015779
3500000000 0.2716 0.085419 0.0024518 -0.0047581 -0.0014068 0.0014316 0.001041 -0.00097088
-0.00077335 0.0012706 0.0008308 -0.0010094
0.0024343 -0.0047907 0.11608 -0.065173 0.0031945 0.00093387 -0.00040016 0.00066596
0.00055927 -7.5429e-05 4.3864e-05 0.00035702
-0.0015 0.0013527 0.0032319 0.00086054 0.27542 0.13196 6.0064e-05 -3.9204e-05
-0.00014263 0.00069416 0.0018132 -0.00043243
0.0010828 -0.00092312 -0.00044181 0.00064497 -2.3997e-05 6.1892e-05 0.23975 0.0036142
0.007029 -0.0027871 0.00017619 -0.00025523
-0.00075927 0.0012841 0.000469 9.3007e-05 -4.6744e-05 0.00056564 0.0071825 -0.0028496
0.19195 0.11081 0.0028432 0.0017122
0.00082693 -0.00098494 9.2952e-05 0.00026051 0.0017626 -0.00015337 9.6916e-05 -0.00016303
0.0029102 0.0015852 0.31439 -0.042288
3560000000 0.29064 0.050913 0.000243 -0.0060633 2.0534e-05 -0.00079033 0.00067375 -3.5481e-07
0.0016024 0.0017974 -0.00017471 -0.0010442
0.00028231 -0.0060654 0.11017 -0.070539 0.0055309 -0.00098587 0.00031831 0.00072665
0.0005871 -0.00032522 8.0459e-05 0.00029901
-4.4181e-05 -0.00089534 0.0055379 -0.0010607 0.30243 0.089911 -0.00030026 3.18e-05
0.00050199 0.00042158 0.0012289 -0.0005501
0.0006479 -2.0486e-05 0.00033735 0.00076669 -0.00033834 -5.5268e-05 0.23008 -0.033115
0.0059931 -0.006317 -0.00058531 -0.00072245
0.0016128 0.001716 0.00041431 -0.00024993 0.00070648 0.00047026 0.0060137 -0.0062401
0.21414 0.097199 0.0036466 -0.0015296
-0.0002009 -0.00097176 0.00013768 0.00031579 0.0013324 -0.00068713 -0.00052584 -0.0007615
0.0037023 -0.0015715 0.32671 -0.082742
3620000000 0.30666 0.012999 -0.001291 -0.0038311 -0.0018323 -5.5804e-05 0.00028502 -0.0018648
4.3748e-05 0.00068838 -0.0006872 -0.00079349
-0.0012827 -0.0038032 0.11059 -0.10008 0.0035073 -0.0040236 0.00027271 0.00050473
-0.00026264 -0.00080112 0.00057001 0.00040655
-0.0017356 2.1998e-05 0.0035172 -0.0040511 0.3151 0.046016 0.00027201 -0.00083533
-0.00032511 0.00028663 0.00087273 -0.00076338
0.00025278 -0.0018912 0.00035389 0.00048446 0.00021606 -0.00080825 0.21901 -0.063113
0.0015758 -0.0072806 -0.0015405 0.000808
1.9479e-05 0.00061886 -0.0003425 -0.00081867 -0.00023213 0.00032071 0.0015474 -0.0073088
0.23635 0.055395 0.0019239 -0.0020462
-0.0007265 -0.00055362 0.00065964 0.00033318 0.00065541 -0.00084539 -0.0014567 0.00080667
0.0019948 -0.0020322 0.32869 -0.1169
3680000000 0.31062 -0.031615 -0.0037214 -0.0038337 -0.0011155 0.0016464 -0.0012752 -1.0272e-05
0.0015127 8.8962e-05 -0.0012127 -0.00034078
-0.0037742 -0.0038107 0.10573 -0.11696 0.0012319 -0.0045281 0.00075262 0.00023827
-0.00037698 -0.00066859 0.00056678 0.00016381
-0.0011089 0.0017132 0.0011635 -0.0045763 0.32651 -0.0041518 -0.00053405 -0.00080308
0.0012939 0.00080253 0.0006577 -0.0016491
-0.0012872 -5.8444e-05 0.00079232 0.00032845 -0.00050658 -0.00081087 0.20541 -0.096841
-9.5086e-06 -0.0068655 -0.0011125 0.0011445
0.0014809 8.3414e-05 -0.00034513 -0.00063015 0.0012276 0.00077461 -0.00011213 -0.0069564
0.25608 0.029831 0.0016018 -0.0022963
-0.0010641 -0.00054775 0.00049028 0.00026591 0.00092074 -0.0017081 -0.00094279 0.0011819
0.0014801 -0.0024466 0.32869 -0.16209
3740000000 0.31237 -0.066972 -0.003116 -4.0544e-05 -0.0022694 0.0026055 -0.00012828 -0.00074248
-0.00035825 -8.9355e-05 -0.00099817 9.8621e-05
-0.0031501 2.7763e-07 0.096933 -0.13884 0.00068271 -0.0052361 0.00021511 -0.00037269
-0.00022146 -8.6136e-05 0.00066041 8.8641e-05
-0.0022416 0.0026599 0.00068583 -0.0051807 0.32875 -0.043583 -0.00072043 2.1066e-05
0.00050391 -4.0403e-05 -0.00054604 -0.0017404
-5.8985e-05 -0.00075032 0.00024362 -0.00038631 -0.00070421 6.4951e-05 0.18399 -0.12088
-0.0019467 -0.0058405 0.00078464 0.0026228
-0.00038807 -2.0455e-05 -0.00030413 -5.3311e-05 0.00049729 -6.4082e-05 -0.0017599 -0.0058469
0.26207 -0.0089721 -0.00012749 -0.0027293
-0.00094029 0.00018554 0.00074714 1.5513e-05 -0.00080816 -0.0017213 0.00064526 0.0026211
-4.1206e-05 -0.002736 0.31453 -0.20227
3800000000 0.30693 -0.11291 -0.0023577 0.00057955 0.0010146 0.003942 -0.0012252 -0.0015514
0.0016054 0.00093228 -0.0012647 0.00040561
-0.0023614 0.00051078 0.085535 -0.15351 -0.0022477 -0.0048799 0.00010769 0.00014507
-0.0009447 -0.00054925 0.0010748 -5.7666e-06
0.00093053 0.0039633 -0.0022977 -0.0047943 0.32483 -0.084939 -0.00072171 0.00010748
0.00096468 -8.9735e-05 -0.0012072 -0.00095057
-0.001269 -0.0014106 0.00014784 0.00010419 -0.00071792 6.8258e-05 0.17404 -0.14636
-0.0033686 -0.0047548 0.001629 0.0015428
0.0014812 0.00092342 -0.00087491 -0.00056893 0.0010592 -0.00036619 -0.0034436 -0.0046927
0.27481 -0.049504 0.0014527 -0.0010005
-0.0013406 0.00044414 0.00091991 1.8295e-05 -0.0010424 -0.00056905 0.0018294 0.0015392
0.0015614 -0.000952 0.30654 -0.24327
3860000000 0.29535 -0.14463 -0.0010795 0.001327 0.0028809 0.0017836 -0.0021723 0.0011448
0.00091514 -0.0011907 -0.0004175 0.0012901
-0.0010387 0.0012731 0.066506 -0.1629 -0.0034262 -0.004769 0.00060128 -0.00055049
-0.00085361 0.0012048 0.00055854 -0.0011158
0.0028719 0.0017646 -0.0035117 -0.0047113 0.30538 -0.12505 -0.0007885 0.00076325
0.00015906 -0.00058099 -0.00069867 -0.00021516
-0.0022141 0.0011649 0.00055331 -0.0006077 -0.00077218 0.0006677 0.14637 -0.16109
-0.0027418 -0.0046355 0.0019589 0.0011343
0.00077515 -0.001235 -0.0007888 0.0012897 0.00024658 -0.00040754 -0.0027578 -0.0046349
0.27049 -0.081814 -9.6455e-05 -0.002131
-0.00029276 0.0013329 0.00068885 -0.0012103 -0.00092455 -0.00045611 0.001878 0.0010398
-0.00029456 -0.0020266 0.28297 -0.28079
3920000000 0.28008 -0.18491 0.0017942 0.00034925 0.0035031 0.0023479 2.7993e-05 0.0010043
0.00021864 0.00016099 0.0005778 0.00064847
0.0018284 0.00038742 0.038914 -0.17905 -0.0048432 -0.0029193 -0.00044361 -0.00013235
0.00029414 0.00010063 -0.0003412 -0.00048363
0.0036969 0.0023715 -0.0049104 -0.0029785 0.29923 -0.15801 0.00020772 0.0014933
0.001507 -0.001218 -0.00059816 -0.00021468
-4.5006e-05 0.00097102 -0.00046167 -0.00012643 0.00023595 0.0015032 0.1257 -0.17151
-0.0041463 -0.004031 0.0022203 -0.00051832
0.00023355 0.00017063 0.00038223 6.3098e-05 0.0012519 -0.0014124 -0.0042751 -0.0040189
0.26185 -0.13085 0.00092007 -0.001929
0.00068293 0.00042934 -0.00052578 -0.00035971 -0.00028806 6.5307e-05 0.0023837 -0.00055639
0.00084258 -0.0020091 0.26215 -0.30826
3980000000 0.25252 -0.22049 0.0019022 -0.0029138 0.0051367 -0.00044622 0.00015568 0.0010849
0.00079736 -0.0018526 0.00070589 0.0001766
0.0018332 -0.0029059 0.016585 -0.19182 -0.0054138 -0.00088141 0.00078031 0.00058483
0.00056226 0.00056213 -1.4255e-05 -0.0012666
0.0049779 -0.00039394 -0.0053037 -0.00088226 0.26982 -0.18881 0.0013063 4.398e-05
-0.0013097 -0.00092426 -0.00074703 -0.00057748
0.00019658 0.00097382 0.0007859 0.00062537 0.001361 -9.6221e-06 0.089691 -0.19276
-0.0050791 -0.0040126 0.0016015 -0.00075793
0.00085586 -0.0017831 0.00063343 0.00055596 -0.0011654 -0.00090318 -0.005015 -0.0039311
0.24868 -0.16051 0.00063514 -0.0047135
0.0007085 0.00017633 8.3554e-05 -0.0012984 -0.00066249 -0.00082594 0.0013536 -0.00075407
0.00060375 -0.0047224 0.22678 -0.34619
4040000000 0.2246 -0.24569 -0.00050457 -0.0039357 0.0033709 -0.0030251 0.00015918 0.00015089
-0.00050902 -0.0011303 0.00051131 0.00014888
-0.00052674 -0.0039298 -0.0085034 -0.19895 -0.0044666 -2.5471e-05 0.0003151 -0.00095479
-0.00013394 0.0001266 -0.001316 0.00010063
0.0034366 -0.0030873 -0.0045545 0.00011568 0.24758 -0.22189 0.0004027 -0.00073812
-0.00088766 -0.00031771 -0.0012385 -2.338e-05
0.00027252 7.0923e-05 0.00024395 -0.0010582 0.00028874 -0.0006752 0.067767 -0.18772
-0.0071401 -0.0017945 0.0011572 -0.0005982
-0.00048816 -0.0010809 2.2214e-06 0.00017501 -0.00080401 -0.00053773 -0.0071529 -0.001682
0.23579 -0.19401 -0.0017309 -0.0037647
0.00067678 0.00014596 -0.0014989 0.00015096 -0.0012787 0.00037061 0.0012708 -0.00068174
-0.0017838 -0.0036932 0.18992 -0.36401
4100000000 0.19454 -0.26924 -0.0032849 -0.002701 0.00099188 -0.0036518 -0.0002021 2.2731e-05
0.00045067 -0.0017872 0.00075745 0.00040655
-0.0033461 -0.0027805 -0.034342 -0.20219 -0.0046154 0.00095001 -0.00024023 -0.00027486
0.00051086 0.0001709 -0.00062648 0.00032116
0.00088965 -0.0037698 -0.004735 0.00092334 0.22577 -0.24819 7.68e-05 -0.00035324
-0.00028944 -0.00020138 -0.0011503 0.00014422
-0.00018168 7.3191e-06 -0.00014719 -0.00026947 2.8096e-05 -0.00037671 0.034685 -0.20105
-0.0063085 0.00074857 0.0010504 -0.0013307
0.00049533 -0.0018604 0.00051978 0.00019372 -0.00024455 -0.00019887 -0.0061998 0.00073643
0.21688 -0.2182 -0.0022925 -0.0043006
0.00054319 0.00040209 -0.00056962 0.00030563 -0.0011558 8.4656e-06 0.0009813 -0.0013108
-0.0024504 -0.0042822 0.15652 -0.3902
4160000000 0.16532 -0.28579 -0.0034163 -0.0018654 -0.00045949 -0.0030651 0.00062228 -9.9718e-05
-0.0038814 -0.0003976 0.0010659 -0.00082194
-0.0033062 -0.0018975 -0.059758 -0.19801 -0.004756 0.0027161 -0.00047069 -0.00032493
0.00036434 -0.00035016 -0.00094798 0.00035152
-0.00046017 -0.0032746 -0.0047214 0.0026757 0.19304 -0.26401 0.00073118 -0.00027544
-0.0011983 -0.00032508 -0.001348 0.0010101
0.00057765 -0.00011634 -0.0004633 -0.00039646 0.00071124 -0.00031217 0.010385 -0.18842
-0.005877 0.001939 0.0010444 -0.0019604
-0.0039533 -0.000295 0.00032647 -0.00043296 -0.0010528 -0.00039011 -0.0058318 0.0018788
0.18115 -0.25235 -0.0046397 -0.0033008
0.00095556 -0.00081994 -0.001014 0.0003588 -0.0014625 0.00092975 0.00098601 -0.0019482
-0.0048066 -0.0033777 0.10693 -0.39873
4220000000 0.13721 -0.30168 -0.0044356 0.0001571 -8.3227e-06 -0.0037559 -0.00017637 -0.00013564
-0.00062571 0.0010989 0.0003041 -0.0014309
-0.0044518 0.0001168 -0.09599 -0.18788 -0.0021904 0.0032071 -0.0001981 -0.00014557
-2.4891e-05 -4.6322e-05 -0.00061056 0.0011268
-0.00010026 -0.0036576 -0.0021381 0.0032516 0.16259 -0.28973 -0.00011996 3.2405e-05
0.00018648 0.00024277 -0.00026485 0.001148
-0.00021684 -0.00012202 -0.0001422 -0.00014529 -0.00015546 6.9295e-06 -0.013608 -0.18701
-0.0044763 0.0019291 -8.7543e-05 -0.0020375
-0.00070727 0.0011791 5.8478e-05 -6.6726e-06 0.00013586 0.00010449 -0.0044219 0.0021062
0.16584 -0.27504 -0.0051954 -0.0028461
0.00031615 -0.0013679 -0.00070943 0.001055 -0.00012426 0.0014751 -8.497e-06 -0.002028
-0.0049521 -0.0028821 0.079094 -0.41197
4280000000 0.10619 -0.31033 -0.0026602 0.0018162 -0.0017962 -0.0042386 -0.00046446 0.00059645
-0.00012688 0.00098911 -0.00071482 -0.00048676
-0.00262 0.0017347 -0.12135 -0.19196 -0.0029172 0.0028288 -0.00073921 -0.00033942
0.00027488 0.00024681 0.0004087 0.00071805
-0.0018102 -0.0044336 -0.0029409 0.0029242 0.13292 -0.29633 0.00097545 -8.5438e-05
-0.00098323 0.00094457 -0.00022213 0.00079518
-0.00035684 0.00058782 -0.00078508 -0.00042246 0.00086134 4.6093e-06 -0.050891 -0.17165
-0.0050003 0.002896 -0.0006677 -0.0019855
-0.00013615 0.0010314 0.00017772 0.00028906 -0.00055897 0.0011821 -0.0050401 0.0029658
0.11613 -0.2945 -0.0060962 -0.00069115
-0.00077452 -0.00042188 0.00058071 0.00071036 -0.00034387 0.00038412 -0.00070795 -0.0020509
-0.0061224 -0.00070272 0.028573 -0.41697
4340000000 0.078989 -0.3192 -0.001768 0.0018411 -0.0025861 -0.0015292 0.0001549 0.00045162
2.9052e-05 0.000907 -8.6365e-05 -0.00096572
-0.0018096 0.0018568 -0.14164 -0.16587 -0.002128 0.0041489 -0.00017598 0.00054388
-0.00010015 -0.00033406 0.00043004 0.00055988
-0.0025062 -0.0014553 -0.0020964 0.0040216 0.097776 -0.31299 -0.00050014 -0.00078779
0.00014374 0.00061786 0.00082867 0.002013
0.00017377 0.0004433 -0.00013198 0.00058029 -0.00061459 -0.00092572 -0.06897 -0.16947
-0.0043796 0.0036053 -0.00099924 -0.0023277
8.56e-05 0.00090719 -7.0508e-05 -0.0003063 -0.00012509 0.00087573 -0.004431 0.0036345
0.088742 -0.31756 -0.0049798 0.0020756
-2.9037e-05 -0.00098948 0.00035698 0.00032893 0.00092326 0.0020723 -0.00099761 -0.0023222
-0.0050023 0.0020423 -0.0049863 -0.41091
4400000000 0.047699 -0.32482 -0.00071672 0.0014463 -0.0024841 -0.0016275 0.00086242 0.0013408
5.4108e-05 0.00063876 -7.4432e-05 -0.00083099
-0.00077575 0.0014172 -0.17068 -0.1559 -0.0013833 0.0042371 -0.00044631 0.00055747
0.00013631 -0.0005294 0.00044741 0.00024051
-0.0027473 -0.0016825 -0.0012207 0.004278 0.067706 -0.3196 2.7633e-05 -0.00022363
0.00027 0.00019855 0.0010074 0.0016771
0.00093041 0.0013257 -0.00046594 0.0005055 7.3924e-05 -0.00016047 -0.09357 -0.15628
-0.003239 0.0054737 -0.0020882 -0.0012459
4.0449e-05 0.00068908 5.1511e-05 -0.00061388 0.00034943 0.00021653 -0.0031846 0.0054641
0.055066 -0.32775 -0.0044598 0.0012266
-0.00013821 -0.00062225 0.00059847 0.00028473 0.00093803 0.0014512 -0.0020908 -0.0012788
-0.0044451 0.0011809 -0.050922 -0.41531
4460000000 0.012343 -0.32429 -0.00069302 0.00020544 -0.0041837 -0.00071888 0.0014181 -0.00073491
-0.00043506 0.0013084 -0.0011454 -0.00042155
-0.00070566 0.0001704 -0.19222 -0.12599 -0.00042794 0.0045511 -0.00038007 0.00084061
-0.00053283 -0.00039314 0.00048177 -0.00044767
-0.0042413 -0.00071589 -0.0003034 0.0046606 0.041948 -0.32614 -0.00051566 -0.00038186
0.00034023 0.00062722 0.0022756 0.00062825
0.0014584 -0.00063142 -0.00034542 0.00081788 -0.0004384 -0.00049974 -0.107 -0.13481
-0.001661 0.0062743 -0.0021508 -0.0011655
-0.00037019 0.0012644 -0.0004922 -0.00036 0.00034023 0.00050794 -0.0016438 0.0062734
0.019676 -0.32087 -0.0039181 0.0031609
-0.0012312 -0.00043111 0.00051356 -0.0005167 0.0021505 0.00073098 -0.0021218 -0.0010703
-0.0040544 0.0031381 -0.090749 -0.39601
4520000000 -0.012025 -0.32481 -0.00043422 -0.00052055 -0.0035896 0.00046714 0.00070837 -9.3904e-05
0.0019941 6.013e-05 -0.00078609 0.00097917
-0.00046703 -0.0004686 -0.21678 -0.10912 0.00074585 0.0045392 0.00062193 0.00081887
-0.00029538 1.5189e-05 0.00014341 -0.00016927
-0.0036954 0.00048768 0.00071135 0.004664 0.011518 -0.32364 -0.0010748 0.00042736
0.00086242 -0.00063101 0.0016883 -0.00082005
0.0006422 -4.597e-05 0.00060952 0.0007942 -0.0010416 0.00058635 -0.1248 -0.12549
-0.00035718 0.0059757 -0.0029962 -0.00037823
0.0019425 2.3955e-05 -0.00044404 -1.0158e-05 0.0011409 -0.00055529 -0.00036403 0.0060154
-0.029519 -0.33141 -0.0025528 0.0031881
-0.00072515 0.00095506 0.00010476 -1.9169e-05 0.0015145 -0.00096583 -0.0030766 -0.00033894
-0.0023441 0.0032104 -0.11923 -0.39486
4580000000 -0.049896 -0.3176 -0.0013716 -0.00061482 -0.002967 0.0027535 0.00072489 -0.00030874
0.00026631 1.7791e-05 -0.00050032 0.00061398
-0.0014202 -0.00059394 -0.23518 -0.082187 0.0011426 0.0042661 0.00057685 -0.00010114
-9.7729e-05 0.00028255 6.1093e-05 -0.00015665
-0.0029681 0.0026695 0.0012502 0.0041762 -0.020405 -0.3208 -0.00015052 0.00044458
-0.00022865 0.00011329 0.0014814 -0.00095878
0.00072808 -0.00031645 0.00060579 -7.0392e-05 -0.00016104 0.00029256 -0.13514 -0.10067
0.0019674 0.0050757 -0.0025273 0.0011061
0.00029431 -5.9958e-05 2.5209e-05 0.00023476 -0.00037915 -9.3907e-05 0.001895 0.0050494
-0.054624 -0.33544 -0.0020356 0.0037069
-0.00054523 0.00056143 0.000166 -0.0003181 0.0015631 -0.00093004 -0.0024848 0.001008
-0.0022565 0.003631 -0.16389 -0.36512
4640000000 -0.075361 -0.31119 -0.0025676 -0.0015869 -0.0031416 0.0026604 0.00049915 -0.0013455
0.001542 -0.00030391 0.00025325 0.0010127
-0.0025352 -0.0015833 -0.24536 -0.054615 0.0016124 0.0038929 0.00071093 0.00024015
-0.00022262 0.00034567 -4.4826e-05 -0.00073872
-0.0031106 0.0026971 0.001684 0.0038668 -0.044447 -0.31466 0.00032382 0.00084585
0.0011827 0.00020986 0.0003629 -0.0020748
0.00040773 -0.0014204 0.00066005 0.00023033 0.00031522 0.00093215 -0.14032 -0.08612
0.003501 0.0038563 -0.0024742 0.001632
0.0014999 -0.00026909 -0.00030502 0.00042265 0.0011668 0.00026028 0.0034829 0.0037773
-0.087256 -0.31781 -0.0024885 0.0037081
0.00029773 0.0010859 5.5061e-06 -0.00069378 0.00047135 -0.0020863 -0.0025507 0.0017739
-0.0024002 0.0038516 -0.18334 -0.35455
4700000000 -0.10337 -0.30619 -0.0040645 4.8891e-05 -0.0014599 0.0045727 -0.00098167 -0.00088872
0.00086596 -0.00069902 0.0010389 0.00078102
-0.0040981 2.4895e-05 -0.25716 -0.035938 0.0026866 0.0039727 0.00046841 -0.00051865
0.00038321 0.00045233 -0.00023247 -0.00012896
-0.0013856 0.0045841 0.002848 0.0039222 -0.075467 -0.30847 -0.0001542 0.00069854
0.00035829 -0.00018191 -0.00024548 -0.0016002
-0.00097922 -0.00091488 0.0004501 -0.00053599 -7.3221e-05 0.00059304 -0.15732 -0.065092
0.0031924 0.0017568 -0.001664 0.002351
0.00085783 -0.00072796 0.00035798 0.00041608 0.00035629 -0.00042093 0.0032301 0.0017365
-0.12643 -0.30906 -0.0015998 0.0042501
0.0010247 0.00076074 -0.00022819 -0.00017737 -0.00028123 -0.0013931 -0.0015914 0.0023054
-0.0016454 0.0042411 -0.22673 -0.32568
4760000000 -0.13304 -0.29076 -0.0047903 0.0012584 0.00053955 0.0046449 -0.00069498 -0.0005917
0.00024844 -0.0011092 0.0009638 -0.00028278
-0.0047603 0.0013011 -0.25246 0.0066851 0.0033108 0.0033728 -2.3835e-05 -0.00066568
0.00030076 0.00010976 0.00012327 -0.00013848
0.00064827 0.0045731 0.0032738 0.0033087 -0.1051 -0.29455 0.00078378 0.00030028
0.00074694 -0.00023486 -0.0012774 -0.00080908
-0.00075859 -0.00056768 -0.00012021 -0.00067892 0.00073886 0.00037543 -0.15118 -0.048662
0.0024782 0.001299 -0.00063172 0.0027419
8.6576e-05 -0.0010348 0.00022652 0.00015601 0.00077489 0.00012571 0.0025315 0.0013252
-0.1585 -0.29042 -0.00058233 0.0044589
0.0010112 -0.00017433 0.0001518 -5.8395e-05 -0.0011644 -0.00088158 -0.00057907 0.0026605
-0.00051925 0.0044106 -0.23829 -0.30307
4820000000 -0.16015 -0.27698 -0.0050587 0.0026397 0.0017237 0.0031279 -0.00091012 -0.00040545
0.000308 -0.00086456 0.00015348 -0.00037923
-0.0050595 0.0026592 -0.26414 0.02909 0.0045713 0.0028547 -7.2717e-05 -0.00033972
0.00037088 -3.4766e-05 -0.00018415 -0.00039059
0.0017763 0.0031469 0.004572 0.0028655 -0.13342 -0.29095 0.00066068 -0.00040328
0.00047314 -0.00072578 -0.00075449 -0.00026432
-0.00094696 -0.00043131 -6.6701e-05 -0.00033924 0.00069329 -0.00040433 -0.16649 -0.031099
0.0017085 0.00023821 2.5756e-05 0.0029986
0.00024969 -0.00095141 0.00037524 -0.00016571 0.00037633 -0.00090622 0.0016679 0.0003415
-0.19616 -0.27217 -8.6948e-05 0.0037207
8.3648e-05 -0.00055517 -0.00026737 -0.00044043 -0.00092682 -0.00042685 0.00011143 0.0030157
-0.00012454 0.0039461 -0.27491 -0.27297
4880000000 -0.19124 -0.257 -0.0042832 0.0046776 0.0021486 0.0028558 -0.00144 0.00024823
-0.00087344 -0.00099577 0.00048959 -0.00025148
-0.0042908 0.004657 -0.25536 0.070705 0.0047206 0.0015114 -0.00031363 -0.00018572
-0.00026664 0.00014422 -0.00034049 -2.3312e-05
0.0022749 0.0029087 0.0047219 0.0014423 -0.15215 -0.27729 0.00044396 -0.00033687
-0.00031739 -0.0013895 -0.00074178 -0.00017331
-0.0014575 0.000298 -0.00038289 -0.00020511 0.00035479 -0.00024151 -0.15941 -0.012432
0.00070575 -4.3054e-05 0.0010204 0.0025003
-0.00088172 -0.00086079 -0.0002349 0.00020949 -0.00021877 -0.0013538 0.00068906 -0.00012596
-0.22457 -0.25536 0.00056926 0.0037188
0.00053974 -0.00023081 -0.00026471 0.00012469 -0.00059967 -7.0278e-05 0.0011459 0.0024277
0.00071791 0.0035394 -0.28688 -0.24301
4940000000 -0.21189 -0.23946 -0.0029386 0.006647 0.0031562 0.00097838 -0.00020824 0.0006781
-0.00099935 -0.00050507 -1.5271e-06 -0.00058888
-0.0029453 0.0066984 -0.26672 0.09639 0.005482 0.0010658 -0.00010119 -6.1588e-05
0.0004082 -0.00030623 -0.00038199 0.00014233
0.0030443 0.0010155 0.0055179 0.0010391 -0.17219 -0.25363 0.00012801 -0.00038881
-0.00095589 -6.6599e-06 -0.00068098 0.0001178
-0.00024203 0.00065922 -6.3539e-05 -0.00010464 0.0001674 -0.00044893 -0.16677 -0.0030044
-0.00011876 0.00055777 0.0017866 0.001925
-0.0010812 -0.00051127 0.00037338 -0.00033531 -0.00091558 -0.00012504 -3.3394e-05 0.00057724
-0.24709 -0.22617 0.0004011 0.0034211
-5.7481e-05 -0.00046827 -0.00041273 0.00010161 -0.00058363 2.4378e-05 0.0017699 0.0018214
0.00029116 0.0034499 -0.31032 -0.21765
5000000000 -0.23261 -0.21493 -1.7039e-05 0.0073907 0.0029884 0.0017354 -0.00020803 0.00059277
-0.00052019 0.00061322 -0.0003108 -0.00078408
-4.4808e-05 0.0074218 -0.25298 0.11387 0.0057038 -0.00056436 -0.00026879 -0.00010084
-0.00023503 -0.00050332 -0.00017763 2.3752e-05
0.0029163 0.0016957 0.0057118 -0.00065338 -0.20206 -0.23913 -0.00065027 -0.00082512
-0.00055991 -0.00028377 -0.00029696 9.1481e-05
-0.00020724 0.0006085 -0.00029923 -4.4145e-05 -0.00067633 -0.0008394 -0.16122 0.021239
-0.00047577 0.001807 0.0022532 0.0011182
-0.00052052 0.0006252 -0.00030029 -0.00044609 -0.0006417 -0.00026336 -0.00052433 0.0017624
-0.27379 -0.2039 0.00072032 0.0037437
-0.00034502 -0.00086882 -0.00016981 4.7586e-05 -0.00056743 9.6268e-05 0.0022254 0.001129
0.00069981 0.0038565 -0.32262 -0.18306
5060000000 -0.25333 -0.18709 0.0019692 0.006933 0.0032607 -0.00047712 0.00017897 0.00047798
-0.00029691 -3.4637e-05 -0.00042232 -0.00022467
0.0019319 0.0070122 -0.23518 0.15078 0.0051534 -0.0021261 -2.739e-05 0.00022733
-0.00028344 -2.3572e-05 -0.00030369 0.00012843
0.0030341 -0.00054438 0.0050144 -0.0021981 -0.21572 -0.21757 -0.00026025 0.0004368
-0.0007415 5.1705e-05 -0.001133 2.1282e-05
0.00016435 0.00040184 -5.3138e-05 0.00019809 -0.00024126 0.00038199 -0.16261 0.028425
0.00013759 0.0030209 0.0017744 0.00053452
-0.00033654 -0.00016605 -0.00031526 -4.6269e-05 -0.00077484 9.7985e-05 0.00020248 0.0030807
-0.28464 -0.17281 0.00194 0.0032932
-0.00067737 -0.00024931 -0.00031913 0.00015141 -0.0010565 0.0001128 0.0018166 0.00051976
0.0018848 0.0033167 -0.33461 -0.15406
5120000000 -0.26914 -0.1618 0.003534 0.0058804 0.0028007 -0.00058398 0.00031286 0.00065722
-0.00039872 0.00077616 -0.00054611 9.6368e-05
0.003488 0.0058657 -0.22931 0.17684 0.0046809 -0.0025383 4.8036e-05 0.00023011
-5.4491e-05 7.5127e-05 2.0685e-05 0.00031563
0.002854 -0.000726 0.004676 -0.0026983 -0.22965 -0.20193 2.4132e-05 0.00027798
-0.00022752 0.00098059 -0.0010669 0.00078258
0.00034585 0.00064375 3.6054e-05 0.00024533 3.5728e-05 0.00014789 -0.15887 0.054612
0.0017657 0.0031386 0.0024876 0.00050253
-0.00022697 0.00079216 -0.00010445 0.00010749 -0.00024315 0.00073785 0.0017933 0.003205
-0.2982 -0.13939 0.0016989 0.003541
-0.00048325 4.9193e-05 0.00010319 0.00037276 -0.0011994 0.00083549 0.002484 0.00040005
0.0016277 0.0032139 -0.34686 -0.11965
5180000000 -0.28505 -0.13116 0.0050993 0.0047163 0.0033166 -0.0011393 0.00021506 0.00058271
-5.9195e-05 0.00035365 -0.0004678 0.00035269
0.0051465 0.0047662 -0.20687 0.19989 0.0042045 -0.0038367 -0.00032017 -0.00022106
-5.5019e-05 -0.00020125 -0.00020718 0.00030674
0.0033874 -0.0011905 0.0041089 -0.0039461 -0.24098 -0.16542 -0.00037558 0.00059281
-2.9433e-05 -5.2627e-05 -0.00057703 0.00087993
0.00022817 0.00060384 -0.00029281 -0.00023674 -0.00028846 0.00067523 -0.15783 0.064422
0.0031969 0.0034415 0.002277 -0.00060052
-7.4876e-05 0.00031385 8.0905e-06 -0.00023738 -2.986e-05 8.025e-05 0.0032983 0.0034453
-0.30865 -0.09657 0.0032685 0.0033956
-0.00051159 0.00041227 -0.00014234 3.3818e-05 -0.00035298 0.00070541 0.002326 -0.00060925
0.0031494 0.0035376 -0.34919 -0.087635
5240000000 -0.29323 -0.10429 0.0052231 0.0034513 0.0025933 -0.002821 0.00065614 6.5347e-05
-0.00031956 -6.1333e-05 7.7526e-05 0.00066654
0.0052248 0.0034151 -0.19481 0.23703 0.003118 -0.0046396 -1.4812e-05 0.00011761
-0.00021933 -6.3374e-06 0.00017269 0.00041257
0.0026506 -0.0028066 0.0031315 -0.0048217 -0.2574 -0.14067 0.00033207 0.00033346
-0.00044849 0.00066118 0.00019689 0.0012185
0.00068559 4.9023e-05 3.848e-06 0.00012345 0.00033391 0.00023204 -0.15831 0.084824
0.003874 0.0020825 0.0018409 -0.001378
-0.00018561 -2.5038e-05 -0.00016827 3.4259e-05 -0.00049065 0.00044639 0.0039107 0.0020848
-0.32161 -0.056478 0.0035097 0.0026154
0.00017852 0.00060114 0.00031854 0.00045372 2.6765e-05 0.0011928 0.0017873 -0.0013917
0.0035229 0.0025849 -0.35498 -0.054645
5300000000 -0.2983 -0.073838 0.0060821 0.0020294 0.0017514 -0.0032655 0.0001352 -0.00039935
0.00040585 0.00074116 0.00014987 0.00020515
0.0060771 0.0019813 -0.18676 0.24176 0.0020961 -0.0054153 -0.00011849 0.0002631
-4.3709e-05 0.00033077 0.00027883 0.00025842
0.0017107 -0.0032163 0.0019087 -0.0053898 -0.27297 -0.11489 0.00027775 -0.00012228
0.0002761 0.0003863 0.00063031 0.00074974
0.00011809 -0.00035208 -0.0001029 0.00022591 0.00033012 -0.00011877 -0.15073 0.094224
0.0054204 0.0012983 0.0015291 -0.0015957
0.0002999 0.0007903 5.5438e-05 0.00040768 0.00024956 0.00062058 0.0054174 0.001211
-0.33195 -0.029602 0.0037853 0.0023514
8.0341e-05 0.00031976 0.00033592 0.00024268 0.00062246 0.0010055 0.0015336 -0.0016263
0.0038993 0.0024806 -0.35077 -0.018942
5360000000 -0.29817 -0.036487 0.006216 0.0005829 0.00026289 -0.0039067 0.00042165 3.3105e-05
0.00019108 0.00047276 0.00051516 3.0672e-05
0.0061774 0.00053735 -0.14939 0.26318 0.00072868 -0.0055054 4.7392e-05 0.00025645
-0.00010407 1.1424e-05 0.00042971 -0.00017793
0.00026062 -0.0039679 0.00072424 -0.0055722 -0.27145 -0.087969 0.00026046 0.00035489
0.00017295 0.00039123 0.00051082 0.00050354
0.00043769 -3.2455e-06 9.5758e-05 0.00024889 0.0002858 0.00029614 -0.1488 0.11204
0.0055568 -0.00094442 0.00069194 -0.0019697
0.00025725 0.0004586 -9.957e-05 0.00012811 0.000254 0.00019614 0.0055445 -0.00092888
-0.32558 0.0085528 0.0047589 0.0019595
0.0006498 -6.1117e-05 0.00054466 -7.447e-05 0.00052889 0.00042025 0.00061926 -0.0019691
0.004567 0.0018259 -0.34855 0.0095098
5420000000 -0.30058 -0.013601 0.0061265 -0.0012558 -0.00069048 -0.0034441 -4.4252e-05 -0.00016388
0.00082383 0.00046718 0.00032827 -0.00016544
0.0060994 -0.0012842 -0.13033 0.28969 0.00019829 -0.0054106 8.8484e-05 0.00015408
0.00013931 3.9668e-05 0.00039203 -5.9854e-05
-0.00059154 -0.0034792 1.0777e-05 -0.0053905 -0.28706 -0.055199 -0.00010589 -0.0004934
0.0010312 -4.2288e-05 0.0010493 3.6268e-06
-5.8723e-05 -0.00015463 8.8996e-05 0.00017189 -0.00010797 -0.00046664 -0.13744 0.12682
0.0046931 -0.002168 -2.7525e-06 -0.0018253
0.00076806 0.00051167 8.1091e-05 2.6588e-05 0.0010038 0.0003059 0.0046252 -0.0022152
-0.32988 0.037896 0.0049935 0.0002919
0.00027062 -0.0001613 0.00023659 -0.0001687 0.0011707 5.8436e-05 5.5578e-05 -0.0018226
0.0052106 0.00041963 -0.34126 0.050939
5480000000 -0.29269 0.022843 0.0049247 -0.0020436 -0.0019147 -0.0029953 0.00040405 -1.6405e-05
0.000887 -0.00031569 -4.6663e-05 -0.00015701
0.0049419 -0.0020213 -0.11582 0.29754 -0.0016149 -0.0058977 -1.1622e-05 0.00021293
7.6023e-05 -5.5948e-05 0.0002155 -0.00025009
-0.0019871 -0.0029497 -0.0016179 -0.0059763 -0.29155 -0.032723 -0.00025161 0.00016448
0.00057841 -0.00054384 0.00084888 2.4454e-06
0.00038794 -2.9068e-05 -2.9078e-06 0.0002404 -0.00025756 0.00010781 -0.13089 0.13786
0.0037453 -0.003399 -0.00017179 -0.0018604
0.00092786 -0.00040495 0.00012597 5.8525e-05 0.00064596 -0.0005488 0.003785 -0.0034181
-0.31871 0.064889 0.0045942 0.00018411
-0.00011677 -0.00015602 0.00035315 -0.00024603 0.00088034 3.3385e-05 -0.00013393 -0.0019004
0.0045026 0.00014188 -0.33218 0.07315
5540000000 -0.2884 0.048181 0.0042251 -0.002695 -0.0026536 -0.0019839 0.00033896 -0.00037073
0.0001263 -0.00034673 -0.00033352 1.0734e-05
0.0042381 -0.0026542 -0.074688 0.31471 -0.0027134 -0.0050877 0.00047303 0.00011442
-4.2462e-05 -0.00014711 -0.00010222 -0.00037756
-0.0027599 -0.0019332 -0.0028654 -0.0049572 -0.29044 -0.011937 0.00015245 -0.00018501
0.00038467 -0.00030945 0.00050609 -0.00046977
0.00031671 -0.00036153 0.00043353 0.00011592 0.00014155 -0.00019744 -0.11918 0.1591
0.0024693 -0.0038669 -0.001068 -0.0017142
0.00016404 -0.00032008 -0.0001055 -0.00016591 0.0003446 -0.00022033 0.0023523 -0.0038071
-0.30322 0.0994 0.0048369 -0.0010609
-0.00027749 5.3352e-05 -0.00021099 -0.00038242 0.00050325 -0.00022699 -0.0011556 -0.0017128
0.0049673 -0.0011745 -0.32401 0.11426
5600000000 -0.2772 0.075868 0.0033552 -0.0036821 -0.0024593 -0.0016068 0.00036614 -0.00038924
0.00025103 -0.00024124 2.2912e-05 0.0004508
0.0033366 -0.0036528 -0.072119 0.32869 -0.0037872 -0.0047908 4.9089e-05 -0.00026102
-4.4348e-05 1.7038e-05 -0.00025271 -0.00025773
-0.0025418 -0.0016441 -0.0039016 -0.004798 -0.2899 0.019801 -2.0402e-05 3.9244e-05
0.00023789 -0.00051265 0.00023701 -0.00059432
0.00035091 -0.00039009 3.4374e-05 -0.00025078 -2.4321e-06 4.1539e-05 -0.11159 0.15833
0.0017984 -0.0037293 -0.0010448 -0.00099812
0.00037069 -0.00029663 -6.1546e-05 -3.1042e-05 0.0002671 -0.00053131 0.0017256 -0.0037972
-0.29451 0.12829 0.0043005 -0.0017296
0.00011171 0.00040157 -0.00018715 -0.00030639 0.00037569 -0.00063953 -0.0010443 -0.0010378
0.0041741 -0.0015846 -0.30184 0.12866
5660000000 -0.26549 0.098169 0.0031568 -0.0036998 -0.0033622 -0.00041995 -0.00035313 -0.00069712
-0.00031321 -0.00051122 0.00044092 -7.8963e-05
0.0031643 -0.0037134 -0.030391 0.32012 -0.0045237 -0.0030772 5.9059e-05 -0.00016873
5.3815e-05 7.9294e-05 -5.482e-05 -7.6245e-05
-0.0032946 -0.00041132 -0.0046386 -0.002986 -0.29036 0.043699 -0.00013546 0.0002063
-0.00064165 -0.00035623 0.00030755 -0.00091769
-0.0003391 -0.00067549 -4.5302e-06 -0.00017327 -0.00023261 0.00019381 -0.096038 0.17842
0.00075461 -0.0040792 -0.0012937 -0.00095145
-0.00019557 -0.00049954 0.00010552 3.1717e-06 -0.00062753 -0.00034233 0.00079654 -0.0040491
-0.27913 0.15554 0.0042202 -0.0024933
0.00045283 -0.00013337 -0.00013813 -9.7375e-05 0.00020764 -0.001011 -0.001232 -0.0009114
0.0043115 -0.0025808 -0.29319 0.16494
5720000000 -0.25026 0.11934 0.0026223 -0.0043141 -0.0028807 0.00075828 -0.00049895 -0.00022541
-0.00040314 -0.00014517 -1.2706e-05 -0.00043638
0.0026355 -0.0042895 -0.0023759 0.34506 -0.0057149 -0.0026659 6.0443e-05 -4.4882e-05
-0.0002044 2.0091e-06 -0.0002321 8.4287e-05
-0.0029291 0.00080842 -0.0057238 -0.0026157 -0.28672 0.074439 0.00022904 6.533e-05
0.00026539 0.00028351 -0.00014413 -0.00018
-0.00051719 -0.00024718 8.4309e-05 -2.6352e-05 0.00027776 9.7528e-05 -0.080138 0.18007
-0.00016108 -0.0036236 -0.001542 -0.00034125
-0.00036611 -0.00016572 -0.00018357 6.0986e-05 0.00020035 0.00041453 -0.00021927 -0.003662
-0.26757 0.18174 0.0036611 -0.0037757
-1.0189e-05 -0.00046697 -0.0001996 0.00019599 1.9684e-05 -9.0951e-05 -0.0014819 -0.00041064
0.0036954 -0.0037924 -0.26221 0.18192
5780000000 -0.23406 0.13675 0.0013493 -0.0049957 -0.0024608 0.0012094 -0.00070244 0.00013258
-0.00033798 -0.00029019 -0.00013985 -0.00021506
0.0013499 -0.0050037 0.01104 0.33981 -0.006013 -0.00056372 1.3492e-05 -0.00021194
5.0452e-05 0.00011543 -7.3878e-05 -0.00016826
-0.0023672 0.0012077 -0.0059518 -0.00038611 -0.28301 0.091647 -5.0672e-05 -0.00016898
3.0056e-05 -0.00014733 -0.00020765 -0.00077398
-0.00067471 0.00018097 -5.2009e-06 -0.00018271 -8.3007e-05 -0.00010866 -0.070921 0.19615
-0.00026293 -0.0032354 -0.0012918 1.5825e-05
-0.00040084 -0.00029405 4.0245e-05 2.7363e-05 2.2451e-05 -0.00030611 -0.0002575 -0.0032447
-0.2569 0.20257 0.0027887 -0.0038533
-0.00014223 -0.00020119 -7.7128e-05 -0.00013247 -0.00047606 -0.00064144 -0.0012855 4.2031e-05
0.0027084 -0.0039268 -0.25334 0.20406
5840000000 -0.22011 0.15778 -6.9193e-05 -0.0055049 -0.0020659 0.0012783 -0.00013365 0.00027556
-0.00035853 7.4065e-05 -0.00048158 -0.00050033
-4.9271e-05 -0.0054677 0.047002 0.3428 -0.0058317 0.0005617 -0.00018243 1.741e-05
0.00017453 -0.00010896 -0.00025348 0.00018424
-0.0021187 0.0012869 -0.0058951 0.00068004 -0.27602 0.11572 -0.00019739 7.3833e-05
-9.6015e-05 -0.00067172 -0.00072342 -0.0005113
-0.00012414 0.00028474 -0.00018763 2.1865e-05 -0.00018259 4.5433e-05 -0.048236 0.19895
-0.00092202 -0.0036347 -0.0012528 0.00014411
-0.00035654 0.00012932 0.00022773 -5.7593e-05 -0.00010264 -0.00049504 -0.00097681 -0.0035829
-0.23973 0.21157 0.0020245 -0.0041389
-0.00046092 -0.00049175 -0.00012521 0.0002102 -0.00056911 -0.00046408 -0.0011944 0.00020144
0.002035 -0.0040379 -0.21728 0.228
5900000000 -0.20615 0.16977 -0.0019451 -0.0054066 -0.0020294 0.0024385 -0.00012398 1.9158e-06
0.00019835 -0.00017867 -6.2958e-06 0.00033716
-0.0019655 -0.0054593 0.06707 0.34205 -0.0051706 0.0020076 -4.551e-05 -1.1303e-05
-8.6649e-05 -0.00018447 -4.9729e-05 -0.00011789
-0.0018617 0.0024013 -0.0050126 0.0022006 -0.2598 0.13089 -0.00012767 -0.0001035
-0.00047814 -0.00049146 -0.00087894 -0.00018662
-0.00011268 9.7632e-06 -5.2348e-05 -1.5138e-05 -9.9065e-05 -5.9958e-05 -0.040964 0.20927
-0.0011815 -0.0034181 -0.0011926 0.00035719
0.00019447 -0.00018794 -0.00010146 -0.00022933 -0.00052471 -0.00058582 -0.0012307 -0.0034449
-0.21371 0.22569 0.0018035 -0.0051088
-3.9652e-05 0.00034943 -0.00015509 -6.6523e-05 -0.00092536 -0.00029298 -0.0012165 0.00037236
0.0017493 -0.0050999 -0.20275 0.23778
5960000000 -0.18539 0.18288 -0.0031403 -0.0040128 -0.00069325 0.0027354 -0.00017269 0.00018421
-0.00025038 0.00019437 -0.00025142 2.5644e-05
-0.0031262 -0.0039931 0.093809 0.34095 -0.004114 0.002402 -0.00022677 2.1649e-07
-8.972e-05 6.7096e-05 9.0133e-05 0.00014885
-0.00070737 0.0027511 -0.0041653 0.0024562 -0.24444 0.15702 -3.7993e-05 -0.00018232
-0.00045315 -2.9579e-06 -0.00034333 -0.00013694
-0.00019885 0.00016286 -0.00019593 6.3072e-06 -7.2266e-06 -0.00016854 -0.022271 0.21773
-0.0021604 -0.0031116 -0.0011332 0.0010057
-0.00020641 0.0001754 6.3083e-07 0.0001069 -0.00039883 0.00026723 -0.0021653 -0.0030782
-0.19302 0.24107 -0.00016666 -0.0051261
-0.00019685 4.4082e-05 0.00013324 0.00021232 -0.00035855 -9.2154e-05 -0.0010787 0.0010025
-0.00013563 -0.0051206 -0.17348 0.26464
6020000000 -0.16753 0.19793 -0.0039362 -0.0029729 -0.00016999 0.0029386 -4.675e-05 0.00055278
-0.00024191 0.00040666 -9.4132e-05 0.0002123
-0.0039927 -0.0029455 0.12186 0.3319 -0.0046137 0.003289 -7.3649e-05 0.00013502
-0.00011507 9.7595e-05 -0.00016671 0.00017396
-0.00013423 0.0028961 -0.0045063 0.00337 -0.2246 0.16909 -0.00026499 0.00032908
-0.00083243 6.6446e-05 -0.00053459 0.00045712
-3.807e-05 0.00052752 -4.2759e-05 0.00015019 -0.00027796 0.00031079 -0.015928 0.2131
-0.0029658 -0.0030622 -0.00053967 0.00069456
-0.00022604 0.0004114 -0.00013671 0.00012818 -0.00073809 1.496e-05 -0.003014 -0.0030389
-0.16391 0.25362 -0.00023033 -0.004758
-5.2128e-05 0.00020279 -0.00018634 0.00019699 -0.00057396 0.00051864 -0.000591 0.00073528
-0.000226 -0.0048494 -0.14641 0.26344
6080000000 -0.14725 0.20658 -0.0040885 -0.0007663 0.0013259 0.0029159 0.000107 3.2311e-05
0.00013824 0.00011212 0.00021126 2.5328e-05
-0.004072 -0.00074837 0.14333 0.3326 -0.0030497 0.0046902 -3.0695e-05 -5.6937e-06
-0.00014829 0.00016655 0.0001037 0.00032094
0.0013229 0.0028183 -0.0029858 0.0047226 -0.20666 0.19591 0.0002904 0.00015572
-0.00033294 0.00068888 -0.00013121 0.00033144
0.00010902 5.7364e-05 -7.8276e-07 4.7601e-06 0.00026582 0.00017309 0.000924 0.2213
-0.0040646 -0.0020372 -0.00088235 0.00098929
0.00020776 0.00011001 -0.00013514 0.00024867 -0.00030417 0.00082743 -0.0040951 -0.0019758
-0.13531 0.27076 -0.0012618 -0.0053365
0.00031875 -5.7609e-05 0.00017006 0.00032259 -8.8133e-05 0.0003663 -0.00083873 0.00092514
-0.0013026 -0.0052918 -0.1243 0.28435
6140000000 -0.12983 0.21956 -0.0035814 -0.00051696 0.001584 0.0022443 8.0866e-05 -1.2386e-05
0.00013371 -8.4262e-05 0.00041233 -5.5513e-05
-0.0036174 -0.00050491 0.17019 0.31333 -0.0021226 0.0052882 2.6761e-05 1.783e-05
0.00045514 -7.6099e-06 0.00030732 0.00012672
0.0017136 0.0021557 -0.0019015 0.0054035 -0.18234 0.21488 0.00037659 -9.1333e-05
0.0002144 0.00074852 8.9456e-05 0.00077601
7.1581e-05 1.6126e-05 4.6507e-05 8.0379e-05 0.0003349 -0.00014263 0.013647 0.21192
-0.0046481 -0.0009485 -0.00039527 0.001447
0.00013284 -6.9939e-05 0.0003477 7.2367e-06 0.00020335 0.00067313 -0.0046508 -0.00091449
-0.11501 0.2904 -0.0029911 -0.0043872
0.00041421 -1.1145e-05 0.00017578 0.00016468 0.00012249 0.00073373 -0.00036556 0.0014411
-0.0028855 -0.0044263 -0.085056 0.28263
6200000000 -0.1144 0.22499 -0.0030196 -9.051e-05 0.0022104 0.0011771 9.0989e-05 0.00037749
-0.00026235 0.00014966 -0.00022809 -0.00032472
-0.003008 -0.00013737 0.19792 0.31146 -0.00086533 0.0052017 6.6173e-05 0.00017973
5.6836e-05 -4.7181e-06 0.0001709 6.4176e-05
0.0022822 0.0011672 -0.00084797 0.0052695 -0.16349 0.22869 9.9319e-05 -0.00032303
0.00052715 5.7453e-05 0.00031782 0.00027461
0.00011174 0.00033527 4.3482e-05 0.00021163 0.00012442 -0.00029781 0.026894 0.22036
-0.0044193 0.00040231 8.9362e-05 0.0011675
-0.00019459 0.00012774 3.4405e-05 -3.4027e-05 0.00040746 0.00012889 -0.0044213 0.00045057
-0.10242 0.29573 -0.0038087 -0.0034545
-0.00019533 -0.00027623 0.00014409 7.2477e-05 0.00010101 0.00027464 9.8324e-05 0.0012038
-0.0036991 -0.0033431 -0.07255 0.29188
6260000000 -0.099118 0.23804 -0.0030979 0.00099339 0.0022358 0.00058238 0.00022519 -0.00011537
0.00012965 0.00012846 -4.0595e-05 0.00013738
-0.0030849 0.00099983 0.21531 0.29619 5.0209e-05 0.005316 2.5099e-05 -7.6935e-05
-3.9567e-05 -0.000135 0.00023637 0.00012396
0.0022133 0.00050269 0.00018066 0.0053697 -0.14034 0.25037 0.00010468 -5.7462e-05
0.00024053 -0.00025269 0.00030989 0.00022838
0.0002655 -0.00014015 4.3389e-05 -6.8453e-05 7.4768e-05 -3.8786e-05 0.042983 0.21548
-0.004004 0.0016092 0.00065284 0.0012314
0.00015174 0.0001961 -6.4468e-05 -7.0028e-05 0.00027978 -0.00037613 -0.0040456 0.0016632
-0.073977 0.29692 -0.0041485 -0.0028264
9.6673e-06 0.00017687 0.00016435 0.00017546 0.00043474 -6.861e-05 0.00062436 0.0012231
-0.0042751 -0.0026664 -0.026587 0.29184
6320000000 -0.082493 0.23985 -0.0024224 0.0015125 0.0022312 -0.00040349 0.00012737 0.00013352
-0.00042902 0.00049894 -0.00019123 0.00024462
-0.0024186 0.0014958 0.24066 0.28585 0.0019612 0.0055997 9.9748e-05 5.1477e-05
-9.4337e-05 -0.00010498 0.00011672 1.8386e-06
0.0023058 -0.00044404 0.0020048 0.0055783 -0.12264 0.25841 -0.00022872 -0.00024503
0.00030363 8.7983e-05 0.00038889 0.00023333
0.00012742 0.00012106 8.7901e-05 4.6917e-05 -0.0002589 -0.00027457 0.041768 0.21637
-0.0036143 0.0020974 0.00073895 0.00086156
-0.00040162 0.00049935 -4.6941e-05 -0.00010041 0.00022394 0.0001325 -0.0035884 0.0021391
-0.049978 0.3065 -0.0048853 -0.0012718
-0.00013183 0.00024662 0.00013399 -7.9806e-05 0.00032283 0.00023129 0.00077902 0.00082299
-0.0048895 -0.0012515 -0.016392 0.28971
6380000000 -0.062928 0.24681 -0.0018501 0.0018837 0.0015946 -0.00064485 9.3469e-05 -9.3538e-05
0.00029111 0.00021081 6.9489e-05 0.00020087
-0.0018426 0.0018915 0.25679 0.2665 0.0032478 0.0042592 -0.00016703 -6.6675e-05
-0.00021592 -0.00018014 -0.00014554 -0.00027538
0.0015231 -0.0006974 0.0033311 0.0041178 -0.094427 0.27459 -0.00019353 0.00017336
0.0004775 -7.1327e-05 0.00048556 0.00016153
7.8017e-05 -0.00010984 -0.00014692 -5.9354e-05 -0.00016943 0.00018457 0.062747 0.20694
-0.0027774 0.0031833 0.00093477 0.00086246
0.00028273 0.00025005 -0.00026055 -0.00012855 0.00055265 -0.0001925 -0.0027788 0.0032388
-0.029938 0.29893 -0.0047607 9.7552e-06
2.7758e-05 0.00022351 -0.0002017 -0.00017095 0.00056698 0.00012861 0.00093657 0.00086186
-0.0047292 0.0002014 0.023603 0.29229
6440000000 -0.04002 0.25743 -0.0007834 0.0025755 0.0016511 -0.00098582 0.00040949 -9.0292e-05
0.00038542 -0.00043108 -0.00035112 -0.00032714
-0.00080292 0.0025743 0.27755 0.25202 0.0033751 0.0027954 0.00014613 -1.9237e-05
-4.7918e-05 2.9364e-05 -0.00011877 -0.00030012
0.0016324 -0.00093391 0.0034962 0.0027197 -0.076924 0.28841 -0.00018999 0.00029374
-0.00048278 2.0985e-05 0.00019314 -0.00051362
0.0003922 -9.2108e-05 0.00012697 1.3262e-06 -0.00023619 0.0002648 0.065084 0.20276
-0.0017414 0.0038188 0.00094593 0.00067184
0.00031366 -0.00050628 -0.0001099 3.838e-05 -0.0003763 -3.4496e-05 -0.0016684 0.0038477
0.013078 0.30261 -0.004409 0.0017183
-0.00023655 -0.00026504 -0.0001714 -0.00032988 0.000285 -0.00066062 0.00092785 0.0006901
-0.00433 0.0015244 0.035391 0.27611
6500000000 -0.021623 0.25686 -4.4035e-05 0.0019972 0.0012394 -0.00097906 0.00014859 -9.4883e-05
0.00011468 0.00018717 -0.00017095 0.00044989
-3.5448e-05 0.0019904 0.30193 0.22451 0.0036789 0.0024424 0.00011541 4.1361e-07
0.00015084 0.00018611 7.7447e-05 -4.2712e-05
0.0011922 -0.0009863 0.0037642 0.0023505 -0.0657 0.28579 6.6004e-05 5.1887e-05
0.00013986 -0.00012994 0.00011248 -0.00036805
0.00012944 -0.00011991 9.5879e-05 -1.6986e-06 7.9245e-05 5.6068e-05 0.088867 0.19758
-0.00019918 0.003785 0.0012138 0.00040035
0.00021373 0.00014242 8.9518e-05 0.00018508 4.0024e-05 -0.00016267 -0.00016674 0.0038016
0.033924 0.30563 -0.0031451 0.0023915
-0.00015296 0.00046271 0.00011357 1.8991e-05 8.4984e-05 -0.00029407 0.001244 0.00042541
-0.0032114 0.0024847 0.072175 0.27683
