# Supplementary material for: Early Detection of Alzheimer’s Disease via Machine Learning-Based Microwave Sensing: An Experimental Validation
Source: Sensors (Basel). 2025 Apr 25;25(9):2718. doi: 10.3390/s25092718 (PMC12074295; doi:10.3390/s25092718)
Supplement: Supplementary file 1 [file sensors-25-02718-s001.zip › measurements_paper_sensors/26 febbraio - PART1/set2 H/CSF_H_m6.s6p]

!Keysight Technologies,M9804A,MY58100912,A.14.10.03
!Date: Thursday, April 27, 2023 10:28:33
!Correction: S11(C  6-Port  ) 
!S12(C  6-Port  ) 
!S13(C  6-Port  ) 
!S14(C  6-Port  ) 
!S15(C  6-Port  ) 
!S16(C  6-Port  ) 
!S21(C  6-Port  ) 
!S22(C  6-Port  ) 
!S23(C  6-Port  ) 
!S24(C  6-Port  ) 
!S25(C  6-Port  ) 
!S26(C  6-Port  ) 
!S31(C  6-Port  ) 
!S32(C  6-Port  ) 
!S33(C  6-Port  ) 
!S34(C  6-Port  ) 
!S35(C  6-Port  ) 
!S36(C  6-Port  ) 
!S41(C  6-Port  ) 
!S42(C  6-Port  ) 
!S43(C  6-Port  ) 
!S44(C  6-Port  ) 
!S45(C  6-Port  ) 
!S46(C  6-Port  ) 
!S51(C  6-Port  ) 
!S52(C  6-Port  ) 
!S53(C  6-Port  ) 
!S54(C  6-Port  ) 
!S55(C  6-Port  ) 
!S56(C  6-Port  ) 
!S61(C  6-Port  ) 
!S62(C  6-Port  ) 
!S63(C  6-Port  ) 
!S64(C  6-Port  ) 
!S65(C  6-Port  ) 
!S66(C  6-Port  ) 
!S6P File: Measurement: :
# Hz S  RI   R 50
500000000 -0.32893 -0.057585 -0.011796 -0.0018015 -0.007558 0.012287 -0.0047368 0.013099
0.012036 0.0048479 -0.0054409 0.010212
-0.011678 -0.0019573 -0.40969 -0.071748 0.0075397 -0.0097705 0.00040608 0.011399
0.0071952 0.0029607 0.00059925 0.013038
-0.0084066 0.012109 0.0073505 -0.010511 -0.25541 0.19512 0.0059045 0.0032232
-0.0017168 0.0078368 -0.00017285 0.01105
-0.0039647 0.013044 0.001147 0.011763 0.0057917 0.0032255 -0.32985 0.042982
-0.020252 -0.0054143 0.015725 0.028332
0.011474 0.004265 0.007849 0.0024485 -0.0019773 0.0079645 -0.020033 -0.0054929
-0.2547 -0.16165 -0.02734 0.005476
-0.0050849 0.010354 0.0013099 0.013449 -0.00016672 0.010832 0.015622 0.028129
-0.027902 0.0054061 -0.25483 -0.15175
560000000 -0.31369 0.10564 -0.024189 -0.064935 0.00020327 0.011542 0.0038848 0.010745
0.0084045 0.0023288 0.011177 0.0089311
-0.024392 -0.064711 -0.36868 0.09134 -0.041269 -0.036616 0.014261 0.0026001
-0.012866 -0.0029897 0.0037738 -0.00061747
0.00080422 0.012072 -0.041831 -0.037092 -0.17987 0.24327 8.6363e-05 -0.003615
0.017185 0.0050024 0.0080635 -0.0066492
0.0035174 0.011459 0.013837 0.0026267 0.00071175 -0.0041954 -0.3048 0.13454
0.0030459 -0.023329 0.0059255 -0.020449
0.0088092 0.0026303 -0.012876 -0.002714 0.016741 0.0047876 0.0026759 -0.023507
-0.30783 0.013945 0.0062867 -0.050897
0.010834 0.0079419 0.0041611 -0.0018517 0.0083717 -0.0066277 0.0058883 -0.020617
0.0065012 -0.051008 -0.32699 -0.0026919
620000000 -0.27325 0.085734 -0.024558 0.0095861 0.0029853 0.0089801 0.0083976 -0.0041182
0.010761 -0.00061643 0.00051552 -0.0011231
-0.024528 0.0095485 -0.40035 0.038735 -0.019524 0.0014443 -0.0015909 -0.0016118
0.011914 -0.0058191 0.00047356 -0.0024148
0.0034453 0.008967 -0.019669 0.0013611 -0.15299 0.25135 -0.00046932 -0.004982
-0.00341 -0.0024729 0.0095764 -0.0020469
0.0079728 -0.0041056 -0.0014483 -0.0014742 -0.00022486 -0.0049704 -0.26439 0.14459
-0.039944 -0.01805 0.012154 0.030609
0.011022 -0.00096433 0.011609 -0.0060347 -0.0033338 -0.0029036 -0.040855 -0.017317
-0.23108 -0.021533 -0.041321 0.013281
0.00040803 -0.0013556 -1.4472e-05 -0.0021724 0.0094009 -0.0019092 0.012196 0.030879
-0.040882 0.013712 -0.2417 -0.042362
680000000 -0.2383 0.17834 -0.025874 -0.013603 0.0052132 0.0050675 0.0016215 -0.006777
-0.0015725 -0.011292 0.0055041 -0.0069595
-0.025877 -0.013635 -0.3898 0.14234 -0.031819 -0.0008881 -0.0012192 -0.00044394
-0.001848 -0.0091891 -0.0002171 -0.0021416
0.0050377 0.0049329 -0.031867 -0.00089147 -0.10542 0.27484 -0.00093389 -0.00052581
-0.001506 0.00043236 -0.0026498 -0.0092673
0.0017207 -0.0068807 -0.0012765 -0.00056801 -0.00089808 -0.00032324 -0.22041 0.19966
-0.02527 -0.0056341 -0.0081762 -0.011924
-0.0018282 -0.01133 -0.001786 -0.0094482 -0.0015402 0.0006525 -0.025437 -0.0056168
-0.27157 0.079944 -0.0073203 -0.0045492
0.0052534 -0.006669 -0.00022092 -0.0023114 -0.0026052 -0.0093981 -0.0084252 -0.011887
-0.0072643 -0.0047906 -0.26248 0.068137
740000000 -0.19116 0.17268 -0.040121 0.027084 0.013148 -0.0037649 -3.9966e-05 -0.0045605
-0.0038383 -0.0014864 -0.006713 0.0016988
-0.039997 0.026981 -0.33457 0.16206 -0.03636 0.034239 6.4615e-05 -0.0065011
-0.011007 0.0064432 -0.0013551 -0.0068007
0.013256 -0.004009 -0.036376 0.034593 -0.071323 0.27397 -0.0020202 0.0032586
-0.0025963 -0.0046323 -0.0010222 0.00074057
-0.00016936 -0.0043909 0.0003508 -0.0065353 -0.0022176 0.003259 -0.20196 0.20491
-0.041468 -0.005354 0.023809 0.016925
-0.0044296 -0.0017282 -0.009973 0.0065901 -0.0029825 -0.0043026 -0.041438 -0.0052232
-0.17581 0.10321 -0.040164 0.0010521
-0.006131 0.0014684 -0.0018598 -0.0059117 -0.00093354 0.00039482 0.023783 0.017422
-0.040855 0.00081095 -0.25355 0.07159
800000000 -0.16303 0.21656 -0.021491 0.016678 0.0052831 -0.010172 -0.0038223 -0.0027514
-0.0044896 0.001425 0.0048507 0.00011452
-0.021438 0.016659 -0.34249 0.23235 -0.0078585 0.033951 -0.0022572 0.0019936
-0.00063281 0.0020911 0.0010586 0.0055588
0.0054788 -0.010224 -0.0077536 0.034093 -0.034161 0.2995 0.00078088 0.0015261
-6.4136e-05 0.0033412 -0.0011173 0.0005763
-0.0038088 -0.0027716 -0.0023722 0.0020347 0.00084981 0.001486 -0.1724 0.23471
-0.027053 0.015357 0.015491 -0.010719
-0.0041583 0.0014341 -0.00071458 0.0020258 -5.0637e-05 0.0032292 -0.027119 0.015425
-0.21183 0.13019 -0.016991 0.020836
0.0050317 0.0003537 0.00063502 0.0053881 -0.0012574 0.0008787 0.015488 -0.01037
-0.017217 0.020726 -0.24942 0.12479
860000000 -0.1272 0.23686 -0.01696 0.030349 -0.0030819 -0.0099839 -0.0017264 0.00054746
0.0039971 0.0046121 -0.0038441 -0.0030393
-0.017045 0.030327 -0.29396 0.27608 0.0079595 0.033784 -0.00020906 0.0022169
0.0036229 0.00094916 0.0033087 0.00015711
-0.0031202 -0.0098858 0.0081066 0.033623 0.014408 0.30958 -0.00067492 -0.00013833
0.0024036 -0.0012302 0.0013799 0.0037778
-0.0017239 0.00042667 7.3056e-05 0.0022714 -0.00061783 -0.00017794 -0.13407 0.24502
-0.015733 0.01957 -0.0063106 -0.0094421
0.0037092 0.0048038 0.0038483 0.0010002 0.0025126 -0.0012491 -0.015603 0.019547
-0.15562 0.17594 -0.022614 0.017642
-0.0035109 -0.0034375 0.0033433 0.00013222 0.0014179 0.0039441 -0.0065105 -0.0093581
-0.022549 0.017401 -0.19883 0.17369
920000000 -0.10507 0.25938 0.0054558 0.038718 -0.0089089 -0.0045337 -0.0018896 0.0014108
0.0009651 0.0015479 0.0028795 -0.0011127
0.0054048 0.038639 -0.26712 0.29678 0.028255 0.02237 0.0014222 0.001309
0.007329 -0.00040643 0.0042311 -0.0025167
-0.0089891 -0.0044072 0.028363 0.022297 0.060036 0.31122 0.0020219 0.00013605
0.00088578 -0.00034073 0.0011265 -0.0012851
-0.0019078 0.0013065 0.0014589 0.0011898 0.0020105 0.00014763 -0.10958 0.261
-0.0081803 0.03051 0.0044257 -0.0058354
0.00083924 0.0016367 0.0071061 -0.00042407 0.0007717 -0.00010066 -0.007984 0.030597
-0.14231 0.18199 -0.00021932 0.02733
0.0032219 -0.0011208 0.0039618 -0.0022907 0.0010902 -0.0013963 0.0042438 -0.0060048
-0.00074673 0.027447 -0.21202 0.18443
980000000 -0.058726 0.28167 0.017193 0.029539 -0.0090078 0.0044089 0.0014152 0.0034791
0.0035707 -0.0014001 -0.0035254 -0.0024754
0.017207 0.029535 -0.21556 0.33427 0.032935 0.0047076 0.0019854 0.00011302
0.0017475 -0.005713 -0.00047166 -0.002284
-0.0090541 0.0043591 0.032998 0.0046215 0.10654 0.30718 0.00068356 -0.001115
0.00039852 -0.0018093 0.0011476 -0.00017892
0.0014311 0.0036322 0.0019742 0.00017294 0.00070457 -0.0010987 -0.07056 0.27191
0.010419 0.0281 -0.0093889 -0.0083476
0.0036258 -0.0015071 0.0017621 -0.0058758 0.00041909 -0.0018833 0.010384 0.028029
-0.10835 0.20808 0.0072771 0.019259
-0.0034966 -0.0029457 -0.00057461 -0.0025641 0.0010808 -0.000175 -0.0091683 -0.0083392
0.0073814 0.019294 -0.17009 0.23684
1040000000 -0.017078 0.28951 0.032989 0.018737 -0.0012759 0.0071381 0.0021005 0.00078988
0.00033207 -0.0035462 -0.00051272 -0.0014559
0.032894 0.018688 -0.17996 0.3471 0.02941 -0.014693 0.001595 -0.0017932
-0.0021832 -0.0027679 -0.0012122 -0.0029787
-0.0011876 0.0071561 0.029373 -0.014785 0.15368 0.29348 -0.00041096 -0.0016217
-0.0014885 -0.0010783 -0.00065481 -0.0011715
0.0021518 0.00083072 0.0016591 -0.0017274 -0.00044057 -0.0016207 -0.042456 0.28043
0.020681 0.016437 -0.0012211 0.00094602
0.00033277 -0.0034789 -0.0022436 -0.0027562 -0.0013879 -0.0011491 0.020646 0.016396
-0.075207 0.21363 0.01463 0.017259
-0.00016754 -0.0012325 -0.0011792 -0.002574 -0.00065999 -0.001104 -0.0013714 0.00098081
0.014532 0.017514 -0.14933 0.25681
1100000000 0.026479 0.29983 0.036051 -0.0038772 0.0031324 0.0039713 0.0022616 -0.0006563
-0.0022164 -0.0028843 -0.0039684 0.00010715
0.036027 -0.0038297 -0.1381 0.36717 0.015092 -0.027723 6.9236e-05 -0.0016885
-0.0035719 -0.00086377 -0.0036007 -0.00046527
0.0031337 0.0039784 0.015006 -0.027853 0.1993 0.27451 -0.0018107 0.00010776
-0.0016303 0.00060736 -0.00093648 -0.00033381
0.0022572 -0.00069729 2.636e-05 -0.0017622 -0.0018183 0.00012614 -0.0026823 0.28528
0.025032 0.0029058 -0.0024898 -0.00087553
-0.0021564 -0.0028782 -0.0036234 -0.0009108 -0.0016915 0.00063554 0.025068 0.0027701
-0.055333 0.22566 0.019817 0.0072662
-0.0040394 9.4829e-05 -0.0037805 -0.00063065 -0.00095629 -0.00036217 -0.0024141 -0.00093329
0.019854 0.0070397 -0.10518 0.29028
1160000000 0.078558 0.29651 0.024062 -0.020625 0.0030641 -0.00059344 6.0846e-05 -0.0022334
-0.0038453 -0.00071925 -0.0013001 0.0043293
0.024057 -0.020564 -0.093135 0.37195 -0.0038037 -0.028719 -0.0014379 -0.0017066
-0.0027924 0.0024943 -0.0017388 0.0021132
0.0030302 -0.0006329 -0.0038234 -0.028732 0.24412 0.24449 -0.00087608 0.0016919
-0.00054241 0.0016665 -0.00086754 0.00030944
-4.9006e-05 -0.002137 -0.0014582 -0.0017019 -0.00084712 0.0016713 0.038 0.28149
0.020746 -0.012289 -0.0039483 0.0042783
-0.0039136 -0.00059582 -0.002867 0.0025132 -0.000641 0.0016736 0.020729 -0.012256
-0.019897 0.23293 0.017935 -0.001745
-0.0011062 0.004061 -0.0014648 0.0020389 -0.0008735 0.00036346 -0.0038984 0.0043741
0.018256 -0.0016831 -0.056653 0.29463
1220000000 0.12177 0.28648 0.010904 -0.029962 -0.0014228 -0.0011699 0.00029309 -0.00079425
-0.0025294 0.0021661 0.00097697 0.002156
0.010907 -0.029965 -0.050263 0.38549 -0.016844 -0.021079 -0.0026366 0.00039001
-9.8475e-05 0.0031748 -0.00089654 0.0018489
-0.0014182 -0.001129 -0.016929 -0.02099 0.28325 0.20531 0.00079169 0.0017487
0.0005748 0.0011724 0.00019391 0.00060659
0.00032076 -0.00084637 -0.0025844 0.0004264 0.00075836 0.0017693 0.07718 0.27164
0.0097948 -0.018675 0.0012963 0.0011792
-0.0025053 0.0022492 -0.000121 0.003158 0.00061634 0.00116 0.0097639 -0.018662
0.004685 0.23884 0.012913 -0.013437
0.0010957 0.0023087 -0.00092856 0.002032 0.00015378 0.00058591 0.0012901 0.0011487
0.012781 -0.013459 -0.027861 0.31302
1280000000 0.17222 0.26781 -0.0078055 -0.028648 -0.0018843 0.0021053 -0.00074371 -0.0022186
-0.0008101 0.0030247 0.0024653 0.0015445
-0.0077897 -0.028603 -0.0038499 0.37855 -0.023883 -0.0080999 -0.0011563 0.0014047
0.001746 0.0018084 0.00063221 0.0022153
-0.0018755 0.002134 -0.023995 -0.0080482 0.31462 0.16277 0.0015602 0.00011424
0.0011769 0.00029513 0.00028399 0.00029702
-0.00067432 -0.0021791 -0.0011399 0.0014386 0.001568 0.00011842 0.11386 0.25499
-0.00029477 -0.020459 -0.0011332 0.00028693
-0.00075509 0.0030467 0.0018307 0.0018522 0.0011617 0.0003022 -0.00031701 -0.020483
0.040791 0.24158 0.0022735 -0.015708
0.0024432 0.0015144 0.00059501 0.002197 0.00023493 0.00026711 -0.0012155 0.0002897
0.0022446 -0.015621 0.020893 0.31856
1340000000 0.21026 0.2341 -0.017284 -0.019014 0.00050413 0.0043237 -0.0017414 -0.00092246
0.0013996 0.0026581 0.0020831 -0.0014397
-0.017247 -0.018992 0.035974 0.37107 -0.021103 0.0045303 -0.00034173 0.0021667
0.0019479 0.00086347 0.0012607 0.00081469
0.00048968 0.0042682 -0.021108 0.0046378 0.3381 0.11405 0.0011529 -0.00086492
0.00057341 -0.0004696 0.0002685 0.00019708
-0.0017979 -0.00090138 -0.00035584 0.0021482 0.0011378 -0.00085378 0.14625 0.23249
-0.0099228 -0.017169 0.00053391 0.0012397
0.0013609 0.0025525 0.0019807 0.00085138 0.00058828 -0.00046484 -0.0099873 -0.017135
0.071164 0.2342 -0.0046473 -0.013799
0.0020425 -0.0013991 0.0012734 0.00084755 0.00021442 0.000222 0.00055061 0.0012804
-0.0046829 -0.01379 0.059392 0.31506
1400000000 0.24362 0.19775 -0.023488 -0.0077245 0.0048659 0.0031421 -0.0023202 0.00051169
0.0023615 0.0010793 0.00045722 -0.0014743
-0.02345 -0.0077096 0.073176 0.35966 -0.014452 0.012528 0.001365 0.001598
0.0014482 -0.00074219 0.0011623 0.0001483
0.0048869 0.0031724 -0.014416 0.012581 0.35151 0.060205 0.00012094 -0.0016318
0.00011532 -0.00032481 0.00028444 0.00020942
-0.0022975 0.00051171 0.0013956 0.0016355 0.00012076 -0.00163 0.17395 0.20327
-0.016022 -0.010069 -0.0010233 0.00055461
0.0023472 0.0010631 0.0014079 -0.00076334 0.0001006 -0.00033394 -0.01601 -0.0099979
0.10304 0.22848 -0.010722 -0.0085309
0.00051953 -0.0014879 0.0011492 0.00016033 0.00032196 0.00024004 -0.0011468 0.00049657
-0.010623 -0.0085334 0.10417 0.30657
1460000000 0.26843 0.15457 -0.020338 0.004772 0.0053285 -0.0016445 -0.001684 0.0018675
0.0021854 -0.00031647 -0.00023115 -0.0011262
-0.020315 0.0047707 0.10897 0.33863 -0.0054511 0.015306 0.0019891 0.00028182
0.00097881 -0.0015439 0.001296 -0.0005757
0.0052619 -0.0016205 -0.0054117 0.01535 0.35867 0.0048053 -0.0011644 -0.0014773
0.00020682 -0.00034414 0.00060799 -0.00026158
-0.0017128 0.0018811 0.0019856 0.00028695 -0.0011214 -0.0014337 0.1997 0.17422
-0.017349 -0.0027382 -0.00045361 0.0027268
0.0021582 -0.00029132 0.00094467 -0.0015109 0.00018538 -0.00027393 -0.01734 -0.0027252
0.13311 0.21331 -0.012269 -0.0024187
-0.00025148 -0.0011328 0.0012325 -0.00063659 0.00057024 -0.00033604 -0.00038403 0.0027723
-0.012218 -0.0024349 0.139 0.28788
1520000000 0.28091 0.11235 -0.014813 0.010151 0.0032973 -0.0039225 8.1444e-05 0.0027581
0.0022483 -0.0017188 -0.0011174 -0.00031388
-0.014804 0.010116 0.14284 0.32421 0.0020778 0.012613 0.0019542 -0.00082887
2.0218e-05 -0.0012007 0.00039551 -0.00095762
0.0032782 -0.0039706 0.0021562 0.012621 0.35075 -0.053883 -0.0011493 -0.00045239
0.00056489 -0.00081448 0.00019649 -7.9379e-05
0.00012517 0.0027703 0.001952 -0.00082815 -0.0011569 -0.0004789 0.22093 0.13562
-0.016275 0.0035018 0.0020738 0.0022946
0.0022181 -0.0017158 2.8947e-05 -0.0011983 0.00056244 -0.0007761 -0.016291 0.0035246
0.16068 0.19834 -0.011778 0.0019686
-0.0011702 -0.00030783 0.0003715 -0.0009697 0.00020789 -8.1087e-05 0.002043 0.0022311
-0.011824 0.0019824 0.17249 0.26894
1580000000 0.29119 0.067355 -0.0081625 0.013539 -0.00086941 -0.0047109 0.0016126 0.0020923
-0.00011856 -0.0022322 -0.00034085 0.00051554
-0.008179 0.013514 0.17072 0.30073 0.0054488 0.0075546 0.00062285 -0.001818
-0.00069461 -0.0010912 -9.0876e-05 -0.00075776
-0.00093511 -0.0046806 0.0054782 0.0075354 0.32909 -0.11049 -0.001801 0.00054027
-0.00029786 -0.0012521 0.00028604 -0.00044096
0.0016724 0.0020756 0.00060822 -0.0018121 -0.0018191 0.00053892 0.23341 0.09822
-0.012505 0.0088125 0.0027571 0.0006764
-9.4675e-05 -0.0022055 -0.00068663 -0.001068 -0.00032341 -0.0013007 -0.012527 0.0088751
0.18449 0.18078 -0.0091366 0.0077063
-0.00033711 0.00056942 -0.00016522 -0.00077353 0.00026956 -0.00045623 0.002806 0.00071225
-0.0091545 0.0077083 0.20649 0.24485
1640000000 0.29441 0.025094 -0.0013524 0.012323 -0.0026787 -0.0024135 0.0029745 0.0010122
-0.00058398 -0.0018125 -0.00028163 0.00048942
-0.0013481 0.012286 0.2019 0.27554 0.0057407 0.0026967 -0.00075816 -0.0019881
-0.0010629 -0.00032576 -0.0004351 -0.00074945
-0.0026611 -0.0024039 0.0057645 0.0026573 0.29948 -0.16092 -0.00072694 0.0016751
-0.00092621 -0.00095086 -8.4822e-05 -0.00046134
0.0029437 0.00099248 -0.0007614 -0.0020144 -0.00074975 0.0016854 0.24551 0.050324
-0.0078901 0.010629 0.0027343 -0.0011861
-0.00057513 -0.0017993 -0.0010634 -0.00032474 -0.00092397 -0.00095327 -0.0078108 0.010655
0.20768 0.1545 -0.0043173 0.0096143
-0.00022052 0.00053838 -0.00041733 -0.00077264 -2.9894e-05 -0.00041761 0.002734 -0.0012352
-0.0042485 0.0095366 0.23383 0.2142
1700000000 0.2865 -0.019941 0.002159 0.0095601 -0.0033309 0.00014279 0.0033213 -0.0015352
-0.0021323 -0.00089098 0.00061054 0.00042832
0.0021345 0.0095598 0.21961 0.2446 0.0033958 -0.00015762 -0.0016988 -0.00065088
-0.00086394 0.00013691 -0.00089768 -0.00058473
-0.0033621 0.0002258 0.0033965 -0.00014126 0.25418 -0.19949 0.00051793 0.0017561
-0.0021403 -9.7534e-05 -0.00030765 -0.00094402
0.0033061 -0.0015619 -0.0016909 -0.00064936 0.00055483 0.001746 0.24174 0.0029155
-0.0043111 0.011403 0.0016326 -0.002368
-0.0021009 -0.0009057 -0.0008577 0.00015881 -0.0022025 -0.00013087 -0.0043038 0.011395
0.22459 0.13352 0.00050332 0.0095753
0.00062944 0.00040687 -0.00087923 -0.00053524 -0.00037384 -0.0008898 0.0016154 -0.0023709
0.00044748 0.0095882 0.2512 0.18128
1760000000 0.2758 -0.068354 0.0045847 0.0061937 -0.0020208 0.00088381 0.0010868 -0.0037859
-0.0016404 0.00051115 0.00040491 -0.00064954
0.0045679 0.0061613 0.24746 0.20535 0.00077751 -0.0017124 -0.0013743 0.00022485
-0.00095474 0.00099983 -0.00054911 0.00023207
-0.0020697 0.00092916 0.00078828 -0.0017436 0.20489 -0.23074 0.0013683 0.0010772
-0.0012492 0.00157 -0.0013841 -0.00054304
0.0010976 -0.0037837 -0.0013902 0.00023661 0.0013723 0.0010138 0.23552 -0.046291
-0.00018908 0.010416 -9.8208e-05 -0.0028645
-0.0016733 0.0005431 -0.00093437 0.0010297 -0.0011864 0.0015907 -0.00016965 0.010413
0.23994 0.099589 0.0042965 0.0068202
0.00035316 -0.00065551 -0.00057887 0.00028752 -0.0013947 -0.00062203 -0.00013986 -0.002817
0.0042686 0.0068556 0.26617 0.14444
1820000000 0.25081 -0.10642 0.0047165 0.0025178 0.0001617 0.0021611 -0.0012305 -0.0031
-0.0013963 0.001182 -0.00027123 -0.00026638
0.0047036 0.0025014 0.25773 0.17446 -0.0013336 -7.6619e-05 -0.0013485 0.001129
9.5093e-05 0.0012137 -0.00075612 0.00040492
0.00015094 0.0021402 -0.0013614 -0.00010014 0.15342 -0.2449 0.0017373 0.00023721
-2.9329e-05 0.0025094 -0.0017573 0.00025451
-0.0012234 -0.0030926 -0.0013262 0.0011445 0.0017319 0.00028908 0.20698 -0.093761
0.0018287 0.0084223 -0.0018427 -0.0016894
-0.0014474 0.0012645 3.632e-05 0.0012209 -3.9408e-05 0.0025417 0.0018829 0.0084292
0.25578 0.068973 0.0049806 0.0033092
-0.00024494 -0.00017956 -0.00074725 0.0004355 -0.0016281 0.00029791 -0.0017447 -0.0016972
0.0050038 0.0034086 0.26969 0.10843
1880000000 0.21522 -0.14569 0.0022203 3.8075e-05 -0.00078254 0.0021726 -0.0031724 -0.0020467
-0.00021756 0.0020482 0.00015116 -0.00058066
0.0022075 3.5063e-05 0.26258 0.12887 -0.003507 0.0023751 -0.00020645 0.001742
0.00059834 0.0011228 -5.2014e-06 0.0010269
-0.00073029 0.002196 -0.0034628 0.0023984 0.10117 -0.25077 0.0015116 -0.0011695
0.0016221 0.0018806 -0.0010459 0.0017131
-0.0032952 -0.0020283 -0.0001752 0.0017362 0.0014389 -0.0011275 0.16921 -0.13371
0.0032615 0.005805 -0.002424 0.00017105
-0.00022449 0.0020059 0.00062185 0.0011508 0.0016805 0.0018794 0.003272 0.0057705
0.25935 0.038303 0.0050361 0.0010889
0.00014196 -0.0005665 -3.1966e-06 0.0010944 -0.001184 0.0017067 -0.0024632 0.00018686
0.0050397 0.0009724 0.27113 0.075255
1940000000 0.17703 -0.17226 -0.00012501 -0.0016173 0.0014232 0.0020851 -0.0036451 0.00077589
0.0015899 0.0014286 -0.00049742 -0.0004588
-0.00011669 -0.0016223 0.26489 0.096176 -0.0015991 0.0051657 0.0010407 0.0012626
0.0017363 0.00033359 0.00093766 0.00039734
0.0014096 0.002047 -0.0015649 0.005127 0.058991 -0.24206 0.00017373 -0.0020476
0.0024581 0.0001659 0.00043441 0.0017866
-0.0035841 0.00074828 0.0010703 0.0012252 0.00021899 -0.0020865 0.11896 -0.16777
0.002562 0.0037408 -0.0016855 0.001313
0.0015755 0.0013318 0.0017584 0.0003129 0.0024492 0.00013143 0.0025014 0.0037196
0.26273 -0.0012411 0.0036458 -0.002341
-0.00066957 -0.00041875 0.00098655 0.00041085 0.00048048 0.0018074 -0.0017468 0.0012832
0.0035971 -0.0024315 0.26286 0.039423
2000000000 0.12963 -0.18618 -0.0040626 0.00060144 0.0029352 0.0016132 -0.0021973 0.0037315
0.0014311 0.00014166 -0.00070101 0.00050894
-0.0040927 0.00057428 0.25026 0.060404 -0.00067563 0.0071276 0.0014804 0.00047327
0.0011798 -0.0011141 0.00052371 0.00024841
0.0029638 0.0015851 -0.0005873 0.0070916 0.017115 -0.22711 -0.0011925 -0.0010081
0.0018748 -0.0013773 0.0018072 0.0015733
-0.0021708 0.003845 0.0014588 0.00051236 -0.0012534 -0.0010267 0.064468 -0.17973
0.00093079 0.0026102 -0.00016269 0.0021144
0.0013788 0.00011538 0.0011427 -0.0011511 0.0018476 -0.0013924 0.00092444 0.0026416
0.25728 -0.034694 0.0003511 -0.0030983
-0.00056721 0.00069227 0.00049979 0.00024135 0.0017286 0.0015454 -9.1432e-05 0.0021185
0.00043092 -0.0028922 0.24971 0.01191
2060000000 0.084413 -0.19284 -0.0049116 0.0031824 0.0030524 -0.0003746 0.00073601 0.0029516
0.0016319 -0.0012229 -2.2343e-05 0.00083866
-0.004899 0.0031797 0.23788 0.031694 0.004177 0.0082519 0.0009931 -0.00053352
0.00045373 -0.0014319 0.00080901 -0.00023394
0.0031572 -0.00048072 0.0041484 0.0082329 -0.01354 -0.20865 -0.0013289 0.00029883
0.00035231 -0.0022643 0.0030571 0.00018734
0.00081577 0.0030545 0.0010826 -0.00052548 -0.0012777 0.00026684 0.012612 -0.17782
-0.00031529 0.0036386 0.0011919 0.0012606
0.0016138 -0.0011446 0.00043511 -0.0014395 0.00031705 -0.0022711 -0.00025934 0.0036369
0.24268 -0.073159 -0.0012697 -0.0036115
-8.3195e-05 0.0007139 0.00083555 -0.00024817 0.0030727 8.9712e-05 0.001142 0.0012242
-0.0012504 -0.0035578 0.23697 -0.013217
2120000000 0.038396 -0.18406 -0.0039765 0.0070325 0.0026925 -0.0028145 0.0027676 0.001773
0.0004134 -0.0019848 0.0010422 -0.00017361
-0.0039751 0.0070145 0.21604 0.0069646 0.0065967 0.0045271 0.0011718 -0.0013747
-0.0010731 -0.0020242 3.0644e-05 -0.0012049
0.0025475 -0.0025895 0.0066665 0.0044243 -0.042198 -0.19303 -0.0006006 0.00086034
-0.0016787 -0.0014833 0.00049059 -0.0024007
0.0027811 0.0018613 0.0011694 -0.0013397 -0.00057167 0.00077463 -0.039825 -0.16189
-0.0010243 0.0050628 0.0017425 0.0010181
0.00036462 -0.0019466 -0.0011663 -0.0019957 -0.0016475 -0.0014564 -0.00098414 0.0049972
0.22448 -0.10888 -0.004971 -0.0016321
0.00076404 -9.643e-05 -9.2326e-05 -0.0012521 0.00034617 -0.0022705 0.0016333 0.0010803
-0.0050744 -0.0016555 0.21567 -0.0295
2180000000 -0.00099384 -0.17023 -0.0020058 0.010286 0.0007862 -0.0022575 0.0030462 -0.00052079
-0.00014418 -0.0011591 0.0010471 0.00018844
-0.0020329 0.010246 0.19649 -0.010375 0.0073791 0.0040276 -0.0005867 -0.0018138
-0.00203 0.00067021 -4.3038e-05 0.0002257
0.00080659 -0.0024413 0.0074369 0.003999 -0.063296 -0.16865 0.00065855 0.0011191
-0.0011699 -0.0001057 0.00032218 -0.0019354
0.0029909 -0.00040269 -0.00068911 -0.0018034 0.00054121 0.0011816 -0.077063 -0.1351
-7.6575e-06 0.0069394 0.001508 -0.00030206
-0.00019071 -0.001201 -0.0019523 0.00067516 -0.001203 -0.00026511 -5.1674e-05 0.0069353
0.19623 -0.13918 -0.0054123 0.0017354
0.0010861 0.00029665 0.0001092 0.00026692 0.00034508 -0.0020523 0.0015328 -0.00018982
-0.0053963 0.0019549 0.20098 -0.044343
2240000000 -0.029708 -0.14582 0.0024533 0.011684 -0.0004092 -0.0029607 0.001895 -0.0021829
-0.0019824 -0.00048825 0.00065357 -0.0017532
0.0024806 0.011647 0.17675 -0.016222 0.0085015 0.00034777 -0.00092687 -0.00056739
-0.00055988 0.00098905 -0.00090309 -0.00059913
-0.00049824 -0.0029186 0.0084416 0.00032413 -0.080043 -0.14532 0.0013814 -0.0012016
-0.0011609 0.00013999 -0.0025252 -0.0014829
0.0018072 -0.0022348 -0.00096482 -0.0005833 0.001468 -0.0010714 -0.11107 -0.1056
0.0017966 0.0088612 0.0017242 -0.00061884
-0.002017 -0.00048179 -0.00057613 0.0010148 -0.0011433 0.00023863 0.0018364 0.0088761
0.16507 -0.1578 -0.0051649 0.004654
0.00046982 -0.0018151 -0.0008331 -0.00064579 -0.0025344 -0.0014506 0.0016707 -0.0006438
-0.0052129 0.0045896 0.17763 -0.055316
2300000000 -0.056467 -0.11845 0.0084 0.0093157 -0.0010365 -0.0021646 -0.00042103 -0.0012875
-0.0011447 0.00089361 -0.00085938 -0.00058795
0.0083466 0.0093162 0.15567 -0.025087 0.0085925 -0.0017875 -0.001101 0.00055809
-0.00014288 0.001474 -2.5062e-05 0.00097994
-0.0011687 -0.0022918 0.0086572 -0.001855 -0.093547 -0.12137 -8.1141e-05 -0.0014374
-9.6569e-05 0.0019367 -0.0017792 0.0010016
-0.00040814 -0.0011859 -0.001016 0.00052754 5.7445e-05 -0.0014241 -0.1323 -0.06935
0.0051043 0.0090859 0.00056544 -0.0014261
-0.0012017 0.00088457 -0.00019908 0.0015092 -4.1008e-05 0.0020802 0.0051348 0.0091088
0.12634 -0.17852 -0.0034558 0.0077587
-0.00098932 -0.00056556 -9.7046e-05 0.0010341 -0.0018788 0.00098903 0.00051358 -0.001503
-0.0034537 0.0078184 0.16126 -0.057124
2360000000 -0.073079 -0.086912 0.010955 0.0081755 -0.0012976 -0.0016739 -0.001431 -0.0012211
-0.000126 0.00098549 -0.0014364 -0.00033852
0.011013 0.0082467 0.14682 -0.024653 0.0081167 -0.0046771 -0.00077899 0.0010211
0.0018666 0.00023092 6.1255e-05 -0.00018331
-0.0012904 -0.0016827 0.0080441 -0.0047597 -0.10378 -0.09882 -0.0022405 -0.00089898
0.0010101 -4.4421e-05 -0.0010739 0.0017667
-0.0014752 -0.0011956 -0.0008849 0.0009587 -0.0023439 -0.00093016 -0.14962 -0.036669
0.0084176 0.0081818 0.0010297 -0.0018564
-0.00020322 0.00085629 0.0019264 0.00018949 0.0011592 -0.00015108 0.0084416 0.0082051
0.095116 -0.18021 0.00021898 0.0083749
-0.0015586 -0.00051877 0.00022192 -0.0001297 -0.00070983 0.0015955 0.00096236 -0.0016721
8.8675e-05 0.0083816 0.13948 -0.06059
2420000000 -0.080676 -0.059446 0.014591 0.0024191 -0.0030846 -0.0014465 -0.0013355 0.00024691
0.0010647 0.00087162 -0.0014199 0.0012253
0.014569 0.0023836 0.12936 -0.025241 0.0049969 -0.0067079 0.0011174 0.001142
0.00070714 -0.0015769 -0.00028313 -0.00012289
-0.0031845 -0.0014265 0.004855 -0.0067587 -0.1168 -0.078089 -0.0017749 0.0011616
-0.00011952 -0.00052235 0.00074733 0.0026651
-0.0013587 0.00013696 0.0011639 0.0011992 -0.0019076 0.0012427 -0.15847 0.0076389
0.011823 0.0065719 8.779e-05 -0.0028081
0.0012035 0.00084512 0.00057042 -0.0014605 -0.00022578 -0.00046267 0.011902 0.0066037
0.055557 -0.17947 0.0019464 0.0088831
-0.0014734 0.001425 -0.00026279 -0.00021195 0.00029337 0.0028029 1.7865e-05 -0.0027038
0.0017685 0.0087631 0.12185 -0.0569
2480000000 -0.081511 -0.028769 0.014149 -0.0033293 -0.0018719 -9.0566e-05 -0.00078697 0.0014381
0.0015424 -0.00053761 3.4377e-05 0.0017328
0.014135 -0.0032562 0.13123 -0.025514 0.0028772 -0.008987 0.0012163 0.0001868
-0.00070571 -0.00091076 -9.0081e-05 -0.0002983
-0.0019343 -9.4207e-05 0.0028596 -0.0090611 -0.11971 -0.057232 -0.00084898 0.0029102
-0.00022904 -0.0007365 0.0014855 0.00093901
-0.000718 0.0014546 0.0012326 0.00014966 -0.00061885 0.0029374 -0.16049 0.045736
0.015416 0.00088026 -0.0011577 -0.0025975
0.0015069 -0.00060386 -0.00076414 -0.0009437 -0.00032443 -0.00066016 0.01531 0.0008656
0.022709 -0.17227 0.0051845 0.007852
-1.036e-05 0.0016379 -0.00023474 -0.00022565 0.0017584 0.0010651 -0.0012997 -0.0025053
0.0050831 0.0080875 0.10266 -0.052779
2540000000 -0.085563 -0.0019341 0.01153 -0.007117 -0.0027016 0.00092526 0.00068548 0.0011662
-4.0312e-05 -0.0013851 0.0010671 0.0019922
0.011468 -0.0070995 0.11833 -0.0173 -0.0010234 -0.0080726 0.00084931 -0.001284
-0.0017494 0.0002067 -0.00048297 0.00037825
-0.0026642 0.00093768 -0.0010954 -0.0080671 -0.12587 -0.033828 0.0016742 0.0024562
-0.00083174 -1.1294e-05 0.0019722 -0.00076488
0.00056547 0.001084 0.00089485 -0.001382 0.0015864 0.0023328 -0.15893 0.085957
0.01472 -0.0043485 -0.0022899 -0.0025811
-9.0185e-05 -0.0013847 -0.0017133 0.00021589 -0.00071012 0.00011782 0.014874 -0.0044687
-0.0064866 -0.15791 0.0079276 0.0059815
0.0010054 0.0015409 -0.00059104 0.00035663 0.0019747 -0.00068636 -0.0021895 -0.0024295
0.0078966 0.005839 0.087649 -0.039397
2600000000 -0.078792 0.023112 0.007757 -0.01054 -0.0012585 0.002764 0.00093439 -0.00028014
-0.00084212 -0.0013002 0.0016354 0.00017753
0.0077669 -0.010497 0.11301 -0.032931 -0.0033773 -0.005982 -0.00044312 -0.00090494
-0.00027162 0.0015978 -0.00041434 0.00051561
-0.0012845 0.0028236 -0.003504 -0.0061075 -0.13044 -0.0086577 0.0028723 0.00018663
-0.00019116 0.0012057 0.0011952 -0.0017615
0.0010021 -0.00035867 -0.00038517 -0.00087915 0.0029133 0.00021628 -0.14346 0.12068
0.012222 -0.0089117 -0.0033671 7.0313e-06
-0.00067861 -0.0012053 -0.00025437 0.0016757 -0.0001716 0.00099358 0.012144 -0.0090017
-0.0412 -0.13846 0.0091497 0.005521
0.001737 0.00047059 -0.00021418 0.00061738 0.0012828 -0.0018414 -0.0034029 -0.00015834
0.0092042 0.005639 0.07953 -0.025492
2660000000 -0.072672 0.048986 0.0037639 -0.011717 -0.00032348 0.0010525 0.0002029 -0.00020694
-0.0024362 0.0002862 0.001678 -0.00069138
0.0037733 -0.011681 0.1206 -0.028831 -0.0045665 -0.0047593 -0.0012888 -0.00050735
0.00040581 0.0018652 0.00045242 0.0009157
-0.00035402 0.0010669 -0.0045254 -0.0046244 -0.12893 0.012101 0.0019741 -0.0014443
0.00028026 0.00051881 -0.0009561 -0.0015919
0.00018829 -0.00017039 -0.00136 -0.00057233 0.0019772 -0.0013517 -0.12253 0.15189
0.0077546 -0.011928 -0.0022545 0.0011272
-0.0024572 0.00012787 0.00044975 0.0017962 0.00015637 0.00061923 0.0074984 -0.011978
-0.062028 -0.11931 0.011098 0.0010177
0.0015963 -0.00075716 0.000457 0.00081519 -0.0010455 -0.0014952 -0.0023562 0.001345
0.010836 0.0011584 0.075488 -0.0065658
2720000000 -0.06186 0.067477 -0.00033069 -0.011556 -4.2805e-05 0.0030814 -0.00030537 -2.8605e-05
-0.0026187 0.0017624 0.00027746 -0.0015799
-0.00034153 -0.011534 0.10583 -0.032247 -0.0050691 -0.0013472 -0.0017256 0.00045111
0.0018321 0.00033293 0.00076843 -9.4533e-05
-0.00010355 0.0029691 -0.004969 -0.0013387 -0.12341 0.041389 0.00044408 -0.0024982
0.00022209 0.00019384 -0.0014105 0.00034945
-0.00034972 -4.4395e-05 -0.0017262 0.00050614 0.00057309 -0.0025279 -0.089198 0.18085
0.0030491 -0.013075 -0.0016327 0.0023319
-0.0023957 0.0019702 0.001886 0.00028881 0.00016717 0.0002605 0.0031303 -0.013051
-0.082709 -0.087412 0.011808 -0.0014744
0.00033769 -0.001663 0.00080482 -5.7334e-05 -0.0015372 0.00053933 -0.0016351 0.0023853
0.01202 -0.0014765 0.079346 0.011738
2780000000 -0.047627 0.086953 -0.0047954 -0.010188 2.2302e-05 0.0012299 0.00034639 -0.00026353
0.0011065 0.0028204 -0.00054785 -0.001607
-0.0047924 -0.010173 0.10446 -0.04436 -0.0038782 0.00020568 -0.00028304 0.0017433
0.0017322 -0.0010538 0.00014447 -0.00016866
0.00011003 0.0013467 -0.0039851 0.00015165 -0.12055 0.071468 -0.0017431 -0.0016485
1.9905e-05 -0.00027692 -0.00076045 0.00072529
0.00044849 -0.00034732 -0.00028583 0.0017482 -0.0018947 -0.0017099 -0.059765 0.20277
-0.0022091 -0.012944 -0.00044103 0.0021518
0.0011188 0.0027614 0.0017357 -0.0010293 0.00014896 -0.00031803 -0.0021608 -0.012925
-0.0977 -0.054443 0.010202 -0.00591
-0.0005374 -0.0016917 0.00014755 -0.00017588 -0.00050014 0.00082652 -0.0004607 0.0020818
0.009934 -0.0059475 0.083134 0.02995
2840000000 -0.031921 0.1023 -0.0077702 -0.0068995 0.0016875 0.0020451 -4.0775e-05 -0.00019515
0.0014894 0.0010119 -0.0015723 0.00026372
-0.0077432 -0.0069282 0.1027 -0.037966 -0.0034212 0.001198 0.00061491 0.00097128
-0.0001623 -0.0015419 2.6018e-05 -2.9382e-05
0.0017071 0.0020298 -0.0034043 0.0013633 -0.11412 0.097277 -0.001739 0.00025535
0.00019999 0.00042498 0.0011422 0.0012058
-4.5391e-05 -0.00022618 0.00059993 0.00094888 -0.0016748 0.00040499 -0.023207 0.21775
-0.005951 -0.010331 0.00025134 0.00092794
0.0015272 0.0012683 -0.00021845 -0.0015517 -1.7316e-05 0.00041573 -0.005997 -0.010503
-0.10126 -0.023455 0.0080018 -0.0075323
-0.0017497 0.00015256 3.7416e-05 -1.0724e-05 0.0014191 0.00098824 0.00010699 0.00094721
0.0080199 -0.0074035 0.096935 0.045066
2900000000 -0.017541 0.12205 -0.0088244 -0.0027234 0.0017619 -3.2378e-05 0.0005408 -0.00073876
0.002381 -0.0010655 -0.0006245 5.3027e-05
-0.0088583 -0.0027356 0.082926 -0.045927 -0.0011779 0.0024858 0.0010557 0.00026866
-0.00057474 -0.00136 -0.00025093 7.2074e-06
0.00166 -0.00016575 -0.0011613 0.0025275 -0.096875 0.12936 -0.0010681 0.00017565
-0.0001809 -0.00074574 0.0017769 -0.00059749
0.00047613 -0.00077958 0.0011103 0.00018893 -0.0010753 -3.1116e-05 0.014016 0.22041
-0.0090271 -0.0069636 0.0008043 0.0017006
0.0024269 -0.0010274 -0.00055251 -0.0014177 -0.00028595 -0.0006077 -0.0091728 -0.0067884
-0.099841 0.015307 0.0059971 -0.010985
-0.00062244 5.8219e-05 -0.00017443 -8.2211e-05 0.0016464 -0.00076215 0.00092901 0.0016829
0.0062346 -0.011067 0.11104 0.050532
2960000000 0.0046051 0.13352 -0.0085023 0.00079998 0.00055023 0.0013303 -0.00064542 -0.00099295
-0.00019897 -0.0020447 -0.00079732 0.00052673
-0.0084658 0.00066734 0.091943 -0.045418 -0.00078707 0.0012887 0.0011111 -0.00017172
-0.0011395 -0.00070195 0.00043325 0.00026078
0.00054714 0.0015288 -0.00075887 0.0010941 -0.078276 0.16017 -0.00069495 0.00080579
-0.00052165 0.00056714 -0.00056422 -0.0025216
-0.00058753 -0.00099184 0.0010901 -0.00018649 -0.0008059 0.00078059 0.055805 0.22696
-0.0099714 -0.0020337 0.0017192 0.0006646
-0.00023016 -0.0020821 -0.001078 -0.0006997 -0.0005281 0.00076677 -0.0099537 -0.0019344
-0.088318 0.047786 0.0011478 -0.011673
-0.00084803 0.00052629 0.00040292 0.00040881 -0.0003948 -0.0025464 0.0014257 0.00057666
0.0010957 -0.011943 0.13095 0.060851
3020000000 0.023107 0.14748 -0.0062085 0.0039431 0.0012622 -0.00027528 -0.00090727 -0.00017427
-0.00072661 0.00024569 -9.3425e-07 0.00064666
-0.0062092 0.0039098 0.080538 -0.034117 -0.00045096 2.7642e-06 0.00030103 -0.0010906
-0.0016692 0.00049611 0.00075767 -0.0001355
0.0014766 -0.00054758 -0.00056989 0.00012071 -0.057016 0.18574 -0.00014747 0.00095619
0.00038143 0.00016498 -0.00075889 -0.0016261
-0.00088791 -0.00011477 0.00029353 -0.0010892 -0.00015154 0.0011448 0.094775 0.21948
-0.0089214 0.0011924 0.00059974 0.00037935
-0.00076895 0.00041448 -0.0018656 0.00049568 0.00074507 -6.9176e-05 -0.0089007 0.0011145
-0.071167 0.076069 -0.0017211 -0.0111
-0.00012327 0.00064032 0.00074224 -0.00030336 -0.00047897 -0.0012092 0.00073087 0.00048864
-0.0019259 -0.010735 0.1505 0.057675
3080000000 0.05069 0.1565 -0.0042861 0.0059607 0.0013285 -0.00027439 -0.00053694 -3.4749e-06
-0.00045313 0.00033705 0.00017441 0.00059098
-0.0042777 0.005977 0.077836 -0.028241 -0.00042073 0.00065466 -0.00029146 -0.00026199
-0.00037334 0.0011154 -0.00029951 -0.00045792
0.001477 -0.00014584 -0.00044497 0.00065106 -0.019312 0.20735 -0.00068367 0.00010553
0.00075166 0.00085837 -0.0017821 -0.00022717
-0.00053213 -7.9804e-05 -0.0003018 -0.00029159 -0.00057795 0.00020333 0.12781 0.21133
-0.0062847 0.0049662 0.0018693 0.00042058
-0.0004736 0.00022257 -0.00019442 0.0011395 0.00042243 0.00077016 -0.0060754 0.0048996
-0.043442 0.10883 -0.0066105 -0.0087499
9.2627e-05 0.00058964 -0.00015328 -0.00044685 -0.00204 -0.00067566 0.0018505 0.00036822
-0.006539 -0.0088306 0.16394 0.064734
3140000000 0.079314 0.1593 -0.00088126 0.0074497 0.0025255 -0.0014251 -0.0012333 0.00098362
0.0017269 0.00073605 0.00028983 -0.00020852
-0.00082409 0.0074192 0.073715 -0.029942 -0.0011501 0.00022757 0.00069016 -6.6232e-05
2.2731e-05 0.00088884 0.00067223 -0.00038448
0.0024452 -0.0014984 -0.0011281 0.00026948 0.023293 0.22715 0.00017389 0.0014914
0.0017689 -0.00085308 -0.0026301 0.0004811
-0.0012887 0.00090127 0.00064768 -9.606e-05 0.00017813 0.0011844 0.16291 0.18596
-0.0030251 0.0058325 0.00083943 -0.0011451
0.0017564 0.00072572 4.039e-05 0.00096567 0.0013924 -0.00054711 -0.0029933 0.0061285
-0.025055 0.12872 -0.0086434 -0.0053253
0.00016918 -0.00024846 0.00058013 -0.00055257 -0.002744 0.00054351 0.00099021 -0.0012313
-0.0086112 -0.0054127 0.18835 0.055916
3200000000 0.11096 0.16958 0.0041614 0.0062697 0.00092271 -0.0026764 -0.00021388 0.0019885
0.00050929 -0.0017773 2.6725e-05 0.00052427
0.0042036 0.0063184 0.083922 -0.028335 -0.00096382 0.00065279 -0.00036899 -0.00081758
0.0006266 0.0012414 -0.00030161 -0.0010676
0.00099574 -0.0028262 -0.0010517 0.00071174 0.06807 0.23273 0.0010739 0.00073335
-0.00038064 -0.0027392 -0.0016234 0.0024884
-0.00021418 0.0019216 -0.00034256 -0.0008299 0.00088578 0.00072005 0.18317 0.1636
-0.00041448 0.00631 0.00040642 -0.001295
0.00056767 -0.0018621 0.00074555 0.0011101 6.9723e-05 -0.0024664 -0.00040855 0.0061863
0.014013 0.14769 -0.0099677 -0.0012703
0.00016576 0.00040278 -0.0004569 -0.0010154 -0.0014974 0.0026643 0.00030428 -0.0011258
-0.0099476 -0.0011614 0.2037 0.054754
3260000000 0.14315 0.16121 0.00416 0.0031143 -0.0010097 -0.0027401 0.001151 0.00099136
0.00018108 -0.0021049 -0.00017175 -0.0001698
0.0040828 0.0032131 0.092216 -0.031438 -0.0016248 0.0024806 -0.00026965 -0.0002514
0.0011037 -0.00063591 -0.0011758 0.00018366
-0.00077916 -0.0027374 -0.0015726 0.0023203 0.11945 0.22711 0.0004445 -0.00037681
-0.0012176 -0.00058086 0.00043559 0.0025089
0.0011787 0.00097165 -0.00021218 -0.00023635 0.0005274 -4.8403e-05 0.21095 0.12612
0.0022353 0.0057367 -0.00090165 -0.0020351
8.4634e-05 -0.0019738 0.00089248 -0.00068617 -0.0012042 -0.00094217 0.0024013 0.0056946
0.042217 0.15642 -0.0071895 0.0038762
-0.00017429 -4.0313e-05 -0.0008755 0.00019867 0.00067884 0.0021121 -0.0005936 -0.0019006
-0.007339 0.0041603 0.23251 0.044564
3320000000 0.17298 0.15513 0.0070919 0.0010219 -0.00042668 -0.0020719 0.00073382 0.00034801
-0.0017951 -0.0011571 0.00041937 0.00014809
0.0070509 0.0010722 0.099124 -0.027936 0.0011444 0.0025015 -0.00028511 -0.00071707
-0.00017296 -0.00015464 -0.00064569 0.00033168
-0.0003597 -0.0019355 0.0011272 0.0024801 0.16665 0.21741 0.00019043 7.0571e-05
-0.0011676 -0.00012344 0.00098137 0.00070662
0.00079299 0.00024157 -0.00032738 -0.00061649 0.00028558 -4.6632e-05 0.21926 0.096104
0.0039004 0.0033136 -0.00079091 0.00041169
-0.0018245 -0.0011726 -0.00026899 -0.00018789 -0.0013568 -0.00012563 0.003855 0.0033338
0.074004 0.15793 -0.0036721 0.0048883
0.00031465 0.00021933 -0.00059774 0.00022147 0.00040038 0.0006875 -0.0011553 0.00017687
-0.00364 0.0051871 0.2488 0.031336
3380000000 0.2082 0.13858 0.0055685 -0.0021927 -0.0010922 0.00084789 0.0013064 0.00025376
-0.0015488 0.00086138 6.952e-05 7.6166e-05
0.0055502 -0.0022174 0.11 -0.035562 0.00055983 0.0024751 -0.0012162 -0.00061318
-0.00015466 0.00018835 -0.00057167 0.00058368
-0.00098708 0.00054301 0.00060211 0.0026707 0.20804 0.19553 0.00068749 -0.000302
-0.0014675 0.00032352 0.00056437 0.00087228
0.0012768 0.00031311 -0.0012803 -0.00064738 0.00065759 -0.00036438 0.23425 0.063627
0.0058558 0.0030247 -0.00037772 0.00037708
-0.00152 0.00082864 3.0991e-05 0.00023914 -0.0011799 0.00062432 0.0059453 0.002982
0.11679 0.14917 -0.00060601 0.0057244
0.00033067 5.619e-05 -0.00092432 0.00044532 0.00064554 0.0014779 -0.0005073 0.0005378
-0.0001947 0.0053872 0.27813 0.013664
3440000000 0.23951 0.11678 0.0044528 -0.0039468 -0.00060886 -0.0017259 0.00085557 -7.5294e-05
-0.0012389 0.0016977 0.00094252 0.00011779
0.0044244 -0.0038794 0.10386 -0.041093 0.003028 0.0019249 -0.00096885 0.0012724
0.00013473 9.2432e-05 1.9115e-06 0.00081843
-0.00077344 -0.0017398 0.0032145 0.0017492 0.24667 0.16685 -0.00020291 -0.00054859
-0.00015812 0.0014477 0.00074962 0.0010197
0.00084966 -2.3489e-05 -0.00092066 0.0012307 -0.00015954 -0.00042788 0.2358 0.030901
0.0065717 -0.00023733 -0.0002095 -0.0002036
-0.0013227 0.0016694 4.809e-05 4.0336e-05 -3.2886e-05 0.0014262 0.0066234 -0.00045126
0.14786 0.13852 0.0033103 0.0040828
0.00088637 -3.7284e-05 0.00018222 0.0010395 0.0014928 0.00096245 0.00016447 6.2663e-05
0.0029221 0.004056 0.29415 -0.016012
3500000000 0.27159 0.085197 0.0024794 -0.004761 -0.0015453 0.0014624 0.0010348 -0.00090968
-0.00092372 0.0010581 0.0010051 -0.00095444
0.0024807 -0.0047416 0.11616 -0.065053 0.0031199 0.00088029 -0.00037242 0.00068149
0.00053601 2.8496e-05 -8.2233e-05 0.00041026
-0.0014326 0.0013949 0.0031576 0.00081544 0.27575 0.13187 -4.7815e-05 -2.1005e-06
-0.00013011 0.0010539 0.0023429 0.00012465
0.0010313 -0.0009347 -0.00038331 0.00074869 5.5149e-05 5.8161e-06 0.23968 0.0034896
0.007349 -0.0026352 0.00022696 -6.9409e-06
-0.00090486 0.0012558 0.00046075 -0.00011131 -0.0005607 0.00066511 0.0072177 -0.0026356
0.19148 0.1105 0.0029966 0.0015567
0.00088364 -0.0011456 0.00014356 0.00029456 0.0023968 -0.00045728 1.2104e-06 -0.0002625
0.0030062 0.0020798 0.31426 -0.042369
3560000000 0.29052 0.050999 0.0001862 -0.0060369 -0.00017859 -0.00098775 0.00062859 3.8748e-05
0.0014557 0.0017519 -0.00023467 -0.00096704
0.00025751 -0.0061577 0.11014 -0.070527 0.0055883 -0.00094103 0.00030562 0.00069287
0.00046812 -0.00010574 0.00031822 0.0004914
-0.00016803 -0.00093223 0.0056558 -0.00089045 0.3025 0.089537 -0.00032346 0.00012561
0.0010764 3.2215e-05 0.0016493 -0.001407
0.00066978 3.7161e-05 0.00021157 0.00072015 -0.00047433 -5.1555e-05 0.23014 -0.033116
0.0060126 -0.0062548 -0.00056465 -0.00067062
0.0014069 0.0016612 0.00064115 -0.0002037 0.0012284 0.00087094 0.0061345 -0.0061415
0.21398 0.096614 0.0034258 -0.0013868
-0.00012437 -0.0011401 0.00017684 0.00022706 0.0010385 -0.0010807 -0.00073848 -0.00072074
0.0040837 -0.0013847 0.32661 -0.082761
3620000000 0.30641 0.013111 -0.0013249 -0.0039441 -0.0018543 -3.735e-05 0.00030205 -0.0018341
0.00013053 0.00055773 -0.00084483 -0.00054359
-0.001153 -0.0038136 0.11068 -0.099953 0.0036391 -0.0039862 0.00031113 0.00057086
-0.00027011 -0.00086992 0.00073095 0.00019027
-0.0018485 -0.00022075 0.0035167 -0.0041039 0.31445 0.045772 0.00025526 -0.00086233
-0.00038101 4.5857e-05 2.6219e-05 -0.0010983
0.00019161 -0.001877 0.00034943 0.00049405 0.00026052 -0.00063332 0.21906 -0.063011
0.0015298 -0.0075787 -0.0014981 0.00072059
1.6854e-05 0.00051246 -0.00017273 -0.00070303 -8.6218e-05 5.4316e-06 0.001424 -0.0076852
0.23669 0.056047 0.0022236 -0.0021212
-0.00081585 -0.00072755 0.00050006 0.00019579 -6.2415e-05 -0.00072467 -0.0011826 0.00092397
0.0019846 -0.0021395 0.32814 -0.11712
3680000000 0.31059 -0.031559 -0.0037358 -0.003772 -0.0010689 0.0016315 -0.0012752 -3.9915e-05
0.001493 -1.0008e-05 -0.00090771 -0.00031149
-0.0037124 -0.0037458 0.10583 -0.11708 0.0012031 -0.0045598 0.00080202 0.00037875
-0.00046356 -0.00086743 0.00047487 0.00022049
-0.0010773 0.0016661 0.001047 -0.0046108 0.32632 -0.0036709 -0.00044462 -0.00078077
0.00072175 0.0010705 0.0006737 -0.0012231
-0.0012222 -6.2667e-05 0.0007847 0.00034075 -0.00044025 -0.0007606 0.20548 -0.096887
-0.00024624 -0.0066228 -0.00093784 0.0014032
0.0015794 0.00010178 -0.00029227 -0.00062504 0.001127 9.2501e-05 -0.00026093 -0.0065979
0.25632 0.029824 0.0016737 -0.0026968
-0.0010446 -0.00034291 0.00033966 0.00038139 0.00084514 -0.0010855 -0.00098327 0.0010804
0.00093222 -0.0026084 0.32868 -0.16134
3740000000 0.31245 -0.067139 -0.0031373 -5.6276e-05 -0.0022019 0.0027627 -0.0001107 -0.00066153
-0.00060892 -0.00018481 -0.0010947 4.9133e-05
-0.0031316 1.995e-05 0.096885 -0.13883 0.00053724 -0.0052431 0.00023058 -0.000379
-0.00025532 0.00011429 0.00044772 0.00036596
-0.0023225 0.0027588 0.00064849 -0.005123 0.32898 -0.043751 -0.00072815 -0.00025614
0.0011514 0.0002874 -0.0001088 -0.0014397
-0.00022165 -0.00079737 0.00020225 -0.0004307 -0.00047194 -0.00039504 0.18375 -0.12104
-0.0016543 -0.005803 0.00088236 0.0024605
-0.0004344 -2.3113e-05 -0.00029405 4.1424e-05 -3.7136e-05 0.00051945 -0.0016683 -0.0059735
0.26166 -0.009896 -0.00023673 -0.0025063
-0.00097772 0.00011047 0.0010046 0.00014562 4.7944e-05 -0.0016259 0.00064934 0.0025106
0.00027093 -0.0018515 0.31507 -0.20228
3800000000 0.30677 -0.11323 -0.0023597 0.00057619 0.0010577 0.0038187 -0.0013047 -0.0016235
0.0017632 0.0010889 -0.0012815 0.00039834
-0.0023124 0.00061165 0.085703 -0.15343 -0.0021587 -0.0049421 0.00012878 0.00013897
-0.00080382 -0.00053981 0.0011207 -3.9337e-05
0.001072 0.0041396 -0.0021271 -0.0049167 0.32466 -0.085092 -0.0007613 0.00021157
0.00080429 -0.00050314 -0.0010394 -0.0012021
-0.0012534 -0.0015255 4.0517e-05 0.00013355 -0.00097506 0.00014293 0.17421 -0.14618
-0.003357 -0.0048658 0.0013631 0.0014478
0.0016711 0.0009057 -0.0010279 -0.00050778 0.0012737 7.5413e-05 -0.0034842 -0.004591
0.2751 -0.049022 0.0010471 -0.00078318
-0.0014229 0.00027875 0.00091482 -4.4373e-05 -0.0011306 -0.0016088 0.0016132 0.0015792
0.0015242 -0.001382 0.3066 -0.24383
3860000000 0.29548 -0.14448 -0.00106 0.001415 0.0028361 0.0018074 -0.0021593 0.0012972
0.00077988 -0.0013174 -0.00037365 0.0015815
-0.0010687 0.0012098 0.066519 -0.16303 -0.0035082 -0.0047312 0.00067326 -0.00060952
-0.00066616 0.0011289 0.00069716 -0.0014075
0.0028574 0.0016901 -0.003683 -0.0047695 0.3055 -0.12484 -0.00089991 0.0006152
-0.00013293 -0.00070898 -0.0010093 6.233e-05
-0.0020641 0.0010741 0.00064805 -0.0004939 -0.00084908 0.00076337 0.14616 -0.16111
-0.0028056 -0.0046146 0.0019663 0.00096851
0.00078948 -0.0012227 -0.00065455 0.0010197 0.00060086 -0.00076005 -0.0026919 -0.0047462
0.27052 -0.081474 0.00018724 -0.0021614
-0.00031521 0.0015136 0.00049643 -0.0011028 -0.0013661 -2.7273e-05 0.0020015 0.0010359
-0.00060874 -0.0025796 0.28253 -0.28135
3920000000 0.27985 -0.18478 0.0018362 0.00027775 0.0034473 0.0024789 8.5517e-05 0.0010059
0.00016129 6.8102e-05 0.00066651 0.00054223
0.0018625 0.00030533 0.038964 -0.17904 -0.0047772 -0.0029526 -0.00045144 -0.00018507
0.00025006 0.00011673 -0.00052237 -0.00037549
0.0036615 0.0023883 -0.0050495 -0.0028439 0.29947 -0.1581 0.00031071 0.0013247
0.0015869 -0.00076768 0.0001451 -0.00014231
-4.782e-05 0.0009517 -0.00036478 -0.00019057 0.0004817 0.0013716 0.12577 -0.17155
-0.004137 -0.0036498 0.0025141 -0.00023007
0.00011753 0.00021053 0.00016821 0.00011081 0.00088056 -0.0012594 -0.0043466 -0.0038503
0.26198 -0.13129 0.0010224 -0.0020922
0.00090014 0.00041963 -0.00047847 -0.00030609 -0.00016955 0.0004275 0.0024277 -0.00054545
0.00047399 -0.0016798 0.26147 -0.30766
3980000000 0.25258 -0.22071 0.001843 -0.0028585 0.0051573 -0.00039606 0.00016835 0.0010344
0.0006677 -0.0016441 0.0008061 0.00021382
0.0019192 -0.0028276 0.016647 -0.19191 -0.00517 -0.0009512 0.00082713 0.00063388
0.00064744 0.00053772 9.6004e-05 -0.0010515
0.005137 -0.0003795 -0.0051644 -0.00089132 0.26966 -0.1893 0.0013924 9.3954e-05
-0.0011622 -0.0011969 -0.0010832 -0.00091741
0.00019918 0.0012292 0.0007728 0.0006135 0.0010378 3.3383e-05 0.089561 -0.19263
-0.0049636 -0.0043404 0.0015674 -0.001238
0.00076397 -0.00199 0.00059833 0.00061254 -0.0012809 -0.00067055 -0.0049598 -0.0040701
0.24851 -0.16006 0.00029018 -0.0052473
0.00039444 0.00030118 0.0001755 -0.0013085 -0.00034362 -0.0012259 0.0014322 -0.0010337
0.0012581 -0.0045068 0.22727 -0.34562
4040000000 0.22473 -0.24564 -0.00064464 -0.0039105 0.0035696 -0.0030609 3.0536e-05 0.00014774
-0.00043198 -0.0011662 0.00055866 0.00016382
-0.00051578 -0.0040107 -0.0082785 -0.19901 -0.0045796 -0.00015147 0.00022362 -0.00097859
5.1694e-05 5.4409e-05 -0.0016345 -8.3299e-05
0.0034308 -0.0032098 -0.004604 -2.7893e-05 0.24727 -0.22143 0.00025031 -0.0006325
-0.0011426 -0.0006115 -0.0013444 0.00053638
0.00012419 4.5682e-05 0.00020594 -0.00089455 0.00030142 -0.00061581 0.067975 -0.18766
-0.0072312 -0.0016851 0.0011879 -0.00055557
-0.00050726 -0.0011599 0.00015455 0.00022716 -0.00065225 -0.0005601 -0.0069342 -0.0016572
0.23554 -0.19373 -0.0024497 -0.0033943
0.00061627 0.00011594 -0.0015793 -0.00012345 -0.0019031 0.00024512 0.00095177 -0.00032155
-0.0018556 -0.0043744 0.19046 -0.36389
4100000000 0.19455 -0.26924 -0.0032659 -0.0026822 0.00098495 -0.0037558 -0.00015133 -7.7329e-05
0.00030427 -0.0018089 0.00052487 0.00045915
-0.003401 -0.0026317 -0.034331 -0.20221 -0.004682 0.00083051 -0.00027201 -0.00022101
0.0005047 0.00012729 -0.00060494 0.00051709
0.0010805 -0.0036756 -0.0047268 0.00083339 0.22579 -0.24796 0.00010837 -0.000295
-0.0004617 1.8347e-05 -0.0010353 0.00027958
-0.0002861 -5.5819e-05 -9.1391e-05 -0.00026146 0.00029811 -0.00043218 0.034424 -0.20098
-0.0064301 0.00092112 0.00068023 -0.0011477
0.00031927 -0.001614 0.00069487 -9.7813e-05 -0.00060405 -0.00042048 -0.0065489 0.00055768
0.2169 -0.21832 -0.0019431 -0.0038819
0.00058899 0.00041721 -0.00077534 0.00045927 -0.0012263 0.00056264 0.0012353 -0.0013622
-0.0027334 -0.0043118 0.1564 -0.39093
4160000000 0.16534 -0.2857 -0.0035126 -0.0019775 -0.00038998 -0.0032814 0.0006193 -0.00020734
-0.003982 -0.00027002 0.001035 -0.00058449
-0.0033425 -0.001937 -0.059701 -0.198 -0.0048654 0.002904 -0.00047715 -0.00027825
0.00041519 -0.00037482 -0.00095436 0.00030672
-0.00029512 -0.0032528 -0.0046957 0.002895 0.19365 -0.26358 0.00084684 -0.00039471
-0.00098809 -0.00028809 -0.0010324 0.00071648
0.00067781 -0.00011421 -0.00052276 -0.00034909 0.00051537 -0.00046417 0.010561 -0.18862
-0.005454 0.0018408 0.0012235 -0.0018837
-0.0037963 -0.00019609 0.00017966 -0.00041348 -0.0015991 -5.021e-05 -0.0057146 0.002286
0.18076 -0.25234 -0.0044206 -0.0032557
0.001137 -0.0011535 -0.00079632 0.00050989 -0.00031759 0.0010809 0.0011561 -0.0020799
-0.0046424 -0.0029604 0.10687 -0.39865
4220000000 0.13709 -0.30165 -0.0044277 0.00020108 -0.00012296 -0.0036675 -0.000256 -0.00016621
-0.00063532 0.0011383 0.00025644 -0.001263
-0.004346 7.9553e-05 -0.095879 -0.18793 -0.0018744 0.0031227 -5.634e-05 -0.00030085
0.00013096 0.00011485 -0.00055357 0.00095457
1.0912e-05 -0.0037143 -0.0021447 0.0031499 0.16242 -0.29004 -0.00031404 -4.0183e-05
0.00055455 -4.825e-05 -0.00051358 0.001124
-0.00013622 -0.00014045 -0.00019794 -6.0603e-05 -0.00029355 0.00018275 -0.013743 -0.18683
-0.0047107 0.0018847 3.4383e-05 -0.0018571
-0.00054625 0.0011553 0.00013213 0.00018931 0.00068297 0.00075534 -0.0044913 0.0021329
0.1654 -0.27548 -0.0046614 -0.0035997
5.947e-05 -0.0015576 -0.00059688 0.00085496 -0.00039492 0.00019864 -0.00027036 -0.0021787
-0.0044573 -0.0030659 0.07795 -0.41229
4280000000 0.10611 -0.3104 -0.0026843 0.0017218 -0.0018501 -0.0043594 -0.00034565 0.00060036
-0.00029078 0.00084924 -0.00061215 -0.00054602
-0.002676 0.0017148 -0.12134 -0.19191 -0.0029154 0.0028533 -0.00078305 -0.00038635
0.00026946 0.00033791 0.00045527 0.00062015
-0.0018864 -0.0043401 -0.0028887 0.0030031 0.13301 -0.29638 0.00094931 -6.9604e-06
-0.0012722 0.0011402 -0.00056848 0.0007238
-0.00046118 0.00064056 -0.00061701 -0.00037695 0.0011469 0.00011216 -0.05069 -0.17172
-0.0049281 0.0029314 -0.00075382 -0.0021796
-0.000111 0.00091563 0.00021261 0.00025979 -0.00059258 0.00062577 -0.0048615 0.0025421
0.11663 -0.2941 -0.0062531 -0.0008795
-0.00085328 -0.00017628 0.00027061 0.00055707 -0.00085506 0.00086536 -0.00088398 -0.0016245
-0.0063986 -0.0010445 0.028985 -0.41652
4340000000 0.07875 -0.31933 -0.0017408 0.0019427 -0.0024194 -0.0015255 0.00016155 0.0005122
2.9944e-05 0.00084082 -1.7395e-05 -0.0010856
-0.0017294 0.0019204 -0.14156 -0.16591 -0.0023058 0.0040153 -0.00011131 0.00056746
-0.00027887 -0.00031393 0.00042852 0.00049915
-0.0025207 -0.001391 -0.0020546 0.0040284 0.097334 -0.31304 -0.00010566 -0.00069678
-6.7367e-05 0.00088521 0.0007349 0.0019913
0.00015903 0.00048113 -0.00023266 0.00050409 -0.00018614 -0.0010478 -0.068991 -0.16946
-0.0041611 0.0037397 -0.0011861 -0.002114
-2.5466e-05 0.00096868 -0.00027912 -0.00038449 -0.00021319 0.00020617 -0.0046205 0.0039257
0.088792 -0.31798 -0.0057671 0.0017801
7.2363e-05 -0.00095223 0.00049 0.00062481 0.00079416 0.0028223 -0.00089108 -0.0023366
-0.0055499 0.002347 -0.0046253 -0.41049
4400000000 0.047727 -0.32487 -0.00078567 0.0014766 -0.0026337 -0.0017032 0.00090071 0.0013587
-4.4213e-05 0.00050987 -0.00028934 -0.00071133
-0.00080664 0.0014221 -0.17054 -0.1559 -0.0012011 0.0041876 -0.00041469 0.00052948
0.00020504 -0.00048474 0.00056814 0.00023798
-0.0025614 -0.0018062 -0.0011607 0.0042863 0.067629 -0.31978 -8.8862e-05 -0.00042504
0.00065618 0.00033386 0.00076188 0.0018688
0.00091882 0.0013043 -0.00053367 0.00053097 -0.00044568 -0.00022025 -0.093574 -0.15633
-0.0032731 0.0052451 -0.0022087 -0.0012848
8.2168e-05 0.00057986 5.7645e-05 -0.00053299 -3.3302e-06 0.00098466 -0.0030455 0.005516
0.054812 -0.32755 -0.0046083 0.0014788
-0.00020002 -0.00075158 0.0006123 0.00033786 0.0017892 0.0013671 -0.0018853 -0.0014552
-0.0041613 0.0017955 -0.05026 -0.4151
4460000000 0.012368 -0.32431 -0.00072019 0.0001604 -0.00406 -0.00063966 0.0014729 -0.00059687
-0.00052903 0.0013525 -0.0011582 -0.0003016
-0.00077629 0.00013715 -0.19219 -0.12608 -0.0004022 0.0045915 -0.00048734 0.0007336
-0.00040531 -0.00055908 0.00051326 -0.00037122
-0.0043202 -0.00065548 -0.00030463 0.0046567 0.042178 -0.32597 -0.00063022 -0.00024074
0.00040954 0.00034657 0.0022361 0.00066375
0.0014414 -0.00080733 -0.00023435 0.0008504 -0.00037235 -5.3909e-05 -0.10673 -0.13455
-0.0017399 0.0063813 -0.0023214 -0.0011454
-0.00041467 0.0011693 -0.00043071 -0.00038277 0.0011942 0.00074634 -0.0014244 0.0062071
0.019471 -0.32062 -0.0043123 0.0035881
-0.0013489 -0.00037208 0.00047932 -0.00075267 0.0019444 -0.00019281 -0.0026594 -0.0011199
-0.003634 0.0028949 -0.089927 -0.39637
4520000000 -0.011983 -0.32475 -0.00042637 -0.00050528 -0.0037912 0.00037327 0.00062637 -8.0196e-05
0.0020409 -6.7063e-05 -0.00062402 0.0010793
-0.00042856 -0.00046402 -0.21676 -0.10923 0.00064803 0.0047186 0.00061987 0.00095124
-0.00046368 5.14e-05 0.00019983 -0.00014686
-0.0035662 0.0003655 0.00063618 0.0045673 0.011885 -0.32327 -0.00090397 0.00077858
0.00091243 -0.00063465 0.0020835 -0.00074026
0.0007226 -0.00011965 0.00056075 0.00082036 -0.00092286 0.00044855 -0.12473 -0.12569
-0.00023759 0.0061372 -0.0030015 -0.00036119
0.002047 9.2863e-05 -0.00036698 1.687e-05 0.00095032 -0.00085519 -0.00049695 0.0057906
-0.028897 -0.33178 -0.0023441 0.0038154
-0.00064912 0.00098995 4.3141e-06 -6.9081e-05 0.0013776 -0.000591 -0.0029468 -0.00016939
-0.0029238 0.0029848 -0.11876 -0.39528
4580000000 -0.04997 -0.31751 -0.0014104 -0.0006263 -0.0029026 0.0027301 0.00078792 -0.00029401
0.00015347 2.5192e-05 -0.00033762 0.00071258
-0.0013966 -0.00054132 -0.23509 -0.082236 0.0011616 0.004222 0.00064752 -0.00011809
-3.4922e-05 0.00031778 0.00020766 -0.00035586
-0.0029317 0.0027371 0.0010854 0.0041639 -0.020204 -0.3209 -7.8139e-05 8.7027e-05
-0.00012723 0.00035149 0.0018886 -0.001489
0.00074882 -0.00031771 0.0005359 -0.00016427 -0.00025141 0.0001917 -0.13524 -0.10056
0.002076 0.0049171 -0.0026545 0.00094147
0.00022571 0.00010077 -0.00016962 0.00022532 -0.00078322 4.6957e-05 0.0019608 0.0052892
-0.054879 -0.33565 -0.0017169 0.0039063
-0.00044987 0.00082882 9.6722e-05 -0.00014586 0.0018598 -0.00078621 -0.0023658 0.00096445
-0.0023535 0.0039802 -0.1639 -0.3652
4640000000 -0.075376 -0.31116 -0.0025289 -0.0015847 -0.0030694 0.0026714 0.00054322 -0.0013836
0.0015928 -0.00033064 0.00025285 0.00099456
-0.0025271 -0.0015777 -0.24541 -0.054721 0.0016042 0.003699 0.00069097 0.00019094
-0.00021908 0.00029538 -0.00013895 -0.00093115
-0.0030649 0.0027424 0.0017144 0.0037891 -0.044492 -0.31496 1.6908e-06 0.00084913
0.0012315 -0.00012469 0.00027424 -0.0025448
0.00047185 -0.0013199 0.00072747 0.00034462 0.00014397 0.0010802 -0.14037 -0.085981
0.0031656 0.0036736 -0.002269 0.0017338
0.001627 -0.00034687 -0.00023439 0.00042856 0.001293 0.00044823 0.0037742 0.0037524
-0.087615 -0.3174 -0.0021274 0.0035965
0.000215 0.00067924 0.00012943 -0.00084135 0.00053828 -0.0022978 -0.0024351 0.0013291
-0.0018912 0.0040142 -0.18338 -0.35536
4700000000 -0.10339 -0.30622 -0.0040267 5.2851e-05 -0.0014817 0.0045614 -0.00097349 -0.00094191
0.00089627 -0.00071779 0.00098209 0.00067767
-0.0040535 9.5811e-06 -0.25706 -0.035954 0.0025639 0.0039764 0.00045966 -0.00047829
0.00023359 0.00030769 -0.00030659 -1.4421e-05
-0.0014378 0.0045908 0.0029343 0.003976 -0.075635 -0.30834 -0.00012203 0.00082642
0.00028975 -0.00035088 -0.00047738 -0.0016126
-0.0010324 -0.00094645 0.00051101 -0.00060864 6.2132e-05 0.00064172 -0.15718 -0.065288
0.0030602 0.0020584 -0.0014723 0.0024042
0.00081141 -0.00076978 0.00043096 0.0003197 0.00084914 -9.0129e-05 0.0030421 0.001552
-0.12605 -0.30864 -0.0012616 0.0040273
0.00093361 0.00094846 -0.0003112 -0.00024616 -0.00053485 -0.0017309 -0.0018397 0.002604
-0.0012384 0.0038594 -0.22686 -0.32612
4760000000 -0.13308 -0.29075 -0.0048057 0.0013598 0.00053423 0.0046814 -0.00070167 -0.00059663
0.00016939 -0.0010767 0.00092801 -0.00034083
-0.0048054 0.0013096 -0.25248 0.0065702 0.0033608 0.0034499 7.0146e-05 -0.00061056
0.00038758 0.00016034 -2.6855e-05 -0.00020516
0.00065119 0.0047289 0.0031856 0.003212 -0.10508 -0.2942 0.0011348 0.0001901
0.00060353 5.1528e-05 -0.0018194 -0.0012228
-0.00069616 -0.00057476 2.3812e-05 -0.00069373 0.00084244 6.4305e-05 -0.15151 -0.048727
0.0027864 0.0012375 -0.00061735 0.0026575
0.00016827 -0.0010906 0.00028863 3.2895e-05 0.00076689 -0.00049262 0.0022529 0.0012908
-0.15821 -0.29054 -0.00053579 0.0037993
0.0011434 -0.00023219 -5.1392e-05 -0.00013493 -0.0015798 -0.00039313 -0.00038244 0.002942
-0.0010804 0.0041674 -0.23883 -0.30348
4820000000 -0.16011 -0.27682 -0.0050934 0.0027185 0.0018561 0.0031554 -0.00085076 -0.00045411
0.00030316 -0.00084069 0.00015933 -0.00041023
-0.0050303 0.0026586 -0.26413 0.028954 0.0046412 0.0028332 -0.00012314 -0.00044412
0.0003875 -7.6783e-05 -0.00035369 -0.00037517
0.0018818 0.0031504 0.0046537 0.0029254 -0.13308 -0.29121 0.00058704 -0.00066865
0.0005844 -0.00069982 -0.0011407 -0.00039659
-0.00080478 -0.00048656 -0.00013212 -0.00027843 0.00043059 -0.00038557 -0.16641 -0.030989
0.0015416 6.4008e-05 9.7403e-05 0.0028921
0.00042354 -0.00093634 0.00020946 -2.3157e-05 -4.4256e-05 -0.00059582 0.0019022 0.00041416
-0.19656 -0.27247 -0.000101 0.0032336
0.00012971 -0.00059475 -6.7713e-05 -0.00027164 -0.00046435 -3.5363e-05 0.00021133 0.0028444
-0.00023379 0.0043241 -0.27516 -0.27333
4880000000 -0.19114 -0.25706 -0.0042863 0.0047317 0.002244 0.0027295 -0.0014362 0.00021703
-0.00080347 -0.0010484 0.00039841 -0.00028574
-0.0043084 0.0046953 -0.25525 0.070539 0.0045362 0.0014109 -0.00035937 -0.00013151
-0.00011778 0.00016214 -0.0003371 9.7036e-05
0.0022547 0.0028612 0.0047662 0.0014501 -0.15227 -0.2775 0.00032609 -3.4446e-05
-2.2655e-05 -0.0019853 -0.0010487 2.6425e-05
-0.0014249 0.00022511 -0.00031058 -0.00020426 0.00060148 -7.6408e-05 -0.1593 -0.012539
0.00058866 0.00017989 0.001306 0.0022695
-0.00095689 -0.00094229 -2.9195e-05 0.00020021 0.00029363 -0.0011024 0.00082585 -0.00013005
-0.22494 -0.25467 0.00066983 0.003521
0.00035485 -0.00020685 -0.000362 -0.00019029 -0.00048045 -0.00082537 0.0010525 0.0022935
0.0012644 0.0037589 -0.28764 -0.24355
4940000000 -0.2119 -0.23945 -0.0028451 0.0066412 0.0030371 0.0011137 -0.0002414 0.0007464
-0.0010703 -0.00040816 -2.0488e-05 -0.00062926
-0.0029572 0.0067661 -0.26678 0.096201 0.0054428 0.0012319 -3.9579e-05 8.2028e-07
0.00020579 -0.00027323 -0.00041996 0.0001882
0.0029796 0.0010307 0.0055338 0.00089011 -0.1724 -0.2535 0.00027217 -0.00031472
-0.0014418 -5.6203e-05 -0.0010384 0.00010602
-0.00023387 0.00076028 -6.919e-05 -0.00013046 0.00028156 -0.00061468 -0.16685 -0.0030581
0.00011366 0.00052989 0.0017646 0.0018338
-0.00099856 -0.00035987 0.0003276 -0.00043408 -0.00092893 -0.00039561 -0.0002774 0.00041429
-0.24673 -0.22611 0.00010179 0.0033294
-1.495e-06 -0.00053145 -0.00034385 0.00033401 -0.0011661 -8.0112e-05 0.0016661 0.0020611
0.00023121 0.0027727 -0.31108 -0.2178
5000000000 -0.23252 -0.2149 -3.2793e-05 0.007451 0.0030912 0.0017005 -0.0001816 0.00054951
-0.00040837 0.00054119 -0.0004384 -0.00087048
-2.1494e-05 0.0074024 -0.25309 0.11372 0.0057681 -0.00058792 -0.00024459 -0.00011619
-0.00016635 -0.00043041 -0.00030499 9.7964e-05
0.0030723 0.0016169 0.0056149 -0.00062606 -0.20157 -0.23916 -0.00044083 -0.00091338
-0.00033837 0.00020535 -0.00098524 0.00046103
-0.0001239 0.00060793 -0.00032547 -9.3351e-05 -0.00090555 -0.00092795 -0.16115 0.021338
-0.00042055 0.0015843 0.0021361 0.00091334
-0.00032532 0.00055751 -0.0003263 -0.00047243 -0.0011446 -0.00045231 -0.00048194 0.0018611
-0.27373 -0.20429 0.00051084 0.0036445
-0.000258 -0.0010714 -0.00028155 -6.2077e-05 -0.00064722 0.00071201 0.0024684 0.0011756
0.00020655 0.0040785 -0.32307 -0.18306
5060000000 -0.25322 -0.18706 0.0019995 0.0070217 0.0032691 -0.00045911 0.00018853 0.0004323
-0.0002893 6.8098e-06 -0.00052331 -8.4598e-05
0.0019882 0.0069445 -0.23519 0.15065 0.0050474 -0.0021542 -0.00016509 0.00019417
-0.00031163 -1.3444e-05 -0.00032337 0.00031138
0.0032493 -0.00050526 0.0050892 -0.0019959 -0.21605 -0.21743 -0.00053458 0.000337
-0.00058671 -3.3533e-05 -0.0012204 0.00041088
0.00010626 0.00043333 -5.6474e-05 0.00020115 -0.00035789 0.00053453 -0.16252 0.028483
-0.00010628 0.0030327 0.0017974 0.00059271
-0.00035743 -0.00013947 -0.0003978 2.401e-06 -0.00097824 0.00046988 0.00017409 0.0031308
-0.28502 -0.17289 0.001799 0.0033314
-0.00039706 -0.00027623 -0.00030174 0.00017299 -0.00091968 3.4896e-05 0.0018857 0.00045927
0.0019786 0.0037437 -0.33485 -0.1543
5120000000 -0.2692 -0.16171 0.0034998 0.0058934 0.0028481 -0.00052332 0.00032683 0.0007269
-0.00033021 0.00080259 -0.00056075 0.00015584
0.0034579 0.0059087 -0.22945 0.17678 0.0045804 -0.0023807 8.818e-05 0.00025476
-0.00024758 -9.4074e-05 3.1982e-05 0.00044363
0.0028684 -0.00061705 0.0046544 -0.0026912 -0.22985 -0.20184 -0.00012862 0.00044383
-0.00039929 0.00072725 -0.0012435 0.00096191
0.00028145 0.00067866 2.5538e-05 0.00020226 0.00015706 0.00025343 -0.15888 0.054559
0.0018977 0.0034114 0.0021834 0.00029491
-0.00033645 0.00088019 -3.9405e-05 -1.6336e-05 0.00022347 0.00095821 0.0019211 0.0031152
-0.29814 -0.13855 0.0013714 0.0033307
-0.00051596 0.00031381 0.00015351 0.00042172 -0.00074493 0.00043041 0.0023261 0.00037553
0.0024127 0.003227 -0.34723 -0.11984
5180000000 -0.28501 -0.13112 0.0050998 0.0047034 0.0034028 -0.0010354 0.00027898 0.0005991
-0.00010277 0.0003599 -0.00055859 0.00040432
0.0051648 0.0047481 -0.20708 0.1998 0.0042763 -0.0038283 -0.00026647 -0.00029329
3.6809e-05 -0.00018655 -0.00010038 0.00032116
0.0033253 -0.0010886 0.004033 -0.0039825 -0.24047 -0.16526 -3.3092e-05 0.00058252
-0.00020515 0.00015147 -0.00089026 0.001282
0.00019669 0.00060829 -0.00031326 -0.00021068 -0.00027612 0.00045287 -0.15789 0.06443
0.0033136 0.0033702 0.0022057 -0.0006177
-7.2704e-05 0.00041154 -9.689e-05 -0.00022451 0.00021339 -0.00056262 0.003134 0.003395
-0.30802 -0.09699 0.0028239 0.0034402
-0.00034158 0.00046542 -0.00016173 0.00018485 -0.00083225 0.00058947 0.0021387 -0.00057881
0.002867 0.0027571 -0.34947 -0.087698
5240000000 -0.2932 -0.10428 0.0052267 0.0034775 0.0025745 -0.0028564 0.00064004 2.9761e-05
-0.0001423 -6.1228e-05 -7.1242e-06 0.00069349
0.0052261 0.0034293 -0.19491 0.23716 0.0031319 -0.0048133 -5.2224e-05 6.4885e-05
-0.00018341 -9.3658e-05 0.00023611 0.00051518
0.0026219 -0.0028382 0.0029482 -0.0045448 -0.25721 -0.14091 0.00022025 9.5032e-05
8.4527e-05 0.00071497 -0.00030157 0.0014441
0.00066683 2.1098e-05 6.5274e-06 9.1273e-05 0.00030114 0.00032274 -0.15831 0.084887
0.0037151 0.0019169 0.0016635 -0.0013074
-0.00037897 -9.5988e-05 -0.00023023 -5.3575e-05 -0.00077785 0.00067166 0.0037985 0.0021859
-0.32208 -0.056796 0.0032631 0.0029604
0.00013698 0.00066291 0.00017081 0.00038926 0.00017677 0.0013707 0.0019584 -0.0012165
0.0030014 0.0030431 -0.35512 -0.054681
5300000000 -0.29839 -0.073843 0.0061223 0.0019863 0.0016533 -0.0032145 0.0001008 -0.00035012
0.00035716 0.00076018 3.0604e-05 0.00039778
0.0060933 0.0020216 -0.18692 0.24156 0.0019612 -0.005424 -0.00016403 0.00032333
8.7553e-05 0.00036648 0.00018736 0.00041068
0.0016729 -0.0032389 0.0021309 -0.0054966 -0.27323 -0.11529 0.00015031 -4.2392e-05
0.00056467 0.00016155 0.00037897 0.0011975
0.00017037 -0.00037452 -0.00011788 0.00025624 0.00037774 -8.2032e-05 -0.15071 0.094258
0.0053288 0.0014158 0.0013272 -0.0015181
0.00043344 0.00068431 -1.6495e-05 0.00044605 0.00040839 0.00082064 0.0055955 0.0012652
-0.33234 -0.029484 0.0036388 0.0024871
3.2274e-05 0.00018909 0.0002315 0.00037387 0.000943 0.00097937 0.0015421 -0.001777
0.0040456 0.0027427 -0.3506 -0.019059
5360000000 -0.29821 -0.036548 0.006223 0.00052901 0.00020453 -0.00387 0.0004859 -3.8926e-05
0.00013398 0.00049979 0.00057536 -8.5101e-05
0.0062391 0.00057149 -0.14954 0.26312 0.00077571 -0.0053729 0.00011494 0.00023163
-0.00014482 0.00010788 0.00041975 -8.7798e-05
0.00014626 -0.0038767 0.00073796 -0.0055606 -0.27157 -0.087554 0.00030917 0.00046576
-8.3237e-05 0.0002987 0.00028766 0.00037677
0.00042251 3.5906e-05 9.7091e-05 0.00020389 0.00033641 0.00028437 -0.14872 0.11195
0.005773 -0.00085176 0.00054836 -0.0019612
0.00010195 0.00050287 -9.7665e-05 -5.7001e-05 0.00039205 0.00036895 0.0056285 -0.0011413
-0.32501 0.0090813 0.004442 0.0018546
0.00054487 8.8424e-06 0.000392 -0.0002115 0.00063969 0.0003534 0.00049609 -0.0020697
0.0051639 0.0016648 -0.34846 0.0096691
5420000000 -0.30064 -0.013571 0.0060641 -0.0012681 -0.00059858 -0.0034549 -1.3351e-05 -0.00022494
0.0009192 0.00060446 0.00015016 -0.00026221
0.006099 -0.0012486 -0.1305 0.28966 0.00030749 -0.0054742 0.00010313 0.00015204
0.00025249 0.00013433 0.00026293 -8.0305e-05
-0.00075154 -0.0034141 1.7127e-05 -0.0055284 -0.28665 -0.055287 -1.3309e-05 -0.00064462
0.0010286 0.00059095 0.00076783 0.00022352
-3.1911e-05 -0.00018211 8.1673e-05 0.00018223 -0.00025177 -0.00058081 -0.1375 0.1268
0.0045677 -0.0022553 5.3604e-05 -0.001752
0.00092495 0.00050144 0.00016909 0.00015474 0.00062012 -0.0002335 0.0044069 -0.0022356
-0.3301 0.037434 0.0048563 0.00037008
0.00033569 -0.00011396 0.00047987 -0.00013926 0.000709 0.00020403 -0.00010996 -0.0016794
0.0047065 4.6765e-05 -0.34092 0.051676
5480000000 -0.29263 0.02285 0.0049845 -0.002005 -0.0019557 -0.003021 0.00033537 -6.8712e-05
0.00095209 -0.00035178 4.6196e-05 -0.00011252
0.0049806 -0.002025 -0.11593 0.29764 -0.001603 -0.0059363 -6.1114e-05 0.00026784
5.2811e-05 -2.6401e-05 0.00032106 -0.00015753
-0.0018733 -0.0029257 -0.001748 -0.0057325 -0.29153 -0.033102 -0.00043489 6.5046e-06
0.00099247 -0.00053228 0.00087484 0.00027725
0.00034944 -5.9512e-05 -3.0246e-05 0.00015787 -0.00023082 0.00029754 -0.13089 0.13789
0.0036383 -0.0034479 -0.00018281 -0.0019208
0.00092116 -0.00045439 0.00013652 -0.00011753 0.00060309 -0.00025753 0.0037972 -0.0032426
-0.31887 0.064785 0.0046015 8.235e-05
-0.00013487 -0.00030591 9.1129e-05 -0.00031864 0.00083129 0.00032919 -7.085e-05 -0.0018177
0.0044853 0.00047218 -0.3322 0.073154
5540000000 -0.28852 0.048198 0.0042121 -0.0027073 -0.0027025 -0.0019524 0.00031477 -0.00029695
0.00011738 -0.00035092 -0.00022778 8.145e-05
0.0042174 -0.0026368 -0.07482 0.3146 -0.0027806 -0.0049984 0.00046203 0.00021496
-0.00011277 -0.00016312 -0.00011696 -0.00042674
-0.0027901 -0.0019862 -0.0026701 -0.0051361 -0.29065 -0.011959 4.6974e-05 -0.00019265
0.00039968 -0.00044611 0.00051572 -0.00023273
0.00030262 -0.00039798 0.00049098 0.00017471 0.00034496 -0.00024914 -0.11913 0.159
0.0025535 -0.003674 -0.0010551 -0.0018707
9.2636e-05 -0.00037118 -8.2032e-05 -0.00010268 0.00066801 6.078e-05 0.0025367 -0.003876
-0.30328 0.099967 0.0045411 -0.0013302
-0.00032053 3.7934e-05 -9.3987e-05 -0.00024806 0.00098946 -0.00047039 -0.00094783 -0.0019231
0.0049944 -0.00094177 -0.32383 0.1144
5600000000 -0.27713 0.075895 0.0033403 -0.0036561 -0.0024762 -0.0015933 0.00034947 -0.00039962
0.0004318 -0.00023294 0.00021307 0.00039348
0.0033466 -0.0036783 -0.072134 0.32865 -0.0037618 -0.0047085 6.6086e-05 -0.00027179
-0.00011924 7.0322e-05 -8.5968e-05 -0.00030065
-0.0024627 -0.0015226 -0.0038229 -0.0047393 -0.28973 0.020013 8.9233e-05 8.7866e-05
-0.00028159 -0.00031634 0.00032062 -0.00042444
0.00036645 -0.0003553 6.9034e-05 -0.00021746 -0.00010058 -0.00010622 -0.11169 0.1583
0.0017477 -0.003866 -0.0010375 -0.00099114
0.00022354 -0.00018388 -0.00011388 3.0115e-05 0.00027849 -0.00098699 0.0015456 -0.0039829
-0.29414 0.1282 0.0045454 -0.0018628
0.00011012 0.00059416 -2.8829e-05 -0.00026908 0.00017598 -0.0011446 -0.0013427 -0.00091508
0.0046132 -0.0020818 -0.30208 0.12882
5660000000 -0.26552 0.098234 0.0031363 -0.003742 -0.0033153 -0.00046158 -0.00037695 -0.00070365
-0.00016247 -0.000539 0.00047862 -0.00021684
0.0031631 -0.0036956 -0.030619 0.32007 -0.0045518 -0.0032139 -4.1042e-06 -0.00022129
0.0002067 -4.3737e-05 -0.00011965 -0.00010373
-0.0033053 -0.00036776 -0.0046615 -0.0032014 -0.29022 0.04362 -5.1167e-05 0.00012303
-0.00018471 -0.0001034 0.00034333 -0.00089631
-0.00035421 -0.00071387 2.1471e-05 -0.00023653 -0.0003275 0.0002958 -0.096126 0.17845
0.00065424 -0.0041299 -0.001308 -0.00097184
-0.00011547 -0.00059977 0.00021472 4.3519e-05 -0.00096218 -0.00046249 0.00055203 -0.0040128
-0.27917 0.15529 0.0044074 -0.0023836
0.00042141 -0.00014463 -5.9062e-05 -0.00010739 -0.0003327 -0.00074832 -0.0013033 -0.00076301
0.0038687 -0.0026381 -0.29346 0.16473
5720000000 -0.25027 0.11932 0.002613 -0.004303 -0.0028318 0.00081538 -0.00054039 -0.00023111
-0.00046847 -0.00012979 -0.0001573 -0.00051224
0.0026222 -0.0042932 -0.0024064 0.34512 -0.0057333 -0.002598 6.9576e-05 -1.5402e-05
-0.00034324 1.5706e-05 -0.00031093 0.00013275
-0.0028724 0.00082084 -0.0057532 -0.0024287 -0.28681 0.074476 0.00017151 5.3171e-05
0.00033907 0.00023563 -7.1364e-05 -0.00024774
-0.00051595 -0.00023064 5.2846e-05 -3.037e-05 0.00032486 0.00012632 -0.08008 0.18011
-0.00024011 -0.003525 -0.0014332 -0.00051007
-0.00037649 -0.00016225 -0.00032019 -5.7384e-05 0.00017287 0.00097565 -0.00012951 -0.0035317
-0.26798 0.18185 0.0042452 -0.0041106
-2.4362e-05 -0.00048752 -0.00042928 0.00016562 -6.0322e-06 0.0002817 -0.0014032 -0.00021691
0.0036089 -0.0034394 -0.26229 0.18115
5780000000 -0.23408 0.13675 0.0013736 -0.0050262 -0.0024757 0.0012107 -0.00062548 0.00018348
-0.00037369 -0.00022359 -5.8293e-05 -9.2385e-05
0.0013473 -0.0050253 0.010987 0.33975 -0.0059556 -0.00057481 3.9448e-05 -0.00018517
1.31e-05 8.6934e-05 -0.0001116 -0.00014275
-0.002434 0.0012321 -0.0058474 -0.0004681 -0.28298 0.091532 -7.7532e-05 -2.0287e-05
-0.0001207 -0.00036529 -0.00027856 -0.00072608
-0.00069503 0.00018282 -2.1495e-05 -0.00017386 -1.6592e-05 -0.00020586 -0.070995 0.19611
-9.3867e-05 -0.0032702 -0.0013269 -9.0237e-05
-0.00043343 -0.00029904 7.5203e-05 6.2102e-05 0.00058716 -0.000129 -0.00017421 -0.0033578
-0.25662 0.20274 0.0029495 -0.0039242
-0.00011433 -0.00021374 -6.3908e-05 -0.0001269 0.00019673 -0.00090543 -0.0012963 -0.00010056
0.0029678 -0.0036817 -0.25346 0.20377
5840000000 -0.22014 0.15781 -9.1434e-05 -0.0054671 -0.0020892 0.0012678 -0.00018221 0.00030047
-0.00033132 0.00014347 -0.00039821 -0.00039696
-3.3821e-05 -0.0055078 0.046763 0.34284 -0.0057875 0.00045838 -0.00021329 -9.3591e-06
0.00027373 -5.5821e-05 -0.00014668 0.00019063
-0.0019306 0.0013884 -0.0059479 0.00052018 -0.27565 0.11571 -0.00013306 9.0989e-05
-0.00011095 -0.00040705 -0.00075498 -0.00047694
-0.00014012 0.00030928 -0.00015712 -3.5738e-05 -0.00027883 -0.0001173 -0.048282 0.19897
-0.00092579 -0.0037742 -0.0010464 0.00012679
-0.00036582 0.00020893 0.00019521 -1.1693e-05 -9.7398e-05 -0.0012972 -0.0010519 -0.0036929
-0.23942 0.21139 0.0023731 -0.0040941
-0.00039055 -0.00035642 -0.00017039 0.00020997 -0.00076746 -0.00095338 -0.0013481 0.00013035
0.0025008 -0.004559 -0.21697 0.22746
5900000000 -0.20615 0.16982 -0.0020086 -0.0054161 -0.0020312 0.0024202 -0.0001153 2.042e-05
0.00015368 -0.00011317 -6.8598e-05 0.00030483
-0.0019936 -0.005415 0.067015 0.34211 -0.0052256 0.0020548 -3.4663e-05 -2.5474e-05
-0.00010034 -0.00036076 -0.00011822 -4.7945e-05
-0.0019268 0.0024349 -0.005136 0.0022431 -0.26008 0.13069 -6.3141e-05 -0.00018232
-0.00016537 -0.00070061 -0.00088877 -0.00023689
-0.00014005 -2.834e-05 -3.1972e-05 3.2192e-05 -0.00011569 -1.9192e-06 -0.040971 0.2093
-0.0012998 -0.0033707 -0.0011791 0.00032078
0.00016354 -0.00018336 -4.6759e-05 -0.00027914 -0.00097282 -0.00042453 -0.0013123 -0.0033608
-0.2141 0.22564 0.0019266 -0.0049803
3.5371e-05 0.00033505 -4.4318e-05 -0.00012082 -0.0012909 0.00014102 -0.0011839 0.00048327
0.0014026 -0.005062 -0.20235 0.23732
5960000000 -0.18535 0.18294 -0.0030704 -0.0040013 -0.00072349 0.0027613 -0.00018086 0.00021296
-0.00025062 0.00029395 -0.00026176 0.0001686
-0.0031663 -0.0039979 0.09368 0.34104 -0.0041936 0.0024939 -0.00020077 1.3282e-05
-1.1725e-05 0.00019877 0.00011193 0.00019446
-0.00065842 0.0026736 -0.0041778 0.0024501 -0.24468 0.15677 -0.00013323 -0.00017859
-0.00061253 -0.00021214 -0.00035393 -0.00015513
-0.00015881 0.00021068 -0.00022791 4.5651e-05 4.3049e-05 -0.00013082 -0.022184 0.21774
-0.0021179 -0.003106 -0.0010024 0.0009798
-0.00029765 0.00018699 -1.488e-05 9.1395e-05 -0.00023198 0.00046461 -0.0020662 -0.003055
-0.19326 0.24136 -0.00010325 -0.0050235
-0.00027667 -1.2288e-05 0.00011278 8.8738e-05 -1.3565e-06 0.00013298 -0.00095159 0.0010842
-0.00020571 -0.0047527 -0.17316 0.26488
6020000000 -0.16753 0.19791 -0.0039679 -0.0029551 -0.00020492 0.0029391 -6.6366e-05 0.00057244
-0.00016611 0.00027345 -4.9982e-05 0.00031641
-0.0039329 -0.0029275 0.12166 0.332 -0.0045329 0.0032615 -4.0503e-05 0.00014497
-3.963e-05 7.903e-05 -0.00016869 0.00010109
-0.00012168 0.0029901 -0.0045369 0.0032977 -0.22478 0.16898 -0.00027477 0.0003444
-0.00080682 0.00048411 -0.00068322 0.0005946
-2.857e-05 0.0005627 -7.0091e-05 0.00011476 -0.00026181 0.00018289 -0.015968 0.21303
-0.0029122 -0.0031969 -0.00054911 0.00068064
-0.00021177 0.00044539 -0.00011184 9.3155e-05 -0.00037254 -7.5555e-05 -0.0030101 -0.0031057
-0.16348 0.25369 -0.00010412 -0.0047151
-0.0002046 0.00021599 -0.00019267 0.00017788 -0.00017912 0.00028964 -0.00060857 0.000662
0.00013546 -0.0047059 -0.14604 0.26316
6080000000 -0.14729 0.20658 -0.0040615 -0.00077431 0.00126 0.0027816 0.00010048 2.7241e-05
6.998e-05 0.00011129 0.00023552 -7.075e-05
-0.0040912 -0.00079053 0.14322 0.33264 -0.0030232 0.004547 -2.5205e-05 -2.0834e-05
-9.219e-05 7.9819e-05 0.00014814 0.0003466
0.0014603 0.0027828 -0.0029284 0.0047721 -0.20634 0.19586 0.00037843 0.00011824
4.0535e-05 0.00072275 -0.00017016 0.00045325
9.3561e-05 3.0773e-05 -2.2746e-05 -2.549e-06 0.00023821 0.00020843 0.00090726 0.22133
-0.0041432 -0.0020577 -0.00081277 0.00084391
0.00016377 4.5752e-05 -0.00017467 0.0001052 -0.00075216 0.00056659 -0.0041725 -0.0019972
-0.13535 0.27043 -0.0011982 -0.0055365
0.00028089 -0.00015233 0.00022156 0.00024176 -0.00059395 0.00018709 -0.0009038 0.00097118
-0.0013532 -0.0057081 -0.12388 0.28449
6140000000 -0.12978 0.21958 -0.0036125 -0.00054152 0.0017271 0.0023226 6.6549e-05 -1.6962e-05
0.00017889 3.5731e-05 0.00024239 -0.00019951
-0.003547 -0.00048948 0.16997 0.31347 -0.0021865 0.005367 2.8645e-05 5.4529e-05
0.00032863 0.00011279 0.00031455 8.0377e-05
0.0017412 0.0022676 -0.0020244 0.0053495 -0.18258 0.21452 0.00032651 -0.00012275
0.00018879 0.00044543 0.0001825 0.00083868
7.3824e-05 1.0499e-06 3.4831e-05 3.219e-05 0.00035127 -1.9588e-05 0.013742 0.21193
-0.0047347 -0.00088064 -0.00046864 0.0013247
0.00012338 -9.2744e-05 0.00052598 1.7651e-05 0.00015407 0.0010963 -0.0046792 -0.0007787
-0.11554 0.29048 -0.0029811 -0.0045293
0.00048246 -4.5341e-05 0.00028831 7.5366e-05 5.2653e-05 0.0011296 -0.00041564 0.0014975
-0.0032495 -0.0041855 -0.084766 0.28274
6200000000 -0.11444 0.22504 -0.0030276 -7.3056e-05 0.0021765 0.0012338 0.00010814 0.0003687
-0.00031452 0.0001187 -0.0001264 -0.00022456
-0.0030034 -6.8199e-05 0.19768 0.31158 -0.00073524 0.0052381 7.9061e-05 0.00023119
0.00015281 2.5786e-05 1.6965e-05 9.054e-05
0.0021188 0.0011797 -0.00076521 0.0051837 -0.16369 0.22863 3.2229e-05 -0.00033749
0.00045154 0.00013127 0.00028395 0.00024556
9.1513e-05 0.00032097 2.5492e-05 0.00020394 0.00016413 -0.00036072 0.026891 0.22034
-0.0042936 0.00041418 7.4887e-06 0.0011263
-0.00020303 0.00010335 6.157e-05 4.4784e-05 0.00089978 0.00017928 -0.0043502 0.0004289
-0.1023 0.29592 -0.0034883 -0.0037295
-0.00022571 -0.00021421 0.00014098 0.00014946 0.00085603 0.00020224 0.0002065 0.001263
-0.0034783 -0.0030164 -0.072086 0.29176
6260000000 -0.099128 0.23806 -0.0030541 0.0010019 0.0021783 0.00053186 0.00025008 -0.0001141
0.00012944 0.00015654 -1.3332e-05 2.5702e-05
-0.0030842 0.0010331 0.2151 0.29635 7.5714e-06 0.0053349 5.1379e-05 -0.0001264
1.7117e-05 -0.00026899 0.00018905 0.00012019
0.00222 0.00048169 5.4512e-05 0.0054793 -0.14023 0.25013 0.00021139 3.2754e-05
0.00031079 -3.8753e-05 0.00015731 0.00014979
0.00026005 -0.00015708 1.8312e-05 -0.00010562 4.0375e-05 -5.2919e-05 0.042961 0.21549
-0.0040269 0.0015604 0.00055908 0.0011013
0.00015423 0.00022871 6.1926e-06 -0.00017314 0.00034465 -0.00064619 -0.0040688 0.0016647
-0.0737 0.29646 -0.0042048 -0.0029901
-5.5859e-05 0.00015236 0.00023571 9.2878e-05 0.00039884 -0.00047537 0.00054273 0.0010229
-0.0039579 -0.0029679 -0.026388 0.29199
6320000000 -0.08252 0.23991 -0.002428 0.0014907 0.0023176 -0.00046182 0.00010491 0.00014124
-0.00038542 0.00050484 -8.1927e-05 0.00025486
-0.0024746 0.001487 0.24046 0.28601 0.0019397 0.00561 8.9096e-05 5.1776e-05
-0.00014229 -0.00012029 0.0002089 -3.3981e-05
0.0022452 -0.00052339 0.0020674 0.005643 -0.12268 0.25855 -0.00021735 -0.00030339
0.0003572 -8.7856e-05 0.00040381 0.00022733
0.00010225 0.00011322 6.2833e-05 6.1043e-05 -0.00032476 -0.00022932 0.041744 0.21639
-0.0036287 0.0020844 0.00069585 0.00084582
-0.0003297 0.00053753 -0.00015978 -0.00010255 -5.0021e-06 -1.0303e-05 -0.0035903 0.0021615
-0.050106 0.30662 -0.005063 -0.0015791
-7.0907e-05 0.00023645 -1.0832e-05 -6.219e-05 -0.00012302 6.3297e-05 0.00066057 0.00089022
-0.0050298 -0.0013675 -0.016554 0.28964
6380000000 -0.062896 0.24678 -0.001895 0.0019034 0.0015634 -0.00061947 7.1964e-05 -0.0001222
0.00040777 0.00020266 -1.1479e-05 0.0001537
-0.0018915 0.0018906 0.25659 0.26662 0.0032129 0.0042467 -0.00012585 -5.9355e-05
-0.00022632 -0.00010702 -0.00020178 -0.00021335
0.0015926 -0.00070894 0.0034278 0.0040977 -0.094357 0.27455 -0.00023196 0.0001514
0.00049107 -0.00037243 0.00052319 0.00015057
3.1735e-05 -0.00010549 -0.00013412 -9.384e-05 -3.5017e-05 0.00026196 0.062763 0.20693
-0.002779 0.0032895 0.00088831 0.00082104
0.00027077 0.00020061 -0.00020308 -0.00015479 0.00034927 0.00020402 -0.0027726 0.0032737
-0.030017 0.29896 -0.0049003 -0.00018781
3.6479e-05 0.00012181 -0.00013202 -0.00022712 0.00043086 0.00071382 0.00099937 0.00097361
-0.004937 0.00032262 0.023698 0.29235
6440000000 -0.039984 0.25749 -0.00076806 0.0025827 0.0017054 -0.00095904 0.00038125 -9.0502e-05
0.00028484 -0.00034241 -0.00016189 -0.00014717
-0.00078302 0.0025365 0.2773 0.25228 0.0034121 0.0028271 0.0001437 -2.7998e-05
-6.8514e-05 -4.046e-05 -0.0001699 -0.00026094
0.0016353 -0.0010158 0.0035112 0.0026202 -0.077121 0.28854 -0.00021263 0.00031251
-0.00062327 1.7248e-06 0.00032121 -0.00063968
0.00039909 -0.00010648 0.000137 1.7463e-05 -0.00021489 0.00017148 0.065062 0.20275
-0.0016836 0.003795 0.00096565 0.00062381
0.00034807 -0.00042907 -0.00012053 4.4262e-05 -8.6876e-05 -0.00014662 -0.001643 0.0037754
0.013239 0.30275 -0.0044408 0.0013891
-0.00026908 -0.00025067 -0.00022171 -0.00021228 0.00073472 -0.00065126 0.00096871 0.0005476
-0.0041711 0.0019707 0.034872 0.27596
6500000000 -0.02161 0.25686 -4.3072e-05 0.002015 0.0012281 -0.0010041 0.00012086 -0.00011675
0.00014468 5.608e-05 -0.00026139 0.00038095
-7.2523e-05 0.0019935 0.30182 0.22478 0.003685 0.002379 9.3273e-05 -8.9129e-06
8.6062e-05 9.6081e-05 0.00018045 7.988e-05
0.0011786 -0.0010576 0.0036705 0.0023919 -0.065651 0.28581 0.00014054 -3.8499e-05
0.00025762 -5.308e-05 0.00014746 -0.00040084
0.00015067 -0.0001051 9.2824e-05 -3.7123e-05 4.8502e-05 1.9873e-05 0.088834 0.19764
-0.00023483 0.0037255 0.0012159 0.0003438
0.00018438 0.00011057 0.00015244 0.00013789 0.00015412 -0.00041652 -0.00023564 0.0038341
0.034048 0.30566 -0.0033695 0.0020861
-0.0002097 0.00038462 0.00011819 -5.4344e-05 0.00010855 -0.00070039 0.0011024 0.0002805
-0.0027382 0.0022972 0.071601 0.27708
