# Supplementary material for: Early Detection of Alzheimer’s Disease via Machine Learning-Based Microwave Sensing: An Experimental Validation
Source: Sensors (Basel). 2025 Apr 25;25(9):2718. doi: 10.3390/s25092718 (PMC12074295; doi:10.3390/s25092718)
Supplement: Supplementary file 1 [file sensors-25-02718-s001.zip › measurements_paper_sensors/26 febbraio - PART1/set2 H/CSF_H_m7.s6p]

!Keysight Technologies,M9804A,MY58100912,A.14.10.03
!Date: Thursday, April 27, 2023 10:28:33
!Correction: S11(C  6-Port  ) 
!S12(C  6-Port  ) 
!S13(C  6-Port  ) 
!S14(C  6-Port  ) 
!S15(C  6-Port  ) 
!S16(C  6-Port  ) 
!S21(C  6-Port  ) 
!S22(C  6-Port  ) 
!S23(C  6-Port  ) 
!S24(C  6-Port  ) 
!S25(C  6-Port  ) 
!S26(C  6-Port  ) 
!S31(C  6-Port  ) 
!S32(C  6-Port  ) 
!S33(C  6-Port  ) 
!S34(C  6-Port  ) 
!S35(C  6-Port  ) 
!S36(C  6-Port  ) 
!S41(C  6-Port  ) 
!S42(C  6-Port  ) 
!S43(C  6-Port  ) 
!S44(C  6-Port  ) 
!S45(C  6-Port  ) 
!S46(C  6-Port  ) 
!S51(C  6-Port  ) 
!S52(C  6-Port  ) 
!S53(C  6-Port  ) 
!S54(C  6-Port  ) 
!S55(C  6-Port  ) 
!S56(C  6-Port  ) 
!S61(C  6-Port  ) 
!S62(C  6-Port  ) 
!S63(C  6-Port  ) 
!S64(C  6-Port  ) 
!S65(C  6-Port  ) 
!S66(C  6-Port  ) 
!S6P File: Measurement: :
# Hz S  RI   R 50
500000000 -0.32892 -0.057806 -0.011364 -0.0012286 -0.0078432 0.012452 -0.0044376 0.012472
0.01195 0.0042068 -0.0050761 0.0090937
-0.011385 -0.0012645 -0.41057 -0.071615 0.0072365 -0.010496 0.001107 0.012025
0.0071455 0.0026002 0.0011471 0.013619
-0.0079128 0.012401 0.0072602 -0.010471 -0.256 0.19493 0.0060432 0.0035484
-0.0016494 0.0082957 0.00012281 0.011395
-0.0044856 0.012505 0.0011265 0.01249 0.006151 0.0034823 -0.33006 0.043421
-0.020238 -0.0062653 0.01527 0.029156
0.011277 0.0045203 0.0065802 0.0022755 -0.001405 0.0077448 -0.019743 -0.006245
-0.25444 -0.16094 -0.027785 0.0044052
-0.0056627 0.0093291 0.00089917 0.014803 0.00056994 0.011456 0.014789 0.028571
-0.027684 0.0045324 -0.25518 -0.15146
560000000 -0.31331 0.10704 -0.023656 -0.065259 0.00088729 0.012478 0.0033578 0.011347
0.0094795 0.0026858 0.010655 0.0097921
-0.023625 -0.065248 -0.37038 0.091081 -0.040895 -0.03802 0.012619 0.0031596
-0.012344 -0.0034377 0.003468 -0.00099223
0.00065201 0.012668 -0.041471 -0.037531 -0.17952 0.24423 0.0004382 -0.0046805
0.017529 0.0051292 0.0081244 -0.0064076
0.0041372 0.010642 0.012908 0.0028895 0.00041735 -0.0047602 -0.30522 0.13527
0.0011286 -0.023392 0.0063729 -0.021475
0.009019 0.0036042 -0.013089 -0.0023282 0.017699 0.0058033 0.0029208 -0.024013
-0.30725 0.016089 0.006337 -0.050061
0.010796 0.0082291 0.0034763 -0.0022354 0.0091708 -0.0065379 0.0056897 -0.020015
0.0052416 -0.050953 -0.32746 -0.0020729
620000000 -0.27299 0.085173 -0.024223 0.0094505 0.0031701 0.0087335 0.0084897 -0.0041093
0.011371 3.042e-05 0.00069768 -0.0026152
-0.024149 0.0094616 -0.40041 0.038536 -0.01971 0.0013944 -0.0014027 -0.0016899
0.011894 -0.0057393 0.00017927 -0.002894
0.0034104 0.008643 -0.019694 0.0013928 -0.15332 0.25167 -0.00044171 -0.0049874
-0.0034281 -0.0024761 0.0089405 -0.0025815
0.007719 -0.0034409 -0.0016073 -0.0011316 -0.00047387 -0.0048684 -0.26612 0.14507
-0.040462 -0.017696 0.013507 0.030733
0.011103 -0.0023953 0.011354 -0.00692 -0.0036924 -0.0027085 -0.037948 -0.018623
-0.22972 -0.021853 -0.043307 0.013264
-0.0012281 -0.00097235 -0.00039102 -0.0023876 0.0089192 -0.0020273 0.011639 0.028645
-0.042882 0.013282 -0.24278 -0.03794
680000000 -0.23865 0.17852 -0.026196 -0.01365 0.0048424 0.0052332 0.0018324 -0.0070795
-0.0024165 -0.011764 0.0062222 -0.0070724
-0.026188 -0.013766 -0.38978 0.14224 -0.031861 -0.0010656 -0.0010968 -0.00035321
-0.0017555 -0.0095534 -0.00030604 -0.0017947
0.0048477 0.0050042 -0.03189 -0.00097626 -0.10533 0.27477 -0.00072397 -0.00073787
-0.0014959 0.00041902 -0.0029735 -0.0092477
0.0016378 -0.0064128 -0.001411 -0.0003193 -0.00072221 -0.00066153 -0.21973 0.19924
-0.025395 -0.0060537 -0.0080345 -0.012158
-0.0020732 -0.011156 -0.0015103 -0.009267 -0.0014333 0.00051289 -0.026064 -0.0052532
-0.27051 0.080778 -0.0075441 -0.0053699
0.0059133 -0.0065673 -0.00018448 -0.002014 -0.002717 -0.0090416 -0.0076518 -0.011765
-0.0068053 -0.0054955 -0.26118 0.067864
740000000 -0.19139 0.1718 -0.04009 0.027587 0.013199 -0.0039044 -0.00028369 -0.0042947
-0.0040586 -0.001673 -0.0070378 0.0015025
-0.040055 0.027476 -0.33437 0.16156 -0.03616 0.034244 -0.00032077 -0.0065436
-0.010175 0.0065416 -0.0015802 -0.0067694
0.013336 -0.0038637 -0.036145 0.034552 -0.071411 0.27402 -0.0019707 0.0029405
-0.002228 -0.0046733 -0.0010684 0.00050831
-0.00029575 -0.0046092 -0.00016137 -0.0067636 -0.0020177 0.0029128 -0.20223 0.20551
-0.041231 -0.0052628 0.023288 0.017449
-0.0035136 -0.0019827 -0.010156 0.0069966 -0.002164 -0.0050387 -0.041384 -0.0058272
-0.17622 0.10365 -0.041315 0.0013171
-0.0067584 0.0017481 -0.0016002 -0.0067439 -0.0008681 0.00028924 0.022797 0.017467
-0.040882 2.743e-05 -0.25293 0.072846
800000000 -0.16302 0.2164 -0.021481 0.016432 0.0053909 -0.010167 -0.0037343 -0.0025001
-0.0044836 0.0015695 0.0049979 -3.2969e-06
-0.021446 0.016444 -0.34254 0.23216 -0.0079953 0.034048 -0.0022551 0.0020525
-0.00086738 0.0020374 0.00056186 0.0053247
0.0054522 -0.010247 -0.0077888 0.034016 -0.034199 0.29965 0.00065215 0.0015388
-5.899e-05 0.003488 -0.0013143 0.00076261
-0.0039272 -0.0027566 -0.0024429 0.0017858 0.00062389 0.0015503 -0.17242 0.23488
-0.027519 0.015207 0.015985 -0.010222
-0.0041711 0.001374 -0.00050341 0.0021895 -3.333e-06 0.0033833 -0.026967 0.015163
-0.2115 0.1305 -0.017552 0.02054
0.00521 -0.00041137 0.00087993 0.0048199 -0.0013634 0.00055665 0.015274 -0.0098027
-0.017736 0.020086 -0.25084 0.12531
860000000 -0.12749 0.23703 -0.017163 0.030247 -0.0031309 -0.0098648 -0.0017478 0.00047816
0.0037307 0.0043614 -0.0037344 -0.0032954
-0.017219 0.03023 -0.29383 0.27622 0.008001 0.033761 -0.0001261 0.0019676
0.0041558 0.00066535 0.0033298 8.8607e-05
-0.0031877 -0.0099269 0.0081005 0.033805 0.014475 0.3096 -0.00045768 -0.00015334
0.0025463 -0.0011936 0.0013344 0.0040034
-0.0017352 0.00041264 -5.1522e-05 0.0020706 -0.00044661 -0.00017422 -0.13377 0.24544
-0.015899 0.019493 -0.0067826 -0.0097859
0.0036023 0.0044278 0.0035986 0.00069866 0.0024002 -0.0012136 -0.01568 0.01973
-0.15471 0.17605 -0.022391 0.01645
-0.0038229 -0.0030227 0.0034574 0.00041192 0.0014173 0.0041416 -0.0069129 -0.010138
-0.022024 0.01636 -0.1986 0.17421
920000000 -0.10516 0.25941 0.0054507 0.038661 -0.0089996 -0.0044844 -0.0021014 0.0012781
0.00078875 0.0016112 0.0030256 -0.0011898
0.0053398 0.03863 -0.26711 0.2969 0.028274 0.022494 0.0013119 0.0012928
0.0071122 -0.00047509 0.0042023 -0.0024714
-0.0089614 -0.0044488 0.028377 0.022377 0.059975 0.31129 0.0019992 9.4964e-05
0.00092391 -0.0002819 0.00092646 -0.0013635
-0.0020379 0.0015504 0.0014064 0.0011958 0.0020107 9.764e-05 -0.10969 0.26063
-0.0082443 0.030539 0.0046536 -0.006081
0.00073517 0.0016025 0.0073847 -0.00040406 0.00081701 -0.00026368 -0.0081722 0.030464
-0.14207 0.18157 -0.00052447 0.027391
0.0028424 -0.0010584 0.004222 -0.00255 0.00083118 -0.0013736 0.0046782 -0.0062412
-0.00034205 0.027029 -0.21212 0.18532
980000000 -0.058754 0.28173 0.017002 0.029461 -0.0090543 0.004329 0.0013645 0.0034968
0.0034785 -0.0016152 -0.0032613 -0.0026808
0.017011 0.029435 -0.21568 0.3342 0.032922 0.0047248 0.0020203 -3.6734e-05
0.0018097 -0.0059677 -0.00039474 -0.0023448
-0.009095 0.00434 0.032985 0.0046114 0.10651 0.30716 0.00068759 -0.0011763
0.00048939 -0.0018102 0.0012142 -0.00024136
0.0015248 0.0034882 0.0019098 0.00014974 0.00068805 -0.0011602 -0.070605 0.27212
0.010305 0.028159 -0.0092811 -0.0079815
0.0035168 -0.0015673 0.0017241 -0.0059164 0.00042063 -0.0018 0.010231 0.028016
-0.10819 0.20797 0.0073384 0.019236
-0.0032723 -0.0022874 -0.00049835 -0.002367 0.0013646 -0.00019211 -0.0093674 -0.0079763
0.0070263 0.019117 -0.17056 0.23604
1040000000 -0.017081 0.28944 0.032889 0.018635 -0.0012734 0.0071621 0.0021914 0.00083482
0.00042 -0.0034697 -0.00033122 -0.0013748
0.032864 0.01861 -0.18005 0.347 0.029353 -0.014686 0.0016097 -0.0017077
-0.0022137 -0.0025499 -0.0011033 -0.0030168
-0.0012116 0.0071424 0.029361 -0.014801 0.15371 0.29348 -0.00046093 -0.0015546
-0.0015421 -0.0010834 -0.00063256 -0.0010965
0.0020822 0.00076263 0.0016474 -0.0017768 -0.00046674 -0.0015637 -0.042369 0.28042
0.020654 0.016429 -0.0012709 0.00096261
0.00050771 -0.0034716 -0.0021586 -0.0025715 -0.0014733 -0.001024 0.020866 0.016353
-0.075198 0.21427 0.014478 0.017692
-0.00031924 -0.0015985 -0.0011009 -0.0030611 -0.00066001 -0.0010923 -0.0014519 0.0010339
0.014314 0.017538 -0.14901 0.25652
1100000000 0.026488 0.29978 0.036082 -0.003873 0.0031776 0.0039402 0.0022558 -0.00065635
-0.0022025 -0.0029453 -0.0040559 6.8033e-05
0.036041 -0.0038758 -0.13805 0.36712 0.015128 -0.027754 3.3431e-05 -0.0018176
-0.0036462 -0.00089142 -0.0037111 -0.00060364
0.0031848 0.0039424 0.015016 -0.027822 0.19941 0.2745 -0.001826 0.00016634
-0.0017178 0.00056021 -0.0010787 -0.00039763
0.0021969 -0.00071722 6.7663e-06 -0.0017405 -0.0018279 0.00015121 -0.0026321 0.28524
0.025094 0.0028212 -0.0024188 -0.00094931
-0.0021897 -0.0028927 -0.0036443 -0.00094164 -0.0017858 0.00059503 0.025204 0.0027339
-0.055213 0.22584 0.019706 0.0072698
-0.0040309 -6.464e-05 -0.0037984 -0.0007704 -0.0010536 -0.00039255 -0.0022456 -0.00094476
0.019608 0.0070225 -0.10522 0.29086
1160000000 0.078619 0.2967 0.023903 -0.020579 0.003045 -0.00055939 4.8594e-05 -0.0022289
-0.0037729 -0.00060776 -0.0012178 0.0042629
0.023901 -0.020561 -0.093199 0.37186 -0.0037819 -0.028695 -0.0013721 -0.0016683
-0.0028502 0.002538 -0.0016126 0.0020117
0.0030125 -0.00059652 -0.0039091 -0.028717 0.24406 0.24438 -0.00083114 0.0016974
-0.0006326 0.0017187 -0.00086872 0.00034812
-1.2222e-05 -0.0021091 -0.0014638 -0.0017133 -0.00084309 0.001699 0.037978 0.28138
0.020714 -0.012345 -0.0040546 0.0045779
-0.0038975 -0.00080758 -0.002809 0.002511 -0.00056931 0.0016723 0.020745 -0.012244
-0.019731 0.23293 0.018125 -0.0017487
-0.0013124 0.0042895 -0.0014637 0.0019072 -0.00082534 0.00045355 -0.0039165 0.004497
0.018196 -0.0018564 -0.056385 0.29408
1220000000 0.12171 0.28642 0.0109 -0.029968 -0.0014025 -0.0011608 0.00027723 -0.00081061
-0.0026937 0.0022204 0.0011092 0.0021655
0.010892 -0.029933 -0.050273 0.38551 -0.016856 -0.021083 -0.00259 0.00037566
-0.00015 0.0031113 -0.00091365 0.0019922
-0.0014295 -0.0011563 -0.016946 -0.021022 0.28322 0.20546 0.00080541 0.001759
0.00062486 0.0011395 0.00024093 0.00054889
0.00032669 -0.00085078 -0.0026027 0.00043785 0.00080887 0.0017495 0.077033 0.27164
0.0097982 -0.018612 0.0014095 0.0011075
-0.0026079 0.0022172 -0.00010437 0.0031292 0.0006647 0.0011403 0.0097656 -0.018724
0.0047999 0.23884 0.012907 -0.013543
0.0011379 0.0022034 -0.00098312 0.0019864 0.00026528 0.00051855 0.001387 0.001025
0.012793 -0.013397 -0.027579 0.31337
1280000000 0.17229 0.26774 -0.0077884 -0.028661 -0.0018719 0.0020953 -0.00068396 -0.0022336
-0.00077485 0.0030453 0.0025001 0.0014653
-0.0077679 -0.028617 -0.0038241 0.37854 -0.023929 -0.008099 -0.001162 0.0013874
0.0016986 0.0019557 0.00067941 0.0021812
-0.0019082 0.0020931 -0.02397 -0.0079974 0.31463 0.1629 0.0015712 7.5479e-05
0.0011416 0.00024017 0.00032785 0.00029612
-0.00071945 -0.0021839 -0.0011858 0.0014175 0.0015734 7.6291e-05 0.1139 0.25501
-0.00029196 -0.020448 -0.0011458 0.00041605
-0.00078231 0.0030751 0.0016925 0.0019374 0.0011603 0.00026699 -0.0003157 -0.020427
0.040883 0.24154 0.002265 -0.015466
0.0025312 0.0015433 0.00064152 0.002197 0.00032153 0.00020012 -0.0011171 0.00037442
0.0021964 -0.015488 0.020691 0.3182
1340000000 0.21032 0.2341 -0.017308 -0.019056 0.00047796 0.004315 -0.0017494 -0.0008983
0.0014004 0.0026715 0.0020042 -0.0014659
-0.017258 -0.019038 0.036012 0.37109 -0.021153 0.0045296 -0.00034791 0.0021817
0.0019757 0.00086483 0.0012586 0.00088276
0.00054463 0.0043117 -0.021114 0.0046471 0.33815 0.11402 0.0011378 -0.00083591
0.00062546 -0.00044017 0.00017998 0.00025409
-0.0017695 -0.00085388 -0.0003105 0.0021354 0.0011509 -0.00085676 0.14636 0.2325
-0.009871 -0.017137 0.00049892 0.0012737
0.0013329 0.0026571 0.0020052 0.00085391 0.00058082 -0.00050622 -0.0099633 -0.017162
0.071289 0.23422 -0.0045803 -0.013671
0.0019169 -0.0014457 0.001259 0.00085233 9.5902e-05 0.00027859 0.00046425 0.0012202
-0.0045641 -0.013615 0.05948 0.31501
1400000000 0.24373 0.19774 -0.023438 -0.0076992 0.0049349 0.0031813 -0.0023025 0.00048047
0.0023563 0.0011393 0.00056279 -0.0014205
-0.023396 -0.0076969 0.073157 0.35968 -0.014426 0.012517 0.0013834 0.0016141
0.0014315 -0.00071104 0.0011699 0.00021211
0.0049531 0.0031938 -0.0144 0.012599 0.35151 0.060222 0.00013603 -0.0016119
9.6865e-05 -0.00036717 0.00031995 0.00027759
-0.0023441 0.00046458 0.0013668 0.0016066 0.00010973 -0.0016464 0.17389 0.20329
-0.015991 -0.010098 -0.0010455 0.00055238
0.0024437 0.0010254 0.0014504 -0.00071364 6.4677e-05 -0.00038938 -0.016054 -0.0099855
0.10313 0.22862 -0.010551 -0.0085369
0.00057975 -0.0015341 0.0011121 0.0001499 0.00021407 0.00031086 -0.0010174 0.00057401
-0.010588 -0.0087202 0.10436 0.30688
1460000000 0.26839 0.15456 -0.020361 0.0047696 0.0052622 -0.0016542 -0.0016858 0.0018453
0.0021183 -0.0003018 -0.00025417 -0.0010928
-0.020358 0.0047412 0.10895 0.33865 -0.0054443 0.015307 0.0019528 0.00029883
0.0009837 -0.0015469 0.001296 -0.00055372
0.0052473 -0.001655 -0.0053332 0.015371 0.35854 0.0047283 -0.0011363 -0.001441
0.0001513 -0.00028129 0.0005158 -0.00022853
-0.001664 0.0019314 0.0019695 0.00029454 -0.0011355 -0.0014484 0.19974 0.17414
-0.017238 -0.0027482 -0.00037072 0.0027006
0.0021658 -0.00027735 0.00099779 -0.0015687 0.00014716 -0.00021884 -0.017314 -0.0027866
0.13298 0.21331 -0.012225 -0.0023008
-0.00017811 -0.0010709 0.0013089 -0.0005772 0.00075414 -0.00026581 -0.0003679 0.0027767
-0.012255 -0.0023286 0.13916 0.28759
1520000000 0.28094 0.11231 -0.014793 0.010134 0.0033223 -0.0039458 5.4256e-05 0.0027656
0.0021952 -0.0017875 -0.0011063 -0.000291
-0.014773 0.010109 0.14286 0.3242 0.0020812 0.012636 0.0019067 -0.00084674
4.1074e-05 -0.0012068 0.00042957 -0.00099659
0.0032463 -0.0039794 0.0021257 0.012613 0.3507 -0.053889 -0.0011392 -0.00049404
0.00057684 -0.0008809 0.00016513 -9.2221e-05
8.4102e-05 0.0027503 0.0019145 -0.00084448 -0.0011203 -0.00046988 0.22093 0.13567
-0.016301 0.003521 0.0020144 0.0022549
0.0022008 -0.0017976 2.4505e-05 -0.0011869 0.00060223 -0.00078045 -0.016257 0.0035804
0.16059 0.19822 -0.01189 0.0020712
-0.0011833 -0.00026448 0.00038274 -0.00097562 0.00015673 -8.0574e-05 0.0020058 0.0023058
-0.011823 0.0019692 0.17275 0.26896
1580000000 0.29114 0.067363 -0.0081898 0.01352 -0.0010283 -0.0046991 0.0016285 0.0020985
-3.1748e-06 -0.0021678 -0.00041971 0.00053198
-0.0082011 0.013479 0.17071 0.30073 0.0054734 0.007522 0.00059823 -0.0017863
-0.00073577 -0.0010867 -0.0001453 -0.00076611
-0.0010075 -0.0046685 0.0055091 0.007539 0.32902 -0.1104 -0.0018465 0.00059031
-0.00030687 -0.001241 0.00027298 -0.00056086
0.0016567 0.0021176 0.00060715 -0.0018167 -0.0018025 0.00055316 0.2334 0.098185
-0.012569 0.0088504 0.0028887 0.00069208
-8.9127e-05 -0.0021801 -0.00071997 -0.0010787 -0.00025693 -0.0012462 -0.012527 0.0088796
0.18456 0.18082 -0.0090657 0.0076587
-0.00027892 0.00056024 -7.9305e-05 -0.00078604 0.00036717 -0.00059023 0.002853 0.00065831
-0.0090454 0.0076047 0.20633 0.24505
1640000000 0.29449 0.025156 -0.001375 0.01231 -0.0026948 -0.0024165 0.0030287 0.0010108
-0.00050219 -0.0017947 -0.00023807 0.0005697
-0.0013633 0.012309 0.20189 0.27551 0.0057685 0.002643 -0.00073392 -0.0019704
-0.0010356 -0.00031407 -0.000416 -0.00079131
-0.0026995 -0.0024356 0.0058006 0.0026321 0.29964 -0.161 -0.00075317 0.0016665
-0.00088038 -0.00095367 -3.9683e-05 -0.00048517
0.0029846 0.0009877 -0.0007959 -0.0019842 -0.00078413 0.0016165 0.24552 0.050345
-0.0078213 0.010578 0.0027057 -0.0012064
-0.0006115 -0.0017622 -0.0011 -0.00031387 -0.00095231 -0.0010742 -0.0078202 0.01065
0.20774 0.1546 -0.0043035 0.0096225
-0.00021913 0.00056295 -0.00040032 -0.00078223 -0.00010806 -0.00051876 0.0026723 -0.0011597
-0.0043042 0.009621 0.23386 0.21409
1700000000 0.28648 -0.019914 0.0021295 0.0095802 -0.0033459 0.00024491 0.0033043 -0.0015408
-0.0021988 -0.00093849 0.00055427 0.00041122
0.0021292 0.0095692 0.21961 0.24463 0.0033718 -0.00014827 -0.0016887 -0.00064483
-0.00083721 0.0001493 -0.0008958 -0.0005541
-0.0033185 0.0002418 0.0033871 -0.00011229 0.25393 -0.19964 0.0004961 0.0017326
-0.002119 -9.3166e-05 -0.00041307 -0.00096805
0.0033113 -0.0014924 -0.0016831 -0.0006004 0.00053989 0.0017887 0.24176 0.0028131
-0.0042991 0.011429 0.0017069 -0.0023747
-0.0021763 -0.00084363 -0.00086895 0.00018215 -0.0021679 -6.4504e-05 -0.0042638 0.01141
0.22466 0.13355 0.00045381 0.0096192
0.00055466 0.00035725 -0.00090387 -0.00057042 -0.00041293 -0.00087473 0.0017197 -0.0023287
0.00049634 0.0095523 0.25125 0.18134
1760000000 0.27582 -0.068414 0.004556 0.0061474 -0.0019982 0.00093889 0.0010772 -0.0038006
-0.001634 0.00053392 0.00035052 -0.00063281
0.0045803 0.0061108 0.24748 0.20531 0.00079958 -0.001716 -0.0013846 0.00023638
-0.00093056 0.0010354 -0.00059586 0.00024087
-0.0020308 0.00092129 0.00081955 -0.0017789 0.2049 -0.23066 0.0013467 0.00108
-0.0012268 0.0016311 -0.0013437 -0.00071669
0.0011094 -0.0038814 -0.0014008 0.00024509 0.0013693 0.0011023 0.23545 -0.046228
-0.00023629 0.010426 -0.00016109 -0.0028332
-0.001588 0.00055874 -0.0009089 0.001021 -0.0012424 0.0016485 -0.0002289 0.010416
0.23993 0.099447 0.0042582 0.0068022
0.00022599 -0.00054799 -0.00066664 0.0002919 -0.0013771 -0.00059349 -0.00015385 -0.0028461
0.0041953 0.0068198 0.26607 0.14435
1820000000 0.25092 -0.10646 0.0047799 0.0025208 8.4902e-05 0.0021784 -0.0012201 -0.0030582
-0.0013808 0.0011874 -0.00017125 -0.00019084
0.0047556 0.0025085 0.25774 0.17451 -0.001367 -0.00013713 -0.0013395 0.0011189
7.909e-05 0.0012006 -0.00072142 0.00039944
5.7176e-05 0.0021637 -0.0013857 -7.0546e-05 0.15326 -0.24478 0.0016997 0.00026003
1.5531e-05 0.0024956 -0.0017574 0.00024499
-0.0012057 -0.003152 -0.0012687 0.0011185 0.0017229 0.00024786 0.20695 -0.093713
0.0018381 0.0084445 -0.001735 -0.001696
-0.001279 0.001224 0.00012256 0.001217 -1.5045e-05 0.0025522 0.0018474 0.0084516
0.25585 0.069054 0.0050242 0.0033895
-5.67e-05 -0.000171 -0.00064871 0.0004156 -0.0015861 0.00035175 -0.0017555 -0.0017178
0.0050074 0.003382 0.2698 0.10843
1880000000 0.21529 -0.14554 0.0022194 1.878e-05 -0.00073336 0.002134 -0.0031709 -0.0019726
-0.00022 0.0020807 0.00011366 -0.00055871
0.0022373 6.0169e-05 0.2626 0.12889 -0.0034845 0.0023905 -0.00021092 0.0017362
0.00059847 0.0011081 -2.1311e-06 0.0010705
-0.0007667 0.0021629 -0.0034932 0.002403 0.10099 -0.25075 0.001359 -0.0012439
0.0016347 0.0018895 -0.0010519 0.0016927
-0.0032652 -0.0020316 -0.00023741 0.0016915 0.0014562 -0.0012249 0.16917 -0.13366
0.0031855 0.0057716 -0.0025025 0.00012379
-0.00022421 0.0020229 0.00060156 0.001042 0.0017148 0.0017872 0.0032111 0.0057769
0.25942 0.038233 0.005062 0.0010597
0.0001892 -0.00050461 9.4318e-06 0.001039 -0.0011479 0.001713 -0.0025103 9.6695e-05
0.0050321 0.001033 0.27136 0.075392
1940000000 0.17708 -0.17223 -0.00021541 -0.0016536 0.0013792 0.0021011 -0.003675 0.00076281
0.0016213 0.00134 -0.00056511 -0.00050364
-0.00010999 -0.001614 0.26487 0.096163 -0.0016153 0.0051393 0.0010903 0.001295
0.001746 0.00039076 0.00099226 0.00037778
0.001447 0.0021035 -0.0015404 0.005171 0.059115 -0.24206 0.00016836 -0.0019927
0.0024659 0.00020067 0.00049541 0.0017593
-0.003741 0.00087955 0.0010351 0.0013004 0.00020698 -0.0020625 0.11905 -0.16775
0.0025345 0.0037747 -0.0016028 0.0014067
0.0014495 0.0013105 0.0017253 0.00031707 0.002417 8.7519e-05 0.0026509 0.0038224
0.26273 -0.001185 0.0035778 -0.0023669
-0.00068778 -0.00047696 0.00094244 0.00025526 0.00044346 0.0016827 -0.0015474 0.0015212
0.0036298 -0.0023541 0.26281 0.039207
2000000000 0.12979 -0.18612 -0.0040598 0.00066461 0.0027982 0.0017359 -0.0021599 0.0036551
0.0014004 0.00015562 -0.00063301 0.00066174
-0.0040316 0.00062052 0.25025 0.060387 -0.00063671 0.006998 0.0015268 0.00048244
0.0012029 -0.0011646 0.00054232 0.00023378
0.0028243 0.0015823 -0.00052299 0.0071205 0.017575 -0.22743 -0.0011862 -0.00096113
0.0019186 -0.0013923 0.0018939 0.0014822
-0.0021 0.0036934 0.0014723 0.00051253 -0.0012434 -0.0009693 0.064566 -0.17965
0.00079145 0.0026723 -0.00019106 0.0022484
0.0014461 0.00015732 0.0011032 -0.0011091 0.0018515 -0.0013617 0.00099117 0.0026724
0.25723 -0.034792 0.00039199 -0.0029511
-0.00073348 0.00056607 0.00038263 0.00025714 0.0017388 0.0014999 -9.0744e-05 0.0021126
0.00047816 -0.002996 0.24982 0.011967
2060000000 0.084244 -0.19285 -0.0048846 0.003205 0.0032387 -0.00038758 0.00077462 0.0031082
0.0016199 -0.0010417 -3.1175e-05 0.00068036
-0.0049533 0.0032295 0.23792 0.031747 0.0041355 0.0083161 0.0010391 -0.00058134
0.00044625 -0.0013816 0.00076025 -0.00020357
0.0031099 -0.0004003 0.0042057 0.0082008 -0.013753 -0.20863 -0.0012791 0.00026198
0.00029961 -0.0022462 0.0029846 0.00024978
0.00094015 0.0030575 0.0011141 -0.00057185 -0.0012106 0.00032244 0.012655 -0.17769
-0.00023287 0.0036213 0.001012 0.0010831
0.0016894 -0.00097025 0.00053598 -0.0013738 0.00033039 -0.0021016 -0.00023024 0.0035273
0.24267 -0.073138 -0.0013003 -0.0036619
-0.00010027 0.0008354 0.00077658 -0.00020442 0.0030854 0.00035657 0.0012324 0.0010549
-0.0012225 -0.0035853 0.23698 -0.012843
2120000000 0.038642 -0.18414 -0.0038958 0.0069188 0.0026795 -0.0027631 0.0027823 0.0018759
0.00024242 -0.0020154 0.00086464 -8.1637e-05
-0.0038673 0.0070359 0.21609 0.0071081 0.0066163 0.0045599 0.0010911 -0.0013514
-0.0011458 -0.0019548 4.4997e-05 -0.0011925
0.0026298 -0.0026707 0.0065071 0.0045181 -0.042118 -0.19288 -0.00066952 0.00091683
-0.0016695 -0.0016196 0.00041857 -0.0024774
0.0027219 0.0018256 0.0011069 -0.0014043 -0.0006163 0.00097081 -0.039662 -0.16182
-0.00093951 0.0050788 0.0016336 0.00093019
0.00046573 -0.0019426 -0.0011148 -0.0019877 -0.001627 -0.0015317 -0.0010788 0.0051014
0.22448 -0.10887 -0.0050687 -0.0017665
0.0010621 0.00014624 0.00020599 -0.0010912 0.00059923 -0.0023173 0.0015054 0.0010611
-0.0051934 -0.001759 0.2158 -0.029576
2180000000 -0.00079731 -0.1701 -0.002039 0.010356 0.00065132 -0.0023022 0.0031499 -0.00044622
-0.00014749 -0.0011984 0.0011386 4.0809e-05
-0.0020444 0.010298 0.19652 -0.010405 0.0074232 0.0038851 -0.00060113 -0.0016355
-0.0019785 0.00052962 1.2695e-05 0.00028983
0.00072794 -0.0023298 0.0076017 0.0039639 -0.062994 -0.16895 0.00050398 0.0012203
-0.0010823 -6.0795e-05 0.00056177 -0.0019172
0.0029485 -0.00022695 -0.00079214 -0.0017263 0.00049549 0.0011874 -0.077104 -0.13506
-1.005e-05 0.0070658 0.0014134 -2.7543e-05
-0.00020673 -0.0013568 -0.0021221 0.00047309 -0.001182 -0.00015611 -0.00011529 0.0071178
0.19616 -0.1392 -0.0054654 0.0018578
0.0013151 6.1876e-05 -4.6788e-05 4.9465e-05 0.00035499 -0.0020926 0.0013479 2.5018e-05
-0.0054387 0.0018924 0.2008 -0.044193
2240000000 -0.029947 -0.14611 0.0024828 0.011685 -0.00030716 -0.0029945 0.0018179 -0.0021923
-0.0020074 -0.00056999 0.00053235 -0.00167
0.0025493 0.011628 0.17682 -0.016293 0.0084305 0.00048839 -0.00087217 -0.00063626
-0.00067728 0.0011046 -0.00094957 -0.00064654
-0.000403 -0.0029501 0.0084166 0.00031221 -0.080068 -0.14509 0.0014745 -0.0012704
-0.0011811 0.00026824 -0.0025603 -0.0014784
0.0017658 -0.0019947 -0.00088147 -0.00047349 0.0014663 -0.0011114 -0.11127 -0.10562
0.0016953 0.0087268 0.0014668 -0.00072617
-0.0021158 -0.00058316 -0.00054097 0.0011523 -0.0012248 0.00022701 0.0017883 0.0088594
0.16515 -0.15795 -0.00514 0.0044678
0.00052969 -0.0018458 -0.00093536 -0.00051226 -0.0024351 -0.0014619 0.0015685 -0.00066754
-0.0052864 0.0043004 0.17746 -0.055654
2300000000 -0.056358 -0.11837 0.0083898 0.0093371 -0.0012252 -0.0022218 -0.00053511 -0.001307
-0.0012028 0.0009786 -0.00092757 -0.00046867
0.0082027 0.0093978 0.15561 -0.025011 0.0086004 -0.0017979 -0.0010979 0.00056801
-0.00019049 0.0014111 -4.5556e-05 0.0010857
-0.0012434 -0.002293 0.0085796 -0.001846 -0.093522 -0.12153 -0.00013998 -0.0013966
-0.00017631 0.0020284 -0.0017702 0.00092715
-0.00032875 -0.0013589 -0.0011111 0.00060636 -0.00011196 -0.0014081 -0.13237 -0.069682
0.005251 0.0090263 0.00040692 -0.0016248
-0.0012876 0.0011323 -0.00027315 0.0014924 0.00013186 0.0019344 0.0051595 0.0089508
0.1265 -0.17856 -0.0032694 0.0073636
-0.0012828 -0.0006515 -4.207e-06 0.00088891 -0.001728 0.0009126 0.00022586 -0.0014778
-0.0033278 0.0073552 0.16121 -0.057105
2360000000 -0.072967 -0.0869 0.011127 0.0081647 -0.0013577 -0.0016934 -0.0014053 -0.0010769
-0.00016916 0.00093615 -0.001464 -0.00043371
0.011072 0.0081331 0.1468 -0.024481 0.0080574 -0.0046624 -0.00085329 0.0010169
0.0018571 0.00034199 0.00018549 -0.00019403
-0.0014473 -0.0017441 0.0080401 -0.0047307 -0.10367 -0.098916 -0.0021854 -0.00078877
0.001244 0.00015934 -0.00070006 0.0017196
-0.0015725 -0.001406 -0.00078433 0.00098973 -0.0022342 -0.00092228 -0.14972 -0.036565
0.008304 0.0082874 0.0011247 -0.0016152
6.5121e-05 0.0010102 0.0019876 0.00029491 0.0011923 -3.362e-05 0.0084279 0.0081898
0.095066 -0.18028 2.8544e-05 0.0084757
-0.0016227 -0.00040207 0.00029133 -0.0001629 -0.0008531 0.0017749 0.0011131 -0.0015479
0.00012788 0.0087018 0.13962 -0.060584
2420000000 -0.080339 -0.059739 0.014595 0.0023799 -0.0032103 -0.0014095 -0.0012578 0.00031569
0.0011224 0.00092978 -0.0013904 0.0015504
0.014732 0.002453 0.12939 -0.025324 0.0049301 -0.0067088 0.0011384 0.0012255
0.00072819 -0.0014315 -0.00019986 -0.00011966
-0.0032401 -0.0014323 0.004954 -0.00682 -0.11653 -0.078066 -0.0017833 0.0011894
-0.00022823 -0.00050502 0.00048255 0.0026124
-0.001309 0.00036405 0.0011242 0.0011299 -0.0017158 0.0012734 -0.15853 0.0079287
0.011913 0.0063882 -2.6475e-05 -0.0027536
0.0013165 0.0009321 0.0005646 -0.0015127 -8.9924e-05 -0.00049257 0.011727 0.0065473
0.055717 -0.17957 0.0018051 0.0089508
-0.0011134 0.0017232 -0.00026619 -0.00026584 0.00075501 0.0026338 -3.6907e-05 -0.0025155
0.0016402 0.0088581 0.12161 -0.056719
2480000000 -0.081655 -0.028796 0.01416 -0.0032664 -0.0019872 -0.00017959 -0.00061343 0.0014555
0.0015593 -0.0004466 -4.0276e-07 0.0016641
0.014053 -0.0034041 0.13116 -0.02554 0.0029327 -0.0089518 0.0013043 0.00019305
-0.000756 -0.0008451 -0.00015132 -0.00026224
-0.0020154 -0.00012437 0.0027987 -0.0089194 -0.11969 -0.057314 -0.00069336 0.0027574
-0.00019297 -0.00070788 0.0016282 0.00092635
-0.0007142 0.0015154 0.0012029 0.00013955 -0.00060673 0.0028608 -0.16042 0.045686
0.015356 0.00093953 -0.0012812 -0.0025713
0.0015375 -0.00069475 -0.0007206 -0.0008892 -0.00014876 -0.00064859 0.015276 0.00080867
0.022325 -0.17243 0.0049711 0.0078709
0.00016016 0.0014723 -0.00022824 -0.00038513 0.0017142 0.00095298 -0.0013546 -0.002921
0.0050852 0.0077773 0.10239 -0.052553
2540000000 -0.085597 -0.0017331 0.011526 -0.0071191 -0.0027673 0.0009375 0.00037961 0.0011689
-5.3958e-05 -0.0014413 0.001135 0.0016122
0.011477 -0.0070764 0.11829 -0.017282 -0.0011161 -0.008106 0.00085334 -0.0014601
-0.001805 0.0001452 -0.00057076 0.00036243
-0.0026231 0.00095636 -0.0011127 -0.0079687 -0.12579 -0.033527 0.0017727 0.0025032
-0.00095686 0.0001742 0.0019985 -0.00076004
0.00055781 0.0012425 0.0007601 -0.0013808 0.0016787 0.0023956 -0.15901 0.085911
0.014567 -0.0043856 -0.0023551 -0.0024256
-0.0002693 -0.0014084 -0.0017366 0.00017967 -0.00088806 4.8537e-05 0.014678 -0.0043382
-0.006485 -0.15841 0.0077484 0.0058968
0.0010515 0.001463 -0.00055677 0.00024006 0.0017542 -0.00078578 -0.002453 -0.0025195
0.007927 0.0059769 0.087785 -0.039533
2600000000 -0.078537 0.022876 0.0078227 -0.010482 -0.0010845 0.0027472 0.0011345 -0.00033167
-0.00071767 -0.0012372 0.0017607 0.00049593
0.0078001 -0.010449 0.113 -0.032908 -0.0033581 -0.0060513 -0.00048195 -0.00093801
-0.0001456 0.0016312 -0.0002317 0.00057689
-0.0012768 0.0027623 -0.0033697 -0.0060778 -0.13022 -0.0087016 0.0029496 0.00024764
-0.0001161 0.0011289 0.0012684 -0.0018486
0.0010279 -0.00049621 -0.00040588 -0.00092115 0.0030141 0.00030104 -0.14357 0.12073
0.012245 -0.009086 -0.0036275 -2.3509e-05
-0.0008409 -0.00091173 -0.00027868 0.0016092 4.5759e-05 0.0012907 0.012238 -0.0089314
-0.040905 -0.13868 0.0089759 0.0050406
0.0017486 0.00042246 -0.00015501 0.0006063 0.0013215 -0.0016751 -0.0035039 0.00012363
0.0090065 0.0051956 0.079296 -0.025978
2660000000 -0.072604 0.048857 0.0038157 -0.011684 -0.00032956 0.00097473 0.00010774 -0.00017571
-0.0024321 0.00012522 0.0014609 -0.00080565
0.0038248 -0.011703 0.12064 -0.028813 -0.0045239 -0.0046691 -0.0012751 -0.00052738
0.00035315 0.0018725 0.00047021 0.00083599
-0.00030689 0.0011243 -0.0046373 -0.0046871 -0.12897 0.011954 0.0019793 -0.001448
0.0003669 0.00043796 -0.0010665 -0.0015186
-1.9946e-06 -0.00025152 -0.0012015 -0.00050785 0.0019651 -0.0013687 -0.12275 0.15218
0.007672 -0.0118 -0.0022361 0.0011011
-0.0022382 1.0741e-05 0.00029608 0.0018771 0.00024195 0.00053201 0.0075004 -0.012193
-0.06251 -0.11948 0.011037 0.0011167
0.001446 -0.00084489 0.00036956 0.00080525 -0.00094329 -0.0014948 -0.0022094 0.0012228
0.011243 0.0012325 0.075678 -0.0066476
2720000000 -0.062047 0.067466 -0.00037259 -0.011529 -0.0001224 0.0030987 -0.00034336 -0.00015779
-0.0023412 0.0018924 0.00049369 -0.0016717
-0.00032397 -0.011495 0.10587 -0.032315 -0.0051172 -0.0013696 -0.0017128 0.00047193
0.0019392 0.0002736 0.00083605 -3.2698e-05
-0.00018992 0.0029988 -0.0051436 -0.0011914 -0.12342 0.041572 0.00066788 -0.0025629
0.00011697 0.00042477 -0.0014356 0.00045272
-0.00037362 -0.00018972 -0.0017961 0.00043723 0.00069022 -0.0025517 -0.089247 0.18088
0.0029083 -0.01296 -0.0018394 0.0024891
-0.0021002 0.0020178 0.0018925 0.00026361 4.2672e-05 0.00031573 0.0028749 -0.01307
-0.082448 -0.087621 0.011847 -0.0013593
0.00053023 -0.0014681 0.00092333 -0.00010619 -0.0012026 0.00035924 -0.0015051 0.0023775
0.01179 -0.001415 0.079042 0.011576
2780000000 -0.047608 0.086994 -0.0047223 -0.010165 0.00011038 0.0012979 0.00034352 -0.00029016
0.0011648 0.0030611 -0.00050208 -0.0017074
-0.0047915 -0.010206 0.10441 -0.044336 -0.0039417 4.414e-05 -0.0003215 0.001758
0.0017125 -0.001037 0.00014341 -0.00026355
0.00014151 0.0013956 -0.0038925 9.7042e-05 -0.1204 0.071689 -0.0017783 -0.0017997
9.4231e-05 -0.00039863 -0.0006498 0.00080299
0.00039291 -0.00020574 -0.00032235 0.001831 -0.001961 -0.0018139 -0.059429 0.20273
-0.0020714 -0.012955 -0.00059425 0.0019306
0.0012044 0.0026706 0.0016846 -0.0011398 0.00022712 -0.00026237 -0.0019844 -0.012748
-0.09753 -0.054713 0.010313 -0.0061204
-0.00035109 -0.0016718 8.1031e-05 -0.00024196 -0.00061247 0.00079072 -0.00059129 0.0020766
0.010095 -0.0059636 0.083249 0.030099
2840000000 -0.031885 0.10236 -0.0077876 -0.0069169 0.0017324 0.0019033 -3.2671e-06 -0.00017227
0.0015764 0.0011348 -0.0015072 0.00039164
-0.0077652 -0.0069031 0.10272 -0.03794 -0.0033985 0.0012343 0.00051924 0.00097107
-0.00017605 -0.0014857 4.4711e-05 -2.2646e-05
0.0015572 0.0020197 -0.0034812 0.0012187 -0.11417 0.097128 -0.0016057 0.00018937
0.00033448 0.00051952 0.0012255 0.0010641
7.5726e-05 -0.00020379 0.00054218 0.00098495 -0.0015815 0.00033022 -0.023194 0.2178
-0.0056945 -0.010299 0.00015332 0.0011669
0.0014024 0.0011855 -0.00021135 -0.0015006 7.7795e-05 0.00046423 -0.0058853 -0.0106
-0.10146 -0.022726 0.0078938 -0.0072223
-0.0014829 0.00010984 7.9364e-09 -2.9601e-05 0.0010428 0.00093043 0.00024999 0.00093674
0.0081211 -0.0077383 0.096709 0.045134
2900000000 -0.017683 0.12204 -0.0088426 -0.0027027 0.0016357 6.4804e-05 0.00049796 -0.0007155
0.0024441 -0.00098392 -0.00066526 6.6551e-05
-0.0088462 -0.0027255 0.082985 -0.04589 -0.0011789 0.002533 0.0011145 0.00017793
-0.00061931 -0.0013926 -0.00029552 -3.2051e-05
0.0017765 -9.4689e-07 -0.0012824 0.0025608 -0.097014 0.12934 -0.0012365 0.00015891
-0.00026421 -0.00078557 0.0016722 -0.00057572
0.00056657 -0.00071735 0.0011179 0.00018397 -0.0011191 0.00015945 0.013796 0.22036
-0.0090484 -0.0070697 0.00099734 0.001707
0.002308 -0.00096705 -0.00056764 -0.0014064 -0.00038407 -0.00062787 -0.009176 -0.0069748
-0.09957 0.015518 0.0060006 -0.010827
-0.00089533 -0.00016691 -0.00023407 3.4649e-06 0.0017181 -0.00039779 0.00083206 0.0020039
0.0058536 -0.010529 0.11156 0.050533
2960000000 0.0045875 0.13349 -0.008461 0.0007758 0.0005343 0.0013097 -0.00056468 -0.00098747
-4.5667e-05 -0.0020638 -0.00081599 0.00045168
-0.0084394 0.00080319 0.091904 -0.045425 -0.00088227 0.0011431 0.0010818 -0.00022749
-0.0011729 -0.00065965 0.00045857 0.0002814
0.00055422 0.0012518 -0.00078114 0.0012911 -0.078401 0.16079 -0.00077386 0.00078323
-0.00073891 0.00065394 -0.00026826 -0.0023929
-0.0006437 -0.00093431 0.0011595 -0.00030313 -0.00086251 0.00067037 0.056248 0.22687
-0.009758 -0.0018387 0.0015562 0.00051806
-0.00018464 -0.0019848 -0.0011984 -0.00058367 -0.00033949 0.0005353 -0.010049 -0.0018586
-0.088528 0.047665 0.0014961 -0.011841
-0.00082265 0.00041232 0.00056712 0.00039288 -0.00024097 -0.0023598 0.0016355 0.00030097
0.0017065 -0.011979 0.13091 0.060852
3020000000 0.023007 0.14752 -0.0062318 0.0038951 0.0014007 -0.00030685 -0.0009149 -0.00020445
-0.00089465 0.00035368 -0.00024397 0.00064395
-0.0061968 0.0038521 0.080538 -0.034002 -0.00057518 0.00014914 0.00027937 -0.0009755
-0.0017175 0.00041792 0.0006591 -0.00019269
0.0013657 -0.00037249 -0.00046008 4.1773e-05 -0.056662 0.18538 -6.3348e-05 0.0010376
0.00061341 0.00046743 -0.00074373 -0.0015036
-0.00093707 -0.00023719 0.00019352 -0.0011172 3.848e-05 0.0012759 0.094852 0.21955
-0.0088744 0.0010294 0.00089155 0.00036072
-0.00084068 0.00027949 -0.0017116 0.00048181 0.00061952 0.00023826 -0.008683 0.0014086
-0.071353 0.075889 -0.0016789 -0.011001
-2.5314e-05 0.00068679 0.00063242 -0.00026765 -0.00041905 -0.0013934 0.00059755 0.00055335
-0.001826 -0.010621 0.15065 0.05799
3080000000 0.050657 0.15651 -0.0042625 0.0060132 0.0015065 -0.0002155 -0.00071376 -1.0067e-05
-0.000573 0.00017058 7.7464e-05 0.00057095
-0.0042701 0.006011 0.077859 -0.028199 -0.00040179 0.00058339 -0.0003448 -0.0003513
-0.0001584 0.0010644 -9.9042e-05 -0.00053389
0.0014166 -0.00020781 -0.00049978 0.00053092 -0.019605 0.20717 -0.00065466 6.852e-05
0.00040713 0.00035539 -0.0021158 -0.00051479
-0.00062636 3.4118e-05 -0.0003055 -0.00024319 -0.00076278 0.00010088 0.12774 0.21159
-0.0061821 0.0048598 0.0018849 0.00044769
-0.0006059 0.00029855 -0.00030643 0.0010207 0.00059584 0.00041651 -0.0062383 0.0047634
-0.04343 0.10901 -0.0067757 -0.0089633
0.00010668 0.00063928 -0.00017566 -0.00057222 -0.0021587 -0.00076101 0.0019661 0.00048948
-0.0067989 -0.00905 0.16437 0.064817
3140000000 0.079198 0.15932 -0.00082482 0.0074316 0.0024929 -0.001481 -0.0011824 0.00097808
0.0016279 0.00082055 0.00016343 -9.8565e-05
-0.00087711 0.0074506 0.073753 -0.029921 -0.0012133 0.00036475 0.00059624 -5.5953e-05
-3.9811e-05 0.00094393 0.00060842 -0.00046493
0.002535 -0.0014485 -0.0011809 0.00040398 0.023268 0.22714 0.00010154 0.0012966
0.001477 -0.0007832 -0.0028007 0.00089659
-0.0012933 0.00096536 0.00070592 -0.00010763 0.00016854 0.0012695 0.16287 0.18571
-0.0030608 0.0059522 0.00075291 -0.0013828
0.0017474 0.00058739 -8.4892e-05 0.00081233 0.0015176 -0.00043333 -0.0031256 0.0060433
-0.024966 0.12805 -0.0084538 -0.0052106
0.00028094 -0.0001158 0.00056976 -0.00049812 -0.0029177 0.00064418 0.00078093 -0.0014283
-0.0085476 -0.0052434 0.1883 0.056055
3200000000 0.11089 0.16949 0.0042453 0.0062489 0.0008199 -0.0028252 -0.00037427 0.0018828
0.00069466 -0.0019501 0.00017014 0.00024513
0.0042812 0.0062921 0.083918 -0.028358 -0.00094718 0.00068656 -0.00029542 -0.00078089
0.00068945 0.0010297 -0.00039328 -0.001095
0.00079514 -0.0027891 -0.0010035 0.00068723 0.06824 0.23223 0.00099365 0.00072003
5.9596e-05 -0.0023256 -0.0013643 0.0025546
-0.00019432 0.0019303 -0.0003309 -0.00081243 0.0010033 0.00071775 0.18334 0.16366
-0.00035348 0.0065272 0.00050302 -0.0011467
0.00037706 -0.0020835 0.00064909 0.0011542 -0.00011914 -0.0024515 -0.0003246 0.0063992
0.014365 0.14772 -0.010145 -0.0009019
0.00024572 0.00023077 -0.00045472 -0.0010266 -0.0012089 0.002371 0.00056814 -0.0012261
-0.0098612 -0.00074164 0.2034 0.054581
3260000000 0.14308 0.16117 0.004227 0.0030934 -0.00079552 -0.0026289 0.0011318 0.00093833
0.00029372 -0.0019897 -0.00018322 0.00017995
0.0042307 0.0031242 0.092309 -0.031488 -0.0016338 0.002322 -0.00023846 -0.00016597
0.0010574 -0.00060693 -0.0009393 0.00019385
-0.00092864 -0.002606 -0.0014869 0.0024347 0.11906 0.22798 0.0005932 2.9627e-06
-0.001224 -0.00092462 0.00042017 0.0018023
0.0011283 0.00092119 -0.0003005 -0.00017627 0.00051776 -0.00020741 0.21067 0.12623
0.0023823 0.0055249 -0.00077241 -0.0017064
7.5287e-05 -0.0019138 0.0011029 -0.00073921 -0.00091715 -0.00092493 0.002475 0.005403
0.04187 0.15699 -0.0072278 0.0040719
-0.00031443 -2.8466e-05 -0.0010912 0.00033368 0.00054483 0.0022259 -0.00090807 -0.001772
-0.0073436 0.003957 0.233 0.045042
3320000000 0.173 0.15525 0.0071111 0.0010967 -0.00048883 -0.0020017 0.00083936 0.00027547
-0.0017818 -0.0011141 0.00028085 0.00032531
0.007042 0.0011659 0.099107 -0.027845 0.00096849 0.0026018 -0.00037409 -0.0006239
-0.00036785 -8.8244e-05 -0.00059663 0.00025923
-0.0006016 -0.0019259 0.0010614 0.0024216 0.16697 0.21807 0.00050026 -1.2437e-05
-0.0013021 -4.4822e-05 9.4581e-05 0.00098474
0.00090359 0.00029255 -0.00024151 -0.00065388 0.00024787 0.0001354 0.21938 0.096064
0.0037583 0.0035795 -0.0009899 0.0001175
-0.0019331 -0.0012185 -0.00021203 -0.00021748 -0.0014513 -0.00034892 0.0039031 0.0036681
0.073619 0.15736 -0.0038428 0.0050825
0.00020836 0.00013694 -0.00039014 0.00033313 0.00052385 0.00074631 -0.001073 0.00011812
-0.0039051 0.0051713 0.24892 0.031664
3380000000 0.20827 0.13869 0.00556 -0.0022944 -0.0011206 0.00050055 0.001209 0.00030222
-0.0015275 0.00082301 0.00028893 -6.881e-05
0.0055901 -0.0023121 0.11008 -0.035521 0.00051002 0.0027103 -0.0012349 -0.00056039
-9.3846e-05 7.7693e-05 -0.00091013 0.00055199
-0.0012081 0.00077527 0.00057432 0.0027106 0.20806 0.19522 0.00078401 -0.00060381
-0.0014538 0.00050591 0.00087443 0.0013596
0.0010886 0.00024004 -0.0011943 -0.0005391 0.0010685 -0.0005047 0.23422 0.063644
0.0057883 0.0029665 -0.00037896 0.0003614
-0.0013728 0.00074201 -5.6342e-05 8.9314e-05 -0.0018204 0.00068624 0.005787 0.0028455
0.11749 0.14892 -0.00038675 0.005993
0.00025324 0.00016954 -0.00072012 0.00040301 0.00058436 0.0014125 -0.00032952 0.00031842
-7.7386e-05 0.0058969 0.27794 0.013318
3440000000 0.23957 0.11692 0.0043979 -0.0039682 -0.00076345 -0.0016044 0.00096457 -5.2709e-05
-0.0014027 0.0016982 0.00086426 0.00022382
0.004426 -0.0039424 0.1039 -0.041129 0.0032426 0.0016585 -0.0009673 0.0012233
0.00016593 0.00040491 0.00017907 0.00084147
-0.00068591 -0.001778 0.0031537 0.0016845 0.24613 0.16642 -0.0004867 -8.7631e-05
5.1545e-05 0.0013891 0.0011328 0.00071635
0.00092331 -0.00010282 -0.00095356 0.0011246 -0.0004922 -0.00055906 0.23563 0.030896
0.0067189 -1.7893e-05 2.4963e-05 0.00012368
-0.0013043 0.0016119 -6.8984e-05 0.00049791 0.00039898 0.0017679 0.0069575 -7.9874e-05
0.14702 0.13867 0.0029923 0.0042353
0.00088277 0.00026517 0.00010753 0.00066924 0.0013908 0.00077822 -0.00015749 0.00039705
0.002413 0.0041435 0.29441 -0.015644
3500000000 0.27165 0.085302 0.002439 -0.0047951 -0.001454 0.0014591 0.0011782 -0.00094863
-0.00095727 0.0011452 0.00086218 -0.0010258
0.0023671 -0.0047363 0.11606 -0.065167 0.0030992 0.00087189 -0.00043057 0.00066165
0.00038113 7.0543e-05 -4.2872e-05 0.00029971
-0.0014557 0.001277 0.0032141 0.0010244 0.27553 0.13223 7.8678e-06 -5.437e-05
-2.7607e-05 0.00061478 0.001745 -6.4201e-05
0.0011475 -0.00087038 -0.00042418 0.00070932 -0.00032442 -7.3447e-05 0.23974 0.0034075
0.0071855 -0.0028337 0.00013659 -0.00025323
-0.00097625 0.0011146 0.00059239 -0.00015359 -4.819e-05 0.00029016 0.0069036 -0.0030155
0.19234 0.11056 0.0032994 0.001317
0.00083217 -0.0009925 5.7496e-05 0.00043673 0.0017672 -0.00050496 9.0475e-05 -0.00015136
0.0034844 0.0016091 0.31423 -0.042844
3560000000 0.29061 0.051037 0.00023726 -0.0061629 -0.00024574 -0.00097413 0.00066389 -1.0664e-05
0.0016272 0.0017949 -8.1869e-05 -0.00087144
0.00030999 -0.0061251 0.1102 -0.070411 0.0057974 -0.00094463 0.00024568 0.00059735
0.00070261 -0.00028789 0.00018356 0.00040264
-0.00023942 -0.00088554 0.0058166 -0.00096001 0.30239 0.089096 -0.00030816 -0.0001192
0.00074234 0.0002284 0.0012693 -0.0009692
0.0007115 -4.5529e-05 0.00034187 0.00070196 1.3103e-05 0.00028379 0.23014 -0.032985
0.0060139 -0.0060129 -0.00050115 -0.00067106
0.0013335 0.0017422 0.00051187 -0.00013119 0.00045242 0.00050823 0.0060768 -0.0059242
0.2135 0.09708 0.0037344 -0.00099522
-7.6644e-05 -0.0012829 8.7256e-06 0.00033999 0.00076914 -0.0008025 -0.00077678 -0.00096814
0.0037833 -0.001459 0.32674 -0.082811
3620000000 0.30679 0.013218 -0.0013754 -0.0038973 -0.0020179 -0.00010514 0.0002982 -0.0018171
-3.2221e-06 0.00056764 -0.00071854 -0.00074646
-0.0012877 -0.003926 0.11075 -0.099964 0.0035315 -0.0040681 0.00027161 0.00055304
-0.00022058 -0.00090764 0.00058592 0.0002639
-0.0018402 0.00018332 0.0034224 -0.0041192 0.31522 0.045965 1.743e-05 -0.00074126
-0.00029948 0.0002851 0.00076805 -0.00053837
0.00022743 -0.0018396 0.00032404 0.00054737 0.00036147 -0.0010315 0.21882 -0.063305
0.0013348 -0.0075392 -0.0015206 0.00076874
0.00026848 0.00070641 -0.00029357 -0.00093848 -0.00032499 0.00023545 0.0013705 -0.0076624
0.2366 0.055151 0.0019959 -0.0019435
-0.00073154 -0.00086923 0.0007545 0.00052608 0.00053216 -0.00037489 -0.0013315 0.00070018
0.0018769 -0.0021569 0.32821 -0.11707
3680000000 0.31061 -0.031529 -0.0038101 -0.0036409 -0.0010225 0.0017367 -0.0010488 -0.00011325
0.0015006 2.2737e-05 -0.0010709 -0.00021943
-0.0037631 -0.0038017 0.10584 -0.1171 0.0014039 -0.0045557 0.00085542 0.00032936
-0.00032141 -0.00062818 0.00051075 0.00026795
-0.0010278 0.0015493 0.001247 -0.0044597 0.32606 -0.0039476 -0.00045751 -0.00057811
0.0012538 0.00064164 0.00081835 -0.0014666
-0.0012714 -3.9089e-05 0.00091399 0.00025649 -0.00054646 -0.00087455 0.20556 -0.096863
0.00018564 -0.0066429 -0.00094385 0.0011156
0.0017346 2.5329e-05 -0.00045091 -0.00054336 0.0011978 0.00093002 0.0001168 -0.0065926
0.25586 0.029417 0.0014304 -0.00256
-0.0014234 -0.00045019 0.00084831 0.00017913 0.0011585 -0.0016584 -0.0012574 0.0011495
0.0014675 -0.0022985 0.32904 -0.1619
3740000000 0.31238 -0.067055 -0.0029837 -0.00010214 -0.0022747 0.0026381 -0.0001837 -0.0005032
-0.00046616 -5.5665e-06 -0.0012244 0.00021346
-0.003232 4.6349e-05 0.096934 -0.13876 0.00062289 -0.0052016 0.00036837 -0.00039399
-0.00033612 -0.00013035 0.0007068 4.977e-05
-0.0023254 0.0026878 0.00058908 -0.0052709 0.3286 -0.043248 -0.00069816 -0.00017466
0.00019081 -0.00019623 -0.00069926 -0.0016407
-7.2191e-05 -0.00062903 0.00010132 -0.00035051 -0.00070865 -2.8501e-05 0.18377 -0.12086
-0.0022131 -0.006014 0.00071727 0.0028311
-0.00026801 -0.00015945 -0.00025804 -2.2708e-05 0.00036626 2.9812e-05 -0.0021317 -0.0059249
0.26239 -0.0086002 -0.00012916 -0.0023429
-0.00082668 0.0004313 0.00063853 -9.6123e-05 -0.00066827 -0.0017855 0.00077294 0.0027517
-0.00022807 -0.0026905 0.3144 -0.20221
3800000000 0.30651 -0.11311 -0.0024677 0.00060457 0.00075323 0.0040274 -0.001346 -0.0014154
0.0015552 0.00057232 -0.0011701 0.00019356
-0.0023472 0.00052892 0.08558 -0.15339 -0.002074 -0.0049592 2.6295e-05 1.6213e-05
-0.00090239 -0.0003583 0.00099012 5.8335e-05
0.00084344 0.0040674 -0.0022228 -0.0049279 0.32474 -0.085232 -0.00068144 -2.5758e-05
0.0013906 -0.00019185 -0.00098724 -0.00050626
-0.0013135 -0.0014997 0.00011543 0.00012888 -0.00077305 0.0002382 0.1743 -0.14644
-0.0031561 -0.0046012 0.0014079 0.0014633
0.0011985 0.00059821 -0.0009938 -0.00045655 0.00099675 -0.00027235 -0.0032768 -0.0048869
0.27441 -0.050318 0.001183 -0.0010616
-0.0007538 0.0002049 0.00083067 -1.7787e-06 -0.0011764 -0.00080945 0.0019072 0.0015814
0.00096285 -0.00057065 0.30609 -0.24316
3860000000 0.29536 -0.14461 -0.0010208 0.0013174 0.0030476 0.001788 -0.0021399 0.0011278
0.0010243 -0.0011245 -0.00037124 0.0014953
-0.0010125 0.0013781 0.066677 -0.16304 -0.0034834 -0.0048488 0.000722 -0.00047741
-0.00072623 0.0010987 0.00066718 -0.0010196
0.0031013 0.0015587 -0.003613 -0.0047441 0.30522 -0.12493 -0.00088236 0.00078417
0.00017445 -0.00082164 -0.00086665 -0.00038349
-0.0022429 0.0012084 0.00069255 -0.0005338 -0.00081825 0.0008351 0.14619 -0.16102
-0.0025707 -0.0049386 0.0021419 0.00090136
0.00081884 -0.0012425 -0.00058917 0.0012457 0.00030019 -0.00069049 -0.0029197 -0.0043631
0.27059 -0.08112 -0.0002366 -0.001844
-0.00029742 0.001371 0.0005567 -0.00098288 -0.00088645 3.6651e-05 0.0018057 0.00081081
0.00046661 -0.0020616 0.2833 -0.28073
3920000000 0.27999 -0.18475 0.0017998 0.00035374 0.0036576 0.0023247 -2.2467e-05 0.00092464
0.00029825 -8.2063e-05 0.00082146 0.00052697
0.0018135 0.00030916 0.038984 -0.17893 -0.0048331 -0.0028692 -0.00039559 -0.00012853
0.00026728 0.00024366 -0.00026672 -0.00050126
0.0036424 0.0022851 -0.004725 -0.0028497 0.29906 -0.15796 5.4986e-05 0.0013781
0.0015947 -0.00096232 -0.00047275 -5.6935e-05
-3.3194e-05 0.0010132 -0.00039953 -0.00012563 0.00025051 0.0014665 0.12568 -0.17156
-0.0043492 -0.0037604 0.001938 -0.00029894
0.00017319 0.00015892 0.00034539 4.43e-05 0.0014611 -0.0010514 -0.0043073 -0.0040993
0.26185 -0.13104 0.00078217 -0.0020975
0.00068029 0.00050425 -1.9038e-05 -0.00039608 -0.00032893 -0.00039959 0.0022462 -0.00041541
3.5525e-05 -0.0019613 0.26223 -0.30832
3980000000 0.2526 -0.22086 0.0018352 -0.0027313 0.0049767 -0.00042717 0.00011764 0.0011532
0.00080098 -0.0017414 0.00068652 0.00030232
0.0017523 -0.0026881 0.016715 -0.19198 -0.0052603 -0.00091383 0.00077321 0.00059877
0.00073172 0.00053556 1.9829e-05 -0.0011052
0.0050927 -0.00037296 -0.0052052 -0.00097947 0.26999 -0.18907 0.0014869 0.00013096
-0.0011571 -0.0015847 -0.00076752 -0.00046598
0.00013564 0.0010185 0.00078052 0.00055715 0.0014324 3.0669e-05 0.089675 -0.19294
-0.005033 -0.0041646 0.0015424 -0.0011113
0.00096446 -0.0018642 0.00033819 0.00031631 -0.0012174 -0.00091827 -0.0047496 -0.0042089
0.24888 -0.1598 0.00065938 -0.004801
0.00048252 0.00037786 -2.4513e-06 -0.0013023 -0.00073139 -0.00049201 0.0012602 -0.0010026
0.0011884 -0.0047986 0.22677 -0.34561
4040000000 0.22465 -0.24569 -0.00056418 -0.0039499 0.0035183 -0.0030456 0.00012053 0.00010213
-0.00034359 -0.0012983 0.00025034 6.0796e-06
-0.00047446 -0.0039363 -0.0083007 -0.19897 -0.0044623 -7.14e-05 0.00016508 -0.00099187
-0.00012984 0.00010572 -0.0014359 0.0001018
0.0034162 -0.0030559 -0.0045759 0.00010569 0.24763 -0.22154 0.00033415 -0.00066617
-0.00090418 -0.00023587 -0.0010908 0.00010748
0.00026883 0.00029611 0.0002049 -0.001013 0.00028248 -0.00089374 0.068072 -0.18753
-0.0070551 -0.001545 0.001215 -0.00039456
-0.00034734 -0.0010107 0.00020221 0.00038765 -0.00087602 -0.00043139 -0.0073093 -0.0016819
0.23531 -0.19371 -0.0018785 -0.0035722
0.00038877 0.00020991 -0.0014861 9.6201e-06 -0.0010999 4.8137e-05 0.0014126 -0.00045807
-0.0023228 -0.003945 0.18982 -0.36452
4100000000 0.19462 -0.2691 -0.003283 -0.0027698 0.0010984 -0.0038716 -0.00027642 -0.00012566
0.00029634 -0.0018815 0.00067522 0.00039951
-0.0032528 -0.0027793 -0.034296 -0.20228 -0.0047565 0.00090707 -0.00014338 -0.00028406
0.00057217 0.00034098 -0.00057414 0.00022907
0.0010523 -0.0037421 -0.00474 0.0010737 0.22585 -0.24799 5.9474e-05 -0.00040869
-6.45e-05 -0.00019813 -0.001287 0.00025915
-0.00014223 -1.7337e-05 -0.00015874 -0.00024 0.000148 -3.2057e-05 0.034567 -0.20115
-0.006439 0.00066629 0.0010107 -0.0013202
0.00030046 -0.0021192 0.00072253 0.00019469 -0.00017152 -0.00056144 -0.0066067 0.00086898
0.21671 -0.21867 -0.0022675 -0.0042819
0.00080354 0.00060491 -0.0006475 0.0004185 -0.00099074 7.9424e-05 0.0011208 -0.0014443
-0.0021744 -0.0040188 0.15663 -0.38981
4160000000 0.16531 -0.28576 -0.003518 -0.0019137 -0.00037571 -0.0030659 0.0006239 -6.9649e-05
-0.0038104 -0.00040071 0.00074776 -0.00095598
-0.0034676 -0.0019056 -0.05962 -0.19796 -0.0046863 0.0027105 -0.00046097 -0.00042682
0.00032141 -0.00056341 -0.00097786 0.00034778
-0.00047031 -0.0031214 -0.0045779 0.0027497 0.19315 -0.26418 0.00040918 -0.00038152
-0.0012794 -0.00050264 -0.0014258 0.00087709
0.00069593 -0.00021303 -0.00041758 -0.0003221 0.00072225 -0.00041825 0.010613 -0.18857
-0.0057881 0.0018554 0.00081755 -0.0020437
-0.004004 -0.00037102 0.00043681 -0.00053031 -0.0012807 -0.00031667 -0.0052301 0.0017984
0.18136 -0.25236 -0.0050941 -0.0032052
0.001049 -0.00086469 -0.00089787 0.00028988 -0.0013024 0.00068007 0.00087575 -0.0019823
-0.0047921 -0.0033429 0.10722 -0.39867
4220000000 0.13699 -0.30179 -0.0043885 0.00018493 6.4278e-05 -0.0037426 -0.00015342 -0.0002195
-0.00082513 0.0010464 0.00040163 -0.0014241
-0.0044335 0.00027082 -0.095881 -0.18789 -0.0021138 0.00319 -0.00015544 -0.00011722
0.00017045 8.7875e-05 -0.0007349 0.00099936
-5.6498e-07 -0.0036934 -0.0021206 0.0031366 0.16261 -0.28979 4.1939e-05 0.00014787
0.00055543 0.00031765 -0.0003057 0.0013006
-0.00023841 -0.00019664 -0.00011841 -0.00018158 -6.192e-05 -7.3754e-05 -0.013732 -0.18685
-0.0044495 0.0023481 -5.8109e-05 -0.002025
-0.00069269 0.00126 4.5552e-05 -6.5779e-05 0.00023358 0.0002912 -0.0046457 0.0023779
0.16561 -0.27482 -0.0046365 -0.0028094
-0.00015315 -0.0015668 -0.00060607 0.0012402 -0.00032067 0.0014062 -0.00019968 -0.0020382
-0.0049074 -0.0028466 0.079011 -0.41234
4280000000 0.10611 -0.31028 -0.0026125 0.0017679 -0.0017921 -0.0042578 -0.00031042 0.00056207
-0.00020579 0.00094311 -0.0006545 -0.00028171
-0.0026173 0.0016925 -0.12129 -0.19209 -0.0029023 0.0029136 -0.00074127 -0.00030532
0.00020147 0.00021436 0.0005312 0.00059072
-0.0019909 -0.0043683 -0.002992 0.0029879 0.13295 -0.29624 0.00087266 -0.00035049
-0.00076488 0.0010375 -5.1502e-05 0.00069149
-0.0003218 0.00070491 -0.00088054 -0.00034417 0.00082318 -0.00039563 -0.050525 -0.17172
-0.0052068 0.0026124 -0.00055609 -0.0020964
-0.00016078 0.001071 9.4607e-05 0.00036135 -0.00070972 0.0013041 -0.0049777 0.0027504
0.11684 -0.29471 -0.0064681 -0.00075255
-0.00053393 -0.00042277 0.00058065 0.00045559 -7.8265e-05 0.00064308 -0.00060247 -0.0017782
-0.0060552 -0.00045391 0.028775 -0.41666
4340000000 0.078919 -0.31916 -0.0017922 0.0018154 -0.0023278 -0.0014788 0.00017334 0.00045624
8.6863e-05 0.00078581 -0.00013669 -0.001019
-0.0018276 0.0018444 -0.14166 -0.16585 -0.0021536 0.0040923 -0.0002459 0.00053243
-0.00015776 -0.00032397 0.00038783 0.00051735
-0.002362 -0.0014316 -0.0020526 0.0041828 0.097623 -0.31316 -0.00059629 -0.00080587
3.9246e-05 0.00097754 0.00077409 0.002099
0.00026051 0.00043248 -0.0002115 0.00052709 -0.00042773 -0.00076336 -0.069033 -0.16939
-0.004286 0.0037491 -0.0013043 -0.0021003
0.00018106 0.00073155 -0.00014854 -0.00029017 0.00026291 0.00064786 -0.0044641 0.0038443
0.088351 -0.31717 -0.0048859 0.0021716
-5.6416e-05 -0.00087683 0.00050702 0.00041089 0.00075985 0.0019793 -0.0012858 -0.0023483
-0.0051301 0.0021118 -0.0042626 -0.41127
4400000000 0.047656 -0.32465 -0.00074585 0.0015217 -0.0024894 -0.0015528 0.00098493 0.0012972
3.0956e-05 0.00075033 -0.00011298 -0.0007094
-0.00079635 0.0015161 -0.17049 -0.156 -0.0013503 0.0041701 -0.00047506 0.00051065
0.00013591 -0.00057698 0.0005345 0.00032797
-0.002436 -0.0015959 -0.0011511 0.0041244 0.068083 -0.31967 -8.0766e-05 -0.00019459
0.00039195 8.6818e-05 0.0010342 0.0016406
0.00095729 0.0013045 -0.00050035 0.00047143 -3.8375e-05 -0.00028438 -0.093605 -0.1564
-0.0033207 0.0053798 -0.0019216 -0.0014798
1.0966e-05 0.00063693 0.00012618 -0.00049967 0.00015414 0.00016366 -0.0033772 0.0054455
0.055357 -0.32774 -0.0044233 0.0010558
-0.00022397 -0.00054524 0.00049955 0.00023325 0.0010534 0.0016627 -0.0017681 -0.0015909
-0.0042832 0.0011989 -0.051323 -0.41495
4460000000 0.012286 -0.32416 -0.00069405 0.00014536 -0.0041187 -0.00083026 0.0015047 -0.00071197
-0.00050116 0.0014159 -0.0012509 -0.00038176
-0.00074117 0.00012469 -0.19218 -0.1261 -0.00042545 0.004568 -0.00038431 0.00078054
-0.00054508 -0.00049334 0.00038659 -0.00053179
-0.0042687 -0.00064444 -0.00039025 0.0046226 0.041941 -0.3258 -0.00052117 -0.00040193
0.00051595 0.00085688 0.0020322 0.00060558
0.0013703 -0.00073459 -0.00030298 0.0008201 -0.00051586 -0.00050156 -0.10676 -0.13475
-0.0016348 0.0064078 -0.0023137 -0.0010134
-0.0005578 0.0013128 -0.0004351 -0.00046277 0.00046172 0.00067089 -0.0015329 0.0062622
0.019615 -0.32105 -0.0041569 0.0030855
-0.0012459 -0.00031419 0.00043998 -0.00056496 0.0021862 0.0004135 -0.0024557 -0.00094462
-0.0040858 0.0033604 -0.0903 -0.39619
4520000000 -0.012157 -0.32477 -0.00052453 -0.00045624 -0.0037931 0.000301 0.00062224 -6.0264e-05
0.0019257 -1.5443e-05 -0.00068046 0.00091398
-0.00041246 -0.00047853 -0.21666 -0.10914 0.00070489 0.0046747 0.00061071 0.00077983
-0.00017076 3.7288e-05 0.00014048 -0.00011816
-0.0035722 0.0003591 0.00082305 0.0046495 0.011634 -0.3235 -0.00097173 0.00040662
0.00084883 -0.00063574 0.0015488 -0.0007712
0.00062723 -5.3648e-05 0.00067971 0.00083697 -0.0010333 0.00046158 -0.1248 -0.1256
-0.00040827 0.0059331 -0.0028649 -0.0004234
0.0018525 3.6671e-05 -0.00042542 -2.5839e-07 0.00096401 -0.00046904 -0.00040322 0.0057445
-0.029422 -0.33148 -0.0022705 0.0034073
-0.00062257 0.00090564 0.00014601 -0.00012469 0.0017286 -0.00097447 -0.002863 -0.00037974
-0.0025068 0.0031579 -0.11909 -0.39502
4580000000 -0.049872 -0.31753 -0.0014519 -0.00058487 -0.0028938 0.002694 0.00071406 -0.00034561
0.00042597 1.9398e-05 -0.00046866 0.0007548
-0.0014495 -0.00063945 -0.23511 -0.082303 0.0011412 0.0041594 0.00064928 -0.00011225
-0.00011419 0.00028463 5.9852e-05 -0.00020434
-0.0029565 0.0026102 0.0011361 0.0041085 -0.020353 -0.32095 -0.00032666 0.00044506
-0.00010572 -4.6489e-05 0.001819 -0.0009969
0.00075646 -0.00031423 0.00057648 -0.00015027 -0.00021396 0.00055377 -0.13515 -0.10057
0.0019029 0.0051076 -0.0026488 0.0011219
0.00041553 -0.00010213 -7.2216e-05 0.00030616 -0.00012831 -5.7926e-05 0.0018426 0.0052402
-0.055145 -0.33502 -0.002567 0.0033332
-0.00041998 0.00059126 0.0001825 -0.00017136 0.0017443 -0.0010047 -0.0026793 0.0011391
-0.0019545 0.0037388 -0.16461 -0.36458
4640000000 -0.07533 -0.31117 -0.0025341 -0.0016032 -0.0031188 0.002593 0.00051686 -0.0014599
0.0014649 -0.00020407 0.00028881 0.0010177
-0.0025547 -0.0015743 -0.24539 -0.054751 0.0015318 0.0037647 0.00073741 0.00029919
-0.00030003 0.00036693 -7.4869e-05 -0.00081411
-0.0031786 0.0026871 0.0016119 0.0038718 -0.044535 -0.31465 0.00031883 0.00088745
0.0011567 0.00028498 0.00012743 -0.002321
0.00049179 -0.0013825 0.00069644 0.00025079 0.00027124 0.00080624 -0.14031 -0.086092
0.0035367 0.003783 -0.0025712 0.0016321
0.0014706 -0.00022497 -0.00024622 0.00040024 0.0012728 8.6587e-05 0.0036834 0.0036835
-0.08713 -0.31799 -0.0021844 0.0040046
8.6077e-05 0.0010192 0.0001343 -0.00079971 0.00029536 -0.0019571 -0.0024829 0.0014397
-0.0026503 0.0036345 -0.18293 -0.3549
4700000000 -0.10341 -0.30604 -0.0041074 2.7624e-05 -0.0014271 0.0045519 -0.00087404 -0.00091865
0.00096453 -0.00078639 0.00091479 0.00083015
-0.0040632 7.2862e-05 -0.25712 -0.035977 0.0027623 0.0039758 0.0004641 -0.00053365
0.00028019 0.00037532 -0.00024114 -5.5448e-05
-0.0012471 0.0048509 0.0028631 0.0039497 -0.075262 -0.30859 -3.9097e-05 0.00068327
0.00015841 -0.00032886 -0.00017417 -0.0013184
-0.00094839 -0.00090934 0.00040262 -0.00052777 -0.00015354 0.00072472 -0.15738 -0.065269
0.0030498 0.0018758 -0.0014331 0.0022759
0.00099482 -0.00064126 0.00036617 0.00046508 0.00057712 -0.00025731 0.0031195 0.0018732
-0.12644 -0.30863 -0.001513 0.0038706
0.00099422 0.00077002 -0.00024893 -0.00016134 -0.00020106 -0.001581 -0.001526 0.0023848
-0.001294 0.0040476 -0.22686 -0.32571
4760000000 -0.13302 -0.29081 -0.0047775 0.0012875 0.00066895 0.0045312 -0.00069555 -0.00050692
0.00019703 -0.0010639 0.00088437 -0.0002367
-0.0047425 0.0012466 -0.25244 0.0065561 0.0032154 0.0032798 -4.2141e-05 -0.00067248
0.00035357 0.00017354 0.00021015 -0.00019187
0.00079817 0.0045402 0.0032921 0.0032456 -0.10529 -0.29458 0.00075685 0.00015458
0.00091398 -5.7152e-05 -0.0011004 -0.0011241
-0.000701 -0.00062972 2.5386e-05 -0.00058413 0.00084782 0.00026921 -0.15122 -0.048576
0.0025801 0.001258 -0.0007989 0.0027841
0.00011599 -0.0010761 0.00044453 0.00012078 0.00076165 -0.00026201 0.0022309 0.0014968
-0.15832 -0.29063 -0.00069022 0.0044558
0.0008725 -0.00032252 1.127e-06 -0.00020095 -0.0013183 -0.0008276 -0.00061477 0.0028
-0.00091347 0.0042443 -0.2382 -0.30331
4820000000 -0.16 -0.27695 -0.0051405 0.0027001 0.00171 0.0031129 -0.0010024 -0.00051918
0.00034747 -0.00082414 0.00018882 -0.00053727
-0.005122 0.0026212 -0.26399 0.029035 0.004575 0.0029649 -0.0001136 -0.00029615
0.00028317 -0.00020959 -0.00030392 -0.0004563
0.0017532 0.0031989 0.0046284 0.0029363 -0.13341 -0.29108 0.00050289 -0.00037558
0.00033377 -0.0008159 -0.0010723 -0.00042233
-0.00094368 -0.00049988 -0.00010895 -0.00037225 0.00055104 -0.00044622 -0.16647 -0.031174
0.0017756 0.00032467 8.4995e-05 0.0030324
0.00025984 -0.00073957 0.00020556 -0.00013488 0.00042928 -0.00054776 0.0019359 0.00012366
-0.19603 -0.27172 -0.0001365 0.0039127
0.00037666 -0.00034607 -0.00016721 -0.00030973 -0.00084492 -0.00038937 0.0001113 0.0029
0.00033691 0.0039003 -0.27453 -0.27283
4880000000 -0.19114 -0.25698 -0.0042888 0.004682 0.0022947 0.0028511 -0.0013826 0.00023897
-0.00093721 -0.000924 0.00036824 -0.00010495
-0.0043357 0.0046504 -0.25533 0.070485 0.0045989 0.0014904 -0.0003494 -0.00019497
-0.00012535 0.00015001 -0.00022941 0.00012054
0.0021618 0.0028221 0.0045932 0.0014307 -0.15211 -0.27752 0.00055268 -0.00021991
-0.00030453 -0.0013519 -0.00043701 0.00011957
-0.0014313 0.00030578 -0.00038179 -0.00011814 0.00029293 -0.00029783 -0.15949 -0.012519
0.00061167 -7.0458e-05 0.0011076 0.0024794
-0.0007611 -0.00091287 -7.614e-05 0.0002458 -0.00017646 -0.0013012 0.00067622 -1.5988e-05
-0.22471 -0.25539 0.00078027 0.003762
0.00050618 -0.0003674 -0.0002578 -3.9684e-05 -0.00072044 -2.1217e-05 0.0011393 0.002463
0.0006238 0.003593 -0.28697 -0.24368
4940000000 -0.2119 -0.23941 -0.0029306 0.0067411 0.0031135 0.00099296 -0.00021706 0.00071029
-0.0010403 -0.00055771 0.00011669 -0.00064955
-0.0029483 0.0067361 -0.26671 0.096212 0.0056176 0.0010732 -0.00010501 -0.00010925
0.00029531 -0.00032593 -0.00031934 4.0456e-05
0.0031163 0.00096349 0.0056673 0.00094845 -0.17185 -0.25379 0.00016277 -0.00052709
-0.0011133 -0.00021033 -0.00052514 -0.00023383
-0.00019689 0.00068933 -5.7703e-05 -9.7867e-05 0.00018705 -0.00041591 -0.16679 -0.002979
-0.00015504 0.00047957 0.0016478 0.0019158
-0.00090116 -0.0004222 0.00027168 -0.00038878 -0.00092501 -0.00010161 -0.00022604 0.00047522
-0.24726 -0.22625 0.00012705 0.0034652
2.8032e-05 -0.00066835 -0.00034735 0.00026192 -0.00073445 4.532e-05 0.0018012 0.0019838
0.00029491 0.0035005 -0.31053 -0.21702
5000000000 -0.2326 -0.21487 -3.607e-05 0.0073978 0.0030078 0.0016924 -0.00020007 0.00066187
-0.00055489 0.00062909 -0.00046515 -0.00091574
4.5236e-05 0.0074407 -0.25306 0.11374 0.0056924 -0.00058679 -0.000256 -9.6608e-05
-0.00019245 -0.00051758 -0.00033994 3.2982e-05
0.0029531 0.0018415 0.0056556 -0.00066455 -0.2016 -0.23925 -0.00065286 -0.00064963
-0.0003956 -0.0001053 -0.00068603 0.0002123
-0.00020159 0.00061834 -0.00025724 -9.9914e-05 -0.00066637 -0.00077644 -0.16118 0.021228
-0.00049153 0.0017209 0.0023826 0.0011355
-0.00045204 0.00051021 -0.00014464 -0.00048055 -0.00069638 -0.0004738 -0.00049003 0.0017059
-0.27367 -0.20412 0.00081688 0.0038189
-0.00041682 -0.000937 -0.0002286 -0.00015376 -0.00065104 1.5868e-05 0.0023583 0.0010847
0.0008185 0.003811 -0.32219 -0.1834
5060000000 -0.2533 -0.18715 0.0019749 0.0070107 0.0031152 -0.00041205 9.3606e-05 0.00042621
-0.00034942 -8.1526e-05 -0.00035801 -0.00018147
0.0019627 0.0069921 -0.23524 0.15061 0.0051097 -0.0020588 -5.7413e-05 0.00019144
-0.0003987 -0.0001008 -0.0001184 0.00020052
0.0031634 -0.00056832 0.0050045 -0.0021405 -0.21598 -0.21749 -0.00034813 0.00025281
-0.00087354 -6.5405e-06 -0.00081851 6.7022e-05
0.00010987 0.00039515 1.5225e-05 0.000197 -0.00025036 0.00039952 -0.16261 0.028494
0.00014043 0.0031683 0.0018263 0.0004547
-0.00044454 -5.2859e-06 -0.00021901 -1.987e-05 -0.00085759 0.00013466 0.00020247 0.0031015
-0.28462 -0.17253 0.0018305 0.0031993
-0.00040229 -0.00024814 -0.00029592 0.00019913 -0.0010982 3.9589e-05 0.0017956 0.00049691
0.0018029 0.0033451 -0.33466 -0.15404
5120000000 -0.26914 -0.1618 0.0035411 0.0059696 0.002899 -0.00065082 0.0003283 0.00069583
-0.00028367 0.00077698 -0.00050304 -6.8867e-05
0.0034953 0.0058993 -0.2294 0.17677 0.004729 -0.0025879 4.6587e-05 0.00015871
4.1033e-06 9.6868e-05 -3.8632e-05 0.0002445
0.0029514 -0.00065227 0.0046951 -0.0026186 -0.22953 -0.2023 -6.462e-05 0.00015151
-0.00029384 0.00087049 -0.0011631 0.00062019
0.0003076 0.00064804 6.4886e-05 0.00018727 -4.0021e-05 0.00012875 -0.15895 0.054514
0.0017203 0.0031115 0.0025 0.00049888
-0.00026586 0.0007641 -7.8648e-05 -2.3122e-05 -0.00022725 0.00085882 0.0016247 0.0031197
-0.29829 -0.1392 0.0015273 0.0034897
-0.00035933 0.00021153 9.1152e-06 0.00028775 -0.00092656 0.00084236 0.0023568 0.00046585
0.0016852 0.0032244 -0.34726 -0.11966
5180000000 -0.28497 -0.13127 0.0051511 0.0047721 0.0033533 -0.0010931 0.00024968 0.00057857
-7.5371e-05 0.00034434 -0.0004549 0.00046055
0.005072 0.0047796 -0.207 0.19975 0.0042149 -0.0038196 -0.00034519 -0.00020912
-0.00012071 -0.00016338 -0.00020284 0.00031962
0.0032714 -0.0011981 0.0041865 -0.0038336 -0.24083 -0.16545 -0.00032936 0.00065657
7.6336e-05 -6.5228e-05 -0.00049897 0.0010107
0.00026917 0.00062119 -0.00038907 -0.00018749 -0.00046417 0.00055721 -0.15782 0.064448
0.0032625 0.003449 0.0023713 -0.00064655
-0.00011771 0.00058229 -0.0001937 -0.00014561 -0.00012115 2.9257e-05 0.003256 0.0035981
-0.3087 -0.096491 0.0032722 0.0033185
-0.00038685 0.00037415 -9.2745e-05 0.00017961 -0.00042569 0.00087524 0.0023807 -0.00061703
0.003175 0.003342 -0.34903 -0.087835
5240000000 -0.29322 -0.1043 0.0052063 0.0034139 0.0026425 -0.0028377 0.00067375 6.1847e-05
-0.00029684 1.1701e-05 8.1148e-05 0.00063214
0.0052205 0.0034252 -0.19499 0.23707 0.0031219 -0.0046136 -1.7793e-05 0.00012905
-0.00028624 -8.0892e-05 0.00033126 0.00028491
0.0026155 -0.0028206 0.0030436 -0.00472 -0.2574 -0.14055 0.00032391 0.00029483
-0.00037531 0.00067448 0.00022262 0.001117
0.00072798 4.3139e-05 -8.113e-06 0.00015437 0.00029022 0.00042732 -0.15828 0.084908
0.003853 0.0021378 0.0018397 -0.0012779
-0.00021829 -0.00019045 -0.00018555 -3.2644e-05 -0.00024539 0.00089083 0.0039693 0.0021317
-0.32171 -0.0563 0.0033881 0.0027728
4.3367e-05 0.00052577 0.0001961 0.00041189 0.00018563 0.0012 0.0017065 -0.001286
0.0035718 0.0027917 -0.35513 -0.054516
5300000000 -0.29833 -0.073773 0.0060742 0.002053 0.001795 -0.0031263 0.00013663 -0.00033643
0.00019905 0.0007901 8.8834e-05 0.00025117
0.0061057 0.0020455 -0.18693 0.2417 0.0020841 -0.0053691 -0.0001209 0.00023506
5.3294e-06 0.0003858 0.00019565 0.00029471
0.0016918 -0.0031678 0.0019379 -0.0054247 -0.2726 -0.11486 0.0002733 -0.00022881
0.00021122 0.00050535 0.00049752 0.00071819
0.00014138 -0.00036247 -0.00010767 0.00022662 0.00046812 -0.00013988 -0.15079 0.09419
0.0053019 0.0011779 0.0014909 -0.0015381
0.00035987 0.00067479 0.00012151 0.00038118 0.0005553 0.00026986 0.0052428 0.0011514
-0.33201 -0.030237 0.0038197 0.002348
-9.5124e-06 0.00028063 0.00033663 0.00019554 0.0006426 0.00078235 0.0014764 -0.0014708
0.0036088 0.002136 -0.35087 -0.019076
5360000000 -0.29819 -0.03649 0.0062241 0.000592 0.00022923 -0.003921 0.00044845 -4.3161e-06
0.00022341 0.00044718 0.00050867 7.308e-05
0.0061931 0.00057557 -0.14955 0.26308 0.00076027 -0.0055728 0.00010207 0.00024356
-0.00018282 3.9247e-05 0.00053317 -0.00015007
0.00022426 -0.003897 0.00070446 -0.005481 -0.27147 -0.088056 0.00019011 0.00038558
1.0149e-05 0.00010881 0.00067068 0.00056532
0.00045507 -5.8288e-05 9.815e-05 0.00021078 0.00028838 0.00025865 -0.14873 0.11205
0.0056042 -0.0008751 0.00066627 -0.0020564
0.0001322 0.00046162 -2.2872e-05 5.8815e-05 0.00016232 0.0002215 0.0057355 -0.00082112
-0.32523 0.0087786 0.0047033 0.0018604
0.000617 2.0397e-05 0.0004403 -0.00019265 0.00057984 0.00042867 0.00063739 -0.0021185
0.0048283 0.0019386 -0.34853 0.0094239
5420000000 -0.30061 -0.013523 0.0060575 -0.0013023 -0.00065869 -0.003458 -4.3258e-05 -0.00021637
0.0008554 0.00053306 0.00037344 -0.00027009
0.0060514 -0.0012942 -0.13052 0.28965 0.00017269 -0.0053845 8.1561e-05 0.00011697
0.00011592 0.00015053 0.0002629 -0.00010699
-0.00070635 -0.0034334 4.0208e-05 -0.0054151 -0.28702 -0.055548 -8.5181e-05 -0.00058562
0.0010709 0.00020604 0.0011222 -9.1839e-05
-8.2776e-05 -0.00016493 8.5903e-05 0.00010458 -0.00021028 -0.00061409 -0.13752 0.12677
0.0046204 -0.0021413 8.6446e-05 -0.0016704
0.00082577 0.00065161 0.00012017 0.00012918 0.00061149 4.5691e-05 0.0045434 -0.0023136
-0.33029 0.037698 0.0050959 0.0003481
0.00032369 -9.4492e-05 0.00030018 -0.00012124 0.0011434 0.00010618 6.148e-05 -0.0016843
0.0048644 0.00042274 -0.3409 0.050862
5480000000 -0.29268 0.022848 0.0049458 -0.0020301 -0.0019274 -0.002923 0.00039486 -4.9582e-06
0.00089748 -0.00035393 -0.00011402 -9.9244e-05
0.0049649 -0.0020062 -0.11593 0.29752 -0.0015066 -0.0058507 1.9702e-05 0.00026272
-9.4118e-06 -3.4979e-05 0.00018079 -0.00025179
-0.0019609 -0.0029375 -0.0016823 -0.0058374 -0.29151 -0.032718 -0.00030114 0.00018944
0.00066962 -0.00063345 0.00077669 -3.4439e-06
0.00041539 -7.8454e-05 2.17e-05 0.00020669 -0.0001995 0.00022421 -0.13082 0.13784
0.0038376 -0.00344 -0.00011548 -0.0019108
0.00095672 -0.00042613 1.5791e-05 3.3461e-05 0.00059828 -0.00010593 0.0038206 -0.0033176
-0.31833 0.065083 0.0046869 0.0002746
9.5873e-06 -0.00017278 0.0002254 -0.00023902 0.00093202 1.4376e-05 -0.00018704 -0.0018512
0.0048474 7.418e-05 -0.33222 0.073245
5540000000 -0.28843 0.048144 0.0042303 -0.0027058 -0.0026731 -0.001937 0.00029316 -0.00032283
0.00010781 -0.00029243 -0.00031507 3.2129e-05
0.0042473 -0.0026838 -0.074843 0.3146 -0.0026704 -0.0050715 0.00048475 0.00016618
9.0065e-05 -0.00014786 -0.00010851 -0.00033971
-0.002755 -0.0019374 -0.002724 -0.0050797 -0.29029 -0.012081 0.00021324 -0.00019256
0.00062596 -0.00020001 0.00041804 -0.00019166
0.0003397 -0.00033239 0.00047728 0.00012237 0.00020841 -0.00023656 -0.11918 0.15903
0.0024349 -0.0038448 -0.001053 -0.0017101
0.0001804 -0.00026048 -5.6864e-05 -8.0076e-05 0.00063555 -9.593e-05 0.0024569 -0.0039146
-0.30339 0.099356 0.0048826 -0.0013971
-0.00015365 1.8197e-05 -0.00011331 -0.00037482 0.00039598 -0.0004917 -0.0010991 -0.00185
0.0046605 -0.0011872 -0.324 0.11399
5600000000 -0.27727 0.075917 0.0033461 -0.0037034 -0.0024683 -0.0016237 0.00032064 -0.00034665
0.00023752 -0.00024706 0.00014328 0.00044897
0.0033579 -0.0037032 -0.072234 0.32866 -0.0038601 -0.0047992 1.3377e-05 -0.00021008
-0.00012257 3.9885e-05 -0.00010864 -0.00028057
-0.0025375 -0.0014825 -0.0039018 -0.0047284 -0.28982 0.019934 -4.7368e-05 -2.5632e-05
7.7939e-05 -0.00056442 0.00049781 -0.00039038
0.00032654 -0.00036632 3.433e-05 -0.00020577 6.7055e-05 7.8112e-05 -0.11161 0.15835
0.0017305 -0.0038533 -0.00096739 -0.00095961
0.00035087 -0.00035742 -0.0001434 1.255e-05 0.00016157 -0.00082473 0.001653 -0.0037283
-0.29433 0.12819 0.0042304 -0.0014792
1.938e-05 0.00042302 -0.0001041 -0.00018976 0.00022703 -0.00043138 -0.00103 -0.00099135
0.0043739 -0.0018818 -0.30179 0.1288
5660000000 -0.26545 0.098168 0.0031218 -0.0036972 -0.0033989 -0.00045595 -0.00035033 -0.00062862
-0.0002033 -0.00057868 0.00037684 -9.5166e-05
0.0031085 -0.0037233 -0.030548 0.32007 -0.0044553 -0.0031027 7.5275e-05 -0.00015441
0.00015634 1.8828e-05 -0.00019149 -5.9502e-05
-0.0033007 -0.00041725 -0.0046472 -0.002944 -0.29006 0.043674 -0.00014317 0.00018484
-0.00035977 -0.00034415 -1.1234e-05 -0.0011321
-0.00037445 -0.00065292 4.8814e-05 -0.00017407 -0.00020014 0.00015078 -0.096007 0.17843
0.00075908 -0.004022 -0.0013275 -0.00097927
-0.00031116 -0.00051799 0.0001657 6.5873e-06 -0.00055805 -0.00037343 0.00075618 -0.0040722
-0.27926 0.1556 0.0044006 -0.0026756
0.00050249 -8.4925e-05 -7.1943e-05 -4.4986e-05 0.00024564 -0.00088175 -0.0013191 -0.00092371
0.0042035 -0.0023684 -0.293 0.16491
5720000000 -0.25021 0.11939 0.0026214 -0.0043478 -0.0029404 0.00071997 -0.00057723 -0.00023519
-0.00033918 -4.395e-05 -5.3686e-05 -0.00037141
0.0026406 -0.0043353 -0.0024159 0.34509 -0.0057391 -0.0027374 3.8532e-05 -4.6671e-05
-0.00027092 0.00010283 -0.00017779 0.00017197
-0.0028771 0.00073682 -0.005701 -0.0026017 -0.28687 0.074201 0.00027371 -7.5368e-06
0.00010303 0.00062408 -4.8334e-06 -4.2371e-06
-0.00051008 -0.00019386 6.44e-05 -1.9768e-05 0.00026654 0.00013215 -0.080198 0.18009
-0.00020083 -0.0036367 -0.0015263 -0.00037207
-0.00033067 -4.7265e-05 -0.00029201 1.2015e-05 -4.2609e-06 0.00048657 -0.00022519 -0.0036295
-0.26724 0.18136 0.0037733 -0.0038211
-1.101e-05 -0.00034233 -0.00023944 0.00019831 -0.00012032 -0.00027688 -0.0015903 -0.00041769
0.0039071 -0.0040372 -0.26246 0.1817
5780000000 -0.23403 0.13677 0.001318 -0.0049825 -0.0024663 0.0011879 -0.00064606 8.497e-05
-0.00038112 -0.00027213 -0.00013779 -0.00030518
0.0013307 -0.004962 0.010826 0.3398 -0.0060668 -0.00055795 5.0979e-05 -0.00021109
5.2568e-05 8.6401e-06 -0.00015912 -0.00013615
-0.0024366 0.0011529 -0.0060953 -0.00049364 -0.28311 0.091491 -9.2737e-05 -9.3207e-05
0.00019272 -0.00029573 -0.00024496 -0.00074155
-0.00068178 0.00015229 1.0545e-05 -0.00020929 -6.9426e-05 -4.4412e-05 -0.070982 0.19613
-0.00016081 -0.0032213 -0.0013369 4.1787e-05
-0.00035893 -0.00014311 3.9066e-05 3.4168e-05 0.00026382 -2.9627e-05 -0.0002596 -0.0031932
-0.2566 0.20286 0.0027706 -0.0039241
-0.0001042 -0.00027463 -0.00010979 -9.6747e-05 -0.00034103 -0.00070371 -0.0012618 6.9545e-05
0.0028953 -0.0039677 -0.25333 0.20422
5840000000 -0.22009 0.15781 -4.5138e-05 -0.0054615 -0.0020296 0.0013034 -0.00017186 0.00028053
-0.00035602 0.00013649 -0.00039623 -0.00032439
-8.125e-05 -0.0054967 0.046822 0.34279 -0.005774 0.00057986 -0.0002103 -3.0354e-05
0.00033057 -3.8501e-05 -0.00015497 0.00025511
-0.0020631 0.0013325 -0.0058021 0.00072822 -0.2759 0.11574 -0.00020357 -7.4521e-06
-0.00015937 -0.00043981 -0.00060898 -0.00028453
-0.00014083 0.00030141 -0.00022246 1.2747e-05 -0.00027192 3.9119e-05 -0.048185 0.19887
-0.00093385 -0.003669 -0.0011754 0.0002325
-0.00030174 7.3971e-05 0.00018503 -5.6097e-05 -9.0559e-05 -0.00070837 -0.00089888 -0.0036082
-0.23989 0.2115 0.0021204 -0.0040575
-0.0004215 -0.00055569 -0.00017058 0.00018964 -0.00066354 -0.00020313 -0.0011779 0.00021451
0.0021301 -0.0040386 -0.21744 0.22796
5900000000 -0.20613 0.16975 -0.0019798 -0.005406 -0.0020143 0.0024084 -8.3423e-05 1.303e-05
0.00016553 -0.00015058 2.5328e-05 0.00028037
-0.0019645 -0.0054235 0.066877 0.34213 -0.00517 0.0020335 -1.8837e-05 -1.2628e-05
-5.1755e-05 -0.0001785 -3.1463e-05 -0.00016869
-0.0019518 0.002494 -0.0051606 0.0020912 -0.26 0.13101 -0.00010602 -0.00013468
-0.00061029 -0.00055644 -0.00072605 -0.00010262
-0.00013678 -1.3252e-05 -2.326e-05 -5.7237e-05 4.7628e-05 -0.00017018 -0.04098 0.20934
-0.0012208 -0.0033717 -0.0012745 0.00039878
0.00022005 -0.00023008 9.4899e-06 -0.00018819 -0.00041371 -0.0005554 -0.0012335 -0.0033859
-0.21358 0.2258 0.0016809 -0.0050994
-0.00010377 0.00032849 -2.9647e-05 -4.3095e-05 -0.00083223 0.0001733 -0.001223 0.0003668
0.0018136 -0.0051232 -0.2029 0.23775
5960000000 -0.18539 0.18282 -0.0031219 -0.004035 -0.00073611 0.0026422 -0.00017529 0.00022243
-0.00032184 0.00023841 -0.00027251 0.00011433
-0.0031411 -0.0040037 0.093647 0.34097 -0.0041572 0.0023867 -0.00022428 -7.2771e-06
-1.4892e-05 7.6668e-05 1.1676e-05 0.00015078
-0.00071258 0.0027177 -0.0041337 0.0024474 -0.24428 0.15665 -1.7237e-05 -0.00015158
-0.00024081 0.00014463 -0.00050373 -0.00028098
-0.00017179 0.00019133 -0.00021582 4.4018e-05 -0.00015372 -0.00018526 -0.02231 0.21761
-0.0021806 -0.0031465 -0.00099029 0.00088554
-0.00023396 0.00027264 3.077e-05 0.00012319 -0.00049542 -2.1412e-05 -0.0021628 -0.0031261
-0.19311 0.2411 -9.2469e-05 -0.0050778
-0.0001213 0.00010209 1.8396e-05 0.0002111 -0.00018112 -0.00034419 -0.0010093 0.0010292
-0.0002761 -0.0049519 -0.17354 0.26484
6020000000 -0.16742 0.19793 -0.0039469 -0.0029176 -0.00023929 0.0030086 -5.6181e-05 0.00054729
-0.00024127 0.00038552 -9.3205e-05 0.00025508
-0.0039037 -0.0029123 0.12171 0.33198 -0.0046428 0.0033138 -7.8983e-05 0.00010971
-0.00012967 0.00015895 -0.00016056 0.00012669
-7.0523e-05 0.0029852 -0.0045646 0.0033143 -0.2247 0.16902 -0.00029383 0.00026363
-0.00072454 0.00015359 -0.0005423 0.00064715
-3.8057e-05 0.00053358 -7.949e-05 0.0001182 -0.00021549 0.00022511 -0.015939 0.21305
-0.0029809 -0.0030013 -0.00066076 0.00070889
-0.0002631 0.00037006 -0.00014093 0.00011423 -0.00053813 5.7036e-05 -0.002956 -0.0030731
-0.16393 0.2535 -0.00044514 -0.0048094
-0.00019343 0.00035073 -0.00010525 0.00019344 -0.00050799 0.00049824 -0.0006175 0.00054059
-0.00036843 -0.0049683 -0.14662 0.26322
6080000000 -0.14724 0.20653 -0.0040724 -0.00076389 0.0013617 0.0028388 0.00012931 3.8225e-05
0.00011037 0.00017618 0.00018066 -2.2739e-05
-0.0040549 -0.00076897 0.14314 0.33266 -0.0029862 0.004698 1.5372e-05 -2.4738e-05
-0.000216 0.00012245 0.00016047 0.00028646
0.0013579 0.0028073 -0.0029861 0.0047455 -0.20673 0.19582 0.00027463 0.00024443
-0.00014056 0.00061934 -7.5667e-05 0.00043012
0.00010231 7.5587e-05 -6.9829e-06 -3.6484e-05 0.00029043 0.00018906 0.00092036 0.22128
-0.0040814 -0.0020521 -0.0008304 0.00086432
0.00013258 0.0001551 -9.2929e-05 0.00013381 -0.00042969 0.00087279 -0.0040306 -0.0019503
-0.13514 0.27082 -0.0012152 -0.005197
0.00028377 -9.7868e-05 0.00012547 0.0002151 4.8433e-05 0.00031759 -0.0008514 0.00092202
-0.0013454 -0.0053034 -0.12453 0.2845
6140000000 -0.12979 0.21959 -0.0035928 -0.00049462 0.0016335 0.0022128 6.0962e-05 3.1055e-05
0.00016193 -4.4073e-05 0.00040239 -0.00013647
-0.0036171 -0.0004945 0.16997 0.31346 -0.0020946 0.0053344 5.6032e-05 2.9432e-05
0.00048152 7.8519e-06 0.00024396 0.00020467
0.0016632 0.0022478 -0.001988 0.005336 -0.18273 0.21465 0.00032719 -9.1275e-05
0.00014377 0.0008587 -1.9302e-05 0.00070058
4.2842e-05 9.7583e-06 3.1386e-05 2.0819e-05 0.0003795 -4.5489e-05 0.01369 0.21192
-0.0046877 -0.00094822 -0.00043837 0.0013544
9.5233e-05 -8.0389e-05 0.00045692 -2.3097e-05 0.0001997 0.00083354 -0.0047689 -0.00081817
-0.11525 0.29029 -0.002911 -0.0042827
0.00041197 -0.00021945 0.00034599 0.00015079 -5.8774e-05 0.0009352 -0.00036039 0.001326
-0.0029008 -0.0044631 -0.084906 0.28274
6200000000 -0.11438 0.22503 -0.003056 -0.00010496 0.0022104 0.0011351 0.00010744 0.00032764
-0.00026113 0.00018946 -8.6915e-05 -0.00029295
-0.0029995 -0.0001306 0.19769 0.31156 -0.00086157 0.0051674 6.6167e-05 0.00022142
1.6442e-05 1.9718e-05 0.00017974 0.00010216
0.0022352 0.0012092 -0.00077807 0.0052325 -0.16353 0.22879 8.673e-05 -0.00034144
0.00051976 -9.3645e-06 0.00039295 0.00029575
6.6969e-05 0.00030059 8.0709e-05 0.00019868 0.00015983 -0.00032082 0.026904 0.2204
-0.0043768 0.00046339 0.00017378 0.001306
-0.00026771 3.1457e-05 0.0001076 4.697e-05 0.00061909 3.6172e-05 -0.0044201 0.00042471
-0.10233 0.29579 -0.0039333 -0.0033819
-0.00018498 -0.00023073 0.00013334 9.1298e-05 0.00021565 0.00023015 6.058e-05 0.0013672
-0.003775 -0.0032562 -0.072696 0.29184
6260000000 -0.099065 0.23804 -0.003074 0.00099503 0.0022119 0.00054288 0.00028566 -7.7603e-05
8.8133e-05 0.00021178 -9.59e-05 5.5008e-05
-0.0031137 0.00098576 0.21508 0.29636 5.7723e-05 0.005415 3.6731e-05 -8.1703e-05
-1.1503e-05 -0.00011457 0.00028634 4.0517e-05
0.0021752 0.00046071 0.00013411 0.0054164 -0.14045 0.25017 0.00012202 -3.3758e-05
0.00028258 -0.00024853 0.00037941 0.00014768
0.00029295 -0.00016049 2.3165e-06 -6.2699e-05 8.7662e-05 -7.9629e-05 0.043046 0.21546
-0.0040953 0.0015932 0.0005495 0.0011838
-1.904e-05 0.00017936 -3.9928e-05 -0.00011973 0.00020998 -0.0002883 -0.0039814 0.0016638
-0.07391 0.29677 -0.0041624 -0.002753
-6.3161e-05 0.0001626 0.00019036 7.6429e-05 0.0001833 0.00020805 0.00064981 0.0011098
-0.0042772 -0.0027849 -0.026765 0.29212
6320000000 -0.082493 0.2398 -0.0024815 0.0015158 0.0023143 -0.0005479 0.00010479 0.00012146
-0.00038474 0.00058031 -6.7959e-05 0.00029233
-0.0024367 0.0015027 0.24036 0.28599 0.0019803 0.0055125 0.00010189 4.8142e-05
-8.1016e-05 -8.6141e-05 0.0001131 -5.1114e-05
0.0022342 -0.00054167 0.0021399 0.0055199 -0.12279 0.25836 -0.00031604 -0.00025556
0.00033224 7.6485e-05 0.00021653 0.00037288
0.0001331 0.00013371 8.8898e-05 4.0796e-05 -0.00027401 -0.00023742 0.041697 0.21634
-0.0035327 0.0021088 0.00075338 0.00091894
-0.00031134 0.0004797 -1.2816e-05 -0.00010286 0.00027897 2.7132e-05 -0.0035622 0.0020983
-0.050118 0.30667 -0.0049131 -0.001238
-0.00014926 0.00026024 2.4095e-05 -7.6159e-05 0.00030944 0.00025575 0.00068765 0.00092453
-0.0049412 -0.0010909 -0.016331 0.28954
6380000000 -0.062917 0.24676 -0.0018685 0.001853 0.0015931 -0.00055141 4.0157e-05 -9.6813e-05
0.00026053 0.00023456 -3.832e-05 0.00021213
-0.001854 0.0018863 0.25662 0.26666 0.0031765 0.0042182 -0.00017673 -6.9667e-05
-0.00021484 -0.0002146 -0.00014184 -0.00030252
0.0016017 -0.00060575 0.0033017 0.0042058 -0.09423 0.27448 -0.00016814 0.00016798
0.00049344 -0.000229 0.00052055 0.00013617
1.7961e-05 -8.919e-05 -0.00016667 -8.2916e-05 -0.00019573 0.00018626 0.062777 0.207
-0.0028699 0.0032222 0.00096205 0.0007636
0.00031171 0.00026544 -0.00033548 -0.00020566 0.00041042 -0.00019213 -0.0028273 0.0032644
-0.029794 0.29878 -0.0046546 0.00023723
4.7555e-05 0.00023517 -0.00015008 -0.00029249 0.00053838 1.0408e-05 0.001038 0.00072376
-0.0046497 9.9428e-05 0.02359 0.29244
6440000000 -0.040045 0.25745 -0.00077847 0.0025696 0.0017032 -0.00087656 0.00040133 -9.6619e-05
0.00030405 -0.0004635 -0.00024028 -0.00020219
-0.00078894 0.002559 0.27732 0.25229 0.0034227 0.0028144 0.00012271 2.5592e-05
-0.00010243 6.307e-05 -0.00018224 -0.00028905
0.0016213 -0.00099205 0.003418 0.0026955 -0.077265 0.2884 -0.00026636 0.00022943
-0.00042274 1.2804e-05 0.00036043 -0.00049598
0.00032724 -6.573e-05 0.00014473 3.2183e-06 -0.00019942 0.00026447 0.065005 0.20276
-0.0017121 0.0038251 0.00092694 0.00069651
0.00023771 -0.00044408 -0.00010318 7.1159e-05 -0.00038931 3.3272e-05 -0.0017647 0.0037411
0.013083 0.30272 -0.0044955 0.0014802
-0.00014726 -0.00028728 -0.00013362 -0.00030129 0.00028337 -0.00039165 0.00078194 0.00068681
-0.0044865 0.0016514 0.035595 0.27592
6500000000 -0.021598 0.25687 -3.854e-05 0.0020008 0.0011741 -0.0010308 0.00018207 -0.00010067
0.00013912 0.00020731 -0.00028236 0.00042284
-8.1943e-05 0.0020207 0.3018 0.22475 0.0036494 0.0024207 0.0001001 -3.8716e-06
9.8296e-05 0.00017653 0.00021669 -0.0001132
0.0012502 -0.0010126 0.0037545 0.0023676 -0.065737 0.28556 0.00016968 7.6569e-05
0.0001118 -0.00032684 0.00010804 -0.00024903
0.0001782 -0.00012339 0.00011185 5.4e-06 7.5058e-05 -1.0421e-05 0.088896 0.19765
-0.00027254 0.0037703 0.0012404 0.00037843
0.00016955 0.00019834 0.00022003 0.00014352 0.00026494 -9.4969e-05 -9.9725e-05 0.0038153
0.034044 0.30558 -0.0031904 0.0024447
-0.00022225 0.00039078 0.00017501 4.1533e-06 8.5231e-05 -0.00034028 0.0013533 0.00032181
-0.0031821 0.002376 0.071877 0.27685
