# Supplementary material for: Early Detection of Alzheimer’s Disease via Machine Learning-Based Microwave Sensing: An Experimental Validation
Source: Sensors (Basel). 2025 Apr 25;25(9):2718. doi: 10.3390/s25092718 (PMC12074295; doi:10.3390/s25092718)
Supplement: Supplementary file 1 [file sensors-25-02718-s001.zip › measurements_paper_sensors/26 febbraio - PART1/set2 H/CSF_H_m8.s6p]

!Keysight Technologies,M9804A,MY58100912,A.14.10.03
!Date: Thursday, April 27, 2023 10:28:33
!Correction: S11(C  6-Port  ) 
!S12(C  6-Port  ) 
!S13(C  6-Port  ) 
!S14(C  6-Port  ) 
!S15(C  6-Port  ) 
!S16(C  6-Port  ) 
!S21(C  6-Port  ) 
!S22(C  6-Port  ) 
!S23(C  6-Port  ) 
!S24(C  6-Port  ) 
!S25(C  6-Port  ) 
!S26(C  6-Port  ) 
!S31(C  6-Port  ) 
!S32(C  6-Port  ) 
!S33(C  6-Port  ) 
!S34(C  6-Port  ) 
!S35(C  6-Port  ) 
!S36(C  6-Port  ) 
!S41(C  6-Port  ) 
!S42(C  6-Port  ) 
!S43(C  6-Port  ) 
!S44(C  6-Port  ) 
!S45(C  6-Port  ) 
!S46(C  6-Port  ) 
!S51(C  6-Port  ) 
!S52(C  6-Port  ) 
!S53(C  6-Port  ) 
!S54(C  6-Port  ) 
!S55(C  6-Port  ) 
!S56(C  6-Port  ) 
!S61(C  6-Port  ) 
!S62(C  6-Port  ) 
!S63(C  6-Port  ) 
!S64(C  6-Port  ) 
!S65(C  6-Port  ) 
!S66(C  6-Port  ) 
!S6P File: Measurement: :
# Hz S  RI   R 50
500000000 -0.3286 -0.057995 -0.011169 -0.0011715 -0.0081034 0.012371 -0.0038054 0.012509
0.012131 0.0043762 -0.005547 0.009655
-0.011014 -0.0011292 -0.41039 -0.071643 0.0070045 -0.010238 0.0012761 0.012368
0.0071223 0.0024443 0.0013329 0.014078
-0.0079908 0.012456 0.0070787 -0.010346 -0.2559 0.1951 0.0064037 0.0035387
-0.0014778 0.0080689 0.00035022 0.011472
-0.0038451 0.012702 0.0010737 0.012159 0.0062677 0.0035268 -0.33004 0.043386
-0.020384 -0.0059722 0.015445 0.028684
0.011924 0.0047099 0.0072981 0.0023129 -0.0015415 0.0078918 -0.020152 -0.0059882
-0.25474 -0.16165 -0.027436 0.0051791
-0.0051361 0.0098097 0.0010323 0.01384 0.00027807 0.011753 0.015339 0.028403
-0.027638 0.0047547 -0.25473 -0.15211
560000000 -0.31345 0.10716 -0.023373 -0.06455 0.00014081 0.012476 0.0046062 0.011447
0.0086559 0.0034589 0.011128 0.0091253
-0.023353 -0.064505 -0.37022 0.091789 -0.042186 -0.037932 0.014024 0.0032486
-0.012511 -0.0031813 0.0040288 -0.0005915
0.00011873 0.01236 -0.042411 -0.037988 -0.17877 0.24296 2.0646e-05 -0.004037
0.017464 0.0044422 0.0078796 -0.0063219
0.0044881 0.011506 0.013809 0.0031849 0.0003672 -0.0039632 -0.30582 0.1349
0.0029641 -0.022983 0.0059366 -0.021198
0.0088908 0.003764 -0.012667 -0.0030227 0.017511 0.0047073 0.0027969 -0.023011
-0.308 0.01428 0.0054426 -0.049369
0.010953 0.0091078 0.0036689 -0.00073582 0.0080428 -0.0064796 0.0060037 -0.021034
0.0058956 -0.049083 -0.3268 -0.0031174
620000000 -0.27344 0.085615 -0.024266 0.0098048 0.0034929 0.0091019 0.0082639 -0.0040766
0.012129 -0.00050946 0.00082816 -0.0013732
-0.024282 0.0097214 -0.40032 0.038624 -0.019696 0.0015001 -0.0020253 -0.001464
0.011753 -0.0063123 0.00029787 -0.0027655
0.0034167 0.0090186 -0.019795 0.0015387 -0.15315 0.25174 -0.00042024 -0.0050462
-0.003747 -0.0027522 0.009178 -0.0026288
0.0082294 -0.0041484 -0.0019377 -0.0013897 -0.00038334 -0.0054009 -0.26395 0.1451
-0.04013 -0.018545 0.013421 0.030586
0.011408 -0.001108 0.011883 -0.006321 -0.0035556 -0.002375 -0.040873 -0.017993
-0.23093 -0.020751 -0.044405 0.013816
0.00025278 -0.0016226 -8.5306e-05 -0.0029572 0.0089943 -0.0029765 0.013206 0.03121
-0.043933 0.013635 -0.24225 -0.038695
680000000 -0.23832 0.17809 -0.025801 -0.013781 0.0050305 0.0050962 0.0015059 -0.0068139
-0.0023567 -0.011147 0.0062178 -0.0066857
-0.02578 -0.013744 -0.38987 0.14236 -0.031944 -0.0010962 -0.0012896 -0.00057477
-0.0016635 -0.0093408 -0.0006205 -0.0017405
0.0050473 0.0051404 -0.032006 -0.0010667 -0.1055 0.27479 -0.00073077 -0.00059134
-0.001612 0.00029646 -0.0030335 -0.0091388
0.001556 -0.006884 -0.0013299 -0.00054564 -0.0008006 -0.00058688 -0.21973 0.19983
-0.025515 -0.005849 -0.008297 -0.012325
-0.0024247 -0.011189 -0.001692 -0.0093095 -0.0016084 0.00037936 -0.025383 -0.0057926
-0.2716 0.080206 -0.0069276 -0.0053002
0.0063284 -0.0067093 -0.00051442 -0.0017507 -0.0029564 -0.009016 -0.0079712 -0.012231
-0.0069718 -0.0051735 -0.2604 0.066484
740000000 -0.19126 0.17228 -0.039979 0.027273 0.013425 -0.0038854 -0.00014292 -0.0043932
-0.0032976 -0.0016462 -0.0068801 0.0014248
-0.040112 0.027293 -0.33457 0.16228 -0.036493 0.034205 5.2207e-05 -0.0065112
-0.01065 0.0069222 -0.0016484 -0.0063993
0.013445 -0.0039906 -0.0364 0.034276 -0.071619 0.27384 -0.0020019 0.0028391
-0.0027409 -0.0046013 -0.0011295 0.00044975
-5.3809e-05 -0.0044258 6.8225e-05 -0.006658 -0.0020154 0.002859 -0.20206 0.20548
-0.041108 -0.0049513 0.023462 0.017617
-0.0035777 -0.0015608 -0.010682 0.0071112 -0.0028145 -0.0046169 -0.041091 -0.0049837
-0.17655 0.10307 -0.040891 0.0010643
-0.0070161 0.0015533 -0.0019624 -0.0064051 -0.0010027 0.00034284 0.023209 0.01718
-0.040622 0.0020613 -0.2532 0.072979
800000000 -0.16328 0.21656 -0.021644 0.016468 0.0054609 -0.010264 -0.0037014 -0.0026637
-0.0043707 0.0015604 0.0048669 4.1451e-05
-0.021583 0.016449 -0.34244 0.23207 -0.0078542 0.034009 -0.0023294 0.0019412
-0.00058277 0.0020401 0.00058252 0.0051759
0.0054314 -0.010247 -0.0077485 0.034055 -0.034128 0.29961 0.00072928 0.0015071
3.1193e-06 0.0032999 -0.0014704 0.00071352
-0.0037383 -0.0026096 -0.0023172 0.0019144 0.00069757 0.0015248 -0.1722 0.23463
-0.027344 0.015264 0.015892 -0.010229
-0.0044911 0.0014713 -0.00062334 0.0019239 -5.6507e-05 0.0032771 -0.027315 0.015337
-0.21182 0.13023 -0.017333 0.020464
0.0049935 0.00016095 0.00055588 0.0051154 -0.0014231 0.00065862 0.015906 -0.010406
-0.017331 0.020544 -0.25041 0.12506
860000000 -0.12739 0.23703 -0.017067 0.030314 -0.0031124 -0.0098044 -0.0017467 0.000457
0.0036498 0.0046306 -0.0037988 -0.0032503
-0.017066 0.030309 -0.29392 0.27649 0.008018 0.033927 8.9198e-05 0.0021358
0.0037246 0.00075175 0.0031045 9.854e-05
-0.0031184 -0.0097929 0.0081265 0.033922 0.0145 0.30962 -0.00044595 -6.6368e-05
0.0025503 -0.0011528 0.0013048 0.0040714
-0.0017165 0.00050026 1.7417e-05 0.0020903 -0.00046412 -5.7184e-05 -0.13382 0.24523
-0.016029 0.019801 -0.0068153 -0.009833
0.0037895 0.0045075 0.0037243 0.00067369 0.0025295 -0.001154 -0.015701 0.019859
-0.15544 0.17659 -0.022699 0.016363
-0.0038076 -0.0033199 0.0032275 -7.4746e-05 0.0012608 0.0039197 -0.006808 -0.0097023
-0.022195 0.016489 -0.19855 0.17459
920000000 -0.10512 0.25926 0.0053112 0.038642 -0.0089931 -0.0044884 -0.0019807 0.0013733
0.00087066 0.0015003 0.0029958 -0.0012593
0.0053198 0.038596 -0.26732 0.2968 0.028238 0.022342 0.0015774 0.0012204
0.0072133 -0.00062937 0.0041301 -0.0023901
-0.0089742 -0.0044875 0.02831 0.022291 0.059993 0.31125 0.0020773 0.00016002
0.00080989 -0.00030247 0.00079819 -0.0013382
-0.0019508 0.0013692 0.0015703 0.0011879 0.0020506 0.00011128 -0.10948 0.26096
-0.0082213 0.030623 0.0046931 -0.0061796
0.00087492 0.001437 0.0071464 -0.0006904 0.00081566 -0.00031251 -0.0081516 0.030593
-0.14257 0.18232 -0.0010327 0.027445
0.0029338 -0.0010412 0.0042617 -0.0022018 0.00087356 -0.0012448 0.0046223 -0.006169
-0.00066706 0.027332 -0.21166 0.18577
980000000 -0.058706 0.28175 0.017209 0.029472 -0.0090991 0.0043556 0.0014545 0.0035235
0.0035835 -0.0015603 -0.0034254 -0.0027463
0.017167 0.029405 -0.21552 0.33443 0.032951 0.0047494 0.0019399 9.2361e-05
0.0017306 -0.0058444 -0.00035852 -0.0024049
-0.0090707 0.0043608 0.033001 0.0046642 0.10651 0.30719 0.0006372 -0.0011054
0.00048775 -0.0018301 0.0012034 -0.00028012
0.0014957 0.0035284 0.0019532 5.0624e-05 0.00064658 -0.0010928 -0.070546 0.2719
0.010284 0.028018 -0.0093082 -0.0080513
0.0035606 -0.0016042 0.0016961 -0.0059588 0.00046135 -0.0018521 0.010313 0.02797
-0.10809 0.20813 0.0070962 0.019124
-0.0033866 -0.0025909 -0.00040534 -0.0024709 0.0012913 -0.00025833 -0.0092371 -0.007926
0.0073318 0.019115 -0.17028 0.23623
1040000000 -0.017034 0.2894 0.032938 0.018683 -0.0012809 0.00717 0.0020665 0.00080513
0.00053197 -0.0033543 -0.00036972 -0.0014131
0.032845 0.018652 -0.18009 0.34718 0.029384 -0.014708 0.0016113 -0.001758
-0.0021495 -0.0025957 -0.001052 -0.0030129
-0.0012563 0.0071599 0.029343 -0.014807 0.15368 0.29351 -0.00047034 -0.0015989
-0.0014895 -0.0010746 -0.00065799 -0.0011392
0.0021098 0.00078099 0.0016065 -0.0017488 -0.00049282 -0.0015885 -0.042503 0.28044
0.020686 0.016496 -0.0013034 0.00099015
0.000376 -0.0033359 -0.0021804 -0.0026319 -0.0015368 -0.0010732 0.020772 0.016442
-0.075304 0.21394 0.014518 0.017631
-0.00046178 -0.0013318 -0.0010445 -0.0030251 -0.00060084 -0.0011138 -0.0013015 0.00095544
0.014477 0.017649 -0.14928 0.25651
1100000000 0.026566 0.29981 0.036057 -0.0039366 0.0031508 0.003954 0.0022794 -0.00071832
-0.0021896 -0.002908 -0.0040621 -1.7961e-05
0.036007 -0.0039166 -0.13809 0.36704 0.015103 -0.027743 1.4876e-05 -0.0017668
-0.0035733 -0.00092763 -0.0037985 -0.00060849
0.0031862 0.0039375 0.015035 -0.027811 0.19941 0.27452 -0.0018074 0.00013989
-0.0016651 0.00062095 -0.0011135 -0.0004261
0.0022553 -0.00070051 -1.2577e-05 -0.0017706 -0.0018086 0.00013291 -0.0027237 0.28515
0.025074 0.0028057 -0.0024062 -0.00095736
-0.00222 -0.0028793 -0.0035912 -0.00087624 -0.0016554 0.00057701 0.025083 0.0027498
-0.055183 0.2258 0.019722 0.0073095
-0.0040249 8.8743e-05 -0.0037669 -0.00057601 -0.0011045 -0.00045885 -0.0024201 -0.00097395
0.019616 0.0072038 -0.10517 0.2912
1160000000 0.078648 0.29675 0.023988 -0.02054 0.0030331 -0.00059989 1.4888e-05 -0.002164
-0.0037997 -0.00077565 -0.0011742 0.0043149
0.023946 -0.020519 -0.093081 0.37181 -0.0037697 -0.028775 -0.001477 -0.0016858
-0.0028092 0.0025378 -0.0015698 0.0020024
0.0030152 -0.00063347 -0.0038918 -0.02879 0.24413 0.24444 -0.00078209 0.0016893
-0.0005558 0.0017158 -0.00083656 0.00031985
1.1742e-05 -0.0021673 -0.0014777 -0.0016735 -0.00078078 0.0016813 0.037992 0.28149
0.020679 -0.012263 -0.0040728 0.0044961
-0.0038037 -0.00078531 -0.0028301 0.0025055 -0.00055142 0.0016839 0.02064 -0.012304
-0.019652 0.23289 0.018003 -0.0016235
-0.0011373 0.0043273 -0.0016494 0.0020719 -0.00083719 0.00035094 -0.0041355 0.0044931
0.017963 -0.0016969 -0.056227 0.29441
1220000000 0.12174 0.28638 0.010908 -0.030002 -0.0014443 -0.0011541 0.00028916 -0.0008532
-0.0025441 0.0021714 0.0010592 0.0022093
0.010891 -0.02997 -0.050202 0.38549 -0.016898 -0.021048 -0.0025722 0.00039945
-0.00012671 0.0031123 -0.00094791 0.0020085
-0.001453 -0.0011537 -0.016989 -0.021012 0.28324 0.20537 0.0007451 0.0017203
0.00062059 0.0011487 0.00025122 0.00051367
0.00030834 -0.00086443 -0.002575 0.00040404 0.0007658 0.0017101 0.077122 0.27168
0.0098034 -0.018647 0.0014381 0.0010905
-0.0025618 0.0021399 -9.7505e-05 0.0031027 0.00064855 0.0011314 0.0097632 -0.018654
0.004725 0.23877 0.012853 -0.01358
0.0011163 0.002195 -0.00094366 0.0019745 0.00028674 0.00050962 0.0013918 0.0010687
0.01292 -0.013506 -0.027437 0.31325
1280000000 0.17221 0.26785 -0.0078108 -0.028651 -0.0019016 0.0021184 -0.00074838 -0.0022221
-0.0008175 0.0030332 0.002528 0.0014599
-0.0077824 -0.028638 -0.0038597 0.37853 -0.023885 -0.0081297 -0.0011598 0.0014154
0.0016953 0.0019326 0.00065956 0.0021435
-0.0018693 0.0021547 -0.023941 -0.0080399 0.31456 0.16284 0.0015491 7.9652e-05
0.0011107 0.00024744 0.00029753 0.00036711
-0.00073028 -0.0022068 -0.0011637 0.0014237 0.0015544 0.0001057 0.11389 0.25491
-0.00030198 -0.020484 -0.0011746 0.00041873
-0.0008193 0.003058 0.0017229 0.001921 0.0011193 0.0002373 -0.00035054 -0.020482
0.040922 0.24141 0.0022707 -0.015464
0.0025377 0.001481 0.00066188 0.002138 0.00029173 0.00032819 -0.0011913 0.00040168
0.0022693 -0.015429 0.020827 0.31822
1340000000 0.21023 0.2341 -0.017294 -0.019022 0.00051122 0.00432 -0.0017627 -0.00094658
0.0013381 0.0025852 0.0019875 -0.0014012
-0.01725 -0.019023 0.035972 0.37107 -0.021114 0.0045681 -0.00035312 0.0021774
0.0019979 0.00081894 0.001272 0.00086042
0.00053322 0.0043311 -0.021112 0.004668 0.33816 0.11402 0.0011685 -0.00092709
0.00062211 -0.00053061 0.00020156 0.00027053
-0.0017666 -0.00094242 -0.00033861 0.0021591 0.0011846 -0.00091022 0.14629 0.2326
-0.0098909 -0.017103 0.00045096 0.0012591
0.0013585 0.0025987 0.0020295 0.00081386 0.00063385 -0.00054471 -0.0099626 -0.017106
0.071099 0.2342 -0.0045917 -0.013684
0.0019985 -0.001396 0.0012595 0.00088822 0.00020342 0.00028828 0.00046136 0.0011985
-0.004585 -0.013751 0.059627 0.31493
1400000000 0.24364 0.19772 -0.023476 -0.0076983 0.0048957 0.0032314 -0.0023004 0.00047351
0.0023662 0.0010917 0.00058889 -0.0014486
-0.023439 -0.0077101 0.073143 0.35967 -0.014403 0.012523 0.0014034 0.0016183
0.001444 -0.00068397 0.0011603 0.00022503
0.004904 0.0032097 -0.014361 0.012593 0.35142 0.060191 0.0001595 -0.001622
0.00014632 -0.00033377 0.00033986 0.00025099
-0.0023093 0.00051556 0.0014179 0.0016236 0.0001758 -0.0016096 0.17393 0.20331
-0.016012 -0.01009 -0.001073 0.00052701
0.0023621 0.0010901 0.0014342 -0.00070378 0.00012173 -0.00036327 -0.016041 -0.010058
0.10314 0.22852 -0.010552 -0.0085889
0.00057192 -0.0014529 0.0011905 0.00020108 0.0002933 0.0003124 -0.0010802 0.00050083
-0.010552 -0.0086181 0.10427 0.30694
1460000000 0.26839 0.15452 -0.020321 0.0047978 0.0053462 -0.001651 -0.0017245 0.0018443
0.0021689 -0.00028578 -0.00028123 -0.001109
-0.020311 0.0047649 0.10896 0.33868 -0.0054329 0.015297 0.0019294 0.00025981
0.0010095 -0.0015157 0.0013116 -0.00053694
0.0053465 -0.0016826 -0.0053546 0.015343 0.35863 0.0048131 -0.001184 -0.0014437
0.00020776 -0.00027294 0.00059209 -0.0003119
-0.0017118 0.0018431 0.001954 0.000251 -0.0011908 -0.0014268 0.19974 0.17418
-0.017286 -0.0027648 -0.00037659 0.0027272
0.0021868 -0.00031349 0.0010071 -0.0015434 0.0001804 -0.00026568 -0.017312 -0.0027391
0.13304 0.21334 -0.012205 -0.0022545
-0.00026841 -0.0010736 0.0013186 -0.00055894 0.00057873 -0.00030019 -0.00037046 0.0027388
-0.012243 -0.0022651 0.13921 0.28749
1520000000 0.28093 0.11225 -0.014768 0.010157 0.0033234 -0.0039672 0.00015004 0.0027449
0.0022021 -0.00176 -0.0011035 -0.00029059
-0.01478 0.01013 0.14285 0.32421 0.0020858 0.012632 0.0019386 -0.00084641
4.5149e-05 -0.0011749 0.00043926 -0.0009775
0.003302 -0.0039709 0.0021609 0.012634 0.35079 -0.053868 -0.0011498 -0.00046739
0.00057739 -0.00083476 0.00015969 -0.000117
0.00014495 0.0027779 0.0019275 -0.00085147 -0.0011549 -0.00047306 0.22094 0.13567
-0.016306 0.0035127 0.0020194 0.0022419
0.0021871 -0.0017772 2.5952e-05 -0.0011776 0.00054999 -0.00084135 -0.016297 0.0035657
0.16066 0.19825 -0.011911 0.0020858
-0.0010981 -0.00028603 0.00044055 -0.0009924 0.00012843 -9.3368e-05 0.0020129 0.0022352
-0.011915 0.0020408 0.17274 0.26888
1580000000 0.29118 0.067308 -0.0081971 0.013512 -0.00099923 -0.0046708 0.0016389 0.0021
-6.8515e-06 -0.0021939 -0.00040203 0.00051729
-0.0082024 0.013496 0.17071 0.30073 0.005427 0.0075326 0.00059094 -0.0017941
-0.0006987 -0.0010806 -0.00014737 -0.00076981
-0.0010196 -0.0046778 0.0054764 0.0075222 0.32903 -0.11054 -0.0018125 0.00060157
-0.00032745 -0.0012155 0.00026128 -0.00054915
0.001652 0.0020946 0.00058483 -0.0017978 -0.0018287 0.00058642 0.23344 0.098216
-0.012526 0.0088436 0.002869 0.00071854
-2.7658e-05 -0.002213 -0.00070006 -0.0010802 -0.00030302 -0.0012094 -0.012502 0.0088768
0.1846 0.18083 -0.009085 0.0076354
-0.00041293 0.00050917 -0.00015723 -0.00075287 0.00028483 -0.00052763 0.0028662 0.00067466
-0.0091077 0.0076561 0.20629 0.24497
1640000000 0.29448 0.025171 -0.0013751 0.012325 -0.0027413 -0.0023858 0.0030054 0.00099851
-0.00051807 -0.0018005 -0.0002514 0.00056035
-0.0013906 0.012317 0.20191 0.27549 0.0057345 0.0026792 -0.0007368 -0.002
-0.0010437 -0.00033737 -0.0004088 -0.00080649
-0.002732 -0.0024295 0.0057514 0.0026486 0.29961 -0.16094 -0.00072864 0.0016679
-0.00094533 -0.00099327 -2.2191e-05 -0.00047772
0.003006 0.0009898 -0.00073508 -0.0020103 -0.0006941 0.0016571 0.24551 0.050314
-0.0078325 0.01061 0.002708 -0.0011888
-0.00052014 -0.0018042 -0.00105 -0.00031521 -0.00094626 -0.00096029 -0.0078036 0.01061
0.20778 0.15456 -0.004311 0.0095951
-0.00026288 0.00055318 -0.00040369 -0.00081413 -6.5438e-05 -0.00044003 0.0027374 -0.0012062
-0.0043235 0.0096163 0.23386 0.21405
1700000000 0.28648 -0.019959 0.0021456 0.0095767 -0.0033925 0.00027775 0.0033363 -0.0015353
-0.0020797 -0.00091823 0.00055077 0.00041515
0.0021454 0.0095671 0.21959 0.24459 0.0033833 -0.00014681 -0.0016967 -0.0006529
-0.00085753 0.00016528 -0.00088127 -0.00057901
-0.003381 0.00028737 0.0033872 -0.00016059 0.25405 -0.19936 0.00052077 0.0016833
-0.0021418 -8.0391e-05 -0.00040419 -0.0009748
0.0033164 -0.0015593 -0.001698 -0.0006497 0.00051077 0.0017074 0.24183 0.0028427
-0.0042796 0.011405 0.0017209 -0.0023726
-0.0021151 -0.00089911 -0.00084452 0.00018374 -0.0021276 -7.946e-05 -0.0042515 0.011435
0.22468 0.13358 0.00043572 0.0096042
0.00055345 0.00040677 -0.00090431 -0.00056572 -0.00039446 -0.00097 0.0016842 -0.0023744
0.00048247 0.0096016 0.25117 0.18136
1760000000 0.27582 -0.068313 0.0045644 0.006146 -0.0020094 0.00085981 0.0011221 -0.0037861
-0.0016472 0.00055308 0.00037059 -0.00063426
0.004538 0.0061473 0.24749 0.20533 0.00080815 -0.0017333 -0.0013555 0.00022339
-0.00093756 0.0010225 -0.00056243 0.00026715
-0.0020212 0.00086136 0.00078445 -0.0017467 0.20498 -0.23091 0.0013813 0.0010735
-0.0011936 0.0015794 -0.0012597 -0.00070897
0.0011009 -0.003793 -0.0013604 0.00023224 0.0013867 0.0010418 0.23549 -0.046197
-0.00018059 0.010427 -0.00012983 -0.0028324
-0.0016566 0.00055637 -0.00092518 0.0010278 -0.0011838 0.0016289 -0.00017326 0.010416
0.23999 0.099482 0.0042817 0.0068329
0.00033562 -0.00060908 -0.00058485 0.00028444 -0.0012984 -0.0006705 -0.00010409 -0.0028382
0.0042672 0.0068612 0.26617 0.14429
1820000000 0.25081 -0.10645 0.0047309 0.0024926 0.00013119 0.002102 -0.001219 -0.0031474
-0.0013828 0.0011718 -0.00019238 -0.0001453
0.0047454 0.0024838 0.25776 0.17449 -0.0013336 -4.9924e-05 -0.0012939 0.0011016
6.6769e-05 0.0011802 -0.00072136 0.00041108
0.00016356 0.0020748 -0.0013393 -6.9252e-05 0.15335 -0.24454 0.0017619 0.00026227
2.8254e-05 0.002496 -0.0016866 0.00032811
-0.0012302 -0.003155 -0.0012833 0.001112 0.0017844 0.00024507 0.20688 -0.0937
0.0018445 0.0084614 -0.0017598 -0.0016821
-0.001373 0.0011859 8.8625e-05 0.0011861 3.8243e-05 0.0024547 0.001847 0.0084513
0.25582 0.069056 0.0050169 0.0033417
-0.0002042 -0.00015752 -0.00072962 0.0004191 -0.0017295 0.00028361 -0.0017479 -0.0017073
0.0049885 0.0033212 0.26972 0.10845
1880000000 0.21525 -0.14567 0.0022031 1.9738e-05 -0.00080115 0.0021588 -0.0032512 -0.0020582
-0.00019985 0.0020283 0.00010298 -0.00059559
0.002181 2.691e-05 0.26258 0.12885 -0.0035066 0.0023457 -0.00023207 0.0017254
0.00062293 0.0011072 -7.3812e-06 0.0010882
-0.00080355 0.0021574 -0.0034905 0.0023741 0.10114 -0.25103 0.0014421 -0.0011365
0.0016568 0.0018895 -0.0011454 0.0017978
-0.0032518 -0.0020453 -0.000212 0.0017396 0.0014179 -0.0011186 0.16904 -0.13364
0.0031684 0.0056996 -0.0024646 0.0001716
-0.000161 0.0020509 0.00062432 0.0011171 0.0016899 0.001837 0.003168 0.0056857
0.25945 0.038166 0.0050502 0.0011124
0.000115 -0.00059151 -6.5739e-06 0.0010568 -0.0010781 0.0016608 -0.002468 0.00011692
0.0050168 0.0011168 0.27139 0.075256
1940000000 0.17702 -0.17229 -0.00011973 -0.001617 0.0013744 0.0020989 -0.003699 0.00072091
0.0016251 0.0013213 -0.00057237 -0.0006217
-0.00010499 -0.0016115 0.26488 0.096194 -0.0015794 0.0051496 0.0010826 0.0012731
0.0017642 0.00038264 0.0010042 0.00037056
0.001453 0.0021278 -0.0015515 0.0051959 0.059133 -0.24209 0.00016701 -0.0020401
0.0023957 0.00018905 0.00051267 0.0017645
-0.0036799 0.00075032 0.0011043 0.0012827 0.00021313 -0.0020554 0.11885 -0.16762
0.0025151 0.0036751 -0.0016792 0.0012791
0.0016405 0.0013173 0.0017599 0.00036367 0.0024143 0.00021645 0.0025162 0.0037079
0.26278 -0.0012172 0.0036536 -0.0024297
-0.00061294 -0.00053258 0.00099095 0.00037295 0.00052427 0.0017762 -0.0016184 0.0013777
0.0036647 -0.0024028 0.26286 0.039048
2000000000 0.12956 -0.18613 -0.004097 0.0005445 0.0028716 0.0015726 -0.002134 0.0037219
0.001458 0.00025008 -0.00055629 0.00063209
-0.0040889 0.0005176 0.25026 0.060402 -0.00059074 0.00705 0.0014795 0.00046885
0.0011405 -0.001125 0.00052221 0.00023235
0.002853 0.0015235 -0.0005566 0.0070625 0.017352 -0.22725 -0.0012615 -0.0011027
0.0019446 -0.0013654 0.0019339 0.0013962
-0.0021209 0.0037711 0.0014659 0.00047435 -0.001243 -0.0011263 0.064513 -0.17956
0.00087259 0.0027636 -7.4909e-05 0.0022937
0.001445 0.00025127 0.0011306 -0.0011333 0.0019565 -0.0013864 0.00089291 0.0027633
0.25714 -0.03465 0.00038725 -0.0028856
-0.00062255 0.0006242 0.00055458 0.0002196 0.0019187 0.001435 -0.00010858 0.0022309
0.00039036 -0.0029128 0.2498 0.011951
2060000000 0.08434 -0.19291 -0.0049836 0.0031659 0.0030952 -0.00047886 0.00075695 0.0030894
0.001613 -0.0011654 -6.0354e-05 0.00083104
-0.004951 0.0031613 0.23791 0.031665 0.0041442 0.0081899 0.0010309 -0.00047102
0.00047534 -0.0013991 0.00072266 -0.00021206
0.003147 -0.00049309 0.0041755 0.0081614 -0.013843 -0.20863 -0.0013136 0.0002655
0.00032067 -0.0022764 0.0030866 0.00025556
0.0008061 0.003058 0.0010646 -0.00049337 -0.0012578 0.00024531 0.012442 -0.17779
-0.0002832 0.0035089 0.0010252 0.0010966
0.0016261 -0.0011795 0.00047187 -0.001427 0.00032561 -0.0022918 -0.00029587 0.0035277
0.24268 -0.0733 -0.0013577 -0.0036456
5.5103e-05 0.00075802 0.00075603 -0.0001767 0.0030209 0.00023193 0.00097403 0.0011438
-0.001329 -0.0037395 0.23688 -0.012879
2120000000 0.038515 -0.18412 -0.0039525 0.0070415 0.0026593 -0.0026512 0.0026671 0.0018532
0.00025002 -0.0019941 0.00085467 -4.5907e-05
-0.0039346 0.0070297 0.21606 0.0070197 0.0065555 0.004479 0.0011691 -0.0013468
-0.0011614 -0.0020038 6.0015e-07 -0.0011978
0.0026541 -0.0025895 0.0065949 0.0044386 -0.042104 -0.1931 -0.00072583 0.00091771
-0.0016976 -0.001588 0.00045944 -0.0024411
0.0026498 0.0018444 0.0011579 -0.0013731 -0.00069476 0.00087572 -0.039578 -0.16187
-0.00095392 0.0050733 0.0016381 0.0010377
0.00025372 -0.0020164 -0.0011723 -0.0020201 -0.0016886 -0.0015499 -0.00095732 0.005088
0.22442 -0.10885 -0.0051591 -0.0017506
0.0008368 -7.5645e-05 2.4191e-05 -0.0011987 0.00039627 -0.0024164 0.0016272 0.0009573
-0.0051022 -0.0016754 0.21555 -0.029482
2180000000 -0.00088109 -0.17016 -0.0020152 0.010387 0.00082479 -0.0023811 0.0029905 -0.00046368
-8.5975e-05 -0.0012895 0.0010281 -1.5659e-05
-0.0019927 0.010325 0.19646 -0.010278 0.0075405 0.0040338 -0.0007149 -0.0017662
-0.0019852 0.00053319 7.0779e-05 0.00018393
0.00076464 -0.0023978 0.0075732 0.0040077 -0.063158 -0.16873 0.00063865 0.0012498
-0.0011301 -6.1542e-05 0.0004042 -0.001947
0.0029422 -0.00050087 -0.00074115 -0.0017975 0.00061893 0.0012369 -0.077089 -0.13508
-7.3202e-05 0.0069597 0.0014299 7.0938e-07
-0.00012125 -0.0013048 -0.0019775 0.00056771 -0.0011609 1.3334e-05 -6.8826e-05 0.0069227
0.19627 -0.13928 -0.0055459 0.0018593
0.0011546 -1.5016e-05 6.9289e-05 0.00024403 0.00042591 -0.0019515 0.0014182 -6.4866e-05
-0.0054901 0.0018665 0.20087 -0.044374
2240000000 -0.029807 -0.14596 0.0025307 0.011613 -0.0004929 -0.0029144 0.0018767 -0.0021519
-0.0019639 -0.00044673 0.00055077 -0.0018162
0.0025283 0.011616 0.17678 -0.016259 0.0083582 0.0004201 -0.00092352 -0.00055684
-0.0006585 0.0011219 -0.0009124 -0.00066683
-0.00049203 -0.0029109 0.0083844 0.00032611 -0.080079 -0.14527 0.001453 -0.0012377
-0.0011929 0.00027742 -0.0025668 -0.0015394
0.0018512 -0.0021959 -0.00091349 -0.00054176 0.0014298 -0.0012725 -0.11114 -0.10574
0.0016984 0.0088753 0.0013869 -0.00072012
-0.0019997 -0.00046989 -0.00059707 0.0011388 -0.0011692 0.00021118 0.0017807 0.0088613
0.16506 -0.1579 -0.0051172 0.0043559
0.00056292 -0.0016776 -0.00093928 -0.00064109 -0.0025255 -0.0014836 0.0014665 -0.00080455
-0.0050922 0.0043787 0.17748 -0.055454
2300000000 -0.056639 -0.11853 0.0083674 0.0093455 -0.0012008 -0.0022609 -0.00056535 -0.0012304
-0.0012382 0.00091382 -0.00087688 -0.00048106
0.0083601 0.0093474 0.1557 -0.025117 0.0086032 -0.0018321 -0.0010772 0.00061035
-0.00025495 0.0014507 2.7037e-05 0.0010021
-0.0012395 -0.0022723 0.0085872 -0.0018936 -0.093482 -0.12139 -0.00012781 -0.0012351
-5.6977e-05 0.0018994 -0.0017016 0.00096284
-0.00052869 -0.0012472 -0.0010867 0.00060825 -0.00019615 -0.0012395 -0.13252 -0.06978
0.0051588 0.0088851 0.00031666 -0.0016277
-0.0012299 0.00094966 -0.00025113 0.0014765 -6.1145e-05 0.0019135 0.005147 0.0088792
0.12652 -0.17854 -0.0032544 0.0074395
-0.00099334 -0.00048812 -2.3382e-05 0.0010275 -0.0018023 0.00098941 0.00032056 -0.0016093
-0.003371 0.0073542 0.16132 -0.057321
2360000000 -0.073061 -0.086768 0.011087 0.0081398 -0.0012426 -0.00182 -0.0014194 -0.0011714
-9.7743e-05 0.00090695 -0.0014675 -0.0004429
0.011107 0.0081828 0.14675 -0.024636 0.0080816 -0.004716 -0.00080564 0.00101
0.0018898 0.00031305 0.00021703 -8.746e-05
-0.0012674 -0.0018079 0.0080254 -0.0047709 -0.1036 -0.098919 -0.0022465 -0.00090786
0.0012809 0.00016483 -0.00076508 0.0018193
-0.0014829 -0.0011545 -0.00083096 0.00099018 -0.0022303 -0.00095618 -0.14957 -0.036529
0.0083103 0.0084772 0.001219 -0.0018004
-0.00011774 0.00091724 0.0019146 0.00024111 0.0012747 0.00013588 0.0083193 0.0084069
0.094785 -0.18022 0.00012918 0.0086372
-0.001454 -0.00049273 0.0002542 -0.0001486 -0.00069555 0.0017457 0.0011886 -0.0016467
-7.2505e-06 0.0086487 0.13954 -0.060542
2420000000 -0.080422 -0.059492 0.014671 0.0024185 -0.0031893 -0.001472 -0.0012265 0.00023575
0.0012444 0.00091047 -0.0013632 0.0015223
0.014631 0.00247 0.12935 -0.025284 0.0049487 -0.0067695 0.0012304 0.0011186
0.00068224 -0.0014397 -0.00023365 -0.00013755
-0.0031755 -0.001416 0.0048856 -0.0067885 -0.11661 -0.078022 -0.0018006 0.001168
-0.0001711 -0.00045578 0.00049038 0.0026008
-0.0012264 0.00026332 0.0012622 0.0011145 -0.0017312 0.0011418 -0.15861 0.0075507
0.011915 0.0064629 -4.9968e-06 -0.0026845
0.0012663 0.0009199 0.0006663 -0.001415 -0.0001425 -0.00041561 0.01197 0.0063501
0.055681 -0.17963 0.0016698 0.009007
-0.0013586 0.0015925 -0.00020117 -0.00012363 0.00048151 0.0025897 -6.6001e-05 -0.0027088
0.001709 0.008986 0.12166 -0.056709
2480000000 -0.081523 -0.028704 0.014176 -0.0033139 -0.0018248 -0.00011206 -0.00073249 0.0015033
0.0015972 -0.00054874 -8.3347e-05 0.0015668
0.014126 -0.0032951 0.13121 -0.025534 0.0029548 -0.0089066 0.0012244 0.0001602
-0.00070352 -0.00086791 -0.0001226 -0.00026047
-0.0019171 -0.00015389 0.0028425 -0.0089467 -0.11971 -0.05717 -0.00078831 0.0028707
-0.00019308 -0.00077591 0.0015595 0.00098462
-0.00075364 0.0015502 0.0012343 0.00015957 -0.0007561 0.0028611 -0.16038 0.045615
0.015294 0.00092062 -0.0014417 -0.0027233
0.0015755 -0.00057156 -0.00069822 -0.00087924 -0.0002351 -0.00073385 0.015321 0.00090217
0.022371 -0.17242 0.0050753 0.0077994
0.00010403 0.0016182 -0.00013618 -0.00022436 0.0016939 0.00092008 -0.0012373 -0.0026752
0.0049324 0.0078941 0.10244 -0.052278
2540000000 -0.085702 -0.0019266 0.011523 -0.007126 -0.0025971 0.00096572 0.00053665 0.0010575
2.2421e-06 -0.0014928 0.0010492 0.0015081
0.011489 -0.0071005 0.11836 -0.017303 -0.0010572 -0.0079688 0.00077111 -0.0013458
-0.0017508 0.00010707 -0.00052405 0.0002647
-0.0025818 0.00093293 -0.0011737 -0.0079955 -0.12584 -0.033576 0.0018146 0.0024206
-0.00096718 0.00021272 0.0019094 -0.00090085
0.00055796 0.00099452 0.00079006 -0.0013597 0.0017885 0.0024939 -0.15905 0.085879
0.014656 -0.0043402 -0.0022626 -0.0024974
-5.1783e-05 -0.0014855 -0.0017918 0.00015454 -0.00095657 0.00014207 0.01467 -0.0044112
-0.0067472 -0.15819 0.0077832 0.0059733
0.0010296 0.0016033 -0.0006095 0.00031818 0.0018464 -0.00079722 -0.0023377 -0.0024005
0.0077707 0.0058146 0.087458 -0.03949
2600000000 -0.078523 0.023089 0.0078916 -0.010462 -0.0013526 0.0026756 0.0010571 -0.00033283
-0.00070044 -0.0011441 0.0018404 0.00040785
0.0078807 -0.010412 0.11291 -0.032924 -0.0033142 -0.0060936 -0.00041043 -0.00098636
-0.00022705 0.0016329 -0.00013084 0.00061756
-0.0013164 0.0026911 -0.0033472 -0.0060702 -0.13045 -0.0086373 0.0029969 0.0002051
-4.2323e-05 0.0012069 0.0012266 -0.0017948
0.0010978 -0.00030664 -0.0003838 -0.00097094 0.0029389 0.00017336 -0.14366 0.12096
0.012118 -0.0090311 -0.0035293 -0.00016222
-0.00072799 -0.0011253 -0.00022786 0.0015986 -1.4995e-05 0.0012308 0.012066 -0.0090092
-0.041127 -0.13883 0.0091102 0.0051351
0.0018037 0.00040977 -0.00015048 0.00060459 0.0013614 -0.0018039 -0.0035765 2.9202e-05
0.0090986 0.0050202 0.079419 -0.026011
2660000000 -0.072594 0.048916 0.0038043 -0.011702 -0.00032445 0.001048 0.00011929 -0.00024216
-0.002519 2.2859e-05 0.0014398 -0.00070566
0.0038118 -0.011683 0.12062 -0.028788 -0.0045008 -0.0046345 -0.0013086 -0.00047552
0.00035556 0.001861 0.0003311 0.00087706
-0.00032498 0.0011115 -0.0045393 -0.0045998 -0.1291 0.011946 0.0018604 -0.001448
0.00025363 0.00039261 -0.0010219 -0.0015914
0.0001068 -0.00022147 -0.0013163 -0.00045111 0.0019507 -0.0014928 -0.12263 0.15191
0.0077442 -0.011953 -0.0022028 0.0011333
-0.0024838 7.227e-05 0.00037834 0.0018756 0.00028251 0.00037286 0.0076364 -0.01196
-0.062283 -0.11938 0.010977 0.0011223
0.0014188 -0.00075523 0.00044093 0.00085394 -0.001108 -0.0016122 -0.0022343 0.0010938
0.011083 0.0010713 0.075635 -0.0067074
2720000000 -0.061827 0.067476 -0.00038127 -0.011535 -0.00013083 0.0030668 -0.00027513 -7.5794e-05
-0.0023342 0.0019895 0.000524 -0.0016858
-0.00036281 -0.011535 0.10586 -0.032307 -0.0051121 -0.0013232 -0.0017438 0.000478
0.0018918 0.00026843 0.00074785 -0.000101
-5.5788e-05 0.0030881 -0.0051412 -0.0012911 -0.12321 0.041393 0.00048905 -0.0025933
2.1008e-05 0.00044773 -0.0013703 0.00038772
-0.00028634 -5.3099e-05 -0.0017468 0.00049067 0.00051047 -0.0025653 -0.089051 0.18082
0.0030467 -0.012941 -0.0018023 0.0024864
-0.002366 0.0019786 0.0018665 0.00026177 1.0133e-06 0.00039764 0.0029761 -0.012893
-0.082527 -0.087712 0.011874 -0.0013171
0.00040896 -0.0017138 0.00082384 -8.2556e-05 -0.001369 0.00043165 -0.0017863 0.0024699
0.011888 -0.0013264 0.079337 0.01169
2780000000 -0.047723 0.086918 -0.0047563 -0.01015 -2.9451e-07 0.0013578 0.00039655 -0.00025483
0.0011082 0.0028925 -0.00062956 -0.0016198
-0.004713 -0.010168 0.1044 -0.044343 -0.0039124 0.00014352 -0.00027196 0.0017402
0.0017073 -0.0011437 0.00014738 -0.0002688
1.3003e-05 0.001316 -0.0038999 0.00014004 -0.12047 0.07157 -0.0018922 -0.0017995
0.00014126 -0.00029055 -0.00059258 0.00079851
0.0003506 -0.00027135 -0.0002629 0.0017609 -0.0018426 -0.001824 -0.059522 0.20283
-0.0021509 -0.012897 -0.00074037 0.001964
0.0011491 0.0028788 0.0016714 -0.0011517 0.00016167 -0.00028855 -0.0021655 -0.012854
-0.097648 -0.054784 0.010265 -0.0061341
-0.00052767 -0.0017206 0.0001433 -0.0001824 -0.00060617 0.00073557 -0.00057706 0.0020073
0.010355 -0.0061724 0.082949 0.0302
2840000000 -0.031892 0.10227 -0.0077557 -0.0069307 0.0016015 0.0019409 -3.8057e-05 -0.00018962
0.0016265 0.0012106 -0.0015499 0.00035069
-0.0077161 -0.0069276 0.10268 -0.037967 -0.0034155 0.0012185 0.00058559 0.00095867
-0.00011866 -0.0015507 8.1831e-05 -7.315e-06
0.0016086 0.0019736 -0.003367 0.0012423 -0.11399 0.096991 -0.0017182 0.00018163
0.00025862 0.00041906 0.00083909 0.0009913
-6.7236e-05 -0.00018075 0.00058261 0.00096069 -0.0016889 0.00021849 -0.02315 0.21794
-0.0057338 -0.010384 0.00017814 0.0010135
0.0016814 0.0011715 -0.00016304 -0.0015328 0.00023964 0.00048913 -0.0058456 -0.010348
-0.10127 -0.022893 0.0079815 -0.007195
-0.0015523 0.00042034 1.3034e-05 -7.8787e-05 0.001021 0.0010495 0.00015856 0.0012568
0.008086 -0.007266 0.096668 0.045171
2900000000 -0.017681 0.12209 -0.0088567 -0.0026896 0.0016622 -5.2889e-05 0.00053894 -0.00085143
0.0023754 -0.00106 -0.00063376 2.7642e-06
-0.0088205 -0.0026867 0.082981 -0.04593 -0.0012453 0.0024591 0.0010635 0.00026262
-0.00053908 -0.0013613 -0.00027219 3.8805e-05
0.0016807 -4.9244e-05 -0.0012247 0.0024914 -0.096975 0.1297 -0.0010309 5.4887e-05
-0.00030082 -0.00086814 0.0019213 -0.00073361
0.00049769 -0.00082973 0.0010815 0.00023618 -0.0010755 5.5993e-05 0.013827 0.22015
-0.0090545 -0.0069559 0.00088324 0.0017699
0.0023714 -0.0010929 -0.00060129 -0.0013556 -0.00031514 -0.00079479 -0.0090273 -0.00693
-0.099637 0.015017 0.0060136 -0.010846
-0.00067204 -3.7505e-05 -0.00021934 3.895e-05 0.0018223 -0.00061916 0.00090748 0.0017801
0.0060169 -0.010721 0.11125 0.050573
2960000000 0.0046147 0.13359 -0.0084974 0.00074861 0.00058953 0.0013235 -0.00055851 -0.0010181
-1.6056e-06 -0.0020878 -0.00072316 0.00043171
-0.0084615 0.00072907 0.091961 -0.045407 -0.00077142 0.0012147 0.0010957 -0.00018575
-0.0012031 -0.00069114 0.00040772 0.0003896
0.000601 0.0013506 -0.00075755 0.0012215 -0.078353 0.16019 -0.0006213 0.00064864
-0.00064657 0.00085777 -0.0002509 -0.0024546
-0.00051868 -0.00097707 0.0010891 -0.00018135 -0.0006294 0.00071118 0.055916 0.22688
-0.0098958 -0.0018443 0.0016151 0.00041087
-5.2868e-05 -0.0021379 -0.0012117 -0.00065797 -0.00070301 0.00089881 -0.0098949 -0.0018143
-0.08842 0.047709 0.0015397 -0.011688
-0.00070274 0.00051532 0.00040086 0.00036964 -0.00021999 -0.0025085 0.0015486 0.00043249
0.001595 -0.011707 0.13089 0.060946
3020000000 0.023105 0.14751 -0.0061867 0.0038455 0.0014155 -0.00042973 -0.00090295 -0.00018672
-0.00078423 0.00044374 -0.00021 0.00072933
-0.0061868 0.0038465 0.080502 -0.034059 -0.0005855 8.2016e-05 0.00026966 -0.0010208
-0.0017853 0.00045892 0.00061809 -0.00024359
0.0014247 -0.0004295 -0.00058041 7.4075e-05 -0.05679 0.18564 -0.00020416 0.00091378
0.00062666 0.00040686 -0.00076734 -0.0014921
-0.00087587 -0.00014934 0.00025101 -0.0010405 -0.00025142 0.00093968 0.094783 0.21951
-0.008962 0.0011661 0.00080958 0.00044858
-0.00077437 0.00044891 -0.001801 0.00050218 0.00060153 0.00036732 -0.0089148 0.0012213
-0.071319 0.075868 -0.0018517 -0.010828
-0.00019538 0.00068387 0.00059489 -0.00024031 -0.00061256 -0.0013008 0.00083963 0.000448
-0.0018284 -0.011014 0.15023 0.05763
3080000000 0.050608 0.15651 -0.0042894 0.0060288 0.0015195 -0.00032713 -0.00062054 -5.6324e-05
-0.00067268 0.00015188 3.0029e-05 0.00058694
-0.0042808 0.0060128 0.077851 -0.028191 -0.00048965 0.00056911 -0.00035497 -0.00033622
-0.00026015 0.001105 -0.00012645 -0.00055242
0.0014929 -0.00036539 -0.00046132 0.00060359 -0.01945 0.20739 -0.00057435 0.00026748
0.00063778 0.00032489 -0.0019944 -0.00048271
-0.00057861 -4.1021e-05 -0.00035493 -0.00032475 -0.00060367 0.00020439 0.12771 0.21135
-0.0061984 0.0048738 0.0019789 0.00049053
-0.0006074 0.00022768 -0.00024206 0.0010846 0.00052742 0.00039159 -0.0062593 0.004789
-0.043317 0.10903 -0.0068053 -0.0089882
6.4082e-05 0.000609 -8.3252e-05 -0.00052883 -0.0021337 -0.0005622 0.0019413 0.00042061
-0.0067667 -0.0088756 0.16469 0.065091
3140000000 0.079277 0.15936 -0.00086804 0.0074311 0.0026833 -0.0013951 -0.0013289 0.00095965
0.0016428 0.00066564 0.00017575 -0.00022931
-0.00086551 0.0074123 0.073712 -0.029933 -0.0011122 0.00030422 0.00066017 -0.0001295
-6.5203e-05 0.00089362 0.00069079 -0.00043001
0.0026266 -0.0014537 -0.0010714 0.00033627 0.023293 0.22719 1.2518e-05 0.0014737
0.0015328 -0.00095364 -0.0029744 0.00078012
-0.0012968 0.00094594 0.00068163 -0.00010041 4.6634e-06 0.0014671 0.16297 0.18604
-0.0031331 0.0060318 0.00061531 -0.0015325
0.0016561 0.00068776 -7.6192e-05 0.00085916 0.0015054 -0.00094762 -0.0030492 0.0060968
-0.024992 0.12822 -0.0084744 -0.0052996
0.00021008 -0.00026771 0.00061646 -0.00043034 -0.0027589 0.00088093 0.00069982 -0.0013838
-0.0084537 -0.0054047 0.18832 0.055753
3200000000 0.111 0.16961 0.0042345 0.0062512 0.00086452 -0.0027677 -0.00033509 0.0018488
0.00068329 -0.0019309 8.07e-05 0.00025493
0.0041973 0.0062435 0.083902 -0.028315 -0.0010018 0.00065804 -0.00030059 -0.00084997
0.00069495 0.0011949 -0.00035676 -0.0010814
0.00085349 -0.002775 -0.00098965 0.00070809 0.068468 0.23198 0.0011436 0.00066791
-0.00022465 -0.0021024 -0.0012356 0.0024915
-0.00034331 0.0018845 -0.00031064 -0.00085224 0.0011038 0.00063512 0.18324 0.16374
-0.00034808 0.0064168 0.00059343 -0.0012018
0.00063509 -0.0019446 0.00076589 0.0011923 -0.00017391 -0.0022392 -0.00026622 0.0063733
0.014147 0.14788 -0.010082 -0.00069831
0.00014061 0.00022337 -0.00038468 -0.0010804 -0.0012136 0.0024003 0.00046116 -0.0010866
-0.0099187 -0.00082118 0.20321 0.054738
3260000000 0.14311 0.16115 0.0042178 0.0031386 -0.0007896 -0.0026796 0.0011594 0.00093782
0.00020064 -0.0019746 -0.00014319 9.9783e-05
0.0042028 0.0031373 0.09224 -0.031457 -0.0016001 0.0023731 -0.00022149 -0.00023513
0.0009555 -0.00063075 -0.0010618 0.00017891
-0.00078903 -0.0026095 -0.0015634 0.0024297 0.11905 0.2277 0.00047024 -0.00011426
-0.001177 -0.0009999 0.00050935 0.0018125
0.0011997 0.00093142 -0.00022553 -0.00024823 0.00051113 -4.935e-05 0.21085 0.12606
0.0024454 0.0055521 -0.00084847 -0.0017587
0.0001161 -0.0019795 0.00096736 -0.00060335 -0.0011969 -0.0010712 0.0024564 0.0056236
0.041535 0.15654 -0.0071689 0.0039791
-0.00012153 0.00013737 -0.00096679 0.00028827 0.00056067 0.001896 -0.00086986 -0.0017233
-0.0071512 0.0038794 0.23297 0.044864
3320000000 0.17299 0.15497 0.0071062 0.0010749 -0.00048549 -0.0019621 0.00083286 0.00039196
-0.0018961 -0.0012566 0.00027839 0.00032862
0.0071011 0.0011203 0.099161 -0.027895 0.001047 0.0025042 -0.00027502 -0.0006261
-0.00026131 -0.00011737 -0.00064529 0.00032889
-0.00043413 -0.0019974 0.0010728 0.0025494 0.16675 0.21786 0.00033737 -6.9232e-05
-0.0012818 -0.00017077 0.00031692 0.0010449
0.000802 0.00038104 -0.00025772 -0.00062174 0.00032564 -3.1822e-05 0.21942 0.096052
0.0038367 0.0034215 -0.00085423 0.00017336
-0.0019332 -0.001215 -0.00023355 -0.00012179 -0.0012024 -9.2299e-05 0.0037988 0.0033878
0.07363 0.1579 -0.0039634 0.0051838
0.00019201 0.00021798 -0.00063661 0.00030596 0.00013116 0.0010162 -0.00087301 0.0001042
-0.0037099 0.0051552 0.24889 0.031738
3380000000 0.20843 0.13853 0.0056081 -0.0022698 -0.001118 0.00063954 0.0012161 0.00035008
-0.0014693 0.00082073 0.00032333 8.0714e-06
0.005558 -0.0022747 0.11001 -0.035502 0.00047319 0.0025777 -0.0011908 -0.00055909
-8.8464e-05 6.0042e-05 -0.00088924 0.00045835
-0.001038 0.00078183 0.00050829 0.0025969 0.20835 0.19572 0.00068638 -0.00037082
-0.0017049 0.00077769 0.00070475 0.0015106
0.0012139 0.00030085 -0.0011995 -0.00052423 0.00063567 -0.00042051 0.2342 0.063737
0.0057322 0.0030031 -0.00037927 0.00033934
-0.0014458 0.00080714 -0.00013632 7.2457e-05 -0.0017754 0.00073933 0.0057539 0.0029627
0.11756 0.14888 -0.00030528 0.0058174
0.00021916 2.5886e-05 -0.00079803 0.00048676 0.0008734 0.0014037 -0.00040079 0.00036196
-0.00046193 0.0058451 0.27787 0.01344
3440000000 0.23956 0.11686 0.0044298 -0.0039362 -0.0006905 -0.0016826 0.00087954 -2.5861e-05
-0.0014545 0.0016574 0.00074469 0.0001646
0.0044519 -0.0039526 0.10392 -0.041199 0.0032244 0.0019082 -0.00096176 0.0011431
8.9723e-05 0.00034491 0.00026834 0.0008547
-0.00072579 -0.0016429 0.0031996 0.0019181 0.24648 0.16638 -0.0002811 -0.00035199
0.00018808 0.0012946 0.0011667 0.0007544
0.00088155 -4.0304e-05 -0.00095169 0.0011422 -0.00027961 -0.00036351 0.2356 0.030693
0.006849 4.1317e-05 1.7973e-05 0.00015535
-0.0014359 0.0016836 7.6642e-05 0.00032873 0.00035962 0.0013464 0.0069598 -1.6857e-05
0.14668 0.1387 0.0027461 0.0041878
0.0008009 0.0002114 0.00019675 0.00090794 0.00115 0.00075867 4.9419e-06 0.00013564
0.0030525 0.0042041 0.29459 -0.015651
3500000000 0.27161 0.085273 0.0024509 -0.0047643 -0.0015491 0.0013758 0.001114 -0.00093735
-0.00086992 0.0011764 0.0007275 -0.0011204
0.0024463 -0.0047407 0.1161 -0.065063 0.0031317 0.00092988 -0.00045338 0.00068605
0.00051429 -7.6827e-05 2.2864e-05 0.000417
-0.0015624 0.0014362 0.0032136 0.00079952 0.27535 0.13221 4.0528e-05 -0.00010792
-0.00030618 0.00060843 0.0016361 -0.00027927
0.0011125 -0.00089714 -0.00044648 0.00070516 6.0308e-05 -6.5939e-05 0.23968 0.0035723
0.0070656 -0.0029552 6.914e-05 -0.00021666
-0.00079848 0.0011654 0.00045787 -2.1265e-05 -0.00025358 0.00074701 0.0070792 -0.0029667
0.19213 0.11067 0.0032772 0.0014112
0.00068413 -0.0010759 -7.0139e-06 0.00033491 0.001814 -0.00028921 4.2408e-05 -0.00022803
0.00332 0.0013673 0.31415 -0.042801
3560000000 0.29057 0.050871 0.00022096 -0.00617 -6.5208e-05 -0.00073074 0.00063794 8.0702e-05
0.0016715 0.0017563 -3.2291e-05 -0.00096929
0.00023386 -0.0061296 0.1102 -0.070436 0.0056722 -0.00099433 0.00028853 0.00071107
0.00058712 -0.00019578 7.3162e-05 0.00031995
-0.00010149 -0.00076453 0.0056496 -0.00098859 0.30233 0.089599 -0.00020839 -2.5933e-05
0.00071955 0.00041173 0.0013655 -0.00088019
0.00059405 6.0757e-05 0.000307 0.00072381 -0.00024688 -9.6488e-06 0.2302 -0.03302
0.0060648 -0.0059896 -0.00046717 -0.00066844
0.0016558 0.0018367 0.00057307 -0.00028255 0.00066958 0.00046226 0.0060139 -0.0060071
0.21381 0.097129 0.0037315 -0.00135
-4.752e-05 -0.0010213 0.00019126 0.00033365 0.0012271 -0.00084154 -0.00047406 -0.00066951
0.0036746 -0.001133 0.32664 -0.082616
3620000000 0.30686 0.013096 -0.001309 -0.0037827 -0.0018986 -0.00020204 0.00011277 -0.0018518
-2.1222e-05 0.00056829 -0.00065915 -0.00075686
-0.0012991 -0.0038216 0.11067 -0.10004 0.0034725 -0.0039706 0.00032008 0.00055904
-0.00033352 -0.00081417 0.00058851 0.00025572
-0.0018381 -1.6044e-05 0.0033974 -0.0040595 0.31531 0.045854 0.00017138 -0.00087825
-0.00035727 0.0003116 0.00090093 -0.00055251
0.00011858 -0.0018623 0.00034969 0.00053919 0.00020454 -0.00084105 0.21892 -0.063186
0.001494 -0.0075319 -0.001443 0.00096952
1.1643e-05 0.00057166 -0.00036135 -0.00080924 -0.00026017 0.00030033 0.0014086 -0.0075426
0.23654 0.055113 0.0018235 -0.0019515
-0.00087406 -0.0008133 0.00060008 0.00032751 0.00085918 -0.00076339 -0.0015153 0.00089587
0.0018456 -0.0019943 0.32838 -0.11673
3680000000 0.31071 -0.031285 -0.0037412 -0.0038559 -0.0010101 0.0015281 -0.0012601 1.0742e-05
0.0015861 4.8114e-05 -0.0010281 -0.00039113
-0.0036815 -0.0038922 0.10576 -0.11691 0.0011904 -0.0045708 0.00073018 0.00029458
-0.00041364 -0.00057434 0.00071455 0.00018676
-0.0010805 0.0015323 0.0012221 -0.0046025 0.32646 -0.0037375 -0.00053293 -0.00077621
0.0012856 0.00075794 0.0004377 -0.001616
-0.0012673 -7.0947e-06 0.00074917 0.00031001 -0.00055062 -0.00077139 0.20553 -0.096842
3.6064e-05 -0.0067283 -0.00094839 0.001011
0.0016307 9.18e-05 -0.00049637 -0.00061036 0.0012842 0.00087212 -5.6722e-05 -0.0067614
0.25604 0.029571 0.0014762 -0.0024693
-0.0010376 -0.00040927 0.0006533 0.0002695 0.00073537 -0.0016879 -0.00086609 0.0011737
0.0016586 -0.002469 0.32874 -0.16229
3740000000 0.31231 -0.06709 -0.0031906 -4.5954e-05 -0.002273 0.0027698 -6.1483e-05 -0.00069067
-0.00048762 4.2883e-05 -0.0010687 0.00014404
-0.0031686 -4.622e-05 0.096987 -0.13882 0.00074252 -0.0052254 0.00027973 -0.00033591
-0.00024773 -0.00011315 0.0007135 0.00013991
-0.0021846 0.0027323 0.00060455 -0.0052652 0.32888 -0.043727 -0.00067171 -6.4649e-05
0.0002376 -0.00021054 -0.00056583 -0.0016925
-4.3872e-05 -0.0007155 0.00027416 -0.00031818 -0.0007492 -9.9756e-05 0.18386 -0.12095
-0.0020755 -0.005844 0.00087172 0.0028091
-0.00065722 -7.065e-05 -0.00023548 -9.3575e-05 0.00038114 -0.00014347 -0.0021114 -0.0058861
0.26202 -0.008663 -0.00022511 -0.0021948
-0.0011146 0.00023582 0.00062192 8.9267e-05 -0.00061216 -0.00166 0.00073738 0.0028622
-0.00015784 -0.0024073 0.31458 -0.20198
3800000000 0.30687 -0.11301 -0.0024078 0.00053341 0.0010342 0.003978 -0.0012322 -0.0015471
0.0015895 0.00076111 -0.0010306 0.0002761
-0.0024137 0.00056815 0.085599 -0.15347 -0.002264 -0.0048713 9.9672e-05 8.3077e-05
-0.0009496 -0.00045173 0.00099971 -3.862e-05
0.0009132 0.0039979 -0.0022587 -0.0048854 0.32498 -0.084736 -0.0007978 0.0001531
0.0010739 -0.00020278 -0.0010598 -0.0003951
-0.0012296 -0.0015419 5.1635e-05 6.6601e-05 -0.0007435 0.0001501 0.17428 -0.14631
-0.003323 -0.0047749 0.0014793 0.0014924
0.001624 0.00073331 -0.00087621 -0.00049252 0.00089049 -0.00011225 -0.0033265 -0.0046676
0.27462 -0.050292 0.0011744 -0.0010765
-0.0010365 0.00016461 0.0010326 -6.9467e-06 -0.00099117 -0.00047021 0.0015182 0.0014643
0.0011099 -0.00095976 0.30603 -0.2432
3860000000 0.29529 -0.14452 -0.0010567 0.0013542 0.0028426 0.0017594 -0.0022038 0.0011956
0.0011897 -0.0011644 -0.00031688 0.0015483
-0.001086 0.0012998 0.06656 -0.16296 -0.0034712 -0.0047111 0.00068372 -0.00056405
-0.00089135 0.0012455 0.00074876 -0.001147
0.0028898 0.0016681 -0.0035926 -0.0046936 0.30534 -0.12501 -0.00078263 0.00068937
0.00011766 -0.00045386 -0.00083936 -0.00036625
-0.0021154 0.0012301 0.00065546 -0.00058379 -0.00086069 0.00070296 0.14615 -0.16102
-0.0025974 -0.0046396 0.0022177 0.00086646
0.0009581 -0.00099516 -0.00076402 0.0012961 0.00014973 -0.0005264 -0.0026261 -0.0046348
0.2709 -0.081042 -9.4729e-05 -0.0019623
-0.00022576 0.0014556 0.00072598 -0.0010197 -0.00088885 -0.00027702 0.0021561 0.00081081
-0.00018119 -0.0020517 0.28312 -0.28061
3920000000 0.28004 -0.18488 0.0018086 0.00036517 0.0035917 0.0024744 5.4158e-05 0.0010364
0.00019304 0.0001496 0.00068089 0.00035017
0.0018149 0.00037693 0.038932 -0.17892 -0.0047892 -0.0029787 -0.00041253 -8.8093e-05
0.00035411 0.00016445 -0.00032133 -0.00041387
0.0036714 0.0024494 -0.00479 -0.0029378 0.29913 -0.15798 0.00013446 0.0014854
0.001598 -0.0012453 -0.00027879 0.00017248
4.8559e-05 0.0010673 -0.00040006 -6.3182e-05 0.00013285 0.0014419 0.12576 -0.17155
-0.0042697 -0.0040754 0.0020321 -0.00043305
0.00032427 -2.9934e-05 0.00031172 0.00013098 0.0016179 -0.0011688 -0.0043907 -0.0040003
0.26137 -0.13112 0.00057068 -0.0021168
0.00067719 0.00042217 -0.00039504 -0.00052862 -0.00047894 2.7302e-05 0.0020936 -0.00031376
0.00061195 -0.0020263 0.26192 -0.30817
3980000000 0.25262 -0.22044 0.0018952 -0.0029069 0.005034 -0.00041429 0.00017726 0.0010424
0.00078453 -0.0018438 0.00068845 0.00030763
0.0018811 -0.0029401 0.016663 -0.19186 -0.0052606 -0.00093627 0.00081707 0.00055732
0.00053983 0.00061016 2.1397e-05 -0.0011284
0.0050051 -0.00052678 -0.0054108 -0.0009154 0.26987 -0.18889 0.0014013 -8.4487e-06
-0.0010258 -0.0007542 -0.000826 -0.00061121
0.00021207 0.0010385 0.00079468 0.00056342 0.0014069 1.8742e-05 0.089715 -0.19291
-0.0048352 -0.0040924 0.0014787 -0.0011133
0.00085419 -0.001739 0.00055882 0.0005418 -0.0011505 -0.0008097 -0.0048623 -0.0040778
0.24894 -0.16009 0.00080176 -0.0047629
0.00067825 0.00014029 8.9136e-05 -0.001094 -0.00057303 -0.00059738 0.0013893 -0.0011016
0.00079613 -0.0047891 0.2266 -0.34596
4040000000 0.22444 -0.24565 -0.000512 -0.0039391 0.0034304 -0.0030842 0.00020989 0.00020163
-0.00040845 -0.001113 0.0003248 0.00014103
-0.00046151 -0.0039122 -0.0084082 -0.1989 -0.00456 6.3506e-05 0.00024929 -0.00099365
1.3323e-06 4.8605e-05 -0.0014379 0.00014427
0.0034078 -0.0031697 -0.0044516 4.3047e-05 0.24766 -0.2217 0.0003409 -0.00078371
-0.00091336 -0.00018764 -0.0011111 0.00013002
0.00022625 0.00016947 0.00024733 -0.0010104 0.00033931 -0.00074613 0.067861 -0.18757
-0.0071387 -0.0016293 0.0014054 -0.00038316
-0.00050533 -0.0010726 -1.7017e-05 0.00010242 -0.00086639 -0.00021222 -0.0070496 -0.0016043
0.23537 -0.19388 -0.0019007 -0.0038904
0.00039883 1.9253e-05 -0.0015129 0.00012507 -0.001241 0.0002853 0.001343 -0.00037961
-0.0019289 -0.003846 0.18981 -0.36408
4100000000 0.19453 -0.26915 -0.0032223 -0.0027718 0.0010356 -0.0037617 -0.00028234 -9.4094e-05
0.00046771 -0.0018669 0.00062872 0.0002842
-0.0032673 -0.0027481 -0.034368 -0.20224 -0.0047265 0.00097368 -0.00019945 -0.00026792
0.0006178 0.00022928 -0.00055151 0.00025057
0.00099916 -0.0037408 -0.004735 0.0010338 0.22604 -0.24827 0.00013917 -0.0002671
-0.00022717 -3.347e-05 -0.0011643 0.00022132
-0.00025599 -8.2921e-05 -0.00018746 -0.00027066 9.9124e-05 -0.00028071 0.03454 -0.20082
-0.0064978 0.00068738 0.0009342 -0.0013044
0.00044402 -0.0017511 0.00058265 0.00021209 -0.00033191 -0.00016162 -0.0065026 0.00079096
0.21667 -0.21821 -0.0022753 -0.0041307
0.00066284 0.0003606 -0.000445 0.00033394 -0.0011043 1.5306e-06 0.00097706 -0.0013127
-0.0022061 -0.0041762 0.15698 -0.38975
4160000000 0.16529 -0.28594 -0.0035035 -0.0018816 -0.00021198 -0.0030626 0.00073185 -0.00011917
-0.0038964 -0.00055108 0.00082342 -0.00099573
-0.0035268 -0.0018705 -0.059689 -0.19803 -0.0047609 0.0026078 -0.0004971 -0.00032465
0.00038175 -0.00046021 -0.0010054 0.00036576
-0.00030857 -0.0030294 -0.0046643 0.0026638 0.19314 -0.26398 0.00066063 -0.0002424
-0.001143 -0.00041387 -0.0014902 0.00088238
0.00070395 -7.7407e-05 -0.00049502 -0.00031978 0.00077515 -0.00030003 0.010475 -0.18881
-0.0056623 0.001829 0.00094331 -0.0019827
-0.0039195 -0.00041986 0.00032765 -0.00046208 -0.0011963 -0.00046745 -0.0056659 0.0017739
0.18137 -0.25248 -0.0048694 -0.0032505
0.00091356 -0.00094208 -0.0010302 0.00026853 -0.0016244 0.00094514 0.00091944 -0.0019757
-0.0050095 -0.0033119 0.10681 -0.39867
4220000000 0.13714 -0.30173 -0.004451 0.0001406 -0.00015815 -0.0036741 -0.00024143 -7.7896e-05
-0.00080761 0.0011481 0.00035011 -0.0015532
-0.0044535 0.00010162 -0.095883 -0.1879 -0.0021568 0.0032481 -0.000175 -0.00012461
0.00016959 9.1948e-05 -0.00078727 0.0010982
-0.00018196 -0.0036962 -0.0021098 0.0032846 0.16278 -0.28962 1.2597e-05 6.0775e-05
0.0005107 0.00027094 -0.0002579 0.0013658
-0.0002829 -6.9957e-05 -0.00017083 -0.00013164 2.5244e-06 8.098e-05 -0.013488 -0.18671
-0.0045935 0.0024093 -0.00010473 -0.0019956
-0.00066819 0.0010575 9.1174e-05 4.6063e-05 0.00037797 0.00034067 -0.0046231 0.0024341
0.16564 -0.27479 -0.0049084 -0.0028853
0.00030425 -0.001408 -0.0006771 0.0010965 -7.7934e-05 0.0013092 -0.0001602 -0.0020758
-0.0050287 -0.002864 0.07914 -0.41214
4280000000 0.10613 -0.31035 -0.0026531 0.0017298 -0.0018369 -0.0042778 -0.00042096 0.00061596
-0.00015793 0.0010663 -0.00057555 -0.00034947
-0.0026316 0.0017309 -0.1212 -0.192 -0.0029403 0.0028504 -0.00077479 -0.00029714
0.00020191 0.00036584 0.00051534 0.00052707
-0.0017968 -0.0043031 -0.0028708 0.0029481 0.13272 -0.29632 0.00090126 -0.00015872
-0.0008963 0.0008826 -0.00032092 0.00052707
-0.00042634 0.00061191 -0.00077306 -0.00031743 0.00082521 -0.00022358 -0.051084 -0.17176
-0.0050201 0.0026549 -0.00054157 -0.0020883
-0.00025738 0.0011135 0.00021991 0.00024827 -0.00088819 0.00088824 -0.0049955 0.0026641
0.11656 -0.29457 -0.0061607 -0.00054232
-0.00055951 -0.00025344 0.00047421 0.00054447 -0.00021863 0.00083671 -0.00052607 -0.0020113
-0.0060907 -0.00060074 0.029081 -0.41701
4340000000 0.078946 -0.31921 -0.0018011 0.001839 -0.0024307 -0.0015738 0.00019482 0.00039634
0.00017015 0.00089691 -0.00010935 -0.001046
-0.0017985 0.0018208 -0.14156 -0.16591 -0.0022182 0.0040369 -0.0002566 0.00050984
-0.00011841 -0.00042058 0.00046183 0.00049172
-0.0025417 -0.0014358 -0.0021386 0.0041065 0.097575 -0.31319 -0.0004503 -0.00082983
0.00013611 0.00071973 0.00073834 0.0020571
0.00019558 0.00042482 -0.00021393 0.00048777 -0.00044533 -0.00086244 -0.068821 -0.16944
-0.0044425 0.0037478 -0.0012285 -0.0020664
4.2713e-05 0.00083944 -0.00013832 -0.0003262 0.00021028 0.00079117 -0.0044446 0.0037907
0.088316 -0.31696 -0.0050374 0.002022
-0.0001799 -0.00099635 0.00047472 0.00045161 0.00076424 0.0019245 -0.0012428 -0.0021119
-0.0048273 0.0020816 -0.0047145 -0.41103
4400000000 0.047629 -0.32467 -0.0007337 0.0014386 -0.0026744 -0.0017644 0.00093782 0.0013119
-3.5716e-06 0.00079181 -0.00012998 -0.00074827
-0.00075524 0.0014628 -0.17059 -0.15593 -0.0012667 0.0042273 -0.0004584 0.00049575
8.6457e-05 -0.0005769 0.00052397 0.00027699
-0.0026138 -0.001769 -0.0012134 0.004248 0.067835 -0.31962 -0.00017186 -0.00023743
0.00029329 0.00035842 0.00079928 0.0016125
0.00094739 0.0013098 -0.00046843 0.0005031 -0.00013723 -0.00025363 -0.093596 -0.15642
-0.0033014 0.0051635 -0.0019722 -0.0015483
6.4134e-05 0.00081835 9.489e-05 -0.00048213 0.00024105 0.00027069 -0.0032579 0.0051306
0.055336 -0.32778 -0.0043008 0.0014563
-7.4549e-05 -0.00072264 0.00054346 0.00029382 0.0010709 0.0015673 -0.0020499 -0.0014806
-0.0043749 0.0014661 -0.050796 -0.41506
4460000000 0.012318 -0.32421 -0.00070699 0.00014823 -0.0041613 -0.00069832 0.0014162 -0.00072867
-0.00043669 0.0012882 -0.0011653 -0.00039045
-0.00072828 0.00011448 -0.19214 -0.12611 -0.00038878 0.0045243 -0.00033072 0.00078026
-0.0005181 -0.00044111 0.00045881 -0.00054641
-0.0042313 -0.00067965 -0.00040244 0.0045818 0.042052 -0.32608 -0.00043683 -0.0004935
0.0004729 0.00066396 0.0021236 0.00048431
0.0014661 -0.00074552 -0.0003278 0.00076128 -0.00047438 -0.000509 -0.10689 -0.13488
-0.0015354 0.0064432 -0.0022019 -0.00095993
-0.00046033 0.0013425 -0.00055352 -0.00040474 0.00042824 0.00053046 -0.0015669 0.0064051
0.019443 -0.32077 -0.0042733 0.0032831
-0.0012913 -0.00035669 0.00047496 -0.00040756 0.0021796 0.00064214 -0.0022354 -0.0009243
-0.0041179 0.0031199 -0.09039 -0.39621
4520000000 -0.012048 -0.32473 -0.00047992 -0.00050501 -0.0036057 0.00038119 0.00059957 -1.7761e-05
0.0018744 0.00017004 -0.00069634 0.00095116
-0.00048302 -0.0004962 -0.21667 -0.10922 0.0005967 0.0046415 0.00061614 0.00083921
-0.00017813 6.8302e-05 0.00017095 -0.00018858
-0.0036494 0.0004848 0.00070279 0.0045817 0.011413 -0.32346 -0.0010103 0.00053432
0.0010393 -0.00059091 0.001765 -0.00079128
0.00056917 -2.592e-05 0.0006488 0.00085091 -0.00098766 0.00054102 -0.12489 -0.12541
-0.0005582 0.0060315 -0.0029656 -0.00046722
0.0019402 4.7595e-05 -0.00024913 9.3146e-06 0.00082511 -0.00060051 -0.00052617 0.0059243
-0.029662 -0.33151 -0.0023917 0.0033384
-0.00057853 0.00093755 1.6735e-05 -0.00022863 0.0016099 -0.00082363 -0.0029644 -0.00050442
-0.0023194 0.0032766 -0.11897 -0.39481
4580000000 -0.049977 -0.31758 -0.0014684 -0.00067975 -0.0029097 0.0027723 0.00074571 -0.00039741
0.00041049 -0.00010635 -0.00048704 0.00059574
-0.0014333 -0.00063999 -0.23519 -0.082272 0.0011284 0.0042671 0.00056379 -0.00013991
-0.00011821 0.00027955 7.6615e-05 -0.00019489
-0.0028492 0.0028535 0.0011705 0.0043269 -0.020159 -0.32116 -0.00018029 0.00040166
-0.00030202 5.0123e-05 0.0014274 -0.0010385
0.00071125 -0.00042578 0.00056025 -0.00012668 -0.0001773 0.0004346 -0.13511 -0.10072
0.0020183 0.005067 -0.0026311 0.0011683
0.00038235 4.1612e-06 -7.7324e-05 0.00028667 -0.00017149 3.7704e-05 0.002033 0.005085
-0.054912 -0.33534 -0.0022371 0.0035221
-0.00042034 0.00081723 0.0001439 -0.00018295 0.0018002 -0.0012506 -0.0026212 0.0012274
-0.0023667 0.0036394 -0.16429 -0.36459
4640000000 -0.07528 -0.31109 -0.0025453 -0.0015968 -0.0030539 0.0024608 0.00050174 -0.0013741
0.0015472 -0.00028066 0.00024886 0.0010443
-0.0025647 -0.0016016 -0.24536 -0.054702 0.0014796 0.0037898 0.00078012 0.00024562
-0.00016249 0.00037486 -2.688e-05 -0.00074263
-0.0030818 0.0025618 0.0016046 0.0037925 -0.044616 -0.3146 0.00034153 0.0008387
0.0011961 0.00013784 0.00025759 -0.0021718
0.00048117 -0.0014098 0.00076323 0.00022373 0.00026686 0.00080195 -0.14046 -0.086065
0.0034574 0.0038266 -0.0025449 0.0015745
0.0015375 -0.00027693 -0.00023558 0.0003588 0.0011675 0.00020854 0.0034805 0.0039085
-0.087131 -0.31803 -0.0021818 0.0038613
0.00025278 0.00097815 -0.00012907 -0.00075755 0.00015829 -0.002044 -0.0025 0.0015962
-0.0024401 0.0039021 -0.1831 -0.35504
4700000000 -0.10336 -0.30622 -0.0041681 7.3396e-05 -0.0013887 0.0047485 -0.00092371 -0.00093454
0.00091601 -0.00071404 0.00099925 0.00075466
-0.0041665 8.826e-05 -0.2571 -0.035954 0.0029038 0.004039 0.00048478 -0.00054272
0.00026813 0.00050261 -0.00024263 -8.7571e-05
-0.0013049 0.0046851 0.0028879 0.0039388 -0.075025 -0.30859 -0.00012412 0.00057092
0.00038466 -4.681e-05 -0.00030766 -0.001591
-0.00095078 -0.0008863 0.00045794 -0.00052364 -8.0897e-05 0.00060277 -0.15725 -0.065249
0.0032386 0.0018275 -0.0015427 0.0023451
0.0010124 -0.00067152 0.00035092 0.00044766 0.00042555 -0.00029914 0.0032016 0.0018249
-0.12637 -0.30888 -0.0016469 0.0041522
0.0010047 0.00076191 -0.00017161 -6.363e-05 -0.00016521 -0.0016898 -0.001525 0.0023
-0.0016618 0.0039377 -0.22662 -0.32563
4760000000 -0.13306 -0.29081 -0.0048137 0.0012773 0.00062029 0.0045679 -0.00069275 -0.00057381
0.00016536 -0.0010735 0.00094296 -0.00028941
-0.004859 0.0012405 -0.25247 0.0065539 0.0031296 0.0031835 -4.0884e-05 -0.00066235
0.00034673 0.00013855 0.00011122 -0.00019012
0.00062438 0.0046364 0.00328 0.0032119 -0.10534 -0.29485 0.00069467 0.00034428
0.00075394 -0.00016951 -0.0012902 -0.00099791
-0.00074546 -0.00056151 -6.7529e-05 -0.00064109 0.00076559 0.00034836 -0.15127 -0.048693
0.0023705 0.0013556 -0.00067969 0.0027258
9.4665e-05 -0.00109 0.00028406 0.0001218 0.00080898 -0.00014291 0.0023352 0.0012527
-0.15842 -0.29045 -0.00070138 0.0042868
0.00085989 -0.0002421 9.3334e-06 -0.00017284 -0.0014059 -0.00086201 -0.00077327 0.0027213
-0.00052297 0.004409 -0.23816 -0.30341
4820000000 -0.16011 -0.2769 -0.0051398 0.0026943 0.00174 0.0032586 -0.0010411 -0.00045506
0.0003014 -0.00093812 0.00017053 -0.00045393
-0.0051384 0.0026577 -0.26405 0.028937 0.0046757 0.0029667 -5.4779e-05 -0.00031618
0.00033449 -2.6982e-05 -0.00022091 -0.00033325
0.0018951 0.0032253 0.0046351 0.0028851 -0.13305 -0.29075 0.00057594 -0.00043049
0.00040934 -0.00077286 -0.00071081 -0.00037293
-0.0010191 -0.00045342 -7.6631e-05 -0.00033168 0.00049185 -0.0004128 -0.16644 -0.03118
0.0017346 0.00013436 7.23e-05 0.0030057
0.0003291 -0.00088233 0.00035414 -9.6968e-05 0.00044679 -0.00083376 0.0017265 0.00013561
-0.19586 -0.27193 -5.878e-05 0.0038747
0.00018846 -0.00048719 -0.00013741 -0.00042121 -0.00063873 -0.00032429 6.0933e-05 0.0029901
-0.00014853 0.0038506 -0.27465 -0.27283
4880000000 -0.19125 -0.25702 -0.0043063 0.0046677 0.0022761 0.0028533 -0.0014361 0.0001783
-0.00081329 -0.00099341 0.00044572 -0.00017935
-0.0043302 0.0046586 -0.25539 0.070508 0.0045674 0.0013812 -0.00038885 -0.0001805
-0.00026806 0.00012344 -0.00022437 -1.0642e-05
0.0022481 0.0029203 0.0045739 0.0013728 -0.15228 -0.27731 0.000374 -0.00020342
-0.00038668 -0.001472 -0.00058445 -9.7795e-05
-0.0014097 0.00018378 -0.00036787 -0.00020004 0.0003981 -0.00034566 -0.15948 -0.012385
0.00063038 3.5237e-06 0.0011573 0.0024829
-0.00095752 -0.00091269 -0.00025177 0.00020059 -0.00036402 -0.0012816 0.00065659 5.8548e-05
-0.22478 -0.25529 0.00079944 0.0036964
0.00044295 -0.00010092 -0.0002186 -1.3878e-05 -0.00057962 -7.9643e-05 0.0011798 0.0024903
0.00086728 0.0037839 -0.287 -0.2435
4940000000 -0.21176 -0.23939 -0.0029038 0.0066988 0.003098 0.0010543 -0.00019149 0.00071767
-0.00098369 -0.00049544 3.152e-05 -0.00057947
-0.0029106 0.0066444 -0.26676 0.096213 0.0055842 0.00093586 -9.1473e-05 -0.000156
0.00034686 -0.00031916 -0.00031323 0.00020822
0.003123 0.00084493 0.0055811 0.00096643 -0.17212 -0.25403 4.1949e-05 -0.00056964
-0.00093743 -9.0714e-05 -0.00055066 9.9272e-05
-0.00016965 0.00068989 -0.00011931 -0.00010647 0.0001039 -0.00054478 -0.16688 -0.0030532
-0.00011252 0.00048337 0.0017169 0.0018688
-0.00096026 -0.00050273 0.00036694 -0.00030892 -0.00088182 -0.00010658 -0.00011544 0.00045699
-0.24717 -0.22619 0.0002795 0.0033863
1.1717e-05 -0.00070682 -0.00025778 0.00016037 -0.00053415 2.9916e-05 0.0016968 0.0019403
0.00023769 0.0033992 -0.31034 -0.21718
5000000000 -0.23258 -0.21476 -1.8752e-06 0.007438 0.0029834 0.0016537 -0.00017825 0.00064578
-0.00056004 0.00056347 -0.00026684 -0.00092647
5.2157e-05 0.0074572 -0.25299 0.11376 0.0057125 -0.000616 -0.0002314 -7.3544e-05
-0.00021575 -0.00047617 -0.00018903 -3.6488e-05
0.0031986 0.0016937 0.0057803 -0.00067529 -0.20191 -0.23939 -0.00055225 -0.00070514
-0.00058556 -0.00010032 -0.00032797 -0.00011519
-0.0001368 0.0006646 -0.00026013 -0.00011163 -0.00057434 -0.00076933 -0.16112 0.021324
-0.00050535 0.0017263 0.0023123 0.0011351
-0.00043211 0.00057934 -0.00024702 -0.00054407 -0.00048396 -0.00019349 -0.00040045 0.0016907
-0.27338 -0.20417 0.00074351 0.0037388
-0.0002794 -0.00089549 -0.00024683 -5.4205e-05 -0.00037083 -0.00011133 0.0023463 0.00106
0.00081931 0.0037353 -0.32247 -0.18327
5060000000 -0.25329 -0.18724 0.0019039 0.0069556 0.0032356 -0.00042505 0.00014015 0.00048818
-0.00036179 -0.00012742 -0.00037086 -0.00026302
0.0018701 0.0070181 -0.2352 0.15069 0.0052236 -0.0021039 -4.0184e-05 0.00024436
-0.00030137 -4.765e-05 -0.00029335 0.00023682
0.0030604 -0.00049761 0.0051358 -0.0021106 -0.21562 -0.21755 -0.00030578 0.00045327
-0.00090908 -6.0865e-05 -0.001073 0.0001202
0.0001601 0.00047484 -1.9442e-05 0.00021581 -0.00030927 0.00038955 -0.16263 0.028465
9.3949e-05 0.0031379 0.0017897 0.00054243
-0.00040643 -2.6934e-05 -0.00030718 -3.7624e-05 -0.00085085 1.4494e-05 0.00010566 0.0031773
-0.28475 -0.17262 0.0017084 0.0033214
-0.0004433 -0.00019675 -0.000287 0.00017623 -0.0010009 3.9525e-05 0.0018118 0.00060569
0.0017671 0.0033369 -0.33443 -0.15397
5120000000 -0.26925 -0.16176 0.0035245 0.0058913 0.0028607 -0.00061406 0.00032595 0.00057903
-0.00023096 0.00072482 -0.00053388 0.00012518
0.0035019 0.0058619 -0.22939 0.17676 0.0046376 -0.0026419 5.6985e-05 0.00015111
-3.2561e-05 5.0241e-05 4.1301e-05 0.00030156
0.0028472 -0.0006859 0.0046036 -0.0026534 -0.2297 -0.20227 -4.6647e-05 9.3476e-05
-9.7485e-05 0.00097401 -0.00094834 0.00076879
0.00036708 0.00060468 5.4462e-05 0.00018269 -2.4318e-05 0.00012578 -0.15892 0.054567
0.0017523 0.0031545 0.0024548 0.00037831
-0.00023991 0.00068703 -5.1812e-05 3.0043e-05 -0.00022035 0.00083619 0.0017222 0.0030992
-0.29803 -0.13944 0.0017596 0.0032718
-0.0004737 4.3314e-05 3.0948e-07 0.00027643 -0.0010861 0.00080546 0.0024003 0.00037321
0.001738 0.0032835 -0.34737 -0.11997
5180000000 -0.28506 -0.13107 0.0051156 0.0047952 0.0033381 -0.0011025 0.00027194 0.00060413
-5.2697e-05 0.00039902 -0.00050673 0.00042079
0.0050908 0.0048245 -0.20694 0.19978 0.0041296 -0.0037384 -0.00030542 -0.00025068
-0.00013727 -0.00020129 -0.00013991 0.0001834
0.0033413 -0.00105 0.0040545 -0.0038122 -0.24087 -0.16519 -0.00033455 0.00057589
-0.00016923 -7.4902e-05 -0.00044041 0.0008927
0.0002487 0.00060326 -0.000355 -0.00026234 -0.00042839 0.00061629 -0.15787 0.064371
0.0033399 0.0034807 0.0023947 -0.00055196
-8.5389e-05 0.00042724 -0.00010896 -0.00017934 -9.2844e-05 4.5843e-05 0.0033537 0.0034766
-0.30875 -0.096415 0.0031163 0.0033794
-0.00039332 0.00047029 -0.00010835 0.00019216 -0.00033505 0.0010351 0.0023602 -0.000593
0.0031229 0.0034143 -0.34907 -0.087679
5240000000 -0.29323 -0.10433 0.0051771 0.0033992 0.0026249 -0.0028653 0.00062392 2.1236e-05
-0.00029692 -3.5594e-05 4.4608e-05 0.00063799
0.0051457 0.0033825 -0.19493 0.23701 0.0030639 -0.0045374 -2.3089e-05 0.00016715
-0.00021665 -9.0731e-05 0.00019723 0.00039018
0.0025826 -0.0028979 0.0030484 -0.0047169 -0.25729 -0.14057 0.00031564 0.00036148
-0.00033635 0.00058935 1.7579e-05 0.0012009
0.00065415 8.4521e-06 -1.0789e-06 0.00010179 0.00034823 0.0002754 -0.15831 0.084896
0.0038667 0.0021426 0.0018423 -0.0012934
-0.00028476 -0.00012412 -0.00024547 -7.671e-05 -0.00029423 0.00057437 0.0038658 0.0021143
-0.32146 -0.056364 0.0034779 0.0028877
2.5263e-05 0.00062238 0.00019656 0.00040818 3.2802e-05 0.0011749 0.001849 -0.0013039
0.0035537 0.0026899 -0.35489 -0.054641
5300000000 -0.29838 -0.073819 0.0061185 0.0019963 0.0018351 -0.0031673 0.00012755 -0.00037119
0.00022778 0.00077066 0.00019461 0.00022454
0.0061158 0.0020422 -0.18692 0.24166 0.0021239 -0.0054002 -0.0001432 0.00024452
1.7479e-05 0.00045528 0.00028495 0.00029034
0.0018495 -0.003205 0.0019903 -0.0053981 -0.27274 -0.11482 0.00022863 -0.00023463
0.00025198 0.00066471 0.00069074 0.00077868
0.00014392 -0.00034383 -8.8859e-05 0.00025967 0.00033916 -0.00012656 -0.1507 0.094151
0.0053888 0.0012192 0.0013859 -0.0014899
0.00039499 0.00075111 6.1005e-05 0.00040756 0.00033354 0.00060394 0.0053459 0.0011858
-0.33204 -0.029806 0.0035026 0.0021952
0.00026429 0.00030189 0.00029045 0.00028673 0.00073592 0.00080622 0.0013554 -0.0014891
0.0037517 0.0021418 -0.35101 -0.018897
5360000000 -0.29828 -0.036521 0.0062613 0.00055138 0.00022844 -0.0038694 0.00050874 -1.1244e-05
0.0001699 0.00042887 0.00051372 6.2783e-06
0.0061359 0.00059357 -0.14953 0.26307 0.0007587 -0.0055198 9.8913e-05 0.00024372
-0.00012465 3.0184e-05 0.00050578 -0.00013876
8.2935e-05 -0.0037843 0.00064688 -0.005574 -0.27145 -0.088136 0.00039091 0.0003839
0.00012099 0.00015182 0.00075815 0.00043265
0.00046966 -1.3115e-05 7.375e-05 0.00022495 0.00030749 0.00037219 -0.14879 0.11205
0.0055889 -0.00088315 0.00072249 -0.0020823
0.00027781 0.00053989 -9.7359e-05 7.9201e-05 0.00017743 0.00023036 0.005623 -0.00091168
-0.32533 0.0086887 0.0047938 0.0018319
0.0005537 6.7241e-05 0.00045228 -0.00019736 0.0006791 0.00040317 0.00065603 -0.0020634
0.0047988 0.001933 -0.34846 0.0093547
5420000000 -0.30059 -0.013632 0.0061004 -0.0012649 -0.00059977 -0.0033832 -7.336e-05 -0.00015563
0.00092236 0.00051082 0.0003334 -0.00023056
0.0060795 -0.0013339 -0.13047 0.28962 0.00023257 -0.0054123 8.3408e-05 0.00017664
0.00016372 9.4306e-05 0.00031261 -7.688e-05
-0.00067614 -0.0035719 0.00011932 -0.0053958 -0.28704 -0.055208 -0.00017519 -0.00045177
0.0011102 0.00013369 0.0011434 2.2969e-05
-7.5649e-05 -0.00018147 8.9443e-05 0.0001156 -0.00011517 -0.00054672 -0.1375 0.12676
0.0046399 -0.0021422 6.784e-05 -0.0016556
0.00087729 0.00043969 0.00015139 0.00010737 0.001077 0.00015392 0.0046434 -0.0021618
-0.3302 0.037706 0.0051063 0.0003861
0.0003316 -0.00030681 0.00033337 -0.00013939 0.0011191 0.00022089 9.2823e-05 -0.001636
0.0049588 0.00032819 -0.34097 0.050868
5480000000 -0.29259 0.023013 0.0049694 -0.0020561 -0.0019594 -0.0030829 0.00038133 -5.5019e-05
0.0009407 -0.00030716 -5.6832e-05 -0.00015745
0.0050141 -0.0019918 -0.11593 0.29751 -0.0015745 -0.0059225 -2.7397e-06 0.00021182
3.2035e-06 -7.7152e-06 0.00022201 -0.00021816
-0.0018375 -0.0029248 -0.0016914 -0.005881 -0.29172 -0.032836 -0.00031097 0.00010096
0.00046442 -0.00058268 0.00076983 -5.1584e-05
0.00041886 5.1402e-06 9.2494e-06 0.00022245 -0.0002713 0.00012635 -0.13092 0.13779
0.0037623 -0.0034524 -0.00019935 -0.0019058
0.00088793 -0.00029213 4.4089e-05 -7.9529e-06 0.00057703 -0.0006129 0.0037232 -0.0035236
-0.31854 0.065006 0.0046932 0.00027127
-4.5995e-05 -0.00011963 0.00019547 -0.00027359 0.00072 -0.00023801 -0.00022506 -0.0019608
0.0047324 0.00020192 -0.33207 0.073038
5540000000 -0.28844 0.048195 0.004223 -0.0026601 -0.0026599 -0.0019787 0.00033857 -0.0003212
0.00016694 -0.00031865 -0.00024591 1.547e-05
0.0042117 -0.0026597 -0.0748 0.3146 -0.0026453 -0.0050358 0.00047009 0.00012629
2.0913e-05 -0.00017341 -7.1756e-05 -0.0003836
-0.0027195 -0.0019023 -0.0027204 -0.005063 -0.29033 -0.011992 0.00025375 -0.00022108
0.00053315 -0.00025464 0.00057249 -0.0003136
0.00030278 -0.00033391 0.00047655 0.00012568 0.0002291 -0.00021051 -0.11921 0.15903
0.0025218 -0.0038345 -0.0010397 -0.0017676
8.5963e-05 -0.00032595 2.1101e-05 -0.00015241 0.00040512 -0.00014719 0.0024884 -0.0038787
-0.30326 0.099307 0.0048364 -0.0013273
-0.00034608 -9.8188e-06 -9.1437e-05 -0.00040212 0.00059278 -0.0003001 -0.0010034 -0.001726
0.0048061 -0.0013325 -0.32424 0.11415
5600000000 -0.2772 0.075966 0.003337 -0.0036938 -0.0024389 -0.0014919 0.00033665 -0.00033918
0.00021967 -0.0002589 0.00015431 0.00043954
0.0033784 -0.003666 -0.07218 0.32871 -0.0037534 -0.0047635 3.5004e-05 -0.0002134
-9.0438e-05 -6.0102e-06 -0.00014079 -0.00024397
-0.0024588 -0.0014686 -0.0038527 -0.0046084 -0.2898 0.019842 -2.383e-05 0.00014505
6.4041e-05 -0.00050521 0.00021105 -0.00058626
0.00035513 -0.0004079 4.1786e-05 -0.00024329 -3.8181e-06 3.5128e-05 -0.11155 0.15834
0.0016991 -0.0037279 -0.0010334 -0.0010309
0.00030239 -0.00023439 -5.5869e-05 2.3088e-05 9.0717e-05 -0.00064721 0.0017091 -0.0037226
-0.29457 0.12829 0.0044694 -0.0016574
0.00016355 0.00043221 -0.00011795 -0.00020531 0.00028556 -0.00061975 -0.001059 -0.00098544
0.0042749 -0.0016528 -0.3017 0.12839
5660000000 -0.26549 0.098163 0.0030992 -0.003737 -0.00341 -0.00044985 -0.00034709 -0.00066774
-0.00027359 -0.00066088 0.00043159 -0.00020008
0.0030951 -0.0036738 -0.030616 0.32002 -0.0045334 -0.003108 2.4928e-05 -0.0001731
9.1721e-05 7.4021e-05 -6.1524e-05 -8.8764e-05
-0.0034526 -0.00032441 -0.0046435 -0.0031346 -0.29035 0.043622 -0.00017011 8.2301e-05
-0.0004546 -0.00042486 0.0003139 -0.0011192
-0.00032065 -0.00064648 4.2211e-05 -0.00016003 -0.00013552 0.0001631 -0.096039 0.17843
0.00071455 -0.0040657 -0.0012867 -0.00086694
-0.00031002 -0.00054365 7.1966e-05 8.2843e-05 -0.00043867 -0.00022691 0.00071567 -0.0040363
-0.27915 0.15538 0.0043172 -0.0025179
0.00037885 -5.2696e-05 -0.0001532 -0.00011665 0.00025104 -0.000931 -0.0013519 -0.00089466
0.0041783 -0.0025747 -0.29293 0.16495
5720000000 -0.25026 0.11937 0.0026591 -0.0043442 -0.0028448 0.0006274 -0.00055921 -0.00025927
-0.00034393 -0.0001395 -3.9653e-05 -0.00042757
0.0026062 -0.0043585 -0.0023911 0.34508 -0.0055918 -0.0027477 9.2015e-05 -3.9948e-05
-0.00021463 5.6549e-05 -0.00027228 0.00018714
-0.0029001 0.00070084 -0.0056139 -0.0025205 -0.28642 0.074351 0.0002717 6.8468e-05
0.00023071 0.00055852 -0.00011134 -0.00020509
-0.0005739 -0.00022963 6.6652e-05 -3.3784e-05 0.00021485 9.113e-05 -0.080133 0.18013
-0.00020488 -0.0035863 -0.0015991 -0.00043565
-0.0004256 -0.00015297 -0.00022676 -1.119e-05 0.0001978 0.00032026 -0.0002311 -0.0036354
-0.26754 0.18165 0.0039508 -0.0037382
-8.2664e-05 -0.0003987 -0.0002355 0.00014787 -0.00015646 -0.00031098 -0.0015001 -0.00046318
0.0039467 -0.0038034 -0.26201 0.18172
5780000000 -0.234 0.13676 0.0013174 -0.0049868 -0.0024038 0.0013523 -0.00067833 0.00011355
-0.00035708 -0.00028235 -0.00013673 -0.00018413
0.0013793 -0.0049725 0.010847 0.33984 -0.0061083 -0.00049073 1.6754e-05 -0.00018633
6.7709e-05 2.5944e-05 -9.0804e-05 -9.9619e-05
-0.002383 0.0013372 -0.0060961 -0.00043282 -0.28325 0.091678 -9.3665e-05 -8.0017e-05
0.00010909 -0.00027094 -0.00033544 -0.00061104
-0.00066777 9.0691e-05 1.4657e-05 -0.00019842 -4.8522e-05 -0.00012477 -0.070935 0.19613
-0.00022371 -0.0032894 -0.0012873 5.7797e-05
-0.00026937 -0.00025164 5.7715e-05 5.6667e-05 9.8236e-05 -0.00015734 -0.00021225 -0.0032151
-0.25687 0.20262 0.0026786 -0.0038833
-7.7578e-05 -0.00017857 -0.00010148 -9.1749e-05 -0.00040133 -0.00053376 -0.0013092 0.00017183
0.0027189 -0.0038922 -0.25346 0.20439
5840000000 -0.22014 0.15781 -4.7005e-05 -0.0054822 -0.00207 0.0011943 -0.00016329 0.00029331
-0.00038363 0.00012139 -0.00041788 -0.00042544
-9.1522e-05 -0.0054591 0.046864 0.34278 -0.0058025 0.00058101 -0.0002228 -6.4161e-06
0.00028066 -8.7049e-05 -0.00012681 0.00021129
-0.0021783 0.0012877 -0.0058334 0.00075429 -0.27593 0.11547 -0.00021681 -1.1069e-05
-6.5799e-05 -0.00060702 -0.0006384 -0.0002972
-0.0001307 0.00030284 -0.00019559 -4.7827e-06 -0.00020673 1.8061e-05 -0.048282 0.19894
-0.00094164 -0.0035968 -0.00123 0.00017788
-0.00040835 0.00017119 0.00022769 -7.239e-05 -0.00020716 -0.00065927 -0.0010274 -0.0036494
-0.23966 0.21151 0.0020612 -0.0040342
-0.0004603 -0.00040901 -0.00016034 0.00018937 -0.00045362 -0.00056442 -0.0012146 0.00019147
0.0020711 -0.0040809 -0.2175 0.22809
5900000000 -0.2061 0.16981 -0.0019616 -0.0054154 -0.0020452 0.0025306 -7.0688e-05 -3.6675e-06
0.0001802 -0.00014019 4.3298e-05 0.00037073
-0.0019583 -0.0054377 0.066909 0.34211 -0.0051715 0.0021044 -3.0449e-05 -2.766e-05
-5.5755e-05 -0.00019184 -4.2762e-05 -8.8569e-05
-0.0019238 0.0024722 -0.0050811 0.0021198 -0.26023 0.13095 -5.9048e-05 -8.9282e-05
-0.00049584 -0.000471 -0.00081749 -0.00018638
-0.00010406 6.5906e-06 -2.6822e-05 -1.2705e-05 -7.3679e-05 -7.5705e-05 -0.040926 0.2093
-0.0012373 -0.0033832 -0.0011574 0.00035057
0.00017597 -0.00022097 -5.4637e-05 -0.00024677 -0.0004681 -0.00045162 -0.0012195 -0.003354
-0.21369 0.22567 0.0017627 -0.0051759
3.0494e-05 0.00028415 -5.6291e-05 -0.00011674 -0.00085592 -5.5776e-05 -0.0012329 0.00046587
0.0016524 -0.0051668 -0.20287 0.23759
5960000000 -0.1854 0.18287 -0.0031344 -0.0040298 -0.00067127 0.002637 -0.00016574 0.00018683
-0.00025774 0.00014584 -0.00012687 0.00010286
-0.0031223 -0.0039833 0.09362 0.34092 -0.0040911 0.0022626 -0.00019914 2.5523e-05
-3.6087e-06 6.8776e-05 7.3156e-05 0.0001609
-0.00072941 0.0027361 -0.0041434 0.002396 -0.24438 0.15677 -6.0248e-05 -0.00019033
-0.00036483 0.0001699 -0.00034911 -0.00018159
-0.0001599 0.00017834 -0.00020532 2.5725e-05 -8.8657e-05 -0.00017766 -0.022336 0.21768
-0.0022001 -0.0031708 -0.0010835 0.00092018
-0.00021138 0.00017919 -2.6887e-05 0.00011016 -0.00037879 2.1166e-06 -0.0021938 -0.0031415
-0.19293 0.24104 -3.2364e-05 -0.0051766
-0.00012928 0.00013852 7.5401e-05 0.000165 -0.00041796 -0.00032459 -0.00099615 0.00094712
-7.2037e-05 -0.0052104 -0.17335 0.26466
6020000000 -0.16747 0.19792 -0.0039294 -0.0029115 -0.00024458 0.0029845 -4.2335e-05 0.00055604
-0.000191 0.00044589 -4.8233e-05 0.00031614
-0.0039591 -0.0029526 0.12171 0.33201 -0.0046862 0.0033304 -6.6529e-05 0.00011179
-0.00014765 0.00014986 -0.00018033 0.00022893
-0.00010288 0.0028997 -0.0044924 0.00339 -0.22491 0.16878 -0.00028339 0.00033239
-0.00071204 8.5579e-05 -0.00051259 0.00058472
-2.3666e-05 0.00057646 -7.0986e-05 0.00011942 -0.00026629 0.00036489 -0.015944 0.21309
-0.0029265 -0.0030042 -0.00054819 0.00065099
-0.00018617 0.00042994 -0.00014498 8.1274e-05 -0.0008011 0.00011254 -0.003008 -0.0029762
-0.16395 0.2536 -0.00033731 -0.0047105
-0.00010133 0.00028481 -0.00012997 0.00019317 -0.00056436 0.00058892 -0.00066734 0.0007033
-0.00036369 -0.0047049 -0.14655 0.26331
6080000000 -0.14725 0.20651 -0.0040954 -0.00074481 0.0012894 0.0028488 0.00010346 7.6516e-05
8.8614e-05 0.000125 0.00015062 -6.7009e-05
-0.0040697 -0.00074949 0.14313 0.33263 -0.0029796 0.0046514 -2.907e-05 -1.6166e-05
-0.00014895 0.00011409 6.0631e-05 0.00027663
0.0013752 0.0028175 -0.0029952 0.0047034 -0.20675 0.19587 0.00027116 0.00018801
-0.00031605 0.00076166 -7.641e-05 0.00027105
9.1067e-05 9.9934e-05 -2.3268e-05 -2.2448e-05 0.00024722 0.0001775 0.00093668 0.22124
-0.0041032 -0.0020521 -0.00091728 0.00092082
0.00014715 0.00015817 -0.00015685 0.00012944 -0.00032331 0.00072661 -0.0041138 -0.0020521
-0.13521 0.2709 -0.0012838 -0.0052148
0.00018242 -3.1189e-05 0.00015409 0.0002918 -2.773e-05 0.00041264 -0.00082956 0.0008593
-0.0012246 -0.0053375 -0.12437 0.28454
6140000000 -0.12987 0.2196 -0.003597 -0.00048842 0.0016408 0.0022189 3.759e-05 2.9331e-05
0.00011387 -7.4747e-05 0.00042301 -0.00013414
-0.0036223 -0.00048736 0.16997 0.31341 -0.0021242 0.0053043 2.4129e-05 3.6315e-05
0.0004704 2.9121e-05 0.00026587 0.00015535
0.0016261 0.0021462 -0.0019709 0.0053821 -0.18244 0.21451 0.00028925 -8.1505e-05
6.8839e-05 0.00071318 0.00013836 0.00069129
6.2177e-05 4.0872e-06 5.839e-05 3.5231e-05 0.00033227 -5.8447e-05 0.013664 0.21192
-0.0046714 -0.00094792 -0.00034413 0.0013785
0.00011047 -8.0598e-05 0.00040421 -4.6838e-05 8.5879e-05 0.00070567 -0.0046681 -0.00087002
-0.11539 0.29037 -0.0031152 -0.0041268
0.00035113 -0.00016526 0.00026186 0.00011354 -2.1509e-05 0.00065194 -0.00044184 0.0013781
-0.0030409 -0.0042151 -0.084965 0.28274
6200000000 -0.11437 0.22499 -0.0030535 -8.1193e-05 0.0022353 0.0011916 6.2144e-05 0.000342
-0.00032804 0.00012072 -0.00015236 -0.00026115
-0.0030053 -0.00014463 0.19771 0.31154 -0.00082134 0.0051754 4.6029e-05 0.00018942
5.9594e-05 -2.179e-05 0.00015555 4.7698e-05
0.002315 0.0011559 -0.00076639 0.0052363 -0.16335 0.22868 0.00010489 -0.00032116
0.00051133 5.4283e-05 0.00022894 0.00010025
6.7657e-05 0.00036002 5.3882e-05 0.00020078 9.8344e-05 -0.00033918 0.026904 0.22039
-0.0044163 0.000447 0.00013091 0.0012926
-0.00025922 0.00014546 8.2329e-05 -1.2258e-06 0.00054907 0.00010375 -0.0044 0.00044625
-0.10244 0.2957 -0.0038043 -0.0033857
-0.00010562 -0.00025811 0.00013227 5.9333e-05 0.00039447 0.00022708 0.00018879 0.001273
-0.003793 -0.0034497 -0.072621 0.2919
6260000000 -0.099082 0.23807 -0.0031006 0.0009921 0.0022409 0.00054655 0.00025834 -9.696e-05
9.8824e-05 0.00011303 -9.4177e-05 3.8768e-05
-0.0030839 0.00103 0.21512 0.29632 -3.1045e-05 0.0053758 1.9128e-05 -7.7392e-05
9.8933e-06 -8.7932e-05 0.00025409 5.9905e-05
0.0022449 0.00059141 0.00013441 0.0054106 -0.14032 0.24999 9.7333e-05 -5.287e-05
0.00020704 -9.9475e-05 0.0002601 8.5853e-05
0.00022183 -0.00010807 9.5256e-06 -7.3352e-05 0.0001119 -3.2454e-05 0.043005 0.21545
-0.0040847 0.0016028 0.00063592 0.0012424
9.2738e-05 0.00016945 -5.3218e-05 -0.00012443 0.0002537 -0.00014952 -0.0040551 0.0016567
-0.074013 0.29685 -0.0041789 -0.0026658
-6.1505e-05 1.8001e-05 0.00027007 5.0672e-05 0.0002209 8.7042e-05 0.00054594 0.0012206
-0.0041643 -0.0026744 -0.026798 0.29198
6320000000 -0.082489 0.23991 -0.0024604 0.0015351 0.0022591 -0.00050599 0.00011731 0.00015172
-0.00039707 0.00049552 -0.00010395 0.00030937
-0.0024678 0.0015252 0.2404 0.28594 0.0019857 0.0055878 8.8141e-05 3.1722e-05
-0.0001097 -9.9122e-05 7.2766e-05 -5.6995e-05
0.0022147 -0.00057515 0.0021086 0.0054976 -0.12268 0.25845 -0.00025538 -0.00029652
0.00032477 3.6597e-05 0.00029451 0.000182
0.00012113 0.00013641 0.00011495 3.8595e-05 -0.00027468 -0.00027114 0.041707 0.21636
-0.0035472 0.0020865 0.00071762 0.00088866
-0.00039676 0.00054593 -8.9694e-05 -8.3968e-05 0.00031254 0.00012493 -0.0035328 0.0020676
-0.0501 0.30662 -0.0049046 -0.0011985
-0.00013403 0.00033192 7.1603e-05 -6.152e-05 0.00035728 0.00030344 0.00083784 0.00086971
-0.0050028 -0.0011562 -0.01647 0.28969
6380000000 -0.06295 0.2468 -0.0018144 0.001869 0.0015642 -0.00059537 1.517e-05 -9.0217e-05
0.00029338 0.00023846 7.1716e-05 0.00012219
-0.0018512 0.0018521 0.25667 0.2667 0.0031994 0.0042132 -0.00015735 -8.3403e-05
-0.00022088 -0.00016248 -0.00017746 -0.0002323
0.0016844 -0.00064443 0.0032701 0.0042043 -0.094343 0.27443 -0.00013453 0.00011868
0.00046108 -0.00014051 0.00044324 0.00013219
1.968e-05 -0.00011065 -0.00017056 -7.6868e-05 -0.00013407 0.0001531 0.062777 0.20698
-0.0027966 0.0032086 0.0009664 0.00089237
0.00026263 0.0002361 -0.00024865 -0.00021365 0.00043086 -0.00019477 -0.002814 0.0032313
-0.029949 0.2988 -0.0047278 0.00028271
7.3366e-06 0.00017316 -0.00013465 -0.00022699 0.00041158 5.3546e-05 0.00091163 0.00076262
-0.0046651 0.00018919 0.023587 0.29251
6440000000 -0.039956 0.25745 -0.00076257 0.0025642 0.0016829 -0.00091424 0.00040077 -0.0001105
0.00033623 -0.00048165 -0.00017811 -0.00025007
-0.00078179 0.0026015 0.27733 0.25223 0.003443 0.0029189 0.00013313 4.5937e-06
-9.2027e-05 6.6263e-05 -0.00014484 -0.00032519
0.0016309 -0.00083638 0.0034872 0.0027567 -0.077295 0.28856 -0.00021171 0.00026852
-0.00054518 -5.6472e-05 0.00037729 -0.00059557
0.00041018 -0.00014239 0.00013748 -2.5252e-05 -0.00022298 0.00029183 0.064991 0.20276
-0.0017245 0.0038342 0.00085532 0.00070248
0.00032522 -0.0004779 -8.7659e-05 3.453e-05 -0.00047528 -1.1818e-05 -0.0016738 0.0038296
0.013145 0.30266 -0.0044572 0.0017163
-0.00019158 -0.00021026 -0.00016166 -0.00031982 0.00037789 -0.00049767 0.00091603 0.00068113
-0.0045132 0.0015884 0.035436 0.27592
6500000000 -0.0216 0.25688 -4.3139e-05 0.0020262 0.0011785 -0.00090086 0.00015933 -9.7486e-05
0.00015537 0.00024314 -0.00027886 0.0004257
-9.5097e-05 0.0020143 0.30173 0.22472 0.0036098 0.0024864 6.3982e-05 8.4163e-06
0.00010605 0.00020683 0.00014768 -7.254e-05
0.0011553 -0.00099276 0.0037058 0.0023456 -0.065599 0.28553 4.2855e-05 -1.4928e-05
1.3125e-05 -0.00023886 4.384e-05 -0.00039648
0.00016945 -0.00011256 9.2374e-05 1.9379e-06 4.1959e-06 2.2034e-05 0.088917 0.19762
-0.00021001 0.0037794 0.0011839 0.0004288
0.00012553 0.00025184 0.00012055 0.00018032 2.2993e-05 -0.0002406 -0.00021282 0.0038184
0.033877 0.30564 -0.0032507 0.0023161
-0.0002936 0.00040559 0.00015716 -8.3487e-05 8.0422e-05 -0.00040371 0.0011592 0.00034801
-0.0032053 0.0024351 0.07214 0.27709
