# Supplementary material for: Early Detection of Alzheimer’s Disease via Machine Learning-Based Microwave Sensing: An Experimental Validation
Source: Sensors (Basel). 2025 Apr 25;25(9):2718. doi: 10.3390/s25092718 (PMC12074295; doi:10.3390/s25092718)
Supplement: Supplementary file 1 [file sensors-25-02718-s001.zip › measurements_paper_sensors/26 febbraio - PART1/set2 H/CSF_H_m9.s6p]

!Keysight Technologies,M9804A,MY58100912,A.14.10.03
!Date: Thursday, April 27, 2023 10:28:33
!Correction: S11(C  6-Port  ) 
!S12(C  6-Port  ) 
!S13(C  6-Port  ) 
!S14(C  6-Port  ) 
!S15(C  6-Port  ) 
!S16(C  6-Port  ) 
!S21(C  6-Port  ) 
!S22(C  6-Port  ) 
!S23(C  6-Port  ) 
!S24(C  6-Port  ) 
!S25(C  6-Port  ) 
!S26(C  6-Port  ) 
!S31(C  6-Port  ) 
!S32(C  6-Port  ) 
!S33(C  6-Port  ) 
!S34(C  6-Port  ) 
!S35(C  6-Port  ) 
!S36(C  6-Port  ) 
!S41(C  6-Port  ) 
!S42(C  6-Port  ) 
!S43(C  6-Port  ) 
!S44(C  6-Port  ) 
!S45(C  6-Port  ) 
!S46(C  6-Port  ) 
!S51(C  6-Port  ) 
!S52(C  6-Port  ) 
!S53(C  6-Port  ) 
!S54(C  6-Port  ) 
!S55(C  6-Port  ) 
!S56(C  6-Port  ) 
!S61(C  6-Port  ) 
!S62(C  6-Port  ) 
!S63(C  6-Port  ) 
!S64(C  6-Port  ) 
!S65(C  6-Port  ) 
!S66(C  6-Port  ) 
!S6P File: Measurement: :
# Hz S  RI   R 50
500000000 -0.32796 -0.057855 -0.011237 -0.0012575 -0.0082446 0.012645 -0.0039278 0.012551
0.011545 0.0047748 -0.0051687 0.0092881
-0.011101 -0.0011382 -0.41051 -0.071681 0.0070905 -0.0102 0.0010668 0.012264
0.0072725 0.0024256 0.0010334 0.013852
-0.008086 0.012503 0.0071225 -0.010427 -0.25598 0.1948 0.0063092 0.0034528
-0.0012955 0.0078013 0.00044034 0.011613
-0.0036796 0.012465 0.00097827 0.012231 0.0061375 0.0035953 -0.33011 0.043731
-0.02043 -0.0059649 0.015072 0.028566
0.011553 0.0048691 0.0073509 0.0024299 -0.0011745 0.0078683 -0.020544 -0.0060316
-0.25474 -0.1615 -0.027702 0.0049569
-0.004657 0.0092522 0.00094438 0.01387 0.0001533 0.011862 0.015112 0.028473
-0.027796 0.0050135 -0.25507 -0.15258
560000000 -0.31318 0.10758 -0.02361 -0.065164 0.00043878 0.012315 0.0048461 0.011319
0.0090198 0.0034225 0.010961 0.0091557
-0.023752 -0.065212 -0.37061 0.091517 -0.041925 -0.03794 0.013654 0.0032898
-0.012454 -0.0032357 0.0039224 -0.00080296
0.00044526 0.012554 -0.04176 -0.037803 -0.17895 0.24335 0.00013378 -0.0040583
0.017537 0.0045553 0.0081316 -0.0060956
0.0048843 0.011325 0.01353 0.0032524 0.00029747 -0.0042549 -0.30584 0.13485
0.0025729 -0.022879 0.0061475 -0.021249
0.0090625 0.0038088 -0.01238 -0.0030229 0.017307 0.0050323 0.0025783 -0.022847
-0.30791 0.01416 0.0060735 -0.04958
0.011102 0.0093285 0.003872 -0.00094892 0.0078183 -0.0068369 0.0061933 -0.02125
0.0060995 -0.049522 -0.32733 -0.0024196
620000000 -0.27348 0.085578 -0.024324 0.0097146 0.0032848 0.0090488 0.0083305 -0.0042879
0.011516 -0.00079645 0.00032528 -0.0017054
-0.024397 0.0096508 -0.40031 0.038578 -0.01954 0.0014815 -0.0017029 -0.0014228
0.011679 -0.0061384 0.00017908 -0.0026699
0.0032359 0.0088544 -0.019681 0.0015516 -0.15302 0.25162 -0.00032476 -0.0050344
-0.0035926 -0.0025748 0.0090794 -0.0023576
0.008365 -0.0043825 -0.0018284 -0.0012985 -0.00045561 -0.0050724 -0.26451 0.14512
-0.040501 -0.018534 0.01308 0.030684
0.011265 -0.00062821 0.011886 -0.0063178 -0.0035227 -0.002417 -0.040509 -0.018445
-0.2303 -0.02103 -0.043052 0.012952
0.00023974 -0.0018019 -6.2875e-05 -0.0024438 0.008976 -0.0025454 0.013158 0.03063
-0.043024 0.012881 -0.24282 -0.038628
680000000 -0.23825 0.17831 -0.025837 -0.013656 0.0049438 0.0051601 0.0014761 -0.0067778
-0.0023334 -0.011197 0.0061332 -0.0066261
-0.025986 -0.013648 -0.38973 0.14241 -0.031922 -0.0010261 -0.0012664 -0.0006041
-0.0018241 -0.0093151 -0.00040184 -0.0016881
0.0049766 0.0051359 -0.0319 -0.0010178 -0.10546 0.27476 -0.00072899 -0.00061387
-0.0016145 0.00033214 -0.0028483 -0.0090472
0.001695 -0.0068696 -0.001282 -0.00060247 -0.00072846 -0.00063374 -0.21993 0.20001
-0.025412 -0.0059049 -0.00826 -0.012179
-0.0025317 -0.011244 -0.0018935 -0.0094067 -0.0016643 0.00035759 -0.025433 -0.0059726
-0.27159 0.080103 -0.0068658 -0.0049835
0.006448 -0.0068652 -0.00046997 -0.0017517 -0.0027645 -0.0089609 -0.0081612 -0.012143
-0.0068046 -0.0050292 -0.2608 0.067389
740000000 -0.1913 0.17237 -0.040192 0.027272 0.013465 -0.0038748 -0.00015545 -0.004393
-0.0035636 -0.0013787 -0.0070206 0.0012335
-0.040236 0.027229 -0.33438 0.16226 -0.036431 0.034146 -4.9457e-05 -0.0065013
-0.010786 0.0066774 -0.0018429 -0.0066622
0.013451 -0.004039 -0.036459 0.034249 -0.071525 0.27386 -0.0020054 0.0028982
-0.0023937 -0.004591 -0.0011135 0.00039782
-0.00011577 -0.0043518 -4.206e-05 -0.0064732 -0.0020669 0.0029499 -0.20203 0.20542
-0.041313 -0.0051555 0.023265 0.01734
-0.0038416 -0.0012769 -0.010856 0.0067794 -0.0024335 -0.0045158 -0.04129 -0.0050368
-0.17668 0.10308 -0.040538 0.0013611
-0.0067245 0.001075 -0.0018486 -0.0065797 -0.0012561 0.00036376 0.023257 0.017313
-0.040429 0.0014129 -0.25291 0.072636
800000000 -0.16306 0.21657 -0.021509 0.016566 0.0053897 -0.01018 -0.0036575 -0.0026407
-0.0044922 0.0014315 0.0049876 0.00012774
-0.021554 0.016537 -0.34252 0.2322 -0.0079005 0.034072 -0.0023501 0.0019845
-0.00056603 0.0020291 0.0005585 0.005137
0.0054545 -0.01023 -0.0077819 0.034079 -0.034188 0.29964 0.00068694 0.0015627
-1.3096e-05 0.003282 -0.001403 0.00074334
-0.0037272 -0.0027046 -0.0024295 0.0019794 0.00068786 0.0015183 -0.1722 0.23478
-0.027322 0.015199 0.015903 -0.010275
-0.0045118 0.0015189 -0.00063535 0.0020251 -7.0753e-05 0.0034096 -0.027313 0.015285
-0.21167 0.13016 -0.017283 0.02036
0.0049997 0.00014825 0.00045137 0.0051515 -0.0013321 0.00069529 0.015945 -0.01028
-0.017323 0.020389 -0.25041 0.12525
860000000 -0.1275 0.23714 -0.017073 0.030384 -0.0031163 -0.0098601 -0.0016994 0.00044244
0.003727 0.0046016 -0.0038875 -0.0032672
-0.017056 0.030315 -0.29378 0.2765 0.0080494 0.033883 1.9264e-05 0.0021655
0.0037897 0.00084935 0.0032891 -2.4723e-05
-0.0031671 -0.0098129 0.0081527 0.033872 0.014502 0.30962 -0.00050391 -8.6993e-05
0.0024607 -0.0012492 0.0013673 0.0039954
-0.0017029 0.00051746 5.9908e-05 0.0021002 -0.00045876 -6.4884e-05 -0.13386 0.24516
-0.015863 0.019733 -0.0066376 -0.0098817
0.0036833 0.0046562 0.0037968 0.00085759 0.0024881 -0.0012548 -0.015841 0.019797
-0.15525 0.17653 -0.022392 0.016224
-0.0039443 -0.0033196 0.003359 -9.6023e-05 0.0013068 0.0039905 -0.006634 -0.0098202
-0.022378 0.016133 -0.19868 0.1746
920000000 -0.10507 0.25948 0.0054226 0.038631 -0.0089304 -0.0044898 -0.0019437 0.0013848
0.00074786 0.0014179 0.0028666 -0.0010872
0.005401 0.038607 -0.2671 0.29682 0.028248 0.022342 0.0014515 0.001248
0.007183 -0.00061137 0.0042117 -0.0024336
-0.0089729 -0.0044582 0.028372 0.022297 0.059996 0.31125 0.0020378 0.00012773
0.00079116 -0.00028724 0.00089097 -0.0013164
-0.0019317 0.0014179 0.0015492 0.0011981 0.0020241 0.00012886 -0.10959 0.26095
-0.0082478 0.030558 0.0046117 -0.0060412
0.00066883 0.001465 0.0071875 -0.00057163 0.00078204 -0.00031519 -0.008151 0.030591
-0.14245 0.18209 -0.00063896 0.027347
0.0029846 -0.0010143 0.0043505 -0.0024804 0.0008851 -0.0013339 0.0046048 -0.0060492
-0.00066549 0.027356 -0.21225 0.18573
980000000 -0.058738 0.28171 0.017185 0.029478 -0.0090596 0.0043495 0.0014923 0.0035423
0.0035896 -0.0016764 -0.003328 -0.0026693
0.017182 0.02941 -0.21558 0.3343 0.032931 0.004759 0.0019171 0.00010252
0.0018237 -0.0059734 -0.00029981 -0.0024163
-0.00905 0.0043692 0.032984 0.0046556 0.10651 0.3072 0.00064437 -0.0011067
0.00049296 -0.0018236 0.0012886 -0.00022838
0.0014494 0.0035166 0.0019743 0.00015122 0.00065324 -0.0011072 -0.070497 0.2719
0.010302 0.027987 -0.0092629 -0.0079952
0.0035938 -0.0016717 0.0017833 -0.0059917 0.00046784 -0.0018469 0.010361 0.028005
-0.10807 0.20804 0.0072365 0.01907
-0.0032157 -0.0026575 -0.00036841 -0.0023532 0.0013425 -0.00024867 -0.0092526 -0.0079191
0.0072019 0.019086 -0.17057 0.23571
1040000000 -0.017014 0.28938 0.032965 0.018668 -0.001243 0.0071698 0.0021238 0.00078524
0.00045781 -0.0033492 -0.00039423 -0.0013947
0.032871 0.018622 -0.18 0.34714 0.029356 -0.014647 0.0016089 -0.001706
-0.0021724 -0.0026107 -0.001063 -0.0029541
-0.0012508 0.0071699 0.029339 -0.014798 0.15369 0.29349 -0.00043841 -0.0015871
-0.0014742 -0.0010439 -0.00062972 -0.0011163
0.002161 0.0008017 0.0015855 -0.0017407 -0.00044326 -0.001569 -0.042431 0.28043
0.020743 0.016471 -0.001334 0.0010317
0.00042704 -0.0032958 -0.0021966 -0.0025698 -0.0015219 -0.0010252 0.020794 0.016424
-0.075235 0.21394 0.014344 0.017603
-0.00044101 -0.0013336 -0.0011088 -0.0029777 -0.00063065 -0.0011038 -0.0013024 0.0010351
0.014355 0.017642 -0.149 0.25669
1100000000 0.026535 0.2998 0.036049 -0.0039198 0.0031587 0.0039883 0.002284 -0.00070796
-0.0022094 -0.002887 -0.0040293 4.4871e-05
0.035984 -0.0039145 -0.13811 0.3671 0.015103 -0.027737 -9.2243e-06 -0.0018034
-0.0035819 -0.00089855 -0.0037635 -0.00063823
0.0031635 0.0039615 0.015036 -0.02783 0.19939 0.27453 -0.0018039 0.00013091
-0.0016813 0.0005808 -0.0010501 -0.00042935
0.0022687 -0.00070921 1.7715e-06 -0.0018238 -0.0018127 0.00012852 -0.0026428 0.28513
0.025083 0.0028072 -0.0023551 -0.00096286
-0.002225 -0.0028729 -0.0035703 -0.00087559 -0.001687 0.00055811 0.025098 0.002773
-0.05513 0.22578 0.01972 0.0072007
-0.004066 5.8241e-05 -0.0037358 -0.00061174 -0.0010853 -0.00041005 -0.002337 -0.00091748
0.019693 0.0072174 -0.10534 0.29104
1160000000 0.078628 0.2967 0.024004 -0.020574 0.0030519 -0.00061551 1.1663e-05 -0.002166
-0.0038066 -0.00077582 -0.001201 0.0043711
0.023972 -0.020574 -0.093136 0.3718 -0.0038044 -0.028715 -0.0014927 -0.0016811
-0.0028268 0.0025095 -0.0015692 0.002053
0.0030371 -0.00062581 -0.0039168 -0.028745 0.24409 0.24443 -0.0007847 0.001693
-0.00056763 0.0016889 -0.00082317 0.00035209
-1.3928e-05 -0.0021352 -0.0014881 -0.0016971 -0.0008015 0.0016724 0.037977 0.28149
0.02065 -0.012337 -0.0041264 0.0045206
-0.0037962 -0.00075678 -0.0027959 0.0024944 -0.00055532 0.001701 0.020635 -0.012369
-0.019714 0.23295 0.01797 -0.0017036
-0.0011535 0.0042845 -0.0015865 0.0021192 -0.00083244 0.00032566 -0.0041608 0.0045113
0.01798 -0.0016813 -0.056175 0.29436
1220000000 0.12181 0.28639 0.010916 -0.029971 -0.0014738 -0.001164 0.00030936 -0.00087732
-0.0025437 0.0021222 0.0010624 0.0021631
0.010925 -0.029959 -0.050228 0.3855 -0.016882 -0.021045 -0.0025732 0.00039394
-0.00010297 0.0031011 -0.00094496 0.0019848
-0.0014703 -0.0011715 -0.016987 -0.020989 0.28321 0.20537 0.00077777 0.0017403
0.00061442 0.0011652 0.00028392 0.00051321
0.00028408 -0.00087512 -0.0025842 0.00038405 0.00076657 0.0017345 0.077119 0.27171
0.0098033 -0.018616 0.001388 0.0010916
-0.0025569 0.0021703 -0.00010085 0.0031203 0.00062087 0.0011684 0.0097864 -0.018615
0.0047103 0.23876 0.012861 -0.01349
0.0011036 0.0021621 -0.00093783 0.0019722 0.00026448 0.00052354 0.0013809 0.0010899
0.012858 -0.013504 -0.027528 0.31331
1280000000 0.17223 0.26781 -0.0078042 -0.028661 -0.0018909 0.0021161 -0.00072084 -0.0022066
-0.0008046 0.0030407 0.0024946 0.0014941
-0.0077712 -0.028619 -0.0038224 0.37855 -0.023903 -0.008131 -0.0011835 0.0014112
0.0017085 0.0019353 0.00062912 0.0021235
-0.0018992 0.0021344 -0.02397 -0.0080293 0.31462 0.16281 0.0015509 0.00011481
0.0010861 0.00026943 0.00024842 0.00032735
-0.0007386 -0.0022051 -0.001185 0.0014187 0.0015414 0.00011504 0.11387 0.25494
-0.0003064 -0.020438 -0.0011913 0.00036799
-0.00083921 0.0030557 0.0017095 0.0019342 0.0010852 0.00027307 -0.00033619 -0.020448
0.040932 0.24145 0.0022308 -0.015458
0.002491 0.0014767 0.00067075 0.0021203 0.00028057 0.00032505 -0.0011876 0.00036429
0.0022255 -0.015425 0.020768 0.31835
1340000000 0.2102 0.23414 -0.017297 -0.019026 0.00051582 0.0043391 -0.0017686 -0.00093081
0.0013516 0.002588 0.0019922 -0.0013921
-0.01727 -0.019002 0.035952 0.37106 -0.021119 0.0045608 -0.0003499 0.0021431
0.001978 0.00081963 0.0012519 0.00088168
0.00054897 0.004321 -0.021118 0.0046585 0.33817 0.11402 0.0011902 -0.00090327
0.00060106 -0.00055483 0.0002044 0.00024044
-0.0017574 -0.0009359 -0.0003318 0.002154 0.0011796 -0.00091312 0.14631 0.23257
-0.0099004 -0.017112 0.00042811 0.001228
0.0013691 0.0025722 0.0019889 0.00082253 0.00061499 -0.00057124 -0.0099436 -0.017088
0.071058 0.23421 -0.0045888 -0.013726
0.001971 -0.0013992 0.0012768 0.00083698 0.00019217 0.00022557 0.00043767 0.0012007
-0.0046254 -0.013736 0.059526 0.31502
1400000000 0.24364 0.19771 -0.023457 -0.0076802 0.004909 0.0031921 -0.0023202 0.00050673
0.002366 0.0011013 0.00055728 -0.0014094
-0.023429 -0.0076982 0.073165 0.35969 -0.014422 0.012504 0.0013762 0.0016206
0.001429 -0.00069879 0.001154 0.00022711
0.0049216 0.0031716 -0.014375 0.012594 0.3514 0.060175 0.00012862 -0.0016139
0.00011598 -0.00036069 0.00029717 0.00029526
-0.0023131 0.00051648 0.0013868 0.0016055 0.00013356 -0.0016131 0.17396 0.20326
-0.015997 -0.010099 -0.0010382 0.00050215
0.0023549 0.0011156 0.0014122 -0.00071394 0.00011415 -0.00031945 -0.016009 -0.010059
0.1032 0.22856 -0.010561 -0.0086027
0.00058182 -0.0014282 0.0011492 0.00019701 0.00030762 0.00025021 -0.0010406 0.00053699
-0.010541 -0.0086071 0.10434 0.30681
1460000000 0.26845 0.15456 -0.020329 0.004786 0.0053333 -0.0016705 -0.0017153 0.001852
0.0021801 -0.00029956 -0.00024101 -0.0010812
-0.02031 0.0047699 0.10899 0.33866 -0.0054149 0.015309 0.0019307 0.00026079
0.0010093 -0.0015385 0.0013215 -0.00057329
0.0053505 -0.0017041 -0.0053639 0.015345 0.3586 0.0048022 -0.0011655 -0.001433
0.00019178 -0.00027411 0.00059818 -0.00032581
-0.0017172 0.0018673 0.0019469 0.0002469 -0.0011785 -0.0014343 0.19974 0.17413
-0.017281 -0.0027637 -0.00041144 0.0027767
0.0021633 -0.00030391 0.00099578 -0.001568 0.00017409 -0.00030403 -0.017297 -0.0027318
0.13306 0.21332 -0.012215 -0.0022371
-0.00028738 -0.0010872 0.0013192 -0.00056826 0.00056938 -0.00035742 -0.00040792 0.0027369
-0.012244 -0.0022413 0.13921 0.28733
1520000000 0.2809 0.11226 -0.014791 0.010139 0.0033075 -0.0039659 0.00012756 0.0027592
0.0022085 -0.0017726 -0.0011109 -0.00032101
-0.014786 0.010114 0.14286 0.32421 0.002097 0.012609 0.0019473 -0.00083479
3.459e-05 -0.0011851 0.00042964 -0.00098561
0.003284 -0.0039787 0.0021835 0.01262 0.35076 -0.053864 -0.0011519 -0.00047709
0.00056672 -0.00082041 0.00014423 -8.796e-05
0.00014587 0.0027709 0.0019222 -0.00085408 -0.0011654 -0.00046925 0.22096 0.13562
-0.016312 0.0035091 0.0020513 0.0022618
0.0021967 -0.0018007 2.0049e-05 -0.0011878 0.00053442 -0.00082863 -0.01631 0.0035561
0.16067 0.19826 -0.011901 0.0020424
-0.0011383 -0.00030058 0.00041106 -0.0009805 0.00016074 -6.2348e-05 0.0020514 0.0022689
-0.011899 0.0020284 0.17277 0.269
1580000000 0.29118 0.067292 -0.0081834 0.013508 -0.00099275 -0.004659 0.0016512 0.0020961
-5.8259e-06 -0.0021998 -0.00037727 0.00050422
-0.0081761 0.013505 0.17072 0.30074 0.0054306 0.0075663 0.00059322 -0.0018174
-0.00071322 -0.0010884 -0.0001379 -0.0007841
-0.00099236 -0.004687 0.0054593 0.0075472 0.3291 -0.11056 -0.0017998 0.0005958
-0.00029116 -0.0011962 0.00033379 -0.00054449
0.0016427 0.0020985 0.00059934 -0.0018096 -0.0017888 0.00060233 0.23341 0.098197
-0.012503 0.0088423 0.002801 0.00066771
-3.4292e-05 -0.0021907 -0.00071106 -0.0011059 -0.00028712 -0.0012232 -0.012487 0.0088808
0.18463 0.18082 -0.0090973 0.007631
-0.000407 0.00049681 -0.00014427 -0.00075146 0.00030959 -0.00054135 0.0028045 0.00062117
-0.0091149 0.0076349 0.20631 0.24488
1640000000 0.29449 0.025162 -0.0013702 0.012333 -0.0026935 -0.0024141 0.0029868 0.0010116
-0.00049489 -0.0018023 -0.00027436 0.00052852
-0.0013742 0.012316 0.20189 0.27552 0.0057191 0.0026704 -0.00073846 -0.0020082
-0.0010456 -0.00032085 -0.00040849 -0.00081755
-0.0027097 -0.002395 0.0057448 0.0026458 0.2995 -0.16093 -0.00070697 0.0016413
-0.00092005 -0.00095951 -6.3677e-05 -0.0004916
0.0030212 0.00099296 -0.00074116 -0.0020002 -0.00071357 0.0016288 0.24554 0.05032
-0.0078561 0.010607 0.0027614 -0.0011975
-0.00051847 -0.001804 -0.0010423 -0.00032585 -0.00093828 -0.00094618 -0.0078245 0.010637
0.20775 0.15456 -0.0043106 0.0096072
-0.00026804 0.00060307 -0.00042906 -0.00080241 -5.509e-05 -0.00050845 0.002753 -0.0011887
-0.0043062 0.0096047 0.2339 0.21407
1700000000 0.28648 -0.01993 0.0021496 0.0095673 -0.0033854 0.00025162 0.0033269 -0.0015402
-0.0021087 -0.0009211 0.00056239 0.00039695
0.0021365 0.0095717 0.21959 0.24461 0.0033769 -0.00013529 -0.0016906 -0.0006522
-0.00084886 0.00015902 -0.00088549 -0.00055888
-0.0033699 0.00026871 0.00339 -0.0001706 0.2541 -0.19938 0.00051122 0.001717
-0.0021239 -7.2003e-05 -0.00040065 -0.00095207
0.0033008 -0.0015582 -0.0016982 -0.00064719 0.00050125 0.0017039 0.24178 0.0028259
-0.0042686 0.011398 0.0016948 -0.0024141
-0.0021156 -0.00091784 -0.00084627 0.00016255 -0.0021222 -0.00010622 -0.0042461 0.011428
0.2247 0.13357 0.00050364 0.0095942
0.0005702 0.00040894 -0.0008839 -0.00055789 -0.00044931 -0.00094954 0.001712 -0.0024173
0.00051194 0.0095977 0.25123 0.18124
1760000000 0.27582 -0.06835 0.0045592 0.0061333 -0.0020363 0.00088316 0.0010968 -0.0037902
-0.0016527 0.00054295 0.00030164 -0.00062818
0.0045509 0.0061418 0.24747 0.2053 0.00080457 -0.001711 -0.0013829 0.00023732
-0.00093883 0.0010255 -0.00063654 0.00028477
-0.0020249 0.00089245 0.0008026 -0.0017311 0.20492 -0.23084 0.0014023 0.0011243
-0.0012095 0.0016257 -0.0013465 -0.00062003
0.0010847 -0.0037735 -0.0013809 0.00024892 0.0014017 0.0011241 0.23546 -0.046142
-0.00023361 0.010451 -0.0001009 -0.0027584
-0.0016644 0.00055028 -0.0009376 0.0010203 -0.0012148 0.001627 -0.0002115 0.010459
0.23997 0.099487 0.0042406 0.0068539
0.00031185 -0.00057919 -0.0006245 0.00029638 -0.0013326 -0.00065836 -0.00015405 -0.0027677
0.0042461 0.0068387 0.26611 0.14435
1820000000 0.25085 -0.10641 0.0047379 0.0024786 0.00013159 0.0021407 -0.0012225 -0.0031665
-0.0013828 0.0011695 -0.0002024 -0.00018037
0.0047468 0.0024816 0.25776 0.17451 -0.0013739 -5.6206e-05 -0.0013065 0.0011101
5.7749e-05 0.0011792 -0.00073321 0.00042743
0.00012237 0.0021211 -0.001366 -3.5328e-05 0.15327 -0.24472 0.0017542 0.00023934
3.0195e-05 0.0025039 -0.0017267 0.00034081
-0.0012479 -0.0031328 -0.0012982 0.0011085 0.0018047 0.00024071 0.20685 -0.093722
0.0018708 0.0084518 -0.001721 -0.0017183
-0.0013859 0.0011928 7.636e-05 0.0011681 4.0441e-05 0.002499 0.001902 0.0084645
0.25584 0.069059 0.0050323 0.0033254
-0.0002078 -0.00013714 -0.00073617 0.00040948 -0.0017064 0.0003466 -0.0017169 -0.0017105
0.0050419 0.0033318 0.26974 0.10843
1880000000 0.21525 -0.1457 0.0021916 1.1529e-06 -0.00082607 0.0021392 -0.0032512 -0.0020642
-0.00018395 0.0020373 7.3606e-05 -0.0005897
0.002188 1.6403e-05 0.26261 0.12883 -0.0034999 0.0023153 -0.00023446 0.0017306
0.00060578 0.001116 -2.148e-05 0.0010453
-0.00080204 0.0021669 -0.0034853 0.0023347 0.10113 -0.251 0.0014366 -0.0011358
0.0016954 0.0018653 -0.001164 0.0016768
-0.0032733 -0.0020282 -0.00024252 0.0017381 0.0014339 -0.001118 0.16904 -0.13367
0.0031491 0.005681 -0.0024766 0.00017712
-0.00016163 0.0020695 0.00060881 0.0011074 0.0016892 0.0018979 0.0031898 0.0056701
0.25948 0.038129 0.0049906 0.0011095
8.7721e-05 -0.00058614 -5.7624e-06 0.00107 -0.0011223 0.0016911 -0.0025098 0.00018001
0.0049819 0.0010993 0.27128 0.075427
1940000000 0.17703 -0.1723 -0.00011787 -0.0016396 0.0014035 0.0020864 -0.0036852 0.00074687
0.0016215 0.0013285 -0.00055676 -0.00055175
-0.000116 -0.0016154 0.26486 0.096174 -0.0015959 0.0051652 0.0010679 0.0012829
0.0017458 0.00038617 0.0010001 0.00039353
0.0014109 0.0021049 -0.0015463 0.0051814 0.059149 -0.24204 0.00019808 -0.0020106
0.0023739 0.00020892 0.00052603 0.0017616
-0.0036617 0.00075775 0.0010976 0.0012594 0.00023449 -0.0020285 0.11896 -0.16763
0.002589 0.0037283 -0.0015483 0.001307
0.0016472 0.001328 0.0017547 0.00035409 0.0024026 0.00020967 0.0025881 0.0037516
0.26279 -0.0011896 0.0036957 -0.0023739
-0.00058628 -0.00054431 0.0009585 0.00036137 0.00049944 0.0017572 -0.0015209 0.0013302
0.0037038 -0.0023699 0.26289 0.039129
2000000000 0.1295 -0.18608 -0.0040898 0.00054564 0.0028685 0.0015704 -0.0021299 0.003747
0.0014574 0.00025787 -0.00060874 0.00060399
-0.004082 0.00055109 0.25028 0.060362 -0.00060613 0.0070654 0.0014351 0.00044571
0.0011336 -0.0011459 0.00052162 0.00022799
0.0028654 0.0015355 -0.00055823 0.007071 0.017294 -0.22718 -0.0012508 -0.001117
0.0019293 -0.0013705 0.0018692 0.001421
-0.002045 0.0037466 0.001442 0.00045206 -0.0012684 -0.0010832 0.064452 -0.17949
0.00083653 0.0027614 -0.00011722 0.00229
0.0014457 0.00025874 0.0011568 -0.001165 0.001931 -0.0013912 0.00086366 0.0027494
0.25709 -0.034672 0.0003411 -0.0029051
-0.0005931 0.0006301 0.00050688 0.00022413 0.0018285 0.0014216 -0.00015084 0.002287
0.00032728 -0.0029194 0.24986 0.01186
2060000000 0.084359 -0.19289 -0.0049899 0.0031788 0.0031175 -0.00044792 0.00074126 0.0030703
0.00159 -0.0011585 2.5588e-05 0.00075501
-0.0049643 0.0031509 0.23794 0.031664 0.0041233 0.0081949 0.0010673 -0.00048324
0.00048675 -0.0014173 0.00078662 -0.00021399
0.0031087 -0.00053268 0.0041713 0.0081626 -0.013812 -0.20868 -0.0012521 0.00030522
0.00032638 -0.0022423 0.0030624 0.00025058
0.00080245 0.003079 0.0010367 -0.00050969 -0.0012661 0.0002826 0.012556 -0.17779
-0.00026123 0.0035445 0.0010499 0.0011043
0.0016125 -0.0011655 0.00048703 -0.0014122 0.00030608 -0.0022666 -0.0002633 0.003561
0.24268 -0.07327 -0.0013065 -0.0036952
4.005e-05 0.00077249 0.00081054 -0.00024006 0.0030632 0.00018227 0.001021 0.0010892
-0.0012819 -0.0037053 0.23699 -0.012872
2120000000 0.038497 -0.18414 -0.0039144 0.007022 0.0026473 -0.0026514 0.0027163 0.0018278
0.00023939 -0.0019652 0.00087241 -0.00011622
-0.0039319 0.0070068 0.21608 0.0070379 0.0065496 0.004481 0.0011496 -0.0013344
-0.0011631 -0.0020215 2.6581e-05 -0.0011699
0.0026317 -0.0026012 0.0065729 0.004436 -0.042095 -0.1931 -0.00071489 0.00099053
-0.0017036 -0.0015536 0.00034825 -0.0023703
0.0027064 0.0018398 0.0011569 -0.001318 -0.00070381 0.00093374 -0.039683 -0.16173
-0.0010619 0.0051017 0.0015723 0.0010703
0.00023146 -0.0019763 -0.0011895 -0.0020141 -0.0016596 -0.0015797 -0.0010616 0.0050901
0.22436 -0.10889 -0.0051758 -0.0017294
0.00082406 -0.00010388 -2.1128e-06 -0.0011615 0.00032562 -0.0023605 0.0015458 0.0010682
-0.0051793 -0.0017362 0.21564 -0.029503
2180000000 -0.00084981 -0.1702 -0.0019819 0.010378 0.00079671 -0.0023768 0.0030188 -0.00044575
-0.00011171 -0.0012506 0.0011261 4.1231e-05
-0.0019829 0.010353 0.19648 -0.010279 0.0075157 0.0040461 -0.00067605 -0.0018187
-0.0019697 0.00057056 7.5522e-05 0.00025642
0.00076985 -0.0023891 0.0075658 0.0039781 -0.063167 -0.16874 0.00060318 0.0012259
-0.0011793 -1.1955e-05 0.00044432 -0.0019456
0.0029785 -0.00046527 -0.00070437 -0.0018083 0.00060591 0.0012359 -0.077015 -0.13515
-4.6503e-06 0.0069509 0.0013998 -4.5183e-05
-0.00010861 -0.0012948 -0.0019706 0.00060022 -0.0010909 -1.6053e-05 1.8585e-05 0.0069544
0.19632 -0.1393 -0.0055197 0.0018417
0.0011273 -2.9566e-05 6.2259e-05 0.00024358 0.00038856 -0.0019777 0.0014212 -3.4936e-05
-0.005506 0.0018497 0.20069 -0.044275
2240000000 -0.029765 -0.14588 0.0025046 0.011626 -0.00046057 -0.0029491 0.001829 -0.0021362
-0.0019958 -0.00047777 0.00053464 -0.001698
0.0025319 0.011614 0.17676 -0.016225 0.0083759 0.00044394 -0.00090954 -0.00050917
-0.00063451 0.0011115 -0.0009265 -0.00066371
-0.00048221 -0.0029542 0.0083927 0.00037563 -0.080116 -0.14521 0.0014686 -0.0013001
-0.0011652 0.00024501 -0.002578 -0.0014982
0.0018171 -0.0021338 -0.00092871 -0.00051204 0.0014378 -0.0012614 -0.11118 -0.10568
0.0016905 0.0088605 0.0014366 -0.00076311
-0.0019884 -0.00047364 -0.00066313 0.0011129 -0.0011804 0.00024998 0.0017076 0.0088554
0.16502 -0.15791 -0.0050644 0.0044529
0.00056932 -0.0017264 -0.00090174 -0.00060088 -0.0026023 -0.0014748 0.0014172 -0.00072045
-0.0050991 0.0044479 0.1775 -0.055747
2300000000 -0.056645 -0.11854 0.0083431 0.0092925 -0.0012349 -0.0022424 -0.0005841 -0.0012738
-0.0012154 0.0009032 -0.00096899 -0.00044463
0.0083629 0.0093033 0.15566 -0.025066 0.0085901 -0.001838 -0.0011526 0.00060018
-0.0002489 0.0014469 -3.5724e-05 0.0010379
-0.0012457 -0.0022914 0.0085983 -0.0018721 -0.093578 -0.12142 -0.00011528 -0.0012586
-0.00010762 0.0019376 -0.0017482 0.00098396
-0.00052697 -0.001248 -0.0011375 0.00059895 -0.00016235 -0.0012466 -0.13262 -0.06979
0.0051714 0.008941 0.00033954 -0.0016014
-0.0012131 0.00090291 -0.00024487 0.0014427 -0.00011006 0.0019342 0.0052098 0.008923
0.12649 -0.17854 -0.0033259 0.0074563
-0.00097557 -0.00041366 -6.7639e-05 0.0010476 -0.0017501 0.00095447 0.00027912 -0.0016492
-0.0033247 0.0074214 0.16122 -0.057122
2360000000 -0.073049 -0.086788 0.011099 0.0081466 -0.0012419 -0.0017474 -0.0014685 -0.0011961
-0.00011026 0.00088815 -0.0014199 -0.00053613
0.011069 0.0081596 0.14676 -0.024617 0.0081205 -0.0046912 -0.00082131 0.0009852
0.0018875 0.0003053 0.00021698 -0.0001685
-0.0012343 -0.0018044 0.008065 -0.0047923 -0.10361 -0.098889 -0.002209 -0.00093345
0.0012485 0.00011811 -0.0007018 0.0017794
-0.0014898 -0.0011574 -0.00082131 0.0010008 -0.0021831 -0.0009057 -0.14957 -0.036454
0.0082639 0.0084245 0.0012649 -0.0016664
-0.00015893 0.00087278 0.0018968 0.00028448 0.0011655 0.00013075 0.0082651 0.0083613
0.094792 -0.18026 1.943e-05 0.0086349
-0.0014252 -0.00049919 0.00025476 -0.00020507 -0.00069452 0.0018105 0.0012516 -0.0015811
-1.6607e-05 0.0086336 0.13951 -0.06045
2420000000 -0.08044 -0.059477 0.014654 0.0024355 -0.0031701 -0.0014156 -0.0011961 0.00027158
0.0012501 0.0009418 -0.0012894 0.0015992
0.014622 0.0024694 0.12932 -0.025244 0.0049429 -0.0067474 0.0012246 0.0011357
0.00070716 -0.0013795 -0.00020697 -0.00013127
-0.0032201 -0.0014543 0.0048496 -0.0067963 -0.11657 -0.078044 -0.0017801 0.0012368
-0.00022276 -0.00044251 0.0004685 0.0025525
-0.0012507 0.00028578 0.0012493 0.0011517 -0.0017746 0.0011898 -0.15864 0.0075092
0.011966 0.0063868 -0.00011759 -0.0026535
0.0012853 0.00089192 0.00067376 -0.0013876 -0.00023223 -0.00048097 0.012005 0.0063668
0.055733 -0.17954 0.0016919 0.0089899
-0.0013232 0.0015494 -0.00023526 -7.8133e-05 0.00043668 0.0026072 -0.00013626 -0.0027036
0.001693 0.0089758 0.12138 -0.056583
2480000000 -0.08147 -0.028783 0.014147 -0.0033248 -0.0019366 -0.00014866 -0.00072693 0.0015114
0.0015729 -0.00052464 5.8678e-05 0.0016613
0.014134 -0.0032855 0.13119 -0.025527 0.0028939 -0.008922 0.0012193 0.00017346
-0.00071673 -0.0008908 -0.00014279 -0.00026213
-0.0019024 -0.00012953 0.0028281 -0.0089379 -0.11965 -0.057255 -0.00081427 0.0028729
-0.00019154 -0.00079779 0.0016704 0.00097261
-0.00073038 0.0015196 0.0012462 0.00015846 -0.00078351 0.0028644 -0.1603 0.04565
0.015341 0.00097229 -0.0012293 -0.0027296
0.001538 -0.00053041 -0.00067358 -0.00088207 -0.00019343 -0.00076028 0.015326 0.00088706
0.022395 -0.1725 0.0049988 0.0078143
-1.3132e-05 0.0016339 -0.00019579 -0.00025452 0.0017037 0.0010244 -0.0012358 -0.0026553
0.0049821 0.0078329 0.10251 -0.052565
2540000000 -0.085679 -0.0019133 0.011496 -0.0071462 -0.0026643 0.0009121 0.00055512 0.0010659
-2.2392e-05 -0.0014859 0.0010331 0.0016695
0.011488 -0.0071109 0.11832 -0.017347 -0.0010516 -0.0080003 0.00077467 -0.0013428
-0.0017606 0.00014462 -0.00056266 0.00032098
-0.0026392 0.00092169 -0.0011267 -0.0079833 -0.1258 -0.033659 0.0017318 0.002471
-0.00098068 8.1188e-05 0.0018784 -0.00081682
0.00057135 0.0010153 0.00080341 -0.0013392 0.0017657 0.0024602 -0.15914 0.085964
0.01466 -0.0043053 -0.0023799 -0.0023588
-6.6603e-05 -0.0015478 -0.0017728 0.00019707 -0.00094081 9.79e-05 0.0146 -0.0043833
-0.0067341 -0.15814 0.0077394 0.0058972
0.0010703 0.0015783 -0.0005212 0.00036012 0.0018509 -0.00085234 -0.0024342 -0.0024165
0.0077371 0.0058852 0.087838 -0.039518
2600000000 -0.07857 0.023067 0.0078556 -0.010478 -0.0013189 0.0027318 0.0010909 -0.00030849
-0.00067712 -0.0011848 0.0017565 0.00041799
0.0078543 -0.01047 0.11296 -0.032925 -0.0033523 -0.0060891 -0.00039638 -0.0010015
-0.00017805 0.0015731 -0.00021452 0.00057034
-0.0012299 0.0027495 -0.0034039 -0.0060534 -0.13035 -0.0086253 0.0028926 0.00021135
7.4825e-06 0.0012354 0.0013376 -0.0017974
0.0010999 -0.00031407 -0.0004193 -0.00097393 0.0028849 0.00015335 -0.1436 0.12087
0.012108 -0.0089931 -0.0035604 -3.8652e-05
-0.00069549 -0.0011611 -0.00022187 0.0015809 4.2917e-05 0.0012288 0.012083 -0.0090899
-0.04128 -0.13904 0.0091133 0.0050586
0.0017852 0.00041742 -0.00022821 0.00059642 0.0013236 -0.0018538 -0.003601 -1.3588e-05
0.0091019 0.005081 0.079503 -0.025818
2660000000 -0.072577 0.048919 0.0037824 -0.011691 -0.00032742 0.0010653 5.3518e-05 -0.00022495
-0.0024734 8.4071e-05 0.0014214 -0.00073722
0.0037977 -0.011703 0.12063 -0.028746 -0.0045363 -0.0046643 -0.0013616 -0.00050986
0.00034471 0.0018633 0.00041734 0.00084685
-0.00028673 0.001113 -0.0045905 -0.0046259 -0.12902 0.012034 0.0019579 -0.0014849
0.00028576 0.00039883 -0.0010563 -0.0016401
7.6907e-05 -0.00016843 -0.0013444 -0.00051658 0.0019505 -0.0014552 -0.12251 0.15184
0.0077146 -0.011969 -0.0022492 0.0011224
-0.0025031 0.00010914 0.0004335 0.0018758 0.00031574 0.00034948 0.0076581 -0.011996
-0.06229 -0.11946 0.01108 0.0011359
0.0013896 -0.0007948 0.00047528 0.00080643 -0.0010894 -0.0015756 -0.0022547 0.0010796
0.0111 0.0011476 0.07554 -0.0065955
2720000000 -0.061859 0.06749 -0.00037048 -0.011552 -0.00011929 0.0031372 -0.00024577 -6.4378e-05
-0.0023501 0.0019669 0.00040202 -0.0017261
-0.00036126 -0.011546 0.10585 -0.032243 -0.0051168 -0.0013753 -0.0017768 0.00045335
0.0018988 0.00028226 0.00076215 -8.8403e-05
-0.00012245 0.0030958 -0.0051295 -0.0013312 -0.12324 0.04135 0.0005435 -0.0025095
-1.1794e-05 0.00042409 -0.0013672 0.00053836
-0.00024945 -4.0887e-05 -0.0017737 0.00046714 0.00048916 -0.0025329 -0.08908 0.18085
0.0029402 -0.012928 -0.0016973 0.0023973
-0.0023221 0.0019909 0.0018849 0.00025727 1.841e-05 0.00039516 0.0029241 -0.012944
-0.082475 -0.087835 0.011869 -0.0013775
0.00039922 -0.0016469 0.0007537 -0.00010188 -0.0013981 0.0005243 -0.0017027 0.0025117
0.011812 -0.0013848 0.079277 0.011636
2780000000 -0.047668 0.086878 -0.0047464 -0.010156 2.904e-05 0.0013324 0.00042457 -0.00026319
0.0010771 0.0028763 -0.00051214 -0.0016659
-0.004728 -0.010156 0.1044 -0.044321 -0.0038894 0.00015349 -0.00024966 0.0017409
0.0017204 -0.0010628 0.00016798 -0.00024486
2.133e-05 0.0013059 -0.0038946 0.00016792 -0.12052 0.071555 -0.001863 -0.0018849
0.0001622 -0.00023841 -0.00054327 0.0007855
0.00040646 -0.00028676 -0.00024041 0.0017425 -0.0018688 -0.0018313 -0.059532 0.20286
-0.001996 -0.012945 -0.00061076 0.0020965
0.0011298 0.0028671 0.0017036 -0.0010777 0.00013235 -0.0002856 -0.0021237 -0.012906
-0.097689 -0.05442 0.010342 -0.0060625
-0.00056042 -0.0016622 0.00019372 -0.00028335 -0.00051943 0.00081716 -0.00060672 0.0020301
0.010386 -0.0060778 0.083033 0.030136
2840000000 -0.031925 0.10231 -0.0077676 -0.0068796 0.0016563 0.0019503 -5.1239e-05 -0.00019815
0.0016334 0.001194 -0.0015639 0.00038495
-0.0077614 -0.0068918 0.10268 -0.037966 -0.0033935 0.0012075 0.00059216 0.00095698
-0.00011848 -0.0015344 4.0623e-05 -3.5671e-05
0.0016479 0.0019354 -0.0033878 0.001254 -0.11408 0.09712 -0.0018255 0.00025527
0.00029156 0.00042708 0.0010391 0.001039
-3.4357e-05 -0.00018543 0.00059101 0.0010128 -0.001838 0.00022755 -0.023033 0.21787
-0.0058018 -0.010347 8.7295e-05 0.0011148
0.0016861 0.0011626 -0.00019883 -0.0015121 0.00038406 0.00032213 -0.0057831 -0.010313
-0.10123 -0.022961 0.0079721 -0.007372
-0.0014783 0.00042801 4.5445e-05 -1.1565e-05 0.00097111 0.0010734 0.0001365 0.0011766
0.0079446 -0.0073434 0.096757 0.04524
2900000000 -0.017643 0.12212 -0.0088733 -0.0027032 0.0017015 9.2199e-06 0.00048083 -0.00080952
0.0024048 -0.0010924 -0.00067483 -2.137e-06
-0.0088477 -0.0027133 0.082975 -0.045936 -0.001262 0.002493 0.0010963 0.0002463
-0.0005547 -0.001341 -0.00027461 -3.5845e-06
0.0017495 -7.4767e-06 -0.0012364 0.0025144 -0.097013 0.12953 -0.0010574 -1.1933e-05
-0.00027992 -0.00084068 0.0018326 -0.00062201
0.00052084 -0.00076844 0.0010755 0.00023508 -0.0010416 -1.3414e-05 0.013777 0.22018
-0.0089366 -0.0069632 0.00097492 0.0017807
0.0023657 -0.0011107 -0.00059002 -0.0013187 -0.0001955 -0.00079956 -0.0090419 -0.0069318
-0.099771 0.015261 0.0060944 -0.010604
-0.00064761 -3.233e-05 -0.00024005 -1.8394e-05 0.0019055 -0.00061742 0.0009285 0.0017315
0.0061094 -0.010649 0.11133 0.050569
2960000000 0.0046039 0.13354 -0.0084956 0.00075482 0.00063764 0.0013336 -0.00054575 -0.00097605
-6.469e-05 -0.0021231 -0.00077355 0.00043942
-0.0084679 0.00075284 0.091927 -0.045395 -0.00076801 0.0012042 0.0010648 -0.00020135
-0.0011661 -0.00064688 0.00042767 0.00031515
0.000589 0.0013128 -0.00077511 0.0011881 -0.078321 0.16012 -0.00065582 0.00072959
-0.00072493 0.00080452 -0.00025086 -0.0024968
-0.00059615 -0.001017 0.0010773 -0.00019518 -0.00065029 0.00074765 0.055945 0.22683
-0.0099738 -0.0018279 0.0015141 0.00037122
-9.9748e-06 -0.0021435 -0.00119 -0.00061551 -0.00063818 0.00071333 -0.0099213 -0.0018447
-0.088393 0.047437 0.0015285 -0.011867
-0.00063714 0.00043569 0.00043668 0.00032816 -0.00026514 -0.0024713 0.0015448 0.00040914
0.0014997 -0.011865 0.13082 0.061007
3020000000 0.023077 0.14751 -0.0062111 0.003865 0.0014256 -0.00038513 -0.00087528 -0.00015813
-0.00084537 0.00043552 -0.00013784 0.00061919
-0.0061766 0.0038389 0.08051 -0.034012 -0.00055751 9.353e-05 0.00025558 -0.0010526
-0.001773 0.00048034 0.00062572 -0.00027173
0.001374 -0.00043825 -0.00055657 0.00010606 -0.056841 0.18563 -0.00018523 0.00096415
0.00068865 0.0003425 -0.00074207 -0.0013217
-0.00088506 -0.00014532 0.00024709 -0.0010768 -0.0002143 0.00096532 0.09485 0.21957
-0.0088312 0.0011985 0.00093221 0.00048863
-0.00077827 0.00044283 -0.0017583 0.00047952 0.00077296 0.00037417 -0.0089396 0.0012629
-0.071317 0.07617 -0.0017879 -0.010741
-0.00016847 0.0006466 0.00061587 -0.00026733 -0.00070835 -0.0013713 0.00080862 0.00043522
-0.0017961 -0.010785 0.15041 0.057747
3080000000 0.050628 0.15646 -0.0043026 0.0060386 0.0014689 -0.00032008 -0.00060615 -7.054e-05
-0.00058956 0.00019164 -1.2402e-05 0.00058082
-0.0042842 0.0060448 0.077847 -0.02819 -0.00041813 0.00057636 -0.00035631 -0.0003207
-0.00025945 0.0010967 -0.00011387 -0.00053644
0.0015116 -0.00036411 -0.00044479 0.00055688 -0.019497 0.20726 -0.00062112 0.00025579
0.00054261 0.00031402 -0.0021219 -0.00059532
-0.00062075 -6.5259e-05 -0.00034058 -0.00030755 -0.00060455 0.00018503 0.12771 0.2114
-0.0062967 0.0048166 0.0018329 0.00040028
-0.00060431 0.00021904 -0.00022768 0.0011078 0.00054962 0.00040966 -0.0061997 0.0048362
-0.043214 0.1089 -0.0067827 -0.0091147
5.8847e-05 0.00059433 -0.0001155 -0.00053558 -0.002146 -0.00057377 0.0019433 0.00045564
-0.0068365 -0.0090552 0.16447 0.065058
3140000000 0.079258 0.15931 -0.00087295 0.0074158 0.0026223 -0.0014654 -0.0012851 0.00095089
0.0016172 0.00067475 0.00021545 -0.00025093
-0.00086948 0.0073918 0.073708 -0.029897 -0.0011199 0.00030378 0.00066914 -8.6236e-05
-7.9061e-05 0.00087462 0.00066954 -0.00044174
0.002614 -0.0014522 -0.0010835 0.00028028 0.023518 0.22727 0.00015374 0.001439
0.0014623 -0.00089006 -0.0028206 0.00090571
-0.0012655 0.00099413 0.00067569 -8.8696e-05 0.00013685 0.0014858 0.16295 0.18599
-0.0029764 0.006094 0.00083415 -0.0014362
0.0016222 0.00071494 -5.6513e-05 0.00089879 0.0014779 -0.00082544 -0.0030003 0.0061
-0.025125 0.12835 -0.008429 -0.0051393
0.00018929 -0.00022914 0.00068675 -0.0004803 -0.0028458 0.00089923 0.00076381 -0.0014693
-0.0084162 -0.0051098 0.18841 0.055954
3200000000 0.11101 0.16961 0.0042456 0.0062388 0.00084111 -0.002756 -0.000306 0.0018807
0.00065466 -0.0019393 9.0299e-05 0.00028942
0.0042341 0.0062636 0.083901 -0.028305 -0.0010178 0.00068158 -0.00029113 -0.00081544
0.00070628 0.0011655 -0.00042495 -0.0010078
0.00082146 -0.0027819 -0.00098361 0.00071056 0.068321 0.23208 0.0010988 0.00072887
-0.00023777 -0.0022626 -0.0012035 0.0024507
-0.00033976 0.0018732 -0.00029695 -0.00080158 0.0010964 0.00071251 0.18328 0.16364
-0.00034821 0.0064517 0.00045948 -0.0011299
0.00061338 -0.0019961 0.00074623 0.0011266 -0.0002083 -0.0022761 -0.00030372 0.006484
0.014157 0.14769 -0.01008 -0.00094797
0.00013871 0.00025272 -0.00043935 -0.0010459 -0.0012404 0.0025328 0.00053184 -0.0010924
-0.010125 -0.00091245 0.20324 0.054733
3260000000 0.14313 0.16118 0.0042051 0.0030904 -0.00082122 -0.0025845 0.0011797 0.0010133
0.00015359 -0.0019115 -0.00015244 5.9246e-05
0.0041781 0.0031322 0.092201 -0.031433 -0.0015975 0.0023352 -0.00020788 -0.00025117
0.0010407 -0.00060317 -0.00098582 0.00017409
-0.00078764 -0.0025961 -0.0015663 0.0023386 0.11923 0.22767 0.00052979 -5.2786e-05
-0.0012502 -0.0009965 0.00056666 0.0019367
0.0011962 0.00090337 -0.00023779 -0.00022719 0.00048478 -8.2945e-05 0.21073 0.12607
0.0024601 0.0056366 -0.0007524 -0.0017141
0.00014125 -0.0019058 0.00098495 -0.0005746 -0.0012022 -0.0010976 0.0024172 0.005539
0.041472 0.15668 -0.0072663 0.0040304
-0.00013273 0.00013004 -0.00099438 0.00017466 0.00057063 0.0018312 -0.00089525 -0.0017105
-0.0072527 0.0040258 0.23298 0.044946
3320000000 0.17295 0.15505 0.007182 0.0010691 -0.00043207 -0.0019212 0.00079128 0.00034413
-0.0019547 -0.0012531 0.00023248 0.00024159
0.0071301 0.0010714 0.099137 -0.027903 0.0010732 0.0025506 -0.00025039 -0.0005821
-0.00026835 -0.00011126 -0.00056015 0.00028938
-0.00042405 -0.0019998 0.0010976 0.0025515 0.16682 0.21792 0.00033617 -9.7833e-05
-0.0011686 -0.00020003 0.0001246 0.00094553
0.00078649 0.00036224 -0.00029088 -0.00059944 0.00031631 -0.00014222 0.21944 0.095973
0.0037336 0.0033826 -0.0010759 0.00011093
-0.0019634 -0.0012672 -0.00034278 -0.00012575 -0.00116 -0.00020853 0.0038605 0.0034506
0.073676 0.15768 -0.003872 0.0050483
0.00019173 0.00025391 -0.00055877 0.00028072 0.00010702 0.0010124 -0.00098793 9.5493e-05
-0.0038822 0.005082 0.24881 0.031544
3380000000 0.20837 0.13847 0.0055628 -0.0022376 -0.0011053 0.00066472 0.0012643 0.00031203
-0.0014246 0.00088665 0.00028186 -3.7563e-06
0.0055906 -0.0022666 0.11002 -0.035546 0.0004542 0.0026222 -0.0012046 -0.00053268
-0.00010649 9.8159e-05 -0.00084324 0.00050881
-0.00109 0.00070498 0.00047543 0.0026335 0.20836 0.19554 0.00062516 -0.00046131
-0.0016838 0.00081988 0.00076868 0.001384
0.0012188 0.00029119 -0.0012036 -0.00056451 0.00063982 -0.00045989 0.23413 0.0637
0.0057737 0.0030038 -0.00020911 0.00033061
-0.0013852 0.00085561 -8.8376e-05 5.8186e-05 -0.0016244 0.00079267 0.005718 0.0029557
0.11757 0.14895 -0.00040455 0.0059877
0.00027212 -5.0538e-05 -0.00083265 0.00053744 0.00074446 0.0013342 -0.00030353 0.0003759
-0.00039543 0.0059588 0.27807 0.013435
3440000000 0.23948 0.11687 0.0044263 -0.0039675 -0.00073046 -0.001669 0.00087296 -3.1858e-05
-0.0014779 0.0016263 0.00079155 0.00022708
0.0044387 -0.0039308 0.10386 -0.041159 0.0031849 0.001837 -0.00093312 0.0011508
9.1368e-05 0.00037443 0.00020033 0.00090613
-0.00073632 -0.0016866 0.0032117 0.0018069 0.24664 0.16639 -0.00030309 -0.00031114
0.0002556 0.0013167 0.0011695 0.00081644
0.00086261 -1.3078e-05 -0.00096224 0.0011863 -0.00030253 -0.00031729 0.23567 0.030628
0.0069064 9.1921e-05 -0.000115 0.00018975
-0.0013995 0.0015955 9.1807e-05 0.00036037 0.00030901 0.0013622 0.0069575 7.0369e-05
0.14676 0.13851 0.0029366 0.0042411
0.00085537 0.00016341 0.00020201 0.00083979 0.0012122 0.00082718 -5.8138e-05 0.00017139
0.0029206 0.0043209 0.29434 -0.015698
3500000000 0.27156 0.08527 0.0024578 -0.0047632 -0.001556 0.0014455 0.0011306 -0.00093445
-0.00079049 0.001206 0.00071969 -0.0010824
0.0024364 -0.0047617 0.11612 -0.065087 0.0032161 0.0009284 -0.00046365 0.00068537
0.00043256 -6.8309e-05 4.0828e-05 0.00038097
-0.0015551 0.0014634 0.0032349 0.00088435 0.27542 0.13216 -2.6181e-06 -0.00011649
-0.00019714 0.0007622 0.0016722 -0.00030237
0.0011115 -0.00096448 -0.00044809 0.00067241 3.6125e-05 -0.00011426 0.23959 0.0035819
0.0070931 -0.00286 0.00015385 -0.00028434
-0.00075447 0.0012236 0.00046001 -3.9486e-05 -0.00011033 0.00076022 0.0070001 -0.0029348
0.19222 0.11066 0.003321 0.0014007
0.00075149 -0.0010829 6.908e-05 0.00039625 0.001619 -0.0003137 0.00010441 -0.00030207
0.0033001 0.0013332 0.31426 -0.042636
3560000000 0.2906 0.050914 0.00022187 -0.0061179 -8.8437e-05 -0.00080942 0.0005936 9.3244e-05
0.0015431 0.0017734 -7.5933e-05 -0.0010163
0.0002245 -0.0061007 0.11022 -0.070463 0.0056199 -0.00099044 0.00030028 0.00071131
0.00057993 -0.00016424 0.00015681 0.00032525
-9.78e-05 -0.00080954 0.005615 -0.0010755 0.30241 0.089655 -0.00020515 2.0578e-05
0.00078289 0.0003742 0.0012285 -0.00083499
0.00061712 9.7112e-05 0.00029738 0.00070083 -0.00022748 1.4684e-06 0.23027 -0.033015
0.0060723 -0.0059525 -0.00046325 -0.00063538
0.0015586 0.0017869 0.00059127 -0.00026647 0.0007217 0.00049446 0.00606 -0.0059753
0.21374 0.097105 0.0035625 -0.0011601
-0.00014046 -0.00095469 0.00010331 0.00026517 0.0012875 -0.00074635 -0.00039159 -0.00063427
0.0035655 -0.0011145 0.32664 -0.082783
3620000000 0.30681 0.013053 -0.0012272 -0.0037691 -0.0018129 -0.00013269 0.0001358 -0.0019137
6.0368e-05 0.00057052 -0.00066253 -0.0008478
-0.0012775 -0.0037846 0.11058 -0.10005 0.0034881 -0.0039437 0.00034118 0.00054766
-0.00035891 -0.000811 0.00059796 0.00027616
-0.0017881 -0.00011201 0.003482 -0.0039789 0.31523 0.045899 0.0002207 -0.00080679
-0.00017086 0.00034204 0.00076778 -0.00062871
0.00012412 -0.0018822 0.00033026 0.00056235 0.00013059 -0.00080775 0.2189 -0.063149
0.0014807 -0.0075542 -0.001536 0.00087613
9.6964e-05 0.0005487 -0.00038006 -0.00078962 -0.00023118 0.0001852 0.0014204 -0.0075454
0.23651 0.054981 0.0017973 -0.0021084
-0.00068174 -0.00079381 0.00059497 0.00025947 0.00074494 -0.00066081 -0.0015553 0.00083839
0.0017953 -0.0020824 0.32847 -0.11698
3680000000 0.3108 -0.031387 -0.003759 -0.0038218 -0.0010503 0.0016267 -0.0012487 -5.1461e-05
0.0015297 0.00013195 -0.0011104 -0.00034078
-0.0037394 -0.0038186 0.10576 -0.11694 0.0012159 -0.0045561 0.00075688 0.00029664
-0.00045437 -0.00061812 0.00067705 0.00030044
-0.0010686 0.001662 0.0011799 -0.0046023 0.32642 -0.0039004 -0.00052506 -0.00073372
0.0012505 0.00088608 0.0007123 -0.0016707
-0.0012371 -1.9391e-05 0.00075638 0.00032507 -0.00058607 -0.00074957 0.20558 -0.096875
0.00011061 -0.0067191 -0.00091109 0.0011428
0.0015728 8.2401e-05 -0.00052532 -0.00063831 0.0012665 0.00088777 8.1715e-05 -0.006684
0.25607 0.029883 0.0016303 -0.0025169
-0.0010992 -0.00043799 0.0006699 0.00029122 0.00078214 -0.0016416 -0.00084432 0.0011527
0.0016263 -0.0024989 0.32878 -0.16204
3740000000 0.31227 -0.067083 -0.0031692 -3.1002e-05 -0.002176 0.0026703 -7.0616e-05 -0.00070388
-0.00055879 -4.5005e-05 -0.0010334 0.00012033
-0.0031644 -1.9415e-05 0.096976 -0.13879 0.00067577 -0.0052611 0.00027665 -0.00033426
-0.00028279 -0.00010604 0.00058489 0.00010361
-0.0022298 0.0026884 0.00060114 -0.0052732 0.32886 -0.043484 -0.00073127 -8.694e-05
0.00039069 -2.8264e-05 -0.0004669 -0.0015969
-6.0198e-05 -0.00067897 0.0002867 -0.00034032 -0.00076629 -7.0936e-05 0.18379 -0.12089
-0.0021564 -0.0058609 0.00069532 0.002805
-0.0005175 -4.4437e-05 -0.00032075 -5.7389e-05 0.00037964 -8.1698e-05 -0.0022202 -0.0059005
0.26179 -0.0088346 -0.0002345 -0.0024821
-0.00098459 0.00011869 0.00062648 0.00015682 -0.0005603 -0.0015771 0.00064705 0.0028478
-0.00022969 -0.0025305 0.31439 -0.20206
3800000000 0.30688 -0.11305 -0.002399 0.00056008 0.00085681 0.0040333 -0.001264 -0.0015323
0.0015856 0.00078375 -0.0010602 0.00029689
-0.0024321 0.0005786 0.085595 -0.1534 -0.0022032 -0.0049026 7.5799e-05 6.4778e-05
-0.00089614 -0.00050038 0.0010438 -4.0919e-05
0.00094773 0.0040431 -0.0022839 -0.0049355 0.32481 -0.084887 -0.0006803 0.00014532
0.0010027 -0.00014789 -0.0011306 -0.00051533
-0.0012165 -0.0015552 9.0305e-05 8.8897e-05 -0.00069823 0.00018982 0.17429 -0.14638
-0.0031712 -0.0049163 0.0015233 0.0014707
0.0015649 0.0007112 -0.00088176 -0.00055667 0.00099765 -0.00010222 -0.0031712 -0.0048585
0.27485 -0.050052 0.001239 -0.00093903
-0.0010985 0.00033963 0.00099075 -1.5257e-05 -0.0010912 -0.00055861 0.0015342 0.0014421
0.0012673 -0.00091749 0.30626 -0.24311
3860000000 0.29529 -0.14456 -0.0010399 0.0012831 0.0028988 0.0016127 -0.002155 0.001174
0.0009753 -0.0010612 -0.00030968 0.0014869
-0.0010601 0.0013165 0.066526 -0.16291 -0.0034746 -0.0047576 0.0006438 -0.00055399
-0.0008316 0.0012938 0.00073044 -0.0011264
0.0028933 0.0016409 -0.003514 -0.0046982 0.30529 -0.12501 -0.00083051 0.00074964
0.00023166 -0.0004329 -0.00085844 -0.00033816
-0.0020977 0.0012193 0.00064575 -0.0006028 -0.0008301 0.00077135 0.14612 -0.161
-0.0026608 -0.004581 0.0021046 0.00088827
0.0010963 -0.0010184 -0.00078688 0.0013114 0.00013926 -0.00057475 -0.0026892 -0.004611
0.27073 -0.081282 -0.00026075 -0.0019773
-0.00029073 0.0013858 0.00074247 -0.0011425 -0.00088636 -0.00030787 0.0021175 0.00089913
-0.00025359 -0.0019405 0.28308 -0.28081
3920000000 0.28011 -0.18491 0.0018312 0.00045358 0.0036268 0.0025034 -4.8963e-05 0.00098933
0.00038231 0.0001025 0.00072966 0.00036809
0.0017978 0.00038547 0.039001 -0.179 -0.0047826 -0.0030063 -0.00041258 -0.00010055
0.0002985 0.00012471 -0.00029075 -0.0004374
0.0036662 0.0024082 -0.0048742 -0.0028918 0.29914 -0.15789 0.00016985 0.0014237
0.0014144 -0.0011564 -0.00043142 0.00010907
1.8116e-05 0.0010104 -0.00038707 -0.00010271 0.00015475 0.0013892 0.12578 -0.17159
-0.0042974 -0.0041469 0.0021538 -0.00043485
0.00030715 0.00015737 0.00029608 0.00014795 0.0015997 -0.0011667 -0.0042781 -0.0040441
0.26185 -0.13092 0.0006613 -0.0021073
0.00070241 0.00036531 -0.00030079 -0.00035587 -0.00037643 -1.8546e-05 0.0021317 -0.00039209
0.0006699 -0.0020814 0.26202 -0.30813
3980000000 0.25267 -0.22056 0.0018621 -0.0029447 0.0050295 -0.00036413 0.00013097 0.0010282
0.00082017 -0.0018409 0.00064113 0.00025268
0.0018725 -0.0029792 0.016664 -0.19188 -0.0053223 -0.00096022 0.0008405 0.00059883
0.00054723 0.00056015 1.4065e-05 -0.0011092
0.0050041 -0.00041154 -0.0052809 -0.00084122 0.26978 -0.18883 0.0014533 -1.1683e-05
-0.0011612 -0.00095092 -0.00077174 -0.00066759
0.0001627 0.00099379 0.00082491 0.00061568 0.0014667 -1.0225e-05 0.089611 -0.19287
-0.0049484 -0.0039726 0.0014948 -0.0010137
0.00084915 -0.0018987 0.00054588 0.00050294 -0.0011289 -0.0009389 -0.0049956 -0.0040454
0.2486 -0.16003 0.00082748 -0.0048518
0.00068361 0.0001861 -4.7671e-05 -0.0011228 -0.00075084 -0.00057697 0.0014858 -0.0010866
0.00083533 -0.0048641 0.22641 -0.34616
4040000000 0.22452 -0.24561 -0.00047329 -0.0039694 0.003434 -0.0031197 0.0002078 0.00019784
-0.00045112 -0.0012119 0.00041058 5.9603e-05
-0.00046301 -0.0039156 -0.0083811 -0.19896 -0.0045402 3.0308e-05 0.00022452 -0.00098237
-8.8991e-05 0.0001481 -0.0015089 0.00012921
0.0033975 -0.0031756 -0.0045529 0.00010241 0.24757 -0.22168 0.0003838 -0.00069167
-0.00076532 -0.00017996 -0.0010956 0.00020374
0.00023662 0.00019485 0.00020967 -0.00097791 0.00031498 -0.00072931 0.067919 -0.18752
-0.0070398 -0.0017845 0.0012788 -0.0005167
-0.00049234 -0.0010997 -8.2872e-05 0.00017499 -0.00077517 -0.00016283 -0.0069716 -0.0016387
0.23548 -0.19389 -0.0018559 -0.0036801
0.00036668 0.0001416 -0.0015027 4.2483e-05 -0.0011386 0.00016933 0.0012473 -0.00044471
-0.0019023 -0.0037238 0.18993 -0.36425
4100000000 0.19458 -0.26921 -0.003308 -0.0027337 0.0010194 -0.0037486 -0.00022214 -4.2971e-05
0.00048907 -0.0018419 0.00062194 0.00031209
-0.0032906 -0.0027502 -0.034258 -0.20214 -0.0046851 0.00092708 -0.00020496 -0.00033183
0.00063453 0.00019918 -0.00048079 0.00029772
0.0010092 -0.0037391 -0.0046709 0.00095724 0.22584 -0.24809 8.6357e-05 -0.000228
-0.00025655 -9.7198e-05 -0.0012129 0.00012096
-0.00026402 -6.5209e-05 -0.00014578 -0.00030965 0.00010879 -0.00026369 0.034439 -0.20084
-0.0064558 0.00074153 0.0010201 -0.0012658
0.00041923 -0.0018485 0.00060015 0.00030158 -0.00033634 -0.00021014 -0.0064501 0.0007129
0.21655 -0.21854 -0.002426 -0.0040984
0.00056724 0.00024118 -0.00050087 0.00040856 -0.0011684 0.00016668 0.00094787 -0.0013321
-0.0023996 -0.0040574 0.15673 -0.38983
4160000000 0.1653 -0.28579 -0.0034875 -0.0018586 -0.00031672 -0.003131 0.00067908 -9.3241e-05
-0.0039649 -0.00043299 0.00093795 -0.0009725
-0.003468 -0.0018612 -0.05965 -0.19802 -0.0047169 0.0026387 -0.00051701 -0.00034374
0.00034709 -0.00043013 -0.0010162 0.00034339
-0.00037221 -0.003139 -0.0046924 0.002729 0.19318 -0.26407 0.00058766 -0.00032084
-0.0011715 -0.000448 -0.0014006 0.00085241
0.00074007 -0.00010291 -0.00051664 -0.00031692 0.00064794 -0.00033242 0.010612 -0.18879
-0.0055609 0.0017795 0.00091366 -0.0020394
-0.0039324 -0.00036917 0.00034317 -0.00046121 -0.00098819 -0.00044068 -0.0055107 0.0018767
0.18151 -0.2525 -0.0049704 -0.0033561
0.0010017 -0.00091835 -0.00097042 0.00030238 -0.0014346 0.00082255 0.00093134 -0.0019821
-0.0049941 -0.0033253 0.10724 -0.39867
4220000000 0.13714 -0.30174 -0.0044076 0.00012739 -0.00012722 -0.0036825 -0.00028497 -8.0187e-05
-0.00070764 0.0011012 0.00036378 -0.0014736
-0.0044823 9.5742e-05 -0.095908 -0.18783 -0.0021408 0.0032144 -0.00015697 -0.00015929
0.00015748 8.4301e-06 -0.00072638 0.0010968
-0.00016618 -0.00367 -0.0021093 0.0032438 0.16269 -0.28962 2.8061e-05 8.8185e-05
0.00036211 0.00023212 -0.00023859 0.001377
-0.0003289 -6.953e-05 -0.00015997 -8.0913e-05 5.6689e-05 6.3923e-05 -0.013672 -0.18675
-0.0046892 0.0023547 -6.6762e-05 -0.0020429
-0.0006837 0.0010831 0.00013818 -2.9979e-06 0.00033078 0.00026975 -0.0047052 0.0023433
0.16548 -0.27474 -0.0050047 -0.0027656
0.00026564 -0.0014503 -0.00059408 0.0011399 -0.00014503 0.0013723 -0.00010106 -0.002053
-0.0049771 -0.0027542 0.078961 -0.41188
4280000000 0.10617 -0.31035 -0.0026457 0.0017632 -0.0017975 -0.0043401 -0.00038019 0.00063061
-0.00029938 0.0010776 -0.0006169 -0.00024964
-0.0026419 0.0017274 -0.12123 -0.192 -0.0028874 0.0028706 -0.00077968 -0.000372
0.00020129 0.00032974 0.00052349 0.00057606
-0.0018636 -0.0043078 -0.0028726 0.0028741 0.13293 -0.29643 0.00083283 -0.00020054
-0.00081535 0.0009899 -0.00020992 0.00064533
-0.00035295 0.00060414 -0.0007973 -0.00032765 0.00080243 -0.00022973 -0.050951 -0.17186
-0.0049169 0.0027134 -0.00059752 -0.002021
-0.00018957 0.0010953 0.00016628 0.00036188 -0.00076282 0.00094648 -0.004892 0.0027976
0.11656 -0.2943 -0.006121 -0.00067798
-0.00057708 -0.00025954 0.00045255 0.00062907 -0.00019004 0.00060986 -0.00060775 -0.0019818
-0.0061393 -0.00063566 0.028997 -0.41723
4340000000 0.078913 -0.31917 -0.0018066 0.0018397 -0.0024813 -0.0014812 0.00020454 0.00042822
8.4267e-05 0.00075959 -0.00015177 -0.0010971
-0.0017708 0.001841 -0.14152 -0.16592 -0.0021485 0.0040278 -0.00020492 0.00049848
-0.00017117 -0.00034784 0.0004146 0.00045726
-0.0024467 -0.001491 -0.0021051 0.0040776 0.097602 -0.31316 -0.00040869 -0.00082405
0.00022276 0.00080088 0.00077442 0.0020187
0.00019997 0.00040799 -0.00015876 0.00048468 -0.00041624 -0.00088358 -0.068928 -0.16929
-0.0045387 0.003787 -0.001242 -0.0022252
0.00011773 0.00078843 -0.00013871 -0.0003499 0.00013759 0.00078517 -0.0045097 0.0037255
0.088263 -0.31742 -0.0049285 0.0020204
-0.00022562 -0.0010032 0.00043401 0.00033911 0.00081147 0.0020912 -0.0012386 -0.002178
-0.0048974 0.002011 -0.0046148 -0.41081
4400000000 0.047538 -0.32467 -0.00074012 0.0014247 -0.0026228 -0.0018039 0.00091478 0.00132
5.0862e-05 0.00084333 -7.0531e-05 -0.00072548
-0.00074722 0.0014296 -0.17061 -0.15594 -0.0013357 0.0042195 -0.00045886 0.0005613
0.00010489 -0.0005525 0.00047637 0.00025482
-0.0026749 -0.0017311 -0.0012906 0.0042527 0.067775 -0.31955 -0.00010241 -0.00029195
0.0002591 0.00015186 0.00094384 0.0016124
0.00093333 0.001289 -0.00048858 0.00054509 -0.00013135 -0.00026222 -0.09362 -0.15649
-0.0031989 0.0051664 -0.0019029 -0.0013676
0.00010466 0.00084292 8.2845e-05 -0.0005402 0.00032951 0.00014383 -0.0031628 0.005226
0.055343 -0.32757 -0.0043551 0.0014494
-6.5572e-05 -0.00082424 0.00055129 0.00031635 0.0009539 0.0016085 -0.0019645 -0.0013569
-0.0043801 0.0014375 -0.050957 -0.41519
4460000000 0.012265 -0.32426 -0.00070581 0.00014782 -0.0041826 -0.00068303 0.0014505 -0.00067359
-0.00048717 0.0013026 -0.0012757 -0.00042137
-0.00071841 0.00016556 -0.19212 -0.12607 -0.00038654 0.0045566 -0.00033792 0.00076576
-0.00050006 -0.00047744 0.0004406 -0.00046857
-0.0042032 -0.00067221 -0.00032637 0.004564 0.042085 -0.32605 -0.00044108 -0.00049433
0.00053892 0.0005724 0.0021988 0.000588
0.0014156 -0.0007474 -0.00035473 0.00076899 -0.00045227 -0.000505 -0.10686 -0.13472
-0.0016948 0.0064276 -0.0023423 -0.0010412
-0.00041641 0.0013367 -0.00054922 -0.00047326 0.00046505 0.00055786 -0.0016571 0.006335
0.019206 -0.32109 -0.0041479 0.0032167
-0.0012401 -0.0003232 0.00038919 -0.0005055 0.0021891 0.00058725 -0.0022928 -0.0010521
-0.0041152 0.0031919 -0.090223 -0.39619
4520000000 -0.01205 -0.32476 -0.00046551 -0.00051252 -0.0036417 0.0003614 0.00061033 -5.7079e-05
0.0020441 4.7375e-05 -0.00059591 0.00090204
-0.00047792 -0.00051268 -0.21672 -0.10921 0.00064403 0.0046258 0.00065982 0.00085364
-0.00026434 0.00012387 8.7609e-05 -0.00018625
-0.0036113 0.00041388 0.00073991 0.0046499 0.011523 -0.32346 -0.00098622 0.00053775
0.00090005 -0.00056525 0.0017254 -0.00088703
0.00062232 -6.8132e-05 0.00066429 0.00084918 -0.0009761 0.00052725 -0.12489 -0.12548
-0.00039448 0.0058811 -0.0028418 -0.00051668
0.0019314 4.6181e-05 -0.00028332 8.6142e-05 0.00094529 -0.00062597 -0.00034058 0.0060082
-0.02953 -0.33141 -0.0025031 0.0033751
-0.00061475 0.00090461 0.00012234 -0.00014696 0.0017217 -0.00088285 -0.0028808 -0.0004746
-0.0025115 0.0034042 -0.11924 -0.39453
4580000000 -0.049899 -0.31754 -0.0014229 -0.00065563 -0.0029161 0.0026651 0.00076551 -0.00040397
0.00039883 -4.5666e-05 -0.00055633 0.0006546
-0.0014246 -0.0006493 -0.23513 -0.082251 0.001093 0.0042295 0.00055607 -0.00010257
-7.88e-05 0.00021648 7.4743e-05 -0.00021426
-0.0028865 0.0026904 0.0011771 0.0042244 -0.020368 -0.32098 -0.00016706 0.00045948
-0.00020332 -7.7882e-06 0.0015874 -0.0010672
0.00072329 -0.00039066 0.00055556 -0.00013089 -0.0001694 0.00040387 -0.13509 -0.10063
0.0019133 0.0051852 -0.0027258 0.0012547
0.00040732 -8.7007e-05 -6.2249e-05 0.00025127 -0.00021402 -8.8714e-06 0.0019544 0.0051379
-0.054873 -0.3353 -0.0022037 0.0034701
-0.00043607 0.00067923 6.6257e-05 -0.00020738 0.0016183 -0.0010711 -0.0026811 0.0012054
-0.0022238 0.0034473 -0.16441 -0.36503
4640000000 -0.075245 -0.31109 -0.0025675 -0.0016022 -0.0031199 0.0025617 0.00053167 -0.0013898
0.0015696 -0.00022081 0.00030311 0.0010062
-0.0025528 -0.0016096 -0.24529 -0.054632 0.0015794 0.0038351 0.00073494 0.00025143
-0.00019668 0.00037051 -6.1475e-05 -0.00075752
-0.0030673 0.0026116 0.0016561 0.0038487 -0.044504 -0.31486 0.000271 0.00086015
0.0011941 0.00018994 0.00018525 -0.0021871
0.00047482 -0.0014119 0.00073597 0.00024556 0.00029425 0.0008608 -0.14045 -0.086119
0.0034484 0.0037514 -0.002574 0.0015048
0.0015487 -0.00023563 -0.00018846 0.00038789 0.0011975 0.00012637 0.0034397 0.0038096
-0.087203 -0.31756 -0.0022559 0.0039908
0.0002727 0.0010452 -3.5375e-05 -0.00081865 0.00018232 -0.0021915 -0.002608 0.0015759
-0.0022838 0.0039908 -0.18292 -0.35465
4700000000 -0.10333 -0.30621 -0.0041088 3.7605e-05 -0.0013926 0.0046619 -0.00092808 -0.00089254
0.00094189 -0.0006491 0.00098787 0.00083712
-0.0041185 5.8965e-05 -0.25712 -0.035977 0.0027283 0.0039939 0.00048831 -0.0005265
0.0003315 0.00039596 -0.00021188 -8.5755e-05
-0.0013575 0.0046463 0.0027989 0.0039767 -0.075235 -0.30845 -8.992e-05 0.00060296
0.00039433 -0.00032518 -0.00019662 -0.0015929
-0.00095593 -0.00088137 0.00045114 -0.00052872 -0.00011199 0.00060553 -0.15724 -0.065174
0.0031486 0.0018626 -0.0015023 0.002307
0.00097452 -0.00070623 0.00030753 0.00040505 0.00040253 -0.00031126 0.0032106 0.0017983
-0.1264 -0.3091 -0.0016001 0.0039887
0.0010123 0.00082827 -0.00022409 -4.1031e-05 -0.0001861 -0.0015941 -0.0015234 0.0022761
-0.0015753 0.0039525 -0.22684 -0.32578
4760000000 -0.13307 -0.29084 -0.0047893 0.00127 0.00063641 0.0046231 -0.00071426 -0.00057016
0.00013348 -0.0010765 0.00087549 -0.00031776
-0.0047908 0.001287 -0.25242 0.0065122 0.0032248 0.0032769 -5.1471e-05 -0.00063991
0.00034763 0.0001503 0.00010557 -0.00017171
0.00069227 0.0046244 0.0032624 0.0032316 -0.10519 -0.29475 0.00074943 0.0003692
0.00078331 -0.0001218 -0.0013473 -0.00087675
-0.00072692 -0.00057681 -3.9506e-05 -0.00065194 0.00075171 0.00037611 -0.15124 -0.048663
0.0023476 0.001301 -0.00067718 0.0027852
0.00013473 -0.0010349 0.00035268 0.00012379 0.00081315 -0.00015199 0.0023663 0.0012974
-0.15851 -0.29038 -0.00064107 0.0045522
0.00089037 -0.0002592 9.8838e-05 -0.00018979 -0.0013312 -0.0008802 -0.0007139 0.0027653
-0.00065492 0.0045436 -0.2379 -0.30333
4820000000 -0.16009 -0.27697 -0.0051072 0.002685 0.0017651 0.0032035 -0.0010185 -0.00049533
0.00031583 -0.00090368 0.00015368 -0.00041491
-0.0051244 0.0026734 -0.26401 0.029032 0.0045664 0.0029193 -9.8377e-05 -0.00030365
0.00029671 -9.2422e-05 -0.00021526 -0.00037325
0.00179 0.0031895 0.0046218 0.0028601 -0.13336 -0.29086 0.00056525 -0.00042664
0.00038077 -0.00083097 -0.00088103 -0.00033802
-0.0010172 -0.00048575 -0.00012808 -0.00032848 0.00055552 -0.00045105 -0.16645 -0.031122
0.0016841 0.00013421 5.5313e-05 0.0029865
0.000293 -0.00091252 0.00029624 -0.00011879 0.00042622 -0.00079658 0.0017973 0.00010003
-0.19592 -0.27208 -3.691e-05 0.0038595
0.00011079 -0.00043993 -0.00017706 -0.00036051 -0.00086205 -0.00035003 8.8106e-05 0.0030031
-4.1305e-05 0.0038793 -0.27478 -0.273
4880000000 -0.19118 -0.25703 -0.0042983 0.0046847 0.0022222 0.0029259 -0.0014093 0.00017919
-0.00088779 -0.00098661 0.00035832 -0.00017222
-0.0043318 0.0046753 -0.25532 0.07051 0.0046414 0.0014284 -0.00035222 -0.00020254
-0.0002218 0.00017852 -0.00016221 1.1022e-05
0.0022529 0.0029195 0.0046455 0.0013455 -0.15209 -0.27741 0.00041691 -0.00025456
-0.00031098 -0.0013085 -0.00058425 -0.00011218
-0.0014172 0.00020927 -0.00036118 -0.0001992 0.00043912 -0.00024965 -0.15941 -0.012389
0.00071109 1.6042e-05 0.0011414 0.0024926
-0.00089811 -0.00091516 -0.00021057 0.00017803 -0.00036321 -0.0013276 0.00065781 5.7984e-05
-0.22471 -0.25526 0.00079947 0.0038031
0.00040751 -0.00019571 -0.00017993 2.3341e-05 -0.00058909 -0.00013725 0.0011026 0.0024387
0.00075358 0.0038134 -0.28677 -0.2435
4940000000 -0.21179 -0.23939 -0.0029091 0.0067218 0.0030993 0.0010124 -0.00023877 0.0007206
-0.00096742 -0.0005351 3.6126e-05 -0.00061841
-0.0029376 0.0066985 -0.26672 0.096192 0.0055889 0.0010661 -9.0119e-05 -9.8701e-05
0.00034995 -0.00032593 -0.00031955 0.00016801
0.0031098 0.0010028 0.0055922 0.00093096 -0.17204 -0.25379 0.00012348 -0.0005091
-0.0010308 -6.8612e-05 -0.00052824 0.00011125
-0.00019834 0.00071723 -9.2974e-05 -9.6885e-05 0.00010749 -0.00051049 -0.1669 -0.0030079
-0.00014962 0.00049646 0.0017378 0.0019339
-0.0010344 -0.00050874 0.00035039 -0.00032747 -0.0010297 -3.9259e-05 -0.00010567 0.00045459
-0.24716 -0.22618 0.0003202 0.0034167
-9.7963e-06 -0.00061763 -0.00029314 0.00018051 -0.00052772 0.00010266 0.0017799 0.0019448
0.00033862 0.003415 -0.31062 -0.21728
5000000000 -0.23259 -0.21495 -1.0364e-05 0.0073874 0.0029649 0.0016526 -0.00020816 0.0005811
-0.00049587 0.00054826 -0.0003415 -0.00089399
-1.4339e-05 0.0073992 -0.25295 0.11376 0.0057491 -0.00057949 -0.00029208 -8.9029e-05
-0.0001861 -0.00053949 -0.00017473 -7.9831e-05
0.0029803 0.0016089 0.0057084 -0.00069476 -0.20185 -0.23923 -0.00062588 -0.00074758
-0.00046233 -0.00018928 -0.00041786 -0.0001175
-0.00018257 0.00060277 -0.00028296 -9.1073e-05 -0.00063116 -0.00073687 -0.16112 0.021329
-0.0004532 0.0016949 0.0022867 0.0011766
-0.00047409 0.00056827 -0.00018513 -0.0005726 -0.00049704 -0.00021217 -0.0004793 0.001755
-0.27354 -0.20416 0.00066266 0.0038465
-0.00029642 -0.00093866 -0.00019103 -4.5037e-05 -0.00040869 -0.00011676 0.0022111 0.0011072
0.0006604 0.0038307 -0.32236 -0.18324
5060000000 -0.2533 -0.18715 0.0019512 0.0069755 0.003123 -0.00046776 0.00017812 0.0004983
-0.00039617 -6.0887e-05 -0.00039632 -0.00023431
0.001929 0.0069841 -0.23514 0.15068 0.005146 -0.0020818 -2.5596e-05 0.00020023
-0.00029882 8.4768e-06 -0.00028776 0.00019913
0.0031818 -0.00046512 0.0050905 -0.0021563 -0.21586 -0.21744 -0.00029069 0.00036969
-0.00085944 8.1218e-05 -0.0010568 0.0001049
0.0001677 0.00051208 -5.6774e-05 0.0002175 -0.0002974 0.00035189 -0.16268 0.028501
8.2015e-05 0.0030728 0.0017842 0.00050081
-0.00036932 -5.0957e-05 -0.00028168 -6.3876e-06 -0.00083833 7.9875e-05 0.00015092 0.0030589
-0.28482 -0.17277 0.0017692 0.0032962
-0.00039494 -0.00020054 -0.00025924 0.00025189 -0.0010791 0.00010116 0.0018659 0.00054923
0.0017678 0.0033505 -0.33449 -0.15385
5120000000 -0.26923 -0.16176 0.0034871 0.0058939 0.0028541 -0.0006108 0.00031832 0.0006191
-0.00029726 0.00073956 -0.00048971 0.00013063
0.0034748 0.0059112 -0.22941 0.17683 0.0046595 -0.002558 6.8686e-05 0.00022082
-3.9017e-05 3.1215e-05 4.4922e-05 0.00026494
0.0028889 -0.00063131 0.0046177 -0.0026225 -0.22965 -0.20203 2.8965e-05 0.00016672
-0.00013105 0.00092891 -0.001016 0.00080614
0.00031588 0.00062164 7.1304e-05 0.00021798 2.2024e-05 0.00015628 -0.15889 0.05454
0.0017851 0.0031263 0.0024726 0.00046561
-0.00025451 0.00068214 -2.892e-05 4.0017e-05 -0.00011391 0.00088653 0.0017964 0.0031538
-0.29812 -0.13928 0.0017078 0.0032999
-0.00049029 9.9848e-05 2.2419e-05 0.0002521 -0.0009666 0.00074391 0.0024096 0.00045253
0.0016824 0.0033106 -0.34731 -0.12002
5180000000 -0.28503 -0.13119 0.0051519 0.0047711 0.0033699 -0.0011525 0.0002388 0.00062446
-0.00011779 0.00038799 -0.00043007 0.00041642
0.0051194 0.0047767 -0.20695 0.19981 0.0041523 -0.0037439 -0.00034122 -0.00022417
-0.00011088 -0.00017877 -0.00013202 0.00017087
0.0033291 -0.0011867 0.0041158 -0.0038208 -0.24078 -0.16542 -0.00037956 0.00059511
-7.0228e-05 -1.5723e-05 -0.00033237 0.00089739
0.0002377 0.00060346 -0.00033378 -0.00022723 -0.00035829 0.00058258 -0.15784 0.064417
0.003282 0.003502 0.00232 -0.0006211
-9.0269e-05 0.00040285 -0.00011226 -0.00018454 -5.2407e-05 4.0773e-06 0.0033277 0.0034423
-0.30864 -0.096415 0.003117 0.0034753
-0.00040131 0.0004369 -0.00010572 0.0001471 -0.00034038 0.00094525 0.0023836 -0.00064712
0.0031255 0.0034896 -0.34899 -0.087542
5240000000 -0.2932 -0.1043 0.0052222 0.003442 0.0026996 -0.0027904 0.00068439 2.3316e-05
-0.00024765 -0.00012841 5.3311e-05 0.0006178
0.0052068 0.0034268 -0.19495 0.237 0.0031212 -0.0046752 -3.2519e-05 0.00014549
-0.00023667 -7.0353e-05 0.00018013 0.00038635
0.0026459 -0.0028444 0.003066 -0.0047668 -0.25722 -0.14067 0.00033561 0.00024671
-0.00040862 0.00062046 -2.1674e-05 0.001173
0.00063053 5.2297e-05 -8.3439e-06 0.00015678 0.00031728 0.00027773 -0.15832 0.084902
0.0038923 0.0021524 0.001906 -0.0012719
-0.00025382 -0.00014187 -0.00023188 -7.2027e-05 -0.0004292 0.00059675 0.0038611 0.002126
-0.32152 -0.056326 0.0035539 0.0027502
4.8636e-05 0.00059501 0.00020571 0.00037221 -1.336e-05 0.0011514 0.0018475 -0.0012157
0.0035268 0.0027337 -0.355 -0.054637
5300000000 -0.29837 -0.073871 0.006096 0.002008 0.0017968 -0.0031932 0.00015723 -0.00034253
0.00028883 0.00074603 0.00012992 0.0003237
0.0060904 0.0020028 -0.18691 0.24167 0.0020907 -0.0053861 -0.00012659 0.00024673
1.7674e-06 0.00038954 0.00027763 0.00026132
0.0017482 -0.0032638 0.0019929 -0.005412 -0.27292 -0.11496 0.00029112 -0.00019497
0.00033169 0.00052051 0.00071368 0.00068994
0.00014328 -0.00033513 -0.00014808 0.00027401 0.00028989 -0.00020567 -0.15074 0.0942
0.0053165 0.0012269 0.0013712 -0.0014848
0.00031863 0.0007436 2.7379e-05 0.00040317 0.00034933 0.00051492 0.0053166 0.0011897
-0.33217 -0.029887 0.0036533 0.0022339
0.00021164 0.00030835 0.0003228 0.00027197 0.00065764 0.00073357 0.0013485 -0.0014938
0.0036454 0.00226 -0.351 -0.018914
5360000000 -0.29821 -0.036469 0.0062017 0.00056365 0.00030138 -0.0038893 0.00044628 -3.1527e-05
0.00023713 0.00050021 0.00053552 8.7312e-06
0.0062036 0.00058093 -0.14956 0.26308 0.00074376 -0.0054607 9.2605e-05 0.00023479
-7.2232e-05 6.9869e-05 0.00053356 -0.00016045
0.00020714 -0.0038908 0.0006368 -0.0054536 -0.27141 -0.088027 0.00031467 0.00037586
0.00024774 0.00029285 0.00078621 0.00048074
0.00047655 -4.9302e-05 8.4787e-05 0.00023907 0.00031938 0.00036929 -0.14871 0.11201
0.0056189 -0.00085711 0.00066855 -0.0020521
0.00026683 0.00046407 -5.0648e-05 8.9316e-05 0.00026599 0.00028122 0.0055858 -0.00089839
-0.32539 0.0086699 0.0047593 0.0018907
0.00051157 4.7874e-06 0.00052005 -0.00013406 0.00074162 0.00045674 0.00064481 -0.002003
0.0047457 0.0018785 -0.34848 0.0093096
5420000000 -0.30063 -0.01359 0.0060834 -0.0012715 -0.00062818 -0.0034507 -5.9028e-05 -0.00018625
0.00085132 0.00057252 0.00034003 -0.0002249
0.0060711 -0.0012602 -0.13046 0.28962 0.00015704 -0.0054061 0.00011759 0.00014619
0.00014297 0.0001156 0.00031798 -0.00010419
-0.00069732 -0.0034042 6.0367e-05 -0.0054221 -0.28706 -0.055464 -0.00014818 -0.00052538
0.0011128 0.00015492 0.0011494 6.1901e-05
-3.9588e-05 -0.00017511 0.00011919 0.0001092 -0.00011349 -0.0005375 -0.13753 0.12678
0.0046456 -0.0021593 4.4946e-05 -0.0016824
0.00087254 0.00053677 0.00012118 0.00010375 0.0011023 0.00015183 0.0046241 -0.0021952
-0.3302 0.037761 0.0049933 0.00035017
0.00033763 -0.00022645 0.00030582 -0.00010324 0.0011102 8.4367e-05 4.9559e-05 -0.0017457
0.0050128 0.0003576 -0.34101 0.051022
5480000000 -0.29268 0.022879 0.0049492 -0.0020594 -0.0019306 -0.003021 0.00040473 -3.2531e-05
0.00090325 -0.00033031 -5.4923e-05 -0.0001227
0.0049597 -0.0020251 -0.11587 0.2975 -0.0015723 -0.0058979 2.1749e-07 0.00023593
5.3105e-05 -5.5596e-06 0.00021855 -0.00021393
-0.0019633 -0.0029834 -0.0016408 -0.0058539 -0.29159 -0.032828 -0.00022331 0.00016429
0.00056543 -0.00048566 0.00074172 -2.1658e-05
0.00039513 -2.1253e-05 1.6283e-05 0.00022945 -0.00023308 0.00018283 -0.13087 0.13784
0.0038189 -0.0034609 -0.00018374 -0.0019671
0.00091469 -0.00032512 5.2125e-05 4.2199e-06 0.00055337 -0.00049566 0.0037448 -0.0034404
-0.31858 0.06496 0.0047029 0.00016178
-7.2272e-05 -9.9828e-05 0.00021173 -0.0002151 0.00078659 -5.582e-05 -0.00017234 -0.0018925
0.0046838 0.00015778 -0.33221 0.073091
5540000000 -0.28847 0.048154 0.0042352 -0.0026668 -0.002732 -0.0019563 0.00032835 -0.00033252
0.00014182 -0.0002782 -0.00028168 -6.3145e-07
0.0042194 -0.0026537 -0.074846 0.31461 -0.002662 -0.0050754 0.00045187 0.0001216
-1.3285e-05 -0.00012525 -0.00011913 -0.00038755
-0.0027374 -0.0019246 -0.0027755 -0.0050013 -0.29041 -0.012036 0.00017179 -0.00020297
0.00044901 -0.00017107 0.00060817 -0.00039296
0.0003041 -0.00035023 0.00045556 0.00012198 0.00017222 -0.00021174 -0.11925 0.15907
0.0024836 -0.0038287 -0.0010299 -0.0017279
0.00012453 -0.00028538 -6.2545e-06 -0.00010342 0.00040699 -0.0001501 0.0024321 -0.0038846
-0.30325 0.099416 0.0048353 -0.0012881
-0.00026226 1.2405e-05 -9.4267e-05 -0.00042523 0.00051636 -0.00028004 -0.0010556 -0.0017655
0.0048467 -0.0012836 -0.324 0.11414
5600000000 -0.27719 0.075953 0.0033285 -0.0036918 -0.0024993 -0.0015945 0.00034623 -0.00039004
0.00026582 -0.00026679 7.8749e-05 0.00046315
0.0033445 -0.0036805 -0.07218 0.32862 -0.0038081 -0.0047813 4.9915e-05 -0.00024228
-0.00011126 1.7658e-06 -0.00017551 -0.00023309
-0.0025202 -0.0015429 -0.0038835 -0.0046959 -0.28987 0.019773 -3.5987e-05 5.9376e-05
9.0894e-05 -0.00055762 0.00027928 -0.00049651
0.00033121 -0.00037463 3.3541e-05 -0.00023057 -2.5424e-05 7.8886e-05 -0.11154 0.15836
0.0017616 -0.0037686 -0.0010471 -0.0010329
0.00027677 -0.00026456 -0.00010151 -3.0136e-05 6.9247e-05 -0.00058555 0.001736 -0.003736
-0.29445 0.12827 0.0043248 -0.0015862
0.00014688 0.00043904 -0.00018768 -0.00027168 0.000182 -0.00058158 -0.001053 -0.00095889
0.0043124 -0.0015941 -0.30169 0.12859
5660000000 -0.26546 0.098121 0.0031179 -0.0037386 -0.0033558 -0.00046753 -0.00034687 -0.00067673
-0.00028508 -0.0006334 0.00042294 -0.00016145
0.0031379 -0.0037223 -0.030535 0.32001 -0.0045359 -0.0031178 3.7264e-05 -0.00015249
0.00010644 3.8505e-05 -8.0053e-05 -8.6241e-05
-0.0033687 -0.00044123 -0.0045733 -0.0030358 -0.29031 0.04358 -0.00016624 0.00020136
-0.00043459 -0.00037461 0.00026603 -0.0010724
-0.00035925 -0.00067002 4.1225e-05 -0.00015927 -0.00016382 0.00015244 -0.096046 0.17844
0.00071626 -0.0040342 -0.001286 -0.00092917
-0.00028988 -0.00064284 0.00012231 7.2413e-05 -0.00044049 -0.00032702 0.00066273 -0.0040601
-0.27913 0.15547 0.0042526 -0.0026687
0.00042088 -0.00016497 -6.8928e-05 -7.1828e-05 0.00026487 -0.0010137 -0.0013422 -0.0010048
0.0042611 -0.0026669 -0.29313 0.1649
5720000000 -0.25026 0.11937 0.0026224 -0.0043104 -0.0029218 0.00073334 -0.00053626 -0.00022655
-0.00039349 -0.00011984 -7.6409e-05 -0.0003891
0.0026288 -0.0043108 -0.0024161 0.34506 -0.0056549 -0.00267 7.1819e-05 -1.9431e-05
-0.00025382 9.6061e-06 -0.00027548 0.00015132
-0.0029291 0.00078647 -0.0057242 -0.0025587 -0.28669 0.074502 0.00026107 0.00011477
0.00022458 0.00044951 -9.8733e-05 -0.00012888
-0.00053193 -0.00020302 5.8059e-05 -1.611e-05 0.00025771 0.00012534 -0.080126 0.1801
-0.00020055 -0.0036771 -0.0015551 -0.00044343
-0.00039201 -0.00014024 -0.00025876 2.6778e-05 0.00021739 0.00043823 -0.00021496 -0.003638
-0.26739 0.18157 0.004 -0.003784
-6.9021e-05 -0.00039622 -0.00028932 0.00017157 -0.00016562 -0.00018077 -0.001552 -0.000347
0.0039923 -0.0037858 -0.26201 0.18181
5780000000 -0.23402 0.13676 0.001352 -0.0049778 -0.0023934 0.0012431 -0.00069192 0.00011051
-0.00031006 -0.00028539 -0.00012273 -0.00024238
0.0013658 -0.0049906 0.010888 0.33981 -0.0060176 -0.00059177 1.8087e-06 -0.00019937
0.00010226 5.7651e-05 -6.2171e-05 -0.00014127
-0.0023802 0.0012234 -0.0059982 -0.0005079 -0.28299 0.091551 -0.00010642 -9.6741e-05
0.00015959 -0.00020844 -0.00030723 -0.00059628
-0.00070675 0.0001173 -5.542e-06 -0.00020534 -9.5535e-05 -0.00011711 -0.070946 0.19615
-0.00016425 -0.0032214 -0.0013032 4.8279e-05
-0.00032364 -0.00029148 9.5323e-05 4.5094e-05 0.00013862 -0.00016477 -0.00022371 -0.0032458
-0.25683 0.20265 0.002687 -0.0039054
-0.00014465 -0.0002071 -9.8697e-05 -0.00011669 -0.00031147 -0.00062716 -0.0012932 -4.1318e-05
0.0026818 -0.003887 -0.25348 0.20418
5840000000 -0.22009 0.15778 -6.4805e-05 -0.0054786 -0.0021166 0.0012695 -0.00014421 0.00029253
-0.00039642 0.00011203 -0.00042191 -0.00044202
-6.0711e-05 -0.0054712 0.046903 0.34276 -0.0058442 0.00059422 -0.00020919 -8.8399e-06
0.00025147 -6.755e-05 -0.00015269 0.00018575
-0.0020742 0.0012791 -0.0058372 0.0006948 -0.2761 0.11551 -0.00021497 1.8883e-05
-0.00015915 -0.00057834 -0.00051448 -0.00040268
-0.00014679 0.0002971 -0.00019218 -4.4909e-06 -0.00020303 3.2588e-05 -0.048236 0.1989
-0.00095499 -0.0036301 -0.0012086 0.000201
-0.00038402 0.00010162 0.00025368 -4.0898e-05 -0.00022056 -0.00064966 -0.00097923 -0.0035977
-0.23975 0.21152 0.0021353 -0.0040215
-0.00044276 -0.00046318 -0.0001654 0.00016753 -0.00053355 -0.00045595 -0.00123 0.00028066
0.002123 -0.0040427 -0.21736 0.22802
5900000000 -0.20616 0.16982 -0.0019764 -0.0054039 -0.0019905 0.0024504 -0.00010318 -3.4593e-06
0.00019717 -0.00016381 2.4001e-05 0.00035755
-0.001992 -0.0054149 0.066982 0.34206 -0.0051059 0.0020288 -2.7484e-05 -3.1852e-05
-3.6299e-05 -0.00023478 -0.00010324 -9.3157e-05
-0.0019386 0.0024854 -0.0050683 0.0021176 -0.25996 0.1309 -5.3223e-05 -6.5936e-05
-0.00047827 -0.00048204 -0.00083663 -0.00018368
-0.00010637 -1.421e-05 -1.4153e-05 -1.7859e-05 -6.2499e-05 -6.8909e-05 -0.04098 0.20935
-0.0012343 -0.0033687 -0.0012149 0.00041057
0.00020309 -0.00016264 -5.4491e-05 -0.00021682 -0.00042889 -0.00047204 -0.0012711 -0.0033634
-0.21365 0.22571 0.0016336 -0.0050814
7.5303e-05 0.00030602 -6.4124e-05 -8.2695e-05 -0.00078345 -9.4379e-05 -0.0012489 0.00030176
0.0016392 -0.0051149 -0.20285 0.23766
5960000000 -0.18542 0.18285 -0.0031343 -0.0040184 -0.00075876 0.0027036 -0.00016221 0.00018348
-0.00023132 0.00019246 -0.00018278 0.00012218
-0.0031335 -0.0040085 0.093656 0.34091 -0.0041663 0.0023667 -0.00020114 2.0408e-05
-3.1091e-05 0.00010084 7.7224e-05 0.00018346
-0.00067894 0.0027263 -0.004123 0.0024225 -0.24454 0.15674 -4.4625e-05 -0.00018522
-0.00042893 8.7985e-05 -0.00040925 -0.00021227
-0.00016751 0.00018413 -0.00020287 2.6019e-05 -4.6251e-05 -0.00018157 -0.02228 0.21763
-0.0021592 -0.0031678 -0.0010237 0.00093612
-0.00025794 0.00020517 -2.4728e-05 0.00011736 -0.00047094 0.00010978 -0.0021645 -0.0031164
-0.19293 0.24111 -8.9828e-05 -0.0052047
-0.00015297 6.4069e-05 7.0144e-05 0.0001973 -0.00044857 -0.00014416 -0.00098757 0.0010458
-8.3123e-05 -0.0052066 -0.17331 0.26472
6020000000 -0.16748 0.19795 -0.0039418 -0.0029143 -0.00018022 0.0029717 -3.897e-05 0.00053363
-0.00019656 0.00043701 -7.853e-05 0.00026897
-0.0039372 -0.0029231 0.12171 0.33198 -0.0045783 0.0032896 -6.8185e-05 0.00012501
-0.0001411 8.7395e-05 -0.00014532 0.00015867
-0.00014753 0.0029774 -0.0045267 0.0033707 -0.22467 0.16891 -0.00031378 0.00030212
-0.00065456 1.905e-05 -0.000421 0.00061114
-2.1905e-06 0.00055071 -8.2496e-05 0.00011915 -0.00027583 0.0002847 -0.01597 0.21309
-0.0029816 -0.0030191 -0.00061363 0.00070006
-0.00019255 0.00041276 -0.00012646 0.00010179 -0.00065896 9.0935e-05 -0.0030138 -0.0030097
-0.16393 0.25364 -0.00034647 -0.0046773
-8.4374e-05 0.00024795 -0.00010526 0.00019648 -0.00048711 0.00064925 -0.00061866 0.00065454
-0.00034746 -0.0046885 -0.14652 0.26353
6080000000 -0.14724 0.20654 -0.0040864 -0.00076501 0.0013276 0.002844 0.00012061 7.1285e-05
0.00010453 0.00014921 0.00018014 -7.5982e-05
-0.0040645 -0.00076249 0.14319 0.33262 -0.0030365 0.0046732 -1.9164e-05 -2.9469e-05
-0.00014405 0.00011886 0.0001385 0.00024239
0.0014088 0.0028233 -0.0029566 0.0047113 -0.20672 0.19582 0.00027386 0.00018721
-0.00037173 0.00076192 -0.00012288 0.00031655
0.00013542 9.0939e-05 -2.791e-05 -2.5101e-05 0.00025413 0.00017214 0.00097249 0.22124
-0.0040872 -0.0020605 -0.00090875 0.00087663
0.00010115 0.00015517 -0.00011166 0.0001071 -0.00041433 0.0007633 -0.0040687 -0.0020287
-0.13516 0.2709 -0.001257 -0.0052845
0.00013451 -9.7081e-05 0.0001501 0.00024972 -0.00011597 0.00031425 -0.00084214 0.00096011
-0.0012161 -0.0052752 -0.12436 0.2844
6140000000 -0.12981 0.21959 -0.0036002 -0.00047947 0.001617 0.002261 6.1504e-05 -2.6712e-06
0.00015363 -9.1602e-05 0.00041319 -0.00012235
-0.003571 -0.00048257 0.16999 0.31344 -0.0020755 0.0053362 4.554e-05 3.7461e-05
0.00043402 1.4029e-06 0.0002942 0.00015279
0.0016724 0.002235 -0.0019831 0.005379 -0.18252 0.21467 0.00029659 -0.00010839
0.00012396 0.00066902 3.8683e-05 0.00074656
5.1762e-05 2.2008e-06 4.6829e-05 1.8626e-05 0.00032 -0.00012764 0.013628 0.21191
-0.0046659 -0.00094428 -0.00039948 0.0013515
0.00012093 -8.6555e-05 0.00044936 2.1953e-05 0.0001877 0.00065804 -0.004688 -0.00091345
-0.11521 0.29036 -0.0029733 -0.0042431
0.00042713 -0.00013801 0.00029301 0.00012635 5.2642e-05 0.00079239 -0.00039971 0.0013586
-0.0030036 -0.0041945 -0.08504 0.28262
6200000000 -0.1144 0.225 -0.0030321 -9.4142e-05 0.0021872 0.001214 9.5967e-05 0.00033982
-0.00029133 0.00016589 -0.00011919 -0.00021711
-0.0030292 -0.00010509 0.19772 0.31152 -0.00086868 0.0051883 5.3537e-05 0.00020077
5.4584e-05 -2.3419e-05 0.00014282 8.3089e-05
0.0022418 0.0011501 -0.00077738 0.0052116 -0.16351 0.22857 9.1722e-05 -0.00036817
0.000458 6.732e-05 0.00030682 0.00016091
0.00011254 0.00034466 7.5594e-05 0.00022128 0.00010435 -0.00034059 0.026978 0.22037
-0.004444 0.0004487 0.00013308 0.001326
-0.00024954 0.00018134 3.9663e-05 -1.8102e-05 0.00046005 5.8193e-05 -0.0044127 0.00050212
-0.10243 0.29569 -0.0037901 -0.0033847
-0.00013692 -0.0002044 9.0277e-05 9.6875e-05 0.00021708 8.9396e-05 0.0001121 0.0013129
-0.0037742 -0.0033865 -0.072586 0.29188
6260000000 -0.099096 0.23806 -0.0030958 0.0010107 0.0021949 0.00057752 0.0002876 -0.00011214
2.5205e-05 0.00018418 -7.2467e-05 1.9308e-05
-0.0031235 0.00099288 0.21511 0.29626 1.3e-05 0.0053599 2.107e-05 -7.1722e-05
-6.5057e-05 -0.0001285 0.00026547 6.0198e-05
0.0022127 0.00055293 0.00011607 0.0053777 -0.14043 0.25012 6.4273e-05 -5.6013e-05
0.00031093 -0.00027053 0.00030373 0.00010509
0.0002593 -0.00010388 1.3506e-05 -7.5259e-05 7.6448e-05 -6.2574e-05 0.042937 0.21543
-0.0040428 0.0015979 0.00058319 0.0012012
4.745e-05 0.00020552 -4.6868e-05 -0.00012293 0.00030613 -0.00022792 -0.0040606 0.0016269
-0.073944 0.29677 -0.0041686 -0.0026781
-0.00010486 3.1092e-05 0.00024858 6.3618e-05 0.00026432 0.00015828 0.00061853 0.0011714
-0.0041799 -0.0026497 -0.026758 0.29206
6320000000 -0.082461 0.23983 -0.0024519 0.0015077 0.0022726 -0.00047475 9.9617e-05 0.00014307
-0.00042366 0.00047848 -0.00011183 0.00031894
-0.0024289 0.0015023 0.24045 0.2859 0.0019824 0.0055619 9.4333e-05 4.7305e-05
-8.5638e-05 -0.00010401 7.0131e-05 -6.6591e-05
0.0022567 -0.0005157 0.0020919 0.0055396 -0.12266 0.25842 -0.00024047 -0.00027326
0.00029481 0.00011491 0.00031868 0.00022836
0.00011638 0.00013383 9.438e-05 3.4862e-05 -0.00022114 -0.00028038 0.041786 0.21635
-0.0035357 0.0020663 0.00078918 0.00090899
-0.00039145 0.00050298 -7.2001e-05 -9.3101e-05 0.00025293 0.00011545 -0.0035168 0.0020969
-0.049955 0.30665 -0.0049127 -0.0011591
-7.4532e-05 0.00029283 0.00013187 -8.2118e-05 0.0002648 0.00024122 0.00075402 0.00087768
-0.0048819 -0.0011492 -0.016391 0.28958
6380000000 -0.062925 0.2468 -0.0018367 0.0018609 0.0016405 -0.00059241 2.3514e-05 -0.00011912
0.00025103 0.00020795 1.7329e-05 0.00015667
-0.0018316 0.0018394 0.25668 0.26659 0.0031764 0.0042318 -0.00017247 -7.3417e-05
-0.0002379 -0.00022387 -0.0001726 -0.00026894
0.0015967 -0.00062405 0.0032686 0.0041866 -0.094449 0.27449 -0.00015162 0.00016764
0.00051361 -0.00013876 0.00042674 0.00018983
1.2679e-05 -9.4062e-05 -0.00015945 -7.0079e-05 -0.00017108 0.00018049 0.062735 0.20697
-0.0028349 0.0031946 0.00092232 0.00082209
0.00028106 0.00023936 -0.00023512 -0.0002125 0.00053097 -0.00018768 -0.002812 0.0031951
-0.029888 0.29882 -0.0047098 0.00019386
4.2145e-05 0.00016832 -0.00017022 -0.00028028 0.00053281 0.00018647 0.00099116 0.0008245
-0.0046864 0.00017401 0.023589 0.29243
6440000000 -0.039992 0.25744 -0.0007908 0.0025503 0.0016678 -0.0009187 0.00041126 -8.33e-05
0.00031077 -0.00048472 -0.00022005 -0.00024048
-0.00079445 0.0025448 0.27731 0.25223 0.0034142 0.0028152 0.00012686 -1.12e-05
-9.6668e-05 2.3988e-05 -0.00015871 -0.00034718
0.0016454 -0.00093883 0.0034793 0.0027336 -0.077231 0.2885 -0.00020653 0.00024137
-0.00042085 -7.8027e-05 0.0004134 -0.00058894
0.00040744 -0.00010419 0.00013183 1.1362e-06 -0.0002061 0.00023023 0.06504 0.20272
-0.0017181 0.0038263 0.000934 0.00070032
0.00025999 -0.00046931 -0.00010983 5.4321e-05 -0.00044336 7.2167e-06 -0.0016642 0.0038261
0.013101 0.30274 -0.0044659 0.001602
-0.00023541 -0.00027776 -0.00018675 -0.0003332 0.00042216 -0.00051179 0.00091712 0.00071619
-0.0044332 0.0015639 0.035449 0.27591
6500000000 -0.021616 0.25687 -4.425e-05 0.002004 0.0011757 -0.00097483 0.0001556 -9.9079e-05
0.00013386 0.00023139 -0.00028115 0.00042808
-7.1784e-05 0.0020107 0.30181 0.2247 0.0036445 0.0024629 0.00010604 1.3082e-06
0.00011579 0.00017626 0.00018477 -6.3542e-05
0.0011529 -0.0010065 0.003718 0.0023877 -0.065749 0.28556 2.7838e-05 1.0585e-05
0.00010692 -0.00017473 5.2462e-05 -0.000316
0.0001464 -9.0933e-05 8.3967e-05 -2.4891e-06 4.185e-05 2.3637e-05 0.088874 0.19763
-0.00020523 0.0037951 0.0011721 0.0004334
0.00014478 0.00022238 0.00012596 0.0001375 0.00013065 -0.00017521 -0.00019454 0.0038092
0.03394 0.30554 -0.0032083 0.0023797
-0.00022996 0.0004385 0.00018225 -9.5756e-05 3.3443e-05 -0.00032873 0.0012268 0.00036056
-0.0032156 0.002387 0.071995 0.27683
