# Supplementary material for: Early Detection of Alzheimer’s Disease via Machine Learning-Based Microwave Sensing: An Experimental Validation
Source: Sensors (Basel). 2025 Apr 25;25(9):2718. doi: 10.3390/s25092718 (PMC12074295; doi:10.3390/s25092718)
Supplement: Supplementary file 1 [file sensors-25-02718-s001.zip › measurements_paper_sensors/26 febbraio - PART1/set3 H/CSF_H_m1.s6p]

!Keysight Technologies,M9804A,MY58100912,A.14.10.03
!Date: Thursday, April 27, 2023 10:28:33
!Correction: S11(C  6-Port  ) 
!S12(C  6-Port  ) 
!S13(C  6-Port  ) 
!S14(C  6-Port  ) 
!S15(C  6-Port  ) 
!S16(C  6-Port  ) 
!S21(C  6-Port  ) 
!S22(C  6-Port  ) 
!S23(C  6-Port  ) 
!S24(C  6-Port  ) 
!S25(C  6-Port  ) 
!S26(C  6-Port  ) 
!S31(C  6-Port  ) 
!S32(C  6-Port  ) 
!S33(C  6-Port  ) 
!S34(C  6-Port  ) 
!S35(C  6-Port  ) 
!S36(C  6-Port  ) 
!S41(C  6-Port  ) 
!S42(C  6-Port  ) 
!S43(C  6-Port  ) 
!S44(C  6-Port  ) 
!S45(C  6-Port  ) 
!S46(C  6-Port  ) 
!S51(C  6-Port  ) 
!S52(C  6-Port  ) 
!S53(C  6-Port  ) 
!S54(C  6-Port  ) 
!S55(C  6-Port  ) 
!S56(C  6-Port  ) 
!S61(C  6-Port  ) 
!S62(C  6-Port  ) 
!S63(C  6-Port  ) 
!S64(C  6-Port  ) 
!S65(C  6-Port  ) 
!S66(C  6-Port  ) 
!S6P File: Measurement: :
# Hz S  RI   R 50
500000000 -0.32612 -0.055154 -0.011017 -0.0014507 -0.0082225 0.012537 -0.0037117 0.011556
0.01214 0.0052539 -0.0051808 0.0087641
-0.01025 -0.0010493 -0.4098 -0.070385 0.0073939 -0.010705 0.00087314 0.011896
0.008057 0.0024819 0.00068778 0.013463
-0.0083257 0.012679 0.0072373 -0.010825 -0.25472 0.19473 0.0063146 0.0032692
-0.0015718 0.0078436 0.00075822 0.011863
-0.0039307 0.011667 0.00066008 0.012221 0.0062638 0.0031241 -0.32829 0.045073
-0.019387 -0.0056995 0.016345 0.027539
0.012843 0.0045224 0.0085274 0.0024346 -0.0011081 0.0082076 -0.019461 -0.0065405
-0.25688 -0.16085 -0.027561 0.0043009
-0.0048253 0.0078616 0.00087078 0.014199 0.00045821 0.011507 0.016661 0.028925
-0.027072 0.0051817 -0.25499 -0.14814
560000000 -0.31294 0.10823 -0.02149 -0.066577 0.00092674 0.012951 0.0048263 0.011223
0.011169 0.0039387 0.011566 0.0099227
-0.02094 -0.064764 -0.37059 0.092789 -0.041103 -0.038723 0.013344 0.0035153
-0.012413 -0.0043355 0.003702 -0.001869
0.00054008 0.013211 -0.041075 -0.038692 -0.17853 0.24318 3.4182e-05 -0.0046391
0.017388 0.0041699 0.0081832 -0.0058846
0.0046497 0.011421 0.012818 0.003506 -0.0001059 -0.0047126 -0.30508 0.13528
0.0030395 -0.022559 0.0057093 -0.021742
0.011114 0.0043114 -0.011759 -0.0042719 0.017468 0.0052454 0.0029755 -0.02311
-0.30591 0.016478 0.0078661 -0.047388
0.011176 0.0092561 0.0038317 -0.00042271 0.0081104 -0.0062671 0.005898 -0.021269
0.0072894 -0.047794 -0.3254 0.00068231
620000000 -0.27218 0.086646 -0.023835 0.0091926 0.0033815 0.0089568 0.0084842 -0.0045107
0.011521 -0.0011963 0.00082104 -0.002188
-0.023813 0.0091494 -0.39943 0.039658 -0.019372 0.0010169 -0.0015503 -0.0020035
0.011693 -0.005916 0.00071981 -0.0029329
0.0030689 0.0089897 -0.019468 0.0011026 -0.15255 0.25148 -0.00095082 -0.0050482
-0.0035003 -0.0029264 0.0086985 -0.002715
0.0076121 -0.0045704 -0.0013477 -0.0018837 -0.00096328 -0.0048397 -0.26422 0.14562
-0.040293 -0.019754 0.012379 0.030372
0.011675 -0.0011288 0.011389 -0.0064216 -0.0035604 -0.0030707 -0.038987 -0.019525
-0.22982 -0.015685 -0.040487 0.012037
-0.00037245 -0.0014686 0.0009508 -0.0031064 0.0089812 -0.0029718 0.011207 0.029902
-0.040585 0.011946 -0.24277 -0.032102
680000000 -0.23746 0.17813 -0.026292 -0.013988 0.0048438 0.005158 0.0016469 -0.0068933
-0.0025297 -0.011207 0.0052461 -0.0062176
-0.026242 -0.014347 -0.38926 0.14258 -0.032244 -0.0011082 -0.0013795 -0.00043636
-0.0021876 -0.0092007 -0.00086627 -0.0016994
0.0047545 0.0052117 -0.032353 -0.001028 -0.106 0.27457 -0.00075122 -0.00027486
-0.0017275 0.00017894 -0.0027798 -0.0090905
0.0014069 -0.0065494 -0.0015587 -0.00052823 -0.0008523 -0.00030209 -0.21977 0.19903
-0.02517 -0.006549 -0.0080656 -0.012106
-0.0023444 -0.011626 -0.0019497 -0.0090984 -0.0016705 9.373e-05 -0.025041 -0.0062643
-0.26933 0.081297 -0.0067741 -0.0052302
0.0065569 -0.0071142 -0.00076476 -0.0016756 -0.0028346 -0.0087681 -0.0080177 -0.012597
-0.0058878 -0.0056384 -0.26164 0.070117
740000000 -0.19154 0.17088 -0.040363 0.027214 0.013148 -0.0040446 0.00032 -0.0041422
-0.0044429 -0.0016963 -0.0066013 0.0025074
-0.040476 0.027034 -0.33436 0.16136 -0.036137 0.034364 -6.9297e-05 -0.0059456
-0.011674 0.0070082 -0.0010827 -0.0054104
0.013146 -0.0038616 -0.03632 0.034501 -0.072087 0.27455 -0.0022327 0.0028668
-0.0018345 -0.004388 -0.0016594 0.00070185
-0.00022914 -0.0043858 -0.00011819 -0.0062997 -0.0020992 0.0030162 -0.20242 0.20518
-0.040733 -0.0053567 0.021612 0.017336
-0.0044875 -0.0013192 -0.01195 0.0071374 -0.0019189 -0.0045163 -0.040536 -0.0046457
-0.17746 0.10191 -0.039355 0.00078918
-0.0062694 0.0024672 -0.0016957 -0.006053 -0.001724 0.00059355 0.022151 0.016954
-0.039492 0.0017371 -0.2516 0.075376
800000000 -0.1633 0.21598 -0.022321 0.016604 0.0053899 -0.0099854 -0.0042932 -0.002689
-0.004386 0.0020651 0.0043455 0.00088793
-0.02199 0.016339 -0.34274 0.23277 -0.0080987 0.034262 -0.0023633 0.00191
-0.00081084 0.0024186 0.00055121 0.0055875
0.0053285 -0.010066 -0.0079737 0.034366 -0.034398 0.3009 0.00062162 0.0013902
0.00030331 0.003542 -0.0017311 0.00083862
-0.0040667 -0.0028127 -0.0024834 0.0021249 0.00061138 0.0013627 -0.17256 0.23408
-0.027114 0.015548 0.014602 -0.010792
-0.0044317 0.001999 -0.00062768 0.0023842 0.00020991 0.0035274 -0.027478 0.015382
-0.21124 0.13104 -0.016721 0.021218
0.0043564 0.00021197 0.00059008 0.0057804 -0.0017827 0.00068881 0.014941 -0.010495
-0.016553 0.021232 -0.25023 0.1269
860000000 -0.12791 0.23737 -0.017474 0.030639 -0.0033111 -0.0096871 -0.001709 0.00041629
0.0037608 0.0051653 -0.0038666 -0.0033611
-0.017362 0.030418 -0.29388 0.27707 0.0080171 0.033932 0.00043878 0.0020012
0.0038107 0.00069679 0.0030572 0.00039669
-0.0032264 -0.0096499 0.0081243 0.033929 0.014988 0.3108 -0.00037742 -0.00022755
0.0026747 -0.00123 0.0013307 0.0043127
-0.001866 0.00053095 0.00034185 0.0020109 -0.00035237 -0.00020899 -0.13397 0.24494
-0.015797 0.020034 -0.0072068 -0.0096798
0.0038822 0.0050433 0.0038228 0.00071725 0.0026234 -0.0011698 -0.015864 0.019753
-0.15492 0.177 -0.022274 0.016666
-0.0034532 -0.0029421 0.0032649 8.8259e-05 0.0013547 0.0041957 -0.0076181 -0.009542
-0.022273 0.016541 -0.19836 0.17703
920000000 -0.10507 0.26011 0.0049456 0.038954 -0.0089065 -0.0042324 -0.0020272 0.0016293
0.0010227 0.0017053 0.0032944 -0.0010933
0.0049496 0.038911 -0.26728 0.29779 0.028087 0.022404 0.0013929 0.0012767
0.0069177 -0.00053398 0.0039418 -0.0027688
-0.0088977 -0.0041813 0.028211 0.022358 0.060951 0.31205 0.0018291 7.1045e-05
0.00092035 -0.00020324 0.00090141 -0.0014608
-0.0019218 0.0016293 0.0014783 0.0012687 0.0018942 0.00011827 -0.11011 0.26092
-0.0080195 0.030738 0.0042902 -0.0062548
0.0006245 0.0016137 0.0069075 -0.00014271 0.00082361 -0.0003435 -0.0081239 0.030729
-0.14119 0.18297 -0.00099851 0.026934
0.0032685 -0.0011919 0.0042068 -0.0027062 0.0011351 -0.0013388 0.0041937 -0.0062676
-0.00078305 0.026996 -0.21011 0.18828
980000000 -0.05868 0.28252 0.017334 0.029791 -0.0088382 0.004643 0.0016929 0.0035633
0.0035375 -0.0016134 -0.0033526 -0.0026741
0.017285 0.029782 -0.2152 0.33517 0.032918 0.0047795 0.0018947 -1.1699e-05
0.0015306 -0.0056945 -0.00032317 -0.0024393
-0.0088832 0.0046061 0.032986 0.0046819 0.10759 0.30759 0.00056442 -0.0011564
0.00043403 -0.001752 0.0014532 -0.00038823
0.0018376 0.0036516 0.0019386 -6.2758e-05 0.00058938 -0.0010998 -0.070615 0.27257
0.010326 0.028321 -0.0095103 -0.0076573
0.0038355 -0.001566 0.0015209 -0.0058713 0.00042452 -0.00175 0.01042 0.028372
-0.10786 0.21007 0.0074808 0.018976
-0.0030222 -0.002771 -0.00016332 -0.0025164 0.0015421 -0.00029295 -0.009273 -0.007722
0.0074416 0.018985 -0.16789 0.23788
1040000000 -0.016709 0.2902 0.033042 0.01879 -0.00090725 0.0071619 0.0022984 0.00056117
0.00040147 -0.0035336 -0.00024871 -0.0012384
0.033055 0.01869 -0.17944 0.34782 0.029301 -0.014625 0.0014691 -0.0017995
-0.0022065 -0.0025253 -0.0012871 -0.0030776
-0.00087652 0.0071389 0.029307 -0.014695 0.15459 0.29359 -0.00052672 -0.0014968
-0.0015309 -0.0011505 -0.00062997 -0.0010352
0.0022647 0.00067445 0.0015283 -0.0017815 -0.00050282 -0.0014976 -0.042313 0.28072
0.02081 0.016369 -0.0015029 0.0010832
0.00038268 -0.003408 -0.0022649 -0.0023567 -0.0015274 -0.0010563 0.02086 0.01641
-0.074971 0.21473 0.014621 0.017661
-0.0002137 -0.0012729 -0.0010943 -0.0029596 -0.00059073 -0.0011751 -0.0015336 0.001154
0.014501 0.017637 -0.14583 0.25797
1100000000 0.027129 0.30057 0.036173 -0.0037344 0.0034438 0.0037539 0.0021885 -0.00092214
-0.0022598 -0.0028456 -0.0042314 -3.31e-05
0.036218 -0.0036943 -0.13732 0.36762 0.015179 -0.027565 -0.00016504 -0.0018002
-0.0035609 -0.00081769 -0.003676 -0.0006116
0.0033415 0.0037575 0.015036 -0.027605 0.20013 0.27439 -0.0018504 0.00016232
-0.0016437 0.00053509 -0.001011 -0.00048276
0.0022634 -0.00091698 -0.00011249 -0.0017643 -0.0018004 0.00015253 -0.0022877 0.28558
0.02487 0.0028361 -0.0021212 -0.00070146
-0.0021929 -0.0026548 -0.0033745 -0.00082491 -0.0016321 0.00060239 0.024894 0.0027899
-0.054662 0.22681 0.019454 0.007563
-0.0041955 -5.6783e-05 -0.003754 -0.00058731 -0.0010904 -0.00046498 -0.0022219 -0.00060453
0.019494 0.0075476 -0.10266 0.29147
1160000000 0.079434 0.29711 0.024179 -0.02051 0.0031206 -0.00080768 -0.00012461 -0.0021937
-0.003775 -0.00058492 -0.0010206 0.004111
0.024298 -0.020449 -0.092115 0.37198 -0.0036392 -0.028492 -0.0015165 -0.0016732
-0.0024885 0.0024292 -0.0016117 0.0016901
0.0031189 -0.00086209 -0.0037596 -0.028521 0.24458 0.2443 -0.00081448 0.0015717
-0.00051943 0.0016519 -0.0010079 0.00032075
-0.00018132 -0.0021651 -0.0015291 -0.0017348 -0.00082912 0.0015953 0.03851 0.28191
0.020472 -0.011989 -0.0039761 0.0044502
-0.0039229 -0.00067039 -0.0026084 0.0023581 -0.00050915 0.0016648 0.020411 -0.012046
-0.018726 0.23373 0.018129 -0.0014185
-0.00095991 0.0041513 -0.0014643 0.0019135 -0.0008523 0.00033885 -0.0040321 0.0044566
0.018312 -0.0013694 -0.053324 0.29557
1220000000 0.12268 0.2865 0.011178 -0.029938 -0.0013847 -0.0013515 0.00013675 -0.00086065
-0.0025347 0.0021599 0.0011287 0.0021035
0.011202 -0.029931 -0.049299 0.38531 -0.016558 -0.020955 -0.0025581 0.00039318
-0.00012768 0.0030065 -0.00083815 0.0020378
-0.0013931 -0.0013318 -0.016677 -0.020895 0.28362 0.20543 0.00071854 0.0016621
0.00052949 0.0010976 0.00020316 0.00065186
9.3305e-05 -0.00093098 -0.0025676 0.00042357 0.00073147 0.0016611 0.07761 0.27178
0.0096677 -0.01835 0.0016072 0.0011806
-0.0024446 0.0021278 -6.1606e-05 0.0030117 0.00051257 0.0011436 0.0096361 -0.01838
0.0062074 0.23927 0.012657 -0.013138
0.0011104 0.0019917 -0.00090103 0.0019443 0.00016896 0.00063712 0.00155 0.0012438
0.012581 -0.013065 -0.024795 0.31387
1280000000 0.17312 0.26753 -0.0075471 -0.02867 -0.002006 0.0018942 -0.00083207 -0.0019616
-0.00081445 0.0031254 0.0024344 0.0012828
-0.0074465 -0.028609 -0.0030987 0.37802 -0.023523 -0.0082596 -0.0010238 0.0013959
0.0016487 0.0018148 0.00066226 0.0021273
-0.0020514 0.0018801 -0.02361 -0.0082024 0.31518 0.16297 0.001566 8.5496e-05
0.0010856 0.0003203 0.00016437 0.00035339
-0.00083365 -0.001942 -0.0010729 0.0013666 0.0014887 8.4506e-05 0.1143 0.25473
-0.00021582 -0.020164 -0.001021 0.00034454
-0.00076203 0.0031012 0.0016536 0.0018169 0.0010095 0.00021507 -0.00017304 -0.020136
0.042417 0.24186 0.0023666 -0.014931
0.0025278 0.0012868 0.00061235 0.0020035 0.00025267 0.00036681 -0.00096027 0.00023239
0.0023849 -0.014966 0.023541 0.31838
1340000000 0.21082 0.23376 -0.017033 -0.019306 0.00028578 0.0043058 -0.0016398 -0.00078523
0.00148 0.0025799 0.0019169 -0.001346
-0.017041 -0.019272 0.036338 0.3705 -0.020923 0.0042562 -0.00037318 0.0021008
0.001844 0.0009239 0.0012828 0.00082699
0.00030096 0.004263 -0.020924 0.0043641 0.33892 0.11404 0.001117 -0.00082104
0.00058981 -0.00053311 0.00019562 0.00013137
-0.0017112 -0.00077247 -0.00036697 0.0021326 0.0011331 -0.00080204 0.14661 0.23245
-0.0094169 -0.016965 0.00064262 0.0010355
0.0014046 0.0025225 0.0019212 0.00094607 0.00062388 -0.00050748 -0.0094911 -0.01693
0.072942 0.23415 -0.0041892 -0.013258
0.0018876 -0.0013916 0.001137 0.00079675 0.00010279 0.00016317 0.00055833 0.0010906
-0.0043816 -0.01327 0.06213 0.31446
1400000000 0.24401 0.19702 -0.023377 -0.0080884 0.0047164 0.0031477 -0.0022081 0.00048485
0.0023205 0.00091543 0.00038007 -0.0013005
-0.023356 -0.0080987 0.073287 0.35914 -0.014467 0.012123 0.0013503 0.0015992
0.0014501 -0.00061838 0.0011908 0.00021682
0.0047266 0.0031158 -0.014417 0.012212 0.35208 0.059727 0.00017207 -0.0015606
0.00018743 -0.00030402 0.00036541 0.00025929
-0.0021633 0.00053937 0.0013645 0.001568 0.00017247 -0.0015396 0.17398 0.20307
-0.01541 -0.010039 -0.00098518 0.00025873
0.0023512 0.00098799 0.0014399 -0.00064901 0.00013154 -0.00030481 -0.015477 -0.010017
0.10486 0.2282 -0.010108 -0.0084111
0.00039594 -0.0013796 0.0012314 0.00017202 0.00044667 0.00020426 -0.001014 0.0002681
-0.0099728 -0.0083828 0.10667 0.30642
1460000000 0.26838 0.15399 -0.020466 0.0043568 0.0051595 -0.0014555 -0.0016476 0.0016833
0.0021245 -0.00044634 -6.8683e-05 -0.0010203
-0.020451 0.0043256 0.10888 0.33832 -0.005738 0.014982 0.001914 0.00034465
0.0010478 -0.0014206 0.0012744 -0.00055059
0.0051908 -0.0014436 -0.0056509 0.015008 0.35906 0.0040471 -0.0010351 -0.0014785
0.00017804 -0.0002441 0.00056301 -0.00031002
-0.0017127 0.0016789 0.0019199 0.00027033 -0.0010671 -0.0014357 0.19977 0.174
-0.01686 -0.0031699 -0.00043709 0.0025428
0.0020543 -0.00034517 0.0010192 -0.0014068 0.00014693 -0.00026446 -0.016869 -0.003138
0.13489 0.21253 -0.0118 -0.0024602
-0.00011365 -0.00091431 0.0013203 -0.00045899 0.00069483 -0.00030189 -0.00050646 0.0024835
-0.01183 -0.0024648 0.14115 0.28677
1520000000 0.28069 0.11186 -0.015115 0.0098687 0.003242 -0.0037843 1.4289e-05 0.0027615
0.0021406 -0.0016469 -0.0010542 -0.00025377
-0.015114 0.0098327 0.14281 0.32402 0.0017248 0.012533 0.001894 -0.00086063
9.5526e-05 -0.0012273 0.00042648 -0.00094915
0.0032221 -0.0037778 0.0018033 0.01254 0.35086 -0.054369 -0.0011527 -0.00047375
0.00055041 -0.00085358 0.00014318 -9.6487e-05
5.8267e-05 0.0027079 0.0019344 -0.00084227 -0.0011666 -0.00048704 0.221 0.13574
-0.016233 0.0028964 0.0018023 0.0021163
0.0021298 -0.0016708 0.00010268 -0.0011941 0.00052208 -0.00088483 -0.016184 0.0029596
0.16189 0.1973 -0.011464 0.0015623
-0.0010613 -0.00025585 0.0003432 -0.00097012 0.00019186 -0.00011747 0.0018462 0.0020858
-0.011453 0.0015351 0.17463 0.26786
1580000000 0.29097 0.067171 -0.0086391 0.013437 -0.00093929 -0.0044098 0.0015187 0.002054
-7.2968e-06 -0.0021888 -0.00042791 0.00039161
-0.0086601 0.013425 0.17068 0.30071 0.0050962 0.0077239 0.00058039 -0.0018123
-0.00070106 -0.0012087 -0.00019429 -0.00077047
-0.00092279 -0.0044307 0.0051426 0.0076818 0.32888 -0.11088 -0.001832 0.00054463
-0.00042371 -0.0011452 0.00021459 -0.00061432
0.0015317 0.0020942 0.00054483 -0.0018156 -0.0018049 0.00050994 0.23378 0.09833
-0.012837 0.0083374 0.0025565 0.00058731
-5.7276e-05 -0.0021196 -0.00069164 -0.0012337 -0.00040054 -0.0011626 -0.01285 0.0084109
0.18541 0.17958 -0.0089496 0.0071944
-0.00032305 0.00032552 -0.00018318 -0.00083239 0.00028413 -0.00063138 0.0025862 0.00064928
-0.0090069 0.0071953 0.20854 0.24366
1640000000 0.29439 0.025092 -0.0017765 0.012511 -0.0025946 -0.0022058 0.0029656 0.0010784
-0.00050707 -0.0017669 -0.00039779 0.00046436
-0.0017927 0.012504 0.20199 0.27552 0.0055713 0.0029568 -0.00075193 -0.0019591
-0.0011777 -0.0003448 -0.0003952 -0.00074209
-0.0026068 -0.0021697 0.0055996 0.0029218 0.29964 -0.16125 -0.00075663 0.0016067
-0.001063 -0.00090192 -0.00018217 -0.00038835
0.0029606 0.0010674 -0.00072939 -0.0019473 -0.0008002 0.0016346 0.24597 0.05013
-0.0084573 0.010297 0.0026116 -0.00098708
-0.0005411 -0.0017403 -0.0011558 -0.0003273 -0.0010882 -0.00091724 -0.0084269 0.010364
0.2079 0.15331 -0.0045941 0.0091426
-0.00038002 0.00059946 -0.00048364 -0.00074244 -0.00016112 -0.00046476 0.0026064 -0.00094323
-0.0045195 0.0091783 0.23563 0.21235
1700000000 0.28644 -0.019727 0.0018625 0.0098715 -0.0030637 0.00016764 0.0031842 -0.0014281
-0.002184 -0.00087749 0.00055584 0.00051214
0.0018501 0.0098681 0.21974 0.24457 0.0033354 0.00021843 -0.0016604 -0.0006106
-0.00088408 0.00018924 -0.00087824 -0.00051982
-0.0030617 0.0001859 0.0033079 0.00018169 0.25344 -0.19958 0.00052028 0.0017991
-0.0019401 -0.00011843 -0.00031978 -0.00083042
0.0032217 -0.0014558 -0.0016635 -0.00061843 0.00047928 0.0018121 0.24222 0.002382
-0.0047614 0.011385 0.0014895 -0.0021853
-0.0020589 -0.00088845 -0.00085555 0.00019207 -0.0019889 -3.6656e-05 -0.00468 0.011347
0.22508 0.13258 7.9047e-06 0.0092199
0.00055851 0.00044492 -0.0008319 -0.0004545 -0.00031862 -0.00070791 0.0014668 -0.0022045
4.2623e-05 0.009167 0.25277 0.1793
1760000000 0.27605 -0.068225 0.0045262 0.0065968 -0.0019457 0.00084865 0.0012226 -0.0036785
-0.0016036 0.00051713 0.00024964 -0.00057553
0.0045022 0.0066425 0.2477 0.2052 0.00090966 -0.0013439 -0.0013614 0.00028252
-0.00093258 0.0011075 -0.00053801 0.00026867
-0.0019641 0.00091721 0.00089889 -0.0013698 0.20456 -0.23043 0.0014866 0.0011176
-0.0010687 0.0015374 -0.0010765 -0.00064021
0.0011331 -0.0036572 -0.0013489 0.000278 0.0014448 0.0011335 0.23552 -0.046992
-0.00069549 0.010654 -6.017e-05 -0.0025078
-0.0016717 0.00050642 -0.00091002 0.0011086 -0.0011638 0.0014867 -0.00067632 0.010636
0.23988 0.098575 0.0037221 0.0067417
0.00031493 -0.00046433 -0.00059591 0.00032066 -0.0012398 -0.00063269 -0.00012784 -0.0025279
0.0037513 0.0067835 0.26702 0.14243
1820000000 0.25113 -0.10658 0.0048464 0.0028391 -2.095e-05 0.0020358 -0.0011513 -0.0031413
-0.0013499 0.0012556 -3.0063e-05 -0.00011436
0.0048814 0.0028519 0.25783 0.17423 -0.0012307 -3.9427e-05 -0.0012683 0.0010623
0.00019082 0.0012464 -0.0006678 0.00044734
2.6554e-05 0.0019811 -0.0011799 -5.3302e-05 0.15329 -0.24482 0.0017705 0.00018181
1.4581e-05 0.0023224 -0.0015384 0.00019801
-0.0011139 -0.0031726 -0.0012459 0.0010964 0.0017913 0.00014248 0.20674 -0.094404
0.0018013 0.0089672 -0.0016833 -0.0016433
-0.0012892 0.0012489 0.00018658 0.0012664 2.3136e-05 0.0023136 0.0018275 0.0089359
0.25594 0.068527 0.0045866 0.0035005
-0.00017617 -0.00010314 -0.00063777 0.00044175 -0.0015632 0.00018839 -0.0016095 -0.0015952
0.004586 0.0034322 0.27038 0.10645
1880000000 0.21569 -0.14598 0.00266 0.00026415 -0.00055978 0.0020117 -0.0029331 -0.0022811
-9.5455e-05 0.0019987 0.00035616 -0.00060172
0.0026414 0.00028834 0.26269 0.12856 -0.0031419 0.0023347 -0.00015948 0.0017408
0.0007602 0.0010727 8.3963e-05 0.00090382
-0.00054782 0.0020131 -0.0031004 0.002366 0.1019 -0.25065 0.0013847 -0.0012596
0.0016878 0.0017489 -0.001106 0.0013619
-0.0030112 -0.0021249 -0.00014326 0.0016842 0.0014098 -0.0012111 0.16842 -0.13428
0.0033016 0.0060634 -0.0021934 0.00028292
-7.3712e-05 0.0020289 0.00081865 0.001046 0.0016036 0.0017538 0.0033034 0.0060793
0.25945 0.037597 0.0048073 0.0013979
0.00030847 -0.00072007 7.943e-05 0.00092543 -0.0011665 0.0014004 -0.0021966 0.00039357
0.0048436 0.0014743 0.27166 0.073567
1940000000 0.17695 -0.17259 0.00020234 -0.0015688 0.0013517 0.0019354 -0.0037315 0.00056323
0.0016467 0.0012448 -0.00064472 -0.00071153
0.00022053 -0.0015403 0.26481 0.095901 -0.0013555 0.0048848 0.0010947 0.0012152
0.0017204 0.00021327 0.00091356 0.00029809
0.0013181 0.0019306 -0.0013791 0.004937 0.05971 -0.24266 0.00018714 -0.0020621
0.0022208 0.00028871 0.00014305 0.0017304
-0.0036693 0.00046281 0.0010835 0.0012749 0.0001628 -0.0020786 0.11806 -0.16766
0.0028555 0.0041691 -0.0013643 0.0011569
0.0016693 0.0011667 0.0016769 0.00026204 0.0022815 0.00026121 0.0028911 0.0040423
0.26311 -0.0015068 0.0034737 -0.0018699
-0.00063622 -0.00059613 0.00080281 0.00020221 0.00018656 0.0016822 -0.0013149 0.001124
0.0034034 -0.0019408 0.26263 0.037106
2000000000 0.12987 -0.18627 -0.0036187 0.00054703 0.0026554 0.0017262 -0.0022787 0.0035502
0.0013111 1.0699e-05 -0.00090955 0.00063447
-0.0036556 0.0005737 0.25011 0.060222 -0.00061996 0.0068175 0.0014457 0.00032086
0.0010372 -0.0012882 0.00036784 0.00016503
0.0027122 0.0016785 -0.00062808 0.0068043 0.017614 -0.22797 -0.0013828 -0.0011067
0.0019536 -0.0014592 0.0017513 0.0016789
-0.0022826 0.0036146 0.0014393 0.00024965 -0.0013301 -0.001043 0.063706 -0.17958
0.0011236 0.0026702 -1.0195e-05 0.001886
0.0013705 6.3013e-05 0.0010534 -0.0013461 0.0019111 -0.0014349 0.0011364 0.0026368
0.25726 -0.035349 0.00057049 -0.0026533
-0.00090382 0.00062058 0.00045449 0.00018074 0.00163 0.0016256 -7.773e-05 0.001982
0.00056385 -0.0026281 0.24934 0.010013
2060000000 0.084052 -0.19316 -0.0047165 0.0029127 0.0031252 -0.00033243 0.00068601 0.0033439
0.0014786 -0.00088708 -0.00018335 0.0011316
-0.0047256 0.0029038 0.23774 0.031499 0.0041157 0.0080248 0.00093851 -0.0005219
0.00037736 -0.0013481 0.00068018 -0.00011868
0.0031495 -0.00035527 0.0041762 0.0080209 -0.01395 -0.20919 -0.0012336 0.00053119
0.00028748 -0.0022011 0.0030873 0.00019015
0.0006683 0.0033377 0.00093306 -0.00055817 -0.0013744 0.00031993 0.012252 -0.1769
-0.00021866 0.0036622 0.00076771 0.00084098
0.0014754 -0.00096036 0.00040018 -0.0013607 0.00018214 -0.0023619 -0.00031428 0.0036501
0.24265 -0.073982 -0.0012113 -0.003435
2.4129e-05 0.0010408 0.00070275 -0.00019452 0.0031596 0.00036987 0.00074999 0.00060826
-0.0013055 -0.0033414 0.23607 -0.015232
2120000000 0.038382 -0.18429 -0.0039388 0.0067167 0.0025764 -0.0023951 0.0028406 0.0020179
0.0001117 -0.0016634 0.0010228 5.578e-05
-0.003919 0.0066722 0.21589 0.0069588 0.0063204 0.0045314 0.0010711 -0.0012346
-0.001306 -0.0018184 0.00015804 -0.0010751
0.002589 -0.0024862 0.0064427 0.0044722 -0.042434 -0.19334 -0.0006393 0.0010618
-0.0018905 -0.001535 0.00037886 -0.0023339
0.0028202 0.0019335 0.001145 -0.0012669 -0.00055173 0.0011253 -0.039554 -0.16088
-0.00096906 0.0051256 0.0016866 0.00097151
0.00024426 -0.0017422 -0.0012107 -0.0018012 -0.001841 -0.0014148 -0.0010066 0.0050846
0.22421 -0.10963 -0.0048438 -0.001646
0.00098815 0.00015407 0.00013454 -0.0010452 0.00030845 -0.0022034 0.001561 0.0010322
-0.0049011 -0.0017128 0.21527 -0.031058
2180000000 -0.0011642 -0.17042 -0.0022516 0.0098813 0.00081122 -0.0022545 0.0030204 -0.0003205
-0.00017563 -0.0010862 0.0012564 0.00029699
-0.002172 0.0099244 0.19647 -0.010438 0.0074966 0.0038667 -0.00067266 -0.0016364
-0.0019177 0.00074635 8.4496e-05 0.00031619
0.00074313 -0.0022935 0.0075399 0.0037982 -0.063177 -0.1689 0.00092913 0.0011756
-0.00093711 0.00033895 0.00029478 -0.0018503
0.0029892 -0.00040679 -0.00075674 -0.001619 0.00096999 0.0011611 -0.076495 -0.13462
9.8871e-05 0.0072492 0.0016496 0.00021614
-0.00015256 -0.0009703 -0.0019147 0.00067105 -0.0010042 0.00035925 0.00010142 0.0072581
0.19623 -0.13988 -0.0052611 0.0023542
0.0012168 0.00042711 4.5336e-05 0.00030407 0.00018638 -0.0017743 0.0015616 8.4137e-05
-0.0053438 0.0021896 0.19914 -0.045797
2240000000 -0.029762 -0.14596 0.0023526 0.011379 -0.00036772 -0.0029744 0.0020055 -0.0021521
-0.0019346 -0.00044602 0.00064954 -0.0016791
0.0022464 0.011423 0.17675 -0.016444 0.0082731 0.00048308 -0.00071021 -0.00041913
-0.00043929 0.0010275 -0.00081451 -0.00063467
-0.00048026 -0.0029808 0.0082899 0.00033816 -0.080556 -0.14506 0.0015192 -0.0016527
-0.00074295 0.00019139 -0.002345 -0.0013522
0.0018791 -0.0022714 -0.00080234 -0.00041338 0.0015504 -0.0015721 -0.11037 -0.10588
0.001931 0.0088182 0.0015563 -0.00071434
-0.0020413 -0.00053743 -0.00056962 0.0010786 -0.00079938 0.00027175 0.0020618 0.0087988
0.16484 -0.15862 -0.0047775 0.0046355
0.00038306 -0.0017715 -0.0008453 -0.00066596 -0.0024515 -0.0013298 0.001609 -0.00048613
-0.0048317 0.0045739 0.17659 -0.056556
2300000000 -0.057076 -0.11878 0.0078926 0.0093999 -0.0012991 -0.0020827 -0.0004069 -0.0014552
-0.00092443 0.00073179 -0.0011123 -0.00059134
0.0078429 0.0094204 0.15532 -0.025179 0.0084248 -0.0019113 -0.00095988 0.0004858
-0.00014692 0.0014205 -0.00013027 0.00091246
-0.0013089 -0.0020209 0.0084236 -0.001906 -0.093413 -0.12121 -0.00044191 -0.0013123
-3.3825e-05 0.0017343 -0.0019819 0.0010394
-0.00032051 -0.001483 -0.0007955 0.00062522 -0.00044624 -0.0013308 -0.13223 -0.069721
0.0052908 0.0091555 0.00046737 -0.0015005
-0.0008457 0.00079094 -3.0529e-05 0.0015273 -3.6014e-05 0.0018323 0.0053626 0.0092249
0.12615 -0.17888 -0.0029061 0.0076251
-0.0010295 -0.00074244 1.1229e-05 0.00074438 -0.0017913 0.00096162 0.00071923 -0.0015216
-0.0029072 0.0075534 0.16034 -0.057404
2360000000 -0.073022 -0.087329 0.011127 0.0082637 -0.0011761 -0.0017054 -0.0015434 -0.00082566
-0.00037683 0.001055 -0.0015702 -0.000253
0.011092 0.0082459 0.14669 -0.024527 0.0079538 -0.0046803 -0.00085594 0.00089326
0.0017099 0.0003597 -4.0285e-05 3.9617e-05
-0.0012216 -0.0017701 0.0079063 -0.0047138 -0.10304 -0.098982 -0.0022453 -0.00086224
0.0010895 -1.7154e-05 -0.00084606 0.0017335
-0.0014721 -0.00094867 -0.00082696 0.00087083 -0.0022336 -0.00089997 -0.14906 -0.036985
0.0085471 0.0079734 0.001204 -0.0018149
-0.00043352 0.0010671 0.0017696 0.00028844 0.0011552 -0.00012699 0.0086119 0.008066
0.095052 -0.18125 0.00064919 0.008194
-0.0013201 -0.00037755 -1.7629e-06 -6.4484e-05 -0.00084859 0.0018002 0.0010949 -0.0017189
0.00077259 0.0081845 0.13849 -0.061546
2420000000 -0.081578 -0.059479 0.014322 0.0025579 -0.0032943 -0.0012084 -0.00081534 0.00031352
0.0011754 0.0012413 -0.0011917 0.0015421
0.014335 0.0025649 0.12918 -0.025189 0.0046646 -0.0065314 0.0012495 0.0010377
0.00089138 -0.0016103 5.8832e-05 -0.00014274
-0.0032522 -0.0011939 0.0046287 -0.0065113 -0.11614 -0.078438 -0.0019277 0.0012588
-0.00018589 -0.00065404 0.0004137 0.0025747
-0.00083496 0.0003659 0.0012313 0.0010988 -0.001931 0.0012336 -0.15915 0.0073885
0.011475 0.0060314 -0.00039161 -0.002713
0.0013655 0.0011511 0.00088061 -0.0013909 -0.00027597 -0.00067449 0.011422 0.0058908
0.055359 -0.18104 0.0017879 0.0083393
-0.0011488 0.0015751 7.1412e-05 -0.0001798 0.00030227 0.0025827 -0.00025061 -0.0027357
0.0017153 0.0081958 0.11958 -0.056886
2480000000 -0.081605 -0.027993 0.014051 -0.002859 -0.0017763 -0.00021227 -0.00089896 0.0013051
0.0014489 -0.00054665 -4.2092e-05 0.0014333
0.014036 -0.002872 0.13111 -0.025504 0.0030546 -0.0085323 0.0011754 0.00024534
-0.00073002 -0.0010176 6.3163e-05 -0.00038551
-0.0017724 -0.00024554 0.0029911 -0.0085528 -0.11933 -0.058103 -0.00058584 0.0028145
-0.00041425 -0.0005545 0.0019091 0.00092561
-0.00094161 0.0014274 0.0011463 0.00025967 -0.00053134 0.0028327 -0.1599 0.045536
0.015148 0.0012173 -0.0010082 -0.002634
0.0011896 -0.00060378 -0.00085601 -0.001044 -0.00028508 -0.00065723 0.015197 0.0012519
0.021179 -0.1734 0.0052806 0.0071721
-0.00012669 0.001361 -0.00010819 -0.00048206 0.0017827 0.00088822 -0.0010544 -0.002592
0.0052786 0.0072954 0.10068 -0.053315
2540000000 -0.08593 -0.0014149 0.01167 -0.0068357 -0.0027732 0.00087549 0.00034884 0.0014244
-0.00014212 -0.0013831 0.0010285 0.0016671
0.011641 -0.0068295 0.11822 -0.017268 -0.00087729 -0.0079285 0.00077907 -0.0014035
-0.0018314 0.00018283 -0.00072675 0.00018652
-0.0027781 0.00090144 -0.00090507 -0.00786 -0.12596 -0.034621 0.0017269 0.0025677
-0.0010074 0.00015136 0.0017513 -0.000829
0.00050957 0.0013382 0.00078328 -0.0013258 0.0016501 0.0025116 -0.1591 0.085508
0.0146 -0.0041925 -0.0020903 -0.0022201
-0.00010099 -0.0015415 -0.001819 0.0001317 -0.0011058 5.1316e-05 0.014664 -0.0042186
-0.0078427 -0.15837 0.0078951 0.005658
0.00098452 0.0018563 -0.0006852 0.00021429 0.0017867 -0.0009622 -0.001968 -0.0021282
0.0078598 0.0056602 0.086344 -0.039428
2600000000 -0.078495 0.023865 0.0080527 -0.010336 -0.0013444 0.0027448 0.0011314 -0.00025207
-0.00068773 -0.0011711 0.0018922 0.00038013
0.0080835 -0.01031 0.11294 -0.032723 -0.0031408 -0.0062031 -0.00030614 -0.00092971
-0.00011352 0.0016458 -0.00029044 0.00070543
-0.0013055 0.0027288 -0.0031603 -0.006181 -0.13083 -0.0094677 0.0029103 0.00028579
-1.6489e-05 0.0012951 0.0013105 -0.0018094
0.001241 -0.00023917 -0.00032201 -0.0009273 0.0029002 0.00031507 -0.14372 0.11996
0.012123 -0.0089252 -0.0032089 0.00029626
-0.00067909 -0.00098465 -0.00014669 0.0017704 5.9727e-05 0.0013313 0.011914 -0.0089584
-0.042626 -0.13869 0.0089711 0.0051822
0.0019356 0.0004441 -0.00032681 0.00076301 0.001285 -0.001644 -0.0032735 0.00037794
0.0090026 0.0051377 0.078014 -0.02473
2660000000 -0.072242 0.049484 0.0040307 -0.011855 -0.00024989 0.0011934 0.0002039 -0.00031044
-0.0022892 0.00020454 0.0015061 -0.00076873
0.004065 -0.011836 0.12069 -0.028721 -0.0044458 -0.0047205 -0.0012868 -0.00051215
0.00036435 0.0018103 0.00044694 0.000953
-0.00025962 0.0012154 -0.0044937 -0.0046748 -0.12984 0.011261 0.0020286 -0.0015483
0.00058663 0.00041237 -0.0012589 -0.0015946
0.00022768 -0.00030796 -0.0012412 -0.0005093 0.0019736 -0.001585 -0.12338 0.15149
0.0075151 -0.011867 -0.0020606 0.0010554
-0.0023485 -2.6695e-05 0.00041331 0.0019326 0.00057479 0.00032563 0.0076186 -0.011964
-0.063542 -0.11888 0.010462 0.0010461
0.0013379 -0.00070656 0.0004095 0.00088021 -0.0010686 -0.0016486 -0.0020324 0.00099894
0.010462 0.0012318 0.074066 -0.0058079
2720000000 -0.060846 0.068036 -0.00025986 -0.011635 -4.5097e-05 0.0029276 -0.00020466 -0.00034871
-0.0021568 0.0017431 0.00020357 -0.0016611
-0.00021887 -0.011637 0.10598 -0.03238 -0.0050428 -0.0013287 -0.001706 0.00035736
0.0019469 0.00036842 0.00089466 -3.0436e-05
-0.00019358 0.0029708 -0.0050308 -0.0013088 -0.12455 0.040893 0.00037128 -0.0026199
2.3259e-06 0.00026877 -0.0014949 0.00058424
-0.00032927 -0.00029087 -0.0016966 0.0004229 0.00048112 -0.0026679 -0.089617 0.18063
0.0030417 -0.01325 -0.0019369 0.0023449
-0.0022242 0.0019688 0.001814 0.00034708 6.1823e-05 0.00039579 0.0030147 -0.013246
-0.083135 -0.086958 0.011295 -0.0012119
0.00048349 -0.0017282 0.00087135 -0.00012498 -0.0014114 0.00060372 -0.0018052 0.0022583
0.011408 -0.0011325 0.077903 0.013296
2780000000 -0.046831 0.086617 -0.0046103 -0.010207 -6.3341e-05 0.0012278 0.00043723 -0.00026346
0.00099023 0.0028289 -0.000684 -0.0017701
-0.004601 -0.010173 0.10426 -0.0444 -0.003827 -0.00023541 -0.00027312 0.0016853
0.0017781 -0.0010325 0.00010871 -0.00020803
-3.0605e-06 0.0012138 -0.0038387 -0.00019057 -0.12145 0.072322 -0.0019329 -0.0017867
0.00039133 -0.0005909 -0.00047626 0.00062493
0.00048765 -0.00038574 -0.00027804 0.0016878 -0.0019681 -0.0016523 -0.060111 0.20302
-0.0024746 -0.01294 -0.00088216 0.0017669
0.0010726 0.0027875 0.0018485 -0.001111 0.00029706 -0.00030288 -0.0025077 -0.012971
-0.09838 -0.054036 0.0099649 -0.0062613
-0.0007117 -0.0017161 0.00010842 -0.00019769 -0.00037407 0.00092671 -0.00077471 0.0018709
0.0098525 -0.006346 0.082142 0.031225
2840000000 -0.031203 0.10158 -0.0076055 -0.0069864 0.0015654 0.0020899 -0.00021063 -7.1184e-05
0.0014086 0.0011626 -0.0016007 0.00029972
-0.0075743 -0.0069322 0.10245 -0.03793 -0.0034733 0.00094931 0.00053277 0.00096591
-0.00018612 -0.0016797 2.1004e-05 -5.4883e-06
0.0016659 0.002093 -0.0034982 0.001024 -0.11452 0.098113 -0.0015805 0.0001193
0.00017282 0.00057627 0.0010292 0.00092363
-0.00022143 -3.5949e-05 0.00047857 0.00092619 -0.0015767 0.0001355 -0.023726 0.21815
-0.0059545 -0.010268 9.3362e-05 0.0010675
0.0013265 0.0011641 -0.00028969 -0.0015376 0.00016024 0.00046413 -0.0059524 -0.010391
-0.10145 -0.022674 0.0082117 -0.0072046
-0.0016219 0.00041385 4.8737e-05 -1.7582e-06 0.00088842 0.0010084 8.5898e-05 0.0010277
0.008395 -0.0072603 0.097075 0.046196
2900000000 -0.017576 0.12114 -0.0088215 -0.0028834 0.0017605 0.00020319 0.00046632 -0.00058013
0.0023997 -0.00076423 -0.00060813 1.067e-05
-0.0088321 -0.0028968 0.082939 -0.045829 -0.0015516 0.0024793 0.0010602 0.00036208
-0.00061337 -0.0013467 -0.00028527 -8.0489e-05
0.0018248 0.00019356 -0.0015357 0.0024771 -0.096881 0.1303 -0.0010546 9.6217e-06
-0.00037603 -0.00081657 0.0018196 -0.00028484
0.00058216 -0.00058889 0.0010895 0.00032417 -0.0011357 4.5533e-05 0.013612 0.22071
-0.0090514 -0.0067256 0.00096128 0.001979
0.0025092 -0.0010616 -0.0005878 -0.0014281 -0.00026779 -0.00065671 -0.0092291 -0.0064417
-0.10066 0.016116 0.0057769 -0.01046
-0.00078132 0.00020547 -0.00032279 -2.8627e-06 0.001863 -0.00062469 0.00092486 0.0019515
0.0057681 -0.010465 0.11063 0.051605
2960000000 0.0040267 0.13274 -0.0086188 0.00063798 0.00068752 0.001337 -0.00048403 -0.00088201
2.6155e-05 -0.002063 -0.00085992 0.00055924
-0.0085973 0.00058378 0.091947 -0.045323 -0.00098751 0.0013107 0.0011391 -0.00018075
-0.0012785 -0.00070103 0.000423 0.00032737
0.00072562 0.001272 -0.00097928 0.0012884 -0.077241 0.16061 -0.00070152 0.00065945
-0.00034337 0.00084002 8.7426e-05 -0.0023994
-0.00057199 -0.00094461 0.0010933 -0.00015267 -0.00059177 0.00064869 0.055624 0.22757
-0.0096995 -0.0016329 0.0016214 0.00072249
-0.00013912 -0.0018661 -0.0013083 -0.00064618 -0.00019437 0.00080209 -0.0097923 -0.001999
-0.088537 0.047518 0.0012208 -0.011569
-0.00080477 0.00063134 0.00040488 0.00036444 -1.9808e-05 -0.002581 0.0017388 0.00059389
0.0012286 -0.011692 0.13032 0.061758
3020000000 0.021895 0.14676 -0.0062434 0.0039119 0.0013276 -0.00030169 -0.00087214 -0.00013563
-0.00089596 0.00048722 7.7369e-05 0.00056511
-0.0062488 0.0039247 0.080461 -0.034008 -0.0005965 0.00022021 0.00043012 -0.0010618
-0.0018037 0.00043612 0.00065066 -0.00021887
0.0012261 -0.00030173 -0.00058003 0.00019077 -0.0564 0.1852 -0.00023935 0.0010976
0.00071198 0.00034932 -0.00082484 -0.0016361
-0.00078367 -4.5098e-05 0.00040922 -0.0010984 -0.00029674 0.0010836 0.094668 0.22008
-0.0088769 0.0011902 0.00049067 0.00024863
-0.00085902 0.00034544 -0.0017196 0.00061558 0.00066314 0.000308 -0.008674 0.0013478
-0.072143 0.077317 -0.0019992 -0.01056
0.00010814 0.00050435 0.00064076 -0.00023634 -0.00076836 -0.0012696 0.00064015 0.00047849
-0.0019703 -0.010505 0.14992 0.058986
3080000000 0.04954 0.15644 -0.0044978 0.0059358 0.0017034 -0.00032873 -0.00062274 -0.00025019
-0.00033978 7.3421e-05 -7.4481e-05 0.00058045
-0.0045079 0.0059426 0.07777 -0.028119 -0.00040049 0.00087388 -0.0003268 -0.00034065
-0.00023529 0.0012084 -9.9625e-06 -0.00051922
0.0016846 -0.00027848 -0.00033475 0.00085793 -0.019332 0.20725 -0.00068153 0.0001964
0.00044131 0.00035998 -0.0022722 -0.00065476
-0.00072297 -0.00024411 -0.00031324 -0.00035949 -0.00052472 0.00017549 0.12818 0.21158
-0.0059591 0.004668 0.002031 0.00044249
-0.00058186 0.00013649 -0.00024446 0.0012545 0.0004928 0.00032523 -0.0059632 0.0048043
-0.043171 0.10939 -0.0062397 -0.0090644
-7.2054e-05 0.00055395 -0.00015569 -0.00047052 -0.0022516 -0.00061561 0.0018692 0.00035347
-0.0062104 -0.0088355 0.16404 0.065742
3140000000 0.0782 0.15986 -0.0010202 0.0075071 0.0024715 -0.0013719 -0.0012678 0.00090095
0.0015266 0.00073812 0.00024582 -0.00025814
-0.0010828 0.007477 0.073667 -0.029836 -0.00085265 0.00029638 0.00072717 -0.00010903
-0.00011779 0.00080361 0.00058404 -0.00042494
0.0024746 -0.0013312 -0.00088191 0.0003465 0.023514 0.22712 0.0001548 0.0015672
0.0015575 -0.00068301 -0.0026142 0.0010053
-0.0012029 0.00099497 0.00069064 -0.00017085 0.00022865 0.0015294 0.16308 0.18588
-0.0029914 0.0062732 0.00094739 -0.001378
0.0014909 0.00074472 -4.6679e-06 0.000762 0.0016399 -0.00081025 -0.0031532 0.0063284
-0.025679 0.12894 -0.008222 -0.0048025
0.00027814 -0.00015613 0.00063247 -0.0004871 -0.0025421 0.00076756 0.00099418 -0.0012135
-0.0083559 -0.0049259 0.18824 0.056983
3200000000 0.11049 0.17047 0.0040393 0.0063501 0.00085089 -0.0028078 -0.00022959 0.0019962
0.00049654 -0.0019658 0.0003905 0.00057641
0.0040899 0.0063843 0.083967 -0.028364 -0.00087332 0.00062062 -0.00041853 -0.0009025
0.00088579 0.0012531 -0.00051784 -0.0011158
0.00078554 -0.0027768 -0.00085331 0.00063686 0.068213 0.23136 0.001055 0.00064314
-0.00022805 -0.0023673 -0.0010083 0.0025174
-0.00024032 0.0020228 -0.00035385 -0.00090067 0.0011333 0.0007003 0.18373 0.16349
-0.00027543 0.0059102 0.00048882 -0.0012267
0.00047359 -0.0018501 0.00071991 0.0012114 -0.00014415 -0.002343 0.00022072 0.0054724
0.014773 0.14833 -0.0091524 -0.0014629
0.00015081 0.00057941 -0.00042552 -0.00098396 -0.0012502 0.0022881 0.00039834 -0.0015764
-0.0091039 -0.0013284 0.20322 0.056165
3260000000 0.14294 0.16229 0.0042874 0.0032071 -0.0006961 -0.0024716 0.0011304 0.00086825
0.00010656 -0.0018782 -0.00012636 1.3727e-05
0.0042435 0.003169 0.092248 -0.031505 -0.0017498 0.0022305 -0.00024317 -3.9654e-05
0.00086945 -0.00058238 -0.00093357 0.00043428
-0.00067133 -0.0024703 -0.001723 0.0022187 0.11894 0.2269 0.00044334 -5.3996e-05
-0.00096389 -0.00087343 0.00020008 0.0013437
0.001259 0.00085111 -0.00030934 -6.4742e-05 0.00041995 -4.7715e-05 0.21037 0.12618
0.0020672 0.0050339 -0.001099 -0.0019205
0.00022698 -0.0019402 0.00092042 -0.00058323 -0.0010959 -0.0010273 0.0021869 0.0055817
0.041466 0.15726 -0.0072057 0.0036656
-0.00022085 6.7313e-05 -0.0010161 0.00018331 0.00041091 0.0018356 -0.00074099 -0.0015514
-0.0076193 0.0039124 0.23321 0.046948
3320000000 0.17321 0.15596 0.0073084 0.0012032 -0.00050661 -0.0017718 0.00088481 0.00024583
-0.0016914 -0.0013912 0.00034622 0.00017079
0.007366 0.0012046 0.098946 -0.027903 0.001051 0.0023152 -0.00031546 -0.00056276
-0.00010744 -0.00031944 -0.00064737 4.9019e-05
-0.00055211 -0.0017586 0.0010995 0.0023279 0.16622 0.21792 0.00026987 -0.00026619
-0.0014087 -0.00016164 0.00026668 0.0011585
0.00070597 0.00015779 -0.00029965 -0.00053441 0.00038637 -0.00034938 0.21925 0.095716
0.0036952 0.0032637 -0.00088627 5.6504e-05
-0.0017875 -0.0012356 -0.00026759 -0.00019296 -0.0011969 -0.00031494 0.0035648 0.0031188
0.073965 0.15828 -0.0036939 0.0048824
0.00044705 0.00010915 -0.00056611 0.00020269 0.00030646 0.00070048 -0.0013001 -3.1161e-05
-0.0036931 0.0047773 0.24911 0.032635
3380000000 0.20883 0.13901 0.0056622 -0.0022653 -0.0010915 0.00043309 0.0012441 0.00027779
-0.0014785 0.00089526 0.00037744 6.9788e-05
0.0057604 -0.0021772 0.10986 -0.035594 0.00028817 0.0026356 -0.0011163 -0.00053076
-0.00021463 0.00017058 -0.00087747 0.00032939
-0.0010623 0.00051583 0.00038183 0.0026824 0.20759 0.19537 0.00060312 -0.00039125
-0.0017724 0.00064848 0.0013897 0.0014837
0.0012927 0.00026645 -0.0012571 -0.00053886 0.00067156 -0.00046386 0.23392 0.063832
0.0053428 0.0032007 -0.00035248 0.00046005
-0.0015465 0.00095659 -3.9999e-05 8.169e-05 -0.001846 0.00063465 0.0055108 0.0031296
0.11758 0.1501 -0.00080267 0.0063994
0.00027129 3.487e-05 -0.00084284 0.00038081 0.00099669 0.0012673 -9.7678e-05 0.00049969
-0.00085495 0.0060558 0.27913 0.014412
3440000000 0.24024 0.11715 0.0046838 -0.0040881 -0.00072324 -0.0015697 0.00099309 7.6087e-05
-0.0015068 0.0016679 0.00065051 0.00016218
0.0046461 -0.0040288 0.10351 -0.041016 0.003245 0.0017615 -0.0010676 0.0011942
0.00021923 0.00022735 0.0002163 0.0010335
-0.00071729 -0.001549 0.0031661 0.001723 0.24582 0.16698 -0.00030541 -0.00012661
-0.00016955 0.0015692 0.0010898 0.00042789
0.00083149 -1.5414e-05 -0.00089389 0.0012238 -0.00042008 -9.2872e-05 0.23536 0.030669
0.0066308 -5.9933e-05 -0.00015269 0.00034409
-0.0014243 0.0015746 0.00014 0.00032667 0.00013901 0.0013277 0.006827 -0.00013871
0.14723 0.13976 0.0033506 0.0034514
0.00066676 0.00022089 0.00018282 0.0010912 0.00095279 0.00075728 -0.00024861 -0.0001187
0.0032689 0.0037342 0.29522 -0.014702
3500000000 0.27229 0.085411 0.0024677 -0.0049918 -0.0013769 0.0016081 0.0010299 -0.00082858
-0.0010414 0.0010279 0.00064327 -0.00080894
0.0025187 -0.005015 0.11601 -0.0647 0.0029302 0.00095998 -0.00041023 0.00070445
0.00048641 9.031e-05 -7.6855e-05 0.00027025
-0.0013785 0.001677 0.0029766 0.00083407 0.27513 0.13327 0.00011819 -0.0002494
-0.00013041 0.00075558 0.0014395 0.00019046
0.0012292 -0.00084016 -0.00046282 0.00068507 8.815e-05 -0.00023139 0.23927 0.0037945
0.0069227 -0.002588 0.0001043 -0.00031307
-0.00097577 0.0013088 0.000481 -9.4892e-05 -8.7854e-05 0.00080469 0.0069211 -0.0026378
0.19252 0.11169 0.0033355 0.0016198
0.00048315 -0.0010254 -3.6926e-06 0.00030837 0.0016515 -2.051e-05 0.0002203 0.00015338
0.0032353 0.0014271 0.31638 -0.042743
3560000000 0.29097 0.050735 5.5636e-05 -0.0062542 -2.3233e-05 -0.00098041 0.00077029 -8.5267e-06
0.0016833 0.0018635 9.9075e-06 -0.00094605
5.4249e-05 -0.0062224 0.11023 -0.070308 0.0054911 -0.00078869 0.00027258 0.00066637
0.00053147 -0.00031343 0.00013165 0.00016727
5.4636e-05 -0.0010098 0.0055509 -0.00079032 0.30232 0.090247 -0.00017945 -0.00021374
0.0010816 0.00047376 0.001966 -0.00060428
0.00056726 5.4189e-05 0.00040044 0.0005548 -0.00015316 -0.00019884 0.23021 -0.032687
0.0056395 -0.0057841 -0.00056418 -0.00037833
0.0017378 0.0017567 0.0006189 -9.4138e-05 0.00082342 0.00055946 0.0057378 -0.0059662
0.21436 0.097546 0.0037291 -0.0010937
-0.0002076 -0.0010299 0.00033548 0.00028466 0.0014908 -0.00071642 -0.00069756 -0.00084708
0.0036859 -0.0010171 0.32743 -0.083881
3620000000 0.30695 0.01236 -0.001383 -0.0036956 -0.0022567 -0.00045847 0.00010697 -0.0018453
-9.8052e-05 0.00040039 -0.00065623 -0.0009925
-0.0013727 -0.0036468 0.11061 -0.09981 0.0038251 -0.0037267 0.00036298 0.00045737
-0.00028289 -0.00067513 0.00062001 0.00042485
-0.0022976 -0.00034847 0.0037639 -0.0037795 0.31535 0.046536 3.1231e-05 -0.0010377
-0.00039371 0.00037268 0.000902 -0.0008703
0.00010555 -0.0018558 0.00041793 0.00049207 7.5715e-05 -0.00089263 0.21858 -0.063055
0.0015913 -0.0071708 -0.0011703 0.00082699
-0.00019704 0.00033862 -0.00034453 -0.00059361 -6.3601e-05 0.00032267 0.0015693 -0.0072485
0.23722 0.055708 0.0015919 -0.0021671
-0.00044643 -0.00072969 0.00055911 0.00027519 0.00079974 -0.0011191 -0.0012382 0.001028
0.0015103 -0.0020083 0.32918 -0.11701
3680000000 0.31038 -0.031848 -0.003804 -0.0038996 -0.001432 0.0016961 -0.001128 -0.00022879
0.0017133 1.3381e-05 -0.0010709 -0.00053775
-0.0037718 -0.0038779 0.10576 -0.11671 0.0015718 -0.0047108 0.00065743 0.00020622
-0.00045957 -0.00081828 0.0005466 7.7874e-05
-0.001469 0.0017316 0.0014858 -0.0047078 0.32635 -0.0035441 -0.00071608 -0.00059071
0.0013164 0.00062167 0.00037766 -0.0019152
-0.0012277 -0.00022537 0.00077754 0.00022056 -0.00094066 -0.00072247 0.20589 -0.096664
0.00047994 -0.0068784 -0.0011437 0.0015477
0.0015808 -2.2301e-05 -0.00038103 -0.00055616 0.0010437 0.00098622 0.0003829 -0.0066923
0.25692 0.029942 0.0012875 -0.0021867
-0.0014049 -0.00054972 0.00044821 0.00024532 0.0006587 -0.0019604 -0.0010778 0.0011661
0.0014804 -0.0022052 0.32954 -0.16212
3740000000 0.31194 -0.067195 -0.0032777 6.4287e-05 -0.0021699 0.0028867 -3.996e-05 -0.00060499
-0.00071493 0.00018479 -0.00090393 0.00041309
-0.0033098 6.8413e-05 0.097137 -0.13864 0.00065283 -0.0054015 0.00036788 -0.00018037
-0.00030962 -0.00023086 0.00061148 -4.5143e-05
-0.0021953 0.0028507 0.00058678 -0.0054507 0.32934 -0.043523 -0.00069499 -9.5073e-05
-1.4519e-05 8.4419e-05 -0.0008749 -0.0011115
-2.4959e-05 -0.00070725 0.00020057 -0.00018162 -0.00065109 -4.0805e-05 0.18343 -0.12053
-0.0022354 -0.0060315 0.00074752 0.0024205
-0.00051222 0.00012711 -0.00028404 -0.00032181 5.5982e-05 -6.737e-06 -0.0024516 -0.0062552
0.26313 -0.0088709 0.00020719 -0.0019244
-0.00090179 0.00042198 0.00068908 2.9349e-05 -0.00064539 -0.0010569 0.00094703 0.0028335
2.0908e-05 -0.0019914 0.31562 -0.20186
3800000000 0.30596 -0.11285 -0.0023213 0.00065717 0.00078284 0.0040618 -0.0011724 -0.0016695
0.0016099 0.00099467 -0.0012271 0.00027705
-0.0023884 0.00062574 0.085882 -0.15315 -0.0023613 -0.0049883 6.981e-05 0.00022618
-0.00087729 -0.00059599 0.00090598 0.00028064
0.0010668 0.0040936 -0.002516 -0.005005 0.32516 -0.085032 -0.00071869 0.00030497
0.00089264 -3.1176e-05 -0.00078039 -0.0007964
-0.0010961 -0.0016734 0.00017162 0.00012173 -0.0008128 0.00023465 0.17455 -0.14643
-0.0035529 -0.0049775 0.0017495 0.0019947
0.001398 0.00099971 -0.00099237 -0.00048259 0.00090916 0.0001357 -0.0033034 -0.0046987
0.27519 -0.05036 0.0016244 -0.0012964
-0.0011328 0.0002787 0.00087586 0.00011265 -0.00091565 -0.00064455 0.0014294 0.0016436
0.0013031 -0.0011922 0.30614 -0.24354
3860000000 0.29513 -0.1444 -0.001048 0.0011421 0.0028711 0.001791 -0.0021386 0.0011964
0.00086145 -0.0010668 -0.00040065 0.0016164
-0.0010383 0.0012068 0.066707 -0.16272 -0.0035323 -0.0047641 0.00067376 -0.00074461
-0.00099539 0.001339 0.00095125 -0.0010963
0.0029938 0.0018426 -0.0036277 -0.0047864 0.30558 -0.12519 -0.00093372 0.00097507
0.00030284 -0.00051829 -0.00083567 -0.00030656
-0.0020857 0.0011259 0.0006693 -0.00053494 -0.00079548 0.00089087 0.14614 -0.16089
-0.0029739 -0.0047777 0.0018768 0.00088172
0.0009215 -0.00093712 -0.0007515 0.0013629 0.00013008 -0.00065237 -0.0030407 -0.0050523
0.27116 -0.082285 -0.00026953 -0.0024629
-0.00043735 0.0015831 0.00093044 -0.0012011 -0.0010491 -0.00026399 0.0021481 0.0010115
0.00010702 -0.0025378 0.28406 -0.28059
3920000000 0.28022 -0.1846 0.0016982 0.0006065 0.00371 0.0022724 -1.5397e-05 0.0011083
0.00049912 -1.3085e-05 0.00040321 0.0003511
0.0017387 0.00064057 0.039223 -0.17908 -0.0048722 -0.0028985 -0.00043566 -7.4104e-05
0.00029426 0.00023614 -0.00030478 -0.00067564
0.0038554 0.0023033 -0.0049459 -0.0027853 0.29865 -0.15855 0.000221 0.0012947
0.0015934 -0.0011037 -0.00075459 -7.446e-05
-4.7256e-05 0.0010028 -0.00051232 -0.00011108 8.5447e-05 0.0012433 0.12629 -0.17137
-0.0043706 -0.0040012 0.0020778 -0.0004015
0.00039544 -0.00023957 0.00029991 0.00037307 0.0015175 -0.0013439 -0.0045277 -0.0039005
0.26201 -0.131 0.0010699 -0.0019188
0.00033039 0.00045018 -0.00027086 -0.00053643 -0.00037998 -0.00011681 0.0021558 -0.00054002
0.00068559 -0.0020589 0.26213 -0.30872
3980000000 0.25264 -0.22011 0.0019222 -0.0027452 0.0047889 -0.00045934 0.00029855 0.0009295
0.00070909 -0.0019361 0.00050301 7.0244e-05
0.0019749 -0.0027988 0.016724 -0.19202 -0.0053458 -0.0010599 0.00073298 0.00053899
0.0006687 0.00059542 -0.00018348 -0.0011116
0.0049042 -0.00053427 -0.0054698 -0.0010346 0.2702 -0.18878 0.0014513 3.0928e-05
-0.0010888 -0.001382 -0.00047286 -9.9149e-05
0.00015585 0.0010325 0.00074683 0.0004912 0.0015512 9.5939e-05 0.089738 -0.19291
-0.0050668 -0.0036589 0.0016253 -0.0010581
0.00099378 -0.001921 0.00061182 0.00053172 -0.0013058 -0.00095598 -0.005059 -0.0039288
0.24835 -0.16116 0.0011232 -0.0049993
0.00041504 3.1578e-05 -0.00019676 -0.0012501 -0.0005953 -0.00035965 0.0014978 -0.0009266
0.0011262 -0.0046963 0.22731 -0.34596
4040000000 0.22493 -0.24542 -0.00032824 -0.0037675 0.0033223 -0.0032169 0.00019254 0.00024252
-0.00059726 -0.00075249 0.00075944 -0.00014659
-0.0002597 -0.003756 -0.0085548 -0.19904 -0.0045589 0.00019158 0.00022144 -0.00098045
0.00027744 3.7002e-05 -0.0014729 0.00016364
0.0033201 -0.0032344 -0.0044958 0.000103 0.24729 -0.22219 0.00036523 -0.00061346
-0.00092207 -0.00036336 -0.00093378 0.00015369
0.0002065 0.00015851 0.00019395 -0.0010907 0.00031417 -0.00068957 0.06833 -0.18772
-0.0068574 -0.0019019 0.0014738 -0.00044589
-0.00054939 -0.00067426 5.3566e-05 1.5632e-05 -0.0010265 -0.0002486 -0.0066344 -0.0012362
0.23472 -0.19335 -0.0023935 -0.0034042
0.00077623 4.2041e-05 -0.0014547 0.00011632 -0.0010552 0.00010784 0.0014904 -0.00064347
-0.0020725 -0.0033605 0.19027 -0.36353
4100000000 0.19468 -0.2684 -0.0029566 -0.0029224 0.00091013 -0.0034833 -0.00047475 -0.00011441
0.00023801 -0.0014523 0.00043897 0.00010142
-0.0029522 -0.0029834 -0.034422 -0.20191 -0.0045614 0.00079896 -0.00020671 -0.00033216
0.00054795 0.00012883 -0.00042798 0.00036247
0.00088312 -0.0033688 -0.0045697 0.00078535 0.22527 -0.24783 0.00020201 -0.00030327
-0.00078236 -0.00037564 -0.0014372 -8.7147e-05
-0.00028154 3.1643e-05 -0.0001604 -0.00028501 0.00013737 -0.00019534 0.034293 -0.20105
-0.0061536 0.00093817 0.0011041 -0.0014307
0.00013034 -0.0015789 0.00078893 0.0002069 -0.00061208 -0.00023715 -0.00648 0.00091235
0.21585 -0.21821 -0.002319 -0.0043949
0.00032647 0.0001678 -0.00043095 0.00052994 -0.0014377 -8.5862e-06 0.0011348 -0.0012333
-0.0021392 -0.0044189 0.15668 -0.39033
4160000000 0.16582 -0.28564 -0.0034703 -0.0021259 -0.00012466 -0.0032229 0.00078461 -7.8077e-05
-0.0035978 -0.00067143 0.0006608 -0.00090292
-0.0034641 -0.0020815 -0.059747 -0.19783 -0.0047782 0.0025479 -0.00044597 -0.00036979
0.00019012 -0.00043576 -0.00099888 0.00029395
-0.00012978 -0.0030544 -0.0047851 0.0026547 0.19295 -0.2632 0.00052229 -0.00027251
-0.0010468 -0.00024706 -0.0015715 0.0010929
0.00070116 -0.00014015 -0.00042834 -0.00028262 0.00047919 -0.00032828 0.010697 -0.18854
-0.0056467 0.0018964 0.0008203 -0.0020249
-0.0036127 -0.00047444 0.00015541 -0.00052625 -0.00098913 -0.00067858 -0.0053082 0.0019425
0.18191 -0.25217 -0.0049352 -0.0031478
0.00070542 -0.00061004 -0.0008777 0.0002395 -0.0012685 0.00094382 0.00097244 -0.0021506
-0.0050343 -0.0030301 0.10739 -0.39875
4220000000 0.13771 -0.30168 -0.0046264 -4.5211e-05 0.00013027 -0.0038178 -0.00032901 -0.00020104
-0.00078153 0.00093629 0.00036094 -0.0010511
-0.0046202 -7.7752e-05 -0.095771 -0.18758 -0.0023283 0.0032452 -0.00024792 -9.8768e-05
-0.00018818 0.00013838 -0.00042186 0.0012286
-6.7698e-06 -0.0038405 -0.0022426 0.0032955 0.16348 -0.28942 1.0629e-05 0.00014358
0.00021094 0.00048102 0.00015023 0.0012989
-0.00025912 -0.00013795 -0.00020566 -0.00011951 1.4482e-05 0.00011078 -0.013623 -0.18696
-0.0041855 0.0019818 0.00016664 -0.0023086
-0.0010051 0.00091681 5.7384e-05 1.7383e-05 0.00041836 0.00020546 -0.0042638 0.001918
0.1654 -0.27378 -0.0045745 -0.0023729
0.00034842 -0.0012211 -0.00050359 0.0010277 -0.00044777 0.0012755 -5.4042e-05 -0.0022163
-0.0046427 -0.002902 0.079417 -0.41245
4280000000 0.10644 -0.31046 -0.002863 0.0018008 -0.0019511 -0.0042553 -0.00032079 0.00067869
-0.0004615 0.0010286 -0.00054309 -8.2898e-05
-0.0028903 0.0017776 -0.1212 -0.19184 -0.0027545 0.0030841 -0.00077881 -0.0004168
0.00031274 0.00027748 0.00035899 0.00043502
-0.0020072 -0.0042476 -0.0026702 0.0031256 0.13323 -0.29639 0.00077402 -0.00018784
-0.00075943 0.00096875 -0.00044068 0.00077209
-0.00037 0.00065912 -0.00076875 -0.00038807 0.00076687 -0.00015973 -0.050915 -0.17165
-0.0047592 0.002825 -0.00049289 -0.0021555
-0.0004448 0.0010597 0.0002428 0.00037073 -0.00082563 0.00076142 -0.004733 0.0028561
0.11767 -0.29404 -0.0066041 -0.00044665
-0.00057602 5.3282e-05 0.00039709 0.00048486 -0.0003231 0.00068684 -0.00030807 -0.0022089
-0.0064711 -0.00049967 0.029386 -0.41667
4340000000 0.078916 -0.31927 -0.0018311 0.0020138 -0.0025994 -0.0015988 0.00024277 0.00044538
-4.9436e-05 0.00086014 1.4275e-05 -0.0010689
-0.0018012 0.0019679 -0.1415 -0.16584 -0.0019511 0.0039978 -9.8358e-05 0.00054897
1.7312e-05 -0.00031431 0.00013228 0.00048965
-0.0024835 -0.0016254 -0.0019471 0.0040841 0.097513 -0.31327 -0.0004818 -0.00088808
0.00045399 0.00095603 0.00067074 0.0018557
0.00023838 0.00060576 -6.8879e-05 0.00053576 -0.00048702 -0.00092174 -0.068998 -0.16913
-0.0042649 0.0035516 -0.0015292 -0.0025254
0.00021402 0.00081414 -4.2318e-05 -0.0002845 0.00017048 0.00073407 -0.0043684 0.0034691
0.088665 -0.3175 -0.0047203 0.0022732
-0.0001079 -0.001192 0.00029721 0.00061153 0.0010308 0.0020534 -0.0015266 -0.0023736
-0.0050718 0.0018764 -0.004708 -0.41105
4400000000 0.04767 -0.3245 -0.0008335 0.0014739 -0.0025742 -0.0015726 0.00097582 0.0012768
2.565e-05 0.00074097 -0.0004001 -0.00064063
-0.00078103 0.0014586 -0.17053 -0.15571 -0.001337 0.0040747 -0.00052507 0.00047127
0.00016681 -0.00052414 0.00068789 0.00053086
-0.0026241 -0.0014773 -0.0012938 0.0041048 0.0679 -0.31941 -0.00011968 -0.00031962
0.00053915 0.00039327 0.0011873 0.0012948
0.00096965 0.0011997 -0.00047318 0.00057651 -9.8803e-05 -0.00028652 -0.093243 -0.15603
-0.003145 0.0053602 -0.0019996 -0.0013353
-5.143e-05 0.00096717 0.00017953 -0.00050069 0.00042773 0.00018964 -0.0031424 0.0053328
0.056133 -0.32773 -0.004733 0.00079937
-4.3214e-05 -0.00076461 0.00060631 0.00041105 0.0010534 0.0014305 -0.0020295 -0.001364
-0.0049242 0.0012466 -0.050695 -0.4156
4460000000 0.012608 -0.32386 -0.00065358 8.5095e-05 -0.0042893 -0.00081535 0.0013045 -0.00073086
-0.0006552 0.0013357 -0.0011969 -0.00042867
-0.00067916 0.00010498 -0.19207 -0.1259 -0.00040832 0.0045498 -0.00031384 0.00070989
-0.00042668 -0.00040701 0.00074183 -0.00046102
-0.0042876 -0.00078559 -0.00035083 0.0045056 0.042481 -0.32611 -0.00049286 -0.00047488
0.00061002 0.00043971 0.0021752 0.00053015
0.0013846 -0.00066405 -0.00035131 0.00070489 -0.00037828 -0.00058931 -0.10663 -0.13486
-0.0016967 0.0060824 -0.0024066 -0.0010852
-0.00033881 0.0013615 -0.00052574 -0.00039703 0.00042482 0.00052904 -0.0019742 0.0064511
0.018891 -0.32186 -0.0040557 0.0033381
-0.0010793 -0.00037869 0.00057315 -0.00046006 0.0020193 0.00057133 -0.0023514 -0.0010737
-0.004002 0.0037808 -0.090124 -0.39673
4520000000 -0.011377 -0.32471 -0.00061238 -0.00052281 -0.0037227 0.00030347 0.00067794 -0.00014144
0.0020487 1.2259e-05 -0.0006123 0.00089578
-0.00055356 -0.00053157 -0.21659 -0.10889 0.00063859 0.0048301 0.00050289 0.00087531
-0.00020725 8.8245e-05 3.8209e-05 -0.00029225
-0.0036827 0.00025881 0.00075579 0.0048141 0.011922 -0.32416 -0.0010809 0.00047579
0.00080002 -0.00078179 0.0014026 -0.0010122
0.00067892 -0.00012929 0.00065428 0.00081498 -0.0011165 0.00049356 -0.12439 -0.12536
-0.00053975 0.0061737 -0.0030809 -0.00027598
0.0018767 -3.4271e-05 -0.00029348 3.7135e-05 0.0007379 -0.00056723 -0.00025609 0.005846
-0.028784 -0.33161 -0.0027805 0.0034696
-0.00072492 0.0010583 8.9314e-05 -0.00024147 0.0015744 -0.00082764 -0.0030698 -0.00022505
-0.0027685 0.0036367 -0.11876 -0.39468
4580000000 -0.04931 -0.3176 -0.0014889 -0.00054307 -0.0029614 0.0027513 0.00074904 -0.00033584
0.00013602 0.00011058 -0.00047653 0.00069229
-0.001435 -0.00048858 -0.23493 -0.082233 0.0010033 0.0042138 0.00058595 -5.937e-05
-2.705e-05 4.4712e-05 9.9657e-05 -0.0002495
-0.0029043 0.0027707 0.0010521 0.004244 -0.02056 -0.3212 -7.9935e-05 0.00050176
-0.00023328 -0.00021795 0.0017535 -0.000846
0.00069852 -0.00042102 0.0005974 -9.3865e-05 -0.00010436 0.00035511 -0.13502 -0.10067
0.0017172 0.0050623 -0.0025121 0.0011536
0.00021793 -3.7762e-05 -1.5588e-05 0.00025732 -0.00017631 -3.4732e-05 0.0019764 0.0053473
-0.055422 -0.3348 -0.0021663 0.0037451
-0.00049453 0.00084622 0.00013151 -0.00025818 0.0016637 -0.00095808 -0.002733 0.0012015
-0.0018892 0.0037742 -0.16447 -0.36535
4640000000 -0.075044 -0.31136 -0.0024219 -0.00139 -0.0030409 0.0026025 0.00045317 -0.001246
0.0014966 -0.0002929 0.00010838 0.0011904
-0.0024251 -0.0013791 -0.24519 -0.054698 0.0016994 0.0038968 0.00081722 0.0002904
-0.00042019 0.0002245 3.5726e-05 -0.0006135
-0.0030204 0.0026943 0.0017697 0.0038651 -0.04441 -0.31528 -3.3639e-05 0.00079138
0.00091946 -0.00012577 0.00058866 -0.0020784
0.00056884 -0.0013709 0.00080831 0.0003368 0.00023279 0.0008602 -0.14029 -0.086336
0.0033667 0.0042974 -0.0024453 0.0014537
0.0014085 -0.0004175 -0.00031066 0.00036693 0.0012109 8.5965e-05 0.0033522 0.0039377
-0.086558 -0.31759 -0.0024114 0.0039976
0.00044009 0.0010224 -3.3198e-05 -0.00065386 9.7878e-05 -0.0021346 -0.0022828 0.0016182
-0.0021589 0.0038 -0.18345 -0.35472
4700000000 -0.10303 -0.30628 -0.0039592 4.2012e-05 -0.0015037 0.0046592 -0.00087976 -0.00093503
0.00083524 -0.00061877 0.0011145 0.00055989
-0.003942 1.8156e-05 -0.25698 -0.035884 0.002895 0.0039741 0.00046908 -0.00057012
0.00019517 0.00040361 -0.00023742 -0.00011348
-0.0014363 0.0046352 0.0029758 0.0039515 -0.075891 -0.30887 -0.00011456 0.00068039
0.00012039 -0.0001053 -0.00023265 -0.0014687
-0.00089146 -0.0009392 0.00040958 -0.00055242 -0.00016372 0.00062686 -0.15718 -0.065222
0.003379 0.0017682 -0.0015125 0.0026319
0.00099378 -0.00056269 0.00031938 0.0005337 0.00050712 -0.0004467 0.0032803 0.0016728
-0.12586 -0.30926 -0.0010197 0.0039967
0.00094684 0.00060056 -0.00018725 1.0092e-05 7.8543e-05 -0.0014533 -0.0015354 0.0025551
-0.0011156 0.0037346 -0.22632 -0.32569
4760000000 -0.13286 -0.2909 -0.0046692 0.0010976 0.00067304 0.0047136 -0.00075347 -0.00066495
0.0003952 -0.0010223 0.00077935 -0.00041006
-0.0046419 0.0011607 -0.25229 0.0066546 0.0031858 0.0030812 -2.7264e-05 -0.00063408
0.00040065 0.00020802 9.8104e-05 -6.1122e-05
0.00075352 0.0047111 0.0032388 0.0030934 -0.10582 -0.2945 0.00089154 0.00040781
0.00088726 7.9685e-05 -0.0013299 -0.00095487
-0.0007596 -0.00060167 -3.7223e-05 -0.00065585 0.00076904 0.00043036 -0.15117 -0.048691
0.0025231 0.0013031 -0.0005751 0.0026848
0.00032123 -0.0010228 0.00035007 9.738e-05 0.00083136 -9.1937e-05 0.0023798 0.0013356
-0.15779 -0.29067 -0.00045332 0.0045466
0.00086904 -0.00038553 7.5643e-05 -7.3425e-05 -0.0013548 -0.00088099 -0.00057953 0.0027404
-0.00065585 0.0046881 -0.23786 -0.30381
4820000000 -0.15967 -0.27732 -0.005092 0.0025563 0.0016671 0.002935 -0.00097195 -0.0004861
0.00045786 -0.0008177 0.0001915 -0.00019087
-0.0051348 0.0025416 -0.26387 0.029052 0.0043892 0.0029812 -5.1579e-05 -0.00028156
0.00025402 -6.2055e-05 -0.00014197 -0.00043601
0.0015831 0.0028997 0.0044009 0.0029641 -0.13311 -0.29036 0.0005632 -0.00036239
0.00031276 -0.00054123 -0.0010588 -0.00011118
-0.00095443 -0.00042035 -0.00010563 -0.00027047 0.00063266 -0.00039502 -0.16637 -0.031148
0.0018168 -0.00021862 1.1909e-05 0.0029808
0.00064761 -0.00099168 0.00035567 -0.00022196 0.00033442 -0.00079956 0.0017882 2.2034e-05
-0.19634 -0.27275 -4.7315e-05 0.0032653
9.7149e-05 -0.00045326 -0.00016824 -0.00041995 -0.00087819 -0.00021251 5.3417e-06 0.002995
-0.00016354 0.0033151 -0.27533 -0.27329
4880000000 -0.1909 -0.25741 -0.0043705 0.0045312 0.0021254 0.0030084 -0.0013681 0.00029163
-0.00088256 -0.0011057 0.00050346 -0.00024012
-0.0043943 0.0045306 -0.25517 0.070706 0.0046946 0.001569 -0.00035161 -0.00019394
-0.00014806 0.00022934 -0.00020833 0.0001077
0.0022129 0.0029657 0.0047214 0.001552 -0.15138 -0.27738 0.00030159 -0.00035891
4.2024e-05 -0.0011728 -0.00029279 -0.00010686
-0.0013878 0.00027753 -0.0003582 -0.00018074 0.00032463 -0.0003583 -0.15935 -0.012499
0.00062193 7.304e-05 0.0010843 0.0025632
-0.0009938 -0.001042 -0.0001879 0.00021081 -0.00036346 -0.0011847 0.00086026 -0.00010059
-0.22395 -0.2555 0.00061802 0.0034481
0.0003755 -0.00012031 -0.0002564 0.0002155 -0.00043492 1.3938e-05 0.001144 0.0026283
0.00059915 0.0033227 -0.28651 -0.2439
4940000000 -0.21179 -0.23965 -0.0029914 0.0067185 0.0030019 0.00096566 -0.00027654 0.00075643
-0.0010229 -0.00043364 4.1548e-05 -0.00075842
-0.0030373 0.0066986 -0.26646 0.096281 0.0056975 0.00109 -8.6577e-05 -0.00011194
0.0003674 -0.00027123 -0.00041091 -2.3476e-05
0.0030287 0.00088283 0.0057265 0.0010151 -0.17198 -0.25426 6.8814e-05 -0.00049667
-0.0009229 8.1865e-05 -0.00086093 -0.00020499
-0.00019432 0.0006921 -5.5769e-05 -8.1253e-05 7.9907e-05 -0.00047889 -0.16686 -0.003201
-8.9234e-05 0.00045171 0.0019958 0.0020071
-0.0010725 -0.00048867 0.00038268 -0.00028912 -0.00081953 1.0159e-05 -0.00018621 0.00044916
-0.2477 -0.22628 0.00051894 0.0033463
4.2457e-06 -0.00061812 -0.00030991 0.00014951 -0.00052224 9.9907e-05 0.0019143 0.0018655
7.5571e-05 0.0034041 -0.3099 -0.2175
5000000000 -0.2326 -0.21518 -5.8723e-05 0.0074531 0.0031045 0.0017327 -0.00014521 0.00062653
-0.00071799 0.00060321 -0.00026879 -0.00064775
-6.7399e-05 0.0074345 -0.25273 0.11377 0.0057719 -0.00068986 -0.00028641 -7.5818e-05
-0.00012409 -0.00052978 -0.0002407 9.804e-05
0.0031479 0.0015962 0.0057517 -0.00074819 -0.20179 -0.23921 -0.00059876 -0.00078314
-0.00038048 -0.00045046 -0.00017906 0.00010202
-0.0001062 0.00061483 -0.00029468 -5.0472e-05 -0.00064691 -0.00082565 -0.16116 0.021217
-0.00051563 0.0017122 0.0023104 0.00095889
-0.00056516 0.000601 -6.6901e-05 -0.00050252 -0.00050024 -0.00022582 -0.00031864 0.0017385
-0.27327 -0.20364 0.00055101 0.0037399
-0.00016453 -0.00083211 -0.00019468 -0.00013002 -0.00032585 -0.00017975 0.0023798 0.0010022
0.00057791 0.0042692 -0.32222 -0.18356
5060000000 -0.25339 -0.18723 0.0020381 0.0070345 0.0031601 -0.00045257 0.00018818 0.00052552
-0.00032482 -6.3923e-05 -0.00041418 -0.0003238
0.0020522 0.0070569 -0.23496 0.15054 0.005137 -0.0019291 2.0894e-05 0.00016507
-0.00027989 -7.5913e-05 -0.0001541 0.00017301
0.0030539 -0.00056234 0.0050926 -0.0019721 -0.21586 -0.21764 -0.00039662 0.00035176
-0.00070559 -2.0512e-05 -0.0011134 -2.0642e-05
0.00016438 0.0005575 -9.3366e-06 0.00017034 -0.0004114 0.00041885 -0.16261 0.028475
0.00015474 0.0031045 0.0017485 0.00048193
-0.00033802 0.00011273 -0.00038026 4.3005e-05 -0.00083415 0.00025066 0.00029058 0.0029678
-0.28428 -0.17249 0.0016943 0.0032874
-0.0003331 -0.0002391 -0.00024011 0.00023039 -0.0013809 -7.8069e-05 0.0017204 0.00051009
0.0021075 0.0034419 -0.33418 -0.15406
5120000000 -0.26914 -0.1618 0.0034306 0.0058266 0.0027359 -0.00050998 0.00033504 0.00063072
-4.3216e-05 0.00076954 -0.00036354 0.00013051
0.0034289 0.0058355 -0.22929 0.17689 0.0048315 -0.0026494 6.0834e-05 0.00025259
-0.0001713 -0.0001344 -9.9892e-05 0.00027158
0.0027311 -0.00056825 0.0048113 -0.0027451 -0.22977 -0.2021 -3.3772e-05 0.00019131
-0.00051575 0.00053613 -0.0012436 0.00050795
0.00033063 0.00059663 8.9514e-05 0.00025225 -5.9497e-07 0.00020225 -0.15891 0.054543
0.0019966 0.0032216 0.002512 0.00035283
-0.00020393 0.00084909 -4.778e-05 -6.5954e-05 -0.00035288 0.00089191 0.0018939 0.0030924
-0.2975 -0.13925 0.0019115 0.0031533
-0.00032351 4.2167e-05 -2.126e-06 0.00033131 -0.0011706 0.00086733 0.0024898 0.00035316
0.0020343 0.0028789 -0.34655 -0.12038
5180000000 -0.28493 -0.13137 0.0050129 0.00475 0.0033333 -0.0010854 0.00023356 0.00054194
-0.00011448 0.00037706 -0.00071925 0.00029346
0.0049829 0.0047976 -0.2067 0.19989 0.0042264 -0.0038509 -0.00034454 -0.00025089
-0.0001667 -0.00014453 -0.00022916 0.00030213
0.0033435 -0.0011132 0.0041619 -0.0039043 -0.24069 -0.16574 -0.00035728 0.00061649
-0.00042193 0.00015983 -0.00050997 0.001207
0.00026572 0.0005903 -0.00036754 -0.00023448 -0.00035293 0.00056482 -0.15788 0.064282
0.0031577 0.0033767 0.0023446 -0.00079475
-0.00015308 0.00038665 -0.00015012 -0.00010898 -0.00021117 -5.3983e-05 0.0030825 0.0034258
-0.3081 -0.09704 0.0030414 0.0034374
-0.00055263 0.0005259 -0.00014244 0.00018867 -0.00035691 0.00090899 0.0021974 -0.00060461
0.0028886 0.0031806 -0.34897 -0.088084
5240000000 -0.29313 -0.10426 0.005303 0.0035222 0.002798 -0.002726 0.0006158 -8.8096e-06
-0.00030201 4.3954e-05 5.6489e-05 0.00078258
0.0052866 0.0035023 -0.19454 0.23693 0.0030275 -0.0048364 -1.6874e-05 0.00013448
-0.00024301 0.00017963 0.00049629 0.00036872
0.0027836 -0.0027638 0.0029665 -0.0048603 -0.25721 -0.14089 0.00039963 0.00030774
-0.00022775 0.000767 0.0005804 0.0012887
0.00060357 -4.8824e-05 -2.3678e-05 0.00011396 0.00042625 0.00016236 -0.15836 0.084819
0.0037662 0.0018874 0.0016913 -0.0013814
-0.00040249 -3.9205e-05 -0.00018252 0.00013164 -0.00037759 0.00049656 0.0038359 0.0021036
-0.32112 -0.056989 0.0033896 0.0025394
-9.2228e-06 0.00064283 0.00026691 0.00033411 0.00026951 0.0013832 0.0016725 -0.0013983
0.0031465 0.0026223 -0.35526 -0.055289
5300000000 -0.29809 -0.073981 0.0061156 0.0018616 0.001671 -0.0032995 0.00016918 -0.00033794
0.00031973 0.00082525 0.00019527 0.00014839
0.0061242 0.0019029 -0.18669 0.24155 0.0020937 -0.0054067 -5.1155e-05 0.00020925
0.00014668 0.00049221 0.00021063 7.5707e-05
0.00161 -0.0032534 0.001997 -0.0054229 -0.27311 -0.11518 0.00036798 -0.0003006
0.0003616 0.00066678 0.00050705 0.00052441
0.00020365 -0.00032156 -0.00011349 0.00018398 0.00031757 -0.00025521 -0.15079 0.094139
0.0050315 0.0012611 0.0014273 -0.001461
0.00032466 0.00067175 3.9186e-05 0.00040523 0.00043621 0.00041611 0.0051938 0.001169
-0.33182 -0.030381 0.003701 0.0025899
0.00022934 0.00030427 0.00044137 0.00019114 0.00071846 0.00069633 0.0012137 -0.0015557
0.003644 0.0024434 -0.3507 -0.01911
5360000000 -0.29804 -0.0369 0.0061094 0.00059754 0.00022811 -0.003861 0.00041412 -6.9374e-05
0.00021055 0.00044973 0.00055973 -1.5117e-06
0.006095 0.00058825 -0.14924 0.26304 0.00066308 -0.0054719 5.6344e-05 0.00023995
3.2095e-05 -0.00012705 0.00042572 -0.00012901
0.00019525 -0.0038678 0.0005696 -0.0054381 -0.27174 -0.088117 0.00033445 0.00025211
0.00042021 0.00041137 0.0006131 0.00039737
0.00040509 1.0558e-06 8.4879e-05 0.00022948 0.00040988 0.00031324 -0.14879 0.11196
0.005537 -0.00074166 0.00070684 -0.0019706
0.00016925 0.00043059 -7.4457e-06 3.974e-05 0.00037782 0.000348 0.0055487 -0.00088575
-0.32526 0.008107 0.0048533 0.0019123
0.00070124 -0.00017163 0.00052168 -0.00020845 0.00069694 0.0003807 0.00078232 -0.0019454
0.004856 0.0021526 -0.34849 0.0091439
5420000000 -0.30051 -0.013728 0.0061591 -0.0012003 -0.00070934 -0.0035898 -4.4988e-05 -0.00011479
0.00096067 0.00044321 0.00033776 -0.00024222
0.0061457 -0.0012181 -0.13024 0.28951 7.7907e-05 -0.0054061 0.00012594 0.00016967
1.351e-05 -8.6833e-05 0.00039949 -0.00010457
-0.00075248 -0.0036085 -4.4052e-05 -0.0053775 -0.28708 -0.055482 -0.0001966 -0.00040249
0.00099104 -0.00039137 0.0012284 1.7562e-05
-2.7039e-05 -0.00016821 8.7746e-05 0.00013233 -0.00019394 -0.00053624 -0.13742 0.12661
0.0047398 -0.0020754 0.00016674 -0.001692
0.00096976 0.00037291 2.2659e-05 2.5472e-05 0.00092599 0.00017441 0.0045481 -0.002217
-0.32983 0.037307 0.0050957 0.00055476
0.00031128 -0.0003185 0.00029032 -6.712e-05 0.0011044 -1.3361e-06 0.00021798 -0.0017085
0.0051704 0.00062867 -0.34102 0.050434
5480000000 -0.2925 0.022627 0.0049987 -0.0020965 -0.0019879 -0.0028314 0.00039374 -1.9566e-05
0.00087201 -0.00039592 -0.00016653 -0.00033944
0.0049911 -0.0020676 -0.11581 0.29737 -0.001459 -0.0057053 8.5389e-06 0.00019935
-0.00013782 -1.0671e-05 0.0001448 -0.00016976
-0.0020545 -0.0027956 -0.0015271 -0.005682 -0.29166 -0.032815 -0.00013613 0.00020183
0.00043253 -0.00057011 0.00073168 7.7224e-05
0.00037702 -8.4358e-05 4.0826e-06 0.0002136 -0.00028838 0.00020551 -0.13095 0.13771
0.0037146 -0.003377 -0.0002285 -0.0018261
0.00096467 -0.00043829 5.9495e-05 -6.579e-06 0.00064712 -0.00035405 0.0037876 -0.0033117
-0.31859 0.064135 0.004622 3.9804e-05
-0.00019411 -3.5775e-05 0.0002183 -0.00015087 0.00076457 0.00012102 -0.00023578 -0.0018413
0.0046562 -0.00011389 -0.33199 0.072596
5540000000 -0.28823 0.047733 0.0041421 -0.0027195 -0.002638 -0.0017656 0.00031921 -0.00035332
4.0669e-05 -8.4074e-05 -0.00026298 0.00023425
0.0041491 -0.0027236 -0.074715 0.3146 -0.0025416 -0.0051519 0.00043681 0.00011785
5.9624e-05 -1.3767e-05 -3.7426e-06 -0.00036019
-0.0026999 -0.0017431 -0.0026238 -0.0051308 -0.29077 -0.011997 0.00024596 -0.00025503
0.0001381 -0.00014615 0.00056454 -0.00041336
0.00033181 -0.0003164 0.00044695 0.00010534 0.00020518 -0.00016071 -0.11935 0.1589
0.002438 -0.0037904 -0.0010564 -0.0018872
0.00012988 -0.00023665 2.3749e-05 -0.00010736 0.00029477 -0.00012411 0.0024187 -0.0037969
-0.30349 0.098799 0.0051302 -0.0010009
-0.00018014 0.00018946 4.6649e-05 -0.0003937 0.00050263 -0.00029252 -0.0010172 -0.0017869
0.0049959 -0.0010893 -0.32382 0.11409
5600000000 -0.2772 0.07552 0.0032933 -0.0037351 -0.0024281 -0.0016434 0.00030974 -0.00036541
0.0003526 -0.00017815 0.00031606 0.00051322
0.0033037 -0.0036794 -0.071953 0.32849 -0.0038224 -0.0048516 5.028e-05 -0.00019433
-1.5953e-05 1.2591e-05 -0.00015161 -0.00025803
-0.0024349 -0.0015987 -0.0038849 -0.0047727 -0.29017 0.019898 -4.4183e-05 8.3452e-05
0.00032543 -0.00031396 0.00027814 -0.00029102
0.00031233 -0.00040854 5.697e-05 -0.00020737 -1.5759e-05 3.1159e-05 -0.11178 0.15828
0.0017012 -0.0036199 -0.0010181 -0.0011254
0.00031585 -0.00027634 -7.2542e-05 3.8843e-05 0.00013658 -0.00066539 0.0017417 -0.0035986
-0.2948 0.12779 0.0042512 -0.0017478
0.00030059 0.00046011 -0.00024845 -0.00027154 0.00031494 -0.0005091 -0.0011024 -0.00099358
0.0042355 -0.0017066 -0.30221 0.128
5660000000 -0.26571 0.097753 0.0030677 -0.0037416 -0.0034403 -0.00078081 -0.00036517 -0.00072341
-5.7212e-05 -0.000582 0.00048874 -0.00031741
0.0030855 -0.0036936 -0.030433 0.31987 -0.0046925 -0.0030408 -5.0678e-06 -0.00013965
0.00019631 -2.9937e-05 -6.8448e-05 -0.00013058
-0.003402 -0.00067533 -0.0047479 -0.0029408 -0.29055 0.043707 -0.00011788 0.00015325
-0.00034712 -0.000394 0.00037911 -0.00099668
-0.0003582 -0.00072974 -2.8625e-05 -0.00014036 -0.00013157 9.5517e-05 -0.096269 0.17845
0.00085215 -0.0039753 -0.0013588 -0.0008908
-0.00014633 -0.00048252 0.00015522 4.665e-06 -0.00044815 -0.00037954 0.0007159 -0.0040648
-0.27962 0.15516 0.0042318 -0.0024551
0.00037116 -0.00030876 -9.0089e-05 -0.00011185 0.00032275 -0.0011249 -0.0013214 -0.0010118
0.0042623 -0.0024129 -0.29381 0.16464
5720000000 -0.25051 0.11905 0.002598 -0.0043051 -0.002864 0.00076761 -0.00052836 -0.00022027
-0.00028338 -0.00016651 -0.00017941 -0.00040499
0.0026202 -0.0042896 -0.0023309 0.34495 -0.0057753 -0.0026129 4.9251e-05 -6.3837e-05
-0.00033048 -3.1486e-05 -0.00031192 0.00019576
-0.0028865 0.00082449 -0.0057924 -0.0024845 -0.28665 0.074937 0.00017556 2.993e-05
0.00022571 0.00034571 -7.2168e-05 -0.00042007
-0.00051687 -0.00024507 8.1523e-05 -5.6251e-05 0.00017714 3.6906e-05 -0.080375 0.18016
-7.8388e-05 -0.0035738 -0.001569 -0.00045525
-0.00035798 -0.00014954 -0.00024494 5.8899e-05 0.00030429 0.00037496 -0.00016152 -0.0036473
-0.26784 0.18155 0.0038056 -0.0038526
-0.00010193 -0.00042371 -0.00029826 0.00021862 -0.0001137 -0.00016809 -0.0016212 -0.0003992
0.003682 -0.0037841 -0.26247 0.18164
5780000000 -0.23427 0.13661 0.0014016 -0.0049064 -0.0025038 0.0011 -0.000722 0.00011072
-0.00036052 -0.00032895 -5.4992e-05 -0.00017516
0.0013967 -0.0048957 0.011075 0.33968 -0.0059934 -0.000543 7.063e-06 -0.00019119
-4.2754e-05 -2.2379e-05 -0.00012262 -6.1995e-05
-0.0024832 0.0011494 -0.006024 -0.00040696 -0.28308 0.091647 -0.0001412 -0.00017719
0.00024104 -0.00010304 -0.00041987 -0.00037793
-0.00070299 0.00011705 -3.1711e-05 -0.00019355 -9.6596e-05 -0.00012735 -0.07125 0.19614
-0.00012229 -0.0033885 -0.0013939 -2.4702e-05
-0.00032084 -0.00031479 -1.4095e-05 4.1315e-05 0.00025008 2.0649e-05 -0.00024966 -0.0032685
-0.25674 0.20228 0.0029254 -0.0039585
-0.00010894 -0.00024616 -1.7073e-05 -5.629e-05 -0.0003192 -0.00058118 -0.0012466 7.4058e-05
0.0030883 -0.0036772 -0.25371 0.20362
5840000000 -0.22021 0.15766 3.2809e-05 -0.0055378 -0.0021428 0.0012162 -7.4671e-05 0.00031195
-0.00038116 0.00023267 -0.00051324 -0.00036623
2.2261e-05 -0.0055189 0.046987 0.34262 -0.0057925 0.00063321 -0.0002042 6.0906e-06
0.00015878 6.1162e-05 -8.4764e-05 0.00028068
-0.0021162 0.0012794 -0.0057933 0.00071992 -0.27561 0.11541 -0.00020417 4.8472e-05
-0.0003421 -0.0008855 -0.00049023 -0.00037262
-5.9737e-05 0.00031526 -0.00019716 1.8652e-05 -0.00022851 3.0309e-05 -0.048379 0.19894
-0.0010331 -0.0036233 -0.0012941 0.00036352
-0.00032658 0.0002542 0.00026807 2.3589e-05 -9.34e-05 -0.00073487 -0.00084461 -0.0037689
-0.24005 0.21106 0.0018133 -0.0042047
-0.00041497 -0.00029886 -0.0001398 0.00026017 -0.00044039 -0.00031582 -0.0013092 0.00017938
0.0019615 -0.0043786 -0.21746 0.22763
5900000000 -0.20625 0.16961 -0.0020753 -0.0054738 -0.0021379 0.0026138 -0.00016405 2.606e-06
0.00017234 -0.0001217 6.3389e-05 0.00031111
-0.0020453 -0.0054545 0.066972 0.34203 -0.0050429 0.0020116 1.2348e-05 -8.1556e-06
5.199e-06 -0.00023157 -3.0489e-05 -0.00015908
-0.0020289 0.0026394 -0.0050379 0.0020938 -0.26011 0.13084 0.00013146 -0.00010381
-0.00053058 -0.00057058 -0.00081246 -0.00024765
-0.000136 6.6862e-05 1.4239e-05 -6.4377e-06 -4.0036e-05 -9.2113e-05 -0.041183 0.20951
-0.0011976 -0.0036733 -0.0011663 0.00016968
0.00027666 -0.00016017 6.7514e-05 -0.00021883 -0.00050052 -0.00054438 -0.0013456 -0.0034457
-0.21381 0.22539 0.001908 -0.0051437
-4.2503e-05 0.00044485 -3.3768e-05 -9.0725e-05 -0.0008412 -9.1877e-05 -0.0011315 0.00029023
0.0017307 -0.0052908 -0.20301 0.2374
5960000000 -0.18575 0.18275 -0.0031759 -0.0039061 -0.00065972 0.0026143 -0.00015417 0.00013853
-0.00019876 0.0001564 -7.2067e-05 4.8481e-05
-0.0031627 -0.0038978 0.093815 0.34087 -0.0040996 0.002301 -0.00021651 -6.8544e-06
7.9011e-05 0.00012329 -2.2104e-05 9.3806e-05
-0.00063983 0.00265 -0.0041391 0.0023806 -0.24436 0.15698 -4.6822e-05 -0.00021395
-0.00059117 0.00035321 -0.00050782 -0.00038908
-0.00014844 0.00016695 -0.00020185 -7.2657e-06 -5.8339e-05 -0.00021638 -0.02249 0.2177
-0.0023012 -0.0031156 -0.00098438 0.0010032
-0.00013586 0.00014638 -1.3296e-05 8.0982e-05 -0.00040295 7.0013e-05 -0.0022202 -0.0031949
-0.19321 0.24086 -0.00013186 -0.0052776
-8.7964e-05 3.6854e-05 1.4207e-05 0.00015598 -0.00042943 -0.00021931 -0.001066 0.00094893
-0.00033519 -0.0051542 -0.17355 0.26431
6020000000 -0.16776 0.19796 -0.0038993 -0.0028606 -0.00010622 0.0030164 -3.7393e-05 0.00055812
-0.00016369 0.00028723 5.5142e-06 0.00026077
-0.0039121 -0.0028601 0.12187 0.33181 -0.0045919 0.0033548 -4.5504e-05 0.00014849
-0.00011902 4.3604e-05 -0.00021297 0.00012477
-0.0001097 0.0030093 -0.0044897 0.0033743 -0.22457 0.16882 -0.00028859 0.00031775
-0.00066689 0.00021914 -0.0005751 0.00077613
-2.0069e-05 0.00054512 -5.7253e-05 0.00013325 -0.00027898 0.0002325 -0.016157 0.2132
-0.0029826 -0.0030739 -0.00070446 0.00074089
-0.00015337 0.00037097 -0.00019791 0.00010965 -0.00086632 0.000153 -0.0030649 -0.0030471
-0.16374 0.25321 -0.00040275 -0.004852
-3.8743e-05 0.00023694 -0.00020817 0.00016178 -0.00058698 0.00065272 -0.00063103 0.00080936
-0.00031694 -0.0047914 -0.14688 0.26307
6080000000 -0.14731 0.20658 -0.0040273 -0.00072551 0.0013321 0.0027912 0.00011413 0.00011074
5.6091e-05 6.0098e-05 0.00026891 5.506e-05
-0.0040232 -0.00074674 0.14327 0.33248 -0.0030167 0.0046541 -3.4159e-05 -1.4919e-05
-9.8434e-05 0.00011883 0.00019727 0.00034889
0.0013672 0.0027393 -0.0029233 0.0047031 -0.20653 0.19577 0.00026874 0.00014845
-8.6869e-05 0.00063265 -0.00021545 0.00034283
0.00012602 0.00010373 -5.166e-05 -2.7708e-05 0.00026877 0.00017876 0.00066826 0.22134
-0.0041465 -0.0020505 -0.00079496 0.0011541
0.00015433 0.00015642 -6.9946e-05 9.715e-05 -0.00020212 0.00076153 -0.0041208 -0.0020274
-0.13551 0.27039 -0.0014945 -0.0051709
0.00023442 1.3338e-05 0.00011756 0.00031145 -0.00017148 0.0003509 -0.00081036 0.0010078
-0.0014301 -0.0053521 -0.12485 0.28438
6140000000 -0.12999 0.21959 -0.0035719 -0.00050713 0.0016359 0.002081 0.00010388 -5.5183e-06
-5.4731e-07 -0.00020322 0.00025255 -0.0001921
-0.0035394 -0.00046796 0.17003 0.31327 -0.0021893 0.0053209 8.8363e-05 1.3225e-05
0.00032277 1.3098e-06 0.00018193 0.00012964
0.0016773 0.0020471 -0.00211 0.0053498 -0.18268 0.21478 0.00040223 -0.00016599
0.00021499 0.0006478 6.7585e-05 0.00073529
5.9341e-05 1.853e-05 5.635e-05 2.3858e-05 0.00034305 -0.00013699 0.013444 0.21209
-0.0047546 -0.00087856 -0.00059124 0.0014165
8.6993e-06 -7.8346e-05 0.00039834 -1.0698e-05 0.00013018 0.00046818 -0.0046524 -0.00079285
-0.1157 0.29 -0.0031512 -0.0042238
0.0003554 -0.00017127 0.00029473 6.9962e-05 0.00012692 0.00078158 -0.00051323 0.0015069
-0.003267 -0.004038 -0.08591 0.28223
6200000000 -0.11432 0.22481 -0.0030032 -0.00014463 0.002161 0.0012805 0.00016206 0.00035107
-0.00026604 0.00018426 -0.00017667 -0.00026438
-0.0029873 -0.00014233 0.1978 0.31136 -0.00076184 0.0053003 4.7294e-05 0.0002335
2.5293e-05 8.1015e-05 0.00020562 0.00020649
0.0021349 0.0012289 -0.00067687 0.005287 -0.16361 0.22861 8.839e-05 -0.00037283
0.00047385 -2.5206e-05 0.00028184 0.00044436
0.00011606 0.00035849 4.4407e-05 0.00021642 7.2645e-05 -0.00034325 0.02674 0.22045
-0.0044308 0.00051558 0.00013514 0.0013206
-0.0002376 0.00012721 9.1914e-06 5.3308e-06 0.00054814 5.9262e-06 -0.0045223 0.0005285
-0.10304 0.29547 -0.0039759 -0.0033428
-0.00013809 -0.00027569 0.00015297 0.00010272 0.00016964 0.00021012 9.8696e-05 0.0013392
-0.0036868 -0.0033249 -0.072786 0.29176
6260000000 -0.099239 0.23791 -0.0030646 0.00094259 0.0022502 0.00056957 0.00028029 -8.596e-05
8.3307e-05 0.00025721 -4.1372e-05 -5.2757e-05
-0.0030547 0.00095753 0.21521 0.29604 9.1833e-05 0.0053714 7.3044e-05 -7.7636e-05
9.7294e-05 -4.8149e-05 0.00027816 6.6672e-05
0.0022989 0.00055646 0.0001713 0.0053452 -0.1404 0.2499 8.5934e-05 8.3276e-06
8.6367e-05 -8.9128e-05 0.0003792 0.00036873
0.00025991 -0.00011673 2.7572e-05 -9.9406e-05 0.00011984 -2.9521e-05 0.0428 0.2157
-0.0040453 0.0016748 0.00059427 0.0012166
6.9247e-06 0.00021587 -4.7209e-06 -7.885e-05 0.00034142 -0.00022278 -0.0039956 0.0017309
-0.074678 0.29676 -0.0043591 -0.0025276
1.4328e-05 1.5877e-05 0.00026843 0.00013271 0.00029009 0.00016845 0.00067434 0.0012137
-0.0043383 -0.0027277 -0.027226 0.29162
6320000000 -0.082772 0.2397 -0.0025319 0.0015019 0.0022505 -0.00047128 6.4295e-05 7.0947e-05
-0.00030693 0.00047943 -0.0001281 0.00041202
-0.002518 0.0014934 0.24045 0.28579 0.0019786 0.0054852 8.4567e-05 5.0171e-05
8.3529e-07 -0.00016423 0.00010129 -0.00013288
0.0022266 -0.00048404 0.0020573 0.0054327 -0.12266 0.25854 -0.00021536 -0.00020614
0.00034571 0.00016855 0.00010094 0.00016603
6.6172e-05 9.288e-05 7.0696e-05 6.1187e-05 -0.00024584 -0.00022392 0.041563 0.21653
-0.003497 0.0021187 0.00077322 0.00086716
-0.00035667 0.00045395 -2.9639e-05 -7.8816e-05 0.00030955 1.787e-05 -0.0034446 0.0021847
-0.050605 0.30671 -0.0046604 -0.0011231
-9.2161e-05 0.00037766 0.00012693 -0.00010637 0.00027084 0.00015292 0.00076149 0.00080336
-0.0049423 -0.0011509 -0.016726 0.28979
6380000000 -0.06316 0.24686 -0.0017881 0.0019077 0.0015737 -0.00062406 1.114e-05 -5.356e-05
0.00027276 0.00019539 9.3718e-05 0.00012518
-0.0017588 0.0019277 0.25679 0.26648 0.0031102 0.0041298 -0.00018617 -5.4998e-05
-0.00023528 -0.00024479 -8.4463e-05 -0.00026983
0.0016239 -0.00067229 0.0032486 0.0040963 -0.094434 0.27448 -0.0001279 6.09e-05
0.00054165 -0.00023729 0.00037916 0.0001943
6.2517e-06 -5.4766e-05 -0.00021279 -5.7088e-05 -0.0001655 0.00011835 0.06253 0.20713
-0.0027567 0.0032446 0.00092488 0.00079977
0.00034021 0.0002253 -0.00027051 -0.00019142 0.00052237 -0.00025631 -0.0027021 0.0030804
-0.030358 0.29908 -0.0048032 4.411e-05
0.00010659 0.0001172 -9.8904e-05 -0.00029216 0.00052894 0.00023505 0.00082119 0.00082457
-0.0048413 0.00028265 0.023175 0.29239
6440000000 -0.040354 0.2573 -0.00083953 0.0024208 0.0016583 -0.00077792 0.00038141 -9.5249e-05
0.00024231 -0.00042488 -0.00024934 -0.00028647
-0.0008329 0.0024282 0.27735 0.252 0.0033061 0.0028667 0.0001287 2.3142e-05
-0.000161 0.00010752 -0.00018756 -0.00032647
0.0016022 -0.00084491 0.003377 0.0027939 -0.077092 0.2885 -0.00021818 0.00027356
-0.00048777 -0.00015328 0.00048253 -0.00045011
0.00036628 -9.9733e-05 0.00012956 2.3208e-06 -0.00013726 0.00028717 0.064893 0.20297
-0.0016522 0.0036935 0.0009564 0.00069681
0.00020579 -0.00037918 -0.00014544 6.2484e-05 -0.00041431 -2.8341e-05 -0.0016298 0.003856
0.012716 0.30257 -0.004335 0.0016937
-0.00037528 -0.00036063 -0.00015568 -0.00034924 0.0005559 -0.00039027 0.00098936 0.00072416
-0.0040489 0.0015106 0.034857 0.27614
6500000000 -0.021913 0.25674 -5.0898e-05 0.0020159 0.0012362 -0.00099796 0.00024614 -7.864e-05
0.00014464 0.00012516 -0.00022386 0.00032874
-5.9704e-05 0.0020103 0.30183 0.22456 0.0036609 0.0024909 0.00013112 -2.5812e-05
0.00015383 0.00015739 0.00016822 -8.3856e-05
0.0012369 -0.00097194 0.0037115 0.0024318 -0.065592 0.28572 3.917e-05 2.0962e-06
-0.00012023 -0.00018357 -0.00014899 -0.00037173
0.00023285 -0.00014468 0.00013763 2.08e-07 8.0141e-07 5.0108e-05 0.088683 0.19789
-0.00032224 0.0038773 0.0010781 0.00041804
3.5227e-05 0.00010154 0.00018275 6.8321e-05 0.00011647 -7.3127e-05 -0.00014262 0.0038413
0.033458 0.30604 -0.0033703 0.0025421
-9.1917e-05 0.00033736 0.00021969 -7.0774e-05 -5.9441e-05 -0.00028641 0.0011656 0.0003587
-0.003293 0.0023973 0.071481 0.27742
