# Supplementary material for: Early Detection of Alzheimer’s Disease via Machine Learning-Based Microwave Sensing: An Experimental Validation
Source: Sensors (Basel). 2025 Apr 25;25(9):2718. doi: 10.3390/s25092718 (PMC12074295; doi:10.3390/s25092718)
Supplement: Supplementary file 1 [file sensors-25-02718-s001.zip › measurements_paper_sensors/26 febbraio - PART1/set3 H/CSF_H_m10.s6p]

!Keysight Technologies,M9804A,MY58100912,A.14.10.03
!Date: Thursday, April 27, 2023 10:28:33
!Correction: S11(C  6-Port  ) 
!S12(C  6-Port  ) 
!S13(C  6-Port  ) 
!S14(C  6-Port  ) 
!S15(C  6-Port  ) 
!S16(C  6-Port  ) 
!S21(C  6-Port  ) 
!S22(C  6-Port  ) 
!S23(C  6-Port  ) 
!S24(C  6-Port  ) 
!S25(C  6-Port  ) 
!S26(C  6-Port  ) 
!S31(C  6-Port  ) 
!S32(C  6-Port  ) 
!S33(C  6-Port  ) 
!S34(C  6-Port  ) 
!S35(C  6-Port  ) 
!S36(C  6-Port  ) 
!S41(C  6-Port  ) 
!S42(C  6-Port  ) 
!S43(C  6-Port  ) 
!S44(C  6-Port  ) 
!S45(C  6-Port  ) 
!S46(C  6-Port  ) 
!S51(C  6-Port  ) 
!S52(C  6-Port  ) 
!S53(C  6-Port  ) 
!S54(C  6-Port  ) 
!S55(C  6-Port  ) 
!S56(C  6-Port  ) 
!S61(C  6-Port  ) 
!S62(C  6-Port  ) 
!S63(C  6-Port  ) 
!S64(C  6-Port  ) 
!S65(C  6-Port  ) 
!S66(C  6-Port  ) 
!S6P File: Measurement: :
# Hz S  RI   R 50
500000000 -0.32631 -0.056125 -0.010968 -0.0013816 -0.0082124 0.012631 -0.0037046 0.011749
0.011698 0.0056007 -0.0050787 0.0084517
-0.010689 -0.0011974 -0.40994 -0.070299 0.0072383 -0.01052 0.00075448 0.01175
0.0084419 0.0023845 0.00036127 0.013709
-0.0082572 0.012662 0.0072054 -0.010719 -0.25442 0.19473 0.0063454 0.0030001
-0.0012346 0.0079312 0.00068273 0.011532
-0.0039743 0.011659 0.00092481 0.01196 0.0061914 0.0026675 -0.32869 0.044125
-0.019319 -0.0061288 0.016085 0.027568
0.012366 0.0047858 0.0084456 0.0026637 -0.0013779 0.0084516 -0.019664 -0.0059336
-0.25661 -0.15963 -0.026771 0.0052856
-0.004927 0.0078843 0.00088204 0.013981 0.00041726 0.011143 0.01569 0.027445
-0.026757 0.0048943 -0.25461 -0.14642
560000000 -0.31259 0.10851 -0.022124 -0.066629 0.00042201 0.012953 0.0050804 0.010425
0.0098424 0.0030743 0.012151 0.0088566
-0.022584 -0.066143 -0.37134 0.093052 -0.040256 -0.037936 0.013975 0.0025583
-0.012536 -0.0041521 0.0040404 -0.00181
0.00097244 0.012989 -0.041435 -0.0386 -0.17937 0.24331 0.00091058 -0.0039808
0.017259 0.0042425 0.0082757 -0.0060209
0.0051375 0.010811 0.013222 0.0033572 0.00046174 -0.0047869 -0.30462 0.13387
0.0035288 -0.022182 0.006613 -0.021344
0.010018 0.0032953 -0.011354 -0.0044706 0.016695 0.0034996 0.0039361 -0.02222
-0.30483 0.014995 0.0073741 -0.04826
0.012064 0.0080986 0.0039307 -0.0013281 0.0088286 -0.0058221 0.0064792 -0.020833
0.0075816 -0.048251 -0.32514 0.00072308
620000000 -0.27239 0.087334 -0.02401 0.0091377 0.0031084 0.0089775 0.0084642 -0.0045741
0.012094 -0.0009207 0.0010634 -0.0016717
-0.023842 0.0093679 -0.39965 0.039656 -0.019662 0.00090814 -0.0012515 -0.001713
0.011889 -0.0058978 0.0010202 -0.0030827
0.003166 0.0091924 -0.019576 0.0010263 -0.15286 0.25163 -0.00084623 -0.0049344
-0.0032977 -0.002983 0.0092542 -0.0030206
0.0083915 -0.0045428 -0.0011196 -0.0018517 -0.00087329 -0.004596 -0.2643 0.14594
-0.038863 -0.019842 0.012664 0.031247
0.01236 -0.0017961 0.011467 -0.0062824 -0.0033162 -0.0033143 -0.039067 -0.019283
-0.23175 -0.01491 -0.041178 0.011309
0.0010139 -0.0020279 0.00093827 -0.0028156 0.0085027 -0.0022193 0.011496 0.031157
-0.041137 0.011371 -0.24239 -0.033432
680000000 -0.23723 0.17825 -0.026352 -0.014153 0.0049281 0.0051508 0.0014276 -0.0067839
-0.0024566 -0.011338 0.0047086 -0.006178
-0.026258 -0.014258 -0.3892 0.14249 -0.032243 -0.0010283 -0.0013775 -0.00057339
-0.0022112 -0.009001 -0.001284 -0.0016811
0.0047554 0.0049901 -0.032354 -0.0010046 -0.10604 0.27468 -0.00074931 -0.00032497
-0.0017448 0.00048787 -0.0031992 -0.0090595
0.0014585 -0.0068277 -0.0013049 -0.00041599 -0.00085256 -0.0006498 -0.21966 0.19931
-0.024782 -0.0057477 -0.0085541 -0.012709
-0.0028521 -0.010877 -0.0023479 -0.0094259 -0.0015806 0.00037434 -0.025155 -0.0052558
-0.26886 0.081029 -0.0073028 -0.0051474
0.0063456 -0.0063542 -0.0010672 -0.0019401 -0.0025893 -0.0092113 -0.0080498 -0.013018
-0.0069728 -0.0052214 -0.26233 0.070678
740000000 -0.19134 0.17086 -0.040492 0.02693 0.01307 -0.0039646 0.00030059 -0.0042794
-0.0046581 -0.0017531 -0.0064981 0.0027432
-0.040311 0.026957 -0.33417 0.16189 -0.036127 0.034384 0.00042689 -0.0060004
-0.01161 0.006296 -0.0014263 -0.0052433
0.013154 -0.0039193 -0.036371 0.034459 -0.072036 0.2747 -0.0019373 0.0030348
-0.0018248 -0.004125 -0.0016993 0.00036362
0.00034165 -0.0041876 6.5048e-05 -0.005979 -0.0022488 0.0027985 -0.20207 0.20576
-0.040914 -0.0053154 0.022145 0.017097
-0.0044984 -0.0016984 -0.012551 0.0061976 -0.0017087 -0.0044879 -0.040968 -0.0053907
-0.17669 0.10301 -0.039668 0.00083631
-0.0062392 0.0024167 -0.0013812 -0.0053731 -0.0019135 0.00057591 0.02229 0.017236
-0.039481 0.00062375 -0.25144 0.075437
800000000 -0.16346 0.21547 -0.022175 0.016309 0.0053396 -0.0099818 -0.0040559 -0.0026266
-0.0041527 0.0021086 0.0042671 0.00095298
-0.022293 0.016294 -0.34269 0.23271 -0.0080934 0.034298 -0.0023408 0.0020231
-0.00071365 0.0020595 0.00050482 0.0055805
0.0053682 -0.010051 -0.0079657 0.034397 -0.034383 0.3009 0.00062816 0.0013558
0.00029002 0.0034201 -0.0016959 0.00093606
-0.0042356 -0.0025881 -0.0022813 0.0019579 0.00056046 0.0013218 -0.17269 0.23406
-0.027292 0.015533 0.014596 -0.010462
-0.0041635 0.0017992 -0.00094612 0.0023069 0.00039623 0.0036559 -0.027274 0.015554
-0.21136 0.13105 -0.016965 0.020898
0.0042326 0.00065729 0.0010543 0.0057386 -0.0016978 0.00054444 0.014548 -0.01054
-0.017032 0.020792 -0.25006 0.12762
860000000 -0.12747 0.23747 -0.017431 0.03054 -0.0031619 -0.009664 -0.0017941 0.00038846
0.0039857 0.0049707 -0.0035015 -0.0032977
-0.017352 0.030513 -0.29385 0.27715 0.0080165 0.033874 0.0004407 0.0021579
0.0040675 0.00086037 0.0030246 0.00027151
-0.0032774 -0.0096973 0.0081576 0.033866 0.015048 0.31081 -0.00043795 -0.00019603
0.0027459 -0.0012072 0.0013025 0.0041152
-0.0016092 0.00044075 0.00059151 0.0020603 -0.00036176 -0.00017679 -0.13397 0.24494
-0.016023 0.019985 -0.0069896 -0.0097597
0.0041755 0.0047886 0.0036486 0.00071848 0.002621 -0.0013187 -0.016013 0.020078
-0.15524 0.17746 -0.022118 0.017118
-0.0038012 -0.0032096 0.0033674 0.00023796 0.0012642 0.0038923 -0.0068208 -0.0099115
-0.022073 0.017076 -0.19816 0.17663
920000000 -0.10509 0.26011 0.0049744 0.038956 -0.0089257 -0.0041141 -0.0019591 0.0016908
0.00074828 0.0017259 0.0034218 -0.00085002
0.0050644 0.038957 -0.26728 0.29768 0.028131 0.0223 0.0014971 0.0011992
0.0068124 -0.00041669 0.0040363 -0.002822
-0.0088737 -0.0041443 0.028215 0.022324 0.06102 0.31213 0.0018243 0.00016191
0.0008731 -0.00029448 0.00083938 -0.0015044
-0.0019206 0.001831 0.0014857 0.0011881 0.0018564 9.9728e-05 -0.11026 0.26111
-0.0080536 0.030774 0.0041214 -0.006182
0.00072613 0.0014585 0.0067407 -0.00041159 0.00091494 -0.00030507 -0.0080977 0.030763
-0.1414 0.1832 -0.0011962 0.027009
0.0031047 -0.00064878 0.0044126 -0.0029316 0.0012196 -0.0013353 0.004155 -0.0058681
-0.0011667 0.026967 -0.20905 0.18877
980000000 -0.058484 0.28226 0.017406 0.029723 -0.0088383 0.0046336 0.001734 0.0034688
0.003659 -0.001639 -0.0034542 -0.0025963
0.017318 0.02969 -0.21511 0.33524 0.032906 0.004795 0.0019882 -7.9985e-05
0.0015602 -0.0057689 -0.00044272 -0.0024097
-0.0088634 0.0046238 0.032929 0.0047323 0.10766 0.3076 0.00059889 -0.0011385
0.00044163 -0.0017231 0.0014098 -0.00034084
0.0016584 0.0034281 0.0019882 -9.7533e-05 0.00056146 -0.0011382 -0.070303 0.27266
0.010405 0.028313 -0.0093537 -0.0076801
0.0036775 -0.0016192 0.0017663 -0.0059272 0.00041819 -0.0017604 0.01049 0.028285
-0.10779 0.20967 0.0073379 0.019128
-0.0035846 -0.0027158 -0.00038296 -0.0024744 0.001532 -0.00040639 -0.0094895 -0.0079193
0.0073903 0.019177 -0.16759 0.23796
1040000000 -0.016648 0.2903 0.033107 0.018759 -0.00089951 0.0071504 0.0023 0.00071576
0.00048776 -0.0033407 -0.00017851 -0.0014731
0.033076 0.018754 -0.17936 0.34779 0.029309 -0.014677 0.0015561 -0.001842
-0.0021213 -0.0023312 -0.001251 -0.0031266
-0.00089935 0.0071295 0.029295 -0.014736 0.15468 0.2936 -0.00050805 -0.0015089
-0.0015121 -0.0010878 -0.0006008 -0.001163
0.0024762 0.00064132 0.0015178 -0.001788 -0.00050853 -0.0015025 -0.042342 0.28087
0.020712 0.016399 -0.001405 0.0012436
0.0003244 -0.0033338 -0.002074 -0.0024617 -0.0015232 -0.0010916 0.020696 0.016375
-0.074832 0.21466 0.014306 0.01755
-0.00021048 -0.0015979 -0.0011337 -0.0030899 -0.00059868 -0.0010729 -0.0014574 0.0012176
0.014261 0.017588 -0.14573 0.25873
1100000000 0.027037 0.30042 0.036105 -0.0038026 0.0033847 0.0037792 0.0021684 -0.00093289
-0.0022321 -0.0027733 -0.0041117 -8.9886e-05
0.036045 -0.00378 -0.13723 0.36765 0.015129 -0.027587 -0.00018449 -0.0017725
-0.0035045 -0.0008329 -0.0036726 -0.00075593
0.0034377 0.0037675 0.015056 -0.027615 0.20023 0.2744 -0.0018459 0.00015089
-0.0016159 0.00060872 -0.0010661 -0.00047965
0.0021279 -0.0009319 -0.00013929 -0.001826 -0.0017808 0.00012305 -0.0023702 0.2856
0.024774 0.0028283 -0.0021913 -0.0007928
-0.0022638 -0.0028368 -0.0034628 -0.00088605 -0.0016076 0.00059633 0.024812 0.0027722
-0.054454 0.2267 0.019441 0.007384
-0.0041643 0.0001108 -0.0037765 -0.00058516 -0.0010892 -0.00045452 -0.0021343 -0.00068677
0.019398 0.0074657 -0.10234 0.29189
1160000000 0.079629 0.2971 0.024214 -0.020547 0.0030718 -0.00084627 -5.3576e-05 -0.0021749
-0.003832 -0.00047565 -0.0010653 0.0041275
0.024223 -0.020547 -0.092037 0.37188 -0.0036576 -0.028457 -0.0014402 -0.0016566
-0.0025392 0.0025372 -0.0014759 0.0018071
0.0031235 -0.00083931 -0.0037927 -0.028478 0.24469 0.24428 -0.00084605 0.0015815
-0.0005362 0.0016687 -0.00095929 0.00036312
-0.00013384 -0.0021765 -0.0014761 -0.0016902 -0.00089159 0.0015585 0.038605 0.28177
0.020477 -0.011976 -0.003961 0.0046655
-0.0038895 -0.00058504 -0.0025367 0.002456 -0.00058455 0.0016362 0.020479 -0.012054
-0.018502 0.23374 0.017733 -0.0017357
-0.0010371 0.0039453 -0.0014564 0.0018471 -0.0008281 0.00052158 -0.0040208 0.0045762
0.017747 -0.0017329 -0.052961 0.29594
1220000000 0.12267 0.2865 0.011117 -0.029912 -0.001412 -0.0013684 6.4108e-05 -0.00077328
-0.0025254 0.0021635 0.0011645 0.0020583
0.011163 -0.029853 -0.049283 0.38527 -0.016586 -0.020963 -0.0025498 0.00042898
-0.00020766 0.0029484 -0.00084881 0.002056
-0.0013899 -0.0013637 -0.016711 -0.020882 0.28371 0.20538 0.00077836 0.0016381
0.00050058 0.0011362 0.00020896 0.00061877
5.6384e-05 -0.00078585 -0.0025462 0.00044679 0.00074185 0.0016165 0.077632 0.2717
0.0096269 -0.018354 0.0016328 0.0010878
-0.0025047 0.0020791 -0.00014631 0.0029749 0.00053029 0.0011559 0.0095807 -0.018375
0.0063755 0.23924 0.01273 -0.013034
0.0011631 0.0021961 -0.0007897 0.0019979 0.00026241 0.00063998 0.0016273 0.0011183
0.012707 -0.013036 -0.024655 0.31369
1280000000 0.17315 0.26749 -0.0075007 -0.028614 -0.0019764 0.0019042 -0.00079045 -0.0019979
-0.00076671 0.0030939 0.0023753 0.0013404
-0.0074789 -0.028589 -0.0030574 0.37805 -0.023532 -0.0082484 -0.001063 0.0013696
0.0016749 0.0017836 0.000517 0.0021596
-0.0019739 0.0019015 -0.023595 -0.0081272 0.31523 0.16288 0.0014967 0.00013613
0.0010323 0.00030734 0.00019127 0.00030366
-0.00080996 -0.0020682 -0.0010564 0.0013752 0.0014855 0.00018781 0.11438 0.2547
-5.4993e-05 -0.020099 -0.00089879 0.00028987
-0.00073577 0.0030829 0.0017064 0.0017907 0.0010036 0.00026732 -7.3677e-05 -0.020081
0.042776 0.24197 0.0022779 -0.014953
0.0023753 0.0012732 0.00054881 0.0020793 0.00029738 0.00039707 -0.00095788 0.000316
0.0022642 -0.014955 0.023821 0.31829
1340000000 0.21086 0.23365 -0.017025 -0.019248 0.0003156 0.0042266 -0.0016478 -0.00080953
0.001448 0.0025679 0.0019142 -0.0014244
-0.016969 -0.019244 0.036379 0.37049 -0.020886 0.0042548 -0.00037639 0.0020789
0.0018555 0.00093514 0.0012157 0.00078239
0.00032447 0.0042635 -0.020902 0.0043671 0.33896 0.11395 0.0011022 -0.00082562
0.0006101 -0.00053338 0.00016796 0.00019082
-0.0016366 -0.00076515 -0.00032887 0.0020477 0.0011038 -0.00084787 0.14657 0.23246
-0.0094887 -0.016902 0.00060484 0.0010566
0.0014491 0.0024967 0.001855 0.00091477 0.00064244 -0.00058102 -0.009543 -0.016865
0.072929 0.23401 -0.0042151 -0.013174
0.0018771 -0.0014014 0.0012168 0.00075732 0.00017668 0.00016865 0.00058811 0.0010629
-0.0042015 -0.013168 0.062414 0.31467
1400000000 0.24397 0.19696 -0.023327 -0.0080827 0.0046588 0.0031999 -0.0021459 0.0004794
0.0023197 0.00088695 0.00047574 -0.0013189
-0.023283 -0.0080993 0.073309 0.35919 -0.014438 0.012169 0.0013659 0.001606
0.0014321 -0.00062991 0.0011676 0.00019005
0.0047062 0.0031285 -0.014377 0.012252 0.35218 0.059693 0.00021546 -0.0015439
0.00012661 -0.00029173 0.00034746 0.00021116
-0.0021895 0.00049651 0.0013485 0.0015955 0.00021332 -0.0015267 0.17405 0.20307
-0.015446 -0.010021 -0.00098046 0.0002982
0.0022682 0.00092588 0.0014093 -0.00064979 0.0001476 -0.00029405 -0.01546 -0.009994
0.10496 0.22827 -0.010125 -0.0084135
0.0004911 -0.001294 0.00124 0.0002092 0.0003715 0.00019615 -0.00099199 0.00027533
-0.010132 -0.0083978 0.10688 0.30636
1460000000 0.26837 0.15402 -0.020419 0.0042942 0.005149 -0.0014562 -0.0016871 0.0016999
0.0021253 -0.00038798 -0.00013635 -0.0010546
-0.020399 0.0042833 0.10888 0.33831 -0.0057143 0.014956 0.0018661 0.0003515
0.0010719 -0.0013729 0.0012638 -0.00052152
0.0051477 -0.0014724 -0.0056441 0.014998 0.35903 0.0039587 -0.0010316 -0.0014712
0.00020924 -0.00026249 0.00060132 -0.00031655
-0.001638 0.0016936 0.0018793 0.00032901 -0.0010618 -0.0014595 0.19976 0.17402
-0.01684 -0.0031792 -0.00041069 0.0024781
0.0020655 -0.00037405 0.0010842 -0.0013744 0.0001445 -0.00022724 -0.01687 -0.0031462
0.13493 0.21252 -0.011743 -0.002527
-0.00014133 -0.00094641 0.0012848 -0.00051763 0.00069774 -0.00021572 -0.00039059 0.00249
-0.011767 -0.0025251 0.14139 0.28666
1520000000 0.28067 0.11193 -0.015097 0.0098114 0.0032629 -0.0037694 2.1166e-05 0.0026801
0.002104 -0.0016451 -0.0010233 -0.00024187
-0.01508 0.0097978 0.14285 0.32407 0.0017101 0.012552 0.0018983 -0.00085798
9.1867e-05 -0.0012402 0.00039432 -0.00096876
0.0032141 -0.0037532 0.0017698 0.012534 0.3509 -0.054455 -0.0011673 -0.00050908
0.00050143 -0.00088196 0.00013556 -3.9667e-05
6.6436e-06 0.0026989 0.0019136 -0.00087108 -0.0011287 -0.00047538 0.22111 0.13575
-0.016227 0.0029256 0.0018732 0.0021396
0.0020648 -0.001666 7.4699e-05 -0.0012233 0.0005318 -0.00083909 -0.01621 0.0029515
0.16186 0.19724 -0.011387 0.0015966
-0.0010542 -0.00025183 0.00040518 -0.00098411 0.00017978 -0.00018373 0.001843 0.0021537
-0.011362 0.0015758 0.17481 0.26771
1580000000 0.291 0.067193 -0.0086748 0.013398 -0.00092285 -0.0044285 0.0015353 0.002109
3.324e-05 -0.0021586 -0.00045442 0.00039943
-0.0086594 0.013372 0.17074 0.30072 0.0050794 0.0077154 0.00058587 -0.0017814
-0.00064758 -0.0011911 -0.00018725 -0.0007575
-0.0009312 -0.0044111 0.0051228 0.0076873 0.32882 -0.11089 -0.0017987 0.00052637
-0.00045442 -0.0011302 0.00025321 -0.00060257
0.0015062 0.0020863 0.00057255 -0.0017929 -0.001761 0.0005625 0.23386 0.098226
-0.012818 0.0083034 0.0025805 0.00064865
9.3531e-06 -0.0020827 -0.00067997 -0.0011778 -0.00040105 -0.0010839 -0.012802 0.0083356
0.18556 0.17943 -0.0090075 0.007151
-0.00035856 0.00033756 -0.00018687 -0.00077583 0.0001905 -0.00058602 0.0025841 0.00067634
-0.0090356 0.0072131 0.20872 0.24354
1640000000 0.29444 0.025134 -0.0018056 0.012484 -0.0025557 -0.0022361 0.0029602 0.0011021
-0.0005139 -0.0017287 -0.00037008 0.0004719
-0.0018098 0.012467 0.20204 0.27553 0.0055792 0.0029173 -0.00073061 -0.0019447
-0.001184 -0.00036714 -0.00040317 -0.0007603
-0.0026101 -0.0022179 0.0055832 0.0029033 0.29964 -0.16122 -0.00077421 0.0016507
-0.001019 -0.00095437 -0.00015545 -0.00042644
0.0030096 0.0010704 -0.00073287 -0.0019409 -0.00072592 0.0015962 0.24607 0.050149
-0.0084763 0.010385 0.0026236 -0.00095931
-0.00050259 -0.0017315 -0.0011898 -0.0003466 -0.00098751 -0.00091432 -0.0084584 0.010423
0.20803 0.1534 -0.0045226 0.0091873
-0.00029741 0.00058233 -0.00042797 -0.00071916 -0.00011849 -0.00042868 0.0026598 -0.001003
-0.0045001 0.0091581 0.23589 0.21213
1700000000 0.28663 -0.019734 0.0018395 0.0098816 -0.0030604 0.00017985 0.0032373 -0.0014181
-0.0021132 -0.00085863 0.00052666 0.0005479
0.0018264 0.0098787 0.2198 0.24453 0.0032684 0.00019936 -0.0016668 -0.00061086
-0.00090634 0.00021965 -0.00087272 -0.00051161
-0.0030202 0.00018262 0.003306 0.00013906 0.25336 -0.19966 0.00048323 0.0017768
-0.0019365 3.6191e-06 -0.00036996 -0.00080361
0.0031981 -0.0014288 -0.00166 -0.00062794 0.00047969 0.0018089 0.24218 0.0022961
-0.004817 0.011285 0.0014653 -0.0021516
-0.0021529 -0.00089476 -0.00086142 0.00019616 -0.0019997 -1.5355e-05 -0.004769 0.011285
0.2251 0.13242 7.4521e-05 0.009209
0.00058228 0.00052167 -0.00082261 -0.00046056 -0.00027944 -0.00074008 0.001506 -0.0021245
3.3738e-05 0.0092543 0.25265 0.17919
1760000000 0.27615 -0.068314 0.0044829 0.0066308 -0.0019519 0.00091836 0.0012073 -0.0036518
-0.0016544 0.00052636 0.00024325 -0.00058216
0.0044728 0.0066332 0.24773 0.20518 0.00091209 -0.0013434 -0.0013037 0.00026039
-0.00093359 0.0011069 -0.00057641 0.00029996
-0.0019398 0.00092316 0.00089904 -0.0013489 0.20458 -0.23058 0.00149 0.0011885
-0.0011218 0.0015328 -0.0011109 -0.00056678
0.0011987 -0.0037023 -0.001304 0.00026565 0.0014612 0.0011949 0.23566 -0.047124
-0.00069862 0.010684 -9.449e-05 -0.0025244
-0.0016268 0.00050616 -0.00090692 0.0011037 -0.00113 0.0014994 -0.00069802 0.010686
0.23989 0.09853 0.0037449 0.0067754
0.00027919 -0.00046515 -0.00063985 0.00036358 -0.0012022 -0.0005809 -5.8355e-05 -0.0025253
0.0037609 0.0067568 0.26703 0.14206
1820000000 0.25111 -0.1067 0.0048742 0.0028432 -1.5067e-05 0.001983 -0.0010828 -0.003109
-0.0012941 0.0012247 -5.0553e-05 -0.00011001
0.0048429 0.0028397 0.25789 0.17422 -0.0012093 -3.269e-06 -0.00126 0.0010849
0.00018131 0.0012612 -0.0007085 0.00043396
-3.774e-05 0.0019842 -0.001201 -3.2163e-05 0.15325 -0.24496 0.0017698 0.00012359
-6.1911e-05 0.0023272 -0.0015663 0.00019206
-0.0011112 -0.0031828 -0.0012695 0.0011013 0.0017552 9.7738e-05 0.20675 -0.094615
0.0018265 0.0089159 -0.0017046 -0.0016032
-0.0012815 0.0012465 0.00019453 0.0012618 -2.3431e-05 0.0023581 0.0018763 0.0089209
0.25596 0.068441 0.0045359 0.0034027
-3.7382e-06 -9.075e-05 -0.00066653 0.00037711 -0.0015902 0.00012455 -0.001733 -0.0016559
0.0045116 0.0033851 0.27066 0.10626
1880000000 0.21569 -0.14628 0.0026504 0.00029322 -0.00057372 0.0019856 -0.0030518 -0.0022308
-0.00013839 0.0019995 0.0003609 -0.00064673
0.0026666 0.00026833 0.26273 0.12853 -0.0031476 0.0023017 -0.00014925 0.0017315
0.00072662 0.0010577 0.00014414 0.00093313
-0.00055402 0.0019906 -0.0031284 0.0023505 0.10196 -0.25065 0.0014736 -0.00119
0.0016785 0.001785 -0.0010894 0.0013188
-0.003041 -0.0022314 -0.00014506 0.0017118 0.0014176 -0.0012702 0.16836 -0.13435
0.0032612 0.0061427 -0.002183 0.00012941
-0.00012102 0.0020273 0.00077237 0.0010573 0.0016654 0.001721 0.0032723 0.0061476
0.25951 0.037489 0.0047471 0.0013693
0.00036936 -0.00071799 0.00010132 0.0009256 -0.0011345 0.0013337 -0.0021673 0.00019063
0.0047282 0.0013956 0.27155 0.073582
1940000000 0.17698 -0.17274 0.00018335 -0.001528 0.001355 0.0020341 -0.0036579 0.00046753
0.0016865 0.0011563 -0.00075088 -0.00074052
0.00022507 -0.0014767 0.26482 0.095882 -0.0013663 0.0049949 0.0010772 0.0012181
0.0017674 0.00022352 0.00090874 0.00027485
0.0013302 0.0020015 -0.0013641 0.0049312 0.059537 -0.24257 0.00012898 -0.0020178
0.0022964 0.00029579 0.00023125 0.0018307
-0.0035798 0.00049983 0.0010958 0.0012533 0.00023682 -0.0019672 0.11806 -0.16775
0.0028851 0.0040262 -0.0011933 0.0011774
0.0016983 0.0011655 0.0017384 0.00025368 0.0023476 0.00026414 0.0028869 0.0040014
0.26307 -0.0017174 0.0035503 -0.0019338
-0.00070725 -0.00066607 0.00083749 0.00027284 0.00023348 0.0017377 -0.0012871 0.001134
0.0035254 -0.0019483 0.26283 0.036834
2000000000 0.12975 -0.18631 -0.0036148 0.000586 0.0026371 0.0015578 -0.002254 0.0036902
0.0013715 0.00012224 -0.00087777 0.00065632
-0.0036041 0.00059775 0.25013 0.060205 -0.00067733 0.0068156 0.0014804 0.00028753
0.0010675 -0.0013002 0.00043529 0.00015674
0.0026493 0.0016468 -0.00059709 0.0068578 0.017577 -0.22802 -0.0014127 -0.00099981
0.001978 -0.0014774 0.0017285 0.0016523
-0.0023271 0.0036503 0.0014589 0.000318 -0.0014233 -0.0010637 0.063604 -0.17941
0.0011243 0.0027068 -4.4018e-05 0.0019184
0.0013704 2.7577e-05 0.0010311 -0.0013193 0.0018887 -0.0015176 0.0011535 0.0026999
0.25735 -0.035386 0.00047711 -0.0026761
-0.00095493 0.00045405 0.00039205 0.00013514 0.0015961 0.0016141 -1.9062e-05 0.0019862
0.00052315 -0.00271 0.24942 0.0095452
2060000000 0.083965 -0.19302 -0.004687 0.0029519 0.0030793 -0.00039705 0.00060436 0.0031643
0.0014243 -0.00098028 -0.00013699 0.0011824
-0.0047384 0.0029469 0.23774 0.031528 0.0041049 0.0079995 0.00090543 -0.00048409
0.00032198 -0.0013423 0.00068545 -2.6384e-05
0.0031626 -0.00036808 0.0041362 0.008018 -0.014108 -0.20922 -0.0012582 0.00027448
0.00029365 -0.0023261 0.0031114 0.00029674
0.00067959 0.0031096 0.00092056 -0.00054639 -0.0012837 0.00036037 0.012215 -0.17718
-0.00013451 0.0034595 0.00081605 0.00056323
0.0014381 -0.00097882 0.00031138 -0.0013846 0.00027 -0.0022064 -0.00010088 0.0034487
0.24267 -0.074223 -0.0012014 -0.0034292
-4.8348e-05 0.0011543 0.00065637 -5.7244e-05 0.0031609 0.00035674 0.00091091 0.00077875
-0.0012419 -0.0034187 0.23604 -0.015295
2120000000 0.038301 -0.18423 -0.0039054 0.0066764 0.0026202 -0.002368 0.002786 0.002018
0.00028381 -0.0016531 0.00094291 0.00013024
-0.0039446 0.0066758 0.21586 0.0069391 0.0063262 0.004525 0.0011734 -0.0011734
-0.0012346 -0.0017332 0.00013336 -0.0010558
0.0025837 -0.00239 0.0064022 0.0044866 -0.042461 -0.19339 -0.00076252 0.0010506
-0.0019203 -0.0015121 0.0003909 -0.0021316
0.0028663 0.0021202 0.0011146 -0.0012586 -0.00074695 0.0010389 -0.039309 -0.16103
-0.00086577 0.0049755 0.0014451 0.001002
0.0001489 -0.0016412 -0.0011989 -0.0017831 -0.0019435 -0.001619 -0.00082941 0.0049758
0.22444 -0.10967 -0.0048994 -0.001628
0.00089778 -1.3584e-05 0.00019905 -0.0011542 0.00051535 -0.0023202 0.0015728 0.00094457
-0.0048475 -0.0015376 0.21514 -0.03115
2180000000 -0.0012527 -0.17026 -0.0021672 0.009885 0.00075175 -0.0024129 0.0029966 -0.0002733
-0.0002257 -0.0010715 0.0012226 0.00022457
-0.0021672 0.0098866 0.1965 -0.010526 0.0075236 0.0038554 -0.00072453 -0.0016444
-0.0019197 0.00078406 0.00010511 0.00027426
0.00069491 -0.0022885 0.0075375 0.0037852 -0.063179 -0.16902 0.00091829 0.0012426
-0.00094778 0.00025445 0.00031273 -0.0018866
0.0028786 -0.00024556 -0.0007185 -0.0016048 0.0010547 0.0012185 -0.076425 -0.13449
4.1587e-05 0.0073338 0.001476 0.00014919
-0.00040917 -0.001055 -0.0019555 0.00079481 -0.00088012 0.00049836 5.7706e-05 0.0072948
0.19599 -0.14 -0.0054333 0.0023223
0.0012008 0.00037156 6.4081e-05 0.00034715 0.00016831 -0.0018012 0.0013061 0.000208
-0.0054519 0.0022682 0.19921 -0.046081
2240000000 -0.029848 -0.14596 0.0022605 0.011448 -0.00037678 -0.0028959 0.0018421 -0.0022783
-0.0018403 -0.00053238 0.00057025 -0.0017469
0.0023024 0.011423 0.17667 -0.016426 0.008355 0.00054531 -0.00076554 -0.00044447
-0.00052158 0.0010449 -0.00077432 -0.0006312
-0.00045124 -0.0029627 0.0082962 0.00037722 -0.08062 -0.14508 0.0016009 -0.0016034
-0.00075839 0.0002864 -0.0023343 -0.0014669
0.0018825 -0.0022638 -0.00072587 -0.00047221 0.0014682 -0.0015903 -0.11071 -0.10603
0.0019506 0.0085905 0.0016767 -0.00073022
-0.0017995 -0.00063373 -0.00053558 0.0010574 -0.00075789 0.00028849 0.0020072 0.0085809
0.16497 -0.15875 -0.0047153 0.0046653
0.00048512 -0.0018897 -0.00085595 -0.00054759 -0.0024341 -0.001283 0.0017395 -0.00073671
-0.0046423 0.0046102 0.17648 -0.056642
2300000000 -0.056764 -0.11867 0.0078811 0.0095062 -0.0011723 -0.0021652 -0.00055959 -0.0015768
-0.00098955 0.00068266 -0.0012204 -0.00057384
0.0079105 0.0094568 0.15533 -0.025221 0.0084525 -0.0019239 -0.00086844 0.00053276
-0.0001351 0.0014719 -0.00010557 0.00087691
-0.0013051 -0.0020046 0.0084075 -0.0019638 -0.093388 -0.12119 -0.0003965 -0.0015441
0.00011807 0.0017462 -0.0020349 0.00086628
-0.00034983 -0.0015335 -0.00096407 0.00055437 -0.00047458 -0.0014339 -0.13201 -0.069529
0.0054631 0.0090407 0.0005697 -0.0015997
-0.0010052 0.00089713 -9.5376e-05 0.0014863 -2.9214e-05 0.0016725 0.0054913 0.0090508
0.12626 -0.17882 -0.0029241 0.0074773
-0.0011307 -0.00063691 7.3288e-05 0.00079937 -0.0018552 0.00097548 0.00048363 -0.0015588
-0.0029061 0.0075298 0.1603 -0.057867
2360000000 -0.072931 -0.087429 0.011174 0.008246 -0.0011792 -0.0017509 -0.0014257 -0.00087254
-0.00046209 0.00085694 -0.0014898 -0.0003083
0.011139 0.0082607 0.14677 -0.024557 0.0080061 -0.004745 -0.00089664 0.00083075
0.0018286 0.00030247 -3.6483e-06 9.9343e-05
-0.0011733 -0.0016746 0.0079326 -0.0047301 -0.1031 -0.099131 -0.0023388 -0.0007141
0.0010382 -6.3761e-05 -0.00077135 0.0018505
-0.0015404 -0.00084651 -0.00086774 0.00089284 -0.00222 -0.00079953 -0.14912 -0.036858
0.0084824 0.0081084 0.0013387 -0.0017838
-0.00040986 0.00083932 0.0017645 0.00026481 0.00099331 -6.1678e-05 0.0085889 0.0079813
0.094927 -0.18123 0.00077401 0.0082572
-0.0014176 -0.00028004 -1.1656e-05 -4.2504e-05 -0.00080098 0.0016816 0.0013786 -0.0017909
0.00077174 0.0082705 0.13837 -0.06157
2420000000 -0.081593 -0.059608 0.014298 0.0025877 -0.0032898 -0.0011578 -0.00091458 0.00038732
0.0011344 0.0012302 -0.0011427 0.0015541
0.014281 0.0025555 0.12919 -0.025247 0.0046665 -0.0064892 0.0012876 0.0010946
0.00088067 -0.0015104 2.8857e-05 -9.1888e-05
-0.0033039 -0.0012298 0.0046164 -0.0065729 -0.11603 -0.078344 -0.0018814 0.0011919
-0.00024065 -0.00051562 0.00049007 0.0026886
-0.0010164 0.00050283 0.0012318 0.0010754 -0.0019727 0.001254 -0.15913 0.0073552
0.011481 0.0058711 -0.00044128 -0.0027069
0.0011482 0.001265 0.00086784 -0.001467 -0.00027951 -0.00054434 0.011485 0.0058346
0.055344 -0.18125 0.0016894 0.0082925
-0.0011665 0.0014948 9.1891e-05 -0.0001055 0.00029154 0.0025936 -0.00041121 -0.002675
0.0016857 0.0083224 0.11938 -0.05722
2480000000 -0.081877 -0.028093 0.014046 -0.0028834 -0.0017362 -0.00020885 -0.0010254 0.0013681
0.0012531 -0.00057366 -5.6784e-05 0.0015093
0.014008 -0.0028515 0.13115 -0.025506 0.0029896 -0.0084882 0.0012567 0.00031968
-0.00073406 -0.00099463 5.9886e-06 -0.00041835
-0.0017739 -0.00026541 0.0029673 -0.0085374 -0.11927 -0.058138 -0.00071061 0.0027367
-0.00024021 -0.00089988 0.0018017 0.00073414
-0.00093691 0.0014329 0.0012368 0.00028613 -0.00069259 0.0028697 -0.15986 0.045513
0.015123 0.0013524 -0.00089971 -0.0026241
0.0013064 -0.00053911 -0.00076125 -0.0009215 -0.00037805 -0.00059741 0.015152 0.0012838
0.021264 -0.17308 0.0051993 0.0071047
-0.00010392 0.0014929 2.7517e-05 -0.00039458 0.0017982 0.00097278 -0.00097587 -0.0025985
0.0052271 0.0069829 0.10031 -0.053242
2540000000 -0.085886 -0.0013959 0.01171 -0.0068379 -0.0027391 0.00071637 0.00053989 0.0013041
5.757e-05 -0.0014221 0.00095153 0.0018048
0.011689 -0.0068272 0.11825 -0.017256 -0.00080669 -0.0078681 0.00077519 -0.0014288
-0.0017553 0.0001457 -0.00069668 0.00027914
-0.0027113 0.0009234 -0.00095405 -0.0078871 -0.12612 -0.034525 0.001519 0.0026021
-0.0011235 0.00022702 0.0017128 -0.00065712
0.00066706 0.0013752 0.00077164 -0.0013702 0.0016614 0.0025502 -0.15907 0.085557
0.014553 -0.0041963 -0.0022625 -0.0020217
-2.3145e-05 -0.0014191 -0.0018209 0.00012787 -0.001058 0.00015922 0.014512 -0.0042163
-0.0082648 -0.15817 0.0077847 0.0058548
0.00090944 0.0017853 -0.00067705 0.00015374 0.0018456 -0.00062993 -0.002196 -0.0019771
0.0076563 0.0059703 0.086336 -0.039357
2600000000 -0.078642 0.023783 0.0080784 -0.010332 -0.0013795 0.002755 0.0011444 -0.00024164
-0.00069004 -0.0010176 0.001915 0.0003732
0.0080923 -0.010338 0.11293 -0.03271 -0.0029924 -0.0062036 -0.00032842 -0.00083789
-0.00018277 0.0016925 -0.00039663 0.00071941
-0.0013128 0.002803 -0.0031151 -0.0061485 -0.13095 -0.009571 0.0030989 0.00012238
0.00016171 0.0013624 0.0013632 -0.0016635
0.0011301 -0.0002189 -0.00025226 -0.00082852 0.0030201 0.00010598 -0.14386 0.12002
0.012035 -0.0089583 -0.0032236 0.0001699
-0.00070098 -0.00089079 -0.0001624 0.0017901 -1.975e-05 0.001485 0.01198 -0.0090184
-0.042611 -0.13903 0.008932 0.0049376
0.001932 0.00038747 -0.00036313 0.00074601 0.0013986 -0.00182 -0.0032623 0.00010245
0.0090185 0.0049421 0.077817 -0.025023
2660000000 -0.072386 0.049516 0.004072 -0.011873 -0.00028607 0.001284 0.00031219 -0.00031307
-0.0021858 0.00017458 0.0014184 -0.00078872
0.0040542 -0.011794 0.12077 -0.028763 -0.0045021 -0.0047072 -0.0011724 -0.00050655
0.00046571 0.0019273 0.00046947 0.0010155
-0.00029614 0.0012347 -0.0045288 -0.0046625 -0.12978 0.011287 0.001906 -0.0016096
0.00036236 0.0004342 -0.0010964 -0.0016487
0.00028122 -0.00026245 -0.0012131 -0.00051117 0.0019962 -0.0014953 -0.12314 0.15134
0.0077007 -0.011918 -0.0023358 0.0012095
-0.0023106 -6.2032e-05 0.0004187 0.0019126 0.00045965 0.00029663 0.0076486 -0.011928
-0.06363 -0.11922 0.010507 0.0012974
0.0014649 -0.00092089 0.00048037 0.00090556 -0.00099346 -0.0016604 -0.0022242 0.0011802
0.010504 0.0012744 0.073737 -0.0053104
2720000000 -0.060941 0.068107 -0.00024624 -0.011639 -6.401e-05 0.0029283 -0.00034507 -0.00029573
-0.0023793 0.0018266 0.00045102 -0.0016372
-0.00023571 -0.011653 0.10591 -0.032384 -0.0050419 -0.0013515 -0.0016791 0.00033407
0.0019431 0.00041937 0.00090384 -7.3545e-05
-9.8126e-05 0.0029582 -0.0050389 -0.0012841 -0.12475 0.040905 0.00042329 -0.0024996
9.1665e-05 0.00026873 -0.0013998 0.00060644
-0.00033444 -0.00036708 -0.0016457 0.00041426 0.00035426 -0.0025343 -0.089662 0.18046
0.002957 -0.013142 -0.0017771 0.0021561
-0.0021705 0.0018836 0.0018197 0.0003356 0.00012939 0.00026746 0.0029348 -0.013158
-0.083411 -0.086763 0.011426 -0.0013779
0.00050943 -0.0015803 0.00084047 -7.0496e-05 -0.001541 0.00064048 -0.0017273 0.0022396
0.011498 -0.0012625 0.077978 0.013299
2780000000 -0.046758 0.086625 -0.0046454 -0.010166 -2.6504e-05 0.0011954 0.00042316 -0.00028962
0.0010162 0.0027974 -0.00053029 -0.0018113
-0.0046044 -0.010175 0.10426 -0.044402 -0.0039345 -0.00017738 -0.00039902 0.0017501
0.0017916 -0.0011746 0.00018947 -0.00023233
-8.8671e-05 0.0012107 -0.0038455 -0.00014491 -0.12131 0.072336 -0.0016797 -0.0017188
0.00034228 -0.00015724 -0.00051694 0.00084216
0.00035166 -0.0003463 -0.0003393 0.0017397 -0.0018552 -0.001595 -0.06012 0.20292
-0.0023695 -0.013229 -0.00091545 0.0018073
0.00092463 0.0028851 0.0017978 -0.0011252 0.00028181 -0.00039169 -0.0024262 -0.013131
-0.098168 -0.054211 0.0099329 -0.0061509
-0.00067929 -0.0016886 0.0001061 -0.00022854 -0.00053429 0.0010573 -0.00091896 0.0017544
0.0099509 -0.0061412 0.082377 0.031055
2840000000 -0.03122 0.10179 -0.0075825 -0.0069569 0.0016686 0.0020247 -0.00036736 -9.0623e-05
0.0013715 0.0012988 -0.0017954 0.00043364
-0.0076013 -0.0069767 0.10245 -0.038011 -0.0034812 0.0010072 0.00055425 0.000933
-0.00020516 -0.0016369 7.4261e-05 -6.3853e-05
0.0016362 0.0021277 -0.0034878 0.001012 -0.11447 0.097985 -0.0016326 6.1716e-05
4.9543e-05 0.00045657 0.0010252 0.00091286
-0.0002338 -8.809e-05 0.00054457 0.00096561 -0.0014896 -1.7066e-05 -0.023737 0.21807
-0.0059434 -0.010239 5.4491e-05 0.001068
0.0014165 0.0013113 -0.00013019 -0.0015588 5.0648e-05 0.00042493 -0.0059721 -0.010351
-0.10162 -0.02262 0.0083086 -0.0072466
-0.0015641 0.00046472 8.6901e-05 -0.00012413 0.001288 0.00082532 0.00016032 0.0010321
0.008255 -0.0071894 0.096257 0.046366
2900000000 -0.017461 0.12117 -0.0088003 -0.0029158 0.0017105 0.00014899 0.00051707 -0.00064647
0.0023942 -0.00091794 -0.00070122 6.686e-05
-0.0087782 -0.0029028 0.082943 -0.04584 -0.0014242 0.0025157 0.0010113 0.00037589
-0.00064592 -0.0013948 -0.00028679 1.3918e-05
0.0017209 0.00011852 -0.0015464 0.0024644 -0.096995 0.13014 -0.0012992 0.00028573
-0.00031389 -0.0008942 0.0020123 -0.00050155
0.00048666 -0.00063564 0.0010855 0.00027261 -0.001232 9.7677e-05 0.013513 0.2208
-0.0090985 -0.0066949 0.000886 0.0021689
0.00235 -0.0010955 -0.00067978 -0.0013008 -0.00013026 -0.00075959 -0.0091847 -0.0065761
-0.10051 0.016223 0.0057386 -0.010205
-0.00070176 0.00024048 -0.00032352 5.3094e-05 0.0016855 -0.00062842 0.00075577 0.0021174
0.005806 -0.010385 0.11116 0.051807
2960000000 0.0042834 0.13253 -0.0086036 0.00064295 0.00080261 0.0013968 -0.00044327 -0.00090948
-0.00020714 -0.0021247 -0.000891 0.00067803
-0.0086151 0.00063575 0.091919 -0.045386 -0.00094873 0.001227 0.0010224 -8.9557e-05
-0.0012533 -0.00072486 0.00052194 0.00035704
0.00071926 0.0012711 -0.00095914 0.0013013 -0.077363 0.16077 -0.00056112 0.00059374
-0.00044688 0.00099733 -3.8492e-05 -0.0025348
-0.0004587 -0.00092271 0.00099999 -0.00012759 -0.00065205 0.00078725 0.055712 0.22744
-0.0098806 -0.0018569 0.0016511 0.00066204
-9.9773e-05 -0.0020039 -0.0013369 -0.00061569 -0.00045803 0.00087435 -0.0098274 -0.001793
-0.088873 0.047879 0.00089571 -0.011973
-0.00077494 0.00049923 0.0005246 0.0003885 -0.00042198 -0.0024196 0.0016156 0.00069751
0.0010707 -0.012047 0.13037 0.061753
3020000000 0.022143 0.14685 -0.0062777 0.0038612 0.0014637 -0.00026621 -0.00089922 -0.00010384
-0.00075201 0.00044293 -0.00018341 0.0004214
-0.0062306 0.0038436 0.080425 -0.033988 -0.00069573 0.00018319 0.0004551 -0.0010836
-0.0017718 0.00047166 0.00061806 -0.00027556
0.0013464 -0.00034377 -0.00057565 0.00017292 -0.056382 0.18548 -0.0002573 0.0011292
0.0006818 0.0002992 -0.00083052 -0.0013282
-0.00095027 -0.00012927 0.00042616 -0.0011006 8.1666e-06 0.0012598 0.094693 0.22003
-0.0084779 0.001256 0.00042201 0.00058525
-0.0007572 0.00045171 -0.0017862 0.00054359 0.00095923 3.3203e-06 -0.0085189 0.0012667
-0.07174 0.07709 -0.0018081 -0.010313
-6.4452e-05 0.00041885 0.00057706 -0.00021253 -0.00077346 -0.001354 0.00060111 0.00057156
-0.0018657 -0.010294 0.14988 0.058431
3080000000 0.04959 0.1564 -0.0045299 0.0059755 0.0016639 -0.00038308 -0.00075655 -0.00025148
-0.00071972 -1.3901e-05 8.9649e-05 0.00054856
-0.0045208 0.0059685 0.077818 -0.028101 -0.00058816 0.00094815 -0.00035025 -0.00026516
-9.1873e-05 0.0011878 -0.00011754 -0.00052988
0.0017167 -0.00026202 -0.00038834 0.00084958 -0.018776 0.20708 -0.00071585 0.00027742
0.00032419 0.00033414 -0.0020361 -0.00053976
-0.00074416 -0.00033449 -0.00034861 -0.00026808 -0.00056643 0.00019634 0.12827 0.21171
-0.0061587 0.0048196 0.0020455 0.0006554
-0.00069135 0.00019437 -0.00015162 0.001216 0.00024919 0.00017261 -0.0061892 0.0048189
-0.043768 0.10967 -0.0061084 -0.0087693
1.9967e-05 0.00049521 -0.00015136 -0.00051104 -0.0015926 -0.0007759 0.0019948 0.00069262
-0.0062762 -0.0087357 0.16386 0.065926
3140000000 0.078103 0.15983 -0.00099171 0.0075151 0.0023376 -0.0013422 -0.0011607 0.00090821
0.0014939 0.00070635 0.00015137 -1.4778e-05
-0.00099574 0.0074947 0.073667 -0.02984 -0.00076756 0.00034401 0.00060128 -0.00021311
-4.7814e-05 0.00082823 0.00059296 -0.00047715
0.0024757 -0.0014151 -0.00091207 0.00028282 0.023251 0.22693 0.00035713 0.0015402
0.0012614 -0.0006469 -0.0026004 0.00055823
-0.0012148 0.00093707 0.00063961 -0.00023797 4.2833e-06 0.0015413 0.16322 0.18591
-0.0028357 0.0061212 0.00074339 -0.0013844
0.0014468 0.000667 -2.3489e-05 0.00078862 0.0014618 -0.00055718 -0.0027827 0.0061526
-0.025423 0.12901 -0.0085846 -0.0051413
0.00018147 -0.00019427 0.00064792 -0.00031415 -0.0031003 0.00033746 0.00072107 -0.0012479
-0.0084154 -0.0052151 0.18864 0.056992
3200000000 0.11034 0.17048 0.0040972 0.0063986 0.000655 -0.0026175 -0.00027354 0.0019849
0.00037245 -0.0019061 0.00022715 0.00034636
0.0040184 0.0064054 0.083915 -0.028356 -0.00081499 0.00052464 -0.00030346 -0.00088287
0.00074483 0.0012483 -0.00041708 -0.0010057
0.00076549 -0.0027163 -0.00085963 0.00060947 0.067657 0.23138 0.0010286 0.00065405
-0.00010472 -0.0023759 -0.0015731 0.0025302
-0.00031426 0.0019814 -0.0004171 -0.00081354 0.0011013 0.00084142 0.18354 0.16346
-0.00011236 0.0058779 0.00059618 -0.0014684
0.00041755 -0.0018867 0.000778 0.0010792 -0.00017418 -0.0021757 -0.00014799 0.0058854
0.014873 0.14834 -0.0093036 -0.0011175
0.00012415 0.00044677 -0.00034226 -0.0010611 -0.0015224 0.0027442 0.00059303 -0.0015425
-0.0094934 -0.0012878 0.20352 0.055742
3260000000 0.14294 0.16201 0.004282 0.0031824 -0.0005257 -0.0025812 0.0012186 0.00084556
0.00017866 -0.0019996 -8.9366e-05 0.00027296
0.0042312 0.003202 0.092258 -0.031453 -0.0018131 0.0020477 -0.00028821 -0.00010883
0.0010176 -0.00052765 -0.0010482 0.00014757
-0.0006729 -0.0024456 -0.0016583 0.0021662 0.11899 0.22752 0.00045804 -6.6509e-06
-0.00096466 -0.0011132 0.00061872 0.002087
0.001178 0.00074345 -0.00020614 -0.00014541 0.00054862 -4.7432e-05 0.2105 0.1263
0.0023021 0.0053788 -0.0011008 -0.0014175
7.3643e-05 -0.0018273 0.00085809 -0.00054833 -0.00079408 -0.0011103 0.0023706 0.0053047
0.041006 0.1571 -0.0070116 0.0041065
-9.5232e-05 0.00018132 -0.0010071 0.00014939 0.00049669 0.0022033 -0.00099759 -0.001351
-0.0066385 0.0043635 0.23282 0.04659
3320000000 0.17326 0.1561 0.0073627 0.0011306 -0.00058322 -0.0018065 0.00091272 0.00022882
-0.0016638 -0.0012149 0.00035378 0.00017126
0.0073476 0.0011168 0.098899 -0.027852 0.00096386 0.0023975 -0.00031579 -0.00051473
-0.0001732 -0.00038767 -0.0006978 0.00025631
-0.00047188 -0.0017541 0.0011117 0.0023284 0.16647 0.21759 0.00031892 -0.00028124
-0.0015401 -0.0002004 0.00058456 0.00061127
0.00089126 0.00026736 -0.00027198 -0.00052336 0.00017772 -0.00036144 0.21913 0.095619
0.0035698 0.0030585 -0.00089463 4.6059e-05
-0.0017287 -0.0012049 -0.00023701 -0.00025623 -0.001531 -3.4613e-05 0.003587 0.0031909
0.07392 0.15814 -0.0037894 0.0043456
0.00030802 0.00010933 -0.00056945 0.00016538 0.00065335 0.00060148 -0.00094013 0.00012302
-0.0038182 0.0044869 0.24942 0.033413
3380000000 0.20879 0.13924 0.0056518 -0.0021953 -0.0010676 0.00042948 0.0012674 0.00013979
-0.0015738 0.00073069 0.00047971 -5.9033e-05
0.0056635 -0.0021927 0.10986 -0.035591 0.00038982 0.002839 -0.0011557 -0.00050304
-0.00017461 0.00022172 -0.00066203 0.00035455
-0.00097713 0.00045557 0.00027299 0.0027233 0.2079 0.19472 0.00063271 -0.00065221
-0.001469 0.00093787 0.00078464 0.0012261
0.0012655 0.00011245 -0.001208 -0.00057093 0.00063731 -0.00064887 0.23418 0.063591
0.005382 0.003268 -0.0003933 0.00041049
-0.0015184 0.00095471 -4.3968e-05 0.00023209 -0.0016561 0.0011616 0.0054346 0.0031671
0.11774 0.14986 -0.0011642 0.0063821
0.000461 2.401e-05 -0.00073465 0.00037388 0.00069654 0.00072721 -0.00043955 0.00044724
-0.00090277 0.0060952 0.2796 0.014085
3440000000 0.24024 0.11712 0.0047154 -0.004093 -0.00082583 -0.0014979 0.00089298 1.6213e-05
-0.0015241 0.0014899 0.00073997 3.1274e-05
0.0046862 -0.0040502 0.10349 -0.041032 0.0032414 0.0015979 -0.00089355 0.0011005
0.00018557 0.00042871 3.82e-05 0.00089599
-0.00082693 -0.0016002 0.0031613 0.0017145 0.24542 0.16742 -0.00034194 6.5982e-06
-6.9348e-05 0.0010353 0.0012053 0.0010828
0.00086768 -8.9688e-06 -0.0009789 0.0012484 -0.00048869 -0.00011629 0.23535 0.030807
0.0066056 -4.3356e-05 -0.00033288 0.00011762
-0.0015043 0.0015342 0.00014562 0.00035078 0.00035356 0.0012968 0.0066377 6.5723e-05
0.14713 0.13937 0.0034425 0.0041496
0.00061006 4.643e-05 0.00010902 0.0011179 0.0007966 0.00092693 -0.00017006 1.8638e-05
0.00321 0.00427 0.29557 -0.015178
3500000000 0.27212 0.085453 0.0025183 -0.0050012 -0.001179 0.0016943 0.0010038 -0.00082067
-0.00082216 0.0013328 0.00043763 -0.00094449
0.0025443 -0.0049676 0.11605 -0.064703 0.0028774 0.00077936 -0.00046925 0.00075862
0.00056865 -0.00013379 3.11e-05 0.00038759
-0.0012965 0.0016455 0.0030585 0.0008194 0.27502 0.13356 0.00023559 -0.00025941
-0.0005649 0.00063566 0.0019161 0.00019741
0.0010182 -0.00085767 -0.0004614 0.00073164 0.00021606 -0.00019861 0.23945 0.0035042
0.0069052 -0.0029397 -5.568e-05 -4.898e-05
-0.00088414 0.0012406 0.00045684 -0.00015408 -0.00023168 0.00041203 0.0068471 -0.0030504
0.19293 0.11182 0.0034891 0.0012276
0.00045217 -0.00091597 0.00017252 0.00030874 0.0019237 0.00045325 -1.5377e-05 0.00025881
0.0036893 0.0013644 0.31596 -0.042346
3560000000 0.29107 0.050642 0.00010757 -0.0061737 -0.00010133 -0.00097927 0.00054843 0.00012818
0.0014641 0.0018011 0.00028499 -0.0010223
0.00011512 -0.0061847 0.11021 -0.070293 0.0054702 -0.00075425 0.00043502 0.0005747
0.00058018 -0.00025025 0.00029001 0.00020638
-8.204e-05 -0.00097546 0.0054894 -0.00086615 0.30289 0.090528 -0.00029794 -0.00011561
0.00094242 0.00081326 0.0014633 -0.0010718
0.00061727 8.377e-05 0.00047847 0.00058122 -0.00029768 -0.0001994 0.23026 -0.033072
0.0059515 -0.0057452 -0.00060684 -0.00079519
0.0016194 0.0019366 0.00051746 -0.0001909 0.00076327 0.00059536 0.0059896 -0.0057044
0.21463 0.097521 0.003305 -0.0011689
6.2699e-05 -0.0011372 0.00029197 0.00023043 0.0020462 -0.0012052 -0.00060037 -0.0010465
0.0032162 -0.001506 0.32738 -0.08326
3620000000 0.30678 0.012318 -0.0013538 -0.0036425 -0.0023313 -0.00023869 -2.648e-05 -0.0018682
-0.00016558 0.00036912 -0.00078819 -0.0007913
-0.0013595 -0.0036771 0.11052 -0.099911 0.0039832 -0.0036348 0.00032067 0.0004284
-0.00024294 -0.00055551 0.0005307 0.00014841
-0.0022958 -0.00045659 0.0038044 -0.0037825 0.31536 0.04639 0.00020118 -0.00074629
9.6825e-05 2.1035e-06 0.00039481 -0.00081803
-5.2686e-05 -0.0019153 0.00028007 0.00041318 0.00017514 -0.00079008 0.21879 -0.063011
0.0018022 -0.0070224 -0.0011776 0.00052808
-3.8452e-05 0.00038606 -0.00030316 -0.00052636 -0.0001081 0.00054 0.0017454 -0.0071178
0.23744 0.055529 0.0012997 -0.0019292
-0.00054245 -0.00074539 0.00059867 0.00022421 0.00076821 -0.00094338 -0.0011976 0.000838
0.0013248 -0.0019633 0.3294 -0.11782
3680000000 0.31024 -0.031924 -0.0038035 -0.0038516 -0.001599 0.0019731 -0.0011168 -0.00027009
0.0015386 0.00020829 -0.0010558 -0.00062211
-0.0037884 -0.00381 0.10578 -0.11676 0.0017509 -0.0049164 0.00074468 0.00032267
-0.00026079 -0.00092397 0.00033792 0.00033018
-0.0014394 0.0018259 0.0015074 -0.0046959 0.32641 -0.0041367 -0.00074178 -0.00077272
0.00082832 0.00056549 0.00099794 -0.0015834
-0.0011012 -0.00018119 0.00074288 0.00033213 -0.00078747 -0.00065109 0.20555 -0.096741
0.00017091 -0.0069284 -0.0010472 0.0013756
0.0014705 -8.6465e-05 -0.00038527 -0.0008167 0.0015261 0.00071229 0.00012876 -0.0068625
0.25638 0.030263 0.0016454 -0.0023977
-0.0011453 -0.00061323 0.00058197 0.00027733 0.00031475 -0.0017946 -0.00086543 0.0013775
0.0017535 -0.0020035 0.32878 -0.16217
3740000000 0.31193 -0.067121 -0.0033781 3.8482e-05 -0.0019989 0.0028773 -1.5282e-05 -0.0007023
-0.00066986 -0.00010879 -0.0012232 0.00065476
-0.0032978 3.5126e-05 0.097143 -0.13866 0.0005624 -0.0054328 0.00030537 -0.00026442
-0.0003289 -0.00017131 0.00069541 0.00015111
-0.0021004 0.0029073 0.00071253 -0.0054653 0.32902 -0.04319 -0.00076881 9.5679e-05
2.7014e-05 0.00028578 -0.00059206 -0.0015517
0.00011133 -0.00069485 0.00025029 -0.00022779 -0.00064593 0.00010115 0.18373 -0.12078
-0.0021272 -0.0061098 0.00093845 0.0025609
-0.00079809 0.00021533 -0.00035196 -0.0002806 -0.00020813 -0.0003127 -0.0021511 -0.0061406
0.26329 -0.0088539 -0.00018975 -0.002214
-0.001051 0.00028127 0.00078985 0.00021967 -0.00074243 -0.0010026 0.000685 0.0026035
-0.00012237 -0.0023492 0.31506 -0.20153
3800000000 0.30594 -0.11295 -0.0022942 0.00055276 0.00096812 0.0038942 -0.001161 -0.0015609
0.0014975 0.0012151 -0.0011111 0.00013767
-0.002341 0.00058148 0.085812 -0.1532 -0.0025052 -0.0047959 0.00020635 0.00018265
-0.0010337 -0.00048514 0.00098975 0.00014717
0.0010423 0.003995 -0.0024818 -0.0049524 0.3253 -0.085412 -0.00062549 0.00028871
0.0011828 -0.00019553 -0.0012237 -0.00074707
-0.0012385 -0.0014792 0.00021591 0.0001529 -0.0005851 0.00022563 0.17426 -0.14617
-0.0035628 -0.0048918 0.001565 0.0019125
0.0014923 0.0011109 -0.0010644 -0.0005555 0.00080823 -9.0197e-05 -0.0036088 -0.0049332
0.27585 -0.050702 0.0012544 -0.001228
-0.0010683 0.00041299 0.00082119 0.00017838 -0.00093971 -0.00065398 0.0016521 0.0018185
0.0012408 -0.0011702 0.30684 -0.24325
3860000000 0.29518 -0.14433 -0.0010857 0.0012165 0.0029635 0.0018465 -0.0020919 0.0012391
0.00077089 -0.0010658 -0.00051196 0.0015611
-0.0011047 0.0012051 0.066685 -0.16285 -0.0035068 -0.0048251 0.00061322 -0.00055256
-0.00059919 0.0012928 0.00065689 -0.0011963
0.0030334 0.001869 -0.0036504 -0.0046461 0.30562 -0.12509 -0.00077547 0.00072984
9.293e-05 -0.00087262 -0.00080336 0.00013214
-0.0021401 0.0012078 0.00051826 -0.00060675 -0.0008156 0.00064503 0.14604 -0.16079
-0.0029143 -0.0048062 0.0017328 0.00061493
0.00085059 -0.001109 -0.00069316 0.0014901 0.00016959 -0.00051667 -0.0029084 -0.0048511
0.27078 -0.082068 -2.0914e-05 -0.0019836
-0.00046616 0.0017351 0.00084287 -0.0013203 -0.00071654 -9.9494e-05 0.0018436 0.00082023
4.682e-05 -0.0020917 0.28357 -0.2815
3920000000 0.28015 -0.18443 0.0016884 0.00054412 0.0036717 0.0024303 -3.8e-05 0.0010257
0.00024379 -0.00024023 0.00034658 0.00056519
0.0017012 0.00059514 0.039159 -0.17891 -0.0048918 -0.002689 -0.000462 -0.00010861
0.00013717 0.00019048 -8.0972e-05 -0.00032396
0.0036132 0.0022386 -0.0048862 -0.0028064 0.29918 -0.15892 7.2412e-05 0.00143
0.0013503 -0.00084345 -0.00032635 -0.00026995
-0.00010651 0.0010116 -0.00046834 -0.00013346 -9.8152e-05 0.0013999 0.12603 -0.17145
-0.0045622 -0.0040157 0.002284 -9.6557e-05
0.00016695 -0.00015764 0.00034459 0.00033918 0.0016755 -0.00096684 -0.0045568 -0.0039495
0.2615 -0.13104 0.0012166 -0.0024094
0.00054341 0.00039984 -0.00024231 -0.00050123 -0.00041045 -0.00043204 0.0022812 -0.00030669
0.0011872 -0.0022826 0.26154 -0.30865
3980000000 0.25269 -0.22 0.0018921 -0.002736 0.0049433 -0.00049615 0.00012086 0.0010402
0.00082416 -0.0020778 0.00064536 0.00013734
0.0019387 -0.0027689 0.016755 -0.19207 -0.0052881 -0.0012533 0.00071476 0.00052024
0.00065938 0.00052702 -6.2532e-05 -0.0012491
0.0049586 -0.00057864 -0.0054573 -0.00098373 0.26973 -0.18903 0.0013849 0.00015538
-0.0008202 -0.00090901 -0.00068762 -0.00096309
0.00018472 0.0010058 0.00069697 0.00051801 0.0014913 0.00019852 0.089711 -0.19304
-0.0052076 -0.0037162 0.0015525 -0.0012124
0.0010132 -0.0021895 0.00066525 0.00034653 -0.0010225 -0.0011129 -0.0051108 -0.0037123
0.24886 -0.16071 0.00032575 -0.0048067
0.00058877 0.00010903 -0.00026036 -0.0013159 -0.0010648 -0.00064578 0.0015957 -0.0010412
0.00035471 -0.0052141 0.22795 -0.34549
4040000000 0.22488 -0.24542 -0.00029661 -0.0037512 0.0035345 -0.0031678 0.00028313 0.00022493
-0.00068478 -0.00053572 0.00091529 -7.9352e-05
-0.00026954 -0.0037552 -0.0085785 -0.1991 -0.0045537 0.00019843 0.00023746 -0.00098524
0.00027592 -4.321e-05 -0.001786 3.8119e-05
0.0032795 -0.0031719 -0.004602 0.00023482 0.24738 -0.22235 0.00042527 -0.00063648
-0.0009095 -0.00058931 -0.0012551 0.00055653
0.00024998 0.0001173 0.00025657 -0.0010503 0.00040966 -0.00072397 0.068177 -0.18768
-0.0068868 -0.0018521 0.0012528 -0.00048342
-0.000777 -0.00067308 6.2001e-05 1.8601e-05 -0.0011179 -0.00045908 -0.0069399 -0.0017777
0.23459 -0.19365 -0.0020826 -0.0036064
0.0007338 -0.00013889 -0.0014987 0.00011468 -0.0010939 0.00073801 0.0012601 -0.00046181
-0.002055 -0.0032307 0.18975 -0.36427
4100000000 0.19469 -0.26859 -0.0028114 -0.0029913 0.00063037 -0.003405 -0.00038186 3.5585e-05
0.00037668 -0.0017025 0.0002179 0.00021678
-0.0028767 -0.0029367 -0.034553 -0.20204 -0.0045921 0.00080057 -0.0002036 -0.00028348
0.00049883 0.00019228 -0.00051734 0.00048292
0.00076925 -0.0034113 -0.0045679 0.00079662 0.22511 -0.24797 0.00023431 -0.00035238
-0.0009592 -0.00015636 -0.0011389 0.00033424
-0.00039661 7.217e-05 -0.0002682 -0.00031877 0.00016068 -0.00028554 0.034525 -0.20106
-0.006315 0.0010125 0.0010478 -0.0012883
0.00033829 -0.0015695 0.00055027 0.0005268 -0.00072548 -0.00018985 -0.0063044 0.0010036
0.21649 -0.21779 -0.0023074 -0.0041375
0.00035058 8.5386e-05 -0.0006031 0.00035866 -0.0012556 0.00013251 0.0010925 -0.0014101
-0.0022899 -0.0044477 0.15682 -0.39094
4160000000 0.1659 -0.28559 -0.0035689 -0.0021519 -2.2135e-06 -0.0030743 0.0007007 -0.00020979
-0.0036947 -0.00047519 0.00088321 -0.00061173
-0.0035369 -0.0020955 -0.059674 -0.19779 -0.0047671 0.0025704 -0.00047563 -0.00035543
5.1504e-05 -0.00036084 -0.0007296 0.00031772
-0.00013993 -0.0030656 -0.0047106 0.0026674 0.19298 -0.26311 0.00042726 -0.00012132
-0.00085719 -7.7235e-05 -0.0012759 0.00058383
0.00075151 -0.00027094 -0.00043651 -0.00032723 0.0002911 -0.00013644 0.010307 -0.18854
-0.0054238 0.0018946 0.001128 -0.0021485
-0.0039141 -0.00037952 0.00033827 -0.00060936 -0.00084304 -0.00017026 -0.00552 0.001911
0.18159 -0.25272 -0.0049185 -0.003372
0.00069752 -0.00083604 -0.00088216 0.00042944 -0.0010864 0.0006487 0.0010088 -0.0020109
-0.0050518 -0.0033251 0.10647 -0.39872
4220000000 0.13752 -0.30163 -0.0046468 4.7098e-05 0.00022435 -0.0038678 -0.00033429 -0.00013811
-0.00078022 0.00095744 0.00030162 -0.0009991
-0.0046494 -6.2111e-06 -0.095837 -0.18756 -0.0023417 0.0030987 -0.00027145 -5.5927e-05
0.0002424 0.00016354 -0.00060374 0.00077162
5.7509e-05 -0.0037976 -0.0023198 0.0032574 0.16322 -0.29015 4.3901e-05 0.00011852
0.00055955 -6.6312e-05 -0.00068534 0.0010247
-0.00036714 -5.8926e-05 -0.00018651 -4.0756e-05 0.00023119 0.00022114 -0.013666 -0.18676
-0.004125 0.0021683 -5.8633e-05 -0.0023817
-0.00058754 0.00082313 -9.7784e-05 -6.6057e-05 0.00049846 6.8857e-05 -0.0041401 0.0021301
0.16568 -0.27421 -0.0048776 -0.002295
0.00025871 -0.0011376 -0.00054173 0.00089766 -0.0010078 0.0012223 2.9052e-05 -0.002518
-0.004786 -0.0022305 0.079953 -0.41257
4280000000 0.10662 -0.3106 -0.0029119 0.0017251 -0.0018909 -0.0043911 -0.00035764 0.00062926
-0.00044041 0.001138 -0.0005796 -0.0002526
-0.0029217 0.0018036 -0.12117 -0.1918 -0.0028753 0.003182 -0.00067986 -0.00041544
0.00030055 9.7777e-05 0.00024673 0.00063168
-0.0020557 -0.0042799 -0.0026793 0.0031895 0.13284 -0.2961 0.00087136 -0.00031279
-0.0012682 0.00067865 -0.00022509 0.0014132
-0.00034921 0.00059002 -0.00071172 -0.00045811 0.00071295 -0.00023686 -0.051008 -0.17165
-0.0047671 0.0024355 -0.00048653 -0.0019812
-0.00061225 0.0012906 9.5976e-05 0.00023016 -0.0011724 0.00067378 -0.0046301 0.0024371
0.11668 -0.29345 -0.0060648 -0.00019411
-0.00037593 -0.00024734 0.00056777 0.00055956 -7.5112e-05 0.0012052 -0.00052638 -0.0020148
-0.0058559 -0.00030493 0.028966 -0.41726
4340000000 0.078739 -0.31939 -0.0017816 0.0019536 -0.0025128 -0.0014512 0.00025858 0.00047719
2.205e-05 0.00069652 -0.00022201 -0.00086175
-0.0017631 0.0019891 -0.14162 -0.1659 -0.0018878 0.0041456 -8.6748e-05 0.00058242
-0.0001292 -0.00017717 0.00046988 0.00062248
-0.0024674 -0.0015312 -0.0019534 0.0041473 0.097428 -0.31313 -0.00048361 -0.00092046
0.00023582 0.0010507 0.0012918 0.0018295
0.00024392 0.00048443 -9.7282e-05 0.0006019 -0.00059777 -0.00096254 -0.069034 -0.16934
-0.0044663 0.0038135 -0.0011053 -0.0025224
0.00019168 0.00082748 -2.7972e-05 -0.00021655 2.9302e-05 0.0010575 -0.0044872 0.0038321
0.089349 -0.3177 -0.0049404 0.0017367
-0.00020008 -0.0010516 0.00016413 0.000502 0.0013247 0.0020015 -0.001156 -0.0025151
-0.0053095 0.0016528 -0.0052928 -0.41115
4400000000 0.047577 -0.32449 -0.00076213 0.0014017 -0.0025605 -0.0015331 0.0009297 0.0011765
8.5123e-05 0.00077368 -0.00021387 -0.00064722
-0.00077325 0.0014494 -0.17057 -0.15571 -0.0011387 0.0039627 -0.00046337 0.00049408
0.00020813 -0.00056585 0.00069278 0.00035401
-0.0026686 -0.0016241 -0.0012521 0.0041812 0.068155 -0.31918 -0.00010199 -0.00020079
0.00066115 0.00034871 0.0010275 0.00076746
0.0010116 0.0012517 -0.00045878 0.00046712 -5.4263e-05 -3.5642e-05 -0.093316 -0.15578
-0.0030509 0.0051852 -0.0023226 -0.0014996
-0.00012413 0.00068212 7.5152e-05 -0.00034967 0.0006156 0.00058125 -0.0030017 0.0053191
0.055533 -0.32773 -0.0047412 0.0011496
-1.1789e-05 -0.00072251 0.00057696 0.00031621 0.0013007 0.00081239 -0.0023384 -0.0014982
-0.0045828 0.001255 -0.050772 -0.41521
4460000000 0.012521 -0.32399 -0.00065688 0.00013914 -0.0041591 -0.00088687 0.0013996 -0.00062826
-0.00042385 0.0014901 -0.0010118 -0.0004147
-0.00065046 8.9953e-05 -0.19209 -0.12593 -0.00048844 0.0045476 -0.00028137 0.0007128
-0.00050512 -0.00070974 0.0004567 -0.00052884
-0.0042751 -0.00070713 -0.0003637 0.0044797 0.042598 -0.32686 -0.00041311 -0.00061058
0.00026349 0.00016475 0.0015398 0.00067034
0.0013993 -0.00063431 -0.00028175 0.00081002 -0.00037585 -0.00041507 -0.10671 -0.13494
-0.0019619 0.0064476 -0.0024033 -0.00092284
-0.00035892 0.0014139 -0.00038572 -0.00061387 0.00065054 0.00048197 -0.0019955 0.0064453
0.019529 -0.32136 -0.0042375 0.0035485
-0.0011876 -0.00025169 0.00054578 -0.0004286 0.0017767 0.00039969 -0.0023495 -0.00088849
-0.0042061 0.0035211 -0.090173 -0.39673
4520000000 -0.011403 -0.32469 -0.00054517 -0.00059395 -0.0038883 0.00029754 0.00072921 -0.00014282
0.0017845 -0.00017888 -0.00082496 0.0010323
-0.00056084 -0.00059473 -0.21663 -0.10889 0.00049262 0.0047904 0.00056313 0.00082504
-0.00035862 0.00017557 0.0001483 -5.5554e-05
-0.0037459 0.00023123 0.00075874 0.0048165 0.01097 -0.32395 -0.0011243 0.00034238
0.00036466 -0.00030472 0.0019161 -0.00022038
0.00066227 -0.00012749 0.00062861 0.00078948 -0.0010443 0.00021773 -0.12446 -0.12535
-0.00035042 0.0061347 -0.0029589 -0.00046566
0.0019381 -5.1789e-05 -0.00030285 -7.9859e-05 0.00044715 -0.00096101 -0.00021796 0.0059713
-0.028629 -0.33141 -0.0022779 0.0032325
-0.00071471 0.00097175 0.0003118 -0.00017217 0.0014405 -0.00031089 -0.0031478 -0.00029521
-0.0025187 0.0031026 -0.11956 -0.39541
4580000000 -0.049391 -0.31763 -0.001517 -0.00050421 -0.0028655 0.0028931 0.00072911 -0.00038077
3.991e-05 0.00017832 -0.00037147 0.00099475
-0.0014879 -0.00050708 -0.2349 -0.082194 0.0012442 0.0043507 0.00059621 -5.6761e-05
1.751e-05 0.00034039 0.0002276 -0.00025793
-0.0028661 0.0028142 0.001022 0.0041844 -0.019773 -0.32063 -0.00018579 0.00053912
0.00020675 1.0947e-05 0.0018938 -0.0015242
0.00080342 -0.00038206 0.00053124 -0.00012327 -0.0002712 0.00061924 -0.13491 -0.10063
0.0019771 0.0052237 -0.0026341 0.0010779
8.8689e-05 5.1054e-05 -0.00016196 0.00027819 -0.00021339 0.00056167 0.001943 0.0052646
-0.055013 -0.33554 -0.0024961 0.0035032
-0.00050651 0.00092326 9.4595e-05 -0.00032517 0.0021519 -0.0011345 -0.0023844 0.0011317
-0.0024448 0.0038351 -0.16514 -0.36459
4640000000 -0.075116 -0.31132 -0.0025377 -0.0014282 -0.003017 0.0024661 0.00043962 -0.0013033
0.0015101 -0.00026522 0.00033971 0.00093315
-0.0024852 -0.0014257 -0.24522 -0.054644 0.0017609 0.0036904 0.00082765 0.00032192
-0.00024576 0.00022981 -0.00020798 -0.00089125
-0.0030532 0.0026408 0.0017903 0.0038277 -0.044733 -0.3154 0.00028475 0.00085376
0.0012898 -0.00028848 -0.00010724 -0.0023257
0.0005062 -0.0013694 0.0007652 0.00025762 0.00020831 0.00084918 -0.14049 -0.086213
0.0032465 0.0039747 -0.0025881 0.0016945
0.0013866 -0.00045542 -0.00025774 0.00051169 0.0010636 0.00031452 0.0034715 0.0038815
-0.086973 -0.31834 -0.0027167 0.0042139
0.00030477 0.00093344 -0.00016024 -0.00074145 0.00066996 -0.0021955 -0.0025434 0.001716
-0.0025546 0.0042361 -0.18307 -0.35431
4700000000 -0.10307 -0.30626 -0.0039212 2.1812e-06 -0.0013421 0.0046064 -0.00083038 -0.00099721
0.00080125 -0.00058978 0.00076373 0.00063709
-0.0039548 1.1594e-05 -0.25704 -0.035811 0.0026696 0.0039443 0.00042394 -0.0006079
0.00020913 0.00050456 -0.00027515 0.00024558
-0.0014328 0.0047212 0.0029242 0.0039629 -0.076238 -0.30905 -0.00030116 0.00047278
-5.8281e-05 -5.9812e-05 -0.00018854 -0.0010746
-0.0009256 -0.00094142 0.00041951 -0.00048773 -0.0001444 0.00061596 -0.15736 -0.065242
0.0033924 0.0017711 -0.0014598 0.0025716
0.0009661 -0.00060053 0.00041154 0.00046172 0.00062642 -0.00055192 0.0031807 0.0016855
-0.12597 -0.30876 -0.00048995 0.0041614
0.0009834 0.00059882 -0.00029702 3.3089e-06 -0.00062505 -0.0017713 -0.0015508 0.0026812
-0.00064333 0.004049 -0.22622 -0.32607
4760000000 -0.13273 -0.29093 -0.0046481 0.0011615 0.00069508 0.0047008 -0.00077585 -0.00059323
0.00027762 -0.00095009 0.00088576 -0.00033632
-0.0046788 0.0011105 -0.25232 0.006601 0.0031613 0.0031846 -8.4075e-05 -0.0006704
0.00044332 0.00020669 0.00016851 -0.00014499
0.00070898 0.0046649 0.0032225 0.0030531 -0.10619 -0.29409 0.00078362 0.00051848
0.0012807 -0.00010478 -0.00094842 -0.0007823
-0.00077989 -0.00061069 -3.0079e-05 -0.00068873 0.00074255 0.00034936 -0.15102 -0.048578
0.002463 0.001286 -0.00068176 0.0025758
0.00043761 -0.00096001 0.00040824 0.00010315 0.00068127 -0.00024128 0.0025759 0.0013288
-0.15793 -0.29057 -0.00069099 0.004199
0.00093069 -0.00049676 4.3802e-05 -8.508e-05 -0.0014234 -0.00041717 -0.0006388 0.0026702
-0.00078289 0.0041997 -0.23863 -0.3034
4820000000 -0.15979 -0.2771 -0.0050973 0.0025737 0.001639 0.003111 -0.00096112 -0.00049842
0.00053084 -0.00092896 0.00037085 -0.0003781
-0.0050916 0.0025607 -0.26394 0.029067 0.0047417 0.003006 -5.5466e-05 -0.00022274
0.00040207 -0.00033555 -0.0001873 -0.00064996
0.0016346 0.0029292 0.0043929 0.0029224 -0.1324 -0.29006 0.00054083 -0.00028139
0.00030884 -0.0010746 -0.00080976 -0.00076944
-0.0009104 -0.00041142 -9.7628e-05 -0.00028657 0.00054843 -0.00030101 -0.16643 -0.031161
0.0016967 -2.6453e-05 -0.00013125 0.0028263
0.00040242 -0.0011125 0.00021677 -0.00014108 0.00039932 -0.00031777 0.0017035 3.3932e-05
-0.19651 -0.2724 -0.00019156 0.0037155
0.00015024 -0.00037384 -0.00019007 -0.00036639 -0.00041528 -0.00019431 1.0127e-05 0.0027863
-6.6121e-05 0.0039105 -0.27527 -0.27303
4880000000 -0.19094 -0.25737 -0.0044027 0.0046002 0.0021442 0.0027786 -0.0013287 0.00024374
-0.00092867 -0.0012269 0.00032186 -0.00041223
-0.0043823 0.0046241 -0.25516 0.070725 0.0048175 0.0015751 -0.00033206 -0.00024517
-0.00037509 0.00019754 -0.00046287 0.00011522
0.0021997 0.0030072 0.0047673 0.0014648 -0.15146 -0.27732 0.0005474 -0.00060363
-0.00057574 -0.0013624 -0.0010979 0.00014783
-0.0013475 0.00018135 -0.00037881 -0.00020731 0.00058415 -0.00040788 -0.15933 -0.012501
0.00068769 5.8638e-05 0.0012568 0.0026174
-0.00090076 -0.0010829 -0.00025821 0.0002288 -2.8986e-05 -0.0013016 0.00072316 -9.6744e-05
-0.22412 -0.25485 0.00091945 0.0036134
0.00023956 -0.00023706 -0.00017178 0.00010585 -0.00046025 -0.00037261 0.0011119 0.0026851
0.00086405 0.0032333 -0.28637 -0.24331
4940000000 -0.21179 -0.23968 -0.0030066 0.0067388 0.0030723 0.00093093 -0.00024193 0.000707
-0.001092 -0.00031541 0.00017976 -0.00033206
-0.0030377 0.0067287 -0.26648 0.096288 0.0055812 0.0010632 -0.00011333 -5.8329e-05
0.00044344 -9.5411e-05 -0.00027955 0.00021203
0.0030406 0.00087492 0.0056986 0.00098137 -0.17228 -0.25404 -5.551e-05 -0.0004824
-0.00084325 0.00020266 -0.00036485 0.00022628
-0.00021333 0.00073452 -7.4108e-05 -5.6336e-05 6.1847e-05 -0.00048617 -0.16686 -0.0030588
0.00010787 0.00049445 0.0019347 0.0016547
-0.0010798 -0.00049376 0.00036529 -0.00015472 -0.0011023 -6.6203e-05 -3.5987e-05 0.00077485
-0.24728 -0.22637 0.00029973 0.0032387
4.9432e-05 -0.00055853 -0.0002571 0.00013344 -0.00089916 2.6249e-05 0.0019752 0.0016726
0.0002201 0.0030933 -0.31048 -0.21776
5000000000 -0.23254 -0.21512 -6.2177e-05 0.0074351 0.0030555 0.0018326 -0.00015333 0.00066477
-0.00061293 0.00055863 -0.00014986 -0.00097472
-6.2877e-05 0.0074446 -0.25276 0.1138 0.0056896 -0.00049612 -0.00030268 -2.3476e-05
-4.6117e-05 -0.00062512 -0.00016661 -0.00013613
0.0031212 0.001694 0.0057307 -0.00072142 -0.20226 -0.23892 -0.00055911 -0.00059438
-9.0652e-05 -0.00037138 -0.00011504 -0.00012276
-0.00015787 0.00063158 -0.00029392 -9.5447e-05 -0.00061997 -0.00083597 -0.16115 0.021244
-0.00051058 0.0017231 0.0022333 0.0011898
-0.00065634 0.00071496 -0.00011357 -0.0005502 -0.00075059 -0.00059791 -0.00032533 0.0016092
-0.27358 -0.20373 0.00028599 0.0036863
-0.00019948 -0.00088779 -0.00026996 -7.9417e-05 -0.00039251 0.00026296 0.0023075 0.0010532
0.00022571 0.0040467 -0.32263 -0.18251
5060000000 -0.25334 -0.18733 0.0021223 0.0070906 0.0031855 -0.00026766 0.00029149 0.00054807
-0.00027825 -0.00011358 -0.00027902 -0.00025469
0.0020483 0.0070726 -0.23494 0.15055 0.0052417 -0.0019624 3.4439e-05 0.00017227
-0.00032504 3.051e-05 -0.0003207 0.00021584
0.0030123 -0.00054286 0.0051218 -0.001999 -0.21569 -0.2169 -0.00031125 0.00029791
-0.0011283 -0.00010822 -0.0015283 -0.00038259
0.00018794 0.00056794 6.4678e-06 0.00023086 -0.00046487 0.00050101 -0.16267 0.028486
0.00031052 0.0030897 0.0019461 0.00065008
-0.00028582 -1.69e-05 -0.00029511 5.0755e-05 -0.00067886 0.00036806 0.00014596 0.0030314
-0.28433 -0.17236 0.0020624 0.0035053
-0.00026641 -0.00018057 -0.00031798 0.00025563 -0.0010017 -8.0113e-05 0.0018842 0.00061819
0.0024302 0.0034665 -0.33385 -0.15422
5120000000 -0.26917 -0.16187 0.0034585 0.0058511 0.0027967 -0.00068204 0.00027299 0.0006146
-0.00037647 0.00089024 -0.00059727 0.00016605
0.0034803 0.0058619 -0.22934 0.17696 0.0048049 -0.0027883 2.1173e-05 0.00015304
-0.00015675 1.9957e-05 -0.00011425 0.00045601
0.0027656 -0.00049344 0.0047563 -0.0027639 -0.22965 -0.20273 -0.00013159 -2.3868e-06
-0.00046053 0.0011307 -0.0013555 0.0013935
0.00033818 0.0006422 0.0001065 0.00020643 6.0958e-06 4.3182e-05 -0.15893 0.054733
0.0019058 0.0031907 0.0024097 0.00030918
-0.00016617 0.00086181 -5.8558e-05 -8.2375e-05 -0.0002176 0.00060511 0.001886 0.0032667
-0.29787 -0.13939 0.0020802 0.0030388
-0.00046819 2.7759e-05 -6.1622e-05 0.00030035 -0.0012656 0.00064834 0.0024697 0.00037938
0.0017253 0.0029665 -0.34668 -0.1201
5180000000 -0.28489 -0.13136 0.0050027 0.0047937 0.0031049 -0.0010439 0.00019547 0.00056704
-3.8158e-05 0.00037924 -0.00053458 0.00040177
0.005004 0.0047895 -0.20664 0.19993 0.0040335 -0.0038831 -0.00034776 -0.00017873
6.1193e-05 -8.3762e-05 5.8474e-05 0.00021448
0.0033188 -0.0011499 0.0041753 -0.0038514 -0.24133 -0.16588 -0.00040861 0.00078007
0.00025727 0.00012674 7.2977e-05 0.0011425
0.00027228 0.00054094 -0.00034057 -0.0002277 -0.00043135 0.00064382 -0.15777 0.064363
0.0030204 0.0032373 0.0020729 -0.00079359
-0.00017431 0.0004304 -0.00016933 -0.00016719 -0.00018402 -0.00021461 0.0032255 0.0032399
-0.30846 -0.096946 0.0027445 0.00328
-0.0004878 0.00036096 -8.4218e-05 0.0002096 -0.00060551 0.0011675 0.0023196 -0.0009032
0.0027411 0.0033843 -0.34944 -0.08804
5240000000 -0.29322 -0.10432 0.0053506 0.0034645 0.0029463 -0.0026427 0.00066632 1.8536e-05
-0.00031366 -4.5408e-05 -2.7174e-05 0.00079399
0.0053082 0.003475 -0.19456 0.23694 0.0031176 -0.0045056 1.8571e-05 0.00010456
-0.00032568 -8.6838e-05 0.00014246 0.00031652
0.0027827 -0.0028171 0.0029905 -0.0048161 -0.2571 -0.13982 0.00051271 0.00021411
-0.00036922 0.00029973 0.00027338 0.00098789
0.00062776 7.7979e-06 -4.2859e-05 0.00010783 0.00033253 0.00022795 -0.15844 0.084952
0.0037866 0.0022822 0.0016598 -0.0012642
-0.00031164 -2.2748e-05 -0.00017836 0.00010309 -0.00021045 0.0010194 0.003679 0.0020894
-0.32113 -0.056399 0.0034217 0.0028153
4.0542e-05 0.00074031 0.00031284 0.00038059 0.00054768 0.0013635 0.0015989 -0.0012109
0.0035538 0.0030967 -0.35556 -0.055042
5300000000 -0.29811 -0.073952 0.0060921 0.0018412 0.0017731 -0.0034279 0.00010606 -0.0003441
0.00031774 0.00084786 8.276e-05 0.00019169
0.0061019 0.0018925 -0.18668 0.24161 0.0022342 -0.0056857 -0.00016553 0.00020466
-3.8385e-06 0.0005122 0.00025444 0.00025407
0.0015831 -0.0033412 0.0020159 -0.0054592 -0.27271 -0.11541 0.0001905 -0.00034021
4.9894e-05 0.00056824 0.00036296 0.0006739
0.00018405 -0.00033572 -8.2784e-05 0.00026199 0.00036313 -0.00020831 -0.1507 0.0942
0.0052383 0.0011333 0.001392 -0.0017225
0.0004147 0.0006727 0.00022736 0.00047827 0.00050534 0.00035039 0.0052161 0.0011941
-0.33166 -0.030411 0.0037933 0.0021494
0.00014 0.00026886 0.00032644 0.00012687 0.00087524 0.00058652 0.0014671 -0.0015827
0.0038465 0.0019307 -0.35045 -0.018666
5360000000 -0.29806 -0.03686 0.0060694 0.00055029 0.00014427 -0.003952 0.00037774 -1.9866e-05
0.00012718 0.00052979 0.00062467 -0.0001341
0.0060801 0.00061782 -0.14923 0.26303 0.00047629 -0.0053974 4.828e-05 0.00028159
7.967e-05 3.7624e-05 0.00054749 -7.4189e-05
0.00013329 -0.0038961 0.00054516 -0.0055025 -0.27195 -0.08855 0.00023067 0.00039971
0.00039216 0.00068624 0.00062557 0.00089778
0.00040767 1.8021e-05 7.9876e-05 0.00020038 0.00033931 0.00033037 -0.14873 0.11205
0.0054821 -0.00086597 0.00066626 -0.0019242
0.00023025 0.00047636 -7.6036e-05 -4.5561e-05 -0.00010298 0.000161 0.005628 -0.000844
-0.32527 0.0082448 0.0048021 0.0019941
0.00068824 -0.00014653 0.00057508 -0.00018146 0.00010846 0.00041507 0.00070759 -0.0020408
0.0043843 0.0019449 -0.34882 0.0091116
5420000000 -0.30055 -0.013664 0.0061121 -0.0012218 -0.0008068 -0.0034542 3.8246e-05 -0.00017686
0.00090409 0.00035685 0.00034787 -0.00040763
0.0060927 -0.0012275 -0.13027 0.28956 -1.0498e-05 -0.0050714 0.00013164 0.00015658
3.9713e-05 -7.1017e-05 0.00037864 -0.00017853
-0.00076278 -0.003605 -9.1592e-05 -0.0054174 -0.28762 -0.054449 -5.9017e-05 -0.00038391
0.0011734 -0.00018624 0.0012652 -9.1958e-05
-3.3064e-05 -0.0002205 9.942e-05 0.00013709 -0.00016299 -0.00044639 -0.13747 0.12675
0.0046883 -0.0020511 0.00018347 -0.0016539
0.00080562 0.00048357 1.5498e-05 0.00010738 0.00094606 0.00023782 0.0045153 -0.0021877
-0.33026 0.03728 0.0049561 0.00071505
0.00027479 -0.00027829 0.00025343 -7.4476e-05 0.0011769 0.00036969 0.00013822 -0.0016964
0.0051478 0.00077786 -0.34067 0.051097
5480000000 -0.29253 0.022643 0.0050091 -0.0021092 -0.0019188 -0.0027887 0.00032551 -6.9097e-05
0.00085206 -0.00039293 -0.00022374 -6.7238e-05
0.0049794 -0.0021013 -0.11576 0.29741 -0.0011534 -0.0058421 -3.573e-05 0.00015363
-6.2021e-05 3.1289e-05 0.0001775 -9.4357e-05
-0.0020839 -0.0028232 -0.0015168 -0.0056776 -0.29089 -0.032463 -0.00021011 1.9145e-05
0.00033395 -0.00043372 0.000561 -0.00015443
0.00034263 -3.7592e-05 2.3157e-05 0.00023438 -0.00021781 8.3271e-05 -0.13081 0.13777
0.0037307 -0.0033261 -0.00019641 -0.0018657
0.00088918 -0.00038921 6.36e-05 -6.4198e-05 0.0010307 -0.00038177 0.0037521 -0.0032541
-0.31826 0.064546 0.0049027 0.00021925
-0.00015497 -0.00016273 0.00026114 -0.00012046 0.0010441 -9.0718e-05 -0.00021582 -0.0018211
0.0047108 7.0767e-06 -0.33215 0.073226
5540000000 -0.28825 0.047756 0.0041027 -0.0027442 -0.002664 -0.0019972 0.00030056 -0.00029307
0.00016277 -9.205e-05 -0.00022075 0.00025008
0.0041177 -0.0027506 -0.074697 0.3146 -0.0028114 -0.0053835 0.00042751 0.00017494
0.00021187 -8.2344e-05 -1.0706e-06 -0.00035
-0.0026902 -0.0017989 -0.0026202 -0.0050915 -0.29061 -0.012674 5.0203e-05 -0.00013777
0.00057036 0.00015423 0.00030213 -0.00015094
0.00032634 -0.00032682 0.00042672 0.00011427 0.00029036 -0.00015129 -0.11925 0.15901
0.002518 -0.003788 -0.00095187 -0.0019624
0.00010562 -0.00019741 7.878e-05 -0.00013102 0.00012545 -0.00035969 0.0024149 -0.0037644
-0.30373 0.098833 0.0049853 -0.0011765
-0.00023982 0.00025953 -1.4668e-05 -0.00034107 0.00016099 -0.00070164 -0.001075 -0.0018434
0.0049093 -0.0013478 -0.32362 0.11388
5600000000 -0.27716 0.075652 0.0032844 -0.0037398 -0.0024607 -0.0014452 0.00034889 -0.00035491
0.0003429 -0.00028419 0.0003599 0.00044617
0.0033045 -0.0037062 -0.071959 0.32851 -0.0037992 -0.004567 0.00013332 -0.00021818
-4.781e-06 -0.00011273 -2.2821e-05 -0.00032273
-0.0024758 -0.0016094 -0.0038977 -0.0048023 -0.29051 0.020109 4.9261e-05 0.00020115
0.00041359 -0.0007264 0.00068172 -0.0002914
0.00027153 -0.00033628 6.8342e-05 -0.0002476 -3.0761e-05 0.00012164 -0.11159 0.15841
0.0017408 -0.0036449 -0.0010199 -0.00089122
0.00030941 -0.00017426 -0.00010501 4.1592e-05 3.1147e-05 -0.00053471 0.0017395 -0.0037186
-0.29458 0.12814 0.0042725 -0.0014626
0.00024846 0.00038801 -0.00015898 -0.00030394 0.00026437 -0.00016474 -0.00098642 -0.0010358
0.0043037 -0.0012846 -0.30241 0.12829
5660000000 -0.26572 0.097756 0.0030593 -0.0037191 -0.0033064 -0.00053664 -0.00037232 -0.00081131
-0.00028278 -0.00056381 0.00043568 -0.00019331
0.0030665 -0.0036924 -0.030415 0.31989 -0.0044767 -0.0030136 -1.8745e-05 -0.00018803
-2.6464e-06 6.2552e-05 -0.00022068 -0.00018423
-0.003453 -0.00066906 -0.0047433 -0.0029652 -0.29051 0.04453 -7.3724e-05 -2.6517e-05
-0.00075081 -0.00060889 0.00022849 -0.0012058
-0.00039729 -0.00076563 4.0888e-06 -0.00014012 -0.00010189 9.9963e-05 -0.096203 0.17848
0.00082879 -0.0040143 -0.0013819 -0.00092692
-0.00026048 -0.0005156 0.00018816 6.9917e-05 -0.00034746 -0.00032477 0.0006886 -0.0039776
-0.2796 0.15526 0.0042125 -0.0025803
0.00047927 -0.00035599 -0.00015325 -0.00016534 0.00063861 -0.0010413 -0.001442 -0.00084694
0.0041557 -0.002449 -0.29353 0.16503
5720000000 -0.25052 0.11908 0.0026039 -0.0042665 -0.0030166 0.00057878 -0.00058488 -0.00018369
-0.00041943 -3.7656e-05 -0.00022121 -0.00046502
0.0026128 -0.0042912 -0.0023648 0.345 -0.0058162 -0.0029218 2.8694e-05 -5.8137e-05
-0.00031077 0.00011204 -0.00031432 0.0002546
-0.0028677 0.00086773 -0.0058464 -0.0024745 -0.28623 0.074602 5.806e-06 -3.3689e-05
-0.00012877 0.00062993 -0.00025714 -0.00033405
-0.00055684 -0.00018391 8.291e-05 -9.5847e-05 5.1456e-05 -3.2409e-06 -0.080243 0.18025
-0.00011883 -0.0036125 -0.0015248 -0.00045052
-0.00032093 -0.00010181 -0.00027586 9.5247e-06 0.0001424 9.1792e-05 -0.00013128 -0.0036049
-0.26779 0.18151 0.0039488 -0.0039043
-0.00015783 -0.00036364 -0.00027711 0.00019958 -0.00026977 -0.00061417 -0.0015832 -0.00032524
0.0039567 -0.0038835 -0.26227 0.18212
5780000000 -0.23413 0.13662 0.0014071 -0.0048913 -0.0025187 0.0011411 -0.00068799 0.00011056
-0.00032287 -0.00040761 -1.1664e-05 -0.00025293
0.0014317 -0.0049031 0.01106 0.33967 -0.0061142 -0.00032415 1.5949e-05 -0.00018029
7.5426e-05 -6.7914e-05 -3.1906e-06 -3.6748e-05
-0.0024539 0.0011789 -0.0060422 -0.00040912 -0.28324 0.091544 -4.783e-05 2.4067e-05
0.00039448 0.00010389 -0.00029193 -0.00027986
-0.00072925 0.00013347 -2.6209e-05 -0.00020332 -3.3511e-05 -0.00015023 -0.071105 0.19615
-0.00014097 -0.0032845 -0.0012856 3.1323e-05
-0.00039013 -0.00026078 -9.9627e-06 -8.0192e-07 5.0521e-05 0.00010608 -0.0002044 -0.0033576
-0.25704 0.20218 0.0026844 -0.004151
-0.00016096 -0.00031227 -7.8602e-05 -6.5292e-05 -0.00053635 -0.0003952 -0.0013228 -0.0001285
0.0025307 -0.0042121 -0.25351 0.20366
5840000000 -0.22024 0.15771 3.4484e-05 -0.0055105 -0.0019341 0.0013148 -0.00011503 0.00025639
-0.00040782 0.00014484 -0.00059261 -0.00031996
5.468e-05 -0.0055202 0.046995 0.34263 -0.0056227 0.00067105 -0.00019448 -3.8666e-05
0.00020746 -1.4451e-05 -0.00012379 0.00021382
-0.0020846 0.001274 -0.005722 0.00070404 -0.27593 0.11625 -0.0001845 -5.9353e-05
-5.373e-05 -0.00087284 -0.00033558 -0.00046496
-0.00010207 0.00031691 -0.00019849 1.4748e-06 -0.00020824 3.1423e-05 -0.048315 0.19904
-0.0009659 -0.0036871 -0.0012489 0.00030782
-0.00029234 0.00021162 0.00020558 -3.5261e-05 0.0001276 -0.0006187 -0.00094506 -0.0036939
-0.23978 0.2116 0.0020166 -0.0039936
-0.00057873 -0.00032602 -0.00011351 0.0002482 -0.00021065 -0.00028215 -0.0013162 0.00036062
0.0019146 -0.0040112 -0.21746 0.22823
5900000000 -0.20625 0.16958 -0.0020983 -0.0054511 -0.0020598 0.0024032 -0.00012983 0.00012086
0.00015128 -8.1614e-05 -3.9802e-05 0.00036769
-0.0020682 -0.0054685 0.067022 0.34206 -0.0050215 0.0018423 -2.3153e-05 2.5883e-05
-5.9698e-06 -0.00018205 -3.4337e-05 -0.00012225
-0.0021065 0.0026207 -0.005034 0.0020591 -0.25958 0.13083 -0.00013069 -0.00013323
-0.0006411 -0.00059944 -0.00083532 -0.00010209
-0.00012904 7.7094e-05 3.5114e-05 -1.1408e-05 -0.00013647 -0.00012046 -0.041051 0.20943
-0.0012042 -0.0036071 -0.0012499 0.00020011
0.00022868 -8.5073e-05 4.9119e-05 -0.00031807 -0.00052099 -0.00077945 -0.00133 -0.0034788
-0.21361 0.22549 0.0015853 -0.0053174
9.389e-05 0.00028546 -2.0917e-05 -7.7913e-05 -0.00090804 -0.00042149 -0.0011896 0.00028191
0.0019416 -0.0051987 -0.20307 0.23747
5960000000 -0.18575 0.18271 -0.0031703 -0.0038962 -0.00073118 0.0028012 -0.00017223 0.00016962
-0.00014141 0.00018695 -2.9969e-05 -1.4542e-05
-0.0031673 -0.0039093 0.093814 0.34084 -0.0043189 0.0024075 -0.00019571 4.655e-05
0.00010336 9.8223e-05 9.7846e-05 0.0001347
-0.00062526 0.0026449 -0.0041294 0.0023776 -0.24438 0.15681 -0.00011692 -5.177e-05
-0.00042858 0.00032664 -0.00043609 -0.00025412
-0.00019064 0.00014506 -0.00021596 -1.3532e-06 -1.9966e-05 -8.1033e-05 -0.022368 0.21778
-0.0023118 -0.0031174 -0.001098 0.00089306
-0.00021011 0.00025626 -7.9096e-05 0.00013131 -0.00056722 0.00034849 -0.0022984 -0.0031807
-0.19284 0.24079 -0.00013905 -0.0052034
-8.0274e-05 8.5303e-05 0.00015324 0.00014566 -0.00058258 -0.00014586 -0.0010077 0.00090922
-0.00023959 -0.0053771 -0.17359 0.26428
6020000000 -0.16777 0.198 -0.0038953 -0.0028644 -3.0274e-05 0.0029612 1.0113e-05 0.00052911
-0.00028127 0.00032931 9.5193e-07 0.00025284
-0.0038923 -0.0028602 0.12189 0.33185 -0.0045158 0.0033341 -3.5322e-05 0.00012642
-0.00014111 7.6239e-05 -0.00026719 0.00013947
-9.1339e-05 0.002951 -0.0045187 0.0033912 -0.22497 0.16917 -0.00027531 0.00029667
-0.00048895 0.00017262 -0.00061717 0.0007458
-2.8192e-05 0.00053854 -4.6264e-05 0.00017791 -0.00029895 0.00017263 -0.015953 0.21318
-0.0029718 -0.0030491 -0.00056058 0.00083591
-0.00020675 0.00033751 -8.2197e-05 0.00014975 -0.00044219 0.00020761 -0.0030266 -0.0029704
-0.16417 0.25338 -0.00058723 -0.0047992
-2.3266e-05 0.0002393 -0.00025347 0.00011566 -0.00035531 0.00070898 -0.00059663 0.00070112
-0.00056884 -0.0048484 -0.14669 0.26326
6080000000 -0.14728 0.20658 -0.0040251 -0.00073701 0.0013521 0.0027073 5.2802e-05 0.00010667
0.00018638 0.00018046 0.00015939 7.2463e-05
-0.0040159 -0.00074478 0.14331 0.33253 -0.002977 0.0045515 -5.1687e-05 -3.2146e-05
-7.0505e-05 0.00018013 0.00014279 0.00034891
0.0014279 0.0027322 -0.0029254 0.0047752 -0.2061 0.19602 0.00027303 4.5888e-05
-0.00033093 0.00046942 -7.338e-05 0.00025331
6.6592e-05 9.6048e-05 -4.669e-05 -4.1943e-05 0.00028221 0.00012665 0.00086998 0.22131
-0.0040935 -0.0020465 -0.00083422 0.00090355
0.00016068 0.00014756 -4.2349e-05 1.8105e-05 -0.0002438 0.00053364 -0.0040743 -0.0020932
-0.13533 0.27068 -0.0014939 -0.0053721
0.00020554 8.1245e-06 8.6531e-05 0.00034666 -0.00014714 0.00026376 -0.00078322 0.0011085
-0.0016387 -0.0049485 -0.1245 0.28437
6140000000 -0.13001 0.21964 -0.003524 -0.00049729 0.0015535 0.0021275 6.228e-05 5.073e-05
0.00010991 -0.00023885 0.000295 -0.00025731
-0.0035143 -0.00048454 0.17002 0.31326 -0.0023026 0.0053212 6.4905e-05 5.7497e-05
0.00035596 4.0476e-05 0.00024234 7.6779e-05
0.0016519 0.0020454 -0.0020867 0.0053539 -0.18254 0.21432 0.00030143 -8.7871e-05
-0.000107 0.00075423 0.00020784 0.00065384
9.9131e-05 4.0695e-05 9.7967e-05 5.3521e-05 0.00042283 -0.00013368 0.013585 0.21199
-0.0047699 -0.00092011 -0.00054426 0.0014973
5.9047e-05 -0.00018784 0.00044288 -4.3038e-05 4.7463e-05 0.00089183 -0.0047581 -0.00076197
-0.11547 0.28989 -0.0030343 -0.0040566
0.00037032 -0.00012008 0.00024588 4.3712e-05 -7.7475e-05 0.00076307 -0.00048976 0.0014666
-0.0029633 -0.0043824 -0.085591 0.28275
6200000000 -0.11426 0.22492 -0.0029701 -0.00016242 0.0022166 0.0013813 9.8213e-05 0.00038103
-0.00020986 0.00012118 -0.00017366 -0.00028391
-0.0029571 -0.00015127 0.19784 0.31138 -0.0006567 0.0054055 6.3053e-05 0.0002532
0.00015115 -7.0325e-05 0.00011742 0.00016097
0.0021147 0.0012446 -0.00063851 0.0052514 -0.16349 0.22896 9.7369e-05 -0.00030082
0.00077496 0.00016176 0.00022935 0.00026592
9.8041e-05 0.00034155 3.1697e-05 0.00019114 0.00018522 -0.00034655 0.026906 0.22049
-0.0043801 0.00056479 0.00014995 0.0013488
-0.00025372 0.00016345 -0.00010972 -4.8646e-05 0.00067478 0.00019541 -0.0043758 0.00045385
-0.10315 0.29552 -0.0040954 -0.003466
-0.00018862 -0.00023452 0.00019001 0.00021986 0.00037414 0.0005537 0.00010126 0.0012452
-0.0039591 -0.0034015 -0.072271 0.29144
6260000000 -0.099261 0.2379 -0.003059 0.00092161 0.0022548 0.00044509 0.00025312 -0.000111
-3.7433e-05 0.00025244 -0.00015104 5.3972e-06
-0.0030563 0.00095198 0.21525 0.29604 5.9715e-05 0.0053102 3.5032e-06 -0.00010654
-0.00016182 -4.6538e-05 0.00022513 2.2904e-05
0.0022866 0.00056899 0.00016837 0.0053551 -0.14015 0.25024 0.00014551 -6.1799e-05
0.00016709 -0.00035962 0.00030105 0.00037447
0.00029925 -0.00010375 1.1591e-05 -3.7113e-05 1.998e-05 2.7387e-05 0.042965 0.21554
-0.003983 0.0016577 0.00058016 0.001249
6.3261e-05 0.00026515 1.2084e-05 0.00011078 0.0001656 -0.00052227 -0.0040523 0.0017333
-0.074579 0.29693 -0.0041159 -0.0024248
-1.7759e-05 -2.8199e-05 0.0003504 -1.6057e-06 0.00026296 -0.00013128 0.00061644 0.0011944
-0.0044222 -0.0023814 -0.026835 0.29218
6320000000 -0.082792 0.23976 -0.0024925 0.0014849 0.0022285 -0.00039859 0.00012266 8.5448e-05
-0.00035396 0.00046568 -0.00015191 0.00022091
-0.0024989 0.0014824 0.24044 0.28582 0.0018764 0.0054053 7.9263e-05 6.3572e-05
1.0884e-05 -0.00010471 0.0002018 -0.00017332
0.0022633 -0.00052182 0.0020833 0.0053975 -0.12244 0.25846 -0.00024897 -0.00031544
0.0001374 -3.1448e-05 0.00042244 0.00021755
9.241e-05 3.5639e-05 8.3982e-05 2.6733e-05 -0.00017465 -0.00025 0.041714 0.21651
-0.0034721 0.0021456 0.00074792 0.00081478
-0.00035254 0.00048676 1.6569e-05 -0.00023676 0.0001787 0.00022576 -0.0035199 0.0021389
-0.050315 0.30675 -0.0049011 -0.0012727
-0.00010781 0.00033205 2.2493e-05 -0.00013533 -1.8742e-05 0.0001373 0.0007224 0.00090748
-0.0045709 -0.0011407 -0.016663 0.28937
6380000000 -0.063061 0.24687 -0.0018001 0.0019147 0.0016598 -0.00070343 5.7841e-06 -7.9452e-05
0.00033734 0.00020803 0.00011436 0.0001632
-0.0018117 0.0018987 0.25683 0.26646 0.0032002 0.004226 -0.00014835 -5.1397e-05
-0.00012169 -0.00024559 -0.00017132 -0.0002471
0.0016252 -0.00067999 0.0032104 0.0040997 -0.094482 0.27448 -0.00027119 0.0001827
0.00037235 -0.00013544 0.00039378 -4.6033e-06
-7.9578e-06 -3.9524e-05 -0.00018619 -2.8658e-05 -0.00023894 9.6165e-05 0.062731 0.20701
-0.0027541 0.0032043 0.00087419 0.00085723
0.00033038 0.00024609 -0.00024865 -0.00017939 0.0007141 -0.00026767 -0.0026872 0.0032761
-0.030366 0.29889 -0.0046834 0.0002421
0.00018247 1.3624e-05 -6.1525e-05 -0.00025784 0.00073784 0.00043383 0.00099155 0.00072003
-0.004819 0.00017286 0.023253 0.29256
6440000000 -0.04033 0.25736 -0.00083771 0.002383 0.0016674 -0.00080226 0.00037848 -0.00011395
0.00024296 -0.00048189 -0.0003296 -0.00033869
-0.00084088 0.0023978 0.27735 0.25202 0.0033739 0.0028626 0.00017232 -2.6119e-05
-0.00011846 1.9407e-05 -0.00020116 -0.00029718
0.0016253 -0.00081337 0.0033949 0.0028236 -0.076868 0.28894 -0.00017035 0.00030313
-0.00028883 -7.9516e-05 0.00036672 -0.00038851
0.00034059 -0.00012808 0.00016557 -8.95e-06 -0.00020937 0.00033792 0.064965 0.20292
-0.0016542 0.0037677 0.0010669 0.00064792
0.00017587 -0.00046947 -5.8434e-05 9.8563e-05 -0.00054788 -0.00026147 -0.0016275 0.0037213
0.012483 0.30285 -0.0045042 0.0016471
-0.00031054 -0.00027436 -0.00023976 -0.00026734 0.00058812 -0.00060036 0.00088459 0.00062055
-0.004584 0.0015279 0.035397 0.276
6500000000 -0.021843 0.25678 -6.5802e-05 0.0019989 0.0011919 -0.00093174 0.00019982 -5.6866e-05
0.0001558 0.00019981 -0.00014163 0.00036797
-6.6805e-05 0.001998 0.30185 0.22459 0.0036509 0.0024765 9.3134e-05 -2.11e-05
9.245e-05 0.00016285 0.00018079 -2.8535e-07
0.001242 -0.00095538 0.0037561 0.0024206 -0.06522 0.28555 0.00011773 -4.4114e-05
7.4916e-05 -0.00022051 -0.00027637 -0.00028833
0.00021762 -8.1128e-05 9.4234e-05 -2.0603e-05 0.00011131 -3.0947e-05 0.088862 0.19778
-0.00026804 0.0037132 0.0010577 0.00047627
6.452e-05 0.00016046 0.00014806 3.0701e-05 -0.00012201 1.2592e-05 -0.00025786 0.0038883
0.03389 0.30595 -0.0031832 0.0024625
-0.00019239 0.00033217 0.000155 9.071e-06 -0.00049626 -0.00035126 0.0011043 0.00045332
-0.0032663 0.0025955 0.071846 0.27725
