# Supplementary material for: Early Detection of Alzheimer’s Disease via Machine Learning-Based Microwave Sensing: An Experimental Validation
Source: Sensors (Basel). 2025 Apr 25;25(9):2718. doi: 10.3390/s25092718 (PMC12074295; doi:10.3390/s25092718)
Supplement: Supplementary file 1 [file sensors-25-02718-s001.zip › measurements_paper_sensors/26 febbraio - PART1/set3 H/CSF_H_m2.s6p]

!Keysight Technologies,M9804A,MY58100912,A.14.10.03
!Date: Thursday, April 27, 2023 10:28:33
!Correction: S11(C  6-Port  ) 
!S12(C  6-Port  ) 
!S13(C  6-Port  ) 
!S14(C  6-Port  ) 
!S15(C  6-Port  ) 
!S16(C  6-Port  ) 
!S21(C  6-Port  ) 
!S22(C  6-Port  ) 
!S23(C  6-Port  ) 
!S24(C  6-Port  ) 
!S25(C  6-Port  ) 
!S26(C  6-Port  ) 
!S31(C  6-Port  ) 
!S32(C  6-Port  ) 
!S33(C  6-Port  ) 
!S34(C  6-Port  ) 
!S35(C  6-Port  ) 
!S36(C  6-Port  ) 
!S41(C  6-Port  ) 
!S42(C  6-Port  ) 
!S43(C  6-Port  ) 
!S44(C  6-Port  ) 
!S45(C  6-Port  ) 
!S46(C  6-Port  ) 
!S51(C  6-Port  ) 
!S52(C  6-Port  ) 
!S53(C  6-Port  ) 
!S54(C  6-Port  ) 
!S55(C  6-Port  ) 
!S56(C  6-Port  ) 
!S61(C  6-Port  ) 
!S62(C  6-Port  ) 
!S63(C  6-Port  ) 
!S64(C  6-Port  ) 
!S65(C  6-Port  ) 
!S66(C  6-Port  ) 
!S6P File: Measurement: :
# Hz S  RI   R 50
500000000 -0.32687 -0.05619 -0.010716 -0.0015516 -0.0081948 0.01215 -0.0040463 0.011345
0.012357 0.0051592 -0.0051306 0.0082926
-0.010623 -0.0014842 -0.40966 -0.070222 0.0069502 -0.010598 0.001425 0.011671
0.0080736 0.0025674 0.00062953 0.013801
-0.0080905 0.012299 0.0072865 -0.010957 -0.25485 0.19451 0.0068977 0.0030193
-0.0015003 0.0081644 0.00060931 0.011633
-0.0036978 0.011607 0.0010811 0.011991 0.0066585 0.0031398 -0.32842 0.044594
-0.019665 -0.0063236 0.017222 0.027733
0.011796 0.0053679 0.0081093 0.002546 -0.0016601 0.007902 -0.019651 -0.0064465
-0.25556 -0.16012 -0.028162 0.0042361
-0.0051725 0.0079871 0.0013025 0.013767 0.0010874 0.011464 0.016577 0.028127
-0.027586 0.0047009 -0.25315 -0.14683
560000000 -0.3115 0.10914 -0.022721 -0.06555 0.0006884 0.012684 0.0057609 0.011034
0.010692 0.0033778 0.011188 0.0096224
-0.022815 -0.065533 -0.3711 0.092723 -0.042166 -0.037814 0.01259 0.0034474
-0.01236 -0.0039019 0.004705 -0.0019887
0.00081381 0.012902 -0.041167 -0.038803 -0.17875 0.24242 0.00060999 -0.0043633
0.017651 0.0043418 0.0078504 -0.0057364
0.0049579 0.011102 0.01369 0.0028456 0.00073338 -0.0039299 -0.30548 0.13476
0.0039813 -0.02242 0.0059306 -0.021606
0.01069 0.0032779 -0.012649 -0.0043204 0.018192 0.0036279 0.0036967 -0.021964
-0.30527 0.015855 0.0071461 -0.047658
0.011905 0.0097118 0.0043743 -0.00051994 0.0083351 -0.0055825 0.0061614 -0.021326
0.0076305 -0.047348 -0.32599 0.00072915
620000000 -0.27183 0.086573 -0.02382 0.0093449 0.0033886 0.0087436 0.0078836 -0.0046551
0.012209 -0.0011825 0.00086569 -0.0025721
-0.023838 0.0093885 -0.39952 0.039594 -0.019248 0.00089534 -0.0015326 -0.0017062
0.011618 -0.0059572 0.00059577 -0.0033003
0.003176 0.0088809 -0.019541 0.00095561 -0.15269 0.25111 -0.00077785 -0.0047435
-0.003505 -0.0026532 0.0086079 -0.0029047
0.0080312 -0.0049088 -0.001601 -0.0019775 -0.0009031 -0.004988 -0.26389 0.14548
-0.039516 -0.019208 0.012927 0.029742
0.012411 -0.0011422 0.011928 -0.0059202 -0.0034334 -0.0029447 -0.039629 -0.019403
-0.23154 -0.016101 -0.040932 0.01252
0.00050886 -0.0018675 0.00046846 -0.002964 0.0082442 -0.0025594 0.012033 0.029796
-0.040573 0.011746 -0.24173 -0.031587
680000000 -0.23745 0.17787 -0.026213 -0.014305 0.0049572 0.0052311 0.0016672 -0.0070268
-0.0023315 -0.011293 0.00529 -0.0069385
-0.026143 -0.014232 -0.38923 0.14241 -0.032278 -0.0010786 -0.0013826 -0.0005944
-0.0020951 -0.0093629 -0.00081967 -0.0017515
0.0049127 0.0050965 -0.032275 -0.0010527 -0.10606 0.27472 -0.00062788 -0.00044343
-0.0017648 0.00027392 -0.0027515 -0.0091576
0.0014655 -0.0068999 -0.0013929 -0.00064564 -0.00068984 -0.00044473 -0.22004 0.19948
-0.025249 -0.0060615 -0.0083253 -0.012428
-0.0024504 -0.01131 -0.0021713 -0.009169 -0.0019569 0.00041191 -0.025411 -0.0061589
-0.26912 0.081468 -0.0064109 -0.0049858
0.0050437 -0.0064654 -0.00094758 -0.0016776 -0.0026582 -0.0091762 -0.0079545 -0.012403
-0.0064257 -0.004897 -0.26208 0.069547
740000000 -0.19117 0.17115 -0.040496 0.026719 0.013181 -0.0038289 0.00034537 -0.0043942
-0.0045574 -0.0016071 -0.0058465 0.0023939
-0.04044 0.026592 -0.33434 0.1614 -0.036284 0.034416 4.2641e-05 -0.0059749
-0.011675 0.0062427 -0.0013026 -0.0055373
0.013119 -0.0040176 -0.036232 0.034391 -0.072065 0.27472 -0.0022745 0.0028716
-0.0015605 -0.0044308 -0.0018361 0.00089837
0.00031792 -0.0042893 7.6174e-05 -0.0061468 -0.002062 0.0030953 -0.20232 0.20546
-0.040704 -0.0051966 0.021923 0.017423
-0.0042356 -0.001423 -0.01184 0.0068658 -0.0019649 -0.0045329 -0.040865 -0.0053575
-0.17785 0.10243 -0.038938 0.0012862
-0.0065153 0.0023919 -0.00097577 -0.0054975 -0.0014494 0.00059316 0.0219 0.017445
-0.038871 0.0009775 -0.25284 0.074338
800000000 -0.16404 0.21591 -0.022228 0.016268 0.0053294 -0.010129 -0.0041395 -0.0026867
-0.0042548 0.0019876 0.0041159 0.00076345
-0.022253 0.016266 -0.34253 0.2326 -0.0079408 0.03439 -0.0023401 0.0019819
-0.00078041 0.0023323 0.00075479 0.0055598
0.0052009 -0.0099783 -0.0079326 0.034359 -0.034368 0.30074 0.00069466 0.0013821
0.00025306 0.0034976 -0.0018889 0.00072124
-0.0042097 -0.0027433 -0.002405 0.0020332 0.00066469 0.0013704 -0.1727 0.23408
-0.027221 0.015696 0.014565 -0.010697
-0.0045101 0.0019367 -0.00075234 0.0022674 0.00024164 0.003582 -0.027013 0.015451
-0.21167 0.13064 -0.016772 0.021409
0.0041461 0.0006948 0.00057849 0.0057384 -0.0018407 0.00086935 0.014744 -0.010869
-0.016819 0.021301 -0.25013 0.12681
860000000 -0.12775 0.23731 -0.017447 0.030483 -0.0032491 -0.0096067 -0.0017863 0.00036321
0.0037085 0.0051697 -0.0036414 -0.0035023
-0.017432 0.030513 -0.29374 0.27704 0.0079962 0.033882 0.00037349 0.0021285
0.0035752 0.00079823 0.0033951 0.00018098
-0.003218 -0.0096011 0.0082659 0.033974 0.014974 0.31073 -0.00036881 -0.00019577
0.0025983 -0.0013418 0.0013743 0.0041833
-0.0018294 0.00044614 0.00036019 0.0019134 -0.00041425 -0.00018901 -0.13417 0.24479
-0.015988 0.019715 -0.0070197 -0.0097306
0.0039222 0.0049163 0.0039092 0.00081597 0.0027417 -0.0012488 -0.016059 0.020195
-0.15493 0.17724 -0.02241 0.016893
-0.0035345 -0.0033999 0.0033701 0.00029169 0.0012368 0.0041258 -0.0069273 -0.009752
-0.022325 0.017152 -0.19843 0.17682
920000000 -0.10536 0.25988 0.0050358 0.03892 -0.0089949 -0.0041881 -0.0020633 0.0015702
0.00092292 0.0016171 0.0031991 -0.0011995
0.0049998 0.038918 -0.26727 0.29786 0.028056 0.022358 0.0014246 0.0013101
0.0069512 -0.00059009 0.0039552 -0.0030356
-0.0089877 -0.0041097 0.028178 0.022359 0.060894 0.31203 0.001789 5.6579e-05
0.00090291 -0.00031645 0.00099977 -0.0014491
-0.0020793 0.0016362 0.0014061 0.0011872 0.0018154 0.00010006 -0.10999 0.26101
-0.0080255 0.030654 0.00428 -0.0062174
0.00096606 0.001733 0.0068979 -0.00040251 0.00089126 -0.00031025 -0.0080456 0.030656
-0.14123 0.18304 -0.0011889 0.026909
0.0032442 -0.0012194 0.0041069 -0.0027732 0.00094516 -0.0013397 0.003868 -0.0060086
-0.0012132 0.02698 -0.20989 0.18801
980000000 -0.058617 0.28225 0.017281 0.029794 -0.0088278 0.004607 0.0017382 0.003541
0.003653 -0.0016151 -0.0033682 -0.0029804
0.017266 0.029754 -0.21522 0.33526 0.032994 0.0048013 0.0019257 2.3467e-05
0.0015918 -0.0057802 -0.00020189 -0.0026579
-0.0088677 0.0046109 0.032991 0.0047357 0.10764 0.30764 0.0005278 -0.0011557
0.00046242 -0.0017618 0.0014864 -0.000388
0.0018114 0.0035149 0.0019642 -7.3925e-05 0.00053889 -0.0011473 -0.070577 0.27263
0.010477 0.028439 -0.0093868 -0.0075387
0.00352 -0.0016161 0.0014788 -0.005766 0.00043659 -0.0018302 0.010607 0.028334
-0.10811 0.20989 0.0072697 0.018775
-0.0033285 -0.002779 -0.00023614 -0.0025444 0.0014494 -0.0004789 -0.0092071 -0.0077277
0.0072162 0.018796 -0.16816 0.23808
1040000000 -0.016651 0.29026 0.033047 0.018844 -0.00086443 0.0071502 0.0022236 0.00063064
0.00055271 -0.0033674 -0.00019986 -0.0015452
0.032986 0.018808 -0.17951 0.34785 0.029272 -0.01462 0.0015556 -0.0018559
-0.0021063 -0.0024415 -0.0011268 -0.0031497
-0.00083995 0.0071226 0.02929 -0.014713 0.15463 0.29357 -0.00048292 -0.0014632
-0.0015519 -0.0010783 -0.00062572 -0.0011556
0.0022609 0.00062485 0.0015624 -0.0018544 -0.00049252 -0.0014797 -0.042386 0.28079
0.020795 0.016454 -0.0014544 0.0010565
0.00048196 -0.0033522 -0.0020936 -0.0024626 -0.0014792 -0.00096947 0.020749 0.016402
-0.075101 0.21461 0.01467 0.017652
-0.00019418 -0.0014235 -0.0011753 -0.0030944 -0.00064061 -0.0011663 -0.0013984 0.0010167
0.014697 0.017674 -0.14649 0.25775
1100000000 0.026999 0.30049 0.036233 -0.0037837 0.003392 0.0037901 0.0021437 -0.00092551
-0.0022815 -0.0028854 -0.0041126 0.0001183
0.036185 -0.0037733 -0.1372 0.36756 0.015176 -0.027539 -0.00017474 -0.0017813
-0.0034676 -0.00088165 -0.0037849 -0.00047923
0.0034169 0.0037872 0.015048 -0.027586 0.20009 0.27441 -0.0018515 0.0001265
-0.0016116 0.00050287 -0.0010874 -0.00044366
0.0021668 -0.00094363 -0.00017507 -0.0017991 -0.00185 0.00011967 -0.0023246 0.28561
0.024843 0.0028319 -0.0022394 -0.00076375
-0.0022723 -0.002819 -0.0034923 -0.00081445 -0.0016122 0.00055527 0.024847 0.0027778
-0.054548 0.22697 0.019333 0.0075437
-0.0042706 6.6512e-05 -0.0037691 -0.0005806 -0.0011012 -0.00039091 -0.0022213 -0.00076301
0.019321 0.0076209 -0.102 0.29157
1160000000 0.079515 0.29708 0.024277 -0.020475 0.0030806 -0.00081253 -8.5419e-05 -0.0021734
-0.0038172 -0.00064114 -0.0010301 0.0041126
0.024233 -0.020436 -0.09206 0.37194 -0.0036923 -0.028489 -0.0015453 -0.0016066
-0.0025409 0.0023763 -0.0016542 0.0019178
0.0031108 -0.00083359 -0.0037894 -0.028539 0.24466 0.24432 -0.00082232 0.0015883
-0.00051052 0.0015986 -0.0009882 0.0003234
-0.00011372 -0.0021839 -0.0014918 -0.0016155 -0.00084812 0.0015608 0.0385 0.28182
0.020487 -0.011982 -0.0038228 0.0044307
-0.0037656 -0.0005876 -0.0024979 0.0024332 -0.00047991 0.0016254 0.020539 -0.011944
-0.018709 0.23366 0.018103 -0.0013432
-0.00095775 0.0041084 -0.0017057 0.0016841 -0.00092366 0.00038894 -0.0039221 0.0044918
0.018084 -0.0013976 -0.053546 0.29555
1220000000 0.12269 0.28659 0.011182 -0.029985 -0.0014515 -0.0013273 7.8628e-05 -0.00081828
-0.0024702 0.0021123 0.0011242 0.0020902
0.011194 -0.029926 -0.049312 0.38527 -0.016634 -0.020938 -0.0025719 0.00040378
-5.8062e-05 0.0029694 -0.00083849 0.0020163
-0.0014425 -0.0013467 -0.016683 -0.020905 0.28364 0.20536 0.000732 0.0016906
0.00052229 0.0011569 0.00022971 0.00067297
8.113e-05 -0.00085876 -0.0025649 0.00039823 0.00074031 0.0016589 0.077619 0.27178
0.0096233 -0.018306 0.0016163 0.0012516
-0.0025056 0.0022223 -0.00012118 0.0030063 0.00050285 0.0011151 0.0096214 -0.018374
0.006303 0.23913 0.012674 -0.012995
0.0011533 0.0020866 -0.00087605 0.0020543 0.00023116 0.00060527 0.0016433 0.0012535
0.012721 -0.01312 -0.024769 0.31377
1280000000 0.17307 0.26758 -0.0075621 -0.028633 -0.0020336 0.0018582 -0.0007708 -0.0020025
-0.00084107 0.0031349 0.0023916 0.0012823
-0.0075388 -0.028589 -0.0030692 0.37801 -0.023539 -0.0082671 -0.0010101 0.0013405
0.0016361 0.0017831 0.00063226 0.0020824
-0.0019525 0.0018726 -0.023598 -0.0081604 0.31518 0.16296 0.0015459 6.888e-05
0.0010819 0.00029801 0.00024419 0.00040586
-0.00074932 -0.0019766 -0.0010146 0.0013803 0.0015398 7.9789e-05 0.11433 0.25473
-0.00011196 -0.020156 -0.0010552 0.00031405
-0.00083602 0.0031194 0.0015884 0.0018259 0.0011071 0.00031051 -0.00013085 -0.020143
0.042578 0.24198 0.0023022 -0.015061
0.0024402 0.0012774 0.00057179 0.0020833 0.00019876 0.00032401 -0.0010493 0.00024352
0.0023635 -0.015084 0.023592 0.3187
1340000000 0.21086 0.2337 -0.017049 -0.019304 0.00037054 0.0043008 -0.0016239 -0.00079344
0.0014515 0.0025149 0.0019362 -0.0013385
-0.017005 -0.019297 0.036356 0.37054 -0.020936 0.004248 -0.00037317 0.0021249
0.0018509 0.00089724 0.001236 0.00082496
0.00032508 0.0042529 -0.020883 0.0043468 0.33883 0.114 0.0011083 -0.00082272
0.00061619 -0.00056714 0.00015818 0.00018782
-0.0016079 -0.00079383 -0.00035449 0.0021132 0.0010973 -0.00081503 0.14657 0.23251
-0.0095161 -0.016942 0.00061742 0.001091
0.0015359 0.0025107 0.0018881 0.00085576 0.00060368 -0.00053564 -0.009524 -0.016877
0.072805 0.23415 -0.0042066 -0.013219
0.0019634 -0.0013543 0.0012576 0.00083678 0.00016033 0.00020197 0.00063146 0.0010794
-0.0042439 -0.013202 0.06209 0.31458
1400000000 0.24404 0.19707 -0.023367 -0.0080484 0.0046754 0.0031368 -0.0021835 0.00051004
0.0022917 0.00092052 0.00044361 -0.0013309
-0.023333 -0.0080532 0.073298 0.35921 -0.014437 0.012168 0.0013592 0.0016053
0.001413 -0.00059006 0.0012429 0.00018723
0.0047388 0.0031421 -0.014392 0.012256 0.35214 0.059782 0.00021191 -0.0015924
0.0001731 -0.00028391 0.00040025 0.00021801
-0.0021842 0.00051616 0.0013829 0.0016116 0.00021969 -0.0015761 0.17408 0.20311
-0.015451 -0.010023 -0.0010166 0.00026469
0.0023173 0.00092622 0.0014275 -0.00061535 0.00016034 -0.0003158 -0.015489 -0.0099697
0.10479 0.22819 -0.010183 -0.0083636
0.00043978 -0.0013588 0.0012348 0.00019872 0.00040143 0.00027221 -0.0010286 0.00027484
-0.010144 -0.0083745 0.1067 0.30643
1460000000 0.26841 0.15399 -0.020426 0.0043487 0.0051496 -0.0014365 -0.0016681 0.0017089
0.0021185 -0.000412 -8.8422e-05 -0.00095473
-0.020424 0.0043256 0.10889 0.33829 -0.0056946 0.014953 0.0018897 0.0003774
0.0010739 -0.0013709 0.001262 -0.00051289
0.0051696 -0.0014638 -0.0056737 0.014956 0.35904 0.0040988 -0.0010043 -0.0014368
0.0001938 -0.00024341 0.00057837 -0.00031652
-0.0016477 0.0016656 0.0018718 0.00032593 -0.0010339 -0.0014261 0.19975 0.17401
-0.016866 -0.0031797 -0.00048616 0.0025032
0.0021252 -0.00044105 0.0010545 -0.0014098 0.00017111 -0.0003034 -0.016879 -0.0031606
0.13493 0.21246 -0.011765 -0.0024638
-7.3589e-06 -0.00096536 0.0012468 -0.00053751 0.00053755 -0.00035889 -0.00037353 0.0024856
-0.011835 -0.0024619 0.14119 0.28673
1520000000 0.28071 0.11191 -0.015109 0.0098444 0.003227 -0.0037522 -4.0002e-06 0.0027012
0.0021452 -0.0016575 -0.0010864 -0.00028163
-0.015098 0.009825 0.14281 0.32408 0.0016703 0.012497 0.001905 -0.00086164
7.2547e-05 -0.0012168 0.00040694 -0.00096872
0.003205 -0.0037493 0.0017619 0.012519 0.3509 -0.054448 -0.0011349 -0.00052002
0.00051201 -0.00084705 0.00015351 -5.7153e-05
6.7317e-05 0.0027597 0.0019047 -0.00085415 -0.0011592 -0.00052826 0.22103 0.13579
-0.016198 0.0028985 0.0018174 0.0021635
0.0021432 -0.0016562 7.8703e-05 -0.001233 0.00054212 -0.00085736 -0.016205 0.0029541
0.16189 0.19725 -0.011488 0.0015346
-0.0010804 -0.00028232 0.00042623 -0.00096465 0.00015027 -0.00012348 0.0017929 0.0021394
-0.011474 0.0015533 0.17454 0.26794
1580000000 0.29098 0.067174 -0.008662 0.013441 -0.00094349 -0.0045474 0.0015323 0.002053
2.1418e-05 -0.0021542 -0.00039508 0.000401
-0.008661 0.013431 0.17072 0.30075 0.0050704 0.0077081 0.00057944 -0.0018059
-0.00066694 -0.0011956 -0.00017534 -0.00075841
-0.00097323 -0.004495 0.0051067 0.0076699 0.32893 -0.1109 -0.0017955 0.00051789
-0.00041672 -0.0011613 0.00024188 -0.00057848
0.001541 0.0020397 0.00057665 -0.0018006 -0.00182 0.00055114 0.23381 0.098285
-0.012853 0.0083474 0.0025737 0.000655
-3.623e-05 -0.0021412 -0.00067153 -0.0012019 -0.00047455 -0.0011661 -0.012817 0.0083873
0.18541 0.17948 -0.008969 0.0072552
-0.00040621 0.00037603 -0.00019798 -0.00076359 0.00017202 -0.000568 0.0025538 0.00063172
-0.0089797 0.0072431 0.20842 0.24359
1640000000 0.29434 0.025075 -0.0017744 0.012493 -0.0025923 -0.0022258 0.0029963 0.0010877
-0.0004989 -0.0017909 -0.00035103 0.00047746
-0.0017696 0.012475 0.20201 0.27554 0.0055634 0.0029434 -0.00075347 -0.0019595
-0.0011828 -0.00035459 -0.00044108 -0.0007248
-0.0025591 -0.0021559 0.0055844 0.0029556 0.29965 -0.16141 -0.00076008 0.0015939
-0.0010643 -0.00098509 -0.00021401 -0.00042159
0.0029764 0.0010819 -0.00077151 -0.0019535 -0.00072806 0.0016186 0.24598 0.050128
-0.0084456 0.010334 0.0026021 -0.0010169
-0.00052352 -0.001763 -0.0012088 -0.00034759 -0.0010618 -0.00099974 -0.0083945 0.010375
0.20799 0.15334 -0.0045354 0.009108
-0.00038646 0.0004778 -0.00041179 -0.00075016 -0.00019628 -0.00037242 0.0026108 -0.00097597
-0.004565 0.0091149 0.2357 0.21231
1700000000 0.28649 -0.019799 0.0018738 0.0098863 -0.0030059 0.00018419 0.0031761 -0.0014081
-0.0021196 -0.00083779 0.00057466 0.00051157
0.0018761 0.0098763 0.21978 0.24459 0.003327 0.00021758 -0.0016408 -0.0006105
-0.00087601 0.00018924 -0.00087272 -0.00050462
-0.003091 0.00021189 0.0033234 0.00015999 0.25337 -0.19957 0.00058625 0.0017785
-0.0018964 -3.7823e-05 -0.00029228 -0.00074971
0.0031897 -0.0014168 -0.0016507 -0.00058774 0.0005566 0.0017757 0.24224 0.0023642
-0.0047337 0.011326 0.0015064 -0.002181
-0.0021426 -0.00086036 -0.00086054 0.00020653 -0.001928 -4.1464e-05 -0.0047167 0.01135
0.22499 0.13248 5.0469e-06 0.0092025
0.00056838 0.00049997 -0.00087826 -0.00050195 -0.00027994 -0.00078602 0.001517 -0.0021837
2.7546e-05 0.0092835 0.25265 0.17916
1760000000 0.27602 -0.068238 0.004511 0.0066056 -0.0019007 0.00090154 0.0012389 -0.0036961
-0.0016413 0.00053581 0.00029354 -0.00049486
0.0045105 0.0066142 0.24775 0.2052 0.00091949 -0.0013368 -0.0013159 0.00027545
-0.00093805 0.0010894 -0.00057945 0.00028915
-0.0018649 0.00088828 0.00091256 -0.0013506 0.20437 -0.2304 0.0015049 0.0012018
-0.0011474 0.0015461 -0.0011969 -0.00061442
0.0012546 -0.0036592 -0.0013366 0.00029122 0.0014953 0.0011823 0.23556 -0.047056
-0.00069283 0.010652 -4.7673e-05 -0.0026086
-0.0016176 0.00057308 -0.00092533 0.0011305 -0.0011172 0.0015536 -0.00067755 0.010663
0.23988 0.098618 0.0037703 0.006692
0.0002603 -0.00055806 -0.00055177 0.00028622 -0.0011438 -0.00056972 -8.0295e-05 -0.0025976
0.0037027 0.006729 0.2671 0.14244
1820000000 0.25116 -0.10655 0.0048678 0.0028213 8.3447e-05 0.0020379 -0.0011114 -0.0030908
-0.001321 0.0012408 -2.4947e-05 -0.00010069
0.0048515 0.0028279 0.2579 0.17423 -0.0011132 -1.7317e-05 -0.0012846 0.0010779
0.00018398 0.0012547 -0.00067911 0.00046153
3.5094e-05 0.0020146 -0.0011486 -1.6159e-05 0.15357 -0.2447 0.0017364 0.00018446
2.6446e-05 0.002364 -0.0015649 0.00016304
-0.0011717 -0.0031002 -0.0012804 0.0010822 0.0017214 0.0002046 0.20674 -0.094412
0.0018132 0.0088828 -0.0016627 -0.001588
-0.0013275 0.0012524 0.00018524 0.0012354 -2.4629e-05 0.0024086 0.0018253 0.0088968
0.2559 0.068416 0.0045694 0.003479
-6.0062e-05 -0.0001095 -0.0006678 0.00044852 -0.0015605 0.00015485 -0.0016771 -0.0016216
0.004662 0.0035336 0.27045 0.10637
1880000000 0.21575 -0.14602 0.0026179 0.00029016 -0.00054034 0.0019017 -0.002982 -0.0022966
-0.00013673 0.0019336 0.00026912 -0.0006136
0.0026339 0.00029849 0.26273 0.12852 -0.0031151 0.002305 -0.00015471 0.0017291
0.00075596 0.0010498 3.9498e-05 0.00091323
-0.00051019 0.0020226 -0.0031413 0.0023701 0.10215 -0.25058 0.0014042 -0.0012873
0.0015951 0.0017315 -0.0011477 0.0014161
-0.0030117 -0.0022694 -0.00016699 0.0017126 0.0014614 -0.0013163 0.16831 -0.1343
0.0032618 0.0061865 -0.0022034 0.00023716
-7.5939e-05 0.0019438 0.00074967 0.0010391 0.0017083 0.0017291 0.0032654 0.0061508
0.25944 0.037643 0.0047989 0.0013796
0.00031523 -0.00067876 7.5211e-05 0.00089914 -0.0010039 0.0014904 -0.0021797 0.00030665
0.0047698 0.0013662 0.27162 0.073677
1940000000 0.17702 -0.17264 0.00024072 -0.0015675 0.0013288 0.002036 -0.003845 0.00062918
0.0016506 0.0012465 -0.00069959 -0.00067783
0.00023258 -0.001543 0.26485 0.095881 -0.0014334 0.0048958 0.0010592 0.0012062
0.0017155 0.00022119 0.00088407 0.00026659
0.0013476 0.0019955 -0.001353 0.0048689 0.05936 -0.24268 0.00017985 -0.0020293
0.0023243 0.00027378 0.00023616 0.0016181
-0.0037784 0.0006204 0.0010775 0.0012229 0.00016937 -0.0020346 0.11817 -0.16756
0.0029084 0.0040368 -0.0013626 0.0012159
0.0016568 0.0012105 0.0017533 0.00017745 0.0023186 0.00021146 0.0028775 0.0040755
0.26305 -0.0015813 0.0034339 -0.0019223
-0.000651 -0.00067406 0.00091172 0.00025833 0.00013107 0.0015756 -0.001307 0.001106
0.0034505 -0.0019194 0.26249 0.036809
2000000000 0.12986 -0.18625 -0.003638 0.00058982 0.002739 0.0016535 -0.002367 0.0035752
0.0012981 -2.2361e-05 -0.0008906 0.00066706
-0.0036373 0.00057654 0.25017 0.060229 -0.0006755 0.0068132 0.0014361 0.000296
0.0010599 -0.0012885 0.00039729 0.00017664
0.0027476 0.0015549 -0.00059677 0.0067448 0.017293 -0.22805 -0.0014031 -0.0010616
0.0019342 -0.0014857 0.0018269 0.0016609
-0.0022971 0.0035285 0.0014973 0.00030191 -0.0014416 -0.0010706 0.063698 -0.17951
0.0011061 0.0026429 -0.00016049 0.0019047
0.0013507 3.6001e-05 0.0010334 -0.0012931 0.0018354 -0.0014704 0.0011209 0.0026353
0.25729 -0.035345 0.00051879 -0.0026992
-0.00096084 0.00060308 0.00038599 0.00015853 0.0017979 0.0015898 -5.7508e-05 0.0018596
0.00055178 -0.0027623 0.24942 0.0099058
2060000000 0.084253 -0.19308 -0.0047053 0.002931 0.0030903 -0.00035422 0.00077234 0.0033005
0.0014802 -0.00092488 -6.457e-05 0.0012134
-0.0046875 0.0029375 0.23775 0.031442 0.0040787 0.0080673 0.0010018 -0.00048704
0.00033209 -0.001338 0.00069485 -5.171e-05
0.0031433 -0.00035767 0.0041866 0.0079535 -0.013837 -0.20928 -0.0011419 0.00037701
0.0002102 -0.0021957 0.0030758 0.00026445
0.00073775 0.0033426 0.0009973 -0.00048842 -0.0010989 0.00048842 0.012433 -0.17701
-0.0001322 0.0035968 0.00085685 0.00079907
0.0014303 -0.00095348 0.00031169 -0.0012982 0.00020023 -0.0021072 -0.00013705 0.00362
0.24267 -0.074062 -0.0012545 -0.0033728
-0.00010795 0.0012025 0.00061954 -8.0332e-05 0.0029715 0.00032618 0.00087445 0.00088951
-0.0011771 -0.0033552 0.23594 -0.015067
2120000000 0.038371 -0.1842 -0.0039274 0.0067467 0.0024606 -0.0025243 0.0027258 0.0020682
0.00012121 -0.0017448 0.0010195 6.4138e-05
-0.0039549 0.006736 0.21592 0.0070274 0.0064226 0.0044661 0.001157 -0.0011798
-0.0012592 -0.001861 0.00011044 -0.0011182
0.0024994 -0.0025335 0.006486 0.0044427 -0.042455 -0.19331 -0.0007544 0.0011285
-0.0019812 -0.001542 0.00048358 -0.00226
0.0028253 0.0019778 0.0011314 -0.0012246 -0.00070122 0.001079 -0.039667 -0.16103
-0.0010099 0.0049786 0.0015979 0.0009492
0.00016352 -0.0016948 -0.0012712 -0.0018379 -0.0019108 -0.0015061 -0.00093269 0.0048814
0.22422 -0.10963 -0.0049122 -0.0017221
0.0010506 8.7208e-05 0.00016027 -0.0011497 0.00046711 -0.002299 0.0016268 0.00080431
-0.0049129 -0.0016796 0.2153 -0.031167
2180000000 -0.0013177 -0.17038 -0.002263 0.0098836 0.00075461 -0.0022945 0.0030101 -0.0002191
-0.00020478 -0.0010779 0.0012965 0.00034478
-0.0022434 0.0098577 0.19642 -0.010423 0.0075086 0.0038814 -0.00070824 -0.0016401
-0.0019307 0.00076276 9.1049e-05 0.00031273
0.00076188 -0.0022161 0.0074707 0.0038884 -0.063254 -0.1689 0.00093484 0.0012356
-0.00099152 0.00031439 0.0002355 -0.0019127
0.0030331 -0.00030006 -0.00071475 -0.0016244 0.00091839 0.0011727 -0.076279 -0.13434
0.00011784 0.0073427 0.0014504 0.0001568
-0.00022012 -0.0010932 -0.0019356 0.00076754 -0.00087234 0.00023272 7.2904e-05 0.0074233
0.19613 -0.13986 -0.005309 0.0021719
0.0012357 0.00028782 0.00010242 0.00033367 0.00035466 -0.0018874 0.0016009 0.00011364
-0.0053468 0.0022393 0.19925 -0.045683
2240000000 -0.029803 -0.14599 0.0022723 0.01147 -0.00038338 -0.00292 0.0019935 -0.0022897
-0.0019049 -0.0004868 0.00061978 -0.0017379
0.0022778 0.011473 0.1767 -0.016412 0.0082954 0.00044914 -0.00075586 -0.00039049
-0.00049788 0.0010473 -0.00077612 -0.00068357
-0.00051701 -0.0029495 0.0082966 0.0003656 -0.080377 -0.14504 0.0015522 -0.0017124
-0.00077589 0.000145 -0.0023272 -0.0013125
0.0019059 -0.0022547 -0.00067083 -0.00043755 0.0014589 -0.001543 -0.11057 -0.10586
0.0018033 0.0087058 0.0016486 -0.00068568
-0.0018939 -0.00044832 -0.00047691 0.0010889 -0.00085816 0.00020657 0.001901 0.0087366
0.16478 -0.15875 -0.0047849 0.0045978
0.0005793 -0.0016826 -0.00086558 -0.000655 -0.0024822 -0.0014184 0.0016403 -0.00064825
-0.0048278 0.0046323 0.17655 -0.056687
2300000000 -0.056807 -0.11891 0.008033 0.0094003 -0.0013908 -0.0021595 -0.00049946 -0.0014754
-0.0010188 0.00075203 -0.0010965 -0.00059583
0.0079804 0.009381 0.15548 -0.025183 0.0083908 -0.0019294 -0.00087597 0.00052823
-0.00015053 0.0014429 -0.00011438 0.00089066
-0.0012716 -0.0020903 0.0084585 -0.0019485 -0.093231 -0.12138 -0.0002932 -0.0014125
-4.9008e-05 0.0018354 -0.0019373 0.0010136
-0.00043168 -0.0014445 -0.0008831 0.00051238 -0.00030649 -0.0013109 -0.13221 -0.069793
0.0054031 0.0090719 0.00043549 -0.0014519
-0.0010638 0.00077663 -0.0001719 0.0014389 -7.9075e-05 0.0018411 0.0055046 0.0089029
0.12625 -0.17883 -0.0029536 0.0076105
-0.0010482 -0.00062734 -4.0987e-05 0.00086568 -0.0020112 0.0011304 0.00043089 -0.0016235
-0.0028888 0.0075284 0.16014 -0.057712
2360000000 -0.072915 -0.087326 0.011189 0.0082232 -0.0012615 -0.0018031 -0.0014119 -0.00084653
-0.00048286 0.00087703 -0.0015151 -0.00018722
0.011189 0.0082425 0.14678 -0.024552 0.0078864 -0.0046799 -0.00094686 0.00089854
0.0017365 0.00033885 2.3232e-05 -6.9062e-05
-0.0012043 -0.0017223 0.0079248 -0.0047943 -0.10302 -0.098969 -0.002346 -0.00077673
0.0011524 -0.00015436 -0.00080492 0.001691
-0.0014441 -0.00090466 -0.00085793 0.00086993 -0.0023045 -0.00080391 -0.14904 -0.036961
0.0083873 0.0078755 0.0013134 -0.0018974
-0.00042942 0.00093604 0.0017478 0.00032888 0.00108 -0.00013599 0.0085187 0.0079941
0.095017 -0.18116 0.00076898 0.0081818
-0.0015459 -0.00016152 -4.6534e-05 2.632e-05 -0.00077562 0.0017686 0.0012021 -0.001822
0.00069517 0.0083133 0.13843 -0.061453
2420000000 -0.081643 -0.059466 0.014313 0.0024927 -0.0032785 -0.001274 -0.00081148 0.00032452
0.0013171 0.001179 -0.0011753 0.0014703
0.014274 0.002535 0.12925 -0.025301 0.0045961 -0.0064813 0.0012189 0.001039
0.00085172 -0.0015146 9.1834e-05 -0.00015797
-0.0032445 -0.001214 0.0045571 -0.0065538 -0.11622 -0.078319 -0.0018017 0.0011837
-0.00022189 -0.00052443 0.00049373 0.0026219
-0.00077759 0.00036858 0.0012825 0.00098788 -0.001739 0.0012062 -0.15905 0.0075724
0.011479 0.0061409 -0.00031832 -0.002676
0.0012715 0.0011956 0.00085931 -0.0015246 -4.843e-05 -0.00048367 0.011505 0.0060921
0.05527 -0.18109 0.001801 0.0083802
-0.0012034 0.001617 6.6595e-05 -8.7652e-05 0.00065971 0.0025878 -0.0002852 -0.0026888
0.0017689 0.008361 0.11944 -0.057002
2480000000 -0.081675 -0.028065 0.014062 -0.0028783 -0.0018945 -0.00026679 -0.00096273 0.001365
0.0013779 -0.00058201 -4.5938e-05 0.0015009
0.014035 -0.0028518 0.13111 -0.025535 0.0031067 -0.0085772 0.0012074 0.00018745
-0.0007319 -0.0010157 -1.1698e-05 -0.00042811
-0.0018246 -0.00027723 0.0030418 -0.0085753 -0.11951 -0.058224 -0.00066371 0.0028651
-0.00032311 -0.00064851 0.0018612 0.00098148
-0.00091562 0.0013381 0.0012109 0.00020821 -0.00071975 0.002846 -0.15991 0.045404
0.015148 0.00098069 -0.0010799 -0.0026517
0.0013087 -0.0005291 -0.00069342 -0.00096554 -0.00037921 -0.00070196 0.015103 0.00089219
0.02119 -0.17335 0.0052965 0.007058
-4.4061e-05 0.0014344 3.0018e-05 -0.00047786 0.0018007 0.00071514 -0.0011952 -0.0027298
0.0053773 0.0071864 0.10056 -0.053369
2540000000 -0.085889 -0.0014806 0.011667 -0.0068295 -0.0028675 0.0010468 0.00042325 0.0013822
-0.00012552 -0.0013536 0.00098371 0.0016456
0.011685 -0.00683 0.11813 -0.017303 -0.00092662 -0.007833 0.00086309 -0.001395
-0.0018213 0.0002182 -0.00068607 0.00012083
-0.0027291 0.00098418 -0.0009542 -0.0078707 -0.12607 -0.034474 0.001595 0.0025362
-0.001063 3.0488e-05 0.0016941 -0.00085847
0.00033342 0.0013597 0.00078074 -0.0013236 0.0014822 0.0024903 -0.15912 0.085573
0.014656 -0.0041267 -0.002063 -0.0022
-0.00019607 -0.0013998 -0.0018024 0.00021962 -0.0011678 3.2602e-05 0.014692 -0.0041625
-0.0079902 -0.15811 0.007822 0.0058227
0.0010677 0.0016692 -0.00062366 0.00022398 0.0015903 -0.00079589 -0.0020327 -0.0020857
0.0078066 0.0057873 0.086202 -0.039474
2600000000 -0.078544 0.023924 0.0080348 -0.010324 -0.0014551 0.0027504 0.001098 -0.00027656
-0.00072084 -0.0012043 0.0019604 0.00042528
0.0080827 -0.010277 0.11291 -0.032762 -0.0030737 -0.0062391 -0.00024883 -0.0008438
-0.00016009 0.0016544 -0.00035159 0.00070631
-0.0013691 0.002706 -0.0031748 -0.0061567 -0.1309 -0.0090963 0.0029936 0.00022491
0.00016968 0.0014002 0.0012828 -0.0017791
0.0011209 -0.00036089 -0.00027656 -0.00089409 0.0029208 0.00031946 -0.14388 0.11994
0.012001 -0.0088575 -0.0031601 0.00024521
-0.00075631 -0.0011383 -0.00014627 0.0017111 0.0001806 0.0013985 0.011957 -0.0089019
-0.042791 -0.13861 0.008947 0.0051052
0.0019065 0.00037642 -0.00034061 0.00069653 0.0012219 -0.0015638 -0.0031699 0.00019502
0.0088531 0.0050456 0.077976 -0.024971
2660000000 -0.072418 0.049529 0.0040026 -0.011815 -0.00027811 0.0011661 0.00024128 -0.00031812
-0.0021485 -4.4188e-05 0.0015693 -0.00083872
0.0040035 -0.011824 0.12072 -0.028741 -0.0044723 -0.0047566 -0.0012824 -0.00055975
0.00044048 0.0018062 0.0004847 0.00097253
-0.00017651 0.0011425 -0.0045138 -0.0045811 -0.12963 0.011208 0.0021493 -0.0016302
0.0004254 0.00044865 -0.0010121 -0.0016502
0.00017457 -0.00032436 -0.001297 -0.00052132 0.0021656 -0.0014945 -0.12337 0.15142
0.0074316 -0.011815 -0.0021691 0.0011261
-0.0022529 -3.0981e-05 0.00043956 0.0018168 0.00043247 0.00029644 0.0074378 -0.012048
-0.063652 -0.11917 0.010442 0.0011761
0.0014276 -0.00080823 0.00044645 0.00094923 -0.00089424 -0.0014976 -0.002141 0.001028
0.010532 0.0012245 0.073896 -0.005654
2720000000 -0.060904 0.067998 -0.00024962 -0.011618 -0.00019753 0.002816 -0.00022401 -0.00024881
-0.0023345 0.0018525 0.00031319 -0.0016279
-0.00026195 -0.011623 0.10598 -0.032364 -0.0050903 -0.0013668 -0.0016307 0.00045441
0.0020291 0.00043838 0.00085644 -5.2276e-05
-0.00019041 0.0029313 -0.0049938 -0.0012875 -0.12464 0.040821 0.00044904 -0.0025671
-4.0226e-05 0.00024887 -0.0015129 0.00063354
-0.00025854 -0.00031177 -0.0016344 0.00045825 0.00053561 -0.0028263 -0.089662 0.18072
0.0030142 -0.013211 -0.0018161 0.0022297
-0.002285 0.001956 0.0019815 0.00039124 0.00017984 0.00028333 0.0029334 -0.013148
-0.083195 -0.086819 0.011492 -0.001233
0.00026668 -0.0016688 0.00088013 -7.9295e-05 -0.0014025 0.00034704 -0.0017994 0.0023438
0.01128 -0.0012924 0.078026 0.013272
2780000000 -0.0469 0.086696 -0.0045975 -0.010201 7.2207e-05 0.0011561 0.0003644 -0.00036881
0.0010276 0.0027827 -0.00062593 -0.0018016
-0.0046008 -0.010245 0.10432 -0.044374 -0.0037664 -3.2922e-05 -0.00037326 0.0016307
0.0016951 -0.0010692 0.00010038 -0.00022865
7.0886e-05 0.0011906 -0.0038737 -0.00016055 -0.12165 0.071676 -0.0017634 -0.0017054
0.00045402 -0.00059089 -0.00047081 0.00068463
0.00042047 -0.00028962 -0.00031797 0.0016405 -0.0020122 -0.0018641 -0.060297 0.20308
-0.0024809 -0.013005 -0.00091905 0.001862
0.0011022 0.0028271 0.00172 -0.0011711 0.00028122 -0.00032031 -0.0024043 -0.013059
-0.098312 -0.054075 0.0098413 -0.0062891
-0.00073564 -0.0018648 0.00018071 -0.00022783 -0.00049895 0.00042116 -0.00084035 0.0018493
0.0099568 -0.0063215 0.082085 0.031271
2840000000 -0.031321 0.10173 -0.0076262 -0.0068967 0.0014368 0.0019252 -0.00021442 -0.00011901
0.0013532 0.0012251 -0.0015447 0.00031373
-0.0075983 -0.0069299 0.10247 -0.037964 -0.0034089 0.00095346 0.00054781 0.0009574
-0.00020383 -0.0016588 7.5689e-05 -2.4667e-05
0.0014158 0.002037 -0.003447 0.001091 -0.11453 0.098178 -0.0016111 9.8816e-05
0.00012077 0.00050892 0.0010296 0.00096112
-0.00018323 -2.8399e-05 0.00049811 0.00093224 -0.001625 0.00032943 -0.023746 0.21812
-0.0058762 -0.010228 0.00021208 0.0011015
0.0014609 0.0011676 -0.00022653 -0.0016464 0.00024805 0.00046801 -0.0060689 -0.010327
-0.10158 -0.022808 0.0082757 -0.0071983
-0.0016735 0.00029215 3.4418e-05 -0.00011883 0.00078471 0.0010526 0.00012042 0.0010321
0.0083887 -0.0073587 0.096861 0.045952
2900000000 -0.017592 0.12091 -0.0088129 -0.0028373 0.001851 0.00024654 0.00046509 -0.00070655
0.0024486 -0.00099961 -0.00070735 8.9339e-05
-0.0087921 -0.0028808 0.082905 -0.04582 -0.0014835 0.0023455 0.00096763 0.00035093
-0.00070264 -0.0014294 -0.00037933 3.1162e-05
0.0017847 0.0001151 -0.0013864 0.0024377 -0.097163 0.13069 -0.0010665 1.2366e-05
-8.1396e-05 -0.00069869 0.0018966 -0.00035506
0.00036816 -0.00063884 0.0010646 0.00038272 -0.0010091 0.0002347 0.013603 0.22083
-0.0091154 -0.0067052 0.00095759 0.0018439
0.0024435 -0.0010045 -0.00065141 -0.0014657 -0.00025677 -0.00081011 -0.0089679 -0.0066171
-0.10037 0.015827 0.0059132 -0.010391
-0.00062522 4.3627e-05 -0.00029407 0.00011488 0.0017632 -0.00020418 0.00092033 0.001929
0.0059013 -0.010401 0.11061 0.05174
2960000000 0.0042381 0.13277 -0.0086435 0.00054494 0.00075147 0.0012731 -0.00052849 -0.00076538
-0.00013537 -0.0019455 -0.00086298 0.00041417
-0.0086451 0.00053293 0.091939 -0.045324 -0.0011592 0.0011575 0.0011226 -9.9333e-05
-0.0010971 -0.00072339 0.00043171 0.00027523
0.00073779 0.0012884 -0.0010579 0.0011834 -0.077141 0.16116 -0.00083369 0.00063596
-0.0006581 0.00086581 -6.6434e-05 -0.0023849
-0.00053357 -0.00077158 0.0010752 -0.00016608 -0.00060498 0.00067978 0.055563 0.22758
-0.009778 -0.0017079 0.0016289 0.00081835
-0.00012222 -0.0019047 -0.0012339 -0.00066689 -0.00049909 0.00090788 -0.0098294 -0.0015025
-0.08856 0.047944 0.001112 -0.011447
-0.00083922 0.00051235 0.00046477 0.00023255 0.00012979 -0.0021024 0.0017052 0.00090767
0.0010476 -0.011412 0.13041 0.061678
3020000000 0.022025 0.14674 -0.0062895 0.0038686 0.0012446 -0.00022995 -0.00084305 -0.00010635
-0.00053576 0.00034944 2.2893e-05 0.00045178
-0.0062675 0.0038608 0.080462 -0.034043 -0.00061417 0.00011387 0.0003429 -0.001131
-0.0018881 0.00051234 0.00056997 -0.00024207
0.0012765 -0.00039016 -0.0005844 0.00029881 -0.056228 0.18505 -0.00027398 0.0011106
0.00076974 6.1578e-05 -0.00081252 -0.0015518
-0.00081142 -0.00011759 0.00037563 -0.0010941 -0.00033609 0.00091407 0.094688 0.21986
-0.0088053 0.0009782 0.00046509 0.00030351
-0.0007452 0.00037102 -0.0018255 0.00043298 0.00061601 0.00020179 -0.0088328 0.0010644
-0.072257 0.077301 -0.0020475 -0.010453
0.00013594 0.00068713 0.00064602 -0.00020714 -0.00050171 -0.0014968 0.00051779 8.8025e-05
-0.0020265 -0.010648 0.14982 0.058803
3080000000 0.049472 0.15633 -0.0044945 0.0059725 0.0015973 -0.00047577 -0.00069648 -3.1153e-05
-0.00048865 0.00028594 -7.1082e-05 0.00049119
-0.0045626 0.0059216 0.077801 -0.028107 -0.00038853 0.00093504 -0.00027625 -0.00027984
-0.00015905 0.0011304 -8.5354e-05 -0.00054277
0.0016201 -0.0002271 -0.00036237 0.00079054 -0.019295 0.20658 -0.00050231 0.00027912
0.00066669 0.00023883 -0.0021714 -0.00050033
-0.00064749 -5.813e-05 -0.00029458 -0.00026233 -0.00068802 0.00021013 0.12827 0.21148
-0.0060092 0.0048654 0.0019501 0.0003902
-0.00050186 0.00021297 -0.00023027 0.001152 0.00042878 0.00052049 -0.0061946 0.0048397
-0.043642 0.10958 -0.0062527 -0.0087896
-0.00020959 0.00056442 -0.000108 -0.00059494 -0.0019812 -0.0011773 0.0020404 0.00041489
-0.0061652 -0.0088202 0.16381 0.065714
3140000000 0.078163 0.15975 -0.0010123 0.0075346 0.0024466 -0.0013016 -0.0012992 0.0010768
0.0015327 0.00066292 0.00030006 -0.00019362
-0.0010312 0.0075482 0.07366 -0.029788 -0.00093903 0.00024696 0.00067165 -0.00023175
-9.9217e-05 0.00072492 0.00056807 -0.00040301
0.0024105 -0.001491 -0.00092073 0.00020405 0.023074 0.22718 9.7403e-05 0.0015557
0.0016433 -0.00061837 -0.0025491 0.00075173
-0.0012341 0.0010966 0.00067972 -0.00020766 0.00010037 0.0017786 0.16318 0.18607
-0.0028632 0.0062651 0.00097448 -0.0014628
0.0014591 0.00062429 -7.4778e-05 0.00073128 0.0017647 -0.00054092 -0.0025907 0.0062744
-0.025553 0.12874 -0.0084129 -0.0049293
0.00024299 -0.00015417 0.00062923 -0.00028607 -0.0031775 0.00060989 0.00088078 -0.0013106
-0.0083469 -0.0048203 0.18815 0.057109
3200000000 0.11031 0.1706 0.004062 0.0063956 0.0007591 -0.0028129 -0.00014925 0.0019544
0.00053817 -0.0019078 0.00018261 0.00045344
0.0040826 0.0063902 0.083975 -0.028381 -0.00087667 0.00060855 -0.00034946 -0.00078055
0.00083631 0.0013635 -0.00031535 -0.0011626
0.00074815 -0.0027908 -0.00094919 0.00073265 0.067747 0.23128 0.0010905 0.00072281
-0.00036173 -0.002281 -0.0013321 0.0025737
-0.00015402 0.0019027 -0.00036 -0.00078218 0.0012214 0.00071536 0.18333 0.16364
-0.00038446 0.0058421 0.00049371 -0.0013083
0.00041366 -0.0019163 0.00087883 0.001197 -0.00017605 -0.0025204 -0.00037847 0.0058194
0.01466 0.14854 -0.009294 -0.0013746
0.00035894 0.00056014 -0.00042962 -0.0011694 -0.0017196 0.0030402 0.00049084 -0.0011956
-0.0093326 -0.0011921 0.20341 0.056154
3260000000 0.14309 0.16219 0.0042673 0.0032747 -0.00059594 -0.0025028 0.0011391 0.0009522
0.00019256 -0.0018013 -5.6011e-05 8.3595e-05
0.0042221 0.0032503 0.092236 -0.031493 -0.0017372 0.0022312 -0.00028203 -0.00011453
0.00078186 -0.00060766 -0.0010311 0.00030692
-0.00060064 -0.002331 -0.0016962 0.0023124 0.11863 0.22742 0.0004684 -8.4302e-05
-0.0011576 -0.00078431 0.0004595 0.0016905
0.0012182 0.00091805 -0.00028798 -0.00012545 0.00038414 2.0493e-05 0.21076 0.12602
0.0024994 0.0051229 -0.00099214 -0.0019444
0.00024639 -0.0019125 0.00086534 -0.00055753 -0.0010528 -0.0012124 0.0024667 0.0051498
0.041488 0.15686 -0.0073607 0.0037674
-0.00020359 4.8027e-05 -0.0010601 0.00024695 0.00074346 0.0022693 -0.0010223 -0.0020168
-0.0073897 0.0038459 0.23351 0.046519
3320000000 0.17326 0.15612 0.0073987 0.0011238 -0.0004646 -0.0018227 0.00083383 0.00033295
-0.0019674 -0.001279 0.00038329 0.00025848
0.0073795 0.0011632 0.098942 -0.027825 0.0011057 0.0023094 -0.00036381 -0.00050778
-0.00011501 -0.00024834 -0.00063841 0.00018658
-0.00060736 -0.0019011 0.0012689 0.0021633 0.16664 0.21806 0.00033725 -0.00032452
-0.0012672 -0.00051387 0.00032737 0.0010267
0.00081498 0.00039115 -0.00024617 -0.00054687 0.00032583 -0.0004342 0.21933 0.09589
0.0034624 0.003273 -0.00081421 5.2929e-05
-0.0016775 -0.0012899 -0.00024412 -0.00037434 -0.0017469 -1.8396e-05 0.0036693 0.0031926
0.073825 0.15846 -0.0038556 0.0047644
0.00035231 0.00023608 -0.00059183 0.00023593 0.0011926 0.00079196 -0.00093181 0.00013743
-0.0037296 0.0046428 0.24912 0.033112
3380000000 0.20878 0.13891 0.0056677 -0.0022085 -0.0009914 0.0005749 0.0012197 0.00022333
-0.0015046 0.00078696 0.0002334 -8.3746e-05
0.0057203 -0.0021577 0.10991 -0.035569 0.00030219 0.0025737 -0.0012386 -0.00068331
-0.00019867 0.00018713 -0.00081476 0.00043914
-0.0010355 0.00034739 0.00036718 0.0026007 0.20776 0.19495 0.00061339 -0.00023731
-0.0018857 0.00060188 0.0010863 0.0013957
0.0011668 0.00019008 -0.0012999 -0.00059057 0.00053478 -0.00048963 0.23414 0.063893
0.0055997 0.0031448 -0.00021318 0.00043687
-0.001564 0.00089734 -0.00011758 0.00015985 -0.0016098 0.00098996 0.0055097 0.0030467
0.11762 0.14973 -0.00071063 0.0061628
0.00043424 -9.7739e-05 -0.00072087 0.00033341 0.0010604 0.0007026 -8.7294e-05 0.00049865
-0.001052 0.0061673 0.27918 0.014823
3440000000 0.24044 0.11711 0.0047085 -0.0040555 -0.00069668 -0.001835 0.00087888 2.0576e-05
-0.0014707 0.0017244 0.00078581 0.00020407
0.0045759 -0.0041628 0.10349 -0.041168 0.0031023 0.0017032 -0.00089602 0.001212
0.00011503 0.00024224 8.9199e-05 0.0009566
-0.00069896 -0.0013715 0.0032735 0.0017851 0.24587 0.16667 -0.00045229 -0.0001492
0.00032311 0.0015862 0.0009403 0.00081207
0.00085973 7.291e-05 -0.00080039 0.0011978 -0.00061373 -3.0035e-05 0.23508 0.030705
0.0065932 -4.8065e-05 -0.00015673 0.00042779
-0.0014542 0.0016492 9.6333e-05 0.00033099 0.00022181 0.0017299 0.0066666 -1.7835e-05
0.147 0.13995 0.0031531 0.0037532
0.00054613 0.00019413 0.00014058 0.00098473 0.00061623 0.00035683 -0.00037244 0.00019453
0.0034681 0.003606 0.29562 -0.015208
3500000000 0.27218 0.085373 0.0024896 -0.0049734 -0.0013283 0.0017814 0.0011841 -0.00083046
-0.0010516 0.0010671 0.00051786 -0.00092057
0.0024715 -0.0048731 0.11606 -0.064718 0.0030484 0.00094401 -0.00047703 0.00068339
0.00059369 -1.2938e-05 0.0001572 0.00027397
-0.0011881 0.0014769 0.0030596 0.00081364 0.27443 0.13342 3.1369e-05 -0.00018206
-0.00041503 0.00066221 0.0016269 0.00013113
0.0011736 -0.00084792 -0.000497 0.00071479 0.00017813 2.0012e-06 0.23965 0.0035771
0.0069084 -0.0026925 6.7879e-05 -0.00022428
-0.00097983 0.0011056 0.00047084 -0.00010705 0.0001447 0.00012937 0.0070491 -0.0029429
0.19302 0.11146 0.0035142 0.0015427
0.00061909 -0.00073528 4.2349e-05 0.00042849 0.0011203 0.00049273 0.00014577 -3.4348e-05
0.0030443 0.0017671 0.31626 -0.042913
3560000000 0.29091 0.050791 5.2995e-05 -0.0062556 -0.00015003 -0.00099577 0.0004855 0.00015932
0.0017817 0.001822 4.0423e-05 -0.0010531
8.4294e-05 -0.0062674 0.11029 -0.070301 0.0055459 -0.00066211 0.00042921 0.00056664
0.00063722 -0.00022563 0.00021451 0.00023785
-0.00011205 -0.00076141 0.0054186 -0.00087681 0.30278 0.089956 -0.00017847 -8.1567e-05
0.00081238 0.00059179 0.0016047 -0.0008069
0.00050044 3.8791e-05 0.00038453 0.00064951 -4.5896e-05 -0.00023356 0.23015 -0.032589
0.0056807 -0.0059122 -0.00056306 -0.00046128
0.0019113 0.0019592 0.00062979 -0.00022828 0.00014882 0.0001914 0.0056749 -0.0057495
0.21409 0.098245 0.0036056 -0.0011063
-8.5793e-05 -0.0010837 0.00022705 0.00011773 0.0018568 -0.00016956 -0.00047665 -0.00045367
0.0037757 -0.0012416 0.32747 -0.083605
3620000000 0.30672 0.012313 -0.0012716 -0.0036753 -0.0024534 -0.0002364 0.00015116 -0.0020457
-0.00013032 0.00028691 -0.00059406 -0.00070052
-0.0013661 -0.0037315 0.11053 -0.099873 0.004188 -0.0040194 0.0003469 0.00047312
-0.00031293 -0.00054253 0.00067774 0.00026929
-0.0021727 -0.00033515 0.003875 -0.0036603 0.31492 0.04675 0.00013887 -0.0009352
-9.6113e-05 -8.1273e-05 0.00066447 -0.00095219
0.00018085 -0.0019725 0.00031493 0.00051353 9.9636e-05 -0.0010179 0.21879 -0.062938
0.0017473 -0.0072719 -0.001139 0.00084745
-8.6566e-05 0.00034865 -0.00029315 -0.0008287 -0.00069772 0.00068713 0.0018833 -0.0073541
0.23702 0.055178 0.0014337 -0.0021021
-0.00068202 -0.00081899 0.00049505 0.00029506 0.0016182 -0.0010461 -0.0013791 0.00091665
0.0012886 -0.0022182 0.32968 -0.11727
3680000000 0.3103 -0.031678 -0.003789 -0.0038851 -0.0012296 0.0016084 -0.0010869 -8.5147e-05
0.0016757 -2.052e-05 -0.001098 -0.00062692
-0.0037025 -0.0037596 0.10588 -0.11679 0.0013942 -0.0047204 0.00071236 0.00029859
-0.0005195 -0.0007738 0.00051843 0.00018145
-0.0013929 0.0015867 0.0014133 -0.0047391 0.32653 -0.0034238 -0.0008947 -0.00067576
0.0013903 0.00096129 0.00066934 -0.0019037
-0.00111 -0.0001611 0.00079009 0.00021815 -0.00095077 -0.00082637 0.20557 -0.096899
0.00027867 -0.006744 -0.0011842 0.0014347
0.0016058 -1.5571e-05 -0.00036444 -0.00061501 0.0015181 0.0010644 0.00023839 -0.0069245
0.25674 0.030311 0.0011868 -0.0022018
-0.0010872 -0.00050891 0.00057873 0.00017049 0.00040647 -0.001979 -0.0011219 0.0015152
0.0017576 -0.0020143 0.32927 -0.16216
3740000000 0.31204 -0.066984 -0.0032195 0.00013749 -0.0019747 0.0025635 -0.00013685 -0.00068307
-0.00060156 0.00021558 -0.00096408 0.00047584
-0.0031711 -2.4803e-05 0.097094 -0.13867 0.00039361 -0.0054404 0.00020674 -0.0002783
-0.00023661 -0.00026652 0.00069629 8.6575e-05
-0.0022668 0.0028137 0.00051363 -0.0054492 0.3298 -0.042991 -0.00064957 -2.3883e-05
-3.5566e-05 -0.00012179 -0.0007428 -0.0012231
-0.00015903 -0.00064092 0.00018311 -0.00030057 -0.00078799 7.7339e-05 0.18376 -0.12052
-0.0022185 -0.0060027 0.00086011 0.0024962
-0.00077552 0.00022515 -0.00028805 -0.00012198 0.00034401 -0.00028199 -0.0022304 -0.0059283
0.26332 -0.0089887 0.00025308 -0.0022992
-0.00087756 0.00034474 0.0007181 -4.533e-06 -0.00095493 -0.0015003 0.0009381 0.0024826
-0.0002987 -0.0019027 0.31573 -0.20174
3800000000 0.30614 -0.11308 -0.0023374 0.00054792 0.00076681 0.004033 -0.0012121 -0.0016256
0.0016488 0.0010441 -0.0011992 0.00021233
-0.0024556 0.00060356 0.085844 -0.1532 -0.0025014 -0.0046263 0.00028032 0.00019675
-0.00093994 -0.00056557 0.00077559 0.00013904
0.0011491 0.0041328 -0.0025217 -0.0047704 0.32556 -0.085383 -0.00071779 0.00024045
0.00094585 8.5322e-05 -0.00073318 -0.00056313
-0.0011706 -0.0016201 0.00023323 0.00031085 -0.00051982 0.00036075 0.17403 -0.1462
-0.0035636 -0.0051328 0.0017059 0.0020292
0.0017488 0.0010239 -0.0010582 -0.00059615 0.00089813 -7.5558e-05 -0.0034413 -0.0049428
0.27546 -0.050383 0.0014563 -0.0009016
-0.0011917 0.00036393 0.00083177 9.8474e-05 -0.00095451 -0.00052484 0.0016604 0.0017959
0.001497 -0.001197 0.30622 -0.24349
3860000000 0.29505 -0.1444 -0.0011436 0.0012231 0.0026374 0.0022348 -0.0021011 0.0012062
0.00084244 -0.00097636 -0.00033638 0.0016456
-0.00095898 0.0012669 0.066716 -0.1627 -0.003317 -0.0047221 0.0006498 -0.00067826
-0.00088823 0.0014597 0.00096901 -0.0011448
0.0029228 0.0016963 -0.0035864 -0.0049328 0.30594 -0.12592 -0.00083651 0.00095388
0.00034117 -0.00068254 -0.0010702 -0.00030352
-0.0021755 0.0011433 0.00071813 -0.00071255 -0.00079217 0.0007519 0.14641 -0.16077
-0.0026512 -0.0048833 0.0019711 0.00099402
0.00070126 -0.00089217 -0.00081283 0.0013679 -0.00021288 -0.0003817 -0.0029195 -0.0050386
0.27058 -0.082139 8.4918e-05 -0.0026587
-0.00023701 0.0015754 0.00076012 -0.0010848 -0.00024981 -0.00042897 0.0017575 0.0011095
0.00017308 -0.0023341 0.28376 -0.28077
3920000000 0.28011 -0.18428 0.0016881 0.0006599 0.0038713 0.0020236 -3.2167e-06 0.00088463
0.00031551 -2.8657e-05 0.00030254 0.00043575
0.0017485 0.00048309 0.039232 -0.17907 -0.004887 -0.0029697 -0.00043764 1.1173e-05
0.00044622 0.00031017 -0.000336 -0.00055956
0.0035322 0.0021472 -0.0048793 -0.0028099 0.29814 -0.15831 0.00035791 0.0013234
0.0013167 -0.0012788 -0.00041315 -0.0001344
0.00011478 0.00098606 -0.00045749 -4.3158e-05 6.0116e-05 0.0014997 0.12602 -0.17138
-0.0045663 -0.0038356 0.0020269 -0.000458
0.00029935 -1.719e-05 0.00042191 0.00018162 0.002134 -0.001227 -0.004278 -0.0037411
0.26204 -0.1314 0.00088389 -0.0018707
0.00044145 0.00037783 -0.0003312 -0.00043215 -0.0012678 -0.0005987 0.0021628 -0.00060473
0.00071975 -0.0018444 0.26221 -0.30864
3980000000 0.25263 -0.22039 0.0020518 -0.0027665 0.0049485 -0.00021855 0.00014271 0.0010933
0.00086199 -0.002019 0.00047607 0.0001185
0.0018869 -0.0026775 0.016661 -0.19212 -0.0052294 -0.0010255 0.00068228 0.00048698
0.00060687 0.0005751 -8.9806e-05 -0.0011291
0.005079 -0.00034902 -0.005455 -0.0010284 0.26993 -0.18885 0.0013349 7.7505e-05
-0.001054 -0.0011214 -0.00052203 -0.00033663
0.00015263 0.0009458 0.00066316 0.00042359 0.0017107 0.00022458 0.089874 -0.19288
-0.0051835 -0.0036522 0.0016672 -0.0011496
0.0009425 -0.0020305 0.00053546 0.00056695 -0.0012674 -0.0013263 -0.0051241 -0.0037021
0.24826 -0.16045 0.00098017 -0.0050237
0.00039434 0.00015298 -8.0132e-05 -0.0012203 -0.0009937 -0.00019865 0.0015207 -0.0010371
0.001137 -0.0050527 0.22734 -0.34561
4040000000 0.22522 -0.24538 -0.00046992 -0.0038561 0.0033561 -0.0030318 0.00022875 2.3208e-05
-0.00049731 -0.00071528 0.00084971 6.4666e-05
-0.00032929 -0.003836 -0.0084741 -0.1989 -0.0043838 1.6892e-05 0.00014285 -0.00095818
0.00014921 -4.1193e-05 -0.001507 0.0002139
0.0032251 -0.0032151 -0.0042994 0.00019552 0.24744 -0.22205 0.00030616 -0.00052655
-0.00093407 -0.00045498 -0.0010427 0.00011184
0.0001953 0.00010163 0.00020971 -0.00091446 0.00046412 -0.00072977 0.068204 -0.18777
-0.0067306 -0.0016844 0.0013929 -0.00050169
-0.00059029 -0.00068222 0.00016923 -4.3395e-05 -0.0012017 -0.00071441 -0.0069574 -0.0017453
0.2349 -0.19378 -0.0020339 -0.0036426
0.00085774 -4.2908e-05 -0.0015175 0.00014778 -0.0014413 0.00082237 0.001527 -0.00045308
-0.0021409 -0.0036564 0.19035 -0.36407
4100000000 0.19456 -0.26868 -0.0030193 -0.0028907 0.0011711 -0.0034596 -0.0003106 5.7756e-05
0.00011099 -0.0015321 0.00043563 -3.2755e-05
-0.0029191 -0.0029289 -0.034454 -0.20192 -0.0046306 0.00062034 -0.00021257 -0.00025314
0.00065046 0.0002492 -0.00052285 0.0004498
0.00076248 -0.0034564 -0.0044772 0.00086315 0.22516 -0.24804 0.00033452 -0.00024295
-0.00063374 -0.00013136 -0.0012517 -2.4074e-05
-0.00029345 2.4267e-05 -0.00018807 -0.00030135 0.00026329 -0.00046684 0.034439 -0.20104
-0.0063185 0.0010025 0.001203 -0.0014382
0.00030629 -0.0014858 0.00080138 0.00027768 -0.0010044 0.00017819 -0.0061195 0.0010221
0.21592 -0.21806 -0.0022629 -0.004492
0.00049433 -1.1583e-06 -0.00053269 0.00035412 -0.00081862 0.00054904 0.0012548 -0.0014118
-0.0023789 -0.00412 0.15656 -0.39004
4160000000 0.16585 -0.28571 -0.0035096 -0.002041 -0.00014608 -0.0034852 0.00065831 -0.00012745
-0.0035982 -0.00073784 0.00074035 -0.000786
-0.0035041 -0.0020915 -0.05961 -0.19797 -0.0048666 0.0026112 -0.00037428 -0.00038791
0.00025506 -0.00038054 -0.0008365 0.00026908
0.00018823 -0.0031791 -0.0048016 0.0024312 0.19265 -0.26297 0.00029785 -0.00038353
-0.00089135 -0.0005967 -0.0013751 0.00086548
0.00062445 -0.00010057 -0.00035671 -0.00040673 0.00030857 -0.00017245 0.01041 -0.18858
-0.0057183 0.0018854 0.0008435 -0.0021087
-0.0035591 -0.00064731 0.00011963 -0.00044485 -0.0006575 -0.00011512 -0.0056701 0.0019711
0.18206 -0.25241 -0.0048824 -0.0030058
0.00048658 -0.0007249 -0.00088806 0.00040253 -0.0011927 0.00026893 0.00074741 -0.0020689
-0.0050031 -0.0032281 0.10757 -0.3988
4220000000 0.13754 -0.30156 -0.0046022 -6.5844e-05 0.00024074 -0.0036563 -0.00030976 -0.00021506
-0.00071613 0.0010157 0.00039861 -0.00105
-0.0045691 -3.3422e-05 -0.09582 -0.18763 -0.0023628 0.0033686 -0.00020351 -6.8706e-05
-7.175e-05 7.1461e-05 -0.00056034 0.0010814
0.00012732 -0.003775 -0.0024769 0.0033032 0.16329 -0.28974 0.00015319 0.00011203
0.00023327 0.000383 -0.00033501 0.0013429
-0.0002966 -0.00025572 -0.00033893 -0.00012837 6.6201e-05 0.00010367 -0.013436 -0.18692
-0.0039336 0.0020465 0.00012502 -0.0022881
-0.00092379 0.00096212 -6.0166e-05 0.00017786 0.00055915 0.00015564 -0.0040874 0.0019526
0.16536 -0.2743 -0.0047127 -0.002514
0.00029339 -0.0010643 -0.00034515 0.001173 -0.00058364 0.0012624 0.00020188 -0.0023405
-0.0047934 -0.0024351 0.079427 -0.41233
4280000000 0.10653 -0.31054 -0.0029482 0.0016977 -0.0018629 -0.0042646 -0.0002908 0.00081114
-0.00039042 0.0011656 -0.0004651 -0.00014802
-0.0029487 0.0016598 -0.12121 -0.19179 -0.0028108 0.0030791 -0.00075318 -0.00042523
0.00028048 0.00018959 0.0003881 0.00053715
-0.0020968 -0.0041073 -0.0027871 0.0032717 0.13325 -0.29609 0.00081709 -0.00028795
-0.00095471 0.00079552 -0.00029294 0.00066252
-0.0003734 0.00080056 -0.0007631 -0.00028039 0.00085973 -0.00022213 -0.051017 -0.17158
-0.0048621 0.0027126 -0.00058436 -0.0021031
-0.00028988 0.00094873 0.00036835 0.00036759 -0.001121 0.00048213 -0.0047443 0.0028467
0.11753 -0.29374 -0.0061361 -0.00020289
-0.00057165 -0.0002441 0.00047403 0.00032241 -0.00050511 0.0013699 -0.00045467 -0.0021633
-0.0063053 -0.00050135 0.029162 -0.41713
4340000000 0.078764 -0.31942 -0.0018679 0.0020104 -0.0025593 -0.0016311 0.00022705 0.00038593
-0.00017831 0.00088037 -0.0001669 -0.0010527
-0.001795 0.002054 -0.14148 -0.16588 -0.002057 0.0038731 -0.00012694 0.00063639
6.4257e-06 -0.00030491 0.00024551 0.00050723
-0.0024079 -0.0015446 -0.001874 0.0040137 0.097457 -0.31337 -0.00046378 -0.00081909
0.00034261 0.00082953 0.0010248 0.0018783
0.00024268 0.00037439 4.5165e-05 0.00062892 -0.0005258 -0.0011224 -0.068808 -0.16927
-0.0042828 0.0035062 -0.001483 -0.0025469
-0.00011025 0.0009423 0.00012247 -0.00054491 -0.00021121 0.00089296 -0.0044444 0.0034651
0.08875 -0.31761 -0.0052423 0.0020322
5.3646e-05 -0.0010246 9.0176e-06 0.00042471 0.0013844 0.0023948 -0.0014259 -0.0023536
-0.0052542 0.0020518 -0.0044883 -0.41081
4400000000 0.04766 -0.32436 -0.00068622 0.0014625 -0.0026603 -0.0015928 0.00091903 0.0013891
-5.2563e-05 0.00065403 -0.00022014 -0.00071629
-0.00075312 0.0014148 -0.17055 -0.15581 -0.0013995 0.0040011 -0.00042095 0.00057665
0.00012203 -0.000583 0.0005702 0.00036795
-0.0027093 -0.0015689 -0.0011079 0.0038896 0.067468 -0.31928 4.3126e-05 -0.00027043
0.00039059 0.00039484 0.00087959 0.0014293
0.00090008 0.0013566 -0.00047567 0.00043444 -0.00020956 6.7719e-05 -0.093389 -0.15592
-0.0033847 0.0053051 -0.0021602 -0.0013221
2.6216e-05 0.00072725 0.0001137 -0.00064121 0.00059925 0.0010049 -0.0032268 0.0055113
0.056181 -0.32719 -0.004453 0.0010024
-0.00038566 -0.00061752 0.00050264 0.00061169 0.0014424 0.00060976 -0.0020776 -0.0014734
-0.0044316 0.00091669 -0.050808 -0.41561
4460000000 0.012568 -0.32415 -0.00065862 0.00013233 -0.0042764 -0.00074831 0.0013441 -0.00077675
-0.00034391 0.0013717 -0.0010566 -0.0004488
-0.00080278 0.00015485 -0.19219 -0.12595 -0.00049253 0.0047903 -0.00038951 0.00069669
-0.00048035 -0.00051493 0.00057379 -0.00040148
-0.0042964 -0.00064012 -0.00057004 0.0046868 0.042584 -0.32602 -0.00064255 -0.00048533
0.00043114 0.00048203 0.0020212 0.00064065
0.0013009 -0.0008053 -0.0003693 0.00073179 -0.00042298 -0.00044477 -0.10648 -0.13492
-0.0015928 0.0062815 -0.0023851 -0.00099911
-0.00047632 0.0014106 -0.00066382 -0.00037521 0.00055947 0.00055243 -0.0016687 0.0062949
0.019143 -0.32173 -0.0041884 0.0034874
-0.0011029 -0.00027409 0.00070606 -0.00034186 0.0017661 0.00048317 -0.0024762 -0.00089418
-0.0040917 0.0034844 -0.089734 -0.39665
4520000000 -0.011408 -0.32455 -0.00062214 -0.00049696 -0.0038402 0.00027977 0.00069561 -0.00015736
0.0018914 -1.278e-05 -0.00071848 0.00090352
-0.00052949 -0.00049285 -0.21665 -0.10881 0.00058029 0.0050107 0.00056214 0.00092525
-0.0002791 0.0001614 0.00015623 -0.00033232
-0.0036084 0.00039347 0.00062831 0.004839 0.012017 -0.32349 -0.00093398 0.00050016
0.00063196 -0.00064898 0.001591 -0.00081971
0.00072315 -0.00016393 0.00051635 0.00097613 -0.0010215 0.00038803 -0.12457 -0.12542
-0.00054587 0.006177 -0.0030776 -0.00037337
0.0019734 -0.00012295 -0.00028605 0.00016537 0.000621 -0.00095234 -0.00037738 0.0062918
-0.028544 -0.33137 -0.0030126 0.003362
-0.00069333 0.00089844 0.00022056 -0.00013637 0.0014958 -0.00039231 -0.002943 -0.00042063
-0.002832 0.0033507 -0.11895 -0.39473
4580000000 -0.049285 -0.31763 -0.0015252 -0.00044775 -0.0029543 0.0029116 0.00068725 -0.00037385
0.00013745 6.4194e-05 -0.00049554 0.00095273
-0.0015033 -0.00050707 -0.2349 -0.082162 0.0012269 0.0042517 0.00053732 -0.00012511
-5.0466e-05 0.00016162 0.00013831 -0.00033022
-0.0030236 0.0028897 0.0012447 0.0042641 -0.019629 -0.32124 -0.00022227 0.00038579
1.9514e-05 -3.4924e-05 0.0016016 -0.0010361
0.00072289 -0.00039211 0.0006114 -2.9205e-05 -0.0001754 0.00055238 -0.13478 -0.10078
0.0020295 0.0050678 -0.0026847 0.0012538
0.00015561 7.0781e-05 0.00015085 0.00025074 -0.00027873 0.00019945 0.0018716 0.004998
-0.05513 -0.33549 -0.0022012 0.0036832
-0.00054542 0.00084168 0.00016104 -0.00039545 0.0020265 -0.0011027 -0.0026624 0.0012468
-0.0023174 0.0037137 -0.1642 -0.36483
4640000000 -0.074966 -0.31149 -0.0025416 -0.001325 -0.0028371 0.0025741 0.0005014 -0.001349
0.0015029 -0.00028014 0.00016073 0.00091465
-0.0025564 -0.0013808 -0.24514 -0.054603 0.0016171 0.0038468 0.00077609 0.00032051
-0.00032429 0.0003921 -0.00011413 -0.00062875
-0.0028818 0.0026997 0.0019068 0.0037315 -0.0446 -0.3154 0.00013498 0.00090489
0.00093749 0.00027405 0.00038043 -0.0022181
0.0004746 -0.0013901 0.00082014 0.00028225 6.561e-05 0.00086908 -0.14047 -0.08625
0.003382 0.0041374 -0.0024533 0.0016429
0.0013231 -0.00030871 -0.00023311 0.00024717 0.0012438 0.00060516 0.0034974 0.004114
-0.08632 -0.31827 -0.0024343 0.0040781
0.00022541 0.0011037 -0.00015279 -0.00070414 0.00075006 -0.0024257 -0.0023774 0.001567
-0.0028021 0.0041506 -0.1833 -0.35485
4700000000 -0.10301 -0.30615 -0.0038407 3.815e-05 -0.0014815 0.0047211 -0.00085458 -0.0010183
0.00089919 -0.00053028 0.00099399 0.00072339
-0.0038735 -3.8769e-05 -0.25697 -0.035891 0.0027644 0.0039973 0.00041547 -0.00058141
0.00032277 0.0004599 -0.00020814 -6.6791e-05
-0.0014104 0.0046024 0.0029566 0.0037827 -0.076405 -0.30909 -0.00023908 0.00058874
0.0005831 -0.00036748 3.8342e-05 -0.0012573
-0.0009052 -0.00087191 0.00033182 -0.00058409 -0.00017688 0.00064679 -0.15718 -0.065224
0.0034015 0.0016468 -0.0014752 0.0024063
0.0010049 -0.00054088 0.00025702 0.00040329 0.000675 -0.0005476 0.003343 0.0015594
-0.12641 -0.30874 -0.0010439 0.0039753
0.0010749 0.0006996 -0.00020417 -4.5797e-06 -0.00023648 -0.0015562 -0.0015496 0.0025548
-0.00072744 0.0037953 -0.22626 -0.32568
4760000000 -0.13283 -0.29099 -0.0046068 0.0010827 0.00066808 0.0046713 -0.00074271 -0.00067951
0.00043759 -0.0010703 0.00092223 -0.00051952
-0.0046345 0.0011203 -0.25237 0.0067038 0.0032988 0.0030461 -4.9028e-05 -0.00065744
0.00038028 6.4763e-05 4.9993e-05 -0.00019728
0.00065969 0.0047449 0.0031956 0.0030593 -0.10538 -0.29469 0.00073101 0.00045358
0.0006825 -0.00019937 -0.0015841 -0.0010354
-0.00077486 -0.0006813 -0.00010585 -0.00062801 0.00080009 0.00039706 -0.15125 -0.048595
0.0023631 0.0012628 -0.00061271 0.0028468
0.00028056 -0.001116 0.00027761 0.00015495 0.0011672 -0.00018887 0.0025072 0.0013037
-0.1578 -0.29054 -0.00060979 0.0045274
0.00072498 -0.00042431 3.8399e-05 1.6724e-05 -0.0013921 -0.001365 -0.00065074 0.0026639
-0.00060823 0.0045842 -0.23762 -0.30337
4820000000 -0.1598 -0.27714 -0.0050672 0.002525 0.0018439 0.002914 -0.00091696 -0.00040357
0.00051158 -0.00086028 0.00017189 -0.00024539
-0.0050845 0.0026496 -0.26403 0.029089 0.0044149 0.002906 -3.4155e-05 -0.00033481
0.00032906 -0.00013963 -0.00015123 -0.00040258
0.0018794 0.0030469 0.0043061 0.0031511 -0.13296 -0.29091 0.0006821 -0.00048662
0.00022783 -0.00082622 -0.00079197 -0.00028312
-0.00097366 -0.00043194 -3.4722e-05 -0.00023868 0.00052119 -0.00060336 -0.16631 -0.03118
0.0017683 -4.1703e-05 -1.3125e-05 0.0029771
0.000424 -0.00092996 0.00034625 -2.947e-05 8.9919e-05 -0.00087539 0.0017345 -4.1723e-05
-0.19651 -0.27228 1.4462e-06 0.0033552
0.00022851 -0.00021073 -3.0556e-05 -0.00034889 -0.0012575 -7.6959e-05 5.705e-05 0.0029537
0.00014861 0.0034822 -0.27509 -0.27327
4880000000 -0.19087 -0.25742 -0.0044692 0.0045403 0.0020141 0.0027858 -0.0013611 0.00024469
-0.0009058 -0.0012388 0.00020187 -0.00021516
-0.0043627 0.0044709 -0.25522 0.070746 0.0045902 0.0015343 -0.00036291 -0.00022341
-0.00031249 0.0002018 -0.00026018 0.00012929
0.0021245 0.0027983 0.0046859 0.0016266 -0.15173 -0.27737 0.00037354 -0.00046669
-0.00035652 -0.0012018 -0.00031301 -3.0611e-05
-0.0013622 0.00027161 -0.00031171 -0.00020219 0.00055462 -0.00049701 -0.15936 -0.012556
0.00076694 5.7197e-05 0.0011518 0.0024956
-0.00079384 -0.0011814 -0.00015525 0.00019964 -0.00018756 -0.0011635 0.00086139 2.0075e-06
-0.22387 -0.25565 0.00076061 0.0032723
0.00043679 -0.00032993 -0.00017334 2.5807e-05 -0.00077215 0.0001144 0.0010618 0.0024085
0.00054141 0.0034071 -0.28689 -0.24384
4940000000 -0.21178 -0.23981 -0.0029987 0.0066968 0.0031144 0.0010262 -0.0002501 0.00076087
-0.0010778 -0.00034088 0.00013766 -0.00064729
-0.0031248 0.0067212 -0.26642 0.096267 0.0055572 0.0013 -1.6823e-05 -8.1582e-05
0.00040986 -0.00027624 -0.00031475 0.00020065
0.0029086 0.0010974 0.005847 0.00084663 -0.17249 -0.25343 0.00018795 -0.00052847
-0.00094665 5.7221e-06 -0.00055901 2.6275e-05
-0.00022944 0.00068197 -6.4221e-05 -0.00014014 0.00023176 -0.00044529 -0.16689 -0.0030938
-7.8916e-05 0.00049524 0.0019805 0.0019103
-0.0010464 -0.00050214 0.00051859 -0.00039828 -0.0011674 1.4154e-05 -6.9788e-05 0.00047553
-0.24757 -0.22602 0.0002508 0.0034163
3.5502e-05 -0.00063827 -0.00034486 -9.6065e-05 -0.00049673 0.00016836 0.0019479 0.0018668
0.00046918 0.0033781 -0.30978 -0.21745
5000000000 -0.23252 -0.21515 -5.1586e-05 0.0074274 0.0032387 0.0018259 -0.00013579 0.00060771
-0.00063285 0.00066133 -0.00024231 -0.00077875
-3.0048e-05 0.0074406 -0.2528 0.11376 0.0057214 -0.00062076 -0.00031223 -9.5053e-05
-0.000189 -0.00057767 -0.00015213 -0.00014123
0.0032618 0.0014975 0.0057017 -0.00087707 -0.20181 -0.23886 -0.00059969 -0.00084919
-0.00051619 -0.00046129 -0.00048668 -0.0002531
-0.00016717 0.00065293 -0.00037369 -0.00012399 -0.00066631 -0.0007244 -0.16119 0.021172
-0.00044807 0.0017062 0.0022778 0.0010811
-0.00069247 0.0007707 -0.00017922 -0.00057791 -0.00055415 -0.00031974 -0.00039965 0.0016813
-0.27317 -0.204 0.00039937 0.0038373
-0.00021162 -0.00069264 -0.00030965 -1.8582e-05 -0.00054561 1.8524e-05 0.0023129 0.0010434
0.00039933 0.0039892 -0.32205 -0.18297
5060000000 -0.25337 -0.18723 0.0020645 0.007005 0.0030698 -0.00039564 0.00018799 0.00054772
-0.00040299 8.2703e-05 -0.00030504 -0.00030973
0.002077 0.0070655 -0.23504 0.1506 0.0051448 -0.0019492 -2.3042e-06 0.00019332
-0.00030916 7.9382e-05 -0.00034021 0.00023789
0.0031488 -0.0006047 0.0050589 -0.001936 -0.21539 -0.21756 -0.00032407 0.00043542
-0.00079412 0.00026347 -0.0013167 -3.1242e-05
0.00020292 0.00050884 -2.4273e-05 0.00023202 -0.00037149 0.00038116 -0.16264 0.028413
0.00017876 0.0030256 0.0018174 0.00045984
-0.00031635 7.0808e-05 -0.00039444 -2.4093e-05 -0.00082863 0.00019583 0.00020845 0.0030827
-0.28445 -0.17254 0.0018791 0.0032192
-0.00032551 -0.00025143 -0.00047548 0.00024382 -0.001204 -4.0108e-05 0.0019379 0.00048112
0.0019297 0.003238 -0.33412 -0.15439
5120000000 -0.26921 -0.16184 0.0034401 0.0058628 0.0026542 -0.00051329 0.00036671 0.00065587
-0.0001213 0.00069636 -0.00056961 0.00017879
0.0034216 0.005818 -0.22937 0.17689 0.0048919 -0.0027361 3.5417e-05 0.00021913
-0.0001871 -0.0001421 2.8502e-05 0.00034633
0.0026288 -0.00050204 0.004706 -0.0026459 -0.22973 -0.2026 -0.00012497 0.00021333
-0.00045612 0.00067368 -0.0010403 0.000982
0.00035348 0.00063667 4.8601e-05 0.00024809 -8.45e-05 0.00015994 -0.15891 0.054645
0.0018013 0.0032435 0.002488 0.00039052
-3.8187e-05 0.00074225 -0.00020113 1.5147e-06 -0.00048962 0.00053969 0.0017946 0.0032188
-0.29766 -0.13934 0.0018231 0.0031288
-0.00048925 0.00011815 -3.829e-05 0.00049077 -0.0011749 0.00089813 0.0024666 0.00034947
0.0017386 0.0031455 -0.34686 -0.12044
5180000000 -0.28503 -0.13131 0.0050026 0.0047621 0.0033755 -0.0010055 0.00022447 0.00064112
-0.00015101 0.00034663 -0.00054508 0.00035489
0.004994 0.00482 -0.20668 0.19979 0.0041107 -0.0039175 -0.00032986 -0.00021505
-5.8247e-05 -0.00012093 -0.00018965 0.0001629
0.003455 -0.0010169 0.0041865 -0.0040143 -0.24081 -0.16543 -0.00031813 0.00062005
-1.8551e-06 0.0002559 -0.00041081 0.00083003
0.00027229 0.00053505 -0.00034032 -0.00026111 -0.00033955 0.00063862 -0.15787 0.064363
0.0031251 0.0032459 0.0022088 -0.0007918
-0.00014378 0.0003918 -6.3428e-05 -7.8454e-05 -7.1199e-05 0.00010177 0.003192 0.0032517
-0.30843 -0.096889 0.0028404 0.0032581
-0.00062803 0.00044421 -9.433e-05 0.00025779 -0.00033747 0.0010768 0.0022303 -0.00078492
0.0029928 0.0033474 -0.34895 -0.088019
5240000000 -0.29313 -0.10435 0.0053049 0.0034375 0.0027562 -0.0028907 0.00060428 -4.4328e-05
-0.00029082 -1.1763e-05 1.6565e-05 0.00078867
0.0052589 0.0034006 -0.19468 0.2369 0.0029265 -0.0047183 -2.385e-05 0.00010445
-0.00027477 6.0769e-06 0.00037618 0.0004269
0.0027146 -0.0029786 0.0028621 -0.0048464 -0.25718 -0.14103 0.00043021 0.0002472
-0.00014867 0.00042686 0.00025388 0.001376
0.00058954 1.8761e-05 1.7974e-05 9.4562e-05 0.00048611 0.00022791 -0.15838 0.084838
0.0037933 0.0021231 0.0017281 -0.0012326
-0.00032694 2.5564e-05 -0.00011316 8.7444e-05 -3.2756e-06 0.00083481 0.0036643 0.0021855
-0.32102 -0.056983 0.0035885 0.0026757
-7.1578e-05 0.00072412 0.00043011 0.00029503 0.00037444 0.0012419 0.0017073 -0.0012365
0.0034211 0.0027938 -0.35534 -0.055128
5300000000 -0.29815 -0.074041 0.0061168 0.0018476 0.0016856 -0.0032801 0.0001468 -0.00032003
0.00033347 0.00081405 0.00020284 0.00029598
0.0060838 0.0019204 -0.1867 0.24149 0.0021731 -0.0053523 -0.0001093 0.00024669
9.8518e-05 0.00041824 0.00033083 0.00016071
0.0016407 -0.0032867 0.0020589 -0.0054807 -0.27327 -0.11509 0.00017997 -0.00020534
0.00024999 0.00055825 0.00070557 0.00073967
0.00017461 -0.00034858 -0.00013643 0.0001997 0.00021765 -0.00011815 -0.15081 0.094088
0.0051756 0.0011899 0.0013067 -0.0015794
0.00037579 0.00073364 0.00015081 0.00033914 0.00017805 0.00040991 0.0053403 0.0010803
-0.33191 -0.030329 0.0037078 0.0024661
0.00022703 0.0002108 0.00032152 8.326e-05 0.00066192 0.0011028 0.0012813 -0.0017096
0.003724 0.0021977 -0.35057 -0.019383
5360000000 -0.298 -0.036793 0.0061174 0.00060616 0.00027665 -0.0037873 0.00046202 -9.5635e-06
0.00016886 0.00033276 0.00064094 -0.00013783
0.006117 0.00067732 -0.14924 0.26307 0.00071511 -0.005426 2.0326e-05 0.0002221
-5.7604e-05 -2.8757e-05 0.00046152 -0.00016548
0.00029644 -0.0038193 0.00063215 -0.0054052 -0.27151 -0.088212 0.00033999 0.00026071
0.00018058 0.00019181 0.00056034 0.00030531
0.00042679 -7.5489e-07 4.5352e-05 0.00020078 0.00041279 0.00033478 -0.14876 0.112
0.0055208 -0.00074408 0.00068878 -0.001919
0.00021639 0.00039675 -6.9078e-05 -0.00011814 0.00015415 0.00020256 0.0055401 -0.00075249
-0.32525 0.0081703 0.0047579 0.001934
0.0006897 -5.9683e-05 0.00028826 -0.00028658 0.00055208 8.5406e-05 0.00076959 -0.0018436
0.0047367 0.0020496 -0.34858 0.0091483
5420000000 -0.30056 -0.013743 0.0060817 -0.0012196 -0.00056829 -0.0035779 -5.9185e-05 -0.00018175
0.00087095 0.00049395 0.00030773 -0.00033175
0.0060885 -0.0012567 -0.13028 0.28953 8.6294e-05 -0.0053551 0.000118 0.00015153
6.2103e-05 8.5485e-05 0.00022874 -0.00010841
-0.00074044 -0.0036356 -2.9567e-05 -0.0054772 -0.28699 -0.055146 -0.00020026 -0.00053863
0.00076029 0.00017063 0.0011086 -4.6508e-05
-2.6082e-05 -0.00020567 8.3749e-05 0.00013337 -0.0002565 -0.00055944 -0.13744 0.12657
0.0045645 -0.0021377 0.00014337 -0.0017013
0.00086955 0.00050373 -1.8246e-05 6.829e-05 0.00093154 -6.0076e-05 0.0046181 -0.002266
-0.33004 0.03706 0.0050471 0.00073865
0.0003258 -0.00032189 0.00021392 5.8775e-05 0.0010959 -7.0643e-06 6.5083e-05 -0.0017627
0.0050283 0.0006005 -0.34107 0.050664
5480000000 -0.29243 0.022701 0.0050341 -0.0020779 -0.002083 -0.0027676 0.00031786 -1.1987e-05
0.00098163 -0.00039139 -0.0001505 -0.00014052
0.0049772 -0.0020949 -0.11581 0.29733 -0.0015167 -0.0056888 8.4908e-06 0.00023049
4.4451e-05 -8.6992e-05 0.00027375 -7.0181e-05
-0.0021301 -0.0028536 -0.0017197 -0.0057319 -0.2916 -0.033368 -0.00016611 0.00020383
0.00084147 -0.00042471 0.00093906 0.00018931
0.00033481 -7.0512e-05 -1.905e-05 0.00027055 -0.0003262 0.00024634 -0.13098 0.13771
0.0038613 -0.0032633 -0.00022272 -0.0019279
0.00093918 -0.0004348 -6.7553e-05 6.8317e-05 0.00030616 -0.00034996 0.0037339 -0.0032051
-0.31855 0.064368 0.0048663 0.00010414
-0.0001963 -0.00021838 0.00025792 1.26e-05 0.00055841 0.00035823 -0.00021159 -0.001827
0.0047893 0.00015996 -0.33168 0.072503
5540000000 -0.28825 0.047733 0.0041829 -0.0027698 -0.0027294 -0.0018507 0.00032473 -0.00035365
7.2194e-05 -0.00019231 -0.00022531 0.00022651
0.0041975 -0.0027576 -0.074711 0.31462 -0.0025571 -0.0052431 0.00043422 0.00014007
0.00010216 -9.9227e-05 -4.8103e-05 -0.00036107
-0.0025986 -0.0017794 -0.0027062 -0.0050857 -0.29094 -0.012026 0.00018513 -0.00016169
0.00031509 -0.0001745 0.00041132 -0.00029539
0.00032276 -0.0003293 0.00046679 0.00012299 0.00025931 -5.0197e-05 -0.11932 0.15892
0.0024727 -0.0037107 -0.0010883 -0.001792
4.5766e-05 -0.00021968 0.00012913 -0.00012615 0.00050087 4.3591e-05 0.0025325 -0.0037908
-0.30359 0.09878 0.0049586 -0.0010029
-0.00022504 0.00011393 8.1824e-05 -0.00037656 0.00083904 -0.00022256 -0.0010915 -0.0018553
0.0049501 -0.0012331 -0.32428 0.11411
5600000000 -0.2772 0.075525 0.0033458 -0.0037014 -0.0023362 -0.001637 0.00034862 -0.00036532
0.00031349 -0.0002005 0.00028394 0.00046025
0.0032661 -0.0036623 -0.071933 0.32858 -0.0038375 -0.0047585 7.987e-05 -0.00025411
-0.00011644 1.7394e-05 -0.00012372 -0.00030744
-0.00237 -0.0015751 -0.0037692 -0.004546 -0.29004 0.019832 3.5075e-05 5.59e-05
0.00025896 -0.00059567 0.0004038 -0.00051656
0.00036149 -0.00037688 8.6104e-05 -0.00025485 7.3659e-06 8.881e-06 -0.11169 0.15836
0.0017247 -0.0036946 -0.00099859 -0.0010896
0.00034118 -0.00016843 -8.4542e-05 1.1036e-05 0.00034103 -0.00071518 0.0017361 -0.0037058
-0.29474 0.12812 0.004468 -0.0016971
0.00030662 0.00056622 -0.00017938 -0.00037658 0.00051686 -0.0006329 -0.0010119 -0.0010578
0.0043835 -0.0014462 -0.30198 0.12814
5660000000 -0.26566 0.097743 0.0030803 -0.0037415 -0.0035058 -0.00066974 -0.00039832 -0.00071069
-0.00018326 -0.00051073 0.00046045 -0.00031511
0.0030842 -0.0037115 -0.030325 0.31983 -0.0046463 -0.0031856 1.2866e-05 -0.00016282
0.00011864 3.1013e-05 -7.8232e-05 -0.00013822
-0.0034088 -0.00066666 -0.0044618 -0.0028962 -0.29059 0.043359 -0.00012166 7.1073e-05
-0.00050713 -0.00043063 0.00033324 -0.0011589
-0.0004007 -0.00067338 2.981e-05 -0.00013945 -0.00025304 -2.6118e-05 -0.096271 0.17839
0.0007601 -0.004083 -0.0013992 -0.00088939
-0.00017264 -0.00051706 0.00015236 7.3165e-05 -0.00042163 -0.000708 0.00079228 -0.0040983
-0.27967 0.15487 0.0042455 -0.0025442
0.00045948 -0.00030873 -7.6773e-05 -0.00013969 0.00014463 -0.001406 -0.0012754 -0.00095786
0.0042434 -0.0027797 -0.2938 0.16436
5720000000 -0.25052 0.11901 0.0025785 -0.004327 -0.0028014 0.00072278 -0.00054472 -0.00022906
-0.00031426 -1.3138e-05 -0.00014847 -0.00036945
0.0026079 -0.004308 -0.0023901 0.34488 -0.0057245 -0.0025293 5.9689e-05 -6.418e-05
-0.00023621 7.1833e-05 -0.00033978 0.00027217
-0.0028592 0.00075219 -0.0056498 -0.0027597 -0.28675 0.07515 0.00017956 2.7756e-05
0.00033285 0.00053883 -0.00018423 -0.00015032
-0.00053088 -0.00027965 3.1628e-05 -9.0891e-05 0.00020872 0.00012133 -0.080388 0.18013
-5.5964e-05 -0.0035413 -0.0015427 -0.000424
-0.00034985 -0.00012137 -0.00031608 7.3458e-05 4.5527e-05 0.00044921 -0.00017012 -0.0036015
-0.26772 0.18149 0.0038337 -0.0039056
-0.00014108 -0.00044557 -0.00032845 0.0001959 -0.00039715 -0.00030494 -0.0016646 -0.00053918
0.0037982 -0.0037489 -0.26236 0.1819
5780000000 -0.23423 0.13666 0.0014219 -0.0048951 -0.0024944 0.001193 -0.00072105 3.8963e-05
-0.00041219 -0.00039312 -0.00018776 -0.00032883
0.0014665 -0.0048855 0.011008 0.33973 -0.005929 -0.0005745 -3.4747e-05 -0.00020648
-1.5434e-05 -7.4299e-05 -6.93e-05 -0.00014398
-0.0024397 0.0013481 -0.006123 -0.00055051 -0.28307 0.091676 -6.8628e-05 -0.00021201
0.00016762 -4.5915e-05 -0.00027451 -0.00045522
-0.00065942 0.00011051 -2.3502e-05 -0.00023296 -1.792e-05 -0.00011538 -0.071231 0.19614
-0.00015414 -0.0033806 -0.0013385 -7.7393e-06
-0.00037537 -0.00029588 3.2665e-05 -1.2544e-05 0.00026716 0.00013194 -0.00018413 -0.0033532
-0.25696 0.20226 0.0029508 -0.0037593
-0.00014113 -0.00019826 -4.7669e-05 -0.00012149 -0.00027387 -0.00022886 -0.0012002 4.9754e-05
0.0029036 -0.0039898 -0.25379 0.20375
5840000000 -0.22024 0.15758 5.5963e-05 -0.0055405 -0.0020314 0.0012035 -0.00010455 0.00035259
-0.00029299 0.00016582 -0.00047486 -0.00037634
8.0353e-05 -0.0055576 0.047001 0.34269 -0.0058124 0.0005988 -0.00022575 2.6866e-05
0.00023633 7.7086e-05 -7.5381e-05 0.00026094
-0.0020558 0.0011588 -0.0059943 0.00071397 -0.2754 0.11554 -0.00027394 1.1857e-05
-0.00021722 -0.00067575 -0.00058046 -0.00031707
-0.00011107 0.00032642 -0.00016867 3.8464e-05 -0.00027616 -8.2793e-05 -0.048493 0.19902
-0.00089778 -0.0035752 -0.001308 0.00025817
-0.00031633 0.00015871 0.00023057 3.1421e-06 9.7061e-05 -0.00083007 -0.0009851 -0.0036986
-0.23985 0.21152 0.0019576 -0.0042665
-0.00048545 -0.00036694 -7.0571e-05 0.00026833 -9.8019e-05 -0.00048217 -0.0013706 0.0002504
0.0020475 -0.0040204 -0.21741 0.22766
5900000000 -0.2063 0.16964 -0.0020625 -0.0054028 -0.0022532 0.0024422 -0.00011647 1.6876e-05
0.00015357 -0.00016115 3.3301e-06 0.00033587
-0.0020494 -0.0054268 0.067033 0.34217 -0.0050696 0.0019655 -5.4179e-07 -3.767e-05
-9.6311e-05 -0.00023729 -2.3311e-05 -0.00015829
-0.0021586 0.0026731 -0.005257 0.0022446 -0.26029 0.13085 -6.908e-05 -0.00014032
-0.00039606 -0.00076715 -0.00088125 -7.0701e-05
-8.4876e-05 4.9181e-05 8.0192e-06 -4.4153e-05 -0.00022048 -7.572e-05 -0.041129 0.20939
-0.0012518 -0.0036173 -0.0011422 0.00021263
0.0001588 -0.00015018 3.6137e-05 -0.00028901 -0.00041636 -0.00079546 -0.0012119 -0.0035973
-0.21378 0.2254 0.0017171 -0.0051675
9.4013e-05 0.00020959 -1.3975e-05 -9.7865e-05 -0.00078568 -0.00028483 -0.0011206 0.00023883
0.0017114 -0.0052253 -0.20299 0.23711
5960000000 -0.1858 0.18273 -0.0031145 -0.0039365 -0.00072753 0.0027767 -0.00015836 0.00020004
-0.00016222 0.00015209 -0.00010767 -9.7948e-05
-0.0032017 -0.003945 0.093904 0.3408 -0.0042478 0.0023758 -0.00018801 2.2822e-05
4.6066e-05 4.4654e-05 -7.3371e-06 6.6831e-05
-0.00060786 0.0026108 -0.0040558 0.0026009 -0.24413 0.15644 -6.6961e-05 -0.00013524
-0.00037006 0.00022873 -0.00023765 -0.00028616
-0.00017106 0.00015132 -0.00026467 2.4621e-05 -8.78e-05 -0.00012515 -0.022489 0.21777
-0.0022728 -0.0031019 -0.00099168 0.00093308
-0.00013027 0.0001542 -7.2888e-05 -3.2277e-05 -0.00074344 -6.5534e-05 -0.0023192 -0.0031429
-0.19304 0.24077 -5.2074e-05 -0.0051491
-6.8326e-05 1.6066e-05 -3.3956e-06 -7.5642e-05 -0.0006292 -0.00053454 -0.0010221 0.00095876
-0.00016762 -0.0051397 -0.17362 0.26452
6020000000 -0.16779 0.19793 -0.0039182 -0.0029052 -0.0001035 0.0032447 -2.8484e-05 0.00050522
-0.00023202 0.00036317 4.5859e-05 0.00031751
-0.0038807 -0.00291 0.12188 0.33175 -0.0045328 0.0035274 -9.8848e-05 0.0001381
-0.00017271 0.00017899 -0.00021748 0.00014982
-7.851e-06 0.0030502 -0.004322 0.0033429 -0.22526 0.16921 -0.00023349 0.00020729
-0.0006976 0.00021783 -0.00070182 0.00062655
3.5094e-06 0.00054239 -6.3202e-05 0.00014976 -0.00022827 0.0003473 -0.016087 0.21318
-0.0030022 -0.0030979 -0.0006864 0.00068097
-0.00026107 0.0003415 -0.00022273 0.00012847 -0.00098153 0.00036035 -0.0030077 -0.0030627
-0.16394 0.2533 -0.00040219 -0.0047538
-0.00010112 0.00030268 -0.00033039 0.00013377 -0.00081793 0.00070933 -0.00062097 0.00069771
-0.00049333 -0.0049574 -0.14653 0.26302
6080000000 -0.14729 0.20669 -0.0040284 -0.00073668 0.0014359 0.0027885 0.00010325 0.00013121
0.00013524 8.9259e-05 0.00017978 -5.615e-05
-0.0040098 -0.00073116 0.14323 0.3325 -0.0029073 0.004552 -5.3707e-05 4.6105e-06
-2.5231e-05 0.00015559 9.7833e-05 0.00035225
0.0013141 0.0027952 -0.0029254 0.0045299 -0.20644 0.19612 0.00025908 0.00014294
-0.00028062 0.00074314 -6.5107e-05 0.00033029
8.4831e-05 0.00013337 -3.1104e-05 -1.0466e-06 0.00028117 6.3536e-05 0.00075394 0.22137
-0.0041149 -0.0019969 -0.00078041 0.0010757
0.0001875 7.3702e-05 -3.5835e-05 0.00013167 -7.2382e-05 0.00081665 -0.0041387 -0.001966
-0.13543 0.27072 -0.0013749 -0.0052118
0.00035544 -3.8663e-05 0.00010308 0.00039164 2.9901e-05 0.00045037 -0.00082923 0.0010901
-0.0014144 -0.0053963 -0.12512 0.28451
6140000000 -0.13007 0.21957 -0.0035881 -0.0004765 0.0014191 0.0019611 9.294e-05 -5.9082e-06
8.7504e-05 -0.00020667 0.0003885 -0.00010159
-0.0035417 -0.00048681 0.16998 0.31327 -0.0022228 0.0051285 3.396e-05 3.3682e-06
0.00034478 -1.2724e-05 0.00030063 9.3859e-05
0.0017258 0.0021072 -0.0021504 0.0053231 -0.18244 0.21469 0.00038408 -0.00014651
0.00017073 0.00048984 0.000129 0.00072727
7.8541e-05 -2.6642e-05 8.1761e-05 4.1481e-05 0.00036242 -0.00013522 0.013457 0.21207
-0.0047455 -0.00088386 -0.00055381 0.0015329
1.1662e-05 -0.0002081 0.00034309 9.6343e-06 0.00015943 0.00070766 -0.0047795 -0.00085814
-0.11579 0.28987 -0.0033059 -0.0041983
0.00024365 -0.00023679 0.00023703 8.4049e-05 -3.3352e-05 0.00083463 -0.00049831 0.0015219
-0.0030931 -0.0040472 -0.085616 0.28241
6200000000 -0.11433 0.22493 -0.0029518 -0.00012414 0.002099 0.0013121 7.5194e-05 0.0003817
-0.00019575 0.00017149 -0.00024296 -0.00029498
-0.0029824 -0.00014066 0.19785 0.31142 -0.0008856 0.0054283 7.2297e-05 0.00023022
2.6155e-05 -9.1654e-06 0.00018512 9.0591e-05
0.0021302 0.0012306 -0.00071614 0.0053282 -0.16337 0.22828 0.00010269 -0.00031492
0.00071283 0.00010083 0.00030486 0.00020354
6.3403e-05 0.00038866 7.0207e-05 0.00018605 6.2552e-05 -0.0002854 0.0268 0.22046
-0.0044762 0.00048616 0.00011969 0.0012589
-0.00020779 0.00016479 2.1136e-05 9.0807e-05 0.00054889 8.607e-05 -0.0043848 0.00060402
-0.10321 0.29533 -0.0036801 -0.0031896
-0.00022488 -0.00022679 0.00018248 0.0002226 7.0145e-05 0.00041078 0.00012668 0.0012734
-0.0040343 -0.0033687 -0.072539 0.29159
6260000000 -0.099093 0.23785 -0.0031243 0.00093537 0.0021616 0.00064683 0.00024896 -0.00011954
3.8631e-05 0.00028675 -0.00010056 9.9585e-05
-0.0030813 0.00095239 0.2152 0.296 3.2018e-05 0.0053885 2.9973e-06 -7.8916e-05
4.5441e-05 -1.5696e-05 0.00021413 0.00014415
0.0023197 0.00054573 0.00024309 0.0053625 -0.14039 0.2498 8.6405e-05 -3.6438e-05
0.00021121 -0.00013456 0.00031711 0.00023583
0.00025184 -0.00014331 1.2945e-06 -0.00011585 4.4797e-05 -0.00013076 0.042843 0.21566
-0.0039686 0.0016437 0.00065974 0.001197
5.9523e-05 0.00020285 4.2462e-05 -7.003e-05 0.00040053 -0.00019923 -0.0040419 0.0016847
-0.074505 0.29691 -0.0042839 -0.0026125
-9.694e-05 -5.992e-05 0.00032547 0.00013859 0.00043052 0.00041833 0.00052994 0.0012882
-0.0043088 -0.0025766 -0.027233 0.29164
6320000000 -0.082895 0.23976 -0.002516 0.0015213 0.0021922 -0.00040946 8.3379e-05 7.4772e-05
-0.00037409 0.0005399 -0.00010812 0.00042017
-0.0025168 0.0014916 0.24041 0.28584 0.0020113 0.0054877 8.039e-05 6.2402e-05
-1.3973e-05 -0.0001197 0.00018494 -6.6262e-05
0.0022428 -0.00055902 0.0020911 0.0054555 -0.12297 0.2587 -0.00022873 -0.00028606
0.00031358 8.7942e-05 0.00010666 0.00012029
0.00010127 9.259e-05 7.6982e-05 5.5106e-05 -0.00023115 -0.00029954 0.041587 0.21656
-0.0035847 0.0020926 0.00069564 0.00086255
-0.00035634 0.00050699 -8.9284e-06 -0.00017758 0.00036598 -0.00015757 -0.0034698 0.0021316
-0.050699 0.30671 -0.0048876 -0.0011832
1.6982e-05 0.00033268 0.00012008 -0.00013938 0.00047793 0.00028984 0.00075656 0.00077663
-0.0047512 -0.0011798 -0.016739 0.28983
6380000000 -0.063177 0.24678 -0.0017654 0.0018958 0.0017083 -0.00076573 -2.6133e-06 -0.00010159
0.00033718 0.00023013 7.6137e-05 9.4698e-05
-0.0017789 0.001928 0.25684 0.26643 0.0033461 0.0041987 -0.00016488 -7.1766e-05
-0.00023559 -0.00014998 -0.00018866 -0.0003197
0.0016345 -0.00062173 0.0033541 0.0041746 -0.09458 0.27452 -0.00018267 0.00016582
0.00044539 -0.00025962 0.0006086 0.00022325
2.0746e-05 -5.2074e-05 -0.00017697 -6.647e-05 -0.00025563 0.00021383 0.062636 0.20713
-0.0027253 0.0032248 0.00098684 0.0009072
0.00033395 0.00027133 -0.00018299 -0.00026961 0.00019855 -0.0002921 -0.0027306 0.0032689
-0.030283 0.2989 -0.0047193 0.00011495
3.3415e-05 0.0001353 -0.00014137 -0.00034246 0.00046904 -7.9971e-05 0.00092532 0.00080491
-0.0046693 0.0003372 0.02332 0.29231
6440000000 -0.04028 0.25729 -0.00082981 0.0024635 0.0017639 -0.00073636 0.00033016 -7.1673e-05
0.0002441 -0.00037169 -0.00027463 -0.0003152
-0.00079633 0.0024261 0.27728 0.25199 0.0032782 0.0027339 0.00014336 -6.1838e-06
-0.00015163 5.5594e-05 -0.00022236 -0.00030558
0.0016874 -0.00085763 0.0034026 0.0026903 -0.076772 0.28836 -0.00020068 0.00025327
-0.00030574 -4.2949e-05 0.00037396 -0.00037566
0.00032062 -9.5218e-05 0.00016148 -5.843e-06 -0.00015592 0.00036174 0.064836 0.20288
-0.0016459 0.0037157 0.00086246 0.00052943
0.00025525 -0.00049974 -0.00017598 7.1129e-05 -0.0006434 -2.3887e-05 -0.0016023 0.0037223
0.012327 0.30287 -0.0043509 0.0015963
-0.00016538 -0.00025398 -0.00023455 -0.00030326 2.5192e-05 -0.00067563 0.00094252 0.00063414
-0.004542 0.0015944 0.034797 0.27632
6500000000 -0.021972 0.25688 -9.6898e-05 0.001994 0.0012755 -0.00097984 0.0001794 -0.0001381
4.4889e-05 0.00012235 -0.00014264 0.00043699
-0.00010202 0.0020335 0.30188 0.22457 0.0036718 0.0024937 9.4833e-05 -3.3174e-05
0.00015967 8.7874e-05 0.00023085 -4.4856e-05
0.0011807 -0.00093788 0.0036573 0.0023179 -0.065576 0.28576 0.00013379 2.8176e-05
2.6105e-05 -0.00012944 -7.0492e-05 -0.00048615
0.00023025 -0.00012666 0.00013071 -2.0338e-05 8.2003e-05 2.152e-05 0.088683 0.19787
-0.00022531 0.0038405 0.0011262 0.00049006
0.00010619 0.00018463 0.00010518 0.00013217 0.00018962 -3.5213e-05 -0.00021722 0.0038519
0.033826 0.30599 -0.0034255 0.0024648
-0.0002529 0.00039527 0.00014718 -2.1597e-05 -0.00026481 -0.00020905 0.0011377 0.00046296
-0.0031245 0.0024546 0.071488 0.27744
