# Supplementary material for: Early Detection of Alzheimer’s Disease via Machine Learning-Based Microwave Sensing: An Experimental Validation
Source: Sensors (Basel). 2025 Apr 25;25(9):2718. doi: 10.3390/s25092718 (PMC12074295; doi:10.3390/s25092718)
Supplement: Supplementary file 1 [file sensors-25-02718-s001.zip › measurements_paper_sensors/26 febbraio - PART1/set3 H/CSF_H_m3.s6p]

!Keysight Technologies,M9804A,MY58100912,A.14.10.03
!Date: Thursday, April 27, 2023 10:28:33
!Correction: S11(C  6-Port  ) 
!S12(C  6-Port  ) 
!S13(C  6-Port  ) 
!S14(C  6-Port  ) 
!S15(C  6-Port  ) 
!S16(C  6-Port  ) 
!S21(C  6-Port  ) 
!S22(C  6-Port  ) 
!S23(C  6-Port  ) 
!S24(C  6-Port  ) 
!S25(C  6-Port  ) 
!S26(C  6-Port  ) 
!S31(C  6-Port  ) 
!S32(C  6-Port  ) 
!S33(C  6-Port  ) 
!S34(C  6-Port  ) 
!S35(C  6-Port  ) 
!S36(C  6-Port  ) 
!S41(C  6-Port  ) 
!S42(C  6-Port  ) 
!S43(C  6-Port  ) 
!S44(C  6-Port  ) 
!S45(C  6-Port  ) 
!S46(C  6-Port  ) 
!S51(C  6-Port  ) 
!S52(C  6-Port  ) 
!S53(C  6-Port  ) 
!S54(C  6-Port  ) 
!S55(C  6-Port  ) 
!S56(C  6-Port  ) 
!S61(C  6-Port  ) 
!S62(C  6-Port  ) 
!S63(C  6-Port  ) 
!S64(C  6-Port  ) 
!S65(C  6-Port  ) 
!S66(C  6-Port  ) 
!S6P File: Measurement: :
# Hz S  RI   R 50
500000000 -0.32627 -0.056755 -0.010662 -0.0014144 -0.0081069 0.012462 -0.0038616 0.011163
0.01273 0.0054577 -0.0049147 0.0074427
-0.010415 -0.0014843 -0.41005 -0.070615 0.0072002 -0.011074 0.0011634 0.011781
0.008317 0.0021046 0.00051492 0.013428
-0.0082624 0.0124 0.0071797 -0.011012 -0.25496 0.1945 0.0065009 0.0030276
-0.0014264 0.0078286 0.00091402 0.011412
-0.0035585 0.011782 0.00098027 0.012219 0.0065228 0.0030188 -0.32847 0.044522
-0.019371 -0.0068753 0.015584 0.028934
0.012646 0.0052424 0.0081795 0.0022963 -0.0012551 0.0080389 -0.019138 -0.0064625
-0.25631 -0.15923 -0.027229 0.0040093
-0.0046462 0.0085584 0.00095452 0.013962 0.00075545 0.0115 0.016608 0.028189
-0.027219 0.0040324 -0.25642 -0.14684
560000000 -0.31107 0.10843 -0.02286 -0.06544 0.00077494 0.012869 0.0041686 0.010957
0.010638 0.003662 0.012069 0.0098519
-0.022963 -0.065537 -0.37045 0.091792 -0.041041 -0.038231 0.013131 0.0029902
-0.011906 -0.0039822 0.0046837 -0.00090926
0.00090951 0.012668 -0.041445 -0.038245 -0.17859 0.24264 0.00037243 -0.0045733
0.017571 0.0042556 0.0082845 -0.0056259
0.0047102 0.011027 0.013294 0.0026813 0.00022271 -0.0041674 -0.30552 0.13548
0.0035407 -0.022135 0.0062582 -0.021608
0.010775 0.0035448 -0.012231 -0.0041214 0.017857 0.0039515 0.0036809 -0.022666
-0.30417 0.015822 0.0074526 -0.048077
0.012307 0.0088578 0.0045405 -0.0013808 0.0081359 -0.0057321 0.0056268 -0.021364
0.007202 -0.047684 -0.32515 0.0022031
620000000 -0.27192 0.086356 -0.023823 0.009397 0.0032917 0.0089871 0.0079116 -0.0048113
0.011991 -0.001769 -0.0006508 -0.0017555
-0.023971 0.0094109 -0.39949 0.039531 -0.019525 0.0010242 -0.0018092 -0.0019834
0.011614 -0.0060359 0.00028656 -0.0026616
0.0034804 0.0088731 -0.019513 0.0010153 -0.15276 0.25142 -0.0013005 -0.0049273
-0.0036428 -0.0030841 0.0083819 -0.0027819
0.0079283 -0.0045093 -0.0015965 -0.0018623 -0.0011787 -0.0048803 -0.26438 0.1451
-0.039625 -0.018738 0.012738 0.030396
0.012322 -0.0018326 0.011773 -0.0061338 -0.0035383 -0.0029698 -0.039317 -0.018921
-0.2303 -0.016548 -0.041497 0.01159
-0.00041827 -0.0020689 0.00043507 -0.0029807 0.0085699 -0.0026728 0.011526 0.029971
-0.041367 0.012379 -0.24113 -0.032311
680000000 -0.23737 0.17793 -0.026246 -0.014135 0.0047243 0.0050686 0.0015682 -0.0069443
-0.0026031 -0.011165 0.0065226 -0.0064139
-0.026236 -0.014079 -0.38921 0.14248 -0.032389 -0.0010995 -0.0013728 -0.0007542
-0.0022081 -0.0091862 -0.00072834 -0.001664
0.0046947 0.0052106 -0.032367 -0.00099507 -0.10605 0.27462 -0.00054278 -0.00032894
-0.0018957 0.00022191 -0.0026867 -0.0090971
0.0014373 -0.0070299 -0.0013643 -0.00054774 -0.00069235 -0.00039333 -0.21976 0.19977
-0.025156 -0.006439 -0.0077498 -0.01181
-0.0027188 -0.011259 -0.0022851 -0.0092031 -0.0018013 0.00027817 -0.024904 -0.0064689
-0.26887 0.081818 -0.0065085 -0.0053133
0.0059769 -0.0068013 -0.00090337 -0.0016041 -0.0028414 -0.0090546 -0.0085777 -0.012107
-0.0065702 -0.0051306 -0.25963 0.069827
740000000 -0.19129 0.17083 -0.040417 0.0269 0.013456 -0.004042 0.00039241 -0.004052
-0.0045201 -0.0015088 -0.006039 0.0027634
-0.040206 0.026787 -0.33442 0.16165 -0.036452 0.034425 -4.9166e-05 -0.0059698
-0.012291 0.0065414 -0.0015229 -0.0052267
0.013152 -0.0038952 -0.036356 0.034412 -0.072095 0.27485 -0.0021836 0.0030399
-0.0018096 -0.0046532 -0.0022113 0.00064866
0.00051279 -0.0042567 -6.333e-05 -0.0060558 -0.0021353 0.0030253 -0.20269 0.20558
-0.040986 -0.0051035 0.02191 0.017457
-0.0040766 -0.0015115 -0.012134 0.0065924 -0.0016633 -0.0046009 -0.040573 -0.0050271
-0.17907 0.10339 -0.039597 0.0014245
-0.0063189 0.0023577 -0.0011432 -0.005513 -0.0021222 0.00056951 0.021252 0.017255
-0.039657 0.001405 -0.25214 0.075019
800000000 -0.1637 0.21592 -0.022107 0.016488 0.0053006 -0.0099761 -0.004165 -0.0028829
-0.0042131 0.0018543 0.0041515 0.00060744
-0.022179 0.016433 -0.34244 0.23266 -0.0079889 0.034309 -0.002425 0.0019128
-0.00082822 0.0022881 0.0005994 0.0054526
0.0053814 -0.0099843 -0.0078616 0.034412 -0.034438 0.30083 0.00059855 0.0013277
0.00030028 0.0034916 -0.0019764 0.00048143
-0.0041513 -0.0026976 -0.0023437 0.0020108 0.00054668 0.0013476 -0.17274 0.23398
-0.02717 0.015473 0.015032 -0.010812
-0.0041577 0.0018533 -0.00072252 0.0023882 0.00027631 0.0035119 -0.027132 0.01551
-0.21121 0.13107 -0.017004 0.021105
0.0045497 0.00067385 0.00075886 0.0054957 -0.002029 0.00058159 0.014613 -0.011174
-0.016977 0.021397 -0.24956 0.12662
860000000 -0.12769 0.23738 -0.017575 0.030656 -0.0031938 -0.0096836 -0.0017546 0.00054711
0.0039671 0.0048945 -0.003821 -0.0032105
-0.017547 0.030501 -0.29392 0.27713 0.0080758 0.03392 0.00041223 0.0019681
0.0038313 0.00095188 0.0032529 4.3803e-05
-0.0032843 -0.0096329 0.0081834 0.033963 0.015036 0.31079 -0.00036622 -0.00014064
0.0026448 -0.0012161 0.0014067 0.0042258
-0.0017143 0.00043831 0.0003305 0.0020568 -0.0003183 -0.00016805 -0.13415 0.24515
-0.015841 0.020172 -0.0073262 -0.0094166
0.0039028 0.0049049 0.0039039 0.00081512 0.002718 -0.0012641 -0.015744 0.020076
-0.15491 0.17747 -0.022619 0.016804
-0.0038167 -0.0031936 0.0032205 0.00013819 0.0012758 0.0042216 -0.0074062 -0.0095335
-0.022553 0.016968 -0.19794 0.17675
920000000 -0.10525 0.26001 0.0050024 0.039032 -0.0088891 -0.0041414 -0.0020113 0.0015865
0.00073778 0.0015787 0.0032072 -0.00079196
0.0050012 0.038942 -0.26722 0.29777 0.028119 0.022457 0.0014626 0.0012277
0.0067609 -0.00041964 0.0041427 -0.0027415
-0.0089398 -0.0041237 0.028245 0.022381 0.060931 0.31207 0.0018789 0.00014764
0.00092076 -0.00030678 0.00090122 -0.0012804
-0.0018866 0.0016886 0.0014417 0.0013088 0.0018726 0.00013938 -0.11006 0.26078
-0.0083826 0.030683 0.0043715 -0.006253
0.00088911 0.0016185 0.0069121 -0.00062766 0.00090718 -0.00027391 -0.0082249 0.030646
-0.14126 0.18329 -0.0011699 0.026888
0.0033504 -0.00091848 0.0040861 -0.0027619 0.00099811 -0.0013001 0.004323 -0.0063228
-0.0013259 0.026925 -0.20932 0.18794
980000000 -0.058547 0.28218 0.01731 0.029789 -0.0088611 0.0045703 0.0018562 0.003526
0.0035149 -0.0016703 -0.0034136 -0.0026953
0.017285 0.029727 -0.21511 0.33526 0.03291 0.0047596 0.0019894 -7.3802e-05
0.0014597 -0.0057813 -0.00031045 -0.0025596
-0.0088177 0.0045993 0.032967 0.0046803 0.10757 0.3076 0.00058514 -0.0011521
0.00044679 -0.0017516 0.0015169 -0.00031719
0.0018317 0.0034838 0.0019633 -8.982e-05 0.00058538 -0.0011379 -0.070459 0.27263
0.010355 0.028294 -0.0094741 -0.0073957
0.0035373 -0.0017165 0.0014955 -0.0058799 0.00047441 -0.0017734 0.010386 0.028313
-0.10801 0.21008 0.0073264 0.019028
-0.003382 -0.0026476 -0.00026876 -0.0024926 0.0014977 -0.00033651 -0.0093726 -0.0074983
0.0072983 0.019043 -0.16831 0.2385
1040000000 -0.016476 0.29017 0.033039 0.01879 -0.00087221 0.0071274 0.0021492 0.00065378
0.00045156 -0.003451 -0.00011155 -0.0013811
0.032979 0.018785 -0.17946 0.34774 0.029341 -0.014623 0.0015001 -0.001855
-0.0021678 -0.0023611 -0.0011842 -0.0030557
-0.0008629 0.00714 0.029296 -0.01471 0.15462 0.29358 -0.00052849 -0.0015488
-0.0015051 -0.0010776 -0.00062302 -0.0011604
0.0022889 0.00056258 0.0015666 -0.001844 -0.00054628 -0.0015079 -0.042386 0.28075
0.020765 0.016338 -0.0015566 0.0010087
0.00051955 -0.0033902 -0.0020901 -0.0023388 -0.0015304 -0.0010558 0.020784 0.016371
-0.075019 0.21476 0.014701 0.017535
-9.8669e-05 -0.0014613 -0.001136 -0.0031125 -0.00062182 -0.0011476 -0.0014594 0.00094676
0.014685 0.017563 -0.14634 0.25772
1100000000 0.026948 0.30061 0.036209 -0.0036894 0.0033893 0.0038234 0.0022243 -0.00098909
-0.0022705 -0.0028672 -0.004259 1.6471e-05
0.036141 -0.0036604 -0.13716 0.36758 0.01516 -0.027538 -0.00014806 -0.0018269
-0.0035162 -0.00094417 -0.0039533 -0.00063246
0.0033841 0.0038007 0.015065 -0.027624 0.20016 0.2744 -0.0018476 0.00018582
-0.0016245 0.00051549 -0.0011309 -0.00042021
0.0022134 -0.00091725 -0.00012954 -0.0017882 -0.0018411 0.00017306 -0.0023477 0.28555
0.024898 0.0028338 -0.0022103 -0.00057703
-0.0023215 -0.0028444 -0.0035552 -0.00083765 -0.0016251 0.00054445 0.024914 0.0027833
-0.054377 0.22691 0.019455 0.0074298
-0.0041671 0.00013854 -0.0038069 -0.00059502 -0.0011483 -0.00044432 -0.0022796 -0.00061685
0.019409 0.0073679 -0.10209 0.29186
1160000000 0.079473 0.29703 0.024246 -0.020433 0.0031093 -0.00085249 -0.00012813 -0.0021339
-0.0037452 -0.00058566 -0.0010219 0.0040734
0.024254 -0.020454 -0.092095 0.37188 -0.0036758 -0.0285 -0.0014414 -0.001629
-0.0024911 0.0024748 -0.0016456 0.0017864
0.0031255 -0.00085616 -0.0037995 -0.028517 0.24457 0.24432 -0.00080315 0.00154
-0.00051084 0.0016269 -0.00098433 0.0003715
-0.00022521 -0.002211 -0.0015247 -0.0016111 -0.0008432 0.0015559 0.038542 0.28187
0.020371 -0.011919 -0.0037871 0.0044019
-0.0037717 -0.00055744 -0.0025025 0.0025061 -0.0004903 0.0016567 0.020326 -0.011977
-0.018806 0.2337 0.017989 -0.0014344
-0.00099212 0.0039633 -0.001542 0.0017635 -0.00095282 0.00035399 -0.0037595 0.004357
0.018148 -0.0014565 -0.053461 0.29582
1220000000 0.1227 0.28654 0.011207 -0.029948 -0.0013849 -0.0013695 5.88e-05 -0.00090695
-0.0024706 0.0021464 0.0010301 0.0020193
0.011206 -0.029942 -0.049284 0.38526 -0.016592 -0.02096 -0.0025789 0.00041061
-0.0001071 0.0030024 -0.00089035 0.0020054
-0.0014105 -0.0013608 -0.016714 -0.020887 0.28358 0.20541 0.00073647 0.0016705
0.00054018 0.0011608 0.00022219 0.00062538
0.00010541 -0.00085466 -0.0025664 0.00039683 0.00074078 0.0016603 0.077558 0.27173
0.0096556 -0.018332 0.0016049 0.0011881
-0.0024294 0.0021321 -9.9943e-05 0.0029943 0.00053871 0.0011436 0.0096301 -0.018319
0.0062617 0.23921 0.012598 -0.013083
0.0011188 0.0019973 -0.00088207 0.0019954 0.00021721 0.00062395 0.0016012 0.0012088
0.012623 -0.012968 -0.024829 0.31396
1280000000 0.17296 0.26757 -0.0075159 -0.028592 -0.0020229 0.0018758 -0.00073569 -0.0019543
-0.00080815 0.0031105 0.0024649 0.0012543
-0.0074712 -0.028577 -0.0030469 0.37803 -0.02352 -0.0082467 -0.001008 0.0013656
0.0016265 0.0017942 0.00066232 0.0019897
-0.0019934 0.0018685 -0.023604 -0.0081693 0.31518 0.16291 0.0014917 9.4155e-05
0.00099398 0.00030129 0.00021016 0.00036578
-0.00081563 -0.0020021 -0.0010312 0.0014123 0.0014939 0.00010527 0.11432 0.2548
-9.8876e-05 -0.02011 -0.00087208 0.00026208
-0.00085927 0.0031126 0.0016363 0.0018373 0.0010337 0.00030289 -0.00015376 -0.020112
0.042672 0.24193 0.0023113 -0.015078
0.0025216 0.0012194 0.00063982 0.0020467 0.00024152 0.00035297 -0.00086472 0.00018409
0.002306 -0.015103 0.023337 0.31871
1340000000 0.21081 0.23373 -0.017067 -0.01929 0.00030873 0.0042845 -0.0016841 -0.0007586
0.0014562 0.002558 0.0018737 -0.0013278
-0.017038 -0.019309 0.036337 0.37052 -0.020923 0.0042585 -0.00034551 0.0021094
0.0019089 0.00089114 0.0012295 0.00081096
0.00034246 0.0042931 -0.020918 0.0043655 0.33891 0.11396 0.0011524 -0.00083219
0.00061944 -0.00059222 0.00021221 0.00022801
-0.0016452 -0.00083463 -0.00038673 0.0021212 0.001134 -0.00086474 0.1465 0.23237
-0.009464 -0.01695 0.00047101 0.00098108
0.0014694 0.0024856 0.0018766 0.00086371 0.00061241 -0.00059993 -0.009498 -0.016901
0.072858 0.23425 -0.0042661 -0.013409
0.0019653 -0.0013568 0.0011802 0.00083435 0.00020107 0.00021848 0.00056799 0.0010643
-0.0042447 -0.013409 0.061906 0.31454
1400000000 0.24403 0.19714 -0.02333 -0.008093 0.0047093 0.0031514 -0.0021466 0.0005201
0.0023181 0.00095729 0.00044087 -0.0013476
-0.023312 -0.0080837 0.073279 0.35918 -0.014436 0.01216 0.0013489 0.001599
0.001409 -0.00059147 0.0011784 0.0002015
0.0046897 0.003119 -0.014393 0.01227 0.35211 0.059745 0.00020144 -0.0015577
0.00014383 -0.00030867 0.00029816 0.00028166
-0.0021912 0.000544 0.0013883 0.0015836 0.00020805 -0.0015569 0.17405 0.20307
-0.015443 -0.010101 -0.00096708 0.00029732
0.0022911 0.00094396 0.0014045 -0.00059074 0.00016208 -0.00033948 -0.015459 -0.010035
0.10485 0.22817 -0.010048 -0.0082599
0.00041391 -0.0013418 0.0011832 0.00018134 0.00034829 0.00026212 -0.00091863 0.00028495
-0.01005 -0.0082759 0.10686 0.30631
1460000000 0.26841 0.15409 -0.020423 0.0043803 0.0051568 -0.0014638 -0.001694 0.0016655
0.0021386 -0.00038394 -3.705e-05 -0.00092391
-0.020395 0.0043467 0.1089 0.33826 -0.0057516 0.014953 0.0018953 0.00033622
0.0010548 -0.0014171 0.0013175 -0.00056234
0.0051716 -0.0014891 -0.0056754 0.014991 0.35895 0.0040514 -0.0010406 -0.0014393
0.00019083 -0.00024708 0.00064198 -0.00034166
-0.0016986 0.0016414 0.0018829 0.00032995 -0.0010313 -0.0014578 0.19976 0.17401
-0.016828 -0.0031965 -0.00056849 0.0024944
0.0021175 -0.00040479 0.0010575 -0.0014112 0.00019014 -0.00022653 -0.016823 -0.0031554
0.13497 0.21264 -0.011752 -0.0025465
-7.1431e-05 -0.00098108 0.0013144 -0.00055691 0.00065461 -0.00038383 -0.00055834 0.0024862
-0.011758 -0.0025869 0.1412 0.28675
1520000000 0.28077 0.1119 -0.015124 0.0098364 0.0032326 -0.0037731 2.2992e-05 0.0027231
0.0021302 -0.0016653 -0.0011183 -0.00031167
-0.015117 0.0098079 0.14282 0.32404 0.0016959 0.012529 0.001919 -0.00085566
0.00010061 -0.0012055 0.00040864 -0.00099612
0.0031989 -0.0037863 0.0017667 0.012541 0.35087 -0.054382 -0.0011689 -0.00048577
0.00050605 -0.00083875 0.00014134 -0.00010435
4.7213e-05 0.0027281 0.0018878 -0.00085582 -0.0011872 -0.00048688 0.22109 0.13582
-0.016228 0.0029327 0.0018319 0.0020886
0.0021529 -0.0016749 8.5893e-05 -0.0012246 0.00051252 -0.00084421 -0.016223 0.0029845
0.16187 0.19727 -0.011412 0.0015298
-0.0010743 -0.0003558 0.00042455 -0.00095638 0.00023619 -9.5805e-05 0.0018421 0.0020795
-0.011426 0.0015274 0.17462 0.26775
1580000000 0.29106 0.067143 -0.0086516 0.013418 -0.00090783 -0.0044577 0.0015704 0.0020524
2.2723e-06 -0.0021016 -0.00037994 0.00040988
-0.0086595 0.0134 0.1707 0.30073 0.0050863 0.0077109 0.00056774 -0.0017888
-0.00069684 -0.0012233 -0.00014208 -0.0007753
-0.00094778 -0.0044683 0.005122 0.0076988 0.32888 -0.11093 -0.0017794 0.00051698
-0.00044197 -0.0011341 0.00027744 -0.00056134
0.0015598 0.0020631 0.00058773 -0.0018102 -0.0018112 0.00049886 0.23382 0.098254
-0.012826 0.0083165 0.0024744 0.00058262
-1.4641e-05 -0.0021306 -0.00068151 -0.0012129 -0.000416 -0.0011601 -0.012854 0.0083433
0.18538 0.17949 -0.0090017 0.0073138
-0.00034414 0.00043612 -0.00017081 -0.00079865 0.00024017 -0.00059296 0.0024725 0.00065796
-0.0090001 0.0073381 0.20861 0.24349
1640000000 0.29444 0.025058 -0.0018 0.012475 -0.0025635 -0.0022131 0.0029859 0.0010873
-0.00052407 -0.0017587 -0.00036113 0.0005244
-0.001807 0.012479 0.20202 0.2755 0.0055827 0.0029425 -0.00073077 -0.0019733
-0.0011876 -0.00036065 -0.00042579 -0.00073605
-0.0026004 -0.0021823 0.0055819 0.0029032 0.29971 -0.1612 -0.00074087 0.001594
-0.0010636 -0.00095155 -0.00014947 -0.00042506
0.0029675 0.0010842 -0.00076384 -0.0019287 -0.00074559 0.0015912 0.24597 0.050187
-0.0084822 0.010336 0.0026918 -0.00098115
-0.00052042 -0.0017685 -0.0012022 -0.00034466 -0.0010859 -0.00096518 -0.0084689 0.010375
0.20799 0.15335 -0.0045979 0.0091774
-0.0003945 0.00051973 -0.00039911 -0.00072561 -0.00019942 -0.00044499 0.0026422 -0.0010367
-0.0045437 0.009164 0.23579 0.21221
1700000000 0.28659 -0.019829 0.0018496 0.0098881 -0.0030334 0.00022431 0.0032022 -0.0014588
-0.0021277 -0.00090172 0.00055402 0.0005129
0.0018279 0.0098835 0.21975 0.24455 0.003281 0.00020022 -0.0016547 -0.00059508
-0.00084658 0.00022177 -0.00084263 -0.00051259
-0.0030625 0.00022477 0.0032886 0.00019211 0.25334 -0.19954 0.00054974 0.0017655
-0.0019273 -3.0931e-05 -0.00032254 -0.00083355
0.0031757 -0.0014591 -0.0016494 -0.00059074 0.00051601 0.0017538 0.24221 0.0023418
-0.0047366 0.011324 0.0014315 -0.0021857
-0.0021434 -0.00087885 -0.00085178 0.00019962 -0.001921 -5.6031e-05 -0.0047465 0.011318
0.22496 0.13253 -4.2096e-05 0.0092596
0.00059189 0.00046486 -0.00087148 -0.00049266 -0.00033789 -0.00082623 0.0014298 -0.0021578
5.7058e-06 0.0092566 0.25276 0.17936
1760000000 0.27605 -0.068336 0.0044993 0.0066137 -0.0019115 0.0009026 0.0012084 -0.0036989
-0.0016103 0.00049104 0.00033016 -0.00053714
0.0044834 0.0066072 0.24772 0.20517 0.00092616 -0.0013585 -0.0013249 0.00025742
-0.00092587 0.0010974 -0.00058162 0.00027323
-0.0018918 0.00091947 0.00092512 -0.0013461 0.20456 -0.23056 0.0014667 0.0011425
-0.0010839 0.001525 -0.0012049 -0.00062771
0.0012033 -0.0036944 -0.0013303 0.00027265 0.0015013 0.0011765 0.2356 -0.04703
-0.00069874 0.010715 -5.9019e-05 -0.0025688
-0.001609 0.00051754 -0.0009171 0.0011135 -0.0010679 0.0015246 -0.00069996 0.010677
0.23988 0.098588 0.0037458 0.0066981
0.00031063 -0.00055884 -0.00056231 0.00027445 -0.0011979 -0.00060363 -9.7289e-05 -0.0025504
0.0037531 0.0066897 0.26706 0.1424
1820000000 0.25107 -0.1067 0.0048747 0.0028454 4.6525e-05 0.0019916 -0.0011135 -0.0031701
-0.0013253 0.0012482 2.4063e-05 -7.5835e-05
0.0048642 0.0028422 0.25787 0.17425 -0.0011474 -1.9103e-05 -0.0012703 0.0010702
0.00019034 0.0012494 -0.000652 0.00043678
3.5695e-05 0.0019707 -0.0011868 -1.144e-05 0.15346 -0.24486 0.0017438 8.8524e-05
3.502e-05 0.0023621 -0.0015258 0.0001809
-0.0011579 -0.0031419 -0.0012716 0.0010506 0.0017771 9.9808e-05 0.20666 -0.094465
0.0017955 0.0089018 -0.001648 -0.0015782
-0.0013107 0.0012842 0.00019405 0.00124 4.332e-05 0.0023469 0.0017918 0.0088946
0.25588 0.068385 0.0046001 0.0034868
-1.4797e-05 -6.0298e-05 -0.00064575 0.00044729 -0.0015799 0.00015505 -0.001663 -0.0016176
0.0045775 0.0034879 0.27042 0.10642
1880000000 0.21566 -0.14606 0.0026427 0.0003145 -0.00057047 0.0019666 -0.0030312 -0.0022072
-0.00010976 0.0019853 0.00031834 -0.00058583
0.0026457 0.00030987 0.26272 0.12855 -0.0031244 0.0023461 -0.0001705 0.0017427
0.00074782 0.0010674 9.0815e-05 0.00091142
-0.00055116 0.0020065 -0.0031112 0.0023786 0.10197 -0.25067 0.0013986 -0.0012722
0.0016096 0.0017644 -0.0011259 0.0014037
-0.0030636 -0.0022428 -0.0001723 0.0017211 0.0014019 -0.0013165 0.16839 -0.13425
0.0032728 0.006199 -0.0021624 0.00023238
-0.00010246 0.0019717 0.00077774 0.0010562 0.0016419 0.0017377 0.0033309 0.0061624
0.25946 0.037601 0.0048006 0.0014294
0.00033699 -0.00061141 7.8757e-05 0.00091633 -0.0011484 0.00138 -0.002156 0.00026588
0.0048167 0.0013965 0.27165 0.073438
1940000000 0.17692 -0.17261 0.00024221 -0.0015328 0.0012863 0.0019802 -0.0038201 0.00056995
0.0016299 0.0012542 -0.00060894 -0.00067126
0.00024014 -0.0015341 0.26484 0.095894 -0.0013927 0.0049142 0.0010535 0.0012216
0.0017327 0.00022022 0.0008534 0.00028569
0.0013118 0.001962 -0.0013624 0.0049211 0.059615 -0.24266 0.00018272 -0.002012
0.002286 0.00028744 0.00015955 0.0016361
-0.0037524 0.00057976 0.0010607 0.0012212 0.00025118 -0.0020228 0.11793 -0.16762
0.0027813 0.0040635 -0.0012697 0.0011355
0.0016736 0.0012053 0.0017288 0.00018784 0.0023057 0.00028517 0.002754 0.0040351
0.26308 -0.0016472 0.0035048 -0.0019048
-0.00059287 -0.00066483 0.00089823 0.00028153 0.00021515 0.0016371 -0.0013217 0.0011449
0.0035271 -0.0019085 0.26275 0.037033
2000000000 0.12987 -0.18627 -0.0035865 0.00063331 0.0027417 0.0016476 -0.002306 0.003565
0.0012902 -1.2432e-05 -0.0008895 0.00072029
-0.0035838 0.00063568 0.25016 0.060237 -0.00063453 0.0067776 0.0014213 0.00034121
0.0010141 -0.0012787 0.00037309 0.0001867
0.0027175 0.0016253 -0.00058488 0.0067891 0.017535 -0.22809 -0.0013347 -0.0010814
0.0019458 -0.0014171 0.0017143 0.001635
-0.0023059 0.0035974 0.0014822 0.00029734 -0.0013804 -0.001129 0.063703 -0.17946
0.0011243 0.0027103 -0.00015462 0.00196
0.0013193 6.7558e-06 0.0010371 -0.0012931 0.0019648 -0.0014551 0.0011631 0.0027213
0.25727 -0.0353 0.00050358 -0.0027147
-0.00094041 0.00068063 0.00041423 0.00019324 0.0017874 0.001574 -7.9719e-05 0.0019462
0.00053784 -0.0027035 0.24929 0.0098527
2060000000 0.084247 -0.19302 -0.0046843 0.0029152 0.003079 -0.00033882 0.00071515 0.0033499
0.0014813 -0.00088675 -0.00021201 0.0011384
-0.0046947 0.0029228 0.2378 0.031503 0.0040925 0.0080339 0.00095525 -0.00054262
0.00033695 -0.0013426 0.00065692 -7.1511e-05
0.0031467 -0.00038925 0.0041407 0.0080082 -0.013874 -0.20921 -0.0012599 0.00055879
0.00026527 -0.0022049 0.0030687 0.00023523
0.00079247 0.0032556 0.00095768 -0.00057429 -0.001194 0.00051805 0.012117 -0.17695
-0.00029087 0.0036608 0.00094023 0.00083611
0.0015222 -0.00092782 0.00032552 -0.0013647 0.00028161 -0.0021996 -0.00033532 0.0037017
0.24258 -0.07405 -0.0012673 -0.0033889
-4.0662e-05 0.0011923 0.0007085 -5.5551e-05 0.0030319 0.00032083 0.00088409 0.00084614
-0.0012173 -0.0033535 0.23595 -0.015188
2120000000 0.03843 -0.18406 -0.003873 0.0067877 0.0025865 -0.0024586 0.0027645 0.0020759
0.00010992 -0.001739 0.00087816 -1.2317e-05
-0.0038768 0.0067875 0.21595 0.0070506 0.0063859 0.0045215 0.0011651 -0.0012277
-0.0012403 -0.0018365 0.00012334 -0.0011444
0.0025998 -0.0024237 0.0064505 0.0044768 -0.042496 -0.19336 -0.00067739 0.0010252
-0.0018724 -0.0015074 0.0005098 -0.0022662
0.0029067 0.0019953 0.0011374 -0.0013132 -0.00071139 0.0010811 -0.039374 -0.16097
-0.00096408 0.0050291 0.0016044 0.00087056
0.00012491 -0.0016963 -0.0012504 -0.0018335 -0.0018882 -0.0015031 -0.00094945 0.0050576
0.22427 -0.10961 -0.004795 -0.0017203
0.00089743 5.5739e-05 0.00015454 -0.0011502 0.00043218 -0.0022817 0.0015687 0.00088346
-0.0047368 -0.0017018 0.21535 -0.031228
2180000000 -0.0012787 -0.17046 -0.0022337 0.0098435 0.00077717 -0.0022594 0.0029881 -0.00027841
-0.00016002 -0.0010812 0.0011515 0.00014228
-0.0022247 0.009791 0.19645 -0.01049 0.0074776 0.0039175 -0.00068055 -0.0016398
-0.0019119 0.00072867 5.3098e-05 0.00028238
0.00076969 -0.0022765 0.0075092 0.003882 -0.063234 -0.16893 0.00099062 0.0012618
-0.0009012 0.00027625 0.00020266 -0.0018272
0.0030004 -0.00028882 -0.00072702 -0.0016096 0.00093825 0.0012292 -0.076586 -0.13444
0.00010172 0.0072947 0.0014636 0.00010942
-0.00025903 -0.0011211 -0.0019174 0.00076425 -0.00095427 0.00027008 1.4141e-05 0.0072832
0.19614 -0.13994 -0.0053974 0.0020969
0.0011877 0.00031827 6.436e-05 0.00032839 0.0002898 -0.001832 0.0014676 0.00010209
-0.0053533 0.0021554 0.19936 -0.046065
2240000000 -0.029746 -0.14608 0.0023438 0.011444 -0.0003782 -0.0029441 0.0018849 -0.0021534
-0.0019658 -0.0005087 0.00073035 -0.00167
0.0022776 0.011423 0.17672 -0.0164 0.0083011 0.00047057 -0.00069261 -0.00038996
-0.00049948 0.0010574 -0.00081565 -0.00062253
-0.00046431 -0.0029272 0.0082989 0.00041977 -0.080479 -0.14514 0.0014811 -0.0015526
-0.0008183 0.00026152 -0.0024508 -0.0013516
0.0018855 -0.0021937 -0.00074006 -0.00042957 0.0014713 -0.00165 -0.11055 -0.10592
0.0019027 0.0086787 0.0016144 -0.00069943
-0.0019442 -0.00047938 -0.00049664 0.0010844 -0.00082471 0.00023382 0.0019902 0.0087431
0.16492 -0.15861 -0.0047657 0.0044404
0.00060383 -0.0017017 -0.00078551 -0.00070879 -0.0024013 -0.001323 0.0015963 -0.00063252
-0.0048004 0.0045584 0.17633 -0.056651
2300000000 -0.056863 -0.11903 0.0079173 0.0093516 -0.0013564 -0.002037 -0.00037773 -0.0015606
-0.00085436 0.00073028 -0.0011701 -0.00061506
0.0079189 0.0093362 0.15534 -0.025262 0.0084359 -0.0019289 -0.00091907 0.00049452
-0.00010858 0.001457 -3.3541e-05 0.00081535
-0.0013289 -0.0020577 0.0084444 -0.0019905 -0.093333 -0.12127 -0.00038354 -0.0014136
-0.00010011 0.0017365 -0.0018817 0.00099097
-0.00048397 -0.0016328 -0.00095534 0.00051045 -0.00042835 -0.0013942 -0.13226 -0.069536
0.0052365 0.009128 0.00047093 -0.0014431
-0.0008859 0.00072791 -0.00013701 0.0013824 -4.0505e-05 0.0017301 0.0052459 0.0091411
0.12593 -0.17869 -0.00288 0.0077676
-0.0010177 -0.00062322 -5.1916e-05 0.00081993 -0.00182 0.0010121 0.00058716 -0.0014569
-0.0030354 0.0078969 0.16024 -0.05773
2360000000 -0.072923 -0.087373 0.011186 0.0082193 -0.0011502 -0.0016928 -0.0013997 -0.00085897
-0.00034628 0.0010099 -0.0014024 -0.00039286
0.011157 0.0082108 0.14675 -0.024562 0.0079695 -0.0046876 -0.00091121 0.00084912
0.0017409 0.00030658 6.8992e-05 -2.8581e-05
-0.0011287 -0.0017137 0.0079667 -0.0047662 -0.10303 -0.098955 -0.0022596 -0.00085517
0.0011319 -9.8462e-05 -0.00081022 0.0017357
-0.0015181 -0.0010204 -0.00095375 0.00084325 -0.0023085 -0.00083262 -0.14894 -0.036888
0.0085163 0.0082388 0.0011586 -0.0017766
-0.0004074 0.00095799 0.001736 0.0002769 0.0011105 -0.00016656 0.0086465 0.0081236
0.094733 -0.18108 0.00052078 0.0081512
-0.0014058 -0.00020389 1.6409e-05 -2.507e-05 -0.00084947 0.0017334 0.0011665 -0.0015837
0.00039401 0.0081863 0.13821 -0.061471
2420000000 -0.081578 -0.059561 0.014308 0.002525 -0.0032268 -0.0012428 -0.00087075 0.00027949
0.0013198 0.0011233 -0.0011162 0.0016738
0.014308 0.0026041 0.12921 -0.025268 0.0046666 -0.006515 0.0012708 0.00099782
0.00094522 -0.0015364 9.2289e-05 -0.00010611
-0.0033161 -0.0012099 0.0046058 -0.0065594 -0.11611 -0.078396 -0.0019196 0.0012366
-0.0001893 -0.00058908 0.00049485 0.0025593
-0.0007886 0.00034754 0.0012866 0.00098697 -0.0019451 0.0012678 -0.15908 0.0074706
0.011282 0.0059961 -0.00019624 -0.0025895
0.001422 0.0012782 0.00089308 -0.0015042 -0.00019056 -0.00061042 0.011361 0.0060131
0.055168 -0.18115 0.0019244 0.008471
-0.0011978 0.0015964 4.5899e-05 -0.00011893 0.00046796 0.0025281 -0.00028091 -0.0026631
0.0018862 0.0083808 0.11942 -0.057102
2480000000 -0.081676 -0.02805 0.014088 -0.0028198 -0.0017791 -0.00023602 -0.00080393 0.0012851
0.0014138 -0.00051974 -0.00019718 0.0014703
0.014093 -0.0028114 0.13113 -0.025527 0.0030741 -0.0085176 0.0012075 0.00020745
-0.00067464 -0.0010411 1.4043e-05 -0.00040136
-0.0018141 -0.00026673 0.0030085 -0.0085616 -0.11938 -0.058074 -0.00059189 0.0028469
-0.00036369 -0.00064172 0.0018255 0.00097035
-0.00082237 0.0013867 0.0012363 0.00019517 -0.00060949 0.0027665 -0.15973 0.045369
0.015185 0.001174 -0.0012125 -0.0026318
0.0013453 -0.00052292 -0.00072942 -0.0010095 -0.00030857 -0.00064973 0.015322 0.0010537
0.021192 -0.17331 0.0052221 0.0070535
-0.00016966 0.0014686 3.2939e-06 -0.0003812 0.0018341 0.0010325 -0.0011799 -0.0026576
0.0051706 0.0070519 0.10067 -0.053391
2540000000 -0.085986 -0.0012461 0.011683 -0.0068441 -0.0028122 0.00092685 0.00033921 0.0014263
-0.00021833 -0.0014187 0.0011279 0.0017224
0.011673 -0.006769 0.11816 -0.017281 -0.00087416 -0.0078676 0.0008235 -0.0013229
-0.0018132 0.00012297 -0.00061338 0.00014824
-0.0027682 0.00093771 -0.00094628 -0.0078748 -0.12594 -0.034695 0.0017028 0.0025148
-0.0010727 7.037e-05 0.0017703 -0.00078636
0.00031043 0.0014672 0.00081046 -0.0013369 0.0016823 0.0024894 -0.15916 0.085602
0.01469 -0.0041588 -0.0018719 -0.0021792
-0.00016765 -0.0014469 -0.0018225 0.00015289 -0.00097821 0.00013004 0.014549 -0.0041802
-0.0078532 -0.15813 0.0076821 0.0058107
0.0010421 0.0016207 -0.00067464 0.00017332 0.0017736 -0.00085951 -0.0020403 -0.0022568
0.0077617 0.0056363 0.086237 -0.039336
2600000000 -0.078655 0.023893 0.0080806 -0.010321 -0.0013561 0.0026886 0.0011128 -0.00029742
-0.00069152 -0.0010891 0.0019956 0.00051126
0.0081045 -0.010304 0.11291 -0.03272 -0.0031051 -0.0062011 -0.00025183 -0.00084721
-0.0002219 0.0016659 -0.0003127 0.00070581
-0.0013785 0.0026861 -0.0031621 -0.0061995 -0.13085 -0.0094665 0.0028373 0.00023031
1.5578e-05 0.0013644 0.0013503 -0.0017116
0.0010707 -0.0003802 -0.00029299 -0.00089446 0.0028322 0.00023982 -0.14374 0.11989
0.012066 -0.0089212 -0.0032378 0.00031942
-0.0007082 -0.0011041 -0.00014703 0.001717 -4.8324e-06 0.0013871 0.012156 -0.0089996
-0.042596 -0.13866 0.0089613 0.0051043
0.0019758 0.00046449 -0.00027001 0.0007542 0.001349 -0.001747 -0.0031743 0.00031625
0.0090202 0.0051452 0.077883 -0.02497
2660000000 -0.072413 0.049519 0.0040139 -0.011818 -0.0001905 0.0011664 0.00023073 -0.0002222
-0.002226 -6.4092e-05 0.0014068 -0.0008045
0.0040311 -0.011785 0.12073 -0.028731 -0.0044967 -0.0046846 -0.0012434 -0.00054507
0.00033979 0.0017504 0.0004859 0.00092514
-0.00029524 0.001189 -0.0045388 -0.0046611 -0.12987 0.011235 0.0019868 -0.0014319
0.00063959 0.00041044 -0.0010813 -0.0017587
0.00023939 -0.00025595 -0.0012665 -0.00056275 0.0020432 -0.0014513 -0.12332 0.1514
0.0077278 -0.011957 -0.002042 0.0010387
-0.0021931 5.0699e-06 0.00036845 0.0018066 0.00053337 0.00036365 0.0075348 -0.011935
-0.063886 -0.1191 0.010409 0.0010876
0.0014097 -0.00085903 0.00046311 0.00093969 -0.0010491 -0.0017305 -0.0019981 0.0010109
0.010377 0.0011069 0.073823 -0.0056834
2720000000 -0.06079 0.06808 -0.0002479 -0.011644 -0.00016885 0.0028943 -0.00031314 -0.00032994
-0.0021659 0.0020772 0.00032476 -0.0016338
-0.00024413 -0.011615 0.10596 -0.032385 -0.0050258 -0.0013454 -0.0016952 0.00041682
0.0019254 0.00039778 0.00089055 -5.8642e-05
-0.00017348 0.0029486 -0.0050423 -0.0012999 -0.12463 0.040892 0.00043637 -0.0026162
0.00017488 0.00034662 -0.001435 0.0005213
-0.000318 -0.00032185 -0.0016711 0.00047643 0.00043411 -0.0026109 -0.089505 0.18067
0.0030751 -0.013129 -0.0017752 0.0022932
-0.0022282 0.0019712 0.0019642 0.00035135 5.5275e-05 0.00031605 0.0029325 -0.013233
-0.082997 -0.086926 0.011389 -0.0013558
0.00031843 -0.0016003 0.00088291 -7.9219e-05 -0.001439 0.00059272 -0.0018925 0.0023062
0.011426 -0.001321 0.077852 0.013255
2780000000 -0.04673 0.086662 -0.0046014 -0.01018 -4.3282e-05 0.0012484 0.0003852 -0.00029946
0.00095946 0.0028313 -0.00064102 -0.0016987
-0.0045653 -0.010217 0.10429 -0.044425 -0.0038445 -0.00015084 -0.00039394 0.0016706
0.001725 -0.0011303 0.0001137 -0.00024845
-6.1675e-05 0.0012048 -0.0038571 -0.00012461 -0.12132 0.072184 -0.0017855 -0.0017542
0.00040267 -0.00034971 -0.00049779 0.00080042
0.0003899 -0.00031322 -0.00038463 0.0016733 -0.0017945 -0.0017807 -0.060449 0.20296
-0.0022895 -0.013042 -0.00081613 0.0019307
0.0010626 0.0027333 0.0017094 -0.0011205 0.00030206 -0.00038525 -0.0025003 -0.013087
-0.098284 -0.053728 0.0098385 -0.0060458
-0.00060671 -0.0018189 9.8462e-05 -0.0002679 -0.00045792 0.00081343 -0.00082686 0.0017305
0.0098284 -0.0059446 0.081978 0.031152
2840000000 -0.031227 0.10161 -0.0076182 -0.0069282 0.0015628 0.0020157 -0.00025683 -3.0509e-05
0.0014895 0.0011551 -0.0016427 0.00026861
-0.0075975 -0.0069352 0.10243 -0.037975 -0.0034621 0.00098689 0.0005771 0.00095772
-0.00025733 -0.0015932 1.4639e-05 -4.6481e-05
0.0016104 0.0020479 -0.0034381 0.0010349 -0.11456 0.097928 -0.0015509 0.00012668
0.00011627 0.00043375 0.00095322 0.0009595
-0.00024474 -0.00012024 0.00054777 0.00094879 -0.0015595 9.28e-05 -0.023663 0.21819
-0.0059745 -0.010187 -3.2044e-05 0.0010788
0.0015588 0.0012084 -0.00024735 -0.0016208 0.00012267 0.00046378 -0.0059953 -0.010358
-0.1019 -0.022565 0.0081902 -0.0072829
-0.0015516 0.00037199 6.682e-05 -5.2059e-05 0.0009628 0.0010102 3.9676e-05 0.001047
0.0081643 -0.0072697 0.096934 0.046177
2900000000 -0.017511 0.12093 -0.0088584 -0.0028771 0.0017955 0.00017903 0.00044705 -0.00073159
0.0024507 -0.0010398 -0.0007546 0.00020939
-0.0088372 -0.0029064 0.082945 -0.045833 -0.0015226 0.0024551 0.0010429 0.00035079
-0.00063375 -0.0014067 -0.00036953 4.0952e-05
0.0018101 0.0001748 -0.0014945 0.0024679 -0.09678 0.13036 -0.0010555 7.5912e-05
-0.00023806 -0.00076072 0.001986 -0.00042837
0.00052461 -0.00074938 0.0010309 0.00034882 -0.0010645 0.00011053 0.01345 0.22062
-0.0089929 -0.0066699 0.0010822 0.0018326
0.0023916 -0.0010243 -0.00064138 -0.0013609 -0.00013649 -0.00082668 -0.0090554 -0.0068678
-0.10067 0.015875 0.0058507 -0.010531
-0.00076304 0.00018704 -0.00030118 2.2629e-05 0.0020183 -0.0005234 0.0012158 0.0017856
0.0058617 -0.010535 0.11066 0.051475
2960000000 0.0041969 0.13266 -0.0086302 0.00054351 0.00070414 0.0013396 -0.00051063 -0.00076836
-0.00016302 -0.0017848 -0.00082026 0.00035659
-0.0086288 0.00052667 0.091931 -0.045348 -0.00099426 0.0012474 0.0011383 -0.00012262
-0.0012661 -0.00071469 0.00039236 0.00036572
0.00076848 0.0013645 -0.0010207 0.001227 -0.077198 0.16081 -0.00076378 0.00064661
-0.00050113 0.00096287 -4.1324e-05 -0.0023467
-0.00048327 -0.0008022 0.0011277 -0.0001328 -0.00068654 0.00065614 0.055619 0.22774
-0.0099476 -0.0015785 0.0014541 0.00071449
-0.00015264 -0.0018817 -0.0013085 -0.00070996 -0.00041502 0.0010151 -0.0097089 -0.001542
-0.08859 0.047737 0.0013014 -0.01167
-0.00077601 0.00054912 0.00040298 0.0003291 -7.5343e-05 -0.0024009 0.0016214 0.00077824
0.0013814 -0.011641 0.13061 0.061821
3020000000 0.022051 0.14668 -0.0063113 0.0038561 0.0012988 -0.00033759 -0.00076059 -0.00012673
-0.00080803 0.00038688 -2.7179e-05 0.00047912
-0.0062898 0.0038448 0.080467 -0.033992 -0.00055119 0.00017641 0.00039444 -0.0011021
-0.0018751 0.00044096 0.00060802 -0.0002056
0.0013424 -0.00032032 -0.00060525 0.00020032 -0.05652 0.18512 -0.00032417 0.0010329
0.00064593 0.00027202 -0.00069043 -0.0015073
-0.00080207 -0.00010565 0.0003608 -0.0011389 -0.00028579 0.0011426 0.094413 0.21971
-0.0088946 0.0010355 0.00054662 0.00033696
-0.00075497 0.00044693 -0.0018286 0.00048262 0.00064713 0.00024071 -0.0087666 0.0011641
-0.071979 0.0771 -0.0018464 -0.010492
1.0092e-05 0.00044366 0.00063764 -0.00022667 -0.00069969 -0.0016513 0.00061512 0.00046394
-0.0018656 -0.010451 0.14986 0.059028
3080000000 0.049492 0.15623 -0.0045553 0.0059678 0.0017025 -0.00023594 -0.00060808 -8.3874e-05
-0.00052904 0.00018444 -9.8582e-05 0.00055948
-0.0045596 0.0059995 0.077797 -0.028117 -0.00035633 0.00085537 -0.00029405 -0.00028016
-0.00017666 0.0012127 -6.1167e-05 -0.00055953
0.0016987 -0.00034485 -0.00037311 0.00084893 -0.019338 0.20696 -0.00052609 0.00024237
0.0004785 0.00038014 -0.0021743 -0.00058263
-0.00068714 -4.6895e-05 -0.00027257 -0.00029619 -0.00047006 0.00027795 0.1281 0.21158
-0.0061487 0.0048164 0.0019472 0.00019361
-0.00044336 0.00017955 -0.00017687 0.0012278 0.00043739 0.00033513 -0.0059856 0.0049364
-0.043422 0.10941 -0.0063329 -0.0085447
5.1874e-05 0.00051732 -7.9546e-05 -0.00056268 -0.0022161 -0.00055121 0.0019584 0.00046016
-0.0061309 -0.0086841 0.16391 0.065957
3140000000 0.078105 0.1597 -0.0010187 0.0075656 0.0024719 -0.0014091 -0.0013064 0.00097865
0.0014303 0.00065673 0.00018425 -0.00017017
-0.0010368 0.0075631 0.07364 -0.029846 -0.00084409 0.000278 0.00070285 -0.00019124
-0.00010004 0.00080246 0.00056546 -0.00033712
0.0024891 -0.001476 -0.0008823 0.00030745 0.02356 0.22738 4.062e-05 0.001718
0.0016224 -0.00074306 -0.0025086 0.00077184
-0.0012495 0.0010528 0.00066664 -0.00020522 2.1384e-05 0.0017096 0.1633 0.18586
-0.0028775 0.006041 0.0010671 -0.0015333
0.0014711 0.00063471 -3.3237e-05 0.00073702 0.0016221 -0.00068412 -0.0028695 0.0062415
-0.025157 0.12909 -0.0083445 -0.0046289
0.0001712 -0.00023967 0.00060244 -0.0003499 -0.0025887 0.00074717 0.00095978 -0.0014183
-0.008311 -0.0046197 0.18807 0.057193
3200000000 0.11023 0.17052 0.0040648 0.0064275 0.00076952 -0.0027411 -0.0002011 0.0019681
0.00038138 -0.0020053 0.0001443 0.00039645
0.0040462 0.0064483 0.084006 -0.028392 -0.00087709 0.00062587 -0.0003063 -0.00075655
0.00087724 0.0013164 -0.00039075 -0.0012115
0.000776 -0.0028791 -0.00090059 0.00063889 0.068143 0.23133 0.0010658 0.00066163
-0.00051155 -0.0024075 -0.0013888 0.0024716
-0.00020897 0.0019547 -0.00037042 -0.00079067 0.0011244 0.00056714 0.18336 0.16391
-0.00026241 0.0059149 0.00066007 -0.0013224
0.00032465 -0.0019956 0.00086123 0.001313 -0.00040287 -0.0023023 -0.00018201 0.0059585
0.01457 0.14873 -0.0094325 -0.001352
0.00017051 0.00050961 -0.0004082 -0.0011497 -0.0013615 0.0026171 0.00059124 -0.0012536
-0.0093316 -0.0014343 0.20327 0.055952
3260000000 0.14294 0.16213 0.0042381 0.0032207 -0.00064566 -0.0025152 0.0011903 0.00086824
6.2716e-05 -0.0017758 -5.3831e-06 9.9861e-05
0.0042105 0.0032271 0.09226 -0.031439 -0.0017344 0.0022017 -0.00029193 -0.00014874
0.00082496 -0.00060755 -0.0010331 0.00024417
-0.00064068 -0.0025027 -0.0017092 0.0021818 0.11882 0.22686 0.00029772 -6.4246e-05
-0.00081997 -0.00091803 0.00041439 0.0017513
0.0011906 0.00087569 -0.00028516 -0.00016243 0.00031101 -1.3607e-05 0.21066 0.12576
0.0024912 0.0048294 -0.00078219 -0.0019041
4.2971e-05 -0.0018551 0.00082991 -0.00060875 -0.00085937 -0.00096506 0.0024379 0.0049313
0.041417 0.15722 -0.0077383 0.0038717
-0.00013617 0.00013923 -0.0010412 0.00029507 0.00043402 0.0017738 -0.00090572 -0.0018969
-0.0075411 0.003974 0.23315 0.046624
3320000000 0.17313 0.1562 0.0074697 0.0011775 -0.00049963 -0.001882 0.00078324 0.00029713
-0.0017592 -0.0013219 0.00027894 0.00017245
0.0074211 0.0011711 0.098912 -0.027921 0.0010722 0.0023312 -0.00023057 -0.00053401
-0.00020059 -0.0003113 -0.000633 0.00014152
-0.00052042 -0.0017696 0.0011008 0.0023369 0.16602 0.2178 0.00044213 -0.00031777
-0.0011551 -0.00019322 0.00031896 0.00079026
0.00076707 0.000343 -0.00028393 -0.00050981 0.00043198 -0.00030552 0.21934 0.095821
0.0036734 0.0033035 -0.00094355 0.00018663
-0.0017216 -0.0012267 -0.00018149 -0.00029621 -0.0012337 -0.00019987 0.003713 0.0033517
0.073845 0.15815 -0.0036732 0.0046452
0.00047569 0.000111 -0.0005986 0.00010242 0.00033308 0.0009128 -0.00096409 0.00030112
-0.0036505 0.0045725 0.24892 0.032825
3380000000 0.20881 0.13903 0.0056615 -0.0021902 -0.0010757 0.00045692 0.0011467 0.00016757
-0.001367 0.00083566 0.00047826 2.6729e-05
0.0056866 -0.0021368 0.10992 -0.035577 0.00030822 0.0027123 -0.0011905 -0.00059285
-0.00011998 0.00016212 -0.00079412 0.00041191
-0.0010935 0.00041105 0.00038012 0.0027104 0.20751 0.19537 0.00064124 -0.0003818
-0.0017012 0.00063345 0.0009966 0.0013768
0.0012308 0.00022123 -0.0012282 -0.00063913 0.00061035 -0.00031939 0.23419 0.063766
0.0054633 0.0031322 -0.0002941 0.00032924
-0.0014101 0.00087986 -0.00018592 0.00016182 -0.001778 0.00063763 0.0054454 0.0029779
0.11756 0.14986 -0.0008738 0.0061102
0.00036341 -1.5827e-06 -0.00077298 0.00045671 0.00088834 0.0013323 -0.00028216 0.00025166
-0.00084382 0.0061275 0.27934 0.014893
3440000000 0.24033 0.11714 0.0046751 -0.0040104 -0.00075975 -0.0017165 0.00088278 9.9344e-05
-0.0015589 0.0016486 0.00080838 0.00033938
0.0047398 -0.0040042 0.10351 -0.041115 0.0032007 0.0017722 -0.00084547 0.0011661
0.00023379 0.00031035 9.0259e-05 0.00098265
-0.000764 -0.0016649 0.0032124 0.0016968 0.24592 0.16686 -0.00040705 -0.0002431
2.519e-05 0.0016005 0.00089002 0.00083535
0.00089081 2.1616e-05 -0.00083098 0.0011645 -0.00040868 -0.00011877 0.23486 0.03065
0.0066017 9.3666e-05 -0.0001048 0.00048576
-0.0015724 0.0016171 0.00023645 0.00034086 4.5237e-05 0.0014958 0.0067414 2.9033e-05
0.1473 0.13916 0.0033079 0.0037182
0.00077362 0.00027694 0.00012089 0.0009602 0.0010453 0.00076607 -5.5993e-05 0.00051471
0.0031734 0.0037799 0.29548 -0.015666
3500000000 0.27221 0.085354 0.0025213 -0.004965 -0.0013237 0.001637 0.0011713 -0.0007776
-0.00093424 0.0011885 0.00045384 -0.0010075
0.0025156 -0.0049714 0.11606 -0.064753 0.0029709 0.00089153 -0.00051688 0.00073747
0.00046902 3.8614e-05 8.6055e-05 0.00029058
-0.0012816 0.0016274 0.0029926 0.00080517 0.27509 0.13329 0.00015219 -0.0002306
-0.00018677 0.00079393 0.0016058 -3.7316e-06
0.0011566 -0.00090565 -0.00052214 0.00073486 0.00011811 -0.00017747 0.23975 0.0034289
0.0067519 -0.0028257 -1.1289e-05 -0.00017862
-0.00095704 0.001304 0.00041643 7.4228e-05 -0.00014755 0.00087264 0.0067803 -0.0028659
0.19295 0.11175 0.0035874 0.0015689
0.00047533 -0.0009179 4.7024e-05 0.00035969 0.0016086 -4.5456e-06 -5.8735e-05 -0.00020569
0.0034625 0.0015278 0.31633 -0.042722
3560000000 0.291 0.050736 0.00010807 -0.0062119 -2.8882e-05 -0.00090514 0.00056165 8.3066e-05
0.0017604 0.0019261 -2.2956e-05 -0.00090912
0.00011999 -0.0062389 0.1102 -0.07031 0.005549 -0.00079985 0.00037589 0.0005871
0.00059229 -0.00020668 0.0003112 0.00025733
7.6097e-05 -0.00091869 0.0055387 -0.0008424 0.30241 0.09022 -0.00014202 -0.00020182
0.00069821 0.00046046 0.0016207 -0.00076676
0.00048827 0.00010217 0.00039754 0.00063836 -0.00017039 -0.00022646 0.2302 -0.032577
0.0059094 -0.0056682 -0.00038884 -0.00053196
0.001907 0.0018393 0.00058027 -0.00025108 0.00069864 0.00045219 0.0059186 -0.0057116
0.21389 0.097752 0.0032748 -0.0011778
-9.0476e-05 -0.0010563 0.00025526 0.00018115 0.0015808 -0.00069217 -0.00043682 -0.00047605
0.0034397 -0.0011109 0.32705 -0.083816
3620000000 0.30681 0.012379 -0.0013821 -0.0037007 -0.002278 -0.00050232 0.000136 -0.0020311
-0.00010968 0.00044454 -0.00060908 -0.0007278
-0.0013934 -0.003697 0.11062 -0.099887 0.0038796 -0.0037358 0.00032822 0.00047861
-0.00028799 -0.00074938 0.00059203 0.00036269
-0.0022381 -0.00043162 0.0038251 -0.003756 0.31536 0.046655 0.00010255 -0.00088881
-0.00022879 0.00028906 0.00066395 -0.00082694
0.0001315 -0.0019876 0.00034047 0.00045772 0.00011688 -0.00088693 0.21883 -0.062911
0.0015273 -0.0071439 -0.0011821 0.00084226
-9.0603e-05 0.00040009 -0.00030394 -0.00078129 -0.00010881 0.00033021 0.001558 -0.0071321
0.23737 0.05498 0.0017379 -0.0020679
-0.00068779 -0.00079965 0.00065423 0.00033835 0.00071908 -0.00086173 -0.0011329 0.00086457
0.0016467 -0.0020113 0.32931 -0.11737
3680000000 0.3104 -0.031628 -0.0037321 -0.0039071 -0.0014518 0.0018222 -0.0011296 -0.00012854
0.0016138 9.8665e-06 -0.0011106 -0.00074036
-0.0037307 -0.0038795 0.10575 -0.11685 0.0015643 -0.0047367 0.00069025 0.00029566
-0.00037421 -0.00057039 0.00066315 0.00013703
-0.0014727 0.0017634 0.0015253 -0.0047577 0.32644 -0.0035722 -0.00092442 -0.00065145
0.0012108 0.00075201 0.00057745 -0.0018406
-0.0011213 -0.00013644 0.00073437 0.0002653 -0.00094616 -0.00060292 0.20546 -0.096792
0.0003496 -0.006929 -0.0011916 0.0013124
0.0015316 -5.3341e-05 -0.0003919 -0.00065393 0.0013167 0.0006998 0.00032164 -0.0068807
0.25663 0.030405 0.00098049 -0.0019318
-0.001134 -0.00055464 0.00051852 0.00014551 0.00056466 -0.0019061 -0.0011564 0.0013803
0.0010454 -0.001953 0.32926 -0.16208
3740000000 0.312 -0.067163 -0.0032836 7.9669e-05 -0.0021558 0.0028402 -0.00011188 -0.00072403
-0.00069609 0.00017641 -0.00081089 0.00046095
-0.003319 8.7961e-05 0.097119 -0.13864 0.00065033 -0.0054722 0.00022998 -0.00022136
-0.00027522 -0.00023628 0.00060072 0.00017957
-0.0021186 0.0028531 0.0005321 -0.0054407 0.32931 -0.043495 -0.0006424 -9.2928e-05
0.00015412 -1.9263e-05 -0.0006288 -0.0012484
-8.9614e-05 -0.00069894 0.00021152 -0.00023914 -0.00061318 -3.5516e-05 0.184 -0.12059
-0.002205 -0.0060526 0.00081346 0.0024433
-0.00068851 0.00020139 -0.0003203 -0.00015023 0.00027557 9.3172e-05 -0.0021469 -0.0060237
0.26299 -0.0089878 -1.1116e-05 -0.0022746
-0.00090152 0.00031883 0.00067609 9.9031e-05 -0.00060493 -0.0011833 0.00083571 0.0024214
-5.9387e-05 -0.0020844 0.3153 -0.20198
3800000000 0.30602 -0.11289 -0.0023803 0.00058733 0.00093224 0.0040171 -0.0011643 -0.001533
0.0014987 0.00098046 -0.0011791 0.00015998
-0.0023691 0.00057933 0.085826 -0.15319 -0.0024083 -0.0049397 0.00029469 0.00015336
-0.00096822 -0.00057166 0.00082862 5.1461e-05
0.00097421 0.0039912 -0.0024766 -0.0049416 0.3253 -0.085116 -0.00064954 0.00034487
0.0010216 1.3161e-05 -0.00085487 -0.00061718
-0.0011523 -0.0015583 0.000296 0.00017848 -0.00069224 0.00031111 0.17403 -0.14621
-0.0034626 -0.0050951 0.0016997 0.0018521
0.0015783 0.00090397 -0.00095929 -0.0006154 0.00092683 -3.3954e-06 -0.0034986 -0.0050226
0.27533 -0.050464 0.001318 -0.00077064
-0.0011084 0.00035934 0.00081916 5.1361e-05 -0.0007084 -0.00069746 0.0017177 0.001832
0.0012371 -0.00084796 0.30655 -0.24331
3860000000 0.29515 -0.14451 -0.0010381 0.0011907 0.0028443 0.0018788 -0.0020956 0.0011678
0.0008584 -0.0011051 -0.00023068 0.0016108
-0.0010419 0.0011924 0.066679 -0.16282 -0.0035543 -0.0048049 0.00067916 -0.00064655
-0.00086497 0.0013985 0.00099645 -0.0011084
0.0029271 0.0018715 -0.0036482 -0.0047776 0.30546 -0.12526 -0.00088362 0.00093911
0.00026739 -0.00072422 -0.0012106 -0.00028118
-0.002056 0.0012887 0.0006608 -0.00066378 -0.00085809 0.00086399 0.14658 -0.16089
-0.0029949 -0.0049634 0.0018709 0.0010228
0.0008368 -0.0011156 -0.00082768 0.0014294 0.0002999 -0.00065256 -0.0027672 -0.0049016
0.2713 -0.082023 0.00017702 -0.0027168
-0.00026962 0.0014014 0.00093257 -0.0011219 -0.0010014 -5.1749e-05 0.0017501 0.00081262
-9.3064e-06 -0.0027322 0.28378 -0.28076
3920000000 0.28012 -0.18438 0.0016492 0.00061895 0.0037295 0.0022736 5.2975e-05 0.00098959
0.00039756 -0.0001268 0.00030557 0.00041282
0.0016527 0.00067607 0.039213 -0.17909 -0.0048463 -0.0028789 -0.00044382 -7.1473e-05
0.00041972 0.00019684 -0.00036343 -0.00063917
0.003672 0.0022052 -0.0048825 -0.0027944 0.29878 -0.15844 0.00015163 0.0013742
0.0013565 -0.0012499 -0.00034824 1.0982e-05
3.9152e-05 0.00092964 -0.00042155 -4.9918e-05 0.00022576 0.0013012 0.12596 -0.17131
-0.0043546 -0.0039905 0.0021548 -0.00059392
0.00034602 3.2415e-06 0.00038965 0.00023415 0.0013914 -0.0012973 -0.0044969 -0.003863
0.26177 -0.13113 0.00089397 -0.0017831
0.00053809 0.00033557 -0.00025409 -0.00050924 -0.00038407 -8.7562e-05 0.0022048 -0.0005077
0.00083194 -0.0017997 0.26199 -0.30836
3980000000 0.25263 -0.2201 0.0019103 -0.0027949 0.0049386 -0.00041223 0.00014641 0.0010111
0.00081675 -0.0017158 0.00057182 0.00010717
0.0019512 -0.0027292 0.016703 -0.19205 -0.0053776 -0.0011065 0.00072922 0.0005035
0.00057529 0.00053343 -0.00016238 -0.0011881
0.0049558 -0.00045348 -0.0054075 -0.0010366 0.27012 -0.18887 0.0014628 0.00011433
-0.0010693 -0.0011807 -0.00064875 -0.00026102
0.00017191 0.0010162 0.00067876 0.00047177 0.0014166 0.00014052 0.090076 -0.1929
-0.0053167 -0.0036786 0.0016532 -0.0011416
0.00082286 -0.0018752 0.00069639 0.00050671 -0.0010148 -0.0011013 -0.0051002 -0.0038168
0.24857 -0.16052 0.0009555 -0.0050043
0.00055289 0.00010891 -0.00021564 -0.0012086 -0.00059152 -0.00026486 0.0015948 -0.0012862
0.0010011 -0.0052381 0.2271 -0.34579
4040000000 0.22521 -0.24543 -0.00039233 -0.0037998 0.0032961 -0.0030788 0.00026365 2.1238e-05
-0.00058096 -0.00080244 0.00059449 -0.00010692
-0.00039656 -0.0038215 -0.0085871 -0.19906 -0.0045254 0.00012592 0.00015441 -0.00096343
0.00013232 4.28e-05 -0.0015324 0.00014512
0.0032566 -0.0031294 -0.0045605 0.00018078 0.24735 -0.22208 0.00029759 -0.00068105
-0.0010193 -0.00027686 -0.00097608 0.00010237
0.000247 1.5725e-05 0.00016427 -0.00089929 0.00025449 -0.00064426 0.068008 -0.18783
-0.0066689 -0.001799 0.0013807 -0.00046243
-0.00052687 -0.00070563 0.0001422 6.2273e-05 -0.0010336 -0.00037523 -0.0066213 -0.0015973
0.23515 -0.19431 -0.0021975 -0.0033169
0.00068216 -6.4125e-05 -0.0015299 0.00018421 -0.00099605 4.9359e-05 0.0014511 -0.00042545
-0.0020732 -0.0032951 0.19053 -0.36405
4100000000 0.19461 -0.26861 -0.0028868 -0.0028905 0.00085298 -0.0034389 -0.0002258 5.4213e-05
0.00022865 -0.0016262 0.00045477 8.5252e-05
-0.0029176 -0.002918 -0.034521 -0.20199 -0.0045789 0.00080645 -0.00028018 -0.00031064
0.00060598 0.0002334 -0.00040052 0.00042272
0.00078643 -0.003403 -0.0045471 0.00086071 0.22528 -0.24792 0.00026276 -0.00014731
-0.00068102 -0.00016638 -0.0013548 -7.1336e-05
-0.00030341 5.2581e-05 -0.00026403 -0.00031119 0.00027901 -0.00019128 0.034703 -0.20092
-0.0063397 0.00092586 0.0011472 -0.0014253
0.00021534 -0.0016216 0.00061561 0.00021863 -0.00058902 -0.00020056 -0.0064533 0.00094761
0.21622 -0.21778 -0.0023794 -0.0044123
0.0003991 4.6048e-05 -0.00036927 0.00039231 -0.0013239 -5.3061e-05 0.001141 -0.0015316
-0.0024522 -0.004373 0.15637 -0.39028
4160000000 0.16604 -0.28574 -0.0035087 -0.0021474 -2.8632e-05 -0.0032219 0.00062344 -0.00014167
-0.0036588 -0.0006659 0.00067716 -0.00063022
-0.0035108 -0.002101 -0.059747 -0.19783 -0.0048161 0.0025491 -0.00039073 -0.00034315
0.00019323 -0.00042515 -0.00094922 0.00035909
-9.0647e-05 -0.0032269 -0.0047867 0.0026248 0.19278 -0.26328 0.00046976 -0.0004041
-0.0010441 -0.00052653 -0.0013047 0.00092164
0.00054693 -8.933e-05 -0.00039401 -0.00036598 0.00045429 -0.00031555 0.010169 -0.18842
-0.0053473 0.0019792 0.0010329 -0.0021297
-0.0036109 -0.00055828 0.00026657 -0.00043264 -0.00097834 -0.00069089 -0.0055051 0.0019371
0.1817 -0.25284 -0.0050957 -0.0030643
0.00066878 -0.00072305 -0.00095763 0.00032865 -0.001295 0.00083464 0.00099304 -0.0020598
-0.0050322 -0.0030562 0.10756 -0.39904
4220000000 0.13775 -0.30167 -0.0046262 -3.9877e-05 0.00019453 -0.0036801 -0.00031391 -0.00024534
-0.00084192 0.00090054 0.00054304 -0.0011585
-0.0046236 -2.0711e-05 -0.095822 -0.18758 -0.002306 0.0032699 -0.00021405 -5.02e-05
1.3315e-05 4.3085e-05 -0.00055872 0.0010255
0.00010506 -0.0037206 -0.0022819 0.0033397 0.16336 -0.28974 0.00014915 0.00015835
0.00019986 0.00022515 -0.00022103 0.0012896
-0.00023391 -0.00025717 -0.00024159 -7.5795e-05 7.9049e-05 0.00023301 -0.013264 -0.18704
-0.0042318 0.002 -7.744e-06 -0.0021931
-0.00087152 0.001054 2.0699e-05 4.9873e-05 0.00037891 0.00021108 -0.0042804 0.0019797
0.16582 -0.2739 -0.0048515 -0.0025176
0.00040549 -0.0011839 -0.00049557 0.0010096 -0.00023547 0.0012252 4.2625e-07 -0.002183
-0.0047305 -0.0024342 0.079656 -0.41246
4280000000 0.10657 -0.31055 -0.0029055 0.0017885 -0.0020131 -0.0042392 -0.00039357 0.0006915
-0.00044945 0.0011873 -0.00047483 -0.00012288
-0.0029159 0.0017359 -0.12118 -0.19184 -0.0027434 0.0030624 -0.00078797 -0.00037098
0.0002108 0.00032724 0.00038782 0.00052508
-0.0020518 -0.0041981 -0.0027087 0.0031409 0.13322 -0.29657 0.00074468 -0.00021325
-0.00091678 0.00091636 -0.00024534 0.00075396
-0.00036656 0.00067969 -0.00079295 -0.000346 0.00069598 -0.00018761 -0.051009 -0.17164
-0.0046642 0.002629 -0.00048414 -0.0021004
-0.00026602 0.0010916 0.00017892 0.00027396 -0.001059 0.00092182 -0.0047735 0.0027315
0.11724 -0.29351 -0.006564 -0.00038617
-0.00049838 -0.00012613 0.00036266 0.00053737 -0.00035203 0.00080382 -0.00048832 -0.0020174
-0.0064932 -0.00035743 0.028987 -0.41717
4340000000 0.078746 -0.31944 -0.0017657 0.0019419 -0.0024363 -0.0015645 0.00035064 0.00037246
-0.00018712 0.00085452 -0.00015202 -0.0010123
-0.0017567 0.0019471 -0.14161 -0.16585 -0.0020461 0.0039636 -9.1977e-05 0.00064388
-5.2957e-05 -0.00029633 0.00021067 0.00046002
-0.0024233 -0.0015694 -0.0019751 0.0040479 0.097349 -0.31314 -0.00036005 -0.00090481
0.00018667 0.0010737 0.00093165 0.0020397
0.00026524 0.00039885 -9.272e-05 0.00060071 -0.00038505 -0.000904 -0.068691 -0.16922
-0.0043314 0.003837 -0.0014397 -0.0024756
-5.4366e-05 0.00082201 -7.9548e-05 -0.00033867 0.00029805 0.0008388 -0.0043402 0.003572
0.088712 -0.31772 -0.0050825 0.0019826
-8.3546e-05 -0.001068 0.00027243 0.00049643 0.00087635 0.0019854 -0.0014215 -0.0024842
-0.0051199 0.0019244 -0.0045774 -0.41069
4400000000 0.047637 -0.32448 -0.00078651 0.0014889 -0.0026008 -0.0016106 0.00086467 0.0013642
0.00010145 0.00074628 -0.00024783 -0.00063139
-0.00077537 0.0014942 -0.17059 -0.15575 -0.0012908 0.0040536 -0.00045922 0.00052152
8.3954e-05 -0.00057442 0.00061684 0.00038027
-0.0026099 -0.0015407 -0.00126 0.0041027 0.067979 -0.31948 -8.2993e-05 -0.00031689
0.00033962 0.00017105 0.00098411 0.0014018
0.00096367 0.001311 -0.00045132 0.00050597 -0.00020373 -0.00029022 -0.093395 -0.15602
-0.0033768 0.0053321 -0.0022195 -0.0014083
3.7529e-05 0.00080471 0.00019574 -0.00050274 0.00035595 0.00015803 -0.0032698 0.0054238
0.056182 -0.32727 -0.0044052 0.0009506
-0.00020401 -0.00059909 0.00060965 0.00040548 0.0010156 0.0014156 -0.0022709 -0.0013477
-0.0045019 0.000985 -0.050535 -0.41555
4460000000 0.012516 -0.32401 -0.00068825 0.00013798 -0.0043152 -0.00083398 0.0012981 -0.00070024
-0.00050414 0.0013268 -0.0010537 -0.00046073
-0.00070766 0.00012642 -0.1921 -0.12588 -0.00041733 0.0045379 -0.00025884 0.00076349
-0.00049896 -0.00045293 0.0006347 -0.00050035
-0.004304 -0.00076496 -0.00037939 0.004571 0.042547 -0.32646 -0.00040577 -0.00051994
0.00053699 0.00063169 0.0019204 0.00058526
0.0013507 -0.00072543 -0.00028809 0.00073178 -0.00046149 -0.0005678 -0.1064 -0.13482
-0.0016599 0.0062967 -0.0022948 -0.0010199
-0.00051866 0.0014355 -0.00052733 -0.00049279 0.0004976 0.00057298 -0.0017423 0.0061908
0.019285 -0.32153 -0.0042021 0.003529
-0.0011304 -0.00036711 0.00063238 -0.0005217 0.0020309 0.00056959 -0.0023791 -0.00095146
-0.0042085 0.0034286 -0.090109 -0.39682
4520000000 -0.011459 -0.32471 -0.00054949 -0.00057101 -0.0037258 0.00022761 0.00072986 -0.00016849
0.0019446 -4.7205e-05 -0.00085744 0.0010007
-0.00053555 -0.00056846 -0.21661 -0.10886 0.00067027 0.0047959 0.00052725 0.00090914
-0.00031664 9.368e-05 0.00015534 -0.00021698
-0.003712 0.00032485 0.00068751 0.0047513 0.011777 -0.32413 -0.0010761 0.00053074
0.00067554 -0.00074434 0.0016436 -0.00081491
0.00075043 -0.00018277 0.00055479 0.0008818 -0.001009 0.00050651 -0.12464 -0.1254
-0.00048221 0.0061715 -0.0029992 -0.0004586
0.0019229 -0.00011644 -0.00025953 0.00011769 0.00072992 -0.0006826 -0.00044705 0.0061878
-0.028547 -0.33152 -0.0026931 0.0032013
-0.00077299 0.0010066 0.00014733 -0.00017438 0.0015776 -0.00088288 -0.0030303 -0.00041344
-0.0026844 0.0031543 -0.11913 -0.39449
4580000000 -0.049319 -0.31758 -0.0015106 -0.00048654 -0.0028741 0.0027445 0.00071456 -0.00029737
0.00020047 1.7295e-05 -0.00051693 0.00079368
-0.0015132 -0.00048685 -0.23492 -0.082227 0.0010061 0.0042084 0.00061441 -0.00011066
-2.7331e-05 0.0001676 0.00015483 -0.00027964
-0.0028555 0.0027709 0.0010769 0.0041787 -0.020592 -0.32106 -8.8244e-05 0.00046414
-9.7552e-05 7.9958e-05 0.0016068 -0.0010769
0.00070061 -0.00035821 0.00061994 -8.9524e-05 -0.0001283 0.00042907 -0.13484 -0.10076
0.0018922 0.0051456 -0.0026465 0.0012109
9.6948e-05 9.5846e-05 -9.8993e-05 0.00012777 -0.00015982 7.7128e-05 0.0019238 0.0051164
-0.055136 -0.33537 -0.0022031 0.0040995
-0.00054862 0.00084876 0.00011502 -0.00029759 0.0016332 -0.001002 -0.0026044 0.0012868
-0.0022048 0.0040379 -0.16451 -0.36505
4640000000 -0.0751 -0.31138 -0.0024799 -0.0014484 -0.0030583 0.0025711 0.0005221 -0.001356
0.0014284 -0.00036139 0.00020467 0.00092268
-0.0025065 -0.0014092 -0.24515 -0.054652 0.0016892 0.0038938 0.0007705 0.00030475
-0.00023476 0.00043552 -9.8767e-05 -0.00071645
-0.0029548 0.0026141 0.0017535 0.003847 -0.044588 -0.31536 0.00022507 0.00074567
0.0012434 0.00014411 0.00025945 -0.002127
0.0004964 -0.0013994 0.00075975 0.00033599 0.00016714 0.00077929 -0.14051 -0.086308
0.0033998 0.0039904 -0.0024291 0.0015663
0.0014174 -0.0003071 -0.00014803 0.00037579 0.0010839 0.00022568 0.0033448 0.0040519
-0.086821 -0.3181 -0.0026492 0.0038463
0.00025408 0.00092343 -8.9423e-05 -0.00066671 0.00025394 -0.0021348 -0.0024901 0.0016007
-0.002482 0.003915 -0.18297 -0.35482
4700000000 -0.10316 -0.3062 -0.00394 1.1906e-05 -0.0015101 0.0046536 -0.00089956 -0.00093627
0.0010734 -0.00054191 0.00098363 0.0006972
-0.0039265 -3.9371e-06 -0.257 -0.035849 0.0028675 0.0040268 0.00042393 -0.0005599
0.00028339 0.00039733 -0.00020403 -3.163e-06
-0.0014117 0.0046995 0.0029216 0.0039688 -0.075912 -0.30887 -0.00012697 0.00066212
0.0004036 -0.00027713 -6.3453e-06 -0.0014638
-0.00089927 -0.00095826 0.00036968 -0.00058905 -0.00016594 0.00067203 -0.15718 -0.065126
0.0034002 0.00172 -0.0014566 0.0025165
0.0010028 -0.00059058 0.00026168 0.00048031 0.00048658 -0.00045491 0.00345 0.0015328
-0.12621 -0.30933 -0.00099841 0.00404
0.00093599 0.00073682 -0.00021229 -6.8641e-05 -1.3764e-05 -0.0014185 -0.0013779 0.0024245
-0.0010036 0.0042287 -0.22636 -0.32585
4760000000 -0.13289 -0.29094 -0.0046479 0.0011408 0.00065954 0.0046579 -0.00075639 -0.00070123
0.00041763 -0.00098372 0.0010022 -0.00046595
-0.0046458 0.0011253 -0.25237 0.0066274 0.0031408 0.0031391 -2.7102e-05 -0.00063991
0.00039867 0.00014163 0.00011673 -0.00012814
0.00069157 0.0046875 0.0031701 0.0030465 -0.10588 -0.29449 0.00077552 0.00040462
0.0008374 -0.00027026 -0.0013324 -0.0010407
-0.00075383 -0.00066738 -2.8172e-05 -0.00064981 0.00083226 0.00041641 -0.15124 -0.04866
0.0023996 0.0011679 -0.00066662 0.0027821
0.0003318 -0.00094611 0.00038511 0.0001096 0.00098017 -0.00022306 0.0023905 0.0013138
-0.1583 -0.29043 -0.00065046 0.0043095
0.00090919 -0.0004909 7.4474e-05 -0.0001209 -0.0012858 -0.00091174 -0.00063356 0.0028106
-0.00072023 0.0043323 -0.23768 -0.30334
4820000000 -0.15977 -0.27715 -0.0050958 0.002598 0.0016337 0.0029481 -0.00091214 -0.00038128
0.00061267 -0.00089006 0.00022467 -0.00031408
-0.005096 0.0025601 -0.26392 0.029085 0.0043778 0.0030556 -7.4568e-05 -0.00034195
0.00030179 -0.00016057 -0.00017472 -0.00045
0.0017111 0.0028927 0.0044319 0.0029699 -0.13308 -0.29037 0.0006079 -0.00037155
0.00033971 -0.00087072 -0.00087413 -0.00016519
-0.000921 -0.00046328 -7.4443e-05 -0.00027594 0.00062864 -0.000364 -0.16628 -0.031183
0.0017575 2.3634e-05 -2.9767e-06 0.0029283
0.00044339 -0.00090234 0.00030401 -0.00017798 0.00028365 -0.00091508 0.0016853 -7.1179e-05
-0.19632 -0.2727 0.00015229 0.0034975
0.00030405 -0.00034987 -0.00020915 -0.00039585 -0.00079281 -0.00029452 -4.5816e-05 0.0029671
0.00011223 0.0035696 -0.27505 -0.27316
4880000000 -0.19098 -0.25733 -0.0044042 0.0045848 0.0021023 0.0030501 -0.001367 0.000244
-0.00093214 -0.0012039 0.00021496 -0.00010726
-0.0044118 0.0045747 -0.25513 0.070717 0.0047024 0.0015459 -0.00035267 -0.00020224
-0.00027677 0.00025121 -0.00017406 0.0001289
0.002134 0.0030374 0.0047451 0.0015074 -0.15155 -0.27754 0.00034281 -0.0003886
-0.0003768 -0.0010202 -0.00034323 0.00015073
-0.001383 0.00027181 -0.0003729 -0.00019221 0.00030145 -0.00037196 -0.15943 -0.012543
0.00072667 1.2852e-05 0.0011521 0.0026376
-0.00091038 -0.0012267 -0.00029621 0.00023733 -0.00028741 -0.0010225 0.00080679 6.0289e-05
-0.22413 -0.25522 0.00065494 0.0031784
0.00021499 -0.00013905 -0.00018913 0.00015499 -0.00037016 0.00013813 0.0011679 0.0025915
0.00055116 0.0031236 -0.28688 -0.24389
4940000000 -0.21173 -0.23975 -0.0030229 0.0066924 0.0030206 0.00096429 -0.0002389 0.00073046
-0.00096795 -0.00050602 1.8253e-05 -0.00057444
-0.0030191 0.0066762 -0.26647 0.09631 0.0056556 0.0010813 -7.4927e-05 -5.7805e-05
0.00038457 -0.0002624 -0.00031734 0.00011622
0.0030309 0.00096392 0.0057018 0.00094612 -0.17214 -0.2541 0.00011613 -0.00046115
-0.00094451 -7.3605e-05 -0.00048282 1.9154e-05
-0.00024934 0.00068867 -2.9406e-05 -6.2452e-05 8.4243e-05 -0.00044761 -0.16685 -0.0030858
5.258e-06 0.00048835 0.0019411 0.0018321
-0.0010679 -0.00047858 0.00030985 -0.0002909 -0.00082326 4.7987e-05 5.8434e-06 0.00052053
-0.24731 -0.22639 0.00047578 0.0033873
0.0001009 -0.00068952 -0.00029215 0.00015703 -0.00045557 4.3594e-05 0.0019556 0.001962
0.00055137 0.0031959 -0.31005 -0.21725
5000000000 -0.23253 -0.21515 -5.2248e-05 0.0074502 0.0031107 0.0017147 -0.00015695 0.00062877
-0.00060256 0.00063605 -0.00025362 -0.00082162
-7.6066e-05 0.0074373 -0.2528 0.11377 0.0057417 -0.00068919 -0.00028176 -0.00010498
-9.5014e-05 -0.00048918 -0.00017861 -0.00012651
0.0031153 0.0016033 0.0057415 -0.00079047 -0.2019 -0.23923 -0.00059646 -0.00069728
-0.00036515 -0.00023299 -0.00035012 -0.00022297
-0.00012419 0.00067991 -0.00029433 -8.4748e-05 -0.00057464 -0.00070536 -0.16114 0.02114
-0.00037556 0.0016186 0.0023625 0.0011791
-0.0005413 0.00066973 -4.9765e-05 -0.0005161 -0.00037263 -0.00025637 -0.00039166 0.0016712
-0.27326 -0.20391 0.00061348 0.0039176
-0.00027375 -0.00078584 -0.00018794 -8.4127e-05 -0.00040699 -0.00022277 0.0023437 0.0010945
0.00062923 0.0039206 -0.32215 -0.18281
5060000000 -0.25329 -0.1873 0.0020876 0.0070528 0.0031032 -0.0005131 0.00015328 0.00054677
-0.00035029 -3.8926e-05 -0.00032865 -0.00021305
0.0020594 0.0070597 -0.23499 0.15054 0.0051341 -0.001909 5.6621e-07 0.00019465
-0.00039 9.7115e-06 -0.00030327 0.00020975
0.0030662 -0.00059578 0.0050717 -0.0020075 -0.2158 -0.21764 -0.00044938 0.00040386
-0.00093458 0.00017076 -0.0012932 2.5656e-05
0.0001493 0.00052753 -1.0882e-05 0.0001944 -0.00044049 0.0004023 -0.1627 0.028533
0.00015324 0.0031321 0.0017982 0.00042355
-0.00041226 4.6156e-05 -0.0002995 3.9147e-05 -0.00086499 0.00020301 0.00026918 0.0032121
-0.28394 -0.17284 0.0018068 0.0033361
-0.00033742 -0.00021563 -0.00030131 0.0001576 -0.0012829 -1.7795e-05 0.0018624 0.00047881
0.0017889 0.003262 -0.33434 -0.15445
5120000000 -0.26914 -0.16179 0.0034862 0.0058476 0.0027874 -0.00047883 0.00029969 0.00063061
-0.00013248 0.00085316 -0.00044208 3.5605e-05
0.0034931 0.0058385 -0.22929 0.17696 0.0048376 -0.0026122 7.6031e-05 0.00027698
-9.2096e-05 -8.2722e-05 -4.6448e-05 0.00028792
0.0028412 -0.00052099 0.0048259 -0.0026877 -0.22974 -0.20216 -2.1225e-05 0.00022595
-0.00031336 0.00093955 -0.0011915 0.00078651
0.00034951 0.00063381 7.7516e-05 0.0002468 -4.5601e-05 0.00022549 -0.15888 0.054554
0.0018571 0.0030901 0.0025069 0.00036285
6.5195e-06 0.00079723 -9.9321e-05 -7.2962e-05 -0.00028683 0.001004 0.0018751 0.0031833
-0.29764 -0.13936 0.0016726 0.0031741
-0.00047731 0.00010585 -1.0163e-06 0.0002934 -0.0011878 0.00086897 0.0024428 0.00033733
0.0018076 0.0032779 -0.34683 -0.12029
5180000000 -0.28494 -0.13143 0.0050061 0.0047619 0.0033334 -0.0011021 0.0002922 0.00059931
-5.5015e-05 0.00027892 -0.00052538 0.00044381
0.0050074 0.0047408 -0.20669 0.19992 0.0041967 -0.0038534 -0.00032383 -0.00023075
-0.00010568 -0.00017067 -0.00012185 0.00018933
0.0033697 -0.0011439 0.004157 -0.0039057 -0.24076 -0.16565 -0.00029729 0.00057931
-0.00014914 -3.7188e-05 -0.00022341 0.001
0.00027398 0.00054818 -0.00034174 -0.00024388 -0.00030321 0.00060919 -0.15788 0.064333
0.0030856 0.003498 0.0022026 -0.00076658
-0.00015084 0.00033021 -0.00014852 -0.00011381 -0.00010207 -5.6844e-05 0.0031428 0.003397
-0.30818 -0.09666 0.0029714 0.0034415
-0.00053527 0.00038629 -0.00017796 0.00022079 -0.00030049 0.0009783 0.0021902 -0.00078786
0.0028914 0.0035903 -0.34905 -0.088054
5240000000 -0.29313 -0.10429 0.0053194 0.00349 0.0028211 -0.0027238 0.00065093 3.8192e-06
-0.00042665 -6.388e-05 2.5755e-05 0.00062499
0.0053042 0.0034965 -0.19457 0.23697 0.0030116 -0.0048413 -2.2229e-05 0.00014276
-0.00024013 7.1369e-05 0.00030451 0.00042542
0.0028071 -0.0027826 0.00295 -0.0048452 -0.25727 -0.14081 0.00043035 0.00029434
-0.00032771 0.00060904 0.00024043 0.0012937
0.00065099 1.3106e-06 -1.9387e-05 0.00014537 0.000475 0.00024723 -0.15838 0.084814
0.003799 0.0020058 0.0016942 -0.0012696
-0.0003081 -6.8071e-05 -0.00017603 6.3411e-05 -0.00019519 0.00062288 0.0037897 0.0020228
-0.32116 -0.056905 0.0034704 0.0027342
2.6276e-05 0.00071688 0.00026909 0.00040801 0.00025358 0.001311 0.001685 -0.0013683
0.0034505 0.0027703 -0.35524 -0.05507
5300000000 -0.29818 -0.07401 0.0061165 0.0018801 0.0016332 -0.0033084 0.00016504 -0.00030266
0.00040962 0.00072451 0.00017369 0.00029229
0.0061231 0.0018748 -0.18667 0.24164 0.002032 -0.0053909 -0.00011902 0.00021143
5.1984e-05 0.00034552 0.00036445 0.00018752
0.0016306 -0.0033658 0.0019692 -0.0054329 -0.27319 -0.11518 0.00028855 -0.00026482
0.00037741 0.00037953 0.00068625 0.00063747
0.00018734 -0.00030809 -0.00012219 0.00021383 0.00025984 -0.00027173 -0.15078 0.094153
0.0051682 0.0012532 0.0013672 -0.0015061
0.00034512 0.00068647 0.00011292 0.00038058 0.00031665 0.00045654 0.0052027 0.0012442
-0.33166 -0.030222 0.0037083 0.0022177
0.00017983 0.00025955 0.00031772 0.00019175 0.00064784 0.00074495 0.0013528 -0.0014851
0.0036326 0.0024134 -0.35075 -0.019116
5360000000 -0.29805 -0.036897 0.0060957 0.00060869 0.00019293 -0.0038456 0.00044937 -1.0926e-06
0.00019115 0.00046894 0.00069972 -0.00010601
0.0060932 0.0005991 -0.14924 0.26305 0.00069912 -0.005447 6.6958e-05 0.00024031
-4.0858e-05 -1.9119e-05 0.00050183 -0.00026753
0.0001836 -0.0038588 0.00055713 -0.0054819 -0.2717 -0.088051 0.00040455 0.00030669
0.00018819 0.0003825 0.00073007 0.00037191
0.00049155 -6.4331e-06 7.1658e-05 0.00024164 0.00038909 0.00033034 -0.14878 0.11194
0.0055397 -0.00085991 0.00061356 -0.0019363
0.00025932 0.00036402 -2.6624e-05 1.1678e-05 0.00020393 0.00038737 0.0055421 -0.00090393
-0.32517 0.0078836 0.0048937 0.00193
0.000721 -0.00015904 0.00050187 -0.00026124 0.00063657 0.00039603 0.00064838 -0.0019644
0.0047108 0.001846 -0.34859 0.0091346
5420000000 -0.30061 -0.013632 0.0061252 -0.001239 -0.00072676 -0.0036073 -5.9338e-05 -0.00017729
0.000846 0.00048936 0.0003239 -0.00021
0.0061268 -0.0012348 -0.13025 0.28954 7.4455e-05 -0.005372 9.6635e-05 0.00014354
8.8403e-05 2.3654e-05 0.00025671 -3.2158e-05
-0.00077983 -0.0035522 -2.1459e-05 -0.0053897 -0.28709 -0.055267 -0.00013863 -0.00051412
0.000823 7.5909e-05 0.0010631 6.6471e-05
-5.5107e-05 -0.00017802 0.00012277 0.00015188 -0.00013587 -0.00050561 -0.13745 0.1266
0.0044973 -0.0022247 0.00017596 -0.00169
0.00086952 0.00051171 5.3397e-05 2.3549e-05 0.00090297 9.5493e-05 0.004564 -0.0021774
-0.33006 0.037297 0.0049027 0.00065208
0.00032982 -0.00024748 0.00025752 -5.6294e-05 0.0010996 -1.0949e-05 0.00021587 -0.0016894
0.0049086 0.00044607 -0.34122 0.050719
5480000000 -0.29245 0.022676 0.0050069 -0.0021187 -0.0020079 -0.0028349 0.0003668 -1.9528e-05
0.00093723 -0.00030268 -0.00022663 -0.00013658
0.0049942 -0.0021227 -0.11576 0.29741 -0.0014146 -0.0056891 1.2168e-06 0.00025638
1.5202e-05 -1.1775e-05 0.00020816 -6.5111e-05
-0.0020251 -0.0027883 -0.0014937 -0.0056569 -0.29157 -0.032905 -0.00025244 0.00019119
0.00065534 -0.00031795 0.00082829 9.8575e-05
0.00033624 -2.4565e-05 -5.5708e-06 0.00024538 -0.00028575 0.00016953 -0.13093 0.13772
0.003909 -0.0033669 -0.000221 -0.0018536
0.00090648 -0.00034538 -1.1103e-05 -9.3701e-06 0.00064665 -0.00023479 0.00377 -0.0033243
-0.31875 0.064052 0.0048244 -2.9157e-05
-0.0001764 -0.0002205 0.00022097 -7.9102e-05 0.00079223 6.2714e-05 -0.00024172 -0.0018767
0.0049199 -5.7359e-05 -0.33183 0.072507
5540000000 -0.28832 0.047798 0.0041401 -0.0027338 -0.002673 -0.0018154 0.00030708 -0.00035574
0.00013056 -0.00017746 -0.00020386 0.0002404
0.0041347 -0.0027385 -0.074685 0.31459 -0.0025554 -0.0051686 0.00045441 8.6027e-05
5.8833e-05 -9.9925e-05 -3.8229e-05 -0.0003959
-0.0026918 -0.0017494 -0.0026161 -0.0051211 -0.29077 -0.012041 0.00022429 -0.0002059
0.00037336 -0.00014915 0.00058 -0.00025606
0.00031949 -0.0003202 0.0004525 9.7388e-05 0.00021703 -0.0002311 -0.11922 0.15902
0.0024277 -0.0036844 -0.0010671 -0.0018388
0.00013384 -0.00019925 7.511e-05 -9.9325e-05 0.00028117 -0.00020341 0.002439 -0.003772
-0.30337 0.099038 0.0049648 -0.0010365
-0.00017815 0.00023088 -3.9249e-05 -0.00036659 0.00056095 -0.00030449 -0.0010262 -0.0018317
0.0049638 -0.0010737 -0.32402 0.11395
5600000000 -0.27721 0.075548 0.0032796 -0.0036995 -0.0024408 -0.0016302 0.000341 -0.00035896
0.00026918 -0.0002606 0.00023819 0.0004675
0.0032817 -0.0036883 -0.071964 0.32854 -0.0038132 -0.0048261 6.3599e-05 -0.00021702
-7.9334e-05 4.4071e-06 -0.00015478 -0.000302
-0.002418 -0.001594 -0.0038863 -0.0047727 -0.29021 0.019782 8.8365e-06 0.0001026
0.00015867 -0.00062852 0.00027986 -0.00037492
0.00030628 -0.00039513 3.9445e-05 -0.00022733 -6.6909e-06 9.3791e-05 -0.11167 0.15839
0.0018061 -0.0037109 -0.0011025 -0.0010282
0.00029831 -0.00020077 -9.8937e-05 2.8399e-05 0.0002339 -0.00067533 0.0017841 -0.003713
-0.2949 0.12771 0.0043492 -0.001604
0.00026337 0.00044566 -0.00020667 -0.00032765 0.00028896 -0.00041898 -0.0010446 -0.00099066
0.004478 -0.0016535 -0.30214 0.12814
5660000000 -0.26568 0.097773 0.0030746 -0.0037047 -0.0034494 -0.0007225 -0.00037687 -0.00069785
-0.0001476 -0.00051996 0.00045129 -0.00032946
0.0030873 -0.0036797 -0.030416 0.31985 -0.004693 -0.0030422 -1.0385e-06 -0.00014984
0.00015562 5.0365e-05 -9.1411e-05 -7.865e-05
-0.0034309 -0.00067531 -0.0047477 -0.0029648 -0.2906 0.043673 -0.00015872 9.2526e-05
-0.0004865 -0.00042615 0.00019062 -0.001129
-0.0003663 -0.00069767 -6.5275e-06 -0.00013976 -0.00013626 8.7387e-05 -0.096259 0.17844
0.00075967 -0.0039824 -0.0013294 -0.0009515
-0.00019563 -0.00051662 0.00013067 4.1162e-05 -0.00041291 -0.00036248 0.00071783 -0.0039941
-0.27945 0.15519 0.0040485 -0.0028612
0.00045548 -0.00030796 -0.00011555 -0.00010813 0.00026064 -0.0011481 -0.0013665 -0.00093266
0.004112 -0.002622 -0.29354 0.16435
5720000000 -0.2505 0.11912 0.0025977 -0.004279 -0.0028936 0.00077989 -0.00054644 -0.00026554
-0.0004148 -0.00011002 -0.00016683 -0.00047724
0.0025899 -0.0042667 -0.002307 0.34498 -0.0057811 -0.0025843 5.9814e-05 -5.0386e-05
-0.0002855 1.3593e-05 -0.00030503 0.00021911
-0.0028934 0.00085663 -0.005799 -0.0024557 -0.28675 0.075023 0.00020922 0.00010551
0.00021708 0.00044615 -0.00010451 -0.00021306
-0.00054915 -0.00025285 6.6877e-05 -4.4665e-05 0.00020015 0.00011496 -0.080303 0.18021
-9.2286e-05 -0.0036782 -0.0016102 -0.00043298
-0.00037526 -7.8966e-05 -0.0002704 1.328e-05 0.00022213 0.00041837 -0.00010822 -0.0036925
-0.26777 0.18141 0.0040907 -0.0038873
-0.00016938 -0.00037973 -0.00027453 0.00023754 -0.0001334 -0.0002246 -0.0015607 -0.00042346
0.0039438 -0.0038822 -0.26275 0.18195
5780000000 -0.23424 0.13664 0.0014231 -0.0048829 -0.0025154 0.0011556 -0.00069813 0.00013106
-0.00027899 -0.00039083 -0.00014989 -0.00022626
0.0014466 -0.0048774 0.011125 0.33968 -0.0060223 -0.00052546 -3.6256e-05 -0.00020762
-1.9401e-05 -1.1142e-05 -5.7862e-05 -0.00013539
-0.0025165 0.0012028 -0.006032 -0.00042493 -0.28305 0.091647 -8.4061e-05 -0.00011905
0.00017655 -3.8875e-05 -0.00028436 -0.00047428
-0.00070073 9.1773e-05 -2.8079e-05 -0.00021809 -8.1347e-05 -7.4709e-05 -0.071313 0.19611
-7.6699e-05 -0.0033339 -0.0012596 2.3272e-05
-0.00034068 -0.00035425 -4.671e-05 -1.4147e-05 0.00025011 -4.6926e-05 -0.00017303 -0.0033728
-0.25691 0.20236 0.0027907 -0.0037505
-0.00016721 -0.00020561 -7.0542e-05 -0.00018288 -0.00031496 -0.00047186 -0.0012698 2.0844e-05
0.0028401 -0.0038142 -0.25366 0.2038
5840000000 -0.22019 0.15767 4.8389e-05 -0.0055255 -0.0021165 0.0012072 -6.3702e-05 0.00034024
-0.00031729 0.00023882 -0.00058771 -0.00042746
7.0652e-05 -0.0055243 0.047023 0.34259 -0.005748 0.00060674 -0.00021842 -3.95e-06
0.00022464 -8.0771e-07 -9.3242e-05 0.00025356
-0.002069 0.001249 -0.0057462 0.00071303 -0.27564 0.11547 -0.00024208 -1.2054e-07
-0.00013446 -0.00072085 -0.00036495 -0.00041379
-6.242e-05 0.00034517 -0.00020867 2.7068e-05 -0.0002395 -3.5462e-06 -0.048382 0.199
-0.0010101 -0.0037195 -0.0012953 0.00025768
-0.00039902 0.00019813 0.00024592 1.7505e-05 -0.00010671 -0.0006426 -0.0010314 -0.0036489
-0.23983 0.21123 0.0020516 -0.0041603
-0.00056133 -0.00038586 -6.9395e-05 0.00025398 -0.00043132 -0.00039406 -0.001358 0.00032531
0.0020154 -0.0041101 -0.21725 0.2278
5900000000 -0.20625 0.16961 -0.0020685 -0.0054803 -0.0021196 0.0025449 -9.8757e-05 1.938e-05
0.00016213 -0.00014747 5.7899e-05 0.00038822
-0.002055 -0.0054681 0.067054 0.34202 -0.0050634 0.0019747 2.8793e-05 -3.8891e-05
-2.2307e-05 -0.00026607 -6.8471e-05 -8.7953e-05
-0.0020801 0.0025897 -0.0050525 0.0021083 -0.26019 0.1309 -5.6477e-05 -9.6821e-05
-0.0004866 -0.00050439 -0.00087577 -0.00011848
-0.00012722 4.6748e-05 1.4257e-05 -2.4038e-05 -3.3249e-05 -0.00011535 -0.041122 0.20942
-0.0012233 -0.0035445 -0.001146 0.00024891
0.00022038 -0.00012997 1.1766e-05 -0.00024489 -0.00047894 -0.00052805 -0.0012626 -0.003553
-0.21361 0.22558 0.0016528 -0.0052402
4.1102e-05 0.00034585 -7.3054e-05 -7.005e-05 -0.00082908 -5.2265e-05 -0.0011782 0.00021709
0.00166 -0.0052803 -0.20287 0.23732
5960000000 -0.1858 0.18271 -0.003146 -0.0038953 -0.00064395 0.0026278 -0.0001419 0.00013947
-0.00015297 0.000185 -8.1156e-05 4.7768e-05
-0.0031453 -0.0038887 0.093867 0.34082 -0.0041615 0.0023223 -0.0001987 1.4454e-06
-2.3811e-05 7.1651e-05 3.1445e-06 0.00013859
-0.00059344 0.0026488 -0.0041274 0.0024 -0.24449 0.15693 -2.1811e-05 -0.00018546
-0.00049847 0.00010868 -0.00047141 -0.00020512
-0.00015538 0.00014 -0.00020301 -1.878e-06 -3.525e-05 -0.00018234 -0.022452 0.21777
-0.0024553 -0.003154 -0.0010146 0.0008679
-0.00019956 0.00016397 4.0611e-06 2.1223e-05 -0.00041423 0.00015239 -0.0024104 -0.0030986
-0.19289 0.24077 -0.00021715 -0.0050739
-7.9021e-05 -9.3653e-06 8.4393e-06 0.00010374 -0.00043849 -0.00021518 -0.0010281 0.00098202
-0.00010862 -0.0050817 -0.1739 0.26431
6020000000 -0.16774 0.198 -0.0039162 -0.0028754 -0.00014183 0.00301 6.8004e-06 0.00051379
-0.00020952 0.0003058 -1.0826e-05 0.00026528
-0.003893 -0.002864 0.12189 0.33184 -0.0045972 0.0033317 -5.6382e-05 0.00010436
-0.000162 0.00013105 -0.00024227 0.00014331
-9.3183e-05 0.0029964 -0.0045233 0.0034108 -0.2246 0.16887 -0.00030196 0.00022407
-0.00068619 0.00012748 -0.00060742 0.0006269
1.8185e-05 0.00052815 -7.3297e-05 0.0001199 -0.00030841 0.00024152 -0.016056 0.2132
-0.002909 -0.0030225 -0.00061943 0.00080303
-0.0002007 0.00032834 -0.00013609 0.00013864 -0.00067083 0.00016818 -0.0029513 -0.0030445
-0.16404 0.25341 -0.00038317 -0.0049893
1.8027e-05 0.00030398 -0.00022906 0.0001557 -0.00056834 0.00064476 -0.00064146 0.0007418
-0.00041073 -0.004938 -0.14656 0.26317
6080000000 -0.1473 0.20662 -0.0040211 -0.00075434 0.0013757 0.002774 0.00010369 0.00014055
0.00016162 0.00013487 0.00021788 -2.2783e-05
-0.0040154 -0.0007493 0.14336 0.33247 -0.0029833 0.0046619 -4.6151e-05 -1.6579e-06
2.0864e-05 0.00011642 0.00016654 0.00034913
0.00141 0.0027745 -0.0029118 0.0047193 -0.20654 0.19576 0.00028821 7.12e-05
-0.0002501 0.00073115 -0.00013298 0.00037619
7.6258e-05 0.00011419 -6.1165e-05 -3.6962e-06 0.00030341 0.00010512 0.00077983 0.22132
-0.0041433 -0.0020447 -0.00089487 0.0010128
0.00012898 0.00012707 -1.7187e-05 0.00011065 -0.0002335 0.00072314 -0.0041517 -0.0019308
-0.13551 0.2705 -0.0013588 -0.0050706
0.00021708 -3.3115e-05 0.00016469 0.00031828 -0.00012599 0.00039948 -0.00097792 0.0010214
-0.0014827 -0.0050906 -0.12492 0.28453
6140000000 -0.13005 0.21965 -0.0035239 -0.00047964 0.0016342 0.0020839 5.5771e-05 -2.14e-05
1.7e-05 -0.00017965 0.00033969 -0.00010416
-0.003527 -0.00048789 0.17008 0.31323 -0.0021969 0.0053447 3.7195e-05 3.1531e-05
0.00037425 1.8123e-07 0.00029377 0.00015884
0.0016585 0.0020379 -0.0020749 0.0053752 -0.18264 0.21478 0.00033813 -0.00011547
0.00022563 0.00060586 9.0623e-05 0.00079814
8.6173e-05 -3.5537e-05 7.2465e-05 5.4123e-05 0.00034991 -0.00011067 0.013525 0.21203
-0.0046514 -0.00086348 -0.00046398 0.0015549
7.266e-05 -0.00018593 0.00038928 -3.0399e-05 0.00013484 0.00052547 -0.0047194 -0.00083979
-0.11559 0.28995 -0.0032552 -0.0042541
0.00039155 -0.00018075 0.00030096 0.00010451 0.00013434 0.00078589 -0.00036451 0.0014654
-0.003166 -0.004305 -0.08539 0.2822
6200000000 -0.11429 0.2249 -0.002979 -0.000148 0.0021453 0.0013005 8.2649e-05 0.00036736
-0.00018279 0.0001728 -0.00022088 -0.00029473
-0.0029896 -0.00014985 0.19786 0.31135 -0.00076435 0.0053032 6.3315e-05 0.00020174
8.4959e-06 -4.6019e-05 0.00012772 9.0709e-05
0.0021596 0.0012609 -0.00068 0.0053235 -0.16345 0.22855 5.8214e-05 -0.00035041
0.000511 0.00015501 0.00018821 0.00017628
9.6436e-05 0.00038939 5.9109e-05 0.00022167 6.3253e-05 -0.00032033 0.026767 0.22057
-0.0044095 0.00042312 -2.2369e-05 0.0012441
-0.00022715 0.00014329 2.3478e-05 -1.1694e-05 0.00054048 7.2311e-05 -0.0044033 0.00051268
-0.10337 0.29536 -0.0037666 -0.0032865
-0.00019479 -0.0002981 0.00014607 0.00010182 0.00019029 0.00020925 -1.2549e-05 0.001341
-0.0036912 -0.0032573 -0.072676 0.29208
6260000000 -0.099171 0.23792 -0.0030813 0.0009493 0.0022527 0.00058596 0.00028416 -0.00015836
-1.8478e-05 0.00025982 -0.00015454 1.222e-05
-0.0030692 0.00093557 0.21527 0.29601 6.8652e-05 0.0053333 4.4597e-05 -0.00010614
-4.8437e-05 -6.5461e-05 0.00026597 7.1339e-05
0.0022374 0.00056853 0.00017382 0.0053479 -0.14047 0.24998 9.7373e-05 -9.9596e-05
0.00025813 -0.00018502 0.00018692 0.00023649
0.00028315 -0.00012674 2.3549e-05 -0.00010034 7.6165e-05 -8.7039e-05 0.042906 0.21561
-0.003913 0.0016945 0.00069148 0.0012346
6.8528e-05 0.00025561 -5.4137e-05 -3.6869e-05 0.00026299 -0.00020179 -0.0039607 0.0016599
-0.074607 0.29682 -0.004245 -0.0026675
-6.0058e-05 2.6644e-05 0.0002758 0.00010261 0.0002833 0.00023867 0.00074102 0.0011925
-0.0043053 -0.0025964 -0.026918 0.29157
6320000000 -0.082789 0.2398 -0.0025231 0.001521 0.0022766 -0.0004547 9.0629e-05 0.00010072
-0.00035142 0.00047306 -0.00011291 0.00035945
-0.0025069 0.0015105 0.24048 0.28578 0.0019751 0.0055108 0.00010912 9.6516e-05
2.5678e-05 -0.00015347 0.00018916 -0.0001507
0.0022687 -0.00050193 0.0020974 0.0054629 -0.12266 0.25855 -0.00020548 -0.00025321
0.00036577 -3.9092e-05 0.00017169 0.00026039
7.1829e-05 7.06e-05 9.4422e-05 8.3148e-05 -0.00021933 -0.00028019 0.041561 0.21659
-0.0035984 0.0020559 0.00067462 0.00081709
-0.00037804 0.00052957 -1.5313e-05 -0.00015303 0.00036805 -2.106e-05 -0.0035327 0.0021411
-0.050371 0.30678 -0.004729 -0.0010075
-0.00014894 0.00030873 0.0001362 -0.00013665 0.0002388 0.00025312 0.00064876 0.00090514
-0.0048091 -0.0010412 -0.016696 0.28997
6380000000 -0.06314 0.24683 -0.0017873 0.0019144 0.0016245 -0.00068236 2.876e-07 -0.00010505
0.0003619 0.00024211 5.4923e-05 9.9563e-05
-0.0018008 0.0018924 0.25684 0.26644 0.0031446 0.0041601 -0.00017421 -8.7865e-05
-0.00020179 -0.00021361 -0.00016038 -0.00026827
0.0016182 -0.00067596 0.0032518 0.004107 -0.094446 0.27453 -0.00016252 0.00013964
0.00050973 -0.0001995 0.00049162 7.2325e-05
7.0073e-06 -9.4001e-05 -0.00018216 -8.4514e-05 -0.00015248 0.00014948 0.062663 0.20712
-0.0026872 0.0031916 0.00098033 0.00081928
0.00034389 0.00019369 -0.00018125 -0.00020423 0.00053975 -0.00018063 -0.002648 0.0032047
-0.030392 0.2989 -0.0048234 -6.7613e-06
6.0884e-05 4.6243e-05 -0.00013447 -0.00023877 0.00045277 9.9303e-05 0.0010096 0.00076305
-0.0048091 6.544e-05 0.023277 0.29233
6440000000 -0.040351 0.25729 -0.0008472 0.0024276 0.0016865 -0.00079796 0.00038889 -6.9465e-05
0.00025622 -0.00044731 -0.000286 -0.00033138
-0.00082336 0.0024163 0.27738 0.25197 0.0033088 0.002892 0.00014753 4.8416e-06
-0.00013201 4.7949e-05 -0.00021067 -0.00032207
0.0016483 -0.00081332 0.0033904 0.0028412 -0.07708 0.28853 -0.00020084 0.00025883
-0.00041073 4.081e-05 0.0004928 -0.00038428
0.00035038 -0.00010343 0.00013585 -2.4087e-05 -0.0001794 0.00030693 0.064807 0.20294
-0.0016773 0.0036811 0.00096359 0.00071144
0.00028943 -0.0004395 -0.00015302 4.932e-05 -0.00037986 5.0124e-05 -0.0016513 0.0037555
0.012595 0.30311 -0.0042504 0.0017094
-0.00025928 -0.00028652 -0.00022214 -0.00028218 0.00039706 -0.00044651 0.00092176 0.00072258
-0.0043917 0.0016376 0.034904 0.27634
6500000000 -0.021869 0.25681 -4.8505e-05 0.0020014 0.0012288 -0.00095162 0.00023586 -8.3146e-05
0.0001065 0.0001443 -9.1265e-05 0.00033308
-5.762e-05 0.0020047 0.3019 0.22453 0.0036865 0.0025182 8.6282e-05 3.875e-06
0.00017194 0.00013285 0.00024146 -2.3403e-05
0.0012463 -0.00096577 0.0037509 0.0024235 -0.065504 0.2857 -2.7041e-05 3.4194e-05
0.00010427 -0.00016387 -6.816e-05 -0.00035918
0.00024526 -0.00012932 0.00010689 -4.364e-06 -3.1768e-05 3.992e-05 0.088767 0.19781
-0.00022618 0.0038429 0.0010994 0.00051231
0.00010517 0.00010339 0.00017269 6.6433e-05 0.00013449 -0.00012777 -0.00017737 0.0038557
0.033284 0.30598 -0.0034106 0.0024073
-0.00015284 0.0003364 0.00024741 -3.9542e-05 -9.1049e-05 -0.00033993 0.0011633 0.00045157
-0.0033904 0.0022592 0.071541 0.27701
