# Supplementary material for: Early Detection of Alzheimer’s Disease via Machine Learning-Based Microwave Sensing: An Experimental Validation
Source: Sensors (Basel). 2025 Apr 25;25(9):2718. doi: 10.3390/s25092718 (PMC12074295; doi:10.3390/s25092718)
Supplement: Supplementary file 1 [file sensors-25-02718-s001.zip › measurements_paper_sensors/26 febbraio - PART1/set3 H/CSF_H_m4.s6p]

!Keysight Technologies,M9804A,MY58100912,A.14.10.03
!Date: Thursday, April 27, 2023 10:28:33
!Correction: S11(C  6-Port  ) 
!S12(C  6-Port  ) 
!S13(C  6-Port  ) 
!S14(C  6-Port  ) 
!S15(C  6-Port  ) 
!S16(C  6-Port  ) 
!S21(C  6-Port  ) 
!S22(C  6-Port  ) 
!S23(C  6-Port  ) 
!S24(C  6-Port  ) 
!S25(C  6-Port  ) 
!S26(C  6-Port  ) 
!S31(C  6-Port  ) 
!S32(C  6-Port  ) 
!S33(C  6-Port  ) 
!S34(C  6-Port  ) 
!S35(C  6-Port  ) 
!S36(C  6-Port  ) 
!S41(C  6-Port  ) 
!S42(C  6-Port  ) 
!S43(C  6-Port  ) 
!S44(C  6-Port  ) 
!S45(C  6-Port  ) 
!S46(C  6-Port  ) 
!S51(C  6-Port  ) 
!S52(C  6-Port  ) 
!S53(C  6-Port  ) 
!S54(C  6-Port  ) 
!S55(C  6-Port  ) 
!S56(C  6-Port  ) 
!S61(C  6-Port  ) 
!S62(C  6-Port  ) 
!S63(C  6-Port  ) 
!S64(C  6-Port  ) 
!S65(C  6-Port  ) 
!S66(C  6-Port  ) 
!S6P File: Measurement: :
# Hz S  RI   R 50
500000000 -0.32613 -0.05626 -0.010623 -0.0015796 -0.0082465 0.012335 -0.0038519 0.011504
0.012799 0.0054434 -0.0049459 0.0073821
-0.010576 -0.0015176 -0.40986 -0.070951 0.0074476 -0.011073 0.00082904 0.012139
0.0085257 0.00229 0.00087757 0.013438
-0.0083123 0.012483 0.0073678 -0.011095 -0.25475 0.19448 0.0064622 0.0031239
-0.0012266 0.0079245 0.00086392 0.011497
-0.0039087 0.011406 0.00085354 0.012123 0.0065721 0.0031554 -0.32842 0.045091
-0.019543 -0.0065862 0.016286 0.028522
0.012679 0.0052752 0.0083839 0.0021711 -0.0012388 0.0077833 -0.019483 -0.006648
-0.25587 -0.15957 -0.02706 0.0043243
-0.005267 0.0075728 0.0007862 0.013554 0.001058 0.011484 0.016299 0.028577
-0.027179 0.0042597 -0.25529 -0.14672
560000000 -0.31147 0.10892 -0.02244 -0.065613 0.00081253 0.012904 0.0046784 0.010833
0.010895 0.0038969 0.011962 0.0093522
-0.022425 -0.065498 -0.37051 0.091757 -0.041163 -0.038111 0.013322 0.0027895
-0.011729 -0.0040115 0.004509 -0.0010047
0.00071083 0.012776 -0.041335 -0.038073 -0.1784 0.24276 0.00030508 -0.0042839
0.017653 0.0040825 0.0080229 -0.0056893
0.0047993 0.010902 0.013495 0.0024703 0.00040221 -0.0043025 -0.30488 0.13535
0.0036654 -0.022227 0.0058509 -0.021414
0.01074 0.0037301 -0.01195 -0.0044717 0.017691 0.00376 0.0036943 -0.022274
-0.30479 0.015023 0.0079315 -0.047325
0.012158 0.0090571 0.0045239 -0.0010581 0.0082363 -0.0056223 0.0058235 -0.021435
0.0077605 -0.047379 -0.32515 0.0020341
620000000 -0.27214 0.086416 -0.023874 0.0094334 0.0034061 0.0090806 0.007838 -0.0044668
0.011951 -0.0015415 -0.00037062 -0.0018569
-0.02383 0.0094412 -0.3995 0.039541 -0.01951 0.0010672 -0.0015823 -0.0017938
0.011742 -0.0060852 0.00046174 -0.0026649
0.0034037 0.0090582 -0.019533 0.001116 -0.15264 0.25128 -0.0010839 -0.0048911
-0.0036732 -0.0032626 0.0085059 -0.0028888
0.0077265 -0.0044643 -0.001631 -0.0018142 -0.0010547 -0.0048512 -0.26416 0.14518
-0.039743 -0.019147 0.012394 0.029837
0.012178 -0.0017596 0.011829 -0.0060556 -0.0036713 -0.0033296 -0.039688 -0.019102
-0.23077 -0.016303 -0.041515 0.011908
-0.00024752 -0.0015195 0.00048345 -0.0028152 0.0086361 -0.0027149 0.012259 0.030094
-0.041269 0.011788 -0.2414 -0.033381
680000000 -0.23745 0.17833 -0.026226 -0.014052 0.0047466 0.0051046 0.0016893 -0.0070028
-0.0025233 -0.011343 0.0063562 -0.0063882
-0.026178 -0.014057 -0.38912 0.14252 -0.032336 -0.0010874 -0.001379 -0.00070891
-0.0021554 -0.009096 -0.00080387 -0.0015886
0.004751 0.0050707 -0.03239 -0.0010099 -0.10609 0.27467 -0.0005755 -0.00039203
-0.0018353 0.00026201 -0.0027618 -0.0090056
0.0017184 -0.0070267 -0.001447 -0.00071347 -0.00062699 -0.0004338 -0.21966 0.1997
-0.025023 -0.0066218 -0.0078345 -0.012051
-0.0025369 -0.011307 -0.0022094 -0.0091308 -0.0018677 0.00029017 -0.025065 -0.0066497
-0.26935 0.081753 -0.0062269 -0.0052428
0.0062471 -0.0063193 -0.00086976 -0.0016755 -0.0028417 -0.0090321 -0.0079607 -0.012147
-0.0062945 -0.0053405 -0.26012 0.07004
740000000 -0.19135 0.17094 -0.040358 0.026819 0.013444 -0.0038541 0.00059728 -0.0041259
-0.0042492 -0.0016894 -0.0058261 0.0027616
-0.040353 0.026773 -0.33447 0.16175 -0.036463 0.034315 -0.00010293 -0.0060476
-0.012037 0.0064908 -0.0015409 -0.0052673
0.013408 -0.003899 -0.036429 0.034458 -0.072145 0.27487 -0.0020913 0.0030349
-0.0016786 -0.0043654 -0.0020772 0.00061368
0.0006641 -0.0040653 -0.00020612 -0.0060337 -0.0021324 0.003038 -0.20241 0.20553
-0.040881 -0.005067 0.021944 0.017575
-0.0043909 -0.0018818 -0.012076 0.0065242 -0.0017667 -0.0045432 -0.040937 -0.0052207
-0.17809 0.10338 -0.039739 0.0014348
-0.0058424 0.0027489 -0.0014949 -0.0054616 -0.001971 0.00063808 0.022074 0.01743
-0.039704 0.0014289 -0.25179 0.075401
800000000 -0.16363 0.21584 -0.022271 0.016376 0.0052903 -0.0098732 -0.0041142 -0.0026653
-0.0044299 0.0017155 0.00424 0.00084203
-0.022239 0.016352 -0.34257 0.23262 -0.0080536 0.034324 -0.0023632 0.0019867
-0.00085391 0.00219 0.00062721 0.0056602
0.0052687 -0.0099123 -0.0079513 0.034375 -0.034434 0.30091 0.00058722 0.0013936
0.00028008 0.0034222 -0.0019916 0.00063997
-0.0041087 -0.0026658 -0.002403 0.0020158 0.00058817 0.0014206 -0.17265 0.23407
-0.027267 0.015397 0.014879 -0.010717
-0.0043483 0.0018143 -0.00082845 0.0022599 0.00028742 0.0035118 -0.027253 0.015508
-0.21124 0.13105 -0.016934 0.021141
0.0041094 0.0010843 0.00056274 0.0056943 -0.0020608 0.00073018 0.014721 -0.010919
-0.017072 0.021211 -0.24971 0.12713
860000000 -0.12773 0.23754 -0.017594 0.030645 -0.0032635 -0.0096363 -0.0016754 0.00062029
0.0038891 0.0048776 -0.003799 -0.0031756
-0.017573 0.030614 -0.29391 0.27725 0.0080263 0.033958 0.0004363 0.0020527
0.0036411 0.00093383 0.0034385 0.00012703
-0.0032817 -0.0096139 0.0081461 0.033959 0.015013 0.3108 -0.00037913 -0.00013779
0.0025745 -0.0012414 0.0014094 0.0042025
-0.0016822 0.00058398 0.00043287 0.0020554 -0.00037033 -0.00016241 -0.13414 0.24509
-0.015837 0.020159 -0.007158 -0.0096747
0.0039482 0.0049052 0.0036643 0.0010162 0.0025648 -0.0011794 -0.015826 0.020181
-0.15496 0.17745 -0.02237 0.016833
-0.0039488 -0.003324 0.0032003 2.6141e-05 0.0013598 0.0041116 -0.0070642 -0.0095461
-0.022424 0.016664 -0.19872 0.17691
920000000 -0.10524 0.25993 0.0050579 0.038986 -0.0089089 -0.0041614 -0.0019395 0.0016702
0.00074241 0.0016235 0.0031888 -0.0008257
0.0050356 0.038973 -0.26714 0.29775 0.028129 0.022436 0.0014761 0.0012063
0.0068553 -0.00045138 0.0041184 -0.0026865
-0.0089132 -0.0041427 0.02823 0.02237 0.060966 0.31206 0.0018802 0.00017253
0.00091239 -0.00030773 0.00092351 -0.0012781
-0.0019052 0.0016997 0.0014805 0.0011754 0.0018676 0.00016504 -0.11005 0.26089
-0.0082832 0.030712 0.0043216 -0.0060593
0.0007353 0.0016088 0.00685 -0.00049916 0.00090038 -0.00030486 -0.0082003 0.030739
-0.14116 0.18344 -0.0011614 0.026974
0.0033538 -0.00085556 0.0041546 -0.002767 0.0009241 -0.0012763 0.0042641 -0.0061625
-0.0011574 0.027026 -0.2094 0.18841
980000000 -0.058478 0.28225 0.017323 0.029699 -0.0088367 0.0045416 0.001862 0.0035754
0.0034576 -0.0016405 -0.0034325 -0.0027364
0.017297 0.029705 -0.21513 0.33521 0.032899 0.0047856 0.0020272 -5.2537e-05
0.0014914 -0.0058016 -0.00039731 -0.0024947
-0.0088255 0.0045628 0.032963 0.0046835 0.10759 0.30761 0.00058405 -0.0011433
0.00043236 -0.0017789 0.0015006 -0.00029424
0.0018658 0.0035321 0.0020576 -7.9877e-05 0.00058882 -0.0011603 -0.070485 0.27276
0.010371 0.028283 -0.0094681 -0.0074597
0.0034821 -0.0017054 0.0014712 -0.0058906 0.00039613 -0.0018012 0.010446 0.028295
-0.1081 0.21003 0.0074194 0.019109
-0.0035565 -0.0027181 -0.00033353 -0.0025086 0.0014893 -0.00032102 -0.009367 -0.0074069
0.0073752 0.019076 -0.1684 0.23851
1040000000 -0.016717 0.29021 0.033044 0.018698 -0.00086728 0.0071056 0.0022274 0.00068044
0.0004825 -0.0034202 -6.6065e-05 -0.001462
0.033015 0.01873 -0.17937 0.34777 0.029316 -0.014576 0.0015208 -0.0018244
-0.0021208 -0.0023904 -0.0011799 -0.0031034
-0.00085443 0.0071095 0.029311 -0.014712 0.15464 0.29356 -0.00050655 -0.0015129
-0.001511 -0.0010537 -0.00062096 -0.0011649
0.0022751 0.00068779 0.0015471 -0.0018112 -0.00051918 -0.0015018 -0.042356 0.28075
0.020765 0.016376 -0.0014562 0.0010381
0.00046046 -0.0034168 -0.0021136 -0.0023712 -0.0015203 -0.0010789 0.020804 0.016354
-0.074923 0.21488 0.014751 0.017526
-7.7936e-05 -0.001516 -0.0011289 -0.0030192 -0.0006061 -0.001135 -0.0015633 0.0010054
0.014761 0.017495 -0.14628 0.25792
1100000000 0.027001 0.30045 0.036145 -0.003734 0.0034025 0.0038101 0.0021845 -0.00098191
-0.0022485 -0.0028569 -0.0042784 0.00012755
0.03612 -0.0037184 -0.1372 0.36764 0.015167 -0.027528 -0.0001536 -0.0017921
-0.0035007 -0.00090273 -0.0039401 -0.0006154
0.0034002 0.0037985 0.015084 -0.027617 0.20015 0.2744 -0.0018383 0.00018793
-0.0016146 0.00050848 -0.0011438 -0.00042818
0.0021614 -0.00096599 -0.00015345 -0.0017785 -0.0018368 0.00018669 -0.0022725 0.28555
0.024908 0.0028303 -0.0022633 -0.00049994
-0.0023208 -0.0028951 -0.0035288 -0.00088102 -0.0016138 0.00051938 0.0249 0.0027732
-0.054337 0.22693 0.01931 0.007398
-0.0042362 0.00017635 -0.0039082 -0.00053477 -0.0011827 -0.00040664 -0.0022211 -0.00049589
0.019321 0.0074278 -0.10219 0.2919
1160000000 0.079609 0.29707 0.024238 -0.020499 0.0031351 -0.00084276 -0.00012767 -0.0021337
-0.0037702 -0.00057395 -0.00098657 0.0040238
0.024261 -0.020462 -0.092132 0.37187 -0.0036957 -0.028473 -0.0014705 -0.0016411
-0.0024978 0.0024407 -0.0016433 0.0017921
0.0031263 -0.00085824 -0.0037947 -0.028491 0.24459 0.24432 -0.00082606 0.0015574
-0.00049736 0.0016203 -0.00094394 0.00031131
-0.00011217 -0.0021673 -0.0014968 -0.0016601 -0.00084018 0.0015825 0.038577 0.28181
0.020362 -0.01197 -0.0038169 0.0044385
-0.0037624 -0.00053831 -0.002536 0.0024831 -0.00048728 0.0016348 0.020355 -0.011976
-0.01875 0.23365 0.017946 -0.001454
-0.0010973 0.0040403 -0.0016719 0.0018414 -0.00098943 0.00035952 -0.0038329 0.0044195
0.018004 -0.0014748 -0.053373 0.29581
1220000000 0.1226 0.2866 0.011209 -0.029918 -0.0013859 -0.001373 7.9545e-05 -0.00086985
-0.002486 0.0021555 0.0010277 0.0021008
0.011214 -0.029867 -0.049222 0.38525 -0.016615 -0.020954 -0.002577 0.00041486
-0.00016361 0.0029766 -0.00086368 0.002009
-0.001397 -0.0013721 -0.016708 -0.020903 0.28357 0.20542 0.00073302 0.0016824
0.00052021 0.0011509 0.00020496 0.00062254
5.9238e-05 -0.00084488 -0.0025431 0.00041576 0.00073464 0.001655 0.077617 0.27175
0.0096278 -0.018373 0.001558 0.001238
-0.0025031 0.0022296 -0.00012777 0.0030026 0.00051796 0.0011406 0.0096043 -0.018384
0.0061828 0.23927 0.01263 -0.013086
0.0010787 0.0020819 -0.00084732 0.0020321 0.00023135 0.0006103 0.0016313 0.0012598
0.012629 -0.013096 -0.024808 0.31388
1280000000 0.173 0.2675 -0.0075385 -0.028631 -0.0020121 0.0019025 -0.00074747 -0.0019771
-0.00079685 0.0030923 0.0024194 0.0012119
-0.0075118 -0.028603 -0.0030893 0.37805 -0.023525 -0.0082614 -0.0010461 0.0013473
0.0016409 0.0018026 0.00063283 0.0019998
-0.0020047 0.0019159 -0.023575 -0.008158 0.31519 0.16293 0.0015055 0.00010779
0.0010278 0.0002913 0.00020306 0.00036359
-0.00074851 -0.0020009 -0.001061 0.0013778 0.0015009 0.00011555 0.11433 0.25473
-9.5453e-05 -0.020116 -0.00089751 0.00021318
-0.00081754 0.0030703 0.0016038 0.0018145 0.0010228 0.00029512 -0.00012758 -0.020129
0.042645 0.24191 0.002385 -0.015118
0.0024205 0.0012085 0.00064491 0.0020737 0.00021088 0.00038408 -0.0009188 0.00022054
0.0023535 -0.015117 0.023502 0.31869
1340000000 0.21085 0.23376 -0.017047 -0.019313 0.000312 0.0042786 -0.0016657 -0.00075691
0.001441 0.0025576 0.0018884 -0.0013534
-0.01701 -0.019302 0.036332 0.37053 -0.020933 0.0042675 -0.00033494 0.0020962
0.0019044 0.00088849 0.0012388 0.00083049
0.00033485 0.0042756 -0.020934 0.0043801 0.33893 0.11398 0.0011666 -0.00083585
0.00062818 -0.00060852 0.00020609 0.00021989
-0.0016449 -0.00071385 -0.00033956 0.0020626 0.0011477 -0.00083555 0.14654 0.23246
-0.0094612 -0.016925 0.00051475 0.001013
0.0014953 0.0025343 0.0018851 0.00087481 0.00059468 -0.00058956 -0.0094789 -0.016899
0.072817 0.23422 -0.0042786 -0.0133
0.0018849 -0.0013049 0.001216 0.00075431 0.0001749 0.00021478 0.00052244 0.0010592
-0.0042667 -0.013393 0.061883 0.31442
1400000000 0.24398 0.19711 -0.023327 -0.0080663 0.0046877 0.0031467 -0.00214 0.00051104
0.0022924 0.00096012 0.00040073 -0.0013583
-0.023306 -0.0080719 0.073277 0.35918 -0.014446 0.012174 0.0013502 0.001601
0.001391 -0.00057351 0.0011553 0.00021549
0.0046983 0.0031298 -0.014405 0.012256 0.35213 0.059774 0.00020758 -0.0015468
0.00017396 -0.000316 0.00031006 0.00026629
-0.0021678 0.00049742 0.0013821 0.00162 0.00020129 -0.0015573 0.17408 0.20308
-0.015433 -0.010103 -0.00095615 0.00026632
0.0022868 0.00095761 0.0013827 -0.00059485 0.00012472 -0.00031958 -0.015463 -0.010063
0.10484 0.22816 -0.010061 -0.0083017
0.0003644 -0.0013671 0.0012437 0.00019872 0.00033895 0.00021285 -0.00095266 0.00023168
-0.010075 -0.0083034 0.10693 0.30635
1460000000 0.26844 0.15406 -0.020442 0.0043411 0.0051521 -0.0014557 -0.0016784 0.001669
0.0021279 -0.00038489 -2.3125e-05 -0.00093766
-0.020412 0.004312 0.10891 0.33829 -0.005732 0.014951 0.0018899 0.00031049
0.0010432 -0.0014003 0.00128 -0.00054741
0.0051242 -0.0014792 -0.0056445 0.014993 0.35898 0.0040407 -0.0010392 -0.0014476
0.00017758 -0.0002395 0.00061205 -0.00034576
-0.0016352 0.0016893 0.0018687 0.00030141 -0.0010356 -0.0014384 0.19976 0.17403
-0.016797 -0.0031966 -0.00051399 0.0025084
0.0021006 -0.00038834 0.001054 -0.0014131 0.00019224 -0.00024593 -0.01683 -0.0031731
0.13492 0.21262 -0.011791 -0.0024867
-5.5908e-06 -0.00092557 0.0012513 -0.00051601 0.00059625 -0.00035403 -0.00055319 0.0025484
-0.011789 -0.0025192 0.14125 0.28679
1520000000 0.28077 0.11196 -0.015111 0.0098399 0.0032249 -0.0037758 7.3647e-06 0.0026824
0.0021176 -0.0016534 -0.001087 -0.00029195
-0.015104 0.0098048 0.14282 0.32404 0.0016987 0.012539 0.0019056 -0.00083966
0.00010232 -0.0012121 0.00041724 -0.0010041
0.0032118 -0.0037923 0.0017673 0.012548 0.35089 -0.054323 -0.0011612 -0.00044904
0.0005157 -0.0008475 0.00012093 -7.0429e-05
-5.9195e-06 0.0027113 0.001901 -0.0008679 -0.0011544 -0.00045037 0.22107 0.13584
-0.016231 0.0029341 0.0017517 0.0021437
0.0021078 -0.0016721 9.3159e-05 -0.0012056 0.00051869 -0.00085142 -0.016221 0.0029768
0.16189 0.19729 -0.01147 0.0015273
-0.0010831 -0.00028401 0.00039518 -0.00102 0.00016254 -0.00010971 0.0017991 0.0020798
-0.011441 0.0015568 0.17468 0.26782
1580000000 0.29106 0.06712 -0.008652 0.013427 -0.00092514 -0.0044476 0.0015587 0.0020546
-2.0602e-05 -0.0021209 -0.0004237 0.00044812
-0.0086538 0.013411 0.17069 0.30073 0.0050767 0.0077032 0.0005712 -0.0018028
-0.00070361 -0.0012245 -0.00013288 -0.0007722
-0.0009544 -0.004452 0.0051313 0.0076793 0.3289 -0.11092 -0.0017957 0.0005305
-0.00044767 -0.0011511 0.00028311 -0.00055921
0.0015708 0.0020226 0.00056538 -0.0018005 -0.0017989 0.00052593 0.2338 0.09826
-0.012811 0.0083131 0.0024942 0.00056033
-3.0877e-05 -0.0021234 -0.00070757 -0.001219 -0.00044412 -0.0011602 -0.012795 0.0083273
0.18543 0.1795 -0.0089324 0.0073132
-0.00040698 0.00040674 -0.00012805 -0.00076932 0.00027134 -0.00055766 0.002514 0.00063624
-0.0089724 0.0073074 0.2086 0.24351
1640000000 0.29441 0.025047 -0.0017979 0.012459 -0.0025682 -0.002194 0.0029841 0.0010914
-0.0005042 -0.0017551 -0.00033929 0.00051504
-0.0018089 0.012459 0.20202 0.27548 0.0055514 0.0029209 -0.00074055 -0.0019636
-0.0011804 -0.00035313 -0.00040063 -0.00075381
-0.0025809 -0.0021882 0.0055727 0.0028916 0.29964 -0.1612 -0.00077339 0.0016008
-0.0010803 -0.00096101 -0.00014193 -0.0004482
0.0029954 0.0010618 -0.00075964 -0.0019767 -0.00077248 0.0016023 0.246 0.050145
-0.0084892 0.010347 0.0026725 -0.00098127
-0.00051434 -0.0017519 -0.0011865 -0.00035463 -0.0010758 -0.00096747 -0.0084569 0.010383
0.20801 0.15333 -0.0046265 0.0091656
-0.00034186 0.00052548 -0.00045127 -0.00073338 -0.00014843 -0.00043269 0.0026932 -0.0010537
-0.004607 0.0091413 0.23578 0.21204
1700000000 0.28659 -0.01981 0.001833 0.0098708 -0.0030687 0.00020139 0.0032073 -0.0014552
-0.0021144 -0.00088746 0.00055013 0.00051899
0.0018386 0.0098646 0.21977 0.24455 0.003292 0.00019885 -0.0016442 -0.00060305
-0.00085611 0.00020318 -0.00085614 -0.00048539
-0.0030554 0.00021884 0.0032888 0.00018834 0.25334 -0.19951 0.00050197 0.0017523
-0.0019368 -7.3873e-05 -0.00031668 -0.00079757
0.0031912 -0.0014693 -0.0016487 -0.00059605 0.00050207 0.0017809 0.24227 0.0023035
-0.0047295 0.011302 0.0014694 -0.0022078
-0.0021514 -0.00089449 -0.00085952 0.00021252 -0.0019463 -6.6312e-05 -0.0047147 0.011302
0.22508 0.13252 1.2252e-05 0.0091731
0.00056226 0.00053012 -0.00085071 -0.00051459 -0.00032781 -0.00079295 0.001429 -0.0021533
-2.7349e-05 0.0092095 0.25268 0.17926
1760000000 0.27603 -0.068348 0.004494 0.0066126 -0.0019092 0.00092513 0.001259 -0.0036882
-0.0016126 0.00050644 0.00029777 -0.00054167
0.0044916 0.0066078 0.24775 0.20517 0.00091741 -0.0013339 -0.0013194 0.00023859
-0.00092096 0.0011042 -0.00058025 0.00026553
-0.0019105 0.00091537 0.00091907 -0.0013342 0.20444 -0.23053 0.0014435 0.0011409
-0.0010742 0.0015153 -0.0011977 -0.00063747
0.0012254 -0.0037025 -0.0013186 0.00025189 0.0014634 0.0011538 0.23566 -0.047048
-0.00073066 0.01071 -8.8734e-05 -0.0025125
-0.0016298 0.0005243 -0.00092167 0.0010958 -0.0010586 0.0015199 -0.00069331 0.010721
0.2399 0.098564 0.0037101 0.0066922
0.00027482 -0.00053321 -0.00058987 0.00030569 -0.0011815 -0.00061969 -5.0714e-05 -0.0025987
0.0037636 0.0066879 0.267 0.1424
1820000000 0.25109 -0.10667 0.0048533 0.0028468 8.8227e-06 0.002001 -0.0011386 -0.003162
-0.0013019 0.001269 1.1396e-05 -0.00010478
0.0048433 0.0028484 0.25787 0.17421 -0.0011674 -2.1278e-05 -0.0012689 0.0010384
0.00018999 0.001263 -0.00066512 0.00045379
2.4052e-05 0.0019995 -0.0011763 -4.7151e-06 0.15347 -0.24482 0.0017504 7.3138e-05
4.9831e-05 0.0023393 -0.0015138 0.00020409
-0.0011311 -0.0031706 -0.0012468 0.0010604 0.0017441 9.4237e-05 0.20677 -0.094497
0.0017878 0.0088835 -0.0016353 -0.0016239
-0.0012842 0.0012657 0.00020599 0.0012642 5.8651e-05 0.00234 0.0018203 0.0088604
0.25593 0.068401 0.0046553 0.0034484
3.9225e-05 -6.4991e-05 -0.00065308 0.00045527 -0.0015446 0.00018569 -0.0016838 -0.0015336
0.0045946 0.0034626 0.27039 0.10634
1880000000 0.21567 -0.14597 0.0026434 0.00032309 -0.00054029 0.0020127 -0.0030061 -0.0022341
-0.00012049 0.0020067 0.00032055 -0.00063041
0.0026472 0.00031939 0.26272 0.12855 -0.0031307 0.0023466 -0.00015803 0.0017011
0.0007522 0.0010663 8.1918e-05 0.00091041
-0.00053542 0.0020278 -0.0031238 0.0023692 0.10199 -0.25066 0.0014084 -0.0013085
0.0016209 0.0017286 -0.0011279 0.0013866
-0.0030312 -0.0022577 -0.00015571 0.0017052 0.0014233 -0.0012981 0.16836 -0.13433
0.0033066 0.006158 -0.0021442 0.00027606
-8.9059e-05 0.001985 0.00075858 0.0010533 0.0016415 0.0017371 0.0032999 0.0061668
0.25949 0.037601 0.0047993 0.0014379
0.00027407 -0.00063048 7.1197e-05 0.00089323 -0.0011473 0.0013801 -0.0021586 0.00018714
0.0048194 0.0013944 0.27163 0.073361
1940000000 0.17691 -0.17268 0.00026798 -0.0015549 0.0013023 0.0019804 -0.0038041 0.00061362
0.0015932 0.0012125 -0.00062374 -0.00066043
0.00026459 -0.0015535 0.26486 0.095871 -0.0014119 0.0049009 0.0010317 0.0012165
0.0017418 0.00018816 0.00088713 0.00024101
0.0013297 0.0019844 -0.0013652 0.0049174 0.059618 -0.24269 0.00020315 -0.0019901
0.0022633 0.00027735 0.00016544 0.0016127
-0.0037921 0.0006346 0.0010582 0.0012087 0.00021904 -0.0020239 0.11802 -0.16762
0.0027832 0.0040828 -0.0012978 0.0011582
0.0016124 0.0012148 0.0017484 0.00018816 0.0023095 0.00026595 0.0028504 0.004083
0.26306 -0.0016266 0.0035342 -0.0018808
-0.00067445 -0.00075137 0.00089787 0.00024804 0.00015524 0.0016317 -0.0013444 0.0011997
0.0035041 -0.0018953 0.26285 0.036984
2000000000 0.12989 -0.18621 -0.0035848 0.00065066 0.0027288 0.0016859 -0.0023239 0.0035812
0.0012671 3.0321e-05 -0.00091704 0.00064669
-0.0035843 0.00064421 0.25013 0.060212 -0.00064273 0.0067448 0.0014307 0.00030711
0.00099878 -0.0012834 0.00036607 0.00014824
0.0027554 0.0016526 -0.00059533 0.0067659 0.017622 -0.22818 -0.0013796 -0.0010394
0.0019372 -0.0013842 0.001755 0.0016745
-0.0023329 0.0035903 0.0014214 0.00032033 -0.0013213 -0.0010355 0.063565 -0.17941
0.0010948 0.0027191 -0.0001234 0.0019127
0.0012777 1.4074e-05 0.00098799 -0.0012888 0.0019578 -0.0013819 0.0010656 0.0027431
0.2572 -0.035297 0.00048856 -0.0026756
-0.00089473 0.00066763 0.00037354 0.00018673 0.0017358 0.0016007 -5.4684e-05 0.0019183
0.00049296 -0.0026862 0.24922 0.00983
2060000000 0.084202 -0.19299 -0.0046892 0.0029575 0.0031446 -0.00031838 0.00064952 0.0032978
0.0014447 -0.00093747 -0.00015517 0.0010783
-0.0046918 0.0029426 0.23779 0.031478 0.0041256 0.0079647 0.00095527 -0.00052456
0.00032009 -0.0013877 0.00072703 -0.00013688
0.0031434 -0.00033849 0.0041992 0.0079598 -0.013793 -0.20935 -0.0012097 0.00051762
0.00027131 -0.0021933 0.0031135 0.00026034
0.00069536 0.0033646 0.00096168 -0.00052091 -0.0012333 0.00051821 0.012261 -0.17695
-0.00026914 0.0036822 0.00087688 0.00084846
0.0014385 -0.00091631 0.00029461 -0.0013728 0.00024905 -0.0022152 -0.00019524 0.0036496
0.24254 -0.0741 -0.0012856 -0.0034393
-0.00017389 0.0011693 0.00062827 -0.00011458 0.003085 0.00029231 0.00085635 0.00084877
-0.0012661 -0.0034303 0.23602 -0.015307
2120000000 0.038347 -0.18416 -0.0039128 0.0067991 0.0026627 -0.0023813 0.0027571 0.0020046
8.7098e-05 -0.0017951 0.00098802 5.1067e-06
-0.0038873 0.00679 0.21591 0.0070313 0.0064505 0.0045231 0.0011515 -0.0012339
-0.0012038 -0.0018078 0.00017264 -0.001135
0.0026624 -0.0024112 0.0064956 0.004472 -0.042494 -0.19327 -0.0006024 0.0010396
-0.0018508 -0.0014281 0.0004776 -0.0022467
0.0027143 0.002067 0.00117 -0.0012101 -0.00057928 0.0010171 -0.039539 -0.16092
-0.0010691 0.0050097 0.0014983 0.00093102
-4.6415e-06 -0.0017687 -0.0012276 -0.0017932 -0.0018338 -0.0014492 -0.0010779 0.005081
0.22423 -0.10972 -0.0048411 -0.0017476
0.0010126 -4.1217e-06 0.00016712 -0.0011502 0.00048655 -0.0022607 0.0016302 0.00086222
-0.0048202 -0.00175 0.21528 -0.031203
2180000000 -0.0012132 -0.17044 -0.00217 0.0098231 0.00078384 -0.0022821 0.0029653 -0.00026345
-0.00020211 -0.0010898 0.0011806 0.00024776
-0.0021813 0.0098127 0.19647 -0.010441 0.0075025 0.0039197 -0.00069667 -0.0016912
-0.0019077 0.00073644 0.00011698 0.00031871
0.00078622 -0.0022824 0.0075487 0.0038728 -0.063244 -0.16892 0.00099639 0.0012101
-0.00091461 0.00030914 0.0002167 -0.0018679
0.0029402 -0.0003052 -0.00073609 -0.0016674 0.00097905 0.0011894 -0.076452 -0.13456
3.4358e-05 0.0072816 0.0015565 7.0469e-05
-0.00019756 -0.0011344 -0.0019542 0.00074757 -0.0009595 0.0002824 7.7574e-05 0.0072254
0.1961 -0.14001 -0.0052832 0.0020306
0.0012791 0.00022055 0.00010088 0.00029838 0.00021385 -0.001783 0.0014054 0.00013414
-0.0053257 0.002031 0.19931 -0.046103
2240000000 -0.029725 -0.14598 0.0023211 0.01147 -0.00042555 -0.0029667 0.0019501 -0.0021616
-0.0019286 -0.00045621 0.0006793 -0.00176
0.002317 0.01146 0.17672 -0.016412 0.0082982 0.00044682 -0.00067426 -0.00040587
-0.00050177 0.0010956 -0.00081148 -0.00063444
-0.00044477 -0.0029509 0.0083224 0.00039111 -0.080497 -0.14508 0.0014867 -0.0015425
-0.00081222 0.00023851 -0.0023984 -0.0012911
0.001933 -0.0022006 -0.00067736 -0.00041315 0.0014989 -0.0015898 -0.11062 -0.10589
0.0018763 0.0087107 0.0015241 -0.00056575
-0.0019439 -0.00042034 -0.00050184 0.001112 -0.00079532 0.00021995 0.0019183 0.0086784
0.1649 -0.15869 -0.0047546 0.0045409
0.00063923 -0.0017932 -0.00079154 -0.00062277 -0.0025419 -0.0013381 0.0016528 -0.00066898
-0.0046916 0.0045415 0.17654 -0.056781
2300000000 -0.056987 -0.11883 0.0078673 0.0093911 -0.0013594 -0.0020087 -0.00041005 -0.0015189
-0.00077355 0.00069529 -0.00099536 -0.00050307
0.0078623 0.009387 0.15534 -0.025243 0.0084563 -0.0018937 -0.00089714 0.00048967
-8.3801e-05 0.001398 -9.7574e-06 0.0008927
-0.001397 -0.0020022 0.0084319 -0.0019517 -0.093369 -0.12132 -0.00047212 -0.0013672
-0.00015042 0.0017012 -0.0019261 0.0010312
-0.00038904 -0.0015744 -0.0009239 0.00042759 -0.00045328 -0.0012824 -0.13215 -0.069625
0.0054295 0.0089796 0.00055501 -0.0015243
-0.00080891 0.0007054 -6.1817e-05 0.0014073 -0.00015595 0.0017632 0.0054867 0.0089744
0.12618 -0.17866 -0.0028993 0.0078173
-0.0010361 -0.00059802 1.6864e-05 0.00085433 -0.0018449 0.0010052 0.0004295 -0.0015504
-0.0028882 0.0078457 0.16017 -0.057612
2360000000 -0.072955 -0.087343 0.011173 0.0082278 -0.001122 -0.0017045 -0.001551 -0.0010012
-0.00040499 0.00099296 -0.0013256 -0.00024998
0.011155 0.0082341 0.14675 -0.02456 0.0079873 -0.0046749 -0.0009163 0.0007943
0.0017738 0.0003206 0.00011179 3.8155e-05
-0.0011274 -0.0017316 0.0079526 -0.0047367 -0.10306 -0.098975 -0.0022965 -0.00079855
0.0010785 -0.00014419 -0.00080267 0.0016789
-0.0015168 -0.00095165 -0.00090858 0.00080475 -0.0022628 -0.00080122 -0.14912 -0.036948
0.0085808 0.0081132 0.0012648 -0.0016421
-0.00036094 0.00092723 0.0017725 0.00028264 0.0010835 -0.00011362 0.0086476 0.0080361
0.094975 -0.18105 0.00059226 0.0082068
-0.0013453 -0.00033246 0.00010214 -2.1042e-05 -0.00081304 0.0017919 0.0012916 -0.0017474
0.00060426 0.008213 0.13816 -0.061555
2420000000 -0.081717 -0.059515 0.014257 0.0026011 -0.0032214 -0.0012544 -0.00080408 0.00033402
0.0013273 0.0011986 -0.001118 0.0016784
0.014233 0.0026052 0.12915 -0.025255 0.004655 -0.0065279 0.0012718 0.00098435
0.00089587 -0.0015283 7.4403e-05 -4.9169e-05
-0.0032431 -0.0012169 0.0045954 -0.0065618 -0.11608 -0.078427 -0.0019609 0.0012821
-0.00017444 -0.00057827 0.00045484 0.0025447
-0.00081188 0.00032163 0.001242 0.0010089 -0.0019223 0.0012268 -0.15904 0.0073883
0.011398 0.0060105 -0.00022989 -0.0025195
0.0013665 0.0012307 0.00087516 -0.0015214 -0.00011506 -0.00059761 0.011492 0.0059777
0.055262 -0.18112 0.0019339 0.0085333
-0.0010257 0.0016518 7.2058e-05 -0.00010307 0.00045921 0.0025211 -0.00028511 -0.002664
0.0019163 0.0084278 0.11936 -0.057145
2480000000 -0.081719 -0.028084 0.014054 -0.0028187 -0.0017359 -0.00027941 -0.00083603 0.0013379
0.0013379 -0.00049908 -0.00018367 0.0014725
0.014044 -0.0028138 0.13112 -0.02548 0.0031137 -0.0085115 0.0012345 0.00021895
-0.00072157 -0.0010331 -2.1951e-05 -0.0003553
-0.0017304 -0.00022896 0.0030373 -0.008535 -0.11939 -0.058132 -0.00065236 0.0028126
-0.00033892 -0.00063381 0.001893 0.00097659
-0.000797 0.0014166 0.0012046 0.00020211 -0.00066313 0.0028435 -0.15987 0.045507
0.01518 0.0012418 -0.0011736 -0.0026294
0.0012928 -0.0004428 -0.0007448 -0.0010188 -0.00032088 -0.00065154 0.015155 0.0011424
0.021191 -0.17311 0.0051871 0.0071326
-0.00018701 0.0015203 -8.7408e-06 -0.00036325 0.0019083 0.00097322 -0.0010333 -0.0025516
0.0052343 0.0071853 0.10068 -0.053396
2540000000 -0.085984 -0.0012897 0.011664 -0.0068294 -0.0027756 0.00091 0.00037324 0.0014501
-0.00014967 -0.0013811 0.0011254 0.0017326
0.011652 -0.0068059 0.11818 -0.017284 -0.00086067 -0.0078514 0.00086151 -0.0013336
-0.0017152 0.00014947 -0.00060952 0.00016457
-0.0027558 0.00091999 -0.00093367 -0.0078628 -0.12591 -0.034738 0.001639 0.0024607
-0.001064 8.0854e-05 0.0017483 -0.00077431
0.00033531 0.001467 0.00083943 -0.0013444 0.0016255 0.0024857 -0.1591 0.085475
0.014704 -0.0041305 -0.0019477 -0.0020916
-0.00021734 -0.0013862 -0.0017343 0.00014442 -0.0010578 0.00012373 0.014724 -0.0042092
-0.0080055 -0.15805 0.0077057 0.00573
0.0011572 0.0017038 -0.00062238 0.00020675 0.0017751 -0.00082296 -0.0020673 -0.002137
0.007607 0.0056689 0.086196 -0.03939
2600000000 -0.078743 0.023837 0.0080968 -0.01034 -0.0014245 0.0026989 0.0011342 -0.00028439
-0.00070259 -0.0010307 0.0019864 0.00047536
0.0080959 -0.010324 0.11293 -0.032743 -0.0030855 -0.0062123 -0.00024446 -0.00084537
-0.00021849 0.0017218 -0.00033133 0.00071871
-0.0013978 0.002672 -0.0031494 -0.0061903 -0.13082 -0.009429 0.0028797 0.00020783
-1.4477e-05 0.0014364 0.00135 -0.0016615
0.0011377 -0.00030625 -0.00023793 -0.00084917 0.0028478 0.00020761 -0.14372 0.11991
0.011967 -0.0088877 -0.0033523 0.00026654
-0.00069075 -0.0010021 -0.00016879 0.0017272 -9.044e-06 0.0014201 0.011907 -0.0089084
-0.042668 -0.13875 0.00889 0.0051138
0.0019836 0.00052927 -0.00032061 0.00074545 0.0013178 -0.0017169 -0.0031732 0.00038561
0.0090223 0.0050939 0.077912 -0.025049
2660000000 -0.072401 0.049507 0.0039966 -0.011801 -0.00018795 0.0012262 0.0003181 -0.00029633
-0.0022554 -4.3067e-05 0.0013443 -0.0007863
0.0040041 -0.01178 0.12074 -0.02874 -0.0044699 -0.0046756 -0.0012125 -0.0005842
0.00034942 0.0017812 0.00047164 0.00094156
-0.00018617 0.0012244 -0.0045167 -0.0046336 -0.12988 0.011255 0.0020013 -0.0014864
0.00061353 0.00036187 -0.0010899 -0.0017117
0.00031753 -0.0002882 -0.0012423 -0.00055457 0.0019934 -0.001467 -0.12333 0.15149
0.0076575 -0.012037 -0.0020137 0.0010333
-0.0022668 2.1923e-05 0.00036782 0.0017932 0.00060129 0.00029082 0.0075594 -0.012035
-0.063856 -0.11914 0.010489 0.001066
0.0013776 -0.00082353 0.00048167 0.00092906 -0.0011252 -0.0017765 -0.0022233 0.00098452
0.010412 0.0010212 0.073867 -0.0057122
2720000000 -0.060787 0.068099 -0.0002751 -0.01162 -0.00015374 0.0029478 -0.00030577 -0.00028644
-0.00222 0.0020774 0.00036392 -0.0016617
-0.00025928 -0.011609 0.10595 -0.032393 -0.0050479 -0.0013144 -0.0016743 0.00047608
0.0019477 0.00040476 0.00089675 -2.2941e-06
-0.00016193 0.0029608 -0.0050626 -0.0012693 -0.12461 0.040881 0.00043169 -0.0026145
8.0159e-05 0.00035126 -0.0014451 0.00051585
-0.00031233 -0.0002541 -0.00168 0.00047491 0.0004225 -0.0025993 -0.089654 0.18072
0.002996 -0.013222 -0.001913 0.0022122
-0.0021988 0.0020866 0.0019494 0.00038974 6.9947e-05 0.0003833 0.0028867 -0.013207
-0.08313 -0.086953 0.011428 -0.0012769
0.00032749 -0.0016055 0.00089051 -4.4441e-05 -0.0014669 0.00053091 -0.0017576 0.0022652
0.011487 -0.0012381 0.077788 0.013179
2780000000 -0.04671 0.086668 -0.004612 -0.010186 -5.4473e-05 0.0011975 0.00045422 -0.00029843
0.00093097 0.0027976 -0.00064088 -0.0016447
-0.0045997 -0.010194 0.10426 -0.044446 -0.0038474 -0.00014533 -0.00040322 0.0016736
0.0017205 -0.0010906 0.00012974 -0.00023233
-7.0849e-05 0.001204 -0.0038533 -0.00012305 -0.1213 0.072262 -0.0017924 -0.0018515
0.00034908 -0.0003933 -0.00052435 0.00079896
0.00045778 -0.00029238 -0.00037487 0.0016792 -0.0017612 -0.0018696 -0.060344 0.20289
-0.0023925 -0.013053 -0.00082186 0.0019352
0.001008 0.0028048 0.0017053 -0.0011302 0.00037384 -0.00039106 -0.0024954 -0.012995
-0.098256 -0.053888 0.0099867 -0.0061262
-0.00074814 -0.0016809 7.736e-05 -0.00021956 -0.00046083 0.0008055 -0.00086151 0.0019284
0.0098765 -0.0061211 0.082016 0.030993
2840000000 -0.031279 0.1016 -0.0076278 -0.0069243 0.0015593 0.0019891 -0.00020409 -4.8763e-05
0.0014442 0.0011805 -0.0016577 0.00024083
-0.0076148 -0.0069246 0.10244 -0.038013 -0.0034767 0.00099689 0.00057303 0.00096572
-0.00026485 -0.0016085 2.2015e-05 -5.0356e-05
0.0015885 0.0019658 -0.0034673 0.0010193 -0.11449 0.09801 -0.001579 0.0001031
0.00026157 0.00044155 0.00097643 0.00095208
-0.00024818 4.8695e-05 0.00058602 0.00095462 -0.001609 0.00011333 -0.023658 0.21815
-0.0060367 -0.010306 -7.58e-05 0.0010072
0.0014255 0.0011909 -0.00026161 -0.0016235 0.00015104 0.00047221 -0.0061257 -0.010324
-0.10166 -0.022816 0.008125 -0.0073409
-0.0016606 0.00027625 1.7852e-05 -5.2369e-05 0.00094939 0.00096535 3.4342e-05 0.001053
0.0082509 -0.007272 0.09699 0.046204
2900000000 -0.017508 0.121 -0.00885 -0.0028873 0.0018198 0.00019903 0.000483 -0.00064194
0.0024373 -0.0010284 -0.00074105 0.00016396
-0.0088407 -0.0028953 0.082914 -0.045826 -0.0015039 0.0024817 0.001064 0.00034472
-0.00066234 -0.0013807 -0.00035945 8.4737e-06
0.0018099 0.00019266 -0.0014882 0.0025038 -0.096842 0.13033 -0.0010475 8.9384e-05
-0.0002767 -0.00074634 0.001895 -0.00040203
0.00047119 -0.00063403 0.0010619 0.00034932 -0.0010493 5.7147e-05 0.013546 0.22076
-0.0090151 -0.0067565 0.0011546 0.0019101
0.0024553 -0.0010784 -0.00069081 -0.0013621 -0.00022414 -0.00075073 -0.0089816 -0.0066769
-0.10056 0.016119 0.0060672 -0.010456
-0.00075478 0.00016777 -0.00037382 1.8717e-05 0.0019919 -0.00045092 0.0010462 0.0017741
0.0059004 -0.010535 0.1109 0.051233
2960000000 0.0041972 0.13267 -0.0086483 0.00055881 0.00075276 0.0013376 -0.00058772 -0.00073371
-0.00011912 -0.0018729 -0.00073762 0.00035848
-0.0086325 0.00055471 0.09194 -0.045344 -0.001068 0.0012191 0.0011224 -8.7489e-05
-0.0012723 -0.00067373 0.00038695 0.00037734
0.00073458 0.0013103 -0.0010531 0.001238 -0.077096 0.16085 -0.00068501 0.00063359
-0.00050168 0.00093845 -6.8386e-06 -0.0023996
-0.00060789 -0.00074154 0.0011357 -0.00010313 -0.00067116 0.00064701 0.055566 0.22748
-0.0098462 -0.0016259 0.0014381 0.00075583
-0.00017401 -0.0018367 -0.0012795 -0.00065455 -0.00049603 0.0010444 -0.0098887 -0.0016107
-0.088661 0.047591 0.0011038 -0.011498
-0.00069316 0.00036632 0.00042197 0.00032316 -4.4712e-06 -0.0023647 0.0015527 0.00084841
0.0012939 -0.011551 0.13058 0.062091
3020000000 0.022098 0.14674 -0.0062923 0.0038458 0.001313 -0.0002947 -0.00078674 -9.5786e-05
-0.00080647 0.00031956 -5.7677e-05 0.00052733
-0.0062961 0.0038216 0.080431 -0.034011 -0.0006039 0.00020391 0.00035911 -0.0011412
-0.001839 0.00042828 0.00063076 -0.00018436
0.0013431 -0.00033366 -0.00057962 0.00020067 -0.056422 0.18515 -0.00025466 0.0011536
0.00063522 0.00042448 -0.00074496 -0.0015218
-0.00075939 -7.6818e-05 0.00035707 -0.001155 -0.00024562 0.0011237 0.09457 0.21974
-0.008797 0.0011212 0.00055585 0.0003542
-0.00086192 0.00034181 -0.0018489 0.00048163 0.00068357 0.00037948 -0.0087092 0.0011267
-0.071979 0.077197 -0.0018631 -0.010584
-5.6548e-05 0.00043284 0.00060377 -0.00016487 -0.00072054 -0.0016195 0.0004761 0.00032372
-0.0019176 -0.010574 0.14969 0.058899
3080000000 0.049447 0.15623 -0.0045396 0.0060095 0.0016929 -0.00027042 -0.0006427 -5.7424e-05
-0.00050887 0.00012466 -2.6088e-05 0.00047406
-0.0045526 0.0060097 0.077787 -0.02813 -0.00039193 0.00087663 -0.00027592 -0.00029008
-0.00012763 0.0011952 -3.2235e-05 -0.00052344
0.0016933 -0.0002919 -0.00038449 0.00088034 -0.019277 0.20709 -0.00054226 0.0002265
0.00035246 0.00038758 -0.0022268 -0.00050901
-0.000657 -6.0132e-05 -0.00026648 -0.00026763 -0.00049916 0.00019618 0.12801 0.21167
-0.0060573 0.0048248 0.0019957 0.00016098
-0.00053236 7.4492e-05 -0.00011618 0.0011795 0.00041078 0.00041479 -0.0060446 0.0048632
-0.043321 0.10942 -0.0065605 -0.0087376
-7.4494e-05 0.00046528 -7.6956e-05 -0.00059261 -0.0021733 -0.00044855 0.0020166 0.00024
-0.0062779 -0.0086256 0.16388 0.066045
3140000000 0.078062 0.1597 -0.0010263 0.0075693 0.0024841 -0.0014118 -0.0012848 0.0010018
0.0014113 0.00065559 0.00020084 -7.8941e-05
-0.0010344 0.0075633 0.073624 -0.029842 -0.00088015 0.00028589 0.0006855 -0.00019164
-9.1149e-05 0.00079145 0.00057998 -0.00041582
0.0024913 -0.001448 -0.00086638 0.00029269 0.023529 0.22746 8.6894e-05 0.0017253
0.0016144 -0.00079725 -0.0025424 0.00080445
-0.0012323 0.0009937 0.00069161 -0.00019347 7.0747e-05 0.0016937 0.16322 0.186
-0.0028708 0.0061707 0.0010314 -0.0013202
0.0014159 0.00057795 -7.9683e-05 0.00075557 0.0016643 -0.00084956 -0.0028447 0.0060822
-0.025475 0.12906 -0.0082534 -0.0046738
0.00014631 -0.00012379 0.00056486 -0.00038215 -0.0025534 0.00071293 0.00097054 -0.0015293
-0.0085458 -0.0046709 0.18813 0.056892
3200000000 0.11026 0.17055 0.0040912 0.0064017 0.0008007 -0.0027866 -0.00022914 0.0019495
0.00045446 -0.0019805 0.00013347 0.00037407
0.0040712 0.0064055 0.083975 -0.028382 -0.0009136 0.00063511 -0.0003332 -0.00073834
0.00085919 0.00134 -0.00034588 -0.0011537
0.00075128 -0.0027914 -0.00091043 0.00062715 0.068133 0.23139 0.0011569 0.00059971
-0.00040472 -0.0024764 -0.0014001 0.0023946
-0.00019382 0.0019236 -0.0003315 -0.00077269 0.00112 0.00060423 0.18335 0.16374
-0.00016426 0.0058549 0.00054534 -0.0013745
0.00039192 -0.0020369 0.00087982 0.0012856 -0.00043894 -0.0023927 -0.00020397 0.005908
0.01449 0.14857 -0.0095409 -0.0012614
0.00013212 0.00040265 -0.00039729 -0.0011755 -0.0012447 0.0024922 0.00070356 -0.0012888
-0.0093696 -0.0013016 0.20335 0.056103
3260000000 0.14294 0.16222 0.0042674 0.0032085 -0.0006035 -0.0025005 0.0011847 0.00086999
8.6003e-05 -0.0017933 1.6982e-05 0.0001872
0.0042442 0.0032137 0.092273 -0.031452 -0.0017133 0.0021517 -0.00030584 -0.00018057
0.00086001 -0.00061286 -0.0010458 0.00022372
-0.0006533 -0.0024705 -0.0016902 0.0021906 0.11875 0.22696 0.00032443 4.589e-05
-0.00085743 -0.00092008 0.00058043 0.0018792
0.0012221 0.00087093 -0.00030387 -0.00018976 0.00033839 -8.4502e-06 0.2107 0.12584
0.0024646 0.0049375 -0.00071216 -0.001833
8.8485e-05 -0.0017935 0.00080228 -0.00060528 -0.00089442 -0.00092548 0.0024959 0.00488
0.041336 0.15724 -0.0074683 0.0038186
1.6279e-05 0.0001506 -0.0010225 0.00029917 0.00046865 0.0018207 -0.00090418 -0.0019562
-0.0076151 0.0038719 0.23316 0.046492
3320000000 0.17312 0.15615 0.0074367 0.0012029 -0.00047861 -0.0018544 0.00079901 0.00026263
-0.0017166 -0.0013555 0.00019646 0.00012987
0.0074203 0.0012176 0.098906 -0.027908 0.0010977 0.0023039 -0.0002365 -0.00049413
-0.00024273 -0.00029694 -0.00059413 0.00017337
-0.00050976 -0.0018582 0.001115 0.0023094 0.16607 0.21789 0.00040975 -0.00027561
-0.0012381 -0.00022486 0.00024322 0.00079804
0.0008026 0.00027656 -0.00023975 -0.00049396 0.00044575 -0.00027525 0.2193 0.095782
0.0036503 0.0032924 -0.00087378 0.00012484
-0.0016608 -0.0013623 -0.00022683 -0.00032248 -0.0012634 -0.0002171 0.0036794 0.0033228
0.073858 0.15806 -0.0036651 0.0047227
0.0003735 0.0001998 -0.00061791 9.7019e-05 0.00033152 0.00080717 -0.00079903 0.00026064
-0.0035827 0.0047248 0.24897 0.032874
3380000000 0.20892 0.13909 0.0056863 -0.0021911 -0.0011377 0.0004622 0.0011485 0.00022156
-0.0014266 0.00085934 0.00051428 -3.2437e-05
0.0056783 -0.0021763 0.10991 -0.035486 0.00033881 0.0026337 -0.001266 -0.00060071
-0.00017447 6.6824e-05 -0.00085967 0.00045461
-0.0010903 0.00049833 0.00034537 0.0026644 0.20757 0.19538 0.00067514 -0.00035859
-0.0016517 0.00061556 0.0010488 0.0012418
0.0011049 0.00019666 -0.0012393 -0.0005733 0.00064516 -0.00037978 0.23419 0.063661
0.0053503 0.0031446 -0.00018897 0.00056123
-0.0013881 0.00089564 -0.00018145 0.00011975 -0.001699 0.0005805 0.0054422 0.0031289
0.11754 0.14989 -0.00083004 0.006063
0.00043807 -4.5528e-05 -0.00076696 0.00044254 0.00097187 0.0013863 -0.00029654 0.00028588
-0.00099346 0.0060757 0.27919 0.014864
3440000000 0.24028 0.11731 0.004684 -0.0040445 -0.00076516 -0.0016518 0.00088234 4.7501e-05
-0.001512 0.0016537 0.00062115 0.00028042
0.0046912 -0.0040339 0.10351 -0.041094 0.0031989 0.0017411 -0.00082506 0.0011302
0.00019897 0.00033642 9.6185e-05 0.00098134
-0.00078311 -0.0016183 0.0031951 0.0017234 0.24593 0.16704 -0.00045081 -0.00015995
1.8883e-05 0.0015318 0.00097542 0.00082094
0.00088588 1.9109e-05 -0.00080536 0.0011621 -0.00043314 -0.00019543 0.23494 0.030719
0.006754 6.7681e-05 -0.00019575 0.00045082
-0.0014978 0.001667 0.00018852 0.00025603 4.0411e-05 0.0015815 0.0067936 -1.2786e-05
0.14724 0.13906 0.0032119 0.0036855
0.00074319 0.00032327 0.00010759 0.00096296 0.00097257 0.00088719 -3.8581e-05 0.00049109
0.0032518 0.0037178 0.29547 -0.015677
3500000000 0.27221 0.085353 0.0025319 -0.0049406 -0.0014338 0.0016869 0.0012238 -0.00077725
-0.00084961 0.0012022 0.00048566 -0.00088059
0.0025347 -0.0049329 0.11604 -0.064716 0.0029615 0.00086058 -0.00049459 0.00072976
0.00039389 1.9306e-05 3.2836e-05 0.00023283
-0.0013942 0.0016695 0.0029687 0.00082709 0.27505 0.13337 0.00011363 -0.00018788
-0.00017817 0.00089038 0.0016757 -3.0731e-05
0.0011654 -0.00080191 -0.00049206 0.00073918 0.00013087 -0.00016199 0.23969 0.0034021
0.006762 -0.0027238 -5.8794e-06 -0.00010597
-0.00090642 0.0012311 0.00044656 2.4437e-05 -0.00025502 0.00092533 0.0068559 -0.0027728
0.19293 0.11193 0.003598 0.0016762
0.00047441 -0.00095013 7.3499e-05 0.00028503 0.0016296 7.2401e-06 -7.4183e-05 -0.00025206
0.0034396 0.0014876 0.31613 -0.042946
3560000000 0.29114 0.050719 0.00011258 -0.0062042 1.1471e-05 -0.00094931 0.00058395 8.8913e-05
0.0017912 0.0019091 -0.00023027 -0.0009891
0.00010842 -0.0062018 0.11016 -0.070289 0.0055689 -0.00081508 0.00039951 0.00056383
0.00062037 -0.00018868 0.00026604 0.00029235
1.2588e-06 -0.00093263 0.005537 -0.00088559 0.30253 0.090301 -0.00027364 -0.00020665
0.0006767 0.00051802 0.0016558 -0.00066987
0.00063369 6.967e-05 0.00042794 0.00058428 -0.00027362 -0.00018694 0.2302 -0.032748
0.0059868 -0.0057472 -0.00036116 -0.00061744
0.0017859 0.0019652 0.00062115 -0.00018059 0.00069488 0.00049986 0.0058458 -0.0057672
0.2139 0.097787 0.0033703 -0.001241
-0.00015006 -0.00094651 0.00029115 0.00025349 0.0016928 -0.00073675 -0.00043334 -0.00043866
0.0034161 -0.0011001 0.32737 -0.083756
3620000000 0.30683 0.012316 -0.0013826 -0.0036618 -0.0023372 -0.00047471 9.5108e-05 -0.0020508
-9.3907e-05 0.00032917 -0.0005876 -0.00082686
-0.0013773 -0.0036655 0.11059 -0.099877 0.0038807 -0.0036875 0.0003323 0.00050163
-0.00023958 -0.0007551 0.00058183 0.00029793
-0.0023161 -0.00045749 0.0038104 -0.0037296 0.31537 0.0467 7.7093e-05 -0.00091592
-0.00017439 0.00036511 0.00075767 -0.00093718
0.00013935 -0.0020145 0.00030282 0.00047703 8.0454e-05 -0.00091927 0.21888 -0.06283
0.0015614 -0.0070391 -0.001287 0.00090024
-5.6382e-05 0.00044914 -0.0003297 -0.00072239 -0.00027135 0.00035314 0.0016671 -0.0070322
0.23741 0.054989 0.0017142 -0.0021303
-0.00055458 -0.00082536 0.00060849 0.00034349 0.00069387 -0.00085867 -0.0012317 0.00071514
0.0016137 -0.0021266 0.32914 -0.1173
3680000000 0.31037 -0.031655 -0.0037351 -0.0038285 -0.0014593 0.0017626 -0.0011528 -0.00013842
0.0015835 -1.0355e-05 -0.0011142 -0.00072241
-0.0037133 -0.0038413 0.10576 -0.11684 0.0015648 -0.0047381 0.0007363 0.0002787
-0.00035435 -0.00063444 0.00063878 0.00018565
-0.0014398 0.0017687 0.0014993 -0.0047382 0.3264 -0.0035216 -0.0010373 -0.00063813
0.0011738 0.00075635 0.00069008 -0.0017819
-0.0011239 -0.00011145 0.00074145 0.00026582 -0.0010039 -0.00062639 0.20543 -0.096828
0.00028934 -0.0069566 -0.0010845 0.0012738
0.0016245 -6.4078e-05 -0.00038011 -0.00060688 0.0011722 0.0007395 0.00013095 -0.0069062
0.25661 0.030337 0.0011162 -0.0019831
-0.0010503 -0.00074794 0.00063245 0.00012482 0.0006585 -0.0017771 -0.0010346 0.0014957
0.001335 -0.0018871 0.3295 -0.16226
3740000000 0.31202 -0.067143 -0.0033533 1.8057e-05 -0.0021257 0.0028572 -0.00016154 -0.00066092
-0.00068567 0.00014415 -0.00073867 0.00037505
-0.0033596 1.7534e-05 0.097133 -0.13864 0.00062516 -0.0054543 0.00028002 -0.00024586
-0.00024158 -0.00023191 0.00066669 0.0001584
-0.0021128 0.0028882 0.00055731 -0.0054651 0.32934 -0.04355 -0.0006029 -0.00011807
0.00018329 -9.1572e-05 -0.00064949 -0.0012184
-0.00015216 -0.000665 0.00026338 -0.0002207 -0.0006455 -9.6858e-05 0.18383 -0.12056
-0.0021469 -0.0059975 0.00073281 0.0026171
-0.00065746 0.00012382 -0.00030128 -0.00018916 0.00018021 -7.7791e-05 -0.0020209 -0.006064
0.26317 -0.0090764 6.9252e-05 -0.0021142
-0.00072725 0.00028139 0.00067435 0.00018351 -0.00058616 -0.0010983 0.00070946 0.0023538
-0.00020099 -0.0021783 0.31562 -0.20165
3800000000 0.30608 -0.11299 -0.0023829 0.00057955 0.00092713 0.0040539 -0.0012007 -0.0015834
0.0015395 0.0009591 -0.0011132 0.00023458
-0.0023736 0.00057591 0.085816 -0.15317 -0.0024063 -0.0049216 0.00028924 0.00016319
-0.0009491 -0.00053059 0.00082414 9.2203e-05
0.00095388 0.0040645 -0.0024767 -0.0049056 0.32529 -0.085143 -0.00069766 0.0003061
0.00095896 4.3918e-05 -0.00086348 -0.00066613
-0.0011889 -0.0015948 0.00031235 0.0001007 -0.00068794 0.00027677 0.17404 -0.14618
-0.0034071 -0.0051598 0.001838 0.0018063
0.0015409 0.00087431 -0.00095632 -0.00060109 0.00093326 6.2512e-05 -0.0035747 -0.0051253
0.27538 -0.050306 0.0010957 -0.00088826
-0.0012147 0.00023794 0.00075619 9.0434e-05 -0.00082984 -0.00071894 0.0018721 0.0018864
0.0013218 -0.00084806 0.30648 -0.24321
3860000000 0.29512 -0.14444 -0.0010554 0.0012152 0.0029727 0.0018611 -0.0020968 0.001167
0.00088623 -0.0011736 -0.00030508 0.0015962
-0.0010675 0.0012317 0.066672 -0.16277 -0.003577 -0.0048115 0.0007139 -0.00068072
-0.00093102 0.0013996 0.00090729 -0.0010728
0.0029592 0.0018705 -0.0036195 -0.0047579 0.30541 -0.12532 -0.00083275 0.00091757
0.00019424 -0.00064672 -0.0010803 -0.00023388
-0.002078 0.0012085 0.00068606 -0.00065508 -0.0008644 0.00091748 0.14636 -0.16095
-0.0028329 -0.0048043 0.0015848 0.0009794
0.00086744 -0.0012595 -0.00087165 0.0013912 0.00029168 -0.00061377 -0.0026789 -0.0049035
0.27144 -0.082039 0.00022545 -0.0023767
-0.00022849 0.0015384 0.00093966 -0.0011735 -0.0010696 -0.00011923 0.0017168 0.00080216
4.3786e-06 -0.0024756 0.2838 -0.28054
3920000000 0.28015 -0.18434 0.00169 0.00062982 0.0036573 0.002276 -4.4092e-05 0.00083752
0.00040781 -0.00017283 0.00043433 0.00033522
0.0016734 0.00062398 0.039126 -0.17907 -0.0048559 -0.0028732 -0.00045217 -2.1345e-05
0.00038233 0.00032293 -0.00034897 -0.0005099
0.0037293 0.0022599 -0.0048795 -0.0027902 0.2988 -0.15847 0.00013381 0.0012829
0.0014083 -0.0012429 -0.00043211 0.00015742
-3.6636e-06 0.00091856 -0.00046277 -2.9426e-06 0.00016088 0.0012837 0.12605 -0.1714
-0.0045173 -0.0040161 0.002314 -0.00061437
0.00038553 -0.00012541 0.0004388 0.00030445 0.001364 -0.0012125 -0.0046105 -0.0039005
0.2617 -0.13081 0.00069241 -0.0016647
0.00039966 0.00042026 -0.00035336 -0.00048431 -0.00044815 2.5363e-05 0.0022728 -0.00031053
0.00082441 -0.0018091 0.26159 -0.30831
3980000000 0.25274 -0.22012 0.0019545 -0.0027679 0.0049068 -0.00039035 0.00019548 0.00097085
0.00081248 -0.001774 0.00052946 0.00014857
0.0019608 -0.0027572 0.016707 -0.19205 -0.0053478 -0.0010729 0.00071934 0.00049075
0.00062626 0.00055942 -0.00021019 -0.0012397
0.0048799 -0.00048289 -0.0053712 -0.0010231 0.27002 -0.18883 0.0015108 0.00010228
-0.0010845 -0.0011894 -0.00070628 -0.00045133
0.00023075 0.00097855 0.00068518 0.00049235 0.0015293 0.00016017 0.089808 -0.19292
-0.0051089 -0.003674 0.0016132 -0.00097147
0.00079299 -0.0017795 0.00065796 0.00053533 -0.0010007 -0.0010936 -0.0050645 -0.0037228
0.24844 -0.1605 0.00093901 -0.005292
0.00043048 0.00010221 -0.00018267 -0.0012199 -0.00056908 -0.00035615 0.0016157 -0.0012567
0.00078617 -0.0051596 0.22707 -0.34601
4040000000 0.22513 -0.24548 -0.00040864 -0.0037942 0.0032726 -0.0030178 0.0002567 -1.2262e-05
-0.00063827 -0.00078801 0.00052722 7.1592e-05
-0.00040992 -0.0037885 -0.0086049 -0.19904 -0.0045537 7.8666e-05 0.0001592 -0.00098373
0.00012957 8.6539e-05 -0.0015793 0.00011334
0.0032659 -0.0030615 -0.0045548 0.00014672 0.2474 -0.22215 0.00028094 -0.00058632
-0.0010133 -0.00036034 -0.00090196 0.00014295
0.0002998 -1.6914e-05 0.00013556 -0.00098872 0.00034586 -0.00065147 0.068019 -0.18777
-0.0065768 -0.0016765 0.0015088 -0.00056693
-0.00062299 -0.00071727 0.00013645 4.5323e-05 -0.0010885 -0.00033557 -0.0066148 -0.0015729
0.23504 -0.19412 -0.0021782 -0.0033643
0.00066372 0.00015111 -0.0015637 0.00020707 -0.00094121 9.413e-05 0.0015438 -0.0003154
-0.0021885 -0.0034532 0.19041 -0.36395
4100000000 0.19466 -0.26865 -0.0028685 -0.0029177 0.00078364 -0.0034073 -0.00026356 -2.6043e-05
0.00025373 -0.0015904 0.00030897 0.00013513
-0.002856 -0.0029169 -0.034477 -0.20194 -0.0045816 0.0008053 -0.00026765 -0.00029551
0.0006261 0.00017493 -0.00040271 0.00045584
0.00075188 -0.0034116 -0.0046151 0.00084176 0.22532 -0.24789 0.00020797 -0.00016978
-0.00058227 -0.00018155 -0.0014132 -8.7529e-05
-0.00028449 7.699e-05 -0.00025952 -0.00031115 0.00025336 -0.00012373 0.034624 -0.20106
-0.0064094 0.00085069 0.0010631 -0.0014212
0.00029709 -0.0015212 0.00066582 0.00023013 -0.00060218 -0.00020224 -0.006363 0.0009352
0.21582 -0.21775 -0.0023959 -0.0047708
0.00030435 0.00018999 -0.00039647 0.00041577 -0.0013043 -9.1035e-05 0.0010411 -0.0015563
-0.0023507 -0.0044673 0.15643 -0.39039
4160000000 0.16594 -0.28561 -0.0035314 -0.0020933 -6.7796e-05 -0.0032267 0.0005898 -7.4956e-05
-0.003697 -0.00059632 0.00072122 -0.00064708
-0.0035386 -0.002117 -0.059748 -0.19787 -0.0047574 0.0025197 -0.00039616 -0.00035583
0.00021711 -0.00039629 -0.0010033 0.00034228
-9.9518e-05 -0.0032834 -0.00474 0.0025956 0.19287 -0.2633 0.00046892 -0.00035039
-0.0010043 -0.00048315 -0.0012901 0.00088126
0.00057211 -6.2668e-05 -0.00039118 -0.00035107 0.00045125 -0.00036989 0.010216 -0.1884
-0.0053866 0.0019172 0.00097657 -0.0022733
-0.0037579 -0.00057812 0.00020549 -0.00036329 -0.00095157 -0.0004435 -0.0053393 0.0018895
0.18204 -0.25275 -0.0048741 -0.002952
0.00068534 -0.00066215 -0.00091422 0.00035933 -0.0013258 0.00093559 0.00096834 -0.0020972
-0.0049044 -0.0031823 0.10773 -0.39902
4220000000 0.13769 -0.30184 -0.0046001 -2.0209e-05 0.00011051 -0.0037428 -0.00030125 -0.00019746
-0.00088637 0.0010338 0.00037493 -0.00107
-0.0046159 -2.1819e-05 -0.095821 -0.18761 -0.0023154 0.00329 -0.00021069 -5.9789e-05
-1.0965e-05 -4.4166e-06 -0.00056254 0.0010322
0.00013983 -0.0037636 -0.0022898 0.0033479 0.16335 -0.28973 0.00012918 0.00019855
0.00035737 0.00031547 -0.0002838 0.0013054
-0.00023396 -0.00021522 -0.000204 -6.8667e-05 0.00013143 0.00021435 -0.0133 -0.1871
-0.0043031 0.0019111 -2.4778e-05 -0.0021985
-0.00083542 0.0010971 7.0828e-06 2.2388e-05 0.00032749 0.00032754 -0.0043495 0.0019448
0.16559 -0.27381 -0.004622 -0.0026783
0.00031194 -0.0011549 -0.00058165 0.00099689 -0.00021853 0.0012187 -7.0865e-05 -0.0023669
-0.0045929 -0.0024096 0.079755 -0.41224
4280000000 0.10658 -0.31053 -0.0029246 0.0017657 -0.0019495 -0.0042457 -0.00033741 0.00068575
-0.00045556 0.0012719 -0.00056808 -0.00014044
-0.0029129 0.0017764 -0.12113 -0.19182 -0.0027867 0.003082 -0.00080822 -0.0003429
0.00018296 0.00031017 0.00042065 0.00047735
-0.0020223 -0.0042364 -0.0027251 0.0031125 0.13319 -0.29655 0.00069849 -0.00018876
-0.00094802 0.00079418 -0.00027599 0.00075174
-0.00032575 0.000679 -0.00080763 -0.00035957 0.00074 -0.00021115 -0.050893 -0.17164
-0.0047057 0.0026032 -0.00054108 -0.0021842
-0.0003925 0.001225 0.00021643 0.00034662 -0.00097033 0.00086046 -0.0046079 0.0026189
0.11744 -0.29356 -0.0063757 1.0303e-05
-0.00052836 -0.00016146 0.00047246 0.00047539 -0.00030554 0.00079826 -0.00046795 -0.002087
-0.0064251 -0.00015114 0.029136 -0.41702
4340000000 0.07878 -0.31946 -0.0017697 0.0019789 -0.0024577 -0.0015903 0.00031732 0.00037942
-0.00011767 0.00079797 -9.3562e-05 -0.0011266
-0.0017862 0.0019737 -0.14159 -0.16583 -0.0020534 0.0039872 -7.6425e-05 0.00063717
-8.0674e-05 -0.00035547 0.00019092 0.00052648
-0.002495 -0.0015641 -0.0020053 0.0040472 0.097322 -0.31312 -0.00039383 -0.00090798
0.00036979 0.0010714 0.0008588 0.0020341
0.00033538 0.00039227 -8.0836e-05 0.0006239 -0.00038113 -0.00089805 -0.068779 -0.16924
-0.0043795 0.0036608 -0.0012444 -0.0025054
-0.00010981 0.00084896 -7.3859e-05 -0.00034166 0.00037521 0.0009526 -0.0044183 0.0037041
0.088515 -0.31755 -0.005247 0.0019168
-0.0002542 -0.0011485 0.00025633 0.0005273 0.00083974 0.0020697 -0.0013576 -0.0025973
-0.0051995 0.0018919 -0.0048386 -0.41069
4400000000 0.047637 -0.32442 -0.00080497 0.0014814 -0.0026029 -0.0015943 0.00093307 0.0013428
2.228e-05 0.00076817 -0.00016655 -0.00071943
-0.00081046 0.0014891 -0.17055 -0.15572 -0.0012946 0.0040563 -0.00046518 0.00052137
0.00021059 -0.00054461 0.00058976 0.00036204
-0.0026229 -0.0015951 -0.0012389 0.0041148 0.067914 -0.31945 -0.0001785 -0.00031283
0.00031819 0.00025184 0.0010615 0.0013141
0.00095338 0.0013114 -0.00046566 0.00050951 -0.00015181 -0.00031376 -0.093328 -0.15596
-0.003249 0.0055111 -0.0022894 -0.0013097
-5.9946e-05 0.00073805 0.00017085 -0.00052724 0.00041061 0.00018177 -0.0031511 0.0054462
0.056418 -0.32773 -0.004496 0.00094965
-0.00016927 -0.00071438 0.00061639 0.00040235 0.0010218 0.001341 -0.002191 -0.0012544
-0.0045195 0.00090078 -0.050604 -0.41557
4460000000 0.012442 -0.32401 -0.00066751 0.00011447 -0.0042537 -0.00078374 0.0013835 -0.00065565
-0.00047517 0.0012807 -0.00095514 -0.00039679
-0.00067287 0.00011777 -0.19207 -0.12588 -0.0004465 0.0046048 -0.00030195 0.00070799
-0.00054768 -0.0004708 0.00066455 -0.00047229
-0.0042445 -0.0007359 -0.00038571 0.0046002 0.04252 -0.3263 -0.00038753 -0.0005258
0.0005985 0.00045811 0.001998 0.00055409
0.0013995 -0.00066379 -0.00029843 0.00075803 -0.00047347 -0.00050332 -0.10658 -0.13493
-0.0017806 0.0062018 -0.0023253 -0.0010102
-0.0004002 0.0013116 -0.00053741 -0.00045531 0.00052707 0.00047701 -0.0018005 0.0063047
0.019038 -0.3214 -0.0042189 0.0033667
-0.0010764 -0.00039333 0.00062238 -0.00053653 0.0019901 0.0005222 -0.0022958 -0.00094078
-0.0042722 0.0033095 -0.090136 -0.39674
4520000000 -0.011431 -0.32468 -0.00052782 -0.00057374 -0.0037583 0.00024401 0.00074701 -0.00020746
0.0019556 -9.3523e-05 -0.00079996 0.00096083
-0.0005337 -0.00057953 -0.21663 -0.10883 0.00062147 0.0047551 0.00051821 0.00089008
-0.00026795 8.6374e-05 0.00021799 -0.00017091
-0.0037506 0.00030227 0.00068012 0.0047692 0.011739 -0.3241 -0.0010793 0.00055705
0.00076511 -0.00066338 0.0016644 -0.00080784
0.000744 -0.00020753 0.00051552 0.00086467 -0.0011063 0.00052369 -0.12456 -0.12534
-0.00037759 0.0062782 -0.0030305 -0.00031753
0.0018871 -5.5949e-05 -0.00030279 6.4793e-05 0.00076678 -0.00068533 -0.00028156 0.0061671
-0.028469 -0.3318 -0.0027895 0.0033067
-0.00072501 0.00091852 0.00022054 -0.00020872 0.0016297 -0.00090343 -0.0030654 -0.0003063
-0.0027026 0.0033481 -0.11901 -0.3947
4580000000 -0.04935 -0.31758 -0.0015256 -0.00051317 -0.0028425 0.0027541 0.00074513 -0.00033926
8.3332e-05 2.5667e-05 -0.00057071 0.00085281
-0.0015151 -0.00051037 -0.23487 -0.082213 0.00098941 0.0041812 0.00059587 -0.00012182
-4.2453e-05 0.00011351 0.00011655 -0.00031109
-0.0028592 0.0027835 0.0010691 0.0041743 -0.020621 -0.32114 -0.00011154 0.00044478
-9.7175e-05 -6.7029e-06 0.0016462 -0.0011306
0.00074508 -0.00033317 0.00060425 -0.00011876 -7.0973e-05 0.00047962 -0.13486 -0.10079
0.0017991 0.0051457 -0.0027295 0.0011934
0.00010549 4.0773e-06 -2.3302e-05 0.00013737 -8.6713e-05 -1.3301e-05 0.0018273 0.0051948
-0.054963 -0.33534 -0.0020355 0.0038592
-0.00053308 0.00089417 0.00012805 -0.00022402 0.0016301 -0.0010554 -0.0026562 0.0012094
-0.0021891 0.0039193 -0.16438 -0.36481
4640000000 -0.075046 -0.31138 -0.0024896 -0.0014623 -0.0030301 0.0025763 0.00054531 -0.0013776
0.0014826 -0.00033139 0.00025643 0.00093409
-0.0024853 -0.0014521 -0.24515 -0.054626 0.0017006 0.0038664 0.0007923 0.00032809
-0.00024298 0.00043162 -7.6022e-05 -0.00075985
-0.0029919 0.0026049 0.0017641 0.0038083 -0.044699 -0.31524 0.00017911 0.00074383
0.0011742 0.00020523 0.00026589 -0.0020904
0.0004984 -0.0013968 0.00077669 0.0003368 0.00012966 0.00081366 -0.14052 -0.0862
0.0034461 0.0039527 -0.002451 0.0015707
0.0013589 -0.00033471 -0.00024557 0.00044468 0.0012412 0.00017206 0.0034992 0.003934
-0.086634 -0.31811 -0.0024579 0.0040485
0.0002886 0.00095321 -0.0001364 -0.00073712 0.00022388 -0.0021217 -0.0024847 0.001597
-0.0024134 0.0040667 -0.18312 -0.35487
4700000000 -0.10309 -0.30615 -0.003925 1.9703e-05 -0.0014898 0.0046663 -0.00087668 -0.00096025
0.0010323 -0.00058064 0.00092145 0.0007099
-0.0039311 -1.2839e-05 -0.257 -0.035839 0.0028293 0.0039976 0.00041614 -0.0005423
0.00025775 0.00039899 -0.00020435 3.0462e-05
-0.0013702 0.0046963 0.0028998 0.0039369 -0.07584 -0.30879 -0.00013461 0.0006692
0.00047557 -0.00034278 -0.00012831 -0.0014054
-0.00088755 -0.00093071 0.00039409 -0.00055077 -0.00015656 0.0006496 -0.15717 -0.065242
0.0034028 0.0016296 -0.0013882 0.00242
0.0010518 -0.00059723 0.00023416 0.00036684 0.0004563 -0.00035936 0.0033653 0.001635
-0.12625 -0.309 -0.00083176 0.0040138
0.00093788 0.00072301 -0.00016478 -1.2053e-05 -6.5938e-05 -0.0013382 -0.0013551 0.0023732
-0.0010206 0.0039562 -0.22634 -0.32584
4760000000 -0.13279 -0.29096 -0.0046552 0.0011591 0.00064641 0.0046492 -0.00074793 -0.00066899
0.00032948 -0.0010653 0.00095941 -0.00047708
-0.0046321 0.0011458 -0.25233 0.0066218 0.003171 0.0030987 -2.9742e-05 -0.00063618
0.00042111 0.00016417 9.4083e-05 -0.00014449
0.0007139 0.0046466 0.0032165 0.0030374 -0.10586 -0.29451 0.00076532 0.00039022
0.00089324 -0.00014341 -0.0013059 -0.00095515
-0.00074189 -0.00065597 -3.3361e-05 -0.00063117 0.00080587 0.00037323 -0.15117 -0.048585
0.0024263 0.0012166 -0.00061982 0.0027585
0.00024761 -0.00095694 0.0004532 0.00010664 0.00089723 -0.00017756 0.0024167 0.0011987
-0.15816 -0.2905 -0.00071328 0.0046472
0.0010072 -0.00056227 0.00010709 -0.00012554 -0.0013798 -0.0010088 -0.00063991 0.0027602
-0.00057369 0.0046842 -0.23777 -0.3034
4820000000 -0.15981 -0.27714 -0.0050937 0.002576 0.0016241 0.0029146 -0.00088601 -0.00041142
0.00047431 -0.00091854 0.00019752 -0.00034688
-0.0050815 0.0025811 -0.26389 0.029064 0.0043623 0.0030518 -8.8206e-05 -0.00032455
0.00023625 -0.00020039 -0.00016678 -0.00039652
0.0016663 0.00294 0.0044327 0.0029846 -0.13308 -0.29033 0.00061381 -0.00040259
0.00017949 -0.00087154 -0.00095785 -0.00021476
-0.00089218 -0.00036662 -8.7068e-05 -0.00031155 0.00061734 -0.0003732 -0.16629 -0.031187
0.0017381 -5.3564e-05 -3.224e-05 0.0029458
0.00049579 -0.00097606 0.00028228 -0.00022206 0.00022287 -0.00087862 0.0017267 -8.3687e-05
-0.1964 -0.27243 0.00010409 0.0033869
0.00022978 -0.00027163 -0.00017468 -0.0004445 -0.00085294 -0.00023101 -1.4773e-05 0.0029375
1.762e-05 0.0033824 -0.27512 -0.27325
4880000000 -0.19092 -0.25728 -0.0043856 0.0045904 0.0021136 0.0030951 -0.0014066 0.0002523
-0.00089771 -0.0012551 0.00031249 -0.00017734
-0.0043917 0.00458 -0.25513 0.070731 0.0046995 0.0015563 -0.00035422 -0.00019133
-0.00026463 0.00021163 -0.00021895 0.00015541
0.0021243 0.0030578 0.0047504 0.0014577 -0.15155 -0.2775 0.0003527 -0.0003894
-0.00029509 -0.0010392 -0.00035639 9.3018e-05
-0.0014037 0.00024847 -0.00035609 -0.000195 0.00032663 -0.00035844 -0.15942 -0.012506
0.0007742 5.4321e-05 0.0012048 0.0025771
-0.00087464 -0.0011512 -0.00028747 0.00021001 -0.00021345 -0.001042 0.0008126 9.9645e-05
-0.22413 -0.25567 0.00072845 0.0032083
0.00024356 -0.00016944 -0.00016357 0.00020121 -0.00041019 0.00016436 0.0011386 0.0025873
0.00085369 0.0032808 -0.28686 -0.24384
4940000000 -0.21179 -0.23968 -0.003037 0.006717 0.0030458 0.00093925 -0.00021421 0.00069951
-0.0010491 -0.00050143 6.3137e-05 -0.00056292
-0.0030325 0.0067025 -0.26645 0.096289 0.0056734 0.001067 -5.6735e-05 -7.2819e-05
0.00027893 -0.00025871 -0.00031717 0.0001258
0.0030518 0.00094821 0.0056927 0.00096155 -0.17209 -0.254 0.00011385 -0.00051487
-0.00098325 2.5771e-05 -0.00041976 0.00012718
-0.00019865 0.00071971 -3.466e-05 -5.328e-05 0.00011623 -0.00051169 -0.16686 -0.0030878
-3.5043e-06 0.00044531 0.0018593 0.0019346
-0.0010239 -0.00049118 0.00034362 -0.00028664 -0.0009521 4.398e-05 -3.9555e-05 0.00047158
-0.24736 -0.22617 0.00047134 0.0033155
9.9469e-05 -0.00058268 -0.00031199 0.00019563 -0.00048802 6.3194e-05 0.0019344 0.0018616
0.00046407 0.0033345 -0.31018 -0.21712
5000000000 -0.23258 -0.21517 -6.3449e-05 0.0074537 0.0031478 0.001667 -0.00019242 0.00066165
-0.00059774 0.00062791 -0.00016838 -0.0008872
-8.3638e-05 0.0074505 -0.25278 0.11379 0.0057283 -0.00069215 -0.00028892 -9.5545e-05
-2.8829e-05 -0.00056261 -0.00016863 -0.00012424
0.0031204 0.0016259 0.0057244 -0.00076925 -0.20191 -0.2392 -0.00059412 -0.00070632
-0.00033678 -0.00027957 -0.00043594 -0.00011304
-0.0001446 0.00066419 -0.00028616 -8.4956e-05 -0.00057352 -0.00070511 -0.16114 0.021144
-0.00040277 0.0016884 0.0023091 0.0011255
-0.00059644 0.00065465 -5.7825e-05 -0.00055009 -0.00037935 -0.00028526 -0.0004004 0.0016854
-0.27331 -0.20402 0.0006217 0.0039923
-0.00027211 -0.00085721 -0.00018595 -0.0001085 -0.00039057 -0.00017434 0.0023156 0.0011105
0.00064861 0.0040031 -0.32218 -0.18292
5060000000 -0.2533 -0.18724 0.0020512 0.0070474 0.003061 -0.00051276 0.00017516 0.00054095
-0.00040193 -1.836e-06 -0.00033363 -0.00016301
0.0020543 0.0070606 -0.23494 0.15056 0.0050836 -0.0018963 -3.643e-05 0.00018488
-0.00033808 1.2876e-05 -0.00028973 0.00018782
0.0030738 -0.00057507 0.0050558 -0.0019904 -0.21587 -0.2176 -0.00041938 0.00037723
-0.00088451 0.00017279 -0.0012681 -3.2887e-05
0.00019593 0.00054091 -2.022e-05 0.00020248 -0.00040595 0.00039497 -0.16267 0.028497
0.00014529 0.0031125 0.0018806 0.00044357
-0.00040473 -8.5679e-05 -0.00034589 3.5675e-05 -0.00086737 0.00013752 0.00018873 0.003159
-0.28405 -0.17276 0.0018245 0.0031489
-0.00026172 -0.00016709 -0.00034191 0.00015879 -0.0012801 -5.6916e-06 0.0018872 0.0004203
0.0017625 0.0032108 -0.33404 -0.15428
5120000000 -0.26919 -0.16178 0.0035119 0.0058338 0.0027866 -0.00049986 0.00029313 0.00063356
-5.0234e-05 0.0008046 -0.00046895 -2.6372e-05
0.0034782 0.0058388 -0.22928 0.17695 0.0048343 -0.0026167 6.8705e-05 0.00026716
-8.6403e-05 -8.7168e-05 -1.427e-05 0.00029629
0.0028046 -0.000538 0.0047978 -0.0026852 -0.22968 -0.2022 -2.1642e-05 0.00023948
-0.00031283 0.00094035 -0.0012139 0.00087188
0.00031429 0.00063774 5.558e-05 0.00026466 -5.7375e-05 0.00022959 -0.15889 0.054571
0.0018499 0.0031681 0.0024787 0.00034134
-6.119e-05 0.00085062 -9.0295e-05 -7.1934e-05 -0.00026925 0.0010167 0.0017941 0.0031383
-0.29763 -0.13944 0.0017363 0.0032798
-0.00053015 5.1015e-05 2.4616e-05 0.00030847 -0.0012438 0.00090581 0.0024584 0.00031031
0.0017484 0.0034107 -0.34696 -0.12029
5180000000 -0.28489 -0.13145 0.005028 0.0047724 0.0033187 -0.0011377 0.00031764 0.00060165
-0.00019581 0.00026373 -0.00053967 0.00040966
0.0049977 0.0047656 -0.20666 0.19995 0.0041937 -0.0038372 -0.00032864 -0.00022002
-0.00012704 -0.00011691 -0.00014674 0.00019789
0.0033005 -0.0011826 0.0041415 -0.0038799 -0.24063 -0.16569 -0.00030631 0.00057556
-0.00012091 -7.1561e-05 -0.00019139 0.00095961
0.00032547 0.00058851 -0.00031088 -0.00023127 -0.00029268 0.0005738 -0.15787 0.06435
0.0031055 0.0034119 0.0022252 -0.00074372
-0.00016319 0.00027226 -0.00014582 -0.00015485 -0.00015057 -7.1563e-05 0.0031569 0.0034041
-0.30841 -0.09665 0.0029431 0.0033888
-0.00048574 0.0004645 -0.00013533 0.0002335 -0.00021409 0.00097002 0.0022168 -0.00073333
0.0029539 0.0033465 -0.34894 -0.087972
5240000000 -0.29317 -0.1043 0.0053107 0.0034706 0.002851 -0.0027429 0.00060981 1.1292e-05
-0.00031903 -8.5164e-05 -1.6839e-05 0.00063649
0.0053009 0.0034734 -0.19456 0.23697 0.0030136 -0.004784 -3.0981e-05 0.00013485
-0.00021142 7.0267e-05 0.00030129 0.00039403
0.0027956 -0.0027874 0.0029476 -0.0048392 -0.25725 -0.14083 0.00041382 0.00024534
-0.00021557 0.0005883 0.00024582 0.0012596
0.00060598 3.0039e-05 -7.6634e-07 0.00015478 0.0004224 0.00028104 -0.15837 0.084877
0.0037919 0.0020879 0.001641 -0.001279
-0.00037161 -4.7351e-05 -0.00016703 0.00011085 -0.00024009 0.00052995 0.0037432 0.0020388
-0.32095 -0.05685 0.0035553 0.0028081
-8.0475e-05 0.00067917 0.00029487 0.00042891 0.00031995 0.0012704 0.0016707 -0.0012872
0.0035105 0.0027961 -0.35526 -0.05514
5300000000 -0.29811 -0.074032 0.0061432 0.0018935 0.0016463 -0.0033257 0.00017321 -0.00032148
0.00037593 0.00071513 0.00016993 0.00033737
0.006134 0.001893 -0.1867 0.24164 0.0020477 -0.0054043 -0.00011124 0.00017572
7.7893e-05 0.00041302 0.00036316 0.00019112
0.0016122 -0.0033694 0.001953 -0.00544 -0.27317 -0.1152 0.00028244 -0.00027247
0.00031227 0.00039407 0.0006475 0.00068615
0.00015682 -0.00033116 -0.00012113 0.00019337 0.00027546 -0.0002943 -0.15081 0.094188
0.0051383 0.0012421 0.0014418 -0.0015306
0.00039421 0.00069512 0.00011569 0.00038728 0.00034026 0.00039895 0.0052075 0.0012066
-0.33187 -0.030227 0.0037095 0.0022808
0.00022998 0.00021335 0.00037779 0.0001857 0.00067032 0.00068473 0.0013231 -0.0015407
0.0036463 0.0021891 -0.35082 -0.019072
5360000000 -0.29803 -0.03684 0.0061151 0.00058839 0.00020122 -0.0038281 0.00044658 1.4756e-05
0.00024463 0.00042706 0.00061964 -0.00015833
0.006103 0.00062157 -0.14923 0.26306 0.00065491 -0.0054682 8.955e-05 0.00021863
-3.9631e-05 -3.1606e-06 0.00052633 -0.00028746
0.00019242 -0.0038344 0.00053316 -0.0054764 -0.27168 -0.088115 0.00040265 0.00032009
0.00017664 0.00030017 0.00066647 0.00034068
0.00045533 -1.7293e-05 7.8582e-05 0.000219 0.00042517 0.00034169 -0.14881 0.11198
0.0055868 -0.00084669 0.00057864 -0.0019796
0.00025888 0.00041138 -3.7241e-05 2.8607e-05 0.00019817 0.0003286 0.0055486 -0.00090021
-0.32508 0.0079116 0.0047292 0.0019714
0.00065997 -0.0001368 0.00048673 -0.00029062 0.0006677 0.00035689 0.00063709 -0.0019771
0.0048476 0.0019363 -0.34856 0.0089432
5420000000 -0.30057 -0.013677 0.0061169 -0.0012406 -0.0006781 -0.0035804 -4.3244e-05 -0.00018671
0.00084505 0.00051089 0.00037302 -0.00023286
0.0061263 -0.0012261 -0.13026 0.28953 9.0706e-05 -0.0053652 0.00010356 0.00014204
0.000102 2.2159e-05 0.00025118 -2.8668e-05
-0.0007427 -0.0035661 -3.4024e-05 -0.0053777 -0.2871 -0.055234 -0.00017299 -0.00055495
0.00093377 0.00010999 0.001066 1.5676e-05
-3.8115e-05 -0.00018535 0.00011467 0.00014592 -0.00017015 -0.0005264 -0.13745 0.12665
0.0045317 -0.0021691 0.00027558 -0.0017777
0.00087004 0.00051158 6.9764e-05 1.1979e-05 0.00092588 9.3367e-05 0.0045762 -0.0021985
-0.32999 0.037302 0.0050249 0.00054252
0.00031837 -0.00028367 0.00025843 -6.851e-05 0.0010869 2.627e-05 0.00019698 -0.0016456
0.0049791 0.00057962 -0.3409 0.050839
5480000000 -0.29244 0.022696 0.00499 -0.0021288 -0.0020057 -0.0028243 0.00034822 -2.6612e-05
0.00097006 -0.00032678 -0.0001995 -0.00017411
0.0049829 -0.0021046 -0.11576 0.29742 -0.0014052 -0.0056973 -8.8989e-06 0.00024095
2.7687e-06 3.4968e-05 0.00018398 -0.00010102
-0.0020413 -0.0028099 -0.0015109 -0.0056631 -0.29155 -0.032882 -0.00027166 0.0001581
0.00059598 -0.00025466 0.00079783 7.8137e-05
0.00033656 -2.7988e-05 1.6014e-06 0.00023923 -0.00028424 0.00015103 -0.13091 0.13772
0.0038651 -0.0033011 -0.00023582 -0.0017396
0.00093652 -0.00033912 2.7488e-05 1.3721e-05 0.0006299 -0.00029393 0.0038018 -0.0033739
-0.31873 0.064255 0.0047138 3.3751e-05
-0.0002114 -0.00017972 0.00022839 -6.4782e-05 0.00079504 9.7877e-05 -0.00020239 -0.0018535
0.0047644 1.2987e-05 -0.33193 0.072521
5540000000 -0.28832 0.047781 0.0041481 -0.002735 -0.0026664 -0.0018239 0.00033097 -0.0003416
0.00010936 -0.00021243 -0.00016802 0.00017594
0.0041405 -0.0027238 -0.074683 0.31461 -0.002528 -0.0051462 0.00043863 0.00010646
4.0608e-05 -0.00015059 2.486e-06 -0.00038987
-0.0027123 -0.0017768 -0.0026264 -0.0051005 -0.29072 -0.012044 0.00019862 -0.00019195
0.00036888 -0.0001793 0.00053687 -0.00022769
0.00031747 -0.00036449 0.00045398 9.9941e-05 0.00019886 -0.00021916 -0.11928 0.15902
0.0024402 -0.0037354 -0.0010308 -0.0019155
0.00013783 -0.00019028 4.7193e-05 -0.00011615 0.00037336 -0.00014957 0.0024734 -0.0037183
-0.30354 0.099054 0.0049296 -0.0011879
-0.00016254 0.00026157 -4.2544e-05 -0.00034496 0.00047791 -0.00026333 -0.0010503 -0.0018274
0.0049167 -0.0011626 -0.32397 0.11401
5600000000 -0.27716 0.075616 0.0032628 -0.003693 -0.0024207 -0.0016168 0.00031247 -0.00037958
0.00027086 -0.00025574 0.00023785 0.00044768
0.0032704 -0.0036826 -0.071942 0.32854 -0.0038114 -0.00487 6.7619e-05 -0.00023427
-8.4614e-05 -4.4018e-05 -0.00016983 -0.00032611
-0.00243 -0.0015864 -0.003901 -0.0048144 -0.29018 0.01982 1.967e-05 9.3984e-05
0.00023763 -0.0005373 0.00026239 -0.00044739
0.00032854 -0.00035522 6.2494e-05 -0.0002309 6.9415e-06 9.1142e-05 -0.11163 0.15839
0.0018007 -0.0036898 -0.0011069 -0.0010126
0.0002607 -0.00024603 -0.00010142 -2.7293e-05 0.00024906 -0.000619 0.0017168 -0.003713
-0.29487 0.12779 0.0043318 -0.0016039
0.00024956 0.0004682 -0.00018716 -0.00035833 0.00024888 -0.00045029 -0.0010705 -0.0010658
0.0043394 -0.0016422 -0.30213 0.12813
5660000000 -0.26565 0.097786 0.0030782 -0.0037018 -0.003412 -0.00072689 -0.00035781 -0.00072854
-0.0001856 -0.00049063 0.00051321 -0.00037001
0.0030809 -0.0036843 -0.030422 0.31986 -0.0046749 -0.0030522 6.9933e-06 -0.00014392
0.00015625 5.978e-05 -0.00010378 -0.0001136
-0.0034537 -0.00066919 -0.0047334 -0.0029726 -0.29064 0.043734 -0.00012054 0.00011288
-0.00052386 -0.00038644 0.00021622 -0.0012103
-0.00037927 -0.00070004 7.3443e-06 -0.00014916 -0.00012724 0.00010111 -0.096298 0.17844
0.00072794 -0.0040762 -0.0012835 -0.0010501
-0.00016228 -0.00051213 0.00015936 3.6759e-05 -0.00044931 -0.00037458 0.00072178 -0.0040491
-0.27952 0.15512 0.0041679 -0.0028438
0.00048445 -0.00033026 -5.2948e-05 -8.477e-05 0.00026696 -0.0011274 -0.0013455 -0.00097185
0.0041936 -0.002875 -0.29344 0.1644
5720000000 -0.25048 0.11906 0.0026012 -0.0042901 -0.0028733 0.00079388 -0.00053801 -0.00025285
-0.00037064 -0.00013953 -0.00015529 -0.00041263
0.0025962 -0.0042759 -0.0023336 0.34498 -0.0057742 -0.0025803 4.9787e-05 -6.0318e-05
-0.00029022 1.4806e-05 -0.00030825 0.00020255
-0.002878 0.00082483 -0.0058231 -0.0024529 -0.2868 0.075013 0.00020902 6.2142e-05
0.00018962 0.00045655 -0.00017916 -0.0002873
-0.00052289 -0.00026252 4.1932e-05 -5.7892e-05 0.00021078 8.3383e-05 -0.080266 0.18018
-6.595e-05 -0.0036025 -0.0016407 -0.00037841
-0.00041726 -8.8779e-05 -0.00031979 1.354e-05 0.00021762 0.00045091 -0.00015302 -0.0036316
-0.26771 0.18123 0.0040349 -0.003803
-0.00017397 -0.00043326 -0.00031182 0.00020108 -0.00013841 -0.00023353 -0.00159 -0.00046203
0.0040648 -0.0037794 -0.26261 0.18198
5780000000 -0.23415 0.13663 0.0014495 -0.0048862 -0.0025184 0.0011573 -0.00069524 0.0001044
-0.00027077 -0.00038843 -0.00015962 -0.00019297
0.0014497 -0.0048812 0.011122 0.3397 -0.0060182 -0.00053242 -1.8187e-05 -0.00019832
-1.7043e-05 -4.005e-05 -5.7985e-05 -0.00010048
-0.0025099 0.00117 -0.0060392 -0.00040989 -0.28304 0.091616 -4.4154e-05 -0.00014269
0.00021942 4.6228e-07 -0.00034612 -0.00049036
-0.00070511 0.0001382 -3.5457e-05 -0.00020653 -6.5714e-05 -0.00012878 -0.071239 0.19617
-0.00018331 -0.0034529 -0.0012552 -7.7181e-05
-0.00032778 -0.00044043 -2.0381e-05 -4.3743e-05 0.00022247 -3.048e-05 -0.00016246 -0.0034317
-0.25705 0.20253 0.0028198 -0.0038128
-9.7892e-05 -0.00025039 -7.5139e-05 -0.00014804 -0.00027033 -0.00045128 -0.0012593 -5.0921e-06
0.0027357 -0.003805 -0.25358 0.204
5840000000 -0.22016 0.15768 4.0999e-05 -0.0055224 -0.0020948 0.0012248 -6.8036e-05 0.00035883
-0.00036267 0.00017878 -0.00056933 -0.00039858
5.2495e-05 -0.0055216 0.04701 0.34259 -0.0057601 0.00058985 -0.00021021 1.5128e-05
0.00024805 1.3776e-05 -0.0001047 0.00027402
-0.0020701 0.0012508 -0.0057419 0.00068741 -0.2757 0.11551 -0.00024637 2.3528e-05
-0.00018357 -0.00069938 -0.00036608 -0.00040106
-0.00010088 0.0003501 -0.00019742 1.1336e-05 -0.00024771 1.6745e-05 -0.048396 0.199
-0.00090525 -0.0036872 -0.0013472 0.00030273
-0.00034945 0.00026915 0.00025888 6.7333e-06 -0.000219 -0.00068839 -0.0009713 -0.0036634
-0.23967 0.21111 0.0019386 -0.0040922
-0.00060474 -0.00042265 -4.6541e-05 0.00026852 -0.00034692 -0.00039867 -0.0012568 0.00029941
0.0019802 -0.0041544 -0.21726 0.22762
5900000000 -0.20627 0.16953 -0.0020448 -0.0054788 -0.0021324 0.0025114 -0.00013014 2.4529e-05
0.00014994 -0.00014181 5.2101e-05 0.00039278
-0.0020578 -0.0054712 0.067072 0.34203 -0.0050691 0.0020111 1.2828e-05 -3.0917e-05
-3.2584e-05 -0.00025484 6.8051e-07 -7.8221e-05
-0.0020865 0.0025458 -0.005038 0.0020916 -0.26016 0.13099 -8.0854e-05 -0.00011325
-0.00047043 -0.00055616 -0.0008587 -9.0496e-05
-0.00010108 2.9026e-05 7.1045e-06 -1.9453e-05 -5.297e-05 -7.9818e-05 -0.041114 0.20947
-0.0012606 -0.0035867 -0.0010562 0.00018051
0.00014251 -0.00020161 -1.8295e-05 -0.00025296 -0.00047955 -0.00056572 -0.0013194 -0.0035598
-0.21376 0.2258 0.0016722 -0.0054028
0.00012152 0.00033754 -5.1135e-05 -5.1638e-05 -0.00083564 -6.2305e-05 -0.0011795 0.00024458
0.0016898 -0.0053602 -0.20277 0.23736
5960000000 -0.18577 0.1827 -0.003145 -0.0038909 -0.0006782 0.0026375 -0.00015227 0.00011217
-0.00016649 0.00019088 -9.0981e-05 5.2427e-05
-0.0031424 -0.0039001 0.093862 0.3408 -0.0041642 0.0023093 -0.00019753 -7.9902e-06
-1.3279e-05 4.389e-05 4.8067e-05 0.00014248
-0.00062577 0.0026421 -0.0041277 0.0023892 -0.24446 0.1569 -5.4398e-05 -0.00020267
-0.00038709 0.00014536 -0.00044815 -0.00020004
-0.00014672 0.00014663 -0.00021477 1.144e-05 -4.6434e-05 -0.00018455 -0.022413 0.21774
-0.0023511 -0.0031835 -0.0010201 0.00099562
-0.00016095 0.00020188 -4.9611e-06 5.2044e-05 -0.00043814 0.00018522 -0.0023575 -0.0031152
-0.19316 0.24072 -0.00015889 -0.0051584
-0.00010569 8.589e-05 -3.4385e-07 0.00013339 -0.00046394 -0.00024356 -0.00096985 0.00095845
-0.00020869 -0.0051994 -0.17379 0.26431
6020000000 -0.16779 0.19797 -0.003902 -0.0028808 -0.00015371 0.0029666 -9.4062e-06 0.00050563
-0.00020697 0.00031174 5.0964e-05 0.00027024
-0.0038954 -0.0028811 0.12189 0.33183 -0.0045917 0.0032995 -5.6988e-05 0.00011743
-0.00015286 0.00011974 -0.00025711 0.00014774
-0.00010094 0.0029968 -0.0045349 0.0033914 -0.22454 0.1689 -0.00031129 0.00023164
-0.00068853 0.00019773 -0.0006292 0.00069478
2.6006e-05 0.00050889 -7.3699e-05 0.00011686 -0.00029849 0.000249 -0.016041 0.21329
-0.0028995 -0.0030379 -0.00066566 0.00069978
-0.00021902 0.00032517 -0.00015056 0.00014783 -0.00069812 0.00018254 -0.0029567 -0.0030264
-0.16416 0.2534 -0.00041623 -0.0049215
4.291e-05 0.0002445 -0.00024674 0.00014497 -0.00064575 0.00068745 -0.00070698 0.00077523
-0.00040631 -0.0049184 -0.14664 0.26324
6080000000 -0.1473 0.20664 -0.0040186 -0.00074609 0.0013855 0.0027787 0.00010343 0.00013455
0.00012459 0.0001124 0.00028629 -2.4987e-05
-0.0040027 -0.00075593 0.14335 0.33247 -0.002985 0.0046606 -4.4248e-05 -5.9736e-06
-4.6854e-05 0.00016439 0.00013093 0.0003448
0.001417 0.0027782 -0.0029088 0.0047144 -0.2065 0.19576 0.00025839 0.00011195
-0.00026103 0.00072597 -0.00011483 0.00040583
9.6572e-05 0.00012142 -5.0375e-05 -1.2492e-05 0.00027776 0.000107 0.00080507 0.22127
-0.0041426 -0.0019477 -0.00090268 0.0011152
0.00017436 0.00013528 -1.8426e-05 0.00014389 -0.00017942 0.0006789 -0.0041242 -0.0019377
-0.13537 0.27043 -0.0014228 -0.0052815
0.00026342 9.1564e-06 0.00012289 0.00036265 -0.00011397 0.0004267 -0.00090802 0.0010745
-0.001464 -0.0051001 -0.12473 0.28428
6140000000 -0.13002 0.21962 -0.0035293 -0.00049027 0.0016606 0.0020771 5.3194e-05 1.1168e-05
7.9207e-05 -0.0001454 0.00038524 -2.8355e-05
-0.0035323 -0.00048498 0.17006 0.31324 -0.0021835 0.0053365 5.0114e-05 5.7754e-05
0.00037457 -1.3096e-06 0.00030659 0.00013369
0.0016839 0.0020505 -0.0020923 0.0053861 -0.18262 0.21477 0.00035568 -0.00012033
0.0001879 0.00059614 7.7544e-05 0.00080229
8.1369e-05 -9.9235e-06 5.5247e-05 3.4739e-05 0.00032539 -0.00011965 0.013482 0.21205
-0.0046958 -0.00085302 -0.00050328 0.0014184
1.0886e-05 -0.00018699 0.00037422 -3.3884e-05 0.00018538 0.00059419 -0.0047288 -0.00081713
-0.1155 0.29005 -0.0032794 -0.0040587
0.00038369 -0.00011676 0.00030645 9.4954e-05 0.00010718 0.00076975 -0.00046491 0.0014872
-0.0032102 -0.0040811 -0.085586 0.2825
6200000000 -0.11427 0.22491 -0.002973 -0.00014356 0.002174 0.0013207 9.4161e-05 0.00042257
-0.00024207 0.00016142 -0.00029946 -0.0003296
-0.0029761 -0.00014925 0.19785 0.31134 -0.00076911 0.0052846 4.1172e-05 0.0002178
3.6659e-05 -7.9449e-06 0.00012013 0.00010414
0.0021987 0.0012991 -0.00067022 0.0052969 -0.16344 0.22855 5.1769e-05 -0.00034647
0.00051911 0.00014679 0.00025462 0.00013773
8.8373e-05 0.00040213 6.0338e-05 0.00021566 6.6655e-05 -0.00033488 0.02681 0.22047
-0.0044481 0.0005134 9.1415e-06 0.0013065
-0.00018256 0.00013529 1.9102e-05 -7.006e-07 0.00048459 0.00013708 -0.0044574 0.00054026
-0.1032 0.29542 -0.0038489 -0.0033935
-0.0002128 -0.00029207 0.00015528 0.00012013 0.0002247 0.00019765 2.6037e-05 0.0012598
-0.00387 -0.0033148 -0.072672 0.2918
6260000000 -0.099204 0.23791 -0.0030779 0.00093309 0.002236 0.00059219 0.00027541 -0.00014488
3.9744e-05 0.00024042 -4.2103e-05 2.1995e-05
-0.003079 0.00093248 0.21529 0.29601 7.4858e-05 0.0053317 1.5276e-05 -9.3068e-05
-4.2309e-05 -2.142e-05 0.00027279 0.00011264
0.0022582 0.00056785 0.0001868 0.0053457 -0.1405 0.24998 7.5783e-05 -9.9898e-05
0.00026978 -0.00018001 0.00022562 0.00022803
0.00029787 -0.00016069 2.0346e-05 -9.5486e-05 3.7197e-05 -8.9338e-05 0.042864 0.21558
-0.0039888 0.0016517 0.00066352 0.0011944
2.9787e-05 0.00024249 -2.3658e-05 -4.6811e-05 0.00026987 -0.00013958 -0.0040236 0.0016621
-0.074649 0.29694 -0.0041998 -0.0025181
-9.0362e-05 -1.8697e-06 0.00028748 0.00011331 0.00019376 0.0002655 0.00066112 0.0011888
-0.0042053 -0.0025578 -0.026838 0.29172
6320000000 -0.082818 0.2398 -0.0025207 0.0015235 0.002263 -0.00047436 0.00010171 7.5676e-05
-0.00038962 0.00047066 -0.00016865 0.00036311
-0.0025178 0.0015011 0.24048 0.28579 0.0019556 0.0055034 0.00011652 8.1698e-05
1.8814e-05 -0.00014893 0.00014155 -0.00011685
0.0022478 -0.00052191 0.0020827 0.0054824 -0.12269 0.25848 -0.00019034 -0.00025543
0.00038732 9.4732e-07 0.00017325 0.00024787
9.7589e-05 9.1615e-05 9.6246e-05 8.3474e-05 -0.00020471 -0.00027077 0.04168 0.21653
-0.003603 0.002046 0.00065527 0.000806
-0.00036152 0.00043518 -1.7863e-05 -0.00016186 0.00038076 -3.5715e-05 -0.0035464 0.0020777
-0.050472 0.30669 -0.0048106 -0.001174
-8.4872e-05 0.00027958 0.00014604 -0.00014783 0.00020775 0.00020981 0.0007106 0.00083017
-0.0048337 -0.0010908 -0.01677 0.28964
6380000000 -0.063099 0.24683 -0.0017943 0.00191 0.0016383 -0.00063344 -3.1818e-05 -6.1617e-05
0.00034774 0.0002418 0.0001191 6.1922e-05
-0.0017838 0.0018993 0.25687 0.26644 0.0031653 0.0041666 -0.00016983 -7.2242e-05
-0.00022887 -0.00021007 -0.00013425 -0.00028727
0.0016015 -0.00065362 0.0032572 0.004116 -0.094515 0.27455 -0.0001777 0.00013299
0.00047731 -0.00015664 0.00048903 0.00013481
-1.4805e-05 -7.876e-05 -0.0001769 -5.9882e-05 -0.00012994 0.00015337 0.062626 0.20711
-0.0026305 0.0031634 0.0010072 0.00077608
0.00038906 0.00023837 -0.0002131 -0.00022338 0.000531 -0.00019353 -0.0026695 0.0032042
-0.030522 0.29879 -0.0047846 0.00015395
9.7175e-05 0.00011879 -0.00012588 -0.00029593 0.00051484 9.914e-05 0.00099533 0.00082818
-0.0047156 4.2215e-05 0.023331 0.2925
6440000000 -0.040315 0.25726 -0.00083121 0.0024103 0.0016756 -0.0007904 0.00036686 -0.00010229
0.00026045 -0.00050285 -0.00023191 -0.00025852
-0.0008424 0.0023923 0.27737 0.25197 0.0033029 0.0028927 0.00015057 -2.2959e-05
-0.00014239 1.3497e-05 -0.0002079 -0.0002689
0.0016602 -0.00081561 0.0033747 0.0028275 -0.077129 0.28854 -0.00020051 0.00023543
-0.00036257 1.1056e-05 0.0004236 -0.00037071
0.00037451 -8.014e-05 0.00013997 -2.2254e-05 -0.00023224 0.00026702 0.064887 0.20295
-0.0016772 0.0037297 0.00092866 0.00078778
0.00023143 -0.00042253 -0.00014183 4.0153e-05 -0.00040116 3.2072e-05 -0.0015815 0.0037607
0.012521 0.3029 -0.0044598 0.0015416
-0.00028426 -0.00032198 -0.00020095 -0.00030689 0.00044537 -0.00035983 0.00089051 0.00075405
-0.0043943 0.0017472 0.034881 0.27602
6500000000 -0.021885 0.25681 -5.3087e-05 0.0019947 0.0012492 -0.0009164 0.00023022 -0.00010675
8.4221e-05 0.00012874 -0.00016127 0.00033462
-6.9526e-05 0.001997 0.30189 0.22453 0.0036943 0.0024887 0.0001003 1.5402e-05
0.00015823 9.7478e-05 0.00017738 -8.3406e-05
0.001196 -0.00094343 0.0037634 0.0024003 -0.065504 0.28565 4.7981e-05 3.2576e-05
3.5899e-05 -0.00015003 -0.00010553 -0.00037421
0.00024266 -0.00012604 8.0668e-05 -1.3548e-05 4.3392e-05 4.0232e-05 0.088744 0.19778
-0.00019006 0.0038612 0.0011317 0.00046922
2.0857e-05 0.00012043 0.00014775 0.00011144 0.00011354 -0.0001588 -0.00019916 0.0038895
0.033439 0.30567 -0.0032416 0.0023865
-0.00010803 0.00028278 0.0002066 -4.8986e-05 -0.00013412 -0.00035244 0.0011765 0.00042416
-0.003311 0.0023008 0.071702 0.27737
