# Supplementary material for: Early Detection of Alzheimer’s Disease via Machine Learning-Based Microwave Sensing: An Experimental Validation
Source: Sensors (Basel). 2025 Apr 25;25(9):2718. doi: 10.3390/s25092718 (PMC12074295; doi:10.3390/s25092718)
Supplement: Supplementary file 1 [file sensors-25-02718-s001.zip › measurements_paper_sensors/26 febbraio - PART1/set3 H/CSF_H_m5.s6p]

!Keysight Technologies,M9804A,MY58100912,A.14.10.03
!Date: Thursday, April 27, 2023 10:28:33
!Correction: S11(C  6-Port  ) 
!S12(C  6-Port  ) 
!S13(C  6-Port  ) 
!S14(C  6-Port  ) 
!S15(C  6-Port  ) 
!S16(C  6-Port  ) 
!S21(C  6-Port  ) 
!S22(C  6-Port  ) 
!S23(C  6-Port  ) 
!S24(C  6-Port  ) 
!S25(C  6-Port  ) 
!S26(C  6-Port  ) 
!S31(C  6-Port  ) 
!S32(C  6-Port  ) 
!S33(C  6-Port  ) 
!S34(C  6-Port  ) 
!S35(C  6-Port  ) 
!S36(C  6-Port  ) 
!S41(C  6-Port  ) 
!S42(C  6-Port  ) 
!S43(C  6-Port  ) 
!S44(C  6-Port  ) 
!S45(C  6-Port  ) 
!S46(C  6-Port  ) 
!S51(C  6-Port  ) 
!S52(C  6-Port  ) 
!S53(C  6-Port  ) 
!S54(C  6-Port  ) 
!S55(C  6-Port  ) 
!S56(C  6-Port  ) 
!S61(C  6-Port  ) 
!S62(C  6-Port  ) 
!S63(C  6-Port  ) 
!S64(C  6-Port  ) 
!S65(C  6-Port  ) 
!S66(C  6-Port  ) 
!S6P File: Measurement: :
# Hz S  RI   R 50
500000000 -0.32613 -0.056338 -0.010995 -0.00079622 -0.0078609 0.012451 -0.0037215 0.011416
0.012666 0.0054237 -0.0045107 0.0080431
-0.010463 -0.0016375 -0.40998 -0.070286 0.007446 -0.010785 0.0009245 0.012059
0.0085515 0.0022607 0.0011303 0.013903
-0.0084074 0.012348 0.0071472 -0.010829 -0.25481 0.19473 0.0065829 0.0030523
-0.0011998 0.0078139 0.00082313 0.011646
-0.0037516 0.011329 0.00072132 0.012016 0.0064366 0.0031764 -0.32856 0.04478
-0.019205 -0.006381 0.016817 0.028421
0.012819 0.0052319 0.0086925 0.0024893 -0.0007785 0.0079355 -0.01927 -0.0065706
-0.25623 -0.15963 -0.027033 0.0047918
-0.0049468 0.0072267 0.0010299 0.013513 0.00084934 0.011415 0.016184 0.028271
-0.026877 0.0045726 -0.2543 -0.14664
560000000 -0.31127 0.10908 -0.022701 -0.065884 0.00061177 0.012876 0.0050096 0.010617
0.011096 0.0036645 0.011484 0.0093864
-0.022317 -0.065564 -0.37054 0.092199 -0.041222 -0.038067 0.013433 0.0025647
-0.011922 -0.0043051 0.0038853 -0.00086662
0.00082654 0.012924 -0.041532 -0.038324 -0.17858 0.24285 0.00018889 -0.0043166
0.017493 0.0041099 0.0081872 -0.0058365
0.0046812 0.010946 0.013169 0.002613 0.00021579 -0.004435 -0.30471 0.13535
0.0035964 -0.02226 0.0053006 -0.021525
0.010861 0.0036532 -0.012454 -0.0033184 0.017471 0.0040757 0.0031699 -0.022339
-0.30572 0.014989 0.0081413 -0.047214
0.012301 0.0093162 0.0030634 -0.00070305 0.0081418 -0.0057172 0.0062828 -0.021186
0.0082164 -0.047563 -0.32605 0.0020619
620000000 -0.27202 0.086421 -0.023926 0.009275 0.0031374 0.0092275 0.0081442 -0.004494
0.011925 -0.0016588 -0.0002239 -0.0014795
-0.023868 0.0094644 -0.3995 0.039483 -0.019468 0.00090196 -0.001508 -0.0019022
0.011682 -0.0060521 0.0006026 -0.0026011
0.0033255 0.0090415 -0.01966 0.00099227 -0.15304 0.25114 -0.0010718 -0.0049956
-0.0037192 -0.0029952 0.0085809 -0.0028104
0.007776 -0.0044953 -0.0016713 -0.0020223 -0.0011857 -0.0049907 -0.26451 0.14572
-0.039802 -0.019401 0.012348 0.030268
0.011904 -0.0017976 0.011857 -0.005994 -0.0039173 -0.0031936 -0.039257 -0.019537
-0.23008 -0.016247 -0.041313 0.011816
-0.00021803 -0.0016054 0.00030191 -0.0030734 0.0076861 -0.0028437 0.011981 0.030406
-0.041031 0.011862 -0.24204 -0.033111
680000000 -0.23748 0.17836 -0.02617 -0.013895 0.0048795 0.0051225 0.0015235 -0.0070445
-0.0024236 -0.011183 0.0065058 -0.0063466
-0.026175 -0.013981 -0.38916 0.14261 -0.032326 -0.00099766 -0.0015188 -0.00063404
-0.0021683 -0.0091434 -0.00083295 -0.0013954
0.004726 0.0051506 -0.032439 -0.00084634 -0.10594 0.27469 -0.00073042 -0.00035548
-0.0017767 0.00032359 -0.0027974 -0.00887
0.0017225 -0.0069543 -0.0015351 -0.00052728 -0.00060096 -0.0002588 -0.21941 0.19945
-0.025156 -0.0064549 -0.0080674 -0.012114
-0.0024233 -0.011214 -0.002178 -0.0093038 -0.0017439 0.00029061 -0.025152 -0.0064399
-0.26919 0.081602 -0.0066622 -0.0054894
0.0063968 -0.0061606 -0.00085715 -0.0014431 -0.0024696 -0.0088598 -0.0080279 -0.012177
-0.0064275 -0.0053914 -0.25969 0.070118
740000000 -0.19141 0.17105 -0.040313 0.026955 0.013396 -0.004084 0.00058564 -0.0039212
-0.0042562 -0.0018988 -0.0057421 0.002615
-0.040466 0.026721 -0.33454 0.16176 -0.036415 0.034367 -0.00020188 -0.0061518
-0.011974 0.0064861 -0.0016319 -0.0054706
0.01336 -0.0039727 -0.036377 0.034388 -0.072356 0.2747 -0.0020906 0.002946
-0.0017513 -0.0044385 -0.0018545 0.00060442
0.0005361 -0.0041196 -5.5589e-05 -0.0061078 -0.0021219 0.0028669 -0.20223 0.20541
-0.041201 -0.0052522 0.022406 0.017591
-0.0044126 -0.0017585 -0.011705 0.0061247 -0.0017539 -0.0044296 -0.041095 -0.0048922
-0.17854 0.10279 -0.040528 0.0010765
-0.0058597 0.0025789 -0.0015273 -0.0057813 -0.0018982 0.00019899 0.022165 0.017148
-0.039636 0.0012758 -0.25121 0.075914
800000000 -0.16355 0.21581 -0.022119 0.016531 0.005395 -0.010059 -0.0039997 -0.0026503
-0.0043928 0.001826 0.0048846 0.00085666
-0.022243 0.016293 -0.34251 0.23268 -0.0080225 0.034248 -0.0023416 0.0020326
-0.00083187 0.0022837 0.00075223 0.0055441
0.0052947 -0.0099845 -0.0079113 0.034325 -0.034322 0.30087 0.00066672 0.001385
0.00028391 0.0034012 -0.0017617 0.00073841
-0.0039723 -0.0026824 -0.0024275 0.002075 0.00078783 0.0014506 -0.17256 0.2341
-0.027221 0.015378 0.014919 -0.010242
-0.0044982 0.0017363 -0.00068043 0.0024407 0.00023607 0.0033085 -0.027295 0.015474
-0.21096 0.13103 -0.016864 0.020573
0.0042418 0.00095967 0.00080919 0.0057634 -0.0016657 0.00072841 0.014948 -0.010567
-0.017176 0.021079 -0.24954 0.12801
860000000 -0.12774 0.23749 -0.017403 0.030706 -0.0032131 -0.0095542 -0.0016788 0.00054405
0.0040464 0.0049026 -0.00386 -0.0027825
-0.017517 0.030603 -0.29386 0.2773 0.0080318 0.03394 0.00044602 0.0020904
0.0039092 0.00096102 0.0033404 0.0002311
-0.0032177 -0.0096118 0.0081512 0.033957 0.015012 0.31081 -0.00035124 -0.00018319
0.0026501 -0.0011869 0.0011991 0.0042118
-0.0016678 0.0006442 0.00034725 0.0020729 -0.00040611 -0.00018274 -0.13386 0.24528
-0.01583 0.020318 -0.0071784 -0.010017
0.004005 0.004897 0.003781 0.00086906 0.0027231 -0.0010867 -0.016045 0.020296
-0.15481 0.17744 -0.022573 0.017323
-0.0037451 -0.0030801 0.0033172 0.00010177 0.0012916 0.0041159 -0.0070159 -0.00999
-0.022719 0.016935 -0.1985 0.17636
920000000 -0.10523 0.26001 0.0052422 0.039005 -0.0088943 -0.0041172 -0.0019013 0.0016348
0.00082491 0.0016681 0.0030756 -0.00097858
0.0049969 0.038956 -0.26713 0.29768 0.028098 0.022409 0.001431 0.0012653
0.0069286 -0.00040716 0.0039928 -0.0026476
-0.0089091 -0.0041016 0.028224 0.022353 0.060948 0.31207 0.0018769 0.00019257
0.00094466 -0.00029886 0.00095061 -0.0012385
-0.0019855 0.0016376 0.0015373 0.001242 0.0019133 0.00017729 -0.11006 0.26102
-0.0083584 0.030706 0.0041788 -0.0060499
0.0007629 0.0016193 0.0068378 -0.00054628 0.00078525 -0.00026977 -0.0082316 0.030593
-0.14093 0.18348 -0.0012325 0.026809
0.0031878 -0.00081649 0.0039907 -0.0026897 0.00096224 -0.0012432 0.0043777 -0.0059583
-0.00123 0.026939 -0.2095 0.18854
980000000 -0.058543 0.2824 0.017401 0.02973 -0.0087919 0.0045508 0.0018126 0.0034408
0.0035058 -0.001817 -0.0034766 -0.0025648
0.017303 0.029726 -0.21516 0.3352 0.032928 0.0047723 0.0019213 -9.391e-05
0.0015269 -0.0058989 -0.00020341 -0.0025405
-0.0088179 0.0045585 0.032946 0.0046958 0.10763 0.30758 0.00058395 -0.001178
0.00042826 -0.0017826 0.001456 -0.00028281
0.0018504 0.003531 0.002092 -0.00011418 0.00060324 -0.0010864 -0.070387 0.27263
0.01044 0.028292 -0.0093688 -0.007465
0.0034833 -0.0016965 0.0014504 -0.0057653 0.00043506 -0.0018269 0.010447 0.028352
-0.10821 0.20986 0.0073127 0.019333
-0.0035049 -0.0027088 -0.00023926 -0.0024835 0.0016134 -0.00022937 -0.0092833 -0.007672
0.0073104 0.01905 -0.16811 0.23844
1040000000 -0.016728 0.2901 0.033067 0.018787 -0.00085989 0.0071047 0.0023678 0.00068628
0.00054744 -0.0034456 -0.00030183 -0.0014827
0.033001 0.01873 -0.1794 0.34782 0.029307 -0.014571 0.0015097 -0.0018443
-0.0021429 -0.0023851 -0.00098629 -0.0030194
-0.00082935 0.007122 0.029318 -0.014725 0.15461 0.29361 -0.00049273 -0.0015286
-0.0014803 -0.0010865 -0.00064083 -0.0011673
0.0022114 0.00069249 0.0015394 -0.0017952 -0.00048788 -0.0015511 -0.0424 0.28084
0.020737 0.016442 -0.001442 0.0011183
0.00046937 -0.0034215 -0.0022018 -0.0024571 -0.0014207 -0.0010611 0.020715 0.016336
-0.074756 0.21476 0.014637 0.017074
-9.8082e-05 -0.0014903 -0.0011134 -0.0028758 -0.00071856 -0.0011554 -0.001452 0.001223
0.014788 0.017469 -0.14661 0.25833
1100000000 0.02707 0.30053 0.036212 -0.0037644 0.0033569 0.0038196 0.0021486 -0.0009849
-0.0022824 -0.0028782 -0.0040529 0.00014286
0.036121 -0.0037359 -0.13719 0.36754 0.015125 -0.02753 -0.00016394 -0.001833
-0.0035158 -0.00090643 -0.003801 -0.00059734
0.0033999 0.0038134 0.015047 -0.027625 0.20017 0.27443 -0.0018155 0.00017857
-0.0016275 0.00050208 -0.0011003 -0.00041009
0.0021781 -0.0010001 -0.00012588 -0.0017459 -0.0018218 0.00017459 -0.0022959 0.28559
0.02489 0.0028116 -0.0022162 -0.00065067
-0.0022997 -0.0029086 -0.0034986 -0.00085727 -0.0016139 0.00053586 0.024828 0.0027805
-0.054342 0.22687 0.019472 0.0074074
-0.0042951 0.00012062 -0.003854 -0.00059205 -0.0011741 -0.00046565 -0.0021427 -0.00054297
0.01936 0.0074296 -0.10224 0.29191
1160000000 0.079644 0.29721 0.024242 -0.020393 0.0030992 -0.00085185 -8.222e-05 -0.002117
-0.0038053 -0.00057995 -0.0012603 0.0040616
0.024275 -0.020435 -0.09209 0.37193 -0.0037271 -0.028488 -0.001468 -0.0016695
-0.0025517 0.0024683 -0.0016508 0.0018862
0.0030972 -0.00085636 -0.0038033 -0.028528 0.24458 0.24431 -0.00083031 0.0015787
-0.00050804 0.0016176 -0.00087768 0.00033187
-0.00014977 -0.0021413 -0.001491 -0.0015622 -0.00081428 0.0015576 0.0385 0.2818
0.020353 -0.011942 -0.0037575 0.0044635
-0.0038049 -0.00052859 -0.0025576 0.0024929 -0.00048784 0.0016325 0.020417 -0.01202
-0.018793 0.23371 0.01802 -0.00139
-0.0010328 0.0039554 -0.0014942 0.0017892 -0.00096465 0.00028081 -0.0039209 0.0045892
0.018029 -0.0012919 -0.053412 0.29547
1220000000 0.1226 0.28651 0.011179 -0.029994 -0.0013877 -0.0013905 1.1692e-05 -0.00080383
-0.002514 0.0022088 0.0012576 0.0020106
0.011131 -0.029866 -0.049294 0.38526 -0.016603 -0.020946 -0.00257 0.00045101
-0.00017385 0.0029748 -0.00078783 0.0019142
-0.0014121 -0.0013818 -0.016715 -0.020874 0.28361 0.20544 0.00072522 0.0016483
0.00050312 0.0011554 0.00015758 0.00061096
4.3722e-05 -0.00087381 -0.0025613 0.00042235 0.0007184 0.0016547 0.077642 0.27168
0.0096085 -0.018362 0.0015926 0.00117
-0.0025203 0.0022047 -0.00012699 0.0029438 0.0005515 0.0011717 0.0096077 -0.018399
0.0062174 0.23929 0.01259 -0.013092
0.0010806 0.0020633 -0.00086256 0.0019631 0.00018093 0.00061965 0.0016907 0.0010978
0.012685 -0.013106 -0.024747 0.31385
1280000000 0.17311 0.26754 -0.007502 -0.028616 -0.0020139 0.0019018 -0.00076697 -0.0020269
-0.00083261 0.0030757 0.0025008 0.0013122
-0.0074676 -0.028588 -0.0030736 0.37802 -0.023541 -0.0082682 -0.0010529 0.0013625
0.0015945 0.0018442 0.00059622 0.0020659
-0.0019991 0.0018829 -0.023582 -0.0081662 0.31521 0.16291 0.0015031 0.00013074
0.0010076 0.00028565 0.00032965 0.00036458
-0.00077827 -0.0019809 -0.0010528 0.0013901 0.0015066 0.00012298 0.11433 0.25468
-9.9985e-05 -0.020121 -0.00087303 0.00034345
-0.00078387 0.0031048 0.0016527 0.0018489 0.0010582 0.00028766 -0.00011314 -0.020044
0.04269 0.24188 0.0022318 -0.014965
0.0024363 0.0012287 0.00061708 0.0020203 0.00026937 0.00036996 -0.00095521 0.00024173
0.0023765 -0.015064 0.02361 0.31865
1340000000 0.21081 0.23368 -0.017018 -0.019254 0.00032062 0.004274 -0.0017136 -0.00076264
0.0014939 0.0025565 0.0019153 -0.0013696
-0.016971 -0.019271 0.036373 0.3705 -0.020928 0.0042584 -0.00035261 0.0020796
0.0019121 0.00088987 0.00114 0.00075237
0.00033344 0.0042782 -0.020916 0.0043735 0.33891 0.11398 0.0011278 -0.00082528
0.00059592 -0.00059422 0.00013275 0.00024026
-0.001682 -0.00075295 -0.00036685 0.0021011 0.0011498 -0.00083307 0.1466 0.23242
-0.0094371 -0.016924 0.00051471 0.00097888
0.0014707 0.0025566 0.0018635 0.00091915 0.00063297 -0.00060619 -0.0095254 -0.016939
0.072817 0.2342 -0.004263 -0.013496
0.0018924 -0.0013225 0.0011919 0.00080996 0.00015401 0.00022776 0.00058023 0.00092902
-0.0042688 -0.013432 0.061899 0.31495
1400000000 0.24393 0.19701 -0.023334 -0.0081235 0.0046708 0.0031649 -0.0021496 0.00053195
0.0022994 0.00096596 0.00041086 -0.0013603
-0.023313 -0.0080851 0.073313 0.35915 -0.014434 0.012186 0.0013732 0.0015692
0.0014137 -0.00056949 0.0011822 0.00021217
0.00469 0.0031169 -0.014401 0.012268 0.35214 0.059758 0.00018219 -0.0015534
0.00016289 -0.00032534 0.00035744 0.00018157
-0.002132 0.00053345 0.0014167 0.001591 0.00019414 -0.0015408 0.17407 0.20305
-0.015436 -0.010094 -0.00098287 0.00021785
0.0023145 0.0009188 0.0014132 -0.00063716 0.00011 -0.00034357 -0.015443 -0.010073
0.10479 0.22809 -0.010061 -0.0081778
0.00038236 -0.0013714 0.001191 0.00021721 0.00035213 0.00025848 -0.00097521 0.00029384
-0.010046 -0.0081577 0.10675 0.30613
1460000000 0.26836 0.15403 -0.020412 0.0043385 0.0051624 -0.0014871 -0.0016736 0.001691
0.0021755 -0.00041839 -4.8061e-05 -0.00092492
-0.020396 0.0043074 0.10891 0.33829 -0.0057221 0.014996 0.0019005 0.00032601
0.0010679 -0.0014316 0.0013013 -0.00052728
0.0051534 -0.0014828 -0.0056279 0.014989 0.35897 0.0040355 -0.0010525 -0.0014636
0.00017067 -0.00026958 0.00065359 -0.00029408
-0.0016633 0.0016846 0.0018859 0.00031959 -0.0010412 -0.0014506 0.19978 0.17409
-0.01684 -0.0031711 -0.0004652 0.002552
0.0021032 -0.00040986 0.0010268 -0.0014434 0.00020667 -0.00021755 -0.016862 -0.0031514
0.13494 0.21268 -0.011682 -0.0025097
-3.3503e-05 -0.00093245 0.0013012 -0.00048967 0.00059624 -0.00036751 -0.0005164 0.00252
-0.011833 -0.0025574 0.14126 0.28679
1520000000 0.28066 0.11195 -0.015129 0.0098354 0.0032314 -0.0037952 1.3915e-05 0.0026641
0.0020981 -0.0016328 -0.0011056 -0.00025012
-0.015103 0.0098064 0.14282 0.32404 0.0016978 0.012536 0.0019122 -0.00085468
0.00010279 -0.0012226 0.00040846 -0.00096619
0.0032127 -0.0037797 0.0017826 0.01255 0.3509 -0.054293 -0.0011461 -0.00048341
0.00051885 -0.00085437 0.00014154 -3.983e-05
4.0158e-05 0.0026845 0.0019206 -0.00084031 -0.001102 -0.00044546 0.22103 0.13583
-0.016258 0.0029456 0.001726 0.0021258
0.0021021 -0.0016804 0.00010089 -0.0012401 0.00053615 -0.0008638 -0.016272 0.0030101
0.16184 0.19726 -0.01149 0.0015012
-0.0010921 -0.00027678 0.00036605 -0.00098807 0.0001496 -0.00010175 0.0017887 0.0020758
-0.011466 0.0015257 0.17462 0.2678
1580000000 0.29101 0.067156 -0.0086569 0.013423 -0.00090397 -0.0044385 0.00155 0.0020594
-7.2141e-06 -0.002126 -0.00028785 0.00039897
-0.0086783 0.013412 0.17071 0.30072 0.0050695 0.0077071 0.00055441 -0.001799
-0.0006789 -0.0012334 -0.00013198 -0.00074169
-0.00096414 -0.0044515 0.005127 0.0076674 0.32891 -0.11095 -0.001829 0.00055273
-0.00045138 -0.0011359 0.00023433 -0.00051949
0.0015424 0.0020586 0.00055959 -0.0018225 -0.001804 0.00054385 0.23389 0.098291
-0.012831 0.0083251 0.0025035 0.00062437
-3.9353e-05 -0.0021018 -0.00071406 -0.001181 -0.00048411 -0.0011486 -0.01278 0.0083331
0.18539 0.17955 -0.0089771 0.0072063
-0.00041046 0.00043738 -0.00016319 -0.00079186 0.00031269 -0.00061118 0.0024665 0.00064345
-0.0090032 0.0072552 0.20863 0.24356
1640000000 0.2944 0.025118 -0.0018267 0.012491 -0.0025596 -0.0022178 0.0029825 0.0010828
-0.00051225 -0.0017751 -0.00044386 0.00057289
-0.0018154 0.012468 0.20202 0.27548 0.0055617 0.0029214 -0.00073967 -0.0019551
-0.0011976 -0.00036513 -0.00044323 -0.000758
-0.0025786 -0.0021838 0.0055994 0.002882 0.29969 -0.16121 -0.00075441 0.0016151
-0.0010813 -0.00096222 -0.0002135 -0.00050133
0.0029863 0.0010703 -0.00072715 -0.0019413 -0.00075827 0.0016189 0.24601 0.050108
-0.0084473 0.010331 0.002611 -0.0010291
-0.00049906 -0.0017595 -0.001168 -0.00033961 -0.0010335 -0.00093882 -0.0084901 0.010381
0.20799 0.15331 -0.0045176 0.0091095
-0.00034683 0.00052178 -0.00041827 -0.00078354 -0.00014864 -0.00045016 0.0026919 -0.0010296
-0.0045703 0.0091387 0.23571 0.21221
1700000000 0.28662 -0.019752 0.0018447 0.0098909 -0.003086 0.00018561 0.0031973 -0.001465
-0.0020943 -0.00090525 0.00059753 0.00041287
0.0018287 0.0098772 0.21977 0.2445 0.0033064 0.00020236 -0.0016551 -0.00062104
-0.00085671 0.00020336 -0.00085742 -0.0004826
-0.003052 0.00021978 0.0033014 0.00016839 0.25335 -0.19945 0.0005116 0.0018386
-0.0019495 -4.9537e-05 -0.00031938 -0.00075487
0.00321 -0.0014713 -0.0016719 -0.00062772 0.00050188 0.0017863 0.24224 0.0023605
-0.0048031 0.011345 0.0014523 -0.0021415
-0.0021171 -0.00088615 -0.00087904 0.00019684 -0.0019483 -6.9193e-05 -0.0047299 0.011316
0.22502 0.13259 1.2144e-05 0.0092158
0.00055226 0.00055087 -0.00085267 -0.00041991 -0.00034111 -0.0008045 0.001424 -0.0021513
1.7167e-06 0.0091589 0.25257 0.17914
1760000000 0.27612 -0.068343 0.004509 0.0066002 -0.0019537 0.00090824 0.0012326 -0.0036804
-0.0016299 0.00049273 0.00029782 -0.00050166
0.0044985 0.0066016 0.24773 0.20514 0.00093379 -0.0013338 -0.0013284 0.00026904
-0.00094109 0.0010978 -0.00064927 0.00030653
-0.0019254 0.00091778 0.0009134 -0.0013347 0.2045 -0.23056 0.0014212 0.001202
-0.0010814 0.0015408 -0.0012424 -0.00066256
0.0012332 -0.0036516 -0.0013099 0.00027156 0.0014649 0.0012077 0.23564 -0.047122
-0.00067062 0.010651 -0.00017024 -0.0026288
-0.0016309 0.00054068 -0.00093077 0.0010856 -0.0010429 0.001539 -0.00066849 0.01064
0.23999 0.098489 0.0037428 0.0066576
0.00029903 -0.00056043 -0.00062584 0.0002657 -0.0011972 -0.00068027 -7.8864e-05 -0.0025154
0.0037382 0.006751 0.26701 0.14227
1820000000 0.25114 -0.10671 0.0048884 0.0028601 3.5226e-05 0.0019974 -0.001145 -0.0031079
-0.0013028 0.0012526 -4.5099e-06 -0.00012974
0.0048591 0.002858 0.25786 0.17423 -0.0011818 -1.5869e-05 -0.0012821 0.0010489
0.00018574 0.0012487 -0.00064456 0.00040151
3.5636e-05 0.002015 -0.0011741 -2.5139e-05 0.15337 -0.24481 0.0017893 0.00011415
2.0045e-05 0.0022907 -0.0015088 0.00019416
-0.0011542 -0.0031446 -0.0012538 0.0010559 0.0017082 7.7007e-05 0.20672 -0.094419
0.0017044 0.0088973 -0.0016331 -0.001551
-0.0013112 0.0012801 0.00023146 0.0012676 5.0403e-05 0.0023311 0.0018078 0.0089543
0.25587 0.068477 0.0045791 0.0034856
6.3649e-07 -9.1381e-05 -0.00064329 0.00046322 -0.0015089 0.00025784 -0.0017164 -0.0016321
0.00459 0.0034031 0.27044 0.10631
1880000000 0.21566 -0.14603 0.0026585 0.00032455 -0.000563 0.0020403 -0.0030751 -0.0022249
-5.8083e-05 0.0020073 0.00035585 -0.00060373
0.0026228 0.00031119 0.26272 0.12856 -0.003114 0.002346 -0.00017273 0.0017276
0.00075968 0.001079 8.149e-05 0.00096708
-0.00054468 0.0020294 -0.0030978 0.0023668 0.10205 -0.25069 0.0014503 -0.0012309
0.0016469 0.0017536 -0.0010821 0.0013458
-0.0029778 -0.0022128 -0.00010975 0.0017137 0.0014351 -0.0013733 0.16839 -0.13446
0.0033683 0.0061217 -0.0021218 0.0001711
-7.8966e-05 0.0020092 0.00076026 0.0010719 0.0016418 0.0017543 0.0032724 0.0060861
0.25961 0.037479 0.004809 0.0014447
0.00029095 -0.00064054 6.4056e-05 0.00093323 -0.0011081 0.0013749 -0.0021622 0.00021729
0.0047678 0.001499 0.27183 0.073544
1940000000 0.17686 -0.17274 0.00026587 -0.0015455 0.0013206 0.0019618 -0.0035995 0.00051028
0.0016177 0.0012383 -0.00074369 -0.00070354
0.00026208 -0.0015501 0.26481 0.095875 -0.0014042 0.0048945 0.0010865 0.0012297
0.0017438 0.00022717 0.00085183 0.00022954
0.0013223 0.0019542 -0.0013858 0.0049456 0.059578 -0.24264 0.00014587 -0.0019928
0.0022595 0.00025411 0.00020251 0.0016478
-0.003796 0.00062129 0.0010475 0.0012772 0.00014337 -0.0019951 0.11809 -0.16759
0.0027273 0.0040608 -0.0012771 0.001281
0.0015962 0.0012437 0.0017378 0.00023208 0.0022854 0.00026226 0.0029606 0.0040546
0.26297 -0.0015518 0.0035199 -0.0018086
-0.00062595 -0.00072304 0.000841 0.00022573 0.00019724 0.0016828 -0.0012468 0.00118
0.0035672 -0.0019131 0.26304 0.037068
2000000000 0.12982 -0.18624 -0.0035854 0.00060401 0.002675 0.001679 -0.0023582 0.0036136
0.0012898 3.6461e-05 -0.00085081 0.00058145
-0.0035896 0.00066039 0.25013 0.0602 -0.00061397 0.0067609 0.0014099 0.00032876
0.00098149 -0.0012964 0.00044751 0.00013622
0.0027571 0.0016577 -0.0006287 0.0067504 0.017656 -0.22807 -0.0012982 -0.0010211
0.0020247 -0.001367 0.0017082 0.0015282
-0.0023158 0.0036309 0.0014646 0.00033649 -0.0013766 -0.00098929 0.06352 -0.17955
0.0011736 0.0027022 -8.1623e-05 0.0019391
0.0013029 5.9592e-05 0.0010137 -0.0012948 0.0018692 -0.0013045 0.0010409 0.0026586
0.25735 -0.035415 0.00044481 -0.0027293
-0.00092386 0.00066373 0.00041207 0.00015391 0.0017516 0.0015459 5.4382e-05 0.0019986
0.00045971 -0.0025438 0.24916 0.0096727
2060000000 0.084153 -0.19298 -0.0047311 0.0029612 0.0030516 -0.00030485 0.00072454 0.0031618
0.0014692 -0.00093027 -3.4013e-05 0.0011098
-0.004684 0.0029589 0.23777 0.03148 0.00411 0.0080179 0.00092574 -0.00054995
0.00036503 -0.0013529 0.00072478 -9.6836e-05
0.0031242 -0.00036061 0.0041506 0.0079534 -0.013826 -0.20926 -0.0012941 0.0004381
0.0002525 -0.0021667 0.0031653 0.00033426
0.00071686 0.0032957 0.0010145 -0.00048565 -0.0013513 0.00047921 0.012307 -0.17712
-0.00036419 0.0035617 0.00088084 0.00081416
0.0014306 -0.00093075 0.00037725 -0.001331 0.0002057 -0.002259 -0.00012217 0.0035127
0.24246 -0.074056 -0.0011581 -0.0034859
-0.00022162 0.0011751 0.00066663 -0.00017429 0.0031346 0.00039674 0.00070905 0.00076029
-0.0012018 -0.0034711 0.23618 -0.015117
2120000000 0.038273 -0.18407 -0.0038968 0.0067161 0.0026419 -0.0024043 0.0028157 0.00204
0.00010173 -0.0016954 0.00097384 1.0578e-05
-0.0038947 0.0067652 0.21589 0.0069085 0.006404 0.004482 0.0011197 -0.0012617
-0.0012221 -0.0018123 0.00018815 -0.0010353
0.0026491 -0.0024416 0.0064222 0.0044385 -0.042538 -0.19322 -0.00065788 0.0010195
-0.0018243 -0.0014422 0.00041835 -0.0022184
0.0028231 0.0020005 0.0010935 -0.0013545 -0.00063721 0.0010847 -0.039451 -0.16099
-0.00099372 0.0049973 0.0014995 0.00093448
7.8008e-05 -0.0017672 -0.0012406 -0.0018543 -0.0019089 -0.0014068 -0.0010796 0.0050174
0.22429 -0.1098 -0.0049811 -0.001756
0.0009712 -2.3289e-05 0.0001605 -0.0010974 0.00038973 -0.0023656 0.0014802 0.00092766
-0.0049679 -0.0016476 0.21509 -0.031401
2180000000 -0.0012802 -0.17024 -0.0022281 0.0098649 0.00074012 -0.0022377 0.0029346 -0.00023206
-0.00018244 -0.0010937 0.0011829 8.7974e-05
-0.0022216 0.0098028 0.19651 -0.010466 0.007511 0.0038879 -0.00075195 -0.0015788
-0.0019113 0.0007516 8.8766e-05 0.00026993
0.00075307 -0.0022831 0.0075601 0.003839 -0.063272 -0.16896 0.00093411 0.0012661
-0.00098792 0.00032783 0.00030677 -0.001787
0.0029016 -0.00021708 -0.00069875 -0.0015636 0.001025 0.0011039 -0.076375 -0.13448
-1.1397e-05 0.0071262 0.0013981 0.00025597
-0.00024502 -0.0010845 -0.0019074 0.00081106 -0.00092755 0.00027814 9.3964e-05 0.0072619
0.19598 -0.14018 -0.0053866 0.0020585
0.0012186 0.00021291 0.00011904 0.0002616 0.00019782 -0.0018156 0.00131 0.00021762
-0.0054218 0.0019575 0.19932 -0.045968
2240000000 -0.029684 -0.14597 0.002243 0.011483 -0.00047996 -0.0029492 0.0018736 -0.0021902
-0.0018585 -0.00051845 0.0006457 -0.0017789
0.0023053 0.011448 0.17672 -0.016401 0.0083211 0.00047376 -0.00073903 -0.00045552
-0.00044281 0.0010499 -0.00080201 -0.0006538
-0.00045369 -0.0029641 0.0083113 0.00036657 -0.080471 -0.14509 0.0014963 -0.0015334
-0.00079753 0.00021448 -0.0024417 -0.0012452
0.0018888 -0.0022162 -0.00078224 -0.00044216 0.0014595 -0.0014623 -0.1106 -0.10605
0.0019821 0.0087884 0.0014686 -0.0007147
-0.0019371 -0.00045486 -0.00053902 0.0010312 -0.00088516 0.00025128 0.0019824 0.0087012
0.16508 -0.15868 -0.0046886 0.0044431
0.00064001 -0.0018032 -0.00086255 -0.00061809 -0.0024396 -0.0013359 0.0015518 -0.00065891
-0.0046546 0.0044084 0.1763 -0.056884
2300000000 -0.057019 -0.11881 0.0078337 0.0094193 -0.0012959 -0.0021131 -0.00044574 -0.0016048
-0.0007825 0.00074775 -0.0010584 -0.00065102
0.0078157 0.0093994 0.15533 -0.025218 0.0083992 -0.0018968 -0.00092124 0.00051749
-3.9587e-05 0.0014496 -5.9386e-05 0.0008457
-0.0013516 -0.0020628 0.0084163 -0.0019742 -0.093435 -0.12121 -0.00042297 -0.0013328
-0.00012169 0.0016858 -0.0017636 0.00090598
-0.00045982 -0.0014692 -0.00085592 0.00047023 -0.00045779 -0.0014139 -0.13219 -0.069645
0.0054203 0.0089938 0.00067298 -0.0014586
-0.00081011 0.00075808 -5.5781e-05 0.0014316 -7.3086e-05 0.0016249 0.0055869 0.0090288
0.12619 -0.1786 -0.0029019 0.0078546
-0.0010073 -0.00060743 1.7018e-06 0.00079946 -0.0018649 0.0010298 0.00059673 -0.0015242
-0.0029502 0.0078869 0.16021 -0.057661
2360000000 -0.072973 -0.08736 0.011104 0.0082592 -0.0010965 -0.0017154 -0.0014093 -0.00098154
-0.00039106 0.0011138 -0.001278 -0.00021822
0.011119 0.0082528 0.14672 -0.024563 0.0079936 -0.0047011 -0.00092143 0.00079447
0.0017465 0.00034632 0.00011266 6.4324e-06
-0.0010992 -0.0016981 0.0079699 -0.0047819 -0.10305 -0.099007 -0.0023202 -0.00086793
0.0011372 -9.4866e-05 -0.00079758 0.0017715
-0.0016443 -0.0010028 -0.00091959 0.00083519 -0.0023857 -0.00086598 -0.14899 -0.036757
0.0083617 0.0083364 0.0012417 -0.0016871
-0.0004058 0.00092083 0.0018254 0.00028769 0.0010324 -0.00018272 0.0085102 0.0082376
0.094795 -0.18095 0.00075224 0.0081341
-0.0012579 -0.0002778 8.0249e-05 -6.1437e-05 -0.0008316 0.0017218 0.0013305 -0.0016254
0.00067164 0.0080388 0.13809 -0.061544
2420000000 -0.081644 -0.059567 0.014248 0.0026007 -0.0032224 -0.0012017 -0.00085266 0.00037521
0.0013539 0.0012903 -0.0012035 0.0016091
0.014255 0.0026288 0.12913 -0.025233 0.0046293 -0.0064862 0.0012124 0.0010767
0.00091109 -0.0014362 7.7443e-05 -2.8736e-05
-0.0032194 -0.0011861 0.0045953 -0.006543 -0.11605 -0.078456 -0.0020149 0.0012619
-0.00016367 -0.00059383 0.00047722 0.0025552
-0.00073313 0.00033559 0.0013154 0.0010125 -0.0019421 0.0012653 -0.159 0.0072467
0.011656 0.0057781 -0.00033435 -0.002654
0.0014581 0.0013001 0.00087652 -0.001467 -0.0002052 -0.00052588 0.011629 0.0058268
0.055731 -0.18102 0.001731 0.0085055
-0.0010756 0.0016506 2.5329e-05 -3.6911e-06 0.00044788 0.0025742 -0.00041963 -0.0026495
0.0020476 0.0084927 0.11959 -0.057395
2480000000 -0.081708 -0.028093 0.014025 -0.0028163 -0.001725 -0.00027247 -0.00088492 0.001454
0.001448 -0.00036958 -8.726e-05 0.0015375
0.014073 -0.0027685 0.13113 -0.025482 0.003096 -0.0085283 0.0012097 0.00025679
-0.00069452 -0.0010474 -2.6441e-05 -0.00043165
-0.0017617 -0.00030954 0.0030276 -0.0085925 -0.11939 -0.058128 -0.00068333 0.0027589
-0.00026113 -0.00071627 0.0018445 0.0010583
-0.00086389 0.0013292 0.0012182 0.00028156 -0.00060181 0.0027986 -0.15977 0.045535
0.015224 0.0012958 -0.00088452 -0.0024769
0.0012522 -0.00047971 -0.00080007 -0.00090553 -0.00028967 -0.00066291 0.015165 0.0014656
0.021223 -0.17279 0.0051986 0.0072388
-0.00013378 0.0014443 -1.5155e-05 -0.00034994 0.0018868 0.0009779 -0.0008933 -0.0025206
0.0053151 0.0071894 0.10049 -0.053241
2540000000 -0.086001 -0.0013228 0.011631 -0.0068117 -0.0027114 0.00087316 0.00037967 0.001402
-0.00014896 -0.0013025 0.00098936 0.0018003
0.011661 -0.0067844 0.11817 -0.017272 -0.00088039 -0.007887 0.0008589 -0.0013323
-0.0017361 0.00015202 -0.00066056 0.00020968
-0.0027593 0.00091599 -0.00096009 -0.0078777 -0.12591 -0.0346 0.0016908 0.0024313
-0.0010571 -2.0421e-05 0.0018239 -0.00090432
0.00036777 0.0014576 0.00079754 -0.0012957 0.001684 0.0024126 -0.15894 0.085456
0.015 -0.0041234 -0.0020809 -0.0020557
-0.0001564 -0.0013334 -0.0017309 0.00013366 -0.00099115 5.3708e-05 0.014747 -0.00429
-0.0080314 -0.15787 0.0076559 0.0058064
0.0011553 0.0017602 -0.00067829 0.0001905 0.0017868 -0.00077095 -0.0021971 -0.0019995
0.0077808 0.0059264 0.08621 -0.039594
2600000000 -0.078741 0.023777 0.0080883 -0.010339 -0.0013765 0.0026548 0.0011119 -0.0003303
-0.00083526 -0.0010107 0.0019376 0.00051761
0.0080692 -0.010334 0.11292 -0.03273 -0.0030864 -0.0062007 -0.00024284 -0.00083008
-0.00029365 0.0016929 -0.00037108 0.00071821
-0.001399 0.0026747 -0.0031294 -0.0061971 -0.13077 -0.0094045 0.0028585 0.00022224
7.9721e-05 0.0013821 0.0013557 -0.0016144
0.001082 -0.00035298 -0.00030653 -0.00087032 0.0029584 0.00017626 -0.14363 0.11996
0.012074 -0.0087767 -0.0033227 0.00021026
-0.00077194 -0.00094931 -0.00024507 0.0017659 6.1179e-05 0.0014546 0.012021 -0.0088653
-0.042615 -0.13868 0.0087153 0.0050565
0.0020306 0.00049245 -0.00026846 0.00079519 0.0013053 -0.0017409 -0.0032876 0.00029952
0.008686 0.0050944 0.078065 -0.02481
2660000000 -0.072379 0.049587 0.0040128 -0.011806 -0.00021879 0.0012706 0.00032707 -0.00016546
-0.0023658 -2.2201e-05 0.0014049 -0.00084094
0.0040249 -0.011797 0.12076 -0.028741 -0.0044516 -0.0046965 -0.0011893 -0.00050057
0.00038995 0.0017883 0.00043725 0.00093676
-0.00023557 0.0012366 -0.0045005 -0.0046229 -0.1299 0.011298 0.0019743 -0.0015442
0.00056221 0.00036163 -0.001091 -0.0017246
0.00030053 -0.00028244 -0.0012887 -0.00045016 0.0018901 -0.0015253 -0.12335 0.15148
0.0077557 -0.011819 -0.0022956 0.0011696
-0.0022824 -4.8963e-05 0.00038006 0.0018813 0.00047866 0.00029215 0.0075325 -0.011941
-0.064015 -0.11908 0.010439 0.001092
0.0013073 -0.00081703 0.00048558 0.00094434 -0.0010485 -0.0016201 -0.0022214 0.001084
0.010367 0.0010914 0.073982 -0.0056216
2720000000 -0.060918 0.068126 -0.00028468 -0.011606 -0.00018931 0.0029612 -0.00034846 -0.0003486
-0.0022564 0.0019036 0.00034163 -0.0015279
-0.0002472 -0.011623 0.10595 -0.032409 -0.0050418 -0.0013242 -0.0016694 0.00040861
0.0018806 0.00032063 0.0009115 -1.9705e-05
-0.00014421 0.0029525 -0.0050495 -0.0012651 -0.12459 0.040965 0.00049755 -0.0025636
0.00015686 0.00047119 -0.0015093 0.00055234
-0.00036357 -0.0002901 -0.0016863 0.00037021 0.00039727 -0.0025703 -0.089672 0.1807
0.0027785 -0.013142 -0.0019273 0.0019707
-0.0022644 0.0020164 0.0019292 0.00036584 6.2375e-05 0.0004498 0.0027311 -0.013241
-0.083272 -0.087227 0.011535 -0.0013015
0.00034495 -0.0017219 0.00088769 -7.0922e-05 -0.0013849 0.00056079 -0.0018303 0.0021778
0.011452 -0.0013755 0.077907 0.013289
2780000000 -0.046713 0.086706 -0.004603 -0.010222 -4.3251e-05 0.0012651 0.00049231 -0.00033679
0.00092077 0.0028011 -0.00066442 -0.0018585
-0.0046247 -0.010191 0.10425 -0.044406 -0.0038587 -0.00019048 -0.00035658 0.0017074
0.0018289 -0.0011093 6.0461e-05 -0.00022772
2.64e-06 0.0012261 -0.0038447 -0.00013436 -0.12137 0.072291 -0.0018557 -0.00177
0.00027924 -0.00045273 -0.00051682 0.00081573
0.00034796 -0.00033401 -0.00036723 0.0017258 -0.00177 -0.0018469 -0.060186 0.2029
-0.002305 -0.013154 -0.000892 0.0016671
0.00085681 0.0027763 0.001711 -0.0010924 0.00031125 -0.00048233 -0.0023255 -0.013213
-0.098147 -0.053998 0.0099518 -0.00606
-0.00061186 -0.0016655 0.00012521 -0.00019131 -0.00047731 0.00082049 -0.00077615 0.0018742
0.010071 -0.0060724 0.082046 0.031455
2840000000 -0.03132 0.10164 -0.0076439 -0.0069888 0.0015815 0.0020523 -0.00029171 -3.9222e-05
0.0014398 0.0010976 -0.0015343 0.00033275
-0.0076398 -0.0069451 0.10242 -0.037993 -0.0034845 0.0010169 0.00054132 0.00096091
-0.00030201 -0.0016797 8.6182e-05 -5.9795e-05
0.001637 0.0020632 -0.0034884 0.0010439 -0.11441 0.098014 -0.0016045 8.4389e-05
0.00021404 0.0006043 0.00096135 0.0010281
-0.00023591 -0.00014673 0.00053782 0.0009455 -0.0015931 0.00026867 -0.023656 0.21812
-0.0060668 -0.010565 0.00033539 0.0010111
0.0014089 0.0010909 -0.00026675 -0.0015906 0.00024392 0.00056172 -0.0057952 -0.010492
-0.10125 -0.02291 0.0083317 -0.0073812
-0.0017818 0.00035701 4.4008e-05 -6.5756e-05 0.0010028 0.00091494 0.00015318 0.00096618
0.0083273 -0.0073219 0.096834 0.046077
2900000000 -0.01744 0.12101 -0.0088478 -0.0028956 0.0018018 0.00020702 0.00055192 -0.00075067
0.0022989 -0.0010314 -0.00081793 0.00011356
-0.0088269 -0.0028647 0.082902 -0.045818 -0.0015229 0.0024499 0.0010594 0.00034888
-0.00054131 -0.0012546 -0.00030265 0.00010118
0.0017667 0.00014451 -0.0015134 0.0024712 -0.096795 0.13028 -0.0010588 8.5071e-05
-0.00015068 -0.00093823 0.0018425 -0.00062293
0.00047383 -0.00059114 0.0010766 0.0002602 -0.0011151 7.8854e-05 0.013294 0.2206
-0.0089726 -0.0066866 0.001091 0.0020489
0.0024312 -0.00107 -0.00069803 -0.0013965 -0.00015354 -0.00080101 -0.0091654 -0.0068713
-0.10038 0.016593 0.0057704 -0.010226
-0.0007031 0.00013288 -0.00043955 7.7223e-05 0.0019634 -0.000466 0.001101 0.0021022
0.0058612 -0.0098238 0.11085 0.051643
2960000000 0.0042546 0.13266 -0.0086494 0.00060091 0.00068939 0.0013279 -0.00048269 -0.00073135
-1.6794e-06 -0.0021372 -0.00075338 0.00033927
-0.0086284 0.00058655 0.091953 -0.045361 -0.0010415 0.0011973 0.0011013 -9.8087e-05
-0.001277 -0.00071923 0.00035608 0.00039534
0.00070778 0.0013672 -0.0010024 0.001253 -0.077247 0.16088 -0.00066263 0.00057961
-0.00046565 0.0009184 2.2217e-05 -0.0024512
-0.00066228 -0.00081301 0.0010686 -4.7286e-05 -0.00074725 0.00066306 0.055673 0.22733
-0.0097794 -0.0021349 0.0014971 0.00093562
-0.00016009 -0.0019757 -0.0012692 -0.0006086 -0.00043418 0.0010218 -0.0096483 -0.0017308
-0.088764 0.047004 0.0008248 -0.011513
-0.00078883 0.00036863 0.00044445 0.00029778 -3.752e-05 -0.0023929 0.0016217 0.0006445
0.0007492 -0.011839 0.13029 0.062056
3020000000 0.022133 0.14675 -0.0063049 0.0038715 0.0013539 -0.0002571 -0.00080368 -0.00015037
-0.00085535 0.00047159 -0.00019234 0.00053606
-0.0063021 0.0038275 0.080457 -0.034006 -0.00060359 0.00015841 0.00036277 -0.0011271
-0.0017503 0.00049084 0.00067144 -9.5892e-05
0.0013578 -0.00032449 -0.00064085 0.00019604 -0.0565 0.18519 -0.00026805 0.0011597
0.00063068 0.00029504 -0.00090063 -0.0017449
-0.00075876 -6.461e-06 0.0004778 -0.0011453 -0.00016585 0.0010096 0.094659 0.21992
-0.0085178 0.0014676 0.00057262 0.00053409
-0.00073147 0.00048787 -0.0017169 0.0005301 0.00058378 0.00024091 -0.0086159 0.0014051
-0.071959 0.077939 -0.0017809 -0.010788
2.4777e-05 0.00036141 0.00060832 -0.00013039 -0.00074102 -0.0016486 0.00055435 0.00063368
-0.0015659 -0.010375 0.14947 0.058462
3080000000 0.049482 0.15633 -0.0044906 0.0059707 0.0016346 -0.00028822 -0.00063289 -0.00013659
-0.0006559 -5.5374e-05 -1.8018e-05 0.00050146
-0.0045136 0.0059598 0.077801 -0.028146 -0.00039976 0.00089195 -0.00027763 -0.00028133
-0.00022396 0.001167 -0.00010975 -0.00051415
0.0016669 -0.00022451 -0.00040279 0.00089396 -0.019293 0.20702 -0.00062741 0.00013296
0.00041737 0.00043046 -0.0022162 -0.00070197
-0.00060998 -0.00011817 -0.0003449 -0.00029444 -0.00057085 0.00026255 0.12799 0.21158
-0.0060261 0.0048601 0.0020435 0.00034933
-0.00053817 1.1098e-05 -0.00018776 0.0012132 0.00047663 0.00037504 -0.0060882 0.0049344
-0.043641 0.10904 -0.0064025 -0.0087291
-9.4497e-05 0.00047857 -8.3786e-05 -0.00050316 -0.0021438 -0.00055975 0.0021208 0.00034329
-0.0067406 -0.0090233 0.16413 0.065808
3140000000 0.078013 0.15962 -0.0010208 0.0075729 0.0023994 -0.0014048 -0.0013254 0.00090312
0.0014369 0.00074162 0.00013849 -0.00021479
-0.0010054 0.0075125 0.073622 -0.029836 -0.00090281 0.00027036 0.00060937 -0.00019188
1.0807e-07 0.00084907 0.00064623 -0.00035482
0.0024558 -0.0014363 -0.00087564 0.0002633 0.023539 0.22737 0.00022132 0.0015874
0.0015927 -0.0010533 -0.0026783 0.00083085
-0.0012287 0.001093 0.00069236 -0.00012507 0.0002113 0.0015343 0.16333 0.18592
-0.0029902 0.0064892 0.00087744 -0.0012963
0.0014974 0.0006324 -3.5078e-06 0.00081928 0.0015378 -0.000967 -0.0029228 0.006386
-0.025315 0.12937 -0.0081275 -0.0050018
7.2646e-05 -0.00010894 0.0005934 -0.000447 -0.002622 0.00098917 0.00067586 -0.0013231
-0.0081211 -0.0047046 0.18838 0.056831
3200000000 0.11038 0.17049 0.0040792 0.0064203 0.00080445 -0.0027678 -9.818e-05 0.0018912
0.00030277 -0.0018422 0.00043055 0.00050955
0.0040746 0.0064052 0.084002 -0.028408 -0.00091387 0.00062786 -0.00034885 -0.00084191
0.0007624 0.0012439 -0.00043411 -0.0011515
0.00080017 -0.00279 -0.00090833 0.00065563 0.068157 0.23145 0.0010954 0.00072892
-0.00029469 -0.0023162 -0.0012144 0.0023946
-0.00021439 0.0019013 -0.00036696 -0.00081922 0.0011235 0.00068843 0.18336 0.16366
2.506e-05 0.0056155 0.00061937 -0.0012817
0.00036657 -0.0019933 0.00076249 0.0012624 -0.00025643 -0.002363 -0.00021432 0.0059035
0.014221 0.14753 -0.0093072 -0.0011346
4.8375e-05 0.00033786 -0.00038855 -0.0010505 -0.001194 0.0023439 0.00070126 -0.001412
-0.0095952 -0.0015615 0.20336 0.056208
3260000000 0.14281 0.16211 0.0042438 0.0031832 -0.00067381 -0.0024218 0.001103 0.00090717
0.00022628 -0.0018176 -0.00027424 9.0981e-05
0.0042865 0.0032125 0.09222 -0.03147 -0.0017166 0.0021863 -0.00024209 -0.00012786
0.0009739 -0.00055998 -0.00096069 0.00027737
-0.00064177 -0.002493 -0.0016767 0.0021709 0.11872 0.22691 0.00038908 -2.2003e-05
-0.0010625 -0.0011274 0.00039172 0.0019622
0.0011917 0.00098416 -0.00033355 -0.00016313 0.00042732 -8.4489e-05 0.21071 0.12594
0.0023673 0.0054092 -0.00082737 -0.0016874
0.00011612 -0.0017756 0.00083739 -0.00066007 -0.0010747 -0.00083265 0.002299 0.0051356
0.041754 0.15762 -0.0074722 0.0037912
6.1822e-05 8.0869e-05 -0.0010018 0.00021672 0.00043408 0.0019656 -0.0010009 -0.0015966
-0.0069205 0.0039331 0.23331 0.046334
3320000000 0.17317 0.15612 0.0073511 0.0012327 -0.00050646 -0.0016909 0.00081144 0.0002383
-0.0017192 -0.0012538 0.0006034 0.00015106
0.0073561 0.0012042 0.098946 -0.027882 0.0011074 0.0023257 -0.00028171 -0.00060293
-0.00028189 -0.00031249 -0.00063755 0.00018355
-0.00045175 -0.0017659 0.0010853 0.0023004 0.16602 0.218 0.00035871 -0.00020669
-0.0011427 -7.9483e-05 0.00035903 0.0005938
0.00088185 0.00022692 -0.0002326 -0.00055977 0.00029457 -8.4998e-05 0.21942 0.095759
0.0035074 0.0030639 -0.00086216 0.0003346
-0.0016441 -0.0013728 -0.000198 -0.00022693 -0.0012095 -0.00014728 0.0036318 0.0032424
0.073829 0.1579 -0.0035116 0.0050459
0.00034142 3.9198e-05 -0.00060196 0.0001384 0.00029967 0.00049995 -0.00089853 -1.789e-06
-0.0039144 0.0049436 0.24926 0.033013
3380000000 0.20878 0.13917 0.0057287 -0.0021944 -0.0010955 0.00041237 0.0012086 0.00035748
-0.0014368 0.00084423 0.00020736 -2.1363e-05
0.0056855 -0.0021967 0.1099 -0.035576 0.00039208 0.0026735 -0.0011952 -0.00053336
-6.5721e-05 0.00013253 -0.00076294 0.00045024
-0.00108 0.00043515 0.00040045 0.0027008 0.20761 0.19531 0.00076864 -0.00041849
-0.0018994 0.00081009 0.00096935 0.0015554
0.0011394 0.00026953 -0.0011786 -0.00053297 0.00069954 -0.00047859 0.23397 0.063699
0.0053014 0.0031183 -0.00044162 0.00042517
-0.0014535 0.00092319 -7.2719e-05 6.4761e-05 -0.0017483 0.00054374 0.0053803 0.0031232
0.11792 0.15022 -0.0010103 0.0057419
0.0005283 1.6274e-05 -0.00081631 0.00042639 0.001046 0.0013992 -0.0003936 0.00055987
-0.00059014 0.0060199 0.27886 0.014368
3440000000 0.24028 0.11715 0.004656 -0.0040563 -0.00068615 -0.0016507 0.00087587 -2.4982e-05
-0.0014473 0.0018147 0.00077907 -5.6077e-05
0.0046715 -0.0040697 0.10356 -0.041062 0.0031886 0.0017069 -0.00088115 0.0011154
5.4397e-05 0.00035463 0.00014389 0.0010744
-0.00075964 -0.0016257 0.003176 0.001651 0.24598 0.16694 -0.00042505 -5.4965e-05
0.00020811 0.0014627 0.00096613 0.00064542
0.00093445 -2.2235e-05 -0.00089235 0.0012206 -0.00026558 -2.2699e-05 0.23515 0.030766
0.0069152 -0.00015155 -0.00014699 0.00031929
-0.0014758 0.0015552 0.00012696 0.00043546 1.1841e-05 0.0013948 0.0068831 -8.1517e-05
0.14708 0.13912 0.0033 0.0038899
0.00062421 0.00013623 0.00023434 0.00093989 0.00090786 0.00078893 -0.00017838 0.00014213
0.0031092 0.0039745 0.29578 -0.014986
3500000000 0.27223 0.0853 0.0024947 -0.0050173 -0.0014469 0.0016269 0.0011045 -0.00084765
-0.00090907 0.0013495 0.00038229 -0.0010812
0.0025455 -0.0049483 0.11601 -0.064722 0.0030535 0.00086906 -0.00045361 0.00072096
0.0005691 -5.3184e-05 -4.8622e-06 0.00028872
-0.0013952 0.0017533 0.0030057 0.00089449 0.27506 0.13322 8.3574e-05 -0.00024837
-0.00027317 0.00075035 0.0016488 0.00026991
0.0010609 -0.00075609 -0.00046375 0.00070283 0.00011223 -0.00021427 0.23961 0.0032546
0.0068647 -0.0027708 7.1469e-05 -0.00010541
-0.00085271 0.0013781 0.00048856 -3.607e-05 -0.00016314 0.00078435 0.0069206 -0.0028842
0.19299 0.11179 0.0034001 0.001489
0.00058184 -0.00095281 3.7231e-05 0.00027426 0.0015679 0.00010842 -5.8005e-06 2.7387e-05
0.0034541 0.0017742 0.31623 -0.043067
3560000000 0.29106 0.050693 6.1568e-05 -0.0062435 5.2527e-06 -0.00094234 0.000693 0.00010527
0.0015746 0.0019025 -3.3503e-05 -0.00097617
7.0998e-05 -0.0061974 0.1102 -0.070256 0.0055838 -0.00075447 0.00043859 0.0006257
0.00056657 -0.00019586 0.00027846 0.00024733
-1.0799e-05 -0.00097892 0.0055388 -0.00085674 0.30248 0.090185 -0.00032307 -0.0002642
0.00078084 0.00063815 0.0016287 -0.00095767
0.00068154 6.8725e-05 0.00043154 0.00057362 -0.00026515 -0.00021483 0.23018 -0.03257
0.0060317 -0.0057854 -0.00060075 -0.00053776
0.0016343 0.0017848 0.00064167 -0.00023856 0.00071552 0.00055361 0.0059557 -0.0056808
0.21375 0.097477 0.0035725 -0.0011731
-0.0001164 -0.00096025 0.0002728 0.00016267 0.0017183 -0.00080795 -0.00058358 -0.0006983
0.0032001 -0.0013932 0.32766 -0.08305
3620000000 0.3068 0.012345 -0.0013856 -0.0036411 -0.0022829 -0.00052552 6.7323e-05 -0.0018641
-0.00016239 0.00016196 -0.00057862 -0.0006274
-0.0013609 -0.0036811 0.11056 -0.099851 0.0038235 -0.0037328 0.00038524 0.0004874
-0.00024107 -0.00066176 0.0006302 0.0003076
-0.0023331 -0.000433 0.0038298 -0.0037465 0.31541 0.04661 0.00012283 -0.00092756
-0.00024306 0.00046278 0.00093273 -0.00080802
0.00010101 -0.0019686 0.00030222 0.00049317 6.005e-05 -0.00088624 0.2189 -0.063101
0.0015088 -0.007221 -0.0012164 0.00052395
-9.646e-05 0.00048324 -0.00035638 -0.00069269 -0.00019023 0.00030526 0.0015332 -0.0070409
0.23691 0.054849 0.0017524 -0.001992
-0.00062624 -0.00086145 0.00063959 0.00034508 0.00068135 -0.0008934 -0.0012016 0.00070395
0.0018242 -0.0021314 0.32866 -0.11755
3680000000 0.31038 -0.031756 -0.0037344 -0.0038159 -0.0013172 0.0017228 -0.0011617 -0.00012815
0.0015815 -3.6736e-05 -0.00094175 -0.00052332
-0.0037199 -0.0038209 0.10575 -0.11682 0.0016186 -0.0047413 0.00076962 0.0002099
-0.00043739 -0.00068152 0.00063024 0.00027787
-0.0014024 0.0017637 0.0015132 -0.0047476 0.32643 -0.0036056 -0.00092026 -0.00050464
0.0012506 0.00087902 0.00057166 -0.0021033
-0.0011767 -0.00022362 0.00080067 0.0002677 -0.00086827 -0.00065301 0.20554 -0.096537
0.00035262 -0.006695 -0.0010396 0.0011901
0.0017437 -9.6252e-05 -0.00035895 -0.00063042 0.001349 0.0009005 0.00017192 -0.0068292
0.25677 0.030313 0.0010878 -0.0022631
-0.0011283 -0.00072163 0.00069194 0.00021909 0.00072181 -0.0019599 -0.00084092 0.0010502
0.0011855 -0.0022492 0.32939 -0.16171
3740000000 0.31201 -0.067147 -0.0033205 4.1566e-05 -0.0021276 0.0028048 -1.0833e-05 -0.00067335
-0.0005878 -8.5099e-05 -0.00099028 0.00046113
-0.0033172 -2.3337e-06 0.097151 -0.13861 0.00068356 -0.0054574 0.00023413 -0.00024547
-0.00020055 -0.00020256 0.00058697 0.00021262
-0.002164 0.00285 0.00052661 -0.0054572 0.32925 -0.043426 -0.00062135 -0.00016188
9.3975e-05 7.5216e-05 -0.00050685 -0.001124
-0.00011395 -0.00062934 0.00025324 -0.00027201 -0.00060122 -6.6076e-05 0.18379 -0.12058
-0.0023436 -0.0061776 0.00091119 0.0025029
-0.00071367 0.00011695 -0.00023873 -0.00012416 -3.8784e-05 -2.5015e-05 -0.0022742 -0.0061204
0.26288 -0.0091331 -0.000113 -0.0019558
-0.00093211 0.00036092 0.00049541 0.00014252 -0.00054736 -0.0011846 0.00090669 0.0027242
-1.6246e-05 -0.001879 0.31475 -0.20219
3800000000 0.30605 -0.11292 -0.0023497 0.00062344 0.00095111 0.004017 -0.0011292 -0.0015268
0.001581 0.0010038 -0.0010817 0.00025018
-0.0023643 0.00063006 0.085826 -0.15322 -0.0024212 -0.0049394 0.00025463 0.00017206
-0.00099123 -0.00059714 0.00082988 0.00013775
0.0010152 0.0040827 -0.002497 -0.0048758 0.32526 -0.085102 -0.00066312 0.00021573
0.00095559 -1.949e-05 -0.00098908 -0.00065326
-0.0011652 -0.0015684 0.00018846 0.00019588 -0.0006857 0.00025518 0.17405 -0.14608
-0.0033773 -0.0050013 0.0016537 0.0019287
0.0017289 0.00080224 -0.00099075 -0.00056233 0.00091116 -4.3758e-05 -0.0035599 -0.0050885
0.27539 -0.050155 0.001151 -0.0010151
-0.0010077 0.0002087 0.00092413 8.366e-05 -0.00081442 -0.00053377 0.001634 0.0017313
0.001479 -0.0011301 0.30684 -0.24301
3860000000 0.29497 -0.14449 -0.0010335 0.0011971 0.0029595 0.001774 -0.0020775 0.0011965
0.00080602 -0.0011519 -0.00030259 0.0017223
-0.0010438 0.0012192 0.066673 -0.16277 -0.003562 -0.0048395 0.00068832 -0.00065423
-0.0008332 0.0013993 0.00090078 -0.0011251
0.0030281 0.001767 -0.0036546 -0.0047821 0.30541 -0.12532 -0.00078539 0.00093948
0.00026233 -0.00068148 -0.001003 -0.00012734
-0.0020234 0.0011788 0.00065352 -0.00069255 -0.00087336 0.00086995 0.1463 -0.16088
-0.0029397 -0.004974 0.0017382 0.00079984
0.00087175 -0.0013602 -0.00093112 0.0013335 0.00030893 -0.00071732 -0.0028193 -0.0050712
0.27121 -0.082219 0.00014132 -0.0022952
-0.00040144 0.0016068 0.00077591 -0.0011747 -0.00099244 -0.00025929 0.001852 0.00095691
4.1685e-05 -0.0020099 0.28334 -0.28126
3920000000 0.28013 -0.18449 0.0016683 0.0005073 0.0037979 0.0023221 -4.1381e-05 0.0008752
0.00032888 -7.6031e-05 0.0005662 0.000245
0.0016978 0.00051038 0.039193 -0.179 -0.004836 -0.0028563 -0.00041856 -2.5856e-05
0.00033486 0.00027535 -0.00033048 -0.00053055
0.0037491 0.0023196 -0.0048691 -0.0027778 0.29872 -0.15838 0.00013673 0.0013318
0.0015305 -0.0012125 -0.00058752 9.8839e-05
-8.7919e-05 0.00097822 -0.00036258 -0.00011116 0.00019715 0.0013504 0.12597 -0.17137
-0.004524 -0.0038848 0.0022476 -0.00026339
0.00032275 -9.575e-05 0.00039404 0.00027017 0.001561 -0.0012447 -0.0046007 -0.0038686
0.26169 -0.1309 0.00073267 -0.0023341
0.00059486 0.00045387 -0.00026607 -0.0005091 -0.00040152 7.6244e-05 0.0022035 -0.00037587
0.00077165 -0.0023829 0.26221 -0.30818
3980000000 0.25278 -0.22005 0.0019694 -0.0027789 0.0048516 -0.00040691 0.0001699 0.0010966
0.00095519 -0.0015864 0.00059773 0.00020296
0.001962 -0.0028006 0.016667 -0.19206 -0.0053483 -0.0011064 0.00074237 0.00056014
0.00067396 0.0004678 -0.00022357 -0.0012616
0.0048841 -0.00055939 -0.0053633 -0.00098516 0.27003 -0.18874 0.0013985 5.3653e-06
-0.00084673 -0.0011462 -0.00058504 -0.00052985
0.00024763 0.0009586 0.00079157 0.00052081 0.001403 5.011e-05 0.089868 -0.19306
-0.0051684 -0.0039269 0.0015115 -0.00096641
0.00080122 -0.0017338 0.00064807 0.00046146 -0.00088269 -0.0011552 -0.0050956 -0.003895
0.24868 -0.16066 0.0012883 -0.0049575
0.0005016 0.00011549 -0.00012399 -0.0011501 -0.00048459 -0.00041306 0.0016403 -0.00094283
0.0010296 -0.0048206 0.22681 -0.34606
4040000000 0.22496 -0.24541 -0.00038557 -0.0037975 0.0033909 -0.0032045 0.00029954 0.00017791
-0.00071728 -0.00053081 0.00069688 -0.00019959
-0.00039186 -0.003784 -0.0085763 -0.19903 -0.0045909 0.00018572 0.00024149 -0.0010567
0.00013733 0.00011547 -0.0015247 6.3434e-05
0.0033158 -0.0031377 -0.0045967 0.00013224 0.24731 -0.2222 0.00036201 -0.00057259
-0.00099499 -0.00035247 -0.0010771 0.00023517
0.00037992 4.8396e-05 0.000216 -0.0010116 0.00026842 -0.00065074 0.068106 -0.18766
-0.0065273 -0.0016346 0.0015791 -0.00043631
-0.00074342 -0.00074544 0.00020243 -1.9528e-05 -0.00087628 -0.00028473 -0.0065578 -0.0015224
0.23481 -0.19342 -0.0023244 -0.0036704
0.0003988 8.7783e-05 -0.0015941 0.00014038 -0.0010719 0.00030394 0.0014355 -0.00055373
-0.0020189 -0.0036946 0.19042 -0.36356
4100000000 0.19462 -0.2685 -0.0028865 -0.0029266 0.0008157 -0.003393 -0.00043549 -5.8667e-06
0.00034352 -0.0015662 0.00044774 0.00023139
-0.0028403 -0.0029785 -0.034469 -0.20191 -0.0045476 0.00080199 -0.00024785 -0.00024116
0.00057903 0.00020278 -0.00042707 0.00047736
0.00080464 -0.0034308 -0.0045592 0.00084617 0.22536 -0.24782 0.00019416 -0.0001212
-0.00058179 -0.00022448 -0.0013344 -8.4057e-05
-0.0003659 -5.1359e-05 -0.00026122 -0.00027434 0.00021503 -0.00017591 0.034622 -0.20125
-0.0065167 0.0010696 0.0010536 -0.0014823
0.00032938 -0.0015632 0.00069458 0.00019694 -0.00054532 -0.00021591 -0.0063845 0.00099414
0.21596 -0.2181 -0.0024 -0.0042178
0.00039471 4.2132e-05 -0.00038794 0.00049895 -0.0013602 -0.0001224 0.0012363 -0.0014493
-0.0025259 -0.0040071 0.15636 -0.39043
4160000000 0.16585 -0.28568 -0.0035195 -0.002048 -9.3221e-05 -0.0031742 0.00071399 -6.9081e-05
-0.0037518 -0.00053288 0.0006281 -0.00075206
-0.0035305 -0.0020809 -0.059773 -0.1979 -0.0047844 0.002574 -0.00034058 -0.00035659
0.0002972 -0.00050535 -0.00099168 0.00032294
-9.3244e-05 -0.0032328 -0.0046984 0.0025725 0.19292 -0.26325 0.00033703 -0.00022462
-0.00088536 -0.00039698 -0.0013932 0.00088784
0.00072826 -7.2903e-05 -0.0003541 -0.00037499 0.00056655 -0.00029354 0.01046 -0.18831
-0.0051605 0.0018765 0.0010334 -0.0021614
-0.0038476 -0.00029719 0.00017113 -0.00036248 -0.00098219 -0.0005222 -0.0052574 0.0017574
0.18182 -0.25248 -0.0049996 -0.0032755
0.00069362 -0.00048492 -0.00091563 0.00029178 -0.0012958 0.00091013 0.00090512 -0.0021238
-0.0049049 -0.0034745 0.10751 -0.3989
4220000000 0.13765 -0.30178 -0.0046524 -2.4074e-05 0.00014613 -0.0037501 -0.00029307 -0.0001775
-0.00082897 0.00099217 0.0004786 -0.0011692
-0.0046329 -3.1708e-05 -0.095807 -0.18755 -0.0023684 0.0032641 -0.00023793 -7.0502e-05
0.00010353 3.2307e-05 -0.00051539 0.00099358
0.00014424 -0.0038483 -0.002291 0.0033044 0.16337 -0.28969 0.00010168 0.0001245
0.00017201 0.00014515 -0.00020567 0.0012838
-0.00039102 -0.00012344 -0.00022422 -3.6417e-05 3.1273e-05 0.00017117 -0.013394 -0.18696
-0.0044956 0.0020139 3.4294e-05 -0.0024104
-0.00076169 0.00097938 -0.00011704 -9.601e-06 0.00024726 0.00027933 -0.0042803 0.0020389
0.16525 -0.27412 -0.0046788 -0.0025314
0.00020966 -0.0011625 -0.00056083 0.0010252 -0.00022692 0.0012346 3.8653e-05 -0.0021881
-0.0049514 -0.0023381 0.079601 -0.41267
4280000000 0.10645 -0.31057 -0.0028695 0.0017969 -0.0019923 -0.0042591 -0.0003228 0.00075523
-0.00031301 0.0011727 -0.00061979 -0.00024742
-0.0028886 0.001808 -0.12114 -0.19185 -0.0027229 0.0030217 -0.00077155 -0.00032897
0.0002231 0.00037814 0.00042275 0.0005364
-0.0020376 -0.0042394 -0.0027161 0.0031261 0.1332 -0.2964 0.00072569 -8.0032e-05
-0.00099616 0.00090124 -0.00031181 0.0007791
-0.00031871 0.00076362 -0.00078956 -0.00036788 0.00082965 -0.00031254 -0.050912 -0.17162
-0.0047673 0.0024419 -0.00044465 -0.0020003
-0.00035783 0.0012966 0.00022255 0.00033855 -0.00087412 0.00087223 -0.0047803 0.0025144
0.11723 -0.2934 -0.0064538 -0.00033509
-0.00067813 -0.00016567 0.0003927 0.00046488 -0.00030549 0.0008559 -0.00052807 -0.0021979
-0.0063838 -0.00052623 0.028967 -0.41707
4340000000 0.078812 -0.31939 -0.001861 0.0019872 -0.0024928 -0.0016096 0.00026763 0.000453
-8.3841e-05 0.00082762 -4.612e-05 -0.0010683
-0.001854 0.001949 -0.14157 -0.16585 -0.0020129 0.0040483 -6.2373e-05 0.00060635
-0.00010755 -0.00038364 0.00025315 0.00045935
-0.0025321 -0.0014838 -0.0020387 0.0040604 0.097301 -0.31317 -0.00043693 -0.00095298
0.00012266 0.00093859 0.0010119 0.0019204
0.00029402 0.00043369 -3.5489e-05 0.00059805 -0.00045112 -0.00093955 -0.068781 -0.16923
-0.0045157 0.0038136 -0.0014541 -0.0027581
-9.2447e-05 0.00072973 -9.1676e-05 -0.00043899 0.00022629 0.0011117 -0.0044909 0.0036802
0.088493 -0.31767 -0.0049631 0.0018445
-9.1324e-05 -0.0011086 0.00022706 0.00056185 0.00093834 0.0019845 -0.0013126 -0.002345
-0.0048861 0.0018115 -0.0049827 -0.41093
4400000000 0.047596 -0.32441 -0.00080278 0.0014454 -0.0026411 -0.0015937 0.00099447 0.0013345
0.00010367 0.00081896 -0.00030215 -0.00064898
-0.00072296 0.0014389 -0.17052 -0.15573 -0.0013005 0.0040701 -0.00046362 0.00054515
0.00018739 -0.00056476 0.00065099 0.00038895
-0.002597 -0.001543 -0.0012514 0.0040977 0.067975 -0.31953 -8.1893e-05 -0.00032805
0.00054674 0.00019832 0.00099064 0.001473
0.00083976 0.001318 -0.00044738 0.00048804 -4.5222e-05 -0.00031347 -0.093297 -0.15595
-0.0031484 0.0051842 -0.0021142 -0.0013492
8.0164e-05 0.00079645 0.00019182 -0.0005334 0.00039724 0.00020094 -0.0031935 0.0052797
0.056281 -0.32762 -0.004301 0.0011711
-0.00027912 -0.00085106 0.000653 0.00044469 0.0010798 0.0013175 -0.0023303 -0.0013812
-0.0042966 0.0011785 -0.050351 -0.41553
4460000000 0.012429 -0.32394 -0.000645 0.00015322 -0.0042169 -0.0008097 0.0013902 -0.00059919
-0.00042058 0.0013313 -0.0010441 -0.00036649
-0.00062782 0.00016228 -0.19205 -0.12594 -0.00038596 0.0045425 -0.00033054 0.00070596
-0.0005351 -0.00049321 0.00062436 -0.00050294
-0.0042899 -0.00070768 -0.00034538 0.0045649 0.042474 -0.32634 -0.00043383 -0.00049702
0.00038244 0.00056996 0.001981 0.00042246
0.001457 -0.00068312 -0.00030009 0.00074013 -0.00046785 -0.00056001 -0.10654 -0.13496
-0.0017951 0.0064144 -0.0023909 -0.0010029
-0.00046996 0.0013951 -0.00052497 -0.00049528 0.00052731 0.0005624 -0.0018702 0.0062942
0.0188 -0.32109 -0.0043241 0.0032371
-0.0008653 -0.00034247 0.00058357 -0.00053042 0.0020072 0.00053458 -0.0022783 -0.00081363
-0.0043022 0.0033733 -0.09039 -0.39659
4520000000 -0.011451 -0.32471 -0.00059892 -0.0005556 -0.0036939 0.00026417 0.00069231 -0.00013705
0.0018874 -8.289e-06 -0.00066053 0.00096543
-0.00058358 -0.00057612 -0.21659 -0.10888 0.00059286 0.0047835 0.00055133 0.00087861
-0.00021239 3.1865e-05 0.00015944 -0.00019214
-0.0037371 0.00029263 0.00067726 0.0047818 0.011812 -0.3241 -0.0011443 0.00061951
0.00082049 -0.00065074 0.0017367 -0.00088738
0.00073078 -0.00017868 0.00058402 0.00081956 -0.0011074 0.00053224 -0.1245 -0.1253
-0.00036166 0.006013 -0.0030804 -0.00033136
0.0019719 -3.9879e-05 -0.00026135 2.6932e-06 0.00075974 -0.00052636 -0.00019621 0.006122
-0.028756 -0.33167 -0.0027522 0.0031642
-0.00075213 0.00098134 0.00021983 -0.00023466 0.0016804 -0.00091719 -0.0031863 -0.00046141
-0.0027622 0.0032986 -0.11903 -0.39456
4580000000 -0.049324 -0.31747 -0.0014846 -0.00052396 -0.0028771 0.0027035 0.00071278 -0.00033916
0.00011925 4.4188e-05 -0.00051138 0.00085596
-0.0014831 -0.00055659 -0.23488 -0.082224 0.00095245 0.0041415 0.00057912 -8.2728e-05
-6.1721e-05 0.00021376 0.00017132 -0.00031669
-0.0028683 0.0027478 0.0010833 0.0041768 -0.020598 -0.32112 -0.00013403 0.00042286
-0.00024397 -2.4206e-05 0.0016162 -0.0010683
0.00077146 -0.00035125 0.00059056 -6.775e-05 -6.7634e-05 0.00045787 -0.13487 -0.10078
0.0016719 0.0054301 -0.0026942 0.0011921
0.00012234 1.4909e-05 -7.8323e-05 0.00023144 -0.00020495 -0.000151 0.0017501 0.0052658
-0.054836 -0.33519 -0.0022776 0.0039166
-0.0004399 0.00082646 9.878e-05 -0.00029896 0.0016114 -0.00097621 -0.0024716 0.0012703
-0.0024477 0.0039919 -0.16435 -0.36514
4640000000 -0.075141 -0.31142 -0.0024965 -0.0014067 -0.0030192 0.0025596 0.00047102 -0.0013219
0.0014311 -0.0003441 0.00021317 0.00094578
-0.0024524 -0.0014057 -0.24516 -0.054677 0.0017246 0.0038639 0.00079078 0.0003081
-0.00025602 0.0003319 -0.00011367 -0.00066032
-0.0029738 0.0025942 0.0018109 0.0038201 -0.04468 -0.31522 0.00020567 0.00078462
0.0013576 0.00017561 0.00025239 -0.0021727
0.00055708 -0.001315 0.00079552 0.00027325 0.00021907 0.00079259 -0.14051 -0.086186
0.0034128 0.0038144 -0.0025032 0.0016059
0.001477 -0.00042078 -0.00029732 0.00040591 0.0012405 0.00022955 0.0036012 0.0039958
-0.087238 -0.31849 -0.0022401 0.0040379
0.0002259 0.0011038 -8.4753e-05 -0.0007697 0.00023351 -0.0020941 -0.0026186 0.0016648
-0.0024225 0.0039303 -0.18303 -0.35464
4700000000 -0.1031 -0.30605 -0.0039426 -2.2512e-05 -0.0014617 0.0046959 -0.0008668 -0.00096369
0.0010328 -0.00049995 0.00095872 0.00062227
-0.0039516 5.2929e-06 -0.25695 -0.035845 0.0028166 0.004004 0.00046102 -0.00053261
0.00021155 0.00039197 -0.00019685 -4.9606e-05
-0.001422 0.0046929 0.0029129 0.0039284 -0.075826 -0.30881 -0.00018446 0.00058561
0.00025814 -0.00019841 0.00010005 -0.0015531
-0.0008763 -0.00091204 0.00044101 -0.00058752 -0.00022308 0.00065384 -0.15716 -0.065241
0.0033089 0.0017711 -0.0014601 0.002438
0.0011207 -0.00054777 0.00028772 0.000336 0.00045553 -0.0003107 0.0032908 0.001618
-0.12599 -0.30897 -0.00126 0.0040078
0.00096843 0.00056149 -0.00023079 -1.3254e-05 5.2552e-05 -0.0013455 -0.0013246 0.0023293
-0.0012065 0.0039014 -0.22636 -0.32575
4760000000 -0.13279 -0.29099 -0.004668 0.0011716 0.00067621 0.0046599 -0.00075078 -0.00069103
0.00027962 -0.00096512 0.00088456 -0.00042773
-0.0046613 0.0011558 -0.25232 0.0066296 0.0031699 0.0030731 -5.5408e-05 -0.00062947
0.00045005 4.6359e-05 5.0452e-05 -8.237e-05
0.00067501 0.0046594 0.0032004 0.0030679 -0.10591 -0.29445 0.0008085 0.00039745
0.00092709 -0.00030942 -0.0013886 -0.00090989
-0.00063076 -0.00064796 -7.1839e-05 -0.0006492 0.00079143 0.00039891 -0.1512 -0.048584
0.0023461 0.0011506 -0.0005761 0.0027889
0.00023466 -0.0010456 0.00038353 0.00013723 0.00096103 -0.00018277 0.0024309 0.0012321
-0.1582 -0.29063 -0.00045036 0.0045295
0.0010335 -0.00031021 6.3137e-05 -0.00018883 -0.0013726 -0.00093578 -0.00066765 0.0028846
-0.00041502 0.0045315 -0.23792 -0.30329
4820000000 -0.15972 -0.27727 -0.0051119 0.0025524 0.0016179 0.0029242 -0.0009196 -0.00042795
0.00050428 -0.00089242 0.00019457 -0.00046224
-0.0051192 0.0025817 -0.26386 0.029085 0.0043636 0.0030427 -0.00010985 -0.00029614
0.00025528 -0.0001343 -0.00017275 -0.00046585
0.0015719 0.0029575 0.0044263 0.0029701 -0.1331 -0.29026 0.00055665 -0.00038704
0.00033752 -0.00082735 -0.00085515 -0.00026093
-0.00097524 -0.00044596 -4.6926e-05 -0.00025481 0.00051428 -0.00038101 -0.1664 -0.031233
0.0017068 8.7666e-05 4.7078e-05 0.0030285
0.00049048 -0.00084345 0.00035582 -0.0002425 0.00026674 -0.00065352 0.0016398 -2.6278e-05
-0.1964 -0.27214 5.1713e-05 0.0035824
0.00023443 -0.00052579 -0.00018773 -0.00039816 -0.00091703 -0.00026717 4.6821e-05 0.0029358
0.00024714 0.003618 -0.2751 -0.27328
4880000000 -0.1911 -0.25728 -0.0043936 0.0045676 0.0021287 0.0030763 -0.0013635 0.00024106
-0.00090342 -0.0011946 0.00031832 -0.00015292
-0.0044024 0.0045312 -0.25509 0.07075 0.004713 0.0015664 -0.00034875 -0.0002098
-0.00018619 0.00016787 -0.00017257 0.00018464
0.0021535 0.0030217 0.004781 0.0015127 -0.15152 -0.27754 0.00038417 -0.00040354
-0.00018349 -0.0011369 -0.00043991 7.693e-05
-0.0013938 0.00032406 -0.00035213 -0.00023336 0.0003876 -0.00042137 -0.15944 -0.01248
0.00086495 2.0775e-05 0.0010795 0.0025011
-0.00085881 -0.0010743 -0.00035231 0.00028074 -0.0001837 -0.0011478 0.00080735 1.7045e-08
-0.22425 -0.25583 0.00059408 0.0032232
0.000306 -0.00011923 -0.00013992 9.6764e-05 -0.00040361 0.00021323 0.0011257 0.0025046
0.00064879 0.0033405 -0.28663 -0.2437
4940000000 -0.21176 -0.23971 -0.0030325 0.0067247 0.0030503 0.0009933 -0.00022015 0.00072519
-0.00095082 -0.00036848 8.2544e-05 -0.00062544
-0.0030419 0.0067222 -0.26647 0.096272 0.0056654 0.0010098 -6.0141e-05 -7.4427e-05
0.00038011 -0.00016679 -0.00034563 0.00016285
0.00301 0.0009402 0.0056868 0.0009199 -0.17207 -0.25408 0.00015571 -0.00052139
-0.00091536 5.4419e-05 -0.00040262 -1.9056e-05
-0.00022523 0.00067049 -3.7058e-05 -3.574e-05 0.00012554 -0.00047503 -0.16685 -0.0030528
-8.31e-05 0.00045055 0.0018688 0.0019899
-0.0011226 -0.00051967 0.00035873 -0.00029256 -0.00090319 0.00011148 1.6834e-05 0.00052959
-0.24717 -0.22607 0.00044607 0.0034134
-1.5221e-06 -0.00067949 -0.00030756 0.00020822 -0.00048815 6.6955e-05 0.0020345 0.0019347
0.00043657 0.0034267 -0.30999 -0.2172
5000000000 -0.23258 -0.21522 -4.5973e-05 0.007445 0.0031206 0.0016868 -0.00017565 0.00065763
-0.00062468 0.00055657 -0.00016477 -0.00077411
-8.5163e-05 0.0074743 -0.25276 0.11379 0.005767 -0.00069667 -0.00025795 -7.6857e-05
-6.0576e-05 -0.00061849 -0.00018488 -6.0137e-05
0.003106 0.0016188 0.0057725 -0.00076579 -0.2019 -0.23926 -0.0005449 -0.00071627
-0.00042072 -0.00037995 -0.00044762 -8.1395e-05
-0.00010842 0.00059779 -0.00024578 -9.5135e-05 -0.0005637 -0.0007256 -0.16121 0.021196
-0.00028836 0.0016933 0.0023283 0.0010363
-0.00058721 0.00058003 -0.0001175 -0.00051632 -0.00037613 -0.000325 -0.00035859 0.0017261
-0.27339 -0.20395 0.00054306 0.0038094
-0.00017608 -0.00077225 -0.00023967 -0.00010184 -0.00036384 -0.00017687 0.002301 0.0010749
0.00052931 0.0038239 -0.32223 -0.18292
5060000000 -0.25335 -0.18724 0.0020662 0.0070752 0.0030964 -0.00051433 0.00020006 0.00054205
-0.00032879 3.1702e-05 -0.00030465 -0.00029043
0.002051 0.0070567 -0.23497 0.15056 0.0051242 -0.0018955 1.7839e-05 0.00019228
-0.00034254 8.5856e-06 -0.00028975 0.00020574
0.0030737 -0.00055761 0.0050589 -0.0020047 -0.21584 -0.21757 -0.0004181 0.00037011
-0.00082982 7.4145e-05 -0.0012463 -6.1498e-05
0.00019934 0.00049858 -1.6313e-05 0.00020738 -0.0004143 0.00042774 -0.16261 0.028439
0.00017387 0.0031541 0.0018027 0.00046326
-0.00034275 2.88e-05 -0.0003434 -5.0349e-05 -0.00076977 0.00013678 0.00014859 0.003038
-0.28409 -0.17276 0.0017353 0.0032531
-0.00031843 -0.00025496 -0.00027795 0.00015696 -0.0013211 4.4644e-05 0.0019701 0.00054838
0.0016811 0.0032547 -0.33405 -0.15459
5120000000 -0.26922 -0.16189 0.0034659 0.0058057 0.0027761 -0.0004935 0.00033574 0.00068574
-0.00020182 0.00080348 -0.00051447 0.00011948
0.0034839 0.0058581 -0.22931 0.17697 0.0048531 -0.0025766 8.8432e-05 0.0002566
-0.00010118 -8.0281e-05 2.9493e-05 0.00026384
0.0027553 -0.00054748 0.0047966 -0.0026886 -0.22969 -0.20208 -7.5044e-07 0.00020922
-0.00025886 0.0008369 -0.0011866 0.00081649
0.00031947 0.0006633 7.8588e-05 0.00026622 -3.6616e-05 0.00017921 -0.15888 0.054697
0.0017899 0.0031369 0.0025756 0.00026441
-0.00015981 0.00087293 -5.4379e-05 -0.00011597 -0.00039604 0.00097363 0.0019318 0.0033241
-0.29781 -0.13931 0.0018028 0.0032849
-0.00042586 2.8983e-05 8.8876e-06 0.00028867 -0.0012146 0.0008722 0.0023246 0.00028088
0.0018409 0.0031116 -0.34709 -0.12021
5180000000 -0.28493 -0.13133 0.0050121 0.0048192 0.0033473 -0.0010788 0.00027152 0.00059469
-0.00014475 0.00027501 -0.0006124 0.00040327
0.0049726 0.0047772 -0.20664 0.19991 0.0042109 -0.0038207 -0.00032594 -0.00023361
-0.00010173 -0.00013081 -0.00011241 0.00021629
0.0032947 -0.0012 0.0041676 -0.0038979 -0.24071 -0.16569 -0.00027553 0.00057369
-0.00010895 2.6766e-05 -0.00031641 0.00089764
0.00025518 0.00062361 -0.00036158 -0.00023442 -0.00025621 0.00057904 -0.15787 0.064355
0.0031951 0.0034777 0.0020766 -0.00063424
-0.00014991 0.00023106 -0.00015665 -9.5058e-05 -9.4209e-05 -2.9861e-05 0.0031306 0.0033464
-0.3083 -0.096693 0.0028598 0.0035645
-0.00054481 0.00045914 -0.00012269 0.00022458 -0.00022039 0.00097764 0.0021859 -0.00073566
0.0028841 0.0035937 -0.34917 -0.088068
5240000000 -0.29315 -0.10431 0.0052998 0.0034697 0.0028217 -0.0027724 0.00061262 1.1423e-05
-0.00039302 -0.00014733 -1.7905e-05 0.00069045
0.005311 0.0034761 -0.19454 0.23692 0.0030241 -0.0047811 -1.3076e-05 0.00014174
-0.00019522 5.6924e-05 0.0003117 0.00038919
0.0028424 -0.002809 0.002966 -0.0048404 -0.25721 -0.1408 0.0003724 0.00024753
-0.00026727 0.00053189 0.00029881 0.0012273
0.00059032 -3.7608e-05 -4.7034e-06 0.00012152 0.00040666 0.00031437 -0.15844 0.084851
0.0037401 0.002095 0.0017386 -0.0013012
-0.0003746 -0.00016576 -0.0002226 4.5177e-05 -0.00027668 0.00067279 0.003808 0.0021471
-0.32116 -0.056968 0.0033265 0.0025653
7.3061e-05 0.00068472 0.00031121 0.00035478 0.00024966 0.0012757 0.0016568 -0.0013266
0.0033763 0.0026433 -0.3553 -0.055341
5300000000 -0.29816 -0.073976 0.0061043 0.0018642 0.0016532 -0.0033752 0.00021368 -0.00031453
0.00039798 0.00072449 0.0001497 0.00023454
0.006129 0.0019016 -0.18671 0.24161 0.0020205 -0.0053796 -9.1562e-05 0.00020058
0.00010353 0.00038574 0.00035371 0.00016077
0.0016226 -0.0033382 0.0019595 -0.0053961 -0.27312 -0.11514 0.0003163 -0.00025153
0.00036623 0.0003926 0.00072133 0.00067009
0.00019919 -0.00030955 -0.0001235 0.00022223 0.00025684 -0.00026083 -0.15082 0.094181
0.0051085 0.0013255 0.0012938 -0.0014748
0.00037674 0.00068785 0.0001298 0.00039374 0.00039751 0.00037164 0.0051815 0.0011539
-0.33175 -0.030302 0.0037053 0.0023817
0.00021988 0.0001947 0.00035605 0.00020362 0.00061281 0.00067842 0.0013816 -0.0015376
0.0038005 0.0023521 -0.35088 -0.018855
5360000000 -0.29814 -0.036832 0.0060809 0.00058439 0.0002122 -0.0038462 0.00041984 -3.6258e-06
0.0001717 0.00042494 0.00070793 -0.00010129
0.0061017 0.00061505 -0.14923 0.26304 0.00067583 -0.0054181 7.0249e-05 0.00024492
-4.9251e-06 2.5766e-05 0.00055434 -0.00020431
0.00013605 -0.0038341 0.00058807 -0.0054712 -0.27168 -0.088079 0.00036532 0.00032765
0.00022062 0.00032754 0.00065273 0.00035348
0.00039629 1.2863e-05 8.5576e-05 0.00021552 0.00043668 0.00029885 -0.1488 0.11197
0.0055546 -0.00098026 0.00063414 -0.002021
0.00018204 0.00044053 -2.743e-05 3.3065e-05 0.00021822 0.00035879 0.0055299 -0.00084485
-0.3252 0.0079342 0.0046835 0.0018433
0.00072706 -0.00013172 0.00053222 -0.00028546 0.00074628 0.00032703 0.00065346 -0.0019337
0.00457 0.0019374 -0.34856 0.0089549
5420000000 -0.3006 -0.01371 0.0061458 -0.001257 -0.00066565 -0.0035965 -6.2889e-05 -0.00018755
0.00091087 0.00047315 0.00026795 -0.0002228
0.0061264 -0.0012342 -0.13029 0.28955 6.1854e-05 -0.0053628 0.00010063 0.00015132
4.072e-05 2.6236e-05 0.00029022 -1.3271e-05
-0.0007513 -0.0035856 -4.7215e-05 -0.0054028 -0.28713 -0.055309 -0.00014289 -0.00050373
0.00089307 0.00012628 0.0011579 -1.1488e-05
-5.6618e-05 -0.00021585 8.0722e-05 0.00012884 -0.00013149 -0.00047892 -0.13745 0.12657
0.0045261 -0.0022154 0.0001977 -0.0016719
0.00085735 0.00043627 8.6851e-05 4.5676e-05 0.00095945 0.00014411 0.004582 -0.0022609
-0.32998 0.037371 0.0053235 0.00062559
0.00030793 -0.00024795 0.00023623 -5.9107e-05 0.0011083 8.3539e-05 0.00020393 -0.0017885
0.0051707 0.00054969 -0.34118 0.050958
5480000000 -0.29248 0.022705 0.0049691 -0.0021136 -0.0020342 -0.0028081 0.00035493 -2.983e-05
0.00092984 -0.00035124 -8.3319e-05 -0.00017679
0.0049753 -0.0021123 -0.11579 0.2974 -0.0014357 -0.0056642 -8.0637e-06 0.00022411
4.0152e-05 -2.3114e-05 0.00024324 -6.6401e-05
-0.0020379 -0.002789 -0.0015151 -0.0056551 -0.29151 -0.032867 -0.00027057 0.00017608
0.00068805 -0.00035393 0.00083566 0.00010396
0.00035658 -2.9138e-05 1.7125e-05 0.0002199 -0.00024871 0.00015349 -0.13096 0.13783
0.0038118 -0.0033566 -0.00025122 -0.0018893
0.0010363 -0.00028459 4.6571e-05 -7.6595e-06 0.00070534 -0.00029725 0.0037829 -0.0033601
-0.31864 0.064082 0.0047196 0.00017012
-0.0002376 -0.00011122 0.00024594 -0.00011714 0.00078436 6.6445e-05 -0.00019501 -0.0017882
0.0048243 0.00014651 -0.33189 0.072513
5540000000 -0.2883 0.047791 0.0041439 -0.0027461 -0.0026733 -0.0018223 0.00034639 -0.00033054
0.0001117 -0.00013898 -0.00018245 0.0002275
0.004134 -0.0027272 -0.074716 0.31458 -0.0025333 -0.0051269 0.00047418 9.9063e-05
6.5864e-05 -0.00012278 -2.142e-06 -0.0004484
-0.0026861 -0.0017488 -0.0026409 -0.0051084 -0.29075 -0.011947 0.00019396 -0.00016387
0.00039006 -0.00014399 0.00058883 -0.00030068
0.00034944 -0.00036805 0.00044228 0.00010481 0.00025356 -0.00020829 -0.11932 0.15893
0.0024228 -0.0037836 -0.0010502 -0.0018578
0.00011124 -0.00024248 4.7146e-05 -9.8201e-05 0.00034121 -0.00018619 0.0024301 -0.0037582
-0.30364 0.099111 0.0050705 -0.0011225
-0.00017844 0.00029831 -6.6224e-05 -0.00043835 0.00056059 -0.00027796 -0.0010832 -0.0018809
0.0050748 -0.0011817 -0.32409 0.11397
5600000000 -0.27719 0.075564 0.0033026 -0.003712 -0.0023979 -0.0016086 0.00033687 -0.0003713
0.00026263 -0.00030274 0.00023999 0.00044206
0.0032858 -0.0037004 -0.071979 0.32856 -0.0037705 -0.0048424 3.0653e-05 -0.00023083
-7.1678e-05 -9.2104e-06 -0.00017328 -0.0003172
-0.0024555 -0.001592 -0.0038913 -0.0048139 -0.29014 0.019742 -1.2382e-05 0.00010079
0.00017205 -0.00065355 0.0002027 -0.00039334
0.00029028 -0.00041072 3.9856e-05 -0.00023688 -5.7473e-05 0.00011077 -0.11164 0.15836
0.0018303 -0.0037711 -0.0009373 -0.0011095
0.00031737 -0.00029666 -9.8995e-05 1.0197e-05 0.00028819 -0.0006581 0.001725 -0.0036816
-0.2948 0.12763 0.0044015 -0.0016918
0.00023219 0.00037157 -0.00021089 -0.00034623 0.00024258 -0.00040064 -0.0010377 -0.00096619
0.004422 -0.0016613 -0.3018 0.12836
5660000000 -0.2656 0.09777 0.0030989 -0.0037057 -0.0034653 -0.00073963 -0.00039192 -0.00070274
-0.00015704 -0.00056533 0.00051415 -0.00029021
0.0030904 -0.0036961 -0.030425 0.31988 -0.0046836 -0.003064 1.2352e-05 -0.00015976
0.000156 3.9005e-05 -8.7267e-05 -0.00013157
-0.0034653 -0.00066529 -0.0047499 -0.0029644 -0.29062 0.04373 -0.00015023 8.8536e-05
-0.00055706 -0.0004188 0.00027672 -0.0011092
-0.00040503 -0.00072248 1.5287e-05 -0.0001497 -0.0001425 7.1466e-05 -0.096211 0.17842
0.00068887 -0.0039315 -0.0013872 -0.00093415
-0.00017061 -0.00049489 0.0001056 1.2293e-05 -0.000503 -0.00034677 0.00075065 -0.0040273
-0.27949 0.15527 0.0041917 -0.0026916
0.00041691 -0.00034509 -9.5384e-05 -8.3957e-05 0.00015327 -0.0010873 -0.0013166 -0.00095205
0.0041886 -0.0027699 -0.29372 0.16458
5720000000 -0.2505 0.11906 0.0025879 -0.0042864 -0.0029116 0.00084789 -0.00050721 -0.00026691
-0.00034566 -9.1032e-05 -0.00012468 -0.00037029
0.0026191 -0.0042691 -0.0023597 0.345 -0.0057644 -0.0025833 4.8184e-05 -6.6703e-05
-0.00028912 -4.1894e-07 -0.0002616 0.0001917
-0.0028547 0.00085319 -0.005815 -0.0024487 -0.2868 0.075054 0.0001785 8.0828e-05
0.00016665 0.00031839 -0.00014129 -0.00016521
-0.00048519 -0.0002458 6.6738e-05 -7.1058e-05 0.00016366 6.6458e-05 -0.080311 0.18019
-9.1868e-05 -0.0036685 -0.0015098 -0.0004246
-0.00033155 -0.00010644 -0.00027946 2.2535e-05 0.00019006 0.00044961 -9.56e-05 -0.0036041
-0.26764 0.1812 0.0039065 -0.0038621
-0.00014471 -0.00036849 -0.00030966 0.00020369 -0.00016041 -0.00016644 -0.0015327 -0.00037112
0.0039336 -0.0037347 -0.26241 0.18192
5780000000 -0.23421 0.13663 0.0014209 -0.0048883 -0.0025401 0.0011607 -0.00068373 0.00012747
-0.0002559 -0.00040577 -0.00017598 -0.00023327
0.0014341 -0.0048922 0.01107 0.33972 -0.0060025 -0.00051311 4.4737e-06 -0.00019682
4.0805e-06 -2.6989e-05 -1.7662e-05 -7.7874e-05
-0.0025224 0.0012045 -0.0060491 -0.00041138 -0.28302 0.091721 -5.3338e-05 -0.00013928
0.00020328 1.7076e-05 -0.00027742 -0.00049243
-0.00071113 0.00010761 -1.3662e-05 -0.00018528 -5.9208e-05 -0.00011501 -0.07119 0.19612
-0.00016525 -0.0032784 -0.0013062 0.00012095
-0.00031161 -0.00036858 -3.9871e-05 -2.2068e-05 0.00022992 -3.4886e-07 -0.00019256 -0.0034359
-0.257 0.20257 0.0028994 -0.0038086
-0.00014691 -0.00024519 -6.8032e-05 -0.00010643 -0.00029149 -0.00040548 -0.0012278 6.1032e-05
0.0027911 -0.003989 -0.25388 0.20387
5840000000 -0.22018 0.15774 2.7796e-05 -0.0055132 -0.0020744 0.0012259 -8.6636e-05 0.00032889
-0.00036765 0.00025777 -0.00039604 -0.00037187
4.2131e-05 -0.0055156 0.046975 0.34262 -0.0057352 0.00060192 -0.00020499 4.1246e-06
0.00017555 2.9062e-05 -0.00011187 0.00021961
-0.0020869 0.0012347 -0.0057459 0.00068752 -0.27562 0.11551 -0.00024056 5.449e-05
-9.2453e-05 -0.00075405 -0.00031041 -0.00030686
-7.1489e-05 0.00030533 -0.00020033 1.7583e-06 -0.00025693 3.5297e-05 -0.048378 0.19906
-0.00089296 -0.0037484 -0.001336 0.00023269
-0.00034887 0.00025913 0.00026352 -5.2008e-05 -0.00015715 -0.0006618 -0.00093032 -0.0037013
-0.23986 0.21129 0.0020617 -0.0041553
-0.00057414 -0.00033702 -7.859e-05 0.00028589 -0.0004682 -0.00033912 -0.0013125 0.00028238
0.0021201 -0.0040676 -0.21715 0.22803
5900000000 -0.20624 0.16962 -0.0020848 -0.0054777 -0.0021273 0.0025762 -0.00013516 4.4665e-05
0.0001929 -0.00017425 -4.0312e-05 0.00036739
-0.0020676 -0.0054603 0.06702 0.34206 -0.0050643 0.0020173 5.4954e-06 -1.9848e-05
-8.9553e-06 -0.00028478 -2.6631e-05 -6.1239e-05
-0.0021035 0.0025871 -0.0050311 0.0021225 -0.26013 0.13092 -8.5422e-05 -0.00013108
-0.00048155 -0.00054098 -0.00097927 -0.00012628
-0.00012156 2.637e-05 9.6796e-06 -1.9426e-05 -3.6269e-05 -0.00010389 -0.041107 0.20946
-0.0013663 -0.0035291 -0.0012053 0.00037359
9.0827e-05 -0.00021226 -3.4392e-05 -0.00025986 -0.00049746 -0.0005066 -0.0012839 -0.0035161
-0.21373 0.22568 0.0016875 -0.0050788
2.6421e-05 0.00029602 -6.249e-05 -4.6161e-05 -0.00088398 -0.00010583 -0.0012446 0.00023965
0.0016202 -0.0052462 -0.20326 0.23739
5960000000 -0.18574 0.18272 -0.003161 -0.0039093 -0.00066006 0.0026319 -0.00018621 0.00013603
-0.00019576 0.00020435 2.0823e-05 4.4529e-05
-0.0031266 -0.0039154 0.093806 0.34084 -0.0041795 0.0023237 -0.0002074 2.3633e-06
-2.2041e-05 7.7063e-05 2.3215e-05 0.00020944
-0.00061633 0.0026529 -0.0040924 0.0023946 -0.24447 0.15694 -1.5392e-05 -0.00018186
-0.00041929 0.00017864 -0.00040957 -0.00021096
-0.00015242 0.00015236 -0.00018443 2.4813e-05 -2.3832e-05 -0.00015199 -0.022441 0.21784
-0.0021921 -0.0031236 -0.0010228 0.00089424
-0.0001272 0.00021738 -5.6252e-05 9.5608e-05 -0.00042348 0.00022354 -0.0023585 -0.0030986
-0.19304 0.24075 -0.00029073 -0.0051145
-9.1963e-05 3.8862e-05 7.0173e-05 9.176e-05 -0.00045893 -0.00029636 -0.00095752 0.00096708
-0.00012171 -0.0050353 -0.17354 0.26397
6020000000 -0.16775 0.19796 -0.0038848 -0.0028754 -0.0001693 0.0030319 -6.9359e-05 0.00059037
-0.00018842 0.00034034 -2.224e-05 0.00025287
-0.0038898 -0.0028593 0.1219 0.33185 -0.0045988 0.0032865 -6.3799e-05 0.00014031
-0.00012604 0.00013019 -0.00026148 0.00016375
-9.8825e-05 0.002977 -0.0045402 0.0033907 -0.22455 0.16886 -0.00031551 0.00027787
-0.00079041 0.00020937 -0.00057204 0.00069776
-3.7512e-06 0.00054987 -5.1094e-05 0.0001595 -0.00031641 0.00026066 -0.016071 0.21316
-0.0030825 -0.0029669 -0.00059663 0.00082788
-0.00019376 0.00043225 -9.7413e-05 9.7098e-05 -0.00070201 0.00018018 -0.0030286 -0.0029981
-0.16403 0.25339 -0.00042367 -0.0048102
-4.4887e-05 0.00027234 -0.00021168 0.00022476 -0.00055195 0.00068441 -0.00072112 0.00073932
-0.00051379 -0.0048327 -0.14671 0.26335
6080000000 -0.14728 0.20665 -0.0040065 -0.00075031 0.0013459 0.0027781 7.2553e-05 0.00010379
0.00012225 0.0001718 0.00023808 -8.9585e-06
-0.0040262 -0.0007159 0.14334 0.33248 -0.0029972 0.0046427 -5.181e-05 -1.5156e-05
-4.2743e-05 0.00011652 0.00013311 0.00031329
0.0013907 0.0027494 -0.0029015 0.0047082 -0.20647 0.1957 0.00029248 0.00014978
-0.00026822 0.00060979 -0.00011312 0.00034301
0.0001254 7.8435e-05 -3.4056e-05 -4.1325e-05 0.0002947 0.00010564 0.00078383 0.22138
-0.0041215 -0.0020631 -0.00082634 0.00096606
0.00011998 0.00012623 -4.6839e-05 0.00015141 -0.00016936 0.00072258 -0.0041483 -0.0019478
-0.13528 0.27052 -0.0015639 -0.0052206
0.00029021 -1.6264e-05 7.019e-05 0.00034027 -0.0001708 0.00046548 -0.00082374 0.00097661
-0.0014965 -0.0052032 -0.12469 0.28443
6140000000 -0.13002 0.21964 -0.0035381 -0.00048301 0.0015939 0.0020601 0.00011227 -4.7903e-06
5.747e-05 -0.00015328 0.00026469 -0.00011184
-0.003517 -0.00050205 0.17004 0.31325 -0.0021863 0.0053234 7.8885e-05 3.698e-05
0.00037639 -4.2475e-05 0.00027708 0.0001112
0.0016311 0.0020297 -0.0021077 0.0053771 -0.18264 0.21482 0.00036094 -0.00012412
0.00018653 0.00056812 0.00014798 0.00074196
9.4362e-05 4.1136e-05 7.8475e-05 3.98e-05 0.00033715 -0.00014793 0.01351 0.21194
-0.004792 -0.00090686 -0.00038974 0.0015228
6.5783e-05 -0.00016986 0.00041036 -1.7756e-05 0.00013761 0.00066457 -0.0048396 -0.00088614
-0.11562 0.29024 -0.0031121 -0.0042312
0.00034249 -0.00017738 0.00029891 0.00013279 3.1317e-05 0.00078634 -0.00040511 0.0014518
-0.0031902 -0.0042951 -0.085597 0.28274
6200000000 -0.11427 0.22491 -0.0029682 -0.00015143 0.0021608 0.001326 0.00012021 0.00036532
-0.00031331 0.00014673 -0.00013201 -0.00019917
-0.0029504 -0.00015095 0.19784 0.31136 -0.00076984 0.0052672 5.5727e-05 0.00023399
-6.4084e-06 -1.5374e-05 7.0876e-05 0.00011846
0.0021968 0.0012754 -0.00066766 0.0052846 -0.16349 0.22854 0.00014286 -0.00032521
0.0005355 0.00011563 0.00013971 0.00013862
9.6288e-05 0.00040619 3.6059e-05 0.00019081 0.00010908 -0.00031963 0.026809 0.22054
-0.0043767 0.0004344 -5.9144e-05 0.0013204
-0.00011668 0.00012035 -1.9964e-05 -3.1222e-05 0.00051909 8.4236e-05 -0.0043642 0.00045794
-0.10324 0.29535 -0.0037915 -0.0033687
-0.00021464 -0.00015203 7.7059e-05 8.3101e-05 0.00017937 0.00018257 4.7806e-05 0.0013214
-0.0036117 -0.0033325 -0.072512 0.29183
6260000000 -0.09917 0.23795 -0.0030574 0.00093084 0.0022408 0.00061682 0.00029181 -0.00012577
-5.6204e-06 0.00024771 -0.00020728 3.2408e-05
-0.0030515 0.00094436 0.21524 0.29601 6.5801e-05 0.0053295 3.1522e-05 -8.9067e-05
-1.4877e-05 -7.992e-05 0.00026688 7.1825e-05
0.0022542 0.00056405 0.00019781 0.00533 -0.14051 0.24995 0.00012069 -6.2993e-05
0.00034799 -0.00023162 0.00029907 0.00025469
0.00029907 -0.0001663 5.9474e-06 -9.1438e-05 7.43e-05 -3.7899e-05 0.04293 0.21556
-0.0040302 0.0015696 0.00065761 0.001282
-1.3422e-06 0.0002323 -9.0188e-06 -6.8434e-05 0.00026504 -0.00016255 -0.0039359 0.0016631
-0.074634 0.29703 -0.0040795 -0.0023983
-0.00013734 -5.8205e-05 0.00031038 7.6752e-05 0.0002363 0.00014547 0.00061739 0.0012858
-0.0042479 -0.0024306 -0.027183 0.29202
6320000000 -0.082771 0.23977 -0.0025259 0.0015193 0.0022387 -0.00045248 7.3719e-05 7.443e-05
-0.00035005 0.00050622 -5.8165e-05 0.00027364
-0.0025159 0.0014928 0.24043 0.28585 0.0019673 0.0054999 9.1927e-05 8.0766e-05
6.9277e-05 -0.00012898 0.00021092 -0.00012704
0.0022198 -0.00049899 0.0020741 0.0054963 -0.12262 0.25862 -0.00019755 -0.00028236
0.00036949 -1.2099e-05 0.00030355 0.00026515
9.4591e-05 7.6085e-05 8.3659e-05 5.5503e-05 -0.00018297 -0.0002582 0.041723 0.21657
-0.0034841 0.0021067 0.00066602 0.00080588
-0.00036911 0.00043002 1.3435e-05 -0.00015005 0.00034132 -3.6307e-05 -0.0034866 0.0021157
-0.050431 0.30642 -0.0048079 -0.0012214
-0.00013154 0.00039171 9.9246e-05 -0.00013516 0.00027016 0.00016978 0.00070294 0.00082958
-0.0045938 -0.0012053 -0.016549 0.28947
6380000000 -0.063119 0.24681 -0.0018088 0.0019028 0.0016423 -0.00066567 2.3761e-05 -9.3655e-05
0.00030608 0.00029155 6.2086e-06 -1.2457e-05
-0.0017949 0.0019229 0.25681 0.26643 0.0031725 0.004172 -0.00019 -7.1318e-05
-0.00024035 -0.00017685 -0.00019127 -0.00030362
0.0016055 -0.00064211 0.0032555 0.004085 -0.094422 0.27453 -0.0001775 0.00010704
0.00045283 -0.00027908 0.00055672 6.4868e-05
3.1213e-06 -7.6663e-05 -0.00018436 -6.8489e-05 -0.00014552 0.00013795 0.062718 0.20711
-0.0026718 0.0032222 0.00097228 0.00079922
0.00039147 0.00021272 -0.00026872 -0.00022785 0.0004977 -0.0002131 -0.0026292 0.0032377
-0.030208 0.29887 -0.0047828 0.00011762
8.5254e-05 8.572e-05 -0.00010074 -0.00030311 0.00056772 0.00010963 0.00094767 0.00082946
-0.0048224 0.00022164 0.023203 0.29257
6440000000 -0.040317 0.25729 -0.00083284 0.0024089 0.0016216 -0.00080008 0.00040083 -9.1888e-05
0.00027484 -0.00056798 -0.00031762 -0.00029225
-0.00084027 0.0024158 0.27736 0.25198 0.0033243 0.0028798 0.00015557 -1.1113e-06
-8.9487e-05 5.0979e-05 -0.00021164 -0.00032039
0.001624 -0.00085274 0.0034143 0.0028164 -0.077093 0.28857 -0.000157 0.00028133
-0.00036556 4.1561e-05 0.00044612 -0.00037227
0.0003823 -9.7176e-05 0.00014925 -6.3698e-05 -0.00022364 0.00028389 0.064849 0.20296
-0.0017111 0.0037305 0.00098743 0.00075132
0.00014002 -0.00050688 -0.00011088 5.448e-05 -0.00034207 1.3548e-05 -0.0017195 0.0037355
0.012665 0.30284 -0.0044241 0.0016177
-0.00029473 -0.00035585 -0.00021286 -0.0002605 0.00051628 -0.00036315 0.00093823 0.00067876
-0.0043657 0.0015933 0.035049 0.27599
6500000000 -0.021823 0.2568 -9.086e-05 0.001995 0.0012822 -0.00094909 0.00018971 -6.4194e-05
0.00014951 0.00021081 -0.00017958 0.00032789
-8.1893e-05 0.0019956 0.3019 0.22457 0.0036759 0.0025011 0.00011378 1.5509e-05
0.00017748 8.5234e-05 0.00021592 -5.2401e-05
0.0012303 -0.00097301 0.0037213 0.0024136 -0.065516 0.28567 4.9813e-05 -1.2206e-05
2.0006e-05 -0.0001623 -3.1312e-05 -0.00031415
0.00021017 -7.8928e-05 0.00014073 9.8317e-06 8.4032e-05 -4.5746e-07 0.088732 0.19775
-0.00020857 0.0038371 0.0011059 0.00040909
0.00011391 0.00016227 0.00014095 0.00013879 6.3202e-05 -0.00017518 -0.00021734 0.0038731
0.033614 0.30602 -0.0033796 0.0025125
-0.00015503 0.0003233 0.00011916 -3.41e-05 -0.00014336 -0.00025618 0.0011438 0.00046779
-0.0033662 0.0023856 0.071519 0.27718
