# Supplementary material for: Early Detection of Alzheimer’s Disease via Machine Learning-Based Microwave Sensing: An Experimental Validation
Source: Sensors (Basel). 2025 Apr 25;25(9):2718. doi: 10.3390/s25092718 (PMC12074295; doi:10.3390/s25092718)
Supplement: Supplementary file 1 [file sensors-25-02718-s001.zip › measurements_paper_sensors/26 febbraio - PART1/set3 H/CSF_H_m6.s6p]

!Keysight Technologies,M9804A,MY58100912,A.14.10.03
!Date: Thursday, April 27, 2023 10:28:33
!Correction: S11(C  6-Port  ) 
!S12(C  6-Port  ) 
!S13(C  6-Port  ) 
!S14(C  6-Port  ) 
!S15(C  6-Port  ) 
!S16(C  6-Port  ) 
!S21(C  6-Port  ) 
!S22(C  6-Port  ) 
!S23(C  6-Port  ) 
!S24(C  6-Port  ) 
!S25(C  6-Port  ) 
!S26(C  6-Port  ) 
!S31(C  6-Port  ) 
!S32(C  6-Port  ) 
!S33(C  6-Port  ) 
!S34(C  6-Port  ) 
!S35(C  6-Port  ) 
!S36(C  6-Port  ) 
!S41(C  6-Port  ) 
!S42(C  6-Port  ) 
!S43(C  6-Port  ) 
!S44(C  6-Port  ) 
!S45(C  6-Port  ) 
!S46(C  6-Port  ) 
!S51(C  6-Port  ) 
!S52(C  6-Port  ) 
!S53(C  6-Port  ) 
!S54(C  6-Port  ) 
!S55(C  6-Port  ) 
!S56(C  6-Port  ) 
!S61(C  6-Port  ) 
!S62(C  6-Port  ) 
!S63(C  6-Port  ) 
!S64(C  6-Port  ) 
!S65(C  6-Port  ) 
!S66(C  6-Port  ) 
!S6P File: Measurement: :
# Hz S  RI   R 50
500000000 -0.32666 -0.055702 -0.010513 -0.0012245 -0.0081815 0.012502 -0.0036717 0.011579
0.012465 0.0051168 -0.0050869 0.0077268
-0.010676 -0.0011422 -0.40978 -0.070819 0.0073718 -0.011034 0.00097145 0.012077
0.0081841 0.0021329 0.00072697 0.013365
-0.0082983 0.012505 0.0073062 -0.011088 -0.25495 0.19446 0.0065388 0.0031492
-0.0013181 0.0078953 0.0006683 0.011511
-0.0034582 0.011654 0.00096395 0.012246 0.0065001 0.0032647 -0.32887 0.045539
-0.019336 -0.0071588 0.016152 0.028728
0.012346 0.0051974 0.0083786 0.0021992 -0.0011209 0.0077934 -0.019285 -0.0068083
-0.25629 -0.15914 -0.027353 0.0039267
-0.0046073 0.008045 0.00096599 0.013574 0.00082311 0.0115 0.015995 0.028938
-0.027251 0.0036956 -0.25518 -0.14665
560000000 -0.31163 0.10856 -0.02252 -0.065483 0.00069807 0.012584 0.0044863 0.011194
0.010682 0.0033344 0.012288 0.009034
-0.02256 -0.065405 -0.37054 0.092012 -0.041401 -0.038038 0.013261 0.0025785
-0.012068 -0.0039524 0.004294 -0.0011107
0.00067518 0.012633 -0.041493 -0.037982 -0.17844 0.2428 0.00018706 -0.0043929
0.017306 0.0037601 0.0082178 -0.0058422
0.0044981 0.011407 0.01325 0.0025835 0.00021406 -0.0045052 -0.3048 0.13509
0.0025796 -0.022102 0.0058036 -0.021708
0.010686 0.0033803 -0.012117 -0.004156 0.017322 0.0037656 0.0029221 -0.022233
-0.30503 0.015783 0.0074228 -0.047147
0.011832 0.0092959 0.0040953 -0.00094454 0.0081567 -0.005708 0.0056457 -0.021888
0.0072874 -0.047181 -0.325 0.0017807
620000000 -0.272 0.086401 -0.023849 0.0094813 0.0034802 0.0089331 0.007578 -0.004414
0.012591 -0.0016884 -0.00027328 -0.0011834
-0.023838 0.009455 -0.39951 0.039607 -0.019509 0.0010692 -0.0016786 -0.0018595
0.011848 -0.006022 0.00050795 -0.0024875
0.0034862 0.0089344 -0.019545 0.0011343 -0.15259 0.25124 -0.00095485 -0.0049212
-0.0037024 -0.0033955 0.0085045 -0.0025236
0.0076427 -0.0045765 -0.0016927 -0.001844 -0.00095899 -0.0048044 -0.26373 0.14517
-0.039855 -0.019241 0.012471 0.03035
0.012236 -0.001487 0.011738 -0.00594 -0.0036955 -0.0032019 -0.039559 -0.019143
-0.23111 -0.016873 -0.041551 0.011599
-0.00036101 -0.0014506 0.00041497 -0.0027473 0.0084095 -0.0027102 0.012632 0.030101
-0.041769 0.011433 -0.24154 -0.032625
680000000 -0.23704 0.17823 -0.026145 -0.014047 0.0046999 0.0051921 0.0017031 -0.0070751
-0.0024433 -0.011288 0.0060292 -0.0063829
-0.026086 -0.014003 -0.38914 0.14255 -0.03235 -0.0010285 -0.0015187 -0.00062195
-0.0020429 -0.0091009 -0.00085525 -0.0016623
0.0047285 0.0051611 -0.032396 -0.000958 -0.10602 0.27472 -0.00073657 -0.00035024
-0.0018182 0.00042684 -0.0030439 -0.0089627
0.0017526 -0.0069524 -0.0016428 -0.00062575 -0.00077622 -0.00034237 -0.21951 0.1997
-0.024855 -0.0066337 -0.0080979 -0.012169
-0.0024959 -0.011241 -0.0020335 -0.0090656 -0.0018067 0.0003417 -0.02504 -0.0067718
-0.26941 0.081936 -0.0060999 -0.0053107
0.0065381 -0.006134 -0.00074949 -0.0014992 -0.0027709 -0.0089063 -0.0084119 -0.012145
-0.006079 -0.0052382 -0.26078 0.069707
740000000 -0.19103 0.17093 -0.04036 0.026868 0.013432 -0.003914 0.0006608 -0.0041794
-0.0041044 -0.0019601 -0.0059202 0.0025023
-0.04041 0.02673 -0.33463 0.16167 -0.036497 0.03448 -8.9312e-05 -0.0060178
-0.012039 0.0066615 -0.0015306 -0.0053295
0.013425 -0.0039706 -0.03647 0.034456 -0.072298 0.27483 -0.0022473 0.0029586
-0.0020087 -0.0044079 -0.0019594 0.00051564
0.00067923 -0.0041865 -0.0001838 -0.0060913 -0.0022664 0.0030493 -0.20213 0.20558
-0.041343 -0.0052117 0.022116 0.017552
-0.0041614 -0.0017703 -0.012336 0.0069425 -0.0017856 -0.0046285 -0.041208 -0.0051591
-0.17817 0.10301 -0.040219 0.0009324
-0.0059136 0.0026638 -0.0017337 -0.0057429 -0.0019353 0.00054771 0.022207 0.017301
-0.040431 0.00087175 -0.25105 0.075973
800000000 -0.16367 0.21569 -0.022206 0.016381 0.0052905 -0.010017 -0.003936 -0.0026358
-0.0043464 0.0017158 0.0045278 0.00098391
-0.022197 0.016338 -0.34258 0.23259 -0.0080385 0.034252 -0.0023603 0.0019729
-0.00071587 0.0022865 0.00063506 0.0056236
0.0053024 -0.010077 -0.0079483 0.034311 -0.034387 0.30086 0.00071572 0.0014081
0.00028125 0.0034152 -0.0017525 0.00066188
-0.0038555 -0.0026831 -0.0023313 0.0019694 0.00067976 0.0013798 -0.17259 0.23419
-0.027219 0.015399 0.014971 -0.010702
-0.0046403 0.0015968 -0.00080203 0.0022836 0.00027789 0.0033639 -0.027144 0.015387
-0.21125 0.13128 -0.016816 0.021057
0.0047286 0.00082317 0.00070872 0.0054195 -0.0018152 0.00053585 0.015054 -0.010481
-0.016873 0.020855 -0.24944 0.12755
860000000 -0.12783 0.23744 -0.017578 0.030705 -0.0032245 -0.0095604 -0.0017199 0.00055486
0.0038935 0.0049332 -0.0038902 -0.0031203
-0.017563 0.030617 -0.2939 0.2772 0.0080649 0.033916 0.00033403 0.0021028
0.0037255 0.00098928 0.0033665 0.00017888
-0.0032575 -0.009567 0.0081687 0.033933 0.015032 0.31084 -0.00040454 -0.0002213
0.0026403 -0.0012352 0.0013453 0.0042381
-0.0017291 0.00054206 0.00037584 0.0020643 -0.00044824 -0.00019952 -0.13403 0.2451
-0.015745 0.020041 -0.0072447 -0.0097288
0.0040193 0.0049182 0.0037646 0.00098203 0.0026552 -0.0012269 -0.015711 0.020076
-0.15468 0.17758 -0.022695 0.016828
-0.0037372 -0.0029678 0.0033993 0.00012143 0.0013028 0.0042254 -0.0075038 -0.0099518
-0.022562 0.01684 -0.19778 0.17692
920000000 -0.1052 0.2601 0.0051175 0.039035 -0.0089127 -0.0041136 -0.001891 0.0016625
0.00087581 0.001595 0.0030997 -0.0008309
0.005079 0.038995 -0.26707 0.29772 0.028148 0.022423 0.0014731 0.0012854
0.0068481 -0.00051682 0.0040597 -0.0025468
-0.008932 -0.00412 0.028245 0.022381 0.060982 0.31208 0.0019226 0.00010337
0.00088786 -0.00030195 0.00091241 -0.0012897
-0.0019295 0.001622 0.0014626 0.0012565 0.0018986 0.00012223 -0.11002 0.26119
-0.0081943 0.030735 0.0041847 -0.0060593
0.0007665 0.0017029 0.0068569 -0.0005099 0.00086246 -0.00026028 -0.008113 0.030637
-0.14099 0.18343 -0.0011154 0.026968
0.0030881 -0.00090711 0.0040968 -0.002636 0.00090611 -0.0013385 0.0043175 -0.0060188
-0.0011666 0.027019 -0.20949 0.1883
980000000 -0.058581 0.28236 0.017349 0.029749 -0.0087901 0.0045415 0.0017615 0.0036021
0.003485 -0.0015897 -0.003448 -0.0026947
0.0173 0.029716 -0.21507 0.33514 0.032914 0.0047607 0.0020778 -5.6278e-05
0.001484 -0.0056991 -0.00023628 -0.0025451
-0.0087736 0.0045712 0.032969 0.0046886 0.10761 0.30761 0.00060619 -0.0011308
0.00037994 -0.001779 0.0014997 -0.00029127
0.0017336 0.0035182 0.0020362 -4.9589e-05 0.0006081 -0.0011261 -0.070498 0.27257
0.010312 0.028384 -0.0094836 -0.0075231
0.0034315 -0.0017276 0.0014318 -0.0057496 0.00038246 -0.0017886 0.010398 0.02838
-0.10791 0.20995 0.0071755 0.019117
-0.0034299 -0.0026037 -0.00023866 -0.0024751 0.0015063 -0.00029962 -0.0096391 -0.0075497
0.0071792 0.019147 -0.16818 0.23881
1040000000 -0.016708 0.29009 0.033026 0.018711 -0.00083194 0.0071312 0.0022887 0.00057814
0.0005009 -0.00361 -0.00024909 -0.0014649
0.032993 0.018701 -0.17939 0.34774 0.029304 -0.014614 0.0015889 -0.0018295
-0.0021651 -0.0023842 -0.0011715 -0.0029918
-0.00083713 0.0071185 0.029291 -0.014719 0.15465 0.29359 -0.00051619 -0.0015326
-0.0014909 -0.0010602 -0.00063603 -0.0011689
0.0023299 0.00053981 0.0015702 -0.0018363 -0.0005103 -0.001528 -0.042216 0.28095
0.020722 0.016352 -0.0014829 0.0010514
0.00053169 -0.0035244 -0.0022456 -0.0023691 -0.0014753 -0.0010635 0.020699 0.016278
-0.074788 0.21479 0.014762 0.017266
-0.00025177 -0.0014514 -0.0011294 -0.0029484 -0.00065136 -0.0011545 -0.0013232 0.0011228
0.014679 0.01728 -0.14668 0.25817
1100000000 0.027131 0.30053 0.036185 -0.0037213 0.0033927 0.0037789 0.002198 -0.00090384
-0.0023456 -0.0029382 -0.0040731 7.4356e-05
0.036152 -0.0037047 -0.13719 0.36761 0.015144 -0.027557 -0.00014757 -0.0017632
-0.0034948 -0.00090686 -0.0038437 -0.00061326
0.0033623 0.0037731 0.015049 -0.027633 0.20017 0.27443 -0.0018304 0.00018767
-0.001636 0.00051797 -0.0011512 -0.00040761
0.0021834 -0.00090066 -0.00014499 -0.0017699 -0.0018509 0.00017339 -0.002227 0.28554
0.024832 0.0028262 -0.0021363 -0.00054858
-0.0023724 -0.0029469 -0.0035165 -0.00087088 -0.0016216 0.00051241 0.024874 0.0027954
-0.054337 0.22684 0.019408 0.0075468
-0.0040995 0.00015993 -0.0038621 -0.00064625 -0.0011706 -0.00042102 -0.0022112 -0.00054009
0.019386 0.0075147 -0.10188 0.29181
1160000000 0.079577 0.29721 0.024228 -0.02043 0.0030967 -0.00081971 -0.00012883 -0.0022034
-0.0037936 -0.00064423 -0.0012123 0.0041298
0.024248 -0.02042 -0.09207 0.37186 -0.0036838 -0.028501 -0.0015101 -0.0016605
-0.0026075 0.0023997 -0.0016136 0.0019153
0.0031063 -0.00083645 -0.0037996 -0.028494 0.24459 0.24426 -0.00083517 0.001639
-0.00051272 0.0016371 -0.0009503 0.00035509
-0.00014535 -0.0021926 -0.001484 -0.0016523 -0.00084842 0.0016254 0.038489 0.2818
0.020362 -0.011957 -0.0038263 0.004393
-0.0038522 -0.00058667 -0.0025843 0.0024219 -0.0005186 0.0016471 0.020366 -0.011986
-0.01869 0.2337 0.018007 -0.0015436
-0.0012213 0.0040906 -0.0016444 0.0018877 -0.00091807 0.00034899 -0.0037662 0.0044031
0.017954 -0.0015626 -0.05338 0.29588
1220000000 0.12261 0.28654 0.011139 -0.029876 -0.0014054 -0.0013625 7.5541e-05 -0.00077692
-0.0025047 0.0021897 0.0010914 0.0019686
0.011134 -0.02983 -0.049234 0.38533 -0.016603 -0.020952 -0.0025154 0.00042771
-0.00013927 0.0030063 -0.0008891 0.0019817
-0.0014089 -0.0013658 -0.016705 -0.020898 0.2836 0.20541 0.00072985 0.0016248
0.00049976 0.0011709 0.00022977 0.00066068
7.1466e-05 -0.00078767 -0.0025266 0.0004352 0.00073713 0.0016341 0.077616 0.27168
0.0096095 -0.018341 0.0016876 0.0012351
-0.0025377 0.0022146 -0.00013409 0.0029951 0.00052015 0.0011645 0.0095928 -0.018362
0.006231 0.23932 0.012644 -0.013071
0.0012372 0.0019083 -0.00082929 0.0019573 0.00022783 0.00065545 0.00165 0.0011786
0.012669 -0.013065 -0.024583 0.31378
1280000000 0.17315 0.26746 -0.0074982 -0.028647 -0.0020267 0.0019228 -0.00077163 -0.0020021
-0.00081212 0.003084 0.0024831 0.0012632
-0.0074956 -0.028628 -0.0031292 0.378 -0.023509 -0.0082249 -0.0010527 0.001374
0.0016302 0.0017951 0.00061548 0.0020495
-0.002002 0.0019295 -0.023585 -0.0081265 0.31522 0.1629 0.0015207 0.00014847
0.0010337 0.00025989 0.00024704 0.00038925
-0.00074636 -0.0020011 -0.0010343 0.0013685 0.0015031 0.00014803 0.1143 0.25468
-0.00012214 -0.020133 -0.00093714 0.00031365
-0.00077507 0.0031158 0.001636 0.0018019 0.0010173 0.00026823 -0.00017593 -0.020151
0.042687 0.24184 0.002287 -0.015092
0.0024786 0.0012874 0.00065295 0.0020674 0.00028597 0.00033876 -0.00089276 0.00035317
0.0022386 -0.015089 0.023434 0.31873
1340000000 0.21082 0.23377 -0.01699 -0.019256 0.00032369 0.0042805 -0.0016821 -0.0007358
0.0014517 0.0025255 0.0018208 -0.0013201
-0.016947 -0.019247 0.036332 0.37048 -0.020929 0.0042694 -0.00032788 0.0020845
0.0018638 0.00091357 0.0011736 0.00080217
0.00034599 0.0042808 -0.020934 0.0043702 0.33892 0.11396 0.0011331 -0.00086571
0.00060839 -0.00058654 0.0001548 0.00019224
-0.0017007 -0.00075311 -0.00032484 0.0020898 0.0011367 -0.00086104 0.14656 0.23239
-0.0094281 -0.01695 0.00055411 0.00095573
0.001427 0.00256 0.0018701 0.0009291 0.00062388 -0.00059831 -0.0094919 -0.016922
0.07289 0.23412 -0.0042648 -0.01341
0.0018542 -0.0014135 0.0011715 0.000747 0.00016718 0.00022237 0.00052189 0.00098224
-0.004248 -0.013431 0.062041 0.31449
1400000000 0.24396 0.19703 -0.023335 -0.008092 0.0046811 0.0031614 -0.0021556 0.00049446
0.0022673 0.00096351 0.00040265 -0.0013634
-0.023296 -0.0080761 0.073293 0.3592 -0.014423 0.012183 0.0013642 0.001605
0.0014169 -0.00060405 0.0011872 0.00022738
0.004715 0.0031462 -0.014388 0.012269 0.3521 0.059757 0.00022335 -0.0015291
0.00014382 -0.00032779 0.00032746 0.00018193
-0.0021455 0.00050405 0.0013804 0.0015972 0.00021932 -0.0015299 0.17408 0.20299
-0.015412 -0.010065 -0.00094683 0.00027133
0.0023079 0.00095219 0.0014057 -0.00061699 0.00011355 -0.00030678 -0.015423 -0.010049
0.10483 0.22817 -0.010036 -0.0082908
0.00041811 -0.0013461 0.0011996 0.0001952 0.00039756 0.00016376 -0.00096326 0.0002473
-0.01002 -0.0082633 0.10683 0.30626
1460000000 0.26837 0.15399 -0.020411 0.0043149 0.005113 -0.0014771 -0.0016776 0.0017497
0.0020909 -0.00038168 -4.3668e-05 -0.00091615
-0.020407 0.0042986 0.10885 0.33832 -0.0057048 0.014981 0.00188 0.00029602
0.0010628 -0.0013978 0.0013234 -0.00053944
0.0051019 -0.0014894 -0.0056482 0.014995 0.35902 0.0040152 -0.0010704 -0.0014612
0.00012311 -0.00021557 0.00066311 -0.00034761
-0.0016795 0.0017423 0.0019026 0.00027378 -0.0010585 -0.0014727 0.19979 0.17407
-0.016851 -0.0031908 -0.00053872 0.0025156
0.0021042 -0.00036774 0.0010479 -0.0014091 0.00016544 -0.00023126 -0.016872 -0.0031341
0.13485 0.21257 -0.011696 -0.0023816
-8.4841e-05 -0.00086511 0.0013002 -0.00050943 0.00065987 -0.00033488 -0.0005267 0.002474
-0.011694 -0.002418 0.14121 0.28655
1520000000 0.28065 0.11201 -0.0151 0.0098081 0.0032189 -0.0037672 -9.6084e-06 0.0026657
0.0020801 -0.0016481 -0.0010803 -0.00026599
-0.015094 0.0097807 0.14282 0.32405 0.0017063 0.012539 0.0019176 -0.00085042
9.3209e-05 -0.0012389 0.0004136 -0.0010087
0.0032047 -0.0037785 0.0017719 0.012541 0.35088 -0.05435 -0.0011758 -0.0004686
0.00051873 -0.00088354 0.00016473 -6.6505e-05
1.7868e-05 0.0026559 0.0019212 -0.00084798 -0.0011555 -0.00047141 0.22106 0.13569
-0.016231 0.0028836 0.0018044 0.002161
0.0020768 -0.0016715 7.6524e-05 -0.001229 0.00050902 -0.00086717 -0.016223 0.0029197
0.16187 0.19729 -0.011475 0.0015542
-0.0011001 -0.00024861 0.00041198 -0.00098296 0.00017651 -5.9177e-05 0.0017659 0.0021114
-0.011455 0.0015503 0.17463 0.26783
1580000000 0.29103 0.067185 -0.0086944 0.013414 -0.00097223 -0.004469 0.0015858 0.0020546
-5.3583e-05 -0.002112 -0.00031466 0.00041747
-0.0086912 0.013406 0.1707 0.30074 0.0051023 0.0076881 0.00055966 -0.0018069
-0.00070136 -0.0012002 -9.6799e-05 -0.00077582
-0.00097785 -0.0044561 0.0051342 0.0076656 0.32891 -0.11092 -0.0018043 0.00049424
-0.00043612 -0.0011684 0.00029163 -0.00056333
0.0015941 0.0020725 0.00053763 -0.0018205 -0.001791 0.00049246 0.2338 0.098302
-0.012833 0.0082909 0.002474 0.00060091
-7.9201e-05 -0.002119 -0.00070594 -0.0011924 -0.00043792 -0.0011804 -0.012795 0.0083223
0.18549 0.17948 -0.0090166 0.0072636
-0.00029062 0.00043491 -0.00012412 -0.00074621 0.00025269 -0.00054235 0.0025016 0.00062177
-0.0090418 0.0073018 0.20873 0.24357
1640000000 0.29441 0.025125 -0.0018225 0.012457 -0.0025768 -0.0022117 0.0029609 0.0010878
-0.00052176 -0.0017442 -0.00035943 0.00055329
-0.0018373 0.012459 0.20203 0.27549 0.0055768 0.0029004 -0.00071996 -0.0019377
-0.0011748 -0.0003571 -0.00041958 -0.00073057
-0.0025965 -0.0022107 0.0055933 0.0028813 0.29966 -0.16126 -0.00076729 0.0016469
-0.0010198 -0.00093772 -0.00018741 -0.00046489
0.0029582 0.0010685 -0.00072815 -0.001942 -0.00079594 0.0016272 0.2461 0.050136
-0.0084758 0.010311 0.00266 -0.00097042
-0.00051576 -0.001748 -0.0011772 -0.00034274 -0.0010232 -0.00091627 -0.0084402 0.010396
0.20796 0.15334 -0.0045031 0.009095
-0.00039652 0.00056945 -0.0004457 -0.00074109 -0.00019378 -0.00045003 0.0025738 -0.0010106
-0.0045118 0.0090759 0.23588 0.21209
1700000000 0.28662 -0.019778 0.0018631 0.0098876 -0.0030485 0.00021378 0.0032039 -0.0014201
-0.0021296 -0.00086354 0.0005246 0.00046272
0.0018483 0.0098749 0.21979 0.24453 0.0032917 0.00019248 -0.0016751 -0.00061651
-0.0008653 0.00020832 -0.00085428 -0.00052335
-0.0030369 0.00022758 0.0032936 0.00016348 0.25338 -0.19952 0.00047375 0.0017625
-0.0019887 -5.8133e-05 -0.00027737 -0.00078154
0.0032101 -0.0014325 -0.0016769 -0.00060535 0.00046517 0.0017758 0.24221 0.0022927
-0.0047771 0.011317 0.0014796 -0.002195
-0.0021463 -0.00083545 -0.00086869 0.00020236 -0.0020002 -2.6881e-05 -0.0047468 0.011299
0.22509 0.13246 -3.9859e-05 0.0092165
0.00055409 0.00044435 -0.00085326 -0.00048309 -0.00031683 -0.00077214 0.001496 -0.0021384
-4.0475e-05 0.009226 0.25271 0.17927
1760000000 0.27616 -0.068313 0.0044805 0.0066146 -0.0019458 0.00090928 0.0012361 -0.0037189
-0.001637 0.00047689 0.00031204 -0.00051929
0.0044726 0.0066165 0.24774 0.20516 0.00091199 -0.001329 -0.0012845 0.0002379
-0.00092244 0.0010786 -0.00061228 0.00032854
-0.0019561 0.0009229 0.00090086 -0.0013408 0.20446 -0.23058 0.0014867 0.0011891
-0.001038 0.0015331 -0.0011945 -0.00061263
0.0012045 -0.0037184 -0.0012912 0.00025281 0.0014835 0.0011949 0.23565 -0.046911
-0.00065765 0.010718 -0.00015155 -0.0025536
-0.0016141 0.00047522 -0.0009114 0.0010859 -0.0010598 0.0015289 -0.00065666 0.010795
0.23998 0.098574 0.0037567 0.0066612
0.00029416 -0.00048752 -0.00063421 0.00032175 -0.001233 -0.0006439 -9.7306e-05 -0.0025905
0.0037671 0.0066371 0.267 0.14226
1820000000 0.2511 -0.10669 0.0048518 0.0028336 1.1604e-05 0.0019897 -0.0010468 -0.0031327
-0.0012797 0.0012463 2.1783e-05 -6.2801e-05
0.0048438 0.0028343 0.25788 0.17421 -0.0011776 -3.3401e-05 -0.0012447 0.0010995
0.00019676 0.0012758 -0.00064866 0.0004236
3.0541e-05 0.0019868 -0.0011941 -2.2925e-05 0.15341 -0.24483 0.0017567 3.3544e-05
3.532e-05 0.00237 -0.0014667 0.000212
-0.0010607 -0.0031329 -0.001245 0.0010938 0.001804 3.11e-05 0.20666 -0.094615
0.0017393 0.0089289 -0.0016331 -0.0016331
-0.0012659 0.0012819 0.00021937 0.0012786 5.8293e-05 0.0023497 0.0018094 0.0088353
0.25597 0.068452 0.0045613 0.0034466
7.9044e-06 -0.00010936 -0.00064525 0.00042912 -0.0014823 0.00022916 -0.0016539 -0.0015843
0.0045675 0.0034424 0.27042 0.10644
1880000000 0.21564 -0.14612 0.0026469 0.00030259 -0.0006196 0.0020314 -0.003047 -0.0021221
-7.4412e-05 0.0020315 0.0002687 -0.00065852
0.0026403 0.00030262 0.26274 0.12854 -0.0031041 0.0023452 -0.00015293 0.0017555
0.00077442 0.0010799 9.6606e-05 0.0009558
-0.00059872 0.0020533 -0.0030968 0.0023706 0.1021 -0.25069 0.0015298 -0.0012603
0.0016839 0.0017572 -0.0011163 0.0013836
-0.0030425 -0.002145 -0.00015034 0.0017427 0.001476 -0.0012494 0.16842 -0.13422
0.003331 0.0061346 -0.0021213 0.00032207
-7.8395e-05 0.0020248 0.00077384 0.0010735 0.0016324 0.0017939 0.0033261 0.0062162
0.25951 0.037549 0.0047997 0.001497
0.00032063 -0.00068118 8.0506e-05 0.00095689 -0.0010659 0.0013667 -0.0020231 0.00024148
0.0047919 0.0015044 0.27169 0.073352
1940000000 0.17693 -0.17272 0.00027371 -0.0015414 0.0012772 0.0020191 -0.0037396 0.00052526
0.0016375 0.001199 -0.00069034 -0.0006817
0.00027795 -0.0015469 0.26485 0.095886 -0.0013973 0.0049121 0.0010463 0.001229
0.001752 0.00023567 0.00085329 0.00026401
0.0013138 0.0020105 -0.0013633 0.0049138 0.059592 -0.24271 0.00017174 -0.0019856
0.0022356 0.00023684 0.00021164 0.0016388
-0.0037482 0.00052051 0.0010582 0.0012293 0.00016093 -0.0020092 0.11792 -0.16763
0.0027588 0.0040658 -0.0013286 0.001205
0.0016596 0.0012006 0.001733 0.00022662 0.0022764 0.00024186 0.0028542 0.0040142
0.26299 -0.0016714 0.0034222 -0.0018949
-0.00071148 -0.00070491 0.00087722 0.000241 0.00022912 0.0016473 -0.0013553 0.0013037
0.0034742 -0.0018702 0.26294 0.036957
2000000000 0.12987 -0.1862 -0.0035817 0.00065216 0.0026858 0.0016202 -0.0023433 0.0036242
0.0013481 0.00011033 -0.00083092 0.00057842
-0.0035838 0.00064721 0.25018 0.060185 -0.0006328 0.006764 0.0014234 0.00032133
0.0010018 -0.0012833 0.00040227 0.00011948
0.0027073 0.0016043 -0.00058457 0.0067725 0.017581 -0.22803 -0.0013452 -0.00094703
0.0019489 -0.0013969 0.0016379 0.0016039
-0.0022298 0.0036165 0.0014388 0.00029738 -0.0013488 -0.00096992 0.063587 -0.17937
0.0011785 0.0027093 -0.00010286 0.0019203
0.0013357 0.00012323 0.00099061 -0.001306 0.0018965 -0.0014022 0.0010642 0.00275
0.25727 -0.035382 0.00047864 -0.0026795
-0.00079568 0.00057902 0.00043899 0.00012253 0.0016894 0.0016161 -4.4819e-05 0.0017889
0.00046928 -0.0026461 0.24904 0.0096747
2060000000 0.084097 -0.19313 -0.0047264 0.002926 0.0030665 -0.00031523 0.00061745 0.0033469
0.0014633 -0.00092932 -9.2885e-05 0.0010676
-0.0047142 0.0029103 0.23777 0.031488 0.0041258 0.0080271 0.00095921 -0.00044287
0.00036581 -0.0013545 0.00074414 -0.00016209
0.0030736 -0.00037523 0.0041808 0.0079993 -0.013877 -0.2093 -0.0013009 0.00057852
0.00022625 -0.002162 0.0031758 0.00026279
0.00065258 0.0033147 0.00093995 -0.00044515 -0.0013418 0.00055927 0.012087 -0.17697
-0.00033927 0.0036391 0.00096276 0.00077777
0.0014789 -0.0009617 0.00036642 -0.001353 0.00021693 -0.0022283 -0.00022982 0.0035466
0.2425 -0.074191 -0.001215 -0.0035254
-7.7537e-05 0.0010407 0.00074095 -0.00013773 0.0031978 0.00037408 0.0010007 0.00090463
-0.0011907 -0.0035363 0.2361 -0.015241
2120000000 0.038312 -0.1842 -0.0038724 0.0067169 0.0026423 -0.0024242 0.0027193 0.0018642
0.00022484 -0.0017804 0.0010191 2.2873e-05
-0.0038713 0.006715 0.21593 0.006951 0.0063777 0.004495 0.0010809 -0.0012754
-0.0012466 -0.0018261 0.00021307 -0.0011023
0.0026448 -0.0024133 0.006412 0.0044375 -0.042506 -0.19325 -0.00062041 0.0011259
-0.0018476 -0.0014592 0.00048515 -0.0021713
0.0027345 0.0019098 0.0010922 -0.0013123 -0.00060496 0.0010727 -0.039669 -0.16108
-0.00095107 0.0048782 0.0013844 0.00095108
0.00017644 -0.0017541 -0.0012597 -0.0018107 -0.0018677 -0.0013865 -0.0011227 0.0048722
0.22438 -0.1098 -0.0049006 -0.001769
0.0010176 -5.2891e-05 0.00020387 -0.0011277 0.00041577 -0.0022179 0.0014497 0.000863
-0.004862 -0.0017306 0.21522 -0.03122
2180000000 -0.0013689 -0.17016 -0.0021831 0.0098802 0.00081596 -0.0022946 0.003032 -0.00028131
-0.0001976 -0.0010453 0.0011646 0.00020112
-0.0021775 0.0098817 0.19648 -0.010434 0.0075254 0.0038847 -0.00067949 -0.0016448
-0.0019108 0.00074797 6.7804e-05 0.00031245
0.00078078 -0.00232 0.0075716 0.0038469 -0.063235 -0.16896 0.00097171 0.001204
-0.0010158 0.00031364 0.00021912 -0.00181
0.0029986 -0.00032989 -0.00069348 -0.001628 0.00096029 0.001172 -0.076521 -0.13465
1.119e-05 0.0070648 0.001615 -3.4802e-05
-0.00019991 -0.0011196 -0.0019024 0.00077137 -0.0010134 0.00027825 0.00023533 0.0070702
0.19621 -0.1402 -0.0052706 0.0020059
0.0011961 0.00015913 7.1563e-05 0.00031007 0.00022459 -0.0018027 0.0015558 0.00010803
-0.0053079 0.0020366 0.19936 -0.045957
2240000000 -0.029701 -0.14606 0.0022394 0.011439 -0.00044108 -0.0029256 0.0018696 -0.0021234
-0.0019707 -0.00049466 0.00067662 -0.0017392
0.0022201 0.011431 0.17671 -0.016388 0.0083257 0.00046495 -0.00067754 -0.00038057
-0.00050512 0.0010209 -0.00085687 -0.00061034
-0.00046279 -0.0029025 0.0083304 0.0004144 -0.080526 -0.14517 0.0014274 -0.001562
-0.00081755 0.00016972 -0.0024223 -0.0011934
0.0018753 -0.0021492 -0.00069994 -0.00040543 0.0014405 -0.001547 -0.1106 -0.10605
0.0020613 0.0087646 0.0015177 -0.00062989
-0.0019568 -0.00044556 -0.00049519 0.0010513 -0.0008066 0.00018811 0.0019138 0.0087539
0.16501 -0.15856 -0.0046326 0.0045225
0.00059343 -0.0017003 -0.0008675 -0.00062045 -0.0024605 -0.0012584 0.0015847 -0.00067109
-0.004662 0.0044607 0.17637 -0.056845
2300000000 -0.057075 -0.11875 0.0078234 0.0093988 -0.0013225 -0.0020682 -0.00027638 -0.0015671
-0.00077566 0.00074983 -0.0010576 -0.00061934
0.0077996 0.0093862 0.15534 -0.025235 0.0084302 -0.0019159 -0.00088988 0.00049327
-5.2673e-05 0.0014123 -2.7881e-05 0.00085832
-0.0013219 -0.002085 0.0084517 -0.0019664 -0.093373 -0.12125 -0.00047189 -0.0012488
-0.00014158 0.0017052 -0.001843 0.00089863
-0.00031028 -0.0015679 -0.00088209 0.00049142 -0.00045068 -0.0012121 -0.13195 -0.069582
0.0053371 0.009158 0.0006393 -0.0015634
-0.00080949 0.00074736 -3.6231e-05 0.0014167 -0.0001514 0.0017475 0.0056236 0.0091492
0.12599 -0.17839 -0.0028715 0.0080403
-0.0010532 -0.00067827 -1.2284e-05 0.00081174 -0.0018346 0.0008684 0.00071583 -0.0015149
-0.0029477 0.0080667 0.16024 -0.057671
2360000000 -0.073004 -0.087515 0.011167 0.0082052 -0.0011354 -0.0017568 -0.0015909 -0.00098432
-0.00038318 0.00092255 -0.001288 -0.00027082
0.011131 0.0082124 0.14675 -0.024543 0.0079998 -0.0047076 -0.00091674 0.00079649
0.001774 0.00028154 8.0085e-05 2.7499e-05
-0.0011379 -0.0017282 0.0079764 -0.0047862 -0.10304 -0.098995 -0.0023572 -0.00090772
0.0010831 -0.00015056 -0.00071526 0.0017098
-0.0016671 -0.00094605 -0.00088807 0.0008064 -0.0024184 -0.00095144 -0.1492 -0.036763
0.0085834 0.0084197 0.0013407 -0.0015826
-0.0003465 0.00090553 0.001788 0.00028006 0.0010846 -0.00023336 0.0085143 0.0084196
0.094653 -0.18071 0.00049376 0.0083978
-0.0012542 -0.00020445 9.8914e-05 1.7986e-05 -0.00071115 0.0016981 0.001342 -0.0015799
0.00044228 0.0083567 0.13812 -0.061391
2420000000 -0.081626 -0.059575 0.014292 0.0025274 -0.0032651 -0.0011827 -0.00074308 0.00042198
0.0013144 0.0012494 -0.0011557 0.0017045
0.014275 0.002547 0.12918 -0.025272 0.0046187 -0.0064702 0.0012564 0.0010413
0.00091118 -0.0014828 7.9749e-05 -3.2795e-05
-0.0033039 -0.0011814 0.0045865 -0.0065094 -0.11611 -0.078433 -0.0018821 0.0012715
-0.00023142 -0.00053379 0.00048984 0.0025762
-0.00073105 0.0003282 0.0012783 0.0010251 -0.0018763 0.0012661 -0.15895 0.0073457
0.011339 0.0059706 -0.00022063 -0.0024993
0.0013684 0.0012937 0.00092493 -0.0014598 -0.00020292 -0.00049723 0.011446 0.0059133
0.055037 -0.18136 0.0017278 0.0084796
-0.0011768 0.0016907 6.5331e-05 -1.3478e-05 0.00048948 0.0025895 -0.00035029 -0.0026945
0.0017419 0.0084205 0.11933 -0.057422
2480000000 -0.081743 -0.028195 0.014027 -0.0028796 -0.0017125 -0.00025943 -0.00095711 0.0014824
0.0012316 -0.00054554 -0.00012819 0.0014754
0.014025 -0.0028594 0.1311 -0.025504 0.0031053 -0.0085535 0.0011617 0.00025372
-0.00078709 -0.00097061 -5.4305e-05 -0.00036848
-0.0016736 -0.00026571 0.003019 -0.0085857 -0.11933 -0.058093 -0.00066306 0.0028292
-0.00028201 -0.00062683 0.0018876 0.0010907
-0.00095514 0.0014503 0.0011557 0.00025043 -0.0006839 0.0028503 -0.1598 0.045695
0.015178 0.0013855 -0.0011214 -0.0025851
0.0012095 -0.00050241 -0.00078235 -0.001006 -0.00033936 -0.00061603 0.01512 0.0014052
0.021261 -0.17319 0.0050625 0.0070907
-0.00010057 0.001479 -5.0669e-05 -0.00043003 0.0018894 0.0010967 -0.0010502 -0.0024773
0.005055 0.0071577 0.10079 -0.053284
2540000000 -0.086056 -0.0013679 0.011621 -0.0068689 -0.0027048 0.00088514 0.00037025 0.001383
-0.00023156 -0.001289 0.0010831 0.001861
0.011619 -0.0068257 0.11818 -0.017251 -0.00086937 -0.0078715 0.00078985 -0.0013241
-0.0017962 0.00019688 -0.00067722 0.00024208
-0.00271 0.00091724 -0.00091575 -0.0078675 -0.12593 -0.034649 0.0017302 0.0023862
-0.0011087 7.9799e-05 0.0018237 -0.00079823
0.00035286 0.001404 0.00076063 -0.0013243 0.0017611 0.0024051 -0.15906 0.085498
0.014513 -0.0042153 -0.0019485 -0.0020769
-0.00027285 -0.0013529 -0.0018031 0.00021483 -0.00099627 8.2569e-05 0.014604 -0.0042864
-0.008073 -0.15836 0.0078314 0.0056262
0.001106 0.0018359 -0.00066212 0.00026151 0.001775 -0.00078687 -0.002065 -0.0021702
0.0078572 0.0054889 0.086211 -0.039647
2600000000 -0.078779 0.023799 0.0080842 -0.01036 -0.0013894 0.0026813 0.001135 -0.00024129
-0.00080787 -0.00097335 0.0018751 0.00058478
0.0080861 -0.01035 0.11297 -0.032744 -0.0031119 -0.0062069 -0.00028496 -0.00086772
-0.00026862 0.0017252 -0.00038823 0.00074329
-0.001325 0.0027244 -0.0031721 -0.0061782 -0.13081 -0.0094152 0.0029414 0.00021849
7.2834e-05 0.0013416 0.0013116 -0.001684
0.00107 -0.00024638 -0.00025494 -0.00085698 0.0029281 0.00017614 -0.14381 0.11991
0.012193 -0.0091891 -0.0034807 0.00012779
-0.00079285 -0.0009327 -0.00022519 0.0017039 9.4702e-05 0.0013637 0.012065 -0.0090432
-0.042278 -0.1392 0.0087785 0.0051224
0.0019209 0.000589 -0.00036969 0.00071859 0.0012848 -0.0016949 -0.003397 0.00021714
0.0088883 0.0051722 0.078199 -0.024737
2660000000 -0.072416 0.049487 0.0040179 -0.011838 -0.00025386 0.001221 0.00027423 -0.00030925
-0.0023372 -0.00013287 0.001313 -0.00083648
0.0040309 -0.011815 0.12074 -0.028755 -0.0045039 -0.0046702 -0.0012826 -0.00052519
0.00040283 0.0017891 0.00038739 0.0009292
-0.00027816 0.0012462 -0.0045084 -0.0046349 -0.12984 0.011206 0.0019632 -0.0015781
0.00057631 0.00033716 -0.0010592 -0.0017011
0.00029583 -0.00028774 -0.0013288 -0.00053196 0.0019837 -0.0015652 -0.12316 0.15134
0.0076968 -0.012067 -0.0021837 0.0012026
-0.0023019 -5.612e-05 0.00038146 0.0018171 0.00060166 0.00031139 0.0076889 -0.012207
-0.063849 -0.11896 0.010616 0.0012023
0.0013663 -0.00084395 0.0004719 0.00092264 -0.0010742 -0.0016695 -0.0022736 0.0010683
0.010602 0.0011231 0.07403 -0.0056766
2720000000 -0.060853 0.0681 -0.00028015 -0.011614 -0.0002066 0.0030078 -0.00032062 -0.00029671
-0.0023485 0.0019882 0.00040543 -0.0016123
-0.00025182 -0.011609 0.10597 -0.032377 -0.0050403 -0.001329 -0.0017358 0.00040842
0.0018219 0.00050122 0.00094644 -1.2833e-05
-0.00012571 0.00294 -0.005058 -0.0012933 -0.12464 0.040912 0.00050991 -0.0026118
0.00011759 0.00034076 -0.0014506 0.00048712
-0.00034758 -0.00026627 -0.0016919 0.00040985 0.000498 -0.0026647 -0.089773 0.18067
0.0030843 -0.013169 -0.0019063 0.0020499
-0.0022137 0.0019822 0.0018862 0.00040664 0.00013003 0.0002698 0.0030538 -0.013105
-0.082882 -0.087156 0.011369 -0.0013094
0.00034639 -0.0015603 0.00089622 -3.6386e-05 -0.0014625 0.00052257 -0.0017261 0.0021056
0.011438 -0.0013204 0.077786 0.013272
2780000000 -0.046718 0.086781 -0.0046368 -0.010246 -8.3456e-05 0.0012194 0.00035209 -0.00026014
0.00092983 0.0027189 -0.00070484 -0.0017122
-0.0046146 -0.010248 0.10427 -0.044442 -0.003852 -0.0001774 -0.00034206 0.0017161
0.0017261 -0.0011228 0.00011459 -0.00026351
-6.6606e-05 0.0012579 -0.0038593 -0.00015411 -0.12149 0.072227 -0.0018605 -0.001787
0.00019323 -0.00042549 -0.00056158 0.0008031
0.00042554 -0.00036094 -0.00036253 0.0016936 -0.0018425 -0.0017437 -0.059958 0.2027
-0.002446 -0.013218 -0.00089042 0.0017954
0.00097748 0.002687 0.0017067 -0.0011313 0.00021328 -0.00032465 -0.0023663 -0.013275
-0.098433 -0.05377 0.0099523 -0.0060828
-0.0006381 -0.0017428 9.1593e-05 -0.00022072 -0.00054202 0.00081776 -0.0011017 0.0018394
0.0099532 -0.0060501 0.081957 0.031215
2840000000 -0.031212 0.10157 -0.0076169 -0.0069547 0.0016303 0.0020828 -0.00031304 -0.00012639
0.0013559 0.0012542 -0.0015872 0.00030272
-0.0075834 -0.0069585 0.10244 -0.038017 -0.0034597 0.00098734 0.00050693 0.0010201
-0.00026511 -0.0015745 3.4923e-05 -6.4323e-05
0.001605 0.0020138 -0.0034671 0.0010419 -0.11449 0.097998 -0.0015493 0.00017205
0.00022896 0.00053052 0.00101 0.00093215
-0.0003263 -5.5582e-05 0.00054733 0.00098133 -0.0015892 0.00015005 -0.023618 0.21827
-0.0058634 -0.010147 0.00027934 0.0010806
0.0013477 0.0011942 -0.000267 -0.0015826 0.00014568 0.00056047 -0.0059751 -0.010079
-0.10142 -0.022777 0.0081926 -0.007256
-0.0015973 0.00028206 4.1581e-05 -6.7142e-05 0.00090919 0.00095119 0.00046938 0.0010629
0.0082642 -0.0073246 0.096953 0.046092
2900000000 -0.017424 0.12107 -0.0088554 -0.0028907 0.0017053 0.0002027 0.00055308 -0.00058879
0.0024484 -0.0010749 -0.00077439 5.2471e-05
-0.0088481 -0.0029062 0.08295 -0.045828 -0.0015527 0.0024656 0.0010467 0.00026665
-0.00066 -0.0014193 -0.00035197 -2.9294e-06
0.0017249 0.00022361 -0.0015191 0.0024673 -0.09684 0.13035 -0.0011222 0.00012708
-0.00040374 -0.00089622 0.0017327 -0.00049011
0.00049589 -0.00062274 0.0010338 0.0002838 -0.0010825 9.7821e-05 0.013618 0.22065
-0.0090295 -0.0065945 0.0011615 0.0019887
0.0024852 -0.001057 -0.0007129 -0.001345 -0.000408 -0.0009577 -0.008989 -0.0066281
-0.10045 0.016058 0.0059008 -0.010544
-0.00076016 9.1781e-05 -0.00034238 5.6374e-05 0.0018443 -0.00047264 0.0010604 0.0020456
0.0059267 -0.010516 0.11081 0.051632
2960000000 0.00416 0.13272 -0.0086078 0.00062024 0.00073961 0.0013159 -0.00057443 -0.0008313
-0.00010711 -0.0018657 -0.00080998 0.00035255
-0.0086004 0.00060622 0.091927 -0.045362 -0.0010046 0.0012372 0.001099 -7.4542e-05
-0.001306 -0.00067441 0.00035043 0.0003737
0.0007122 0.0013317 -0.00099279 0.0012552 -0.07722 0.16081 -0.00059369 0.0006958
-0.00043659 0.00084988 3.8575e-05 -0.0024761
-0.00054563 -0.00084375 0.0011179 -8.3631e-05 -0.00062652 0.00067598 0.055477 0.22758
-0.010155 -0.0016781 0.0013408 0.00082659
-0.00013922 -0.0018815 -0.0013307 -0.00069772 -0.00038882 0.00086168 -0.010189 -0.001617
-0.088833 0.047533 0.0010753 -0.011462
-0.0007675 0.0004219 0.00032545 0.00036697 2.9995e-06 -0.0024117 0.0015054 0.00090604
0.0010646 -0.011509 0.1306 0.062152
3020000000 0.0222 0.14668 -0.0062899 0.0038229 0.0013413 -0.00033151 -0.00081032 -7.2397e-05
-0.00084002 0.00031411 -0.0001368 0.00056252
-0.0062828 0.0037979 0.080441 -0.033978 -0.00064768 0.0001886 0.00042651 -0.001065
-0.0018676 0.00042537 0.00062012 -0.0001557
0.0013692 -0.00031241 -0.00063667 0.0001744 -0.056463 0.1852 -0.00028885 0.0011267
0.00056269 0.00032415 -0.00075819 -0.0015221
-0.00077573 -8.4877e-05 0.00036936 -0.0011041 -0.0002229 0.0011383 0.0948 0.21997
-0.008514 0.0010375 0.00067942 0.00046759
-0.00084646 0.00032451 -0.0018431 0.00050245 0.00069172 0.00023611 -0.0084542 0.0010764
-0.072081 0.076844 -0.0018745 -0.010894
-0.00017416 0.00056155 0.00063935 -0.0001552 -0.00086618 -0.0016507 0.00059874 0.00037799
-0.0019564 -0.01081 0.14912 0.058432
3080000000 0.049541 0.1564 -0.0045028 0.0059697 0.0016267 -0.00023198 -0.00059831 -0.00020128
-0.00071894 0.00010701 -5.4278e-05 0.00058843
-0.0045117 0.0059429 0.077799 -0.028131 -0.0004035 0.00084863 -0.00034112 -0.00025509
-0.0001221 0.0012367 -8.0866e-05 -0.00050768
0.0016016 -0.0002149 -0.00038816 0.00084862 -0.019319 0.20702 -0.00046048 0.00032103
0.00054833 0.00045577 -0.0021927 -0.00063451
-0.0006403 -0.0001366 -0.00030181 -0.00023404 -0.0005294 0.00029648 0.12804 0.21142
-0.0062162 0.0049727 0.0018769 0.00041197
-0.00060727 0.00010921 -0.00015041 0.0012691 0.0005666 0.00047109 -0.0062574 0.0049306
-0.043195 0.10936 -0.0063993 -0.0084733
-1.9565e-05 0.00049195 -9.3656e-05 -0.00051242 -0.0021609 -0.00065729 0.0019558 0.00058659
-0.0064007 -0.0085218 0.16434 0.065862
3140000000 0.077958 0.15968 -0.0010409 0.0075494 0.0024501 -0.0013779 -0.0012025 0.0010235
0.0013785 0.00047322 9.4679e-05 -0.00024096
-0.0010436 0.0075389 0.07364 -0.029822 -0.00087377 0.00024354 0.00065021 -0.00019968
-8.227e-05 0.00094207 0.00062174 -0.00041628
0.0023836 -0.0014242 -0.00087867 0.00025678 0.023603 0.22749 8.2727e-05 0.0016319
0.0013912 -0.00089873 -0.0026556 0.00092345
-0.0011808 0.0010068 0.00059061 -0.00019638 0.00011308 0.0016362 0.1632 0.18603
-0.0026802 0.0060391 0.0011358 -0.0013148
0.0014341 0.00065974 -6.731e-05 0.0008888 0.0014473 -0.00086261 -0.0024929 0.0061022
-0.02524 0.12915 -0.0082824 -0.005129
0.00019702 -0.00016586 0.00063949 -0.00039739 -0.0026584 0.00085202 0.00092692 -0.0015225
-0.0082907 -0.0050628 0.18794 0.056906
3200000000 0.11035 0.17032 0.0040736 0.0064068 0.00078676 -0.0027898 -0.00030635 0.0019938
0.0003261 -0.0017879 0.00031278 0.00046387
0.0040753 0.0064208 0.083981 -0.028392 -0.00087222 0.0006241 -0.00028333 -0.00083919
0.00078646 0.0012914 -0.00040359 -0.0010473
0.00080319 -0.0028091 -0.00089947 0.00062397 0.068006 0.23148 0.0011818 0.0006994
-0.00010135 -0.0023782 -0.001247 0.002258
-0.00037855 0.0019243 -0.00025694 -0.00080513 0.0011386 0.00071954 0.18343 0.16351
-0.00019357 0.0059716 0.00030977 -0.0012052
0.00023989 -0.0018051 0.00091631 0.0012558 -0.00023153 -0.00241 -0.00030915 0.0060107
0.014239 0.14817 -0.0093933 -0.001012
0.00028097 0.00050265 -0.0004283 -0.0010972 -0.0012092 0.002311 0.00053057 -0.0010586
-0.0094918 -0.0010209 0.20369 0.055832
3260000000 0.14287 0.16236 0.0042271 0.0031747 -0.00070377 -0.0024701 0.0012518 0.0008207
2.0929e-05 -0.0020029 -0.00019682 0.00012153
0.0042104 0.0031631 0.092222 -0.031467 -0.0017373 0.0022043 -0.00025322 -0.00014539
0.00094872 -0.00062747 -0.0010674 0.00019601
-0.00066698 -0.0024983 -0.001712 0.0022145 0.11882 0.22678 0.00024036 -0.00010285
-0.00098261 -0.00085467 0.00039381 0.0019494
0.0013553 0.00094344 -0.00033205 -0.00014491 0.00032038 -8.918e-05 0.21058 0.12612
0.0025034 0.005018 -0.00053387 -0.0017708
0.000152 -0.002091 0.00084468 -0.00051189 -0.00092016 -0.00094197 0.0027261 0.0051204
0.041422 0.15688 -0.0073257 0.0033739
-0.00023153 2.1808e-05 -0.0010148 0.00023325 0.00037551 0.0018903 -0.00075271 -0.0019118
-0.0072479 0.0033659 0.23314 0.046418
3320000000 0.17309 0.15595 0.007395 0.0012089 -0.0005824 -0.0017825 0.00083186 0.00035096
-0.0016195 -0.0012244 0.00034366 -9.5671e-06
0.0073905 0.0012262 0.098892 -0.027883 0.0010641 0.0023202 -0.00026132 -0.00053082
-0.0002638 -0.00031456 -0.00047958 0.00022373
-0.00062031 -0.0018003 0.0010983 0.0023123 0.166 0.21791 0.00043897 -0.00031674
-0.0010926 -0.00030318 0.00028445 0.00052408
0.00066453 0.00025829 -0.00019416 -0.00055562 0.00038283 -0.0002728 0.21938 0.095714
0.0035927 0.0034969 -0.0011615 0.00041653
-0.0016244 -0.001095 -0.00025231 -0.00043458 -0.0010854 -0.00022603 0.0033921 0.0033212
0.073822 0.15833 -0.0035908 0.0052298
0.00050918 0.00011263 -0.00052906 0.00021804 0.00031233 0.00057824 -0.00095176 0.00066389
-0.0035148 0.0052759 0.24953 0.032821
3380000000 0.20884 0.13912 0.0056908 -0.0021515 -0.0010506 0.00041317 0.0011289 0.00026204
-0.001687 0.00096917 0.00052746 -2.2801e-06
0.0056872 -0.0021373 0.10988 -0.035522 0.00031748 0.002725 -0.0012058 -0.00057128
4.5485e-05 6.2685e-05 -0.00086879 0.00040512
-0.0010113 0.00041622 0.00034383 0.0027296 0.20759 0.19527 0.00068621 -0.0003886
-0.0016625 0.00084416 0.0011028 0.0013818
0.0012344 0.00024469 -0.0012516 -0.00054005 0.00076698 -0.00047147 0.23407 0.063716
0.0054319 0.0029849 -0.00021586 0.0004419
-0.0015618 0.00080582 -8.8158e-06 7.7405e-05 -0.0016904 0.00063446 0.0056214 0.0030622
0.11766 0.14986 -0.00082635 0.0053825
0.00026077 3.8032e-05 -0.00078657 0.00039066 0.00098038 0.0013794 -0.00040128 0.00017381
-0.00083024 0.0053721 0.27897 0.014338
3440000000 0.24022 0.1172 0.0046991 -0.0040552 -0.0007089 -0.0015615 0.00087387 5.0385e-05
-0.0013423 0.0014977 0.0006453 8.3841e-05
0.0047167 -0.0040528 0.10349 -0.041033 0.0031727 0.001684 -0.00093188 0.0012053
0.0001068 0.00047922 0.00025134 0.00098852
-0.00072879 -0.0015791 0.0031905 0.001657 0.24594 0.16709 -0.00028936 -2.3693e-05
9.3645e-05 0.0014966 0.0008418 0.00082216
0.00078328 9.179e-05 -0.00086272 0.0012041 -0.00040217 2.2472e-05 0.23523 0.030663
0.0067067 5.277e-05 -0.00042258 0.00032415
-0.0013218 0.0017054 0.00014005 0.00033803 0.00015466 0.0015042 0.0066207 -5.5173e-05
0.14743 0.13908 0.0034762 0.0042881
0.00069139 -3.5815e-05 0.00020759 0.0010236 0.00093066 0.0007701 -0.00020433 0.00050748
0.0035048 0.0042468 0.29588 -0.015261
3500000000 0.27217 0.085301 0.0024975 -0.0049662 -0.0014216 0.0016947 0.0010522 -0.00082291
-0.001008 0.0011815 0.00046881 -0.001059
0.0024889 -0.004955 0.11602 -0.064739 0.0029865 0.00092274 -0.00040632 0.00072034
0.00053555 -0.00011384 4.5237e-05 0.00033441
-0.0013773 0.0016859 0.0030094 0.00088547 0.27503 0.13317 3.982e-05 -0.00018613
-0.00032139 0.00098739 0.0017504 4.6982e-05
0.0010601 -0.00090842 -0.00041678 0.00076173 0.00011053 -0.00025404 0.23966 0.0035536
0.0068571 -0.0029158 0.00016341 -0.0001611
-0.00097006 0.0012396 0.00054643 -3.5062e-05 -0.00032278 0.0008216 0.0069821 -0.0028895
0.19299 0.11208 0.0034182 0.0015717
0.00039527 -0.0010968 2.2547e-05 0.00032239 0.0016265 8.5155e-05 9.3496e-06 -0.0002134
0.0034319 0.0014503 0.31608 -0.042952
3560000000 0.29111 0.050627 4.8635e-05 -0.0062391 6.4617e-05 -0.001042 0.00069763 0.0001963
0.0016668 0.0018724 4.9347e-07 -0.00094882
1.5705e-05 -0.0062364 0.11022 -0.07035 0.0055242 -0.00083392 0.00030584 0.00058278
0.00066759 -0.00024508 0.0002618 0.00031046
6.8127e-05 -0.0010211 0.0055195 -0.00090663 0.3026 0.090224 -0.00023261 -0.0003291
0.00072246 0.00048498 0.0015134 -0.00091849
0.00073028 0.00016768 0.00039806 0.00061011 -0.00024549 -0.00025291 0.2302 -0.032655
0.005972 -0.0057165 -0.0005294 -0.00054271
0.0016935 0.0018857 0.00066928 -0.00025639 0.00076323 0.00057034 0.0057984 -0.0058792
0.21408 0.097619 0.0032435 -0.0011514
-4.0737e-05 -0.0009857 0.00028139 0.00027977 0.0016463 -0.00095683 -0.00044431 -0.00040792
0.0031758 -0.0010725 0.32778 -0.083137
3620000000 0.30679 0.012433 -0.001368 -0.0036641 -0.0023007 -0.00041041 -2.2725e-05 -0.0018465
-5.2038e-05 0.00028472 -0.00058061 -0.00068513
-0.0013681 -0.00367 0.11059 -0.099851 0.0037952 -0.003725 0.0004292 0.00054559
-0.00026421 -0.00062408 0.00062805 0.00023688
-0.0023379 -0.00040373 0.0037717 -0.0037647 0.31528 0.046591 0.00013384 -0.00079457
-0.00027287 0.00039386 0.00079117 -0.00093752
1.394e-05 -0.001916 0.00032471 0.00049926 0.0001699 -0.00087031 0.21884 -0.062791
0.0014839 -0.0072089 -0.0011153 0.000764
-9.0983e-05 0.00018806 -0.00031792 -0.00063198 -0.00026699 0.00033961 0.0017361 -0.0070851
0.23672 0.0554 0.0018516 -0.0019209
-0.00052602 -0.00064601 0.00070103 0.0002472 0.00064959 -0.00089047 -0.0011945 0.00052632
0.0018408 -0.002104 0.32885 -0.11773
3680000000 0.31029 -0.031822 -0.0038126 -0.0038339 -0.0014785 0.0017816 -0.0012568 -0.00017718
0.0015343 9.7756e-05 -0.00092322 -0.00040443
-0.0037525 -0.0038375 0.10576 -0.11681 0.001538 -0.0047721 0.00073984 0.00033079
-0.00044765 -0.00066749 0.000597 0.00020665
-0.0014446 0.0017855 0.0014667 -0.0048102 0.32648 -0.003456 -0.00091903 -0.00072559
0.0012748 0.00070563 0.00058595 -0.0019324
-0.0011983 -0.00019883 0.00082576 0.00027869 -0.00089038 -0.00066001 0.2057 -0.096705
0.00018407 -0.0068208 -0.0011195 0.0010794
0.0016022 3.2961e-05 -0.00048149 -0.00064708 0.0012957 0.00087887 -9.8612e-07 -0.0069914
0.25685 0.030179 0.0009157 -0.0024195
-0.00097857 -0.00039002 0.00056729 0.00020692 0.00064843 -0.0020731 -0.0010064 0.0014027
0.00092504 -0.0023049 0.32925 -0.16189
3740000000 0.31206 -0.067125 -0.0033259 2.529e-05 -0.0020541 0.0028244 -0.00011763 -0.00070732
-0.00062021 2.9252e-05 -0.0011574 0.000388
-0.003326 4.405e-05 0.097119 -0.13865 0.00069028 -0.0055056 0.00028551 -0.00026607
-0.00012024 -0.0002415 0.0005307 0.0001578
-0.0020536 0.0029086 0.00062036 -0.0055005 0.32925 -0.043506 -0.00062746 -4.6594e-05
0.00019839 4.1659e-05 -0.00038791 -0.0011893
-0.00012226 -0.00068071 0.00019752 -0.0001726 -0.00064799 -0.00015866 0.18359 -0.12048
-0.0022863 -0.006251 0.0010292 0.0026291
-0.00064744 7.4899e-05 -0.00019849 -0.00015216 1.79e-05 4.0995e-05 -0.0021241 -0.0061051
0.26232 -0.0090512 5.7081e-05 -0.0021895
-0.0010317 0.00044692 0.00060283 0.00014723 -0.00036332 -0.0010478 0.00087769 0.0024289
5.1065e-05 -0.0022338 0.31501 -0.20239
3800000000 0.30613 -0.11292 -0.0022936 0.00060493 0.00088101 0.0040081 -0.0011555 -0.0015613
0.0016347 0.00093043 -0.00097109 0.00020939
-0.002312 0.00060586 0.085837 -0.15322 -0.0024627 -0.0049555 0.00016849 0.00023864
-0.0010929 -0.00051524 0.00089075 -5.6247e-05
0.00092166 0.0039716 -0.0025062 -0.0049164 0.32541 -0.085143 -0.00070394 0.00030598
0.00095339 -0.00019433 -0.00080421 -0.00055638
-0.0011086 -0.0015362 0.00024119 0.00014632 -0.00065455 0.00041095 0.17422 -0.14646
-0.0034249 -0.0049113 0.0014315 0.0018581
0.0016046 0.0008974 -0.001042 -0.0005958 0.0010211 -0.00016702 -0.0036454 -0.0050364
0.27556 -0.05053 0.001174 -0.00084339
-0.0010124 0.00024842 0.00075821 6.1995e-05 -0.00092693 -0.0006441 0.0016552 0.0020429
0.00098919 -0.00086688 0.30687 -0.24289
3860000000 0.29503 -0.14435 -0.001086 0.0012363 0.0029803 0.0017794 -0.002094 0.0011491
0.00087553 -0.0012873 -0.00038244 0.0019284
-0.0010446 0.0012486 0.066644 -0.16281 -0.0035436 -0.0048288 0.00067805 -0.00064743
-0.00082148 0.0013239 0.00080296 -0.0011671
0.0030128 0.0017457 -0.0036241 -0.0047826 0.30545 -0.12528 -0.00089532 0.0009011
0.000232 -0.00059118 -0.00094104 -0.00021894
-0.002074 0.0011096 0.00064231 -0.00060449 -0.00090243 0.00087728 0.14624 -0.16074
-0.0029092 -0.0049586 0.0017346 0.00070579
0.00081768 -0.0013061 -0.00091923 0.0013957 0.00012588 -0.00061548 -0.0028713 -0.0047871
0.27118 -0.081946 0.0005451 -0.0025211
-0.00037869 0.0017175 0.00086293 -0.0012105 -0.00096786 -0.0001841 0.00164 0.00061773
0.00048368 -0.0025618 0.28313 -0.28128
3920000000 0.28024 -0.18451 0.0016577 0.00059352 0.0036988 0.0023543 -2.4488e-05 0.0009881
0.00040425 2.5415e-05 0.00055778 0.00015954
0.0016645 0.00061155 0.039212 -0.17903 -0.0048862 -0.0028201 -0.00046042 -5.0276e-05
0.0002718 0.00035302 -0.00029881 -0.00062584
0.0036783 0.0022287 -0.004937 -0.0028015 0.29886 -0.15852 0.00018591 0.0012562
0.0014202 -0.0012914 -0.00069785 0.00014046
-9.9165e-05 0.00093883 -0.00042528 -9.8796e-05 0.00023294 0.0013798 0.12609 -0.17165
-0.0045235 -0.0037598 0.0021571 -0.00034692
0.00040064 -4.3451e-05 0.00035654 0.00016728 0.0014798 -0.0010795 -0.0046396 -0.0039614
0.26218 -0.13125 0.00052108 -0.002055
0.00049385 0.00021967 -0.00037276 -0.00060421 -0.0006588 5.7892e-05 0.002167 -0.00010529
0.00053756 -0.0020742 0.26246 -0.30796
3980000000 0.25274 -0.22006 0.0019246 -0.0028264 0.0047757 -0.00044346 0.00013585 0.0010437
0.00084472 -0.001842 0.00061085 0.00028016
0.0019194 -0.0028453 0.01676 -0.19204 -0.0053776 -0.0010774 0.00072386 0.00053357
0.00062828 0.00043276 -0.00024759 -0.0011576
0.0048472 -0.00053652 -0.0053964 -0.00099442 0.27009 -0.18886 0.0014584 0.00011645
-0.0010309 -0.0010764 -0.00053067 -0.00052895
0.00033833 0.00098527 0.00071212 0.00055425 0.0013864 9.8532e-06 0.089917 -0.19285
-0.0052801 -0.0038591 0.0015944 -0.0010923
0.00097908 -0.0017342 0.00058755 0.00049675 -0.0011839 -0.0011015 -0.0051226 -0.0036421
0.24824 -0.1608 0.001508 -0.0051196
0.00046197 0.00017246 -0.00024101 -0.0012483 -0.00044612 -0.0004827 0.0015318 -0.0013604
0.0014459 -0.005144 0.22691 -0.34603
4040000000 0.22484 -0.24537 -0.00036081 -0.0037494 0.0033676 -0.0031574 0.00029866 0.00020434
-0.00063299 -0.00069204 0.00057594 -0.00022268
-0.00032544 -0.0037659 -0.0085463 -0.19907 -0.0045656 0.00013257 0.00020545 -0.00098816
9.8134e-05 5.6436e-05 -0.0014285 -1.4281e-05
0.0033376 -0.003164 -0.0045538 0.00019 0.24741 -0.22212 0.00025406 -0.00062244
-0.0010324 -0.00035708 -0.0009419 0.00037885
0.0002838 0.00015785 0.00025508 -0.0010521 0.00033687 -0.00054582 0.06829 -0.18774
-0.0065393 -0.0015962 0.0013948 -0.00070312
-0.00077617 -0.00064065 9.1111e-05 1.0423e-05 -0.00090123 -0.0003281 -0.0066913 -0.0017204
0.23553 -0.1934 -0.002486 -0.0034622
0.00062821 -0.00024299 -0.0014753 5.1385e-05 -0.00097256 0.00029417 0.0014146 -0.00036837
-0.0023915 -0.0035707 0.1907 -0.36376
4100000000 0.19472 -0.26858 -0.0028787 -0.0029188 0.00078433 -0.0034104 -0.00036821 -3.8908e-06
0.0002356 -0.0016724 0.00046688 8.5841e-05
-0.0028932 -0.0029187 -0.034485 -0.20196 -0.004623 0.00076719 -0.00022696 -0.00028662
0.00066559 0.00013574 -0.00038903 0.00047961
0.00072794 -0.0034364 -0.0045865 0.0008081 0.22525 -0.24785 0.00029723 -8.7633e-05
-0.00060122 -0.00017392 -0.0012802 -3.2205e-05
-0.00036726 -9.9201e-05 -0.00023183 -0.00021234 0.00014053 -0.000128 0.034499 -0.201
-0.0066304 0.00087998 0.0012732 -0.0014186
0.00027648 -0.0017078 0.00066701 0.00020786 -0.000577 -0.0001571 -0.0064518 0.0011462
0.2155 -0.21781 -0.0020854 -0.00442
0.00035479 0.00014639 -0.00044302 0.00048745 -0.0012823 -3.7497e-05 0.0012468 -0.0017432
-0.0021204 -0.0043712 0.15613 -0.39042
4160000000 0.16589 -0.28555 -0.0035564 -0.0020951 -0.00010616 -0.0031739 0.00069977 -6.3898e-05
-0.0036685 -0.00057259 0.00072213 -0.0006744
-0.003534 -0.0020867 -0.059743 -0.19785 -0.004736 0.0025651 -0.0003859 -0.00031998
0.00023207 -0.00033364 -0.00092508 0.00028947
-0.00012257 -0.0032247 -0.0047237 0.0026295 0.19297 -0.26326 0.00043097 -0.0002661
-0.00096492 -0.00044277 -0.0013149 0.00088817
0.00076224 -4.6017e-06 -0.00039126 -0.00037162 0.00055479 -0.00027209 0.010501 -0.1883
-0.0049981 0.001748 0.0011705 -0.0021858
-0.0037118 -0.00053061 0.00017593 -0.0004888 -0.00096722 -0.0004523 -0.0050972 0.0016607
0.18197 -0.25296 -0.0050896 -0.0030667
0.00062296 -0.00070251 -0.00098871 0.00030873 -0.001446 0.00093958 0.0010556 -0.0019792
-0.0050591 -0.0031479 0.10782 -0.39907
4220000000 0.13777 -0.30158 -0.0046854 -3.9823e-05 0.00015883 -0.0037226 -0.00035953 -2.0738e-05
-0.00093776 0.00085677 0.00056307 -0.0011961
-0.0046841 -3.9742e-05 -0.095822 -0.18755 -0.0023978 0.0033032 -0.00018952 -9.1402e-05
9.914e-05 5.6574e-05 -0.00053813 0.0010575
0.00012702 -0.003753 -0.0023672 0.0033283 0.16344 -0.28955 0.00021626 0.00020306
0.00018173 0.00017464 -0.00015659 0.0011685
-0.00033482 -0.00010807 -0.00021285 -2.6301e-05 0.00015219 0.00023207 -0.013479 -0.18692
-0.0043443 0.002077 -0.00015957 -0.0023998
-0.00084787 0.00094581 9.2594e-05 4.5832e-05 0.0001664 0.0001077 -0.0043032 0.0021102
0.165 -0.27366 -0.0047797 -0.0023484
0.00041973 -0.001314 -0.0004424 0.0010236 -0.0002228 0.0011474 -6.9529e-05 -0.002615
-0.0047258 -0.0022831 0.079177 -0.41262
4280000000 0.10635 -0.31044 -0.002935 0.0017506 -0.001897 -0.0042666 -0.00032933 0.00066542
-0.00023283 0.0010841 -0.00063021 -0.00011065
-0.0028784 0.0017195 -0.12112 -0.19184 -0.0027551 0.0030772 -0.00084674 -0.00037745
0.00020082 0.00035109 0.00045934 0.00049401
-0.0020058 -0.0042185 -0.0027045 0.0030931 0.13314 -0.29649 0.00067679 -0.00018909
-0.00077821 0.00084849 -0.00024336 0.00086338
-0.00029927 0.00069468 -0.00084934 -0.00035611 0.00078903 -0.00014575 -0.050965 -0.17162
-0.0046847 0.002395 -0.00028777 -0.0020398
-0.00037495 0.0010778 0.00021246 0.00029334 -0.00085412 0.00087113 -0.0046601 0.0025211
0.11715 -0.29401 -0.0066761 -0.00059117
-0.00056525 -0.00018138 0.00045458 0.00055692 -0.00017666 0.00077645 -0.0003082 -0.0018291
-0.0066575 -0.00051652 0.029117 -0.41728
4340000000 0.078774 -0.31948 -0.0017601 0.0019706 -0.0024697 -0.0015895 0.00039901 0.00056075
-0.00011882 0.0008733 -0.00016054 -0.0011244
-0.0017567 0.001969 -0.14158 -0.16585 -0.0020652 0.0040108 -9.5635e-05 0.00048975
-0.00014397 -0.00033974 0.00020298 0.00045761
-0.0025036 -0.001579 -0.0020154 0.0040429 0.097376 -0.31317 -0.00028639 -0.00093857
0.00011912 0.0011386 0.00099042 0.0018211
0.00036408 0.00045894 -9.6166e-05 0.00057843 -0.00038698 -0.00091993 -0.068867 -0.16932
-0.0044295 0.0038205 -0.0015087 -0.0025379
-0.00012802 0.00080037 -0.00013238 -0.00033529 6.029e-05 0.0011207 -0.0044433 0.0037679
0.088731 -0.31757 -0.0048144 0.0020163
-9.2036e-05 -0.0010751 0.00024884 0.00046463 0.00094203 0.0019547 -0.0015362 -0.0026522
-0.004852 0.0018305 -0.0049082 -0.41072
4400000000 0.047583 -0.32434 -0.00073248 0.0014371 -0.0026488 -0.0015805 0.00091968 0.0013154
5.5414e-05 0.00077945 -0.00011696 -0.00062623
-0.00075925 0.0014481 -0.1706 -0.15572 -0.001275 0.0040378 -0.00037473 0.00052041
8.8183e-05 -0.00048526 0.00066181 0.00035522
-0.0025995 -0.001568 -0.0012335 0.0040568 0.068027 -0.31934 -0.00011982 -0.00026124
0.00049501 0.00018258 0.0010622 0.0014458
0.00095684 0.0012931 -0.00044076 0.00051673 8.8031e-06 -0.00037755 -0.093322 -0.15617
-0.0033867 0.0051894 -0.0021076 -0.001459
0.00016591 0.00088989 0.0001041 -0.0005487 0.00040777 0.00026266 -0.0033775 0.0051109
0.056016 -0.32751 -0.0044856 0.00090339
-0.00029567 -0.00071691 0.00064432 0.00035182 0.0009582 0.0013318 -0.0022789 -0.001325
-0.0045287 0.0011632 -0.050287 -0.41556
4460000000 0.012532 -0.32395 -0.00065913 0.00013397 -0.004301 -0.00073607 0.0013966 -0.00058233
-0.00047795 0.0013131 -0.0011338 -0.00036961
-0.00067342 0.0001201 -0.19206 -0.12588 -0.00046529 0.0045463 -0.00036943 0.00077592
-0.00058302 -0.00053396 0.00061381 -0.00050075
-0.0043105 -0.00066678 -0.00041801 0.0045623 0.042388 -0.32629 -0.00047298 -0.000607
0.00053147 0.00061607 0.0019731 0.00052071
0.0014209 -0.00067262 -0.00034429 0.00076532 -0.00042519 -0.00048161 -0.1066 -0.13476
-0.0016643 0.0063305 -0.0023053 -0.00094372
-0.00046654 0.0013257 -0.0005595 -0.00050498 0.00059361 0.00061379 -0.001627 0.0064207
0.019064 -0.3214 -0.0041022 0.003401
-0.001031 -0.00033831 0.00061926 -0.00055901 0.0020282 0.00056388 -0.0022475 -0.0010942
-0.0041077 0.0033266 -0.090352 -0.39658
4520000000 -0.011435 -0.32466 -0.00053835 -0.00057691 -0.0036591 0.0002562 0.00066889 -8.7047e-05
0.0018098 2.9597e-05 -0.00066767 0.0010011
-0.00054988 -0.00056327 -0.21663 -0.10883 0.00062493 0.0047681 0.00057388 0.00086802
-0.00019662 0.00013802 0.00018092 -0.00020436
-0.0037155 0.00035428 0.00071077 0.0047503 0.011755 -0.32412 -0.0011258 0.0005498
0.00081114 -0.00070903 0.0015634 -0.00089706
0.00065506 -0.00016841 0.00057271 0.00088352 -0.0011281 0.00053935 -0.12451 -0.12534
-0.00041831 0.0061096 -0.003019 -0.0003971
0.0018499 -9.3383e-06 -0.00026049 3.7644e-05 0.00083833 -0.00071796 -0.00047033 0.0059419
-0.028788 -0.33191 -0.0027165 0.0034055
-0.00068228 0.0010076 0.00016966 -0.00019887 0.0016211 -0.00084366 -0.0031665 -0.00021
-0.0026189 0.0034058 -0.11897 -0.39444
4580000000 -0.049333 -0.31761 -0.001486 -0.00052285 -0.0029013 0.0027488 0.00078083 -0.00028936
8.2864e-05 5.728e-05 -0.0005101 0.00076522
-0.001486 -0.00051383 -0.23489 -0.082176 0.00099479 0.0041774 0.00058925 -0.000121
-0.00015874 0.00018966 0.00018027 -0.00032309
-0.0029078 0.0027408 0.0010556 0.0041703 -0.020657 -0.32112 -0.00012147 0.00048138
-0.00024942 8.4079e-05 0.0016544 -0.0010132
0.00078057 -0.00033386 0.00056999 -0.00012017 -0.00013574 0.00046244 -0.13488 -0.10085
0.00177 0.0052408 -0.0026401 0.0011981
0.00011264 7.3431e-05 -9.4255e-05 0.00020067 -0.00027006 6.5005e-05 0.0018691 0.0053021
-0.054676 -0.33484 -0.0023232 0.0041605
-0.00055688 0.00083415 0.00013865 -0.00039222 0.0017415 -0.0010948 -0.0025523 0.0010242
-0.0023754 0.0041466 -0.16451 -0.36526
4640000000 -0.075101 -0.31133 -0.0024751 -0.0014058 -0.0030711 0.0024993 0.0004295 -0.0013479
0.0014025 -0.00033792 0.00026607 0.00095305
-0.0024686 -0.0014251 -0.24519 -0.054662 0.0017093 0.0038576 0.00078049 0.00030784
-0.000235 0.00031523 -0.00010855 -0.00068398
-0.0030372 0.0026075 0.0017773 0.0038454 -0.044733 -0.31519 0.00014717 0.00069809
0.0013414 0.00021553 0.00024759 -0.002132
0.00041639 -0.001389 0.00079319 0.0003222 0.0001618 0.000726 -0.14043 -0.08614
0.0035137 0.0040168 -0.0024769 0.0016525
0.0013781 -0.00027441 -0.00025745 0.00029427 0.0013188 0.00012568 0.0034576 0.0039541
-0.087184 -0.31831 -0.0023096 0.0038955
0.00020777 0.00082112 -9.4123e-05 -0.00067897 0.00018683 -0.0020536 -0.002467 0.0017633
-0.0023622 0.003982 -0.18312 -0.35452
4700000000 -0.10306 -0.3061 -0.0039567 4.063e-05 -0.0014889 0.0046844 -0.00085717 -0.00093017
0.0010247 -0.00057842 0.0008753 0.00066562
-0.0039418 9.0552e-06 -0.25699 -0.03583 0.0028555 0.0039661 0.00040595 -0.00053034
0.00031562 0.0004904 -0.00023396 -5.8706e-05
-0.0013713 0.0046535 0.002909 0.0039397 -0.075951 -0.30876 -0.00014224 0.00055469
0.00036414 -8.905e-05 1.5147e-05 -0.0015249
-0.00090444 -0.00086514 0.00041261 -0.00057116 -0.00014177 0.00059398 -0.1572 -0.065251
0.0032875 0.0017193 -0.00156 0.0023716
0.0010009 -0.00059627 0.00029623 0.00043873 0.00043639 -0.00016692 0.0033351 0.0017534
-0.12578 -0.30872 -0.0013563 0.004026
0.00093445 0.00067505 -0.00022753 -5.9168e-05 -0.00010921 -0.0015527 -0.0014646 0.0023864
-0.0012845 0.004082 -0.22649 -0.32586
4760000000 -0.1328 -0.29086 -0.0047312 0.0011143 0.00062535 0.004661 -0.00079054 -0.0007249
0.00037116 -0.00095207 0.00093636 -0.00049532
-0.0046816 0.0011125 -0.25231 0.0065958 0.0031774 0.0031069 -3.226e-05 -0.00067365
0.0002946 0.00011686 9.7112e-05 -0.00011663
0.00075185 0.004675 0.0032272 0.0030771 -0.10583 -0.29451 0.00083639 0.00041682
0.00082324 -0.00035559 -0.0013034 -0.00088951
-0.00077223 -0.00067344 -3.7469e-05 -0.00064328 0.00085318 0.00035285 -0.15116 -0.048621
0.002465 0.0011583 -0.0005701 0.0027794
0.0002599 -0.00096203 0.00030206 3.6445e-05 0.00073224 -0.00035349 0.0023847 0.0011054
-0.15837 -0.2906 -0.00043946 0.0043172
0.00095982 -0.00056934 9.56e-05 -0.00011964 -0.0012655 -0.00089202 -0.00061148 0.0028755
-0.00057869 0.004366 -0.23777 -0.30347
4820000000 -0.15972 -0.27719 -0.0051218 0.0025743 0.0016174 0.0028929 -0.00093605 -0.00042464
0.00045849 -0.00095157 0.00024565 -0.00041451
-0.005114 0.0025811 -0.26389 0.029072 0.0043979 0.0030182 -8.3802e-05 -0.0003176
0.00034219 -0.00018172 -0.00015046 -0.00035061
0.0016606 0.0028741 0.0044409 0.0029579 -0.13309 -0.29034 0.00053952 -0.00044458
0.00024262 -0.00073659 -0.00088663 -0.00022074
-0.00099047 -0.00034798 -0.00011247 -0.0003085 0.00057053 -0.00038031 -0.1664 -0.031124
0.0016814 -1.8453e-05 8.4191e-05 0.0030702
0.00052753 -0.00095705 0.00033358 -0.00014171 0.00030457 -0.00077463 0.0018081 7.6277e-05
-0.19618 -0.27241 0.00021128 0.0035063
0.00019083 -0.00035922 -0.00013412 -0.0004135 -0.00088931 -0.00025749 0.00010519 0.002935
0.00020292 0.0034599 -0.27498 -0.27304
4880000000 -0.19099 -0.25732 -0.0043813 0.0046032 0.0021218 0.0030422 -0.0014448 0.00024788
-0.00072361 -0.0011755 0.00025124 -0.0001268
-0.0043833 0.0045752 -0.25514 0.07068 0.0046853 0.0015593 -0.00034153 -0.00018664
-0.00026173 0.00021899 -0.00024666 0.00015847
0.0021685 0.0030523 0.0047374 0.0014594 -0.15154 -0.27746 0.00039595 -0.0003405
-0.00024231 -0.0011286 -0.00040525 0.00017206
-0.0013723 0.00026268 -0.00032266 -0.00018873 0.00037006 -0.00035987 -0.15943 -0.01251
0.00085385 0.00015122 0.0010942 0.0025586
-0.00088423 -0.0011369 -0.00021397 0.00025127 -0.00020981 -0.0010204 0.00073175 3.9356e-05
-0.2243 -0.25596 0.000825 0.0034823
0.0002644 -0.00021966 -0.0001891 0.0002165 -0.0004014 0.0001515 0.0010552 0.0026228
0.00089708 0.0033456 -0.28693 -0.24359
4940000000 -0.21179 -0.23974 -0.003034 0.0066933 0.0030553 0.0009754 -0.00024045 0.00074677
-0.0010851 -0.00043307 3.5206e-05 -0.00064177
-0.0030226 0.0067408 -0.26646 0.096304 0.005669 0.0010522 -7.9832e-05 -9.1282e-05
0.00039461 -0.00022991 -0.00027502 0.00016153
0.0030117 0.00095765 0.0057218 0.00097288 -0.17211 -0.25413 0.0001333 -0.00047895
-0.0010051 1.0859e-07 -0.00036708 8.7009e-05
-0.00030083 0.00071887 -7.6897e-05 -6.1864e-05 0.00018178 -0.00052016 -0.16687 -0.0031844
-0.00016061 0.00036148 0.0019334 0.0019092
-0.00095649 -0.00044239 0.00037736 -0.00021576 -0.00099357 -4.3495e-05 -0.00011155 0.00037593
-0.24708 -0.2262 0.00026986 0.0032808
-8.2683e-06 -0.00053429 -0.00033805 0.00015125 -0.00042739 -5.1622e-05 0.0019904 0.0017672
0.00026525 0.0034682 -0.30984 -0.21733
5000000000 -0.23257 -0.21517 -4.7594e-05 0.0074538 0.0031227 0.0016466 -0.00018194 0.00064534
-0.00055883 0.00052551 -0.00020149 -0.0008275
-7.124e-05 0.0074349 -0.25278 0.11378 0.0057468 -0.00071604 -0.00026305 -8.4865e-05
-8.293e-05 -0.0005422 -0.00021851 -5.6064e-05
0.0031473 0.0015928 0.0057409 -0.00079889 -0.20191 -0.23923 -0.00063352 -0.00070883
-0.0003871 -0.0003925 -0.00039886 -0.00019762
-0.0001434 0.00060135 -0.00027387 -9.1097e-05 -0.00060412 -0.00072373 -0.1611 0.021209
-0.00025328 0.001746 0.0024278 0.0011489
-0.00064323 0.00064386 -0.0001349 -0.00059995 -0.00033406 -0.00037455 -0.00034639 0.0017209
-0.27328 -0.20401 0.00067364 0.0040577
-0.00022472 -0.00091482 -0.00020997 -9.44e-05 -0.00046581 -0.00018053 0.0023284 0.0011303
0.00071079 0.0039338 -0.32232 -0.18273
5060000000 -0.2533 -0.18724 0.002076 0.0070415 0.0030931 -0.00056442 0.00023203 0.00051949
-0.00045611 3.2372e-05 -0.00033846 -0.00025467
0.0020324 0.0070472 -0.23499 0.15053 0.0050974 -0.0018692 -2.0697e-05 0.0001767
-0.00032804 -1.1959e-05 -0.00027237 0.00018324
0.0030751 -0.00055563 0.0050778 -0.0019965 -0.21591 -0.21752 -0.00038992 0.00039519
-0.00080896 0.00018531 -0.0012328 -1.4708e-05
0.00020062 0.0005327 -9.8068e-06 0.00017789 -0.00036135 0.00039842 -0.16264 0.028434
0.00016112 0.0031001 0.0018143 0.00045154
-0.00032892 -1.6538e-05 -0.00033273 1.8663e-05 -0.00089656 0.00017805 0.00023909 0.0031362
-0.28403 -0.17264 0.0015916 0.0032808
-0.00026446 -0.00022937 -0.00029237 0.00020544 -0.0012743 -5.0209e-05 0.0019209 0.00039726
0.0016568 0.0033539 -0.33402 -0.15469
5120000000 -0.26923 -0.16182 0.0034915 0.0058486 0.0027358 -0.00044118 0.00024787 0.00065347
-2.0107e-05 0.00072464 -0.0004971 0.00011506
0.0034515 0.0058401 -0.22933 0.17693 0.0048349 -0.0026286 8.25e-05 0.00022974
-0.00010463 -5.9632e-05 1.0371e-05 0.00030432
0.0027046 -0.00052023 0.0048122 -0.0027125 -0.22959 -0.20206 -2.6269e-07 0.00023021
-0.00026144 0.0008487 -0.0011398 0.0008723
0.00030383 0.00063404 7.6976e-05 0.00025624 5.4092e-05 0.00019133 -0.15884 0.054591
0.0017746 0.0032765 0.0025802 0.00032143
-0.00013557 0.00088262 -8.8723e-05 -4.8154e-05 -0.00027554 0.00082262 0.0017705 0.0031688
-0.29766 -0.13926 0.0018439 0.0031634
-0.00054199 5.6022e-05 -3.5847e-05 0.00029685 -0.0011308 0.00081688 0.0025217 0.00033318
0.0017822 0.0033634 -0.3469 -0.12011
5180000000 -0.28495 -0.13138 0.0050021 0.0047355 0.0033419 -0.0010872 0.00030024 0.00055465
-0.00023992 0.00034844 -0.00051349 0.0004601
0.0049829 0.0047924 -0.20666 0.1999 0.0041997 -0.0038519 -0.00033916 -0.00023508
-0.00015327 -0.00014337 -0.00010557 0.00019367
0.0032715 -0.0011437 0.0041772 -0.0038951 -0.24062 -0.16565 -0.00028452 0.00056823
-4.9692e-05 5.9161e-05 -0.00025665 0.00093131
0.00032862 0.00057865 -0.00038164 -0.00023748 -0.00034231 0.00062983 -0.15785 0.064447
0.0031651 0.0033474 0.0019725 -0.00060901
-0.00019914 0.00021279 -0.00013115 -0.00011614 -1.8421e-05 8.0275e-05 0.0032684 0.0034118
-0.30848 -0.09677 0.0030255 0.0035511
-0.00047622 0.00047839 -0.00016581 0.00017009 -0.00023758 0.0010294 0.0020697 -0.00069619
0.0029451 0.0033962 -0.34909 -0.088073
5240000000 -0.29319 -0.10429 0.005331 0.0034829 0.0028276 -0.0027243 0.00065342 3.4237e-05
-0.00030265 -0.00012581 6.2227e-06 0.0006814
0.005273 0.0034818 -0.19458 0.23689 0.0029968 -0.0047967 -1.7859e-05 0.00013073
-0.00021336 3.3836e-05 0.00027388 0.00044003
0.0027374 -0.0028031 0.0029122 -0.0048612 -0.25727 -0.14074 0.00039696 0.00028836
-0.00027354 0.00065171 0.00029841 0.0012436
0.00064969 6.548e-06 5.0642e-06 0.00010671 0.00036151 0.00025473 -0.15843 0.084912
0.0037615 0.0022566 0.0017573 -0.0013576
-0.00035035 -8.4798e-05 -0.00021884 6.9159e-05 -0.00023782 0.00064526 0.0037219 0.0020613
-0.32077 -0.056969 0.0032922 0.0026326
4.457e-05 0.00070095 0.00033736 0.00043483 0.00026331 0.0012281 0.0016942 -0.0012593
0.0034757 0.0027621 -0.3552 -0.05518
5300000000 -0.29812 -0.074071 0.0061332 0.0018713 0.0016256 -0.0033904 0.00019631 -0.0003196
0.00039967 0.00075647 0.00018413 0.00026035
0.0061197 0.0018671 -0.18671 0.24159 0.0020379 -0.0054082 -9.8221e-05 0.0001845
8.6284e-05 0.00038357 0.0003463 0.00014019
0.0016285 -0.0033864 0.00194 -0.0054471 -0.2732 -0.11507 0.00026736 -0.00028443
0.00027332 0.00040413 0.00072533 0.00072308
0.00018019 -0.00030759 -9.0572e-05 0.00023691 0.00029887 -0.00024897 -0.15076 0.094179
0.0050946 0.0011679 0.0012474 -0.0015113
0.00045489 0.00068821 9.9705e-05 0.00039389 0.00030746 0.00039997 0.0051822 0.0012013
-0.33196 -0.030053 0.0038926 0.0023024
0.00016617 0.00029272 0.00033576 0.00017654 0.00075847 0.00075576 0.0012205 -0.0015955
0.0036233 0.0021914 -0.35079 -0.018971
5360000000 -0.29809 -0.036862 0.0061035 0.00060785 0.00025994 -0.0038659 0.00046786 1.5712e-05
0.00020901 0.0003822 0.00068233 -0.00017407
0.0061091 0.00063032 -0.14924 0.26299 0.00065224 -0.0054387 8.8783e-05 0.00024577
-9.3947e-06 -1.8636e-06 0.00056812 -0.00020778
0.00015677 -0.0038595 0.00058368 -0.0054579 -0.27168 -0.088028 0.00038485 0.0003233
0.0002548 0.000378 0.00061987 0.00034466
0.00041355 -1.7885e-05 7.9265e-05 0.00023095 0.00036963 0.00031532 -0.14878 0.11201
0.0056036 -0.00089005 0.00075962 -0.0019831
0.00014563 0.00048266 -2.5315e-05 3.3354e-05 0.00021138 0.00036388 0.0055625 -0.00095771
-0.32506 0.0077993 0.0046322 0.0019712
0.00068729 -0.00020306 0.0005467 -0.00024591 0.00056101 0.00041412 0.00077619 -0.0019447
0.0048501 0.0019729 -0.34859 0.009166
5420000000 -0.30058 -0.013615 0.0061306 -0.0012334 -0.00070436 -0.0035467 -5.6003e-05 -0.00017812
0.00082634 0.0005715 0.00034766 -0.00018833
0.0061243 -0.0012289 -0.13027 0.28949 5.3432e-05 -0.0053727 7.5552e-05 0.00012421
5.0392e-05 1.0076e-05 0.00025309 2.287e-05
-0.00076752 -0.0035812 -5.3059e-05 -0.0053733 -0.28717 -0.055138 -0.00017121 -0.0005293
0.00084838 0.00017408 0.0010914 2.2701e-05
-3.8593e-05 -0.00018349 7.7649e-05 0.00013117 -0.00015313 -0.00050439 -0.13743 0.12659
0.0045461 -0.0021784 0.00017266 -0.0017388
0.00089632 0.00040947 6.1572e-05 3.9084e-05 0.00094048 0.00010765 0.0045822 -0.0021499
-0.33004 0.0375 0.0050484 0.00064507
0.00031777 -0.0002065 0.00024695 -2.0781e-05 0.0011039 -3.4635e-05 0.00013389 -0.0017746
0.0050288 0.00068199 -0.34119 0.050698
5480000000 -0.29245 0.022674 0.0050069 -0.0020904 -0.0020079 -0.0028361 0.00035224 -1.5013e-05
0.00095755 -0.00041229 -0.00016961 -0.00013082
0.0049928 -0.0020891 -0.11579 0.2974 -0.0014063 -0.005697 7.5281e-06 0.00025629
1.7301e-05 -1.8466e-05 0.00025007 -0.00011974
-0.0020473 -0.002798 -0.0015099 -0.0056683 -0.2915 -0.032933 -0.00021001 0.00020894
0.0006304 -0.00042281 0.00083645 9.3046e-05
0.0003313 -5.5745e-05 1.7559e-05 0.00026817 -0.00022734 0.0001506 -0.13094 0.13783
0.0038308 -0.0033891 -0.00022204 -0.0018647
0.0008977 -0.00035683 5.5909e-05 -3.7269e-05 0.00066954 -0.00039686 0.0037746 -0.0034247
-0.31866 0.063957 0.0046913 1.9841e-05
-0.00014316 -0.00022786 0.00028689 -9.2354e-05 0.00084354 2.3067e-05 -0.00019179 -0.0017973
0.0046836 0.00010659 -0.33173 0.07286
5540000000 -0.28828 0.047799 0.0041115 -0.0027654 -0.0027172 -0.0018112 0.00030519 -0.00033479
6.5234e-05 -0.00015285 -0.00018504 0.00026174
0.0041164 -0.0027379 -0.074702 0.31455 -0.0025451 -0.0051474 0.00046386 0.00013126
5.0022e-05 -0.00012255 -1.5189e-05 -0.00040489
-0.0027346 -0.0017811 -0.0026193 -0.0051271 -0.29075 -0.011932 0.00016672 -0.00015565
0.00041858 -0.0001726 0.00051721 -0.00019828
0.00032065 -0.00031539 0.00044886 0.00011596 0.00021429 -0.00018381 -0.11933 0.15895
0.0024442 -0.0036926 -0.0010447 -0.001876
0.00011284 -0.00024384 4.7997e-05 -0.00014231 0.00036567 -0.00017262 0.002394 -0.003713
-0.30364 0.099033 0.0049937 -0.0011469
-0.00015802 0.0002116 -5.1595e-05 -0.00039942 0.00052448 -0.00025912 -0.0011155 -0.001905
0.0050744 -0.0011837 -0.32409 0.11382
5600000000 -0.27714 0.075606 0.0033098 -0.0037023 -0.0023851 -0.0015985 0.00030131 -0.00038217
0.00023082 -0.00024654 8.0909e-05 0.0003983
0.0032978 -0.0036811 -0.071972 0.32852 -0.0037898 -0.0048238 5.8715e-05 -0.0002013
-9.9008e-05 -1.5191e-05 -0.00019201 -0.00036814
-0.0024493 -0.0015962 -0.0038673 -0.0047681 -0.29019 0.019878 4.3634e-05 6.5329e-05
0.00012099 -0.00061646 0.00025393 -0.00055259
0.00032306 -0.00039575 7.6775e-05 -0.00021983 1.7693e-05 6.1073e-05 -0.11154 0.1584
0.0017544 -0.0037615 -0.0010524 -0.0010379
0.00022041 -0.0002019 -9.5407e-05 -3.5024e-05 0.00017854 -0.00068777 0.0017897 -0.003788
-0.2947 0.12778 0.0043043 -0.0017331
0.00020432 0.00043006 -0.00015587 -0.000374 0.00027078 -0.0004652 -0.0009287 -0.0010597
0.0042528 -0.0015113 -0.30182 0.12822
5660000000 -0.26568 0.097791 0.003068 -0.0037186 -0.0034349 -0.00070065 -0.00039801 -0.00070793
-0.00022267 -0.00053724 0.00054114 -0.00030834
0.0030828 -0.0037112 -0.030417 0.31985 -0.0046954 -0.0030836 -1.6915e-05 -0.00015697
0.00014321 4.7406e-05 -0.00011075 -0.00011306
-0.0034602 -0.00066076 -0.0047691 -0.0029956 -0.29058 0.043719 -0.00018636 9.7921e-05
-0.000509 -0.00042289 0.000356 -0.0010839
-0.00042911 -0.0006676 -1.3153e-05 -0.00014472 -0.00015878 8.0558e-05 -0.096288 0.17839
0.00071301 -0.0039874 -0.0012967 -0.00091543
-0.00019257 -0.00054605 0.0001725 5.8059e-05 -0.00047899 -0.00040429 0.00067989 -0.0040185
-0.27964 0.15532 0.0042337 -0.0027478
0.00052085 -0.00031618 -0.0001048 -0.00011051 0.00027158 -0.0011493 -0.001415 -0.00090439
0.0042158 -0.0029157 -0.29357 0.16464
5720000000 -0.2505 0.11908 0.0025852 -0.0042826 -0.0028948 0.00078451 -0.00051944 -0.00022882
-0.00033514 -0.00011572 -0.00017784 -0.00039902
0.0025989 -0.0042678 -0.0023547 0.34497 -0.005788 -0.0026077 7.3115e-05 -4.4326e-05
-0.00030408 1.2594e-05 -0.00026921 0.00015068
-0.00287 0.00082945 -0.0058273 -0.0024895 -0.28678 0.07505 0.00021419 2.3912e-05
0.00026781 0.00038338 -0.00024945 -0.00026923
-0.00049592 -0.00024208 7.9784e-05 -5.8351e-05 0.00016097 6.7923e-05 -0.080257 0.18026
-5.5645e-05 -0.0037593 -0.0016417 -0.00054458
-0.00035922 -8.1962e-05 -0.00030411 -4.8431e-07 0.00022459 0.00045167 -3.6773e-05 -0.0036967
-0.26778 0.18118 0.0039782 -0.0036839
-0.00015124 -0.00034151 -0.00026149 0.00016299 -0.00019256 -0.00018133 -0.0015299 -0.00044895
0.0039559 -0.0037704 -0.26259 0.18174
5780000000 -0.23415 0.13662 0.0014209 -0.0049121 -0.0025134 0.0011373 -0.00070639 0.00011398
-0.00034887 -0.00035278 -7.8844e-05 -0.00025651
0.0014551 -0.0049038 0.011095 0.33968 -0.0059952 -0.00052696 -4.1492e-05 -0.00018903
-1.1179e-05 -2.0276e-05 -7.5127e-05 -3.68e-05
-0.0025159 0.0011615 -0.0059916 -0.00042246 -0.28296 0.091702 -8.7374e-05 -8.8349e-05
0.00015358 5.7726e-05 -0.00022368 -0.00051042
-0.0006851 0.00013322 -2.612e-05 -0.00017589 -5.6982e-05 -9.4274e-05 -0.071256 0.19611
-0.00011246 -0.0032391 -0.0011638 0.0001065
-0.00035618 -0.00042467 3.1708e-05 -4.1416e-05 0.00017842 8.5944e-06 -0.00024004 -0.0033134
-0.25693 0.20253 0.0027013 -0.0039695
-0.00019199 -0.00024219 1.4985e-06 -5.5342e-05 -0.00032676 -0.00045323 -0.0012837 0.00010494
0.0028589 -0.0039046 -0.25352 0.20396
5840000000 -0.22025 0.15767 5.2895e-05 -0.0055151 -0.0020803 0.001231 -0.00012951 0.00033092
-0.00040073 0.00027637 -0.00054967 -0.0004008
7.3259e-05 -0.005528 0.04698 0.34261 -0.0057566 0.00061176 -0.00021225 -2.1906e-05
0.000214 -2.7478e-05 -0.00015461 0.00020357
-0.0021117 0.0012574 -0.0057374 0.00072348 -0.27568 0.11546 -0.00025149 5.7041e-05
-0.0001821 -0.00079306 -0.00042994 -0.00031791
-9.3331e-05 0.00029924 -0.00021438 -5.1724e-06 -0.00021461 8.1314e-05 -0.048276 0.19907
-0.00088653 -0.0038163 -0.001431 0.00016852
-0.00036498 0.00024675 0.00023741 -6.438e-06 -0.00014656 -0.00075163 -0.00085738 -0.0037707
-0.23986 0.21136 0.0022241 -0.0041337
-0.00042473 -0.00032982 -0.00014249 0.00025308 -0.0003632 -0.00032831 -0.0012695 0.00019835
0.0019451 -0.0042124 -0.21725 0.22806
5900000000 -0.20624 0.16964 -0.0020772 -0.0054923 -0.0021432 0.002529 -9.059e-05 3.9561e-05
0.00019636 -0.00011335 2.1954e-05 0.00032176
-0.0020636 -0.0054455 0.06701 0.34202 -0.005058 0.0019794 -1.1158e-06 -6.6176e-06
4.0412e-05 -0.00025237 -1.4655e-05 -9.7601e-05
-0.0021014 0.00257 -0.005033 0.0020867 -0.2601 0.13094 -5.3123e-05 -1.9038e-05
-0.00041807 -0.0005769 -0.00086821 -6.758e-05
-0.00011357 5.3129e-05 2.3693e-05 -5.4112e-06 -3.3226e-05 -5.3668e-05 -0.041212 0.20945
-0.0013039 -0.0035136 -0.0011409 0.00040094
0.00021063 -0.00017674 2.8804e-05 -0.00025165 -0.00044228 -0.0005265 -0.0014053 -0.0035294
-0.21365 0.22552 0.0016191 -0.0051607
-6.0042e-06 0.0003799 -7.7031e-06 -6.639e-05 -0.00090752 -1.957e-05 -0.0012896 0.0003798
0.0018825 -0.0052071 -0.20317 0.23734
5960000000 -0.1858 0.18275 -0.0031619 -0.0038955 -0.0006842 0.0026667 -0.00016007 0.00016158
-0.00019284 0.00019694 -1.7427e-05 4.0671e-05
-0.0031645 -0.0038801 0.093831 0.34083 -0.0041645 0.0023185 -0.00021972 -4.757e-07
9.399e-06 4.1316e-05 2.1017e-05 0.00013883
-0.0006016 0.0026582 -0.0041258 0.002374 -0.24446 0.15696 -4.7421e-05 -0.00018733
-0.00045843 0.00022509 -0.00054515 -0.00021507
-0.00017087 0.00015134 -0.00022701 6.7518e-06 -1.1887e-05 -0.00018918 -0.022356 0.21787
-0.0023092 -0.0031898 -0.001081 0.00086375
-0.00019129 0.00021366 -1.3041e-05 7.7613e-05 -0.00039639 0.00016758 -0.0023002 -0.0031617
-0.19284 0.24095 -7.7293e-05 -0.0051933
5.1768e-05 3.9181e-05 3.1196e-05 0.00017311 -0.0005211 -0.00014896 -0.00090954 0.00086501
-0.00040023 -0.0050498 -0.17341 0.26418
6020000000 -0.16776 0.19798 -0.003898 -0.0028737 -0.00012739 0.0029871 -2.4447e-05 0.0005602
-0.00018692 0.00034663 -3.726e-05 0.00025987
-0.0038828 -0.0028824 0.12185 0.33185 -0.0045896 0.0033026 -5.8257e-05 0.00012071
-9.7467e-05 0.00010848 -0.00025084 0.0001595
-7.3136e-05 0.0029981 -0.0045215 0.0033919 -0.22457 0.16901 -0.00030002 0.00026847
-0.00073686 0.00017606 -0.00053951 0.00065717
-6.9904e-06 0.00055977 -4.1283e-05 0.00013851 -0.00029596 0.00028496 -0.016116 0.21315
-0.0030559 -0.002994 -0.0006592 0.0008836
-0.00017658 0.00033085 -0.00010625 0.00012728 -0.00074499 0.00021127 -0.0031162 -0.0030154
-0.16406 0.25329 -0.00049348 -0.0048253
-1.4032e-05 0.00024122 -0.00027056 0.00017405 -0.00054264 0.00062051 -0.00069005 0.00091631
-0.00027196 -0.0049885 -0.14682 0.26347
6080000000 -0.14729 0.20659 -0.0040082 -0.00073413 0.0013764 0.0027349 0.00012209 0.00011339
0.00015633 0.00010291 0.00019884 -0.0001003
-0.004019 -0.00072842 0.14332 0.33248 -0.0029989 0.004636 -2.7702e-05 -7.6007e-06
-5.431e-05 0.00012903 0.00014381 0.0003406
0.0014382 0.0027366 -0.0029234 0.0047037 -0.20654 0.19576 0.00027193 0.00011145
-0.00016507 0.00060608 -0.00020344 0.00035667
0.00012463 8.6617e-05 -3.3511e-05 -1.607e-05 0.00028072 8.913e-05 0.00090678 0.22133
-0.0041015 -0.0021302 -0.00095728 0.00084912
0.00014027 0.00017104 -7.9083e-06 0.00013482 -0.00017759 0.00064917 -0.0040843 -0.0020101
-0.13542 0.27072 -0.0015884 -0.0050322
0.00026022 -5.9725e-05 0.00015369 0.00031682 -0.0001214 0.00036474 -0.00088913 0.0009212
-0.0016008 -0.0050118 -0.12471 0.28426
6140000000 -0.13 0.21965 -0.0035237 -0.00049009 0.0016211 0.0020842 9.527e-05 -5.3294e-06
0.00011277 -0.00020245 0.00034785 -6.6321e-05
-0.0035217 -0.00048588 0.17004 0.31326 -0.0021829 0.0053324 6.5477e-05 5.8219e-05
0.00040085 -1.7943e-05 0.00031164 0.00016065
0.0016207 0.0020791 -0.0020754 0.005372 -0.18262 0.21481 0.00032283 -8.7232e-05
0.00018667 0.00057774 0.00012532 0.00072487
0.0001422 -6.8048e-06 6.0935e-05 4.7511e-05 0.00034533 -0.00010197 0.013383 0.21196
-0.0047391 -0.00079774 -0.00041584 0.0015242
5.4706e-05 -0.00016304 0.00038179 3.6026e-06 0.00021781 0.0005919 -0.0048267 -0.00074741
-0.11554 0.28974 -0.0032437 -0.0042852
0.00028387 -0.00010679 0.0002743 0.00012905 0.00012772 0.00072661 -0.00045576 0.0014966
-0.0031378 -0.0042976 -0.085613 0.2826
6200000000 -0.11426 0.22493 -0.0029823 -0.00013076 0.0021334 0.0012984 0.00012001 0.00037507
-0.00027914 0.00012464 -0.00015926 -0.00027333
-0.0029798 -0.00014921 0.19782 0.31139 -0.00078814 0.0052847 5.1593e-05 0.0001943
3.4178e-05 -1.13e-05 9.6968e-05 4.8545e-05
0.0021663 0.0012857 -0.00067118 0.0053157 -0.16339 0.22857 0.00010312 -0.00033237
0.00053599 0.00011989 0.00011513 0.00024663
7.6007e-05 0.00039422 5.7515e-05 0.0002155 0.00010513 -0.00031752 0.026918 0.22056
-0.0043749 0.00045303 -6.5238e-05 0.0012421
-0.00027908 0.00012601 -1.4445e-05 -1.378e-05 0.0005358 5.7493e-05 -0.0043634 0.00041556
-0.10334 0.29566 -0.0036143 -0.0033328
-0.00014079 -0.00021164 8.0111e-05 8.5845e-05 0.00016455 0.00023773 5.3641e-05 0.00127
-0.0038553 -0.0033967 -0.072456 0.29196
6260000000 -0.099223 0.23791 -0.0030807 0.00091736 0.0022357 0.00061131 0.00027223 -0.00014648
4.6318e-05 0.00022057 -0.00020436 4.4128e-05
-0.0030644 0.00092187 0.21521 0.29602 7.47e-05 0.0053223 5.8536e-05 -9.2889e-05
-5.2917e-05 -1.7271e-05 0.00031171 0.00010306
0.0022532 0.00059328 0.00018001 0.0053313 -0.14039 0.24995 1.3361e-05 -6.3263e-05
0.00027393 -0.00018679 0.000157 0.00027382
0.00029714 -0.00014125 4.3782e-05 -9.3789e-05 1.1154e-05 1.0567e-05 0.042824 0.21545
-0.0039784 0.0017074 0.00071004 0.0013021
1.8454e-05 0.00023743 -6.0875e-05 -9.8003e-05 0.00030489 -0.00016384 -0.0039802 0.0017545
-0.074681 0.29653 -0.0042759 -0.0025983
-0.00018038 2.4263e-05 0.00032378 5.8135e-05 0.00019664 0.00025932 0.00058195 0.0013126
-0.0039266 -0.0024763 -0.027221 0.29172
6320000000 -0.082778 0.23976 -0.0025128 0.0015138 0.0022679 -0.00049876 7.4746e-05 1.7776e-05
-0.00040608 0.00052719 -5.3731e-05 0.00025654
-0.0025109 0.0014829 0.24042 0.28583 0.0019785 0.0054751 8.8449e-05 6.9753e-05
-2.8297e-05 -0.0001208 0.00014411 -0.00011468
0.0022353 -0.00051919 0.002079 0.0054619 -0.12259 0.25855 -0.00020695 -0.00025874
0.00035152 8.3351e-07 0.00018478 0.00019535
6.5698e-05 6.7472e-05 7.8104e-05 6.2159e-05 -0.00025764 -0.00022538 0.041772 0.21666
-0.0035479 0.0021072 0.00065142 0.00082992
-0.00037005 0.00046827 4.6046e-05 -0.00015504 0.00032999 3.1145e-05 -0.0035631 0.0020803
-0.050247 0.30682 -0.0046211 -0.0010623
-6.912e-05 0.00024974 0.00014968 -9.9531e-05 0.00026469 0.00027841 0.00077132 0.00077419
-0.0048671 -0.0011581 -0.01663 0.28968
6380000000 -0.063152 0.24682 -0.0017862 0.0018971 0.0016327 -0.00067038 -2.5242e-05 -8.6394e-05
0.00034755 0.00025952 5.5882e-05 4.4966e-05
-0.0017987 0.0018939 0.25679 0.26649 0.0031516 0.0041357 -0.00017133 -7.4175e-05
-0.00021488 -0.00022563 -0.00018282 -0.00028216
0.0016032 -0.00067926 0.0032409 0.0041006 -0.094424 0.27451 -0.00016085 0.00016625
0.00055103 -0.00015205 0.00063285 -4.0687e-05
1.4752e-05 -6.2502e-05 -0.00019235 -5.8331e-05 -0.00011643 0.00014371 0.062547 0.20701
-0.0027001 0.0032094 0.00097979 0.00081126
0.00031842 0.00028477 -0.00018522 -0.0001447 0.00049655 -0.00026112 -0.0027013 0.003289
-0.03035 0.29868 -0.0048708 0.00011714
3.9305e-05 -1.6206e-05 -0.0001786 -0.00022688 0.00050714 -1.9777e-05 0.00094342 0.00085361
-0.0046801 0.00011197 0.023121 0.29232
6440000000 -0.04033 0.25732 -0.00082595 0.0024238 0.0016563 -0.00081075 0.00036723 -0.0001017
0.0002427 -0.00042609 -0.00026285 -0.00032935
-0.00083175 0.0024092 0.27734 0.25199 0.0033199 0.0028889 0.00014735 -2.0239e-05
-0.0001192 5.8123e-05 -0.00022782 -0.00031548
0.0016302 -0.00083544 0.0033799 0.0028314 -0.077112 0.2885 -0.0001897 0.00025958
-0.00037582 9.2319e-06 0.00051068 -0.00031237
0.00039311 -0.00011921 0.00014612 -2.057e-05 -0.00019994 0.00027313 0.064999 0.20302
-0.0016453 0.0037106 0.0010311 0.00061464
0.00024596 -0.00048152 -0.0001373 2.5783e-05 -0.00030949 1.6491e-05 -0.0016388 0.0036962
0.012672 0.30297 -0.0044883 0.0017344
-0.00035172 -0.00031582 -0.0002349 -0.0003193 0.00043441 -0.00034932 0.00098342 0.00060914
-0.0045984 0.0017385 0.035048 0.27628
6500000000 -0.021824 0.25679 -5.6585e-05 0.0020088 0.001235 -0.00091858 0.00018405 -0.00011046
0.00010705 0.00013006 -0.00019047 0.00035261
-6.2608e-05 0.0020051 0.30184 0.2246 0.0036564 0.00251 0.00012297 -4.5689e-06
0.00017419 8.4525e-05 0.00022606 -1.3618e-05
0.0012392 -0.00094445 0.0037349 0.0024058 -0.065428 0.28566 2.8995e-05 -3.5835e-06
6.7729e-05 -8.2955e-05 -2.707e-05 -0.00025918
0.00019055 -7.7395e-05 0.00010107 6.0612e-06 2.1841e-05 2.6325e-05 0.088672 0.19777
-0.00028419 0.0037922 0.0011313 0.0005552
7.7913e-05 0.00012751 0.00016528 9.3036e-05 6.4831e-05 -9.8378e-05 -0.00021964 0.0038643
0.033662 0.3059 -0.003374 0.0023884
-0.00016747 0.00027276 0.00018137 -7.5105e-05 -5.4415e-05 -0.00031706 0.0011822 0.00049086
-0.0034047 0.0025074 0.071542 0.27711
