# Supplementary material for: Early Detection of Alzheimer’s Disease via Machine Learning-Based Microwave Sensing: An Experimental Validation
Source: Sensors (Basel). 2025 Apr 25;25(9):2718. doi: 10.3390/s25092718 (PMC12074295; doi:10.3390/s25092718)
Supplement: Supplementary file 1 [file sensors-25-02718-s001.zip › measurements_paper_sensors/26 febbraio - PART1/set3 H/CSF_H_m7.s6p]

!Keysight Technologies,M9804A,MY58100912,A.14.10.03
!Date: Thursday, April 27, 2023 10:28:33
!Correction: S11(C  6-Port  ) 
!S12(C  6-Port  ) 
!S13(C  6-Port  ) 
!S14(C  6-Port  ) 
!S15(C  6-Port  ) 
!S16(C  6-Port  ) 
!S21(C  6-Port  ) 
!S22(C  6-Port  ) 
!S23(C  6-Port  ) 
!S24(C  6-Port  ) 
!S25(C  6-Port  ) 
!S26(C  6-Port  ) 
!S31(C  6-Port  ) 
!S32(C  6-Port  ) 
!S33(C  6-Port  ) 
!S34(C  6-Port  ) 
!S35(C  6-Port  ) 
!S36(C  6-Port  ) 
!S41(C  6-Port  ) 
!S42(C  6-Port  ) 
!S43(C  6-Port  ) 
!S44(C  6-Port  ) 
!S45(C  6-Port  ) 
!S46(C  6-Port  ) 
!S51(C  6-Port  ) 
!S52(C  6-Port  ) 
!S53(C  6-Port  ) 
!S54(C  6-Port  ) 
!S55(C  6-Port  ) 
!S56(C  6-Port  ) 
!S61(C  6-Port  ) 
!S62(C  6-Port  ) 
!S63(C  6-Port  ) 
!S64(C  6-Port  ) 
!S65(C  6-Port  ) 
!S66(C  6-Port  ) 
!S6P File: Measurement: :
# Hz S  RI   R 50
500000000 -0.32653 -0.056226 -0.0106 -0.0014552 -0.0084164 0.012497 -0.0040517 0.011629
0.012693 0.0052908 -0.0053746 0.0084422
-0.010603 -0.0014086 -0.40989 -0.070935 0.0072517 -0.011011 0.00071198 0.012172
0.0084742 0.002519 0.00064621 0.014311
-0.0083116 0.012525 0.0071947 -0.011101 -0.25488 0.19446 0.0067349 0.0030511
-0.0012128 0.007966 0.0011657 0.011639
-0.0035417 0.01143 0.0010723 0.012194 0.0065922 0.0031648 -0.32897 0.044483
-0.019082 -0.0060487 0.015363 0.02792
0.012464 0.0049949 0.0082899 0.0020094 -0.0013677 0.0077562 -0.01933 -0.0063703
-0.25678 -0.15898 -0.026811 0.0051653
-0.0047949 0.0077681 0.00097672 0.013534 0.00084883 0.011549 0.015616 0.027873
-0.026863 0.0050205 -0.25627 -0.14712
560000000 -0.31138 0.10878 -0.022452 -0.065452 0.00069572 0.012773 0.0050332 0.010475
0.010308 0.0033906 0.012104 0.0090232
-0.022298 -0.065373 -0.37044 0.09203 -0.041291 -0.038084 0.013613 0.0027466
-0.011937 -0.0045179 0.0044822 -0.00089775
0.00074327 0.012587 -0.041512 -0.038042 -0.17843 0.24287 -8.4876e-05 -0.0044171
0.017825 0.0046675 0.008014 -0.0058867
0.0045795 0.011224 0.013262 0.0027024 0.00022409 -0.0044932 -0.30426 0.13573
0.003414 -0.023429 0.0064603 -0.020718
0.010699 0.0035829 -0.012212 -0.0041647 0.0175 0.0038224 0.0033691 -0.023016
-0.30674 0.01603 0.0075147 -0.048942
0.012118 0.009344 0.0041794 -0.0009355 0.0081874 -0.0056819 0.0065798 -0.021094
0.0075063 -0.04885 -0.32502 0.0021152
620000000 -0.27204 0.08648 -0.023877 0.00951 0.0033724 0.0090022 0.0079933 -0.0042031
0.012583 -0.0024852 -0.00035371 -0.0015352
-0.023807 0.0095377 -0.39952 0.039637 -0.019552 0.0010863 -0.0014285 -0.0018033
0.011903 -0.0062814 0.00070334 -0.002966
0.0034124 0.008966 -0.019566 0.0011296 -0.15261 0.2513 -0.0009378 -0.0048706
-0.0036291 -0.0032098 0.008981 -0.003012
0.007365 -0.0043937 -0.0016914 -0.0017588 -0.0009929 -0.0048652 -0.26423 0.14578
-0.03944 -0.019342 0.013141 0.030284
0.012333 -0.0015457 0.011796 -0.0059523 -0.0037224 -0.0033083 -0.0392 -0.01924
-0.23124 -0.016568 -0.041957 0.012316
-0.0004713 -0.0014766 0.00049107 -0.0025813 0.0085178 -0.0026625 0.012667 0.030092
-0.041934 0.012257 -0.24134 -0.033661
680000000 -0.23741 0.17825 -0.026142 -0.014018 0.0047631 0.0051589 0.001395 -0.0070176
-0.0024733 -0.011484 0.0062502 -0.0059158
-0.026118 -0.014005 -0.38913 0.14257 -0.032339 -0.0010547 -0.0014496 -0.00061596
-0.0021187 -0.0092941 -0.00079612 -0.0015322
0.0046428 0.0051508 -0.032387 -0.00096277 -0.10605 0.27472 -0.0007736 -0.00032358
-0.0016941 0.00035869 -0.0028467 -0.0086685
0.0016518 -0.0069964 -0.0015928 -0.00061076 -0.00066033 -0.00038233 -0.21928 0.19933
-0.025181 -0.0065384 -0.0086006 -0.012167
-0.0023208 -0.011254 -0.0020863 -0.0091219 -0.0017984 0.0003128 -0.025167 -0.0065887
-0.26938 0.081478 -0.006121 -0.0057732
0.0064911 -0.0061598 -0.00082476 -0.0016746 -0.0029283 -0.0089812 -0.0086345 -0.012278
-0.0060235 -0.0057458 -0.26079 0.070573
740000000 -0.19128 0.17076 -0.040448 0.026733 0.01338 -0.0038727 0.00038204 -0.0040635
-0.0045564 -0.0021145 -0.0062622 0.0028917
-0.040489 0.026697 -0.33446 0.16176 -0.036566 0.034345 1.7795e-05 -0.0060563
-0.011916 0.0063092 -0.0021027 -0.0056314
0.013413 -0.0040286 -0.036567 0.034478 -0.072152 0.27487 -0.0021671 0.002961
-0.002067 -0.0041686 -0.0017805 0.00024767
0.00070255 -0.0042599 -0.00018658 -0.0059988 -0.002217 0.0029785 -0.20194 0.20557
-0.041422 -0.0051908 0.02242 0.017209
-0.0040686 -0.001886 -0.012128 0.0069404 -0.0018273 -0.0044196 -0.041424 -0.0051629
-0.17804 0.10316 -0.040571 0.0013468
-0.0058115 0.0025987 -0.0017978 -0.0054695 -0.0019642 0.00048857 0.022351 0.017191
-0.040448 0.0014067 -0.25116 0.07521
800000000 -0.16364 0.21565 -0.022198 0.01636 0.005306 -0.010031 -0.0040765 -0.0025881
-0.0042209 0.0018988 0.0042798 0.0011355
-0.022193 0.01634 -0.3426 0.23265 -0.0080263 0.034278 -0.0023954 0.0020377
-0.00056773 0.0023144 0.00059449 0.0056403
0.0053072 -0.010106 -0.007926 0.034332 -0.034389 0.30087 0.00062426 0.0013871
0.00034628 0.0034086 -0.0019667 0.00088337
-0.003843 -0.0026762 -0.0023856 0.0019936 0.00064424 0.0013898 -0.1728 0.23424
-0.027134 0.015395 0.014558 -0.010174
-0.004638 0.0016424 -0.00079614 0.0023025 0.00030023 0.0034211 -0.027112 0.01542
-0.21119 0.13122 -0.016585 0.020679
0.0047098 0.00076519 0.00064801 0.0055549 -0.0018945 0.00069214 0.0146 -0.010285
-0.016593 0.020577 -0.25018 0.12843
860000000 -0.12774 0.23747 -0.017555 0.030674 -0.0032181 -0.0096011 -0.0016974 0.00050779
0.0040789 0.0050221 -0.0042303 -0.0031532
-0.017565 0.030644 -0.2939 0.27724 0.0080775 0.033943 0.00039117 0.0019681
0.0036827 0.00088792 0.003198 0.0002143
-0.0032758 -0.0095586 0.0082038 0.033963 0.015075 0.3108 -0.00037671 -0.00018143
0.0026939 -0.0011647 0.0011805 0.0041772
-0.001668 0.00056725 0.000405 0.0020752 -0.00036424 -0.00015388 -0.13403 0.2452
-0.015998 0.019979 -0.0071259 -0.0098523
0.0039637 0.0049075 0.0037784 0.00092659 0.0026361 -0.0012213 -0.016002 0.020064
-0.1546 0.17786 -0.022763 0.016855
-0.0038829 -0.0030363 0.0034392 0.00020192 0.0013637 0.0042379 -0.0070862 -0.0099549
-0.022729 0.016903 -0.19784 0.17644
920000000 -0.10509 0.26003 0.005148 0.038971 -0.0088958 -0.0041386 -0.0018139 0.0017949
0.0007065 0.0014562 0.0032668 -0.00098034
0.0051497 0.038944 -0.26708 0.29779 0.028141 0.022412 0.0014742 0.0012154
0.0068978 -0.00056504 0.0039586 -0.0027339
-0.0089388 -0.0041312 0.028256 0.022383 0.060979 0.31204 0.0018928 0.00019756
0.0008053 -0.00026361 0.00099952 -0.0013064
-0.0019554 0.0015888 0.0014965 0.0012802 0.0018954 0.00015708 -0.11018 0.26112
-0.0081181 0.030543 0.0041435 -0.0058234
0.00083307 0.0016974 0.0068052 -0.00055655 0.00089196 -0.00030927 -0.0081056 0.030565
-0.14143 0.18347 -0.0010512 0.026629
0.0030649 -0.00089819 0.0041021 -0.0025413 0.0009345 -0.0012861 0.0041749 -0.0058669
-0.0011457 0.026607 -0.20902 0.18888
980000000 -0.058555 0.28249 0.017379 0.029723 -0.0088221 0.0045404 0.0017963 0.0035684
0.0036771 -0.0016674 -0.0035166 -0.0025945
0.017284 0.029764 -0.21514 0.33516 0.032913 0.0047668 0.0019933 -7.0071e-05
0.0016133 -0.0059165 -0.00030796 -0.002561
-0.0087668 0.0045432 0.032965 0.0046658 0.10762 0.30761 0.00057387 -0.0011283
0.00036934 -0.0017849 0.0014815 -0.00026139
0.0018113 0.0035927 0.0020445 -4.2017e-05 0.00058186 -0.0011368 -0.070395 0.2727
0.010466 0.02845 -0.0093678 -0.0076155
0.0035018 -0.0016331 0.0014458 -0.0057669 0.00039069 -0.0018034 0.010541 0.028427
-0.10782 0.20963 0.0071748 0.019242
-0.0033745 -0.0027062 -0.00029207 -0.0024995 0.0014757 -0.00030995 -0.0093638 -0.0076104
0.0071838 0.019247 -0.16812 0.2384
1040000000 -0.01675 0.29006 0.033026 0.018706 -0.00084977 0.0071157 0.0024484 0.00062055
0.00040442 -0.0033414 -7.2337e-05 -0.0016096
0.032936 0.018744 -0.17945 0.34778 0.029304 -0.014608 0.0015493 -0.0017588
-0.0020919 -0.0023864 -0.0010552 -0.0030331
-0.0008377 0.0071227 0.029282 -0.014711 0.15467 0.29358 -0.0004833 -0.0015334
-0.0015029 -0.0010244 -0.00056798 -0.0012383
0.0022447 0.00060854 0.0015727 -0.0018461 -0.0005171 -0.0015295 -0.04235 0.28086
0.020788 0.016255 -0.0015113 0.0012159
0.00046818 -0.0036046 -0.0021707 -0.0023542 -0.0014925 -0.0010445 0.020801 0.016228
-0.074693 0.21485 0.014633 0.017211
-0.00026088 -0.0014259 -0.0011656 -0.0030143 -0.00061541 -0.0011943 -0.0015234 0.0012161
0.014554 0.017185 -0.14645 0.25857
1100000000 0.027134 0.30056 0.036153 -0.0037149 0.0033856 0.0038188 0.0022038 -0.00091106
-0.002399 -0.0028343 -0.0040165 0.00013952
0.036144 -0.0037035 -0.1372 0.36765 0.015152 -0.027528 -0.00014723 -0.0017515
-0.0034883 -0.00091803 -0.0038142 -0.00065811
0.0033837 0.0037764 0.015053 -0.027615 0.20019 0.27441 -0.00181 0.00016958
-0.0015959 0.00056942 -0.0011685 -0.00042626
0.0022179 -0.00092849 -0.00013396 -0.0017705 -0.0018333 0.00017922 -0.0022592 0.28557
0.024803 0.0027675 -0.0021152 -0.00062069
-0.0024064 -0.0029287 -0.0035197 -0.00087324 -0.0016056 0.00053162 0.024806 0.0027198
-0.054061 0.22679 0.019345 0.0072773
-0.0040327 9.5816e-05 -0.0038364 -0.00060624 -0.0011639 -0.00042079 -0.0021589 -0.00060631
0.019344 0.0072672 -0.1021 0.29167
1160000000 0.079595 0.29718 0.02425 -0.020451 0.0031144 -0.00082477 -4.8147e-05 -0.0021699
-0.003743 -0.00049613 -0.0011885 0.0041076
0.024222 -0.020386 -0.09209 0.37191 -0.003691 -0.028489 -0.0014876 -0.0016606
-0.0024818 0.0024127 -0.0016125 0.0019875
0.0031033 -0.00084842 -0.0037867 -0.028496 0.24462 0.2443 -0.00083326 0.0015995
-0.00054648 0.00164 -0.00089387 0.00034541
-0.00016472 -0.0021958 -0.0015235 -0.0016351 -0.00082612 0.0015779 0.038547 0.28172
0.020525 -0.012085 -0.0040032 0.0045559
-0.0037993 -0.00062447 -0.0025864 0.0024032 -0.00049109 0.0016497 0.020502 -0.012096
-0.018365 0.23402 0.017703 -0.0017892
-0.0012092 0.0041402 -0.0016682 0.0019032 -0.00097377 0.00033225 -0.0039796 0.0046058
0.017643 -0.001842 -0.05331 0.29597
1220000000 0.12262 0.28652 0.01117 -0.029873 -0.0014154 -0.0013686 7.7316e-05 -0.00073997
-0.0025664 0.0022191 0.0011888 0.0019733
0.011142 -0.029852 -0.049235 0.38527 -0.016608 -0.020952 -0.0025653 0.00043863
-0.00013263 0.0029396 -0.0008678 0.0019846
-0.0014072 -0.001358 -0.016717 -0.020898 0.28362 0.20541 0.00074211 0.0016564
0.00048988 0.0011277 0.00019162 0.00061249
7.8178e-05 -0.00085067 -0.0025052 0.00042231 0.00072354 0.0016557 0.077626 0.27171
0.0096272 -0.018302 0.0016575 0.0010616
-0.002514 0.0022032 -0.00012716 0.0030184 0.00049564 0.00115 0.0096056 -0.018321
0.0061286 0.2393 0.012765 -0.013039
0.0011024 0.0019116 -0.000888 0.0019583 0.00024138 0.00062627 0.0016292 0.0010465
0.01277 -0.013051 -0.024957 0.31365
1280000000 0.17314 0.26747 -0.0075295 -0.028636 -0.0020192 0.0018841 -0.00085328 -0.0020374
-0.00078397 0.0029932 0.0024044 0.0013777
-0.0074602 -0.028607 -0.0031155 0.37802 -0.023526 -0.0082506 -0.0010844 0.0013709
0.0016368 0.0017639 0.00060494 0.0020717
-0.002007 0.0019281 -0.023569 -0.0081435 0.3152 0.1629 0.0014779 0.00014184
0.0010036 0.00027608 0.00026503 0.00029589
-0.00077889 -0.0019691 -0.0010509 0.0013959 0.0015085 0.00012077 0.11436 0.2547
-9.3439e-05 -0.020049 -0.00086127 0.00026062
-0.00077707 0.0030774 0.0016129 0.0017939 0.0010269 0.00028244 -0.00012296 -0.020043
0.042688 0.24197 0.0022515 -0.015017
0.0025107 0.0013079 0.00066437 0.00205 0.0002478 0.00038826 -0.00083066 0.00024811
0.0022534 -0.015015 0.023594 0.31857
1340000000 0.21085 0.23372 -0.01698 -0.019288 0.00031893 0.0042646 -0.0016398 -0.00081227
0.001496 0.0025429 0.0018292 -0.0014556
-0.016937 -0.019254 0.036322 0.37047 -0.020931 0.0042808 -0.00035886 0.0020593
0.0018572 0.00091475 0.0011547 0.00079368
0.00035118 0.004266 -0.020935 0.0043762 0.33892 0.11396 0.0011287 -0.00085239
0.00060624 -0.00058608 0.00020089 0.00019626
-0.0017099 -0.00075159 -0.00033913 0.0020714 0.0011642 -0.0008426 0.14653 0.23242
-0.0094791 -0.016937 0.00058775 0.00097697
0.0014411 0.0025433 0.0018813 0.00090095 0.00061106 -0.00059308 -0.0095231 -0.016941
0.072862 0.23406 -0.0041963 -0.013314
0.0017934 -0.001377 0.0011481 0.00079748 0.00019868 0.00021533 0.00053428 0.0010103
-0.0041614 -0.013344 0.062054 0.31459
1400000000 0.24397 0.19702 -0.023313 -0.0080763 0.0046896 0.003137 -0.002164 0.00054573
0.0023218 0.00093024 0.00042372 -0.0013087
-0.023285 -0.0081008 0.073296 0.35918 -0.014442 0.012179 0.0013679 0.0016127
0.001376 -0.00056737 0.001205 0.0002051
0.0047168 0.0031412 -0.014402 0.012253 0.35212 0.059745 0.00019812 -0.001544
0.00011477 -0.00028827 0.00037435 0.0001802
-0.0021554 0.00051847 0.0013787 0.0016114 0.00020465 -0.0015441 0.17409 0.20301
-0.015421 -0.010086 -0.00096541 0.00025925
0.0022782 0.000922 0.0014031 -0.00059361 0.0001382 -0.00033374 -0.015445 -0.010052
0.10487 0.2282 -0.010101 -0.0083802
0.00044242 -0.0013744 0.0012102 0.00019411 0.00033841 0.00024823 -0.00096808 0.00025637
-0.01004 -0.0083804 0.10679 0.30653
1460000000 0.26836 0.154 -0.020442 0.0043349 0.0051485 -0.0014656 -0.0016447 0.0016637
0.0020873 -0.00032488 -0.00015179 -0.00096952
-0.020393 0.0043005 0.10887 0.33833 -0.0057214 0.014967 0.001872 0.00028209
0.0010162 -0.0014206 0.0013205 -0.0004656
0.0051178 -0.0014721 -0.0056439 0.015011 0.35898 0.004008 -0.0010454 -0.0014484
0.00019103 -0.00023506 0.00058983 -0.00037413
-0.0017047 0.0017279 0.0018831 0.00027716 -0.0010469 -0.0014319 0.19978 0.17408
-0.016833 -0.0031897 -0.00055404 0.0025047
0.0021249 -0.00036126 0.0010425 -0.0014157 0.00019079 -0.00025814 -0.01684 -0.0031514
0.13482 0.21257 -0.011746 -0.002506
-0.00010177 -0.00085276 0.0013574 -0.00052942 0.00057942 -0.00035593 -0.00053301 0.0025213
-0.011763 -0.0025308 0.14132 0.28671
1520000000 0.28069 0.11205 -0.0151 0.0098071 0.0032305 -0.0037615 1.5021e-05 0.0026503
0.0020805 -0.0016946 -0.0010642 -0.0003116
-0.015088 0.0097911 0.14283 0.32405 0.0017013 0.012543 0.0019056 -0.00084758
0.00011829 -0.0012145 0.00042426 -0.00097883
0.0032037 -0.003782 0.0017674 0.012541 0.35088 -0.054339 -0.0011672 -0.00045214
0.00052166 -0.00086587 0.00020422 -8.9552e-05
4.7792e-06 0.0026654 0.0019187 -0.00085679 -0.0011717 -0.00047637 0.22104 0.13579
-0.016231 0.0029239 0.0018467 0.0021025
0.0020495 -0.0016696 8.2159e-05 -0.0012181 0.00052339 -0.00086544 -0.016223 0.0029685
0.16185 0.1973 -0.011496 0.0015538
-0.0010933 -0.0002942 0.00040043 -0.0010088 0.00016021 -7.0724e-05 0.0018772 0.0020825
-0.01149 0.0015464 0.1747 0.26787
1580000000 0.29102 0.067208 -0.0086764 0.013425 -0.00093507 -0.0044631 0.0015527 0.0020512
-2.1887e-06 -0.0021221 -0.00037935 0.00039698
-0.008696 0.013389 0.17071 0.30072 0.0050839 0.0076887 0.0005868 -0.0017961
-0.00067331 -0.0011978 -0.00016235 -0.00077461
-0.00099987 -0.0044429 0.0051327 0.0076593 0.3289 -0.11094 -0.0018046 0.00054499
-0.00041224 -0.0011483 0.00023371 -0.00057264
0.0016072 0.0020667 0.00053998 -0.0018074 -0.0017957 0.00054917 0.23387 0.098256
-0.012816 0.0082709 0.0025245 0.0006821
-5.4938e-05 -0.0021245 -0.00070826 -0.0012002 -0.00044408 -0.0011525 -0.012795 0.0083116
0.18546 0.17949 -0.0090226 0.0072344
-0.00029243 0.00043311 -0.0001137 -0.00076448 0.00024148 -0.00056271 0.0025299 0.00068012
-0.009039 0.0072557 0.20873 0.24351
1640000000 0.29439 0.025155 -0.001826 0.01246 -0.0025808 -0.0021951 0.002993 0.0011015
-0.00048815 -0.0017278 -0.00037453 0.00052954
-0.0018283 0.012446 0.20202 0.27548 0.0055599 0.0029181 -0.00071786 -0.0019555
-0.0011499 -0.00036313 -0.00044453 -0.0007372
-0.0025895 -0.0022084 0.0056025 0.002871 0.29966 -0.16123 -0.0007623 0.0016666
-0.0010454 -0.00090755 -0.00018679 -0.00047948
0.0029641 0.0010803 -0.00072913 -0.0019569 -0.00076888 0.0015902 0.24605 0.050158
-0.0084813 0.010336 0.0026127 -0.0010718
-0.00052866 -0.0017222 -0.001196 -0.00034621 -0.0010878 -0.00096273 -0.0084599 0.010369
0.20806 0.15335 -0.0045412 0.0091141
-0.00038243 0.00056187 -0.00044771 -0.00072538 -0.00016822 -0.00043216 0.0026548 -0.0010592
-0.0045442 0.0091305 0.23564 0.21208
1700000000 0.28663 -0.01977 0.001859 0.0098824 -0.0030571 0.00022052 0.0032 -0.0014514
-0.0021256 -0.0009065 0.00057076 0.00049087
0.0018441 0.0098747 0.21977 0.24454 0.0032734 0.00021538 -0.0016664 -0.00061781
-0.00089094 0.00020035 -0.00082115 -0.00050412
-0.0030556 0.0002139 0.0032996 0.00016844 0.25332 -0.19954 0.00047086 0.0017953
-0.0019754 -3.3011e-05 -0.00026988 -0.00076541
0.0031956 -0.0014504 -0.0016734 -0.00060531 0.00048456 0.0017604 0.24223 0.0023293
-0.0047523 0.011294 0.001454 -0.0021348
-0.0021372 -0.00086113 -0.00087622 0.00020788 -0.0019399 -4.2729e-05 -0.0047296 0.011311
0.22505 0.13244 4.6877e-06 0.0092419
0.00057697 0.00045261 -0.00083859 -0.00050442 -0.00029789 -0.00083355 0.0014061 -0.0021469
-1.1968e-05 0.0092278 0.25273 0.17905
1760000000 0.27616 -0.068331 0.0044824 0.0066236 -0.0019332 0.00092325 0.0012352 -0.0036599
-0.0016382 0.00051022 0.00024498 -0.00052154
0.0044692 0.006609 0.24773 0.20516 0.00092528 -0.0013272 -0.0013039 0.00025424
-0.00092987 0.0010795 -0.00063558 0.00028533
-0.0019531 0.0009231 0.00089814 -0.001351 0.20453 -0.23056 0.0014521 0.0011659
-0.0011178 0.0014971 -0.0012362 -0.00064777
0.0012082 -0.0037352 -0.0012964 0.00023474 0.0014693 0.0011572 0.23564 -0.047041
-0.00070416 0.010716 -0.00013508 -0.0025696
-0.0016075 0.00047054 -0.00092335 0.0010812 -0.0010584 0.001528 -0.00067215 0.010733
0.23994 0.098616 0.003735 0.0066742
0.00027712 -0.00049065 -0.00062663 0.00033011 -0.0011758 -0.00064243 -0.00011567 -0.002541
0.003745 0.0066761 0.267 0.14232
1820000000 0.25114 -0.1067 0.0048661 0.002849 2.4088e-06 0.0020129 -0.0011119 -0.0031448
-0.0013149 0.0012567 4.0435e-05 -5.3591e-05
0.0048599 0.0028418 0.25788 0.1742 -0.0011752 -2.9367e-05 -0.0012673 0.0010349
0.00019891 0.0012587 -0.00068897 0.00042503
2.0479e-05 0.0019827 -0.001178 -3.1759e-05 0.15341 -0.2448 0.0017797 7.0387e-05
7.6122e-05 0.0023468 -0.0015026 0.00020478
-0.0010544 -0.0031092 -0.0012312 0.0010871 0.0017796 0.00010821 0.20665 -0.094529
0.0017994 0.0089057 -0.0016976 -0.0015816
-0.0012886 0.0012796 0.00021173 0.0012704 4.9537e-05 0.0023812 0.0018201 0.0088936
0.25596 0.06838 0.0045467 0.0035105
1.8258e-05 -9.2082e-05 -0.00064553 0.00042302 -0.0014789 0.00020569 -0.0017157 -0.0015892
0.0045291 0.003502 0.27048 0.10633
1880000000 0.21565 -0.14616 0.0026308 0.00030942 -0.00057825 0.0020374 -0.0030478 -0.0021059
-0.00011222 0.002053 0.00026708 -0.00066792
0.0026443 0.00030453 0.26273 0.12855 -0.0031357 0.0023437 -0.00018235 0.0016911
0.00072703 0.0010784 6.617e-05 0.00091687
-0.00063984 0.0020489 -0.0030958 0.0023656 0.10199 -0.25067 0.0014549 -0.0012697
0.0016371 0.0018022 -0.0011118 0.0014119
-0.0030675 -0.0021285 -0.00013856 0.0017353 0.0014749 -0.0013275 0.16859 -0.1343
0.0033909 0.0062118 -0.0020724 0.00010923
-7.2807e-05 0.0020405 0.00077615 0.0010869 0.001658 0.0017576 0.0034402 0.0061849
0.25958 0.03763 0.0047522 0.0013639
0.0002532 -0.0006621 8.5622e-05 0.00095972 -0.0010754 0.0014033 -0.0020786 0.00010724
0.0047807 0.0013631 0.27179 0.073636
1940000000 0.17691 -0.17274 0.00025908 -0.0015484 0.0013108 0.001983 -0.0037135 0.00051562
0.0016612 0.0011684 -0.00067203 -0.00075663
0.00026365 -0.0015266 0.26484 0.095876 -0.0013799 0.0048923 0.0010731 0.0012332
0.0017546 0.00021153 0.00087635 0.00023753
0.0012972 0.0020054 -0.0013711 0.0049083 0.059625 -0.24272 0.00014953 -0.0020394
0.0022601 0.00024386 0.00021378 0.0016852
-0.0037221 0.00052099 0.0010717 0.0011851 0.00021263 -0.0020146 0.11793 -0.16756
0.0028842 0.004076 -0.0012102 0.0011975
0.0016425 0.0011572 0.001755 0.00021244 0.0022977 0.00028065 0.0028474 0.0040817
0.26304 -0.0016825 0.0035632 -0.0018404
-0.00069197 -0.00068875 0.0008517 0.00025976 0.00021952 0.0016327 -0.0012231 0.0012219
0.0035528 -0.0018299 0.26276 0.037011
2000000000 0.12981 -0.18621 -0.003586 0.00064602 0.0026581 0.0016616 -0.002373 0.0036728
0.0012726 7.9816e-05 -0.00078659 0.00068615
-0.003601 0.00060248 0.25014 0.060186 -0.00062151 0.0067858 0.0014458 0.00032619
0.00099446 -0.0012995 0.00043882 0.00020073
0.0026667 0.0015953 -0.00059938 0.0067816 0.017624 -0.22804 -0.0013153 -0.00094101
0.0019182 -0.0013812 0.0017337 0.0016678
-0.0023321 0.0036483 0.0014274 0.00031165 -0.0013514 -0.0010617 0.063665 -0.17956
0.0010965 0.0026396 -4.7748e-05 0.0018794
0.0013217 0.00014317 0.0009717 -0.0013117 0.0019034 -0.0014041 0.0011237 0.0026216
0.25728 -0.035364 0.00041896 -0.0027425
-0.00085657 0.00057392 0.00041794 0.00011753 0.0017479 0.0016396 -9.6534e-05 0.0019059
0.00043242 -0.0027356 0.24932 0.0096526
2060000000 0.084049 -0.19318 -0.0047355 0.0029197 0.0030634 -0.00034655 0.00064882 0.0032677
0.0014996 -0.00095726 -0.00013798 0.0011309
-0.0047358 0.0029121 0.23778 0.03149 0.0041112 0.0079959 0.00094002 -0.00052123
0.00035219 -0.0013436 0.00066072 -0.00011627
0.0030534 -0.00036582 0.0041797 0.0079841 -0.013787 -0.20933 -0.0013186 0.00039451
0.00024336 -0.0022667 0.0031535 0.000366
0.00061693 0.00322 0.00094034 -0.00048916 -0.0012828 0.00055456 0.012017 -0.17722
-0.00020247 0.0034259 0.00079923 0.00086842
0.0014099 -0.00096193 0.00035233 -0.0013553 0.0002254 -0.0022049 -0.00022338 0.0034338
0.24259 -0.074339 -0.0012101 -0.0034985
-4.454e-05 0.0010271 0.00075106 -0.00013196 0.0030687 0.00030009 0.00084283 0.00085701
-0.0011813 -0.0035125 0.23602 -0.015067
2120000000 0.038304 -0.18418 -0.0039282 0.0067142 0.0026435 -0.0024488 0.0027881 0.0019615
0.00017506 -0.0018353 0.00097579 -4.1282e-05
-0.0038994 0.0066962 0.21589 0.0069433 0.0064214 0.0045278 0.00117 -0.001274
-0.0012082 -0.0018384 0.00020088 -0.0011012
0.002612 -0.0024497 0.0064247 0.0044506 -0.042481 -0.1933 -0.00060148 0.001016
-0.0019333 -0.0014472 0.00038207 -0.0022737
0.0027851 0.0019189 0.001109 -0.0012748 -0.00064333 0.0010325 -0.039118 -0.16094
-0.00096734 0.0050297 0.0014929 0.00078607
0.00023663 -0.0017686 -0.0012664 -0.0018095 -0.0019098 -0.0014634 -0.00091349 0.0050096
0.22439 -0.10975 -0.0048112 -0.0016978
0.0010075 9.9459e-06 0.00017807 -0.0011185 0.00045695 -0.0022604 0.0014291 0.00080848
-0.0048063 -0.001678 0.21517 -0.031522
2180000000 -0.0014547 -0.17019 -0.0022007 0.0098612 0.00074345 -0.0023361 0.0028417 -0.00023787
-0.00015638 -0.0010872 0.0012746 0.00017885
-0.0022102 0.0098695 0.19648 -0.010456 0.0074714 0.0038993 -0.00080011 -0.0016472
-0.0019138 0.00071945 0.00014728 0.00032018
0.00077156 -0.0023411 0.0075542 0.0038126 -0.06322 -0.16893 0.00096141 0.0011958
-0.00093702 0.00023403 0.00027073 -0.0018685
0.0030088 -0.00031882 -0.00069707 -0.0016219 0.0010047 0.0012418 -0.076336 -0.13444
0.00020527 0.0071045 0.0014806 0.00011573
-0.00024175 -0.0011142 -0.0018824 0.00077529 -0.00094621 0.00032223 0.0001557 0.0071307
0.19619 -0.14012 -0.0052306 0.0021237
0.001236 0.00015702 0.00010546 0.00033526 0.00023319 -0.0018131 0.001445 0.00010059
-0.0052793 0.0021309 0.19953 -0.046008
2240000000 -0.029682 -0.14604 0.002238 0.011442 -0.0004143 -0.0029516 0.0019178 -0.002174
-0.0019267 -0.0004278 0.00059542 -0.0016909
0.0021955 0.011444 0.1767 -0.016382 0.0082827 0.00047525 -0.00074681 -0.00045121
-0.00056045 0.0010595 -0.00076684 -0.00061752
-0.00044383 -0.0029048 0.0083231 0.00040045 -0.080568 -0.14511 0.0014691 -0.0015137
-0.00082832 0.00020884 -0.0024564 -0.0013686
0.001912 -0.0021846 -0.00066359 -0.00043118 0.0014489 -0.0016026 -0.11084 -0.10582
0.0018425 0.0087557 0.0015659 -0.00049904
-0.001898 -0.00044903 -0.00047547 0.0010439 -0.00083063 0.00023284 0.0018693 0.0087545
0.16489 -0.1587 -0.0047002 0.004698
0.00061657 -0.0017344 -0.00086743 -0.00058939 -0.002393 -0.001341 0.0015858 -0.00040487
-0.0046682 0.0046844 0.1765 -0.056838
2300000000 -0.057065 -0.1188 0.0078329 0.0093715 -0.0013514 -0.0020791 -0.00037114 -0.0015439
-0.00083828 0.00068317 -0.0010052 -0.00078005
0.0078255 0.0093693 0.15532 -0.025241 0.0084305 -0.0019084 -0.00093092 0.00058565
-0.00010387 0.0014668 1.8862e-05 0.00082974
-0.0013012 -0.0020828 0.008422 -0.0019896 -0.093364 -0.12124 -0.00047406 -0.0012963
-0.00010828 0.0017052 -0.0018461 0.00095763
-0.00034554 -0.0015406 -0.00082973 0.00049193 -0.00034787 -0.0013412 -0.13185 -0.069596
0.0057696 0.0090775 0.00051614 -0.001701
-0.00081927 0.00079302 -1.1099e-06 0.0014105 -3.406e-05 0.001664 0.0057915 0.0090785
0.1264 -0.17856 -0.002871 0.0076969
-0.0010069 -0.00066012 -2.2362e-05 0.00086597 -0.0018975 0.00085469 0.00052597 -0.0017258
-0.0028575 0.0077341 0.1601 -0.057638
2360000000 -0.072987 -0.087487 0.01118 0.0082311 -0.0011501 -0.0017246 -0.0016077 -0.00096894
-0.00035808 0.00093073 -0.0012501 -0.00032015
0.011139 0.008217 0.14677 -0.024541 0.0079681 -0.0047075 -0.00094342 0.00080876
0.0017713 0.00026777 6.1039e-05 -9.4057e-06
-0.0011528 -0.0017276 0.0079707 -0.0047755 -0.1031 -0.098936 -0.0023503 -0.00081274
0.0011086 -9.2928e-05 -0.00075541 0.0017582
-0.0016045 -0.0010081 -0.00086651 0.00079645 -0.0023608 -0.000816 -0.14918 -0.037029
0.0085442 0.0083989 0.0014373 -0.0015867
-0.0003106 0.00087842 0.0017865 0.00026677 0.0010879 -0.00018275 0.0085455 0.0083101
0.09466 -0.18068 0.00068388 0.0084372
-0.001269 -0.00014247 6.1468e-05 2.0679e-06 -0.00076473 0.0017336 0.0014105 -0.0016389
0.00065897 0.0084128 0.13836 -0.06149
2420000000 -0.081588 -0.059657 0.014267 0.0024712 -0.003245 -0.0012141 -0.00072229 0.00043252
0.0013625 0.0013853 -0.0011863 0.0016465
0.01428 0.002509 0.12917 -0.025304 0.0046424 -0.0065062 0.0012724 0.001086
0.00091942 -0.0014494 4.8202e-05 -5.4089e-05
-0.0032908 -0.0011846 0.0045872 -0.0065251 -0.11606 -0.078396 -0.0018901 0.0012788
-0.00020601 -0.00053194 0.00043146 0.0026767
-0.00075649 0.00041247 0.0012624 0.0010229 -0.0019077 0.0012836 -0.15872 0.0073508
0.011426 0.0060294 -0.00040885 -0.0024201
0.0013584 0.0012606 0.00092075 -0.0015158 -0.00018997 -0.00052536 0.011443 0.0060738
0.055055 -0.18106 0.0016827 0.0085496
-0.0012493 0.0016418 4.109e-05 -5.5427e-05 0.0005176 0.0025591 -0.00040194 -0.0024762
0.0017167 0.0085622 0.11949 -0.057181
2480000000 -0.081724 -0.028212 0.014044 -0.0029187 -0.0017305 -0.00023625 -0.00093972 0.0014413
0.0012499 -0.00053188 -9.2877e-05 0.0015507
0.014017 -0.0028838 0.1311 -0.025518 0.0031 -0.0085184 0.0011861 0.00030987
-0.00078912 -0.00095613 -2.9178e-05 -0.00035804
-0.0016844 -0.00022552 0.0030287 -0.0085649 -0.11932 -0.058134 -0.00063027 0.0027913
-0.00030749 -0.0007129 0.001811 0.0010272
-0.0010172 0.0013706 0.0011313 0.00024739 -0.00066597 0.0028313 -0.15976 0.045526
0.015127 0.0013663 -0.0010252 -0.0025361
0.0012664 -0.00063066 -0.00083011 -0.00098211 -0.00036907 -0.00063829 0.015132 0.001214
0.021123 -0.17316 0.0050995 0.0071279
-7.6369e-05 0.0014891 -4.3766e-05 -0.00038756 0.001912 0.0010515 -0.0010777 -0.0025395
0.0051056 0.0071364 0.10042 -0.053249
2540000000 -0.086032 -0.001409 0.011645 -0.0068559 -0.0027326 0.00085469 0.00045813 0.0014351
-9.7205e-05 -0.0014673 0.0010266 0.0016751
0.011639 -0.0068431 0.11817 -0.017288 -0.00086311 -0.007881 0.00080574 -0.0012846
-0.0017817 0.00016571 -0.00064964 0.00017592
-0.0027285 0.00090425 -0.00092315 -0.0078655 -0.12589 -0.034719 0.0017245 0.002417
-0.0010588 0.00019865 0.0018452 -0.00080897
0.00035594 0.0014102 0.00077525 -0.0013163 0.0017131 0.0024064 -0.15901 0.085484
0.014591 -0.0042308 -0.0022376 -0.0019337
-0.00025412 -0.0014232 -0.0017845 0.00019127 -0.0010855 0.00015433 0.014551 -0.0042408
-0.0081138 -0.15833 0.007767 0.0057735
0.0010397 0.0018564 -0.00068895 0.0002642 0.001784 -0.00079931 -0.0022115 -0.0020005
0.0077439 0.0057627 0.0864 -0.039551
2600000000 -0.078698 0.023807 0.0080852 -0.010365 -0.0013796 0.0027164 0.0010911 -0.00029939
-0.00074558 -0.0010516 0.0019764 0.00047578
0.0081091 -0.010351 0.11295 -0.032746 -0.0030786 -0.0061916 -0.00027275 -0.00089834
-0.00024834 0.0017172 -0.00033064 0.00066999
-0.0013391 0.0026891 -0.003155 -0.0061674 -0.13082 -0.0094393 0.002953 0.00019661
4.8877e-05 0.0013984 0.0012578 -0.0015858
0.001084 -0.00021488 -0.0002784 -0.00088575 0.0029858 0.00022352 -0.14409 0.11996
0.011882 -0.0088767 -0.0031973 0.00010582
-0.00084223 -0.00097379 -0.00023959 0.0017203 8.9954e-05 0.001371 0.011868 -0.0090083
-0.042453 -0.13894 0.0090797 0.0049188
0.0018718 0.00049836 -0.00036159 0.00073981 0.0013058 -0.0016841 -0.003189 0.00017622
0.009083 0.0049359 0.077903 -0.024985
2660000000 -0.072418 0.04948 0.0039985 -0.01184 -0.00019 0.0012451 0.00022184 -0.00023329
-0.0022058 -1.2692e-05 0.0013696 -0.0008286
0.0040216 -0.011814 0.12073 -0.028757 -0.0044925 -0.0046639 -0.0012376 -0.00048403
0.00036497 0.0018532 0.00048611 0.00095243
-0.00026884 0.0012257 -0.004527 -0.0046235 -0.12985 0.011246 0.0020099 -0.0014745
0.00060825 0.0003241 -0.0010911 -0.001801
0.00028481 -0.00028412 -0.0012774 -0.00053226 0.0019887 -0.0015577 -0.12309 0.15142
0.0078566 -0.012158 -0.0023142 0.0011338
-0.0022644 -9.7392e-05 0.00039546 0.001811 0.0005853 0.00028481 0.0077701 -0.012146
-0.063698 -0.11929 0.010467 0.0012066
0.0013407 -0.00092119 0.0004133 0.00095623 -0.0010249 -0.0016999 -0.0022506 0.0010815
0.010434 0.0011881 0.074146 -0.0056117
2720000000 -0.060856 0.06805 -0.00025677 -0.011619 -0.00017979 0.002994 -0.0003023 -0.00031393
-0.0023603 0.0020553 0.00043347 -0.0017146
-0.0002585 -0.011601 0.10594 -0.032397 -0.0050247 -0.0013161 -0.0016635 0.00043092
0.0019139 0.00043102 0.00086214 -0.00010805
-0.00018413 0.002987 -0.0050396 -0.0012692 -0.12466 0.040916 0.00045102 -0.0025342
0.00010149 0.0004409 -0.0014863 0.00057615
-0.00036323 -0.00031524 -0.0017531 0.00042602 0.0004304 -0.002525 -0.089962 0.18053
0.0028655 -0.013256 -0.0016745 0.0021115
-0.0023051 0.0019825 0.0018497 0.00044543 6.5152e-05 0.00039086 0.0029075 -0.013318
-0.083166 -0.086823 0.011467 -0.0013314
0.00036462 -0.0015233 0.00092215 -4.9234e-05 -0.0014278 0.00050223 -0.0016956 0.0022384
0.01147 -0.0012504 0.077804 0.013428
2780000000 -0.046749 0.086765 -0.004646 -0.010221 -0.00012504 0.0012203 0.00039759 -0.00020952
0.00095859 0.0027698 -0.00059628 -0.0017072
-0.0045959 -0.010232 0.10428 -0.044407 -0.003866 -0.00015042 -0.00034775 0.0017531
0.0017201 -0.0010879 0.00014613 -0.00025615
-0.00010105 0.0011998 -0.0038707 -0.00016811 -0.12137 0.072265 -0.001824 -0.0017395
0.00021691 -0.00043203 -0.00048786 0.00080319
0.00042788 -0.00028015 -0.00032298 0.0017039 -0.0017769 -0.0017481 -0.059953 0.20288
-0.0019518 -0.013105 -0.00080228 0.0019115
0.0010527 0.002701 0.0017411 -0.0011833 0.00030679 -0.00036932 -0.0020951 -0.013128
-0.097996 -0.053793 0.0098898 -0.0059506
-0.00070697 -0.0018037 9.9731e-05 -0.00023175 -0.00045932 0.00083602 -0.00081265 0.0017581
0.0098558 -0.0060648 0.082206 0.031172
2840000000 -0.031206 0.10157 -0.0076366 -0.0069625 0.0016098 0.0019915 -0.00036846 -0.00011552
0.0014151 0.0012241 -0.0016174 0.00035368
-0.0076307 -0.0069715 0.10244 -0.038023 -0.0034781 0.0009701 0.00049556 0.00098164
-0.00022467 -0.0015955 3.2211e-05 -3.2247e-05
0.0016326 0.0020433 -0.0034505 0.0010298 -0.11443 0.097926 -0.0016214 0.00014045
9.3603e-05 0.00055006 0.00092521 0.0010536
-0.00041882 -0.00011232 0.00050026 0.0010114 -0.001641 9.1493e-05 -0.02385 0.21828
-0.0061596 -0.010257 0.00027294 0.00091338
0.0013362 0.0012627 -0.00027909 -0.001559 6.4424e-05 0.00046673 -0.0060902 -0.010211
-0.1017 -0.022687 0.0083589 -0.0075629
-0.0015178 0.00034774 3.8289e-05 -6.1181e-05 0.00091389 0.0010456 0.00029152 0.0010628
0.0084485 -0.007363 0.096521 0.046411
2900000000 -0.017443 0.12109 -0.0088687 -0.0028769 0.0017816 0.00018281 0.00054549 -0.00077591
0.0023699 -0.0010894 -0.00072889 0.00011923
-0.0088419 -0.002902 0.082907 -0.045822 -0.0015032 0.002477 0.0010722 0.0002929
-0.00057206 -0.0013469 -0.00028216 1.1027e-05
0.0017553 0.0001712 -0.001505 0.0024409 -0.096787 0.13029 -0.0010811 8.2375e-05
-0.00020192 -0.00089671 0.0018869 -0.00050384
0.00057351 -0.00061264 0.001049 0.00023912 -0.0011732 6.5828e-05 0.013565 0.22069
-0.0089428 -0.0066569 0.00098402 0.0021919
0.0024988 -0.0011306 -0.00065931 -0.0013776 -0.00027109 -0.00074536 -0.0090272 -0.0066811
-0.10078 0.016367 0.0057812 -0.0099614
-0.00079265 -1.9882e-06 -0.00029186 4.331e-05 0.0019255 -0.00051111 0.0010091 0.0021211
0.0057002 -0.010017 0.11107 0.0513
2960000000 0.0041833 0.13259 -0.0086162 0.00061173 0.00074878 0.0013365 -0.00054969 -0.00081534
-3.9808e-05 -0.0018315 -0.00061337 0.00031294
-0.0086188 0.00059517 0.091948 -0.045356 -0.0010333 0.0012133 0.0011012 -0.00011741
-0.0012867 -0.00073299 0.00036814 0.00033156
0.00076399 0.0013289 -0.00098731 0.0012581 -0.077148 0.16083 -0.00065438 0.00066717
-0.00037627 0.00090935 4.5893e-05 -0.0024343
-0.0006185 -0.00086569 0.0011446 -6.8034e-05 -0.00067113 0.00063082 0.055559 0.22754
-0.0099469 -0.0016946 0.0014928 0.00068968
-0.00016697 -0.0018558 -0.0012662 -0.00070621 -0.00053543 0.00090497 -0.0099386 -0.0017383
-0.088726 0.047425 0.0010373 -0.012036
-0.00065088 0.00042669 0.00030714 0.0003836 -7.68e-05 -0.0023171 0.0014558 0.0005675
0.001037 -0.012045 0.13009 0.061956
3020000000 0.02225 0.14672 -0.0062984 0.0038378 0.0013476 -0.00026784 -0.00073724 -4.5545e-05
-0.00075974 0.0003756 -0.00019959 0.00036996
-0.0062917 0.003797 0.080418 -0.033985 -0.00058887 0.00016372 0.00040595 -0.0011443
-0.001725 0.00049639 0.00068583 -0.0001653
0.0013527 -0.00031028 -0.00062508 0.00019439 -0.056562 0.18518 -0.00013165 0.0011917
0.0006935 0.00025156 -0.00087069 -0.0016061
-0.0007368 -0.00014237 0.00038942 -0.0011142 -0.00018235 0.0011265 0.094786 0.21988
-0.008569 0.0012461 0.0005539 0.00071912
-0.00085824 0.00029713 -0.0018381 0.00047404 0.00067024 0.00031958 -0.0085124 0.0013699
-0.071782 0.076967 -0.0018071 -0.010285
-0.00019244 0.00058255 0.00062121 -0.00019896 -0.00077497 -0.0016469 0.00064146 0.00074638
-0.0017914 -0.010329 0.14985 0.058395
3080000000 0.04953 0.15634 -0.0044979 0.0059732 0.0017058 -0.00030933 -0.00065261 -0.00028063
-0.0005436 0.00010494 -2.0397e-05 0.00048619
-0.0045119 0.0059651 0.077801 -0.028121 -0.0004042 0.00085547 -0.00034299 -0.00030252
-0.00021389 0.0011297 -5.4534e-05 -0.00048027
0.0016364 -0.00023201 -0.00042626 0.00084716 -0.019363 0.20707 -0.00064001 0.00025976
0.00053555 0.00041105 -0.0021074 -0.00069834
-0.00060561 -0.00011355 -0.00029919 -0.00020469 -0.00054147 0.00021086 0.12804 0.21152
-0.0061582 0.0048802 0.0019269 0.00023055
-0.00052229 4.5031e-05 -0.0001233 0.0012552 0.00053873 0.00037664 -0.0062108 0.0048218
-0.043464 0.10929 -0.0064662 -0.0089247
-2.1744e-05 0.00043955 -6.9834e-05 -0.00050513 -0.0020889 -0.000624 0.0018862 0.00018084
-0.0064397 -0.0089188 0.16403 0.066006
3140000000 0.078027 0.15966 -0.0010416 0.0075327 0.0024456 -0.0013547 -0.001238 0.00098638
0.001441 0.00058116 0.00014994 -8.4812e-05
-0.0010342 0.0075481 0.073642 -0.029808 -0.00088138 0.00024464 0.00065301 -0.00018888
-4.3494e-05 0.00083321 0.00062725 -0.00041299
0.0023837 -0.0014184 -0.00089001 0.00024906 0.023562 0.22741 9.4622e-05 0.0015581
0.0014737 -0.00097467 -0.0027047 0.00086206
-0.0012159 0.0010089 0.00061804 -0.00020361 9.5108e-05 0.0016333 0.16323 0.18598
-0.0028579 0.0059661 0.00085606 -0.0013667
0.0013668 0.00059232 -0.00013091 0.00087677 0.0016171 -0.00088534 -0.0027687 0.0060573
-0.025448 0.129 -0.008077 -0.0047942
0.0001872 -0.00022398 0.0006249 -0.0004195 -0.0026306 0.00086741 0.00094194 -0.0013703
-0.008173 -0.0048172 0.18795 0.056949
3200000000 0.1103 0.17038 0.0041031 0.0064085 0.00071283 -0.0028273 -0.00022939 0.0019928
0.0004496 -0.0019287 9.8953e-05 0.00046741
0.0040722 0.006414 0.083946 -0.028369 -0.00085254 0.00060156 -0.00032922 -0.00091698
0.00068932 0.0012051 -0.00045544 -0.00098121
0.00077385 -0.0028084 -0.0008419 0.00059221 0.068091 0.23143 0.0010167 0.00073076
-0.00024393 -0.0023446 -0.0011973 0.0022468
-0.00036175 0.0020002 -0.00030808 -0.00083061 0.0011932 0.00066965 0.18333 0.16342
-0.00020474 0.0060846 0.000681 -0.0015704
0.00026744 -0.0019139 0.00073317 0.0012689 -0.00030737 -0.0023324 -0.00022206 0.006023
0.014733 0.14859 -0.0095783 -0.001288
0.00026097 0.00052246 -0.00041315 -0.0010645 -0.0012015 0.0023346 0.0006827 -0.0015587
-0.0093704 -0.0012772 0.20353 0.056018
3260000000 0.14287 0.16232 0.0042207 0.0032066 -0.00065911 -0.0025044 0.0011683 0.00083641
0.00010324 -0.0018501 2.5226e-05 0.00011624
0.0042094 0.003173 0.092249 -0.031461 -0.0017145 0.002183 -0.00025864 -0.00011287
0.00094762 -0.00061225 -0.00099779 0.00014434
-0.00067774 -0.0025184 -0.0016843 0.0022362 0.11876 0.22694 0.0004311 -0.0001358
-0.0010258 -0.00091868 0.0005214 0.0019407
0.001309 0.00082982 -0.00028583 -0.00015483 0.0004067 -4.866e-05 0.21064 0.12613
0.0023503 0.0051165 -0.00092315 -0.001376
7.5509e-05 -0.0020661 0.00091531 -0.00061495 -0.0010091 -0.00095117 0.0023289 0.0052832
0.041226 0.15745 -0.0070471 0.0037532
-0.00022529 6.8042e-05 -0.0010546 0.00020811 0.00042955 0.0018366 -0.00095644 -0.0013699
-0.0072865 0.0039303 0.23317 0.046081
3320000000 0.17306 0.15599 0.0074221 0.0012066 -0.00055162 -0.0017856 0.00082974 0.0002087
-0.0017284 -0.0012645 0.00030657 -3.9532e-05
0.0073877 0.0012049 0.098845 -0.027885 0.0010573 0.0022989 -0.0002711 -0.00058306
-0.00025196 -0.00030556 -0.00057772 0.00024331
-0.00056619 -0.001807 0.001096 0.0023068 0.16607 0.21795 0.00033594 -0.00021705
-0.0011509 -0.00014052 0.00023562 0.00060484
0.00072241 0.00035837 -0.00027261 -0.0005465 0.00043468 -0.00026968 0.21935 0.09581
0.003657 0.0032354 -0.0011503 -6.1589e-05
-0.0017048 -0.0011743 -0.00026195 -0.00031069 -0.0011153 -0.00030764 0.0037253 0.0030738
0.074096 0.15819 -0.0041937 0.0048367
0.0004621 9.8807e-05 -0.00048274 0.00020039 0.0002737 0.00060825 -0.0010506 -2.9323e-06
-0.0039715 0.0046426 0.24963 0.033257
3380000000 0.20884 0.13908 0.0057264 -0.0021429 -0.0010267 0.0005008 0.0012257 0.00024796
-0.0015187 0.0008715 0.00048885 -1.9453e-05
0.0056796 -0.0021149 0.10987 -0.035517 0.00034279 0.0026706 -0.0011511 -0.00050984
4.1134e-05 0.00013406 -0.0008009 0.00031293
-0.0010322 0.00043541 0.00040993 0.0027218 0.20762 0.1954 0.00075244 -0.00058961
-0.001776 0.00062844 0.00088655 0.0014842
0.0011943 0.00018304 -0.001225 -0.00052713 0.00064764 -0.00051958 0.23413 0.063635
0.0052803 0.0031919 -0.00026493 0.00076699
-0.0014692 0.0009291 -1.6863e-06 0.00010745 -0.0016762 0.00066371 0.0052963 0.0032345
0.11713 0.15023 -0.00040502 0.0055637
0.00038036 9.0193e-05 -0.00088456 0.00036776 0.00090052 0.0013934 -0.00041949 0.00059586
-0.00063253 0.0057972 0.27885 0.01406
3440000000 0.24025 0.11719 0.0046773 -0.0040563 -0.00069807 -0.0015268 0.00084147 7.9465e-05
-0.001503 0.0016435 0.00076804 1.6117e-05
0.0046687 -0.0040637 0.10351 -0.041043 0.0032069 0.0017061 -0.00087531 0.0011539
0.00013525 0.00039209 0.00017147 0.0010766
-0.00073971 -0.001557 0.0031754 0.0016704 0.24593 0.16699 -0.00034082 1.0609e-05
0.00018032 0.0013688 0.00084152 0.0006818
0.00077576 9.867e-05 -0.0009467 0.0011541 -0.00039257 -3.7415e-05 0.23508 0.030671
0.0066559 -6.7357e-05 -0.00042391 1.829e-05
-0.0013609 0.0017253 0.00011845 0.00043102 0.00012289 0.0014387 0.0067185 -9.0924e-05
0.14743 0.13908 0.0028295 0.0041776
0.00079453 -6.6059e-05 0.00023175 0.00097722 0.0010513 0.00076127 -0.00023413 0.0001534
0.0030959 0.0039113 0.29619 -0.01499
3500000000 0.27211 0.085286 0.0024977 -0.0049329 -0.0013962 0.0015806 0.0010888 -0.00076977
-0.00098752 0.0012712 0.00064224 -0.0010077
0.0024944 -0.0049338 0.11597 -0.064722 0.002979 0.00092405 -0.00042755 0.00075102
0.00041411 -3.5612e-05 6.2229e-05 0.00026949
-0.0013853 0.0016451 0.0030405 0.00087432 0.27515 0.13314 7.9955e-05 -0.00024404
-0.00012588 0.00079757 0.0016481 0.00014375
0.0010601 -0.00094563 -0.00044125 0.00070806 0.00014345 -0.00028741 0.23965 0.0034616
0.0069734 -0.0028179 7.5595e-05 6.2999e-05
-0.00092685 0.0012177 0.00049833 -0.00013171 -0.00015222 0.00085899 0.0069398 -0.0028803
0.193 0.11154 0.0035147 0.0014678
0.00043499 -0.00098381 4.0464e-05 0.00028115 0.001565 5.7834e-05 -0.00012661 3.9865e-05
0.0034778 0.0016935 0.31622 -0.043096
3560000000 0.29112 0.0506 7.6959e-05 -0.0062607 -9.9996e-06 -0.0010038 0.0006582 6.6113e-05
0.0015253 0.0017915 -2.254e-05 -0.0010302
7.2754e-05 -0.0061743 0.11023 -0.070337 0.0055325 -0.00086009 0.0003191 0.00057976
0.0006033 -0.00014598 0.00034318 0.00022694
3.0923e-05 -0.0010122 0.0054711 -0.00087079 0.30252 0.090286 -0.00027618 -0.0003118
0.00060053 0.00043982 0.001594 -0.00080391
0.00060343 0.00026745 0.00037852 0.00063878 -0.00021043 -0.00020534 0.23013 -0.032474
0.0059747 -0.0056327 -0.000633 -0.0009341
0.001741 0.0018413 0.0006631 -0.00024499 0.00061464 0.00046095 0.0060291 -0.0055962
0.21443 0.097368 0.0032189 -0.0012634
-0.00010369 -0.0010914 0.00021979 0.00027447 0.0016782 -0.00076293 -0.00050623 -0.00098127
0.0032666 -0.0013459 0.32728 -0.082989
3620000000 0.30689 0.012497 -0.0013267 -0.0036729 -0.0023474 -0.00045608 0.00012423 -0.0018236
-0.0001517 0.00034641 -0.00048164 -0.00074722
-0.0013766 -0.0036936 0.11055 -0.09987 0.0038299 -0.0036651 0.00039905 0.00050396
-0.00028052 -0.0006799 0.0006957 0.00031866
-0.0023214 -0.00042198 0.0037753 -0.0037591 0.3153 0.046549 0.00020003 -0.00090661
-0.00028365 0.00033694 0.00081936 -0.00093377
7.884e-06 -0.0018813 0.00034765 0.00045716 0.00015703 -0.0008786 0.21888 -0.063011
0.0015478 -0.007242 -0.0011859 0.0008794
-5.7123e-05 0.00031929 -0.00031505 -0.00062763 -0.00015263 0.00032437 0.0014761 -0.0072614
0.23651 0.055871 0.001924 -0.0019684
-0.00045136 -0.00057977 0.00067122 0.00017802 0.00079822 -0.001058 -0.0012232 0.00093444
0.0019103 -0.0018969 0.32896 -0.11783
3680000000 0.31038 -0.031764 -0.0038037 -0.0038687 -0.001501 0.0017925 -0.0013198 -0.00015543
0.0014484 -3.1924e-05 -0.0010766 -0.00060966
-0.0037733 -0.0038381 0.10576 -0.11686 0.0015835 -0.004751 0.00076287 0.00024561
-0.00039483 -0.00065407 0.00051965 0.00026572
-0.0013955 0.0018092 0.0015253 -0.004766 0.32646 -0.0035526 -0.0008532 -0.00052032
0.0012296 0.00076614 0.00062464 -0.0017616
-0.001185 -0.00013094 0.00079508 0.00028484 -0.0008876 -0.00060526 0.2054 -0.096691
0.00039811 -0.0066009 -0.00088792 0.001099
0.0016251 -6.5907e-05 -0.00050953 -0.0006856 0.0011779 0.00080255 0.00024304 -0.0065711
0.25722 0.029918 0.00083068 -0.0020831
-0.0010826 -0.00045908 0.00064511 0.00019613 0.00067207 -0.0019471 -0.00086993 0.0010554
0.00081068 -0.002061 0.32888 -0.1618
3740000000 0.31198 -0.06711 -0.003296 2.4697e-05 -0.0020725 0.0028873 -1.6562e-05 -0.00073543
-0.00064318 -1.0921e-05 -0.00096968 0.00044135
-0.0033379 4.8328e-05 0.097099 -0.1386 0.00064187 -0.0054652 0.00024174 -0.00016749
-0.00021018 -0.00021005 0.00058918 0.00012455
-0.0020552 0.0028539 0.00060061 -0.0055612 0.32926 -0.043488 -0.00067211 -7.4494e-05
0.00018556 0.00012337 -0.00059421 -0.0013332
-5.4565e-05 -0.00075481 0.00021223 -0.0002258 -0.00061368 -0.00011563 0.18381 -0.12044
-0.0023906 -0.0063198 0.00079557 0.0028901
-0.00062753 0.00015654 -0.00013306 -0.00024343 4.3584e-05 -6.9972e-06 -0.0023116 -0.0063685
0.26295 -0.0084852 0.00017282 -0.0024
-0.0010021 0.00051762 0.00054873 0.00014586 -0.00061337 -0.001199 0.00077803 0.0027945
7.6871e-05 -0.0023305 0.31476 -0.20218
3800000000 0.3061 -0.11301 -0.0023625 0.00060757 0.00083905 0.0040074 -0.001217 -0.0014881
0.001797 0.0010054 -0.0012242 0.00021834
-0.0023304 0.00060409 0.085826 -0.15321 -0.0023978 -0.0049372 0.00014991 0.00014462
-0.00093249 -0.00054353 0.00085017 1.0514e-05
0.00093025 0.0039793 -0.0024414 -0.0049151 0.32532 -0.085249 -0.00064906 0.00026764
0.00085385 0.00013243 -0.00069373 -0.00058964
-0.001177 -0.0015497 0.0002358 0.00014621 -0.00068806 0.00025312 0.17394 -0.14616
-0.0031407 -0.0048602 0.001581 0.0016324
0.0017073 0.00093721 -0.0010923 -0.00052334 0.00094671 -7.8426e-05 -0.0032647 -0.0047802
0.27538 -0.050652 0.0012244 -0.00102
-0.0012124 0.00036537 0.0009012 -2.1416e-05 -0.00084255 -0.00060917 0.001529 0.0016434
0.0011554 -0.00098736 0.30655 -0.24323
3860000000 0.29513 -0.14421 -0.0010739 0.0012086 0.0029735 0.0017856 -0.0019968 0.0011524
0.00091023 -0.0012741 -0.00027649 0.0015944
-0.0010691 0.001261 0.066668 -0.16279 -0.003519 -0.0048079 0.00065619 -0.00068639
-0.00093319 0.0013943 0.00089819 -0.0012345
0.0029837 0.0017172 -0.0036304 -0.0047721 0.30549 -0.12534 -0.00077821 0.00083923
0.00032327 -0.0007436 -0.0010684 -0.00012517
-0.0021055 0.0011314 0.00062294 -0.00061526 -0.00082857 0.00086223 0.14651 -0.16102
-0.0030388 -0.0049312 0.0019072 0.0011646
0.00084274 -0.0011564 -0.0007807 0.0013398 0.0001982 -0.00067896 -0.0030732 -0.0048764
0.27151 -0.081564 0.00018392 -0.0028046
-0.00023109 0.0016325 0.00080611 -0.0011207 -0.00097238 -0.00032318 0.0018237 0.001025
0.00023135 -0.002802 0.2836 -0.28118
3920000000 0.28006 -0.1846 0.0016274 0.00059495 0.0037264 0.0023442 -0.00019007 0.00098428
0.00054446 -3.0918e-05 0.00045902 0.00035865
0.0016527 0.00060937 0.039182 -0.17911 -0.0048367 -0.0028316 -0.00042477 -8.4434e-05
0.00034697 0.00025069 -0.0003321 -0.00057962
0.0037162 0.0023179 -0.0048645 -0.0027896 0.29867 -0.15848 0.00015411 0.0014286
0.0015219 -0.0011829 -0.00047463 0.00022147
-6.0907e-05 0.00092463 -0.00040882 -0.00010227 0.0001343 0.0014108 0.12586 -0.17127
-0.0044374 -0.0038828 0.0019874 -0.00069815
0.00032469 -5.6869e-05 0.00036603 0.00032312 0.0014869 -0.0011329 -0.0043678 -0.003859
0.26169 -0.13124 0.00063538 -0.0018646
0.00050597 0.00045425 -0.00026119 -0.00069157 -0.00036486 6.3507e-05 0.0020962 -0.00061456
0.00070523 -0.0018584 0.2624 -0.30817
3980000000 0.25286 -0.22009 0.0019009 -0.0027828 0.004883 -0.00047342 0.00024057 0.00098814
0.00091346 -0.0017372 0.00059689 7.1959e-05
0.0018797 -0.0028084 0.016751 -0.19202 -0.0054083 -0.0010416 0.00076313 0.00056961
0.00056737 0.00051967 -0.00018817 -0.0012072
0.004765 -0.00046944 -0.0054336 -0.0010324 0.27001 -0.18886 0.0014716 3.1185e-05
-0.0011156 -0.0012287 -0.00067995 -0.00040357
0.00018118 0.0011215 0.00074435 0.00057684 0.0014284 0.00010197 0.090034 -0.19291
-0.0051513 -0.0037337 0.0015299 -0.00085648
0.0009368 -0.0017469 0.000591 0.00040924 -0.0010647 -0.001056 -0.0051356 -0.0036743
0.24888 -0.1606 0.001129 -0.0051521
0.00063909 6.3165e-05 -0.00029755 -0.001142 -0.00062078 -0.00039958 0.0015363 -0.00095037
0.001125 -0.0051992 0.22692 -0.34572
4040000000 0.2249 -0.24533 -0.00041091 -0.0037361 0.0033428 -0.0031184 0.00021526 9.5405e-05
-0.00067093 -0.00072935 0.0006252 -0.00015655
-0.00035024 -0.0037831 -0.0085531 -0.19911 -0.0045545 0.00012603 0.00018649 -0.001036
0.00016215 -6.6076e-05 -0.001474 3.8611e-05
0.0033283 -0.0031662 -0.0045341 0.00021746 0.24746 -0.22219 0.00032461 -0.00050728
-0.0010552 -0.00026572 -0.0010489 0.00017745
0.00022654 0.00014667 0.00015775 -0.0010879 0.00038265 -0.00053542 0.068028 -0.1876
-0.0068793 -0.0016429 0.0014247 -0.00078994
-0.00070824 -0.00062043 0.0001629 2.8573e-05 -0.0010094 -0.00047001 -0.0069246 -0.0016161
0.23474 -0.19375 -0.0023774 -0.0031553
0.00075359 -0.00012529 -0.0014575 -4.6096e-05 -0.001007 0.00011487 0.0014378 -0.00075596
-0.0023038 -0.0033648 0.19041 -0.3638
4100000000 0.19473 -0.26881 -0.0028421 -0.0029584 0.00076885 -0.0034158 -0.00029598 -5.2425e-05
0.00033216 -0.0016102 0.00040151 0.00018879
-0.0029006 -0.0028735 -0.034487 -0.20192 -0.0045728 0.00075699 -0.00017967 -0.00026513
0.00073871 0.00024385 -0.00042396 0.00041716
0.00074655 -0.0034334 -0.0045871 0.00079767 0.22518 -0.24775 0.00029159 -9.6068e-05
-0.00064389 -0.00040304 -0.001337 -5.4813e-05
-0.00032645 8.9862e-06 -0.00025551 -0.00029433 0.00018203 -0.00014636 0.034497 -0.20105
-0.00636 0.0010066 0.0012952 -0.0013505
0.00028964 -0.0017868 0.00064478 0.00021441 -0.00066452 -0.00020642 -0.006343 0.00098277
0.2168 -0.21807 -0.0023831 -0.0045085
0.0003839 3.892e-05 -0.00030827 0.00049388 -0.0012451 -7.9755e-05 0.0013508 -0.0013878
-0.0025062 -0.004482 0.15614 -0.39022
4160000000 0.16592 -0.2855 -0.0035396 -0.0020593 2.8196e-05 -0.0031804 0.00063901 -6.637e-05
-0.0036613 -0.00050134 0.00069596 -0.00061612
-0.0035804 -0.0021113 -0.059738 -0.19789 -0.0047405 0.0025788 -0.00041441 -0.00036268
0.00019561 -0.0005026 -0.00096831 0.00033573
-0.00012679 -0.0032 -0.0046859 0.0026134 0.19294 -0.26329 0.0005497 -0.00017558
-0.00094439 -0.00041121 -0.0013011 0.00095945
0.00066731 -8.658e-05 -0.0003967 -0.00039444 0.00041801 -0.00024931 0.010353 -0.1885
-0.0054915 0.0018344 0.00097845 -0.0020852
-0.0036565 -0.00037803 0.0001934 -0.00039787 -0.00099013 -0.00050043 -0.0054889 0.0018172
0.18144 -0.25262 -0.0047596 -0.0031258
0.00079754 -0.00056121 -0.00097092 0.00027197 -0.001432 0.00098475 0.0008582 -0.0020433
-0.0048098 -0.0031229 0.10773 -0.39927
4220000000 0.13783 -0.30174 -0.0046705 -7.3559e-05 0.00015686 -0.0036867 -0.00028549 -0.00016657
-0.00086385 0.00099485 0.00044733 -0.0012493
-0.0046648 -5.3299e-05 -0.095795 -0.18757 -0.0023549 0.0032881 -0.00022066 -7.1414e-05
4.0003e-05 -6.408e-06 -0.00052323 0.0010076
5.4007e-05 -0.0036549 -0.0023222 0.0033559 0.16338 -0.28975 -3.6289e-05 9.8211e-05
0.00014288 0.00012477 -0.00023338 0.00127
-0.00039314 -5.1034e-05 -0.00021338 2.1287e-07 2.3363e-06 0.00022553 -0.013418 -0.18667
-0.0042869 0.0019758 3.5973e-05 -0.0023246
-0.00079591 0.00091989 8.1343e-05 4.6553e-07 0.00021117 0.00018385 -0.0042302 0.0019906
0.1659 -0.27387 -0.0048501 -0.0025637
0.00047817 -0.0012712 -0.00050409 0.0010586 -0.00025531 0.001161 9.0204e-05 -0.0022902
-0.0048631 -0.0024945 0.079312 -0.41241
4280000000 0.10637 -0.31039 -0.0029152 0.0017924 -0.0019044 -0.0041829 -0.00039917 0.00074229
-0.00041326 0.0010459 -0.00044843 -0.00024371
-0.0029177 0.0017197 -0.12115 -0.19186 -0.0027555 0.0030934 -0.0008012 -0.00044624
0.0001677 0.00043017 0.00037378 0.00054999
-0.0019955 -0.004256 -0.0026734 0.0031169 0.13319 -0.29648 0.00077222 -0.00013464
-0.00097409 0.00086313 -0.00038505 0.00085228
-0.0003672 0.00063789 -0.00087024 -0.00037402 0.00075051 -0.00013987 -0.050981 -0.17184
-0.0046948 0.0024338 -0.00044853 -0.00219
-0.00031739 0.001137 0.00019289 0.00040607 -0.00085195 0.00082191 -0.0046483 0.0025614
0.11669 -0.29415 -0.0063089 -0.00041925
-0.00051537 -0.00021127 0.00044953 0.00050153 -0.00038589 0.00082751 -0.00047802 -0.0020981
-0.0062476 -0.00048244 0.028886 -0.41758
4340000000 0.078789 -0.31952 -0.0018232 0.0019402 -0.0024374 -0.0015486 0.00027007 0.00049815
-3.5373e-05 0.0008127 -0.00015016 -0.0010897
-0.0017606 0.0019442 -0.14155 -0.16585 -0.0020617 0.0040189 1.8442e-05 0.00056668
-0.00022304 -0.00043795 0.00022363 0.00053829
-0.002447 -0.0015619 -0.0019964 0.0040645 0.097367 -0.3132 -0.00048807 -0.00097204
0.00022646 0.00093367 0.00089561 0.0020449
0.00039568 0.00046178 -4.1399e-05 0.00054056 -0.00037354 -0.00096652 -0.068751 -0.16903
-0.0042301 0.0039163 -0.0013604 -0.0023924
-9.6951e-05 0.00069108 -0.00015077 -0.00039662 0.00017433 0.00089805 -0.0042865 0.0037925
0.089227 -0.31749 -0.0049316 0.0017643
-0.00011685 -0.0010332 0.0002419 0.00050882 0.000949 0.0019855 -0.0014862 -0.0024594
-0.0050843 0.0018597 -0.0047965 -0.41073
4400000000 0.047566 -0.32439 -0.00074839 0.0014836 -0.0025975 -0.0016034 0.00089406 0.0012686
4.0149e-05 0.0008276 -0.00012126 -0.00075865
-0.00077 0.0015005 -0.17057 -0.15571 -0.001327 0.0040548 -0.0005106 0.00050911
0.00014455 -0.0005398 0.00063177 0.00040941
-0.002692 -0.0015388 -0.001227 0.0040417 0.067993 -0.31942 -6.5329e-05 -0.00022639
0.00050606 0.00015229 0.00095962 0.0013997
0.00092644 0.0013486 -0.00042886 0.00052888 1.1713e-06 -0.00020274 -0.093458 -0.15614
-0.0034899 0.0051796 -0.0022256 -0.0014322
0.00013716 0.00085902 4.4232e-05 -0.00055135 0.00036656 0.00021528 -0.0033416 0.0053038
0.055682 -0.32758 -0.0043377 0.0010821
-0.00027344 -0.00066122 0.00065797 0.00037049 0.0009813 0.0014354 -0.0021264 -0.0013827
-0.0041965 0.00089122 -0.050544 -0.41554
4460000000 0.012509 -0.32406 -0.00065109 0.00011838 -0.0043086 -0.00075021 0.0014011 -0.00064079
-0.00048274 0.0014432 -0.0010085 -0.00030468
-0.00066625 0.00015926 -0.19205 -0.1259 -0.00042351 0.0045318 -0.00034612 0.00071281
-0.00053057 -0.0005705 0.00055866 -0.00050272
-0.0043092 -0.00070838 -0.00035982 0.0045637 0.042524 -0.32634 -0.00041139 -0.00058204
0.00039336 0.000606 0.0021147 0.00053224
0.0013667 -0.00061917 -0.00032605 0.00071717 -0.00052785 -0.00055223 -0.10653 -0.1348
-0.0016082 0.006445 -0.0021939 -0.0008621
-0.00054569 0.0012848 -0.00056583 -0.00063295 0.0004299 0.00054909 -0.0016489 0.0064647
0.020002 -0.3211 -0.004247 0.0033308
-0.0010138 -0.0002866 0.00057487 -0.00051583 0.0020493 0.00047156 -0.0023241 -0.00092651
-0.0042575 0.0035122 -0.089967 -0.3968
4520000000 -0.011384 -0.32465 -0.00053649 -0.00055477 -0.0037317 0.00027107 0.00065333 -0.0001125
0.0017865 -1.8801e-05 -0.0007439 0.0010071
-0.00056043 -0.00056508 -0.21663 -0.10886 0.00060974 0.0047651 0.00053782 0.00087399
-0.00026678 4.8479e-05 0.00014996 -0.00024653
-0.0037375 0.00025035 0.0006996 0.0047541 0.011686 -0.32421 -0.0010831 0.00060361
0.00085425 -0.00069455 0.0017243 -0.00080573
0.00062624 -0.00012992 0.00054397 0.00086146 -0.0010604 0.00054025 -0.1245 -0.12549
-0.00059122 0.006171 -0.0030072 -0.00034062
0.0017786 3.8909e-05 -0.00023228 0.00011871 0.00085887 -0.00056796 -0.00046434 0.0061077
-0.029063 -0.33161 -0.0026655 0.0032423
-0.00071832 0.00094524 0.00018718 -0.00027076 0.0017235 -0.0008218 -0.0029733 -0.00032199
-0.0025694 0.0030824 -0.11907 -0.39459
4580000000 -0.049364 -0.31767 -0.0015029 -0.00052821 -0.0029061 0.0027467 0.00078526 -0.00037559
9.5216e-05 -5.7768e-05 -0.00051072 0.00092391
-0.0014443 -0.00051064 -0.2349 -0.082197 0.00097675 0.004166 0.00056953 -0.00010034
-1.9751e-05 0.00025839 0.00013144 -0.00029973
-0.0028827 0.0027604 0.0010528 0.0041318 -0.020647 -0.32113 -0.00011035 0.00047468
-0.00020327 0.00015849 0.0016247 -0.00099956
0.00076136 -0.00029759 0.00059962 -8.4552e-05 -0.00018768 0.00049078 -0.13489 -0.10075
0.0020351 0.0052995 -0.00267 0.0011909
0.00014743 -5.5059e-05 -9.3447e-05 0.00019645 -0.00023879 0.00018745 0.0020181 0.0053747
-0.054297 -0.33537 -0.0023047 0.0041124
-0.00047568 0.00080027 0.00014187 -0.00019342 0.001618 -0.0010473 -0.0026737 0.001216
-0.002378 0.0041699 -0.16431 -0.36501
4640000000 -0.075027 -0.31133 -0.0024492 -0.0014124 -0.0030758 0.0025525 0.00047182 -0.0013466
0.0014103 -0.00027342 0.00010584 0.00089455
-0.0024896 -0.0014234 -0.24519 -0.054644 0.0016922 0.0038756 0.00082037 0.00028913
-0.00032807 0.00034997 2.7627e-05 -0.00069306
-0.0030606 0.0025133 0.0017413 0.0038168 -0.044741 -0.31532 0.00021544 0.00083199
0.0012058 0.00027434 0.00017423 -0.0020596
0.00034516 -0.0013828 0.00081796 0.00032016 0.00020879 0.0007644 -0.14032 -0.086273
0.0034453 0.0039737 -0.0024989 0.0017629
0.001424 -0.00028835 -0.00021412 0.00039451 0.0012731 0.0001174 0.0034738 0.0038868
-0.087256 -0.31799 -0.0024954 0.0038665
0.00018178 0.00085872 -0.00010067 -0.00071448 0.00017451 -0.0020229 -0.0024842 0.0017067
-0.0024185 0.0037581 -0.18311 -0.35466
4700000000 -0.10304 -0.30619 -0.0039236 -1.0858e-05 -0.0014406 0.0046611 -0.00090926 -0.00092659
0.00093797 -0.0005507 0.0010099 0.00074329
-0.003951 -1.174e-06 -0.25697 -0.035813 0.0028503 0.0039927 0.00042572 -0.00053371
0.00033297 0.00047156 -0.00020893 -1.3525e-06
-0.001359 0.004692 0.0029027 0.0039916 -0.075796 -0.30883 -0.00017418 0.00059259
0.00033556 -0.00025753 -3.1684e-05 -0.0014929
-0.00085162 -0.00086972 0.00042827 -0.00051986 -0.00018988 0.00058057 -0.15723 -0.065209
0.0033749 0.0017473 -0.0015396 0.0024617
0.0010415 -0.00068598 0.00035219 0.00052103 0.00030254 -0.0002004 0.0033199 0.0018265
-0.12583 -0.30911 -0.0010567 0.0041267
0.00098299 0.0006508 -0.00023853 -6.6695e-06 -0.00012454 -0.0015327 -0.0014835 0.0024758
-0.0011862 0.0042523 -0.22666 -0.32564
4760000000 -0.13285 -0.29083 -0.0046671 0.0011678 0.00068084 0.0046784 -0.00080343 -0.00066476
0.00036205 -0.00096772 0.00089865 -0.00049458
-0.0047134 0.00112 -0.25237 0.0065984 0.0031715 0.0031299 -6.0523e-05 -0.00065061
0.00034551 0.00012486 7.8164e-05 -0.00019208
0.00075306 0.0047358 0.0032051 0.0030349 -0.1058 -0.29454 0.00080476 0.00035873
0.00087384 -0.00031382 -0.0013688 -0.00083672
-0.00074827 -0.00074546 -3.145e-05 -0.0006553 0.00084761 0.00041212 -0.15116 -0.048608
0.0024272 0.0011948 -0.00071501 0.0027809
0.00032708 -0.00087525 0.00029656 0.0001442 0.00090358 -0.0001969 0.0024837 0.0011176
-0.15872 -0.2905 -0.00067712 0.0044683
0.00092376 -0.00054847 8.803e-05 -0.00016595 -0.0012692 -0.0009116 -0.0007401 0.0027752
-0.00066736 0.0043359 -0.23792 -0.30325
4820000000 -0.1597 -0.2772 -0.0051516 0.0025815 0.0015757 0.0029245 -0.00093322 -0.000462
0.00056858 -0.0010379 0.00021448 -0.00040276
-0.0051138 0.0025656 -0.26388 0.029058 0.004388 0.0030149 -5.3433e-05 -0.00029273
0.00027455 -0.00019335 -0.00016057 -0.0003835
0.0016678 0.0028529 0.0044734 0.0029631 -0.13307 -0.29032 0.00052582 -0.00042621
0.00020702 -0.00073786 -0.00096218 -0.00024944
-0.00098057 -0.00036528 -6.0744e-05 -0.00026907 0.00049288 -0.0004029 -0.16637 -0.031267
0.0016881 4.2146e-05 7.7144e-05 0.0028824
0.00061461 -0.00099408 0.00033727 -0.0002102 0.00020306 -0.00071518 0.0016796 0.00010138
-0.19587 -0.27264 7.1326e-05 0.0035124
0.00025776 -0.00036679 -0.00019575 -0.00034333 -0.00098011 -0.00035527 0.00010442 0.0029669
0.00013709 0.003624 -0.27506 -0.27318
4880000000 -0.19097 -0.25732 -0.0043574 0.0046219 0.0021262 0.003067 -0.0013873 0.00027677
-0.00082977 -0.0011109 0.00025589 -8.6304e-05
-0.004393 0.0045944 -0.25513 0.070714 0.0047075 0.0015437 -0.00033742 -0.00017502
-0.00024076 0.00018034 -0.00019846 0.00011845
0.0021725 0.0030581 0.0047194 0.0014863 -0.15153 -0.27752 0.00040144 -0.00042633
-0.00033601 -0.001189 -0.00035955 -3.2034e-05
-0.0014225 0.00024218 -0.00038362 -0.00018554 0.00046328 -0.000418 -0.15938 -0.012469
0.00077509 5.0012e-05 0.0010655 0.0025866
-0.00088811 -0.0010009 -0.00028401 0.00019543 -0.00026372 -0.0013587 0.00083259 5.8206e-05
-0.22465 -0.25543 0.00074613 0.0034028
0.00020766 -0.00019014 -0.00017966 0.00014872 -0.00026579 2.0395e-05 0.001058 0.0024894
0.00077228 0.0032956 -0.28675 -0.24379
4940000000 -0.21185 -0.2397 -0.0030638 0.006746 0.0030378 0.00097636 -0.00024578 0.00065812
-0.001021 -0.00047698 -1.2865e-06 -0.00059725
-0.0030255 0.0066843 -0.2665 0.096268 0.0056334 0.0010614 -5.855e-05 -7.451e-05
0.00035216 -0.00022838 -0.00033122 0.00012384
0.0030903 0.00094546 0.0056875 0.00093197 -0.17205 -0.25409 0.00012208 -0.00042414
-0.00092263 -2.732e-05 -0.00052068 7.2388e-05
-0.00025627 0.00077786 -4.4294e-05 -4.6427e-05 8.5714e-05 -0.00045052 -0.16687 -0.0031529
-9.5613e-05 0.00050035 0.0020346 0.0018463
-0.0010254 -0.00050662 0.00035129 -0.00024056 -0.00087447 0.00010083 -0.00013799 0.0004517
-0.24691 -0.22651 0.00038573 0.0032143
4.7398e-05 -0.00060099 -0.00032505 0.00015714 -0.00054192 2.8156e-05 0.0020453 0.0018604
0.0004915 0.0033891 -0.31002 -0.21714
5000000000 -0.23257 -0.21523 -7.434e-05 0.0074246 0.0031313 0.0016302 -0.00011098 0.00063286
-0.00060096 0.00060207 -0.00021422 -0.00087716
-5.9927e-05 0.007432 -0.25279 0.11379 0.0057703 -0.00067737 -0.00028618 -9.1995e-05
-6.4952e-05 -0.00053549 -0.00025585 -0.00010976
0.0031537 0.0015754 0.005769 -0.00078242 -0.20196 -0.2392 -0.00053496 -0.00071139
-0.00036992 -0.00038132 -0.00044073 -0.00017577
-0.00018188 0.0006584 -0.00029759 -0.0001135 -0.00055698 -0.00071001 -0.16115 0.021208
-0.00034326 0.0016799 0.0023411 0.001154
-0.00060292 0.00070904 -0.00012432 -0.00055153 -0.00041086 -0.00041393 -0.00029345 0.0017598
-0.27354 -0.20372 0.00065726 0.0040361
-0.00032895 -0.00085158 -0.00020887 -8.7155e-05 -0.0003466 -0.00014739 0.0023466 0.0010528
0.00050601 0.0039604 -0.32239 -0.18293
5060000000 -0.25332 -0.18725 0.0020747 0.0070635 0.0030945 -0.00052128 0.00019908 0.00053504
-0.00033175 -8.7492e-06 -0.00033702 -0.00027781
0.002041 0.0070584 -0.23501 0.15051 0.0050908 -0.0019013 1.1626e-05 0.00017806
-0.00032419 -3.0135e-05 -0.00026756 0.00020216
0.003092 -0.00057381 0.0050698 -0.0019664 -0.2159 -0.21756 -0.00041152 0.00045051
-0.00084028 0.00011857 -0.0012554 -4.3295e-05
0.00018572 0.00055283 5.9824e-06 0.0002008 -0.00038506 0.00045353 -0.16261 0.02844
0.00021498 0.0031016 0.0019583 0.00043865
-0.00040031 -0.00010728 -0.000326 1.1396e-05 -0.00075865 0.00012406 0.00019791 0.00299
-0.28407 -0.1728 0.0018328 0.0032214
-0.00024584 -0.0002605 -0.00031687 0.00023779 -0.0012073 4.6075e-05 0.0019468 0.00046947
0.0020027 0.0032393 -0.33418 -0.1544
5120000000 -0.26922 -0.16186 0.0035034 0.0058442 0.0027636 -0.00050731 0.00035938 0.00066469
-0.000101 0.00076661 -0.00048235 6.1534e-05
0.0034891 0.0058371 -0.2293 0.17694 0.0048604 -0.0026254 7.1918e-05 0.00027872
-1.6101e-05 -4.5888e-05 -1.3655e-05 0.00027507
0.0027456 -0.00050732 0.004833 -0.0026793 -0.22969 -0.20212 -1.2959e-05 0.00023968
-0.00027482 0.0010336 -0.0012214 0.00086699
0.00030123 0.00062892 8.4648e-05 0.00024876 3.4398e-05 0.00019917 -0.15892 0.05459
0.0017734 0.0031332 0.0023886 0.00036227
-6.582e-05 0.00084945 -5.91e-05 -4.9113e-05 -0.00031355 0.00095255 0.0017741 0.0031942
-0.29761 -0.13899 0.0017125 0.0033937
-0.00050695 7.6394e-05 3.0913e-06 0.0002756 -0.001121 0.00090567 0.0024407 0.00031264
0.0015637 0.0033784 -0.34695 -0.1201
5180000000 -0.28494 -0.13136 0.0050016 0.0048056 0.0032704 -0.0010769 0.00024581 0.00060781
-0.00013303 0.00037875 -0.0005236 0.00042995
0.0049919 0.0047953 -0.20671 0.1999 0.0042018 -0.003841 -0.0003235 -0.00024608
-0.00015203 -0.00014598 -7.8038e-05 0.0002158
0.0033395 -0.0010816 0.0041463 -0.0038943 -0.24065 -0.16564 -0.00033386 0.00062164
-0.00012499 -2.8274e-05 -0.00025879 0.00095383
0.00029324 0.0005458 -0.00034778 -0.00020043 -0.0003376 0.00063801 -0.15785 0.064371
0.0031664 0.0034721 0.0022479 -0.00069486
-0.00019895 0.00028793 -9.8662e-05 -0.00015123 -4.4076e-05 1.9732e-05 0.0031807 0.0034475
-0.30822 -0.096896 0.0028776 0.0033472
-0.00046981 0.00045888 -0.00010874 0.00022915 -0.00033091 0.001058 0.0022187 -0.00075326
0.0029497 0.0033834 -0.34915 -0.088226
5240000000 -0.29318 -0.10435 0.0052957 0.0034887 0.0028173 -0.0027402 0.00064247 -1.7384e-06
-0.00033495 -9.3612e-05 1.995e-05 0.00076387
0.0053148 0.0035 -0.19457 0.23691 0.0029998 -0.0048267 -7.2627e-06 0.0001365
-0.00017892 3.3245e-06 0.0002946 0.00044226
0.0027768 -0.0027777 0.002954 -0.0048692 -0.25721 -0.14087 0.00036858 0.0002729
-0.00027475 0.00063799 0.00027807 0.0012649
0.00065101 2.2482e-05 -1.708e-05 0.00012654 0.0003524 0.00024275 -0.15841 0.084835
0.003768 0.0020836 0.0016647 -0.0013229
-0.00034813 -7.4623e-05 -0.0002248 4.1116e-05 -0.0003146 0.00061249 0.0037479 0.0020516
-0.32108 -0.056774 0.0034507 0.0026692
1.3161e-05 0.0007315 0.00028923 0.00039578 0.0002941 0.0011536 0.0017233 -0.0012802
0.0033833 0.0026656 -0.35544 -0.054907
5300000000 -0.29804 -0.074072 0.0061304 0.001862 0.0016612 -0.0033413 0.00014971 -0.00028084
0.0004012 0.00070241 0.00018066 0.00023608
0.0061119 0.0018824 -0.18672 0.24161 0.0020373 -0.0054151 -0.00010347 0.00024743
9.1196e-05 0.00036194 0.00040127 0.00019636
0.0015943 -0.0033994 0.0019673 -0.0054213 -0.27321 -0.11512 0.00029483 -0.00028323
0.00025828 0.00044859 0.00073737 0.0007134
0.00015303 -0.00032766 -7.2369e-05 0.00024921 0.00032724 -0.0002551 -0.15075 0.094268
0.0051291 0.0012322 0.001296 -0.0016217
0.00046196 0.00066891 0.00015822 0.00036127 0.00034065 0.00032093 0.0051476 0.0012695
-0.3317 -0.030294 0.0035628 0.0022262
0.00016251 0.00027671 0.00041159 0.00018689 0.00076711 0.00068557 0.0012542 -0.0016228
0.0035447 0.0021905 -0.35075 -0.018994
5360000000 -0.29818 -0.03689 0.0060819 0.0006089 0.00018668 -0.0038275 0.00041793 -2.0721e-05
0.00013102 0.00042814 0.00059878 -0.00016231
0.0060756 0.00062464 -0.14926 0.26302 0.00064883 -0.0054477 7.3674e-05 0.00025071
-2.0698e-05 1.9577e-05 0.00053342 -0.00018494
0.00012796 -0.0038719 0.00057484 -0.0054587 -0.27168 -0.088074 0.00036654 0.00030648
0.00018681 0.00040336 0.00067434 0.00043875
0.00047733 6.1461e-07 7.4026e-05 0.00021141 0.00039194 0.00036721 -0.14879 0.11202
0.0055583 -0.00084374 0.00062345 -0.0019429
0.0001938 0.00046703 -4.6218e-05 -2.801e-05 0.00024952 0.00037847 0.005539 -0.0009225
-0.32512 0.0080777 0.0048886 0.0019384
0.00069667 -0.00016645 0.00052228 -0.00026436 0.00069281 0.00040869 0.00063017 -0.0019153
0.0048842 0.0019503 -0.34869 0.0091315
5420000000 -0.30055 -0.013703 0.0061195 -0.0012495 -0.00070401 -0.0036064 -4.0057e-05 -0.00016304
0.00088793 0.00044366 0.0002066 -0.00028723
0.0061446 -0.0012361 -0.13027 0.28953 6.9138e-05 -0.005394 9.8503e-05 0.00014927
4.6941e-05 5.371e-05 0.0002912 -4.8247e-05
-0.0007798 -0.0035472 -3.4762e-05 -0.0053734 -0.28714 -0.05524 -0.00014404 -0.0004732
0.00095565 0.00012082 0.0011005 4.3141e-05
-5.513e-05 -0.00017462 9.9731e-05 0.00015001 -0.00019404 -0.000523 -0.13754 0.12662
0.0046119 -0.0021978 0.0001885 -0.001765
0.00088103 0.00047339 0.00010101 6.9128e-05 0.00092785 7.9113e-05 0.0046405 -0.0021798
-0.33007 0.037184 0.0049162 0.00060562
0.00031407 -0.00021793 0.00025171 -6.8491e-05 0.0011484 -4.1932e-05 0.00012894 -0.0017931
0.0049515 0.00053067 -0.34105 0.05095
5480000000 -0.2925 0.022657 0.0049851 -0.0020996 -0.0020282 -0.0027889 0.00036156 -2.9673e-05
0.00099794 -0.00027896 -0.00013221 -3.2735e-05
0.0049997 -0.0020825 -0.11579 0.29739 -0.0014052 -0.0056538 2.926e-06 0.00022594
4.4478e-05 -1.4027e-05 0.00027927 -5.1559e-05
-0.0020866 -0.0027913 -0.0015189 -0.0056831 -0.29152 -0.032842 -0.00029759 0.00018858
0.00059156 -0.00039342 0.00080249 0.00010459
0.00039167 3.6673e-06 1.9898e-05 0.00021658 -0.00025408 0.00016951 -0.13091 0.13776
0.0038916 -0.0033682 -0.00015772 -0.0018405
0.00094283 -0.00039018 -1.7948e-05 -6.3994e-06 0.00060032 -0.00035449 0.0038269 -0.0033803
-0.31868 0.064204 0.0048906 0.00012527
-0.00011418 -0.0001292 0.00023582 -0.00013386 0.00084228 6.9478e-05 -0.00018724 -0.0018763
0.0049312 0.00013921 -0.33205 0.072605
5540000000 -0.28831 0.047743 0.0041351 -0.002747 -0.0027138 -0.0018083 0.00030562 -0.00032283
9.8627e-05 -0.00014059 -0.0002866 0.00019583
0.0041286 -0.002743 -0.074718 0.31457 -0.0025252 -0.0051499 0.00046263 0.00011427
6.3598e-05 -0.00011981 -1.1188e-05 -0.00039083
-0.0027245 -0.001792 -0.002633 -0.0050896 -0.29075 -0.011948 0.00023016 -0.00018204
0.00030542 -0.00012647 0.00051587 -0.00033314
0.00031679 -0.00035741 0.00044687 0.0001285 0.00020867 -0.00014403 -0.11931 0.15897
0.0024746 -0.0037333 -0.0010217 -0.0018306
6.9319e-05 -0.00017128 6.457e-05 -0.00012398 0.00040589 -0.00017012 0.0024154 -0.003785
-0.30345 0.098945 0.0049558 -0.0011269
-0.00021609 0.00023432 -3.6486e-08 -0.0004088 0.00044047 -0.00025227 -0.0010548 -0.0018159
0.0049132 -0.001114 -0.32388 0.11401
5600000000 -0.2772 0.07562 0.0032701 -0.0037209 -0.0023892 -0.0016491 0.00026405 -0.00044589
0.0002519 -0.00026195 0.00028101 0.00043626
0.0033025 -0.0036843 -0.071963 0.32854 -0.0037899 -0.0048398 4.3222e-05 -0.00021598
-5.5226e-05 -1.0569e-05 -0.00018097 -0.00029318
-0.0024132 -0.0015848 -0.0038553 -0.004774 -0.29021 0.019854 -3.1237e-05 9.9596e-05
0.00023177 -0.00062536 0.00020894 -0.00040774
0.00031307 -0.00038045 1.9362e-05 -0.00023028 -7.8139e-05 9.4339e-05 -0.1116 0.15843
0.0017678 -0.0037016 -0.0010513 -0.00096852
0.00021 -0.00027834 -7.9883e-05 9.4821e-06 0.00016066 -0.00056299 0.0017775 -0.0036749
-0.29471 0.12791 0.004361 -0.0015379
0.00019796 0.00038444 -0.00023806 -0.00033278 0.00021245 -0.00048204 -0.001061 -0.00094659
0.0043846 -0.0016154 -0.30201 0.12826
5660000000 -0.26564 0.097787 0.0030883 -0.0037117 -0.0034178 -0.00072955 -0.00034945 -0.00075869
-0.00022705 -0.00045915 0.00038665 -0.00025546
0.0030804 -0.0037071 -0.03043 0.31983 -0.0047023 -0.0030765 -5.963e-06 -0.00015615
0.00011869 1.4544e-05 -9.5367e-05 -0.000157
-0.0034316 -0.00067357 -0.0047446 -0.0029924 -0.29057 0.043694 -0.0001552 7.5738e-05
-0.00050283 -0.00041206 0.0002264 -0.0011031
-0.00039186 -0.0007548 -2.5908e-06 -0.00014488 -0.00015795 6.943e-05 -0.096277 0.1784
0.00082313 -0.0040221 -0.0013417 -0.00098751
-0.00015803 -0.00059075 0.00015355 5.4732e-05 -0.00046791 -0.00048709 0.0007129 -0.0040254
-0.2796 0.15514 0.0040614 -0.002758
0.00050994 -0.00034102 -9.0204e-05 -0.00014812 0.00028512 -0.0011183 -0.0013677 -0.00099564
0.0041016 -0.0027461 -0.29363 0.16467
5720000000 -0.2505 0.11908 0.0026194 -0.0042799 -0.0028642 0.00079104 -0.00053173 -0.00020718
-0.00034773 -0.00011908 -6.8548e-05 -0.00037322
0.0026241 -0.0042686 -0.0023405 0.34499 -0.0057661 -0.0025795 6.4452e-05 -3.8033e-05
-0.00024228 3.1364e-05 -0.00027559 0.00022019
-0.0028604 0.00084621 -0.0058096 -0.0024621 -0.28681 0.075047 0.00016628 2.1278e-05
0.00025085 0.00043587 -9.877e-05 -0.00020036
-0.00048652 -0.00020461 6.4469e-05 -7.503e-05 0.00013121 8.1643e-05 -0.080228 0.18022
-0.00011885 -0.0037184 -0.0015853 -0.00033899
-0.00032523 -6.5965e-05 -0.00025945 2.8983e-05 0.00025135 0.00050758 -8.9911e-05 -0.0037022
-0.26781 0.18148 0.0039933 -0.0039477
-0.00015792 -0.00040226 -0.00031873 0.00018776 -0.00016306 -0.00021022 -0.0015799 -0.00036045
0.004004 -0.0039257 -0.26254 0.18185
5780000000 -0.23419 0.1366 0.0014224 -0.0048987 -0.0025157 0.0011243 -0.00072393 8.8271e-05
-0.00029728 -0.00032722 -0.00028795 -0.0002889
0.0014325 -0.004907 0.011076 0.3397 -0.0059773 -0.00051892 -1.4749e-05 -0.0002224
-2.7249e-05 1.367e-05 -4.1798e-05 -0.00012204
-0.0025108 0.0011891 -0.0060207 -0.0004109 -0.283 0.091699 -7.8449e-05 -0.00011078
0.00019338 -3.2774e-05 -0.00018706 -0.0005185
-0.00072657 0.00010396 -4.3073e-05 -0.00018535 -7.5032e-05 -9.4132e-05 -0.071261 0.19617
-0.00012368 -0.0033441 -0.0013102 3.5422e-05
-0.00035299 -0.00040186 -4.1962e-05 1.5318e-06 0.00021973 -1.2614e-05 -0.0001651 -0.003331
-0.25692 0.20244 0.0028841 -0.003873
-0.00014537 -0.0002213 -8.6627e-06 -0.00014609 -0.00025135 -0.00054704 -0.0013419 -6.457e-06
0.0028336 -0.0038653 -0.25363 0.20399
5840000000 -0.22025 0.15768 4.2785e-05 -0.005525 -0.0021042 0.0012423 -6.8915e-05 0.00033152
-0.00038481 0.00021485 -0.00041362 -0.00038111
6.8951e-05 -0.0055456 0.046968 0.34261 -0.005738 0.00057984 -0.0002049 3.5713e-06
0.00021916 -1.2243e-06 -6.6386e-05 0.00028455
-0.0020759 0.0012804 -0.0057524 0.00071821 -0.27563 0.11544 -0.00023469 4.7268e-05
-8.9772e-05 -0.00071152 -0.00039574 -0.0003524
-4.0402e-05 0.00029217 -0.0001964 -1.4895e-05 -0.00027377 1.4507e-05 -0.048331 0.199
-0.00093603 -0.0037195 -0.0012853 0.00021071
-0.0003689 0.00024291 0.00019896 -2.2196e-05 -0.00016658 -0.00075574 -0.00096041 -0.0037159
-0.23995 0.21117 0.0020622 -0.0043006
-0.00049566 -0.00043953 -0.00010682 0.000226 -0.00043364 -0.00042825 -0.0012603 0.00024001
0.0021011 -0.004344 -0.21724 0.22784
5900000000 -0.20621 0.1696 -0.0020671 -0.0054625 -0.0021469 0.0025461 -0.00011801 5.138e-05
0.00015294 -0.00015898 -7.7527e-05 0.0003983
-0.0020568 -0.0054549 0.067009 0.34206 -0.0050505 0.002001 1.4768e-05 -6.0311e-06
-3.528e-06 -0.00026735 -4.752e-05 -6.7334e-05
-0.0020536 0.002581 -0.005031 0.0021152 -0.2601 0.13097 -4.1524e-05 -8.7788e-05
-0.0004703 -0.00046863 -0.00088521 -0.00012556
-0.00012388 5.9913e-05 2.8514e-05 -1.6329e-05 -1.1224e-05 -0.00012582 -0.041105 0.20951
-0.00127 -0.003543 -0.0012306 0.00024523
0.00013736 -0.00022302 2.3436e-05 -0.00027964 -0.00050953 -0.0005342 -0.0013188 -0.0035187
-0.2134 0.22551 0.0016682 -0.0051876
4.1114e-05 0.00035561 6.9489e-05 -0.00014156 -0.00079034 -6.0074e-05 -0.001174 0.00020901
0.001714 -0.0051548 -0.20297 0.23716
5960000000 -0.18576 0.18273 -0.0031338 -0.0039017 -0.00064874 0.0026578 -0.00016781 0.0001626
-0.00019149 0.00018933 -5.0156e-05 4.0879e-05
-0.0031436 -0.0038823 0.093812 0.34084 -0.0041455 0.0022865 -0.0002046 2.0414e-05
-1.4851e-05 8.5991e-05 1.1585e-05 0.00020634
-0.00063052 0.00267 -0.0041098 0.0023877 -0.24436 0.15696 -4.2313e-05 -0.00018091
-0.00043164 0.00014272 -0.00043737 -0.00016637
-0.00015095 0.00014913 -0.00019641 1.6573e-05 -6.4832e-05 -0.00017722 -0.022416 0.21782
-0.002312 -0.0032089 -0.00093495 0.00091622
-0.00015652 0.000174 -1.3335e-05 0.00010505 -0.00044605 0.00015329 -0.0023296 -0.0031723
-0.19305 0.24085 -0.00015316 -0.0052427
-2.3096e-05 4.2413e-05 3.3439e-06 0.00019232 -0.00057156 -0.00016956 -0.00096911 0.00094375
-0.00013426 -0.0052612 -0.17363 0.26418
6020000000 -0.16778 0.19797 -0.0038891 -0.0028797 -0.00017246 0.0030153 -4.5989e-05 0.00054047
-0.00026718 0.00035881 -3.2225e-05 0.00027554
-0.0038827 -0.0028808 0.12186 0.33187 -0.0046053 0.0033139 -6.2281e-05 0.00013311
-0.00010711 0.00012062 -0.00024948 0.00016744
-8.3824e-05 0.0029795 -0.0045374 0.0033989 -0.22453 0.16893 -0.00031196 0.00026428
-0.00074984 0.00014607 -0.00058833 0.00063358
-9.8324e-06 0.00055135 -7.4275e-05 0.00014345 -0.00031139 0.00025072 -0.016028 0.21324
-0.0030292 -0.00307 -0.00063981 0.00071396
-0.00023779 0.00032742 -0.00012185 0.00011881 -0.0007486 6.4323e-05 -0.0030776 -0.0030217
-0.16381 0.25335 -0.0005921 -0.0047572
-5.1183e-05 0.00021138 -0.00025479 0.00014502 -0.00060707 0.00060558 -0.00062488 0.00074666
-0.00049913 -0.0047662 -0.14648 0.26322
6080000000 -0.14732 0.20662 -0.0040314 -0.00073246 0.0013444 0.00279 0.00010682 0.00013089
0.0001251 0.00013225 0.00019355 -6.836e-06
-0.0040019 -0.00072984 0.14331 0.33246 -0.0030072 0.004652 -6.2615e-05 2.3259e-06
-1.1914e-05 9.1082e-05 0.00017674 0.00036479
0.0013948 0.0027225 -0.0029299 0.0047088 -0.2065 0.19572 0.00030088 0.00014646
-0.00020005 0.00069801 -0.00013866 0.00038056
0.0001248 7.5901e-05 -3.5114e-05 -2.1521e-05 0.00026131 0.00013106 0.00077756 0.22132
-0.0040735 -0.0020167 -0.00086396 0.0010772
0.00020508 0.00015486 -1.01e-05 0.00014649 -0.00011249 0.00071924 -0.0040978 -0.0019841
-0.13544 0.27051 -0.0014485 -0.0052449
0.00019523 -6.5859e-05 0.00016858 0.00035187 -0.00014927 0.00037034 -0.0008859 0.0010661
-0.0015154 -0.0052021 -0.12483 0.28446
6140000000 -0.13005 0.21965 -0.0035311 -0.00049788 0.0016107 0.0020553 9.7115e-05 2.7795e-05
1.6257e-06 -0.00013334 0.00029235 -0.00013567
-0.0035076 -0.00049826 0.17002 0.31327 -0.0021587 0.0053111 5.7714e-05 4.1139e-05
0.00037484 -3.5745e-05 0.00028332 0.00012924
0.0016508 0.0020336 -0.002101 0.0053607 -0.18264 0.21479 0.00035531 -0.00012035
0.00015401 0.00065479 2.5918e-05 0.00081784
8.7581e-05 7.6271e-06 6.2899e-05 4.0641e-05 0.00033924 -0.00010031 0.013515 0.21199
-0.0047032 -0.00089409 -0.00056149 0.0014905
6.1886e-05 -9.1922e-05 0.00040583 -1.409e-05 0.00015007 0.0006192 -0.0047266 -0.00084096
-0.1155 0.2901 -0.0032569 -0.0040661
0.00028857 -7.9024e-05 0.00028969 0.00013843 0.00010368 0.0007812 -0.00047003 0.0014932
-0.0032354 -0.0041166 -0.085538 0.28258
6200000000 -0.11423 0.2249 -0.0029681 -0.00016894 0.0021079 0.0012989 0.00010726 0.00036889
-0.0002051 0.00019781 -0.00021256 -0.00025823
-0.0029698 -0.0001355 0.19785 0.31138 -0.00076549 0.0052791 4.6007e-05 0.00023302
3.3947e-05 -3.7116e-06 0.00013412 8.8036e-05
0.002159 0.0012491 -0.00065556 0.005295 -0.16346 0.22858 0.00012909 -0.00030984
0.00048754 0.00010407 0.0002163 0.00021942
0.00012924 0.00033084 5.1542e-05 0.00021813 0.00011733 -0.00033458 0.026849 0.2205
-0.0043896 0.00044666 9.5703e-05 0.0013381
-0.00025623 0.00015123 1.913e-06 -2.5418e-05 0.00053691 1.4808e-05 -0.0043978 0.00049566
-0.10349 0.2954 -0.0037307 -0.0034955
-0.00018605 -0.00022299 0.00012358 4.2955e-05 0.00026163 0.00021673 1.5066e-05 0.0013092
-0.0037815 -0.0034614 -0.072565 0.29188
6260000000 -0.099235 0.2379 -0.0030665 0.00093338 0.0022296 0.0005833 0.00025629 -0.00012366
4.9119e-05 0.00028278 -0.00017836 4.6226e-05
-0.003067 0.00092214 0.21521 0.29603 6.983e-05 0.005326 2.4771e-05 -6.9767e-05
-2.3213e-05 -3.4619e-05 0.00026008 8.8049e-05
0.0022857 0.0005438 0.00019846 0.0053137 -0.14043 0.24998 7.9177e-05 -4.2698e-05
0.00026799 -0.00021425 0.00020443 0.00025646
0.00026526 -0.00015609 3.2493e-05 -9.7025e-05 9.4198e-05 -2.9042e-05 0.042928 0.2156
-0.0039369 0.0016656 0.00061972 0.0011962
-4.0714e-05 0.00025656 -6.4181e-05 -6.3813e-05 0.00025345 -0.00018176 -0.0039573 0.001639
-0.074479 0.2967 -0.0041082 -0.0023556
-0.00022123 1.3033e-05 0.00027097 7.9225e-05 0.0002357 0.00022623 0.00066128 0.0012039
-0.0040437 -0.0024564 -0.026902 0.29182
6320000000 -0.082747 0.23976 -0.0025197 0.0015021 0.0022599 -0.00048019 6.9586e-05 9.4806e-05
-0.00036258 0.00051478 -9.9631e-05 0.00034795
-0.0025073 0.0014804 0.24043 0.28586 0.0019717 0.0054872 8.8216e-05 8.6813e-05
1.8934e-05 -0.00017304 0.0001753 -0.00010051
0.0022876 -0.00049626 0.0020719 0.0054587 -0.12266 0.25856 -0.00021684 -0.00022527
0.00032137 4.6422e-06 0.00030318 0.00021749
5.1922e-05 1.1992e-05 9.7574e-05 5.9083e-05 -0.00022358 -0.0002272 0.041683 0.21652
-0.0036405 0.0021146 0.00071538 0.00081334
-0.00034187 0.00047801 1.3985e-05 -0.00016812 0.00031561 1.713e-05 -0.0036199 0.0021386
-0.050527 0.3069 -0.0048275 -0.001277
-9.1175e-05 0.00025367 0.00014655 -0.00013474 0.00029306 0.00025542 0.00071712 0.00074838
-0.0048821 -0.0011756 -0.016673 0.28943
6380000000 -0.063156 0.24682 -0.0017819 0.001931 0.0016523 -0.00067057 2.3884e-06 -7.3223e-05
0.00030102 0.00016887 5.7998e-05 2.3085e-05
-0.001786 0.0018882 0.25681 0.26649 0.0031883 0.0041689 -0.00018584 -7.8587e-05
-0.00022714 -0.00023683 -0.00015141 -0.00030412
0.0016488 -0.00067995 0.0032552 0.0041133 -0.094431 0.27455 -0.0001669 0.00016649
0.00048675 -0.00018115 0.00057629 7.3306e-05
-1.5929e-05 -0.00011321 -0.00019135 -6.9943e-05 -0.00013597 0.00015578 0.062735 0.20709
-0.0026945 0.0032028 0.00087327 0.00074261
0.00026602 0.00026335 -0.00022121 -0.00018248 0.00058534 -0.0002399 -0.0026805 0.003196
-0.03023 0.29874 -0.0047939 0.00037673
6.1603e-05 6.1615e-05 -0.00014155 -0.00023622 0.00053637 9.6671e-05 0.00093778 0.00081013
-0.0047355 0.00023165 0.023199 0.29234
6440000000 -0.040304 0.25733 -0.00082952 0.0024216 0.0016528 -0.0008125 0.00036032 -8.5175e-05
0.00027842 -0.000493 -0.00019638 -0.00031593
-0.00083001 0.0023966 0.27732 0.25201 0.0033324 0.0028704 0.00012904 -5.5131e-06
-0.00013176 4.0924e-05 -0.00017873 -0.00033742
0.0016465 -0.0008309 0.0033962 0.0028091 -0.077117 0.28854 -0.00021622 0.00024598
-0.00037607 1.6681e-06 0.00043405 -0.00033024
0.00036832 -0.00011793 0.00015602 -7.072e-06 -0.00019022 0.00027935 0.064914 0.20295
-0.0016877 0.0036792 0.0010189 0.00069869
0.00024793 -0.00052111 -0.00010662 1.1415e-05 -0.00036398 7.6846e-05 -0.0016701 0.0037008
0.012488 0.30288 -0.0045005 0.0014552
-0.00029162 -0.00033672 -0.00026105 -0.00028672 0.00043837 -0.00038826 0.00099901 0.00062946
-0.0045304 0.0015286 0.034997 0.27598
6500000000 -0.021814 0.25683 -7.3425e-05 0.0020084 0.0012381 -0.00094353 0.00021488 -6.5478e-05
0.00012826 0.00018161 -0.00014299 0.00040323
-5.5503e-05 0.0020046 0.30187 0.22461 0.0036576 0.0024973 0.00012934 9.4943e-07
0.00015994 0.00010992 0.00018639 -7.45e-05
0.0012522 -0.00093974 0.0037245 0.0024156 -0.065516 0.2857 8.6784e-06 -4.0513e-05
0.00010913 -0.00023284 -3.6724e-05 -0.00031296
0.00020176 -5.8882e-05 0.00011532 6.4019e-06 2.2486e-05 -2.8684e-05 0.088778 0.19788
-0.00019558 0.0037873 0.0011599 0.0004748
0.00012113 0.00017951 0.00017035 6.522e-05 9.1373e-05 -0.00015073 -0.00013977 0.0038537
0.033624 0.30586 -0.0032382 0.0026448
-0.00017033 0.00036943 0.00024712 -7.5486e-05 -9.7399e-05 -0.00029908 0.0011527 0.00048469
-0.0032202 0.0024588 0.071806 0.27714
