# Supplementary material for: Early Detection of Alzheimer’s Disease via Machine Learning-Based Microwave Sensing: An Experimental Validation
Source: Sensors (Basel). 2025 Apr 25;25(9):2718. doi: 10.3390/s25092718 (PMC12074295; doi:10.3390/s25092718)
Supplement: Supplementary file 1 [file sensors-25-02718-s001.zip › measurements_paper_sensors/26 febbraio - PART1/set3 H/CSF_H_m8.s6p]

!Keysight Technologies,M9804A,MY58100912,A.14.10.03
!Date: Thursday, April 27, 2023 10:28:33
!Correction: S11(C  6-Port  ) 
!S12(C  6-Port  ) 
!S13(C  6-Port  ) 
!S14(C  6-Port  ) 
!S15(C  6-Port  ) 
!S16(C  6-Port  ) 
!S21(C  6-Port  ) 
!S22(C  6-Port  ) 
!S23(C  6-Port  ) 
!S24(C  6-Port  ) 
!S25(C  6-Port  ) 
!S26(C  6-Port  ) 
!S31(C  6-Port  ) 
!S32(C  6-Port  ) 
!S33(C  6-Port  ) 
!S34(C  6-Port  ) 
!S35(C  6-Port  ) 
!S36(C  6-Port  ) 
!S41(C  6-Port  ) 
!S42(C  6-Port  ) 
!S43(C  6-Port  ) 
!S44(C  6-Port  ) 
!S45(C  6-Port  ) 
!S46(C  6-Port  ) 
!S51(C  6-Port  ) 
!S52(C  6-Port  ) 
!S53(C  6-Port  ) 
!S54(C  6-Port  ) 
!S55(C  6-Port  ) 
!S56(C  6-Port  ) 
!S61(C  6-Port  ) 
!S62(C  6-Port  ) 
!S63(C  6-Port  ) 
!S64(C  6-Port  ) 
!S65(C  6-Port  ) 
!S66(C  6-Port  ) 
!S6P File: Measurement: :
# Hz S  RI   R 50
500000000 -0.32615 -0.056889 -0.010976 -0.0015363 -0.0084389 0.012639 -0.0039192 0.01144
0.012416 0.0053331 -0.005238 0.0080432
-0.010901 -0.0015142 -0.40992 -0.070183 0.0074308 -0.010673 0.00075089 0.012072
0.0083252 0.0025249 0.00054108 0.013908
-0.0084304 0.012726 0.0074911 -0.01062 -0.25456 0.19474 0.0065426 0.0030801
-0.0012843 0.0080206 0.00096786 0.011581
-0.0040524 0.011744 0.0007479 0.012396 0.0065589 0.0030979 -0.32885 0.044863
-0.019218 -0.0065379 0.015691 0.028289
0.012812 0.0052674 0.008526 0.0025554 -0.0011939 0.0079084 -0.019173 -0.0065105
-0.25625 -0.15887 -0.02702 0.0048959
-0.0053146 0.0083326 0.00072413 0.014395 0.0010217 0.011615 0.015798 0.02828
-0.026954 0.0045481 -0.2559 -0.14656
560000000 -0.31112 0.10907 -0.022592 -0.065861 0.00085802 0.012941 0.0050436 0.010666
0.010101 0.0029803 0.012126 0.0087471
-0.022499 -0.065732 -0.37043 0.091533 -0.041256 -0.038012 0.013719 0.0027222
-0.011864 -0.0045608 0.0045264 -0.0011474
0.00082918 0.012823 -0.041428 -0.038024 -0.17836 0.2428 0.00019959 -0.0044481
0.017593 0.0043458 0.0078667 -0.0057472
0.0050529 0.010649 0.013575 0.0029252 0.00017913 -0.0043522 -0.30452 0.13563
0.0028126 -0.022435 0.0065467 -0.021144
0.010559 0.0033474 -0.011757 -0.0045643 0.017676 0.0043219 0.003073 -0.022426
-0.30519 0.01663 0.0074149 -0.048609
0.012004 0.0091381 0.0044198 -0.00085478 0.0080364 -0.005739 0.0065325 -0.021262
0.0072544 -0.048696 -0.32462 0.001678
620000000 -0.27202 0.08651 -0.023876 0.0093983 0.0033883 0.0091234 0.0079315 -0.0040306
0.012339 -0.0026114 -0.00022286 -0.001593
-0.023867 0.0093837 -0.39938 0.039576 -0.019505 0.0010832 -0.0015047 -0.0016399
0.011753 -0.0063285 0.00063834 -0.0028025
0.0033661 0.0089762 -0.01949 0.0011024 -0.15255 0.25131 -0.00099273 -0.0048517
-0.0038481 -0.0035215 0.0087965 -0.0029704
0.0077156 -0.0042632 -0.0015441 -0.0017734 -0.00099142 -0.004927 -0.26397 0.14573
-0.040287 -0.019621 0.013086 0.030442
0.012683 -0.0024201 0.011958 -0.0062901 -0.003645 -0.0033409 -0.039882 -0.019258
-0.23024 -0.016227 -0.041978 0.011923
-0.00048948 -0.0015201 0.00062595 -0.0029774 0.008785 -0.002967 0.01279 0.030711
-0.042184 0.011571 -0.24094 -0.032851
680000000 -0.23728 0.17842 -0.026169 -0.013971 0.0048072 0.0051773 0.0014248 -0.0069477
-0.0024334 -0.011217 0.0060632 -0.0058824
-0.026151 -0.013978 -0.38911 0.14258 -0.03236 -0.0010368 -0.0014983 -0.00059465
-0.0021673 -0.0091026 -0.00089075 -0.001629
0.0048755 0.0052585 -0.032405 -0.00093245 -0.10607 0.27471 -0.00071145 -0.00034149
-0.0017353 0.00037652 -0.0028762 -0.0087297
0.0014046 -0.007173 -0.0014794 -0.00061216 -0.00072663 -0.00032548 -0.21937 0.19948
-0.025229 -0.0066227 -0.008666 -0.012171
-0.0025079 -0.011535 -0.0021531 -0.0093394 -0.0016622 0.00036437 -0.025111 -0.0066231
-0.26967 0.08171 -0.0062914 -0.0054789
0.0063467 -0.0060768 -0.00083301 -0.0015823 -0.0028619 -0.0087568 -0.0083594 -0.012221
-0.006476 -0.0053339 -0.26114 0.070728
740000000 -0.19126 0.17066 -0.040116 0.027153 0.013294 -0.003904 0.00067388 -0.0041863
-0.0046816 -0.0020206 -0.0060406 0.0027499
-0.040082 0.027155 -0.33453 0.16148 -0.036384 0.03444 7.4269e-05 -0.0059208
-0.012308 0.0063245 -0.0017496 -0.005441
0.013262 -0.0039215 -0.036328 0.034604 -0.072319 0.27494 -0.0022134 0.0029918
-0.0016706 -0.0042854 -0.0019773 0.00036798
0.00036007 -0.0039883 -0.00010622 -0.0060479 -0.0022126 0.0029817 -0.20214 0.20566
-0.041086 -0.0051282 0.022258 0.017337
-0.0044842 -0.0021074 -0.011744 0.0063714 -0.0017335 -0.0041755 -0.041117 -0.0049966
-0.17834 0.10284 -0.039939 0.0014237
-0.0062325 0.0030111 -0.0021951 -0.0056435 -0.0019687 0.00033311 0.022143 0.017454
-0.039791 0.0014374 -0.25141 0.075069
800000000 -0.16337 0.21592 -0.022061 0.016417 0.0053263 -0.0099203 -0.0040302 -0.0025379
-0.0042088 0.0018616 0.0041115 0.0011732
-0.022072 0.016399 -0.34252 0.23268 -0.0080126 0.034286 -0.0023378 0.0020768
-0.00064606 0.0022263 0.00054923 0.005716
0.0053225 -0.009955 -0.0078803 0.034308 -0.034348 0.30096 0.00062443 0.0014501
0.00035821 0.0034119 -0.0019501 0.00087814
-0.0040639 -0.0025348 -0.0023678 0.0020387 0.00060936 0.0014303 -0.17268 0.23422
-0.027325 0.015383 0.014645 -0.010251
-0.004236 0.0018839 -0.00059441 0.0023169 0.00034402 0.0034326 -0.027294 0.015431
-0.21093 0.13124 -0.016869 0.020762
0.004234 0.0010456 0.00063987 0.0056664 -0.0019737 0.00082615 0.014718 -0.010346
-0.016999 0.020873 -0.24995 0.12851
860000000 -0.12772 0.2375 -0.017605 0.030687 -0.0032526 -0.0096561 -0.001669 0.00058942
0.0040395 0.0049697 -0.0041435 -0.0032275
-0.017617 0.030638 -0.29393 0.27725 0.0080749 0.033901 0.00040404 0.0020865
0.0038076 0.00090878 0.0032726 0.00010138
-0.0033202 -0.0096094 0.0081149 0.033966 0.015042 0.3108 -0.00035296 -0.00015158
0.0026507 -0.0012049 0.0012574 0.0041852
-0.0017955 0.00049999 0.00041524 0.0019918 -0.00037215 -0.00014573 -0.13392 0.24519
-0.015946 0.020047 -0.0072437 -0.009843
0.0040822 0.0050082 0.0036775 0.00080693 0.0026232 -0.0012293 -0.015842 0.020115
-0.15482 0.17769 -0.022671 0.016992
-0.0042029 -0.0031692 0.0032638 0.0001886 0.0013018 0.0041781 -0.007283 -0.0097357
-0.022562 0.017126 -0.19864 0.17612
920000000 -0.10505 0.26003 0.0049551 0.038988 -0.0088955 -0.0041552 -0.0018874 0.0017596
0.00072428 0.0015296 0.0033963 -0.00083937
0.0049199 0.038921 -0.2672 0.29766 0.028139 0.022408 0.001482 0.0012052
0.0067946 -0.00040716 0.0042049 -0.0027702
-0.0089759 -0.0041889 0.028171 0.022378 0.061002 0.31207 0.001901 0.00018071
0.00088417 -0.00024555 0.00098919 -0.0012837
-0.0017602 0.0017476 0.0014885 0.0012045 0.0018939 0.00018085 -0.11005 0.26112
-0.0081678 0.030539 0.0041921 -0.0058746
0.00071788 0.001471 0.0069626 -0.00057247 0.00085453 -0.0002766 -0.008155 0.030635
-0.14117 0.18351 -0.0012104 0.026726
0.0032437 -0.0010261 0.0039927 -0.0027595 0.00096943 -0.0012989 0.0042734 -0.0058847
-0.0012458 0.026706 -0.20918 0.18881
980000000 -0.058525 0.28244 0.017385 0.02974 -0.0088234 0.0045963 0.0017974 0.0034907
0.0037116 -0.0017036 -0.0035468 -0.0026182
0.017349 0.029701 -0.21513 0.33513 0.032909 0.0047808 0.001996 -0.00012532
0.001651 -0.0059538 -0.00042705 -0.002515
-0.0087851 0.0046008 0.032965 0.0046733 0.10763 0.30761 0.00057874 -0.0011496
0.00040136 -0.0017486 0.0014398 -0.00030013
0.0018125 0.0036007 0.0020222 -6.5578e-05 0.00058387 -0.0011543 -0.070427 0.27267
0.010507 0.02834 -0.0093596 -0.0076571
0.0036596 -0.0016922 0.0015647 -0.0059291 0.00041549 -0.0017612 0.010498 0.028324
-0.10791 0.20976 0.0073472 0.019222
-0.0034424 -0.0026559 -0.00033587 -0.0025352 0.0014252 -0.00031404 -0.0094161 -0.0075858
0.0073081 0.019189 -0.16834 0.23833
1040000000 -0.016622 0.2903 0.033097 0.018816 -0.00088355 0.0071255 0.0024382 0.00067856
0.00041329 -0.0033517 -4.9798e-05 -0.001556
0.033047 0.018776 -0.1794 0.34773 0.029299 -0.014636 0.0015439 -0.0018219
-0.0020497 -0.0023805 -0.0010553 -0.0030445
-0.00088008 0.007135 0.029285 -0.014712 0.15467 0.29357 -0.00048698 -0.001515
-0.0015276 -0.0010351 -0.00061078 -0.0012434
0.0023926 0.00059341 0.0015503 -0.0017832 -0.00048193 -0.0015287 -0.042337 0.2808
0.020752 0.016305 -0.0014741 0.0012417
0.000388 -0.0033908 -0.0021086 -0.0023743 -0.0015031 -0.0010318 0.02084 0.016302
-0.074829 0.21481 0.014485 0.017389
-6.4424e-05 -0.0015332 -0.0010703 -0.0030199 -0.00058296 -0.0012584 -0.001476 0.0011935
0.014549 0.01751 -0.14607 0.25869
1100000000 0.027162 0.30045 0.036172 -0.003738 0.0034009 0.00379 0.0021478 -0.00090167
-0.0023096 -0.00287 -0.0041223 0.00012862
0.036132 -0.0037501 -0.13724 0.36762 0.015156 -0.027553 -0.00015596 -0.0017547
-0.0034656 -0.00089823 -0.0038751 -0.00058817
0.0034295 0.0037732 0.015083 -0.027637 0.20019 0.27442 -0.0018374 0.00017233
-0.0016002 0.00053961 -0.0011389 -0.00046281
0.0022412 -0.00090867 -0.00015431 -0.0017305 -0.0018304 0.00018632 -0.0022641 0.28554
0.024844 0.0027863 -0.0022102 -0.00065335
-0.0023775 -0.0028608 -0.0035094 -0.00089459 -0.0015856 0.00054162 0.024853 0.0027453
-0.054236 0.22676 0.019404 0.0074067
-0.0040529 8.54e-05 -0.00384 -0.0006666 -0.0011653 -0.00044182 -0.0022088 -0.00062029
0.019394 0.0074469 -0.1023 0.29166
1160000000 0.079605 0.29717 0.024225 -0.020509 0.0031226 -0.00081143 -6.0148e-05 -0.0021757
-0.003794 -0.00049198 -0.0010801 0.0039228
0.024214 -0.020503 -0.092094 0.37194 -0.0036806 -0.028479 -0.0014908 -0.0016696
-0.0024938 0.0025089 -0.0015887 0.0018481
0.0031327 -0.00081367 -0.0037744 -0.028445 0.24464 0.2443 -0.00081242 0.001614
-0.000524 0.001631 -0.00093106 0.00037062
-8.6006e-05 -0.0021685 -0.0014979 -0.0016636 -0.00083068 0.0015991 0.038555 0.28173
0.020457 -0.012036 -0.0039904 0.0046394
-0.0037358 -0.00047058 -0.0024638 0.0024266 -0.00052702 0.0016467 0.020454 -0.012024
-0.018549 0.2337 0.017533 -0.0017435
-0.0011597 0.004064 -0.0016126 0.0019792 -0.0009094 0.00033725 -0.0039051 0.0046096
0.017591 -0.0015859 -0.052765 0.29624
1220000000 0.12264 0.28655 0.01117 -0.029897 -0.0014225 -0.0013693 3.6876e-05 -0.00075069
-0.0025327 0.0021364 0.0011613 0.0021101
0.011161 -0.029871 -0.04927 0.38522 -0.016607 -0.020947 -0.002555 0.00043783
-0.00015923 0.0029697 -0.00083828 0.0020123
-0.0013789 -0.0013823 -0.016703 -0.020904 0.28365 0.20542 0.00072756 0.0016458
0.00050491 0.0011577 0.00021234 0.0005846
9.8227e-05 -0.00077061 -0.0025391 0.0004381 0.00073445 0.0016456 0.077607 0.27169
0.0096538 -0.018349 0.0016622 0.0010308
-0.0025476 0.0022332 -0.0001076 0.0029517 0.00050377 0.001159 0.0095955 -0.018373
0.0063181 0.23926 0.012776 -0.013022
0.001181 0.0019534 -0.00086108 0.0020058 0.00023421 0.00060742 0.0016609 0.0011138
0.012703 -0.013036 -0.024888 0.31363
1280000000 0.17314 0.26748 -0.0075142 -0.028645 -0.0020202 0.001903 -0.00080018 -0.0020325
-0.00080001 0.0030586 0.0023212 0.0013822
-0.0075053 -0.028618 -0.0030702 0.378 -0.023519 -0.0082615 -0.0010661 0.0013885
0.0016478 0.0017956 0.00053613 0.0021085
-0.0020071 0.0019479 -0.023557 -0.0081575 0.31519 0.16292 0.0014959 0.00014377
0.001022 0.00026196 0.00025615 0.00040176
-0.00086021 -0.0020163 -0.0010507 0.0013781 0.001493 0.00015616 0.1143 0.25467
-7.4174e-05 -0.020066 -0.00087576 0.00025631
-0.0007632 0.0030203 0.0016662 0.0017673 0.0010068 0.00028691 -9.1758e-05 -0.020134
0.04275 0.242 0.0022463 -0.015049
0.0024248 0.001291 0.00057379 0.0020519 0.00027342 0.00036168 -0.00094273 0.00027937
0.0022947 -0.015004 0.023801 0.31845
1340000000 0.21086 0.23369 -0.016986 -0.019292 0.00032499 0.0042485 -0.0016272 -0.00077402
0.0014483 0.0025268 0.0018616 -0.0014265
-0.016956 -0.019289 0.036351 0.37045 -0.020912 0.0042649 -0.00037525 0.0020607
0.0018523 0.00094246 0.0011476 0.00073587
0.00034143 0.0042593 -0.020917 0.0043523 0.33894 0.11396 0.0011254 -0.00082187
0.00065527 -0.00056969 0.00016947 0.00025184
-0.0016705 -0.00082387 -0.00035458 0.002075 0.0011306 -0.000836 0.14661 0.23244
-0.0095006 -0.016939 0.00055863 0.00098888
0.001502 0.0025256 0.0018783 0.00091177 0.00063292 -0.00058078 -0.0094994 -0.016875
0.072865 0.23403 -0.0041806 -0.01338
0.0018405 -0.0014746 0.0011869 0.00078383 0.00019832 0.0002574 0.00054054 0.00095972
-0.0042038 -0.013433 0.062075 0.31453
1400000000 0.24397 0.197 -0.023328 -0.0080865 0.004663 0.0031681 -0.0021766 0.00053704
0.002287 0.00093456 0.00041461 -0.0012802
-0.023285 -0.0080984 0.073295 0.35914 -0.014424 0.012185 0.0013723 0.0016107
0.0013947 -0.00060941 0.0011905 0.00022378
0.0047301 0.0031321 -0.01438 0.012235 0.35215 0.05973 0.00022004 -0.0015538
0.00012042 -0.00030271 0.00035196 0.00017988
-0.0021609 0.00054837 0.0013694 0.0016034 0.00022052 -0.0015518 0.17406 0.20301
-0.015439 -0.010078 -0.00095029 0.00028302
0.0023373 0.00092283 0.0013766 -0.0005804 0.00010865 -0.00031357 -0.015479 -0.010049
0.10493 0.2282 -0.010093 -0.0083648
0.00039633 -0.0013277 0.0012133 0.00021547 0.00036079 0.00018486 -0.00091875 0.00027368
-0.010086 -0.0083234 0.10678 0.30648
1460000000 0.26836 0.154 -0.020448 0.0043454 0.0051549 -0.0014692 -0.0016346 0.0016737
0.0020833 -0.00033413 -8.3962e-05 -0.00099029
-0.020434 0.0043293 0.10891 0.33834 -0.0057029 0.01496 0.0018693 0.00031858
0.0010847 -0.0013635 0.0012895 -0.00051021
0.0051596 -0.0014875 -0.005654 0.015004 0.35903 0.00401 -0.00105 -0.0014382
0.00022814 -0.00023839 0.00064272 -0.0003809
-0.001641 0.0016481 0.0018834 0.00028582 -0.0010527 -0.0014487 0.19979 0.17409
-0.016821 -0.0031795 -0.00047733 0.0025326
0.0020928 -0.00034617 0.0010178 -0.0014266 0.00021101 -0.00023281 -0.01686 -0.0031293
0.13495 0.21255 -0.011811 -0.0025233
-0.00015599 -0.00097462 0.0013177 -0.00045792 0.00062609 -0.0003845 -0.00043971 0.0025179
-0.011748 -0.0025409 0.14136 0.2867
1520000000 0.28063 0.11199 -0.015108 0.0098167 0.0032366 -0.0037525 1.2802e-05 0.0026873
0.0021139 -0.0017015 -0.0010732 -0.00028673
-0.015094 0.0097953 0.14282 0.32405 0.0017006 0.012551 0.0018967 -0.00085027
8.9943e-05 -0.0012106 0.00040548 -0.00099612
0.0032046 -0.0037949 0.0017791 0.012551 0.35088 -0.054351 -0.0011403 -0.00046274
0.0004967 -0.00084506 0.00018403 -9.2049e-05
4.787e-05 0.0026647 0.0019145 -0.00085518 -0.0011414 -0.00046759 0.22105 0.13579
-0.016227 0.0029385 0.0018264 0.0020889
0.0020863 -0.0017038 9.9289e-05 -0.0012128 0.00049881 -0.0008504 -0.016216 0.0029712
0.16187 0.1973 -0.011394 0.0015856
-0.0010718 -0.00029394 0.00040079 -0.00098034 0.00020419 -7.5728e-05 0.0018253 0.0021151
-0.011404 0.0015945 0.17466 0.26774
1580000000 0.29101 0.067223 -0.0086461 0.01342 -0.00094287 -0.0044518 0.0015185 0.0020774
-7.5594e-06 -0.0020853 -0.00038408 0.00040313
-0.0086441 0.013417 0.17073 0.30074 0.0050842 0.0076917 0.0005993 -0.0017847
-0.00066562 -0.0011847 -0.00017638 -0.0007651
-0.00093674 -0.0044676 0.0051399 0.0076896 0.32891 -0.11092 -0.0018064 0.00054784
-0.00041289 -0.0011551 0.00025395 -0.00053352
0.0015639 0.0020592 0.00057772 -0.0018055 -0.0018047 0.00053122 0.23387 0.098259
-0.012834 0.0082687 0.0025424 0.00066649
-2.4114e-05 -0.0021193 -0.00070072 -0.0012055 -0.00042309 -0.0011804 -0.012803 0.0083312
0.18548 0.17944 -0.0090581 0.0072758
-0.00038838 0.00039439 -0.00016476 -0.00076333 0.00023411 -0.00053771 0.0025365 0.00064907
-0.0090039 0.0073052 0.20878 0.24342
1640000000 0.29441 0.025171 -0.0018182 0.012478 -0.0025874 -0.0022271 0.0029792 0.0010841
-0.00051382 -0.0017484 -0.00034898 0.00054498
-0.0018268 0.012483 0.20204 0.2755 0.0055656 0.0029126 -0.00073111 -0.0019444
-0.001189 -0.00033187 -0.00041686 -0.00074613
-0.0025959 -0.0022103 0.0055977 0.0028829 0.29966 -0.16124 -0.00075185 0.00165
-0.0010346 -0.00092644 -0.00014922 -0.00046231
0.003003 0.0010669 -0.00072557 -0.0019615 -0.00074799 0.0016402 0.24602 0.050156
-0.0085088 0.010376 0.0026354 -0.0010426
-0.00049958 -0.0017321 -0.0011592 -0.00036678 -0.0010026 -0.00093803 -0.0084701 0.010402
0.20802 0.15337 -0.0045081 0.0091312
-0.00036236 0.0005268 -0.00044938 -0.00074803 -0.00016651 -0.00045071 0.0026448 -0.0010381
-0.0045111 0.0091229 0.23583 0.21211
1700000000 0.28659 -0.019746 0.0018273 0.0098719 -0.0030435 0.00020865 0.0031879 -0.0014291
-0.0021355 -0.00086466 0.00059345 0.00049409
0.0018238 0.0098649 0.21977 0.24454 0.003296 0.00020087 -0.0016628 -0.00061461
-0.00089354 0.00021436 -0.0008056 -0.00048034
-0.0031003 0.00021908 0.0032943 0.00020461 0.25336 -0.19956 0.00046725 0.0018158
-0.0019864 1.3763e-06 -0.00024789 -0.00075513
0.003197 -0.0014331 -0.0016707 -0.00060615 0.00047024 0.0018072 0.24223 0.0023187
-0.0047594 0.011315 0.001464 -0.0021446
-0.0021369 -0.00086948 -0.00088332 0.0002085 -0.0019677 5.0781e-07 -0.0047619 0.011306
0.22507 0.13248 1.66e-05 0.0091908
0.00058618 0.00048892 -0.00081145 -0.00050854 -0.00023567 -0.00076936 0.0014577 -0.0021406
2.6371e-05 0.0092051 0.25272 0.17914
1760000000 0.27612 -0.068385 0.0044868 0.006606 -0.0019302 0.00094881 0.0012196 -0.0036971
-0.0016369 0.00049011 0.0002829 -0.00052069
0.0044801 0.0066052 0.24774 0.20515 0.00092101 -0.0013187 -0.0013071 0.00025477
-0.00093067 0.0010863 -0.0006376 0.00031104
-0.001936 0.00090226 0.00091032 -0.0013207 0.20452 -0.23055 0.0014338 0.0011678
-0.0011191 0.0015215 -0.0012073 -0.00061354
0.0012109 -0.0036651 -0.0013015 0.00025617 0.001426 0.0011661 0.23565 -0.047111
-0.00070569 0.010667 -6.6843e-05 -0.0025415
-0.0016362 0.00051249 -0.00091806 0.0010826 -0.0011061 0.0015146 -0.00068192 0.010717
0.23992 0.098612 0.0037749 0.0067031
0.00024262 -0.00053556 -0.00063259 0.0002932 -0.0012074 -0.00060674 -8.7179e-05 -0.0025714
0.0037492 0.0066943 0.26705 0.14227
1820000000 0.25119 -0.1067 0.0048533 0.0028595 -1.6508e-05 0.0019989 -0.0011087 -0.0031507
-0.0013179 0.0012772 -2.4375e-06 -0.00012673
0.0048548 0.0028623 0.25785 0.17421 -0.0011845 -1.7621e-05 -0.0012546 0.0010405
0.00018704 0.0012545 -0.00067782 0.00040333
-3.9209e-06 0.0020196 -0.0011998 -1.3889e-05 0.1534 -0.24482 0.0017793 7.6343e-05
4.1304e-05 0.0023861 -0.0015172 0.00017933
-0.0011502 -0.0031308 -0.0012513 0.0010606 0.0017831 5.888e-05 0.20668 -0.094548
0.0018335 0.0089375 -0.0017406 -0.0016459
-0.0013042 0.0012662 0.00021163 0.0012645 3.0719e-05 0.002374 0.0018202 0.0088885
0.25596 0.068424 0.0044992 0.0034494
1.8647e-05 -3.6552e-05 -0.00068466 0.00042846 -0.0015044 0.00017857 -0.0017052 -0.0016047
0.0045097 0.0034735 0.27044 0.10627
1880000000 0.21572 -0.14608 0.0026652 0.00030028 -0.00059432 0.0020148 -0.0030907 -0.0022177
-0.00015601 0.0020321 0.00030902 -0.00069246
0.0026622 0.00030041 0.26273 0.12855 -0.0031375 0.0023402 -0.00015118 0.001729
0.00073513 0.001085 0.00011126 0.00093324
-0.00058455 0.0020441 -0.0031149 0.0023703 0.10199 -0.25071 0.0015007 -0.0013142
0.0016571 0.0017744 -0.0011176 0.0014027
-0.003042 -0.0021371 -0.00014528 0.001717 0.0015278 -0.0012998 0.16842 -0.13435
0.0032593 0.0062193 -0.0020743 0.00017428
-0.00011169 0.002049 0.00074183 0.0010581 0.0016863 0.0017488 0.0033336 0.0062113
0.2595 0.037622 0.0047415 0.0013646
0.00029073 -0.00070279 7.6747e-05 0.00091513 -0.0011493 0.0014107 -0.0021259 0.00022592
0.0047333 0.001446 0.27165 0.073539
1940000000 0.17691 -0.17276 0.00026328 -0.00155 0.0013271 0.0020392 -0.0036321 0.00046021
0.0017012 0.0011323 -0.00074471 -0.00070751
0.00026237 -0.0015465 0.26482 0.095887 -0.0013771 0.0049251 0.0010847 0.0012043
0.0017311 0.00024173 0.00085939 0.00026397
0.0013413 0.0019657 -0.0013589 0.0049265 0.059636 -0.24271 0.00019483 -0.0019658
0.0022623 0.00033248 0.00017063 0.001708
-0.0037456 0.00055437 0.0010732 0.0012368 0.00020003 -0.0019723 0.11801 -0.16776
0.0028847 0.0039846 -0.0012774 0.0011685
0.0016706 0.0011397 0.0017531 0.00020213 0.002276 0.00032693 0.0028764 0.0039792
0.26303 -0.00172 0.0034822 -0.001883
-0.00066379 -0.00075654 0.00086914 0.00021791 0.00021612 0.0016997 -0.0012897 0.0011657
0.0034553 -0.0018596 0.2627 0.036928
2000000000 0.12978 -0.1863 -0.0036165 0.00060719 0.0026299 0.0016709 -0.0023997 0.0036741
0.0013331 9.7424e-05 -0.0008949 0.00050954
-0.0036061 0.00060914 0.25015 0.060212 -0.00061531 0.0068026 0.0014486 0.00032695
0.0010306 -0.0013054 0.00040246 0.00014073
0.0026573 0.001651 -0.00056332 0.0068179 0.017663 -0.22805 -0.0013179 -0.0010086
0.0018906 -0.0013878 0.001661 0.0016656
-0.0023741 0.0036568 0.0014521 0.00031465 -0.0013069 -0.00099769 0.063614 -0.1794
0.0011143 0.002742 -8.5329e-05 0.0019277
0.0012814 6.9734e-05 0.00097663 -0.0013123 0.0019032 -0.001411 0.00111 0.0027338
0.2573 -0.035389 0.00048083 -0.0027243
-0.0008129 0.00068371 0.00045787 0.0002024 0.0017179 0.001666 -0.00010485 0.0018931
0.00046155 -0.0027256 0.24928 0.0096694
2060000000 0.084171 -0.19303 -0.0047252 0.0029601 0.0030512 -0.00037402 0.00064077 0.0031366
0.0014615 -0.0010261 -0.00011352 0.0011305
-0.0047236 0.0029497 0.23773 0.031506 0.0041154 0.0079881 0.00092108 -0.00053408
0.00031403 -0.0013468 0.00070838 -8.5379e-05
0.0031148 -0.00031109 0.0041773 0.0079918 -0.013802 -0.20933 -0.0013101 0.00046595
0.00024687 -0.0022516 0.0031309 0.00035347
0.00069037 0.0032555 0.00094386 -0.00050984 -0.0013242 0.00045648 0.012138 -0.17698
-0.0001892 0.0035034 0.00081119 0.00074593
0.0014514 -0.0010148 0.00032587 -0.0013614 0.00021996 -0.0022604 -0.00024774 0.0034767
0.24258 -0.074277 -0.0012284 -0.0034469
-8.8374e-05 0.0010549 0.00067056 -0.00012269 0.0030633 0.00035324 0.000864 0.00079496
-0.0012018 -0.0033589 0.23598 -0.015231
2120000000 0.03835 -0.18415 -0.0039031 0.0067314 0.0026269 -0.0024441 0.0028076 0.0020458
0.00024627 -0.0017229 0.00095713 1.7371e-05
-0.0039071 0.0067323 0.21591 0.0069771 0.0064283 0.004513 0.0012159 -0.0012387
-0.0011836 -0.0018079 0.00018981 -0.0011014
0.0025987 -0.0024358 0.0064466 0.0044583 -0.042467 -0.19334 -0.00069405 0.00095245
-0.0019301 -0.0014478 0.00042859 -0.0022119
0.0027901 0.0018999 0.0011217 -0.0013161 -0.00067689 0.00098297 -0.039428 -0.16099
-0.0010059 0.0049845 0.0014739 0.00087835
0.00020084 -0.0018352 -0.0012247 -0.0018413 -0.0019087 -0.0014604 -0.00093968 0.0050041
0.22436 -0.1097 -0.0048193 -0.0016749
0.000965 -1.5996e-05 0.00020809 -0.0011116 0.00041363 -0.0022273 0.0014959 0.00086395
-0.0048184 -0.0016861 0.21527 -0.031379
2180000000 -0.0013197 -0.17042 -0.0022186 0.0097999 0.00071076 -0.0023211 0.0028434 -0.00028968
-0.00026226 -0.0010999 0.0012052 0.00018043
-0.0022258 0.0097855 0.19644 -0.010462 0.0074814 0.0038421 -0.00077258 -0.0016694
-0.001947 0.00076181 0.00016427 0.00035349
0.00071832 -0.0023343 0.0075603 0.0038295 -0.063302 -0.16902 0.00092879 0.0011694
-0.00095401 0.00025531 0.00018359 -0.0018253
0.0029433 -0.0002686 -0.00073563 -0.0016563 0.00093599 0.001175 -0.076719 -0.13448
8.1223e-05 0.007144 0.0012931 0.00013355
-0.00016494 -0.0010253 -0.0019064 0.00072531 -0.00097134 0.00028641 -2.885e-05 0.0071496
0.19614 -0.14004 -0.0054082 0.0021568
0.0012271 0.0001389 0.0001292 0.00033631 0.00019481 -0.0018394 0.0013553 7.2676e-05
-0.0053492 0.0021164 0.19937 -0.046137
2240000000 -0.029632 -0.14606 0.0022685 0.011438 -0.00046091 -0.002983 0.0018995 -0.0022914
-0.001919 -0.00047418 0.00061459 -0.0017166
0.0022502 0.011426 0.17668 -0.016407 0.008287 0.00045818 -0.00072536 -0.00048994
-0.00057359 0.0010683 -0.00077351 -0.0005623
-0.00045886 -0.0029723 0.0082911 0.00041976 -0.080582 -0.14503 0.0014194 -0.0015608
-0.0008496 0.00025944 -0.0024159 -0.0013499
0.001823 -0.0022029 -0.00079939 -0.00043414 0.0014539 -0.00154 -0.11065 -0.10608
0.001847 0.0087143 0.0016832 -0.00063108
-0.001936 -0.00044587 -0.0005319 0.0010553 -0.0008556 0.00029146 0.001965 0.0086534
0.1648 -0.15872 -0.0046814 0.0045997
0.00061205 -0.0017127 -0.00076049 -0.00057869 -0.0023939 -0.0013788 0.0016204 -0.00066982
-0.0047272 0.0045437 0.17642 -0.056808
2300000000 -0.057105 -0.11873 0.0078323 0.0093441 -0.0013328 -0.0020363 -0.0004631 -0.0015953
-0.00088584 0.00072408 -0.0010201 -0.00068268
0.0078221 0.0093484 0.15535 -0.025263 0.008408 -0.0018788 -0.00090695 0.0005226
-9.3235e-05 0.0014302 2.6648e-05 0.00080413
-0.0013766 -0.0020707 0.0083972 -0.0019545 -0.093416 -0.12127 -0.00039218 -0.0013414
-3.2742e-05 0.0016598 -0.0017966 0.00086846
-0.00039014 -0.0016584 -0.00091001 0.00056646 -0.00045079 -0.0013225 -0.13195 -0.069575
0.0055999 0.0090849 0.00051681 -0.001538
-0.00083213 0.0007035 -7.6037e-05 0.0014867 -8.5835e-05 0.0016633 0.00563 0.0090348
0.12616 -0.17853 -0.0029581 0.0079049
-0.00096609 -0.00069847 3.8381e-05 0.00084478 -0.0018579 0.00084872 0.00058319 -0.0015863
-0.0028504 0.0079077 0.16013 -0.057683
2360000000 -0.072937 -0.087445 0.011165 0.0082215 -0.0011258 -0.0017323 -0.0015315 -0.0010424
-0.00037536 0.00086117 -0.0013492 -0.00028845
0.011136 0.0082348 0.14674 -0.024512 0.0079793 -0.0046884 -0.00087744 0.00079756
0.0017313 0.00028988 2.6546e-05 -2.7087e-05
-0.0011598 -0.0017391 0.0079436 -0.0047639 -0.10311 -0.098981 -0.0023025 -0.00076577
0.0011159 -7.1571e-05 -0.0007988 0.0017293
-0.0015171 -0.00099813 -0.00092564 0.0007788 -0.0023237 -0.00081766 -0.14894 -0.036762
0.0084117 0.008281 0.001433 -0.0015852
-0.00036402 0.00089887 0.0017768 0.00025359 0.0011021 -0.00011938 0.0086221 0.0083262
0.094423 -0.18108 0.0005357 0.0083401
-0.0012826 -0.00032006 5.035e-05 -3.0866e-07 -0.00078529 0.0017221 0.0014391 -0.0015395
0.00059845 0.008353 0.13823 -0.061565
2420000000 -0.081633 -0.059505 0.014274 0.0025447 -0.0032569 -0.0011887 -0.00081571 0.00053252
0.0013426 0.0014261 -0.0011156 0.0016388
0.014272 0.0025685 0.12916 -0.025273 0.0046346 -0.0064932 0.0012805 0.0011506
0.00093577 -0.0014805 5.3359e-05 -0.00012706
-0.0032821 -0.0011929 0.0045769 -0.0065257 -0.11609 -0.078383 -0.0019671 0.0012127
-0.00028034 -0.00051047 0.00042312 0.0026422
-0.00072911 0.00040354 0.0012627 0.0011048 -0.0019524 0.0012574 -0.15898 0.007423
0.011466 0.0059203 -0.00050796 -0.0025346
0.0013919 0.0013614 0.00093218 -0.0014553 -0.000204 -0.00051786 0.011456 0.0059732
0.055234 -0.18126 0.0016671 0.0084402
-0.0011587 0.0016759 7.7057e-05 -4.9078e-05 0.00048405 0.0025749 -0.0004442 -0.0025079
0.0016369 0.0084932 0.11946 -0.057187
2480000000 -0.081778 -0.028179 0.014037 -0.002904 -0.001734 -0.00023738 -0.00093159 0.0014008
0.0011921 -0.00048936 -0.00012981 0.0014979
0.014028 -0.0028944 0.13112 -0.025515 0.0030804 -0.0085475 0.0011704 0.00026903
-0.00077865 -0.00099557 -3.3656e-05 -0.00040247
-0.0017321 -0.0002309 0.003021 -0.0086022 -0.11934 -0.058136 -0.00063807 0.0028897
-0.00031956 -0.00066007 0.0018435 0.0010287
-0.00093159 0.0014488 0.0011631 0.00030533 -0.00065817 0.0028552 -0.15967 0.045536
0.015119 0.0013863 -0.0009926 -0.0026441
0.0012684 -0.00046512 -0.00079037 -0.00089765 -0.00032956 -0.00063823 0.015103 0.0013851
0.021097 -0.17314 0.0052538 0.006864
-6.785e-05 0.0014981 -4.659e-05 -0.00034461 0.0019114 0.0010096 -0.0010874 -0.0024992
0.0051359 0.0069372 0.10049 -0.053331
2540000000 -0.086008 -0.0013201 0.011667 -0.0068288 -0.0027328 0.00089527 0.00046826 0.001464
-0.00010731 -0.0014789 0.00098564 0.0017877
0.011664 -0.0068019 0.11818 -0.01728 -0.0008743 -0.0078867 0.00078943 -0.0013564
-0.0018481 0.00016777 -0.00068696 0.00022076
-0.0026852 0.00096129 -0.00092551 -0.007872 -0.1259 -0.034672 0.0016315 0.0024453
-0.0010741 0.00013253 0.0018203 -0.00074824
0.00049487 0.0014582 0.00080214 -0.0012813 0.0016603 0.002413 -0.15904 0.085604
0.014568 -0.004239 -0.0022661 -0.001944
-0.00013643 -0.0014804 -0.001821 0.00019671 -0.0010962 0.0001242 0.014478 -0.0042694
-0.0082999 -0.15825 0.0076086 0.0058866
0.001061 0.0016523 -0.0006462 0.00019124 0.0017977 -0.00080356 -0.0022329 -0.0019969
0.0076682 0.0058899 0.08627 -0.039327
2600000000 -0.078746 0.023766 0.008059 -0.01034 -0.001366 0.0027436 0.0011176 -0.00028215
-0.00065644 -0.00096758 0.0018846 0.00055846
0.008068 -0.010327 0.11294 -0.032734 -0.0030726 -0.0062201 -0.00024824 -0.00084481
-0.00020053 0.0016693 -0.00038091 0.00073848
-0.0013542 0.0027424 -0.0031591 -0.0061761 -0.13081 -0.009401 0.002966 0.00021792
0.00013156 0.0014094 0.0012817 -0.0016248
0.0010377 -0.00033071 -0.00031321 -0.00088922 0.0029962 0.0002544 -0.14397 0.11976
0.011877 -0.0090304 -0.0031473 3.3052e-05
-0.00076391 -0.001026 -0.00020204 0.0016979 0.00014897 0.0014123 0.01185 -0.0091142
-0.042603 -0.13905 0.0090896 0.0048145
0.0019949 0.00049219 -0.00033426 0.00071743 0.0012901 -0.0017033 -0.0032238 0.00016604
0.0090219 0.004818 0.07797 -0.024948
2660000000 -0.072381 0.049597 0.0040202 -0.011864 -0.00020847 0.0012176 0.00031332 -0.00025552
-0.0021937 1.9653e-05 0.0015051 -0.00083734
0.0040367 -0.011842 0.12072 -0.028748 -0.0044716 -0.0046774 -0.001209 -0.00053923
0.0004494 0.0018839 0.00046643 0.00092068
-0.00023398 0.0012422 -0.0045027 -0.0046594 -0.12987 0.011257 0.0019443 -0.0015138
0.00059737 0.00035954 -0.0010416 -0.0016955
0.00025128 -0.00024721 -0.0012224 -0.00046983 0.001941 -0.0015129 -0.12314 0.15143
0.0078359 -0.012106 -0.0022097 0.0011685
-0.0022559 5.2811e-06 0.0003882 0.0018888 0.00061103 0.0003131 0.007845 -0.012047
-0.063642 -0.1191 0.010397 0.0012787
0.0013614 -0.00086044 0.00048217 0.00094677 -0.0010176 -0.0017283 -0.0021496 0.0010451
0.0105 0.0012614 0.073999 -0.005462
2720000000 -0.060894 0.067985 -0.00026838 -0.011632 -0.00011393 0.0029695 -0.00028067 -0.00033905
-0.0024091 0.0019854 0.00047222 -0.0015717
-0.00025605 -0.011624 0.10595 -0.032394 -0.0050238 -0.0013475 -0.0016848 0.00042265
0.0018456 0.00039595 0.00092457 -0.0001099
-0.00017687 0.0029454 -0.0050304 -0.0012773 -0.12465 0.040907 0.00043008 -0.002542
0.00012593 0.00041077 -0.0014637 0.00056755
-0.00023409 -0.00027516 -0.0016789 0.00046656 0.00045091 -0.0025918 -0.08976 0.18062
0.0030859 -0.013104 -0.0017335 0.002165
-0.0022576 0.0019913 0.0019416 0.00042035 0.00012431 0.00040923 0.0028999 -0.013154
-0.083069 -0.086585 0.01143 -0.0012935
0.00042033 -0.0017046 0.00089931 -0.00013638 -0.0014412 0.00052519 -0.0016353 0.0021873
0.011553 -0.0012036 0.077905 0.013341
2780000000 -0.046719 0.086716 -0.0046467 -0.010217 -8.8813e-05 0.001234 0.00038015 -0.00027458
0.0009246 0.0027502 -0.00062278 -0.0017851
-0.0046132 -0.01022 0.10426 -0.044425 -0.0038478 -0.00015113 -0.00034013 0.0017182
0.0017466 -0.0011307 5.5787e-05 -0.00024565
-5.2068e-05 0.0012132 -0.0038521 -0.00011281 -0.12141 0.072218 -0.001826 -0.0017199
0.00022135 -0.00038388 -0.00047034 0.00079195
0.00035247 -0.00020608 -0.00034231 0.0017423 -0.0018162 -0.0017091 -0.060088 0.20284
-0.0021319 -0.013193 -0.00075987 0.0018875
0.00099502 0.0028323 0.0017185 -0.0011337 0.00025258 -0.00037332 -0.0021771 -0.013172
-0.098548 -0.053938 0.0098941 -0.0059516
-0.00061429 -0.0017048 0.00012669 -0.00024187 -0.00045954 0.00083384 -0.00075372 0.0017851
0.0098184 -0.0058777 0.082138 0.031183
2840000000 -0.031291 0.10169 -0.0075998 -0.0069068 0.0015755 0.0020317 -0.00030213 -8.4757e-05
0.0014097 0.0012333 -0.0015657 0.00040181
-0.0075946 -0.0069183 0.10244 -0.038023 -0.0034817 0.000993 0.00051935 0.00093736
-0.00021717 -0.0015548 8.3151e-05 -7.4463e-05
0.0016426 0.0020059 -0.0034595 0.0010014 -0.11448 0.097957 -0.0016312 0.00019177
0.00016104 0.00043851 0.00089191 0.0010096
-0.00029095 -0.00012759 0.00050644 0.00099229 -0.0016465 0.000192 -0.023634 0.21803
-0.0059493 -0.010237 0.00017063 0.0010858
0.0013456 0.0011367 -0.00024443 -0.0015621 0.00015606 0.00046527 -0.0059852 -0.010282
-0.10143 -0.022597 0.0083527 -0.0073404
-0.0016199 0.00040058 3.1508e-05 -5.5516e-05 0.00086703 0.00096472 0.00019397 0.0011551
0.0083821 -0.0074629 0.096618 0.046245
2900000000 -0.017386 0.12106 -0.0088452 -0.0029016 0.0017589 0.00017223 0.00052485 -0.00068567
0.0024435 -0.0010033 -0.00074257 0.00015003
-0.0088278 -0.0029157 0.082899 -0.045786 -0.0014996 0.0024727 0.0011302 0.00031674
-0.00059565 -0.0013283 -0.00029685 3.5069e-05
0.0017665 0.00024665 -0.0014948 0.002474 -0.096801 0.13026 -0.0011946 0.00013679
-0.00019306 -0.00078956 0.0019864 -0.00057491
0.00049017 -0.00067393 0.0010956 0.00026577 -0.0011552 0.00015106 0.013511 0.22095
-0.0090671 -0.0066918 0.00088405 0.0021093
0.0024766 -0.0010501 -0.00060165 -0.0014047 -0.00023667 -0.00070791 -0.0090609 -0.0065347
-0.10099 0.016259 0.0057751 -0.010061
-0.00077032 0.00013836 -0.00030224 1.875e-05 0.0019136 -0.00051535 0.00097408 0.0019582
0.0057798 -0.010162 0.11107 0.051571
2960000000 0.0041318 0.13262 -0.0086053 0.00060704 0.00073981 0.0013292 -0.000491 -0.00089822
-0.00016913 -0.002091 -0.00073002 0.00046251
-0.0085979 0.00060129 0.091934 -0.045352 -0.0010204 0.0012335 0.0010801 -8.575e-05
-0.0013 -0.00065232 0.00043899 0.00031283
0.00066003 0.0012783 -0.00099739 0.0012882 -0.077142 0.16081 -0.00064481 0.00055674
-0.00047021 0.00082336 -1.0464e-05 -0.002347
-0.00057674 -0.00085713 0.0010567 -8.3072e-05 -0.00072045 0.00053036 0.055535 0.22737
-0.0099386 -0.0017023 0.0016442 0.00068348
-0.00012233 -0.001823 -0.0012771 -0.00064455 -0.000529 0.0008658 -0.0099698 -0.0016531
-0.088669 0.04748 0.0010545 -0.011977
-0.00055298 0.00038016 0.00037476 0.00034122 1.6214e-05 -0.0023437 0.0015444 0.00073094
0.001034 -0.011958 0.13007 0.061792
3020000000 0.022213 0.14678 -0.0062956 0.0038636 0.0013669 -0.00031535 -0.00086135 -5.9502e-05
-0.00069164 0.00045219 -8.8441e-05 0.00040404
-0.006285 0.0038505 0.080465 -0.034003 -0.00062868 0.00018271 0.00037611 -0.0011254
-0.0017957 0.00046317 0.00065413 -0.00019661
0.0013317 -0.00037414 -0.00060441 0.00017268 -0.056508 0.18517 -0.00013241 0.0011972
0.00076096 0.00024831 -0.00078425 -0.0017548
-0.00074892 -4.9002e-05 0.000391 -0.0011292 -0.00016372 0.0011419 0.094809 0.22
-0.0085177 0.0011801 0.00051071 0.00063001
-0.00069442 0.00038263 -0.0017809 0.00054132 0.0007301 0.00033368 -0.0084483 0.0011883
-0.071968 0.077015 -0.0017788 -0.010442
-0.00012858 0.00039905 0.00067879 -0.00016372 -0.00078803 -0.0017244 0.00058653 0.00049785
-0.0017312 -0.010457 0.15003 0.058383
3080000000 0.049473 0.15637 -0.0044709 0.0059508 0.0017226 -0.00020712 -0.00077648 -0.00024839
-0.00070103 0.00015164 -1.8359e-05 0.00047388
-0.0044678 0.0059596 0.077765 -0.028128 -0.00040186 0.00082959 -0.00032189 -0.00023534
-0.00016938 0.001146 -9.5056e-05 -0.00051221
0.0016585 -0.00028427 -0.00038931 0.00089399 -0.019365 0.2071 -0.0005956 0.00022469
0.00050424 0.00040016 -0.002087 -0.00049998
-0.000665 -0.00018768 -0.00034741 -0.00027962 -0.00053864 0.00023227 0.12812 0.2118
-0.0063178 0.0050526 0.001999 0.00043479
-0.00052591 0.00013512 -0.00016091 0.0011627 0.00051321 0.00039791 -0.0061597 0.0050009
-0.043332 0.10955 -0.0064835 -0.008764
1.4823e-05 0.00042285 -4.8051e-05 -0.00049592 -0.0020904 -0.00059976 0.0020169 0.00049835
-0.0064147 -0.0086961 0.16386 0.065987
3140000000 0.078069 0.1598 -0.0010176 0.0075471 0.002482 -0.0014112 -0.0012878 0.0010182
0.0014673 0.00059615 0.00024414 -0.00014039
-0.0010262 0.0075418 0.073627 -0.029853 -0.00086901 0.0002594 0.0006833 -0.00020041
-0.00014713 0.00079934 0.00058539 -0.00034547
0.0024582 -0.0014428 -0.00089237 0.00027641 0.023519 0.22737 2.7322e-05 0.0016142
0.0015921 -0.00090327 -0.0026805 0.00083361
-0.0012437 0.00093475 0.0006449 -0.00022441 6.4906e-05 0.0016906 0.16303 0.1859
-0.0028454 0.0059961 0.00083869 -0.001352
0.0014376 0.00054534 -0.00010199 0.00081835 0.0016513 -0.00087067 -0.0028648 0.0061646
-0.025484 0.12903 -0.0082435 -0.0048198
0.0002045 -7.2723e-05 0.00059128 -0.00040549 -0.0026498 0.00080104 0.00086129 -0.0013302
-0.0082893 -0.0047069 0.18825 0.057008
3200000000 0.11036 0.17046 0.0040562 0.0064264 0.00076054 -0.0027888 -0.00029024 0.0020182
0.0003813 -0.0018523 -3.2814e-05 0.00041242
0.0040592 0.0063912 0.083959 -0.028323 -0.00088734 0.00062922 -0.00032983 -0.00083431
0.00072974 0.00126 -0.00042468 -0.0010638
0.00076833 -0.0027793 -0.00086061 0.00067175 0.068157 0.2314 0.0011664 0.00063559
-0.00032367 -0.0023776 -0.0012231 0.0023813
-0.00015858 0.0020233 -0.00033958 -0.00091095 0.0011642 0.00061073 0.18363 0.16328
-8.835e-05 0.0060727 0.00068228 -0.0015214
0.00046746 -0.0019662 0.00075554 0.0011966 -0.00033192 -0.0024094 -0.00018357 0.0058169
0.014825 0.14847 -0.0095505 -0.0015077
7.701e-06 0.00048546 -0.00046418 -0.00099139 -0.0012452 0.0023838 0.00053377 -0.0014487
-0.0096989 -0.0014474 0.20305 0.056137
3260000000 0.14277 0.16207 0.0042127 0.0032449 -0.00060796 -0.0024807 0.0012084 0.00079884
0.00010618 -0.0019808 -5.2413e-05 0.00019311
0.0042345 0.0032541 0.092261 -0.031477 -0.0017332 0.0021482 -0.00026106 -0.00014698
0.00089438 -0.00058972 -0.0010208 0.00020542
-0.00066229 -0.0024905 -0.0017315 0.0021536 0.11879 0.22707 0.00045603 -2.8574e-05
-0.00099954 -0.0010557 0.00038637 0.0018052
0.0011794 0.0007971 -0.00027942 -0.00012868 0.00045585 -7.7466e-05 0.21063 0.12634
0.0024038 0.0052941 -0.00085376 -0.0013696
3.6642e-05 -0.0018443 0.00094029 -0.00057828 -0.00097665 -0.00091955 0.0025308 0.0054155
0.041134 0.15744 -0.0070844 0.0041627
4.6169e-05 0.00014138 -0.00097524 0.00013893 0.00044394 0.0018718 -0.00063512 -0.0015233
-0.0069889 0.0040105 0.23341 0.046034
3320000000 0.17311 0.15599 0.0073652 0.001171 -0.00054095 -0.0017111 0.00086752 0.00023394
-0.001751 -0.0012045 0.00028916 8.6141e-05
0.007327 0.0012051 0.098914 -0.027864 0.0010617 0.0023029 -0.00030908 -0.00052121
-0.00022329 -0.00028898 -0.00057998 0.00015621
-0.0005612 -0.0017466 0.0011365 0.0022897 0.16613 0.21796 0.00032667 -0.00027799
-0.0011944 -0.00019711 0.00033874 0.00069617
0.00081863 0.00017115 -0.00026182 -0.00058797 0.00041175 -0.00029812 0.219 0.09572
0.0035263 0.0031734 -0.001098 0.0001881
-0.0017671 -0.0013513 -0.00028964 -0.00027911 -0.001205 -0.00024579 0.0034808 0.003123
0.074112 0.15814 -0.0039662 0.004514
0.00027092 4.9653e-05 -0.00054216 0.00021202 0.00025851 0.00072329 -0.001088 0.00038148
-0.0039412 0.0044954 0.24923 0.033089
3380000000 0.20884 0.1392 0.005711 -0.0021879 -0.0010999 0.00049576 0.0012645 0.00018711
-0.0015444 0.00078657 0.00050566 -4.3671e-05
0.0057189 -0.0021959 0.10989 -0.035529 0.00037109 0.0026323 -0.0011773 -0.00053604
-0.00011232 0.00017876 -0.00071899 0.00034396
-0.0011487 0.00048325 0.00037432 0.0026581 0.20765 0.19536 0.00076653 -0.00061143
-0.0016708 0.00067377 0.00080997 0.0014001
0.0012672 0.00026253 -0.0011959 -0.00049929 0.0007057 -0.00047556 0.23412 0.063539
0.005469 0.0031634 -0.00059081 0.00039749
-0.0014764 0.00085105 -1.212e-05 0.00019989 -0.0015837 0.0006858 0.0054918 0.0031281
0.1173 0.14988 -0.00058452 0.005945
0.00048118 -0.00011804 -0.00082223 0.00036808 0.00083872 0.0013361 -0.00055586 0.00043553
-0.00064734 0.0058705 0.27945 0.01425
3440000000 0.24022 0.11724 0.004649 -0.0040825 -0.00074315 -0.0015707 0.00086171 5.4395e-05
-0.0015005 0.0014745 0.00056371 0.00010057
0.0046595 -0.0040578 0.10348 -0.041002 0.0032032 0.0017149 -0.00095777 0.001155
0.00016474 0.00036886 7.2356e-05 0.00096577
-0.00072063 -0.0016306 0.0031916 0.0016829 0.24593 0.16703 -0.00040951 -0.00010043
0.00011864 0.0015446 0.00098688 0.00084005
0.00077376 -2.1652e-06 -0.00085135 0.0011734 -0.00033087 -0.0001206 0.23546 0.03065
0.0064882 0.0001341 -1.6001e-05 0.00013839
-0.001418 0.0016669 0.0001593 0.0003861 6.3862e-05 0.0013809 0.0066574 1.5592e-05
0.14752 0.13907 0.0030803 0.003759
0.00076004 6.2345e-05 0.00016185 0.00099045 0.0010239 0.00077179 -0.00015708 0.00011065
0.0031633 0.0038696 0.29569 -0.01539
3500000000 0.27221 0.085426 0.0024676 -0.004938 -0.0014318 0.001692 0.00097763 -0.00073112
-0.001022 0.0012109 0.00049889 -0.00096459
0.0024762 -0.0049481 0.11605 -0.064714 0.0029915 0.00086011 -0.00048114 0.00066546
0.00045412 -1.8003e-05 0.00015109 0.00036616
-0.0013043 0.0016795 0.0029702 0.00085749 0.27505 0.13323 0.00011379 -0.00017503
-0.00026526 0.00084577 0.0015914 9.288e-05
0.0011039 -0.000781 -0.00045148 0.00073402 4.3072e-05 -0.00014055 0.23942 0.0037284
0.0068588 -0.0029123 -4.5605e-05 0.00013462
-0.001023 0.0012441 0.00042641 -8.571e-05 -0.00014185 0.00083714 0.0067331 -0.0027991
0.1932 0.11153 0.0034033 0.0015818
0.00057395 -0.00099979 0.00010398 0.00032491 0.0016463 5.277e-05 8.7506e-05 0.00018358
0.0032927 0.0015511 0.31645 -0.042938
3560000000 0.29106 0.050651 0.00011087 -0.0062261 -5.5894e-05 -0.001003 0.00072679 0.00011159
0.0015951 0.0018127 -3.3717e-05 -0.001087
0.00013256 -0.0062481 0.11023 -0.070362 0.0055307 -0.00081734 0.00038148 0.00066332
0.00058853 -0.00017917 0.00021482 0.00031759
-2.0816e-05 -0.00091248 0.0055277 -0.0008655 0.30254 0.09027 -0.00024236 -0.00017042
0.00075844 0.0004582 0.0017089 -0.0008501
0.00057959 5.2543e-05 0.00031088 0.00059181 -0.00024457 -0.00029382 0.23021 -0.032867
0.0059003 -0.0057039 -0.0005255 -0.00096547
0.0015869 0.0017946 0.00062466 -0.00017386 0.00052359 0.00054849 0.0059273 -0.0058914
0.21429 0.097546 0.0030734 -0.0012438
1.0925e-05 -0.0010507 0.00026577 0.00021663 0.0017457 -0.00083401 -0.00059292 -0.00093834
0.0031981 -0.0012612 0.32705 -0.083136
3620000000 0.30687 0.012454 -0.0013792 -0.003668 -0.0023262 -0.00050405 9.9979e-06 -0.0018432
-4.47e-05 0.00027908 -0.00051708 -0.00082891
-0.0013694 -0.0036616 0.11057 -0.099828 0.0038495 -0.003698 0.00028999 0.00047097
-0.00028998 -0.0005927 0.00062111 0.00024453
-0.0023473 -0.00043468 0.0037634 -0.0037756 0.31533 0.046525 0.00016682 -0.00087425
-0.0001755 0.00038492 0.00075673 -0.0010093
0.00011522 -0.0018296 0.00040749 0.00049039 6.0794e-05 -0.0009145 0.21883 -0.062855
0.00172 -0.0070829 -0.0011817 0.00078571
-0.00016519 0.00038857 -0.00028632 -0.0005839 -0.00014493 0.00039273 0.0016522 -0.0070139
0.23695 0.055244 0.0015851 -0.0021202
-0.00049175 -0.00064988 0.00076085 0.0002782 0.00070325 -0.00091228 -0.0011088 0.00082192
0.0015468 -0.0020749 0.32882 -0.11749
3680000000 0.31039 -0.03188 -0.0037904 -0.0038233 -0.0013867 0.0017846 -0.0012054 -0.000224
0.0015627 1.2762e-05 -0.0010973 -0.00058762
-0.0037645 -0.0037964 0.10576 -0.11683 0.0016173 -0.0047406 0.00077243 0.00030986
-0.00038472 -0.00070386 0.0005623 0.00022742
-0.0013538 0.0017728 0.0015457 -0.0047433 0.32637 -0.0034548 -0.00085907 -0.00062438
0.0012921 0.0008099 0.00070626 -0.0019406
-0.0012824 -0.00015712 0.00080345 0.00032063 -0.00093405 -0.00070286 0.20563 -0.09676
0.00010084 -0.0067808 -0.00087264 0.0012659
0.0016055 -7.2843e-05 -0.00041357 -0.00067077 0.0012289 0.00087721 5.3193e-05 -0.0068624
0.25698 0.030147 0.0010199 -0.0020635
-0.0010373 -0.00061805 0.00052719 0.00022383 0.00068847 -0.0019074 -0.00098232 0.0012664
0.0010278 -0.0022398 0.32894 -0.1622
3740000000 0.3121 -0.067017 -0.0033411 4.0954e-05 -0.0021381 0.0028468 -5.1021e-05 -0.00069143
-0.00064195 0.00017998 -0.00094983 0.00034294
-0.0033357 1.7312e-05 0.097077 -0.13864 0.00065221 -0.0054447 0.00023932 -0.00019059
-0.00022338 -0.00012872 0.00070654 0.00011958
-0.002133 0.0028559 0.00053178 -0.0054909 0.32921 -0.043529 -0.0005289 -6.1571e-05
-8.2274e-05 3.4085e-05 -0.00046616 -0.0011913
-6.5741e-05 -0.00071756 0.00022448 -0.00019924 -0.00057068 -0.00010301 0.18362 -0.12055
-0.0020461 -0.0062437 0.00062862 0.002691
-0.0006301 7.3128e-05 -0.00023097 -0.00021819 4.5076e-05 -7.892e-05 -0.0021432 -0.0062138
0.26279 -0.0089712 -0.00011501 -0.0020208
-0.00090398 0.00045447 0.0006004 0.00012301 -0.00055031 -0.0011143 0.00069888 0.0026767
-0.00025501 -0.0020433 0.31542 -0.20187
3800000000 0.30613 -0.11286 -0.0023583 0.00059512 0.00086405 0.0040245 -0.0011718 -0.0015056
0.0014922 0.0010359 -0.0010995 0.00031964
-0.0023439 0.00059604 0.085812 -0.15318 -0.0024302 -0.0049678 0.00015951 0.00017777
-0.0010431 -0.00048998 0.00075663 0.00023865
0.00098218 0.0040203 -0.0024616 -0.0049151 0.32534 -0.085229 -0.00071732 0.00022077
0.00095074 -0.00010133 -0.00090187 -0.00060753
-0.0011887 -0.0015087 0.00017769 0.00014145 -0.0007072 0.00028036 0.1741 -0.14629
-0.0034907 -0.0048692 0.0016565 0.0017669
0.0017107 0.00096766 -0.00097765 -0.00052604 0.00099555 -2.0158e-06 -0.0034286 -0.0048743
0.27545 -0.050655 0.0014191 -0.0013312
-0.0011616 0.00020042 0.0008582 6.8578e-05 -0.00080995 -0.00053971 0.0016046 0.001726
0.0013079 -0.0012277 0.30621 -0.24324
3860000000 0.2952 -0.14428 -0.001046 0.0012007 0.0029972 0.001787 -0.0020542 0.0012388
0.00093327 -0.0012706 -0.00047326 0.0016012
-0.0010567 0.0011886 0.066635 -0.16277 -0.0035411 -0.0047913 0.00061484 -0.0006802
-0.00085586 0.0013176 0.00084188 -0.0012516
0.0030094 0.0017462 -0.0035766 -0.0047411 0.30546 -0.12536 -0.00074535 0.00086965
0.00022884 -0.00061301 -0.00086728 -0.00022288
-0.0020414 0.0011984 0.00066096 -0.00067185 -0.00081169 0.00084061 0.14617 -0.16077
-0.0028043 -0.0049754 0.0017557 0.00079238
0.00088656 -0.0012369 -0.00085718 0.0014185 0.00027303 -0.00073232 -0.0028687 -0.0048333
0.27138 -0.081698 0.00010319 -0.002521
-0.00026583 0.0016006 0.00085385 -0.001261 -0.001075 -0.00014637 0.0017397 0.00083127
5.0614e-05 -0.0026248 0.28387 -0.28114
3920000000 0.28011 -0.18447 0.0016534 0.00060362 0.0037013 0.0022982 -0.00010822 0.0010069
0.00051728 -8.5169e-05 0.00061005 0.00044714
0.001637 0.00056237 0.039202 -0.17904 -0.004836 -0.0028524 -0.000413 -4.6051e-05
0.00032148 0.00024616 -0.00023363 -0.00055968
0.0037694 0.002238 -0.0048814 -0.0027917 0.29873 -0.15847 8.4386e-05 0.0014476
0.0015681 -0.0010806 -0.00043796 8.9626e-05
-7.9724e-05 0.00099257 -0.00044327 -0.00012361 0.00016394 0.0014037 0.12604 -0.17149
-0.0046197 -0.0038377 0.002184 -0.00046177
0.00050711 -1.8343e-05 0.00024481 0.00020233 0.001567 -0.0011148 -0.0045655 -0.0039699
0.2616 -0.13129 0.0010297 -0.0020169
0.00045411 0.00035654 -0.00032594 -0.00055405 -0.00038988 -4.1638e-06 0.0021217 -0.00056809
0.00095308 -0.0019621 0.26191 -0.30827
3980000000 0.25275 -0.22016 0.001996 -0.0027567 0.004874 -0.00040712 0.00015812 0.0010107
0.00091516 -0.0018845 0.00053251 0.00025071
0.0019555 -0.0027736 0.016707 -0.19206 -0.0053859 -0.0010034 0.0007102 0.00054134
0.00062862 0.00034292 -0.00022882 -0.0012691
0.0048917 -0.00045602 -0.0053839 -0.00095361 0.27004 -0.1888 0.0014437 0.00010378
-0.0010169 -0.0010474 -0.00057973 -0.0004434
0.0001933 0.0010028 0.00079562 0.00056477 0.0014616 5.7997e-05 0.089966 -0.19296
-0.0051578 -0.0037639 0.0015047 -0.0010402
0.00090002 -0.0018229 0.00062229 0.00041932 -0.00092533 -0.0011619 -0.0052036 -0.0036352
0.24909 -0.16072 0.00093715 -0.0048855
0.0006542 2.421e-05 -0.00029018 -0.0011892 -0.00056301 -0.00047022 0.0016269 -0.0010249
0.00080688 -0.00496 0.2275 -0.34583
4040000000 0.22484 -0.24542 -0.00040564 -0.0037746 0.0033546 -0.003236 0.00032824 6.0566e-05
-0.00068282 -0.00068226 0.00069151 -4.9274e-05
-0.00038518 -0.0037788 -0.0085627 -0.19909 -0.0045403 0.00014763 0.00019357 -0.0010248
0.00017125 3.1285e-05 -0.0014783 0.0001068
0.0033493 -0.0032682 -0.0046149 0.00022631 0.24748 -0.22223 0.00028621 -0.00057144
-0.0010292 -0.00036139 -0.0010392 0.00012736
0.00026804 5.4408e-05 0.00015242 -0.001025 0.00028827 -0.00061421 0.068187 -0.18763
-0.006766 -0.0016747 0.0014959 -0.00060024
-0.00078609 -0.00075431 0.00016271 1.9555e-07 -0.0010729 -0.00032597 -0.0068951 -0.0017705
0.23474 -0.1936 -0.0022755 -0.0033642
0.00072198 -0.0001671 -0.0014606 1.7194e-05 -0.0010383 0.0001595 0.0013871 -0.00053588
-0.0021502 -0.0034737 0.18985 -0.36393
4100000000 0.19465 -0.26866 -0.0028794 -0.0029754 0.00085294 -0.0033891 -0.0003773 8.2307e-05
0.00041852 -0.0017069 0.0003294 0.00017324
-0.0028435 -0.0029865 -0.034447 -0.20193 -0.0045854 0.00082108 -0.00024631 -0.00024282
0.00065133 0.00032746 -0.00044911 0.00045776
0.00083027 -0.0034266 -0.0045868 0.00084052 0.22523 -0.24793 0.00020397 -0.00011071
-0.00061167 -0.00034112 -0.0013155 -5.2843e-05
-0.00034246 -0.00010351 -0.00018362 -0.00024929 0.00022551 -0.00011072 0.034694 -0.2011
-0.0063343 0.0010008 0.0011513 -0.0015105
0.00025839 -0.0016081 0.0006586 0.00027926 -0.00053308 -0.0003493 -0.0062599 0.0010606
0.21645 -0.2178 -0.0025223 -0.0044854
0.00039173 0.00021311 -0.00045412 0.00046239 -0.0013213 -9.9634e-05 0.0012208 -0.0015191
-0.0025292 -0.0043835 0.15641 -0.39051
4160000000 0.16595 -0.28561 -0.0035288 -0.0020978 -0.0001303 -0.0031068 0.00071412 -0.00018907
-0.0037243 -0.00040205 0.00084898 -0.0006547
-0.0034973 -0.0020969 -0.059706 -0.19785 -0.0047719 0.0025498 -0.00034242 -0.00035817
0.00028032 -0.00051274 -0.00095462 0.00039014
-8.7153e-05 -0.0032274 -0.0047547 0.0025988 0.1929 -0.26332 0.00039893 -0.00022049
-0.00091369 -0.00049221 -0.0013274 0.00089004
0.00066597 -0.00010947 -0.00041424 -0.00035676 0.00045908 -0.00023138 0.010407 -0.1883
-0.0052967 0.0016474 0.0010593 -0.0019758
-0.0036942 -0.0004557 0.00024914 -0.00046094 -0.0009702 -0.00044236 -0.0053625 0.0018269
0.1814 -0.25259 -0.0046257 -0.0030809
0.00061374 -0.00067994 -0.00093184 0.00034291 -0.0013307 0.0010203 0.00094426 -0.0019627
-0.0048009 -0.0030884 0.10731 -0.39931
4220000000 0.13763 -0.30167 -0.0046686 -6.3182e-05 0.00013721 -0.0038215 -0.00034867 -6.3663e-05
-0.0007643 0.00085562 0.00030706 -0.0010703
-0.0046401 -9.7496e-05 -0.095829 -0.18757 -0.0023494 0.0033005 -0.00025748 -9.0484e-05
0.00012838 9.0649e-05 -0.00060132 0.00095774
0.00015899 -0.0037935 -0.0022842 0.0033312 0.16339 -0.28962 7.0882e-05 0.00017851
0.0001493 0.0002319 -0.00023375 0.0012452
-0.00030868 -0.00018421 -0.00024604 -1.3699e-05 0.00013083 0.00019885 -0.013526 -0.18683
-0.0042323 0.0020203 1.3236e-05 -0.0022948
-0.00076866 0.0010308 5.7218e-05 5.256e-06 0.00013154 0.00021335 -0.0042198 0.0020426
0.16572 -0.27394 -0.0048697 -0.0025354
0.00051205 -0.0012322 -0.00056875 0.0010602 -0.00014053 0.0013158 8.0058e-05 -0.0023529
-0.004886 -0.0025944 0.079631 -0.41281
4280000000 0.10642 -0.31063 -0.0029014 0.0017596 -0.0018941 -0.0041958 -0.00033675 0.00063899
-0.00040841 0.0011119 -0.00034719 -0.00025214
-0.0028577 0.0017643 -0.12114 -0.19179 -0.0027776 0.0031005 -0.00077935 -0.00045368
0.00017081 0.00026807 0.0004631 0.00055478
-0.0019989 -0.0041889 -0.0027063 0.0030856 0.13308 -0.29646 0.00079658 -6.1727e-05
-0.00088928 0.00086091 -0.00047294 0.00082409
-0.00036114 0.00073766 -0.00086217 -0.00045322 0.00076638 -0.00011841 -0.051022 -0.1716
-0.004612 0.002445 -0.00052351 -0.0022133
-0.00036826 0.0010737 0.00018095 0.00031646 -0.0009242 0.00082517 -0.004676 0.0025556
0.11688 -0.29402 -0.0060186 -0.00044342
-0.00056092 -0.00024073 0.0003923 0.00045519 -0.00040825 0.00082154 -0.00055759 -0.0021798
-0.0061751 -0.00035252 0.028777 -0.41738
4340000000 0.078841 -0.3194 -0.0017668 0.001964 -0.002505 -0.0016181 0.0003113 0.00049435
6.6768e-05 0.00088695 -0.00020613 -0.0010332
-0.0017868 0.0019375 -0.14159 -0.16585 -0.0020548 0.0040215 -7.2244e-05 0.000622
-0.00012833 -0.00034034 0.00019254 0.00050864
-0.0025604 -0.0015653 -0.0019727 0.0040528 0.09738 -0.31306 -0.00038466 -0.00097421
0.00029276 0.00097823 0.00097736 0.0019818
0.00033977 0.00053716 -3.7452e-05 0.00059239 -0.00042668 -0.00092777 -0.068846 -0.1694
-0.0043419 0.003877 -0.0012111 -0.0026018
6.886e-05 0.00079479 -0.00019962 -0.00035448 0.00026955 0.0010533 -0.0044018 0.0037511
0.089301 -0.31763 -0.0050829 0.0019368
-0.00022496 -0.0011773 0.00025052 0.00052869 0.00096528 0.0020013 -0.0012568 -0.002555
-0.0050311 0.0017628 -0.0044413 -0.4109
4400000000 0.047633 -0.32441 -0.00075089 0.0014726 -0.0026713 -0.0015747 0.00092496 0.0013078
-3.1001e-05 0.0007929 -3.5685e-05 -0.00075147
-0.00076746 0.001472 -0.17056 -0.15574 -0.0012728 0.0040682 -0.00041932 0.00046311
8.3e-05 -0.00057972 0.00066983 0.00039449
-0.0025879 -0.0015451 -0.0012512 0.0040971 0.068024 -0.31939 -4.4729e-05 -0.00018309
0.00046808 0.00025803 0.00099007 0.001447
0.00091707 0.0012757 -0.0004644 0.0005013 -6.2379e-05 -0.00023687 -0.09314 -0.15591
-0.0032732 0.0053842 -0.0022234 -0.0012995
-4.0606e-05 0.00082142 0.00011276 -0.00053402 0.00042063 0.00020482 -0.0031057 0.0052999
0.05572 -0.32739 -0.0042839 0.0010615
-6.8223e-05 -0.00079709 0.00064302 0.00034217 0.000969 0.0013935 -0.0022897 -0.0013335
-0.0041748 0.0011697 -0.050681 -0.4156
4460000000 0.01242 -0.32397 -0.00062772 0.00017746 -0.0043317 -0.00074381 0.0014042 -0.00060701
-0.00039388 0.0012695 -0.0010652 -0.00026534
-0.00063751 0.00015436 -0.19205 -0.12592 -0.00042496 0.0045596 -0.00032036 0.00074404
-0.00052986 -0.00050566 0.00058599 -0.00054876
-0.0043443 -0.00068091 -0.00032411 0.0045646 0.042623 -0.32631 -0.00053258 -0.00054038
0.00041334 0.00054581 0.0019943 0.00049777
0.0014499 -0.00070301 -0.00032386 0.00075706 -0.00047787 -0.00061273 -0.10668 -0.13491
-0.0019127 0.0062746 -0.0022513 -0.00094691
-0.00048982 0.0013154 -0.00055427 -0.00052072 0.00052756 0.00056992 -0.0018494 0.0063804
0.019901 -0.32097 -0.0042202 0.0033282
-0.0010164 -0.00024861 0.00056921 -0.00051619 0.0020453 0.00051606 -0.0022263 -0.0009309
-0.0043782 0.0033167 -0.090049 -0.39657
4520000000 -0.011431 -0.32472 -0.00052574 -0.00057996 -0.0036975 0.00023665 0.00073037 -0.00012857
0.0018314 6.8592e-06 -0.00079129 0.00087017
-0.00052689 -0.00057758 -0.21663 -0.10888 0.00063166 0.0047814 0.00052653 0.00084281
-0.00019599 0.0001148 0.00020967 -0.00021534
-0.0037102 0.00033362 0.00066792 0.0047741 0.011704 -0.32409 -0.0010609 0.00057531
0.00073124 -0.00067284 0.0017072 -0.00072863
0.00067823 -0.00013071 0.00053326 0.00085628 -0.0010399 0.00059675 -0.12439 -0.12538
-0.00041946 0.0061024 -0.003135 -0.00020709
0.0018313 -4.388e-05 -0.00026419 3.3045e-05 0.00073539 -0.00067777 -0.00032832 0.0059987
-0.028814 -0.33159 -0.0027172 0.003305
-0.00071779 0.0010474 0.00013173 -0.00025907 0.0017092 -0.0007766 -0.0032022 -0.00022717
-0.002607 0.0034331 -0.11927 -0.39463
4580000000 -0.0493 -0.3176 -0.0014684 -0.00052145 -0.0028978 0.0027177 0.00079521 -0.0003084
5.9537e-05 -2.9965e-05 -0.00049643 0.00092053
-0.0014724 -0.00054928 -0.23488 -0.082222 0.000972 0.0041486 0.000612 -0.00010821
-0.00010601 0.00029193 0.00012269 -0.00024098
-0.0027973 0.0027857 0.0010729 0.0041663 -0.020629 -0.32112 -0.00016158 0.00049933
-0.00018578 9.3945e-05 0.001526 -0.0010903
0.00078536 -0.00040147 0.00059861 -0.00012671 -0.00021213 0.00045123 -0.13487 -0.10078
0.0018953 0.0052604 -0.0025898 0.001067
0.0001455 -0.00011074 -0.0001112 0.00030475 -0.00019683 0.000143 0.0018727 0.0052463
-0.054881 -0.33517 -0.0021895 0.0038124
-0.00057387 0.00085494 0.0001757 -0.00026423 0.0015594 -0.0010819 -0.0025024 0.0011018
-0.0023798 0.0039333 -0.16453 -0.36486
4640000000 -0.07506 -0.31138 -0.0024594 -0.0014191 -0.0030931 0.0024998 0.00052782 -0.0013629
0.0013831 -0.00027826 0.0001446 0.00095605
-0.0024703 -0.001407 -0.24515 -0.054643 0.0017103 0.0038552 0.0007866 0.00033438
-0.00024927 0.00038212 -5.9819e-05 -0.00072913
-0.0030341 0.0025959 0.0017536 0.0038804 -0.044666 -0.31525 0.00021744 0.00073967
0.0011973 0.00020916 0.00024013 -0.0021724
0.00047216 -0.0013263 0.00079312 0.00031118 0.00024358 0.00078413 -0.14054 -0.086151
0.0035007 0.0039674 -0.0024914 0.0017503
0.0013629 -0.00034213 -0.00029174 0.0004085 0.0012012 0.00012965 0.0034961 0.0039471
-0.086889 -0.31821 -0.002456 0.0039612
0.00023853 0.00088531 -4.8328e-05 -0.00069577 0.00010188 -0.0020739 -0.0025205 0.0016937
-0.0024102 0.0038558 -0.18339 -0.35473
4700000000 -0.10297 -0.30611 -0.0039927 1.6365e-05 -0.0014423 0.004654 -0.00093668 -0.00096657
0.0010426 -0.00045705 0.0009568 0.00069183
-0.0040043 4.6001e-06 -0.25695 -0.035818 0.002873 0.0039802 0.00046388 -0.0005554
0.0002858 0.00050107 -0.00019278 4.0213e-05
-0.0014192 0.0046715 0.0029156 0.0039953 -0.075894 -0.30888 -0.0001898 0.00060658
0.00034076 -0.00026021 -6.4084e-05 -0.0014726
-0.00092937 -0.00099403 0.00045983 -0.00054207 -0.00024217 0.00059416 -0.15721 -0.065267
0.0033037 0.0017434 -0.0015009 0.0023789
0.00097371 -0.0006056 0.00029933 0.00047685 0.00035353 -0.00026444 0.0032991 0.0016271
-0.12618 -0.30878 -0.0011453 0.0039022
0.00099751 0.00072009 -0.00018333 1.5218e-06 -0.00011853 -0.001536 -0.0013792 0.002503
-0.0011076 0.0039392 -0.22664 -0.32576
4760000000 -0.13284 -0.29097 -0.0046738 0.001146 0.00061642 0.0046927 -0.00078315 -0.00070895
0.00029735 -0.00091766 0.00088068 -0.00046658
-0.0046381 0.001138 -0.25231 0.0066019 0.0032045 0.0030762 -5.6097e-05 -0.00066254
0.00038922 9.3755e-05 0.00012164 -0.00014361
0.00072903 0.004686 0.0032213 0.0030826 -0.10579 -0.2945 0.00081123 0.00042574
0.00093399 -0.00021106 -0.0014088 -0.00088535
-0.00076869 -0.00068808 -5.1031e-05 -0.0006294 0.00078732 0.0004162 -0.15116 -0.048667
0.0024183 0.001283 -0.00069969 0.0028158
0.00031342 -0.00087625 0.00036568 0.0001268 0.00091306 -0.00014608 0.0024454 0.0013181
-0.15836 -0.29094 -0.00055261 0.004466
0.00092346 -0.00049396 0.00010307 -0.00015987 -0.001386 -0.00083512 -0.00074958 0.0027415
-0.00053467 0.0045945 -0.23796 -0.3033
4820000000 -0.15974 -0.2772 -0.005121 0.0025418 0.0015624 0.0028592 -0.00095658 -0.00046805
0.00051359 -0.0010244 0.00023335 -0.00035436
-0.0051174 0.0025762 -0.26388 0.029088 0.0044115 0.0030399 -8.1928e-05 -0.00027252
0.00034174 -0.00016173 -0.00019199 -0.00038046
0.0016731 0.0029185 0.0044569 0.0029754 -0.13308 -0.29028 0.00052738 -0.00038552
0.00024561 -0.00078909 -0.00089579 -0.00031954
-0.00092166 -0.00043114 -7.0367e-05 -0.00029717 0.00054263 -0.00037629 -0.16627 -0.031159
0.0016814 -6.8107e-05 0.00011232 0.0028871
0.00055295 -0.0010306 0.00028934 -0.00020556 0.00010737 -0.00078427 0.0016557 -8.0557e-06
-0.19591 -0.27215 0.00013299 0.0034658
0.00019412 -0.00035761 -0.00013755 -0.00035663 -0.00096644 -0.00023291 0.00017474 0.0030226
4.6317e-05 0.0033828 -0.27493 -0.27325
4880000000 -0.19098 -0.25741 -0.0043726 0.0045916 0.0021815 0.0030506 -0.001348 0.00024041
-0.00080526 -0.0010785 0.00031947 -0.00016801
-0.0043666 0.0045741 -0.2551 0.070701 0.0047241 0.0015436 -0.0003644 -0.00017652
-0.00023785 0.00021256 -0.00013965 0.00010231
0.0022036 0.0030815 0.004761 0.0015049 -0.15156 -0.27757 0.00041652 -0.00041361
-0.00025116 -0.0012928 -0.00029392 5.4187e-05
-0.0013717 0.00028855 -0.00037314 -0.00019164 0.00040149 -0.00041844 -0.15943 -0.012481
0.00076719 6.4134e-06 0.0010865 0.002612
-0.00085949 -0.0010782 -0.00021325 0.00023592 -0.00024191 -0.0012657 0.00082334 2.945e-05
-0.22434 -0.25568 0.00078842 0.00361
0.00028422 -9.377e-05 -0.00020329 0.00014874 -0.00035176 1.7125e-05 0.0010617 0.0025187
0.00090755 0.0034685 -0.28691 -0.24357
4940000000 -0.21179 -0.23968 -0.0029859 0.0067457 0.003056 0.001031 -0.00020068 0.0007081
-0.0010387 -0.00059376 3.3435e-05 -0.0005781
-0.0030001 0.0067259 -0.26649 0.096292 0.0056713 0.001052 -8.9182e-05 -6.3748e-05
0.00037585 -0.0002313 -0.00029803 0.00014454
0.0030431 0.00098304 0.0056632 0.00093227 -0.17213 -0.25408 8.7755e-05 -0.00048643
-0.00087746 5.9922e-05 -0.00057357 8.1519e-05
-0.00024319 0.00072361 -5.0872e-05 -8.4653e-05 5.1122e-05 -0.00052043 -0.16681 -0.0031462
-2.4571e-05 0.0005909 0.0020477 0.0018097
-0.0010584 -0.00042251 0.00032106 -0.00031256 -0.00097374 7.6305e-05 -1.6187e-05 0.00055469
-0.24715 -0.22615 0.00032009 0.0032312
1.657e-05 -0.00061991 -0.00030936 0.00011086 -0.00052332 5.4257e-05 0.002059 0.0018135
0.00036432 0.0033729 -0.3101 -0.21727
5000000000 -0.23259 -0.2152 -4.2748e-05 0.0074435 0.00312 0.0016825 -0.00012863 0.00065681
-0.00054694 0.00059104 -0.00019098 -0.00090085
-6.1448e-05 0.007418 -0.25274 0.11378 0.0057755 -0.0006871 -0.00029515 -0.00010226
-9.8654e-05 -0.00057263 -0.00020996 -6.217e-05
0.0031207 0.0016388 0.0057655 -0.00075339 -0.20199 -0.23915 -0.00057402 -0.00070878
-0.00039851 -0.00032009 -0.00037597 -0.00017923
-0.0001303 0.00060938 -0.00030979 -7.193e-05 -0.00055707 -0.00074744 -0.16113 0.02123
-0.00036842 0.0016943 0.0022738 0.001121
-0.00063503 0.00060457 -8.8321e-05 -0.00055576 -0.0003672 -0.00042136 -0.00033886 0.0017504
-0.27337 -0.20395 0.00063639 0.0040219
-0.00011899 -0.00085219 -0.00026654 -7.3608e-05 -0.00040786 -0.00010798 0.0023485 0.0011457
0.00061173 0.0039954 -0.32237 -0.18279
5060000000 -0.25336 -0.18727 0.0020634 0.0070795 0.0030361 -0.00056171 0.00020333 0.00054798
-0.00032243 -3.3845e-07 -0.00028526 -0.00020507
0.0020584 0.0070554 -0.23498 0.15052 0.0051041 -0.0018966 1.0068e-05 0.00020542
-0.00031099 -1.385e-05 -0.00031315 0.00022135
0.0030538 -0.00052048 0.0050702 -0.001968 -0.21597 -0.21757 -0.00043208 0.00043012
-0.00083973 0.00010057 -0.0013159 -3.7121e-05
0.00018893 0.00056928 2.2762e-05 0.00019397 -0.00039812 0.00043027 -0.16263 0.028456
0.00019522 0.0030185 0.0020102 0.0004425
-0.00035802 4.3401e-06 -0.00033761 -1.7321e-05 -0.00080333 0.00016815 0.00020473 0.0030795
-0.28395 -0.1728 0.0019787 0.0031578
-0.00032267 -0.0002612 -0.00029175 0.00021589 -0.0012891 3.6507e-05 0.0019784 0.00046748
0.0018141 0.0032127 -0.33421 -0.15438
5120000000 -0.26919 -0.1618 0.0034719 0.005831 0.0028268 -0.00050005 0.00034784 0.00067859
-0.00011934 0.00087251 -0.00052322 5.6552e-05
0.0034833 0.0058403 -0.22931 0.17695 0.004854 -0.0026233 8.268e-05 0.00023817
-5.6649e-05 -5.8996e-05 -1.0531e-05 0.00023176
0.0027965 -0.00055029 0.0048404 -0.0026701 -0.22962 -0.20209 1.0373e-05 0.00015277
-0.0002123 0.00089709 -0.0011208 0.00079101
0.00033632 0.00063717 5.4826e-05 0.00025009 1.9569e-05 0.00024907 -0.15883 0.054643
0.0018937 0.0032642 0.0023757 0.00041116
-5.659e-05 0.00078744 -6.1401e-05 -7.853e-05 -0.00018331 0.00091131 0.0018756 0.0032535
-0.29777 -0.13931 0.0016556 0.0034214
-0.0005119 6.3988e-05 -2.491e-05 0.00026897 -0.0012097 0.00078654 0.0024237 0.00032613
0.001716 0.0033452 -0.34678 -0.12009
5180000000 -0.28489 -0.13148 0.0050004 0.0047851 0.0033011 -0.0010711 0.0002368 0.00056945
-0.00015138 0.00036646 -0.00047515 0.000272
0.0050179 0.0047817 -0.20666 0.19988 0.0042427 -0.0038587 -0.00030593 -0.00023652
-9.7217e-05 -0.00013508 -8.7943e-05 0.00023616
0.0033168 -0.001095 0.0041429 -0.0039148 -0.24063 -0.16567 -0.00030317 0.00061134
-1.5705e-05 7.8596e-05 -0.00031171 0.0010384
0.00028328 0.00062442 -0.00032329 -0.00025027 -0.00034657 0.00061808 -0.15785 0.064407
0.0031277 0.0033109 0.0022274 -0.00076916
-0.00013812 0.0003862 -0.0001437 -0.00014738 -8.2314e-05 5.9537e-05 0.0031635 0.0033348
-0.30829 -0.09672 0.0029604 0.0034064
-0.00057198 0.00044899 -9.3475e-05 0.00018402 -0.00033263 0.00098812 0.0022151 -0.00076469
0.002912 0.0033747 -0.34931 -0.087929
5240000000 -0.29315 -0.10431 0.0053141 0.0034838 0.0028297 -0.0027595 0.00062128 3.0418e-05
-0.00032122 -7.5413e-05 4.3426e-05 0.00077883
0.0052833 0.0035162 -0.19458 0.23692 0.0030161 -0.0047927 -1.933e-05 0.00013327
-0.00017944 5.5926e-05 0.00029909 0.00041925
0.0027773 -0.0028048 0.002964 -0.0048427 -0.25723 -0.14084 0.00036805 0.00023844
-0.00032252 0.00066186 0.00022825 0.0012105
0.00065639 3.2937e-06 -6.9417e-06 0.00016229 0.00039135 0.00025034 -0.15834 0.084916
0.003801 0.0021818 0.0017923 -0.0012649
-0.00032518 -7.373e-05 -0.00017173 2.6161e-05 -0.00031969 0.00059473 0.00373 0.0020867
-0.32102 -0.056852 0.0032881 0.0026871
1.4143e-05 0.00067855 0.0002951 0.00044078 0.00029131 0.0012092 0.0017565 -0.0012413
0.003501 0.0027703 -0.35537 -0.055029
5300000000 -0.29815 -0.073988 0.006134 0.0018684 0.0016175 -0.0033695 0.00012562 -0.0002999
0.00040229 0.00074588 6.3199e-05 0.00019293
0.0061066 0.0018816 -0.18667 0.24162 0.0020525 -0.0054337 -0.00010211 0.00019964
0.00010377 0.00036628 0.00040192 0.000197
0.0015882 -0.0033773 0.001974 -0.0054321 -0.2732 -0.11514 0.00028227 -0.00026797
0.00034441 0.00039145 0.0007505 0.0006971
0.00014442 -0.00030298 -9.4198e-05 0.00018581 0.00028394 -0.0002179 -0.15075 0.094182
0.0050813 0.0011967 0.0012616 -0.0015312
0.00040594 0.00071975 9.1569e-05 0.0003586 0.00040837 0.00044709 0.0051366 0.0011503
-0.33178 -0.030125 0.0036954 0.00233
0.00018581 0.0002598 0.00038825 0.00019868 0.00069128 0.00071738 0.0012811 -0.0014959
0.0035278 0.0022113 -0.35088 -0.019033
5360000000 -0.29808 -0.036913 0.0061144 0.00059615 0.00021311 -0.0038379 0.00045971 -3.5676e-06
0.00013865 0.00037073 0.00074188 -0.00011701
0.0060985 0.00061018 -0.14923 0.26302 0.00067406 -0.0054666 9.6213e-05 0.00023203
-4.1736e-05 -1.3531e-06 0.00050182 -0.0001958
0.00011612 -0.0038448 0.00056646 -0.0054539 -0.27169 -0.088124 0.00043503 0.00026345
0.00017558 0.00039335 0.00071225 0.00037276
0.00044038 -5.7121e-06 9.9936e-05 0.0002549 0.00036056 0.00030032 -0.14873 0.112
0.0055639 -0.00080362 0.00072977 -0.0019292
0.00011519 0.00037848 9.4418e-06 -2.6608e-05 0.00017133 0.00044507 0.0054737 -0.00088477
-0.32496 0.0081737 0.0046927 0.0019214
0.00065881 -0.00024359 0.00056131 -0.0002348 0.00063943 0.00031706 0.00066479 -0.0019851
0.004761 0.0020316 -0.34849 0.0091792
5420000000 -0.3006 -0.013638 0.0061148 -0.0012315 -0.0007229 -0.0035643 -6.5041e-05 -0.00018014
0.00092074 0.00052558 0.00021083 -0.00027589
0.0061219 -0.0012301 -0.13027 0.28955 8.996e-05 -0.0053956 9.2136e-05 0.00014386
4.9062e-05 5.6644e-05 0.00025194 -4.4079e-05
-0.00075845 -0.0035575 -2.5744e-05 -0.005375 -0.28712 -0.055273 -0.00019617 -0.00048425
0.00092609 2.9197e-05 0.0010639 3.5925e-05
-6.4867e-05 -0.00020574 8.8713e-05 0.00012761 -0.00019149 -0.00048204 -0.13746 0.12664
0.004642 -0.0022304 0.00017649 -0.0017559
0.00090804 0.00041491 5.1726e-05 5.9916e-05 0.00096133 9.2097e-05 0.0046236 -0.002241
-0.33017 0.037194 0.005039 0.00069935
0.00028796 -0.00029924 0.00025549 -4.6547e-05 0.0011 4.2851e-05 0.00024587 -0.0017645
0.0049639 0.00052404 -0.34114 0.050817
5480000000 -0.29245 0.022566 0.0049907 -0.0021112 -0.0020365 -0.0028501 0.00033077 -4.3728e-05
0.0009613 -0.00030114 -0.00017369 -0.0001687
0.0049746 -0.0021023 -0.11578 0.29739 -0.0014167 -0.0056777 1.2697e-05 0.00021025
-1.8139e-05 2.4884e-06 0.000271 -7.502e-05
-0.002052 -0.0028152 -0.001498 -0.0056539 -0.29154 -0.032808 -0.00026725 0.00013203
0.00065868 -0.00033283 0.00085561 0.00016887
0.00037338 -1.1085e-05 1.722e-05 0.00023796 -0.00027272 0.00017962 -0.13086 0.13781
0.0038203 -0.003328 -0.00018667 -0.0018068
0.00098347 -0.00030165 3.3412e-05 9.1231e-06 0.00059046 -0.00031228 0.0037638 -0.0033561
-0.3185 0.064173 0.0047579 5.6607e-05
-0.00023898 -9.0326e-05 0.0002146 -7.1405e-05 0.0008425 0.00011725 -0.00014271 -0.0017928
0.0048241 0.00020674 -0.33189 0.072966
5540000000 -0.28832 0.04774 0.0041236 -0.0027283 -0.0026492 -0.0018375 0.00031397 -0.00035574
0.00010983 -0.00016743 -0.00025826 0.00016981
0.0041384 -0.0027289 -0.074707 0.31458 -0.0025322 -0.0051654 0.00045905 0.00014411
7.2045e-05 -0.00016138 -8.3652e-06 -0.0003984
-0.0027026 -0.00181 -0.0026164 -0.0051126 -0.29074 -0.012022 0.00024878 -0.00013057
0.00035004 -0.00014348 0.00047889 -0.0002906
0.00029642 -0.00035726 0.00049062 0.00010105 0.00021981 -0.00019791 -0.11931 0.15899
0.0024301 -0.0038642 -0.0010597 -0.0019509
9.1903e-05 -0.00013434 6.6863e-05 -0.00014808 0.00032673 -0.00010239 0.0024529 -0.0037968
-0.30367 0.099084 0.004871 -0.0011586
-0.00022048 0.00017575 -2.1492e-05 -0.00040898 0.00043879 -0.00025266 -0.0011537 -0.0018872
0.0048114 -0.0012811 -0.32389 0.1138
5600000000 -0.27717 0.075639 0.0032558 -0.0037182 -0.0023996 -0.0016167 0.0003063 -0.00038757
0.00024722 -0.00030981 0.00028168 0.00042237
0.0032743 -0.0036981 -0.071961 0.32852 -0.003793 -0.0048325 5.2448e-05 -0.00024488
-8.101e-05 2.4069e-05 -0.00016315 -0.0003112
-0.0024035 -0.0015767 -0.0038908 -0.004755 -0.29017 0.01987 -2.8198e-05 9.9711e-05
0.00015987 -0.00064238 0.00012642 -0.00047011
0.00028774 -0.00040546 3.1646e-05 -0.00021384 1.7969e-05 9.2422e-05 -0.11158 0.15837
0.0017592 -0.0035821 -0.0010122 -0.00094543
0.00023192 -0.00029122 -8.6755e-05 1.4108e-05 0.00017291 -0.00060093 0.00178 -0.0037041
-0.29455 0.12791 0.0043524 -0.0015273
0.00020866 0.00042114 -0.00017546 -0.0003144 0.00017502 -0.00046775 -0.0010008 -0.0010516
0.0044453 -0.0014312 -0.30208 0.12849
5660000000 -0.26568 0.097736 0.0030869 -0.0036902 -0.0034358 -0.00073723 -0.00037453 -0.00074176
-0.000246 -0.00057793 0.00042834 -0.0002885
0.0031139 -0.0036997 -0.030452 0.31984 -0.0046861 -0.0030635 -2.0046e-05 -0.00013439
0.00013742 4.6126e-06 -0.00010361 -0.00014747
-0.003451 -0.00068694 -0.0047584 -0.0029972 -0.29055 0.043712 -0.00015174 0.00010842
-0.0005033 -0.00048183 0.00018375 -0.0011951
-0.00035896 -0.00075034 -1.6539e-05 -0.00014065 -0.00012668 0.00011873 -0.09621 0.17845
0.00075267 -0.0040725 -0.0013874 -0.00097129
-0.00031635 -0.0004545 0.00012751 1.181e-05 -0.00049872 -0.00041348 0.00073896 -0.0039723
-0.27963 0.15524 0.0040138 -0.0027855
0.00047863 -0.00035541 -6.9685e-05 -0.0001158 0.00027327 -0.0011874 -0.0013943 -0.00090308
0.0039777 -0.0028003 -0.29367 0.16443
5720000000 -0.25048 0.11915 0.0025923 -0.0042528 -0.0029065 0.00079055 -0.00053767 -0.00019149
-0.0003558 -7.7793e-05 -0.00014987 -0.00040668
0.0026087 -0.0042691 -0.0023762 0.34497 -0.0057582 -0.0025617 7.5703e-05 -7.045e-05
-0.00026296 3.3979e-05 -0.00023259 0.00022471
-0.0028278 0.0008684 -0.0058122 -0.0024698 -0.28681 0.075086 0.00016788 6.1709e-05
0.00014906 0.00049037 -0.00011903 -0.00024161
-0.00054108 -0.00020452 4.085e-05 -4.9004e-05 0.0001817 8.9355e-05 -0.080262 0.18018
-9.4102e-05 -0.0036638 -0.0014721 -0.00040104
-0.00037095 -0.00012332 -0.00026098 5.0316e-05 0.00020266 0.00044997 -0.0001427 -0.0036869
-0.2678 0.18149 0.0040294 -0.0038127
-0.00016213 -0.00034352 -0.00029035 0.00024806 -9.8563e-05 -0.00019277 -0.0015445 -0.00042372
0.0040644 -0.0039352 -0.26258 0.18201
5780000000 -0.23422 0.13658 0.0014174 -0.0049144 -0.002515 0.0011202 -0.00070814 0.0001017
-0.00032376 -0.00036 -0.000155 -0.00025975
0.0014172 -0.0049023 0.011095 0.33968 -0.0059778 -0.00052037 -2.5704e-05 -0.00019288
-1.7491e-05 1.1952e-05 -8.3453e-05 -0.0001177
-0.0025346 0.001208 -0.0060086 -0.00042337 -0.28304 0.091621 -6.8178e-05 -8.8848e-05
0.00019932 -5.9452e-06 -0.00024208 -0.00048136
-0.00071254 8.113e-05 -2.3178e-05 -0.00021269 -0.00011103 -0.00015355 -0.071189 0.19612
-9.5361e-05 -0.0033584 -0.0013304 8.2869e-05
-0.00033229 -0.00036534 -2.3955e-05 1.7547e-05 0.00020059 1.5467e-05 -0.0001764 -0.0033543
-0.25696 0.20238 0.002891 -0.0039243
-0.00015104 -0.00032718 -6.4825e-05 -0.00013931 -0.0003148 -0.00050463 -0.0013933 1.6166e-05
0.0028572 -0.0037961 -0.25348 0.20397
5840000000 -0.22025 0.15771 6.9969e-05 -0.0055252 -0.0021048 0.001218 -0.00012011 0.00030057
-0.0003254 0.00021438 -0.00050534 -0.00032224
3.7199e-05 -0.0055052 0.046957 0.34261 -0.0057618 0.00059194 -0.00019256 -3.5364e-06
0.00024603 1.5127e-06 -5.0508e-05 0.00022165
-0.00211 0.0012607 -0.0057618 0.000687 -0.27569 0.11546 -0.00025875 1.8514e-05
-0.00022883 -0.00071115 -0.00032169 -0.00041799
-9.4513e-05 0.00034243 -0.00018137 7.0697e-06 -0.00021439 6.2167e-05 -0.048367 0.19899
-0.0009762 -0.0036531 -0.0012026 0.0002247
-0.00031936 0.00021582 0.00024476 -4.4098e-05 -0.00019982 -0.00078967 -0.00096475 -0.0037279
-0.23975 0.21121 0.0020906 -0.0042365
-0.00045996 -0.00030177 -8.3319e-05 0.0002268 -0.00034633 -0.00039507 -0.0011703 0.00026232
0.0020724 -0.0042345 -0.21709 0.22815
5900000000 -0.20623 0.16958 -0.0020599 -0.0054805 -0.0021714 0.0025206 -0.00012029 5.2469e-05
0.00015535 -0.00015503 -8.6064e-05 0.00034228
-0.0020518 -0.0054755 0.067029 0.34205 -0.0050615 0.0019988 -1.908e-06 -4.0723e-06
-3.1551e-05 -0.00026196 -1.2295e-05 -5.5296e-05
-0.00212 0.0025724 -0.0050133 0.0020849 -0.26004 0.13097 -7.2152e-06 -0.00010587
-0.00056634 -0.00057109 -0.00077524 -6.1012e-05
-9.406e-05 4.9193e-05 3.7232e-06 2.153e-07 -5.8663e-05 -6.4616e-05 -0.041102 0.20945
-0.0012937 -0.003542 -0.00131 0.00030546
0.00017391 -0.00016237 -1.4539e-05 -0.00026098 -0.00056003 -0.00053178 -0.0013517 -0.0034704
-0.21369 0.22554 0.0016033 -0.0050474
-2.0617e-05 0.00036427 -5.1707e-05 -7.9057e-05 -0.00084903 -4.8359e-05 -0.0012984 0.00034142
0.0016494 -0.0052027 -0.20316 0.23725
5960000000 -0.18582 0.18267 -0.0031516 -0.0039006 -0.00065746 0.0026327 -0.00019891 0.00013493
-0.0001465 0.00018176 -0.00010346 -2.6248e-06
-0.0031473 -0.0038925 0.09381 0.34082 -0.0041477 0.0023033 -0.00019119 1.7323e-06
-6.1842e-06 4.0228e-05 8.2133e-05 0.00016187
-0.00060668 0.0026416 -0.0040958 0.0023882 -0.24441 0.15698 -2.2142e-05 -0.00013385
-0.0004265 8.4036e-05 -0.00042069 -9.1656e-05
-0.00016412 0.00016092 -0.0002164 4.8473e-06 -7.5588e-05 -0.00020412 -0.022359 0.21779
-0.0023077 -0.0032073 -0.0009045 0.00090425
-0.00017173 0.00019337 -2.2603e-05 7.0617e-05 -0.00044563 0.00011936 -0.0023438 -0.0031867
-0.19292 0.24077 -0.00021223 -0.0051659
-0.00011399 7.0334e-05 7.2954e-05 0.00019073 -0.00051029 -0.00015347 -0.00090697 0.00099687
-0.00024466 -0.0051799 -0.17339 0.26443
6020000000 -0.16775 0.19794 -0.003899 -0.0028698 -0.00016268 0.0029753 -3.0239e-06 0.00055287
-0.00022625 0.00037462 6.1782e-05 0.00025228
-0.0038782 -0.0028786 0.12185 0.33185 -0.004596 0.0032907 -5.2239e-05 0.00014391
-9.2577e-05 0.00010737 -0.00022381 0.0001631
-8.8693e-05 0.0029817 -0.0045331 0.0033875 -0.22459 0.16889 -0.00032532 0.00021539
-0.00068688 0.00011591 -0.00063305 0.00065372
-1.4091e-05 0.0005118 -6.6376e-05 0.0001118 -0.00031848 0.00020673 -0.015996 0.21321
-0.0029959 -0.0030517 -0.00072735 0.00081591
-0.00025183 0.00029946 -0.0001064 0.00013055 -0.0007415 0.00015092 -0.0030367 -0.0029526
-0.16394 0.25341 -0.00052989 -0.0047559
8.6011e-05 0.00025035 -0.00026799 0.00021459 -0.00064076 0.00063819 -0.0007467 0.00079701
-0.00048518 -0.0048614 -0.14672 0.26315
6080000000 -0.14726 0.20656 -0.004007 -0.00076202 0.0013591 0.0028071 7.5157e-05 7.6226e-05
0.00015488 0.00014329 0.00016343 1.8181e-05
-0.0039992 -0.00072981 0.14333 0.33246 -0.0029919 0.0046433 -6.7925e-05 -3.1137e-05
-1.9306e-05 0.00011511 0.00012686 0.00034129
0.0014303 0.0027915 -0.0029126 0.0047211 -0.20651 0.19572 0.00026365 0.00011531
-0.0002064 0.00076558 -0.00018813 0.00040715
0.00010848 0.00011537 -5.3325e-05 -1.8851e-05 0.00026654 0.00013198 0.00079012 0.2213
-0.0040718 -0.0020157 -0.00079994 0.001031
0.00013523 0.00017551 7.9895e-06 0.00012029 -0.00018767 0.00073007 -0.0041227 -0.0020052
-0.13537 0.27045 -0.0015441 -0.0053092
0.00018978 -2.6384e-05 0.00014015 0.00035605 -0.00013939 0.0003805 -0.00089789 0.0010439
-0.0014752 -0.0051749 -0.12434 0.28455
6140000000 -0.13008 0.21965 -0.0035389 -0.00049446 0.0015861 0.0020859 0.00011043 2.067e-05
3.0922e-05 -0.00015679 0.00032596 -0.00011545
-0.0035406 -0.00050298 0.17004 0.31325 -0.0021941 0.0053365 5.8527e-05 5.4645e-05
0.00038447 -6.5704e-05 0.000259 0.00015923
0.0016407 0.0020463 -0.0020912 0.0053515 -0.18262 0.21477 0.00035284 -0.00013215
0.00014807 0.00065847 7.1845e-05 0.00072237
9.5224e-05 1.9998e-05 5.9595e-05 5.4133e-05 0.00031225 -0.00011652 0.01353 0.21199
-0.0047431 -0.00080356 -0.00055512 0.0014703
-8.978e-06 -0.00011746 0.00034744 -2.906e-05 0.00018482 0.00061779 -0.0047079 -0.00081583
-0.11551 0.28989 -0.0031902 -0.004113
0.00032436 -0.00017197 0.00029322 0.00013464 0.00011314 0.00078204 -0.00049281 0.0014598
-0.0032118 -0.0041634 -0.085802 0.28271
6200000000 -0.11422 0.2249 -0.002969 -0.00012382 0.0021441 0.001303 8.6479e-05 0.00037861
-0.00024464 0.000171 -0.0001655 -0.00026202
-0.0029781 -0.0001516 0.19782 0.31134 -0.00076317 0.005292 3.1466e-05 0.00022114
5.409e-05 -2.1072e-05 0.00013649 8.6087e-05
0.0021721 0.0012414 -0.00067184 0.0052823 -0.16346 0.22863 0.00013778 -0.00031702
0.00052138 8.7551e-05 0.0002212 0.00022048
0.00011047 0.00036976 3.7277e-05 0.00024839 7.9512e-05 -0.00033196 0.026852 0.22054
-0.004452 0.00044959 7.6184e-05 0.0012814
-0.00024834 0.00022437 4.3843e-05 -2.5168e-05 0.00048843 0.00015417 -0.0044182 0.00046725
-0.10328 0.29537 -0.0036903 -0.0034545
-0.00025868 -0.00025654 0.00013269 9.326e-05 0.00017588 0.00020506 0.00015121 0.0013198
-0.0037643 -0.0034472 -0.072302 0.29187
6260000000 -0.099237 0.23789 -0.0030423 0.00095639 0.0022476 0.00063256 0.00029824 -0.00012937
2.2284e-05 0.00019221 -0.00016666 1.6427e-05
-0.0030356 0.00092988 0.21522 0.29601 9.1962e-05 0.0053121 2.06e-05 -7.9702e-05
-7.3366e-05 -8.8975e-05 0.00025673 0.00013854
0.0022442 0.00054607 0.00019825 0.0053328 -0.14039 0.24999 9.294e-05 -3.5899e-06
0.00027442 -0.0001965 0.00026362 0.0002211
0.00025793 -0.00012715 1.5181e-05 -7.3075e-05 5.31e-05 -5.8407e-05 0.042963 0.21552
-0.0039658 0.0017015 0.00063613 0.0012325
3.8114e-05 0.00029186 -2.1394e-05 -7.1864e-05 0.00024567 -0.00021833 -0.0040357 0.0016815
-0.07459 0.29675 -0.0042742 -0.0024365
-0.00019149 -2.4456e-05 0.0002801 9.0001e-05 0.00025422 0.00025831 0.00057322 0.0011022
-0.0041909 -0.0023493 -0.026948 0.29187
6320000000 -0.082796 0.23984 -0.002518 0.0015072 0.0022787 -0.00045755 8.616e-05 1.2364e-05
-0.000425 0.00053913 -0.00011469 0.00028752
-0.0025251 0.0014834 0.24043 0.28582 0.0019637 0.0054818 9.2132e-05 3.9101e-05
1.0953e-05 -0.00015452 0.00014326 -0.00015522
0.0022934 -0.00053771 0.0020679 0.0054378 -0.12264 0.2586 -0.00022594 -0.00023972
0.00031143 -3.2018e-05 0.00033963 0.00016564
8.2597e-05 7.5402e-05 9.3997e-05 4.9603e-05 -0.00017233 -0.0002291 0.041694 0.21656
-0.0035765 0.0020313 0.00071642 0.00084372
-0.00037031 0.00056916 9.1351e-06 -0.00016172 0.00036895 1.7954e-05 -0.0035428 0.0020658
-0.050467 0.30677 -0.0048634 -0.0012272
-0.00013552 0.00040929 0.0001587 -0.00012969 0.00032205 0.00022231 0.0007989 0.00084273
-0.0048486 -0.001333 -0.016554 0.2895
6380000000 -0.06313 0.2468 -0.001802 0.0019133 0.0016333 -0.00064666 -3.9551e-06 -8.87e-05
0.00028761 0.00024922 6.3519e-05 0.00010195
-0.0017822 0.001917 0.25683 0.26648 0.0031765 0.0041676 -0.00019827 -5.0367e-05
-0.0002382 -0.00021514 -0.00012673 -0.0002679
0.0016268 -0.00066785 0.0032611 0.0041187 -0.094391 0.27455 -0.00017783 0.00018844
0.00055093 -0.00024984 0.00055785 0.00015456
4.948e-06 -8.7774e-05 -0.00018166 -5.7848e-05 -0.00017389 0.00016084 0.062733 0.20708
-0.0027353 0.0032209 0.00099942 0.00076082
0.00031431 0.00022493 -0.00022017 -0.00021505 0.00049002 -0.00019229 -0.0026632 0.0032294
-0.030291 0.2989 -0.0048758 0.00024293
8.3071e-05 9.1794e-05 -0.00013143 -0.0002738 0.00048473 0.0001274 0.00095846 0.0007965
-0.0047068 0.00033091 0.023181 0.29248
6440000000 -0.040346 0.25735 -0.00083423 0.002426 0.0016377 -0.00079378 0.0003527 -9.0948e-05
0.00026641 -0.0005037 -0.00025574 -0.00036073
-0.00081964 0.0024203 0.27735 0.252 0.0033144 0.0028898 0.00014661 -2.9894e-05
-0.00010816 6.702e-05 -0.00022582 -0.00033821
0.0016153 -0.00083381 0.0033924 0.0028263 -0.077063 0.28854 -0.00022057 0.00028613
-0.00035082 -9.0476e-07 0.0004334 -0.0003814
0.00037179 -6.7581e-05 0.00012262 -3.258e-05 -0.00019806 0.00026457 0.064887 0.20297
-0.0015504 0.0035991 0.00097423 0.00079863
0.0002631 -0.0004952 -0.00010098 6.4167e-05 -0.00038289 1.48e-05 -0.0015821 0.0037263
0.012353 0.3028 -0.0043969 0.0014498
-0.00025683 -0.00028275 -0.0002443 -0.0002812 0.00045025 -0.00040161 0.0009585 0.00075655
-0.0046126 0.0013883 0.035247 0.27593
6500000000 -0.02185 0.25676 -6.454e-05 0.0019842 0.0012562 -0.00092769 0.00024182 -9.6351e-05
0.0001243 0.00022881 -0.00012174 0.0003271
-8.7342e-05 0.0019832 0.30186 0.2246 0.0036821 0.0024754 0.00010555 -1.1945e-05
0.00013051 0.0001136 0.0001977 -3.1945e-05
0.0012039 -0.00096556 0.0037646 0.0024061 -0.065446 0.28568 5.2836e-05 -2.7238e-05
4.517e-05 -0.00016361 -8.3418e-05 -0.0003633
0.00019533 -9.8726e-05 0.00010914 -5.8476e-06 4.5536e-05 1.063e-05 0.088833 0.19779
-0.00025673 0.0039318 0.0010744 0.00042126
0.0001047 0.00020078 0.00017173 0.00011339 0.00011209 -0.00019528 -0.00017326 0.0038735
0.033846 0.30596 -0.003342 0.0024689
-0.00013941 0.00038169 0.00020114 -4.0287e-05 -8.9533e-05 -0.00033122 0.0011366 0.0004069
-0.0031854 0.0024794 0.071664 0.2774
