# Supplementary material for: Early Detection of Alzheimer’s Disease via Machine Learning-Based Microwave Sensing: An Experimental Validation
Source: Sensors (Basel). 2025 Apr 25;25(9):2718. doi: 10.3390/s25092718 (PMC12074295; doi:10.3390/s25092718)
Supplement: Supplementary file 1 [file sensors-25-02718-s001.zip › measurements_paper_sensors/26 febbraio - PART1/set3 H/CSF_H_m9.s6p]

!Keysight Technologies,M9804A,MY58100912,A.14.10.03
!Date: Thursday, April 27, 2023 10:28:33
!Correction: S11(C  6-Port  ) 
!S12(C  6-Port  ) 
!S13(C  6-Port  ) 
!S14(C  6-Port  ) 
!S15(C  6-Port  ) 
!S16(C  6-Port  ) 
!S21(C  6-Port  ) 
!S22(C  6-Port  ) 
!S23(C  6-Port  ) 
!S24(C  6-Port  ) 
!S25(C  6-Port  ) 
!S26(C  6-Port  ) 
!S31(C  6-Port  ) 
!S32(C  6-Port  ) 
!S33(C  6-Port  ) 
!S34(C  6-Port  ) 
!S35(C  6-Port  ) 
!S36(C  6-Port  ) 
!S41(C  6-Port  ) 
!S42(C  6-Port  ) 
!S43(C  6-Port  ) 
!S44(C  6-Port  ) 
!S45(C  6-Port  ) 
!S46(C  6-Port  ) 
!S51(C  6-Port  ) 
!S52(C  6-Port  ) 
!S53(C  6-Port  ) 
!S54(C  6-Port  ) 
!S55(C  6-Port  ) 
!S56(C  6-Port  ) 
!S61(C  6-Port  ) 
!S62(C  6-Port  ) 
!S63(C  6-Port  ) 
!S64(C  6-Port  ) 
!S65(C  6-Port  ) 
!S66(C  6-Port  ) 
!S6P File: Measurement: :
# Hz S  RI   R 50
500000000 -0.32616 -0.056806 -0.010653 -0.0016957 -0.0082786 0.012427 -0.004313 0.011366
0.01269 0.0055772 -0.0053204 0.0081552
-0.01075 -0.0016339 -0.40996 -0.070595 0.0074238 -0.010889 0.0011796 0.01162
0.008265 0.0025184 0.00059622 0.013776
-0.0083866 0.012469 0.0073788 -0.010878 -0.25451 0.19468 0.0064299 0.0028904
-0.0010907 0.0080622 0.00020122 0.011735
-0.0039621 0.011629 0.0010043 0.012008 0.0064969 0.002941 -0.32874 0.043881
-0.019434 -0.006332 0.017104 0.028336
0.012717 0.0051306 0.0081345 0.002365 -0.0012285 0.0079909 -0.019333 -0.0060178
-0.25622 -0.1595 -0.026838 0.0042142
-0.0050497 0.0082297 0.0010134 0.013947 0.00093899 0.011397 0.016275 0.027214
-0.026825 0.004576 -0.25346 -0.14501
560000000 -0.31097 0.10887 -0.023097 -0.06576 0.0010372 0.012969 0.0050651 0.0099195
0.0096888 0.0037336 0.011971 0.0087746
-0.022717 -0.065951 -0.37052 0.091704 -0.041557 -0.038318 0.013579 0.0029967
-0.011773 -0.0039283 0.0051237 -0.0016574
0.00072391 0.012922 -0.041539 -0.038267 -0.17821 0.24278 0.00020528 -0.0045748
0.017838 0.0045823 0.007338 -0.0060443
0.0051253 0.0104 0.013582 0.0029811 0.00024231 -0.004357 -0.30526 0.13522
0.0035625 -0.022653 0.0067724 -0.020914
0.0099285 0.0034954 -0.01231 -0.0043637 0.017844 0.0040213 0.0033264 -0.022575
-0.30424 0.015781 0.006108 -0.048073
0.01234 0.0084773 0.0049722 -0.0016343 0.0081398 -0.0056299 0.0065578 -0.021585
0.0072163 -0.04732 -0.3243 0.001293
620000000 -0.27198 0.086013 -0.02398 0.0093974 0.0032828 0.0090836 0.0081763 -0.0041423
0.012437 -0.0021747 0.00014482 -0.0021202
-0.024011 0.0093172 -0.39954 0.039512 -0.019519 0.00095183 -0.0013218 -0.0018714
0.011412 -0.0060789 0.00061954 -0.0025176
0.0034235 0.0088794 -0.019556 0.0010369 -0.1527 0.25146 -0.0011258 -0.0049602
-0.0034693 -0.0032384 0.0088942 -0.0029443
0.0080846 -0.0044053 -0.0014948 -0.0017725 -0.0010669 -0.0049296 -0.26462 0.14581
-0.038893 -0.018972 0.012497 0.030063
0.012127 -0.0020634 0.011914 -0.0062338 -0.0035725 -0.0029801 -0.039185 -0.019217
-0.23128 -0.01754 -0.041645 0.012288
9.0921e-05 -0.0020783 0.00065346 -0.0029667 0.0086179 -0.0028285 0.01175 0.029879
-0.040655 0.012927 -0.24194 -0.033499
680000000 -0.23717 0.17796 -0.026235 -0.014153 0.0047497 0.0051018 0.0012122 -0.0069033
-0.0030488 -0.011118 0.0059013 -0.0066575
-0.026302 -0.01409 -0.38922 0.14255 -0.032406 -0.0010359 -0.001552 -0.00065614
-0.0025632 -0.0091467 -0.00098512 -0.0018306
0.004732 0.0051565 -0.032431 -0.00095877 -0.10598 0.2747 -0.00075858 -0.00022918
-0.0016616 0.00034098 -0.003038 -0.0088488
0.0012664 -0.0070089 -0.001454 -0.00061685 -0.00077613 -0.00028234 -0.21972 0.19962
-0.025193 -0.0060352 -0.0082397 -0.012007
-0.002874 -0.011175 -0.0024369 -0.0092888 -0.0016643 0.00031337 -0.024873 -0.0063792
-0.26888 0.081345 -0.0066847 -0.0058019
0.0058674 -0.0062415 -0.00089851 -0.0016631 -0.0028328 -0.008749 -0.009152 -0.012317
-0.0072961 -0.0045549 -0.26224 0.069576
740000000 -0.19143 0.17076 -0.040289 0.027001 0.013248 -0.0040046 0.00049097 -0.0041795
-0.0046977 -0.0015192 -0.0061061 0.0025842
-0.04043 0.027061 -0.33416 0.16152 -0.036359 0.034338 0.00019693 -0.0058232
-0.011998 0.0065331 -0.0016581 -0.0055603
0.013234 -0.0040421 -0.036244 0.034508 -0.072172 0.27491 -0.0022925 0.0028223
-0.0018715 -0.0042627 -0.0018402 0.0002876
0.00056699 -0.0041199 0.00016304 -0.0060253 -0.0021728 0.0029266 -0.20223 0.20571
-0.041244 -0.0048296 0.022297 0.016747
-0.0043774 -0.0020692 -0.012004 0.006299 -0.0016035 -0.0042496 -0.040604 -0.0051829
-0.17847 0.10361 -0.039105 0.0026582
-0.0061075 0.0027206 -0.0011544 -0.0053529 -0.002036 0.00044376 0.021765 0.017281
-0.039736 0.0016198 -0.25094 0.07326
800000000 -0.16366 0.21567 -0.022158 0.016386 0.0053811 -0.0099368 -0.0042232 -0.0025448
-0.0040614 0.0019294 0.0045161 0.0008509
-0.022178 0.016307 -0.34253 0.23267 -0.007955 0.034345 -0.002376 0.0020748
-0.00066672 0.0023081 0.0010041 0.0055275
0.0053136 -0.0099915 -0.0078708 0.034389 -0.034306 0.30095 0.0005594 0.0014651
0.00032401 0.0034994 -0.0017199 0.00077438
-0.0042019 -0.0026479 -0.0023278 0.002106 0.000633 0.0014421 -0.17273 0.23417
-0.02743 0.015531 0.014882 -0.010416
-0.0041189 0.0019368 -0.0006833 0.0023046 0.00033382 0.0034532 -0.027302 0.015516
-0.21085 0.13104 -0.016649 0.020722
0.0042806 0.00074706 0.00067472 0.0056466 -0.0018562 0.00081727 0.014577 -0.010437
-0.017196 0.021074 -0.24987 0.12807
860000000 -0.12763 0.23752 -0.01748 0.030589 -0.0032693 -0.0096916 -0.0016511 0.0002302
0.0040524 0.0048653 -0.0036939 -0.0030603
-0.017467 0.030501 -0.29382 0.27712 0.0081037 0.033881 0.00035305 0.0020393
0.0038669 0.000877 0.0036209 0.00041247
-0.0033005 -0.0096845 0.0081958 0.033906 0.015057 0.31081 -0.00037059 -0.00019776
0.0026721 -0.0012122 0.0013198 0.0041847
-0.0017394 0.00036155 0.00032935 0.002027 -0.00039323 -0.00019536 -0.13383 0.24515
-0.015851 0.020058 -0.0070681 -0.0096618
0.0039935 0.0048504 0.0038956 0.0008449 0.0026756 -0.0012373 -0.015934 0.019818
-0.15464 0.1773 -0.022539 0.01752
-0.0036978 -0.0033454 0.0033342 0.0001897 0.0013789 0.0042622 -0.0073541 -0.0096183
-0.022824 0.017142 -0.19915 0.17664
920000000 -0.10522 0.26004 0.0049499 0.038986 -0.0089072 -0.0041792 -0.0018693 0.0017804
0.00069934 0.0014328 0.0033107 -0.00088908
0.0049833 0.038904 -0.26719 0.2978 0.028125 0.022404 0.0015129 0.001184
0.0067062 -0.00047695 0.0041689 -0.0029095
-0.0089203 -0.0041509 0.028244 0.022347 0.060998 0.31205 0.001859 0.00017054
0.000825 -0.00030199 0.001047 -0.0014276
-0.001815 0.0018056 0.0015311 0.0012438 0.0018788 0.00016315 -0.1101 0.26112
-0.0081617 0.030633 0.0043336 -0.0059554
0.00081116 0.0015143 0.00678 -0.00050239 0.00088632 -0.00029302 -0.0080826 0.030651
-0.14078 0.18333 -0.0011153 0.026719
0.0034351 -0.00085171 0.0042571 -0.0028327 0.0010505 -0.0013136 0.0041233 -0.0059652
-0.0012545 0.026753 -0.20924 0.18858
980000000 -0.058448 0.28228 0.017359 0.029722 -0.0088217 0.0046287 0.001747 0.0034879
0.0036352 -0.0016662 -0.003452 -0.0026943
0.017362 0.029668 -0.21512 0.33521 0.032902 0.0047756 0.0019191 -0.00010789
0.0017138 -0.0059002 -0.00017817 -0.0025198
-0.0088124 0.004645 0.032947 0.0046909 0.10764 0.30762 0.00058683 -0.0011497
0.00040545 -0.0017313 0.001456 -0.00036165
0.0017638 0.0034209 0.0019331 -7.9048e-05 0.00058257 -0.001167 -0.070401 0.27265
0.010372 0.028325 -0.0093952 -0.0075755
0.0037252 -0.0017221 0.0016789 -0.0058883 0.00044826 -0.0017744 0.010367 0.028309
-0.10775 0.20976 0.0071976 0.019002
-0.0035414 -0.0025809 -0.00050701 -0.0025655 0.0014658 -0.00033734 -0.0093289 -0.0075511
0.0071073 0.019002 -0.16815 0.23786
1040000000 -0.016556 0.2904 0.033103 0.0188 -0.00089834 0.0071319 0.0025015 0.00064661
0.00045709 -0.0033072 -7.8288e-05 -0.0017136
0.033015 0.018792 -0.17936 0.34779 0.029312 -0.014632 0.0014787 -0.0017705
-0.002029 -0.0023691 -0.0010548 -0.0031306
-0.00089623 0.0071254 0.029291 -0.01474 0.15466 0.29357 -0.00047626 -0.0014916
-0.0015161 -0.0010432 -0.00059557 -0.0012492
0.0024998 0.00065272 0.0015357 -0.0017884 -0.00047986 -0.0015055 -0.042324 0.2809
0.020784 0.016339 -0.0015077 0.0012452
0.00041757 -0.003308 -0.0021158 -0.002322 -0.0015415 -0.0010495 0.020785 0.016274
-0.07455 0.21484 0.014298 0.017244
0.00010173 -0.0016133 -0.0010127 -0.0030615 -0.00059179 -0.0011791 -0.0015075 0.0012618
0.014589 0.017132 -0.14604 0.25854
1100000000 0.02702 0.30056 0.036114 -0.0037649 0.0033845 0.0037783 0.0021502 -0.00089312
-0.0022733 -0.0028462 -0.0041682 0.00017906
0.036051 -0.0037413 -0.13723 0.36762 0.015147 -0.02756 -0.00016273 -0.0017768
-0.0035251 -0.00083459 -0.0038013 -0.0005506
0.0034237 0.0037534 0.015061 -0.027639 0.20021 0.2744 -0.0018135 0.00016113
-0.0016201 0.00055736 -0.0011269 -0.0004542
0.0021599 -0.00085379 -0.00012051 -0.001782 -0.0018294 0.00016468 -0.0022506 0.2856
0.024849 0.0028186 -0.0022366 -0.00063614
-0.0023229 -0.0028515 -0.0035327 -0.00082072 -0.0016169 0.00056969 0.024826 0.0027402
-0.054341 0.22672 0.019436 0.0074906
-0.0042014 0.00021617 -0.003799 -0.00059546 -0.0011046 -0.00044703 -0.0022583 -0.00064894
0.019402 0.0074664 -0.10254 0.29195
1160000000 0.079621 0.29707 0.024243 -0.020508 0.0031126 -0.00082551 -5.0734e-05 -0.0021846
-0.0038305 -0.00055548 -0.0010634 0.0040031
0.024213 -0.020528 -0.092061 0.37188 -0.0037006 -0.028489 -0.0014948 -0.0016516
-0.0025599 0.0024838 -0.0015769 0.0017689
0.0031114 -0.00084355 -0.0038038 -0.028492 0.24465 0.24428 -0.00082478 0.0015758
-0.00051548 0.001603 -0.00097689 0.00035547
-9.9964e-05 -0.0022062 -0.0014935 -0.0016217 -0.00083745 0.0015906 0.038517 0.28177
0.020443 -0.012067 -0.0040225 0.0046181
-0.0038437 -0.0005201 -0.0025533 0.002535 -0.00053515 0.0016387 0.02047 -0.012103
-0.018382 0.23366 0.017729 -0.0017179
-0.0011027 0.0039225 -0.0015706 0.0018495 -0.00093471 0.00036713 -0.0040364 0.004547
0.01755 -0.0016411 -0.052774 0.29596
1220000000 0.12269 0.28654 0.011137 -0.029913 -0.0014249 -0.0013525 7.4669e-05 -0.00077092
-0.0024849 0.0020928 0.0011564 0.0021343
0.011172 -0.029883 -0.049295 0.38525 -0.016604 -0.020922 -0.0025689 0.00043052
-0.00015874 0.0029469 -0.00081036 0.0019594
-0.0014223 -0.001358 -0.016711 -0.020871 0.28366 0.20542 0.00076305 0.0016469
0.00056685 0.0011444 0.00018603 0.00058813
4.1358e-05 -0.00077426 -0.0025684 0.00044762 0.00074433 0.00165 0.077665 0.27176
0.00968 -0.018344 0.0016246 0.0010963
-0.0024407 0.0021541 -0.00012799 0.0029635 0.00052672 0.0011584 0.0096435 -0.018383
0.0062873 0.23918 0.012817 -0.012947
0.0012211 0.0020708 -0.00083663 0.0020073 0.00020985 0.00063555 0.0015782 0.0010465
0.012621 -0.012999 -0.02473 0.31358
1280000000 0.17314 0.26751 -0.0075299 -0.028606 -0.002015 0.0018755 -0.00080223 -0.0020554
-0.00079281 0.0030713 0.0024349 0.0012759
-0.0074848 -0.028581 -0.0030257 0.37801 -0.02354 -0.0082722 -0.0010605 0.0013673
0.001675 0.0018055 0.00059814 0.0021134
-0.0020168 0.0019025 -0.023602 -0.0081869 0.31519 0.1629 0.0015087 0.00014665
0.0010015 0.00029939 0.00022118 0.00041484
-0.00082938 -0.0020383 -0.001061 0.0014 0.0014972 0.00013223 0.11435 0.25467
-5.8476e-05 -0.020079 -0.00079382 0.00025416
-0.00078073 0.003076 0.0016712 0.0018082 0.0010003 0.00028501 -8.121e-05 -0.020133
0.042753 0.242 0.002268 -0.015091
0.0023517 0.0012722 0.00060949 0.0021009 0.0002719 0.00035928 -0.00091287 0.00025811
0.002242 -0.015137 0.023776 0.3188
1340000000 0.21086 0.23368 -0.017022 -0.019253 0.00034617 0.0042811 -0.0016187 -0.00080562
0.0014275 0.0024835 0.0019173 -0.0014291
-0.01699 -0.01927 0.036339 0.37049 -0.0209 0.004266 -0.00036775 0.0020651
0.0018508 0.00092387 0.001186 0.00078465
0.00036132 0.004264 -0.020906 0.0043569 0.33895 0.11395 0.001091 -0.00082869
0.00065274 -0.00059166 0.00016393 0.00021778
-0.001617 -0.00081607 -0.00035881 0.0020629 0.0010856 -0.00081066 0.14656 0.23243
-0.0094426 -0.016913 0.0005749 0.0010629
0.0014618 0.0024814 0.0018778 0.00092802 0.00068168 -0.00054317 -0.0095222 -0.016882
0.072932 0.23397 -0.0042569 -0.013305
0.0019161 -0.0014327 0.0011817 0.00072722 0.00013352 0.00021942 0.00054048 0.00097318
-0.0041377 -0.013359 0.062168 0.31473
1400000000 0.24397 0.197 -0.023358 -0.0080809 0.0046803 0.0031766 -0.0021984 0.0005195
0.0022994 0.00092782 0.00045205 -0.0013302
-0.023324 -0.0080911 0.073268 0.35918 -0.014424 0.012176 0.0013487 0.0016249
0.0014046 -0.0006451 0.0011924 0.000225
0.0046669 0.0031444 -0.014386 0.012268 0.35215 0.059691 0.00021005 -0.0015472
0.00012214 -0.00031599 0.00033051 0.00023175
-0.0021743 0.00050475 0.0013612 0.0015894 0.00021987 -0.0015709 0.17404 0.20303
-0.015445 -0.010117 -0.0010221 0.00026112
0.0023062 0.0009179 0.0013945 -0.00061595 0.00011667 -0.00030445 -0.015456 -0.010048
0.10492 0.2282 -0.010056 -0.0083679
0.00047788 -0.001269 0.0011984 0.00019076 0.00035151 0.00022309 -0.0010026 0.00029287
-0.01004 -0.00832 0.10673 0.30635
1460000000 0.26838 0.15403 -0.020413 0.0043255 0.0051535 -0.0014619 -0.0016435 0.001659
0.0020295 -0.00032367 -0.00013227 -0.00098027
-0.020396 0.0042956 0.1089 0.3383 -0.0057094 0.014957 0.001865 0.00033915
0.001089 -0.0014083 0.0012657 -0.00050669
0.005162 -0.0014837 -0.0056377 0.014993 0.359 0.0040214 -0.0010505 -0.0014454
0.00021387 -0.00023948 0.00071201 -0.00030381
-0.0016336 0.0016787 0.0018795 0.00033118 -0.0010475 -0.0014562 0.19976 0.17407
-0.016865 -0.0032139 -0.00044573 0.0024693
0.002086 -0.00034972 0.0010757 -0.0013972 0.00019797 -0.00023883 -0.016858 -0.0031449
0.13498 0.21256 -0.011796 -0.0024853
-0.00011295 -0.0010244 0.001291 -0.00049772 0.00068092 -0.00037116 -0.00044427 0.0024528
-0.011758 -0.0025756 0.14159 0.28666
1520000000 0.28067 0.11195 -0.015078 0.0098299 0.0032434 -0.003747 5.1577e-06 0.0026972
0.0020999 -0.0016864 -0.0010649 -0.00024993
-0.015072 0.0098083 0.14284 0.32407 0.0017084 0.012539 0.0018927 -0.0008668
9.4309e-05 -0.0012243 0.00041043 -0.0009559
0.003245 -0.0037487 0.0017767 0.012544 0.35087 -0.0544 -0.0011357 -0.00050433
0.00051299 -0.00084383 0.00018621 -0.00010591
3.1735e-05 0.0027007 0.0018998 -0.00086132 -0.0011334 -0.00047676 0.22106 0.1358
-0.016219 0.0029343 0.0018482 0.0020933
0.0020882 -0.0016968 8.7138e-05 -0.0012259 0.00048831 -0.00085283 -0.016217 0.00297
0.16182 0.19722 -0.011443 0.001578
-0.0010834 -0.00027964 0.00040344 -0.00095606 0.0001972 -9.023e-05 0.0018166 0.002106
-0.011406 0.001586 0.17474 0.26776
1580000000 0.29102 0.067163 -0.008667 0.013396 -0.00092169 -0.0044591 0.0015364 0.0020934
8.9846e-06 -0.0020936 -0.00037402 0.00036589
-0.008674 0.013379 0.17071 0.30073 0.005072 0.0076994 0.00058485 -0.0017985
-0.00065952 -0.0011977 -0.0001646 -0.00080894
-0.0009272 -0.0044597 0.0051096 0.007686 0.32887 -0.11092 -0.0018351 0.00051778
-0.0004372 -0.0011488 0.00027052 -0.00053845
0.0015516 0.002079 0.00058045 -0.0018013 -0.0018105 0.00052913 0.23393 0.098222
-0.01283 0.0083115 0.0025247 0.00074008
-8.3561e-06 -0.002122 -0.00067737 -0.0011932 -0.00042376 -0.0011693 -0.012804 0.0083366
0.18549 0.17945 -0.009051 0.0071953
-0.00033139 0.000385 -0.00018008 -0.00076572 0.00031052 -0.00049918 0.0026091 0.00068022
-0.0090676 0.0072693 0.2087 0.24331
1640000000 0.29442 0.025184 -0.0018112 0.01248 -0.0025859 -0.0022336 0.0029617 0.0010875
-0.00051673 -0.00173 -0.00037469 0.00054068
-0.0018321 0.012472 0.20205 0.27551 0.0055672 0.0029255 -0.00073796 -0.0019517
-0.0011864 -0.00034807 -0.0004025 -0.00076589
-0.0025945 -0.0022036 0.0055829 0.0028921 0.29968 -0.16122 -0.00073872 0.0016477
-0.0010242 -0.00089728 -9.2161e-05 -0.00049759
0.0029781 0.0010739 -0.00073812 -0.001948 -0.00072338 0.0016619 0.24603 0.050164
-0.0084995 0.010384 0.0026486 -0.001043
-0.00051779 -0.001762 -0.0011779 -0.00034254 -0.0010274 -0.0008922 -0.0084714 0.010412
0.20802 0.15337 -0.0044764 0.0091414
-0.00034351 0.00053723 -0.00039622 -0.00077032 -0.00011193 -0.00047567 0.0026157 -0.0010526
-0.004546 0.0091317 0.23594 0.21219
1700000000 0.28664 -0.019771 0.001848 0.0098924 -0.003055 0.00020405 0.0032138 -0.0014036
-0.002146 -0.00088609 0.00062173 0.00049488
0.0018147 0.0098672 0.21979 0.24455 0.0032912 0.00019145 -0.0016735 -0.00061981
-0.00089997 0.00020333 -0.0008119 -0.00048064
-0.0030548 0.0002053 0.0033038 0.00016368 0.25335 -0.19955 0.00048868 0.0018362
-0.0019493 -3.7486e-06 -0.0002672 -0.00070742
0.0032034 -0.0014189 -0.0016781 -0.00061879 0.00047263 0.0018455 0.24224 0.0023218
-0.0047894 0.011293 0.0014989 -0.0020936
-0.002137 -0.0008721 -0.00088658 0.00020966 -0.0019807 -1.2534e-05 -0.0047659 0.01131
0.22507 0.13242 -2.859e-05 0.0092628
0.00056268 0.00051186 -0.00084708 -0.00049513 -0.0002644 -0.00072454 0.0014862 -0.0021592
-3.9856e-06 0.0092165 0.25279 0.17913
1760000000 0.27618 -0.068342 0.004489 0.0066284 -0.0019053 0.0009229 0.0012313 -0.0036915
-0.0016167 0.00050446 0.00030398 -0.00047279
0.0044776 0.0066294 0.24774 0.20517 0.00089156 -0.0013328 -0.0013064 0.00025547
-0.00092648 0.0010842 -0.00059661 0.00035162
-0.0019288 0.00092159 0.00089537 -0.0013458 0.20448 -0.23054 0.0014635 0.001183
-0.0011115 0.0015196 -0.001187 -0.00061168
0.0012139 -0.0036792 -0.0012971 0.00026056 0.0014628 0.0011792 0.2356 -0.047152
-0.00068559 0.010657 -9.5674e-05 -0.0025086
-0.0016165 0.00052673 -0.00092687 0.0010926 -0.0011175 0.0015301 -0.00068197 0.010676
0.23995 0.098581 0.0037654 0.0067449
0.00031063 -0.00052479 -0.00062528 0.00034217 -0.0011746 -0.00056429 -0.00015615 -0.0025973
0.0037916 0.0066786 0.26717 0.14221
1820000000 0.25118 -0.10671 0.0048758 0.0028506 -2.3122e-05 0.0019652 -0.0011085 -0.0031615
-0.0013166 0.0012148 -5.4189e-05 -0.00010439
0.00486 0.0028538 0.25789 0.17423 -0.0011876 -2.6679e-05 -0.0012947 0.0010529
0.00018773 0.0012373 -0.00066334 0.00038249
-4.5109e-05 0.0019855 -0.0011961 -2.8607e-05 0.15336 -0.24481 0.0017334 9.714e-05
3.4458e-05 0.0023724 -0.0015304 0.00022541
-0.0011564 -0.0031579 -0.0012637 0.0010692 0.001784 0.0001077 0.20666 -0.094543
0.0018187 0.008959 -0.0017731 -0.0016857
-0.0013042 0.0012385 0.00019035 0.0012377 3.0425e-05 0.0023619 0.0018353 0.008906
0.25593 0.068426 0.0045052 0.003455
-2.5403e-05 -0.00014846 -0.00069439 0.00042526 -0.0015379 0.00016027 -0.0016778 -0.0016639
0.0045244 0.0034672 0.27046 0.10621
1880000000 0.21575 -0.14616 0.0026588 0.00029106 -0.00057994 0.0019908 -0.0030797 -0.0021961
-0.00015089 0.0020131 0.000355 -0.00077244
0.0026503 0.00028937 0.26273 0.12854 -0.0031291 0.0023404 -0.00018018 0.0017393
0.00072943 0.0010664 0.00015253 0.00092861
-0.00057822 0.0019966 -0.0031229 0.0023646 0.10194 -0.25072 0.001424 -0.0012585
0.0016608 0.0017514 -0.0011406 0.0014014
-0.0031196 -0.0021859 -0.00016385 0.0017462 0.0014661 -0.0012862 0.16836 -0.13434
0.0033063 0.0061965 -0.0021589 0.00026035
-0.00014263 0.002007 0.00073878 0.0010588 0.001673 0.0017481 0.0033317 0.0061665
0.25954 0.037581 0.0047095 0.0013745
0.00036944 -0.00069871 0.00012508 0.00093162 -0.0011727 0.001428 -0.0022107 0.00028058
0.004711 0.0013318 0.27152 0.073474
1940000000 0.17694 -0.17271 0.00022018 -0.00152 0.0013014 0.0020097 -0.0035756 0.00044731
0.0017565 0.0011866 -0.00065871 -0.00065172
0.00021335 -0.0015104 0.26486 0.095883 -0.0013687 0.0049239 0.0010746 0.0012101
0.001727 0.00025717 0.00083124 0.0002702
0.0013466 0.0020009 -0.001332 0.0049552 0.059588 -0.24268 0.00019461 -0.001979
0.0022233 0.00030306 0.00013313 0.001713
-0.0035592 0.00046673 0.0010787 0.0012117 0.00022604 -0.0019991 0.11807 -0.16779
0.0029213 0.003959 -0.0011831 0.0011076
0.0017466 0.0011493 0.0017404 0.00021969 0.0022837 0.00028061 0.0029422 0.0039397
0.26308 -0.0016994 0.0035477 -0.0018184
-0.00067753 -0.00067734 0.00086391 0.00027951 0.00019336 0.0016843 -0.0012572 0.0011092
0.0035974 -0.0019105 0.26271 0.037084
2000000000 0.12978 -0.1863 -0.0036462 0.00062872 0.0026148 0.0016672 -0.0023225 0.0036907
0.0013368 0.00015039 -0.00079227 0.00052118
-0.0036258 0.00059589 0.25009 0.060223 -0.00066781 0.0068392 0.0014588 0.00031894
0.0010233 -0.0012978 0.00043169 0.00015984
0.0026448 0.001638 -0.00062267 0.006855 0.017571 -0.22802 -0.001302 -0.001081
0.0019082 -0.0014716 0.0016274 0.0015987
-0.0022973 0.0036606 0.0014751 0.00031373 -0.0013189 -0.0010728 0.063608 -0.17948
0.0011692 0.002726 -0.00017158 0.001959
0.0013405 0.00010198 0.0010224 -0.0012924 0.0019214 -0.0014614 0.0011881 0.0027215
0.25733 -0.035336 0.00050317 -0.0027739
-0.00087916 0.00050523 0.00039974 0.00015804 0.001668 0.0015934 -6.1069e-05 0.0020378
0.00049576 -0.0026951 0.24926 0.0094914
2060000000 0.084007 -0.19309 -0.0047209 0.0029395 0.003114 -0.00037625 0.00064082 0.0032133
0.001453 -0.00095198 -0.00013746 0.001138
-0.0047446 0.0029527 0.23775 0.031483 0.0040724 0.008013 0.00091616 -0.00049254
0.00032557 -0.0013038 0.00067332 -9.8863e-05
0.0030913 -0.00043792 0.0041386 0.0079777 -0.013906 -0.20923 -0.0012651 0.00041872
0.00022906 -0.0022186 0.0029958 0.00029901
0.00073649 0.0031057 0.00089189 -0.00052198 -0.0012908 0.00032959 0.012133 -0.17707
-0.00020513 0.0034996 0.00079671 0.0006086
0.0014718 -0.0010002 0.00031994 -0.0013562 0.00026301 -0.0022534 -0.00020291 0.0034669
0.24258 -0.074237 -0.0011681 -0.0034516
-4.4718e-05 0.0012056 0.00069922 -5.8088e-05 0.0030858 0.00034189 0.00078529 0.00069675
-0.0012362 -0.0033775 0.23607 -0.015251
2120000000 0.038374 -0.18424 -0.0039178 0.0066752 0.0026263 -0.002465 0.002908 0.002114
0.00018678 -0.0015317 0.00091295 2.1312e-05
-0.0039128 0.0066605 0.2159 0.0069548 0.0063821 0.0045082 0.001158 -0.0012014
-0.0012305 -0.0017826 0.00014821 -0.0011783
0.002582 -0.0024448 0.0064164 0.0044656 -0.042525 -0.19335 -0.00073877 0.0010014
-0.0019026 -0.0015003 0.00033462 -0.0022277
0.0029458 0.0020367 0.0011644 -0.0012092 -0.00075207 0.0010347 -0.039305 -0.16096
-0.00090076 0.0050425 0.0015824 0.00094088
0.00018218 -0.0016038 -0.0012119 -0.0017952 -0.0019062 -0.001494 -0.00082722 0.0050673
0.22434 -0.10965 -0.0048417 -0.0015615
0.00089131 4.5961e-05 0.00010732 -0.0011455 0.00037399 -0.0022142 0.0015623 0.00099118
-0.0048836 -0.0015513 0.2153 -0.031169
2180000000 -0.001275 -0.17032 -0.0021775 0.0098482 0.00072309 -0.0023083 0.0028911 -0.00027828
-0.00028009 -0.0010434 0.0011457 0.00030243
-0.0021805 0.0098292 0.19648 -0.010489 0.0074678 0.0038936 -0.00076352 -0.0015982
-0.0019602 0.00075001 8.2417e-05 0.00033653
0.00070426 -0.0022949 0.0075371 0.0038284 -0.063269 -0.16895 0.00094876 0.0012429
-0.00093978 0.00035944 0.00011766 -0.0017872
0.0028729 -0.00026553 -0.00077191 -0.0015993 0.00101 0.0012469 -0.076529 -0.13445
-5.0298e-05 0.0072127 0.0013447 0.0001713
-0.00030723 -0.0011057 -0.0019456 0.00079616 -0.00089527 0.00032251 -3.1302e-05 0.007198
0.19599 -0.14007 -0.0054744 0.0020993
0.0011641 0.00020917 0.00010129 0.00032804 0.00019079 -0.0018592 0.0013175 0.00017905
-0.0054369 0.0020755 0.19925 -0.04624
2240000000 -0.029799 -0.14592 0.002273 0.011419 -0.00042238 -0.0029706 0.001888 -0.0023167
-0.0019182 -0.00046214 0.00044602 -0.0016861
0.00225 0.01142 0.17668 -0.016429 0.0082889 0.0004657 -0.00075549 -0.0005124
-0.00055676 0.0010585 -0.00082774 -0.00057849
-0.0004477 -0.0029298 0.0082825 0.0004028 -0.080585 -0.14503 0.0014214 -0.0015515
-0.00084144 0.00022776 -0.0023719 -0.0013722
0.0018685 -0.0022878 -0.00075226 -0.0004984 0.0014545 -0.0015483 -0.11065 -0.10596
0.0019142 0.00864 0.0015659 -0.00062871
-0.0019 -0.00046614 -0.00051303 0.0010318 -0.00082205 0.00024393 0.001914 0.0086395
0.16486 -0.15885 -0.0047585 0.0045867
0.00046973 -0.0017353 -0.00078831 -0.00065971 -0.0023707 -0.0013217 0.0016469 -0.0005954
-0.0047534 0.0045125 0.17654 -0.056915
2300000000 -0.056764 -0.11889 0.0079366 0.0094129 -0.001262 -0.0020419 -0.00047967 -0.001573
-0.00095731 0.00080669 -0.0011121 -0.00067567
0.0079511 0.0093826 0.15535 -0.02524 0.0084392 -0.0019144 -0.00094895 0.00056025
-0.00016406 0.001491 1.6557e-05 0.00080482
-0.0012745 -0.0020411 0.0084263 -0.0019869 -0.093422 -0.12126 -0.00036684 -0.001332
-2.31e-05 0.0017439 -0.0018793 0.0008517
-0.00052327 -0.0016422 -0.00096356 0.00057829 -0.00035512 -0.0014034 -0.13187 -0.069647
0.0055634 0.0091204 0.00059189 -0.0016005
-0.00093008 0.00072573 -0.00016954 0.0014656 -2.9308e-05 0.0017284 0.0055181 0.0091061
0.12606 -0.17858 -0.002917 0.0076624
-0.0010989 -0.00057874 -2.4371e-05 0.00081019 -0.0018888 0.00089929 0.00056251 -0.0014724
-0.00293 0.007771 0.15999 -0.057964
2360000000 -0.07274 -0.087369 0.01121 0.0082494 -0.0012178 -0.0017537 -0.0014766 -0.00099655
-0.00048964 0.00088304 -0.0014498 -0.00022779
0.011168 0.008274 0.14676 -0.024535 0.0079723 -0.0046985 -0.00087124 0.00085476
0.0017321 0.00022922 -4.9316e-05 1.3049e-05
-0.0011973 -0.001735 0.007969 -0.0047588 -0.10311 -0.098958 -0.0023269 -0.00075924
0.0011789 -7.777e-05 -0.00073231 0.0017246
-0.001406 -0.00098199 -0.0008697 0.00081405 -0.0023442 -0.00084953 -0.14911 -0.036739
0.008519 0.0081624 0.0014252 -0.0016083
-0.00044932 0.00083758 0.0017503 0.00023642 0.0011811 -7.2102e-05 0.008578 0.0081618
0.094683 -0.18112 0.00055569 0.0082689
-0.0015365 -0.00021301 -3.6444e-05 1.7178e-05 -0.00074311 0.0017106 0.0013781 -0.0016176
0.00048282 0.0082729 0.1382 -0.061575
2420000000 -0.081633 -0.059479 0.014282 0.0025772 -0.0032706 -0.0012204 -0.00096515 0.00045352
0.0011867 0.0012929 -0.0012228 0.0014303
0.014248 0.0026528 0.12921 -0.02524 0.0046599 -0.0064799 0.0012744 0.0011475
0.00090003 -0.0014378 3.411e-05 -0.00018986
-0.0032697 -0.0012314 0.0045979 -0.0065304 -0.11605 -0.078383 -0.001968 0.0012844
-0.00022146 -0.00052721 0.00039003 0.0025832
-0.00091392 0.00044442 0.0012945 0.0010914 -0.0019581 0.0012795 -0.15904 0.0073916
0.011467 0.0058785 -0.00037564 -0.0025661
0.0012502 0.0012813 0.00093452 -0.0014257 -0.00024775 -0.00056941 0.011484 0.0058572
0.055367 -0.18111 0.0017661 0.0084972
-0.0010976 0.0015 0.00010745 -0.00014226 0.0004712 0.0025798 -0.00041214 -0.0026265
0.0018414 0.0084609 0.11946 -0.057147
2480000000 -0.081741 -0.028194 0.014049 -0.0028458 -0.0017474 -0.00021635 -0.00099066 0.0012987
0.0013016 -0.00050969 -0.00011606 0.0015281
0.014037 -0.002833 0.1311 -0.025499 0.0030623 -0.0085094 0.0011829 0.00026052
-0.00074431 -0.00096681 -3.6826e-06 -0.00042611
-0.0017719 -0.00021522 0.0030179 -0.0085572 -0.11939 -0.05809 -0.00064804 0.0028376
-0.00029574 -0.00050892 0.0018081 0.001067
-0.00093529 0.0013725 0.0011954 0.00023167 -0.00064408 0.0029114 -0.15969 0.045362
0.015301 0.0013237 -0.00096957 -0.0026686
0.0012376 -0.00050456 -0.00076637 -0.00099013 -0.00031373 -0.00059021 0.015372 0.0013252
0.021423 -0.17308 0.0052507 0.0070702
-0.00011453 0.0015298 6.3151e-05 -0.00039638 0.0017976 0.00097174 -0.00098475 -0.0025913
0.0052607 0.0069861 0.10052 -0.053413
2540000000 -0.085925 -0.0013717 0.011643 -0.0068456 -0.0027373 0.00089608 0.00050781 0.0013532
7.3835e-05 -0.0013465 0.000922 0.0016964
0.01166 -0.0068025 0.11822 -0.017294 -0.00090899 -0.0078904 0.00079619 -0.0013932
-0.001765 0.00016671 -0.00059734 0.0001747
-0.002735 0.0009133 -0.00097728 -0.0078952 -0.12594 -0.034649 0.0015828 0.0025062
-0.0011509 0.00013286 0.0017187 -0.0007662
0.00050524 0.0014303 0.00076956 -0.0013837 0.0015919 0.002513 -0.15898 0.085571
0.014574 -0.0042417 -0.0021449 -0.0020157
-0.00011132 -0.0014504 -0.001797 0.00011098 -0.0011943 0.00013553 0.014603 -0.0041556
-0.0082837 -0.15815 0.0075677 0.0060756
0.00096228 0.0016825 -0.00062535 0.00015704 0.0017563 -0.00082198 -0.002133 -0.001923
0.007623 0.0059079 0.086135 -0.039276
2600000000 -0.078719 0.02378 0.0080447 -0.01039 -0.0013124 0.0027807 0.0011479 -0.00024859
-0.00064668 -0.00079674 0.0018963 0.00053232
0.0080627 -0.010343 0.11292 -0.032739 -0.0030971 -0.0061902 -0.0002971 -0.00084284
-0.00017541 0.001743 -0.00037993 0.0007504
-0.0012803 0.0028176 -0.0031443 -0.0061698 -0.13079 -0.0094056 0.0029627 0.00020486
8.0452e-05 0.0012978 0.0012016 -0.0017595
0.0011546 -0.00023724 -0.00026322 -0.00084397 0.0029518 0.00024329 -0.14392 0.1198
0.012107 -0.0089933 -0.003133 0.00021101
-0.00068776 -0.00095729 -0.00012192 0.0017008 7.4538e-05 0.0014065 0.012064 -0.0088865
-0.042523 -0.13905 0.0088507 0.0049111
0.0018728 0.00046947 -0.0003378 0.00076504 0.0012633 -0.0017107 -0.0030478 0.00024033
0.0089625 0.004983 0.077849 -0.024948
2660000000 -0.072437 0.049559 0.0040234 -0.011851 -0.00023498 0.0012412 0.00025565 -0.00024853
-0.0023142 2.2353e-05 0.0014765 -0.00097165
0.0040379 -0.011809 0.12076 -0.028766 -0.0044787 -0.0047036 -0.0012413 -0.00051419
0.00040446 0.0018744 0.00042879 0.00094548
-0.00022936 0.0012143 -0.004508 -0.004652 -0.12989 0.011324 0.0019999 -0.0014892
0.00055585 0.00037999 -0.0010573 -0.0016593
0.00033132 -0.00023641 -0.0012243 -0.00049595 0.0019856 -0.0014276 -0.12307 0.15149
0.007907 -0.011895 -0.0021756 0.0010727
-0.002201 0.00011531 0.00040994 0.0019227 0.00049276 0.00044694 0.007586 -0.012003
-0.063889 -0.11895 0.010506 0.0012419
0.0014847 -0.00091352 0.0004657 0.00095083 -0.0011023 -0.0017214 -0.0023072 0.0011172
0.01026 0.0012945 0.073949 -0.0053513
2720000000 -0.06093 0.068057 -0.00028585 -0.011651 -0.00017434 0.002955 -0.00026061 -0.0003591
-0.002375 0.0020283 0.00043098 -0.0015859
-0.00024826 -0.01165 0.10596 -0.032368 -0.0050387 -0.0013532 -0.0016512 0.00037936
0.0018308 0.00038946 0.00088511 -0.00011987
-0.00012864 0.0029041 -0.0050318 -0.0012872 -0.12453 0.040927 0.00041455 -0.0025963
0.00014944 0.00041456 -0.0014799 0.00060373
-0.00025064 -0.00036433 -0.0016766 0.00041768 0.00044209 -0.0025915 -0.089595 0.18069
0.0028779 -0.012917 -0.0017418 0.0022433
-0.0023099 0.0020009 0.0019003 0.00035827 3.9595e-05 0.00043167 0.0029841 -0.013135
-0.083301 -0.086894 0.011498 -0.0011606
0.00037198 -0.0015831 0.00090188 -0.00010996 -0.0014417 0.00065001 -0.0017466 0.0021453
0.011348 -0.0014047 0.077928 0.013409
2780000000 -0.046779 0.086675 -0.0046346 -0.01018 -0.0001229 0.0012044 0.00040044 -0.00033553
0.00093272 0.002737 -0.00063589 -0.001766
-0.0046125 -0.010165 0.10428 -0.044414 -0.0038723 -0.00017158 -0.0003466 0.0017194
0.0017683 -0.0011722 0.00011568 -0.00021859
-5.3064e-05 0.0011908 -0.0038572 -0.00013606 -0.1214 0.0722 -0.0018722 -0.0018144
0.00020173 -0.00032121 -0.0004687 0.00085222
0.00036547 -0.00030352 -0.00032544 0.0017012 -0.0018832 -0.0017172 -0.060078 0.20291
-0.002285 -0.01322 -0.00070234 0.0018482
0.00096164 0.0027734 0.0017636 -0.0011487 0.0001658 -0.00036205 -0.0024065 -0.013104
-0.098392 -0.053955 0.0098698 -0.0058953
-0.00064358 -0.0017649 4.5607e-05 -0.00022526 -0.00047589 0.00081155 -0.00088156 0.0018968
0.0099321 -0.0060509 0.081953 0.031264
2840000000 -0.031131 0.10174 -0.0076009 -0.0069479 0.0015945 0.0021274 -0.00027336 -9.7992e-05
0.0013537 0.0012707 -0.0015977 0.00047176
-0.0076092 -0.0069451 0.10244 -0.037997 -0.0034796 0.00096883 0.00047411 0.00096258
-0.00012946 -0.0015425 6.2697e-05 -9.9015e-05
0.0016286 0.0020996 -0.0034578 0.0010119 -0.11456 0.097942 -0.0015347 0.00016536
-6.9835e-06 0.00048515 0.00088482 0.00094956
-0.00025524 -0.00011759 0.00050868 0.00095778 -0.001512 0.00014128 -0.023827 0.21817
-0.006121 -0.010203 5.9255e-05 0.0011486
0.00142 0.0012835 -0.00022015 -0.0015822 0.00011423 0.00049212 -0.0060021 -0.010295
-0.10145 -0.022996 0.008207 -0.0072442
-0.001618 0.00044732 5.2703e-05 -8.6001e-05 0.00091113 0.00097012 0.00021549 0.0011466
0.0083226 -0.0073031 0.096754 0.0463
2900000000 -0.017465 0.12122 -0.0087978 -0.0028669 0.0017028 0.00016421 0.00049264 -0.00067726
0.002431 -0.0010207 -0.0006561 0.00015866
-0.008766 -0.0028735 0.082925 -0.045847 -0.0014881 0.0025005 0.0011325 0.00030519
-0.00065444 -0.0013188 -0.00027141 4.4174e-05
0.0017321 0.0001604 -0.0014666 0.0024962 -0.096892 0.13026 -0.0011431 0.0001115
-0.00022385 -0.00086649 0.001934 -0.00065203
0.00047714 -0.00069233 0.0011247 0.00030348 -0.0011507 0.00011089 0.013533 0.22075
-0.0090488 -0.0067144 0.00087776 0.0020377
0.0024423 -0.0010275 -0.00064593 -0.0013676 -0.00016464 -0.00080442 -0.0090973 -0.0065605
-0.10082 0.016491 0.0058605 -0.010143
-0.00061945 0.00023206 -0.00029013 3.9956e-05 0.001949 -0.00057794 0.00088693 0.0021189
0.0057942 -0.010118 0.11093 0.051522
2960000000 0.0042352 0.13257 -0.0086153 0.00062977 0.00075766 0.001268 -0.00044487 -0.00092525
5.2917e-06 -0.0019189 -0.00082518 0.00058446
-0.0086172 0.000624 0.091933 -0.045384 -0.00098519 0.0012695 0.0010229 -9.5536e-05
-0.0013742 -0.00063766 0.00049149 0.00030561
0.00075849 0.001255 -0.00099328 0.0012738 -0.077156 0.16072 -0.00061751 0.00053025
-0.00033914 0.00083799 7.2272e-05 -0.00233
-0.00046262 -0.00089826 0.0010445 -0.00013267 -0.00065642 0.00054632 0.055583 0.22742
-0.0099478 -0.0016306 0.0016102 0.00056551
-0.00010105 -0.0019772 -0.0013117 -0.00067453 -0.00042013 0.0009111 -0.0098134 -0.0015827
-0.088509 0.047543 0.0011068 -0.011706
-0.00081412 0.00060228 0.00045931 0.00030433 -1.6287e-05 -0.0023549 0.0016366 0.00062329
0.001038 -0.011837 0.13008 0.06205
3020000000 0.022183 0.14674 -0.0062805 0.003861 0.0013508 -0.00025904 -0.00087171 -0.00013177
-0.00084386 0.00038293 -3.7299e-05 0.00039467
-0.0062877 0.0038492 0.080443 -0.033999 -0.00058578 0.00015257 0.00039229 -0.0011011
-0.0018521 0.00044484 0.00068464 -0.00018567
0.0013259 -0.0002809 -0.0005904 0.00016498 -0.056479 0.18514 -0.000164 0.0011509
0.00089473 0.00018098 -0.00078096 -0.0016568
-0.00089078 -0.0001046 0.00038905 -0.0010848 -0.00019283 0.0011632 0.094806 0.22
-0.0084539 0.0011055 0.00063061 0.00060132
-0.00075478 0.00048111 -0.0018281 0.00049477 0.00083955 0.00025205 -0.0084738 0.0011479
-0.072079 0.077076 -0.0019093 -0.010526
-8.7594e-05 0.00042234 0.00061199 -0.00019864 -0.00075231 -0.0016828 0.00058306 0.00052287
-0.0019333 -0.010362 0.15009 0.058604
3080000000 0.049547 0.15638 -0.004507 0.0059645 0.0016833 -0.00027277 -0.00075668 -0.00030996
-0.00065287 0.00018792 -4.6993e-05 0.00054048
-0.0044993 0.0059481 0.077771 -0.028088 -0.0004047 0.00084771 -0.00029355 -0.00025003
-0.00018079 0.0011713 -0.00011321 -0.00052683
0.0016957 -0.00030832 -0.00038234 0.00083645 -0.019301 0.20709 -0.00064314 0.00020077
0.00046126 0.00039372 -0.0021428 -0.00051043
-0.00075004 -0.0002862 -0.00030647 -0.00024339 -0.00063594 0.00023292 0.12811 0.21178
-0.0062413 0.0051217 0.0019941 0.0004351
-0.00067631 0.00020952 -0.00017661 0.0011451 0.0003504 0.00030994 -0.0062152 0.0051208
-0.043284 0.10934 -0.0065527 -0.008723
-4.8622e-05 0.00055356 -0.00015372 -0.0005356 -0.0021381 -0.00046357 0.0019452 0.000546
-0.0064375 -0.0088838 0.16394 0.065903
3140000000 0.078105 0.15987 -0.00099336 0.0075122 0.0024795 -0.0014195 -0.0012015 0.00093081
0.0013515 0.0006451 0.00027637 -0.00015462
-0.0010035 0.0075274 0.073595 -0.029853 -0.00085416 0.00023617 0.00063815 -0.00024062
1.7872e-05 0.00080722 0.00066728 -0.0002876
0.0025136 -0.001469 -0.00083591 0.00025138 0.023496 0.22744 0.00011884 0.0016218
0.001569 -0.00073829 -0.0027751 0.00077269
-0.0012132 0.00090274 0.00063987 -0.00024417 3.3563e-05 0.0016368 0.16311 0.18591
-0.0028328 0.0059948 0.00086203 -0.0012804
0.0014892 0.00069733 -9.2476e-05 0.0007705 0.0015419 -0.00075267 -0.0029365 0.0061282
-0.025546 0.12922 -0.0083873 -0.0048655
0.00017889 -5.8393e-05 0.00060537 -0.00031593 -0.0026223 0.00086727 0.00074654 -0.0014018
-0.0084208 -0.0048224 0.18813 0.056739
3200000000 0.11027 0.1705 0.0040599 0.0064327 0.00076778 -0.0027051 -0.0003455 0.0020136
0.00039029 -0.0019464 7.4849e-05 0.00054492
0.0040637 0.0064214 0.083947 -0.028347 -0.00083472 0.00062906 -0.00037712 -0.00083381
0.00076356 0.0012643 -0.00043134 -0.0011164
0.0007792 -0.0027563 -0.00086615 0.0006489 0.068274 0.23144 0.0011291 0.00066368
-0.00035995 -0.0023982 -0.0011714 0.0024701
-0.00030618 0.0019861 -0.0003602 -0.00084602 0.0011373 0.00063299 0.18346 0.16343
-0.00011584 0.0058649 0.00063966 -0.0014698
0.00035479 -0.0018548 0.0007782 0.0012213 -0.00036524 -0.0023733 -0.00018381 0.0059436
0.014882 0.14842 -0.0095536 -0.0016262
1.5764e-05 0.00053726 -0.00040999 -0.0010351 -0.0012627 0.0024628 0.00068349 -0.0014551
-0.009351 -0.001592 0.20321 0.056117
3260000000 0.14294 0.16208 0.0042261 0.0032324 -0.00061845 -0.0024844 0.001199 0.00077315
7.3455e-05 -0.0018162 -3.4192e-05 0.00017973
0.0042049 0.0032124 0.092248 -0.031461 -0.0017368 0.0021264 -0.00025885 -0.00013031
0.0008233 -0.00059384 -0.00099818 0.00025072
-0.00063031 -0.0025111 -0.0017324 0.0021555 0.11879 0.2269 0.00042234 -1.486e-05
-0.00085334 -0.00094642 0.00039385 0.0017419
0.001198 0.00079297 -0.00025518 -0.00014609 0.0004373 -2.0515e-05 0.21063 0.12631
0.0023075 0.0051644 -0.00091428 -0.0014881
-4.9108e-06 -0.001849 0.0008509 -0.00059719 -0.00081282 -0.00099944 0.0023335 0.0052689
0.04126 0.15727 -0.0069219 0.0042697
-5.3668e-05 0.0001247 -0.0010364 0.00025039 0.00040311 0.0017868 -0.0008585 -0.0015553
-0.0068817 0.0042756 0.23348 0.046362
3320000000 0.17316 0.1561 0.0074026 0.0011404 -0.00053925 -0.0018479 0.00095242 0.00023806
-0.001743 -0.0012567 0.00018698 -4.8058e-06
0.0073639 0.0011435 0.09888 -0.027882 0.0011095 0.0023115 -0.00029015 -0.00054467
-0.00023201 -0.00036835 -0.00056139 0.00015494
-0.00055068 -0.0018224 0.0011189 0.0023218 0.16604 0.21788 0.00023723 -0.00029257
-0.0011578 -0.00029549 0.00039633 0.00083068
0.00090901 0.00025537 -0.00029567 -0.00052874 0.00022287 -0.00026499 0.21898 0.095686
0.0035152 0.0032866 -0.0010625 0.00013112
-0.0017794 -0.0013163 -0.00021893 -0.00031558 -0.0011736 -0.00014034 0.0036101 0.0031403
0.074367 0.15797 -0.0039979 0.004907
0.00028853 0.00011915 -0.00063677 0.00017412 0.00050065 0.00076125 -0.00093803 0.00026192
-0.0037848 0.0048176 0.24884 0.033506
3380000000 0.20881 0.13911 0.0056673 -0.0022158 -0.0010109 0.000447 0.0012539 0.00021757
-0.0014526 0.00092093 0.00046123 1.5528e-05
0.005674 -0.0021779 0.10987 -0.035545 0.00025205 0.0027224 -0.0012408 -0.00057819
-3.0953e-05 0.00012328 -0.00072976 0.0003962
-0.0010358 0.00044796 0.00029601 0.0027469 0.20766 0.19527 0.00078861 -0.00048515
-0.0018292 0.00074556 0.00085438 0.0013351
0.0012982 0.00022324 -0.0012259 -0.00054363 0.00079751 -0.0005054 0.23415 0.063607
0.0054079 0.003151 -0.00036431 0.00048179
-0.0014844 0.00081247 -8.198e-05 0.0001702 -0.0018197 0.00061602 0.0054625 0.0030587
0.11741 0.14999 -0.00075165 0.0060395
0.00041575 -0.00013642 -0.00067486 0.00030893 0.00090087 0.0012965 -0.00049871 0.00042927
-0.00077312 0.0060222 0.27944 0.01429
3440000000 0.24025 0.1172 0.004634 -0.0040271 -0.00075069 -0.0015967 0.00089092 1.0441e-05
-0.0015252 0.0014516 0.00044645 5.2176e-05
0.0046614 -0.0040425 0.10352 -0.041047 0.0031827 0.001712 -0.00091643 0.0011768
0.00017834 0.0003904 9.2694e-05 0.00094425
-0.00076695 -0.0016275 0.0032161 0.0016742 0.24602 0.16705 -0.00042646 -9.8305e-05
-3.4066e-05 0.0014451 0.0010701 0.00075357
0.00088871 4.782e-05 -0.00090716 0.0011514 -0.00040577 -9.1839e-05 0.23527 0.03079
0.0066121 0.00020947 -8.5843e-05 0.00016967
-0.0014929 0.0015583 8.8475e-05 0.00040597 6.1383e-05 0.001512 0.0067186 5.7318e-05
0.14771 0.13925 0.0030364 0.0038765
0.0005501 2.5784e-05 8.127e-05 0.00098938 0.001 0.00074618 6.3789e-05 0.00017053
0.0031664 0.0038501 0.29582 -0.015237
3500000000 0.27209 0.085401 0.0025245 -0.0049688 -0.0013512 0.0016802 0.0010301 -0.00083812
-0.00086172 0.0012398 0.00039065 -0.00080588
0.0025431 -0.0049643 0.11602 -0.064762 0.0029647 0.0009134 -0.00048205 0.0007105
0.00052965 1.2893e-05 0.00013298 0.00033596
-0.001317 0.0016363 0.0029913 0.00086753 0.27511 0.13321 0.00020409 -0.00017067
-0.0001898 0.00075887 0.0015153 0.00013724
0.0010111 -0.00080634 -0.00048407 0.00069418 0.00020661 -0.00017419 0.23942 0.0035258
0.0067293 -0.0030515 -1.5121e-05 0.00010872
-0.00087988 0.0012799 0.00049682 -4.1025e-05 -0.00013569 0.00076473 0.0067461 -0.0029013
0.19296 0.11172 0.0035273 0.0016683
0.00040132 -0.00087585 0.00015083 0.00034862 0.0016514 -9.9246e-06 -8.3976e-05 0.00019287
0.0032905 0.0016776 0.31641 -0.0429
3560000000 0.29102 0.050655 0.00013614 -0.0062259 -2.6253e-05 -0.00094996 0.00058815 0.00011745
0.0016079 0.0019281 -9.2099e-05 -0.0012476
0.00017439 -0.0061925 0.11023 -0.070296 0.005528 -0.00078627 0.0003936 0.00060728
0.00064528 -0.00024601 0.00028498 0.00030589
-2.239e-05 -0.00094463 0.0055338 -0.00084443 0.30253 0.09033 -0.0002589 -0.00011811
0.00082111 0.00059188 0.001744 -0.00093285
0.00058076 0.00010278 0.00038748 0.00062944 -0.0002149 -0.00017873 0.23028 -0.033064
0.0059789 -0.005879 -0.00059154 -0.00091449
0.0016368 0.0019059 0.00060525 -0.00025158 0.0007787 0.00059503 0.0058955 -0.0058715
0.21437 0.097502 0.0030606 -0.0014711
6.5077e-05 -0.0010268 0.00028959 0.00030186 0.0017218 -0.00086883 -0.00062614 -0.00097795
0.0030415 -0.0013095 0.32731 -0.08344
3620000000 0.30672 0.012331 -0.0013311 -0.0036844 -0.0022942 -0.00043839 -4.3017e-05 -0.0019263
-0.00015108 0.00042505 -0.00045346 -0.00080636
-0.0013016 -0.0036775 0.11055 -0.099902 0.0038436 -0.0036944 0.00031545 0.00047242
-0.00027691 -0.00065313 0.00062659 0.00016118
-0.0023828 -0.00044003 0.0038378 -0.0037527 0.31533 0.046481 0.00017484 -0.00083669
2.695e-05 0.00038501 0.00073817 -0.0010271
-8.2946e-05 -0.0018794 0.00028699 0.00046337 0.00015621 -0.00083071 0.21881 -0.062899
0.0018011 -0.0071282 -0.0012186 0.00094287
-9.8506e-05 0.00038384 -0.00038912 -0.00065116 5.9081e-05 0.00035411 0.0017271 -0.0072056
0.23683 0.055646 0.0016679 -0.0022389
-0.00056484 -0.00073122 0.00066187 0.00020281 0.00085994 -0.00091703 -0.0012042 0.00080351
0.0016712 -0.0023148 0.32899 -0.11736
3680000000 0.31026 -0.031792 -0.0037751 -0.0038465 -0.0014488 0.0018472 -0.0011149 -0.00024277
0.0014399 -1.5832e-06 -0.0011046 -0.0006038
-0.0037725 -0.0038437 0.10574 -0.11681 0.0015343 -0.0047706 0.0006816 0.00030884
-0.00047182 -0.00075384 0.00057468 0.00023599
-0.0014108 0.0018365 0.0014861 -0.0048088 0.32651 -0.0035768 -0.00084701 -0.00057029
0.0012963 0.00074989 0.00075273 -0.0019897
-0.0011888 -0.00021559 0.00077025 0.00028901 -0.00086574 -0.00060819 0.20553 -0.096816
7.8975e-05 -0.0066507 -0.0010536 0.0011427
0.001458 -7.8563e-05 -0.00046351 -0.00073121 0.0013617 0.00082156 -4.0628e-05 -0.0067831
0.25695 0.030233 0.0012005 -0.0021016
-0.0011184 -0.0006125 0.00054475 0.00018288 0.00056679 -0.00202 -0.00093622 0.0012507
0.0013255 -0.0019909 0.32924 -0.16206
3740000000 0.3119 -0.067097 -0.0033396 7.6414e-05 -0.0020698 0.0028533 7.563e-05 -0.0007128
-0.00073356 0.0003006 -0.0010621 0.00036687
-0.0033315 7.1031e-05 0.097096 -0.13866 0.00063415 -0.0054545 0.00021888 -0.00021413
-0.00026471 -8.5744e-05 0.00073628 7.5783e-05
-0.0021393 0.0028779 0.000572 -0.0054359 0.32911 -0.043488 -0.00060777 -5.2911e-05
5.8499e-05 7.3846e-05 -0.00053268 -0.0012781
9.4562e-05 -0.00070759 0.00022151 -0.00021367 -0.00051298 -7.8554e-05 0.18371 -0.12061
-0.0021782 -0.0063591 0.00070375 0.0026765
-0.00072726 0.00024583 -0.00024702 -0.00013985 -8.1227e-05 -3.1115e-05 -0.0022028 -0.006243
0.26302 -0.0087458 -0.00015841 -0.0020627
-0.001016 0.00037704 0.00071097 0.00012975 -0.0005006 -0.0012452 0.00062426 0.0027002
6.1747e-06 -0.0018854 0.31508 -0.20194
3800000000 0.30599 -0.11303 -0.0023523 0.00055653 0.00095013 0.0039316 -0.0012095 -0.0015055
0.0013754 0.0010794 -0.0010263 0.00024826
-0.0023602 0.00059643 0.085835 -0.15313 -0.002411 -0.0049374 0.0002114 0.00020236
-0.0010236 -0.00052839 0.00077222 0.00030161
0.0010166 0.0039431 -0.0024652 -0.0048911 0.32539 -0.085154 -0.00069807 0.00027901
0.00094307 -6.1649e-05 -0.00089028 -0.00063046
-0.0012311 -0.0015045 0.00021226 0.00021318 -0.00068642 0.00031517 0.17413 -0.14624
-0.0036414 -0.0049446 0.0016219 0.00189
0.0013899 0.0010954 -0.0010723 -0.00058728 0.00087585 -8.3092e-05 -0.0035994 -0.0048948
0.27546 -0.050346 0.0013795 -0.001069
-0.0011034 0.00026226 0.00082182 0.00014819 -0.00095838 -0.00061066 0.0017469 0.0018806
0.0013908 -0.0010261 0.30636 -0.24328
3860000000 0.29523 -0.14439 -0.0010971 0.0012264 0.0029759 0.0018543 -0.0020927 0.0011835
0.00090421 -0.0011576 -0.00047071 0.0016658
-0.0011095 0.0012268 0.066694 -0.16281 -0.0035414 -0.0047971 0.00060869 -0.00061282
-0.00081759 0.0014185 0.00091834 -0.0012892
0.0030039 0.0017931 -0.003624 -0.0047909 0.30542 -0.12534 -0.00086355 0.00078793
0.0002269 -0.00063468 -0.00094583 -0.00021832
-0.0020516 0.0012403 0.00060545 -0.00063908 -0.00087938 0.00077886 0.14618 -0.16074
-0.0028735 -0.0050015 0.0018351 0.00084166
0.00095659 -0.0011939 -0.00076017 0.0013653 0.00024624 -0.00063098 -0.0029612 -0.004814
0.27118 -0.081957 0.00015051 -0.0025757
-0.00033448 0.0017407 0.00086762 -0.0012238 -0.00090579 -0.00023124 0.0016891 0.00086914
1.7765e-05 -0.0026798 0.28399 -0.28107
3920000000 0.2801 -0.18457 0.0016811 0.00058244 0.003643 0.0022837 -0.0001309 0.00098535
0.00029479 -0.00015335 0.00058992 0.00041964
0.0016828 0.00058804 0.039194 -0.179 -0.0048701 -0.00287 -0.0003922 -7.7282e-05
0.00030028 0.00033186 -0.00034416 -0.00048821
0.0036808 0.0022852 -0.0049118 -0.0027811 0.29887 -0.15852 0.00012672 0.0012889
0.0016394 -0.001288 -0.00046806 -3.4786e-06
-6.1978e-05 0.0010039 -0.00042349 -8.2698e-05 0.000175 0.0013778 0.12582 -0.1714
-0.0045237 -0.0039773 0.0021971 -0.00050596
0.00034785 -0.00022796 0.00034046 0.00027075 0.0016325 -0.0011085 -0.0045454 -0.0039345
0.26159 -0.13115 0.00064064 -0.0020049
0.00059202 0.00044859 -0.00023622 -0.00052786 -0.00031828 -7.3372e-05 0.0023138 -0.00044853
0.00086794 -0.0020009 0.26136 -0.30858
3980000000 0.25272 -0.21991 0.0019174 -0.0027646 0.0049398 -0.00057276 0.00013235 0.00094894
0.00091934 -0.0019121 0.00038311 0.00018873
0.0019155 -0.0027519 0.016708 -0.192 -0.005353 -0.0010617 0.0007175 0.00055013
0.00059157 0.000427 -0.00022784 -0.0012386
0.0048918 -0.00059779 -0.0053864 -0.0009985 0.26999 -0.18891 0.0015004 0.0001254
-0.0009196 -0.0010341 -0.00067549 -0.00038482
0.00016779 0.0010013 0.00072768 0.00050095 0.001455 0.00011829 0.089824 -0.19303
-0.0050356 -0.0036233 0.0016444 -0.00088032
0.00089375 -0.0020215 0.00067864 0.00043077 -0.0010589 -0.0010875 -0.0051864 -0.0036177
0.24858 -0.16066 0.00072329 -0.00491
0.00047002 0.00017891 -0.00021595 -0.0013033 -0.00050673 -0.00038995 0.0014791 -0.0010507
0.0007385 -0.0051109 0.22775 -0.34586
4040000000 0.22495 -0.24544 -0.0003391 -0.0038156 0.0033611 -0.0031408 0.00032916 0.00015288
-0.0007607 -0.00068862 0.00087682 -9.9951e-05
-0.00032411 -0.0037836 -0.0085597 -0.19906 -0.0045503 0.00017028 0.00023714 -0.0010757
0.00017119 -1.95e-05 -0.0015394 0.00012965
0.003336 -0.0031414 -0.0045669 0.00021383 0.24731 -0.22229 0.00020571 -0.00051363
-0.00096348 -0.00030018 -0.001049 7.0185e-05
0.00027574 0.00012187 0.00023492 -0.0010486 0.00032617 -0.00050155 0.068222 -0.18761
-0.00698 -0.001897 0.0014275 -0.00053586
-0.00069326 -0.0006084 0.00013224 -5.776e-05 -0.00096181 -0.00030601 -0.0067817 -0.0017597
0.23497 -0.19376 -0.0022349 -0.0035464
0.00079585 -0.00015116 -0.0015283 0.0001958 -0.0010105 0.00016531 0.0014576 -0.00056988
-0.0020913 -0.0033411 0.18997 -0.36419
4100000000 0.19471 -0.26864 -0.0028731 -0.0029531 0.00084148 -0.0034874 -0.00035775 3.8846e-05
0.00041673 -0.0015758 0.00036384 0.0001316
-0.0028821 -0.002933 -0.034474 -0.20194 -0.0045684 0.00080718 -0.00022092 -0.00024564
0.00059763 0.00027441 -0.0005216 0.00049703
0.00082849 -0.0034419 -0.0045566 0.0008448 0.22526 -0.24802 0.00018827 -0.00020941
-0.00057767 -0.00033573 -0.0012755 3.0602e-05
-0.00037532 1.8557e-05 -0.00024705 -0.00025277 0.00018196 -0.0001717 0.034647 -0.20106
-0.0062025 0.0010312 0.0012018 -0.0014648
0.00031952 -0.0015871 0.00066053 0.00029775 -0.00065034 -0.00011691 -0.0063584 0.001078
0.21685 -0.21804 -0.0027271 -0.0042238
0.00024689 0.00010377 -0.00044837 0.0004232 -0.001337 -8.8138e-06 0.001139 -0.0015607
-0.0024722 -0.0044713 0.15632 -0.39039
4160000000 0.16595 -0.28552 -0.0035706 -0.0021251 -3.922e-05 -0.0031662 0.00077559 -0.0002346
-0.003779 -0.00041581 0.00081024 -0.00071116
-0.0035798 -0.0021378 -0.05973 -0.19782 -0.004783 0.0025541 -0.00040289 -0.00032544
0.00020537 -0.00049748 -0.00092832 0.00032009
-7.5769e-05 -0.0031444 -0.0047548 0.0026592 0.19295 -0.26334 0.00046022 -0.00020619
-0.00093641 -0.00049688 -0.0012931 0.00091771
0.00075334 -0.00021692 -0.00038198 -0.00032271 0.00042655 -0.00020655 0.010364 -0.18848
-0.0054061 0.0017336 0.0010596 -0.0020118
-0.0038148 -0.00041655 0.00016103 -0.0005257 -0.00092731 -0.00055235 -0.0053921 0.0017218
0.18105 -0.25232 -0.004912 -0.0030385
0.00078258 -0.00074282 -0.00095087 0.00033553 -0.00134 0.0010015 0.0010089 -0.0020071
-0.0050575 -0.0029684 0.10741 -0.39935
4220000000 0.13758 -0.30162 -0.0046458 -4.2091e-05 6.9977e-05 -0.003832 -0.00038163 -0.00014483
-0.00068441 0.00087654 0.00022042 -0.0010545
-0.0046326 -5.432e-05 -0.095813 -0.18757 -0.0023119 0.0032714 -0.00026483 -0.0001028
7.6869e-05 3.9262e-06 -0.00062771 0.00086104
7.7683e-05 -0.0038088 -0.0022944 0.0032779 0.16335 -0.28964 -8.7295e-06 0.00017721
0.00017384 0.00020293 -0.0003219 0.0012691
-0.00039708 -0.00011855 -0.00025218 -4.7638e-05 1.6376e-05 0.00013902 -0.013598 -0.18672
-0.0043646 0.0021575 6.7055e-05 -0.0023775
-0.00060038 0.00090972 3.9007e-05 8.6096e-05 0.00027377 0.00030575 -0.0041677 0.0021438
0.16589 -0.27407 -0.0049085 -0.0022612
0.00021282 -0.0011032 -0.00057216 0.00096127 -0.0003731 0.0012383 8.2826e-05 -0.0023329
-0.0047466 -0.002469 0.079303 -0.41238
4280000000 0.10652 -0.31063 -0.0028581 0.0017562 -0.0019565 -0.0042696 -0.00033059 0.00055644
-0.00057229 0.00116 -0.00041841 -0.00016317
-0.0028931 0.0017405 -0.12116 -0.19182 -0.0026967 0.0031046 -0.00079326 -0.00035589
0.00023843 0.00029252 0.00051486 0.00055814
-0.002001 -0.0042672 -0.002687 0.0031513 0.13305 -0.29653 0.00075521 -3.4929e-05
-0.00096664 0.00089107 -0.00036207 0.00070422
-0.00034716 0.0005791 -0.00078214 -0.00039694 0.00079176 -5.0901e-05 -0.051056 -0.17163
-0.0045748 0.0023748 -0.00045453 -0.0021896
-0.00060511 0.0012067 0.00025347 0.00026946 -0.00088326 0.00077835 -0.0046434 0.0024101
0.1167 -0.29394 -0.0061457 -0.00039646
-0.0003231 -0.00021117 0.00045217 0.00052242 -0.00045699 0.00075707 -0.0004606 -0.0021955
-0.006113 -0.0003617 0.028722 -0.41736
4340000000 0.078788 -0.3193 -0.0017661 0.0019347 -0.0024272 -0.001569 0.00030104 0.00051343
0.0001849 0.00078935 -0.00027487 -0.0011501
-0.0017807 0.0019336 -0.14155 -0.16586 -0.0020276 0.0040195 -0.00011836 0.00059207
-5.6007e-05 -0.00025502 0.0001664 0.00059774
-0.0024907 -0.0015324 -0.0020018 0.0040514 0.097349 -0.31339 -0.00045376 -0.00098092
0.00012535 0.00094759 0.0011596 0.0019547
0.00030876 0.00050516 -7.7817e-05 0.00062309 -0.00047353 -0.00089081 -0.068829 -0.16922
-0.0043861 0.003674 -0.0012087 -0.0026001
0.00015513 0.00070664 -5.9642e-05 -0.00032354 0.00012509 0.00082039 -0.0043833 0.0036647
0.089067 -0.31761 -0.0051908 0.0017837
-0.00012781 -0.0010246 0.00018265 0.00050503 0.0011095 0.001946 -0.0013046 -0.0024708
-0.005178 0.0019514 -0.0046037 -0.41092
4400000000 0.047563 -0.32446 -0.00073981 0.0014599 -0.0026306 -0.0015997 0.00093401 0.0012855
1.9525e-05 0.0008393 -1.7994e-05 -0.00067064
-0.00073397 0.001459 -0.17057 -0.15574 -0.0012473 0.0040674 -0.00042762 0.00046544
8.7612e-05 -0.00057755 0.00066195 0.0003794
-0.0026439 -0.0015677 -0.0012112 0.0040791 0.067944 -0.31945 -9.7887e-05 -0.00024785
0.00042078 0.0002215 0.0010538 0.001556
0.00097401 0.0012745 -0.00042062 0.00048152 -0.00010748 -0.0002812 -0.093279 -0.15588
-0.0032105 0.0053382 -0.0022686 -0.0013008
-5.3963e-05 0.00078635 0.00014738 -0.0005294 0.00040127 0.00027101 -0.0032041 0.0053478
0.056108 -0.32774 -0.0043922 0.00133
-3.2677e-05 -0.00072105 0.00067995 0.00035724 0.0010081 0.0014701 -0.0023239 -0.0014018
-0.0042427 0.0012285 -0.050959 -0.41548
4460000000 0.012585 -0.32402 -0.00067287 0.00011319 -0.00434 -0.00076006 0.0013849 -0.00063589
-0.00042992 0.0012744 -0.0011692 -0.00030365
-0.00067923 0.00012697 -0.19207 -0.1259 -0.00038357 0.0045575 -0.00031768 0.00071782
-0.00053027 -0.00052288 0.00060379 -0.00051845
-0.0043262 -0.00069837 -0.00036105 0.0045344 0.042426 -0.32646 -0.00054376 -0.00056238
0.00054225 0.0006108 0.0019312 0.00045068
0.0013868 -0.0006486 -0.00031344 0.00074363 -0.00056079 -0.00054507 -0.10673 -0.13489
-0.0018661 0.0064264 -0.0022599 -0.00088662
-0.00036877 0.0013456 -0.00053328 -0.00054195 0.00047083 0.00053109 -0.0017617 0.0063656
0.019354 -0.3212 -0.0043522 0.0030845
-0.0011021 -0.00028467 0.00062463 -0.00048608 0.0019752 0.00053368 -0.0023355 -0.00093981
-0.0042534 0.0031806 -0.090464 -0.39676
4520000000 -0.011456 -0.32472 -0.0005628 -0.00056014 -0.0036853 0.00024897 0.00067297 -0.0001282
0.0018549 6.0078e-05 -0.00078465 0.00093089
-0.00054421 -0.00055445 -0.21662 -0.1089 0.00068654 0.0047456 0.00058968 0.00081927
-0.00025068 0.00015292 0.0002106 -0.00022102
-0.003689 0.00027926 0.00075087 0.0047367 0.011694 -0.32407 -0.0010431 0.00051897
0.00069328 -0.00071426 0.0017005 -0.00065384
0.00070125 -0.00015629 0.00060185 0.00085144 -0.0010806 0.00054113 -0.12437 -0.12545
-0.00026001 0.0059679 -0.0032734 -0.00030573
0.0018509 1.2064e-05 -0.00020203 0.00013476 0.00069068 -0.00074252 -0.00020913 0.0060241
-0.028968 -0.33154 -0.0028161 0.0034193
-0.00065814 0.00094808 0.00017303 -0.00019207 0.0017077 -0.00074889 -0.003161 -0.00022706
-0.0029436 0.0032331 -0.11929 -0.39487
4580000000 -0.049261 -0.3176 -0.0014766 -0.00051766 -0.0028351 0.0028201 0.00078608 -0.00035087
0.00017303 -5.3076e-05 -0.00046765 0.00092696
-0.0014808 -0.00050893 -0.23488 -0.082216 0.00097407 0.0041714 0.00058629 -0.00010357
-7.1544e-05 0.0001701 0.00010344 -0.00019547
-0.0028032 0.0028827 0.0010336 0.0041849 -0.020656 -0.32107 -0.00017036 0.00044801
-0.00020524 0.00011382 0.0016624 -0.0011436
0.00077675 -0.00038869 0.00058979 -0.00010089 -0.00020575 0.00046313 -0.13491 -0.10068
0.0017412 0.005228 -0.0025013 0.0010769
0.00016677 -5.7288e-06 -7.5601e-05 0.00026328 -0.0001473 2.9168e-05 0.0019038 0.0052101
-0.05503 -0.33525 -0.0020887 0.0037247
-0.00047415 0.00094397 3.9167e-05 -0.00022791 0.0016192 -0.0011429 -0.0024965 0.0011742
-0.0020919 0.0037701 -0.16443 -0.36479
4640000000 -0.07512 -0.31134 -0.0024911 -0.001408 -0.0030946 0.0025832 0.00044316 -0.0013721
0.0013374 -0.0003534 0.00020685 0.00090025
-0.0024774 -0.001424 -0.24519 -0.054648 0.001723 0.0038957 0.00077714 0.00030023
-0.00022719 0.00038124 -0.00015336 -0.0006923
-0.0030483 0.0026114 0.0017501 0.0038509 -0.044687 -0.3152 0.00022824 0.00077125
0.0011425 0.00022818 0.00025907 -0.0021523
0.00043103 -0.0013613 0.00078876 0.00030386 0.0002843 0.0007754 -0.1405 -0.086178
0.0035698 0.003947 -0.00248 0.0017278
0.0013697 -0.00027407 -0.00020871 0.00032516 0.0010503 0.00017308 0.0035574 0.003903
-0.086977 -0.31838 -0.0026597 0.0040703
0.00016455 0.00098868 -6.36e-05 -0.00069293 0.00033242 -0.0021805 -0.0025362 0.0017293
-0.0025207 0.0039794 -0.18335 -0.35491
4700000000 -0.10307 -0.3062 -0.0039499 9.7544e-06 -0.0014723 0.0046705 -0.00092541 -0.00090857
0.0010271 -0.00061823 0.00097501 0.00072884
-0.0039545 1.0721e-05 -0.25697 -0.03584 0.0028508 0.004044 0.00044711 -0.00052116
0.00028138 0.00041645 -0.00017169 -4.0323e-05
-0.0013868 0.0047258 0.0029094 0.0039936 -0.075961 -0.3088 -0.0002312 0.0006442
0.00031757 -0.00045883 0.00010975 -0.0015
-0.00092736 -0.00093685 0.00046415 -0.00053989 -0.00021844 0.00065341 -0.15724 -0.065243
0.0032422 0.0017237 -0.001507 0.0023967
0.00097675 -0.00058368 0.00028436 0.00045502 0.00025497 -0.00033243 0.003285 0.0016451
-0.12593 -0.30854 -0.0009152 0.0039072
0.00097229 0.00066225 -0.00022835 5.6474e-05 -3.7318e-05 -0.0014762 -0.0014046 0.0023857
-0.00127 0.0040066 -0.22662 -0.32562
4760000000 -0.13276 -0.29087 -0.0046618 0.0011268 0.00067331 0.0046933 -0.00071062 -0.00061037
0.00040285 -0.00095268 0.00092227 -0.00053511
-0.0046519 0.001117 -0.25233 0.0066234 0.0031361 0.0031248 -5.8615e-05 -0.00067337
0.00034657 7.854e-05 7.331e-05 -0.00013628
0.0007373 0.0046939 0.0032026 0.003062 -0.1059 -0.29457 0.00085064 0.00035932
0.00088807 -0.00021727 -0.0014511 -0.00093523
-0.00073413 -0.00060387 -7.2978e-05 -0.00065965 0.00084694 0.00036893 -0.15111 -0.04857
0.0024546 0.0013509 -0.00062294 0.0028491
0.00039098 -0.00096873 0.00038322 5.9327e-05 0.00084067 -0.00018717 0.0024744 0.0012843
-0.15812 -0.29077 -0.00065117 0.0044969
0.00092962 -0.00046366 6.0002e-05 -0.0001252 -0.001357 -0.00091544 -0.00066906 0.0028508
-0.00057278 0.0045219 -0.23782 -0.30331
4820000000 -0.15969 -0.27718 -0.0050979 0.0025613 0.0016353 0.0029352 -0.00092303 -0.00041015
0.00052 -0.0010497 0.00016884 -0.00041179
-0.0050938 0.0025511 -0.26392 0.029092 0.0044167 0.0030117 -6.3648e-05 -0.00028198
0.00031861 -9.2615e-05 -0.00020178 -0.00036763
0.0016586 0.0028997 0.0044477 0.002954 -0.13307 -0.29025 0.00057917 -0.00039806
0.0001605 -0.00077609 -0.0009049 -0.00034447
-0.00096179 -0.00042856 -8.9496e-05 -0.00028867 0.00061369 -0.00039559 -0.16639 -0.031169
0.0016558 2.655e-05 7.8921e-05 0.0028929
0.00046463 -0.00099297 0.00030339 -0.0001101 0.0002045 -0.00082878 0.001549 2.8826e-05
-0.19643 -0.27208 6.978e-05 0.0035124
0.00018885 -0.00039645 -0.00020385 -0.00039214 -0.00087866 -0.00030137 0.00015433 0.0029172
7.0313e-05 0.0034802 -0.27507 -0.27344
4880000000 -0.19092 -0.25735 -0.004407 0.0046092 0.0021259 0.0030136 -0.001341 0.00022228
-0.00082752 -0.0011349 0.00029891 -0.00024907
-0.0044073 0.0046077 -0.25511 0.070689 0.0046924 0.0015559 -0.00035439 -0.00019865
-0.00025513 0.00020413 -0.00016078 0.0001847
0.0021724 0.0029924 0.00473 0.001462 -0.15151 -0.2775 0.00042026 -0.00045399
-0.00018013 -0.0013143 -0.0003914 9.8877e-05
-0.0013405 0.00020824 -0.00034915 -0.00019757 0.00042377 -0.00043042 -0.15939 -0.012443
0.00074355 6.5787e-06 0.0010719 0.002598
-0.00086621 -0.0011115 -0.00026607 0.00021735 -0.00023307 -0.001264 0.00084437 -2.284e-05
-0.22424 -0.25572 0.00074724 0.0034061
0.00028051 -0.00023672 -0.00018867 0.00014185 -0.00035373 0.00018086 0.0011075 0.0025957
0.00068826 0.0034884 -0.28694 -0.24345
4940000000 -0.21176 -0.23973 -0.0030128 0.006734 0.0030256 0.00094824 -0.00024641 0.00071842
-0.0010622 -0.00057469 8.1216e-05 -0.00052078
-0.0030165 0.006716 -0.26647 0.096237 0.0056986 0.0010395 -5.8472e-05 -4.8407e-05
0.0003504 -0.00027083 -0.0003138 0.00016638
0.0030233 0.00089572 0.0057143 0.00093709 -0.17209 -0.25404 8.8463e-05 -0.00040795
-0.00088365 6.7139e-06 -0.00061109 4.8623e-05
-0.0001939 0.00070965 -7.2722e-05 -4.3571e-05 5.0803e-05 -0.0003949 -0.16681 -0.003067
-1.9061e-05 0.00055619 0.0019294 0.00175
-0.0011289 -0.0005395 0.0003932 -0.00022981 -0.00079059 8.3126e-05 -9.4183e-05 0.00056303
-0.24699 -0.22602 0.00022443 0.0033403
0.00010482 -0.00055691 -0.0002928 0.0001536 -0.00060108 6.5432e-05 0.001984 0.0017854
0.00031148 0.0033032 -0.31007 -0.21739
5000000000 -0.23246 -0.21521 -3.4968e-05 0.0074376 0.003118 0.0017014 -0.00015126 0.00062949
-0.000544 0.00059525 -0.0002013 -0.00089541
-4.0988e-05 0.007441 -0.25276 0.11378 0.0057639 -0.00066883 -0.00029723 -0.00010769
-5.2838e-05 -0.00059465 -0.00020396 -4.4298e-05
0.0031644 0.0016713 0.0057507 -0.00077127 -0.20201 -0.23907 -0.0005815 -0.00078664
-0.00040578 -0.00033622 -0.00027005 -0.00024922
-0.00013176 0.0006254 -0.00029503 -0.00010187 -0.0005758 -0.00076656 -0.16114 0.02129
-0.00032247 0.001732 0.0023696 0.0012432
-0.00063909 0.0006352 -0.00015087 -0.00056011 -0.00047431 -0.00038429 -0.00037233 0.0018307
-0.27346 -0.2039 0.00070872 0.0040056
-0.00020461 -0.00093973 -0.00024896 -8.7953e-05 -0.00037618 -0.00024346 0.0023257 0.0011507
0.00062931 0.0039568 -0.32238 -0.18262
5060000000 -0.2533 -0.1873 0.0020814 0.0070754 0.0030514 -0.00046933 0.00021264 0.00051968
-0.00030356 -3.1989e-05 -0.00021773 -0.00018381
0.0020638 0.0070838 -0.23498 0.15051 0.0051326 -0.0018869 -3.4276e-06 0.00022766
-0.00033299 4.1045e-05 -0.0003241 0.00020926
0.0030375 -0.00052873 0.0050956 -0.0019675 -0.21592 -0.21757 -0.00042921 0.00042115
-0.00083677 0.00015104 -0.0012708 3.8952e-05
0.00018711 0.00054407 2.1625e-05 0.00021657 -0.00042005 0.00045005 -0.16263 0.028428
0.00011978 0.0030264 0.0019602 0.00053971
-0.00031808 -1.3828e-05 -0.00028855 2.9549e-05 -0.00080492 0.00014094 0.00019871 0.0030195
-0.28421 -0.17259 0.001818 0.0031581
-0.00019524 -0.0002163 -0.00024966 0.00023577 -0.0012843 5.9344e-05 0.0019618 0.00050658
0.0018137 0.0032028 -0.33427 -0.15442
5120000000 -0.26913 -0.16193 0.0034856 0.00586 0.0027366 -0.00046382 0.00035218 0.00065695
-9.9754e-05 0.00082434 -0.00049277 5.0964e-06
0.0034754 0.0058581 -0.22935 0.17693 0.0048292 -0.0026195 7.263e-05 0.00023585
-5.6534e-05 4.9862e-06 -9.3222e-06 0.00021072
0.0027075 -0.00050629 0.0047923 -0.0026968 -0.22979 -0.20212 -1.0434e-05 0.00014126
-0.00037398 0.00097938 -0.00099453 0.00095834
0.00037534 0.00066477 9.8516e-05 0.00023521 -1.95e-05 0.00013435 -0.15886 0.054655
0.0018754 0.0032476 0.0023281 0.00026374
-7.985e-05 0.00084998 -2.4018e-05 -7.3143e-05 -0.00030172 0.0010729 0.0018597 0.0032286
-0.29757 -0.13941 0.0017053 0.0033556
-0.00052374 5.6696e-05 -2.3304e-05 0.00028931 -0.0011858 0.00089026 0.002371 0.00032918
0.0017282 0.0032982 -0.3468 -0.11993
5180000000 -0.28489 -0.13136 0.0050153 0.0048024 0.0033435 -0.0011046 0.00023737 0.00053218
-0.00021009 0.00043174 -0.0004612 0.00026846
0.0049931 0.0047914 -0.20666 0.19991 0.0042081 -0.0038421 -0.00031962 -0.00022123
-0.0001019 -0.00012661 -0.00010275 0.00017808
0.0032982 -0.0011871 0.0041519 -0.0039219 -0.24064 -0.16562 -0.00029595 0.00065051
-2.9912e-05 4.9462e-05 -0.00036469 0.00088543
0.00024179 0.00054257 -0.00032655 -0.00019591 -0.00029843 0.0006294 -0.15787 0.064431
0.003156 0.0033041 0.0023566 -0.00068812
-8.5607e-05 0.00039634 -7.1456e-05 -0.00012105 -0.00011009 -2.3753e-07 0.0031769 0.0032931
-0.3085 -0.096791 0.0029999 0.0032512
-0.00047509 0.00032534 -0.00013791 0.00021053 -0.00031069 0.00093657 0.002285 -0.0007117
0.0029683 0.0033867 -0.34922 -0.087899
5240000000 -0.29315 -0.10429 0.0053084 0.0034792 0.0028247 -0.0027471 0.00059603 1.2152e-05
-0.00035693 -9.392e-05 1.2944e-05 0.00078668
0.0053004 0.0034709 -0.19456 0.2369 0.0030103 -0.0048062 -6.2409e-05 0.00011743
-0.00025076 7.3561e-05 0.00025054 0.00041402
0.0027958 -0.0027841 0.0029479 -0.0048625 -0.25721 -0.14079 0.00031464 0.00024236
-0.00030575 0.00064581 0.00022775 0.0013082
0.00059627 8.9079e-06 -4.5246e-05 0.00011165 0.00037183 0.00023161 -0.15833 0.08487
0.0037014 0.0021249 0.0017319 -0.0013038
-0.00038288 -7.7659e-05 -0.0002283 2.6873e-05 -0.00027396 0.00066639 0.0036884 0.0020814
-0.32097 -0.05682 0.0033798 0.0028008
1.8109e-05 0.00074208 0.0002842 0.00041777 0.00030612 0.0012814 0.0017768 -0.0013365
0.0034745 0.0028385 -0.35527 -0.055053
5300000000 -0.29811 -0.074036 0.0060971 0.0018726 0.001615 -0.0033101 0.00018522 -0.00033456
0.00046633 0.00071769 0.00010758 0.00024137
0.0061041 0.0018817 -0.18668 0.24159 0.0020484 -0.0054153 -8.8981e-05 0.00020912
0.00013464 0.00037302 0.00042585 0.00018391
0.0015857 -0.00336 0.0019537 -0.0054315 -0.27324 -0.11507 0.00030519 -0.00027463
0.0003927 0.00037621 0.00076172 0.00061661
0.00016133 -0.00030933 -9.1717e-05 0.00021566 0.00025023 -0.00028558 -0.15076 0.094214
0.005175 0.0011873 0.0013318 -0.0014795
0.00047352 0.00076363 0.00012092 0.00035784 0.00032755 0.00040947 0.0051718 0.001143
-0.33181 -0.030133 0.0035289 0.0023665
9.7012e-05 0.00028288 0.00040468 0.00019245 0.00071434 0.00068198 0.0012748 -0.0015348
0.0035908 0.0024172 -0.35082 -0.018917
5360000000 -0.29808 -0.036894 0.006096 0.00057808 0.00019416 -0.0038518 0.000408 1.7778e-05
0.00018013 0.00050637 0.00071745 -0.00013381
0.0060767 0.00059324 -0.14926 0.26302 0.00067812 -0.0054712 5.5253e-05 0.0002442
-2.0586e-05 2.3081e-05 0.00050617 -0.00019375
0.00013187 -0.0038556 0.00058117 -0.0054758 -0.27176 -0.087993 0.00040844 0.00032729
0.00025218 0.00032771 0.0007722 0.00041507
0.00038435 5.5741e-06 6.2981e-05 0.00025573 0.00041335 0.00033234 -0.14877 0.11204
0.0055216 -0.00092274 0.00067148 -0.001984
0.00021894 0.00049222 -1.1283e-05 3.4027e-05 0.00022151 0.00029619 0.0054757 -0.00084225
-0.32523 0.0081366 0.0047971 0.0018742
0.00067747 -0.00014739 0.00051789 -0.00021014 0.00075519 0.00040134 0.00062656 -0.0020042
0.0047071 0.0019113 -0.34869 0.0094265
5420000000 -0.30059 -0.013699 0.0060986 -0.00125 -0.00069865 -0.0036534 -5.4174e-05 -0.00020184
0.00085262 0.00047467 0.00026383 -0.00027297
0.0061032 -0.0012276 -0.13026 0.28953 6.0554e-05 -0.0053802 9.5828e-05 0.0001215
4.5293e-05 5.1203e-05 0.0002759 -3.5692e-05
-0.00075425 -0.0035967 -3.7762e-05 -0.0054091 -0.28709 -0.055202 -0.00013675 -0.00047627
0.00094026 0.00011361 0.0010802 2.8972e-05
-5.6438e-05 -0.00020544 0.00010795 0.00014141 -0.0001664 -0.00047572 -0.13746 0.12664
0.0045463 -0.0021119 0.00021651 -0.001789
0.00087803 0.00050172 4.3644e-05 5.798e-05 0.0010313 0.0001207 0.0046096 -0.0021941
-0.33004 0.037331 0.0049644 0.00061723
0.00020962 -0.00031215 0.00022761 -6.0327e-05 0.0010673 -1.5384e-05 0.00019466 -0.0017786
0.0049801 0.00069015 -0.34101 0.050637
5480000000 -0.29256 0.02262 0.0049847 -0.002122 -0.0020228 -0.0028378 0.00034338 -3.0743e-05
0.00093686 -0.00033371 -0.00015912 -0.00016163
0.0049764 -0.0021109 -0.11575 0.2974 -0.0014187 -0.0056612 -1.9947e-05 0.00023056
1.96e-06 -1.4921e-05 0.00025197 -9.1564e-05
-0.002065 -0.0028128 -0.001481 -0.005657 -0.29155 -0.032837 -0.00026226 0.0001437
0.00069207 -0.00032287 0.00080716 7.5866e-05
0.00035208 -4.3459e-05 7.66e-06 0.00022919 -0.00025943 0.00015629 -0.13085 0.13782
0.0037395 -0.0033715 -0.00018729 -0.0018532
0.00091517 -0.00033288 2.2462e-05 -1.7653e-05 0.00067029 -0.00034311 0.0036848 -0.0033296
-0.31849 0.064189 0.0049203 0.00012556
-0.00012903 -0.00019166 0.00023734 -9.2362e-05 0.0008375 0.00017987 -0.00022939 -0.0018334
0.0049174 5.1126e-05 -0.33197 0.073065
5540000000 -0.2883 0.047716 0.004124 -0.0027603 -0.0026713 -0.00187 0.00030926 -0.00034483
0.00013949 -0.00016933 -0.00028264 0.000227
0.004117 -0.0027496 -0.074712 0.3146 -0.0025436 -0.005159 0.00044476 0.00010695
4.1062e-05 -0.00012609 2.4629e-06 -0.00033736
-0.0026861 -0.0018087 -0.0026342 -0.0050974 -0.29074 -0.011944 0.00024096 -0.00017159
0.00033356 -0.00021575 0.00044047 -0.00031041
0.00029482 -0.000346 0.0004443 9.3465e-05 0.00023195 -0.00018972 -0.11935 0.15897
0.0024434 -0.0037952 -0.00113 -0.0019115
0.00012604 -0.00018605 8.4127e-05 -0.00012766 0.0003264 -0.00020366 0.0024208 -0.0037872
-0.30379 0.099183 0.0048116 -0.0012836
-0.00027175 0.00022138 -2.2878e-05 -0.00036758 0.00049104 -0.00034888 -0.0011771 -0.0019381
0.0048458 -0.0011872 -0.324 0.11395
5600000000 -0.27718 0.075604 0.0033051 -0.0037252 -0.0024373 -0.0016498 0.00031499 -0.00035736
0.00028503 -0.00021254 0.00020187 0.00039073
0.0033087 -0.0037092 -0.071962 0.32853 -0.00378 -0.0048343 5.7888e-05 -0.00023288
-6.6046e-05 2.727e-05 -0.00023226 -0.00026597
-0.0024504 -0.0016117 -0.003888 -0.0047769 -0.29018 0.019894 -5.4449e-05 8.0093e-05
0.00014552 -0.00057995 0.00035762 -0.00063613
0.00028884 -0.00037217 5.8907e-05 -0.000239 -5.5206e-05 6.8591e-05 -0.11158 0.15836
0.0018125 -0.0036161 -0.0010894 -0.0010487
0.00026373 -0.00023373 -8.9219e-05 1.6273e-05 0.0001765 -0.00057176 0.0017078 -0.0036592
-0.29448 0.12791 0.0045712 -0.0014954
0.00027039 0.00040013 -0.00020069 -0.00027837 0.00025597 -0.0006132 -0.00099253 -0.0010431
0.0044929 -0.0015279 -0.30226 0.12853
5660000000 -0.26568 0.097784 0.0030682 -0.0037158 -0.0034358 -0.00074091 -0.00038159 -0.00074892
-0.00021817 -0.00053785 0.00048395 -0.00037331
0.0030749 -0.0037051 -0.030429 0.31985 -0.0046779 -0.0030362 -9.6448e-07 -0.00015641
0.00012558 4.4537e-05 -0.00013636 -0.00011356
-0.0034192 -0.00068106 -0.0047401 -0.0029566 -0.29062 0.043769 -0.00016506 7.3727e-05
-0.00064249 -0.0004129 0.00023186 -0.0012013
-0.00038095 -0.00074521 -1.0209e-05 -0.00014012 -0.00017049 5.3006e-05 -0.096168 0.17847
0.00076226 -0.0040313 -0.001253 -0.00088864
-0.00028028 -0.00057317 0.00011321 4.1982e-05 -0.00058527 -0.00041703 0.00079263 -0.0040104
-0.2796 0.15518 0.0040841 -0.0026659
0.0004876 -0.00032877 -0.00013642 -0.00012756 0.00019872 -0.0011835 -0.0013415 -0.00090408
0.0040025 -0.0026567 -0.29341 0.16457
5720000000 -0.25057 0.11906 0.0025931 -0.0042944 -0.0028656 0.00079192 -0.00054862 -0.00018711
-0.00035464 -0.00014273 -0.00015979 -0.00033485
0.0026009 -0.0042869 -0.0023613 0.34498 -0.0057781 -0.0025833 7.7535e-05 -7.1027e-05
-0.00028459 -1.4409e-06 -0.00029446 0.00022426
-0.0028566 0.00082735 -0.0058186 -0.0024913 -0.28673 0.075115 0.00015396 6.8406e-05
0.00016833 0.00047495 -0.00014028 -0.00021807
-0.00054549 -0.00016862 7.3429e-05 -7.2157e-05 0.00016527 7.8678e-05 -0.080229 0.18023
-0.00014418 -0.0035791 -0.0016335 -0.00050457
-0.00032893 -0.00010377 -0.00025849 7.5323e-06 0.00019074 0.00046401 -0.00018435 -0.0036403
-0.26742 0.18143 0.0039071 -0.0036855
-0.00014591 -0.00033041 -0.0002802 0.00023398 -0.00015832 -0.00022505 -0.0015831 -0.00040408
0.0040068 -0.0036654 -0.26244 0.18183
5780000000 -0.23419 0.1366 0.0014159 -0.0048743 -0.0024994 0.0011509 -0.00073455 9.687e-05
-0.00034891 -0.00035404 -0.00021355 -0.00025198
0.0014183 -0.0048799 0.011057 0.33971 -0.0059882 -0.00052937 -3.568e-05 -0.00019584
1.2656e-05 2.4785e-05 -7.1344e-05 -0.00011323
-0.0024859 0.0011982 -0.0060081 -0.00041348 -0.28299 0.091747 -9.0229e-05 -7.518e-05
0.00013965 -7.1466e-05 -0.00028474 -0.00048951
-0.00074248 0.00010108 -4.2733e-05 -0.00020575 -8.3575e-05 -6.9844e-05 -0.07117 0.19615
-0.00012772 -0.0034221 -0.001346 -1.1925e-05
-0.00034423 -0.00035643 -4.3282e-05 4.2267e-06 0.00021707 -7.0676e-05 -0.00014203 -0.0033671
-0.25699 0.20268 0.002825 -0.0039328
-0.0002683 -0.00031245 -8.8505e-05 -0.00014117 -0.00025411 -0.0005092 -0.0013327 -5.1154e-05
0.00268 -0.0039688 -0.25334 0.20404
5840000000 -0.22027 0.15769 3.7662e-05 -0.0055342 -0.0021007 0.0012574 -9.6873e-05 0.00031904
-0.00033913 0.00023759 -0.00046716 -0.00031948
4.6457e-05 -0.0055205 0.046977 0.34259 -0.0057552 0.00061166 -0.00019912 -6.4587e-06
0.00022974 3.2684e-05 -6.1165e-05 0.00025775
-0.0020814 0.0012469 -0.0057561 0.00071323 -0.27564 0.11555 -0.00025691 7.753e-06
-0.00012562 -0.00066059 -0.00037542 -0.00032187
-8.1188e-05 0.00032273 -0.00019788 -7.8868e-06 -0.00026602 -1.7792e-05 -0.048271 0.19899
-0.00087057 -0.0036133 -0.0012331 0.00020469
-0.00033169 0.00021969 0.00023914 5.2459e-06 -0.00014168 -0.00063213 -0.00096542 -0.003661
-0.23972 0.21137 0.0021949 -0.0041804
-0.00051535 -0.00034329 -9.2225e-05 0.00022302 -0.00046013 -0.00032667 -0.0012157 0.00029725
0.0022154 -0.0041967 -0.21719 0.22799
5900000000 -0.20626 0.16959 -0.0020666 -0.0054639 -0.0021304 0.0025665 -0.000139 7.2875e-05
0.00016407 -0.00011187 8.4692e-05 0.00038248
-0.0020607 -0.0054684 0.067048 0.34206 -0.0050642 0.0020094 -5.2735e-06 1.8391e-06
1.3782e-05 -0.00025159 -1.5788e-06 -7.1448e-05
-0.0021048 0.002608 -0.005033 0.0020915 -0.26013 0.1309 -2.5622e-05 -8.1704e-05
-0.00037258 -0.00055517 -0.00082299 -8.5403e-05
-0.00013411 6.9756e-05 2.3173e-06 9.1203e-06 -1.2536e-05 -7.7747e-05 -0.041135 0.20946
-0.0013219 -0.0035296 -0.0011975 0.00030765
0.00018972 -0.00010322 -3.3196e-06 -0.00026482 -0.00041541 -0.00051956 -0.0013618 -0.0034717
-0.21355 0.22549 0.0016672 -0.0052195
1.9009e-05 0.0003466 -4.346e-06 -9.0048e-05 -0.00084343 -2.9641e-05 -0.0012868 0.00031477
0.0017219 -0.0051428 -0.20283 0.23753
5960000000 -0.1858 0.18273 -0.0031596 -0.003909 -0.00067347 0.0026495 -0.00018839 0.00012386
-0.0002467 0.00018374 -7.1119e-05 7.2621e-05
-0.0031553 -0.003905 0.093825 0.34078 -0.0041319 0.0022831 -0.00018727 -3.6582e-06
-4.1479e-05 8.4871e-06 0.00011087 0.00020432
-0.00065176 0.0026596 -0.0041157 0.0023658 -0.24439 0.157 -2.4941e-05 -0.00014886
-0.00042221 0.00021479 -0.00038655 -0.00012855
-0.00018129 0.00014057 -0.00019934 2.3564e-06 -2.1443e-05 -0.00012358 -0.022364 0.21776
-0.0023716 -0.0031591 -0.0010264 0.00090527
-0.00016006 0.00021622 -1.0879e-05 6.9198e-05 -0.00031074 0.00018157 -0.0023257 -0.0030924
-0.19318 0.24086 -9.1038e-05 -0.0052638
-0.00013257 4.5337e-05 7.8966e-05 0.00014217 -0.00040922 -0.00021776 -0.00099266 0.00094114
-0.00011989 -0.0052832 -0.17363 0.26419
6020000000 -0.16777 0.19799 -0.0038917 -0.0028688 -0.00015096 0.003002 -2.9898e-05 0.00055874
-0.00021566 0.00039587 -8.6898e-05 0.00023492
-0.0038914 -0.0028632 0.12187 0.33186 -0.0045797 0.0033147 -5.1052e-05 0.00015233
-0.00013559 0.00011088 -0.00030372 0.00016842
-8.1044e-05 0.0029879 -0.0045313 0.0033923 -0.2245 0.16894 -0.00032657 0.00025553
-0.00065728 4.6328e-05 -0.00059327 0.00055094
-1.0896e-05 0.00054367 -4.1138e-05 0.00013749 -0.0003415 0.00027633 -0.016051 0.2132
-0.0030519 -0.0029929 -0.00069905 0.0006992
-0.00019062 0.00036468 -0.00012388 0.00011906 -0.00072039 0.00019215 -0.0031262 -0.0029795
-0.16387 0.25353 -0.00044997 -0.0047557
1.5419e-06 0.00021887 -0.00024641 0.00016174 -0.00059776 0.00060943 -0.00072831 0.0007057
-0.00042111 -0.0047702 -0.14657 0.26336
6080000000 -0.14733 0.20662 -0.0040285 -0.00074326 0.0013776 0.0027806 9.8606e-05 9.3013e-05
0.00015918 0.00011633 0.00022856 1.1188e-05
-0.0040271 -0.00073841 0.14332 0.33247 -0.002998 0.004663 -4.9411e-05 -3.161e-05
-4.404e-07 0.00012319 0.00012932 0.00031369
0.0014082 0.0027691 -0.0029132 0.0047162 -0.20649 0.19579 0.00028316 0.00010823
-0.00024375 0.00068747 -0.00021556 0.00041228
0.00010466 9.2728e-05 -6.1458e-05 -3.0744e-05 0.00027162 0.00010637 0.00093292 0.22131
-0.0040296 -0.0021534 -0.00080314 0.0011451
0.00016768 0.00013774 -4.3752e-05 0.00012571 -0.0002295 0.00069428 -0.0040743 -0.0020895
-0.13529 0.27044 -0.001472 -0.0050385
0.00020551 -1.8534e-05 0.00013222 0.00030384 -0.00012361 0.00044568 -0.00072217 0.0010984
-0.0015733 -0.0051203 -0.12459 0.28415
6140000000 -0.13003 0.21968 -0.0034931 -0.00047583 0.001633 0.0020829 7.8275e-05 3.2318e-05
8.002e-05 -0.00017403 0.00033747 -0.00014293
-0.0035092 -0.00047682 0.17001 0.31325 -0.002185 0.0053358 7.1468e-05 6.1413e-05
0.00034261 1.7664e-05 0.00028455 9.403e-05
0.0016638 0.0020398 -0.0020862 0.0053662 -0.18264 0.21488 0.0003522 -0.00010378
0.00017638 0.00058525 4.8333e-05 0.00081179
7.2232e-05 3.8945e-05 7.4971e-05 6.7762e-05 0.00035244 -0.00013564 0.013487 0.21198
-0.004767 -0.0007929 -0.00055033 0.0014216
6.4648e-05 -0.00015964 0.00036611 -1.9438e-05 0.00011966 0.00059055 -0.0047813 -0.00079457
-0.11539 0.29015 -0.0032928 -0.0042795
0.00031491 -0.00016058 0.00027648 0.00011259 0.00011469 0.0007921 -0.00056136 0.0014321
-0.0032457 -0.0040737 -0.085526 0.28289
6200000000 -0.11428 0.22493 -0.002969 -0.00015671 0.0021079 0.0013047 0.0001089 0.00036352
-0.00019796 0.00012538 -0.00018963 -0.00022934
-0.0029649 -0.00015021 0.19782 0.31136 -0.00075221 0.0052802 5.9821e-05 0.0002103
7.3729e-05 2.8234e-05 0.00012195 0.00012517
0.0021201 0.0012776 -0.00067311 0.005317 -0.16346 0.22861 0.00010516 -0.0002529
0.0005555 2.7483e-05 0.00018419 0.00021535
0.00011577 0.00035512 5.352e-05 0.00021359 8.7649e-05 -0.00027884 0.026918 0.22051
-0.0043831 0.00044737 0.00018691 0.001343
-0.0002417 0.00014205 4.1888e-05 -2.943e-06 0.00048434 -1.8541e-05 -0.0043566 0.00047326
-0.10336 0.29549 -0.0036767 -0.003305
-0.00016432 -0.00024651 0.00013471 9.4916e-05 0.00027917 0.00029535 0.00021608 0.0013041
-0.0037917 -0.0035091 -0.07267 0.29166
6260000000 -0.099247 0.23793 -0.0030811 0.00094683 0.0022569 0.00059578 0.00027629 -0.00012141
5.6757e-05 0.00021874 -6.1366e-05 1.0762e-05
-0.0030591 0.00094818 0.21521 0.29602 8.1644e-05 0.0053368 4.532e-05 -7.3746e-05
-4.1845e-05 -2.5138e-05 0.00024776 0.00011608
0.0022632 0.0005511 0.00017621 0.005342 -0.14034 0.25 3.3529e-05 2.0148e-05
0.00027401 -0.0001785 0.000216 0.00025316
0.00027548 -0.00011141 2.3187e-05 -7.2185e-05 6.5301e-05 8.8168e-06 0.042928 0.21553
-0.0040235 0.001649 0.00062104 0.0011792
7.3005e-05 0.00023327 -5.5511e-05 -2.5534e-05 0.00022895 -0.00031977 -0.0040735 0.0016752
-0.074471 0.29665 -0.0041617 -0.0024525
-9.7313e-05 4.8433e-05 0.00026344 0.00012213 0.00022514 0.00023936 0.00054137 0.0011594
-0.0041572 -0.0023128 -0.026895 0.29205
6320000000 -0.082811 0.23974 -0.0025097 0.0014876 0.0022696 -0.00044266 9.6395e-05 2.0112e-05
-0.00037335 0.00048508 -0.00013586 0.00030731
-0.0025187 0.0014785 0.24042 0.28583 0.0019681 0.0054826 9.9269e-05 5.078e-05
1.501e-05 -0.00014789 0.00011549 -0.00010889
0.0022552 -0.00049021 0.0020969 0.0054567 -0.12262 0.25863 -0.00020383 -0.00029551
0.00036824 -8.1193e-05 0.00029715 0.00014341
8.4955e-05 2.637e-05 9.3548e-05 5.0086e-05 -0.00019678 -0.000229 0.041757 0.21655
-0.0035097 0.0021404 0.00073415 0.00082591
-0.0003889 0.00047355 -1.7041e-05 -0.00013778 0.00044319 -0.00011644 -0.0035005 0.0021142
-0.050572 0.30679 -0.0050495 -0.0012627
-0.00010435 0.00032826 0.00012459 -0.00014649 0.00025588 0.00017309 0.0008433 0.0008591
-0.0049421 -0.0013086 -0.016727 0.28957
6380000000 -0.063132 0.24683 -0.001813 0.0019125 0.0016349 -0.00065636 1.8055e-05 -5.4316e-05
0.00029156 0.00027614 0.00012239 4.6872e-05
-0.0018114 0.001913 0.25681 0.26646 0.0031258 0.0041579 -0.00018575 -4.9212e-05
-0.00020556 -0.00020705 -0.00013046 -0.00024268
0.0016424 -0.00068658 0.003245 0.0040881 -0.094449 0.2746 -0.00015105 0.00012531
0.00044373 -0.00023913 0.00056856 0.00018288
-3.9033e-06 -6.9697e-05 -0.00017404 -5.7049e-05 -0.00012792 0.00013349 0.062693 0.20706
-0.0027151 0.0032385 0.00095557 0.00081236
0.00030777 0.00023529 -0.00018377 -0.00022865 0.00053083 -0.00028045 -0.0027207 0.0033082
-0.03021 0.29882 -0.0044922 0.0002401
0.00010077 5.2777e-05 -0.00013817 -0.00028347 0.00062558 0.00014272 0.00082207 0.00074814
-0.004582 0.00027435 0.023506 0.29248
6440000000 -0.040321 0.25735 -0.00083442 0.0024173 0.0016474 -0.00080063 0.00035438 -0.00013734
0.00023745 -0.00041902 -0.00032044 -0.00028116
-0.00083937 0.0024087 0.27733 0.25198 0.0033244 0.0028901 0.00013864 -1.3544e-05
-0.00012017 3.7402e-05 -0.00024776 -0.00033523
0.0016204 -0.00082276 0.0033906 0.0028111 -0.07703 0.28855 -0.00016686 0.00029667
-0.0003823 2.7282e-05 0.00048114 -0.00037569
0.00035455 -0.00012603 0.00014895 -8.4331e-06 -0.00016021 0.00030181 0.064998 0.20296
-0.0016011 0.003679 0.00093965 0.00061606
0.00021074 -0.00045272 -0.00012184 3.9297e-05 -0.00037126 -1.352e-05 -0.0015893 0.0037291
0.012609 0.30299 -0.0048273 0.0014051
-0.00032766 -0.00028935 -0.00024492 -0.00027239 0.00049374 -0.00031974 0.00098459 0.00063933
-0.004691 0.0014512 0.034728 0.27608
6500000000 -0.021867 0.25677 -4.5249e-05 0.0020074 0.0012551 -0.0009572 0.00021656 -5.1011e-05
0.00012799 0.00016003 -0.00019563 0.00039508
-6.8468e-05 0.0019992 0.30188 0.22459 0.0036731 0.0025085 0.00012544 4.0043e-06
0.00018454 0.00012422 0.00025444 -4.2093e-05
0.0012481 -0.00096688 0.0037381 0.0024409 -0.065438 0.28576 4.2883e-05 -6.94e-06
9.4824e-05 -0.00010365 -0.00016185 -0.00038914
0.00021419 -5.9844e-05 9.797e-05 -4.1039e-06 2.4264e-05 -3.6829e-05 0.088763 0.19773
-0.00029264 0.0038435 0.0011827 0.00054221
0.00015147 0.00018718 0.00014811 6.7002e-05 -3.0388e-05 -0.00010769 -0.00024888 0.0038907
0.033449 0.30578 -0.0029753 0.0027589
-0.00019834 0.00033426 0.00017752 -0.00010452 -0.000159 -0.000313 0.0011431 0.00039426
-0.0030948 0.0024228 0.072034 0.27708
