# Supplementary material for: Early Detection of Alzheimer’s Disease via Machine Learning-Based Microwave Sensing: An Experimental Validation
Source: Sensors (Basel). 2025 Apr 25;25(9):2718. doi: 10.3390/s25092718 (PMC12074295; doi:10.3390/s25092718)
Supplement: Supplementary file 1 [file sensors-25-02718-s001.zip › measurements_paper_sensors/26 febbraio - PART1/set4 H/CSF_H_m1.s6p]

!Keysight Technologies,M9804A,MY58100912,A.14.10.03
!Date: Thursday, April 27, 2023 10:28:33
!Correction: S11(C  6-Port  ) 
!S12(C  6-Port  ) 
!S13(C  6-Port  ) 
!S14(C  6-Port  ) 
!S15(C  6-Port  ) 
!S16(C  6-Port  ) 
!S21(C  6-Port  ) 
!S22(C  6-Port  ) 
!S23(C  6-Port  ) 
!S24(C  6-Port  ) 
!S25(C  6-Port  ) 
!S26(C  6-Port  ) 
!S31(C  6-Port  ) 
!S32(C  6-Port  ) 
!S33(C  6-Port  ) 
!S34(C  6-Port  ) 
!S35(C  6-Port  ) 
!S36(C  6-Port  ) 
!S41(C  6-Port  ) 
!S42(C  6-Port  ) 
!S43(C  6-Port  ) 
!S44(C  6-Port  ) 
!S45(C  6-Port  ) 
!S46(C  6-Port  ) 
!S51(C  6-Port  ) 
!S52(C  6-Port  ) 
!S53(C  6-Port  ) 
!S54(C  6-Port  ) 
!S55(C  6-Port  ) 
!S56(C  6-Port  ) 
!S61(C  6-Port  ) 
!S62(C  6-Port  ) 
!S63(C  6-Port  ) 
!S64(C  6-Port  ) 
!S65(C  6-Port  ) 
!S66(C  6-Port  ) 
!S6P File: Measurement: :
# Hz S  RI   R 50
500000000 -0.32734 -0.05434 -0.01135 -0.0011059 -0.0081562 0.011871 -0.0034283 0.012758
0.011914 0.0056492 -0.0053838 0.0094375
-0.011071 -0.0010046 -0.41007 -0.069491 0.007525 -0.010956 0.0010542 0.012189
0.0077871 0.0024393 0.00097147 0.014149
-0.0083797 0.011998 0.0073855 -0.011053 -0.25479 0.19465 0.0065321 0.0029093
-0.00064977 0.0088024 0.0021845 0.011476
-0.003427 0.012701 0.0009892 0.012133 0.0065125 0.0029298 -0.32856 0.045191
-0.019895 -0.0064108 0.014478 0.029024
0.011681 0.0058136 0.0078756 0.0028985 -0.00031821 0.0089055 -0.019899 -0.0055405
-0.25647 -0.15951 -0.028057 0.0047228
-0.0035279 0.0099472 0.0015201 0.014236 0.0021122 0.01118 0.015293 0.028764
-0.02745 0.0038936 -0.25878 -0.14057
560000000 -0.31142 0.10872 -0.023015 -0.065592 0.00050011 0.012584 0.0041513 0.011068
0.0094736 0.0027387 0.01089 0.0084771
-0.022822 -0.065414 -0.37069 0.095009 -0.041952 -0.038312 0.01362 0.0029895
-0.012761 -0.0015464 0.0045808 -0.0009296
0.00069499 0.013015 -0.042195 -0.038906 -0.17879 0.24286 0.00037498 -0.0042127
0.016485 0.0029235 0.008172 -0.0059997
0.0045404 0.010931 0.013624 0.0030023 0.00038689 -0.0042051 -0.30532 0.13488
0.0041617 -0.020816 0.0054243 -0.021613
0.010978 0.0039721 -0.013713 -0.0033783 0.017236 0.0034556 0.0044875 -0.0215
-0.30484 0.014758 0.006634 -0.046295
0.0097379 0.0091536 0.0039791 -0.00057252 0.0081126 -0.0060699 0.0055637 -0.02151
0.0066517 -0.046603 -0.32753 0.0023157
620000000 -0.2716 0.087131 -0.023366 0.0094446 0.0034943 0.008947 0.008607 -0.0047227
0.011827 -0.0013882 -3.7238e-05 -0.0024678
-0.023359 0.0096336 -0.39921 0.040334 -0.019366 0.001118 -0.0012241 -0.0020164
0.011785 -0.0063501 0.0012166 -0.0029916
0.003729 0.0088693 -0.019298 0.00099193 -0.15277 0.25197 -0.00083036 -0.0044621
-0.0038852 -0.0033872 0.0087431 -0.0025545
0.0086954 -0.0046727 -0.0011321 -0.0019524 -0.0010833 -0.0044325 -0.26254 0.14614
-0.040365 -0.018581 0.013453 0.029786
0.012041 -0.0010789 0.011336 -0.0059772 -0.0032045 -0.003247 -0.040694 -0.018716
-0.22972 -0.017245 -0.041816 0.013387
0.0015872 -0.0026067 0.0012493 -0.0031585 0.0085634 -0.0028675 0.013805 0.030061
-0.041389 0.012541 -0.24063 -0.031915
680000000 -0.2371 0.17854 -0.026431 -0.014231 0.0047539 0.0051491 0.00090901 -0.0068431
-0.0024346 -0.011406 0.0054044 -0.0064951
-0.026614 -0.01411 -0.38905 0.14285 -0.03231 -0.0010481 -0.0014441 -0.00073303
-0.0022855 -0.0093779 -0.00096554 -0.0015629
0.0046371 0.0051722 -0.03232 -0.00092545 -0.10593 0.27494 -0.00084455 -0.00050848
-0.0017342 0.00041624 -0.0027323 -0.0090564
0.00090495 -0.0067992 -0.0014771 -0.00059845 -0.0009331 -0.00040566 -0.2197 0.19893
-0.02419 -0.0061094 -0.0080497 -0.01201
-0.0027591 -0.010975 -0.0022863 -0.0092433 -0.0017317 0.00039493 -0.024464 -0.0065369
-0.26884 0.081684 -0.0071775 -0.0055135
0.0054066 -0.0057493 -0.00062461 -0.0015032 -0.0025103 -0.0090728 -0.0081059 -0.012723
-0.0071008 -0.005317 -0.25947 0.072523
740000000 -0.19101 0.17058 -0.040713 0.026675 0.013284 -0.0043533 0.00054435 -0.0046382
-0.0051488 -0.0013014 -0.0060943 0.0027286
-0.04074 0.026667 -0.33489 0.16077 -0.035822 0.034391 0.00057173 -0.0068055
-0.012076 0.0069652 -0.0010615 -0.0060347
0.013193 -0.0044343 -0.03565 0.034514 -0.072282 0.27538 -0.0019553 0.0032579
-0.0023032 -0.0043319 -0.0015102 0.00073412
0.00064774 -0.0046945 0.00043843 -0.0068509 -0.0019564 0.0032862 -0.20145 0.20541
-0.041084 -0.004755 0.02231 0.016518
-0.005455 -0.0008868 -0.012458 0.0073698 -0.0024915 -0.0048622 -0.040778 -0.0054091
-0.17781 0.10173 -0.039656 0.0023857
-0.0055537 0.0019705 -0.00058685 -0.0060587 -0.0016116 0.001221 0.022463 0.01718
-0.039621 0.0020314 -0.25122 0.076163
800000000 -0.16322 0.21637 -0.022372 0.016465 0.005425 -0.0098393 -0.0040698 -0.0021361
-0.004029 0.0020508 0.0037267 0.0011736
-0.022277 0.016509 -0.34251 0.23281 -0.008077 0.034273 -0.0023388 0.0022294
-0.00029501 0.0024624 0.00041691 0.0056354
0.0054386 -0.0098014 -0.0079758 0.034311 -0.034161 0.30118 0.00071204 0.0014792
0.00022284 0.0037639 -0.0018094 0.001062
-0.00411 -0.0020979 -0.0023112 0.00226 0.00073792 0.0014395 -0.17271 0.23375
-0.027554 0.015964 0.015078 -0.010509
-0.0040579 0.0019129 -0.00039671 0.0024691 0.00024626 0.0035648 -0.027315 0.016108
-0.20989 0.13126 -0.018002 0.021249
0.0040098 0.0011263 0.00060026 0.005373 -0.0018667 0.00076518 0.014844 -0.010842
-0.017757 0.021411 -0.24893 0.12935
860000000 -0.12795 0.23746 -0.017701 0.030767 -0.0033185 -0.0095796 -0.0018954 0.00026335
0.0036501 0.0048191 -0.0036288 -0.0032163
-0.017749 0.030833 -0.29371 0.27765 0.0080429 0.03394 0.00032097 0.00206
0.003909 0.001067 0.0035521 0.00012598
-0.0033751 -0.0095677 0.0081543 0.03401 0.015321 0.31115 -0.00038984 -0.0002553
0.0026393 -0.0012181 0.0013903 0.0040185
-0.0019188 0.00031964 0.00037474 0.0021002 -0.00039418 -0.00022294 -0.13401 0.24514
-0.016293 0.019807 -0.0066956 -0.0097275
0.0038119 0.0049178 0.0040364 0.0010438 0.0026645 -0.0011613 -0.01613 0.019646
-0.15452 0.17719 -0.022142 0.017191
-0.0037991 -0.0032692 0.0035061 0.00051759 0.0013405 0.0042302 -0.0069059 -0.0095296
-0.02217 0.017284 -0.19649 0.17722
920000000 -0.10484 0.26007 0.0050621 0.03912 -0.0089807 -0.0041342 -0.0017999 0.0017141
0.00095032 0.0015214 0.0031288 -0.001342
0.0049653 0.039062 -0.26728 0.29792 0.028135 0.02239 0.0015024 0.0011913
0.0068578 -0.00046225 0.0039224 -0.0029367
-0.0089387 -0.0041212 0.028236 0.022377 0.061356 0.31231 0.0019695 5.4216e-05
0.0009184 -0.00020849 0.0010429 -0.001381
-0.0017468 0.0017596 0.0015509 0.0011981 0.0019587 1.3111e-06 -0.10995 0.26098
-0.008261 0.030835 0.0041954 -0.0061248
0.00093302 0.0014528 0.0069191 -0.00032939 0.0010224 -0.00017543 -0.0081431 0.030924
-0.14074 0.18386 -0.0017584 0.026791
0.0029448 -0.0012386 0.0038893 -0.0029695 0.00097404 -0.0014489 0.0043858 -0.0062406
-0.0016769 0.026882 -0.20809 0.18953
980000000 -0.058343 0.28272 0.017365 0.029923 -0.0088384 0.0046221 0.0016401 0.0035934
0.0037586 -0.0016573 -0.0033498 -0.0029282
0.017342 0.029947 -0.21491 0.33546 0.032963 0.0047542 0.0019236 -2.8057e-05
0.0016914 -0.0058228 -0.00044864 -0.0025965
-0.0088449 0.004626 0.033028 0.0046492 0.10804 0.30781 0.00053576 -0.0011331
0.00047036 -0.0018923 0.0015959 -0.00025657
0.0015917 0.0036111 0.0019252 -5.8608e-05 0.00055044 -0.0011601 -0.070496 0.2727
0.010529 0.028437 -0.0092605 -0.007807
0.0037718 -0.0016005 0.0016398 -0.0058104 0.00051085 -0.001935 0.010535 0.028361
-0.10692 0.20977 0.007271 0.019103
-0.00329 -0.0026697 -0.00025831 -0.0025481 0.0015831 -0.00028268 -0.0093784 -0.007759
0.0071226 0.019183 -0.16704 0.2394
1040000000 -0.01639 0.29028 0.033198 0.018754 -0.00080327 0.0071176 0.0022724 0.00066901
0.00025795 -0.0034467 -0.00022534 -0.0011781
0.033188 0.01876 -0.17913 0.34809 0.029374 -0.014612 0.00155 -0.0018175
-0.0020063 -0.0024857 -0.0012627 -0.0029397
-0.00077483 0.0071576 0.029336 -0.014757 0.15507 0.29362 -0.00049669 -0.0015004
-0.001523 -0.0010393 -0.00062866 -0.001192
0.0022812 0.00066059 0.001598 -0.0018714 -0.00048359 -0.0015202 -0.042266 0.28101
0.020935 0.016399 -0.0015049 0.0013036
8.0902e-05 -0.0035338 -0.0020943 -0.0026049 -0.001552 -0.0010212 0.020957 0.016374
-0.074176 0.21527 0.014285 0.017586
-0.00022359 -0.0013277 -0.0010976 -0.0028868 -0.00057391 -0.0011791 -0.0013535 0.0012276
0.01439 0.017525 -0.14509 0.25927
1100000000 0.027516 0.30054 0.03631 -0.0038869 0.0033508 0.0036977 0.0022768 -0.00087462
-0.002268 -0.0026855 -0.0040728 -0.00021622
0.036305 -0.0038331 -0.13696 0.36766 0.015073 -0.027558 -7.5494e-05 -0.001789
-0.0034066 -0.00075155 -0.0036955 -0.00079253
0.0033591 0.0036865 0.014995 -0.027637 0.20058 0.27439 -0.0018451 0.00016563
-0.0017071 0.00057078 -0.0010979 -0.0005218
0.0022827 -0.00084345 -7.7959e-05 -0.0017795 -0.0018552 0.00015952 -0.0022468 0.28578
0.024842 0.0026413 -0.0022091 -0.00068078
-0.0023286 -0.0026496 -0.0034234 -0.00075132 -0.0016755 0.00055261 0.02485 0.0025838
-0.053451 0.2264 0.019287 0.0070824
-0.0041036 -0.0002249 -0.003694 -0.00075969 -0.0010939 -0.00049523 -0.0021537 -0.00068054
0.019243 0.0070804 -0.10085 0.29258
1160000000 0.079668 0.2972 0.024327 -0.020549 0.0030738 -0.00082178 -0.00014859 -0.0022913
-0.0039445 -0.00073005 -0.0010281 0.0043992
0.024348 -0.020522 -0.091716 0.37221 -0.0037347 -0.028588 -0.0016258 -0.0015478
-0.0027698 0.0024228 -0.0015756 0.0019247
0.0030421 -0.00086529 -0.003859 -0.028611 0.24504 0.2442 -0.00074903 0.0015656
-0.00052472 0.0016917 -0.00093946 0.00028562
-0.00012315 -0.0022654 -0.0016281 -0.0015609 -0.00073861 0.001586 0.038769 0.28193
0.020464 -0.012173 -0.0038047 0.0046199
-0.0038943 -0.00072343 -0.0027308 0.0023959 -0.00047656 0.001703 0.020509 -0.012118
-0.018228 0.2343 0.01805 -0.001675
-0.0011675 0.0043554 -0.0016778 0.0019045 -0.0010467 0.00038437 -0.003733 0.0045463
0.017942 -0.001712 -0.051967 0.29624
1220000000 0.12292 0.28661 0.011037 -0.030017 -0.0014732 -0.001339 0.00012375 -0.00083817
-0.0024175 0.002229 0.0010984 0.0018455
0.011076 -0.02999 -0.049025 0.38534 -0.016662 -0.020905 -0.0026024 0.00042667
-0.00010886 0.0029474 -0.0010161 0.0020299
-0.0014577 -0.0014114 -0.016779 -0.020856 0.28399 0.20514 0.00072123 0.0016477
0.00051495 0.0011848 0.00020457 0.00065969
0.00010892 -0.00081592 -0.0025971 0.0004391 0.00071402 0.0016224 0.07783 0.2718
0.0095627 -0.0183 0.0017785 0.0010516
-0.0024822 0.0022622 -8.156e-05 0.0029326 0.00054388 0.0011736 0.0095154 -0.018268
0.0068701 0.23959 0.012647 -0.013065
0.0011895 0.0019952 -0.00089764 0.0020617 0.00026166 0.00065444 0.0016609 0.0010612
0.012581 -0.013133 -0.022938 0.31377
1280000000 0.17343 0.26763 -0.0075959 -0.028682 -0.0019863 0.0019524 -0.00086354 -0.0020203
-0.00070331 0.0031172 0.0025004 0.0014739
-0.0075506 -0.028679 -0.0028102 0.37798 -0.023514 -0.0082143 -0.0011014 0.0014434
0.0015542 0.001772 0.00065034 0.0020605
-0.0019683 0.0019516 -0.023592 -0.0081349 0.31534 0.16258 0.0014531 8.3404e-05
0.0010354 0.00027778 0.00027472 0.00044336
-0.00087922 -0.002 -0.0010803 0.0014475 0.0014794 9.7257e-05 0.11446 0.25494
-0.00033359 -0.020103 -0.00096429 0.00043183
-0.000688 0.002968 0.0016137 0.0017492 0.0010297 0.00025573 -0.00043397 -0.020144
0.043047 0.24189 0.0022101 -0.014923
0.0024739 0.0014262 0.00058327 0.0021908 0.00033314 0.00037802 -0.00087042 0.00036012
0.002169 -0.014961 0.025016 0.31842
1340000000 0.21126 0.23369 -0.017126 -0.019219 0.0002901 0.0043134 -0.0016648 -0.00073076
0.0014947 0.002591 0.0017893 -0.0013764
-0.017084 -0.019199 0.036591 0.3704 -0.020902 0.0042963 -0.00031095 0.0021469
0.001926 0.0010004 0.0012107 0.00083834
0.00033336 0.0043096 -0.020911 0.0044038 0.33895 0.11364 0.0011184 -0.00079634
0.00066384 -0.00050182 0.00012072 0.00020285
-0.0016972 -0.00075235 -0.00028568 0.002159 0.0011133 -0.00080519 0.14678 0.23229
-0.0095915 -0.016941 0.0005741 0.0009623
0.0015174 0.0025797 0.0019213 0.00095107 0.00065082 -0.00049441 -0.0096203 -0.016916
0.073601 0.23425 -0.0043751 -0.013377
0.0018913 -0.0014293 0.0012519 0.00081394 0.00020733 0.00022704 0.00046535 0.00096828
-0.0043351 -0.013339 0.063401 0.31463
1400000000 0.2444 0.19696 -0.023396 -0.0079627 0.0047942 0.0031946 -0.0021555 0.00045822
0.0023147 0.00089892 0.00041809 -0.0012735
-0.023336 -0.0079833 0.07349 0.35905 -0.014443 0.012165 0.0014153 0.0015966
0.001396 -0.00060753 0.0011846 0.00026837
0.0047862 0.0031923 -0.014413 0.012246 0.35202 0.059423 0.00023743 -0.0015109
0.00014723 -0.00028053 0.00043488 0.00023232
-0.0021362 0.00046442 0.0014101 0.001583 0.00025046 -0.00149 0.17427 0.20313
-0.015473 -0.0098566 -0.00097048 0.00024519
0.002355 0.000927 0.001374 -0.00060801 0.00021885 -0.0002286 -0.015581 -0.0098637
0.10524 0.2282 -0.0099945 -0.0081585
0.00040654 -0.0013538 0.0011936 0.00031346 0.00039574 0.00028819 -0.0009043 0.00030387
-0.0099852 -0.0082787 0.10802 0.30585
1460000000 0.26877 0.1537 -0.020458 0.0044401 0.0051911 -0.0015004 -0.0016614 0.0016466
0.0021076 -0.0004264 -0.00026438 -0.00091452
-0.020438 0.0044198 0.109 0.33821 -0.00573 0.014958 0.0019266 0.00024055
0.0010955 -0.0014593 0.0012961 -0.0005283
0.0052132 -0.0015462 -0.0056652 0.014999 0.35899 0.0040854 -0.0010516 -0.0014573
0.00018781 -0.00030088 0.0006298 -0.00019098
-0.0016671 0.0016913 0.001931 0.00023251 -0.0010441 -0.0014792 0.19991 0.17402
-0.016895 -0.0031476 -0.00056043 0.002508
0.0020575 -0.00039141 0.0011067 -0.0015216 0.00013206 -0.00033077 -0.016834 -0.0030225
0.13542 0.21239 -0.011956 -0.0025008
-0.00020606 -0.00096287 0.0012487 -0.00050869 0.00065381 -0.00021874 -0.00058317 0.0024933
-0.011939 -0.002443 0.14273 0.2865
1520000000 0.28103 0.11157 -0.015037 0.00991 0.0032852 -0.0037482 1.8882e-05 0.0026259
0.0021155 -0.0017004 -0.0010544 -0.00017676
-0.015042 0.0098913 0.14289 0.32393 0.001727 0.012558 0.0018847 -0.00088995
7.9131e-05 -0.0012548 0.00039188 -0.00099405
0.0032744 -0.0037764 0.0017841 0.012539 0.35081 -0.054268 -0.0011261 -0.00058429
0.00053483 -0.00086885 5.6206e-05 -0.00014061
9.186e-06 0.0026047 0.0018831 -0.00090503 -0.0011164 -0.00058368 0.2213 0.1357
-0.016127 0.0030445 0.0017656 0.0021393
0.0020598 -0.0017628 9.1237e-05 -0.0012213 0.00059137 -0.00087834 -0.01617 0.0030366
0.16238 0.19701 -0.011363 0.001657
-0.0010115 -0.00018172 0.00042467 -0.00097042 9.2717e-05 -0.00018734 0.0017813 0.0022039
-0.011394 0.001708 0.17566 0.26717
1580000000 0.29105 0.066707 -0.0085459 0.013438 -0.00090442 -0.0045068 0.0015487 0.0020597
-6.104e-05 -0.0021237 -0.00039191 0.00032853
-0.0085375 0.013416 0.17081 0.30064 0.0051784 0.0076563 0.00055044 -0.0018454
-0.00065987 -0.0011684 -0.000229 -0.00081171
-0.00093009 -0.0044975 0.0052376 0.007625 0.32908 -0.11094 -0.0018266 0.00047505
-0.0003582 -0.0011152 0.00023005 -0.00059179
0.0015936 0.0020425 0.00056938 -0.0018335 -0.0018066 0.00047986 0.23404 0.098188
-0.012602 0.0084102 0.0027344 0.00081693
-2.8395e-05 -0.002123 -0.00067844 -0.0011989 -0.00040193 -0.0011765 -0.012599 0.0084598
0.18599 0.17933 -0.0088858 0.0072848
-0.0003492 0.00041976 -0.00024001 -0.00083567 0.0002741 -0.00053046 0.0027417 0.00074797
-0.0088907 0.0072301 0.20956 0.24284
1640000000 0.29423 0.02478 -0.0017601 0.012443 -0.0025979 -0.002229 0.0029471 0.001059
-0.00051147 -0.0017084 -0.00032546 0.00059135
-0.0017566 0.012439 0.20206 0.27541 0.0055592 0.0029337 -0.00076205 -0.0019661
-0.0011798 -0.00040939 -0.00044074 -0.00073178
-0.0026149 -0.0022218 0.0056034 0.0029089 0.29963 -0.16134 -0.00087388 0.0016387
-0.0010733 -0.00095485 -5.7969e-05 -0.00048915
0.0029484 0.0010514 -0.00076944 -0.0019727 -0.00089994 0.0016404 0.24621 0.050002
-0.0083271 0.010242 0.0027377 -0.0011105
-0.00049903 -0.0017316 -0.0011932 -0.00042156 -0.0010572 -0.0010087 -0.0082311 0.010307
0.20848 0.15291 -0.0042611 0.0091499
-0.00032455 0.00061457 -0.00041036 -0.00072858 -0.00011204 -0.00041076 0.0026638 -0.0010929
-0.0042844 0.0091887 0.23655 0.21154
1700000000 0.28623 -0.020041 0.0018653 0.0098079 -0.0031296 0.00030481 0.0032234 -0.0012896
-0.0022248 -0.00080161 0.00055389 0.00047264
0.001869 0.0097983 0.21984 0.24445 0.0033425 0.00017599 -0.0017098 -0.00057299
-0.00097309 0.00019886 -0.00082903 -0.00050643
-0.0030978 0.00030205 0.0033432 0.00015319 0.25355 -0.19942 0.00042953 0.0018433
-0.0020651 -7.8425e-05 -0.00024672 -0.00076418
0.0032054 -0.0013061 -0.0017061 -0.00057096 0.00043426 0.0018262 0.24238 0.002146
-0.0047999 0.011336 0.0014164 -0.0021838
-0.0021539 -0.00078392 -0.00094918 0.00020209 -0.0020885 -5.5057e-05 -0.0047795 0.011321
0.22525 0.13196 7.7257e-05 0.0091594
0.00057213 0.00046475 -0.00089459 -0.00046596 -0.00026502 -0.0007187 0.001526 -0.0021692
0.0001012 0.009145 0.25359 0.17831
1760000000 0.27594 -0.068248 0.0044788 0.006605 -0.0019339 0.00081369 0.0011514 -0.0036242
-0.0016401 0.0005255 0.00029852 -0.00050284
0.0044689 0.0066044 0.24776 0.20507 0.00092916 -0.0014226 -0.0013273 0.00031141
-0.00099289 0.0011339 -0.00062064 0.00037806
-0.0019392 0.00085242 0.0009274 -0.0014279 0.20483 -0.23066 0.001401 0.0013448
-0.0011747 0.0016168 -0.0012307 -0.00062045
0.0011554 -0.0036597 -0.0013245 0.00031575 0.0013969 0.0013132 0.23557 -0.047254
-0.00078164 0.010522 -3.9692e-06 -0.0024552
-0.0016331 0.00055534 -0.00097454 0.0011182 -0.0011566 0.0015648 -0.00074813 0.010635
0.24003 0.098063 0.0038676 0.0067064
0.00028767 -0.00040163 -0.00059638 0.00038903 -0.0012345 -0.00071323 -0.0001347 -0.0025092
0.0038195 0.0066631 0.26764 0.1412
1820000000 0.25114 -0.10657 0.0048337 0.0028161 -1.3102e-05 0.0020543 -0.0011393 -0.0032102
-0.0012649 0.0011665 -6.4008e-05 -2.1085e-05
0.004854 0.0028187 0.2579 0.17411 -0.0011179 -0.00013168 -0.0012306 0.0011002
0.00021174 0.0013014 -0.00065005 0.00046699
1.7824e-05 0.0019968 -0.001109 -0.00012404 0.154 -0.24492 0.0017737 0.00012395
-4.8532e-05 0.0024663 -0.0017623 0.0001686
-0.0011079 -0.0032262 -0.0012403 0.0011047 0.0017914 0.00011628 0.20674 -0.09464
0.0016826 0.008888 -0.0018608 -0.0017911
-0.0012218 0.0012008 0.00019417 0.0013489 -1.859e-05 0.0024836 0.0017641 0.0088167
0.25597 0.067883 0.0043852 0.0031924
-0.00011079 -0.00010196 -0.00069937 0.00044043 -0.00183 0.00030346 -0.0018505 -0.0017518
0.0044311 0.0032233 0.27085 0.10521
1880000000 0.21562 -0.14595 0.0025732 0.00033631 -0.00059646 0.0021432 -0.0029666 -0.0022325
-2.0214e-05 0.001925 0.00038535 -0.00072249
0.0025406 0.00036797 0.26267 0.12846 -0.0031869 0.0022757 -6.1673e-05 0.0016339
0.00086798 0.0010871 0.00012148 0.0010217
-0.00058971 0.0021492 -0.0031842 0.0022967 0.10223 -0.25125 0.0017083 -0.0013127
0.0018072 0.0017559 -0.0010725 0.0016244
-0.0029851 -0.0022129 -5.558e-05 0.0016391 0.0017114 -0.0013497 0.16816 -0.13427
0.0032532 0.0062845 -0.0021707 0.00054641
-3.6531e-05 0.0019801 0.00083958 0.0010872 0.0018555 0.00177 0.0030793 0.0063279
0.25942 0.037244 0.0046278 0.0016062
0.00033108 -0.0006587 0.00015628 0.0010526 -0.00092838 0.0015658 -0.0021205 0.00043303
0.0046019 0.0015594 0.27164 0.072454
1940000000 0.17714 -0.17264 0.00028941 -0.0014693 0.0014274 0.0020335 -0.0037575 0.00046855
0.0016123 0.0011209 -0.00057032 -0.00061592
0.00029924 -0.0014495 0.26475 0.095803 -0.0015963 0.00483 0.0010711 0.0011786
0.0018038 0.0001829 0.00093464 0.00021508
0.0014593 0.0020304 -0.0015547 0.0048696 0.05922 -0.24327 9.1578e-05 -0.0021473
0.0023884 0.00011232 0.00033866 0.0015365
-0.003732 0.00050797 0.0010678 0.0011834 8.6278e-05 -0.0021359 0.11811 -0.16766
0.002725 0.0042184 -0.0012631 0.0012335
0.0016473 0.0011118 0.001821 0.0001433 0.0023909 0.00010849 0.0028287 0.0041639
0.26276 -0.0018999 0.0034357 -0.0019135
-0.00059898 -0.00075949 0.00095703 0.00015055 0.00033448 0.001586 -0.0014973 0.0012724
0.0033946 -0.0018811 0.26271 0.036216
2000000000 0.13004 -0.18633 -0.0035737 0.00058455 0.0028642 0.0016041 -0.0024386 0.0035454
0.001313 -2.32e-05 -0.0007374 0.00041986
-0.0035695 0.00057908 0.25014 0.060244 -0.00059312 0.0070286 0.0014341 7.9055e-05
0.0011158 -0.0014511 0.00041824 1.6235e-05
0.0028835 0.0015714 -0.00056033 0.0070321 0.017356 -0.22807 -0.0015212 -0.0011155
0.0018472 -0.0015188 0.0015871 0.0014979
-0.0024029 0.0035761 0.0014435 8.5613e-05 -0.001591 -0.0011573 0.063974 -0.17972
0.0015385 0.0028106 -0.000121 0.0018094
0.0012757 -5.5685e-05 0.0011073 -0.0014211 0.0017697 -0.0015309 0.0015045 0.002695
0.25748 -0.035396 0.00050356 -0.0027002
-0.00075441 0.00047826 0.0003967 8.033e-05 0.0017461 0.0014458 0.00015287 0.0019075
0.00047799 -0.0027205 0.24955 0.0084791
2060000000 0.08436 -0.19309 -0.0046705 0.0029394 0.0030538 -0.00055962 0.00060743 0.0034512
0.0012106 -0.00098649 -0.00024098 0.0012776
-0.0046572 0.0028901 0.23783 0.031487 0.0041883 0.0080843 0.00086745 -0.00054595
0.00023398 -0.0014854 0.00058665 -4.2475e-05
0.0030242 -0.00061345 0.0042376 0.0080765 -0.013994 -0.20943 -0.0012771 0.00060048
5.6552e-05 -0.0022655 0.002875 0.00022184
0.00058906 0.0033384 0.00089034 -0.00054146 -0.0012384 0.00050408 0.011764 -0.17728
1.5145e-05 0.0032056 0.0010733 0.00097367
0.0013052 -0.0010265 0.00019887 -0.0014801 0.00014646 -0.0022736 -3.1605e-05 0.0033257
0.24285 -0.074338 -0.0011992 -0.0031516
-0.00021453 0.0012673 0.00050698 -0.00012829 0.0028639 0.00015775 0.00081433 0.00073641
-0.0011487 -0.0031779 0.23631 -0.015967
2120000000 0.038361 -0.18469 -0.0038453 0.0064625 0.0024562 -0.0025893 0.002815 0.0021363
0.00021253 -0.001585 0.0010161 9.2721e-05
-0.0038791 0.0064356 0.21614 0.0068221 0.0066457 0.0044542 0.0010285 -0.0011142
-0.0013268 -0.0018135 6.5279e-05 -0.0011123
0.0024621 -0.0025649 0.0066688 0.0043988 -0.042468 -0.19353 -0.00066474 0.0010873
-0.0019166 -0.0013125 0.00020279 -0.0021305
0.0028537 0.0020706 0.00098651 -0.0011266 -0.00064957 0.0010275 -0.03938 -0.16118
-0.00086728 0.0046515 0.0013671 0.00057393
0.00019614 -0.0016049 -0.0013213 -0.0017985 -0.0019211 -0.0013604 -0.00077239 0.0046295
0.22494 -0.1101 -0.0048198 -0.0016439
0.00087262 0.00017387 5.3164e-05 -0.0010207 0.00037087 -0.0021044 0.0013726 0.00086071
-0.0048617 -0.0017402 0.21475 -0.032181
2180000000 -0.0010844 -0.17073 -0.0020804 0.01004 0.00067729 -0.0022347 0.0032783 -0.00035226
-0.0001402 -0.00083904 0.0010836 0.00033616
-0.0021182 0.0099972 0.19635 -0.010561 0.007426 0.0037179 -0.00054013 -0.0015336
-0.0019685 0.0008378 4.3455e-05 0.00039722
0.00065064 -0.0022324 0.0074263 0.0036716 -0.063343 -0.16907 0.001107 0.0013243
-0.001037 0.00035418 0.00037938 -0.0018385
0.0032541 -0.00037379 -0.00053591 -0.0015441 0.0011107 0.0014019 -0.076862 -0.13395
-0.00030981 0.0070086 0.0013363 0.00010039
-0.00014291 -0.00097069 -0.0020188 0.0008641 -0.0010018 0.00048116 -0.00031495 0.0071651
0.19609 -0.14087 -0.0052042 0.0020936
0.0011672 0.00037576 0.00010008 0.00042382 0.00035489 -0.0018235 0.0015251 -8.2163e-05
-0.0052868 0.0022213 0.19913 -0.046539
2240000000 -0.029846 -0.14643 0.0023343 0.011449 -0.00036419 -0.0028908 0.0020156 -0.0022993
-0.0015752 -0.00055233 0.00078476 -0.001943
0.0023499 0.011364 0.17656 -0.016448 0.0080919 0.00030272 -0.00056343 -0.0004215
-0.00039426 0.0011853 -0.00061435 -0.00069502
-0.00033682 -0.0029867 0.0081216 0.00024946 -0.08075 -0.14516 0.0014982 -0.0016106
-0.00082583 0.00027474 -0.0022851 -0.0012503
0.0020275 -0.0022755 -0.00059621 -0.00038318 0.0015186 -0.00165 -0.11073 -0.10552
0.0013916 0.008908 0.0012622 -0.00046295
-0.0016422 -0.0004106 -0.00032717 0.0012051 -0.00071093 0.00025427 0.0016535 0.008831
0.16449 -0.15943 -0.0047616 0.0044886
0.0007958 -0.0019089 -0.00075784 -0.0006639 -0.0023398 -0.0013036 0.00098448 -0.00048765
-0.0046619 0.0043471 0.17616 -0.057502
2300000000 -0.057078 -0.11863 0.0077947 0.0093569 -0.0012528 -0.0021388 -0.00050937 -0.001844
-0.00081691 0.00051013 -0.00097019 -0.00081677
0.0078447 0.0093897 0.15541 -0.025252 0.0083645 -0.0018373 -0.00093641 0.00039861
-3.9479e-05 0.0014098 -8.9093e-05 0.0008123
-0.0012841 -0.0021154 0.0083681 -0.001888 -0.093591 -0.12133 -0.0003207 -0.0014091
0.00019278 0.0014819 -0.0019278 0.00075584
-0.00057609 -0.0018671 -0.00089821 0.00036186 -0.00033589 -0.0013555 -0.13197 -0.069357
0.0054892 0.0092852 0.00043319 -0.001258
-0.0009108 0.00032887 -0.00011018 0.001371 0.00013429 0.0015582 0.0051757 0.0093689
0.12587 -0.17903 -0.0031809 0.007741
-0.0010411 -0.00074156 -4.3896e-05 0.00078341 -0.0017503 0.00068369 0.00065157 -0.0013322
-0.0033507 0.0078264 0.15956 -0.058552
2360000000 -0.073033 -0.087193 0.010992 0.0083607 -0.0011265 -0.0017468 -0.0016092 -0.0008469
-0.00060711 0.00070435 -0.0017097 -0.00045086
0.010907 0.0083701 0.14666 -0.024714 0.0079671 -0.0046814 -0.00099232 0.00088315
0.0017294 0.00017097 9.5966e-05 -3.7435e-05
-0.001181 -0.0017631 0.0079251 -0.0048035 -0.10274 -0.098923 -0.0025486 -0.00083494
0.0010341 -9.2135e-05 -0.00079322 0.0017124
-0.0015967 -0.00077913 -0.0010142 0.00088364 -0.0024805 -0.00085965 -0.14876 -0.036818
0.0084855 0.0081131 0.0015147 -0.0020285
-0.00047358 0.0008484 0.0018257 0.00021178 0.001021 -0.00018063 0.0089763 0.0082631
0.09455 -0.18175 0.00079987 0.0081815
-0.0017254 -0.00040816 3.3068e-05 -4.8787e-05 -0.00082564 0.0016628 0.0014584 -0.0021831
0.0010007 0.0082171 0.13737 -0.062076
2420000000 -0.081475 -0.059973 0.014338 0.0025948 -0.0031654 -0.0012008 -0.00087547 0.00055235
0.0009995 0.0013207 -0.0013105 0.0016453
0.014357 0.0025938 0.12898 -0.02533 0.0045957 -0.0064479 0.0012352 0.0011992
0.00075471 -0.0014658 -8.943e-05 -0.00013361
-0.0032344 -0.0011582 0.0045517 -0.0065041 -0.11611 -0.07857 -0.0017582 0.0011547
-0.00031139 -0.00050106 0.00025325 0.002802
-0.000955 0.00063219 0.0012733 0.0011808 -0.001883 0.0011536 -0.15885 0.007069
0.011824 0.0063596 -0.00012703 -0.002657
0.00096545 0.0012751 0.00076281 -0.001474 -0.00032454 -0.00052901 0.011638 0.0059891
0.054897 -0.18072 0.0021016 0.0086107
-0.0013862 0.0018053 -2.1984e-05 -2.8047e-05 0.00034684 0.0028171 -0.00029833 -0.0025476
0.0019307 0.0084834 0.11896 -0.057621
2480000000 -0.081956 -0.028257 0.013991 -0.0028396 -0.0017558 -0.00034519 -0.00080675 0.0013111
0.0014918 -0.00041398 0.00023801 0.0015299
0.013997 -0.0028369 0.13097 -0.025499 0.00309 -0.008558 0.0010472 0.00023123
-0.00088235 -0.00098175 -2.8431e-05 -0.00036166
-0.001785 -0.00027691 0.0030381 -0.0085491 -0.11922 -0.058209 -0.00071527 0.0029571
-0.00030559 -0.00064711 0.0018699 0.00087798
-0.00079729 0.0013989 0.0011028 0.00019065 -0.00070776 0.0029426 -0.16026 0.045321
0.015218 0.0010933 -0.0013433 -0.0027245
0.00165 -0.00036847 -0.00086969 -0.0008676 -0.00029046 -0.00058508 0.015225 0.0013359
0.021001 -0.17353 0.0048742 0.0068644
0.00031073 0.0015734 -6.3437e-05 -0.00033046 0.0018414 0.00077469 -0.0010185 -0.0026188
0.0050226 0.0071123 0.099648 -0.053107
2540000000 -0.085987 -0.0014578 0.011637 -0.0068238 -0.0025321 0.0010229 0.00045516 0.0012141
6.8883e-05 -0.0015216 0.0010113 0.0016275
0.011659 -0.0068015 0.11825 -0.017289 -0.00081493 -0.0077086 0.00073516 -0.001326
-0.0018536 -1.2311e-05 -0.00069645 0.00016658
-0.0025379 0.00090961 -0.00085592 -0.0076792 -0.12593 -0.034637 0.0016756 0.0024097
-0.0010184 8.7353e-05 0.0017239 -0.00090049
0.00051903 0.001298 0.00076986 -0.0013307 0.001637 0.0024989 -0.15913 0.085254
0.014517 -0.0042489 -0.002214 -0.0020407
5.7955e-05 -0.0015005 -0.0018829 3.696e-05 -0.0011554 0.00012586 0.014962 -0.0045877
-0.0083654 -0.1583 0.0076713 0.0058735
0.0010273 0.0015505 -0.0006435 0.00018054 0.0015594 -0.00084427 -0.0022903 -0.002254
0.0077201 0.0055588 0.085211 -0.039389
2600000000 -0.078716 0.023589 0.0082077 -0.010298 -0.0015404 0.0026849 0.0011403 -0.00018254
-0.00060439 -0.001217 0.001996 0.00034552
0.0082111 -0.010266 0.1129 -0.032672 -0.0029189 -0.0062072 -0.000236 -0.00087733
-0.00019438 0.0018874 -0.00038104 0.00070448
-0.0015499 0.00271 -0.0029728 -0.0062182 -0.13142 -0.009592 0.0028673 0.00021724
-7.366e-05 0.0013832 0.0012859 -0.0016931
0.0011016 -0.00020037 -0.00025472 -0.00085477 0.0029727 0.0002019 -0.14415 0.11983
0.012088 -0.009242 -0.0031174 -0.00017648
-0.00056274 -0.0010802 -0.00011168 0.001798 8.1452e-06 0.001439 0.011645 -0.0091737
-0.042523 -0.13894 0.0091913 0.0050972
0.0020186 0.00038101 -0.00031511 0.00073461 0.0013452 -0.0018497 -0.0030942 3.8315e-05
0.0090712 0.0052786 0.077583 -0.024779
2660000000 -0.072439 0.049545 0.0040672 -0.011842 -0.00031466 0.0012549 0.00020366 -0.00038412
-0.0024552 0.0002454 0.0012824 -0.00070587
0.004026 -0.011826 0.12064 -0.028665 -0.0043094 -0.0047362 -0.001238 -0.00054606
0.00051086 0.0019357 0.00055147 0.00084791
-0.00034032 0.0012469 -0.0043282 -0.0047007 -0.13019 0.011501 0.0021221 -0.0015575
0.00041834 0.00045103 -0.0011136 -0.001648
0.00010959 -0.00045465 -0.0011986 -0.0005968 0.0021371 -0.0014939 -0.12314 0.1515
0.0076368 -0.012121 -0.0025066 0.0010106
-0.0025383 0.00014155 0.00054544 0.0019483 0.00040372 0.0004147 0.0075478 -0.012111
-0.063689 -0.11962 0.010629 0.00059879
0.0015081 -0.0008167 0.00055079 0.00088311 -0.0011505 -0.0016553 -0.0025373 0.00086346
0.010667 0.00053375 0.073062 -0.0056689
2720000000 -0.061131 0.068147 -0.00024567 -0.011646 -0.00032832 0.0030934 -0.00021214 -8.9067e-05
-0.0022323 0.0019 0.00057416 -0.0017217
-0.00024982 -0.011643 0.106 -0.032366 -0.0050675 -0.0015353 -0.0017002 0.00033509
0.0019448 0.0003033 0.00082783 -0.00014138
-0.00026448 0.0031125 -0.0051032 -0.0014856 -0.12434 0.041063 0.00042155 -0.0025888
6.2191e-05 0.00023938 -0.001356 0.00064953
-0.00023531 -5.1071e-05 -0.0016446 0.00038626 0.00052699 -0.0025998 -0.089766 0.18047
0.0028596 -0.012758 -0.0019543 0.0022309
-0.0022179 0.0018901 0.002017 0.00026198 0.00014542 0.00018124 0.0028032 -0.01303
-0.083881 -0.086788 0.011697 -0.0015082
0.00044125 -0.0015671 0.00093445 -0.00013107 -0.0012747 0.00050383 -0.0019464 0.0022632
0.011649 -0.0016098 0.077599 0.013372
2780000000 -0.046809 0.086808 -0.0046548 -0.010182 0.00014784 0.0012328 0.00052238 -0.00044309
0.00062583 0.0029062 -0.00082767 -0.00166
-0.0046374 -0.010165 0.10426 -0.044376 -0.0040376 -0.00021993 -0.0003377 0.0017491
0.0017433 -0.0011382 0.00016705 -0.00021774
0.00010508 0.0013608 -0.0040959 -0.00017603 -0.12109 0.071927 -0.0018162 -0.001892
9.7599e-05 -0.0004095 -0.00051651 0.00087586
0.00051108 -0.00040771 -0.00032123 0.0017671 -0.0020364 -0.0018627 -0.060459 0.20308
-0.0025936 -0.012592 -0.00053293 0.0022554
0.00079149 0.0029151 0.0017588 -0.0011948 0.00019786 -0.00034739 -0.0026184 -0.012659
-0.099117 -0.054013 0.0099695 -0.0059038
-0.00084516 -0.0017832 0.00015492 -0.00018477 -0.00073338 0.00070036 -0.00064871 0.0020773
0.01007 -0.0059186 0.081559 0.031415
2840000000 -0.031436 0.10175 -0.0076108 -0.0069904 0.0016498 0.0021105 -0.00032758 -1.3523e-05
0.0014766 0.0013446 -0.0016599 0.00027257
-0.007641 -0.0069597 0.10249 -0.037941 -0.0037118 0.0011162 0.00054794 0.00089087
-0.00017486 -0.0016411 3.0328e-05 -4.5162e-05
0.001654 0.0020479 -0.0036631 0.0011008 -0.11464 0.097338 -0.0016662 0.00035582
0.00028813 0.00041751 0.0010419 0.00096174
-0.00029553 6.7887e-05 0.0005381 0.00084423 -0.0015266 0.00028744 -0.023613 0.21812
-0.0059995 -0.010177 0.00026595 0.0010509
0.0014889 0.0011504 -0.00020698 -0.0016787 0.00029207 0.00043997 -0.0059499 -0.010333
-0.10235 -0.022141 0.0076661 -0.0072287
-0.0017061 0.00038122 1.5855e-05 -7.2735e-05 0.0011972 0.0010917 0.00021071 0.0010937
0.0075526 -0.0074071 0.09641 0.046979
2900000000 -0.017438 0.12118 -0.0087415 -0.0028774 0.0017244 4.3587e-05 0.00027461 -0.00058142
0.0022743 -0.00090655 -0.00070393 0.00011347
-0.0087759 -0.0028916 0.08282 -0.045881 -0.0013825 0.0025868 0.0011068 0.00033475
-0.00059068 -0.00135 -0.00019709 -5.986e-05
0.0019076 4.4251e-05 -0.0014187 0.0026177 -0.097607 0.13053 -0.0010284 -4.1756e-05
-0.00031232 -0.0010528 0.0017536 -0.00056144
0.00034176 -0.0006164 0.0011061 0.00030647 -0.0011331 8.5486e-05 0.013241 0.22065
-0.0089464 -0.0067068 0.0009404 0.0021649
0.0023545 -0.00091738 -0.00065681 -0.0012971 -0.00025468 -0.00088681 -0.0090103 -0.0064877
-0.10076 0.016888 0.00591 -0.010247
-0.00075059 5.6512e-05 -0.00014573 -3.6146e-07 0.0016194 -0.00076286 0.0011076 0.0021475
0.0058207 -0.010155 0.11059 0.051856
2960000000 0.0043037 0.13284 -0.0086835 0.00060813 0.0005389 0.0011597 -0.00035284 -0.00085739
-7.4605e-05 -0.0020137 -0.00094459 0.00048701
-0.0086448 0.00059063 0.091901 -0.045396 -0.00081818 0.0013358 0.0010774 -0.0001604
-0.0012737 -0.00062875 0.00035639 0.00037638
0.00056694 0.0012354 -0.00081236 0.0013669 -0.077712 0.16096 -0.00068881 0.00066698
-0.0001996 0.00094123 0.0001476 -0.0024437
-0.00041066 -0.00082003 0.0010996 -0.00012135 -0.00059352 0.00068032 0.055749 0.22741
-0.0094702 -0.0017343 0.0017116 0.00025876
-0.00014127 -0.0021092 -0.001237 -0.00069411 -0.00035626 0.00086791 -0.0095298 -0.0019303
-0.088752 0.048419 0.00093378 -0.011634
-0.00080375 0.00051303 0.00030397 0.00034351 0.00012079 -0.0022203 0.0014345 0.00020269
0.0010177 -0.01156 0.1303 0.062865
3020000000 0.022336 0.14691 -0.006264 0.0038538 0.0012844 -0.00038723 -0.00078401 -5.0973e-05
-0.00061057 0.00031534 -9.0942e-05 0.00045528
-0.0062498 0.0038689 0.08041 -0.033954 -0.00052202 0.00013468 0.00037885 -0.0010968
-0.0016941 0.00049744 0.00074294 -0.00023115
0.0012947 -0.00041601 -0.00050909 0.00013553 -0.056573 0.18582 -0.00022881 0.0011677
0.00076337 0.0001677 -0.00086609 -0.0015798
-0.00077391 -5.647e-05 0.00034907 -0.0011352 -0.00035671 0.0011384 0.094605 0.21979
-0.008817 0.00089386 0.00046914 0.00058787
-0.00068459 0.0003363 -0.0017915 0.00050725 0.00064035 0.00015008 -0.0087921 0.0011465
-0.071508 0.077803 -0.0017047 -0.010121
-0.00016178 0.0005422 0.00070169 -0.00013889 -0.00088772 -0.0016611 0.00063054 0.00052328
-0.0015079 -0.010169 0.1502 0.059039
3080000000 0.049605 0.15654 -0.0044791 0.0059191 0.0013967 3.8094e-05 -0.00052974 -0.00020343
-0.00050619 0.00018785 -0.00013084 0.0005357
-0.0044859 0.0059408 0.077782 -0.028157 -0.00040549 0.00062514 -0.00032074 -0.00023544
-0.00014504 0.0011055 -0.00011624 -0.00059338
0.0013705 2.6384e-06 -0.00037499 0.00060354 -0.018922 0.20724 -0.00075123 9.3606e-05
0.00043563 0.00037495 -0.00216 -0.00055213
-0.00061056 -0.00019437 -0.00031407 -0.00022047 -0.00077278 4.8393e-05 0.12801 0.21176
-0.0061365 0.0048232 0.0020247 0.00022721
-0.00044939 0.00018206 -8.8381e-05 0.0011332 0.00055651 0.00032906 -0.0060749 0.0047778
-0.042787 0.10954 -0.0063173 -0.0092223
-0.00016917 0.00035354 -0.00016517 -0.00056627 -0.002286 -0.00056654 0.0019873 0.00029862
-0.0064946 -0.0092354 0.1638 0.06624
3140000000 0.078344 0.15988 -0.0010118 0.0075347 0.0026694 -0.0014171 -0.0014062 0.00088551
0.0015403 0.00063988 0.00029592 2.5105e-05
-0.00099607 0.007503 0.073618 -0.029904 -0.0011107 0.0003472 0.00067996 -0.00017096
-1.0059e-05 0.00088866 0.00066452 -0.00045124
0.0026803 -0.0014253 -0.0010874 0.00029717 0.023904 0.22688 0.00017884 0.0017943
0.0015323 -0.00088251 -0.0027334 0.0010754
-0.0012981 0.00091738 0.00064558 -0.00017879 7.6157e-05 0.0016659 0.16306 0.1862
-0.0031736 0.0061668 0.00081418 -0.0011095
0.0012545 0.00063342 -1.0188e-05 0.00090265 0.0013084 -0.00073361 -0.0031314 0.0061803
-0.026135 0.12916 -0.0082915 -0.0047156
0.00044022 0.00023822 0.00069484 -0.00043811 -0.0023634 0.00093894 0.0008072 -0.0012436
-0.0082469 -0.0047578 0.18834 0.057376
3200000000 0.11066 0.17024 0.0040322 0.0064357 0.00078671 -0.0029252 -0.00020289 0.0020695
0.00046764 -0.0016856 0.00029472 0.00035842
0.0039748 0.0065006 0.083914 -0.028345 -0.00083829 0.00071305 -0.0003125 -0.00082978
0.00088021 0.0011083 -0.00054411 -0.0010384
0.00076344 -0.002887 -0.00086771 0.00071928 0.068063 0.23157 0.0011876 0.00072284
-0.00064292 -0.0022325 -0.0012016 0.0023877
-0.00026135 0.0020346 -0.00028642 -0.00085916 0.0011813 0.00076257 0.18325 0.16346
-0.00025036 0.0059767 0.00032687 -0.0012696
0.00048358 -0.0018511 0.00092517 0.0011044 -0.0004006 -0.0022846 -0.00022832 0.0059871
0.015017 0.14879 -0.0093551 -0.0012983
0.00018116 0.00028145 -0.00056275 -0.0009418 -0.0013445 0.0022178 0.00045876 -0.0014455
-0.0092394 -0.0013725 0.20404 0.056402
3260000000 0.14306 0.162 0.0043263 0.0032172 -0.00096332 -0.0025602 0.0011254 0.00081115
0.00022815 -0.0019549 -6.3132e-05 0.00014135
0.0043141 0.0031784 0.092011 -0.031512 -0.0016467 0.0022615 -0.00027053 -7.8121e-05
0.00076393 -0.00048344 -0.00077014 0.0002631
-0.0010132 -0.002507 -0.0015616 0.0022308 0.11878 0.22689 0.00045016 -0.00016853
-0.00076573 -0.0011089 0.00050385 0.0018326
0.0012127 0.00084977 -0.00029482 -7.3648e-05 0.0004159 -0.00022734 0.2109 0.12618
0.0026783 0.0054139 -0.00088868 -0.0017567
8.3765e-05 -0.0018955 0.00088532 -0.00040546 -0.00088709 -0.0010058 0.002445 0.0053881
0.041733 0.15704 -0.0073019 0.0035441
2.9375e-05 0.00010218 -0.0008661 0.00023062 0.00070039 0.001983 -0.00088524 -0.0017038
-0.0075025 0.0036058 0.23343 0.046626
3320000000 0.17321 0.15594 0.0073487 0.0012076 -0.00053404 -0.0016494 0.00086869 0.00027496
-0.001737 -0.001217 0.00016671 1.523e-05
0.0073344 0.0012351 0.098876 -0.027856 0.0010252 0.0021578 -0.00019185 -0.00061812
-0.00014343 -0.00029721 -0.00060777 0.00013452
-0.00042254 -0.0015781 0.0010937 0.0021853 0.1663 0.21787 0.00020413 -0.00025794
-0.0013784 -0.00024676 0.00050664 0.0010251
0.00092152 0.000263 -0.00024066 -0.00063575 0.00019126 -0.00015531 0.21901 0.095817
0.0032135 0.0033708 -0.0010487 0.00040257
-0.0016046 -0.0012516 -0.00021995 -0.00023284 -0.0011088 -9.0104e-05 0.0036801 0.0033878
0.073579 0.15894 -0.0038869 0.0050337
0.00041873 9.4986e-06 -0.0005384 0.00020859 0.00032501 0.00084894 -0.00092477 0.0005125
-0.0038805 0.0050295 0.24995 0.033236
3380000000 0.20895 0.13894 0.0057211 -0.0022195 -0.0010029 0.00052054 0.0011537 0.00020302
-0.0013636 0.00074868 0.00041083 -0.00011179
0.0056916 -0.0021901 0.10986 -0.035478 0.00029262 0.002767 -0.0012714 -0.00054207
-9.4223e-05 0.00021487 -0.00057406 0.00030902
-0.0010711 0.00044122 0.00022941 0.0028234 0.2076 0.19536 0.00079939 -0.00051954
-0.0016718 0.00058632 0.00089861 0.0012702
0.0011993 0.00019044 -0.0012482 -0.00056565 0.00078593 -0.0005717 0.23397 0.063833
0.005845 0.0030703 -0.00032464 0.00017844
-0.0015331 0.00093084 -7.2828e-05 0.00023327 -0.0020137 0.00053411 0.005561 0.0026851
0.11848 0.1495 -0.0010956 0.0059855
0.0002803 -0.00015456 -0.0007357 0.00032322 0.00092878 0.0015725 -0.00047925 0.00027954
-0.001191 0.0057111 0.2795 0.014675
3440000000 0.2402 0.11692 0.0046767 -0.004021 -0.00053784 -0.0019232 0.00095277 0.00012393
-0.0014342 0.0014061 0.00070038 0.00025881
0.0046621 -0.0039991 0.10355 -0.04096 0.0032427 0.0020926 -0.00096642 0.0011067
0.00014514 0.00041498 5.1778e-05 0.00094057
-0.00064261 -0.0018622 0.0033064 0.0020102 0.24569 0.16712 -0.00047421 -0.00010278
-0.00011969 0.0012318 0.0011303 0.00062095
0.00085588 0.0001008 -0.00089361 0.0011112 -0.00045367 -2.5397e-05 0.2353 0.030527
0.0066787 -0.00023271 -9.3701e-05 6.9689e-05
-0.0013961 0.0014985 6.7775e-05 0.00035585 0.00010727 0.0014012 0.0067296 2.2227e-05
0.147 0.13987 0.0031551 0.003604
0.00083425 0.00021824 0.00015254 0.00092808 0.00098242 0.00053486 -0.00017672 0.00014385
0.0030814 0.0039501 0.29579 -0.014724
3500000000 0.27242 0.084972 0.002433 -0.0049336 -0.0015889 0.0015942 0.0010437 -0.00080076
-0.0010203 0.0014306 0.000769 -0.00084068
0.0024691 -0.0049287 0.11597 -0.064863 0.0031974 0.00089637 -0.00041631 0.00076789
0.00063106 -3.5448e-05 3.4375e-05 0.00028508
-0.0016358 0.0014853 0.0032495 0.00090005 0.27537 0.1333 0.00026587 -0.00025337
0.00023509 0.00090572 0.0012314 -2.7817e-05
0.00099003 -0.00077454 -0.00050816 0.00082271 0.00018223 -0.00022925 0.23949 0.0038002
0.007313 -0.0025528 0.00024297 -0.00042337
-0.001095 0.0013272 0.0006548 5.6288e-05 -1.118e-05 0.00081766 0.0073367 -0.0030452
0.19369 0.11199 0.0033457 0.0016062
0.00081221 -0.00084446 -6.5396e-05 0.00020427 0.0013207 -1.0274e-05 9.9213e-05 -0.00031902
0.0035314 0.0013643 0.31676 -0.043399
3560000000 0.29078 0.050274 0.00013631 -0.0061576 -0.00012071 -0.00093786 0.00052793 7.4132e-05
0.0017311 0.001743 8.306e-05 -0.0011751
0.00011718 -0.0061634 0.11018 -0.07013 0.0056722 -0.00091447 0.00048837 0.0005441
0.00065292 -0.00022454 9.1848e-05 0.00032502
-0.0001318 -0.00097965 0.0057197 -0.00096821 0.3033 0.090483 -0.00037562 -0.00025083
0.00067063 0.00032316 0.0015097 -0.0006159
0.00056362 1.5613e-05 0.00041617 0.000589 -0.00018219 -0.0002372 0.22991 -0.032765
0.0057631 -0.0060584 -0.00076833 -0.00051683
0.0017951 0.0017245 0.0005923 -0.00034349 0.0005522 0.00052258 0.0055366 -0.0059381
0.21414 0.097063 0.0034806 -0.0011773
0.00011987 -0.0011937 0.0002409 0.0004387 0.0016926 -0.00079224 -0.00063743 -0.00040433
0.0033167 -0.0011337 0.3283 -0.083169
3620000000 0.30676 0.01231 -0.0012328 -0.0037208 -0.002128 -0.00027295 0.00010653 -0.0018889
-5.6985e-05 0.00082888 -0.00038825 -0.00083197
-0.0013091 -0.0037002 0.1105 -0.099789 0.0036409 -0.003888 0.00031391 0.00057595
-0.00028438 -0.00086157 0.0006495 0.00035184
-0.0019943 -0.00014866 0.0035852 -0.0039639 0.3155 0.04557 0.00029347 -0.00086627
-0.00011938 9.7351e-05 0.00073325 -0.00081457
4.0876e-05 -0.0019252 0.00042583 0.00053424 0.00017341 -0.00084341 0.21876 -0.062901
0.0017581 -0.007249 -0.0010367 0.00077621
2.5472e-06 0.00088748 -0.00027912 -0.00087762 -0.00018966 0.00015127 0.0019694 -0.0074293
0.23805 0.055349 0.0013554 -0.002364
-0.00043683 -0.00073703 0.00065438 0.00031143 0.0009234 -0.00075213 -0.0012329 0.00078607
0.0016625 -0.0021271 0.3298 -0.1179
3680000000 0.31011 -0.032161 -0.0036662 -0.0038813 -0.0011327 0.0015706 -0.0012436 -0.00030735
0.0015528 -0.00032283 -0.0014162 -0.00061277
-0.0036635 -0.0039144 0.106 -0.11653 0.0012005 -0.0046334 0.00087667 0.0002784
-0.00046335 -0.00049222 0.00062388 0.00027665
-0.0011204 0.0016349 0.0011394 -0.0047252 0.32658 -0.0037742 -0.00098123 -0.00066236
0.0010307 0.00084172 0.00077917 -0.0017244
-0.0012297 -0.00035336 0.00081757 0.00023585 -0.00087168 -0.00067328 0.20538 -0.096647
0.00018571 -0.006886 -0.0011371 0.0011942
0.0014728 -0.00046927 -0.00049892 -0.00054084 0.0011231 0.00084015 -4.0184e-05 -0.0067936
0.25697 0.02966 0.0015862 -0.002025
-0.0015639 -0.00056064 0.00077417 0.00030045 0.0007778 -0.0017108 -0.00089332 0.0013481
0.0015131 -0.0022183 0.32942 -0.16258
3740000000 0.31206 -0.067391 -0.0032597 -8.4297e-05 -0.0020929 0.0026872 -0.00010553 -0.00063239
-0.00048903 0.00024696 -0.0011042 0.00051376
-0.003313 -4.7947e-05 0.097136 -0.13857 0.00079433 -0.0052883 0.00032818 -0.00031631
-0.00010757 -0.00038892 0.00065105 0.00015809
-0.0021339 0.0028562 0.00071609 -0.0053716 0.32917 -0.043727 -0.00064878 -8.5307e-05
0.00027936 0.00029292 -0.0008609 -0.0014432
-3.8087e-05 -0.00065464 0.00036429 -0.00025823 -0.00079088 -2.6866e-05 0.18399 -0.12057
-0.0020685 -0.0061932 0.0009627 0.0028856
-0.00069472 0.00017612 -0.00011931 -0.00031645 7.9024e-05 0.00018247 -0.0019572 -0.0062868
0.26334 -0.0090039 4.2318e-05 -0.0024477
-0.000875 0.0004745 0.00056388 7.5496e-05 -0.0007601 -0.0014879 0.00081208 0.0028196
-4.0619e-05 -0.0022041 0.31502 -0.20247
3800000000 0.30606 -0.11262 -0.0024224 0.00060672 0.00091068 0.003875 -0.0012508 -0.0016269
0.0013233 0.00077604 -0.001024 0.00062327
-0.0024161 0.00062967 0.085965 -0.15338 -0.0022351 -0.0048216 0.00012525 0.00017278
-0.0010404 -0.00037249 0.00094023 -1.0709e-05
0.00098942 0.0038821 -0.0023855 -0.0049104 0.32515 -0.085518 -0.00074023 0.00023419
0.00095343 -0.00010703 -0.0010281 -0.00039303
-0.0012295 -0.0015586 7.1208e-05 9.5281e-05 -0.00066819 0.00022875 0.17409 -0.1456
-0.0034843 -0.0046851 0.0015801 0.0015148
0.0012446 0.00081848 -0.0010183 -0.00028749 0.0010048 -0.00012186 -0.00354 -0.0045934
0.27564 -0.050334 0.0012635 -0.00076625
-0.0012286 0.00068075 0.0011805 4.6033e-06 -0.0010532 -0.00069502 0.0016173 0.0016587
0.0013491 -0.0010452 0.30689 -0.24337
3860000000 0.29505 -0.14439 -0.00096804 0.0011996 0.0026562 0.0020007 -0.0019428 0.0012447
0.00057128 -0.0010631 -0.000222 0.0015711
-0.0011052 0.0011723 0.066508 -0.16289 -0.0033336 -0.0048609 0.00053481 -0.00064337
-0.00082531 0.0012996 0.00055203 -0.0011574
0.0025916 0.0019678 -0.003374 -0.0047337 0.3058 -0.12494 -0.00077436 0.00078346
0.00033559 -0.00045223 -0.00079372 -0.0001423
-0.0018544 0.0012642 0.00058507 -0.00054676 -0.00086279 0.00073135 0.14625 -0.16076
-0.0031353 -0.0049073 0.0020243 0.0012776
0.00066142 -0.0012731 -0.00072121 0.0012261 0.00010481 -0.00065717 -0.0031497 -0.0047948
0.27099 -0.081866 0.00010085 -0.0023503
-0.00024729 0.0015599 0.00029962 -0.0011472 -0.00067402 -4.5336e-05 0.0021421 0.0011809
0.0001449 -0.0023593 0.2834 -0.28168
3920000000 0.28004 -0.18445 0.0014486 0.00051304 0.0037002 0.0023405 7.0384e-05 0.00070552
0.00028419 5.2395e-05 0.00078361 4.8429e-05
0.0015504 0.00046992 0.039363 -0.17883 -0.0047962 -0.0031276 -0.00049016 -3.892e-05
0.00043481 0.00020138 -0.0003784 -0.00040605
0.0037744 0.0022668 -0.0049088 -0.0031893 0.29885 -0.15876 0.00011722 0.0014565
0.0014904 -0.001337 -0.00053827 -0.00017734
4.5268e-05 0.00082497 -0.00051446 -0.00010573 0.00010879 0.0014734 0.12577 -0.17149
-0.0044516 -0.0037074 0.0023294 -0.0007283
0.0003192 6.7699e-05 0.00038571 0.00025235 0.0015973 -0.0011803 -0.0044501 -0.003616
0.26263 -0.13157 0.00076076 -0.0022508
0.00077706 0.00014328 -0.00028697 -0.00040519 -0.00055606 -0.00026083 0.0023763 -0.00068244
0.00049486 -0.0021197 0.26161 -0.30843
3980000000 0.25216 -0.22014 0.0019682 -0.0027516 0.0050525 -0.00065408 8.4361e-05 0.0011388
0.0011464 -0.0019503 0.000139 7.5959e-05
0.0019624 -0.0027375 0.016682 -0.19204 -0.0055467 -0.00129 0.00083146 0.00043557
0.00043578 0.00048067 0.00011537 -0.00092291
0.0049472 -0.00059893 -0.0055362 -0.0010353 0.26985 -0.18861 0.0013248 7.6674e-05
-0.0012162 -0.0010458 -0.00057825 -0.0006679
1.9243e-05 0.0011408 0.00078466 0.00050101 0.0013918 -8.1067e-05 0.089859 -0.19284
-0.0050763 -0.0039159 0.0012338 -0.00085383
0.00097686 -0.0018458 0.00051422 0.00039263 -0.0012194 -0.0011483 -0.0050431 -0.0040543
0.24791 -0.16043 0.00065213 -0.004693
2.2845e-05 8.6103e-05 -4.1942e-06 -0.00096748 -0.0006006 -0.00051551 0.0012106 -0.00080584
0.00097452 -0.0047671 0.22748 -0.34669
4040000000 0.22486 -0.24522 -0.0003479 -0.0037901 0.003347 -0.002937 0.00037486 0.00017603
-0.0005051 -0.001062 0.00055654 0.00027654
-0.00027923 -0.0038586 -0.0086339 -0.19917 -0.0045523 0.00037577 0.00015853 -0.0010051
-4.4616e-05 1.4923e-05 -0.001288 -0.00015824
0.0032242 -0.0030892 -0.0046182 0.00029973 0.24741 -0.22224 0.0003917 -0.0005165
-0.00088323 -0.00012072 -0.0013715 0.00020004
0.00034915 0.0001702 0.00019035 -0.0010808 0.00034248 -0.00055917 0.067924 -0.1878
-0.0066738 -0.0014185 0.0018691 -0.00062201
-0.00047273 -0.00093371 -1.9264e-05 7.9102e-05 -0.00091075 -4.5827e-05 -0.0070413 -0.0013043
0.23592 -0.19378 -0.0020865 -0.003877
0.00065911 0.00018071 -0.0012733 -0.00019862 -0.0011135 0.00024399 0.0016911 -0.00054626
-0.0023709 -0.0039193 0.18965 -0.364
4100000000 0.19481 -0.26862 -0.0030894 -0.0029881 0.00093137 -0.0036434 -0.00039625 9.6608e-05
0.00032067 -0.0019182 0.00078835 0.00032331
-0.0031166 -0.002954 -0.034484 -0.20197 -0.0045511 0.00088693 -7.7486e-05 -0.00027703
0.00078526 0.00044196 -0.00053023 8.0828e-05
0.0008323 -0.0035667 -0.0045388 0.0011566 0.22505 -0.24803 0.00013286 -0.00029588
-0.00060866 -0.00034517 -0.0013576 0.00026431
-0.00034282 1.6917e-05 -0.000114 -0.00024788 0.00021103 -0.00018784 0.034527 -0.20074
-0.0062729 0.00065823 0.0007258 -0.0014579
0.00018462 -0.0019419 0.00079798 0.00029232 -0.00056475 -0.00050764 -0.0061102 0.001048
0.21599 -0.21904 -0.0028758 -0.0043876
0.00078536 0.00048208 -0.00053418 7.582e-05 -0.0016359 0.0002354 0.00092053 -0.0015721
-0.0026742 -0.0041194 0.15663 -0.39041
4160000000 0.16611 -0.28576 -0.0036269 -0.0020591 -0.00038204 -0.0029028 0.00058825 -0.00014722
-0.0039132 -0.00046504 0.0010916 -0.00095175
-0.0035368 -0.0020755 -0.059759 -0.19778 -0.0046391 0.0024681 -0.00041552 -0.00034794
0.00036332 -0.00052378 -0.0010731 0.00031042
-0.00040008 -0.0031543 -0.0046488 0.0023988 0.19274 -0.26312 0.00058758 -0.00032934
-0.0011185 -0.00011389 -0.0010553 0.00099869
0.00062549 -0.00014419 -0.00043186 -0.00036919 0.00042073 -0.00038393 0.010305 -0.18849
-0.0055893 0.001925 0.0010808 -0.0019872
-0.0037843 -0.00035837 0.00040209 -0.00043917 -0.0011507 -0.00024045 -0.0055545 0.0015778
0.18188 -0.25206 -0.0045237 -0.0028429
0.0009849 -0.00092209 -0.001082 0.00036942 -0.0009543 0.0013013 0.00073741 -0.0020545
-0.0043882 -0.0031508 0.10691 -0.39921
4220000000 0.13773 -0.30192 -0.0047384 4.0396e-05 0.00027142 -0.0037029 -0.00040385 -0.00019639
-0.00074859 0.0011594 0.00052495 -0.0012318
-0.0046966 0.00010947 -0.095811 -0.18765 -0.0024874 0.0032804 -0.00017224 -7.5534e-05
0.00012557 -3.4797e-05 -0.00080552 0.0010944
0.00017792 -0.0036341 -0.0024625 0.0034282 0.16346 -0.28976 6.4751e-06 9.6251e-05
0.00033548 9.1876e-05 -0.0001241 0.0011918
-0.00030673 -0.00021789 -0.00019116 -0.00010514 5.6659e-05 0.00016877 -0.013541 -0.18666
-0.0043062 0.0020861 5.532e-06 -0.0023968
-0.00076842 0.00099809 0.00017711 -3.4335e-06 0.00051993 0.00013091 -0.004357 0.0025399
0.16532 -0.27522 -0.0046065 -0.0031424
0.00023639 -0.0014955 -0.0007367 0.0011139 -0.00011639 0.00078956 0.00019405 -0.0023212
-0.0046721 -0.0026668 0.079132 -0.41232
4280000000 0.10601 -0.31078 -0.0027995 0.0020465 -0.0018369 -0.0043604 -0.00027803 0.00072882
-0.00027514 0.0010626 -0.0007629 -0.00048441
-0.0027431 0.0020609 -0.12121 -0.19188 -0.0028806 0.0030842 -0.00080792 -0.00035338
0.00016044 0.00019587 0.00063486 0.00074038
-0.0017104 -0.0044244 -0.0027751 0.0030826 0.13298 -0.29653 0.00090265 -0.00010894
-0.00084494 0.0009558 -0.00026812 0.00056783
-0.00035395 0.0008023 -0.00079321 -0.00032805 0.00080456 -0.00020287 -0.050898 -0.17166
-0.0049812 0.0026031 -0.00061532 -0.0019848
-2.5586e-05 0.0011867 6.231e-05 0.0002038 -0.0012087 0.00091451 -0.0049333 0.0023617
0.11644 -0.29431 -0.0066071 4.6639e-05
-0.00081993 -0.00030447 0.00059628 0.00072251 -0.00028623 0.0009865 -0.00054902 -0.0021297
-0.0066205 -0.00014412 0.029059 -0.41725
4340000000 0.078757 -0.31923 -0.0015982 0.0018966 -0.0025387 -0.0015317 0.00030257 0.00061778
-8.4568e-06 0.00065295 -0.00026366 -0.00070845
-0.0016382 0.0019322 -0.14167 -0.16576 -0.001989 0.0040336 -0.00018394 0.0005943
-0.00022402 -0.00021088 0.00051666 0.00044435
-0.0026167 -0.0015541 -0.002032 0.0040773 0.096841 -0.31383 -0.00050169 -0.00089249
0.0001441 0.0008436 0.00068722 0.0019112
0.00028991 0.00041109 -0.00013219 0.00056869 -0.00044206 -0.00088282 -0.068962 -0.16895
-0.0044524 0.0038273 -0.001322 -0.0024921
-1.3239e-05 0.00081408 -0.00016644 -0.00033044 0.00033142 0.0007917 -0.0045823 0.003729
0.089432 -0.31741 -0.0046085 0.0018538
-9.4326e-05 -0.0008582 0.00050778 0.00044587 0.00081642 0.0016409 -0.0014426 -0.0024855
-0.0048468 0.0016587 -0.0052771 -0.41107
4400000000 0.047643 -0.32453 -0.00067532 0.0012156 -0.0028323 -0.0015366 0.00091537 0.0012786
-0.00031816 0.00059896 -0.00016601 -0.00061758
-0.0007353 0.0012137 -0.17064 -0.15557 -0.0011803 0.0042627 -0.00042568 0.00051579
0.00015775 -0.00032794 0.00065727 0.00028957
-0.0028469 -0.0013691 -0.0010168 0.0041185 0.067365 -0.31936 -0.00012234 -0.00021292
0.00042383 0.00025819 0.0010043 0.0014423
0.00097502 0.0012356 -0.00049392 0.0004702 -0.00012803 -0.00037523 -0.093116 -0.15601
-0.0032283 0.0051817 -0.002137 -0.0013878
-0.00028586 0.00055811 0.0001051 -0.0003622 0.00045748 0.00013132 -0.0030021 0.0052093
0.055151 -0.32766 -0.0047134 0.0012287
-0.00016572 -0.00030558 0.00068105 0.00029444 0.00075009 0.0013388 -0.0022109 -0.0013166
-0.0047714 0.0014315 -0.051099 -0.41544
4460000000 0.012565 -0.32422 -0.00086234 5.3328e-05 -0.003968 -0.00057651 0.0013179 -0.00073942
-0.00042024 0.0014936 -0.00079345 -0.00044868
-0.00085551 0.00011326 -0.19207 -0.12568 -0.0004663 0.0044128 -0.0003154 0.00071639
-0.00037791 -0.00036342 0.00042043 -0.00054757
-0.0039757 -0.00058825 -0.00043822 0.0045988 0.042309 -0.32636 -0.00043151 -0.00054686
0.00050713 0.00043013 0.0019701 0.00048752
0.0013494 -0.0006896 -0.00028536 0.00069286 -0.00047876 -0.00054182 -0.10668 -0.13494
-0.0018206 0.0061169 -0.0024143 -0.0010257
-0.00059247 0.0014052 -0.00029083 -0.00042725 0.00030655 0.00048986 -0.0019591 0.0062288
0.019651 -0.32112 -0.0041229 0.0037449
-0.00076326 -0.00032566 0.00033242 -0.00066676 0.0021987 0.00070019 -0.0021874 -0.0010422
-0.0037918 0.0035819 -0.090066 -0.39699
4520000000 -0.011935 -0.32516 -0.00065647 -0.00033077 -0.0035946 0.00039355 0.00065401 -0.0001593
0.0019254 4.7667e-05 -0.0007477 0.0010853
-0.00059905 -0.00041925 -0.21634 -0.10876 0.00072179 0.0047214 0.00058859 0.00087568
-0.00026738 -3.5698e-05 -2.4872e-05 -0.00017908
-0.0036402 0.00037486 0.00076801 0.0046417 0.011163 -0.32398 -0.0010595 0.0004714
0.00079627 -0.00043631 0.0018214 -0.00081043
0.00060476 -0.00021052 0.00060691 0.00086931 -0.0010156 0.0005452 -0.12456 -0.12532
-0.00049986 0.0061796 -0.002935 -0.00038945
0.0019646 -0.00015206 -0.00017885 9.9104e-06 0.00066169 -0.00052637 -0.00051795 0.006159
-0.028785 -0.33135 -0.0026192 0.0029172
-0.00076657 0.00094414 0.00019068 -9.9816e-05 0.0015172 -0.00087649 -0.0031713 -0.0003435
-0.0030035 0.0029397 -0.11966 -0.39465
4580000000 -0.049849 -0.31765 -0.0014768 -0.0003469 -0.0027864 0.0025633 0.00075016 -0.00032657
0.00015172 -7.5409e-05 -0.00062095 0.00072463
-0.0014101 -0.0003227 -0.23478 -0.082241 0.00095889 0.0040912 0.00057693 -0.00013473
-7.3092e-05 0.0001689 0.00021546 -5.9132e-05
-0.0027057 0.0025911 0.00094016 0.0040957 -0.020396 -0.32077 -0.00022541 0.00056212
-0.00022297 0.00010657 0.0017706 -0.0011395
0.00082428 -0.0002939 0.00063327 -0.00018044 -0.00025554 0.00047883 -0.13481 -0.10056
0.0020126 0.0052188 -0.0027637 0.0011416
0.00010698 -6.0564e-05 -0.00021086 0.0002533 -0.0003931 9.8164e-05 0.002072 0.0052367
-0.054583 -0.33547 -0.0022799 0.0038514
-0.00066008 0.00079204 0.00020041 -0.00013897 0.0018679 -0.0010861 -0.0026582 0.0012021
-0.0021147 0.0039521 -0.16441 -0.36495
4640000000 -0.07537 -0.31113 -0.0023106 -0.0015331 -0.0031008 0.0025561 0.0005759 -0.0014269
0.0016109 -0.00037155 4.6729e-05 0.00098677
-0.0022724 -0.0015755 -0.24525 -0.054681 0.0015775 0.0040146 0.00068922 0.000234
-0.00027846 0.00036142 3.5094e-05 -0.000654
-0.0029909 0.0026855 0.001631 0.0040019 -0.04454 -0.31512 0.00013503 0.00087569
0.00112 0.00016857 0.00022769 -0.0022129
0.00051494 -0.0014431 0.00077501 0.00026466 0.00028248 0.00086662 -0.14047 -0.08629
0.0032039 0.0040058 -0.0024512 0.0017966
0.0016205 -0.00033841 -0.00023911 0.00037139 0.0011338 0.00028865 0.0032781 0.0040195
-0.087082 -0.31781 -0.0023859 0.0040511
0.00021129 0.00084746 -2.9655e-05 -0.00057138 0.00037789 -0.002177 -0.0023009 0.0016679
-0.0023612 0.0038148 -0.18354 -0.35486
4700000000 -0.10328 -0.30606 -0.0039538 -7.5898e-05 -0.0014437 0.0046857 -0.00088351 -0.001005
0.00089537 -0.00053036 0.0010849 0.00085948
-0.0039138 -9.8536e-05 -0.25701 -0.035619 0.0029044 0.0040115 0.00046543 -0.00047776
0.00038304 0.00045365 -0.00012967 -8.59e-05
-0.0014597 0.004658 0.0029782 0.0040374 -0.076029 -0.30946 -0.00026585 0.00047631
0.00036052 -0.00038827 -0.00021567 -0.0014891
-0.00094033 -0.00096054 0.00046583 -0.00048774 -0.00013266 0.0005545 -0.15707 -0.065297
0.0033575 0.0017821 -0.0013155 0.0025259
0.00096073 -0.00055644 0.00028156 0.000491 0.00044195 -0.00058281 0.003252 0.0017842
-0.126 -0.30901 -0.0011059 0.0040904
0.00096956 0.00082327 -6.6336e-05 -0.00023368 -0.00020936 -0.0015348 -0.0016319 0.0024827
-0.0013006 0.0043294 -0.22676 -0.32561
4760000000 -0.13284 -0.2911 -0.0047553 0.0010822 0.00052191 0.0049229 -0.00081489 -0.00053619
0.00037488 -0.00096362 0.00095952 -0.00050542
-0.0047639 0.0011044 -0.25231 0.0068312 0.0033043 0.0029562 6.9432e-05 -0.00064195
0.00033722 9.35e-05 5.8447e-05 -0.00011413
0.00058293 0.0048372 0.0033674 0.0029717 -0.10621 -0.2948 0.00072169 0.00038728
0.00077723 -3.0222e-05 -0.001329 -0.00082123
-0.00074908 -0.00057774 4.2822e-05 -0.00064277 0.00070092 0.00035695 -0.1511 -0.048812
0.0023902 0.0011835 -0.00075362 0.0028035
0.00028743 -0.001146 0.00033509 6.9346e-05 0.00065787 0.00013828 0.0024029 0.0011217
-0.15849 -0.29047 -0.00035194 0.0044188
0.0010723 -0.00034074 4.2337e-05 -0.00011332 -0.0014691 -0.00080977 -0.00065602 0.0029492
-0.00021282 0.004589 -0.23806 -0.30335
4820000000 -0.16 -0.2773 -0.0051893 0.002662 0.0017983 0.003131 -0.00087192 -0.00047
0.00041992 -0.00089818 0.00032209 -0.00030176
-0.0051868 0.002667 -0.26368 0.029093 0.0043329 0.0031147 -0.00011846 -0.00032623
0.00035909 -0.00013147 -0.00030415 -0.00046885
0.001871 0.0031883 0.0044122 0.0030162 -0.13326 -0.29019 0.00045241 -0.00037225
0.00035145 -0.00087216 -0.00094815 -0.00024604
-0.00087824 -0.00037462 -5.828e-05 -0.00034883 0.00059075 -0.00031175 -0.16637 -0.031128
0.0016739 0.00013599 9.8658e-05 0.0030109
0.0004283 -0.0008731 0.00035304 -8.0123e-05 0.00034752 -0.00099093 0.0017596 0.00013323
-0.196 -0.27224 -1.8782e-05 0.0035656
0.00027389 -0.00056354 -0.00023022 -0.00056219 -0.00068868 -0.00042095 0.000243 0.0028297
-9.7371e-05 0.0034284 -0.27539 -0.27314
4880000000 -0.19118 -0.25723 -0.00435 0.0046421 0.0023119 0.0029996 -0.0013193 0.00014823
-0.0008802 -0.0010045 0.00032167 -0.00015338
-0.0043494 0.0046598 -0.25508 0.070645 0.0047416 0.0015322 -0.00034698 -0.00019765
-0.00013911 0.00014708 -0.00021947 0.00013145
0.0022714 0.0030134 0.0047165 0.0014593 -0.15198 -0.27707 0.00043953 -0.00045977
-0.00042414 -0.0013308 -0.00036624 6.4866e-05
-0.0013112 0.00016298 -0.00037068 -0.00018376 0.00042485 -0.00048937 -0.15948 -0.012626
0.00082829 -3.0806e-05 0.0011244 0.0024784
-0.00087855 -0.0010824 -0.00014239 0.00021519 -0.00042615 -0.0011949 0.00083137 6.4527e-05
-0.22456 -0.25574 0.00070149 0.0034194
0.00038961 -0.00012709 -0.00023395 0.00011486 -0.00059187 0.0001268 0.00090131 0.0024676
0.00073133 0.0036595 -0.2869 -0.24361
4940000000 -0.21195 -0.23947 -0.0029389 0.0067685 0.0030204 0.00092581 -0.0002215 0.00073426
-0.00096119 -0.00048697 -1.3237e-05 -0.00061921
-0.0029669 0.0067032 -0.2664 0.096293 0.005582 0.0010585 -5.7935e-05 -0.00010791
0.00029722 -0.00028614 -0.00031886 0.00013138
0.0029898 0.0008687 0.0057857 0.00085005 -0.1726 -0.25358 0.00013678 -0.00045951
-0.00082552 -0.00011765 -0.00054513 -0.00021445
-0.00024529 0.00074789 -3.835e-05 -7.6821e-05 8.2326e-05 -0.00044365 -0.16692 -0.0030977
-8.2696e-05 0.00056005 0.0018396 0.0017648
-0.00095715 -0.00037181 0.00039619 -0.00031193 -0.00090661 4.01e-05 -8.6699e-05 0.00046102
-0.24729 -0.22596 0.00043593 0.0029825
1.4373e-05 -0.00075804 -0.0002021 0.00018811 -0.00052049 -6.4553e-05 0.0020014 0.0018208
0.00057915 0.0030083 -0.31029 -0.21707
5000000000 -0.23273 -0.21492 -1.4471e-05 0.0073952 0.0032281 0.0016957 -0.00020486 0.00064576
-0.00044773 0.00060751 -0.00021302 -0.00069385
-7.6183e-06 0.007419 -0.25268 0.11388 0.0058533 -0.00069588 -0.00027318 -8.6466e-05
-0.00015398 -0.00049769 -0.00011806 -8.693e-05
0.0031622 0.0016982 0.0057409 -0.00080516 -0.20189 -0.23912 -0.0005404 -0.00071242
-0.0005073 -0.00033645 -0.00039905 -4.1328e-05
-0.00017986 0.00066256 -0.0003224 -7.6574e-05 -0.00050843 -0.00071328 -0.16113 0.021149
-0.00056851 0.0016473 0.00232 0.0012074
-0.00040877 0.00058182 -0.00017029 -0.00046458 -0.00039967 -0.00036241 -0.00054617 0.0017022
-0.27384 -0.20368 0.00047014 0.0040921
-0.00036398 -0.00054914 -0.00020695 -9.4015e-05 -0.00026712 -7.6748e-05 0.0023041 0.0010359
0.0004044 0.0038915 -0.32262 -0.18305
5060000000 -0.25349 -0.18716 0.0020773 0.0070598 0.0030253 -0.00049888 9.0484e-05 0.00057422
-0.00034941 -7.0245e-05 -0.00035749 -0.00027467
0.0020692 0.0070214 -0.2349 0.15068 0.0048475 -0.0019523 4.212e-05 0.00020786
-0.00039922 1.5639e-05 -0.00028689 0.00019431
0.0030516 -0.00038947 0.0050708 -0.0019736 -0.21635 -0.21712 -0.0004149 0.00037756
-0.00099788 8.748e-05 -0.0011726 0.00011383
9.135e-05 0.00056987 5.0904e-05 0.00017389 -0.00046393 0.00031389 -0.16278 0.028534
0.00033839 0.0031115 0.001952 0.0005507
-0.00045957 -7.0691e-06 -0.00037486 -1.3776e-05 -0.00097546 1.8149e-05 0.00032006 0.0031235
-0.28423 -0.17251 0.0018463 0.0031312
-0.00040136 -0.00031722 -0.00026602 0.00018325 -0.0014234 3.5686e-05 0.0018833 0.0006731
0.0018398 0.0033991 -0.3344 -0.15389
5120000000 -0.26923 -0.16172 0.0034565 0.0058485 0.0029503 -0.00023933 0.00035393 0.0006121
-8.6194e-05 0.0008373 -0.00031074 3.0049e-05
0.0034543 0.0058447 -0.22917 0.17696 0.0049604 -0.0026081 4.7081e-05 0.00019549
-2.3755e-05 -3.9544e-05 -0.00011019 0.00021614
0.002952 -0.00046422 0.0047939 -0.0028313 -0.22946 -0.20191 -8.8968e-05 5.3351e-05
-0.00010323 0.001054 -0.0011032 0.00083148
0.0003565 0.00066393 1.9942e-05 0.00021104 -5.4149e-05 0.00021758 -0.15891 0.054552
0.0016947 0.0029643 0.0024172 0.00023516
-0.00014061 0.00088679 -2.5424e-05 -1.8092e-05 -0.00019033 0.0012196 0.0017929 0.0029699
-0.29794 -0.13904 0.0016387 0.0033224
-0.0003828 8.2594e-05 -7.5488e-05 0.00025937 -0.00098404 0.0011114 0.0024805 0.00032354
0.0016828 0.0030763 -0.34694 -0.12009
5180000000 -0.28501 -0.13135 0.0050104 0.0048407 0.0034524 -0.0012561 0.00019568 0.00054737
-0.00020589 0.00044151 -0.00060495 0.00039653
0.0050835 0.0048159 -0.2065 0.19986 0.0039834 -0.0039773 -0.00032558 -0.00023794
-9.8445e-05 -0.00020231 -7.4222e-05 0.00021249
0.003541 -0.0012563 0.00401 -0.003885 -0.24113 -0.16546 -0.00028236 0.00065313
-0.00012558 -7.1626e-06 -0.00010657 0.00084828
0.00023165 0.00052632 -0.00032467 -0.00022738 -0.0003279 0.00061949 -0.15786 0.064342
0.0031724 0.0034594 0.0022388 -0.00053273
-0.00013624 0.00048163 -0.00013931 -0.00018757 -3.4056e-05 -0.00017553 0.0030986 0.0034354
-0.30791 -0.096736 0.0031232 0.0034485
-0.0004952 0.00034229 -0.00013643 0.00015202 -0.00029983 0.00068177 0.0022501 -0.00071258
0.002912 0.0035277 -0.34946 -0.08783
5240000000 -0.29328 -0.10418 0.005235 0.0034603 0.0027073 -0.0028479 0.00072583 2.0202e-05
-0.00030215 6.6625e-05 4.3662e-05 0.00056193
0.0052288 0.003521 -0.19454 0.23699 0.0029864 -0.004581 -3.194e-06 0.00012177
-0.00024935 7.4999e-05 0.00018392 0.00037438
0.0027627 -0.0029494 0.0029259 -0.0047507 -0.25726 -0.14048 0.00043664 0.00028387
-0.00030398 0.00054693 -1.3771e-05 0.0010607
0.00067919 -9.9875e-07 1.6775e-05 0.00010167 0.00028933 0.00027575 -0.1584 0.084814
0.0038079 0.0020625 0.0017981 -0.001361
-0.00028027 0.00015082 -0.00023937 9.3861e-06 -0.00027807 0.00042259 0.0038673 0.002085
-0.32121 -0.056842 0.0033102 0.0025648
1.3408e-05 0.00055859 0.00032281 0.00046563 7.833e-07 0.0011044 0.0015739 -0.0012918
0.0035177 0.0026285 -0.35487 -0.05478
5300000000 -0.29834 -0.073882 0.006233 0.0019008 0.0016009 -0.0032858 7.2617e-05 -0.00036651
0.00053882 0.00070222 2.4868e-05 0.00027452
0.0061984 0.001888 -0.18655 0.24148 0.0021876 -0.0053136 -0.00011694 0.00023786
5.7097e-05 0.00030328 0.00033083 0.00028151
0.0014448 -0.0034347 0.0019436 -0.0052935 -0.27306 -0.11478 0.00033054 -0.00017019
0.00019062 0.00047312 0.00053621 0.00080236
8.2489e-05 -0.00034808 -0.00014294 0.00026609 0.00032717 -0.00014803 -0.1508 0.094193
0.005039 0.0013024 0.0011251 -0.0015943
0.00040566 0.00066197 3.9439e-05 0.00030042 0.00020231 0.00061472 0.0051704 0.0012003
-0.33182 -0.03018 0.0038102 0.0023901
6.7036e-05 0.00027284 0.00020203 0.00021432 0.00059474 0.00091685 0.0014805 -0.001649
0.003591 0.0023307 -0.3511 -0.019276
5360000000 -0.29803 -0.03671 0.0061287 0.00056707 0.00018451 -0.003613 0.00037038 1.7734e-05
0.00013657 0.00049901 0.00067327 -5.7351e-05
0.0061315 0.00058438 -0.14926 0.26305 0.00087026 -0.0054258 3.3895e-05 0.00023992
-0.00011015 -8.7914e-06 0.0005532 -0.00014913
0.0001718 -0.0036818 0.00078731 -0.0053625 -0.27158 -0.088442 0.00037781 0.00030166
0.000212 0.00048531 0.00058459 0.00047248
0.00035099 -4.1912e-05 8.2653e-05 0.00023206 0.000371 0.00023929 -0.14886 0.11209
0.005566 -0.0007123 0.00070353 -0.0018377
7.671e-05 0.00025706 -0.00012235 5.3982e-05 0.00019759 0.00030863 0.0054717 -0.00076507
-0.32498 0.0079158 0.0048014 0.0019056
0.00060616 -0.00013744 0.00071743 -0.00016322 0.00079626 0.00046698 0.0005098 -0.0019292
0.0049013 0.0019605 -0.34879 0.0097249
5420000000 -0.30059 -0.013642 0.0061119 -0.0013353 -0.00062656 -0.0034972 -2.2032e-05 -0.00016365
0.00082633 0.00041405 0.0002532 -0.0001275
0.0060973 -0.0013021 -0.13018 0.28958 8.6118e-05 -0.0054551 0.00011229 0.00012001
0.00011177 0.00013725 0.00032662 -0.00013534
-0.00063978 -0.0034348 -3.6733e-05 -0.0055471 -0.28807 -0.055001 -0.00019282 -0.00055661
0.0010016 0.00017521 0.0009298 9.0632e-05
-4.27e-05 -0.00013859 5.3792e-05 0.00015065 -0.00023654 -0.0005247 -0.1374 0.12666
0.0046627 -0.0021205 0.00014146 -0.0018063
0.00086109 0.00043403 5.3465e-05 8.2331e-05 0.0009007 -1.7352e-05 0.0047325 -0.0021093
-0.33 0.037198 0.0050162 0.00068308
0.00029864 -0.00029583 0.00015806 -0.00015079 0.00073048 -3.5462e-05 0.00010089 -0.0016677
0.0048922 0.00048621 -0.34075 0.051099
5480000000 -0.29262 0.0227 0.0049553 -0.0021102 -0.0017144 -0.0027973 0.00037261 -3.9174e-05
0.0008938 -0.00032313 -5.722e-05 -0.00011993
0.0049305 -0.0021188 -0.11558 0.29739 -0.0014023 -0.0058396 3.6213e-06 0.00020163
5.3678e-05 3.4176e-05 0.00026142 -0.0001573
-0.0019205 -0.0029005 -0.0016118 -0.0058601 -0.29156 -0.032276 -0.000279 0.00012907
0.00067412 -0.00046272 0.00091822 -1.0711e-05
0.00038727 -7.3473e-05 5.4009e-05 0.00019551 -0.00023379 0.00015392 -0.13095 0.13769
0.003834 -0.0032998 -0.00026383 -0.0018335
0.00080893 -0.00034903 0.00015977 5.0966e-06 0.00070265 -0.00030419 0.0038316 -0.0034484
-0.31847 0.064341 0.004746 1.9784e-05
-1.6931e-05 -0.00010281 0.00028802 -0.00018616 0.00096225 8.6579e-05 -0.00014599 -0.0019031
0.004733 0.00013269 -0.33215 0.072828
5540000000 -0.28861 0.047853 0.0041346 -0.0026726 -0.0025831 -0.0020719 0.00033297 -0.00035114
0.00012732 -0.00012906 -0.00032724 -6.4217e-06
0.004146 -0.0026336 -0.074485 0.31452 -0.0028038 -0.0052785 0.00047285 0.00011424
7.2284e-05 -0.00017144 -5.7356e-05 -0.00040682
-0.0026087 -0.001899 -0.0028567 -0.0052231 -0.29114 -0.011519 0.00022782 -0.00017155
0.00054682 -0.00023192 0.00052531 -0.0003401
0.00032981 -0.00033211 0.00043442 0.00013294 0.00012736 -0.00022606 -0.11932 0.15905
0.0025431 -0.0038603 -0.00098158 -0.0018664
0.0001936 -0.00021081 2.9531e-05 -0.0002239 0.00055047 -0.00042816 0.002473 -0.0038482
-0.30374 0.098714 0.0050613 -0.0011201
-0.00030466 0.00012878 -0.00012032 -0.00045736 0.00061575 -0.0006025 -0.0010689 -0.0019206
0.0051341 -0.0011919 -0.32376 0.11409
5600000000 -0.27733 0.075807 0.0033767 -0.003733 -0.002477 -0.0016582 0.00030225 -0.0003925
0.00041255 -0.00025766 0.00015476 0.00041726
0.003344 -0.0036909 -0.071858 0.32842 -0.0039659 -0.0044833 2.9816e-05 -0.00018092
-5.4381e-05 -7.7083e-06 -0.00018538 -0.0002765
-0.0025228 -0.0018067 -0.0040493 -0.0045437 -0.29003 0.020762 -0.00010373 6.0451e-05
0.00012477 -0.00061654 0.00024717 -0.00057747
0.0003415 -0.00043807 7.0885e-05 -0.00021713 -3.3075e-05 0.00012907 -0.11169 0.15834
0.0017446 -0.0036588 -0.001025 -0.001095
0.00034612 -0.00029952 -4.2514e-05 6.4705e-05 7.4222e-05 -0.00058983 0.0018331 -0.0036438
-0.29453 0.12808 0.0045139 -0.001677
0.00013478 0.00036765 -7.9774e-05 -0.00016652 0.00015312 -0.00041407 -0.0010496 -0.00097791
0.0042782 -0.001597 -0.30209 0.12876
5660000000 -0.26569 0.098164 0.0031121 -0.0037769 -0.0035028 -0.0005861 -0.0003848 -0.00073353
-0.00019189 -0.00066555 0.0003753 -0.00016197
0.0030762 -0.0037598 -0.03043 0.31975 -0.0045987 -0.0029774 -5.8873e-06 -0.00014153
6.9571e-05 6.4373e-05 -2.1077e-05 -3.9166e-05
-0.0036135 -0.000442 -0.0047676 -0.0028722 -0.28996 0.044237 -0.00019322 0.00015943
-0.00057691 -0.00032447 0.00022335 -0.0011097
-0.00037193 -0.00071529 4.4119e-06 -0.00016194 -0.0001284 0.00016406 -0.096284 0.17842
0.00080404 -0.0040796 -0.001379 -0.00090437
-0.00021325 -0.00055231 8.6189e-05 6.6516e-05 -0.00054345 -0.00032637 0.00067922 -0.004114
-0.27944 0.15512 0.0040429 -0.0026706
0.00040615 -0.00019683 -0.00015526 -0.00015402 0.00024834 -0.0010919 -0.0012784 -0.00093627
0.0042895 -0.0024997 -0.2934 0.16459
5720000000 -0.25048 0.11932 0.0025927 -0.0043014 -0.0029862 0.00080573 -0.00047394 -0.00024083
-0.00047676 -5.6399e-05 -1.5328e-05 -0.00034996
0.0025757 -0.0043776 -0.0022638 0.34499 -0.0056685 -0.0025906 5.7186e-05 -5.8702e-05
-0.00028478 7.0408e-05 -0.00030806 0.0002151
-0.0029 0.00082597 -0.0055875 -0.0023916 -0.28658 0.074659 0.00022758 5.193e-05
0.00019765 0.00044622 -0.00013217 -9.88e-05
-0.00050255 -0.00019434 6.9257e-05 -1.567e-05 0.0001475 -6.0558e-05 -0.080316 0.18027
-0.00011562 -0.0036556 -0.0014849 -0.00044876
-0.00043783 -5.0289e-05 -0.000305 0.00013585 0.00019431 0.00028746 -0.00021137 -0.003593
-0.26778 0.18131 0.0040739 -0.0038203
-7.9668e-05 -0.00030149 -0.00027123 0.00031073 -5.1334e-05 -0.0003966 -0.0016037 -0.00043062
0.0039952 -0.0039566 -0.26228 0.18241
5780000000 -0.23418 0.13689 0.0013233 -0.0049201 -0.00239 0.0014153 -0.00070831 9.1308e-05
-0.00027708 -0.00033914 -6.9934e-05 -0.00021386
0.0013568 -0.0048844 0.011198 0.33964 -0.0058411 -0.00047117 1.0804e-05 -0.00018602
0.00010946 9.6791e-06 3.8923e-06 -0.00014999
-0.0023616 0.0013971 -0.0058728 -0.00051091 -0.28288 0.092143 -8.3062e-05 -0.00017341
0.00012147 1.6961e-05 -0.00039529 -0.00049789
-0.00069411 7.8308e-05 1.2358e-05 -0.00019687 8.7542e-06 -0.00013193 -0.071158 0.19617
-0.00016291 -0.0032462 -0.0013495 -5.9655e-05
-0.00033599 -0.0002959 0.00012331 -2.7408e-05 6.2352e-05 0.00012379 -0.00018085 -0.0032715
-0.257 0.2025 0.0026805 -0.0038933
-1.6554e-05 -0.00021835 -7.5807e-05 -0.00021184 -0.00050261 -0.00038281 -0.0013297 -3.9334e-05
0.0025843 -0.0036914 -0.25339 0.20431
5840000000 -0.22021 0.15781 -1.8431e-05 -0.0054712 -0.0019858 0.0011553 -0.00011002 0.00027935
-0.00033339 0.00018708 -0.0004953 -0.00043669
-3.965e-06 -0.0054546 0.047121 0.34265 -0.0058296 0.00050315 -0.00023003 -2.2033e-05
0.00020447 -8.9184e-05 -0.00011318 0.00023142
-0.0019978 0.0012472 -0.0058869 0.00061368 -0.27599 0.11602 -0.00021231 2.6905e-05
-9.8566e-05 -0.00062526 -0.0004799 -0.0003735
-0.00013027 0.00031897 -0.00019026 4.4257e-05 -0.00020671 3.6424e-05 -0.048435 0.19905
-0.00084979 -0.0036532 -0.0013433 0.00032783
-0.00029528 0.0001388 0.00018126 -5.2027e-05 -0.00015954 -0.00066199 -0.0008525 -0.0037913
-0.2399 0.21146 0.0018938 -0.004109
-0.00045808 -0.00039955 -8.4124e-05 0.00025043 -0.00041921 -0.00028507 -0.001306 0.00026025
0.0021478 -0.0041272 -0.21734 0.22811
5900000000 -0.20619 0.16974 -0.0020646 -0.0054028 -0.0021814 0.0024219 -0.00011238 2.3742e-05
0.00023602 -0.00017346 -5.3471e-05 0.00019398
-0.0020879 -0.0053777 0.067133 0.34201 -0.0052542 0.0019197 5.7362e-06 -6.1776e-06
-5.6734e-05 -0.00021985 -5.3833e-05 -8.8807e-05
-0.0020056 0.0023713 -0.0051049 0.0020607 -0.2603 0.13103 -0.0001181 -0.00011596
-0.00047138 -0.00049814 -0.00067556 -1.3287e-05
-9.1601e-05 1.8269e-05 -2.2749e-05 -2.0352e-05 -0.00015801 -0.0001373 -0.04114 0.20944
-0.0012573 -0.003513 -0.0011506 0.00023763
0.00025946 -0.00011629 -3.1931e-06 -0.00027434 -0.00036325 -0.00057112 -0.0013332 -0.0034755
-0.21377 0.22546 0.0019504 -0.0051903
9.6523e-06 0.00029347 3.739e-06 -6.9294e-05 -0.00060205 -8.1983e-05 -0.0012474 0.00023641
0.0016933 -0.0052288 -0.20251 0.23779
5960000000 -0.18567 0.183 -0.0031072 -0.0038302 -0.00071134 0.002599 -0.00010087 0.00017751
-0.00024243 0.00017019 -0.00015036 5.0138e-05
-0.0030878 -0.0038529 0.093909 0.34073 -0.0041511 0.0023455 -0.00021733 3.1092e-05
-8.9159e-05 8.4349e-05 0.00015197 0.00020056
-0.00065011 0.0026584 -0.0042392 0.0023538 -0.24417 0.15732 -9.5085e-05 -0.00015751
-0.00044971 -6.0722e-06 -0.00037641 -0.00025105
-0.00011024 0.00015596 -0.00019466 2.5932e-05 -2.6225e-05 -0.0001535 -0.022493 0.21783
-0.0022715 -0.0031762 -0.0010785 0.00095789
-0.00019968 0.00010004 -9.5083e-05 0.00011811 -0.00046376 -7.6964e-06 -0.0021901 -0.0030671
-0.19313 0.24078 -0.00017571 -0.0052675
-0.00013115 2.4343e-05 4.2524e-05 0.00016052 -0.00046771 -0.00037082 -0.0010958 0.0010798
-0.00012847 -0.0052881 -0.17347 0.26442
6020000000 -0.16743 0.19813 -0.0038292 -0.0029075 -0.00014791 0.0030454 -7.7352e-05 0.00054762
-0.00025053 0.00032015 1.1266e-06 0.00033893
-0.0037972 -0.0029098 0.12199 0.33176 -0.0046201 0.0033752 -7.8825e-05 0.00016719
-5.781e-05 0.00011858 -0.00028112 0.00018968
-6.497e-05 0.0030066 -0.0044754 0.0033781 -0.22453 0.16919 -0.00029852 0.00027111
-0.00069328 0.00017137 -0.00054145 0.00049293
1.4799e-05 0.00060664 -4.8832e-05 0.00016273 -0.00030222 0.0002978 -0.016006 0.21319
-0.0028712 -0.0030883 -0.00056011 0.00079505
-0.00025458 0.00041028 -5.9112e-05 8.9217e-05 -0.00079716 0.00019986 -0.0029777 -0.0031399
-0.16387 0.25318 -0.00037995 -0.0046784
6.8009e-05 0.00032626 -0.00015019 0.00013487 -0.00058125 0.00044495 -0.00046818 0.00069807
-0.00042061 -0.0048017 -0.14666 0.26337
6080000000 -0.14701 0.20671 -0.0040597 -0.00077614 0.0013121 0.0028846 7.3767e-05 0.000113
0.0001916 0.00026064 0.00015968 2.8084e-05
-0.0040394 -0.00074976 0.14336 0.33238 -0.0029443 0.0046859 -4.7855e-05 -3.6117e-05
-4.1419e-05 0.00015459 0.00019776 0.00023684
0.0013021 0.0029043 -0.0029638 0.0047882 -0.20623 0.19589 0.00031706 0.00013218
-0.00025736 0.00061734 -0.00018818 0.00038576
5.393e-05 0.00010051 -5.3277e-05 -3.4473e-05 0.00033058 0.00017035 0.00073475 0.22136
-0.0041421 -0.0020487 -0.00084309 0.00096227
0.00015617 0.00019396 -8.4979e-06 0.00014277 -0.0002156 0.00057421 -0.004173 -0.0019773
-0.13563 0.27071 -0.001402 -0.0053264
0.00014098 0.00010462 0.00015336 0.00027378 -0.00012232 0.00042765 -0.00088873 0.0010028
-0.0013792 -0.0052668 -0.12447 0.28427
6140000000 -0.12982 0.21966 -0.0035329 -0.00051325 0.0016197 0.0020798 7.3909e-05 -1.5555e-05
2.3334e-05 -0.00021218 0.00046993 -0.00023006
-0.0035646 -0.00049368 0.17014 0.31317 -0.0022161 0.0052399 6.4406e-05 4.0926e-05
0.00040115 -7.4661e-05 0.0002611 0.00010215
0.0016758 0.0020853 -0.0019151 0.0053153 -0.18245 0.21487 0.00036397 -7.1249e-05
8.2077e-05 0.00069847 -7.6691e-05 0.00068805
0.00010229 1.3388e-05 6.987e-05 5.8389e-05 0.00029105 -0.00011301 0.013502 0.21214
-0.004653 -0.00089729 -0.00042967 0.001571
0.00013843 -0.00018364 0.00037981 -4.0906e-05 8.9903e-05 0.0007085 -0.0045989 -0.00090535
-0.11538 0.29031 -0.0032476 -0.004185
0.00045977 -0.0002798 0.00032547 7.6586e-05 -4.387e-05 0.00060239 -0.00034998 0.0015283
-0.0032878 -0.004185 -0.085486 0.28264
6200000000 -0.11419 0.22501 -0.0029938 -0.00016877 0.0022715 0.0012632 8.5648e-05 0.00036612
-0.00015303 0.00014459 -0.00026341 -0.00028815
-0.0029485 -0.00013252 0.19795 0.31129 -0.00080121 0.0052655 4.7902e-05 0.00021096
5.6422e-05 1.8824e-05 3.4291e-05 4.5409e-05
0.0022374 0.0012515 -0.00075737 0.0053078 -0.1631 0.22882 7.6242e-05 -0.00031193
0.0004182 0.00017631 0.00028136 0.00019564
8.5879e-05 0.00039286 4.4869e-05 0.00022532 0.00010283 -0.00028941 0.026923 0.22044
-0.0044417 0.00049466 1.7011e-05 0.0012275
-0.00021736 0.00014951 6.6615e-05 3.5534e-07 0.00048472 0.00012195 -0.0045412 0.00051362
-0.10286 0.2956 -0.0039106 -0.0032979
-0.00024676 -0.00032919 6.1937e-05 7.1017e-05 0.000293 0.00027541 8.5621e-05 0.001242
-0.0038636 -0.003207 -0.072593 0.29206
6260000000 -0.099096 0.2379 -0.0030298 0.00087627 0.0022105 0.00053517 0.00030768 -9.4304e-05
4.3564e-05 0.00025537 -0.00010838 -9.4538e-05
-0.0030564 0.00089551 0.21528 0.29594 3.8998e-05 0.0053697 3.072e-05 -6.4649e-05
-9.565e-05 -7.8778e-05 0.00030659 4.4111e-06
0.0022219 0.00046793 0.00019143 0.0053895 -0.14016 0.25036 3.9902e-05 2.7321e-05
0.00020472 -0.00028073 0.00020887 0.0002764
0.00032354 -0.0001152 2.4636e-06 -0.00011105 0.00011395 -5.651e-05 0.042813 0.2157
-0.0040379 0.0017306 0.00063436 0.0012801
0.00017778 0.00016871 -7.1748e-05 -5.6331e-05 0.0002896 -9.6024e-05 -0.0040773 0.0018302
-0.074381 0.29665 -0.004191 -0.0023439
-5.4752e-06 4.144e-05 0.00024324 0.00014636 0.00021535 0.00015645 0.0005296 0.0013004
-0.0041659 -0.0025006 -0.026766 0.2922
6320000000 -0.082735 0.23976 -0.0025612 0.0015607 0.0020379 -0.00047142 9.35e-05 8.0606e-05
-0.00053502 0.00031527 -0.00014954 0.00021709
-0.0025048 0.0015587 0.24047 0.28582 0.0018772 0.0054297 5.9203e-05 5.895e-05
-2.7339e-06 -0.00016117 0.00017102 -0.0001175
0.002102 -0.00046303 0.0019717 0.0055585 -0.12223 0.25831 -0.00025261 -0.00027006
0.00033084 -3.2361e-05 0.00032861 0.00024249
0.00010918 8.7045e-05 8.0161e-05 6.1646e-05 -0.00028848 -0.00027783 0.041701 0.21667
-0.0034864 0.0020959 0.00067404 0.00074296
-0.00053429 0.00045629 -3.7285e-05 -0.00013735 0.00044549 -8.7358e-06 -0.0034553 0.0021
-0.050551 0.30665 -0.004985 -0.0013194
-0.0002031 0.00019336 0.00013227 -0.00011326 0.00033762 0.00039151 0.00074233 0.00076371
-0.004984 -0.0011378 -0.016397 0.28958
6380000000 -0.063023 0.24696 -0.0017478 0.001964 0.0017133 -0.0004935 -3.4223e-05 -2.4253e-05
0.00028499 0.00028425 4.9472e-05 0.00017995
-0.0017632 0.001968 0.25685 0.26638 0.0031322 0.0041976 -0.00018524 -7.6443e-05
-0.00026514 -0.00011791 -0.00011893 -0.00023725
0.0016494 -0.00056364 0.0032799 0.0040172 -0.094246 0.27458 -0.00016003 0.00018339
0.00041634 -0.00027288 0.00056366 0.00015282
-1.7425e-05 -7.3323e-05 -0.00019737 -5.8452e-05 -0.00012293 0.00015926 0.062672 0.20704
-0.0026689 0.0032939 0.00095743 0.00080765
0.0002795 0.00018172 -0.00028486 -0.00014686 0.0004388 -0.00017533 -0.0027172 0.0033386
-0.030153 0.29882 -0.0046801 0.0003128
0.00012195 0.0002006 -0.00020135 -0.00026369 0.0004652 5.4276e-06 0.00095213 0.00075838
-0.0045046 0.00018885 0.023499 0.29261
6440000000 -0.040072 0.25734 -0.00077242 0.0023919 0.0016712 -0.00081176 0.00038259 -0.00010206
0.00027846 -0.00043024 -0.00012878 -0.00032509
-0.00077577 0.0023746 0.27745 0.25184 0.0034532 0.0029233 0.00016131 -1.4824e-05
-6.4496e-05 3.1098e-05 -0.00023418 -0.00032137
0.0016266 -0.00089087 0.0034817 0.0028904 -0.076741 0.28873 -0.00021133 0.00030058
-0.00046559 -1.9348e-05 0.000496 -0.00051026
0.00037682 -7.7766e-05 0.0001431 -4.8313e-06 -0.00019306 0.00033783 0.064858 0.20306
-0.0016636 0.0036626 0.00098242 0.00063961
0.00017476 -0.00040113 -8.4912e-05 6.7205e-06 -0.00056251 4.3135e-05 -0.0016062 0.0037544
0.012495 0.30288 -0.0043766 0.0014181
-0.00021588 -0.00028253 -0.00013421 -0.00034314 0.00040927 -0.00046549 0.00099563 0.00072201
-0.0044991 0.0015819 0.035208 0.27596
6500000000 -0.021815 0.2568 -0.00013064 0.0019681 0.0013074 -0.001064 0.0001693 -2.8886e-05
0.00011091 0.00012391 -7.4024e-05 0.00033813
-0.00011626 0.0019745 0.30194 0.22446 0.0037265 0.0023965 9.0116e-05 -3.7689e-06
0.00015611 8.522e-05 0.00025386 -7.5526e-05
0.0013929 -0.00098018 0.0037662 0.0023464 -0.065104 0.28561 7.282e-05 1.9702e-05
5.2823e-05 -0.00015965 -9.4324e-05 -0.00021979
0.00019114 -8.3719e-05 0.00012366 6.0113e-06 5.3396e-05 -2.5621e-05 0.088789 0.19784
-0.00019725 0.0038603 0.0010599 0.00050291
0.00018295 7.9846e-05 0.00017791 0.00015773 6.997e-05 -0.00014091 -0.0001628 0.0037778
0.033701 0.30604 -0.0033361 0.0027445
-6.5462e-05 0.00026764 0.00020823 -7.388e-05 5.9936e-05 -9.6031e-05 0.0011908 0.00039936
-0.0031546 0.0025741 0.071801 0.27731
