# Supplementary material for: Early Detection of Alzheimer’s Disease via Machine Learning-Based Microwave Sensing: An Experimental Validation
Source: Sensors (Basel). 2025 Apr 25;25(9):2718. doi: 10.3390/s25092718 (PMC12074295; doi:10.3390/s25092718)
Supplement: Supplementary file 1 [file sensors-25-02718-s001.zip › measurements_paper_sensors/26 febbraio - PART1/set4 H/CSF_H_m10.s6p]

!Keysight Technologies,M9804A,MY58100912,A.14.10.03
!Date: Thursday, April 27, 2023 10:28:33
!Correction: S11(C  6-Port  ) 
!S12(C  6-Port  ) 
!S13(C  6-Port  ) 
!S14(C  6-Port  ) 
!S15(C  6-Port  ) 
!S16(C  6-Port  ) 
!S21(C  6-Port  ) 
!S22(C  6-Port  ) 
!S23(C  6-Port  ) 
!S24(C  6-Port  ) 
!S25(C  6-Port  ) 
!S26(C  6-Port  ) 
!S31(C  6-Port  ) 
!S32(C  6-Port  ) 
!S33(C  6-Port  ) 
!S34(C  6-Port  ) 
!S35(C  6-Port  ) 
!S36(C  6-Port  ) 
!S41(C  6-Port  ) 
!S42(C  6-Port  ) 
!S43(C  6-Port  ) 
!S44(C  6-Port  ) 
!S45(C  6-Port  ) 
!S46(C  6-Port  ) 
!S51(C  6-Port  ) 
!S52(C  6-Port  ) 
!S53(C  6-Port  ) 
!S54(C  6-Port  ) 
!S55(C  6-Port  ) 
!S56(C  6-Port  ) 
!S61(C  6-Port  ) 
!S62(C  6-Port  ) 
!S63(C  6-Port  ) 
!S64(C  6-Port  ) 
!S65(C  6-Port  ) 
!S66(C  6-Port  ) 
!S6P File: Measurement: :
# Hz S  RI   R 50
500000000 -0.32757 -0.054337 -0.011263 -0.0008114 -0.0080053 0.0121 -0.0035202 0.012887
0.011429 0.0049993 -0.003703 0.0097553
-0.011312 -0.00096888 -0.40908 -0.069047 0.0073916 -0.011226 0.0017484 0.012169
0.0077452 0.0029304 0.0025537 0.013565
-0.0080367 0.012144 0.0075986 -0.011301 -0.25491 0.1946 0.0068438 0.0031696
-0.00061788 0.0085803 0.0024578 0.011151
-0.0038295 0.012649 0.0013342 0.012191 0.0066303 0.0030537 -0.3296 0.044374
-0.019468 -0.0050814 0.013916 0.027469
0.011775 0.0051465 0.0079791 0.0031822 -0.00045459 0.0086274 -0.019385 -0.0053066
-0.25712 -0.15861 -0.027719 0.0055963
-0.0035724 0.0098821 0.0022607 0.01412 0.0021457 0.011118 0.014024 0.027668
-0.028125 0.006211 -0.25999 -0.14284
560000000 -0.31219 0.10814 -0.022217 -0.065909 0.00092085 0.013056 0.0042134 0.01075
0.009875 0.0044635 0.011 0.0079422
-0.022253 -0.065983 -0.37113 0.094114 -0.041357 -0.038739 0.013787 0.0032299
-0.012411 -0.0039717 0.0037165 8.4636e-05
0.0010801 0.012922 -0.041593 -0.038668 -0.17875 0.24373 -4.3162e-05 -0.0050035
0.016425 0.0041927 0.0078846 -0.0064357
0.0047548 0.01074 0.013859 0.0036114 -1.9942e-05 -0.0049847 -0.30514 0.1363
0.0042779 -0.022553 0.0054974 -0.021445
0.010218 0.0042868 -0.011934 -0.0038283 0.016262 0.0042725 0.0043803 -0.022877
-0.30539 0.013724 0.0072179 -0.047175
0.011026 0.0080015 0.0037377 9.2728e-05 0.0082096 -0.0064256 0.0057086 -0.021274
0.0085563 -0.047637 -0.32638 0.0032285
620000000 -0.27128 0.086966 -0.023666 0.009435 0.0034413 0.0088776 0.0081043 -0.0046664
0.012714 -0.0013632 0.00063324 -0.0025393
-0.023478 0.0092882 -0.39924 0.040481 -0.019423 0.000992 -0.0011148 -0.0020932
0.011133 -0.0059865 0.0013884 -0.0032885
0.0035879 0.0088237 -0.019425 0.0010618 -0.15271 0.25184 -0.00043568 -0.0047819
-0.003887 -0.0028907 0.0096961 -0.0032499
0.007751 -0.004096 -0.0012147 -0.0021213 -0.0007143 -0.0047374 -0.26318 0.14506
-0.039334 -0.017579 0.01333 0.027699
0.012732 -0.0015089 0.011213 -0.0059104 -0.0036834 -0.0029134 -0.039304 -0.017869
-0.23171 -0.017583 -0.040155 0.015498
0.00040484 -0.0022488 0.001406 -0.0031573 0.0091882 -0.0029957 0.01357 0.027576
-0.040433 0.015977 -0.23734 -0.036574
680000000 -0.23637 0.17829 -0.026265 -0.014223 0.0046773 0.0051598 0.0011678 -0.0068683
-0.0028648 -0.011286 0.0052688 -0.0064985
-0.026179 -0.014063 -0.38897 0.1429 -0.032252 -0.0010241 -0.0017371 -0.00058485
-0.0022726 -0.0093061 -0.0013003 -0.0012646
0.0046347 0.0051125 -0.032324 -0.00095385 -0.10576 0.27495 -0.00093497 -0.00052861
-0.0014637 0.00029323 -0.0031135 -0.0087215
0.001082 -0.0070616 -0.0015973 -0.00064499 -0.00084647 -0.00055198 -0.21948 0.20009
-0.025491 -0.0065737 -0.0063739 -0.011078
-0.0026454 -0.011376 -0.002345 -0.0093376 -0.0014998 0.00031014 -0.025434 -0.0066907
-0.26853 0.082549 -0.0083724 -0.0061775
0.0057578 -0.0068087 -0.0011572 -0.0012786 -0.0028784 -0.0088224 -0.0068122 -0.010962
-0.0080236 -0.006163 -0.25985 0.074245
740000000 -0.19088 0.17035 -0.04036 0.026939 0.013051 -0.0046176 0.00039514 -0.0041515
-0.0046834 -0.0014929 -0.0061358 0.0022662
-0.040244 0.027043 -0.33504 0.16122 -0.035411 0.034232 -0.00029717 -0.006617
-0.01169 0.0080456 -0.0009731 -0.006462
0.012951 -0.0045833 -0.035412 0.034299 -0.072169 0.27562 -0.0018859 0.0029376
-0.0025616 -0.0045842 -0.001416 0.0011255
0.0004502 -0.0039762 -0.00023028 -0.0065832 -0.0019814 0.0030329 -0.20188 0.20505
-0.040353 -0.0046096 0.021582 0.016924
-0.0046963 -0.0018204 -0.011651 0.0076134 -0.0023769 -0.004521 -0.0405 -0.0048221
-0.17904 0.10165 -0.038238 0.0014289
-0.0059777 0.0027739 -0.0014223 -0.0065051 -0.0014417 0.00088853 0.021818 0.016573
-0.03812 0.0019603 -0.25278 0.077453
800000000 -0.16342 0.21625 -0.022255 0.016403 0.0052853 -0.0098046 -0.0040069 -0.0022746
-0.0044109 0.0018096 0.0041402 0.00088168
-0.022226 0.016314 -0.34256 0.23297 -0.0080273 0.034311 -0.0023052 0.002115
-0.00086888 0.0024625 0.00082983 0.0052652
0.0052145 -0.0099042 -0.0079607 0.034336 -0.034123 0.30137 0.00067625 0.0015092
0.00021576 0.0035394 -0.001719 0.00071119
-0.0039791 -0.0022924 -0.0023409 0.0021383 0.00067704 0.0013798 -0.17262 0.23418
-0.027226 0.014954 0.014727 -0.010587
-0.0042415 0.001879 -0.00081391 0.0025488 0.00030715 0.0036145 -0.027213 0.015202
-0.21009 0.13207 -0.016687 0.021162
0.0044803 0.00085592 0.0011009 0.0054073 -0.0017542 0.00076644 0.014571 -0.010418
-0.016861 0.020705 -0.24869 0.1283
860000000 -0.1278 0.23752 -0.017563 0.03057 -0.0033971 -0.0097373 -0.0018996 0.00035974
0.0041601 0.0048549 -0.0036774 -0.0030595
-0.017545 0.030513 -0.29371 0.27729 0.0080218 0.033871 0.00026469 0.0021538
0.003882 0.0010204 0.0038703 4.7672e-05
-0.0033971 -0.00968 0.00812 0.033879 0.015418 0.31119 -0.00031182 -0.00016275
0.002547 -0.0011886 0.0013377 0.0040435
-0.0019087 0.00044168 0.00036819 0.002128 -0.00030114 -0.00011796 -0.1339 0.24549
-0.016265 0.0202 -0.0065631 -0.0098807
0.0042065 0.0049401 0.0038436 0.00099713 0.0025114 -0.0011922 -0.016203 0.020019
-0.15458 0.1763 -0.022126 0.018079
-0.0038849 -0.0031155 0.0037702 -4.2699e-05 0.0014362 0.004114 -0.0063311 -0.0098796
-0.021923 0.018364 -0.19647 0.17742
920000000 -0.10452 0.26037 0.0050735 0.039143 -0.0088175 -0.0041481 -0.0018796 0.0018251
0.00065793 0.0012655 0.0030482 -0.0012946
0.0050337 0.039096 -0.26701 0.29807 0.028181 0.022368 0.0014665 0.0011746
0.0066206 -0.00012878 0.0038392 -0.0027793
-0.0088407 -0.0040803 0.028268 0.022299 0.061475 0.31232 0.0018925 3.7479e-05
0.000912 -0.00026077 0.00099521 -0.0015275
-0.0018312 0.0016287 0.0014831 0.0012253 0.0018945 4.1985e-05 -0.10998 0.26096
-0.0084044 0.030525 0.0045183 -0.0060497
0.00074844 0.0013303 0.0067048 -0.00011626 0.00091163 -0.00024738 -0.0083069 0.03082
-0.14102 0.18361 -0.001488 0.026667
0.0031844 -0.0011323 0.0041501 -0.0027682 0.0010203 -0.0014978 0.0045327 -0.0058731
-0.001647 0.026377 -0.20743 0.18963
980000000 -0.058321 0.28268 0.017444 0.029939 -0.0088178 0.0046232 0.00172 0.0035431
0.0038996 -0.0014729 -0.0033108 -0.0028537
0.017376 0.029856 -0.21493 0.33558 0.032902 0.0048 0.0019544 -0.00013007
0.0018154 -0.0057575 -0.00027839 -0.0027745
-0.008802 0.0046386 0.032944 0.0046873 0.10812 0.30779 0.00059459 -0.0011286
0.00050259 -0.0017771 0.0014967 -0.00036216
0.001708 0.0035565 0.0019564 -0.00014722 0.00057697 -0.0011662 -0.070462 0.27285
0.010249 0.028573 -0.0092087 -0.0077954
0.0038199 -0.001524 0.0017885 -0.0057481 0.00048246 -0.0017725 0.010386 0.028388
-0.1065 0.2099 0.0073674 0.018572
-0.0034407 -0.0029261 -0.00050242 -0.0027199 0.0014778 -0.00034259 -0.0092695 -0.007743
0.0071596 0.018703 -0.16653 0.2387
1040000000 -0.016403 0.29019 0.033218 0.018729 -0.00078952 0.0071056 0.0023392 0.00070643
0.00046774 -0.003758 -4.858e-05 -0.0013038
0.033152 0.018738 -0.17908 0.34809 0.029335 -0.01461 0.0016307 -0.0018523
-0.0020898 -0.0025503 -0.001046 -0.002668
-0.00076922 0.0071275 0.029284 -0.014743 0.15517 0.2936 -0.0005271 -0.0014796
-0.0015181 -0.0011059 -0.00068974 -0.0011052
0.0023813 0.00053362 0.001622 -0.0018109 -0.00050177 -0.0014651 -0.042224 0.28109
0.021049 0.016225 -0.0016671 0.0012665
0.00047784 -0.0037024 -0.0020176 -0.0026072 -0.001551 -0.0011336 0.020994 0.0163
-0.073515 0.21505 0.01418 0.01745
-3.8264e-05 -0.0012565 -0.0011546 -0.0028219 -0.0006456 -0.0011485 -0.0015608 0.0013599
0.01428 0.017467 -0.14488 0.2597
1100000000 0.027624 0.30071 0.036237 -0.0038559 0.0033673 0.0037199 0.0022945 -0.0010021
-0.0021076 -0.0026683 -0.0041268 -0.00015001
0.036181 -0.0038479 -0.13682 0.36768 0.015066 -0.027519 -3.3278e-05 -0.0018064
-0.003249 -0.00068613 -0.0037194 -0.00083014
0.0033684 0.003728 0.014977 -0.027612 0.20066 0.27436 -0.0017777 0.00013795
-0.0016069 0.00055396 -0.001096 -0.00048326
0.002307 -0.001 -3.2438e-05 -0.0018003 -0.0017821 0.00013016 -0.0021201 0.28574
0.024856 0.0026585 -0.0020933 -0.00049404
-0.0021661 -0.0026611 -0.003305 -0.00063772 -0.0016044 0.00057402 0.024968 0.0025952
-0.053675 0.22686 0.019534 0.0073224
-0.0040393 -0.00021245 -0.0036758 -0.00076549 -0.0011181 -0.00046542 -0.0021792 -0.00051074
0.019468 0.0073155 -0.10075 0.29241
1160000000 0.079953 0.29723 0.024227 -0.020571 0.0030884 -0.00083964 -0.00022044 -0.00212
-0.0040532 -0.0007396 -0.0011919 0.0042965
0.024212 -0.020525 -0.091441 0.37216 -0.0037024 -0.028575 -0.0016412 -0.0015763
-0.0027417 0.0023092 -0.0014815 0.0019019
0.0030715 -0.00084765 -0.0038459 -0.028589 0.24511 0.24417 -0.00075918 0.0015784
-0.0004682 0.001712 -0.00092957 0.00029456
-0.00023775 -0.0022162 -0.001651 -0.0015607 -0.00077439 0.0016022 0.038871 0.28198
0.020459 -0.012111 -0.0039067 0.004353
-0.003989 -0.00077081 -0.0026609 0.0023257 -0.00048336 0.0016854 0.02034 -0.012164
-0.018 0.23402 0.017751 -0.0018414
-0.0011089 0.004257 -0.0014135 0.0018661 -0.00090739 0.00027018 -0.0038552 0.0043878
0.017729 -0.0017825 -0.051664 0.2962
1220000000 0.12315 0.28662 0.010972 -0.029991 -0.0014425 -0.0013697 0.00011961 -0.00095175
-0.0023353 0.0022235 0.0012583 0.0017427
0.011004 -0.029943 -0.048958 0.38531 -0.016643 -0.020882 -0.0025738 0.00041718
-6.7294e-05 0.0029166 -0.0008921 0.0018888
-0.001446 -0.0013502 -0.016748 -0.020842 0.28404 0.2051 0.00072871 0.0016616
0.00047844 0.0011333 0.00020118 0.00069801
0.0001425 -0.00091788 -0.0025718 0.00041308 0.00072113 0.0016321 0.077958 0.27171
0.0095197 -0.018344 0.001598 0.0011334
-0.0023424 0.0022443 -7.3781e-05 0.0029436 0.00049119 0.0011414 0.0095455 -0.018289
0.0067594 0.23934 0.012682 -0.012984
0.0012139 0.0017649 -0.00088902 0.0020004 0.00020478 0.00068222 0.0016287 0.0010707
0.012666 -0.013014 -0.022919 0.31389
1280000000 0.17357 0.26745 -0.0076157 -0.028579 -0.0019616 0.0019733 -0.00095584 -0.0019377
-0.00081945 0.0030768 0.0025161 0.0013046
-0.0075966 -0.028565 -0.0026872 0.378 -0.023556 -0.0081927 -0.0010858 0.0014004
0.0015334 0.0018078 0.0006193 0.0021774
-0.0019785 0.0019892 -0.023612 -0.0081005 0.31543 0.16256 0.001476 7.7868e-05
0.0010348 0.00035412 0.00027724 0.00030114
-0.00096528 -0.0019649 -0.0011311 0.0013929 0.0014853 9.1248e-05 0.11441 0.25499
-0.00036498 -0.020123 -0.00094749 0.00036289
-0.0007286 0.003051 0.001594 0.0018082 0.0010114 0.00033439 -0.00041747 -0.020148
0.043404 0.24202 0.0019518 -0.015109
0.0026262 0.0013856 0.00064478 0.0021036 0.00027715 0.00035693 -0.00088904 0.0004084
0.0020866 -0.015127 0.025424 0.31831
1340000000 0.21128 0.23348 -0.017143 -0.019173 0.00030437 0.0043045 -0.001686 -0.00081035
0.0015383 0.0025702 0.0018178 -0.0013977
-0.017106 -0.019168 0.036643 0.37037 -0.0209 0.0042793 -0.00032878 0.0021679
0.0018822 0.00091823 0.0011913 0.00076114
0.00030577 0.0043 -0.020896 0.004379 0.33895 0.11364 0.0010437 -0.00075195
0.00055033 -0.00051926 0.0001645 0.00016262
-0.0016708 -0.00078408 -0.00031316 0.0021375 0.0010579 -0.00074376 0.14691 0.23238
-0.0095011 -0.016842 0.00044449 0.0010106
0.0015128 0.0025969 0.0018729 0.0009231 0.0005427 -0.00053274 -0.0095708 -0.016799
0.073474 0.2342 -0.0042165 -0.013364
0.0018034 -0.0014013 0.0011871 0.00078661 0.00015798 0.00020692 0.0004762 0.00095952
-0.0043214 -0.013284 0.063538 0.31407
1400000000 0.24437 0.19678 -0.023332 -0.0079637 0.0047766 0.003193 -0.0020734 0.00047502
0.002316 0.00092424 0.00047863 -0.0013232
-0.023293 -0.0079523 0.073593 0.35901 -0.014408 0.012159 0.0014129 0.0015586
0.0014152 -0.00057446 0.0011803 0.00027976
0.0047988 0.0031705 -0.014381 0.012239 0.35208 0.059384 0.00020851 -0.0015206
0.00017748 -0.00027432 0.00042147 0.00031584
-0.0020879 0.00049513 0.0014072 0.0015937 0.0001687 -0.0015123 0.17424 0.20308
-0.015494 -0.0099671 -0.00093092 0.00026069
0.0023195 0.00089021 0.0013725 -0.00061847 0.00019501 -0.00026657 -0.015502 -0.0099646
0.10552 0.2282 -0.01024 -0.0082952
0.00048736 -0.0013093 0.0011747 0.00030392 0.00042291 0.00030178 -0.0010163 0.00031894
-0.010122 -0.0082511 0.10854 0.30605
1460000000 0.26867 0.15365 -0.020455 0.0044747 0.0052208 -0.0014616 -0.0016169 0.0016394
0.0020696 -0.00041358 -0.00023349 -0.00087919
-0.020434 0.0044408 0.10903 0.33817 -0.0057154 0.014976 0.0019581 0.000299
0.0010623 -0.0014663 0.0012468 -0.00051464
0.0051945 -0.0015024 -0.0056591 0.015016 0.35899 0.0040585 -0.0010316 -0.001463
0.00018273 -0.00031807 0.00063549 -0.00028937
-0.0016332 0.0016486 0.0019537 0.00026052 -0.0010288 -0.001448 0.19997 0.17401
-0.016871 -0.0030447 -0.00053294 0.0024573
0.0020923 -0.00040139 0.0010569 -0.0014794 0.0001888 -0.00030676 -0.016882 -0.0029843
0.13537 0.21231 -0.011783 -0.0022418
-0.0002606 -0.0009257 0.0013005 -0.00055017 0.00062044 -0.00029688 -0.00049912 0.0024388
-0.011786 -0.0022333 0.14275 0.28604
1520000000 0.2809 0.11156 -0.015027 0.009873 0.0032323 -0.0037805 3.18e-05 0.0025898
0.0020828 -0.0016971 -0.00098688 -0.00019744
-0.015017 0.0098476 0.143 0.32395 0.0017525 0.012568 0.0018765 -0.00091818
9.3528e-05 -0.0012032 0.00037515 -0.00097464
0.0032261 -0.0038015 0.0018177 0.012568 0.3508 -0.054433 -0.0011106 -0.00053536
0.00049522 -0.00079393 0.00013024 -0.00013593
2.4837e-05 0.0026248 0.0018867 -0.0009033 -0.0011134 -0.00053518 0.22132 0.13569
-0.016109 0.0029824 0.0017879 0.0021998
0.0020492 -0.0016838 7.8336e-05 -0.0012273 0.00050016 -0.00080815 -0.016122 0.0030362
0.16255 0.19705 -0.011329 0.0017374
-0.00096747 -0.00016778 0.00035553 -0.00098446 0.00012496 -0.00013157 0.001734 0.0021992
-0.011401 0.0016802 0.17594 0.26675
1580000000 0.29106 0.066789 -0.0085358 0.013426 -0.00091585 -0.0044812 0.0014742 0.0020612
-0.00011239 -0.002144 -0.00034455 0.00038026
-0.0085328 0.013404 0.17092 0.3006 0.0051362 0.0076679 0.00058905 -0.0018542
-0.00064884 -0.0012196 -0.00021507 -0.00080228
-0.00093106 -0.0044968 0.0051989 0.0076634 0.32916 -0.11093 -0.0017756 0.00044485
-0.00037032 -0.0011818 0.00028845 -0.00056062
0.0015011 0.0020343 0.00055866 -0.0018505 -0.001772 0.00047719 0.23409 0.098166
-0.012701 0.0083657 0.0026865 0.00069083
-0.0001337 -0.0021407 -0.00067607 -0.0012276 -0.00036183 -0.0011813 -0.012643 0.0084393
0.18609 0.17915 -0.0090156 0.0073112
-0.00037101 0.00037849 -0.00017537 -0.00077959 0.00026151 -0.00053892 0.0026839 0.00073413
-0.0089915 0.0073991 0.20966 0.243
1640000000 0.29433 0.02484 -0.0017554 0.012417 -0.0025949 -0.0022323 0.002896 0.0010567
-0.00051477 -0.0017211 -0.00025493 0.00062986
-0.0017628 0.012411 0.20216 0.27538 0.005571 0.0029369 -0.00079018 -0.0019605
-0.0011619 -0.00043667 -0.00044178 -0.00073784
-0.0025799 -0.0022112 0.0055802 0.0028953 0.29962 -0.1613 -0.00085033 0.001608
-0.0010176 -0.00092961 -0.0001037 -0.00055608
0.0029211 0.0010591 -0.00079686 -0.0019561 -0.00084251 0.0016162 0.2463 0.050033
-0.0082826 0.010334 0.0026918 -0.0010791
-0.00053064 -0.0017069 -0.0011524 -0.00042908 -0.0010161 -0.00092488 -0.0083016 0.01034
0.20856 0.15311 -0.0041771 0.0091383
-0.00021349 0.00060676 -0.00047962 -0.00073865 -8.767e-05 -0.00053809 0.0027142 -0.0011206
-0.0041812 0.0090839 0.23675 0.21135
1700000000 0.28639 -0.020074 0.0018672 0.0098249 -0.0031242 0.00031995 0.0031955 -0.0012975
-0.0021468 -0.00081219 0.00054403 0.00041694
0.0018557 0.0098025 0.21996 0.24442 0.0033083 0.00018827 -0.0016954 -0.00057632
-0.00093686 0.00018426 -0.0008197 -0.00048434
-0.0031374 0.00031485 0.0033031 0.00017514 0.25355 -0.1995 0.00045248 0.0018497
-0.0020448 -2.1216e-05 -0.00015427 -0.00070121
0.0031853 -0.0013085 -0.0017172 -0.0005654 0.00044286 0.0018487 0.24241 0.0020402
-0.0047578 0.011288 0.0015753 -0.0021768
-0.0021699 -0.00080955 -0.00095211 0.00018409 -0.00204 -5.9153e-05 -0.0047169 0.011354
0.22545 0.13196 0.00013851 0.0091227
0.00057463 0.00043151 -0.0008305 -0.00047379 -0.00019991 -0.0006873 0.0015228 -0.0021941
0.0001483 0.0091529 0.25341 0.17813
1760000000 0.2761 -0.068447 0.0044461 0.0066017 -0.0019845 0.00088087 0.0012294 -0.0035983
-0.001581 0.00054885 0.00037886 -0.00049544
0.0044403 0.0065738 0.24781 0.20497 0.00089184 -0.0014423 -0.0013401 0.0003513
-0.00099342 0.0011288 -0.0005496 0.00037911
-0.0020019 0.00086127 0.00088636 -0.0014507 0.20477 -0.23071 0.0014126 0.001266
-0.0011711 0.0015777 -0.0012797 -0.00071981
0.0011692 -0.0036091 -0.0013362 0.00036708 0.0014168 0.0012794 0.23564 -0.047401
-0.00081581 0.010542 -0.00028429 -0.0025438
-0.001569 0.0005876 -0.00098946 0.0011355 -0.0011701 0.0015832 -0.00075029 0.01049
0.24013 0.098074 0.0037945 0.0066437
0.00037406 -0.0005155 -0.00059089 0.00038141 -0.0012413 -0.00073811 -0.0002053 -0.0025355
0.0038468 0.006622 0.268 0.14102
1820000000 0.25116 -0.1067 0.0048201 0.0028358 -2.5595e-05 0.0020366 -0.0011122 -0.0032029
-0.0013242 0.0011937 -0.00015989 -5.4113e-05
0.0048284 0.0028507 0.25796 0.17406 -0.001098 -0.00012412 -0.0012568 0.0010836
0.00016342 0.0013208 -0.00069002 0.00045887
6.4946e-06 0.0020308 -0.0011017 -0.00012268 0.15412 -0.24496 0.0018409 0.00018343
5.6401e-05 0.0025327 -0.0016423 0.0002507
-0.0011095 -0.0031962 -0.001236 0.0011109 0.0018406 0.0001768 0.20662 -0.094705
0.0017683 0.0088494 -0.0017588 -0.0016765
-0.0013276 0.0011847 0.0001873 0.0013113 5.0772e-05 0.0025444 0.0017278 0.0089434
0.25617 0.0679 0.0044547 0.0032302
-0.00014053 -4.251e-05 -0.0006822 0.0004663 -0.0017067 0.00024417 -0.0018049 -0.0017563
0.0043936 0.0032251 0.27089 0.10489
1880000000 0.21565 -0.14616 0.0025566 0.00037224 -0.00057707 0.0021547 -0.0028891 -0.0022374
-3.0119e-05 0.0019617 0.00031302 -0.00058828
0.0025518 0.00037026 0.26274 0.12831 -0.0031938 0.0023066 -3.4841e-06 0.0016507
0.00087791 0.0011039 0.00014994 0.0010454
-0.00055136 0.0021546 -0.0031824 0.0023158 0.10211 -0.25115 0.0015993 -0.0013314
0.0018219 0.0017398 -0.0010551 0.0015682
-0.0028621 -0.0023196 -1.2257e-05 0.0016186 0.0015985 -0.0013517 0.16825 -0.13443
0.0032121 0.0062242 -0.0021449 0.00029119
2.5841e-05 0.001952 0.00089251 0.0010837 0.0018192 0.0017435 0.0032902 0.0062025
0.2596 0.037171 0.0045664 0.0014132
0.00028162 -0.00068071 0.00012932 0.0010068 -0.0010339 0.0015904 -0.0021211 0.00034837
0.0046424 0.0013571 0.27155 0.072509
1940000000 0.177 -0.17273 0.00026714 -0.0014915 0.001404 0.002027 -0.003731 0.00048235
0.0016394 0.0010699 -0.00053261 -0.0006729
0.00026498 -0.0014686 0.26474 0.095731 -0.0015567 0.0048612 0.0010713 0.0012063
0.0018645 0.00019732 0.00091076 0.00018567
0.0013934 0.0020136 -0.0015185 0.0048702 0.059294 -0.24335 6.1157e-05 -0.0020266
0.0023526 0.00012303 0.00026915 0.0016209
-0.0037596 0.00047761 0.0010734 0.0012243 7.8255e-05 -0.0020663 0.11797 -0.16765
0.0027391 0.0041594 -0.0012107 0.0014532
0.0016657 0.0011125 0.0018638 0.00019384 0.0023485 0.00013294 0.0026557 0.0041519
0.26284 -0.0021916 0.003398 -0.0018669
-0.00050806 -0.00065671 0.00090219 0.00017869 0.00024035 0.0015847 -0.0012649 0.0013589
0.0033222 -0.0017901 0.26282 0.035786
2000000000 0.12989 -0.18654 -0.003512 0.00061115 0.0028466 0.0015406 -0.0024444 0.003493
0.0013138 -0.00010884 -0.00084611 0.00046602
-0.0035246 0.00060289 0.25021 0.060166 -0.0005823 0.0069795 0.001401 0.00016442
0.0010911 -0.0014164 0.00038153 6.6646e-05
0.0028538 0.0015484 -0.00054514 0.0070007 0.017438 -0.22808 -0.0014766 -0.0011387
0.0018275 -0.0015171 0.001597 0.0014335
-0.0024452 0.0034807 0.0013686 0.00011917 -0.0014789 -0.0011181 0.06379 -0.17975
0.0013003 0.0027555 2.4158e-05 0.001967
0.0013081 -0.00011459 0.0010792 -0.0014393 0.0018207 -0.0015459 0.0014106 0.0027584
0.25735 -0.035693 0.00043875 -0.0026263
-0.00079889 0.00045224 0.00039466 7.5981e-05 0.0016382 0.0014521 -5.1542e-05 0.0020758
0.0004678 -0.0026356 0.24977 0.0085948
2060000000 0.084279 -0.19324 -0.0047332 0.0028857 0.003025 -0.00058255 0.00060878 0.0034105
0.0012862 -0.00096497 -0.00024237 0.001287
-0.0047262 0.002875 0.23776 0.031439 0.0041833 0.0080901 0.00081027 -0.00059003
0.00028073 -0.0015697 0.00052843 -0.00016353
0.0030078 -0.00061926 0.0042235 0.0080736 -0.014025 -0.20953 -0.0012298 0.0006743
0.00010388 -0.0021887 0.0028781 0.00017093
0.00059548 0.0034441 0.00087194 -0.00055893 -0.0012634 0.00064843 0.011858 -0.17752
0.00014461 0.0032891 0.00093378 0.00068093
0.0012922 -0.0010164 0.00025674 -0.0015407 8.4148e-05 -0.0021479 8.2671e-05 0.0032602
0.24301 -0.074373 -0.0011222 -0.0034176
-0.00022841 0.0013166 0.0005314 -0.00013234 0.0029759 0.00018161 0.00090688 0.00066059
-0.0012131 -0.0034341 0.2364 -0.016191
2120000000 0.038273 -0.18462 -0.0039058 0.0065124 0.0023842 -0.0024499 0.0027423 0.0021974
9.8317e-06 -0.0015535 0.00076254 0.00025993
-0.0038949 0.0064675 0.21609 0.0067693 0.006411 0.0043836 0.00096588 -0.001035
-0.0014044 -0.001831 4.3406e-05 -0.0010836
0.0023668 -0.0024675 0.0064689 0.0043556 -0.042663 -0.1935 -0.00049613 0.0011605
-0.0019116 -0.0012782 0.00025098 -0.0021515
0.0027511 0.0022954 0.00094344 -0.001048 -0.00054781 0.0011714 -0.03969 -0.16071
-0.0013057 0.0049511 0.001468 0.00076536
5.8252e-06 -0.0015062 -0.0014081 -0.0018323 -0.0019237 -0.0012734 -0.0011833 0.0049829
0.22427 -0.11014 -0.0049337 -0.001327
0.00082109 0.00024389 2.2485e-05 -0.0010457 0.0002855 -0.0021263 0.0015455 0.00075646
-0.0048326 -0.0012647 0.21481 -0.032088
2180000000 -0.0012522 -0.17057 -0.0021802 0.0099997 0.00071853 -0.0021512 0.003116 -0.00029347
-0.00011933 -0.00096329 0.0011617 0.00038269
-0.0022221 0.0099976 0.19626 -0.010762 0.0074443 0.0036672 -0.00063417 -0.0014783
-0.0020708 0.00078642 -1.9612e-05 0.00049635
0.00071572 -0.0021537 0.0074474 0.0036036 -0.063388 -0.16932 0.00096677 0.0012455
-0.0010013 0.00039012 0.00027918 -0.0017319
0.0030803 -0.00031921 -0.00066794 -0.0014386 0.0011061 0.0012816 -0.076883 -0.13427
-0.00021587 0.0072414 0.0014644 6.4269e-05
-0.00010652 -0.00096856 -0.0020813 0.00086243 -0.001049 0.00041037 -0.00023814 0.0071781
0.19601 -0.1407 -0.0050269 0.0020639
0.0011995 0.00040295 1.2769e-05 0.0004908 0.00031168 -0.0017571 0.001294 0.00012248
-0.0051882 0.0019553 0.19894 -0.046659
2240000000 -0.029965 -0.14641 0.002308 0.011344 -0.00039542 -0.0029673 0.0021158 -0.0024812
-0.0014728 -0.00047776 0.00071138 -0.0019371
0.002279 0.011368 0.1766 -0.016482 0.0081615 0.00037415 -0.00051992 -0.00049727
-0.00024197 0.0012462 -0.00067552 -0.00064542
-0.00040201 -0.0029208 0.0081848 0.00030724 -0.080727 -0.14509 0.0015735 -0.0016691
-0.00082418 0.00025535 -0.0023109 -0.0013132
0.0020625 -0.0024458 -0.00051832 -0.0005012 0.0014293 -0.0016231 -0.11085 -0.10551
0.0017614 0.008867 0.00098395 -0.00042142
-0.0015214 -0.00043038 -0.00024251 0.0012624 -0.00080657 0.00019895 0.0017265 0.0089771
0.16464 -0.15918 -0.005239 0.0044489
0.00074776 -0.0019182 -0.00070001 -0.00064278 -0.0023153 -0.0013113 0.0012392 -0.00051558
-0.0050913 0.0045336 0.17577 -0.057661
2300000000 -0.056866 -0.11853 0.0078118 0.0093971 -0.0011483 -0.0022085 -0.0004838 -0.0017504
-0.00085185 0.00057032 -0.0011196 -0.0008322
0.0078162 0.0093981 0.15537 -0.025265 0.0084017 -0.0018829 -0.00096006 0.00038561
-0.00012504 0.0014739 -0.00010239 0.00074407
-0.0012309 -0.0022298 0.0083672 -0.0019349 -0.093543 -0.12123 -0.00043043 -0.0013128
0.0001436 0.0015213 -0.0018152 0.00082353
-0.00044985 -0.001857 -0.0009745 0.00038243 -0.00044402 -0.0013687 -0.13164 -0.069338
0.0054347 0.0093723 0.00082187 -0.001387
-0.00081351 0.00052211 -0.00012 0.0014693 0.00017687 0.0015452 0.0055655 0.0093312
0.12574 -0.17937 -0.002828 0.0077913
-0.0012175 -0.0008542 -4.639e-05 0.00076665 -0.0018044 0.00087874 0.00070201 -0.0013807
-0.0028559 0.0076874 0.15939 -0.058538
2360000000 -0.07305 -0.08732 0.010984 0.0084299 -0.0011952 -0.0016806 -0.0016498 -0.0009612
-0.00060348 0.00076818 -0.0018053 -0.000506
0.010979 0.008417 0.14665 -0.024765 0.0079891 -0.0046845 -0.00093583 0.00078069
0.0018354 0.00015633 5.7873e-05 -0.00011834
-0.0011974 -0.0016767 0.0079452 -0.0047514 -0.10307 -0.09894 -0.0023914 -0.00083421
0.00088991 -0.00015581 -0.00095261 0.0017117
-0.0016306 -0.00092989 -0.00092532 0.00079768 -0.0023973 -0.00085406 -0.14934 -0.036864
0.0088041 0.008265 0.0014583 -0.0019079
-0.00060428 0.00077508 0.0018469 0.00012174 0.00092774 -0.00018203 0.008754 0.0081692
0.094799 -0.18128 0.0008326 0.0080597
-0.001788 -0.00044163 8.7135e-05 -9.975e-05 -0.00096163 0.0016552 0.0015869 -0.0018715
0.00082329 0.0081976 0.1375 -0.062387
2420000000 -0.081515 -0.059931 0.01433 0.0025531 -0.003216 -0.0011049 -0.00094886 0.00047129
0.0010956 0.0011658 -0.0012863 0.0017005
0.014286 0.0025725 0.12901 -0.025329 0.0045758 -0.0063295 0.0011713 0.0011962
0.00071822 -0.0015361 1.1613e-06 -0.00013804
-0.0032175 -0.0011023 0.0045228 -0.0063744 -0.11612 -0.078545 -0.001768 0.0012604
-0.00042267 -0.0005423 0.00029914 0.0026646
-0.00096816 0.00047121 0.0011756 0.0011201 -0.0018484 0.0013083 -0.15862 0.0071206
0.011535 0.0060103 -0.00025629 -0.002662
0.0010701 0.0012047 0.00072258 -0.0015863 -0.00040398 -0.0005503 0.011647 0.0059942
0.054746 -0.1812 0.0019674 0.0087302
-0.0012974 0.0017558 -4.6677e-05 -9.205e-05 0.0002973 0.0027164 -0.00035035 -0.0027965
0.0019848 0.0086144 0.11861 -0.057654
2480000000 -0.082061 -0.028422 0.01404 -0.0028971 -0.0018482 -0.00035344 -0.0010151 0.0012251
0.0014619 -0.00042293 0.00020775 0.0015903
0.014007 -0.0028898 0.13101 -0.025518 0.0029728 -0.008522 0.0010403 0.00014153
-0.00084802 -0.0010165 -0.0001046 -0.00030143
-0.001822 -0.00032708 0.0029132 -0.0085412 -0.11938 -0.058311 -0.00070372 0.0028604
-0.00028631 -0.00067583 0.0018489 0.0010688
-0.0010453 0.0012375 0.0010265 0.000186 -0.00072475 0.0028185 -0.16003 0.045348
0.015179 0.001402 -0.0011056 -0.002736
0.0014145 -0.00043116 -0.00081183 -0.00096393 -0.00031437 -0.00063467 0.015146 0.0011753
0.020602 -0.17353 0.0050051 0.0070292
0.00025278 0.0016074 -0.00010796 -0.00033612 0.0018332 0.0010458 -0.00094009 -0.0024524
0.0049435 0.0071787 0.099626 -0.053339
2540000000 -0.086064 -0.0013468 0.011602 -0.006847 -0.0025325 0.00082718 0.00056963 0.0013852
-3.0399e-05 -0.0014528 0.00095977 0.0015925
0.011614 -0.0068175 0.11822 -0.017288 -0.00072421 -0.0077901 0.00064899 -0.0012774
-0.0019866 1.8454e-05 -0.00066871 0.0001393
-0.0025148 0.00089032 -0.00079094 -0.0077884 -0.12613 -0.03477 0.0016862 0.0024169
-0.0010783 2.564e-05 0.0017416 -0.00097268
0.00059192 0.0013486 0.00060942 -0.0012612 0.0016374 0.0024761 -0.15932 0.08531
0.014813 -0.0044809 -0.0022736 -0.0021597
3.6514e-06 -0.0014263 -0.0019854 9.0265e-08 -0.001122 -3.1244e-05 0.014739 -0.0042868
-0.0088206 -0.15832 0.0074829 0.0058209
0.0010092 0.0015597 -0.00061408 0.00017363 0.0017288 -0.00088664 -0.0022301 -0.0022408
0.0076057 0.0057655 0.085005 -0.039124
2600000000 -0.078721 0.023649 0.008236 -0.010203 -0.0015145 0.0026095 0.0011543 -8.0263e-05
-0.00065736 -0.00095959 0.0019379 0.00041343
0.0082504 -0.010199 0.11289 -0.032617 -0.002907 -0.0062185 -0.00027256 -0.00078215
-0.00022207 0.0019239 -0.00029292 0.0007038
-0.0015144 0.0026352 -0.0029631 -0.0062048 -0.13135 -0.0095717 0.0030222 0.00034949
0.00011363 0.0014528 0.0012979 -0.0016946
0.0010682 -0.00013618 -0.00025145 -0.00080759 0.0030312 0.00035926 -0.14384 0.11982
0.011873 -0.0089978 -0.0031708 -0.00017023
-0.00075567 -0.00099711 -0.00018637 0.0019184 9.7517e-05 0.0014988 0.011941 -0.0090679
-0.042838 -0.13884 0.0091169 0.0050755
0.001949 0.00042905 -0.00030863 0.00072121 0.0012739 -0.0017078 -0.0032333 -1.8912e-05
0.009005 0.0051724 0.077032 -0.025062
2660000000 -0.072544 0.049531 0.0040813 -0.01186 -0.00035534 0.0012418 0.00018709 -0.0003593
-0.0023128 0.00016353 0.0015168 -0.00073738
0.0040956 -0.011856 0.12068 -0.028716 -0.0043167 -0.0047634 -0.0012073 -0.00053916
0.00047718 0.0019411 0.00055378 0.00084831
-0.00034544 0.0012521 -0.0043567 -0.0047391 -0.13013 0.011408 0.0020413 -0.0016597
0.00045422 0.00027481 -0.0011568 -0.0016133
0.00022319 -0.0003371 -0.0012562 -0.00053212 0.0020639 -0.0016655 -0.12318 0.15115
0.0078553 -0.012071 -0.0025005 0.00081797
-0.0023103 0.00011279 0.00052934 0.0019284 0.00047047 0.00035132 0.0076401 -0.012104
-0.06391 -0.11908 0.010661 0.00089194
0.0015155 -0.00077357 0.00057232 0.00083278 -0.0012054 -0.0016588 -0.0024222 0.00084517
0.010654 0.00087001 0.073208 -0.0051882
2720000000 -0.061174 0.068196 -0.00025428 -0.011684 -0.00032145 0.0030729 -0.00021915 -0.00025399
-0.0021889 0.0017555 0.0003892 -0.0016258
-0.00027381 -0.011686 0.10596 -0.03239 -0.0050648 -0.001638 -0.0017299 0.0003981
0.0019251 0.00027182 0.0007573 -6.3697e-05
-0.00029137 0.0031431 -0.0051038 -0.0015839 -0.12423 0.041336 0.00057904 -0.0026442
0.00024701 0.00031898 -0.0013572 0.00060763
-0.00024294 -0.00023621 -0.0017197 0.0004063 0.00054545 -0.0025721 -0.089923 0.1806
0.0026194 -0.013056 -0.0020811 0.0022037
-0.002194 0.0018015 0.0019044 0.00027633 0.00012746 0.00037085 0.0026426 -0.013031
-0.084014 -0.087157 0.011509 -0.0017229
0.00036292 -0.001555 0.00076139 -6.374e-05 -0.0012591 0.00054348 -0.002095 0.0021483
0.011482 -0.0016876 0.077469 0.013478
2780000000 -0.046785 0.086737 -0.0046963 -0.010182 0.00014075 0.0012631 0.00040641 -0.00053669
0.00081187 0.0029564 -0.00070913 -0.0014932
-0.0046858 -0.010167 0.10427 -0.044501 -0.0040121 -0.00021573 -0.00032281 0.0017193
0.0018481 -0.0011124 0.00016438 -0.00022911
0.00015095 0.001276 -0.0040169 -0.00017131 -0.12113 0.071788 -0.0019925 -0.0017655
6.4977e-05 -0.00043758 -0.00056033 0.0010351
0.00041201 -0.00048534 -0.00028564 0.0017765 -0.0019837 -0.0018034 -0.060139 0.2029
-0.0020825 -0.012856 -0.00049063 0.0019082
0.00087308 0.0029717 0.0018581 -0.0011177 9.3517e-05 -0.00044527 -0.0022185 -0.012906
-0.098675 -0.054023 0.01 -0.0062381
-0.00074044 -0.0015731 0.00017763 -0.0002452 -0.00066687 0.0010746 -0.00045878 0.0020678
0.0099943 -0.0062274 0.081345 0.031773
2840000000 -0.031407 0.10181 -0.0076557 -0.0069227 0.0015487 0.0021417 -0.00032714 4.9388e-05
0.0014173 0.0012112 -0.0017969 0.00013321
-0.0076492 -0.0069579 0.1024 -0.037978 -0.0035864 0.0011045 0.00063485 0.0008467
-0.00012676 -0.0016737 4.5255e-05 -4.7832e-06
0.0015903 0.0021655 -0.0035734 0.0011307 -0.11467 0.097365 -0.0016847 0.00026594
0.00024068 0.00040013 0.0010703 0.0010575
-0.00021516 -2.6942e-06 0.00057399 0.00085356 -0.0017089 0.00031305 -0.023974 0.21803
-0.0061568 -0.010576 0.00017701 0.0012739
0.0013363 0.0011233 -0.00017547 -0.0016795 0.00017452 0.0004562 -0.0061689 -0.010363
-0.10243 -0.022111 0.0071576 -0.0070015
-0.0017698 0.00023044 2.9669e-05 -9.1624e-06 0.0010998 0.0010454 0.0001526 0.0012507
0.0072968 -0.006976 0.096212 0.046731
2900000000 -0.01722 0.12125 -0.0088239 -0.0028457 0.0019494 8.1042e-05 0.00038816 -0.00067991
0.0023943 -0.00099232 -0.00074985 0.00018783
-0.0087957 -0.00286 0.082825 -0.045901 -0.0014344 0.0026302 0.0010126 0.00036701
-0.00057557 -0.0013805 -0.00015316 -4.8641e-06
0.001938 8.4211e-05 -0.0013985 0.0026314 -0.097243 0.13032 -0.00075756 7.7537e-05
-0.00037226 -0.00084206 0.0018848 -0.00067753
0.0003679 -0.00073725 0.0010155 0.00036863 -0.00077622 5.242e-05 0.013188 0.22076
-0.008873 -0.0065312 0.0011641 0.0020834
0.0024043 -0.00097811 -0.00061204 -0.0013035 -0.00029645 -0.0010391 -0.0089531 -0.0066101
-0.10111 0.016487 0.0058553 -0.010547
-0.00075869 0.0001608 -0.00017072 4.6922e-05 0.0019068 -0.00069737 0.00107 0.0021027
0.0057331 -0.01063 0.11064 0.051987
2960000000 0.0043368 0.13283 -0.0085933 0.00065919 0.00068496 0.001165 -0.00042883 -0.00069078
3.936e-05 -0.0018647 -0.00080865 0.00033613
-0.0085621 0.00062633 0.091869 -0.045445 -0.00077667 0.0013431 0.001143 -0.00015848
-0.0012993 -0.00059186 0.00028035 0.00028837
0.00063651 0.0011324 -0.00077858 0.0013331 -0.077853 0.16128 -0.00063908 0.0007602
-0.00025146 0.0010362 -7.6335e-06 -0.0021319
-0.00042861 -0.00060299 0.0011288 -0.00022312 -0.00062533 0.00080487 0.055695 0.2275
-0.0094536 -0.001912 0.0015712 0.00041138
-7.0528e-05 -0.001936 -0.001277 -0.00067011 -0.00037851 0.0010549 -0.0095213 -0.0017694
-0.089021 0.048178 0.00082141 -0.011405
-0.00081109 0.0003396 0.00030201 0.00024302 -8.4842e-05 -0.0023531 0.0017517 0.00025151
0.00089353 -0.011278 0.13025 0.063211
3020000000 0.022443 0.14666 -0.0062142 0.0038581 0.0012859 -0.00040183 -0.00088441 -7.1624e-05
-0.00069073 0.00019776 -0.0001234 0.00062021
-0.0062234 0.003867 0.080367 -0.033979 -0.00055699 0.00012876 0.00042714 -0.0010467
-0.0017539 0.00046261 0.00077074 -0.00018714
0.00128 -0.00046117 -0.00055929 0.00013633 -0.056726 0.18588 -0.00024515 0.0010782
0.00057707 0.000104 -0.00093273 -0.0016662
-0.0009088 -0.00017228 0.00040394 -0.0010562 -0.00019754 0.0010835 0.09474 0.21988
-0.0088198 0.0011343 0.00069986 0.00065199
-0.0006876 0.0004273 -0.0017303 0.00053542 0.00059468 1.4573e-05 -0.008708 0.0011483
-0.071866 0.077918 -0.0015189 -0.0097464
-9.7909e-05 0.00060643 0.00075886 -0.00014257 -0.00074756 -0.0015848 0.00057517 0.00074608
-0.0014848 -0.0099669 0.1498 0.059095
3080000000 0.049563 0.15634 -0.0043909 0.0059797 0.0014335 -2.9734e-05 -0.0006198 -0.00015143
-0.00036159 -6.3246e-06 -0.00010568 0.00048521
-0.0043726 0.0059523 0.077755 -0.02824 -0.00036659 0.00065466 -0.00026199 -0.00024647
-0.0001682 0.0010891 -0.00015261 -0.00063952
0.0014491 -4.928e-05 -0.00037382 0.00065205 -0.018913 0.20717 -0.00073986 8.4316e-06
0.00036224 0.0004145 -0.0021282 -0.00048859
-0.00059871 -0.00011573 -0.00024978 -0.00023043 -0.00071437 7.2929e-06 0.12806 0.21191
-0.0061572 0.0046445 0.0017824 0.00023605
-0.0003636 3.1157e-05 -0.00013201 0.0010988 0.00036124 0.00026029 -0.0061435 0.004756
-0.042881 0.1093 -0.0065812 -0.009245
-0.00012567 0.00043306 -0.00016441 -0.00063326 -0.0021351 -0.00052078 0.001971 0.0001486
-0.0065425 -0.0091868 0.16412 0.066491
3140000000 0.078461 0.15977 -0.0010192 0.0074659 0.00272 -0.0013452 -0.0013319 0.00089983
0.0014591 0.00073865 0.00024528 -0.00019572
-0.0010763 0.0074848 0.073597 -0.02992 -0.0010675 0.00031254 0.00069677 -0.00021693
9.7524e-05 0.00090622 0.00058198 -0.00035937
0.0027197 -0.0013655 -0.0010431 0.0003269 0.023842 0.22688 6.6006e-05 0.0018709
0.0013645 -0.00079846 -0.0026028 0.0010129
-0.0013204 0.00083732 0.00070909 -0.00023002 0.00011137 0.0018722 0.16316 0.1859
-0.0030701 0.0062721 0.00099957 -0.0012281
0.0014996 0.00067223 4.7348e-05 0.0008696 0.0014723 -0.00061337 -0.0030904 0.0062295
-0.025823 0.12935 -0.008283 -0.0046116
0.00033817 -0.00013132 0.00053494 -0.00037884 -0.0026376 0.001118 0.00078805 -0.001178
-0.0082686 -0.0045371 0.1884 0.057092
3200000000 0.11059 0.17034 0.0039971 0.0064818 0.00081653 -0.0029419 -0.00034598 0.0020797
0.00037131 -0.002001 0.00017337 0.00056524
0.0040589 0.0064494 0.083967 -0.028325 -0.00092851 0.00073656 -0.00035865 -0.00075955
0.00074996 0.0010867 -0.00047736 -0.0011727
0.00081525 -0.002887 -0.00091962 0.00075948 0.068063 0.23144 0.0011201 0.0007539
-0.00051783 -0.002288 -0.0014407 0.0025103
-0.00025334 0.0020976 -0.00040403 -0.00074969 0.0011558 0.00074092 0.18343 0.16373
-0.00011013 0.005754 0.00039949 -0.0016919
0.00044448 -0.0019053 0.00082667 0.0010252 -0.00047686 -0.0024394 -4.9103e-05 0.00597
0.01491 0.14882 -0.0093514 -0.0012677
0.00022429 0.00055099 -0.00042139 -0.001154 -0.0012403 0.0023592 0.00062269 -0.0016952
-0.0092207 -0.0014014 0.20343 0.056499
3260000000 0.14293 0.16183 0.004356 0.0031885 -0.00093112 -0.0024505 0.0010267 0.001053
0.00048502 -0.0017784 3.925e-05 -5.8218e-05
0.0043317 0.0031993 0.091957 -0.031559 -0.0015969 0.0020088 -0.00028924 -0.00015401
0.0007993 -0.00057508 -0.00089228 0.00027997
-0.00098038 -0.0023981 -0.001575 0.0020185 0.11877 0.22684 0.00033905 -0.00012856
-0.00058456 -0.0010298 0.00049388 0.0021126
0.00099377 0.00094902 -0.00024329 -0.0001172 0.00033134 -0.00017212 0.2109 0.12605
0.0024391 0.0053492 -0.0008602 -0.0013943
0.00034623 -0.0016273 0.000819 -0.00058984 -0.00063699 -0.00091939 0.0023905 0.0051539
0.041114 0.15728 -0.0070314 0.0038478
-8.6773e-05 3.0016e-05 -0.00093828 0.00028991 0.00038983 0.0020728 -0.00096981 -0.0015597
-0.007247 0.0038168 0.23385 0.046264
3320000000 0.17313 0.15585 0.0073302 0.0011914 -0.00052368 -0.0015253 0.0007977 0.00016381
-0.0019177 -0.0010955 0.00031417 0.00012733
0.0073626 0.0012156 0.098841 -0.027888 0.0010809 0.0022801 -0.000293 -0.00048008
-0.0002872 -0.00015479 -0.00040422 0.00023442
-0.00054332 -0.0014556 0.001124 0.0022681 0.16664 0.21794 0.00049369 -0.00028682
-0.0013385 -0.00013264 0.00044724 0.00071693
0.00081977 0.00023934 -0.00033601 -0.00051873 0.00047098 -0.00023158 0.21869 0.095829
0.0033702 0.0033951 -0.00092498 0.0002724
-0.001865 -0.001254 -0.00036564 -0.0002239 -0.0012586 -0.00028598 0.0034515 0.003448
0.074228 0.15863 -0.0038805 0.0049799
0.00035818 0.00010296 -0.00042556 0.00027217 0.00053096 0.00074267 -0.00095414 0.00040765
-0.0037046 0.0049259 0.24967 0.033504
3380000000 0.2089 0.13892 0.0057301 -0.0022422 -0.0011031 0.00051572 0.00098673 0.00031429
-0.0011885 0.00074244 0.00029025 -0.00015745
0.005719 -0.002279 0.10985 -0.035559 0.00018413 0.0027777 -0.0012015 -0.00060223
-0.00021671 1.538e-05 -0.00068821 0.00040786
-0.0011307 0.00053608 0.00022156 0.0027918 0.20754 0.19533 0.00063615 -0.0002811
-0.0019286 0.00057153 0.00093446 0.0012099
0.0010786 0.00020107 -0.0012105 -0.00060043 0.00056566 -0.00032616 0.23436 0.063975
0.0057777 0.0027553 -0.00066425 7.6738e-05
-0.0013153 0.00077045 -0.00012892 -3.327e-05 -0.0020127 0.00047497 0.0056818 0.002644
0.11755 0.14908 -0.00098454 0.0061894
0.00033895 -0.00022052 -0.0006645 0.00045615 0.00093748 0.0012254 -0.00055645 -2.5851e-05
-0.0011286 0.0060378 0.27906 0.014932
3440000000 0.24 0.1168 0.0046521 -0.0039961 -0.00064208 -0.0018381 0.00090017 -2.3036e-05
-0.0014626 0.0014903 0.00071327 0.00020866
0.0046547 -0.0039633 0.10354 -0.04103 0.0032309 0.0020511 -0.0010899 0.0010948
0.00035579 0.00044371 -5.1574e-05 0.00098224
-0.00065441 -0.001826 0.0032252 0.0019963 0.2457 0.16679 -0.0003919 -0.00012928
8.8497e-05 0.0011396 0.0010339 0.0009552
0.0008782 -5.5301e-05 -0.0010591 0.0011092 -0.00041125 -0.00014367 0.23508 0.030449
0.0069194 -0.00020116 0.00018333 0.00037325
-0.0013534 0.0014539 0.00023085 0.00052675 0.00019804 0.0013572 0.0069265 -0.00010748
0.14749 0.14001 0.0033604 0.0037512
0.00075943 0.00015546 -2.8305e-05 0.00094642 0.00083506 0.00093578 3.2669e-05 0.00044082
0.0034765 0.0040323 0.29601 -0.015642
3500000000 0.27229 0.085175 0.0024467 -0.0049763 -0.0015018 0.0015121 0.0010144 -0.00085893
-0.00083828 0.0012796 0.00066275 -0.00065858
0.0024425 -0.0049891 0.1159 -0.064852 0.0031417 0.00090768 -0.00030514 0.00069923
0.00055928 -6.684e-05 7.0271e-06 0.00018947
-0.0014518 0.0015168 0.0031986 0.00084596 0.27555 0.13371 0.00012836 -0.00024542
8.2365e-06 0.0010107 0.0012167 -0.00022254
0.0010855 -0.00083602 -0.00026138 0.00070787 0.00010704 -0.00027363 0.23953 0.0037886
0.0070494 -0.0026067 9.2602e-05 -0.00033618
-0.00090428 0.0013067 0.00055569 -0.00012931 -1.3028e-05 0.0010163 0.0072111 -0.0026607
0.19326 0.11153 0.0032237 0.0016076
0.00070169 -0.00084697 7.5258e-05 0.0001808 0.0015016 -0.00025469 0.00014978 -0.00025351
0.0031615 0.0013319 0.31687 -0.042794
3560000000 0.29092 0.05023 3.9071e-05 -0.0060865 -0.00028906 -0.0010486 0.00052655 7.8025e-05
0.001456 0.0017579 -6.2375e-06 -0.0012937
5.9346e-05 -0.006092 0.11013 -0.070171 0.0057582 -0.00092629 0.00040994 0.00068269
0.00070296 -0.00019719 0.00025887 0.00043705
-0.00024374 -0.0010394 0.005696 -0.00098701 0.30273 0.089933 -0.0002201 -0.00018293
0.000657 0.00020451 0.0017242 -0.00058966
0.00054908 9.6641e-05 0.00042521 0.00067243 -0.00020709 -0.00013187 0.23013 -0.032812
0.0056179 -0.0057187 -0.00074981 -0.00071851
0.0015789 0.0016776 0.00066584 -0.00018506 0.00077419 0.00025001 0.0054769 -0.0059305
0.21466 0.098083 0.0033014 -0.0012897
-4.9119e-05 -0.0011592 0.00018768 0.00036657 0.0015062 -0.00051371 -0.00067355 -0.00074991
0.0032816 -0.0011087 0.32801 -0.083451
3620000000 0.3067 0.01229 -0.0013302 -0.0036966 -0.0020572 -0.00017694 0.00012131 -0.0020078
6.1347e-05 0.0005651 -0.00046392 -0.0009188
-0.001321 -0.0036678 0.11056 -0.099798 0.0036182 -0.0040028 0.00031892 0.00058876
-0.00033612 -0.00086604 0.00059336 0.00045407
-0.002082 -0.00013573 0.0035842 -0.0040489 0.31566 0.045745 -8.8845e-05 -0.00087266
-8.8381e-05 0.00018926 0.00087013 -0.00096583
0.00011975 -0.0019187 0.00030836 0.00057643 1.9185e-05 -0.00091927 0.21862 -0.062701
0.0020527 -0.0074843 -0.0010599 0.0008062
8.2814e-05 0.00056771 -0.00033616 -0.000885 -0.00016669 0.0003014 0.0018804 -0.0074196
0.23805 0.054579 0.0016466 -0.0019938
-0.0005164 -0.00084909 0.00056992 0.00040067 0.0010066 -0.00085711 -0.0010493 0.00094519
0.0017402 -0.0022459 0.32978 -0.11804
3680000000 0.31014 -0.032069 -0.0036061 -0.0039592 -0.0012086 0.0016924 -0.0014563 -0.00017552
0.0017531 6.4675e-05 -0.0013486 -0.00067624
-0.0036229 -0.0039274 0.10592 -0.11661 0.0013076 -0.0046735 0.00081811 0.00021693
-0.00060137 -0.00056429 0.00071455 8.0369e-05
-0.0012018 0.0017139 0.0012334 -0.0046763 0.3265 -0.0039586 -0.00074938 -0.00086328
0.00094427 0.0011975 0.00068953 -0.0017887
-0.0013292 -0.00026692 0.00080035 0.0001927 -0.00075606 -0.00079427 0.2053 -0.096801
-0.00010506 -0.0066207 -0.0012188 0.001251
0.0015753 6.4117e-05 -0.0005772 -0.00056184 0.00088016 0.0010205 2.0586e-05 -0.0066002
0.25674 0.030232 0.0013377 -0.0020794
-0.0012447 -0.00067036 0.00076255 0.00016428 0.00069694 -0.0018195 -0.0011211 0.0011555
0.0012428 -0.0019965 0.32933 -0.16296
3740000000 0.31183 -0.067443 -0.0032655 5.6348e-05 -0.002174 0.0026401 7.6612e-05 -0.00078558
-0.00058566 -4.0933e-05 -0.001049 0.00067105
-0.0032539 6.1608e-05 0.097059 -0.13862 0.00070356 -0.0053704 0.00025188 -0.00021604
-6.568e-05 -0.00033669 0.00076454 0.00018965
-0.002096 0.0026273 0.00064848 -0.0054098 0.32885 -0.043726 -0.00068091 5.3333e-05
-2.2138e-05 -0.00010405 -0.00059996 -0.0013765
4.1958e-05 -0.00065478 0.00025026 -0.00024749 -0.00071513 6.8163e-05 0.18392 -0.12066
-0.001961 -0.006231 0.00074665 0.0027959
-0.00064993 8.7093e-05 -8.1663e-05 -0.0003583 0.00023974 -4.6672e-05 -0.0020388 -0.0060672
0.26344 -0.0090635 -0.0002949 -0.0019386
-0.0011147 0.0005832 0.00076354 0.00023028 -0.00067105 -0.0012892 0.00076679 0.0029038
-0.00010569 -0.0021904 0.31463 -0.20221
3800000000 0.30601 -0.11263 -0.0023861 0.00058867 0.00084335 0.0038651 -0.0011971 -0.0013902
0.0013583 0.00098802 -0.0011664 0.00038863
-0.0023911 0.00059485 0.085833 -0.15343 -0.0022559 -0.0047938 9.9348e-05 0.00018734
-0.0010629 -0.00048323 0.0010792 -3.4164e-05
0.00093396 0.0039001 -0.0023082 -0.0047873 0.32539 -0.085754 -0.00081699 0.000218
0.0010009 -3.1272e-05 -0.0012442 -0.00047456
-0.0012335 -0.0014544 0.00012036 0.0001533 -0.00085777 0.00025848 0.17409 -0.14598
-0.0035429 -0.0048144 0.0014611 0.0016654
0.0012207 0.00088011 -0.0010726 -0.00041942 0.00094804 -2.9152e-05 -0.0034447 -0.0048513
0.27531 -0.050596 0.0011665 -0.0012247
-0.00090645 0.0004631 0.0011547 -5.7287e-05 -0.0012221 -0.00058688 0.0015276 0.0015224
0.0011191 -0.00091324 0.30667 -0.24363
3860000000 0.29484 -0.14439 -0.00097886 0.0012607 0.0026671 0.0020211 -0.0019456 0.0011014
0.00065657 -0.001275 -0.00018993 0.001736
-0.00098203 0.0012352 0.066508 -0.16291 -0.0033828 -0.0048867 0.00063715 -0.00072506
-0.00084592 0.0014762 0.00048579 -0.0011935
0.0026807 0.0020007 -0.0034285 -0.0048829 0.30542 -0.12502 -0.00087068 0.00074795
0.00042438 -0.00067142 -0.00050788 -0.00022382
-0.0018607 0.00116 0.00060912 -0.00069476 -0.00086803 0.00069066 0.14601 -0.16086
-0.0027004 -0.0046283 0.0020804 0.0010657
0.00076489 -0.001213 -0.00085039 0.0013213 0.00054588 -0.00056838 -0.0029672 -0.0044388
0.27156 -0.082321 7.5347e-05 -0.0022881
-0.00045531 0.0016682 0.00046907 -0.0011901 -0.00072427 -0.00023581 0.001995 0.0011887
0.00023592 -0.0025779 0.28333 -0.2815
3920000000 0.28009 -0.18465 0.00157 0.00039158 0.0039206 0.0023526 -3.9022e-05 0.000963
0.00046996 0.00024175 0.00055643 -0.00014284
0.0015563 0.00038163 0.039058 -0.17883 -0.0048834 -0.0031778 -0.00046584 -4.999e-05
0.00052327 0.00013376 -0.00052345 -0.00019562
0.0040006 0.0023209 -0.0049479 -0.0030777 0.2984 -0.15863 0.0002603 0.0014349
0.0013565 -0.0012788 -0.00035611 -8.5653e-06
1.7514e-05 0.0010317 -0.00044271 -2.6302e-05 0.00013413 0.0014053 0.12582 -0.17129
-0.004822 -0.0041676 0.0022083 -0.0004817
0.00039689 0.0003767 0.00053307 0.00028217 0.0015076 -0.0014137 -0.0046961 -0.0040772
0.2617 -0.13145 0.00066366 -0.001982
0.00082685 -9.3061e-05 -0.00053837 -0.00023779 -0.0004627 -7.4347e-05 0.0023402 -0.00061754
0.00041438 -0.0020638 0.26178 -0.30835
3980000000 0.25245 -0.22023 0.0018727 -0.0026868 0.0049477 -0.00059238 0.0002153 0.0011471
0.00097234 -0.0019837 0.00031146 0.00038653
0.0019047 -0.0026941 0.016754 -0.19201 -0.0053626 -0.0011019 0.00075083 0.00048116
0.00029277 0.00048951 4.529e-05 -0.0010613
0.0049839 -0.00056169 -0.0053538 -0.0010901 0.26993 -0.18906 0.0013644 0.00014909
-0.00095859 -0.00086802 -0.00080958 -0.00077549
0.00012025 0.0011142 0.00071147 0.00053202 0.0013953 0.00012793 0.089813 -0.19293
-0.0049287 -0.0036257 0.0014377 -0.00094607
0.0010765 -0.002015 0.00030618 0.00038091 -0.0012264 -0.00081771 -0.0050706 -0.0038373
0.24854 -0.16073 0.00070064 -0.0046628
6.6805e-05 0.00032262 6.4063e-05 -0.00098625 -0.00092578 -0.00089192 0.0013257 -0.00094158
0.00085884 -0.0047989 0.22716 -0.34676
4040000000 0.22476 -0.24523 -0.00024108 -0.0038548 0.0033995 -0.0030108 0.00012841 9.3026e-05
-0.00016464 -0.00097694 0.00052787 0.00011744
-0.00028025 -0.003871 -0.0088695 -0.19912 -0.004667 0.00033825 0.00021166 -0.0010613
6.6553e-05 7.4515e-06 -0.0011916 -0.00012133
0.0033998 -0.0029782 -0.0046733 0.00041893 0.24705 -0.22194 0.00038165 -0.00052574
-0.00099164 -0.00039878 -0.0010018 3.6817e-05
0.00010838 -3.0913e-05 0.00018918 -0.0010619 0.00030216 -0.00053689 0.067992 -0.18771
-0.0067163 -0.0016255 0.0015614 -0.00058813
-0.00030217 -0.000827 3.9458e-05 4.8484e-05 -0.0007937 -0.00049754 -0.0067496 -0.0014471
0.23476 -0.19415 -0.0023308 -0.0039063
0.00065618 1.7956e-05 -0.0012497 -0.00012007 -0.0011741 0.00032936 0.0017578 -0.00060744
-0.0025732 -0.0038277 0.19045 -0.36364
4100000000 0.19493 -0.26875 -0.0031615 -0.0030055 0.00093924 -0.0036689 -0.00024252 -4.2389e-05
0.00038461 -0.0018905 0.0008016 0.00050857
-0.0030998 -0.0029923 -0.034543 -0.20201 -0.0044933 0.00095362 -0.00015399 -0.0002897
0.00064611 0.00045883 -0.00050687 4.3586e-05
0.00078347 -0.0036611 -0.0044926 0.0010134 0.22498 -0.2482 0.00027218 -0.00016408
-0.00071532 -0.00036897 -0.001311 0.00035514
-0.00028116 5.3209e-05 -0.00015846 -0.00026184 0.00026581 -0.00017852 0.034566 -0.20082
-0.006405 0.0010186 0.0010508 -0.0014979
0.00023498 -0.0017907 0.00069783 0.00034579 -0.0007145 -0.00030822 -0.0063758 0.00093418
0.21678 -0.21846 -0.0025972 -0.0043374
0.00075369 0.00043067 -0.00051163 7.9569e-05 -0.0013047 0.00039531 0.00085651 -0.0015112
-0.0024413 -0.0039965 0.15579 -0.39121
4160000000 0.16588 -0.28582 -0.0036007 -0.0020896 -0.00030367 -0.002896 0.0006087 -0.00016296
-0.0038329 -0.00035148 0.0010011 -0.00095638
-0.0036117 -0.0021125 -0.059874 -0.19778 -0.0045936 0.0025189 -0.00041545 -0.00027089
0.00033637 -0.00051972 -0.0011427 0.00035673
-0.00035057 -0.0029152 -0.0045967 0.0024768 0.19265 -0.26326 0.00032069 -0.00030649
-0.00087502 -0.00019803 -0.0012684 0.00090664
0.00060269 -0.00022142 -0.000399 -0.00027741 0.00040572 -0.0003259 0.01033 -0.18851
-0.0052727 0.0016565 0.00093557 -0.0020409
-0.0039654 -0.00032372 0.00034666 -0.00050801 -0.0011317 -0.0002055 -0.0055061 0.0018272
0.18139 -0.2525 -0.0046245 -0.0030801
0.0010923 -0.00088787 -0.0010837 0.00024477 -0.0011152 0.00081489 0.0012306 -0.0021173
-0.0044977 -0.0031871 0.1074 -0.39886
4220000000 0.13749 -0.30196 -0.0047946 7.5076e-05 0.00015912 -0.0036852 -0.00049025 -0.00019215
-0.00058674 0.0010898 0.00040441 -0.0013972
-0.0047676 9.0634e-05 -0.095917 -0.18749 -0.0025009 0.0032661 -0.00014358 -0.00014951
0.00017787 -0.00015686 -0.00062648 0.0012137
9.3432e-05 -0.003711 -0.0024255 0.0033059 0.16352 -0.28937 0.00011631 -4.8704e-05
-8.9069e-05 0.00013092 0.00025015 0.0009898
-0.00043811 -0.00016273 -0.00013243 -0.00012019 0.00012127 -1.9188e-06 -0.013585 -0.18668
-0.0044273 0.0021978 -5.7568e-05 -0.0022222
-0.00049795 0.0011627 0.00021789 -0.0002273 -7.1197e-06 -4.6839e-05 -0.0041656 0.0021431
0.16509 -0.27448 -0.0046836 -0.0026282
0.00039477 -0.0014246 -0.00067241 0.0013028 0.00018437 0.0013986 -0.00026072 -0.0024802
-0.0048368 -0.0027175 0.079537 -0.4126
4280000000 0.1058 -0.31076 -0.0027757 0.0020204 -0.0017818 -0.004401 -0.00031862 0.00083763
-0.00032969 0.0010182 -0.00066045 -0.00028247
-0.0027822 0.0019784 -0.12127 -0.19181 -0.0027651 0.0030948 -0.00075368 -0.00043111
0.0001183 0.00031906 0.00056649 0.00068113
-0.0017971 -0.004374 -0.0027365 0.0030759 0.13306 -0.29693 0.0006778 -0.00013759
-0.00076517 0.00092147 -0.00049469 0.00090988
-0.00031207 0.00078491 -0.00079399 -0.00040606 0.00063198 -0.00016132 -0.050818 -0.17152
-0.0047262 0.0025884 -0.00057696 -0.002286
-0.00016114 0.0011116 1.3235e-06 0.00021225 -0.00076381 0.0010646 -0.0050411 0.0026385
0.11672 -0.29367 -0.0063954 -0.00013193
-0.00072182 -0.00014681 0.00055171 0.0005874 -0.0004494 0.00067157 -0.00047665 -0.0020886
-0.0062609 -0.00011183 0.028408 -0.41732
4340000000 0.078612 -0.31915 -0.0015702 0.0019505 -0.0024999 -0.0015765 0.00030258 0.00058115
3.0583e-05 0.0006574 -0.00024507 -0.00060936
-0.001562 0.0019295 -0.14176 -0.16565 -0.0020514 0.0040923 -0.00013294 0.00055467
-0.00011188 -0.00052711 0.00045726 0.00046798
-0.0025405 -0.0015522 -0.0020079 0.0041555 0.096783 -0.31357 -0.00028127 -0.00088353
0.00012653 0.00079563 0.0010457 0.001955
0.00033186 0.00064585 -0.00014709 0.00056164 -0.00029159 -0.00087716 -0.069056 -0.16916
-0.0045588 0.0035666 -0.0016153 -0.0023917
-4.0285e-05 0.0006295 -8.0219e-05 -0.00026486 0.00027475 0.00072179 -0.0043567 0.0037246
0.088637 -0.31762 -0.0050269 0.0018137
-0.0002859 -0.00070326 0.00048433 0.00043266 0.0007645 0.0020409 -0.0015239 -0.0024555
-0.0051279 0.0015257 -0.0046483 -0.41088
4400000000 0.047609 -0.32441 -0.00071322 0.00123 -0.0028965 -0.0015615 0.00087234 0.001279
1.2285e-05 0.00053791 -0.00012456 -0.00058395
-0.00070094 0.0012354 -0.17078 -0.15556 -0.0011924 0.0041364 -0.0004681 0.0004763
1.9486e-05 -0.0002088 0.00067515 0.00015534
-0.002911 -0.0015619 -0.0012039 0.0041522 0.067175 -0.31931 -0.00013789 -0.00024811
0.00051076 0.00013808 0.00085169 0.0014105
0.0008961 0.001214 -0.00042462 0.00048998 -0.00015784 -0.00024327 -0.093177 -0.15604
-0.0032832 0.005127 -0.0021657 -0.0013132
2.3927e-05 0.00067761 -4.3753e-05 -0.00035394 0.00048054 7.487e-05 -0.0032707 0.0050964
0.055614 -0.32718 -0.0044463 0.0015451
-0.00017495 -0.00070008 0.00070907 0.00018959 0.001004 0.0014528 -0.0022427 -0.0013613
-0.0044076 0.0016879 -0.051041 -0.41553
4460000000 0.012662 -0.32425 -0.00086346 8.4808e-05 -0.0039198 -0.00062227 0.0014423 -0.00061602
-0.00041384 0.0014913 -0.0009591 -0.00038192
-0.00085956 9.3836e-05 -0.19211 -0.12565 -0.00041894 0.004357 -0.00029549 0.00074031
-0.00025227 -0.00037917 0.00041546 -0.00058834
-0.0039063 -0.00058085 -0.00040428 0.0043293 0.042122 -0.32643 -0.00033591 -0.00051071
0.00035008 0.00045338 0.002175 0.00077921
0.0014108 -0.00065303 -0.00028655 0.00077108 -0.00035866 -0.00048245 -0.1065 -0.13477
-0.0018836 0.0062641 -0.0021587 -0.0012211
-0.00057098 0.0013126 -0.00029528 -0.00033962 0.00044525 0.0005557 -0.0018318 0.0063244
0.020522 -0.32115 -0.0043937 0.0033189
-0.00088218 -0.00026875 0.00045292 -0.00064039 0.0019796 0.00055295 -0.0022053 -0.0010806
-0.0045047 0.003251 -0.090624 -0.39678
4520000000 -0.011965 -0.325 -0.00067779 -0.00039018 -0.0038171 0.0003847 0.00058511 -0.00011788
0.0020814 1.9611e-05 -0.00056005 0.00095379
-0.00066463 -0.00038414 -0.21648 -0.10864 0.00075885 0.0048842 0.00058999 0.00085164
-0.00034031 -3.3595e-05 0.00014337 -0.00017139
-0.0038166 0.00038734 0.00088546 0.0048381 0.011471 -0.32384 -0.0011009 0.00036497
0.00070091 -0.00042286 0.0016397 -0.00089561
0.00057247 -0.00013647 0.00061217 0.00084214 -0.0010689 0.00036008 -0.12464 -0.12518
-0.00038195 0.0060115 -0.0032165 -0.00018172
0.0019723 0.00021652 -0.00029146 -0.00012409 0.00067546 -0.00051585 -0.00035148 0.0060221
-0.029185 -0.33139 -0.002427 0.0033207
-0.00064457 0.00076724 0.00016792 -0.00011551 0.0017949 -0.00073467 -0.0031896 -0.00021983
-0.0027102 0.0035398 -0.11939 -0.39486
4580000000 -0.049892 -0.31782 -0.0014029 -0.00036504 -0.0027097 0.0025463 0.0007784 -0.00031584
0.00012017 0.00012845 -0.00085754 0.00063666
-0.0014074 -0.00031299 -0.23476 -0.082147 0.000928 0.0040676 0.0006274 -0.00010139
-0.00010522 0.00024868 8.3007e-05 -0.00014882
-0.0026807 0.0025334 0.00098138 0.0040306 -0.02059 -0.32076 -0.00018645 0.00054543
-0.00022178 0.0001456 0.0018348 -0.0010967
0.00079402 -0.00032016 0.00061537 -0.00012061 -0.0002248 0.00059814 -0.1348 -0.10058
0.0020034 0.0053622 -0.0026069 0.0010905
0.00015693 -0.00027912 -9.8739e-05 0.00036104 -0.00030606 4.9192e-05 0.0020122 0.0053019
-0.054592 -0.33542 -0.002217 0.0036839
-0.00073006 0.00086955 9.0147e-05 -0.0001268 0.0017644 -0.00115 -0.0025656 0.0011546
-0.0021639 0.0037441 -0.16459 -0.36492
4640000000 -0.075584 -0.31108 -0.0023009 -0.0015378 -0.0031269 0.0024901 0.00058613 -0.0014117
0.0016131 -0.00051794 0.00017566 0.0010618
-0.0022968 -0.0015693 -0.24536 -0.054553 0.0015804 0.0041007 0.00066985 0.00019259
-0.00026871 0.00036404 4.5805e-05 -0.00066632
-0.0030681 0.0025002 0.0016682 0.0040914 -0.044696 -0.31534 0.00028494 0.00078854
0.0013387 -8.7753e-06 0.00015797 -0.0021281
0.00058632 -0.0014087 0.00068479 0.0001957 0.00033237 0.00085745 -0.1403 -0.086298
0.003206 0.0039333 -0.0023921 0.001735
0.0014838 -0.00043269 -0.00028286 0.00032794 0.0013661 9.4212e-07 0.0031999 0.0038751
-0.08724 -0.31827 -0.002436 0.0042396
0.00015553 0.00095271 5.0352e-05 -0.00071841 4.1039e-05 -0.0022037 -0.0023856 0.0017236
-0.0024869 0.0042868 -0.1836 -0.35475
4700000000 -0.10332 -0.30607 -0.0039146 -6.3698e-05 -0.0014714 0.0046242 -0.00090227 -0.00086521
0.0010707 -0.00053743 0.000994 0.00066957
-0.0039289 -9.3337e-05 -0.25704 -0.035573 0.0028496 0.0040889 0.00046833 -0.00046561
0.00026097 0.00052428 -0.00016543 -0.00021061
-0.0013739 0.0046612 0.0029306 0.0040029 -0.075832 -0.30919 -0.00021331 0.0005841
0.00039542 -0.00053064 -0.00012903 -0.0014774
-0.0009752 -0.00084684 0.00043461 -0.0004823 -0.00022842 0.00050794 -0.15711 -0.06506
0.0033212 0.001693 -0.0014959 0.0025902
0.0012082 -0.00049501 0.00032699 0.00052638 0.00042187 -0.0004158 0.0033838 0.0017798
-0.12581 -0.30904 -0.0010196 0.0040712
0.00090391 0.00079234 -0.00012774 -0.00017441 -4.2156e-05 -0.001479 -0.001461 0.0025692
-0.00090713 0.0040206 -0.2266 -0.32549
4760000000 -0.13288 -0.29103 -0.0047751 0.00108 0.00047793 0.0047504 -0.00073279 -0.00060312
0.00032707 -0.0011133 0.001031 -0.00045776
-0.0047765 0.0010522 -0.25233 0.0070073 0.0032311 0.0029919 3.5628e-06 -0.00068333
0.00039621 0.0001017 3.8961e-05 -0.00015206
0.00050955 0.0047976 0.0032709 0.002982 -0.10641 -0.29473 0.00090667 0.00035709
0.00074263 -0.00014368 -0.0013833 -0.00068212
-0.00075748 -0.00057789 2.404e-05 -0.00064836 0.00090124 0.00047381 -0.15096 -0.048777
0.0021517 0.0012827 -0.0005513 0.0028362
0.00020206 -0.0010921 0.00039568 0.00011436 0.00088103 -0.00014828 0.0022108 0.0012426
-0.15861 -0.29011 -0.00040685 0.0044178
0.0011046 -0.00045763 -3.3652e-06 -0.00016166 -0.0014276 -0.00082979 -0.00058535 0.0028395
-0.0004742 0.0042095 -0.23826 -0.30324
4820000000 -0.16007 -0.27717 -0.0051916 0.0026689 0.0017497 0.003159 -0.00088014 -0.00033187
0.00044419 -0.0008601 0.00025993 -0.00037444
-0.0052143 0.0026535 -0.26368 0.029259 0.0043367 0.0030281 -6.0243e-05 -0.00032216
0.00034773 -0.00011294 -0.00020117 -0.00038082
0.0018003 0.0031325 0.0044139 0.0029741 -0.1338 -0.29006 0.00036517 -0.0002542
0.00021133 -0.00075199 -0.00076953 -0.00038969
-0.00087842 -0.00034144 -7.0245e-05 -0.00032338 0.00038819 -0.00040268 -0.1665 -0.031065
0.0018749 0.00010376 6.9961e-05 0.0029277
0.0004854 -0.00085413 0.00035736 -8.8705e-05 0.00010195 -0.00089125 0.0018741 0.00019628
-0.19546 -0.27258 -2.3905e-05 0.0037374
0.00015353 -0.0003842 -0.00025202 -0.00040118 -0.00070707 -0.00025586 0.00019023 0.0029791
-0.00016956 0.0037248 -0.27531 -0.27302
4880000000 -0.19124 -0.2573 -0.0043855 0.0046272 0.0022791 0.0029099 -0.0013325 0.00012731
-0.00084209 -0.0011059 0.00024527 -3.0868e-05
-0.0043509 0.0046222 -0.25507 0.070838 0.0047491 0.0015872 -0.00034634 -0.00014768
-0.00014645 0.00023387 -0.00024972 7.8154e-05
0.0023299 0.0028715 0.0047408 0.0015516 -0.15175 -0.27725 0.00049255 -0.00040152
-0.00036547 -0.0013873 -0.00043324 0.00015338
-0.00136 0.00019907 -0.00033546 -0.00011814 0.00039628 -0.00031591 -0.15936 -0.012544
0.00063795 -4.5692e-05 0.0010195 0.0025829
-0.00086847 -0.0011258 -0.00015759 0.00017565 -0.00024374 -0.0012031 0.00054661 -0.00010299
-0.22447 -0.25577 0.00058641 0.0033768
0.00026457 8.1747e-06 -0.00021343 0.00014834 -0.0004873 -3.1919e-05 0.0010693 0.002523
0.00037478 0.0033012 -0.2871 -0.24374
4940000000 -0.21221 -0.23941 -0.0029455 0.006715 0.0028919 0.0009581 -0.00022508 0.00076694
-0.00096636 -0.00049283 6.1128e-05 -0.00058521
-0.0029679 0.0067136 -0.26643 0.096497 0.0056338 0.0010459 -8.6057e-05 -0.00011933
0.00030033 -0.00032616 -0.00022371 0.00030983
0.0029379 0.00089664 0.0056831 0.00094241 -0.17277 -0.25387 8.7907e-05 -0.00057444
-0.00078667 5.592e-05 -0.00055751 -0.00017424
-0.00022174 0.00074675 -5.5758e-05 -0.00011223 0.00014604 -0.00060175 -0.16692 -0.0030402
1.0863e-05 0.00064575 0.0019742 0.0016988
-0.00099543 -0.00037669 0.00027577 -0.0003311 -0.00096168 -8.8225e-05 3.3282e-05 0.00057157
-0.24691 -0.22617 0.0002464 0.0030035
-5.0213e-05 -0.00066758 -0.00025775 0.00022724 -0.00048437 -6.9172e-05 0.0019025 0.0017539
0.00039679 0.0032519 -0.31036 -0.21682
5000000000 -0.23269 -0.21486 -1.0124e-05 0.007417 0.0030942 0.0017462 -0.00019445 0.00057034
-0.00035325 0.00053692 -0.00025228 -0.00075048
-7.496e-06 0.0074285 -0.25264 0.11403 0.0057657 -0.00075383 -0.00026278 -3.0033e-05
-9.6471e-05 -0.00051688 -0.00021377 -0.00013458
0.0030973 0.0017195 0.0057553 -0.00084748 -0.20189 -0.23885 -0.00052729 -0.00063489
-0.00070708 -0.0002796 -0.00032073 -0.00022262
-0.00015728 0.00061941 -0.0002862 -2.8238e-05 -0.00059769 -0.00076541 -0.16113 0.021188
-0.00038757 0.0016343 0.0022067 0.00123
-0.00037998 0.00055913 -8.1157e-05 -0.00051505 -0.0007393 -0.00035949 -0.00054765 0.0016538
-0.27394 -0.20379 0.00066874 0.0041959
-0.00028548 -0.00064997 -0.00023042 -9.4936e-05 -0.00025913 -0.0001074 0.002309 0.0011224
0.00077799 0.0040555 -0.32226 -0.18325
5060000000 -0.25356 -0.18718 0.0020198 0.007046 0.002996 -0.00038682 0.00014509 0.00057332
-0.00031608 -5.2263e-05 -0.00034648 -9.6663e-05
0.0020342 0.0070178 -0.23486 0.15068 0.0050034 -0.0019433 -1.2764e-05 0.00016823
-0.00040645 -2.7093e-05 -0.00028811 0.00024588
0.0029453 -0.00039828 0.0050032 -0.0019585 -0.21609 -0.21737 -0.00037825 0.00023814
-0.00092085 -0.00011506 -0.0011318 0.00021885
0.00012501 0.00052675 7.2932e-06 0.00018104 -0.00035235 0.00037911 -0.16259 0.028453
7.9002e-05 0.0029014 0.001929 0.00062307
-0.00029883 -1.2858e-05 -0.00045886 2.4679e-05 -0.00081886 -1.5696e-05 0.00022268 0.0029847
-0.28455 -0.17223 0.0017399 0.003095
-0.00036254 -0.00021958 -0.00023268 0.00017538 -0.0012596 0.00011426 0.0018217 0.00064199
0.0016249 0.0030778 -0.33456 -0.15388
5120000000 -0.26926 -0.16163 0.0034651 0.005855 0.0029411 -0.00041305 0.00039011 0.00064741
-0.00023665 0.00079552 -0.00037244 4.1364e-05
0.0034837 0.0058816 -0.22912 0.17711 0.0048725 -0.0026864 4.7027e-05 0.00017785
-3.2232e-06 -4.5491e-05 -2.5708e-05 0.00023378
0.0029159 -0.00047684 0.0048587 -0.0028106 -0.23007 -0.20187 -0.00019843 0.00022118
-0.00012445 0.0012093 -0.0011736 0.00079029
0.00043617 0.00067926 2.0879e-05 0.00019947 -0.00020064 0.00011143 -0.15889 0.054637
0.0019126 0.00315 0.002399 0.0001927
-0.00017441 0.00081568 -1.9261e-05 -1.1059e-05 -0.00033704 0.0011773 0.0018778 0.0030519
-0.29756 -0.13968 0.0017883 0.0033014
-0.00039472 0.00011358 -8.6294e-05 0.00030834 -0.00081912 0.0007925 0.002442 0.00019018
0.0017013 0.0033546 -0.3468 -0.11975
5180000000 -0.28501 -0.1313 0.0050052 0.0048388 0.0034475 -0.0011534 0.00023431 0.00053401
-0.00016851 0.00034297 -0.00064071 0.00041099
0.0049962 0.0048606 -0.2064 0.19996 0.0040532 -0.0038953 -0.00033145 -0.00020513
-6.606e-05 -7.4012e-05 -0.00021332 0.00018765
0.003432 -0.001246 0.0039891 -0.0038881 -0.24054 -0.16559 -0.00024454 0.00069273
-0.00010729 -8.7572e-05 -0.00022905 0.00085479
0.00021691 0.00051292 -0.00032995 -0.00022133 -0.00028196 0.00072573 -0.15793 0.064314
0.0032157 0.0033413 0.0021718 -0.00054421
-0.00019996 0.00042329 -0.00010181 -0.00010918 -6.1016e-05 -9.114e-05 0.0032 0.0034184
-0.30809 -0.09672 0.0028053 0.0034893
-0.00057846 0.00033433 -0.00020657 0.00016305 -0.00025052 0.00088442 0.0022646 -0.00064643
0.0029451 0.0034812 -0.34958 -0.088055
5240000000 -0.2934 -0.1041 0.0052878 0.0035076 0.0027576 -0.0028943 0.0006448 -2.566e-05
-0.00036706 1.956e-05 0.00015431 0.00054706
0.0052757 0.0035285 -0.19443 0.23713 0.0029802 -0.004653 -3.2347e-05 0.00012186
-0.00015384 1.1055e-05 0.00024806 0.00040968
0.0026994 -0.0029201 0.0029191 -0.0046771 -0.25759 -0.14047 0.00029262 0.00018632
-0.00031014 0.0004136 7.7543e-05 0.0011516
0.00066314 -5.6238e-05 -3.9714e-05 0.00011475 0.00036534 0.00021762 -0.15832 0.08484
0.0037149 0.0021152 0.0018349 -0.0013786
-0.00028263 6.0907e-05 -0.00019078 0.00013783 -0.00025886 0.00039754 0.0037128 0.002039
-0.32104 -0.05651 0.0034217 0.0025659
1.6669e-05 0.0006474 0.00029964 0.00032591 6.6083e-05 0.0011321 0.0017465 -0.0012512
0.0034484 0.0025866 -0.35522 -0.054543
5300000000 -0.29828 -0.073744 0.0062228 0.0019012 0.0015305 -0.0033524 0.00015045 -0.00034001
0.00056735 0.00064523 3.5145e-05 0.00030707
0.0062091 0.0018893 -0.18647 0.24165 0.0020657 -0.0053537 -0.00010445 0.00024022
7.8268e-05 0.00041374 0.00028647 0.00020956
0.0015407 -0.0033822 0.0019259 -0.0053844 -0.27329 -0.11487 0.00035874 -0.00013744
0.00028076 0.00057797 0.00048747 0.00068501
0.00014058 -0.00030017 -0.00011219 0.00024364 0.00028584 -0.00013792 -0.15083 0.094272
0.0051219 0.0013264 0.0011269 -0.0016187
0.00053123 0.00078199 0.00011438 0.00030318 0.00024568 0.00064322 0.0051058 0.0012997
-0.33178 -0.030457 0.0037008 0.002364
0.0001121 0.00018687 0.0003189 0.00032093 0.00049765 0.00074105 0.0012959 -0.0017216
0.0038461 0.002136 -0.35109 -0.019243
5360000000 -0.29806 -0.036662 0.0061537 0.00056311 0.00016518 -0.003739 0.00037516 2.2797e-05
0.00019513 0.00048248 0.00054083 -0.00015379
0.006139 0.00058848 -0.14915 0.26312 0.00080235 -0.0053762 9.7631e-05 0.0002628
-0.00014135 -3.9469e-05 0.00052414 -0.00013811
0.00012524 -0.0037004 0.00071643 -0.0053577 -0.27206 -0.088226 0.00049415 0.00024725
0.00014558 0.00043449 0.00076789 0.00070588
0.00034529 -4.6547e-05 8.5102e-05 0.00024107 0.00052713 0.00023997 -0.14873 0.11201
0.005407 -0.00086089 0.00070785 -0.0017582
0.00010834 0.00056785 -0.00010514 7.7092e-05 0.00012073 0.00040916 0.0055023 -0.0009078
-0.32507 0.0080212 0.0049897 0.0020469
0.00055215 -8.9021e-05 0.00054236 -0.00026186 0.00075906 0.00062399 0.00056021 -0.0018235
0.0047671 0.0021009 -0.3488 0.0097226
5420000000 -0.3006 -0.01348 0.0061016 -0.0013214 -0.00056156 -0.0034339 -5.8131e-05 -0.00016177
0.00080989 0.00043423 0.00034975 -0.00014702
0.0061148 -0.0012743 -0.13009 0.28973 0.00031034 -0.005477 8.6392e-05 0.00013078
5.1957e-05 0.00016658 0.00027245 -0.0001778
-0.00059777 -0.0034562 0.00016225 -0.0055828 -0.28759 -0.054646 -0.00026253 -0.00050435
0.00098084 0.00018575 0.00089584 -2.9158e-05
-2.59e-05 -0.00013136 8.281e-05 0.00014698 -0.00025292 -0.00056586 -0.13748 0.12673
0.004829 -0.001925 8.4911e-05 -0.0020028
0.00074875 0.0003417 2.6928e-05 0.00013628 0.00098617 0.00010886 0.0046719 -0.0020135
-0.32946 0.037028 0.0047989 0.00057922
0.00038242 -0.00016612 0.00029114 -0.00010649 0.00086435 -2.3982e-05 0.00020306 -0.0019039
0.0047822 0.00061811 -0.34093 0.051152
5480000000 -0.29247 0.022804 0.004966 -0.0021153 -0.0017866 -0.0028498 0.00037471 -4.8285e-05
0.00096289 -0.00039781 -0.00016354 -0.00015068
0.0049527 -0.0020841 -0.11544 0.29744 -0.0015456 -0.005874 4.8617e-05 0.00019966
6.6642e-05 1.8293e-05 0.00019197 -0.00020158
-0.0018084 -0.0028357 -0.0016457 -0.0058206 -0.29214 -0.032508 -0.00018272 2.8153e-05
0.00068286 -0.0004855 0.00090067 3.1485e-05
0.00038018 -3.6622e-05 4.5103e-05 0.00020344 -0.00016125 7.5755e-05 -0.13085 0.13777
0.0038555 -0.0034609 -0.00020937 -0.0017167
0.0010438 -0.00029194 5.5886e-05 -6.2258e-06 0.00081583 -0.00043954 0.0038371 -0.0033763
-0.31874 0.064003 0.0049355 0.00015328
-0.00014322 -0.00019294 0.00018662 -0.00017593 0.00086179 0.00010452 -0.00026119 -0.0018757
0.0049168 0.00024845 -0.3319 0.073242
5540000000 -0.28857 0.047956 0.0041185 -0.0026841 -0.002613 -0.001888 0.00030153 -0.00034729
5.5706e-05 -0.00024327 -0.00034016 4.6216e-05
0.0041494 -0.0026656 -0.074413 0.31458 -0.0027224 -0.0051839 0.00043055 0.00014065
6.4971e-05 -0.00012634 5.5256e-05 -0.00036656
-0.0026069 -0.0018634 -0.0027619 -0.0051642 -0.29106 -0.011149 0.00017715 -0.00013561
0.00048361 -0.00018161 0.00051739 -0.00031044
0.00031 -0.00036316 0.00041528 0.00012656 0.00016085 -0.00011303 -0.11937 0.15899
0.0024138 -0.0038043 -0.00090872 -0.0018471
8.4086e-05 -0.00022583 3.171e-05 -0.00014565 0.00044403 -0.00018016 0.002386 -0.0038363
-0.30372 0.098942 0.0049847 -0.0013217
-0.0003718 0.00011021 -3.3385e-05 -0.00036758 0.00044955 -0.00040966 -0.0010054 -0.0017788
0.0052833 -0.0013025 -0.32386 0.11391
5600000000 -0.27716 0.07588 0.003352 -0.0037142 -0.0024522 -0.0018201 0.00029025 -0.00033847
0.0003913 -0.00032344 9.7032e-05 0.00045239
0.0033685 -0.0037156 -0.071714 0.32844 -0.0039648 -0.0047235 6.5651e-05 -0.00018191
-5.9466e-05 7.3034e-06 -0.0001888 -0.00024065
-0.0024748 -0.0018102 -0.004085 -0.0046366 -0.29003 0.020668 -3.5213e-05 0.00011579
4.1254e-05 -0.00061816 0.00029322 -0.0005288
0.00028749 -0.00036325 6.496e-05 -0.00017451 -5.3642e-05 0.00010692 -0.11166 0.15836
0.0018474 -0.0036767 -0.0010403 -0.0010948
0.00034296 -0.00024184 -4.6411e-05 -1.8942e-05 8.1425e-06 -0.00052958 0.0017741 -0.0036374
-0.2943 0.12811 0.0044039 -0.0017471
0.00015546 0.0004488 -0.00015106 -0.00021909 0.00032218 -0.00060276 -0.00098799 -0.0011557
0.0042564 -0.0017913 -0.30206 0.12865
5660000000 -0.26569 0.098142 0.0031 -0.0037694 -0.0035459 -0.00050463 -0.00042497 -0.00074137
-0.00022191 -0.00062382 0.00047506 -0.00017505
0.0031084 -0.0037618 -0.030243 0.31978 -0.0046515 -0.0028257 -2.5638e-05 -0.00015358
8.1702e-05 -1.7943e-05 -9.5225e-05 -5.5857e-05
-0.0035655 -0.00039872 -0.0046453 -0.0027638 -0.29047 0.044165 -0.00013121 0.00010469
-0.00051355 -0.00029985 0.00026047 -0.0012395
-0.00044162 -0.00070343 -3.6257e-05 -0.00016951 -8.5924e-05 0.00013303 -0.096264 0.17841
0.00061952 -0.0040771 -0.0013106 -0.00080872
-0.00019917 -0.00055547 0.00010887 2.7318e-06 -0.00050176 -0.00030793 0.00063409 -0.0040647
-0.27942 0.15492 0.0040647 -0.0024575
0.000312 -0.0002199 -0.00012022 -6.9213e-05 0.00021214 -0.0011303 -0.0014112 -0.00087237
0.0040877 -0.0024158 -0.29295 0.16468
5720000000 -0.25043 0.1194 0.0025696 -0.0043399 -0.0029459 0.00082601 -0.00047808 -0.00024415
-0.00041667 -0.00016056 -0.00012768 -0.00027122
0.0025653 -0.0043149 -0.0021391 0.34502 -0.0055395 -0.0025241 5.2614e-05 -3.2498e-05
-0.00031201 0.00010558 -0.00030374 0.00018632
-0.0029195 0.00088424 -0.0056034 -0.0024069 -0.28627 0.075223 0.00021915 8.1477e-05
0.00020371 0.00052344 -0.00020868 -1.3032e-05
-0.00045295 -0.00025947 4.8816e-05 -3.5812e-05 0.00017764 3.8694e-05 -0.080321 0.18017
-7.8436e-05 -0.0035999 -0.0015708 -0.0006003
-0.00043276 -0.00017454 -0.00026282 9.0052e-05 0.00021681 0.00049676 -8.8618e-05 -0.0036948
-0.26765 0.18138 0.0041588 -0.0040032
-6.8238e-05 -0.00025642 -0.00033526 0.00022898 -0.0001511 -0.00012451 -0.0015349 -0.00043818
0.0040233 -0.0039155 -0.26275 0.1822
5780000000 -0.23411 0.1369 0.0013142 -0.0049045 -0.0024074 0.0013403 -0.00073573 7.9379e-05
-0.00034411 -0.00032073 -2.2596e-05 -0.00020493
0.0013291 -0.0049181 0.011404 0.33967 -0.0059272 -0.00062693 6.5689e-06 -0.00022378
0.00011477 -3.1331e-06 -7.6338e-05 -0.00015255
-0.0023865 0.0013643 -0.0059418 -0.00047519 -0.2828 0.091755 -6.4626e-05 -0.00013704
0.00019804 -3.8107e-05 -0.00035825 -0.00055441
-0.00073903 0.00012356 3.0159e-06 -0.00022646 -4.2094e-05 -0.00019294 -0.071085 0.19619
-8.546e-05 -0.0033403 -0.0013135 3.4106e-05
-0.0002921 -0.00021579 0.00014196 1.6987e-05 0.0001251 2.8961e-05 -0.00017081 -0.0032762
-0.2569 0.20234 0.0023618 -0.0037664
-8.1462e-05 -0.0002399 -6.0078e-05 -0.00012991 -0.0003699 -0.00040876 -0.0012576 -0.00011212
0.0026563 -0.0038167 -0.25332 0.2045
5840000000 -0.22018 0.1579 -7.8031e-05 -0.0054615 -0.0019695 0.0011518 -8.7731e-05 0.00031721
-0.00025403 0.00014734 -0.00046906 -0.00040822
-4.9848e-05 -0.0054864 0.047256 0.3426 -0.0058037 0.0004931 -0.00019704 5.2928e-06
0.00019094 -6.4044e-05 -4.9707e-05 0.00026914
-0.0019753 0.0011712 -0.0058068 0.00057017 -0.27601 0.1162 -0.00027972 -4.3377e-05
-8.9697e-05 -0.00068213 -0.00058328 -0.0002222
-0.00010622 0.00029986 -0.00020529 3.8634e-05 -0.00024721 -3.1883e-06 -0.048385 0.19896
-0.00097065 -0.0036597 -0.0012115 0.0002657
-0.00025402 0.00015347 0.00016293 -4.6575e-05 -6.4858e-05 -0.00070368 -0.0008892 -0.0037439
-0.24018 0.21122 0.0024926 -0.0041587
-0.00044463 -0.00035957 -8.372e-05 0.00022371 -0.00048179 -0.00032592 -0.0014553 0.00034908
0.0022416 -0.0041737 -0.21706 0.22788
5900000000 -0.20616 0.16986 -0.0020748 -0.0054054 -0.0020189 0.0024595 -0.00011722 7.0906e-05
0.00021273 -0.00010378 3.1174e-05 0.00044342
-0.0020459 -0.0054011 0.067362 0.34201 -0.0051559 0.0019515 -2.7452e-06 -1.7429e-05
-2.0242e-05 -0.00018732 -1.0821e-05 -8.5796e-05
-0.0019966 0.0024618 -0.0051495 0.0020732 -0.25986 0.13138 -3.561e-05 -4.0474e-05
-0.00036566 -0.00042732 -0.00068649 -0.00011422
-0.0001388 6.2234e-05 2.7711e-06 -5.1818e-06 -0.00010873 -2.2477e-05 -0.041091 0.20946
-0.0011575 -0.003427 -0.0012602 0.00018132
0.0002183 -0.00012705 -2.4579e-05 -0.0002199 -0.0004507 -0.00030208 -0.0012527 -0.0033667
-0.21356 0.22573 0.0016441 -0.0055526
-8.3022e-05 0.00034299 -3.4392e-05 -1.2895e-05 -0.00071878 -0.00010884 -0.0010536 0.00024555
0.0019937 -0.0055004 -0.203 0.23781
5960000000 -0.18566 0.18305 -0.0031058 -0.0038676 -0.00072727 0.0026709 -0.00010188 0.00016923
-0.00024038 9.7726e-05 -0.00018138 -1.5882e-05
-0.0030886 -0.0038666 0.094104 0.34063 -0.0041662 0.0023413 -0.00021851 6.394e-06
-6.1017e-05 2.7935e-05 9.5683e-06 0.00017363
-0.00066806 0.0026842 -0.0041214 0.0023897 -0.24421 0.15745 -4.2052e-05 -0.00011619
-0.00045814 0.00018093 -0.00033895 -0.00028027
-9.7033e-05 0.00013369 -0.00021661 8.1315e-07 -4.3646e-05 -0.00014273 -0.022385 0.2178
-0.0022059 -0.0032802 -0.00098518 0.0011221
-0.00020044 0.00010545 -6.2501e-05 0.00013205 -0.00055071 9.2262e-05 -0.0021459 -0.0032071
-0.19295 0.24032 -1.8094e-05 -0.0048706
-0.00011283 4.4531e-05 2.0026e-05 0.00013502 -0.0001537 -0.00011989 -0.0011116 0.0010006
-0.00023381 -0.0050602 -0.17335 0.26458
6020000000 -0.16744 0.19826 -0.0038773 -0.002884 -0.00016646 0.0030106 -7.6862e-05 0.0005527
-0.00030771 0.00040311 5.827e-05 0.00037152
-0.0038833 -0.0028899 0.12212 0.33178 -0.0045432 0.0033117 -8.4348e-05 0.00014689
-0.00016139 0.00017786 -7.9433e-05 0.0001607
-0.00010858 0.0029979 -0.0045548 0.0033863 -0.22424 0.16922 -0.00038761 0.00023553
-0.00081911 0.00015879 -0.00052376 0.00049012
-6.8118e-05 0.00055569 -7.5513e-05 0.0001673 -0.00032186 0.00023558 -0.01605 0.21317
-0.0029744 -0.0030267 -0.0006718 0.00064034
-0.00028955 0.00027057 -0.00020629 0.00013304 -0.0007048 -5.9004e-06 -0.0030281 -0.0030537
-0.16449 0.25362 -0.0002516 -0.0048603
-9.4013e-05 0.00036257 -0.00012162 0.00023952 -0.00056159 0.00040905 -0.00063271 0.00078417
-0.00021625 -0.0047836 -0.14656 0.26305
6080000000 -0.14695 0.20671 -0.0040603 -0.00076815 0.0012983 0.0028262 0.00012003 0.00012159
0.00012063 0.00014126 0.00012753 0.00010063
-0.0040343 -0.00077643 0.14361 0.33226 -0.0029751 0.0048004 -6.3958e-05 -4.9949e-05
1.5874e-05 2.0511e-05 -1.8853e-06 0.00030385
0.0013493 0.0028281 -0.0028511 0.0048432 -0.20622 0.19609 0.00038827 0.00017588
-0.00014758 0.00074466 -0.00027984 0.00029743
9.381e-05 9.245e-05 -6.1088e-05 -6.9748e-05 0.00036394 0.00019801 0.00085348 0.22136
-0.004044 -0.0020202 -0.00091578 0.0010457
0.00024785 9.1375e-05 0.0001128 6.9167e-05 -0.00018797 0.00077437 -0.0041238 -0.0019116
-0.13535 0.27071 -0.0013667 -0.0053522
0.00018479 4.1847e-05 4.6823e-05 0.00027526 -0.00014854 0.00038576 -0.00078939 0.00097679
-0.0015995 -0.0053861 -0.12443 0.28459
6140000000 -0.12971 0.21975 -0.0035535 -0.00048618 0.0017046 0.0021187 7.8427e-05 -3.9473e-06
0.00010704 -0.00019003 0.00036228 -0.00023074
-0.0035343 -0.00048552 0.17031 0.31315 -0.0021273 0.0052692 5.2829e-05 2.5423e-05
0.00037597 3.9417e-06 0.00027067 8.8598e-05
0.0017461 0.0021175 -0.0020487 0.0053216 -0.18252 0.21529 0.00031563 -0.00011682
4.1537e-05 0.00061727 5.8478e-05 0.00049519
6.3992e-05 -6.1838e-06 5.5377e-05 3.8991e-05 0.00030354 -0.00011674 0.013504 0.21207
-0.0047862 -0.00098065 -0.00039371 0.0014485
0.00011573 -0.00010066 0.00038141 1.4599e-05 -5.854e-05 0.00056832 -0.0047251 -0.00095257
-0.1155 0.28988 -0.0034468 -0.0039638
0.00042494 -0.00027632 0.0002475 1.1575e-05 4.3531e-05 0.0006994 -0.00061356 0.0014882
-0.0034411 -0.0038918 -0.085121 0.28253
6200000000 -0.11413 0.22516 -0.0029561 -0.00014654 0.0022084 0.0011914 8.7957e-05 0.00035305
-0.00029106 0.00015241 -0.00012009 -0.00026886
-0.0029613 -0.00016447 0.19816 0.31117 -0.00082231 0.0052044 1.7747e-05 0.00022119
4.4611e-05 7.1412e-05 0.00013233 9.8317e-05
0.0022236 0.0011807 -0.00071018 0.0052417 -0.16293 0.22888 9.8278e-05 -0.00029218
0.00049745 0.00010032 0.00018685 0.00048353
0.00010918 0.00032679 3.0563e-05 0.00020472 0.00012262 -0.00032843 0.026886 0.22056
-0.0045689 0.00054454 6.0168e-05 0.0012789
-0.00028306 0.00013305 -4.1347e-05 -2.0981e-06 0.00068878 -5.0092e-05 -0.0045298 0.00053833
-0.10309 0.29594 -0.0036634 -0.0034603
-0.00026177 -0.00026667 0.00016897 0.00011196 -5.2646e-05 0.00024452 0.00027882 0.0013413
-0.0038119 -0.0033054 -0.072584 0.29194
6260000000 -0.098999 0.23795 -0.0030747 0.00091098 0.0022002 0.00049426 0.00029988 -0.00011506
5.2225e-05 0.00024114 -5.0868e-05 3.653e-05
-0.0030741 0.00090701 0.21545 0.29584 1.852e-05 0.0054047 4.1997e-05 -0.00012204
-4.4496e-05 -8.2862e-05 0.00020883 0.00014267
0.0021713 0.00040803 0.00014898 0.0053846 -0.14005 0.25019 7.9977e-05 -5.6903e-05
0.00030487 -0.0001897 0.00016657 8.234e-05
0.00025867 -0.00013788 3.3799e-05 -0.0001223 7.8246e-05 -1.4221e-05 0.042918 0.21557
-0.0039846 0.0017135 0.00053002 0.0012753
8.2199e-05 0.00017416 8.9031e-06 -0.00014537 0.00033978 -0.0001184 -0.0039596 0.0016909
-0.074127 0.29633 -0.0044752 -0.0023524
-9.3685e-05 4.5919e-05 0.00014555 0.00013615 0.00027911 0.0001446 0.00039177 0.0011429
-0.0042292 -0.0023257 -0.02686 0.29209
6320000000 -0.082655 0.23983 -0.0025423 0.0015467 0.002144 -0.00045404 0.0001123 8.599e-05
-0.000521 0.00038446 -0.00025494 0.00037816
-0.0025306 0.0015527 0.24065 0.28572 0.0019169 0.0055454 7.8106e-05 9.3431e-05
-2.0962e-05 -0.00014495 0.00026174 -0.00011542
0.002113 -0.00050379 0.002036 0.0055187 -0.12217 0.25892 -0.0002955 -0.00031618
0.00023402 -0.000131 0.00030614 0.00037555
0.00010534 6.2606e-05 9.6937e-05 0.00010218 -0.00025046 -0.00032566 0.041643 0.21665
-0.0035678 0.0022781 0.0007647 0.00085746
-0.0004305 0.00041574 -3.8404e-05 -0.00012585 0.00036964 -6.9558e-05 -0.0036027 0.0022357
-0.05084 0.30671 -0.0046415 -0.00097173
-0.00027072 0.00034715 0.00023022 -0.0001026 0.00026092 0.0002208 0.00078594 0.00092497
-0.0048768 -0.00097889 -0.015986 0.28978
6380000000 -0.062871 0.24696 -0.0017677 0.0019492 0.0016776 -0.00051513 -6.9911e-05 -7.0663e-05
0.00026766 0.00030388 0.00018134 0.00020047
-0.0017722 0.0019332 0.25706 0.26624 0.003151 0.0041773 -0.00022261 -8.2034e-05
-0.00028705 -0.00018362 -0.00014014 -0.00025931
0.001694 -0.00052571 0.00328 0.0040891 -0.094118 0.27461 -0.0001118 0.00017931
0.00039997 -0.00021181 0.00066087 0.00020081
-6.4182e-05 -9.0016e-05 -0.00023034 -8.2744e-05 -0.00016513 0.00016347 0.062765 0.20699
-0.0025918 0.0032646 0.00089943 0.00068748
0.00025451 0.0002088 -0.00031625 -0.00017989 0.00045164 -0.00039628 -0.0026073 0.0032555
-0.030052 0.29899 -0.0048927 -0.00020242
0.00012247 0.00026824 -0.00018901 -0.00023344 0.00042382 0.00031399 0.0010035 0.00063982
-0.0044643 -2.3757e-05 0.02351 0.29226
6440000000 -0.040039 0.2573 -0.00079192 0.0023633 0.0016653 -0.00082539 0.00040979 -0.00014741
0.00023723 -0.00051426 -0.00030404 -0.0002572
-0.00079414 0.0023597 0.27755 0.25174 0.0033701 0.0028818 0.00013651 -2.9804e-07
-0.00017552 6.229e-05 -0.00013915 -0.00028897
0.0016791 -0.00085461 0.0034437 0.0028228 -0.076502 0.28866 -0.00017931 0.00025189
-0.00026604 -0.00018551 0.00029233 -0.00034585
0.00042592 -0.00011842 0.00014104 -1.3608e-05 -0.00015598 0.00030016 0.06483 0.203
-0.0016705 0.0037373 0.00099173 0.00075294
0.00028663 -0.00046212 -0.0001422 -2.0487e-06 -0.00031852 0.00010064 -0.0016593 0.0037269
0.012502 0.30284 -0.0043679 0.0018277
-0.00028627 -0.0004208 -0.00023439 -0.00030025 0.00057484 -0.00044747 0.00086887 0.00075289
-0.0046635 0.0016945 0.035431 0.27659
6500000000 -0.021627 0.25683 -0.00010578 0.0019614 0.0013146 -0.00097658 0.00018083 -7.3523e-05
0.00011077 0.00015094 -3.2793e-05 0.00023227
-0.00011057 0.0019528 0.30212 0.22434 0.0036644 0.0024198 0.00012083 2.9037e-05
0.00022224 0.00015302 0.00026611 -0.00016767
0.0013291 -0.00099907 0.0037538 0.0023798 -0.065085 0.28569 7.1245e-05 4.7548e-05
8.3744e-05 1.2249e-06 -5.2505e-05 -0.00045136
0.0001764 -3.7008e-05 0.00013285 1.796e-05 4.5332e-05 -4.1795e-06 0.088821 0.19796
-0.00018261 0.0039194 0.0010978 0.00034904
0.00014395 8.3294e-05 0.00017291 0.0001246 6.6711e-05 -0.0002114 -0.0001426 0.0039103
0.0337 0.30619 -0.0031218 0.002376
2.352e-05 0.00030663 0.00023249 -0.000107 -0.00024496 -0.0003375 0.0011704 0.00034961
-0.002815 0.002671 0.072121 0.27689
