# Supplementary material for: Early Detection of Alzheimer’s Disease via Machine Learning-Based Microwave Sensing: An Experimental Validation
Source: Sensors (Basel). 2025 Apr 25;25(9):2718. doi: 10.3390/s25092718 (PMC12074295; doi:10.3390/s25092718)
Supplement: Supplementary file 1 [file sensors-25-02718-s001.zip › measurements_paper_sensors/26 febbraio - PART1/set4 H/CSF_H_m2.s6p]

!Keysight Technologies,M9804A,MY58100912,A.14.10.03
!Date: Thursday, April 27, 2023 10:28:33
!Correction: S11(C  6-Port  ) 
!S12(C  6-Port  ) 
!S13(C  6-Port  ) 
!S14(C  6-Port  ) 
!S15(C  6-Port  ) 
!S16(C  6-Port  ) 
!S21(C  6-Port  ) 
!S22(C  6-Port  ) 
!S23(C  6-Port  ) 
!S24(C  6-Port  ) 
!S25(C  6-Port  ) 
!S26(C  6-Port  ) 
!S31(C  6-Port  ) 
!S32(C  6-Port  ) 
!S33(C  6-Port  ) 
!S34(C  6-Port  ) 
!S35(C  6-Port  ) 
!S36(C  6-Port  ) 
!S41(C  6-Port  ) 
!S42(C  6-Port  ) 
!S43(C  6-Port  ) 
!S44(C  6-Port  ) 
!S45(C  6-Port  ) 
!S46(C  6-Port  ) 
!S51(C  6-Port  ) 
!S52(C  6-Port  ) 
!S53(C  6-Port  ) 
!S54(C  6-Port  ) 
!S55(C  6-Port  ) 
!S56(C  6-Port  ) 
!S61(C  6-Port  ) 
!S62(C  6-Port  ) 
!S63(C  6-Port  ) 
!S64(C  6-Port  ) 
!S65(C  6-Port  ) 
!S66(C  6-Port  ) 
!S6P File: Measurement: :
# Hz S  RI   R 50
500000000 -0.32756 -0.054969 -0.011018 -0.0011393 -0.0081276 0.011933 -0.0047381 0.01283
0.012226 0.004919 -0.0044245 0.0098254
-0.011063 -0.00099925 -0.40994 -0.069147 0.0077202 -0.01109 0.00057977 0.012368
0.008318 0.0026979 0.0010313 0.014148
-0.0080643 0.011929 0.0077312 -0.01112 -0.25478 0.19432 0.0065981 0.0032351
-0.0003409 0.0086921 0.0019131 0.011582
-0.0048107 0.012908 0.00045382 0.012431 0.0065499 0.0032026 -0.32915 0.045299
-0.02019 -0.0058993 0.014406 0.028876
0.011987 0.0053727 0.008028 0.0028791 -0.00038013 0.0087193 -0.02017 -0.0059555
-0.25539 -0.15909 -0.028018 0.0054465
-0.005246 0.0097796 0.0008354 0.01435 0.0022707 0.011426 0.014258 0.029059
-0.027975 0.0049109 -0.25962 -0.14063
560000000 -0.31084 0.10898 -0.022365 -0.066019 0.0009944 0.013117 0.0050564 0.010207
0.0096573 0.0035322 0.010873 0.0087827
-0.022303 -0.065946 -0.37033 0.093637 -0.041494 -0.038078 0.013324 0.0028335
-0.01265 -0.0025164 0.0042184 -0.0011509
0.00099374 0.013123 -0.041575 -0.037977 -0.1793 0.24293 0.00037767 -0.0045849
0.01657 0.0032837 0.008127 -0.0057918
0.0051172 0.010348 0.013284 0.0027506 0.0004436 -0.0046137 -0.30572 0.1353
0.0041959 -0.021322 0.0054331 -0.021722
0.0099015 0.0034784 -0.013103 -0.0031579 0.017004 0.0032539 0.0038774 -0.021331
-0.3033 0.014638 0.0064192 -0.046554
0.010643 0.0079992 0.0043838 -0.00097841 0.0082747 -0.0060675 0.0052816 -0.021394
0.0066302 -0.045809 -0.32709 0.0026464
620000000 -0.2714 0.087167 -0.023544 0.0095351 0.0036627 0.0089801 0.0081439 -0.0042523
0.012182 -0.0018593 0.00039236 -0.0022891
-0.023487 0.0095247 -0.39932 0.040316 -0.019422 0.0010118 -0.0013146 -0.0016883
0.011684 -0.0064652 0.0011162 -0.0028297
0.0036303 0.0090847 -0.019471 0.0010958 -0.15285 0.25158 -0.00096896 -0.004406
-0.0037798 -0.0032578 0.0085295 -0.0025074
0.0080884 -0.0039759 -0.0013118 -0.0017289 -0.00091737 -0.0043644 -0.26331 0.1453
-0.040063 -0.018392 0.013358 0.029242
0.012312 -0.001564 0.011737 -0.0063478 -0.0037555 -0.0033266 -0.03998 -0.018372
-0.23085 -0.01737 -0.041355 0.013359
0.00062203 -0.002076 0.00088446 -0.0029062 0.0084288 -0.0023978 0.013226 0.029571
-0.041581 0.012909 -0.24031 -0.033717
680000000 -0.23701 0.17829 -0.02639 -0.014355 0.0046484 0.0050463 0.0012863 -0.0070965
-0.0025257 -0.011344 0.0054284 -0.0063764
-0.026343 -0.014356 -0.38902 0.14266 -0.032324 -0.0010775 -0.0013866 -0.00059977
-0.0022626 -0.0093202 -0.00088082 -0.0014824
0.0046829 0.0050073 -0.032343 -0.0010383 -0.10593 0.27503 -0.00069125 -0.00043329
-0.0016705 0.00024729 -0.0026821 -0.0090671
0.0013068 -0.0072079 -0.0014132 -0.00069309 -0.00067334 -0.00049509 -0.21971 0.19944
-0.024794 -0.006213 -0.0081807 -0.011982
-0.0027223 -0.01117 -0.0025272 -0.0093117 -0.0017616 0.00039139 -0.024794 -0.0061796
-0.26894 0.08187 -0.0070367 -0.005864
0.005239 -0.0064668 -0.00091874 -0.0016378 -0.0028057 -0.0090724 -0.0080882 -0.011876
-0.0072654 -0.005549 -0.25906 0.072043
740000000 -0.19038 0.17027 -0.040516 0.026626 0.013373 -0.0042444 0.00068054 -0.0041084
-0.0052131 -0.0015715 -0.0056314 0.0028012
-0.040376 0.026567 -0.33432 0.16111 -0.035763 0.034342 0.00039416 -0.0064196
-0.012004 0.0069829 -0.0013771 -0.0060678
0.013368 -0.0042039 -0.035736 0.034453 -0.072386 0.27533 -0.0022209 0.0031223
-0.0025518 -0.004424 -0.0017144 0.00081867
0.00076171 -0.0040494 0.0004431 -0.006516 -0.0021685 0.0030906 -0.20159 0.20514
-0.041079 -0.004484 0.022147 0.016516
-0.0051806 -0.0017922 -0.011938 0.0071734 -0.0025668 -0.0044983 -0.041035 -0.0047286
-0.17815 0.10081 -0.03963 0.0029385
-0.0056428 0.0026099 -0.00081608 -0.0060315 -0.001518 0.00070184 0.022035 0.016669
-0.039268 0.0028371 -0.25159 0.076079
800000000 -0.16352 0.21659 -0.022275 0.016506 0.005185 -0.0097677 -0.004333 -0.0022082
-0.0037614 0.0021108 0.0037812 0.0010717
-0.022256 0.0165 -0.34246 0.23282 -0.008051 0.034341 -0.0024157 0.0023543
-0.0004318 0.002504 0.00049498 0.0054855
0.0051422 -0.0097807 -0.0079919 0.03437 -0.034186 0.30128 0.00072645 0.0014536
0.00021921 0.0037122 -0.0015795 0.00088044
-0.0043731 -0.002226 -0.002441 0.0023187 0.00071572 0.0014595 -0.17264 0.23393
-0.027578 0.015988 0.01532 -0.010553
-0.0038388 0.0021141 -0.00043757 0.0024597 0.0002905 0.0036662 -0.027512 0.01606
-0.20977 0.13135 -0.018122 0.02132
0.003549 0.0011969 0.00043284 0.0056174 -0.0018275 0.00098533 0.015219 -0.010785
-0.017888 0.021242 -0.24795 0.12943
860000000 -0.12781 0.23741 -0.017701 0.030615 -0.0033569 -0.0096882 -0.0016956 0.00027137
0.0037186 0.0047935 -0.0037486 -0.0030912
-0.01772 0.030604 -0.29379 0.27742 0.0080088 0.03395 0.00040669 0.0020419
0.0036703 0.0011483 0.0035795 0.00011239
-0.0033858 -0.0097113 0.0081257 0.033949 0.015307 0.31112 -0.00036095 -0.00023759
0.0026252 -0.0012011 0.0012452 0.0041629
-0.0017291 0.00028002 0.00041484 0.0020385 -0.00038348 -0.00023433 -0.1338 0.24517
-0.016224 0.019606 -0.0070519 -0.009671
0.0038495 0.00479 0.0038114 0.00112 0.0026316 -0.0012901 -0.016111 0.019868
-0.15475 0.17703 -0.022146 0.01715
-0.0036065 -0.0031241 0.0035764 0.00011197 0.0012509 0.0040842 -0.0069656 -0.0097352
-0.022128 0.017316 -0.19709 0.17725
920000000 -0.10463 0.26015 0.0049676 0.03898 -0.0088885 -0.0041478 -0.0018469 0.0017056
0.00096726 0.0014571 0.003177 -0.0013382
0.0049262 0.038929 -0.26723 0.29782 0.028202 0.02239 0.0014727 0.0011563
0.0067176 -0.00031087 0.0039108 -0.0029091
-0.0088856 -0.0041505 0.02828 0.022334 0.061414 0.31231 0.0019271 1.527e-05
0.00091958 -0.00019574 0.0010353 -0.0014602
-0.0018095 0.0017446 0.001493 0.001183 0.0019015 2.7716e-05 -0.10999 0.26091
-0.0082912 0.030831 0.0043756 -0.006029
0.00093699 0.0013798 0.0067227 -0.0003668 0.0009332 -0.00022201 -0.008229 0.030898
-0.14061 0.18372 -0.0017397 0.026806
0.0029553 -0.0013792 0.0038563 -0.003005 0.0010559 -0.0014669 0.0042617 -0.0061266
-0.001785 0.026634 -0.20793 0.18982
980000000 -0.058357 0.28273 0.017494 0.029894 -0.0088315 0.0045978 0.0018593 0.0036035
0.003727 -0.0015319 -0.0033125 -0.0029694
0.017403 0.029887 -0.2149 0.33545 0.032978 0.0047923 0.0020208 -0.00013139
0.0017798 -0.0057928 -0.00032407 -0.0026524
-0.0088002 0.004613 0.033009 0.0046726 0.10803 0.3078 0.00054329 -0.0011603
0.0004725 -0.001891 0.0015852 -0.00030897
0.0018596 0.0036436 0.0019892 -4.892e-05 0.00050773 -0.0011348 -0.070409 0.27272
0.010524 0.02839 -0.0092238 -0.0077269
0.0037122 -0.0016439 0.0017519 -0.0058733 0.00044381 -0.0018657 0.010546 0.028407
-0.10685 0.20992 0.0071469 0.019007
-0.0032128 -0.002951 -0.0003574 -0.0026717 0.0015696 -0.00033858 -0.0093335 -0.0077134
0.0071421 0.018974 -0.1666 0.23943
1040000000 -0.016499 0.29014 0.033225 0.018751 -0.00079816 0.0071054 0.0022724 0.00064981
0.00033235 -0.0035692 -0.0002304 -0.0012653
0.033149 0.018767 -0.17906 0.34811 0.029356 -0.014612 0.0016307 -0.0018391
-0.0020706 -0.0025629 -0.0011624 -0.0028713
-0.00077393 0.0070895 0.029328 -0.014724 0.1551 0.2936 -0.0004697 -0.0015153
-0.0015535 -0.0010412 -0.00059999 -0.0011314
0.0022134 0.00060675 0.0016422 -0.0018326 -0.0004608 -0.0015271 -0.042253 0.28101
0.020883 0.016435 -0.0015113 0.0011485
0.00029323 -0.003563 -0.0020411 -0.0025145 -0.0015523 -0.0010198 0.020943 0.01637
-0.07403 0.21516 0.014538 0.017691
-0.0002402 -0.0012215 -0.0011796 -0.002881 -0.00064581 -0.001151 -0.0015251 0.0012106
0.01447 0.017587 -0.14484 0.25947
1100000000 0.027587 0.30052 0.03633 -0.0039659 0.0033576 0.0037529 0.0023441 -0.00094633
-0.0023239 -0.0026606 -0.0040777 -0.00017927
0.036291 -0.0039332 -0.13688 0.36759 0.015132 -0.027545 -5.2963e-05 -0.0018443
-0.0034154 -0.00077752 -0.0036342 -0.00071454
0.0033696 0.0037461 0.015035 -0.027629 0.20056 0.27438 -0.0017959 0.00017568
-0.0016476 0.00054242 -0.0011078 -0.00055859
0.0023746 -0.00094364 -5.1111e-05 -0.0018287 -0.0018093 0.00017923 -0.0022016 0.28572
0.024885 0.0026065 -0.0023086 -0.00053121
-0.0022831 -0.0026671 -0.0033937 -0.00074471 -0.0016488 0.00056124 0.024932 0.002542
-0.053329 0.22639 0.019167 0.0070456
-0.0040064 -0.00023493 -0.0037273 -0.00080177 -0.0011294 -0.00052437 -0.0022367 -0.00056812
0.019216 0.0070319 -0.10072 0.2928
1160000000 0.07968 0.29728 0.024342 -0.020477 0.0030727 -0.00087267 -0.00016273 -0.0022185
-0.0038906 -0.0007933 -0.00096467 0.0043362
0.02431 -0.020435 -0.091654 0.37227 -0.0037012 -0.028596 -0.0015525 -0.0015458
-0.0026961 0.002349 -0.0016015 0.0019421
0.0030829 -0.00087811 -0.0038341 -0.028603 0.24504 0.2442 -0.00072472 0.0015899
-0.00052607 0.0016937 -0.0009565 0.00027179
-0.00021138 -0.002201 -0.0015955 -0.0014879 -0.0007303 0.0015953 0.038738 0.28199
0.020414 -0.012149 -0.0036744 0.0045474
-0.0038992 -0.00080247 -0.0027527 0.0023911 -0.00053808 0.0017109 0.020434 -0.012192
-0.018167 0.23426 0.018088 -0.0016289
-0.0010735 0.0044061 -0.0016372 0.0019637 -0.00093087 0.00032074 -0.0037032 0.004559
0.018105 -0.0016381 -0.052116 0.29574
1220000000 0.12295 0.28665 0.01102 -0.030007 -0.0014516 -0.0013634 0.0001356 -0.00088593
-0.0024078 0.0022185 0.0010879 0.0019007
0.011023 -0.029971 -0.04901 0.38531 -0.016627 -0.020903 -0.0026057 0.00041278
-8.1562e-05 0.0029422 -0.00096084 0.0020547
-0.0014605 -0.0013493 -0.016739 -0.020855 0.28393 0.20513 0.0007057 0.0016356
0.00053344 0.0011652 0.00019817 0.00068946
0.00015353 -0.00088858 -0.0026168 0.0004277 0.00070195 0.0016344 0.077819 0.27175
0.0095463 -0.018267 0.0016752 0.0010934
-0.0023628 0.0022514 -8.3457e-05 0.0029246 0.00051896 0.001159 0.0095419 -0.018259
0.0067954 0.23959 0.012668 -0.013092
0.001124 0.0018593 -0.0010113 0.0020053 0.00018632 0.00066321 0.0016779 0.0010933
0.012691 -0.013092 -0.022948 0.31375
1280000000 0.1734 0.26757 -0.0076237 -0.028627 -0.0020127 0.0019441 -0.0009356 -0.001998
-0.00066429 0.0030196 0.0025135 0.0015154
-0.0075896 -0.02859 -0.0027525 0.37797 -0.023587 -0.0082265 -0.0011026 0.0014462
0.0015647 0.0017751 0.00057469 0.0020405
-0.0020163 0.0019451 -0.023646 -0.008137 0.31537 0.1626 0.0014597 8.7296e-05
0.00099831 0.00027142 0.00027916 0.00044921
-0.00094069 -0.0019896 -0.0011154 0.0014652 0.0014405 9.9529e-05 0.11443 0.25491
-0.00039403 -0.020157 -0.00087432 0.00049082
-0.00068838 0.0030174 0.0015634 0.0017565 0.00097659 0.00028146 -0.00042174 -0.020159
0.043071 0.2418 0.0021103 -0.014877
0.0024623 0.0014997 0.00063859 0.0020854 0.00030778 0.00043138 -0.00092541 0.00050509
0.0020799 -0.014862 0.025206 0.31826
1340000000 0.21122 0.23363 -0.017146 -0.019213 0.00031127 0.0043105 -0.0016971 -0.00078749
0.0014743 0.0025642 0.00185 -0.0013389
-0.017114 -0.019204 0.036608 0.37037 -0.020893 0.0042756 -0.00033547 0.0021578
0.0019128 0.00099221 0.0012713 0.00082869
0.00032553 0.0043195 -0.02089 0.0043823 0.33894 0.11368 0.001095 -0.0008374
0.00065905 -0.00054263 0.00013023 0.00028954
-0.0016981 -0.00079408 -0.00032164 0.0021626 0.001086 -0.00082172 0.14682 0.23238
-0.0095873 -0.016924 0.00056521 0.0008989
0.0015277 0.0025411 0.0019102 0.00096974 0.00065527 -0.00052194 -0.0095958 -0.016869
0.073533 0.23423 -0.0043605 -0.013386
0.0018058 -0.0014276 0.0012363 0.00085007 0.0001228 0.00026705 0.00058302 0.00091062
-0.0043409 -0.013367 0.06345 0.31451
1400000000 0.24436 0.19693 -0.023365 -0.0079526 0.004789 0.0032228 -0.0020925 0.00049435
0.0023472 0.00088455 0.00040536 -0.0012613
-0.023336 -0.0079576 0.07348 0.35905 -0.014446 0.012186 0.0013978 0.0016001
0.0013886 -0.00060903 0.0011293 0.00027292
0.0047992 0.0031975 -0.014405 0.012277 0.35202 0.059427 0.00022474 -0.0014907
0.00015684 -0.00024413 0.0003957 0.00021289
-0.002088 0.00049777 0.0014191 0.0015898 0.00020821 -0.0014973 0.17429 0.20308
-0.015418 -0.0098876 -0.0010771 0.00028815
0.002354 0.00087427 0.0013775 -0.00061827 0.00016167 -0.00027123 -0.015474 -0.0098497
0.10536 0.22819 -0.010043 -0.0083077
0.0004137 -0.0013038 0.0011699 0.0002546 0.00042035 0.00026764 -0.0010397 0.00027703
-0.0099965 -0.0082712 0.10796 0.30605
1460000000 0.26875 0.15377 -0.020447 0.0044565 0.0051752 -0.00153 -0.0016561 0.0016541
0.0020891 -0.00040258 -0.00026303 -0.00093627
-0.020435 0.0044357 0.10899 0.33815 -0.005729 0.014948 0.001927 0.00027981
0.0010872 -0.0014772 0.0013043 -0.00056017
0.0051753 -0.001558 -0.0056706 0.014999 0.35895 0.0041303 -0.0010163 -0.0014786
0.00020019 -0.00033558 0.00066065 -0.00019038
-0.0016738 0.0016556 0.0019336 0.00024002 -0.0010319 -0.0014816 0.1999 0.17395
-0.016915 -0.0031864 -0.00049565 0.0026125
0.0020753 -0.00042172 0.0010961 -0.0014941 0.00018198 -0.00035083 -0.01691 -0.0031395
0.13545 0.21242 -0.012002 -0.0023601
-0.00024157 -0.00093034 0.0012892 -0.0005518 0.00064107 -0.00026381 -0.0005412 0.0025736
-0.012032 -0.0023986 0.14281 0.28629
1520000000 0.281 0.11156 -0.015047 0.0099017 0.0032504 -0.0037723 6.1434e-05 0.0026121
0.0021073 -0.0017286 -0.0010585 -0.00020696
-0.015045 0.0098752 0.14291 0.32395 0.0017556 0.012575 0.0019147 -0.00090501
7.8928e-05 -0.0012389 0.00039912 -0.00096317
0.0032411 -0.0037904 0.0018064 0.012583 0.3508 -0.054328 -0.0011641 -0.00060181
0.00054811 -0.00086769 5.3277e-05 -9.3093e-05
3.8445e-05 0.002644 0.0019143 -0.00090936 -0.0011423 -0.00060199 0.22132 0.13573
-0.016179 0.0030815 0.0017859 0.0021082
0.0020843 -0.0017212 7.4774e-05 -0.0012503 0.00056795 -0.00088831 -0.016163 0.0030972
0.16242 0.19699 -0.011348 0.0016783
-0.0010574 -0.00019796 0.00039256 -0.0010205 4.756e-05 -9.8531e-05 0.0018092 0.0021155
-0.011337 0.0016441 0.17567 0.26714
1580000000 0.29112 0.066741 -0.0085244 0.013444 -0.00089836 -0.0045443 0.0015025 0.0020531
-7.6715e-05 -0.0021083 -0.00034354 0.00039025
-0.0085232 0.013424 0.17081 0.30061 0.0051285 0.0076724 0.00057528 -0.0018235
-0.00065717 -0.0012011 -0.00020259 -0.00077991
-0.00092542 -0.004541 0.0051812 0.0076603 0.32911 -0.11089 -0.0017335 0.0004997
-0.00032982 -0.0011241 0.00015158 -0.000568
0.001518 0.0020352 0.00055704 -0.0018236 -0.0017327 0.00050324 0.23406 0.098119
-0.012587 0.0083649 0.0026728 0.00082864
-8.6356e-05 -0.0021229 -0.0006756 -0.0011787 -0.00033724 -0.0011234 -0.012572 0.0083982
0.18603 0.1793 -0.0089708 0.0072431
-0.00039304 0.00035338 -0.00022081 -0.00079829 0.00020059 -0.00058322 0.0026461 0.00079696
-0.0089812 0.0072167 0.20966 0.24289
1640000000 0.29424 0.024793 -0.0017775 0.012416 -0.0025903 -0.0022562 0.0029335 0.0010679
-0.00049905 -0.0017217 -0.000307 0.0005451
-0.0017854 0.012408 0.20208 0.27542 0.0055614 0.0029228 -0.00073309 -0.0019705
-0.0011706 -0.00040512 -0.00044604 -0.00074712
-0.0026188 -0.0022433 0.005583 0.0028996 0.29959 -0.16134 -0.00084627 0.0016378
-0.0010654 -0.00092181 -8.3491e-05 -0.00050055
0.0029377 0.0010393 -0.00075727 -0.0019753 -0.00084705 0.0016356 0.24613 0.049973
-0.0083686 0.010272 0.0027586 -0.0011173
-0.00052394 -0.0017235 -0.0011871 -0.00039823 -0.0010813 -0.00092131 -0.0083576 0.010286
0.20845 0.15292 -0.0042064 0.0092308
-0.00028331 0.00056946 -0.00045033 -0.00074018 -9.1104e-05 -0.00047922 0.0027743 -0.001089
-0.0042278 0.0092345 0.23649 0.2114
1700000000 0.28627 -0.020099 0.001855 0.0098052 -0.0031215 0.00025039 0.0031807 -0.0013279
-0.0021984 -0.00080438 0.00054517 0.00047296
0.0018479 0.0097993 0.21985 0.24446 0.0033246 0.00018314 -0.001732 -0.00055929
-0.00096959 0.0001948 -0.000847 -0.00048053
-0.0031091 0.00027011 0.0033263 0.00017448 0.25361 -0.19938 0.00041843 0.0018318
-0.0020761 -5.7029e-05 -0.00024262 -0.00074204
0.0031683 -0.0013356 -0.0017236 -0.0005376 0.00039947 0.001817 0.24244 0.0021992
-0.0047386 0.011368 0.0013836 -0.0022498
-0.0022004 -0.00078048 -0.00096568 0.00020826 -0.0020793 -7.2834e-05 -0.0047134 0.0114
0.22528 0.132 8.2159e-05 0.0090713
0.00056253 0.00047051 -0.00082538 -0.00046704 -0.0002169 -0.00076499 0.0014147 -0.0022889
0.00010811 0.0090884 0.25358 0.17831
1760000000 0.27593 -0.06838 0.0044758 0.0065811 -0.0019389 0.00085255 0.0011998 -0.0036059
-0.0016259 0.00057375 0.00034292 -0.00050007
0.0044685 0.0065692 0.24777 0.20504 0.00092273 -0.0014194 -0.0013177 0.00033793
-0.00099517 0.0011313 -0.00060327 0.0003475
-0.0019433 0.00086658 0.00091515 -0.0014221 0.20478 -0.23062 0.0014275 0.0012954
-0.0011676 0.0015864 -0.0012334 -0.00071532
0.0011812 -0.0036171 -0.0013231 0.0003204 0.0014372 0.0012876 0.23552 -0.047454
-0.00082724 0.010512 -1.3811e-05 -0.002519
-0.0016362 0.00059385 -0.00098844 0.0011357 -0.0011754 0.0015939 -0.00078336 0.010516
0.24003 0.098058 0.0037732 0.0067179
0.00030688 -0.00048212 -0.00060095 0.00038159 -0.0012647 -0.00066839 -6.6007e-05 -0.0024509
0.0037839 0.0067139 0.26773 0.14113
1820000000 0.25107 -0.10659 0.0048693 0.0028343 -9.5472e-07 0.0019979 -0.0011158 -0.0032372
-0.0012483 0.0011941 -6.999e-05 -8.0682e-05
0.0048541 0.0028431 0.25794 0.17413 -0.0011218 -0.0001246 -0.0012541 0.0010493
0.00017053 0.0012998 -0.00064708 0.00049091
2.0939e-05 0.0019976 -0.0011099 -0.00012217 0.15404 -0.24509 0.0017044 0.00013598
-9.0194e-05 0.0024939 -0.0017623 0.00025107
-0.0011422 -0.0032588 -0.0012179 0.0010665 0.0017527 0.00014232 0.2066 -0.094565
0.0017096 0.0089188 -0.0019036 -0.0017599
-0.0012546 0.0011899 0.00019614 0.0012984 -5.3339e-05 0.0025211 0.0017087 0.0089381
0.25597 0.067895 0.004391 0.003198
-4.8168e-05 -6.6114e-05 -0.00066225 0.00049073 -0.0017444 0.0001856 -0.001816 -0.0017885
0.0044079 0.0031955 0.27077 0.10507
1880000000 0.21563 -0.14599 0.0025606 0.00033561 -0.00058996 0.0021285 -0.0030331 -0.0022359
-5.435e-05 0.0019766 0.00035785 -0.00064292
0.0025701 0.00035027 0.2627 0.12843 -0.003186 0.0022759 -6.4297e-05 0.0016653
0.00086964 0.0011169 0.00012486 0.00098743
-0.00057474 0.0021395 -0.0031657 0.0023155 0.10218 -0.25106 0.0017038 -0.0013145
0.0018453 0.0017784 -0.0010782 0.0015712
-0.003017 -0.0022276 -5.2593e-05 0.0016642 0.0016635 -0.0013239 0.16838 -0.13427
0.0031748 0.0062673 -0.0021367 0.00042296
-4.3074e-05 0.0019589 0.00088418 0.0011083 0.0018427 0.0017655 0.0032134 0.0062593
0.25937 0.037265 0.0046549 0.0015307
0.00035534 -0.00063193 0.00013517 0.0010034 -0.0010619 0.0015536 -0.0021958 0.0004425
0.0046525 0.0015393 0.27157 0.072547
1940000000 0.17705 -0.17263 0.00029912 -0.0015124 0.0014191 0.0019936 -0.0037275 0.00046947
0.0016359 0.0010827 -0.00058942 -0.00074768
0.00028695 -0.0015099 0.26477 0.095798 -0.0016125 0.0048649 0.0010634 0.0011577
0.0017931 0.0001744 0.00096131 0.00020111
0.0014472 0.0019779 -0.0015701 0.004883 0.059246 -0.24324 3.3183e-05 -0.0021199
0.0023429 0.0001128 0.00029477 0.0015728
-0.0037918 0.00048318 0.0010672 0.001142 5.7187e-05 -0.0021111 0.11796 -0.16769
0.0026739 0.0042767 -0.0014324 0.0012471
0.0016262 0.0010716 0.0018046 0.00014398 0.0023723 0.00010917 0.002685 0.0041903
0.26275 -0.0019083 0.0033376 -0.0019006
-0.00058056 -0.0006754 0.00096205 0.0002143 0.0003591 0.0015776 -0.0014 0.001275
0.0032866 -0.0019057 0.26297 0.036014
2000000000 0.13001 -0.18632 -0.0035393 0.0006141 0.0028614 0.0015967 -0.0025068 0.0035805
0.0012304 5.9802e-06 -0.00077946 0.00039219
-0.003529 0.00060596 0.25019 0.060262 -0.00062145 0.007037 0.0013906 0.0001044
0.0010735 -0.0014469 0.00037137 -2.6057e-06
0.0028763 0.0015741 -0.00056018 0.0070415 0.017343 -0.22797 -0.0014511 -0.0010961
0.0017924 -0.0015274 0.0016279 0.0015719
-0.0024511 0.0036061 0.001409 0.0001315 -0.0014813 -0.0011074 0.063919 -0.17958
0.0014888 0.0027101 -1.9236e-05 0.0020071
0.0012889 1.1388e-05 0.0010948 -0.001419 0.0018296 -0.0015544 0.0015024 0.0028059
0.25744 -0.035522 0.00059073 -0.0026024
-0.0007133 0.00045834 0.00041519 4.387e-07 0.0016088 0.0014893 -1.8322e-05 0.0019041
0.00063456 -0.0026304 0.24937 0.008579
2060000000 0.084314 -0.19308 -0.0047319 0.0029224 0.0031481 -0.00062514 0.00070254 0.0033438
0.0012642 -0.0010611 -0.00023624 0.0012498
-0.0047266 0.0029127 0.23785 0.031529 0.0042083 0.0080942 0.00088733 -0.00054675
0.00022997 -0.0015375 0.00064255 -9.9219e-05
0.0031368 -0.00064658 0.0042809 0.0080632 -0.014029 -0.20951 -0.0013842 0.00058409
8.2027e-05 -0.0022324 0.0029053 0.0001556
0.00065833 0.0033945 0.00087393 -0.00058659 -0.0014165 0.00059078 0.011861 -0.17747
-8.5077e-05 0.0033305 0.0010171 0.00071959
0.0012641 -0.0010294 0.00022518 -0.0015385 2.6738e-05 -0.0022154 -4.4159e-05 0.0032393
0.24282 -0.074277 -0.0012238 -0.0033359
-0.00023338 0.0012252 0.00061907 -5.9178e-05 0.0029474 0.00012505 0.00092248 0.00078475
-0.0012853 -0.0033418 0.23661 -0.015988
2120000000 0.038393 -0.18455 -0.0038821 0.006533 0.0023947 -0.0025234 0.002839 0.0020195
0.00019386 -0.0015654 0.00090216 0.00012488
-0.003881 0.0065125 0.21615 0.0067896 0.0065631 0.0043618 0.0010156 -0.0011517
-0.0013065 -0.0018296 1.3887e-05 -0.0010824
0.0024074 -0.0025421 0.0066287 0.0043429 -0.04248 -0.19356 -0.00066069 0.0011782
-0.0019472 -0.0013169 0.00031125 -0.0021441
0.0028828 0.0021169 0.0010303 -0.0011052 -0.00067824 0.0011885 -0.039675 -0.16116
-0.00085427 0.0045795 0.0014077 0.00081492
0.00016489 -0.001534 -0.001332 -0.0018114 -0.0019767 -0.0013901 -0.00092936 0.0046399
0.22496 -0.11014 -0.0048558 -0.0015172
0.00098516 3.2253e-05 5.6431e-05 -0.001102 0.00025814 -0.0021287 0.0014388 0.00084861
-0.0048258 -0.0014763 0.21462 -0.032297
2180000000 -0.001093 -0.17076 -0.0021485 0.010034 0.000657 -0.002199 0.0032792 -0.00021821
-6.6655e-05 -0.00084272 0.0011623 0.00036465
-0.0021357 0.010025 0.19631 -0.010555 0.0074369 0.0037404 -0.00049924 -0.0014919
-0.0019941 0.00087612 9.4232e-05 0.00038255
0.00061715 -0.0021787 0.0074605 0.0036775 -0.063438 -0.16915 0.0010388 0.001239
-0.001001 0.00042026 0.00037375 -0.0018604
0.0032429 -0.00020339 -0.00055891 -0.0014881 0.001043 0.0011916 -0.076694 -0.13405
-0.00037831 0.0071049 0.0014105 8.249e-05
-9.0721e-05 -0.00081075 -0.0020002 0.00088623 -0.00096759 0.00038909 -0.00024772 0.0070907
0.19603 -0.14074 -0.0051793 0.0020592
0.0011127 0.00035342 6.7106e-05 0.00043684 0.00033807 -0.0017768 0.0013237 -3.5067e-06
-0.00514 0.0020122 0.19903 -0.046657
2240000000 -0.029879 -0.14637 0.0022932 0.011383 -0.00042214 -0.0029437 0.0019721 -0.0022976
-0.0016595 -0.00049642 0.00079213 -0.0019698
0.0022852 0.011372 0.17656 -0.016444 0.008151 0.00030755 -0.00057587 -0.00038336
-0.00033388 0.0012122 -0.00068975 -0.00067313
-0.0004214 -0.0029737 0.0081549 0.0002698 -0.080685 -0.14514 0.0015962 -0.0015213
-0.0007647 0.00035921 -0.0022317 -0.0012178
0.0020047 -0.0023363 -0.00056311 -0.00039795 0.001585 -0.0015254 -0.11107 -0.10551
0.00149 0.0088923 0.0011737 -0.00060699
-0.0016488 -0.00048338 -0.00032712 0.0012019 -0.00080636 0.00039384 0.0014659 0.0088223
0.16464 -0.15935 -0.0048118 0.0043038
0.00079931 -0.0019332 -0.00066832 -0.00071363 -0.0023527 -0.0012566 0.001195 -0.00041973
-0.0048 0.004377 0.17608 -0.057635
2300000000 -0.057136 -0.11861 0.0078579 0.0093958 -0.0011925 -0.0021709 -0.00049343 -0.001715
-0.00088445 0.00048951 -0.0010244 -0.00074014
0.0078129 0.0093965 0.15547 -0.025202 0.0083985 -0.0018448 -0.00083127 0.00036408
-7.5125e-05 0.0013922 -1.5243e-05 0.00080852
-0.0011967 -0.0021586 0.0083972 -0.0018946 -0.093544 -0.1212 -0.00030101 -0.0014397
0.00017825 0.0015793 -0.0018555 0.00072415
-0.00050784 -0.0016588 -0.00087045 0.00038951 -0.00033748 -0.0015003 -0.13181 -0.069528
0.0053717 0.0093816 0.00048799 -0.0010122
-0.00085339 0.00054405 -8.9285e-05 0.0014235 0.00018168 0.0015019 0.0053827 0.0094096
0.12573 -0.17916 -0.0032008 0.007916
-0.0010496 -0.00076116 -5.8678e-05 0.00084025 -0.0017757 0.00077169 0.00046749 -0.0011729
-0.0031632 0.007883 0.15966 -0.058379
2360000000 -0.073124 -0.087303 0.010946 0.0083493 -0.0011893 -0.0017805 -0.0015976 -0.00090128
-0.00052586 0.0007695 -0.0017001 -0.00048934
0.010937 0.0083505 0.14665 -0.024752 0.0079936 -0.004727 -0.0010487 0.00081035
0.001728 0.00020071 4.0811e-05 -5.6623e-05
-0.0012042 -0.0017735 0.0079571 -0.004798 -0.10288 -0.098951 -0.0025462 -0.00084058
0.00097141 -2.832e-05 -0.00074727 0.0016917
-0.0016206 -0.00093907 -0.0010345 0.00082443 -0.0025379 -0.00082241 -0.14922 -0.036737
0.0085256 0.0082563 0.0016522 -0.0020879
-0.00057769 0.00071659 0.0017404 0.00019156 0.00103 -9.624e-05 0.008591 0.0081689
0.094567 -0.1816 0.0010051 0.0079894
-0.0017205 -0.00049711 9.9711e-05 -5.346e-05 -0.00076564 0.0016867 0.0014912 -0.0021061
0.00095204 0.0079285 0.13751 -0.062085
2420000000 -0.081469 -0.059718 0.014409 0.0026008 -0.0031659 -0.0011679 -0.00093667 0.00059286
0.00088411 0.0012843 -0.0014959 0.0016298
0.014402 0.0026104 0.12903 -0.025296 0.0045632 -0.0063795 0.0012228 0.0012035
0.00074221 -0.0015021 -0.00017569 -0.00011715
-0.0031711 -0.0011541 0.0045338 -0.006425 -0.11605 -0.078571 -0.0018367 0.0011727
-0.00035592 -0.00055485 0.00027662 0.0029048
-0.00097074 0.00064013 0.0011853 0.0012256 -0.0018261 0.0011885 -0.15853 0.0072523
0.011842 0.006249 -0.00041554 -0.0027316
0.00089547 0.0013289 0.0006966 -0.0014586 -0.00035975 -0.00055237 0.011792 0.0062282
0.054999 -0.18106 0.0018042 0.0085864
-0.0013081 0.0016604 -0.00011347 -0.00012671 0.00026711 0.0028146 -0.00029496 -0.0027158
0.0018142 0.0086473 0.11913 -0.05755
2480000000 -0.081944 -0.028172 0.014035 -0.0027925 -0.0017565 -0.00032127 -0.00081721 0.0013354
0.001577 -0.00027305 0.00029428 0.0015033
0.014019 -0.0027583 0.13102 -0.025478 0.0030804 -0.0085321 0.0011177 0.00020635
-0.00086052 -0.00091775 -8.0466e-05 -0.00042024
-0.0017422 -0.00029103 0.0030102 -0.0085383 -0.11933 -0.058297 -0.00070406 0.0028502
-0.00026082 -0.00062011 0.001853 0.00088379
-0.00080511 0.0012949 0.0011147 0.00019815 -0.00071329 0.002891 -0.16029 0.045183
0.015103 0.0011118 -0.0012456 -0.0023962
0.0015707 -0.00036888 -0.00089243 -0.00090227 -0.00022313 -0.00062698 0.015235 0.0010481
0.02058 -0.17353 0.0051408 0.007099
0.00026679 0.0014944 -1.1791e-05 -0.00039061 0.0019525 0.00080331 -0.0012735 -0.0025009
0.0052018 0.0070754 0.099798 -0.053343
2540000000 -0.086108 -0.0013988 0.011621 -0.0068363 -0.0025249 0.00088496 0.00046664 0.0013329
0.00012443 -0.0014719 0.00109 0.0015884
0.011595 -0.0068113 0.11826 -0.017258 -0.00079869 -0.0076892 0.00076016 -0.0012491
-0.0017942 2.9836e-05 -0.00067786 0.00018073
-0.0025223 0.00091257 -0.0008875 -0.0077028 -0.12602 -0.03478 0.001701 0.0024219
-0.0011169 6.7628e-05 0.0017046 -0.00086746
0.00042207 0.0013671 0.00077357 -0.001292 0.0017723 0.0024806 -0.15924 0.085631
0.014871 -0.0043117 -0.0022316 -0.0022848
9.2072e-05 -0.0014613 -0.0018155 7.1755e-05 -0.0010422 8.5847e-05 0.014728 -0.0043609
-0.0082268 -0.15844 0.0075558 0.0056033
0.0010516 0.0015979 -0.00072467 0.00017079 0.0015997 -0.00087512 -0.0022599 -0.0023204
0.0075706 0.0055441 0.085056 -0.03922
2600000000 -0.078662 0.023631 0.0081984 -0.010276 -0.0015392 0.0026173 0.0010489 -0.00022239
-0.00057025 -0.0011994 0.0019349 0.00038016
0.008214 -0.010249 0.11289 -0.032658 -0.002937 -0.0062113 -0.00027457 -0.00086942
-0.00021752 0.0018473 -0.00035644 0.0007733
-0.001525 0.0026178 -0.0029934 -0.006192 -0.13125 -0.0095434 0.002957 0.00026908
1.0986e-06 0.0014289 0.0012333 -0.0017559
0.0010903 -0.00022239 -0.00026379 -0.00082643 0.0028604 0.00022195 -0.14372 0.1197
0.011998 -0.009351 -0.0032702 -3.1158e-05
-0.00060522 -0.0011396 -0.00019856 0.0018789 -3.2241e-05 0.0014318 0.011976 -0.0093599
-0.042843 -0.13919 0.0092772 0.0055226
0.0019644 0.00035805 -0.0003476 0.00074926 0.0012919 -0.0017744 -0.0031865 0.00011929
0.009284 0.005471 0.07743 -0.025043
2660000000 -0.07265 0.049547 0.0040332 -0.011814 -0.00036403 0.0012518 0.00027596 -0.000299
-0.0024316 0.00010552 0.0014117 -0.00069989
0.004044 -0.011779 0.12068 -0.028704 -0.0043236 -0.0047555 -0.0011951 -0.00056768
0.00055196 0.0019363 0.00050101 0.00085242
-0.00036034 0.0012259 -0.0043707 -0.0047244 -0.1301 0.011444 0.0021776 -0.0015455
0.00040989 0.00039501 -0.0010608 -0.0016592
0.00018851 -0.00032647 -0.0012085 -0.00056891 0.0021779 -0.0015797 -0.12347 0.15115
0.0075832 -0.012052 -0.0024222 0.00092327
-0.0024276 8.278e-05 0.00057569 0.0019702 0.00040541 0.00038886 0.007487 -0.012175
-0.06366 -0.11941 0.010629 0.00030631
0.0013447 -0.00066841 0.00053393 0.00079784 -0.0011188 -0.0016269 -0.0023743 0.00097186
0.01074 0.00042406 0.072902 -0.00555
2720000000 -0.061059 0.068143 -0.00025046 -0.011697 -0.00030255 0.003122 -0.00027498 -0.00013174
-0.0022298 0.0017953 0.00042521 -0.0017272
-0.00022463 -0.011683 0.10597 -0.032403 -0.0050459 -0.0015615 -0.0017242 0.00042914
0.0020168 0.00031042 0.00082151 -0.00015733
-0.00028317 0.003159 -0.0050741 -0.0015003 -0.12419 0.041285 0.00050823 -0.0026975
2.4618e-05 0.00023967 -0.0014263 0.00058986
-0.00020772 -0.00011262 -0.0016898 0.00042173 0.00046703 -0.0026977 -0.089444 0.18082
0.0029644 -0.012989 -0.0020551 0.0021423
-0.0022102 0.0019236 0.0020133 0.00028438 7.672e-05 0.00022312 0.0029487 -0.012902
-0.083742 -0.087017 0.011577 -0.0015748
0.00051631 -0.0017914 0.00084839 -0.00015818 -0.0014152 0.000643 -0.0021546 0.0021684
0.01159 -0.0014078 0.077571 0.013346
2780000000 -0.046748 0.08671 -0.0046779 -0.010169 7.7267e-05 0.0013251 0.00042232 -0.00040431
0.00072931 0.0028728 -0.00083222 -0.0015817
-0.0046699 -0.010188 0.10428 -0.044413 -0.0040643 -0.00018345 -0.0003224 0.0017161
0.0017528 -0.0010945 0.00014832 -0.0002247
9.2042e-05 0.0013461 -0.0040829 -0.00013266 -0.12105 0.07178 -0.0019698 -0.0018905
5.7861e-05 -0.00042472 -0.00055137 0.00088391
0.00042724 -0.00043157 -0.00027748 0.001759 -0.0020146 -0.0019164 -0.060444 0.20278
-0.0027437 -0.012641 -0.00038552 0.0022193
0.00080038 0.0027869 0.0017859 -0.0011063 0.00010562 -0.00041 -0.0027941 -0.012675
-0.099322 -0.053912 0.010244 -0.006047
-0.00091205 -0.0015527 0.00016899 -0.00018676 -0.00053053 0.00083825 -0.00042626 0.0022956
0.010083 -0.0059198 0.081756 0.03122
2840000000 -0.03154 0.10182 -0.007602 -0.0069635 0.0015274 0.0020072 -0.00021046 -4.4525e-05
0.0013998 0.0012167 -0.0016195 0.00019894
-0.0075913 -0.0069744 0.10246 -0.03799 -0.0036178 0.0010837 0.00052449 0.00089429
-0.00018347 -0.0017081 4.7816e-05 2.489e-05
0.0015704 0.0020002 -0.0036107 0.0011214 -0.11464 0.09739 -0.001543 0.0003096
0.0003372 0.00046776 0.00097602 0.00098159
-0.00021401 -4.0386e-05 0.00052488 0.00092187 -0.0015336 0.00032117 -0.023883 0.21814
-0.0058091 -0.010196 0.00016718 0.0010924
0.0014438 0.0012524 -0.00022736 -0.0016456 0.0002782 0.00047467 -0.0058779 -0.010109
-0.10221 -0.022035 0.0073882 -0.0074346
-0.0016309 0.00026985 6.4206e-05 -3.971e-05 0.0010458 0.0010087 0.00019409 0.00088419
0.0075214 -0.0072853 0.096361 0.04697
2900000000 -0.017296 0.12112 -0.0087989 -0.0028893 0.0019448 2.1415e-05 0.00033711 -0.000635
0.0023294 -0.00087429 -0.00062875 0.00015342
-0.0088119 -0.0028948 0.08283 -0.045865 -0.0014285 0.0026059 0.0011087 0.00037634
-0.0005818 -0.0013287 -0.00024678 -5.0635e-05
0.0019504 1.7593e-05 -0.0013844 0.0026203 -0.097376 0.1303 -0.0010048 -3.7595e-05
-0.00029145 -0.00095924 0.0018394 -0.00054831
0.00034906 -0.00069202 0.001102 0.00035993 -0.0010707 -8.2514e-06 0.013364 0.22049
-0.0089956 -0.0068492 0.00097536 0.0021925
0.002341 -0.00096392 -0.00062075 -0.0013084 -0.00034675 -0.00088063 -0.00898 -0.0068754
-0.10102 0.016554 0.0059991 -0.010213
-0.00071708 0.00010315 -0.00018726 -5.8259e-05 0.0017935 -0.00056887 0.00093909 0.002227
0.005956 -0.010162 0.11064 0.052009
2960000000 0.0042783 0.1328 -0.00862 0.00059735 0.0005845 0.0011455 -0.00051312 -0.00080375
-0.00017141 -0.0021395 -0.00080172 0.0006611
-0.0086 0.00059402 0.091868 -0.04541 -0.00081665 0.0013357 0.0010312 -9.9097e-05
-0.001284 -0.0006085 0.00040204 0.00032239
0.00058259 0.0011644 -0.000809 0.0013447 -0.077763 0.16121 -0.00061053 0.00076144
-0.00020069 0.00084726 -4.4498e-05 -0.00245
-0.00052708 -0.00079576 0.001047 -0.00012061 -0.00056476 0.00078225 0.055626 0.22749
-0.0097237 -0.0015908 0.0018304 0.00024395
-0.00016986 -0.0021455 -0.0012941 -0.00058307 -0.00019482 0.00089023 -0.0097545 -0.0015707
-0.08863 0.048821 0.0010966 -0.011627
-0.00090439 0.00050645 0.00036803 0.00035998 2.6615e-05 -0.0024705 0.0018189 0.00028273
0.001054 -0.011508 0.13053 0.062663
3020000000 0.022318 0.14683 -0.0062609 0.0038363 0.0012665 -0.00038947 -0.00069187 -0.00016316
-0.00061617 0.00041247 -0.00028664 0.00040613
-0.0062564 0.0038234 0.080413 -0.033908 -0.0005046 0.00010117 0.00036245 -0.0011347
-0.0017487 0.00047403 0.00065582 -0.00022442
0.0012652 -0.00038696 -0.00050601 9.7244e-05 -0.056563 0.18583 -0.00022574 0.0010578
0.00060074 0.00019774 -0.00091679 -0.0015802
-0.00071949 -9.0477e-05 0.00037408 -0.0011076 -0.000224 0.0010585 0.094635 0.21967
-0.0086561 0.00090268 0.00038289 0.00062615
-0.000616 0.00037965 -0.0017499 0.00049932 0.00074915 0.00016624 -0.0085388 0.00094611
-0.071222 0.077421 -0.0017002 -0.01013
-0.00010734 0.00043964 0.00071935 -0.00024211 -0.00090617 -0.0015554 0.00037413 0.00052377
-0.0017098 -0.010203 0.14986 0.059347
3080000000 0.049503 0.15644 -0.0044235 0.0060027 0.0013764 -5.8703e-05 -0.00062645 -0.00015198
-0.00056306 0.00015561 -1.696e-05 0.00061013
-0.0044389 0.0059732 0.077741 -0.028195 -0.00034196 0.00063262 -0.00030676 -0.0002206
-0.00017715 0.0011272 -7.2443e-05 -0.0005551
0.001371 -8.4515e-05 -0.00034481 0.00064801 -0.019068 0.20715 -0.00070428 5.728e-05
0.00048757 0.00030068 -0.0021628 -0.00061639
-0.00067856 -0.00015585 -0.00029976 -0.00020505 -0.00076025 8.8496e-05 0.12811 0.21192
-0.0063272 0.0046894 0.0019675 0.0002857
-0.00051243 0.00013147 -0.00019347 0.00116 0.00047888 0.00038974 -0.0063088 0.0047399
-0.042915 0.10969 -0.0063728 -0.0091032
-8.8e-05 0.00053367 -0.00012319 -0.00056532 -0.0021853 -0.00060077 0.0019795 0.00028569
-0.0063363 -0.0090185 0.16379 0.066268
3140000000 0.078401 0.15997 -0.0010173 0.0075121 0.0027615 -0.0013611 -0.0011762 0.00077063
0.0014353 0.00067693 0.00025571 -0.00012595
-0.0010328 0.0075132 0.073652 -0.029932 -0.0010894 0.00031224 0.00068258 -0.00013532
-6.0391e-07 0.00092175 0.00063962 -0.00044456
0.0027546 -0.0013584 -0.001068 0.00031795 0.023948 0.227 0.00022801 0.001631
0.0013655 -0.00081905 -0.002922 0.0010316
-0.0011434 0.00082727 0.00069369 -0.00013838 0.00027071 0.0015765 0.16308 0.18626
-0.0030716 0.0063786 0.00081846 -0.0011318
0.0014852 0.0006863 4.0218e-05 0.00089265 0.0013578 -0.00089703 -0.0030416 0.0063896
-0.025838 0.12902 -0.0080486 -0.004721
0.00033035 2.1385e-05 0.00065983 -0.00042708 -0.0027144 0.0010432 0.0007963 -0.0011226
-0.0082515 -0.0047446 0.18857 0.057221
3200000000 0.11048 0.17028 0.0040284 0.0065132 0.00074376 -0.0029392 -0.00019035 0.002081
0.00053959 -0.0017152 0.00018785 0.00034643
0.0040223 0.0064977 0.08394 -0.028347 -0.0009148 0.00071316 -0.00032014 -0.00083771
0.00091761 0.0010512 -0.00045665 -0.00096149
0.00070656 -0.0029509 -0.00090034 0.00073675 0.068017 0.23139 0.00099778 0.00073392
-0.00039403 -0.0021867 -0.001213 0.0024055
-0.00027534 0.0020298 -0.00032661 -0.00080007 0.0010218 0.00074107 0.18333 0.16342
-0.00018455 0.0058177 0.00035366 -0.0014126
0.00040092 -0.0017175 0.00089948 0.0010783 -0.00041674 -0.0022788 -6.8148e-05 0.0057068
0.014842 0.14835 -0.0095767 -0.0014119
0.00028668 0.00042604 -0.00055261 -0.00099599 -0.0011428 0.0024118 0.00032164 -0.0014264
-0.0093797 -0.001404 0.20367 0.056556
3260000000 0.14301 0.16208 0.0043133 0.0031334 -0.00090634 -0.002427 0.0010467 0.00077628
0.0002615 -0.0018387 0.00010076 0.00023785
0.0043086 0.0031389 0.092001 -0.031486 -0.0015765 0.0021208 -0.0003016 -2.9127e-05
0.00072464 -0.0004745 -0.00078019 0.00020662
-0.00090873 -0.0024181 -0.0015724 0.0021423 0.11889 0.22692 0.00052978 -0.0001878
-0.00094598 -0.0011184 0.00042523 0.0019225
0.001079 0.00079333 -0.00032563 -3.2377e-05 0.00055089 -0.00018956 0.21082 0.12616
0.0024378 0.0054676 -0.00092487 -0.0016857
0.0001199 -0.0018479 0.00073375 -0.00044534 -0.00094001 -0.0010931 0.0024161 0.0055825
0.041657 0.15722 -0.0071764 0.003808
-2.4139e-05 0.0001236 -0.00076681 0.0002709 0.00050969 0.0017805 -0.00092466 -0.0016575
-0.0073323 0.0035956 0.23382 0.046521
3320000000 0.17322 0.15602 0.0074022 0.0013026 -0.00056861 -0.0016181 0.00082678 0.00020684
-0.0016561 -0.0011701 0.00014179 -8.0829e-05
0.0073732 0.0013099 0.098879 -0.027947 0.0010236 0.0022537 -0.00025861 -0.00062906
-0.00019913 -0.00027645 -0.00058717 0.00021544
-0.0005301 -0.0016145 0.0010554 0.0022641 0.16642 0.21786 0.00014921 -0.00024375
-0.00117 -0.00024052 0.00049784 0.00098439
0.00081252 0.00023564 -0.00025438 -0.00065517 9.1561e-05 -0.00022465 0.21915 0.095824
0.0034799 0.0033839 -0.00099366 0.00039998
-0.0016641 -0.0012008 -0.00016486 -0.00029022 -0.0011746 -0.00012688 0.0035757 0.003256
0.073825 0.1589 -0.0038812 0.0050927
0.00012178 -5.8343e-05 -0.00061841 0.00018511 0.00045796 0.0010471 -0.0009819 0.00032612
-0.0038567 0.0049818 0.25002 0.033145
3380000000 0.20897 0.13887 0.0056816 -0.0022523 -0.001021 0.00047415 0.001176 0.00027332
-0.0013512 0.0008428 0.00032243 -0.00013473
0.0056757 -0.0022406 0.10985 -0.035515 0.00022071 0.0027856 -0.0012745 -0.00060869
-4.6758e-05 0.0002543 -0.00072722 0.00036128
-0.0010176 0.00048045 0.00025314 0.0028012 0.20756 0.19532 0.00083629 -0.00046967
-0.0017574 0.00054867 0.00088021 0.0012439
0.0011608 0.00026173 -0.0013 -0.00059546 0.00087042 -0.00043783 0.23391 0.063961
0.0057679 0.0029139 -0.00039477 0.00016979
-0.0013446 0.00073636 -0.00012636 0.00029871 -0.0016888 0.00050804 0.0056271 0.0029272
0.11815 0.14934 -0.0012033 0.005763
0.00040815 -0.00016256 -0.00060087 0.00030203 0.00093935 0.0012413 -0.00041236 0.00021868
-0.001158 0.005796 0.27928 0.014949
3440000000 0.24012 0.11689 0.0046316 -0.0040185 -0.00059008 -0.0017796 0.0008682 8.7749e-05
-0.0013669 0.0014196 0.00080592 0.00011614
0.0046507 -0.0039833 0.10357 -0.040978 0.0032629 0.0020226 -0.0010103 0.0011833
0.00018546 0.00034525 2.8023e-05 0.00087145
-0.00059365 -0.0017625 0.0032903 0.0019919 0.24557 0.16701 -0.00044413 -0.00019159
-0.0002594 0.0013578 0.0009444 0.00065201
0.00084713 8.0141e-05 -0.0010006 0.0011704 -0.00048954 -0.00016026 0.23541 0.0305
0.0066158 -0.00014415 -6.7734e-05 0.00016329
-0.0013674 0.001481 0.00017566 0.00034966 -0.00011639 0.0013249 0.0068076 -0.00023906
0.14716 0.14029 0.0032192 0.003784
0.0008042 0.0002623 8.8381e-05 0.00089022 0.00096762 0.00068037 -0.00010189 0.00018021
0.0031569 0.0038153 0.29605 -0.014901
3500000000 0.27245 0.085094 0.0024691 -0.0049556 -0.0015936 0.0015323 0.0010806 -0.00081461
-0.001039 0.0013657 0.00069741 -0.00089992
0.0024606 -0.0049434 0.11595 -0.064842 0.0031625 0.00089 -0.0003787 0.00069937
0.00056502 -3.2817e-05 0.00010543 0.00020731
-0.0015708 0.0015729 0.0031784 0.00083234 0.27561 0.13339 0.00014991 -0.00016507
4.4874e-05 0.0008108 0.001244 -3.9672e-05
0.0010475 -0.00081469 -0.00035409 0.00068459 0.00018229 -0.00020134 0.23934 0.0039074
0.0074175 -0.0026135 0.00021443 -0.00034711
-0.0010257 0.0013121 0.00058512 -1.1936e-05 7.4467e-05 0.00089039 0.0074241 -0.0026243
0.19368 0.11161 0.0034103 0.0014755
0.00065163 -0.00092255 0.00010274 0.00030119 0.0013278 -0.00015281 0.00025795 -0.0004769
0.0033644 0.0014203 0.31643 -0.043362
3560000000 0.29081 0.050452 0.00011297 -0.0061748 -0.0001773 -0.00092345 0.00047548 0.00012811
0.001651 0.0018709 6.5018e-05 -0.0012153
0.00014051 -0.0061683 0.11014 -0.070152 0.0057298 -0.00089916 0.00042044 0.00070421
0.00062805 -0.00027186 0.00012569 0.00025136
-0.00018946 -0.00095015 0.0057207 -0.00095949 0.30314 0.090291 -0.00022352 -0.00028481
0.00063154 0.00038711 0.0014541 -0.00064267
0.00052278 9.9761e-05 0.00039743 0.00072415 -0.00021716 -0.00031613 0.23016 -0.032801
0.0056182 -0.0059646 -0.00069074 -0.00060696
0.001723 0.0018081 0.00066428 -0.00029972 0.00069524 0.00038847 0.0056075 -0.0060069
0.21416 0.09751 0.0032008 -0.0012498
2.9954e-05 -0.0011532 4.9722e-05 0.00031326 0.001393 -0.0006051 -0.00076674 -0.00057198
0.003126 -0.0012706 0.32839 -0.083063
3620000000 0.30667 0.012366 -0.0013652 -0.0036979 -0.0021239 -0.00026248 0.00016899 -0.0020314
6.6397e-05 0.00084781 -0.00027361 -0.00088948
-0.0013767 -0.0037165 0.11059 -0.099757 0.0036697 -0.0040064 0.00037556 0.0005343
-0.00041958 -0.00091766 0.00074412 0.00040748
-0.0020978 -0.00019139 0.0036313 -0.0040704 0.3155 0.045769 0.00010455 -0.00087167
-0.00016403 0.00013528 0.00090736 -0.00077654
0.00010036 -0.0020137 0.00037877 0.00052752 6.058e-05 -0.00088795 0.21875 -0.062937
0.0017839 -0.007289 -0.0011101 0.00089591
-0.00011305 0.00080423 -0.00043245 -0.00089934 -7.2121e-05 0.0001509 0.0017436 -0.0072298
0.2382 0.055347 0.0015013 -0.0021369
-0.00028893 -0.00078462 0.00066011 0.00035327 0.00080932 -0.00077644 -0.0009864 0.0008048
0.001742 -0.0021743 0.33019 -0.11821
3680000000 0.31008 -0.031952 -0.0036135 -0.0040405 -0.0011842 0.0017325 -0.0013091 -0.00028366
0.0014994 -0.00010925 -0.0015035 -0.00056108
-0.0035856 -0.0040589 0.10592 -0.11657 0.0013019 -0.0046067 0.00074488 0.00033169
-0.00036979 -0.00059055 0.00064327 0.00018673
-0.0011988 0.0017097 0.0012376 -0.0046008 0.3262 -0.0038961 -0.00091126 -0.00062278
0.0011651 0.00095835 0.0007686 -0.0018463
-0.0013162 -0.000256 0.0007244 0.00028001 -0.00086713 -0.0006358 0.20526 -0.096512
0.00020782 -0.0069291 -0.00094761 0.001155
0.001522 -8.3282e-05 -0.00045983 -0.00056371 0.0011219 0.0009565 0.00019182 -0.0069203
0.25663 0.029718 0.0015709 -0.0024128
-0.0015786 -0.00049466 0.00063201 0.00024471 0.00078793 -0.001971 -0.0010515 0.0010875
0.0014065 -0.0023799 0.32908 -0.16245
3740000000 0.31196 -0.06729 -0.0033202 -6.3057e-05 -0.0021292 0.0026619 5.6924e-05 -0.00067544
-0.00047868 0.00022904 -0.00087662 0.00039987
-0.0033021 -7.5656e-05 0.09715 -0.13856 0.00067534 -0.0053373 0.00031278 -0.00030105
-0.00027399 -0.00037819 0.0006622 7.2246e-05
-0.0020444 0.0026775 0.00059877 -0.0053618 0.32928 -0.043662 -0.00072659 2.4769e-05
0.00017284 0.00020433 -0.00082953 -0.0012667
-3.5573e-05 -0.00065347 0.00035087 -0.00031227 -0.00073653 -1.0779e-05 0.18401 -0.12095
-0.0021022 -0.0062607 0.00058709 0.0029207
-0.00060634 0.00016353 -0.00017309 -0.00033277 0.00015944 0.00011354 -0.0022076 -0.00621
0.2632 -0.0096504 8.4663e-05 -0.001952
-0.0010418 0.00039786 0.00069898 0.0001161 -0.00078823 -0.0012905 0.00073821 0.0030189
1.8022e-05 -0.0019147 0.31525 -0.20286
3800000000 0.30598 -0.11268 -0.0023873 0.000531 0.00082104 0.0039402 -0.0011993 -0.0015188
0.0012611 0.00071022 -0.00124 0.00061864
-0.0023835 0.00053113 0.085796 -0.15338 -0.0022788 -0.004821 -5.8657e-06 0.00020302
-0.00093607 -0.00038416 0.00098792 -8.6471e-06
0.00082576 0.003984 -0.0023522 -0.0047792 0.32505 -0.085466 -0.00074265 0.0002585
0.0010868 -3.8595e-05 -0.0010606 -0.0005871
-0.0012329 -0.0015602 1.7401e-05 0.00018394 -0.00078181 0.0002654 0.17387 -0.1456
-0.0035159 -0.0045111 0.0018407 0.0015099
0.0012829 0.00083808 -0.00094775 -0.00042301 0.0010319 -3.491e-05 -0.0032471 -0.0044503
0.27562 -0.049919 0.0015758 -0.0011574
-0.0010325 0.00060293 0.00094843 -4.9877e-06 -0.0010313 -0.00045406 0.0018552 0.0015736
0.001467 -0.0011272 0.30636 -0.24347
3860000000 0.2949 -0.14441 -0.0010832 0.0012727 0.0026336 0.0020141 -0.0018972 0.0011651
0.00059097 -0.00094825 -2.335e-05 0.00165
-0.001093 0.0012687 0.066625 -0.16276 -0.0033416 -0.0049041 0.00056548 -0.00066895
-0.00085699 0.0012905 0.00052352 -0.0011463
0.0026403 0.0020067 -0.0034221 -0.0048863 0.30552 -0.12508 -0.00071418 0.00082884
0.00039992 -0.00059723 -0.00069128 -3.7665e-05
-0.0019116 0.0011732 0.00058361 -0.00065437 -0.00080161 0.00073391 0.14624 -0.16084
-0.003011 -0.0049459 0.0019143 0.001283
0.00054921 -0.0010746 -0.00082465 0.0013104 0.00023096 -0.00061705 -0.0032633 -0.0050133
0.27151 -0.082744 -0.00028368 -0.0024478
-0.00033705 0.0015885 0.00058798 -0.0011637 -0.00072302 -6.8341e-05 0.0018158 0.0010743
-0.00031231 -0.0022884 0.2835 -0.28126
3920000000 0.2801 -0.18443 0.001512 0.00039193 0.0038014 0.0024194 4.2902e-05 0.00093501
0.00056952 6.0906e-05 0.00062187 -0.00020891
0.0015127 0.00042064 0.039215 -0.17887 -0.0048603 -0.0031482 -0.00047476 -6.0909e-05
0.00041381 0.00029707 -0.00049263 -0.00034475
0.0038568 0.0023245 -0.0049539 -0.0030842 0.29871 -0.15866 0.00013419 0.0013216
0.0015184 -0.0012681 -0.0006194 -4.9231e-05
7.2697e-05 0.00095515 -0.00044014 -4.1435e-05 0.00014123 0.0013758 0.12571 -0.1714
-0.0045799 -0.0037395 0.0021551 -0.00060677
0.00054102 8.6488e-05 0.00051222 0.00029116 0.0014256 -0.0012039 -0.0044971 -0.0035781
0.26174 -0.13113 0.00085903 -0.0019009
0.0008857 -0.00010843 -0.00050021 -0.0003613 -0.00050483 -7.4131e-05 0.0024476 -0.00039304
0.00099464 -0.0020038 0.26172 -0.30886
3980000000 0.2523 -0.22015 0.0019908 -0.0026439 0.0049818 -0.00054397 0.00012455 0.0010054
0.0011896 -0.0020184 0.00019257 0.0001519
0.001995 -0.0026527 0.016757 -0.19194 -0.0054802 -0.0012086 0.00084904 0.0005175
0.0004496 0.00038389 0.00017405 -0.00095797
0.0049366 -0.00059937 -0.0054696 -0.0011796 0.26967 -0.1888 0.0014891 0.00011109
-0.0010069 -0.0010203 -0.0006488 -0.00084224
6.9928e-05 0.00097971 0.00080644 0.0004938 0.0014639 8.0656e-05 0.089869 -0.19267
-0.0050059 -0.0037643 0.0013779 -0.0009081
0.0010525 -0.0019395 0.00035634 0.00038404 -0.0011128 -0.0010693 -0.004945 -0.0039439
0.24885 -0.16087 0.00078722 -0.0050729
0.00011696 0.00014437 0.00014677 -0.00095346 -0.00064294 -0.00074964 0.0013327 -0.0011195
0.00084957 -0.0050908 0.22725 -0.34632
4040000000 0.22486 -0.24524 -0.00030327 -0.0038434 0.0033563 -0.0030729 0.00022229 0.00015847
-0.00042873 -0.0012256 0.000544 0.00019628
-0.00030378 -0.0038422 -0.008718 -0.19918 -0.0045848 0.00033623 0.0002 -0.0010638
2.7826e-05 0.0001094 -0.0013162 -4.8252e-05
0.0032913 -0.0031207 -0.0045926 0.00038834 0.24718 -0.2221 0.00030828 -0.00050378
-0.00081347 -0.00017316 -0.0013968 0.00028685
0.00029997 0.00021761 0.00023183 -0.0010585 0.00027177 -0.00051634 0.067903 -0.18782
-0.0067209 -0.0016847 0.001687 -0.00065809
-0.00044026 -0.0011841 5.1471e-05 7.8553e-05 -0.00089293 -0.00011299 -0.0068312 -0.001597
0.235 -0.19409 -0.0027594 -0.003479
0.00053145 0.00026029 -0.0013632 -7.5062e-05 -0.001316 0.00023575 0.0015011 -0.00040333
-0.0024933 -0.0034785 0.18984 -0.36386
4100000000 0.19484 -0.26868 -0.0030545 -0.0029804 0.00077044 -0.0035335 -0.00029226 5.6579e-05
0.00028454 -0.0018941 0.00069974 0.00049737
-0.0030231 -0.0029674 -0.034448 -0.2019 -0.0045277 0.00098548 -0.00011872 -0.00027102
0.00076941 0.00037673 -0.00049648 -0.00010236
0.00073572 -0.0035651 -0.0045041 0.0010194 0.22524 -0.24799 0.00023171 -0.00033149
-0.00048647 -0.00040487 -0.0014681 0.00018649
-0.00026674 1.4925e-05 -0.00014447 -0.00027941 0.00028094 -0.00029829 0.034499 -0.20064
-0.0066977 0.00094723 0.00094888 -0.0015001
0.00021282 -0.0019334 0.00069684 0.00022109 -0.00045009 -0.00036529 -0.0064467 0.00099031
0.21652 -0.21787 -0.0019216 -0.0045224
0.00089378 0.00035385 -0.00052237 9.578e-05 -0.0014709 0.00026599 0.0010849 -0.0014919
-0.002325 -0.004452 0.15655 -0.39085
4160000000 0.16618 -0.28575 -0.0036541 -0.0020839 -0.00027994 -0.0030231 0.00061856 -0.00020483
-0.0038967 -0.00067131 0.0011031 -0.00096027
-0.003657 -0.0020776 -0.059859 -0.19781 -0.0047186 0.0024734 -0.00041986 -0.00031932
0.00023744 -0.00034503 -0.0010606 0.00043009
-0.00028554 -0.0030035 -0.0047188 0.0025341 0.19264 -0.26296 0.00049816 -0.00028812
-0.0010557 -0.0001378 -0.0011052 0.0010206
0.00060891 -0.00015143 -0.0004632 -0.00029685 0.00047692 -0.00021256 0.010337 -0.18859
-0.0052499 0.0017977 0.0010312 -0.0020558
-0.0038059 -0.00049867 0.0003581 -0.00031824 -0.001053 -0.00014394 -0.0052922 0.0017549
0.1816 -0.25247 -0.0050277 -0.0031752
0.00095306 -0.00089166 -0.0010176 0.0002936 -0.0011071 0.00088239 0.00085835 -0.0021335
-0.0047534 -0.0031815 0.10677 -0.39872
4220000000 0.13767 -0.30191 -0.0047918 8.5902e-05 0.00026277 -0.0035908 -0.00036262 -0.00018904
-0.00086028 0.0013271 0.0004513 -0.0015002
-0.0047707 5.071e-05 -0.095752 -0.18761 -0.0025158 0.0032308 -0.00024554 -0.00012079
0.0002154 -0.00017337 -0.00084266 0.0011614
0.00016564 -0.0036068 -0.002457 0.0032644 0.16355 -0.28963 -8.0396e-07 -1.6352e-05
0.00022041 0.00014745 -0.00010317 0.0011037
-0.00036143 -0.00027883 -0.00019012 -0.00015127 5.8872e-05 6.4592e-05 -0.01358 -0.18667
-0.0046948 0.0019146 -0.0001615 -0.0023654
-0.00087041 0.001133 0.00016028 -0.00015645 0.0002487 0.00011368 -0.004501 0.002044
0.16517 -0.27426 -0.0041219 -0.0026206
0.00055907 -0.0013157 -0.0007689 0.0011568 -0.00012022 0.0011378 6.1565e-05 -0.0022295
-0.0043683 -0.0027706 0.079326 -0.41266
4280000000 0.10591 -0.31078 -0.0027239 0.0019632 -0.0018221 -0.0044652 -0.00028857 0.00064074
-0.00036856 0.0011528 -0.00059829 -0.0002687
-0.0027045 0.0019916 -0.12118 -0.19187 -0.0027893 0.0030869 -0.00080063 -0.00033036
0.00019164 0.00031738 0.00061556 0.0006022
-0.0018462 -0.0044471 -0.0027734 0.0031239 0.1331 -0.29658 0.0008145 -0.00016037
-0.00085872 0.00084891 -0.00040847 0.00059545
-0.00028639 0.0007148 -0.00081186 -0.00033606 0.00086967 -0.00012615 -0.050934 -0.17148
-0.0047523 0.002827 -0.00043255 -0.0020042
-0.00019498 0.0011881 7.6156e-05 0.00033339 -0.0010095 0.00086722 -0.0047371 0.0028315
0.1167 -0.29433 -0.0065905 -0.00043074
-0.00071087 -0.00027281 0.00069193 0.00061716 -0.00034624 0.00061211 -0.00062662 -0.0021926
-0.0065831 -0.00023218 0.028622 -0.41738
4340000000 0.078718 -0.31929 -0.0016068 0.001941 -0.0025677 -0.0016072 0.00030869 0.00057577
-7.616e-05 0.00052074 -0.00025231 -0.00078975
-0.0016158 0.0019436 -0.14169 -0.16578 -0.0020486 0.0039958 -0.00021072 0.00057689
-0.00027066 -0.0002592 0.00045536 0.00053063
-0.0025731 -0.0015395 -0.0019444 0.0040323 0.096774 -0.31361 -0.00042381 -0.00084261
0.0001468 0.0008145 0.00060032 0.0017498
0.00026391 0.00057228 -0.00018345 0.00062223 -0.00050545 -0.00085773 -0.068825 -0.16908
-0.0044427 0.0035301 -0.001527 -0.0025222
-3.8338e-05 0.00049121 -0.00015394 -0.00031987 0.00015481 0.00082937 -0.0044135 0.0034888
0.088972 -0.31785 -0.004868 0.0018189
-0.0004348 -0.00074205 0.00046164 0.00044895 0.00069602 0.0018336 -0.001387 -0.0023729
-0.004863 0.0017918 -0.0051116 -0.41085
4400000000 0.047678 -0.32435 -0.00066879 0.0011974 -0.0027379 -0.0014975 0.00095661 0.0012751
-0.00012529 0.00075908 -5.9854e-05 -0.0005074
-0.00066962 0.0011838 -0.17073 -0.15561 -0.0012241 0.0042001 -0.00047883 0.00050462
0.00018217 -0.00040168 0.00060331 0.0002082
-0.0027841 -0.0014707 -0.0011657 0.00423 0.067298 -0.31938 -4.407e-05 -0.00041935
0.00047564 0.00013999 0.0010004 0.0014462
0.00094951 0.001278 -0.00050713 0.00050751 -3.196e-05 -0.00031906 -0.093274 -0.15607
-0.0033604 0.0053553 -0.002157 -0.001383
-0.00012368 0.00065542 0.00010136 -0.00033188 0.00043657 0.00011009 -0.003408 0.0053105
0.055423 -0.32709 -0.0044977 0.0013882
-1.0188e-05 -0.00064083 0.00064417 0.00018436 0.0009416 0.0013716 -0.0020605 -0.0014361
-0.004592 0.0013154 -0.050801 -0.41546
4460000000 0.012564 -0.32417 -0.00089051 6.9537e-05 -0.0040409 -0.00061254 0.0012777 -0.00062756
-0.00057312 0.0013179 -0.00093251 -0.00033975
-0.00088211 8.7367e-05 -0.192 -0.12568 -0.00041197 0.0044224 -0.00024427 0.00076294
-0.00038406 -0.00033804 0.000308 -0.00062664
-0.0040177 -0.00056853 -0.00035578 0.0044446 0.042412 -0.32626 -0.00041112 -0.00043402
0.00060596 0.00050388 0.0018428 0.00064466
0.0013119 -0.00058842 -0.00026294 0.00074712 -0.00037237 -0.00047734 -0.1066 -0.13474
-0.0017634 0.006206 -0.0021454 -0.00097277
-0.00037681 0.0013195 -0.00040739 -0.00039635 0.00038199 0.00056378 -0.0016224 0.0062069
0.019891 -0.32165 -0.0039134 0.0034239
-0.00086817 -0.00042568 0.00044064 -0.00051974 0.0020083 0.00058266 -0.0023881 -0.0009607
-0.0040742 0.0033951 -0.090494 -0.39682
4520000000 -0.011885 -0.3251 -0.00060679 -0.00034341 -0.0036545 0.00029801 0.00059738 -0.00017686
0.0018944 -1.2198e-05 -0.00053487 0.00085854
-0.00062111 -0.00033164 -0.21645 -0.10881 0.00073792 0.0047495 0.00057961 0.00093995
-0.00028975 6.2703e-06 0.00011286 -0.0001877
-0.0036309 0.00036532 0.00077651 0.0047104 0.011412 -0.32392 -0.00098032 0.00047445
0.00061954 -0.00036468 0.0017001 -0.00085876
0.00060121 -0.00020787 0.00060824 0.00090539 -0.00097446 0.00048943 -0.12444 -0.12533
-0.00044552 0.0061522 -0.0032445 -0.0004668
0.0018424 -1.7652e-05 -0.00025844 -4.5765e-05 0.00064063 -0.00048954 -0.0004481 0.0061022
-0.029139 -0.3311 -0.0027649 0.0031647
-0.00066338 0.00099749 -1.708e-05 -8.279e-05 0.0018024 -0.00082181 -0.0030321 -0.00035743
-0.0028156 0.0030522 -0.11918 -0.39454
4580000000 -0.049902 -0.31777 -0.00142 -0.00032382 -0.0027623 0.002519 0.00079955 -0.00037606
0.00017207 1.6715e-05 -0.00071779 0.00084448
-0.001425 -0.00031072 -0.23472 -0.082301 0.00091528 0.0040965 0.00064031 -0.00015468
-0.00010675 0.00020213 0.00016358 -0.00019538
-0.002703 0.0025603 0.00097389 0.0040664 -0.020561 -0.32069 -0.00019881 0.00048655
-0.00015313 3.1803e-05 0.001787 -0.0012216
0.00082807 -0.00036068 0.00065583 -0.00017797 -0.00022499 0.00048855 -0.13486 -0.10058
0.0020732 0.0052217 -0.0026408 0.001201
0.00020201 -5.565e-05 -0.0001225 0.00025382 -0.00017637 0.00014362 0.0021557 0.0052968
-0.054158 -0.33556 -0.0021518 0.004053
-0.00061686 0.00079088 0.00018919 -9.6744e-05 0.0017203 -0.0011586 -0.0027508 0.0012109
-0.002078 0.0038853 -0.16463 -0.36517
4640000000 -0.075407 -0.31103 -0.0023236 -0.001563 -0.0031864 0.0025454 0.00056328 -0.0013783
0.001626 -0.00040247 0.00020925 0.00099592
-0.0023181 -0.0015581 -0.24526 -0.054643 0.0016338 0.0041459 0.00071982 0.00025834
-0.00029899 0.00038048 -1.32e-05 -0.00059647
-0.0031105 0.0025621 0.0016706 0.0040896 -0.044535 -0.31524 0.00026285 0.00091023
0.001217 0.00020414 0.00031882 -0.0023647
0.00052926 -0.0014188 0.00070713 0.00029318 0.00028501 0.00092624 -0.14031 -0.08612
0.0032422 0.0041442 -0.0023514 0.0016887
0.0015687 -0.00041282 -0.00026467 0.00035493 0.0012373 0.00015352 0.0032118 0.0039695
-0.087451 -0.31795 -0.0026707 0.0036985
4.2778e-05 0.0009803 -1.923e-05 -0.00064591 0.00016965 -0.0022323 -0.0023267 0.0017304
-0.0025864 0.0039038 -0.18349 -0.35446
4700000000 -0.10324 -0.30608 -0.0039567 -0.00011773 -0.001439 0.0045241 -0.0010113 -0.00098649
0.00090433 -0.000541 0.0010255 0.00080748
-0.0039309 -0.0001444 -0.25698 -0.035712 0.0028301 0.0040511 0.00048137 -0.00047442
0.0003616 0.00037838 -0.00011191 -0.00014166
-0.0013666 0.0045691 0.0029203 0.0039956 -0.075952 -0.30929 -0.000277 0.00055988
0.00038365 -0.00039606 -0.00013894 -0.0015385
-0.0009684 -0.00094315 0.00045281 -0.00048643 -0.00027607 0.00053027 -0.15711 -0.06528
0.0032973 0.0017299 -0.0014651 0.0024905
0.00093695 -0.00055174 0.00038334 0.00048794 0.00032897 -0.00039807 0.0033734 0.0018129
-0.12572 -0.30889 -0.0010524 0.0044116
0.001133 0.0008231 -0.00016556 -0.00011755 -0.00014222 -0.0015583 -0.0014236 0.0025172
-0.0010776 0.0042619 -0.22652 -0.32561
4760000000 -0.13294 -0.291 -0.0047561 0.001118 0.00054512 0.0049099 -0.00073672 -0.00056654
0.00040881 -0.0010287 0.001015 -0.00027512
-0.0047491 0.0010956 -0.25229 0.0068658 0.0033039 0.0030253 -3.7232e-06 -0.0006439
0.00035683 0.00014287 -2.9782e-05 -0.00019611
0.00057461 0.0049057 0.0033603 0.0030008 -0.10605 -0.29472 0.00077009 0.00044087
0.00083269 -3.0509e-05 -0.0014135 -0.00087064
-0.00077476 -0.00053207 -2.0667e-06 -0.00061681 0.00081514 0.0003941 -0.15113 -0.04877
0.0023518 0.0013433 -0.00073822 0.0030342
0.0003899 -0.0010943 0.0003273 0.00011053 0.0007321 -0.00015832 0.0023221 0.0011635
-0.15835 -0.29069 -0.00015394 0.0045159
0.00094634 -0.00044787 5.8095e-05 -0.00020749 -0.0013284 -0.00066338 -0.00066082 0.0029155
-0.00027885 0.0043031 -0.23857 -0.3035
4820000000 -0.15995 -0.27737 -0.0051657 0.0026887 0.0017836 0.003164 -0.00092577 -0.00035061
0.00040423 -0.00094994 0.00020005 -0.00051424
-0.0051753 0.0026806 -0.2637 0.029099 0.0043611 0.002993 -8.4872e-05 -0.00035755
0.00035346 -8.128e-05 -0.00019821 -0.00045856
0.0018044 0.0031615 0.0043849 0.0029336 -0.13364 -0.29029 0.00049396 -0.00037189
0.00024589 -0.00079784 -0.00084349 -0.00042183
-0.00091765 -0.00037317 -8.9436e-05 -0.00032082 0.00051977 -0.00041828 -0.16637 -0.031214
0.001666 0.00018967 0.00024798 0.0027765
0.00037774 -0.00089477 0.00033983 -0.00013224 0.0002294 -0.00092483 0.0016272 0.00016326
-0.19578 -0.27199 -7.7425e-05 0.0033403
0.00029448 -0.00032233 -0.00029663 -0.00046088 -0.00090244 -0.00034822 0.00013792 0.0028762
4.4489e-05 0.0034946 -0.27506 -0.2727
4880000000 -0.19127 -0.25731 -0.0043737 0.0046296 0.0022235 0.0029604 -0.0013457 0.00016959
-0.00088221 -0.001077 0.00029144 -9.6856e-05
-0.0043878 0.0046237 -0.25507 0.070716 0.0047474 0.0016486 -0.00034261 -0.00019208
-0.00016791 0.00023007 -0.00027327 4.7827e-05
0.0022183 0.0029531 0.0047443 0.0015802 -0.15161 -0.27721 0.00054816 -0.00041001
-0.00036505 -0.0013196 -0.00047042 2.3737e-05
-0.0013377 0.00016904 -0.00039707 -0.00019104 0.00048522 -0.0003742 -0.15939 -0.012532
0.00075395 4.4006e-06 0.00094414 0.0025196
-0.00099508 -0.0010441 -0.00013959 0.00020315 -0.00035074 -0.0011993 0.00084171 -9.8334e-05
-0.22459 -0.25569 0.00060886 0.0036498
0.00033783 -0.00019085 -0.00018481 0.00010341 -0.00043335 1.8236e-05 0.0010616 0.0025036
0.00069841 0.0035476 -0.28714 -0.24379
4940000000 -0.21193 -0.23954 -0.0029507 0.0067573 0.0029864 0.0010301 -0.00030225 0.00072986
-0.00092348 -0.00048586 2.6763e-05 -0.0006944
-0.0029669 0.0067373 -0.26644 0.096341 0.0056936 0.0010329 -6.1575e-05 -9.2182e-05
0.00034404 -0.00028296 -0.00020409 0.00025329
0.0030067 0.00094888 0.0056941 0.00094607 -0.17242 -0.25391 6.2925e-05 -0.00046545
-0.00082697 2.1417e-05 -0.00040969 -0.0002523
-0.00027491 0.00073697 -5.7662e-05 -7.5498e-05 0.0001004 -0.00046123 -0.16695 -0.0031154
-3.056e-05 0.00053998 0.0020057 0.0018563
-0.00089989 -0.00054044 0.0003383 -0.00029391 -0.00078011 -2.7505e-05 -0.00010943 0.00053584
-0.24723 -0.2259 0.00053508 0.003061
-8.4873e-05 -0.00059665 -0.00031223 0.00019022 -0.00043277 -0.00014546 0.0019844 0.0018506
0.00054076 0.0030289 -0.3107 -0.21682
5000000000 -0.23264 -0.21497 -2.4429e-05 0.0074062 0.0030442 0.0016665 -0.00017163 0.00062354
-0.00052813 0.00059046 -0.00024489 -0.00073696
-1.259e-05 0.0074103 -0.25266 0.11392 0.0057275 -0.00073125 -0.00034609 -8.1777e-05
-0.00018394 -0.00051002 -0.00021301 -5.1894e-05
0.0031012 0.0016096 0.0056838 -0.00081609 -0.20203 -0.23879 -0.00048252 -0.00077447
-0.00055174 -0.00033703 -0.00057117 -5.2289e-05
-0.00016531 0.00062523 -0.00031477 -6.8841e-05 -0.00051259 -0.00076307 -0.16116 0.021185
-0.00059148 0.0016653 0.0023016 0.00097081
-0.00049015 0.00062456 -0.00015404 -0.00051677 -0.00049496 -0.00021779 -0.00054268 0.0017222
-0.27391 -0.20361 0.00047824 0.0040646
-0.00016818 -0.00072837 -0.0001555 -5.8705e-05 -0.0005314 -0.00013312 0.0022714 0.0010749
0.00034427 0.0039998 -0.32191 -0.183
5060000000 -0.25348 -0.1871 0.0020388 0.0070076 0.0030663 -0.00033869 0.00012601 0.00057533
-0.00027141 2.9611e-05 -0.00044802 -0.00015499
0.0020243 0.0070273 -0.23487 0.1506 0.0050342 -0.0019625 2.9868e-05 0.00018213
-0.00041012 3.5333e-05 -0.00031338 0.00014802
0.0030581 -0.00039487 0.0050068 -0.0020482 -0.2159 -0.21741 -0.00038142 0.00033235
-0.0009505 2.7661e-05 -0.0012222 0.00011741
0.00010878 0.00061119 2.1433e-05 0.0001705 -0.00039157 0.00031381 -0.1626 0.028474
0.00036979 0.0029325 0.0018042 0.00078079
-0.00037009 -3.6515e-05 -0.00041821 3.1071e-05 -0.0010436 8.3689e-05 0.00037561 0.0029009
-0.2843 -0.1728 0.0018489 0.0033326
-0.00049661 -0.00021156 -0.00030517 0.0001738 -0.0011776 0.00011448 0.0019029 0.00064054
0.0018114 0.0033327 -0.33488 -0.15397
5120000000 -0.2692 -0.1617 0.0034907 0.0058635 0.0029337 -0.00045471 0.00035049 0.00063029
-0.00018164 0.00072071 -0.00040125 -8.3766e-06
0.0034766 0.005865 -0.22918 0.17708 0.0048329 -0.0026982 3.5922e-05 0.00019556
-6.444e-05 -0.00012524 1.3684e-05 0.00024885
0.0029131 -0.00048596 0.0047914 -0.0027648 -0.22979 -0.20198 -3.8529e-05 0.00016181
-4.6953e-05 0.00086952 -0.0010624 0.00082785
0.00038346 0.00063981 6.6498e-05 0.00020991 -4.9117e-05 0.00018923 -0.15897 0.05451
0.0016472 0.0030365 0.0026003 0.00017707
-0.00014964 0.0007581 -8.0375e-05 -0.00010382 -1.0531e-05 0.00097357 0.0016211 0.0030733
-0.29798 -0.13913 0.0015883 0.0031627
-0.00027906 4.2558e-05 -8.4232e-05 0.0002376 -0.0010506 0.00081383 0.0025456 0.00025889
0.00168 0.0032354 -0.34664 -0.11975
5180000000 -0.28508 -0.13134 0.0050646 0.004855 0.0034505 -0.0011526 0.00022038 0.00056085
-0.00015059 0.00050855 -0.00056968 0.00043409
0.0050444 0.004871 -0.20653 0.19983 0.0041079 -0.0038721 -0.00035259 -0.0002133
-0.00014712 -0.00018281 -0.00023767 0.00018635
0.0034395 -0.001191 0.0040343 -0.0039362 -0.24074 -0.16533 -0.00031404 0.00068406
-1.88e-05 -3.1569e-05 -0.00025705 0.00083671
0.00022414 0.00055329 -0.00036454 -0.00022406 -0.00028559 0.00064468 -0.15787 0.064434
0.0031943 0.0034448 0.0021074 -0.00059422
-0.00023263 0.00050136 -9.1037e-05 -0.0001729 -2.6837e-05 -2.1656e-05 0.0033028 0.0034932
-0.30799 -0.096836 0.0029058 0.0034675
-0.00058611 0.00030273 -6.6985e-05 0.00018458 -0.00024818 0.00083683 0.0021413 -0.00065889
0.0030542 0.0034777 -0.34925 -0.087785
5240000000 -0.29326 -0.10425 0.005258 0.0034934 0.0028047 -0.0029605 0.00061792 -2.5997e-05
-0.00027476 1.1232e-05 6.0586e-06 0.00065654
0.0052361 0.0035043 -0.19454 0.23695 0.0029717 -0.0047086 2.9799e-05 0.00012095
-0.00020641 8.1709e-05 0.00031317 0.00040174
0.0027444 -0.0029858 0.0028857 -0.0047503 -0.25732 -0.1406 0.00039551 0.00030034
-0.00037519 0.00050137 -5.3149e-08 0.0011296
0.00063125 -4.6741e-05 1.3032e-05 0.00010032 0.00035681 0.00031612 -0.15833 0.084857
0.003757 0.0020514 0.001761 -0.0012996
-0.00033 2.0896e-05 -0.00025492 0.0001002 -0.00034575 0.00051965 0.0037854 0.0019592
-0.32122 -0.056618 0.0033877 0.002589
3.0257e-05 0.00064886 0.00022885 0.0004174 7.8849e-05 0.0010745 0.0017724 -0.0012536
0.0032629 0.0026845 -0.35516 -0.054737
5300000000 -0.29831 -0.073746 0.0062112 0.0019159 0.0015568 -0.0033442 0.00013133 -0.00031344
0.00041034 0.00069348 3.893e-05 0.00022485
0.0061978 0.0019355 -0.18653 0.24155 0.0020995 -0.0052542 -0.00012178 0.0002454
7.327e-06 0.00031158 0.00031201 0.00022691
0.0015022 -0.0033544 0.0019891 -0.0052947 -0.27327 -0.11485 0.0003545 -0.00021542
0.00018013 0.00035992 0.00063723 0.00071815
0.00016246 -0.00032945 -0.00010662 0.00026298 0.00030206 -0.00018172 -0.1509 0.094194
0.0050637 0.0012828 0.001296 -0.001682
0.00049869 0.00074577 6.8702e-05 0.00028796 0.00024564 0.00041828 0.0050741 0.0013495
-0.33175 -0.030395 0.0038665 0.0023491
0.00013425 0.00020351 0.00034115 0.00028759 0.00052901 0.00077483 0.0012233 -0.0017239
0.0039282 0.0024214 -0.35099 -0.019341
5360000000 -0.29803 -0.036801 0.0061091 0.00055598 0.00021076 -0.0036785 0.00040872 9.5581e-06
0.00020329 0.0003751 0.0006603 -3.3256e-05
0.0061025 0.0005538 -0.14926 0.26302 0.00083598 -0.0054414 0.00010271 0.00022243
-0.00012884 3.511e-05 0.00053556 -0.00010182
0.00015289 -0.0036854 0.0007328 -0.0054302 -0.27183 -0.08835 0.00045855 0.00031931
0.00021493 0.00051827 0.00061552 0.00068076
0.00036236 -4.2172e-05 6.7486e-05 0.0002264 0.00042981 0.00032822 -0.14867 0.11206
0.0055757 -0.00071689 0.00060262 -0.0018062
0.00013591 0.00037632 -9.892e-05 5.6625e-05 0.00021821 0.00049916 0.0056348 -0.00083115
-0.32517 0.0081358 0.0046419 0.0019762
0.00057662 -4.5263e-05 0.00047931 -0.00023749 0.0006778 0.00054473 0.00056393 -0.0018086
0.0046399 0.0018849 -0.34852 0.0095975
5420000000 -0.30063 -0.01362 0.0060845 -0.0013125 -0.00060167 -0.0034809 -9.6341e-05 -0.00015522
0.00079055 0.00031386 0.00029051 -0.00027404
0.0060988 -0.0013076 -0.13019 0.28969 0.00024761 -0.0054742 8.5501e-05 0.00016792
0.00013696 4.6774e-05 0.0003431 -0.00021636
-0.0006066 -0.0034846 0.0001187 -0.0054553 -0.28758 -0.055076 -0.00021744 -0.00046088
0.0010149 9.072e-05 0.00093978 -7.4469e-05
-7.0462e-05 -0.00015163 9.201e-05 0.00013956 -0.00019741 -0.00045107 -0.13748 0.12664
0.0046966 -0.0021178 0.00019031 -0.0017618
0.00087158 0.00038019 0.00011058 9.8774e-05 0.00098928 0.00015375 0.0045575 -0.0021613
-0.32976 0.036999 0.0052103 0.00070231
0.00029928 -0.00022936 0.00034977 -0.00014217 0.00094862 -7.063e-05 0.00021323 -0.0017511
0.0051582 0.00070387 -0.34084 0.051238
5480000000 -0.29254 0.02275 0.004939 -0.0020861 -0.0018221 -0.0028011 0.00040554 -1.7899e-05
0.00091255 -0.00029157 -0.00012492 -0.00012431
0.0049433 -0.0020729 -0.11559 0.29739 -0.0015809 -0.0058933 2.5184e-05 0.00021617
7.913e-05 1.2988e-05 0.00025347 -7.097e-05
-0.0018463 -0.0027571 -0.001637 -0.0058665 -0.29205 -0.032619 -0.00023966 0.00014887
0.00069779 -0.00035867 0.00098805 0.00017712
0.00042299 -6.7329e-05 4.686e-05 0.00021239 -0.00020191 0.00014522 -0.1309 0.13786
0.0038224 -0.0033149 -0.00017938 -0.0018689
0.00087965 -0.00034381 9.0564e-05 -1.253e-05 0.00073888 -0.00031473 0.0038445 -0.0033202
-0.31871 0.064344 0.0046651 -6.0382e-05
1.7716e-05 -0.00013134 0.00021847 -0.00016884 0.00087234 6.5684e-05 -0.00023687 -0.0019151
0.0047876 -8.6008e-05 -0.3322 0.072972
5540000000 -0.2886 0.047866 0.0041253 -0.0026794 -0.002595 -0.0020057 0.00033047 -0.00039224
0.0001414 -0.00018874 -0.0002644 4.659e-05
0.0041316 -0.0026758 -0.074522 0.31456 -0.0027443 -0.0052033 0.00044628 0.000121
2.4755e-06 -0.00016514 -9.8143e-05 -0.00042022
-0.0026343 -0.0019815 -0.0028362 -0.0051466 -0.29101 -0.011316 0.0001473 -0.00014297
0.00043352 -0.00028941 0.00047508 -0.00047119
0.0002902 -0.00034255 0.00043346 0.00010267 0.00013702 -0.00014402 -0.1193 0.15896
0.0025108 -0.0037952 -0.0010706 -0.0018392
0.00015389 -0.00016752 1.874e-05 -0.00016716 0.00038781 -0.00021829 0.0024975 -0.0039083
-0.30348 0.098988 0.0048968 -0.0010454
-0.00037304 0.00010472 -8.0026e-05 -0.00040385 0.00050679 -0.00043558 -0.00097893 -0.001767
0.0048848 -0.0010961 -0.32385 0.11408
5600000000 -0.27728 0.075765 0.0033831 -0.0037021 -0.0024248 -0.0018036 0.00031327 -0.00038005
0.00034112 -0.00033023 0.00011868 0.00057154
0.0033945 -0.0036916 -0.071885 0.32836 -0.0039846 -0.0047235 5.7718e-05 -0.00021829
-0.00011664 -3.8287e-05 -0.00017707 -0.00026537
-0.0024573 -0.0017683 -0.0040705 -0.0046684 -0.29003 0.020321 -4.1908e-05 -4.6707e-06
0.00012751 -0.00058262 0.00035038 -0.00053184
0.00033754 -0.00038679 7.0505e-05 -0.00020174 -6.2016e-05 1.9513e-05 -0.11177 0.15836
0.0018231 -0.0037147 -0.00094562 -0.0010052
0.00033723 -0.00031263 -0.00011792 2.3444e-05 4.2173e-05 -0.00063616 0.0017038 -0.003676
-0.29457 0.1278 0.0046433 -0.001696
0.00017837 0.00041405 -0.00012138 -0.00026019 0.00025215 -0.00049784 -0.0010768 -0.0011041
0.0045426 -0.0016864 -0.30203 0.12859
5660000000 -0.26567 0.098098 0.003106 -0.0037638 -0.0034964 -0.00052132 -0.00035418 -0.00075387
-0.00020653 -0.00071518 0.00035897 -0.00021094
0.003108 -0.0037466 -0.030448 0.31976 -0.0046126 -0.0028814 -5.7462e-07 -0.00013983
0.00012663 6.3016e-05 -1.5572e-05 -0.00011373
-0.0035084 -0.00043317 -0.0046728 -0.0027994 -0.29023 0.044128 -7.7176e-05 0.00017299
-0.00058158 -0.00025721 0.00023144 -0.0011414
-0.00039518 -0.00073223 -4.2673e-06 -0.00014892 -0.00011436 0.00019393 -0.096236 0.17845
0.00077101 -0.0040134 -0.0014403 -0.00095426
-0.00025573 -0.00059326 9.125e-05 8.4075e-05 -0.0005821 -0.00031271 0.00076873 -0.0040966
-0.27936 0.15541 0.0040607 -0.002581
0.00037802 -0.00016052 -9.4792e-05 -4.6298e-05 0.00020145 -0.0010631 -0.0014186 -0.00081542
0.0040957 -0.0027336 -0.29332 0.16474
5720000000 -0.25047 0.11933 0.0025856 -0.004333 -0.0029534 0.00087602 -0.00052254 -0.00022226
-0.00049701 -1.6703e-06 -8.2879e-05 -0.00029353
0.0025974 -0.004317 -0.0022966 0.34498 -0.0055478 -0.0025515 9.076e-05 -6.5564e-05
-0.00033214 9.9068e-05 -0.00030829 0.00018258
-0.0029103 0.0008902 -0.0055833 -0.0024162 -0.28642 0.07496 0.0002065 7.6825e-05
0.0001337 0.00038806 -0.00017138 -0.0001761
-0.00051625 -0.00021107 8.7607e-05 -4.9709e-05 0.00021648 7.3834e-05 -0.080299 0.18019
-5.9398e-05 -0.0036251 -0.0014648 -0.00042721
-0.00044776 -6.7887e-05 -0.00029455 8.8211e-05 0.00015114 0.00045069 -0.0001414 -0.0036581
-0.26752 0.18129 0.0041309 -0.0038894
-0.0001085 -0.00032528 -0.00030278 0.00019211 -6.1687e-05 -6.0247e-05 -0.0014587 -0.00051139
0.0040185 -0.0037993 -0.26216 0.18218
5780000000 -0.23407 0.13683 0.0013548 -0.004938 -0.002367 0.001357 -0.00067911 8.9434e-05
-0.00037028 -0.00034239 -8.5959e-05 -0.00025942
0.0013548 -0.0049281 0.011217 0.33967 -0.0058958 -0.00059838 1.2579e-05 -0.00024093
0.00017211 -7.3399e-05 1.1436e-05 -0.00015179
-0.0023283 0.0014025 -0.0058991 -0.00048091 -0.28285 0.091664 -1.219e-05 -0.00013787
0.00026922 1.0766e-05 -0.00037672 -0.00038101
-0.00068719 7.6123e-05 -7.7186e-06 -0.00022307 -4.4875e-05 -0.00015878 -0.071166 0.19621
-0.00022196 -0.003298 -0.0013532 -0.0001071
-0.00035391 -0.00029131 0.00015865 -2.177e-06 0.00021301 3.7061e-05 -0.00020451 -0.0032877
-0.25701 0.20252 0.0025982 -0.0037954
-7.5175e-05 -0.0002349 -4.0807e-05 -0.00013141 -0.00039216 -0.00046503 -0.0013716 -3.531e-05
0.0028135 -0.0038706 -0.25357 0.20422
5840000000 -0.2202 0.15785 -1.9711e-05 -0.0054693 -0.002017 0.0011925 -0.00012916 0.00035014
-0.00028328 0.0001645 -0.00034689 -0.00043054
-1.8102e-05 -0.0054562 0.047074 0.34265 -0.0058556 0.00046139 -0.00020897 1.538e-05
0.00019629 -4.3313e-05 -0.00011335 0.00025543
-0.0019854 0.0012326 -0.0058359 0.00059658 -0.27601 0.11595 -0.0002344 2.0353e-05
-0.00015011 -0.00061276 -0.00058311 -0.00042366
-0.00015164 0.00032234 -0.00022394 2.7241e-05 -0.00022875 -2.024e-06 -0.048433 0.19896
-0.00084862 -0.0036792 -0.0013889 0.0002654
-0.00032177 0.00015863 0.00016314 -7.4314e-05 -0.00011736 -0.00068123 -0.00091777 -0.003697
-0.23994 0.21138 0.0021913 -0.0041139
-0.00051828 -0.0004165 -0.00010704 0.00018608 -0.00044875 -0.00044012 -0.0012848 0.00034755
0.0019688 -0.0041342 -0.2172 0.22833
5900000000 -0.20624 0.16986 -0.0020609 -0.0053833 -0.0020431 0.0024406 -0.00011575 2.7412e-05
0.00019924 -0.00012205 -4.2625e-05 0.00027438
-0.0020469 -0.005385 0.067182 0.34205 -0.005148 0.002005 -8.6992e-07 -3.4306e-05
-2.668e-05 -0.0002456 -5.2273e-05 -8.1145e-05
-0.0020219 0.0024798 -0.0051436 0.0020995 -0.26006 0.13136 -6.4026e-05 -8.1118e-05
-0.00043644 -0.00052967 -0.0006442 2.4713e-05
-8.8832e-05 4.0518e-05 8.7715e-06 -2.715e-05 -7.3256e-05 -8.6856e-05 -0.041127 0.20946
-0.0012211 -0.0035085 -0.0011547 0.00027712
0.0002442 -0.00016538 -1.2248e-05 -0.00024356 -0.0004588 -0.0005249 -0.0013011 -0.0034686
-0.21362 0.2254 0.0017984 -0.0052254
1.4102e-05 0.00022825 -3.2106e-05 -2.0896e-05 -0.00078941 3.6119e-05 -0.0012651 0.00026559
0.0018151 -0.0051574 -0.20272 0.23754
5960000000 -0.1857 0.18303 -0.0030752 -0.003846 -0.00070535 0.0026495 -0.00013668 0.00014822
-0.00021089 9.8027e-05 -0.00016463 2.2909e-05
-0.003074 -0.0038476 0.093941 0.34072 -0.0042282 0.0023077 -0.00017891 1.612e-05
-9.6989e-06 0.00010008 1.6534e-05 0.0001989
-0.000678 0.0026767 -0.0042047 0.0023801 -0.24413 0.15724 -2.2871e-06 -0.00014363
-0.0004103 0.00013107 -0.00028792 -0.00025229
-0.00014718 0.00016703 -0.00019102 2.5098e-05 -2.5608e-05 -0.00012445 -0.022454 0.2178
-0.002239 -0.0031977 -0.0010978 0.0009981
-0.00022453 0.00013411 -5.6241e-05 0.000123 -0.00047209 0.0001078 -0.0022255 -0.0031884
-0.1931 0.24064 -0.00024827 -0.0051122
-0.00019554 4.7714e-05 6.8497e-05 0.0002023 -0.00034055 -0.0002963 -0.0010576 0.0010872
-0.00019333 -0.0051725 -0.17344 0.26455
6020000000 -0.16746 0.19819 -0.0038519 -0.0028464 -0.00022192 0.0030186 -4.0994e-05 0.00057758
-0.00021038 0.00031731 0.00016085 0.00034738
-0.0038582 -0.0028695 0.12196 0.33182 -0.004636 0.0032991 -6.5706e-05 0.0001383
-0.00013162 0.00011785 -0.00017872 0.00013401
-0.00018317 0.0030306 -0.0045924 0.0033898 -0.22435 0.16913 -0.0003307 0.00030129
-0.00064796 9.8138e-05 -0.00065731 0.0004792
-4.4486e-05 0.00053404 -7.6235e-05 0.0001469 -0.00032089 0.00032084 -0.016059 0.21314
-0.002902 -0.0030757 -0.00060351 0.00073451
-0.00023251 0.00032217 -0.00010006 0.00011659 -0.00064634 0.00012208 -0.0029459 -0.0030458
-0.16403 0.25334 -0.00040633 -0.0048396
3.8467e-05 0.00029806 -0.0002491 0.00016619 -0.00045469 0.0005132 -0.00049299 0.00069789
-0.00030503 -0.0048245 -0.1464 0.26328
6080000000 -0.14707 0.20666 -0.0040501 -0.0007914 0.0012859 0.0028642 0.00010842 0.00010533
0.00012673 0.00019421 0.00018955 8.7516e-05
-0.0040393 -0.00079172 0.1434 0.33236 -0.0029509 0.0047324 -3.8597e-05 -5.6587e-05
6.2483e-06 0.00014916 0.00017147 0.0002515
0.0013475 0.0028546 -0.0028753 0.0047934 -0.20632 0.19597 0.00033617 0.00013914
-0.00032745 0.00068708 -5.591e-05 0.00033051
0.00010397 0.00012525 -4.9899e-05 -4.9074e-05 0.0003135 0.00015212 0.00082634 0.22137
-0.0040896 -0.0020229 -0.00085074 0.0010318
0.00022024 0.00022994 1.8999e-06 0.00013329 -0.0002632 0.00065868 -0.0041037 -0.0019792
-0.13546 0.27077 -0.0013749 -0.0052948
0.00021184 0.00011686 0.00018152 0.00022498 -0.0001431 0.00034164 -0.00092112 0.0010075
-0.0014067 -0.0052706 -0.12446 0.28452
6140000000 -0.12977 0.2197 -0.0035389 -0.00046497 0.0016933 0.0021015 6.4511e-05 5.068e-06
5.0724e-05 -0.00023054 0.00053127 -0.00022041
-0.0035354 -0.00046293 0.17014 0.31322 -0.0021476 0.0052867 5.1929e-05 3.8471e-05
0.0003305 -6.5876e-05 0.00028486 6.1276e-05
0.0017193 0.0020791 -0.0020533 0.005331 -0.18259 0.21508 0.000329 -6.7446e-05
0.00010459 0.0007193 -8.4919e-05 0.00068669
3.9315e-05 1.4466e-05 6.5259e-05 3.9597e-05 0.0003231 -9.2481e-05 0.013461 0.21208
-0.0046799 -0.00095277 -0.00040953 0.0014087
-1.9066e-05 -0.00018799 0.00033924 -8.1642e-05 0.00012358 0.00065917 -0.0046614 -0.00089478
-0.11551 0.29031 -0.0033825 -0.0041553
0.00043871 -0.0002215 0.0003006 5.5025e-05 -0.00010268 0.00057039 -0.00038608 0.0015155
-0.0032045 -0.0042265 -0.085261 0.28252
6200000000 -0.11421 0.22503 -0.002971 -0.00015096 0.0022087 0.0012613 0.00011508 0.00039839
-0.00022103 8.1344e-05 -0.00024581 -0.00025052
-0.0029711 -0.00014412 0.19798 0.31124 -0.00079484 0.0052501 3.8592e-05 0.00020565
4.9109e-05 -2.8587e-06 7.6148e-05 0.00011558
0.0022526 0.0012242 -0.00066177 0.0052701 -0.16314 0.22887 0.00011171 -0.00033184
0.00042071 0.00021254 0.00023025 0.0001993
0.00010904 0.00037631 4.0615e-05 0.00019894 7.4341e-05 -0.00032574 0.026906 0.2205
-0.0044294 0.00052267 0.00011935 0.0013008
-0.00021604 0.000152 5.2839e-05 8.6483e-06 0.00047191 0.00013023 -0.0044194 0.00058041
-0.10296 0.29553 -0.0038496 -0.0031342
-0.00023009 -0.00031096 6.5486e-05 0.00010954 0.00025436 0.00021413 9.3839e-05 0.0012037
-0.0038939 -0.0032421 -0.072426 0.29227
6260000000 -0.099085 0.23787 -0.0030487 0.00091577 0.0021226 0.00053576 0.00029167 -9.4895e-05
0.00011996 0.00017395 -2.4149e-05 -5.6856e-05
-0.0030435 0.00091009 0.21531 0.29594 2.1399e-05 0.0053526 -3.6283e-06 -8.5449e-05
-2.1396e-05 -9.3174e-05 0.00022962 0.00012865
0.002163 0.00049268 0.00013461 0.0053679 -0.14017 0.25014 0.00012318 -6.9941e-05
0.00029041 -0.00024852 0.00025974 0.00013695
0.00029516 -0.00011814 1.7044e-05 -6.8523e-05 0.00010039 -2.348e-05 0.042878 0.21565
-0.0040507 0.0017027 0.00055842 0.0013001
0.00015901 0.00022955 -6.2768e-05 -8.2601e-05 0.00019907 -0.000184 -0.0040063 0.0017649
-0.074396 0.29666 -0.0042422 -0.0025188
-7.1587e-05 -4.454e-05 0.00026477 1.33e-05 0.00028472 0.00023521 0.0005939 0.0012891
-0.0042999 -0.0023704 -0.026868 0.29184
6320000000 -0.082746 0.23981 -0.0025063 0.0015464 0.0021662 -0.00045263 0.00011775 4.496e-05
-0.00049718 0.00046671 -0.00023951 0.00031252
-0.0025087 0.0015494 0.24053 0.2858 0.0019015 0.0055353 8.7378e-05 4.0671e-05
-1.8768e-05 -0.00014374 0.00017204 -0.0001884
0.0021449 -0.00046437 0.0020321 0.0055037 -0.1224 0.25866 -0.00022451 -0.00022692
0.00029601 -8.0639e-05 0.0002321 0.00029506
7.532e-05 8.0902e-05 8.2318e-05 5.5773e-05 -0.00025409 -0.00024396 0.041705 0.21666
-0.0034694 0.0021349 0.00068889 0.00080029
-0.00051922 0.00049773 -1.6102e-05 -0.00018032 0.00034886 -5.0816e-05 -0.003502 0.002151
-0.050517 0.30668 -0.004914 -0.0010822
-0.0001597 0.00021169 0.00022654 -0.00012061 0.00026855 0.00017911 0.00073353 0.00075742
-0.004777 -0.0011905 -0.016401 0.28974
6380000000 -0.063014 0.2469 -0.0017637 0.0019893 0.0016922 -0.00053162 -4.2975e-06 -4.8745e-05
0.00027281 0.00024255 5.9332e-05 9.1263e-05
-0.0017681 0.0019763 0.2569 0.26634 0.0031652 0.0041426 -0.00019315 -6.5904e-05
-0.00020108 -0.00018742 -0.0001387 -0.0002868
0.0016717 -0.00058132 0.003278 0.0040971 -0.094263 0.2746 -0.00014706 0.00016809
0.00059464 -0.00026899 0.00061697 6.6362e-05
-2.1759e-05 -6.3863e-05 -0.00019022 -6.4655e-05 -0.00012911 0.00013609 0.062702 0.20704
-0.0026737 0.003222 0.00091082 0.00082476
0.00027956 0.00021459 -0.00021322 -0.0001505 0.00051771 -0.00026459 -0.0026489 0.003286
-0.030448 0.29877 -0.0045823 0.00023902
4.2571e-05 0.00016196 -0.00014539 -0.00021256 0.00055771 0.00019598 0.00092492 0.00079139
-0.0047355 0.00017469 0.023883 0.29248
6440000000 -0.040107 0.25733 -0.00079187 0.0023847 0.0016414 -0.00081197 0.00040169 -0.00010512
0.00026197 -0.0004353 -0.00019596 -0.00036741
-0.0008016 0.0023773 0.27737 0.25189 0.0033713 0.0028784 0.00012958 -1.979e-05
-0.00016973 8.3394e-05 -0.0001477 -0.00026185
0.0016818 -0.00085198 0.0034383 0.0028137 -0.076706 0.28859 -0.00020787 0.00030156
-0.00048857 -4.4951e-05 0.00044429 -0.0003757
0.00041063 -0.00012337 0.00014004 -3.5621e-05 -0.0002217 0.00031016 0.064951 0.20302
-0.0016546 0.0037052 0.0010364 0.00063973
0.00027447 -0.00049552 -0.00012511 3.7691e-05 -0.00048944 -4.92e-05 -0.0015925 0.0037266
0.012607 0.30315 -0.0042488 0.0015408
-7.7864e-05 -0.00038378 -0.00020624 -0.00033468 0.0004853 -0.00045846 0.0010182 0.00073242
-0.0043439 0.0015823 0.035228 0.27583
6500000000 -0.021762 0.25677 -0.00011033 0.0019944 0.0013098 -0.0010096 0.00014499 -5.5527e-05
0.00014263 0.00015244 -7.1638e-05 0.00023417
-0.00012028 0.0019957 0.30195 0.22444 0.0037104 0.0024229 0.00011067 -1.3232e-06
0.00017962 6.8203e-05 0.00017116 -0.0001227
0.0013111 -0.0010125 0.0037628 0.0023497 -0.06529 0.28568 4.7504e-05 7.1674e-06
7.5699e-05 -0.00020676 -2.2725e-05 -0.00032381
0.00015135 -4.0804e-05 9.7498e-05 3.0265e-05 1.7474e-05 -2.7145e-05 0.088757 0.19784
-0.00016528 0.0038098 0.001058 0.00045628
0.00015697 0.0001816 0.00019008 9.6383e-05 2.3507e-05 -0.00012563 -0.00019926 0.0038162
0.033568 0.306 -0.0032831 0.0026576
-8.8245e-05 0.0003051 0.00022549 -4.0209e-05 -6.5802e-05 -0.00020941 0.0011066 0.00037778
-0.0032146 0.002703 0.072131 0.27727
