# Supplementary material for: Early Detection of Alzheimer’s Disease via Machine Learning-Based Microwave Sensing: An Experimental Validation
Source: Sensors (Basel). 2025 Apr 25;25(9):2718. doi: 10.3390/s25092718 (PMC12074295; doi:10.3390/s25092718)
Supplement: Supplementary file 1 [file sensors-25-02718-s001.zip › measurements_paper_sensors/26 febbraio - PART1/set4 H/CSF_H_m3.s6p]

!Keysight Technologies,M9804A,MY58100912,A.14.10.03
!Date: Thursday, April 27, 2023 10:28:33
!Correction: S11(C  6-Port  ) 
!S12(C  6-Port  ) 
!S13(C  6-Port  ) 
!S14(C  6-Port  ) 
!S15(C  6-Port  ) 
!S16(C  6-Port  ) 
!S21(C  6-Port  ) 
!S22(C  6-Port  ) 
!S23(C  6-Port  ) 
!S24(C  6-Port  ) 
!S25(C  6-Port  ) 
!S26(C  6-Port  ) 
!S31(C  6-Port  ) 
!S32(C  6-Port  ) 
!S33(C  6-Port  ) 
!S34(C  6-Port  ) 
!S35(C  6-Port  ) 
!S36(C  6-Port  ) 
!S41(C  6-Port  ) 
!S42(C  6-Port  ) 
!S43(C  6-Port  ) 
!S44(C  6-Port  ) 
!S45(C  6-Port  ) 
!S46(C  6-Port  ) 
!S51(C  6-Port  ) 
!S52(C  6-Port  ) 
!S53(C  6-Port  ) 
!S54(C  6-Port  ) 
!S55(C  6-Port  ) 
!S56(C  6-Port  ) 
!S61(C  6-Port  ) 
!S62(C  6-Port  ) 
!S63(C  6-Port  ) 
!S64(C  6-Port  ) 
!S65(C  6-Port  ) 
!S66(C  6-Port  ) 
!S6P File: Measurement: :
# Hz S  RI   R 50
500000000 -0.32719 -0.054515 -0.01077 -0.0009662 -0.0081194 0.011999 -0.0045213 0.0131
0.011696 0.0048588 -0.0037319 0.0095725
-0.010817 -0.00085383 -0.40945 -0.069509 0.0073206 -0.011234 0.00072864 0.012194
0.0077117 0.0029242 0.0013648 0.013434
-0.0080878 0.011999 0.0073184 -0.011184 -0.25504 0.19445 0.0066323 0.0034052
-0.00057006 0.0086428 0.00235 0.011373
-0.0042711 0.013127 0.00090127 0.012371 0.0066322 0.0034362 -0.32901 0.045045
-0.020532 -0.0052855 0.015259 0.0283
0.011759 0.0051047 0.0079539 0.003351 -0.00055276 0.0086008 -0.020391 -0.0052837
-0.25609 -0.15997 -0.02897 0.0056999
-0.0046396 0.010066 0.00088689 0.014295 0.0019197 0.011976 0.014305 0.028957
-0.028561 0.0054474 -0.25937 -0.14048
560000000 -0.31167 0.10745 -0.022255 -0.066128 0.0011644 0.012964 0.004906 0.010461
0.010462 0.002862 0.010719 0.0076656
-0.021768 -0.066215 -0.37074 0.093539 -0.041233 -0.038481 0.013572 0.0028847
-0.01292 -0.0038149 0.0048961 -0.00068714
0.0012061 0.013052 -0.041312 -0.038369 -0.17892 0.24355 0.00025644 -0.0050422
0.016919 0.0042942 0.008395 -0.0057485
0.0048044 0.010576 0.013718 0.0031762 0.00023328 -0.0051664 -0.30549 0.13646
0.0031531 -0.022058 0.0055602 -0.021458
0.010547 0.0029557 -0.012884 -0.0031926 0.016559 0.0042615 0.0031203 -0.022336
-0.3057 0.017954 0.0062725 -0.048053
0.010989 0.0073712 0.0041192 -0.00080772 0.008435 -0.0064451 0.0057969 -0.021516
0.0060361 -0.048139 -0.32536 0.0023175
620000000 -0.27111 0.087547 -0.023488 0.0094033 0.003625 0.0089213 0.0076744 -0.0033388
0.01317 -0.0026807 0.00018347 -0.0028511
-0.02344 0.0093713 -0.39931 0.040207 -0.019377 0.0010289 -0.0013356 -0.0017327
0.011681 -0.0062443 0.0010589 -0.0035117
0.0036941 0.0088407 -0.019459 0.0010896 -0.15271 0.25169 -0.00094382 -0.00457
-0.0036583 -0.0032722 0.0085447 -0.0026447
0.0077201 -0.003414 -0.0013923 -0.0017567 -0.00096618 -0.0045277 -0.26426 0.14463
-0.038995 -0.017766 0.012966 0.029068
0.013016 -0.002641 0.011574 -0.0062896 -0.0035627 -0.0032035 -0.038691 -0.017685
-0.23141 -0.017593 -0.039696 0.013719
0.00036315 -0.0018709 0.0010279 -0.0030176 0.0085161 -0.0027198 0.012496 0.028751
-0.039696 0.013729 -0.24147 -0.034968
680000000 -0.23727 0.17801 -0.026432 -0.01427 0.0044797 0.0051917 0.0013354 -0.0071885
-0.0031662 -0.010881 0.0059924 -0.0066339
-0.026346 -0.01432 -0.38887 0.14267 -0.032273 -0.0011534 -0.0014952 -0.00050405
-0.0024802 -0.0093293 -0.00071835 -0.0014121
0.0044877 0.0051935 -0.032294 -0.0010478 -0.10589 0.27484 -0.00081743 -0.00058162
-0.0017329 0.00025941 -0.0029098 -0.0087458
0.0013209 -0.0072391 -0.0016 -0.00049607 -0.00079625 -0.00059505 -0.21975 0.19912
-0.025183 -0.0061692 -0.0069766 -0.012659
-0.0032388 -0.010826 -0.0023643 -0.0092793 -0.0016418 0.0003526 -0.025098 -0.0060574
-0.26865 0.082318 -0.007035 -0.0060385
0.0055237 -0.0070847 -0.001117 -0.0016352 -0.0030129 -0.0088714 -0.0070322 -0.012744
-0.0071587 -0.0054223 -0.25823 0.07043
740000000 -0.19102 0.17054 -0.040335 0.026811 0.013152 -0.0044788 0.00045286 -0.0039758
-0.0050638 -0.0022932 -0.0061602 0.0020441
-0.040434 0.026577 -0.33454 0.16136 -0.035938 0.034078 0.00013996 -0.0062221
-0.011514 0.0071388 -0.0014392 -0.0063042
0.013114 -0.0045051 -0.035815 0.034291 -0.072162 0.27525 -0.0022287 0.0033133
-0.0022904 -0.0047451 -0.0015856 0.0012218
0.00053657 -0.0040941 0.00011701 -0.0063188 -0.0022036 0.0033311 -0.20179 0.20464
-0.040231 -0.0043579 0.022762 0.016622
-0.0049217 -0.0021442 -0.011645 0.0069685 -0.0023271 -0.0045894 -0.040246 -0.0042944
-0.17824 0.10152 -0.039591 0.0034
-0.0055146 0.0023249 -0.00071942 -0.0060264 -0.0019073 0.001147 0.022357 0.016476
-0.039091 0.0036457 -0.25009 0.076867
800000000 -0.16321 0.21626 -0.022299 0.016494 0.0053175 -0.0097915 -0.0041255 -0.0022077
-0.0043734 0.002045 0.0045929 0.00090218
-0.022374 0.01637 -0.34256 0.2328 -0.0081198 0.034353 -0.0022952 0.0022203
-0.00079942 0.0024342 0.00084459 0.0055071
0.0052943 -0.009798 -0.0079863 0.034403 -0.034231 0.30128 0.00069649 0.0012661
0.00026712 0.0038424 -0.0018151 0.00072497
-0.0041634 -0.0021979 -0.0022547 0.0022756 0.00066643 0.0012517 -0.17223 0.23406
-0.027876 0.015896 0.015128 -0.010525
-0.0042621 0.0020534 -0.00085902 0.0025116 0.00024932 0.0038944 -0.027968 0.015826
-0.20961 0.13127 -0.017683 0.020519
0.0042083 0.0013465 0.0010866 0.0059167 -0.0016698 0.00066887 0.015455 -0.010358
-0.018278 0.021154 -0.24904 0.12941
860000000 -0.12768 0.23751 -0.017579 0.030576 -0.0033668 -0.0097624 -0.0016203 0.00038176
0.0040707 0.0048158 -0.003574 -0.0028808
-0.017516 0.030607 -0.29368 0.27712 0.0080011 0.033842 0.00033706 0.0020305
0.0037766 0.00091508 0.0036564 -0.00030016
-0.0033995 -0.009713 0.0081218 0.03385 0.015324 0.31112 -0.0003148 -0.00014212
0.0025103 -0.0013115 0.0016749 0.0039863
-0.0015881 0.00034702 0.00028979 0.0020466 -0.00030445 -0.00016753 -0.1336 0.24541
-0.016344 0.019784 -0.0069983 -0.0092057
0.0039863 0.0047582 0.0036528 0.00089954 0.0025149 -0.0012908 -0.016398 0.019828
-0.15506 0.17654 -0.021598 0.016968
-0.0035879 -0.0031669 0.0034143 -0.00026906 0.0015328 0.0041 -0.0074542 -0.0093578
-0.021285 0.016689 -0.19751 0.17565
920000000 -0.10496 0.26018 0.0050505 0.039158 -0.008857 -0.0041075 -0.0018121 0.0017963
0.00081467 0.0015703 0.0029405 -0.0010174
0.0050173 0.039063 -0.26705 0.29796 0.028245 0.022418 0.0015132 0.0011961
0.0066612 -0.00015236 0.0043158 -0.0026943
-0.0089068 -0.0040968 0.028351 0.022369 0.061403 0.31232 0.0018937 8.3552e-06
0.00098313 -0.00020867 0.0010325 -0.0013832
-0.0017858 0.0017914 0.001523 0.0012075 0.0018988 1.1696e-05 -0.10994 0.26105
-0.0083854 0.030804 0.0042365 -0.0061531
0.00082707 0.0015675 0.0066731 -0.00017477 0.0010088 -0.00020562 -0.0083497 0.030736
-0.14042 0.18392 -0.0011081 0.026737
0.0030147 -0.0010236 0.0044442 -0.0026791 0.0011475 -0.00137 0.0043036 -0.0060743
-0.0013797 0.026817 -0.20775 0.18968
980000000 -0.058239 0.28271 0.017473 0.02992 -0.0088193 0.0045752 0.00178 0.0035682
0.0038396 -0.0016079 -0.0035631 -0.003125
0.017417 0.029881 -0.21494 0.33546 0.032934 0.0047843 0.0019358 -2.7838e-05
0.0018049 -0.0058894 -0.0006598 -0.0029084
-0.0087874 0.0045968 0.032986 0.0046902 0.10804 0.30779 0.00055261 -0.0011605
0.00048909 -0.0018132 0.0014928 -0.00036384
0.0018017 0.0035443 0.0019485 -4.3751e-05 0.00054048 -0.0011652 -0.070654 0.2727
0.010629 0.028512 -0.0091107 -0.0080338
0.0038409 -0.0016618 0.001752 -0.0059119 0.0004815 -0.0017945 0.010666 0.028475
-0.10671 0.20975 0.0070252 0.019158
-0.0034787 -0.0031707 -0.00061145 -0.0026814 0.0015256 -0.00039096 -0.0091733 -0.0080392
0.0072456 0.019162 -0.16725 0.23876
1040000000 -0.016511 0.2905 0.033232 0.018813 -0.00079613 0.007142 0.0022516 0.00066429
0.00031148 -0.0037561 -0.00026094 -0.0013139
0.033212 0.018841 -0.17907 0.34809 0.029308 -0.014649 0.0015714 -0.0017554
-0.0019765 -0.0026794 -0.0011722 -0.0029477
-0.00079043 0.0071425 0.029318 -0.014745 0.15509 0.29361 -0.00051854 -0.0015074
-0.0015337 -0.0011269 -0.00074636 -0.0011158
0.0022086 0.00065499 0.0015769 -0.0017988 -0.00050772 -0.0015106 -0.042221 0.28099
0.020834 0.016453 -0.0014715 0.0011563
0.00035123 -0.0037347 -0.0019989 -0.0026578 -0.001511 -0.0011498 0.020902 0.016406
-0.073958 0.21484 0.013914 0.017424
-0.00028633 -0.0012916 -0.0011601 -0.0028679 -0.00067554 -0.0011088 -0.0014364 0.0012642
0.013987 0.017466 -0.14523 0.2598
1100000000 0.027602 0.30053 0.036308 -0.0039275 0.0033365 0.0037327 0.0022662 -0.00099923
-0.0022019 -0.0027213 -0.0041172 -0.00033081
0.036291 -0.003922 -0.1369 0.36766 0.015086 -0.027577 -6.8159e-05 -0.0018603
-0.0033343 -0.00084908 -0.0036542 -0.00089809
0.0033605 0.0037157 0.014994 -0.027632 0.20057 0.27434 -0.0017912 0.00016119
-0.0016614 0.00055975 -0.0011241 -0.00051044
0.0022621 -0.0009946 -5.9833e-05 -0.0018848 -0.001801 0.00017729 -0.0021335 0.28571
0.024964 0.0027396 -0.002212 -0.00058941
-0.002213 -0.0026849 -0.0033478 -0.0007435 -0.0016623 0.00055638 0.024913 0.0026871
-0.053772 0.2267 0.019493 0.0070399
-0.0040025 -0.00032166 -0.0036813 -0.0008622 -0.0011322 -0.0005127 -0.0021508 -0.00062154
0.019597 0.0070361 -0.10097 0.2929
1160000000 0.079787 0.29731 0.024341 -0.020496 0.0030957 -0.00081786 -0.00016389 -0.0022331
-0.0039642 -0.00068419 -0.0010449 0.0044854
0.024365 -0.020511 -0.091678 0.37223 -0.0037294 -0.028581 -0.0015766 -0.0015796
-0.002679 0.0024344 -0.0015455 0.0020556
0.0030732 -0.00084871 -0.0038412 -0.02859 0.24502 0.2442 -0.000726 0.0015894
-0.00046035 0.0017345 -0.00088649 0.00017019
-0.00019186 -0.0022368 -0.0015644 -0.001561 -0.00072449 0.0015941 0.038792 0.28201
0.020358 -0.012295 -0.0035975 0.0043768
-0.0039668 -0.00068073 -0.0026468 0.002417 -0.00043836 0.0017346 0.020399 -0.012246
-0.017874 0.23401 0.017858 -0.001739
-0.0010104 0.0044406 -0.0015224 0.0019976 -0.0008572 0.00016768 -0.0036869 0.0044095
0.017817 -0.0017434 -0.052043 0.29654
1220000000 0.12293 0.28661 0.010992 -0.029976 -0.0014378 -0.0013214 0.00014349 -0.00091456
-0.0024539 0.0021702 0.0011811 0.0017773
0.010997 -0.029946 -0.049018 0.38533 -0.016613 -0.020911 -0.0025775 0.00040295
-0.00014065 0.0028967 -0.00093836 0.0019239
-0.0014326 -0.0013264 -0.016718 -0.020856 0.28398 0.2051 0.00073953 0.0016467
0.00048986 0.001156 0.00021827 0.00071077
0.00015431 -0.0009376 -0.0025744 0.0004334 0.00072562 0.0016447 0.077802 0.27174
0.0095092 -0.01831 0.0015791 0.0010644
-0.0024308 0.0021831 -9.9616e-05 0.0029216 0.00048979 0.001159 0.0094678 -0.018328
0.0065273 0.2395 0.012759 -0.013088
0.0011797 0.0017596 -0.00093089 0.0019439 0.00018669 0.00070174 0.0015631 0.0011632
0.01269 -0.012994 -0.023348 0.31375
1280000000 0.17351 0.2675 -0.0075968 -0.02864 -0.001996 0.0019656 -0.00090813 -0.0019493
-0.0007215 0.0030663 0.0025143 0.0014596
-0.0075548 -0.028605 -0.0027453 0.37794 -0.023577 -0.0081872 -0.001092 0.00142
0.0016148 0.0017984 0.00057766 0.0020965
-0.0019887 0.0019708 -0.023642 -0.0080854 0.31535 0.16263 0.0014923 5.5591e-05
0.0010493 0.00034042 0.00032535 0.00034624
-0.00091423 -0.0019407 -0.0010995 0.0014306 0.0015043 5.2316e-05 0.11448 0.25492
-0.00035777 -0.020151 -0.0010066 0.0004655
-0.0007083 0.0030775 0.0016204 0.0017952 0.0010446 0.00033742 -0.00040294 -0.020155
0.043258 0.24201 0.0021026 -0.015125
0.0025238 0.0014502 0.00061577 0.0020593 0.00028953 0.00034691 -0.00089408 0.00042244
0.0021814 -0.015133 0.025033 0.31828
1340000000 0.21121 0.23364 -0.017125 -0.019196 0.00029275 0.0043242 -0.001685 -0.00081601
0.0015356 0.0025421 0.0017729 -0.0014898
-0.017089 -0.019185 0.036617 0.37037 -0.020885 0.0042745 -0.00032838 0.0021424
0.0019396 0.00094965 0.0012457 0.0007896
0.0003215 0.0043237 -0.020889 0.0043693 0.33899 0.11367 0.0010802 -0.00077612
0.00060142 -0.00052077 0.00014411 0.00026535
-0.001717 -0.00082199 -0.00032853 0.0021492 0.0010651 -0.00077872 0.14687 0.23238
-0.0096085 -0.016858 0.00049293 0.00088951
0.0015432 0.0025579 0.0019248 0.00095463 0.00058909 -0.00053184 -0.0096214 -0.016851
0.073382 0.23418 -0.0041172 -0.013168
0.0018107 -0.0014721 0.0012368 0.0008368 0.00011927 0.00030618 0.00055948 0.00095441
-0.0041973 -0.013218 0.063251 0.3142
1400000000 0.24438 0.19683 -0.023352 -0.0079797 0.004764 0.0032025 -0.0021044 0.0004899
0.0023635 0.00091919 0.00047272 -0.0014054
-0.023313 -0.0079864 0.073527 0.35907 -0.014443 0.012196 0.0014022 0.0015895
0.0013946 -0.00059483 0.0011211 0.00024881
0.0047804 0.0031904 -0.014396 0.012276 0.35198 0.059431 0.00024148 -0.0015011
0.00014136 -0.00027655 0.0004036 0.00028167
-0.002099 0.00049573 0.0014318 0.0015993 0.00023352 -0.0014978 0.17422 0.20309
-0.015472 -0.0099647 -0.001053 0.00032544
0.0023394 0.00090298 0.0013835 -0.00062557 0.00018385 -0.00027634 -0.015496 -0.0099713
0.10544 0.22827 -0.010184 -0.008446
0.0004497 -0.0013467 0.0011473 0.00024288 0.0004571 0.0002348 -0.0011103 0.00030318
-0.010004 -0.0083856 0.10822 0.30619
1460000000 0.26867 0.15372 -0.020431 0.0044486 0.0052086 -0.0014962 -0.0016821 0.0016224
0.0020572 -0.00041607 -0.00015784 -0.00094222
-0.020407 0.004433 0.10897 0.33818 -0.0057236 0.014968 0.0019787 0.00029193
0.0011146 -0.001458 0.0012498 -0.0004938
0.0052163 -0.0015252 -0.0056565 0.015013 0.35895 0.004091 -0.0010389 -0.0014925
0.00024156 -0.00029191 0.00072825 -0.00033442
-0.0016517 0.0016462 0.001955 0.00028856 -0.0010557 -0.0014961 0.19994 0.17396
-0.016872 -0.0031298 -0.00049214 0.0024887
0.0020637 -0.00043285 0.0011016 -0.0014722 0.00023058 -0.00027218 -0.016894 -0.0030378
0.13542 0.2123 -0.011754 -0.0023468
-0.00021109 -0.00094393 0.0012855 -0.0005251 0.00066385 -0.00028203 -0.00047133 0.0025784
-0.011906 -0.0023104 0.14259 0.28628
1520000000 0.28088 0.11159 -0.01504 0.0098845 0.0032557 -0.0037702 6.6547e-05 0.002597
0.0020726 -0.0016896 -0.0010556 -0.00017103
-0.015031 0.0098557 0.14293 0.32394 0.0017481 0.01256 0.0018667 -0.00089799
7.4038e-05 -0.0012293 0.00038196 -0.0010321
0.0032397 -0.0037922 0.0018256 0.012549 0.35074 -0.054351 -0.0011003 -0.00053811
0.00052988 -0.00080535 0.00020168 -0.00013909
8.0069e-05 0.0026092 0.001872 -0.00091563 -0.0010926 -0.00052005 0.22134 0.1357
-0.016129 0.0030184 0.0017403 0.0021167
0.0020659 -0.0017084 8.0184e-05 -0.0012176 0.00053545 -0.00078246 -0.016113 0.0030365
0.16249 0.19704 -0.01142 0.0017171
-0.0010769 -0.00022171 0.00037316 -0.0010079 0.00019714 -0.00016292 0.0017574 0.0020406
-0.011316 0.0016962 0.1759 0.26699
1580000000 0.29113 0.066822 -0.008522 0.013425 -0.00091326 -0.0045276 0.0014578 0.0020794
-0.00010487 -0.0021407 -0.00043999 0.00038902
-0.0085366 0.013403 0.17084 0.30062 0.0051667 0.0076941 0.00058179 -0.0018499
-0.00067063 -0.0011819 -0.00019501 -0.00079155
-0.00093573 -0.004524 0.0052075 0.0076698 0.32917 -0.11091 -0.0017296 0.00044532
-0.00032211 -0.0011561 0.00023363 -0.00049856
0.0014675 0.0020813 0.00058264 -0.0018445 -0.0017333 0.00044187 0.23402 0.09807
-0.012575 0.0083387 0.0026215 0.00074411
-0.000129 -0.0021361 -0.00067104 -0.0011856 -0.00031445 -0.0011638 -0.012567 0.0083454
0.18605 0.1792 -0.0090366 0.0073981
-0.00037101 0.00043645 -0.00023062 -0.0007836 0.00019191 -0.00056384 0.0026089 0.00081362
-0.0090533 0.007306 0.20954 0.24291
1640000000 0.29425 0.024866 -0.0017529 0.012431 -0.0025827 -0.0022182 0.0029618 0.0010666
-0.00046702 -0.0016695 -0.00026576 0.00059535
-0.0017633 0.012416 0.20208 0.27543 0.0055661 0.0029393 -0.00078516 -0.0019564
-0.0011697 -0.00041943 -0.0004721 -0.00075696
-0.0026099 -0.0022031 0.005577 0.0028942 0.2996 -0.16132 -0.00088831 0.0016303
-0.0010416 -0.00092374 -0.00017229 -0.0004861
0.0029769 0.0010294 -0.00078614 -0.0019688 -0.00087406 0.0016203 0.24623 0.050055
-0.0083651 0.010305 0.002766 -0.0010416
-0.00045915 -0.0016749 -0.0011872 -0.00042399 -0.0010298 -0.0009301 -0.0083436 0.01034
0.20847 0.153 -0.0042293 0.0091229
-0.00032845 0.00052335 -0.00047655 -0.00073521 -0.00016541 -0.00048168 0.0028654 -0.0010812
-0.0042039 0.0091566 0.23672 0.21148
1700000000 0.28636 -0.020025 0.0019026 0.0098225 -0.0031425 0.00025668 0.0031389 -0.001332
-0.0021609 -0.00085404 0.00056816 0.00045851
0.0018716 0.0098151 0.21987 0.24446 0.0033111 0.00019044 -0.0017021 -0.00056531
-0.00096269 0.00018807 -0.00086308 -0.00048078
-0.0031573 0.00027772 0.0033448 0.00016192 0.25361 -0.19943 0.0004644 0.001828
-0.0020649 -7.9818e-05 -0.00034126 -0.00080333
0.0031321 -0.0013486 -0.0017015 -0.00055523 0.00047906 0.0018546 0.24236 0.0021133
-0.0047638 0.011326 0.0015136 -0.0022713
-0.0021808 -0.00083482 -0.00094539 0.00019111 -0.0020221 -3.6157e-05 -0.0047139 0.011366
0.22542 0.13198 0.00015406 0.0091148
0.00063073 0.00049687 -0.00082458 -0.00048283 -0.00029358 -0.00087554 0.0013667 -0.0022737
8.045e-05 0.0090483 0.2533 0.17829
1760000000 0.27597 -0.068416 0.0044536 0.0065749 -0.001958 0.00085718 0.0012699 -0.0035791
-0.0015566 0.00057423 0.00032188 -0.00056633
0.0044611 0.006565 0.24776 0.20504 0.00093805 -0.0014271 -0.0013139 0.00035696
-0.00096935 0.001151 -0.00055495 0.00031939
-0.0019532 0.00085193 0.00091361 -0.0014393 0.2048 -0.23056 0.0014669 0.0012567
-0.0011473 0.0015903 -0.0012141 -0.00065434
0.0012532 -0.0035928 -0.0013007 0.00036943 0.0014574 0.0012748 0.23556 -0.047441
-0.00080119 0.010454 -0.00017395 -0.0024443
-0.0015474 0.00061054 -0.00096418 0.0011621 -0.0011283 0.0015994 -0.00079017 0.010445
0.2401 0.098011 0.0038153 0.0067308
0.00027739 -0.00060025 -0.000579 0.00031557 -0.0012313 -0.00064233 -9.9852e-05 -0.0023724
0.0038115 0.0067107 0.26807 0.14109
1820000000 0.25112 -0.1066 0.0048497 0.002843 2.4425e-05 0.0020189 -0.0011404 -0.0032186
-0.0013249 0.0011856 -0.000192 -7.2169e-05
0.0048466 0.0028426 0.25793 0.17411 -0.0010864 -0.00011378 -0.0012758 0.0010885
0.00015877 0.0012992 -0.00069499 0.00046624
4.3012e-05 0.0020124 -0.0011323 -0.00013898 0.15401 -0.24496 0.0017785 0.00023248
-4.7877e-05 0.0025349 -0.0016601 0.00014702
-0.0011421 -0.0032216 -0.0012714 0.0011114 0.0017796 0.00023332 0.20665 -0.094608
0.0016848 0.0089687 -0.0018271 -0.0017551
-0.0013143 0.0012069 0.00016917 0.001289 -6.8189e-05 0.002549 0.0016969 0.0089949
0.256 0.06799 0.0044045 0.0032002
-0.00014906 -1.7687e-05 -0.00066164 0.00049997 -0.0016148 0.00015292 -0.0018293 -0.0017716
0.0043921 0.0031066 0.27077 0.10503
1880000000 0.21574 -0.14611 0.0025737 0.00035094 -0.00057499 0.0021074 -0.0029431 -0.0021933
1.9744e-05 0.0019693 0.0004098 -0.00064255
0.0025767 0.0003395 0.26269 0.12844 -0.0032259 0.0022629 -4.7328e-05 0.0016754
0.00087872 0.0010922 0.00015926 0.0010313
-0.00057829 0.002121 -0.003201 0.0022876 0.10209 -0.25117 0.0015768 -0.0012755
0.0018002 0.0017553 -0.0010911 0.0016297
-0.0029293 -0.0021572 -4.2246e-05 0.0016911 0.0015873 -0.0012671 0.16834 -0.13449
0.0032008 0.0061324 -0.0021851 0.00046972
-7.9715e-06 0.0019782 0.00087913 0.0010909 0.0018202 0.001789 0.0033055 0.0061391
0.25949 0.037097 0.0046363 0.0014764
0.00038942 -0.00074033 0.00013405 0.00095816 -0.0011292 0.0015101 -0.0022373 0.00052184
0.0045616 0.0015805 0.27163 0.072632
1940000000 0.17705 -0.1727 0.00027494 -0.0015203 0.0014269 0.0020338 -0.0037602 0.00047613
0.001579 0.001114 -0.00055477 -0.0006399
0.0002975 -0.0015082 0.26473 0.09576 -0.0015909 0.0048417 0.0010651 0.0011978
0.0018274 0.00017746 0.00088263 0.00020561
0.0014323 0.0020263 -0.0015781 0.0048756 0.059273 -0.24326 3.3109e-05 -0.0021165
0.0023462 0.00012598 0.00024323 0.0016366
-0.0037361 0.00050086 0.0010704 0.0011703 3.0305e-05 -0.0021269 0.11799 -0.16766
0.0027486 0.0042714 -0.0011463 0.0013605
0.0016127 0.0010946 0.0018598 0.00017231 0.0023382 9.8555e-05 0.0026911 0.0042055
0.26279 -0.0018979 0.0033789 -0.0018398
-0.00058718 -0.0006324 0.0009161 0.00019137 0.00034536 0.0016631 -0.001145 0.0013752
0.0034107 -0.0019026 0.2626 0.035937
2000000000 0.12991 -0.18643 -0.0035929 0.00061918 0.0028575 0.0017198 -0.0024549 0.0035156
0.0012861 -6.8465e-05 -0.00081916 0.00040595
-0.0035676 0.0006086 0.25014 0.060268 -0.00060302 0.0070431 0.0013874 0.0001922
0.0010778 -0.0013822 0.00048237 4.635e-05
0.0028424 0.0016501 -0.00054686 0.0070506 0.017402 -0.22792 -0.001328 -0.0010298
0.0019346 -0.0014726 0.00162 0.0014817
-0.0024901 0.0035468 0.0013928 0.0001575 -0.0013243 -0.0010612 0.06395 -0.17966
0.0014704 0.0027724 4.835e-05 0.0020273
0.0012605 -8.2084e-05 0.00106 -0.0014085 0.0019797 -0.001432 0.0014739 0.0028538
0.2574 -0.035501 0.0004853 -0.0025147
-0.0007623 0.00038775 0.00048862 8.9273e-05 0.0015124 0.0014589 -1.6275e-05 0.0019888
0.00042499 -0.0024733 0.24985 0.0087152
2060000000 0.084313 -0.19309 -0.0047167 0.0028953 0.0030818 -0.0005221 0.00056501 0.0035099
0.0012101 -0.00087513 -0.00029229 0.0012115
-0.0046906 0.0029052 0.23781 0.03149 0.0042059 0.0081928 0.0008311 -0.00056398
0.00021866 -0.0015081 0.00050366 -0.0001038
0.0030441 -0.00052638 0.0042589 0.0080753 -0.014004 -0.20938 -0.001371 0.00056669
5.4493e-05 -0.0022079 0.0028777 0.00014609
0.00061319 0.0034525 0.00083215 -0.00056316 -0.0013523 0.00060731 0.011785 -0.17761
4.0551e-05 0.0032171 0.00096893 0.0007544
0.0011406 -0.0009188 0.00023405 -0.0015241 1.9276e-05 -0.0022192 5.1397e-05 0.0031538
0.24305 -0.074389 -0.0011946 -0.0035108
-0.00024439 0.0012335 0.00049411 -9.6062e-05 0.0029286 0.00016156 0.00096568 0.00072619
-0.0010848 -0.0034944 0.23619 -0.016106
2120000000 0.038426 -0.18444 -0.0038767 0.0065157 0.0023865 -0.0025611 0.0027985 0.0021072
5.1805e-05 -0.0016009 0.00089743 0.00023994
-0.0038672 0.0065339 0.21612 0.0067816 0.006457 0.0043978 0.0010054 -0.0010142
-0.0014066 -0.0017968 0.00012044 -0.0010545
0.0023475 -0.0025354 0.0065816 0.0043611 -0.042472 -0.19348 -0.00050989 0.0012686
-0.001849 -0.0013279 0.00040106 -0.0021744
0.0027733 0.0020514 0.00094492 -0.00099092 -0.00049708 0.0012845 -0.039593 -0.16081
-0.0010571 0.0048096 0.0015316 0.00069136
0.00010944 -0.0016233 -0.0014244 -0.0017812 -0.0018697 -0.0012858 -0.0010405 0.0048866
0.22472 -0.11011 -0.0047912 -0.001358
0.00086016 0.00023669 0.00010059 -0.0010436 0.00032201 -0.0021506 0.0014913 0.0007352
-0.0048915 -0.00137 0.21474 -0.03223
2180000000 -0.0012425 -0.17062 -0.0021431 0.0099758 0.0007043 -0.0022125 0.0031885 -0.00019931
-8.0101e-05 -0.00079997 0.00114 0.00022544
-0.0021451 0.0099564 0.19625 -0.010652 0.0073817 0.0036535 -0.00049848 -0.0015613
-0.0019769 0.00078247 3.6839e-06 0.00043563
0.00070029 -0.0021877 0.007379 0.0036401 -0.063407 -0.16923 0.00089611 0.0010926
-0.0010366 0.00030176 0.00038804 -0.0015892
0.0031845 -0.00022924 -0.00053581 -0.0015505 0.00084531 0.0011269 -0.076984 -0.13438
-0.00026251 0.0070281 0.0014228 9.3971e-05
-8.6461e-05 -0.00076423 -0.001972 0.00083134 -0.0011081 0.00026588 -0.0001955 0.0070471
0.1962 -0.14072 -0.0049623 0.0018258
0.001082 0.00030986 2.248e-05 0.00046744 0.0004578 -0.0015491 0.0013591 0.00018741
-0.0049475 0.0020053 0.19924 -0.046526
2240000000 -0.029914 -0.14641 0.0022903 0.011328 -0.00032143 -0.0029522 0.0022168 -0.0024297
-0.0015598 -0.00049411 0.00075658 -0.001753
0.0023096 0.011319 0.17663 -0.016496 0.0081332 0.00036004 -0.00049492 -0.00043162
-0.00025285 0.0012767 -0.00063397 -0.000623
-0.00037795 -0.0029122 0.0081472 0.00027998 -0.080708 -0.14509 0.0016335 -0.0015863
-0.00075203 0.00029299 -0.0023545 -0.001417
0.002173 -0.0024477 -0.00050048 -0.00040063 0.001624 -0.0016168 -0.11078 -0.10549
0.0016444 0.0088572 0.001203 -0.00041517
-0.0014918 -0.0004726 -0.00028657 0.0013214 -0.00076805 0.00026107 0.0016329 0.0089145
0.1646 -0.15932 -0.0050132 0.0046788
0.00068961 -0.0019044 -0.00063413 -0.00064991 -0.0024684 -0.0013248 0.0010823 -0.00056441
-0.0050127 0.0044038 0.17593 -0.057763
2300000000 -0.056931 -0.11875 0.007861 0.0092801 -0.001167 -0.0021152 -0.00054835 -0.0017497
-0.00081479 0.00042184 -0.0011182 -0.0010011
0.0078387 0.0093144 0.15542 -0.025253 0.0083777 -0.0018272 -0.00092447 0.00025293
-4.8275e-05 0.001382 -6.6478e-05 0.00081162
-0.0011439 -0.0021232 0.0083621 -0.0019114 -0.093645 -0.12122 -0.00046979 -0.0013557
0.00010773 0.0015818 -0.0018203 0.00092415
-0.00056146 -0.0017334 -0.00095613 0.00026918 -0.00045682 -0.0013295 -0.13183 -0.069492
0.0053597 0.0093349 0.00073629 -0.001237
-0.00092964 0.0004782 -6.095e-05 0.0013408 0.00014888 0.0016163 0.0053937 0.0092967
0.12568 -0.1793 -0.0030756 0.0075607
-0.0010168 -0.00087358 -3.083e-05 0.00082852 -0.0017823 0.00085897 0.00072182 -0.0012609
-0.0031347 0.0077258 0.15957 -0.058786
2360000000 -0.072963 -0.087334 0.01094 0.0083196 -0.001183 -0.0016679 -0.0016886 -0.0010532
-0.00046274 0.00076154 -0.001627 -0.00020526
0.010891 0.0083815 0.14668 -0.024746 0.007957 -0.0046794 -0.0010049 0.00081386
0.0017679 0.00018254 0.00012321 -0.00013604
-0.0012044 -0.0016555 0.0079659 -0.0047217 -0.10293 -0.098904 -0.0024763 -0.00090483
0.0010312 -0.00022177 -0.00089858 0.0016143
-0.001686 -0.0010856 -0.00098605 0.00080345 -0.0024771 -0.00092123 -0.14934 -0.036759
0.0087791 0.008364 0.0014702 -0.0019101
-0.00036052 0.00074356 0.001797 0.00016559 0.0009952 -0.00023849 0.0087909 0.0083432
0.094624 -0.18126 0.00068563 0.0080744
-0.0017221 -0.00022313 5.7871e-05 -7.4919e-05 -0.00094755 0.0016944 0.0015789 -0.00181
0.00076825 0.0080883 0.13742 -0.062322
2420000000 -0.081546 -0.059814 0.014455 0.0025361 -0.0031507 -0.0011922 -0.00095804 0.0005315
0.00092557 0.0013443 -0.0012955 0.001666
0.014383 0.0026025 0.12898 -0.025245 0.0046894 -0.0064201 0.0011316 0.0011615
0.00071127 -0.0014966 -6.3213e-05 -8.1695e-05
-0.0031426 -0.0011679 0.0046167 -0.0064507 -0.11603 -0.078585 -0.0017514 0.0012246
-0.00033058 -0.00051106 0.00018229 0.0027387
-0.00088024 0.00059332 0.0012314 0.0011843 -0.0017164 0.0012473 -0.15853 0.0069973
0.011576 0.0062249 -0.0002926 -0.0028726
0.00090835 0.0013509 0.00070846 -0.0014346 -0.0003392 -0.00042915 0.01164 0.0061786
0.054835 -0.18118 0.0021713 0.0085026
-0.0011719 0.0016677 -3.3534e-05 -0.00013007 0.00019011 0.0026656 -0.00034862 -0.0027022
0.0020381 0.0085235 0.11884 -0.057329
2480000000 -0.081967 -0.028294 0.01403 -0.002837 -0.0018363 -0.0002811 -0.0009456 0.0012483
0.0014484 -0.00044998 0.00031262 0.0015461
0.014016 -0.0028171 0.13102 -0.025552 0.0030377 -0.0085047 0.0011104 0.0001576
-0.0008223 -0.00098979 -5.7134e-05 -0.00044199
-0.0018427 -0.00029173 0.0030144 -0.0085481 -0.11942 -0.058275 -0.00071011 0.0028986
-0.00044785 -0.00059543 0.0018803 0.00090392
-0.00097803 0.0012046 0.0011271 0.00020268 -0.00073634 0.0029337 -0.16002 0.045364
0.015284 0.0012784 -0.0010027 -0.0026556
0.0014896 -0.00050016 -0.00092052 -0.00099592 -0.00043723 -0.00071466 0.015212 0.0012099
0.020744 -0.17327 0.0050391 0.0071845
0.0002678 0.0015856 -9.3227e-05 -0.00031917 0.0019185 0.0009305 -0.0010854 -0.0027129
0.0050286 0.0072308 0.099716 -0.053424
2540000000 -0.085924 -0.0014551 0.011703 -0.0068552 -0.0025001 0.00085011 0.00065631 0.001185
-8.8117e-06 -0.0014981 0.00091565 0.0016056
0.011714 -0.0068607 0.11825 -0.017288 -0.00081236 -0.007765 0.00077405 -0.0013411
-0.0018826 8.5025e-05 -0.00065474 0.00021612
-0.002489 0.00085656 -0.0008176 -0.007754 -0.12593 -0.034879 0.0015473 0.0024859
-0.0011988 -8.6136e-05 0.0016794 -0.00075638
0.00061909 0.0011343 0.00070922 -0.0013371 0.0016121 0.0024362 -0.1593 0.085445
0.014787 -0.0044703 -0.0021714 -0.0021809
9.3779e-05 -0.0015928 -0.00186 0.00013412 -0.0011301 -3.0816e-05 0.01484 -0.0043724
-0.008441 -0.15843 0.0076133 0.0056499
0.00084304 0.0015301 -0.00073796 0.00022855 0.0017351 -0.00086953 -0.0021844 -0.002188
0.0076549 0.0056932 0.085189 -0.039336
2600000000 -0.078703 0.023695 0.0082098 -0.010233 -0.0015266 0.0027361 0.001134 -0.00012821
-0.0006141 -0.0011449 0.0020553 0.00033384
0.0082383 -0.010211 0.1129 -0.032648 -0.0029198 -0.0062419 -0.00024929 -0.00077759
-0.00023587 0.0019878 -0.00033711 0.00068424
-0.0014936 0.0026915 -0.00298 -0.0061553 -0.13124 -0.0094734 0.0029634 0.00022442
0.00010401 0.0014087 0.001322 -0.0017221
0.001129 -0.00016089 -0.00026298 -0.00078169 0.0029643 0.00025488 -0.14401 0.11967
0.012029 -0.0091715 -0.0031767 -0.00015764
-0.00059419 -0.0010246 -0.00024961 0.0019473 8.1577e-05 0.0014293 0.011879 -0.0093787
-0.042774 -0.13937 0.0091844 0.005071
0.0020998 0.00031687 -0.00029679 0.00067437 0.0013346 -0.0017371 -0.0031387 -0.00017803
0.0090561 0.0049306 0.077258 -0.025125
2660000000 -0.072545 0.049547 0.0040464 -0.011896 -0.00031188 0.0011523 0.00020115 -0.00037118
-0.0025044 0.00013947 0.0013755 -0.00073291
0.0040445 -0.011874 0.12069 -0.028706 -0.0043061 -0.0047866 -0.0012499 -0.00054671
0.00040498 0.0018672 0.00052254 0.00082505
-0.00028401 0.0012129 -0.0043861 -0.00474 -0.13009 0.011454 0.0021004 -0.0015776
0.00047287 0.00039105 -0.0011271 -0.0016634
0.00020099 -0.00039266 -0.0012967 -0.00059528 0.0020883 -0.0015775 -0.12311 0.1511
0.0076987 -0.01238 -0.002446 0.00088014
-0.0024172 4.029e-06 0.0005694 0.0018495 0.00043003 0.00042509 0.007631 -0.012143
-0.063533 -0.11942 0.010649 0.00095134
0.0013233 -0.00080075 0.0005182 0.0008656 -0.0011379 -0.0016637 -0.002468 0.00092898
0.010684 0.0010485 0.07312 -0.0053692
2720000000 -0.061208 0.068069 -0.00025922 -0.011652 -0.00027566 0.0030766 -0.0003424 -9.6694e-05
-0.0022035 0.0018879 0.00048265 -0.001623
-0.00024557 -0.011661 0.10595 -0.032378 -0.0049907 -0.0015606 -0.0017122 0.00040122
0.0019307 0.00025803 0.00078138 -9.038e-05
-0.00028914 0.0030722 -0.0050422 -0.0015145 -0.12431 0.041259 0.00043115 -0.0026802
0.00010693 0.0002818 -0.0012291 0.00049675
-0.00034921 -0.00010727 -0.0017711 0.00038257 0.00041674 -0.0026778 -0.089967 0.18087
0.0024915 -0.013031 -0.0020513 0.0022601
-0.00228 0.0019688 0.0019354 0.00025872 9.7445e-05 0.00026966 0.002587 -0.013052
-0.084261 -0.087093 0.01135 -0.0016141
0.00044716 -0.001604 0.0007881 -0.00017456 -0.0012225 0.00060098 -0.0019737 0.0022486
0.011538 -0.0015862 0.077395 0.01321
2780000000 -0.046648 0.086763 -0.0046771 -0.010161 9.6871e-05 0.0012817 0.00054742 -0.00046272
0.00072219 0.0028327 -0.00077007 -0.0015625
-0.0046808 -0.010157 0.10428 -0.044435 -0.0040482 -0.00017883 -0.00029829 0.0017166
0.0018128 -0.0011128 0.00022328 -0.00014743
0.0001535 0.0013063 -0.0040459 -0.00015047 -0.12105 0.07171 -0.0019502 -0.0018502
0.00010151 -0.00046134 -0.00051862 0.00089814
0.00052096 -0.00049967 -0.00029596 0.0017059 -0.0019325 -0.0018666 -0.060066 0.20285
-0.0022156 -0.012588 -0.0006365 0.0021564
0.00078802 0.0028343 0.0018111 -0.0011472 7.5791e-05 -0.00040556 -0.0023297 -0.012698
-0.098824 -0.053836 0.010017 -0.0064129
-0.00080238 -0.0017477 0.00019425 -0.00010414 -0.00057302 0.00091878 -0.00064596 0.0021789
0.010032 -0.0065055 0.081591 0.031618
2840000000 -0.031446 0.10165 -0.007662 -0.0069031 0.0016493 0.002098 -0.0003942 0.00018777
0.0013864 0.0014559 -0.0015365 0.00023875
-0.0076098 -0.0069318 0.10246 -0.037967 -0.0035827 0.0011052 0.00064026 0.0009489
-0.0001168 -0.0017284 3.7622e-05 -6.1384e-05
0.0016713 0.0020688 -0.0036275 0.0011249 -0.11464 0.097517 -0.0016929 0.00021793
0.00024441 0.0004144 0.00098363 0.0010834
-0.00039074 0.00020632 0.00064528 0.00091285 -0.001719 0.00023337 -0.023919 0.21783
-0.0059563 -0.010379 5.2341e-05 0.0010785
0.0014433 0.0014569 -0.00013278 -0.001691 0.00028926 0.00026394 -0.0061684 -0.010207
-0.10263 -0.022573 0.0075262 -0.006803
-0.0015724 0.00026499 -4.4019e-05 -2.3106e-05 0.0010468 0.0010981 0.00018714 0.0011146
0.0074094 -0.0067233 0.096406 0.046904
2900000000 -0.017168 0.12122 -0.0088041 -0.0028984 0.00189 0.00012467 0.00045304 -0.00088699
0.0024967 -0.0012167 -0.00088003 7.4094e-05
-0.0087903 -0.0029323 0.082837 -0.045867 -0.001444 0.002617 0.0010168 0.00031917
-0.00070722 -0.001348 -0.00018254 4.7343e-05
0.0018855 9.1504e-05 -0.0014196 0.0026485 -0.097387 0.13039 -0.00080677 -1.7904e-05
-0.0001269 -0.0010331 0.0018364 -0.00069786
0.00044003 -0.00090197 0.0010148 0.00027866 -0.00079756 -3.6012e-05 0.013381 0.22083
-0.0091616 -0.0066704 0.0012044 0.0021677
0.002264 -0.0011268 -0.0006906 -0.0013269 -0.00020149 -0.00096743 -0.009067 -0.0066321
-0.10063 0.016745 0.0057123 -0.010231
-0.00083895 0.00015347 -0.00017012 -1.281e-05 0.0017601 -0.00061262 0.0011609 0.0020935
0.0059718 -0.010223 0.11053 0.051702
2960000000 0.0042116 0.13278 -0.0086115 0.0006661 0.00057926 0.0012066 -0.00051026 -0.00062647
-3.1587e-05 -0.0016636 -0.00071214 0.00037431
-0.0086165 0.00065275 0.091908 -0.045403 -0.00079862 0.0013112 0.0011445 -0.00016681
-0.0011296 -0.00058906 0.0002528 0.00023899
0.00060707 0.0011417 -0.00084243 0.0013442 -0.077842 0.16121 -0.00065703 0.00082595
-0.0002576 0.0010413 0.00013927 -0.0023991
-0.00049309 -0.00063918 0.0011347 -0.00014571 -0.00062453 0.00088264 0.055686 0.22735
-0.0092365 -0.0015913 0.0015803 0.00044458
-7.1768e-05 -0.0016958 -0.0011444 -0.00063708 -0.00024941 0.00097201 -0.0093024 -0.0017045
-0.088689 0.048746 0.00081093 -0.01153
-0.00071203 0.00042987 0.00027634 0.00028832 0.00021196 -0.0023608 0.0017041 0.00032698
0.00063277 -0.011787 0.13056 0.062987
3020000000 0.022392 0.14681 -0.0062451 0.0038218 0.0011972 -0.00049275 -0.00069826 -0.00014866
-0.00061798 0.00029234 -0.00033963 0.0005958
-0.0062256 0.0037716 0.080404 -0.033967 -0.00046811 0.00019388 0.00039525 -0.0011648
-0.001788 0.00049431 0.00072011 -0.00011155
0.0011828 -0.00045632 -0.00054778 0.00019829 -0.056638 0.18568 -0.00023594 0.001124
0.00064797 0.00013408 -0.00082753 -0.0015607
-0.00068751 -0.0001596 0.00037118 -0.0011445 -0.00023745 0.0011042 0.094579 0.21984
-0.0086354 0.00089347 0.00043887 0.00061113
-0.00064411 0.00022893 -0.0018182 0.00047092 0.00063405 -4.5133e-05 -0.0087286 0.0011015
-0.071834 0.077592 -0.0012508 -0.010124
-0.00031355 0.00053908 0.00069258 -0.00022269 -0.00073034 -0.0015742 0.00031987 0.00055864
-0.0013747 -0.010028 0.14993 0.058899
3080000000 0.049544 0.15633 -0.0044392 0.0059709 0.001483 -1.3773e-05 -0.00067979 -0.00013743
-0.00033187 2.9826e-05 -4.8236e-05 0.00048142
-0.0044511 0.0059984 0.077741 -0.028208 -0.00036878 0.00059793 -0.00030878 -0.00020635
-0.00011645 0.0011804 -0.00025276 -0.00059189
0.0014386 -0.00010152 -0.00037259 0.00059521 -0.018844 0.20721 -0.00063455 -3.5677e-05
0.00045224 0.00037123 -0.0020546 -0.00056164
-0.00067012 -0.00014744 -0.00032341 -0.00017535 -0.00067093 -1.4301e-05 0.12799 0.21183
-0.0064057 0.0047168 0.0020131 0.00023596
-0.00043155 0.00012132 -8.9812e-05 0.0011088 0.00054925 0.00041644 -0.0062185 0.0048199
-0.04308 0.10912 -0.0066158 -0.0092618
-4.6418e-05 0.00047911 -0.00014342 -0.00061957 -0.0021328 -0.00043995 0.0019474 0.00024447
-0.0065325 -0.0092 0.16367 0.066322
3140000000 0.078384 0.15986 -0.00098465 0.0074749 0.0026806 -0.0013814 -0.0012044 0.00086901
0.0014345 0.00075146 0.00017026 -4.9681e-05
-0.0010026 0.0074643 0.073632 -0.029937 -0.0010925 0.00034 0.00064147 -0.00021979
0.00017816 0.00086645 0.00065144 -0.00035907
0.0026611 -0.0013567 -0.0010763 0.00035778 0.02385 0.22715 0.00018314 0.0019306
0.0013863 -0.000901 -0.0026021 0.00097042
-0.0011798 0.00090714 0.00064042 -0.0002366 0.00023551 0.0018809 0.16317 0.18602
-0.0030425 0.0063196 0.00089394 -0.0011273
0.001529 0.00060531 1.1993e-06 0.00081479 0.0013104 -0.00082345 -0.0030292 0.0060888
-0.025672 0.12943 -0.0081263 -0.0046477
9.1923e-05 -6.9365e-05 0.00061348 -0.00035412 -0.0026745 0.00090405 0.00085591 -0.0011701
-0.0082279 -0.0044407 0.18849 0.056723
3200000000 0.11059 0.17015 0.0039957 0.0064829 0.00085109 -0.0028143 -0.00016856 0.0019963
0.00059074 -0.0017405 0.00011209 0.00056993
0.003987 0.0065205 0.083956 -0.028295 -0.00085587 0.0006887 -0.00043079 -0.00088719
0.00082349 0.0010493 -0.00047655 -0.0010551
0.00083701 -0.0029139 -0.00087075 0.00073436 0.067894 0.23149 0.0011661 0.00069491
-0.00043241 -0.0021214 -0.0012408 0.0023191
-0.00017868 0.0019859 -0.00042404 -0.00084752 0.0011134 0.00077029 0.18338 0.16362
-9.2999e-05 0.0060199 0.00054713 -0.0013951
0.0003713 -0.0018625 0.00086202 0.0011774 -0.00034777 -0.0022566 -0.00019568 0.0060552
0.015109 0.14838 -0.0094479 -0.0016205
0.00023687 0.00061494 -0.00048612 -0.0010387 -0.0011943 0.002557 0.00034079 -0.0014329
-0.0092465 -0.0017988 0.20376 0.056592
3260000000 0.14296 0.16191 0.0043629 0.0032095 -0.00087288 -0.002437 0.0012104 0.0009756
0.00027009 -0.0017993 -3.8564e-05 -0.00013888
0.0043343 0.0031464 0.092011 -0.031536 -0.0015597 0.0021865 -0.00016768 -0.00012837
0.00076274 -0.00050111 -0.00093804 0.00028718
-0.00094925 -0.0024084 -0.001608 0.0021691 0.11861 0.22689 0.00038044 -6.4001e-05
-0.0008106 -0.0011086 0.00061579 0.0019954
0.0011446 0.0010106 -0.00019588 -0.0001168 0.00039017 -5.0371e-05 0.21079 0.12607
0.0026301 0.0052105 -0.0012578 -0.0017379
0.00030646 -0.0018054 0.00083171 -0.00062392 -0.00077182 -0.0011682 0.0025936 0.0053683
0.040731 0.1571 -0.0070324 0.0042315
-0.00020615 -7.5354e-05 -0.00088883 0.00024418 0.00078134 0.0017622 -0.00090254 -0.0017769
-0.0074878 0.0042632 0.23377 0.046455
3320000000 0.1733 0.15599 0.0073676 0.0012671 -0.00032883 -0.0015118 0.00079945 0.00023671
-0.0017604 -0.001144 0.00026735 0.00030754
0.0073514 0.0012635 0.098932 -0.027913 0.0010126 0.0022327 -0.00032763 -0.00057485
-0.00029699 -0.000236 -0.00042185 0.00017159
-0.00043628 -0.0015334 0.0010646 0.002194 0.16675 0.21769 0.00046921 -0.00036346
-0.0011938 -0.00020084 0.00047526 0.00093955
0.00078263 0.00019374 -0.0002707 -0.00055974 0.00040005 -0.00034242 0.21905 0.095837
0.0032935 0.0035178 -0.00083792 0.00049368
-0.0018477 -0.0011917 -0.00025087 -0.00022387 -0.0010539 -6.03e-05 0.003467 0.0034209
0.074318 0.15877 -0.0037288 0.0045391
0.00046505 0.00020287 -0.00040897 0.00027953 0.00042257 0.00099118 -0.0011421 0.00049569
-0.003491 0.0047523 0.24949 0.033369
3380000000 0.20896 0.13893 0.0056743 -0.0022366 -0.0010663 0.00051215 0.0011258 0.00016069
-0.0015438 0.00065453 0.00040634 -0.00012713
0.0056377 -0.0022209 0.10989 -0.035493 0.00024367 0.002776 -0.0011858 -0.00065844
-0.00022662 0.0001163 -0.00076607 0.00040513
-0.0011062 0.00050399 0.00022181 0.002788 0.20726 0.19542 0.00068278 -0.00046645
-0.0018549 0.00075561 0.00081472 0.0012351
0.0010851 0.00018767 -0.0011837 -0.00062142 0.00065 -0.00042077 0.23392 0.063855
0.0057009 0.003043 -0.00061007 -4.9674e-05
-0.0014748 0.00072444 -0.00015343 5.9081e-05 -0.001902 0.00065298 0.005735 0.0029662
0.11737 0.14939 -0.0011326 0.0059655
0.00043561 -8.0158e-05 -0.0007581 0.000461 0.0010474 0.0013221 -0.00028133 0.00016092
-0.0012651 0.0058937 0.27927 0.014833
3440000000 0.24019 0.1168 0.0046458 -0.0040467 -0.00066729 -0.0017084 0.00085003 1.7934e-06
-0.0012354 0.0016297 0.00076275 0.0003058
0.0046918 -0.0040285 0.10357 -0.04098 0.0032526 0.002017 -0.0010831 0.0011136
0.00012265 0.00038642 4.7367e-05 0.00085692
-0.00066304 -0.0017142 0.0032266 0.0019923 0.24561 0.1669 -0.00024085 3.9447e-05
-0.0001594 0.0011994 0.00096137 0.00075618
0.0008422 4.852e-05 -0.001029 0.0011285 -0.00025521 -6.9784e-05 0.23546 0.030566
0.0068268 -0.00023371 -5.2996e-05 0.00033953
-0.0012318 0.0016795 0.00010086 0.00042357 -6.1068e-05 0.0013815 0.0068535 -0.00047754
0.14759 0.13978 0.0033689 0.0038851
0.00074613 0.00015598 5.6125e-05 0.00093573 0.00093368 0.00059522 -0.00032152 0.00013879
0.0035871 0.0038406 0.29609 -0.015254
3500000000 0.27228 0.08515 0.0024595 -0.0049006 -0.0015874 0.0014703 0.0009797 -0.00084207
-0.00097683 0.0013149 0.00066518 -0.00091669
0.0024811 -0.0048984 0.11588 -0.064825 0.0031815 0.00094317 -0.00028153 0.00064897
0.00046042 -5.5518e-05 -5.5714e-05 0.00016185
-0.0015608 0.0014855 0.0032826 0.00083115 0.27559 0.13321 -0.00022915 -0.00047693
0.00024556 0.00087965 0.0013775 -6.0974e-05
0.00089388 -0.00093209 -0.00033364 0.00067962 -0.00019278 -0.00040921 0.23944 0.0037299
0.0071066 -0.0027136 0.00019389 -0.00029034
-0.000946 0.0014394 0.00057696 -0.00016678 0.0001892 0.00089262 0.00706 -0.0027671
0.19339 0.11176 0.0034465 0.0014638
0.00074595 -0.00086024 -2.3494e-05 0.00026971 0.0014021 8.1984e-06 0.00036644 -5.5944e-05
0.0032887 0.0014503 0.31671 -0.042761
3560000000 0.2908 0.050297 0.00011347 -0.0061024 -0.00023137 -0.0010537 0.00058964 2.5437e-05
0.0015119 0.0018822 -3.5143e-06 -0.0011438
0.00012365 -0.0061105 0.11017 -0.070134 0.0056754 -0.00090684 0.00041054 0.00071537
0.0006994 -0.00026453 0.00023582 0.00033909
-0.000136 -0.0009397 0.0057019 -0.0010189 0.30327 0.090357 -0.00020006 -0.00020014
0.00056553 0.00029529 0.0014408 -0.00070544
0.00066055 5.6339e-05 0.0004465 0.00070805 -0.00017904 -0.00031568 0.22991 -0.032752
0.0058445 -0.0059168 -0.00090367 -0.00053357
0.0017146 0.0017787 0.00070298 -0.00031491 0.00064704 0.00046657 0.0057278 -0.006067
0.21441 0.098037 0.0034356 -0.001366
-0.00013417 -0.001295 0.0002705 0.00035819 0.0015354 -0.00085829 -0.00070849 -0.00080178
0.0033525 -0.0013218 0.32812 -0.083241
3620000000 0.30665 0.012316 -0.0013504 -0.0036946 -0.0020491 -0.00017421 0.00015236 -0.0018834
-4.2111e-06 0.00061894 -0.00052213 -0.00098242
-0.0013649 -0.003738 0.1106 -0.099785 0.0036677 -0.0039817 0.00034323 0.00051133
-0.00049198 -0.00084059 0.00064318 0.00039889
-0.0020389 -0.00019022 0.0036357 -0.0040406 0.31545 0.046008 4.2767e-05 -0.00092181
-0.00010945 0.00017155 0.00083219 -0.00075095
0.00013146 -0.0018856 0.00036201 0.00057934 -2.2362e-05 -0.00085372 0.21877 -0.062818
0.0018254 -0.0071583 -0.0010467 0.00079738
-8.1508e-05 0.0008449 -0.00030667 -0.00081314 -0.00018748 0.00028755 0.0017645 -0.0071328
0.23746 0.054499 0.0013992 -0.0021093
-0.00041029 -0.00084968 0.00060918 0.00043328 0.00080023 -0.00069031 -0.001185 0.00098032
0.0016396 -0.0022759 0.32982 -0.11806
3680000000 0.31022 -0.032065 -0.0036295 -0.0039021 -0.0011947 0.0016521 -0.0012895 -0.00033444
0.0015051 -0.00018086 -0.0011164 -0.0006793
-0.0035939 -0.0039403 0.10591 -0.11658 0.0013177 -0.004593 0.00079784 0.00024876
-0.00041571 -0.00055184 0.00072964 0.00027739
-0.0012215 0.0016807 0.0011787 -0.0046742 0.32621 -0.0042334 -0.00089012 -0.00053674
0.0010275 0.00089455 0.00073366 -0.0015721
-0.0013209 -0.000219 0.00082305 0.00026948 -0.00081081 -0.00061512 0.20523 -0.096795
0.00017789 -0.0069395 -0.0010818 0.0012137
0.0016044 -0.00047093 -0.00052456 -0.00050566 0.0013035 0.00071833 6.8529e-05 -0.0069352
0.25664 0.030214 0.0013595 -0.0021209
-0.0013611 -0.00065936 0.00068779 0.00021577 0.00089604 -0.0017643 -0.0010086 0.0012436
0.0012482 -0.001982 0.32924 -0.1631
3740000000 0.31198 -0.067324 -0.0032566 -7.5887e-05 -0.00208 0.0026562 1.6442e-05 -0.0006644
-0.00068946 3.1507e-05 -0.0011169 0.00058889
-0.0032448 -5.3333e-05 0.097083 -0.1386 0.00062134 -0.00534 0.00032547 -0.0002831
-0.00029546 -0.00021012 0.00073426 4.8354e-05
-0.0021085 0.0026897 0.00063549 -0.0054368 0.32929 -0.043455 -0.00072736 -0.00021466
0.00017049 0.00012751 -0.00074774 -0.0015448
-2.6408e-05 -0.00076016 0.00031671 -0.0002391 -0.00077561 -0.00014664 0.18385 -0.12061
-0.0019631 -0.0060112 0.00083017 0.0029068
-0.00061004 0.00021424 -0.00011041 -0.00026798 1.2876e-05 0.00034913 -0.0018995 -0.0060432
0.26374 -0.0090055 -1.435e-05 -0.002022
-0.0011044 0.00050507 0.00074108 3.2023e-05 -0.0010226 -0.0015978 0.00085377 0.0028269
2.6601e-05 -0.0020616 0.31518 -0.202
3800000000 0.30613 -0.11263 -0.0023834 0.00064807 0.00088667 0.0039714 -0.0011283 -0.0014655
0.00134 0.00091224 -0.0009798 0.00052813
-0.0023394 0.00062366 0.085836 -0.15337 -0.0023129 -0.0048755 5.9047e-05 7.6615e-05
-0.00094981 -0.00038393 0.0010833 -1.3007e-05
0.00089458 0.0039342 -0.0022841 -0.0048285 0.32495 -0.085325 -0.00059465 0.0004336
0.00076102 -0.00017048 -0.00084773 -0.00029945
-0.0011363 -0.0014931 0.0001334 0.00014231 -0.0006328 0.0004321 0.17429 -0.14615
-0.003515 -0.0049061 0.0013806 0.0015578
0.0013764 0.00087331 -0.001127 -0.00035922 0.00090557 -0.00023215 -0.0036009 -0.0047334
0.27502 -0.050479 0.0011591 -0.0012696
-0.0010123 0.00048727 0.0011458 4.3083e-05 -0.00085775 -0.00059578 0.0014766 0.0016651
0.00089836 -0.00091956 0.30643 -0.24358
3860000000 0.2948 -0.14426 -0.0010414 0.0011682 0.00268 0.0020345 -0.0021053 0.0010844
0.00075136 -0.0011853 -0.00030763 0.001422
-0.001057 0.0011834 0.066632 -0.16281 -0.0033505 -0.004953 0.0005296 -0.00057597
-0.00086147 0.0013897 0.00053701 -0.0011123
0.0027265 0.0020551 -0.0033974 -0.0048174 0.30557 -0.12495 -0.00091132 0.00081678
0.00028306 -0.00074783 -0.00078805 -0.000149
-0.0021276 0.001133 0.00052271 -0.00055869 -0.0010204 0.00069947 0.14605 -0.16058
-0.0031861 -0.0044997 0.0021608 0.0012327
0.00061881 -0.0010181 -0.00068526 0.0013575 0.00026256 -0.00072244 -0.0031532 -0.0046201
0.27196 -0.081962 -2.5633e-05 -0.0023094
-0.00028227 0.0015998 0.00047303 -0.001203 -0.00075404 -0.00017459 0.0021977 0.0011467
0.00012702 -0.0026358 0.28338 -0.28151
3920000000 0.28012 -0.18451 0.0015548 0.00031045 0.0038453 0.002421 8.3389e-05 0.0009472
0.00060897 3.6191e-05 0.00075979 9.9155e-05
0.0015531 0.00035087 0.039177 -0.17881 -0.0048946 -0.0031662 -0.00040185 -0.00012645
0.00046871 0.00022829 -0.00042055 -0.00028233
0.0039431 0.0023852 -0.0050042 -0.0030911 0.29854 -0.15872 -1.4891e-06 0.0011985
0.0016902 -0.001232 -0.00049178 -0.00016373
5.3387e-05 0.00093264 -0.00043275 -9.9975e-05 8.3208e-05 0.0012936 0.12585 -0.1713
-0.0045285 -0.0041401 0.002366 -0.00045649
0.00055362 7.2379e-05 0.00038155 0.00021044 0.0018423 -0.0012139 -0.0044378 -0.0040152
0.26126 -0.1315 0.0011236 -0.0022909
0.00069999 9.8391e-06 -0.00037118 -0.00027123 -0.00061225 -0.00017981 0.0022027 -0.00048391
0.00078508 -0.002004 0.26208 -0.30823
3980000000 0.25241 -0.22019 0.0019278 -0.0026799 0.005023 -0.00067807 0.00012286 0.0011654
0.0011065 -0.001779 7.3528e-05 0.00025447
0.0019392 -0.0026348 0.016855 -0.19206 -0.005439 -0.0011715 0.00080243 0.00055381
0.00040168 0.00031148 7.9945e-05 -0.00098858
0.0050477 -0.00062168 -0.0054956 -0.0012034 0.26975 -0.18871 0.0017127 0.00013284
-0.0014002 -0.0010814 -0.00058986 -0.0007921
0.00021213 0.0011625 0.0008099 0.00050162 0.0015622 0.00011677 0.089925 -0.19307
-0.0049155 -0.0036448 0.0012277 -0.00081162
0.001082 -0.0019648 0.0004825 0.00045186 -0.0012336 -0.00098564 -0.0050669 -0.0038608
0.24897 -0.16086 0.00065204 -0.004924
0.0002228 0.00017881 0.00011591 -0.00098998 -0.00063785 -0.0010007 0.0012803 -0.00087469
0.00081868 -0.0049553 0.22696 -0.34687
4040000000 0.22508 -0.24535 -0.00030749 -0.0038668 0.0034671 -0.0030408 0.00019011 0.00019888
-0.00045996 -0.00097556 0.00066691 0.00010733
-0.00025325 -0.0038436 -0.008842 -0.19912 -0.0045529 0.00034591 0.00020432 -0.0010513
-1.958e-05 0.00010859 -0.0012243 -0.00024379
0.0033223 -0.0030365 -0.0045227 0.00042356 0.24713 -0.22202 0.00023178 -0.00042395
-0.00064729 -8.6095e-05 -0.0013477 0.00022217
0.0001759 0.00016447 0.00016755 -0.0010602 0.00023989 -0.00044094 0.067977 -0.18739
-0.0067872 -0.0016729 0.0017802 -0.0005216
-0.00052798 -0.00091087 -5.4958e-05 1.6526e-05 -0.00086081 -0.00010419 -0.0067014 -0.0015144
0.23477 -0.19385 -0.0026278 -0.0037311
0.0006778 0.00018331 -0.001289 -0.00015795 -0.0011385 0.00023655 0.0018053 -0.00052825
-0.0027806 -0.003446 0.19029 -0.36376
4100000000 0.19501 -0.26852 -0.0031317 -0.0030148 0.00086308 -0.0035328 -0.00021436 2.0665e-05
0.00028389 -0.0019103 0.0009486 0.00043852
-0.0031099 -0.0029768 -0.034457 -0.20201 -0.0045199 0.00098981 -0.00016929 -0.00033743
0.00075178 0.0003492 -0.00042656 4.8693e-05
0.00079583 -0.0036471 -0.0045119 0.001105 0.22515 -0.24793 0.00012838 -0.00023137
-0.00083886 -0.00048934 -0.0012984 0.00027729
-0.00021364 0.00014027 -0.00021259 -0.0003078 0.00014436 -0.00018288 0.034526 -0.20113
-0.0061821 0.00058614 0.00093492 -0.0013259
0.00027616 -0.0019509 0.00075846 0.000395 -0.00056554 -0.00052752 -0.0059288 0.0006107
0.21653 -0.21835 -0.0024056 -0.0045252
0.00076084 0.00033426 -0.00060582 5.8584e-05 -0.0012869 0.00042015 0.00072427 -0.0014781
-0.0022262 -0.0046802 0.1563 -0.39117
4160000000 0.166 -0.28581 -0.0035864 -0.0021106 -0.00026881 -0.0030787 0.00064926 -7.1154e-05
-0.0038812 -0.00052892 0.0010346 -0.00089294
-0.0035921 -0.00217 -0.059811 -0.19774 -0.0047016 0.0024165 -0.00039861 -0.00021644
0.00032287 -0.0004436 -0.0011097 0.00030316
-0.0003225 -0.0030245 -0.0047134 0.0025595 0.19267 -0.26292 0.00039006 -0.00041451
-0.00098822 -4.248e-05 -0.0011771 0.00096465
0.00062339 -0.00013331 -0.0004143 -0.00022111 0.00043524 -0.00038826 0.010156 -0.1885
-0.0053639 0.0017909 0.0011256 -0.0020985
-0.0038245 -0.00034995 0.00041809 -0.00048628 -0.00086666 -0.00019892 -0.0055598 0.0018588
0.18168 -0.25273 -0.0046289 -0.0029958
0.0011247 -0.00093106 -0.0010927 0.00026777 -0.0010661 0.0008994 0.0010418 -0.0019385
-0.0046117 -0.0026767 0.10704 -0.39867
4220000000 0.13774 -0.30178 -0.0047668 0.00012786 0.00014884 -0.0035389 -0.00033537 -0.00031695
-0.00068907 0.0012326 0.00041723 -0.0015053
-0.0047376 0.00013184 -0.095779 -0.18764 -0.0024889 0.0032153 -0.00018558 -8.8694e-05
0.00026533 -0.00019082 -0.00076639 0.0012652
0.00015923 -0.0035709 -0.002393 0.0032762 0.16356 -0.28925 1.2569e-05 -4.9044e-05
0.00027101 7.9962e-05 6.8669e-07 0.001147
-0.0003592 -0.00023783 -0.00024887 -0.00011536 2.058e-05 6.7002e-05 -0.013317 -0.18678
-0.0046861 0.0020273 -0.00013334 -0.00243
-0.00069167 0.0011455 0.00012006 -9.3278e-05 0.00015128 3.0204e-05 -0.0044189 0.0023416
0.16509 -0.27449 -0.0046851 -0.0027623
0.00040406 -0.001417 -0.00071159 0.001216 -7.3374e-07 0.0012878 -0.00015109 -0.0025101
-0.0045748 -0.0027185 0.079319 -0.41265
4280000000 0.10593 -0.31079 -0.0027969 0.0020408 -0.0018362 -0.0043852 -0.00027597 0.00088203
-0.00029739 0.0010918 -0.00066779 -0.00017844
-0.0027156 0.0020073 -0.12119 -0.19188 -0.0027935 0.0030278 -0.00083445 -0.00032474
4.4962e-05 0.00016825 0.00054971 0.00060366
-0.0018763 -0.0043927 -0.002771 0.0031406 0.13306 -0.29679 0.0008222 -0.0002079
-0.0011125 0.0012158 -0.00019056 0.00079812
-0.00024398 0.00093314 -0.00082376 -0.00030785 0.00080698 -0.00016175 -0.051034 -0.17169
-0.0047812 0.0025553 -0.00037377 -0.0020057
-0.00017581 0.0010872 0.00020348 0.00017932 -0.0009534 0.001019 -0.0048226 0.0023973
0.11668 -0.29407 -0.0062584 -0.00019162
-0.00073825 -0.00023848 0.0005675 0.00067066 -0.00037065 0.00067293 -0.00051127 -0.0021487
-0.0063975 -0.00020625 0.028757 -0.41719
4340000000 0.078697 -0.31914 -0.0015893 0.0019579 -0.0025911 -0.0016114 0.00034771 0.00050544
5.5785e-05 0.00048418 -0.00015744 -0.00078615
-0.00155 0.0019413 -0.14166 -0.1658 -0.0020208 0.0039827 -0.00016075 0.00055335
-0.00014912 -0.00030094 0.00047286 0.00051828
-0.0025974 -0.001545 -0.0019334 0.003991 0.096796 -0.31359 -0.00047052 -0.00087426
0.00043862 0.00086793 0.00067852 0.0017695
0.00023296 0.00048733 -0.00017723 0.00053823 -0.00044946 -0.00079146 -0.068948 -0.16891
-0.0046018 0.0034765 -0.0014891 -0.0025021
-6.7519e-05 0.0006579 -0.00021003 -0.00024109 0.00030268 0.00069145 -0.0045432 0.0039058
0.089005 -0.31771 -0.0049989 0.0017592
-0.00020989 -0.0008886 0.00047676 0.00043179 0.0006176 0.0019269 -0.0013624 -0.0024271
-0.0048028 0.0017856 -0.0047768 -0.41096
4400000000 0.047594 -0.32437 -0.00065858 0.0011789 -0.0028151 -0.0014923 0.00087513 0.0012753
-7.3136e-05 0.00071425 -0.00018684 -0.00052057
-0.00061899 0.0011887 -0.17071 -0.1556 -0.0012258 0.0040837 -0.00043594 0.00046073
-2.044e-05 -0.0004017 0.00074463 0.00022244
-0.002812 -0.0014605 -0.001219 0.004165 0.067443 -0.31936 -7.8578e-05 -0.00029197
0.00063092 0.00018125 0.00097193 0.0014058
0.0009465 0.0013412 -0.00045351 0.00046726 6.0619e-05 -0.00029547 -0.093313 -0.15615
-0.0033431 0.0052542 -0.0021787 -0.0013358
-0.00011954 0.00053086 0.00013684 -0.00043575 0.00064289 0.00013792 -0.0031359 0.005197
0.055405 -0.3272 -0.0047698 0.0015087
-0.00016671 -0.00041085 0.00068842 0.00011071 0.00098472 0.001343 -0.0021982 -0.0013965
-0.0048818 0.0013242 -0.051329 -0.41554
4460000000 0.012557 -0.32419 -0.0008428 4.1765e-05 -0.0040778 -0.00066504 0.0014476 -0.00064507
-0.0005963 0.0014225 -0.00088241 -0.00043583
-0.00086887 8.2412e-05 -0.19205 -0.12569 -0.00043363 0.004472 -0.00033634 0.00073519
-0.0002011 -0.00041561 0.00039334 -0.00050334
-0.0040348 -0.00053746 -0.00035143 0.0044346 0.042184 -0.32612 -0.00048684 -0.00064021
0.0004978 0.0005542 0.0020687 0.00050319
0.0013965 -0.00061668 -0.00024297 0.00078237 -0.00048548 -0.00046929 -0.10665 -0.13468
-0.0016147 0.0062382 -0.0022879 -0.0011347
-0.00045245 0.0014596 -0.00028628 -0.00042565 0.00041993 0.00047774 -0.0018468 0.0063044
0.019836 -0.32167 -0.0039739 0.0031027
-0.00087524 -0.0004796 0.00038013 -0.00051596 0.0020259 0.00063467 -0.0023914 -0.0010282
-0.0040501 0.0033089 -0.090198 -0.39648
4520000000 -0.011886 -0.32507 -0.00063264 -0.00039621 -0.0037331 0.00033875 0.00064382 -0.00014936
0.0018682 8.2241e-05 -0.00051883 0.00090077
-0.00062751 -0.00036141 -0.21651 -0.10876 0.00076442 0.0048023 0.00058351 0.0007985
-0.00030066 -8.231e-05 5.2515e-05 -0.00018702
-0.0037187 0.00040033 0.00079364 0.0047926 0.011558 -0.32389 -0.00098074 0.00053993
0.00074921 -0.00068469 0.0017068 -0.00061036
0.00055187 -0.00019956 0.00059627 0.00084327 -0.0011149 0.00049986 -0.12439 -0.12533
-0.00063952 0.0058911 -0.0032245 -0.00018073
0.0020066 4.7707e-05 -0.00027455 -5.2177e-05 0.00072026 -0.00056451 -0.00030708 0.0059941
-0.029386 -0.33091 -0.0025778 0.0034924
-0.00051001 0.00083699 7.54e-05 -0.00011207 0.0017946 -0.00077832 -0.0030434 -0.00022553
-0.0027636 0.0032265 -0.11986 -0.39531
4580000000 -0.049865 -0.31772 -0.0014036 -0.00030225 -0.0027901 0.0024827 0.00075202 -0.00034004
0.00016967 -1.604e-05 -0.00081888 0.00072726
-0.0014119 -0.00033092 -0.23475 -0.082334 0.00083438 0.0040726 0.00056434 -0.00013372
-0.00017905 0.00027178 0.00025321 -0.00016295
-0.002725 0.0025957 0.0009417 0.0040456 -0.020791 -0.32066 -0.00038599 0.00051977
-0.00028147 0.00016463 0.0018425 -0.0012644
0.00077933 -0.00036207 0.00061239 -0.00015303 -0.00031503 0.00057159 -0.13488 -0.10061
0.0021867 0.0054788 -0.0024928 0.0011717
0.00022846 6.6392e-05 -3.9279e-05 0.00031548 -0.00020506 0.00015273 0.0019218 0.0054375
-0.053938 -0.33573 -0.0022663 0.0037295
-0.00076546 0.00086141 0.0001707 -0.00020931 0.0017028 -0.0012649 -0.0026728 0.00096149
-0.0024723 0.0040786 -0.16443 -0.36468
4640000000 -0.075363 -0.31106 -0.0023327 -0.0015709 -0.0030806 0.0025986 0.0006011 -0.0013941
0.0016266 -0.00032029 5.7544e-05 0.0010699
-0.0023285 -0.0015423 -0.24523 -0.054646 0.0016721 0.0040652 0.00077151 0.00024962
-0.00040066 0.00025439 6.6583e-05 -0.00069157
-0.0031037 0.0025687 0.0016973 0.0040682 -0.044296 -0.31522 0.00027379 0.00086718
0.0013433 0.00021348 8.406e-05 -0.0022134
0.00061175 -0.0014521 0.00071999 0.00026657 0.00035652 0.00088726 -0.14025 -0.085986
0.0033113 0.0037941 -0.0026105 0.0017178
0.0016088 -0.00041349 -0.00028531 0.00044025 0.0012336 9.0348e-05 0.0034859 0.003772
-0.0878 -0.31807 -0.0023445 0.0040873
7.7385e-05 0.0010252 1.6793e-05 -0.00071605 0.00012179 -0.0021335 -0.0023648 0.0019656
-0.0022441 0.0037983 -0.18344 -0.35499
4700000000 -0.10313 -0.30616 -0.003928 -0.00011505 -0.0015047 0.0045773 -0.00099171 -0.00091104
0.00087262 -0.00057879 0.00087275 0.00071287
-0.0039406 -0.00015813 -0.25702 -0.03567 0.0027854 0.0039994 0.00041657 -0.00049812
0.00031435 0.00050359 -0.00010561 -9.9474e-05
-0.0014328 0.0045216 0.0028881 0.0040267 -0.076053 -0.30941 -7.9221e-05 0.00044512
0.00014999 -0.00052985 -8.9454e-06 -0.0013757
-0.00098378 -0.00091492 0.00048586 -0.00050718 -0.00012012 0.00054667 -0.15722 -0.065229
0.0031962 0.0019531 -0.0013316 0.0025518
0.0010055 -0.00060586 0.00035247 0.00045368 0.00019786 -0.00043828 0.0031262 0.0018996
-0.12512 -0.30923 -0.00096832 0.0039779
0.00092291 0.00069949 -0.00015629 -9.5524e-05 2.3367e-05 -0.0015415 -0.0012878 0.0023666
-0.0012285 0.0042859 -0.22687 -0.32517
4760000000 -0.1329 -0.29099 -0.0047402 0.0010761 0.00052575 0.0049033 -0.00072152 -0.00045902
0.00037191 -0.0011374 0.0010006 -0.00039657
-0.0047334 0.0010472 -0.25232 0.0068969 0.0032923 0.0031004 -9.8064e-06 -0.00065701
0.00037579 9.3878e-05 3.1534e-06 -0.00019629
0.00061186 0.004832 0.0033306 0.003013 -0.10586 -0.29454 0.0007832 0.00052089
0.0010001 -0.00013103 -0.0015351 -0.00088408
-0.00073637 -0.00047045 -5.1853e-05 -0.00069649 0.00085955 0.00037791 -0.15105 -0.048792
0.0024134 0.0012174 -0.00070211 0.0027691
0.00043034 -0.0011875 0.00030201 0.00017066 0.00087205 -0.00023368 0.0024817 0.0013263
-0.15871 -0.29065 -0.000651 0.0046707
0.001061 -0.00026076 3.7404e-05 -0.00024998 -0.0015097 -0.00055894 -0.00078939 0.0028231
-0.00035196 0.0047353 -0.23811 -0.30372
4820000000 -0.1599 -0.27732 -0.0051968 0.0026745 0.0017204 0.0031309 -0.00089387 -0.00049797
0.00042883 -0.0010316 0.00020228 -0.00049403
-0.0052074 0.0026641 -0.26371 0.029085 0.0043052 0.0030232 -5.315e-05 -0.00038202
0.00024801 -9.9555e-05 -0.00019083 -0.00042143
0.0017531 0.0030939 0.0044076 0.002981 -0.13363 -0.29024 0.0004951 -0.00030716
0.00029219 -0.00086878 -0.00082964 -0.00021145
-0.00089295 -0.00046919 -4.5029e-05 -0.00037626 0.00047081 -0.00031905 -0.16631 -0.031058
0.0017322 0.0001407 0.00017055 0.0030341
0.00042804 -0.00093429 0.00030349 -0.00020605 0.00018834 -0.00082544 0.0016653 -3.4409e-05
-0.19561 -0.27238 0.00018307 0.0033632
0.00010612 -0.00054522 -0.00017566 -0.00037777 -0.00078647 -0.00031133 0.0002317 0.0030779
8.0782e-05 0.0033964 -0.27526 -0.27302
4880000000 -0.19122 -0.25733 -0.0043897 0.0046131 0.0022205 0.0030359 -0.0013786 0.00021559
-0.00084557 -0.00096353 0.00025456 -7.2202e-05
-0.0043825 0.0046017 -0.2551 0.070722 0.0047428 0.0016142 -0.00039814 -0.00011987
-0.0001921 0.00019692 -0.00023587 0.00014931
0.002258 0.0029811 0.0047506 0.0015711 -0.15182 -0.27712 0.00028887 -0.00041244
-0.0004391 -0.001077 -0.00032274 -0.0001964
-0.0013086 0.00026142 -0.00041648 -0.00017062 0.00047867 -0.00032164 -0.15956 -0.012583
0.00078421 6.2902e-05 0.0010187 0.0023943
-0.00087744 -0.0010651 -0.00015027 0.00018045 -0.00031885 -0.0012025 0.0007359 0.00018053
-0.22462 -0.25602 0.00041128 0.0035342
0.00028922 -4.956e-05 -0.00017886 0.00023156 -0.00050323 3.7903e-06 0.001125 0.0022497
0.00043163 0.0035739 -0.287 -0.24358
4940000000 -0.21204 -0.23946 -0.0029619 0.0067304 0.0029638 0.0010005 -0.00021577 0.00070428
-0.00093524 -0.00047977 -5.3018e-06 -0.0007135
-0.0029743 0.0067247 -0.26646 0.096345 0.0057052 0.0010164 -7.7599e-05 -7.6633e-05
0.00032874 -0.00025129 -0.00027743 0.0001846
0.0030048 0.0009481 0.005732 0.00091793 -0.17238 -0.25389 0.00024981 -0.00045745
-0.0007356 -0.00039798 -0.00067547 2.2949e-05
-0.00022306 0.00070135 -4.9899e-05 -9.6209e-05 0.00016216 -0.00054613 -0.16688 -0.0030828
-8.1539e-05 0.00043837 0.0018531 0.0018837
-0.00096701 -0.00041372 0.00035784 -0.00027683 -0.00097725 -0.00025487 2.8516e-05 0.00037642
-0.24704 -0.22604 0.00030366 0.003319
0.00010696 -0.00071742 -0.00033464 0.00020798 -0.000534 1.5713e-05 0.0016824 0.0019728
0.0005264 0.0032537 -0.31017 -0.21713
5000000000 -0.23265 -0.21501 3.8835e-06 0.0074311 0.0030196 0.0016257 -0.0002357 0.00062684
-0.00044167 0.00061268 -0.00014868 -0.00063972
-2.6893e-05 0.0073999 -0.25272 0.11389 0.0057274 -0.00068875 -0.00032373 -8.7131e-05
-0.00012537 -0.00050159 -0.0002357 -0.00012637
0.0030424 0.0016265 0.0057636 -0.00083396 -0.20228 -0.23878 -0.00061567 -0.00084327
-0.00063215 -0.00014082 -0.00015745 -0.00021759
-0.00020342 0.00065472 -0.00028685 -8.4253e-05 -0.00052172 -0.00065356 -0.16116 0.021148
-0.00048511 0.0018715 0.0023814 0.0011616
-0.00042312 0.00060357 -0.00021319 -0.00054583 -0.00035772 -0.00018784 -0.00056748 0.0018012
-0.2734 -0.20361 0.00049314 0.003783
-0.0002731 -0.00058264 -0.00016513 -9.1849e-05 -0.00048223 -0.00023595 0.0025789 0.0011324
0.00031504 0.0038643 -0.32239 -0.18264
5060000000 -0.25349 -0.18723 0.0020643 0.0070271 0.0029954 -0.00029889 0.00015446 0.00061816
-0.00022509 -4.3916e-05 -0.00041633 -0.00032506
0.0020863 0.0070079 -0.23494 0.1506 0.0050372 -0.0019498 3.9346e-06 0.00019444
-0.00045695 2.3352e-05 -0.00026625 0.00022968
0.0030131 -0.00039006 0.0050138 -0.0020229 -0.21583 -0.21743 -0.00040516 0.00046622
-0.00073321 8.4978e-05 -0.0013026 0.00015409
0.00016615 0.00059968 -1.6507e-07 0.00021007 -0.00040175 0.00032329 -0.16268 0.028448
0.00035004 0.0028533 0.0017328 0.00057777
-0.0003754 -9.8377e-05 -0.00033371 5.2745e-05 -0.00097029 0.00016225 0.00034752 0.0029797
-0.28455 -0.17277 0.0017652 0.00342
-0.00045042 -0.00017008 -0.0003163 0.00019992 -0.0012059 0.00013766 0.0016251 0.00047757
0.0017085 0.0033673 -0.3344 -0.15408
5120000000 -0.26915 -0.16166 0.0034682 0.0058773 0.0028679 -0.00046677 0.00029726 0.00064142
-0.00019107 0.00078435 -0.00031293 0.00020795
0.0034668 0.0058693 -0.2292 0.17704 0.0048161 -0.0027376 6.3542e-05 0.00018404
-5.4445e-05 -4.2193e-05 9.5156e-06 0.00024723
0.0028717 -0.00047703 0.0048135 -0.0027867 -0.23006 -0.20194 -2.8823e-05 5.9998e-05
-0.00031181 0.00095085 -0.001013 0.00088692
0.00031113 0.00061321 9.7679e-05 0.00017852 -0.00011523 0.00022185 -0.1589 0.054509
0.0016022 0.0031668 0.0025725 0.00019624
-0.0001738 0.00086928 -6.2694e-05 -0.00010916 -0.00020488 0.0010033 0.0016258 0.0029755
-0.29771 -0.13912 0.0018308 0.00309
-0.00036516 -2.3909e-05 2.0139e-05 0.00029002 -0.00094343 0.00081093 0.0025188 0.00037828
0.0019368 0.0031907 -0.34694 -0.1197
5180000000 -0.28504 -0.13137 0.0050073 0.0048514 0.0034293 -0.0010858 0.00021416 0.00060405
-0.00015158 0.00042158 -0.00059546 0.00024203
0.0050343 0.0048349 -0.20653 0.19991 0.0040884 -0.0038694 -0.00036714 -0.00019024
-0.00013717 -0.00017256 -0.00016412 0.00021522
0.003465 -0.0011552 0.0040211 -0.0039398 -0.24057 -0.16536 -0.00045871 0.00070683
0.00011046 8.5824e-05 -0.00027504 0.00078757
0.00023208 0.00057474 -0.00035213 -0.00018944 -0.00027702 0.00069338 -0.1579 0.064347
0.0032429 0.0034708 0.0023381 -0.00070556
-0.00014185 0.00036157 -0.000104 -0.00015282 7.8744e-05 -0.00010701 0.0031818 0.0035202
-0.30786 -0.096849 0.0027005 0.0035593
-0.0005717 0.00048727 -0.00018742 0.00016417 -0.0004474 0.00089677 0.0024368 -0.00085477
0.0027334 0.0033805 -0.34925 -0.087926
5240000000 -0.29335 -0.10423 0.0052989 0.0035032 0.0027471 -0.0028913 0.00064992 4.5374e-05
-0.00040939 -2.1432e-05 3.4848e-06 0.00066523
0.0053119 0.0034972 -0.19459 0.237 0.0030088 -0.0046965 3.1389e-05 0.00011223
-0.0002154 0.00012628 0.0002311 0.00041929
0.0027139 -0.0029393 0.0029098 -0.0047821 -0.2574 -0.14058 0.00051699 0.00018698
-0.00046272 0.00034796 -7.1021e-06 0.0012851
0.00067209 4.7988e-06 2.7069e-05 0.00010722 0.00025354 0.00028433 -0.15831 0.08484
0.0037111 0.0019625 0.0015172 -0.0011287
-0.00039493 9.4175e-05 -0.00015823 5.104e-05 -0.00035307 0.0005957 0.0038382 0.0019247
-0.32132 -0.056647 0.0036659 0.0026379
3.867e-05 0.00053499 0.00026761 0.00043715 0.00017223 0.0010629 0.0014408 -0.001148
0.0036874 0.0028802 -0.35539 -0.054495
5300000000 -0.29827 -0.073908 0.0061919 0.0019123 0.0015137 -0.0033081 5.3692e-05 -0.0003399
0.00055187 0.00079634 0.00014654 0.0001648
0.006193 0.0019548 -0.18657 0.2415 0.0020925 -0.0052995 -9.3924e-05 0.0002051
1.1398e-05 0.00032929 0.00032564 0.0002715
0.0014174 -0.0033474 0.0020057 -0.0053513 -0.27333 -0.11488 0.00028744 -0.00019318
0.00021472 0.00052897 0.00055311 0.0005925
0.00010455 -0.00030483 -8.9396e-05 0.00024336 0.00036512 -0.00026767 -0.15078 0.094297
0.0051374 0.001509 0.0013296 -0.001739
0.0006097 0.00074387 6.573e-05 0.00032297 0.00015251 0.00038351 0.0049903 0.001407
-0.33146 -0.030144 0.0037327 0.0021149
0.00010201 0.00021856 0.00030303 0.00017466 0.00056866 0.00069605 0.0014252 -0.0016433
0.0036866 0.0019667 -0.35083 -0.019221
5360000000 -0.29807 -0.036652 0.0061362 0.00052954 0.00019049 -0.0036922 0.00045104 -4.7767e-07
7.1105e-05 0.00032665 0.00051647 -8.8822e-05
0.0061119 0.00054758 -0.14929 0.26302 0.00086892 -0.0053695 7.3574e-05 0.00027454
-7.4571e-05 2.2116e-05 0.00053683 -0.00019429
0.00012327 -0.003725 0.00076534 -0.0054072 -0.27182 -0.088251 0.00048823 0.00041094
0.00035114 0.0004169 0.0006853 0.00051484
0.000452 3.0827e-05 8.2649e-05 0.00025161 0.0004224 0.00030834 -0.14879 0.11205
0.0055426 -0.00097508 0.00054589 -0.0018031
0.00013089 0.00041254 -0.00013061 1.9152e-05 0.00011433 0.00038841 0.0055948 -0.00089955
-0.32537 0.0077702 0.0048348 0.0021098
0.00056421 -8.1863e-05 0.00059601 -0.00012805 0.00081534 0.00076889 0.00055179 -0.0020333
0.0047658 0.0022007 -0.34901 0.0097059
5420000000 -0.30059 -0.013594 0.0060674 -0.0013045 -0.0006123 -0.0034889 -3.7037e-06 -0.00020367
0.00082632 0.00047378 0.00039523 -0.00020621
0.0060962 -0.0012818 -0.13023 0.28966 0.00020182 -0.0054959 0.00011359 9.3315e-05
6.8367e-05 0.00013176 0.0003404 -0.00014158
-0.00062196 -0.003481 0.00012557 -0.0054961 -0.28744 -0.054968 -0.00026723 -0.00057144
0.00086832 0.00014041 0.0011498 9.6649e-05
-3.7889e-05 -0.00021568 0.00011772 0.00012424 -0.00016352 -0.00049056 -0.1375 0.12669
0.0046342 -0.00207 0.00026431 -0.0018491
0.00089021 0.00041293 7.291e-05 0.00010246 0.0011429 0.00010644 0.0046215 -0.0021527
-0.32958 0.037515 0.0049779 0.00049421
0.00039837 -0.00031682 0.00028686 -0.000132 0.00079677 -8.6188e-05 6.876e-05 -0.0016072
0.005103 0.00046184 -0.34091 0.051094
5480000000 -0.29253 0.022792 0.0049426 -0.0021082 -0.0018046 -0.0028932 0.00036736 -3.2835e-05
0.00089968 -0.00034567 -0.00013753 -0.00011301
0.0049409 -0.0020909 -0.11563 0.2974 -0.0015287 -0.0058992 1.8892e-05 0.00020923
9.1915e-05 3.4235e-05 0.00015549 -0.00016022
-0.0018397 -0.00284 -0.0016338 -0.0058572 -0.29218 -0.032517 -0.0002132 0.00016938
0.00077149 -0.00036134 0.00073789 -1.2676e-05
0.00035244 -1.9504e-05 2.1124e-05 0.00018762 -0.00030529 7.7498e-05 -0.13091 0.13775
0.0039024 -0.0033904 -0.00034218 -0.0018817
0.00086887 -0.00027532 6.5868e-05 -8.9426e-07 0.00068424 -0.00041414 0.0038541 -0.0033548
-0.31843 0.064197 0.0047022 0.00024857
-0.00020184 -8.7534e-05 0.00020321 -0.00016204 0.00096956 0.00024068 -0.00010714 -0.0019045
0.0046964 0.00023968 -0.33196 0.073258
5540000000 -0.28855 0.047852 0.0041172 -0.0026839 -0.0025874 -0.0019501 0.00036961 -0.0003427
0.00011109 -0.00015408 -0.00025415 -4.1112e-06
0.0041269 -0.0026791 -0.074512 0.31456 -0.0027197 -0.0052209 0.00042144 0.00013752
-1.6452e-05 -0.000117 4.917e-06 -0.00039727
-0.0025892 -0.0019067 -0.0027779 -0.005185 -0.29103 -0.011397 0.00014394 -0.00016248
0.0003504 -0.00021137 0.00059946 -0.00040496
0.0003425 -0.00036152 0.00044164 0.0001146 0.00017464 -0.00015853 -0.11937 0.15895
0.0023442 -0.0037985 -0.00088888 -0.0017768
0.00010362 -0.00019166 1.4502e-06 -0.00011726 0.00050408 -0.00023505 0.0023679 -0.0038434
-0.30375 0.099027 0.0051109 -0.0013669
-0.00024978 -9.0398e-06 -3.1984e-05 -0.00037814 0.00041401 -0.00040559 -0.0011013 -0.0019012
0.0051174 -0.0012869 -0.32376 0.11399
5600000000 -0.27727 0.075789 0.0033789 -0.0036996 -0.0024752 -0.0018358 0.00028113 -0.00038795
0.00040575 -0.00033308 0.00017469 0.00046424
0.0033781 -0.0036789 -0.071877 0.3284 -0.0039835 -0.0046823 5.3896e-05 -0.00021619
-5.7691e-05 3.3882e-07 -0.00024656 -0.00027394
-0.0024865 -0.001752 -0.0040814 -0.0046379 -0.28991 0.020354 -8.3869e-05 0.00011277
-2.0196e-06 -0.00050497 0.00046391 -0.00059649
0.00024406 -0.00039241 3.6703e-05 -0.00019906 2.1175e-05 5.6525e-05 -0.11164 0.15842
0.0018784 -0.0036671 -0.00099314 -0.0010794
0.00036498 -0.00031256 -0.00011436 1.6719e-05 6.2411e-05 -0.00074949 0.0018431 -0.0037223
-0.29444 0.12802 0.0042418 -0.0015873
0.00014735 0.00038276 -0.00023798 -0.00027514 0.00018954 -0.0005313 -0.00090072 -0.00091619
0.0045477 -0.0016146 -0.30222 0.12866
5660000000 -0.26573 0.09811 0.0030974 -0.0038015 -0.0035224 -0.00054578 -0.00037679 -0.00071581
-0.00013742 -0.00059532 0.00042785 -0.00020592
0.0031014 -0.0037769 -0.030433 0.3198 -0.0046159 -0.0028977 -1.5121e-05 -0.00012997
0.00012994 3.8688e-05 -6.0049e-05 -7.2759e-05
-0.003578 -0.00049473 -0.0046621 -0.0028026 -0.29016 0.044195 -0.00013859 0.00010531
-0.00055673 -0.0004692 0.00015283 -0.0010813
-0.00037885 -0.00072112 -1.6349e-05 -0.00014432 -0.00011146 0.00021671 -0.096277 0.17839
0.0007008 -0.0040719 -0.0013393 -0.00083266
-0.00015053 -0.00059762 9.1622e-05 3.1456e-06 -0.00051602 -0.00022753 0.00062909 -0.0040885
-0.27937 0.15495 0.0043248 -0.0024208
0.00041907 -9.5947e-05 -6.4947e-05 -5.2894e-05 0.00028859 -0.0012845 -0.0013091 -0.00092161
0.0040441 -0.0024529 -0.29325 0.16462
5720000000 -0.25045 0.11933 0.0025654 -0.0043172 -0.0028697 0.00083741 -0.00051436 -0.0002596
-0.00049651 -0.00013427 -8.2596e-05 -0.00026539
0.0026027 -0.0043461 -0.0023313 0.34502 -0.0055059 -0.0024818 7.9716e-05 -4.2994e-05
-0.00027957 0.00010122 -0.00026994 0.00023963
-0.0028591 0.00090453 -0.0055725 -0.0023836 -0.28638 0.074789 0.00022593 9.3628e-05
0.00014049 0.00057169 -1.7053e-05 -0.00012024
-0.00050699 -0.00026729 5.8349e-05 -6.2957e-05 0.00024199 4.6655e-05 -0.080316 0.18021
-8.734e-05 -0.0035994 -0.0015768 -0.00050449
-0.00047267 -0.00020865 -0.00027263 7.01e-05 0.00025878 0.00036146 -0.00016129 -0.0035889
-0.26765 0.18134 0.003856 -0.0040278
-4.6439e-05 -0.00026651 -0.00034961 0.00020721 -0.00030619 -8.0838e-05 -0.001646 -0.00051308
0.0040468 -0.0038124 -0.26231 0.18223
5780000000 -0.2341 0.13681 0.0013421 -0.0048913 -0.0023641 0.0013581 -0.00078344 9.2906e-05
-0.00036134 -0.00031704 -0.00014767 -0.00018732
0.0013512 -0.0048755 0.011176 0.33969 -0.005924 -0.00060708 -3.7079e-06 -0.00020987
8.9828e-05 -3.5719e-05 -0.00010635 -9.2338e-05
-0.0023739 0.0013686 -0.0059279 -0.00048682 -0.2828 0.091737 -1.533e-05 -0.00017943
0.00020364 -6.8231e-05 -0.00054564 -0.00048107
-0.00074616 0.0001033 8.6866e-06 -0.00021258 -1.3472e-05 -0.00019162 -0.071129 0.19618
-0.00023515 -0.0034296 -0.0013082 4.9638e-05
-0.00029087 -0.00022853 2.3354e-05 -5.0654e-05 0.00022332 2.9245e-05 -0.00019878 -0.0034277
-0.2571 0.20236 0.002677 -0.0036198
-7.9014e-05 -6.313e-05 8.4492e-06 -0.00010501 -0.00032411 -0.00051079 -0.0012612 5.9153e-05
0.002657 -0.0037069 -0.25363 0.2043
5840000000 -0.22017 0.15784 -2.9195e-05 -0.0054697 -0.0020455 0.0011423 -0.00012236 0.0003191
-0.00027551 0.00016086 -0.00040418 -0.00045864
-2.9019e-05 -0.0054984 0.047034 0.34265 -0.0058536 0.00048421 -0.0002318 2.7185e-05
0.00016535 -8.6476e-05 -0.0001243 0.00020404
-0.0019523 0.001206 -0.0058397 0.00057115 -0.27608 0.11603 -0.00031702 -1.5705e-06
-0.00024863 -0.00078523 -0.00043136 -0.00023151
-0.00010563 0.00031445 -0.00023025 9.4985e-06 -0.00025646 4.3277e-05 -0.048377 0.19891
-0.00091312 -0.0036112 -0.0012375 0.00021627
-0.00024775 0.00013559 0.00025677 -0.00010601 -6.5409e-05 -0.00068589 -0.00095541 -0.0036381
-0.24005 0.21142 0.0023318 -0.0042851
-0.00042649 -0.0004659 -0.00017245 0.00028014 -0.00058046 -0.00035318 -0.0012681 0.00021447
0.0022474 -0.0041781 -0.21705 0.22798
5900000000 -0.20625 0.16979 -0.0020443 -0.0053903 -0.0020377 0.0024836 -0.00011162 2.921e-05
0.00025889 -0.0001229 -2.4785e-05 0.00034899
-0.0020388 -0.0054049 0.06716 0.34206 -0.0051293 0.0020021 2.5441e-05 -4.1411e-05
-4.3456e-05 -0.00025741 -2.1142e-05 -4.3483e-05
-0.0019906 0.0025543 -0.0051187 0.0020841 -0.26004 0.13132 -9.2495e-06 -0.00014665
-0.00030085 -0.00046212 -0.00081516 4.4328e-05
-0.00014067 6.1927e-05 -3.0145e-06 -1.1133e-05 -0.00011181 -0.00015783 -0.041158 0.20944
-0.0011238 -0.0035182 -0.0012226 0.0002748
0.00026859 -8.5269e-05 -2.8477e-05 -0.00023266 -0.00051421 -0.0004516 -0.0012192 -0.0034101
-0.21331 0.2256 0.0014889 -0.005228
-8.2726e-05 0.00033239 3.0048e-05 -0.00010444 -0.00065302 -2.3201e-05 -0.0012583 0.00017723
0.0015717 -0.0053101 -0.20289 0.23794
5960000000 -0.18566 0.18295 -0.0031044 -0.0038687 -0.00074307 0.0026106 -9.4772e-05 0.00015456
-0.00017116 0.00013087 -0.00013287 6.4275e-05
-0.0031189 -0.0038482 0.093919 0.34076 -0.0041673 0.0023057 -0.00017238 1.9828e-05
-6.2183e-05 0.00013257 8.7409e-05 0.00019431
-0.00068901 0.0026297 -0.004173 0.002362 -0.24414 0.15727 -5.3326e-05 -0.00014474
-0.0005085 4.2088e-05 -0.00026096 -0.00021522
-0.00013463 0.00016668 -0.00018013 3.5665e-06 -2.4535e-05 -0.00015245 -0.022384 0.21782
-0.0022929 -0.0031418 -0.0010501 0.00098616
-0.00018439 0.00015222 -3.652e-05 0.00012658 -0.00035005 7.6208e-05 -0.0022072 -0.0031529
-0.1932 0.24056 0.00015796 -0.0051566
-0.0001307 6.8718e-05 8.315e-05 0.00011017 -0.00025135 -0.0001717 -0.00096077 0.0011473
2.2569e-05 -0.0051101 -0.17336 0.26453
6020000000 -0.16752 0.19821 -0.0038453 -0.0028998 -0.00020258 0.0030216 -3.1028e-05 0.00054371
-0.00028362 0.00029775 -0.00012648 0.00027192
-0.0038519 -0.0029194 0.12198 0.33185 -0.0045844 0.0032857 -3.2041e-05 0.0001636
-0.00012095 8.7992e-05 -0.00013383 0.00016101
-0.00015693 0.0029854 -0.0045333 0.0034462 -0.22444 0.16909 -0.00029051 0.0002965
-0.00056775 0.0001293 -0.00058643 0.00034352
-2.2113e-05 0.00051382 -4.473e-05 0.00018568 -0.00027787 0.00025874 -0.016087 0.21317
-0.0028988 -0.0030051 -0.00062864 0.00063406
-0.00027982 0.00025049 -8.4735e-05 0.00016864 -0.00075032 0.00010172 -0.0029846 -0.0029913
-0.16396 0.25347 -0.0005608 -0.0049172
-0.00010415 0.00031447 -0.00016944 0.00024932 -0.00065084 0.00050942 -0.00066395 0.00060586
-0.00046743 -0.004897 -0.14654 0.26333
6080000000 -0.14702 0.20665 -0.0040195 -0.00076998 0.0012925 0.0028678 8.6045e-05 0.00010544
8.1494e-05 0.00023782 0.0003421 7.1405e-05
-0.0040197 -0.00078726 0.1434 0.33242 -0.0029639 0.0047468 -5.2638e-05 -4.0547e-05
-1.5042e-05 0.00011409 0.00013518 0.00036985
0.0013585 0.0028554 -0.0028711 0.0047975 -0.20632 0.19607 0.00027995 0.00015902
-0.00027956 0.00073319 -0.00013981 0.00032267
9.1453e-05 0.00012473 -5.6237e-05 -3.8834e-05 0.0003022 0.00014522 0.00078139 0.2214
-0.0041105 -0.0020653 -0.0010061 0.0010526
0.00014007 0.00017063 2.1709e-05 0.00017154 -0.0002144 0.00071406 -0.0040792 -0.0019322
-0.13551 0.27056 -0.0015591 -0.0051268
0.00013925 0.00011948 0.00010251 0.00028351 -0.00016386 0.00035588 -0.00089876 0.0011957
-0.001616 -0.0050769 -0.12417 0.28449
6140000000 -0.12977 0.21974 -0.0035464 -0.00050944 0.0016954 0.0021138 5.6911e-05 5.03e-05
4.5883e-05 -0.00021449 0.0004237 -0.00021228
-0.0035509 -0.00047381 0.17012 0.31322 -0.00212 0.0052981 2.2379e-05 7.2633e-05
0.0003961 1.5398e-05 0.00022512 6.6559e-05
0.0017099 0.0021002 -0.0020443 0.0053542 -0.1826 0.21509 0.00033719 -8.5223e-05
9.3698e-05 0.00077609 9.6891e-06 0.00049613
8.1115e-05 3.3717e-05 2.9018e-05 6.0197e-05 0.00035525 -0.00011525 0.013454 0.21205
-0.0047609 -0.00096349 -0.00031537 0.0015127
0.00022175 -0.00011382 0.00034035 3.1032e-05 9.7324e-05 0.00064499 -0.0047654 -0.00094321
-0.11553 0.29024 -0.0031929 -0.0041985
0.00031604 -0.00025073 0.00032046 4.4775e-05 0.00017497 0.00056787 -0.00039522 0.0014526
-0.0031577 -0.0042434 -0.085527 0.28249
6200000000 -0.11417 0.22499 -0.0029559 -0.00016086 0.0022324 0.0012302 9.7993e-05 0.00036093
-0.00033583 0.00021736 -0.00020676 -0.00030519
-0.0029688 -0.00018487 0.19794 0.3113 -0.00080802 0.0052138 5.184e-05 0.00019694
-6.5957e-07 -2.0756e-05 0.00010256 3.453e-06
0.0022442 0.0012108 -0.00067184 0.005226 -0.16299 0.22892 0.00012636 -0.00034062
0.00055919 8.1464e-05 0.00018351 0.00032195
9.7087e-05 0.00036532 6.2221e-05 0.00020252 9.7503e-05 -0.00034759 0.026869 0.2205
-0.0044496 0.00051875 1.9291e-05 0.0011987
-0.00027456 0.0001525 3.8949e-05 -3.1951e-05 0.00059421 0.00014153 -0.004462 0.00055103
-0.10295 0.29557 -0.0039687 -0.0033622
-0.00021942 -0.00019759 9.4646e-05 0.00012834 4.9023e-05 0.00033372 1.8914e-05 0.0012569
-0.0039539 -0.0034153 -0.072472 0.29207
6260000000 -0.099043 0.23787 -0.0030643 0.00094339 0.0021932 0.00051192 0.00030009 -0.00014175
9.5434e-05 0.00014081 2.0943e-05 -5.8018e-05
-0.0030628 0.00093573 0.21527 0.29595 2.3762e-05 0.0053841 1.8848e-05 -0.00012907
7.2487e-06 -9.9016e-05 0.00027544 0.00014218
0.0021778 0.00047982 0.00012178 0.0054085 -0.14026 0.25015 0.00010917 6.1137e-05
0.00028015 -8.645e-05 0.00015202 4.6381e-05
0.0002851 -0.00011588 4.256e-05 -0.00010059 5.7715e-05 9.9053e-06 0.042923 0.2157
-0.0040788 0.0017309 0.00058958 0.001408
9.3429e-05 0.00019635 -2.7476e-05 -5.7305e-05 0.00026106 -0.00019844 -0.0040094 0.0018176
-0.074377 0.29667 -0.0042691 -0.0023236
-0.00013689 -1.8803e-05 0.00024687 5.7635e-05 0.00030042 0.00017313 0.00062404 0.0012643
-0.0042218 -0.0023288 -0.026556 0.29209
6320000000 -0.082703 0.23979 -0.0025298 0.0015916 0.002088 -0.00047031 0.00011244 5.7476e-05
-0.00047009 0.00046957 -0.0002814 0.00034822
-0.0025409 0.0015674 0.24051 0.28579 0.0019044 0.0055488 7.9204e-05 7.5139e-05
-8.3059e-05 -0.00016302 0.00016492 -7.5949e-05
0.0020922 -0.00052759 0.0020115 0.0054877 -0.12227 0.25864 -0.00029577 -0.00026132
0.00028475 -3.6847e-05 0.00038774 0.00016845
0.00011507 3.8454e-05 0.00010512 6.9169e-05 -0.00017893 -0.00026789 0.041662 0.21655
-0.0035433 0.002224 0.00077182 0.00063966
-0.00043077 0.00038977 2.2246e-05 -0.00015554 0.00043606 1.7652e-05 -0.0035445 0.0022251
-0.050707 0.30699 -0.0047472 -0.0015131
-0.00016109 0.00032465 0.00019826 -5.8039e-05 0.00020538 6.4604e-05 0.00076627 0.00075297
-0.0046553 -0.001524 -0.016636 0.28958
6380000000 -0.062958 0.24693 -0.001761 0.0019552 0.0016538 -0.0004978 -2.4915e-05 -3.563e-05
0.00032713 0.00021785 7.8427e-05 9.5873e-05
-0.0017759 0.0019155 0.25694 0.26638 0.0031495 0.0041436 -0.00021297 -8.8365e-05
-0.00024029 -0.00017849 -0.00011077 -0.00027905
0.0016602 -0.00051099 0.0032678 0.0040847 -0.094149 0.27449 -0.00018915 0.00019833
0.00042572 -0.0001308 0.00068217 8.4639e-05
-5.0707e-05 -6.7064e-06 -0.00020047 -5.6635e-05 -0.00016163 0.00017208 0.06258 0.20714
-0.0027101 0.0031192 0.00086365 0.00090262
0.00024713 0.00022397 -0.00025419 -0.00019901 0.00050552 -0.00024286 -0.0027335 0.0032327
-0.030196 0.29854 -0.0048915 0.0004049
0.00021125 0.00018702 -0.00014669 -0.00024051 0.00059271 2.6663e-05 0.00093331 0.00081677
-0.0049588 0.00033499 0.024105 0.29249
6440000000 -0.040142 0.25727 -0.00078585 0.002385 0.0016276 -0.00078434 0.00036659 -0.00012647
0.00023499 -0.00045257 -0.00025896 -0.00026257
-0.00078236 0.0023628 0.27741 0.25191 0.0033567 0.0029105 8.6888e-05 -8.7882e-06
-0.00017707 1.0557e-05 -0.00012555 -0.00025702
0.0016207 -0.00080775 0.0034194 0.0028269 -0.076533 0.2885 -0.00014452 0.00022452
-0.0003583 -6.7854e-05 0.00044336 -0.00035505
0.00034239 -0.00013842 0.00010132 -2.3993e-05 -0.00013272 0.00026274 0.065019 0.203
-0.0016111 0.0038361 0.0010891 0.00057959
0.00020679 -0.00045611 -0.00010954 0.00013032 -0.00038477 -5.7754e-05 -0.0015207 0.0037402
0.012318 0.30288 -0.0042842 0.0015362
-0.00024213 -0.00020785 -0.0001806 -0.00024095 0.00042069 -0.0004533 0.0010312 0.00065712
-0.0042817 0.0015139 0.035228 0.276
6500000000 -0.0217 0.25682 -9.3495e-05 0.0019676 0.0013519 -0.0009735 0.00023133 -9.3209e-05
0.00015706 8.6385e-05 -7.2802e-05 0.00027217
-0.00013028 0.0019796 0.30193 0.22447 0.0036676 0.0024632 0.00013115 -5.553e-06
0.00018802 0.00010283 0.00018795 -0.00011479
0.001337 -0.0010065 0.0037886 0.0023947 -0.065343 0.28582 3.6534e-05 8.5826e-05
0.00010737 -8.2643e-05 -0.00012842 -0.00042431
0.00022053 -4.9512e-05 0.00014107 6.8792e-06 5.2929e-05 1.8572e-05 0.088662 0.19785
-0.00011773 0.0037687 0.00094785 0.00041413
0.00015529 0.00010476 0.00017117 7.0369e-05 9.399e-05 -9.4229e-05 -0.00025571 0.003779
0.033877 0.30612 -0.003296 0.0024931
-2.6889e-05 0.00024994 0.00015507 -0.00013113 -2.8233e-06 -0.00040371 0.0009736 0.00039867
-0.0033071 0.0025509 0.072042 0.27745
