# Supplementary material for: Early Detection of Alzheimer’s Disease via Machine Learning-Based Microwave Sensing: An Experimental Validation
Source: Sensors (Basel). 2025 Apr 25;25(9):2718. doi: 10.3390/s25092718 (PMC12074295; doi:10.3390/s25092718)
Supplement: Supplementary file 1 [file sensors-25-02718-s001.zip › measurements_paper_sensors/26 febbraio - PART1/set4 H/CSF_H_m4.s6p]

!Keysight Technologies,M9804A,MY58100912,A.14.10.03
!Date: Thursday, April 27, 2023 10:28:33
!Correction: S11(C  6-Port  ) 
!S12(C  6-Port  ) 
!S13(C  6-Port  ) 
!S14(C  6-Port  ) 
!S15(C  6-Port  ) 
!S16(C  6-Port  ) 
!S21(C  6-Port  ) 
!S22(C  6-Port  ) 
!S23(C  6-Port  ) 
!S24(C  6-Port  ) 
!S25(C  6-Port  ) 
!S26(C  6-Port  ) 
!S31(C  6-Port  ) 
!S32(C  6-Port  ) 
!S33(C  6-Port  ) 
!S34(C  6-Port  ) 
!S35(C  6-Port  ) 
!S36(C  6-Port  ) 
!S41(C  6-Port  ) 
!S42(C  6-Port  ) 
!S43(C  6-Port  ) 
!S44(C  6-Port  ) 
!S45(C  6-Port  ) 
!S46(C  6-Port  ) 
!S51(C  6-Port  ) 
!S52(C  6-Port  ) 
!S53(C  6-Port  ) 
!S54(C  6-Port  ) 
!S55(C  6-Port  ) 
!S56(C  6-Port  ) 
!S61(C  6-Port  ) 
!S62(C  6-Port  ) 
!S63(C  6-Port  ) 
!S64(C  6-Port  ) 
!S65(C  6-Port  ) 
!S66(C  6-Port  ) 
!S6P File: Measurement: :
# Hz S  RI   R 50
500000000 -0.32723 -0.054705 -0.010877 -0.00088082 -0.0080662 0.012006 -0.0045489 0.013107
0.01154 0.0050499 -0.0049508 0.010216
-0.010895 -0.00089247 -0.40959 -0.069652 0.0073676 -0.011167 0.00073204 0.012283
0.007779 0.003029 0.00069917 0.014017
-0.0079863 0.012034 0.0073739 -0.011225 -0.25501 0.19448 0.006761 0.0033656
-0.00054341 0.0086297 0.0020789 0.011871
-0.0044595 0.013008 0.00079603 0.012291 0.0067796 0.0033521 -0.32895 0.044941
-0.02044 -0.0052928 0.014704 0.028993
0.011643 0.0050742 0.0078412 0.0030053 -0.0005829 0.0086191 -0.020529 -0.0052811
-0.256 -0.15989 -0.0285 0.0056798
-0.0050824 0.0099021 0.00076479 0.01395 0.0021444 0.011862 0.01456 0.028939
-0.028572 0.0054204 -0.25972 -0.13923
560000000 -0.31198 0.10798 -0.021918 -0.066539 0.0011884 0.012974 0.0048838 0.010842
0.010271 0.003118 0.01028 0.007274
-0.021831 -0.066464 -0.37088 0.093727 -0.041238 -0.038343 0.013362 0.0026861
-0.01303 -0.0039284 0.0048447 -0.0011469
0.0012196 0.013057 -0.041403 -0.038232 -0.17899 0.2434 0.00035085 -0.0050059
0.016961 0.0042182 0.0084294 -0.0061922
0.0049392 0.010872 0.013487 0.0026381 0.0003104 -0.0050032 -0.30541 0.13625
0.0031359 -0.02206 0.0055211 -0.021572
0.010203 0.0030822 -0.012981 -0.0039422 0.016979 0.0040846 0.0031188 -0.02205
-0.30562 0.017556 0.0058071 -0.047848
0.010619 0.0074126 0.0048956 -0.0009737 0.0084255 -0.0061578 0.0055922 -0.021437
0.0060482 -0.047894 -0.32612 0.0014465
620000000 -0.27097 0.08728 -0.023433 0.0093823 0.0036858 0.0088806 0.007715 -0.0034473
0.013027 -0.0027009 0.00057611 -0.0021109
-0.023451 0.0093627 -0.3993 0.040199 -0.019399 0.0010163 -0.001337 -0.0017059
0.011584 -0.0063058 0.0012399 -0.0031514
0.0036184 0.0088214 -0.019404 0.0010501 -0.15274 0.25175 -0.00094697 -0.0043993
-0.0036161 -0.0033086 0.0084118 -0.0026087
0.0076274 -0.0035137 -0.0013994 -0.0016969 -0.00093447 -0.0044511 -0.26392 0.14468
-0.03899 -0.017857 0.012941 0.029018
0.013134 -0.0025946 0.011658 -0.0063989 -0.0036542 -0.003291 -0.039081 -0.017713
-0.23149 -0.017667 -0.039957 0.013286
0.0003136 -0.0020582 0.0011733 -0.0031308 0.0084447 -0.0025155 0.012801 0.029131
-0.039777 0.013443 -0.24101 -0.034684
680000000 -0.23726 0.17816 -0.026496 -0.01438 0.0044468 0.0051168 0.0014045 -0.0070874
-0.0030527 -0.010768 0.0049596 -0.0069877
-0.026406 -0.014412 -0.38889 0.14257 -0.032285 -0.0011713 -0.0015612 -0.00045155
-0.0024665 -0.0093015 -0.00094807 -0.0016944
0.0044708 0.0050581 -0.032316 -0.0010872 -0.10588 0.27489 -0.00080535 -0.00052987
-0.0017195 0.00025575 -0.003102 -0.008791
0.0013745 -0.0071431 -0.0015628 -0.00045834 -0.00079567 -0.00053566 -0.21947 0.19927
-0.025126 -0.0060968 -0.0077224 -0.012617
-0.0030755 -0.010822 -0.0024664 -0.0093519 -0.0017758 0.00027429 -0.025243 -0.0061123
-0.26862 0.082107 -0.0073243 -0.0052016
0.0052828 -0.0071064 -0.00092882 -0.0017386 -0.0030267 -0.0088563 -0.007532 -0.012417
-0.0073566 -0.005272 -0.25908 0.070571
740000000 -0.19075 0.17048 -0.040416 0.026627 0.013218 -0.0044706 0.00046695 -0.0039777
-0.0051377 -0.0021813 -0.0055114 0.0022667
-0.040375 0.026624 -0.33458 0.1615 -0.03593 0.034094 0.00017641 -0.0062183
-0.011443 0.0070778 -0.0008082 -0.0058982
0.013229 -0.0044744 -0.03585 0.034209 -0.072178 0.27531 -0.0022194 0.0033357
-0.0022911 -0.004676 -0.0018694 0.0012852
0.00051029 -0.003955 0.00017292 -0.006206 -0.0022084 0.0033038 -0.20185 0.20471
-0.040235 -0.0043264 0.022425 0.016533
-0.0051194 -0.0022803 -0.011536 0.0070725 -0.0022127 -0.0046631 -0.040329 -0.004274
-0.17829 0.10101 -0.038917 0.0036785
-0.0055617 0.0023952 -0.00094721 -0.0058367 -0.001906 0.001232 0.022276 0.016368
-0.039022 0.0036973 -0.25047 0.076106
800000000 -0.16331 0.21633 -0.022304 0.016458 0.0053 -0.009785 -0.0041452 -0.0022264
-0.0043575 0.0020416 0.0042419 0.0013849
-0.022291 0.016467 -0.34256 0.23281 -0.008111 0.034343 -0.0022577 0.0022865
-0.00079276 0.0024591 0.00098389 0.0058229
0.005253 -0.0097439 -0.008024 0.034396 -0.03421 0.30131 0.00069922 0.0012754
0.00024614 0.0038449 -0.0016248 0.00072405
-0.0041787 -0.0022377 -0.0022685 0.0023225 0.00069135 0.001289 -0.17222 0.23406
-0.02786 0.015895 0.015502 -0.010463
-0.0043127 0.0020918 -0.00073371 0.0024232 0.00025837 0.0038856 -0.027776 0.015952
-0.20958 0.13129 -0.018292 0.021329
0.0041426 0.0013779 0.00093724 0.0058924 -0.0016596 0.00071365 0.015576 -0.010388
-0.018297 0.021194 -0.24788 0.13016
860000000 -0.12773 0.23747 -0.017544 0.030632 -0.0033893 -0.0097235 -0.0016719 0.00024589
0.0038723 0.0047286 -0.0035098 -0.0031222
-0.017585 0.030592 -0.29369 0.27713 0.0080256 0.033863 0.00032195 0.0019992
0.0037638 0.00098853 0.0034052 -9.6757e-05
-0.0034033 -0.0097136 0.0081227 0.033861 0.015336 0.31113 -0.00034451 -0.00018274
0.0025227 -0.0013018 0.001564 0.0040767
-0.0016719 0.00024452 0.00031965 0.0019996 -0.00034437 -0.00018182 -0.13356 0.24508
-0.016367 0.019699 -0.0073623 -0.0091906
0.0039753 0.0047597 0.0037702 0.00098253 0.0025432 -0.0013293 -0.016335 0.019884
-0.15508 0.17676 -0.021256 0.01675
-0.0035621 -0.0030709 0.0033767 -0.00027197 0.0015422 0.0040758 -0.0074895 -0.0093832
-0.021195 0.016695 -0.19862 0.17647
920000000 -0.10479 0.26018 0.0050308 0.0391 -0.0088736 -0.0041 -0.0017924 0.0016865
0.0007778 0.0014801 0.0029695 -0.0010073
0.005001 0.039053 -0.26702 0.29798 0.02825 0.022439 0.001527 0.0011953
0.0065765 -9.5914e-05 0.0044769 -0.002793
-0.0088785 -0.0040811 0.02834 0.022365 0.061434 0.31235 0.0018856 -1.5375e-05
0.0009673 -0.00020938 0.0011472 -0.0013876
-0.001803 0.0016884 0.0015093 0.0011612 0.0018746 -1.2562e-05 -0.10991 0.26102
-0.0083889 0.03072 0.0042425 -0.0061979
0.00079833 0.0015078 0.0066462 -0.00016033 0.00097549 -0.00022541 -0.0083362 0.030771
-0.1404 0.18381 -0.0013944 0.026651
0.0029987 -0.0010717 0.0044935 -0.0028051 0.001169 -0.0013895 0.0042645 -0.0061064
-0.0013591 0.026697 -0.20771 0.18944
980000000 -0.05837 0.28279 0.017498 0.029939 -0.008819 0.0045688 0.0017551 0.0035707
0.0038303 -0.0015978 -0.0034959 -0.0030943
0.017452 0.029944 -0.21487 0.33544 0.03295 0.0048031 0.0019273 -2.2092e-05
0.0017217 -0.0058652 -0.00072384 -0.0027247
-0.0088088 0.0045958 0.032992 0.0046831 0.10806 0.30779 0.00053825 -0.001145
0.00047421 -0.0018058 0.0014957 -0.00039015
0.0017628 0.003562 0.0019546 -2.6081e-05 0.00052499 -0.0011561 -0.07067 0.27264
0.010562 0.028486 -0.0092032 -0.0080066
0.0038309 -0.0015804 0.0017157 -0.0058909 0.00046812 -0.0018056 0.010584 0.02848
-0.10679 0.20976 0.007255 0.019298
-0.003478 -0.0030322 -0.00066266 -0.0027415 0.0015084 -0.00037828 -0.0092114 -0.0080399
0.0072841 0.019278 -0.16664 0.23915
1040000000 -0.016602 0.29035 0.033239 0.018825 -0.00080852 0.0071172 0.0022322 0.00061632
0.00034853 -0.0037419 -0.0003026 -0.0012461
0.033207 0.018829 -0.17904 0.34807 0.029335 -0.014601 0.0015714 -0.001757
-0.001985 -0.0026326 -0.0012015 -0.0028246
-0.00075799 0.0071133 0.029303 -0.014744 0.15511 0.29361 -0.0005141 -0.001506
-0.0015044 -0.0011549 -0.00068125 -0.0010935
0.0022089 0.00061299 0.0015703 -0.0017711 -0.00052626 -0.0015119 -0.042274 0.28099
0.02089 0.016461 -0.0014876 0.0011159
0.00032652 -0.0037787 -0.0019991 -0.0026719 -0.0015317 -0.0011584 0.020954 0.016414
-0.073952 0.21495 0.014126 0.017439
-0.00031827 -0.0012318 -0.0012555 -0.0028462 -0.00068833 -0.0011013 -0.0014726 0.0011637
0.014095 0.017483 -0.14495 0.25963
1100000000 0.027626 0.30057 0.036308 -0.0039704 0.0033352 0.0037071 0.0022811 -0.0009818
-0.0022255 -0.002704 -0.0040533 -0.00033456
0.03629 -0.0039356 -0.13688 0.36761 0.015091 -0.02755 -7.7014e-05 -0.0018617
-0.0033707 -0.0007825 -0.0036683 -0.00092089
0.0033512 0.0037141 0.015002 -0.027639 0.20059 0.27436 -0.0017811 0.00017037
-0.0016577 0.00056157 -0.0011405 -0.00052238
0.0022836 -0.0010121 -8.502e-05 -0.0018723 -0.0017809 0.00015986 -0.0020868 0.28572
0.024924 0.0027128 -0.0021934 -0.00052435
-0.0022299 -0.0027101 -0.0033733 -0.0007878 -0.001661 0.00057392 0.024926 0.0026593
-0.053765 0.22656 0.019329 0.0070779
-0.0040603 -0.00032244 -0.0036784 -0.00090143 -0.0011278 -0.00051855 -0.002178 -0.00055557
0.019372 0.0070644 -0.10076 0.2929
1160000000 0.079846 0.29729 0.024352 -0.020513 0.0030942 -0.00084624 -0.00018977 -0.0022389
-0.003918 -0.0007139 -0.00095068 0.0043569
0.024325 -0.020461 -0.091621 0.37226 -0.0037165 -0.02856 -0.0015724 -0.0015997
-0.0026912 0.0024306 -0.0015386 0.0020415
0.0030914 -0.00084168 -0.0038412 -0.028578 0.24503 0.2442 -0.00073547 0.0015765
-0.00044094 0.0017493 -0.00089606 0.00018069
-0.00021828 -0.0022277 -0.0015483 -0.0015877 -0.00073168 0.0015845 0.038755 0.28202
0.020331 -0.012224 -0.0037285 0.0043577
-0.0039502 -0.00071256 -0.0026467 0.0024408 -0.00045388 0.0017309 0.020327 -0.012255
-0.017923 0.23406 0.017919 -0.0017333
-0.0010064 0.0043858 -0.0015584 0.0020148 -0.00087402 0.00018792 -0.0036896 0.0043599
0.017873 -0.0017213 -0.052117 0.29618
1220000000 0.12303 0.28666 0.010992 -0.029977 -0.0014265 -0.0013456 0.00014586 -0.0009007
-0.0024258 0.0022047 0.0011492 0.0017839
0.011014 -0.029947 -0.049021 0.38533 -0.01662 -0.020888 -0.0025603 0.00042701
-0.00014767 0.0029389 -0.00094361 0.0019623
-0.0014486 -0.0013428 -0.01672 -0.02085 0.284 0.20513 0.00072997 0.0016494
0.00047914 0.0011467 0.00020127 0.00073749
0.00012776 -0.00091532 -0.0025786 0.0004338 0.00072295 0.0016447 0.0778 0.27173
0.0095521 -0.01829 0.0015432 0.0011496
-0.0024086 0.0022168 -0.00012738 0.0029422 0.00048565 0.0011388 0.0095185 -0.018315
0.006619 0.23952 0.012664 -0.013057
0.0011843 0.0017931 -0.00093993 0.0019767 0.000184 0.00072243 0.0015719 0.0011508
0.012666 -0.013042 -0.023137 0.3138
1280000000 0.17355 0.26746 -0.0075733 -0.028619 -0.0019948 0.0019699 -0.0009128 -0.0019657
-0.00071887 0.0030616 0.0025568 0.0014622
-0.0075582 -0.028585 -0.0027263 0.37796 -0.023568 -0.0081837 -0.0010998 0.001424
0.0015987 0.0017924 0.00062043 0.0020927
-0.0019899 0.00198 -0.023635 -0.0080866 0.31539 0.16262 0.0014941 6.3784e-05
0.0010244 0.00032999 0.00025595 0.00038843
-0.00093117 -0.0019569 -0.0010859 0.0014469 0.0014929 6.4051e-05 0.11445 0.25491
-0.00040778 -0.02012 -0.00083245 0.00037727
-0.00069973 0.0030654 0.0016212 0.0017871 0.0010273 0.00032876 -0.0004402 -0.020131
0.043193 0.24203 0.0021248 -0.01508
0.0025196 0.0014641 0.00060586 0.0020733 0.00028723 0.00036915 -0.00083772 0.00039832
0.0021655 -0.015125 0.025045 0.31832
1340000000 0.21124 0.23356 -0.017136 -0.019179 0.00029077 0.0043164 -0.0016881 -0.00081625
0.0015292 0.0025501 0.001757 -0.0014828
-0.017115 -0.019181 0.036614 0.37036 -0.020879 0.0042439 -0.0003264 0.0021347
0.0018989 0.00096572 0.0011948 0.00081459
0.00031113 0.0043173 -0.020881 0.0043501 0.33899 0.11368 0.0010578 -0.00077217
0.00059575 -0.00054186 0.00016166 0.00029995
-0.0016796 -0.00081153 -0.00033539 0.0021486 0.001061 -0.0007634 0.14689 0.23236
-0.0095532 -0.016832 0.00053285 0.00094482
0.0015354 0.0025395 0.0019174 0.00096021 0.00058292 -0.00053892 -0.0095929 -0.01682
0.073406 0.2342 -0.0042377 -0.013339
0.0017551 -0.001509 0.0012035 0.00081414 0.00014675 0.00028998 0.0005706 0.00095271
-0.0042029 -0.013291 0.063411 0.31416
1400000000 0.24438 0.1968 -0.023345 -0.0079697 0.0047543 0.0031957 -0.0021018 0.00048741
0.0023551 0.00091087 0.00046181 -0.0013568
-0.023316 -0.0079833 0.07352 0.35906 -0.014429 0.012181 0.0014094 0.0015979
0.0013989 -0.0006146 0.0011754 0.00024972
0.004767 0.0031772 -0.014388 0.012266 0.35201 0.059443 0.00024126 -0.0015079
0.00016289 -0.00028914 0.00041551 0.00024269
-0.0020826 0.00048714 0.001427 0.0015908 0.00024652 -0.0014931 0.17422 0.20308
-0.015461 -0.010008 -0.001095 0.00034412
0.00237 0.00090125 0.0013964 -0.00062045 0.0001653 -0.00028456 -0.015488 -0.0099854
0.10547 0.22826 -0.010069 -0.0083354
0.00045876 -0.0013768 0.0011594 0.00022336 0.00042952 0.00025408 -0.0010897 0.00032489
-0.010019 -0.0083467 0.10815 0.3062
1460000000 0.26864 0.15374 -0.020424 0.0044506 0.0052087 -0.0014886 -0.0016815 0.0016261
0.0020458 -0.00040757 -0.00020431 -0.00093372
-0.020407 0.0044197 0.10898 0.33817 -0.0057248 0.014943 0.0019744 0.00028298
0.0011256 -0.0014415 0.0012858 -0.00050535
0.0051877 -0.0015182 -0.0056575 0.014994 0.35898 0.0040627 -0.0010453 -0.0014885
0.0002422 -0.00029191 0.00068412 -0.0003022
-0.0016815 0.0016145 0.0019701 0.00029079 -0.0010479 -0.0014813 0.19992 0.17397
-0.016891 -0.0030962 -0.00045549 0.0024709
0.0020513 -0.00041478 0.0011161 -0.0014605 0.00024589 -0.00028718 -0.016902 -0.0030499
0.13537 0.21238 -0.011858 -0.0023227
-0.00021211 -0.00090026 0.0013088 -0.00055105 0.00062736 -0.00031408 -0.00046467 0.0024871
-0.011906 -0.0023132 0.14274 0.28613
1520000000 0.28089 0.11158 -0.01504 0.0098736 0.0032542 -0.0037796 7.0439e-05 0.0025961
0.0020629 -0.0016734 -0.0010518 -0.00019177
-0.015032 0.0098501 0.14293 0.32395 0.0017457 0.01255 0.0018811 -0.00088921
8.6514e-05 -0.0012197 0.00036561 -0.0010104
0.0032183 -0.0038025 0.0018148 0.012551 0.35079 -0.054367 -0.0011152 -0.00052375
0.00053711 -0.00079861 0.00013137 -0.0001266
7.179e-05 0.0026205 0.0018755 -0.00090789 -0.0011101 -0.00053 0.22137 0.1357
-0.016099 0.0030113 0.0017565 0.0021075
0.0020568 -0.0016819 6.7432e-05 -0.0012206 0.00053633 -0.00079387 -0.016102 0.0030493
0.16252 0.19709 -0.01133 0.0017058
-0.0010542 -0.00017822 0.00035813 -0.0010177 0.000143 -0.00012691 0.0017648 0.0020808
-0.011292 0.0016929 0.17577 0.26706
1580000000 0.2911 0.066844 -0.0085229 0.013402 -0.00093225 -0.0045402 0.0014607 0.0020632
-0.00012954 -0.0021422 -0.00037641 0.00042321
-0.0085281 0.013397 0.17085 0.30061 0.0051513 0.0076952 0.00058194 -0.0018518
-0.00065788 -0.001184 -0.00022086 -0.00079983
-0.00094811 -0.0045444 0.0051946 0.0076809 0.32919 -0.11094 -0.0017303 0.00043099
-0.00031987 -0.0011657 0.00017424 -0.00055517
0.0014589 0.0020374 0.00057176 -0.0018464 -0.0017323 0.00043923 0.23403 0.098068
-0.012603 0.0083014 0.0026217 0.00080935
-0.00014421 -0.0021526 -0.00066677 -0.0011868 -0.00032971 -0.0011578 -0.012589 0.0083422
0.18607 0.17922 -0.0090272 0.0073283
-0.00040717 0.00042233 -0.00021454 -0.00079329 0.00018236 -0.00059317 0.0026205 0.00078575
-0.0090455 0.0072897 0.20983 0.24294
1640000000 0.29428 0.024894 -0.0017513 0.012421 -0.0025931 -0.0022275 0.0029671 0.0010537
-0.00045823 -0.0016793 -0.00030813 0.00054476
-0.0017587 0.012408 0.2021 0.27543 0.0055546 0.0029432 -0.00076904 -0.0019627
-0.0011652 -0.00041685 -0.00044889 -0.00073706
-0.0025948 -0.0022034 0.005587 0.0029176 0.29957 -0.16136 -0.00085851 0.0016186
-0.0010393 -0.00091985 -0.00015614 -0.00051537
0.0029717 0.0010622 -0.00077952 -0.0019633 -0.00086862 0.0016202 0.24622 0.050062
-0.0083892 0.010316 0.0027829 -0.0010813
-0.0004919 -0.0016811 -0.0011707 -0.00041404 -0.001052 -0.00093461 -0.0083544 0.010339
0.2085 0.15301 -0.0042158 0.0091372
-0.000285 0.0005433 -0.0004745 -0.00073508 -0.00015042 -0.00048 0.0027964 -0.001061
-0.0042156 0.0091711 0.23652 0.21141
1700000000 0.28637 -0.020038 0.0018769 0.0098249 -0.0031306 0.0002728 0.0031477 -0.0013272
-0.0021457 -0.00085516 0.00062147 0.00047981
0.0018632 0.0098158 0.21989 0.24446 0.0033053 0.00019353 -0.0017111 -0.00057148
-0.00095558 0.00018638 -0.00081697 -0.00048033
-0.003122 0.00029399 0.0033052 0.00017333 0.2536 -0.19949 0.00044381 0.0018707
-0.0020325 -3.9182e-05 -0.00028049 -0.00074826
0.0031423 -0.0013558 -0.0017044 -0.00055004 0.00044506 0.001859 0.24241 0.0021236
-0.0047172 0.011335 0.0014022 -0.0022701
-0.0021513 -0.00084429 -0.00095706 0.00019589 -0.0020182 -4.1512e-05 -0.0047073 0.011361
0.22546 0.132 9.445e-05 0.0089992
0.00057742 0.00045272 -0.00083019 -0.00046349 -0.00028953 -0.00078506 0.0013905 -0.0023083
0.00012581 0.0089818 0.25347 0.17845
1760000000 0.27605 -0.068439 0.004458 0.0065549 -0.0019628 0.00084047 0.001259 -0.0035712
-0.0015656 0.00060586 0.00025044 -0.00056852
0.0044548 0.0065542 0.24776 0.20503 0.00091929 -0.0014122 -0.0013142 0.00037228
-0.00097402 0.0011611 -0.00059881 0.00031255
-0.0019507 0.00085961 0.00092802 -0.0014207 0.20476 -0.23053 0.0014603 0.0012629
-0.0011364 0.0016189 -0.0012401 -0.00064926
0.0012243 -0.0035761 -0.0013109 0.00037242 0.001451 0.0012603 0.23556 -0.047485
-0.00082823 0.010409 -0.00011185 -0.0024206
-0.0015849 0.00061417 -0.00097524 0.00116 -0.00113 0.0016088 -0.00079528 0.010408
0.24012 0.097971 0.0037969 0.0066803
0.00030175 -0.00057078 -0.00059272 0.00031792 -0.0012684 -0.00067556 -0.00016004 -0.0023802
0.0037682 0.0067153 0.2678 0.14092
1820000000 0.25116 -0.10663 0.0048559 0.0028472 3.5083e-05 0.0020215 -0.0011382 -0.0032493
-0.0013382 0.0011567 -0.00013053 -3.1879e-05
0.0048438 0.0028434 0.25796 0.17409 -0.0010846 -0.00011494 -0.0012692 0.0010901
0.00016692 0.0013063 -0.00064856 0.00049655
4.6641e-05 0.0020255 -0.0010841 -0.00011025 0.154 -0.245 0.0017352 0.00024068
-6.0331e-05 0.0025414 -0.0016483 0.00013753
-0.0011347 -0.0032586 -0.001266 0.0010892 0.0017381 0.00022999 0.20657 -0.094576
0.0016357 0.0090194 -0.0018393 -0.0017511
-0.0013129 0.0011766 0.0001749 0.001289 -6.8531e-05 0.0025285 0.0016539 0.009019
0.25599 0.067971 0.0044106 0.0031376
-0.00013135 -2.9194e-05 -0.00066438 0.00049026 -0.0016358 0.00013999 -0.0017999 -0.0017427
0.0044157 0.0031377 0.27085 0.10517
1880000000 0.2157 -0.14618 0.0025908 0.00033894 -0.00057715 0.0021067 -0.0029726 -0.0022277
-3.4471e-05 0.0019345 0.00039099 -0.00073359
0.0025811 0.00034455 0.2627 0.12842 -0.0032167 0.0022753 -9.3497e-05 0.0016739
0.00085561 0.001088 0.00015223 0.00096507
-0.00056967 0.0021141 -0.0031984 0.0023109 0.10207 -0.25117 0.0015467 -0.0012822
0.0017787 0.0017552 -0.0010755 0.0015436
-0.0029883 -0.002223 -7.5883e-05 0.0016977 0.0015706 -0.0012583 0.16835 -0.13449
0.0032792 0.0061296 -0.0021857 0.00048676
-3.4544e-05 0.0019372 0.00087513 0.0010898 0.0018018 0.0017498 0.0033006 0.0061297
0.25956 0.037073 0.0045342 0.0014902
0.00040263 -0.00066998 0.00017687 0.00098334 -0.0010796 0.0015237 -0.0022224 0.00046088
0.0045476 0.0014547 0.27168 0.07246
1940000000 0.17701 -0.17276 0.00030097 -0.0015144 0.0014311 0.0020293 -0.0037506 0.00040324
0.0016462 0.0011052 -0.0005411 -0.00062315
0.00029124 -0.0015169 0.26473 0.095784 -0.0015825 0.0048462 0.0010724 0.0011666
0.0018439 0.00019437 0.00092003 0.00022522
0.0014527 0.0020472 -0.0015508 0.0048736 0.059282 -0.24331 3.3727e-05 -0.0021712
0.0023675 7.2921e-05 0.0003594 0.0016455
-0.0037346 0.00042939 0.0010837 0.0011684 9.7932e-06 -0.0021758 0.11793 -0.16765
0.0026778 0.0042216 -0.0011314 0.0013762
0.0016544 0.0010835 0.00185 0.00016522 0.0023542 6.4324e-05 0.0026603 0.0042053
0.26278 -0.002024 0.0034266 -0.0018245
-0.00060367 -0.0006215 0.00090992 0.00019956 0.00035275 0.0016639 -0.0011517 0.0014085
0.0033836 -0.0018257 0.26258 0.036074
2000000000 0.12988 -0.18645 -0.0035656 0.00060475 0.0028661 0.0016484 -0.0024499 0.0035231
0.0012656 -3.8269e-05 -0.00075223 0.00037868
-0.0035529 0.00060278 0.25015 0.060241 -0.00057467 0.0070321 0.001366 0.00018797
0.001061 -0.001413 0.00043537 2.3236e-05
0.0028698 0.0016522 -0.00053783 0.0070528 0.017487 -0.22789 -0.0013231 -0.001006
0.0019465 -0.0014131 0.0015595 0.0015086
-0.0024291 0.0035221 0.0013681 0.00016975 -0.0013252 -0.0010174 0.063986 -0.17954
0.0014838 0.0029051 -2.9154e-05 0.0020169
0.0012846 -5.0459e-05 0.0010413 -0.0014252 0.001948 -0.0014211 0.0014948 0.0029088
0.25737 -0.035498 0.00039011 -0.00255
-0.00076152 0.00041702 0.00044841 3.566e-05 0.0015409 0.0014887 7.8705e-07 0.0019776
0.00043451 -0.0025109 0.24966 0.0085463
2060000000 0.084282 -0.19308 -0.0046981 0.002914 0.0030436 -0.00049924 0.00060189 0.0034602
0.0011887 -0.00090535 -0.00035058 0.0012639
-0.004699 0.0029154 0.23781 0.031517 0.0042123 0.0081557 0.0008503 -0.00053076
0.00023088 -0.0015225 0.00048403 -6.6124e-05
0.0030381 -0.00052185 0.0042514 0.0081401 -0.014028 -0.2094 -0.0013444 0.00059574
3.3962e-05 -0.0021793 0.0028682 0.00016957
0.00065291 0.0034739 0.00086442 -0.00055563 -0.001324 0.0005781 0.011881 -0.1777
7.506e-05 0.0031417 0.0010589 0.00070505
0.0011703 -0.00093622 0.00021306 -0.0015425 1.184e-05 -0.0022126 0.00010337 0.0031394
0.24303 -0.074392 -0.0010859 -0.0034081
-0.00031923 0.0012769 0.00047806 -0.00010231 0.0028893 0.00017905 0.0010379 0.0006819
-0.0011215 -0.0034728 0.23622 -0.016095
2120000000 0.038367 -0.18438 -0.003856 0.0065311 0.0023385 -0.002589 0.0027486 0.0021179
7.219e-05 -0.0016684 0.00081343 0.00017908
-0.0038596 0.0065364 0.2161 0.0068114 0.0064785 0.0043801 0.00095334 -0.0010363
-0.0014077 -0.0018295 6.3611e-05 -0.0010804
0.0023168 -0.0026275 0.0065071 0.0043349 -0.042451 -0.19353 -0.00049938 0.0013194
-0.0019032 -0.0012847 0.00035905 -0.0021982
0.0027879 0.0021213 0.00095586 -0.0010382 -0.00051336 0.0013278 -0.039737 -0.16074
-0.0011274 0.004857 0.0014899 0.0006948
8.2257e-05 -0.0016277 -0.0014288 -0.0018213 -0.001899 -0.0012828 -0.0011471 0.0048881
0.22462 -0.11022 -0.0048782 -0.0014461
0.00082366 0.00010338 5.697e-05 -0.0010672 0.00034354 -0.0022024 0.0014722 0.00076901
-0.0049359 -0.0013943 0.21479 -0.032157
2180000000 -0.0011412 -0.17045 -0.0021224 0.010047 0.00074933 -0.0022008 0.0031841 -0.00017976
5.781e-06 -0.00064625 0.0010258 0.00033001
-0.0021593 0.010053 0.1963 -0.010674 0.0073545 0.0036524 -0.0004938 -0.0015271
-0.0019838 0.0008355 -5.0711e-05 0.00045445
0.00073639 -0.0021958 0.0073978 0.0035921 -0.063443 -0.16919 0.00091741 0.0010722
-0.0010733 0.00024827 0.00043679 -0.0016046
0.0031507 -0.00019165 -0.00048692 -0.0015425 0.00088477 0.0010721 -0.076885 -0.13432
-0.00018493 0.0071392 0.0014364 0.00023526
-5.4936e-05 -0.00071418 -0.0019526 0.0008447 -0.0010605 0.00026027 -0.00012775 0.0071503
0.19608 -0.14054 -0.0050759 0.0021221
0.001082 0.0003416 -1.356e-05 0.00040737 0.00040984 -0.0015792 0.0015057 0.00016452
-0.0049642 0.0020202 0.19925 -0.04658
2240000000 -0.029976 -0.14638 0.0022605 0.011328 -0.00032762 -0.002952 0.0021742 -0.0024439
-0.0016045 -0.00053915 0.00077894 -0.0019045
0.0022418 0.011307 0.17659 -0.016504 0.0081322 0.0003396 -0.00054342 -0.00046095
-0.00027443 0.0012507 -0.00066537 -0.00063639
-0.0003791 -0.0029165 0.0081432 0.00027535 -0.080707 -0.14516 0.0016157 -0.001541
-0.00070323 0.0002866 -0.0023944 -0.0013385
0.0020844 -0.002464 -0.00053625 -0.00044203 0.0016583 -0.0015691 -0.11089 -0.10576
0.0015999 0.0088057 0.0011143 -0.00060125
-0.0015728 -0.0004943 -0.00025165 0.0012706 -0.000727 0.00031162 0.001596 0.0087418
0.16471 -0.15943 -0.0048896 0.0044348
0.00075236 -0.0019026 -0.00066171 -0.0006047 -0.0024071 -0.0012948 0.00096931 -0.00054377
-0.0050601 0.0044072 0.17594 -0.057641
2300000000 -0.056894 -0.11876 0.0078557 0.0093351 -0.0011957 -0.0021508 -0.00052626 -0.0016975
-0.00082557 0.00047563 -0.0010459 -0.00092043
0.0078399 0.0093565 0.15545 -0.025299 0.0083638 -0.0018599 -0.00088286 0.00028023
-3.5169e-05 0.0013712 -8.1703e-05 0.00079809
-0.0011777 -0.002165 0.0083696 -0.0019274 -0.093595 -0.12124 -0.0005287 -0.0013938
7.5075e-05 0.0015596 -0.0018596 0.00083077
-0.00050077 -0.0018029 -0.00088622 0.00026401 -0.00050449 -0.0013444 -0.13161 -0.06928
0.0054571 0.0094685 0.00071689 -0.0011778
-0.0007964 0.00043157 -1.3229e-05 0.0013951 8.9872e-05 0.0015763 0.0055275 0.0094912
0.12548 -0.17926 -0.0032649 0.0076134
-0.0010944 -0.00089092 -4.173e-05 0.00080326 -0.0018092 0.00082823 0.00082272 -0.0012233
-0.003098 0.0077058 0.15939 -0.058714
2360000000 -0.073063 -0.087355 0.010983 0.0083768 -0.0011736 -0.0016857 -0.0017287 -0.0010732
-0.0004244 0.0005981 -0.0017036 -0.00031859
0.010962 0.0083736 0.14669 -0.024711 0.0079527 -0.0047076 -0.00099697 0.0008406
0.0018254 0.00019232 9.1756e-05 -8.5498e-05
-0.0011702 -0.0016736 0.007925 -0.004764 -0.10294 -0.098906 -0.0024329 -0.00087096
0.0011063 -0.00025966 -0.00085397 0.001694
-0.0017839 -0.00099986 -0.00097857 0.00083645 -0.0024483 -0.00087776 -0.14939 -0.036935
0.008782 0.0082628 0.0015801 -0.0018243
-0.00048256 0.00068996 0.0018021 0.00017636 0.0010407 -0.00027086 0.0087993 0.0082241
0.094928 -0.1811 0.00090066 0.0082838
-0.0016413 -0.00033806 6.0063e-05 -9.8953e-05 -0.00090493 0.0017095 0.0015441 -0.0018537
0.00087802 0.0081853 0.13755 -0.062262
2420000000 -0.081455 -0.059943 0.014394 0.0025944 -0.0031938 -0.0011942 -0.00089776 0.00062412
0.00097128 0.0014311 -0.0013139 0.0016692
0.014377 0.002603 0.12894 -0.025224 0.0046386 -0.0064015 0.0011859 0.0012053
0.00071002 -0.0014837 -2.8007e-05 -0.00017797
-0.0032226 -0.0011392 0.0045883 -0.0064282 -0.11604 -0.078606 -0.00175 0.0012525
-0.00031344 -0.00046183 0.00017667 0.0027243
-0.00091434 0.0005805 0.0011845 0.0011966 -0.0017322 0.0012382 -0.15872 0.0071047
0.011516 0.0061902 -0.00031675 -0.002778
0.00095157 0.001367 0.000696 -0.0014998 -0.00029162 -0.00042459 0.011532 0.0061258
0.054773 -0.18137 0.0020955 0.0083279
-0.0012808 0.0016742 1.7157e-05 -0.00012945 0.00020575 0.0027293 -0.00030796 -0.0027356
0.0020981 0.0084379 0.11893 -0.057644
2480000000 -0.081917 -0.028349 0.014088 -0.0028516 -0.0017565 -0.000295 -0.00094553 0.0012207
0.0014763 -0.00054556 0.00020988 0.0015251
0.014078 -0.0028296 0.13099 -0.025517 0.0030556 -0.0085091 0.0011035 0.00015116
-0.00084187 -0.00098416 -7.852e-05 -0.00031457
-0.0017584 -0.00029393 0.002985 -0.0085509 -0.11933 -0.058282 -0.00067658 0.0028968
-0.00040199 -0.00065348 0.0018211 0.00095718
-0.00095674 0.0012607 0.0011441 0.00016294 -0.00069989 0.0029144 -0.15987 0.045552
0.015224 0.0012153 -0.0011728 -0.0026309
0.0014965 -0.00050217 -0.00084631 -0.00096585 -0.00043523 -0.00066259 0.015249 0.0012116
0.02066 -0.17312 0.0049649 0.0074003
0.00027081 0.0014991 -0.00013353 -0.00034874 0.0017803 0.00095668 -0.0011332 -0.0027347
0.0050668 0.0072807 0.099777 -0.053308
2540000000 -0.085985 -0.0015268 0.011677 -0.006885 -0.00251 0.00087263 0.00061992 0.0011981
5.9713e-05 -0.0014356 0.00094646 0.0015824
0.011659 -0.0068604 0.11825 -0.017332 -0.00079149 -0.0077167 0.00073917 -0.0013465
-0.0018395 6.33e-05 -0.00072389 0.00016426
-0.0024952 0.0008859 -0.00086331 -0.0077263 -0.12605 -0.034892 0.0015897 0.002466
-0.0012293 -6.2784e-05 0.0017851 -0.00093067
0.00063897 0.001188 0.00075474 -0.0013468 0.0016062 0.0024628 -0.15931 0.085413
0.014797 -0.0042928 -0.0020388 -0.0022199
1.4193e-05 -0.0014197 -0.0018525 0.00010418 -0.0011924 -6.0631e-05 0.014808 -0.0043873
-0.0084669 -0.15842 0.0077725 0.0055867
0.00094803 0.0015717 -0.00072876 0.00018242 0.001766 -0.00090129 -0.0021345 -0.002161
0.0076482 0.0055484 0.085069 -0.039487
2600000000 -0.078738 0.023686 0.0082103 -0.010257 -0.0014596 0.0027138 0.0011601 -0.00015219
-0.00069674 -0.0010736 0.0020643 0.00032038
0.0082068 -0.010247 0.1129 -0.03259 -0.0029385 -0.006209 -0.00025948 -0.00079804
-0.00028371 0.0020172 -0.00037634 0.00070555
-0.0014322 0.0027283 -0.0029733 -0.0061915 -0.13115 -0.0094887 0.0029617 0.00024853
3.4517e-05 0.0013585 0.0012864 -0.0017177
0.0011394 -0.00014365 -0.00027366 -0.00077148 0.0029877 0.00023968 -0.1438 0.11972
0.012031 -0.0093618 -0.0032338 -0.00017612
-0.00071794 -0.0011139 -0.00025997 0.002023 3.823e-05 0.0013916 0.011965 -0.0093667
-0.042857 -0.13938 0.0088955 0.0051942
0.0020635 0.00033398 -0.00036413 0.00067113 0.001322 -0.0017489 -0.0031638 -0.00016174
0.0090212 0.0052168 0.077181 -0.025
2660000000 -0.07261 0.049536 0.0040122 -0.011879 -0.00036355 0.0011901 0.00018166 -0.00039835
-0.0023485 5.155e-05 0.0014076 -0.00072806
0.0040212 -0.011868 0.12068 -0.028696 -0.0042998 -0.0047818 -0.00124 -0.00055821
0.000453 0.0018452 0.00053056 0.00080951
-0.00034112 0.0011764 -0.0043562 -0.0047579 -0.13017 0.011458 0.002093 -0.0016061
0.00052667 0.0003831 -0.0010486 -0.0016411
0.00022517 -0.00039007 -0.0012372 -0.00055947 0.0020752 -0.001572 -0.12303 0.15118
0.0074782 -0.012024 -0.0023892 0.0010297
-0.0023334 0.00011048 0.00047626 0.001853 0.00048305 0.00038388 0.0074943 -0.012152
-0.063915 -0.11901 0.010939 0.00098031
0.0014029 -0.00081278 0.00053095 0.00085333 -0.0010367 -0.0016139 -0.0024374 0.0010091
0.010842 0.00094356 0.072954 -0.0053184
2720000000 -0.061112 0.068105 -0.00025309 -0.011665 -0.00029539 0.0030692 -0.00034413 -0.00010084
-0.002341 0.0019035 0.0004061 -0.0016775
-0.00023855 -0.011653 0.10594 -0.032358 -0.0050073 -0.0015928 -0.0017253 0.00039403
0.0019393 0.00025661 0.00073856 -0.00017167
-0.00024937 0.0030815 -0.0050132 -0.0015422 -0.12426 0.04126 0.00046375 -0.0026867
7.751e-05 0.00026296 -0.0013271 0.00049566
-0.00030887 -0.00012088 -0.0017168 0.00039853 0.00048643 -0.0026782 -0.089942 0.18075
0.0027685 -0.012998 -0.0020259 0.0021281
-0.0023589 0.0018794 0.0019797 0.00023347 5.9996e-05 0.00029608 0.0026594 -0.013029
-0.083997 -0.087277 0.011444 -0.0017334
0.0003787 -0.0016822 0.00074805 -0.0001972 -0.0012859 0.00060461 -0.0020532 0.0021551
0.011342 -0.0016975 0.077439 0.013168
2780000000 -0.046706 0.086846 -0.004698 -0.010145 9.3139e-05 0.0012803 0.00048327 -0.00048733
0.00071457 0.0028733 -0.00068031 -0.0016229
-0.0046858 -0.010136 0.10427 -0.044439 -0.0040077 -0.00016914 -0.00030848 0.0017299
0.0018043 -0.0011475 0.00021771 -0.00018699
0.00010023 0.0012594 -0.0040279 -0.00012802 -0.12119 0.071663 -0.0019936 -0.0018682
2.3807e-05 -0.00034493 -0.00051657 0.00093339
0.00047664 -0.00048267 -0.00028346 0.0017045 -0.002003 -0.0018512 -0.060053 0.20288
-0.0023991 -0.012727 -0.00062775 0.0021528
0.0008094 0.0028968 0.0018208 -0.001158 6.4311e-05 -0.00036715 -0.0024061 -0.01272
-0.099051 -0.053916 0.010067 -0.0062855
-0.00071754 -0.0016054 0.00019733 -0.00015293 -0.00055394 0.00088745 -0.00069596 0.002192
0.010147 -0.0062877 0.081694 0.031538
2840000000 -0.031358 0.10167 -0.0076207 -0.0069302 0.0016001 0.002064 -0.00043435 0.00013861
0.0014067 0.0012964 -0.0016691 0.00019195
-0.0075956 -0.0069449 0.10245 -0.037977 -0.0036237 0.0010992 0.00064607 0.00098675
-0.00013357 -0.0016713 -1.8117e-06 9.2745e-06
0.0015764 0.0020757 -0.0036055 0.0011347 -0.11454 0.097613 -0.0016715 0.00019541
0.00033383 0.00026933 0.0010352 0.0010405
-0.00043443 9.3994e-05 0.0006623 0.00095986 -0.0016637 0.00017399 -0.02389 0.21792
-0.0059971 -0.010169 0.00031028 0.0011391
0.0013914 0.0012322 -0.00015635 -0.001673 0.00030847 0.00026162 -0.0060767 -0.010147
-0.10231 -0.022372 0.0075535 -0.0069832
-0.0016539 0.00019977 9.1182e-07 -4.1859e-05 0.0010218 0.0010756 0.0002899 0.0011371
0.0074731 -0.0069683 0.096217 0.047244
2900000000 -0.017219 0.12135 -0.0087962 -0.0028716 0.0019598 0.00010855 0.00050678 -0.00087214
0.0023893 -0.0011127 -0.0007918 0.00012249
-0.0087777 -0.0028782 0.082877 -0.045887 -0.0014506 0.0026067 0.0009801 0.00031267
-0.00063536 -0.0013725 -0.00013841 -5.8968e-05
0.0019892 6.2693e-05 -0.0014233 0.002643 -0.097311 0.13045 -0.00082425 5.474e-05
-0.00024402 -0.00093557 0.0017085 -0.00048477
0.00049456 -0.00087146 0.00099609 0.00030415 -0.00077029 3.8229e-05 0.013306 0.22074
-0.0089624 -0.0067336 0.0010428 0.0020104
0.0023848 -0.0010933 -0.00067647 -0.0013551 -0.00019584 -0.00098182 -0.0089933 -0.0066618
-0.10078 0.016609 0.0056026 -0.01033
-0.00080921 0.00016492 -0.00010518 -1.312e-05 0.001759 -0.00062826 0.0010341 0.0020738
0.0056152 -0.010246 0.1105 0.051667
2960000000 0.004222 0.13272 -0.0086357 0.00069019 0.0006107 0.0012063 -0.00058196 -0.00059058
-1.6554e-05 -0.0017515 -0.00068968 0.00042456
-0.0086517 0.00066646 0.091873 -0.045412 -0.00084172 0.0012791 0.0011768 -0.00015133
-0.0011743 -0.00061386 0.00028778 0.00029698
0.00064135 0.0012234 -0.0008086 0.0013111 -0.077955 0.16129 -0.00071575 0.00080097
-0.00016784 0.00092222 0.00023855 -0.0024634
-0.0006015 -0.00062217 0.0011631 -0.00018076 -0.00073223 0.00085046 0.055718 0.22733
-0.0094421 -0.0016699 0.0016634 0.00041805
-2.0782e-05 -0.0017822 -0.0011827 -0.00059143 -0.00022946 0.00097488 -0.0094242 -0.0016878
-0.088745 0.048757 0.00071082 -0.011559
-0.00065807 0.00038928 0.00024936 0.00028636 0.00024591 -0.002412 0.0017348 0.00043015
0.00076264 -0.011692 0.1303 0.062699
3020000000 0.022472 0.14677 -0.0062182 0.0037689 0.0011751 -0.00044991 -0.00072561 -0.00010532
-0.0006928 0.00017882 -0.00032935 0.00057607
-0.0062014 0.0037732 0.080365 -0.033951 -0.00048308 0.00013527 0.0003727 -0.0011002
-0.0018189 0.00051688 0.0006913 -0.00019645
0.0011784 -0.00048418 -0.00048211 0.0001654 -0.056769 0.18561 -0.0002327 0.0010825
0.00067304 -1.3871e-05 -0.00082728 -0.0014923
-0.00073709 -0.00017656 0.00035093 -0.0010959 -0.00027411 0.0010783 0.094624 0.21977
-0.0088259 0.0010263 0.00040419 0.0005836
-0.00074556 0.00018706 -0.001803 0.00054918 0.00068759 -7.1085e-05 -0.008797 0.0010842
-0.071676 0.077762 -0.0013836 -0.010214
-0.00039 0.00062128 0.00075496 -0.00018405 -0.00074709 -0.0015037 0.00031265 0.00052401
-0.0014225 -0.010125 0.15032 0.059369
3080000000 0.049574 0.15632 -0.0043988 0.0059663 0.0014336 3.2256e-05 -0.00065932 -0.00013638
-0.00039242 0.00013898 2.7781e-05 0.00038651
-0.004424 0.0059707 0.077779 -0.028204 -0.00036133 0.0005614 -0.00031308 -0.00022337
-0.00011607 0.0010739 -0.00022801 -0.00059379
0.0013813 -8.2199e-06 -0.00034071 0.00058517 -0.018953 0.2072 -0.00066224 -2.4864e-05
0.00047527 0.0004537 -0.002042 -0.00048056
-0.00064105 -8.9226e-05 -0.00031145 -0.00021735 -0.00068535 -3.0408e-05 0.12799 0.21187
-0.0061571 0.0046984 0.0019117 0.00017827
-0.00037038 0.00017294 -7.7882e-05 0.00107 0.00050386 0.00041176 -0.0061217 0.0046905
-0.042943 0.10932 -0.0065523 -0.0091186
0.00010637 0.0003228 -0.00023932 -0.00058728 -0.0021488 -0.00038462 0.0020012 0.00022007
-0.0064236 -0.0091366 0.16376 0.066066
3140000000 0.078387 0.15986 -0.00095649 0.0075068 0.0026854 -0.0013971 -0.001172 0.0008756
0.0014227 0.00055102 7.6157e-05 -9.3844e-05
-0.00096459 0.0074818 0.073615 -0.029936 -0.001107 0.00034139 0.00065166 -0.000199
8.9325e-05 0.0007997 0.00072811 -0.00042236
0.0027327 -0.0014263 -0.001118 0.00035676 0.023815 0.22708 0.00017144 0.0018739
0.0011896 -0.00099776 -0.0027694 0.00094287
-0.001142 0.00085658 0.00062229 -0.00021345 0.00018554 0.0019088 0.16317 0.18599
-0.0030913 0.0060701 0.00088726 -0.0012211
0.001443 0.00051515 9.6357e-05 0.00083347 0.001248 -0.00095903 -0.0030564 0.006103
-0.025872 0.12908 -0.0082295 -0.0044914
3.6591e-05 -1.3772e-05 0.00074292 -0.00035584 -0.0027473 0.00095285 0.00088263 -0.0013018
-0.0083425 -0.0044223 0.18813 0.057143
3200000000 0.11059 0.17011 0.0039865 0.0064717 0.00087213 -0.0028554 -0.00026391 0.0020393
0.00042208 -0.0017435 0.00021305 0.00064916
0.0039791 0.006465 0.083965 -0.028317 -0.00087374 0.00065866 -0.00042819 -0.00087095
0.00080754 0.0012868 -0.00046503 -0.00095423
0.00083693 -0.0028508 -0.00085142 0.00065755 0.067699 0.23155 0.001201 0.00067389
-0.00033554 -0.0021966 -0.0012664 0.0025728
-0.00027543 0.0020878 -0.00043111 -0.00087676 0.0011712 0.000691 0.18334 0.16358
-0.00021432 0.006083 0.00033457 -0.0013914
0.00042904 -0.0016912 0.00085086 0.0012111 -0.00034252 -0.0022339 -0.00017529 0.0060148
0.014656 0.14881 -0.0092395 -0.001376
0.00023888 0.00062039 -0.00050925 -0.0010107 -0.0012617 0.0026104 0.00034982 -0.0013066
-0.009136 -0.0015015 0.2042 0.056405
3260000000 0.14291 0.162 0.0043084 0.0031668 -0.00086684 -0.0024509 0.0011297 0.00098508
0.00030504 -0.0018325 -0.00018557 -0.00014498
0.0043108 0.0031716 0.091967 -0.031529 -0.001535 0.0021777 -0.00014172 -0.00013464
0.00078126 -0.00064024 -0.00088874 0.00025323
-0.00089384 -0.0024368 -0.0015514 0.0021687 0.11867 0.22676 0.00039429 1.2334e-05
-0.0007536 -0.0012449 0.00055763 0.0018566
0.0011537 0.00090224 -0.0001472 -0.0001354 0.00043471 -4.8751e-05 0.21082 0.12618
0.0025871 0.0052476 -0.00095173 -0.001732
0.00029672 -0.0018023 0.00077653 -0.00060393 -0.00075176 -0.0011273 0.002671 0.0052786
0.041191 0.15703 -0.0073055 0.0038639
-0.00012851 -0.00017297 -0.00091095 0.00030219 0.00054474 0.0017791 -0.00092687 -0.0017912
-0.0073319 0.0039611 0.23351 0.046461
3320000000 0.17326 0.15607 0.0073301 0.0013075 -0.00038125 -0.0015145 0.00080917 0.0002464
-0.0017623 -0.0012845 0.0003512 0.00023646
0.0073018 0.0013121 0.098866 -0.027927 0.0010254 0.002253 -0.00033118 -0.00054354
-0.00032839 -0.00020639 -0.00044367 0.00016815
-0.0004448 -0.0015368 0.0010886 0.0022608 0.16659 0.21772 0.00036115 -0.00036412
-0.0011303 5.3862e-05 0.00050399 0.001001
0.00079704 0.00026083 -0.00033515 -0.00054729 0.00038822 -0.00029473 0.21895 0.095813
0.0033667 0.0034972 -0.0011019 0.00047448
-0.0017796 -0.0012441 -0.00032915 -0.00024568 -0.0011707 -9.5459e-05 0.0033746 0.0034736
0.073872 0.1586 -0.0037524 0.004934
0.0002991 0.0002049 -0.0004185 0.00019541 0.00046048 0.00093997 -0.0011358 0.00056016
-0.0037798 0.0047752 0.2499 0.033568
3380000000 0.20889 0.13896 0.0056192 -0.0022072 -0.0010964 0.00050813 0.0010954 0.00018971
-0.0015089 0.00072443 0.00042108 -0.00015937
0.0056359 -0.002177 0.10988 -0.035493 0.00021901 0.0027376 -0.0012261 -0.00066526
-0.00017084 0.00010105 -0.00077224 0.00040947
-0.0011308 0.00051213 0.00024866 0.0027748 0.20756 0.19535 0.00073906 -0.00037338
-0.0019086 0.00052424 0.0010023 0.0012536
0.0010665 0.00015139 -0.0012193 -0.00065734 0.00075979 -0.00042338 0.23391 0.063973
0.0059275 0.0028832 -0.00025618 2.897e-05
-0.0015882 0.00076899 -0.00019654 0.00012424 -0.0019663 0.00051054 0.0059518 0.002883
0.11756 0.14942 -0.0012265 0.0056825
0.00046264 -0.00015778 -0.00074407 0.00042312 0.001048 0.0012247 -0.00021659 4.5757e-05
-0.0012036 0.0057636 0.27898 0.014789
3440000000 0.24013 0.11679 0.0046704 -0.0040676 -0.00063616 -0.0016004 0.00086602 8.1647e-05
-0.0011432 0.0015843 0.00066998 0.00015034
0.0046532 -0.0040482 0.10354 -0.040939 0.0032547 0.0019861 -0.0010495 0.001067
6.9497e-05 0.00048748 5.4528e-05 0.00076137
-0.00071481 -0.0016069 0.0033062 0.0019731 0.2454 0.16728 -0.00029079 -8.6488e-05
-5.1539e-06 0.001288 0.00076656 0.0007751
0.00092743 0.00015683 -0.0010588 0.0010782 -0.00031555 -3.1017e-05 0.23549 0.030467
0.0067453 -0.0002826 -0.00026587 0.00028578
-0.0011308 0.0016334 6.91e-05 0.00043205 0.0001364 0.0013828 0.0067434 -0.00033162
0.14761 0.13971 0.003513 0.0038767
0.00072549 0.000148 0.00010898 0.00082855 0.00082358 0.00087751 -0.00031694 0.00021758
0.0036068 0.0039069 0.29595 -0.01534
3500000000 0.27233 0.085107 0.0025331 -0.0049016 -0.0016671 0.0014927 0.00096495 -0.0008808
-0.0011377 0.0013284 0.00085845 -0.00083544
0.0025441 -0.0049203 0.11591 -0.06481 0.0031774 0.0009404 -0.0003113 0.00075464
0.00065955 -2.0281e-05 -4.7184e-05 0.00020199
-0.0015984 0.0015044 0.0031544 0.0008294 0.2755 0.13328 -4.7126e-05 -0.00024907
0.00014498 0.00081473 0.0013623 5.7622e-05
0.00096805 -0.00087542 -0.00032245 0.00072545 -5.8438e-05 -0.0003401 0.23935 0.0037193
0.0071114 -0.0027275 0.00038932 -0.00013195
-0.0010848 0.0013598 0.00064934 3.3512e-05 4.1075e-05 0.00087905 0.0071338 -0.0027812
0.19328 0.11168 0.0034461 0.0014781
0.00077681 -0.00073129 -3.53e-05 0.00013651 0.0013951 -5.1735e-05 0.00036226 -0.00014143
0.0032354 0.0013215 0.31652 -0.042757
3560000000 0.29071 0.050361 0.0001076 -0.0061035 -0.00014054 -0.00097591 0.00068502 0.00011194
0.0017227 0.001845 -0.00029946 -0.0012143
0.00012795 -0.0060944 0.11021 -0.070153 0.005708 -0.00091037 0.0003328 0.00068057
0.00063086 -0.00024121 0.00017867 0.00036461
-0.00017135 -0.00092396 0.0057475 -0.00095441 0.30312 0.090277 -0.00027307 -0.0002358
0.00069903 0.00048037 0.0013704 -0.00078978
0.00061929 0.00012404 0.00038751 0.00064819 -0.00024961 -0.00016018 0.22995 -0.032737
0.0057013 -0.0061128 -0.00080387 -0.00077434
0.0018009 0.001884 0.00057611 -0.00029127 0.00088603 0.00052905 0.0056979 -0.0061259
0.2144 0.098109 0.0033931 -0.0013365
-0.00019036 -0.0013015 0.00019846 0.00032084 0.0014085 -0.00066687 -0.00085359 -0.00078344
0.0035086 -0.0012597 0.3284 -0.083464
3620000000 0.30664 0.012364 -0.0013382 -0.0037159 -0.0021304 -0.00022473 0.00010908 -0.0019645
-9.245e-05 0.00077602 -0.00038726 -0.00095458
-0.0013234 -0.0036929 0.11064 -0.0998 0.003621 -0.0039053 0.00034569 0.00054768
-0.00037686 -0.00089201 0.00051867 0.00042151
-0.0021501 -0.00017252 0.003576 -0.004021 0.31562 0.045645 6.724e-05 -0.00085459
-0.00031993 0.00020356 0.00084774 -0.00076553
0.00011663 -0.0019569 0.00032265 0.00057313 0.00010429 -0.00084946 0.21881 -0.062893
0.0019159 -0.007161 -0.0011337 0.00097172
-5.0293e-05 0.00074258 -0.00032673 -0.00084933 -0.00045398 8.3972e-05 0.001835 -0.0071312
0.23783 0.054972 0.0012717 -0.002201
-0.0005245 -0.00088985 0.00051432 0.00036645 0.0008417 -0.0007714 -0.0010918 0.0010015
0.0013991 -0.0023178 0.32965 -0.11784
3680000000 0.31014 -0.032047 -0.0035965 -0.0039788 -0.0011811 0.0017053 -0.0012842 -0.00020487
0.0015571 -0.00015605 -0.0013466 -0.00075595
-0.0035844 -0.0039666 0.10589 -0.11656 0.001288 -0.0046057 0.00078041 0.00024375
-0.00054088 -0.00073312 0.00073765 0.00027284
-0.0011336 0.0017087 0.0011936 -0.004639 0.3263 -0.0040522 -0.00084016 -0.00061987
0.0012237 0.0008059 0.00083282 -0.001832
-0.0013805 -0.00020063 0.00078684 0.00020007 -0.00092733 -0.00060338 0.2053 -0.096735
8.8303e-05 -0.0070484 -0.0010201 0.0011071
0.0015546 -0.00017255 -0.00057445 -0.00064166 0.0013033 0.00077507 4.5738e-05 -0.0070543
0.25677 0.029984 0.0016399 -0.0023903
-0.001343 -0.00070631 0.00069045 0.00026094 0.00070621 -0.0017645 -0.00098428 0.0011175
0.0015268 -0.0022004 0.32944 -0.16296
3740000000 0.31185 -0.067275 -0.003193 -1.9018e-05 -0.0021798 0.0027386 -2.8128e-05 -0.00068236
-0.00073543 0.00013913 -0.0011943 0.00055321
-0.0032312 -2.9822e-05 0.097085 -0.13861 0.00071594 -0.0053254 0.00032695 -0.00023792
-0.00023895 -0.00026492 0.00071114 -4.286e-05
-0.0020562 0.0026577 0.00058731 -0.0053305 0.32924 -0.043647 -0.00068247 -0.00014947
8.0011e-05 0.00019687 -0.00090592 -0.0014563
4.3338e-05 -0.00068365 0.00032361 -0.00026808 -0.00070195 -0.00020925 0.1839 -0.12059
-0.0020203 -0.0059389 0.00078152 0.002934
-0.00076848 0.00013536 -0.00016075 -0.00020826 2.5449e-05 8.4674e-05 -0.0020493 -0.0059516
0.26355 -0.0087961 -1.1295e-05 -0.0021591
-0.0011734 0.00043845 0.00076864 2.2713e-06 -0.00076707 -0.0015055 0.0007994 0.0030076
6.6424e-05 -0.0021033 0.31462 -0.2022
3800000000 0.306 -0.11264 -0.002332 0.00062303 0.00085117 0.003974 -0.0011782 -0.0014904
0.0013005 0.00087237 -0.0010285 0.00054519
-0.0023414 0.00062108 0.08591 -0.15338 -0.0022913 -0.0048373 2.4732e-05 0.00011767
-0.0010602 -0.0004182 0.0010672 1.0201e-05
0.00097717 0.0039762 -0.0023223 -0.0048322 0.32514 -0.085299 -0.00061665 0.00034602
0.00086664 -0.00010552 -0.0010562 -0.00072333
-0.0012459 -0.0014711 7.7908e-05 0.0001221 -0.00065096 0.00042587 0.17429 -0.14603
-0.003391 -0.0048709 0.0015548 0.0015544
0.0013233 0.00086878 -0.0011585 -0.00036837 0.0009537 -9.662e-05 -0.0034253 -0.0048801
0.27558 -0.051232 0.00098434 -0.00066037
-0.00097523 0.0006491 0.00111 -2.1648e-05 -0.0010876 -0.00059286 0.0016143 0.0015816
0.00087201 -0.00081167 0.30665 -0.24366
3860000000 0.29478 -0.14452 -0.0010614 0.0012581 0.002683 0.002084 -0.0021128 0.0011553
0.00070454 -0.0010199 -0.00040439 0.0015887
-0.001053 0.0012782 0.066625 -0.16283 -0.0033729 -0.0048788 0.00054173 -0.00062812
-0.00091014 0.0014174 0.00055611 -0.0012535
0.0026853 0.0020439 -0.0034475 -0.0048593 0.3056 -0.12498 -0.00092119 0.00086226
0.00050155 -0.00085101 -0.00056788 -3.7493e-05
-0.0020756 0.0011592 0.0005293 -0.00061747 -0.00090182 0.00082961 0.14608 -0.16051
-0.0032988 -0.00465 0.0020829 0.0013497
0.00070795 -0.00094805 -0.00084153 0.0013994 0.00034271 -0.00085019 -0.0032514 -0.00466
0.27127 -0.081593 0.0003754 -0.0029551
-0.00044396 0.0015206 0.00053913 -0.0011808 -0.00064105 -0.00010525 0.0020284 0.0013212
0.00029299 -0.0028159 0.28337 -0.28201
3920000000 0.28016 -0.18437 0.0014948 0.00032313 0.0038899 0.0024 3.4457e-05 0.00096651
0.00044832 2.8747e-05 0.00078596 -2.0739e-05
0.0014737 0.00034346 0.03918 -0.17877 -0.0049318 -0.0031499 -0.00041834 -8.414e-05
0.00035357 0.00030605 -0.00046619 -0.00025898
0.0038954 0.002368 -0.0049004 -0.0030856 0.29866 -0.15872 0.00013846 0.0012191
0.0016266 -0.0010133 -0.00074449 -0.00018401
3.0087e-05 0.00092412 -0.00040996 -9.999e-05 6.0544e-05 0.0012324 0.12577 -0.17134
-0.0043318 -0.0039371 0.0022793 -0.00062881
0.00040329 0.00011177 0.00034414 0.00023313 0.0016334 -0.0011637 -0.0043331 -0.0038735
0.26221 -0.13178 0.00065406 -0.00187
0.00077168 4.8624e-05 -0.00044583 -0.00031273 -0.00063377 -0.00022957 0.002355 -0.00051068
0.00079003 -0.0018214 0.26207 -0.30788
3980000000 0.25227 -0.21999 0.0019528 -0.0026931 0.0049827 -0.00061916 1.9215e-05 0.0011224
0.0011052 -0.0018169 7.1267e-05 0.0001859
0.0019664 -0.0026803 0.016773 -0.19196 -0.0054466 -0.0011876 0.00078577 0.00043891
0.0002445 0.00036532 3.7682e-05 -0.0010286
0.0049832 -0.00075461 -0.0054436 -0.0010926 0.26976 -0.18883 0.001484 6.1545e-05
-0.0012836 -0.0010405 -0.00050878 -0.00074969
6.1723e-05 0.0011646 0.00081175 0.00041974 0.0015071 0.00015809 0.089929 -0.19291
-0.0048841 -0.0039108 0.0011452 -0.00077659
0.0010718 -0.0018888 0.00027893 0.00031213 -0.0012137 -0.00098655 -0.0048892 -0.0039341
0.24813 -0.16096 0.0011422 -0.0049392
8.3332e-05 0.0001923 6.9562e-05 -0.0010036 -0.00059141 -0.00077232 0.0011562 -0.00091457
0.00097726 -0.005006 0.22752 -0.34661
4040000000 0.22495 -0.24521 -0.00028047 -0.0038426 0.0034007 -0.0030386 0.00027236 0.00013618
-0.00048153 -0.00090867 0.00080074 0.00021185
-0.00028386 -0.003847 -0.0087577 -0.19914 -0.0045286 0.00035809 0.00020479 -0.0010213
7.2048e-05 -3.2232e-05 -0.0011499 -0.00028738
0.003398 -0.0030815 -0.0045733 0.00042678 0.24728 -0.22206 0.00030508 -0.00036315
-0.0010034 -0.00018498 -0.0013519 0.0001351
0.00016143 0.00012065 0.00019741 -0.0010024 0.00029611 -0.00041018 0.067793 -0.18756
-0.0068346 -0.0015281 0.0017357 -0.00053642
-0.00044648 -0.00082573 6.4888e-05 -1.2647e-05 -0.00097856 -0.00014141 -0.0068641 -0.0014212
0.23474 -0.19382 -0.002905 -0.0033799
0.00067256 0.00010222 -0.0012827 -0.00022882 -0.0012621 0.00011122 0.0018709 -0.0004628
-0.0027924 -0.0033873 0.18989 -0.36405
4100000000 0.19511 -0.26854 -0.0031301 -0.0029439 0.00092577 -0.0036104 -0.00028401 6.1518e-05
0.00035263 -0.0019878 0.00064683 0.0003303
-0.0031307 -0.0029599 -0.034406 -0.20196 -0.0045136 0.00098377 -0.00023037 -0.00030778
0.00069861 0.00043688 -0.00053264 3.6729e-05
0.00082161 -0.0036161 -0.0044822 0.0010374 0.22496 -0.24804 3.3776e-05 -0.00022929
-0.00040525 -0.0004398 -0.0013519 0.00048062
-0.00024866 0.00010122 -0.0002496 -0.00028224 6.5938e-05 -0.00018588 0.034691 -0.20099
-0.006105 0.00071618 0.00093849 -0.0014506
0.00031812 -0.0020846 0.00066536 0.00041174 -0.00045348 -0.00044179 -0.0059836 0.00061101
0.21677 -0.21892 -0.0021734 -0.0048365
0.00074099 0.00031223 -0.0004887 -6.3068e-05 -0.0013503 0.00043073 0.0007897 -0.0015237
-0.0023156 -0.004781 0.15624 -0.39071
4160000000 0.16601 -0.28581 -0.003583 -0.0021201 -0.00027636 -0.0030735 0.00065052 -0.00011558
-0.0038196 -0.00048288 0.0012278 -0.00092148
-0.0035694 -0.0021424 -0.05983 -0.19772 -0.0047066 0.0024239 -0.00044857 -0.00025377
0.00031515 -0.00056916 -0.0010629 0.00028146
-0.00024646 -0.0030509 -0.0046422 0.0025416 0.19258 -0.26294 0.00044396 -0.00032587
-0.0011175 -0.00037584 -0.0011017 0.00096738
0.00059775 -0.00017732 -0.00045688 -0.00025518 0.00047792 -0.0003887 0.010176 -0.18856
-0.0056587 0.0017858 0.0010128 -0.0021364
-0.0038973 -0.00026109 0.00040561 -0.00051592 -0.0010937 -0.00034281 -0.0056688 0.0018761
0.18101 -0.25231 -0.0052174 -0.0027807
0.0010531 -0.0010074 -0.0010618 0.00033867 -0.0010063 0.0010089 0.00098886 -0.0019474
-0.0049408 -0.0027035 0.10736 -0.39904
4220000000 0.13773 -0.30175 -0.0047683 4.9397e-05 0.00020742 -0.0036156 -0.0003025 -0.00032526
-0.00061339 0.0012147 0.00036091 -0.0015197
-0.0047652 5.2467e-05 -0.095826 -0.18757 -0.0025043 0.0031485 -0.00018433 -0.00013592
0.00024776 -7.3844e-05 -0.00075932 0.0012411
0.0001478 -0.003637 -0.0024496 0.0031987 0.1636 -0.28959 7.4329e-05 -3.6009e-05
0.00026388 0.00010838 -5.275e-05 0.0011027
-0.00033179 -0.0002755 -0.00015467 -0.00010902 3.8699e-05 -1.0296e-06 -0.013383 -0.18667
-0.0045144 0.0022435 -0.00020441 -0.0024003
-0.00053402 0.0011331 0.00015482 -0.00017672 0.00021633 0.00010336 -0.0043701 0.0022156
0.1659 -0.27489 -0.0042747 -0.0025182
0.00049769 -0.0014592 -0.000748 0.0012332 -6.0976e-05 0.0011497 -0.00010938 -0.0026116
-0.0044256 -0.002834 0.079239 -0.41272
4280000000 0.106 -0.31063 -0.0027635 0.0019789 -0.0018544 -0.004339 -0.00033878 0.00080336
-0.00036852 0.0010808 -0.00059398 -7.5653e-05
-0.0027354 0.0019263 -0.12121 -0.19189 -0.0027454 0.0030329 -0.00085122 -0.00032559
0.00015276 0.0001641 0.00053557 0.00064319
-0.0019203 -0.0043554 -0.0027519 0.003094 0.13312 -0.29671 0.0007947 -0.00017852
-0.00099625 0.00083751 -0.00019209 0.0007565
-0.00033611 0.00075724 -0.00086242 -0.00032202 0.00084353 -0.00017513 -0.050867 -0.17156
-0.004763 0.0024417 -0.00034976 -0.0022359
-0.00044385 0.0011029 0.00018829 0.00022363 -0.00099141 0.00076972 -0.0047442 0.0025466
0.1163 -0.2939 -0.0065364 -0.00046468
-0.00061336 -0.00014344 0.00059796 0.00066769 -0.00028553 0.00075971 -0.00050786 -0.0021833
-0.0066467 -0.00013644 0.028751 -0.41685
4340000000 0.078582 -0.3192 -0.0016046 0.0019471 -0.0025768 -0.0015635 0.00036845 0.00053959
-2.8302e-05 0.00066898 -0.00023293 -0.00080273
-0.0015671 0.0019275 -0.14162 -0.16584 -0.00199 0.0040084 -0.00015835 0.00052324
-0.0001159 -0.00019218 0.00058195 0.00046975
-0.0025853 -0.0015348 -0.0020233 0.0040255 0.096766 -0.31372 -0.00040624 -0.0009218
0.00016792 0.00080197 0.00069499 0.0018788
0.00030742 0.00060459 -0.00015268 0.00052437 -0.00049723 -0.00087847 -0.068885 -0.16904
-0.0046154 0.0035463 -0.0015222 -0.0024208
0.00011697 0.00064626 -0.0001831 -0.00023934 0.00021425 0.00081596 -0.0045602 0.0036354
0.089314 -0.31721 -0.0051927 0.0021305
-0.00031477 -0.00078936 0.00055595 0.00039156 0.00071406 0.0017907 -0.0013936 -0.0023758
-0.0047585 0.0019222 -0.0045851 -0.41135
4400000000 0.047724 -0.32427 -0.00067496 0.0011934 -0.0028389 -0.0015067 0.00089131 0.0012476
3.5262e-05 0.00062921 -0.00019649 -0.00047507
-0.00068451 0.0012135 -0.17067 -0.1556 -0.0012144 0.0041465 -0.0004348 0.00046652
3.3299e-05 -0.00033866 0.00075056 0.00021531
-0.0028027 -0.0014553 -0.001169 0.0041351 0.067322 -0.31938 -8.4654e-05 -0.00021643
0.00062035 0.00013207 0.00095573 0.0015204
0.00091742 0.0011802 -0.00044998 0.00045978 5.6137e-07 -0.00027932 -0.093386 -0.15612
-0.0033473 0.0054153 -0.0022689 -0.0013065
-9.0856e-05 0.00063165 2.8028e-05 -0.00032138 0.00058117 9.6251e-05 -0.0033528 0.0053377
0.055598 -0.32764 -0.0046295 0.0012368
-0.00011998 -0.00051021 0.00078784 0.00017592 0.0010328 0.0014752 -0.0022148 -0.0014523
-0.0050573 0.0011078 -0.051234 -0.41537
4460000000 0.012624 -0.32426 -0.00084154 4.3157e-05 -0.004096 -0.00067466 0.00132 -0.00068645
-0.00051884 0.0014444 -0.00087577 -0.0004546
-0.00087903 6.6193e-05 -0.19206 -0.12567 -0.00040921 0.0044562 -0.00028706 0.00077413
-0.00025256 -0.0004582 0.00038327 -0.00044954
-0.0041239 -0.00064842 -0.00033445 0.004444 0.042379 -0.32616 -0.0003301 -0.00046106
0.0002544 0.00039935 0.0021434 0.00061024
0.0012874 -0.0006516 -0.00029402 0.00078087 -0.0004033 -0.00048045 -0.10657 -0.13473
-0.0016763 0.006161 -0.0022463 -0.0010616
-0.00053146 0.0014494 -0.00021006 -0.00043515 0.00036421 0.00047053 -0.0016531 0.0061644
0.0195 -0.32074 -0.0042022 0.0031618
-0.00089451 -0.000502 0.00040468 -0.00049665 0.0020462 0.00061603 -0.0023928 -0.00095393
-0.0039956 0.0034302 -0.089946 -0.39652
4520000000 -0.011856 -0.32503 -0.00064926 -0.00037861 -0.0037087 0.00032403 0.00068699 -0.00014926
0.0019524 8.8001e-05 -0.00067387 0.0009268
-0.00065373 -0.00039432 -0.21651 -0.10875 0.00075798 0.0047895 0.00056182 0.00084526
-0.00028023 -1.648e-05 9.62e-05 -0.00022406
-0.0037648 0.00038053 0.0008168 0.0048022 0.011367 -0.3239 -0.0010917 0.00052913
0.00089776 -0.00053045 0.0017407 -0.00075858
0.00072042 -0.00019631 0.00057064 0.00081793 -0.0010573 0.00059582 -0.12442 -0.12547
-0.00059413 0.0058855 -0.003214 -0.00019728
0.0018931 5.2789e-05 -0.00031022 -2.3804e-05 0.00077988 -0.00055346 -0.00049504 0.005966
-0.028711 -0.3314 -0.0025978 0.0035131
-0.00056013 0.0010089 5.5403e-05 -0.00015289 0.0017583 -0.00077566 -0.0030473 -0.00024457
-0.0026416 0.0031861 -0.12002 -0.39523
4580000000 -0.04984 -0.31778 -0.0014053 -0.000341 -0.0027522 0.0025555 0.00072407 -0.00031035
0.00023395 -5.3455e-05 -0.00071809 0.00077132
-0.0013726 -0.00033881 -0.23473 -0.08227 0.00086519 0.004002 0.00060167 -0.00015544
-0.00011544 0.00029101 0.00011002 -0.0001093
-0.0027457 0.0025097 0.00091073 0.0040367 -0.020698 -0.32068 -0.00037407 0.00056549
-0.00011548 0.00010936 0.0016409 -0.0012189
0.0006913 -0.00033032 0.00059607 -0.00013358 -0.0003857 0.00051006 -0.13486 -0.1004
0.0020976 0.005522 -0.0025967 0.0010638
0.00020633 -4.6852e-05 -4.9152e-05 0.000351 -0.00022644 0.00024109 0.0020525 0.0054948
-0.054624 -0.33519 -0.0023781 0.0036312
-0.00076222 0.00069628 0.00016387 -0.00017944 0.0016947 -0.0011571 -0.0027143 0.00099097
-0.0024757 0.0039017 -0.16433 -0.36487
4640000000 -0.075456 -0.31105 -0.0022894 -0.0015578 -0.003129 0.0025937 0.00060196 -0.0013734
0.001565 -0.00044619 5.3734e-05 0.0010761
-0.0022808 -0.0015554 -0.24528 -0.0546 0.0016277 0.0040199 0.00074993 0.0002529
-0.00033304 0.00034669 0.00010059 -0.00076146
-0.0031014 0.0026515 0.0016719 0.0040426 -0.044368 -0.31546 0.00030968 0.00080337
0.0011713 0.00033044 0.00013846 -0.0023855
0.00060839 -0.0013574 0.00075553 0.00025045 0.00030644 0.0008485 -0.14029 -0.08612
0.0033487 0.0037273 -0.0025316 0.001843
0.0015771 -0.00049845 -0.000371 0.00035755 0.0011737 0.00014213 0.0034258 0.0037262
-0.087621 -0.31802 -0.002385 0.0040605
0.00013023 0.0011516 8.0172e-05 -0.00067391 0.00010309 -0.0023578 -0.002423 0.0019584
-0.002312 0.0039692 -0.18326 -0.35472
4700000000 -0.10317 -0.30617 -0.0039184 -0.00011446 -0.0015119 0.0046549 -0.00094851 -0.00093514
0.001002 -0.00053678 0.00098373 0.00081212
-0.003914 -0.00010751 -0.25707 -0.035674 0.0028666 0.0039892 0.00041123 -0.00045838
0.00032868 0.00052753 -0.00020241 -0.00013562
-0.0014997 0.0046489 0.0028973 0.0039509 -0.075884 -0.30925 -0.00015501 0.0005651
0.00039439 -0.00049979 -1.8835e-05 -0.0014346
-0.00096673 -0.00089731 0.00041692 -0.00049342 -0.00015449 0.00050982 -0.15721 -0.065261
0.0032272 0.0020344 -0.0013314 0.0024485
0.0009331 -0.00048058 0.00034651 0.00052139 0.00041211 -0.00041065 0.0031654 0.001963
-0.12548 -0.30908 -0.0010358 0.004053
0.0010023 0.00076415 -0.00021746 -0.00017507 -2.9883e-05 -0.0014856 -0.0013015 0.0024028
-0.0011281 0.0040995 -0.22687 -0.32553
4760000000 -0.13298 -0.29112 -0.0047321 0.0011098 0.000553 0.0048462 -0.00077116 -0.0004704
0.00045171 -0.0011997 0.0010431 -0.00044491
-0.0047599 0.0011265 -0.25232 0.0068457 0.0033333 0.0030713 6.8521e-06 -0.00064469
0.0002483 8.9632e-06 3.3446e-05 -0.00018957
0.00055948 0.0047958 0.0033382 0.0030348 -0.10614 -0.29474 0.0008458 0.00040472
0.00072211 -0.00021615 -0.0013621 -0.00086429
-0.00075123 -0.0005322 1.2794e-05 -0.00063357 0.00074702 0.00040904 -0.151 -0.048784
0.0021506 0.0012517 -0.00068053 0.0027434
0.00031688 -0.0011733 0.00032396 1.3653e-05 0.00078973 -0.00012136 0.0022901 0.0012158
-0.15869 -0.29024 -0.00055678 0.0044039
0.0010675 -0.00045587 5.3518e-05 -0.00017931 -0.0014201 -0.00088092 -0.00074418 0.0027999
-0.00049276 0.0043918 -0.23803 -0.30328
4820000000 -0.15988 -0.27727 -0.0051835 0.0026611 0.0017254 0.0031452 -0.00085904 -0.00043859
0.00030667 -0.00082361 0.00026721 -0.00040947
-0.0052129 0.0026252 -0.26368 0.029096 0.0042863 0.0030525 -6.6398e-05 -0.00038739
0.00038409 -8.8543e-05 -0.00026099 -0.00042727
0.0018225 0.0031037 0.0043624 0.0029383 -0.13364 -0.29039 0.00049845 -0.00030196
0.0003617 -0.00083201 -0.00075308 -0.00025538
-0.00084946 -0.00043262 -9.4786e-05 -0.00034777 0.00050292 -0.00034782 -0.16636 -0.031098
0.0017753 8.4101e-05 0.00019395 0.0030483
0.0002709 -0.00090342 0.00032611 -3.754e-05 0.00021379 -0.00088406 0.0017802 2.6411e-05
-0.19582 -0.27235 9.9852e-05 0.0033672
0.00026992 -0.00035706 -0.00024569 -0.00042001 -0.00073735 -0.00022454 0.00024133 0.0030436
8.4589e-05 0.0034749 -0.27545 -0.27308
4880000000 -0.19126 -0.25731 -0.0043971 0.0046536 0.0022394 0.0029805 -0.0013388 0.00017638
-0.00079164 -0.0011504 0.00033717 -4.2045e-05
-0.0043808 0.0046386 -0.25508 0.070726 0.0047264 0.0015735 -0.00033739 -0.00016185
-0.00018874 0.00016721 -0.00015935 0.00017575
0.0022608 0.0029555 0.0047621 0.0015314 -0.15168 -0.27728 0.00040506 -0.00031331
-0.00039288 -0.001324 -0.00047729 8.9356e-05
-0.0013276 0.00021769 -0.00036501 -0.00018167 0.00040766 -0.0003591 -0.15949 -0.012604
0.00070975 -1.4517e-05 0.0010428 0.0024023
-0.00078566 -0.0011068 -0.00016687 0.00012023 -0.00031359 -0.0012129 0.0007516 1.004e-05
-0.22457 -0.25571 0.00073138 0.0035015
0.0002761 -9.25e-05 -0.00018517 0.00017736 -0.00045008 3.5098e-05 0.0010674 0.0023718
0.00059198 0.0034547 -0.28698 -0.24348
4940000000 -0.21209 -0.23948 -0.0029458 0.0067594 0.002998 0.0010018 -0.00024271 0.00068386
-0.0010141 -0.00043018 6.5384e-07 -0.00068682
-0.0029727 0.0067489 -0.26643 0.096343 0.0056914 0.00098308 -9.1703e-05 -6.9894e-05
0.00038876 -0.00026832 -0.00035304 0.00024578
0.0029608 0.00092274 0.0057362 0.00093447 -0.17236 -0.25396 0.00021848 -0.00056105
-0.00087729 3.2334e-05 -0.00055422 -6.7151e-06
-0.00025672 0.00067957 -6.8453e-05 -8.1528e-05 0.00017094 -0.00048965 -0.16691 -0.0029883
7.4683e-05 0.00054757 0.0017407 0.0018597
-0.0010421 -0.00038582 0.00034153 -0.0002107 -0.00081589 -7.4159e-05 6.5556e-05 0.00054191
-0.24707 -0.22625 8.2672e-05 0.0033452
-4.6192e-05 -0.00069599 -0.00034059 0.00021506 -0.00054696 6.7848e-06 0.0017048 0.0018234
0.00020936 0.0034 -0.31058 -0.21731
5000000000 -0.2327 -0.21498 -1.9369e-05 0.0074248 0.002991 0.0017213 -0.00024468 0.00062431
-0.00035292 0.00058648 -0.00023979 -0.00071276
-8.8313e-06 0.0074122 -0.25269 0.11392 0.0057621 -0.0007202 -0.00027661 -8.976e-05
-8.9019e-05 -0.00054986 -0.00013998 -0.00012953
0.002989 0.001637 0.005743 -0.00077407 -0.20207 -0.23867 -0.00051014 -0.00065622
-0.00039893 -0.00056847 -0.00046405 -0.00013373
-0.00020814 0.00064136 -0.00025928 -7.137e-05 -0.00049496 -0.00069417 -0.16109 0.021129
-0.00055987 0.0016406 0.0023857 0.0011339
-0.00036189 0.00063849 -0.00010943 -0.00056571 -0.00049559 -0.00043942 -0.00053602 0.0016779
-0.27388 -0.20347 0.0004921 0.0039371
-0.00022915 -0.00069057 -0.00014547 -0.00014529 -0.00044145 -0.00013456 0.00247 0.0011274
0.00037798 0.0039782 -0.32214 -0.18289
5060000000 -0.25349 -0.1871 0.002053 0.0070443 0.0029941 -0.00040093 0.00015568 0.00055545
-0.00038369 -9.3029e-06 -0.0003822 -0.00013707
0.0020501 0.0070357 -0.2349 0.15059 0.005036 -0.0019684 -3.6731e-05 0.00016636
-0.00040922 6.4329e-05 -0.00028277 0.00024391
0.0030217 -0.00038388 0.0050232 -0.0020229 -0.21596 -0.21742 -0.00037681 0.00032457
-0.0010077 0.00024013 -0.0011947 8.6156e-05
0.00015715 0.00053605 -2.4668e-05 0.00018251 -0.00042431 0.00036534 -0.16271 0.028395
0.00021454 0.0030021 0.0017762 0.00053902
-0.00043018 -6.7852e-05 -0.00042701 7.6062e-05 -0.00084991 0.00020029 0.00028341 0.0029547
-0.28455 -0.17256 0.0017165 0.0031407
-0.00042147 -0.00019345 -0.00029045 0.00021194 -0.0012625 0.00010542 0.0017509 0.00054647
0.0017377 0.0030655 -0.33478 -0.15401
5120000000 -0.26917 -0.16172 0.003456 0.0058528 0.0028887 -0.00042012 0.00029027 0.00066853
-0.00016425 0.00079671 -0.00048256 6.7257e-05
0.0034777 0.0058681 -0.22918 0.17703 0.0048278 -0.0027015 6.771e-05 0.00022989
2.7162e-05 -0.00010643 -5.8464e-05 0.00024089
0.0028961 -0.00046585 0.0047866 -0.0027595 -0.23003 -0.20189 -0.00017071 0.00015213
-4.7288e-05 0.0010377 -0.00099066 0.00072442
0.00034893 0.00067606 8.2421e-05 0.00022805 -0.00012013 0.00018919 -0.15881 0.054621
0.0017393 0.0030319 0.0025344 0.00029562
-0.00010492 0.00078142 2.0434e-05 5.9745e-06 -0.00023247 0.0010625 0.0018001 0.0030578
-0.2979 -0.13932 0.0017913 0.003319
-0.00045157 0.00012367 -7.042e-05 0.00021722 -0.00096358 0.0007865 0.0024787 0.0002866
0.0016945 0.0033753 -0.34695 -0.11965
5180000000 -0.28508 -0.13129 0.0050284 0.0048519 0.0034684 -0.001093 0.00019728 0.0005508
-0.00023381 0.00040739 -0.00046703 0.00030686
0.0050011 0.0048288 -0.20647 0.1999 0.0040993 -0.003852 -0.00036697 -0.00023491
-0.00016514 -0.00015983 -0.00013388 0.00016597
0.0034229 -0.0011758 0.0040445 -0.0039366 -0.2406 -0.16541 -0.00023213 0.00060999
-0.00031091 -0.0001212 -0.00030074 0.00096636
0.00022465 0.00057421 -0.00036964 -0.00021975 -0.00030656 0.00060993 -0.15793 0.064259
0.0031113 0.0034057 0.0023194 -0.00069853
-0.00017943 0.0003988 -0.0001428 -0.00019015 -4.5657e-05 -3.7216e-05 0.0031085 0.0034135
-0.3079 -0.09673 0.0028799 0.0033362
-0.00050376 0.0003563 -0.00011616 0.00014514 -0.00034674 0.00093951 0.0023698 -0.00066654
0.0030808 0.0033789 -0.34928 -0.087961
5240000000 -0.29339 -0.10422 0.0052712 0.003495 0.0027355 -0.0029508 0.00067895 -3.9199e-05
-0.00034404 7.3567e-05 8.9564e-05 0.00058119
0.0052564 0.0034843 -0.19454 0.23695 0.0030093 -0.0046613 8.947e-06 0.00012739
-0.00015466 4.9759e-05 0.00030164 0.00043744
0.0027066 -0.0030009 0.002962 -0.0047401 -0.25743 -0.1405 0.00029839 0.00025557
-0.00011779 0.00059317 0.00011808 0.0010561
0.00064763 -2.9481e-05 7.365e-06 0.00012211 0.00030614 0.00031692 -0.15839 0.084821
0.0038052 0.0021014 0.0016996 -0.0012181
-0.0004456 3.8469e-05 -0.00014572 5.1661e-05 -0.00027822 0.00060077 0.0038105 0.0020072
-0.32112 -0.056729 0.0035611 0.0027835
6.8344e-05 0.00055325 0.00028023 0.00045401 0.00010542 0.0010709 0.0015806 -0.0012677
0.0034564 0.0025894 -0.35538 -0.054516
5300000000 -0.2983 -0.073878 0.0062182 0.001927 0.0015516 -0.0033339 9.9651e-05 -0.00034922
0.00050552 0.00079894 8.1395e-05 0.00035882
0.0062185 0.0019442 -0.18654 0.24154 0.0020611 -0.005293 -8.4246e-05 0.00017867
-6.0428e-06 0.00031341 0.00033473 0.00027148
0.0015402 -0.0033535 0.0019975 -0.0053205 -0.27342 -0.11495 0.00040074 -0.00016843
0.00023498 0.00038798 0.00040681 0.00064818
6.9452e-05 -0.00036203 -0.00010218 0.00020178 0.00031042 -0.0002679 -0.1507 0.094253
0.0050493 0.0012946 0.001242 -0.0016374
0.00050833 0.0007823 5.3402e-05 0.00030179 0.00012071 0.00045969 0.005137 0.0012558
-0.33177 -0.030204 0.0037281 0.0021673
0.00013054 0.00029421 0.00034856 0.00022434 0.00064096 0.00072652 0.001209 -0.0015667
0.003664 0.0024255 -0.35094 -0.019126
5360000000 -0.29798 -0.03669 0.0061307 0.00055545 0.00017566 -0.0037027 0.00036764 -2.1177e-05
0.00016294 0.00048064 0.00060867 -0.00020176
0.0061259 0.00057499 -0.14918 0.26306 0.00082783 -0.0053868 2.155e-05 0.00027866
-7.0295e-05 8.8231e-05 0.00056646 -0.00017048
0.00013019 -0.0036951 0.00075634 -0.0053836 -0.2717 -0.088321 0.00040472 0.00032658
0.00011354 0.00064636 0.00089102 0.00062826
0.00036629 -1.4854e-05 4.6664e-05 0.00026087 0.00042234 0.00033231 -0.14882 0.11199
0.0055074 -0.000876 0.0006332 -0.0018697
9.4173e-05 0.00048694 -0.00013457 3.7101e-05 0.00019924 0.00037773 0.0055283 -0.00087647
-0.32528 0.007793 0.0048795 0.0021612
0.00054613 -0.00018209 0.00055208 -8.7998e-05 0.00072934 0.00071702 0.00062933 -0.0019861
0.0050696 0.0018784 -0.34892 0.0093894
5420000000 -0.30061 -0.013577 0.0060974 -0.0012915 -0.00059992 -0.0035465 4.7812e-05 -0.00018995
0.0007646 0.0003195 0.00028543 -0.00022012
0.0060958 -0.0012637 -0.13019 0.2897 0.00023421 -0.0055069 0.00011933 8.2242e-05
-5.3307e-06 0.00010618 0.00031648 -0.00017645
-0.00066213 -0.0034807 0.00011401 -0.0055125 -0.28747 -0.054936 -0.00017803 -0.00049229
0.0011767 -1.991e-05 0.00077932 -6.009e-05
1.3909e-05 -0.00022194 0.00011367 9.8959e-05 -0.00014684 -0.00053012 -0.13743 0.12678
0.0047667 -0.0020872 0.00010072 -0.0018015
0.00086666 0.00034933 8.5526e-05 7.3771e-05 0.0011036 8.7399e-05 0.0047231 -0.0020713
-0.32955 0.037265 0.005064 0.00037532
0.00025653 -0.00022149 0.00025517 -0.00017977 0.00095259 -7.7862e-05 1.8001e-05 -0.0017768
0.0048228 0.00053904 -0.34084 0.051482
5480000000 -0.2925 0.02279 0.0049581 -0.002102 -0.0017481 -0.0028766 0.00031364 -4.2818e-05
0.00091537 -0.00031014 -0.00012158 -0.00017222
0.0049643 -0.0021048 -0.11561 0.29741 -0.0014884 -0.0058659 3.3588e-05 0.0002177
0.00014809 2.6406e-05 0.00015027 -0.00015784
-0.0017915 -0.0028412 -0.0016229 -0.0058557 -0.29201 -0.032463 -0.00026509 0.00016851
0.00062746 -0.00033037 0.00089448 0.00014415
0.00035341 -4.6474e-05 2.5086e-05 0.00018711 -0.00030742 0.00018316 -0.1309 0.1377
0.0038042 -0.0033826 -0.00012628 -0.0018206
0.00089566 -0.000368 0.00014348 5.8392e-05 0.00080367 -0.00037144 0.0037871 -0.0034365
-0.3185 0.064182 0.0047149 0.00024911
-0.00010365 -0.00016416 0.00016314 -0.00019006 0.00086773 0.00017499 -5.4365e-05 -0.001809
0.0049374 0.00025382 -0.33181 0.07294
5540000000 -0.28859 0.047851 0.0041427 -0.0026996 -0.0025843 -0.0019552 0.00039837 -0.00034142
8.5484e-05 -0.0001868 -0.00035494 6.6181e-05
0.0041579 -0.0026861 -0.074498 0.31454 -0.0027045 -0.0051802 0.00042135 0.00016344
-4.192e-06 -0.0001755 -6.5519e-05 -0.00041556
-0.0026191 -0.001946 -0.0027987 -0.0051811 -0.29099 -0.011392 0.00012514 -0.00012715
0.0006358 -0.00020529 0.00038245 -0.00055497
0.00041401 -0.00035014 0.00046427 0.00012965 0.00017454 -0.00018682 -0.11943 0.15901
0.0024421 -0.0038195 -0.00098487 -0.0019527
0.00012092 -0.00017902 3.8514e-05 -0.00014813 0.00039663 -0.00025693 0.0023562 -0.0038162
-0.30367 0.09904 0.0050752 -0.0013576
-0.00032013 8.4593e-05 -3.0501e-05 -0.00038926 0.0004408 -0.00041076 -0.0010563 -0.0019423
0.0048705 -0.0013849 -0.32409 0.11407
5600000000 -0.27727 0.075787 0.0033617 -0.0037116 -0.0025029 -0.0018373 0.00025437 -0.00040071
0.00040105 -0.00029855 0.00010682 0.00045618
0.0033813 -0.0036963 -0.07186 0.32838 -0.0039799 -0.0047085 5.8167e-05 -0.00023068
-0.00010232 -7.616e-07 -0.0001963 -0.00025795
-0.002491 -0.0018123 -0.004052 -0.0046496 -0.28999 0.020444 -7.2755e-06 7.034e-05
-2.9299e-05 -0.00070863 0.00029648 -0.00051008
0.00024063 -0.00039352 5.3069e-05 -0.00020812 -5.341e-05 6.1355e-05 -0.11162 0.15841
0.001884 -0.0036864 -0.0009683 -0.00093394
0.00040866 -0.00034446 -0.0001306 -3.6851e-05 3.0394e-05 -0.00066477 0.0018739 -0.0036963
-0.29447 0.12799 0.0043023 -0.0016223
0.00018306 0.0005352 -0.00018604 -0.00026933 0.00033284 -0.00062265 -0.0009336 -0.00093182
0.0044655 -0.0015391 -0.30197 0.12868
5660000000 -0.26571 0.098079 0.0031162 -0.0038104 -0.0034905 -0.00053137 -0.00038257 -0.00066857
-0.0001462 -0.00062436 0.00041749 -0.00020274
0.0031325 -0.003771 -0.030409 0.3198 -0.0045983 -0.0028378 -2.0839e-05 -0.00012661
0.00010718 2.0078e-05 -6.4452e-05 -0.00011878
-0.0035055 -0.00046355 -0.0046616 -0.0027541 -0.29036 0.044151 -0.00016809 0.0001702
-0.00044126 -0.00015722 0.00030749 -0.0011888
-0.00036697 -0.00065818 -1.5046e-05 -0.00011476 -0.00010282 0.00017195 -0.09635 0.1784
0.00065568 -0.003974 -0.0012859 -0.0010364
-0.0001519 -0.00056604 0.0001211 9.4826e-06 -0.00057859 -0.0003376 0.00057903 -0.0040346
-0.27949 0.15512 0.0043734 -0.0024731
0.00038158 -0.00022158 -5.554e-05 -0.00010793 0.00029096 -0.0011084 -0.00132 -0.0010148
0.0042997 -0.0025527 -0.29332 0.16459
5720000000 -0.2505 0.11937 0.0026291 -0.0043348 -0.0028499 0.00087818 -0.00052326 -0.00027624
-0.00046619 -0.00020732 -1.0269e-06 -0.00029011
0.0026038 -0.0043245 -0.0022994 0.34498 -0.0055409 -0.0024825 7.0296e-05 -3.4246e-05
-0.00026411 6.3139e-05 -0.00027646 0.00015685
-0.0028638 0.00091293 -0.0055948 -0.0023921 -0.28638 0.074884 0.00029171 2.6174e-05
0.00017603 0.00023534 -0.00015556 -5.4688e-05
-0.00051209 -0.00026728 5.5677e-05 -3.0515e-05 0.00023966 6.0615e-05 -0.080299 0.18024
-6.0892e-05 -0.0035805 -0.0016347 -0.00045948
-0.00048581 -0.00020638 -0.00028088 0.00012618 0.00019093 0.00044158 -8.8869e-05 -0.0036168
-0.26765 0.18122 0.0037991 -0.003987
-4.429e-05 -0.00025893 -0.00027747 0.00014698 -0.00017853 -6.7589e-05 -0.0016488 -0.00046402
0.0038138 -0.0038989 -0.26237 0.18226
5780000000 -0.23412 0.13684 0.0013098 -0.0048847 -0.0024021 0.0013663 -0.00079589 0.00010352
-0.00033389 -0.00022859 2.8495e-06 -0.00019565
0.0013243 -0.0048926 0.011237 0.33968 -0.0059602 -0.00058993 -1.6938e-05 -0.00020673
7.5393e-05 1.3508e-05 3.9095e-06 -0.00010062
-0.0023604 0.0013783 -0.0059541 -0.00051071 -0.28284 0.09159 -1.8208e-05 -0.00015815
0.00026176 9.5764e-05 -0.00038382 -0.00051707
-0.00077178 0.00015053 -5.5944e-06 -0.0001907 9.5725e-06 -0.00016785 -0.071143 0.19617
-0.00023288 -0.0033561 -0.0011847 -8.1747e-06
-0.0003614 -0.0001954 2.2656e-05 -1.308e-05 0.00027751 -5.3182e-05 -0.00025527 -0.0033794
-0.25721 0.20243 0.0027819 -0.003527
-5.2122e-05 -0.00012118 2.6978e-05 -6.8468e-05 -0.00044089 -0.00049436 -0.0012091 4.344e-05
0.0028738 -0.0036104 -0.2533 0.20434
5840000000 -0.22016 0.1578 -5.3601e-05 -0.0055001 -0.0020408 0.0010905 -7.5408e-05 0.00030001
-0.0002745 0.0001428 -0.0004131 -0.00042979
-2.7125e-05 -0.005474 0.047094 0.34262 -0.0058393 0.0004643 -0.0002296 1.4927e-05
0.0001732 -7.3847e-05 -9.8325e-05 0.00029203
-0.0019926 0.0011055 -0.005819 0.00056107 -0.27602 0.11612 -0.00031911 -1.8804e-05
-4.324e-05 -0.00066136 -0.00047217 -0.00027087
-9.0053e-05 0.00029822 -0.00023821 9.0891e-06 -0.00028582 5.0565e-06 -0.048411 0.19897
-0.00095973 -0.0036311 -0.0013254 0.00020199
-0.00030114 0.00014348 0.00022155 -6.7921e-05 -0.00017477 -0.00061216 -0.00096212 -0.003685
-0.23999 0.21145 0.0023031 -0.0043134
-0.00047622 -0.00038996 -0.00019346 0.00027063 -0.00046394 -0.00030803 -0.0013226 0.00016537
0.0021433 -0.00435 -0.2172 0.22815
5900000000 -0.2062 0.16974 -0.0020483 -0.0054009 -0.0020347 0.0024668 -8.648e-05 5.025e-05
0.00026727 -0.00021143 -7.3119e-05 0.00036315
-0.0020307 -0.0054169 0.067191 0.34203 -0.005144 0.0019926 3.2194e-05 -8.0899e-06
1.0394e-05 -0.00021463 2.6014e-05 -8.9395e-05
-0.0019535 0.0024928 -0.0051179 0.0020912 -0.26007 0.13132 -1.5296e-05 -0.00019704
-0.00045543 -0.00048382 -0.00068079 7.0961e-05
-9.8531e-05 5.9164e-05 3.1511e-05 -7.4502e-07 -7.7208e-05 -0.00014969 -0.041116 0.20942
-0.0011924 -0.003466 -0.0012137 0.00028312
0.00027141 -0.00013687 -6.5185e-05 -0.00024877 -0.00042997 -0.00044408 -0.0012423 -0.0034079
-0.21334 0.2255 0.0016682 -0.0052937
-1.0269e-05 0.00036151 5.1964e-05 -7.4014e-05 -0.00068059 2.0058e-05 -0.0011833 0.00032109
0.0018386 -0.0052287 -0.20259 0.23788
5960000000 -0.18562 0.18302 -0.0031119 -0.0038854 -0.000725 0.0026579 -9.1036e-05 0.00018989
-0.00022112 8.891e-05 -0.00018661 2.1346e-05
-0.0030855 -0.003864 0.093973 0.34071 -0.0041753 0.0022849 -0.00018379 5.4612e-05
-0.00012637 9.7216e-05 7.3338e-05 0.00019336
-0.00066884 0.0026775 -0.0041554 0.0023776 -0.24414 0.15731 -8.0153e-05 -0.00014579
-0.00037748 3.5454e-05 -0.00032519 -0.00025199
-0.00010583 0.00017101 -0.00016761 5.4251e-05 -7.2664e-05 -0.00015938 -0.022403 0.2178
-0.0022349 -0.0031332 -0.0010064 0.0010057
-0.00016973 7.8914e-05 -7.838e-05 9.656e-05 -0.00041021 1.4066e-05 -0.002182 -0.0031209
-0.19324 0.24068 4.9108e-05 -0.0050953
-0.00018431 2.5418e-05 0.00010804 0.00021439 -0.00032614 -0.00013173 -0.0010094 0.001005
-0.00012034 -0.0052596 -0.17367 0.26448
6020000000 -0.16751 0.19823 -0.0038293 -0.0028947 -0.00021841 0.0030432 -7.6086e-05 0.00055722
-0.00019861 0.00028971 -5.0856e-05 0.00033863
-0.0038198 -0.00286 0.12198 0.33183 -0.0046374 0.0033066 -4.2679e-05 0.00015884
-9.6885e-05 5.3291e-05 -0.00021794 0.00018894
-0.00013519 0.0030359 -0.0045376 0.0034121 -0.22437 0.1691 -0.00027233 0.00026698
-0.00065776 -7.8112e-05 -0.00063175 0.00043783
-8.4003e-05 0.00054771 -5.4259e-05 0.00017646 -0.0002937 0.00024813 -0.016049 0.21317
-0.0028523 -0.0030582 -0.0006766 0.00064159
-0.00022082 0.00029258 -7.2336e-05 0.0001195 -0.0005717 9.1997e-05 -0.0029975 -0.0030065
-0.1638 0.25345 -0.0005981 -0.0049021
-3.5931e-05 0.00035503 -0.00023664 0.00021395 -0.00071546 0.00039725 -0.00068281 0.000669
-0.00044631 -0.0046835 -0.14616 0.26328
6080000000 -0.14704 0.20666 -0.0040448 -0.00076854 0.0013311 0.0028746 0.00011366 9.585e-05
0.00013269 0.00011685 0.00010773 0.00014734
-0.0040439 -0.00079338 0.14339 0.33237 -0.0029186 0.0047327 -4.6249e-05 -4.9401e-05
2.8333e-05 0.0001108 0.00012467 0.00025651
0.0014018 0.0028534 -0.0028694 0.0048175 -0.20636 0.19613 0.0003865 0.00014347
-0.0002767 0.00071495 -0.00019843 0.00037765
8.7959e-05 6.9996e-05 -4.7875e-05 -3.9288e-05 0.00035733 0.00013424 0.0008052 0.22137
-0.0040561 -0.0019706 -0.00091559 0.0010795
0.00020319 8.3658e-05 1.0603e-05 0.00014003 -0.00018559 0.00071156 -0.0040459 -0.0019043
-0.1356 0.2706 -0.0014903 -0.0050347
0.00011735 8.0897e-05 0.00016638 0.00023658 -0.00012596 0.00044937 -0.00080558 0.0010536
-0.001571 -0.0052379 -0.12449 0.28435
6140000000 -0.12978 0.2197 -0.0035572 -0.00048628 0.0016718 0.0021168 6.7623e-05 8.5076e-05
0.00029049 -0.00014352 0.00040362 -0.00021636
-0.0035374 -0.00050392 0.17012 0.31321 -0.0021218 0.0053028 3.9273e-05 6.6231e-05
0.00037142 5.127e-05 0.000326 5.3359e-05
0.001719 0.0020748 -0.0020517 0.0053407 -0.18259 0.21518 0.00033254 -6.2966e-05
0.00016637 0.00054153 -5.1751e-05 0.00052566
5.4867e-05 6.0734e-05 2.6023e-05 6.1854e-05 0.00031194 -8.2632e-05 0.013478 0.2121
-0.0046746 -0.00099607 -0.00035563 0.0014262
0.00019841 -2.5468e-05 0.00037123 4.5486e-05 9.5259e-05 0.00065179 -0.0046771 -0.00095367
-0.11549 0.29043 -0.003095 -0.0044278
0.00042408 -0.00027719 0.00033373 0.00010319 2.1191e-05 0.00058352 -0.00042372 0.0014631
-0.0031616 -0.0042862 -0.085563 0.28269
6200000000 -0.11426 0.225 -0.0029601 -0.00015306 0.0021976 0.0012401 9.357e-05 0.00030993
-0.00031451 0.00014443 -0.00028255 -0.00019752
-0.0029702 -0.00016355 0.19798 0.31129 -0.0008176 0.0052121 3.5002e-05 0.00015967
-6.3478e-05 -2.3468e-05 9.319e-05 0.00015706
0.0022426 0.0012099 -0.00072214 0.0052316 -0.16304 0.22877 0.0001062 -0.00033534
0.00057384 0.00019489 0.00011517 0.00028451
9.6278e-05 0.00028741 1.9363e-05 0.00018222 9.9915e-05 -0.00034542 0.026879 0.22053
-0.0045441 0.00049322 4.3233e-05 0.0012456
-0.00029653 0.00016753 -9.8188e-05 -1.6917e-06 0.00062103 0.00012925 -0.0045784 0.00053363
-0.10295 0.29538 -0.0040467 -0.0030987
-0.00027393 -0.00020575 4.3808e-05 8.5385e-05 6.8901e-05 0.00026351 0.00012264 0.0012939
-0.0039622 -0.003187 -0.072204 0.29199
6260000000 -0.099049 0.23785 -0.0031151 0.00090726 0.0021912 0.00051131 0.00031345 -0.00012416
0.00011142 0.00017202 -7.1064e-05 -5.6654e-05
-0.0030647 0.00090652 0.21526 0.29595 2.5124e-05 0.0053518 3.9078e-05 -0.00010101
-3.9351e-05 -0.00010369 0.00022639 9.8767e-05
0.0021972 0.0004829 0.00016363 0.0053551 -0.14014 0.25033 5.6731e-05 7.1751e-06
0.00025412 -0.00016087 0.00031639 0.00014275
0.0002927 -0.00012761 4.8911e-05 -0.00012241 6.7007e-05 1.6564e-05 0.04288 0.21563
-0.0039412 0.001792 0.0005945 0.0013474
0.00013349 0.00014781 -4.7391e-05 -0.00013614 0.00023986 -0.00013833 -0.0038944 0.0018655
-0.074371 0.29666 -0.004191 -0.0024561
-1.2618e-05 2.2241e-05 0.00025549 7.2422e-05 0.00045233 9.6879e-05 0.00048313 0.0012764
-0.0042339 -0.0024003 -0.026997 0.29205
6320000000 -0.082708 0.2398 -0.002528 0.0015342 0.0021594 -0.00045679 0.00011193 8.1266e-05
-0.00045962 0.00036275 -0.00015964 0.00036506
-0.0024963 0.0015512 0.24054 0.28577 0.0019526 0.0055638 2.945e-05 5.7293e-05
-3.9836e-05 -0.00013346 0.00017904 -2.9882e-05
0.0021571 -0.00043804 0.0020662 0.00555 -0.12238 0.25868 -0.00021965 -0.0002836
0.00033074 -6.1854e-05 0.00015622 0.00018927
0.00010598 6.8772e-05 5.5167e-05 6.8423e-05 -0.00025832 -0.00027202 0.04164 0.21659
-0.003577 0.0021451 0.00070228 0.00077121
-0.00040771 0.00038155 -5.6764e-05 -0.00010395 0.00026911 7.2122e-06 -0.0035606 0.0020891
-0.050555 0.30694 -0.0049674 -0.0013145
-0.00026855 0.00032818 0.0001214 -1.6342e-05 4.6051e-05 0.0002072 0.00078389 0.00078271
-0.0048954 -0.0013263 -0.016248 0.28991
6380000000 -0.062981 0.24692 -0.0017188 0.00194 0.0017394 -0.00049502 -4.4583e-05 -5.9678e-05
0.00020037 0.0002545 0.00012565 0.00012742
-0.0017642 0.0019443 0.25694 0.26639 0.0031612 0.004169 -0.00017983 -0.00010938
-0.00026323 -0.00022907 -0.00017754 -0.00027297
0.001707 -0.00049134 0.0032646 0.0041009 -0.094252 0.27466 -0.000189 0.00018625
0.00047215 -9.4906e-05 0.00057619 9.8786e-05
-4.7671e-05 -4.5426e-05 -0.00018886 -9.8108e-05 -0.0001591 0.00015524 0.062682 0.20713
-0.0026772 0.0033032 0.00092665 0.00074988
0.00016074 0.00022436 -0.0002406 -0.00027417 0.0005204 -0.00024621 -0.0027065 0.0033648
-0.030402 0.29871 -0.0047122 0.0003198
0.0002201 0.00014559 -8.5919e-05 -0.00032946 0.00073142 0.00010529 0.00091419 0.00072791
-0.0046802 0.0003994 0.023636 0.2922
6440000000 -0.040079 0.25725 -0.00078521 0.0023942 0.0016539 -0.00075455 0.00039884 -0.00014338
0.00023524 -0.00047755 -0.00031216 -0.00027244
-0.00079858 0.0023552 0.27738 0.25189 0.0033699 0.0029259 0.00012329 -6.6773e-07
-4.9929e-05 5.1262e-05 -0.0001789 -0.00032597
0.0016306 -0.00082148 0.0034358 0.0028672 -0.076536 0.28849 -0.0002117 0.00028121
-0.00036724 -0.00012964 0.00048831 -0.00048682
0.00037045 -0.0001212 0.00011887 -2.6682e-05 -0.00015424 0.00027911 0.064968 0.20304
-0.0015602 0.0036761 0.00099993 0.00070311
0.00028401 -0.00043562 1.5487e-07 0.00012198 -0.00034672 1.0494e-06 -0.0014583 0.003691
0.0128 0.30299 -0.0045491 0.0014957
-0.00034257 -0.00020126 -0.00022925 -0.00025528 0.00039352 -0.00043769 0.0010153 0.00074785
-0.0045772 0.0014425 0.0353 0.27649
6500000000 -0.021761 0.25681 -0.00011671 0.0019645 0.0013107 -0.0010114 0.00021053 -7.7332e-05
9.1486e-05 3.2672e-05 1.3059e-05 0.00016464
-0.00011696 0.0019721 0.30193 0.22445 0.0036937 0.0024498 0.00012511 1.4542e-05
0.00016849 0.00013035 0.00022056 -0.00015291
0.0013255 -0.0010551 0.0037475 0.0023436 -0.065358 0.28585 4.8222e-05 2.7469e-05
0.00011995 -0.0001007 -5.6699e-05 -0.00034443
0.00021053 -7.3862e-05 0.00014256 2.0074e-05 6.1774e-05 3.6667e-05 0.088705 0.19786
-0.00031528 0.0037804 0.0010177 0.00034654
0.00011087 8.8939e-05 0.00011776 9.0471e-05 7.8534e-05 -0.00013303 -0.00037456 0.0038145
0.033527 0.30616 -0.0031821 0.0026226
7.5931e-05 0.00021395 0.00028183 -0.00021554 -5.5827e-05 -0.00038534 0.0010852 0.00034508
-0.0032321 0.0025475 0.072126 0.27709
