# Supplementary material for: Early Detection of Alzheimer’s Disease via Machine Learning-Based Microwave Sensing: An Experimental Validation
Source: Sensors (Basel). 2025 Apr 25;25(9):2718. doi: 10.3390/s25092718 (PMC12074295; doi:10.3390/s25092718)
Supplement: Supplementary file 1 [file sensors-25-02718-s001.zip › measurements_paper_sensors/26 febbraio - PART1/set4 H/CSF_H_m5.s6p]

!Keysight Technologies,M9804A,MY58100912,A.14.10.03
!Date: Thursday, April 27, 2023 10:28:33
!Correction: S11(C  6-Port  ) 
!S12(C  6-Port  ) 
!S13(C  6-Port  ) 
!S14(C  6-Port  ) 
!S15(C  6-Port  ) 
!S16(C  6-Port  ) 
!S21(C  6-Port  ) 
!S22(C  6-Port  ) 
!S23(C  6-Port  ) 
!S24(C  6-Port  ) 
!S25(C  6-Port  ) 
!S26(C  6-Port  ) 
!S31(C  6-Port  ) 
!S32(C  6-Port  ) 
!S33(C  6-Port  ) 
!S34(C  6-Port  ) 
!S35(C  6-Port  ) 
!S36(C  6-Port  ) 
!S41(C  6-Port  ) 
!S42(C  6-Port  ) 
!S43(C  6-Port  ) 
!S44(C  6-Port  ) 
!S45(C  6-Port  ) 
!S46(C  6-Port  ) 
!S51(C  6-Port  ) 
!S52(C  6-Port  ) 
!S53(C  6-Port  ) 
!S54(C  6-Port  ) 
!S55(C  6-Port  ) 
!S56(C  6-Port  ) 
!S61(C  6-Port  ) 
!S62(C  6-Port  ) 
!S63(C  6-Port  ) 
!S64(C  6-Port  ) 
!S65(C  6-Port  ) 
!S66(C  6-Port  ) 
!S6P File: Measurement: :
# Hz S  RI   R 50
500000000 -0.32735 -0.054705 -0.010851 -0.0010795 -0.0080189 0.012047 -0.0044692 0.013036
0.011728 0.0046787 -0.0050806 0.010018
-0.010979 -0.00089754 -0.40958 -0.06973 0.007402 -0.01119 0.00074396 0.012262
0.0078697 0.0028361 0.00059073 0.013929
-0.0079561 0.012059 0.007425 -0.011208 -0.25501 0.19444 0.006728 0.0033534
-0.00055194 0.0086289 0.0020855 0.011867
-0.0045482 0.01305 0.00065178 0.012118 0.0067289 0.0033679 -0.32897 0.044955
-0.020516 -0.0055696 0.01451 0.028866
0.011532 0.0049109 0.0079437 0.002847 -0.00054416 0.0086082 -0.020406 -0.0053059
-0.25573 -0.1599 -0.028577 0.0054959
-0.0050907 0.0099448 0.00069581 0.013611 0.0020784 0.011808 0.014453 0.029032
-0.028505 0.005277 -0.26005 -0.13936
560000000 -0.31212 0.10794 -0.021683 -0.066405 0.0011466 0.013031 0.0049671 0.010896
0.010527 0.0029101 0.010604 0.0069328
-0.021786 -0.066501 -0.37084 0.093794 -0.041227 -0.038293 0.013357 0.0027521
-0.013018 -0.004057 0.0050615 -0.0013746
0.0011865 0.013053 -0.04138 -0.038173 -0.17903 0.24342 0.0003759 -0.0049966
0.017022 0.0042472 0.0083766 -0.0061548
0.0049573 0.010764 0.013481 0.0026085 0.00035451 -0.004973 -0.30553 0.13632
0.0030441 -0.022147 0.0056782 -0.02142
0.010442 0.003069 -0.012935 -0.0038751 0.016943 0.0041658 0.0031137 -0.021958
-0.30538 0.017409 0.0060885 -0.048028
0.010555 0.0072879 0.0049822 -0.0010116 0.0082979 -0.0060898 0.0056289 -0.021391
0.0060855 -0.047906 -0.32557 0.0013815
620000000 -0.27098 0.08732 -0.023489 0.0094354 0.0035974 0.0088336 0.0077062 -0.0034203
0.01334 -0.0023794 0.00079663 -0.0020255
-0.023438 0.0093923 -0.39933 0.040218 -0.019405 0.00099572 -0.0013114 -0.0017018
0.011668 -0.0062459 0.0012697 -0.0031016
0.0036018 0.0088541 -0.01946 0.001046 -0.15277 0.2517 -0.00098008 -0.0043968
-0.0035232 -0.0032099 0.0082466 -0.0024949
0.0076674 -0.0034696 -0.0013905 -0.0017207 -0.00099583 -0.0044224 -0.264 0.1447
-0.038886 -0.017728 0.012887 0.029324
0.013141 -0.0025342 0.011634 -0.0062525 -0.0036454 -0.0032967 -0.03906 -0.017686
-0.2315 -0.017853 -0.039851 0.013464
0.00040781 -0.0019719 0.0011078 -0.0031131 0.0081968 -0.0025575 0.012742 0.029091
-0.039931 0.013671 -0.24103 -0.034262
680000000 -0.23736 0.17814 -0.026361 -0.014548 0.0044504 0.005101 0.0012491 -0.0071877
-0.0032796 -0.010726 0.0049677 -0.0071873
-0.026419 -0.014483 -0.38874 0.14254 -0.032269 -0.0011716 -0.0015396 -0.00052844
-0.00257 -0.0093422 -0.00086234 -0.0018093
0.0044637 0.0050556 -0.03222 -0.0011008 -0.10585 0.2749 -0.00082574 -0.00048612
-0.0017891 0.00014771 -0.0030924 -0.0089045
0.0012349 -0.0072349 -0.001467 -0.00050484 -0.0008288 -0.00049412 -0.21961 0.19923
-0.025264 -0.0060957 -0.0076013 -0.012713
-0.0031473 -0.010744 -0.0025732 -0.0094176 -0.0017266 0.00021788 -0.025163 -0.0059901
-0.26853 0.082228 -0.007347 -0.0052246
0.0051186 -0.0071314 -0.00073225 -0.0017558 -0.0030108 -0.0088084 -0.0075725 -0.012473
-0.007267 -0.0053561 -0.25845 0.070694
740000000 -0.19077 0.17054 -0.040326 0.02657 0.013251 -0.0045079 0.00047492 -0.0040156
-0.0051799 -0.0022672 -0.0055734 0.0020792
-0.040432 0.026558 -0.33462 0.16153 -0.035887 0.034128 0.00022518 -0.0062868
-0.011491 0.0070269 -0.00077175 -0.0059602
0.01326 -0.0044859 -0.035757 0.034214 -0.072252 0.2753 -0.0021797 0.0033135
-0.0023368 -0.0046429 -0.0018741 0.0013473
0.0004874 -0.003994 0.00016367 -0.0062327 -0.0021907 0.0033059 -0.20173 0.20465
-0.040221 -0.0042642 0.022471 0.016567
-0.0051527 -0.0021749 -0.011402 0.0071561 -0.0023257 -0.0046666 -0.040309 -0.0042505
-0.17845 0.1011 -0.039058 0.0035238
-0.0055203 0.0023422 -0.0010161 -0.0057711 -0.0019454 0.0011725 0.022461 0.016404
-0.039078 0.0037489 -0.25045 0.076633
800000000 -0.16333 0.21632 -0.02233 0.016463 0.0053153 -0.0097533 -0.0041686 -0.0022202
-0.0043969 0.0021806 0.004112 0.0012937
-0.022317 0.01643 -0.34253 0.23279 -0.0080942 0.034342 -0.0022617 0.0022859
-0.00076302 0.0024343 0.00093903 0.0059509
0.0052597 -0.0097589 -0.0080211 0.034392 -0.034195 0.30134 0.00069292 0.0012763
0.00019296 0.003883 -0.0017394 0.0006926
-0.0041903 -0.0022552 -0.0022832 0.002322 0.00070386 0.0012827 -0.17227 0.23407
-0.027831 0.015861 0.01546 -0.01045
-0.0043916 0.002064 -0.00077675 0.0024767 0.00024504 0.0038574 -0.027746 0.015935
-0.20951 0.13127 -0.018126 0.021249
0.0041421 0.0013049 0.00096895 0.0058697 -0.00158 0.00072282 0.015515 -0.010375
-0.018307 0.021134 -0.24818 0.13006
860000000 -0.12769 0.23747 -0.017555 0.030611 -0.0033871 -0.0097162 -0.0016403 0.00020866
0.003994 0.0048276 -0.0034754 -0.0030928
-0.017559 0.030584 -0.29364 0.27717 0.0080055 0.033839 0.00033463 0.0019909
0.0037809 0.00092588 0.003494 -0.00015084
-0.0034148 -0.0097194 0.0081232 0.033852 0.015336 0.31113 -0.00034219 -0.00020397
0.0025244 -0.0013044 0.0016289 0.0040618
-0.0016084 0.00026232 0.0003635 0.0020149 -0.00033995 -0.00020995 -0.13351 0.24514
-0.016346 0.019712 -0.0073943 -0.0092326
0.0039203 0.0047452 0.0038131 0.00098983 0.0025106 -0.0012915 -0.016361 0.019686
-0.15503 0.17687 -0.02102 0.016682
-0.0034787 -0.0030292 0.003645 -0.00011928 0.0015388 0.0040726 -0.0074135 -0.0092976
-0.020973 0.0166 -0.19845 0.17609
920000000 -0.1048 0.26018 0.0050126 0.039069 -0.008876 -0.0041097 -0.0017819 0.0016746
0.00079938 0.0015289 0.0029754 -0.0010182
0.0049845 0.039054 -0.26703 0.29799 0.028226 0.022404 0.0015192 0.0012163
0.0066737 -9.5573e-05 0.0044783 -0.0027854
-0.0088883 -0.0040767 0.028321 0.022354 0.061428 0.31235 0.0018944 -6.5588e-06
0.00099643 -0.00021305 0.0011128 -0.0013664
-0.0018019 0.0016948 0.0015161 0.0011546 0.0018955 -3.2141e-06 -0.11 0.26106
-0.0084118 0.030644 0.0042692 -0.0062245
0.00082106 0.0014994 0.0066159 -0.00012684 0.00096905 -0.00022062 -0.0082917 0.030741
-0.14053 0.18387 -0.0012227 0.026697
0.0029603 -0.0010652 0.0043722 -0.0028562 0.00115 -0.0013812 0.0042438 -0.0061886
-0.0012719 0.026624 -0.20749 0.18942
980000000 -0.058352 0.28282 0.017472 0.029917 -0.008814 0.0045946 0.0017712 0.0035865
0.0038048 -0.0016389 -0.0034329 -0.0030543
0.017454 0.029869 -0.21484 0.33544 0.032942 0.0047778 0.0019155 -3.5554e-05
0.0017084 -0.0058604 -0.00072711 -0.0028108
-0.0087932 0.0046021 0.032996 0.0046957 0.10809 0.30778 0.00054074 -0.0011525
0.00044567 -0.0018054 0.0015129 -0.00036312
0.0017744 0.0035754 0.0019244 -1.3223e-05 0.00054304 -0.00115 -0.070629 0.2727
0.01054 0.028558 -0.0092287 -0.0079932
0.0038243 -0.0016039 0.0017438 -0.0058906 0.00047024 -0.0017991 0.010562 0.02851
-0.10684 0.20987 0.0072079 0.019234
-0.0034843 -0.0030452 -0.00066753 -0.0027378 0.0015117 -0.00037528 -0.0092408 -0.0080014
0.0072719 0.019248 -0.16683 0.23919
1040000000 -0.016568 0.29042 0.033227 0.018795 -0.00078976 0.0071275 0.0022157 0.00065008
0.00038637 -0.0037141 -0.00033946 -0.0012813
0.033176 0.018789 -0.179 0.34808 0.029308 -0.01464 0.0015635 -0.0017705
-0.0019623 -0.0027061 -0.0012697 -0.0028565
-0.00076138 0.0071254 0.029286 -0.014721 0.1551 0.29363 -0.0005127 -0.0015248
-0.0015 -0.0011572 -0.00070425 -0.0011182
0.0021931 0.00062355 0.0015479 -0.0018179 -0.00051719 -0.001524 -0.042251 0.28104
0.020886 0.016505 -0.001406 0.0011184
0.00034021 -0.0037554 -0.0019486 -0.0026435 -0.001504 -0.0011543 0.02094 0.01644
-0.073987 0.21493 0.014106 0.017444
-0.00035523 -0.0012777 -0.0013608 -0.0028235 -0.00070771 -0.0011053 -0.0014173 0.0011202
0.014068 0.017489 -0.14501 0.2595
1100000000 0.027603 0.30058 0.03632 -0.0039515 0.0033508 0.0037295 0.0022872 -0.0010113
-0.0021926 -0.0027118 -0.0040313 -0.00032775
0.036275 -0.003934 -0.13684 0.36764 0.015089 -0.027568 -9.2009e-05 -0.001864
-0.0033507 -0.00078453 -0.0036811 -0.00091616
0.0033672 0.00371 0.015003 -0.027642 0.20063 0.27436 -0.0017879 0.00016035
-0.0016512 0.00056454 -0.0011285 -0.00049267
0.0022732 -0.0010042 -9.6618e-05 -0.0018786 -0.0017871 0.00016639 -0.0020612 0.28573
0.024909 0.0027485 -0.0022469 -0.00056464
-0.002223 -0.0027155 -0.0033715 -0.00075744 -0.001655 0.00057848 0.024943 0.0026883
-0.05378 0.22659 0.019437 0.007013
-0.0040406 -0.0003151 -0.0036869 -0.00092542 -0.0011364 -0.00051219 -0.0022417 -0.0005335
0.01942 0.0070298 -0.10084 0.29296
1160000000 0.079856 0.29731 0.024334 -0.020494 0.0030966 -0.00083618 -0.00021202 -0.002231
-0.00396 -0.00075407 -0.0010332 0.004415
0.02431 -0.020484 -0.09161 0.37228 -0.0037309 -0.028588 -0.0015642 -0.0015887
-0.0026949 0.0023952 -0.0015296 0.0020272
0.0030924 -0.00084359 -0.0038335 -0.028577 0.24503 0.24419 -0.00073137 0.0015942
-0.00045789 0.0017503 -0.00086677 0.0002041
-0.00022281 -0.0022465 -0.0015716 -0.0015691 -0.00072734 0.00158 0.038733 0.28201
0.020353 -0.012224 -0.003684 0.0043842
-0.0039447 -0.00071276 -0.0027007 0.0024042 -0.00044143 0.0017487 0.020341 -0.012255
-0.017846 0.23404 0.017877 -0.0017299
-0.00097984 0.0043922 -0.0015213 0.0020448 -0.0009016 0.00019302 -0.0036551 0.0044028
0.017864 -0.0017537 -0.052113 0.29616
1220000000 0.12304 0.28663 0.010971 -0.029967 -0.0014346 -0.0013355 0.00014316 -0.00091011
-0.0024261 0.0022264 0.0011863 0.0017684
0.010985 -0.029957 -0.048966 0.38533 -0.016621 -0.02091 -0.0025824 0.00040379
-0.00011722 0.0029447 -0.00093805 0.0019587
-0.0014415 -0.0013369 -0.016711 -0.02084 0.284 0.20513 0.00072401 0.0016469
0.00047891 0.0011429 0.00019317 0.00073658
0.00013364 -0.0009102 -0.0025961 0.00040205 0.00072337 0.0016492 0.077836 0.27175
0.0095286 -0.018274 0.0015846 0.0011225
-0.0024157 0.0022146 -0.00013249 0.0029389 0.00048304 0.0011591 0.0095526 -0.018304
0.006651 0.23944 0.012681 -0.01302
0.0011711 0.0017832 -0.00096442 0.0019787 0.00020643 0.00073608 0.0015754 0.001098
0.012646 -0.013012 -0.023067 0.31373
1280000000 0.17356 0.26744 -0.0075812 -0.028607 -0.0020034 0.0019702 -0.00092114 -0.0019473
-0.00074751 0.0030819 0.0025183 0.0014685
-0.007573 -0.028581 -0.0027072 0.37795 -0.023572 -0.0081808 -0.001105 0.0014295
0.0015905 0.0017995 0.00061289 0.0021133
-0.0019926 0.0019811 -0.023642 -0.0080816 0.31539 0.1626 0.0014962 5.9891e-05
0.0010123 0.00032242 0.00026868 0.0003556
-0.0009352 -0.0019575 -0.0010862 0.0014441 0.0015007 6.11e-05 0.11443 0.25491
-0.0004028 -0.02013 -0.00088781 0.00041997
-0.00070946 0.0030797 0.0016275 0.0017888 0.0010231 0.00033058 -0.00045742 -0.020124
0.043277 0.24206 0.0021605 -0.015165
0.0025058 0.0014654 0.00063306 0.0020983 0.00026915 0.0003707 -0.00085432 0.00040631
0.0021336 -0.015139 0.025205 0.31842
1340000000 0.21123 0.23354 -0.017139 -0.019175 0.00029006 0.00432 -0.0016886 -0.00081064
0.0015286 0.0025571 0.0017432 -0.0014952
-0.017103 -0.019168 0.036624 0.37037 -0.020874 0.004253 -0.00034935 0.0021377
0.0018833 0.00095818 0.0011913 0.00082263
0.00031049 0.0043159 -0.020866 0.0043592 0.33899 0.11369 0.0010466 -0.00078035
0.00059381 -0.00054324 0.00014114 0.00029327
-0.0016865 -0.00080403 -0.000337 0.0021331 0.0010481 -0.0007721 0.14689 0.2324
-0.0095378 -0.01687 0.00057252 0.00094628
0.0015381 0.0025555 0.001905 0.00096261 0.000591 -0.0005442 -0.0095806 -0.016831
0.073411 0.23415 -0.0042297 -0.013275
0.0017558 -0.0015102 0.0011911 0.00081727 0.00015162 0.0002918 0.00057502 0.00094514
-0.0042419 -0.01329 0.063531 0.31408
1400000000 0.24435 0.19677 -0.023346 -0.007967 0.004753 0.0032044 -0.002079 0.00049778
0.0023692 0.00088187 0.00045337 -0.0013488
-0.023308 -0.0079728 0.07354 0.35907 -0.014424 0.012194 0.0014187 0.0015993
0.0014127 -0.00063072 0.0011739 0.0002312
0.0047749 0.0031848 -0.014393 0.012276 0.35201 0.059446 0.00023591 -0.0014866
0.00016816 -0.00030185 0.00043932 0.00024289
-0.0020824 0.00050437 0.0014363 0.0015941 0.0002497 -0.0014865 0.17426 0.20308
-0.015471 -0.0099988 -0.0010924 0.00029895
0.0023592 0.00089103 0.0014033 -0.00062056 0.00017031 -0.00029472 -0.015495 -0.0099782
0.10542 0.22827 -0.010045 -0.0083191
0.00044732 -0.0013643 0.0011787 0.00021121 0.00042885 0.00022831 -0.0011171 0.00030938
-0.010007 -0.0082985 0.10812 0.3062
1460000000 0.26864 0.15374 -0.020418 0.0044484 0.005199 -0.0015017 -0.0016778 0.0016158
0.0020657 -0.00041306 -0.00020615 -0.00091118
-0.020402 0.0044307 0.10899 0.33816 -0.0057355 0.014953 0.0019637 0.00029274
0.0011019 -0.00144 0.0012975 -0.00049523
0.0051843 -0.0015196 -0.0056609 0.014995 0.35896 0.0040522 -0.0010447 -0.0014807
0.00022559 -0.00028613 0.0006738 -0.00027573
-0.0016683 0.0016199 0.0019651 0.0002813 -0.0010382 -0.0014929 0.19991 0.17395
-0.016883 -0.0030979 -0.000461 0.0025355
0.0020586 -0.00041977 0.0010918 -0.0014469 0.0002352 -0.00030077 -0.01692 -0.0030632
0.13539 0.21236 -0.011876 -0.0023307
-0.00018846 -0.00091218 0.0012967 -0.0005113 0.0006661 -0.00029923 -0.00046991 0.0025264
-0.011898 -0.0023431 0.1429 0.2861
1520000000 0.28087 0.11157 -0.015038 0.0098697 0.0032367 -0.0037763 6.1362e-05 0.0026154
0.0020696 -0.0016773 -0.001071 -0.00018463
-0.015034 0.0098563 0.14294 0.32397 0.0017431 0.012558 0.0018919 -0.00088498
9.5309e-05 -0.0012267 0.00037485 -0.00103
0.0032293 -0.0037925 0.0018112 0.012563 0.35078 -0.05434 -0.0011254 -0.00053926
0.00054652 -0.00082005 0.00013723 -0.00011511
6.8033e-05 0.0026085 0.0018879 -0.00089964 -0.0011238 -0.00053561 0.22136 0.13574
-0.016133 0.0030016 0.0017694 0.002073
0.0020636 -0.0016979 7.5047e-05 -0.0012249 0.00053273 -0.00080943 -0.016124 0.0030426
0.16244 0.19707 -0.011309 0.0017189
-0.0010754 -0.00016209 0.00035283 -0.001018 0.00014728 -0.00011105 0.0017758 0.0020665
-0.011327 0.0017221 0.17575 0.267
1580000000 0.29111 0.066845 -0.0085263 0.013408 -0.00093014 -0.0045439 0.0014441 0.0020383
-0.00013882 -0.0021773 -0.00040076 0.00040355
-0.0085288 0.013395 0.17087 0.30061 0.0051558 0.0077015 0.00058477 -0.0018476
-0.00067313 -0.0011857 -0.00021092 -0.00078938
-0.00094531 -0.0045486 0.0051877 0.007685 0.3292 -0.11093 -0.0017188 0.00043621
-0.0003388 -0.0011492 0.00019049 -0.00057135
0.0014531 0.0020425 0.00056453 -0.0018507 -0.0017214 0.00042174 0.23407 0.098076
-0.01261 0.0083718 0.0026198 0.00078827
-0.00014894 -0.0021451 -0.0006774 -0.0011873 -0.00031692 -0.0011629 -0.012585 0.0083679
0.18601 0.17925 -0.0089993 0.0073153
-0.00039191 0.00040409 -0.00023068 -0.00078585 0.00016816 -0.00057453 0.0026155 0.00077057
-0.0089907 0.0073299 0.2098 0.24305
1640000000 0.29427 0.02489 -0.0017529 0.012412 -0.0025956 -0.0022345 0.0029611 0.0010661
-0.00044969 -0.0016721 -0.00027289 0.00053124
-0.0017706 0.01241 0.2021 0.27543 0.0055603 0.0029381 -0.00077204 -0.0019644
-0.0011578 -0.00041285 -0.00043559 -0.00073984
-0.0026063 -0.0022162 0.0055823 0.0029097 0.29956 -0.16135 -0.00086264 0.001613
-0.00104 -0.00092373 -0.00013131 -0.00052319
0.0029667 0.0010569 -0.0007817 -0.0019564 -0.00087189 0.001615 0.24623 0.050059
-0.0083654 0.010313 0.0028001 -0.0010483
-0.00047437 -0.0016829 -0.001171 -0.00040882 -0.0010356 -0.0009204 -0.0083487 0.010355
0.20852 0.15303 -0.0042035 0.0091363
-0.00027278 0.00054318 -0.00043567 -0.00073105 -0.00014229 -0.00052591 0.0027851 -0.0010756
-0.0042433 0.0091334 0.23652 0.21136
1700000000 0.28639 -0.020043 0.0018755 0.0098259 -0.003144 0.0002693 0.0031462 -0.0013279
-0.0021492 -0.00082756 0.00061033 0.00049573
0.0018698 0.0098137 0.21989 0.24445 0.0033035 0.0001835 -0.0017146 -0.00056942
-0.00094466 0.00018366 -0.00082762 -0.00045615
-0.0031327 0.00028189 0.0033045 0.00015919 0.25363 -0.1995 0.00044641 0.001882
-0.0020303 -4.3088e-05 -0.00024859 -0.00077276
0.0031486 -0.0013473 -0.0017189 -0.00055639 0.00045241 0.0018766 0.24245 0.0021354
-0.0047445 0.011359 0.0014313 -0.0022836
-0.0021627 -0.00082277 -0.00094924 0.00020057 -0.002037 -3.7194e-05 -0.0046918 0.011378
0.22547 0.13201 0.00013217 0.0090433
0.00059543 0.00047079 -0.00083902 -0.00045453 -0.00026594 -0.0007775 0.0014343 -0.0023056
0.00012217 0.0090855 0.25349 0.17839
1760000000 0.27605 -0.068466 0.0044664 0.0065608 -0.0019682 0.00085922 0.0012563 -0.0035548
-0.0015611 0.00057998 0.00027623 -0.00056923
0.0044535 0.0065488 0.24777 0.20501 0.00091402 -0.0014044 -0.0013217 0.00038524
-0.00099328 0.0011543 -0.0005786 0.00030763
-0.0019619 0.00086194 0.00091545 -0.0014174 0.20475 -0.23055 0.0014518 0.0012809
-0.0011519 0.0016351 -0.0012731 -0.00066796
0.001238 -0.0035585 -0.0013291 0.00038273 0.0014649 0.0012839 0.2356 -0.047532
-0.00076593 0.01046 -0.00017011 -0.0024193
-0.0015685 0.00062174 -0.00099509 0.0011671 -0.0011358 0.0016129 -0.00075463 0.010435
0.24016 0.098058 0.0037952 0.0067051
0.00029995 -0.00059557 -0.0005719 0.00031346 -0.0012692 -0.00065268 -0.00017279 -0.0024294
0.0038003 0.0066174 0.26795 0.14093
1820000000 0.25119 -0.10667 0.0048645 0.0028466 3.1888e-05 0.002022 -0.001125 -0.0032418
-0.0013473 0.0011696 -0.00011223 -1.9299e-05
0.0048503 0.0028551 0.25795 0.17411 -0.0010922 -0.00010928 -0.0012609 0.0011066
0.00016751 0.0012933 -0.00066942 0.00047739
3.8697e-05 0.0020266 -0.0010937 -0.00010397 0.15404 -0.24499 0.0017428 0.00024484
-6.0475e-05 0.002564 -0.0016387 0.00012374
-0.0011405 -0.0032354 -0.0012552 0.0010979 0.001746 0.00024837 0.20657 -0.094617
0.0016397 0.0089809 -0.0017617 -0.00174
-0.0013321 0.0011765 0.00017456 0.001298 -5.7609e-05 0.0025596 0.0016799 0.0089716
0.25606 0.067966 0.0044404 0.0031294
-0.00012494 -3.3314e-05 -0.00067393 0.00048069 -0.0016409 0.00011031 -0.0018191 -0.0017163
0.0044303 0.0031467 0.27088 0.10503
1880000000 0.21571 -0.14617 0.0025671 0.00034163 -0.00059222 0.0021084 -0.0029492 -0.0022297
1.7157e-06 0.0019577 0.00041843 -0.0006585
0.0025736 0.00034218 0.2627 0.12841 -0.0032059 0.0023013 -8.7752e-05 0.001676
0.00085452 0.0010857 0.00015195 0.001001
-0.00056842 0.0021134 -0.0032036 0.0023145 0.10213 -0.25111 0.001563 -0.0012841
0.0018038 0.001766 -0.0010605 0.0015413
-0.0029663 -0.0022119 -5.5947e-05 0.0016888 0.0015614 -0.0012964 0.16832 -0.1345
0.0032217 0.0061513 -0.002219 0.00045382
-4.0681e-08 0.0019583 0.00088855 0.0010891 0.0018057 0.0017211 0.0032876 0.0061226
0.25955 0.03704 0.0045755 0.001459
0.00041347 -0.00066415 0.00015886 0.0009866 -0.0010744 0.0015527 -0.002146 0.00042979
0.004603 0.0015075 0.27168 0.072513
1940000000 0.17701 -0.17275 0.00028422 -0.0015302 0.0014418 0.0020394 -0.0037308 0.00040516
0.0016221 0.0011312 -0.0005611 -0.00061622
0.00028024 -0.0015103 0.26472 0.095766 -0.0015597 0.0048612 0.0010765 0.0011748
0.0018602 0.00020167 0.00090977 0.00022933
0.0014496 0.002043 -0.0015324 0.0048693 0.059314 -0.24328 3.3357e-05 -0.0021789
0.0024005 0.00010192 0.00033665 0.0016638
-0.0037321 0.00044511 0.001082 0.0011753 3.1848e-05 -0.0021717 0.11789 -0.16768
0.0027178 0.0042017 -0.0012157 0.0014106
0.001651 0.0011131 0.0018459 0.00018825 0.0023741 6.0425e-05 0.0026883 0.0041897
0.26286 -0.0020433 0.0033601 -0.0018547
-0.00058856 -0.00062859 0.0009376 0.00021122 0.00031475 0.0016471 -0.0012407 0.0014007
0.0033808 -0.0019169 0.26262 0.036018
2000000000 0.12987 -0.18645 -0.0035496 0.00061093 0.0028592 0.0016372 -0.0024328 0.0035071
0.0013609 -9.046e-05 -0.00073108 0.00040268
-0.0035566 0.00060253 0.25016 0.060235 -0.00057447 0.0070005 0.0013728 0.00016615
0.0011089 -0.0014317 0.00046103 4.8389e-05
0.0028533 0.0016233 -0.00053095 0.0070064 0.01748 -0.22795 -0.0013687 -0.00096842
0.0019255 -0.0014317 0.0015194 0.0014742
-0.0024495 0.0035237 0.0013972 0.00015832 -0.001351 -0.00098295 0.063929 -0.17958
0.0014059 0.0028517 -5.417e-05 0.0020614
0.0012864 -8.7155e-05 0.0010915 -0.0014241 0.001924 -0.0014317 0.0014072 0.0028416
0.25736 -0.035626 0.00038429 -0.0025104
-0.00073874 0.00041702 0.00041988 4.3977e-05 0.0015339 0.001487 2.7851e-05 0.0020902
0.0003497 -0.0024747 0.24975 0.0084757
2060000000 0.084299 -0.19309 -0.0046947 0.0029237 0.0030532 -0.00050004 0.00059554 0.0034455
0.00121 -0.00090317 -0.00030236 0.00126
-0.0046998 0.0029159 0.2378 0.031481 0.0041624 0.0081242 0.00086182 -0.000541
0.00022938 -0.0014941 0.00048176 -0.00010152
0.003053 -0.00051845 0.0042234 0.0081073 -0.014136 -0.20943 -0.0013702 0.00061028
2.1866e-05 -0.0021566 0.0029284 0.00014455
0.00062937 0.0034539 0.00084379 -0.000551 -0.0013597 0.00062298 0.011879 -0.17759
5.3336e-05 0.0032745 0.0010754 0.00064377
0.0011862 -0.00095023 0.00020999 -0.0015372 2.1336e-07 -0.0021694 4.1377e-05 0.0032368
0.24292 -0.074395 -0.0010828 -0.0034977
-0.00028536 0.0012532 0.00052586 -0.00011226 0.0029142 0.00011375 0.0010569 0.00054777
-0.00102 -0.0034532 0.23616 -0.016075
2120000000 0.038365 -0.18439 -0.0038442 0.0065604 0.0023667 -0.0025903 0.0027719 0.00215
7.182e-05 -0.0016585 0.0008315 0.00016909
-0.0038472 0.0065342 0.21608 0.0067946 0.006445 0.0043679 0.00094848 -0.0010583
-0.0013927 -0.0018646 5.9942e-05 -0.0010603
0.0023406 -0.0026025 0.0064878 0.0043113 -0.042468 -0.19346 -0.00058108 0.0012768
-0.0018655 -0.0012684 0.00032455 -0.0021429
0.0027893 0.0020988 0.00095864 -0.0010709 -0.00055704 0.0012941 -0.039713 -0.16075
-0.0010662 0.0048519 0.001422 0.00079969
6.2929e-05 -0.0016552 -0.0014102 -0.0018321 -0.0019105 -0.0012657 -0.0011081 0.004883
0.2246 -0.11017 -0.0049677 -0.0013564
0.0008147 0.00015912 2.7771e-05 -0.0010838 0.00032609 -0.0021393 0.0014265 0.00081967
-0.0050248 -0.0014061 0.21479 -0.032116
2180000000 -0.001234 -0.17043 -0.0021578 0.010066 0.00080002 -0.0021632 0.0032004 -0.0001127
-8.1768e-05 -0.00067602 0.0011016 0.00028802
-0.0021742 0.01005 0.1963 -0.01066 0.0073906 0.0036586 -0.00050547 -0.0014567
-0.0020259 0.00081959 -6.4119e-06 0.00039376
0.00076253 -0.0021923 0.0074285 0.0036056 -0.06349 -0.16923 0.0010177 0.0010146
-0.0010396 0.00036178 0.00035359 -0.0015946
0.0031975 -0.00012383 -0.00052606 -0.0014685 0.00099265 0.0010229 -0.076921 -0.13429
-0.00021999 0.0071943 0.0015553 0.00021508
-0.00012038 -0.00063282 -0.0020363 0.0008551 -0.0010111 0.00026203 -0.00017022 0.0072294
0.196 -0.14054 -0.0049529 0.0020335
0.0010903 0.00030161 2.6422e-05 0.00042383 0.00032874 -0.0016299 0.0016483 0.00016984
-0.0049221 0.0020824 0.19913 -0.046611
2240000000 -0.030021 -0.14635 0.0022483 0.011314 -0.00035877 -0.0029485 0.0021398 -0.0024432
-0.0015972 -0.0005206 0.00071477 -0.0018671
0.0022468 0.011306 0.17658 -0.016501 0.0081718 0.00033586 -0.00057057 -0.00045724
-0.00026535 0.0012539 -0.00065605 -0.00061429
-0.00036612 -0.002938 0.0081866 0.00027145 -0.080676 -0.14519 0.001617 -0.0015204
-0.00064866 0.00027342 -0.0023914 -0.0013732
0.0021306 -0.0024697 -0.00053886 -0.00047597 0.0016159 -0.001521 -0.11079 -0.10573
0.0017173 0.0088023 0.00096554 -0.00059924
-0.0015869 -0.00052318 -0.00024384 0.0012563 -0.00070366 0.00029022 0.0017707 0.0088327
0.16476 -0.15924 -0.005021 0.0044312
0.00069759 -0.0018889 -0.00074711 -0.0006194 -0.0023683 -0.0013375 0.00087371 -0.0005713
-0.0049915 0.0043679 0.17605 -0.05758
2300000000 -0.056937 -0.11882 0.0078459 0.0093406 -0.0011703 -0.0021863 -0.00043304 -0.0017625
-0.00070917 0.00054387 -0.00099953 -0.00092328
0.0078465 0.0093217 0.15546 -0.025302 0.0083838 -0.001881 -0.00080906 0.00030308
2.5593e-06 0.0014215 -4.5301e-05 0.00083122
-0.0011734 -0.0021688 0.0084004 -0.0019404 -0.093584 -0.12126 -0.0005754 -0.0013925
3.0045e-05 0.0015313 -0.0017786 0.00087898
-0.00049097 -0.0017417 -0.0008148 0.0003309 -0.00055909 -0.001386 -0.13166 -0.069492
0.0055391 0.0094112 0.00072037 -0.0011259
-0.00076985 0.0005341 3.0528e-05 0.0014847 6.8662e-05 0.0015275 0.0055439 0.0093418
0.12568 -0.17925 -0.0030708 0.0076496
-0.0010041 -0.00089184 -9.9428e-06 0.0008119 -0.001762 0.00088127 0.00077832 -0.0010912
-0.0031818 0.0076444 0.15927 -0.058808
2360000000 -0.072922 -0.087399 0.010981 0.0083602 -0.0011848 -0.0016847 -0.0017478 -0.0010837
-0.00040844 0.00061588 -0.0016882 -0.00027656
0.010969 0.0083788 0.14667 -0.02473 0.0079665 -0.0047144 -0.00099073 0.00082401
0.0018271 0.00022912 9.3163e-05 -0.00012221
-0.0012043 -0.0016739 0.0079486 -0.0047687 -0.10295 -0.09895 -0.0023818 -0.00087828
0.0010885 -0.00022259 -0.00095081 0.0016456
-0.0017183 -0.0010973 -0.00099261 0.00083034 -0.0023962 -0.00087062 -0.14941 -0.036832
0.0087411 0.0082679 0.0015799 -0.0018889
-0.00034018 0.00065945 0.0018185 0.00020329 0.0010965 -0.00022094 0.0088193 0.0082464
0.094825 -0.18107 0.00086625 0.0081999
-0.00171 -0.00025386 0.00010681 -0.00010462 -0.00094126 0.0016564 0.0015723 -0.0019494
0.00085956 0.0081392 0.13748 -0.062262
2420000000 -0.081453 -0.059945 0.01442 0.0025624 -0.0032198 -0.0011593 -0.00093348 0.00053281
0.0010426 0.0013312 -0.0012987 0.0016753
0.01439 0.0025793 0.12895 -0.025268 0.0045648 -0.0063708 0.0011836 0.0011758
0.00072691 -0.001525 2.2447e-05 -0.00010943
-0.0032233 -0.0011279 0.0045288 -0.0064348 -0.11606 -0.078552 -0.0017912 0.0012527
-0.00035431 -0.00048009 0.00026705 0.0027104
-0.00090534 0.00059974 0.0012033 0.0012091 -0.0017881 0.0012625 -0.15874 0.0070369
0.01156 0.0059627 -0.00034993 -0.0027794
0.00092923 0.0013682 0.00074836 -0.0015066 -0.00038459 -0.00045647 0.011532 0.0060161
0.054969 -0.18158 0.0021879 0.0084072
-0.0012804 0.0016771 -1.8126e-05 -0.0001264 0.00029694 0.0027446 -0.00037012 -0.0027516
0.0021594 0.0083843 0.11887 -0.057636
2480000000 -0.081966 -0.028281 0.014076 -0.002859 -0.0017584 -0.00028865 -0.00096139 0.0012576
0.001448 -0.00058108 0.00024501 0.0014695
0.014062 -0.0028448 0.13096 -0.025532 0.0030407 -0.0085283 0.001098 0.00016938
-0.00082144 -0.00099838 -0.00011914 -0.00038378
-0.0017676 -0.00026605 0.0030022 -0.0085686 -0.11936 -0.058295 -0.00064234 0.0028993
-0.00045482 -0.00054913 0.0018332 0.00093254
-0.00095195 0.0012464 0.001107 0.00018166 -0.00062041 0.0029016 -0.15999 0.04555
0.015136 0.0012579 -0.0010911 -0.0026702
0.0014627 -0.00058216 -0.00089401 -0.00096183 -0.00038459 -0.00062141 0.015131 0.0010918
0.020536 -0.17321 0.0049428 0.0072711
0.00026821 0.0014928 -9.9242e-05 -0.00040764 0.0018019 0.00094925 -0.0011349 -0.0027004
0.0049002 0.00726 0.099759 -0.053233
2540000000 -0.085986 -0.0014832 0.011653 -0.0068965 -0.0025003 0.00082482 0.00059558 0.0012441
-3.3976e-05 -0.0014742 0.00092492 0.0015583
0.011661 -0.0068769 0.11826 -0.017337 -0.00077834 -0.0077407 0.00070042 -0.0012889
-0.0018856 1.3149e-05 -0.00069155 0.00015028
-0.0024956 0.0008358 -0.00083947 -0.007724 -0.12605 -0.034866 0.0016022 0.0024266
-0.0012269 -4.65e-05 0.0017486 -0.00088239
0.0006484 0.001269 0.00069048 -0.0013271 0.0016008 0.0024231 -0.15931 0.085494
0.01477 -0.0043185 -0.0021207 -0.0021739
-5.2868e-05 -0.0014426 -0.0018791 6.66e-05 -0.0012148 -5.7544e-05 0.01472 -0.0042856
-0.0084592 -0.15854 0.0076547 0.0056271
0.0009679 0.0015404 -0.00068532 0.00017506 0.0017598 -0.00088688 -0.0021065 -0.0021939
0.0077567 0.0056381 0.08504 -0.039602
2600000000 -0.078703 0.023674 0.008204 -0.010262 -0.0014685 0.0027084 0.0011659 -0.00015714
-0.00065324 -0.0010522 0.0020903 0.00040483
0.0082222 -0.010234 0.11285 -0.032602 -0.0028935 -0.0062362 -0.00029355 -0.00079918
-0.00028373 0.0020148 -0.00039385 0.00066383
-0.0014703 0.0027284 -0.0029404 -0.0061975 -0.13117 -0.0094718 0.0030166 0.00023852
5.4762e-05 0.0012966 0.0013526 -0.0017414
0.0011648 -0.00016183 -0.00025681 -0.00079394 0.0030116 0.0002582 -0.14368 0.11966
0.012132 -0.0092022 -0.003209 -0.00016421
-0.00065124 -0.0010142 -0.0002894 0.0019833 6.3706e-05 0.0013398 0.012072 -0.0093668
-0.042941 -0.13912 0.0088711 0.0051348
0.0020756 0.00037644 -0.00038979 0.00068336 0.0013185 -0.0017542 -0.0032473 -0.00013915
0.008888 0.0049962 0.077205 -0.024812
2660000000 -0.072586 0.049527 0.004033 -0.011876 -0.00039214 0.0011983 0.00025738 -0.00038275
-0.0023396 0.00018808 0.0014193 -0.000734
0.0040316 -0.011851 0.12069 -0.028704 -0.0043175 -0.0047663 -0.001204 -0.00053003
0.00042331 0.0018911 0.00054749 0.00085292
-0.00035698 0.001178 -0.0043622 -0.0047323 -0.1302 0.011435 0.0020246 -0.0016209
0.0005397 0.0003572 -0.0011196 -0.0016097
0.00025887 -0.00041162 -0.0012428 -0.00055237 0.0020204 -0.0016293 -0.12302 0.15117
0.007656 -0.0122 -0.0023692 0.0010931
-0.0023546 0.00013045 0.00051342 0.0018598 0.00049521 0.00037617 0.0074658 -0.012083
-0.063595 -0.11904 0.010851 0.0010481
0.0014148 -0.00077338 0.00053079 0.00081655 -0.0010774 -0.0015616 -0.0023147 0.0010835
0.010772 0.0011901 0.072919 -0.0055891
2720000000 -0.061173 0.068123 -0.00025567 -0.01166 -0.00033641 0.0031164 -0.00033067 -0.00019061
-0.0022842 0.0017693 0.00042323 -0.0016842
-0.00022963 -0.011657 0.10592 -0.032385 -0.0049994 -0.0015941 -0.0017307 0.00039004
0.0019571 0.00025098 0.00075604 -0.00016879
-0.00031512 0.0031132 -0.0050213 -0.0015477 -0.12428 0.041272 0.00049457 -0.0027158
0.00011229 0.00024275 -0.0012341 0.00057022
-0.00037785 -0.00014839 -0.0017346 0.00038718 0.00049617 -0.0027108 -0.089813 0.18076
0.0026641 -0.012869 -0.0020603 0.0020796
-0.0022613 0.0018611 0.0019701 0.00024997 0.00010948 0.00024545 0.0028272 -0.012927
-0.084011 -0.087172 0.01139 -0.0017897
0.00044655 -0.0016659 0.00079695 -0.00013783 -0.0013062 0.00060222 -0.0021146 0.0020149
0.011574 -0.0019042 0.07743 0.013319
2780000000 -0.046673 0.086805 -0.00472 -0.010137 0.00012284 0.0012496 0.00039222 -0.00045629
0.00074876 0.0028072 -0.00072645 -0.0016521
-0.0046884 -0.010139 0.10427 -0.044464 -0.0040343 -0.00015241 -0.00029861 0.001702
0.0018142 -0.0011213 0.00021865 -0.00015825
0.00016383 0.0012636 -0.0040463 -0.00011204 -0.12113 0.071628 -0.002049 -0.0018234
-3.024e-05 -0.0003675 -0.00055451 0.0009549
0.00045859 -0.00047463 -0.00026538 0.0016957 -0.002045 -0.0018323 -0.060144 0.20274
-0.0021788 -0.012825 -0.00066767 0.0022773
0.0007483 0.0028144 0.0018621 -0.0011785 -2.2397e-05 -0.00033703 -0.0024081 -0.01286
-0.098825 -0.053806 0.010078 -0.0060986
-0.00075996 -0.0016511 0.0001941 -0.00016332 -0.00054206 0.0009227 -0.00065201 0.0023128
0.0099699 -0.006106 0.081858 0.031497
2840000000 -0.031392 0.10169 -0.0076025 -0.0069203 0.0015691 0.0020695 -0.00039029 7.4726e-05
0.0013624 0.0012761 -0.0016164 0.00022757
-0.0075997 -0.0069271 0.10248 -0.037981 -0.0036371 0.0011072 0.00059233 0.00098028
-0.00015892 -0.0016995 -3.7877e-06 -4.2165e-05
0.0015857 0.0020658 -0.0036241 0.0011427 -0.11457 0.09756 -0.0016251 0.00024585
0.00029259 0.00029681 0.0010145 0.0011146
-0.0004232 0.00015002 0.000612 0.0009762 -0.0016254 0.00022375 -0.023946 0.21797
-0.0062101 -0.010371 0.00031346 0.0010379
0.0013773 0.001239 -0.00019128 -0.0016804 0.00034013 0.00031653 -0.0061373 -0.01021
-0.1024 -0.022729 0.0075329 -0.007127
-0.0015794 0.00022448 3.673e-05 -3.2042e-05 0.0010001 0.0010939 0.00033936 0.0010239
0.0075636 -0.0070652 0.096042 0.047156
2900000000 -0.017151 0.12134 -0.0087967 -0.0028601 0.00198 7.8535e-05 0.00048253 -0.00081723
0.0023383 -0.0010716 -0.00084675 0.00015434
-0.0087852 -0.0028791 0.082864 -0.04589 -0.0014516 0.0026231 0.0010029 0.00035513
-0.00063567 -0.0013409 -0.00010739 5.3343e-06
0.0019836 8.6103e-05 -0.0014262 0.0026256 -0.09734 0.13038 -0.00086965 2.7316e-05
-0.00028658 -0.00094622 0.0017808 -0.00069304
0.00049447 -0.00085653 0.00097288 0.00035194 -0.00085668 4.6609e-05 0.013305 0.22077
-0.0090443 -0.0065733 0.00096415 0.0021143
0.002331 -0.0011196 -0.00063826 -0.0013333 -0.00031746 -0.00093149 -0.0089762 -0.0066833
-0.10078 0.016673 0.0055152 -0.010263
-0.00085048 0.00018298 -9.4503e-05 5.3726e-06 0.0017818 -0.00062199 0.00098001 0.0021054
0.0055274 -0.010406 0.11066 0.051703
2960000000 0.0042299 0.13274 -0.0086475 0.000667 0.00062724 0.0012235 -0.00052349 -0.00061833
1.3372e-05 -0.001736 -0.00064591 0.00042696
-0.0086233 0.00066262 0.091878 -0.045392 -0.00083701 0.0013011 0.0011196 -0.00013148
-0.0012278 -0.0006338 0.00024105 0.00029072
0.00060154 0.0012107 -0.0008053 0.0013263 -0.077894 0.1613 -0.00067704 0.00082276
-7.3094e-05 0.00099925 0.00020942 -0.0023702
-0.00057248 -0.00059483 0.0011359 -0.00016149 -0.00070887 0.00079588 0.055715 0.22726
-0.0094417 -0.0017366 0.0017231 0.00043083
-8.9711e-06 -0.0017499 -0.0012376 -0.00060574 -4.9609e-05 0.00097966 -0.0095519 -0.0017543
-0.088539 0.048625 0.00092323 -0.011704
-0.00062155 0.00040731 0.00026798 0.00029351 0.00018021 -0.0024342 0.0017111 0.00050874
0.00088168 -0.011609 0.1303 0.06266
3020000000 0.02252 0.14677 -0.0062116 0.0037889 0.0012041 -0.00047321 -0.00071425 -0.00016084
-0.00069679 5.2334e-05 -0.0003352 0.00061244
-0.0062104 0.0037673 0.080389 -0.033959 -0.00046913 0.0001549 0.00038473 -0.0010732
-0.0017998 0.00054859 0.0007386 -0.0001385
0.0012163 -0.00048194 -0.00047671 0.00017871 -0.056757 0.1856 -0.00022475 0.0010859
0.00061501 6.6188e-05 -0.0008744 -0.0014424
-0.00073049 -0.00016685 0.00036405 -0.0010667 -0.00022156 0.0010885 0.094616 0.21988
-0.008962 0.0011475 0.00032935 0.00046164
-0.0006866 0.00015353 -0.0018202 0.00057829 0.00066135 7.3935e-05 -0.0089064 0.0011938
-0.072157 0.077887 -0.0015042 -0.010152
-0.00034938 0.00064373 0.0007505 -0.00015905 -0.00085844 -0.0014819 0.00033838 0.00042684
-0.0013405 -0.01021 0.15015 0.059432
3080000000 0.049568 0.15638 -0.0043924 0.0059822 0.0014265 6.3136e-06 -0.00069775 -0.00012929
-0.00046776 0.00021862 1.1809e-05 0.0003899
-0.0044054 0.0059803 0.07779 -0.028202 -0.00036567 0.0005874 -0.00029743 -0.0002408
-7.5407e-05 0.001109 -0.00025534 -0.00065668
0.0014215 -2.3128e-05 -0.00035591 0.00059087 -0.019024 0.20712 -0.00071228 3.0239e-05
0.00044461 0.00044207 -0.0021381 -0.0004785
-0.00068631 -0.00014938 -0.00029159 -0.0002336 -0.00069426 1.8571e-05 0.12815 0.21193
-0.0060002 0.0047491 0.001977 0.0002955
-0.00037078 0.00014748 -0.00011648 0.0011054 0.00047856 0.00050249 -0.0059696 0.0047267
-0.042895 0.10955 -0.006388 -0.0089623
2.7644e-05 0.0003778 -0.000239 -0.0006483 -0.0021328 -0.00047329 0.0019601 0.00027138
-0.006547 -0.0090028 0.16392 0.066021
3140000000 0.078392 0.15981 -0.00098204 0.0074949 0.0027826 -0.0014056 -0.0011141 0.00083493
0.0014426 0.0005471 3.604e-05 -0.00010895
-0.00098515 0.00749 0.073616 -0.029917 -0.0011266 0.00032489 0.0006278 -0.00019946
7.4688e-05 0.00083483 0.00073252 -0.00033902
0.0027732 -0.0013993 -0.0011142 0.00031103 0.02396 0.22703 0.00024263 0.0018283
0.0012767 -0.001031 -0.0027345 0.0010228
-0.001113 0.00086739 0.00061603 -0.00021361 0.00021618 0.0018318 0.16314 0.18589
-0.0031426 0.006124 0.00094066 -0.0012636
0.0014274 0.00049758 0.00011894 0.0008353 0.0012125 -0.001091 -0.003138 0.0060605
-0.025885 0.12905 -0.0084296 -0.0045898
3.811e-05 -0.00011026 0.00073127 -0.00037879 -0.0027416 0.0010185 0.00094268 -0.0012485
-0.0083909 -0.0045404 0.18797 0.05699
3200000000 0.11058 0.17014 0.0040011 0.0064717 0.00085292 -0.0028593 -0.00033695 0.0020568
0.00025318 -0.0017659 0.00022525 0.00060277
0.003974 0.0064722 0.083974 -0.028307 -0.00089444 0.00064815 -0.00041425 -0.00088015
0.00086246 0.0012295 -0.0005112 -0.00105
0.00086426 -0.0028753 -0.00087691 0.00065832 0.067801 0.23142 0.0010915 0.00067746
-0.00019174 -0.0021352 -0.001303 0.0024729
-0.00029023 0.0020421 -0.00040416 -0.00087349 0.0011084 0.000665 0.18336 0.16366
-0.00011314 0.0060297 0.00027657 -0.0013287
0.00028203 -0.0017554 0.00080468 0.0012293 -0.00023371 -0.0021422 -4.9728e-05 0.0060728
0.014699 0.14883 -0.0091876 -0.0013062
0.00020463 0.00059247 -0.0004871 -0.0010413 -0.0012724 0.0024923 0.00030206 -0.001398
-0.0091857 -0.0013539 0.20432 0.056615
3260000000 0.1429 0.162 0.0043023 0.0031415 -0.00090473 -0.0024092 0.0011455 0.00094978
0.00027885 -0.0018369 -0.00013419 -0.00015678
0.0043163 0.0031478 0.091997 -0.031527 -0.0015502 0.0021457 -0.00016257 -0.00013868
0.00074924 -0.00065282 -0.00089078 0.0003024
-0.00091139 -0.0023704 -0.0015404 0.0021781 0.11876 0.22685 0.00045752 -2.5908e-05
-0.00077327 -0.0010772 0.00055278 0.0019652
0.0011256 0.00094594 -0.0001561 -0.0001253 0.00046726 -2.0977e-05 0.21086 0.1261
0.0025232 0.0052951 -0.00089776 -0.0018015
0.00028522 -0.001857 0.0007709 -0.0006694 -0.00071559 -0.0011826 0.0025908 0.0051791
0.041361 0.15703 -0.0073255 0.0038252
-0.00011299 -0.00014999 -0.0008969 0.00031993 0.00053543 0.0019917 -0.00096512 -0.0016993
-0.0073245 0.0038093 0.23349 0.046327
3320000000 0.17319 0.15606 0.0073379 0.0012806 -0.00046188 -0.0015215 0.00072706 0.000262
-0.0017069 -0.0011938 0.00025334 0.00022867
0.0073304 0.0013103 0.098878 -0.027927 0.0010417 0.0022708 -0.00031346 -0.00051609
-0.00030707 -0.00013498 -0.00039041 0.00012761
-0.00048394 -0.0015414 0.0010589 0.0022577 0.16659 0.21765 0.00032468 -0.00036012
-0.0011316 -8.972e-05 0.00048311 0.00093882
0.00074042 0.00023451 -0.00036536 -0.00051473 0.00029974 -0.00037241 0.21886 0.09583
0.0034978 0.0034406 -0.0011515 0.00049739
-0.0017927 -0.0011346 -0.00029176 -0.00019276 -0.0011718 7.5895e-05 0.0034374 0.0035237
0.073727 0.1586 -0.003856 0.0049032
0.0002584 0.00027996 -0.00036419 0.00015143 0.00055345 0.00094076 -0.0010619 0.00041435
-0.0038487 0.004814 0.24977 0.03367
3380000000 0.20889 0.13896 0.0056282 -0.0022283 -0.0011012 0.00052054 0.0010858 0.00012433
-0.001462 0.0006252 0.00050702 -0.00013263
0.0056161 -0.0022188 0.10986 -0.035482 0.00019362 0.0027484 -0.0012734 -0.00068568
-0.00023381 4.4545e-05 -0.0007717 0.00040635
-0.0011105 0.00050656 0.00025187 0.0027621 0.20768 0.19552 0.00077487 -0.00034407
-0.0017762 0.00055494 0.00093816 0.0013154
0.0010404 0.00018667 -0.001251 -0.00068034 0.00077956 -0.00031065 0.23403 0.063952
0.0058524 0.0029222 -0.00021642 5.7983e-05
-0.0014435 0.00071153 -0.00022164 0.0001038 -0.0017599 0.00048628 0.005988 0.0027997
0.11783 0.14933 -0.0011037 0.0056436
0.00049053 -0.0001624 -0.00077515 0.0004086 0.00093522 0.00128 -0.00028246 0.00010192
-0.001189 0.0055675 0.27909 0.014553
3440000000 0.24013 0.11686 0.0046813 -0.0040686 -0.00068716 -0.0016265 0.00089655 0.00010896
-0.0011641 0.0016289 0.00064776 0.000152
0.0046856 -0.0040679 0.10351 -0.040996 0.00329 0.0020638 -0.0010249 0.0011072
9.5269e-05 0.00041035 0.00012075 0.00086876
-0.00073455 -0.001628 0.0033031 0.0020354 0.24535 0.16719 -0.00031459 -9.6266e-05
-3.6284e-05 0.0014026 0.00093098 0.00077163
0.00089447 4.8825e-05 -0.0010393 0.0011359 -0.00030231 -0.00010225 0.23545 0.030441
0.0068081 -0.00025338 -0.00032095 0.00023794
-0.001167 0.0017237 9.1078e-05 0.00041343 2.858e-05 0.0013706 0.0066987 -0.00029314
0.14721 0.13989 0.003632 0.0040514
0.00065462 0.00016106 0.00013229 0.00085405 0.0009269 0.00078995 -0.0002282 0.00025054
0.0036653 0.0040837 0.29599 -0.015182
3500000000 0.2724 0.085183 0.0025223 -0.0049075 -0.0016203 0.0015067 0.00095926 -0.00086171
-0.0011524 0.0013285 0.00077974 -0.00077864
0.0025065 -0.0049009 0.11588 -0.064856 0.0031259 0.00089037 -0.00030839 0.00075295
0.00069623 -3.6052e-05 -4.7641e-05 0.00019498
-0.0015984 0.001517 0.003147 0.00084163 0.27562 0.13335 1.7578e-05 -0.00026611
4.1833e-05 0.00071857 0.0013193 -3.8241e-06
0.00093475 -0.00083684 -0.00030703 0.00072614 6.9076e-06 -0.00022842 0.2393 0.0037383
0.0070893 -0.0027813 0.00038118 -0.00016728
-0.0010396 0.0013651 0.00061992 1.7558e-06 8.9331e-05 0.00074847 0.0071481 -0.0028029
0.19349 0.11186 0.0033765 0.001345
0.00076622 -0.0007703 9.5923e-07 0.00017077 0.0012517 -1.0224e-05 0.00028403 -0.00017524
0.0034017 0.0015144 0.31658 -0.04271
3560000000 0.29077 0.050364 9.0547e-05 -0.0060849 -0.00011387 -0.00096053 0.00063265 8.3557e-05
0.0016886 0.001824 -0.00025137 -0.0013613
9.4264e-05 -0.006086 0.1102 -0.07014 0.0057072 -0.00089876 0.00033115 0.00069501
0.00054238 -0.00023628 0.00018694 0.00030243
-0.00012228 -0.00092125 0.0056986 -0.00096111 0.303 0.0902 -0.00025199 -0.0002248
0.00071519 0.0005282 0.0013207 -0.00075692
0.0006845 0.00010698 0.00033365 0.00068735 -0.00022327 -0.00028828 0.23004 -0.032852
0.005722 -0.0060369 -0.00093815 -0.00075778
0.0017055 0.0018306 0.00058479 -0.00022194 0.00067722 0.00050901 0.00561 -0.0061263
0.21416 0.097883 0.0033616 -0.0012323
-0.00024728 -0.0013889 0.00019014 0.00034067 0.0014005 -0.00064473 -0.00088191 -0.00072352
0.0033666 -0.0012846 0.32833 -0.083496
3620000000 0.30663 0.012358 -0.0013348 -0.0037325 -0.002165 -0.00019304 0.0001685 -0.001977
-0.00010945 0.00076222 -0.0004224 -0.00092591
-0.0013349 -0.0037413 0.1106 -0.099788 0.0036179 -0.0039382 0.00035234 0.00053057
-0.00036672 -0.00089497 0.00053778 0.00030745
-0.0021237 -0.00021238 0.0035754 -0.0039987 0.31575 0.045709 8.4422e-05 -0.00087427
-0.00028317 6.2305e-05 0.00086098 -0.00083497
0.00011934 -0.0019794 0.00037911 0.00052396 1.9646e-05 -0.00084531 0.21873 -0.062866
0.0018409 -0.0071357 -0.0010373 0.00098169
-5.0298e-05 0.00078363 -0.00045469 -0.00092225 -0.00020982 0.00013642 0.0018565 -0.0070499
0.23788 0.055331 0.0015501 -0.0022629
-0.00043203 -0.00092776 0.00057287 0.00034286 0.00082407 -0.00088654 -0.0010842 0.00099428
0.0014375 -0.002237 0.32969 -0.11815
3680000000 0.31008 -0.03212 -0.0035574 -0.0039278 -0.0011015 0.0016829 -0.0012759 -0.00020675
0.001465 -0.00032302 -0.0012776 -0.00076721
-0.0035388 -0.0039411 0.10588 -0.11656 0.0012813 -0.0045891 0.0007832 0.00029027
-0.00057671 -0.00060433 0.00073429 0.00031227
-0.001076 0.0017141 0.0012238 -0.0046155 0.32617 -0.0039518 -0.00090196 -0.00057191
0.0013457 0.00089965 0.0007889 -0.0017489
-0.0012751 -0.00015811 0.00076935 0.0002974 -0.00091319 -0.0005993 0.20531 -0.096736
5.076e-05 -0.0069567 -0.00099046 0.0010824
0.0014792 -0.00026864 -0.00034377 -0.00065523 0.0012983 0.00093988 9.0898e-05 -0.0070213
0.25659 0.029817 0.0014925 -0.0022883
-0.0012432 -0.00065276 0.00068773 0.00027955 0.00077146 -0.0017623 -0.00095817 0.0010703
0.0016461 -0.0021971 0.32945 -0.16263
3740000000 0.31199 -0.067352 -0.0032805 1.2114e-05 -0.0021281 0.0027329 -3.2563e-05 -0.00065298
-0.00077912 1.7457e-05 -0.0011975 0.00040963
-0.0032665 2.8637e-06 0.09708 -0.13861 0.00070401 -0.0053407 0.00030779 -0.00025665
-0.00014074 -0.00031346 0.00072882 1.4347e-05
-0.0020678 0.0027491 0.00063448 -0.0053357 0.3292 -0.043719 -0.00061435 -0.00014295
6.4472e-05 0.00016594 -0.00073532 -0.0015833
-3.0758e-05 -0.00070993 0.00030327 -0.00024209 -0.00064032 -0.00014355 0.18385 -0.12065
-0.0019847 -0.0060905 0.00081472 0.0030772
-0.00071673 7.4722e-05 -0.00026963 -0.00028778 0.0001336 0.00010736 -0.0021707 -0.0059216
0.26351 -0.0091536 7.9112e-05 -0.00201
-0.0012471 0.00049659 0.00077322 -2.1025e-05 -0.00074883 -0.0015835 0.00074117 0.0031057
-0.00021814 -0.0022479 0.31466 -0.20249
3800000000 0.30604 -0.1126 -0.0023325 0.00059793 0.00086891 0.0039408 -0.0011644 -0.0015326
0.0013248 0.00082244 -0.00094201 0.00066727
-0.0023218 0.00061466 0.085924 -0.15343 -0.002265 -0.0048074 4.6911e-05 0.0001421
-0.0010375 -0.00031183 0.0010423 -8.4972e-06
0.00093735 0.0039793 -0.0023329 -0.0047902 0.32508 -0.085302 -0.00063473 0.0003161
0.00089916 -0.00017099 -0.000932 -0.00061862
-0.0011698 -0.0015011 1.5191e-05 0.00013369 -0.00060434 0.00029125 0.1743 -0.14591
-0.0034699 -0.0049612 0.0014996 0.0015383
0.0012066 0.00077774 -0.00096625 -0.00033793 0.00083615 -7.1555e-05 -0.0033487 -0.0049354
0.27543 -0.050855 0.0010099 -0.00084036
-0.00090908 0.00056547 0.0010295 -2.9509e-05 -0.0010191 -0.0005782 0.0015769 0.0015059
0.0013487 -0.00055007 0.30659 -0.24349
3860000000 0.29475 -0.14455 -0.0010696 0.001302 0.0025735 0.0019966 -0.0021194 0.0011955
0.00059071 -0.0010572 -0.00046252 0.0014922
-0.0010773 0.0012901 0.066618 -0.16283 -0.0033606 -0.0048887 0.00057554 -0.00066216
-0.00085107 0.0014128 0.00057567 -0.0011919
0.0026332 0.0019979 -0.0034175 -0.0048499 0.3056 -0.12502 -0.00086924 0.00094839
0.0005338 -0.00076909 -0.00075487 -4.5904e-05
-0.002085 0.0012055 0.00057305 -0.000666 -0.00084981 0.00096782 0.14597 -0.16054
-0.0029669 -0.0047223 0.0020697 0.0012878
0.00063962 -0.0010169 -0.00093274 0.0014032 0.00061323 -0.00088517 -0.0032648 -0.0046796
0.27176 -0.082234 0.00016304 -0.0029151
-0.0004826 0.0014428 0.00057528 -0.0011798 -0.00070938 -2.1824e-05 0.0020757 0.0012862
0.00010827 -0.0031514 0.2835 -0.28167
3920000000 0.28018 -0.18444 0.0014819 0.00033256 0.0039582 0.0022956 0.00012402 0.00092913
0.00047617 2.2479e-05 0.00074833 6.1777e-05
0.0014839 0.00031404 0.03918 -0.17876 -0.0049072 -0.0031806 -0.00045543 -6.6505e-05
0.00022437 0.00025629 -0.00053804 -0.0002049
0.0039647 0.0023554 -0.0049489 -0.00312 0.29869 -0.15869 1.3201e-05 0.0011668
0.0016248 -0.0011231 -0.00058856 -0.00031556
7.7619e-05 0.00096951 -0.00043775 -9.1577e-05 1.9677e-05 0.001186 0.1258 -0.17133
-0.0045812 -0.0039317 0.0022204 -0.0004566
0.00053528 3.9265e-05 0.00030009 0.00029018 0.0014846 -0.0010194 -0.0043998 -0.003899
0.26172 -0.13153 0.00067013 -0.0016938
0.00085219 0.00016223 -0.00052644 -0.00019916 -0.00062955 -0.00028216 0.0023085 -0.00051221
0.00085031 -0.0015793 0.26201 -0.30822
3980000000 0.25231 -0.21996 0.0019805 -0.0026449 0.0049764 -0.00068558 -6.0806e-06 0.0011243
0.0010017 -0.0018398 6.7722e-05 0.00013249
0.0019753 -0.0026396 0.016758 -0.19202 -0.0054071 -0.0012119 0.00080116 0.00046611
0.00039784 0.00034657 0.00012276 -0.0010988
0.0050611 -0.00077234 -0.0054322 -0.0011287 0.26976 -0.18883 0.001536 0.00017925
-0.0012794 -0.00098941 -0.00063267 -0.00076271
5.1957e-05 0.0011217 0.00079256 0.00046684 0.0015297 0.00012601 0.089929 -0.19299
-0.004909 -0.0038537 0.0013299 -0.0009368
0.0010077 -0.0017865 0.00032944 0.00025802 -0.0012517 -0.001026 -0.0049391 -0.0038337
0.24857 -0.161 0.0012311 -0.0050839
3.5396e-05 9.6033e-05 4.0372e-05 -0.0010897 -0.00057681 -0.00077405 0.0012939 -0.00090027
0.0012873 -0.0052459 0.22677 -0.34645
4040000000 0.22484 -0.24533 -0.00024777 -0.00381 0.0034532 -0.0030451 0.00024249 8.7026e-05
-0.00051176 -0.00091039 0.0007574 0.00033198
-0.00027131 -0.0037898 -0.0087442 -0.19916 -0.004617 0.0003729 0.00014723 -0.0010161
-1.878e-05 5.1977e-05 -0.0010897 -0.00019589
0.0034188 -0.0030608 -0.0046037 0.00043397 0.24727 -0.22205 0.00027618 -0.00035777
-0.0008844 -0.00030407 -0.0013 0.0002825
0.00027794 0.00016778 0.00014933 -0.0010405 0.0002985 -0.00035393 0.067819 -0.18753
-0.006879 -0.0016147 0.0016656 -0.00058016
-0.00050435 -0.00092955 1.8482e-05 8.8026e-06 -0.00094137 -0.00024449 -0.0067847 -0.0015065
0.23452 -0.19407 -0.0031741 -0.0034921
0.00072613 0.00028112 -0.0011005 -0.00020859 -0.0012813 0.00019414 0.0016592 -0.00054144
-0.0031231 -0.0034083 0.1902 -0.36392
4100000000 0.19508 -0.26859 -0.0031567 -0.0029381 0.00084698 -0.0036565 -0.00025964 6.8136e-05
0.00040816 -0.0019717 0.0006387 0.00024943
-0.0031679 -0.0029556 -0.034408 -0.20197 -0.0044523 0.00088277 -0.00023213 -0.00030138
0.0007126 0.00042025 -0.0004589 8.2637e-05
0.00084443 -0.0036292 -0.0044472 0.00098941 0.22493 -0.24801 1.9596e-05 -0.00014758
-0.00053424 -0.0002287 -0.0014666 0.00029574
-0.00027296 4.2474e-05 -0.00024221 -0.00028105 9.7508e-05 -0.00015127 0.034623 -0.20094
-0.0061497 0.00070909 0.00090178 -0.0013589
0.00021593 -0.0019764 0.00074827 0.0004054 -0.0004433 -0.00031236 -0.0061778 0.00068722
0.21656 -0.21854 -0.0018938 -0.004365
0.00077667 0.00028291 -0.00045842 5.3281e-05 -0.0014757 0.00038577 0.00087072 -0.0014174
-0.0019615 -0.0045683 0.15632 -0.39114
4160000000 0.16597 -0.28587 -0.0036208 -0.0021419 -0.00022214 -0.0030385 0.00061649 -8.8073e-05
-0.0037852 -0.00043924 0.0011427 -0.00086376
-0.0036107 -0.0021435 -0.059753 -0.19773 -0.0046688 0.0024459 -0.00040301 -0.00027441
0.00035194 -0.00056484 -0.0010494 0.00033419
-0.00028055 -0.0030138 -0.0046317 0.0025334 0.19257 -0.26304 0.00049112 -0.00037775
-0.0010707 -0.0003585 -0.0010072 0.00093973
0.0006032 -8.7937e-05 -0.00043529 -0.00027103 0.00044753 -0.00031664 0.010209 -0.18852
-0.0054889 0.0017366 0.0010773 -0.002115
-0.0037733 -0.00036555 0.00031269 -0.00056217 -0.0011812 -0.00043244 -0.0054636 0.0017316
0.18104 -0.25249 -0.0050007 -0.0031611
0.0010381 -0.00085291 -0.0010616 0.00037435 -0.0010375 0.00096955 0.0010582 -0.0021863
-0.0049782 -0.0031001 0.1072 -0.3987
4220000000 0.13763 -0.30181 -0.0047111 1.7084e-05 0.00019963 -0.0036806 -0.00030653 -0.00035273
-0.00065415 0.0011985 0.00051329 -0.0016015
-0.0047053 4.2816e-05 -0.095819 -0.18756 -0.0024897 0.0031833 -0.00020963 -5.7226e-05
0.000199 -9.7317e-05 -0.00081567 0.0012316
0.00015421 -0.0035957 -0.0024367 0.0032058 0.16355 -0.28953 9.3575e-05 -2.4412e-05
0.00017832 3.3629e-05 0.00011559 0.0011415
-0.00033268 -0.00033966 -0.0001838 -7.6435e-05 0.00010852 -1.2442e-05 -0.013379 -0.18672
-0.0044723 0.0023079 -0.00025084 -0.0024593
-0.00063072 0.0012232 0.00024929 -7.6492e-05 0.00023626 5.9075e-05 -0.004473 0.0022531
0.16591 -0.27501 -0.0046226 -0.0024403
0.0005228 -0.0015905 -0.0008271 0.0012048 -4.6115e-05 0.0011056 -0.00031416 -0.0023814
-0.0045264 -0.0025533 0.079171 -0.41259
4280000000 0.10591 -0.31073 -0.00268 0.0019699 -0.0018101 -0.004325 -0.00028529 0.00080189
-0.00025983 0.0010582 -0.00077507 -8.366e-05
-0.0026847 0.0019911 -0.1212 -0.19188 -0.0028079 0.0030486 -0.00086088 -0.00038169
0.00011158 0.00020149 0.00061205 0.00060326
-0.0019582 -0.0043246 -0.0027454 0.0030682 0.13321 -0.2969 0.0008357 -0.00016018
-0.0008627 0.00087633 -0.00027817 0.00086029
-0.00030485 0.00082394 -0.00084131 -0.00035605 0.00078493 -0.00014348 -0.050842 -0.17157
-0.0048416 0.0024437 -0.00035649 -0.0021227
-0.00029731 0.0011112 0.00012277 0.00019079 -0.00095591 0.00084943 -0.0047493 0.0025945
0.11613 -0.29397 -0.0063104 -0.00027013
-0.00076286 -5.9717e-05 0.00059448 0.00058034 -0.0002451 0.00071681 -0.00035551 -0.0022059
-0.0063525 -0.00035442 0.028802 -0.41725
4340000000 0.078735 -0.3192 -0.0016191 0.0019886 -0.0025611 -0.0015766 0.00034174 0.00056716
8.018e-05 0.00068866 -0.00028161 -0.00079552
-0.0016266 0.0019731 -0.14166 -0.1658 -0.0020031 0.0039887 -0.00015415 0.00052856
-0.0001359 -0.00028488 0.00050278 0.00052389
-0.0025592 -0.0015627 -0.0019483 0.0040169 0.096826 -0.31361 -0.00042266 -0.0009491
0.00016053 0.00079396 0.00066146 0.0017973
0.00035908 0.00061153 -0.00012497 0.00052905 -0.00040055 -0.00092928 -0.068873 -0.16905
-0.0045022 0.0036795 -0.0014618 -0.0024042
7.8525e-05 0.00064115 -0.00013559 -0.00022211 0.00015755 0.00083959 -0.0046016 0.0036138
0.08935 -0.31719 -0.0050988 0.0018824
-0.00032007 -0.00079432 0.00056234 0.00045659 0.0007249 0.0018319 -0.001519 -0.0024423
-0.005066 0.0018843 -0.0048201 -0.41107
4400000000 0.047691 -0.32431 -0.0006847 0.0012085 -0.0028198 -0.0015286 0.00091283 0.0012203
1.1294e-05 0.0007058 -0.00013521 -0.00051312
-0.00069726 0.0011983 -0.17072 -0.15557 -0.0012506 0.00415 -0.00042937 0.00049305
2.9649e-05 -0.0003632 0.00071015 0.00018772
-0.0028317 -0.0014863 -0.0011874 0.00415 0.06731 -0.31935 -0.00010142 -0.00017956
0.00069836 0.00014421 0.00088377 0.0014935
0.00088749 0.0012236 -0.00043381 0.00050144 -6.6214e-05 -0.00018667 -0.093406 -0.15617
-0.0034255 0.0052013 -0.0022085 -0.0013549
-5.0248e-05 0.00068728 4.7468e-05 -0.00034813 0.00056002 0.00016494 -0.0033341 0.0053408
0.055213 -0.32769 -0.0046298 0.0012228
-0.00016684 -0.0004813 0.00067674 0.00019777 0.0010139 0.0015184 -0.0021703 -0.001293
-0.0046377 0.001412 -0.051224 -0.41527
4460000000 0.012567 -0.32416 -0.00085774 4.3929e-05 -0.0040742 -0.00073329 0.0013038 -0.00067538
-0.00052655 0.0013972 -0.00090345 -0.00045342
-0.00086492 5.0851e-05 -0.1921 -0.12569 -0.00040812 0.0044261 -0.00029184 0.00076201
-0.00017273 -0.00047443 0.00038606 -0.00047611
-0.0040261 -0.00067908 -0.00035473 0.0044396 0.042424 -0.32623 -0.00030269 -0.00059403
0.00024639 0.00037154 0.0021496 0.00063709
0.0013417 -0.00068068 -0.00028016 0.00076135 -0.00026226 -0.00053097 -0.10658 -0.13471
-0.0016877 0.0062909 -0.0023279 -0.00095993
-0.00054851 0.0013905 -0.00029806 -0.0004463 0.00034189 0.0003349 -0.0017196 0.0061762
0.019711 -0.3204 -0.0041244 0.0033451
-0.00093625 -0.00047903 0.00038498 -0.00046197 0.0020601 0.00056459 -0.0022671 -0.0010135
-0.0041217 0.0030441 -0.090163 -0.39661
4520000000 -0.011872 -0.32506 -0.00064518 -0.0003741 -0.0037886 0.00040723 0.00069063 -0.00015165
0.0020297 5.6881e-05 -0.00060631 0.0008778
-0.0006471 -0.00037044 -0.2165 -0.10874 0.00079549 0.0047864 0.00056151 0.00084199
-0.00033361 3.3328e-05 6.6312e-05 -0.00019689
-0.0038339 0.00043336 0.00086161 0.0047901 0.011399 -0.32387 -0.0011317 0.00061403
0.00090089 -0.00040576 0.0017454 -0.00075626
0.00067206 -0.00013863 0.0005797 0.00082176 -0.0011305 0.0005711 -0.12441 -0.1254
-0.00044656 0.0058857 -0.0031372 -0.00025112
0.0020191 4.3623e-05 -0.00030833 3.844e-06 0.0007984 -0.00043262 -0.00036083 0.0059686
-0.028929 -0.33178 -0.0025023 0.0032847
-0.00049661 0.00098113 3.2159e-05 -0.00022051 0.0017756 -0.00084675 -0.0032211 -0.00024948
-0.0026362 0.0035419 -0.12005 -0.39519
4580000000 -0.049869 -0.31771 -0.0014039 -0.00033746 -0.0027784 0.0024924 0.00070794 -0.00030127
0.00034056 -7.2948e-05 -0.00077698 0.000801
-0.0014039 -0.00033006 -0.23472 -0.082245 0.00085722 0.0040414 0.00060465 -0.00016673
-0.00010602 0.00021123 0.00018892 -0.00016881
-0.0027341 0.0025095 0.0009156 0.0040381 -0.020667 -0.32068 -0.00034227 0.0004985
-0.00025419 0.00017412 0.0017373 -0.0012261
0.00072053 -0.00034044 0.00061363 -0.00014975 -0.00033802 0.00052315 -0.13488 -0.10051
0.0019053 0.005493 -0.0026104 0.001032
0.00024637 -4.5727e-05 -0.00012127 0.00025029 -0.00012771 0.00010428 0.0019236 0.0054274
-0.054801 -0.33474 -0.0025294 0.0037107
-0.00085675 0.00077151 0.00015944 -0.00010359 0.0016659 -0.001201 -0.0025397 0.0011098
-0.0023393 0.0035797 -0.16409 -0.36488
4640000000 -0.075448 -0.31107 -0.0022937 -0.0015509 -0.0031718 0.0026285 0.0005534 -0.001386
0.0015132 -0.00019071 -1.5642e-05 0.0010094
-0.0022981 -0.0015421 -0.24532 -0.054597 0.001629 0.0040136 0.00075109 0.00025939
-0.00034009 0.00035887 0.00011436 -0.00064909
-0.0031306 0.0026387 0.0016932 0.003999 -0.044409 -0.31539 0.00030793 0.00077556
0.0011357 0.00010158 0.00018558 -0.0022354
0.00054849 -0.0013931 0.00074134 0.00022281 0.00030503 0.00074646 -0.14028 -0.086041
0.003495 0.0037478 -0.0024818 0.0018864
0.0015704 -0.00032539 -0.00035117 0.000348 0.0010865 0.00022087 0.0034684 0.0037661
-0.087442 -0.31832 -0.0021377 0.0041273
2.8899e-05 0.00096702 9.1446e-05 -0.00074427 0.00014744 -0.0023018 -0.0025153 0.0018089
-0.0023649 0.0041923 -0.18356 -0.35473
4700000000 -0.10323 -0.30609 -0.0039167 -0.00011547 -0.0014959 0.0046176 -0.00095806 -0.00091825
0.00099476 -0.00057373 0.00099732 0.0007486
-0.0039135 -0.0001258 -0.25703 -0.035623 0.0028858 0.004023 0.00042816 -0.00044294
0.00035534 0.00054667 -0.00023318 -0.00020834
-0.0014177 0.0046437 0.0029505 0.0039796 -0.075933 -0.30926 -0.00014731 0.00056367
0.00041179 -0.00040075 -4.8128e-05 -0.001483
-0.00094084 -0.00089312 0.00041021 -0.00042271 -0.00014717 0.00060582 -0.15714 -0.06529
0.0031233 0.0019045 -0.0013303 0.0024561
0.00097013 -0.00056226 0.00037074 0.00058523 0.00045351 -0.00042653 0.0031718 0.0018348
-0.1257 -0.30886 -0.0010849 0.0040591
0.0010571 0.00076362 -0.00025469 -0.00014598 -0.00013269 -0.0014913 -0.0013453 0.0025556
-0.00098983 0.004008 -0.22667 -0.3254
4760000000 -0.133 -0.29108 -0.0047633 0.0011239 0.00052032 0.0048289 -0.00079 -0.00051095
0.00047956 -0.0012428 0.001025 -0.00032379
-0.0047379 0.001102 -0.25231 0.0069018 0.003289 0.0030599 -2.0187e-05 -0.00067543
0.00031349 7.1383e-05 3.9802e-05 -0.00017644
0.00056839 0.004882 0.0033324 0.0030321 -0.10617 -0.29473 0.00078004 0.00036216
0.00068491 -0.00024205 -0.0014302 -0.00076952
-0.00078552 -0.00047183 -4.4086e-05 -0.00068029 0.00075422 0.00035891 -0.1511 -0.048809
0.0022746 0.0012218 -0.00070749 0.0027772
0.00039617 -0.0011751 0.00030011 2.8749e-05 0.00067437 -0.00022336 0.0021746 0.0012346
-0.15853 -0.29035 -0.00045836 0.0044608
0.00094005 -0.00040026 7.4757e-05 -0.00023429 -0.0013372 -0.00080505 -0.00058585 0.0027863
-0.00052943 0.0044119 -0.23814 -0.30338
4820000000 -0.16 -0.27732 -0.0052059 0.0026582 0.0017616 0.0031535 -0.00088181 -0.00041587
0.00033552 -0.00084378 0.00020068 -0.00036815
-0.0051905 0.0026674 -0.26367 0.029112 0.0043055 0.0030427 -8.2291e-05 -0.00035929
0.00031036 -9.4047e-05 -0.00019115 -0.00046882
0.0017806 0.0031234 0.0043583 0.0029761 -0.13365 -0.29031 0.00046525 -0.00026183
0.00026402 -0.00087702 -0.00070619 -0.00025688
-0.00089548 -0.0004075 -7.9222e-05 -0.00036458 0.00048004 -0.0003157 -0.1664 -0.031084
0.0017803 4.6163e-05 0.00022809 0.0030569
0.00036232 -0.0008682 0.00031246 -7.6414e-05 0.00021397 -0.00074537 0.0019225 8.9834e-05
-0.1961 -0.2724 0.0002346 0.0033435
0.00024603 -0.00043528 -0.00020525 -0.00039738 -0.00080353 -0.00033177 0.00011876 0.0030099
0.00023595 0.0034949 -0.27547 -0.27287
4880000000 -0.19124 -0.25727 -0.004363 0.0046387 0.0022107 0.0029447 -0.0013587 0.00020965
-0.00076186 -0.0011013 0.00023562 -4.5598e-05
-0.0043743 0.0046407 -0.25507 0.070793 0.004716 0.0015851 -0.00034938 -0.00016197
-0.00013209 0.00016774 -0.00021377 0.00020244
0.0022438 0.0029228 0.0047572 0.0015286 -0.15169 -0.27732 0.00043588 -0.0003803
-0.00032957 -0.0012625 -0.00047125 8.658e-05
-0.0013219 0.00019796 -0.00033665 -0.00016952 0.00044151 -0.00039075 -0.15946 -0.012694
0.00067018 4.2737e-05 0.0010191 0.002404
-0.00078991 -0.0011024 -0.00017665 0.00010203 -0.00038391 -0.0013414 0.00061512 -3.5474e-05
-0.22428 -0.25564 0.00043887 0.0035524
0.0003132 -7.4779e-05 -0.00021499 0.00022476 -0.00034447 0.00015024 0.0011142 0.0024502
0.00052543 0.003469 -0.28693 -0.24375
4940000000 -0.2121 -0.2395 -0.0029603 0.0067418 0.0029971 0.00096858 -0.00023401 0.00070202
-0.0010014 -0.0005407 1.7435e-05 -0.00062958
-0.0029716 0.0067292 -0.26644 0.096375 0.0056815 0.00096837 -6.6877e-05 -9.096e-05
0.00031385 -0.00024138 -0.00034306 0.00018343
0.003001 0.00095782 0.0057153 0.00089604 -0.17229 -0.25397 0.00016676 -0.00056441
-0.00098911 -5.7042e-05 -0.00055241 3.8298e-05
-0.00024206 0.0007342 -0.00010771 -5.9431e-05 0.00015603 -0.00052787 -0.16695 -0.0029995
5.9338e-05 0.00050216 0.001762 0.0018653
-0.00094406 -0.0003977 0.00037159 -0.00022739 -0.00085735 -2.7966e-06 7.9335e-05 0.00057615
-0.24725 -0.22635 0.00027366 0.0033412
-5.19e-05 -0.00063289 -0.0003654 0.00018288 -0.00062391 -2.8705e-05 0.0017827 0.001765
0.00021254 0.0033821 -0.31054 -0.2171
5000000000 -0.23268 -0.21496 1.2275e-05 0.0074074 0.0030458 0.0017359 -0.00023425 0.0006381
-0.00030892 0.00070302 -0.000203 -0.00073107
-1.0072e-05 0.0074013 -0.25269 0.11388 0.0057676 -0.00073997 -0.00027228 -7.6132e-05
-0.0001162 -0.0005736 -0.00014195 -0.00013315
0.0030088 0.0016242 0.0057685 -0.00082321 -0.20208 -0.2387 -0.00046911 -0.00065842
-0.00024927 -0.00036226 -0.00044626 -0.00018982
-0.00023443 0.00061316 -0.00027027 -8.5019e-05 -0.00044306 -0.00069058 -0.16109 0.021189
-0.00053864 0.0016729 0.0023958 0.0011261
-0.00038856 0.00062469 -0.00010275 -0.00056622 -0.00035489 -0.00052864 -0.00052295 0.0016237
-0.2739 -0.20341 0.00045447 0.0037574
-0.00015001 -0.00072496 -0.00016538 -5.6941e-05 -0.00041567 -0.00014481 0.0023974 0.001153
0.00054821 0.0039023 -0.32213 -0.18286
5060000000 -0.25352 -0.18709 0.002068 0.007022 0.0029836 -0.00033257 0.00012763 0.00054708
-0.00047437 -0.00011243 -0.00035007 -0.0001143
0.0020526 0.0070304 -0.23488 0.1506 0.0050199 -0.0019516 -2.0275e-05 0.0001586
-0.00041033 2.8199e-05 -0.00029707 0.00026334
0.002989 -0.00036061 0.0049989 -0.0020392 -0.21602 -0.21737 -0.00045931 0.00032733
-0.0010588 9.0945e-05 -0.0011917 0.00013001
0.0002024 0.00054668 -1.2734e-05 0.0001741 -0.0004709 0.00033764 -0.16266 0.028364
0.00022153 0.0029648 0.0017865 0.00058737
-0.00035397 -0.0001096 -0.00043082 3.934e-05 -0.0010115 0.00016444 0.00022085 0.0029533
-0.28456 -0.17275 0.0018438 0.0034504
-0.0004783 -0.00010989 -0.00027099 0.00022927 -0.001152 0.00011676 0.0018251 0.00060751
0.0017249 0.0033006 -0.33485 -0.15404
5120000000 -0.26916 -0.16162 0.0034667 0.0058817 0.0028729 -0.00043664 0.00031263 0.00065946
-0.00014883 0.00083569 -0.00039274 7.3569e-05
0.0034542 0.005866 -0.22919 0.17708 0.0048442 -0.0026998 8.5493e-05 0.00021934
-2.4495e-05 -5.0545e-05 -3.8484e-05 0.00022177
0.0028606 -0.00052298 0.0048138 -0.0027667 -0.23 -0.2019 -0.00021078 0.00022371
-0.00025138 0.0011502 -0.00095144 0.00077446
0.00027331 0.00066197 8.0899e-05 0.00021739 -0.00012334 0.0002026 -0.15888 0.054611
0.0017463 0.0030338 0.0025308 0.00028625
-0.00017202 0.0008345 -4.1947e-06 -4.1904e-05 -0.00013369 0.0011262 0.0017939 0.0030173
-0.29783 -0.13937 0.0017424 0.0030972
-0.0004186 5.1941e-05 -5.6637e-05 0.00021764 -0.00098746 0.00078464 0.0025517 0.00021563
0.0018186 0.0032678 -0.34679 -0.11963
5180000000 -0.28506 -0.13133 0.0050116 0.0048218 0.0034544 -0.0010992 0.00021487 0.00056989
-0.00015459 0.00038366 -0.00052334 0.00039917
0.0049953 0.0048139 -0.20648 0.19988 0.0041022 -0.0038542 -0.00036652 -0.00022296
-0.00013144 -0.00020407 -0.00013691 0.00017842
0.0034313 -0.0011421 0.0040409 -0.0039193 -0.24061 -0.16539 -0.00020975 0.00054724
-4.1751e-05 -0.00029789 -0.00034855 0.0008786
0.00022594 0.00055709 -0.00035039 -0.00023692 -0.00030052 0.00051354 -0.15788 0.064367
0.0031422 0.003452 0.0023077 -0.00070256
-0.00020404 0.0004006 -0.00016025 -0.00019697 -0.00012907 -0.00014441 0.0031377 0.0034404
-0.30784 -0.096575 0.0028185 0.0034791
-0.00045517 0.00031501 -9.8395e-05 0.00019101 -0.00033152 0.00091735 0.0022941 -0.00065861
0.0028798 0.0034031 -0.34933 -0.087922
5240000000 -0.29338 -0.10415 0.0052735 0.0034877 0.002767 -0.0029704 0.00065715 5.9688e-06
-0.00038927 5.357e-06 6.7999e-05 0.00055784
0.005265 0.0034803 -0.19451 0.23699 0.0030022 -0.0046708 -2.2483e-06 0.00012104
-0.00019379 7.8128e-05 0.00031691 0.00043502
0.0027328 -0.0029916 0.0029229 -0.0047347 -0.25739 -0.14057 0.00023973 0.00036206
-0.00039706 0.00069022 0.00019094 0.0010682
0.00069123 -1.0092e-05 3.6262e-06 0.00012794 0.00035609 0.00039417 -0.15846 0.084793
0.0037649 0.0020341 0.0016146 -0.0012355
-0.00038025 -2.1162e-05 -0.0002121 9.8211e-05 -0.00025811 0.00068866 0.0037938 0.0020288
-0.32124 -0.056676 0.0036771 0.0026951
6.8814e-05 0.00062066 0.00028096 0.00040748 0.00015421 0.0010517 0.0016235 -0.0012667
0.0035593 0.0026855 -0.35542 -0.054456
5300000000 -0.29832 -0.073841 0.0062132 0.0019545 0.0015373 -0.0033742 0.00011265 -0.0003118
0.00051066 0.00078122 9.6013e-05 0.00034053
0.0062026 0.0019636 -0.18656 0.24155 0.0020367 -0.005297 -0.00010746 0.00017285
6.0819e-05 0.00025946 0.00028982 0.00028842
0.0014908 -0.0033205 0.0019756 -0.0053366 -0.27332 -0.11494 0.00035899 -0.00021532
0.00024952 0.00048242 0.00048883 0.00060312
8.8514e-05 -0.00032163 -7.3299e-05 0.00016084 0.0003027 -0.00019647 -0.1507 0.094253
0.005124 0.0013198 0.0013074 -0.0016206
0.0005526 0.00077796 5.692e-05 0.00025089 0.00030535 0.00049944 0.0051284 0.0012501
-0.33169 -0.030357 0.0035981 0.0022192
0.00010804 0.00034571 0.00033975 0.0002745 0.00048637 0.00067724 0.0012617 -0.0016067
0.0036994 0.0023005 -0.35097 -0.019091
5360000000 -0.29805 -0.036694 0.0061087 0.00054584 0.00021288 -0.0036792 0.00036611 -1.6116e-06
2.7033e-05 0.00046448 0.00058227 -0.00021528
0.0061001 0.000555 -0.14923 0.26302 0.00083328 -0.0053853 3.012e-05 0.00029924
-0.00016517 0.00010747 0.00058939 -0.00017078
0.00016351 -0.003727 0.00076284 -0.0054175 -0.27178 -0.088277 0.0003246 0.00029655
0.00012765 0.00040615 0.00079433 0.00081105
0.00037248 -3.3001e-05 3.7985e-05 0.00028487 0.00035804 0.00035013 -0.1488 0.11195
0.005503 -0.00080194 0.00052505 -0.0018685
6.3784e-05 0.00043895 -0.00015261 0.00012554 5.4112e-05 0.00048142 0.0055701 -0.00083861
-0.32504 0.0080085 0.0048579 0.0021094
0.00057309 -0.00018068 0.00058663 -0.00017241 0.00080058 0.00065829 0.00060079 -0.0019092
0.0048384 0.0020022 -0.34891 0.0094825
5420000000 -0.30059 -0.013581 0.0061103 -0.0013131 -0.00055662 -0.003507 5.6387e-05 -0.00017403
0.00081113 0.00042659 0.00030369 -0.00025835
0.0060915 -0.001295 -0.13016 0.28972 0.00020614 -0.0054609 0.00012071 8.3126e-05
3.5176e-05 8.5678e-05 0.00023703 -0.00013986
-0.00062688 -0.0034407 0.00011938 -0.0054821 -0.2876 -0.055025 -0.00012892 -0.00046234
0.0011612 0.00023463 0.00086783 -0.0001175
3.2956e-05 -0.00018443 0.00013616 8.7284e-05 -9.8614e-05 -0.00051548 -0.13744 0.12676
0.004772 -0.0021236 0.0001304 -0.0018244
0.00087953 0.00038047 3.8294e-05 7.651e-05 0.001179 7.3291e-05 0.0047346 -0.0021521
-0.32972 0.037093 0.0051002 0.00042025
0.00033581 -0.00021263 0.00024409 -0.00013867 0.00085645 -1.0201e-05 9.2649e-05 -0.0018101
0.0051171 0.00049122 -0.34089 0.051299
5480000000 -0.29253 0.022825 0.0049838 -0.0021197 -0.0017246 -0.0028504 0.00032001 -4.9164e-05
0.00089412 -0.00035109 -0.00012828 -0.00018551
0.0049673 -0.0021022 -0.11556 0.29742 -0.0015139 -0.0058798 2.3348e-05 0.0002112
0.00012009 4.5985e-05 0.00015614 -0.00019712
-0.001799 -0.0027896 -0.0016011 -0.0058361 -0.292 -0.032503 -0.00029459 0.00013228
0.00082774 -0.00049128 0.00082753 8.061e-05
0.00030031 -2.937e-05 -2.3418e-06 0.00022786 -0.00030057 0.00018609 -0.13092 0.13778
0.0037835 -0.0034041 -0.00010443 -0.001847
0.00086254 -0.00035771 0.0001172 3.9438e-05 0.00063958 -0.00048658 0.0037869 -0.00339
-0.31851 0.064286 0.0047346 0.00020119
-9.5134e-05 -0.0002014 0.0001482 -0.00021356 0.00084532 0.00010408 -0.00014324 -0.0018088
0.0047503 0.00012553 -0.33173 0.073101
5540000000 -0.28856 0.047907 0.0041409 -0.0026753 -0.002592 -0.0019481 0.00037124 -0.00032077
0.0001084 -0.00018519 -0.00035044 7.5951e-05
0.004139 -0.0026514 -0.074495 0.31458 -0.0027374 -0.0051694 0.00042889 0.00014043
3.6021e-05 -0.00013803 -5.4603e-05 -0.00041851
-0.002622 -0.0019292 -0.0028389 -0.0051375 -0.29101 -0.011309 0.00016738 -9.934e-05
0.00040176 -9.4242e-05 0.00050534 -0.00052902
0.00034855 -0.00032045 0.00043134 0.00015265 0.00016017 -0.00011522 -0.11937 0.15898
0.0024235 -0.0038355 -0.0010129 -0.0018449
0.00012798 -0.00017647 9.4935e-06 -0.00014896 0.00055341 -0.00010262 0.0023519 -0.0038954
-0.30364 0.098965 0.0050405 -0.0011677
-0.00032008 0.00010047 -3.6103e-05 -0.0004012 0.00047057 -0.00050954 -0.0010025 -0.0018897
0.0049218 -0.0012645 -0.32406 0.1139
5600000000 -0.27725 0.075801 0.003363 -0.0036974 -0.0024782 -0.0018118 0.00024852 -0.0004189
0.00034214 -0.00029915 9.6818e-05 0.00047932
0.0033805 -0.003697 -0.071803 0.32839 -0.0039844 -0.0047053 6.1487e-05 -0.00022255
-0.00011462 -3.56e-05 -0.00017707 -0.0002377
-0.002481 -0.0017935 -0.0040588 -0.0046517 -0.28995 0.020426 -3.2174e-05 2.7516e-05
0.00012569 -0.00065933 0.0002883 -0.0005968
0.00025273 -0.00040798 6.1486e-05 -0.00022461 1.0655e-06 1.6798e-05 -0.11167 0.15841
0.0018571 -0.0036909 -0.00086537 -0.001019
0.00036648 -0.00038079 -0.00012186 -4.3409e-05 8.3098e-05 -0.00066684 0.0018085 -0.0036916
-0.29459 0.12805 0.0043578 -0.0017172
0.00016794 0.00049877 -0.00021507 -0.00022685 0.00029641 -0.0005123 -0.00095807 -0.00098306
0.0044577 -0.0016895 -0.30197 0.12876
5660000000 -0.26573 0.098095 0.0031137 -0.0037897 -0.0035321 -0.00052051 -0.00039757 -0.00070493
-0.00018309 -0.00064823 0.00042913 -0.00024308
0.0031066 -0.0037789 -0.030335 0.31979 -0.0046027 -0.0028626 2.0508e-06 -0.00012863
0.00010102 3.6342e-05 -0.00010902 -0.00014133
-0.003544 -0.00048781 -0.0046766 -0.0027711 -0.29034 0.044162 -0.00014774 0.00017835
-0.00065527 -0.00031579 0.00025305 -0.0010599
-0.00039591 -0.00070204 -2.0137e-05 -0.00013061 -0.00012068 0.00016975 -0.096248 0.17847
0.0006091 -0.0040563 -0.0013772 -0.00093457
-0.00018897 -0.00059789 9.5976e-05 7.5338e-05 -0.00063283 -0.00025461 0.00056946 -0.004035
-0.27946 0.15497 0.0042327 -0.0024029
0.00036929 -0.00020487 -7.5218e-05 -0.00013153 0.00025151 -0.0011175 -0.0013317 -0.00099111
0.0041712 -0.0025063 -0.2933 0.16453
5720000000 -0.25054 0.11937 0.0025843 -0.0043315 -0.0028846 0.00083812 -0.00051763 -0.00025772
-0.00045876 -0.00021037 3.5563e-06 -0.00026496
0.0025897 -0.0043268 -0.0022401 0.34498 -0.0055227 -0.0025001 4.3875e-05 -2.4861e-05
-0.0002952 0.00011271 -0.0002439 0.00019688
-0.0028724 0.00092234 -0.005584 -0.0024047 -0.28637 0.074938 0.0002735 2.053e-05
0.00032249 0.0004772 -0.00021499 -0.00010247
-0.00050683 -0.00026452 7.0805e-05 -4.0559e-05 0.00027748 -6.5469e-06 -0.080302 0.18018
-8.165e-05 -0.0035939 -0.0016267 -0.00048648
-0.00049661 -0.00023354 -0.00029802 7.1628e-05 0.00026784 0.0003376 -7.2524e-05 -0.003603
-0.26764 0.18122 0.0039739 -0.0039988
-1.8465e-05 -0.00024035 -0.0002703 0.00016488 -0.00017067 -5.0681e-05 -0.0016867 -0.00043942
0.0039498 -0.0038504 -0.26226 0.1824
5780000000 -0.23412 0.13688 0.001333 -0.0048916 -0.0023658 0.001349 -0.00080347 9.4654e-05
-0.00049744 -0.00025354 1.6124e-06 -0.00017993
0.0013342 -0.004877 0.011302 0.33965 -0.0059219 -0.00057174 -1.3859e-05 -0.00019824
-1.4396e-05 -3.3212e-05 -2.4737e-05 -0.00011782
-0.0023685 0.0013775 -0.005954 -0.0004734 -0.2828 0.091588 -5.7855e-05 -0.00017942
0.00014507 -2.8395e-06 -0.00043327 -0.00045173
-0.00078186 8.0474e-05 -3.0039e-05 -0.00019805 -3.3131e-05 -0.00011487 -0.071129 0.1962
-0.00018283 -0.003458 -0.001213 -1.7318e-05
-0.00042814 -0.000337 2.336e-05 1.8263e-05 0.00019029 2.936e-05 -0.00028354 -0.0034268
-0.25707 0.20217 0.0026542 -0.0036132
-5.0192e-05 -0.00013717 1.9774e-06 -8.5825e-05 -0.00046652 -0.00049015 -0.0011545 -1.2172e-05
0.0026924 -0.0037275 -0.25328 0.20432
5840000000 -0.22017 0.1579 -3.7852e-05 -0.0054817 -0.0019893 0.0011269 -7.1828e-05 0.00029282
-0.00019124 0.00010815 -0.00050819 -0.00044622
-3.4402e-05 -0.0054828 0.047157 0.34261 -0.0058101 0.00049387 -0.00023188 1.4787e-05
0.00029636 -9.4182e-05 -9.4633e-05 0.00024722
-0.0019708 0.001136 -0.0058164 0.00061192 -0.27603 0.11612 -0.0002961 -1.4881e-05
-0.00017502 -0.00064713 -0.0004712 -0.0002463
-5.1556e-05 0.00032417 -0.00022672 2.4948e-05 -0.00029488 3.0526e-05 -0.048374 0.19896
-0.00092782 -0.003651 -0.001304 0.00024103
-0.00017796 0.00014326 0.00022467 -0.0001155 -0.00014025 -0.00061648 -0.00091772 -0.0036005
-0.23994 0.21149 0.0023318 -0.0042385
-0.00049932 -0.00047461 -0.00011394 0.00022534 -0.00039419 -0.00028675 -0.0013961 0.00019229
0.0022724 -0.0041851 -0.21731 0.22813
5900000000 -0.20619 0.16978 -0.0020369 -0.0053901 -0.0020495 0.0024625 -7.3779e-05 1.6198e-05
0.00021986 -0.00011093 -6.9033e-05 0.00029828
-0.0020364 -0.0053881 0.067232 0.34204 -0.0051674 0.0020095 3.2916e-05 -8.0817e-07
-5.6117e-05 -0.00022176 -3.923e-05 -7.1258e-05
-0.0019933 0.0024927 -0.0051552 0.002106 -0.26009 0.13131 -3.1764e-05 -0.00019347
-0.00036756 -0.00049611 -0.00084398 -4.644e-05
-9.6162e-05 6.0743e-05 3.3865e-05 -2.0531e-05 -9.4482e-05 -0.00018629 -0.041126 0.2094
-0.0011971 -0.0034327 -0.001204 0.0002312
0.00021414 -0.00013412 -4.2167e-05 -0.00024156 -0.00037937 -0.00058209 -0.001253 -0.0034647
-0.21336 0.22559 0.0016516 -0.005345
-1.2808e-05 0.00029071 1.7527e-05 -1.9393e-05 -0.00077912 3.1526e-06 -0.0011321 0.00034281
0.0017505 -0.0053109 -0.2025 0.23788
5960000000 -0.18567 0.18301 -0.0031177 -0.003861 -0.00073238 0.0026388 -0.00011242 0.0001763
-0.00014501 8.4878e-05 -0.00023617 -4.3759e-05
-0.0031232 -0.0038591 0.093994 0.34071 -0.004193 0.0023126 -0.00019358 4.6963e-05
-9.6645e-05 5.9773e-05 6.8728e-05 0.00017305
-0.00069687 0.0026185 -0.0041681 0.0023966 -0.24421 0.15735 -4.9114e-05 -0.00016469
-0.00031743 4.9701e-05 -0.00031003 -0.00017548
-9.5586e-05 0.0001959 -0.0001848 6.2499e-05 -4.3936e-05 -0.00015945 -0.02243 0.21783
-0.0022853 -0.0032143 -0.0010156 0.0010395
-0.00012313 8.4302e-05 -4.1797e-05 0.00012525 -0.00043656 2.1595e-05 -0.0022956 -0.003143
-0.19322 0.24055 -1.4036e-06 -0.0050808
-0.00011155 3.3543e-05 3.7256e-05 0.00020001 -0.00032742 -0.00016618 -0.0010417 0.00093328
-4.8472e-05 -0.0050705 -0.17358 0.2644
6020000000 -0.16746 0.19824 -0.0038216 -0.0028752 -0.00017985 0.0030391 -3.1939e-05 0.00051817
-0.00019997 0.00027061 -1.672e-05 0.00035388
-0.0038124 -0.0028662 0.12203 0.33182 -0.0046363 0.0033062 -5.6891e-05 0.00015115
-1.9376e-05 9.6037e-05 -0.00020345 0.00018721
-0.00013877 0.0030298 -0.0045645 0.0033892 -0.22434 0.16913 -0.00028434 0.00026221
-0.0006313 0.00024747 -0.00057724 0.00038613
-4.6898e-05 0.00055775 -4.236e-05 0.00015099 -0.00029295 0.00022623 -0.016023 0.21316
-0.0029553 -0.0029444 -0.00063187 0.00067537
-0.00019942 0.00032203 -8.4153e-05 6.0341e-05 -0.00052234 7.4002e-05 -0.0029419 -0.0029272
-0.16385 0.25364 -0.00042783 -0.004883
-1.984e-05 0.00031455 -0.00019299 0.00018878 -0.00065172 0.00034389 -0.00067915 0.0007569
-0.0004576 -0.0048184 -0.14612 0.26357
6080000000 -0.14703 0.20666 -0.0040393 -0.00079409 0.0013787 0.0028724 6.8657e-05 5.6401e-05
0.00020929 0.00019159 6.0287e-05 0.00012845
-0.0040302 -0.00079853 0.14346 0.33233 -0.0029051 0.0047247 -4.7434e-05 -4.6483e-05
-1.0113e-05 0.00015937 0.00010936 0.00029257
0.0014011 0.0028924 -0.0028272 0.0048002 -0.20639 0.1961 0.00034607 0.00011385
-0.00019282 0.00061532 -0.00024862 0.00040021
0.00011144 0.00010088 -3.8265e-05 -4.1405e-05 0.00034612 0.0001258 0.00078158 0.22134
-0.0040513 -0.0020034 -0.00089293 0.0010508
0.00022877 0.00020213 3.3601e-05 0.00013722 -0.00031773 0.00066729 -0.0040622 -0.0019356
-0.13559 0.27047 -0.001495 -0.0051123
0.00013853 5.0559e-05 0.0001606 0.00027515 -0.00019831 0.00043228 -0.00076269 0.0010055
-0.0014254 -0.0051725 -0.12436 0.28406
6140000000 -0.12976 0.21971 -0.0035477 -0.00050022 0.0016672 0.002122 0.00013321 2.1389e-05
0.00014222 -0.00010434 0.00040986 -0.00022885
-0.0035267 -0.00050948 0.17014 0.31317 -0.0021113 0.0052891 3.9114e-05 7.5612e-05
0.00032668 2.7954e-05 0.00034341 3.8189e-05
0.0016813 0.0020745 -0.0020183 0.005333 -0.1826 0.21515 0.00033749 -9.8673e-05
7.3104e-05 0.00065433 7.581e-05 0.00050631
8.6209e-05 8.799e-05 1.9572e-05 6.0335e-05 0.00032595 -8.8416e-05 0.013477 0.2121
-0.0047435 -0.00091753 -0.00034444 0.0014336
0.00013362 -0.00011095 0.00032185 2.1574e-05 0.00012192 0.00069805 -0.0047058 -0.0008995
-0.11542 0.29042 -0.0030568 -0.0043104
0.00049701 -0.00024848 0.00030774 7e-05 -1.7116e-05 0.00049482 -0.0004291 0.0014037
-0.0031215 -0.0041369 -0.0855 0.28264
6200000000 -0.11421 0.225 -0.0029718 -0.00015682 0.0021985 0.0012848 0.00010728 0.0003101
-0.00025113 0.00014913 -0.00025825 -0.00018433
-0.0029561 -0.00015203 0.198 0.31125 -0.00083848 0.0052643 3.3403e-05 0.00018557
-4.0412e-05 -0.00010708 8.6767e-05 0.0001882
0.0022211 0.00119 -0.00072807 0.0052626 -0.16303 0.22882 0.000142 -0.00035926
0.00060984 0.00016264 0.0001013 0.00028882
0.00011529 0.00031065 2.9174e-05 0.00016092 6.6829e-05 -0.00032202 0.026856 0.22048
-0.0044629 0.00048496 4.2247e-05 0.0012985
-0.00024887 0.00017113 -5.8551e-05 -9.0504e-05 0.00057389 7.4255e-05 -0.0044805 0.00052092
-0.10303 0.29534 -0.0040586 -0.0033152
-0.00031229 -0.00018498 8.6151e-05 0.0001554 0.00010175 0.0003265 0.00010148 0.0013358
-0.0039364 -0.0033603 -0.072077 0.29197
6260000000 -0.099068 0.23786 -0.00308 0.00090793 0.0021717 0.00050655 0.00028929 -0.00013382
0.00011351 0.00018419 -5.586e-05 -2.5285e-05
-0.0030653 0.00089673 0.21529 0.29593 -9.7326e-06 0.0053519 2.352e-05 -0.00011412
2.1861e-05 -6.5906e-05 0.00018345 7.3397e-05
0.0021603 0.00041184 0.00012208 0.0053498 -0.14018 0.25033 1.9589e-05 3.1204e-05
0.00020841 -0.00023763 0.00037367 0.00017214
0.00030659 -0.00012631 3.2402e-05 -0.00010359 0.00011055 4.3993e-05 0.04287 0.21567
-0.0040151 0.0018157 0.00057696 0.0012927
0.00016712 0.00017831 3.4799e-05 -0.00010201 0.0002622 -0.00011444 -0.0039838 0.0018556
-0.074388 0.29663 -0.0040979 -0.0023539
-7.9179e-05 -7.1892e-05 0.00019027 6.387e-05 0.00038632 0.00010028 0.00057226 0.001242
-0.0041709 -0.0023226 -0.02695 0.29206
6320000000 -0.082729 0.2398 -0.0025025 0.0015505 0.0021746 -0.0004497 8.1551e-05 2.6379e-05
-0.00046383 0.00038855 -0.00024899 0.00037183
-0.0024886 0.001559 0.24051 0.28578 0.0019718 0.0055716 4.7016e-05 3.8433e-05
-5.6784e-05 -0.00016617 0.00018994 -6.8594e-05
0.0021347 -0.00050821 0.0020761 0.0055393 -0.12241 0.25868 -0.00021799 -0.00033084
0.00041983 6.1627e-05 0.00019686 7.392e-05
0.00011778 5.7638e-05 4.6406e-05 7.0052e-05 -0.00027422 -0.00028477 0.041643 0.21657
-0.0035022 0.0021452 0.00074235 0.00081852
-0.00040483 0.00039771 -6.0643e-05 -0.00014831 0.0003837 -7.1582e-05 -0.00353 0.0021768
-0.050455 0.30676 -0.0049655 -0.0014239
-0.00023656 0.0003931 0.00015347 -9.2871e-05 0.00016477 0.00013563 0.00069847 0.00087861
-0.0047777 -0.0014268 -0.016286 0.28967
6380000000 -0.062984 0.24693 -0.0017418 0.0019506 0.0017197 -0.00050207 -5.5885e-05 -7.789e-05
0.00026559 0.00027334 0.0001701 0.00014184
-0.0017577 0.0019504 0.25693 0.26633 0.0031502 0.0041617 -0.00020104 -8.5379e-05
-0.00027527 -0.00026347 -7.806e-05 -0.00024434
0.0016863 -0.00050903 0.0032482 0.0040923 -0.09421 0.27465 -0.00016556 0.00016423
0.00046399 -0.00023368 0.00065636 0.00018614
-5.6097e-05 -6.1108e-05 -0.00021044 -9.6054e-05 -0.00014527 0.00016957 0.062658 0.20711
-0.002776 0.0032379 0.00097533 0.00078227
0.00021014 0.00022764 -0.00028663 -0.00022874 0.00049382 -0.0002457 -0.0027378 0.0032973
-0.030251 0.29858 -0.004724 0.00029835
0.00015781 0.0001284 -0.00010874 -0.00023802 0.00067118 0.0001676 0.0010082 0.00069264
-0.0047458 0.0002675 0.023679 0.29221
6440000000 -0.040068 0.2573 -0.000786 0.0023817 0.0016766 -0.0007459 0.00039065 -0.00011678
0.0003189 -0.00048221 -0.00031061 -0.00028663
-0.00078934 0.0023791 0.2774 0.25184 0.0033927 0.0028966 0.00011275 -4.8839e-05
-3.5299e-05 4.0485e-05 -0.00026027 -0.00027378
0.0016831 -0.00078774 0.0034597 0.0028461 -0.076558 0.28848 -0.00012402 0.00030817
-0.00038869 0.00013017 0.00051131 -0.00049498
0.00041112 -0.00015413 0.0001259 -3.8216e-05 -0.00018184 0.00028908 0.064942 0.20302
-0.0014901 0.0038017 0.00096971 0.00066112
0.00030839 -0.00042961 -6.1936e-05 3.1207e-05 -0.00025444 -6.1681e-07 -0.001437 0.0037997
0.012692 0.30324 -0.0044983 0.0014732
-0.0003473 -0.00033397 -0.00024448 -0.00030961 0.0004555 -0.00052469 0.00092263 0.00072207
-0.0044547 0.0014825 0.035353 0.27647
6500000000 -0.021741 0.25682 -0.00011699 0.0019803 0.0013095 -0.00098575 0.00020683 -0.00010028
0.00018491 9.0208e-05 -1.2097e-05 0.00023627
-0.00014011 0.0019732 0.30196 0.22444 0.0036951 0.0024541 0.00014108 3.5461e-05
0.00012841 0.00013735 0.00022364 -0.00014481
0.0013051 -0.0010078 0.0037582 0.0023417 -0.065253 0.28578 4.0478e-05 8.9426e-05
0.00012229 -0.00011696 -7.5706e-05 -0.00036298
0.00021183 -8.4003e-05 0.00014035 3.4936e-05 5.4389e-05 7.4685e-05 0.08868 0.19785
-0.00037911 0.0037461 0.0010479 0.00039263
0.00010962 5.1509e-05 0.00014761 0.0001429 0.00012909 -8.5605e-05 -0.00036169 0.0037471
0.033703 0.30584 -0.0032042 0.002631
6.0601e-05 0.00020764 0.00026983 -0.00015299 -0.00012392 -0.00043231 0.0011637 0.00036466
-0.0031897 0.0026453 0.072001 0.27688
