# Supplementary material for: Early Detection of Alzheimer’s Disease via Machine Learning-Based Microwave Sensing: An Experimental Validation
Source: Sensors (Basel). 2025 Apr 25;25(9):2718. doi: 10.3390/s25092718 (PMC12074295; doi:10.3390/s25092718)
Supplement: Supplementary file 1 [file sensors-25-02718-s001.zip › measurements_paper_sensors/26 febbraio - PART1/set4 H/CSF_H_m6.s6p]

!Keysight Technologies,M9804A,MY58100912,A.14.10.03
!Date: Thursday, April 27, 2023 10:28:33
!Correction: S11(C  6-Port  ) 
!S12(C  6-Port  ) 
!S13(C  6-Port  ) 
!S14(C  6-Port  ) 
!S15(C  6-Port  ) 
!S16(C  6-Port  ) 
!S21(C  6-Port  ) 
!S22(C  6-Port  ) 
!S23(C  6-Port  ) 
!S24(C  6-Port  ) 
!S25(C  6-Port  ) 
!S26(C  6-Port  ) 
!S31(C  6-Port  ) 
!S32(C  6-Port  ) 
!S33(C  6-Port  ) 
!S34(C  6-Port  ) 
!S35(C  6-Port  ) 
!S36(C  6-Port  ) 
!S41(C  6-Port  ) 
!S42(C  6-Port  ) 
!S43(C  6-Port  ) 
!S44(C  6-Port  ) 
!S45(C  6-Port  ) 
!S46(C  6-Port  ) 
!S51(C  6-Port  ) 
!S52(C  6-Port  ) 
!S53(C  6-Port  ) 
!S54(C  6-Port  ) 
!S55(C  6-Port  ) 
!S56(C  6-Port  ) 
!S61(C  6-Port  ) 
!S62(C  6-Port  ) 
!S63(C  6-Port  ) 
!S64(C  6-Port  ) 
!S65(C  6-Port  ) 
!S66(C  6-Port  ) 
!S6P File: Measurement: :
# Hz S  RI   R 50
500000000 -0.32745 -0.054642 -0.010969 -0.0007271 -0.0079671 0.012085 -0.0044222 0.013022
0.011555 0.0048315 -0.0049877 0.0095801
-0.011009 -0.00083183 -0.4095 -0.06942 0.0075189 -0.011193 0.00083844 0.012168
0.0077994 0.0029436 0.00069792 0.013735
-0.0079511 0.012102 0.0074028 -0.011167 -0.25494 0.19447 0.0066908 0.0032671
-0.00054291 0.0087247 0.0021136 0.011661
-0.0045466 0.012918 0.00089384 0.012241 0.0066718 0.0033416 -0.32884 0.045007
-0.020356 -0.0055696 0.014255 0.029013
0.011481 0.0048748 0.0077778 0.0030064 -0.00057134 0.0086262 -0.020451 -0.005532
-0.25553 -0.15981 -0.028185 0.0052321
-0.0050833 0.00975 0.00095471 0.01394 0.0020167 0.011571 0.014643 0.028975
-0.028114 0.0053132 -0.26037 -0.1393
560000000 -0.31229 0.10817 -0.021744 -0.066873 0.0012628 0.013095 0.0051376 0.011133
0.010332 0.0034848 0.010363 0.0076306
-0.021708 -0.066635 -0.37068 0.094294 -0.041365 -0.038348 0.013205 0.0025649
-0.013011 -0.0039568 0.004891 -0.0011582
0.0011784 0.013137 -0.041618 -0.038322 -0.17898 0.24341 0.00049563 -0.0048964
0.017051 0.0038668 0.0084354 -0.0059751
0.0050622 0.01095 0.013567 0.0027151 0.00029065 -0.0049931 -0.30564 0.13583
0.0032764 -0.021686 0.0055714 -0.021464
0.010396 0.0032492 -0.01277 -0.0042239 0.016953 0.0041518 0.0032381 -0.021599
-0.30458 0.018095 0.0056245 -0.047732
0.010485 0.0073257 0.0050143 -0.00078517 0.0083046 -0.0060435 0.0055817 -0.021479
0.0056352 -0.047733 -0.3258 0.0015665
620000000 -0.27101 0.087204 -0.023386 0.0093589 0.0037083 0.0088858 0.007886 -0.0034616
0.013058 -0.0027198 0.00021412 -0.0021852
-0.023406 0.0093237 -0.39924 0.040271 -0.019393 0.0010336 -0.0013093 -0.0016505
0.011627 -0.0063865 0.0011547 -0.0031125
0.0035946 0.0087875 -0.019368 0.0010818 -0.15271 0.25177 -0.00088118 -0.0043205
-0.0037795 -0.0033449 0.0081858 -0.0024705
0.0076164 -0.0034403 -0.0014129 -0.0016806 -0.00083994 -0.0044057 -0.26337 0.14472
-0.039762 -0.017624 0.013107 0.029395
0.013119 -0.0024077 0.011658 -0.0064285 -0.003877 -0.0033308 -0.039785 -0.017483
-0.2306 -0.01854 -0.040824 0.01351
0.00019585 -0.0020513 0.0012798 -0.0031615 0.0086008 -0.0025868 0.013425 0.029276
-0.040876 0.013498 -0.24165 -0.034052
680000000 -0.23732 0.17828 -0.026469 -0.014402 0.0044613 0.0050612 0.0014034 -0.0070674
-0.0028276 -0.010722 0.00546 -0.0069875
-0.026405 -0.014413 -0.38882 0.14253 -0.032219 -0.0011501 -0.0015886 -0.00031285
-0.0024796 -0.0094197 -0.00076742 -0.0017907
0.0045002 0.0050491 -0.032287 -0.0011206 -0.10588 0.2749 -0.00079494 -0.00049585
-0.0018458 0.00021605 -0.0028761 -0.0087936
0.0013953 -0.0071957 -0.0016342 -0.00041616 -0.00089556 -0.00058908 -0.21933 0.19882
-0.025274 -0.0058873 -0.0076505 -0.012342
-0.0030079 -0.010742 -0.0024139 -0.0093834 -0.0016829 0.00010831 -0.02532 -0.0059087
-0.26833 0.081679 -0.0070297 -0.0054794
0.0053784 -0.0070793 -0.00085964 -0.0016552 -0.0030365 -0.0088139 -0.0077593 -0.012326
-0.0071273 -0.0054656 -0.25846 0.07038
740000000 -0.19081 0.17058 -0.040472 0.026626 0.013292 -0.0044433 0.00053408 -0.0040738
-0.0052524 -0.00202 -0.0055654 0.002253
-0.040483 0.026573 -0.33463 0.16145 -0.035822 0.034071 0.0002048 -0.0062966
-0.011737 0.006897 -0.00091319 -0.0058741
0.013265 -0.0045219 -0.035798 0.034155 -0.072165 0.27527 -0.002229 0.0033026
-0.0022216 -0.0047935 -0.0019753 0.0011355
0.00043825 -0.0040494 0.00010899 -0.0062337 -0.0022758 0.003249 -0.20153 0.20476
-0.040437 -0.00446 0.022485 0.016465
-0.0052051 -0.0020189 -0.011434 0.0069287 -0.0021609 -0.0046993 -0.040451 -0.0044244
-0.17786 0.10101 -0.039087 0.0035044
-0.0054832 0.0022936 -0.0010732 -0.005938 -0.0019726 0.0011187 0.022451 0.016422
-0.039157 0.0035445 -0.25018 0.076049
800000000 -0.1633 0.21631 -0.022337 0.016407 0.0053319 -0.0097809 -0.0042245 -0.0021487
-0.0043419 0.0018786 0.0039783 0.0014576
-0.022302 0.016471 -0.34258 0.23281 -0.0080837 0.034327 -0.0022187 0.0022258
-0.00087917 0.0023954 0.0010191 0.0058665
0.0052704 -0.009724 -0.0080345 0.03437 -0.034184 0.30132 0.00070215 0.001287
0.00019111 0.0038214 -0.0015444 0.00071669
-0.0041443 -0.0022058 -0.0022033 0.0022989 0.00072567 0.0013171 -0.17222 0.23413
-0.027734 0.015804 0.015589 -0.01023
-0.0044264 0.0019737 -0.00095822 0.0023085 0.00025941 0.0037544 -0.027687 0.015889
-0.20984 0.13125 -0.018303 0.021181
0.0041749 0.0014815 0.00091407 0.006014 -0.0017036 0.00070844 0.015576 -0.010248
-0.018238 0.021202 -0.24781 0.13092
860000000 -0.12776 0.23748 -0.0175 0.030637 -0.00339 -0.0096876 -0.0017713 0.00036074
0.0038111 0.0048137 -0.0033857 -0.0030769
-0.017544 0.030605 -0.29364 0.27718 0.0080334 0.033855 0.0003791 0.0020068
0.003728 0.00099075 0.0036501 -7.9302e-05
-0.0034104 -0.0097144 0.0081173 0.033852 0.015358 0.31113 -0.00033353 -0.00017313
0.0025475 -0.0013066 0.0014954 0.0040531
-0.0017394 0.0002771 0.00038909 0.0020447 -0.00033742 -0.00014813 -0.1337 0.2452
-0.016277 0.019791 -0.0073086 -0.0093932
0.0039608 0.0047849 0.0037544 0.00089825 0.0025336 -0.0013231 -0.016258 0.019828
-0.15491 0.17699 -0.021397 0.016725
-0.0035601 -0.0030936 0.0034327 -0.000239 0.0015104 0.0040903 -0.0073263 -0.0093374
-0.021458 0.016728 -0.19833 0.1757
920000000 -0.10478 0.26021 0.0050632 0.039109 -0.0088761 -0.0041295 -0.0018026 0.0017145
0.00083125 0.0014813 0.0030369 -0.00098672
0.0049751 0.039056 -0.26696 0.29806 0.02822 0.022418 0.0015379 0.0011711
0.0066389 -0.0001197 0.0043806 -0.0028432
-0.008888 -0.0040727 0.028329 0.022349 0.061444 0.31236 0.0018763 -1.6414e-06
0.00097803 -0.00018257 0.0012144 -0.0014011
-0.0017731 0.0016709 0.0015659 0.001184 0.0018692 3.2976e-06 -0.10992 0.26098
-0.0083195 0.030731 0.0041932 -0.0060362
0.00076558 0.0014359 0.0066938 -0.00013542 0.00096113 -0.00020354 -0.0082867 0.030775
-0.14058 0.18385 -0.0013486 0.026631
0.0030254 -0.0010446 0.004527 -0.0027045 0.001154 -0.001318 0.0042514 -0.0060208
-0.0013046 0.02661 -0.20759 0.1895
980000000 -0.058356 0.28275 0.017433 0.0299 -0.0088412 0.0045936 0.0017842 0.003548
0.0037394 -0.0016072 -0.003338 -0.002957
0.017411 0.029927 -0.21491 0.33546 0.032921 0.0047997 0.0019884 -4.1424e-05
0.0017076 -0.0058756 -0.00059763 -0.0026218
-0.0088058 0.0046087 0.032969 0.0046817 0.1081 0.3078 0.00056124 -0.001143
0.00045111 -0.0018127 0.0015568 -0.00031745
0.0017533 0.0035399 0.001978 -3.946e-05 0.00054768 -0.0011367 -0.070623 0.27265
0.01049 0.02852 -0.0091891 -0.0080758
0.0038271 -0.0016024 0.0016661 -0.0059237 0.00045436 -0.0018323 0.01054 0.0285
-0.10681 0.20977 0.007387 0.019268
-0.0034477 -0.0029651 -0.00066372 -0.0026598 0.0015363 -0.00032137 -0.009224 -0.008037
0.0073466 0.01923 -0.16651 0.23887
1040000000 -0.016572 0.29035 0.033198 0.0188 -0.00082481 0.0070878 0.0022236 0.00061377
0.00037604 -0.0037032 -0.00037411 -0.0012177
0.033175 0.018803 -0.17903 0.34808 0.029329 -0.01463 0.0015882 -0.0018217
-0.0019765 -0.0026817 -0.0013144 -0.0028537
-0.00075901 0.0071126 0.029294 -0.014767 0.1551 0.29361 -0.00052911 -0.0015215
-0.0015205 -0.0011414 -0.00070989 -0.0011504
0.0022138 0.00059572 0.0015507 -0.0017894 -0.00052227 -0.0015278 -0.042187 0.28102
0.020984 0.016486 -0.0014715 0.0011704
0.00034546 -0.0037714 -0.0019775 -0.0026839 -0.0015147 -0.0011432 0.021024 0.016468
-0.073997 0.21509 0.014081 0.017562
-0.00036463 -0.0012808 -0.0012548 -0.0029716 -0.00067796 -0.0011809 -0.0014649 0.0011625
0.014118 0.017587 -0.14489 0.25943
1100000000 0.02761 0.30058 0.036298 -0.0039612 0.0033586 0.0037224 0.0023142 -0.00098492
-0.0022321 -0.0026523 -0.0039856 -0.00031466
0.036267 -0.0039283 -0.13683 0.36766 0.01511 -0.027561 -6.1121e-05 -0.0018437
-0.0033331 -0.00077793 -0.0037111 -0.00088264
0.0033584 0.0037149 0.015012 -0.027645 0.20061 0.27434 -0.0017747 0.00017542
-0.0016454 0.0005614 -0.0011434 -0.00049464
0.0022865 -0.001026 -0.00010173 -0.0018964 -0.0017925 0.00017071 -0.0020984 0.28571
0.024858 0.0026925 -0.0021585 -0.00056046
-0.0021858 -0.002734 -0.0032987 -0.00077927 -0.0016492 0.00056459 0.024857 0.0026525
-0.053542 0.22646 0.019311 0.0069722
-0.0040797 -0.00032518 -0.0036975 -0.00088287 -0.0011296 -0.00051096 -0.0021483 -0.00052298
0.019257 0.0069625 -0.10082 0.29299
1160000000 0.079865 0.29729 0.024327 -0.020496 0.0030883 -0.00084813 -0.00023064 -0.0021864
-0.003965 -0.00074231 -0.0010441 0.0043925
0.02432 -0.020481 -0.09158 0.37229 -0.0037148 -0.028574 -0.0015738 -0.0015854
-0.0027172 0.0023693 -0.0014565 0.0020494
0.0030829 -0.00084905 -0.0038274 -0.028595 0.24504 0.24418 -0.00072476 0.0015937
-0.00047824 0.0017332 -0.00086717 0.00021697
-0.00022264 -0.0022097 -0.0015616 -0.0016136 -0.00072786 0.0015954 0.038739 0.28202
0.020361 -0.012184 -0.003758 0.00444
-0.0039754 -0.00070302 -0.0026736 0.0024274 -0.00047661 0.0017428 0.020349 -0.012203
-0.018004 0.23421 0.018063 -0.0017803
-0.0010332 0.0043572 -0.0015021 0.0020749 -0.00088581 0.00022572 -0.0037488 0.0044027
0.018057 -0.001773 -0.051988 0.29581
1220000000 0.12309 0.28663 0.010993 -0.029976 -0.0014416 -0.0013492 0.00015009 -0.00091942
-0.0024292 0.0022278 0.001204 0.0017706
0.011002 -0.029945 -0.048976 0.38534 -0.016621 -0.020895 -0.0025753 0.00040639
-0.00011704 0.002929 -0.00098245 0.0019944
-0.0014523 -0.0013433 -0.01673 -0.020848 0.284 0.20513 0.00071469 0.0016504
0.00050264 0.0011508 0.00017401 0.00070268
0.0001302 -0.00091055 -0.0025531 0.00042595 0.00071517 0.0016591 0.077815 0.27172
0.0095495 -0.018321 0.0016441 0.001091
-0.002409 0.0022272 -0.00012328 0.0029201 0.00051163 0.0011515 0.0095256 -0.018337
0.0067027 0.23956 0.012722 -0.013083
0.0011871 0.0017941 -0.00093854 0.0020077 0.00018655 0.00068092 0.001609 0.001093
0.012722 -0.013107 -0.022955 0.31362
1280000000 0.17355 0.26742 -0.0075953 -0.028605 -0.0020051 0.0019551 -0.00094015 -0.001943
-0.00071535 0.0030714 0.0024982 0.0014488
-0.0075805 -0.028577 -0.0027098 0.37796 -0.023572 -0.0081906 -0.0011003 0.0014418
0.001583 0.001786 0.00063741 0.0020953
-0.0019914 0.0019595 -0.023631 -0.0080922 0.31537 0.16258 0.0014582 6.3861e-05
0.00099085 0.0003067 0.00034913 0.00038904
-0.00093556 -0.0019479 -0.0010845 0.0014522 0.0014857 6.0233e-05 0.11442 0.25488
-0.0004174 -0.020123 -0.00089083 0.00043037
-0.00071906 0.0030756 0.0016077 0.0018118 0.0009909 0.00032908 -0.00044909 -0.020128
0.043178 0.24201 0.0022095 -0.014965
0.0025322 0.001425 0.00060719 0.0020422 0.00030847 0.000406 -0.00086839 0.00040927
0.0021831 -0.014961 0.025319 0.3184
1340000000 0.21127 0.23351 -0.017148 -0.019177 0.00027977 0.0043096 -0.0017024 -0.00080036
0.0014957 0.0025897 0.0017658 -0.0014593
-0.017107 -0.019157 0.036641 0.37035 -0.02088 0.0042604 -0.00033401 0.0021558
0.0019006 0.00097284 0.0011792 0.00079165
0.00031842 0.0043223 -0.020878 0.0043629 0.33895 0.11369 0.0010717 -0.00079643
0.00062283 -0.00052907 9.3988e-05 0.00027235
-0.0017045 -0.00080954 -0.00034443 0.0021508 0.0010598 -0.00075543 0.14689 0.23234
-0.0095602 -0.01691 0.0005383 0.00098873
0.0015171 0.0025517 0.0019204 0.00095381 0.00061705 -0.0005037 -0.0095888 -0.016891
0.073509 0.23411 -0.0043835 -0.013312
0.0017649 -0.0014833 0.0012559 0.00079648 0.00011343 0.00026093 0.00052054 0.00096487
-0.0043588 -0.013312 0.063571 0.31426
1400000000 0.2443 0.19675 -0.02333 -0.0079582 0.0047735 0.0032007 -0.0021044 0.00047621
0.0023531 0.00090717 0.00046222 -0.0013603
-0.023293 -0.0079719 0.073571 0.35908 -0.014412 0.012185 0.0014095 0.0016052
0.0013907 -0.00061425 0.0011739 0.00024193
0.0047739 0.003185 -0.014375 0.012268 0.35207 0.059421 0.00023133 -0.0014774
0.00016418 -0.00029485 0.00043053 0.00026414
-0.0020822 0.0004933 0.0014131 0.0015984 0.00022432 -0.0014908 0.17428 0.2031
-0.015452 -0.0099652 -0.0010589 0.00024243
0.0023688 0.0009067 0.0014046 -0.00060777 0.00017174 -0.00029447 -0.015475 -0.0099234
0.10542 0.22823 -0.0099881 -0.0082804
0.00048275 -0.0013767 0.0011664 0.00021902 0.00041025 0.00026128 -0.001094 0.0002633
-0.010003 -0.0083086 0.10816 0.30599
1460000000 0.26864 0.15376 -0.020422 0.0044561 0.005208 -0.0014648 -0.0016428 0.0016118
0.002067 -0.00043225 -0.00021254 -0.00087915
-0.020411 0.0044354 0.10901 0.3382 -0.0057396 0.01497 0.0019675 0.00029772
0.0011186 -0.0014297 0.0012995 -0.00053497
0.0051945 -0.0015276 -0.0056607 0.015002 0.35896 0.0040998 -0.0010402 -0.0014637
0.00022743 -0.00029854 0.00062708 -0.00027817
-0.0016688 0.00161 0.0019682 0.00028734 -0.0010511 -0.0014814 0.1999 0.17396
-0.016892 -0.0031384 -0.00053107 0.0025529
0.0020669 -0.00044283 0.0011053 -0.0014645 0.00023583 -0.00030981 -0.016919 -0.0031049
0.13542 0.21237 -0.011942 -0.0023253
-0.00022869 -0.00087442 0.0012785 -0.00051918 0.00064697 -0.00032182 -0.00052511 0.0025346
-0.011922 -0.0022762 0.14298 0.28606
1520000000 0.28088 0.11155 -0.015039 0.0098671 0.0032463 -0.0037789 6.1303e-05 0.0026088
0.0021037 -0.0017021 -0.0010601 -0.00019675
-0.015036 0.0098413 0.14297 0.32396 0.0017575 0.012561 0.001893 -0.00090896
8.6797e-05 -0.0012254 0.00036486 -0.001012
0.0032354 -0.0037854 0.001821 0.012561 0.35079 -0.054354 -0.0011228 -0.0005654
0.00053299 -0.00082597 0.00011914 -0.00011379
6.9721e-05 0.0026116 0.0018872 -0.00091967 -0.0011032 -0.0005357 0.22135 0.13574
-0.016117 0.0030173 0.0017778 0.0020982
0.0020732 -0.0016969 7.488e-05 -0.0012291 0.00053215 -0.00082954 -0.01612 0.0030546
0.16247 0.19702 -0.011301 0.0017499
-0.0010846 -0.00018576 0.00037514 -0.001016 0.0001355 -0.00010401 0.001773 0.0020842
-0.011302 0.0017269 0.17571 0.26712
1580000000 0.29109 0.066857 -0.0085149 0.013419 -0.00091223 -0.0045366 0.001455 0.0020301
-0.00014182 -0.0021375 -0.00040108 0.00039518
-0.008533 0.013409 0.17088 0.30062 0.0051384 0.0077054 0.00058546 -0.0018458
-0.00066102 -0.0011896 -0.00020414 -0.00078308
-0.00094247 -0.004533 0.0051849 0.0076867 0.32918 -0.11095 -0.0017029 0.00045985
-0.00030697 -0.0011418 0.00022037 -0.00058918
0.0014611 0.0020357 0.0005791 -0.0018492 -0.0017445 0.00044692 0.23406 0.098076
-0.012602 0.0083588 0.0026319 0.00078407
-0.00015481 -0.0021541 -0.00066425 -0.0011854 -0.00034511 -0.0011392 -0.012589 0.0083939
0.18603 0.17925 -0.0089907 0.0072347
-0.0004017 0.00037683 -0.0002267 -0.00079117 0.00017136 -0.00055009 0.0026444 0.00077972
-0.0089958 0.0072209 0.20978 0.24298
1640000000 0.29429 0.024829 -0.0017573 0.012422 -0.0025874 -0.0022472 0.0029609 0.001067
-0.0004692 -0.0016969 -0.00028204 0.00054909
-0.0017602 0.012425 0.20213 0.27543 0.0055683 0.0029401 -0.00077513 -0.0019737
-0.0011614 -0.00041696 -0.00043925 -0.00074441
-0.0026009 -0.002213 0.0055809 0.0029049 0.29963 -0.16134 -0.00088476 0.0016075
-0.0010497 -0.00091469 -0.00010909 -0.00047052
0.0029737 0.0010567 -0.00079226 -0.0019687 -0.0008763 0.0015869 0.24619 0.050077
-0.0083781 0.010313 0.0027897 -0.0010805
-0.00048057 -0.0016876 -0.0011729 -0.00042658 -0.0010639 -0.00093783 -0.008354 0.01035
0.20855 0.153 -0.0041864 0.0091667
-0.00026802 0.00053221 -0.00045506 -0.00073032 -0.00015538 -0.00049559 0.0027835 -0.0010952
-0.0041826 0.0091675 0.23651 0.21135
1700000000 0.28637 -0.020066 0.0018782 0.0098189 -0.0031305 0.00025439 0.0031215 -0.0013201
-0.0021909 -0.00083903 0.00057884 0.00047934
0.0018668 0.009834 0.21991 0.24442 0.0033102 0.00018142 -0.0017257 -0.00055679
-0.00096298 0.00017357 -0.00081864 -0.00047654
-0.0031291 0.00030555 0.0033082 0.0001527 0.25365 -0.19947 0.00040703 0.0018949
-0.0020358 -4.7568e-05 -0.00022886 -0.0007999
0.0031392 -0.001342 -0.0017182 -0.00056081 0.00045401 0.0018661 0.2425 0.0020963
-0.0047103 0.011359 0.0014265 -0.0023007
-0.0021717 -0.00084325 -0.00094934 0.00019318 -0.0020215 -6.6228e-05 -0.0046823 0.011373
0.22541 0.13202 0.00011911 0.0090308
0.00059071 0.00048159 -0.00082294 -0.00047146 -0.00026983 -0.00083628 0.0014254 -0.002309
0.00012348 0.0090248 0.25334 0.1785
1760000000 0.27606 -0.068447 0.0044581 0.0065644 -0.0019688 0.0008014 0.0012396 -0.0035631
-0.0015901 0.00059602 0.00033231 -0.00053313
0.0044609 0.0065465 0.24779 0.20499 0.00089101 -0.0014153 -0.0013264 0.0003609
-0.00098583 0.0011647 -0.00058522 0.00032553
-0.0019728 0.00083173 0.00089855 -0.0014281 0.20464 -0.23056 0.0014539 0.0012479
-0.0011204 0.0016464 -0.0012358 -0.00067935
0.0012384 -0.0035683 -0.0013116 0.00039421 0.0014296 0.0012935 0.23558 -0.047529
-0.00079928 0.010421 -0.00013008 -0.0023568
-0.0015689 0.00062203 -0.00096744 0.001173 -0.0011618 0.0016193 -0.000774 0.010435
0.24015 0.097979 0.0037553 0.0067051
0.00032849 -0.00054959 -0.00056837 0.0003048 -0.0012613 -0.00071352 -0.00015283 -0.0023711
0.0037472 0.006712 0.2679 0.14104
1820000000 0.25118 -0.10669 0.0048549 0.002822 -1.9028e-06 0.0020493 -0.0011348 -0.0032583
-0.0013452 0.0011731 -0.00011112 -2.7033e-05
0.0048452 0.0028421 0.25795 0.17411 -0.0011309 -0.00010583 -0.0012586 0.001078
0.000151 0.0012848 -0.00066545 0.00047515
3.0537e-05 0.0020255 -0.0011376 -7.7898e-05 0.15402 -0.24505 0.0017578 0.00023403
-8.2286e-05 0.0025214 -0.0017049 0.00011147
-0.0011553 -0.0032318 -0.0012379 0.0011252 0.0017574 0.0002195 0.20656 -0.094583
0.0016643 0.0089941 -0.0018621 -0.0018279
-0.0013511 0.0011887 0.00015127 0.0013213 -4.8087e-05 0.0025255 0.0016869 0.0089763
0.25611 0.067927 0.0044508 0.003029
-0.00012332 2.733e-06 -0.0006648 0.00045754 -0.0016774 0.00010475 -0.0018398 -0.0017779
0.0044459 0.003061 0.27086 0.10511
1880000000 0.21567 -0.14614 0.0025684 0.00035318 -0.00062125 0.0021348 -0.002955 -0.0022359
-1.7932e-05 0.0019915 0.00041265 -0.00065517
0.002579 0.00036268 0.26273 0.12837 -0.0031849 0.0022762 -5.4496e-05 0.0016592
0.00089026 0.0011072 0.00012952 0.00099679
-0.00057596 0.0021203 -0.003168 0.0022898 0.10222 -0.25113 0.0015688 -0.0013161
0.0018006 0.0017607 -0.0011129 0.0015767
-0.0029878 -0.0022295 -5.0102e-05 0.0016699 0.0016128 -0.0013557 0.16834 -0.13452
0.003273 0.006121 -0.0021493 0.00051797
-3.0721e-05 0.0019826 0.00088582 0.0010963 0.0017961 0.0017178 0.0032614 0.0061119
0.25957 0.037084 0.0045914 0.0015627
0.00039123 -0.00065438 0.00012464 0.00097353 -0.0011431 0.001586 -0.0021537 0.0004795
0.0046102 0.0015119 0.27166 0.072328
1940000000 0.17701 -0.1728 0.00031903 -0.0015169 0.0014328 0.0020223 -0.0037558 0.00040591
0.0016263 0.0011038 -0.00060752 -0.00064304
0.00029689 -0.001504 0.26477 0.095743 -0.0015821 0.0048909 0.0010554 0.0011507
0.0018117 0.00021243 0.00092193 0.0002393
0.0014243 0.0020227 -0.001515 0.0049074 0.059224 -0.24327 9.6651e-06 -0.0021697
0.0023546 8.7275e-05 0.00031572 0.0016125
-0.0037397 0.00041411 0.0010655 0.0011332 4.9005e-06 -0.0021101 0.11787 -0.16775
0.0026268 0.0041809 -0.0012507 0.0013219
0.001648 0.0010868 0.0018603 0.00015962 0.0023527 7.4166e-05 0.0026633 0.0041759
0.2628 -0.0021197 0.0033351 -0.0019091
-0.00060193 -0.00062394 0.00094477 0.00018823 0.00035375 0.0016312 -0.0012784 0.0013422
0.0032875 -0.0018477 0.26279 0.036047
2000000000 0.12981 -0.18647 -0.0035578 0.00060103 0.0028927 0.0015835 -0.0024517 0.003535
0.0012908 -6.5303e-06 -0.00070717 0.00039391
-0.0035679 0.00059889 0.25019 0.0602 -0.00057941 0.0070217 0.0014094 0.00015016
0.0010885 -0.0014175 0.00041012 -5.5438e-06
0.0028545 0.0015879 -0.00051206 0.0070321 0.017397 -0.22807 -0.0013867 -0.00097755
0.0018824 -0.001428 0.001533 0.001481
-0.0024551 0.0034931 0.0013698 0.00013937 -0.0014546 -0.00101 0.063955 -0.17961
0.0014359 0.0028458 -8.1481e-05 0.0021216
0.0012933 -0.00010687 0.0010664 -0.0014386 0.0018443 -0.0014673 0.0014473 0.0028093
0.25744 -0.035652 0.00036692 -0.0025227
-0.00074151 0.00038721 0.00048752 4.5389e-05 0.0015935 0.0015691 -6.199e-07 0.0020875
0.00045685 -0.0025425 0.24955 0.0085084
2060000000 0.084316 -0.19308 -0.0047408 0.0029096 0.0030646 -0.00060327 0.00057132 0.0034122
0.0011668 -0.0010806 -0.00037873 0.0012365
-0.0047365 0.0029336 0.23778 0.031469 0.0041815 0.0080774 0.0008432 -0.00056632
0.00021732 -0.0015734 0.00056345 -9.8557e-05
0.0030267 -0.00052724 0.0042039 0.0080645 -0.014044 -0.20958 -0.0014152 0.00067994
-3.8769e-05 -0.0021999 0.0029417 0.00015457
0.00055439 0.0035012 0.00081906 -0.00054477 -0.0014106 0.00062501 0.011836 -0.17752
1.2292e-05 0.0032647 0.0010758 0.00070587
0.0011877 -0.00097046 0.00023209 -0.0015576 3.5199e-05 -0.0021681 3.6011e-06 0.0032826
0.24287 -0.074389 -0.0010871 -0.0033817
-0.00027301 0.0012267 0.00052904 -0.00010171 0.002994 0.00013966 0.0011038 0.00067425
-0.0011321 -0.0034107 0.23646 -0.016087
2120000000 0.038336 -0.18442 -0.0038731 0.0065544 0.0024079 -0.0025899 0.0027727 0.0021513
8.5625e-05 -0.0016514 0.00089995 0.00010121
-0.0038443 0.0065416 0.21607 0.0067558 0.0065507 0.0042982 0.00094906 -0.0010625
-0.0013797 -0.0019126 6.9179e-05 -0.0011219
0.0023727 -0.0025982 0.0065201 0.0042741 -0.04237 -0.19349 -0.00050165 0.0012604
-0.0018462 -0.0013089 0.00036656 -0.002155
0.0027204 0.0021175 0.00092918 -0.0010439 -0.00046652 0.0012566 -0.039708 -0.16093
-0.0010866 0.004798 0.0013478 0.0006924
4.2668e-05 -0.0016541 -0.0013773 -0.001832 -0.0018519 -0.0012389 -0.0010554 0.0048014
0.22465 -0.11022 -0.0049291 -0.0014778
0.0008153 0.00019143 6.8177e-05 -0.0010684 0.00033572 -0.0021534 0.0013027 0.00074487
-0.0049172 -0.0014239 0.21475 -0.03226
2180000000 -0.0012748 -0.17054 -0.0021721 0.010018 0.00076327 -0.0020964 0.003231 -0.00017593
-7.4754e-05 -0.00073283 0.0010089 0.00034227
-0.0021837 0.010055 0.19627 -0.010686 0.0073711 0.0037312 -0.00054324 -0.0014947
-0.0020198 0.00084014 6.1126e-06 0.00044494
0.00079295 -0.0021161 0.0073671 0.0036263 -0.063528 -0.16906 0.00094936 0.0011137
-0.00099592 0.00033019 0.00040966 -0.0016437
0.0031354 -0.0001368 -0.00052037 -0.0014806 0.00092923 0.0011094 -0.076928 -0.1342
-0.00030562 0.007244 0.001423 0.00042183
-0.00010644 -0.00073618 -0.001991 0.00086146 -0.0010277 0.00031523 -0.00030831 0.0072302
0.19595 -0.14053 -0.0050792 0.0022168
0.0011295 0.0003092 -3.5222e-06 0.00037796 0.00034209 -0.0016623 0.0014977 0.00034559
-0.0050518 0.0021105 0.19919 -0.046513
2240000000 -0.029947 -0.14632 0.0022723 0.011337 -0.0004019 -0.0029527 0.0021537 -0.0024536
-0.0016777 -0.00045349 0.00069421 -0.0019342
0.0022763 0.011325 0.17661 -0.016484 0.0081403 0.00033592 -0.00049591 -0.00038247
-0.00031838 0.0012804 -0.00069662 -0.00064334
-0.00037882 -0.0029151 0.0081441 0.00027204 -0.080674 -0.1452 0.0016285 -0.0015392
-0.00068502 0.00034466 -0.0023369 -0.0012839
0.0021776 -0.0024867 -0.00055981 -0.00038035 0.0016355 -0.0016009 -0.11063 -0.10566
0.0018271 0.0088432 0.0012028 -0.00082603
-0.0016184 -0.00046846 -0.0002893 0.0012762 -0.0007052 0.00025784 0.0018501 0.0088696
0.16472 -0.15922 -0.0048769 0.0042439
0.00065386 -0.0018833 -0.00068422 -0.00060724 -0.0023256 -0.0013211 0.0010984 -0.00078031
-0.0049907 0.0043078 0.17586 -0.057656
2300000000 -0.056985 -0.11884 0.0078704 0.0093792 -0.0012299 -0.0021915 -0.00040589 -0.0016857
-0.00074123 0.00045058 -0.00098826 -0.0009731
0.0078527 0.0093619 0.15545 -0.025271 0.0083852 -0.0019239 -0.00085337 0.00035131
-4.3428e-07 0.0014434 -1.909e-05 0.00084271
-0.0012042 -0.0021397 0.008356 -0.0019686 -0.093549 -0.12122 -0.000563 -0.0015227
7.6139e-05 0.0014956 -0.0018755 0.0008209
-0.00054241 -0.0016736 -0.00086438 0.00027502 -0.00050717 -0.0015028 -0.1319 -0.069551
0.0053971 0.0092855 0.00049544 -0.00089962
-0.00072379 0.00047282 -5.7529e-05 0.0014081 0.00015286 0.0015285 0.0055355 0.0092071
0.12573 -0.17924 -0.0032389 0.007779
-0.00098941 -0.00092271 -0.00010473 0.00080402 -0.0018821 0.00085041 0.00056172 -0.00095122
-0.0030947 0.0077772 0.15936 -0.058741
2360000000 -0.072895 -0.087347 0.010924 0.0083702 -0.0012596 -0.0017128 -0.0017037 -0.0011111
-0.00042035 0.0007236 -0.0016383 -0.00036738
0.010943 0.0084145 0.14664 -0.024736 0.0079516 -0.0047109 -0.0010634 0.00085182
0.0017726 0.0002389 0.00011527 -6.5454e-05
-0.0012251 -0.0016721 0.0079413 -0.0047762 -0.10293 -0.098941 -0.002414 -0.00084158
0.0011002 -0.00026044 -0.00079829 0.0016024
-0.0016999 -0.0010819 -0.00098267 0.00081385 -0.0024524 -0.00087494 -0.1494 -0.036811
0.0086391 0.0083788 0.0017231 -0.0018726
-0.00039478 0.00073711 0.0018501 0.00015485 0.0010496 -0.00024317 0.0086228 0.0083188
0.094624 -0.1814 0.0010984 0.0081406
-0.0016618 -0.00030992 0.00012226 -7.8927e-05 -0.00083639 0.0016114 0.0016505 -0.0018766
0.00097863 0.0080829 0.13749 -0.062381
2420000000 -0.081515 -0.059998 0.014405 0.0025295 -0.0032473 -0.001176 -0.0010349 0.00062414
0.00092665 0.0013158 -0.0013028 0.00174
0.014368 0.0025527 0.12897 -0.02533 0.0045576 -0.0063372 0.0011485 0.0011654
0.00075964 -0.0015159 -3.8323e-05 -6.9519e-05
-0.0031895 -0.0011167 0.0045558 -0.0064045 -0.116 -0.078535 -0.0018111 0.0012854
-0.00036806 -0.00043343 0.00015642 0.0027617
-0.00098585 0.00053886 0.0012182 0.0011395 -0.0018353 0.0012988 -0.15854 0.006951
0.0118 0.0059213 -0.00042489 -0.0029076
0.00097645 0.0012946 0.00071138 -0.001527 -0.00039824 -0.00047418 0.01185 0.005905
0.055265 -0.18138 0.0021247 0.0084892
-0.0011909 0.001748 -5.8463e-05 -0.00011954 0.00032014 0.0027225 -0.00034996 -0.0028997
0.0021779 0.0085565 0.1191 -0.057478
2480000000 -0.081993 -0.028295 0.014078 -0.0028595 -0.0017926 -0.00026471 -0.00090594 0.0011528
0.0015241 -0.0005174 0.00030215 0.0014611
0.014058 -0.0028415 0.13101 -0.025585 0.0030307 -0.0085158 0.0010508 0.00013272
-0.00081215 -0.00099428 -6.5008e-05 -0.00045138
-0.0018157 -0.00025621 0.0029807 -0.0085505 -0.11932 -0.058329 -0.00068059 0.0028451
-0.0003535 -0.00070864 0.0019111 0.00079625
-0.00091039 0.001221 0.0011034 0.00018619 -0.00063702 0.0028602 -0.16029 0.045618
0.014899 0.0012551 -0.0010762 -0.0023079
0.0014938 -0.00050418 -0.00090302 -0.00097934 -0.000333 -0.00072295 0.014942 0.0011578
0.020443 -0.17349 0.005017 0.0073183
0.00024264 0.0015808 -0.00010078 -0.00038339 0.0018955 0.00089692 -0.0011549 -0.002387
0.0050078 0.0071978 0.09983 -0.053419
2540000000 -0.086008 -0.0014548 0.011691 -0.0068545 -0.0025093 0.00087674 0.00061135 0.0013719
0.00011496 -0.0013729 0.00095422 0.0015672
0.011667 -0.0068722 0.11824 -0.017314 -0.0007777 -0.0077226 0.00076219 -0.0012619
-0.0018082 8.1872e-05 -0.00067871 0.00017815
-0.0024978 0.00086955 -0.00086744 -0.0077501 -0.12598 -0.034735 0.0017639 0.0024399
-0.0010871 -9.4252e-06 0.0017915 -0.00082881
0.00066059 0.0012306 0.00066571 -0.0012908 0.0018035 0.0024369 -0.15911 0.085414
0.0149 -0.004092 -0.0020159 -0.0021803
8.9813e-06 -0.001495 -0.001895 7.7971e-05 -0.001043 3.1862e-05 0.014835 -0.0041931
-0.0087173 -0.15842 0.0076906 0.0055019
0.00090034 0.0015301 -0.00072181 0.00013839 0.0017708 -0.00086291 -0.0020002 -0.0021289
0.0075502 0.0055574 0.085021 -0.039426
2600000000 -0.078728 0.023689 0.008224 -0.010203 -0.0015423 0.0026184 0.0011089 -0.00015582
-0.00071723 -0.00097211 0.0020193 0.00045677
0.0082111 -0.010221 0.11284 -0.032659 -0.0028961 -0.0062283 -0.00030347 -0.00080813
-0.00029006 0.0019732 -0.00037907 0.0007141
-0.0014871 0.0027106 -0.0029392 -0.0061876 -0.13127 -0.0095157 0.0029209 0.00032497
3.1248e-05 0.0014003 0.001272 -0.0017221
0.0011684 -0.00014621 -0.00025194 -0.00077387 0.002928 0.00034794 -0.14384 0.11967
0.011908 -0.0092935 -0.003368 -6.4743e-05
-0.00070115 -0.00093232 -0.00026779 0.0019377 -2.5423e-05 0.0014265 0.011884 -0.0092874
-0.043023 -0.13908 0.0089279 0.0053223
0.0020568 0.00033803 -0.00029755 0.00068789 0.0012695 -0.0016763 -0.0033714 -6.4178e-05
0.0089716 0.0053552 0.077278 -0.025141
2660000000 -0.072571 0.049539 0.004045 -0.011885 -0.00033972 0.00124 0.00033409 -0.00033291
-0.0022111 0.00018266 0.0014223 -0.00079831
0.0040478 -0.011854 0.12069 -0.02873 -0.0043267 -0.0047371 -0.001193 -0.00055457
0.00047373 0.0018594 0.00050024 0.00084252
-0.00033591 0.0011907 -0.0043748 -0.0047197 -0.13014 0.011356 0.0020348 -0.0015927
0.00051022 0.00040102 -0.0010661 -0.0016008
0.00031265 -0.00041263 -0.0012264 -0.00055242 0.0020328 -0.001634 -0.12304 0.15124
0.0074977 -0.011894 -0.0022753 0.0010827
-0.0023277 0.0001048 0.00057428 0.0019061 0.00045467 0.00041344 0.0074663 -0.012044
-0.063972 -0.1189 0.010728 0.00088183
0.0014229 -0.00083704 0.00053273 0.00084062 -0.0011583 -0.0016248 -0.0023358 0.001125
0.010736 0.00082296 0.072703 -0.0056315
2720000000 -0.061216 0.068067 -0.00023298 -0.011682 -0.00033857 0.003142 -0.0003526 -0.00027702
-0.0022482 0.0017814 0.00038443 -0.0016881
-0.00024002 -0.011695 0.10595 -0.032402 -0.0050558 -0.0015914 -0.0017167 0.00038499
0.002051 0.00030375 0.00078632 -0.0001893
-0.00029114 0.0031111 -0.0050714 -0.0015236 -0.12421 0.041253 0.00049709 -0.0026972
-3.1706e-05 0.00018019 -0.0012793 0.00068684
-0.00035658 -0.00017104 -0.0016877 0.00039376 0.00047449 -0.002733 -0.089644 0.18069
0.0030107 -0.013055 -0.002093 0.0019804
-0.0022339 0.0018892 0.0019496 0.00028366 3.2249e-05 0.00016242 0.0028712 -0.013018
-0.084025 -0.086952 0.01141 -0.0019177
0.00040187 -0.0015942 0.00074011 -0.00015462 -0.0012679 0.00068042 -0.002016 0.0019898
0.011335 -0.0017956 0.077669 0.013493
2780000000 -0.046747 0.086822 -0.0046964 -0.01014 0.00014246 0.001331 0.00035902 -0.0004392
0.00085336 0.0029533 -0.00071985 -0.00159
-0.0047038 -0.010169 0.10429 -0.044462 -0.0040532 -0.00019907 -0.00024589 0.0016603
0.0018892 -0.0011155 0.00020413 -0.00016087
0.00015371 0.0013 -0.0040539 -0.0001545 -0.12102 0.071826 -0.0020359 -0.0018407
5.5808e-05 -0.00043225 -0.00057577 0.00089015
0.00040539 -0.00051637 -0.00028094 0.0016925 -0.0019873 -0.0018229 -0.060128 0.20276
-0.0024114 -0.012808 -0.000512 0.0022359
0.00078028 0.0028737 0.0018614 -0.0011932 9.3916e-05 -0.0004345 -0.0023776 -0.012844
-0.098826 -0.053884 0.010296 -0.0059235
-0.00076079 -0.001636 0.0001946 -0.00016163 -0.00058908 0.00085758 -0.00057728 0.0022101
0.010426 -0.0059943 0.081709 0.03144
2840000000 -0.031433 0.10173 -0.0076209 -0.0069145 0.0015185 0.0020898 -0.00038549 -5.3103e-05
0.0013804 0.0010987 -0.0017179 7.262e-05
-0.0076151 -0.0069442 0.10245 -0.03799 -0.0036271 0.0010912 0.00052541 0.00097631
-0.00019587 -0.0016769 1.345e-05 1.1228e-05
0.0015646 0.0021046 -0.0036233 0.0011278 -0.11469 0.097416 -0.0015644 0.00028112
0.00038389 0.00024948 0.001095 0.0010284
-0.00039633 0.00015304 0.00063189 0.00091708 -0.0016073 0.00027739 -0.024048 0.21808
-0.0061839 -0.010282 0.00028964 0.0011366
0.0013978 0.0012029 -0.00014389 -0.0016954 0.00046778 0.00035462 -0.006263 -0.01031
-0.1022 -0.022535 0.0074131 -0.0071628
-0.00167 0.00020821 -8.6065e-06 -5.1961e-05 0.0010654 0.0010277 0.00031804 0.0011814
0.007338 -0.0071938 0.096065 0.04728
2900000000 -0.017158 0.12129 -0.0087803 -0.0028676 0.0019557 -1.7739e-06 0.00046819 -0.00068455
0.0022583 -0.00089372 -0.00067887 0.00021892
-0.0087657 -0.0028848 0.082821 -0.045885 -0.0014672 0.0026226 0.0010313 0.00032854
-0.0005987 -0.0014067 -9.167e-05 -4.7492e-05
0.0019331 5.0704e-05 -0.0013884 0.0026361 -0.097399 0.13026 -0.0010015 6.1535e-05
-0.00033238 -0.00077197 0.0017987 -0.00056425
0.00043405 -0.00083759 0.0010284 0.00028938 -0.00095288 5.7113e-05 0.013335 0.22068
-0.008824 -0.0066909 0.00099906 0.0019921
0.0022671 -0.0010364 -0.0006432 -0.0013102 -0.00040294 -0.00079615 -0.0088004 -0.0065505
-0.10081 0.016829 0.0054224 -0.010268
-0.00080693 0.00012985 -0.00018734 -2.9463e-05 0.0018269 -0.00063736 0.0010464 0.0019404
0.005501 -0.01012 0.11069 0.051583
2960000000 0.0043365 0.13279 -0.0086307 0.00069946 0.00057131 0.0012125 -0.00052085 -0.00070615
-4.0716e-05 -0.0017944 -0.00072507 0.00041789
-0.0086159 0.00067451 0.091882 -0.045419 -0.0008176 0.001317 0.0011148 -0.00010151
-0.0011744 -0.00061871 0.0003155 0.00029626
0.00059797 0.0011545 -0.0008572 0.0013399 -0.077789 0.16118 -0.00066057 0.00077728
-0.00014978 0.0009538 3.9199e-05 -0.0023205
-0.00052291 -0.00057876 0.0011797 -0.00012028 -0.00063715 0.00073852 0.055639 0.22731
-0.0096736 -0.0018105 0.0016158 0.00038962
2.009e-06 -0.0018376 -0.0012125 -0.0005955 -0.00023798 0.0009467 -0.009664 -0.0017952
-0.089006 0.048507 0.0012437 -0.011691
-0.00069488 0.00038841 0.00028742 0.00027058 9.8277e-07 -0.0023372 0.0015765 0.000477
0.0012045 -0.011807 0.13042 0.062893
3020000000 0.022474 0.14665 -0.006245 0.0037845 0.0012956 -0.00041694 -0.00069498 -0.00022163
-0.00075112 0.00013268 -0.00031391 0.00047952
-0.0062291 0.0038015 0.080372 -0.033963 -0.00053734 0.00014464 0.00031979 -0.0010582
-0.0018014 0.00050116 0.00064819 -0.0001681
0.0012064 -0.00044916 -0.00054466 0.0001192 -0.056565 0.18576 -0.00020033 0.0010357
0.00053505 -6.4979e-06 -0.00078089 -0.0016095
-0.0007088 -0.00018248 0.00036783 -0.0011525 -0.00022649 0.0010474 0.094508 0.21994
-0.0089461 0.0011616 0.00037509 0.00058915
-0.00074182 0.00024443 -0.0018277 0.00054513 0.00059652 -8.6752e-05 -0.008977 0.0011545
-0.071652 0.077624 -0.0019422 -0.010046
-0.00029758 0.00060704 0.0006723 -0.00020225 -0.0009361 -0.0015344 0.00040989 0.00063747
-0.0019142 -0.0099629 0.15019 0.059608
3080000000 0.049507 0.15631 -0.0044346 0.0060005 0.0013962 -3.0535e-05 -0.00069949 -6.402e-05
-0.0004188 0.0001744 6.4664e-05 0.00053714
-0.0044097 0.0059769 0.077725 -0.028204 -0.00037134 0.00058942 -0.00026959 -0.00024109
-0.00011656 0.0011994 -0.00014298 -0.00062386
0.0014256 5.3583e-06 -0.000346 0.00058587 -0.019011 0.20719 -0.00068457 0.00011311
0.00054453 0.00037802 -0.0021689 -0.00035421
-0.00067672 -0.00013028 -0.00026938 -0.00021344 -0.00067155 0.00017246 0.12831 0.21189
-0.005933 0.0047275 0.0020373 0.00019409
-0.00042181 0.00010994 -8.3355e-05 0.0010848 0.00055415 0.00043785 -0.005968 0.0047678
-0.04297 0.1097 -0.0063329 -0.009124
-6.3264e-06 0.00039977 -0.00021264 -0.00066537 -0.0021692 -0.00053088 0.0019565 0.00015499
-0.0062681 -0.0091216 0.16371 0.06614
3140000000 0.078405 0.15984 -0.0010186 0.0074615 0.0028352 -0.00127 -0.0010894 0.00079799
0.0016169 0.00055632 0.00022046 -0.00018365
-0.00099817 0.0074968 0.073602 -0.029903 -0.0010731 0.00024679 0.00061682 -0.00016192
7.4577e-05 0.00081413 0.00069826 -0.00038144
0.0027637 -0.001381 -0.0010113 0.00039124 0.023658 0.22705 0.000202 0.0016723
0.0012327 -0.0010254 -0.00283 0.00085691
-0.0011916 0.00081539 0.00067009 -0.00024742 0.00014706 0.0015798 0.16311 0.18602
-0.0031953 0.0061477 0.00086916 -0.0011499
0.001452 0.00053603 -6.3675e-06 0.00088319 0.0013212 -0.0010546 -0.0030595 0.0061065
-0.025814 0.12899 -0.0082558 -0.0047247
9.0041e-05 -3.1807e-05 0.00065477 -0.00047078 -0.0027939 0.0010325 0.00083603 -0.0011473
-0.0083368 -0.0047492 0.18849 0.056874
3200000000 0.11048 0.17013 0.0040078 0.0064955 0.00074416 -0.0028978 -0.000362 0.0020084
0.00026693 -0.0017269 9.2063e-05 0.00050693
0.0039963 0.0065033 0.084002 -0.028314 -0.0008732 0.00072982 -0.00035812 -0.00085255
0.00086656 0.0012298 -0.00050905 -0.00098598
0.00073875 -0.0029176 -0.00093807 0.00076331 0.06789 0.23132 0.0010524 0.00073112
-0.00030094 -0.0021974 -0.0013444 0.0025061
-0.0003186 0.0020559 -0.00042596 -0.00082833 0.0010768 0.0007636 0.18336 0.16347
-6.1224e-05 0.0058932 0.00021751 -0.0014287
0.00025477 -0.0018516 0.00086163 0.0011634 -0.00035874 -0.0021254 -0.0001294 0.0058798
0.014464 0.14844 -0.0092493 -0.0012199
0.00024422 0.00052403 -0.00045355 -0.001003 -0.0012154 0.0024477 0.0002835 -0.001458
-0.0092568 -0.0012278 0.20393 0.056763
3260000000 0.14295 0.16196 0.004356 0.0031527 -0.00085425 -0.0024307 0.0012362 0.00089656
0.00027099 -0.001716 -5.4225e-05 -6.992e-05
0.0043221 0.0031278 0.092047 -0.031506 -0.0015907 0.0021168 -0.00020598 -5.938e-05
0.00073106 -0.00054632 -0.00090746 0.00026466
-0.00088491 -0.0024011 -0.0016375 0.0021105 0.11873 0.22704 0.00050462 -7.715e-06
-0.00089552 -0.0011643 0.00059425 0.0017939
0.0011379 0.00087163 -0.00018159 -0.00012665 0.00053581 -9.8066e-05 0.21087 0.12618
0.0024555 0.0053506 -0.00080295 -0.0018421
0.00029671 -0.0017302 0.00068096 -0.00064901 -0.00093654 -0.0011093 0.0025134 0.0054018
0.041362 0.15742 -0.0071236 0.0038269
-0.00015768 -0.00016294 -0.0008624 0.00025293 0.00046067 0.0018539 -0.00086101 -0.0018073
-0.0069835 0.0038287 0.23342 0.046346
3320000000 0.17322 0.15595 0.0073516 0.0013155 -0.00047907 -0.0015894 0.00068001 0.00018128
-0.001711 -0.0013879 0.00035026 8.143e-05
0.0073506 0.0012943 0.098901 -0.027944 0.00102 0.0022458 -0.00039384 -0.00053441
-0.00027335 -0.00030139 -0.0004981 0.00014165
-0.00051726 -0.001497 0.0010548 0.0022165 0.16657 0.2176 0.00022521 -0.00039475
-0.0010551 -5.3976e-05 0.00032744 0.00099241
0.00068143 0.00023458 -0.00031608 -0.00054007 0.00020833 -0.000327 0.21905 0.09577
0.0035212 0.0034039 -0.0011816 0.00045525
-0.0018547 -0.0011503 -0.00027068 -0.00022052 -0.0011295 -5.3924e-05 0.0034508 0.0033923
0.073703 0.15832 -0.0040139 0.0047107
0.00021454 0.00025364 -0.00029988 0.0001601 0.00052575 0.00096971 -0.0011209 0.00043591
-0.004143 0.0047709 0.24979 0.033233
3380000000 0.20889 0.13892 0.0056735 -0.0022167 -0.0011552 0.00054127 0.0011922 0.00027404
-0.0015292 0.00075569 0.00039107 -6.7345e-05
0.0056645 -0.0022164 0.10984 -0.035497 0.00024862 0.0027822 -0.0012566 -0.00067644
-9.9669e-05 0.00010436 -0.000719 0.00040131
-0.001092 0.00052626 0.00025365 0.0027239 0.20739 0.19551 0.00076907 -0.00038704
-0.0020572 0.00050987 0.0010427 0.00134
0.0010891 0.00021058 -0.0012408 -0.00063105 0.00082657 -0.00038666 0.23398 0.063947
0.0057159 0.0027352 -0.00016698 0.00024259
-0.0014774 0.00073479 -0.0001981 9.4043e-05 -0.0020625 0.00049391 0.0058128 0.002707
0.11761 0.14927 -0.0010251 0.0057351
0.00045159 -0.00020139 -0.00076051 0.00048319 0.00086538 0.0013502 -0.00019673 0.00019289
-0.0010232 0.0058092 0.27935 0.014844
3440000000 0.24014 0.11678 0.004574 -0.0040323 -0.00065445 -0.0017365 0.0008261 0.00011785
-0.0011679 0.0016449 0.00062059 -6.412e-05
0.0046483 -0.0039913 0.10357 -0.040954 0.0032034 0.0021357 -0.0010212 0.0011709
0.00017627 0.00050124 6.0404e-05 0.00079593
-0.00067688 -0.001759 0.003309 0.0020877 0.24567 0.16675 -0.00019288 -0.00011257
3.0192e-05 0.001445 0.00085635 0.00055661
0.00090048 4.3005e-05 -0.00099918 0.0010966 -0.0002372 -7.601e-05 0.23554 0.030444
0.0068271 -0.00010079 -0.0003345 0.00015259
-0.0012074 0.0016196 6.7407e-05 0.00048124 7.02e-05 0.001443 0.0068143 -0.00014186
0.14745 0.14029 0.0036218 0.0039441
0.00060929 0.00016199 9.7685e-05 0.00086197 0.0010117 0.00061805 -0.00024709 0.00010274
0.0036771 0.0037978 0.29568 -0.015019
3500000000 0.27243 0.085165 0.002493 -0.0049408 -0.0016102 0.0015806 0.0010223 -0.00089076
-0.0011751 0.0011745 0.00068978 -0.00079757
0.0024507 -0.0048917 0.11592 -0.064854 0.0031541 0.00087014 -0.00036802 0.00074139
0.00054755 0.0001207 9.3181e-06 0.00016804
-0.0015388 0.0015942 0.0030748 0.00087271 0.27579 0.13353 -3.6758e-05 -0.00015646
0.0002066 0.00084163 0.0014219 0.00018506
0.00099357 -0.00092478 -0.00028436 0.00075079 5.675e-05 -0.0001717 0.23931 0.0037332
0.0072533 -0.002823 0.00051322 -0.00021605
-0.001023 0.001463 0.00066095 -0.00016257 0.00011948 0.00083034 0.0072944 -0.0028743
0.19345 0.11139 0.003376 0.0012953
0.00078185 -0.00091194 2.571e-05 0.00027439 0.0013815 1.7333e-06 0.0004546 -0.00022217
0.0031753 0.0013376 0.3163 -0.043216
3560000000 0.29075 0.050437 6.6716e-05 -0.0061199 -0.00017138 -0.00098043 0.00056922 5.0532e-05
0.0017488 0.0019312 -0.0001451 -0.0013676
0.00011615 -0.0061235 0.11018 -0.070121 0.005696 -0.00090523 0.00035395 0.00064099
0.00064721 -0.00034263 0.0002554 0.00025269
-0.00022593 -0.0010692 0.0057076 -0.0011302 0.30323 0.090188 -0.00016494 -0.00031266
0.00071711 0.00067628 0.0014038 -0.00084149
0.00065827 0.00014057 0.00034249 0.00069463 -0.00019157 -0.00033101 0.23027 -0.032712
0.0056576 -0.0060672 -0.00097485 -0.0006786
0.0015972 0.0017289 0.00068712 -0.00020351 0.00067789 0.00063907 0.0056444 -0.0061159
0.21391 0.098216 0.0035856 -0.00092015
-0.00014004 -0.0012141 0.00017254 0.00034413 0.0013661 -0.00057221 -0.00093995 -0.00064808
0.0037548 -0.0010368 0.32858 -0.083653
3620000000 0.3066 0.012352 -0.0013218 -0.0037352 -0.0020562 -0.00026713 0.00026943 -0.0019514
-0.00012578 0.00088133 -0.00036503 -0.001034
-0.0013249 -0.0037458 0.11062 -0.099801 0.0036682 -0.0039896 0.00039331 0.00051783
-0.00030334 -0.00099607 0.00067771 0.00039189
-0.0021366 -0.00019574 0.0036653 -0.0040534 0.31559 0.04593 -2.6116e-05 -0.00079451
-0.00021734 0.00029874 0.00080536 -0.00079076
0.00013295 -0.001865 0.00034926 0.00052894 -3.2381e-05 -0.00080038 0.21871 -0.062938
0.002012 -0.0071778 -0.001106 0.0010891
-6.2385e-05 0.00070796 -0.00043236 -0.00093373 -0.00024712 0.00011237 0.0019173 -0.0071524
0.23861 0.055153 0.0016448 -0.0023334
-0.00039635 -0.0009321 0.00052428 0.00035866 0.00096056 -0.00094977 -0.0010917 0.0011054
0.0015276 -0.0023873 0.32999 -0.11795
3680000000 0.31006 -0.032018 -0.0035681 -0.0039031 -0.0011454 0.0018257 -0.0013284 -0.00019092
0.0014011 -0.00019319 -0.0014981 -0.0006618
-0.0035083 -0.0039609 0.1059 -0.11661 0.0012592 -0.004512 0.00076292 0.0002855
-0.00038829 -0.00075051 0.00071239 0.00036282
-0.0011609 0.0016533 0.0012471 -0.0045545 0.32613 -0.0041529 -0.00083784 -0.00062775
0.00099329 0.00089029 0.00081411 -0.0018289
-0.0013885 -0.00018913 0.00077635 0.00026855 -0.00095815 -0.00066383 0.20522 -0.096528
0.00010253 -0.0068941 -0.0010438 0.00092405
0.0015612 -0.00011247 -0.00046688 -0.00064446 0.001111 0.0010663 0.00019245 -0.0068977
0.25659 0.029802 0.0012298 -0.0019099
-0.0014245 -0.00077407 0.00073206 0.00022089 0.00074203 -0.0017915 -0.0010572 0.00097463
0.0014446 -0.0017994 0.32905 -0.16242
3740000000 0.31183 -0.067396 -0.0032338 -2.3314e-05 -0.0020658 0.0026932 -2.2605e-05 -0.00062451
-0.00058582 5.7529e-05 -0.0010937 0.00033528
-0.0031962 -2.1676e-05 0.09706 -0.13858 0.0006372 -0.0053359 0.00031638 -0.00028547
-0.00021885 -0.00021643 0.00072669 5.8306e-05
-0.0020515 0.0027121 0.00063195 -0.0054289 0.32907 -0.04376 -0.00071534 -5.3134e-05
0.00021597 0.00017798 -0.00074994 -0.001528
-4.1826e-05 -0.00074082 0.00027507 -0.00024451 -0.00065437 -6.2405e-05 0.18398 -0.12076
-0.0021481 -0.0061287 0.00069567 0.0031965
-0.00066814 0.00011192 -0.00017021 -0.00033184 0.00016306 6.5697e-05 -0.002313 -0.0061968
0.26383 -0.0088597 0.00011535 -0.0023483
-0.0010584 0.0005024 0.00076147 0.00013706 -0.00067714 -0.0015264 0.00071296 0.0032204
1.608e-05 -0.0024038 0.31487 -0.20261
3800000000 0.30602 -0.11262 -0.0023483 0.00062698 0.0008411 0.0039958 -0.001131 -0.0015435
0.0012793 0.00076396 -0.0011686 0.0005146
-0.0024056 0.00059801 0.085834 -0.15341 -0.0022427 -0.0048323 -6.2159e-05 0.00011634
-0.00097415 -0.00053085 0.00099821 -2.3866e-05
0.00082282 0.0039393 -0.0022218 -0.0047738 0.32506 -0.0853 -0.00057889 0.00030097
0.00077654 -9.1356e-05 -0.00075569 -0.00038076
-0.0011482 -0.001417 6.7709e-05 0.00015834 -0.00067282 0.00028282 0.17394 -0.14577
-0.0032821 -0.0049221 0.0016536 0.0013514
0.0012155 0.0008433 -0.0010062 -0.00043937 0.0008456 -2.2838e-06 -0.003216 -0.0047546
0.27548 -0.051211 0.0011781 -0.00086541
-0.00099753 0.00053129 0.0010776 1.084e-05 -0.00082677 -0.00051899 0.0015929 0.0013639
0.0011598 -0.00076441 0.3066 -0.24355
3860000000 0.2949 -0.14435 -0.0010414 0.0012815 0.0025964 0.001938 -0.0019729 0.0011853
0.00071545 -0.000938 -0.00014916 0.0015547
-0.0011036 0.0012241 0.066591 -0.16287 -0.0033732 -0.004879 0.00062186 -0.00072409
-0.0008806 0.0013252 0.00055538 -0.0012179
0.0026226 0.0019374 -0.0034175 -0.0048492 0.30552 -0.12506 -0.0010133 0.00087846
0.00056741 -0.0006092 -0.00077709 -0.00034424
-0.0020052 0.0012132 0.00054178 -0.00063649 -0.00094688 0.00085108 0.14617 -0.16072
-0.0032084 -0.0045191 0.002008 0.0015091
0.00074139 -0.0010839 -0.00089212 0.0013891 0.00059919 -0.00069505 -0.0033425 -0.0045972
0.27145 -0.081815 0.00025843 -0.0024958
-0.00042789 0.0015563 0.00050864 -0.0012301 -0.00067349 -0.00016968 0.0020022 0.0014677
0.00024572 -0.0023687 0.2833 -0.28162
3920000000 0.28012 -0.18449 0.0015219 0.00030039 0.0039498 0.0024334 -6.0807e-05 0.0009662
0.00027889 5.1983e-05 0.00065052 0.00014605
0.0014722 0.00029123 0.03919 -0.17882 -0.004893 -0.0031502 -0.00046573 -7.4674e-05
0.00044133 0.00036066 -0.00044899 -0.00038265
0.0038745 0.0023048 -0.0049977 -0.0030466 0.2987 -0.15874 0.00014816 0.0012462
0.0014448 -0.0012972 -0.00065058 -4.7579e-05
3.847e-05 0.00089577 -0.00043277 -6.9343e-05 0.00014673 0.0012445 0.12577 -0.17138
-0.004435 -0.0040405 0.0022634 -0.000702
0.00055984 0.00027345 0.00040672 0.00025077 0.0014233 -0.0011671 -0.0043688 -0.0039621
0.26199 -0.13155 0.0004813 -0.0020551
0.00064277 -7.6278e-05 -0.00045381 -0.00022641 -0.00065759 -3.7895e-05 0.0022852 -0.00075533
0.00054651 -0.0021272 0.26214 -0.30815
3980000000 0.25238 -0.22008 0.0019336 -0.0027202 0.0049815 -0.00051101 9.4121e-05 0.0010827
0.001263 -0.0018702 9.3419e-05 0.00014093
0.0019864 -0.0026475 0.016812 -0.19197 -0.0054414 -0.0011377 0.00086686 0.00042763
0.00029297 0.00023299 8.7948e-05 -0.00097383
0.0049692 -0.00067761 -0.0053582 -0.0011901 0.26974 -0.18883 0.0015633 5.1161e-05
-0.0012714 -0.00091259 -0.00050884 -0.001005
0.00016396 0.0010739 0.00072804 0.00046725 0.0015455 8.7598e-05 0.089904 -0.19279
-0.0050743 -0.0037112 0.0013321 -0.00081101
0.0010531 -0.0018597 0.00030422 0.00038348 -0.0013225 -0.0010146 -0.0051497 -0.0037875
0.24844 -0.16115 0.0011941 -0.0049186
-2.5082e-05 0.000242 2.4909e-05 -0.0010065 -0.0005912 -0.00098253 0.0013622 -0.00074299
0.00096573 -0.0047984 0.22699 -0.34669
4040000000 0.22494 -0.24538 -0.00023983 -0.0038626 0.003319 -0.0030601 0.00020995 0.00018866
-0.00029075 -0.00083696 0.00056084 0.00020265
-0.00031518 -0.003841 -0.0088051 -0.19912 -0.0046963 0.00034455 0.00015475 -0.00098995
9.2346e-05 8.7328e-05 -0.0012129 -0.00022087
0.0034059 -0.003054 -0.0046232 0.00043727 0.24706 -0.22194 0.00019517 -0.00022789
-0.00081178 -0.00035395 -0.001476 0.00032763
0.00016159 0.00018543 0.00023243 -0.001034 0.00019791 -0.00027249 0.067748 -0.18772
-0.0066974 -0.001754 0.0016496 -0.00059039
-0.00046121 -0.00085464 4.2275e-05 3.9025e-05 -0.00080975 -0.00027756 -0.0066517 -0.0016024
0.23461 -0.19377 -0.0026873 -0.0035456
0.00069175 9.6107e-05 -0.0012253 -0.00014903 -0.0012584 0.00029954 0.001617 -0.00075381
-0.0025142 -0.0037422 0.19023 -0.36371
4100000000 0.19503 -0.26856 -0.0031217 -0.0029752 0.00077777 -0.0036063 -0.00030053 2.856e-05
0.00028135 -0.0020032 0.00071869 0.00029513
-0.0031116 -0.0029725 -0.034505 -0.20194 -0.0044507 0.00098268 -0.00016656 -0.00032647
0.00076367 0.00018163 -0.00049056 0.00014701
0.00075757 -0.0036667 -0.0044498 0.0010392 0.22504 -0.24817 0.00017208 -0.00031565
-0.00071169 -0.00022327 -0.0012174 0.00034916
-0.00024344 6.1799e-05 -0.00024445 -0.00026775 0.0001857 -0.00028731 0.034523 -0.20088
-0.0061747 0.00076312 0.00096248 -0.001451
0.00031425 -0.0020074 0.000816 0.00039562 -0.00067077 -0.0003256 -0.0062025 0.00064802
0.21657 -0.21848 -0.0022741 -0.0044072
0.00070391 0.00052155 -0.00051293 2.8974e-05 -0.0014059 0.00037379 0.00090455 -0.0013516
-0.002327 -0.0044884 0.15633 -0.39128
4160000000 0.16589 -0.28589 -0.0035932 -0.0020987 -0.00021051 -0.003088 0.00068982 -0.00019242
-0.0039148 -0.00047446 0.0012167 -0.00087515
-0.0035808 -0.0021773 -0.059844 -0.19777 -0.0047373 0.0025483 -0.00040498 -0.00032274
0.00050898 -0.00033855 -0.0011047 0.00025362
-0.00035879 -0.0030333 -0.0046996 0.0025528 0.19246 -0.26301 0.00036705 -0.00039817
-0.00075667 -0.00034453 -0.0012737 0.00086215
0.00056847 -0.00012793 -0.00042306 -0.0003122 0.00033476 -0.00030814 0.010344 -0.18848
-0.0056197 0.0019339 0.0011461 -0.002103
-0.00382 -0.00041206 0.0003135 -0.00044677 -0.00094779 -0.00036915 -0.0056329 0.0020599
0.18125 -0.2531 -0.005169 -0.0028612
0.00096104 -0.00096644 -0.0011036 0.0003149 -0.0012033 0.00085012 0.0010989 -0.0021028
-0.0051633 -0.0028905 0.10703 -0.39846
4220000000 0.13764 -0.30189 -0.0047802 7.4e-05 0.00021073 -0.0035474 -0.00032524 -0.00024294
-0.00075669 0.0010787 0.0002648 -0.0013088
-0.0047743 4.852e-05 -0.095827 -0.18752 -0.0024406 0.0031919 -0.00017533 -8.9043e-05
0.00013534 -7.4453e-05 -0.00076415 0.0011846
8.1271e-05 -0.0036474 -0.0023923 0.0032478 0.16357 -0.28952 0.0001494 4.0477e-05
4.7021e-05 3.8447e-05 4.7823e-05 0.0012729
-0.00036945 -0.00027901 -0.00017794 -4.2527e-05 7.968e-05 -2.6445e-06 -0.013634 -0.18664
-0.0042922 0.0020462 -0.00018457 -0.0025156
-0.00067419 0.0012603 0.00015406 -0.00014204 0.00019888 5.1098e-05 -0.0042476 0.002032
0.16579 -0.27432 -0.004237 -0.0026124
0.00037158 -0.0015158 -0.00075132 0.0011901 -2.5948e-05 0.0010934 -0.00025657 -0.0025254
-0.00415 -0.0025105 0.079398 -0.41322
4280000000 0.10594 -0.31061 -0.0027162 0.0019892 -0.0018115 -0.0043574 -0.00020071 0.00073685
-0.00054654 0.0011419 -0.00071741 -0.00021585
-0.0027327 0.0019241 -0.12123 -0.19184 -0.0027641 0.0030179 -0.00083438 -0.00041034
0.00017832 0.00024311 0.00067748 0.00054756
-0.0018895 -0.0043508 -0.0027424 0.0030952 0.13285 -0.29676 0.00068339 -0.00021759
-0.00058033 0.00093292 -0.00035209 0.00056898
-0.00035209 0.00082279 -0.00083096 -0.00036981 0.00071646 -0.00015183 -0.050978 -0.17155
-0.0049673 0.0026714 -0.00038451 -0.002061
-0.00035524 0.0011231 0.00013983 0.00019932 -0.00080402 0.00097141 -0.0052245 0.0026286
0.1164 -0.29455 -0.0067473 -0.00032283
-0.00064454 -0.0002208 0.00059223 0.00060574 -0.0003348 0.00069921 -0.00030554 -0.0020251
-0.0067523 -0.00036232 0.028588 -0.4169
4340000000 0.078637 -0.31915 -0.0015917 0.0019479 -0.0025565 -0.0015098 0.00014156 0.00063318
1.7376e-06 0.00055734 -0.00037894 -0.000798
-0.0015594 0.0019615 -0.14171 -0.16574 -0.0019895 0.0039785 -0.00015384 0.00061948
-0.00017398 -0.00021884 0.00045933 0.00054874
-0.0025955 -0.0015557 -0.0019082 0.0040743 0.096917 -0.31373 -0.00032497 -0.0007982
0.00013567 0.00086726 0.00076104 0.0019864
0.00021338 0.00061318 -0.00010861 0.00052795 -0.00031624 -0.00086237 -0.068626 -0.16915
-0.0043416 0.0037111 -0.0015112 -0.0023897
0.00019243 0.00068045 -0.00019215 -0.00024774 0.00017964 0.00083267 -0.0042942 0.0037558
0.089426 -0.31729 -0.0048257 0.0017592
-0.0003594 -0.00075434 0.00060275 0.00046281 0.000825 0.0019528 -0.0015944 -0.0024565
-0.0050528 0.0018699 -0.0047232 -0.4113
4400000000 0.047614 -0.32433 -0.00064262 0.0012286 -0.0028058 -0.0014868 0.00093664 0.0013332
-0.00025386 0.000533 -2.0205e-05 -0.00041458
-0.0006433 0.0012203 -0.17076 -0.15561 -0.0012016 0.0041468 -0.00052052 0.0004204
9.2016e-05 -0.0003183 0.00064343 8.041e-05
-0.0028873 -0.0014543 -0.0012213 0.0041907 0.067095 -0.31933 -0.00017522 -0.00020874
0.00053542 0.00025949 0.00098939 0.0013081
0.00093022 0.0012043 -0.00038456 0.00045251 -0.00010329 -0.00015933 -0.093302 -0.15609
-0.0033443 0.0052016 -0.0020923 -0.0014772
-7.7551e-05 0.00062845 4.5652e-05 -0.00036934 0.00051598 0.00017528 -0.0033907 0.0050563
0.055631 -0.32746 -0.0048478 0.0014866
-4.2933e-05 -0.00058385 0.00068577 0.00016147 0.00087252 0.0014675 -0.0021513 -0.0013156
-0.0045185 0.0013435 -0.050951 -0.41533
4460000000 0.012619 -0.3242 -0.0008676 8.5806e-05 -0.0040548 -0.00071191 0.0013259 -0.00073467
-0.00039908 0.0014329 -0.00087032 -0.00043913
-0.00091887 5.446e-05 -0.19207 -0.12571 -0.00046001 0.0044443 -0.00032498 0.00075017
-0.00021684 -0.00055362 0.00035822 -0.00054577
-0.0040758 -0.00066016 -0.00036267 0.0044317 0.042304 -0.32619 -0.00039612 -0.00049297
0.00039863 0.00016815 0.0019224 0.00053396
0.0013233 -0.00063129 -0.00031414 0.00073392 -0.00036483 -0.00046705 -0.10662 -0.13463
-0.001751 0.0062847 -0.0024049 -0.00090599
-0.00046833 0.0014419 -0.00030177 -0.00049026 0.00037851 0.00037601 -0.0017573 0.0064111
0.019614 -0.32088 -0.0039321 0.0034924
-0.0009842 -0.00039095 0.0004547 -0.00048883 0.0020597 0.00062343 -0.0022836 -0.0010524
-0.0042145 0.0033527 -0.090568 -0.39673
4520000000 -0.011865 -0.32507 -0.00061061 -0.00035013 -0.0036669 0.0002716 0.00061023 -0.00011317
0.0018001 -2.2236e-05 -0.00063016 0.00098487
-0.00062318 -0.00036929 -0.21652 -0.10879 0.00076614 0.0047086 0.00059974 0.00082275
-0.00026748 6.0664e-05 0.00012827 -0.00021123
-0.0037322 0.00032904 0.00083019 0.0047028 0.011348 -0.324 -0.0010947 0.00048268
0.00060205 -0.00028891 0.001984 -0.00072476
0.00067099 -0.00016386 0.00057189 0.00082768 -0.0011238 0.00052179 -0.12432 -0.12537
-0.00049449 0.0059753 -0.0030475 -0.00044765
0.0019415 5.4988e-05 -0.00025091 -2.1358e-05 0.00059762 -0.00038828 -0.00036679 0.0059125
-0.028829 -0.33147 -0.0028337 0.0032229
-0.00047001 0.00091899 3.49e-05 -0.00019802 0.0017599 -0.00081536 -0.0031403 -0.00033922
-0.002712 0.0034868 -0.11956 -0.39478
4580000000 -0.049821 -0.31771 -0.0014089 -0.00033476 -0.0027697 0.0025197 0.00079436 -0.00029428
0.00021876 -5.3274e-05 -0.00069508 0.00071543
-0.0014189 -0.00036303 -0.23472 -0.082229 0.00089704 0.0041212 0.00061009 -8.9714e-05
-3.8259e-05 0.00021019 0.00014794 -0.00017715
-0.0027068 0.0025242 0.00096064 0.0040352 -0.020771 -0.32078 -0.00024245 0.0004593
-0.0001695 -1.4083e-05 0.0016029 -0.0012289
0.00070833 -0.00032004 0.00059419 -0.00015926 -0.00024485 0.00046947 -0.13499 -0.10045
0.0018869 0.0054516 -0.0026946 0.0010705
0.00021718 -0.00010062 -0.00013368 0.00027312 -0.00023164 -5.2449e-05 0.0018818 0.0054784
-0.054592 -0.33478 -0.0020769 0.0041575
-0.00083383 0.00079268 0.0001428 -0.00014431 0.0017697 -0.0011655 -0.0026016 0.0010322
-0.0021223 0.0037869 -0.16434 -0.36514
4640000000 -0.075471 -0.31103 -0.0023088 -0.0015397 -0.003145 0.0025928 0.00054028 -0.0014189
0.0015451 -0.00047227 0.00015254 0.0011025
-0.0022948 -0.00155 -0.24531 -0.054593 0.0016691 0.0040178 0.0007215 0.00020958
-0.00033617 0.00045197 6.8099e-06 -0.00069578
-0.0030968 0.0026419 0.0016976 0.0040141 -0.04439 -0.31538 0.000341 0.0008532
0.0012281 0.00012845 0.00024877 -0.0021458
0.00061971 -0.0014027 0.00073996 0.00025596 0.00033189 0.00083169 -0.14013 -0.08608
0.0033948 0.0036449 -0.0023434 0.0019049
0.0015231 -0.00046146 -0.00026004 0.0003388 0.0013479 0.00011813 0.0034793 0.0036139
-0.087164 -0.31857 -0.0024786 0.0037035
7.2636e-05 0.0010124 6.2487e-05 -0.00067238 0.00025891 -0.0022418 -0.0024512 0.001902
-0.0025158 0.0039812 -0.18368 -0.3547
4700000000 -0.10319 -0.30616 -0.0039272 -0.00012171 -0.0014952 0.004604 -0.00096228 -0.00093109
0.00096466 -0.00049576 0.0010043 0.00077468
-0.0039128 -0.00014551 -0.25707 -0.035605 0.0028656 0.0040558 0.00043224 -0.00041754
0.00032258 0.00057399 -0.00010285 -0.00022714
-0.0014083 0.0046033 0.0028928 0.0040233 -0.075929 -0.3092 -0.00020992 0.00059842
0.000581 -0.00046739 -0.00011664 -0.0015245
-0.00096657 -0.0008819 0.0004513 -0.00045864 -0.00020316 0.00057345 -0.15729 -0.065345
0.0031721 0.0020349 -0.0014222 0.0024445
0.00097408 -0.00057994 0.00028534 0.00049423 0.00046932 -0.00053929 0.0031937 0.0019882
-0.12585 -0.30876 -0.0012482 0.0045021
0.0010735 0.00066501 -0.00022146 -0.00016385 -0.00018389 -0.0014139 -0.0013483 0.0024462
-0.0011201 0.0045046 -0.22641 -0.3254
4760000000 -0.13287 -0.29103 -0.0047866 0.0011102 0.00054846 0.0048884 -0.00073413 -0.00061576
0.00044491 -0.0011872 0.0010206 -0.00041518
-0.0047649 0.0011102 -0.25232 0.0069205 0.0032867 0.0029587 5.3074e-06 -0.00064741
0.00033898 6.7033e-05 5.4624e-05 -0.00010897
0.00063761 0.0048396 0.0033485 0.0029837 -0.1061 -0.2947 0.00073245 0.00030906
0.0008063 -0.00029652 -0.0014529 -0.00069644
-0.00073704 -0.00052601 -4.1169e-05 -0.00066677 0.00074983 0.00039713 -0.15113 -0.048709
0.0022212 0.0012942 -0.00067093 0.0028198
0.00035194 -0.0011748 0.00036572 7.1059e-05 0.00080703 -0.0002578 0.0022481 0.0013209
-0.15825 -0.29043 -0.0002398 0.0043171
0.00099426 -0.00030859 3.1241e-05 -0.00018608 -0.0013584 -0.0007597 -0.00070351 0.0027752
-0.00036357 0.0042262 -0.23836 -0.30369
4820000000 -0.16001 -0.27723 -0.0052063 0.0026574 0.0017456 0.0031372 -0.00090457 -0.00033717
0.00034875 -0.00082914 0.00016921 -0.00045176
-0.0051717 0.002634 -0.2637 0.029198 0.0043112 0.0030055 -9.5427e-05 -0.00036447
0.00032174 -5.6032e-05 -0.00025031 -0.00043811
0.0018065 0.0031144 0.0043518 0.0029984 -0.13376 -0.29025 0.00052889 -0.00029252
0.00036148 -0.00075872 -0.00066781 -0.00046731
-0.00093343 -0.00041068 -7.3083e-05 -0.00034019 0.0004944 -0.00034174 -0.16629 -0.031153
0.0018074 9.1833e-05 0.00021964 0.002945
0.00037953 -0.00081865 0.00028711 -0.00011981 0.00036467 -0.00080769 0.0016794 8.7895e-05
-0.1961 -0.27237 1.4364e-05 0.0035197
0.00028557 -0.00050117 -0.00020758 -0.00041693 -0.00089429 -0.00036163 0.00023371 0.0029414
1.5651e-05 0.0035535 -0.2753 -0.2726
4880000000 -0.19128 -0.25725 -0.0043482 0.0046222 0.0022249 0.0029806 -0.0012594 0.00012439
-0.00080374 -0.0011407 0.00023167 -0.0001325
-0.0043782 0.0046281 -0.25507 0.070779 0.0047545 0.0016094 -0.00034908 -0.00017855
-9.4931e-05 0.0001388 -0.00030985 9.6196e-05
0.0022293 0.0029559 0.0047178 0.0015556 -0.15179 -0.2773 0.00035676 -0.00046027
-0.00039422 -0.0012647 -0.00055968 0.00017011
-0.0012906 0.00016939 -0.0003679 -0.00017482 0.00038548 -0.00034397 -0.15952 -0.012518
0.00079308 -9.0779e-05 0.0010173 0.0024329
-0.00083731 -0.0011081 -0.00019017 0.00014487 -0.00039793 -0.0012446 0.00076525 -6.5991e-05
-0.22456 -0.25546 0.00054144 0.0037201
0.00026279 -4.9133e-05 -0.00017548 0.00015352 -0.00039664 0.00014995 0.0011075 0.0023671
0.00065628 0.0035527 -0.28683 -0.24385
4940000000 -0.21212 -0.23947 -0.002944 0.0067474 0.0029887 0.00097397 -0.00026151 0.00069512
-0.0011079 -0.00043207 3.5968e-05 -0.00071606
-0.0029792 0.0067521 -0.26647 0.096394 0.005631 0.0010337 -9.3352e-05 -9.0837e-05
0.00034531 -0.00021262 -0.00015641 0.0002467
0.0029687 0.00089891 0.0056444 0.00091996 -0.17239 -0.25391 0.00017485 -0.00044457
-0.00099981 -9.4994e-05 -0.00047759 -9.842e-05
-0.00027122 0.00068348 -6.8298e-05 -0.00010174 0.00014426 -0.0004835 -0.1669 -0.0030411
-6.8073e-05 0.00067225 0.0019097 0.0018159
-0.00098823 -0.0004035 0.00035057 -0.00036452 -0.00090664 -0.00011961 2.3455e-05 0.00056369
-0.247 -0.22605 0.0003494 0.0030135
-1.5844e-06 -0.00067978 -0.00028001 0.00026072 -0.00055434 -0.00019896 0.0018277 0.0018448
0.00020122 0.0030887 -0.31083 -0.21707
5000000000 -0.2327 -0.21493 2.957e-05 0.007406 0.0030698 0.0016798 -0.0001699 0.00067662
-0.00027398 0.00061045 -0.00024025 -0.00062882
1.4443e-05 0.0074152 -0.25266 0.11396 0.0057722 -0.00073204 -0.00027723 -9.2906e-05
-9.8902e-05 -0.00050644 -0.00023329 -0.00010156
0.0030905 0.0016439 0.005736 -0.0008748 -0.20203 -0.23869 -0.00049049 -0.00082267
-0.00021577 -0.0003512 -0.00051912 -0.00040789
-0.00019573 0.00067779 -0.00028208 -7.1323e-05 -0.00050789 -0.00077075 -0.1612 0.021192
-0.00045789 0.001584 0.0023559 0.0011105
-0.00036984 0.00065978 -0.00011523 -0.00050701 -0.00041522 -0.00044873 -0.0005313 0.0017225
-0.2741 -0.20355 0.00054267 0.0041023
-0.00026456 -0.00072479 -0.00019824 -0.000132 -0.00039696 -0.00012152 0.002379 0.0010678
0.0006657 0.004006 -0.32196 -0.18278
5060000000 -0.25352 -0.18707 0.0020712 0.0070341 0.0029577 -0.00038473 0.00018155 0.00058978
-0.0004568 -7.676e-05 -0.00041163 -6.0822e-05
0.002068 0.0070436 -0.23484 0.1507 0.0050103 -0.0019633 -1.4588e-06 0.00019898
-0.00045654 4.9471e-05 -0.00026751 0.0002277
0.0030224 -0.0004035 0.0049906 -0.0019816 -0.21615 -0.21736 -0.00046233 0.00034696
-0.0010733 0.00015056 -0.0010798 0.00030477
0.00016421 0.00059029 2.5636e-05 0.00016051 -0.0004208 0.00032628 -0.16266 0.028504
0.00022878 0.0030106 0.0018373 0.00073441
-0.00030638 -3.1863e-05 -0.00046205 -2.1477e-05 -0.00097576 0.0001349 0.00031497 0.0029405
-0.28438 -0.17266 0.0018635 0.0033574
-0.00047535 -0.0001804 -0.00024557 0.0002369 -0.0010549 0.00017547 0.0017546 0.00064412
0.0018334 0.0033531 -0.33483 -0.15415
5120000000 -0.26914 -0.16164 0.0034576 0.005865 0.0029465 -0.00036934 0.00032434 0.0006856
-9.4554e-05 0.00082464 -0.00040487 -6.9309e-05
0.0034452 0.0058834 -0.22915 0.17709 0.0048489 -0.002688 7.5404e-05 0.00018096
2.5909e-06 -4.7513e-05 -1.3163e-05 0.00018045
0.002867 -0.00046231 0.004811 -0.002805 -0.22997 -0.20195 -3.6812e-05 0.0001431
-9.6719e-05 0.001023 -0.0010841 0.00073754
0.00031962 0.00068878 6.6551e-05 0.00022495 -7.3352e-05 0.00017718 -0.15888 0.054638
0.0018714 0.0030342 0.0025118 0.00014527
-0.00013315 0.00084524 -5.3328e-05 -3.3916e-05 -0.00011444 0.00092721 0.0018273 0.0030652
-0.29773 -0.13924 0.0015844 0.0031578
-0.00045851 6.9632e-05 2.9788e-05 0.00021877 -0.0011138 0.0008127 0.0025872 0.00026574
0.0017269 0.0032583 -0.34681 -0.1196
5180000000 -0.28505 -0.13131 0.0050294 0.0048165 0.0034713 -0.0011795 0.0002546 0.00052104
-0.0002405 0.00030672 -0.00049151 0.00045214
0.0049999 0.0048227 -0.20638 0.19991 0.0040756 -0.0038687 -0.00034282 -0.00018959
-0.00011235 -0.00019816 -0.00020536 0.00022162
0.0034294 -0.001148 0.0040703 -0.0038687 -0.24065 -0.16536 -0.00039077 0.00061294
-0.00010514 -0.00018296 -0.00041941 0.00095761
0.0002297 0.00054466 -0.00036012 -0.00024006 -0.00042122 0.00062785 -0.15792 0.064315
0.0030141 0.0034536 0.0022473 -0.00053082
-0.00022385 0.00038614 -0.00014229 -0.00018782 -7.235e-05 -5.3228e-05 0.0031403 0.0034242
-0.30809 -0.096497 0.0029491 0.0034939
-0.00051176 0.00039419 -0.00014264 0.00020461 -0.00019093 0.00085406 0.002151 -0.00073383
0.0029066 0.0033623 -0.34934 -0.087876
5240000000 -0.29339 -0.10419 0.0053035 0.0034805 0.0027064 -0.0028987 0.00072224 -5.1238e-05
-0.00031922 7.7736e-05 4.1161e-05 0.00049167
0.0052703 0.0035115 -0.19444 0.23707 0.0029737 -0.0047033 1.9645e-05 8.2983e-05
-0.00022378 5.5038e-05 0.00031567 0.00043305
0.0026295 -0.0030086 0.0029609 -0.0047574 -0.25745 -0.14055 0.00042152 0.00028444
-0.00031582 0.00068107 0.00017922 0.0012219
0.00070076 -7.8602e-06 1.059e-05 9.6138e-05 0.00033779 0.00028077 -0.15832 0.084888
0.003824 0.0020297 0.0017093 -0.0013367
-0.00035329 1.3866e-05 -0.00027846 5.8086e-05 -0.00028578 0.00052145 0.0038742 0.0019569
-0.32123 -0.056872 0.0036125 0.0025488
5.9772e-05 0.00056978 0.00034019 0.00045006 7.5033e-05 0.0011686 0.0017464 -0.0012676
0.0036826 0.0026925 -0.35511 -0.054608
5300000000 -0.29832 -0.07381 0.0062136 0.0019283 0.0015565 -0.0033329 0.00010477 -0.00027091
0.0005227 0.0007413 4.003e-05 0.00029266
0.0061857 0.0019382 -0.18649 0.24161 0.0020496 -0.0052957 -0.00010529 0.00020198
2.5191e-05 0.00029674 0.0002328 0.00032296
0.0014802 -0.0033746 0.0019858 -0.0052895 -0.27329 -0.11499 0.00030274 -0.00015908
0.00018006 0.00040358 0.00046116 0.00073096
9.7043e-05 -0.00033015 -8.4381e-05 0.00022944 0.00033118 -0.00021517 -0.15078 0.094287
0.005078 0.001237 0.0013052 -0.0015748
0.00056576 0.00080496 8.2703e-05 0.0003312 0.00020121 0.00050414 0.0050729 0.0013184
-0.3319 -0.030197 0.0036099 0.0023206
0.00015519 0.00029708 0.00031741 0.00024725 0.00059194 0.0007403 0.0012931 -0.0016694
0.0037007 0.002244 -0.35094 -0.019241
5360000000 -0.29797 -0.036653 0.0061159 0.00054089 0.00018738 -0.0036257 0.00034003 -7.593e-05
0.00015998 0.00053384 0.00064175 -0.00010705
0.0061019 0.00057781 -0.14921 0.26305 0.00079613 -0.0053792 8.6572e-05 0.0002501
-8.8719e-05 6.7034e-05 0.00058121 -0.00017454
0.00013793 -0.0036777 0.00078008 -0.0053952 -0.27185 -0.088303 0.00050049 0.00038235
0.00014513 0.00045751 0.00071746 0.00073359
0.00040504 1.3408e-05 5.7111e-05 0.00025225 0.00047146 0.00031315 -0.1488 0.11197
0.0056301 -0.00081126 0.00054218 -0.00194
0.00013877 0.00049499 -0.000146 1.109e-05 0.00017752 0.00044681 0.0055953 -0.00081777
-0.3248 0.0078792 0.0048845 0.0020234
0.00052414 -0.00021457 0.00059594 -0.00014288 0.00072235 0.00056048 0.00053446 -0.0018781
0.0048173 0.0020665 -0.34882 0.009579
5420000000 -0.30062 -0.013555 0.0060691 -0.0012975 -0.00058028 -0.0034671 -4.9743e-05 -0.00017118
0.00079468 0.00036835 0.00035883 -0.00024263
0.0060901 -0.0012805 -0.13012 0.28973 0.00020676 -0.0054867 3.0273e-05 9.8727e-05
3.9438e-05 0.00011816 0.00023841 -0.00013897
-0.00068236 -0.0034759 9.4959e-05 -0.0054733 -0.28746 -0.055037 -0.00025282 -0.00054596
0.0012141 0.00017814 0.000874 -0.00030481
-1.0944e-05 -0.0002276 0.00011336 0.00014111 -0.00017415 -0.00053441 -0.13744 0.12679
0.0047176 -0.0020684 0.00019543 -0.0017442
0.00081246 0.00033688 0.00012891 0.00020278 0.0011271 0.00017457 0.0046086 -0.0021509
-0.32978 0.037302 0.0050659 0.0004739
0.00035742 -0.00018858 0.00025762 -0.00018368 0.00084803 -4.3872e-06 0.00018756 -0.0018153
0.0051341 0.00046153 -0.34058 0.051325
5480000000 -0.2925 0.022842 0.004951 -0.0021407 -0.0018217 -0.0028147 0.00039472 -5.0143e-05
0.00098762 -0.00036682 -0.00015463 -0.00014301
0.0049583 -0.002119 -0.11548 0.29743 -0.0015557 -0.0058977 3.7431e-05 0.00021038
0.00010226 -3.8101e-05 0.00021438 -0.00015148
-0.0018121 -0.0028517 -0.0016054 -0.0058738 -0.29211 -0.032452 -0.00021247 0.00019312
0.00061342 -0.00035123 0.0010377 0.00026281
0.00034414 -4.8798e-05 -1.2732e-05 0.00021299 -0.00025305 0.00016883 -0.13093 0.13777
0.0038102 -0.0034166 -0.00018979 -0.0018986
0.00090019 -0.00033203 5.4511e-05 1.3798e-05 0.00063654 -0.00035433 0.0037669 -0.0034117
-0.31851 0.064276 0.004745 0.00019753
-4.9916e-05 -0.0001818 0.00015917 -0.00016701 0.00096228 7.2552e-05 -0.00019062 -0.0018386
0.0047979 0.00017383 -0.33211 0.072736
5540000000 -0.28856 0.047897 0.0041413 -0.0026823 -0.0025355 -0.0019385 0.00033241 -0.00036186
0.00019669 -0.00019064 -0.00028 -2.682e-05
0.0041535 -0.0026627 -0.074448 0.31456 -0.0027133 -0.005287 0.00044302 0.00011033
0.00010186 -0.00015096 -3.5399e-05 -0.00043271
-0.0026214 -0.0019471 -0.0028376 -0.0051645 -0.29099 -0.011378 0.00016497 -0.00021833
0.00052607 -0.00016452 0.00044718 -0.00048976
0.00036821 -0.00034343 0.00043099 9.9218e-05 0.0001415 -0.00019209 -0.11933 0.159
0.0025515 -0.0038753 -0.0010817 -0.0017911
0.00012404 -0.00013931 3.3926e-05 -0.00020061 0.00047532 -0.00025518 0.0025125 -0.0039262
-0.30355 0.098982 0.004989 -0.0012959
-0.00029539 8.3776e-05 -4.0379e-05 -0.0003811 0.00031618 -0.00039828 -0.0011207 -0.0018496
0.0048796 -0.001286 -0.32387 0.11424
5600000000 -0.27727 0.075812 0.0033535 -0.0037309 -0.0024919 -0.0018261 0.0002748 -0.00032046
0.00042097 -0.00031317 0.00014182 0.00048744
0.0033665 -0.0037059 -0.071783 0.3284 -0.0039806 -0.0047162 7.02e-05 -0.00017696
-0.0001056 -1.2061e-05 -0.00018675 -0.0002248
-0.0024844 -0.0017751 -0.0040428 -0.0046442 -0.28994 0.020442 -2.9238e-05 9.2959e-05
8.4188e-05 -0.00070841 0.00024122 -0.00052895
0.00024642 -0.00037021 6.3923e-05 -0.0002319 -1.5719e-05 6.4789e-07 -0.11166 0.15842
0.0018676 -0.0035899 -0.00095957 -0.0010395
0.0003545 -0.00035089 -0.00011229 -4.7531e-05 7.0587e-05 -0.00068007 0.0018172 -0.0035511
-0.29449 0.12817 0.0044744 -0.0015521
0.00019746 0.00052515 -0.00018269 -0.00022632 0.00026644 -0.00047772 -0.00097228 -0.00099548
0.0045246 -0.0015488 -0.30206 0.12834
5660000000 -0.26571 0.098132 0.003083 -0.0037802 -0.0035113 -0.00057741 -0.00035268 -0.00074908
-0.000165 -0.00065323 0.00037055 -0.00021527
0.0031033 -0.0037872 -0.030323 0.31982 -0.0045792 -0.0029096 -1.8436e-05 -0.0001584
0.00016141 2.1774e-05 -6.0717e-05 -0.000123
-0.0035457 -0.0004523 -0.0047269 -0.0028025 -0.29013 0.0443 -0.00014953 0.00013587
-0.00061305 -0.00011313 0.00041086 -0.0012599
-0.00042429 -0.00070519 -1.5003e-05 -0.00012715 -8.7878e-05 0.00023886 -0.096282 0.17841
0.00063301 -0.00402 -0.0014119 -0.00095942
-0.00019231 -0.00059972 0.00013056 4.0331e-05 -0.00053708 -0.00018869 0.0006165 -0.0040683
-0.27949 0.15511 0.0042252 -0.0026245
0.0003897 -0.00027941 -9.7487e-05 -7.6833e-05 0.00012734 -0.0014112 -0.0013165 -0.00098343
0.004264 -0.0026541 -0.29356 0.16487
5720000000 -0.25054 0.1194 0.0025829 -0.0043219 -0.0029255 0.00086153 -0.00044232 -0.00029205
-0.00048885 -0.00018606 -6.0244e-05 -0.0002258
0.0025813 -0.0043156 -0.0022286 0.345 -0.0055366 -0.0024983 9.545e-05 -6.9397e-05
-0.00028696 5.1413e-05 -0.00029253 0.00020334
-0.0028704 0.00091486 -0.0055659 -0.0024054 -0.28645 0.074903 0.00022959 8.477e-05
0.00013833 0.00032139 -0.00023587 -8.2322e-05
-0.00048543 -0.00026122 6.6209e-05 -3.1771e-05 0.00021943 2.6917e-05 -0.080267 0.18019
-8.6576e-05 -0.0036698 -0.0014069 -0.00039955
-0.00048436 -0.00024733 -0.00032139 7.4375e-05 0.00012358 0.00040504 -9.4457e-05 -0.0037357
-0.26758 0.18139 0.0039247 -0.0037539
1.2253e-05 -0.00019743 -0.00029495 0.00020387 3.2675e-06 -1.6998e-05 -0.0015549 -0.00039022
0.0039414 -0.0037441 -0.26198 0.18237
5780000000 -0.23411 0.13688 0.0013176 -0.004901 -0.0023709 0.001278 -0.00073241 0.00011318
-0.00031088 -0.000313 -8.9868e-05 -0.00027078
0.0013232 -0.0048715 0.011288 0.33967 -0.0058808 -0.00059305 3.4748e-06 -0.00023275
8.8397e-05 4.8813e-05 5.4464e-05 -0.00019326
-0.0023295 0.0014047 -0.0059422 -0.00050747 -0.28271 0.091714 -1.8803e-05 -0.00017046
0.00016697 4.3626e-05 -0.00031301 -0.00048911
-0.00077865 0.00016123 -6.651e-06 -0.00020375 -4.153e-05 -0.00017364 -0.071118 0.1962
-0.00019984 -0.0033763 -0.0013455 -0.00011041
-0.00037096 -0.00019106 7.8071e-05 1.6041e-05 0.0002073 -4.6143e-05 -0.0001898 -0.0033369
-0.25715 0.2023 0.0028013 -0.0037842
1.669e-05 -0.00020591 -6.0367e-05 -0.00012936 -0.0003747 -0.00048066 -0.0013116 -8.407e-05
0.0028599 -0.0037202 -0.25352 0.20413
5840000000 -0.22015 0.15785 -4.2455e-05 -0.0054681 -0.0020626 0.0011539 -0.00011698 0.00024171
-0.0003546 0.0001865 -0.00040651 -0.00043103
-3.7089e-05 -0.0054547 0.047156 0.34258 -0.0058558 0.00045291 -0.00022524 2.2683e-05
0.00018995 -0.00010088 -0.00015614 0.0002991
-0.0020148 0.0011253 -0.0058067 0.00058392 -0.27595 0.11606 -0.00034497 -1.5587e-05
-2.8243e-05 -0.00068068 -0.00050404 -0.00036819
-9.8614e-05 0.00029899 -0.00023119 1.1767e-05 -0.00029333 3.1848e-05 -0.048421 0.19895
-0.00084222 -0.0036046 -0.0013174 0.0003809
-0.00031638 0.0001209 0.00020225 -0.00011932 -0.00013632 -0.00072022 -0.00090019 -0.0036115
-0.23986 0.21134 0.0020244 -0.0041324
-0.00045961 -0.00044091 -0.00012919 0.00024256 -0.00042234 -0.00022634 -0.0013392 0.00027121
0.0020719 -0.0042506 -0.21732 0.22855
5900000000 -0.20617 0.16982 -0.0020488 -0.0054015 -0.0020318 0.0024404 -0.00010035 5.3598e-05
0.0002445 -7.967e-05 -8.2848e-05 0.00029402
-0.0020744 -0.0054021 0.067249 0.34203 -0.005072 0.0019693 1.8903e-05 -4.6014e-05
4.2603e-07 -0.00020585 -7.1654e-06 -0.00011404
-0.0020122 0.0024992 -0.0051047 0.002073 -0.25997 0.13141 -1.7202e-05 -0.00011203
-0.00061169 -0.00040943 -0.00067192 0.0001241
-9.8629e-05 6.8881e-05 2.6521e-05 -1.7895e-05 -0.00014669 -0.00010708 -0.041101 0.20947
-0.00125 -0.0034918 -0.0010893 0.0001414
0.00025035 -2.9575e-05 -3.4552e-05 -0.00020761 -0.00049419 -0.00038856 -0.0012342 -0.0035262
-0.21342 0.22559 0.0018747 -0.005442
-2.8535e-05 0.00036782 -4.9982e-05 -6.1888e-05 -0.0006318 2.4113e-05 -0.0011342 0.00026705
0.0017912 -0.0053294 -0.20258 0.23756
5960000000 -0.18566 0.18302 -0.003115 -0.0038622 -0.00074197 0.0026301 -0.0001336 0.00015546
-0.00010839 0.00015721 -0.00018369 -1.2485e-05
-0.0031219 -0.0038747 0.094047 0.34068 -0.0041707 0.002293 -0.00020248 3.3254e-05
-0.00011016 6.1472e-05 5.7794e-05 0.00013488
-0.00066801 0.0026417 -0.0041659 0.0023842 -0.24413 0.15733 -2.9343e-05 -0.00012588
-0.00038802 -1.3509e-05 -0.00024746 -0.00013418
-0.0001299 0.0001597 -0.00017697 2.4843e-06 2.4134e-06 -0.00012874 -0.022423 0.21777
-0.0022506 -0.0032571 -0.0012176 0.0010683
-0.00020091 9.874e-05 -6.2098e-05 7.4539e-05 -0.00053175 -7.4356e-05 -0.0022587 -0.003206
-0.19312 0.24064 -0.00034895 -0.0052536
-0.00017832 3.1842e-06 7.8942e-05 0.0002088 -0.00036233 -3.3461e-05 -0.001124 0.0009949
-0.0002137 -0.0052268 -0.17345 0.26446
6020000000 -0.16749 0.19825 -0.0038402 -0.0028655 -0.0001793 0.0030688 -8.1571e-05 0.00050192
-0.00028581 0.0003347 4.7174e-05 0.00036339
-0.00384 -0.002901 0.12203 0.3318 -0.0046362 0.0033733 -6.8498e-05 0.00015436
-7.2371e-05 8.0826e-05 -0.00021404 0.00027385
-0.00012686 0.0030464 -0.0045592 0.0033846 -0.22445 0.16919 -0.000297 0.00030791
-0.00060178 5.7998e-05 -0.00073627 0.00046028
-6.2472e-05 0.00051687 -7.4189e-05 0.00018237 -0.00033579 0.00023772 -0.016044 0.21314
-0.0028823 -0.0029594 -0.00052885 0.00079536
-0.00023079 0.00029074 -0.00012962 0.00015882 -0.00064828 9.5302e-05 -0.0029101 -0.0029378
-0.16403 0.25344 -0.00023208 -0.0045994
5.1082e-06 0.00032024 -0.00015339 0.00017159 -0.00053899 0.00050855 -0.00063944 0.00079678
-0.00042041 -0.0046686 -0.14639 0.26343
6080000000 -0.14697 0.2067 -0.0040431 -0.00079516 0.0012291 0.0029027 6.7282e-05 0.0001354
0.0002999 0.00017914 4.4821e-05 7.788e-05
-0.0040217 -0.0007951 0.14353 0.33231 -0.0030157 0.0047029 -7.6115e-05 -2.1555e-05
9.8188e-05 8.6249e-05 8.5913e-05 0.0001929
0.0013306 0.0028442 -0.0028281 0.0048148 -0.20617 0.19604 0.00031564 0.00010193
-0.00027238 0.00086513 -8.2418e-06 0.00022762
8.4014e-05 0.00010613 -3.4513e-05 -5.9471e-05 0.00032401 0.00015018 0.00084649 0.2214
-0.0040429 -0.0020741 -0.00093611 0.00093155
0.000225 0.0002232 6.8616e-05 8.8202e-05 -0.00026383 0.0006406 -0.0040866 -0.0020847
-0.13547 0.27052 -0.0016692 -0.0054345
0.00016124 0.0001035 0.0001189 0.00027796 -0.00025925 0.00030775 -0.00082939 0.001023
-0.0015165 -0.0052681 -0.12426 0.28441
6140000000 -0.12972 0.21976 -0.0035406 -0.00047591 0.0016805 0.0020555 5.0392e-05 1.2869e-05
0.00011 -0.00010472 0.00042373 -0.0003404
-0.0035377 -0.00047113 0.17023 0.31314 -0.0021195 0.005272 5.2983e-05 4.7862e-05
0.00038166 3.4863e-05 0.00035746 5.7761e-05
0.0017074 0.0020786 -0.002053 0.005344 -0.18269 0.21521 0.00037058 -8.2735e-05
0.00015068 0.00055507 -4.3602e-05 0.00068705
5.1621e-05 6.9512e-05 3.7877e-05 5.7084e-05 0.00036348 -0.00011431 0.013509 0.21209
-0.0047852 -0.00087252 -0.00038067 0.0015434
7.1927e-05 -0.00010392 0.00038198 4.7919e-05 0.0001856 0.00061711 -0.0047832 -0.00081001
-0.11564 0.29048 -0.0031156 -0.0039744
0.00041298 -0.00018946 0.00032485 5.222e-05 -6.9253e-05 0.00073228 -0.00046327 0.0014096
-0.0031693 -0.0041785 -0.085401 0.2827
6200000000 -0.11421 0.22502 -0.0029849 -0.00017333 0.0022615 0.0012319 6.0837e-05 0.00035441
-0.00012995 0.0002813 -0.00014706 -0.00019947
-0.0029687 -0.00017844 0.19806 0.31123 -0.00077538 0.0052427 3.222e-05 0.00016127
2.3218e-05 2.129e-05 0.00015141 0.00014514
0.0022443 0.0012309 -0.00071607 0.0052791 -0.16301 0.2289 7.8941e-05 -0.00028683
0.00044503 6.9293e-05 0.00016239 0.00021728
0.0001224 0.00030921 6.0422e-05 0.00016697 7.6961e-05 -0.00032117 0.026851 0.22057
-0.0044391 0.00055302 8.4532e-05 0.0012553
-0.00020699 0.0001704 3.9092e-05 -6.0886e-05 0.00060703 7.0508e-05 -0.00441 0.00056421
-0.10288 0.29543 -0.0036903 -0.0033193
-0.00030204 -0.00022855 1.9042e-05 8.641e-05 0.00013249 8.7501e-05 9.7233e-05 0.0013191
-0.0037969 -0.0032513 -0.072578 0.29206
6260000000 -0.099001 0.23792 -0.0030895 0.00092264 0.0021853 0.00052168 0.00033965 -0.000146
9.9476e-05 0.00017964 -0.00010213 -6.0991e-05
-0.0030606 0.00094928 0.2154 0.29586 2.6226e-05 0.0053944 3.6246e-05 -6.7877e-05
-1.5258e-05 -7.8388e-05 0.00022423 0.0001174
0.0021861 0.00047549 0.0001501 0.005367 -0.1402 0.2502 6.5531e-05 -1.7243e-05
0.00031365 -0.00025369 0.00033908 7.7194e-05
0.00029574 -0.00012123 -8.9053e-07 -9.3582e-05 0.00010805 6.1175e-06 0.04296 0.21561
-0.0040454 0.0017625 0.00049761 0.0012923
0.00010353 0.00024394 -1.8197e-05 -3.6093e-05 0.00019773 -0.00014944 -0.004067 0.001785
-0.074394 0.29657 -0.0045661 -0.0024447
-5.6823e-05 -8.6692e-05 0.00027096 6.8985e-05 0.00033333 8.0277e-05 0.00057557 0.0012705
-0.0043747 -0.0024663 -0.026511 0.29198
6320000000 -0.082696 0.23981 -0.0025144 0.00155 0.0021778 -0.00046566 8.4027e-05 6.0938e-05
-0.00048034 0.00045785 -0.00024164 0.00035963
-0.0025183 0.0015712 0.24063 0.28568 0.0019529 0.0055076 6.6519e-05 2.8484e-05
-3.2519e-06 -0.0001461 0.00020248 -0.00012185
0.0020958 -0.00044715 0.0020627 0.0055632 -0.12235 0.25874 -0.00023846 -0.00027231
0.00031509 3.5999e-06 0.0003094 0.00032353
0.00013818 6.9725e-05 7.008e-05 4.9066e-05 -0.00026468 -0.00024412 0.041672 0.2166
-0.0035197 0.0022106 0.00081298 0.00078727
-0.0004159 0.00041965 -1.0535e-05 -0.00014351 0.00041561 5.7342e-06 -0.0034978 0.0022024
-0.050467 0.30705 -0.0045606 -0.0013169
-0.00017176 0.00033198 0.00014289 -0.00010789 0.00042242 0.00015569 0.0007123 0.00078453
-0.0047273 -0.0013261 -0.016549 0.2896
6380000000 -0.062989 0.24694 -0.0017769 0.0019288 0.0017345 -0.00051029 -4.0422e-05 -7.5729e-05
0.00023636 0.00022412 0.00015641 9.3994e-05
-0.001773 0.0019108 0.25703 0.26628 0.0031789 0.0041748 -0.00018127 -7.1605e-05
-0.00022681 -0.00021859 -0.00018109 -0.000302
0.0016797 -0.00054771 0.003264 0.0041037 -0.094216 0.27464 -0.00015747 0.00017108
0.00046072 -0.00014536 0.00061794 0.00012155
-5.7184e-05 -3.1914e-05 -0.00017611 -9.8761e-05 -0.00014475 0.0001755 0.062732 0.20713
-0.0026753 0.0032623 0.00086697 0.00068033
0.00025735 0.00027117 -0.00027833 -0.00022251 0.00041305 -0.00021749 -0.0026303 0.0032871
-0.030287 0.29854 -0.0048525 0.00011426
0.00013043 0.00013519 -0.00012872 -0.00027747 0.00060054 0.00015965 0.00091031 0.00073189
-0.0047446 0.00020271 0.023859 0.29268
6440000000 -0.040065 0.25727 -0.00075755 0.0023684 0.0016302 -0.00081086 0.00036825 -0.00010264
0.00028855 -0.00044461 -0.00022083 -0.00020271
-0.00077623 0.002357 0.27747 0.25181 0.0033708 0.0028574 0.00012002 6.6583e-06
-5.1435e-05 7.15e-05 -0.00013716 -0.000248
0.0016969 -0.00083796 0.0034371 0.00282 -0.076649 0.28855 -0.00020996 0.00029576
-0.0003817 -0.00016842 0.00046881 -0.00042502
0.00041018 -0.00012914 0.00014929 6.8223e-06 -0.00019648 0.00027484 0.064946 0.203
-0.0015941 0.0037477 0.0011269 0.00078762
0.00026654 -0.00042642 -7.0941e-06 7.5572e-05 -0.00040022 -2.2194e-05 -0.0016073 0.0037586
0.012466 0.3031 -0.0044302 0.0018035
-0.00028242 -0.00032111 -0.00015575 -0.000274 0.00056174 -0.00049835 0.0011189 0.00073235
-0.0044617 0.0016846 0.035461 0.27601
6500000000 -0.021702 0.25681 -8.7122e-05 0.0019872 0.0013159 -0.00097843 0.00017127 -7.6307e-05
7.0636e-05 -7.6616e-06 -6.6855e-05 0.00024267
-0.00010535 0.0019512 0.30203 0.22438 0.0036765 0.0024343 0.00010201 1.6252e-05
0.0001124 0.00011282 0.00017336 -0.00012998
0.0013481 -0.0010197 0.0037632 0.0023486 -0.065237 0.28562 2.8018e-05 -4.2026e-05
0.00011766 -1.665e-05 -2.1071e-05 -0.00034663
0.0001962 -9.0878e-05 0.0001001 3.7897e-05 1.1228e-06 3.5639e-05 0.088726 0.19785
-0.00029775 0.0038076 0.0010065 0.0002843
7.4561e-05 6.6701e-05 0.00012122 9.2379e-05 7.5987e-05 -0.00013543 -0.00028129 0.0038229
0.033898 0.3059 -0.0032157 0.0024331
-8.4106e-06 0.00024062 0.00022316 -0.00010338 -0.00010603 -0.00022453 0.00096215 0.00033849
-0.0031955 0.0025112 0.0717 0.27733
