# Supplementary material for: Early Detection of Alzheimer’s Disease via Machine Learning-Based Microwave Sensing: An Experimental Validation
Source: Sensors (Basel). 2025 Apr 25;25(9):2718. doi: 10.3390/s25092718 (PMC12074295; doi:10.3390/s25092718)
Supplement: Supplementary file 1 [file sensors-25-02718-s001.zip › measurements_paper_sensors/26 febbraio - PART1/set4 H/CSF_H_m7.s6p]

!Keysight Technologies,M9804A,MY58100912,A.14.10.03
!Date: Thursday, April 27, 2023 10:28:33
!Correction: S11(C  6-Port  ) 
!S12(C  6-Port  ) 
!S13(C  6-Port  ) 
!S14(C  6-Port  ) 
!S15(C  6-Port  ) 
!S16(C  6-Port  ) 
!S21(C  6-Port  ) 
!S22(C  6-Port  ) 
!S23(C  6-Port  ) 
!S24(C  6-Port  ) 
!S25(C  6-Port  ) 
!S26(C  6-Port  ) 
!S31(C  6-Port  ) 
!S32(C  6-Port  ) 
!S33(C  6-Port  ) 
!S34(C  6-Port  ) 
!S35(C  6-Port  ) 
!S36(C  6-Port  ) 
!S41(C  6-Port  ) 
!S42(C  6-Port  ) 
!S43(C  6-Port  ) 
!S44(C  6-Port  ) 
!S45(C  6-Port  ) 
!S46(C  6-Port  ) 
!S51(C  6-Port  ) 
!S52(C  6-Port  ) 
!S53(C  6-Port  ) 
!S54(C  6-Port  ) 
!S55(C  6-Port  ) 
!S56(C  6-Port  ) 
!S61(C  6-Port  ) 
!S62(C  6-Port  ) 
!S63(C  6-Port  ) 
!S64(C  6-Port  ) 
!S65(C  6-Port  ) 
!S66(C  6-Port  ) 
!S6P File: Measurement: :
# Hz S  RI   R 50
500000000 -0.32732 -0.054447 -0.01088 -0.00078782 -0.0079792 0.012025 -0.0045149 0.01295
0.011642 0.0048826 -0.0041717 0.0096646
-0.010937 -0.00073601 -0.40955 -0.069304 0.007479 -0.011189 0.00086406 0.012239
0.0077761 0.0029694 0.0012148 0.013704
-0.0079748 0.012087 0.007442 -0.01117 -0.25494 0.19447 0.0067298 0.0033361
-0.00056043 0.0087931 0.0022332 0.011472
-0.0044207 0.013054 0.00091196 0.01229 0.0066806 0.0033316 -0.32901 0.045065
-0.020029 -0.0056264 0.015611 0.028398
0.011493 0.004857 0.0079221 0.003044 -0.00046351 0.0086818 -0.020254 -0.0057131
-0.25554 -0.15962 -0.028414 0.0054708
-0.0049056 0.0098712 0.00090973 0.014081 0.0020657 0.011738 0.014545 0.029032
-0.027691 0.0054462 -0.25877 -0.13954
560000000 -0.31248 0.10791 -0.022039 -0.066551 0.0013578 0.012918 0.0049482 0.011146
0.010323 0.0035126 0.0099301 0.0076596
-0.021913 -0.066563 -0.37065 0.093752 -0.041307 -0.038246 0.01325 0.0026901
-0.012726 -0.0040373 0.004566 -0.00094663
0.001267 0.012969 -0.041428 -0.0382 -0.17909 0.24336 0.00047292 -0.0049552
0.016882 0.0040263 0.0083927 -0.0058628
0.0049714 0.011091 0.013294 0.0026264 0.00043388 -0.0050086 -0.30543 0.13599
0.0035854 -0.021504 0.0048239 -0.021379
0.010322 0.0033947 -0.012861 -0.0037854 0.016997 0.0037914 0.0034435 -0.021829
-0.30544 0.018288 0.0059796 -0.047735
0.010319 0.0075023 0.0046786 -0.0010233 0.008545 -0.0060504 0.0054236 -0.021113
0.0059413 -0.048052 -0.32615 0.0024936
620000000 -0.27097 0.087161 -0.023379 0.0093945 0.0037057 0.0089166 0.0078884 -0.0035842
0.013019 -0.0026132 0.00034942 -0.0028469
-0.023355 0.0093555 -0.39928 0.040332 -0.019407 0.0010528 -0.001328 -0.0017451
0.01158 -0.0063405 0.0012644 -0.0035977
0.003666 0.0088805 -0.019462 0.0011291 -0.15269 0.2518 -0.00086209 -0.0043824
-0.0039108 -0.0034256 0.0082485 -0.0026853
0.0077159 -0.0036078 -0.0013552 -0.0016944 -0.00086643 -0.004361 -0.26339 0.14494
-0.039981 -0.017926 0.013786 0.029773
0.013078 -0.0025519 0.011646 -0.006474 -0.0038237 -0.0033142 -0.039745 -0.017686
-0.23041 -0.018092 -0.040736 0.012591
0.00032907 -0.0021868 0.0011658 -0.0030492 0.0086027 -0.0023668 0.013185 0.029157
-0.041074 0.013096 -0.24125 -0.033778
680000000 -0.23727 0.17841 -0.026545 -0.014471 0.0044977 0.0050493 0.0013666 -0.0067559
-0.0027348 -0.01091 0.0056378 -0.0065875
-0.026451 -0.014449 -0.38879 0.14253 -0.032263 -0.0011396 -0.0017071 -0.00021534
-0.0023893 -0.0095256 -0.00064731 -0.0015122
0.0045344 0.0049905 -0.032258 -0.0010579 -0.10584 0.27491 -0.00077945 -0.00045385
-0.0017812 0.00019617 -0.0027917 -0.0086993
0.0014362 -0.0070353 -0.0016558 -0.00021158 -0.00078721 -0.00050955 -0.21904 0.19909
-0.025376 -0.0057499 -0.0076778 -0.012171
-0.0028472 -0.010743 -0.0024739 -0.0094204 -0.0018516 0.00022142 -0.025176 -0.0058507
-0.26812 0.081635 -0.0068733 -0.0052453
0.0054149 -0.0069105 -0.00098556 -0.0017787 -0.0029709 -0.0087737 -0.0076778 -0.011909
-0.006918 -0.0054998 -0.2575 0.071322
740000000 -0.19069 0.1705 -0.040377 0.026539 0.013316 -0.0045153 0.00046674 -0.0040897
-0.0053524 -0.0017533 -0.0061245 0.0019697
-0.040464 0.026529 -0.33462 0.16153 -0.03596 0.034165 0.00012521 -0.0063767
-0.011805 0.0069313 -0.0009349 -0.0062688
0.013339 -0.0044521 -0.035909 0.034345 -0.072205 0.27525 -0.0021945 0.003248
-0.0023162 -0.0048178 -0.0017778 0.0011714
0.00043999 -0.0040784 0.00014045 -0.0063174 -0.0022119 0.0033439 -0.20167 0.20474
-0.040548 -0.0046072 0.022408 0.016553
-0.0053775 -0.0019712 -0.011716 0.0068238 -0.0022069 -0.004788 -0.040563 -0.0045254
-0.17728 0.10136 -0.039293 0.0030106
-0.005489 0.002332 -0.00095929 -0.0059268 -0.0018307 0.0012916 0.022491 0.016269
-0.039197 0.0032435 -0.24992 0.076939
800000000 -0.16336 0.2164 -0.022301 0.01647 0.0053211 -0.0097738 -0.0042054 -0.0021603
-0.0044493 0.001892 0.0045235 0.0010163
-0.022291 0.016461 -0.34254 0.23287 -0.0081025 0.034337 -0.0021973 0.0022106
-0.00083378 0.002434 0.0010591 0.0056482
0.0052413 -0.0097775 -0.0080162 0.034367 -0.034173 0.30134 0.00075983 0.0012977
0.0001751 0.0037494 -0.0017127 0.00061397
-0.0042511 -0.0021563 -0.0022218 0.0022364 0.0007013 0.0012723 -0.17224 0.23422
-0.027661 0.015733 0.015526 -0.010394
-0.0042858 0.001925 -0.00079373 0.0024567 0.00019838 0.0038445 -0.02767 0.0159
-0.20986 0.1313 -0.017626 0.020748
0.0039447 0.0014203 0.0010806 0.0057695 -0.0015754 0.00069483 0.015492 -0.010227
-0.018132 0.02082 -0.24835 0.12976
860000000 -0.12778 0.23744 -0.01755 0.030627 -0.0033583 -0.0096768 -0.0018069 0.0003277
0.0038755 0.0049078 -0.0035277 -0.0028428
-0.017538 0.0306 -0.29366 0.27726 0.0080302 0.033856 0.00037555 0.0020583
0.0037581 0.0010157 0.0037474 -5.6406e-05
-0.003386 -0.0096635 0.0081538 0.033833 0.015378 0.31115 -0.00034309 -0.00017273
0.0025228 -0.0012934 0.0016739 0.0041633
-0.0017623 0.00031869 0.00037122 0.0020283 -0.00031858 -0.00017262 -0.13368 0.24524
-0.016371 0.019815 -0.0074592 -0.0095107
0.0038807 0.0047799 0.0037131 0.00096533 0.0025372 -0.0013098 -0.016255 0.01981
-0.15492 0.17693 -0.021563 0.017322
-0.0034574 -0.0031038 0.0036369 -0.00012923 0.0014741 0.004101 -0.0073166 -0.0095687
-0.021503 0.016941 -0.19725 0.17587
920000000 -0.10474 0.26017 0.0050006 0.039064 -0.0088456 -0.004091 -0.0018522 0.0016965
0.00077006 0.0013891 0.0029355 -0.0010475
0.0049768 0.039009 -0.26699 0.29806 0.028209 0.022387 0.0015076 0.0011874
0.0065752 -0.00010798 0.0044993 -0.0026534
-0.0088785 -0.004085 0.028311 0.022325 0.061474 0.31235 0.0018776 1.2194e-06
0.00094939 -0.00021048 0.0010791 -0.0013578
-0.0017941 0.0017306 0.0015519 0.0012141 0.0018858 -1.1601e-06 -0.10994 0.26108
-0.008176 0.030571 0.0042504 -0.0059085
0.00083243 0.0014872 0.0065751 -7.6174e-05 0.00095948 -0.00017639 -0.0082738 0.030751
-0.14091 0.18389 -0.00091791 0.026629
0.0030007 -0.001039 0.0043476 -0.0028456 0.0012116 -0.0014194 0.0041869 -0.006041
-0.0011799 0.026388 -0.20777 0.1896
980000000 -0.05833 0.28284 0.017458 0.02993 -0.0088378 0.0045928 0.001794 0.0035496
0.0037067 -0.0016334 -0.0033702 -0.0028941
0.017411 0.029909 -0.21481 0.33547 0.032936 0.0047562 0.001944 -4.6811e-05
0.00169 -0.0058472 -0.00049594 -0.0027874
-0.0088164 0.0046107 0.032982 0.0046654 0.10811 0.3078 0.00053839 -0.0011452
0.00045468 -0.0018113 0.0014778 -0.00035563
0.0018093 0.0035286 0.0019159 -4.0493e-05 0.00053995 -0.0011386 -0.070574 0.27267
0.010399 0.02851 -0.0091092 -0.0081654
0.0037459 -0.0016128 0.0017159 -0.0058539 0.00045385 -0.0017974 0.010494 0.028485
-0.10676 0.20978 0.0069954 0.01921
-0.0033677 -0.0029297 -0.00060207 -0.0026854 0.0015433 -0.00032492 -0.0091906 -0.0080054
0.0071459 0.019464 -0.16632 0.23877
1040000000 -0.016509 0.29042 0.033204 0.01879 -0.00082526 0.0071334 0.0022438 0.0006239
0.0004263 -0.0036715 -0.00040854 -0.0014289
0.03317 0.018803 -0.17898 0.34812 0.029302 -0.014652 0.0015799 -0.0018346
-0.0019888 -0.0026934 -0.0012636 -0.0029066
-0.00080846 0.0071209 0.029303 -0.014744 0.15513 0.29362 -0.00053527 -0.0015283
-0.0015254 -0.00113 -0.00067955 -0.0011504
0.002278 0.00059904 0.0015465 -0.0018126 -0.00052897 -0.0015306 -0.042184 0.28107
0.021031 0.016528 -0.0015909 0.0012336
0.00040129 -0.0037018 -0.0020604 -0.0026406 -0.0015115 -0.0011486 0.020981 0.016443
-0.074092 0.21507 0.014052 0.017492
-0.00036481 -0.0012722 -0.0012284 -0.0028224 -0.00069559 -0.001155 -0.0015275 0.0011445
0.014349 0.017548 -0.14488 0.25958
1100000000 0.027657 0.30057 0.036287 -0.0039841 0.0033608 0.0037318 0.0023387 -0.00098471
-0.002264 -0.0026527 -0.0039546 -0.00027459
0.036272 -0.0039648 -0.13681 0.36763 0.015095 -0.027563 -6.132e-05 -0.0018372
-0.0033386 -0.00074211 -0.0035951 -0.00083219
0.0033743 0.0037021 0.015005 -0.027641 0.20065 0.27436 -0.0017943 0.0001718
-0.0016361 0.00055803 -0.0011328 -0.00051456
0.0023264 -0.0009916 -6.7125e-05 -0.0018368 -0.0017816 0.00017832 -0.0020453 0.28572
0.024813 0.0026355 -0.002151 -0.00049677
-0.0022566 -0.002642 -0.0033531 -0.0007293 -0.0016379 0.00057565 0.024876 0.0026628
-0.053384 0.22652 0.019262 0.0070775
-0.0040137 -0.00027127 -0.0037406 -0.00082606 -0.0011378 -0.00051698 -0.0021409 -0.00051775
0.019047 0.0069693 -0.10062 0.29294
1160000000 0.079857 0.29732 0.0243 -0.020528 0.0030643 -0.00082737 -0.00021964 -0.0021954
-0.0040107 -0.00077905 -0.0011491 0.0042485
0.024316 -0.020497 -0.091538 0.37227 -0.0037467 -0.028601 -0.0015911 -0.0015792
-0.0026664 0.0023838 -0.0015239 0.0019025
0.0030711 -0.00084819 -0.0038486 -0.028597 0.24506 0.24416 -0.00072814 0.0016019
-0.00049961 0.0017186 -0.00091602 0.00025096
-0.0002386 -0.0022114 -0.0016206 -0.0015918 -0.00073396 0.0015944 0.038725 0.282
0.020306 -0.012121 -0.0038021 0.0042928
-0.0039691 -0.00073169 -0.0027161 0.0023805 -0.00047458 0.0017339 0.020359 -0.012188
-0.018185 0.23414 0.018023 -0.0018123
-0.00095945 0.0043883 -0.0014486 0.0019636 -0.00088808 0.00022381 -0.0037013 0.0044336
0.018309 -0.0015003 -0.051859 0.29601
1220000000 0.12309 0.28662 0.010984 -0.029994 -0.0014341 -0.0013532 0.00014914 -0.00093684
-0.0024064 0.0022451 0.0013165 0.0018936
0.010989 -0.029942 -0.04896 0.38534 -0.016623 -0.0209 -0.002582 0.00041188
-8.9226e-05 0.0029385 -0.00087884 0.0020315
-0.0014462 -0.0013447 -0.016731 -0.020849 0.28399 0.20511 0.00071177 0.0016574
0.00052451 0.0011666 0.00015072 0.0006125
0.00014769 -0.00094223 -0.0025835 0.00043504 0.00071069 0.0016593 0.077866 0.27175
0.0095945 -0.018348 0.0016137 0.0010869
-0.0024168 0.0022251 -9.161e-05 0.002953 0.00049657 0.0011541 0.0095144 -0.018336
0.00683 0.23965 0.0127 -0.013089
0.0011665 0.0018032 -0.00096632 0.001984 0.00018775 0.00069792 0.00162 0.0010804
0.01263 -0.013244 -0.022965 0.31377
1280000000 0.17358 0.26743 -0.0075945 -0.028618 -0.0020318 0.0019515 -0.00094791 -0.0019378
-0.0007736 0.00308 0.0025031 0.0013995
-0.0075505 -0.028579 -0.0027117 0.37793 -0.023565 -0.0081885 -0.00111 0.0014433
0.0015604 0.0018423 0.0006119 0.0020665
-0.0020053 0.0019554 -0.023643 -0.0080993 0.31539 0.16257 0.0014584 6.4167e-05
0.00095889 0.00033856 0.00031246 0.00043962
-0.00096341 -0.0019331 -0.0010971 0.001444 0.0014545 5.5072e-05 0.11445 0.25488
-0.00047526 -0.020171 -0.00089166 0.00033831
-0.00070684 0.0030888 0.0016113 0.0017639 0.00098812 0.00030741 -0.00046168 -0.020123
0.043247 0.24193 0.002165 -0.01502
0.0025259 0.0014432 0.00067131 0.0020941 0.00032116 0.00039316 -0.0009021 0.00042887
0.0020653 -0.014844 0.025428 0.31843
1340000000 0.21126 0.23354 -0.017133 -0.019151 0.0002795 0.0043136 -0.0017004 -0.00080215
0.0015067 0.0025931 0.0017413 -0.0014457
-0.017112 -0.019151 0.036643 0.37037 -0.020886 0.004265 -0.00034767 0.002148
0.0019065 0.00095574 0.0011954 0.00080478
0.00028938 0.0043161 -0.020887 0.0043639 0.33897 0.11369 0.0010625 -0.00078888
0.00059691 -0.00049556 0.00015956 0.00019838
-0.0016905 -0.00079116 -0.00032517 0.0021589 0.0010685 -0.00077291 0.14689 0.23238
-0.0094757 -0.016904 0.00044886 0.00096167
0.0014905 0.0025788 0.0019119 0.00097313 0.00061328 -0.00051375 -0.0095845 -0.016909
0.07345 0.2342 -0.0041769 -0.013255
0.0017785 -0.0014691 0.0011856 0.00078688 0.00010268 0.00027966 0.00053086 0.00095923
-0.0042879 -0.013405 0.063515 0.31419
1400000000 0.24435 0.19674 -0.023313 -0.0079575 0.0047754 0.0031904 -0.0020939 0.00047363
0.0023541 0.00088607 0.00052538 -0.0013897
-0.023291 -0.0079719 0.073573 0.35906 -0.01442 0.012174 0.0014088 0.0016099
0.0013905 -0.0006017 0.0011628 0.00022955
0.0047883 0.003181 -0.014382 0.012259 0.35206 0.059406 0.00022073 -0.0014834
0.00017111 -0.00030057 0.00034434 0.00033899
-0.0020771 0.00048179 0.0014107 0.0016009 0.00022528 -0.0014933 0.1743 0.2031
-0.015502 -0.0099472 -0.00096003 0.00030259
0.0023779 0.00086948 0.001375 -0.00063252 0.00017826 -0.00029373 -0.015491 -0.0099024
0.10555 0.22813 -0.010193 -0.0083138
0.00045604 -0.0013524 0.0011619 0.00023045 0.00041145 0.00023425 -0.001061 0.00023345
-0.010104 -0.0081291 0.10835 0.30608
1460000000 0.26865 0.15373 -0.020414 0.0044517 0.0052061 -0.0014869 -0.0016419 0.001617
0.0020639 -0.00037988 -0.00021608 -0.00086202
-0.020395 0.0044342 0.10901 0.33817 -0.005737 0.01497 0.0019609 0.0003032
0.0011046 -0.0014599 0.0012832 -0.00049152
0.0052016 -0.0015074 -0.0056656 0.015014 0.35896 0.0040604 -0.0010442 -0.001467
0.00019925 -0.00030724 0.00074894 -0.00031392
-0.0016414 0.0016164 0.0019718 0.00029951 -0.0010457 -0.0014722 0.19993 0.17393
-0.016877 -0.0030712 -0.00051331 0.0023989
0.0020775 -0.00044517 0.0011089 -0.0014553 0.0002247 -0.00030667 -0.016903 -0.0031178
0.13538 0.21237 -0.011742 -0.0021833
-0.00021676 -0.00090287 0.0012908 -0.00053439 0.0006148 -0.00027926 -0.00053378 0.002566
-0.011789 -0.0023223 0.1427 0.28593
1520000000 0.28088 0.11154 -0.01503 0.009868 0.0032547 -0.0037736 6.4641e-05 0.0026183
0.0020781 -0.0017196 -0.0010747 -0.00020082
-0.01503 0.0098526 0.14298 0.32396 0.0017458 0.012558 0.0018932 -0.00090736
8.6878e-05 -0.0012264 0.00040549 -0.00099802
0.003242 -0.0037851 0.0018278 0.012573 0.35081 -0.054351 -0.0011203 -0.00057215
0.00053519 -0.00082157 0.00013278 -0.00012894
7.9032e-05 0.0026173 0.0018888 -0.00092022 -0.0011161 -0.00054697 0.22135 0.13575
-0.016151 0.0029771 0.0017492 0.0021543
0.0020956 -0.0017247 7.7174e-05 -0.0012198 0.00053944 -0.0008243 -0.016121 0.0030573
0.1625 0.19698 -0.011379 0.0017516
-0.0010609 -0.00019123 0.00035883 -0.0010012 0.0001358 -0.00011882 0.0017799 0.0020854
-0.011335 0.0017857 0.17577 0.26707
1580000000 0.29108 0.066866 -0.0085303 0.013422 -0.00093966 -0.0045221 0.0014517 0.0020508
-0.00012829 -0.0020832 -0.00032781 0.00030856
-0.0085311 0.013402 0.17089 0.3006 0.0051574 0.007688 0.00058861 -0.0018422
-0.00065789 -0.0011856 -0.00021777 -0.00080387
-0.00095398 -0.0045247 0.0051999 0.0076734 0.3292 -0.11094 -0.0016908 0.00045991
-0.00031941 -0.0011876 0.00023217 -0.00049915
0.0014576 0.0020369 0.00059011 -0.0018407 -0.0017071 0.00044285 0.23409 0.098066
-0.012636 0.0083809 0.0027224 0.00077912
-0.00014836 -0.0021397 -0.00065589 -0.0011821 -0.0003124 -0.0011542 -0.012589 0.0083971
0.18598 0.17923 -0.0089752 0.0074204
-0.00038326 0.00038379 -0.0002192 -0.00077814 0.00016407 -0.00056153 0.0026222 0.00076496
-0.0088991 0.0073377 0.20966 0.24285
1640000000 0.29428 0.024868 -0.0017601 0.012405 -0.0026059 -0.0022368 0.0029498 0.0010779
-0.0004952 -0.0016979 -0.00025078 0.00061326
-0.0017663 0.012397 0.20215 0.2754 0.005553 0.0029502 -0.00077965 -0.0019675
-0.0011502 -0.00042473 -0.00042784 -0.00072409
-0.0026154 -0.0022406 0.0055761 0.002916 0.29959 -0.16139 -0.00088048 0.0016022
-0.0010546 -0.00093804 -8.7337e-05 -0.00051115
0.0029518 0.0010586 -0.00079291 -0.0019742 -0.00088441 0.0015804 0.2462 0.050062
-0.0083371 0.010345 0.0027397 -0.001106
-0.00047369 -0.0016895 -0.0011723 -0.00040945 -0.001052 -0.00092933 -0.0083608 0.01033
0.2086 0.15307 -0.0041654 0.0090976
-0.00025067 0.00055203 -0.00045513 -0.00072704 -0.00012952 -0.00048151 0.0027703 -0.0010649
-0.0042384 0.0091122 0.23668 0.21136
1700000000 0.28639 -0.020068 0.001874 0.0098291 -0.0031327 0.00026286 0.0031507 -0.0013071
-0.0021669 -0.00084667 0.00059523 0.00043913
0.0018622 0.0098276 0.21991 0.24442 0.0033083 0.00018192 -0.001732 -0.0005651
-0.00096482 0.00017804 -0.00081448 -0.0004777
-0.0031156 0.0002854 0.0033148 0.00016493 0.25365 -0.1995 0.0004337 0.0019075
-0.0020517 -8.801e-05 -0.00027341 -0.00069097
0.0031367 -0.0013462 -0.0017297 -0.00055179 0.0004292 0.0018982 0.24252 0.0021033
-0.0047273 0.0113 0.0014804 -0.0021751
-0.0021793 -0.00082181 -0.00095485 0.00018503 -0.0020239 -4.8058e-05 -0.0046673 0.01138
0.22542 0.13194 0.0001682 0.009171
0.00058122 0.00048878 -0.00081384 -0.00046203 -0.00026157 -0.00082219 0.0014136 -0.0023233
0.00019834 0.009097 0.25331 0.17818
1760000000 0.27609 -0.068437 0.004463 0.0065581 -0.0019849 0.00082637 0.0012315 -0.0035578
-0.0016019 0.00055582 0.0003279 -0.00045854
0.0044593 0.0065591 0.2478 0.20496 0.00091085 -0.0014104 -0.0013271 0.00036737
-0.00098677 0.0011407 -0.00060156 0.0003575
-0.0019578 0.00082784 0.00090946 -0.0014158 0.20473 -0.23058 0.0014642 0.001259
-0.0011554 0.001662 -0.0012216 -0.00071315
0.0012213 -0.0035481 -0.0013147 0.00037704 0.0014714 0.0012411 0.23558 -0.047545
-0.00077425 0.010495 -0.0001984 -0.0025553
-0.0015973 0.0006241 -0.00098807 0.0011685 -0.0011315 0.0016182 -0.00077188 0.010437
0.24014 0.098099 0.003848 0.0066406
0.0003423 -0.00053769 -0.00059366 0.00031933 -0.0012505 -0.00068315 -0.00014116 -0.0023794
0.0038024 0.0066547 0.26802 0.14114
1820000000 0.25117 -0.10669 0.0048507 0.0028511 3.7371e-05 0.0020575 -0.0011177 -0.0032476
-0.0013364 0.0011797 -0.0001746 -4.0521e-05
0.004834 0.0028362 0.25796 0.17405 -0.001117 -8.0622e-05 -0.0012709 0.001085
0.00017179 0.0013138 -0.00070287 0.00042326
3.7027e-05 0.0020502 -0.0011407 -7.0853e-05 0.15397 -0.24499 0.0017411 0.00024782
-1.8189e-05 0.0025653 -0.0017216 0.00020388
-0.0011313 -0.0032448 -0.0012621 0.0011083 0.0017484 0.00026985 0.20656 -0.094563
0.0017025 0.0089318 -0.0017644 -0.0016735
-0.00132 0.0011812 0.00014987 0.0013029 -5.7285e-05 0.0025592 0.0016741 0.0090038
0.25614 0.067894 0.0044562 0.003162
-0.00013487 -3.8039e-05 -0.00064497 0.00046191 -0.0016602 8.0546e-05 -0.0018337 -0.0017951
0.0044142 0.0031886 0.27087 0.10493
1880000000 0.21571 -0.14616 0.0025675 0.00033027 -0.00062389 0.0021246 -0.0029356 -0.0022577
-4.6702e-05 0.0019231 0.00035136 -0.00057952
0.0025777 0.00033993 0.26272 0.12833 -0.0031949 0.0022883 -4.1955e-05 0.0016668
0.00084655 0.0010841 6.054e-05 0.0010143
-0.00061809 0.002122 -0.0031965 0.0023036 0.10221 -0.2512 0.0016055 -0.0013242
0.0017768 0.0017219 -0.0011156 0.0016077
-0.0029641 -0.0022237 -4.1237e-05 0.0016763 0.0015973 -0.0013198 0.16835 -0.13455
0.0031887 0.0061751 -0.0021609 0.00032261
5.2014e-06 0.0019869 0.00089544 0.0011078 0.0017876 0.0017451 0.0032758 0.0061077
0.25957 0.037118 0.0045772 0.0014413
0.00043643 -0.0005985 0.00014491 0.00099788 -0.0011126 0.0015829 -0.002123 0.00045431
0.0045807 0.0014017 0.27156 0.072646
1940000000 0.17697 -0.1728 0.00027487 -0.0015275 0.0014231 0.0019907 -0.0037577 0.00041615
0.0016462 0.0011151 -0.00056566 -0.00067635
0.00026923 -0.0015157 0.26475 0.095717 -0.001563 0.0048601 0.001052 0.0011484
0.0018481 0.00019289 0.00091531 0.00019489
0.0014443 0.0019942 -0.0015383 0.0048798 0.059282 -0.24322 3.5516e-05 -0.0021366
0.0023731 0.00014578 0.00026838 0.0015568
-0.0037416 0.0004235 0.0010656 0.0011638 -3.4556e-06 -0.0021447 0.11783 -0.16775
0.0027455 0.0041403 -0.0012784 0.0015027
0.0016246 0.001092 0.001813 0.00019046 0.0023164 8.767e-05 0.0026645 0.0041931
0.26293 -0.0021858 0.0033874 -0.0018407
-0.00064489 -0.00066363 0.00092975 0.00022027 0.00035007 0.0016274 -0.0012575 0.0013903
0.0033666 -0.0018102 0.26284 0.035831
2000000000 0.12983 -0.1865 -0.0035593 0.00061685 0.0028341 0.0016059 -0.0024954 0.0035427
0.0012702 -8.8679e-05 -0.00077256 0.00043844
-0.0035555 0.0005963 0.25016 0.060168 -0.00059256 0.0070163 0.0013845 0.00015186
0.0010943 -0.0014409 0.00042212 5.4822e-05
0.0028322 0.0015761 -0.00054482 0.0070201 0.017351 -0.22801 -0.0013894 -0.00098362
0.0018385 -0.0014875 0.0016855 0.0015046
-0.0024958 0.0035621 0.0013816 0.00014118 -0.001352 -0.00099788 0.064004 -0.1796
0.0013192 0.0028123 7.3179e-05 0.0019513
0.0012693 -4.2113e-05 0.0010818 -0.0014354 0.0018929 -0.0014626 0.0014595 0.0028456
0.25735 -0.035638 0.00046875 -0.0025855
-0.00067326 0.00040689 0.00042846 -7.7164e-06 0.0015174 0.0014853 -7.5701e-05 0.002086
0.00045792 -0.0026035 0.24961 0.0087451
2060000000 0.084257 -0.19311 -0.0047062 0.0029431 0.0030882 -0.00052202 0.00058585 0.0034186
0.0012594 -0.00098958 -0.00035541 0.0012333
-0.0046883 0.0029307 0.23779 0.031477 0.0041904 0.0081302 0.00082813 -0.00056455
0.00021431 -0.0015593 0.00052249 -0.00013864
0.0030619 -0.00053511 0.0042384 0.0081136 -0.014161 -0.20946 -0.0014661 0.00069664
1.8562e-05 -0.0021614 0.0028507 0.00017439
0.00059678 0.0033742 0.00082715 -0.00058188 -0.001434 0.00066215 0.011826 -0.17754
9.6373e-05 0.0032834 0.00092112 0.00072091
0.0011783 -0.001107 0.00020224 -0.0015883 -3.668e-05 -0.0021875 1.8172e-05 0.0032749
0.243 -0.074362 -0.0011825 -0.0033746
-0.00033289 0.0011789 0.00054311 -0.00011306 0.0029139 0.00013126 0.0010578 0.0006701
-0.0011871 -0.0033698 0.2363 -0.016206
2120000000 0.038345 -0.18445 -0.0038179 0.0065579 0.0023874 -0.0025516 0.0027084 0.0021079
3.7862e-05 -0.0016831 0.00087065 0.00025664
-0.0038225 0.0065454 0.21607 0.0067982 0.0064928 0.0043637 0.00092489 -0.0010785
-0.0013699 -0.0019235 7.1488e-05 -0.0010698
0.0023756 -0.0025372 0.0065267 0.0043048 -0.042432 -0.19351 -0.00045398 0.0012421
-0.0018356 -0.0013212 0.00032433 -0.0021729
0.0027675 0.0020781 0.00091763 -0.0011056 -0.00043668 0.0012627 -0.039689 -0.16087
-0.0011134 0.0047703 0.001415 0.00077736
5.6317e-05 -0.0016691 -0.0013838 -0.0019084 -0.0018253 -0.0012644 -0.0010357 0.0048295
0.22455 -0.11018 -0.0049361 -0.0014213
0.00085296 0.00012569 6.5673e-05 -0.0010984 0.00035661 -0.0021621 0.0013413 0.00074707
-0.0048379 -0.0014125 0.21478 -0.03214
2180000000 -0.0011898 -0.17053 -0.0021523 0.010106 0.00076347 -0.0021054 0.0032727 -0.00018711
-6.5598e-05 -0.00078907 0.0010891 0.00028451
-0.0021773 0.010096 0.19628 -0.010649 0.0073635 0.0037326 -0.00054643 -0.0015153
-0.0020595 0.00084659 -6.4996e-05 0.00047837
0.00075445 -0.0020862 0.0074225 0.0036616 -0.063425 -0.16908 0.00089696 0.0011201
-0.00094188 0.0004213 0.00030506 -0.0017173
0.0032719 -0.00017024 -0.00053046 -0.0015026 0.00088439 0.0011101 -0.076869 -0.13433
-0.00035148 0.0073167 0.001456 0.00029212
-0.00010125 -0.00066802 -0.0020283 0.00083982 -0.0010733 0.00032046 -0.00024318 0.0072223
0.1959 -0.14048 -0.0049685 0.0021853
0.0010728 0.00028234 -2.7019e-05 0.00040089 0.00032929 -0.0015918 0.0014293 0.00031639
-0.005082 0.0020538 0.19928 -0.046478
2240000000 -0.029992 -0.14628 0.0022574 0.011375 -0.0003768 -0.0029764 0.0020983 -0.0024002
-0.0016806 -0.00048527 0.00079856 -0.0019294
0.0022288 0.011356 0.17656 -0.016494 0.008143 0.00034149 -0.00052332 -0.00035458
-0.00029053 0.0012449 -0.00063121 -0.00063922
-0.00040585 -0.0029494 0.0081596 0.00027854 -0.080713 -0.14515 0.0016655 -0.0015448
-0.00075622 0.00030847 -0.0023485 -0.0012609
0.0021063 -0.0024074 -0.00052405 -0.00034478 0.0016555 -0.0015838 -0.11071 -0.10555
0.0018684 0.0088389 0.0011786 -0.00071718
-0.0016653 -0.0005105 -0.00028085 0.0013051 -0.00067444 0.00030882 0.00176 0.0089
0.16478 -0.1592 -0.0050116 0.0042883
0.00068862 -0.0019621 -0.00068032 -0.00059009 -0.0023531 -0.0013048 0.0011799 -0.00072683
-0.0050019 0.0044353 0.17586 -0.057421
2300000000 -0.056936 -0.11876 0.0078671 0.0093743 -0.0012148 -0.0021004 -0.00040597 -0.0016986
-0.00068729 0.00053421 -0.00093029 -0.00094876
0.0078501 0.0093798 0.15546 -0.025284 0.0083516 -0.00189 -0.00088391 0.0003446
-1.5224e-05 0.0014909 -8.79e-05 0.00083468
-0.0012416 -0.0021362 0.0083451 -0.0019723 -0.093568 -0.12125 -0.00056554 -0.0014997
0.00012633 0.0014884 -0.0019537 0.00087059
-0.00046768 -0.0016895 -0.00087897 0.00031493 -0.00054494 -0.0014944 -0.13184 -0.069546
0.0054627 0.0093295 0.00066847 -0.0010928
-0.00076105 0.00051576 -8.4239e-06 0.0014443 9.2524e-05 0.001515 0.0055603 0.0092572
0.12578 -0.17932 -0.0031362 0.0078317
-0.00097857 -0.00091987 -5.5892e-05 0.00083921 -0.0018274 0.00084128 0.0005197 -0.00096105
-0.0030722 0.0076037 0.15929 -0.058913
2360000000 -0.072889 -0.087305 0.010962 0.008379 -0.0012856 -0.0016816 -0.0017037 -0.0011514
-0.0004613 0.00069309 -0.0017065 -0.00033839
0.010947 0.0083794 0.14662 -0.024756 0.0079112 -0.0047187 -0.001047 0.00081875
0.001798 0.00017102 0.00014481 -7.2188e-05
-0.0012723 -0.0016875 0.0079137 -0.004786 -0.10297 -0.098943 -0.0024303 -0.00082745
0.0010548 -0.00017965 -0.0008364 0.0016348
-0.0016487 -0.0011201 -0.0010389 0.00082881 -0.0024177 -0.00087301 -0.14945 -0.036861
0.0087536 0.0082752 0.0014979 -0.0019242
-0.000356 0.0007323 0.0018143 0.00022481 0.0010787 -0.00023431 0.0086107 0.0082985
0.094794 -0.1814 0.00097888 0.0080814
-0.0016525 -0.00042837 0.00012214 -3.2632e-05 -0.00082358 0.0016642 0.0016875 -0.0018204
0.00086111 0.008255 0.13748 -0.062257
2420000000 -0.081424 -0.060007 0.014388 0.0025329 -0.0032342 -0.00121 -0.00096021 0.00063501
0.00098684 0.0013676 -0.0013187 0.0017794
0.01439 0.0025499 0.12888 -0.025313 0.0045801 -0.0063544 0.001175 0.0012073
0.00078126 -0.0014668 -8.3543e-05 -0.00011172
-0.003211 -0.0011489 0.0045348 -0.0063924 -0.11599 -0.078576 -0.0018104 0.0012969
-0.00040363 -0.00049796 0.00019418 0.0026868
-0.00098405 0.00061566 0.0011572 0.0011847 -0.001773 0.0013325 -0.15848 0.0069663
0.011739 0.005917 -0.00037881 -0.0027882
0.00091231 0.0013824 0.00071884 -0.0015271 -0.00038327 -0.00037725 0.011916 0.00593
0.055166 -0.18124 0.0021261 0.008626
-0.0013527 0.0017923 -3.9631e-05 -0.00010749 0.00021422 0.0027564 -0.00040761 -0.0029752
0.0023937 0.0085403 0.11893 -0.057571
2480000000 -0.081965 -0.028206 0.014071 -0.0028839 -0.0017446 -0.00022272 -0.00090568 0.0011931
0.0015973 -0.00043653 0.00014804 0.001486
0.014081 -0.0028646 0.13097 -0.025587 0.0030088 -0.0084866 0.0010513 0.00015131
-0.00081519 -0.0010331 -2.5807e-05 -0.00038573
-0.0017576 -0.00022242 0.0029634 -0.0085388 -0.11932 -0.058329 -0.00068007 0.0028898
-0.0004232 -0.00073039 0.0019444 0.00091553
-0.00081198 0.0011972 0.0010837 0.0001147 -0.00067829 0.0028181 -0.16029 0.045597
0.015029 0.0013578 -0.00091879 -0.0024326
0.0015548 -0.00053885 -0.000837 -0.00096186 -0.00039554 -0.00074606 0.014946 0.0011375
0.020553 -0.17345 0.0050292 0.0072051
0.00029861 0.0014595 -0.00013705 -0.00041157 0.0018705 0.0008112 -0.0011069 -0.0023145
0.0048265 0.0071247 0.099581 -0.053106
2540000000 -0.08613 -0.0014751 0.011636 -0.0068703 -0.0025256 0.00087003 0.00062454 0.0014373
3.1997e-05 -0.0014338 0.00095614 0.0015634
0.011634 -0.006857 0.11822 -0.017308 -0.0007838 -0.0077001 0.0007486 -0.0012684
-0.0018762 8.0506e-05 -0.00071617 0.00017752
-0.0025102 0.00089227 -0.00082979 -0.007696 -0.12595 -0.034735 0.0017965 0.0023726
-0.0010319 2.9398e-05 0.0017038 -0.00089234
0.00062881 0.0014229 0.00073014 -0.0012288 0.0017372 0.0024271 -0.15913 0.085458
0.014981 -0.0043763 -0.0022323 -0.0022126
7.6617e-05 -0.0013928 -0.0018669 7.6829e-05 -0.0010553 1.9891e-06 0.014876 -0.0041257
-0.008537 -0.15857 0.0076659 0.0056265
0.0010126 0.0015487 -0.00064954 0.00010126 0.0017967 -0.00085715 -0.00205 -0.0021828
0.0076527 0.0056806 0.085192 -0.039285
2600000000 -0.078711 0.023666 0.0082101 -0.010231 -0.001541 0.00264 0.001082 -0.0001704
-0.00068247 -0.00094108 0.0019569 0.00040249
0.0082015 -0.010215 0.11288 -0.032615 -0.0029053 -0.0062272 -0.0002946 -0.00080073
-0.0003022 0.0019435 -0.00032477 0.00069327
-0.0015368 0.0026133 -0.0029487 -0.0062073 -0.13123 -0.0094594 0.0029376 0.00033541
2.2403e-05 0.0013436 0.0013593 -0.0016558
0.0011084 -0.00014432 -0.00033635 -0.00081293 0.002971 0.00030864 -0.14378 0.11964
0.011758 -0.0090923 -0.0032141 -3.9702e-05
-0.00073146 -0.00094155 -0.00028111 0.0019537 4.6317e-06 0.0013698 0.011881 -0.0092984
-0.043101 -0.13894 0.0090988 0.0051748
0.0020756 0.00041279 -0.00030179 0.00074284 0.001266 -0.0017383 -0.0033981 -8.8397e-05
0.0091345 0.0051705 0.076972 -0.025274
2660000000 -0.072667 0.049523 0.004028 -0.011875 -0.00034537 0.001243 0.00036569 -0.00031088
-0.0023205 0.00017857 0.0014242 -0.00074242
0.004031 -0.011856 0.12067 -0.02875 -0.0043053 -0.0047358 -0.0012077 -0.00055455
0.00047764 0.0018322 0.00049476 0.00084732
-0.00033898 0.0012711 -0.0043712 -0.0046833 -0.1302 0.011391 0.0020442 -0.0016439
0.00054293 0.00042921 -0.0011774 -0.0016851
0.00030248 -0.00036458 -0.0011924 -0.0005211 0.0020073 -0.0015964 -0.12309 0.15128
0.0077422 -0.01202 -0.0023711 0.00082113
-0.0022394 0.00011383 0.00054689 0.0018288 0.00049822 0.00043672 0.0074669 -0.012029
-0.063982 -0.11906 0.01063 0.00081348
0.0013905 -0.00083349 0.00054962 0.00084133 -0.0010974 -0.0015836 -0.0023146 0.0010739
0.010415 0.00090399 0.073131 -0.005397
2720000000 -0.061186 0.068089 -0.00025563 -0.011696 -0.00032636 0.0031238 -0.00034156 -0.0002982
-0.002164 0.0017742 0.00041066 -0.0016222
-0.00024923 -0.011705 0.10595 -0.032399 -0.0050519 -0.0015713 -0.0016956 0.00037745
0.0019886 0.00029012 0.0007744 -0.00012292
-0.00029775 0.0031704 -0.005068 -0.001519 -0.12425 0.041272 0.00046881 -0.0027174
0.00013861 0.00020109 -0.0011692 0.00062469
-0.00033646 -0.00026702 -0.0017089 0.00039821 0.00046201 -0.0026988 -0.089663 0.18067
0.0028009 -0.013178 -0.0022015 0.0020708
-0.0022752 0.0018935 0.0020282 0.00030023 -3.1371e-07 0.00018679 0.0028831 -0.012994
-0.083894 -0.087175 0.011408 -0.0018015
0.00037919 -0.0016237 0.0007752 -0.00017761 -0.0012446 0.00065115 -0.0020833 0.0020149
0.011598 -0.0018384 0.077724 0.01343
2780000000 -0.04669 0.086792 -0.0047235 -0.010162 0.00012406 0.0013114 0.00035703 -0.00041814
0.00081204 0.0029539 -0.00071445 -0.0016436
-0.0047196 -0.010166 0.10429 -0.044504 -0.0040534 -0.00017033 -0.00026818 0.0016687
0.0018517 -0.0010918 0.00014924 -0.0001896
0.00013087 0.0013075 -0.0040645 -0.00014613 -0.12097 0.071793 -0.0020172 -0.001805
0.0001492 -0.00041202 -0.00056623 0.00089077
0.00037042 -0.00042284 -0.00025463 0.0016522 -0.0019778 -0.0018499 -0.060105 0.20276
-0.0023203 -0.012626 -0.00045734 0.0021666
0.0008267 0.002898 0.0018572 -0.0011748 6.3425e-05 -0.00041141 -0.0023589 -0.012827
-0.098714 -0.053555 0.010169 -0.0062719
-0.00067082 -0.0016816 0.00020311 -0.00018857 -0.00064495 0.00094781 -0.00055258 0.0022132
0.010215 -0.0062081 0.081444 0.03153
2840000000 -0.031474 0.10181 -0.0075932 -0.0069516 0.0015606 0.0021484 -0.00042618 -5.0461e-05
0.0014106 0.0010472 -0.0016471 0.00013714
-0.0075807 -0.0069342 0.10245 -0.037983 -0.0036363 0.0011233 0.00055005 0.00096305
-0.00016424 -0.0016868 6.6069e-05 1.7618e-05
0.0015723 0.002097 -0.0036343 0.0011524 -0.11469 0.097464 -0.0016044 0.00031078
0.000395 0.00031494 0.0010939 0.0010534
-0.00043334 -6.8874e-05 0.00053273 0.00093389 -0.0015799 0.00029408 -0.024002 0.21815
-0.0060755 -0.010521 0.00026946 0.001111
0.0013203 0.0010441 -0.00017617 -0.0016648 0.00037315 0.00027962 -0.0062971 -0.01025
-0.10229 -0.022649 0.0074177 -0.0069371
-0.0016999 0.00023688 3.6584e-05 4.3425e-05 0.0010835 0.0010292 0.00027918 0.0011827
0.007321 -0.0068598 0.096353 0.047147
2900000000 -0.017203 0.12125 -0.008802 -0.0028539 0.0019135 4.0003e-05 0.00046888 -0.00072646
0.0023367 -0.00089822 -0.00075972 0.00010869
-0.0087917 -0.0028757 0.082866 -0.045899 -0.0014547 0.0026529 0.0010283 0.00032881
-0.00062798 -0.0013581 -0.00018941 1.4419e-06
0.0019038 -9.2691e-06 -0.0014536 0.0026684 -0.09737 0.13028 -0.00097923 4.1532e-05
-0.00033193 -0.00080867 0.0017397 -0.00048144
0.00049694 -0.00069435 0.0010547 0.00030129 -0.00095329 2.6731e-05 0.013343 0.22072
-0.0089891 -0.0066432 0.00098788 0.0020586
0.0022734 -0.00091884 -0.00058896 -0.0013724 -0.00041572 -0.0008131 -0.0088174 -0.0065249
-0.1009 0.017015 0.0056305 -0.010414
-0.00062965 0.0001094 -0.00011205 2.0251e-06 0.0017555 -0.00060256 0.0010655 0.0019735
0.0058247 -0.010454 0.11074 0.051665
2960000000 0.0042766 0.13272 -0.0086431 0.00067165 0.00058006 0.0012312 -0.00051256 -0.00066974
1.9542e-05 -0.0019257 -0.00071928 0.00023988
-0.0086261 0.00066292 0.091883 -0.04543 -0.00081831 0.0012947 0.0011317 -0.00010107
-0.0012117 -0.00064519 0.00028518 0.00031008
0.00060842 0.0012528 -0.00081067 0.0013029 -0.077819 0.16119 -0.00062272 0.00079703
-0.00035879 0.001113 1.7592e-05 -0.0023634
-0.00055357 -0.00066645 0.001147 -0.00013245 -0.00069534 0.00078223 0.055698 0.22729
-0.0095067 -0.0017672 0.001562 0.00035463
-4.8714e-05 -0.0017884 -0.0012188 -0.00060859 -0.00020833 0.0009287 -0.0096844 -0.0018048
-0.088706 0.048473 0.001079 -0.011543
-0.00078451 0.00050894 0.00028255 0.00032289 7.5712e-05 -0.0023701 0.0016022 0.00037266
0.0010241 -0.011625 0.13019 0.063095
3020000000 0.0225 0.14677 -0.0061878 0.0037775 0.00125 -0.00044172 -0.00071882 -0.00024048
-0.00073211 0.00018488 -0.00032451 0.00052713
-0.0062061 0.0037526 0.080358 -0.033966 -0.00051094 0.0001321 0.00032447 -0.0010647
-0.0018365 0.00050622 0.00069135 -0.00011266
0.0012403 -0.00044143 -0.0005327 0.00012239 -0.056548 0.18568 -0.00018399 0.0010749
0.00055344 -4.0581e-05 -0.00069244 -0.0014846
-0.00080184 -0.0002328 0.00032413 -0.0010699 -0.00023652 0.0010041 0.094587 0.21996
-0.0090399 0.0010725 0.00042691 0.00064408
-0.0006737 0.00014376 -0.0017992 0.00053242 0.00053046 1.1428e-05 -0.0089731 0.0012416
-0.072109 0.077438 -0.0016856 -0.0098808
-0.00022603 0.00049709 0.00065353 -0.0001879 -0.00098801 -0.0015827 0.00043179 0.00065137
-0.0017137 -0.0098725 0.15026 0.059168
3080000000 0.049537 0.1563 -0.0044084 0.0060504 0.0014626 1.0395e-05 -0.00067494 -5.213e-05
-0.00041382 0.0001586 -5.2261e-05 0.00040352
-0.0044135 0.006028 0.077778 -0.028227 -0.000367 0.00060729 -0.00027639 -0.00024709
-7.6129e-05 0.0011796 -0.00018457 -0.00062806
0.001451 4.5205e-06 -0.00035666 0.00060022 -0.018999 0.2072 -0.00071836 0.00012742
0.00044476 0.00037011 -0.002242 -0.00048624
-0.00066894 -6.7071e-05 -0.00025815 -0.00024407 -0.00067312 9.7158e-05 0.12837 0.21192
-0.0060327 0.00492 0.0021225 0.00013614
-0.00046109 0.00021834 -0.00011339 0.0011635 0.00055884 0.00033278 -0.0058916 0.0047366
-0.042653 0.10989 -0.0063724 -0.0094068
3.0058e-05 0.00050337 -0.00016256 -0.00060951 -0.0021174 -0.00047493 0.0020128 0.00012238
-0.0064046 -0.0094666 0.16355 0.066086
3140000000 0.078529 0.15982 -0.0010076 0.0074986 0.0027711 -0.001342 -0.0011103 0.00076007
0.0015966 0.00064726 0.00024656 -6.5567e-05
-0.0010244 0.0074725 0.073611 -0.029931 -0.0010899 0.00027693 0.00059303 -0.00019485
6.9186e-05 0.00087779 0.00055096 -0.0003327
0.0028026 -0.0013863 -0.0010866 0.00025761 0.023756 0.22708 0.00017114 0.0016573
0.0014784 -0.00097431 -0.002565 0.00088598
-0.0011031 0.00074545 0.00058574 -0.00016368 0.00017897 0.0016427 0.16308 0.18602
-0.0030229 0.0060116 0.00077521 -0.0011289
0.0015647 0.00049532 0.00011802 0.00092466 0.0012559 -0.0010018 -0.0031137 0.0061693
-0.02602 0.12884 -0.0084072 -0.0046051
0.00028913 -0.00013656 0.00067536 -0.00041384 -0.0027897 0.00093018 0.00089058 -0.0011137
-0.0083065 -0.0044487 0.18888 0.056991
3200000000 0.11051 0.17016 0.0040023 0.0065352 0.00077737 -0.002908 -0.00035191 0.0020233
0.00018156 -0.0018808 0.00024768 0.00048351
0.004015 0.0065441 0.083966 -0.028356 -0.00088675 0.00071666 -0.00034335 -0.00083043
0.00084399 0.0012639 -0.00047369 -0.0011145
0.00075997 -0.0029188 -0.00088765 0.00073124 0.067888 0.23134 0.0010793 0.00071566
-0.00047888 -0.0021954 -0.001335 0.0024366
-0.00033393 0.0020672 -0.00035016 -0.00084296 0.0010599 0.0007639 0.18336 0.1635
-0.00032743 0.0060559 0.00024282 -0.0014173
0.00026533 -0.0017645 0.00082818 0.001209 -0.00034502 -0.002236 -2.2525e-05 0.0058665
0.014743 0.14876 -0.0091489 -0.0012876
0.00011877 0.00044806 -0.00052067 -0.0010073 -0.0012401 0.0024957 0.00023585 -0.0014716
-0.0091427 -0.0015795 0.20372 0.056712
3260000000 0.14296 0.16199 0.0043003 0.0031642 -0.00087154 -0.0024149 0.0012334 0.00090335
0.00026028 -0.0016592 -8.1607e-06 -0.00016664
0.0043289 0.0031815 0.091999 -0.031555 -0.0015659 0.0021111 -0.00020463 -6.9885e-05
0.00073487 -0.00052853 -0.0010138 0.00025251
-0.00085947 -0.0024069 -0.0015509 0.0021353 0.11887 0.22699 0.00056189 -3.4023e-05
-0.00086116 -0.0010378 0.00070573 0.0020506
0.001184 0.00084247 -0.00021763 -8.0714e-05 0.00055653 -0.00013389 0.21085 0.12609
0.0026489 0.0053796 -0.00067838 -0.0016742
0.00026373 -0.0016674 0.00068489 -0.0005657 -0.00089687 -0.0011321 0.0024583 0.0054166
0.041192 0.15728 -0.0071221 0.0038561
-5.9639e-05 -5.2901e-05 -0.00089262 0.00028106 0.00054402 0.0017254 -0.00084432 -0.0017659
-0.0071584 0.0041723 0.23351 0.046037
3320000000 0.17319 0.15583 0.0073279 0.0012816 -0.00047038 -0.0015491 0.00064707 0.00019288
-0.0016972 -0.0012335 0.00024213 0.00021496
0.007334 0.0013095 0.098886 -0.027958 0.0010184 0.0022899 -0.00037511 -0.00053067
-0.00029357 -0.00022737 -0.00039856 0.00013124
-0.00045122 -0.0015241 0.0010425 0.002244 0.16642 0.21766 0.0002355 -0.00035973
-0.0011373 -0.0002111 0.00023163 0.00098637
0.0006792 0.00018225 -0.00037566 -0.00056642 0.00016556 -0.00030694 0.21903 0.095789
0.0031167 0.0032841 -0.0010974 0.00038495
-0.0017095 -0.0013616 -0.00024896 -0.00029837 -0.0010525 -8.4266e-05 0.0034618 0.0033807
0.073979 0.15823 -0.0037626 0.0048652
0.00012264 6.3876e-05 -0.00049369 0.0001325 0.00049717 0.0010004 -0.001112 0.00038671
-0.0036579 0.0043809 0.24966 0.033372
3380000000 0.20879 0.13893 0.0056764 -0.0022326 -0.0011639 0.00053363 0.0011631 0.00027553
-0.001411 0.0007052 0.000482 -1.4405e-05
0.005677 -0.0022271 0.10984 -0.035489 0.00026425 0.0027722 -0.0012222 -0.00066222
-0.00015056 0.0001244 -0.00073015 0.00044347
-0.0011007 0.00055965 0.00028999 0.0027822 0.20755 0.19542 0.00075345 -0.00036608
-0.0019724 0.0006619 0.00084764 0.0012521
0.0011709 0.00029224 -0.0012626 -0.00065867 0.00085395 -0.00038544 0.23404 0.063951
0.0060246 0.0029611 -0.0005669 0.00014589
-0.0014459 0.00075316 -5.9633e-05 0.00013822 -0.002101 0.00060479 0.0058203 0.0026672
0.11776 0.14909 -0.0010065 0.0058667
0.00033373 -0.00012469 -0.00067306 0.0004132 0.00094417 0.0012931 -0.00028309 0.00020431
-0.0010527 0.0059624 0.27943 0.015266
3440000000 0.24011 0.11667 0.0046932 -0.0040473 -0.00065206 -0.0017128 0.00089024 9.9119e-05
-0.0013869 0.001699 0.0006282 0.00011015
0.0046886 -0.0040455 0.10348 -0.041033 0.0032746 0.0021672 -0.001018 0.0011899
0.00019423 0.00041665 0.00011225 0.00094633
-0.00071455 -0.0017405 0.0032333 0.0021194 0.24548 0.1667 -0.00020113 -6.9401e-05
-0.00011201 0.0011028 0.00106 0.00066261
0.00089357 0.00011427 -0.0009924 0.0012044 -0.00031521 -0.00014398 0.23548 0.030494
0.0067616 -0.00032406 -7.5182e-05 0.00013765
-0.0011895 0.0016583 0.00020314 0.00048131 9.5567e-05 0.0013256 0.0067477 -0.00016351
0.14731 0.14038 0.0034195 0.0039348
0.00056662 -3.0294e-05 0.00013612 0.00083398 0.00082607 0.00058529 -0.00015309 0.0001343
0.0036995 0.00378 0.29555 -0.015418
3500000000 0.27241 0.085214 0.0024484 -0.0048562 -0.0015544 0.001527 0.0010248 -0.00080931
-0.0011655 0.0011134 0.00071803 -0.00072853
0.002458 -0.0048756 0.11592 -0.064853 0.0031209 0.00093227 -0.0003615 0.00075291
0.00049043 0.00011176 -3.2562e-05 0.00013846
-0.0015556 0.0014832 0.0031596 0.00084826 0.2761 0.13347 -1.4982e-05 -0.00016546
0.00044006 0.00098043 0.0014167 0.00015308
0.0009558 -0.00090659 -0.00035826 0.00078368 0.00010636 -0.00021426 0.23928 0.0037429
0.0073486 -0.0026181 0.00030408 -8.4277e-05
-0.0011543 0.0012034 0.00052253 0.00012177 0.00010863 0.00084047 0.0073934 -0.0028177
0.19331 0.11141 0.0033078 0.0012505
0.00070759 -0.00079988 4.9961e-06 0.00019521 0.0015067 4.3416e-05 0.00038889 -0.00024373
0.0029332 0.0012993 0.31662 -0.042648
3560000000 0.29092 0.050302 0.00010369 -0.0061377 -0.00016036 -0.0010031 0.00054894 8.6866e-05
0.0015683 0.001936 -0.00012896 -0.0014326
0.00010868 -0.0061429 0.11017 -0.070121 0.0056683 -0.00093217 0.00034513 0.00060546
0.00057926 -0.00035548 0.00025813 0.00028778
-0.00014328 -0.00099167 0.005668 -0.00099453 0.30312 0.090202 -0.00017772 -0.0003187
0.00048501 0.00054812 0.0014653 -0.00079828
0.00063152 6.9344e-05 0.00032541 0.00061273 -0.00023799 -0.00024568 0.23025 -0.032767
0.0057489 -0.0059117 -0.00076573 -0.00061402
0.0016589 0.0018708 0.00066938 -0.00035169 0.0008228 0.00062748 0.0056289 -0.0060833
0.21402 0.098174 0.0036066 -0.0012664
-8.5269e-05 -0.0013794 0.00026233 0.0002293 0.0013145 -0.00061278 -0.000911 -0.00063189
0.0037963 -0.0010107 0.32837 -0.083344
3620000000 0.30682 0.012354 -0.0013076 -0.003725 -0.002049 -0.00028712 0.00025067 -0.0019426
-6.215e-06 0.00083723 -0.00038876 -0.0010382
-0.0013222 -0.0037594 0.11056 -0.099823 0.0036574 -0.0040222 0.00039104 0.00049528
-0.00032682 -0.0010125 0.00069347 0.00040247
-0.0020848 -0.00023279 0.0036237 -0.0040617 0.31569 0.045811 -1.5689e-05 -0.00080835
-0.00022659 0.00025785 0.00081169 -0.00077967
0.00024132 -0.0019319 0.00038101 0.00048702 -6.5895e-05 -0.00083294 0.21866 -0.062928
0.0019261 -0.0071903 -0.0013094 0.0010119
-5.6105e-05 0.00083576 -0.00034966 -0.00091278 -0.00021244 0.00023008 0.0018984 -0.0071079
0.23831 0.05505 0.0017286 -0.0019627
-0.00034222 -0.00095563 0.00069237 0.00039444 0.00092394 -0.00088855 -0.0011306 0.0010103
0.0014679 -0.0022034 0.32963 -0.11776
3680000000 0.31001 -0.031945 -0.0035825 -0.0039395 -0.0011088 0.0017607 -0.0012951 -0.0001921
0.0013751 -0.00021166 -0.0013713 -0.00066225
-0.0035735 -0.003968 0.10583 -0.11662 0.0013475 -0.0045275 0.00075283 0.00028365
-0.00041828 -0.00048139 0.00071988 0.00044523
-0.0011006 0.0018479 0.0012228 -0.00455 0.32622 -0.0042648 -0.00089704 -0.0006405
0.001101 0.0008661 0.00060981 -0.0017384
-0.0013388 -0.00011489 0.0007566 0.0002932 -0.0008999 -0.00074054 0.20522 -0.096573
0.00019808 -0.0067686 -0.00090295 0.0010169
0.0013872 -0.00027027 -0.00030272 -0.00071132 0.001039 0.0011021 0.00016718 -0.0070041
0.25693 0.030228 0.0012597 -0.002267
-0.0015168 -0.00063608 0.00078754 0.00040112 0.00075301 -0.0019284 -0.0010233 0.00098897
0.0013193 -0.0020356 0.32915 -0.16256
3740000000 0.31187 -0.067457 -0.0032931 -7.5912e-06 -0.0020219 0.0027381 -4.506e-05 -0.00064861
-0.00051993 -3.4174e-06 -0.0012252 0.00036273
-0.003312 -3.0248e-05 0.097097 -0.1386 0.00061115 -0.0053387 0.00029989 -0.00027387
-0.00032415 -0.00031798 0.00069736 2.3428e-05
-0.0020851 0.0027283 0.00054548 -0.0053663 0.32905 -0.043542 -0.00067119 -5.0244e-05
0.0001323 0.00028002 -0.00080175 -0.0016562
-7.5309e-05 -0.0006498 0.00031567 -0.00028261 -0.00064227 -7.9803e-05 0.1839 -0.12075
-0.0022811 -0.0063526 0.00067443 0.0029881
-0.00059167 -1.265e-06 -0.00031439 -0.00020282 0.00023303 0.00011379 -0.0022331 -0.006136
0.26329 -0.0092905 -8.4691e-05 -0.0019568
-0.001129 0.00036848 0.00071076 9.5231e-05 -0.00076714 -0.0014552 0.00074063 0.0032363
8.5822e-05 -0.0022385 0.31489 -0.20256
3800000000 0.30598 -0.11273 -0.0023788 0.00055533 0.00080755 0.0040109 -0.0011256 -0.0015521
0.001254 0.00081098 -0.00085411 0.00058892
-0.0023851 0.00058791 0.085785 -0.15336 -0.0021992 -0.0048492 -5.5502e-05 0.00010781
-0.00084296 -0.0004447 0.0010673 2.0343e-05
0.00088639 0.0039712 -0.0022875 -0.0048116 0.32499 -0.085328 -0.0006302 0.00030991
0.0010825 -0.00035807 -0.00079815 -0.00043682
-0.0011596 -0.0015396 -2.1665e-05 0.0001468 -0.0007043 0.00028878 0.17397 -0.14577
-0.0032567 -0.0045736 0.0013899 0.0015543
0.0012834 0.00072578 -0.00087922 -0.00053435 0.00081472 2.9484e-05 -0.0032122 -0.0047383
0.27572 -0.050559 0.0012771 -0.00082791
-0.00095295 0.00037692 0.0010077 8.1834e-06 -0.00079919 -0.00066254 0.0014601 0.0013787
0.0013952 -0.00080433 0.30599 -0.24327
3860000000 0.29489 -0.14436 -0.0010175 0.0013498 0.0025617 0.0019957 -0.0020028 0.0012093
0.00077787 -0.0011172 -0.00037064 0.0014016
-0.0010507 0.0012969 0.066513 -0.16281 -0.0033973 -0.0048786 0.00062013 -0.00073918
-0.00086174 0.0013187 0.00055117 -0.0011469
0.0026005 0.0019203 -0.0034471 -0.0048409 0.30563 -0.12507 -0.00099405 0.0009209
0.00056007 -0.00043894 -0.00081281 -0.00010173
-0.0019983 0.0012748 0.00060783 -0.00075135 -0.00094851 0.00084567 0.14612 -0.16076
-0.0031034 -0.0047975 0.0019797 0.0012995
0.00075281 -0.00096515 -0.00093268 0.0013635 0.00058547 -0.00074499 -0.0033372 -0.0045662
0.27137 -0.081939 -2.6794e-05 -0.0023433
-0.00029396 0.0015287 0.00061125 -0.0012033 -0.00080334 -7.6201e-05 0.0021091 0.001465
-5.0698e-05 -0.0023309 0.28357 -0.28158
3920000000 0.28018 -0.18449 0.0014655 0.000375 0.0039237 0.0023493 -4.5145e-05 0.00094729
0.00037533 -2.3092e-05 0.00084158 2.7026e-05
0.0014608 0.00039762 0.0391 -0.17879 -0.0048983 -0.0031136 -0.00048879 -6.5903e-05
0.00046105 0.00034315 -0.00040042 -0.0002515
0.0039417 0.0022912 -0.0048978 -0.0030817 0.29877 -0.15868 0.00016659 0.0012223
0.0013803 -0.0011237 -0.00062103 -0.0003348
-1.9804e-05 0.00098492 -0.00048285 -5.7013e-05 0.00016163 0.0012799 0.12571 -0.17134
-0.0047166 -0.0038953 0.0022244 -0.0006145
0.00037048 0.00020541 0.00050683 0.00038779 0.0013588 -0.0010794 -0.0043556 -0.0040134
0.26203 -0.13153 0.00072703 -0.0023031
0.00074064 -5.8462e-05 -0.00050864 -0.0002847 -0.00062231 -5.1793e-05 0.0022067 -0.00076479
0.00073013 -0.0022191 0.26131 -0.30832
3980000000 0.25221 -0.22018 0.0019498 -0.0026575 0.0050048 -0.00051797 0.00011804 0.0010451
0.0010986 -0.0017484 -4.4852e-05 0.00010869
0.0019239 -0.0026845 0.016694 -0.19201 -0.0054589 -0.0011487 0.00083058 0.00041633
0.00042596 0.00015822 4.2936e-05 -0.00096969
0.0050238 -0.00059726 -0.0055066 -0.0010358 0.26957 -0.18879 0.001585 0.00015423
-0.0013248 -0.001396 -0.00057304 -0.00080379
0.00011061 0.00098987 0.00084305 0.00039863 0.0015496 0.00014529 0.089876 -0.1929
-0.0047064 -0.0038027 0.0013265 -0.00078536
0.001148 -0.0018405 0.00039225 0.00023926 -0.0011489 -0.0010208 -0.0051546 -0.0036765
0.24858 -0.16087 0.00087405 -0.004819
0.00010315 0.0001253 2.082e-05 -0.0010416 -0.00060571 -0.00094668 0.0014176 -0.00070132
0.0010429 -0.00481 0.22752 -0.34651
4040000000 0.22488 -0.24535 -0.00027795 -0.0038824 0.0032999 -0.0031289 0.00023398 0.00018916
-0.00039802 -0.0011115 0.00066443 0.00022363
-0.00025954 -0.0038743 -0.0087665 -0.19915 -0.0046417 0.00035541 0.00018667 -0.0010146
4.8329e-05 0.00016841 -0.0010895 -0.00018969
0.0032817 -0.0031425 -0.0046787 0.00037963 0.24717 -0.22209 0.00017249 -0.00027312
-0.00057988 -6.6266e-05 -0.0012675 0.00020891
0.0002663 0.00019745 0.00010419 -0.0010107 0.00021487 -0.00029547 0.0678 -0.18765
-0.006943 -0.0016762 0.0017934 -0.00050359
-0.0003049 -0.00093596 5.7026e-05 0.00019587 -0.00083382 -0.00014409 -0.0066435 -0.0016074
0.23464 -0.19405 -0.0027384 -0.0037126
0.00062414 0.00033207 -0.0011088 -0.00014777 -0.001319 0.00027643 0.0016072 -0.00083883
-0.0026481 -0.0037213 0.18985 -0.36398
4100000000 0.19488 -0.26866 -0.0030676 -0.0029652 0.0008067 -0.003601 -0.00029747 3.8549e-05
0.00022191 -0.0019059 0.00065742 0.00027775
-0.0030664 -0.0029343 -0.034473 -0.20191 -0.0045037 0.00094432 -0.00017002 -0.00031582
0.00069124 0.00031073 -0.00060963 0.00019362
0.00078621 -0.0036331 -0.0045 0.0010251 0.22497 -0.24821 0.00018143 -0.00030067
-0.00063561 -0.00043055 -0.0013018 0.00037877
-0.00026101 3.548e-05 -0.000159 -0.00033117 0.00017996 -0.00029635 0.03449 -0.20094
-0.0060909 0.0007748 0.00082464 -0.0013473
0.00017201 -0.0019601 0.00083757 0.00024231 -0.00061382 -0.00037969 -0.0062911 0.0006583
0.21646 -0.21877 -0.0021881 -0.0046716
0.00074689 0.00040023 -0.00054081 0.00011773 -0.0013203 0.00032509 0.00090669 -0.0012941
-0.0022687 -0.0045676 0.15653 -0.39091
4160000000 0.16604 -0.28578 -0.0036164 -0.0021421 -0.00026377 -0.0030419 0.00066845 -0.00019575
-0.003776 -0.00064145 0.0012093 -0.00076209
-0.0036073 -0.0021216 -0.059872 -0.19771 -0.0047286 0.0025334 -0.00038126 -0.00032029
0.00037154 -0.00055553 -0.0010415 0.00022163
-0.00033475 -0.0030269 -0.0046944 0.0025558 0.19259 -0.26287 0.00033751 -0.00035918
-0.0012853 -0.00027239 -0.0010254 0.00084419
0.00064852 -0.0001643 -0.00044179 -0.00029128 0.00032502 -0.00026993 0.010346 -0.18843
-0.0056759 0.001671 0.0012363 -0.0019561
-0.0037661 -0.00048154 0.00036997 -0.0003206 -0.00089218 -0.00038906 -0.0055382 0.0020067
0.18161 -0.25237 -0.004921 -0.003009
0.0011153 -0.0010453 -0.0010044 0.0002517 -0.0011788 0.0010103 0.0012055 -0.0021617
-0.004887 -0.0029605 0.10706 -0.39888
4220000000 0.13757 -0.30188 -0.0047529 8.6786e-05 0.00016048 -0.0035478 -0.00030602 -0.00023878
-0.00071944 0.00134 0.00035892 -0.0014664
-0.0047824 6.8537e-05 -0.095817 -0.18752 -0.0024547 0.003166 -0.00020108 -8.2813e-05
0.0002361 -9.1957e-05 -0.00079134 0.0012512
0.00012013 -0.0035369 -0.0024329 0.0032246 0.16342 -0.28964 0.00013248 4.2202e-05
0.00037485 -0.00011934 -9.3802e-06 0.0014532
-0.00028786 -0.00024979 -0.00018293 -6.9568e-05 5.049e-05 -1.217e-05 -0.013556 -0.18667
-0.0043428 0.002301 -0.00025963 -0.0025486
-0.00076535 0.0011945 0.00023687 -0.00014681 0.00022838 0.00013022 -0.0043316 0.0019777
0.16596 -0.27479 -0.0045076 -0.0025269
0.00034523 -0.0013591 -0.00076798 0.0012369 -6.7387e-05 0.00099406 -0.00029515 -0.0024354
-0.0045587 -0.002559 0.079335 -0.41272
4280000000 0.10603 -0.31076 -0.0027565 0.0020127 -0.0018577 -0.0043565 -0.00020078 0.00072146
-0.00013232 0.0010179 -0.00075717 -0.00020941
-0.0027678 0.0019795 -0.12125 -0.19183 -0.0027437 0.0030504 -0.00084119 -0.00038512
7.8934e-05 0.0002145 0.0006407 0.00062471
-0.0018705 -0.0042953 -0.0027033 0.0030651 0.13295 -0.29664 0.00070698 -0.00021511
-0.0010594 0.0011929 -0.00040658 0.00055789
-0.00028253 0.00077957 -0.00084977 -0.00039492 0.00072877 -0.00012963 -0.051077 -0.17155
-0.0049963 0.0022611 -0.00027929 -0.0019315
-0.00038709 0.0011232 0.00012482 0.00028106 -0.0007252 0.00096938 -0.0051382 0.0026688
0.11616 -0.29366 -0.0065807 -0.00043613
-0.00074863 -0.00029516 0.00065278 0.00053821 -0.00038452 0.00074095 -0.00029622 -0.0020125
-0.0065311 -0.00050617 0.028829 -0.41732
4340000000 0.078702 -0.3192 -0.001579 0.0019306 -0.0025508 -0.0015574 0.00011566 0.00063794
-1.0647e-05 0.00063616 -0.00038877 -0.00081555
-0.0016161 0.0019243 -0.14171 -0.16574 -0.001992 0.0039991 -0.00014798 0.00061132
-0.00017316 -0.00015282 0.00052012 0.00047298
-0.0025723 -0.0014819 -0.001976 0.0040469 0.096831 -0.31383 -0.00034488 -0.0008219
0.00041814 0.00080391 0.00073938 0.0019246
0.00019612 0.00059496 -0.00012419 0.00064833 -0.00042916 -0.00090568 -0.068632 -0.16914
-0.0045663 0.0038016 -0.0015324 -0.0026551
-3.5683e-06 0.00043488 -0.00012891 -0.00025494 9.4105e-05 0.00098031 -0.0042689 0.0036772
0.089391 -0.31782 -0.0049301 0.0018819
-0.00049719 -0.00064474 0.00057964 0.00056942 0.00077285 0.0018142 -0.0016531 -0.0024542
-0.0049315 0.0017616 -0.0047478 -0.41103
4400000000 0.047607 -0.32432 -0.00062473 0.0012451 -0.002789 -0.0014638 0.00095365 0.0013243
-0.00011763 0.00059814 -2.0231e-05 -0.00052972
-0.00065603 0.001207 -0.17076 -0.15553 -0.0012015 0.0041722 -0.00052651 0.00042826
2.9545e-05 -0.00035204 0.00063123 0.00024118
-0.0028085 -0.0014891 -0.0011488 0.0041778 0.067165 -0.3192 -0.00016007 -0.00024099
0.00029376 0.00016512 0.00087273 0.0013579
0.00089908 0.0013058 -0.00052717 0.00043672 -0.00010718 -0.00016376 -0.093337 -0.1561
-0.0031375 0.0050388 -0.0022812 -0.00127
-0.00018782 0.00063519 4.7072e-05 -0.00035737 0.00055038 0.00011134 -0.003373 0.0050354
0.055837 -0.3275 -0.004693 0.0014222
-9.7069e-05 -0.00056852 0.00059672 0.00012144 0.00090207 0.0014619 -0.0020463 -0.0013362
-0.004603 0.0015541 -0.051156 -0.4156
4460000000 0.012608 -0.32415 -0.00089767 9.7115e-05 -0.0039863 -0.00067423 0.0012882 -0.00072356
-0.00053094 0.0014521 -0.00092262 -0.00041154
-0.00090385 6.4751e-05 -0.19207 -0.12565 -0.00045379 0.0044146 -0.00031925 0.00071969
-0.00025749 -0.00037848 0.00041317 -0.00061904
-0.0040088 -0.00065698 -0.00039746 0.0044166 0.042264 -0.3263 -0.00040233 -0.00050886
0.00051017 0.00046306 0.0020491 0.00058378
0.0013744 -0.00068593 -0.00030692 0.00071997 -0.00035544 -0.00046835 -0.10662 -0.13461
-0.0018891 0.0062586 -0.0021331 -0.0010238
-0.00033852 0.0014911 -0.00031519 -0.0005232 0.00032669 0.00040502 -0.0018386 0.0064219
0.019601 -0.32069 -0.0043492 0.0032013
-0.0009025 -0.00040074 0.0004429 -0.00057678 0.0020356 0.00061763 -0.0023072 -0.0010278
-0.0042591 0.0032389 -0.090317 -0.39652
4520000000 -0.011904 -0.3251 -0.00062867 -0.00037201 -0.0037405 0.00032437 0.00066984 -0.00014114
0.0019265 3.3396e-05 -0.00064487 0.00090873
-0.00061921 -0.0003417 -0.21649 -0.10863 0.00076135 0.0047287 0.00057668 0.0008395
-0.0003012 -7.1741e-05 8.4198e-05 -0.00010843
-0.003695 0.00037111 0.00086126 0.0047263 0.011389 -0.32382 -0.0011047 0.00043623
0.00052123 -0.0006381 0.0018619 -0.00068757
0.00061515 -0.00015465 0.00058019 0.00084382 -0.0010944 0.00053565 -0.12436 -0.12537
-0.00043707 0.0060329 -0.0032349 -0.00031961
0.0018574 -9.2805e-05 -0.00028504 6.7375e-05 0.00066038 -0.0004451 -0.00029821 0.0059524
-0.02881 -0.33141 -0.002817 0.0033739
-0.00062583 0.0010992 0.0001538 -0.00021064 0.001734 -0.00074473 -0.0031404 -0.00036829
-0.0028683 0.0032439 -0.11935 -0.39519
4580000000 -0.049904 -0.31772 -0.0014175 -0.00035011 -0.0027448 0.0025159 0.00078116 -0.00031315
0.00024529 -8.8384e-05 -0.00077021 0.00068487
-0.0014253 -0.00034263 -0.23475 -0.082182 0.00089096 0.0041048 0.0006145 -0.00010602
-6.8106e-05 0.00033305 0.00014345 -0.00018765
-0.0026998 0.0025222 0.00090652 0.0040652 -0.020821 -0.3208 -0.00028488 0.00043574
-0.00013939 2.2008e-05 0.0016028 -0.0010958
0.0007802 -0.00029477 0.000642 -0.00012158 -0.00027641 0.00044705 -0.135 -0.10047
0.0018396 0.0052862 -0.0026013 0.0011862
0.00027052 -5.96e-05 -7.1551e-05 0.00021303 -0.00021769 5.5547e-05 0.0018045 0.005449
-0.054559 -0.33533 -0.0020993 0.0037825
-0.00074398 0.00072468 7.5084e-05 -0.00011845 0.0017823 -0.0011788 -0.002647 0.0010331
-0.0022025 0.0039905 -0.16473 -0.36469
4640000000 -0.075517 -0.31111 -0.0022921 -0.0015353 -0.0031943 0.0025924 0.00057055 -0.0013675
0.0016294 -0.00036373 2.982e-05 0.001095
-0.0022927 -0.0015039 -0.24531 -0.054539 0.0016553 0.0040479 0.0007077 0.00020506
-0.00038915 0.00037711 0.00011083 -0.00072229
-0.0031452 0.0026295 0.0017286 0.0040134 -0.044565 -0.31526 0.00036857 0.00078005
0.0013153 3.4198e-05 7.5701e-05 -0.0022691
0.00052967 -0.0014371 0.00070754 0.00022188 0.00031029 0.00086108 -0.14013 -0.086051
0.0033425 0.0037803 -0.0025285 0.0017597
0.0015414 -0.00042666 -0.00034028 0.00039742 0.0013998 0.00020465 0.0034722 0.0037167
-0.087243 -0.31783 -0.0026899 0.0039614
0.00017677 0.00102 9.0452e-05 -0.00075405 0.00012435 -0.0022592 -0.0024074 0.0019216
-0.002429 0.0037589 -0.18345 -0.35481
4700000000 -0.10326 -0.30615 -0.0039436 -0.0001263 -0.001475 0.0046041 -0.0010188 -0.00092989
0.0010062 -0.00055428 0.0010529 0.00067229
-0.0039308 -0.00013067 -0.25704 -0.035529 0.0028582 0.004074 0.000446 -0.00040835
0.0003077 0.00046404 -6.011e-05 -0.00014768
-0.0013953 0.00459 0.0029053 0.0040101 -0.075905 -0.30927 -0.00023717 0.00063358
0.00031733 -0.00038043 -0.0001258 -0.0014293
-0.00095771 -0.00092228 0.00047816 -0.00041441 -0.0001949 0.0005361 -0.15725 -0.065355
0.0033076 0.0019158 -0.0013793 0.0025061
0.00095471 -0.00056212 0.0003802 0.00054965 0.00037735 -0.00050207 0.0031122 0.0018925
-0.1259 -0.30894 -0.00091088 0.0042364
0.0010826 0.00071906 -0.00019433 -9.6631e-05 -0.00015124 -0.0014108 -0.0013892 0.0024338
-0.0013129 0.0043982 -0.22667 -0.32543
4760000000 -0.13297 -0.29105 -0.004763 0.0010963 0.00048957 0.0048699 -0.00072157 -0.0006103
0.00046723 -0.0010032 0.0010658 -0.00044388
-0.0047722 0.001097 -0.25227 0.0070153 0.0033018 0.0030114 1.6318e-05 -0.00063811
0.00033907 0.00016281 -1.0565e-05 -0.00015606
0.00056913 0.004854 0.0033357 0.002975 -0.10615 -0.29467 0.00075243 0.00034266
0.00092572 -0.00029004 -0.0014317 -0.00080181
-0.00074946 -0.00055282 -3.7817e-05 -0.00067512 0.00071673 0.00042778 -0.15114 -0.048736
0.0021197 0.0011981 -0.00062818 0.00276
0.00045407 -0.0010936 0.00039661 0.00010008 0.00087811 -0.00017606 0.00224 0.0013458
-0.1586 -0.29026 -0.00056822 0.0042021
0.00099235 -0.00037644 3.2227e-05 -0.00016922 -0.001377 -0.00082835 -0.0006465 0.0027795
-0.0002336 0.0042185 -0.23835 -0.30328
4820000000 -0.16 -0.27727 -0.0051751 0.002664 0.0017777 0.0031617 -0.00093301 -0.00035094
0.00042402 -0.00095078 0.000176 -0.00042215
-0.0051894 0.0026452 -0.26371 0.029206 0.0043498 0.0030255 -0.00010486 -0.0003644
0.00025324 -0.00010601 -0.00021011 -0.00046747
0.0018367 0.0030734 0.0043956 0.0029481 -0.13365 -0.29017 0.00048455 -0.00030361
0.00026159 -0.00071446 -0.00080121 -0.00035459
-0.00090908 -0.00033965 -6.6043e-05 -0.00036457 0.00050276 -0.0003702 -0.16629 -0.031112
0.0018076 0.00019151 6.5303e-05 0.0030306
0.0004743 -0.00092746 0.00029245 -6.1426e-05 0.00026398 -0.00082928 0.0017585 1.5878e-05
-0.19561 -0.27241 3.7234e-05 0.0038374
0.00014941 -0.00043254 -0.00026241 -0.00043612 -0.00087671 -0.0002103 0.00021096 0.00296
-0.00014079 0.0036762 -0.27519 -0.27323
4880000000 -0.19124 -0.25723 -0.0043581 0.0046593 0.0022271 0.0029465 -0.0012516 0.00015198
-0.00093536 -0.00098471 0.00029851 -0.00012909
-0.0043723 0.0046308 -0.25505 0.070816 0.0047613 0.0016159 -0.00031371 -0.00019069
-0.00019588 0.00017832 -0.0002428 0.00019342
0.0022698 0.0029279 0.0047836 0.0015718 -0.15188 -0.27723 0.00040758 -0.00044636
-0.00053261 -0.0012767 -0.00041365 9.1437e-05
-0.0012985 0.00016531 -0.00033331 -0.00016557 0.0003721 -0.00035319 -0.15958 -0.012493
0.00070576 -0.00010561 0.0011094 0.0024218
-0.00090534 -0.0010374 -0.00012142 0.00011083 -0.00036798 -0.0012555 0.00071912 3.8863e-05
-0.22466 -0.25579 0.00062783 0.0031423
0.0002805 -0.00019108 -0.00027079 0.00017769 -0.0004813 6.3422e-05 0.0010954 0.0023855
0.00061963 0.0035495 -0.28702 -0.24337
4940000000 -0.21209 -0.2394 -0.0029796 0.0067536 0.0030222 0.00098138 -0.00027564 0.00073596
-0.001009 -0.0006006 -8.5991e-05 -0.00070377
-0.0029851 0.0067496 -0.26641 0.096412 0.0056619 0.001047 -0.00010046 -9.0723e-05
0.00026151 -0.00029558 -0.00022938 0.00017022
0.0030185 0.00095787 0.0056739 0.0009208 -0.17232 -0.25376 0.00012553 -0.00043629
-0.00066205 -0.00014711 -0.00054257 -7.0012e-05
-0.00024228 0.000711 -9.1463e-05 -9.1811e-05 0.00019929 -0.00047416 -0.16685 -0.0030095
4.1578e-05 0.00059846 0.001911 0.0018078
-0.0009881 -0.00049126 0.00036026 -0.00021547 -0.0008368 -0.00013697 6.7038e-05 0.00051901
-0.24678 -0.22603 9.5154e-05 0.0032748
-6.9359e-05 -0.00068131 -0.00021227 0.00017052 -0.00051307 -0.00010117 0.0018105 0.0018615
0.0002722 0.003027 -0.31037 -0.21715
5000000000 -0.23266 -0.21491 8.774e-06 0.0073934 0.003025 0.0017315 -0.00017296 0.00067332
-0.00044498 0.00069012 -0.00021163 -0.0006682
-1.887e-05 0.0073937 -0.25261 0.11398 0.0057605 -0.00077274 -0.00027661 -0.00010314
-7.2336e-05 -0.00052528 -0.00011874 -2.9023e-05
0.0030185 0.001606 0.0057527 -0.00083939 -0.20213 -0.23876 -0.00049748 -0.00080886
-0.00047657 -0.00011885 -0.00041614 -0.00012585
-0.0001593 0.00062513 -0.00028266 -0.00010488 -0.00052292 -0.00074086 -0.1612 0.021118
-0.00050982 0.0016357 0.002366 0.0012639
-0.00042847 0.00055543 -0.00011709 -0.00052818 -0.00042063 -0.00032593 -0.00064063 0.0017227
-0.27397 -0.20385 0.00073481 0.0039787
-0.00014467 -0.0007277 -0.00017715 -9.1027e-06 -0.00039967 -0.00016953 0.0025076 0.0010763
0.00057834 0.0040934 -0.32245 -0.18261
5060000000 -0.25348 -0.18702 0.0020689 0.0070272 0.0029446 -0.00036513 0.00018247 0.00057074
-0.00038223 -0.00010016 -0.00034096 -0.00018119
0.0020361 0.0070154 -0.23479 0.15069 0.0050374 -0.0019687 1.8706e-05 0.00016779
-0.00041847 4.8372e-05 -0.00035046 0.0002462
0.0030209 -0.00043915 0.0050567 -0.0020656 -0.21609 -0.2172 -0.00048706 0.0002977
-0.00099859 3.9955e-05 -0.0010016 0.00017108
0.00021378 0.00058113 1.1814e-05 0.00017887 -0.00044142 0.00034747 -0.16267 0.028528
0.00026387 0.0029613 0.0018391 0.00052116
-0.00036202 -7.78e-05 -0.00041711 5.916e-05 -0.00092409 9.4606e-05 0.0003539 0.0029551
-0.28446 -0.1725 0.0016855 0.0030755
-0.00051005 -5.3149e-05 -0.0002744 0.00024488 -0.0011884 0.00020523 0.0017291 0.00064586
0.0018728 0.0032055 -0.33441 -0.15415
5120000000 -0.26923 -0.16169 0.0034775 0.0059204 0.0029307 -0.00043796 0.00034581 0.00071161
-0.00013447 0.00080337 -0.0004531 0.00010881
0.0034742 0.0059231 -0.22911 0.17714 0.0048145 -0.0027366 8.3568e-05 0.00018823
-8.4689e-05 -4.162e-05 -6.4169e-05 0.00020232
0.0028552 -0.00042101 0.0047769 -0.002766 -0.23003 -0.202 -1.6173e-05 0.00013907
-7.3282e-05 0.0010925 -0.0011883 0.00085706
0.00034333 0.0006725 5.7772e-05 0.00019768 -9.0185e-05 0.00021089 -0.15885 0.054608
0.0018316 0.0031789 0.0024323 0.00035719
-0.00013199 0.00073571 -6.8763e-05 -2.8839e-05 -0.00012829 0.0010625 0.0018124 0.0030686
-0.29733 -0.13929 0.0017565 0.0033696
-0.00034367 -2.1601e-05 -3.2326e-05 0.00019014 -0.0010391 0.00080979 0.0025858 0.00033907
0.0015712 0.0033391 -0.34699 -0.11983
5180000000 -0.28503 -0.13127 0.0050485 0.0048442 0.0034902 -0.0011353 0.00023627 0.00053971
-0.00012629 0.00041209 -0.00051683 0.00033218
0.0050143 0.004857 -0.20641 0.19994 0.0040963 -0.00385 -0.0003584 -0.00020103
-8.827e-05 -0.00015608 -0.00017248 0.00016721
0.0034588 -0.0011724 0.0040503 -0.0039417 -0.24062 -0.16526 -0.00038929 0.0005998
5.9535e-05 -3.4407e-05 -0.00022189 0.00083703
0.00023978 0.00059007 -0.0003486 -0.00021194 -0.00036903 0.00064048 -0.158 0.06437
0.0030372 0.0033712 0.0022993 -0.00078792
-0.00018618 0.00040256 -0.00011765 -0.00021187 -6.3016e-05 -7.0966e-05 0.0031397 0.003508
-0.30834 -0.096415 0.0029243 0.0032072
-0.00056205 0.00037281 -9.7848e-05 0.00017658 -0.00031932 0.00088793 0.0021717 -0.00077546
0.0030031 0.0032533 -0.34908 -0.087636
5240000000 -0.29327 -0.10414 0.0052603 0.0035084 0.0027826 -0.0029425 0.0007009 -5.4725e-05
-0.00030886 1.9409e-05 -2.6099e-05 0.00056382
0.0052625 0.0035055 -0.19443 0.23707 0.0029448 -0.0046925 2.8249e-06 9.6723e-05
-0.00027785 0.00010724 0.00027158 0.00036474
0.002731 -0.0029929 0.0028793 -0.0047547 -0.25743 -0.1405 0.00037174 0.00031039
-0.0003309 0.00061906 6.1165e-05 0.0012453
0.00069216 -3.7023e-05 -7.793e-06 8.7072e-05 0.00034171 0.00031389 -0.15827 0.084909
0.0038675 0.0020331 0.0016072 -0.0011692
-0.00029302 2.7667e-05 -0.00022409 9.6262e-05 -0.00034194 0.00052149 0.0038349 0.0018854
-0.32101 -0.056667 0.0035467 0.0028772
6.1192e-06 0.00064209 0.00031574 0.00041474 8.5036e-05 0.0011822 0.0016827 -0.0012049
0.003534 0.0027794 -0.35549 -0.05492
5300000000 -0.29831 -0.073747 0.006236 0.0019036 0.0015689 -0.0033236 0.00010972 -0.00027772
0.00041821 0.00077069 7.1764e-05 0.00025072
0.0062204 0.0019436 -0.18643 0.24162 0.0020444 -0.0052832 -0.00011113 0.00019503
8.1727e-05 0.0002786 0.00028065 0.00034321
0.0015323 -0.0033009 0.0020158 -0.0053339 -0.27337 -0.11487 0.00031921 -0.00019427
0.00028333 0.00047809 0.00048994 0.00074622
6.8219e-05 -0.000313 -0.00010753 0.00019157 0.00028472 -0.00016679 -0.15079 0.094247
0.0050981 0.0013542 0.0013293 -0.0016313
0.00047044 0.00074479 6.9172e-05 0.00030961 0.00024201 0.000584 0.0050607 0.0013457
-0.33203 -0.030381 0.0038217 0.0021154
0.00014229 0.00019681 0.00030885 0.00028849 0.00057761 0.00066753 0.0013539 -0.0016344
0.0037992 0.0022162 -0.35097 -0.018982
5360000000 -0.29798 -0.03666 0.0061201 0.00056201 0.0001634 -0.003665 0.0003563 -6.4554e-05
0.0001703 0.00027849 0.00060104 -8.7256e-05
0.0061313 0.0005571 -0.14913 0.26307 0.00081148 -0.005401 8.3904e-05 0.00026597
-0.00019021 1.1201e-05 0.00051847 -0.00017269
0.00016076 -0.0036765 0.00069239 -0.0054113 -0.27183 -0.088211 0.00045714 0.00042383
0.00025104 0.00045544 0.00069302 0.00044517
0.00037226 -5.6229e-05 8.3594e-05 0.00023942 0.00048492 0.00033576 -0.14881 0.11204
0.0055312 -0.00077332 0.00049711 -0.0019696
0.00020789 0.00039326 -0.00010241 7.5558e-05 0.00017217 0.00039559 0.0056221 -0.00081373
-0.32499 0.0081812 0.0047574 0.0020291
0.00056078 -2.9364e-05 0.0005676 -0.0002221 0.00067419 0.00059858 0.00044826 -0.001949
0.0047776 0.0019705 -0.34866 0.0095411
5420000000 -0.30056 -0.013527 0.0061285 -0.0012866 -0.00056694 -0.0034753 -4.7185e-05 -0.00018933
0.00086483 0.00041488 0.00036184 -0.00012914
0.0061188 -0.0012782 -0.13005 0.28973 0.00024735 -0.0055287 4.8178e-05 0.00010012
0.00014883 0.00015502 0.00024038 -8.3849e-05
-0.00062723 -0.0034385 0.00015169 -0.0055489 -0.28761 -0.054892 -0.00021325 -0.00060185
0.0010019 0.00024846 0.00091117 1.1128e-05
-7.5665e-05 -0.00020386 4.9308e-05 0.00012882 -0.00024278 -0.00053124 -0.13739 0.12678
0.0046917 -0.0022082 0.00024185 -0.0016792
0.00078608 0.00031921 6.8103e-05 0.00010559 0.0010687 0.00022095 0.0045861 -0.0021488
-0.32972 0.036855 0.0052591 0.00067386
0.00033063 -0.00018706 0.00025192 -6.5884e-05 0.00089972 -6.327e-05 0.00020977 -0.0016794
0.0052261 0.00069592 -0.34096 0.051131
5480000000 -0.29252 0.022811 0.0049416 -0.002118 -0.0017907 -0.002848 0.00038525 -1.7977e-05
0.00093145 -0.00034382 -4.2194e-05 -0.00014822
0.004942 -0.002088 -0.11543 0.29744 -0.0015425 -0.0058831 2.5386e-05 0.00023254
6.6652e-06 -4.2933e-05 0.00023573 -0.00020228
-0.0018167 -0.0028005 -0.0016108 -0.0058521 -0.29207 -0.032461 -0.0002476 0.00025853
0.00064856 -0.00034284 0.0009551 3.2311e-05
0.00039295 -3.2017e-05 3.114e-05 0.00019686 -0.00022491 0.00018618 -0.13094 0.13774
0.0037918 -0.00329 -0.0002459 -0.0019672
0.00093964 -0.00031623 0.00011409 -1.8671e-06 0.00070728 -0.00036011 0.0037888 -0.003451
-0.31879 0.06446 0.0046285 -9.5395e-06
-0.00013199 -0.00022946 0.00020141 -0.00024565 0.00094765 0.00010535 -0.00019287 -0.0019262
0.0046795 0.00010509 -0.3319 0.073198
5540000000 -0.28856 0.047898 0.004149 -0.0026768 -0.0025032 -0.0019563 0.00031612 -0.00037053
0.00013539 -0.00016919 -0.00027241 7.7399e-05
0.004137 -0.0026773 -0.074354 0.31458 -0.0026988 -0.0052476 0.00045877 0.00011781
5.12e-05 -0.00012645 -7.294e-05 -0.00037019
-0.0025865 -0.0019387 -0.0028029 -0.0051986 -0.29102 -0.011284 0.00015494 -0.00020204
0.00041237 -0.00020896 0.00028243 -0.00041014
0.00032065 -0.0003571 0.00046745 0.00010142 0.00015552 -0.00019491 -0.1193 0.15903
0.0025868 -0.0039028 -0.0010752 -0.0017088
0.00014087 -0.0001635 3.3498e-05 -0.0002072 0.00038075 -0.00025102 0.0025018 -0.0039233
-0.3036 0.098944 0.0049376 -0.0011718
-0.00028554 0.00010017 -3.5418e-05 -0.00034775 0.0004299 -0.00041317 -0.0011605 -0.0018035
0.0049781 -0.0013796 -0.32388 0.11405
5600000000 -0.27724 0.07579 0.0033656 -0.0037325 -0.0024819 -0.0018113 0.00027944 -0.00032119
0.00035054 -0.00030635 0.00012352 0.00045333
0.003366 -0.0037221 -0.071733 0.32843 -0.0039501 -0.0047238 6.9793e-05 -0.00018432
-9.3481e-05 -4.3934e-05 -0.00017553 -0.00028098
-0.0025348 -0.0017819 -0.0040488 -0.0046641 -0.28994 0.020524 -3.7074e-05 9.5445e-05
0.00013005 -0.00060341 0.00056402 -0.00066178
0.00030478 -0.00031075 7.0768e-05 -0.00017837 -1.5584e-05 4.7553e-05 -0.11166 0.1584
0.0016562 -0.003672 -0.00085107 -0.0011726
0.00036018 -0.00037417 -6.3595e-05 3.8774e-05 0.00014825 -0.00058098 0.0017435 -0.0035459
-0.29482 0.12803 0.0045903 -0.0017407
0.00022167 0.0005067 -0.00024718 -0.00025772 0.00029598 -0.00057698 -0.00091424 -0.0010249
0.0044394 -0.0015055 -0.30218 0.12852
5660000000 -0.26572 0.098176 0.0031055 -0.0037803 -0.0035398 -0.00054387 -0.0003507 -0.00071976
-0.00014878 -0.00062811 0.00029404 -0.00017409
0.0031293 -0.0037784 -0.030246 0.31979 -0.0045867 -0.0028608 -1.7911e-05 -0.00014374
0.00014377 5.2919e-05 -8.4349e-05 -0.00012592
-0.003542 -0.00050139 -0.0046533 -0.0027876 -0.29027 0.044313 -0.00011904 0.00015403
-0.00059986 -0.0003493 8.1887e-05 -0.0011567
-0.00037175 -0.00075188 -9.5983e-06 -0.00014048 -0.00013583 0.00014933 -0.096286 0.17839
0.00069367 -0.0039517 -0.0015439 -0.0008635
-0.00015808 -0.00065882 0.00013916 1.5571e-05 -0.00066668 -0.00034732 0.00062516 -0.0041065
-0.27905 0.15509 0.0040515 -0.0024992
0.00023512 -0.00027865 -8.8994e-05 -9.5785e-05 0.00023725 -0.0012037 -0.0014276 -0.00095221
0.0042663 -0.0025197 -0.29332 0.16491
5720000000 -0.25046 0.11932 0.0025893 -0.0043264 -0.0029176 0.00085853 -0.00044828 -0.00028023
-0.0004176 -0.00014867 -7.94e-05 -0.00033355
0.0026037 -0.0043313 -0.0021351 0.34497 -0.0055365 -0.0024839 0.00010239 -6.9277e-05
-0.00028674 8.563e-05 -0.00027593 0.00021091
-0.0028758 0.00090567 -0.0055935 -0.0023928 -0.28635 0.074975 0.00019403 4.4353e-05
0.00019854 0.00032144 -0.00020078 -1.6781e-06
-0.00043168 -0.00026068 9.3783e-05 -5.2429e-05 0.0002453 3.2802e-05 -0.080178 0.1802
-4.2334e-05 -0.0037704 -0.0014269 -0.00048456
-0.00042622 -0.00015374 -0.00027918 8.1642e-05 0.00023511 0.00038186 -0.00010391 -0.0037395
-0.26777 0.18119 0.0041809 -0.0038661
-4.6255e-05 -0.00022981 -0.00023499 0.00019702 -0.00013727 -4.2386e-05 -0.0014853 -0.00037366
0.0039115 -0.0037989 -0.26232 0.18229
5780000000 -0.23412 0.13684 0.0013276 -0.004904 -0.0023707 0.0013198 -0.00071061 0.00012951
-0.00034466 -0.00033821 -0.00013412 -0.00030707
0.0013574 -0.0049235 0.011369 0.33968 -0.0059153 -0.00057237 2.8966e-05 -0.00023047
9.0864e-05 5.5087e-06 -8.7051e-05 -0.00016139
-0.0023412 0.0013536 -0.0059085 -0.00048556 -0.28279 0.091814 -3.0576e-05 -0.00015144
0.00020308 3.7306e-05 -0.00044418 -0.00055267
-0.00072543 0.00012503 -1.5832e-05 -0.00022308 -3.766e-05 -0.0001274 -0.071185 0.19622
-0.00025257 -0.0032181 -0.001398 -4.824e-05
-0.00040018 -0.00032951 7.1351e-05 5.8864e-05 0.00026913 4.1284e-05 -0.00019432 -0.0032971
-0.25695 0.20255 0.0025628 -0.0037759
-0.00010716 -0.00028546 -6.3689e-05 -0.00016031 -0.00037749 -0.0004359 -0.0013668 -7.3597e-05
0.0027727 -0.0035886 -0.25356 0.20421
5840000000 -0.22016 0.15787 -3.6757e-05 -0.005461 -0.0020317 0.0011714 -7.7672e-05 0.00026863
-0.00029811 0.00019654 -0.00037265 -0.00040208
-3.0505e-05 -0.0054485 0.047249 0.34261 -0.0058665 0.00044914 -0.0002082 1.8991e-05
0.00019387 -9.7217e-05 -6.831e-05 0.00031006
-0.0020461 0.0011832 -0.005815 0.00057985 -0.27596 0.116 -0.00031096 -3.8322e-05
-0.00014683 -0.00073045 -0.00056172 -0.00011789
-8.7134e-05 0.00025894 -0.00022138 2.5853e-05 -0.00032256 8.0972e-06 -0.048352 0.19896
-0.00079086 -0.0036331 -0.0013634 0.00027917
-0.00024252 0.00019605 0.00013717 -7.4035e-05 -0.00017614 -0.00074336 -0.0008812 -0.0036492
-0.23975 0.21115 0.0022487 -0.0040711
-0.00037987 -0.00042999 -2.1606e-05 0.00022561 -0.00044756 -0.00021307 -0.0013318 0.00037043
0.0021634 -0.0043396 -0.21706 0.22852
5900000000 -0.20619 0.1698 -0.0020281 -0.0053833 -0.0020411 0.00246 -0.00014898 5.1439e-05
0.00016759 -0.00013186 -9.2109e-05 0.00041638
-0.0020428 -0.0054057 0.067392 0.34203 -0.005116 0.0020053 1.0673e-05 -2.8153e-05
1.09e-05 -0.00022722 -9.0617e-05 -7.1217e-05
-0.0020006 0.0024886 -0.0050791 0.002115 -0.25995 0.13133 -4.1127e-05 -0.00011856
-0.00052574 -0.00047896 -0.00065859 -2.6959e-06
-9.2651e-05 7.1472e-05 -2.1826e-06 -4.0972e-05 -5.8333e-05 -0.00011901 -0.041117 0.20943
-0.0013602 -0.0034795 -0.0011636 0.00025074
0.00015668 -6.685e-05 -1.6596e-07 -0.00024795 -0.0004403 -0.00039837 -0.0012629 -0.0034981
-0.21369 0.22578 0.0017629 -0.0056628
0.00011551 0.00029237 -5.9566e-05 -5.6068e-05 -0.00069924 1.0494e-05 -0.0011024 0.0001318
0.0017325 -0.0052305 -0.20268 0.23754
5960000000 -0.18566 0.18301 -0.0030994 -0.0038545 -0.00076318 0.0025899 -0.00012933 0.00013104
-0.00010159 0.00013416 -0.00012732 8.7196e-06
-0.0030922 -0.0038623 0.094126 0.34069 -0.0042097 0.0022931 -0.00017308 1.5681e-05
-3.2685e-05 0.0001316 5.0176e-05 0.00020313
-0.00068323 0.002602 -0.0041553 0.0023995 -0.24406 0.15739 -1.6275e-05 -0.00011161
-0.00040302 0.00011642 -0.00037167 -0.00019469
-0.00015418 0.00012444 -0.00019968 2.8374e-05 -1.4959e-05 -0.00011346 -0.022362 0.21782
-0.0021253 -0.0031597 -0.0011173 0.0010161
-0.00017186 0.0001687 -9.2051e-05 0.0001223 -0.00046923 -3.2279e-05 -0.0021987 -0.0032007
-0.19301 0.2405 -0.00015903 -0.0049368
-0.00023423 0.00011001 6.9196e-05 0.00019506 -0.00033741 -0.00014554 -0.0011672 0.0010612
8.1262e-05 -0.0052828 -0.17353 0.26455
6020000000 -0.16748 0.19823 -0.0038461 -0.0028469 -0.00017736 0.0030301 -7.909e-05 0.00052418
-0.0002901 0.00036993 2.8643e-05 0.00032631
-0.003828 -0.0028737 0.12215 0.33181 -0.004631 0.0033401 -8.2341e-05 0.00016232
-0.00014897 6.1859e-05 -0.00014541 0.0001756
-0.00013392 0.0030304 -0.0045872 0.003438 -0.22443 0.16931 -0.00035324 0.00030198
-0.00072727 2.9423e-05 -0.00044775 0.00054333
-4.772e-05 0.00054012 -6.8233e-05 0.00017168 -0.00030258 0.00031612 -0.016012 0.21311
-0.0029323 -0.0030172 -0.00057097 0.00066431
-0.00024653 0.00040488 -0.00010518 0.00015015 -0.00067337 0.00014255 -0.0028886 -0.0029142
-0.16406 0.2532 -0.00028063 -0.0049081
7.1256e-05 0.00028296 -0.00016314 0.00019426 -0.00053476 0.00058014 -0.00057421 0.00076966
-0.00063148 -0.0047248 -0.14619 0.26309
6080000000 -0.14702 0.20669 -0.0040652 -0.00078043 0.0012779 0.0028499 4.5999e-05 0.00013369
0.00017663 0.00016526 0.00021606 0.00017422
-0.0040472 -0.0007761 0.14356 0.3323 -0.0029451 0.0046894 -8.1156e-05 -3.506e-05
0.00012432 0.0001042 3.928e-05 0.00033073
0.0013014 0.0028402 -0.0028543 0.0047687 -0.20624 0.19612 0.00036296 0.00010024
-0.00013356 0.00075367 -0.00032657 0.00033892
6.9493e-05 9.7653e-05 -7.9409e-05 -5.132e-05 0.00032447 0.00011745 0.0008049 0.2214
-0.0040963 -0.0020081 -0.00098887 0.00099922
0.00016467 0.00020818 8.0367e-06 5.792e-05 -0.00024193 0.00062316 -0.0041563 -0.0021056
-0.13555 0.27086 -0.0016427 -0.0052151
0.00019572 0.00013358 0.00011544 0.0003734 -0.00024294 0.0002686 -0.00088219 0.0010035
-0.001299 -0.0053504 -0.1246 0.28451
6140000000 -0.12976 0.21973 -0.0035512 -0.00047132 0.0016767 0.0020807 6.3652e-05 2.7101e-06
8.1836e-05 -0.00017043 0.00045238 -0.00025885
-0.0035515 -0.00047 0.17028 0.31311 -0.002143 0.0053052 5.3756e-05 3.25e-05
0.00031787 -2.2531e-05 0.00030337 4.1509e-05
0.0017108 0.0020455 -0.0020246 0.005335 -0.1826 0.21513 0.00037032 -2.4701e-05
4.7959e-05 0.00065595 -9.743e-06 0.00058336
8.0047e-05 5.0562e-06 6.8397e-05 4.9439e-05 0.00035021 -7.3521e-05 0.013558 0.2121
-0.0046208 -0.00095908 -0.00035422 0.0015032
2.5802e-05 -0.00016503 0.00036918 1.3444e-05 9.263e-05 0.00059783 -0.0047537 -0.00083858
-0.11532 0.28997 -0.0030501 -0.0040642
0.00043726 -0.00021967 0.00032237 1.7548e-05 -5.4778e-05 0.00062714 -0.00044939 0.001445
-0.0032544 -0.004192 -0.085148 0.28262
6200000000 -0.11419 0.22508 -0.0029924 -0.00013834 0.0022694 0.0012384 3.8624e-05 0.00034635
-0.0002464 0.00016307 -0.00024416 -0.00023891
-0.0029702 -0.00014812 0.19809 0.31117 -0.00079996 0.0052468 3.1177e-05 0.00016378
-4.6046e-06 1.2389e-05 2.1628e-05 0.0001109
0.0023109 0.0011845 -0.0006754 0.0052657 -0.16303 0.22898 6.0205e-05 -0.00028543
0.00050407 0.00018841 0.00025587 0.000269
5.4688e-05 0.00035086 2.5823e-05 0.00018265 4.5474e-05 -0.00026868 0.026818 0.22051
-0.0044786 0.00051206 0.00011171 0.0011642
-0.00026095 0.00016873 -3.1067e-05 -3.2979e-05 0.0005835 0.00017492 -0.0044678 0.0005817
-0.10308 0.29546 -0.0039912 -0.0033827
-0.00021072 -0.00027429 8.9561e-05 0.00014932 0.0002288 0.00013987 0.00012316 0.0013533
-0.0039162 -0.0032197 -0.072439 0.29194
6260000000 -0.099013 0.23791 -0.0030735 0.00091024 0.002145 0.00052233 0.00036499 -0.00013464
8.0846e-05 0.00021123 1.4112e-05 -3.247e-05
-0.0030595 0.00089611 0.21544 0.2958 2.3286e-05 0.0053572 2.6989e-05 -5.601e-05
-8.3886e-05 -0.00011838 0.00032469 4.2482e-05
0.0021904 0.00046842 0.00012025 0.0053819 -0.14012 0.25022 7.3911e-05 -4.6509e-05
0.00034643 -0.0001626 0.00021346 0.00015218
0.00032843 -0.00016017 2.1537e-05 -8.7535e-05 6.6167e-05 -4.2963e-05 0.043008 0.21565
-0.0040211 0.0017648 0.00052876 0.0014006
6.399e-05 0.00020659 1.9477e-05 -0.00010244 0.00020557 -0.00022281 -0.0040626 0.0017671
-0.074307 0.29689 -0.0043437 -0.0024174
-1.9028e-05 -9.0913e-05 0.00026703 9.6199e-05 0.00025797 0.00013738 0.00056047 0.0011824
-0.0042226 -0.0028214 -0.026792 0.29253
6320000000 -0.082664 0.23982 -0.0024808 0.001557 0.0021514 -0.00047828 3.48e-05 4.3691e-05
-0.00058555 0.0003909 -0.00028946 0.00027623
-0.0024802 0.0015296 0.24066 0.28568 0.0019657 0.0055315 5.9077e-05 7.2177e-06
9.8578e-07 -0.00012698 0.00016261 -9.7332e-05
0.0021702 -0.00049612 0.0020846 0.0055055 -0.12237 0.25877 -0.00022388 -0.00026375
0.0003706 -0.00015023 0.00034068 0.00021279
7.0173e-05 7.3902e-05 7.1642e-05 4.8516e-05 -0.00023664 -0.00026578 0.041679 0.21657
-0.0035407 0.0021059 0.0008767 0.00078081
-0.00050469 0.00052776 -1.8913e-05 -0.00016791 0.00036133 -8.7168e-06 -0.0035511 0.0022115
-0.050909 0.30675 -0.0046245 -0.0013482
-0.00027716 0.00035821 0.00013761 -0.00011643 0.00040198 0.00023562 0.00075051 0.00085663
-0.0047653 -0.00094792 -0.016336 0.28934
6380000000 -0.062927 0.24697 -0.0017856 0.0019812 0.0017056 -0.00050368 -2.9484e-05 -4.2009e-05
0.00025593 0.00021512 0.00013591 0.00019911
-0.0017884 0.0019689 0.25705 0.26624 0.0031241 0.0041658 -0.00016893 -6.574e-05
-0.00023779 -0.00016192 -0.00015904 -0.00030716
0.0016917 -0.00052296 0.0032421 0.0041371 -0.094084 0.27464 -0.00015514 0.00016987
0.00057951 -0.00014182 0.00055847 0.0001973
-5.596e-05 -7.3328e-05 -0.00017475 -7.7382e-05 -0.00013418 0.00014613 0.06273 0.20716
-0.0026793 0.0032825 0.00082506 0.00070003
0.00018991 0.0002148 -0.00020876 -0.00016722 0.00044045 -0.00022336 -0.0026053 0.003321
-0.030155 0.29878 -0.004869 0.00026406
0.00012848 6.1522e-05 -0.00019797 -0.00026021 0.00062305 5.7827e-05 0.00094919 0.00069587
-0.004713 0.00010883 0.023857 0.29264
6440000000 -0.040064 0.25727 -0.00078268 0.0023851 0.0016697 -0.00080592 0.00035137 -0.00011707
0.00024119 -0.00037837 -0.00028953 -0.00037101
-0.00079118 0.0023621 0.2775 0.25174 0.0033787 0.0028779 0.00010829 -1.4615e-05
-5.8426e-05 1.0986e-05 -0.00020196 -0.0003407
0.0016368 -0.0008536 0.003427 0.0028134 -0.076621 0.28855 -0.00021031 0.0002805
-0.0004475 -0.00020041 0.00058279 -0.00032239
0.00035383 -0.000142 0.00013275 1.3439e-05 -0.00021175 0.00028786 0.065003 0.20298
-0.0016404 0.0037618 0.0010776 0.00079102
0.00022293 -0.00046665 -8.7903e-05 5.6271e-05 -0.00039937 -2.7143e-05 -0.0015914 0.0037058
0.012742 0.30296 -0.0043753 0.0016343
-0.00024281 -0.00018548 -0.00015928 -0.00031086 0.00059694 -0.00041544 0.0010335 0.00078293
-0.0047461 0.0016409 0.035598 0.27621
6500000000 -0.021656 0.25679 -9.7928e-05 0.0019787 0.0012969 -0.0010135 0.00018427 -5.5555e-05
0.00012667 7.7583e-05 -5.3e-06 0.00025745
-0.00011984 0.0019797 0.30206 0.22431 0.0037198 0.002407 0.00012198 4.6053e-06
0.00020726 0.0001054 0.00026642 -2.6635e-05
0.0012929 -0.0010537 0.0037633 0.0023168 -0.065119 0.28579 0.00010836 -3.9509e-05
0.00011898 4.9973e-05 -0.00024465 -0.00043319
0.00018437 -6.9722e-05 0.00010385 2.2893e-05 9.1293e-05 -2.225e-05 0.088729 0.19781
-0.00027751 0.003766 0.0010692 0.00036411
8.6023e-05 8.1526e-05 0.00016578 0.00012098 0.00014726 -7.8866e-05 -0.00031024 0.0038115
0.033394 0.30618 -0.0031622 0.002395
-4.2751e-05 0.00017943 0.00023433 -2.4555e-05 -0.00014069 -0.00042998 0.0010605 0.0002862
-0.0028634 0.0026664 0.071815 0.27712
