# Supplementary material for: Early Detection of Alzheimer’s Disease via Machine Learning-Based Microwave Sensing: An Experimental Validation
Source: Sensors (Basel). 2025 Apr 25;25(9):2718. doi: 10.3390/s25092718 (PMC12074295; doi:10.3390/s25092718)
Supplement: Supplementary file 1 [file sensors-25-02718-s001.zip › measurements_paper_sensors/26 febbraio - PART1/set4 H/CSF_H_m8.s6p]

!Keysight Technologies,M9804A,MY58100912,A.14.10.03
!Date: Thursday, April 27, 2023 10:28:33
!Correction: S11(C  6-Port  ) 
!S12(C  6-Port  ) 
!S13(C  6-Port  ) 
!S14(C  6-Port  ) 
!S15(C  6-Port  ) 
!S16(C  6-Port  ) 
!S21(C  6-Port  ) 
!S22(C  6-Port  ) 
!S23(C  6-Port  ) 
!S24(C  6-Port  ) 
!S25(C  6-Port  ) 
!S26(C  6-Port  ) 
!S31(C  6-Port  ) 
!S32(C  6-Port  ) 
!S33(C  6-Port  ) 
!S34(C  6-Port  ) 
!S35(C  6-Port  ) 
!S36(C  6-Port  ) 
!S41(C  6-Port  ) 
!S42(C  6-Port  ) 
!S43(C  6-Port  ) 
!S44(C  6-Port  ) 
!S45(C  6-Port  ) 
!S46(C  6-Port  ) 
!S51(C  6-Port  ) 
!S52(C  6-Port  ) 
!S53(C  6-Port  ) 
!S54(C  6-Port  ) 
!S55(C  6-Port  ) 
!S56(C  6-Port  ) 
!S61(C  6-Port  ) 
!S62(C  6-Port  ) 
!S63(C  6-Port  ) 
!S64(C  6-Port  ) 
!S65(C  6-Port  ) 
!S66(C  6-Port  ) 
!S6P File: Measurement: :
# Hz S  RI   R 50
500000000 -0.3272 -0.053947 -0.010988 -0.00053734 -0.0079273 0.012191 -0.0036924 0.013168
0.011245 0.0053562 -0.002993 0.0097925
-0.011029 -0.00058225 -0.40923 -0.069474 0.0075041 -0.011208 0.0011987 0.012523
0.0078826 0.0027743 0.0020991 0.013517
-0.0077749 0.012144 0.00754 -0.011298 -0.25488 0.19439 0.0067451 0.0032561
-0.00061116 0.0090485 0.002215 0.010941
-0.0039456 0.013226 0.0010007 0.012284 0.0068298 0.0033939 -0.32882 0.044715
-0.019827 -0.005433 0.01479 0.027592
0.011275 0.0051084 0.0078865 0.0032469 -0.00061655 0.0085786 -0.020031 -0.0049784
-0.25641 -0.15991 -0.02818 0.0067371
-0.0039564 0.010458 0.0013168 0.014016 0.0022563 0.011797 0.015232 0.028822
-0.027637 0.0060445 -0.25931 -0.14312
560000000 -0.31321 0.10837 -0.022274 -0.066187 0.00093453 0.012822 0.0048913 0.011242
0.010162 0.0039658 0.010866 0.0082838
-0.022314 -0.066158 -0.37029 0.0941 -0.041529 -0.03837 0.013034 0.0030759
-0.013666 -0.0034737 0.0043205 0.00071371
0.00096775 0.012991 -0.041823 -0.038267 -0.17896 0.2434 0.0003973 -0.0050062
0.017646 0.0032634 0.0071778 -0.0065725
0.0048074 0.011072 0.01373 0.0032353 2.6749e-05 -0.0050979 -0.30548 0.13618
0.0024197 -0.021235 0.0061781 -0.020639
0.010387 0.003468 -0.012641 -0.0042904 0.017108 0.0040315 0.0033372 -0.021618
-0.30064 0.017308 0.0076278 -0.049357
0.0096859 0.0076569 0.0046913 -0.00012777 0.0081488 -0.0062849 0.0053628 -0.021382
0.0057335 -0.046834 -0.32505 0.0048609
620000000 -0.27101 0.086931 -0.023456 0.009384 0.0036192 0.0087072 0.0086177 -0.0036411
0.011296 -0.0023271 0.00076797 -0.0027251
-0.023431 0.0092699 -0.3992 0.040361 -0.019399 0.00095576 -0.0012101 -0.0017981
0.011018 -0.00629 0.0016352 -0.0034526
0.0035382 0.0087474 -0.019418 0.0009875 -0.15264 0.25174 -0.00080687 -0.0043891
-0.0036023 -0.0028909 0.0088565 -0.0036892
0.0077949 -0.0036569 -0.0013836 -0.0019014 -0.00074329 -0.0045253 -0.26292 0.14477
-0.040301 -0.017674 0.011948 0.029376
0.01342 -0.0024936 0.011597 -0.0061446 -0.00399 -0.0030333 -0.040169 -0.017086
-0.22987 -0.018253 -0.038873 0.013578
8.3268e-05 -0.0025129 0.0011851 -0.0036196 0.0085098 -0.0026804 0.014109 0.029133
-0.042328 0.014506 -0.24163 -0.03619
680000000 -0.23683 0.17821 -0.026346 -0.014349 0.0046616 0.0051886 0.0013004 -0.0067399
-0.0020837 -0.011421 0.0054929 -0.0061404
-0.02631 -0.014391 -0.38879 0.14275 -0.032267 -0.0010555 -0.0017165 -0.00016912
-0.0023231 -0.0094077 -0.0010212 -0.0012391
0.0046569 0.0051233 -0.03233 -0.00098054 -0.10589 0.27502 -0.0009072 -0.00029997
-0.0017966 0.00029828 -0.0028844 -0.0088297
0.0013046 -0.0069416 -0.0018262 -0.00038496 -0.00099048 -0.00035132 -0.21965 0.19862
-0.024818 -0.0055289 -0.008008 -0.012086
-0.002973 -0.010791 -0.0023167 -0.0094434 -0.0017339 0.00023967 -0.02541 -0.0057531
-0.26897 0.081524 -0.0067539 -0.0049245
0.005534 -0.006618 -0.00070755 -0.0013587 -0.0029738 -0.00879 -0.0087977 -0.011882
-0.0065865 -0.0058211 -0.26057 0.075052
740000000 -0.1906 0.17058 -0.04038 0.026952 0.013095 -0.0045901 0.00027376 -0.0041825
-0.0047061 -0.0015447 -0.0057809 0.002538
-0.040395 0.026829 -0.33513 0.16144 -0.035929 0.034002 4.5942e-05 -0.0067471
-0.013111 0.0071046 -0.00071783 -0.0066773
0.013078 -0.0044796 -0.035747 0.033948 -0.072068 0.27522 -0.0019107 0.0032764
-0.002216 -0.0047997 -0.0013577 0.0011777
0.00030303 -0.0040551 -6.6954e-06 -0.0065878 -0.0019657 0.0032318 -0.20129 0.20489
-0.041437 -0.0053631 0.022971 0.016957
-0.0051685 -0.0020436 -0.011295 0.0074836 -0.002606 -0.0050096 -0.040749 -0.0047666
-0.17715 0.10214 -0.04088 0.0012246
-0.0058797 0.0021608 -0.0010893 -0.0064785 -0.0016417 0.0013557 0.022824 0.016618
-0.040594 0.0020756 -0.25012 0.077184
800000000 -0.16335 0.21625 -0.022354 0.016453 0.0053325 -0.0098445 -0.0040677 -0.0022307
-0.004604 0.0024702 0.004411 0.00114
-0.022325 0.016449 -0.34251 0.23294 -0.008171 0.034288 -0.0021576 0.0020408
-0.00099991 0.0028546 0.00079576 0.0055626
0.0052448 -0.00982 -0.0080162 0.03435 -0.034164 0.30132 0.00067538 0.0014115
0.00018919 0.0035632 -0.0017558 0.0010702
-0.0040753 -0.0023832 -0.0022169 0.0022522 0.0006679 0.0013139 -0.17249 0.23403
-0.027425 0.015525 0.014399 -0.0097546
-0.004548 0.0019318 -0.00082274 0.0024375 0.00015168 0.0036853 -0.027373 0.015733
-0.2098 0.1327 -0.016132 0.019823
0.0044247 0.0011843 0.0010299 0.0057642 -0.0017849 0.00079374 0.015086 -0.010392
-0.016845 0.020863 -0.25069 0.13014
860000000 -0.12758 0.23749 -0.01753 0.030674 -0.0033703 -0.0097047 -0.0017436 0.00040784
0.0037207 0.0049688 -0.00381 -0.0035357
-0.017528 0.030645 -0.2937 0.27726 0.0080595 0.033827 0.0004076 0.0020358
0.0035772 0.00066027 0.0035915 2.7068e-05
-0.0034056 -0.0097172 0.0081435 0.03388 0.015367 0.31114 -0.00027852 -0.00017908
0.0025543 -0.0011416 0.0014068 0.0040936
-0.001644 0.00034649 0.00030767 0.0020472 -0.00030589 -0.00012557 -0.13373 0.24523
-0.016046 0.020253 -0.0069164 -0.009942
0.0040823 0.0047673 0.0039078 0.0009914 0.0024791 -0.0013062 -0.016116 0.019896
-0.15512 0.17778 -0.021502 0.017003
-0.0036373 -0.0030843 0.0036202 -0.00010013 0.0016352 0.0039819 -0.0067757 -0.0091388
-0.021994 0.016634 -0.19629 0.17722
920000000 -0.10473 0.26021 0.0050262 0.039099 -0.0088689 -0.0041577 -0.001804 0.0018448
0.0010555 0.0015388 0.0030424 -0.00096908
0.0050027 0.039066 -0.26699 0.29813 0.028185 0.022402 0.0015837 0.0011174
0.0072193 3.1074e-05 0.004063 -0.0029236
-0.0088648 -0.0041381 0.028268 0.022334 0.061466 0.31236 0.0018716 3.2981e-05
0.00080731 -0.00016988 0.0011187 -0.0014449
-0.0018665 0.0017423 0.001574 0.0011636 0.0018828 -8.2657e-06 -0.10993 0.26095
-0.008418 0.030693 0.004474 -0.0062238
0.00082341 0.0013847 0.0065345 -4.9143e-05 0.0010436 -0.00024326 -0.0081896 0.030928
-0.14092 0.18347 -0.00091529 0.027284
0.0029675 -0.0010193 0.0044477 -0.0027296 0.0011716 -0.0013964 0.0042338 -0.0060588
-0.0012162 0.02707 -0.20831 0.18859
980000000 -0.058383 0.28274 0.017413 0.02989 -0.0088132 0.0045839 0.0018192 0.0035098
0.003558 -0.001395 -0.0034765 -0.0030232
0.017392 0.029927 -0.21489 0.33554 0.032927 0.004761 0.0019539 -6.3371e-05
0.0016014 -0.0057052 -0.0003761 -0.0028426
-0.0088184 0.0046245 0.032955 0.0046891 0.10811 0.3078 0.00059773 -0.0011565
0.00048865 -0.0018412 0.0015687 -0.0003849
0.0017977 0.0034723 0.0019217 -5.2029e-05 0.00057008 -0.0011468 -0.070553 0.27285
0.010455 0.02838 -0.0091675 -0.007518
0.0037954 -0.0015424 0.0017233 -0.0058583 0.00047018 -0.0018261 0.010516 0.028425
-0.10694 0.21048 0.0070615 0.018084
-0.0035751 -0.0030241 -0.00073365 -0.0026781 0.001563 -0.00033181 -0.0090805 -0.0078319
0.0071095 0.018325 -0.16639 0.23972
1040000000 -0.016486 0.29035 0.033187 0.018742 -0.00084579 0.0071317 0.0022869 0.00069199
0.00022525 -0.0037033 -5.0182e-05 -0.0015997
0.033161 0.018788 -0.17898 0.34807 0.029257 -0.014645 0.0015967 -0.0018595
-0.0019626 -0.0025914 -0.0010059 -0.0029283
-0.00079182 0.0070899 0.029277 -0.01476 0.15511 0.29363 -0.00051294 -0.0015053
-0.0015424 -0.0010842 -0.00065056 -0.0012362
0.0022295 0.00064801 0.0015253 -0.0018337 -0.00052964 -0.0015043 -0.042202 0.28106
0.020886 0.016267 -0.0014404 0.0012866
0.00032804 -0.0037237 -0.0019734 -0.0026404 -0.0015364 -0.0011488 0.020973 0.016559
-0.073857 0.21508 0.014286 0.017528
-0.00021912 -0.0014459 -0.001197 -0.0030351 -0.00068935 -0.0011524 -0.0014679 0.0010949
0.014282 0.017419 -0.14487 0.25898
1100000000 0.027641 0.30073 0.036231 -0.0039164 0.0033386 0.0037251 0.0023232 -0.00096547
-0.0022008 -0.002821 -0.0039899 -0.00016169
0.036223 -0.0038703 -0.13683 0.36769 0.015077 -0.027574 -2.9854e-05 -0.0018064
-0.0034302 -0.0008577 -0.0036957 -0.00064862
0.0033912 0.0037114 0.014997 -0.027636 0.20067 0.27436 -0.0017983 0.00018393
-0.0017611 0.00063817 -0.0010815 -0.00050089
0.0023081 -0.0010296 -4.7172e-05 -0.0018747 -0.001801 0.00016904 -0.0021478 0.28578
0.024959 0.0027944 -0.0020383 -0.00064735
-0.0022546 -0.0026644 -0.0032943 -0.00075275 -0.0016594 0.00055871 0.024838 0.0025874
-0.053796 0.22719 0.019831 0.0074176
-0.0040224 -0.00035767 -0.00368 -0.0007988 -0.0011492 -0.00047727 -0.0022714 -0.00047713
0.019685 0.0073044 -0.10091 0.29253
1160000000 0.07985 0.29727 0.024307 -0.020484 0.0030517 -0.00082489 -0.00020902 -0.0021491
-0.0039466 -0.00080211 -0.0011195 0.0040869
0.02431 -0.020462 -0.091585 0.37228 -0.0037528 -0.028593 -0.0015986 -0.0014969
-0.002565 0.002366 -0.0016657 0.0018283
0.0030684 -0.00086568 -0.0038562 -0.028598 0.24506 0.24419 -0.00072284 0.0015991
-0.00046403 0.0016294 -0.00093667 0.00035454
-0.00027361 -0.0021787 -0.0015445 -0.0015529 -0.00071474 0.0016175 0.038772 0.28196
0.020417 -0.012212 -0.0038704 0.0046485
-0.0040282 -0.00074922 -0.0027083 0.002393 -0.00048947 0.00174 0.020357 -0.012107
-0.017667 0.23396 0.017368 -0.0016716
-0.00092217 0.004435 -0.0014759 0.0020013 -0.00084516 0.0001745 -0.0038207 0.004431
0.017325 -0.0017125 -0.051381 0.29622
1220000000 0.12316 0.28664 0.010978 -0.029986 -0.001434 -0.0013475 0.00012777 -0.00095091
-0.0025028 0.0021012 0.0011763 0.0018965
0.010995 -0.029954 -0.04895 0.38529 -0.016635 -0.020915 -0.0026411 0.00038617
-0.00015681 0.0028578 -0.00087841 0.0019958
-0.0014578 -0.0013537 -0.016732 -0.020835 0.28401 0.2051 0.00071684 0.0016604
0.00050911 0.0011251 0.00018706 0.00060666
0.00015781 -0.00095949 -0.0026048 0.00039112 0.00072052 0.001636 0.07789 0.27183
0.0095425 -0.018306 0.001735 0.0011316
-0.0024132 0.00223 -8.3311e-05 0.0029137 0.00051574 0.0011657 0.0095261 -0.01832
0.006722 0.23954 0.012726 -0.012985
0.0011519 0.0018252 -0.00098559 0.002018 0.0001762 0.0007077 0.0017021 0.0010442
0.012751 -0.013079 -0.022973 0.31413
1280000000 0.17355 0.26746 -0.0076068 -0.028575 -0.0020121 0.0019825 -0.00092461 -0.0019411
-0.00069352 0.0030728 0.0025897 0.0012427
-0.0075922 -0.028547 -0.0026916 0.37795 -0.02354 -0.0081664 -0.0010901 0.0014176
0.0016725 0.0018918 0.00062877 0.0020282
-0.0020008 0.0019995 -0.023624 -0.008089 0.31543 0.16258 0.0014365 9.4496e-05
0.0010196 0.00029687 0.00023756 0.00037928
-0.00095862 -0.0019096 -0.0010781 0.0014603 0.0014796 6.4582e-05 0.11441 0.25494
-0.00025725 -0.020163 -0.00093021 0.0003139
-0.00077458 0.0030385 0.001623 0.0018312 0.0009837 0.00032062 -0.00048512 -0.020151
0.043389 0.24202 0.0019153 -0.015311
0.0026013 0.0014362 0.00063828 0.0020374 0.00038705 0.0003679 -0.00083986 0.0003367
0.0018785 -0.015193 0.025151 0.31872
1340000000 0.21129 0.23351 -0.017149 -0.019177 0.00027105 0.0043336 -0.0016783 -0.00078631
0.0014613 0.0025294 0.0018537 -0.001322
-0.017122 -0.019172 0.036675 0.37035 -0.02088 0.0042728 -0.00029539 0.0021492
0.0018558 0.00093321 0.0011846 0.00087148
0.00028846 0.0043398 -0.020871 0.0043936 0.33897 0.1137 0.0010877 -0.00081809
0.00056801 -0.00044541 0.00020072 0.0001831
-0.001679 -0.00081144 -0.00033095 0.0021374 0.0010641 -0.00079937 0.14686 0.23236
-0.0095775 -0.016869 0.00050594 0.0010454
0.0015182 0.0025501 0.0019192 0.0009406 0.00060744 -0.00050428 -0.0095817 -0.01686
0.073383 0.234 -0.0043578 -0.013138
0.00177 -0.001494 0.0012747 0.00082085 0.00012623 0.00023506 0.00048614 0.00097245
-0.0042327 -0.013117 0.063335 0.31434
1400000000 0.24433 0.19676 -0.023304 -0.0079682 0.0047838 0.003202 -0.0020945 0.00054417
0.002369 0.00091919 0.00042148 -0.0013435
-0.023276 -0.0079713 0.073615 0.35907 -0.014419 0.012174 0.0013791 0.0016508
0.0014465 -0.00060118 0.0011701 0.00024088
0.0047759 0.0031885 -0.014385 0.012261 0.35204 0.059414 0.00022829 -0.0014691
0.00019673 -0.00025372 0.00037933 0.00020523
-0.0020695 0.00047228 0.0014069 0.001604 0.00025115 -0.001482 0.17426 0.20305
-0.015487 -0.0099772 -0.0010221 0.00028001
0.0023369 0.00087744 0.0013696 -0.00062664 0.0001621 -0.00028358 -0.015546 -0.009945
0.10551 0.22816 -0.010171 -0.0083639
0.00050544 -0.0013532 0.0011322 0.00022155 0.00044406 0.00028451 -0.00095469 0.00029663
-0.010167 -0.008412 0.10817 0.30617
1460000000 0.26867 0.1537 -0.020415 0.0044708 0.0052052 -0.0014861 -0.0016166 0.0016062
0.0020715 -0.00040366 -0.00010698 -0.00096129
-0.020402 0.0044456 0.10901 0.33821 -0.0057205 0.014993 0.0019775 0.00027763
0.0010657 -0.0014307 0.0013142 -0.0005076
0.0051848 -0.0015162 -0.0056583 0.015028 0.359 0.0040642 -0.0010377 -0.0014974
0.00018848 -0.0002594 0.00065766 -0.00033447
-0.0016547 0.0016333 0.0019488 0.00027746 -0.0010486 -0.0014729 0.19997 0.174
-0.016837 -0.0031678 -0.00062612 0.0024513
0.0020612 -0.00042744 0.0010984 -0.001487 0.00021933 -0.00029709 -0.016906 -0.0030402
0.13545 0.21239 -0.011765 -0.0023106
-0.00022721 -0.00099134 0.0013121 -0.00046559 0.00061682 -0.00030384 -0.00059797 0.0025446
-0.011791 -0.0022908 0.14237 0.28616
1520000000 0.28089 0.11158 -0.01502 0.0098784 0.0032605 -0.0037919 3.6716e-05 0.002597
0.0020469 -0.0017415 -0.0010644 -0.0002288
-0.015014 0.009851 0.143 0.32396 0.0017532 0.012545 0.00187 -0.00088101
0.00011815 -0.0012213 0.00037237 -0.0010367
0.0032285 -0.003808 0.0018341 0.012567 0.35082 -0.054359 -0.0011205 -0.00054533
0.00051307 -0.00081667 0.00011177 -8.5436e-05
6.6488e-05 0.0026067 0.0018942 -0.00094088 -0.0010867 -0.0005413 0.2214 0.13572
-0.016088 0.0030175 0.0017625 0.0021856
0.0020802 -0.001699 9.7998e-05 -0.0012403 0.0005217 -0.00078858 -0.016104 0.0030481
0.16241 0.19707 -0.011404 0.0016406
-0.0010924 -0.00023429 0.00033602 -0.001015 0.00014013 -0.00013526 0.0018242 0.0020878
-0.011356 0.0016595 0.17593 0.26713
1580000000 0.29108 0.06682 -0.0085325 0.013413 -0.00093433 -0.0045062 0.0014996 0.0020615
-7.7604e-05 -0.0021431 -0.00032855 0.00034101
-0.0085397 0.013405 0.17091 0.3006 0.0051597 0.007695 0.00058864 -0.0018216
-0.00070529 -0.0012064 -0.00016287 -0.00076997
-0.0009457 -0.0045169 0.0051848 0.0076676 0.3292 -0.11093 -0.0017415 0.00047465
-0.00035732 -0.0011222 0.00023826 -0.00063746
0.0014865 0.0020404 0.00057407 -0.0018465 -0.0017335 0.00046684 0.23402 0.098126
-0.012692 0.0084006 0.0026704 0.00077446
-0.00011122 -0.0021208 -0.00066881 -0.0011986 -0.00033318 -0.0011878 -0.012669 0.0084129
0.18605 0.17921 -0.008936 0.0073651
-0.00041009 0.00039603 -0.00018445 -0.00077285 0.00021031 -0.00053286 0.0027153 0.00077812
-0.0089004 0.0073275 0.20941 0.2428
1640000000 0.29432 0.024847 -0.0017684 0.012418 -0.0026002 -0.0022258 0.0029118 0.0010552
-0.00049368 -0.0016934 -0.00020946 0.00059958
-0.001769 0.012406 0.20217 0.27539 0.0055477 0.0029345 -0.00080341 -0.0019742
-0.0011515 -0.00043032 -0.00047625 -0.00070804
-0.0025949 -0.0022256 0.0055791 0.0028977 0.29958 -0.16139 -0.00089788 0.0016684
-0.0010215 -0.00092617 -0.00010879 -0.00045727
0.0029253 0.001037 -0.00080984 -0.0019852 -0.0009211 0.001626 0.24627 0.050042
-0.0083253 0.010279 0.0026744 -0.0010969
-0.00051069 -0.0016964 -0.0011587 -0.0004271 -0.0010624 -0.00093475 -0.0082772 0.010348
0.20855 0.15291 -0.00423 0.0090938
-0.00027618 0.00053521 -0.00048038 -0.00071492 -0.00010648 -0.00046291 0.0027157 -0.0010668
-0.0042323 0.0091354 0.23657 0.21161
1700000000 0.28642 -0.020071 0.0018714 0.0098241 -0.0031172 0.00027515 0.0031425 -0.0012752
-0.0021504 -0.00083066 0.00052901 0.00045559
0.0018517 0.0098198 0.21994 0.24442 0.0033083 0.00020271 -0.0017228 -0.00058688
-0.00094744 0.00018997 -0.00088044 -0.00050156
-0.0031414 0.00027451 0.0033353 0.00015593 0.25363 -0.19952 0.00040566 0.0018333
-0.0020479 -9.0155e-05 -0.00022065 -0.00072509
0.0031661 -0.0013176 -0.0017041 -0.00057074 0.00044256 0.0018513 0.24253 0.00203
-0.0047884 0.011285 0.0015241 -0.0021279
-0.0021693 -0.00078387 -0.00098136 0.00019641 -0.0020631 -9.1133e-05 -0.0047213 0.011304
0.2254 0.13201 5.3774e-05 0.0091323
0.0005912 0.00044194 -0.00082725 -0.0004413 -0.0002937 -0.00079528 0.0014673 -0.0022375
6.9605e-05 0.0091987 0.25344 0.17843
1760000000 0.27611 -0.068438 0.0044592 0.0065864 -0.0019487 0.00083656 0.0012072 -0.0036223
-0.0016305 0.0006047 0.0003018 -0.00055887
0.0044569 0.0065737 0.24782 0.20497 0.00090417 -0.0014281 -0.0013311 0.00035839
-0.0010117 0.001152 -0.00056204 0.00037453
-0.0019574 0.00085274 0.00087037 -0.0014296 0.20474 -0.23062 0.0014187 0.0013132
-0.0012069 0.0016106 -0.0011838 -0.0006386
0.0012185 -0.0036028 -0.0013317 0.00039205 0.0014321 0.0012727 0.23546 -0.047454
-0.00072453 0.010545 -0.00029523 -0.0025641
-0.001583 0.00055964 -0.00097771 0.0011385 -0.001158 0.0016279 -0.00081378 0.010584
0.24027 0.098035 0.0038224 0.0065824
0.00033846 -0.00052699 -0.00058556 0.00032846 -0.0011889 -0.00065139 -0.0001647 -0.0024561
0.0037671 0.006553 0.26765 0.14094
1820000000 0.25117 -0.10672 0.0048299 0.0028584 -1.469e-05 0.0020553 -0.0010285 -0.0032114
-0.0012785 0.0011913 -0.00012291 -9.6988e-06
0.0048253 0.002849 0.25795 0.17406 -0.0011114 -8.5889e-05 -0.0012255 0.0011076
0.00017065 0.0013316 -0.0007054 0.00045879
-1.6252e-06 0.0020717 -0.0011642 -0.00012605 0.15399 -0.24492 0.0018219 0.00024956
-6.7994e-05 0.0024868 -0.0017041 0.00030065
-0.0011263 -0.0031738 -0.0012394 0.0011087 0.0018212 0.00022554 0.20671 -0.094749
0.0016683 0.0088591 -0.0017479 -0.0016711
-0.0013287 0.0012122 0.00016876 0.0013047 -1.2123e-05 0.0025541 0.001808 0.0088562
0.25608 0.067892 0.0044384 0.0032067
-0.00018287 -7.3535e-05 -0.00065041 0.00046086 -0.0017132 0.00016791 -0.0018633 -0.0017211
0.0043938 0.0032603 0.27089 0.10516
1880000000 0.21573 -0.14615 0.0025428 0.00031003 -0.0005998 0.0021025 -0.0029693 -0.0023032
3.7808e-06 0.002014 0.00030587 -0.00064326
0.0025512 0.00034159 0.26273 0.12833 -0.0032112 0.0023026 -2.5739e-06 0.0016415
0.00089368 0.0011271 0.00015453 0.0010083
-0.00057525 0.0021279 -0.0031668 0.0022909 0.10221 -0.25123 0.0016638 -0.0013931
0.0018478 0.0017462 -0.0011217 0.0015807
-0.0029795 -0.0023185 -1.797e-05 0.0016443 0.0016194 -0.0013182 0.16814 -0.13446
0.0032048 0.006236 -0.0023152 0.00048061
-1.8723e-05 0.0019467 0.00088428 0.0010877 0.0018144 0.0017573 0.0031217 0.0062257
0.25959 0.037115 0.0044477 0.0016613
0.00038028 -0.00059618 8.9867e-05 0.00098572 -0.0011339 0.0015987 -0.002212 0.00053235
0.0044678 0.0016018 0.27179 0.072575
1940000000 0.17703 -0.17281 0.00030269 -0.0014919 0.0014093 0.0020309 -0.0036487 0.0004609
0.0017185 0.001197 -0.00057237 -0.00073506
0.00030325 -0.00151 0.26475 0.095725 -0.0015681 0.004885 0.0011075 0.0012034
0.0018373 0.00026129 0.00089966 0.00021906
0.0014298 0.0020326 -0.0015522 0.0049052 0.059322 -0.24324 3.2532e-05 -0.0020982
0.0023444 0.00012306 0.00032565 0.0016987
-0.0037863 0.00049151 0.0010972 0.0011469 3.137e-05 -0.0021543 0.11804 -0.16776
0.0029059 0.0040944 -0.0014568 0.0013234
0.0016182 0.0011111 0.0018537 0.00018081 0.0023661 8.8183e-05 0.0028154 0.0041223
0.26299 -0.0021939 0.0033365 -0.001913
-0.00055084 -0.00066483 0.00094217 0.00021557 0.00029497 0.0016382 -0.0013451 0.0013642
0.003309 -0.0018909 0.26255 0.036189
2000000000 0.12991 -0.18644 -0.0035522 0.00060494 0.0028623 0.0015544 -0.0024183 0.0034755
0.0012927 -6.3535e-05 -0.00085058 0.00064542
-0.0035344 0.00062261 0.25018 0.060156 -0.00057589 0.0069949 0.0013585 0.00015051
0.0010553 -0.0014038 0.00043411 0.00011726
0.00287 0.0015504 -0.00053342 0.0070275 0.017431 -0.22795 -0.001507 -0.0011804
0.0018424 -0.001477 0.0015793 0.0014665
-0.0024082 0.0034057 0.0014112 0.00010906 -0.0013835 -0.0010005 0.06381 -0.1796
0.0013742 0.0029832 8.7627e-05 0.0020006
0.0013045 -0.00014355 0.0010734 -0.0014283 0.0018767 -0.0014593 0.0014175 0.0027973
0.25744 -0.035526 0.00038926 -0.0026678
-0.00080303 0.00040303 0.00039384 5.1253e-05 0.0016142 0.0015433 0.00011985 0.0019313
0.00047744 -0.0025832 0.24966 0.0083927
2060000000 0.084301 -0.19324 -0.0046869 0.0028997 0.0030261 -0.00049916 0.0005327 0.0033576
0.0013093 -0.0010444 -0.00024245 0.0011795
-0.0047101 0.002915 0.2378 0.031404 0.0041864 0.0081822 0.00081744 -0.0005554
0.00028597 -0.0015544 0.00050226 -0.00017332
0.00301 -0.00062541 0.0042972 0.0080397 -0.014089 -0.20944 -0.001306 0.0006046
6.8978e-05 -0.0023233 0.0028826 0.00020236
0.00062769 0.0035249 0.00080035 -0.00058799 -0.0013258 0.00065111 0.012016 -0.17735
8.4533e-05 0.003275 0.00092087 0.00073987
0.0012437 -0.0010333 0.00022537 -0.0015456 2.4817e-05 -0.0022033 -4.3363e-05 0.0032865
0.24288 -0.074401 -0.00095881 -0.0031965
-0.00029494 0.0012337 0.00053983 -3.0374e-05 0.0028983 0.0001372 0.0007672 0.00076492
-0.0010883 -0.0032598 0.23647 -0.015969
2120000000 0.038327 -0.18434 -0.003875 0.0065074 0.0023927 -0.0025482 0.0028188 0.0021238
0.0002538 -0.0016202 0.00095644 0.00021868
-0.0038805 0.0065547 0.21612 0.0067245 0.0064648 0.0043773 0.00089318 -0.0011729
-0.001289 -0.0018958 4.969e-05 -0.001049
0.002397 -0.0025343 0.00654 0.0043049 -0.042508 -0.1935 -0.00066389 0.0011686
-0.0019854 -0.0013246 0.00035635 -0.0020857
0.0026917 0.0021091 0.00090888 -0.0010644 -0.00053969 0.0011914 -0.03952 -0.16097
-0.00090586 0.0047295 0.0016162 0.00057826
3.5445e-05 -0.0016459 -0.0014484 -0.0018528 -0.0018717 -0.0013465 -0.00088613 0.0047366
0.22475 -0.11014 -0.0048273 -0.0016909
0.00082619 0.00021355 1.9177e-05 -0.001077 0.00032278 -0.0021331 0.0015573 0.0007616
-0.0048068 -0.0016003 0.21467 -0.03213
2180000000 -0.0012116 -0.17067 -0.0021328 0.010031 0.00072869 -0.0020294 0.0033053 -0.00022148
-0.00011434 -0.00075139 0.0012255 0.00035807
-0.0021667 0.010059 0.19628 -0.010698 0.0074038 0.0037939 -0.00052449 -0.0015
-0.0019651 0.00091274 3.8378e-05 0.00041057
0.0007385 -0.0021225 0.007407 0.0036242 -0.063259 -0.1692 0.0010719 0.0012769
-0.00091318 0.00031708 0.00017897 -0.0017074
0.0032312 -0.0002046 -0.00053534 -0.0014995 0.0010066 0.001249 -0.076615 -0.13427
-2.8022e-05 0.0070283 0.0011808 0.00016647
-2.4582e-05 -0.00082089 -0.0020145 0.00082479 -0.00099222 0.00047872 -0.00010686 0.0071202
0.19609 -0.14061 -0.0052281 0.0022433
0.001137 0.00035505 -1.9774e-05 0.00038188 0.000375 -0.0017166 0.0011866 -0.00011282
-0.0051741 0.002169 0.19928 -0.046555
2240000000 -0.029878 -0.14635 0.0022531 0.011303 -0.00037262 -0.0030313 0.0019272 -0.0023216
-0.001642 -0.00040634 0.0008297 -0.001883
0.0022556 0.011306 0.17659 -0.016513 0.0081386 0.00036795 -0.00064659 -0.00037603
-0.00034504 0.0012092 -0.00069456 -0.00059968
-0.00038932 -0.0029584 0.0081845 0.00029088 -0.080724 -0.1451 0.0014968 -0.0015458
-0.00080543 0.00033878 -0.002302 -0.0012149
0.0020213 -0.0024045 -0.00055302 -0.00040133 0.0015412 -0.0016808 -0.11084 -0.10548
0.0017322 0.0088549 0.0014389 -0.00046456
-0.0017367 -0.00039394 -0.00031441 0.0012632 -0.00075462 0.00019902 0.0016614 0.0089239
0.16452 -0.15928 -0.0048043 0.0044864
0.0006996 -0.0017878 -0.00062345 -0.00062103 -0.0023156 -0.0012357 0.0014492 -0.00029725
-0.0049295 0.0044967 0.17598 -0.057611
2300000000 -0.056908 -0.1187 0.0078599 0.0095044 -0.0011778 -0.002125 -0.00047167 -0.0017675
-0.0010299 0.00055425 -0.00099935 -0.00072151
0.0078728 0.0094268 0.1554 -0.025253 0.0083953 -0.0018812 -0.00079798 0.00037611
-4.4893e-05 0.001404 -6.844e-05 0.00083107
-0.001228 -0.0021607 0.0084253 -0.0019471 -0.093539 -0.12123 -0.00029128 -0.0014483
0.00018096 0.001685 -0.0018427 0.00070876
-0.00043773 -0.0017533 -0.00090399 0.00031 -0.00045148 -0.0014077 -0.13175 -0.069892
0.0055972 0.0093375 0.0002058 -0.0013931
-0.00067583 0.00050773 -3.9006e-05 0.001392 0.0001475 0.001516 0.0056402 0.0093423
0.1257 -0.17919 -0.0032496 0.0076314
-0.00097761 -0.00095181 -8.802e-05 0.00080889 -0.0018998 0.00080842 0.0003344 -0.0014569
-0.0031298 0.0076865 0.15969 -0.058651
2360000000 -0.072937 -0.087246 0.010982 0.0083398 -0.0011877 -0.0017022 -0.0016348 -0.0010398
-0.00038696 0.00072216 -0.0016892 -0.00042518
0.01094 0.0084095 0.14668 -0.024761 0.0079319 -0.004709 -0.00098215 0.00073156
0.0018997 0.00016647 0.00016292 -0.00022204
-0.0012529 -0.0016991 0.007914 -0.0047489 -0.10297 -0.09898 -0.0024441 -0.00086573
0.001022 -0.0002247 -0.00087498 0.0017375
-0.0016382 -0.0011145 -0.0009378 0.00083006 -0.0024053 -0.00087644 -0.1492 -0.036719
0.0085495 0.0080591 0.001606 -0.0017277
-0.00043942 0.00072204 0.0018449 0.00015919 0.0010634 -0.00020816 0.0087095 0.0081028
0.094698 -0.18151 0.00095748 0.0080834
-0.0017762 -0.0003632 8.5702e-05 -7.0517e-05 -0.00085703 0.0017131 0.0016023 -0.0019008
0.00082707 0.0080645 0.13725 -0.062253
2420000000 -0.081476 -0.060031 0.014437 0.0026046 -0.0032453 -0.0011607 -0.00092722 0.00057991
0.00084513 0.0012767 -0.0013757 0.0016909
0.014415 0.0025262 0.12893 -0.025318 0.0045667 -0.0064073 0.001174 0.001127
0.00075004 -0.0015434 -0.00010493 -8.3201e-06
-0.0032308 -0.001111 0.004534 -0.00644 -0.11599 -0.078552 -0.0018482 0.0011577
-0.00040077 -0.00043443 0.00027931 0.0027148
-0.00092459 0.000622 0.0012629 0.0012162 -0.0017456 0.0012423 -0.15874 0.0069767
0.011721 0.0059797 -0.0002315 -0.0028436
0.0009225 0.0014027 0.00074198 -0.0014532 -0.00030394 -0.00049377 0.011625 0.0059464
0.055155 -0.18146 0.002018 0.008523
-0.0013643 0.0017723 -7.8575e-05 -0.00020718 0.00015505 0.0025981 -0.0002363 -0.0025951
0.0019408 0.0085759 0.11896 -0.057676
2480000000 -0.081996 -0.028215 0.014068 -0.0028747 -0.0017747 -0.00027935 -0.00094191 0.0013701
0.0017096 -0.00040892 0.00021465 0.0014808
0.014062 -0.0028398 0.13103 -0.025516 0.0030407 -0.0084779 0.0011412 0.00025106
-0.0007432 -0.00095233 6.3693e-05 -0.00039829
-0.0018215 -0.00028551 0.0030302 -0.008513 -0.1194 -0.058259 -0.00065402 0.002919
-0.00021361 -0.00067367 0.0019116 0.00092023
-0.00088434 0.00125 0.0010446 0.0001867 -0.00074421 0.0029259 -0.16017 0.045279
0.015148 0.0010215 -0.0011574 -0.0025244
0.0015777 -0.00046636 -0.00081004 -0.0010704 -0.00049137 -0.00066475 0.015148 0.0011989
0.020641 -0.17371 0.0053487 0.0071054
0.00025783 0.0014551 -8.5637e-06 -0.00038308 0.0018763 0.00093923 -0.0011765 -0.0025752
0.0052707 0.0071512 0.09961 -0.053304
2540000000 -0.086078 -0.001415 0.011699 -0.0068462 -0.0025136 0.00093244 0.00049639 0.0012296
-2.4457e-05 -0.0014327 0.0010127 0.0016065
0.011692 -0.0068718 0.11824 -0.017311 -0.00078847 -0.0076827 0.00070673 -0.0012391
-0.0018546 0.00015301 -0.00075768 0.00011727
-0.0024993 0.00086874 -0.00085922 -0.0077274 -0.12604 -0.03486 0.0015989 0.0023457
-0.0011155 7.3535e-05 0.0016842 -0.00087938
0.00057916 0.001501 0.00075991 -0.0013054 0.0016555 0.0023602 -0.15922 0.085399
0.01474 -0.0042388 -0.0021331 -0.0021547
2.2465e-05 -0.0013862 -0.0018822 0.00010345 -0.0011157 -9.8094e-05 0.014548 -0.0045491
-0.0082719 -0.15824 0.0071586 0.0054423
0.0010529 0.0015554 -0.00068191 0.00016513 0.0017654 -0.00092914 -0.002094 -0.0022021
0.0076119 0.0054649 0.085177 -0.039495
2600000000 -0.078653 0.023636 0.0082162 -0.01025 -0.0015597 0.0027009 0.00125 -0.00018884
-0.00062601 -0.00094695 0.0018399 0.00054486
0.0082375 -0.010217 0.11287 -0.032659 -0.0029108 -0.0062302 -0.00024436 -0.00083195
-0.00021094 0.001941 -0.00029 0.00073033
-0.00157 0.0026417 -0.0029798 -0.0061768 -0.13122 -0.0094712 0.0029635 0.00027868
2.7464e-05 0.001286 0.0013108 -0.0016545
0.0010988 -0.00018892 -0.00030271 -0.00070406 0.0030104 0.00031296 -0.14401 0.11998
0.011962 -0.0092351 -0.0030172 -2.8173e-05
-0.00071516 -0.00087919 -0.00019005 0.0019225 5.4587e-05 0.0014125 0.011888 -0.0089138
-0.043171 -0.13942 0.0092117 0.0054423
0.0020355 0.00045026 -0.0002386 0.00068262 0.0013073 -0.0016628 -0.0031801 8.7317e-05
0.0088873 0.0052063 0.077042 -0.024694
2660000000 -0.07267 0.049553 0.004043 -0.01191 -0.00036852 0.0012471 0.00024706 -0.00028312
-0.0023495 9.1114e-05 0.0015269 -0.00072343
0.0040646 -0.011842 0.12069 -0.028745 -0.0043193 -0.0047674 -0.0011984 -0.00054203
0.00056009 0.0018872 0.00055005 0.00084334
-0.00030311 0.0012383 -0.004379 -0.004708 -0.1302 0.011382 0.0021517 -0.0016045
0.00048524 0.00031791 -0.0011356 -0.0017408
0.00032213 -0.00038578 -0.0012189 -0.00064181 0.0020341 -0.001602 -0.12305 0.15125
0.0076615 -0.011817 -0.0025231 0.00094101
-0.0023176 0.00010962 0.00048793 0.0019139 0.00049592 0.00031701 0.0077616 -0.012013
-0.064 -0.11877 0.010578 0.00091038
0.0014984 -0.00089709 0.00047115 0.00090154 -0.0010861 -0.0015577 -0.0023642 0.00097401
0.010754 0.00104 0.073277 -0.0054956
2720000000 -0.061162 0.068115 -0.00026788 -0.011691 -0.0003329 0.003128 -0.00019779 -0.00016451
-0.0022715 0.0018947 0.00040254 -0.0016583
-0.00024791 -0.011686 0.10596 -0.032433 -0.0050003 -0.0015599 -0.0017129 0.00033961
0.0020002 0.00036672 0.000903 -2.4735e-05
-0.00030007 0.0031066 -0.0050508 -0.0014936 -0.1242 0.041297 0.0005828 -0.0025273
0.00019721 0.00022865 -0.0014796 0.00057194
-0.00026763 -0.00029741 -0.0016191 0.00041564 0.0004269 -0.0026174 -0.089695 0.18077
0.0030054 -0.013044 -0.0021163 0.0022781
-0.002193 0.0017572 0.0019879 0.00033259 7.266e-05 0.00020388 0.0028709 -0.012898
-0.083856 -0.08678 0.01118 -0.0016439
0.00026659 -0.0016 0.00082664 -0.00018017 -0.0013044 0.00055519 -0.0019672 0.0021178
0.011474 -0.0016603 0.077284 0.013593
2780000000 -0.046718 0.086765 -0.0047062 -0.010146 0.00012199 0.0012865 0.00039746 -0.00050933
0.00073756 0.0028243 -0.00064836 -0.0016846
-0.0046954 -0.010173 0.10428 -0.044511 -0.0040497 -0.00020701 -0.00032269 0.0017214
0.0017423 -0.0011849 0.00012938 -0.00025177
0.0002221 0.0013566 -0.0040441 -0.00019261 -0.12102 0.071819 -0.0020687 -0.0018427
9.5062e-05 -0.00034836 -0.00047822 0.00080867
0.00037734 -0.00042286 -0.00025716 0.0017155 -0.0019085 -0.0019507 -0.060372 0.20288
-0.0024876 -0.012808 -0.00065169 0.0018383
0.00078169 0.0029549 0.0018389 -0.0012843 0.00014246 -0.00036321 -0.0023576 -0.012846
-0.098962 -0.053952 0.010078 -0.0061898
-0.00061556 -0.0016364 0.00015114 -0.00024677 -0.00059372 0.00093429 -0.00065143 0.0021049
0.0097782 -0.0062572 0.081724 0.031771
2840000000 -0.031451 0.10183 -0.0076425 -0.0069401 0.0015192 0.0021034 -0.00037846 7.9636e-05
0.0014143 0.0011925 -0.001683 0.00029601
-0.0075887 -0.0069535 0.10242 -0.037983 -0.0036223 0.0011062 0.00060122 0.00086405
-0.00018525 -0.0017519 7.2794e-05 -4.4915e-05
0.001477 0.0021107 -0.0035679 0.0011142 -0.11468 0.097479 -0.0016266 0.00029619
0.00034938 0.00051087 0.00095946 0.0011269
-0.00034582 6.9198e-05 0.00057597 0.00096438 -0.0016607 0.0002516 -0.023792 0.21813
-0.0058204 -0.010289 0.00026561 0.0012466
0.0015005 0.00093042 -0.00015286 -0.0016819 0.00025713 0.00027661 -0.0061304 -0.010259
-0.10234 -0.022476 0.0074261 -0.0070602
-0.0016547 0.00011634 8.9581e-05 2.0798e-05 0.0011454 0.0010508 0.00030924 0.0010775
0.007905 -0.0070417 0.096239 0.046744
2900000000 -0.017272 0.12124 -0.0087381 -0.0028431 0.00188 8.0849e-06 0.00042901 -0.00061382
0.0023709 -0.00097251 -0.00083037 0.00017872
-0.0087581 -0.0028646 0.082798 -0.045892 -0.001479 0.0026274 0.0011065 0.00031196
-0.00061585 -0.0013292 -0.00010362 9.4895e-06
0.0019241 1.3238e-05 -0.0013624 0.0026196 -0.097356 0.13026 -0.0010681 8.0885e-05
-0.00029942 -0.00092252 0.0017685 -0.00062714
0.00029799 -0.00073914 0.0010635 0.00026021 -0.00091449 2.8933e-05 0.013403 0.22073
-0.0091453 -0.0064545 0.0010515 0.0021657
0.0023166 -0.00090422 -0.00066987 -0.0013857 -0.0003029 -0.00080217 -0.0088599 -0.0065676
-0.10075 0.017146 0.0055589 -0.010271
-0.00075894 0.00021432 -0.00022653 -5.5931e-05 0.0018066 -0.00056114 0.00092587 0.0022574
0.0056275 -0.010295 0.11047 0.05176
2960000000 0.0044142 0.13273 -0.0085765 0.00063546 0.00058796 0.0012485 -0.00038245 -0.00077781
-7.5489e-05 -0.0018241 -0.00072552 0.00030377
-0.0086388 0.00061484 0.091806 -0.045436 -0.00078498 0.0013047 0.0010964 -0.00012169
-0.001187 -0.00056514 0.00024662 0.00038121
0.00061917 0.0011885 -0.00087304 0.0013309 -0.077884 0.16131 -0.00057521 0.00073926
-0.00031099 0.00088597 0.00011544 -0.0022125
-0.0004107 -0.00068922 0.0011003 -0.00010792 -0.00067114 0.00073219 0.055774 0.22726
-0.009562 -0.0018002 0.0015356 0.00026599
5.7475e-05 -0.0019456 -0.0011875 -0.0006237 -0.00019336 0.00089818 -0.0098156 -0.0018923
-0.088725 0.048396 0.00099831 -0.011551
-0.00074371 0.00034544 0.00042912 0.00027959 7.5038e-05 -0.0023856 0.001461 0.00029109
0.00094118 -0.011613 0.13011 0.062728
3020000000 0.02253 0.14668 -0.0062833 0.0038191 0.0011936 -0.00046437 -0.00079961 -9.2871e-05
-0.00061451 0.00017194 -0.00016138 0.00054397
-0.0062633 0.0038259 0.08039 -0.033986 -0.00051957 0.00010692 0.00037438 -0.001108
-0.0018313 0.00048536 0.00077089 -0.00018087
0.0013329 -0.00041543 -0.0005685 5.5767e-05 -0.056667 0.18571 -0.00026403 0.001198
0.00077502 0.00024862 -0.0010605 -0.0015969
-0.00087547 -0.00020702 0.00037115 -0.0010812 -0.00027407 0.0011079 0.09467 0.22002
-0.0089297 0.00091086 0.00048133 0.00061702
-0.00086374 0.00027191 -0.0017753 0.00055842 0.00048863 0.00016374 -0.0088321 0.0013982
-0.071258 0.07799 -0.0016257 -0.010213
-0.00024424 0.00052672 0.00059911 -0.00010643 -0.00063367 -0.0014985 0.00056302 0.00056443
-0.0014947 -0.010468 0.15005 0.059187
3080000000 0.049489 0.15646 -0.0043973 0.0059677 0.0014403 6.0128e-05 -0.00058676 -0.00021012
-0.00070651 0.00020947 0.00011371 0.00037957
-0.0043633 0.0059954 0.077701 -0.028221 -0.00033067 0.00061809 -0.00030471 -0.00029676
-0.00012678 0.0011016 -0.0001391 -0.00057492
0.0013772 1.8147e-05 -0.00033288 0.00061746 -0.018945 0.20718 -0.00076011 9.7463e-05
0.00033495 0.00044382 -0.0021045 -0.00052273
-0.00054011 -0.00012489 -0.00029853 -0.00027077 -0.00066617 7.5892e-05 0.12809 0.21188
-0.0061685 0.0047791 0.0021883 0.00024536
-0.00035905 0.00018551 -0.00011514 0.001163 0.0005038 0.00021264 -0.0062198 0.0045931
-0.043671 0.10957 -0.0063948 -0.0091123
-5.6859e-05 0.00050587 -6.2783e-05 -0.00060602 -0.002304 -0.00045148 0.0019973 0.0002611
-0.0064386 -0.0086892 0.16373 0.065927
3140000000 0.078513 0.15976 -0.0010794 0.007456 0.0027478 -0.0014125 -0.0012567 0.00091564
0.0015356 0.00045624 0.00013912 5.3426e-06
-0.0010898 0.0074916 0.073636 -0.029913 -0.0010971 0.00036584 0.00068546 -0.00016687
2.8455e-05 0.00080581 0.00078743 -0.00042502
0.0028186 -0.0013664 -0.0010562 0.00039341 0.023842 0.22699 4.597e-05 0.0016838
0.0013615 -0.0007543 -0.0026599 0.00073034
-0.0013478 0.00079135 0.00069059 -0.00016006 4.1235e-05 0.0018045 0.1631 0.18586
-0.0030876 0.0062308 0.00064656 -0.0013912
0.0014457 0.00059659 -3.9898e-06 0.0008954 0.001321 -0.00072777 -0.0030768 0.0063893
-0.025295 0.1296 -0.0083482 -0.0047364
0.00026211 -0.00011898 0.0006533 -0.00053611 -0.0026791 0.00087671 0.00092426 -0.0013011
-0.0081933 -0.0048197 0.1889 0.057774
3200000000 0.11047 0.17027 0.0040736 0.0064583 0.00083794 -0.0027914 -0.00029257 0.0019756
0.00036848 -0.0017466 0.000273 0.00053638
0.0040652 0.0064497 0.083979 -0.028294 -0.00088319 0.00070578 -0.00033089 -0.00089506
0.00086115 0.001243 -0.00039265 -0.0010848
0.0006695 -0.0028686 -0.00091067 0.0006662 0.067935 0.23152 0.0011928 0.00070373
-0.00030658 -0.0023137 -0.0014222 0.0026185
-0.00029257 0.0020696 -0.0004311 -0.00077299 0.0011503 0.00072875 0.18337 0.16347
-7.4258e-05 0.0057541 0.00037665 -0.0013505
0.00020072 -0.0018621 0.00092216 0.0010103 -0.00032242 -0.0024348 -0.00013833 0.0057009
0.014356 0.14839 -0.0092845 -0.001049
0.00014818 0.00047031 -0.00038356 -0.00096789 -0.0014015 0.0024572 0.00025196 -0.0012919
-0.0094778 -0.00094412 0.20348 0.056353
3260000000 0.14296 0.16197 0.0043453 0.0032012 -0.00098963 -0.0023557 0.0011105 0.00097772
0.00019714 -0.0019898 -0.00017579 -8.8295e-05
0.0042978 0.0031626 0.091951 -0.031541 -0.0016017 0.0020776 -0.00027774 -9.2259e-05
0.0006726 -0.00064819 -0.00079189 0.00029427
-0.00092449 -0.0024281 -0.0015486 0.0020478 0.11866 0.22695 0.00049653 -9.5053e-05
-0.00083626 -0.0010554 0.0007722 0.0017187
0.0011129 0.00094015 -0.00022141 -8.7051e-05 0.00034318 -2.9717e-05 0.21067 0.12611
0.0023145 0.0055738 -0.00071128 -0.0018635
0.00033017 -0.0017411 0.00077803 -0.00057836 -0.00073617 -0.0009814 0.0024856 0.0056065
0.041958 0.15825 -0.0076115 0.0032547
0.00013593 -0.00012965 -0.00090583 0.00027594 0.00072784 0.0018807 -0.00084898 -0.0018346
-0.0069639 0.0034831 0.23335 0.046846
3320000000 0.17325 0.15591 0.0073354 0.0012412 -0.00046216 -0.0015134 0.00091073 8.1148e-05
-0.0018102 -0.0012048 0.00045126 0.00035292
0.0073192 0.0012398 0.098831 -0.027907 0.0010219 0.002212 -0.00029454 -0.00058191
-0.00016368 -0.00020556 -0.00048639 0.00014187
-0.00053203 -0.0015841 0.0010757 0.0022163 0.16674 0.21782 0.00023582 -0.0002065
-0.0011599 -0.00033181 0.00022123 0.0010848
0.00062372 0.00022915 -0.00035856 -0.00055174 0.00029952 -0.00027224 0.21914 0.095905
0.0037214 0.0032492 -0.0012497 0.00054792
-0.0018234 -0.0011339 -0.00033056 -0.0002812 -0.0010889 -0.00032331 0.0035827 0.0033156
0.073784 0.15764 -0.0036141 0.0049836
8.3867e-05 9.5931e-05 -0.00039496 0.00017777 0.00034868 0.00086553 -0.0012651 0.00042489
-0.0045074 0.0050679 0.25011 0.032903
3380000000 0.20875 0.139 0.0057485 -0.0022399 -0.0011017 0.00048186 0.001112 0.00023297
-0.0014859 0.00065217 0.00032039 -0.00023214
0.0057007 -0.0022409 0.10985 -0.035537 0.00022869 0.0027704 -0.0012453 -0.00058593
-0.00012757 7.662e-05 -0.00062619 0.00054058
-0.0011101 0.00044545 0.00023213 0.0027936 0.20733 0.19553 0.00078171 -0.00038207
-0.0017573 0.00055786 0.0011553 0.0011808
0.001063 0.00029371 -0.0012446 -0.00054997 0.00072024 -0.00038039 0.23394 0.06364
0.0052441 0.0031386 -0.0004228 4.2565e-05
-0.0013609 0.00081466 -0.00012967 0.00018719 -0.002164 0.0006639 0.0055491 0.0028342
0.11745 0.15033 -0.00083175 0.0056521
0.00052771 -0.00013454 -0.00068698 0.00042152 0.0010588 0.0013506 -0.00034956 0.00040456
-0.00039625 0.0062462 0.27895 0.015662
3440000000 0.24014 0.11676 0.0045735 -0.0039835 -0.00071803 -0.0017334 0.00084332 1.5845e-05
-0.0012974 0.0014841 0.0006955 0.00024209
0.0046634 -0.0039946 0.10356 -0.041034 0.0032579 0.0021127 -0.00096338 0.0011079
0.00018489 0.00050763 0.00017017 0.00088589
-0.00056882 -0.0018917 0.0032089 0.0019778 0.24565 0.16688 -0.00037841 -0.00020466
-0.00011925 0.0012579 0.0010196 0.00057057
0.00098926 1.9469e-05 -0.0010364 0.0011554 -0.00029226 -0.00018557 0.23524 0.030584
0.0072165 -5.5188e-05 -0.00031653 0.00011969
-0.0013651 0.0015547 0.00017324 0.00037623 0.00017051 0.0012023 0.0068112 -1.7945e-05
0.14753 0.1391 0.0029107 0.0041701
0.00075676 -8.0172e-05 2.8474e-06 0.00091383 0.00082844 0.00057955 -0.00037179 -0.00011696
0.002901 0.003352 0.29607 -0.015559
3500000000 0.27236 0.085265 0.0024998 -0.0049563 -0.0015332 0.0014372 0.00090976 -0.00077726
-0.0010921 0.0012684 0.00087284 -0.00064627
0.0024343 -0.0048749 0.11591 -0.064786 0.0031764 0.00088193 -0.00028228 0.00073454
0.00043891 -6.7272e-05 -1.5935e-05 0.0001935
-0.0017082 0.001607 0.0032303 0.00079201 0.27579 0.1334 0.00023567 -0.00018649
0.00011638 0.0010499 0.0013257 6.5566e-05
0.00088456 -0.00082935 -0.00032615 0.00075814 -6.4812e-06 -0.00026941 0.23946 0.0036425
0.0068046 -0.0031065 0.00035775 -0.00034033
-0.00096092 0.0012521 0.00056572 4.7695e-07 0.00014811 0.0010601 0.0071171 -0.0029835
0.19253 0.1121 0.0038179 0.001101
0.00065896 -0.00089743 9.291e-05 0.0002807 0.0014923 0.00014534 0.00016938 0.00014865
0.0033995 0.0022754 0.3165 -0.042978
3560000000 0.29077 0.050358 2.3845e-05 -0.0061305 -0.00012495 -0.00085794 0.00062059 0.00014327
0.0015815 0.0019426 -0.00021709 -0.0013105
4.5005e-05 -0.006134 0.11017 -0.070192 0.0056629 -0.00097837 0.00039173 0.00062261
0.00068449 -0.00020487 0.0003212 0.00032741
-0.00023925 -0.00093789 0.0057479 -0.00099491 0.30322 0.090393 -0.00044552 -0.00025495
0.00077762 0.00052058 0.0015577 -0.00093487
0.00053504 1.6358e-05 0.00045954 0.00063854 -0.00023595 -0.00034534 0.23005 -0.032961
0.0059076 -0.0052597 -0.0010041 -0.00047797
0.0016556 0.0018364 0.00058098 -0.00036907 0.00085267 0.00047578 0.0058427 -0.0058615
0.21488 0.097457 0.0030991 -0.0010322
2.2615e-05 -0.0014074 0.00012702 0.00027838 0.0014535 -0.00087375 -0.0007531 -0.00090561
0.0036252 -0.001577 0.32859 -0.082936
3620000000 0.30681 0.012366 -0.0013331 -0.0037579 -0.0021023 -0.00013371 0.00012284 -0.0019733
1.8116e-05 0.00058818 -0.00031498 -0.0010206
-0.0013279 -0.0037835 0.11057 -0.099763 0.0036922 -0.0040224 0.00034146 0.00064861
-0.00029105 -0.00086874 0.00061745 0.00052333
-0.0021976 -0.00019014 0.0035435 -0.0039837 0.31558 0.045776 0.00015928 -0.00083323
-0.00024607 0.00013867 0.00075714 -0.00072121
0.00011048 -0.001883 0.000362 0.00052925 -8.0659e-05 -0.00082498 0.21881 -0.063054
0.0020005 -0.0076463 -0.0010846 0.0010506
7.9698e-05 0.00067668 -0.0003949 -0.00094227 -0.0002953 0.00021479 0.0016027 -0.007253
0.237 0.055179 0.0022873 -0.0019068
-0.00050831 -0.0010524 0.00069961 0.00045796 0.00068449 -0.00067304 -0.001263 0.00097953
0.0016996 -0.0014647 0.32912 -0.11827
3680000000 0.31005 -0.032007 -0.0036667 -0.0038679 -0.0011788 0.0017524 -0.0012079 -0.00030279
0.0017129 -8.8776e-05 -0.0013781 -0.00066216
-0.0035737 -0.0038587 0.10585 -0.11661 0.0013606 -0.0045882 0.00076 0.00028442
-0.0005316 -0.00059905 0.000585 0.00036336
-0.0011607 0.0017999 0.0012486 -0.004729 0.3262 -0.0041543 -0.00080992 -0.00068575
0.0010765 0.0010593 0.00065049 -0.0017194
-0.0013427 -0.00026707 0.00081268 0.00018024 -0.00082826 -0.00075366 0.20526 -0.09654
-0.00012445 -0.00668 -0.00092218 0.0010969
0.0013835 -0.00025883 -0.00049937 -0.00059214 0.00098934 0.0010509 0.0001804 -0.0066542
0.25757 0.030133 0.0010397 -0.0025467
-0.0011759 -0.00055431 0.00071097 0.00023896 0.00085708 -0.0019129 -0.00077577 0.0012229
0.0014187 -0.0020725 0.32904 -0.16306
3740000000 0.31199 -0.067296 -0.0032753 -9.6506e-05 -0.0021651 0.0026847 8.9149e-05 -0.00063877
-0.00056062 0.00018177 -0.0010194 0.00060305
-0.0033663 -0.00011636 0.097068 -0.13856 0.00070082 -0.005347 0.0003193 -0.00032283
-0.00019236 -0.00023812 0.0007841 6.6816e-06
-0.002079 0.0027208 0.00069175 -0.0052895 0.32909 -0.043624 -0.00070504 -4.3604e-05
-5.3493e-05 8.1442e-05 -0.00053568 -0.0015204
-8.0733e-05 -0.00054909 0.00022564 -0.00026906 -0.00068363 -2.8461e-05 0.18396 -0.12064
-0.0017482 -0.006321 0.00035357 0.0029597
-0.00046069 0.00012963 -0.00015443 -0.00028019 6.2941e-05 8.4811e-05 -0.0017618 -0.006421
0.26288 -0.0096834 8.2494e-06 -0.0015571
-0.0011486 0.00039062 0.00070214 0.00024714 -0.00082314 -0.0013968 0.00061818 0.0029021
-0.00029079 -0.0020156 0.31525 -0.20216
3800000000 0.30594 -0.11258 -0.0022914 0.00062287 0.00085435 0.0039963 -0.0011945 -0.0015233
0.0013836 0.000871 -0.00085507 0.00081158
-0.0023275 0.00058012 0.085837 -0.15337 -0.0021948 -0.0048348 7.1109e-05 0.00018849
-0.0010104 -0.00058723 0.0010532 -5.287e-05
0.00091754 0.0039074 -0.0023905 -0.0047861 0.32492 -0.085356 -0.00078419 0.0002461
0.00099039 1.8396e-05 -0.00094725 -0.00052108
-0.0012232 -0.0015691 1.9678e-05 0.00016186 -0.00073106 0.00027736 0.17382 -0.14619
-0.0037068 -0.0047741 0.0018528 0.0018379
0.001444 0.00064151 -0.0010076 -0.00043429 0.00094654 -0.00016111 -0.0036108 -0.0046635
0.27556 -0.049988 0.0012408 -0.0011357
-0.00079022 0.00079167 0.0009322 -2.8856e-05 -0.0007685 -0.00047383 0.0015545 0.001706
0.0015304 -0.00073244 0.30627 -0.2434
3860000000 0.29501 -0.14443 -0.0010137 0.0012776 0.0026761 0.0020615 -0.0019789 0.0011599
0.00090667 -0.0012663 -7.0971e-05 0.0017299
-0.0010871 0.0012554 0.066596 -0.16292 -0.0033963 -0.004842 0.00052359 -0.00060798
-0.00077307 0.0014811 0.00051578 -0.0012558
0.0027258 0.0018806 -0.003508 -0.0048182 0.30568 -0.12517 -0.00067706 0.00088979
0.00031136 -0.00094686 -0.00056714 -0.00018468
-0.0019071 0.0013043 0.00055095 -0.00064969 -0.00089654 0.000756 0.14639 -0.1605
-0.0028236 -0.0048032 0.0016995 0.00059738
0.00077897 -0.00099414 -0.00093679 0.0013723 0.00049667 -0.00041143 -0.0029697 -0.0047864
0.27133 -0.082826 -0.00022837 -0.0022506
-0.00042837 0.0015151 0.0004614 -0.0011982 -0.00094484 -0.00011138 0.0020431 0.0010005
-0.00024229 -0.0028064 0.2832 -0.28166
3920000000 0.28008 -0.18443 0.0015307 0.00039049 0.0038547 0.0024837 -0.00014293 0.00086724
0.00031142 -5.8806e-05 0.00048588 2.2621e-05
0.0015229 0.0003883 0.039127 -0.1788 -0.0049145 -0.0032233 -0.00045347 -0.00016558
0.00042938 0.00026524 -0.00040521 -0.00026339
0.0038799 0.0022826 -0.0049121 -0.0030761 0.29877 -0.15846 3.6617e-05 0.0012819
0.0014779 -0.00086811 -0.00032973 -0.00019942
-3.4161e-05 0.00089818 -0.00044636 -1.7973e-05 0.00032545 0.0012904 0.12577 -0.17136
-0.0049183 -0.0039064 0.0024225 6.993e-05
0.00036957 3.4104e-05 0.00047872 0.00019122 0.0014106 -0.0013071 -0.0047901 -0.0035634
0.26146 -0.13126 0.00094034 -0.0020981
0.00068831 -2.8521e-05 -0.00051315 -0.00034594 -0.00047591 -0.00011721 0.0023149 -0.00039134
0.00067037 -0.00168 0.26159 -0.30829
3980000000 0.25231 -0.22016 0.0018592 -0.0026301 0.0050586 -0.00044423 7.9273e-05 0.00095701
0.0011579 -0.0018376 0.00030492 0.00013827
0.0019699 -0.0025908 0.016777 -0.19203 -0.0055044 -0.0011681 0.00085895 0.00049117
0.00049768 0.00045943 5.7843e-05 -0.00095577
0.0050317 -0.0006386 -0.0054773 -0.0011374 0.26969 -0.18884 0.0014626 0.00022608
-0.0011684 -0.0012424 -0.0006419 -0.00063498
0.00013577 0.0010568 0.0007136 0.00037664 0.0014578 0.00015906 0.089653 -0.19277
-0.0047108 -0.0038808 0.0016242 -0.0014693
0.00090654 -0.0018616 0.00039741 0.00035829 -0.0011615 -0.0011172 -0.0047659 -0.0040087
0.24845 -0.1609 0.0009035 -0.0047147
2.8867e-05 0.00015823 -6.4002e-05 -0.0010085 -0.00089263 -0.00098177 0.0016127 -0.0011591
0.0016196 -0.0049541 0.22735 -0.34635
4040000000 0.22504 -0.2455 -0.00038118 -0.0038422 0.0033455 -0.0030355 0.00033729 0.00014077
-0.00038646 -0.0010472 0.00062207 0.00013973
-0.00029263 -0.0037583 -0.0087619 -0.19912 -0.0046548 0.00033629 0.00019878 -0.00096732
-7.0146e-05 6.4921e-05 -0.0011877 -2.3092e-05
0.0032574 -0.0030862 -0.0046274 0.00036398 0.24696 -0.22208 0.00014218 -0.00060874
-0.00074451 -0.00017789 -0.0013111 2.5663e-06
0.00022999 0.00022753 0.00030044 -0.0010655 0.00021 -0.00031083 0.06789 -0.18771
-0.0068946 -0.001811 0.0013321 -0.00042938
-0.0003029 -0.0012382 -2.9969e-05 4.1158e-05 -0.00057543 -0.00015244 -0.0071269 -0.001439
0.23457 -0.19387 -0.0027089 -0.0036593
0.00063588 0.00026795 -0.0011861 -0.00014107 -0.001276 0.00028874 0.0013596 -0.00052774
-0.0028187 -0.003617 0.19002 -0.36412
4100000000 0.19495 -0.2686 -0.0030785 -0.0029601 0.00092596 -0.0036927 -0.00029255 3.283e-05
0.00022297 -0.0018216 0.00076024 0.00061503
-0.0030695 -0.0029737 -0.034511 -0.20196 -0.0044672 0.001023 -0.00014311 -0.00027962
0.00075065 0.00034732 -0.00052181 4.6669e-05
0.00082424 -0.0037523 -0.0044897 0.0010197 0.22515 -0.24829 0.00023559 -0.00016208
-0.00067775 -0.00023385 -0.0014221 0.00041369
-0.0002374 0.00010629 -0.00022747 -0.0003258 0.00015252 -0.0003864 0.034701 -0.20075
-0.0062196 0.0011426 0.0013238 -0.0016172
0.00027116 -0.0019242 0.00058239 0.00032387 -0.00091264 -0.00024144 -0.0060339 0.00095928
0.217 -0.21834 -0.0022721 -0.0044615
0.00070137 0.00037037 -0.00060141 2.65e-05 -0.0013449 0.00028717 0.0013978 -0.001282
-0.0022618 -0.0041586 0.15633 -0.39026
4160000000 0.16605 -0.28585 -0.0035902 -0.0021543 -0.00033379 -0.0029375 0.00065939 -0.00026231
-0.0039247 -0.00032887 0.001158 -0.00076039
-0.0035745 -0.0021703 -0.059886 -0.19771 -0.0047541 0.0025102 -0.00036339 -0.00034651
0.00029327 -0.00057539 -0.00091864 0.00033211
-0.00038484 -0.0029878 -0.0047143 0.0025241 0.19276 -0.26291 0.00047125 -0.00031729
-0.00087772 -0.00040641 -0.0010212 0.0011828
0.0005452 -0.00022115 -0.00039409 -0.00034824 0.00055168 -0.0002932 0.010254 -0.18852
-0.0055462 0.0015842 0.00062318 -0.0022112
-0.0036426 -0.00055703 0.00054246 -0.00069688 -0.00098522 -0.00054247 -0.0054847 0.0017755
0.1811 -0.25286 -0.0052197 -0.0029605
0.00093368 -0.00085521 -0.0010054 0.00021689 -0.0010707 0.0010942 0.00060578 -0.0025312
-0.0052464 -0.0033535 0.10752 -0.39963
4220000000 0.13753 -0.30181 -0.0047369 0.00010456 0.00020893 -0.0037071 -0.00037068 -0.00022344
-0.0009001 0.0010125 0.00025396 -0.001464
-0.004704 4.5202e-05 -0.095869 -0.18753 -0.0025029 0.003182 -0.00021031 -0.00010659
0.00014257 -2.2357e-05 -0.00074659 0.0010199
6.4038e-05 -0.0037272 -0.0024228 0.0032436 0.16333 -0.28959 9.4016e-05 0.00014698
0.00029961 9.4593e-05 -0.00043934 0.0011024
-0.00031058 -0.00022019 -0.00026131 -7.4675e-05 5.8657e-05 0.00011706 -0.013711 -0.18656
-0.0044918 0.0023325 0.00014526 -0.0022245
-0.00083596 0.0013536 8.267e-05 8.5971e-05 0.00011291 0.00010177 -0.0042549 0.0022435
0.16599 -0.27386 -0.0041383 -0.0023084
0.00049615 -0.0015044 -0.00078103 0.0011768 -8.8306e-05 0.0011755 -0.00011104 -0.0020247
-0.0044183 -0.0024837 0.07868 -0.41254
4280000000 0.10583 -0.31084 -0.0027957 0.0020543 -0.0017969 -0.0043713 -0.00022068 0.00062047
-0.00019522 0.001099 -0.00064267 -0.00016772
-0.0027371 0.002012 -0.12125 -0.19183 -0.0027515 0.0030777 -0.00082553 -0.00036417
0.00016782 7.2923e-05 0.00064575 0.00070423
-0.0019679 -0.0043422 -0.0027197 0.0030248 0.13301 -0.29673 0.0007155 -0.00031542
-0.00075303 0.00095022 -6.1486e-05 0.00076137
-0.00036865 0.00079512 -0.00077727 -0.00040168 0.00066835 -0.00021325 -0.050751 -0.1716
-0.0046876 0.0023589 -0.00065446 -0.0022605
-0.00017302 0.00097489 0.00012603 0.00012024 -0.00069377 0.0010513 -0.0048639 0.0024527
0.11621 -0.29472 -0.0066212 -0.00076077
-0.00075656 -0.0002484 0.00064498 0.00052354 -0.00046489 0.00071199 -0.00053832 -0.0023631
-0.0064729 -0.00049136 0.029223 -0.41682
4340000000 0.078681 -0.31929 -0.0016651 0.0019401 -0.002544 -0.0015611 0.00017359 0.00057718
-5.222e-05 0.00057573 -0.00034728 -0.00093942
-0.0016376 0.0019643 -0.14168 -0.16562 -0.0019619 0.0039492 -0.00020416 0.00060194
-0.00020765 -0.00020797 0.00051527 0.00037954
-0.0026792 -0.0014909 -0.0018444 0.0040811 0.096668 -0.31374 -0.00036189 -0.00081665
0.00022854 0.00082992 0.0007321 0.0016875
0.00017488 0.00060917 -7.5659e-05 0.00060858 -0.00034029 -0.00091642 -0.068786 -0.16906
-0.0044937 0.0037909 -0.0012664 -0.0020643
-1.4036e-06 0.00072046 -0.00035448 -0.00014736 0.00016339 0.00076035 -0.004282 0.0038851
0.089297 -0.31713 -0.0046644 0.0024791
-0.00029904 -0.00078181 0.00056917 0.00043812 0.00091057 0.0019054 -0.0014864 -0.0021703
-0.0048342 0.0021709 -0.0052209 -0.41176
4400000000 0.047644 -0.32436 -0.00069611 0.0012366 -0.0028378 -0.0015005 0.00095674 0.0012022
-6.5129e-05 0.00074908 7.5498e-05 -0.00053265
-0.00064474 0.0012406 -0.17077 -0.15555 -0.0011786 0.0042437 -0.00044499 0.00044447
0.00012929 -0.00032575 0.00054906 0.00029434
-0.0028186 -0.0015318 -0.0011802 0.0042241 0.067355 -0.31938 -0.00014596 -0.00029132
0.00045958 6.0905e-05 0.00095398 0.0015904
0.00090871 0.0012263 -0.00049966 0.00051203 -0.0001613 -0.00015065 -0.093389 -0.15601
-0.0031132 0.0050819 -0.0020379 -0.0017829
-5.0093e-05 0.00067917 0.00014197 -0.00053295 0.00068413 0.00035009 -0.0032776 0.0050707
0.055445 -0.32756 -0.0043877 0.00083757
-3.7674e-05 -0.00051094 0.00063724 0.00021319 0.00072088 0.0015636 -0.0020058 -0.0017065
-0.0046013 0.0012374 -0.051054 -0.41496
4460000000 0.012558 -0.32426 -0.00084714 5.3066e-05 -0.00388 -0.00067293 0.0013412 -0.00059383
-0.00043117 0.0012429 -0.0010454 -0.00052404
-0.00086067 6.2374e-05 -0.19211 -0.12569 -0.00046102 0.0044037 -0.00030939 0.00067798
-0.00045252 -0.0004282 0.00050351 -0.00046244
-0.0040146 -0.00059764 -0.00035968 0.0043929 0.042199 -0.32625 -0.00043194 -0.0004558
0.00037023 0.00050867 0.0022145 0.00068474
0.0013701 -0.00067623 -0.00035586 0.00068717 -0.00040713 -0.00049083 -0.10663 -0.13474
-0.0018449 0.0064417 -0.0023373 -0.00063709
-0.00053414 0.001388 -0.00044981 -0.00035486 0.00012073 0.00026259 -0.0017629 0.0064886
0.019716 -0.32133 -0.0045457 0.0036017
-0.001002 -0.00036247 0.0003793 -0.00056825 0.002198 0.00058783 -0.0025432 -0.00071052
-0.0042414 0.0034907 -0.09027 -0.39695
4520000000 -0.011937 -0.3251 -0.0006215 -0.00035133 -0.0036651 0.00037266 0.00063602 -0.00016915
0.0019354 0.00013206 -0.00062537 0.00073789
-0.0006047 -0.00035377 -0.21651 -0.10867 0.00074734 0.0048075 0.00060131 0.00094193
-0.00020408 -5.9414e-05 -4.0576e-05 -5.5646e-05
-0.0037062 0.00034332 0.00074189 0.0047881 0.01143 -0.32408 -0.0010559 0.0004104
0.0007522 -0.00051967 0.0015808 -0.00062194
0.00051351 -0.00011629 0.00067089 0.00087662 -0.0011443 0.00052079 -0.12447 -0.1254
-0.00045395 0.005938 -0.002872 -0.00052824
0.0019976 0.00013258 -0.00016939 -6.9274e-05 0.00085969 -0.00033125 -0.00031275 0.0058601
-0.028561 -0.33164 -0.0025697 0.0031679
-0.00075537 0.00087381 2.4615e-05 -0.00020163 0.0016575 -0.00063029 -0.0029391 -0.00045854
-0.0029235 0.0031791 -0.11971 -0.39449
4580000000 -0.050012 -0.31766 -0.0014089 -0.00038044 -0.0027559 0.0025555 0.00067412 -0.00031761
0.0002418 -0.00012583 -0.00073476 0.00078563
-0.0013959 -0.00036188 -0.23476 -0.082109 0.00090693 0.0039758 0.0005776 -0.00014036
-8.3259e-05 0.00021349 0.00020204 -7.0655e-05
-0.0026527 0.0026014 0.00096749 0.0040064 -0.020731 -0.32077 -0.00016465 0.00049581
-0.00026546 6.0835e-05 0.0017416 -0.0010615
0.00088513 -0.00042234 0.00061829 -0.00013725 -0.00016775 0.0004686 -0.13474 -0.10052
0.0017975 0.0052837 -0.0030016 0.0013408
0.00015112 -0.00015207 -0.00018285 0.00023932 -0.00025719 -8.5357e-05 0.0020156 0.0054214
-0.054925 -0.33528 -0.0024745 0.0036312
-0.00067123 0.00071402 0.00019681 -0.0001146 0.0017401 -0.0010795 -0.0028878 0.0012064
-0.002173 0.0039268 -0.16422 -0.3653
4640000000 -0.075566 -0.31118 -0.0023143 -0.001511 -0.003232 0.0025894 0.00058059 -0.0013919
0.001569 -0.00037021 3.882e-07 0.00088868
-0.0023179 -0.0014762 -0.2453 -0.054519 0.001669 0.0040879 0.00069072 0.00025549
-0.00026352 0.00038539 6.0608e-05 -0.00071574
-0.0031013 0.0025995 0.001715 0.0040556 -0.044544 -0.31528 0.00037203 0.00097495
0.0012284 0.00025572 0.0003451 -0.0022477
0.0004758 -0.0013214 0.00073185 0.00029429 0.00024261 0.00087127 -0.14031 -0.086313
0.0034493 0.0038725 -0.0021662 0.0017866
0.0016829 -0.00040835 -0.00022015 0.00032165 0.0012626 0.00022533 0.0032485 0.0037257
-0.086972 -0.31781 -0.0022222 0.0040789
-2.1889e-05 0.0010017 1.6112e-05 -0.00065942 0.00010671 -0.0023147 -0.0022037 0.0017647
-0.0025589 0.0039481 -0.18366 -0.35417
4700000000 -0.10324 -0.30614 -0.003951 -8.1965e-05 -0.0014677 0.004576 -0.00097969 -0.00094851
0.0010688 -0.00055694 0.0010356 0.00064799
-0.0039612 -0.00010871 -0.25706 -0.035553 0.0028399 0.0040442 0.00043571 -0.00050445
0.00037616 0.00042952 -0.00016377 -0.00014637
-0.0014185 0.0045962 0.0029162 0.0039884 -0.075976 -0.30928 -0.00020935 0.00055687
0.00030653 -0.00051955 -0.0004046 -0.001524
-0.0008529 -0.00095273 0.00045923 -0.00049517 -7.2421e-05 0.00060527 -0.15723 -0.065104
0.0030544 0.0017911 -0.0015533 0.0024161
0.00089051 -0.00055638 0.00030635 0.00051112 0.00033297 -0.00083186 0.0033381 0.0018145
-0.12593 -0.30879 -0.001151 0.0039685
0.0010535 0.00077324 -0.00020054 -0.00013673 -2.9035e-05 -0.001316 -0.0015391 0.0024165
-0.00098463 0.0041011 -0.2263 -0.32556
4760000000 -0.13297 -0.29102 -0.0047817 0.0010692 0.00052165 0.0049616 -0.00072157 -0.00054742
0.00038031 -0.00090743 0.0010772 -0.00031303
-0.0047882 0.0011116 -0.2523 0.0069876 0.0032933 0.0029491 -2.1676e-05 -0.00061575
0.00032096 0.00012976 4.4035e-06 -0.00022602
0.0006287 0.0048489 0.0033427 0.00299 -0.1062 -0.29477 0.00076383 0.0003607
0.00077992 -0.00015697 -0.0012438 -0.00061024
-0.00086676 -0.00055079 -3.4563e-05 -0.00061241 0.0006864 0.00044363 -0.15105 -0.048826
0.0023254 0.0013049 -0.00047991 0.0029312
0.0003881 -0.00094613 0.00040065 0.00013396 0.00091653 7.96e-06 0.0023258 0.0012728
-0.15822 -0.29009 -0.00041661 0.0046452
0.0011377 -0.00058231 -1.5762e-05 -0.00021474 -0.0014203 -0.00076406 -0.00059959 0.0029475
-0.00050434 0.0044633 -0.23857 -0.30336
4820000000 -0.16003 -0.27723 -0.0051659 0.002616 0.0017973 0.0031262 -0.00088758 -0.00043429
0.0004518 -0.0011347 0.0001641 -0.00040774
-0.0051653 0.0026029 -0.2637 0.029248 0.0043667 0.0030149 -4.5929e-05 -0.00036002
0.00033031 -2.5313e-05 -0.00023532 -0.00044145
0.0018217 0.0030425 0.0043551 0.0030042 -0.13362 -0.29018 0.000509 -0.00036462
0.00019423 -0.00078203 -0.00099388 -0.00045366
-0.00083751 -0.00033972 -6.4955e-05 -0.00039184 0.00050276 -0.00036735 -0.16637 -0.031149
0.00173 2.3257e-05 0.00010085 0.0027739
0.00036755 -0.00092264 0.0002621 -0.00010764 0.00016532 -0.00091342 0.0018511 6.7134e-05
-0.19626 -0.27271 -6.6045e-05 0.0034745
0.00010631 -0.00035163 -0.00014194 -0.00043472 -0.00080801 -0.0003377 0.0001906 0.00288
-0.00011028 0.0038325 -0.2748 -0.273
4880000000 -0.19126 -0.25724 -0.0043644 0.0046569 0.0022188 0.002941 -0.0013485 0.00022428
-0.00090694 -0.001067 0.00014679 -0.00014551
-0.0043983 0.0046254 -0.25504 0.070772 0.0047642 0.001647 -0.00039921 -0.00018829
-0.0001047 0.00017172 -0.00027465 0.00026124
0.0022931 0.0028797 0.0047679 0.0015675 -0.15174 -0.27717 0.00048255 -0.00040231
-0.0003824 -0.0013118 -0.00043101 0.00012474
-0.0013065 0.00012808 -0.00035288 -0.00014015 0.0004462 -0.00040868 -0.15941 -0.01248
0.00077546 9.5198e-05 0.0011591 0.0025031
-0.00091785 -0.00099981 -0.00015016 0.00015508 -0.00050374 -0.0011774 0.00082003 -8.797e-05
-0.22449 -0.25535 0.000596 0.0034606
0.00027581 -0.00011596 -0.0002242 0.00021841 -0.00035142 0.00010639 0.0010891 0.0025341
0.00092898 0.0032453 -0.28723 -0.24366
4940000000 -0.21213 -0.23948 -0.0029263 0.0067438 0.0030126 0.000973 -0.00019118 0.00071585
-0.00097927 -0.00042147 -3.5037e-05 -0.00072143
-0.0029604 0.0067197 -0.26641 0.096478 0.0057188 0.0010458 -6.981e-05 -0.00012733
0.0003048 -0.00030195 -0.00021022 8.9129e-05
0.0030539 0.00095783 0.0056626 0.00094628 -0.17261 -0.25374 0.00010581 -0.00046077
-0.00079026 -3.4803e-05 -0.00032546 -0.00011488
-0.00026945 0.00075062 -9.1595e-05 -0.00013582 0.00015505 -0.00041148 -0.167 -0.003148
5.7494e-05 0.00058442 0.0018543 0.001779
-0.00097487 -0.00057637 0.00036193 -0.00035432 -0.00064155 -0.0002126 -0.00018841 0.00064239
-0.24689 -0.22669 0.0003916 0.0031387
-0.00010558 -0.00069743 -0.00026641 0.00021442 -0.00056508 1.482e-06 0.0019973 0.0017373
-8.0469e-05 0.0035056 -0.31014 -0.21699
5000000000 -0.23279 -0.21489 -1.7653e-06 0.0074261 0.0030433 0.0016927 -0.00026864 0.00058277
-0.00052642 0.00058822 -0.00028373 -0.00080543
-1.429e-05 0.0073945 -0.25261 0.11403 0.0057203 -0.0007275 -0.00024198 -6.163e-05
-8.7658e-05 -0.00052067 -0.00012463 -2.8474e-05
0.0030378 0.0016381 0.0057217 -0.0008278 -0.2022 -0.23883 -0.00054698 -0.00070066
-0.00056239 -0.00021031 -0.00049884 -0.00013802
-0.00011819 0.00059838 -0.00025819 -6.4614e-05 -0.00048335 -0.00084863 -0.16102 0.021294
-0.00054809 0.0016125 0.0023402 0.001028
-0.00049947 0.00061946 -0.00013413 -0.00046427 -0.00062969 -0.00024199 -0.00037879 0.0016826
-0.27426 -0.2035 0.00040198 0.003925
-0.00021675 -0.00066426 -0.00018322 -0.0001107 -0.00030448 -0.00017516 0.002286 0.0011221
0.00073877 0.003919 -0.32241 -0.183
5060000000 -0.25355 -0.18711 0.0020806 0.0070444 0.0030395 -0.00032637 0.00011601 0.00064562
-0.00026746 -6.5692e-05 -0.00033471 -2.0691e-05
0.002059 0.0070458 -0.23481 0.15071 0.0050548 -0.0019921 4.1321e-05 0.00018958
-0.00042116 -2.2937e-06 -0.0002676 0.0002466
0.003016 -0.00043829 0.005051 -0.0020197 -0.21601 -0.21729 -0.00048393 0.00027411
-0.0010105 0.0001247 -0.00096695 6.346e-05
0.00011135 0.00057305 4.0746e-05 0.00019508 -0.00036279 0.00033743 -0.16273 0.028464
0.00018347 0.0030948 0.0019691 0.00059289
-0.00036631 -2.7862e-05 -0.00041125 3.7978e-06 -0.000978 0.00010924 0.00021882 0.0029919
-0.28403 -0.17225 0.0018962 0.0031805
-0.00033562 -9.9918e-05 -0.00032464 0.00023527 -0.0011269 0.0001489 0.0019129 0.00055418
0.0017553 0.0030826 -0.33428 -0.15377
5120000000 -0.26927 -0.16165 0.003431 0.0059096 0.0028178 -0.00048673 0.00041176 0.00056629
-0.0003109 0.00074223 -0.00044818 9.6839e-05
0.0034274 0.0059023 -0.22908 0.17713 0.0048505 -0.0027103 4.2128e-05 0.0002081
-4.1334e-05 -5.2312e-05 -0.00010905 0.00017364
0.002883 -0.00053896 0.0048155 -0.0028051 -0.23002 -0.20199 4.4957e-05 7.8551e-05
-0.00011211 0.00091875 -0.00092477 0.00072737
0.00043696 0.00060421 4.648e-05 0.00020964 -4.3252e-05 6.2099e-05 -0.15894 0.05463
0.0019201 0.0029768 0.0023729 0.00031765
-0.0001803 0.00070602 -4.9864e-05 -4.6415e-06 -0.0002964 0.001006 0.0017308 0.0029892
-0.29769 -0.13971 0.0017455 0.003169
-0.00039092 2.9782e-05 -1.2547e-05 0.00019111 -0.00088246 0.00084606 0.0023913 0.00019731
0.0015422 0.003451 -0.34722 -0.12005
5180000000 -0.28507 -0.13128 0.0050201 0.0048311 0.003485 -0.001214 0.00021663 0.0005387
-0.00024107 0.00035175 -0.00058554 0.00034807
0.0050263 0.0048354 -0.20633 0.19999 0.0041052 -0.0038367 -0.00032836 -0.00021809
-0.00011947 -0.00014793 -0.00011409 0.00018554
0.0034259 -0.0012177 0.0041012 -0.003898 -0.24067 -0.16529 -0.00034577 0.00065526
-7.098e-05 -0.00012852 -0.0003111 0.00097721
0.00022581 0.00051124 -0.00034054 -0.00023669 -0.00034873 0.00064363 -0.15802 0.064406
0.0030112 0.0032674 0.0023018 -0.00073976
-0.00024086 0.00045229 -0.00014007 -0.00012463 -1.9462e-05 -8.7657e-05 0.0031856 0.0034616
-0.30836 -0.09638 0.0029123 0.0034792
-0.00051805 0.00044892 -0.0001283 0.00015668 -0.00033786 0.00080331 0.0023076 -0.00067335
0.0029718 0.0032072 -0.34915 -0.087676
5240000000 -0.29329 -0.10412 0.0052874 0.003466 0.0027592 -0.002907 0.00068072 -3.1739e-05
-0.00032955 1.9958e-05 -4.9943e-05 0.00061792
0.005257 0.0034695 -0.19445 0.2371 0.0029565 -0.0046798 -2.9468e-06 0.00010215
-0.0002069 3.5974e-05 0.00030545 0.00040373
0.0027652 -0.0029284 0.0029402 -0.0047632 -0.25748 -0.14052 0.00036539 0.0002991
-0.00034753 0.00052217 0.0001565 0.0011635
0.0006613 -6.5243e-05 -4.3229e-05 7.8581e-05 0.00034462 0.00026843 -0.15825 0.084867
0.0038145 0.0022253 0.0016461 -0.0012307
-0.0002574 6.0996e-05 -0.00026923 0.00014917 -0.00033551 0.00053529 0.0037947 0.0019884
-0.321 -0.0567 0.0033561 0.0026246
1.5998e-05 0.00045593 0.00029453 0.00040352 7.4582e-05 0.0011444 0.0017192 -0.0013967
0.0033394 0.0028562 -0.35534 -0.054934
5300000000 -0.29825 -0.073699 0.0062173 0.0019139 0.0015466 -0.0033079 0.00012816 -0.00028368
0.00041559 0.00075703 -2.2525e-05 0.00017529
0.0062049 0.0019192 -0.18641 0.24162 0.0020596 -0.0053028 -9.5405e-05 0.00022945
8.3476e-05 0.00032114 0.00024909 0.00033844
0.0014982 -0.0033769 0.0020104 -0.0052772 -0.27338 -0.11487 0.00027653 -0.00023097
0.00027997 0.00045779 0.00043116 0.00074442
8.0126e-05 -0.00035067 -0.00011416 0.00021729 0.00027439 -0.00016358 -0.15086 0.094196
0.0051112 0.0011755 0.0013452 -0.0016262
0.00043892 0.00073376 4.9286e-05 0.00032501 0.00022482 0.00057127 0.0051313 0.0012528
-0.33179 -0.03022 0.003632 0.0024042
9.6649e-05 0.00020602 0.00028678 0.00024169 0.00047616 0.00065604 0.0011455 -0.0015837
0.0038325 0.0021064 -0.35106 -0.018972
5360000000 -0.29805 -0.03664 0.0061198 0.00051712 0.00025337 -0.0036979 0.00038065 3.808e-06
0.00018855 0.00047834 0.00069275 -0.00017092
0.006135 0.00053533 -0.14913 0.26315 0.00082686 -0.0054192 6.9882e-05 0.00023667
-4.0797e-05 1.2382e-05 0.00057218 -0.00020529
0.00017467 -0.0036326 0.00070076 -0.0053833 -0.27182 -0.088139 0.00046146 0.00034756
0.0001947 0.00050513 0.0008334 0.00062361
0.00036233 9.8663e-06 3.8768e-05 0.00021849 0.0004645 0.0002965 -0.14881 0.11213
0.0055156 -0.00078423 0.00046123 -0.0019071
0.00021807 0.00047155 -0.00016455 2.8709e-05 0.00020278 0.00036764 0.0055698 -0.00078855
-0.32483 0.0079448 0.0049437 0.0019653
0.00062349 -0.00014859 0.00051539 -0.00019502 0.00076535 0.00055476 0.00055685 -0.0020688
0.0046505 0.0020534 -0.3487 0.0095629
5420000000 -0.30063 -0.013536 0.0061024 -0.0013101 -0.00056144 -0.0034558 -6.7902e-05 -0.00014233
0.00086946 0.00043775 0.00024913 -0.00018855
0.0061172 -0.0012588 -0.13006 0.28976 0.00022707 -0.0055221 9.83e-05 0.00011391
4.9091e-05 3.8115e-05 0.00028393 -0.00014197
-0.00063998 -0.0034318 0.00012666 -0.0055094 -0.28763 -0.05495 -0.00025194 -0.00050515
0.0010811 0.00016718 0.00098767 -0.00011084
-3.1486e-05 -0.00010454 8.8617e-05 0.00013913 -0.00025653 -0.00043187 -0.13749 0.1267
0.0047839 -0.0021004 0.00020765 -0.0017041
0.00084672 0.00034485 0.0001071 0.00013852 0.00092409 0.00037789 0.0046592 -0.0021161
-0.32992 0.037038 0.0049573 0.00056762
0.00034157 -0.00023147 0.0002612 -0.00016932 0.00090299 -5.9789e-05 0.00010387 -0.001691
0.0051305 0.00073288 -0.34099 0.051398
5480000000 -0.29252 0.022864 0.004971 -0.0021186 -0.001817 -0.0028158 0.00038719 -7.4602e-05
0.00094884 -0.00031825 -8.165e-05 -4.4512e-05
0.0049532 -0.0021055 -0.11542 0.29745 -0.0015657 -0.0058706 6.415e-06 0.00019137
0.00011702 6.0707e-05 0.0001886 -0.00012009
-0.0018208 -0.0027963 -0.0016184 -0.0058549 -0.29213 -0.032349 -0.00023508 0.0001836
0.00062902 -0.00040962 0.00082678 0.00019486
0.00035316 -8.5921e-05 3.5079e-05 0.00021434 -0.00024538 0.0001338 -0.13088 0.13775
0.0037658 -0.003414 -0.00024606 -0.0019971
0.00091223 -0.00039277 9.4552e-05 -1.1603e-06 0.00064376 -0.00039621 0.0037556 -0.0034776
-0.31846 0.064557 0.0047457 0.00026845
-0.00014306 -7.2282e-05 0.00015704 -0.00019764 0.00095765 7.878e-05 -3.4419e-05 -0.0019426
0.0046149 3.8051e-06 -0.33189 0.072718
5540000000 -0.28854 0.047925 0.0041345 -0.0026725 -0.0025624 -0.0020066 0.0003436 -0.00037006
0.00021249 -0.00017656 -0.00020834 1.7317e-05
0.0041669 -0.0026746 -0.074343 0.31463 -0.0027564 -0.0052191 0.00043408 0.00010225
6.7278e-05 -0.0001287 -3.793e-05 -0.00046765
-0.0025985 -0.0019107 -0.0028129 -0.0051475 -0.29108 -0.011368 8.5907e-05 -0.00014933
0.00042997 -0.00030108 0.00059616 -0.00049553
0.00033029 -0.00036276 0.00044622 0.00014875 0.0001828 -0.00011834 -0.11936 0.15901
0.0025584 -0.0037511 -0.001002 -0.0016903
7.4087e-05 -0.00025028 3.0879e-05 -0.00015825 0.00048773 -0.0002279 0.0024662 -0.0038189
-0.30351 0.098739 0.0050728 -0.0013426
-0.00029888 2.5877e-05 3.5704e-06 -0.00036802 0.00041092 -0.00033009 -0.0011552 -0.0017949
0.0050642 -0.0012031 -0.32391 0.11418
5600000000 -0.27726 0.075868 0.0033208 -0.0037298 -0.0024581 -0.001787 0.00024655 -0.00040584
0.0003298 -0.00036741 0.00016209 0.00049491
0.003353 -0.0037156 -0.071719 0.32843 -0.0039398 -0.004706 5.172e-05 -0.0002174
-8.368e-05 2.9119e-05 -0.00014829 -0.00013823
-0.0025133 -0.0017972 -0.004029 -0.0046674 -0.28991 0.020522 -3.3936e-05 4.1534e-05
0.00017856 -0.00065204 0.00031117 -0.00062138
0.00030622 -0.00038089 8.599e-05 -0.00019765 -7.6698e-05 5.3339e-05 -0.11165 0.15836
0.0018007 -0.0036797 -0.00091348 -0.0010616
0.00035327 -0.00028028 -1.1928e-05 -2.3651e-05 0.00010448 -0.00061847 0.0018766 -0.0036255
-0.29483 0.12789 0.0043834 -0.001699
9.914e-05 0.00048011 -0.00024233 -0.00030704 0.00030367 -0.00073255 -0.00096413 -0.00090876
0.0044311 -0.0016 -0.30209 0.12857
5660000000 -0.26572 0.098128 0.0031278 -0.0038019 -0.0035454 -0.00052801 -0.00036798 -0.00069599
-0.00025122 -0.00064891 0.00042512 -0.00016319
0.0031395 -0.0037667 -0.030255 0.31983 -0.0046623 -0.0028387 -1.1196e-05 -0.00013481
0.00014602 3.7605e-05 -0.00010049 -6.1965e-05
-0.0035362 -0.00046659 -0.0046764 -0.0027772 -0.29032 0.044252 -0.00012367 0.00011272
-0.00072479 -0.00034845 0.00026733 -0.0010953
-0.00044023 -0.00071271 -6.4706e-06 -0.00013209 -0.00015902 0.00017396 -0.096251 0.17846
0.00062977 -0.0041045 -0.0014047 -0.00090093
-0.00026237 -0.00060701 8.0859e-05 6.1283e-05 -0.00061715 -0.00018949 0.00069659 -0.0041385
-0.27921 0.15518 0.0041804 -0.0023562
0.00036946 -0.0002133 -1.9166e-05 -0.00015291 0.00022592 -0.0011823 -0.0013372 -0.0010337
0.0041377 -0.0025947 -0.29347 0.16458
5720000000 -0.25045 0.11942 0.0026088 -0.0043397 -0.0028928 0.00080332 -0.00047985 -0.00025308
-0.00046525 -3.2992e-05 -4.5699e-05 -0.000331
0.0026067 -0.0043084 -0.0021303 0.345 -0.0055187 -0.0025231 8.4748e-05 -6.2397e-05
-0.00033537 1.8498e-05 -0.00028792 0.00017666
-0.0028493 0.00093838 -0.0055957 -0.0023792 -0.28644 0.075023 0.00020055 2.4967e-05
0.00021026 0.00037533 -0.00029658 -0.00019997
-0.0004965 -0.00024755 6.1196e-05 -4.5002e-05 0.00022746 4.9828e-05 -0.080191 0.18024
1.3522e-05 -0.003618 -0.0015633 -0.00041249
-0.00042114 -0.00011516 -0.00026668 0.00010629 0.00018039 0.00043643 -0.00012253 -0.0036305
-0.26768 0.1812 0.0038886 -0.0039677
1.5394e-05 -0.00025269 -0.00028898 0.00014724 -1.3578e-05 1.9018e-05 -0.0016059 -0.00039736
0.0039799 -0.0038982 -0.26215 0.18231
5780000000 -0.23412 0.13689 0.0013256 -0.0048897 -0.0023716 0.0013027 -0.00072229 0.00012389
-0.00038788 -0.00033606 -0.00019237 -0.00025735
0.0013184 -0.0049 0.011405 0.33969 -0.0059309 -0.00060795 3.7331e-06 -0.00022759
7.2585e-05 -1.9061e-05 -5.3178e-05 -6.1521e-05
-0.0023669 0.0013762 -0.005953 -0.00048769 -0.28271 0.091799 -8.5932e-05 -0.00018827
0.00016655 5.0019e-05 -0.00034149 -0.00036389
-0.00071344 7.5137e-05 -1.225e-05 -0.00022932 -7.3453e-05 -0.0001873 -0.07116 0.19616
-0.00023905 -0.003353 -0.0012862 -5.2765e-05
-0.00034798 -0.00032957 6.8817e-05 4.2245e-05 0.00020072 -2.8622e-05 -0.0002083 -0.0033518
-0.25679 0.20235 0.0026711 -0.0038676
-0.00019378 -0.00017833 -1.1214e-05 -0.00020416 -0.00043023 -0.00053523 -0.0012867 -2.0069e-05
0.0027353 -0.0037323 -0.2537 0.20441
5840000000 -0.22017 0.15787 -3.7919e-05 -0.005477 -0.0020636 0.0011812 -3.8454e-05 0.00032272
-0.00025658 0.00019605 -0.00043911 -0.00047514
-2.967e-05 -0.0054577 0.047287 0.34264 -0.0058292 0.00046043 -0.00021759 1.1093e-05
0.00024455 -0.00010591 -0.00014003 0.00016816
-0.0019937 0.001121 -0.0058275 0.00057993 -0.27605 0.11607 -0.00026487 0.00010415
-0.0001117 -0.00060519 -0.00059031 -0.00037733
-0.00012295 0.0003649 -0.00022381 1.3274e-05 -0.0002415 6.8291e-05 -0.048345 0.19912
-0.0009262 -0.0036606 -0.0013244 0.00029027
-0.00017921 0.0002442 0.00020671 -2.1015e-05 -9.1928e-06 -0.00069957 -0.00084819 -0.0035558
-0.24013 0.21135 0.0024594 -0.0041916
-0.00044018 -0.00037296 -7.5397e-05 0.00028918 -0.0004513 -0.00022876 -0.0013749 0.00022674
0.0022278 -0.0044178 -0.21704 0.22782
5900000000 -0.20617 0.16981 -0.0020443 -0.0053885 -0.0020418 0.0024493 -9.4548e-05 1.2216e-05
0.00018911 -8.5159e-05 2.3624e-06 0.00027131
-0.0020386 -0.005393 0.067384 0.34201 -0.0051047 0.0020041 1.4934e-05 -4.8784e-07
-0.00011932 -0.00022671 -4.0214e-05 -3.5211e-05
-0.0019852 0.0025048 -0.005068 0.002109 -0.26004 0.13135 -3.9537e-05 -0.00010028
-0.00037978 -0.00051405 -0.00070976 -0.00012598
-0.00012475 -3.2729e-06 -5.5339e-06 3.8854e-06 -9.6711e-05 -0.00012071 -0.041099 0.20938
-0.0011588 -0.0035458 -0.0012018 0.0002865
0.00020708 -0.0001356 -2.0663e-05 -0.00023475 -0.00038668 -0.00036554 -0.0013089 -0.0035834
-0.21354 0.22539 0.0015124 -0.0053265
-6.1788e-05 0.00032951 -0.00011263 -2.5908e-05 -0.00082862 -9.0233e-05 -0.0011687 0.00045401
0.0017338 -0.00518 -0.20275 0.23799
5960000000 -0.18572 0.18312 -0.0031104 -0.0038719 -0.00069367 0.0025978 -0.00011642 0.00016726
-0.00021401 8.3546e-05 -0.0001273 0.00011768
-0.0031222 -0.0038618 0.094155 0.34066 -0.0041532 0.0023258 -0.00020117 3.0296e-05
-8.894e-06 8.0439e-05 4.1172e-05 0.00022896
-0.00066259 0.002643 -0.0041218 0.0023882 -0.24425 0.15735 -3.16e-05 -0.00017571
-0.00059486 8.7419e-05 -0.00023913 -0.00011969
-0.00013509 0.0001659 -0.00020965 5.4882e-05 -3.5244e-05 -0.0001604 -0.022389 0.21777
-0.0022629 -0.003172 -0.0010314 0.00099849
-0.00012458 0.00015071 -0.00010195 0.00012358 -0.00047906 3.6001e-05 -0.0021858 -0.0031903
-0.19307 0.24059 -2.4366e-05 -0.005129
-0.0001895 3.7255e-05 0.00013926 0.00018982 -0.00029709 -0.00014949 -0.0010662 0.00094047
-5.079e-05 -0.0052314 -0.17331 0.26441
6020000000 -0.16746 0.19821 -0.0038498 -0.0029037 -0.00020591 0.0030306 -3.858e-05 0.00055899
-0.00016427 0.00037947 -5.7223e-05 0.00026849
-0.003817 -0.0028915 0.12221 0.33175 -0.004651 0.0033655 -6.0409e-05 0.000138
-0.00010099 0.00014357 -0.00014016 0.00011493
-0.00010804 0.0030023 -0.0045275 0.0034169 -0.22442 0.16923 -0.00037899 0.00023985
-0.00065303 0.00011579 -0.0004903 0.00045218
-5.3404e-05 0.00056659 -8.0401e-05 0.0001351 -0.00035016 0.00025707 -0.015997 0.21319
-0.0028881 -0.0030734 -0.00058964 0.00069561
-0.00016021 0.0003243 -0.00011594 0.0001163 -0.00075341 8.4543e-05 -0.0028575 -0.0029429
-0.16419 0.25352 -0.00041817 -0.0048796
3.0522e-05 0.00035557 -0.00023263 0.00019906 -0.00055877 0.00064212 -0.00055403 0.00081389
-0.0002708 -0.0048575 -0.14688 0.26348
6080000000 -0.14703 0.20674 -0.0040507 -0.00079791 0.001324 0.0028354 8.8038e-05 0.0001172
0.00011044 0.00022797 0.00024819 7.8564e-05
-0.0040382 -0.00080888 0.14359 0.33229 -0.0029313 0.0047172 -3.9047e-05 -3.5231e-05
-6.0457e-05 0.0001433 0.00011326 0.00040737
0.001363 0.0028726 -0.0028294 0.0047956 -0.20629 0.19613 0.00036375 9.4633e-05
-0.00026444 0.00066216 -0.0003757 0.00043292
7.8264e-05 0.00011249 -4.9519e-05 -1.6009e-05 0.0003065 0.00011026 0.00077919 0.22136
-0.0041835 -0.001977 -0.00086792 0.0010861
0.00010781 0.00021768 1.8364e-05 0.00012369 -0.00015047 0.00069495 -0.0041165 -0.0021295
-0.13541 0.27061 -0.0014753 -0.0052985
0.00023157 3.6308e-05 0.00019388 0.00023158 -0.00024251 0.00043885 -0.00081526 0.00092912
-0.0013804 -0.005112 -0.12418 0.28468
6140000000 -0.12976 0.21978 -0.0035614 -0.00048007 0.0017087 0.0021054 5.0585e-05 -2.2825e-05
6.9425e-05 -0.00013572 0.00040723 -0.00019704
-0.0035496 -0.00045506 0.17026 0.31311 -0.0021432 0.005312 3.8745e-05 3.8496e-05
0.00040065 -5.4471e-05 0.00026646 0.000101
0.001697 0.0020897 -0.0020003 0.005322 -0.18253 0.21515 0.00032639 -0.00012049
6.2479e-05 0.00071086 0.00015438 0.00080368
4.684e-05 -4.2617e-07 7.7657e-05 3.5701e-05 0.00035732 -8.5182e-05 0.013547 0.21214
-0.0046937 -0.00097836 -0.00032783 0.0013321
0.0001227 -0.00016737 0.00038062 2.3081e-05 2.1456e-05 0.00061137 -0.0047224 -0.00073309
-0.11558 0.29015 -0.0032774 -0.0042279
0.00048423 -0.00020095 0.00030523 -2.0445e-05 0.00010583 0.00058092 -0.0004863 0.0015258
-0.0033568 -0.003937 -0.085366 0.2822
6200000000 -0.11413 0.22507 -0.0029578 -0.00015448 0.0022585 0.0012697 0.00011792 0.00036406
-0.00021533 0.00011881 -0.00024559 -0.0002626
-0.0029679 -0.00013742 0.19816 0.31118 -0.00082952 0.0052165 4.7797e-05 0.00021854
-3.3036e-05 -2.4878e-05 8.9286e-05 9.6309e-05
0.0022795 0.0011675 -0.00071485 0.0052709 -0.16292 0.22896 9.386e-05 -0.00031074
0.00063299 7.6451e-05 0.00013428 0.00023987
0.00010486 0.00037576 2.6708e-05 0.00020414 0.00010118 -0.00027536 0.026896 0.2205
-0.0045502 0.00055858 -7.21e-05 0.0013294
-0.00029346 0.00016172 -4.5432e-06 -3.0235e-05 0.00056854 0.0001336 -0.0045008 0.0004379
-0.10301 0.29552 -0.0040517 -0.0033966
-0.00026375 -0.00025724 0.00015849 0.00016092 0.00031801 0.00030934 0.00013922 0.0012587
-0.003666 -0.0033916 -0.072552 0.29254
6260000000 -0.098978 0.23794 -0.0030741 0.00091312 0.0021688 0.00052728 0.00025809 -0.0001139
7.7927e-06 0.00023843 5.7018e-05 -3.7159e-05
-0.0030586 0.00090619 0.21547 0.29585 1.9256e-05 0.0053488 -1.1197e-05 -8.1695e-05
-5.4528e-05 -8.2422e-05 0.0002846 0.00018824
0.0021723 0.00045809 0.00015565 0.0053649 -0.14008 0.2502 6.8785e-05 -4.8665e-05
0.00027898 -0.00022746 0.00024673 1.5323e-05
0.00033723 -0.00012106 3.38e-05 -0.00011402 9.7766e-05 -3.2445e-05 0.042891 0.2157
-0.0040359 0.0016427 0.00081191 0.001309
0.00015731 0.00021945 3.0359e-05 -0.00011033 0.00028759 -0.00018033 -0.0041298 0.0017852
-0.074405 0.29641 -0.0040838 -0.0023
-2.8636e-05 -6.5221e-05 0.00019266 0.00013746 0.00029642 0.00012814 0.00060683 0.0011325
-0.0044678 -0.002276 -0.026604 0.29175
6320000000 -0.082671 0.2399 -0.0025251 0.0015455 0.0021287 -0.00046387 9.5323e-05 4.75e-05
-0.00044148 0.00035091 -0.00031327 0.00033758
-0.0025184 0.0015335 0.24073 0.28566 0.0019274 0.0055237 8.5762e-05 4.9727e-05
2.0729e-05 -0.0001828 7.6526e-05 -0.00010591
0.0021465 -0.00052525 0.0020335 0.0055097 -0.12227 0.25872 -0.00024117 -0.00020258
0.00031457 6.3378e-05 0.0004746 0.00022782
6.6461e-05 2.2911e-05 2.4094e-05 6.5541e-05 -0.00017265 -0.00026914 0.041692 0.21658
-0.0035878 0.0022093 0.00060295 0.00068923
-0.00055892 0.00041358 -4.4727e-05 -0.00015461 0.00049419 -0.00016016 -0.0034627 0.0021827
-0.050611 0.30662 -0.0048 -0.0014272
-0.00030308 0.00037489 0.00017717 -8.9789e-05 0.00025709 0.0001046 0.00071878 0.00086512
-0.0046366 -0.0011272 -0.016568 0.28982
6380000000 -0.062897 0.24696 -0.001767 0.0019393 0.0016964 -0.00055643 1.9867e-05 -3.7149e-05
0.00026893 0.00022841 0.00031204 0.00010402
-0.0017786 0.001939 0.2571 0.26618 0.0031674 0.0041671 -0.00016882 -8.1804e-05
-0.00029424 -0.00021081 -6.3167e-05 -0.0001998
0.0017168 -0.00054112 0.0032568 0.0041181 -0.094088 0.27457 -0.00013348 0.00018428
0.0005123 -0.0002668 0.00048114 0.00020221
-8.5074e-06 -1.8589e-05 -0.00018423 -7.4119e-05 -0.0001851 0.00014361 0.062661 0.20712
-0.0026385 0.0031567 0.00097243 0.00094999
0.00034887 0.00025819 -0.00026923 -0.00022579 0.00049772 -0.00017517 -0.0027483 0.0032619
-0.030262 0.29891 -0.0048774 0.00035442
0.00013752 0.00018821 -9.8473e-05 -0.00023843 0.00057814 0.00018146 0.0010212 0.00069205
-0.0048261 -0.00013884 0.024077 0.29268
6440000000 -0.040077 0.25733 -0.00078748 0.0023643 0.0016387 -0.00083985 0.00033255 -0.00013312
0.00036072 -0.00046489 -0.00017473 -0.00033111
-0.00080761 0.0023783 0.27759 0.25171 0.0033812 0.0028868 0.00015725 -2.0452e-05
3.3068e-06 1.2145e-05 -0.00018607 -0.00032647
0.0016241 -0.00082878 0.0034715 0.0028348 -0.076541 0.28868 -0.00024526 0.00030635
-0.00031071 -0.00010562 0.00046636 -0.00033288
0.0003552 -0.00010693 0.00011208 -6.8429e-06 -9.4058e-05 0.00031398 0.06504 0.20292
-0.0017028 0.0037252 0.0009515 0.00050446
0.00021235 -0.00038788 -3.5054e-05 5.9968e-05 -0.00034455 -3.7566e-06 -0.0015529 0.0037162
0.012804 0.30296 -0.0042965 0.0013375
-0.00021114 -0.00028583 -0.00024065 -0.00028812 0.00043281 -0.00042777 0.0008727 0.00070223
-0.0045236 0.0017247 0.035276 0.27636
6500000000 -0.021641 0.25681 -0.00010675 0.001978 0.0013096 -0.0010565 0.00021906 -0.00011482
6.5471e-05 0.00010458 -0.00012505 0.00031359
-0.00013909 0.0019507 0.30213 0.22428 0.0037181 0.0024332 0.00010903 1.0008e-06
0.00012525 0.00014576 0.00022264 -6.6835e-05
0.0012653 -0.0010692 0.0037677 0.0023608 -0.065299 0.28579 6.2596e-05 3.0729e-06
0.00012117 -1.7044e-05 -1.6479e-05 -0.00039795
0.00018799 -4.9724e-05 0.00011585 7.1468e-06 1.6103e-05 5.3773e-05 0.088658 0.19789
-0.00019614 0.0038138 0.0010756 0.0005041
7.2609e-05 0.00010766 0.00012669 0.00013395 8.0442e-05 -0.00015743 -0.00019473 0.0037993
0.033432 0.30585 -0.0033459 0.0027061
-2.1806e-05 0.00022437 0.0002383 -0.00013078 7.3014e-05 -0.00035213 0.0011786 0.00038564
-0.0030342 0.00245 0.071858 0.27716
