# Supplementary material for: Early Detection of Alzheimer’s Disease via Machine Learning-Based Microwave Sensing: An Experimental Validation
Source: Sensors (Basel). 2025 Apr 25;25(9):2718. doi: 10.3390/s25092718 (PMC12074295; doi:10.3390/s25092718)
Supplement: Supplementary file 1 [file sensors-25-02718-s001.zip › measurements_paper_sensors/26 febbraio - PART1/set4 H/CSF_H_m9.s6p]

!Keysight Technologies,M9804A,MY58100912,A.14.10.03
!Date: Thursday, April 27, 2023 10:28:33
!Correction: S11(C  6-Port  ) 
!S12(C  6-Port  ) 
!S13(C  6-Port  ) 
!S14(C  6-Port  ) 
!S15(C  6-Port  ) 
!S16(C  6-Port  ) 
!S21(C  6-Port  ) 
!S22(C  6-Port  ) 
!S23(C  6-Port  ) 
!S24(C  6-Port  ) 
!S25(C  6-Port  ) 
!S26(C  6-Port  ) 
!S31(C  6-Port  ) 
!S32(C  6-Port  ) 
!S33(C  6-Port  ) 
!S34(C  6-Port  ) 
!S35(C  6-Port  ) 
!S36(C  6-Port  ) 
!S41(C  6-Port  ) 
!S42(C  6-Port  ) 
!S43(C  6-Port  ) 
!S44(C  6-Port  ) 
!S45(C  6-Port  ) 
!S46(C  6-Port  ) 
!S51(C  6-Port  ) 
!S52(C  6-Port  ) 
!S53(C  6-Port  ) 
!S54(C  6-Port  ) 
!S55(C  6-Port  ) 
!S56(C  6-Port  ) 
!S61(C  6-Port  ) 
!S62(C  6-Port  ) 
!S63(C  6-Port  ) 
!S64(C  6-Port  ) 
!S65(C  6-Port  ) 
!S66(C  6-Port  ) 
!S6P File: Measurement: :
# Hz S  RI   R 50
500000000 -0.32748 -0.054033 -0.011162 -0.00090897 -0.0079941 0.01202 -0.0040456 0.012824
0.011756 0.0050203 -0.0037267 0.0099262
-0.011145 -0.00076096 -0.40903 -0.069148 0.0075732 -0.011255 0.0012516 0.012053
0.0079196 0.003066 0.0021551 0.013725
-0.0078694 0.012083 0.0075503 -0.011293 -0.25485 0.19448 0.0065164 0.0033305
-0.00050883 0.0085738 0.0020928 0.011115
-0.0037838 0.01307 0.0015169 0.012201 0.0067129 0.0032756 -0.3298 0.043258
-0.019335 -0.004915 0.014323 0.027395
0.011563 0.0051841 0.0078871 0.0031111 -0.00047442 0.0085651 -0.019073 -0.0046752
-0.25714 -0.15847 -0.028047 0.0060559
-0.0034709 0.010371 0.0024178 0.014009 0.0022926 0.01132 0.013721 0.026643
-0.027899 0.0065196 -0.25997 -0.14254
560000000 -0.31249 0.10777 -0.022265 -0.065885 0.00091087 0.012909 0.0049059 0.010457
0.009541 0.0043774 0.010939 0.0079899
-0.02223 -0.065893 -0.37112 0.093986 -0.041467 -0.038737 0.014191 0.0037476
-0.012297 -0.0037772 0.0038537 4.4445e-05
0.00078502 0.01297 -0.041568 -0.038635 -0.17877 0.24359 -0.00036994 -0.0051613
0.016092 0.0043033 0.0082294 -0.0063548
0.0046254 0.010518 0.013824 0.0033262 -0.00016558 -0.00489 -0.30503 0.13717
0.0044027 -0.022778 0.0053296 -0.021098
0.010114 0.0042509 -0.012351 -0.003859 0.016288 0.0043653 0.0036954 -0.023081
-0.30537 0.013337 0.0076449 -0.047013
0.010444 0.007941 0.0038467 -0.00013686 0.0081918 -0.0065177 0.0060181 -0.02049
0.0079144 -0.047486 -0.32635 0.0036116
620000000 -0.2714 0.087112 -0.023581 0.0093837 0.0035666 0.008861 0.0075238 -0.0040092
0.012655 -0.0015341 0.00045362 -0.0023533
-0.023575 0.0094442 -0.39918 0.04048 -0.019408 0.0010332 -0.0011886 -0.0019668
0.011275 -0.0060002 0.0012906 -0.0030943
0.003624 0.0089027 -0.019408 0.0010997 -0.15261 0.25174 -0.00063868 -0.0048982
-0.0038261 -0.002802 0.0092451 -0.0031291
0.0080884 -0.0042169 -0.0011416 -0.0020967 -0.00063052 -0.0048446 -0.26409 0.14477
-0.039118 -0.017347 0.013227 0.027518
0.012659 -0.0015959 0.011218 -0.00595 -0.0038267 -0.0028734 -0.03858 -0.017941
-0.23173 -0.018025 -0.040366 0.015526
0.0010133 -0.002198 0.0015385 -0.0032494 0.0093645 -0.0032132 0.012989 0.026878
-0.040424 0.015717 -0.23772 -0.036986
680000000 -0.2365 0.17801 -0.026321 -0.014208 0.0045882 0.0052094 0.001306 -0.0071428
-0.0028101 -0.011205 0.0056061 -0.0065024
-0.026299 -0.01423 -0.38894 0.1429 -0.032274 -0.0009774 -0.0017052 -0.00059796
-0.002247 -0.0092831 -0.0012657 -0.0012103
0.0046543 0.0051734 -0.032298 -0.00092205 -0.10581 0.27502 -0.00084161 -0.00057934
-0.001425 0.00033996 -0.0028913 -0.0086343
0.0011276 -0.0070276 -0.0017594 -0.00062082 -0.00089246 -0.00052223 -0.21912 0.20021
-0.025549 -0.0066259 -0.0067746 -0.010794
-0.0029266 -0.011376 -0.0022662 -0.0092587 -0.0014415 0.00035394 -0.025619 -0.0063471
-0.26834 0.082514 -0.0080782 -0.0062452
0.0052947 -0.0062993 -0.0013385 -0.0011177 -0.0029763 -0.0086795 -0.0066589 -0.010604
-0.007943 -0.0061318 -0.26027 0.074635
740000000 -0.19081 0.17056 -0.040412 0.026976 0.012916 -0.0046122 0.00024241 -0.0040155
-0.0045322 -0.0015645 -0.0060969 0.0023976
-0.040396 0.026961 -0.33495 0.16129 -0.035588 0.034147 -0.00013972 -0.0065856
-0.011716 0.0078954 -0.0014474 -0.0065179
0.012968 -0.0046449 -0.035516 0.03438 -0.072065 0.27549 -0.0019132 0.0029782
-0.0025208 -0.0046258 -0.0012226 0.00077287
0.00039474 -0.0040348 -0.00021958 -0.0065946 -0.0019558 0.0029149 -0.202 0.20501
-0.040282 -0.0047676 0.021739 0.016485
-0.0047359 -0.0016419 -0.011715 0.0076672 -0.0024543 -0.0045031 -0.040416 -0.0045708
-0.17892 0.10175 -0.038448 0.0021663
-0.0060249 0.002347 -0.0013801 -0.0064548 -0.0012916 0.00084043 0.021604 0.016388
-0.03809 0.0020301 -0.25187 0.076708
800000000 -0.16344 0.2163 -0.022277 0.016433 0.0053985 -0.0098953 -0.0039437 -0.0023358
-0.004252 0.0019037 0.0046179 0.00099914
-0.022316 0.016406 -0.34256 0.233 -0.008037 0.034276 -0.002367 0.0021172
-0.00082314 0.0025485 0.00093671 0.0055161
0.0052999 -0.0098465 -0.0079446 0.034348 -0.0341 0.30136 0.00064753 0.0013922
0.00023196 0.0035545 -0.001755 0.00094984
-0.0040794 -0.0022991 -0.0023475 0.0021392 0.00068385 0.0014993 -0.17257 0.23419
-0.027269 0.015058 0.014737 -0.010344
-0.0042501 0.0019363 -0.00084821 0.0025334 0.00028971 0.0035956 -0.027181 0.015265
-0.20992 0.13206 -0.016716 0.020652
0.0044643 0.00099374 0.0010572 0.0054141 -0.0016641 0.00094576 0.014688 -0.010513
-0.016945 0.020685 -0.24876 0.12886
860000000 -0.12778 0.23753 -0.017504 0.030499 -0.0034304 -0.0096815 -0.0019106 0.00050191
0.0040534 0.0049005 -0.0039359 -0.003192
-0.017571 0.030565 -0.29364 0.27729 0.0080008 0.033906 0.00030766 0.002126
0.0038948 0.0010493 0.003656 -0.00014007
-0.0033979 -0.0096926 0.0081501 0.033909 0.01539 0.31118 -0.00031338 -0.00012369
0.0025366 -0.0011783 0.0015374 0.0040387
-0.0018069 0.00036887 0.00039493 0.0021324 -0.0002841 -0.00017211 -0.13385 0.2453
-0.016301 0.020142 -0.0064637 -0.009859
0.0040667 0.0049532 0.0039155 0.0010291 0.0024945 -0.0011531 -0.016253 0.019989
-0.15476 0.17638 -0.022375 0.018353
-0.0036136 -0.0032428 0.0037465 3.8904e-05 0.0014002 0.0040252 -0.006583 -0.0097825
-0.021945 0.018409 -0.19622 0.17741
920000000 -0.10459 0.26027 0.0050865 0.039095 -0.0088373 -0.0041976 -0.0019281 0.0016771
0.00060869 0.0013595 0.0031852 -0.0010856
0.0050134 0.039115 -0.26701 0.29812 0.028159 0.022366 0.0015062 0.001231
0.0066355 -0.00015926 0.0041915 -0.0028124
-0.0088268 -0.0041626 0.028248 0.022307 0.061477 0.31234 0.0018762 2.7034e-05
0.00093974 -0.00027646 0.00096557 -0.0014415
-0.0019699 0.0017798 0.0014981 0.0012032 0.0018812 6.4086e-05 -0.10989 0.26085
-0.008388 0.030598 0.0044502 -0.0060807
0.0006428 0.0013255 0.0066262 -0.00017042 0.00087318 -0.00029266 -0.0082765 0.030761
-0.14091 0.18337 -0.0014148 0.026595
0.0030781 -0.0010542 0.0040765 -0.0027686 0.0010231 -0.001445 0.0045699 -0.005997
-0.0015763 0.026464 -0.20772 0.18961
980000000 -0.058265 0.28275 0.01743 0.029889 -0.0088182 0.0046245 0.0017675 0.0035822
0.0038469 -0.001437 -0.0034998 -0.0029931
0.017418 0.029846 -0.21497 0.33559 0.032882 0.0047944 0.0019539 -0.00011181
0.0018473 -0.0057513 -0.00045005 -0.0026908
-0.0088115 0.0046528 0.032956 0.0046737 0.10812 0.30781 0.00055706 -0.0011483
0.00052697 -0.0017792 0.0014837 -0.00029106
0.0017642 0.0035245 0.0019435 -0.00010451 0.0005852 -0.0011407 -0.070497 0.27288
0.010291 0.028497 -0.0091717 -0.0076379
0.0038674 -0.0014247 0.0018091 -0.0057455 0.0005321 -0.0017931 0.010329 0.028398
-0.10659 0.20993 0.007098 0.018706
-0.003502 -0.0030203 -0.00042483 -0.0027548 0.0015183 -0.00030501 -0.0092932 -0.0075807
0.007383 0.018626 -0.16651 0.23854
1040000000 -0.016498 0.29029 0.033189 0.018704 -0.00080127 0.0071142 0.0023 0.00055196
0.00036074 -0.0037437 0.00011814 -0.0011855
0.033128 0.018762 -0.17908 0.34812 0.029297 -0.014612 0.0016157 -0.0018283
-0.0020593 -0.0026069 -0.0010458 -0.002755
-0.00079243 0.0071196 0.029297 -0.014728 0.15513 0.2936 -0.00049897 -0.0014749
-0.0015579 -0.0011091 -0.00066159 -0.0011711
0.0023122 0.00063281 0.0016119 -0.0018352 -0.00052789 -0.001485 -0.042201 0.28101
0.021005 0.016286 -0.0016187 0.0011843
0.00039527 -0.0037131 -0.002046 -0.0026074 -0.0015791 -0.0011387 0.021026 0.016355
-0.073604 0.21511 0.01448 0.017381
6.3721e-05 -0.0012527 -0.0010918 -0.0027375 -0.00067163 -0.0011441 -0.0015762 0.0012197
0.014251 0.017384 -0.14511 0.25946
1100000000 0.027683 0.3007 0.036223 -0.0038865 0.0033699 0.003725 0.0023353 -0.00098843
-0.002107 -0.0026776 -0.0041679 -0.00016103
0.036183 -0.003868 -0.13685 0.36766 0.015065 -0.027514 -2.5573e-05 -0.0017939
-0.0032267 -0.00067175 -0.0037915 -0.00082336
0.0033804 0.003714 0.014996 -0.027615 0.20068 0.27437 -0.0017856 0.00014678
-0.0016066 0.00056533 -0.0010779 -0.00047352
0.0023225 -0.00101 -3.6486e-05 -0.001793 -0.0017914 0.00014642 -0.0021061 0.28573
0.024897 0.0026804 -0.0021222 -0.00050719
-0.0022171 -0.0026367 -0.0033391 -0.0007061 -0.0016358 0.00055872 0.024975 0.0026141
-0.053665 0.22693 0.019372 0.0071373
-0.0040601 -0.00017259 -0.0036944 -0.00070966 -0.0011102 -0.00046021 -0.0021823 -0.00050494
0.019482 0.0072655 -0.10067 0.2927
1160000000 0.079867 0.29728 0.024254 -0.020583 0.0030863 -0.00084804 -0.00024654 -0.0021997
-0.0040474 -0.00070628 -0.0011947 0.0043198
0.024256 -0.020533 -0.091463 0.3722 -0.0037316 -0.028587 -0.0016904 -0.0015515
-0.0027506 0.0022957 -0.0014593 0.0019036
0.0030558 -0.00086055 -0.0038485 -0.02859 0.24507 0.24417 -0.00076221 0.0016057
-0.0005057 0.001714 -0.00090047 0.00023923
-0.00021281 -0.0021617 -0.0016733 -0.0015389 -0.00073501 0.0015941 0.038837 0.28194
0.020465 -0.012159 -0.0038439 0.0044115
-0.0039773 -0.00075688 -0.0027158 0.0023035 -0.00048366 0.0016921 0.020338 -0.01218
-0.017943 0.23406 0.017799 -0.0015901
-0.0010759 0.0042707 -0.0014675 0.0019513 -0.00092756 0.00021564 -0.003807 0.004416
0.017723 -0.0018432 -0.051642 0.29607
1220000000 0.12316 0.28659 0.010993 -0.029999 -0.0014267 -0.0013523 0.00016612 -0.000916
-0.0023591 0.0022125 0.0012805 0.001725
0.01097 -0.029966 -0.048941 0.38534 -0.016639 -0.020892 -0.0025485 0.00039375
-8.3595e-05 0.0029151 -0.00093603 0.0019373
-0.0014487 -0.0013592 -0.016753 -0.020846 0.28403 0.20511 0.00070833 0.0016229
0.00048048 0.0011279 0.00020044 0.00066615
0.0001315 -0.00092774 -0.0025798 0.00042411 0.00070122 0.0016465 0.077899 0.27177
0.0095297 -0.018274 0.0016507 0.001142
-0.0023493 0.0022298 -7.0101e-05 0.0029361 0.00049512 0.001117 0.0095621 -0.01833
0.0067751 0.23928 0.012644 -0.013064
0.0012047 0.0017984 -0.00091439 0.002015 0.00020928 0.00074866 0.0016657 0.0011712
0.012686 -0.01296 -0.023024 0.31395
1280000000 0.17355 0.26749 -0.0075932 -0.028597 -0.0019602 0.0019793 -0.00096264 -0.001963
-0.00079215 0.0030962 0.0026365 0.0013366
-0.0075729 -0.028554 -0.0026568 0.37797 -0.023561 -0.0082069 -0.0011545 0.001391
0.001555 0.0018149 0.00072029 0.0021211
-0.00196 0.0019943 -0.023623 -0.0081157 0.31543 0.16256 0.0015017 8.7824e-05
0.0010409 0.00034162 0.00025195 0.00036196
-0.00098497 -0.0019521 -0.0011064 0.0014014 0.0015053 7.3421e-05 0.11449 0.25495
-0.00038087 -0.020146 -0.00094221 0.00028896
-0.00079173 0.0030909 0.0015992 0.0018345 0.0010354 0.00033385 -0.00042161 -0.020142
0.043404 0.24208 0.0020571 -0.015197
0.0027042 0.0013504 0.00064116 0.0020813 0.00022131 0.00034403 -0.00089714 0.00033461
0.0020556 -0.0152 0.025359 0.31854
1340000000 0.21125 0.23348 -0.01716 -0.019181 0.00029018 0.004325 -0.0016592 -0.0008085
0.0015247 0.002549 0.001814 -0.0014006
-0.017112 -0.019163 0.03665 0.37039 -0.020893 0.0042746 -0.00033084 0.0021272
0.0018724 0.00092567 0.0011696 0.0008038
0.00030371 0.0043069 -0.020894 0.0043732 0.33894 0.11367 0.0010582 -0.00075123
0.00056232 -0.00052299 0.00015118 0.00020556
-0.0016856 -0.00078657 -0.0003229 0.0021308 0.0010397 -0.00075226 0.14684 0.23239
-0.009526 -0.016851 0.00048426 0.0010429
0.0015272 0.0025465 0.0018704 0.00090923 0.0005427 -0.00050406 -0.0095292 -0.016851
0.07345 0.23411 -0.004292 -0.013218
0.0017985 -0.0013835 0.0011587 0.00081019 0.00012972 0.00020263 0.00047577 0.0010433
-0.0042864 -0.0132 0.063789 0.31403
1400000000 0.24437 0.19677 -0.023334 -0.0079688 0.0047753 0.0031873 -0.0020762 0.00049132
0.002332 0.00092299 0.0005243 -0.0013351
-0.023294 -0.0079659 0.07357 0.35904 -0.014413 0.012161 0.0013916 0.001585
0.0013882 -0.00060297 0.00121 0.00027324
0.0047852 0.0031852 -0.014371 0.012249 0.35207 0.059398 0.00016022 -0.0015159
0.00019764 -0.00028011 0.00040193 0.00026365
-0.0020825 0.00049288 0.0014109 0.0015776 0.00019979 -0.001511 0.17428 0.20314
-0.01547 -0.0099757 -0.00093859 0.0002393
0.0023424 0.00089751 0.0013792 -0.00059509 0.00017745 -0.00027289 -0.01552 -0.009931
0.10552 0.22824 -0.010104 -0.0082943
0.00048214 -0.0013204 0.0011896 0.0002355 0.00043627 0.00025714 -0.00097541 0.00028071
-0.010083 -0.0083571 0.10825 0.30601
1460000000 0.26865 0.15363 -0.020442 0.0044607 0.0051944 -0.0014705 -0.0016574 0.0016381
0.0021041 -0.00040327 -0.00025425 -0.00091119
-0.020428 0.004449 0.10903 0.33817 -0.0057157 0.014974 0.0019497 0.00027749
0.0010711 -0.0014707 0.0012331 -0.0005142
0.0051996 -0.0014892 -0.0056567 0.015009 0.35899 0.0040744 -0.0010271 -0.0014406
0.00019807 -0.00030475 0.00061138 -0.00029563
-0.001623 0.0016654 0.0019605 0.00026426 -0.0010164 -0.0014596 0.19999 0.17399
-0.016878 -0.0030431 -0.0005275 0.002449
0.002081 -0.00040081 0.0010891 -0.0014811 0.00021491 -0.00033138 -0.016888 -0.0030238
0.13533 0.21232 -0.01185 -0.0023231
-0.00023575 -0.0008784 0.0012679 -0.00052081 0.00059096 -0.00025805 -0.0004673 0.002471
-0.011795 -0.0022459 0.14301 0.28603
1520000000 0.2809 0.11155 -0.01504 0.0098764 0.0032381 -0.00378 9.3421e-06 0.0025897
0.0020691 -0.0017073 -0.00098432 -0.00024455
-0.015032 0.0098559 0.143 0.32396 0.0017656 0.012564 0.0018812 -0.00088122
8.7822e-05 -0.0012119 0.00037226 -0.00098266
0.0032121 -0.0037973 0.0018254 0.012573 0.35082 -0.054406 -0.0011179 -0.00052097
0.00048691 -0.0008198 0.00015132 -0.00011972
3.2928e-05 0.0025989 0.0018787 -0.00089533 -0.0011133 -0.00052008 0.22129 0.13569
-0.016114 0.0029862 0.0017365 0.0021771
0.0020767 -0.0017049 6.4709e-05 -0.001221 0.00049036 -0.00080785 -0.01612 0.0030436
0.16255 0.19701 -0.0114 0.001707
-0.0010106 -0.00022052 0.00039131 -0.0010032 0.00011413 -0.00013738 0.0017561 0.0021702
-0.011343 0.0017033 0.17593 0.26682
1580000000 0.29105 0.066818 -0.0085252 0.013419 -0.00093238 -0.004481 0.0014891 0.0020535
-9.4478e-05 -0.0021318 -0.00036214 0.00042272
-0.0085331 0.013414 0.17089 0.3006 0.0051405 0.0076829 0.00056788 -0.0018534
-0.00064837 -0.0012136 -0.0002 -0.00080374
-0.00093688 -0.0044756 0.005188 0.0076481 0.3292 -0.11096 -0.0017795 0.00048016
-0.00037034 -0.0011846 0.00023875 -0.00057607
0.0015081 0.0020402 0.00056676 -0.0018697 -0.0017554 0.00044979 0.23416 0.098163
-0.012678 0.0083813 0.0026877 0.00071098
-0.00012022 -0.0021358 -0.00066447 -0.0012166 -0.00036971 -0.0011618 -0.012638 0.0084256
0.18604 0.17917 -0.0089688 0.007428
-0.00035971 0.00040282 -0.00021304 -0.00078228 0.00023176 -0.00056667 0.0026934 0.0007228
-0.0090005 0.0073758 0.2097 0.24283
1640000000 0.29434 0.024844 -0.0017617 0.012429 -0.002601 -0.0022298 0.0029267 0.0010594
-0.0005324 -0.0017267 -0.00023355 0.00059058
-0.0017746 0.012411 0.20217 0.27537 0.0055673 0.0029237 -0.00078209 -0.0019477
-0.0011515 -0.00044915 -0.00045844 -0.00073329
-0.0026096 -0.0022234 0.005591 0.0028867 0.29962 -0.1613 -0.00084907 0.0016027
-0.00099932 -0.00093605 -8.8743e-05 -0.00051527
0.002916 0.0010584 -0.00078838 -0.0019594 -0.00086999 0.0016025 0.24627 0.050022
-0.0082963 0.010324 0.0026974 -0.0010825
-0.00052927 -0.0016969 -0.0011643 -0.00042819 -0.0010264 -0.00092081 -0.0082783 0.010368
0.20857 0.15309 -0.0042326 0.0091109
-0.00021512 0.00058038 -0.00044316 -0.00073223 -0.00010698 -0.0005361 0.0026997 -0.0011228
-0.0042203 0.0090638 0.23672 0.21138
1700000000 0.2864 -0.020062 0.0018718 0.0098126 -0.0031252 0.00029606 0.0031993 -0.0013016
-0.00215 -0.00082745 0.00055201 0.00041498
0.0018684 0.0098146 0.21995 0.24441 0.0033178 0.00020001 -0.0017007 -0.00058097
-0.0009438 0.00019193 -0.0008196 -0.00050141
-0.0030998 0.00030808 0.0033229 0.00017884 0.25356 -0.19948 0.00043891 0.0018582
-0.0020413 -4.4598e-05 -0.00016161 -0.00072717
0.0031974 -0.0013319 -0.0017106 -0.00055659 0.00046478 0.0018725 0.24242 0.0020466
-0.0047766 0.011327 0.0015889 -0.0021685
-0.00217 -0.00081319 -0.00094977 0.00021138 -0.0020544 -3.3919e-05 -0.0047301 0.011307
0.22542 0.13199 0.00014468 0.009166
0.0005818 0.00044236 -0.00084785 -0.0004962 -0.0001891 -0.00074621 0.0015824 -0.002147
0.00025082 0.0091721 0.2534 0.17806
1760000000 0.27607 -0.068443 0.0044599 0.0065929 -0.001955 0.0008722 0.0011932 -0.0036228
-0.0015898 0.00054796 0.00035227 -0.00050869
0.004447 0.0065877 0.24781 0.20497 0.00089956 -0.001437 -0.0013298 0.00037128
-0.0010025 0.0011197 -0.00058942 0.00037974
-0.001965 0.00089181 0.00088345 -0.0014523 0.20475 -0.23066 0.0014192 0.0012473
-0.0011614 0.0015831 -0.0012901 -0.00069826
0.0011824 -0.0035909 -0.0013478 0.00037242 0.0013887 0.0012721 0.23563 -0.04741
-0.00076183 0.010519 -0.00023683 -0.0025462
-0.001575 0.00055515 -0.00099705 0.001132 -0.0011705 0.0015846 -0.00079926 0.010547
0.2402 0.098042 0.0038503 0.0065758
0.0003667 -0.0005346 -0.00055322 0.00036896 -0.0012681 -0.00070255 -0.00029381 -0.0025823
0.0037516 0.0066104 0.26802 0.14101
1820000000 0.25114 -0.10671 0.0048406 0.0028381 -1.0768e-05 0.0020515 -0.0011036 -0.0031919
-0.0013216 0.0012185 -0.00017086 -4.2564e-05
0.0048296 0.0028456 0.25796 0.17406 -0.0011151 -0.00011369 -0.0012361 0.0010984
0.00017466 0.0013227 -0.00069395 0.00044133
-1.2658e-05 0.0020401 -0.0011017 -0.00010734 0.15409 -0.24495 0.0018375 0.00020143
5.3301e-05 0.0025223 -0.0016854 0.0001748
-0.0010873 -0.0031906 -0.0012227 0.0011054 0.0018448 0.00022039 0.20662 -0.094683
0.0017143 0.0088594 -0.0017703 -0.001692
-0.0013113 0.0012407 0.00019494 0.0013113 5.5423e-05 0.0025574 0.0018011 0.0088949
0.25611 0.067878 0.004401 0.0032604
-0.00018809 -7.3247e-05 -0.00070124 0.00046115 -0.0017084 0.0001552 -0.0017945 -0.0016634
0.004445 0.0032719 0.27089 0.10489
1880000000 0.21566 -0.14616 0.0025518 0.00037965 -0.00055713 0.0021193 -0.0028558 -0.0023042
-4.7262e-05 0.0019734 0.00032831 -0.00066889
0.0025492 0.0003622 0.26273 0.12834 -0.0031948 0.0022998 -1.0382e-05 0.0016395
0.00088531 0.0010882 0.0001593 0.0010372
-0.00054302 0.0021249 -0.0031858 0.0023318 0.10209 -0.25111 0.0015586 -0.0013538
0.0018099 0.001752 -0.00098459 0.001607
-0.0029521 -0.0022855 -1.38e-05 0.0016477 0.0015988 -0.001311 0.16827 -0.13441
0.0032572 0.006274 -0.0020982 0.00024403
-4.1361e-05 0.0019734 0.0008891 0.0010825 0.0018285 0.0017512 0.0032198 0.0062081
0.25966 0.037214 0.0046456 0.0013763
0.00039837 -0.00061948 0.00016492 0.0010333 -0.00099277 0.0015672 -0.0020916 0.00027849
0.004644 0.0013088 0.27158 0.072539
1940000000 0.17699 -0.17276 0.00027656 -0.0014873 0.0014019 0.0020318 -0.0038012 0.00047097
0.0016425 0.0010881 -0.0004594 -0.00069314
0.00027541 -0.0014999 0.26477 0.095746 -0.0015645 0.0048528 0.0010774 0.0012127
0.0018568 0.00022105 0.00093302 0.00020373
0.0014094 0.0020322 -0.0015237 0.0048669 0.059297 -0.24339 7.4614e-05 -0.0020921
0.0023376 0.00013436 0.00022595 0.0016102
-0.0037611 0.00049309 0.0010709 0.0011763 -7.0072e-06 -0.0020598 0.11802 -0.16766
0.0027176 0.0040858 -0.0012127 0.0014608
0.001637 0.001078 0.0018562 0.00017825 0.0022993 0.00012657 0.0027642 0.0041983
0.26284 -0.0022718 0.003401 -0.00184
-0.00053482 -0.0006801 0.00091883 0.0001983 0.00027866 0.0016327 -0.0012835 0.0014111
0.0033059 -0.001755 0.26284 0.035715
2000000000 0.1299 -0.18651 -0.0035441 0.00059731 0.0028515 0.0015988 -0.0024515 0.0034139
0.0013397 -8.8457e-05 -0.00081479 0.00047073
-0.0035136 0.00058539 0.25018 0.060176 -0.00057699 0.0070105 0.0013894 0.00013451
0.0010828 -0.0014279 0.00033986 5.6192e-05
0.0028489 0.0015752 -0.00053729 0.0070214 0.017441 -0.22805 -0.0014235 -0.0011224
0.0018032 -0.0015338 0.0015764 0.0015032
-0.0024433 0.0034591 0.0014163 0.00014576 -0.0014363 -0.0011792 0.063609 -0.17983
0.0012958 0.0027985 -7.5894e-06 0.0020538
0.0013339 -0.00010326 0.0010713 -0.0014285 0.0018567 -0.0015331 0.0013073 0.0027181
0.25732 -0.035657 0.00045184 -0.0025848
-0.00078248 0.00050992 0.00035958 3.6537e-05 0.0015359 0.0015093 -1.2366e-05 0.0020845
0.00048458 -0.0026665 0.24975 0.0084896
2060000000 0.084227 -0.19328 -0.0047382 0.0028939 0.0030049 -0.0006076 0.00057514 0.0034923
0.0013058 -0.00099692 -0.00025257 0.0013147
-0.0047306 0.0028916 0.23775 0.031424 0.0041634 0.0080827 0.00089359 -0.00054358
0.00027435 -0.0015377 0.0005546 -0.00016276
0.0030146 -0.00062516 0.0042079 0.0080799 -0.014033 -0.20955 -0.0012789 0.00064035
0.000113 -0.002148 0.0028892 0.00010838
0.00063716 0.0034235 0.00083045 -0.00059244 -0.0012736 0.00068064 0.012008 -0.1775
0.00017095 0.0032584 0.00091577 0.00059819
0.0012793 -0.0010161 0.00025026 -0.0015635 6.3105e-05 -0.0021683 0.00014372 0.0032786
0.24303 -0.074355 -0.0011812 -0.0034506
-0.00029971 0.0012578 0.00052785 -0.00012802 0.0029805 0.0001188 0.00093338 0.00055196
-0.0012013 -0.0034553 0.23648 -0.016188
2120000000 0.038285 -0.18449 -0.0039053 0.006524 0.0023749 -0.0024365 0.0027301 0.0022362
1.5461e-05 -0.0015372 0.00074112 0.00027229
-0.0038902 0.0065186 0.2161 0.006764 0.0064338 0.004399 0.00091691 -0.001059
-0.0014167 -0.001832 5.9928e-05 -0.0010559
0.0023982 -0.002452 0.0064689 0.004382 -0.042612 -0.19346 -0.00054618 0.0011189
-0.0019123 -0.0012847 0.00031667 -0.0021164
0.0027479 0.0022995 0.0009515 -0.0010414 -0.00051559 0.0011696 -0.039705 -0.1608
-0.0012886 0.0049306 0.0014948 0.0008813
4.3052e-05 -0.0015355 -0.0014167 -0.0018198 -0.0019097 -0.001291 -0.0011797 0.0049146
0.22431 -0.11016 -0.004898 -0.0012466
0.00077346 0.00025921 3.1273e-05 -0.0011037 0.00030131 -0.0021582 0.0014412 0.00081683
-0.0048768 -0.0013058 0.21469 -0.032006
2180000000 -0.0011962 -0.17045 -0.0021878 0.010039 0.00067631 -0.0021717 0.0030765 -0.00024185
-8.5502e-05 -0.00095904 0.0011686 0.00038055
-0.0021737 0.010058 0.19624 -0.010725 0.0073814 0.0036875 -0.00063418 -0.0014921
-0.0020852 0.00080751 -2.6805e-05 0.00046147
0.00070214 -0.0021972 0.0074334 0.0036215 -0.063348 -0.16926 0.0011028 0.0012324
-0.0010397 0.00035424 0.00026994 -0.0016608
0.0030925 -0.00021897 -0.00060823 -0.0014787 0.00099155 0.0012129 -0.076976 -0.13423
-0.00025336 0.0072334 0.0014928 7.2956e-05
-0.00013441 -0.00085723 -0.0020554 0.00081122 -0.0010587 0.00039041 -0.00028793 0.0071623
0.19594 -0.14063 -0.005056 0.0020192
0.0012227 0.00035237 -3.7442e-05 0.00050918 0.00029525 -0.0016247 0.001508 0.00012618
-0.0051779 0.0020093 0.19905 -0.046718
2240000000 -0.029979 -0.14647 0.0023407 0.011308 -0.00036186 -0.0029571 0.0021119 -0.0024643
-0.00154 -0.00041858 0.0007565 -0.0019443
0.0023268 0.011269 0.17662 -0.016504 0.0081828 0.00034213 -0.00056341 -0.00050055
-0.00025315 0.0012497 -0.00066486 -0.00060947
-0.00040681 -0.0029686 0.0082045 0.00030534 -0.080765 -0.14505 0.0014467 -0.0016068
-0.00077617 0.00026227 -0.0022988 -0.0013317
0.0020592 -0.0024889 -0.00055633 -0.0004823 0.0015374 -0.001609 -0.11075 -0.10554
0.0018079 0.0089173 0.0010361 -0.00036079
-0.0015795 -0.00047651 -0.00025828 0.0012598 -0.00077341 0.00025368 0.0017949 0.0089811
0.16472 -0.15915 -0.0051623 0.0044665
0.0006835 -0.001847 -0.00067779 -0.00064356 -0.0023149 -0.0013568 0.0010707 -0.00047664
-0.0050649 0.0044546 0.17575 -0.057684
2300000000 -0.056851 -0.11862 0.0078206 0.0094168 -0.001237 -0.0022083 -0.00047234 -0.0017934
-0.00077989 0.00051404 -0.0011232 -0.00080538
0.007821 0.0094141 0.15533 -0.025261 0.0083786 -0.001862 -0.00092858 0.00037959
-9.9039e-05 0.0014388 -0.0001022 0.00072915
-0.0012563 -0.0021792 0.0083795 -0.0019417 -0.09354 -0.12127 -0.00047223 -0.0013526
8.7665e-05 0.0015622 -0.0017796 0.00081961
-0.00045682 -0.0017712 -0.00092471 0.00038329 -0.00045465 -0.0012856 -0.13167 -0.069447
0.0054818 0.009365 0.00078005 -0.001413
-0.00078532 0.00054249 -7.2425e-05 0.0014788 6.5464e-05 0.0015831 0.0055516 0.009284
0.12572 -0.1793 -0.0029041 0.0077343
-0.0011256 -0.00080089 -0.00010522 0.00079764 -0.0017809 0.00082728 0.00074544 -0.0012479
-0.0028992 0.0077507 0.15955 -0.058487
2360000000 -0.073011 -0.087224 0.010991 0.0083931 -0.0012375 -0.0017067 -0.0016217 -0.00097468
-0.00060915 0.0007805 -0.0017253 -0.00042004
0.010944 0.0083906 0.14665 -0.024768 0.0079785 -0.0046714 -0.00095781 0.00077734
0.0018169 0.00018615 7.7904e-05 -0.00010281
-0.0012335 -0.0017184 0.007946 -0.0047455 -0.103 -0.098946 -0.0024099 -0.00092486
0.00094169 -0.00021321 -0.00095589 0.0016746
-0.0016649 -0.00098251 -0.00097326 0.00079982 -0.0024225 -0.00088045 -0.14925 -0.036726
0.0087293 0.0082713 0.0014315 -0.0019479
-0.00060033 0.00081342 0.0018091 0.00016414 0.00091021 -0.00021933 0.0087201 0.0082571
0.094835 -0.18134 0.00083322 0.0081708
-0.0017639 -0.00040583 0.00013642 -7.712e-05 -0.00099983 0.0017113 0.0014999 -0.0019762
0.00088226 0.0081979 0.13724 -0.062412
2420000000 -0.081429 -0.059911 0.014352 0.0025747 -0.0032052 -0.0011173 -0.00095922 0.00051578
0.0010478 0.0012431 -0.0013027 0.0017306
0.014341 0.0026019 0.12896 -0.02536 0.0046099 -0.0063311 0.00118 0.0011733
0.00073286 -0.0015356 -3.7531e-05 -0.00013298
-0.0032432 -0.0010818 0.0045394 -0.006367 -0.11612 -0.078473 -0.0017936 0.0013169
-0.00040283 -0.00052536 0.00031147 0.002704
-0.00096328 0.00054516 0.0011958 0.0012019 -0.0017082 0.0013199 -0.15866 0.0071063
0.01161 0.0059092 -0.00022105 -0.002708
0.001056 0.001192 0.00068833 -0.0015333 -0.00038179 -0.00050185 0.011618 0.0059846
0.054736 -0.18134 0.0020103 0.0086529
-0.0012888 0.0017679 -6.9425e-05 -0.00012006 0.00019731 0.0026749 -0.00028976 -0.0027219
0.0020226 0.0086215 0.11867 -0.057513
2480000000 -0.081983 -0.028304 0.01406 -0.002912 -0.0018071 -0.00033382 -0.0010211 0.0012305
0.0015503 -0.00048051 0.00025839 0.0016341
0.014055 -0.0028883 0.131 -0.025492 0.0029927 -0.0084839 0.0010346 0.0001227
-0.0007971 -0.0010429 -6.5366e-05 -0.00031901
-0.0018024 -0.00031246 0.0029263 -0.0085039 -0.1194 -0.058312 -0.00070111 0.0028276
-0.00029005 -0.00071449 0.0018187 0.0010575
-0.00095215 0.0012385 0.0010108 0.00017979 -0.0007162 0.0028526 -0.16012 0.045467
0.015176 0.0014364 -0.0010714 -0.0027198
0.001482 -0.0004564 -0.00085501 -0.001025 -0.00029069 -0.00070931 0.014969 0.0012978
0.020653 -0.17331 0.00499 0.0070761
0.00021672 0.0014657 -7.7576e-05 -0.00032067 0.0018267 0.0010212 -0.00098995 -0.0026163
0.0048817 0.0072153 0.099529 -0.053444
2540000000 -0.0861 -0.0013178 0.011619 -0.0067998 -0.00257 0.00086602 0.00051552 0.0013986
-9.763e-05 -0.0014186 0.0010002 0.0015677
0.011637 -0.0067699 0.11819 -0.01728 -0.00072764 -0.0077978 0.00061242 -0.0012319
-0.001959 1.4994e-05 -0.00064867 9.0758e-05
-0.0025284 0.00089906 -0.00079555 -0.0077716 -0.12613 -0.034673 0.0016632 0.0024688
-0.0010387 2.4439e-06 0.0016885 -0.0008838
0.00054552 0.0014836 0.00062388 -0.001279 0.0017083 0.0023853 -0.15908 0.085433
0.01481 -0.0044402 -0.0022487 -0.00205
-2.2357e-05 -0.001344 -0.0019426 2.0727e-05 -0.0010452 -6.1333e-05 0.014975 -0.0042982
-0.0089317 -0.15847 0.0075097 0.0058136
0.0010447 0.0015393 -0.00064296 9.7673e-05 0.0016665 -0.00085132 -0.0023512 -0.002204
0.0076093 0.0057628 0.085007 -0.039121
2600000000 -0.078732 0.023669 0.0082326 -0.010242 -0.001546 0.0026049 0.0010811 -5.2005e-05
-0.00066312 -0.00099462 0.0019661 0.00043132
0.008223 -0.010226 0.11287 -0.032617 -0.0029151 -0.0062167 -0.00028149 -0.00083195
-0.00026956 0.0019263 -0.00028295 0.00074661
-0.0015265 0.0026298 -0.002988 -0.0061874 -0.1313 -0.009569 0.0030589 0.00034656
7.3931e-05 0.0015343 0.0012443 -0.0017314
0.001149 -7.2786e-05 -0.00028537 -0.00083338 0.0030201 0.00035776 -0.14391 0.11972
0.011826 -0.0088821 -0.0032112 -0.00023003
-0.00071222 -0.0010111 -0.00023331 0.0019465 0.00010244 0.0015296 0.011788 -0.0092511
-0.042987 -0.13866 0.009149 0.0051178
0.0019034 0.00039342 -0.00030192 0.00076644 0.0012941 -0.0017356 -0.0031171 -6.3084e-05
0.0089954 0.0051074 0.077055 -0.025016
2660000000 -0.072527 0.049522 0.0040814 -0.011873 -0.00035078 0.0012449 0.00019328 -0.00038535
-0.0022974 0.00012647 0.0015436 -0.00078052
0.0041071 -0.011875 0.12067 -0.028706 -0.004304 -0.0047511 -0.0011944 -0.00052682
0.00050266 0.0018997 0.00050377 0.00079356
-0.00037135 0.0012835 -0.0043508 -0.0047342 -0.13012 0.01137 0.0020667 -0.0016674
0.0004089 0.00035685 -0.0011264 -0.0016104
0.00020787 -0.00039103 -0.0012029 -0.00052903 0.0020308 -0.0016213 -0.1231 0.15144
0.0078479 -0.012096 -0.0025694 0.00086274
-0.0022566 0.00012564 0.00055533 0.001905 0.00040443 0.00035793 0.007765 -0.011808
-0.063919 -0.1191 0.010549 0.00087674
0.0015858 -0.00078706 0.00057938 0.00078562 -0.0011859 -0.0016254 -0.0024651 0.00081862
0.010642 0.0010142 0.073255 -0.0053163
2720000000 -0.061189 0.068128 -0.00028269 -0.01167 -0.00030785 0.0030985 -0.0002795 -0.00012375
-0.0021329 0.0017627 0.00036698 -0.0016062
-0.00024695 -0.011665 0.10599 -0.032407 -0.0051098 -0.0016123 -0.001691 0.00038185
0.0019415 0.00026813 0.0008017 -3.1532e-05
-0.00031691 0.0030693 -0.0051274 -0.0015677 -0.12419 0.041343 0.0005317 -0.0025796
0.0002017 0.00030523 -0.0014255 0.00051093
-0.00022025 -0.00020559 -0.0017262 0.00039387 0.00056131 -0.0026755 -0.089905 0.18032
0.002554 -0.01308 -0.0019867 0.0022089
-0.0021897 0.0017387 0.001916 0.00023151 0.00018552 0.00025902 0.0027125 -0.013332
-0.084144 -0.087045 0.01159 -0.0016771
0.00038446 -0.0016054 0.00079677 -6.1902e-05 -0.00136 0.00056368 -0.0021344 0.0021808
0.011658 -0.0018171 0.077412 0.013426
2780000000 -0.046766 0.086796 -0.0046908 -0.010185 0.00010838 0.0012789 0.00045233 -0.00053821
0.00073448 0.003007 -0.00067267 -0.0015771
-0.004697 -0.010188 0.10428 -0.044475 -0.0040205 -0.0002373 -0.00033114 0.0017618
0.0018583 -0.0011225 0.00012708 -0.00024725
0.00012048 0.0013258 -0.0040264 -0.00018911 -0.12109 0.071793 -0.0019968 -0.0018527
4.6107e-05 -0.0004184 -0.00049004 0.0011012
0.00039239 -0.00048188 -0.000324 0.0017402 -0.0019912 -0.0017748 -0.060195 0.20308
-0.0019906 -0.012806 -0.0005907 0.0019755
0.00085619 0.0029274 0.0018433 -0.0011052 0.0001617 -0.00041203 -0.0023422 -0.012634
-0.098333 -0.054 0.0098761 -0.0061271
-0.00070607 -0.001541 0.00016707 -0.00021517 -0.00054465 0.001074 -0.00040265 0.0020197
0.0098293 -0.0061374 0.081414 0.031827
2840000000 -0.031491 0.1018 -0.0076674 -0.0069662 0.0015533 0.0021498 -0.00041508 4.9185e-05
0.0013863 0.0011768 -0.0017033 0.00024455
-0.007646 -0.0069576 0.10243 -0.03799 -0.0035959 0.0011112 0.0005922 0.00086809
-0.00013436 -0.0016627 8.598e-05 -3.2138e-05
0.0015691 0.0021212 -0.0035886 0.0011265 -0.11469 0.097409 -0.0016891 0.00029289
0.00032526 0.0004506 0.00094937 0.0010841
-0.00046751 2.3696e-05 0.00061816 0.00090465 -0.0016784 0.00028175 -0.023753 0.21806
-0.0062562 -0.010581 0.00024542 0.001349
0.0013865 0.0012205 -0.00014672 -0.0016774 0.00027421 0.00043633 -0.0059368 -0.010532
-0.10281 -0.022342 0.0073273 -0.0069696
-0.001643 0.00018343 1.8926e-05 -6.2252e-05 0.0010706 0.0010321 9.5357e-05 0.0013006
0.0074271 -0.0068718 0.096203 0.046591
2900000000 -0.017243 0.12117 -0.0087928 -0.002842 0.0019407 7.3291e-05 0.00048807 -0.00076386
0.0023678 -0.00093059 -0.00083432 0.00010678
-0.0087765 -0.0028363 0.082826 -0.045924 -0.0014289 0.0026213 0.0009649 0.00037684
-0.00052167 -0.0013265 -0.0001837 2.4656e-05
0.0019468 2.0676e-05 -0.0013959 0.0026329 -0.097343 0.13032 -0.00077552 8.167e-05
-0.00041159 -0.00089305 0.0019488 -0.00074972
0.00037756 -0.00071261 0.0010225 0.00032836 -0.00078237 0.00011559 0.012935 0.22067
-0.00883 -0.0064 0.0011298 0.0020115
0.0024279 -0.00098029 -0.00060204 -0.0013749 -0.00032285 -0.00088712 -0.0090821 -0.006592
-0.10077 0.016635 0.0058654 -0.010587
-0.00082539 0.00017987 -0.00011151 5.8353e-05 0.0018614 -0.000753 0.0011687 0.0021595
0.0058548 -0.010738 0.11065 0.052027
2960000000 0.0043979 0.13281 -0.0086078 0.00064339 0.00065371 0.0011796 -0.00050952 -0.00066383
-4.1659e-05 -0.0018769 -0.00074996 0.00036482
-0.0086122 0.00063102 0.091863 -0.045446 -0.00080374 0.0013076 0.0011311 -0.00015807
-0.0012947 -0.00060333 0.00028188 0.00030165
0.00067623 0.0011967 -0.00078547 0.001303 -0.077766 0.16123 -0.00063358 0.0008279
-0.00025717 0.00097231 3.8545e-06 -0.0022169
-0.00048498 -0.0006373 0.0011108 -0.00014054 -0.00062235 0.00082442 0.055866 0.22759
-0.0096139 -0.0019759 0.0016 0.00048511
-0.00010306 -0.0018472 -0.0012241 -0.00054105 -0.00026509 0.00093255 -0.0094778 -0.0016229
-0.088869 0.048078 0.00081712 -0.01119
-0.00067611 0.00034496 0.00024347 0.00025937 -8.1224e-06 -0.0022705 0.0016566 0.00033228
0.00085868 -0.011125 0.13039 0.063173
3020000000 0.022432 0.14671 -0.0061643 0.0038177 0.0013039 -0.00041124 -0.00079826 -0.00010143
-0.00063643 0.00029332 -0.00020013 0.00058004
-0.0061894 0.003784 0.080373 -0.033984 -0.00052883 0.00012089 0.00038157 -0.0010459
-0.0017217 0.00046289 0.00077881 -0.00016668
0.001255 -0.00046644 -0.00054104 0.00010759 -0.056678 0.18597 -0.00025036 0.0010427
0.00051399 0.00015439 -0.00097503 -0.0017763
-0.00082132 -0.00011669 0.00041287 -0.0010638 -0.00025515 0.001046 0.094721 0.2197
-0.0088144 0.001312 0.00066768 0.00062414
-0.00066461 0.00021092 -0.0018108 0.00046891 0.00054352 0.00021144 -0.008798 0.0011321
-0.071952 0.077946 -0.0015797 -0.0099151
-0.00021843 0.00064927 0.00078923 -0.00016993 -0.00085036 -0.0016439 0.00061552 0.00075626
-0.0016738 -0.0099606 0.14971 0.059085
3080000000 0.049601 0.1563 -0.0043858 0.0059686 0.0014074 -5.1086e-05 -0.00060208 -0.00012695
-0.00038983 -4.9878e-06 -0.00013232 0.00055834
-0.0043953 0.0059681 0.077743 -0.028208 -0.00034549 0.0006314 -0.00027745 -0.00024125
-0.00016026 0.0011059 -8.5149e-05 -0.00060234
0.0014507 -3.614e-05 -0.00032549 0.00063604 -0.018933 0.2072 -0.00069969 -2.1855e-05
0.00034144 0.00030925 -0.0021502 -0.00050158
-0.00070255 -0.00011477 -0.0002749 -0.00020434 -0.00072399 -3.828e-05 0.12818 0.21192
-0.0061212 0.0045835 0.0017838 0.00033362
-0.00041778 4.9313e-05 -0.00011997 0.0011101 0.0004129 0.00025707 -0.0062405 0.0048576
-0.042859 0.10944 -0.0065868 -0.0092173
7.2281e-05 0.00053464 -0.00018868 -0.00066244 -0.0022031 -0.0004565 0.0020164 0.00024391
-0.0065259 -0.0091711 0.16401 0.066541
3140000000 0.078384 0.15979 -0.0010436 0.0075294 0.0027754 -0.0013857 -0.0012955 0.00083756
0.0015076 0.00067527 0.00026777 -0.0001751
-0.0010126 0.0074883 0.073671 -0.029935 -0.0010924 0.00030942 0.00068405 -0.00019723
7.048e-05 0.00090544 0.00056649 -0.00037593
0.0027793 -0.0014464 -0.0010989 0.00032297 0.023647 0.22691 4.0639e-06 0.0018434
0.0013353 -0.0006783 -0.0025228 0.0010121
-0.0012704 0.00085331 0.00068441 -0.00025251 5.1442e-05 0.0018589 0.16313 0.18588
-0.003272 0.0063313 0.0009548 -0.001203
0.0015501 0.00067154 8.9455e-05 0.00091039 0.0013729 -0.00069662 -0.0029693 0.0062337
-0.025822 0.12926 -0.0080783 -0.0045216
0.00014943 -0.00018715 0.00059877 -0.00033636 -0.0024403 0.0010602 0.0007917 -0.0013831
-0.008234 -0.0047191 0.18855 0.057086
3200000000 0.11059 0.17017 0.0040048 0.0064834 0.00082633 -0.0028905 -0.00032062 0.0021048
0.00028775 -0.0018935 0.00017165 0.00054259
0.0040009 0.0065112 0.083961 -0.028318 -0.00089587 0.00072895 -0.00037089 -0.00079141
0.00086989 0.001046 -0.00050473 -0.001091
0.00077866 -0.0029045 -0.00087541 0.00073341 0.068076 0.2314 0.0011708 0.00074824
-0.0004332 -0.0022673 -0.0014009 0.0024356
-0.00031137 0.002014 -0.00039293 -0.00080115 0.0011515 0.00071421 0.18335 0.16357
-6.1257e-05 0.0058484 0.00049462 -0.0017775
0.00018041 -0.0018449 0.00078335 0.0010857 -0.00044202 -0.0022373 -0.00018047 0.0057625
0.014707 0.14897 -0.0095706 -0.0014791
0.00030496 0.0006449 -0.00054006 -0.0011402 -0.0013787 0.0023448 0.00058511 -0.0014278
-0.0095055 -0.0012755 0.2034 0.056487
3260000000 0.14298 0.16196 0.0043185 0.003142 -0.00087587 -0.0023914 0.001044 0.00096373
0.00041698 -0.0017044 6.4931e-05 9.2433e-06
0.0042955 0.0031676 0.092016 -0.031519 -0.0016071 0.0020262 -0.0002481 -0.00012791
0.00080302 -0.00055085 -0.0008984 0.00024938
-0.00085937 -0.0023857 -0.0016093 0.0020487 0.11861 0.22689 0.00028046 -0.00013539
-0.00067744 -0.0010049 0.00058434 0.0021352
0.0010818 0.001105 -0.00022918 -0.0001103 0.00030676 -5.922e-05 0.21078 0.12607
0.0023887 0.0052768 -0.001008 -0.0014997
0.00038052 -0.0018778 0.00080939 -0.00057815 -0.00066303 -0.00096243 0.0023893 0.00547
0.041259 0.15709 -0.0070276 0.0040435
6.2657e-05 -0.00015888 -0.00092386 0.00029997 0.00050657 0.0021993 -0.00083848 -0.0016603
-0.0069919 0.0038718 0.23399 0.046378
3320000000 0.17305 0.15594 0.0073717 0.0012081 -0.00048602 -0.0014356 0.00073827 0.00026374
-0.0018395 -0.0012442 0.00030428 4.8416e-05
0.0073288 0.0012049 0.098836 -0.027925 0.0010834 0.002242 -0.00030313 -0.00050052
-0.00026564 -0.00020541 -0.0003798 0.00024596
-0.00049887 -0.0014629 0.0010985 0.0022186 0.1667 0.21783 0.00040459 -0.00029585
-0.0012768 -0.00020451 0.00038598 0.00075722
0.00081246 0.00015601 -0.00032762 -0.00051293 0.0004004 -0.00026867 0.21879 0.095978
0.0034514 0.00344 -0.00087126 0.00034237
-0.0018691 -0.0011201 -0.0002449 -0.00025116 -0.0012009 -0.00021201 0.0035582 0.0032726
0.074096 0.15861 -0.0039023 0.0046314
0.00036943 0.00022836 -0.00038476 0.00019081 0.00042035 0.00066019 -0.0011177 0.0004862
-0.0039847 0.0047496 0.24968 0.033388
3380000000 0.20891 0.13892 0.0056943 -0.00229 -0.0011147 0.00048933 0.0010485 0.00021883
-0.0012034 0.00071175 0.00035444 -0.0001405
0.0057143 -0.0022807 0.10984 -0.035523 0.00017627 0.0028213 -0.0012026 -0.00057461
-0.00015379 2.0369e-05 -0.00071745 0.00038218
-0.0010763 0.00052143 0.00022482 0.0028158 0.20753 0.19524 0.00065552 -0.00035974
-0.0019597 0.00047338 0.00089672 0.0012563
0.0010865 0.00018472 -0.0011871 -0.00059681 0.00060865 -0.0004023 0.2343 0.063784
0.0056177 0.002698 -0.00065873 -0.00016468
-0.0012997 0.00077271 -0.00013016 7.9085e-05 -0.0021155 0.00048102 0.0055851 0.002729
0.11765 0.14914 -0.0011154 0.0063897
0.00056384 -6.2579e-05 -0.00072381 0.00038642 0.0010101 0.0013005 -0.0003999 -2.3321e-07
-0.0010356 0.0061351 0.27923 0.014998
3440000000 0.24005 0.11677 0.0047256 -0.0039879 -0.00062357 -0.001829 0.00090789 -1.7042e-05
-0.0013353 0.0015359 0.00068607 0.00018407
0.0047345 -0.0039975 0.10351 -0.041048 0.0031928 0.0020327 -0.0010513 0.0011418
0.00030343 0.00047382 -6.2863e-05 0.00095254
-0.00066627 -0.0017736 0.0031979 0.002041 0.24568 0.16688 -0.00039607 -6.777e-05
0.00019572 0.0012611 0.0010771 0.0008797
0.00091144 -5.3385e-05 -0.0011115 0.0011493 -0.00038507 -1.3864e-05 0.23504 0.030545
0.0070431 -0.00011615 7.0487e-05 0.00054935
-0.0013147 0.0016062 0.00028782 0.0004131 0.00023165 0.0011833 0.0071245 -0.0001329
0.14742 0.1398 0.0035397 0.0036542
0.00078708 0.00016476 6.3631e-05 0.00098151 0.0010094 0.0009382 -0.00011871 0.00027622
0.0033676 0.0037333 0.29598 -0.015724
3500000000 0.27237 0.085136 0.0024096 -0.0049613 -0.0014793 0.001495 0.00098012 -0.00080408
-0.00095615 0.0013172 0.00062548 -0.00086964
0.0023936 -0.0049497 0.11592 -0.064886 0.0031514 0.00087711 -0.00031444 0.00071883
0.00061598 -0.00014347 3.5916e-05 0.00021468
-0.0014546 0.0015013 0.0031886 0.00084134 0.27572 0.13371 0.00011509 -0.00036893
-2.4556e-05 0.0010033 0.0012411 -0.00014066
0.00099426 -0.00073121 -0.00026728 0.00072284 0.00010123 -0.00036202 0.23956 0.0036669
0.0071339 -0.0026863 0.00010821 -0.00030038
-0.00087507 0.0013393 0.00056164 -0.00013649 -0.00011957 0.0010897 0.0069526 -0.0026859
0.19341 0.11162 0.0031536 0.001756
0.00071942 -0.00082675 6.5808e-05 0.00012114 0.0013019 -0.00032256 0.00017892 -4.6405e-05
0.0031503 0.0016328 0.317 -0.042845
3560000000 0.29085 0.050305 9.3076e-05 -0.0060746 -0.0002696 -0.00098233 0.0005866 8.5689e-05
0.0015591 0.0017713 8.8673e-05 -0.0012288
9.2361e-05 -0.0060693 0.11016 -0.070096 0.005726 -0.0009793 0.00045049 0.00073076
0.00070182 -0.00020791 0.00019298 0.00039681
-0.00021088 -0.00096012 0.0056959 -0.0010305 0.30255 0.090063 -0.00019739 -0.0001142
0.00063131 0.00028192 0.0017347 -0.00062577
0.00054924 0.0001024 0.00044767 0.00060106 -0.00020278 -8.4167e-05 0.23015 -0.032837
0.0055757 -0.0057551 -0.00076384 -0.00068676
0.0016462 0.0017872 0.00074561 -0.00012137 0.00073273 0.00029344 0.0056266 -0.0058367
0.21454 0.097831 0.0034904 -0.001521
-2.4617e-05 -0.0013957 0.00018553 0.0004779 0.0015559 -0.00045226 -0.00072433 -0.0008754
0.0034666 -0.0012364 0.32803 -0.083615
3620000000 0.30668 0.012232 -0.0013745 -0.0037385 -0.0020825 -0.00017522 0.00015948 -0.0019598
1.7684e-05 0.00052158 -0.00051469 -0.00096185
-0.0013072 -0.0037109 0.11058 -0.099799 0.003601 -0.0039459 0.00029643 0.00053997
-0.00033741 -0.00085742 0.00057913 0.00045726
-0.0020789 -0.00012934 0.0035713 -0.0039912 0.31575 0.04573 4.9449e-05 -0.00090858
-0.00015132 0.00020642 0.00080255 -0.00099081
0.00012807 -0.0019833 0.00031041 0.00059611 -3.2758e-05 -0.00095018 0.21855 -0.062648
0.0019265 -0.0074727 -0.0011389 0.00088174
-0.00010109 0.00057098 -0.00041593 -0.00093379 -0.00023585 0.00021192 0.0017869 -0.0074543
0.23785 0.054923 0.0014746 -0.0020305
-0.00045658 -0.00094315 0.00054492 0.0004524 0.00086396 -0.0010037 -0.0011147 0.0010114
0.0014372 -0.0021858 0.32978 -0.11785
3680000000 0.31015 -0.032054 -0.003648 -0.0039386 -0.0011925 0.0017022 -0.0013849 -0.00035017
0.0016903 0.00014966 -0.0012808 -0.00064171
-0.0036484 -0.0039324 0.10587 -0.11658 0.0013026 -0.0046868 0.00078563 0.00029577
-0.00056873 -0.00044475 0.00071528 0.00011827
-0.0012071 0.0018108 0.0012092 -0.0047126 0.32643 -0.0040669 -0.00087606 -0.00079904
0.00092476 0.0011515 0.00079852 -0.0017349
-0.0014904 -0.00022363 0.00083233 0.000236 -0.00084187 -0.0008706 0.20541 -0.096876
7.2597e-06 -0.0066402 -0.0011672 0.0012699
0.0018427 -0.00013251 -0.00048207 -0.00042383 0.000903 0.0011685 -1.4381e-05 -0.0066814
0.25699 0.030162 0.0016288 -0.0022823
-0.0012285 -0.00062237 0.00065553 0.00016981 0.00070475 -0.0018031 -0.0010128 0.0011116
0.0013181 -0.0021524 0.32935 -0.16299
3740000000 0.31186 -0.067346 -0.0033034 -8.2615e-05 -0.0020705 0.0025824 4.9051e-05 -0.00070215
-0.00068003 6.7397e-05 -0.0010433 0.00051604
-0.0033171 -7.7217e-05 0.097076 -0.1386 0.00071177 -0.0053597 0.00015848 -0.00025895
-0.00012925 -0.00029019 0.00076761 0.00019139
-0.002091 0.0026593 0.00065171 -0.0053807 0.32877 -0.043603 -0.0006295 -2.4392e-06
2.6466e-05 -4.6326e-05 -0.00066139 -0.0014098
-2.9452e-05 -0.00076032 0.00020792 -0.00017008 -0.0005936 5.75e-05 0.18382 -0.12063
-0.0019762 -0.0061948 0.00072883 0.0026888
-0.00063152 0.00017295 -0.00021132 -0.00039165 0.00017361 -0.00018617 -0.0019985 -0.0061849
0.26323 -0.0092344 -0.00047525 -0.001977
-0.0011252 0.00057572 0.00085555 0.00017137 -0.00060498 -0.0013457 0.00065011 0.0028964
-0.0002182 -0.0022033 0.31467 -0.20229
3800000000 0.3059 -0.11263 -0.0023156 0.00060563 0.00079401 0.0039259 -0.0010962 -0.0014227
0.0012812 0.00083412 -0.0010289 0.00058275
-0.0023184 0.00057987 0.085808 -0.15341 -0.0022359 -0.004844 3.8199e-05 0.00017514
-0.0010438 -0.00052638 0.001068 -0.00018006
0.00087042 0.003919 -0.0023011 -0.0048058 0.32535 -0.085707 -0.00088491 0.00028586
0.0010794 5.4429e-05 -0.0011888 -0.00035941
-0.0011457 -0.0014723 0.00011017 0.00014144 -0.00090381 0.0002223 0.17417 -0.14585
-0.0035511 -0.0047249 0.0014464 0.0016432
0.0012199 0.00073726 -0.0010343 -0.00038458 0.00091353 4.2393e-05 -0.0035272 -0.0047902
0.27576 -0.05054 0.001347 -0.0011089
-0.0010141 0.00065706 0.0010905 -6.2175e-05 -0.0011368 -0.00057561 0.001675 0.0015045
0.0012783 -0.00095055 0.30667 -0.24361
3860000000 0.29498 -0.1443 -0.00099886 0.0012486 0.0026171 0.0019792 -0.002025 0.0010771
0.00070868 -0.001149 -0.00028353 0.0016242
-0.0009486 0.0012697 0.06654 -0.16294 -0.0033755 -0.0048826 0.00060662 -0.00076984
-0.0009559 0.0015014 0.00053663 -0.0011558
0.0026923 0.0019851 -0.0034729 -0.004782 0.30534 -0.12492 -0.00090756 0.00075396
0.00058377 -0.000713 -0.00068896 -0.00024822
-0.0019192 0.0011653 0.00049545 -0.00072929 -0.00081393 0.0008394 0.14595 -0.16096
-0.0027281 -0.0044463 0.0021053 0.0011604
0.00076677 -0.0010944 -0.00093651 0.0014461 0.00060256 -0.0007252 -0.0029228 -0.0044585
0.27135 -0.082153 -6.4616e-06 -0.0023642
-0.00039748 0.0016025 0.00051914 -0.0011842 -0.00072398 -0.00015425 0.001993 0.0012514
-0.00011958 -0.0025373 0.28338 -0.28121
3920000000 0.28009 -0.18462 0.0015358 0.0004877 0.0039536 0.002374 0.00014118 0.0009312
0.0005125 0.0001462 0.00066805 0.00016963
0.001553 0.0004513 0.039097 -0.17886 -0.0049049 -0.0031986 -0.00046249 3.6542e-06
0.00049781 0.00012886 -0.00058444 -0.00023601
0.004007 0.0023416 -0.0049682 -0.0031098 0.29841 -0.15849 0.00024117 0.0013275
0.0013878 -0.0012591 -0.00032885 -0.00016029
-1.7838e-05 0.00087538 -0.00043102 -3.8082e-05 0.00024765 0.0013489 0.12606 -0.17134
-0.0047826 -0.0040322 0.0021959 -0.00052457
0.00041571 0.00014881 0.00051676 0.00019229 0.0014219 -0.0014002 -0.0048423 -0.0040387
0.26168 -0.13121 0.00061666 -0.0021516
0.00078529 4.7992e-05 -0.00054668 -0.00021476 -0.0004443 -0.00017908 0.0022213 -0.00065953
0.00052772 -0.001877 0.26176 -0.30861
3980000000 0.25249 -0.22021 0.0018956 -0.0026063 0.0048981 -0.00052663 0.00015468 0.0010809
0.00089303 -0.0019277 0.00014431 0.00034461
0.0019112 -0.0025731 0.016755 -0.19198 -0.0053209 -0.0011661 0.00071123 0.00047842
0.0003782 0.00038271 4.4909e-05 -0.00096834
0.0049954 -0.00050357 -0.0053518 -0.0011563 0.26995 -0.18929 0.0013521 0.00029281
-0.0010703 -0.00078318 -0.00082858 -0.00073327
0.00015804 0.0010766 0.00068856 0.00045014 0.0013663 0.00025936 0.089765 -0.19291
-0.0049179 -0.0038064 0.0014005 -0.00098641
0.00089246 -0.0019059 0.00040286 0.00043682 -0.0011271 -0.00085661 -0.0050441 -0.0037857
0.24861 -0.16099 0.00065857 -0.0048823
0.000115 0.00016052 4.3454e-06 -0.0010847 -0.00084526 -0.00093385 0.0015055 -0.00094989
0.001031 -0.0048552 0.22749 -0.34667
4040000000 0.22499 -0.24526 -0.00032005 -0.0038399 0.0034307 -0.0029902 8.9796e-05 0.00010449
5.5183e-05 -0.001038 0.00056535 9.0401e-05
-0.00029629 -0.0038851 -0.0088699 -0.19913 -0.0046709 0.00035253 0.00020243 -0.0010373
-1.1534e-05 0.0001115 -0.0011834 -0.00015364
0.0033852 -0.0030538 -0.0046464 0.00043034 0.24713 -0.22189 0.00032749 -0.00061354
-0.00094533 -0.00046512 -0.0010522 8.671e-05
0.00015751 0.0002395 0.00025107 -0.0010329 0.00034352 -0.00056659 0.068139 -0.18768
-0.006763 -0.0015052 0.0016459 -0.0005574
-0.00012673 -0.0010436 8.3638e-05 6.0863e-05 -0.00089481 -0.00041133 -0.0065781 -0.0015593
0.23483 -0.19393 -0.002239 -0.003632
0.00064022 0.00023128 -0.0012109 -0.00010364 -0.001105 0.00033673 0.0015589 -0.00060984
-0.0024046 -0.0036598 0.19013 -0.36376
4100000000 0.19488 -0.2686 -0.0031623 -0.0030058 0.00081235 -0.0036199 -0.0002534 -1.9877e-05
0.0002092 -0.0018138 0.00081574 0.00054113
-0.0031384 -0.0029624 -0.034523 -0.202 -0.0045036 0.0010121 -0.00018158 -0.00032661
0.00072379 0.00043435 -0.00050931 7.6844e-05
0.00075755 -0.0036393 -0.0044803 0.0010015 0.22506 -0.24817 0.00024199 -0.00010816
-0.00070694 -0.00024817 -0.0013249 0.00043857
-0.0002653 -5.3574e-06 -0.00015764 -0.00032067 0.00020942 -8.3962e-05 0.034448 -0.2009
-0.0063179 0.00096496 0.00086633 -0.0016218
0.00030859 -0.0018542 0.00063526 0.0003618 -0.00061766 -0.0001863 -0.0067057 0.001143
0.21669 -0.21878 -0.0026824 -0.0043659
0.00069772 0.0004483 -0.0005134 6.2781e-05 -0.0013356 0.00040214 0.00102 -0.0014005
-0.0024686 -0.0043138 0.1561 -0.39118
4160000000 0.16586 -0.28576 -0.003573 -0.0021271 -0.00019174 -0.0029388 0.00059513 -0.00017714
-0.0038647 -0.00048392 0.00083697 -0.00088626
-0.0035374 -0.0021085 -0.059862 -0.19776 -0.0046551 0.0023654 -0.00040402 -0.00028683
0.00033785 -0.00053843 -0.0011016 0.00028311
-0.00025481 -0.0029961 -0.0046529 0.0024461 0.19245 -0.2633 0.00036558 -0.00029857
-0.00097929 -0.00026225 -0.0012987 0.0009315
0.00057346 -0.00024469 -0.00044295 -0.00025785 0.00036406 -0.00032663 0.010332 -0.18852
-0.0054777 0.0015729 0.0010799 -0.0020053
-0.0037957 -0.00038012 0.00044936 -0.00054174 -0.0010613 -0.00027376 -0.005189 0.001658
0.18117 -0.25248 -0.0046802 -0.0028462
0.0010068 -0.00081609 -0.001066 0.00027809 -0.00126 0.00084477 0.00095026 -0.0021576
-0.004662 -0.0030784 0.10724 -0.39914
4220000000 0.13752 -0.30194 -0.004766 0.00013458 0.00012979 -0.0037173 -0.00049307 -0.00021938
-0.00059323 0.0011779 0.00053895 -0.00154
-0.0048003 0.00015771 -0.095873 -0.18753 -0.002452 0.0032191 -0.00019425 -0.00013287
0.00017169 -6.5033e-05 -0.000633 0.0013096
0.00011148 -0.0037165 -0.0023922 0.0032942 0.16354 -0.28937 9.9003e-05 -8.193e-05
-2.8114e-06 0.00011854 0.0002781 0.0010954
-0.00040326 -0.00014272 -0.00011146 -0.00014733 0.00013309 -0.0001213 -0.013499 -0.1866
-0.0042568 0.0022977 -0.00030883 -0.0023509
-0.00063629 0.0012646 0.00018624 -0.00011058 -5.9436e-05 6.0448e-05 -0.0044898 0.0021704
0.16548 -0.27469 -0.0046426 -0.0027652
0.00042351 -0.0015157 -0.00063547 0.0013337 0.00022744 0.001159 -0.0002086 -0.0023055
-0.0046806 -0.0027772 0.079341 -0.41232
4280000000 0.10599 -0.31079 -0.0027888 0.0020634 -0.0017442 -0.00437 -0.00034328 0.00083224
-0.00033938 0.00097797 -0.00070042 -0.00013788
-0.0028002 0.0020308 -0.12124 -0.19182 -0.0027434 0.0030416 -0.00076796 -0.00046301
6.114e-05 0.00027277 0.00058774 0.00054553
-0.0017779 -0.0044292 -0.0027492 0.0030491 0.13298 -0.29705 0.00064042 -0.00010888
-0.00075449 0.00097244 -0.00048717 0.00082018
-0.00032969 0.00079128 -0.00087606 -0.00038567 0.00071913 -0.00011945 -0.050732 -0.17154
-0.0049962 0.0025149 -0.00054098 -0.0021145
-0.00026806 0.0010014 7.9534e-05 0.00034146 -0.00071531 0.0010931 -0.004839 0.0025925
0.11652 -0.29352 -0.0064117 -6.2739e-05
-0.000622 -0.00014012 0.00053927 0.00054126 -0.00043368 0.00074911 -0.00046174 -0.0022922
-0.0064756 -6.2982e-05 0.0287 -0.41769
4340000000 0.078566 -0.31919 -0.0015636 0.0019916 -0.0025915 -0.0015914 0.00023238 0.000637
4.7069e-05 0.00069677 -0.00027739 -0.00067287
-0.0015797 0.001966 -0.14168 -0.16571 -0.0020057 0.0040285 -0.00010787 0.00052998
-0.00010159 -0.0004091 0.00049332 0.00047107
-0.002571 -0.0015901 -0.0018992 0.0041071 0.096869 -0.31347 -0.00028273 -0.00097191
0.00012315 0.00077603 0.00092643 0.0019479
0.00025478 0.00069811 -7.343e-05 0.0005709 -0.00034205 -0.00098271 -0.069089 -0.16918
-0.0044826 0.0037681 -0.0014908 -0.0025301
0.00012264 0.00073521 -0.00019344 -0.00039369 0.00024983 0.00067925 -0.0046116 0.0037254
0.089028 -0.31782 -0.0050579 0.0016689
-0.00030616 -0.00069944 0.00057594 0.00049422 0.00070957 0.0019033 -0.0015131 -0.0022959
-0.0048529 0.001717 -0.0050602 -0.41083
4400000000 0.047612 -0.32432 -0.00064733 0.0012131 -0.002855 -0.0016023 0.00086618 0.0012529
-3.1917e-05 0.00056577 -0.00012256 -0.00065763
-0.00063887 0.0011907 -0.17077 -0.15557 -0.0012321 0.0041908 -0.00047344 0.00043307
2.5482e-05 -0.00023647 0.0006735 0.00018293
-0.0029485 -0.0015156 -0.0012406 0.0041791 0.067342 -0.31925 -6.7547e-05 -0.00026557
0.00056912 0.00012169 0.00083544 0.001462
0.00094299 0.0011715 -0.00049764 0.00046895 -0.00013704 -0.00021801 -0.093247 -0.1561
-0.0033275 0.0049892 -0.0022404 -0.001306
-0.0001889 0.00055968 3.0435e-05 -0.00025056 0.00053079 0.00018809 -0.0032595 0.0052059
0.055501 -0.32756 -0.0044834 0.0018119
-0.00012827 -0.00064872 0.0006629 9.028e-05 0.00098969 0.0015095 -0.0021485 -0.0014564
-0.0046017 0.0016496 -0.051012 -0.41554
4460000000 0.012528 -0.3242 -0.0008728 9.3651e-05 -0.0039412 -0.00063205 0.001402 -0.00062088
-0.00051424 0.0014838 -0.00095484 -0.0002843
-0.00085949 8.7048e-05 -0.1921 -0.12566 -0.00049868 0.0042824 -0.0002712 0.00077791
-0.00033366 -0.00041656 0.00047721 -0.00063178
-0.0039294 -0.00068255 -0.00044465 0.0043756 0.042003 -0.32646 -0.00031751 -0.00053197
0.00037287 0.00038736 0.0020597 0.00070109
0.0013514 -0.00068136 -0.00026467 0.00078373 -0.00036998 -0.00055629 -0.1064 -0.13467
-0.0018683 0.0064372 -0.0021777 -0.0011126
-0.00054076 0.0014753 -0.00026219 -0.00034845 0.00041829 0.00044132 -0.0018059 0.0062422
0.020307 -0.32066 -0.0043791 0.0031111
-0.00090615 -0.00037375 0.00041712 -0.00062817 0.0019604 0.00057119 -0.0023176 -0.0010509
-0.0043534 0.0033431 -0.090338 -0.3969
4520000000 -0.011931 -0.32501 -0.00064637 -0.00040377 -0.003802 0.00041187 0.00057506 -9.8614e-05
0.0019755 0.00017686 -0.00066867 0.0008353
-0.00066345 -0.00040215 -0.21652 -0.10868 0.00079668 0.0048703 0.00061777 0.00082058
-0.00032771 -9.4065e-05 0.00014577 -8.6469e-05
-0.0037078 0.00047585 0.0008594 0.004804 0.011553 -0.32383 -0.001113 0.00038469
0.0007492 -0.00034122 0.0017554 -0.00091458
0.00069291 -0.00010235 0.00057751 0.00077939 -0.0010436 0.00039724 -0.12461 -0.12528
-0.00025847 0.0058091 -0.0033441 -0.0001333
0.0020571 2.8903e-06 -0.00034582 -7.8583e-05 0.00066457 -0.00039121 -0.00033344 0.0059278
-0.029244 -0.33176 -0.002722 0.0034601
-0.00061139 0.00091924 0.00015034 -0.00021138 0.0017789 -0.00076294 -0.0031754 -0.00015297
-0.0026222 0.0033138 -0.1195 -0.39494
4580000000 -0.049968 -0.3178 -0.0014491 -0.00032896 -0.0027115 0.0025437 0.00077863 -0.00030393
0.00014527 -5.8666e-05 -0.00073614 0.00066695
-0.0014103 -0.00034149 -0.23478 -0.082161 0.00091024 0.0040013 0.00061877 -0.00011631
-0.00019724 0.00035204 9.8534e-05 -0.00021367
-0.0027292 0.002536 0.00095418 0.0040617 -0.020645 -0.32083 -0.00018825 0.00057312
-0.00038295 -0.0001516 0.0018259 -0.0010201
0.00073187 -0.0003841 0.00062356 -0.00011793 -0.00018072 0.00047591 -0.13485 -0.1005
0.0018155 0.0053887 -0.0025536 0.0011586
2.2522e-05 2.875e-05 -6.738e-05 0.00036324 -0.00034031 6.9018e-05 0.0020211 0.0052939
-0.05485 -0.3349 -0.0020026 0.0036451
-0.00075319 0.00068323 6.8619e-05 -0.00015508 0.001785 -0.0011733 -0.002658 0.0011554
-0.0021256 0.003633 -0.1646 -0.36484
4640000000 -0.0755 -0.31108 -0.0023423 -0.0015294 -0.0031698 0.0024694 0.00057498 -0.001434
0.0014816 -0.00048518 0.00012096 0.0010619
-0.0023342 -0.0015322 -0.24528 -0.054537 0.0015963 0.004131 0.00068358 0.00020828
-0.00022822 0.00034357 9.9083e-05 -0.00060914
-0.0031542 0.0025816 0.0016881 0.0041203 -0.044702 -0.3153 0.00025755 0.00082634
0.001353 0.00013514 7.4006e-05 -0.0021711
0.0005583 -0.0013535 0.00070357 0.00024294 0.00019086 0.00086442 -0.14027 -0.086288
0.0033541 0.0039261 -0.002412 0.0016878
0.0016459 -0.00038121 -0.00020612 0.00028497 0.0013755 0.00011826 0.0032503 0.0038253
-0.086807 -0.31833 -0.0026607 0.0039403
5.9764e-05 0.00094228 6.3369e-05 -0.00064987 9.5958e-05 -0.0022945 -0.0023572 0.0018051
-0.0026116 0.0041982 -0.18355 -0.35475
4700000000 -0.10332 -0.30613 -0.0039107 -0.00010125 -0.0014267 0.0046067 -0.00090242 -0.0008341
0.0011721 -0.00043818 0.00099196 0.00070634
-0.0039144 -0.00011757 -0.25702 -0.035506 0.0028851 0.0040678 0.00044221 -0.00050007
0.00028927 0.00055077 -0.00014912 -0.00020412
-0.0013532 0.0046151 0.0029039 0.0040077 -0.075756 -0.30941 -0.00021572 0.0005376
0.00046732 -0.00051635 -7.6378e-05 -0.0015131
-0.00087725 -0.00088814 0.00043385 -0.000483 -0.00012478 0.00050757 -0.15708 -0.064997
0.0032387 0.0016788 -0.0014986 0.0024695
0.0010087 -0.00068919 0.00030705 0.00051115 0.00032543 -0.00059407 0.0033514 0.001684
-0.12601 -0.30897 -0.0011343 0.0043037
0.0010325 0.00077836 -0.00011954 -0.00020723 1.4718e-05 -0.0013415 -0.0013689 0.002461
-0.00098454 0.0040001 -0.2265 -0.32555
4760000000 -0.13295 -0.2911 -0.0047886 0.0011025 0.00047677 0.0048266 -0.00075707 -0.00063602
0.00026611 -0.0011649 0.0010306 -0.00039315
-0.0047982 0.0010948 -0.25229 0.0070217 0.0031861 0.0030323 2.4452e-05 -0.00065845
0.00039644 0.00011297 4.8028e-06 -0.00019046
0.00050322 0.0048797 0.0032497 0.0030186 -0.1064 -0.29447 0.00092959 0.00036369
0.00083002 -0.00024645 -0.0015027 -0.00072974
-0.00080866 -0.0005562 5.5569e-05 -0.00065048 0.00081142 0.00042713 -0.151 -0.048771
0.0022092 0.0013431 -0.00055016 0.0029691
0.00037331 -0.0010571 0.0003934 8.495e-05 0.00088796 -2.8948e-05 0.002234 0.0012363
-0.15835 -0.29023 -0.00038203 0.0042653
0.00091903 -0.00054381 4.2959e-05 -0.00016184 -0.0014977 -0.00088072 -0.00060577 0.0028661
-0.00051763 0.0043849 -0.23822 -0.30323
4820000000 -0.16002 -0.27727 -0.0052088 0.0026503 0.001725 0.0031629 -0.00090522 -0.00034385
0.00045687 -0.00089019 0.00022904 -0.00037022
-0.0051923 0.0026253 -0.26367 0.029263 0.0043788 0.0030133 -6.1717e-05 -0.0003416
0.00031182 -6.2369e-05 -0.00021456 -0.00040109
0.0018174 0.0031746 0.0043971 0.0029148 -0.13371 -0.29007 0.00036196 -0.00037812
0.00017052 -0.00067184 -0.00069579 -0.00030124
-0.00077808 -0.00032728 -9.3891e-05 -0.0003588 0.00041722 -0.00035603 -0.1664 -0.031124
0.0020276 8.451e-05 9.0182e-05 0.0028667
0.00048078 -0.0010029 0.0002992 -0.00010173 0.00017587 -0.00096144 0.0017974 8.7223e-05
-0.19562 -0.27271 -0.00017431 0.0037006
0.00020619 -0.00035977 -0.0002144 -0.00037212 -0.00069493 -0.00020646 0.00029428 0.0029421
-0.00010831 0.003643 -0.27529 -0.27315
4880000000 -0.19129 -0.2573 -0.0043619 0.0045925 0.0022571 0.0028573 -0.0013294 0.00018159
-0.00076341 -0.0011371 0.0002112 -4.3625e-05
-0.0043891 0.0046096 -0.25504 0.070889 0.0046982 0.0015991 -0.00037247 -0.00014123
-0.00019496 0.0002136 -0.0001838 4.7561e-05
0.0021902 0.0028771 0.0047342 0.0015779 -0.15187 -0.27742 0.0004615 -0.00034938
-0.0003014 -0.0013913 -0.00050715 0.0001348
-0.0014035 9.2258e-05 -0.00035087 -0.00015585 0.00042464 -0.00037975 -0.15937 -0.012526
0.00056453 -0.00013107 0.0010209 0.0026196
-0.00091111 -0.00095759 -0.00014827 0.0001867 -0.00041195 -0.0012809 0.00061284 -0.00011685
-0.22469 -0.25535 0.00064879 0.0032701
0.00032782 -0.00017869 -0.00020332 0.00012436 -0.0004068 0.00011143 0.0010708 0.0024836
0.00055998 0.0033048 -0.28708 -0.24355
4940000000 -0.21212 -0.23952 -0.0029706 0.0067307 0.0029415 0.00099429 -0.00025157 0.00081465
-0.0010501 -0.00050563 5.678e-05 -0.00058421
-0.0029521 0.0067352 -0.2664 0.09649 0.005632 0.0010138 -8.0021e-05 -0.00012925
0.00027583 -0.0003068 -0.00033101 0.00032533
0.0030071 0.00093663 0.005703 0.00093007 -0.1726 -0.25361 9.4884e-05 -0.0005483
-0.00090817 5.8253e-05 -0.00045804 -0.00013264
-0.00016535 0.00078349 -5.4765e-05 -0.00012551 9.8728e-05 -0.00045051 -0.16689 -0.0030417
0.00012403 0.00066624 0.0019866 0.0017491
-0.0009169 -0.00053889 0.00021135 -0.0003404 -0.00069334 3.5101e-05 -3.4928e-05 0.0005563
-0.24678 -0.22648 0.00019154 0.0030217
-0.00010397 -0.0006031 -0.00023644 0.00028016 -0.00055974 -0.00013608 0.0020405 0.0018303
0.00022456 0.0032011 -0.31022 -0.21685
5000000000 -0.23273 -0.21486 3.0998e-05 0.0073884 0.0030531 0.0017243 -0.00021986 0.00061126
-0.00038785 0.00066227 -0.00020737 -0.00067596
-2.5403e-05 0.007405 -0.25257 0.11407 0.0057771 -0.0008196 -0.00028419 -7.379e-05
-2.2132e-05 -0.00050968 -0.00019662 -0.00014549
0.0031036 0.0016168 0.0057093 -0.00084246 -0.20196 -0.23901 -0.00058148 -0.00063631
-0.00054924 -0.00021776 -0.00028215 -0.00019176
-0.00019249 0.000547 -0.00030992 -6.0205e-05 -0.00059789 -0.00074263 -0.16112 0.021262
-0.00054971 0.0016141 0.0022396 0.001125
-0.00043966 0.00069831 -5.3007e-05 -0.00051715 -0.00079159 -0.0003294 -0.00045061 0.0017566
-0.2742 -0.20354 0.00069748 0.0042965
-0.00030248 -0.00067592 -0.00020833 -0.0001259 -0.00025373 -0.00014502 0.0022903 0.0010785
0.00067695 0.0039944 -0.32239 -0.18312
5060000000 -0.25361 -0.18707 0.0020466 0.0070401 0.0028975 -0.00036972 0.00013399 0.00057705
-0.00039291 -9.5728e-05 -0.00031289 -0.00016295
0.0020192 0.0070477 -0.23483 0.15078 0.0050146 -0.0019256 6.8016e-06 0.00018114
-0.00044342 7.0062e-05 -0.00028083 0.00021003
0.0029448 -0.00032012 0.005 -0.0019644 -0.21623 -0.21726 -0.00037986 0.00027622
-0.0011551 -2.3459e-05 -0.0011819 0.00021634
0.0001073 0.00062148 1.2903e-05 0.00018433 -0.00043702 0.00026286 -0.16263 0.028383
0.00020017 0.0029303 0.0018375 0.00064279
-0.00030156 -3.0279e-05 -0.00045457 6.3136e-05 -0.0010077 -4.503e-05 0.00027873 0.002872
-0.28429 -0.17254 0.0017043 0.0030115
-0.00043247 -0.00017048 -0.00021814 0.0001862 -0.0011458 0.00010796 0.0018214 0.00069355
0.0016894 0.003187 -0.33452 -0.15388
5120000000 -0.26938 -0.16168 0.0034753 0.0058712 0.0029354 -0.00048048 0.00039063 0.00064695
-0.00024087 0.00072768 -0.00041256 3.7696e-05
0.0034533 0.0058734 -0.22912 0.17715 0.0048798 -0.002752 3.9668e-05 0.00019744
-1.1111e-05 -2.8221e-05 -3.9476e-05 0.00027752
0.0029274 -0.0005662 0.0048012 -0.0028703 -0.2299 -0.20187 -0.00015217 0.00020799
-2.2422e-05 0.0012954 -0.0010612 0.00069633
0.00045046 0.00059648 2.1366e-05 0.00021682 -0.00013891 0.00027119 -0.15889 0.054649
0.0019365 0.0030308 0.0024068 0.00014041
-0.00019303 0.00064465 -2.4929e-05 -5.0601e-05 -9.2103e-06 0.0012338 0.0017412 0.0031436
-0.29779 -0.13963 0.0016718 0.0033651
-0.00032988 0.00017752 -2.6111e-05 0.00034037 -0.0011754 0.00069245 0.002531 0.00019327
0.0017447 0.0032385 -0.34688 -0.11995
5180000000 -0.28504 -0.13131 0.0050034 0.0048664 0.0034042 -0.0011648 0.0002117 0.0005603
-0.00014959 0.00041328 -0.00060809 0.00035854
0.0050227 0.0048727 -0.20638 0.19998 0.0040612 -0.0038671 -0.0003364 -0.00023858
-9.6205e-05 -0.00011659 -0.00017661 0.0001235
0.0033902 -0.0011544 0.0040328 -0.0038918 -0.24081 -0.16551 -0.00027104 0.00067582
-2.9243e-05 -8.329e-05 -0.00015859 0.00089882
0.00021479 0.00052447 -0.0003322 -0.00019664 -0.0003277 0.00067609 -0.15785 0.064309
0.003048 0.003406 0.00225 -0.00057094
-0.00014942 0.00045335 -7.4797e-05 -0.00010719 -0.00021234 -0.00014164 0.0032756 0.0033673
-0.3078 -0.09639 0.0029501 0.0032685
-0.0005569 0.00039627 -0.00018804 0.00014404 -0.00012827 0.0009499 0.0021894 -0.00060485
0.0027694 0.0034976 -0.34944 -0.087672
5240000000 -0.29339 -0.10412 0.0053263 0.0034832 0.0027261 -0.0028842 0.00063554 -4.9245e-05
-0.00033116 6.365e-06 0.00010406 0.00058288
0.0052879 0.0035106 -0.19445 0.23709 0.0029934 -0.0046501 -2.9976e-05 0.00014164
-0.00014845 0.00015056 0.00025174 0.00040685
0.0027446 -0.0029157 0.0029873 -0.0047617 -0.25759 -0.14043 0.00027725 0.00019949
-0.00046115 0.00043611 3.9867e-05 0.0011027
0.000653 -2.4347e-05 2.6495e-06 0.00012793 0.00034344 0.00024509 -0.15836 0.084819
0.003813 0.0020887 0.0017899 -0.0012921
-0.00030756 -2.4434e-05 -0.00016604 7.0903e-05 -0.00024738 0.00044337 0.0037134 0.0020691
-0.32105 -0.056816 0.0033341 0.002781
2.3351e-05 0.00060556 0.00021943 0.00041249 2.2652e-05 0.0010512 0.00175 -0.0013088
0.003472 0.0026143 -0.35521 -0.054794
5300000000 -0.29831 -0.073815 0.006154 0.0019477 0.0015373 -0.0034146 0.00015945 -0.00032789
0.00055054 0.00069512 8.1794e-06 0.00034119
0.0061928 0.0019644 -0.18648 0.24163 0.0020284 -0.0053467 -0.00012566 0.00024592
0.00013231 0.00031599 0.0003057 0.00021859
0.0014384 -0.0033903 0.0018811 -0.005309 -0.27336 -0.11494 0.00035602 -0.0001739
0.0004207 0.0004599 0.00060183 0.0007436
0.0001181 -0.00037711 -0.00010525 0.00027555 0.00034744 -0.00020877 -0.15076 0.094283
0.0051497 0.0012121 0.0012205 -0.0015835
0.00045681 0.00066175 0.00012834 0.00033871 0.0001841 0.00048505 0.0051618 0.0013691
-0.33185 -0.030303 0.0038054 0.00219
0.00012938 0.00030361 0.00035284 0.00022578 0.00055323 0.00072741 0.0012437 -0.0016476
0.003757 0.0022863 -0.35126 -0.019215
5360000000 -0.29803 -0.036714 0.0061146 0.00052138 0.00018728 -0.0036523 0.00035451 2.9179e-05
0.00019595 0.00051185 0.0006 -0.00021947
0.0061173 0.00054291 -0.14911 0.26307 0.00082672 -0.0053519 5.9034e-05 0.00028539
-0.000145 2.0722e-05 0.000581 -0.00016044
0.00018356 -0.0036521 0.00082146 -0.005367 -0.27196 -0.088036 0.00045708 0.00024234
0.00010366 0.00039736 0.00074297 0.00065009
0.00041988 8.143e-06 0.00010111 0.00024416 0.00043889 0.00027488 -0.14873 0.11201
0.0054221 -0.0008818 0.00059274 -0.0018775
0.0002048 0.00047878 -0.00011322 -6.1695e-06 0.00011228 0.00046546 0.0054997 -0.00099978
-0.32505 0.0079613 0.0048818 0.0020898
0.0005003 -0.00018523 0.00051087 -0.00016615 0.00085858 0.00061106 0.00056342 -0.0018444
0.0049079 0.0021472 -0.34857 0.0097459
5420000000 -0.30059 -0.013542 0.0061086 -0.0013216 -0.0005569 -0.003468 -3.2808e-05 -0.00014681
0.00073308 0.00041682 0.00041131 -0.00015442
0.0060889 -0.0012942 -0.13007 0.28974 0.00029935 -0.0054957 6.0573e-05 0.00014588
6.5622e-05 0.00012195 0.00030755 -0.00011967
-0.00066785 -0.0034853 0.00012538 -0.0055467 -0.28749 -0.054793 -0.00023822 -0.00054501
0.00097723 0.00025261 0.00081545 -6.6958e-05
-4.5126e-05 -0.00014072 9.2984e-05 0.00016686 -0.00019677 -0.00053681 -0.13746 0.12666
0.0047877 -0.0019444 0.0002583 -0.0019065
0.00071737 0.00042554 6.7955e-05 0.0001318 0.0011374 0.00013361 0.0045905 -0.0019829
-0.32953 0.037125 0.004986 0.00051004
0.00035341 -0.00020656 0.00034131 -0.00013566 0.00077428 -7.1941e-05 0.00026024 -0.0018818
0.0049683 0.00048773 -0.34096 0.051101
5480000000 -0.29252 0.022846 0.0049805 -0.0021146 -0.0017906 -0.0028734 0.00037084 -2.0867e-05
0.00097738 -0.00039336 -8.7815e-05 -0.00021997
0.0049589 -0.0021024 -0.11543 0.29744 -0.0015495 -0.0058636 3.0715e-05 0.0002072
7.1754e-05 3.8523e-06 0.00021111 -0.00022335
-0.0018425 -0.0028421 -0.0016119 -0.0058314 -0.29214 -0.032444 -0.00017694 6.0752e-05
0.00065322 -0.0005155 0.001014 6.5832e-05
0.00037099 -8.1155e-05 4.2459e-05 0.00020691 -0.00021238 2.9747e-05 -0.13087 0.13778
0.0037975 -0.0034403 -0.00026104 -0.0018847
0.00098462 -0.00040827 0.0001054 2.1832e-05 0.00054229 -0.00040086 0.0038557 -0.0033228
-0.31848 0.064066 0.0048052 0.00011673
-0.00012314 -0.00017662 0.0001399 -0.00024452 0.00095385 0.00011002 -0.00027075 -0.0019162
0.0047513 0.00016904 -0.33192 0.073188
5540000000 -0.28858 0.047947 0.0041468 -0.0027208 -0.0025713 -0.0019064 0.00031883 -0.0003296
4.8671e-05 -0.00017496 -0.00037884 -8.6548e-06
0.004147 -0.0026945 -0.074375 0.31458 -0.0026755 -0.0051936 0.00043592 0.00010457
1.8319e-05 -0.00014018 3.374e-05 -0.00033738
-0.002559 -0.0019227 -0.0027985 -0.00518 -0.29094 -0.011197 0.00019603 -0.00014246
0.00041699 -0.00015005 0.00044168 -0.00033496
0.00033776 -0.00038403 0.0004435 0.00013136 0.00019516 -8.8547e-05 -0.11939 0.15898
0.0023444 -0.0037713 -0.0010038 -0.0017014
6.5833e-05 -0.00021469 2.3873e-05 -0.0001528 0.00048838 -0.00020761 0.0023935 -0.0039689
-0.30385 0.09914 0.0051116 -0.0011518
-0.00038119 9.0313e-05 3.0906e-06 -0.00037625 0.00047917 -0.00038753 -0.0010323 -0.0017327
0.0051627 -0.001109 -0.3238 0.11406
5600000000 -0.27723 0.075837 0.0033582 -0.0036905 -0.0025046 -0.0018363 0.00026118 -0.0003612
0.00038651 -0.00030607 0.00014458 0.00053576
0.0033652 -0.003692 -0.071709 0.32844 -0.004008 -0.0047291 5.9886e-05 -0.0001863
-3.819e-05 -9.4703e-06 -0.0002303 -0.00020854
-0.0025252 -0.0017201 -0.0040799 -0.0046216 -0.28995 0.020539 -6.9354e-05 0.00012291
0.00011281 -0.00057286 0.00029573 -0.00056618
0.00027996 -0.00030924 5.9957e-05 -0.00019565 -7.8614e-06 5.2374e-05 -0.11166 0.15843
0.0018935 -0.0036448 -0.0009315 -0.0012633
0.0004314 -0.00028331 -1.7345e-05 1.8566e-05 8.6757e-05 -0.00065781 0.0017295 -0.0035769
-0.29411 0.12803 0.0042961 -0.0017066
0.00017788 0.00043192 -0.00021174 -0.00025784 0.00016025 -0.000497 -0.00084076 -0.001179
0.0042668 -0.0017955 -0.30217 0.12834
5660000000 -0.26563 0.098139 0.0030824 -0.0037905 -0.0035224 -0.0004716 -0.00039861 -0.0007614
-0.00025056 -0.00062356 0.00040629 -0.00020434
0.0031031 -0.0037769 -0.030276 0.31977 -0.0046121 -0.0028241 1.447e-06 -0.00015982
7.1003e-05 2.821e-05 -0.00010932 -0.00017468
-0.0034784 -0.00044158 -0.0046371 -0.0028204 -0.29039 0.044322 -0.00010833 0.00012432
-0.0005845 -0.00035525 0.00026556 -0.0011557
-0.00041146 -0.00070633 -1.1377e-05 -0.00016087 -0.00015228 0.00014639 -0.096271 0.1784
0.00064292 -0.0041021 -0.0014711 -0.00081434
-0.00022138 -0.00067452 7.7669e-05 2.1208e-05 -0.00060124 -0.0002199 0.00071904 -0.0041226
-0.27946 0.15493 0.0040559 -0.0026191
0.00041584 -0.00022498 -0.00010043 -7.579e-05 0.00040957 -0.001162 -0.001551 -0.00091032
0.0041032 -0.0023566 -0.29317 0.16503
5720000000 -0.25052 0.11939 0.0026018 -0.0043626 -0.002925 0.00084704 -0.00044963 -0.00026904
-0.00037458 -0.00011854 -7.8863e-05 -0.0002929
0.0025757 -0.0043437 -0.0021176 0.345 -0.0055329 -0.0025097 4.8233e-05 -2.2218e-05
-0.00024692 8.2926e-05 -0.00027397 0.00022949
-0.0028993 0.00088576 -0.0055794 -0.0024015 -0.28633 0.075095 0.00019437 5.1239e-05
0.00027082 0.00055792 -0.00024982 -0.00010378
-0.00052759 -0.00027527 6.0253e-05 -3.4452e-05 0.00022466 4.0704e-05 -0.080309 0.18023
-1.3209e-05 -0.0036675 -0.0014867 -0.00048958
-0.00046594 -0.00011459 -0.00032599 5.7211e-05 0.00034209 0.00043193 -0.00014273 -0.00367
-0.26767 0.18124 0.0040606 -0.0037751
-5.8412e-05 -0.00024882 -0.00025129 0.00020336 -0.00031792 -0.00013762 -0.0015 -0.00042207
0.0041957 -0.004078 -0.26234 0.18197
5780000000 -0.23404 0.1369 0.0013644 -0.0049138 -0.0023802 0.0013439 -0.0007402 0.00010792
-0.00028598 -0.00025352 2.0724e-05 -0.00016987
0.0013548 -0.0049117 0.011435 0.33968 -0.0059286 -0.00061068 4.0359e-06 -0.00021484
0.00015409 -3.7683e-05 -5.9981e-05 -0.0001438
-0.0023493 0.0013462 -0.0059095 -0.00049173 -0.28287 0.09166 -5.6078e-05 -0.000174
0.00021036 -4.5759e-06 -0.0003647 -0.00039393
-0.00071433 0.00012058 -3.1152e-05 -0.00023878 -7.9189e-05 -0.00016794 -0.071027 0.19617
-0.00011482 -0.0034224 -0.0012961 -8.056e-05
-0.00032969 -0.00026596 0.00016819 -8.7934e-06 0.00012257 1.0227e-05 -9.4907e-05 -0.0032274
-0.25695 0.20224 0.0026941 -0.0038865
3.8562e-05 -0.00021987 -8.6283e-05 -0.00012716 -0.00029177 -0.00031632 -0.0012371 -0.00014322
0.0024044 -0.0038639 -0.25371 0.20458
5840000000 -0.22017 0.15788 -5.4517e-05 -0.0054644 -0.0019716 0.0011242 -9.4628e-05 0.00035178
-0.0002223 0.0001242 -0.00061026 -0.0004077
-3.3638e-05 -0.0054492 0.047297 0.34259 -0.005788 0.00049405 -0.00022195 1.3827e-05
0.00018229 -6.1851e-05 -0.00011735 0.00022403
-0.0020076 0.0011616 -0.0058333 0.00053264 -0.27603 0.11616 -0.00026555 -2.7102e-05
-0.00020242 -0.00076087 -0.00062954 -0.0003183
-9.2724e-05 0.00027715 -0.00019634 1.4288e-05 -0.00027287 -1.1892e-05 -0.0484 0.19903
-0.00094222 -0.0036229 -0.0013655 0.00027828
-0.00028293 8.0881e-05 0.00016604 -0.00010778 -5.0668e-05 -0.00067132 -0.00095991 -0.0037496
-0.24015 0.21129 0.0021491 -0.004123
-0.00051256 -0.00031452 -2.8106e-05 0.00025799 -0.00053123 -0.00037123 -0.0014835 0.00033684
0.0024426 -0.0041158 -0.21683 0.2282
5900000000 -0.20621 0.16982 -0.0020738 -0.0054279 -0.0020241 0.0024524 -0.00014709 2.6759e-05
0.00022378 -7.9136e-05 4.7495e-05 0.00039517
-0.0020503 -0.0054236 0.067431 0.34202 -0.0051832 0.0019537 -1.0127e-05 -1.2387e-05
7.0342e-07 -0.00017696 -8.3603e-06 7.4504e-05
-0.0019839 0.0025026 -0.0051322 0.002129 -0.25996 0.13137 -5.7819e-05 -3.7392e-05
-0.00023843 -0.00036124 -0.00076505 -0.00014562
-0.00012333 8.4073e-05 -1.9349e-05 -2.1426e-07 -4.7539e-05 -9.9261e-05 -0.041052 0.20948
-0.0012324 -0.0035015 -0.0011045 0.00023441
0.00024984 -8.9861e-05 1.3094e-05 -0.0001922 -0.00032188 -0.00044515 -0.001261 -0.0034162
-0.2136 0.22559 0.0019886 -0.0052696
-2.3219e-05 0.00033196 -1.5635e-05 -2.042e-05 -0.00095003 -4.4653e-05 -0.0010436 0.00023109
0.0018446 -0.0055867 -0.20305 0.23764
5960000000 -0.18564 0.18304 -0.0031227 -0.0038659 -0.00070187 0.0026423 -0.00011329 0.00012464
-0.00027802 6.728e-05 -0.00022603 4.8614e-05
-0.0031177 -0.0038813 0.094141 0.34063 -0.0041721 0.0023203 -0.00018982 -7.2789e-06
-6.6449e-05 0.00010159 -7.4492e-05 7.1004e-05
-0.00059868 0.0026354 -0.0041362 0.0023502 -0.24422 0.1574 -5.4621e-05 -0.00013365
-0.00049197 0.0001034 -0.00016886 -0.0002726
-0.00010564 0.00016194 -0.0001886 -3.2507e-06 -6.0973e-05 -0.00012877 -0.02249 0.21781
-0.0022011 -0.0032014 -0.0011341 0.0010209
-0.0002012 3.3716e-05 -2.3335e-05 6.4803e-05 -0.0005134 0.00017756 -0.0021918 -0.0031736
-0.19279 0.2403 -0.00023154 -0.0050985
-0.00016947 2.4872e-05 2.6073e-05 0.00018909 -7.9811e-05 -0.00023836 -0.0011239 0.00095404
-0.00016367 -0.0048266 -0.17343 0.26487
6020000000 -0.16745 0.19823 -0.003861 -0.0028819 -0.00015534 0.0030191 -6.9586e-05 0.00054903
-0.00024568 0.00032918 -8.3523e-06 0.00038807
-0.0038565 -0.0028798 0.12216 0.3318 -0.0045675 0.0033106 -0.00010006 0.00014372
-0.00015695 0.00020272 -0.00011663 0.00025826
-0.00019118 0.0030509 -0.0046291 0.0034184 -0.22428 0.16924 -0.00038593 0.00023627
-0.00078423 0.00015945 -0.00056539 0.00047228
-4.5451e-05 0.00055887 -5.8773e-05 0.00017957 -0.00036409 0.00026941 -0.015989 0.21325
-0.0029217 -0.003007 -0.00057457 0.00075527
-0.00023632 0.00041319 -0.0001434 0.00017151 -0.0006577 0.00011924 -0.0029491 -0.0030018
-0.16432 0.25352 -0.00038515 -0.0046623
5.2189e-05 0.00035628 -0.00011625 0.00018737 -0.00054071 0.00043846 -0.00065485 0.00080844
-0.00027425 -0.0048519 -0.14627 0.26306
6080000000 -0.14702 0.20674 -0.0040474 -0.00077508 0.0012936 0.0028782 0.00012512 8.0465e-05
6.1505e-05 0.00012709 0.00012077 4.4258e-05
-0.0040568 -0.00078538 0.1436 0.33228 -0.0029343 0.0048135 -1.1841e-05 -5.6571e-05
-3.866e-05 2.4018e-05 4.1485e-05 0.00022391
0.0013728 0.0027729 -0.0027933 0.0047493 -0.20639 0.19609 0.00038139 0.0001733
-8.5667e-05 0.00057846 -0.00026576 0.00036884
0.00013592 0.00013003 -6.7485e-05 -5.0531e-05 0.00031759 0.00013005 0.00085025 0.2213
-0.0041152 -0.0020651 -0.00087154 0.0011024
0.00010453 0.00014712 -2.1156e-05 4.3718e-05 -0.00025112 0.00066302 -0.0041461 -0.0019315
-0.13536 0.27052 -0.00111 -0.0052823
0.00012345 7.7378e-05 4.6388e-05 0.00033721 -0.00026508 0.00044121 -0.00079458 0.000973
-0.0013625 -0.00533 -0.12471 0.2844
6140000000 -0.12973 0.21977 -0.0035341 -0.00049798 0.0016576 0.0021053 8.5719e-05 4.5626e-06
8.2915e-05 -0.00017711 0.00034892 -0.00023072
-0.0035498 -0.00049714 0.17035 0.3131 -0.0021357 0.005288 5.4186e-05 5.0994e-05
0.00039382 -1.1053e-05 0.00026023 0.0001027
0.0017163 0.0020737 -0.0020472 0.0053608 -0.18247 0.21521 0.00031829 -0.00011423
-4.6406e-05 0.00067037 0.00013729 0.00062492
6.7176e-05 4.5082e-06 4.3248e-05 3.0726e-05 0.00034467 -4.2574e-05 0.013456 0.21215
-0.0047192 -0.00095136 -0.0004646 0.0014837
7.0553e-05 -0.00019954 0.00038275 -5.653e-05 -3.1885e-05 0.00072534 -0.004663 -0.00093151
-0.11542 0.29 -0.0036176 -0.004208
0.00038488 -0.00024688 0.00030936 8.8345e-05 0.00021951 0.00056903 -0.00053791 0.0015175
-0.0034324 -0.0039145 -0.085084 0.28254
6200000000 -0.11418 0.22507 -0.002978 -0.00016206 0.0021825 0.0012195 9.5433e-05 0.00032506
-0.00025591 8.6412e-05 -0.00021949 -0.00021504
-0.0029769 -0.00015547 0.19817 0.31113 -0.00080758 0.0051929 4.4877e-05 0.00020371
3.9059e-05 4.4612e-06 0.00011768 0.00013081
0.0022275 0.0011987 -0.00069849 0.0052372 -0.16295 0.22896 7.5096e-05 -0.00029295
0.0005531 0.00014084 -8.7907e-05 0.0004384
0.00011376 0.00033643 4.0395e-05 0.00021092 7.3243e-05 -0.00032606 0.026967 0.22052
-0.0045148 0.00048824 6.5047e-05 0.0012285
-0.00024949 0.0001848 5.1976e-05 1.1961e-05 0.00060886 -7.5737e-05 -0.004564 0.00048107
-0.1031 0.29583 -0.0037635 -0.0032089
-0.00020434 -0.00026395 5.3221e-05 0.00011427 -1.6123e-05 0.00045565 0.00022113 0.0012843
-0.0038519 -0.0035294 -0.072481 0.29205
6260000000 -0.098969 0.23795 -0.0030603 0.00091732 0.0021627 0.00044536 0.00029799 -9.9048e-05
8.1113e-05 0.0002291 -7.1559e-05 7.0035e-06
-0.0030504 0.00090154 0.21548 0.2958 5.5824e-05 0.0053862 3.4324e-05 -0.00011133
-5.5842e-05 -8.4192e-05 0.0001283 6.446e-05
0.0021703 0.00040006 0.0001508 0.0053344 -0.14014 0.25024 0.00011465 3.2663e-06
0.00038019 -0.00019496 0.00025382 0.0001175
0.00030129 -0.00011294 2.4577e-05 -8.5865e-05 7.4757e-05 -1.0286e-05 0.042963 0.2156
-0.0040518 0.001659 0.0006316 0.0012363
8.3709e-05 0.00018883 -6.9254e-05 -9.5122e-05 0.00022539 -0.00010711 -0.0039201 0.0018063
-0.074515 0.29637 -0.0040482 -0.0025833
-5.4527e-05 -0.00015138 0.00022088 0.00013343 0.00032189 0.0002089 0.0004667 0.0011657
-0.0043009 -0.0023434 -0.026939 0.29213
6320000000 -0.082661 0.23984 -0.0025202 0.0015512 0.0021132 -0.00047006 0.00011197 5.6794e-05
-0.0005149 0.00033353 -0.0002944 0.0003027
-0.0025064 0.0015407 0.24071 0.28566 0.0019081 0.0055406 8.5186e-05 9.0969e-05
2.8069e-06 -0.0001676 0.00021882 -6.1114e-05
0.0021232 -0.00050337 0.002075 0.0055818 -0.12217 0.2588 -0.0002736 -0.0003579
0.00016013 2.5864e-05 0.00024448 0.00021138
0.0001045 3.2036e-05 7.2399e-05 8.0673e-05 -0.00024098 -0.00033427 0.04167 0.21663
-0.0035524 0.0022313 0.00070725 0.00085428
-0.00051451 0.00039034 -3.0734e-05 -0.000186 0.0003377 -8.1747e-05 -0.0035306 0.0021262
-0.050688 0.30676 -0.0050634 -0.0012644
-0.00027394 0.00035417 0.00019872 -9.7883e-05 0.00027549 0.00010369 0.00081592 0.00089168
-0.0047053 -0.0011007 -0.016184 0.28982
6380000000 -0.06294 0.247 -0.0017822 0.0019456 0.0016906 -0.00051215 -2.4806e-05 -9.3554e-05
0.00033987 0.00023396 0.0001264 0.00026284
-0.0017857 0.0019711 0.25709 0.26622 0.003184 0.0041611 -0.00020727 -9.6289e-05
-0.00025309 -0.00012878 -0.00018438 -0.00031632
0.001691 -0.00054712 0.003276 0.0040895 -0.0941 0.2746 -0.00011563 0.00017207
0.00052989 -0.00021833 0.00052198 0.00034765
-2.1354e-05 -6.5597e-05 -0.00019349 -8.3353e-05 -0.00015379 0.00014319 0.062774 0.20702
-0.0026507 0.0031588 0.00098008 0.00076571
0.00031896 0.00022215 -0.00023546 -0.00014344 0.00036267 -0.00036463 -0.0026155 0.0032733
-0.030386 0.29885 -0.0046163 0.00021937
0.00020741 0.00012782 -0.00014429 -0.00025092 0.00051618 0.00043439 0.00088261 0.00066729
-0.0048225 -5.7742e-05 0.02389 0.29251
6440000000 -0.040071 0.25727 -0.00079522 0.002368 0.0016937 -0.0008245 0.00040751 -8.8996e-05
0.00022701 -0.00042985 -0.0002451 -0.00033067
-0.00081092 0.0023509 0.27754 0.25171 0.0033696 0.0028941 0.00012837 9.7472e-07
-0.00014941 8.8766e-05 -0.00020973 -0.00025366
0.001659 -0.00083707 0.0034359 0.0028327 -0.076553 0.28867 -0.00013617 0.00030877
-0.00042221 -0.00021965 0.00051692 -0.00047296
0.00036815 -0.00010045 0.0001303 2.9717e-05 -0.00010977 0.00031788 0.064893 0.203
-0.0017269 0.0037227 0.00097285 0.00061789
0.00023282 -0.00043077 -0.0001447 5.3322e-05 -0.00029121 5.9899e-05 -0.001556 0.0037661
0.012406 0.30302 -0.0044172 0.0013759
-0.0003175 -0.00029207 -0.00019853 -0.00024652 0.00053234 -0.00052146 0.00098055 0.00072699
-0.0045379 0.0017536 0.035402 0.27601
6500000000 -0.021678 0.25682 -9.2774e-05 0.0019506 0.0013484 -0.00096275 0.00017436 -9.6201e-05
0.00010774 6.2682e-05 -6.0896e-05 0.00025215
-0.0001103 0.0019713 0.3021 0.22429 0.0036634 0.0024671 0.00013932 4.4088e-05
0.00018605 7.4528e-05 0.0003203 -0.00013691
0.001348 -0.00099996 0.0037852 0.0023699 -0.065193 0.28562 -1.1801e-05 4.9961e-05
0.00013738 0.0001341 -0.00018133 -0.00030594
0.00021004 -6.904e-05 0.00014089 -9.8866e-06 1.2413e-06 1.1047e-05 0.088769 0.19787
-0.00013622 0.0038724 0.00098428 0.00045044
0.00013948 6.0387e-05 0.00020045 0.00011677 4.1113e-05 -0.00024505 -0.00029621 0.0038779
0.033784 0.30599 -0.003346 0.0028503
-2.1452e-05 0.0002139 0.00030061 -0.00019999 -0.00014387 -0.00021881 0.0011167 0.00036904
-0.0031414 0.0023808 0.072259 0.27734
