# Supplementary material for: Early Detection of Alzheimer’s Disease via Machine Learning-Based Microwave Sensing: An Experimental Validation
Source: Sensors (Basel). 2025 Apr 25;25(9):2718. doi: 10.3390/s25092718 (PMC12074295; doi:10.3390/s25092718)
Supplement: Supplementary file 1 [file sensors-25-02718-s001.zip › measurements_paper_sensors/26 febbraio - PART1/set5/CSF_10_m1.s6p]

!Keysight Technologies,M9804A,MY58100912,A.14.10.03
!Date: Thursday, April 27, 2023 10:28:33
!Correction: S11(C  6-Port  ) 
!S12(C  6-Port  ) 
!S13(C  6-Port  ) 
!S14(C  6-Port  ) 
!S15(C  6-Port  ) 
!S16(C  6-Port  ) 
!S21(C  6-Port  ) 
!S22(C  6-Port  ) 
!S23(C  6-Port  ) 
!S24(C  6-Port  ) 
!S25(C  6-Port  ) 
!S26(C  6-Port  ) 
!S31(C  6-Port  ) 
!S32(C  6-Port  ) 
!S33(C  6-Port  ) 
!S34(C  6-Port  ) 
!S35(C  6-Port  ) 
!S36(C  6-Port  ) 
!S41(C  6-Port  ) 
!S42(C  6-Port  ) 
!S43(C  6-Port  ) 
!S44(C  6-Port  ) 
!S45(C  6-Port  ) 
!S46(C  6-Port  ) 
!S51(C  6-Port  ) 
!S52(C  6-Port  ) 
!S53(C  6-Port  ) 
!S54(C  6-Port  ) 
!S55(C  6-Port  ) 
!S56(C  6-Port  ) 
!S61(C  6-Port  ) 
!S62(C  6-Port  ) 
!S63(C  6-Port  ) 
!S64(C  6-Port  ) 
!S65(C  6-Port  ) 
!S66(C  6-Port  ) 
!S6P File: Measurement: :
# Hz S  RI   R 50
500000000 -0.32586 -0.06203 -0.0093672 -0.0022876 -0.0082769 0.011612 -0.0040854 0.012216
0.013029 0.0056546 -0.0050369 0.0094423
-0.008957 -0.0019621 -0.40875 -0.072553 0.0080818 -0.011059 0.0008407 0.011942
0.0088623 0.0028809 0.0010199 0.01412
-0.007893 0.011923 0.0083381 -0.011076 -0.25423 0.19197 0.0069312 0.0031825
-0.0024156 0.0078281 0.0018061 0.012171
-0.0040447 0.012178 0.0008905 0.012113 0.0070453 0.0031473 -0.32503 0.042837
-0.020171 -0.0052745 0.015061 0.026517
0.013377 0.0057188 0.0089371 0.0028403 -0.0024325 0.007892 -0.020219 -0.0056796
-0.21177 -0.24057 -0.029247 0.0042382
-0.004782 0.0091796 0.0013765 0.014223 0.0018191 0.012325 0.016458 0.026087
-0.029419 0.0041749 -0.26034 -0.14633
560000000 -0.31374 0.10638 -0.021888 -0.06747 0.00088469 0.012714 0.0058015 0.010203
0.01088 0.0042281 0.011843 0.010582
-0.022028 -0.067144 -0.36827 0.089607 -0.041336 -0.038292 0.013306 0.002867
-0.013143 -0.0055099 0.0043321 -0.0018439
0.00074832 0.012727 -0.041153 -0.038237 -0.18043 0.24053 0.00044292 -0.0049306
0.017688 0.0073593 0.0084238 -0.0052182
0.0049696 0.010999 0.013118 0.0029886 0.00034789 -0.005018 -0.30195 0.13216
0.009145 -0.02299 0.0045265 -0.021353
0.011082 0.0049497 -0.013114 -0.0050854 0.01773 0.0074702 0.0087064 -0.022667
-0.30046 -0.057813 0.011293 -0.050398
0.011025 0.010666 0.0035098 -0.0013437 0.0085982 -0.0058062 0.0052714 -0.02113
0.012399 -0.051097 -0.32829 0.0029606
620000000 -0.27412 0.081972 -0.02369 0.0088657 0.0031563 0.0087834 0.0088308 -0.0041159
0.011489 -0.0010689 0.00089593 -0.002299
-0.023662 0.0087629 -0.39822 0.036418 -0.01948 7.3728e-06 -0.0015537 -0.001936
0.012341 -0.0055256 0.00091696 -0.0033701
0.0032984 0.008506 -0.019543 -6.4895e-05 -0.15453 0.25004 -0.0012701 -0.0055106
-0.003904 -0.0024697 0.0083 -0.0032338
0.0089744 -0.0051441 -0.0016682 -0.0021878 -0.0013487 -0.0056015 -0.26185 0.14186
-0.037966 -0.020606 0.01198 0.027933
0.010741 0.00010973 0.012419 -0.0054226 -0.0039514 -0.002304 -0.038429 -0.020694
-0.21348 -0.098689 -0.041107 0.011796
0.00089468 -0.0023182 0.0007747 -0.0036042 0.0083769 -0.0033399 0.01119 0.027943
-0.041814 0.012876 -0.24044 -0.035147
680000000 -0.24034 0.17391 -0.026274 -0.015335 0.0047995 0.0054496 0.0012802 -0.0073137
-0.0014598 -0.011598 0.0059266 -0.0071923
-0.026264 -0.015119 -0.38936 0.1376 -0.032997 -0.0019402 -0.0016344 -0.00035788
-0.0016233 -0.0092223 -0.00057139 -0.0019693
0.0048968 0.0056964 -0.032969 -0.0017615 -0.10787 0.27331 -0.00075781 7.8494e-05
-0.0016594 0.0010707 -0.0024604 -0.0090663
0.0016108 -0.007147 -0.0016577 -0.00028806 -0.00080176 0.00012988 -0.2183 0.19358
-0.023808 -0.0079441 -0.0087243 -0.011274
-0.0016438 -0.011797 -0.0016646 -0.0093017 -0.0016655 0.0010717 -0.023757 -0.0079966
-0.28186 0.0036883 -0.0058915 -0.007782
0.0057744 -0.0066539 -0.00075715 -0.0020813 -0.0026863 -0.0092643 -0.008994 -0.011897
-0.0058852 -0.0075705 -0.26028 0.07216
740000000 -0.19442 0.16774 -0.041236 0.026234 0.013509 -0.0035301 9.8403e-06 -0.0041342
-0.0039075 -0.0020121 -0.0065486 0.0030605
-0.041439 0.026199 -0.33584 0.15759 -0.037384 0.034736 0.00078927 -0.0055794
-0.01332 0.0065018 -0.00085397 -0.0055277
0.013363 -0.0038268 -0.037331 0.034836 -0.074672 0.27486 -0.0019548 0.0034697
-0.001297 -0.0054332 -0.0020243 0.0012699
-0.00017508 -0.0042842 0.0004853 -0.0055903 -0.0018899 0.0034546 -0.20153 0.20079
-0.042902 -0.01094 0.022392 0.017093
-0.0042028 -0.001599 -0.0131 0.0070043 -0.0013292 -0.0054732 -0.042788 -0.010991
-0.17908 0.041946 -0.044409 -0.0028226
-0.006547 0.003146 -0.0013121 -0.0054517 -0.0020213 0.0011134 0.022481 0.017224
-0.044212 -0.0030454 -0.25216 0.075486
800000000 -0.16641 0.21296 -0.023196 0.015967 0.0054855 -0.010302 -0.0045454 -0.002355
-0.0038919 0.0017162 0.0045319 0.00059794
-0.023119 0.015893 -0.34477 0.22852 -0.0088088 0.034744 -0.002104 0.0022098
0.00054105 0.0023535 0.00081591 0.0055774
0.0054571 -0.010416 -0.0086762 0.034801 -0.036336 0.30091 0.001194 0.0011307
0.00030688 0.0032379 -0.0014655 0.00084227
-0.0043498 -0.0023786 -0.0020673 0.0021286 0.001212 0.0011387 -0.17398 0.22799
-0.02931 0.013122 0.014853 -0.010198
-0.0043775 0.0013505 0.00035945 0.0022381 0.00027715 0.0032395 -0.029242 0.013143
-0.23611 0.06269 -0.018977 0.021381
0.0043958 0.00052295 0.00081075 0.0052149 -0.001888 0.00070963 0.014893 -0.010428
-0.018937 0.021259 -0.24842 0.12822
860000000 -0.13193 0.23485 -0.018668 0.030637 -0.0032325 -0.010094 -0.0018954 0.00061559
0.0039264 0.0052735 -0.0036732 -0.003159
-0.018628 0.030596 -0.29799 0.27381 0.0077647 0.034606 0.00031506 0.0020706
0.0036994 0.00040819 0.0037624 -9.9804e-06
-0.0032953 -0.0099818 0.0078756 0.034656 0.013036 0.31146 -0.00045256 -0.00045656
0.0023743 -0.0016951 0.0016489 0.0042607
-0.0019103 0.00071711 0.0003331 0.0021563 -0.00038209 -0.00045198 -0.13739 0.23981
-0.019116 0.017423 -0.0062047 -0.009288
0.0045477 0.0050215 0.0039695 0.0004988 0.0024985 -0.0015408 -0.019274 0.017402
-0.18162 0.12511 -0.026852 0.016143
-0.0037555 -0.0030671 0.0037625 -0.00046368 0.0017285 0.0040706 -0.0063487 -0.0091371
-0.026519 0.016182 -0.19893 0.1761
920000000 -0.10893 0.25868 0.0041143 0.039827 -0.0092851 -0.0043228 -0.0019592 0.0019226
0.0003749 0.0015177 0.0029213 -0.0013867
0.0040533 0.039781 -0.27161 0.2959 0.028203 0.023065 0.0014387 0.0011995
0.0071446 -5.4913e-05 0.0037967 -0.0028431
-0.0093999 -0.0042986 0.02832 0.022986 0.059532 0.3133 0.0016316 -8.2287e-05
0.00047969 -0.00040527 0.00094621 -0.0012782
-0.0018534 0.0019135 0.0014535 0.0012087 0.0016246 -5.6077e-05 -0.11385 0.25747
-0.012721 0.031283 0.0039211 -0.0065817
0.00031686 0.0015983 0.0069189 1.4381e-05 0.000474 -0.00032119 -0.01284 0.031293
-0.17555 0.12928 -0.0038719 0.029305
0.0029967 -0.0012704 0.0041051 -0.0026044 0.0011064 -0.0011544 0.003682 -0.0065806
-0.0036449 0.029615 -0.20757 0.18915
980000000 -0.062946 0.28138 0.016961 0.03114 -0.0092762 0.004831 0.0021024 0.0036182
0.0042351 -0.0012965 -0.0033204 -0.0029401
0.01683 0.031147 -0.21933 0.33364 0.033569 0.0050772 0.0018911 -0.00035027
0.0017948 -0.006024 -0.00053237 -0.0028329
-0.0092071 0.0048008 0.033625 0.0049648 0.10656 0.30847 0.0004143 -0.0011539
0.00031459 -0.0018643 0.0015935 -0.0004591
0.0020637 0.0037289 0.0019204 -0.00034574 0.00040064 -0.0011452 -0.075233 0.2699
0.006938 0.031165 -0.0093956 -0.007971
0.0040089 -0.0016438 0.0017559 -0.0061577 0.00028641 -0.0019204 0.0069948 0.031139
-0.14631 0.16793 0.0047772 0.021567
-0.0034517 -0.0027981 -0.00057466 -0.0028884 0.00144 -0.00047299 -0.009493 -0.0080566
0.0047353 0.021084 -0.16771 0.23849
1040000000 -0.021051 0.29039 0.033648 0.020071 -0.00087317 0.0076818 0.0024728 0.00075696
0.00016266 -0.0034105 9.4382e-05 -0.0013188
0.033667 0.02009 -0.18399 0.34796 0.029793 -0.014676 0.0013052 -0.0017448
-0.0023605 -0.0022866 -0.0011865 -0.0028649
-0.00087378 0.0076657 0.029819 -0.014783 0.15369 0.29504 -0.00058236 -0.0013417
-0.0016063 -0.00094939 -0.0005001 -0.0013016
0.002551 0.00064182 0.001332 -0.001785 -0.00055887 -0.0013536 -0.047355 0.27954
0.019088 0.020101 -0.0021515 0.0015084
0.0004785 -0.003343 -0.0024099 -0.0022361 -0.0015331 -0.0008796 0.019145 0.020105
-0.1132 0.17633 0.013571 0.021176
-0.00034825 -0.0012721 -0.0013117 -0.0028462 -0.00056037 -0.0013102 -0.002228 0.0012918
0.013516 0.021208 -0.1466 0.25897
1100000000 0.023332 0.30107 0.037321 -0.0029768 0.0037546 0.0041013 0.0023591 -0.0011161
-0.0023875 -0.0030955 -0.0041814 -1.9731e-05
0.037255 -0.0029552 -0.14076 0.36823 0.015295 -0.028008 -0.00018853 -0.0017942
-0.003381 -0.00068227 -0.0037027 -0.00055394
0.0038005 0.0040898 0.015223 -0.028114 0.20009 0.27559 -0.0017765 0.00031756
-0.0016239 0.00067582 -0.0011254 -0.00066949
0.0023068 -0.0011276 -0.00022647 -0.0018041 -0.0018089 0.00030197 -0.006767 0.28506
0.025581 0.0065971 -0.0024985 3.0701e-05
-0.0023795 -0.0030526 -0.0033974 -0.00057585 -0.0016492 0.00066088 0.025592 0.0066778
-0.096085 0.19535 0.019932 0.010441
-0.0041442 -0.00011915 -0.0037133 -0.00055436 -0.001103 -0.00052336 -0.0025846 0.00011439
0.020031 0.010345 -0.10221 0.29272
1160000000 0.075062 0.29802 0.025501 -0.020376 0.0036158 -0.00079251 -0.00030971 -0.0024568
-0.0041525 -0.0010132 -0.0012133 0.0041445
0.025457 -0.020419 -0.095583 0.37358 -0.0039425 -0.028851 -0.0016336 -0.0014129
-0.0025738 0.0025641 -0.0015251 0.0018062
0.0035805 -0.00080972 -0.0040726 -0.028835 0.2444 0.24501 -0.00058054 0.0016777
-0.0003803 0.0017888 -0.0010192 0.00026792
-0.00026806 -0.0025393 -0.0016429 -0.0014276 -0.00058647 0.0017123 0.033633 0.2821
0.022722 -0.01006 -0.0034122 0.0052932
-0.0041151 -0.0010726 -0.0026128 0.0025184 -0.00040107 0.0017357 0.022724 -0.010122
-0.060505 0.20681 0.019823 0.0015592
-0.0012721 0.0042864 -0.0015348 0.0017957 -0.0010555 0.00023812 -0.0035405 0.0052517
0.019851 0.001449 -0.053878 0.29579
1220000000 0.1188 0.28866 0.012182 -0.030566 -0.0010769 -0.001642 -8.8501e-05 -0.00095092
-0.0027705 0.002454 0.0013058 0.002161
0.012231 -0.030529 -0.051375 0.38762 -0.017056 -0.020933 -0.0024839 0.00061506
8.1406e-05 0.0029534 -0.00076561 0.0019569
-0.0011165 -0.0016745 -0.017175 -0.020881 0.28345 0.20585 0.00090909 0.0014231
0.00054277 0.0010893 1.1984e-05 0.00061712
-8.5168e-05 -0.00095708 -0.0025016 0.00059236 0.00091328 0.0014302 0.073216 0.27283
0.011617 -0.01746 0.0023688 0.0014936
-0.0027225 0.0024934 0.00012984 0.0029754 0.00053253 0.0011631 0.01165 -0.01752
-0.03815 0.2191 0.015617 -0.012468
0.0012889 0.0019969 -0.00077884 0.0019455 7.0875e-05 0.00058705 0.0023014 0.0016186
0.015574 -0.0125 -0.024603 0.31485
1280000000 0.16962 0.26952 -0.007025 -0.029817 -0.0020789 0.0014566 -0.0009239 -0.0018472
-0.00098401 0.0034794 0.0025009 0.001329
-0.0070073 -0.029756 -0.004028 0.37968 -0.023911 -0.0077848 -0.00060815 0.0014442
0.0016413 0.001755 0.00055674 0.0020387
-0.00204 0.0015037 -0.023976 -0.0076631 0.31451 0.16261 0.0014512 -0.00018928
0.0010733 0.0003876 -1.2351e-05 0.00046995
-0.00098937 -0.0018577 -0.00062227 0.0014302 0.0014382 -0.00020364 0.11001 0.25647
0.0016382 -0.020071 -8.9948e-05 -6.723e-05
-0.0010244 0.0033501 0.0016122 0.001681 0.0010755 0.00040273 0.0016608 -0.020085
-0.00076825 0.22606 0.0041417 -0.015452
0.0025582 0.0013459 0.00073487 0.0020697 4.9664e-05 0.00050059 -0.0001391 -2.1775e-05
0.0043111 -0.015467 0.024086 0.31867
1340000000 0.20756 0.23654 -0.017146 -0.020326 0.00018918 0.0040444 -0.0017472 -0.00073202
0.0015122 0.0028552 0.0016757 -0.0014346
-0.017155 -0.02031 0.035658 0.37172 -0.02078 0.0048475 -0.00017185 0.001889
0.001679 0.0008959 0.0012205 0.00074019
0.00022262 0.0040638 -0.020786 0.0049705 0.33732 0.1144 0.00071919 -0.00089464
0.00064489 -0.00045573 0.00022693 0.00022627
-0.0016995 -0.0007199 -0.00016638 0.0018604 0.00072385 -0.00088241 0.1428 0.23558
-0.0082989 -0.017266 0.0010515 0.00045636
0.0015008 0.0028284 0.0017163 0.00087882 0.00066955 -0.00048099 -0.0083937 -0.017234
0.029334 0.22389 -0.002558 -0.014342
0.0017062 -0.0014603 0.0012139 0.00073631 0.00021372 0.00026831 0.0010308 0.00039543
-0.0025993 -0.014341 0.062359 0.31528
1400000000 0.24167 0.19972 -0.024006 -0.0088228 0.0045742 0.0031238 -0.0020238 0.00075794
0.0026981 0.00099276 0.00025558 -0.0012351
-0.023966 -0.0088212 0.073575 0.35941 -0.013799 0.012597 0.0012117 0.0012704
0.0011318 -0.00060392 0.0011648 0.00020495
0.0046111 0.0030928 -0.01376 0.012708 0.35055 0.06057 -6.5779e-05 -0.0013678
0.00011603 -0.00018903 0.00050448 0.00023442
-0.0020354 0.00074527 0.0012425 0.0012603 -5.7003e-05 -0.0013628 0.17154 0.20698
-0.014816 -0.010169 -0.00084595 -0.00055541
0.0026785 0.00096694 0.0011453 -0.00057938 0.00010447 -0.00017543 -0.014851 -0.010173
0.06267 0.223 -0.0095123 -0.0095999
0.00036158 -0.0012034 0.001179 0.00010745 0.00048909 0.00031614 -0.0008922 -0.00042137
-0.0095348 -0.009604 0.10761 0.30642
1460000000 0.26562 0.15643 -0.021236 0.0040211 0.0050047 -0.0015639 -0.0014949 0.0016273
0.002178 -0.0004613 -0.0002374 -0.00082586
-0.021221 0.004004 0.10817 0.3375 -0.0048071 0.014774 0.0015407 0.00026348
0.0010747 -0.001169 0.0012056 -0.0005648
0.0049381 -0.0015847 -0.0047534 0.014811 0.35702 0.0055542 -0.0010143 -0.0010086
0.00033913 -0.00032356 0.0007416 -0.00026856
-0.0014813 0.00162 0.0015532 0.00026197 -0.0010039 -0.0010251 0.19823 0.17825
-0.01581 -0.0031777 -0.0010703 0.0019681
0.0021792 -0.00049119 0.0010316 -0.0011948 0.00035542 -0.00034622 -0.015826 -0.0030774
0.092782 0.21109 -0.011962 -0.0033424
-0.00022257 -0.00078753 0.0011885 -0.00058258 0.00070245 -0.00031077 -0.00097973 0.0019286
-0.011894 -0.0033365 0.14185 0.28644
1520000000 0.27823 0.11513 -0.01581 0.010053 0.0029528 -0.003758 8.592e-05 0.002597
0.0023985 -0.0019109 -0.00096708 -0.0001023
-0.015801 0.010037 0.14159 0.32348 0.0023308 0.011938 0.0016666 -0.00063239
0.00020218 -0.0010352 0.00033736 -0.0010023
0.0029672 -0.003775 0.0024252 0.011931 0.34897 -0.051458 -0.00083245 -0.00040217
0.00061324 -0.0010396 9.0246e-05 -0.00010979
0.00010994 0.0025988 0.0016529 -0.00064334 -0.00083148 -0.00039284 0.22129 0.14013
-0.015186 0.002735 0.0013493 0.0019636
0.0023276 -0.0020039 0.0002024 -0.0010449 0.00062411 -0.0010258 -0.015246 0.0027534
0.12075 0.20033 -0.011862 0.0011423
-0.0010076 -6.649e-05 0.00031524 -0.00098517 0.00015176 -0.0001579 0.0013869 0.0019573
-0.011861 0.001199 0.17519 0.26786
1580000000 0.28846 0.070269 -0.0090193 0.013858 -0.0011972 -0.0044199 0.0014228 0.0017982
-0.00027741 -0.0023163 -0.00021213 0.00035384
-0.0090434 0.013839 0.16894 0.29943 0.0053293 0.0067592 0.00065191 -0.0015202
-0.00042924 -0.0011899 -0.00028736 -0.00063135
-0.0011997 -0.0044204 0.0053843 0.0067672 0.32824 -0.10807 -0.0013888 0.00037653
-0.00053691 -0.0013569 0.00024088 -0.00056028
0.0014201 0.0018031 0.00064179 -0.0015131 -0.0013857 0.00037849 0.23539 0.10146
-0.011422 0.0078886 0.0019575 0.00077578
-0.00034854 -0.0022987 -0.00046404 -0.0011704 -0.0005682 -0.0013044 -0.011368 0.0079347
0.14621 0.18597 -0.0095881 0.0073669
-0.0002128 0.00032294 -0.00028081 -0.00068322 0.0001549 -0.00060187 0.0020124 0.00077543
-0.0095546 0.0073738 0.20895 0.24311
1640000000 0.29164 0.029671 -0.001847 0.01289 -0.0028471 -0.0019028 0.0027271 0.0011149
-0.00071528 -0.0017642 -0.00035444 0.00037836
-0.0018781 0.012878 0.19877 0.27533 0.0051899 0.0021006 -0.00051886 -0.0018677
-0.0010084 -0.00052953 -0.00049425 -0.00061914
-0.0028789 -0.0019283 0.0052014 0.0020622 0.29902 -0.15729 -0.00076396 0.0010708
-0.0010869 -0.00111 -0.00021568 -0.00042342
0.0027297 0.001059 -0.00052115 -0.0018555 -0.00077874 0.0011044 0.24829 0.052605
-0.007076 0.0087464 0.0024745 -0.00046869
-0.00067095 -0.0017227 -0.0010019 -0.00052539 -0.0010716 -0.0011086 -0.0070502 0.0087566
0.16982 0.16499 -0.0045158 0.0097351
-0.00039732 0.00043906 -0.00044482 -0.00062846 -0.00016564 -0.00039805 0.0024528 -0.00047904
-0.0045062 0.009701 0.23526 0.21234
1700000000 0.2856 -0.014956 0.0020029 0.010069 -0.0030281 0.0005808 0.0030526 -0.0011662
-0.0021696 -0.00055916 0.000494 0.00042157
0.0020013 0.010068 0.21687 0.24468 0.0025939 -0.00037319 -0.0014904 -0.00075298
-0.00082914 -9.5294e-05 -0.00078872 -0.00034341
-0.0030718 0.00067476 0.0025683 -0.00039075 0.25516 -0.19563 6.0092e-05 0.0015841
-0.0020518 -0.00015445 -0.00044934 -0.00061855
0.0030797 -0.0011799 -0.0014844 -0.00073549 3.9537e-05 0.0015782 0.24529 0.0031195
-0.0042501 0.0093436 0.0017309 -0.0019669
-0.0021935 -0.00058907 -0.00083639 -8.6663e-05 -0.0020728 -0.00012934 -0.0042188 0.0094159
0.18913 0.14823 0.00035254 0.0098176
0.00054456 0.00043466 -0.00081827 -0.00037304 -0.00043838 -0.0006838 0.0017383 -0.0020407
0.0003758 0.0097769 0.25306 0.17916
1760000000 0.27524 -0.063055 0.0044841 0.0066803 -0.001785 0.0011883 0.0013809 -0.0034583
-0.0012119 0.00067958 0.00034656 -0.00054686
0.0044809 0.0066807 0.24379 0.20595 -2.8586e-05 -0.001518 -0.001271 6.3317e-05
-0.0011049 0.0010048 -0.00039301 0.00031305
-0.0017835 0.001198 -4.4313e-05 -0.0015468 0.20669 -0.22735 0.0011299 0.0014302
-0.0010279 0.0014277 -0.0012004 -0.00076218
0.0013691 -0.0034441 -0.0012913 9.1247e-05 0.0011776 0.0014467 0.23737 -0.048263
-0.00093104 0.0083988 -5.3917e-05 -0.0023924
-0.0012476 0.0006648 -0.0010881 0.00099186 -0.0010293 0.0014481 -0.00098861 0.0084484
0.20603 0.11675 0.0043669 0.0072019
0.00022272 -0.00057653 -0.0004018 0.00036912 -0.0011597 -0.00072861 -4.8788e-05 -0.0023883
0.0044028 0.0072205 0.26697 0.14192
1820000000 0.25222 -0.10087 0.0048037 0.0029482 0.00037463 0.0021804 -0.00082802 -0.0030175
-0.0010989 0.00090444 -4.7898e-05 -0.00012421
0.0048073 0.0029365 0.25466 0.17654 -0.0019551 0.0003075 -0.0014252 0.0010325
8.6792e-06 0.0012012 -0.00052937 0.00039945
0.00033041 0.0021715 -0.0019644 0.00032581 0.15651 -0.2427 0.0019293 0.00070179
-0.00024307 0.0023488 -0.0014311 0.00015665
-0.00089431 -0.0030547 -0.0014002 0.0010322 0.0019151 0.00062962 0.20778 -0.096281
0.00041364 0.0071167 -0.0015265 -0.0016958
-0.0010738 0.00090302 3.9772e-05 0.001194 -0.00020319 0.0023372 0.00046591 0.0070825
0.22617 0.090538 0.0053294 0.0033828
-6.7114e-05 -8.3153e-05 -0.00055087 0.00036541 -0.0015242 0.00011659 -0.0014903 -0.0016847
0.0053013 0.0033594 0.27066 0.10689
1880000000 0.21815 -0.14117 0.0025489 0.00071491 -0.00026929 0.0020728 -0.0027854 -0.0023295
-0.00017243 0.0016529 0.00043079 -0.00052122
0.0025297 0.00073141 0.25972 0.13092 -0.0038003 0.0029725 -0.00022003 0.0018239
0.00058122 0.0013205 0.00013385 0.00084321
-0.0002827 0.0020663 -0.0037871 0.0030494 0.10504 -0.25005 0.0020425 -0.0013501
0.0016471 0.0019453 -0.0010045 0.0013469
-0.0028723 -0.0023018 -0.00022428 0.0018505 0.0020397 -0.0013798 0.16776 -0.13654
0.0013487 0.005164 -0.0023913 9.0362e-05
-0.00013046 0.0016689 0.00057421 0.0012987 0.0016434 0.001825 0.0013976 0.0051362
0.23298 0.06206 0.0056113 0.0011687
0.00042872 -0.00053684 0.00010152 0.00082842 -0.0010608 0.0013007 -0.0023415 0.00012263
0.0057786 0.0011927 0.27198 0.07314
1940000000 0.18021 -0.16836 0.00049871 -0.0010935 0.0017937 0.0018741 -0.003969 0.00025196
0.0011458 0.00066351 -0.00076675 -0.00084013
0.00051455 -0.0010902 0.26224 0.099461 -0.001625 0.0058569 0.0010932 0.0013555
0.0019825 0.00026914 0.00089764 0.00017155
0.0017953 0.0018127 -0.0015797 0.005901 0.061664 -0.24213 0.00047663 -0.0025423
0.002331 0.00025077 0.0001767 0.0018506
-0.0038952 0.00023044 0.0011412 0.0013661 0.00047499 -0.0025059 0.11558 -0.16842
0.00062932 0.0036447 -0.0012992 0.0012085
0.0011671 0.00064849 0.0020154 0.00029338 0.0022553 0.00027613 0.00076323 0.0036572
0.23994 0.025682 0.0043888 -0.002737
-0.00061342 -0.00071052 0.00085052 0.00017112 0.00016737 0.0018432 -0.0012982 0.0011412
0.0042466 -0.0028434 0.26259 0.036694
2000000000 0.13407 -0.1838 -0.0032437 0.00084693 0.0028184 0.0010695 -0.0024678 0.0036903
0.00076552 0.00039526 -0.00080012 0.000444
-0.0032596 0.00080159 0.249 0.063988 -0.00037702 0.0076824 0.0016396 0.00031044
0.0011013 -0.0013461 0.000318 0.00013169
0.0027592 0.0010949 -0.00031112 0.007693 0.019867 -0.22828 -0.0017338 -0.0013451
0.0019548 -0.001092 0.001513 0.0015853
-0.0024128 0.0038176 0.0016252 0.00028799 -0.0017091 -0.0013627 0.061354 -0.17891
-0.0010474 0.0032899 -0.00045765 0.001979
0.00073983 0.00039111 0.001125 -0.0013256 0.0019944 -0.001065 -0.001097 0.0032271
0.23829 -0.0068888 0.0005141 -0.0038899
-0.00099039 0.00049763 0.00034299 0.00015335 0.0015522 0.0016312 -0.00027093 0.002128
0.00059696 -0.0038901 0.2497 0.0089377
2060000000 0.087285 -0.19215 -0.004063 0.0027101 0.0027631 -0.00087965 0.00086078 0.0033591
0.001572 -0.00052171 -0.00033424 0.0014016
-0.0040613 0.0027312 0.23684 0.034729 0.0047243 0.0085044 0.001104 -0.00070586
0.0004616 -0.0014142 0.00041612 -7.7092e-05
0.0027938 -0.0008819 0.0047788 0.0084769 -0.012696 -0.21015 -0.0015997 0.00057143
0.00061592 -0.0023501 0.0029563 0.00043209
0.00076223 0.0033412 0.0010844 -0.00069508 -0.0016586 0.00051331 0.0099184 -0.1759
-0.0018864 0.0046193 0.00074314 0.001378
0.0014962 -0.00052936 0.00037759 -0.0014557 0.00058102 -0.0023095 -0.0018892 0.0046459
0.22655 -0.044183 -0.0015483 -0.0045264
-0.000325 0.0013942 0.00037862 -0.00011026 0.0029416 0.00039994 0.00097223 0.0011357
-0.0016619 -0.0046426 0.23497 -0.015756
2120000000 0.041647 -0.18374 -0.0034636 0.0060231 0.0021408 -0.0025999 0.0031123 0.002167
0.0007019 -0.0014159 0.00093193 0.00027085
-0.0034372 0.0059975 0.2162 0.010542 0.0069071 0.0044567 0.0010664 -0.0011248
-0.0013244 -0.001793 -9.9827e-05 -0.00096355
0.002098 -0.0025837 0.0069235 0.0043498 -0.04177 -0.19348 -0.00069178 0.0018213
-0.0016392 -0.0013132 0.00060781 -0.0021934
0.0030309 0.002069 0.0010478 -0.0012098 -0.00069309 0.0018731 -0.039657 -0.15941
-0.0019412 0.0064627 0.0016109 0.00098786
0.00069657 -0.001525 -0.0013315 -0.0017743 -0.0016162 -0.0014248 -0.0018782 0.0061976
0.21291 -0.078626 -0.0059235 -0.0024984
0.00087359 0.00021838 -9.241e-05 -0.00089215 0.00058776 -0.002105 0.0015088 0.0010579
-0.0058135 -0.0024545 0.214 -0.031584
2180000000 0.0015788 -0.17097 -0.0020703 0.0093375 0.00038283 -0.0019576 0.0030186 -0.00043935
0.00027299 -0.0013644 0.0014998 0.00019219
-0.0020493 0.0092217 0.19709 -0.0079763 0.0079477 0.0039762 -0.0008343 -0.0016587
-0.001962 0.00088135 4.9702e-05 0.00049718
0.00038767 -0.0020619 0.0079961 0.0039675 -0.062735 -0.16907 0.0013748 0.0016171
-0.00086117 -0.00013639 0.00060984 -0.0018537
0.0031085 -0.00057396 -0.00084155 -0.0017603 0.0013172 0.0016313 -0.076413 -0.13295
-0.00076489 0.0091483 0.0020472 1.0261e-05
0.00033489 -0.0014768 -0.0018938 0.00090514 -0.0010044 -0.00012874 -0.00076591 0.009243
0.18777 -0.10888 -0.0061881 0.0019883
0.0014818 0.00022475 5.8459e-05 0.00043971 0.00048409 -0.0016865 0.0022827 -0.00020293
-0.0061084 0.0018855 0.19804 -0.045732
2240000000 -0.0278 -0.14669 0.0019379 0.01076 -0.00058886 -0.0028087 0.0017147 -0.0022732
-0.0018701 -0.00074132 0.0006789 -0.0018991
0.0019043 0.010739 0.17712 -0.013798 0.0086694 0.00040659 -0.001025 -0.00023905
-0.00054891 0.00097582 -0.00041587 -0.0007615
-0.00066319 -0.0026955 0.008674 0.00037457 -0.08011 -0.14478 0.0018265 -0.0017999
-0.0010853 6.0231e-05 -0.002386 -0.0016545
0.0016689 -0.0021835 -0.0011293 -0.00025263 0.0018772 -0.0017634 -0.11139 -0.10416
0.0014528 0.010911 0.0015552 -0.00066528
-0.0019224 -0.00074095 -0.00060421 0.00094065 -0.0011436 8.7312e-06 0.0013691 0.010952
0.15995 -0.1267 -0.0059419 0.0043061
0.00069191 -0.001891 -0.00047858 -0.00073101 -0.0022999 -0.0016114 0.0014196 -0.00040557
-0.0059673 0.0042514 0.17423 -0.055872
2300000000 -0.054977 -0.11963 0.0072023 0.008904 -0.0010206 -0.0020631 -0.00073922 -0.0012795
-0.001496 0.00074589 -0.0012015 -0.0007798
0.007198 0.0088688 0.15713 -0.023721 0.0090631 -0.0018317 -0.00083949 0.00069564
-0.00020514 0.0014606 -2.781e-05 0.00075723
-0.00093101 -0.0020159 0.0090518 -0.001934 -0.091883 -0.12088 -0.00012047 -0.0017813
-4.2502e-05 0.00181 -0.001834 0.00062309
-0.00079637 -0.0012969 -0.00073842 0.00070476 -0.00014987 -0.0018225 -0.13161 -0.068571
0.0058969 0.010989 0.00032193 -0.002033
-0.0014703 0.00069683 -0.00013821 0.0014351 0.00015336 0.0017827 0.0058782 0.010894
0.12544 -0.1481 -0.0038059 0.0074208
-0.0013093 -0.00058236 1.1954e-05 0.00072589 -0.0018192 0.00059909 0.00041285 -0.0023454
-0.0038632 0.0073468 0.15947 -0.057173
2360000000 -0.072786 -0.088223 0.009914 0.0083727 -0.0012457 -0.0017152 -0.001545 -0.00081446
-0.00048419 0.0010929 -0.0019564 -0.00027303
0.0099381 0.0083381 0.14714 -0.024149 0.0083514 -0.0052298 -0.0004449 0.0009764
0.001836 0.00033114 -0.00022831 -0.00020048
-0.0013123 -0.0016375 0.0082993 -0.0054016 -0.10213 -0.099461 -0.0027676 -0.00085267
0.00099054 0.00011855 -0.0010989 0.0016263
-0.0014195 -0.00075407 -0.00047895 0.0009893 -0.0028323 -0.000991 -0.14911 -0.035613
0.010092 0.010137 0.001351 -0.0023314
-0.00030658 0.0011359 0.0018155 0.00037493 0.00095677 -0.00010224 0.0099428 0.010157
0.097451 -0.14904 0.00050868 0.0084287
-0.0016842 -0.00026603 -0.00019709 -0.00024624 -0.0010694 0.0017073 0.0012743 -0.0022511
0.00054523 0.0082738 0.13723 -0.060886
2420000000 -0.080791 -0.060096 0.013665 0.00323 -0.0032616 -0.001244 -0.00076259 0.00064356
0.0012779 0.0013054 -0.0013522 0.0015151
0.013639 0.0032442 0.12978 -0.024481 0.0047072 -0.0073473 0.0014267 0.00092981
0.00086001 -0.0013636 -0.00015028 -0.00029178
-0.0034368 -0.0011988 0.0046816 -0.0073661 -0.11495 -0.078229 -0.002251 0.0015792
-9.6891e-05 -0.00029641 0.00032476 0.0028143
-0.00079887 0.00062762 0.0014369 0.00088907 -0.0021931 0.001598 -0.15708 0.0085206
0.014011 0.0083326 -0.00029707 -0.0027432
0.0013389 0.0012037 0.00083025 -0.0013834 -0.00018477 -0.00026647 0.014163 0.0080286
0.062281 -0.14883 0.0014581 0.0090658
-0.0012191 0.0015454 -0.0001916 -0.00022333 0.00033702 0.0027828 -0.00012506 -0.0027976
0.0013262 0.0092189 0.11877 -0.055835
2480000000 -0.081352 -0.02928 0.013658 -0.0018481 -0.0017975 -5.803e-06 -0.00040968 0.0013284
0.0016825 -0.00058111 0.00048386 0.0016469
0.013629 -0.0018133 0.13099 -0.025605 0.0025596 -0.0092388 0.0011096 -0.0001672
-0.00047138 -0.0010816 -6.7006e-05 -0.00018663
-0.0018108 0.00012206 0.0025027 -0.0092983 -0.11807 -0.058627 -0.00025422 0.0035039
-0.00032903 -0.00067954 0.0017603 0.0011654
-0.00045514 0.001342 0.0011242 -0.00022756 -0.00024417 0.0034501 -0.15882 0.045176
0.017944 0.0014905 -0.0017846 -0.002473
0.0016946 -0.00060644 -0.00049969 -0.0011028 -0.00024438 -0.0005433 0.017736 0.0016273
0.031808 -0.14202 0.0045363 0.0077445
0.0003839 0.0013704 -7.3694e-05 -0.00011425 0.0018514 0.00090939 -0.0018363 -0.0024663
0.0046304 0.0076676 0.099547 -0.052889
2540000000 -0.086043 -0.0012564 0.011723 -0.0056123 -0.0024632 0.00088216 0.00056959 0.00057897
-0.00016924 -0.0018147 0.00096302 0.0014818
0.011715 -0.0055673 0.11723 -0.016464 -0.0016259 -0.0082447 0.00037086 -0.0015804
-0.0017466 -0.00035101 -0.00053782 0.00034902
-0.00242 0.00090795 -0.001699 -0.0083346 -0.12453 -0.035104 0.0022143 0.0022581
-0.00097778 0.00013269 0.0016886 -0.00067128
0.00057505 0.00077979 0.00037083 -0.001548 0.0020839 0.0023602 -0.15788 0.084577
0.017975 -0.0049044 -0.0023117 -0.0017462
-0.00014155 -0.00179 -0.0017677 -0.00031037 -0.00094545 0.00011031 0.017876 -0.0051806
0.0075434 -0.12775 0.0071763 0.006276
0.00096713 0.0014388 -0.00042224 0.0003284 0.0015913 -0.00066669 -0.0023386 -0.001682
0.0071881 0.0065371 0.084843 -0.038805
2600000000 -0.078537 0.02321 0.0088499 -0.0094425 -0.0012627 0.0026541 0.00076295 -0.00053139
-0.0012472 -0.00099181 0.0017175 0.00059141
0.008812 -0.0094604 0.11212 -0.031966 -0.0037312 -0.0060644 -0.00039551 -0.00060456
-0.00027636 0.0015944 -0.00019738 0.00062245
-0.0011551 0.0026833 -0.0038064 -0.0060445 -0.12946 -0.011035 0.002858 -0.00019014
-4.0859e-05 0.0016462 0.0012827 -0.0016466
0.00071215 -0.0004426 -0.00043909 -0.00058787 0.0029125 -0.00014218 -0.14303 0.11772
0.014691 -0.012024 -0.0030937 3.3451e-05
-0.001189 -0.00099387 -0.0002658 0.001603 -3.2004e-05 0.0015498 0.014655 -0.01205
-0.019624 -0.11264 0.0090406 0.0056135
0.0018364 0.00046972 -0.00018342 0.00058027 0.0013418 -0.0014845 -0.0031591 -6.8217e-06
0.0091334 0.0056492 0.077147 -0.024751
2660000000 -0.073168 0.048968 0.0050739 -0.011508 -0.00013612 0.00091541 -0.00012593 -0.00022686
-0.0025201 0.00059044 0.0016858 -0.00069437
0.0050386 -0.011499 0.11891 -0.027542 -0.0049919 -0.0042898 -0.0011538 -0.00023468
0.00017332 0.0019462 0.00060991 0.00080009
-0.00011959 0.00092238 -0.0050566 -0.0042241 -0.12971 0.0094581 0.0017611 -0.001678
0.00024819 0.00064499 -0.0010423 -0.0017059
-9.5086e-05 -0.00012299 -0.0011883 -0.00025696 0.0018383 -0.0016498 -0.1238 0.14885
0.0085634 -0.015792 -0.002563 0.00092918
-0.002443 0.00067154 0.00020537 0.0019809 0.00029557 0.00072499 0.0084295 -0.015937
-0.03625 -0.097339 0.010459 0.0016804
0.0014577 -0.00063264 0.00055599 0.00076121 -0.00076479 -0.0017031 -0.0024496 0.00099285
0.010446 0.0015475 0.07194 -0.0058653
2720000000 -0.06134 0.06778 0.00068253 -0.011896 -0.00015617 0.0026919 -0.00034957 0.00014
-0.0018897 0.0021799 0.00052017 -0.0016576
0.00077539 -0.01188 0.10467 -0.030181 -0.0051799 -0.00088601 -0.0014137 0.00041242
0.0018026 0.0006012 0.00087518 -0.00019416
-0.00012638 0.0027267 -0.0051612 -0.00080069 -0.12405 0.039993 0.00056957 -0.0023196
0.00045649 0.00045126 -0.001541 0.00060655
-0.0003801 0.0001396 -0.001435 0.00043185 0.00052279 -0.0022759 -0.091002 0.17947
0.0015292 -0.016855 -0.00161 0.0023639
-0.0018001 0.0021947 0.0018496 0.00052296 0.00057983 0.00046396 0.001632 -0.016972
-0.052124 -0.072315 0.012163 -0.00078371
0.00061769 -0.0018577 0.00081795 -0.00012612 -0.0014846 0.00043046 -0.0017553 0.0022282
0.011903 -0.00074063 0.076747 0.013988
2780000000 -0.047343 0.086281 -0.0039187 -0.01091 -5.1225e-05 0.001269 0.00069269 8.9319e-06
0.001436 0.0025988 -0.00078332 -0.0019032
-0.0039889 -0.010889 0.10318 -0.042281 -0.004074 0.00047935 -5.732e-05 0.0015922
0.0018154 -0.0010339 0.00014136 -0.00026317
-3.8951e-05 0.0013403 -0.0040645 0.00046824 -0.12119 0.069343 -0.0021918 -0.0016828
0.00045637 -0.00018365 -0.00051382 0.00082218
0.00068008 -0.00011803 -5.9338e-05 0.0016167 -0.0020569 -0.0016096 -0.062078 0.20116
-0.0051496 -0.015454 -0.00071651 0.0021133
0.0013381 0.0023503 0.0018403 -0.00099806 0.00042564 -0.00027024 -0.0053904 -0.015399
-0.065279 -0.047168 0.009984 -0.0054838
-0.00078285 -0.0018767 0.00016519 -0.00028006 -0.00040198 0.00072541 -0.00072289 0.0022347
0.0099628 -0.0054415 0.079508 0.031393
2840000000 -0.032266 0.10172 -0.0071592 -0.0078471 0.0014315 0.0019386 -4.2632e-06 -0.00027663
0.0015245 0.00084523 -0.0016077 0.00038738
-0.0071639 -0.0078158 0.10135 -0.034749 -0.00313 0.001647 0.00041496 0.00062662
1.701e-06 -0.0015245 -7.1087e-05 -0.00018608
0.0013871 0.0018515 -0.0031358 0.0016527 -0.11621 0.095857 -0.0013788 0.00038238
0.00029001 0.00015485 0.0010398 0.0012017
-0.00013023 -0.00023182 0.00037722 0.00056983 -0.0014264 0.00029416 -0.026081 0.21755
-0.0093698 -0.010705 0.00030481 0.0013181
0.0013821 0.00093129 3.0178e-07 -0.0015187 0.00020609 0.00018526 -0.0095541 -0.010708
-0.071468 -0.022781 0.0085495 -0.0067227
-0.001705 0.00039309 6.8054e-05 -5.6907e-05 0.0010037 0.0010363 0.00046346 0.0011451
0.0087018 -0.0068919 0.093707 0.047914
2900000000 -0.017674 0.12083 -0.0090017 -0.0036405 0.0014884 0.00011427 0.00036285 -0.00087634
0.0020895 -0.0012951 -0.00082257 0.0001194
-0.0089765 -0.0036785 0.083331 -0.042795 -0.00070977 0.0024877 0.00079176 0.00030778
-0.00053129 -0.0014152 -0.00031208 0.00014932
0.001493 7.261e-05 -0.00073393 0.0024951 -0.098667 0.129 -0.0007164 0.00015413
-0.00071869 -0.0013217 0.0017422 -0.00034173
0.00031161 -0.00089729 0.00079476 0.0002891 -0.00066463 6.6239e-05 0.011292 0.22012
-0.012199 -0.0054082 0.0013732 0.0020202
0.0019778 -0.001282 -0.00058496 -0.0014813 -0.00070677 -0.0012145 -0.012067 -0.0054192
-0.071753 0.0090409 0.0064986 -0.010085
-0.00082355 0.00029146 -0.00036616 7.422e-05 0.0017162 -0.00060402 0.0009316 0.0019892
0.0062177 -0.010118 0.10877 0.053877
2960000000 0.0028766 0.13215 -0.0090762 2.995e-05 0.00029927 0.001582 -0.0005345 -0.00086776
-0.0004321 -0.0016346 -0.00058883 0.00052351
-0.0090136 7.4956e-05 0.092281 -0.042331 -0.00038766 0.0011132 0.00092735 8.7176e-05
-0.0011572 -0.00086322 0.00038575 0.00029921
0.00034505 0.0014642 -0.00042188 0.0011547 -0.080663 0.16034 -0.00069665 0.00029228
-0.00048108 0.0010598 -4.3403e-05 -0.002367
-0.00068689 -0.0010103 0.00097471 8.5636e-05 -0.00082332 0.00030115 0.052465 0.2276
-0.011283 0.00053041 0.0015998 0.00058414
-0.00055702 -0.0016541 -0.0010919 -0.00076025 -0.00046185 0.00095277 -0.011357 0.00067299
-0.062902 0.036251 0.0018537 -0.011563
-0.00053089 0.0003921 0.00037302 0.00033899 -0.00048451 -0.0022413 0.0018768 0.00051601
0.0018323 -0.011499 0.12816 0.065371
3020000000 0.020716 0.14679 -0.0068091 0.0035607 0.0013693 -0.00029583 -0.00107 1.4888e-05
-0.00055403 0.00033901 -0.00035644 0.00028051
-0.0067908 0.0035979 0.081651 -0.030967 -0.00013633 -0.00015074 0.00053893 -0.00088272
-0.0017327 0.00049823 0.00074116 -0.00014257
0.0013941 -0.00024816 -0.00016548 -0.00014441 -0.057512 0.18471 -0.00043143 0.00086284
0.00071214 2.5321e-05 -0.00072645 -0.0017252
-0.0010076 0.00013963 0.00056985 -0.00087254 -0.00026732 0.0010005 0.092517 0.22053
-0.0090724 0.0036373 0.0006428 0.00029859
-0.00048936 0.00046054 -0.0016424 0.00045277 0.00045292 0.00029769 -0.0090956 0.0034999
-0.05064 0.062236 -0.001167 -0.010741
-0.00038929 0.00047597 0.00077442 -0.00021014 -0.00068413 -0.0013992 0.00071358 0.0005472
-0.0010049 -0.010822 0.14832 0.061681
3080000000 0.047655 0.15584 -0.005007 0.0058193 0.0016657 -0.00021225 -0.00069398 -4.4604e-05
-0.00071997 0.00037697 3.4623e-05 0.00062777
-0.0050283 0.0058221 0.079195 -0.026426 -0.00028134 0.00037203 -0.00014124 -0.00023302
-0.00032278 0.00098732 0.0001097 -0.00063233
0.0016097 -0.00023215 -0.00036025 0.00036512 -0.021619 0.20577 -0.00089538 0.00041568
0.00039174 0.00039655 -0.0021498 -0.00060628
-0.00063849 -2.9445e-05 -0.00016183 -0.00018205 -0.0007304 0.00029615 0.12539 0.21265
-0.0053297 0.0072756 0.0017397 0.00028584
-0.00059547 0.00028938 -0.00033104 0.00099214 0.00054693 0.00034286 -0.0052742 0.0070957
-0.028015 0.090781 -0.0054396 -0.0092927
7.2762e-05 0.00059962 -2.8155e-05 -0.00064464 -0.001819 -0.00027636 0.0018225 0.00038224
-0.0055158 -0.009201 0.16279 0.069087
3140000000 0.075476 0.1606 -0.0014583 0.0076216 0.0028528 -0.0012859 -0.0012834 0.0010708
0.0017449 0.00061718 0.0004433 1.4187e-05
-0.0014504 0.0076149 0.074666 -0.027899 -0.0010522 -0.00010757 0.00079124 -0.00029421
-2.9925e-05 0.0010066 0.00043172 -0.00054194
0.0028493 -0.0012591 -0.00086391 -6.726e-05 0.019787 0.22688 0.00028619 0.001539
0.00092665 -0.00051617 -0.0027681 0.00081547
-0.0011645 0.0010929 0.00065959 -0.00035004 0.00028467 0.0015451 0.1608 0.18796
-0.0011664 0.0073048 0.00097537 -0.0014647
0.0017172 0.00052553 -4.6229e-05 0.00099638 0.0010548 -0.00026526 -0.0010676 0.0074134
-0.01445 0.10897 -0.0074142 -0.0058817
0.0002332 8.4314e-05 0.00037424 -0.00034826 -0.0024823 0.00064798 0.00081051 -0.0014944
-0.0073563 -0.0058767 0.18729 0.060918
3200000000 0.10782 0.17084 0.0036687 0.0068174 0.00086421 -0.0028498 4.054e-05 0.0017912
0.00033047 -0.0017596 0.0002578 0.00054432
0.0036424 0.0068138 0.085276 -0.027149 -0.001231 0.00054571 -0.00059277 -0.00093642
0.00068869 0.0010455 -0.00046422 -0.0012104
0.00076237 -0.0030423 -0.0012151 0.00041066 0.064099 0.23218 0.0012083 0.00053114
1.4742e-05 -0.0017957 -0.0012132 0.0024424
-0.00012587 0.0017783 -0.00046465 -0.00093745 0.0010573 0.00048426 0.18209 0.16533
0.0015949 0.0065639 0.00055952 -0.0014015
0.00038594 -0.0018649 0.00083733 0.001051 -0.00012045 -0.0020368 0.0016412 0.0063173
0.019332 0.12697 -0.0087544 -0.0019548
0.00031632 0.00054408 -0.00041743 -0.0010411 -0.0016667 0.0021103 0.00050555 -0.0013828
-0.0089606 -0.0021078 0.20328 0.059433
3260000000 0.13908 0.16367 0.0042411 0.0033012 -0.00036772 -0.0024667 0.0010284 0.00092201
0.00044804 -0.0018874 -5.2388e-05 -7.1034e-05
0.0042247 0.0032939 0.092713 -0.030333 -0.0018747 0.0018938 -0.00047623 -0.00018747
0.00094814 -0.00047097 -0.0011071 0.0002513
-0.00042211 -0.0026222 -0.00201 0.0019446 0.11536 0.22854 0.00041353 -5.1349e-05
-0.00039273 -0.00094344 0.00042113 0.0018466
0.0012035 0.00078001 -0.00047776 -0.00016251 0.00046186 0.0001123 0.20867 0.12829
0.0042118 0.0051491 -0.00062695 -0.0017413
0.00033084 -0.0020082 0.00077012 -0.00049161 -0.00043876 -0.00076844 0.0043712 0.0050998
0.041633 0.13583 -0.0068792 0.0031985
-0.00023894 0.00018842 -0.00083939 7.9864e-05 -0.00015253 0.001827 -0.00063656 -0.0016647
-0.0070907 0.0034246 0.23228 0.05
3320000000 0.17002 0.15861 0.0071779 0.0016328 -0.00072838 -0.0017511 0.00070836 0.00019646
-0.0019368 -0.0012472 0.00032546 2.0397e-05
0.007209 0.0016275 0.099606 -0.026169 0.00055099 0.0021069 -0.00032055 -0.00038108
-1.9488e-05 -0.00025374 -0.00036132 0.00029223
-0.0008588 -0.0018268 0.00061313 0.0021621 0.16371 0.22011 0.0002715 -0.00028983
-0.00141 -0.00072967 0.00055849 0.001039
0.00070644 0.00032935 -0.00032363 -0.00034046 0.0002914 -0.0003117 0.21794 0.098256
0.0048618 0.0020729 -0.0013875 0.00016308
-0.0017278 -0.0013579 5.4334e-06 -0.00025217 -0.0013097 -0.00036175 0.0048231 0.0019434
0.069333 0.13854 -0.0042508 0.0034841
0.00035704 -3.0668e-05 -0.0006649 0.00010172 0.00051672 0.0015469 -0.0012336 -4.1238e-05
-0.0042789 0.0032382 0.24894 0.037529
3380000000 0.20554 0.14187 0.0056906 -0.0019123 -0.0012182 0.00029162 0.0012302 0.00029739
-0.0013468 0.00079405 0.00017682 0.00045215
0.005661 -0.0019379 0.11013 -0.034264 -9.2709e-05 0.0032804 -0.001117 -0.00047019
-0.00030202 1.8551e-05 -0.00074841 0.00037431
-0.0012481 0.00044103 -4.7961e-05 0.0031228 0.2043 0.19787 0.00051998 -0.00043418
-0.0018565 0.0009678 0.0012721 0.0014135
0.0012157 0.00014984 -0.0011685 -0.00050841 0.0006338 -0.00044782 0.23293 0.065597
0.0060481 0.0015409 -0.00012793 0.00019262
-0.001531 0.0007645 -0.00025684 0.00010724 -0.0017754 0.00047214 0.0061211 0.0017227
0.10728 0.13134 -0.00096265 0.0050444
0.00010376 0.00027496 -0.00092499 0.00064936 0.001251 0.001496 -0.00025726 0.00023749
-0.0010152 0.0051242 0.27888 0.018518
3440000000 0.23695 0.12147 0.0047258 -0.0035957 -0.00067244 -0.0015396 0.00069187 -3.3532e-05
-0.0014625 0.0015222 0.00080968 8.741e-05
0.0046533 -0.0036227 0.10326 -0.038578 0.0028736 0.0018887 -0.00097307 0.00098861
0.00010091 0.00033533 -0.00025062 0.00089199
-0.00063984 -0.001402 0.0029114 0.0017865 0.2428 0.17031 -0.00027144 -9.5845e-05
-3.3013e-05 0.0015237 0.0013438 0.00042281
0.00063297 4.3827e-05 -0.00091322 0.001113 -0.00025733 -0.00016791 0.23484 0.03328
0.0066038 -0.0014697 -0.00044011 0.00030936
-0.0013678 0.0015266 0.00013837 0.00013998 -9.9086e-05 0.0012971 0.0066913 -0.0017442
0.13322 0.12551 0.0022783 0.0031044
0.00083679 -6.1532e-05 -1.3356e-05 0.0011198 0.0015099 0.0004436 -0.00019436 5.3098e-05
0.0021812 0.0029344 0.29588 -0.010471
3500000000 0.26997 0.089648 0.0023828 -0.0045231 -0.0011971 0.0017662 0.0010432 -0.00086364
-0.00077503 0.00088719 0.00084948 -0.00063489
0.0023575 -0.0044409 0.11663 -0.062386 0.0032922 0.0015421 -0.00034057 0.0007124
0.00026527 1.1426e-05 -5.5949e-05 0.00034471
-0.00094466 0.0018084 0.0032579 0.0014883 0.27303 0.13703 0.00048522 -9.2898e-05
0.00022561 0.00061986 0.001356 0.00021316
0.00094486 -0.0008424 -0.00039743 0.00060745 0.00045031 -4.4594e-05 0.23956 0.0058704
0.0063401 -0.0039987 -0.00022306 -0.00021719
-0.00073 0.0011771 0.00031197 0.00013661 -0.00029101 0.00087145 0.0063255 -0.0039831
0.17478 0.10212 0.0023259 0.0011195
0.00071345 -0.00092141 8.6321e-05 0.00012048 0.0017355 -0.00032802 -0.00020176 0.00015559
0.002317 0.0011687 0.31622 -0.03823
3560000000 0.28875 0.056073 0.00040593 -0.0056699 -6.8117e-05 -0.00095373 0.00052857 0.00041633
0.0013983 0.0016321 -0.00043469 -0.0012328
0.00047414 -0.0056068 0.11062 -0.067257 0.0057243 -0.00040728 0.00041124 0.00053218
0.00067878 -0.00021873 0.00048012 0.00034461
-0.00012364 -0.0010458 0.0055835 -0.00050814 0.30071 0.094334 -0.00036668 -0.00025832
0.00075269 0.00056075 0.0014706 -0.001081
0.00063217 0.00030102 0.00049122 0.00059436 -0.00029204 -0.00019917 0.22945 -0.030574
0.0051931 -0.0062939 -0.00068068 -0.00035917
0.0011141 0.0014828 0.00068358 -0.00026598 0.0012247 0.00046472 0.0050137 -0.0064656
0.19516 0.092973 0.003122 -0.0012295
-0.00020893 -0.0010306 8.83e-05 0.0002244 0.0011486 -0.00098908 -0.00043501 -0.00059709
0.0027346 -0.0015527 0.32815 -0.079237
3620000000 0.30565 0.018461 -0.00074107 -0.0034752 -0.0022186 -0.00022714 0.00030707 -0.0015701
2.1466e-05 0.00042136 -0.00073926 -0.00066103
-0.00071144 -0.003353 0.11187 -0.095913 0.0044428 -0.0037238 0.0002317 0.00039761
-0.00016619 -0.00072792 0.00047219 0.00013182
-0.0022077 -0.00014256 0.0045588 -0.0038326 0.31479 0.051671 0.00010326 -0.0009543
-0.00034667 -0.00014258 0.00049131 -0.00054011
0.00029507 -0.0015075 0.00024737 0.00044619 0.00011586 -0.001021 0.21859 -0.060437
0.00022932 -0.007368 -0.00079431 0.00093077
0.0001829 0.00067234 -0.00016042 -0.00072025 -0.00039813 -0.00011296 0.00050946 -0.0073963
0.21691 0.058002 0.00066102 -0.0016959
-0.00062716 -0.00083704 0.00070053 0.00040524 0.00053019 -0.0003419 -0.0009918 0.0011584
0.00061451 -0.0013019 0.3312 -0.11152
3680000000 0.3111 -0.025199 -0.0034655 -0.0038449 -0.0010943 0.0016519 -0.0010223 -0.00021784
0.0015261 -3.8112e-05 -0.0010485 -0.00023323
-0.0034739 -0.0038999 0.10848 -0.11326 0.0015035 -0.0046166 0.0007709 0.00025254
-8.6051e-05 -0.00054331 0.0006592 7.3486e-05
-0.0012831 0.0017371 0.0014652 -0.004813 0.32629 0.00072431 -0.00080042 -0.00075767
0.0010565 0.00052293 0.00076243 -0.0014447
-0.00097433 -0.00032265 0.00077562 0.00026119 -0.00087342 -0.00067707 0.20571 -0.094025
-0.00096191 -0.0066291 -0.0011706 0.0015034
0.0014661 -0.00014039 -0.00013486 -0.00069366 0.00051837 0.00047135 -0.0012194 -0.0065703
0.23831 0.035898 7.9713e-05 -0.0018794
-0.0013288 -4.8126e-05 0.00059422 -8.0307e-05 0.00091783 -0.001519 -0.001149 0.0016506
0.00024857 -0.0018759 0.33141 -0.1568
3740000000 0.3132 -0.060269 -0.0031191 -0.00014738 -0.001926 0.002446 0.00012735 -0.0010799
-0.00070383 -4.572e-06 -0.00086852 0.00042789
-0.0031437 -0.00022837 0.10012 -0.1345 0.00087268 -0.0052127 0.00023449 -9.8757e-05
-0.00035624 -0.00021876 0.00028146 0.00030022
-0.0018912 0.0025566 0.0007182 -0.0053249 0.32943 -0.038231 -0.00070442 -8.4634e-05
-0.00019209 -0.00016857 -0.00043551 -0.0013953
4.3838e-05 -0.00086475 0.00022484 -0.00016107 -0.00074995 -9.785e-05 0.18419 -0.11775
-0.0028519 -0.0055686 0.00088711 0.002449
-0.00059688 -0.0001443 -0.00030697 -0.00014494 -0.00036619 9.9914e-05 -0.0028556 -0.0054251
0.24714 0.0016461 -0.0014161 -0.0014252
-0.0009706 0.00037623 0.00032694 4.9206e-05 -0.00059937 -0.0014121 0.00094712 0.0024532
-0.0013814 -0.0013886 0.31861 -0.19643
3800000000 0.30893 -0.10695 -0.0019709 0.00055277 0.00081205 0.0036792 -0.0012786 -0.0013606
0.0015749 0.0013668 -0.0015001 5.5311e-05
-0.0019527 0.00061404 0.090196 -0.14999 -0.0018286 -0.005157 0.00036252 0.00017711
-0.0010965 -0.00061374 0.0010849 0.00016999
0.00089845 0.0036417 -0.0019495 -0.0048556 0.32598 -0.080101 -0.00091768 0.00055308
0.00081062 0.00022882 -0.00078749 -0.00080219
-0.0014221 -0.0015488 0.0003759 0.0002648 -0.00075478 0.00062788 0.17599 -0.14305
-0.0035216 -0.0035336 0.0014488 0.0017763
0.0016049 0.0014797 -0.0010373 -0.0004318 0.0013506 0.00030853 -0.0035537 -0.0035887
0.26296 -0.035706 0.00094133 0.0011537
-0.00090163 0.0001996 0.00093818 0.00023099 -0.0011664 -0.00095997 0.0015827 0.0017882
0.0010416 0.00045971 0.31136 -0.23794
3860000000 0.29761 -0.13793 -0.00079153 0.0010051 0.002562 0.0020544 -0.0021949 0.0010536
0.00068281 -0.0012653 -0.00039013 0.0016785
-0.0008183 0.0010519 0.07118 -0.16054 -0.0031219 -0.0050965 0.00061371 -0.00071188
-0.000713 0.001309 0.00096707 -0.001108
0.0027438 0.0019987 -0.0030471 -0.0049792 0.30652 -0.11997 -0.00063088 0.00087117
0.00022222 -0.00019298 -0.0011825 -0.00091751
-0.0021728 0.0011581 0.0006743 -0.00073663 -0.00056275 0.00083513 0.14766 -0.15835
-0.0028581 -0.0039245 0.0019023 0.0010808
0.00090296 -0.0010423 -0.0010116 0.0014109 0.0001758 -0.00073531 -0.0028074 -0.003915
0.26139 -0.064091 0.00033543 -0.001433
-0.00042181 0.0015469 0.00086654 -0.00097292 -0.00081813 -0.00027144 0.001698 0.0010082
-0.00013393 -0.0011965 0.2878 -0.27634
3920000000 0.28402 -0.17815 0.0018891 3.7624e-05 0.0035953 0.0023558 8.7609e-05 0.00088227
0.00065611 -0.00023077 0.00053723 0.00075261
0.0019875 -4.4671e-05 0.044267 -0.17688 -0.0049864 -0.003553 -0.00048927 -0.00021122
0.00016175 0.00028614 -0.0001127 -0.00065617
0.0035357 0.0022762 -0.0049462 -0.0035033 0.30124 -0.15216 0.00047799 0.0012653
0.0017861 -0.0013969 -0.00068613 6.8465e-05
-1.0779e-05 0.00096582 -0.00041403 -0.00016218 0.00042351 0.0012642 0.12859 -0.16971
-0.0037582 -0.0030976 0.002089 -0.0002373
0.00060547 -0.00030234 0.0003523 0.00035901 0.0015053 -0.0011985 -0.0042039 -0.0030989
0.2564 -0.1107 0.0014708 -0.0010116
0.00031794 0.00068534 -5.9976e-05 -0.00078161 -0.00054005 -3.3305e-05 0.002345 -0.00013715
0.0012173 -0.0007873 0.2675 -0.3045
3980000000 0.25749 -0.21445 0.0018907 -0.0032084 0.0047999 -0.00027811 4.002e-06 0.0011738
0.0008868 -0.001692 0.00060727 0.00024268
0.0018234 -0.0031862 0.022563 -0.19129 -0.0056372 -0.0014534 0.00077086 0.000448
0.00084288 0.00036683 -0.00010941 -0.0012752
0.004589 -0.00016909 -0.0056527 -0.0014727 0.27292 -0.18426 0.0012469 -0.00010618
-0.00079933 -0.0010827 -0.00061209 -0.00016151
2.0822e-05 0.0011692 0.00072386 0.00047915 0.0012478 -0.00012693 0.092443 -0.19194
-0.0042083 -0.0035062 0.0019768 -0.00089238
0.00094904 -0.0018948 0.00066742 0.00036859 -0.00087493 -0.0010734 -0.0039897 -0.0035794
0.24668 -0.14056 0.0014793 -0.0044125
0.00039369 0.00026318 -9.1695e-06 -0.0012508 -0.00063962 -0.00025702 0.0017077 -0.00090397
0.0015077 -0.0040561 0.23278 -0.34253
4040000000 0.22986 -0.24002 -0.00038684 -0.0043099 0.0031814 -0.0027668 0.00017472 0.00026333
-0.00058577 -0.00092646 0.00083231 2.4168e-05
-0.00033452 -0.0042261 -0.0030559 -0.19859 -0.004998 0.0001856 0.00017136 -0.001092
4.4331e-05 0.00017201 -0.00168 -4.9451e-05
0.0032488 -0.0028605 -0.0050256 0.00015865 0.25091 -0.21734 0.00020621 -0.00072835
-0.00085712 -0.0006637 -0.00086666 0.00050972
0.00029287 0.00025956 0.00022443 -0.0010252 0.00027855 -0.00060995 0.070116 -0.1863
-0.0062739 -0.0016925 0.0012457 -0.00061197
-0.00060436 -0.00079055 -5.5657e-06 0.00018283 -0.00081585 -0.00029313 -0.006429 -0.0015368
0.23502 -0.17372 -0.0015836 -0.0026547
0.00090662 2.8863e-05 -0.0017534 -3.5564e-05 -0.0012046 0.00013458 0.0014966 -0.00052882
-0.0013306 -0.0027628 0.19586 -0.36072
4100000000 0.20112 -0.26381 -0.0033571 -0.0033258 0.00090431 -0.0034885 1.6301e-05 4.6362e-05
0.00032763 -0.0017056 0.00046262 0.00022977
-0.0033678 -0.0033434 -0.028254 -0.20307 -0.0046341 0.0010363 -0.00031694 -0.00023025
0.00078781 0.00029361 -0.00049871 0.00040817
0.001045 -0.0034741 -0.0048721 0.0012039 0.23001 -0.24394 0.00023195 5.705e-05
-0.00073376 -0.00010007 -0.0010904 -0.00034578
-1.4992e-05 8.4761e-05 -0.00030759 -0.00033259 0.00024646 -9.4499e-05 0.036795 -0.20083
-0.0057431 0.0003909 0.0013769 -0.0015601
0.00032689 -0.0018369 0.00072824 0.00028079 -0.00064722 -0.00032098 -0.0055816 0.0003731
0.22224 -0.19878 -0.0012511 -0.0045344
0.00044004 6.9575e-05 -0.00048816 0.00044176 -0.0013558 0.00011488 0.0010245 -0.001623
-0.0011018 -0.0047289 0.16339 -0.38785
4160000000 0.17216 -0.28202 -0.004126 -0.0021783 -0.00016396 -0.0031934 0.0008158 -5.2891e-05
-0.0035746 -0.00066349 0.00054764 -0.00079167
-0.004046 -0.0021127 -0.054429 -0.19953 -0.0048608 0.0024958 -0.00036511 -0.00027513
0.00026299 -0.00055054 -0.00091571 0.00029425
-0.00020784 -0.0033147 -0.0047176 0.0028324 0.19705 -0.25987 0.00063618 -0.00028534
-0.0010941 -0.00044192 -0.001193 0.00096654
0.00083027 -0.00017357 -0.00039894 -0.00020906 0.00048701 -0.00025427 0.01207 -0.18845
-0.0053794 0.0015622 0.0011059 -0.0023765
-0.0035598 -0.00062937 0.00015026 -0.00048162 -0.0011219 -0.00048434 -0.0053932 0.0015567
0.19103 -0.23294 -0.0037069 -0.0033909
0.00080322 -0.00041525 -0.00083677 0.00036879 -0.0010686 0.0008499 0.0012084 -0.0019653
-0.0038093 -0.0033389 0.11412 -0.39687
4220000000 0.1444 -0.29828 -0.0047764 0.00028508 0.00032212 -0.0038004 -0.00021748 -0.00015414
-0.001067 0.00079921 0.0002641 -0.00094502
-0.0048067 0.0002584 -0.09014 -0.18973 -0.0023029 0.0033691 -0.00015112 -0.00013766
-0.00012989 0.00015976 -0.00036271 0.00096205
0.00022525 -0.0035351 -0.0020889 0.0032626 0.16767 -0.28599 -2.4299e-05 -1.6154e-05
2.3004e-05 0.0004471 -0.00032718 0.0012306
-0.00024717 -0.000177 -0.0001933 -0.00016756 -4.6412e-05 2.3248e-05 -0.011428 -0.18655
-0.0043961 0.0021912 0.00014674 -0.001985
-0.00099359 0.0008608 0.00019646 0.00027586 0.00022323 0.00042014 -0.0041545 0.0024162
0.177 -0.25723 -0.0044153 -0.0029665
0.00018697 -0.0011773 -0.00054449 0.0009691 -9.6108e-05 0.0011064 0.00011762 -0.0025122
-0.0043479 -0.0032439 0.08634 -0.41036
4280000000 0.11365 -0.30816 -0.0030804 0.0019463 -0.0016874 -0.0043377 -0.00053295 0.00047735
-0.00030691 0.0012526 -0.00062767 -3.794e-05
-0.0030647 0.0018836 -0.11618 -0.19548 -0.0030759 0.0030693 -0.00076937 -0.00030654
3.2916e-06 0.00030886 0.00054377 0.00047454
-0.001826 -0.0042088 -0.003102 0.002991 0.13855 -0.29357 0.00079695 -0.00017315
-0.00061489 0.0010948 -0.00027555 0.001006
-0.0004308 0.0005301 -0.00074952 -0.00037023 0.00086894 -0.00019072 -0.049377 -0.17208
-0.0045454 0.0024991 -0.00093217 -0.0023383
-0.00033571 0.0012893 1.1835e-05 0.00023467 -0.00061283 0.000581 -0.0047104 0.0024254
0.13287 -0.28119 -0.0061876 -0.0013783
-0.00084334 -0.00013055 0.00048197 0.0006381 -0.00080985 0.0010061 -0.00063322 -0.0023048
-0.0064429 -0.0012764 0.036264 -0.41701
4340000000 0.085837 -0.31732 -0.0018367 0.0020938 -0.0024548 -0.0016228 0.00024838 0.00045853
-8.8024e-05 0.00070475 0.00020254 -0.0010483
-0.0018732 0.0021479 -0.13724 -0.16917 -0.0019712 0.0042141 -0.00011415 0.00053766
1.4809e-05 -0.0002273 0.00021662 0.00031972
-0.0023596 -0.0015438 -0.0021509 0.0043379 0.10289 -0.31062 -0.00021453 -0.001077
0.00065908 0.0010389 0.00054846 0.0018624
8.941e-05 0.00055894 -0.00021959 0.00055196 -0.00024849 -0.0010749 -0.067389 -0.1693
-0.0043424 0.0034727 -0.0015746 -0.002237
-0.00010775 0.00090854 -5.1184e-05 -0.00039374 0.00042766 0.00081145 -0.0040072 0.0036024
0.10658 -0.30555 -0.0045334 0.0015508
0.00013643 -0.00094349 0.00035113 0.00022861 0.00055066 0.0021764 -0.0016398 -0.0024568
-0.0043345 0.0014548 0.002223 -0.41109
4400000000 0.055964 -0.32297 -0.00088317 0.0015164 -0.002444 -0.0014728 0.00077668 0.0014241
-4.7836e-05 0.00054166 -0.00035251 -0.00073377
-0.00082537 0.0015477 -0.166 -0.15983 -0.0011911 0.003975 -0.00046665 0.00041058
0.00017277 -0.00057194 0.00040294 0.00055765
-0.0026285 -0.0016081 -0.0009316 0.0040793 0.074234 -0.31763 -0.00021246 -0.00034616
0.00039432 -9.7795e-05 0.00093987 0.0013886
0.00089105 0.0012989 -0.00039457 0.0004545 -0.00025604 -0.00015066 -0.091795 -0.15642
-0.0032067 0.0050832 -0.0020104 -0.0014771
0.00014203 0.00047236 4.6616e-06 -0.0005918 2.9216e-05 0.00022659 -0.0033539 0.0050255
0.075944 -0.31842 -0.0038605 0.00034698
-0.00031215 -0.00066035 0.00066896 0.00048391 0.0015643 0.0013376 -0.0019206 -0.0013014
-0.0043898 0.00099232 -0.044035 -0.41669
4460000000 0.019833 -0.32338 -0.00059601 0.0005769 -0.0039702 -0.00082568 0.0014823 -0.00064066
-0.00040997 0.0012436 -0.0013 -0.00039094
-0.00054934 0.00041821 -0.18846 -0.13106 -0.00069328 0.0044098 -0.00047242 0.00077204
-0.00036975 -0.0004295 0.00054677 -0.00038248
-0.0038721 -0.00092909 -0.0005289 0.0044212 0.048858 -0.32469 -0.00054807 -0.00034842
0.0001782 0.00060995 0.0020407 0.00093409
0.001437 -0.00071735 -0.00047156 0.00078692 -0.00060318 -0.00042532 -0.1059 -0.13496
-0.0017718 0.0060803 -0.0023814 -0.0010598
-0.00041956 0.0010396 -0.00030762 -0.00037637 0.00071879 0.00078338 -0.0015389 0.0061035
0.041302 -0.31506 -0.0048176 0.0027465
-0.0012915 -0.00038689 0.00030789 -0.00041925 0.0017079 0.00038853 -0.0025411 -0.00098129
-0.0041965 0.0025291 -0.083708 -0.39799
4520000000 -0.0033074 -0.32459 -0.00037872 -0.00042147 -0.003717 0.00024636 0.00061758 -9.557e-05
0.0016443 5.9542e-05 -0.00060667 0.0010155
-0.00050359 -0.00036849 -0.21275 -0.11426 0.00066799 0.0046623 0.00051745 0.00088359
-0.00043456 0.00015344 0.00035305 -2.1795e-05
-0.0036785 0.00052239 0.00051316 0.0044411 0.018166 -0.32389 -0.0010826 0.00069416
0.00062858 -0.00064563 0.002307 -0.0011289
0.00068749 -0.00015212 0.00062576 0.00080516 -0.0010204 0.00057379 -0.12287 -0.12603
-0.00054762 0.0056524 -0.0031086 -0.00039971
0.0014793 6.2401e-05 -0.00028987 9.4925e-05 0.00072151 -0.00051479 -0.00056347 0.0055056
-0.0065128 -0.32826 -0.002931 0.002737
-0.0006767 0.0011455 0.00032754 -9.1943e-05 0.0017131 -0.00090791 -0.0032596 -0.00020259
-0.0030453 0.0026478 -0.11251 -0.3965
4580000000 -0.040973 -0.31819 -0.0012089 -0.00048575 -0.003149 0.0024665 0.0007125 -0.00032244
3.0605e-05 0.00036317 -0.00038977 0.00070157
-0.001044 -0.0004243 -0.23192 -0.088467 0.001114 0.0040886 0.00065747 -3.271e-05
-3.2269e-05 0.00022313 0.00019462 -0.00049404
-0.0029155 0.002473 0.001047 0.0043209 -0.014047 -0.3216 -4.9276e-05 0.00052204
-0.00013355 -1.4656e-05 0.0015032 -0.0013125
0.00067751 -0.00036985 0.0006704 -4.0804e-07 -1.0862e-05 0.00054102 -0.13385 -0.10171
0.0019472 0.0052429 -0.0025857 0.0013723
0.00010057 0.00041381 -0.00010768 0.00024019 -0.00017844 -0.00014752 0.0020261 0.0052498
-0.033628 -0.3353 -0.0026948 0.0036604
-0.00038774 0.00080042 0.00029326 -0.0002821 0.0014864 -0.0011773 -0.0026113 0.0012241
-0.0024528 0.0033638 -0.15738 -0.36731
4640000000 -0.066813 -0.31204 -0.0023006 -0.0015981 -0.0030795 0.0028368 0.0004948 -0.0014588
0.0016163 -0.00019761 4.2485e-05 0.00096993
-0.0022712 -0.0016798 -0.24283 -0.060595 0.0015021 0.0037236 0.00081359 0.0002363
-0.00029366 0.00022978 -0.00019852 -0.00068295
-0.0031811 0.0026819 0.0017486 0.0038905 -0.038663 -0.31489 0.00018163 0.00073101
0.00068663 0.00022297 0.00013381 -0.0022105
0.00062121 -0.0014561 0.00076441 0.00026283 9.6347e-05 0.00063219 -0.13936 -0.087118
0.0032859 0.0038426 -0.00215 0.0017606
0.0017021 -0.00037576 -0.00029805 0.00033989 0.00078224 0.0002225 0.00318 0.003862
-0.06683 -0.32185 -0.0019573 0.0039428
-4.7294e-06 0.00096861 -0.00016295 -0.00073121 0.0004168 -0.0021263 -0.0022029 0.0017833
-0.0025325 0.0040164 -0.17684 -0.35777
4700000000 -0.094238 -0.3083 -0.0039345 -0.00024163 -0.001511 0.0044508 -0.00088213 -0.0010421
0.0010282 -0.00066514 0.00094367 0.00052092
-0.0041818 -0.00023012 -0.25485 -0.04217 0.0023845 0.0042791 0.00044176 -0.00048917
0.00024501 0.00054855 -0.00018031 1.273e-06
-0.0016704 0.0047577 0.0025868 0.0040819 -0.068725 -0.30965 -0.00025965 0.0006119
-0.00017692 9.4795e-05 -9.7333e-05 -0.0011063
-0.0010114 -0.00093931 0.00038711 -0.00052604 -0.00026728 0.00058921 -0.15606 -0.066892
0.003242 0.0017197 -0.0015176 0.0023447
0.00096782 -0.00060772 0.00027877 0.00051806 0.00011058 -5.6699e-05 0.0033638 0.0016979
-0.10497 -0.31605 -0.0014156 0.0041761
0.00086564 0.00071448 -0.00037367 3.7216e-05 -0.00022861 -0.0013847 -0.0015065 0.0024497
-0.0011625 0.0040177 -0.2204 -0.32902
4760000000 -0.12518 -0.29394 -0.0047318 0.0011635 0.00052618 0.0045977 -0.00065094 -0.00060456
0.00020805 -0.0011129 0.00093846 -0.00018177
-0.0047116 0.0012361 -0.25145 -0.00013839 0.0032661 0.0033121 -3.0764e-05 -0.00068241
0.000395 0.0003093 0.00012026 -7.028e-05
0.00058835 0.004639 0.003209 0.0031904 -0.099686 -0.29644 0.00081409 0.00040513
0.0013115 0.00041817 -0.00092667 -0.0010598
-0.00064905 -0.00062653 -5.7392e-05 -0.00065684 0.00079931 0.00046671 -0.15072 -0.050462
0.0022616 0.0010523 -0.00076574 0.0027615
0.00029913 -0.0011199 0.00033957 0.00032971 0.0011463 0.00020031 0.0022788 0.0010731
-0.13851 -0.30069 -0.00046115 0.0040045
0.001003 -0.000394 0.00023699 -3.6223e-05 -0.0012616 -0.00094418 -0.0009091 0.0025492
-0.0007566 0.0042354 -0.23249 -0.30782
4820000000 -0.15145 -0.28043 -0.0050269 0.0026441 0.0014518 0.0030407 -0.00079298 -0.0005316
0.0004046 -0.00089731 0.00031132 -0.00039245
-0.0049864 0.0025545 -0.26345 0.022151 0.0042834 0.003432 -3.5745e-05 -0.00036524
0.00044649 -0.00014116 -0.00024614 -0.00047015
0.0016727 0.0028662 0.0043804 0.0033862 -0.12606 -0.29262 0.00050827 -0.00051922
0.00073568 -0.00073892 -0.00088074 -0.00024269
-0.00080108 -0.00044208 -5.8279e-05 -0.00029686 0.00057139 -0.00042168 -0.16594 -0.033009
0.0018569 -0.00012555 5.9605e-05 0.0030148
0.00049901 -0.00082659 0.00044819 -0.00012687 0.00032736 -0.00087704 0.0017142 -0.00022785
-0.17879 -0.28454 -0.00029892 0.0035758
0.00025482 -0.00049451 -9.8632e-05 -0.00062867 -0.00074623 -8.688e-05 7.2669e-05 0.0030379
-0.00024533 0.0033643 -0.26878 -0.27763
4880000000 -0.18306 -0.26181 -0.004301 0.0043935 0.0020837 0.0031372 -0.0014742 0.00015656
-0.00071181 -0.0011749 0.00013495 -3.3701e-05
-0.004328 0.004392 -0.25564 0.062772 0.004672 0.001658 -0.00039809 -0.00019535
-0.0001296 3.1611e-06 -0.00027834 0.00014046
0.0021206 0.0028545 0.0046553 0.0016009 -0.14576 -0.28046 0.00050003 -0.00048216
4.4114e-05 -0.0019182 -0.001005 0.0001208
-0.0014887 0.00017266 -0.0003647 -0.00023972 0.000396 -0.0005215 -0.15942 -0.014729
0.0005545 -0.00033314 0.0012893 0.0023439
-0.00099419 -0.0012019 -0.00022479 -5.5025e-06 -0.00027553 -0.0014911 0.0007298 -0.00022909
-0.20977 -0.26994 0.0007026 0.0029766
0.00017602 -8.7794e-05 -0.0003899 2.7955e-05 -0.00059006 0.00019256 0.0011812 0.0023531
0.00070474 0.0035739 -0.28171 -0.24913
4940000000 -0.20426 -0.2444 -0.0030588 0.0065272 0.0026572 0.001382 -0.00028045 0.00079961
-0.00094194 -0.00063983 -2.0841e-06 -0.00064593
-0.0030647 0.0064988 -0.26839 0.088951 0.0058631 0.0013385 -9.3832e-05 -7.2268e-05
0.00038589 -0.00036724 -0.00024169 7.6151e-05
0.0028448 0.0012902 0.0059115 0.0012357 -0.16584 -0.25749 0.00025148 -0.00039015
-0.0012947 -0.00019579 -0.00021822 0.00033175
-0.00026414 0.00082204 -0.0001417 -4.8416e-05 0.00024128 -0.00039636 -0.16693 -0.0047195
-0.0003973 0.00029399 0.0017558 0.0017625
-0.0010634 -0.00048386 0.00029894 -0.00041146 -0.0009395 -0.00020158 -0.00032601 0.00031324
-0.23393 -0.24308 -0.0002477 0.0029555
0.00014066 -0.00067617 -0.00052026 0.00012755 -0.00063218 -3.6791e-05 0.0019601 0.0018024
8.5493e-05 0.0027525 -0.30589 -0.22255
5000000000 -0.22491 -0.22127 -0.00025021 0.0073675 0.0032388 0.0018351 -0.00025578 0.00060076
-0.00076385 0.00072716 -0.00023831 -0.00068603
-0.00024024 0.0073246 -0.25479 0.10628 0.0058419 -0.00070489 -0.0002909 -8.6593e-05
-0.00023434 -0.00046044 -0.00015065 -8.3891e-05
0.0031018 0.0018337 0.0058788 -0.0006576 -0.19573 -0.24347 -0.00052516 -0.00085632
-0.00051425 -0.00016138 5.7268e-05 -0.00044338
-0.00016201 0.00063605 -0.00027688 -5.434e-05 -0.00046673 -0.00072481 -0.16126 0.019381
-0.00075929 0.0015112 0.0021549 0.0010325
-0.00054651 0.00059821 -5.4219e-05 -0.00038473 -0.00048283 -0.00043261 -0.00086576 0.0013774
-0.26213 -0.22038 -6.3299e-05 0.0034945
-0.0002259 -0.00088035 -5.1498e-05 -0.00013244 -0.00056604 -0.00032518 0.0021909 0.0010657
4.5824e-05 0.0032373 -0.31761 -0.18896
5060000000 -0.24663 -0.19394 0.0017759 0.0068335 0.0031794 -0.00019674 0.00018069 0.00048404
-0.00054056 -8.9809e-05 -0.00037007 -0.00040508
0.0017116 0.0068653 -0.23852 0.1433 0.0052514 -0.0019945 2.0234e-05 0.00019057
-0.00041683 1.3297e-05 -0.00038698 0.0001108
0.0030844 -0.00015813 0.0053398 -0.0020011 -0.21041 -0.22269 -0.0003263 0.00030919
-0.0011275 8.3343e-05 -0.0012326 -0.00059157
0.00020068 0.00049853 -1.2953e-05 0.00020274 -0.00019875 0.00014424 -0.16354 0.026916
-0.00044361 0.0028567 0.0021812 0.00090531
-0.00036868 -0.00025991 -0.00032163 -6.3487e-05 -0.0011264 -2.8912e-05 -0.00058998 0.0030359
-0.27737 -0.19034 0.0012467 0.0035936
-0.00069387 -0.00039304 -0.00042841 0.00013886 -0.0011205 5.6251e-05 0.0019423 0.00074332
0.0012934 0.0032789 -0.33036 -0.16051
5120000000 -0.26273 -0.16884 0.003409 0.0059154 0.0031644 -0.00050051 0.00030524 0.00072276
6.3295e-06 0.00096321 -0.00047743 0.0001822
0.0034574 0.0059687 -0.23311 0.17025 0.005 -0.002555 5.8272e-05 0.00022286
-0.00010246 -7.9492e-05 -0.00015306 0.00042362
0.0033886 -0.00040414 0.005011 -0.0029171 -0.22391 -0.20716 -0.00021897 0.00011808
-0.00045055 0.00083312 -0.0016315 0.0006537
0.00022287 0.00071718 8.9063e-05 0.00021331 -0.00022526 0.0001801 -0.15966 0.053111
0.0010696 0.0033569 0.0025891 0.00011722
-0.00011391 0.00097078 -0.00016819 -0.0001347 -0.00048634 0.00092994 0.0011799 0.0034046
-0.29292 -0.15681 0.0015217 0.0032564
-0.00046362 0.00036225 3.7292e-05 0.00034799 -0.0012155 0.00066579 0.0024877 0.00028727
0.0012119 0.0036463 -0.3435 -0.12702
5180000000 -0.27914 -0.13929 0.0048583 0.0047436 0.0034482 -0.0010572 0.00020012 0.00054122
-7.6941e-05 0.0002174 -0.00076324 0.00045519
0.0048076 0.0047117 -0.21178 0.19271 0.0042316 -0.0038575 -0.00030588 -0.00022398
-9.3256e-05 -7.0227e-05 -9.0786e-05 0.00030499
0.0034289 -0.0011684 0.0040611 -0.0040767 -0.23602 -0.17109 -0.00035378 0.00069553
-0.00020657 6.7261e-05 -0.00075364 0.0016555
0.00026465 0.00058886 -0.00036259 -0.00018147 -0.00042755 0.00073731 -0.15901 0.062632
0.0027129 0.0039491 0.0021661 -0.00072986
-1.1569e-05 0.00028436 -0.00019031 -8.2837e-05 -7.9228e-05 0.0001278 0.0028428 0.0038693
-0.30577 -0.11507 0.0027247 0.0034911
-0.00027555 0.00048412 -3.8462e-05 0.0002942 -0.00023788 0.00099456 0.0022231 -0.00078398
0.0027087 0.0036313 -0.34682 -0.094839
5240000000 -0.28852 -0.11243 0.0048991 0.0034403 0.0028579 -0.0026398 0.0007019 5.7032e-05
-0.00031984 -0.00015947 3.6673e-05 0.0006866
0.0049147 0.0034645 -0.20038 0.23098 0.0031798 -0.0047191 -5.995e-05 0.00011877
-0.00020124 -9.1603e-05 0.00028504 0.00036156
0.0028242 -0.0029136 0.0028644 -0.0046779 -0.25215 -0.14795 0.0003129 0.00018948
0.00015092 0.00074789 0.00055911 0.0014732
0.00074445 4.0408e-05 -1.4251e-05 7.2785e-05 0.00039959 0.00015554 -0.15957 0.083328
0.0036984 0.0026557 0.0014806 -0.0013473
-0.000143 -0.00018353 -0.00015333 6.7014e-05 -0.00015823 0.00057529 0.0035482 0.0026164
-0.32038 -0.073356 0.0027892 0.0023973
2.8607e-05 0.00041445 0.0002869 0.00035394 3.8792e-05 0.0013815 0.001684 -0.0013487
0.0029556 0.002602 -0.35379 -0.061767
5300000000 -0.29491 -0.083144 0.0058615 0.002078 0.001914 -0.0032578 0.00011293 -0.000397
0.00024821 0.00076056 0.00017703 0.00033273
0.0058505 0.0020515 -0.19299 0.23575 0.0021013 -0.0053608 -0.0001083 0.00021608
-7.2423e-05 0.00037155 0.00030597 0.00010946
0.0017827 -0.0033064 0.0021768 -0.0051727 -0.26915 -0.12216 0.00037247 -0.00026076
0.00037178 0.00017974 0.00077856 0.00065646
7.9567e-05 -0.00039447 -0.00016982 0.00021596 0.00029381 -0.00028155 -0.15185 0.092663
0.0054211 0.0019758 0.0014967 -0.0013812
0.00022959 0.00069676 -0.00013079 0.00041086 0.00028126 0.00049262 0.0054057 0.0019792
-0.33262 -0.045035 0.003159 0.0030542
0.00011928 0.00024768 0.00022273 0.00021886 0.00071378 0.0010439 0.0014484 -0.0015788
0.0033453 0.0029023 -0.34933 -0.026054
5360000000 -0.29581 -0.046408 0.0060312 0.00094414 0.00046531 -0.0037137 0.00041346 -8.679e-06
9.0603e-06 0.0004308 0.00055274 -8.3347e-05
0.0058927 0.00089138 -0.15641 0.25737 0.00083645 -0.005414 6.4134e-05 0.00023901
-2.5359e-05 1.0181e-05 0.00039867 -4.7026e-05
0.00050263 -0.0038847 0.0011165 -0.0056645 -0.26855 -0.094848 0.00041655 0.00031037
0.00018842 4.1789e-05 0.00033447 0.00018942
0.00037245 4.9478e-05 8.8724e-05 0.00019979 0.00040016 0.00037111 -0.1504 0.11066
0.0058426 -0.00025041 0.00079183 -0.0020933
-5.6191e-05 0.0003564 -2.1784e-05 1.7741e-05 0.00011195 0.00015797 0.005839 -0.00043765
-0.32874 -0.0061972 0.0046227 0.0026364
0.00057187 5.5197e-05 0.00046983 -0.00010134 0.00068477 0.00029508 0.00067451 -0.0020058
0.0045116 0.0026567 -0.34776 0.0019364
5420000000 -0.29916 -0.023096 0.0061366 -0.00099971 -0.0006932 -0.0037772 -0.0001247 -0.00016992
0.0008051 0.00049447 0.00030067 -0.00032205
0.006125 -0.00095636 -0.13769 0.28464 1.2571e-05 -0.0054969 7.2067e-05 0.0001889
9.6113e-05 1.2444e-05 0.00038528 -0.00012229
-0.00073792 -0.0036301 -0.00019643 -0.0057415 -0.28557 -0.062394 -0.00023295 -0.00047597
0.00052592 6.4968e-05 0.0010983 0.00017382
-6.4742e-05 -9.6633e-05 9.8999e-05 0.00018814 -0.0001438 -0.00053204 -0.13904 0.12546
0.0051025 -0.0019824 0.00010202 -0.0017359
0.00091355 0.00057664 0.00010163 2.3291e-05 0.00084165 6.8265e-07 0.0050206 -0.0020203
-0.33277 0.022827 0.0051484 0.00079813
0.00037366 -0.00030748 0.00025936 -0.00012498 0.0010865 -0.00013377 0.00012719 -0.001609
0.0053515 0.00078568 -0.34144 0.043983
5480000000 -0.29167 0.013333 0.0050028 -0.001936 -0.0019015 -0.0028635 0.00043405 7.5008e-06
0.00095857 -0.00018859 -7.3407e-05 -0.00014955
0.0050808 -0.0019199 -0.12402 0.2931 -0.0015917 -0.0057303 3.1976e-05 0.000218
5.1923e-05 -4.8917e-05 0.00031086 -0.00027167
-0.0018565 -0.0028576 -0.0019282 -0.0056054 -0.28978 -0.040632 -0.00019073 0.00025845
0.00045961 -0.00022511 0.0010721 -6.0034e-05
0.00034513 -3.0389e-05 3.3478e-05 0.00015964 -0.00017676 6.6513e-05 -0.13284 0.13627
0.0040905 -0.0033746 -0.0001446 -0.0019255
0.00086804 -0.00036163 0.00012195 -0.00012223 0.00046591 -0.00046858 0.0041872 -0.0034343
-0.32244 0.051478 0.0048186 0.00021351
-0.00029773 -0.00012936 0.00021216 -0.00025606 0.00058135 -2.137e-05 -0.00013551 -0.0019506
0.0045961 0.00014574 -0.33246 0.065272
5540000000 -0.28911 0.038438 0.0041308 -0.0025098 -0.0026241 -0.0019843 0.00037991 -0.00033163
0.00020707 -0.0002339 -0.00048589 0.00012036
0.0041499 -0.0025713 -0.083714 0.31094 -0.002531 -0.004882 0.00044902 9.2284e-05
3.5993e-05 -0.00018138 -0.00020027 -0.00043444
-0.0025752 -0.0020324 -0.0024882 -0.0047669 -0.29011 -0.019063 0.00027343 -0.00016724
0.00042801 -7.3339e-05 0.00026954 -0.00071754
0.00034892 -0.00034796 0.0003767 0.00010875 0.00022835 -0.00012412 -0.12164 0.15796
0.0026374 -0.004 -0.00095501 -0.0017738
0.0002369 -0.00029718 -6.8553e-05 -0.00014519 5.784e-05 -3.0261e-05 0.0026444 -0.0039371
-0.30878 0.086308 0.0047058 -0.00077183
-0.00044208 0.00014867 -0.00019036 -0.0003769 0.00031955 -0.00018022 -0.0010238 -0.0017893
0.0047158 -0.0010435 -0.32565 0.10752
5600000000 -0.27849 0.066954 0.0034765 -0.0035273 -0.0022626 -0.0015489 0.00036244 -0.00039756
0.00030394 -0.0002447 0.00029825 0.00061381
0.003373 -0.0035034 -0.080885 0.32551 -0.0034808 -0.004741 6.4162e-05 -0.00021127
-0.00011453 -2.8191e-05 -0.00022878 -0.00011502
-0.0024554 -0.0016812 -0.0034429 -0.0047137 -0.2886 0.013545 -3.4823e-05 8.8243e-05
0.00047628 -0.00051085 1.2353e-05 -0.0003966
0.00034854 -0.00034439 9.971e-05 -0.00016937 -3.2756e-05 0.0001505 -0.11379 0.15741
0.0017397 -0.0038046 -0.0010895 -0.0011419
0.00030275 -0.00016353 -0.00016914 2.0708e-05 0.00033259 -0.00023604 0.0017516 -0.0039067
-0.29982 0.11665 0.0045485 -0.0012603
0.00044043 0.00065423 -0.00029441 -0.00021954 0.00057578 -0.00019429 -0.00097411 -0.0010496
0.0044497 -0.00097886 -0.30367 0.12175
5660000000 -0.26778 0.088746 0.0031169 -0.0035188 -0.0032192 -0.00068147 -0.00033962 -0.00078997
-8.8948e-05 -0.00055735 0.00044836 -0.00021074
0.0031305 -0.0034444 -0.040328 0.31734 -0.0044782 -0.0031488 -3.5791e-06 -0.00013362
0.00010677 1.441e-05 -4.6951e-05 -8.7637e-06
-0.0034143 -0.00051885 -0.0046247 -0.003298 -0.29019 0.036283 -0.00012914 0.00012304
-0.00048478 -0.00042421 0.00012491 -0.00063323
-0.00035553 -0.00073777 7.9733e-06 -0.0001631 -6.7472e-05 0.00020827 -0.09905 0.17766
0.0007491 -0.0041553 -0.0014143 -0.00090365
4.4818e-05 -0.00060552 0.00018246 0.00017523 -0.00021894 -0.0003555 0.00066803 -0.0040818
-0.28588 0.1442 0.0043538 -0.0021766
0.00058072 -0.000324 -2.3032e-05 -7.1159e-05 0.00035079 -0.0011139 -0.0013829 -0.00090873
0.0046933 -0.0021527 -0.29578 0.15739
5720000000 -0.25345 0.1115 0.0028171 -0.0040138 -0.0030692 0.00063047 -0.00049382 -0.00028191
-0.00036643 -0.00030404 9.9128e-05 -0.0007469
0.0027916 -0.0040675 -0.012216 0.34376 -0.0056416 -0.0027524 3.3e-05 -7.2892e-05
-0.00027144 1.1834e-05 -0.00024493 -3.3857e-05
-0.0028786 0.00084011 -0.0057691 -0.0024498 -0.28736 0.067136 0.00015751 -7.576e-05
0.00016826 0.00029873 0.00037955 -0.00010434
-0.0004856 -0.0002866 3.8915e-05 -5.5263e-05 0.00011394 -1.0023e-05 -0.083097 0.17981
-0.0001638 -0.0035333 -0.0016684 -0.00028719
-0.00039996 -0.00022672 -0.00017251 -4.8365e-05 0.0002464 0.00025693 -0.00021897 -0.0035994
-0.27522 0.1711 0.0041974 -0.0038116
-9.8944e-05 -0.00057329 -0.00026752 0.00015551 0.0001132 -0.00036584 -0.0016468 -0.00040166
0.0040782 -0.003607 -0.26596 0.17603
5780000000 -0.23747 0.12866 0.001676 -0.0047303 -0.002309 0.0012705 -0.0007882 9.3771e-05
-0.00041355 -0.00031832 -0.00029478 -0.00023731
0.0016665 -0.0047037 0.00094974 0.33878 -0.0058769 -0.00052503 -4.893e-05 -0.00018461
-0.00011129 -7.3818e-05 -0.00033821 -0.00014008
-0.0023507 0.0011927 -0.0057441 -0.00039846 -0.28439 0.084543 -0.00011622 -0.0001213
0.00011269 -0.00011425 -2.0674e-05 -0.00078516
-0.00077482 0.00015211 -6.8378e-05 -0.00016781 -0.00010563 -0.00017774 -0.074218 0.19558
-0.00021771 -0.0030517 -0.0011952 3.1611e-05
-0.00045171 -0.00027964 -0.00014947 -4.705e-05 3.1482e-05 -0.00015741 -0.00026019 -0.002955
-0.26552 0.19223 0.0027104 -0.0033577
-0.0002212 -0.00011804 -0.00026707 -0.00016473 -0.00055655 -0.00069885 -0.0014234 -2.8204e-05
0.0028929 -0.0036262 -0.25745 0.19846
5840000000 -0.22463 0.15026 0.00035586 -0.0053668 -0.0020253 0.0011537 -0.00017891 0.00033373
-0.00037692 0.00022641 -0.00048727 -0.00034918
0.00040985 -0.0053732 0.036097 0.34266 -0.0056637 0.00048974 -0.00018378 2.1032e-05
0.00019116 1.6456e-05 -0.00013199 0.00023228
-0.0020746 0.0012243 -0.0056961 0.00049769 -0.27794 0.10889 -0.00030467 0.00021696
-0.00014072 -0.00070297 -0.00086916 -0.00053995
-0.00011145 0.00030453 -0.00020229 2.6416e-05 -0.00022184 7.1518e-05 -0.051879 0.19898
-0.00065043 -0.0034432 -0.0011981 0.00011279
-0.00032772 0.00039154 0.00011862 0.00012525 -0.00014484 -0.00071521 -0.00065723 -0.0034952
-0.24838 0.20207 0.002799 -0.0038209
-0.00040448 -0.00015561 -0.0001207 0.00036243 -0.00062468 -0.00042715 -0.0011835 0.00030415
0.0025426 -0.0038095 -0.2211 0.22294
5900000000 -0.21048 0.16279 -0.0016681 -0.0054683 -0.0023652 0.0023111 -0.00011332 -4.9119e-05
0.00025338 -6.0509e-05 -3.5167e-05 0.00028341
-0.0016579 -0.0055002 0.056589 0.34326 -0.0051253 0.0018179 4.3108e-05 -4.0398e-05
1.3689e-05 -0.00015516 -7.5484e-06 -6.7906e-05
-0.0022895 0.0023675 -0.0052167 0.0019122 -0.26222 0.1245 -4.9613e-05 -0.00011149
-0.00051919 -0.0004298 -0.00093365 -0.00026481
-0.00015816 -9.8484e-06 1.6666e-05 -5.7751e-05 -9.5225e-05 -4.1025e-05 -0.044332 0.20936
-0.00084505 -0.0034395 -0.001236 0.0002432
0.00030924 -0.0002039 0.00014464 -0.0002496 -0.00059012 -0.00040738 -0.0009431 -0.0033926
-0.22306 0.21811 0.0021888 -0.0050125
0.00019744 0.0001975 -1.7567e-05 -4.5132e-05 -0.00092939 -0.00028334 -0.0011789 0.00020615
0.0018805 -0.0050183 -0.2071 0.23282
5960000000 -0.19126 0.17548 -0.0028651 -0.004083 -0.00076831 0.0027418 -0.00018613 0.00028289
-0.0002428 -1.7207e-05 -0.0001045 -1.759e-05
-0.0028413 -0.0040624 0.082878 0.34234 -0.0041859 0.0023154 -0.00021165 2.4981e-05
2.3746e-05 6.9413e-05 0.00012462 0.00010475
-0.00060068 0.0026565 -0.0040161 0.0024092 -0.2486 0.15032 -9.9651e-06 -0.00025356
-0.00027452 0.00020973 -0.00032301 -0.00015353
-0.00016283 0.00023058 -0.00020037 2.3512e-05 -9.2468e-06 -7.1729e-05 -0.026153 0.21768
-0.0018499 -0.0032378 -0.0010611 0.0010102
-0.00026392 6.4312e-05 -2.001e-05 -7.2289e-06 -0.00037241 0.00013433 -0.0017821 -0.0032457
-0.20285 0.2329 0.00049106 -0.0052817
-0.00010453 -1.3145e-05 0.00014202 -2.9968e-06 -0.00046642 -9.6635e-05 -0.00097052 0.00093957
0.00042667 -0.0051044 -0.17879 0.25941
6020000000 -0.17344 0.19162 -0.0037773 -0.0031813 -0.00019285 0.0030173 -2.4217e-06 0.00051039
-0.0001772 0.0002249 -4.575e-05 0.00025386
-0.0037953 -0.0031821 0.1105 0.33497 -0.0045461 0.0030492 -4.1562e-05 0.00014835
-0.00016235 3.8496e-05 -0.00025736 0.00019957
-0.00021246 0.0029044 -0.0047123 0.003037 -0.22884 0.16366 -0.00036019 0.00029348
-0.00059761 8.0794e-05 -0.00057293 0.00044224
-1.652e-05 0.00055104 -2.574e-05 0.00010496 -0.00023664 0.00019481 -0.019509 0.21386
-0.0025796 -0.0033155 -0.00061376 0.0008262
-0.00037079 0.00033231 -0.0002294 0.0001514 -0.00072059 0.00010741 -0.0026171 -0.0032177
-0.17431 0.2472 -0.00025318 -0.0048907
-0.00020739 0.00033041 -0.00027707 0.00022175 -0.00052765 0.00075345 -0.00065858 0.00074855
-0.00019199 -0.0049332 -0.15288 0.25961
6080000000 -0.15332 0.20003 -0.0041065 -0.00095592 0.0011983 0.0028521 0.00010205 2.8475e-05
1.9884e-05 8.9763e-05 0.00027595 0.00014941
-0.0040521 -0.00097579 0.13251 0.33577 -0.003193 0.0045256 -4.3858e-05 -5.3964e-05
-8.5916e-05 0.00016136 0.00017484 0.00045393
0.0011493 0.0028665 -0.0030575 0.004576 -0.21079 0.18901 0.0002858 0.00017306
-0.00038044 0.00053644 -0.00028917 0.00030333
0.00011059 2.5461e-05 -1.2968e-05 -6.1251e-06 0.00019089 8.9747e-05 -0.002457 0.22172
-0.0038123 -0.0023565 -0.00099642 0.00097219
0.00011942 0.00020216 8.7539e-05 0.0001499 -0.00022693 0.00073219 -0.0037358 -0.002407
-0.14491 0.26468 -0.0010832 -0.0053608
0.00024686 0.00018315 0.00017081 0.00038604 -3.8212e-05 0.00026706 -0.00083261 0.0011019
-0.0010573 -0.0052595 -0.13034 0.28101
6140000000 -0.13742 0.21406 -0.003497 -0.00076189 0.0014342 0.0023332 0.00010384 8.0421e-06
1.7486e-05 -2.5851e-05 0.00031177 -0.0002738
-0.0034735 -0.00073915 0.15825 0.31801 -0.00233 0.0051773 1.8946e-05 4.4523e-05
0.00035627 2.8427e-05 0.00036472 0.00015323
0.0016277 0.00228 -0.0022741 0.0053023 -0.18774 0.20881 0.00042647 -3.0844e-05
-1.5377e-05 0.00055422 -0.00011464 0.00071755
8.7009e-05 3.3108e-06 1.5507e-05 1.9718e-05 0.00036278 -2.5684e-06 0.0097358 0.21339
-0.0045391 -0.0014345 -0.00042702 0.0013925
9.135e-05 -0.00011192 0.00044003 3.8095e-05 0.00010737 0.00067247 -0.0046152 -0.0014081
-0.12587 0.28539 -0.0027568 -0.0042942
0.00053512 -0.00029413 0.00036232 0.00013395 0.00022473 0.00062 -0.00038943 0.0013718
-0.0028089 -0.0042587 -0.092021 0.27998
6200000000 -0.12112 0.2197 -0.0029583 -0.00026248 0.0021473 0.0012449 4.8417e-05 0.00036339
-0.00016955 0.00017523 -5.6054e-06 -0.0003755
-0.0029581 -0.00026913 0.18703 0.317 -0.0010253 0.0052297 4.5851e-05 0.00021988
0.00021836 3.027e-05 0.00015863 1.9222e-05
0.0021228 0.0013418 -0.00080873 0.0053069 -0.16886 0.22359 0.0001543 -0.0004472
0.00060048 0.00033584 0.00024729 0.00050365
0.00010391 0.00029581 5.9504e-05 0.00023282 0.00010982 -0.0003837 0.023721 0.22202
-0.0045406 -4.6293e-05 0.0001078 0.0013381
-0.00018083 0.00019168 4.1755e-05 -4.8909e-05 0.00060037 -0.00013472 -0.0045303 -5.0573e-05
-0.11262 0.29298 -0.0034809 -0.0038994
-7.4701e-05 -0.0003452 0.00010035 5.317e-05 0.00026552 9.1905e-05 0.00011554 0.0012944
-0.0033143 -0.0036433 -0.078457 0.29023
6260000000 -0.10695 0.23317 -0.0030625 0.00069295 0.0021097 0.00073635 0.00029821 -9.8064e-05
0.00011743 0.00024873 -0.00016321 -3.8545e-05
-0.0030629 0.00065804 0.20389 0.30183 -3.1903e-05 0.0053276 4.1325e-05 -8.3123e-05
-9.9738e-05 -9.9065e-05 0.00022103 8.4792e-05
0.0022443 0.00078251 1.6182e-05 0.0052873 -0.14742 0.24526 0.00014016 -6.5282e-05
0.00035347 2.9034e-05 0.00040324 0.00026319
0.00029507 -8.7038e-05 4.6637e-05 -9.6504e-05 0.00022724 -9.5032e-05 0.038886 0.21714
-0.0043771 0.001331 0.00062486 0.0012273
0.00012481 0.00029293 -7.761e-05 -3.7222e-05 0.00020028 -5.6733e-05 -0.0044657 0.0013067
-0.087408 0.2929 -0.0042682 -0.0027201
-0.00016344 -3.5872e-05 0.00015209 0.00017404 -4.3222e-05 0.00023392 0.00057806 0.0012451
-0.0041586 -0.0032563 -0.033903 0.29057
6320000000 -0.091315 0.23672 -0.0026116 0.0013917 0.0022318 -0.00041221 1.9977e-05 0.00011961
-0.0004505 0.00037201 -0.00014711 0.00039843
-0.0026106 0.0013391 0.22996 0.29324 0.0017123 0.0055394 7.5822e-05 5.9874e-05
-0.00010072 -0.00022222 8.1579e-05 -4.5007e-05
0.0021897 -0.00040789 0.001881 0.0055629 -0.12883 0.25462 -0.00025176 -0.00026771
0.00047512 -0.00015189 0.00029239 -2.0136e-05
5.7066e-05 0.00013997 8.1255e-05 7.1724e-05 -0.00030033 -0.00019833 0.037978 0.21883
-0.0039307 0.0020831 0.00077193 0.00079406
-0.00039133 0.0004894 -7.1413e-05 -0.0001081 0.00021621 -3.7351e-05 -0.0037747 0.002145
-0.062948 0.30378 -0.0046578 -0.001324
-0.00017367 0.00042589 0.00014937 -8.3636e-05 0.00017294 0.00029819 0.00084208 0.00093295
-0.0051551 -0.0014703 -0.022877 0.29029
6380000000 -0.072443 0.24327 -0.0019606 0.0017671 0.0015942 -0.00052944 4.0563e-05 -3.1724e-05
0.00041989 0.00031411 0.00015275 0.00026048
-0.0019795 0.001803 0.24709 0.27415 0.0030789 0.0041415 -0.00013403 -6.0861e-05
-0.00027225 4.5205e-06 -0.0001154 -0.00016836
0.0016896 -0.00044094 0.0030001 0.0041605 -0.10084 0.2707 -0.00018948 0.00020955
0.0002003 -0.00026566 0.00030086 0.00019451
-9.7389e-06 -7.734e-05 -0.00014923 -7.5186e-05 -0.00014834 0.00016897 0.058887 0.20887
-0.0029678 0.0032306 0.00083083 0.00056492
0.00025446 0.00020479 -0.00018021 -0.00011919 0.00049988 0.00013774 -0.0030404 0.0032729
-0.041505 0.29639 -0.0042948 -0.00027194
4.6679e-05 8.8446e-05 -0.00017429 -0.00017739 0.00044789 0.00063496 0.00087831 0.00058439
-0.0045367 -3.8206e-05 0.017497 0.29203
6440000000 -0.050372 0.25505 -0.00093969 0.0024132 0.0018624 -0.00069598 0.00039148 -0.00014317
0.00030245 -0.00039673 -2.99e-05 -0.00013616
-0.00097692 0.0023847 0.26715 0.26078 0.0032369 0.0030143 0.00010761 -5.0747e-05
-0.00013417 3.8512e-05 -0.00011563 -0.00024537
0.0018417 -0.00091756 0.0033856 0.002861 -0.084395 0.28596 -0.00018603 0.00028249
-0.0005936 7.5788e-05 0.00057774 -0.00045455
0.00039521 -8.8971e-05 0.00012718 -4.2706e-05 -0.00021864 0.00026125 0.060636 0.20552
-0.0019652 0.003874 0.00077929 0.00071943
0.00017897 -0.00046023 -0.0002024 3.5406e-05 -0.00031906 -0.00018445 -0.0018528 0.0040206
-0.00023219 0.30208 -0.0044246 0.00094534
-0.00022941 -0.00028573 -0.00016632 -0.00029486 0.0008875 -0.00043551 0.00075073 0.00073764
-0.0042646 0.0012691 0.028367 0.27662
6500000000 -0.031496 0.25537 -0.00016311 0.0020286 0.0015007 -0.00095867 0.00023986 -7.1559e-05
2.087e-05 0.00012563 -9.5332e-05 0.00026131
-0.00018225 0.002005 0.293 0.23447 0.0037729 0.0024237 0.00011472 6.2983e-05
0.00014433 8.9458e-05 0.00018211 -0.00015973
0.0013798 -0.00094047 0.0037665 0.0023904 -0.072175 0.2833 -2.0601e-05 -1.7777e-05
0.00023725 -2.7706e-05 -8.0458e-05 -0.00036567
0.00016649 -8.7878e-05 0.00014325 3.4605e-05 -7.9717e-06 2.3331e-05 0.085041 0.20053
-0.00025037 0.0039805 0.001168 0.00045909
3.0601e-05 0.00011657 0.00019727 0.00016479 4.6907e-06 -0.00034246 -0.00025832 0.0039124
0.021829 0.30582 -0.0035035 0.0021665
8.5939e-06 0.00029782 0.00027355 -6.7991e-05 5.345e-05 -0.0006228 0.0010911 0.00033736
-0.0031844 0.0020352 0.065673 0.27933
