# Supplementary material for: Early Detection of Alzheimer’s Disease via Machine Learning-Based Microwave Sensing: An Experimental Validation
Source: Sensors (Basel). 2025 Apr 25;25(9):2718. doi: 10.3390/s25092718 (PMC12074295; doi:10.3390/s25092718)
Supplement: Supplementary file 1 [file sensors-25-02718-s001.zip › measurements_paper_sensors/26 febbraio - PART1/set5/CSF_10_m10.s6p]

!Keysight Technologies,M9804A,MY58100912,A.14.10.03
!Date: Thursday, April 27, 2023 10:28:33
!Correction: S11(C  6-Port  ) 
!S12(C  6-Port  ) 
!S13(C  6-Port  ) 
!S14(C  6-Port  ) 
!S15(C  6-Port  ) 
!S16(C  6-Port  ) 
!S21(C  6-Port  ) 
!S22(C  6-Port  ) 
!S23(C  6-Port  ) 
!S24(C  6-Port  ) 
!S25(C  6-Port  ) 
!S26(C  6-Port  ) 
!S31(C  6-Port  ) 
!S32(C  6-Port  ) 
!S33(C  6-Port  ) 
!S34(C  6-Port  ) 
!S35(C  6-Port  ) 
!S36(C  6-Port  ) 
!S41(C  6-Port  ) 
!S42(C  6-Port  ) 
!S43(C  6-Port  ) 
!S44(C  6-Port  ) 
!S45(C  6-Port  ) 
!S46(C  6-Port  ) 
!S51(C  6-Port  ) 
!S52(C  6-Port  ) 
!S53(C  6-Port  ) 
!S54(C  6-Port  ) 
!S55(C  6-Port  ) 
!S56(C  6-Port  ) 
!S61(C  6-Port  ) 
!S62(C  6-Port  ) 
!S63(C  6-Port  ) 
!S64(C  6-Port  ) 
!S65(C  6-Port  ) 
!S66(C  6-Port  ) 
!S6P File: Measurement: :
# Hz S  RI   R 50
500000000 -0.32552 -0.062012 -0.0096375 -0.0015912 -0.0081365 0.011667 -0.0040705 0.012049
0.013328 0.0059453 -0.0049311 0.0083018
-0.0095632 -0.0012437 -0.40787 -0.073689 0.0084622 -0.011575 0.00094889 0.011732
0.0088929 0.0034415 0.00015554 0.013805
-0.0083593 0.011819 0.0082323 -0.0116 -0.25447 0.19138 0.0067698 0.0031547
-0.0017774 0.0083802 0.00080848 0.012615
-0.0046914 0.01123 0.0010848 0.011732 0.0066351 0.0026336 -0.32429 0.042254
-0.02018 -0.0053732 0.017244 0.026641
0.014093 0.0062645 0.0088528 0.003606 -0.0022533 0.0085759 -0.019962 -0.0053604
-0.21184 -0.2414 -0.028818 0.0041432
-0.0050466 0.0075432 0.00037508 0.013602 0.00082439 0.011791 0.017128 0.02667
-0.028945 0.0041385 -0.25927 -0.14422
560000000 -0.31418 0.10535 -0.020995 -0.067952 0.00033035 0.013732 0.0062046 0.011007
0.011073 0.0051035 0.010559 0.0093424
-0.021358 -0.066375 -0.37051 0.09079 -0.0411 -0.039702 0.013746 0.003553
-0.012302 -0.0070124 0.0051721 -0.00067457
-1.2884e-05 0.01301 -0.041073 -0.03982 -0.18019 0.24053 -0.00066692 -0.0054324
0.018156 0.0065053 0.0076877 -0.0058329
0.0057943 0.01032 0.013131 0.0037886 -0.00029272 -0.0051834 -0.30226 0.13218
0.0068553 -0.022805 0.0060674 -0.020934
0.01205 0.0040172 -0.012111 -0.0064405 0.018264 0.0062701 0.0069571 -0.022649
-0.3004 -0.058121 0.012507 -0.052999
0.011774 0.0093455 0.0043909 -0.00067565 0.0075299 -0.0058399 0.0061703 -0.020955
0.012701 -0.053066 -0.32717 0.0057969
620000000 -0.27391 0.082243 -0.023304 0.0085388 0.0027968 0.0091167 0.008331 -0.0045
0.012462 -0.0012146 0.00059939 -0.0015085
-0.023323 0.0086132 -0.39845 0.035967 -0.019735 1.3256e-05 -0.0015886 -0.0019448
0.012288 -0.0053888 0.00069046 -0.0028956
0.0029474 0.0090974 -0.019686 0.00011057 -0.1546 0.24986 -0.0015381 -0.0056123
-0.0036826 -0.0022667 0.008438 -0.0032038
0.008236 -0.0045151 -0.0018836 -0.0019407 -0.0015221 -0.0053119 -0.2615 0.14104
-0.038465 -0.021192 0.011411 0.028532
0.011322 -0.00060481 0.01256 -0.0055501 -0.0041956 -0.0024803 -0.0393 -0.021052
-0.21336 -0.097126 -0.043142 0.0118
0.0010177 -0.0012192 0.00067517 -0.0030219 0.0085191 -0.0032008 0.011935 0.028597
-0.042723 0.011539 -0.24429 -0.032478
680000000 -0.23944 0.17408 -0.026518 -0.015337 0.0046256 0.0054873 0.0013317 -0.0071213
-0.0015971 -0.011667 0.0062887 -0.0063585
-0.026482 -0.015273 -0.38943 0.13708 -0.032974 -0.0020169 -0.0019549 -0.00017546
-0.0016634 -0.0096011 -0.00071797 -0.0020603
0.0045613 0.0055679 -0.033073 -0.0019255 -0.10789 0.273 -0.00090691 0.00034018
-0.0016137 0.00090586 -0.0030542 -0.0093121
0.00098738 -0.0071537 -0.001874 -0.00024096 -0.00078493 0.00016007 -0.21794 0.19286
-0.023223 -0.0083616 -0.0094098 -0.012002
-0.0018478 -0.01223 -0.0017156 -0.0095736 -0.0015692 0.00073463 -0.023455 -0.0084001
-0.28144 0.0051292 -0.005106 -0.0070909
0.0053465 -0.0065885 -0.0012157 -0.0020403 -0.0030739 -0.0091563 -0.0094212 -0.011747
-0.0050951 -0.0070295 -0.26011 0.07115
740000000 -0.19445 0.16731 -0.041604 0.026127 0.013443 -0.0034585 -0.00017502 -0.0037709
-0.0035808 -0.0019207 -0.0071495 0.0035223
-0.04126 0.026296 -0.33622 0.15722 -0.037459 0.034618 0.00026766 -0.005506
-0.013572 0.0055801 -0.0010468 -0.0046873
0.013281 -0.0037349 -0.037331 0.034618 -0.075155 0.2745 -0.001932 0.0032031
-0.00066034 -0.0052087 -0.0024071 0.00087159
6.0994e-05 -0.0038241 0.00019582 -0.0056953 -0.0019362 0.0033938 -0.2019 0.20039
-0.043295 -0.010005 0.022785 0.016274
-0.0045196 -0.002353 -0.013673 0.0062043 -0.00088977 -0.0051283 -0.043629 -0.0099153
-0.17929 0.040836 -0.045166 -0.00088799
-0.0060667 0.0035828 -0.0013074 -0.0047868 -0.002424 0.00070383 0.022868 0.016067
-0.045026 -0.00097283 -0.24987 0.074725
800000000 -0.16642 0.21318 -0.023043 0.01596 0.0053744 -0.010225 -0.0045802 -0.0022751
-0.0036342 0.0016134 0.0039966 0.0004473
-0.023097 0.016007 -0.34512 0.22827 -0.0090283 0.034766 -0.0020087 0.0022788
2.4619e-05 0.0023244 0.00076636 0.0056803
0.0054573 -0.01018 -0.0088201 0.034824 -0.036542 0.30083 0.0012177 0.0010447
0.00012106 0.0032712 -0.0018489 0.00068021
-0.004588 -0.0025316 -0.0022237 0.00227 0.0011032 0.0010571 -0.17404 0.22793
-0.029651 0.01308 0.015106 -0.010064
-0.0037711 0.0018702 0.00035974 0.0024538 0.00028772 0.0034082 -0.029551 0.013151
-0.2356 0.063111 -0.019053 0.020867
0.0043668 0.00022681 0.00088584 0.0053047 -0.0019938 0.00042994 0.01498 -0.010017
-0.019175 0.020831 -0.24795 0.12807
860000000 -0.13249 0.23465 -0.01849 0.030813 -0.0031559 -0.010051 -0.00187 0.00084259
0.0042024 0.0049522 -0.0037086 -0.0029606
-0.018636 0.030647 -0.29799 0.27349 0.0077656 0.034712 0.00034429 0.0021127
0.0039906 0.0002371 0.0037127 -2.4868e-05
-0.0032075 -0.010178 0.007895 0.034766 0.012641 0.31132 -0.00046727 -0.00042238
0.0025999 -0.0018236 0.0017074 0.004367
-0.001825 0.00056643 0.00039498 0.0020571 -0.000439 -0.00045476 -0.13777 0.24025
-0.018869 0.01781 -0.0070505 -0.0092587
0.0044323 0.0051553 0.0041584 0.00028075 0.0025202 -0.0017893 -0.018821 0.017917
-0.18032 0.12575 -0.027698 0.01654
-0.00356 -0.003108 0.0039783 1.7631e-05 0.0019447 0.0044975 -0.0069035 -0.0095704
-0.027611 0.016305 -0.19879 0.17573
920000000 -0.1094 0.25873 0.0042941 0.039851 -0.0092689 -0.0042166 -0.0018202 0.0018819
0.00044633 0.0010804 0.0030291 -0.00088179
0.004304 0.039774 -0.27173 0.29568 0.028301 0.023142 0.0015767 0.0011128
0.0069337 4.1908e-05 0.0043627 -0.0028594
-0.0092571 -0.0041662 0.028393 0.023123 0.059287 0.31324 0.0016185 -4.7223e-05
0.00065763 -0.00038772 0.0010053 -0.001385
-0.0019605 0.0018224 0.0014392 0.0010917 0.0016257 -5.1456e-05 -0.11402 0.25731
-0.012867 0.03138 0.0040965 -0.0066325
0.00054603 0.0015787 0.0070461 7.5743e-05 0.00067145 -0.00039722 -0.012802 0.031381
-0.175 0.13116 -0.0034304 0.029236
0.0029977 -0.0011333 0.004095 -0.002723 0.00099405 -0.0012847 0.0041901 -0.0066629
-0.0033512 0.029293 -0.20878 0.18916
980000000 -0.063073 0.28131 0.016836 0.031136 -0.0093498 0.0047862 0.0020965 0.0036028
0.0040273 -0.0014882 -0.0036748 -0.0029181
0.016828 0.031185 -0.2196 0.33354 0.033497 0.0051824 0.0019527 -0.00035197
0.0018675 -0.0059753 -0.00056715 -0.0027289
-0.0093074 0.0048636 0.033532 0.0050692 0.10618 0.30824 0.00044487 -0.0011652
0.00020575 -0.0017507 0.0015396 -0.00034972
0.0020409 0.0036512 0.0018909 -0.00043987 0.00044167 -0.0011968 -0.075611 0.26959
0.0069706 0.031146 -0.009568 -0.0079402
0.0037567 -0.0014958 0.0017715 -0.0061726 0.00018375 -0.0017417 0.006846 0.031185
-0.14604 0.16801 0.0049088 0.021098
-0.0037672 -0.002839 -0.00064326 -0.0029887 0.001578 -0.00039437 -0.009712 -0.0079656
0.0048454 0.021154 -0.16778 0.23832
1040000000 -0.021653 0.29015 0.033585 0.02004 -0.00086567 0.0076644 0.0025817 0.0006918
0.00024939 -0.0034379 1.6893e-05 -0.0011093
0.03351 0.020101 -0.18422 0.34775 0.029933 -0.014602 0.0012641 -0.0017301
-0.0024131 -0.0022417 -0.0013987 -0.0029268
-0.00087003 0.0077115 0.029886 -0.014741 0.15321 0.29502 -0.00057843 -0.0013822
-0.0015658 -0.0010221 -0.00061678 -0.0012209
0.0025069 0.00061735 0.0012762 -0.0017777 -0.00061139 -0.0013794 -0.047459 0.27943
0.019153 0.020346 -0.0022309 0.0014815
0.00045271 -0.0037126 -0.0023938 -0.0023016 -0.0015515 -0.0010199 0.019187 0.02015
-0.11299 0.17693 0.013094 0.020671
0.00010662 -0.0015237 -0.0012709 -0.0027598 -0.00060063 -0.0012242 -0.0021957 0.0014757
0.013076 0.020625 -0.14686 0.25922
1100000000 0.023227 0.30095 0.037272 -0.0028768 0.0037479 0.0040986 0.0023112 -0.0011615
-0.0023322 -0.003175 -0.0045474 -1.1331e-05
0.037304 -0.0028814 -0.14094 0.36823 0.015418 -0.02797 -0.00025134 -0.0018125
-0.0033961 -0.00087076 -0.0038695 -0.00063848
0.0037874 0.004144 0.015338 -0.028041 0.19979 0.2756 -0.0017488 0.00037858
-0.0016665 0.00071342 -0.0011824 -0.00068132
0.0022925 -0.0012008 -0.00020149 -0.0018153 -0.0017561 0.00033584 -0.0069832 0.28493
0.025434 0.0067357 -0.0025904 0.00018783
-0.0023328 -0.0032712 -0.0034575 -0.00082466 -0.0017266 0.00071096 0.025451 0.0066582
-0.095982 0.19499 0.02005 0.010377
-0.0041917 -0.00017447 -0.0037547 -0.00050799 -0.0011359 -0.00067124 -0.0025862 0.00021643
0.019978 0.010339 -0.10215 0.29216
1160000000 0.074731 0.29803 0.025509 -0.020235 0.0036682 -0.00086923 -0.00031617 -0.0023645
-0.0042806 -0.00083337 -0.0011814 0.0039566
0.025466 -0.0203 -0.095813 0.37339 -0.0038315 -0.028881 -0.0015792 -0.0014888
-0.0026437 0.0024463 -0.0014571 0.0017799
0.0036301 -0.00086478 -0.003983 -0.028873 0.24396 0.24504 -0.00059921 0.0016615
-0.00043719 0.0017486 -0.0011738 0.00014575
-0.00025303 -0.0024293 -0.0015936 -0.0014702 -0.00056449 0.0016194 0.033362 0.28193
0.022642 -0.010058 -0.0035752 0.0051502
-0.004214 -0.00083938 -0.0025982 0.0024707 -0.00041923 0.0017378 0.022674 -0.010127
-0.059893 0.20726 0.019592 0.0012806
-0.0012733 0.0043021 -0.0015104 0.0019796 -0.0011732 0.00020673 -0.0035387 0.0051304
0.019723 0.0012215 -0.053695 0.2965
1220000000 0.11853 0.28861 0.012204 -0.030536 -0.0010925 -0.0017179 -0.00015667 -0.00095992
-0.0028237 0.0023111 0.0012179 0.0019759
0.012231 -0.030519 -0.051571 0.38756 -0.017005 -0.020986 -0.0024437 0.00061067
5.808e-05 0.0029202 -0.00081922 0.0019756
-0.0010801 -0.001719 -0.017132 -0.020954 0.28307 0.20612 0.00092919 0.0014477
0.00048945 0.0011188 0.00010385 0.00059845
-0.00013485 -0.00095265 -0.0024589 0.00057878 0.00092228 0.0014469 0.072942 0.27288
0.011695 -0.01751 0.0024279 0.0016215
-0.0027123 0.002369 6.5772e-05 0.0029532 0.00048578 0.001104 0.01164 -0.017496
-0.038039 0.21963 0.015708 -0.012559
0.0012991 0.0018996 -0.00075068 0.0019539 9.7743e-05 0.0005535 0.0024183 0.0016317
0.015695 -0.012512 -0.024909 0.31492
1280000000 0.16947 0.26944 -0.007003 -0.02967 -0.0019903 0.0014748 -0.00096662 -0.0018746
-0.00099905 0.0034644 0.0026556 0.0011152
-0.0069684 -0.029671 -0.0042605 0.37955 -0.023846 -0.0078296 -0.00063608 0.0014165
0.0015793 0.0017389 0.00072469 0.0019825
-0.0019615 0.0014914 -0.023918 -0.0077281 0.31425 0.16278 0.0014021 -0.0001652
0.0011027 0.00032326 0.00011464 0.00056178
-0.0010247 -0.0018201 -0.00061214 0.001461 0.0014219 -0.00016093 0.10972 0.25638
0.0016995 -0.019972 -5.5935e-05 -0.00013421
-0.0010335 0.0034493 0.001622 0.0017744 0.0011133 0.00034848 0.001671 -0.019945
-0.00061453 0.2265 0.0044745 -0.015623
0.0024809 0.0011558 0.00064967 0.0020934 9.7412e-05 0.00050065 -1.7542e-05 -0.00012811
0.0045283 -0.015588 0.023772 0.31902
1340000000 0.20728 0.23667 -0.017134 -0.020286 0.00016733 0.0040885 -0.0017321 -0.00061179
0.0015749 0.0028166 0.0017123 -0.0013821
-0.017099 -0.020264 0.03522 0.3717 -0.020778 0.0047736 -0.00012196 0.0018743
0.0017188 0.00084269 0.0012225 0.00078171
0.00018477 0.0040984 -0.020793 0.0049164 0.33702 0.1147 0.00072807 -0.00093326
0.00061247 -0.00052204 0.00020694 0.00028674
-0.0017321 -0.00066527 -0.00013483 0.0018317 0.00072117 -0.00093431 0.14233 0.23568
-0.0083773 -0.017188 0.0010446 0.00037249
0.0015661 0.0028585 0.0017576 0.00084544 0.00065877 -0.00048973 -0.0084417 -0.017227
0.029517 0.22401 -0.0026608 -0.014197
0.0017294 -0.0015769 0.0012008 0.0007363 0.00022615 0.00023354 0.0010006 0.00039702
-0.0027013 -0.014186 0.062105 0.31539
1400000000 0.24145 0.19979 -0.023908 -0.0088567 0.0045748 0.0030631 -0.0020273 0.00074567
0.0026261 0.00095662 0.00034744 -0.0013025
-0.023868 -0.0088694 0.073246 0.35933 -0.013865 0.012562 0.0011944 0.0012731
0.0011318 -0.00060153 0.0011612 0.00018563
0.0045736 0.0030236 -0.013875 0.012648 0.35041 0.060857 -7.9068e-05 -0.001313
0.00014603 -0.00023352 0.00044008 0.00023709
-0.0020082 0.00071988 0.0012061 0.0012798 -3.4726e-05 -0.0013038 0.17126 0.20702
-0.014822 -0.010327 -0.00094408 -0.0004773
0.0026649 0.00087607 0.0011584 -0.00058348 0.00012574 -0.00021939 -0.014843 -0.010224
0.063075 0.22312 -0.0094325 -0.0094437
0.00027414 -0.0012748 0.0011571 0.00018348 0.00042909 0.00030484 -0.00093491 -0.000505
-0.0094199 -0.0094761 0.10766 0.30683
1460000000 0.26528 0.1566 -0.021173 0.0040183 0.0049181 -0.0015925 -0.001505 0.0015906
0.0021758 -0.0004323 -0.00010094 -0.00079186
-0.021136 0.0039892 0.10775 0.3374 -0.0049099 0.014805 0.0015895 0.00024713
0.0010884 -0.0011604 0.0012522 -0.0005547
0.0049502 -0.0016316 -0.0048469 0.014841 0.35678 0.0057458 -0.0010018 -0.0010418
0.0003392 -0.00034517 0.00064324 -0.00033093
-0.0014369 0.001606 0.0015441 0.00028299 -0.0009997 -0.0010506 0.19794 0.17842
-0.015854 -0.0031539 -0.0010979 0.0019254
0.0021473 -0.00048845 0.0011178 -0.0011604 0.00034894 -0.0003218 -0.015831 -0.0031012
0.093305 0.21119 -0.012036 -0.0032317
-0.00017399 -0.00087857 0.0012117 -0.00055986 0.00067925 -0.00028079 -0.0010446 0.0019662
-0.011995 -0.003325 0.14134 0.2863
1520000000 0.27793 0.11546 -0.015785 0.0099669 0.0029875 -0.0037612 0.00010718 0.0025968
0.0022814 -0.0019097 -0.0010732 -9.0195e-05
-0.015755 0.0099444 0.14123 0.32363 0.0022643 0.012004 0.0016507 -0.00061012
0.00022095 -0.0010015 0.00030116 -0.0010412
0.0029621 -0.0037614 0.0023438 0.011998 0.34886 -0.051013 -0.00083839 -0.00035091
0.00059327 -0.00099198 0.00015162 -0.00016142
0.00012749 0.0026135 0.0016464 -0.00064581 -0.00082868 -0.00033662 0.22114 0.14035
-0.015228 0.002668 0.0013705 0.001994
0.002334 -0.0019121 0.00021277 -0.0010235 0.0005902 -0.00093169 -0.015246 0.0027406
0.1208 0.20042 -0.011646 0.001086
-0.0010599 -5.7397e-05 0.00031275 -0.0010725 0.00018081 -0.00019571 0.0013873 0.0019941
-0.011636 0.001125 0.17511 0.26798
1580000000 0.28836 0.070604 -0.0090065 0.013742 -0.0012153 -0.0043756 0.0013927 0.0018492
-0.0002895 -0.0022852 -0.00015502 0.00032902
-0.0090437 0.013719 0.16863 0.29949 0.0053078 0.0068296 0.00065464 -0.0015167
-0.00045665 -0.001178 -0.00026237 -0.00071178
-0.001178 -0.0044141 0.0053715 0.0067981 0.32813 -0.10785 -0.0014328 0.00028786
-0.00058625 -0.001306 0.00028689 -0.00056441
0.0014278 0.0018261 0.00062775 -0.0015093 -0.001411 0.00028702 0.23529 0.10171
-0.011393 0.0079133 0.0019302 0.00079371
-0.00035038 -0.0023286 -0.00045064 -0.0011904 -0.00059294 -0.0013009 -0.011337 0.0079231
0.14655 0.18572 -0.0095438 0.0075611
-0.00018235 0.00031272 -0.00030156 -0.00068994 0.00027947 -0.00054233 0.0019145 0.00080253
-0.0095371 0.007493 0.20872 0.24282
1640000000 0.29161 0.030112 -0.0018851 0.012887 -0.0028756 -0.0019532 0.0027147 0.0010955
-0.00062836 -0.0017609 -0.00038768 0.00047994
-0.0018806 0.012858 0.19841 0.27555 0.0052122 0.0021334 -0.00048776 -0.0018729
-0.0010031 -0.00055478 -0.00046077 -0.00061754
-0.0028535 -0.001937 0.0052252 0.0021083 0.29907 -0.15674 -0.00075099 0.0010939
-0.0011335 -0.0010948 -0.00014857 -0.0003477
0.0026943 0.0010892 -0.00051858 -0.0018709 -0.00078179 0.0011523 0.24817 0.052768
-0.0071265 0.0087772 0.0024819 -0.00049901
-0.00064014 -0.0017646 -0.0010187 -0.00055559 -0.0011309 -0.0010558 -0.007063 0.0087937
0.17 0.16496 -0.0044309 0.0095763
-0.00030065 0.00041673 -0.00051498 -0.00058185 -0.00015159 -0.00041832 0.0024761 -0.00052945
-0.0044275 0.0095839 0.23508 0.21269
1700000000 0.28564 -0.014571 0.001918 0.010025 -0.0031423 0.00057142 0.0030987 -0.0011775
-0.0021206 -0.00061893 0.00052488 0.00040706
0.0019152 0.010029 0.21674 0.2449 0.0025742 -0.00038777 -0.0014946 -0.00072093
-0.00083415 -0.00012934 -0.00069896 -0.0003305
-0.0031412 0.00061732 0.002574 -0.0003958 0.25524 -0.19558 3.6533e-05 0.0016252
-0.0021192 -0.00012266 -0.00030573 -0.00074711
0.0030892 -0.001193 -0.0014855 -0.00072391 6.2383e-05 0.0016308 0.24525 0.0033753
-0.0042416 0.0094106 0.0016885 -0.0019769
-0.0021307 -0.00061303 -0.00082874 -0.00010528 -0.002086 -7.6357e-05 -0.0042212 0.0094163
0.18938 0.14826 0.00046167 0.0096944
0.00051272 0.00039087 -0.00073706 -0.00035347 -0.00031478 -0.00072393 0.0017019 -0.0019691
0.00051193 0.009673 0.25285 0.17911
1760000000 0.27534 -0.062889 0.0044286 0.0066803 -0.0018406 0.0012183 0.0013186 -0.003403
-0.001281 0.00060225 0.00025398 -0.00054369
0.0044407 0.0066785 0.2435 0.20608 -2.396e-05 -0.0015847 -0.0012852 8.4718e-05
-0.0011194 0.00098045 -0.0005079 0.00037241
-0.0017866 0.0012328 -5.7711e-05 -0.0015975 0.20666 -0.2273 0.0011214 0.0013639
-0.0010297 0.0013817 -0.0012602 -0.00067236
0.0013469 -0.0034431 -0.0013207 6.0792e-05 0.0011029 0.0013901 0.23721 -0.048152
-0.0010497 0.0083529 -4.8205e-05 -0.0023273
-0.0012638 0.00059762 -0.0011352 0.00096784 -0.0010108 0.0014051 -0.0010348 0.0083613
0.20609 0.11662 0.0044244 0.0070631
0.00022983 -0.00053668 -0.00046748 0.00041383 -0.0012528 -0.00073056 -0.00011871 -0.0022749
0.004409 0.0070834 0.26684 0.14209
1820000000 0.2523 -0.10072 0.0047107 0.0029267 0.00034528 0.0020696 -0.00083764 -0.0030891
-0.0010211 0.00093541 -2.4383e-05 -9.3915e-05
0.0046916 0.0029643 0.25449 0.17672 -0.0019706 0.00015457 -0.0014266 0.001029
-2.6021e-05 0.0012254 -0.00054082 0.00031491
0.00029297 0.0021157 -0.0020114 0.00021837 0.15675 -0.24243 0.0019023 0.00070721
-0.00019135 0.0023726 -0.0016767 0.00010625
-0.00077268 -0.003117 -0.001398 0.0010409 0.0019314 0.00064417 0.20779 -0.095925
0.00046141 0.0071953 -0.0015513 -0.0018255
-0.00099045 0.00093903 1.344e-05 0.0012307 -0.00015837 0.0023986 0.00040557 0.007196
0.22633 0.090593 0.0053196 0.0031984
1.1446e-05 -0.0001755 -0.00055085 0.00032829 -0.0015763 9.9227e-05 -0.0015001 -0.0017971
0.0053106 0.0031791 0.27059 0.10684
1880000000 0.21835 -0.14118 0.0024727 0.00076158 -0.00027871 0.0020892 -0.0028063 -0.002434
-0.00015221 0.0016619 0.00037461 -0.00056615
0.0025127 0.00077422 0.2596 0.13097 -0.0038095 0.0029893 -0.00023233 0.0018141
0.00058763 0.0013406 0.00010045 0.00088202
-0.00021609 0.002141 -0.0038264 0.0030096 0.10516 -0.24975 0.0021062 -0.0013663
0.001611 0.0018925 -0.001064 0.0013388
-0.00287 -0.0023734 -0.00022383 0.0018171 0.0021113 -0.001322 0.16771 -0.13649
0.0012758 0.005117 -0.0022637 0.00029858
-0.00014643 0.0016382 0.00063191 0.0013542 0.0016384 0.0019134 0.0013158 0.0050882
0.23301 0.061995 0.0056558 0.0011977
0.00039077 -0.00051169 6.8022e-05 0.00090626 -0.0010631 0.0014017 -0.0022456 0.00019325
0.0056462 0.0012332 0.27154 0.073023
1940000000 0.18017 -0.16816 0.00049679 -0.0010576 0.0017179 0.0017881 -0.0039385 0.00024538
0.0011231 0.00075653 -0.00068145 -0.00074067
0.00047849 -0.0010611 0.26194 0.099685 -0.0016843 0.0058071 0.0010926 0.0013592
0.0019465 0.00032694 0.00083014 0.00021677
0.0017752 0.001727 -0.0016593 0.0057852 0.061748 -0.24213 0.00048286 -0.0025248
0.0021986 0.00030884 7.0149e-05 0.0016902
-0.003929 0.00028947 0.0010543 0.0013563 0.00045812 -0.0024542 0.11575 -0.16818
0.0006987 0.003713 -0.0014004 0.0011028
0.0011022 0.00076361 0.0019337 0.00028914 0.0021816 0.00033139 0.00078658 0.0037513
0.24007 0.025721 0.0041724 -0.0028469
-0.00075149 -0.00083048 0.00087001 0.00022352 4.6525e-05 0.0017712 -0.0013006 0.0010721
0.0042091 -0.0028467 0.26251 0.037177
2000000000 0.13416 -0.1837 -0.0031446 0.0008767 0.0029021 0.0011265 -0.0024514 0.0036743
0.00079602 0.00045869 -0.0008652 0.00054247
-0.0031699 0.00090319 0.24895 0.064158 -0.00024936 0.0077109 0.0016012 0.00027035
0.00111 -0.0013574 0.00039801 0.00017321
0.0028695 0.0011174 -0.00023473 0.0076953 0.020197 -0.22809 -0.0017887 -0.0014339
0.0019596 -0.0010503 0.0017182 0.0016065
-0.0024317 0.0037071 0.0016113 0.00024023 -0.0018363 -0.0014905 0.061648 -0.17877
-0.0010421 0.003254 -0.00020001 0.0022902
0.0008108 0.0003808 0.0011077 -0.0013849 0.0019943 -0.001104 -0.001014 0.003262
0.23837 -0.00683 0.00055184 -0.0037287
-0.00090039 0.00038879 0.00039104 0.00010231 0.001672 0.0015741 -0.00023327 0.0022057
0.00052797 -0.0037862 0.2494 0.0089956
2060000000 0.087171 -0.19185 -0.0040006 0.0028511 0.0028178 -0.00082924 0.00076069 0.0034055
0.0015953 -0.00051945 -0.00034619 0.0011517
-0.0039712 0.002864 0.23656 0.034928 0.0047325 0.0085791 0.0010177 -0.00074711
0.00040873 -0.0014964 0.00044538 -0.00021006
0.002717 -0.00081793 0.0047996 0.0086252 -0.012524 -0.20991 -0.0017355 0.0006422
0.00066354 -0.002201 0.0027813 0.00045059
0.00083429 0.0035297 0.0011052 -0.0007376 -0.0016483 0.000653 0.0097581 -0.17557
-0.0018717 0.0046258 0.00075337 0.0010146
0.0014945 -0.00043203 0.0004339 -0.0014592 0.00061792 -0.0022202 -0.0019423 0.0047328
0.22664 -0.044448 -0.001736 -0.0047346
-0.00030501 0.0012525 0.00040566 -0.00019486 0.0028163 0.00035969 0.00083165 0.0010099
-0.0016983 -0.0047069 0.23487 -0.016015
2120000000 0.041702 -0.1831 -0.0034323 0.0059668 0.0021911 -0.00275 0.0030726 0.002009
0.00067759 -0.0013761 0.00077487 0.0002943
-0.0034687 0.0059951 0.21606 0.010987 0.0070176 0.0044739 0.0010812 -0.0011616
-0.0013467 -0.0017767 -0.00013817 -0.00091674
0.0020626 -0.0028574 0.0069468 0.0044409 -0.041588 -0.19318 -0.00056581 0.0018467
-0.0015725 -0.0013652 0.00068508 -0.0021305
0.0030946 0.0019438 0.00109 -0.0011483 -0.00057453 0.0017742 -0.03983 -0.15933
-0.0020245 0.0062124 0.0018424 0.00092133
0.00072893 -0.0014899 -0.0013463 -0.001802 -0.001559 -0.0014158 -0.0020324 0.0061371
0.21306 -0.07876 -0.0055675 -0.0023961
0.00079953 0.00051112 -0.0001056 -0.0010103 0.00073884 -0.00205 0.0017555 0.00088572
-0.0056098 -0.0024306 0.21403 -0.031204
2180000000 0.0018069 -0.17081 -0.0021133 0.0092022 0.00040624 -0.0020309 0.0030168 -0.00050022
0.00033006 -0.0014463 0.001402 0.00016196
-0.002095 0.0092823 0.19698 -0.007937 0.0079249 0.0038165 -0.00091266 -0.0017753
-0.0019528 0.00082451 8.5043e-05 0.00042369
0.00037011 -0.0019577 0.007959 0.0036764 -0.062552 -0.16937 0.001352 0.0016354
-0.00072648 -0.00018297 0.00046303 -0.0019134
0.0029847 -0.00061991 -0.00084859 -0.0017029 0.0013993 0.0015446 -0.076217 -0.13327
-0.0006887 0.0092355 0.0020787 -0.00021571
0.0003875 -0.0015061 -0.0020108 0.000843 -0.00085718 -6.8116e-05 -0.00056751 0.0092455
0.18781 -0.10911 -0.0061203 0.0018346
0.0015671 2.8388e-05 -4.037e-05 0.0003892 0.0004082 -0.0018364 0.0021882 -0.00017346
-0.0060755 0.0018596 0.19773 -0.045749
2240000000 -0.027421 -0.1464 0.001932 0.010686 -0.00046005 -0.0026856 0.0015988 -0.0022844
-0.001994 -0.00069311 0.00069951 -0.0017573
0.0019559 0.010666 0.17699 -0.013581 0.0086437 0.00037614 -0.00097079 -0.0002023
-0.00046052 0.0010139 -0.00043407 -0.00054911
-0.00046251 -0.0027414 0.0086916 0.00032845 -0.080119 -0.14463 0.0018991 -0.0017081
-0.0011613 4.6766e-05 -0.0021098 -0.0016238
0.0016878 -0.0022272 -0.0009978 -0.00019433 0.0019593 -0.0017606 -0.11115 -0.10416
0.0014114 0.010859 0.0015718 -0.00021208
-0.001993 -0.00056862 -0.00038096 0.0010258 -0.0010926 7.0524e-05 0.0014546 0.01091
0.15963 -0.12686 -0.006054 0.0044326
0.00057735 -0.0017119 -0.00038499 -0.00059969 -0.0021921 -0.0015781 0.001645 -0.0001684
-0.006028 0.0043545 0.17432 -0.055872
2300000000 -0.054892 -0.11941 0.0070385 0.0088375 -0.0011369 -0.0018217 -0.00076535 -0.001391
-0.0013308 0.00047744 -0.0011593 -0.00060147
0.007013 0.0088729 0.15707 -0.023586 0.00889 -0.0018917 -0.00083728 0.00073231
-0.00017661 0.0014705 0.00013216 0.00060536
-0.0011303 -0.0018978 0.0089491 -0.0019837 -0.091848 -0.12061 -0.00023846 -0.0018468
0.00011499 0.0016952 -0.0018442 0.00070249
-0.0006784 -0.0015104 -0.00076414 0.00070871 -0.00029904 -0.0018386 -0.13172 -0.068452
0.0057593 0.010838 0.00021713 -0.0022841
-0.0013561 0.00066864 -0.00017586 0.0014758 4.7756e-05 0.0016655 0.0056388 0.01096
0.12548 -0.1479 -0.0037161 0.0072264
-0.0013523 -0.0006288 6.8646e-06 0.0006084 -0.0018319 0.0006181 0.00025643 -0.0022758
-0.003605 0.007438 0.15908 -0.05718
2360000000 -0.072678 -0.088634 0.00995 0.0084852 -0.0010925 -0.0016745 -0.0014927 -0.00084461
-0.00044687 0.0012062 -0.0016711 -0.00024984
0.0098764 0.0084314 0.147 -0.02395 0.008335 -0.0052317 -0.00044785 0.00097403
0.0018403 0.00032374 -0.00019808 -0.00024363
-0.0011173 -0.0016538 0.0083155 -0.0053316 -0.10211 -0.09928 -0.0027787 -0.00089786
0.00080214 1.3575e-05 -0.0010377 0.0017364
-0.0016114 -0.00084157 -0.0004024 0.00097624 -0.0026898 -0.00098469 -0.14885 -0.035709
0.010319 0.010474 0.0016815 -0.0021893
-0.00036602 0.0012123 0.0019061 0.00036407 0.00092657 3.2179e-05 0.010204 0.010265
0.097007 -0.14886 0.0006102 0.0088143
-0.0014042 -0.00022657 -0.00023435 -0.00017826 -0.0010231 0.0017468 0.001502 -0.0021728
0.00046898 0.0086511 0.13698 -0.060747
2420000000 -0.08064 -0.060272 0.01369 0.0032791 -0.0032689 -0.0011865 -0.00075117 0.00069004
0.0013053 0.0012656 -0.0014826 0.0015348
0.013697 0.0031911 0.12973 -0.024075 0.0046798 -0.0072974 0.0013814 0.00094185
0.00086458 -0.0013219 -0.00024626 -0.000233
-0.0032779 -0.0012383 0.0046698 -0.0073569 -0.11461 -0.078223 -0.0023428 0.0016277
-0.00033599 -0.00039348 0.00029402 0.00263
-0.00071386 0.0005667 0.0014945 0.00090834 -0.0022839 0.0015525 -0.15729 0.008131
0.013839 0.0078951 -0.00027181 -0.002726
0.0013738 0.0014531 0.00089382 -0.0013688 -0.00028324 -0.00026066 0.013988 0.0078959
0.062182 -0.14916 0.0014908 0.0091939
-0.0016188 0.0015134 -0.0002208 -0.00019503 0.00030108 0.0026609 -0.00018514 -0.0027336
0.0014976 0.0092335 0.11885 -0.055661
2480000000 -0.081505 -0.029489 0.013702 -0.0017917 -0.0016937 3.5648e-05 -0.00044179 0.0014431
0.0016708 -0.00047411 0.00023787 0.0014449
0.013608 -0.0017883 0.13093 -0.02549 0.0026438 -0.0091315 0.0010103 -0.00018267
-0.00047954 -0.001095 -7.7716e-05 -0.00024431
-0.0017336 -1.5647e-05 0.0025529 -0.0091399 -0.11793 -0.058975 -0.00035697 0.0034784
-0.00037295 -0.00062513 0.0018124 0.0010259
-0.0005397 0.0013887 0.0010842 -0.00015361 -0.00030982 0.0034931 -0.15857 0.045101
0.017861 0.0016505 -0.0016587 -0.0023863
0.0016911 -0.00068755 -0.00043615 -0.0010124 -0.00044727 -0.00058725 0.018037 0.0016267
0.032017 -0.14255 0.0046938 0.0073804
0.00039235 0.0015423 -0.00016249 -0.00023657 0.0017512 0.0010204 -0.0016609 -0.0023431
0.0046975 0.0073754 0.099731 -0.053025
2540000000 -0.086122 -0.0013788 0.011732 -0.0056905 -0.0023943 0.00091047 0.00044105 0.00067664
-0.0003018 -0.0018441 0.00091874 0.0015857
0.011797 -0.0056016 0.11715 -0.016241 -0.00149 -0.0081902 0.0003633 -0.0015156
-0.0016811 -0.00031601 -0.00039917 0.00029316
-0.0023474 0.0008421 -0.0015211 -0.0082526 -0.12454 -0.035187 0.002257 0.0022204
-0.00094499 -1.5002e-05 0.0016601 -0.00067438
0.0006158 0.00071031 0.00040221 -0.0015009 0.0022862 0.0022339 -0.15788 0.084675
0.017986 -0.0052494 -0.0023603 -0.0018871
-0.0003484 -0.0016801 -0.0016816 -0.00020302 -0.00094516 -4.3887e-05 0.017841 -0.0051676
0.0077591 -0.12768 0.0071519 0.0064917
0.0010258 0.0015614 -0.00043866 0.00029006 0.0016303 -0.00073244 -0.0023014 -0.0017463
0.0070632 0.0066088 0.084721 -0.038708
2600000000 -0.078573 0.023279 0.0088234 -0.0094208 -0.0012247 0.0025758 0.00082355 -0.00057704
-0.0012916 -0.00090021 0.0017421 0.00064612
0.0087956 -0.0094433 0.11227 -0.031798 -0.003715 -0.0060656 -0.00051913 -0.00061008
-0.00033212 0.0016069 -0.00024886 0.00065442
-0.001208 0.0026653 -0.0037524 -0.0060309 -0.12933 -0.010911 0.002804 -0.00019708
5.9851e-05 0.0016351 0.0013635 -0.001649
0.00095468 -0.00050092 -0.00048015 -0.00058205 0.0027938 -0.00023415 -0.14305 0.11747
0.014866 -0.01189 -0.0031266 0.00017622
-0.0012948 -0.00091914 -0.00039119 0.0016185 4.8846e-05 0.0016146 0.014837 -0.012184
-0.019514 -0.11248 0.008942 0.0057013
0.0017348 0.00052169 -0.00020064 0.00067301 0.0014626 -0.0015733 -0.0031575 0.00015307
0.0088624 0.0056183 0.076995 -0.024889
2660000000 -0.07324 0.049044 0.0050153 -0.011511 -3.9674e-05 0.00097284 -0.00026127 -0.00012189
-0.0025931 0.00045818 0.0013376 -0.00067359
0.0050552 -0.011483 0.11883 -0.027437 -0.0049908 -0.0044369 -0.0012246 -0.00024903
0.00013806 0.0018726 0.00055752 0.00075226
-3.5189e-05 0.0009867 -0.0049972 -0.0043602 -0.12967 0.0094494 0.0017979 -0.0017103
0.00035963 0.00065019 -0.00083888 -0.0017383
-0.00014999 -0.00024615 -0.0011205 -0.00024723 0.0017797 -0.0016725 -0.12414 0.1489
0.0085198 -0.015991 -0.0025236 0.00083562
-0.0025679 0.00068801 0.00014885 0.0019672 0.00038868 0.00057119 0.0085105 -0.015917
-0.037043 -0.09784 0.010396 0.0015818
0.001367 -0.00057997 0.00047906 0.00079475 -0.00085988 -0.0017186 -0.0024746 0.00095604
0.010432 0.0016132 0.071824 -0.0056614
2720000000 -0.061445 0.06798 0.00070571 -0.011937 -0.00033244 0.002873 -0.00029512 0.00014121
-0.0017738 0.002132 0.00053313 -0.0016311
0.00073635 -0.011869 0.10469 -0.029897 -0.0051807 -0.00092438 -0.0013922 0.00042674
0.0017783 0.00060358 0.0008174 -0.00014407
-0.00016752 0.0028034 -0.0052294 -0.00087564 -0.12373 0.039759 0.0005916 -0.0022653
0.00029403 0.00040305 -0.0015278 0.0004628
-0.00033795 0.00012781 -0.0014197 0.00039887 0.00056582 -0.002199 -0.091034 0.17935
0.0015866 -0.016893 -0.0016955 0.0024054
-0.0018386 0.00212 0.0016304 0.00055256 0.00037969 0.00041819 0.0016463 -0.01683
-0.051905 -0.072776 0.011964 -0.0011222
0.00053006 -0.0015201 0.00074342 -0.00020419 -0.0014722 0.00038269 -0.0017218 0.0023792
0.012036 -0.0010692 0.076124 0.014367
2780000000 -0.047419 0.086266 -0.0039826 -0.010773 -0.00020572 0.001148 0.00072554 -0.0001315
0.0012895 0.0024151 -0.00058184 -0.0019557
-0.0039556 -0.010792 0.10314 -0.042213 -0.0040834 0.00043241 -0.00012173 0.0015831
0.0018053 -0.00094921 0.00014771 -0.0003092
-0.00024201 0.0011885 -0.0040639 0.00043614 -0.12126 0.069295 -0.0018907 -0.0017732
0.00046745 -0.00039969 -0.00047405 0.00078532
0.00074818 -0.00013083 -0.00010749 0.0015503 -0.0018055 -0.001811 -0.062473 0.20106
-0.00527 -0.015511 -0.00070487 0.002182
0.0014658 0.0024918 0.0017842 -0.00097404 0.0004557 -0.00031353 -0.0054975 -0.015479
-0.06584 -0.046891 0.0099761 -0.0050258
-0.00077457 -0.0017844 0.00016713 -0.00033741 -0.00045257 0.00086603 -0.00080753 0.002211
0.0098969 -0.0048905 0.079306 0.032201
2840000000 -0.032264 0.10187 -0.0071503 -0.0077586 0.0014059 0.0019575 3.1239e-05 -0.00024115
0.0014586 0.00085886 -0.0016301 0.00030212
-0.007107 -0.0077719 0.10125 -0.03451 -0.0031951 0.0016292 0.00041588 0.00062601
-2.4074e-06 -0.0015136 -1.1976e-05 -3.9416e-05
0.0013889 0.0019851 -0.0031842 0.0016919 -0.11628 0.095965 -0.0013851 0.00046242
0.00050704 0.0001897 0.00096038 0.001082
-1.3972e-05 -0.00031082 0.00042748 0.0006755 -0.0012854 0.00043101 -0.026172 0.21772
-0.009404 -0.0107 0.0005118 0.0014006
0.001568 0.00079481 4.8296e-05 -0.0014755 0.00038999 0.00023145 -0.0094819 -0.010846
-0.071691 -0.02262 0.0083352 -0.0068521
-0.0016852 0.0003718 -7.11e-05 9.1712e-07 0.00087722 0.001105 0.00049348 0.0012188
0.0083344 -0.0070041 0.093034 0.047939
2900000000 -0.01764 0.12084 -0.0090391 -0.0036351 0.001611 9.382e-05 0.00042646 -0.00083524
0.0020755 -0.001133 -0.00078596 5.8563e-05
-0.0089809 -0.0036576 0.08348 -0.042656 -0.00082702 0.0025322 0.00086777 0.00032912
-0.00046425 -0.001467 -0.00036224 8.5022e-05
0.0015378 0.00010698 -0.00087601 0.0025588 -0.098024 0.12855 -0.00078677 -0.00018943
-0.00073466 -0.0013029 0.0018265 -0.00021661
0.00051677 -0.00086469 0.0008118 0.00021489 -0.0007654 -0.00018373 0.010912 0.22011
-0.012043 -0.0051616 0.0010579 0.0020148
0.0021689 -0.0011872 -0.00049427 -0.001348 -0.00073006 -0.0013266 -0.011925 -0.0052642
-0.072447 0.0086928 0.0064972 -0.0098561
-0.0006386 0.00015445 -0.00042481 6.9953e-05 0.0018698 -0.00043538 0.0010706 0.0020968
0.0065852 -0.0097186 0.10895 0.054135
2960000000 0.0026067 0.13214 -0.0088557 0.00012612 0.00033058 0.0015995 -0.00051833 -0.00087105
-0.00031008 -0.0016953 -0.00060635 0.00047749
-0.00889 7.2401e-05 0.092103 -0.04221 -0.00033455 0.0011456 0.00086919 6.557e-05
-0.0011152 -0.00071588 0.00044481 0.00050602
0.00028928 0.0016313 -0.0003314 0.0011964 -0.0809 0.1598 -0.00059506 0.00037892
-0.00032161 0.00083283 -0.00025579 -0.002381
-0.00060183 -0.00088234 0.00094628 2.5689e-05 -0.00055549 0.00029019 0.052328 0.22745
-0.011464 0.00039596 0.0017122 0.00049936
-0.00056679 -0.001617 -0.0012772 -0.00077718 -0.00032703 0.001007 -0.011483 0.00053406
-0.063173 0.036318 0.0019115 -0.011579
-0.00069449 0.00039436 0.00054568 0.00046632 -0.00019865 -0.0023961 0.0016519 0.00047359
0.0019439 -0.011664 0.1275 0.065453
3020000000 0.020864 0.14688 -0.0068483 0.0035394 0.0013757 -4.8462e-05 -0.0010247 -3.0136e-05
-0.00038097 0.00030459 -0.00020941 0.00046042
-0.0068361 0.0035515 0.08172 -0.030723 -0.00015242 -0.00021686 0.00043492 -0.0008565
-0.0017914 0.00035278 0.00066132 -0.00018835
0.0014089 -7.4612e-05 -0.00019245 -0.00022646 -0.058088 0.18491 -0.00046796 0.0009599
0.00066829 0.0002098 -0.00063083 -0.0016246
-0.00095348 -2.4204e-05 0.00050011 -0.00085693 -0.00032563 0.00096472 0.092023 0.22078
-0.0088691 0.0033396 0.00076598 0.00039543
-0.0003943 0.00035129 -0.0016315 0.00035325 0.00060986 0.0004265 -0.0089333 0.0034324
-0.05094 0.062318 -0.0011629 -0.010322
-0.00017382 0.00041034 0.00067175 -0.00014406 -0.00066543 -0.0015852 0.00068936 0.00043021
-0.0012975 -0.010231 0.1478 0.062581
3080000000 0.047426 0.15588 -0.0049971 0.0058417 0.0016428 -0.00017503 -0.00060513 -9.7874e-05
-0.00060986 0.00029194 0.00010827 0.00054222
-0.004991 0.0058088 0.079171 -0.026363 -0.00029703 0.00025771 -0.00012584 -0.00029858
-0.0003552 0.0010235 -1.9157e-05 -0.00066426
0.0016151 -0.00026959 -0.00028758 0.00031255 -0.021565 0.20587 -0.00081776 0.00030887
0.00048946 0.00043931 -0.0020509 -0.0004477
-0.0007361 -0.00010295 -0.00013137 -0.00026045 -0.00083614 0.00036763 0.12518 0.21289
-0.0054672 0.0073404 0.0020775 0.00052902
-0.00050835 0.00048594 -0.00034908 0.0011062 0.000381 0.00039938 -0.0055024 0.0073401
-0.028321 0.091289 -0.0056964 -0.0094396
5.3004e-05 0.00051494 4.798e-05 -0.00064443 -0.002109 -0.00036709 0.0021053 0.00043378
-0.005589 -0.0096426 0.16226 0.069259
3140000000 0.075355 0.16051 -0.001458 0.0075912 0.0027488 -0.0013465 -0.0012774 0.0010164
0.0016392 0.00070936 0.00028055 -9.4263e-05
-0.0015225 0.0076277 0.07463 -0.027649 -0.00092058 1.7484e-05 0.00071667 -0.00030582
-7.7092e-05 0.0010422 0.00048396 -0.0004618
0.002788 -0.0013849 -0.00101 3.9629e-05 0.019757 0.22685 0.00012855 0.0015774
0.0010167 -0.00046733 -0.0025144 0.00083008
-0.0011962 0.0011386 0.00069679 -0.00029161 0.00013528 0.0016455 0.16038 0.18806
-0.0012249 0.0072396 0.00078819 -0.0013836
0.001711 0.00060649 -0.00010871 0.00086888 0.00097962 -0.00048398 -0.0012257 0.0071622
-0.015239 0.10895 -0.0072926 -0.0055719
0.00034217 -4.5833e-05 0.00054066 -0.00045322 -0.0025921 0.00087145 0.00064402 -0.0012839
-0.0073501 -0.0055349 0.18762 0.061593
3200000000 0.10755 0.17079 0.0036752 0.0067748 0.00080777 -0.0028631 -9.664e-05 0.0016869
0.00025174 -0.0017913 9.1142e-05 0.00062131
0.0036494 0.0067638 0.085346 -0.026992 -0.0011427 0.00048057 -0.00055778 -0.0010266
0.00076518 0.0011204 -0.00034104 -0.001015
0.00074498 -0.00277 -0.0011848 0.00046199 0.063803 0.23218 0.001239 0.00062326
-1.7082e-05 -0.0018756 -0.0015737 0.0021879
-0.00012274 0.0017526 -0.00051838 -0.00097401 0.0012854 0.00062051 0.18203 0.16554
0.0015866 0.0064935 0.00059334 -0.0014453
0.00023911 -0.001803 0.00086411 0.0010901 -0.0001852 -0.0019428 0.0016457 0.0064172
0.019753 0.12758 -0.0091698 -0.0022864
0.00022884 0.00051301 -0.00044676 -0.0010938 -0.0014499 0.0022909 0.00065095 -0.001478
-0.0089982 -0.002155 0.20352 0.060701
3260000000 0.13874 0.16386 0.0041297 0.003286 -0.00036846 -0.0026737 0.001131 0.00079874
0.00040111 -0.0018637 -0.00021432 -0.00016327
0.0041686 0.0033248 0.09256 -0.030255 -0.0018721 0.0019215 -0.00047273 -0.00019133
0.00079036 -0.00053015 -0.00096313 9.414e-05
-0.00037926 -0.0026906 -0.0018581 0.0018802 0.1146 0.22873 0.00035703 -1.2347e-05
-0.00063818 -0.00093241 0.0002992 0.0019173
0.0011373 0.00078489 -0.00057399 -0.00015215 0.00040137 2.0791e-05 0.20859 0.1286
0.0040131 0.0048331 -0.00054697 -0.00183
0.00043986 -0.0019065 0.00085461 -0.00055479 -0.00073652 -0.00090747 0.0039628 0.0049128
0.040897 0.13633 -0.006922 0.0032184
1.9422e-05 -8.4778e-05 -0.00091196 0.00016358 0.00023558 0.0018702 -0.00067534 -0.0018815
-0.0072577 0.0032456 0.23221 0.050003
3320000000 0.16994 0.1589 0.0071193 0.0015058 -0.00079825 -0.0018684 0.00077496 0.00020308
-0.0018296 -0.0014753 0.00020142 0.00017557
0.0070536 0.0015589 0.099581 -0.025869 0.00057942 0.0022826 -0.00030416 -0.0004525
-8.6764e-05 -0.00030613 -0.00051838 0.00024804
-0.00074955 -0.0018959 0.00062227 0.0021576 0.16344 0.22031 0.00034908 -0.00014675
-0.0012585 -0.00028165 0.00040567 0.0012304
0.00075452 0.00028294 -0.00033479 -0.00039826 0.00035185 -7.3779e-05 0.21786 0.098678
0.0048216 0.0021924 -0.0013902 0.00010396
-0.0019581 -0.0012477 -8.8138e-05 -0.00032846 -0.001185 -0.00038476 0.0049444 0.0020693
0.06922 0.13912 -0.0043686 0.0033446
0.00032727 8.4175e-05 -0.00048872 0.000204 0.0005215 0.0011905 -0.0011606 8.8732e-05
-0.0042372 0.0033267 0.24907 0.037744
3380000000 0.20514 0.1421 0.0055078 -0.0018963 -0.0011422 0.00046232 0.0010767 0.00036601
-0.001479 0.00074143 0.0001864 0.00013748
0.0055447 -0.0019225 0.11023 -0.034114 -0.00018914 0.0031959 -0.0010745 -0.00060171
-0.00014275 0.00014219 -0.00082632 0.00035056
-0.0010761 0.00040774 -0.00010302 0.0031951 0.20374 0.19826 0.00065517 -0.00049074
-0.0018602 0.00056692 0.0011888 0.001351
0.0011482 0.00017015 -0.0010461 -0.00060923 0.00068922 -0.00055572 0.23313 0.065966
0.0060247 0.0015426 -0.00030302 0.00030688
-0.0015216 0.0007504 -0.00025474 0.00017592 -0.001713 0.00058974 0.0060028 0.0016139
0.10703 0.13127 -0.00093075 0.0048323
0.00016051 0.00021131 -0.0010025 0.00039848 0.001051 0.0014736 -0.00032476 0.00040582
-0.00093675 0.0046978 0.2795 0.018436
3440000000 0.23672 0.12186 0.0046941 -0.0035597 -0.00069932 -0.0014452 0.00064939 -7.2753e-05
-0.0015433 0.0015486 0.0011296 3.2066e-05
0.0046922 -0.0036664 0.10322 -0.038404 0.0028051 0.0019437 -0.00096132 0.0010967
0.00014151 0.00026438 0.00015938 0.001071
-0.00080107 -0.0012648 0.0029183 0.0019285 0.24229 0.17095 -0.00025515 -7.1412e-05
5.0579e-05 0.0013316 0.0011365 0.00067651
0.00072285 -4.6594e-05 -0.0010167 0.0011706 -0.00031823 -0.00012956 0.23456 0.033488
0.0066988 -0.0013813 -0.0004238 0.00010073
-0.0015934 0.0017007 0.00019469 0.00026182 9.9707e-05 0.0014633 0.0067509 -0.0014369
0.13301 0.12618 0.002737 0.0032932
0.0010703 -5.0948e-05 0.00024966 0.00097268 0.0010852 0.00053235 -0.0005162 0.00018288
0.002723 0.0035052 0.29515 -0.0098284
3500000000 0.26993 0.090275 0.0024553 -0.0045052 -0.0012094 0.0016587 0.0010106 -0.00081294
-0.00096012 0.0010037 0.00059094 -0.00086571
0.0024952 -0.0045126 0.11669 -0.062053 0.003158 0.0015127 -0.00038706 0.00067884
0.00043081 0.00011834 -8.2451e-06 0.00035812
-0.00131 0.0015256 0.00316 0.0015546 0.27343 0.13754 0.00016435 -3.7815e-05
-5.7814e-05 0.00097373 0.0017393 -0.00037752
0.00092687 -0.00090958 -0.00041228 0.00066764 0.00018686 -0.00016066 0.23953 0.0059738
0.0063349 -0.003974 -5.2148e-05 0.00018479
-0.00099421 0.0013466 0.00044097 4.1723e-05 -5.7632e-05 0.0011856 0.0062958 -0.004076
0.17476 0.10191 0.0024271 0.0013133
0.00065809 -0.0010019 -2.2927e-05 0.00030478 0.0016969 -0.00014293 5.2518e-06 -8.7826e-05
0.0024044 0.0010416 0.3163 -0.038102
3560000000 0.28887 0.056518 0.00041713 -0.0056367 4.9596e-06 -0.00098617 0.00054172 0.00019244
0.0015293 0.0016055 -0.00017558 -0.0012302
0.00044039 -0.0056026 0.11057 -0.067087 0.0056859 -0.00038183 0.00033488 0.00049841
0.00056068 -0.00014998 0.0002344 0.00038967
-0.00013186 -0.0010251 0.0055821 -0.0004715 0.30043 0.09454 -0.0002013 -0.00018853
0.00098226 0.00066939 0.0014033 -0.00099849
0.00063104 0.00023943 0.0003857 0.00043308 -0.00021275 -7.7708e-05 0.22948 -0.030383
0.0048964 -0.0063165 -0.00053208 -0.00055564
0.001422 0.0014737 0.00055608 -0.00017391 0.00088601 0.00055299 0.0048342 -0.00639
0.19501 0.094404 0.0025592 -0.0020331
-0.00040995 -0.0013091 0.00034211 0.00033629 0.0012803 -0.0010752 -0.00037822 -0.00042715
0.0025386 -0.0019579 0.32789 -0.077719
3620000000 0.30586 0.019334 -0.00065881 -0.0035397 -0.0021385 -0.00013988 0.00045212 -0.0016714
-1.4125e-05 0.0003681 -0.0004737 -0.00048112
-0.00073084 -0.0035444 0.11197 -0.095619 0.0044669 -0.0036457 0.0002604 0.0004452
-8.4206e-05 -0.00073422 0.00076277 0.00026578
-0.0021798 -0.00016454 0.004455 -0.0037065 0.31463 0.051964 2.7845e-05 -0.00093659
-0.0003608 -5.8287e-05 0.00072271 -0.00065744
0.00046694 -0.0015797 0.00024644 0.00050767 -2.3952e-05 -0.001034 0.21875 -0.059999
0.00037336 -0.0074487 -0.0011361 0.0012216
-1.8525e-05 0.00041352 -5.8947e-05 -0.00092031 -0.00042951 -7.3707e-05 0.00035377 -0.0074201
0.21722 0.05772 0.00054995 -0.0016085
-0.00048349 -0.00076144 0.00073583 0.00034225 0.00068536 -0.00060929 -0.0011561 0.0011853
0.00058437 -0.0016501 0.33177 -0.11151
3680000000 0.31082 -0.024733 -0.0033762 -0.0039625 -0.0011614 0.0017261 -0.0010289 -0.00024514
0.001689 -1.2716e-05 -0.0012071 -0.00030481
-0.0033207 -0.004048 0.1086 -0.11288 0.0016638 -0.0048096 0.00076587 0.00020841
-0.00047667 -0.00047526 0.00077495 0.00019883
-0.0010956 0.0017704 0.0015911 -0.0047687 0.32601 0.0012359 -0.00077402 -0.00063405
0.001027 0.00062178 0.00052024 -0.0018318
-0.0010378 -0.00021398 0.00075118 0.00022087 -0.00084082 -0.00066308 0.20559 -0.094064
-0.0011617 -0.0064321 -0.00090736 0.00093037
0.0016053 0.00011557 -0.00040798 -0.00054598 0.00094397 0.00066584 -0.0011734 -0.0064974
0.23851 0.036442 0.00043267 -0.0012543
-0.0012056 -0.00037746 0.00072371 -4.1866e-06 0.00058996 -0.0018941 -0.0010961 0.0010762
2.4709e-05 -0.001326 0.33149 -0.15643
3740000000 0.31318 -0.05963 -0.0029977 -9.8815e-05 -0.0019043 0.0023686 0.00010121 -0.0010125
-0.00080502 -6.0917e-05 -0.00080908 0.0004468
-0.0029655 -9.2996e-05 0.10014 -0.13411 0.00084178 -0.0053335 0.00020597 -0.00011365
-0.00019083 -0.00022218 0.00040232 -4.3202e-05
-0.0020113 0.0023652 0.00075653 -0.0053499 0.3294 -0.037328 -0.00065623 1.9393e-05
6.5942e-05 0.00013116 -0.0005645 -0.0012791
0.00019457 -0.00092898 0.00022077 -0.00015674 -0.00070855 -9.9089e-05 0.18467 -0.11738
-0.0028118 -0.0057212 0.0008038 0.0030004
-0.00074157 -9.6741e-05 -0.00031327 -0.00014483 0.00016529 5.5606e-05 -0.0028162 -0.0056051
0.24694 0.0016693 -0.0011612 -0.001196
-0.00066596 0.00053065 0.00052088 7.7785e-05 -0.00058375 -0.0011683 0.0008612 0.0027271
-0.00092813 -0.0013081 0.31843 -0.19561
3800000000 0.30903 -0.10634 -0.0020374 0.00051818 0.00077952 0.0036752 -0.0012644 -0.0014677
0.0017865 0.001104 -0.00083836 0.00016692
-0.0020677 0.00059173 0.090559 -0.1496 -0.0019302 -0.0049769 0.00035893 0.00020555
-0.00093885 -0.00053558 0.00075509 6.6696e-05
0.00072014 0.0036981 -0.0019469 -0.0049496 0.32651 -0.079402 -0.00070989 0.00047996
0.00083147 6.2928e-05 -0.0008996 -0.00042586
-0.0013932 -0.0014883 0.00040592 0.00027389 -0.00077172 0.00057025 0.17611 -0.14275
-0.0034375 -0.0035705 0.0013617 0.0014624
0.0014901 0.0010543 -0.00088276 -0.00054467 0.00086549 3.8728e-05 -0.0033709 -0.0035375
0.26289 -0.035229 0.00081309 0.00053462
-0.0010389 0.00038686 0.00089445 3.6378e-06 -0.0008975 -0.0006259 0.0014211 0.0014919
0.00066716 0.00051918 0.31115 -0.23722
3860000000 0.29771 -0.13772 -0.00077786 0.0010109 0.0024706 0.0019303 -0.0022556 0.0010039
0.00087883 -0.0011061 -0.00046367 0.0014132
-0.00067406 0.00090577 0.071344 -0.16036 -0.0031181 -0.004997 0.00067407 -0.00071512
-0.00088158 0.0013372 0.00089659 -0.0010592
0.0025254 0.0020409 -0.0031607 -0.0049533 0.30683 -0.11953 -0.00073144 0.00089722
0.00024015 -0.00045825 -0.00068258 -0.00036682
-0.0022424 0.0010896 0.00067974 -0.00066925 -0.00056103 0.00086258 0.14782 -0.1584
-0.0030095 -0.0039762 0.0018346 0.00097619
0.00073383 -0.0010576 -0.001069 0.0012496 0.00026234 -0.0005168 -0.0031632 -0.0039104
0.26197 -0.063782 0.00019871 -0.0013332
-0.000712 0.0014989 0.00081107 -0.00099567 -0.00052706 -0.00036957 0.0018696 0.0010484
0.00021763 -0.0013265 0.28944 -0.27576
3920000000 0.28445 -0.17795 0.0018431 7.8934e-05 0.0035428 0.0025002 -1.876e-05 0.00097677
0.00075076 1.8004e-05 0.00054348 0.00069975
0.001808 9.771e-05 0.044564 -0.17653 -0.0047223 -0.0035829 -0.00041075 -0.00025412
0.00025487 0.00020224 -0.00017407 -0.00054997
0.0035037 0.0025682 -0.0047747 -0.0034894 0.30113 -0.15183 0.00036698 0.0012361
0.0017312 -0.0010833 -0.0004797 -0.00028241
7.4582e-05 0.0010232 -0.00050861 -0.00028986 0.00030491 0.0013797 0.12882 -0.16917
-0.0039558 -0.0030766 0.0026323 -0.00015336
0.00051096 -0.00014057 0.00031662 0.0003276 0.0016705 -0.00087323 -0.003865 -0.0031586
0.25691 -0.10965 0.00090104 -0.001125
0.00071698 0.00049094 -0.00021227 -0.00046279 -0.00046584 -0.00019339 0.0024817 -0.0001009
0.00087711 -0.0013753 0.2672 -0.30359
3980000000 0.25773 -0.21412 0.001922 -0.0031284 0.0046638 -0.00021371 0.00013735 0.00095302
0.0009781 -0.0018317 0.00041262 0.00033113
0.0018887 -0.0030575 0.022904 -0.19119 -0.0057382 -0.0015489 0.00067227 0.00049764
0.00074169 0.00054723 0.00016499 -0.0013388
0.0047041 -0.00042286 -0.0057953 -0.0014865 0.27308 -0.18354 0.001304 3.6512e-05
-0.00067526 -0.0011933 -0.00080761 -0.00030421
5.7373e-05 0.0010742 0.00073811 0.00053592 0.0013023 6.2521e-05 0.092898 -0.19181
-0.0041143 -0.0035536 0.001268 -0.00081923
0.0011551 -0.0017511 0.00062573 0.0003836 -0.00076325 -0.0014524 -0.0042443 -0.0035164
0.24618 -0.14051 0.0017146 -0.0041187
0.00035526 0.0003645 0.00010773 -0.0012375 -0.00072379 -0.00036721 0.0014195 -0.00082932
0.0016561 -0.0037973 0.2338 -0.34222
4040000000 0.23028 -0.23932 -0.00039142 -0.0042337 0.0033755 -0.0028511 0.00023617 0.00037261
-0.00049984 -0.00098151 0.00091452 -7.7751e-05
-0.00029241 -0.0042404 -0.0028119 -0.19825 -0.0049981 0.00015741 0.00015432 -0.0010907
-8.981e-05 0.00017079 -0.0014601 -8.3723e-05
0.0033707 -0.0029877 -0.0050046 0.00018116 0.25142 -0.21659 0.00025756 -0.00072292
-0.0009095 -0.00034443 -0.0012098 0.0002238
0.00027501 0.00026295 0.0001077 -0.0011047 0.00021826 -0.00068701 0.070232 -0.18618
-0.0063104 -0.0015553 0.001688 -0.00055064
-0.0005612 -0.00077204 -7.4775e-05 0.00020123 -0.00081664 -0.00032895 -0.0062442 -0.00155
0.23589 -0.173 -0.0012293 -0.0031973
0.00078543 -9.9356e-05 -0.001588 -7.5953e-05 -0.0012389 0.00010082 0.0015254 -0.00041318
-0.0010873 -0.0034194 0.19658 -0.36058
4100000000 0.20145 -0.26344 -0.0033798 -0.0034273 0.001053 -0.0034112 -4.1236e-05 4.6451e-05
0.00044581 -0.0016365 0.00051561 -3.924e-05
-0.0033471 -0.003441 -0.027795 -0.20286 -0.0048387 0.0010487 -0.00023994 -0.00026523
0.00085131 0.00030366 -0.00058931 0.00038676
0.0010483 -0.0035323 -0.0047911 0.0011409 0.23026 -0.24345 -3.8721e-05 -7.5856e-05
-0.00050213 -0.00014012 -0.0010604 -7.4234e-05
-0.00012249 4.388e-05 -0.0002571 -0.00030158 0.00022405 -5.2821e-05 0.037196 -0.20055
-0.0058677 0.00018133 0.0011056 -0.0017293
0.0002272 -0.0015767 0.0009144 0.00036213 -0.0006147 -0.00041306 -0.0059608 0.00027831
0.22244 -0.19843 -0.0012337 -0.0040107
0.00073108 -0.000184 -0.00065222 0.00038803 -0.0011496 -9.9133e-05 0.0011851 -0.0016347
-0.0012648 -0.0038681 0.16425 -0.38732
4160000000 0.17259 -0.28162 -0.004092 -0.0021217 -0.00026037 -0.003266 0.000727 -0.00013945
-0.0033543 -0.00059785 0.00087324 -0.00054247
-0.0041 -0.0021427 -0.054129 -0.19958 -0.0048089 0.0025925 -0.00043484 -0.00019483
0.00030844 -0.00047859 -0.0010061 0.00046875
-0.00022503 -0.0032691 -0.0047625 0.002677 0.19759 -0.25967 0.00052838 -8.9824e-05
-0.0013301 -0.00061703 -0.0013554 0.00070969
0.00072527 -0.00013686 -0.00039913 -0.00021833 0.00051088 -7.6723e-05 0.012261 -0.18861
-0.0053672 0.0018531 0.0012944 -0.0021143
-0.0033594 -0.00054655 0.00038669 -0.00055758 -0.00095735 -0.00050366 -0.0052707 0.0018098
0.19203 -0.23296 -0.0038849 -0.0037149
0.0006743 -0.00070166 -0.00093981 0.00055011 -0.0011902 0.00075223 0.0011815 -0.0022301
-0.0037106 -0.0037827 0.1147 -0.39718
4220000000 0.14474 -0.29776 -0.0046552 0.0001351 0.00014289 -0.0036246 -0.00019899 -0.00018395
-0.0011229 0.00080482 0.00018931 -0.00096301
-0.0046323 9.5952e-05 -0.089864 -0.18972 -0.0023439 0.0033999 -0.00012692 -1.516e-05
2.552e-05 6.6856e-05 -0.0004283 0.00096165
3.7826e-05 -0.0036963 -0.0022507 0.0034152 0.16854 -0.28566 -3.4892e-05 -2.9316e-05
0.00026246 0.00029361 -7.6377e-05 0.0011321
-0.00033249 -0.00027111 -0.00014401 -8.1648e-05 6.5578e-05 0.0001146 -0.010839 -0.18642
-0.0044815 0.0021274 -0.00011556 -0.0024792
-0.0010324 0.00088178 -4.8813e-05 0.00017281 4.3076e-05 0.00027917 -0.0044409 0.0020002
0.17714 -0.25701 -0.0046137 -0.0027857
0.00021605 -0.001151 -0.0005055 0.001008 -0.00012481 0.0011811 7.6198e-05 -0.0024267
-0.004725 -0.0025852 0.087346 -0.41011
4280000000 0.11428 -0.30761 -0.0030505 0.0019296 -0.0016846 -0.0044458 -0.00044946 0.00050698
-0.00028372 0.0013684 -0.00052475 -0.00021222
-0.0030304 0.0018653 -0.11574 -0.19556 -0.002854 0.0030174 -0.00071631 -0.00031592
0.00016716 0.00012899 0.00047094 0.00058103
-0.0016748 -0.0044426 -0.0028348 0.0031985 0.13925 -0.2936 0.00095672 -0.00022792
-0.00093897 0.00093379 -0.00047334 0.00099252
-0.0004641 0.0005912 -0.00076873 -0.0003823 0.00095397 -0.00025868 -0.049208 -0.17236
-0.0047333 0.0022811 -0.00060204 -0.0022724
-0.00037649 0.0013595 0.00013652 0.00016903 -0.00093057 0.00083674 -0.0046736 0.0023777
0.13371 -0.28124 -0.0056683 -0.0013717
-0.00056312 -0.00022184 0.00062266 0.00068416 -0.00063217 0.0009684 -0.00066849 -0.0023074
-0.0057194 -0.0015538 0.036589 -0.41673
4340000000 0.086402 -0.31689 -0.0018294 0.0020585 -0.0023396 -0.001625 0.00020624 0.00052774
-5.3164e-05 0.00064961 2.7222e-05 -0.00096836
-0.0018301 0.0020888 -0.13684 -0.16916 -0.0019547 0.0041072 -0.00011084 0.00049216
-0.00029753 -0.00026969 0.00026486 0.00045399
-0.0023267 -0.0014825 -0.0019665 0.0041078 0.10336 -0.31039 -0.00037597 -0.0010932
0.00050658 0.00099752 0.00074403 0.002212
0.00015775 0.00060486 -0.00011531 0.00063461 -0.00042421 -0.0010181 -0.067165 -0.16903
-0.0037597 0.0038275 -0.0013896 -0.0026664
2.0963e-05 0.00066637 -0.00023664 -0.00042633 0.00048536 0.00092488 -0.0037674 0.0038184
0.10685 -0.30548 -0.0046752 0.0013208
0.00016168 -0.00088745 0.0002663 0.00035903 0.00070688 0.0022118 -0.0014817 -0.0025965
-0.0046442 0.0013304 0.0023621 -0.41093
4400000000 0.056722 -0.32253 -0.00091186 0.0014947 -0.0024553 -0.0015225 0.00065386 0.0013744
0.00012264 0.00057996 -2.9296e-05 -0.00069203
-0.00092501 0.0015103 -0.16551 -0.16005 -0.0012717 0.0040331 -0.00046835 0.00052119
0.0001792 -0.00064704 0.00050983 0.00036144
-0.0025277 -0.0015945 -0.0012426 0.0040716 0.075178 -0.3177 -0.00022135 -4.8531e-05
0.00039571 0.00031665 0.001161 0.0014633
0.00074676 0.0012725 -0.00055846 0.00041998 -0.00026085 -0.00027099 -0.091353 -0.15659
-0.0035271 0.0051517 -0.0021393 -0.0013075
-5.2664e-06 0.00068691 0.00014188 -0.00050709 0.00040609 0.00025776 -0.0035241 0.0051879
0.076791 -0.31806 -0.0041654 0.00053843
-0.00022836 -0.00078019 0.00053447 0.00045645 0.0011955 0.001318 -0.0020436 -0.0014754
-0.0040347 0.00058797 -0.042496 -0.41619
4460000000 0.020413 -0.32342 -0.00062237 0.00045835 -0.0040468 -0.00093224 0.0014832 -0.00070989
-0.00046754 0.0011318 -0.0013285 -0.00035173
-0.00064251 0.00049946 -0.1881 -0.13122 -0.0005412 0.0045019 -0.00041048 0.00070661
-0.00030716 -0.00030541 0.00043778 -0.00042167
-0.0039485 -0.00089782 -0.00046328 0.0045733 0.049285 -0.32485 -0.00058822 -0.00062603
0.00042262 0.00050928 0.0018505 0.00060082
0.0015399 -0.00070484 -0.00039455 0.00077473 -0.00053196 -0.00048163 -0.10566 -0.13501
-0.0015208 0.0060029 -0.0025888 -0.00095295
-0.00047271 0.0011693 -0.00028016 -0.00036014 0.00055914 0.00043397 -0.0014792 0.0059508
0.041191 -0.31494 -0.0043705 0.0028862
-0.0011443 -0.00033015 0.00034169 -0.00044044 0.0019199 0.00071621 -0.0026468 -0.00089737
-0.004485 0.0030011 -0.083106 -0.39873
4520000000 -0.0025905 -0.32421 -0.00042413 -0.00038448 -0.0035732 0.00020726 0.00074769 -2.6853e-05
0.0016832 0.00019802 -0.0006276 0.0010307
-0.00041907 -0.00036712 -0.21243 -0.11436 0.00053974 0.0045467 0.00055746 0.0008351
-0.00021504 0.0001575 0.00034004 -2.5302e-05
-0.0036549 0.00028103 0.00061376 0.0045605 0.018444 -0.32339 -0.0011369 0.00075914
0.00094966 -0.00068807 0.0017251 -0.0010554
0.0007365 -1.1936e-05 0.000647 0.00081242 -0.0010678 0.00064703 -0.12256 -0.1263
-0.00072987 0.0056152 -0.0031527 -0.00028372
0.0016972 0.00011647 -0.00038726 3.3911e-05 0.00084155 -0.00064635 -0.00070829 0.0055817
-0.0060278 -0.32759 -0.0026694 0.0027725
-0.00066385 0.00095367 0.00040075 -0.0001786 0.0017809 -0.0010281 -0.0030606 -0.00030278
-0.0028054 0.0027775 -0.11174 -0.39622
4580000000 -0.039967 -0.3184 -0.0011892 -0.00050699 -0.0032268 0.0023863 0.0007028 -0.0003895
1.8904e-05 0.00015046 -0.00037461 0.00070017
-0.0011515 -0.00049256 -0.23157 -0.088953 0.00093515 0.0041379 0.00059359 -4.9279e-05
-6.274e-05 0.00025592 0.00020496 -0.0003124
-0.0031786 0.0023487 0.00091547 0.0041632 -0.013038 -0.32098 -0.0001166 0.0004443
-0.00037868 -9.4404e-05 0.0013212 -0.0010656
0.00067816 -0.00038811 0.00061221 -3.8155e-05 -7.2129e-05 0.00056974 -0.13369 -0.10178
0.0021785 0.0054208 -0.0026207 0.001184
8.1784e-05 0.00023878 -1.4427e-05 0.00021851 -0.00013988 -0.00010995 0.0021536 0.005437
-0.033206 -0.33543 -0.002674 0.0034934
-0.0003909 0.00082843 0.00012945 -0.00028634 0.001464 -0.00089244 -0.0027489 0.0011872
-0.0026934 0.0034609 -0.15688 -0.36818
4640000000 -0.066143 -0.31224 -0.0023082 -0.0016374 -0.0030631 0.0026484 0.00059071 -0.0014472
0.0016509 -0.00012747 0.00011582 0.0010904
-0.0023307 -0.0016368 -0.24264 -0.060914 0.0015166 0.003866 0.00070119 0.00036094
-0.0003469 0.00026447 -1.3292e-05 -0.00083325
-0.0031625 0.002661 0.0015763 0.0038713 -0.037527 -0.31476 0.00018274 0.0008329
0.0011325 0.00038704 0.00044604 -0.0020282
0.00049115 -0.001443 0.00066219 0.00028921 0.00015022 0.00074436 -0.13924 -0.087314
0.0032282 0.0036941 -0.0023465 0.001745
0.0016251 -0.00012366 -0.00029895 0.00026987 0.00084188 0.00044321 0.0032307 0.0035619
-0.06639 -0.32177 -0.0025857 0.0038052
4.8039e-05 0.0010887 -6.5654e-06 -0.00076621 0.00024541 -0.0020277 -0.0022143 0.001796
-0.0024817 0.0038001 -0.17605 -0.35734
4700000000 -0.093529 -0.30847 -0.0040588 -0.00020151 -0.001595 0.0045589 -0.00094384 -0.0010058
0.00098487 -0.00064203 0.00074727 0.00064055
-0.00404 -0.00021423 -0.25455 -0.042476 0.0025289 0.0042887 0.00049577 -0.00057722
0.00028625 0.00053133 -0.00028792 8.322e-06
-0.0015057 0.0046428 0.0025966 0.0042169 -0.067463 -0.31013 -0.00012218 0.00045576
-8.518e-05 -5.3574e-05 0.00014368 -0.0013253
-0.00087891 -0.0010099 0.00053601 -0.00059546 -6.8296e-05 0.00049058 -0.1561 -0.067049
0.0035239 0.0018674 -0.0015222 0.0024882
0.00096037 -0.00063805 0.00027906 0.0005379 6.5956e-05 -0.00013375 0.0035464 0.0018629
-0.10443 -0.31679 -0.00097913 0.0041406
0.00091412 0.00065465 -0.00032022 -6.9543e-05 0.00020106 -0.0013174 -0.001655 0.0024118
-0.001113 0.0044087 -0.21973 -0.32952
4760000000 -0.12449 -0.29403 -0.0046861 0.0011435 0.00050223 0.0045168 -0.00074238 -0.00075353
0.00031881 -0.0011456 0.00088271 -0.00028009
-0.0047161 0.00115 -0.25133 -0.00060736 0.0031346 0.0032113 -4.9438e-05 -0.00065379
0.00041382 0.00024362 0.00013434 -0.00012241
0.00050573 0.0046255 0.0032125 0.0031285 -0.099269 -0.29666 0.00073807 0.00041711
0.0012946 9.0569e-05 -0.0010847 -0.0012448
-0.00073604 -0.00065417 -8.7897e-05 -0.00069217 0.00078434 0.00044038 -0.15056 -0.050587
0.002168 0.0010538 -0.00061992 0.0027267
0.00039273 -0.0012358 0.00036434 0.00029776 0.00122 0.00014084 0.0022913 0.0010277
-0.13787 -0.30062 -0.00071627 0.0043827
0.00072043 -0.00032571 0.00019509 -8.8658e-05 -0.0011133 -0.0012466 -0.00057696 0.0028589
-0.00069987 0.0042147 -0.23139 -0.30797
4820000000 -0.15066 -0.28073 -0.0050404 0.0025654 0.0015045 0.0028512 -0.00083922 -0.00045293
0.00039537 -0.00091805 0.00014099 -0.00038682
-0.0050649 0.0025164 -0.26341 0.021722 0.0041918 0.0032099 -4.4737e-05 -0.00033173
0.00028339 -0.00017462 -0.0001528 -0.00038338
0.0015788 0.0029371 0.0043006 0.0031278 -0.1255 -0.29305 0.00060626 -0.00037366
0.00045352 -0.00082992 -0.00088445 -0.00041397
-0.00082362 -0.00043473 -3.8531e-05 -0.0003204 0.00054186 -0.0003593 -0.16581 -0.033116
0.0018307 -0.00010159 -0.00012096 0.002986
0.00031806 -0.00089215 0.00034808 -0.00021624 0.000456 -0.00077131 0.0018351 -0.00014552
-0.17805 -0.28503 -2.7699e-05 0.0033203
0.00027926 -0.00040646 -0.00017121 -0.00032657 -0.00072818 -0.00043115 -7.6585e-05 0.0028409
-0.00012698 0.0033766 -0.26842 -0.27818
4880000000 -0.18242 -0.2621 -0.0043441 0.0044863 0.0020688 0.0031257 -0.0014214 0.00013493
-0.00073055 -0.001079 0.00032279 -0.0001858
-0.0043543 0.0044634 -0.25563 0.062296 0.004688 0.0017293 -0.000373 -0.00017312
-0.00014097 0.00016149 -0.00010008 5.9676e-05
0.0019849 0.0030523 0.0047375 0.0017273 -0.14517 -0.28084 0.00037559 -0.00041124
-8.9971e-06 -0.0012876 -0.00059823 -0.00019018
-0.0014185 0.00016077 -0.00038838 -0.0002179 0.00042834 -0.00038161 -0.15939 -0.01492
0.00087505 -0.00050588 0.0011648 0.0024209
-0.00075796 -0.0011677 -0.00021847 0.00020268 -0.00013233 -0.0013129 0.00090542 -0.00050608
-0.20888 -0.27022 0.00049775 0.0030518
0.00029781 -0.00013774 -0.00010128 0.00010295 -0.0006513 2.9514e-05 0.0011235 0.0025665
0.00069566 0.0031376 -0.28069 -0.24922
4940000000 -0.2036 -0.24484 -0.003106 0.0064611 0.0027445 0.0012924 -0.00023168 0.00080723
-0.0010409 -0.00068241 -3.9e-05 -0.00073597
-0.0030889 0.0064644 -0.26848 0.0886 0.0058384 0.0014713 -0.00010901 -9.0717e-05
0.00034322 -0.00036194 -0.0003208 7.2185e-05
0.0028186 0.0012183 0.0058445 0.001419 -0.16502 -0.25732 0.0001371 -0.00041666
-0.00096991 -0.00018363 -0.00047574 0.00032164
-0.00016384 0.00079592 -0.00011879 -9.8437e-05 0.00015867 -0.00045079 -0.16715 -0.0049806
-0.00042083 0.00036608 0.0018407 0.0019822
-0.0009727 -0.00055653 0.00041693 -0.00036137 -0.00096495 -0.00013666 -0.00044269 0.00035191
-0.23332 -0.24341 0.00036757 0.0029957
1.541e-05 -0.00064855 -0.00040769 0.00013594 -0.00049562 0.00024575 0.0018885 0.0018735
0.00026229 0.0029928 -0.30536 -0.22376
5000000000 -0.22424 -0.22163 -0.00016787 0.007273 0.0031352 0.0019097 -0.00022036 0.00059322
-0.0005978 0.00065309 -8.9377e-05 -0.0008024
-0.00023692 0.0072976 -0.25483 0.10577 0.0060499 -0.00064526 -0.00032329 -7.369e-05
-0.00016636 -0.00044092 -0.00023672 -9.615e-05
0.0031736 0.0018665 0.0060463 -0.0007175 -0.19476 -0.24402 -0.00062534 -0.00078202
-0.00042858 -0.00020486 -0.00044338 -0.00023102
-0.00019563 0.00066141 -0.00030128 -9.4365e-05 -0.00065433 -0.00074452 -0.16117 0.019238
-0.00080637 0.0013881 0.0023813 0.0012667
-0.00068351 0.00064196 -0.00026797 -0.00052022 -0.00045187 -0.00018989 -0.00077921 0.0014579
-0.26163 -0.22103 -0.00010522 0.0033128
-0.00026082 -0.0008591 -0.00021435 -0.00012717 -0.00048724 -0.00012569 0.0022445 0.0012997
7.2406e-05 0.0035177 -0.31702 -0.1894
5060000000 -0.24604 -0.19445 0.0017899 0.0069333 0.003254 -0.00013356 0.00012439 0.0005443
-0.00038886 -2.6839e-07 -0.00038792 -0.0002735
0.0017695 0.0068872 -0.23868 0.1428 0.0053618 -0.001928 6.0902e-07 0.00024026
-0.00045078 -3.7801e-05 -0.00037599 0.00026516
0.0032515 -0.00013211 0.005369 -0.0020528 -0.20928 -0.22303 -0.00029298 0.00041722
-0.00098759 5.6327e-05 -0.0010732 0.00015941
8.9089e-05 0.00057393 5.6327e-06 0.00022788 -0.00029251 0.00026048 -0.16352 0.026615
-0.00057162 0.0029866 0.0017176 0.00046072
-0.00046395 -3.1221e-06 -0.00044836 -5.2194e-06 -0.0011392 8.5967e-05 -0.00053649 0.0029426
-0.27657 -0.19091 0.0012086 0.0033279
-0.0003683 -9.8655e-05 -0.00037391 0.00030625 -0.0010572 -4.9435e-05 0.0018932 0.00040761
0.00098714 0.0031027 -0.33033 -0.1614
5120000000 -0.26219 -0.16935 0.0033934 0.0059246 0.0031979 -0.00057381 0.00037564 0.00063782
5.2537e-06 0.00086547 -0.00048191 0.00021787
0.0034198 0.0059329 -0.23343 0.16988 0.0047959 -0.002754 6.7945e-05 0.00025716
-3.2338e-05 3.5859e-05 9.2755e-05 0.00032581
0.0032079 -0.00057733 0.0047956 -0.00278 -0.22388 -0.20793 -3.3264e-05 6.0583e-05
-0.00051167 0.0010831 -0.0013484 0.00055889
0.00026966 0.00060489 7.51e-05 0.0002476 -6.4441e-05 9.9124e-05 -0.15968 0.053019
0.0012089 0.0033355 0.0025382 0.00042055
-4.1241e-05 0.00089025 -6.5774e-05 1.6241e-05 -0.00037344 0.00098868 0.0012047 0.0033384
-0.29216 -0.15737 0.0014447 0.003306
-0.0004201 0.00018424 8.5551e-05 0.00031902 -0.0013689 0.00067648 0.0024859 0.00038617
0.0014959 0.0033774 -0.34305 -0.12683
5180000000 -0.27861 -0.13984 0.0048524 0.0047583 0.0034968 -0.0011264 0.00019347 0.00057779
-4.0907e-05 0.0002358 -0.00056945 0.00041891
0.0048134 0.0047556 -0.21202 0.19221 0.0042047 -0.0038731 -0.00036031 -0.00022266
-0.00014888 -0.00022535 -5.2759e-05 0.00019569
0.0034071 -0.0011093 0.0041433 -0.0039694 -0.2353 -0.17178 -0.000397 0.00071366
-8.9936e-05 -0.00014009 -0.00038534 0.0010625
0.00021928 0.00057455 -0.00031197 -0.00023105 -0.00033035 0.00065515 -0.15912 0.062242
0.0026011 0.0040172 0.0022409 -0.00071348
-4.9374e-05 0.00022002 -0.00017794 -0.00021735 -0.00021523 -0.00015553 0.002654 0.0039541
-0.30537 -0.11543 0.0023169 0.0040069
-0.00049254 0.00043876 -2.5889e-05 0.00013789 -0.00029974 0.0009746 0.0023082 -0.00072721
0.0023083 0.0038312 -0.34615 -0.095622
5240000000 -0.28821 -0.11293 0.0048888 0.0034904 0.002781 -0.0026935 0.00067176 7.1042e-05
-0.0003018 -0.00015794 -2.5728e-05 0.00059832
0.0048647 0.0035146 -0.20076 0.23055 0.0030885 -0.0046445 -6.9177e-05 4.5389e-05
-0.00022569 8.2872e-05 0.00014487 0.00028125
0.0027009 -0.0027162 0.0030281 -0.0046933 -0.25197 -0.1481 0.00035955 0.00020371
-0.00023702 0.00057788 0.00018554 0.0012357
0.00063667 4.0642e-05 -6.3909e-05 4.1713e-05 0.00036823 0.00027309 -0.15961 0.083156
0.0036825 0.0026669 0.0018025 -0.0012732
-0.00029336 -3.5846e-06 -0.0002672 -6.4672e-06 -0.00016477 0.00057342 0.0036897 0.0026935
-0.32034 -0.074022 0.0031184 0.0025405
-1.1154e-06 0.00061596 0.0002368 0.00029367 0.00022461 0.0014657 0.0017936 -0.001278
0.003045 0.002693 -0.35281 -0.062359
5300000000 -0.29452 -0.083749 0.0058595 0.0020872 0.0019155 -0.0031642 8.1344e-05 -0.00035752
0.00022036 0.00075325 7.8777e-05 0.00031753
0.0058391 0.0020924 -0.19349 0.23532 0.0022203 -0.0052809 -0.00011257 0.00024024
-5.4726e-05 0.00044343 0.00033209 0.00021177
0.0018374 -0.0031858 0.0020845 -0.0053262 -0.26832 -0.12276 0.00020499 -0.00022471
0.00052914 0.00048989 0.00074033 0.00074275
0.00017264 -0.00036105 -0.00013225 0.00026211 0.00026603 -0.00025862 -0.15199 0.092307
0.0053356 0.001938 0.0013372 -0.0016419
0.00026674 0.00071892 1.0163e-05 0.00044095 0.00037703 0.00039012 0.0053405 0.0019109
-0.33241 -0.045558 0.0032984 0.0028638
9.4402e-05 0.00031212 0.00031645 0.00029003 0.00067277 0.00067825 0.0012867 -0.0015734
0.0032016 0.002849 -0.34915 -0.026942
5360000000 -0.2955 -0.047197 0.0059168 0.00090688 0.00045518 -0.0038463 0.00040217 -2.7121e-05
1.761e-05 0.00040987 0.00065256 -0.00013095
0.0059184 0.00095306 -0.15703 0.2569 0.00091229 -0.0055341 5.7192e-05 0.00023717
2.8093e-05 0.00016266 0.00051269 -9.0606e-05
0.00040693 -0.0038154 0.00081179 -0.0055883 -0.26848 -0.096099 0.00042695 0.00026782
2.7038e-05 0.00039758 0.00061309 0.00033679
0.00035163 -6.6819e-05 6.9574e-05 0.00023767 0.00043545 0.00035942 -0.15058 0.11041
0.0059088 -0.00040715 0.00081752 -0.0019313
5.9687e-05 0.00049203 1.3082e-05 0.00013681 0.00015661 0.00042633 0.0058623 -0.00046517
-0.32886 -0.0073539 0.0046027 0.0024788
0.00053298 -7.7068e-05 0.00042821 -0.00012803 0.00055062 0.00039425 0.0007637 -0.0020034
0.0046247 0.0025497 -0.3477 0.0012724
5420000000 -0.29893 -0.02373 0.0061245 -0.00097823 -0.00058694 -0.0036637 -0.0001263 -9.9724e-05
0.00089269 0.00048395 0.00041518 -0.00026135
0.0061092 -0.00093339 -0.13817 0.28444 5.3009e-06 -0.0055209 9.1888e-05 0.00015508
8.182e-05 -7.928e-05 0.00026337 -0.00013286
-0.00061227 -0.0036949 -8.1638e-05 -0.0055518 -0.28518 -0.062765 -0.00019473 -0.00057385
0.00078941 0.00021439 0.00089344 0.00021477
-6.0716e-05 -0.00013153 0.00011876 0.00015836 -0.00010412 -0.00056061 -0.13927 0.12511
0.0049474 -0.0018998 0.00019314 -0.0017021
0.00082207 0.00044572 6.8583e-05 -8.1601e-05 0.00062273 6.6079e-05 0.0048909 -0.0019858
-0.33236 0.022152 0.0048429 0.0012716
0.00032655 -0.00029907 0.00029489 -0.00020694 0.00093036 6.698e-05 0.00013421 -0.0017286
0.0048023 0.0012575 -0.34151 0.042986
5480000000 -0.29157 0.012576 0.0050415 -0.0019218 -0.001905 -0.0030628 0.00043418 -1.3224e-05
0.0007994 -0.00025617 -0.00017161 -0.00015025
0.0050281 -0.0019085 -0.12448 0.29266 -0.0015876 -0.0056485 6.1717e-05 0.00017109
-5.0686e-05 -2.5384e-05 0.00020355 -0.00018448
-0.0018867 -0.0029829 -0.0016742 -0.0056321 -0.28953 -0.041311 -0.00017316 0.00011794
0.00037481 -0.00034272 0.00077353 -0.00011825
0.00041533 -2.5521e-05 3.6358e-05 0.00016839 -0.00020068 0.00016352 -0.133 0.136
0.004114 -0.0034948 -0.00010483 -0.001858
0.00087978 -0.00023538 -3.9433e-05 -3.5286e-05 0.00044356 -0.00015756 0.0041306 -0.0035237
-0.32267 0.051112 0.0047406 0.00017829
-0.0001667 -0.00013836 0.00024076 -0.0001697 0.0006871 2.1767e-05 -0.00011376 -0.0017948
0.0048541 0.00023945 -0.33228 0.064981
5540000000 -0.28912 0.037712 0.0041554 -0.002508 -0.0026724 -0.0019867 0.00037834 -0.00031213
0.00011638 -0.00023017 -0.00040745 7.4424e-05
0.004143 -0.0025576 -0.084423 0.3107 -0.002519 -0.0049183 0.00043282 0.00014451
-2.2365e-05 -9.0272e-05 -4.148e-05 -0.00042206
-0.0026506 -0.0018873 -0.0026198 -0.0048839 -0.28951 -0.020276 0.00022451 -0.00017178
0.00030876 2.0106e-05 0.00038397 -0.00025929
0.00036103 -0.00031157 0.00042933 0.00010377 0.00021528 -0.00021979 -0.12196 0.15772
0.0027732 -0.0039399 -0.0010118 -0.0019035
0.00020647 -0.00019578 -4.0051e-05 -0.00017156 0.000261 5.1487e-05 0.002728 -0.0039252
-0.30872 0.085484 0.0051482 -0.00084613
-0.00034954 0.00014746 -2.1828e-05 -0.00037321 0.00047228 -0.00029866 -0.00109 -0.0019396
0.0050299 -0.00079185 -0.32578 0.10625
5600000000 -0.27847 0.06628 0.0034066 -0.0034715 -0.002386 -0.0016498 0.00029481 -0.00037735
0.00023228 -0.00024276 0.00025111 0.00052606
0.0034304 -0.0034303 -0.081565 0.32532 -0.0035682 -0.0047878 9.8368e-05 -0.00020645
-0.00014017 -1.9866e-05 -0.00017177 -0.0003159
-0.002429 -0.001567 -0.0036437 -0.004721 -0.28875 0.012168 9.0483e-08 8.4387e-05
0.00043136 -0.00053204 0.00052978 -0.00051437
0.0003001 -0.00038671 5.6496e-05 -0.00021081 -6.1546e-05 6.421e-05 -0.1142 0.15726
0.0017697 -0.0039488 -0.0010766 -0.001129
0.00032347 -0.00020831 -7.8258e-05 1.3136e-06 0.00035229 -0.00038642 0.0017414 -0.0039559
-0.29998 0.11568 0.0045564 -0.0014769
0.00036076 0.00051889 -0.00021283 -0.00028616 0.00040332 -0.00043015 -0.0010324 -0.0010791
0.0045622 -0.0013608 -0.30384 0.12097
5660000000 -0.26781 0.088 0.0031731 -0.0035025 -0.0032552 -0.00059214 -0.00036392 -0.00074473
7.6605e-06 -0.00056345 0.00041453 -0.00031136
0.0031864 -0.0034719 -0.040915 0.31713 -0.0044359 -0.0031851 -6.9319e-06 -0.00011843
0.00016703 2.3884e-05 -9.2164e-05 -0.00014829
-0.0033479 -0.00054003 -0.0045016 -0.0030711 -0.29047 0.035385 -0.00012859 0.00011104
-0.00036965 -0.0002319 0.00020488 -0.0012017
-0.00034762 -0.00076369 -1.2579e-06 -0.00014605 -0.00012764 0.00010149 -0.099432 0.17732
0.00059238 -0.0040664 -0.0012727 -0.000934
-6.9114e-05 -0.00060697 0.00019376 -3.8748e-05 -0.00037137 -0.00045486 0.0005937 -0.0041023
-0.2861 0.14346 0.0042309 -0.0021641
0.00052234 -0.00016791 -0.00010675 -0.00011821 0.00026614 -0.0011966 -0.0013064 -0.00096538
0.0041059 -0.0022856 -0.2961 0.15695
5720000000 -0.25366 0.11094 0.002779 -0.0040176 -0.0028714 0.00073091 -0.00049559 -0.00023675
-0.00038744 -0.00020145 -1.1575e-05 -0.00046424
0.0027741 -0.0040339 -0.012992 0.34368 -0.0055992 -0.0026871 7.6058e-05 -4.8108e-05
-0.00027073 1.9291e-06 -0.00024681 0.00017264
-0.0028709 0.00080271 -0.0056705 -0.0025514 -0.28746 0.067048 0.00018416 8.7199e-05
0.00021504 0.00019305 -6.4703e-05 -0.00026767
-0.00053796 -0.00026375 5.5941e-05 -5.1163e-05 0.00020553 8.5372e-05 -0.08344 0.1797
-0.00010598 -0.0035914 -0.0016566 -0.00043689
-0.00034476 -0.00023858 -0.00026804 4.7792e-05 0.00020358 0.00027281 -0.00018926 -0.0035328
-0.27583 0.17041 0.0042256 -0.0035052
-0.00016074 -0.00041993 -0.00026177 0.0001528 -0.00012889 -0.00025771 -0.0016374 -0.00041756
0.0043737 -0.0034839 -0.26613 0.17547
5780000000 -0.23769 0.128 0.0016484 -0.0046916 -0.00243 0.0010835 -0.00078663 7.2627e-05
-0.00037767 -0.00030065 -0.00021154 -0.00030424
0.0016657 -0.004715 0.00014069 0.33875 -0.0059595 -0.00068782 -5.2403e-05 -0.00018043
2.0034e-05 -2.6606e-05 -5.065e-05 -7.9222e-05
-0.002416 0.0011149 -0.0059621 -0.00058226 -0.28438 0.083279 -4.6842e-05 -0.00012269
3.7296e-05 -0.0001388 -0.00049246 -0.00060143
-0.00079896 5.3945e-05 -5.66e-05 -0.00019337 -9.9132e-05 -8.0073e-05 -0.074615 0.19546
-0.00020883 -0.0030095 -0.0012324 -6.4807e-05
-0.0005035 -0.00028825 -5.193e-05 8.9894e-06 0.00015038 -0.00015444 -0.00017544 -0.0030629
-0.26582 0.19178 0.003043 -0.0034655
-0.00018426 -0.00033099 -9.0791e-05 -0.00011411 -0.00053911 -0.00054975 -0.0012679 -4.8014e-05
0.0029411 -0.0035578 -0.25735 0.19721
5840000000 -0.22509 0.14956 0.00036303 -0.0053944 -0.002161 0.0011763 -0.00014735 0.00033851
-0.00033715 0.00021601 -0.00049132 -0.00026009
0.00037152 -0.0053741 0.03539 0.34264 -0.0057191 0.00051535 -0.00019654 9.1506e-07
0.00018153 -1.8894e-05 -0.00010262 0.00023936
-0.0021353 0.0012285 -0.0057229 0.00058866 -0.27818 0.10783 -0.00023047 4.9837e-05
7.9016e-05 -0.00065228 -0.00043007 -0.00029499
-0.00014412 0.00032848 -0.00024147 -1.0948e-05 -0.0002332 1.8551e-05 -0.052456 0.19886
-0.00057901 -0.0034213 -0.0013561 0.00022028
-0.00037083 0.00027062 8.5462e-05 -1.4169e-05 -0.0001294 -0.00059065 -0.00064806 -0.0033339
-0.24888 0.20137 0.0022952 -0.0039743
-0.00051954 -0.00028226 -0.00014059 0.00017277 -0.00040568 -0.00046049 -0.0014032 0.00012095
0.0022775 -0.0039207 -0.22233 0.22185
5900000000 -0.21079 0.16213 -0.001681 -0.0054986 -0.0022798 0.0023312 -0.00017034 1.8907e-06
0.0003698 -0.00019847 5.5182e-05 0.00030203
-0.0016767 -0.0055 0.055921 0.34332 -0.0050956 0.0018809 2.033e-05 -2.0685e-05
4.931e-05 -0.0002352 -3.8633e-05 -0.00011004
-0.0022849 0.0023603 -0.0051188 0.001948 -0.2626 0.1237 -7.8187e-05 -0.00011726
-0.00035624 -0.00029664 -0.000871 -0.00017261
-0.0001472 -1.1499e-05 4.0036e-05 9.7161e-06 -6.0338e-05 -0.00011943 -0.044784 0.20927
-0.00090711 -0.0033787 -0.0011868 0.00031198
0.00027791 -0.00011291 6.3595e-05 -0.00029983 -0.00040022 -0.00036549 -0.00090501 -0.0033841
-0.22333 0.21788 0.0020158 -0.004977
0.00014733 0.00030044 4.0223e-05 -0.00011253 -0.0007984 -8.8803e-05 -0.0011282 0.00033476
0.0020447 -0.0050765 -0.20764 0.23217
5960000000 -0.19175 0.17477 -0.0028085 -0.0040443 -0.00075934 0.0026687 -0.00015064 0.00021544
-0.00021596 1.6012e-05 -5.6454e-07 0.00011248
-0.0028152 -0.0040557 0.081995 0.34249 -0.0041282 0.0021373 -0.00014612 2.4047e-05
-3.3196e-05 6.1274e-05 9.7466e-05 0.00019813
-0.0007257 0.0027099 -0.0040639 0.0022295 -0.24874 0.14937 -4.8076e-05 -0.00017419
-0.00020556 8.3322e-05 -0.00042844 -7.8018e-06
-0.00016649 0.00019057 -0.00016972 2.6051e-05 -4.2625e-05 -0.0001787 -0.026677 0.21747
-0.001775 -0.003158 -0.0010805 0.00094253
-0.00026272 1.7534e-05 -5.7981e-06 8.497e-05 -0.00030525 7.0376e-05 -0.0018499 -0.0031629
-0.20331 0.23202 0.00049148 -0.0050785
-8.6253e-05 0.00019601 8.8201e-05 0.00020936 -0.00047933 -7.3178e-05 -0.0010613 0.00088209
0.00035674 -0.0051242 -0.17961 0.25911
6020000000 -0.17399 0.1911 -0.0037207 -0.0031927 -0.00033383 0.0028784 -1.3691e-05 0.00053512
-0.00031258 0.00023435 -0.00011029 0.00030541
-0.0037286 -0.0031994 0.10972 0.33525 -0.004804 0.0030893 -5.1656e-05 0.0001161
-0.00013157 0.00011764 -0.00019439 0.00013929
-0.00027372 0.0028854 -0.0047398 0.0031793 -0.22943 0.16228 -0.00028008 0.00026673
-0.00088264 -9.381e-05 -0.00048141 0.00049284
-1.5266e-05 0.00054366 -4.7644e-05 0.00012598 -0.00028455 0.00028308 -0.020017 0.21395
-0.0025303 -0.0033064 -0.00063331 0.00069242
-0.00022681 0.00014991 -0.00011438 0.00010648 -0.00070669 1.6002e-05 -0.0025073 -0.0032785
-0.175 0.24699 -3.4602e-05 -0.0049591
-0.00011795 0.00028122 -0.0001731 0.00014476 -0.00053528 0.00054598 -0.00066741 0.00077011
0.00012579 -0.0048039 -0.15288 0.25936
6080000000 -0.15373 0.19941 -0.004035 -0.0010069 0.001216 0.0029414 9.9019e-05 4.5598e-05
3.5734e-05 0.00012946 0.00028122 -2.4944e-05
-0.004046 -0.0010143 0.13172 0.33603 -0.0031424 0.0046266 -1.3792e-05 -2.8599e-05
-1.6748e-05 9.0828e-05 0.00016289 0.00030483
0.0012832 0.0028657 -0.0030367 0.004684 -0.21157 0.18832 0.0002609 0.00011291
-0.00031811 0.00070063 -0.0001862 0.00038238
9.4585e-05 6.5373e-05 -5.7878e-05 -3.8857e-05 0.00026168 8.4983e-05 -0.0029679 0.22168
-0.0038233 -0.0023631 -0.0010228 0.00090381
0.0001861 0.0001971 -5.5141e-05 0.00018069 -0.00034841 0.00070949 -0.0038703 -0.0023944
-0.1453 0.26437 -0.00092976 -0.0050113
0.00026628 -2.7344e-05 0.00014528 0.00032187 -0.00011606 0.00029653 -0.00095846 0.00092276
-0.0010924 -0.0052302 -0.13092 0.28026
6140000000 -0.13802 0.21364 -0.0035004 -0.00070067 0.0014625 0.0022766 8.632e-05 -5.2466e-06
-1.7082e-05 -5.9977e-05 0.00036518 -9.9405e-05
-0.0034926 -0.00075111 0.15728 0.3184 -0.0023215 0.0052339 3.8558e-05 5.4169e-05
0.00041283 5.7576e-05 0.00026666 0.00019325
0.0015015 0.0022499 -0.0022171 0.0052573 -0.18837 0.20827 0.00036006 -4.6187e-05
9.778e-05 0.00055734 2.9921e-05 0.00050317
8.7874e-05 2.5406e-05 5.5659e-05 0.00010734 0.00039024 -5.83e-05 0.0091724 0.21353
-0.0045 -0.0014156 -0.00037024 0.0014579
-0.00010071 2.0454e-05 0.00038203 5.0295e-05 0.00010697 0.00058257 -0.004557 -0.0013385
-0.12657 0.28506 -0.0028419 -0.0046686
0.0004687 -0.00018016 0.00027879 8.745e-05 3.3157e-05 0.00052786 -0.00039311 0.0014049
-0.0027437 -0.0044942 -0.092615 0.27981
6200000000 -0.12161 0.21932 -0.0029517 -0.0002501 0.0022114 0.001335 0.00015 0.00034341
-0.00017657 0.00016548 -9.9221e-05 -0.00031776
-0.0029762 -0.00025914 0.18621 0.31753 -0.00096456 0.0052339 4.236e-05 0.00021383
0.00012099 -1.6142e-05 9.3283e-05 9.5729e-05
0.0022478 0.001246 -0.00087899 0.0052199 -0.16928 0.22308 9.5892e-05 -0.00041667
0.00056204 0.00011579 0.0001519 0.00028945
0.00014315 0.00030632 1.6875e-05 0.00020997 0.00010241 -0.00039078 0.023277 0.22208
-0.0046579 -5.1068e-05 5.2968e-05 0.0013098
-0.00016306 0.00017591 7.7665e-05 -2.4097e-06 0.0006321 -9.1707e-07 -0.0046259 -0.00011403
-0.11367 0.2927 -0.0034357 -0.0036497
-5.7601e-05 -0.00030748 6.0071e-05 1.4871e-05 0.00013753 0.00029522 0.00012942 0.0013505
-0.0033743 -0.0039028 -0.079183 0.28984
6260000000 -0.10758 0.23267 -0.0030752 0.00067277 0.0020709 0.00075166 0.0002708 -4.6733e-05
0.00013571 0.00024512 -0.0001037 -5.1982e-05
-0.0030937 0.00067829 0.20297 0.30228 -0.00013248 0.0053466 1.0665e-05 -0.00010399
-0.0001428 -9.7398e-05 0.00023454 5.2557e-05
0.0021099 0.00070564 -2.3281e-05 0.0053153 -0.14807 0.24417 0.00016048 -2.4967e-05
0.00031862 -0.00025605 0.00012267 0.00021914
0.00027751 -5.8951e-05 -1.5117e-05 -8.0774e-05 9.3643e-05 -2.0998e-06 0.038244 0.21735
-0.004306 0.0012546 0.00064359 0.0012876
0.00019535 0.00026095 -5.3081e-05 -5.0048e-05 0.00036692 -6.5075e-06 -0.004329 0.0013286
-0.088113 0.29244 -0.0038916 -0.0029009
-9.6898e-05 -8.8249e-05 0.00023053 5.6078e-05 5.3926e-05 0.00022797 0.00063346 0.0011529
-0.0040752 -0.002548 -0.034125 0.29034
6320000000 -0.092054 0.23658 -0.0026502 0.0013391 0.0021856 -0.0003233 1.0026e-05 9.8858e-05
-0.00042797 0.00044087 -0.00026484 0.0002818
-0.0026682 0.0013381 0.22907 0.29383 0.0017663 0.0056175 6.7731e-05 9.1548e-05
-2.4098e-05 -0.0001103 8.6889e-05 -1.0991e-05
0.0021543 -0.00036879 0.0018848 0.0055751 -0.12963 0.25428 -0.00018769 -0.0003158
0.00030461 2.2224e-05 0.00041876 0.00011055
3.5577e-05 9.928e-05 6.3105e-05 6.2601e-05 -0.00016478 -0.00030852 0.037489 0.21905
-0.0040271 0.0019948 0.00069985 0.00074234
-0.00041729 0.00043809 -0.00010078 -8.0799e-05 0.00023957 -9.7135e-05 -0.0039123 0.0019881
-0.063444 0.30398 -0.0047515 -0.0014143
-0.00030315 0.00029159 0.00014992 -4.7665e-05 0.00041597 0.00018193 0.0006823 0.00082108
-0.0045961 -0.0015806 -0.024068 0.28957
6380000000 -0.073005 0.24291 -0.001967 0.0018026 0.0016788 -0.0004475 6.9587e-05 -2.7292e-05
0.00030101 0.00028587 -4.4847e-06 0.00021756
-0.0019606 0.0017807 0.24627 0.27476 0.0029681 0.0042067 -0.00011794 -6.6848e-05
-0.000206 -0.00012033 -0.00014836 -0.00026294
0.0016172 -0.00043671 0.0030962 0.0041363 -0.10178 0.27034 -0.00015752 0.00019736
0.00047405 -4.3865e-05 0.00060304 0.00028443
5.4278e-05 -3.0787e-05 -0.00011332 -8.1142e-05 -0.00012031 0.00017603 0.058243 0.20894
-0.0029751 0.0033303 0.00079753 0.0008657
0.00030165 0.00020447 -0.00017315 -0.00015826 0.0004717 -4.9038e-05 -0.0031018 0.0033223
-0.042468 0.29588 -0.0045251 -0.0001315
2.9209e-05 0.00016313 -7.5202e-05 -0.00020392 0.00052538 0.0002638 0.00086241 0.00072091
-0.0047074 -6.1756e-05 0.016438 0.29204
6440000000 -0.051183 0.25483 -0.00093906 0.0024348 0.0018288 -0.00080916 0.00036384 -8.026e-05
0.0002786 -0.00044053 -0.00026197 -0.00023414
-0.00097076 0.002421 0.26628 0.2616 0.0032647 0.0029734 0.00010168 -4.1785e-05
-0.0001086 2.0624e-05 -0.00010151 -0.00032899
0.0018597 -0.00082006 0.0033323 0.0029101 -0.085308 0.28574 -0.00017995 0.00030038
-0.00035748 -5.1445e-05 0.00053795 -0.00045269
0.00040645 -0.00013863 0.0001019 -3.5003e-05 -0.00014329 0.00026823 0.060116 0.20587
-0.0018351 0.0038983 0.00094541 0.00063426
0.00029633 -0.00043369 -0.00011509 1.9858e-05 -0.00029444 -8.0835e-05 -0.0017378 0.0039784
-0.0012928 0.3025 -0.0045866 0.0011789
-0.00019405 -0.00028649 -9.1898e-05 -0.0002625 0.00061004 -0.00036921 0.00085322 0.00075793
-0.004298 0.0011785 0.027443 0.27699
6500000000 -0.032192 0.25525 -0.00024003 0.0020165 0.001463 -0.00099169 0.00022316 -0.00011052
1.9535e-05 0.00011605 4.6443e-06 0.00024616
-0.00023469 0.0019951 0.29225 0.23531 0.0036842 0.0025143 9.3721e-05 4.805e-05
0.00012105 0.00016298 0.00019993 -0.00017598
0.0014133 -0.0010326 0.0037454 0.0024541 -0.073053 0.28316 -4.6501e-06 6.2101e-06
0.00016874 -0.00011986 -6.3422e-05 -0.00047812
0.00021279 -7.4874e-05 8.7151e-05 5.1728e-05 -2.0501e-05 6.835e-05 0.084437 0.20082
-0.00030089 0.0040087 0.0010167 0.00046849
-2.0893e-05 5.8126e-05 0.00014118 0.00014942 0.00011007 -3.726e-05 -0.00033245 0.0039629
0.021025 0.30608 -0.003215 0.0020539
-5.5726e-05 0.00028524 0.00019877 -0.00018811 -9.3566e-05 -0.00044499 0.0011769 0.0004406
-0.0034774 0.0019212 0.065401 0.27948
