# Supplementary material for: Early Detection of Alzheimer’s Disease via Machine Learning-Based Microwave Sensing: An Experimental Validation
Source: Sensors (Basel). 2025 Apr 25;25(9):2718. doi: 10.3390/s25092718 (PMC12074295; doi:10.3390/s25092718)
Supplement: Supplementary file 1 [file sensors-25-02718-s001.zip › measurements_paper_sensors/26 febbraio - PART1/set5/CSF_10_m2.s6p]

!Keysight Technologies,M9804A,MY58100912,A.14.10.03
!Date: Thursday, April 27, 2023 10:28:33
!Correction: S11(C  6-Port  ) 
!S12(C  6-Port  ) 
!S13(C  6-Port  ) 
!S14(C  6-Port  ) 
!S15(C  6-Port  ) 
!S16(C  6-Port  ) 
!S21(C  6-Port  ) 
!S22(C  6-Port  ) 
!S23(C  6-Port  ) 
!S24(C  6-Port  ) 
!S25(C  6-Port  ) 
!S26(C  6-Port  ) 
!S31(C  6-Port  ) 
!S32(C  6-Port  ) 
!S33(C  6-Port  ) 
!S34(C  6-Port  ) 
!S35(C  6-Port  ) 
!S36(C  6-Port  ) 
!S41(C  6-Port  ) 
!S42(C  6-Port  ) 
!S43(C  6-Port  ) 
!S44(C  6-Port  ) 
!S45(C  6-Port  ) 
!S46(C  6-Port  ) 
!S51(C  6-Port  ) 
!S52(C  6-Port  ) 
!S53(C  6-Port  ) 
!S54(C  6-Port  ) 
!S55(C  6-Port  ) 
!S56(C  6-Port  ) 
!S61(C  6-Port  ) 
!S62(C  6-Port  ) 
!S63(C  6-Port  ) 
!S64(C  6-Port  ) 
!S65(C  6-Port  ) 
!S66(C  6-Port  ) 
!S6P File: Measurement: :
# Hz S  RI   R 50
500000000 -0.32436 -0.062737 -0.0096156 -0.001593 -0.0085499 0.011667 -0.0046411 0.01192
0.013597 0.0058986 -0.0054507 0.0087163
-0.0098263 -0.0020739 -0.40829 -0.072767 0.0085812 -0.011252 0.00077058 0.011965
0.0088047 0.0032556 0.00068345 0.013817
-0.0086373 0.012063 0.0081714 -0.011136 -0.2542 0.19171 0.0070736 0.0032576
-0.0020863 0.0080908 0.001452 0.012596
-0.0047915 0.012022 0.00097207 0.012042 0.0068797 0.0033958 -0.32536 0.042036
-0.019792 -0.0045831 0.016297 0.025469
0.014156 0.0058359 0.0085417 0.0033239 -0.0017968 0.0080654 -0.01989 -0.0045465
-0.21192 -0.24143 -0.028967 0.0044732
-0.0058063 0.0091346 0.00040108 0.014147 0.0011735 0.012649 0.015793 0.025778
-0.028762 0.0052968 -0.25887 -0.14646
560000000 -0.31459 0.1063 -0.020666 -0.067318 0.0003926 0.013148 0.0056806 0.010907
0.011003 0.004906 0.010766 0.0095903
-0.020688 -0.067113 -0.36954 0.091066 -0.040987 -0.039428 0.013213 0.0034289
-0.013321 -0.0053777 0.0047753 -0.00077017
0.00021544 0.013308 -0.0411 -0.039743 -0.17954 0.24062 -0.00056318 -0.0055291
0.018256 0.006955 0.0078071 -0.0054397
0.0063486 0.010757 0.013311 0.0039934 -0.00057566 -0.0054375 -0.30207 0.13286
0.007704 -0.023923 0.0057061 -0.020903
0.010585 0.0046124 -0.012643 -0.0058442 0.018278 0.0067476 0.0078977 -0.024178
-0.29896 -0.058015 0.012442 -0.051307
0.011043 0.0092369 0.0042681 -0.00087114 0.0080404 -0.0054889 0.0058033 -0.020815
0.011487 -0.052785 -0.32824 0.0041584
620000000 -0.27399 0.082512 -0.023484 0.0085398 0.0031364 0.0089362 0.008257 -0.0044205
0.012132 -0.0013969 0.00028898 -0.0013853
-0.023605 0.0087479 -0.39832 0.036311 -0.019528 -1.0424e-05 -0.0019393 -0.0022075
0.012286 -0.0053776 0.00097625 -0.0033599
0.0031014 0.0090783 -0.019546 9.6229e-05 -0.15428 0.2499 -0.0015192 -0.0052866
-0.0039945 -0.0025277 0.0085187 -0.0031818
0.0082694 -0.0043497 -0.0017418 -0.0021695 -0.0015797 -0.0053554 -0.26212 0.142
-0.037581 -0.020225 0.011472 0.028137
0.01172 -0.0010223 0.012437 -0.0054493 -0.0040595 -0.0025283 -0.03739 -0.021176
-0.21376 -0.099099 -0.042087 0.012154
0.00037888 -0.0012216 0.00057414 -0.0032831 0.0085402 -0.0034095 0.012053 0.028867
-0.042914 0.012659 -0.24275 -0.034164
680000000 -0.24021 0.17409 -0.026606 -0.015199 0.0046056 0.0054385 0.001207 -0.0074033
-0.0019094 -0.011399 0.0063685 -0.0066382
-0.026497 -0.015344 -0.38941 0.13748 -0.033049 -0.0019795 -0.0018595 -0.00035907
-0.0018856 -0.0094879 -0.00070749 -0.0016137
0.0047658 0.0054343 -0.033078 -0.0019433 -0.10779 0.27321 -0.00086188 0.00017909
-0.0015997 0.00088383 -0.0030302 -0.0091108
0.0012058 -0.0074732 -0.0017483 -0.00035053 -0.0007827 0.00024221 -0.2181 0.19346
-0.022976 -0.0081661 -0.0087737 -0.012199
-0.0017681 -0.011708 -0.0016051 -0.0096516 -0.0015828 0.00091096 -0.023136 -0.0083036
-0.28192 0.0046957 -0.0056202 -0.0067131
0.006164 -0.0071797 -0.0010154 -0.002051 -0.0031213 -0.0090998 -0.0089037 -0.012114
-0.0054448 -0.0064481 -0.25951 0.071613
740000000 -0.19433 0.16731 -0.041548 0.026278 0.013481 -0.0034163 2.9894e-05 -0.0038485
-0.0033914 -0.0017335 -0.0065871 0.0032171
-0.041318 0.026162 -0.3361 0.15764 -0.037371 0.034555 -7.7681e-06 -0.0056267
-0.013405 0.0066549 -0.001206 -0.0050866
0.013257 -0.0036157 -0.037363 0.034714 -0.074873 0.27464 -0.0019122 0.0032679
-0.001447 -0.0052626 -0.0023375 0.00084013
8.1703e-05 -0.0039259 0.00035603 -0.0053301 -0.001964 0.003325 -0.20172 0.20043
-0.043082 -0.0099294 0.022234 0.016688
-0.0043452 -0.0020745 -0.013551 0.0061958 -0.0013787 -0.0053066 -0.043398 -0.010129
-0.18023 0.04076 -0.044918 -0.0017062
-0.0062159 0.0033807 -0.00096457 -0.0045327 -0.0022373 0.0009468 0.022174 0.016495
-0.044987 -0.0013566 -0.25222 0.07618
800000000 -0.16631 0.21351 -0.023339 0.016139 0.0054809 -0.010162 -0.0045306 -0.0024625
-0.0040176 0.0018724 0.0041035 0.00039473
-0.023213 0.015963 -0.34521 0.22864 -0.0088865 0.034752 -0.0020353 0.0021314
1.3877e-05 0.0025747 0.00086027 0.0053928
0.0054579 -0.010178 -0.0088674 0.034925 -0.036384 0.30107 0.0011187 0.0010647
0.00018066 0.0032514 -0.0018589 0.0007303
-0.0046831 -0.0025102 -0.0020265 0.0021846 0.001135 0.0010817 -0.17371 0.22798
-0.029693 0.012919 0.01509 -0.010056
-0.0039895 0.0020625 -0.00010991 0.0024616 0.00015754 0.003267 -0.029624 0.012945
-0.2358 0.063396 -0.019145 0.020341
0.0038861 0.00026705 0.0008527 0.0054772 -0.0019387 0.00067958 0.015331 -0.010405
-0.019218 0.020789 -0.24836 0.12765
860000000 -0.13217 0.23469 -0.018664 0.030644 -0.0032938 -0.01008 -0.0017636 0.0009505
0.0041625 0.0047938 -0.004 -0.0028645
-0.018701 0.030612 -0.2979 0.27371 0.0077052 0.034641 0.00031433 0.0020497
0.0040708 0.00010894 0.0036306 7.9788e-05
-0.003275 -0.010184 0.0078553 0.034632 0.012896 0.31149 -0.00045282 -0.00041267
0.0025807 -0.0017803 0.0017543 0.0043731
-0.001837 0.000805 0.00042439 0.0020434 -0.00038982 -0.00041481 -0.13771 0.24022
-0.018696 0.017742 -0.0068515 -0.0090466
0.0041572 0.0051166 0.0037962 1.355e-05 0.002537 -0.001725 -0.018783 0.017892
-0.18094 0.12522 -0.026984 0.016452
-0.0035615 -0.0036444 0.0037628 -0.00015588 0.0018694 0.0042827 -0.0068859 -0.0093159
-0.026776 0.016355 -0.19913 0.17694
920000000 -0.10891 0.25851 0.0042207 0.03983 -0.0092636 -0.0043134 -0.0017893 0.0021222
0.00043531 0.0012904 0.0032193 -0.0010177
0.0042617 0.0398 -0.27137 0.29592 0.028328 0.02308 0.0015796 0.0011774
0.0070338 -1.6032e-05 0.0040961 -0.0028992
-0.0092591 -0.0042761 0.028406 0.022999 0.059557 0.31332 0.0016899 -2.4715e-06
0.00055693 -0.00049314 0.0010149 -0.0012988
-0.0019054 0.0020107 0.0015611 0.0010912 0.001688 5.5417e-06 -0.11399 0.2574
-0.01287 0.031369 0.0041506 -0.0066549
0.0005157 0.001444 0.0069669 -0.0001164 0.00053718 -0.00048273 -0.012853 0.031432
-0.17573 0.12996 -0.0032302 0.029317
0.0031856 -0.0012289 0.0041954 -0.0029534 0.0010475 -0.0012443 0.0041225 -0.0065327
-0.0034108 0.029266 -0.20863 0.18913
980000000 -0.062681 0.28139 0.01685 0.031086 -0.0092727 0.0048233 0.0020758 0.003639
0.0040229 -0.001506 -0.0036525 -0.0028907
0.016877 0.031093 -0.21955 0.33359 0.03346 0.0050668 0.0018784 -0.00031368
0.0019631 -0.0061318 -0.00048642 -0.0028657
-0.0092978 0.0048946 0.033527 0.0050234 0.10649 0.3084 0.000405 -0.0011409
0.00025705 -0.0018163 0.0015217 -0.0003085
0.0021152 0.0035998 0.0019167 -0.00032062 0.00041648 -0.0011326 -0.075227 0.26991
0.0067681 0.031149 -0.009786 -0.0079056
0.0041348 -0.0012887 0.0019253 -0.0060632 0.00026016 -0.0018215 0.0070073 0.031234
-0.14606 0.16772 0.0050081 0.021147
-0.0035882 -0.0029653 -0.00048422 -0.0027023 0.00158 -0.00026679 -0.0097569 -0.0079884
0.004906 0.021101 -0.16854 0.23902
1040000000 -0.021422 0.29051 0.033661 0.019966 -0.00088031 0.0076873 0.0025536 0.00070735
0.00032344 -0.0034639 -7.1743e-05 -0.0013012
0.033549 0.019981 -0.184 0.34785 0.029804 -0.014653 0.0013099 -0.0017508
-0.0023058 -0.0022063 -0.0012165 -0.0028464
-0.00087133 0.0076975 0.029837 -0.014768 0.15357 0.29505 -0.00062851 -0.0014043
-0.0015228 -0.00098133 -0.00055724 -0.0012557
0.002609 0.00071314 0.0013062 -0.0017207 -0.00058767 -0.0014106 -0.047289 0.27957
0.019066 0.020052 -0.0022823 0.0013567
0.00029556 -0.0036239 -0.0023535 -0.0022781 -0.001509 -0.00095515 0.019139 0.020039
-0.11229 0.17661 0.013289 0.020436
-0.00010075 -0.0013284 -0.0012849 -0.0028982 -0.00053037 -0.0012477 -0.0023159 0.0014111
0.013066 0.020763 -0.14675 0.2591
1100000000 0.023428 0.30082 0.037291 -0.0029264 0.0037737 0.0041361 0.0023453 -0.0011209
-0.0022862 -0.0032144 -0.0043358 1.6282e-05
0.037279 -0.0029599 -0.14075 0.36835 0.015364 -0.027982 -0.0002167 -0.0017845
-0.0033489 -0.00085139 -0.0037868 -0.00056459
0.0037864 0.0040827 0.015259 -0.02807 0.20007 0.2756 -0.0017673 0.00037717
-0.0015941 0.00068956 -0.0011284 -0.00064101
0.0022522 -0.0011569 -0.00020105 -0.0017789 -0.001787 0.00037444 -0.0068366 0.28504
0.025659 0.0065968 -0.0025637 0.00029813
-0.0023454 -0.0032438 -0.0033794 -0.00079884 -0.0016062 0.00065573 0.025634 0.0065216
-0.096085 0.19574 0.020279 0.010132
-0.0043673 -5.3732e-05 -0.003783 -0.00046297 -0.0011508 -0.00066846 -0.002548 0.00029904
0.020219 0.010367 -0.10223 0.29251
1160000000 0.075269 0.29817 0.025524 -0.020354 0.0036381 -0.00084542 -0.00030467 -0.0024203
-0.0042969 -0.00092745 -0.0012403 0.0041572
0.025552 -0.020355 -0.09565 0.37352 -0.003925 -0.028866 -0.0015729 -0.0014486
-0.0026019 0.0025196 -0.0016873 0.0018766
0.0036287 -0.00086824 -0.0040657 -0.028876 0.24434 0.24503 -0.00057448 0.0016491
-0.00042624 0.0017475 -0.0011499 0.00023634
-0.00025634 -0.0024834 -0.0016411 -0.0014547 -0.00056799 0.0016652 0.033625 0.28194
0.022633 -0.010198 -0.0035615 0.0053089
-0.0041918 -0.00086033 -0.0026265 0.0024974 -0.00043189 0.0017793 0.022654 -0.010158
-0.060475 0.20667 0.019617 0.0015801
-0.0010868 0.0043509 -0.0016246 0.0018073 -0.0011258 0.00020894 -0.0035432 0.0052103
0.019724 0.0017873 -0.053575 0.29627
1220000000 0.11859 0.28869 0.012208 -0.030491 -0.0010566 -0.0016834 -0.00016487 -0.00094046
-0.0027688 0.0023851 0.0011743 0.0020011
0.012208 -0.030485 -0.051363 0.38764 -0.017041 -0.020942 -0.0024893 0.00060317
0.00012209 0.0029504 -0.00074623 0.001905
-0.001083 -0.001655 -0.017156 -0.020878 0.28332 0.20589 0.00094192 0.0014612
0.0004894 0.0011239 6.1202e-05 0.00062541
-0.00011081 -0.00093616 -0.0024769 0.00062992 0.00093085 0.0014541 0.073262 0.27297
0.011558 -0.017478 0.0024207 0.0015497
-0.0027457 0.0024325 0.00012544 0.0029731 0.00049259 0.0011666 0.011493 -0.017452
-0.038256 0.21914 0.015657 -0.012499
0.001154 0.0019385 -0.00076417 0.0018919 8.7155e-05 0.00054657 0.0023569 0.0015774
0.015687 -0.012489 -0.024616 0.3146
1280000000 0.16976 0.2694 -0.0070503 -0.029786 -0.0020409 0.0014688 -0.00093811 -0.0018613
-0.00096393 0.0034399 0.0026148 0.0012012
-0.007003 -0.029759 -0.0040042 0.37969 -0.023828 -0.0077608 -0.00066152 0.0014253
0.0016539 0.0017657 0.0007501 0.002046
-0.0020333 0.0014637 -0.023898 -0.0076665 0.31453 0.16264 0.0014002 -0.00014653
0.00099827 0.00033762 0.00026726 0.00052429
-0.000953 -0.0018481 -0.00065683 0.0014024 0.0013998 -0.00015479 0.1099 0.25647
0.0016619 -0.020116 -5.0625e-05 -1.3749e-05
-0.00094669 0.003555 0.0017178 0.0017304 0.00098502 0.00034799 0.0016388 -0.020093
-0.00054117 0.22616 0.004263 -0.015673
0.002576 0.0011902 0.00071575 0.0020277 0.0002417 0.0005182 -5.2969e-05 -5.0829e-05
0.0041901 -0.015611 0.024037 0.31886
1340000000 0.20759 0.23657 -0.017164 -0.020327 0.0001641 0.0040496 -0.0017354 -0.00067877
0.0015708 0.0028281 0.0016736 -0.0013845
-0.017091 -0.020298 0.035566 0.37171 -0.020778 0.0048234 -0.00016293 0.0018488
0.0017434 0.00087159 0.0012212 0.00075077
0.000189 0.0040884 -0.020756 0.0049425 0.33729 0.1144 0.00072802 -0.00092294
0.00062838 -0.00053362 0.00021528 0.00030337
-0.0017137 -0.00070782 -0.00015422 0.0018394 0.00074569 -0.00093545 0.14267 0.23561
-0.008291 -0.017208 0.0010089 0.00040399
0.0015703 0.0028704 0.0017498 0.00087594 0.00062427 -0.00053641 -0.0083949 -0.017204
0.029389 0.22412 -0.0026548 -0.014473
0.0017288 -0.0014469 0.0012026 0.0006894 0.00023848 0.00023871 0.0010068 0.00040208
-0.0026362 -0.014592 0.062273 0.31552
1400000000 0.24171 0.19975 -0.02391 -0.0088253 0.0045848 0.0031111 -0.002033 0.00074576
0.0026145 0.00099865 0.00037936 -0.0013335
-0.023911 -0.0088003 0.07352 0.35932 -0.013829 0.012596 0.0012025 0.001271
0.0011224 -0.00058653 0.0011775 0.00022201
0.0046196 0.003088 -0.013785 0.012666 0.35052 0.060581 -5.0256e-05 -0.0013414
0.00011642 -0.00017746 0.00051159 0.00027188
-0.0020594 0.00075662 0.0012015 0.0012793 -5.3921e-05 -0.0013287 0.17154 0.20692
-0.014767 -0.010255 -0.00090263 -0.00049125
0.0027052 0.00097483 0.0011349 -0.00060563 0.00012011 -0.00016935 -0.014834 -0.010239
0.062618 0.22286 -0.0094881 -0.0094671
0.00032109 -0.0013814 0.00116 0.00022058 0.00048452 0.00025258 -0.00090006 -0.00046165
-0.009484 -0.0094416 0.10765 0.30641
1460000000 0.26556 0.15658 -0.021203 0.0040099 0.004958 -0.0016043 -0.0014881 0.0015632
0.0021708 -0.00048871 -9.6827e-05 -0.00077178
-0.021231 0.0040013 0.10813 0.33744 -0.00486 0.014814 0.0015648 0.0002441
0.0010955 -0.0011976 0.0011607 -0.00057965
0.0049506 -0.0015939 -0.0047684 0.014835 0.35693 0.0055862 -0.0010016 -0.0010328
0.00034987 -0.00030789 0.00073223 -0.00035215
-0.0014731 0.0015904 0.0015475 0.0002723 -0.0010084 -0.0010268 0.19819 0.17828
-0.015765 -0.0031197 -0.0010624 0.0019011
0.0021529 -0.00048046 0.0011197 -0.0011953 0.00036 -0.00028664 -0.015751 -0.0031037
0.092908 0.2111 -0.011974 -0.0034731
-0.00021637 -0.00085672 0.0011876 -0.00060551 0.00071723 -0.00038231 -0.0011209 0.0019084
-0.011991 -0.0034107 0.14167 0.28641
1520000000 0.27822 0.11512 -0.01579 0.0099911 0.0029758 -0.0037723 0.00013599 0.002614
0.0023662 -0.0019064 -0.0010817 -0.00014952
-0.015771 0.0099775 0.14155 0.3235 0.0023311 0.011962 0.0016613 -0.00063648
0.00020051 -0.00099715 0.00031461 -0.0010861
0.0029777 -0.0037993 0.0024116 0.011942 0.34902 -0.051366 -0.00081474 -0.00035733
0.00063225 -0.0010056 0.00018021 -0.00019926
0.00013774 0.0025937 0.0016692 -0.00066304 -0.00082728 -0.0003528 0.22126 0.14016
-0.015271 0.0027062 0.0013723 0.0019943
0.0023531 -0.0019194 0.00018375 -0.00097636 0.00063515 -0.00099445 -0.015239 0.002754
0.12067 0.20035 -0.0119 0.0011699
-0.0010421 -0.00010255 0.00033249 -0.0010493 0.0001486 -0.00017056 0.0014145 0.0020084
-0.01187 0.0011685 0.17524 0.26778
1580000000 0.28848 0.070276 -0.0089914 0.013812 -0.0012195 -0.0043858 0.0014274 0.0018404
-0.00030049 -0.0022715 -0.00012962 0.00035384
-0.0090004 0.013783 0.16887 0.29941 0.005302 0.0067754 0.00066283 -0.001505
-0.00046021 -0.0011831 -0.00029143 -0.0007121
-0.0012142 -0.0044194 0.0053401 0.0067662 0.32821 -0.10808 -0.0014346 0.00031411
-0.00058456 -0.0013764 0.00029172 -0.00051042
0.0014135 0.0018438 0.00065503 -0.0015138 -0.0014329 0.00031891 0.2354 0.10149
-0.011357 0.0078083 0.0019773 0.0007905
-0.00034446 -0.0022575 -0.00048526 -0.0011831 -0.00056256 -0.001346 -0.011323 0.007868
0.14633 0.18595 -0.009601 0.0074263
-0.00018658 0.00030278 -0.00030055 -0.00071492 0.0002638 -0.00052566 0.0019689 0.00076177
-0.0095927 0.0074359 0.20881 0.24289
1640000000 0.29162 0.029705 -0.0018657 0.012897 -0.0028579 -0.0019191 0.0027474 0.0010587
-0.00064328 -0.0017726 -0.000438 0.00047471
-0.0018691 0.012881 0.19871 0.27533 0.0051555 0.0021009 -0.00049415 -0.0018529
-0.00097963 -0.00053864 -0.00047637 -0.00064978
-0.0029069 -0.0018956 0.0051692 0.0020678 0.29897 -0.15717 -0.00078053 0.0011743
-0.0011309 -0.0011065 -0.00017503 -0.00044662
0.0027569 0.0010345 -0.00052143 -0.0018689 -0.00080112 0.0011515 0.2483 0.052655
-0.0071154 0.0087737 0.0024685 -0.00051376
-0.00067577 -0.001802 -0.00099755 -0.00053175 -0.0011309 -0.0011354 -0.0071139 0.008811
0.16985 0.16497 -0.0044864 0.0096778
-0.00031368 0.00048585 -0.00047532 -0.00061251 -0.00014383 -0.00041921 0.0024526 -0.0005482
-0.0045167 0.0096778 0.23509 0.21258
1700000000 0.28558 -0.014865 0.001994 0.010053 -0.0030649 0.00057699 0.0030768 -0.0012045
-0.002149 -0.00059389 0.00053364 0.00033019
0.0019803 0.010041 0.21688 0.24471 0.0025566 -0.00034739 -0.0014893 -0.00074092
-0.000824 -0.00010494 -0.00073748 -0.00037165
-0.0030275 0.00059064 0.0025711 -0.00036493 0.25498 -0.19572 5.0832e-05 0.0016139
-0.002092 -5.1393e-05 -0.00030795 -0.00072048
0.0030297 -0.0011787 -0.0014975 -0.00074958 4.3848e-05 0.0016391 0.24525 0.0031508
-0.0042445 0.0093975 0.0016696 -0.0019638
-0.0022043 -0.00059807 -0.000818 -0.00011951 -0.0021022 -3.1599e-05 -0.0041926 0.0093977
0.18919 0.14825 0.00034353 0.0098135
0.00049534 0.00032593 -0.00073415 -0.00038345 -0.00032689 -0.00072557 0.0016733 -0.0020073
0.00035141 0.0097875 0.25294 0.17913
1760000000 0.27525 -0.063099 0.0044674 0.0066582 -0.0017669 0.0011677 0.0013668 -0.0033826
-0.0012534 0.00062152 0.0003088 -0.00049718
0.0044784 0.0066499 0.24376 0.20596 1.0057e-05 -0.0015298 -0.001257 6.9787e-05
-0.0011049 0.00096077 -0.00045526 0.00036456
-0.001761 0.0011472 -2.0166e-05 -0.0015493 0.20675 -0.22735 0.0011446 0.0014006
-0.0010361 0.0014117 -0.0013155 -0.0006657
0.0013677 -0.0033912 -0.0012615 7.9585e-05 0.0011211 0.0013928 0.23745 -0.048235
-0.0010087 0.0083722 9.7577e-06 -0.0024305
-0.0012421 0.00065404 -0.0010939 0.00101 -0.0010499 0.0014252 -0.0010409 0.0083757
0.20607 0.11671 0.0044558 0.0071631
0.00029269 -0.0005425 -0.00043744 0.00039485 -0.0013044 -0.00065578 2.1032e-05 -0.0023859
0.0044284 0.0071136 0.26704 0.14195
1820000000 0.25211 -0.10087 0.0047677 0.0029393 0.00030414 0.0021051 -0.00085019 -0.0030335
-0.0010724 0.00097677 -1.8357e-05 -9.4593e-05
0.0047666 0.0029156 0.25464 0.17653 -0.001965 0.0002223 -0.0014272 0.0010042
1.2832e-05 0.0012187 -0.00056583 0.00034517
0.00033427 0.0020933 -0.0019694 0.00021998 0.15665 -0.24269 0.0018498 0.00062408
-0.00022822 0.0023298 -0.0016063 0.00024856
-0.00087868 -0.0030505 -0.0014266 0.0010197 0.0018295 0.0006353 0.20781 -0.096185
0.0004675 0.0071217 -0.0015498 -0.0016661
-0.001055 0.00094284 2.6137e-05 0.001217 -0.00024894 0.0023679 0.00050127 0.0071582
0.22631 0.090573 0.0053429 0.0033322
-7.4366e-05 -9.9532e-05 -0.00055066 0.00033395 -0.0015605 0.00021086 -0.0015336 -0.0016703
0.0053304 0.0033276 0.27068 0.10666
1880000000 0.21831 -0.1413 0.0025616 0.00069261 -0.0003086 0.002114 -0.0029072 -0.0023869
-0.00012876 0.0016532 0.00046186 -0.00053414
0.0025797 0.0007259 0.25974 0.13089 -0.0038433 0.0029801 -0.00026858 0.001827
0.00057276 0.0013252 0.0001139 0.00088502
-0.00018713 0.0021783 -0.0038184 0.0030267 0.10495 -0.25011 0.0020588 -0.0013054
0.0016069 0.0018585 -0.0010179 0.0013011
-0.0028757 -0.0023883 -0.00024677 0.0018262 0.0020355 -0.0013151 0.1676 -0.13655
0.0013027 0.0052224 -0.0022224 0.00016696
-0.00011928 0.00165 0.00059577 0.0013144 0.0015915 0.0018355 0.0012908 0.005198
0.23292 0.06206 0.0057634 0.0012207
0.00048841 -0.00059758 0.00015709 0.00086188 -0.0010169 0.0013036 -0.002227 0.00011205
0.0057677 0.0012606 0.27167 0.073073
1940000000 0.18024 -0.16834 0.00051301 -0.0010751 0.0017667 0.0018395 -0.003908 0.00024575
0.0012157 0.00065812 -0.00065052 -0.00073363
0.00051832 -0.0010837 0.26218 0.099507 -0.0017209 0.0058081 0.0011009 0.0013514
0.0019666 0.00026656 0.00084575 0.00023879
0.0017624 0.0018599 -0.0016593 0.0058298 0.06154 -0.24236 0.00048422 -0.0024759
0.002272 0.00027745 0.00018519 0.0018042
-0.0038841 0.00032742 0.0011436 0.001353 0.00044081 -0.002485 0.11556 -0.16841
0.00073451 0.0037118 -0.0013384 0.0011423
0.0011888 0.00070236 0.0019679 0.0002824 0.0022431 0.00028371 0.00077455 0.0036981
0.24007 0.025677 0.0043949 -0.0029
-0.00065124 -0.00073815 0.00085144 0.00021618 0.00015919 0.0017662 -0.0012864 0.0010934
0.004368 -0.0028778 0.26279 0.036853
2000000000 0.13394 -0.18381 -0.0032138 0.00078825 0.002804 0.0010533 -0.0024869 0.0037588
0.00077618 0.00052169 -0.00099929 0.0005583
-0.0032139 0.00075488 0.24902 0.06395 -0.00034495 0.0076534 0.001635 0.00028978
0.0011018 -0.00132 0.00036865 0.00013445
0.0028181 0.00095605 -0.0002869 0.0077057 0.019878 -0.2283 -0.0016661 -0.0014017
0.0020063 -0.00099925 0.0015902 0.0014342
-0.0025067 0.0037268 0.0016389 0.0002613 -0.0017091 -0.0014343 0.061258 -0.17884
-0.0010602 0.0033695 -0.00023981 0.0021779
0.00075566 0.00044229 0.0010825 -0.0013512 0.0019585 -0.0010361 -0.001084 0.0033708
0.23828 -0.006817 0.00062414 -0.0038069
-0.0010882 0.00054654 0.00037409 0.00012478 0.0016131 0.0014854 -0.00024094 0.0022115
0.00062515 -0.0038596 0.24959 0.0090081
2060000000 0.0873 -0.19213 -0.0040421 0.0027411 0.0028334 -0.00084634 0.00079293 0.0033557
0.0015964 -0.00050833 -0.00020892 0.0012928
-0.0040208 0.0027511 0.23688 0.034691 0.0047363 0.008449 0.0010542 -0.0007311
0.00046624 -0.0014219 0.00050505 -0.00010335
0.0028681 -0.0008866 0.0048178 0.0084739 -0.0127 -0.21022 -0.0017122 0.00061775
0.00073451 -0.0022146 0.0028841 0.0004415
0.00081703 0.0033337 0.0010046 -0.00072978 -0.0017078 0.00058895 0.0097124 -0.17577
-0.0018716 0.0045456 0.00085285 0.0012296
0.0015086 -0.00054493 0.00045932 -0.0014639 0.00075044 -0.0022749 -0.0018668 0.0046184
0.22658 -0.044385 -0.0016389 -0.0047226
-0.00030215 0.0012267 0.00050357 -9.3287e-05 0.0029407 0.00044429 0.00086239 0.0011362
-0.001608 -0.0047412 0.23505 -0.015914
2120000000 0.041566 -0.18359 -0.0034506 0.0059871 0.0022375 -0.0026349 0.0030596 0.0019814
0.00075121 -0.0013734 0.00089325 0.00023213
-0.0034294 0.0060086 0.21612 0.010562 0.0069643 0.004388 0.0010598 -0.0011745
-0.0012984 -0.0017891 -7.1572e-05 -0.00089877
0.0021816 -0.0027108 0.0069583 0.0043584 -0.041695 -0.19344 -0.00062783 0.0018539
-0.0016049 -0.0014037 0.0005712 -0.0022184
0.0031303 0.0020602 0.001082 -0.0011531 -0.00062483 0.0017973 -0.039926 -0.15923
-0.0020991 0.0063759 0.0017542 0.0009802
0.00072518 -0.0014714 -0.0013441 -0.0017927 -0.0015871 -0.0013884 -0.0020634 0.0063627
0.21307 -0.078743 -0.005673 -0.0024205
0.00098731 0.00029031 -8.1089e-05 -0.00089502 0.00064276 -0.0021991 0.0016681 0.00094193
-0.0057207 -0.0025492 0.2138 -0.031337
2180000000 0.0015586 -0.17092 -0.0020855 0.0092682 0.00045933 -0.0020215 0.0030657 -0.00054554
0.00032139 -0.001418 0.0015176 0.00019885
-0.0020993 0.0093126 0.19702 -0.0079671 0.0078842 0.0039654 -0.00078159 -0.0016846
-0.0018986 0.00079252 9.7355e-05 0.00039709
0.00041661 -0.0020016 0.0079305 0.0038685 -0.062692 -0.16921 0.0014506 0.0016999
-0.00078924 -0.00011139 0.00047195 -0.0018554
0.0029291 -0.0005748 -0.0007489 -0.0017437 0.0014937 0.0016303 -0.076403 -0.13319
-0.00072754 0.0091976 0.0020845 6.8471e-06
0.00028901 -0.0013691 -0.0018714 0.00085065 -0.00082771 -4.4909e-05 -0.00067676 0.0091653
0.18777 -0.10899 -0.0061755 0.0017494
0.0015632 0.0002029 0.00013341 0.00045615 0.0005208 -0.0017629 0.0020638 -0.00015607
-0.0060619 0.0016168 0.19806 -0.04588
2240000000 -0.027919 -0.14667 0.0019458 0.010739 -0.0004951 -0.002717 0.0016886 -0.0022145
-0.0019128 -0.0008318 0.00066761 -0.0018701
0.0018424 0.010676 0.1771 -0.013747 0.0086838 0.00043186 -0.001006 -0.00030957
-0.00042855 0.00097927 -0.00045643 -0.00062504
-0.00049594 -0.0027407 0.0086792 0.00033668 -0.080103 -0.14478 0.0019159 -0.0017025
-0.0011055 6.042e-05 -0.0023306 -0.001676
0.0016738 -0.002289 -0.0010126 -0.00035632 0.001916 -0.0016745 -0.11125 -0.10436
0.0015064 0.010853 0.0015521 -0.00021796
-0.0018351 -0.00066224 -0.00046358 0.0010694 -0.0011427 0.00010677 0.0014613 0.010791
0.16001 -0.12662 -0.0060425 0.0043266
0.00063761 -0.0019409 -0.00050105 -0.00057971 -0.0023917 -0.0016379 0.0014976 -0.00020544
-0.0059669 0.0043588 0.17427 -0.055876
2300000000 -0.05512 -0.11963 0.0071678 0.0088939 -0.0011033 -0.0019759 -0.00067825 -0.0013718
-0.001452 0.00069461 -0.0010529 -0.00067509
0.007145 0.0087778 0.15716 -0.023654 0.0090188 -0.0019196 -0.0007013 0.00064332
-0.00010367 0.0014688 8.3314e-05 0.0006284
-0.0010983 -0.0019975 0.008991 -0.0019788 -0.091934 -0.12073 -0.00025081 -0.0017477
1.0544e-05 0.0017533 -0.0017916 0.00067424
-0.00063723 -0.0012207 -0.00069265 0.00067325 -0.00023624 -0.0017973 -0.13164 -0.068577
0.0058195 0.010905 0.00029018 -0.0023046
-0.0014856 0.00081744 -0.00016715 0.0014614 -3.8391e-05 0.0017286 0.0058415 0.010883
0.12521 -0.14801 -0.0039384 0.0073995
-0.0010583 -0.00045658 -2.9186e-05 0.00071216 -0.0017631 0.00076976 0.00025562 -0.002305
-0.0040124 0.007426 0.15891 -0.057493
2360000000 -0.072735 -0.088336 0.0099647 0.0084268 -0.0011103 -0.0016844 -0.0015224 -0.00084215
-0.00048723 0.0011941 -0.0017682 -0.00056382
0.009861 0.0084004 0.14714 -0.024171 0.0084573 -0.0052958 -0.00056845 0.00096735
0.0018174 0.00027945 -0.00017083 -0.00040336
-0.0011796 -0.0017356 0.0083692 -0.0053333 -0.10211 -0.099362 -0.0027809 -0.00091418
0.00096165 3.1787e-05 -0.0011117 0.0017692
-0.0015666 -0.00082351 -0.00050046 0.00099611 -0.002698 -0.00088304 -0.14892 -0.035384
0.0099047 0.010483 0.0014288 -0.0021453
-0.00036835 0.0010983 0.0018315 0.00034555 0.00094238 7.6058e-05 0.0099461 0.010372
0.097034 -0.14914 0.0005295 0.0085627
-0.0015852 -0.0005382 -0.00023139 -0.00034536 -0.0011237 0.0018028 0.0013595 -0.0022536
0.00045257 0.0083815 0.13696 -0.060946
2420000000 -0.080839 -0.060149 0.013698 0.0032472 -0.0033505 -0.0011126 -0.00085931 0.00053818
0.0013163 0.0012915 -0.0012631 0.0015657
0.013721 0.0032434 0.12983 -0.024344 0.0046922 -0.0073067 0.0015003 0.00091499
0.0008961 -0.0013716 -0.00011414 -0.00022963
-0.0033332 -0.0011433 0.0046306 -0.0073531 -0.11486 -0.078413 -0.0023414 0.0014893
-0.00012665 -0.00026248 0.00033924 0.0027101
-0.00084437 0.00056575 0.0014994 0.00097276 -0.0023229 0.0014539 -0.15716 0.0082827
0.014151 0.0079765 -0.00033677 -0.0028135
0.001361 0.0013319 0.00085837 -0.0013094 -0.00012165 -0.00031589 0.014197 0.0079336
0.062272 -0.149 0.0012882 0.0094502
-0.0012894 0.0015196 -0.00014748 -0.0002388 0.00038635 0.0027231 -0.00042071 -0.0027275
0.0013879 0.0093687 0.11883 -0.055628
2480000000 -0.081362 -0.029411 0.013646 -0.001807 -0.0017254 -5.8305e-05 -0.00036992 0.0014252
0.0016529 -0.00058861 0.00025597 0.0014241
0.013616 -0.0017938 0.13096 -0.025597 0.0026308 -0.0092209 0.001058 -0.00020718
-0.00051289 -0.0010841 -0.00012415 -0.00020348
-0.0017803 -6.0046e-05 0.0025367 -0.0092422 -0.118 -0.058877 -0.00041946 0.0035908
-0.0002802 -0.00066876 0.0019488 0.00099032
-0.00034184 0.0014284 0.0010741 -0.00021142 -0.00037855 0.0035933 -0.1587 0.045136
0.018009 0.0015331 -0.0015243 -0.0024396
0.0017194 -0.00062466 -0.00050182 -0.00106 -0.00036293 -0.00074555 0.01799 0.0014608
0.031859 -0.14177 0.0045932 0.0075202
0.00024899 0.0014109 -0.00015602 -0.00021352 0.0019001 0.0010055 -0.0014541 -0.00243
0.0045915 0.0076934 0.099669 -0.053014
2540000000 -0.086026 -0.0012261 0.011768 -0.0056744 -0.0024734 0.00092121 0.00056909 0.00092515
-0.00023547 -0.0017612 0.00091856 0.0014853
0.011799 -0.0056075 0.1172 -0.016499 -0.0014697 -0.008231 0.00044415 -0.0014788
-0.0016442 -0.00024617 -0.00049147 0.00028385
-0.0023806 0.0009108 -0.0015246 -0.0082213 -0.12474 -0.035145 0.0022339 0.0022466
-0.0010163 5.7703e-06 0.0017362 -0.00068532
0.00051616 0.0008479 0.00049137 -0.0015183 0.0022606 0.0021791 -0.1579 0.084663
0.018157 -0.0051759 -0.0024088 -0.0017798
-0.00016232 -0.0018781 -0.0016252 -0.00026009 -0.00097875 5.5524e-06 0.01803 -0.0053721
0.0076086 -0.12771 0.0068684 0.0066403
0.0010737 0.0014657 -0.00047217 0.00026417 0.0017246 -0.00074177 -0.0022889 -0.0017608
0.0067766 0.0066889 0.084601 -0.038757
2600000000 -0.078551 0.023417 0.0088628 -0.0093771 -0.0012445 0.0026021 0.00080926 -0.00050104
-0.001254 -0.00097639 0.0015813 0.00056912
0.0088868 -0.0094002 0.11214 -0.03194 -0.0037093 -0.0061055 -0.00045937 -0.00053584
-0.00037865 0.0015757 -0.00026793 0.00064385
-0.0012591 0.0026213 -0.0037694 -0.0060774 -0.12963 -0.010936 0.0029352 -0.00020774
7.8026e-05 0.0017075 0.0012185 -0.0015978
0.00080263 -0.00051102 -0.00053832 -0.00058691 0.0029703 -0.00021145 -0.14308 0.11753
0.014784 -0.011816 -0.0030716 0.00016384
-0.0011827 -0.00098825 -0.00037724 0.0015447 8.2647e-05 0.0016725 0.01474 -0.011933
-0.019608 -0.11256 0.0092302 0.0054525
0.0016313 0.00041655 -0.00021797 0.0006898 0.0012228 -0.0015339 -0.0030038 0.00013236
0.0091441 0.0055201 0.076924 -0.024965
2660000000 -0.07327 0.048918 0.0050177 -0.011533 -5.342e-05 0.00097392 -7.6223e-05 -0.00013769
-0.0025418 0.00056582 0.0013364 -0.00068846
0.0050504 -0.011526 0.11894 -0.027542 -0.0050351 -0.0043826 -0.001164 -0.00021284
8.9948e-05 0.0018887 0.00052599 0.00073166
-0.00010544 0.0010094 -0.0050962 -0.0043664 -0.12961 0.0095761 0.0017317 -0.0016643
0.00042971 0.0006963 -0.00081093 -0.001653
-6.2905e-05 -0.0002496 -0.0012052 -0.00025562 0.001694 -0.0016937 -0.12419 0.14915
0.0085529 -0.015928 -0.0025279 0.00087021
-0.0025278 0.00082701 0.00015443 0.0018552 0.00037588 0.00066582 0.0085341 -0.015796
-0.036837 -0.097282 0.010348 0.0018034
0.0012975 -0.00052172 0.0005617 0.00078316 -0.00080457 -0.001655 -0.0025278 0.0010403
0.010471 0.0019041 0.071761 -0.005447
2720000000 -0.061322 0.067948 0.00073526 -0.011902 -0.0001036 0.0027514 -0.00028664 0.00015868
-0.0016748 0.0021411 0.00053491 -0.0016449
0.00078578 -0.01186 0.10465 -0.030152 -0.0052257 -0.00086788 -0.0014005 0.00050007
0.0017829 0.00066184 0.00085161 -0.00020753
-3.1829e-05 0.0027151 -0.0052231 -0.00080499 -0.1238 0.039774 0.00056823 -0.0022846
0.00047544 0.00046174 -0.0014117 0.00043185
-0.00026326 0.00027969 -0.001354 0.00050784 0.00053459 -0.002281 -0.091102 0.17918
0.0016702 -0.016923 -0.0014593 0.0023606
-0.0017621 0.0020364 0.0018011 0.00056365 0.0004196 0.0004368 0.0014605 -0.016889
-0.052217 -0.072376 0.012029 -0.0011146
0.00053799 -0.0017142 0.00088719 -0.00021975 -0.0013977 0.00044472 -0.0015084 0.0023563
0.011987 -0.00093803 0.076289 0.014023
2780000000 -0.047286 0.086167 -0.0039582 -0.010823 -0.00024015 0.0010378 0.00081678 -0.00013068
0.0014399 0.0025428 -0.00058812 -0.0019823
-0.0039252 -0.010819 0.10312 -0.042305 -0.0039766 0.00043945 -0.00011635 0.0015275
0.0017748 -0.00095355 7.5752e-05 -0.00035809
-0.00023534 0.0010694 -0.0039641 0.00049721 -0.12151 0.069444 -0.001878 -0.0017347
0.00043799 -0.0002318 -0.00036484 0.00080793
0.00078934 -0.00015175 -0.00013081 0.0015629 -0.0018786 -0.0017663 -0.06215 0.20118
-0.0050919 -0.015248 -0.00079002 0.0022066
0.0013627 0.0024775 0.0018337 -0.0010087 0.00047416 -0.00022357 -0.0052406 -0.01538
-0.065786 -0.047096 0.0099424 -0.0051816
-0.00069288 -0.0019033 0.00011029 -0.00033268 -0.00033091 0.00081137 -0.00071975 0.0022905
0.0097549 -0.0052614 0.079743 0.031959
2840000000 -0.03222 0.10175 -0.0071314 -0.0078799 0.0013402 0.0019306 3.3751e-05 -0.00027585
0.0013731 0.00078971 -0.0015585 0.00032416
-0.0071 -0.0078551 0.10133 -0.03465 -0.0031713 0.0015538 0.00041141 0.00065026
7.9992e-06 -0.0014882 2.5502e-05 -1.8482e-05
0.0013621 0.0019436 -0.0031829 0.001578 -0.11609 0.096274 -0.0013343 0.00031425
0.00026588 0.00019396 0.00087109 0.0010092
3.0589e-05 -0.00020999 0.00039448 0.00061839 -0.00137 0.00038009 -0.026209 0.21754
-0.0096096 -0.010763 0.00038993 0.0012797
0.0015235 0.00077985 4.4823e-05 -0.0014946 0.00033038 0.00020351 -0.0096425 -0.01072
-0.071497 -0.022776 0.0088005 -0.0069709
-0.0015661 0.00023473 3.7221e-05 -4.8438e-05 0.00091993 0.0010921 0.00034361 0.0013219
0.0087423 -0.0069984 0.093422 0.048225
2900000000 -0.017692 0.12091 -0.0090181 -0.0037276 0.0015543 0.00023933 0.00042582 -0.00086061
0.0019905 -0.001129 -0.00066572 8.9587e-05
-0.0090175 -0.0037425 0.083441 -0.042752 -0.00082196 0.0025049 0.00092412 0.00035653
-0.00059289 -0.0014816 -0.00045423 0.00010461
0.0016103 0.00017034 -0.00082722 0.0024774 -0.097934 0.12854 -0.00072345 -8.3078e-05
-0.00061567 -0.0012217 0.0019053 -0.0002941
0.00039253 -0.0008558 0.00089076 0.00033179 -0.00082274 -5.4544e-05 0.011222 0.22023
-0.01201 -0.0052623 0.0011848 0.0018626
0.0020531 -0.0011336 -0.00054488 -0.0014733 -0.00057262 -0.0012221 -0.011875 -0.0053217
-0.071815 0.0088473 0.0063182 -0.0099508
-0.00073254 7.063e-05 -0.000394 0.00013337 0.0018531 -0.00035661 0.0011404 0.0019786
0.0065652 -0.01022 0.10865 0.053879
2960000000 0.0027762 0.13217 -0.0089878 0.00010441 0.00042407 0.0016138 -0.00059275 -0.00095087
-0.0004937 -0.0016573 -0.00067295 0.0006572
-0.0089737 5.4913e-05 0.09223 -0.042393 -0.0004477 0.0012151 0.00094478 8.9386e-05
-0.0012095 -0.00075496 0.00046361 0.00048784
0.0004087 0.0015647 -0.00043199 0.0012444 -0.080426 0.15972 -0.00072851 0.00030974
-0.00037814 0.0010502 -0.0002799 -0.0024643
-0.00053869 -0.0010103 0.00091401 6.3068e-05 -0.00069789 0.00025582 0.052561 0.22742
-0.011594 0.00047618 0.0018695 0.00077862
-0.00051236 -0.0016198 -0.0011924 -0.00073554 -0.0004039 0.00098024 -0.011454 0.00050358
-0.062952 0.036512 0.0018118 -0.011575
-0.00064754 0.00065164 0.00045955 0.0005265 -0.00015562 -0.00243 0.0018659 0.00070184
0.0021129 -0.011549 0.12759 0.064835
3020000000 0.020776 0.14675 -0.00688 0.0035732 0.0014094 -0.00018511 -0.0010339 -0.00010292
-0.00065447 0.00043216 -0.00031161 0.00031696
-0.0068212 0.0035734 0.081712 -0.030941 -0.00019734 -0.00018126 0.00050328 -0.0008515
-0.001682 0.00036899 0.00066551 -0.00015023
0.0013563 -0.00025182 -0.00017669 -0.00014803 -0.058215 0.18499 -0.00044581 0.0010371
0.0007006 0.00034247 -0.0006671 -0.0014466
-0.0011363 -9.0523e-05 0.00052484 -0.00087983 -0.00049374 0.00097788 0.092021 0.22079
-0.0089351 0.0035128 0.00058014 0.00044267
-0.00054521 0.00036606 -0.0016798 0.00045301 0.00080505 0.00044288 -0.0089401 0.0035145
-0.050374 0.062146 -0.0011367 -0.010755
-0.00028911 0.00035639 0.0006929 -0.00019153 -0.00074737 -0.0015314 0.00057385 0.00043427
-0.0012325 -0.010525 0.14851 0.062174
3080000000 0.047576 0.15576 -0.0049625 0.0058264 0.0015642 -0.00020672 -0.00065561 -0.00012342
-0.00050695 0.00028686 0.00024216 0.00064031
-0.0049734 0.0058376 0.079177 -0.02641 -0.0003163 0.00021753 -0.00016166 -0.00026082
-0.00037593 0.0010665 -8.4902e-05 -0.00070998
0.0016563 -0.00023256 -0.00027685 0.0002227 -0.021546 0.20611 -0.00081071 0.00032429
0.000235 0.0002898 -0.0021799 -0.00052371
-0.0006728 -7.9581e-05 -0.00015135 -0.00024179 -0.00077167 0.00029798 0.12531 0.21257
-0.0052317 0.0073831 0.0019054 0.00022287
-0.00055879 0.00018739 -0.00037775 0.0010541 0.00027961 0.00037223 -0.0052876 0.0072835
-0.027888 0.090826 -0.0054529 -0.0093252
0.00011071 0.00063452 -8.5024e-05 -0.00068077 -0.0020951 -0.00047994 0.0017968 0.00016791
-0.0055163 -0.0093751 0.16223 0.069235
3140000000 0.075399 0.16054 -0.0014786 0.0075983 0.0027793 -0.0011972 -0.0012858 0.0011461
0.0015384 0.00061194 0.00030192 -0.00020941
-0.0014985 0.0076393 0.074624 -0.027896 -0.00087485 -6.419e-05 0.00079181 -0.0003767
-0.00014821 0.00094504 0.00051356 -0.00037565
0.0027239 -0.0012549 -0.00089025 -5.5767e-05 0.019999 0.22722 0.00024768 0.0018008
0.001133 -0.00035215 -0.0024591 0.00071002
-0.0012585 0.0011154 0.00075511 -0.00036529 0.00026412 0.0018453 0.16069 0.18803
-0.001433 0.0072502 0.00090045 -0.0013136
0.0017143 0.00072107 -5.8232e-05 0.00097115 0.0011601 -0.00042402 -0.0014208 0.0073056
-0.014391 0.10913 -0.0074653 -0.0057304
0.00026725 -0.00012165 0.00056702 -0.00042139 -0.0024767 0.00072227 0.00097265 -0.0013375
-0.0074679 -0.0055227 0.18719 0.060921
3200000000 0.10771 0.17092 0.0036721 0.0067542 0.00082682 -0.0028591 -4.0561e-05 0.0016231
0.00023946 -0.0018853 0.00021701 0.00047289
0.0037566 0.0068069 0.085326 -0.027082 -0.0011964 0.00042715 -0.00049744 -0.00096351
0.00079604 0.0011353 -0.00045704 -0.0010358
0.00083878 -0.0029457 -0.0012246 0.00042603 0.064333 0.23202 0.0011667 0.00038151
-0.00025259 -0.0019634 -0.0016032 0.0022289
-6.713e-05 0.0016577 -0.00051421 -0.000921 0.0010971 0.00041818 0.18185 0.16533
0.0016294 0.0063815 0.00082933 -0.0014484
0.00041836 -0.0018464 0.00078809 0.001013 -0.00019961 -0.001884 0.0016191 0.006469
0.019605 0.1271 -0.0091985 -0.0020442
0.00026437 0.00047111 -0.00050722 -0.0010646 -0.0015596 0.0021601 0.00090778 -0.0013658
-0.0092025 -0.0020219 0.20329 0.05974
3260000000 0.1391 0.16378 0.0041905 0.0032183 -0.00027474 -0.0026083 0.0010944 0.00094491
0.00038999 -0.001796 -0.00028946 -0.00010952
0.0041387 0.0032742 0.092604 -0.030384 -0.0019133 0.0018333 -0.0004406 -0.00020529
0.00074148 -0.00051052 -0.0009594 8.2542e-05
-0.00028261 -0.002557 -0.0018775 0.0018643 0.11496 0.22856 0.00037677 6.5903e-05
-0.00045837 -0.00086475 0.00037072 0.0020073
0.0011786 0.00095829 -0.00049048 -0.00015645 0.00033195 5.6269e-05 0.20867 0.12803
0.0042587 0.0049835 -0.00085567 -0.0019133
0.00038703 -0.0018046 0.00077982 -0.0005846 -0.00065053 -0.00092833 0.0042305 0.0049193
0.041354 0.13611 -0.0069848 0.0029827
-0.00024748 6.4087e-05 -0.00092902 7.2009e-05 0.00031775 0.0020673 -0.00073313 -0.0018691
-0.007222 0.0030305 0.2327 0.050067
3320000000 0.1701 0.15883 0.0071599 0.0015149 -0.00079603 -0.0018006 0.00083339 0.00017384
-0.0018347 -0.0012532 0.00031838 0.00023773
0.0071507 0.0014944 0.099641 -0.026141 0.00059375 0.002275 -0.00023881 -0.00040555
-5.9433e-05 -0.00031974 -0.00043471 0.00020637
-0.00078385 -0.001817 0.00056887 0.0022897 0.16358 0.21985 0.00040285 -0.00023937
-0.001307 -0.00046047 0.00035346 0.0012864
0.00077297 0.00021187 -0.00024262 -0.00045168 0.00034249 -0.00017924 0.2179 0.098518
0.004673 0.0022479 -0.0010133 0.00013112
-0.0017898 -0.001245 -8.4255e-05 -0.00026112 -0.0014061 -0.00038869 0.0048082 0.0020907
0.069176 0.13868 -0.0039063 0.0035892
0.00035942 0.0001813 -0.000471 0.00021127 0.00042914 0.0012788 -0.0010402 0.00023062
-0.0039301 0.0033404 0.24927 0.037399
3380000000 0.20548 0.14186 0.0057022 -0.0018379 -0.001173 0.0003473 0.0011882 0.00030665
-0.0014006 0.00068658 0.00021829 0.00028439
0.0056905 -0.001854 0.11012 -0.034297 -1.4314e-05 0.0031419 -0.0011375 -0.00050734
-0.00013329 0.00012887 -0.00096456 0.00051859
-0.0011764 0.00035336 -2.1273e-05 0.003142 0.20392 0.19817 0.00071378 -0.0004065
-0.0018433 0.00061507 0.001193 0.0014325
0.0011757 0.00027863 -0.001164 -0.00052709 0.00065394 -0.00044771 0.23302 0.065516
0.006084 0.0014829 -0.00031498 0.00026749
-0.0014399 0.00076523 -0.00018712 0.00017346 -0.0019884 0.0005681 0.0062666 0.0014084
0.10724 0.13127 -0.00095608 0.0048798
0.00018459 0.00027034 -0.00091419 0.00047082 0.0012234 0.0016245 -0.00029275 0.00023177
-0.00091733 0.0049512 0.27908 0.018417
3440000000 0.23703 0.12168 0.0047221 -0.0036396 -0.0006201 -0.0014565 0.00057652 -0.00013562
-0.0015034 0.0016837 0.00090466 0.00024401
0.0047153 -0.0036532 0.1033 -0.038615 0.0028538 0.001923 -0.00098012 0.0010698
0.00010563 0.00027011 2.2904e-05 0.00085218
-0.00074902 -0.0013393 0.0028922 0.0019223 0.24245 0.17056 -0.00029036 -0.00035072
-0.00012069 0.0014688 0.0013282 0.00069525
0.00064147 -8.3922e-05 -0.00098046 0.0010535 -0.00031299 -0.0003322 0.23449 0.033345
0.0064943 -0.0014537 -9.0442e-05 0.00045466
-0.0015853 0.0016 6.5954e-05 0.00031936 -9.3006e-05 0.0014548 0.006562 -0.0014604
0.13312 0.12559 0.00249 0.0032563
0.0010943 0.00011416 -6.6711e-05 0.00091567 0.0012693 0.00068472 -1.2363e-05 0.00037699
0.0024946 0.0031202 0.29525 -0.010733
3500000000 0.26991 0.089894 0.002419 -0.0045437 -0.0011624 0.0016106 0.0009428 -0.00076571
-0.00077682 0.0011582 0.00056667 -0.0011027
0.0024625 -0.0045349 0.11666 -0.062206 0.0030989 0.0014342 -0.000348 0.00064555
0.00035521 -8.4011e-05 4.0787e-06 0.00045585
-0.0011164 0.0016132 0.0030626 0.0014201 0.27363 0.13737 0.00021357 -0.00018619
5.9011e-05 0.001041 0.0017189 -0.00011176
0.00094989 -0.00084561 -0.00033789 0.00065234 0.00025717 -0.00011792 0.2395 0.005873
0.0062604 -0.0040039 -0.00034337 0.00010677
-0.00075239 0.0012324 0.00030355 -6.9666e-05 -7.8549e-05 0.00099992 0.0063167 -0.004054
0.17483 0.10176 0.0025784 0.00095158
0.00055158 -0.0010939 -1.9575e-05 0.00043603 0.0016118 -0.00010732 -0.00015023 5.3899e-05
0.0028225 0.0011483 0.316 -0.038138
3560000000 0.2889 0.05601 0.00029964 -0.0055565 0.00011713 -0.0010356 0.00056002 0.00027889
0.0013626 0.0017046 -0.0002867 -0.0011423
0.00028079 -0.005555 0.11056 -0.06741 0.0056216 -0.00043194 0.00039129 0.00057359
0.00065246 -0.00015012 0.0003104 0.00031589
6.5652e-05 -0.0010608 0.0056243 -0.00046891 0.30064 0.094203 -0.00018925 -0.00031978
0.00085056 0.00058384 0.0013758 -0.00085682
0.00052753 0.00022283 0.00039551 0.00054605 -0.00023258 -0.00022348 0.22929 -0.030672
0.0049592 -0.0064805 -0.00029713 -0.00041566
0.001428 0.0016924 0.00069989 -0.00015925 0.00090203 0.00048952 0.0048472 -0.0064441
0.19504 0.093452 0.0024543 -0.0017035
-0.00036655 -0.0010001 0.00028836 0.0003362 0.0015356 -0.00085041 -0.00019201 -0.00027633
0.002336 -0.0015842 0.32849 -0.078323
3620000000 0.30567 0.018778 -0.00069923 -0.0035581 -0.0022752 -0.00018508 0.0004108 -0.0017632
-0.00014801 0.00042829 -0.00053662 -0.00070324
-0.0007446 -0.0035417 0.11197 -0.095913 0.0043945 -0.0036008 0.00022178 0.00042447
-0.00017055 -0.00076468 0.0005999 0.00039772
-0.0022341 -0.00014678 0.0043729 -0.0036632 0.31475 0.051484 9.8545e-05 -0.0010365
-0.00042333 -0.00012611 0.00060268 -0.00062396
0.00045522 -0.0017476 0.00025116 0.00040342 7.2909e-05 -0.00102 0.21851 -0.060202
0.00020944 -0.0072368 -0.0010105 0.001133
-2.9086e-05 0.00025135 -0.00014882 -0.00070327 -0.00050936 -0.00012922 9.9069e-05 -0.0072472
0.21728 0.058052 0.00054866 -0.0015146
-0.00053811 -0.00078475 0.00065338 0.00036461 0.00066437 -0.00057691 -0.00099635 0.0010274
0.00043889 -0.0015383 0.33162 -0.1113
3680000000 0.31082 -0.02504 -0.0033122 -0.0040159 -0.0012374 0.0016969 -0.00091662 -0.00026334
0.0014321 4.368e-05 -0.0010258 3.9677e-06
-0.0032827 -0.0040173 0.10844 -0.11314 0.0016982 -0.004867 0.0007333 0.00026379
-0.00022468 -0.00059194 0.0006701 5.6054e-05
-0.0011342 0.0017383 0.0016417 -0.0048793 0.32609 0.00072699 -0.00092971 -0.00070789
0.00085018 0.00070379 0.00070436 -0.0018281
-0.00093716 -0.00026568 0.00074869 0.00021277 -0.00092626 -0.00072362 0.20565 -0.094297
-0.0011601 -0.0066438 -0.00091919 0.0014896
0.0013851 0.00015383 -0.00030161 -0.00069336 0.00089235 0.00087187 -0.0012648 -0.006704
0.23804 0.035599 7.9012e-05 -0.0011529
-0.001021 -9.0251e-05 0.00068467 1.7209e-05 0.00079657 -0.0017331 -0.00094065 0.0014949
0.00014478 -0.0012992 0.33108 -0.15706
3740000000 0.31312 -0.06011 -0.0030411 -0.00021073 -0.0019855 0.0025459 0.00014608 -0.00088963
-0.00080838 -4.8627e-05 -0.0008864 0.00028373
-0.0030666 -0.00017593 0.10005 -0.13444 0.00074609 -0.0053734 0.0001914 -0.00014507
-0.00036647 -9.4501e-05 0.00044733 0.00021617
-0.0018998 0.0026375 0.00069141 -0.0053865 0.32916 -0.037798 -0.00065367 -2.4922e-05
-1.6246e-05 3.6108e-06 -0.00051432 -0.0014035
0.00015562 -0.00089469 0.0002147 -0.00013217 -0.00065771 -4.227e-06 0.18433 -0.11735
-0.0028946 -0.0054451 0.00060673 0.0025954
-0.00075215 -9.3026e-05 -0.00032697 -0.00016085 -0.00023327 -2.136e-06 -0.0028259 -0.0054695
0.24714 0.0019678 -0.0015729 -0.0017737
-0.00085569 0.00038211 0.00053907 0.00019693 -0.00058253 -0.0012475 0.00068157 0.002409
-0.0013765 -0.0015943 0.31769 -0.19638
3800000000 0.30888 -0.10697 -0.0020834 0.00064117 0.0010063 0.0037059 -0.001312 -0.0015206
0.0016713 0.0011663 -0.00098925 0.0002117
-0.0020428 0.00065115 0.090375 -0.14995 -0.0019401 -0.0050041 0.00037422 0.0002797
-0.00098308 -0.00048057 0.00094175 -6.7493e-05
0.00096736 0.0037537 -0.0019538 -0.0049762 0.32634 -0.079738 -0.00083585 0.0004832
0.00098162 0.00011922 -0.00098513 -0.00054545
-0.001401 -0.0015892 0.00039112 0.00028003 -0.00079018 0.00046941 0.17588 -0.14312
-0.0033157 -0.0036545 0.0015098 0.0016545
0.0014597 0.0011535 -0.0010258 -0.00052204 0.00094723 0.00011159 -0.0035176 -0.0037642
0.26275 -0.035841 0.0011086 0.00043947
-0.0010351 0.00018592 0.00078762 -6.5856e-05 -0.0010913 -0.00053098 0.0015157 0.0016812
0.000948 0.00048857 0.31105 -0.23795
3860000000 0.2978 -0.13805 -0.00078011 0.0010069 0.0025704 0.0019446 -0.0020942 0.0010827
0.00087403 -0.0012068 -0.00049672 0.0016511
-0.00078263 0.0010363 0.071209 -0.16063 -0.0030712 -0.0049719 0.00064136 -0.000752
-0.00092698 0.001354 0.00093121 -0.0009541
0.0025153 0.0018929 -0.0031736 -0.0049362 0.30676 -0.11987 -0.00046691 0.00081449
0.00020644 -0.00059315 -0.0007733 -0.00029849
-0.0021913 0.0012679 0.00053806 -0.00073629 -0.00047857 0.00080936 0.14757 -0.15848
-0.0031183 -0.0037556 0.0018454 0.00096751
0.0008404 -0.001011 -0.00085467 0.0012702 0.00015106 -0.00055953 -0.0028765 -0.0038143
0.26195 -0.064299 0.00030949 -0.0015889
-0.00052124 0.0017899 0.00091179 -0.0011341 -0.00072313 -0.00033929 0.0020093 0.00094458
0.00017708 -0.0015601 0.28888 -0.27563
3920000000 0.28416 -0.17809 0.0019906 -7.8381e-05 0.0033877 0.0025243 -0.0002581 0.00088276
0.00073199 -4.5549e-05 0.00066516 0.0004449
0.0019262 -8.9212e-05 0.044231 -0.17673 -0.0047468 -0.0034638 -0.00032126 -0.00025921
0.0002707 0.00020901 -0.00031856 -0.00059591
0.0034882 0.0025142 -0.0047456 -0.0034347 0.30112 -0.15274 0.00039786 0.0012995
0.001644 -0.00094588 -0.00051183 -0.0003379
-0.00012953 0.0010382 -0.00042199 -0.0002589 0.00025712 0.0012324 0.12881 -0.16955
-0.0039519 -0.0032599 0.0024206 1.2722e-05
0.00070528 -0.00017811 0.00027322 0.00027869 0.0017578 -0.0010142 -0.0040023 -0.0032488
0.25629 -0.11037 0.0012356 -0.0010088
0.00067993 0.00035705 -0.00037022 -0.00034498 -0.0004054 -0.00036833 0.0022384 0.00012802
0.0012628 -0.0010933 0.26662 -0.30383
3980000000 0.25732 -0.2144 0.0017501 -0.0031873 0.0045965 -0.00021368 0.00012518 0.001102
0.00097088 -0.0017131 0.00046592 0.00013164
0.0017679 -0.0032141 0.022535 -0.1912 -0.0056534 -0.0015593 0.00069704 0.00049423
0.00075606 0.0004558 -2.6145e-06 -0.0012214
0.0045797 -0.00024589 -0.0057409 -0.0014929 0.27283 -0.18411 0.0013477 8.6614e-05
-0.00086021 -0.0014477 -0.00075249 -0.00033664
0.00013893 0.00098356 0.00070788 0.00049965 0.0013944 3.2327e-05 0.092536 -0.1918
-0.0040054 -0.0032703 0.0014925 -0.00091695
0.00091003 -0.0015872 0.00073432 0.00044485 -0.00088272 -0.0012909 -0.0040502 -0.0034049
0.24662 -0.14134 0.0013425 -0.0044661
0.00030862 0.00016303 -8.4283e-06 -0.0012553 -0.00073375 -0.00029714 0.001518 -0.001025
0.0016789 -0.0044018 0.23308 -0.34263
4040000000 0.23014 -0.24006 -0.00042444 -0.0042026 0.0033059 -0.0030051 0.00020818 0.00031546
-0.00057722 -0.00090261 0.00061738 -1.0086e-05
-0.0004141 -0.0042528 -0.0030691 -0.19849 -0.004965 0.00010254 0.00017748 -0.001062
-0.00013403 0.00018608 -0.0014451 -0.00014036
0.0032603 -0.0030433 -0.0049837 0.00016785 0.2511 -0.21712 9.7567e-05 -0.00065854
-0.00070092 -0.0002912 -0.0011074 0.00013488
0.00029597 0.00042338 0.000136 -0.0010535 0.00010666 -0.00061121 0.070168 -0.18649
-0.0065114 -0.0016709 0.0016095 -0.0005342
-0.00037717 -0.0010051 -8.9099e-05 0.00011546 -0.00071048 -0.00030559 -0.0064678 -0.0016294
0.2355 -0.17299 -0.0010377 -0.003003
0.00074763 -4.6142e-05 -0.0013901 -8.6009e-05 -0.0011659 -2.7077e-06 0.0015231 -0.00040892
-0.001255 -0.0028347 0.19625 -0.36097
4100000000 0.20092 -0.2637 -0.0033157 -0.0033205 0.0010462 -0.0035829 -0.00010772 -2.7567e-05
0.00012612 -0.0015885 0.00055203 0.00023406
-0.0032778 -0.0033065 -0.028087 -0.20305 -0.0048799 0.0010951 -0.00023893 -0.00030606
0.00077573 0.00034626 -0.00046326 0.00030797
0.0010405 -0.003575 -0.0048078 0.0011191 0.23009 -0.24388 0.00028091 -0.00013284
-0.00070743 -0.00027867 -0.0012548 1.5849e-05
-8.1323e-05 5.5845e-05 -0.00027994 -0.00024053 0.00032233 -0.00021522 0.0368 -0.20058
-0.0058786 0.00026708 0.00121 -0.0017583
0.00019355 -0.0016394 0.00090444 0.00032055 -0.00067579 -0.00018406 -0.0057361 0.00042906
0.2221 -0.19909 -0.0013885 -0.0040382
0.00068528 0.00023161 -0.00052728 0.00032107 -0.0012316 2.0651e-05 0.0011626 -0.0016989
-0.0013403 -0.0043829 0.16357 -0.38791
4160000000 0.17218 -0.2822 -0.0040556 -0.0020858 -0.00020497 -0.0031842 0.00075323 -0.00010005
-0.0035129 -0.00068856 0.00066018 -0.0006597
-0.004048 -0.00213 -0.054365 -0.19962 -0.0047379 0.0026203 -0.00038575 -0.00026113
0.00029096 -0.0005458 -0.00091156 0.0004623
-0.00039815 -0.0032523 -0.0047059 0.0026895 0.19702 -0.2599 0.00045288 1.0636e-05
-0.00093772 -0.00049263 -0.001315 0.00078049
0.00068861 -0.00020618 -0.00040401 -0.00031111 0.00040951 -1.859e-07 0.012158 -0.18832
-0.0051923 0.0014819 0.0011241 -0.0020039
-0.0036029 -0.00050064 0.00027557 -0.00042583 -0.0010025 -0.00050043 -0.0050197 0.0015076
0.19174 -0.23314 -0.0038395 -0.0035262
0.00059946 -0.00073559 -0.00093513 0.00039567 -0.0014616 0.00076748 0.0010174 -0.0019542
-0.0036391 -0.0033724 0.11374 -0.39724
4220000000 0.14452 -0.29816 -0.0048082 7.0128e-05 0.00012513 -0.0036859 -0.00039013 -0.0002589
-0.00093482 0.00089757 0.000205 -0.0013452
-0.004739 9.29e-05 -0.090335 -0.18984 -0.0023318 0.0034826 -9.3337e-05 -5.0589e-05
0.0001255 9.9041e-05 -0.00047668 0.00094801
4.0588e-05 -0.0037515 -0.0022817 0.0035473 0.16824 -0.28594 9.778e-05 -2.6811e-05
0.00019133 0.00052963 -0.00013755 0.0011621
-0.00026591 -0.00019976 -0.00010522 -5.482e-05 0.00015658 8.8172e-05 -0.011362 -0.18651
-0.0043506 0.0022046 -0.0001625 -0.0023026
-0.0010202 0.00075284 8.9956e-05 4.0403e-05 0.00023843 0.00042791 -0.0044038 0.0022773
0.17632 -0.2573 -0.0046994 -0.0029418
0.00022457 -0.0012533 -0.0004723 0.00089971 -7.717e-05 0.0011518 -5.5842e-05 -0.002377
-0.0047227 -0.0029424 0.086956 -0.41023
4280000000 0.11387 -0.30795 -0.0031629 0.0018612 -0.0016079 -0.0043589 -0.00047359 0.00057747
-0.00037005 0.0013654 -0.00047156 -0.00031466
-0.0032184 0.001846 -0.1161 -0.19541 -0.0028077 0.0030208 -0.00075815 -0.00036218
5.3293e-05 0.00022233 0.00054216 0.00072453
-0.001748 -0.0043081 -0.0027557 0.0031452 0.1388 -0.29389 0.00089348 -0.00029247
-0.00086032 0.00086481 -0.00045353 0.00094303
-0.00047331 0.00053915 -0.00074087 -0.00031898 0.00091607 -0.00025237 -0.049382 -0.17229
-0.0046729 0.0024986 -0.00057018 -0.002232
-0.00045877 0.0013848 0.00011907 0.00010635 -0.00085708 0.00083712 -0.0046198 0.0024428
0.13366 -0.28143 -0.0060922 -0.001468
-0.00051252 -0.00038441 0.00067965 0.00071774 -0.0004753 0.00083267 -0.00063048 -0.0022462
-0.0061546 -0.0012651 0.035564 -0.41679
4340000000 0.085839 -0.31705 -0.0018943 0.0021426 -0.0023644 -0.0015272 0.00023056 0.00052609
-9.6979e-05 0.00076294 0.00017024 -0.00085758
-0.0018584 0.0021287 -0.13706 -0.16912 -0.0019744 0.0040033 -0.00011502 0.00046698
-0.00022644 -0.00034152 0.00026655 0.00030418
-0.0023602 -0.0014395 -0.0018635 0.0040305 0.1029 -0.31085 -0.00031915 -0.00097241
0.00032366 0.00080724 0.00090658 0.0022198
0.00023863 0.00053034 -0.00014457 0.00046086 -0.00029601 -0.00099685 -0.067309 -0.16912
-0.0040952 0.0037757 -0.0014087 -0.0026896
1.8923e-05 0.00076585 -0.00019041 -0.00025556 0.00021648 0.0008602 -0.0039861 0.0039558
0.10668 -0.3056 -0.0045353 0.0014398
0.00017628 -0.00079893 0.0001981 0.00025287 0.00083286 0.0021962 -0.001397 -0.0025975
-0.0045749 0.0012377 0.0018528 -0.41102
4400000000 0.056028 -0.32265 -0.00080668 0.0015616 -0.0024056 -0.001611 0.00080454 0.001291
1.0484e-05 0.00061608 -0.00010339 -0.0006735
-0.0008125 0.0015072 -0.16595 -0.16003 -0.0012926 0.0040148 -0.00045708 0.00045707
0.0001923 -0.00052451 0.00058153 0.00042065
-0.0025029 -0.0015904 -0.0012767 0.0040499 0.074361 -0.31778 -0.00012558 -0.00019959
0.0004467 0.00011373 0.0011586 0.001299
0.00080828 0.0012823 -0.00044246 0.00046954 -9.1342e-05 -0.00019503 -0.091622 -0.15658
-0.0032778 0.0050188 -0.0021024 -0.0014197
-0.00019769 0.00055178 7.7247e-05 -0.00056097 0.00035482 0.00017424 -0.0033359 0.0050633
0.075915 -0.31836 -0.0043496 0.00057779
-0.00010273 -0.00071791 0.00064787 0.00039133 0.0011452 0.0013176 -0.0021698 -0.001367
-0.0042525 0.00067453 -0.043375 -0.41637
4460000000 0.020003 -0.32349 -0.00058805 0.00043534 -0.0040124 -0.0010038 0.0014908 -0.00066693
-0.00051134 0.0012225 -0.0011611 -0.00034154
-0.00057436 0.00040185 -0.18847 -0.13105 -0.00059154 0.0045435 -0.00041282 0.00079601
-0.00021373 -0.00038228 0.00032008 -0.00046291
-0.0040122 -0.0010126 -0.00055324 0.0045176 0.048777 -0.32485 -0.00051593 -0.00052655
0.00054095 0.00068299 0.0019038 0.00050173
0.0014124 -0.00068155 -0.00038158 0.0008032 -0.00052262 -0.00051116 -0.10579 -0.13509
-0.0016505 0.0059927 -0.0025182 -0.0009803
-0.00042651 0.0011326 -0.00017321 -0.00041462 0.00050562 0.00059805 -0.0016836 0.0058905
0.041046 -0.3149 -0.0044292 0.0028225
-0.0010762 -0.00035254 0.00032564 -0.00047133 0.0018581 0.00043564 -0.00244 -0.0008504
-0.0044906 0.002858 -0.083409 -0.39872
4520000000 -0.0031411 -0.32435 -0.00041996 -0.00040218 -0.0036753 0.00022811 0.0006947 -6.4414e-05
0.0016234 9.4739e-05 -0.00059406 0.00096986
-0.0004395 -0.00043705 -0.21275 -0.11416 0.0005683 0.0046131 0.00057201 0.00084569
-0.00029582 6.5524e-06 0.00023551 -3.4559e-05
-0.0037442 0.00027912 0.00067018 0.0046205 0.017924 -0.32359 -0.0010681 0.00068917
0.00065071 -0.00049684 0.0018138 -0.0010852
0.00066404 5.4386e-05 0.00058533 0.00082581 -0.0010912 0.00069109 -0.12288 -0.12598
-0.00059375 0.0057939 -0.0030596 -0.00029591
0.0017674 -3.3438e-05 -0.00033845 8.7731e-05 0.00076293 -0.00055125 -0.00046809 0.0058024
-0.0065541 -0.32778 -0.0028549 0.0025808
-0.00054082 0.00094876 0.00032114 -4.5153e-05 0.0018383 -0.0010669 -0.0031672 -0.00036474
-0.0029 0.002608 -0.11227 -0.39645
4580000000 -0.040695 -0.31846 -0.0012739 -0.0005456 -0.0031573 0.0025977 0.0007404 -0.00037035
7.0371e-05 0.00013471 -0.00047817 0.0008498
-0.0012161 -0.0004972 -0.23189 -0.088586 0.001014 0.0040849 0.00063291 -7.2834e-05
-0.00014657 0.00020055 0.00024393 -0.00033114
-0.0031439 0.0025979 0.0010931 0.0041095 -0.013654 -0.32098 -5.721e-05 0.00062651
-0.00033729 -0.00027303 0.0015151 -0.00090012
0.00073449 -0.00041868 0.00064201 -0.00011167 -0.00010264 0.00056209 -0.13372 -0.10173
0.001918 0.0052451 -0.0026176 0.0010578
8.8043e-05 0.0001996 -0.00017128 0.00016012 -0.00028227 -0.00019671 0.0018662 0.0051869
-0.033625 -0.3354 -0.0026757 0.0036077
-0.00047087 0.00079386 0.00018904 -0.00026741 0.0014933 -0.0010322 -0.0025891 0.0012567
-0.0026217 0.0035945 -0.15744 -0.36777
4640000000 -0.066809 -0.31212 -0.0022498 -0.0015644 -0.0030269 0.0025861 0.00060896 -0.0015057
0.0014447 -0.00021415 4.9673e-05 0.0010866
-0.0022522 -0.0015762 -0.24286 -0.060663 0.001483 0.0038555 0.00069429 0.0002943
-0.00035599 0.00036934 2.9594e-05 -0.00073994
-0.0030195 0.0026879 0.0015973 0.003867 -0.038025 -0.31486 0.00022357 0.00082093
0.00088074 0.00036668 0.00030632 -0.0020253
0.00064674 -0.0014586 0.0007158 0.00032271 0.0002347 0.00083779 -0.13938 -0.087139
0.0032399 0.0036647 -0.0024124 0.0017779
0.0013575 -0.0002211 -0.00031824 0.00031038 0.00080086 0.00033986 0.0033326 0.0036984
-0.066819 -0.32177 -0.0025164 0.0037162
0.00018154 0.0011592 -1.6118e-05 -0.00077246 0.00033651 -0.001914 -0.0023954 0.001681
-0.0026223 0.0037382 -0.17655 -0.35742
4700000000 -0.094175 -0.3083 -0.0039663 -0.00017703 -0.0015194 0.0044691 -0.00093976 -0.001006
0.00094467 -0.00043387 0.00099886 0.00071222
-0.0039716 -0.00015753 -0.25485 -0.042172 0.0025402 0.0042872 0.00049437 -0.00051508
0.00031738 0.00045933 -0.00029369 -2.5802e-06
-0.0015 0.0045134 0.0026261 0.0042732 -0.068328 -0.31027 -0.00014234 0.00045344
0.00015767 -0.00012902 0.00012879 -0.0014569
-0.00091164 -0.00098745 0.0005051 -0.00048431 -0.00021688 0.00040198 -0.15602 -0.066876
0.0034007 0.0016272 -0.0014736 0.0024493
0.00091507 -0.00047986 0.00031018 0.00043255 0.00014358 -0.00011604 0.0033348 0.0016552
-0.10499 -0.31613 -0.0011358 0.0040672
0.00091012 0.00063397 -0.00025631 2.7679e-05 9.0138e-06 -0.0014428 -0.0015004 0.0025599
-0.0009898 0.0042743 -0.22017 -0.32926
4760000000 -0.12485 -0.294 -0.0047107 0.001112 0.00035513 0.0046335 -0.0007437 -0.0006744
0.00034399 -0.001263 0.00095661 -0.00032808
-0.0047073 0.0010779 -0.2514 -0.00029126 0.0031499 0.0032079 -6.1941e-05 -0.00064734
0.00049052 0.00019191 9.9508e-05 -0.0001395
0.00047306 0.0046225 0.0032265 0.0031456 -0.099886 -0.29672 0.00071376 0.000451
0.001184 4.6367e-05 -0.0010736 -0.0011076
-0.00072512 -0.00056538 -7.1076e-05 -0.0006476 0.00073202 0.00042713 -0.15068 -0.050328
0.0022902 0.0010403 -0.0007696 0.0028239
0.00041607 -0.0011806 0.00046948 0.00016831 0.0011176 8.1899e-05 0.0022638 0.001026
-0.13872 -0.30067 -0.00062797 0.0042913
0.00091685 -0.00029976 0.00011735 -0.00010063 -0.001081 -0.0010939 -0.00075875 0.0027518
-0.00058624 0.0043303 -0.23185 -0.30785
4820000000 -0.15119 -0.28056 -0.0050864 0.002584 0.0014446 0.002919 -0.00082645 -0.00048273
0.00042184 -0.00098991 0.00019509 -0.00042336
-0.0050833 0.00257 -0.2635 0.0221 0.0042755 0.0032154 -6.778e-05 -0.00031971
0.0002584 -0.00021024 -0.0002578 -0.00041384
0.0014857 0.0029509 0.0043133 0.0031706 -0.12612 -0.2927 0.00050015 -0.00042581
0.00059856 -0.00070979 -0.001006 -0.00042797
-0.00084646 -0.00045025 -5.1488e-05 -0.00032932 0.00053193 -0.00042211 -0.16582 -0.032999
0.0018886 -0.00016174 6.1206e-05 0.002871
0.00041732 -0.00097933 0.00027511 -0.00020183 0.00052824 -0.0007182 0.0019528 -0.00017307
-0.17864 -0.2848 1.0925e-05 0.003074
0.00010143 -0.00043496 -0.00025896 -0.00038404 -0.00097978 -0.00034432 9.3825e-06 0.0029929
0.00011224 0.0031302 -0.269 -0.27762
4880000000 -0.18306 -0.26182 -0.0043569 0.0045261 0.0020678 0.0032046 -0.0014279 8.0932e-05
-0.00076515 -0.0011439 0.00032328 -0.00012649
-0.0043528 0.0044865 -0.25566 0.062729 0.004708 0.0016953 -0.00036193 -0.00019824
-0.00022489 0.00022539 -0.00010931 0.00012899
0.0020806 0.0031273 0.0047411 0.0016196 -0.14585 -0.28059 0.00038281 -0.00037293
-0.00020631 -0.0012867 -0.00048794 -6.3401e-05
-0.0014508 0.00011942 -0.00035826 -0.00016965 0.00043758 -0.0003644 -0.15951 -0.014685
0.00071893 -0.00041693 0.00093425 0.0025082
-0.00078338 -0.0011789 -0.00022867 0.00017646 -0.00013096 -0.0013528 0.00063348 -0.00039405
-0.20938 -0.26995 0.00049945 0.0031618
0.00028003 -0.00020066 -9.583e-05 0.00012387 -0.00046726 3.5999e-05 0.0010389 0.0024427
0.00056269 0.0032058 -0.28147 -0.2492
4940000000 -0.20414 -0.24451 -0.0030428 0.0065374 0.0028592 0.0012435 -0.0003083 0.00076628
-0.0010753 -0.00043018 2.084e-06 -0.00062004
-0.0030627 0.006514 -0.26835 0.088961 0.005767 0.0013329 -0.00011343 -0.00014561
0.00028404 -0.0003538 -0.00036433 4.6939e-05
0.0029265 0.0011628 0.0057866 0.0012481 -0.16565 -0.25715 0.00015313 -0.0004769
-0.0008831 -0.00010508 -0.00051809 0.00015114
-0.00027716 0.00080054 -0.00015453 -0.0001078 0.00015111 -0.00046916 -0.16704 -0.0047522
-0.00043616 0.00019801 0.0020464 0.0020078
-0.0010678 -0.00038905 0.00031456 -0.00032795 -0.00093471 -0.00015273 -0.0003845 0.00020928
-0.23421 -0.24306 0.0003818 0.0028061
9.1634e-05 -0.00066951 -0.00038248 7.1969e-05 -0.00048108 8.8345e-05 0.0020232 0.0020223
0.00035935 0.0028722 -0.30545 -0.22295
5000000000 -0.22474 -0.22113 -0.00015584 0.007312 0.0031236 0.0017645 -0.00024281 0.00057769
-0.00065877 0.00064499 -9.626e-05 -0.0008345
-0.00018032 0.0072933 -0.25478 0.10618 0.0059047 -0.00067837 -0.00027941 -7.6026e-05
-7.0673e-05 -0.00054126 -0.00017484 -0.00013733
0.0031665 0.001738 0.0059021 -0.00078794 -0.1955 -0.24341 -0.00051355 -0.00074709
-0.00043461 -0.00034458 -0.00052352 -6.7403e-05
-0.00027685 0.00069364 -0.00027641 -8.4077e-05 -0.00052424 -0.00076011 -0.16134 0.019444
-0.00082198 0.0014818 0.0022026 0.0012346
-0.0005853 0.00069125 -0.00014938 -0.00053616 -0.00051004 -0.00044563 -0.00081202 0.0015313
-0.26215 -0.2203 0.00013619 0.0035381
-0.00016455 -0.00071991 -0.00022146 -0.00014012 -0.00046813 -2.9245e-05 0.0022491 0.0011672
0.00022755 0.003558 -0.31771 -0.18913
5060000000 -0.24646 -0.19405 0.0018175 0.006853 0.003087 -0.00014672 0.00011199 0.00057777
-0.00034808 -0.00012669 -0.00027663 -0.00023618
0.0018161 0.0068539 -0.23852 0.14321 0.0053195 -0.0018419 -2.6136e-05 0.00023191
-0.0004066 1.7051e-05 -0.00040996 0.0001827
0.0030378 -0.00015298 0.0053277 -0.0019494 -0.20953 -0.22254 -0.00029912 0.00032285
-0.0011845 0.0001647 -0.0011354 -3.4856e-05
8.0501e-05 0.00057304 8.1086e-06 0.00022787 -0.00025354 0.00034105 -0.16351 0.026819
-0.00049288 0.0030321 0.0019945 0.00053609
-0.00038438 -4.8613e-05 -0.0004133 -2.8745e-06 -0.001121 0.0001665 -0.00042345 0.0030413
-0.27691 -0.19063 0.0011207 0.0032707
-0.00026341 -0.00026445 -0.00038334 0.00020394 -0.0011273 4.3887e-05 0.0019427 0.0004985
0.001028 0.0033153 -0.33057 -0.16069
5120000000 -0.26255 -0.16897 0.0033493 0.0058726 0.0031452 -0.00041459 0.00035136 0.00066674
-2.5611e-05 0.00072551 -0.00045542 3.8768e-05
0.003328 0.005857 -0.23329 0.17028 0.0049838 -0.0026777 0.00010758 0.00024777
-9.8242e-05 -7.1877e-05 8.0355e-05 0.00036016
0.0030866 -0.00053401 0.0049202 -0.002754 -0.2242 -0.20775 -6.44e-05 0.00013195
-0.00034103 0.0010608 -0.0011167 0.00067598
0.00035275 0.00066704 0.00010217 0.00023848 -0.0001056 0.00014772 -0.15963 0.053087
0.0011597 0.0034107 0.0024044 0.00045173
-4.7864e-05 0.00072704 -0.0001176 -8.1097e-05 -0.00032799 0.001065 0.0011658 0.0034369
-0.29249 -0.15671 0.0012806 0.0034534
-0.00045533 8.4475e-05 7.3158e-05 0.00036304 -0.001122 0.00073569 0.0024455 0.00035711
0.0013363 0.0034423 -0.34392 -0.12645
5180000000 -0.27909 -0.13936 0.00481 0.0047909 0.0036561 -0.001117 0.00023309 0.00053777
-0.00018079 0.00022235 -0.00055681 0.00046858
0.0047794 0.0047812 -0.21176 0.19274 0.0042702 -0.0039651 -0.00038562 -0.00023269
-9.9969e-05 -0.00013455 -4.8493e-05 0.00025745
0.0035783 -0.0011278 0.0042153 -0.004017 -0.2361 -0.1716 -0.00038693 0.00071687
-8.7815e-05 -2.0784e-05 -0.00024432 0.00091983
0.00021308 0.0004969 -0.00037106 -0.00022345 -0.00038761 0.00069038 -0.15894 0.062659
0.0025743 0.0039403 0.0023021 -0.00073115
-0.00015849 0.00027779 -8.7535e-05 -0.00010396 -4.7988e-05 2.3661e-05 0.0027112 0.0039544
-0.30569 -0.11503 0.0025442 0.0039073
-0.00058991 0.00053809 -4.6711e-05 0.0002377 -0.00027525 0.00088675 0.0022853 -0.00064587
0.0024732 0.0039299 -0.34608 -0.094757
5240000000 -0.28857 -0.11234 0.0049358 0.0035064 0.0029097 -0.0027925 0.00067424 8.9909e-05
-0.00031278 -0.00015028 3.5872e-05 0.00063562
0.0049243 0.00353 -0.2004 0.23093 0.0030232 -0.004773 -4.9014e-05 7.1757e-05
-0.00020362 3.9184e-05 0.00022578 0.00034672
0.0028607 -0.0027753 0.0029536 -0.0048323 -0.25278 -0.14734 0.0003911 0.00020787
-0.00021324 0.00049522 -5.5164e-06 0.0012814
0.00069163 8.6377e-05 -6.334e-05 8.648e-05 0.00039507 0.00020404 -0.15962 0.083314
0.0036416 0.0026752 0.0016936 -0.0013359
-0.00029245 -2.254e-05 -0.00017848 4.6116e-05 -0.00022389 0.00049039 0.003649 0.0027448
-0.32078 -0.073349 0.0030302 0.0027657
-2.1575e-05 0.00056115 0.00024396 0.00032863 6.3146e-05 0.0012717 0.0017146 -0.0013398
0.0030929 0.0027449 -0.35332 -0.061803
5300000000 -0.29476 -0.083053 0.005918 0.0020467 0.0018127 -0.0032827 0.00011566 -0.00039037
0.00035062 0.00071856 7.2596e-05 0.00032
0.005899 0.0020825 -0.19306 0.23561 0.0020218 -0.005294 -0.00012141 0.00023627
-1.3921e-05 0.00045185 0.00029041 0.00019717
0.001754 -0.0033192 0.0019661 -0.0053553 -0.26884 -0.12195 0.00030617 -0.00023769
0.00022955 0.00042369 0.00050741 0.00079047
0.00012031 -0.00040683 -0.00011043 0.0002552 0.00034023 -0.00021848 -0.15181 0.092574
0.0053721 0.0018021 0.0014722 -0.0015655
0.00032073 0.00078863 1.5287e-08 0.00039939 0.00026139 0.0003551 0.0054081 0.0018364
-0.33226 -0.045161 0.0032259 0.0028626
0.00013493 0.00032689 0.00030246 0.00016011 0.00056923 0.00079536 0.0014156 -0.0015078
0.0034027 0.0028653 -0.34943 -0.026385
5360000000 -0.29566 -0.046587 0.0059163 0.00084008 0.00036456 -0.0037467 0.00039063 -5.2638e-05
4.945e-05 0.00034775 0.00057055 -0.00017033
0.0058925 0.00085923 -0.15666 0.25731 0.00082771 -0.005442 0.00010797 0.00023474
-8.2069e-05 1.0121e-05 0.00046192 -0.00014084
0.00035874 -0.0038188 0.00074737 -0.0054559 -0.26843 -0.095301 0.00040494 0.00038249
0.00017904 0.00041797 0.00063598 0.00040875
0.00037834 -1.1259e-05 9.6013e-05 0.00023911 0.00044761 0.00036455 -0.15047 0.11059
0.0059434 -0.00034942 0.00057659 -0.0019272
-2.6393e-05 0.00042161 -2.7445e-05 4.9761e-05 0.00013054 0.00037186 0.0058899 -0.00036246
-0.329 -0.0062774 0.0043596 0.0024275
0.00057925 -0.00023269 0.0004311 -0.00010455 0.0006573 0.00051025 0.00058998 -0.0019785
0.0043637 0.0024668 -0.34798 0.0018733
5420000000 -0.29907 -0.023253 0.0060867 -0.00097112 -0.00062568 -0.003601 -4.2134e-05 -0.00010463
0.00077117 0.00048042 0.00024677 -0.00027322
0.0060768 -0.00095545 -0.13774 0.28478 7.4016e-05 -0.0054458 8.1873e-05 0.00018712
9.1269e-05 -5.3004e-05 0.00020039 -7.8692e-05
-0.0006471 -0.0035996 -1.1662e-05 -0.0054405 -0.28536 -0.062267 -0.00015714 -0.00055192
0.0007622 0.00013809 0.0010623 9.8647e-05
-6.8863e-05 -0.00013374 8.6147e-05 0.00016728 -0.00015497 -0.00054521 -0.13904 0.12543
0.0049709 -0.0019898 0.00018635 -0.0016224
0.00074698 0.00043004 5.9267e-05 -7.4602e-05 0.00077856 0.00011801 0.0049581 -0.0020403
-0.3327 0.022547 0.0049398 0.00099934
0.00034047 -0.0002306 0.00019443 -7.7685e-05 0.0010013 8.1492e-05 0.00021818 -0.0015947
0.004958 0.0010614 -0.34155 0.043677
5480000000 -0.29167 0.013244 0.0050013 -0.0018772 -0.0018231 -0.0029493 0.00039551 5.3267e-06
0.00085349 -2.8761e-05 -0.00018463 -6.6027e-05
0.0050094 -0.0018493 -0.12397 0.29301 -0.0014597 -0.005682 3.3385e-05 0.00016136
5.2049e-06 8.9676e-06 0.00022574 -8.7733e-05
-0.0018469 -0.0029032 -0.0015511 -0.0056686 -0.28973 -0.040767 -0.00023315 0.00017341
0.00051498 -0.00033798 0.00078648 -8.4235e-05
0.00043099 1.2666e-05 1.721e-05 0.0001825 -0.00024807 0.00016622 -0.13283 0.13623
0.0042012 -0.0034038 -0.00027157 -0.002031
0.00092961 -0.00019794 -1.4367e-05 -4.0806e-05 0.0004509 -0.00033809 0.0041866 -0.0034584
-0.32267 0.05166 0.00456 0.0004463
-0.00021122 -6.0502e-05 0.00028414 -8.9972e-05 0.00079572 -0.00012906 -0.00023565 -0.0020016
0.0045545 0.00026519 -0.33252 0.06553
5540000000 -0.28908 0.038343 0.0041452 -0.0025145 -0.0025983 -0.0019889 0.00038461 -0.00030906
0.00014791 -0.00023606 -0.00038652 0.00012684
0.0041605 -0.0025157 -0.083792 0.31091 -0.0025018 -0.0050495 0.00042382 0.00012594
3.0911e-05 -8.1142e-05 4.013e-06 -0.00049322
-0.0026827 -0.0019766 -0.0026122 -0.0050316 -0.28991 -0.019537 0.00023685 -0.00018578
0.00025959 -2.6927e-05 0.00032322 -0.00042363
0.0004053 -0.00033009 0.00043418 0.00011849 0.00023228 -0.0001655 -0.12169 0.15799
0.0027007 -0.0040153 -0.00087521 -0.0018594
0.00018473 -0.00029556 3.3425e-05 -0.00013036 0.00025944 -7.318e-05 0.0027101 -0.0040204
-0.30863 0.086332 0.0051412 -0.00098115
-0.00035951 0.00014538 -2.3555e-06 -0.00046976 0.00037342 -0.00038775 -0.00094991 -0.0018291
0.005182 -0.00092881 -0.32548 0.10676
5600000000 -0.2784 0.066819 0.0034306 -0.0035004 -0.0024103 -0.0017633 0.00032951 -0.00042751
0.00036392 -0.00015461 0.00031567 0.00043758
0.0034095 -0.0034531 -0.080982 0.32545 -0.0036396 -0.0048185 6.244e-05 -0.00021987
-9.2705e-05 2.0835e-05 -0.00018816 -0.00032782
-0.0024541 -0.0017203 -0.0037416 -0.0047811 -0.289 0.012971 3.2875e-05 7.7562e-05
0.00024487 -0.0004842 0.00038805 -0.00052251
0.00035839 -0.00041093 6.7162e-05 -0.00020505 -9.2231e-06 6.2525e-05 -0.11397 0.15738
0.0017548 -0.0038828 -0.0011399 -0.0010664
0.00043242 -0.00016747 -4.5466e-05 -1.3878e-05 0.00025704 -0.00049471 0.0017331 -0.003954
-0.29982 0.1163 0.0044252 -0.0014065
0.00028894 0.00046108 -0.00023181 -0.00030373 0.0004061 -0.00052151 -0.0011379 -0.0010881
0.0044971 -0.0013994 -0.30366 0.12174
5660000000 -0.26773 0.088675 0.0031899 -0.0035315 -0.00347 -0.00059046 -0.00033594 -0.00078346
-0.00015662 -0.00064789 0.00041073 -0.0003007
0.0031833 -0.0035167 -0.040323 0.31732 -0.004534 -0.0030839 -2.2113e-05 -0.0001176
0.00013719 -2.288e-05 -0.00013098 -0.00014097
-0.0034449 -0.00050914 -0.0046074 -0.002996 -0.29038 0.036367 -0.00010666 9.0498e-05
-0.00036772 -0.00036221 0.00019803 -0.0011155
-0.00038251 -0.00079818 -4.0353e-05 -0.00013313 -0.00013019 0.00013015 -0.099111 0.1776
0.00066696 -0.0040658 -0.001281 -0.00087288
-0.00014147 -0.00064475 7.3679e-05 -9.404e-06 -0.00035819 -0.00040604 0.00063812 -0.0040172
-0.28591 0.14404 0.0043474 -0.0022045
0.00044711 -0.00035409 -0.00012783 -0.00013776 0.00024229 -0.0011083 -0.0013116 -0.00088026
0.0042415 -0.0021955 -0.29592 0.15762
5720000000 -0.25351 0.11136 0.002754 -0.0040534 -0.002862 0.00083824 -0.00052708 -0.00024753
-0.00039558 -0.00018996 -6.3651e-05 -0.0004371
0.0027513 -0.0040616 -0.012375 0.34374 -0.0055425 -0.0026125 6.5565e-05 -5.7236e-05
-0.00026618 8.262e-05 -0.00026701 0.00023447
-0.0028203 0.00091506 -0.0056031 -0.0025373 -0.28723 0.067557 0.000176 7.9694e-05
0.00029216 0.00030817 -1.5777e-05 -0.00023038
-0.00052773 -0.00028831 6.7967e-05 -5.9721e-05 0.00018185 6.3807e-05 -0.083111 0.17976
-0.00022367 -0.0034976 -0.0016614 -0.00040954
-0.00042627 -0.00027576 -0.00026069 5.7641e-05 0.00027337 0.00024769 -0.00025515 -0.0035317
-0.27546 0.17116 0.0040225 -0.0034938
-6.5682e-05 -0.00035251 -0.00026419 0.00022439 -2.8091e-05 -0.00021876 -0.0016384 -0.00041197
0.0041088 -0.0035585 -0.26591 0.17581
5780000000 -0.23758 0.12861 0.001603 -0.0046643 -0.0023187 0.0011445 -0.00077171 7.2718e-05
-0.00042752 -0.00032112 -0.00030708 -0.00015161
0.0016017 -0.0046387 0.00075868 0.33884 -0.0058735 -0.00065371 -2.5885e-05 -0.0001949
-3.225e-05 -2.2623e-05 -8.0892e-05 -0.00010336
-0.0023287 0.001164 -0.0058897 -0.00056836 -0.28427 0.083967 -6.5625e-05 -9.6713e-05
0.00016958 -0.0001401 -0.00041459 -0.00063273
-0.0007439 0.00015758 -7.9014e-06 -0.00019272 -6.8783e-05 -0.00013693 -0.074305 0.19562
-0.0001127 -0.0030225 -0.0011979 -9.1699e-06
-0.00041911 -0.00031767 -2.9201e-05 -4.6232e-05 0.00017123 -0.00017396 -0.00011583 -0.003026
-0.26553 0.19226 0.0029958 -0.0035608
-0.00023065 -0.00021068 -6.748e-05 -0.00011812 -0.00041996 -0.00058797 -0.0012625 5.2904e-05
0.0030594 -0.0036296 -0.25719 0.19782
5840000000 -0.22477 0.15012 0.00040638 -0.0053529 -0.0020972 0.0011204 -0.00015757 0.00035502
-0.00037177 0.00026118 -0.00044341 -0.00029006
0.00041019 -0.005351 0.036143 0.34265 -0.0056994 0.0004048 -0.00019852 2.1183e-05
0.0002321 -1.0116e-05 -0.00012655 0.00022493
-0.0020862 0.0011183 -0.0056857 0.00052036 -0.27806 0.10852 -0.00019075 5.0252e-05
-0.00010424 -0.00065982 -0.00043636 -0.0004504
-0.00018018 0.00032369 -0.00017989 1.4279e-05 -0.00017158 6.9423e-05 -0.051984 0.19885
-0.00071145 -0.0034544 -0.0013866 0.00016506
-0.00035915 0.00035 0.00025172 -6.7175e-06 -0.0001363 -0.00076268 -0.00079725 -0.003437
-0.24852 0.20198 0.0023799 -0.0039216
-0.00046447 -0.00033217 -0.00011152 0.00025747 -0.00044268 -0.00044978 -0.0013658 0.00020485
0.0023781 -0.0038353 -0.22169 0.22256
5900000000 -0.21053 0.16273 -0.0016521 -0.0055054 -0.0022921 0.0022457 -0.00016958 6.2157e-06
0.00026368 -0.00020097 -3.1914e-05 0.00027196
-0.0016111 -0.005493 0.056559 0.34318 -0.0051434 0.001901 1.1733e-05 -1.1182e-05
-4.2885e-05 -0.00027051 -6.7838e-05 -0.00022397
-0.0022483 0.0023012 -0.0050996 0.0019826 -0.2624 0.12443 -6.4673e-05 -0.00010952
-0.00056922 -0.00037971 -0.00080463 -9.0998e-05
-0.0001855 2.8043e-05 -1.3173e-05 -1.9558e-05 -7.4115e-05 -8.0741e-05 -0.044381 0.20943
-0.00080708 -0.0033619 -0.0012019 0.0002742
0.00025742 -8.4724e-05 -5.6099e-05 -0.00027708 -0.00049215 -0.00032574 -0.00085676 -0.0033841
-0.22279 0.21814 0.0019855 -0.0051238
3.9691e-05 0.00029061 -8.2974e-05 -0.00020419 -0.00080133 -8.4975e-05 -0.0012055 0.00030672
0.0019776 -0.0051412 -0.20777 0.23226
5960000000 -0.19137 0.1753 -0.0028291 -0.0040876 -0.00078972 0.0026771 -0.00016884 0.00023591
-0.00019784 4.0174e-05 -9.4077e-05 6.5714e-05
-0.0028252 -0.0040809 0.082695 0.34236 -0.0041337 0.0021835 -0.00016301 3.9271e-05
-2.6953e-05 0.00012315 7.1477e-05 0.00021738
-0.00076446 0.002713 -0.0040958 0.0022487 -0.24822 0.15014 -8.4459e-06 -0.00018701
-0.0003864 0.00013946 -0.00046497 -3.4316e-05
-0.00018146 0.00020815 -0.00015218 2.2414e-05 -6.129e-05 -0.00020369 -0.026206 0.21761
-0.0019148 -0.0031785 -0.0010782 0.00088333
-0.00023412 8.4485e-05 -2.5918e-05 0.00012149 -0.00039437 0.0002587 -0.0019323 -0.0031765
-0.20298 0.23287 0.00041907 -0.0049881
-8.2566e-05 2.2433e-05 6.5932e-05 0.00018268 -0.00055428 -5.5683e-05 -0.0010593 0.00085752
0.00037383 -0.0050744 -0.17894 0.25958
6020000000 -0.17363 0.19154 -0.0037865 -0.0031577 -0.000289 0.0029457 -2.8136e-05 0.00052004
-0.00026891 0.00031811 -0.00022671 0.0003488
-0.0037647 -0.0031636 0.11048 0.33505 -0.0047602 0.0031028 -5.1397e-05 0.00012537
-0.00015378 0.00016809 -0.00026326 0.00019313
-0.00025059 0.0029542 -0.0047044 0.003213 -0.22884 0.16272 -0.00025939 0.00024689
-0.00069535 -1.7465e-05 -0.00035982 0.0006298
-2.1422e-05 0.00051912 -6.323e-05 0.0001319 -0.00025244 0.00022804 -0.019563 0.21384
-0.002534 -0.0032814 -0.00063152 0.00077102
-0.00031589 0.00029386 -9.0508e-05 0.00016059 -0.00069977 1.2642e-05 -0.0026043 -0.0032978
-0.17434 0.24715 -3.1821e-05 -0.0047945
-0.00014888 0.00043543 -0.00023147 0.0002106 -0.00040948 0.00052282 -0.00058004 0.00072234
-4.3152e-05 -0.0047989 -0.15255 0.2597
6080000000 -0.15341 0.19991 -0.0040164 -0.0010046 0.0012487 0.0028847 8.6677e-05 7.3802e-05
2.8744e-05 0.0001027 0.00026322 -1.4864e-05
-0.0040202 -0.00098555 0.13248 0.3358 -0.0031132 0.0045515 -4.0052e-05 -1.2571e-05
-1.1803e-05 0.0001301 0.00015216 0.00032532
0.0012887 0.0028891 -0.0030411 0.004634 -0.2112 0.18882 0.00024004 0.00021248
-0.00030247 0.00064103 -0.0001357 0.00033042
9.3561e-05 5.4122e-05 -5.0337e-05 -5.4864e-07 0.00025345 0.00014849 -0.0025079 0.22175
-0.0038304 -0.0024258 -0.001055 0.00096883
0.00010092 6.2524e-05 2.8145e-05 0.00012968 -0.00033085 0.00067399 -0.0038083 -0.0024108
-0.14496 0.2648 -0.0009756 -0.0051822
0.0002719 2.4974e-05 0.00017415 0.00034483 -0.00014918 0.00022631 -0.00093148 0.0010033
-0.00095849 -0.0052009 -0.13045 0.28087
6140000000 -0.13748 0.2141 -0.0035036 -0.00072305 0.0014891 0.0022704 6.3685e-05 -9.6638e-07
2.2657e-05 3.9574e-06 0.00050904 -0.00016563
-0.0035195 -0.00073808 0.15815 0.31804 -0.0023321 0.005234 4.7294e-05 7.8086e-05
0.00040778 4.54e-05 0.00029551 0.00011904
0.0015037 0.0022686 -0.0022308 0.0052736 -0.18793 0.20887 0.00037509 -8.1842e-05
2.8238e-05 0.0006763 -0.0001046 0.00048846
8.2736e-05 1.632e-05 2.5272e-05 6.9662e-05 0.00037106 -7.7722e-05 0.0096521 0.21348
-0.0045761 -0.0013656 -0.00037565 0.0014763
9.5224e-05 3.2879e-05 0.00041142 2.3283e-05 1.7832e-05 0.00064047 -0.004638 -0.0013895
-0.12579 0.2853 -0.0027794 -0.0044066
0.00043172 -0.00012239 0.00024265 0.00010728 -0.00011109 0.00044583 -0.00034836 0.0014707
-0.0028253 -0.0044203 -0.092193 0.28003
6200000000 -0.12128 0.21966 -0.0029538 -0.00029973 0.0021549 0.0013067 0.00011485 0.00032402
-0.00019218 0.0001067 -9.6734e-06 -0.00039871
-0.0029536 -0.0002705 0.18696 0.31708 -0.0010071 0.0052071 4.888e-05 0.00021878
8.4047e-05 -1.0355e-05 0.00010703 4.3321e-05
0.0022037 0.0012538 -0.00089593 0.0052382 -0.16879 0.22366 0.00011113 -0.00033839
0.00048328 5.0163e-05 0.00016599 0.00025109
0.00012543 0.00030389 5.0064e-05 0.00023029 0.0001189 -0.00037877 0.023671 0.222
-0.0045752 -0.00016694 0.00014797 0.001304
-0.00023775 0.00011556 0.00013283 6.1958e-06 0.00050669 6.0582e-05 -0.0045098 -0.0001444
-0.11304 0.29302 -0.0035196 -0.0038115
-0.00011118 -0.00041783 7.7196e-05 7.576e-05 0.00011922 0.00019993 0.00011834 0.0013464
-0.0034611 -0.0037121 -0.078561 0.29019
6260000000 -0.10712 0.23309 -0.0031075 0.00070382 0.0020897 0.00081126 0.00029803 -9.0753e-05
0.00020011 0.00031362 -0.0001538 -1.4412e-05
-0.0030904 0.00073216 0.20379 0.30188 -0.0001457 0.0053367 1.0179e-05 -7.5343e-05
-7.2841e-05 -0.00014018 0.00022122 0.00012389
0.002071 0.00072741 -1.5707e-05 0.0053707 -0.14736 0.24489 0.00012736 -1.3813e-05
0.00040567 -4.4233e-05 0.00018974 0.00034125
0.00028098 -8.5619e-05 -5.2608e-06 -9.4781e-05 0.00016732 -4.9815e-06 0.038816 0.21723
-0.0043444 0.0012801 0.00060294 0.0012685
0.00020444 0.00026088 -0.00014601 -0.00010123 0.0004338 -8.6642e-05 -0.0042994 0.0013419
-0.087505 0.2929 -0.0040155 -0.0026709
-0.00022245 -4.1294e-05 0.00022879 9.8083e-05 0.00027899 0.00035341 0.00061551 0.0012172
-0.0039983 -0.0027428 -0.033598 0.29036
6320000000 -0.09141 0.23672 -0.0026067 0.0013823 0.0022594 -0.00034412 7.9385e-06 0.00014505
-0.000523 0.00040541 -0.00021934 0.00030653
-0.0026003 0.0013709 0.22984 0.2933 0.0018303 0.005601 6.6586e-05 7.777e-05
-1.653e-05 -8.6642e-05 0.00013371 -3.4761e-05
0.0022475 -0.00040963 0.0019386 0.0055861 -0.129 0.25454 -0.00018657 -0.00029477
0.0003507 -0.00011686 0.0004642 0.00018646
1.6665e-05 0.00012837 5.935e-05 6.8952e-05 -0.00020849 -0.00025197 0.037977 0.21887
-0.003965 0.0020254 0.00072183 0.00073944
-0.00042212 0.00042314 -4.1581e-05 -8.9033e-05 0.00037102 -8.3585e-05 -0.0039386 0.0020176
-0.062623 0.30398 -0.0046086 -0.0014774
-0.00026246 0.00024972 0.00014933 -3.2792e-05 0.0004841 0.00015615 0.00076527 0.00078605
-0.0048199 -0.0014682 -0.023303 0.28967
6380000000 -0.07252 0.24328 -0.0019448 0.0018003 0.0017 -0.00050874 3.6618e-05 -4.6597e-05
0.00032884 0.00023767 -1.1346e-05 0.00021299
-0.0019693 0.0017724 0.24698 0.27419 0.0030152 0.0041648 -0.00016072 -7.0542e-05
-0.00019671 -0.00015158 -9.2864e-05 -0.00022206
0.0016902 -0.00051855 0.0031026 0.0041011 -0.10101 0.27061 -0.00013098 0.00019562
0.00030275 -5.0016e-05 0.00043439 0.00014594
1.4503e-05 -2.6172e-05 -0.0001433 -5.4004e-05 -0.00017207 0.00014001 0.058761 0.20889
-0.0030151 0.0033545 0.00087925 0.00076554
0.00027911 0.00024498 -0.00020616 -0.00014524 0.00039345 -1.809e-05 -0.0030306 0.0033688
-0.041605 0.29628 -0.0047947 9.936e-06
3.4906e-05 0.0001614 -0.00011794 -0.000235 0.00043971 0.00016702 0.00084859 0.00074616
-0.0046992 -4.6511e-05 0.017051 0.29215
6440000000 -0.050478 0.25497 -0.0009649 0.0023975 0.0017965 -0.00081684 0.00039946 -0.00013945
0.00028107 -0.00047793 -0.00020178 -0.00030395
-0.00095893 0.0024018 0.26708 0.26093 0.0032337 0.0029259 0.00012074 -3.5601e-05
-0.00019598 1.7237e-06 -9.7107e-05 -0.00038153
0.0018082 -0.00083244 0.0033085 0.002884 -0.08461 0.28594 -0.00014816 0.00033392
-0.00038136 5.8909e-05 0.00056507 -0.00044727
0.00039857 -0.00016104 0.00011084 -3.8964e-05 -0.00010998 0.00027356 0.060668 0.20552
-0.0018681 0.0038839 0.00087936 0.00074251
0.00030149 -0.00052718 -0.00016563 1.0057e-05 -0.00035968 -1.9298e-05 -0.0018429 0.0038192
-0.00065853 0.30266 -0.004527 0.0013367
-0.00019627 -0.00021284 -0.00011078 -0.00035433 0.00057709 -0.00038657 0.00093385 0.00077606
-0.0045697 0.0014006 0.028112 0.27695
6500000000 -0.031603 0.25549 -0.00023133 0.0019976 0.0014265 -0.00096111 0.00020194 -7.3744e-05
9.1484e-05 5.4907e-05 7.5055e-05 0.00018795
-0.0002351 0.0020163 0.29289 0.23456 0.003654 0.0025115 8.6452e-05 5.0185e-05
0.00014915 0.00013848 0.00021731 -0.00013869
0.0014066 -0.0010189 0.0037077 0.0024285 -0.072553 0.28341 -3.3429e-06 -2.3326e-05
2.3992e-05 -9.2865e-05 -2.2823e-05 -0.00039351
0.00023524 -8.6973e-05 8.9721e-05 5.4815e-05 2.4301e-05 -1.5924e-05 0.08502 0.20055
-0.00028098 0.0039922 0.0010584 0.00041744
5.5406e-05 0.00010663 0.00013378 0.00014077 1.3549e-05 -0.00026559 -0.00021709 0.0039426
0.021859 0.30589 -0.0031657 0.0022439
-1.1297e-05 0.00024801 0.00018651 -0.00015583 3.4645e-05 -0.00046761 0.0010815 0.00043718
-0.0034173 0.0020828 0.065645 0.27926
