# Supplementary material for: Early Detection of Alzheimer’s Disease via Machine Learning-Based Microwave Sensing: An Experimental Validation
Source: Sensors (Basel). 2025 Apr 25;25(9):2718. doi: 10.3390/s25092718 (PMC12074295; doi:10.3390/s25092718)
Supplement: Supplementary file 1 [file sensors-25-02718-s001.zip › measurements_paper_sensors/26 febbraio - PART1/set5/CSF_10_m3.s6p]

!Keysight Technologies,M9804A,MY58100912,A.14.10.03
!Date: Thursday, April 27, 2023 10:28:33
!Correction: S11(C  6-Port  ) 
!S12(C  6-Port  ) 
!S13(C  6-Port  ) 
!S14(C  6-Port  ) 
!S15(C  6-Port  ) 
!S16(C  6-Port  ) 
!S21(C  6-Port  ) 
!S22(C  6-Port  ) 
!S23(C  6-Port  ) 
!S24(C  6-Port  ) 
!S25(C  6-Port  ) 
!S26(C  6-Port  ) 
!S31(C  6-Port  ) 
!S32(C  6-Port  ) 
!S33(C  6-Port  ) 
!S34(C  6-Port  ) 
!S35(C  6-Port  ) 
!S36(C  6-Port  ) 
!S41(C  6-Port  ) 
!S42(C  6-Port  ) 
!S43(C  6-Port  ) 
!S44(C  6-Port  ) 
!S45(C  6-Port  ) 
!S46(C  6-Port  ) 
!S51(C  6-Port  ) 
!S52(C  6-Port  ) 
!S53(C  6-Port  ) 
!S54(C  6-Port  ) 
!S55(C  6-Port  ) 
!S56(C  6-Port  ) 
!S61(C  6-Port  ) 
!S62(C  6-Port  ) 
!S63(C  6-Port  ) 
!S64(C  6-Port  ) 
!S65(C  6-Port  ) 
!S66(C  6-Port  ) 
!S6P File: Measurement: :
# Hz S  RI   R 50
500000000 -0.32473 -0.061844 -0.0095509 -0.0018185 -0.0085028 0.01174 -0.0045213 0.012179
0.013183 0.0059465 -0.0055053 0.0087542
-0.0096289 -0.0018739 -0.40833 -0.072965 0.0082676 -0.01107 0.0008205 0.01172
0.0089257 0.0038189 5.1704e-05 0.013779
-0.0084023 0.011795 0.0082668 -0.011077 -0.25436 0.19178 0.0065751 0.0033309
-0.0017046 0.0086009 0.00041746 0.012719
-0.0046436 0.012184 0.00072839 0.011922 0.006664 0.0034206 -0.32473 0.042405
-0.019627 -0.0050991 0.016379 0.026907
0.013645 0.0057965 0.0089866 0.0036604 -0.0018096 0.0084798 -0.019698 -0.0048197
-0.21197 -0.24198 -0.027892 0.0046763
-0.0057359 0.0086974 -0.00010885 0.013918 0.00046527 0.012718 0.016353 0.026911
-0.02792 0.0045997 -0.26004 -0.14369
560000000 -0.3148 0.1054 -0.021221 -0.067625 0.00081337 0.012965 0.0059301 0.011209
0.010412 0.0048421 0.011295 0.0089636
-0.021141 -0.067633 -0.36874 0.091164 -0.041331 -0.039667 0.013266 0.0038361
-0.012748 -0.0065081 0.0047774 -0.00088209
0.00063462 0.013063 -0.041465 -0.039657 -0.17945 0.24067 -0.000688 -0.0056957
0.018051 0.0065953 0.0078717 -0.0058916
0.006146 0.011565 0.013344 0.0039365 -0.00063731 -0.00576 -0.30212 0.13272
0.007163 -0.022509 0.0057803 -0.020983
0.010615 0.0049014 -0.012666 -0.0062858 0.018037 0.0067582 0.0071556 -0.022678
-0.29817 -0.060987 0.011893 -0.051863
0.01133 0.0097201 0.0048397 -0.0005865 0.0080138 -0.0058067 0.0058201 -0.021041
0.01222 -0.0519 -0.32659 0.004358
620000000 -0.27442 0.083178 -0.023614 0.0086587 0.0029364 0.0091638 0.0082934 -0.0041831
0.012394 -0.0011593 0.00047941 -0.001466
-0.023565 0.0086268 -0.39823 0.036289 -0.019557 7.1308e-05 -0.0018197 -0.001873
0.012398 -0.005404 0.000514 -0.0027703
0.0029885 0.0091264 -0.01956 0.00010972 -0.15449 0.24985 -0.0015689 -0.0052559
-0.0037851 -0.0024283 0.0086001 -0.0032355
0.0083956 -0.0043253 -0.0018427 -0.0020007 -0.0015563 -0.005182 -0.26199 0.14167
-0.038097 -0.020947 0.011551 0.028434
0.012244 -0.0011184 0.012485 -0.0054444 -0.0037874 -0.0023444 -0.038059 -0.021357
-0.21316 -0.098409 -0.04319 0.011985
0.00034796 -0.0013742 0.00049089 -0.0029618 0.0085959 -0.0030642 0.011588 0.028745
-0.042936 0.012027 -0.24444 -0.033351
680000000 -0.2401 0.17478 -0.026517 -0.015211 0.0044206 0.0054831 0.0013198 -0.0072075
-0.0017548 -0.011279 0.0062021 -0.0065336
-0.02653 -0.015271 -0.38938 0.1374 -0.033077 -0.0019965 -0.0021028 -0.00051556
-0.0016587 -0.009412 -0.00092426 -0.0018663
0.0045282 0.0053847 -0.033057 -0.0019268 -0.10783 0.27321 -0.0010311 0.00014436
-0.0016049 0.00091521 -0.0031836 -0.0089785
0.0016182 -0.0073279 -0.0018895 -0.00040916 -0.0010337 0.00016587 -0.21801 0.19307
-0.023132 -0.0081594 -0.0096814 -0.012194
-0.0014934 -0.011481 -0.0018244 -0.0094785 -0.0016102 0.00093401 -0.023106 -0.0082499
-0.28152 0.004469 -0.0055893 -0.0072222
0.006584 -0.0068464 -0.00071069 -0.0018924 -0.0031759 -0.0089611 -0.0098252 -0.012328
-0.0056385 -0.0071965 -0.26015 0.071159
740000000 -0.19444 0.16748 -0.041377 0.026319 0.013422 -0.0037049 -3.6608e-05 -0.0038298
-0.0036945 -0.0016331 -0.0069363 0.0030174
-0.041262 0.026258 -0.3364 0.15733 -0.037365 0.034493 0.00025993 -0.0057394
-0.013726 0.0062847 -0.001078 -0.0051033
0.013422 -0.0035749 -0.037307 0.034724 -0.074857 0.27466 -0.0018864 0.0031587
-0.0013761 -0.0054422 -0.0022768 0.00094926
-0.00010785 -0.0037551 8.8815e-05 -0.0057218 -0.0018488 0.0032141 -0.20124 0.20056
-0.043662 -0.010356 0.023424 0.016675
-0.0032549 -0.0015983 -0.013299 0.0064291 -0.001418 -0.0056908 -0.043738 -0.010364
-0.18004 0.042181 -0.045904 -0.0021505
-0.0070969 0.003061 -0.0010367 -0.0052602 -0.0021814 0.0012438 0.023558 0.016612
-0.045842 -0.0022267 -0.24898 0.076092
800000000 -0.1662 0.21354 -0.023266 0.016165 0.0056225 -0.010129 -0.0044884 -0.0022103
-0.0035427 0.0015909 0.0041469 0.00080102
-0.023213 0.016124 -0.34526 0.22853 -0.0089181 0.034829 -0.0019359 0.0024129
5.3678e-05 0.0021906 0.00073167 0.0058274
0.0055592 -0.010151 -0.008845 0.034897 -0.036352 0.30105 0.0012362 0.0011891
0.00030748 0.0031228 -0.0018466 0.00093851
-0.004545 -0.0023829 -0.001927 0.0022776 0.0012103 0.0011533 -0.17392 0.22829
-0.029492 0.012883 0.014785 -0.0095575
-0.0038608 0.0018205 -0.00013545 0.0024447 0.00024237 0.0031197 -0.029481 0.012953
-0.23558 0.062935 -0.018743 0.020416
0.0039603 0.00062989 0.00063999 0.0056155 -0.0019383 0.00088347 0.01472 -0.0095809
-0.018757 0.020377 -0.24892 0.12923
860000000 -0.13195 0.23474 -0.018637 0.03072 -0.0032556 -0.010078 -0.0018123 0.00088887
0.0042923 0.004998 -0.0040431 -0.0030251
-0.018632 0.030688 -0.29797 0.27375 0.0077322 0.034698 0.00030407 0.0022189
0.0039904 0.00031734 0.0036081 -3.0708e-05
-0.0032802 -0.0101 0.0078426 0.034706 0.012829 0.31149 -0.0004108 -0.00046239
0.0025415 -0.0017351 0.0016846 0.0042512
-0.0016916 0.0010216 0.00031824 0.0022224 -0.00041399 -0.00042647 -0.13734 0.24061
-0.018805 0.017869 -0.007101 -0.0096075
0.0042635 0.0048864 0.0039606 0.0003838 0.0025074 -0.0017581 -0.018805 0.01789
-0.18067 0.12563 -0.02746 0.016586
-0.0038744 -0.0031745 0.0036506 -0.00039524 0.0016693 0.0042366 -0.0071583 -0.0096288
-0.027396 0.016487 -0.19893 0.1748
920000000 -0.10869 0.25854 0.0044007 0.039785 -0.0092223 -0.0043365 -0.0018068 0.0020161
0.00055402 0.0013124 0.0029894 -0.00089746
0.0043284 0.03972 -0.27128 0.29594 0.02832 0.023081 0.0016329 0.0011241
0.0069656 9.816e-05 0.0043972 -0.0025841
-0.0092246 -0.0043249 0.028433 0.023019 0.059521 0.3133 0.0016406 -4.7417e-05
0.00061666 -0.00047482 0.0010667 -0.0012589
-0.0017809 0.0020314 0.0016996 0.0011146 0.0016499 -5.4537e-05 -0.11401 0.25744
-0.012736 0.031431 0.0041575 -0.0065765
0.00050001 0.0012327 0.0070516 -5.2901e-05 0.00058619 -0.00050573 -0.012644 0.031531
-0.17559 0.1306 -0.0034129 0.029471
0.0032155 -0.00092531 0.00456 -0.0026604 0.0011049 -0.0013341 0.0041374 -0.0065422
-0.0034307 0.029387 -0.20802 0.18952
980000000 -0.062888 0.28122 0.016816 0.031099 -0.0093214 0.0048228 0.0020638 0.0035646
0.0038919 -0.001508 -0.0036571 -0.002702
0.01678 0.031054 -0.21958 0.33353 0.033441 0.0051145 0.0018509 -0.00017816
0.0018062 -0.0060365 -0.00059138 -0.0025925
-0.0093069 0.0048569 0.033499 0.0049922 0.10641 0.30839 0.00041452 -0.0011685
0.00020336 -0.0017612 0.0015412 -0.00040435
0.0021162 0.003553 0.0018629 -0.00018887 0.00039366 -0.0011577 -0.075228 0.26964
0.0067465 0.031221 -0.0095641 -0.0080977
0.0040304 -0.0013688 0.0018318 -0.0060644 0.00021873 -0.0017912 0.006795 0.031236
-0.14638 0.16766 0.0046564 0.021612
-0.0036232 -0.0027745 -0.00061923 -0.00259 0.0015847 -0.00033329 -0.0095797 -0.0081024
0.00465 0.021624 -0.16787 0.23812
1040000000 -0.02156 0.29033 0.033609 0.019942 -0.00091172 0.0077193 0.0026343 0.00067048
0.00030115 -0.0035051 -0.0003015 -0.0014258
0.033569 0.019939 -0.18408 0.34779 0.029862 -0.014671 0.0012821 -0.0017231
-0.0024021 -0.0022907 -0.0013052 -0.0029554
-0.00085671 0.0076918 0.029839 -0.014788 0.1535 0.29502 -0.00060745 -0.0013987
-0.0015437 -0.0010274 -0.00055368 -0.001297
0.0026128 0.00067641 0.001267 -0.0017632 -0.00060841 -0.0014147 -0.047316 0.27955
0.019093 0.020079 -0.0023702 0.0016069
0.00019553 -0.0035479 -0.0023704 -0.0023031 -0.0015763 -0.00099377 0.019135 0.020042
-0.11273 0.177 0.013297 0.020128
-0.00018264 -0.0012622 -0.0013492 -0.0030116 -0.00054653 -0.0013195 -0.0023863 0.0015905
0.013272 0.020124 -0.14706 0.25965
1100000000 0.023318 0.30085 0.037257 -0.0029351 0.0037902 0.004143 0.0023262 -0.0011447
-0.0024205 -0.0031689 -0.0042072 1.5069e-05
0.037206 -0.0029008 -0.14081 0.36832 0.015391 -0.027965 -0.00023143 -0.0018054
-0.0034031 -0.00087862 -0.0037479 -0.00061089
0.0038055 0.0041193 0.015293 -0.028073 0.20002 0.27559 -0.0017526 0.00034789
-0.0016508 0.00071936 -0.0010954 -0.0006856
0.0023226 -0.0011834 -0.00025272 -0.0018146 -0.0017609 0.0003556 -0.0068208 0.28502
0.025396 0.0066466 -0.0025774 0.000162
-0.0023371 -0.0031683 -0.0033354 -0.00079444 -0.0016188 0.00067196 0.025412 0.0065963
-0.096115 0.19498 0.020381 0.010551
-0.004397 8.688e-06 -0.0037786 -0.00055971 -0.0010777 -0.00064345 -0.0025515 0.00020538
0.020354 0.010559 -0.10194 0.29193
1160000000 0.075151 0.29822 0.02553 -0.02037 0.0035968 -0.00084412 -0.00034213 -0.0024496
-0.0042954 -0.00088929 -0.0012394 0.0040829
0.025505 -0.020347 -0.095675 0.37354 -0.0038716 -0.028885 -0.0016333 -0.0015526
-0.0026029 0.0023771 -0.0014839 0.0019988
0.0036086 -0.00085865 -0.0040271 -0.028898 0.24426 0.24502 -0.00058868 0.0016369
-0.00043148 0.0016922 -0.0011488 0.00014921
-0.00037358 -0.002402 -0.0016187 -0.0014969 -0.00058711 0.0016425 0.033511 0.28205
0.022652 -0.010153 -0.0035743 0.0051711
-0.0043227 -0.00086027 -0.0026526 0.0024836 -0.00045912 0.0017609 0.022663 -0.010157
-0.06017 0.20694 0.019804 0.0013611
-0.0011649 0.0040946 -0.0014896 0.0018772 -0.0011173 0.00014757 -0.0035658 0.0051719
0.019818 0.0013631 -0.05386 0.29661
1220000000 0.11858 0.28872 0.012224 -0.030485 -0.0010329 -0.0017179 -0.00014631 -0.00095927
-0.0028618 0.0022921 0.0012028 0.0019839
0.012248 -0.030451 -0.051392 0.38762 -0.017031 -0.020945 -0.0024316 0.00066802
5.6902e-05 0.0029601 -0.00079363 0.0019627
-0.0010637 -0.0017067 -0.017166 -0.020883 0.28329 0.20593 0.0009402 0.0014635
0.00046844 0.0011314 4.5745e-05 0.00061697
-0.00015585 -0.00094017 -0.0024543 0.00064897 0.00094424 0.0014663 0.073228 0.27291
0.011622 -0.017435 0.0023835 0.0017234
-0.0028209 0.0023312 0.00013011 0.0029775 0.00050455 0.001129 0.011598 -0.017475
-0.038381 0.21925 0.015724 -0.012413
0.0011871 0.0020137 -0.00079366 0.0019311 4.012e-05 0.00058876 0.0023943 0.0017388
0.015718 -0.012397 -0.024601 0.31471
1280000000 0.16968 0.26943 -0.0070119 -0.029772 -0.0019871 0.0014866 -0.00093558 -0.0019037
-0.0010558 0.0034414 0.0026219 0.0011467
-0.0069926 -0.029743 -0.0040877 0.37966 -0.023828 -0.0077725 -0.00067032 0.0014035
0.0016425 0.0017164 0.0006215 0.0020826
-0.0019995 0.0014836 -0.023883 -0.0076846 0.31448 0.1627 0.001385 -0.00016897
0.0011059 0.00034234 0.0001536 0.00051466
-0.00093533 -0.0018746 -0.0006466 0.0014108 0.0013924 -0.00015407 0.10991 0.25639
0.0016757 -0.020038 -5.9796e-05 -9.5194e-05
-0.00099403 0.0034426 0.0016713 0.0017532 0.0010383 0.00032339 0.0016312 -0.020043
-0.00063286 0.22635 0.0044859 -0.015734
0.0026839 0.0011896 0.00072107 0.0020031 0.00022385 0.00053354 -4.4744e-05 -0.00011826
0.0045105 -0.015753 0.023978 0.31924
1340000000 0.20749 0.23652 -0.01713 -0.020302 0.00014505 0.0040131 -0.001734 -0.00062317
0.0014991 0.0029016 0.0016607 -0.0013274
-0.017106 -0.020293 0.035526 0.37166 -0.020754 0.0048275 -0.00012653 0.0018629
0.0017324 0.00088591 0.0011481 0.00078488
0.00015784 0.0040302 -0.020765 0.0049468 0.33728 0.11445 0.00071405 -0.00092261
0.00061522 -0.00053114 0.00013467 0.00029797
-0.0017179 -0.00064835 -0.00012608 0.0018392 0.00073709 -0.00090589 0.14264 0.23564
-0.0084094 -0.017202 0.00097296 0.00045751
0.0015383 0.0028549 0.0017636 0.00085119 0.000649 -0.00055176 -0.0084119 -0.017211
0.029265 0.2237 -0.0027793 -0.014388
0.0016376 -0.0013308 0.0011823 0.00074537 0.00013835 0.00029076 0.00096816 0.00045972
-0.0027755 -0.014347 0.062299 0.31546
1400000000 0.24165 0.1998 -0.023913 -0.0088261 0.0045682 0.0031077 -0.0020336 0.00073459
0.0026118 0.00093349 0.00039358 -0.0012401
-0.023878 -0.0088207 0.073449 0.35931 -0.013853 0.012572 0.001197 0.0012918
0.0011148 -0.00059214 0.0012182 0.00022781
0.0045819 0.0030944 -0.0138 0.012669 0.35046 0.060659 -7.7551e-05 -0.0013108
0.00020079 -0.00018684 0.00047221 0.00028043
-0.0020099 0.00072467 0.001195 0.001261 -8.1449e-05 -0.0013243 0.17146 0.20692
-0.014802 -0.010291 -0.00090494 -0.00046393
0.0026136 0.00098292 0.0011233 -0.0005974 0.00012793 -0.00016319 -0.014841 -0.010248
0.062709 0.22307 -0.0094311 -0.0095679
0.00041234 -0.0013237 0.0011971 0.0002073 0.00053819 0.00025615 -0.00089481 -0.00048179
-0.0094048 -0.009582 0.1076 0.30671
1460000000 0.26553 0.15657 -0.021196 0.0039968 0.0049626 -0.0016084 -0.0014331 0.001581
0.0021641 -0.00047556 -0.00016512 -0.00071137
-0.021177 0.0039745 0.10804 0.33744 -0.0048522 0.014785 0.0015518 0.00025286
0.0010964 -0.0012021 0.00124 -0.00055928
0.0049454 -0.0016271 -0.0047869 0.014843 0.35688 0.0056118 -0.0010029 -0.0010457
0.00032627 -0.00024836 0.00069267 -0.00032169
-0.0014501 0.0015678 0.0015541 0.00025517 -0.00098765 -0.0010069 0.19809 0.17837
-0.015789 -0.0031264 -0.0011159 0.0018454
0.0021238 -0.0005133 0.0010998 -0.0011916 0.00038484 -0.00024748 -0.015796 -0.0030842
0.092971 0.21107 -0.012023 -0.0033389
-0.00015473 -0.00077543 0.0011983 -0.0006146 0.00072493 -0.0003373 -0.0010993 0.0018526
-0.012003 -0.0033425 0.14178 0.28628
1520000000 0.27817 0.11521 -0.015771 0.009984 0.0029643 -0.0037499 0.0001091 0.0026057
0.0022895 -0.0019184 -0.001027 -0.00015467
-0.015776 0.0099675 0.14149 0.32354 0.0023207 0.011983 0.0016631 -0.00063479
0.00020484 -0.000985 0.00033915 -0.0010755
0.0029545 -0.0037735 0.002399 0.01197 0.349 -0.051286 -0.00082387 -0.00034728
0.00061926 -0.0010115 0.00015971 -0.0001506
0.00013325 0.0026069 0.0016764 -0.0006479 -0.00083061 -0.00034606 0.22125 0.14013
-0.015258 0.0026952 0.0014022 0.0020358
0.0023228 -0.0019165 0.00018162 -0.00099319 0.00064046 -0.00098571 -0.015276 0.0027223
0.12045 0.20037 -0.011816 0.0012546
-0.0010484 -0.00013341 0.00033897 -0.0010602 0.0001759 -0.00017258 0.0013913 0.0020403
-0.011792 0.0012432 0.17498 0.26799
1580000000 0.28848 0.070365 -0.0089873 0.013795 -0.0011937 -0.00439 0.0014274 0.001854
-0.00029474 -0.0023181 -0.0001594 0.00040829
-0.0089861 0.013764 0.16883 0.29943 0.0052986 0.0067679 0.00062301 -0.0015027
-0.00047765 -0.0011802 -0.0002704 -0.00073416
-0.0012315 -0.0043739 0.0053529 0.0067487 0.32827 -0.10802 -0.0014226 0.00029153
-0.00059655 -0.0012866 0.00026776 -0.00060701
0.0014107 0.001871 0.00064318 -0.0015277 -0.0014049 0.00026711 0.23538 0.10159
-0.01136 0.0078705 0.0019539 0.00086033
-0.00031164 -0.0022649 -0.0004764 -0.0011831 -0.00056205 -0.0013793 -0.011345 0.0079096
0.14633 0.1858 -0.0096497 0.0075411
-0.00015248 0.00035372 -0.00029771 -0.00072455 0.00020889 -0.00054449 0.0019488 0.00084705
-0.0096511 0.0075309 0.20888 0.24296
1640000000 0.29153 0.029767 -0.0018921 0.012877 -0.0028735 -0.0019167 0.0027543 0.0010723
-0.00062577 -0.0017397 -0.00039948 0.00051743
-0.0018861 0.01287 0.19864 0.27536 0.0051473 0.0021059 -0.0004896 -0.001869
-0.00098339 -0.00053839 -0.0004669 -0.00064927
-0.0028921 -0.0019047 0.0051687 0.0020702 0.29901 -0.15712 -0.00078042 0.0011574
-0.0011243 -0.0010692 -0.00016403 -0.00046228
0.0027567 0.0010659 -0.0005194 -0.0018566 -0.00080414 0.0012001 0.24828 0.052724
-0.0071512 0.0088109 0.0024241 -0.00056506
-0.00066556 -0.0017798 -0.0010053 -0.00050841 -0.0011194 -0.001074 -0.0071317 0.0088219
0.16985 0.1651 -0.0044451 0.0096489
-0.00041444 0.00050717 -0.00045868 -0.00062733 -0.00015683 -0.00048444 0.002435 -0.00057301
-0.0044618 0.0096312 0.23508 0.21262
1700000000 0.28559 -0.014845 0.0019746 0.010037 -0.0030616 0.00056978 0.0030966 -0.0012168
-0.0021858 -0.00063073 0.00053003 0.00036758
0.0019731 0.010023 0.21685 0.24475 0.0025572 -0.00033202 -0.0014684 -0.00073023
-0.00082339 -9.0031e-05 -0.00069587 -0.00035119
-0.003051 0.00061157 0.002564 -0.00035075 0.25499 -0.19566 3.987e-05 0.0016194
-0.0021257 -4.9756e-05 -0.00024339 -0.00075761
0.0030877 -0.0012197 -0.0014935 -0.00073812 5.7139e-05 0.0016024 0.24525 0.0031715
-0.0042063 0.0093343 0.0017522 -0.0018815
-0.0021764 -0.0005579 -0.0008244 -9.2058e-05 -0.0020763 -7.9046e-05 -0.0041909 0.0093572
0.18926 0.14822 0.00035551 0.0099143
0.0005396 0.00032577 -0.00073388 -0.00034371 -0.00032003 -0.00070858 0.0017702 -0.001877
0.00035409 0.0099218 0.25298 0.17917
1760000000 0.2753 -0.062994 0.0044798 0.0066598 -0.0017796 0.0011646 0.0013399 -0.0034165
-0.001271 0.00065025 0.0003138 -0.00050042
0.0044664 0.0066612 0.2437 0.20599 -3.4151e-06 -0.0015467 -0.0012976 7.4584e-05
-0.0011171 0.0009883 -0.00046646 0.00034839
-0.0017738 0.0011799 -1.6382e-05 -0.00155 0.20677 -0.22728 0.0011057 0.0013859
-0.0010306 0.0013776 -0.0012562 -0.00071886
0.0013419 -0.0033889 -0.0012705 8.0609e-05 0.001129 0.0013835 0.23741 -0.04823
-0.0010041 0.008416 -2.1389e-05 -0.0024553
-0.0012602 0.00064004 -0.0011021 0.00098924 -0.0010406 0.0014086 -0.00098528 0.0084207
0.20609 0.11672 0.0044353 0.0071558
0.00033625 -0.00044287 -0.00047134 0.00036958 -0.0012915 -0.00071171 -1.7732e-05 -0.0024608
0.0044219 0.0071555 0.26676 0.14214
1820000000 0.25215 -0.1008 0.0047579 0.0029663 0.00029907 0.002085 -0.0008195 -0.0030758
-0.0010467 0.00094358 -1.5397e-05 -5.6074e-05
0.0047594 0.0029668 0.25462 0.17658 -0.0019789 0.00020817 -0.0014049 0.00099735
6.009e-06 0.0011988 -0.00052415 0.00032798
0.00031102 0.0020789 -0.0019744 0.00021083 0.15664 -0.24265 0.0018315 0.00060628
-0.00020778 0.0023741 -0.0016429 0.00013571
-0.00086908 -0.0030629 -0.0014226 0.0010205 0.0018758 0.00062167 0.20788 -0.096201
0.00049565 0.0071661 -0.0014494 -0.0017332
-0.0010771 0.00097597 2.4447e-05 0.0012154 -0.00020296 0.00236 0.00051876 0.0071667
0.22633 0.090613 0.0053954 0.0033143
-2.7442e-05 -3.5786e-05 -0.00054401 0.00034594 -0.0016037 0.00012467 -0.0014689 -0.0016939
0.0053761 0.0033195 0.27076 0.10684
1880000000 0.21828 -0.14119 0.0025285 0.00070784 -0.00029831 0.0021213 -0.0028377 -0.0023809
-9.6482e-05 0.0015964 0.00033885 -0.00053388
0.0025238 0.00071455 0.25972 0.1309 -0.0038392 0.00299 -0.00021887 0.0018395
0.00059759 0.0012903 0.00011987 0.00089297
-0.0002953 0.0021292 -0.0038109 0.0030061 0.10498 -0.24997 0.0020691 -0.0012824
0.0016142 0.0018789 -0.0010148 0.001405
-0.0029132 -0.0024454 -0.00020814 0.0018478 0.0020788 -0.0012443 0.16769 -0.13655
0.0013002 0.0051666 -0.0022745 0.00018745
-0.00014124 0.0016317 0.00059557 0.0013129 0.0016275 0.0018792 0.0013147 0.0051662
0.23293 0.062023 0.0057762 0.001311
0.00040842 -0.00052859 0.00012598 0.00090009 -0.0010075 0.001403 -0.0022577 0.00014094
0.0057621 0.0013075 0.27163 0.073097
1940000000 0.18016 -0.16824 0.00047107 -0.0010821 0.0017476 0.0017812 -0.0040053 0.00027933
0.0011211 0.00077691 -0.0007058 -0.00075968
0.00047767 -0.0010819 0.2621 0.099532 -0.0016854 0.0057962 0.0010932 0.0013959
0.0019187 0.00033853 0.00085799 0.00023541
0.0017525 0.001769 -0.001656 0.0058213 0.061681 -0.24233 0.00046344 -0.0025316
0.0021692 0.00024496 8.9877e-05 0.0017709
-0.0039191 0.00027847 0.0011046 0.0013691 0.00049993 -0.0024583 0.11559 -0.16848
0.00080081 0.003631 -0.0014247 0.0011471
0.0011947 0.00066724 0.0019416 0.00028866 0.0021969 0.00028928 0.0008133 0.0036
0.24016 0.025659 0.0042939 -0.0028403
-0.00075122 -0.00078517 0.00084605 0.00019413 0.00010439 0.0017268 -0.0014535 0.0011268
0.0042748 -0.0028383 0.26277 0.037096
2000000000 0.13407 -0.18365 -0.0032052 0.00078815 0.0028331 0.0010904 -0.0024204 0.0036539
0.00080369 0.00042652 -0.00087311 0.00058212
-0.0031968 0.00080683 0.24901 0.063977 -0.00033153 0.0076656 0.0016159 0.00031079
0.0011583 -0.0013212 0.00035967 0.00012177
0.0028477 0.0010515 -0.00026865 0.0076695 0.019986 -0.22827 -0.0016922 -0.0014334
0.0020066 -0.0010502 0.001582 0.0014288
-0.0024236 0.0037563 0.0016328 0.00024448 -0.0016702 -0.0014429 0.061406 -0.17897
-0.0010839 0.0032324 -0.00012236 0.0020878
0.00080307 0.00045526 0.0011037 -0.0013722 0.0019787 -0.0010371 -0.0010713 0.0032444
0.23831 -0.0068598 0.00081395 -0.0038115
-0.00091551 0.00059552 0.00035959 0.00014026 0.0015778 0.0013968 -0.00010185 0.0021205
0.00081234 -0.0038047 0.24953 0.0090596
2060000000 0.087217 -0.19211 -0.0040483 0.0027787 0.0027203 -0.00087382 0.00085555 0.003408
0.0016248 -0.00046885 -0.00027661 0.0012582
-0.0040792 0.0027593 0.23684 0.034702 0.0047676 0.008447 0.0010545 -0.00084047
0.00045293 -0.0014824 0.00050876 -0.00014895
0.0027259 -0.00085498 0.0048461 0.0084178 -0.012595 -0.21011 -0.0017032 0.00048086
0.00070758 -0.0023041 0.0028826 0.00038798
0.00083854 0.0034046 0.0010494 -0.00079628 -0.0016754 0.00054748 0.0099243 -0.1759
-0.0018234 0.0046326 0.00090288 0.0011052
0.0015524 -0.00050169 0.00041866 -0.0014673 0.00069453 -0.0022401 -0.0018087 0.0046154
0.22652 -0.044261 -0.0016525 -0.0046031
-0.00020428 0.0013415 0.000548 -0.00011545 0.0029317 0.00038233 0.00090134 0.0010622
-0.001656 -0.0045789 0.23505 -0.015735
2120000000 0.041692 -0.18355 -0.0034299 0.0060481 0.0021524 -0.0026985 0.0030202 0.002086
0.00066631 -0.001346 0.00086123 0.00032926
-0.0034248 0.0060226 0.21614 0.010616 0.0069125 0.004406 0.0010911 -0.0011749
-0.0012695 -0.0017346 -5.2938e-05 -0.00090014
0.0021198 -0.0026882 0.0069639 0.004368 -0.041725 -0.1934 -0.0005479 0.0017606
-0.0015874 -0.0013645 0.00065903 -0.0021336
0.0031093 0.0020138 0.0011019 -0.0012132 -0.00055132 0.0018535 -0.03977 -0.15933
-0.002115 0.0062812 0.0016676 0.00092168
0.00075307 -0.0013625 -0.0013151 -0.0017697 -0.0015586 -0.0013664 -0.0021503 0.0062658
0.21282 -0.07882 -0.0057294 -0.002462
0.00088261 0.00027769 -7.3011e-05 -0.00089377 0.00064614 -0.0020718 0.001666 0.00096011
-0.0057331 -0.0024538 0.21394 -0.031379
2180000000 0.0016189 -0.17095 -0.0021412 0.0092777 0.00045225 -0.0020336 0.0030416 -0.00059243
0.00037314 -0.0013598 0.0013944 0.000145
-0.0021439 0.0092746 0.19697 -0.0079972 0.0078454 0.0039033 -0.00079941 -0.0017129
-0.0019346 0.00084342 7.4859e-05 0.00041328
0.00045052 -0.0020786 0.0078761 0.0038276 -0.06269 -0.16927 0.0014428 0.0015716
-0.00085235 -0.00014383 0.00044237 -0.0017223
0.003046 -0.00062073 -0.00078474 -0.0017067 0.0014266 0.0016268 -0.076472 -0.13331
-0.00072383 0.0091105 0.0020222 2.453e-05
0.00034593 -0.0013761 -0.0019218 0.00090766 -0.0008272 -5.0374e-05 -0.00066807 0.0090962
0.18778 -0.10915 -0.0061854 0.0017082
0.0014761 0.00022797 0.00011232 0.0004447 0.00049353 -0.0017619 0.0020613 -2.7418e-05
-0.0061957 0.0017458 0.19839 -0.045906
2240000000 -0.027995 -0.14657 0.0018334 0.010667 -0.00044304 -0.0027052 0.0016725 -0.0021413
-0.0020962 -0.00064748 0.00064217 -0.0018177
0.0018106 0.010658 0.1771 -0.013778 0.008654 0.00042404 -0.00095747 -0.0001874
-0.00053489 0.0010397 -0.00046342 -0.00060168
-0.00048618 -0.0027403 0.0086643 0.0003317 -0.080114 -0.14474 0.0019519 -0.001755
-0.0011787 4.9481e-05 -0.0023226 -0.0017004
0.001681 -0.0022185 -0.00098059 -0.00027699 0.0019219 -0.0016355 -0.11125 -0.10417
0.0014514 0.010935 0.0017689 -0.00030273
-0.0019644 -0.00065158 -0.00051595 0.00097255 -0.0012118 8.8796e-05 0.0014835 0.010967
0.15972 -0.12654 -0.0059619 0.0042915
0.00062587 -0.001896 -0.0004982 -0.0006446 -0.0023391 -0.0017107 0.0017453 -0.00032464
-0.0059101 0.0042742 0.1745 -0.055932
2300000000 -0.055109 -0.11957 0.0070976 0.0088437 -0.0010821 -0.0019696 -0.00067959 -0.0013802
-0.0014009 0.00067487 -0.0012057 -0.00071907
0.0070886 0.008834 0.15708 -0.023647 0.0089933 -0.0019319 -0.00084005 0.00071676
-0.00019782 0.0014808 3.0628e-05 0.00055504
-0.0011329 -0.0019312 0.0089943 -0.0020017 -0.091992 -0.12072 -0.00017992 -0.0017867
6.0312e-05 0.001783 -0.0017692 0.00066008
-0.00063966 -0.0012698 -0.00075975 0.00066771 -0.00025389 -0.0017802 -0.13177 -0.068675
0.0057131 0.01095 0.0004111 -0.0021102
-0.0014672 0.00078666 -0.00017323 0.0014518 2.1328e-05 0.0017771 0.0057081 0.010887
0.12496 -0.14808 -0.004177 0.0077308
-0.0011687 -0.00069628 3.275e-05 0.00061408 -0.0017393 0.000738 0.00046956 -0.0021059
-0.0041756 0.0077202 0.15888 -0.0572
2360000000 -0.072508 -0.088514 0.0099263 0.0084542 -0.0012092 -0.0016835 -0.0016669 -0.00072146
-0.00053919 0.0010741 -0.0016599 -0.0005733
0.0098971 0.0084725 0.14708 -0.024168 0.0084507 -0.0052626 -0.00054329 0.0010005
0.0018508 0.0002768 -0.00014899 -0.00041415
-0.0012228 -0.0016935 0.008407 -0.0053437 -0.10217 -0.099344 -0.0027342 -0.00097933
0.00096343 -1.8988e-07 -0.0011428 0.0017385
-0.0015929 -0.00073262 -0.00051839 0.00098995 -0.002739 -0.00087626 -0.14896 -0.035491
0.0097921 0.010512 0.0014018 -0.0021383
-0.00048062 0.0010303 0.0018173 0.00027029 0.0009108 9.7798e-05 0.0098475 0.010464
0.096856 -0.1492 0.00035056 0.0083277
-0.0016962 -0.00065192 -0.00020876 -0.00042628 -0.0010778 0.001767 0.0013558 -0.0021228
0.00033705 0.008305 0.13664 -0.061166
2420000000 -0.080793 -0.060234 0.013661 0.0032524 -0.0033568 -0.0012311 -0.00088309 0.00057351
0.0014192 0.0012571 -0.0011659 0.0014868
0.013635 0.0032445 0.1298 -0.024285 0.0046742 -0.0073148 0.00142 0.00094256
0.0008741 -0.0013401 -0.00012113 -0.00021428
-0.0033889 -0.0011828 0.0045947 -0.0073552 -0.11484 -0.07845 -0.0023337 0.0014742
-0.00022069 -0.0003641 0.00037764 0.0028316
-0.00097327 0.00061528 0.0014587 0.00094818 -0.0023732 0.0014395 -0.15728 0.0082091
0.014031 0.0077994 -0.00037046 -0.0027374
0.0013375 0.0012143 0.00082296 -0.001401 -0.0001403 -0.00034087 0.014103 0.0077448
0.062196 -0.14924 0.0013695 0.0092943
-0.0012346 0.001418 -0.00015736 -0.00024435 0.00034324 0.0028038 -0.00036526 -0.0027448
0.0013497 0.0092541 0.11902 -0.055914
2480000000 -0.081494 -0.029402 0.013614 -0.0018644 -0.0017975 -2.7248e-05 -0.00034247 0.0013721
0.0016821 -0.00059698 0.00020319 0.001515
0.013596 -0.0018367 0.13099 -0.025599 0.0025717 -0.0092074 0.001044 -0.00017637
-0.0004742 -0.0011006 -0.00014047 -0.00019586
-0.0017987 -2.9349e-05 0.0025085 -0.0092415 -0.118 -0.058877 -0.00040741 0.0034368
-0.0003764 -0.00072185 0.0018311 0.0011233
-0.00033444 0.0014216 0.0010597 -0.00017688 -0.00032518 0.0035339 -0.15872 0.045171
0.018103 0.0014934 -0.0014881 -0.0025579
0.0016567 -0.00062461 -0.00053019 -0.001082 -0.00032385 -0.00070499 0.018077 0.0014382
0.032044 -0.14188 0.0045763 0.0076979
0.00023374 0.0014606 -0.00016255 -0.00020661 0.0018247 0.00099757 -0.0014615 -0.0025056
0.0045566 0.0077258 0.099681 -0.052913
2540000000 -0.086103 -0.0013757 0.011768 -0.0056777 -0.0025116 0.00097763 0.00049679 0.00080437
-0.00036401 -0.0017428 0.0010425 0.0014714
0.011753 -0.005652 0.1172 -0.016469 -0.0014642 -0.0081947 0.00044034 -0.0015091
-0.0016209 -0.00025965 -0.00045111 0.00032645
-0.0024928 0.0010055 -0.0015384 -0.0081729 -0.12466 -0.035214 0.002264 0.0022302
-0.001025 2.7664e-05 0.0016182 -0.00083296
0.00055042 0.00084672 0.00045331 -0.0015097 0.0022955 0.0022096 -0.15775 0.084629
0.018113 -0.0050036 -0.0022218 -0.0015737
-0.00031417 -0.0017653 -0.0016628 -0.00031572 -0.0010247 -5.0435e-06 0.01816 -0.0050592
0.0073899 -0.12761 0.0068992 0.0068214
0.00096544 0.0014955 -0.00046675 0.00029187 0.001686 -0.00078988 -0.0022057 -0.001643
0.0069145 0.006838 0.084374 -0.038818
2600000000 -0.078474 0.023396 0.0088237 -0.0093714 -0.0012706 0.0025308 0.00084868 -0.00041147
-0.0012984 -0.00097848 0.0016832 0.00053016
0.0088237 -0.009346 0.11217 -0.031889 -0.0036908 -0.0060844 -0.0004767 -0.00061593
-0.00034483 0.0015426 -0.0002519 0.00069462
-0.0012693 0.0025432 -0.0037507 -0.0060706 -0.12957 -0.010886 0.0029815 -0.00022726
8.921e-05 0.0016877 0.0013128 -0.0016082
0.00082725 -0.00047418 -0.00045096 -0.00061215 0.0029766 -0.00019873 -0.14297 0.11748
0.014821 -0.011939 -0.0033014 0.00014565
-0.0013042 -0.0010351 -0.00034301 0.0015626 8.6862e-05 0.0016739 0.014722 -0.011995
-0.019675 -0.11259 0.0089286 0.0056355
0.0015687 0.00045205 -0.00027155 0.00069596 0.0012545 -0.0016067 -0.0032617 0.00016158
0.0088816 0.005579 0.077037 -0.024884
2660000000 -0.073122 0.049044 0.0050307 -0.011516 -7.1439e-05 0.00096072 -0.00023337 -5.276e-05
-0.002554 0.00054158 0.0013057 -0.00067612
0.0050271 -0.011507 0.11893 -0.027525 -0.0050383 -0.004386 -0.0011243 -0.0002244
9.0279e-05 0.0018707 0.0005121 0.00077214
-6.2536e-05 0.000952 -0.0051089 -0.0043436 -0.12955 0.0095226 0.0016709 -0.0016831
0.00044886 0.00053326 -0.0007748 -0.0017673
-0.00014812 -6.0459e-05 -0.0011699 -0.00022842 0.0016727 -0.0016726 -0.12406 0.14905
0.008609 -0.016021 -0.0025562 0.0010397
-0.0024968 0.00060319 0.0001127 0.0018245 0.00040267 0.00055914 0.0085943 -0.016016
-0.036528 -0.09766 0.010568 0.0017612
0.0014254 -0.00072967 0.00050719 0.00073023 -0.00070983 -0.0017567 -0.0024733 0.0010365
0.010573 0.0017468 0.071996 -0.0057697
2720000000 -0.0614 0.067946 0.00072858 -0.011869 -0.00017419 0.002779 -0.0002767 -8.3849e-06
-0.0017196 0.0022391 0.00055959 -0.0016095
0.00076635 -0.011862 0.10467 -0.030071 -0.0052021 -0.00086358 -0.0013908 0.00043425
0.0017465 0.00058637 0.00082881 -0.00019946
-0.00014519 0.0027778 -0.0052143 -0.00081393 -0.12377 0.039731 0.00049534 -0.00234
0.00049369 0.00045603 -0.0014246 0.0005336
-0.00028063 2.5513e-05 -0.0014025 0.00047608 0.00051442 -0.0023127 -0.09106 0.17928
0.0016542 -0.017005 -0.0016095 0.0023582
-0.0016684 0.0021875 0.0017699 0.00059498 0.00044412 0.00052914 0.0016083 -0.017134
-0.052166 -0.072514 0.011915 -0.00089771
0.00050745 -0.0015553 0.00084719 -0.00021998 -0.0013612 0.00051056 -0.0016878 0.0023506
0.011856 -0.0008972 0.076206 0.01428
2780000000 -0.047383 0.086166 -0.0039376 -0.010801 -0.00025869 0.0010712 0.00075558 -0.00012096
0.0013497 0.0024201 -0.00071371 -0.0018761
-0.00392 -0.0108 0.10311 -0.042291 -0.0039769 0.00044604 -9.4428e-05 0.001537
0.0018099 -0.00092638 0.0001224 -0.00037431
-0.00025174 0.0010691 -0.0039825 0.00049035 -0.12141 0.069363 -0.0018895 -0.0017175
0.00041509 -0.00029923 -0.00045616 0.00082496
0.00078738 -7.5454e-05 -0.00012713 0.0015434 -0.0018719 -0.0016624 -0.062327 0.20121
-0.0052465 -0.015484 -0.0007953 0.0021491
0.0014984 0.0025673 0.0018184 -0.00095503 0.00040973 -0.00030215 -0.0053444 -0.015376
-0.065734 -0.046996 0.010026 -0.0051238
-0.00059167 -0.0019573 8.4599e-05 -0.00034151 -0.00043338 0.00080107 -0.00070428 0.0022292
0.010019 -0.0051156 0.079544 0.032236
2840000000 -0.032121 0.10163 -0.0071392 -0.007842 0.0013317 0.001951 -6.7748e-05 -0.00027727
0.0015565 0.0008302 -0.0015512 0.00026775
-0.0070951 -0.0078407 0.10129 -0.034634 -0.0031833 0.0015554 0.00044752 0.00066765
7.2589e-05 -0.0015414 -2.9818e-05 -4.2048e-05
0.0013243 0.0019419 -0.0031782 0.0016119 -0.11606 0.096243 -0.0013144 0.00045345
0.00042339 0.00010957 0.00095075 0.0010547
2.5095e-05 -0.00029815 0.00043122 0.00067526 -0.0013245 0.00042415 -0.025994 0.21757
-0.0094881 -0.010743 0.00045061 0.0011352
0.0014613 0.0007707 4.183e-05 -0.0014869 0.00035048 8.9115e-05 -0.0095128 -0.010785
-0.071337 -0.022834 0.0086221 -0.0069772
-0.0016814 0.00033554 -1.8289e-05 -3.8566e-06 0.00088514 0.0010487 0.00035512 0.0010524
0.0085975 -0.0069977 0.093403 0.048134
2900000000 -0.017749 0.12095 -0.0090283 -0.0037349 0.0015123 0.00015621 0.00045129 -0.00095413
0.0019495 -0.0011927 -0.00067094 0.00011138
-0.0090205 -0.0037339 0.083458 -0.042717 -0.00087888 0.0024818 0.00083503 0.00030904
-0.00049409 -0.0014651 -0.00040573 6.5123e-05
0.0015445 0.00017394 -0.00086317 0.0024869 -0.097943 0.12867 -0.00082507 -0.0001214
-0.0006482 -0.0011353 0.0018836 -0.00029251
0.00040421 -0.00084144 0.00088139 0.00032507 -0.00079334 4.1457e-05 0.011057 0.22035
-0.011939 -0.0055096 0.0012083 0.0020816
0.0019696 -0.0011501 -0.0005302 -0.0014717 -0.00059844 -0.0011647 -0.011981 -0.0054895
-0.072023 0.0090589 0.0064212 -0.0098032
-0.000605 9.483e-05 -0.00039481 7.0919e-05 0.0018483 -0.00029568 0.001244 0.0020643
0.0064062 -0.0097183 0.10873 0.053832
2960000000 0.0027002 0.13214 -0.0089804 9.5867e-05 0.0004707 0.0016205 -0.00057934 -0.00086603
-0.00025613 -0.0016024 -0.000552 0.00051494
-0.0089675 7.6839e-05 0.092189 -0.042363 -0.00046112 0.0012204 0.0009439 6.4697e-05
-0.001215 -0.00082023 0.00048974 0.00043288
0.00044904 0.0015768 -0.00045386 0.0012205 -0.08053 0.15963 -0.00057646 0.00033306
-0.00045898 0.00089414 -0.00029336 -0.0023651
-0.00062542 -0.00093611 0.0008983 5.8593e-05 -0.00066508 0.0003227 0.052541 0.22755
-0.01145 0.00045363 0.0016447 0.00046944
-0.00047663 -0.0016813 -0.0012319 -0.00077977 -0.00042553 0.0010212 -0.01143 0.00054029
-0.063304 0.036566 0.0017044 -0.011591
-0.00060667 0.00063443 0.00045576 0.00046264 -0.00019132 -0.0023962 0.0016729 0.00043237
0.0016704 -0.01162 0.12787 0.065223
3020000000 0.020773 0.14679 -0.0068567 0.0035809 0.0014439 -0.00019424 -0.0010675 -0.0001835
-0.00059885 0.00052431 -0.0002707 0.0004618
-0.0068631 0.0035595 0.081716 -0.030878 -0.00019353 -0.00017701 0.00041926 -0.00076053
-0.0017165 0.00031719 0.00068262 -0.00018711
0.0014645 -0.00024808 -0.00018724 -0.00015905 -0.058291 0.18483 -0.00048074 0.0010437
0.00078469 0.00018026 -0.00072504 -0.0015195
-0.0010064 -0.00011385 0.0004558 -0.00082044 -0.00057909 0.0010168 0.092272 0.2207
-0.0088543 0.0033724 0.0007661 0.00042044
-0.00063895 0.00040396 -0.0016815 0.00036321 0.00074557 0.00028596 -0.0088228 0.00332
-0.051082 0.062383 -0.00097796 -0.010494
-0.00035179 0.00037914 0.00068685 -0.00023171 -0.00063963 -0.0014081 0.00072527 0.00043563
-0.0010139 -0.010474 0.14805 0.062221
3080000000 0.047498 0.15581 -0.0049444 0.0058388 0.0015244 -0.00019628 -0.00058993 -3.1113e-05
-0.00050676 0.00038399 0.00015938 0.00055131
-0.0049273 0.0058199 0.079162 -0.026436 -0.00030893 0.00028953 -0.00013253 -0.00027876
-0.00041449 0.0010916 -4.8092e-05 -0.00066974
0.0015474 -0.00022764 -0.00032158 0.00027136 -0.021607 0.20595 -0.00070353 0.00032439
0.00041599 0.00030392 -0.002093 -0.00046578
-0.00063336 -7.3659e-05 -0.00014421 -0.00023269 -0.00077701 0.00022245 0.12529 0.21277
-0.0054683 0.0073513 0.0020272 0.00024505
-0.00047708 0.00029545 -0.0003841 0.0010896 0.00032839 0.00031831 -0.0054482 0.0074332
-0.027931 0.090868 -0.0058461 -0.0092151
0.00013769 0.00064678 -6.6813e-05 -0.000683 -0.0021994 -0.00049341 0.0020345 0.00017869
-0.0057762 -0.0091957 0.16219 0.069264
3140000000 0.075372 0.16046 -0.0014718 0.0076251 0.0027923 -0.0012286 -0.0012793 0.0010116
0.0016462 0.00064236 0.00032447 -0.00020904
-0.0014632 0.0076138 0.074617 -0.027805 -0.00088947 -5.5246e-05 0.00074299 -0.00030823
-8.2986e-05 0.00096375 0.00049329 -0.0004467
0.0027923 -0.0012787 -0.00088524 -5.5438e-05 0.019993 0.2273 0.00018884 0.0016863
0.0010998 -0.00029807 -0.0025362 0.00079706
-0.0012599 0.0010957 0.00079528 -0.00032587 0.00028104 0.00186 0.1608 0.18811
-0.0012648 0.007239 0.00079463 -0.0011419
0.0015429 0.00068645 -0.00011932 0.0009259 0.0012555 -0.00026209 -0.0012394 0.0071998
-0.014764 0.10914 -0.0073526 -0.0056394
0.00038223 -0.00018259 0.00053364 -0.00041106 -0.0024274 0.00070943 0.00083773 -0.0012238
-0.0074044 -0.0056182 0.18746 0.06068
3200000000 0.10769 0.17091 0.0036986 0.0067389 0.00093876 -0.0028297 -6.666e-05 0.0017767
0.00031977 -0.0019795 0.00023882 0.00054473
0.0036715 0.0067395 0.085317 -0.02706 -0.0012642 0.00041307 -0.00059775 -0.00099955
0.00072452 0.0011445 -0.00046385 -0.00098688
0.00092052 -0.0028304 -0.001268 0.00041925 0.064284 0.23221 0.0012156 0.00057847
-0.00012602 -0.0019584 -0.0016087 0.0021509
4.3341e-06 0.0016382 -0.00056224 -0.00097 0.001178 0.00041776 0.18184 0.1652
0.0016984 0.0064213 0.00046219 -0.001444
0.00028025 -0.0019722 0.00079755 0.0011265 -0.00012379 -0.0018355 0.0016818 0.0063731
0.019608 0.12677 -0.0092725 -0.0023175
0.00033552 0.00061378 -0.00053126 -0.0010533 -0.0015854 0.0022342 0.00045569 -0.0013982
-0.0092872 -0.0023066 0.20351 0.060029
3260000000 0.13892 0.16374 0.0042112 0.003243 -0.0002228 -0.0025831 0.00099237 0.00082648
0.00048812 -0.0017936 -5.6374e-05 -0.00018106
0.0042183 0.0032576 0.092624 -0.030396 -0.0019573 0.0018503 -0.0004472 -0.00021165
0.00075293 -0.00056379 -0.00093563 5.9919e-05
-0.0002982 -0.0025828 -0.0019358 0.0018511 0.11504 0.22864 0.00033984 -2.9896e-05
-0.00056411 -0.0007808 0.00035176 0.002049
0.0010159 0.00097073 -0.00040839 -0.00023378 0.00039183 0.00013621 0.20873 0.12834
0.0041412 0.0049639 -0.00052505 -0.0018775
0.00039671 -0.0017429 0.00074319 -0.00059821 -0.00062394 -0.00086632 0.0042062 0.0049189
0.041777 0.13641 -0.0067095 0.0032177
-8.3962e-05 -0.00022692 -0.00095369 5.2056e-05 0.00030456 0.0020805 -0.0004742 -0.0018859
-0.0066882 0.0031288 0.23243 0.050324
3320000000 0.17 0.15888 0.0071659 0.0015049 -0.00074337 -0.0017515 0.00079172 0.00018811
-0.0017874 -0.001381 0.00030508 0.00020323
0.0071585 0.0015141 0.099675 -0.026125 0.00052642 0.0022747 -0.00032887 -0.00044603
-0.00010374 -0.00023102 -0.00039383 0.00030453
-0.00075978 -0.001737 0.00057504 0.0022606 0.16357 0.21992 0.0002705 -9.0498e-05
-0.0013696 -0.00051955 0.00043539 0.001191
0.00081727 0.00013564 -0.0002581 -0.000398 0.00024954 -8.5943e-05 0.2179 0.098301
0.0048851 0.0020292 -0.0013758 0.00017055
-0.0018292 -0.0013365 3.019e-05 -0.00027133 -0.0013704 -0.00050305 0.0049198 0.0020531
0.069136 0.13842 -0.0044279 0.0036247
0.00038232 0.00023583 -0.00040957 0.0001636 0.00042769 0.0012859 -0.0013542 0.00016455
-0.0043752 0.0036865 0.24901 0.037281
3380000000 0.20534 0.14195 0.0057006 -0.0018326 -0.0011797 0.00037738 0.0011689 0.00045642
-0.0014467 0.00075058 0.00015119 9.8969e-05
0.0056892 -0.0018465 0.11009 -0.034287 -1.7866e-05 0.0031608 -0.0011235 -0.00052772
-9.0877e-05 0.00016888 -0.0008888 0.00032563
-0.0011618 0.00042017 -6.0244e-06 0.0031677 0.20376 0.19824 0.00075038 -0.00052799
-0.0018415 0.00059443 0.0012607 0.0014532
0.0012303 0.00034799 -0.0011689 -0.00048821 0.00072649 -0.00037267 0.23293 0.065859
0.0061091 0.0017467 -0.00014499 0.00010414
-0.0013274 0.00070649 -8.5398e-05 0.00017747 -0.0019718 0.00064574 0.0061173 0.0016989
0.10734 0.13146 -0.00093709 0.0047593
8.9617e-05 8.6165e-05 -0.00086129 0.00056936 0.001196 0.0013948 -9.7097e-05 0.0001925
-0.0010553 0.0047323 0.27944 0.018574
3440000000 0.23693 0.1217 0.0047398 -0.003674 -0.00073568 -0.0014187 0.00053671 -0.00011822
-0.0015526 0.0015975 0.0010465 7.3463e-05
0.0047389 -0.00366 0.10332 -0.038563 0.0028564 0.0019671 -0.0009585 0.0010241
8.1172e-05 0.00028102 4.6224e-05 0.0010239
-0.00071916 -0.0014343 0.0028813 0.0018861 0.2423 0.17045 -0.00028723 -0.00016147
-4.0339e-05 0.0012871 0.0012732 0.00052953
0.00059186 -0.00014736 -0.00098533 0.0010568 -0.00033739 -0.000226 0.23461 0.033236
0.0065438 -0.0014771 -0.00041003 0.00021624
-0.0016501 0.0017 0.00012327 0.00034974 -0.00015935 0.0013773 0.0066153 -0.00155
0.13278 0.12535 0.0026022 0.0033138
0.0010784 0.00011112 8.1779e-06 0.00092043 0.0015443 0.00052399 -0.00031514 0.00012508
0.0026539 0.0032932 0.29535 -0.010233
3500000000 0.27007 0.090014 0.0024194 -0.0044585 -0.0011421 0.0016129 0.0010573 -0.00086304
-0.00092095 0.0010829 0.00074888 -0.00092267
0.0024186 -0.0044519 0.11667 -0.062205 0.0030698 0.0014884 -0.00037203 0.00075571
0.00042957 -1.1322e-05 -0.00011168 0.00044472
-0.0010759 0.0016435 0.0030847 0.0014144 0.27366 0.13741 0.00041471 -0.00018482
-0.00018049 0.0011221 0.0017584 -0.00022956
0.0010215 -0.00076719 -0.00033041 0.00065344 0.00037967 -5.3022e-05 0.23923 0.0058755
0.0064552 -0.0040345 -6.2527e-05 2.7085e-05
-0.00074221 0.00126 0.00038225 -3.0825e-05 -0.00014881 0.0010711 0.0063628 -0.0039823
0.17496 0.10198 0.0024517 0.0012877
0.00066977 -0.0011024 2.8008e-05 0.00038528 0.0016079 -0.00015912 -0.00010997 5.3351e-05
0.002407 0.001191 0.316 -0.038228
3560000000 0.28894 0.056051 0.00028154 -0.0055659 0.00014599 -0.0010819 0.00056755 0.00029822
0.0014662 0.0015573 -0.00027379 -0.0012345
0.00029862 -0.0055817 0.11057 -0.067384 0.0055779 -0.00039584 0.00029298 0.00047317
0.00057602 -0.00015422 0.00034921 0.00030132
0.00012335 -0.0010398 0.0056209 -0.00047295 0.3006 0.094289 -0.00017648 -0.00010721
0.00090743 0.00050752 0.0012613 -0.00082387
0.00055087 0.00025334 0.00043384 0.00056738 -0.00019198 -0.00028041 0.22943 -0.030515
0.0049347 -0.0065373 -0.00031223 -0.0005362
0.0013706 0.0016077 0.00063886 -0.00014234 0.00085941 0.00045654 0.0049303 -0.0066395
0.19458 0.093998 0.0022548 -0.0018692
-0.00026918 -0.0011897 0.00032757 0.00031906 0.0014005 -0.00086512 -0.00028907 -0.00049184
0.0023477 -0.0017745 0.32822 -0.078104
3620000000 0.30559 0.018892 -0.00065568 -0.0035387 -0.0022462 -0.00022367 0.00030008 -0.001715
-0.00014504 0.00046006 -0.00037096 -0.00064732
-0.00067897 -0.0035347 0.112 -0.095817 0.0044264 -0.0036082 0.00024386 0.00041843
-6.6067e-05 -0.00085188 0.00061684 0.00028173
-0.0022502 -0.00021058 0.0043945 -0.00367 0.31476 0.051497 9.251e-05 -0.0010658
-0.00045056 9.4909e-06 0.00063048 -0.00063348
0.00044557 -0.0018385 0.00019915 0.00042163 0.00012323 -0.0009313 0.21853 -0.060325
0.00040061 -0.007311 -0.0009987 0.0012051
-0.00010513 0.00051983 -0.00012345 -0.00084058 -0.00035125 -7.4376e-05 0.00033716 -0.0072833
0.21739 0.057472 0.00066057 -0.0016904
-0.00056727 -0.00070962 0.00062849 0.00038557 0.00060817 -0.00060692 -0.0011179 0.0011017
0.00056565 -0.0017502 0.33163 -0.11172
3680000000 0.31083 -0.024985 -0.0033162 -0.0040052 -0.0012589 0.0016161 -0.0011581 -0.00021697
0.0015713 5.3021e-05 -0.0011498 -0.00025013
-0.0033116 -0.0040022 0.10841 -0.11304 0.0017492 -0.0048033 0.00076264 0.00024179
-0.00037088 -0.00052788 0.00063298 9.2237e-05
-0.0012177 0.0016252 0.0016809 -0.004821 0.32603 0.00078908 -0.00078313 -0.00076242
0.00088998 0.00058093 0.00071176 -0.0019258
-0.0010183 -0.00015478 0.00077184 0.00025839 -0.00083527 -0.00083076 0.20557 -0.094041
-0.0012184 -0.0066872 -0.00099223 0.0011982
0.0015066 5.255e-05 -0.00031697 -0.00065676 0.00084776 0.00067723 -0.0011763 -0.0066226
0.23819 0.036267 9.9979e-05 -0.0012776
-0.0010539 -4.1599e-05 0.00064853 4.1871e-05 0.0007955 -0.0020668 -0.000886 0.0013323
9.9618e-05 -0.0012503 0.3315 -0.15696
3740000000 0.31317 -0.059972 -0.0030428 -0.00019418 -0.0019267 0.0024915 0.00019879 -0.0010014
-0.00066809 -0.00010809 -0.00090732 0.00030759
-0.0030403 -0.00019383 0.1001 -0.1344 0.00074704 -0.0053951 0.00016084 -0.00011028
-0.00041797 -0.00021961 0.00050386 0.00015136
-0.0019339 0.0025491 0.00069609 -0.0054499 0.32899 -0.037683 -0.00058862 -1.1954e-05
-0.00011031 1.9834e-05 -0.00053159 -0.0012801
0.00020782 -0.0009023 0.00021596 -0.00016853 -0.00066024 9.3931e-05 0.18451 -0.11759
-0.0026711 -0.0054974 0.00070356 0.0027453
-0.00077525 -6.6506e-05 -0.00037381 -0.000175 -7.6898e-05 0.00010747 -0.0027746 -0.0055863
0.24698 0.0016335 -0.0014655 -0.0014931
-0.00080569 0.00024759 0.00045708 0.00018114 -0.00049357 -0.0012885 0.00066932 0.0026264
-0.0014125 -0.0014383 0.31771 -0.19589
3800000000 0.30899 -0.1068 -0.0021296 0.00066631 0.00083301 0.0036889 -0.0013315 -0.0014554
0.0017355 0.0011858 -0.0011532 0.00031513
-0.0021125 0.00065842 0.090475 -0.1499 -0.0018916 -0.0050375 0.00037722 0.0002294
-0.00094018 -0.0005542 0.00084294 -9.2499e-05
0.00090222 0.0036341 -0.0019913 -0.0050212 0.32637 -0.079884 -0.00084308 0.00053851
0.0011056 2.6341e-07 -0.0010414 -0.00057776
-0.001339 -0.0014538 0.00035174 0.00025291 -0.00073424 0.00052736 0.17586 -0.14292
-0.0034203 -0.0035325 0.0013009 0.0015878
0.0016747 0.0011799 -0.0010138 -0.00052449 0.00097175 -2.1531e-05 -0.0034465 -0.0034016
0.26242 -0.035205 0.00094712 0.0002372
-0.00099762 0.00026816 0.00089911 -3.4931e-05 -0.0010391 -0.00059206 0.0013343 0.0016674
0.00085483 0.00019322 0.31129 -0.23753
3860000000 0.29771 -0.13798 -0.0007374 0.0010117 0.0025958 0.0019445 -0.0021512 0.00099196
0.0008747 -0.0011273 -0.00041048 0.001492
-0.00070988 0.000984 0.071186 -0.16055 -0.003127 -0.0049303 0.00067688 -0.00075391
-0.00084749 0.0014707 0.00086672 -0.00096653
0.0025958 0.0019632 -0.0031942 -0.0049276 0.30678 -0.11978 -0.00062324 0.00075404
0.00024578 -0.00056488 -0.00077264 -0.00021645
-0.0020709 0.0011013 0.00061438 -0.00084378 -0.00067298 0.00085231 0.14765 -0.15861
-0.0029225 -0.0039684 0.0019746 0.00099791
0.00074193 -0.0012467 -0.00087633 0.0014156 0.0003269 -0.00049846 -0.0028941 -0.0040261
0.26208 -0.06417 1.44e-05 -0.0010734
-0.00041603 0.001534 0.00082312 -0.00094318 -0.00081935 -0.00023658 0.0018795 0.00095102
2.8875e-05 -0.00098407 0.2884 -0.27591
3920000000 0.28403 -0.17795 0.0020324 -5.9621e-05 0.0034619 0.0026092 -0.00011817 0.00095257
0.00061436 0.00010652 0.00064252 0.00057208
0.0020532 -9.315e-05 0.044317 -0.17667 -0.0048007 -0.0035247 -0.00041937 -0.00023025
0.00021313 0.00027676 -0.0001953 -0.00051107
0.0034332 0.0025416 -0.0048133 -0.0034322 0.30102 -0.15248 0.00041624 0.0012369
0.0015463 -0.0010903 -0.00043977 -0.00039258
-0.00017965 0.00080935 -0.0004204 -0.00019837 0.00038842 0.0011529 0.12871 -0.16946
-0.0039947 -0.0029671 0.0023337 -2.5788e-05
0.00053698 -4.1285e-05 0.00020997 0.00018264 0.0015915 -0.0010153 -0.0040709 -0.0029657
0.25695 -0.1098 0.0011025 -0.0014757
0.00065753 0.00061818 -0.00030996 -0.00050543 -0.00038412 -0.00037883 0.002393 -4.6868e-05
0.0011129 -0.0015571 0.26735 -0.30397
3980000000 0.25748 -0.2143 0.001785 -0.0032411 0.0046313 -0.00011961 7.7442e-05 0.00096617
0.0010174 -0.0018003 0.00049577 0.00029722
0.0017834 -0.0032042 0.02259 -0.19114 -0.0056252 -0.0016128 0.00076167 0.00054124
0.00084161 0.0004464 3.0339e-05 -0.0012142
0.0046305 -0.00023873 -0.0057242 -0.0015182 0.2727 -0.18398 0.0014143 1.194e-06
-0.00069566 -0.0011328 -0.00057221 -0.00031401
0.0001553 0.0010547 0.00068884 0.00050912 0.0014494 0.00010073 0.092549 -0.192
-0.0039106 -0.0037029 0.0014877 -0.00084713
0.00090055 -0.0017169 0.00078078 0.00050704 -0.00074059 -0.0012993 -0.0038627 -0.0035753
0.24605 -0.14097 0.0016515 -0.0042519
0.00043125 7.6461e-05 -1.911e-05 -0.001121 -0.00083143 -0.00037856 0.0014667 -0.00086535
0.0015462 -0.0041002 0.23313 -0.34231
4040000000 0.23035 -0.23983 -0.00042915 -0.0042355 0.0034046 -0.0029585 0.00024021 0.00035566
-0.00049487 -0.00089457 0.00058498 -0.00014983
-0.0004278 -0.004209 -0.0030233 -0.19843 -0.0050049 0.00010761 0.00016978 -0.0010699
-0.00013644 0.00016227 -0.0013445 -9.5079e-06
0.0033447 -0.003047 -0.0050276 0.00017484 0.25111 -0.21699 0.00011192 -0.00061319
-0.00092222 -0.00041382 -0.0012946 0.00010628
0.00021977 0.00027568 0.00017152 -0.0010827 5.8861e-05 -0.00063819 0.070233 -0.18658
-0.006351 -0.0013641 0.0018022 -0.00074678
-0.00050514 -0.00093427 -0.00020858 0.00018136 -0.00067754 -0.00024742 -0.0063506 -0.0013746
0.23569 -0.17337 -0.0011875 -0.0031497
0.00070659 -0.000175 -0.0014182 -4.8209e-05 -0.001149 -2.9907e-05 0.0018672 -0.00068967
-0.0010881 -0.0030528 0.19606 -0.36058
4100000000 0.2009 -0.26355 -0.0033009 -0.0033305 0.0010331 -0.0034822 -2.2363e-05 5.3901e-05
0.0003688 -0.001827 0.00055728 0.00012632
-0.0032893 -0.0033639 -0.028065 -0.20303 -0.0048629 0.0010764 -0.00024009 -0.00029023
0.00075725 0.00035863 -0.00070409 0.00029247
0.0010227 -0.0035339 -0.0048107 0.001172 0.23002 -0.24383 0.00018958 -4.8577e-06
-0.00058637 -9.47e-05 -0.0011887 -3.2908e-05
2.4606e-05 3.3096e-05 -0.00024633 -0.00031454 0.00031068 -9.3788e-05 0.037103 -0.2006
-0.005886 5.4935e-05 0.0010455 -0.0014665
0.00012876 -0.0016297 0.00078438 0.00034646 -0.00070173 -7.6923e-05 -0.0060202 0.00014628
0.22203 -0.19857 -0.0013291 -0.0038328
0.00060774 0.00019288 -0.00052385 0.00036478 -0.0013447 0.00012835 0.0011374 -0.0014675
-0.0014048 -0.0039986 0.16376 -0.38814
4160000000 0.17235 -0.28201 -0.0040646 -0.0021138 -0.00016251 -0.0031865 0.0008479 -0.00015781
-0.003559 -0.00037598 0.00046591 -0.00060833
-0.0040043 -0.0021179 -0.054308 -0.19962 -0.0047796 0.0026151 -0.00042217 -0.00034116
0.00037152 -0.00051358 -0.00090321 0.00038248
-0.00032206 -0.0031858 -0.0047891 0.0027376 0.19711 -0.2598 0.00039026 -7.4258e-05
-0.001055 -0.00062633 -0.0013411 0.00081774
0.00073658 -0.00016872 -0.00036488 -0.00024852 0.00029595 6.7539e-05 0.01189 -0.18843
-0.0052449 0.0017249 0.0012494 -0.0021715
-0.0034438 -0.00045901 0.00031422 -0.00056908 -0.0010099 -0.00052815 -0.0050707 0.001765
0.19139 -0.23288 -0.0036792 -0.0040478
0.00068557 -0.00060271 -0.00098813 0.00041688 -0.0013383 0.00064136 0.0011419 -0.0020894
-0.0037994 -0.003688 0.11403 -0.39697
4220000000 0.1446 -0.29802 -0.0047755 3.8144e-05 0.00021406 -0.0035831 -0.00023976 -0.00019402
-0.00098331 0.00093428 0.00016815 -0.00123
-0.0047888 2.5207e-05 -0.090249 -0.1898 -0.0022914 0.0034358 -0.00013595 5.5077e-06
4.2689e-06 0.00010958 -0.00060764 0.0010675
0.00016602 -0.0036098 -0.0022307 0.0034682 0.16832 -0.28588 3.698e-05 6.7088e-05
0.00021307 0.00040758 -5.9429e-05 0.0012275
-0.00022504 -0.00025664 -0.00011837 -4.0772e-05 0.00013488 -0.00014377 -0.011031 -0.18668
-0.0044239 0.002217 -0.00028234 -0.0023679
-0.0010118 0.00097862 6.5993e-05 8.3089e-05 8.3693e-05 0.00042722 -0.0045129 0.0021562
0.17668 -0.25737 -0.004438 -0.0025625
0.00021036 -0.0012575 -0.00054637 0.0008986 -0.00019197 0.0012507 -0.00011927 -0.0023774
-0.0043897 -0.0028661 0.086753 -0.41058
4280000000 0.1138 -0.30787 -0.0030947 0.0018028 -0.0016315 -0.0042728 -0.0003882 0.00055666
-0.00046688 0.0014005 -0.00058302 -0.00024305
-0.0031002 0.0018086 -0.11608 -0.19538 -0.0027866 0.0030893 -0.00072389 -0.00028825
0.00019751 0.00019296 0.00052918 0.00064963
-0.0016752 -0.0043186 -0.0027874 0.0031324 0.13913 -0.29375 0.00089321 -0.0003304
-0.00088846 0.00089056 -0.00034588 0.00085549
-0.00041528 0.00055187 -0.00075636 -0.00026473 0.00090011 -0.00013963 -0.049451 -0.17219
-0.0046676 0.0023636 -0.00048308 -0.0024462
-0.00049317 0.0014949 0.00020981 0.00012895 -0.00091166 0.00078924 -0.0047232 0.0025546
0.13312 -0.28149 -0.0062327 -0.0016181
-0.00048297 -0.0001601 0.00056004 0.00074173 -0.00033728 0.00076075 -0.00058635 -0.0024514
-0.0063726 -0.001415 0.035798 -0.41668
4340000000 0.085975 -0.31708 -0.0018764 0.0021526 -0.0023427 -0.0015275 0.0001675 0.00053444
-0.00010825 0.00054621 0.0001508 -0.00091342
-0.001877 0.0021472 -0.13704 -0.1691 -0.0019323 0.0040092 -0.00012482 0.00048345
-0.00034223 -0.00027983 0.00027475 0.00039432
-0.0023738 -0.0015364 -0.0018897 0.0040422 0.10316 -0.31088 -0.00033025 -0.00087359
0.00034104 0.00083492 0.00079468 0.0021773
0.00025516 0.00052934 -0.00015979 0.00043551 -0.00041748 -0.00094843 -0.067249 -0.16909
-0.004081 0.0037236 -0.0013432 -0.00256
-0.0001436 0.00066262 -0.00029408 -0.00026437 0.00032579 0.00085078 -0.0039617 0.0036924
0.10711 -0.30557 -0.0044278 0.0013862
6.0923e-05 -0.00087032 0.00030469 0.00020361 0.00087252 0.002166 -0.0012561 -0.0024571
-0.0044742 0.001345 0.0020936 -0.41125
4400000000 0.056126 -0.32266 -0.00080164 0.0015429 -0.0024161 -0.0015034 0.00083052 0.0013796
-1.5179e-05 0.00075342 -0.0001606 -0.00070941
-0.00078892 0.0015276 -0.16588 -0.16011 -0.0012779 0.0039838 -0.0004621 0.00052011
0.00018288 -0.00063062 0.00063881 0.00033465
-0.0024089 -0.0015026 -0.001247 0.0040286 0.0744 -0.3178 -0.00018668 -0.00020885
0.00053867 0.00024126 0.0012657 0.0013292
0.00081454 0.0013076 -0.00044718 0.00049524 -0.00013647 -0.00010155 -0.091618 -0.15643
-0.003246 0.0052423 -0.0021359 -0.0015087
-5.4147e-06 0.00073837 0.0001966 -0.00055164 0.00042538 0.00014711 -0.0033028 0.0051403
0.076284 -0.31851 -0.0041581 0.00056365
-8.7308e-05 -0.00066179 0.0006294 0.0004338 0.0011743 0.0014216 -0.0021937 -0.0016026
-0.0041719 0.00070216 -0.043082 -0.41592
4460000000 0.020061 -0.32344 -0.0005893 0.00041356 -0.0039979 -0.0010387 0.0014571 -0.00060164
-0.00037222 0.0010914 -0.0011004 -0.00039981
-0.00054953 0.00042403 -0.1884 -0.13107 -0.00057878 0.0044446 -0.00041011 0.00072983
-0.00021276 -0.00036996 0.00038165 -0.00047227
-0.0040429 -0.00096707 -0.00052426 0.0044669 0.048798 -0.32484 -0.00050579 -0.0005235
0.00042354 0.00068309 0.0016604 0.00060826
0.001488 -0.00069935 -0.00039087 0.00076877 -0.00055099 -0.00053897 -0.10564 -0.13507
-0.0016364 0.0057441 -0.0025269 -0.0007589
-0.00046495 0.0011433 -0.00021192 -0.00042815 0.00043809 0.00055001 -0.0016414 0.0058535
0.041128 -0.31483 -0.0042395 0.0027179
-0.0011372 -0.00033274 0.00035346 -0.00050677 0.001803 0.00037268 -0.0024632 -0.0006275
-0.0042738 0.0027548 -0.083437 -0.39897
4520000000 -0.0030747 -0.32433 -0.00041105 -0.00043835 -0.0036782 0.0002253 0.00080077 -7.4292e-05
0.0017598 0.00030426 -0.0006479 0.00098143
-0.00040443 -0.00044019 -0.21268 -0.1142 0.00058424 0.0046079 0.0005444 0.00084122
-0.00029003 9.6034e-05 0.00028663 -5.9732e-05
-0.0036878 0.00026168 0.00064553 0.0046122 0.018128 -0.32351 -0.0010854 0.00070089
0.00069117 -0.00065829 0.0019117 -0.0010711
0.0006811 -4.5013e-05 0.00054356 0.00083664 -0.0010775 0.00074978 -0.12289 -0.12589
-0.00051847 0.0056926 -0.0030894 -0.00035448
0.0017043 9.4006e-05 -0.00026615 0.00010948 0.00075371 -0.0005884 -0.00041103 0.0056001
-0.0067478 -0.32757 -0.0027452 0.0025635
-0.00061375 0.0010196 0.00033024 -4.015e-06 0.0018607 -0.00088705 -0.0031585 -0.00036268
-0.0027522 0.0026929 -0.11211 -0.39607
4580000000 -0.040509 -0.31851 -0.0012535 -0.00051645 -0.0031524 0.0025075 0.00068562 -0.00034871
0.00011247 0.00020705 -0.00053002 0.000809
-0.0012441 -0.00052426 -0.23182 -0.088664 0.00099771 0.0041024 0.00068641 -0.00010741
-0.00013607 0.00017951 0.00023031 -0.00033749
-0.0031681 0.0026261 0.0010657 0.0041232 -0.013481 -0.32097 8.7979e-06 0.00059463
-0.00027892 -0.00014089 0.0014219 -0.00089888
0.00076217 -0.00041269 0.00064428 -0.00011061 -5.2247e-05 0.00051408 -0.1337 -0.10196
0.0020321 0.0053335 -0.0026973 0.0010935
0.00013315 0.00012897 -0.00013887 0.00012956 -0.00028835 -0.00021844 0.0019633 0.005337
-0.033551 -0.33564 -0.0025471 0.0037508
-0.00044981 0.00084481 0.00021618 -0.00030417 0.0014177 -0.00099507 -0.0025518 0.0010974
-0.0025223 0.0036023 -0.1575 -0.36799
4640000000 -0.066619 -0.31212 -0.0022896 -0.0015682 -0.0029997 0.0026126 0.00063612 -0.0015668
0.0013429 -8.7056e-05 6.9331e-05 0.0011071
-0.0022814 -0.0015624 -0.24279 -0.060761 0.0014768 0.0038671 0.0006809 0.00033015
-0.0003334 0.00042428 -7.3448e-05 -0.00072481
-0.0029589 0.0026235 0.0015432 0.0038623 -0.037803 -0.3149 8.9836e-05 0.00085298
0.0011034 0.0003235 0.00036013 -0.0020769
0.00067481 -0.0015487 0.0007197 0.00029545 0.00024514 0.00083814 -0.13944 -0.087147
0.0033531 0.0036904 -0.0023209 0.0017636
0.0013808 -0.00015955 -0.00032542 0.00043311 0.0010861 0.00034558 0.0034148 0.0037157
-0.066727 -0.32187 -0.0026494 0.0037142
9.0743e-05 0.0011308 -9.399e-05 -0.00072479 0.00040695 -0.0019204 -0.0023513 0.0018556
-0.0026145 0.0038134 -0.17647 -0.35715
4700000000 -0.09402 -0.30829 -0.0039957 -0.00017548 -0.001566 0.0044736 -0.00083309 -0.0010095
0.00094086 -0.00056448 0.00092085 0.00070262
-0.0040077 -0.00017229 -0.25482 -0.042259 0.0025269 0.0043235 0.00048988 -0.00055615
0.00023047 0.00046923 -0.00029285 -0.00011289
-0.0014431 0.0045262 0.0025922 0.0042971 -0.067909 -0.3101 -3.9868e-05 0.0004319
-5.5054e-06 -8.8146e-05 2.7426e-05 -0.0014608
-0.00094672 -0.0010592 0.00051811 -0.00052925 -9.398e-05 0.00045667 -0.15595 -0.066984
0.0033564 0.001632 -0.0014349 0.0023807
0.00094621 -0.00045107 0.00024889 0.0004518 -2.7856e-05 -0.00015022 0.0033949 0.0015452
-0.10493 -0.31618 -0.0011039 0.0042681
0.00093844 0.00068424 -0.00028052 -2.7738e-05 7.538e-05 -0.001582 -0.0014874 0.0023985
-0.0011811 0.004309 -0.22028 -0.3294
4760000000 -0.12481 -0.29398 -0.0047059 0.0010761 0.00038544 0.0046514 -0.00078505 -0.00067418
0.00029357 -0.0011391 0.00090719 -0.0003629
-0.0047068 0.0010829 -0.2514 -0.00039465 0.0031639 0.0031907 -3.3493e-05 -0.00067927
0.00047739 0.00022837 0.00013063 -8.2816e-05
0.00044884 0.0046691 0.0031985 0.0031468 -0.099839 -0.29659 0.00076615 0.00046039
0.0011542 0.00013627 -0.00098772 -0.0010982
-0.00079817 -0.00063377 -5.8189e-05 -0.00066351 0.00079289 0.00036999 -0.1508 -0.050406
0.0023259 0.0012208 -0.00078676 0.0028191
0.00031112 -0.0012221 0.00049967 0.00022479 0.0010803 9.1995e-05 0.0022791 0.0011944
-0.13825 -0.30084 -0.00055926 0.0043141
0.00086015 -0.00036388 7.7396e-05 -9.1953e-05 -0.00097811 -0.0010929 -0.00071306 0.0028056
-0.00050564 0.0041322 -0.23165 -0.30775
4820000000 -0.15115 -0.28061 -0.0050805 0.0025895 0.0014015 0.0028872 -0.00085263 -0.00044419
0.00047884 -0.00094155 0.00022458 -0.00040609
-0.0050878 0.0025786 -0.26351 0.022021 0.0042631 0.0032725 -2.8618e-05 -0.00032892
0.00023178 -0.00020463 -0.00018803 -0.00050056
0.0014553 0.0028797 0.0043378 0.0031899 -0.12605 -0.29281 0.00055566 -0.00045221
0.00052208 -0.0008919 -0.00083334 -0.00032699
-0.00087609 -0.0004726 -4.2012e-05 -0.00032861 0.00055908 -0.00044859 -0.16579 -0.033156
0.0018958 -0.00015853 8.2665e-05 0.002884
0.00047966 -0.0010462 0.00021454 -0.00015936 0.00052372 -0.0007574 0.0018874 -0.00013553
-0.17859 -0.28467 -0.00011457 0.0032089
0.00016751 -0.00041896 -0.000272 -0.00044977 -0.00089509 -0.00029861 4.1921e-05 0.002883
-0.00018206 0.0032504 -0.26884 -0.27801
4880000000 -0.18291 -0.26192 -0.0043436 0.0045176 0.0020953 0.0031975 -0.0014378 0.00015267
-0.00079034 -0.0012019 0.00037505 -0.0001154
-0.0043401 0.0044965 -0.25567 0.062579 0.0046969 0.0016805 -0.00039597 -0.00017293
-0.00015644 0.00019825 -0.00010227 0.00017484
0.002141 0.0031808 0.0047054 0.0016261 -0.1457 -0.28078 0.00041804 -0.00027236
-5.6135e-05 -0.0012672 -0.00066042 8.2713e-05
-0.0014486 0.00014771 -0.00038303 -0.00014837 0.0004179 -0.00026463 -0.15943 -0.014765
0.0007401 -0.00034401 0.00093757 0.0024561
-0.00079949 -0.0010783 -0.00017126 0.00022767 -7.9682e-06 -0.0013045 0.00080327 -0.00038442
-0.20951 -0.27005 0.00031171 0.0031336
0.00034722 -0.00019175 -0.00013746 0.00017198 -0.00065383 3.7948e-05 0.0010138 0.0025253
0.00044703 0.0030675 -0.28124 -0.24913
4940000000 -0.20403 -0.24465 -0.0030727 0.0065368 0.0028804 0.0012439 -0.00019865 0.00074459
-0.0011822 -0.00061689 -1.3138e-05 -0.00066747
-0.0031009 0.0065373 -0.26841 0.088892 0.0057649 0.0013952 -0.00011112 -8.8572e-05
0.00037821 -0.0003701 -0.00027676 0.00012639
0.0029107 0.0011772 0.0057861 0.0012723 -0.16538 -0.25732 0.0001272 -0.00048884
-0.00090022 -0.00025591 -0.00039585 7.5784e-05
-0.00029733 0.00077355 -7.7118e-05 -0.00012477 0.00015462 -0.00049205 -0.16703 -0.0047503
-0.00042514 0.00029245 0.0019839 0.0020904
-0.0010715 -0.00045111 0.00030264 -0.00039659 -0.00080307 -0.00013487 -0.0004664 0.0003077
-0.23389 -0.24326 0.00049299 0.0028265
2.5582e-05 -0.0006431 -0.00029734 0.00010739 -0.00043516 8.8539e-05 0.0019776 0.0019383
0.0004532 0.0028337 -0.30535 -0.22319
5000000000 -0.22469 -0.22125 -0.00018022 0.0073216 0.0031212 0.0018707 -0.00024668 0.0006347
-0.00061399 0.00060558 -0.00013392 -0.00082541
-0.00017572 0.0073039 -0.2548 0.10605 0.0058945 -0.00070165 -0.00029159 -5.0823e-05
-0.00010538 -0.00053087 -0.00020455 -0.00013637
0.0031546 0.001758 0.0058757 -0.00079889 -0.19531 -0.24345 -0.00057749 -0.00069288
-0.00043716 -0.00036753 -0.00041103 -8.2923e-05
-0.00024454 0.00064682 -0.0002906 -5.2984e-05 -0.00057788 -0.00065627 -0.16122 0.019417
-0.00089265 0.001434 0.0022065 0.0011845
-0.0006892 0.00063033 -0.00010631 -0.00052503 -0.00047504 -0.0003725 -0.00087843 0.0014553
-0.26228 -0.22058 7.4964e-05 0.003558
-3.0292e-05 -0.00082042 -0.00020539 -0.00014209 -0.00049647 -7.027e-05 0.0022304 0.0013279
0.00014021 0.0035501 -0.31758 -0.18932
5060000000 -0.24631 -0.1942 0.0018104 0.0068458 0.0030739 -0.00011291 0.00016967 0.00058985
-0.00031138 -8.6005e-05 -0.00027453 -0.00027859
0.0018036 0.006846 -0.23857 0.1431 0.0053129 -0.0018203 -4.2389e-05 0.00020496
-0.00039513 -1.7736e-05 -0.00037693 0.00024651
0.0030731 -0.00016414 0.0053104 -0.001918 -0.20948 -0.2226 -0.00033994 0.00028013
-0.0012121 0.00016671 -0.0011931 1.6855e-05
0.00014822 0.00051649 -5.3304e-05 0.00022921 -0.00037288 0.00033317 -0.16347 0.026721
-0.00040295 0.0030643 0.0018614 0.00061087
-0.00041679 -0.00011463 -0.00039394 7.9679e-06 -0.0011551 0.00012348 -0.00041557 0.0030396
-0.27679 -0.19057 0.0012562 0.0033658
-0.00029341 -0.00021805 -0.00039967 0.00024236 -0.0011442 0.00011424 0.0018651 0.00041074
0.0011684 0.0032229 -0.33088 -0.16073
5120000000 -0.26244 -0.16902 0.0033304 0.0058658 0.003038 -0.00042876 0.0003345 0.00069568
3.1363e-05 0.00080416 -0.00050261 0.00018612
0.0032984 0.005876 -0.2333 0.17022 0.0049458 -0.0026607 9.1103e-05 0.00025018
-4.7683e-05 -4.4011e-05 5.4218e-05 0.00040023
0.0031219 -0.00044758 0.0049123 -0.0027486 -0.22417 -0.20791 -8.7885e-05 0.00013867
-0.0003182 0.0010902 -0.0011725 0.0006903
0.00042208 0.00067602 9.8148e-05 0.00022037 -8.6423e-05 8.4535e-05 -0.15961 0.053118
0.0011118 0.0034494 0.002444 0.00041024
3.0713e-05 0.00066252 -0.00010846 -5.7738e-05 -0.00031522 0.0010512 0.0011619 0.0034479
-0.29236 -0.15685 0.0012968 0.0035359
-0.0003807 0.00019844 6.0416e-05 0.00033172 -0.0012161 0.00067292 0.0023919 0.00042777
0.0013686 0.003556 -0.34372 -0.12674
5180000000 -0.279 -0.13943 0.0048242 0.0047601 0.0036268 -0.0011011 0.00024079 0.00049185
-0.00016591 0.0003097 -0.00057207 0.0004883
0.0047891 0.0047525 -0.2118 0.19265 0.0042993 -0.0039855 -0.00036844 -0.00026192
-9.0693e-05 -6.3169e-05 -4.8119e-05 0.00021749
0.0036032 -0.0011346 0.004247 -0.0040231 -0.23593 -0.17162 -0.00032374 0.00067477
-0.00011991 -0.0001047 -0.00025782 0.0008425
0.00023597 0.00050881 -0.00041633 -0.00022649 -0.00035032 0.00070001 -0.15901 0.062512
0.0025936 0.0039636 0.0022817 -0.00068473
-0.0001917 0.00028416 -0.00011294 -6.403e-05 -2.5669e-05 5.5009e-05 0.0026131 0.0039024
-0.30585 -0.11507 0.0024453 0.0036544
-0.00061974 0.00049337 -5.7837e-05 0.00021621 -0.00020312 0.00090624 0.002308 -0.00075616
0.0024586 0.0038012 -0.3464 -0.094961
5240000000 -0.28851 -0.11253 0.0049303 0.0035185 0.002906 -0.0027367 0.0006956 0.00010253
-0.00025539 -0.00021422 -7.9173e-06 0.00066592
0.0049444 0.0035048 -0.20046 0.23086 0.0030504 -0.0047942 -4.8238e-05 0.00011614
-0.00020786 7.0778e-05 0.00029387 0.00033669
0.0028702 -0.0028286 0.0029711 -0.0048269 -0.25268 -0.1476 0.00038317 0.00024831
-0.00024075 0.00042365 4.7046e-05 0.0012726
0.00065435 7.7827e-05 -4.2091e-05 6.3866e-05 0.0003693 0.00024089 -0.15963 0.083321
0.0036488 0.0026043 0.0017519 -0.0013574
-0.0003613 -0.00010009 -0.00020853 5.1852e-05 -0.00022779 0.0003987 0.003655 0.0026361
-0.32035 -0.073446 0.0031674 0.0028217
8.7347e-05 0.00057977 0.00031676 0.00026706 7.9657e-05 0.0012359 0.0017794 -0.0013872
0.0029918 0.0027386 -0.35304 -0.061943
5300000000 -0.29471 -0.083227 0.0059165 0.0020566 0.0017918 -0.0033485 0.00013214 -0.00033016
0.0003249 0.00066217 0.00020155 0.00024854
0.0059119 0.0020713 -0.19315 0.23557 0.0020662 -0.0053148 -0.00017407 0.00024958
-2.2779e-05 0.00043213 0.00028403 0.0001483
0.0017446 -0.0033586 0.001936 -0.0053313 -0.26862 -0.12198 0.00024475 -0.0002389
0.0003675 0.00035774 0.00049988 0.00070473
0.00010102 -0.00038651 -0.00015743 0.00027397 0.00022885 -0.00025643 -0.15188 0.092466
0.0053257 0.0018783 0.0014127 -0.0015955
0.00034104 0.0007003 1.7017e-05 0.00043042 0.00039694 0.00038051 0.0053807 0.0018259
-0.33249 -0.045067 0.0034773 0.0028664
0.00010872 0.00026696 0.00027099 0.00019039 0.00057402 0.00081521 0.0013999 -0.0015617
0.0035074 0.0028164 -0.3495 -0.026334
5360000000 -0.29561 -0.046759 0.0059123 0.00085846 0.0003889 -0.0038182 0.00037278 -7.5888e-06
5.28e-06 0.00042746 0.00049253 -0.00023475
0.0059043 0.00087463 -0.15677 0.25723 0.00086761 -0.0054422 7.9497e-05 0.00021752
-7.686e-05 6.8259e-05 0.00044043 -0.00016821
0.00032652 -0.0038144 0.00076366 -0.0054493 -0.26838 -0.095423 0.00044431 0.0003306
3.6315e-05 0.00045012 0.00065599 0.00043702
0.00039889 -5.9804e-05 0.00010001 0.00023146 0.00047718 0.00031325 -0.1504 0.11061
0.0059656 -0.00033144 0.00071322 -0.0019369
-1.0148e-05 0.00035992 -6.9925e-05 4.7231e-05 6.3514e-05 0.00045065 0.0059581 -0.00037909
-0.32882 -0.0067299 0.0043395 0.0026804
0.00057665 -0.00019458 0.00044361 -0.00014444 0.00065882 0.0005001 0.00072916 -0.0019115
0.0044155 0.0025379 -0.34804 0.0015407
5420000000 -0.29909 -0.023382 0.0060864 -0.00094821 -0.00063915 -0.0035398 -9.9732e-05 -0.00014091
0.00072594 0.00047179 0.00024805 -0.00031921
0.0060916 -0.00095116 -0.13781 0.28474 6.8303e-05 -0.0054367 0.00011569 0.00018737
3.4966e-05 -9.2901e-05 0.00020678 -8.8986e-05
-0.00065238 -0.0035387 -3.0893e-05 -0.0054373 -0.28529 -0.062411 -0.00012712 -0.00057032
0.00072459 9.6819e-05 0.0011451 0.00015207
-6.8936e-05 -0.00011462 9.966e-05 0.00017717 -0.00015789 -0.00057186 -0.13914 0.12533
0.0048716 -0.0020249 0.00014664 -0.0017167
0.00082997 0.0004586 5.5086e-05 -6.2843e-05 0.00070934 8.9096e-05 0.0048697 -0.002039
-0.3328 0.022711 0.0051117 0.00091238
0.00025658 -0.00027357 0.00017023 -9.1259e-05 0.0010768 7.4894e-05 8.0204e-05 -0.0017915
0.0049383 0.0011027 -0.34132 0.043651
5480000000 -0.29163 0.013071 0.0050016 -0.0018856 -0.0018242 -0.0029113 0.00039687 2.3485e-05
0.00076722 -0.00018246 -0.00014089 -0.0001794
0.0050067 -0.0018751 -0.12408 0.29295 -0.0014926 -0.0056831 2.4012e-05 0.00019997
2.0796e-05 1.569e-05 0.00023629 -0.00010999
-0.001841 -0.0028787 -0.0015721 -0.0056902 -0.28974 -0.040906 -0.00019459 0.00022775
0.00062407 -0.00029628 0.00074472 -0.00015949
0.0003995 1.9797e-05 3.2727e-05 0.00018182 -0.00020664 0.00019042 -0.13293 0.13628
0.0042462 -0.0033556 -0.0001666 -0.0019133
0.00082534 -8.8462e-05 6.4892e-06 -3.5717e-05 0.00061765 -0.0003738 0.0042327 -0.0034139
-0.3225 0.051468 0.0046866 0.00060333
-0.00012992 -0.00012896 0.0002966 -0.00011977 0.00082889 -0.00011837 -9.1851e-05 -0.0018224
0.0048047 0.00046586 -0.33268 0.065376
5540000000 -0.28911 0.038215 0.0041764 -0.0025181 -0.0026769 -0.0019781 0.00034493 -0.00034553
0.0001607 -0.00018105 -0.00036384 6.7669e-05
0.0041607 -0.0025026 -0.083944 0.31088 -0.002524 -0.0050881 0.00042025 0.000112
1.6206e-05 -9.1118e-05 -2.911e-05 -0.00045279
-0.002621 -0.0019323 -0.0026288 -0.0050437 -0.28998 -0.019765 0.00018322 -0.00020922
0.00011513 -4.9658e-05 0.00034124 -0.00046816
0.00037593 -0.0003213 0.00045415 0.00012441 0.00022208 -0.00013695 -0.12172 0.15782
0.0026814 -0.0040189 -0.00092066 -0.0019147
0.00013043 -0.00023392 9.8944e-06 -0.0001044 0.00025427 -9.0318e-05 0.0026481 -0.0040237
-0.30868 0.08607 0.0051049 -0.0010112
-0.00038947 9.323e-05 1.3607e-06 -0.00048713 0.00031252 -0.00040324 -0.0010679 -0.0019699
0.0050075 -0.00099346 -0.32554 0.10672
5600000000 -0.27839 0.06668 0.003422 -0.0034767 -0.0024588 -0.0017643 0.00030782 -0.00039203
0.0003491 -0.00022084 0.00028506 0.00050805
0.003435 -0.0034765 -0.081082 0.32544 -0.0036538 -0.0047998 8.5717e-05 -0.00020816
-6.0734e-05 -7.7114e-05 -0.00016232 -0.00035762
-0.0024678 -0.0017648 -0.003772 -0.004766 -0.289 0.012824 4.4028e-07 0.00010148
0.0003236 -0.00050259 0.00033536 -0.00054211
0.00034107 -0.00042338 7.9511e-05 -0.00018591 -2.4468e-05 7.7827e-05 -0.11395 0.15739
0.0017038 -0.0038975 -0.0011149 -0.0010901
0.00035179 -0.00016157 -3.4064e-05 -3.4934e-05 0.00028242 -0.00042131 0.0017276 -0.0038877
-0.29984 0.11621 0.0043447 -0.001301
0.00031414 0.00041599 -0.00020714 -0.00033618 0.00029225 -0.00056615 -0.0010287 -0.0010224
0.0045296 -0.0013796 -0.30358 0.12149
5660000000 -0.26772 0.088485 0.0032009 -0.003507 -0.0034376 -0.00055364 -0.00032219 -0.00080073
-0.00010849 -0.00067431 0.00045436 -0.00027998
0.0031995 -0.00351 -0.040517 0.31728 -0.0045212 -0.0030534 -3.2237e-05 -0.00015755
0.00010579 3.8111e-05 -0.00014857 -8.0306e-05
-0.0034432 -0.00052607 -0.0046146 -0.0029758 -0.29027 0.036133 -0.00015286 5.8758e-05
-0.00039241 -0.00036256 0.00019908 -0.0010924
-0.00034481 -0.00078313 -1.5304e-05 -0.00013514 -0.00014326 5.4059e-05 -0.099194 0.17756
0.00068027 -0.0040781 -0.0013455 -0.00090485
-0.00017057 -0.00064346 0.00011505 -2.3056e-05 -0.00040772 -0.00042987 0.00061232 -0.0040916
-0.28603 0.14404 0.004261 -0.0023314
0.00043898 -0.00028961 -8.6976e-05 -8.1393e-05 0.00025535 -0.0010024 -0.0013609 -0.00092841
0.0041441 -0.0022686 -0.29615 0.1577
5720000000 -0.25354 0.11128 0.0027403 -0.0040674 -0.0028797 0.00084436 -0.0005084 -0.00024715
-0.00037952 -0.00024367 -5.8049e-05 -0.00044921
0.0027441 -0.0040584 -0.012529 0.34374 -0.0055588 -0.0026166 6.7033e-05 -3.7037e-05
-0.000276 2.9882e-05 -0.00030861 0.00017641
-0.002865 0.0008556 -0.0056187 -0.0025193 -0.28735 0.067412 0.00016006 6.8389e-05
0.00024068 0.00037685 -0.00013538 -0.00027576
-0.00049958 -0.0002778 5.889e-05 -3.9813e-05 0.00018001 8.4422e-05 -0.083229 0.17973
-0.00013916 -0.0035394 -0.0015846 -0.000396
-0.00033822 -0.00017197 -0.00030185 6.3716e-05 0.00032946 0.00041015 -0.0001507 -0.003536
-0.27541 0.17097 0.0040487 -0.0032897
-9.1011e-05 -0.00039834 -0.00027489 0.00019695 -0.00019119 -0.00032845 -0.001599 -0.00037837
0.0040716 -0.0032921 -0.26597 0.17579
5780000000 -0.2376 0.12842 0.0016343 -0.0046612 -0.0023394 0.001108 -0.00078302 4.5981e-05
-0.00041777 -0.00028767 -0.00025736 -0.00031402
0.0016253 -0.0046628 0.00059034 0.33885 -0.0058854 -0.00071168 -4.8894e-05 -0.00020902
-6.3923e-05 3.133e-05 -6.5418e-05 -0.00011268
-0.0023331 0.0011389 -0.0059092 -0.00056224 -0.28433 0.0838 -7.723e-05 -0.00011688
8.8378e-05 -0.00030305 -0.00045111 -0.00061375
-0.00075012 0.00011034 -1.7746e-05 -0.0001848 -0.00010938 -0.00013631 -0.074329 0.19553
-0.0001947 -0.0030171 -0.0012848 -9.9429e-06
-0.00040459 -0.00027402 -2.2009e-05 -1.1753e-05 0.00013146 -0.00020729 -0.00020849 -0.0030415
-0.26568 0.19244 0.0029803 -0.003615
-0.00030145 -0.00027034 -0.00011214 -8.8673e-05 -0.00042516 -0.00056916 -0.0012638 -6.2196e-05
0.0029411 -0.0037055 -0.25707 0.19768
5840000000 -0.22484 0.15002 0.00039041 -0.0053562 -0.0021237 0.0010494 -0.00015154 0.00034197
-0.00038527 0.00028713 -0.00033702 -0.00034125
0.0004157 -0.005358 0.03592 0.34271 -0.0057374 0.00040453 -0.00018349 6.9085e-07
0.00022764 -1.1633e-05 -7.8056e-05 0.00023997
-0.0020987 0.0011256 -0.0057216 0.0005395 -0.27821 0.10836 -0.00023014 5.8216e-05
-4.0439e-05 -0.00068913 -0.00036272 -0.00041507
-0.00012675 0.00033997 -0.00019393 4.8309e-05 -0.00026078 9.9633e-05 -0.05206 0.19887
-0.00063289 -0.0035059 -0.0012859 0.00022188
-0.00041828 0.00031168 0.0002499 -1.4111e-06 -5.3801e-05 -0.00071037 -0.00068925 -0.0034702
-0.2485 0.2017 0.002363 -0.0038948
-0.00036996 -0.0003544 -6.5648e-05 0.00018922 -0.00038749 -0.00044152 -0.0013053 0.00023701
0.0023987 -0.0037696 -0.2218 0.22263
5900000000 -0.21057 0.1626 -0.0016304 -0.0055067 -0.0022671 0.0022389 -0.00018688 -1.7784e-05
0.00028666 -0.00011619 -2.1202e-06 0.00036538
-0.001608 -0.005519 0.056378 0.3432 -0.0051319 0.0018923 4.4883e-06 -2.4654e-05
-5.0077e-05 -0.00025479 -5.6084e-05 -0.0001365
-0.0022385 0.0023017 -0.0051387 0.0019779 -0.26253 0.12424 -7.1346e-05 -0.00011987
-0.00050152 -0.00040871 -0.00088277 -8.5876e-05
-0.00020066 1.5598e-05 1.1557e-05 -2.2592e-05 -6.1618e-05 -0.00012432 -0.044439 0.20939
-0.00087228 -0.0032985 -0.0011637 0.00024137
0.00025856 -0.00016102 -1.0911e-05 -0.00028229 -0.00040945 -0.00045182 -0.00092047 -0.0033304
-0.22291 0.21825 0.0020239 -0.0049642
-5.2481e-06 0.00029698 9.9017e-06 -0.00015047 -0.0009163 -5.9295e-05 -0.0011718 0.00039933
0.0020668 -0.0049179 -0.20777 0.23251
5960000000 -0.19143 0.17508 -0.0028326 -0.0040903 -0.00081343 0.0026875 -0.00016301 0.00021972
-0.00030098 2.7558e-05 -7.5953e-05 6.6382e-05
-0.0028401 -0.0040728 0.082514 0.3424 -0.0041578 0.0021592 -0.00017457 1.3388e-05
-4.0671e-05 5.2896e-05 7.0295e-05 0.00018067
-0.00076962 0.0026955 -0.0040958 0.0022179 -0.24834 0.14987 -7.2744e-05 -0.00019178
-0.00039962 0.00012117 -0.00049693 -2.9446e-05
-0.00015446 0.00022568 -0.00016255 4.4209e-05 -4.1631e-05 -0.00018614 -0.026341 0.21756
-0.0018309 -0.0031794 -0.0010393 0.00089293
-0.00020389 3.4408e-06 -4.1382e-05 9.463e-05 -0.00037618 0.00022166 -0.0018365 -0.0031583
-0.20285 0.23255 0.00041333 -0.0051853
-6.5065e-05 0.00011753 5.2963e-05 0.00022491 -0.0005 -4.641e-05 -0.0010225 0.00077659
0.0002444 -0.0051766 -0.17882 0.2593
6020000000 -0.17367 0.19144 -0.0037811 -0.0031661 -0.00028713 0.0029549 -1.5498e-05 0.0005131
-0.00030418 0.00022755 -0.00014189 0.000359
-0.003766 -0.0031686 0.11029 0.33512 -0.0047263 0.0031468 -6.755e-05 0.00010934
-0.00014964 0.00016066 -0.00022311 0.00018059
-0.00024474 0.0029316 -0.0046811 0.0032184 -0.22897 0.16267 -0.00025249 0.00023006
-0.00067709 1.5553e-05 -0.00035463 0.00057715
-7.3114e-06 0.00051313 -6.6118e-05 0.00012131 -0.00023828 0.00025137 -0.019686 0.21389
-0.0025595 -0.0032069 -0.00067317 0.00067868
-0.00029584 0.00032958 -0.00010503 0.00018213 -0.0005953 2.0709e-05 -0.0025879 -0.0032101
-0.17477 0.24727 -7.4921e-05 -0.0048027
-0.00019918 0.00036613 -0.00023961 0.00021827 -0.00039577 0.00058488 -0.00074065 0.00086032
0.00013924 -0.0047842 -0.15268 0.25982
6080000000 -0.15345 0.19983 -0.0040063 -0.00098749 0.001223 0.0029023 7.2001e-05 1.0831e-05
0.00012492 0.00015154 0.00029577 9.0659e-05
-0.003997 -0.00098908 0.13231 0.33587 -0.003068 0.0045839 -4.6615e-05 -3.7175e-05
3.7791e-06 9.3018e-05 0.00017644 0.0003405
0.0012915 0.002848 -0.0030228 0.0046353 -0.2114 0.18865 0.00027414 0.00019202
-0.00018918 0.00059038 -0.00017401 0.00039616
0.00010606 4.8594e-05 -5.5671e-05 -8.24e-06 0.00025119 0.00017993 -0.0026531 0.2217
-0.0037289 -0.0023955 -0.00096706 0.00094166
9.9257e-05 2.806e-05 2.0261e-05 0.00012234 -0.00027847 0.0006593 -0.0037796 -0.0023378
-0.14472 0.26444 -0.0008442 -0.005109
0.00032929 3.7658e-05 0.00016907 0.0003027 -0.00014806 0.00030522 -0.0009312 0.00084369
-0.001047 -0.0050436 -0.13043 0.28061
6140000000 -0.13764 0.21402 -0.0035139 -0.00072756 0.0014702 0.0022674 0.00012216 1.6706e-05
-6.6356e-05 4.4602e-05 0.0004595 -0.0001175
-0.0035159 -0.00072082 0.15791 0.31814 -0.0023138 0.0051968 8.1957e-05 6.9784e-05
0.00036719 6.1545e-05 0.00026063 0.00013358
0.0015506 0.0022246 -0.0022157 0.005251 -0.18805 0.20883 0.00036916 -0.0001009
-3.1788e-05 0.0005577 -0.0001761 0.00039038
8.8801e-05 2.9389e-06 6.8625e-05 6.5213e-05 0.00039863 -7.7313e-05 0.0095813 0.21347
-0.0045941 -0.0013167 -0.00045 0.0014627
-3.1829e-06 1.4369e-05 0.00038109 7.3497e-06 8.0756e-05 0.00059205 -0.0045905 -0.0013238
-0.12593 0.28545 -0.0029941 -0.0044539
0.00048231 -0.00019077 0.00036509 0.00011119 -0.00021996 0.00044084 -0.00047542 0.0015554
-0.0028731 -0.0044315 -0.092137 0.27988
6200000000 -0.12137 0.21954 -0.0029704 -0.000282 0.0021486 0.0012817 0.00012265 0.00030274
-0.00019398 0.00015971 -7.3146e-05 -0.00035064
-0.0029734 -0.00028869 0.18679 0.31719 -0.0010309 0.0052151 7.1352e-05 0.00021295
0.00012551 -3.7329e-05 0.00013711 4.0564e-05
0.0021971 0.0012698 -0.00090019 0.0052349 -0.16892 0.22351 8.9715e-05 -0.00034379
0.00054214 7.7238e-05 0.00017938 0.00022236
0.00010056 0.00033106 5.7633e-05 0.00022326 8.8296e-05 -0.00037603 0.023575 0.22201
-0.0045551 -0.00018149 0.0001527 0.0013386
-0.00015485 0.00013617 0.00014789 -6.2192e-05 0.00048612 4.4035e-05 -0.0045885 -0.00013704
-0.11334 0.29312 -0.003179 -0.0038379
2.835e-05 -0.00039127 4.1765e-05 8.3728e-05 0.0001854 0.00023584 0.00019944 0.0012708
-0.0033353 -0.0038044 -0.0787 0.29046
6260000000 -0.10724 0.23295 -0.003091 0.00072939 0.0021045 0.00077066 0.00030221 -7.5496e-05
0.00012732 0.00026902 -0.00018413 -3.6506e-05
-0.0030809 0.00073652 0.20359 0.30199 -9.8502e-05 0.0053309 3.2667e-05 -7.7774e-05
-5.4551e-05 -7.2958e-05 0.00023221 0.00016162
0.0020889 0.00073031 -9.0973e-06 0.0053746 -0.14753 0.24465 0.00013019 -5.3439e-05
0.00041922 -0.00013994 0.00025753 0.00038097
0.0002429 -0.00010541 6.3564e-06 -6.6753e-05 0.00012147 -6.5903e-05 0.0386 0.21725
-0.0043541 0.0013522 0.00053764 0.0011978
0.00011239 0.00031066 -5.3423e-05 -9.9539e-05 0.00037518 -4.0354e-05 -0.0043133 0.0014062
-0.087655 0.2927 -0.0040868 -0.0026092
-0.00016362 -3.9578e-05 0.0002366 0.00010175 0.00016826 0.00033968 0.0004695 0.0012774
-0.0038902 -0.002658 -0.033867 0.2902
6320000000 -0.091534 0.23671 -0.0026059 0.0013614 0.0022641 -0.00037574 2.8558e-05 9.4204e-05
-0.00043837 0.00033128 -0.00022986 0.00027914
-0.0026136 0.001352 0.22968 0.29344 0.0018138 0.0056081 6.8453e-05 8.67e-05
-4.128e-05 -7.5615e-05 0.00011333 -1.0425e-05
0.0022755 -0.00038763 0.0019439 0.0055979 -0.12911 0.25444 -0.00021621 -0.00023135
0.00043469 -7.5599e-05 0.00041284 0.00015504
3.5373e-05 0.00013421 6.4664e-05 7.8289e-05 -0.00019174 -0.00025145 0.037905 0.21888
-0.0039472 0.0020171 0.0007143 0.00088229
-0.00044044 0.00032101 -1.0057e-05 -9.5572e-05 0.00041218 -0.00012634 -0.0039709 0.001995
-0.062665 0.3039 -0.0047183 -0.0013897
-0.00021239 0.00031046 0.00012555 -9.393e-06 0.00047543 0.00014326 0.00079904 0.00077219
-0.0048026 -0.001394 -0.023328 0.28971
6380000000 -0.072656 0.24316 -0.001964 0.0017975 0.0016634 -0.00049755 1.81e-05 -2.2018e-05
0.00030993 0.00025512 2.2561e-05 0.00021398
-0.0019619 0.0017815 0.24683 0.27432 0.0030341 0.0041587 -0.00012552 -7.1011e-05
-0.00020771 -0.00013388 -8.8027e-05 -0.00026412
0.0016778 -0.00050991 0.0030982 0.0041146 -0.10114 0.27051 -0.0001216 0.00016225
0.00045105 -0.0001657 0.00057976 0.00017622
3.8733e-05 -2.4996e-05 -0.0001315 -5.1057e-05 -0.00013957 0.00017385 0.058655 0.20886
-0.0029918 0.0032845 0.00082207 0.00070559
0.00032125 0.00026282 -0.0001848 -0.00010085 0.00037355 -8.8519e-05 -0.0030041 0.0033545
-0.042119 0.29626 -0.0047867 -0.00013859
-3.0671e-05 0.0001926 -0.00013253 -0.00022504 0.00055971 0.00013479 0.00076512 0.00075489
-0.004678 -0.00022891 0.017022 0.29227
6440000000 -0.050644 0.25492 -0.00092782 0.0024055 0.0018258 -0.00081689 0.00040146 -0.00012908
0.00030128 -0.00034813 -0.00022928 -0.00018433
-0.00096495 0.0023895 0.26691 0.26106 0.0032473 0.0029233 0.00013671 -4.275e-05
-0.00011546 2.3548e-05 -0.00015361 -0.00035827
0.0018166 -0.00082761 0.003301 0.0028733 -0.084707 0.28587 -0.00017476 0.00028264
-0.00047825 5.776e-05 0.00050898 -0.00043341
0.00041355 -0.00010466 9.8206e-05 -2.5082e-05 -0.0001653 0.00026465 0.060522 0.20567
-0.001823 0.0039083 0.00087334 0.00072343
0.00033331 -0.00044056 -0.00016746 5.1397e-05 -0.00040786 -3.3801e-05 -0.0017377 0.0038697
-0.00067219 0.30249 -0.0044559 0.0014483
-0.00019929 -0.00026049 -0.0001508 -0.00036166 0.00054456 -0.00044141 0.0009434 0.00066314
-0.0044534 0.0013347 0.027956 0.27706
6500000000 -0.031728 0.2554 -0.00023496 0.0020188 0.0014586 -0.001021 0.00020324 -7.1276e-05
2.0879e-05 7.2072e-05 2.4591e-05 0.00018673
-0.00022232 0.002 0.29277 0.2347 0.0036543 0.002504 0.00011896 7.1163e-05
0.00018678 0.00010697 0.00019248 -0.00012745
0.0014179 -0.0010067 0.003715 0.0024381 -0.072651 0.28339 4.7829e-06 -1.2537e-05
6.3688e-05 -0.00011239 -0.00010355 -0.00050821
0.00018079 -6.3638e-05 0.00010691 6.606e-05 8.7577e-06 1.7035e-05 0.084782 0.20054
-0.0003135 0.0039506 0.001064 0.00035315
9.1148e-05 4.7383e-05 0.0002105 0.00010166 6.8937e-05 -8.0642e-05 -0.00034879 0.0039693
0.021693 0.3057 -0.0033219 0.002196
0.00011833 0.00022469 0.00020198 -0.00017253 -0.00011136 -0.00041566 0.0010115 0.00038916
-0.0032806 0.0023155 0.06557 0.27931
