# Supplementary material for: Early Detection of Alzheimer’s Disease via Machine Learning-Based Microwave Sensing: An Experimental Validation
Source: Sensors (Basel). 2025 Apr 25;25(9):2718. doi: 10.3390/s25092718 (PMC12074295; doi:10.3390/s25092718)
Supplement: Supplementary file 1 [file sensors-25-02718-s001.zip › measurements_paper_sensors/26 febbraio - PART1/set5/CSF_10_m4.s6p]

!Keysight Technologies,M9804A,MY58100912,A.14.10.03
!Date: Thursday, April 27, 2023 10:28:33
!Correction: S11(C  6-Port  ) 
!S12(C  6-Port  ) 
!S13(C  6-Port  ) 
!S14(C  6-Port  ) 
!S15(C  6-Port  ) 
!S16(C  6-Port  ) 
!S21(C  6-Port  ) 
!S22(C  6-Port  ) 
!S23(C  6-Port  ) 
!S24(C  6-Port  ) 
!S25(C  6-Port  ) 
!S26(C  6-Port  ) 
!S31(C  6-Port  ) 
!S32(C  6-Port  ) 
!S33(C  6-Port  ) 
!S34(C  6-Port  ) 
!S35(C  6-Port  ) 
!S36(C  6-Port  ) 
!S41(C  6-Port  ) 
!S42(C  6-Port  ) 
!S43(C  6-Port  ) 
!S44(C  6-Port  ) 
!S45(C  6-Port  ) 
!S46(C  6-Port  ) 
!S51(C  6-Port  ) 
!S52(C  6-Port  ) 
!S53(C  6-Port  ) 
!S54(C  6-Port  ) 
!S55(C  6-Port  ) 
!S56(C  6-Port  ) 
!S61(C  6-Port  ) 
!S62(C  6-Port  ) 
!S63(C  6-Port  ) 
!S64(C  6-Port  ) 
!S65(C  6-Port  ) 
!S66(C  6-Port  ) 
!S6P File: Measurement: :
# Hz S  RI   R 50
500000000 -0.32557 -0.061728 -0.0095009 -0.0017689 -0.0083923 0.011732 -0.0045242 0.012269
0.012891 0.0057826 -0.0057804 0.0089325
-0.0096143 -0.0016214 -0.40839 -0.073211 0.0082108 -0.01113 0.0008044 0.011807
0.0087817 0.0035713 9.0617e-05 0.013933
-0.0082639 0.011732 0.008247 -0.011152 -0.25441 0.19179 0.0066742 0.0033426
-0.001724 0.0084519 0.00043984 0.012732
-0.004339 0.01237 0.00066281 0.011832 0.0067571 0.0032876 -0.32477 0.042115
-0.019743 -0.0051325 0.016084 0.026563
0.013128 0.005526 0.0091407 0.0037573 -0.001844 0.0084611 -0.020022 -0.0048177
-0.21215 -0.24213 -0.027992 0.0045806
-0.0053218 0.0091029 -7.4717e-05 0.01399 0.00057962 0.01264 0.01634 0.026541
-0.028111 0.0045445 -0.26048 -0.14391
560000000 -0.31448 0.10513 -0.021338 -0.068178 0.00076511 0.01312 0.0058173 0.011269
0.01067 0.0043515 0.011354 0.0092668
-0.021381 -0.068031 -0.36964 0.091278 -0.041312 -0.039556 0.013279 0.003721
-0.012737 -0.0060908 0.004634 -0.00087715
0.00085818 0.012958 -0.041488 -0.039746 -0.17952 0.24064 -0.00067499 -0.0057026
0.018043 0.0064703 0.0080683 -0.0059732
0.005904 0.011215 0.013049 0.0040486 -0.00062386 -0.0056972 -0.30207 0.13263
0.0067434 -0.022663 0.0058496 -0.021385
0.010741 0.0047659 -0.012585 -0.0053149 0.017866 0.0065209 0.0070894 -0.022831
-0.29793 -0.060755 0.011558 -0.052517
0.011414 0.009258 0.004273 -0.0013553 0.0080419 -0.0057423 0.006011 -0.021237
0.011818 -0.052015 -0.32658 0.0045474
620000000 -0.27417 0.083404 -0.023533 0.0087203 0.0030009 0.0092453 0.0083289 -0.0040498
0.01266 -0.0011283 0.00017979 -0.0016635
-0.023488 0.0086801 -0.39829 0.036347 -0.019498 4.8726e-05 -0.0017719 -0.0019891
0.012356 -0.005256 0.00044817 -0.0029005
0.0030395 0.0092293 -0.019597 0.0001927 -0.15444 0.24981 -0.0016119 -0.0051545
-0.0037617 -0.0026124 0.0084818 -0.0031308
0.0083441 -0.0042874 -0.0016008 -0.0018156 -0.0016404 -0.0051605 -0.26225 0.14179
-0.038467 -0.021402 0.011911 0.028688
0.01231 -0.0011327 0.012188 -0.0056224 -0.0036496 -0.0025231 -0.037616 -0.021153
-0.21346 -0.097659 -0.043478 0.011692
0.00079038 -0.0015125 0.00075904 -0.0027184 0.0084677 -0.0031865 0.011567 0.028868
-0.043431 0.011897 -0.24436 -0.032947
680000000 -0.23993 0.17487 -0.02661 -0.015309 0.0043878 0.0053779 0.0011451 -0.0072389
-0.0019535 -0.011534 0.0060544 -0.0064299
-0.026513 -0.01534 -0.38944 0.13736 -0.033113 -0.0020372 -0.0021169 -0.00051235
-0.0017422 -0.0094664 -0.00088539 -0.0019882
0.0044036 0.0053528 -0.033137 -0.0018823 -0.10787 0.27319 -0.0010486 0.00015904
-0.0016185 0.00092661 -0.0031593 -0.0091285
0.00111 -0.0071174 -0.002048 -0.00054307 -0.001087 0.00018422 -0.21809 0.19318
-0.023068 -0.0080009 -0.0094649 -0.012314
-0.0014127 -0.011328 -0.0017287 -0.0093978 -0.0016216 0.00087785 -0.023169 -0.0080947
-0.28148 0.004507 -0.0053081 -0.0071056
0.0059946 -0.0062273 -0.00087489 -0.0017834 -0.0032799 -0.0090733 -0.009784 -0.012269
-0.0055821 -0.0070942 -0.25948 0.071116
740000000 -0.19452 0.16735 -0.041394 0.026127 0.013391 -0.0037987 -9.6653e-05 -0.0038659
-0.0038272 -0.0017496 -0.0069434 0.0029129
-0.041368 0.025941 -0.33628 0.15714 -0.037436 0.034537 0.00024673 -0.0057064
-0.013408 0.0062148 -0.00090517 -0.0051486
0.0134 -0.0038097 -0.037186 0.034793 -0.074943 0.27451 -0.0018678 0.0031473
-0.0014394 -0.0054603 -0.0022107 0.0011896
-1.2796e-05 -0.0039801 0.00024273 -0.005733 -0.001867 0.0031449 -0.20135 0.20054
-0.043708 -0.010191 0.023429 0.016805
-0.003613 -0.0019135 -0.013594 0.0063874 -0.0015084 -0.0054924 -0.043737 -0.010221
-0.17906 0.042049 -0.045829 -0.0019786
-0.0068309 0.0028171 -0.00082914 -0.004912 -0.002188 0.00093838 0.023399 0.016532
-0.046003 -0.0017486 -0.24924 0.07645
800000000 -0.16633 0.21342 -0.023191 0.01617 0.005613 -0.010127 -0.0044822 -0.0021882
-0.0036446 0.0016831 0.0039936 0.00085581
-0.023191 0.016156 -0.34524 0.22853 -0.0089284 0.03483 -0.0019513 0.0024167
5.0872e-05 0.0022887 0.0006249 0.0058914
0.0055942 -0.010127 -0.0088356 0.034936 -0.036353 0.30105 0.0012236 0.0012033
0.00029356 0.0031397 -0.0018715 0.0009197
-0.0046609 -0.00218 -0.0020412 0.0024205 0.0012088 0.0012239 -0.17398 0.22824
-0.029499 0.012737 0.014728 -0.0096827
-0.0036298 0.0018245 8.1699e-05 0.0023405 0.00035798 0.003117 -0.029477 0.012897
-0.23563 0.06309 -0.018592 0.020477
0.0040417 0.00065961 0.00063239 0.0058599 -0.0019363 0.0010021 0.014744 -0.0095603
-0.018788 0.020358 -0.24917 0.12899
860000000 -0.13192 0.23484 -0.018526 0.03078 -0.0032515 -0.010039 -0.001787 0.00085162
0.0044215 0.0050106 -0.0040776 -0.0031593
-0.018535 0.030801 -0.29791 0.27364 0.0077541 0.034727 0.00030373 0.00212
0.0039461 0.0003288 0.0036905 -6.1074e-05
-0.0032617 -0.010027 0.0078785 0.034722 0.012796 0.31146 -0.00041169 -0.00048115
0.0025421 -0.0016765 0.0016514 0.0042607
-0.0018353 0.00078971 0.00035361 0.0020684 -0.00040986 -0.00049241 -0.13742 0.24059
-0.018626 0.017925 -0.0069559 -0.0095942
0.0043608 0.0049505 0.0039316 0.00021187 0.002526 -0.001653 -0.018705 0.017877
-0.1804 0.12566 -0.028014 0.016356
-0.0040866 -0.0029075 0.003766 7.8298e-05 0.0016545 0.0042356 -0.0070887 -0.0096543
-0.027775 0.016336 -0.19809 0.17449
920000000 -0.10899 0.25876 0.0043739 0.039893 -0.0092123 -0.0043067 -0.0017235 0.0020051
0.00041839 0.001283 0.0031537 -0.00088639
0.0043712 0.039907 -0.27141 0.29606 0.028333 0.023143 0.0016286 0.0011135
0.0069671 9.9024e-05 0.0042982 -0.0024283
-0.0092819 -0.0042525 0.028435 0.023099 0.059484 0.3133 0.0016761 -3.7685e-05
0.00053313 -0.00043168 0.0010848 -0.0013249
-0.0017525 0.0020117 0.001558 0.0011314 0.0016781 -2.9998e-05 -0.11408 0.25746
-0.012704 0.031445 0.0042691 -0.0065595
0.00049871 0.0013844 0.0069231 0.0001707 0.00058289 -0.00046591 -0.012604 0.031567
-0.17572 0.13036 -0.003579 0.029363
0.0029486 -0.00091402 0.0041514 -0.0026133 0.0011169 -0.0012422 0.00411 -0.0064495
-0.0037553 0.029283 -0.20833 0.18944
980000000 -0.062875 0.28122 0.016775 0.031183 -0.0093176 0.00484 0.0020497 0.0036227
0.0038986 -0.0014342 -0.0037429 -0.002707
0.01669 0.031167 -0.2196 0.33362 0.033428 0.005095 0.0018133 -0.00023613
0.0017166 -0.0059957 -0.0007106 -0.0026258
-0.0092881 0.0048568 0.033514 0.0050337 0.10636 0.30836 0.00040709 -0.0011639
0.00022616 -0.0017483 0.0015717 -0.00036206
0.0020734 0.0036213 0.0018242 -0.0003118 0.0004163 -0.0011637 -0.0752 0.26966
0.0067547 0.031202 -0.0096496 -0.0079453
0.0039839 -0.0013845 0.0018077 -0.0060458 0.00024038 -0.0017598 0.0067618 0.031275
-0.1461 0.16774 0.0044529 0.021365
-0.0036593 -0.0025592 -0.00058471 -0.0026749 0.0015215 -0.00037802 -0.0095175 -0.008138
0.0045225 0.02145 -0.16716 0.23846
1040000000 -0.021506 0.29025 0.033596 0.020048 -0.00088895 0.0076885 0.0026067 0.00064012
0.00028818 -0.0035382 -0.00022966 -0.0013687
0.033538 0.020049 -0.18414 0.34781 0.02986 -0.014648 0.0012627 -0.0017715
-0.0023895 -0.0022751 -0.0013331 -0.0029557
-0.00089033 0.0076766 0.029852 -0.014768 0.15346 0.29503 -0.00061918 -0.0013991
-0.0015541 -0.001025 -0.00053031 -0.0012715
0.0025865 0.00064117 0.0012568 -0.0017591 -0.0006125 -0.0014005 -0.047396 0.27958
0.019028 0.020015 -0.0023926 0.0015121
0.0002196 -0.0034991 -0.0023712 -0.0022659 -0.0015468 -0.001027 0.01915 0.020015
-0.11274 0.17701 0.013419 0.020241
-0.00042279 -0.0016325 -0.00126 -0.0029647 -0.0005713 -0.0013302 -0.0024521 0.001611
0.013376 0.020037 -0.14755 0.25933
1100000000 0.023244 0.30091 0.037241 -0.0028997 0.0038264 0.0041246 0.0023268 -0.0011492
-0.0024185 -0.0031893 -0.0043894 -1.3259e-05
0.037214 -0.0028441 -0.14086 0.36837 0.015413 -0.027975 -0.00023724 -0.0018047
-0.0033715 -0.00082205 -0.0038022 -0.00066387
0.0038215 0.0041166 0.015316 -0.028053 0.2 0.27557 -0.0017495 0.0003558
-0.0016241 0.00069627 -0.0011344 -0.00064736
0.0022987 -0.0010941 -0.00021812 -0.0017835 -0.0017521 0.00035197 -0.0068581 0.28494
0.02543 0.0065325 -0.0024276 0.0001865
-0.0024649 -0.0032197 -0.0034084 -0.00084977 -0.0016386 0.00069927 0.025481 0.0064902
-0.09578 0.19519 0.020124 0.010378
-0.0041664 0.00018794 -0.0037639 -0.00049269 -0.001096 -0.0006487 -0.0024983 0.00014718
0.020207 0.010558 -0.1016 0.2923
1160000000 0.075074 0.2981 0.025525 -0.020336 0.0036135 -0.00083902 -0.00037555 -0.0024314
-0.0042699 -0.00089252 -0.0012687 0.0041708
0.025526 -0.020302 -0.095703 0.3735 -0.0038691 -0.028898 -0.0016687 -0.0015789
-0.0025781 0.0024009 -0.0015743 0.0019976
0.0036185 -0.00087503 -0.0040039 -0.028901 0.24422 0.24503 -0.00060739 0.0016325
-0.00043751 0.0017195 -0.0011028 0.00014967
-0.00034408 -0.0024932 -0.0016631 -0.001531 -0.00060212 0.0016383 0.033469 0.28199
0.022637 -0.010154 -0.0035829 0.0050147
-0.0042346 -0.00088379 -0.0025664 0.0023996 -0.00043092 0.0017202 0.022624 -0.010138
-0.060315 0.20683 0.019938 0.0014032
-0.0013756 0.0043049 -0.0016369 0.0020342 -0.001118 0.00016129 -0.0036022 0.0050889
0.019939 0.0013621 -0.054091 0.29658
1220000000 0.11853 0.28873 0.012234 -0.030485 -0.0010449 -0.0017403 -0.00014159 -0.00094106
-0.002832 0.0022725 0.0011771 0.0020279
0.012244 -0.030436 -0.051356 0.38762 -0.017046 -0.020977 -0.0024352 0.00064918
5.5628e-05 0.0029647 -0.00081905 0.0019308
-0.0010615 -0.0017331 -0.017154 -0.020927 0.28324 0.20596 0.00094624 0.0014636
0.00049963 0.0011329 8.6687e-06 0.00062751
-9.1815e-05 -0.00086407 -0.0024367 0.00065012 0.00094485 0.0014556 0.073185 0.27294
0.01163 -0.017457 0.0023911 0.001773
-0.0028738 0.0022815 5.1812e-05 0.0029662 0.00050755 0.0011226 0.01158 -0.017468
-0.038273 0.21916 0.015672 -0.012468
0.0012109 0.0019635 -0.00070859 0.0019177 2.4255e-05 0.00060066 0.0024562 0.0017375
0.015589 -0.012393 -0.024739 0.31484
1280000000 0.16962 0.26952 -0.0069858 -0.029713 -0.0019943 0.0015065 -0.00096194 -0.0019099
-0.0010063 0.0034414 0.0026275 0.001132
-0.0069747 -0.029681 -0.0040878 0.37964 -0.023789 -0.0078183 -0.00065538 0.0014056
0.0016896 0.0017213 0.00067871 0.002028
-0.0019832 0.0015211 -0.023885 -0.0076949 0.31443 0.16271 0.0013968 -0.00018057
0.001104 0.00037368 0.00017875 0.00046869
-0.00098079 -0.0019306 -0.00068628 0.0014069 0.0014013 -0.00017415 0.10984 0.25638
0.0016492 -0.02003 -1.0652e-05 -0.00013195
-0.00098734 0.0033832 0.0016673 0.001702 0.0010947 0.00034287 0.0016358 -0.020038
-0.00056516 0.2262 0.0045302 -0.015617
0.0025522 0.0011832 0.00061973 0.0020658 0.00018827 0.00051142 -2.061e-06 -6.5192e-05
0.0044652 -0.015668 0.024027 0.31936
1340000000 0.20748 0.23667 -0.017103 -0.020307 0.00012879 0.0040378 -0.0017218 -0.00062538
0.0014879 0.0028487 0.0016352 -0.0013802
-0.017049 -0.020307 0.035457 0.37168 -0.020767 0.0048075 -0.00012982 0.0018529
0.001709 0.00088356 0.0011378 0.00078462
0.00015159 0.0040434 -0.020767 0.0049117 0.33723 0.11449 0.00071141 -0.00090699
0.00062992 -0.00054092 0.00015523 0.00027915
-0.0016874 -0.00065519 -9.6336e-05 0.001845 0.00070611 -0.0009122 0.14259 0.23562
-0.0084254 -0.01722 0.0010355 0.00049049
0.0014731 0.0028617 0.0017547 0.0008366 0.0006312 -0.00055008 -0.0084498 -0.017172
0.029393 0.22387 -0.0028595 -0.014451
0.0017248 -0.001449 0.0011631 0.0007985 0.00014177 0.00030143 0.0010044 0.00045879
-0.0028346 -0.014449 0.062282 0.31529
1400000000 0.24165 0.19985 -0.023904 -0.0088371 0.0045814 0.0031095 -0.0020349 0.00073214
0.0026003 0.00095088 0.00041949 -0.0013018
-0.023866 -0.0088355 0.073423 0.35932 -0.01386 0.012565 0.0011919 0.0012797
0.0010856 -0.00056486 0.0011938 0.00018235
0.0045973 0.0030839 -0.013823 0.012661 0.35043 0.060691 -8.3203e-05 -0.0013377
0.00017652 -0.00017778 0.00051109 0.0002876
-0.0020396 0.0007532 0.0012051 0.0013071 -7.7214e-05 -0.0013302 0.17145 0.20697
-0.014797 -0.010253 -0.00092043 -0.00045341
0.002599 0.00089805 0.0010752 -0.00059904 0.00016185 -0.00016926 -0.014817 -0.010271
0.062635 0.22307 -0.0094835 -0.0095617
0.00038099 -0.0012044 0.0012399 0.00020011 0.00050282 0.00025627 -0.00090524 -0.00038885
-0.0093983 -0.0095897 0.10768 0.30683
1460000000 0.2656 0.15657 -0.021193 0.0039793 0.0049303 -0.0015911 -0.0014223 0.0015613
0.0021536 -0.00046237 -0.00010983 -0.00074201
-0.021173 0.0039627 0.10798 0.33742 -0.0048851 0.014773 0.0015535 0.00026302
0.0010876 -0.0011911 0.0012362 -0.00053223
0.0049113 -0.0016092 -0.0048002 0.014809 0.35685 0.0056464 -0.00098373 -0.001022
0.00033826 -0.00027606 0.00069346 -0.0003468
-0.001409 0.0015798 0.0015454 0.0002602 -0.00097412 -0.0010305 0.19806 0.17839
-0.015775 -0.0031299 -0.0010822 0.0018732
0.0021476 -0.00051292 0.0011235 -0.0012159 0.00033186 -0.00028314 -0.015796 -0.003076
0.093001 0.21099 -0.012107 -0.0032664
-0.00021078 -0.00075688 0.0011612 -0.00054721 0.00071132 -0.00031443 -0.0011022 0.001827
-0.012092 -0.0032784 0.14176 0.28624
1520000000 0.27815 0.11526 -0.015765 0.009953 0.0029674 -0.0037556 0.00010859 0.0026041
0.0023145 -0.0019332 -0.0010315 -6.2756e-05
-0.015758 0.0099513 0.14143 0.32358 0.0023159 0.011982 0.0016659 -0.0006282
0.00018821 -0.0010219 0.00033827 -0.0010239
0.0029562 -0.0037801 0.0024 0.011988 0.34897 -0.051232 -0.00083678 -0.00033974
0.00063123 -0.001027 0.00015616 -0.00012575
8.0061e-05 0.0026095 0.0016599 -0.00066903 -0.00083388 -0.0003346 0.22124 0.14019
-0.015239 0.0026966 0.0013858 0.0020307
0.0022811 -0.0019557 0.00018157 -0.00099501 0.00064065 -0.0010055 -0.015241 0.0027044
0.12066 0.20042 -0.011962 0.001197
-0.0010376 -0.00014095 0.00033427 -0.0010647 0.00012532 -0.00013857 0.0014048 0.0020487
-0.01191 0.0011802 0.17495 0.26799
1580000000 0.28849 0.070346 -0.0089943 0.013768 -0.0012182 -0.0043604 0.0014054 0.0018403
-0.00027193 -0.002286 -0.00019104 0.00036214
-0.0090034 0.013754 0.16878 0.29944 0.0053043 0.0067938 0.00063499 -0.0015068
-0.00048182 -0.0012022 -0.00026236 -0.00072825
-0.0012334 -0.0043406 0.0053463 0.0067707 0.32825 -0.10796 -0.0014089 0.00028386
-0.00062249 -0.0013288 0.0002592 -0.00057889
0.0014403 0.0018498 0.00062505 -0.0015009 -0.0014344 0.00029427 0.23543 0.10158
-0.011362 0.0079417 0.0019815 0.00080997
-0.00027566 -0.0022926 -0.00048291 -0.0011724 -0.0006107 -0.0013342 -0.011353 0.0079415
0.14632 0.18585 -0.0095652 0.0075241
-0.00021857 0.0003888 -0.00029998 -0.00071736 0.00026308 -0.00057399 0.0019806 0.00081085
-0.0095667 0.0075351 0.20868 0.24296
1640000000 0.29154 0.029768 -0.0018979 0.012844 -0.0028647 -0.0019394 0.0027772 0.0010799
-0.00062881 -0.0018105 -0.00037398 0.00050255
-0.0019155 0.01284 0.19859 0.27543 0.005184 0.0021073 -0.00050418 -0.0018695
-0.0010027 -0.00052941 -0.00047353 -0.00063704
-0.0029002 -0.0019193 0.0051966 0.0020711 0.29902 -0.15709 -0.00080119 0.0011679
-0.0011418 -0.0010263 -0.00017017 -0.00046536
0.002758 0.0010518 -0.00051258 -0.001872 -0.00078753 0.0011646 0.24823 0.052762
-0.0071195 0.0087689 0.0024463 -0.00056273
-0.00065623 -0.0017786 -0.00098328 -0.00053814 -0.0011585 -0.0010531 -0.0071263 0.0088038
0.16991 0.16501 -0.0045445 0.0096648
-0.00038476 0.00050003 -0.00048079 -0.00061425 -0.00013224 -0.00045007 0.0024539 -0.00055298
-0.0045118 0.0097087 0.23517 0.21243
1700000000 0.28556 -0.014899 0.0019497 0.01001 -0.0030933 0.00053327 0.0030974 -0.001208
-0.0021487 -0.00058849 0.00055416 0.00035081
0.0019234 0.01001 0.21685 0.24481 0.0026003 -0.00035951 -0.0014783 -0.00072817
-0.00081802 -9.902e-05 -0.00072227 -0.00034927
-0.0030841 0.00055916 0.0025912 -0.000373 0.25501 -0.19568 5.0485e-05 0.001624
-0.0020923 -5.6571e-05 -0.00026307 -0.00073072
0.0031243 -0.0011853 -0.0014844 -0.00071682 3.7967e-05 0.0016169 0.24525 0.0031911
-0.0041788 0.0093473 0.0017274 -0.0019435
-0.0021229 -0.00060267 -0.00081219 -9.9096e-05 -0.0021014 -2.7047e-05 -0.0041628 0.0093398
0.18933 0.14821 0.00044356 0.0098868
0.00046636 0.00038703 -0.00071023 -0.00036094 -0.00025651 -0.00073331 0.0017313 -0.0019405
0.00041106 0.0098707 0.25285 0.17916
1760000000 0.27527 -0.06298 0.0044309 0.0066785 -0.0018093 0.0011973 0.0013365 -0.0034116
-0.0012749 0.00063405 0.00034587 -0.00047467
0.0044181 0.0066867 0.24369 0.20601 2.3318e-06 -0.0015669 -0.0012969 7.7259e-05
-0.0011167 0.00099291 -0.00045412 0.00035547
-0.0017893 0.0012118 -1.0568e-05 -0.0015945 0.20675 -0.2273 0.001108 0.0013813
-0.0010084 0.0013766 -0.0013023 -0.00074431
0.001314 -0.0034281 -0.001279 6.5933e-05 0.0011237 0.0013733 0.23738 -0.048236
-0.0010101 0.0083853 -1.5158e-05 -0.002434
-0.0012853 0.00065895 -0.0011174 0.0010064 -0.0010245 0.0013873 -0.0010096 0.0084345
0.20609 0.11668 0.0043634 0.0071801
0.00030912 -0.00049618 -0.00045537 0.00037437 -0.0013184 -0.00070628 -1.4211e-05 -0.0024643
0.0044351 0.0072024 0.26691 0.1421
1820000000 0.25213 -0.10071 0.0047216 0.0029757 0.00027071 0.0021335 -0.00080991 -0.0030625
-0.0010648 0.00095837 -5.6405e-05 -9.1217e-05
0.0047004 0.0029688 0.2546 0.17657 -0.0019832 0.00017179 -0.0013968 0.00099342
3.4109e-06 0.0012115 -0.00053131 0.00035074
0.00026725 0.0021109 -0.0019709 0.00017776 0.1567 -0.24264 0.0019001 0.00061012
-0.00017426 0.0024049 -0.0016079 0.00013785
-0.00081763 -0.0030744 -0.0013936 0.0010065 0.001895 0.00062292 0.20797 -0.096129
0.00055656 0.0072239 -0.0014386 -0.0017133
-0.00101 0.00096401 3.834e-05 0.0012115 -0.00015307 0.0024039 0.00056913 0.007178
0.22641 0.090531 0.0054552 0.0033678
-1.0053e-05 -5.0505e-05 -0.00054918 0.0003339 -0.0016246 0.00013588 -0.0014841 -0.0017419
0.0054182 0.0033307 0.27067 0.10674
1880000000 0.21824 -0.14121 0.0025062 0.00072893 -0.00030577 0.0021175 -0.0028526 -0.0024117
-0.00014695 0.0016096 0.00042225 -0.00057166
0.002494 0.00072931 0.25968 0.13088 -0.0038836 0.0029512 -0.00021324 0.0018646
0.00059185 0.0013015 0.00010541 0.0008839
-0.00034122 0.0021279 -0.0038681 0.0029929 0.10491 -0.24996 0.002077 -0.0012879
0.0016107 0.0018288 -0.0010001 0.0013995
-0.0028862 -0.0023348 -0.00021702 0.0018692 0.0020788 -0.0012883 0.16769 -0.13652
0.0012823 0.0051696 -0.0022349 0.00019139
-0.00011219 0.0016144 0.00062072 0.0012816 0.0016439 0.0018416 0.0012573 0.0051948
0.23293 0.062022 0.0057424 0.0012269
0.00030125 -0.0006044 0.00010241 0.00087828 -0.0010052 0.0013809 -0.0021859 0.00022654
0.0057617 0.0012933 0.2717 0.073246
1940000000 0.18023 -0.16822 0.00046913 -0.001005 0.0018276 0.001848 -0.0039594 0.00026492
0.001122 0.0006716 -0.00075194 -0.00074255
0.00046976 -0.0010091 0.26204 0.099562 -0.0017042 0.0058364 0.0011259 0.0013946
0.0019151 0.00030535 0.00086837 0.0002193
0.0018304 0.0018403 -0.0016687 0.0058809 0.061659 -0.24223 0.00048037 -0.0025197
0.0021685 0.00028394 0.00017117 0.0017747
-0.0039829 0.0002403 0.0011172 0.0013732 0.00051377 -0.0025096 0.11568 -0.16839
0.00088097 0.0036671 -0.0013731 0.0011331
0.0011524 0.00067608 0.0019588 0.00032813 0.0022182 0.00027965 0.00087392 0.0036401
0.24016 0.025599 0.0043537 -0.002805
-0.00071248 -0.00078552 0.00085686 0.00021616 0.00013044 0.0017578 -0.0014308 0.0010755
0.0043442 -0.002858 0.26277 0.037063
2000000000 0.13422 -0.18364 -0.0031262 0.00082985 0.0029107 0.0010266 -0.0024357 0.0036936
0.00086275 0.00045189 -0.00092378 0.00051129
-0.0031232 0.00082425 0.24897 0.064011 -0.0003062 0.0077239 0.0016156 0.00030274
0.0011675 -0.0013504 0.00031439 7.9775e-05
0.0029279 0.0010773 -0.00027522 0.0077299 0.020121 -0.22814 -0.0017018 -0.0014923
0.0019555 -0.001119 0.0015649 0.0014657
-0.0023828 0.0036937 0.0016053 0.00031968 -0.0016996 -0.0014852 0.061354 -0.179
-0.001042 0.0032089 -0.00014581 0.0021528
0.00083222 0.00042787 0.0011348 -0.0013729 0.0019641 -0.0011031 -0.001091 0.0032899
0.23827 -0.006865 0.00082085 -0.00385
-0.00085333 0.00052847 0.00033839 9.3948e-05 0.0015499 0.001456 -9.4551e-05 0.0022344
0.00086124 -0.0037692 0.24943 0.0089846
2060000000 0.087179 -0.19201 -0.0040436 0.0028334 0.0027636 -0.00089497 0.00083394 0.0033602
0.0015787 -0.00047566 -0.00023864 0.0012682
-0.0040486 0.0027973 0.23675 0.034788 0.0047974 0.0085082 0.0010384 -0.00081215
0.00043944 -0.0014663 0.00055042 -0.00014267
0.0027425 -0.00089154 0.0048853 0.008513 -0.01247 -0.21002 -0.0016063 0.0005365
0.00073151 -0.0022051 0.0029831 0.00040878
0.0008882 0.003423 0.0010423 -0.00085634 -0.0016168 0.00053068 0.0099385 -0.1759
-0.0017151 0.0046203 0.00079841 0.0010129
0.0015233 -0.00048176 0.00042637 -0.0014811 0.00071493 -0.0022262 -0.0016882 0.0046319
0.22657 -0.044264 -0.0016171 -0.00463
-0.00018222 0.0012729 0.00055546 -0.00014664 0.0029144 0.00037593 0.00075995 0.00093645
-0.0016694 -0.0046984 0.23504 -0.015719
2120000000 0.041721 -0.18348 -0.003357 0.0059891 0.0021205 -0.0027313 0.0031139 0.0020653
0.00073386 -0.0014265 0.00085612 0.00024585
-0.0033625 0.006 0.2161 0.010723 0.0069619 0.0044277 0.0011114 -0.0011853
-0.0012603 -0.0017766 -8.7125e-05 -0.00093995
0.002099 -0.0027788 0.0069919 0.0043951 -0.041671 -0.19336 -0.0005889 0.0018309
-0.0015977 -0.0013479 0.00068099 -0.0020668
0.0030709 0.0020372 0.0010884 -0.0011567 -0.00056888 0.0018472 -0.039768 -0.15939
-0.0021205 0.0062199 0.001661 0.0010532
0.00073022 -0.0014248 -0.001305 -0.0017485 -0.001593 -0.0013704 -0.0021226 0.0062767
0.21284 -0.078818 -0.0056735 -0.0024625
0.00082195 0.00031414 -7.2474e-05 -0.00091739 0.00065609 -0.0021127 0.0017084 0.0010259
-0.0056123 -0.0024535 0.21398 -0.031243
2180000000 0.001675 -0.17093 -0.0021082 0.0092355 0.00041409 -0.0019435 0.0030344 -0.00058837
0.00041191 -0.0013798 0.0014303 0.00026002
-0.002121 0.0091978 0.19696 -0.0079624 0.0079101 0.0038404 -0.00073623 -0.0016849
-0.0019278 0.00090185 0.00010474 0.00045793
0.00039722 -0.0019826 0.0079694 0.0037906 -0.062609 -0.16942 0.0014906 0.001562
-0.00080697 -6.4012e-05 0.00053618 -0.0017093
0.0030347 -0.00054676 -0.00077689 -0.001685 0.0015005 0.0015839 -0.076353 -0.13324
-0.00070253 0.0092028 0.002136 -0.00013019
0.00033239 -0.0013578 -0.0019481 0.00090095 -0.0007797 -3.7265e-05 -0.0006399 0.0092028
0.18773 -0.10897 -0.006082 0.0017164
0.0013596 0.00017085 7.5933e-05 0.00043379 0.00043267 -0.001683 0.0020576 -3.3214e-07
-0.0061886 0.0016985 0.19816 -0.045858
2240000000 -0.027884 -0.14655 0.0018671 0.010619 -0.00051042 -0.0027308 0.0017296 -0.0020949
-0.0020055 -0.00073377 0.00054753 -0.0019826
0.001887 0.010607 0.17715 -0.013748 0.0086775 0.00032168 -0.00099733 -0.00020523
-0.00046642 0.00099189 -0.00050306 -0.00063216
-0.0005123 -0.0026982 0.0086891 0.0002717 -0.080109 -0.14485 0.0018894 -0.0017492
-0.0012225 -8.8232e-06 -0.0023009 -0.0016544
0.0016821 -0.0021134 -0.0010202 -0.00019459 0.0019261 -0.0017568 -0.11122 -0.10433
0.001405 0.010629 0.0016887 -0.000218
-0.0020539 -0.00067002 -0.00047841 0.0010343 -0.0011933 2.7847e-05 0.0014604 0.010788
0.15976 -0.12677 -0.0059581 0.004331
0.00056819 -0.0018567 -0.00046942 -0.0006074 -0.0023263 -0.001727 0.0016628 -0.00030066
-0.0059049 0.0043468 0.17475 -0.056127
2300000000 -0.055035 -0.11949 0.0071303 0.0088616 -0.0011175 -0.0019517 -0.00079278 -0.0013752
-0.0014372 0.00077592 -0.00099473 -0.00071081
0.0071164 0.008859 0.15709 -0.023659 0.0089234 -0.0019325 -0.00085099 0.00066695
-0.00016726 0.0014545 4.6364e-05 0.00058899
-0.0011906 -0.0019287 0.0089091 -0.0020109 -0.09194 -0.12071 -0.00020984 -0.0017954
7.8637e-05 0.0017505 -0.0017944 0.00071306
-0.0007738 -0.0013459 -0.00083886 0.0006587 -0.00025233 -0.0017909 -0.13161 -0.068543
0.0057824 0.011148 0.00044932 -0.0022918
-0.0014277 0.00068409 -0.00012396 0.0014417 3.9123e-05 0.001795 0.0059447 0.011104
0.12508 -0.14783 -0.0041638 0.0075903
-0.0011746 -0.00080277 4.1948e-05 0.00061461 -0.0017776 0.00068439 0.00040852 -0.0022587
-0.0042222 0.0075032 0.15868 -0.056996
2360000000 -0.07243 -0.08851 0.0099009 0.008484 -0.0011959 -0.0015801 -0.0015851 -0.00082655
-0.00043975 0.00092737 -0.0017163 -0.0005434
0.0098847 0.0084988 0.14704 -0.024122 0.0083704 -0.0052167 -0.00055422 0.00091406
0.0019335 0.00023742 -0.00013631 -0.00038946
-0.001226 -0.0016618 0.008331 -0.0052887 -0.10215 -0.09931 -0.0027231 -0.00092082
0.00094587 -3.3263e-05 -0.0011241 0.0017197
-0.0016783 -0.00079732 -0.00052216 0.00091194 -0.0027292 -0.00092188 -0.14901 -0.035562
0.0098045 0.010446 0.0014431 -0.0019789
-0.00052441 0.0011193 0.0018997 0.00021259 0.0009555 -4.6147e-05 0.0098335 0.010391
0.096866 -0.14892 0.00044752 0.0085367
-0.0016301 -0.00058714 -0.00016282 -0.00041324 -0.0011693 0.0016729 0.0014214 -0.0020787
0.00038249 0.0085393 0.13685 -0.061249
2420000000 -0.080716 -0.060208 0.013657 0.003172 -0.003353 -0.0012302 -0.001045 0.00063958
0.0012802 0.001306 -0.001175 0.0014183
0.013657 0.0032293 0.12974 -0.024257 0.0046925 -0.0072762 0.0014428 0.00098064
0.00084935 -0.0013241 -0.00014153 -0.00028298
-0.0033651 -0.0012005 0.0046102 -0.0073356 -0.11474 -0.078352 -0.0023353 0.001547
-0.00019751 -0.00028284 0.00031751 0.0027753
-0.00093395 0.00055045 0.0014326 0.00093664 -0.0023285 0.0015278 -0.15727 0.0083037
0.014052 0.0078226 -0.00044013 -0.0027608
0.0013095 0.0013443 0.00087959 -0.0013531 -0.00018605 -0.00027923 0.014058 0.0077329
0.062331 -0.14941 0.0013117 0.0091899
-0.0011961 0.0015271 -8.2478e-05 -0.00025592 0.00032701 0.0027857 -0.00044256 -0.0027258
0.0012873 0.0091968 0.11901 -0.055869
2480000000 -0.081568 -0.029444 0.013644 -0.0018496 -0.0017742 -6.4514e-05 -0.0003151 0.0013639
0.0017155 -0.0006242 0.0002167 0.0015085
0.013623 -0.001822 0.13094 -0.025578 0.0026114 -0.0091352 0.0010039 -0.00016627
-0.00050019 -0.0010735 -0.00013628 -0.00020361
-0.0017816 -4.8501e-05 0.0025529 -0.0091816 -0.11792 -0.058965 -0.00032849 0.0035012
-0.00034086 -0.00060594 0.0018823 0.0010964
-0.00035975 0.001403 0.0010053 -0.00016575 -0.00035675 0.0034734 -0.15881 0.04518
0.018132 0.0015437 -0.0013182 -0.0025315
0.0016862 -0.00064717 -0.00056898 -0.0010755 -0.00028569 -0.0006595 0.018206 0.0014205
0.032104 -0.14171 0.0046793 0.0077716
0.00019413 0.0015397 -0.00015389 -0.00019935 0.0018902 0.0011077 -0.0013886 -0.0025275
0.0046364 0.0078234 0.099742 -0.052825
2540000000 -0.08607 -0.0013566 0.01176 -0.0057175 -0.0025101 0.00092932 0.00061211 0.00087459
-0.00027297 -0.0018156 0.00092044 0.0014903
0.011742 -0.0056764 0.11721 -0.016417 -0.0014358 -0.0081931 0.0004538 -0.0014709
-0.0016216 -0.00031753 -0.00051553 0.00026229
-0.0025291 0.00097225 -0.0015197 -0.0081719 -0.1246 -0.035193 0.0023083 0.0022222
-0.0010505 0.00010541 0.0016694 -0.00072391
0.00060107 0.00085543 0.0004558 -0.0014673 0.0023349 0.0021913 -0.15773 0.084839
0.01797 -0.0048713 -0.0024248 -0.0015672
-0.00036814 -0.0018259 -0.0015926 -0.0002718 -0.0010259 8.9511e-05 0.017988 -0.00488
0.0073784 -0.12756 0.0067454 0.0067149
0.00098629 0.0014674 -0.00050465 0.00031864 0.0016672 -0.00075045 -0.0023853 -0.0016362
0.0067197 0.0067272 0.084362 -0.038849
2600000000 -0.078554 0.023342 0.0088325 -0.0094226 -0.0012911 0.0025724 0.0007452 -0.00043677
-0.0012946 -0.0010148 0.0016664 0.000546
0.0087922 -0.0093948 0.1122 -0.031912 -0.0036621 -0.0060606 -0.00046681 -0.00062442
-0.00037672 0.0016091 -0.00023391 0.00076298
-0.0012567 0.0026227 -0.0037495 -0.0060419 -0.12948 -0.010986 0.0030003 -0.00017025
7.7057e-05 0.0016596 0.0012492 -0.0015951
0.00071493 -0.00047294 -0.00045773 -0.00060794 0.0030211 -0.00017913 -0.14286 0.11734
0.014859 -0.011807 -0.0030282 9.1732e-05
-0.0012283 -0.00094406 -0.0003318 0.0016152 0.00013912 0.0016739 0.014793 -0.011983
-0.019755 -0.11253 0.0089732 0.0055546
0.0017556 0.00060581 -0.00025664 0.00071501 0.0012667 -0.0016373 -0.0030073 9.9089e-05
0.0090485 0.0055545 0.076949 -0.024963
2660000000 -0.073187 0.049032 0.0050343 -0.011515 -0.00011005 0.00096602 -0.00013229 -0.0001331
-0.0024252 0.00050409 0.0013426 -0.00069935
0.0050406 -0.011503 0.11892 -0.027529 -0.0050569 -0.0043915 -0.0011598 -0.00022318
0.00013309 0.0018097 0.00047146 0.00078008
-9.9147e-05 0.00096908 -0.0051006 -0.0043463 -0.12955 0.0095083 0.0016218 -0.0017196
0.00042485 0.00052741 -0.00072425 -0.0018042
-0.00014619 -0.00016233 -0.0011648 -0.00023141 0.0016248 -0.0016999 -0.12421 0.14917
0.0086806 -0.015898 -0.0025209 0.0010969
-0.0024915 0.0004698 0.00012443 0.001829 0.00036782 0.00050194 0.0085071 -0.01591
-0.036591 -0.097812 0.010569 0.0018403
0.001244 -0.00073553 0.0004826 0.00075741 -0.00076815 -0.0017614 -0.0025068 0.0010627
0.010474 0.0018213 0.071937 -0.0056132
2720000000 -0.061356 0.067844 0.00072264 -0.011855 -0.00018797 0.0027758 -0.0002683 1.2115e-05
-0.0018068 0.0021753 0.00048502 -0.0015843
0.00072218 -0.011841 0.10464 -0.030032 -0.0052328 -0.00089085 -0.0014325 0.00037453
0.0017362 0.00060831 0.00082691 -0.0001763
-0.00013868 0.0027444 -0.0052432 -0.00083144 -0.12382 0.039686 0.00049688 -0.0022935
0.00049187 0.00044737 -0.0014239 0.00059194
-0.00030514 -5.7664e-05 -0.0013917 0.00043738 0.00049939 -0.0022904 -0.091202 0.17905
0.0017097 -0.017096 -0.0015449 0.0022423
-0.0017937 0.0022845 0.0017326 0.00056735 0.00051031 0.00042695 0.0016126 -0.017086
-0.052189 -0.072587 0.011794 -0.00085814
0.00060897 -0.0014512 0.00084958 -0.00021038 -0.0013936 0.00053007 -0.0015225 0.0023475
0.011854 -0.00095917 0.076046 0.014297
2780000000 -0.047328 0.086066 -0.003953 -0.010726 -0.00023534 0.0011163 0.00074453 -7.2224e-05
0.0013702 0.0024737 -0.00060365 -0.0018627
-0.0039301 -0.010734 0.1031 -0.042291 -0.003992 0.00043412 -7.8558e-05 0.001533
0.0018353 -0.00094066 9.3731e-05 -0.00036227
-0.0002459 0.0010855 -0.0039991 0.0004644 -0.12144 0.069391 -0.0019946 -0.0016965
0.00046181 -0.00023559 -0.00043684 0.00082546
0.00070449 -4.0356e-05 -5.9881e-05 0.0015528 -0.0019861 -0.0016914 -0.062065 0.2012
-0.0052316 -0.015442 -0.00084782 0.0020948
0.0014623 0.0023869 0.0017957 -0.00098467 0.00043274 -0.0002569 -0.0052562 -0.015425
-0.06566 -0.046966 0.010217 -0.0052427
-0.00077245 -0.0019108 8.5273e-05 -0.00035874 -0.00041076 0.00086476 -0.0007926 0.0020806
0.010151 -0.0051458 0.079743 0.031948
2840000000 -0.032349 0.10157 -0.0071282 -0.0077658 0.0013311 0.0019507 -6.822e-05 -0.00023386
0.0015263 0.0007843 -0.0016708 0.00031666
-0.0071198 -0.0077773 0.1013 -0.034579 -0.0031909 0.0015747 0.00040441 0.00070393
7.7774e-05 -0.0014518 2.0367e-05 -6.714e-05
0.0013568 0.0019552 -0.0031783 0.0016017 -0.11615 0.096237 -0.0013217 0.00043581
0.00030901 0.0001502 0.00081333 0.0011182
-9.216e-05 -0.0003097 0.00041604 0.00068402 -0.0013378 0.00042612 -0.026321 0.21766
-0.0095763 -0.010605 0.00053746 0.0013791
0.0014595 0.00096709 9.4856e-05 -0.0014898 0.00026974 0.00012888 -0.0096572 -0.010627
-0.071646 -0.022775 0.008488 -0.0067723
-0.0015498 0.00045984 -5.7868e-06 -4.6266e-05 0.0008545 0.0010915 0.00049423 0.0013228
0.008504 -0.0067713 0.093378 0.048043
2900000000 -0.017668 0.12095 -0.0090307 -0.0037125 0.0016026 0.00015051 0.00042707 -0.00087893
0.0019869 -0.0010814 -0.00056824 0.00012248
-0.009013 -0.0037396 0.083435 -0.042703 -0.00085779 0.0025316 0.00086491 0.00033197
-0.00051997 -0.001518 -0.00042162 0.00012111
0.0015771 0.00016165 -0.00084707 0.0025635 -0.097959 0.12865 -0.00082768 -2.3763e-05
-0.00057623 -0.0011141 0.0019329 -0.00034259
0.00048153 -0.00085295 0.00087097 0.00031304 -0.00080616 -9.2062e-06 0.010913 0.2202
-0.01203 -0.0055783 0.00090313 0.0019881
0.0020518 -0.0012586 -0.0005007 -0.0014785 -0.00055226 -0.0011375 -0.012216 -0.0055423
-0.071812 0.0092531 0.0064948 -0.0097958
-0.00070984 5.228e-05 -0.00037429 8.7464e-05 0.0018735 -0.00032453 0.0010104 0.0020272
0.0064045 -0.0099466 0.1087 0.05395
2960000000 0.0025686 0.1321 -0.0088949 0.00010045 0.00045746 0.001611 -0.00065908 -0.00087395
-0.00036565 -0.0017511 -0.00059667 0.00057526
-0.0089068 7.8426e-05 0.092148 -0.042299 -0.00046363 0.0012312 0.00094272 4.081e-05
-0.0012557 -0.00079446 0.00047839 0.00043607
0.00043357 0.001605 -0.00044579 0.0012186 -0.080473 0.15967 -0.00065821 0.00032443
-0.0004498 0.00095721 -0.000165 -0.0023255
-0.00064254 -0.0010085 0.00090686 9.7068e-05 -0.00068705 0.0003166 0.052584 0.22748
-0.011093 0.00041201 0.0017957 0.00050575
-0.00049108 -0.0015154 -0.0012621 -0.00080966 -0.00046264 0.0010518 -0.011141 0.00042927
-0.063416 0.036117 0.0016526 -0.011791
-0.00058622 0.00056944 0.00051016 0.00046955 -0.00013743 -0.0023884 0.0017185 0.0004883
0.0017206 -0.011784 0.12751 0.064833
3020000000 0.020778 0.14682 -0.0068499 0.0035635 0.0014389 -0.00027484 -0.0010586 -0.000149
-0.00049394 0.00044671 -0.00031109 0.00032586
-0.006839 0.0035357 0.081698 -0.030832 -0.00014776 -0.00015637 0.00046638 -0.0008404
-0.0016638 0.00033264 0.00072018 -0.00019739
0.0013767 -0.00028658 -0.00016227 -0.00016273 -0.058296 0.18477 -0.00052705 0.0010934
0.00086634 0.00027645 -0.00068175 -0.0015369
-0.0010442 -5.1581e-05 0.00046982 -0.00087073 -0.00050893 0.0011001 0.09195 0.22086
-0.0089736 0.0035565 0.00069599 0.00047892
-0.00045542 0.00031223 -0.0017032 0.00037862 0.00081923 0.00030472 -0.0089724 0.0036407
-0.050897 0.062975 -0.0008445 -0.010429
-0.00039219 0.00036252 0.00065901 -0.0001868 -0.00068561 -0.0014846 0.00081773 0.00047038
-0.00086524 -0.01037 0.14866 0.062443
3080000000 0.047466 0.15578 -0.0049438 0.0058518 0.0015652 -0.00015344 -0.00060188 1.3042e-05
-0.00049262 0.00043632 0.00030278 0.00062717
-0.0049624 0.005827 0.07917 -0.026369 -0.00027444 0.0002899 -0.0001558 -0.00024533
-0.00036538 0.0010346 -4.8643e-05 -0.00067391
0.0016042 -0.00017887 -0.00026951 0.00029869 -0.021545 0.20587 -0.00085742 0.00030273
0.00034399 0.00034451 -0.0019881 -0.00045583
-0.00065783 4.7769e-06 -0.00017142 -0.00022431 -0.00085935 0.00032651 0.12518 0.21268
-0.0054587 0.0070799 0.0018572 0.00029129
-0.00053381 0.00051934 -0.00036075 0.0010966 0.0003034 0.00033174 -0.0054745 0.0070479
-0.028316 0.090619 -0.0059307 -0.0091781
0.00031673 0.00059696 -6.5694e-05 -0.00071281 -0.0020135 -0.00044952 0.0018081 0.00031798
-0.0059931 -0.0091333 0.16224 0.069578
3140000000 0.075399 0.1606 -0.001474 0.007579 0.0028244 -0.0012069 -0.0012942 0.00099528
0.0015401 0.00071043 0.00022842 -0.00016791
-0.0014734 0.0075416 0.074638 -0.02776 -0.00088904 -4.6559e-05 0.00077441 -0.00034818
-4.3136e-05 0.0010411 0.00054012 -0.00043299
0.0027893 -0.0012444 -0.00088807 -2.2183e-05 0.019858 0.22732 0.00029217 0.0016462
0.0011418 -0.00039082 -0.0025737 0.00073134
-0.001293 0.0010421 0.00074495 -0.00035745 0.00028631 0.001649 0.16072 0.18811
-0.0012193 0.0072224 0.00093121 -0.0013603
0.0015005 0.00059833 -7.1345e-05 0.0010097 0.0012052 -0.0004014 -0.0011714 0.0072741
-0.014536 0.10931 -0.0074866 -0.0058043
0.00023502 -0.00023521 0.00049866 -0.00039049 -0.0025357 0.00073747 0.00091247 -0.0014205
-0.0074576 -0.0059354 0.18723 0.060766
3200000000 0.10771 0.17086 0.0036431 0.006733 0.0008533 -0.002844 -1.2709e-05 0.0017221
0.00049549 -0.0020454 0.00033781 0.00039665
0.0036413 0.0067361 0.085336 -0.027035 -0.0012481 0.00040547 -0.00058211 -0.001007
0.00072102 0.0011078 -0.00048949 -0.00099203
0.00082433 -0.0028761 -0.0012584 0.00042678 0.064244 0.23215 0.0011599 0.00048865
-9.1686e-05 -0.0018702 -0.001528 0.002124
-9.0979e-06 0.0017047 -0.00058139 -0.00099809 0.0011901 0.00049988 0.1821 0.16541
0.0016914 0.0065161 0.0006863 -0.0013663
0.00047745 -0.0019836 0.00073162 0.0010875 -6.2073e-05 -0.001911 0.0017523 0.0063961
0.019502 0.12698 -0.0089014 -0.0020699
0.0003381 0.00039717 -0.00052319 -0.00098004 -0.0015418 0.0021173 0.00069705 -0.0012813
-0.008955 -0.0021939 0.20371 0.059763
3260000000 0.13885 0.16384 0.0041795 0.0032459 -0.00018891 -0.0026511 0.0010145 0.00083693
0.00028526 -0.0016977 -0.00018008 7.7246e-05
0.0041806 0.0032732 0.092627 -0.030366 -0.0019983 0.0018345 -0.00039724 -0.00020296
0.00080947 -0.00060466 -0.00095476 4.3675e-05
-0.00031562 -0.0026057 -0.0019548 0.0018737 0.11501 0.22864 0.00037354 -5.6942e-05
-0.00069839 -0.00080163 0.00027093 0.002093
0.0010336 0.00089932 -0.00041072 -0.00018874 0.00035687 -4.491e-05 0.20832 0.12817
0.0039092 0.0049508 -0.00082494 -0.0017262
0.00037138 -0.0016135 0.00080254 -0.00062465 -0.00068003 -0.00079364 0.0039081 0.0049389
0.04179 0.13618 -0.0069461 0.003092
-0.00010601 -8.5725e-05 -0.00092544 -1.4774e-05 0.00033601 0.0020855 -0.00083417 -0.0018077
-0.006971 0.0032126 0.23278 0.0504
3320000000 0.17007 0.15877 0.0070769 0.0015444 -0.00081143 -0.0018457 0.00085634 0.00025893
-0.0017015 -0.0014207 0.00029366 4.8772e-05
0.0070785 0.0015435 0.099661 -0.026096 0.00053498 0.0023157 -0.00028672 -0.00045882
-6.6047e-05 -0.00025597 -0.00034751 0.00026351
-0.0008339 -0.0017565 0.00053648 0.0023211 0.16351 0.2199 0.00025692 -0.00010202
-0.0014207 -0.00054666 0.00049044 0.0012931
0.00087102 0.00030641 -0.00027575 -0.0004589 0.00024421 -9.9519e-05 0.21827 0.09847
0.0050026 0.0019185 -0.0012665 -8.9918e-05
-0.0018666 -0.0013723 -6.1649e-05 -0.00026464 -0.0014051 -0.00052963 0.0050281 0.001892
0.069219 0.13873 -0.00415 0.0037822
0.00026726 0.0001267 -0.00032651 0.00028464 0.00041216 0.0011958 -0.0013194 8.0264e-05
-0.0041484 0.0034696 0.24891 0.037658
3380000000 0.20541 0.14195 0.0056671 -0.0018455 -0.0012045 0.00032187 0.0011971 0.00032143
-0.0015856 0.00076374 0.00016533 9.188e-05
0.0056432 -0.0018301 0.11011 -0.034228 -7.0578e-05 0.0031305 -0.001173 -0.00044173
-7.388e-05 0.00017252 -0.00082851 0.00035102
-0.0011268 0.00035353 -1.7208e-05 0.0031397 0.20369 0.19843 0.00067258 -0.00039826
-0.0019063 0.00067331 0.001172 0.0013325
0.0011565 0.00034458 -0.0011641 -0.00044906 0.00070138 -0.00042223 0.23312 0.065892
0.0059633 0.0019031 -0.00015858 0.0002783
-0.0015021 0.00065366 -8.203e-05 0.00016194 -0.0019003 0.00070362 0.0060018 0.0018309
0.10709 0.13151 -0.0011123 0.0049825
0.00017886 0.00017964 -0.00081186 0.00036967 0.0011598 0.0012939 -0.00019842 8.7863e-05
-0.00098644 0.0049155 0.279 0.018185
3440000000 0.23694 0.12167 0.0047555 -0.0035868 -0.0007522 -0.0015566 0.000608 -9.0473e-05
-0.0014436 0.0015769 0.00091074 -8.8016e-06
0.0047153 -0.0035885 0.10328 -0.038481 0.0028894 0.0019617 -0.0010169 0.0010144
0.00010138 0.00034197 -8.0208e-06 0.0010177
-0.00063788 -0.0014773 0.0029028 0.0019011 0.24225 0.17051 -0.00028824 -0.00025444
-2.5552e-05 0.0012512 0.0014701 0.00055132
0.00059914 -0.00012113 -0.0010098 0.0010149 -0.00028095 -0.00021032 0.23468 0.033454
0.0066677 -0.0016962 -0.00029685 7.7645e-05
-0.0014837 0.0016208 0.00010497 0.00036335 -7.0605e-05 0.0012513 0.006597 -0.0016532
0.13275 0.12511 0.0027276 0.0031174
0.0010609 0.00016067 8.8579e-05 0.0010283 0.0013532 0.00046977 -0.00032806 0.00023119
0.002537 0.0032303 0.29539 -0.010483
3500000000 0.26988 0.089974 0.0025084 -0.0044424 -0.0011317 0.001616 0.00091171 -0.0008723
-0.00090209 0.0010388 0.0006572 -0.0010224
0.002473 -0.0044394 0.11662 -0.062198 0.0031015 0.0014087 -0.00033228 0.0007172
0.00040187 3.8813e-05 1.3285e-05 0.00043607
-0.0010908 0.0016184 0.0031311 0.0013913 0.2736 0.13735 0.00031884 -0.00013498
-0.00017371 0.0010284 0.0016185 -0.00028028
0.00099629 -0.00089184 -0.00031319 0.00073876 0.00030579 -0.00013506 0.23937 0.0058009
0.0064042 -0.0038527 -0.00016542 -7.2108e-05
-0.00077951 0.00089959 0.00036955 -1.6815e-05 -9.7989e-05 0.0011042 0.0064552 -0.0039667
0.17534 0.10215 0.0024456 0.0011651
0.00055206 -0.0010457 -0.00010605 0.00043032 0.0016772 -0.0002499 -0.00017092 1.531e-05
0.0025646 0.0011645 0.3162 -0.037968
3560000000 0.289 0.056293 0.00033223 -0.0055625 6.3484e-05 -0.0010713 0.00055083 0.00018774
0.0013692 0.0017085 -0.00019731 -0.0010701
0.0003581 -0.0055857 0.11054 -0.067361 0.0056611 -0.0004159 0.00040315 0.00058958
0.00070915 -0.00018733 0.00032602 0.00028986
3.5701e-05 -0.0010277 0.005651 -0.00047855 0.30061 0.094327 -0.00011304 -0.00023749
0.00090721 0.00031675 0.0014164 -0.00094275
0.00057503 0.00029756 0.00042218 0.00052878 -6.7598e-05 -0.00021831 0.22933 -0.030379
0.0049252 -0.0065622 -0.00023932 -0.00038632
0.0015173 0.0015902 0.00064514 -0.00010704 0.00089086 0.00033461 0.0048761 -0.0064106
0.19457 0.093777 0.0025303 -0.0018231
-0.00021691 -0.0011615 0.00027002 0.0002911 0.0013297 -0.00087099 -0.00012199 -0.00055964
0.0022427 -0.0018699 0.32801 -0.077949
3620000000 0.30562 0.019051 -0.00066685 -0.0035411 -0.002139 -0.00015008 0.00041079 -0.0017279
-0.00014677 0.00048868 -0.00054796 -0.00069614
-0.00064528 -0.0034986 0.11202 -0.09576 0.0044698 -0.0036579 0.00011599 0.00045583
-0.00015052 -0.00069874 0.00074271 0.00030645
-0.0022573 -0.00011438 0.0044218 -0.0036921 0.31489 0.051595 7.2466e-05 -0.00095724
-0.00019795 8.0356e-05 0.00051602 -0.0007207
0.0003388 -0.0017485 0.00015363 0.00044618 8.0375e-05 -0.00097277 0.21861 -0.060379
0.00025098 -0.0070737 -0.00098036 0.00094042
-6.6337e-05 0.00048367 -0.00018905 -0.00079342 -0.00024699 7.9513e-05 0.00023797 -0.007285
0.21785 0.057857 0.00036282 -0.0014999
-0.00053668 -0.00066653 0.00069746 0.00031815 0.00053792 -0.00066622 -0.001013 0.001127
0.00055009 -0.0016087 0.33133 -0.11163
3680000000 0.31094 -0.025077 -0.0033211 -0.0039747 -0.0012063 0.0016801 -0.0011175 -7.8017e-05
0.001556 0.00014756 -0.0010465 -0.00018858
-0.0033047 -0.0039452 0.10848 -0.11303 0.0017682 -0.0047846 0.00076038 0.00021724
-0.00037421 -0.00065462 0.0006809 8.864e-05
-0.0011962 0.0016952 0.0017327 -0.0048139 0.32584 0.00096078 -0.00086317 -0.00073231
0.00088303 0.00067966 0.00066391 -0.0018707
-0.0010847 -0.00011814 0.00076442 0.00019443 -0.00085912 -0.00072041 0.20562 -0.094123
-0.001103 -0.0068826 -0.00094568 0.0012267
0.0015562 2.1545e-05 -0.00028612 -0.00057218 0.00086457 0.000655 -0.0011591 -0.0067893
0.23837 0.035969 0.00041812 -0.0016641
-0.00093672 -0.00024893 0.00066843 0.00012043 0.00060387 -0.001912 -0.00087056 0.0011279
0.00020489 -0.0015999 0.33124 -0.15742
3740000000 0.31326 -0.059879 -0.0031217 -0.00021912 -0.001938 0.0025142 0.00024829 -0.00096552
-0.00067269 -6.4481e-05 -0.00090294 0.00013016
-0.0031157 -0.00025443 0.1002 -0.13432 0.00072135 -0.0054214 0.00017259 -0.00016847
-0.00033213 -0.00020746 0.00049448 0.00014018
-0.0019161 0.0024627 0.00064473 -0.0054096 0.3291 -0.037738 -0.00049181 -7.4015e-06
-0.00013593 -1.684e-05 -0.00052984 -0.0013194
0.00025525 -0.00093767 0.00016902 -0.00017649 -0.000542 1.2514e-05 0.18429 -0.1174
-0.0028974 -0.0051044 0.00078879 0.0026743
-0.00067067 2.6843e-05 -0.00035813 -0.00021943 -0.00015156 -0.00011638 -0.0027892 -0.0052079
0.24726 0.0017699 -0.0014941 -0.001367
-0.00081251 0.00015249 0.00046725 0.00014968 -0.00059817 -0.0013349 0.00077851 0.0027377
-0.0014329 -0.0014481 0.31822 -0.1959
3800000000 0.30907 -0.10663 -0.0020889 0.00063587 0.00082351 0.0036577 -0.0013587 -0.0014943
0.0017925 0.0011943 -0.00086521 0.00026712
-0.0020934 0.0006226 0.090535 -0.14982 -0.0019274 -0.0050715 0.0004167 0.00031113
-0.00094806 -0.00047738 0.00083532 -0.00012204
0.00091004 0.0035965 -0.0019992 -0.0050665 0.32641 -0.079648 -0.0008435 0.00063933
0.0010112 2.9769e-05 -0.0009663 -0.0006294
-0.0013299 -0.0014384 0.00042609 0.00029483 -0.00084243 0.00061491 0.17581 -0.14306
-0.0031844 -0.003854 0.0013754 0.0016917
0.0016289 0.0011577 -0.0010235 -0.00051473 0.0010967 6.6903e-05 -0.0033855 -0.0036844
0.26225 -0.035183 0.0010027 0.00018936
-0.00099126 0.00036449 0.00080538 -0.00014198 -0.00088033 -0.00060923 0.0013309 0.0015099
0.0010718 0.00035564 0.31091 -0.23741
3860000000 0.29765 -0.13776 -0.00069346 0.0010568 0.0026031 0.0018223 -0.002094 0.0010647
0.0008618 -0.0010899 -0.00040195 0.001549
-0.00066774 0.001017 0.071299 -0.16053 -0.0031242 -0.0049332 0.00053051 -0.00074713
-0.00089255 0.0015469 0.00093916 -0.0010028
0.0026056 0.001838 -0.0031418 -0.0048983 0.30681 -0.11975 -0.00059129 0.00091047
0.00017347 -0.0007037 -0.00078099 -0.00020115
-0.0021707 0.0011548 0.00054048 -0.00081208 -0.00057452 0.00088543 0.1477 -0.15835
-0.0029529 -0.0035858 0.0018489 0.0011529
0.00094276 -0.0011166 -0.00078067 0.00144 0.00015111 -0.00058818 -0.0028724 -0.0036967
0.26225 -0.064046 6.3161e-05 -0.0011956
-0.00030984 0.0015939 0.00092062 -0.0010425 -0.00073154 -0.00017202 0.0018671 0.001144
-0.00014753 -0.0013272 0.28907 -0.27595
3920000000 0.28414 -0.17811 0.0020304 -5.6909e-05 0.0034869 0.0025836 -0.00018693 0.00087501
0.0005448 8.5449e-06 0.00065029 0.00050662
0.0020038 -2.5257e-05 0.044393 -0.17667 -0.0048407 -0.003496 -0.00033223 -0.00026042
0.00017982 0.00023322 -0.00031341 -0.00048773
0.003483 0.0025419 -0.0048413 -0.0034218 0.30102 -0.15245 0.00032855 0.0012307
0.0017309 -0.0010862 -0.00059145 -0.00038661
-0.00018441 0.00081852 -0.00029617 -0.00023285 0.00031209 0.0012647 0.12859 -0.16964
-0.0040755 -0.0033 0.0023034 -9.0986e-05
0.00045292 0.00010018 0.00020621 0.00032346 0.0017138 -0.0010639 -0.0041475 -0.0030958
0.25675 -0.10974 0.0011246 -0.0013472
0.00056726 0.00073348 -0.00032075 -0.00045203 -0.00042664 -0.00039988 0.0023212 -7.9121e-05
0.0015259 -0.0013704 0.26707 -0.30402
3980000000 0.25744 -0.21421 0.0017796 -0.0031725 0.004576 -0.00015635 0.00011781 0.0010423
0.0010313 -0.0017684 0.00051878 0.00022128
0.0018438 -0.0031714 0.022655 -0.19114 -0.0056961 -0.0015616 0.00064181 0.00050074
0.00071835 0.00051007 -3.5664e-05 -0.0012267
0.0046117 -0.00015658 -0.0056915 -0.001534 0.27297 -0.18389 0.0014815 3.3375e-05
-0.0007973 -0.001111 -0.00077903 -0.00037208
0.00015934 0.0010532 0.0006403 0.00052095 0.0015308 4.0803e-05 0.092671 -0.19173
-0.0038409 -0.0033402 0.0015504 -0.00090536
0.0010907 -0.0018849 0.00080509 0.00042286 -0.00075845 -0.0011828 -0.0038217 -0.0035217
0.24654 -0.14092 0.0017896 -0.0041785
0.00044536 0.00015928 -0.00011056 -0.0012509 -0.00068598 -0.00024157 0.0015219 -0.00087813
0.0014737 -0.0041895 0.23347 -0.34242
4040000000 0.23029 -0.23977 -0.00041245 -0.0042248 0.0034065 -0.0029929 0.00023946 0.00028081
-0.00065651 -0.00097024 0.00069084 -4.8059e-05
-0.00039471 -0.0042108 -0.0029714 -0.19846 -0.0050282 0.00015057 0.00018549 -0.0011207
-0.00018855 0.00012078 -0.0014724 -4.7211e-05
0.0033905 -0.002934 -0.0049923 0.00022401 0.25105 -0.21688 7.0978e-05 -0.00069285
-0.00069835 -0.00042537 -0.0010407 5.851e-05
0.00023452 0.00025574 0.00020194 -0.0010555 8.1885e-05 -0.00070539 0.070242 -0.18663
-0.0064772 -0.0017554 0.0017508 -0.00078999
-0.00057849 -0.00078519 -0.00019142 0.00012731 -0.00069445 -0.00042114 -0.006548 -0.0015145
0.23552 -0.17347 -0.0013265 -0.0030634
0.0007019 -0.00011694 -0.0013579 -2.3429e-05 -0.0011901 -2.8322e-05 0.0017359 -0.00075438
-0.00089123 -0.0030612 0.19606 -0.36049
4100000000 0.20113 -0.26358 -0.0032969 -0.0033323 0.0010583 -0.0035139 0.00011731 0.00010093
0.00032483 -0.0015239 0.00056744 0.00019366
-0.0032558 -0.0033196 -0.02798 -0.20297 -0.0048157 0.0010247 -0.00024678 -0.00022068
0.00074427 0.00039398 -0.00053619 0.00036281
0.00096641 -0.0035237 -0.0047915 0.0011167 0.23016 -0.24375 0.00014286 -6.1295e-05
-0.00076057 -0.00012128 -0.0013601 6.9006e-06
4.0169e-05 6.022e-05 -0.00026605 -0.00023387 0.00017082 -6.3471e-05 0.036987 -0.20047
-0.0055915 0.00025354 0.0012546 -0.0017185
0.00038734 -0.0015373 0.00082978 0.00039847 -0.00066823 -0.00015414 -0.005536 0.00015458
0.2222 -0.19837 -0.0014406 -0.0039433
0.00052985 0.00012256 -0.00061531 0.00030432 -0.0012425 0.00011384 0.0010883 -0.0016268
-0.0016858 -0.0039984 0.16369 -0.38816
4160000000 0.17232 -0.28204 -0.0040605 -0.0020729 -0.00021392 -0.0031901 0.00075475 -0.00014017
-0.0035348 -0.00043369 0.00061251 -0.00075488
-0.0040519 -0.0021011 -0.054293 -0.19963 -0.0047745 0.0025761 -0.00043656 -0.00027427
0.00023211 -0.00044906 -0.0010016 0.00051247
-0.00022685 -0.0032083 -0.004707 0.0026363 0.19713 -0.25975 0.00043576 -6.8005e-05
-0.0010667 -0.00060107 -0.0012563 0.00071014
0.0007179 -0.00013684 -0.00040612 -0.00027469 0.00040011 -0.0001027 0.012187 -0.18845
-0.0054116 0.0015435 0.0011332 -0.0020037
-0.0036044 -0.00036273 0.00022426 -0.00042095 -0.0010589 -0.00055094 -0.0054961 0.0016508
0.19135 -0.23332 -0.0036027 -0.0037888
0.00049903 -0.00074775 -0.0009543 0.00039562 -0.0013356 0.00078224 0.0011948 -0.0020063
-0.0035081 -0.0037901 0.11383 -0.39685
4220000000 0.1447 -0.29795 -0.0047659 2.0179e-05 0.00024081 -0.0035513 -0.00030563 -0.00019367
-0.0010248 0.00091249 0.00042876 -0.0011728
-0.0047614 8.0871e-06 -0.090147 -0.18982 -0.0022856 0.0033987 -9.5848e-05 -4.0137e-05
3.8065e-05 -6.942e-05 -0.00062457 0.00096176
0.00012437 -0.0036935 -0.0022664 0.0034845 0.16846 -0.28578 1.4375e-06 -0.0001179
2.3806e-05 0.00045748 -0.00022274 0.0013988
-0.00026158 -0.00018275 -7.4615e-05 -2.4839e-05 -7.6962e-06 -7.264e-05 -0.011169 -0.18668
-0.0043604 0.0022345 -9.0709e-05 -0.0023273
-0.00091207 0.00094562 5.6554e-05 -3.7821e-05 0.00013328 0.00049476 -0.0042468 0.0020806
0.17647 -0.25699 -0.0046212 -0.0029031
0.00024556 -0.00131 -0.00053833 0.0010628 -0.00020841 0.0014121 -0.00031784 -0.0023714
-0.0048661 -0.0027255 0.086895 -0.41078
4280000000 0.11401 -0.30782 -0.0030825 0.0018216 -0.0016642 -0.0042684 -0.00039546 0.00053504
-0.00047969 0.0013281 -0.00062387 -0.0002882
-0.0031205 0.0018235 -0.11603 -0.1953 -0.0028302 0.0030698 -0.00071972 -0.0002546
0.00018789 0.00018312 0.00070685 0.00072594
-0.0017667 -0.0043114 -0.0027694 0.0030868 0.1391 -0.29377 0.00079738 -0.0002472
-0.00083634 0.00085295 -0.00038035 0.00088346
-0.00048672 0.0005355 -0.00070385 -0.00021418 0.00087605 -0.00029019 -0.049219 -0.172
-0.0047064 0.0023727 -0.00055652 -0.002315
-0.00043816 0.0014597 0.00018866 0.0001046 -0.00092183 0.00081927 -0.0046793 0.0025127
0.13331 -0.28144 -0.0061952 -0.0014169
-0.00055668 -0.00024999 0.00055748 0.00070289 -0.0003782 0.00092457 -0.0004919 -0.0023043
-0.0059186 -0.0015021 0.035798 -0.41661
4340000000 0.086041 -0.31704 -0.0018709 0.0021715 -0.0024081 -0.0016812 0.00016922 0.00055674
3.6731e-05 0.00060187 6.0368e-05 -0.00085671
-0.0018497 0.0021484 -0.13703 -0.16911 -0.0018989 0.0040308 -0.00017094 0.00047646
-0.00038355 -0.00024224 0.00019171 0.00036741
-0.0023485 -0.0015698 -0.0018439 0.0040481 0.10323 -0.31082 -0.00032251 -0.0010085
0.00021605 0.00083115 0.00076775 0.0021144
0.00015454 0.00053035 -0.00017223 0.00047097 -0.00040472 -0.00094133 -0.067428 -0.16915
-0.0039346 0.0037521 -0.0014329 -0.0024535
-2.8033e-05 0.00066423 -0.00034096 -0.00020214 0.00022187 0.0008824 -0.0039317 0.0036993
0.10661 -0.30552 -0.0044199 0.0015699
1.3992e-05 -0.00074581 0.00019331 0.00038386 0.00074175 0.0021274 -0.0013594 -0.002556
-0.0046496 0.0015291 0.0023365 -0.41108
4400000000 0.056316 -0.32255 -0.00072662 0.0014659 -0.0023469 -0.0015224 0.0008075 0.0012976
-0.00012476 0.00078921 -9.6992e-05 -0.00067957
-0.00076719 0.0014973 -0.16582 -0.16008 -0.0012992 0.003983 -0.00048594 0.00047886
0.0002516 -0.00060724 0.0006092 0.00037001
-0.0024378 -0.0014782 -0.0011998 0.003983 0.074427 -0.31786 -0.00012995 -0.00019068
0.00048034 0.00012235 0.001261 0.0013253
0.00078856 0.0012809 -0.0004843 0.00047817 -0.00012642 -0.00021488 -0.091477 -0.15666
-0.0035821 0.0049424 -0.0020709 -0.0014722
-7.6771e-05 0.00076445 0.00017492 -0.0006304 0.00049747 0.00020742 -0.0034525 0.0050984
0.076237 -0.31848 -0.0044687 0.00065639
-0.00020965 -0.0006888 0.00064157 0.00029788 0.0013239 0.0014632 -0.0021399 -0.0013571
-0.0043633 0.00043401 -0.043269 -0.41601
4460000000 0.020182 -0.32337 -0.00059351 0.00045523 -0.0040698 -0.0010429 0.0014389 -0.00057254
-0.00030694 0.0010992 -0.00099567 -0.00032479
-0.00059981 0.00043378 -0.18834 -0.13103 -0.00057072 0.0044973 -0.00034773 0.00075235
-0.00027508 -0.00035907 0.00028422 -0.00053374
-0.0040485 -0.0010757 -0.00054323 0.0044787 0.048976 -0.32478 -0.000532 -0.00045543
0.0003994 0.00055306 0.0017554 0.00043947
0.0014128 -0.00060001 -0.00034259 0.00075154 -0.00052276 -0.00046795 -0.10558 -0.13502
-0.0014824 0.0059947 -0.0026199 -0.00090571
-0.0003006 0.0011461 -0.00021652 -0.00036843 0.00042018 0.00060409 -0.0015108 0.0058168
0.041606 -0.31486 -0.0041411 0.0028125
-0.0011111 -0.00028872 0.00035562 -0.00050385 0.0016551 0.00030383 -0.0025099 -0.00097564
-0.0043147 0.0028178 -0.083302 -0.39861
4520000000 -0.0028971 -0.32447 -0.00042692 -0.00039893 -0.0037248 0.00019772 0.00072146 -6.4093e-05
0.0015766 0.00016427 -0.0007394 0.00095553
-0.00041278 -0.00039205 -0.21262 -0.11423 0.00058237 0.004645 0.00050197 0.00089628
-0.00027162 5.6604e-05 0.00036965 -4.9408e-05
-0.0037568 0.00027153 0.00067965 0.0046501 0.018311 -0.3236 -0.0012286 0.00065112
0.00080374 -0.00057776 0.0019462 -0.00094677
0.00066695 -6.9002e-05 0.00051821 0.00086456 -0.0011941 0.00067093 -0.12293 -0.12595
-0.00053329 0.0056868 -0.003007 -0.00032213
0.0016387 0.00017872 -0.00027346 5.2028e-05 0.0008294 -0.00054944 -0.00052015 0.0057802
-0.0071759 -0.32767 -0.0029169 0.0027808
-0.00068251 0.00087899 0.00027194 -8.9898e-05 0.0020322 -0.00087998 -0.0031088 -0.00026012
-0.0028597 0.0025525 -0.11217 -0.39645
4580000000 -0.040328 -0.31858 -0.0012581 -0.00051481 -0.0032132 0.0025094 0.00076741 -0.00041611
0.00031735 7.8074e-05 -0.00046681 0.00082336
-0.0012507 -0.00052715 -0.23177 -0.088736 0.00098053 0.004131 0.00060939 -0.00015059
-0.00014061 0.00016302 0.00018004 -0.00032594
-0.00313 0.002524 0.0010343 0.0041106 -0.01348 -0.32096 -0.00015186 0.00044814
-0.00039084 -0.00011737 0.0013486 -0.00098803
0.00074754 -0.00038537 0.00063774 -0.00014323 -0.00014097 0.00047568 -0.13372 -0.10195
0.0020136 0.0052743 -0.0027618 0.0011103
0.00024321 9.1333e-05 -0.00013034 0.00014524 -0.00041906 -0.00012157 0.0020239 0.0051325
-0.032995 -0.33566 -0.0026137 0.0035369
-0.00053537 0.00092882 0.00022883 -0.00034005 0.0013121 -0.00097873 -0.0027031 0.0011639
-0.0025432 0.0035929 -0.15739 -0.36784
4640000000 -0.066555 -0.31211 -0.0022711 -0.0015729 -0.002974 0.0026146 0.00062798 -0.0014227
0.0013621 -5.6973e-05 3.3275e-05 0.0011961
-0.0022673 -0.001562 -0.2428 -0.060766 0.001482 0.0038382 0.00073562 0.00028919
-0.00029991 0.00036338 -7.1509e-05 -0.00073617
-0.0029803 0.0026511 0.0015431 0.0038422 -0.037591 -0.31502 0.00031183 0.00085803
0.00097356 0.00027474 0.00028699 -0.0019461
0.00063539 -0.0014858 0.00075252 0.00029055 0.00028148 0.00081532 -0.13926 -0.087164
0.0033944 0.0038028 -0.0023305 0.0018073
0.0014079 -6.3744e-05 -0.00026844 0.00032161 0.0010218 0.00038166 0.0034787 0.0038051
-0.066843 -0.32163 -0.0025943 0.003738
4.571e-05 0.0010667 -7.364e-05 -0.00073157 0.00033003 -0.0020877 -0.002321 0.0017287
-0.0026782 0.0035284 -0.17644 -0.3573
4700000000 -0.093978 -0.30838 -0.0039794 -0.00019591 -0.0015711 0.004573 -0.0009326 -0.0010132
0.0010506 -0.00048693 0.00097989 0.00065928
-0.0039329 -0.00020009 -0.25479 -0.042324 0.0024948 0.0042795 0.00049031 -0.00051318
0.0003173 0.00053197 -0.00028929 -2.6364e-05
-0.0014822 0.0045549 0.0025703 0.0042706 -0.067979 -0.3102 -0.00011745 0.00043663
4.8559e-05 -8.5013e-05 0.00018195 -0.0015707
-0.0009154 -0.00099825 0.00047893 -0.00053519 -8.6025e-05 0.00045544 -0.15602 -0.066927
0.0031719 0.0016247 -0.001429 0.0023951
0.00097547 -0.00051642 0.00028611 0.00051936 -2.7908e-05 -0.00011376 0.0030967 0.0015068
-0.10467 -0.31653 -0.0012516 0.004158
0.00090109 0.00070696 -0.0003067 -2.1866e-05 0.00010281 -0.0014573 -0.0014232 0.0025069
-0.0011148 0.0044749 -0.22005 -0.32922
4760000000 -0.12468 -0.29401 -0.0047043 0.0011015 0.00033079 0.0046359 -0.00074867 -0.0007231
0.00029079 -0.0012044 0.00092828 -0.00036534
-0.004683 0.0010975 -0.25139 -0.00043298 0.0032037 0.0032257 -4.549e-05 -0.0006463
0.00051813 0.00031385 5.6127e-05 -6.7879e-05
0.00038167 0.0046202 0.0032509 0.0031953 -0.099729 -0.29678 0.00080425 0.00052377
0.0011183 2.3652e-05 -0.0010254 -0.00094023
-0.00071653 -0.00069552 -5.153e-05 -0.00070383 0.0008203 0.00046709 -0.15084 -0.050469
0.0024741 0.0010362 -0.00075704 0.0027506
0.00027763 -0.0012353 0.00045095 0.00026772 0.0011521 0.0001197 0.0024648 0.0011017
-0.13837 -0.30073 -0.00064958 0.0043554
0.00096731 -0.00039368 8.9638e-05 -0.00016598 -0.00097746 -0.00106 -0.00075336 0.0027086
-0.00071577 0.0040316 -0.23162 -0.3079
4820000000 -0.15104 -0.28062 -0.0050745 0.0025534 0.0014291 0.0028773 -0.00087251 -0.00041821
0.00048551 -0.00095436 0.00030896 -0.00038474
-0.0050771 0.0025403 -0.26347 0.021986 0.0042226 0.0032747 -7.1571e-05 -0.00031219
0.00017654 -0.00018329 -0.00019896 -0.00044888
0.0014905 0.0028242 0.00431 0.0031819 -0.12608 -0.29283 0.00047087 -0.00048386
0.00048004 -0.0007639 -0.00089474 -0.00048737
-0.00085095 -0.00042849 -4.6447e-05 -0.00031944 0.00044676 -0.0004588 -0.16577 -0.033157
0.0019429 -0.0001692 8.715e-05 0.0028383
0.00055444 -0.00096761 0.00017856 -0.00020356 0.00042056 -0.00081214 0.0018976 -0.00024048
-0.17864 -0.28487 3.9969e-05 0.0030559
0.00017958 -0.00032117 -0.00014969 -0.00048784 -0.0008642 -0.00040537 8.3635e-05 0.0029216
0.00017448 0.0032562 -0.26863 -0.27788
4880000000 -0.18279 -0.26202 -0.0043827 0.004511 0.0021099 0.0032001 -0.0014183 0.00013546
-0.00086631 -0.001208 0.0002783 -9.242e-05
-0.0043647 0.0045163 -0.25565 0.062521 0.0047033 0.0016724 -0.0003843 -0.00015943
-0.00014578 0.00021978 -0.00015313 0.00015875
0.0021266 0.0032333 0.0047181 0.0016164 -0.14547 -0.28079 0.00039603 -0.00030054
2.4516e-05 -0.0013183 -0.00056015 2.6808e-05
-0.0014397 0.00016093 -0.00038181 -0.00014777 0.00043321 -0.00031485 -0.15958 -0.014827
0.00055547 -0.00019226 0.00093513 0.0025239
-0.00089818 -0.0012243 -0.00011991 0.00019771 3.67e-05 -0.0013045 0.00069764 -0.00020049
-0.20918 -0.26977 0.00055224 0.0033613
0.00039698 -0.00016399 -8.7027e-05 0.00019639 -0.00063175 5.307e-05 0.0010293 0.0024228
0.00030177 0.0032042 -0.2814 -0.24882
4940000000 -0.20401 -0.24467 -0.0030515 0.0065344 0.0028279 0.0012222 -0.00025964 0.00076669
-0.0010753 -0.00066603 -2.5051e-05 -0.00074252
-0.0030575 0.0065122 -0.26839 0.08883 0.0057244 0.0014089 -0.00012035 -0.00010914
0.00033537 -0.00030192 -0.00026587 0.00011275
0.0028513 0.0011991 0.0057936 0.0013127 -0.16548 -0.25726 0.00014328 -0.00055561
-0.00093669 -0.00026611 -0.00043603 4.881e-05
-0.0002258 0.00074673 -0.00014302 -9.5426e-05 0.00015604 -0.00055355 -0.167 -0.0047658
-0.00033245 5.9162e-05 0.0019454 0.0019997
-0.0010963 -0.00060374 0.00031977 -0.00033644 -0.0010047 -0.00028859 -0.00038522 3.4743e-05
-0.2341 -0.24346 0.00018669 0.0027154
-9.0879e-05 -0.00067452 -0.00035418 0.00013443 -0.00034236 2.7594e-05 0.0019018 0.0020403
0.00035744 0.002865 -0.30528 -0.22338
5000000000 -0.22456 -0.22134 -0.00016388 0.0073105 0.0030809 0.001846 -0.00030298 0.00060478
-0.00064627 0.00060588 -0.00011567 -0.00078552
-0.00016634 0.0073035 -0.25482 0.10598 0.0059159 -0.00071602 -0.00027284 -6.4684e-05
-0.00011381 -0.00051013 -0.00025194 -0.00011714
0.0031064 0.0017951 0.0058763 -0.0007821 -0.19513 -0.24352 -0.00055962 -0.0007434
-0.00046234 -0.00043936 -0.00051894 -0.00013276
-0.00026153 0.00062931 -0.00027266 -7.6496e-05 -0.00055972 -0.00074067 -0.16113 0.019274
-0.00096209 0.001553 0.0022079 0.0011586
-0.00071334 0.00060796 -0.00012236 -0.00051324 -0.00048984 -0.00039327 -0.00088377 0.0016344
-0.26168 -0.2202 0.00017851 0.0038482
-0.00011056 -0.00090137 -0.00020037 -0.00015665 -0.00041779 -2.4049e-05 0.0022913 0.0011176
-4.5803e-05 0.0035697 -0.31766 -0.18932
5060000000 -0.24626 -0.19429 0.001822 0.0068719 0.0030775 -0.00012893 0.00019654 0.00052332
-0.00033948 -5.459e-05 -0.00029135 -0.00031892
0.0018001 0.0068726 -0.2386 0.14307 0.005321 -0.0018126 -3.4231e-05 0.00025252
-0.00040481 -2.6017e-05 -0.00036658 0.00018652
0.0030552 -0.00018125 0.0052892 -0.0019073 -0.20934 -0.22272 -0.00036368 0.00037108
-0.0012221 0.00025155 -0.0010706 7.4497e-05
0.00018577 0.00060356 -5.9004e-05 0.00025104 -0.00037334 0.00033791 -0.16351 0.026812
-0.00035258 0.0029834 0.0019188 0.00062539
-0.00033776 -0.00011443 -0.00040977 -2.2802e-05 -0.0011501 0.00022277 -0.0003877 0.002907
-0.27711 -0.1908 0.0013257 0.0030817
-0.00033844 -0.0002075 -0.00039893 0.00020553 -0.0011477 0.0001145 0.0018306 0.00063328
0.0013676 0.0032646 -0.33038 -0.16074
5120000000 -0.26241 -0.16913 0.0033382 0.0059056 0.0031064 -0.00043293 0.00034374 0.00068752
3.0018e-05 0.00080628 -0.00041515 0.00024582
0.003343 0.0058952 -0.23334 0.17015 0.0049583 -0.0026612 8.5963e-05 0.00023236
-0.00014314 -3.8371e-05 9.3575e-05 0.00044142
0.0030509 -0.00046778 0.0049152 -0.0027664 -0.22391 -0.20785 -0.00013584 0.00013469
-0.00032184 0.0011251 -0.0011708 0.0007134
0.00031451 0.00072296 0.00012463 0.0002454 -0.00011393 0.00015133 -0.1596 0.052896
0.0009819 0.0033932 0.002438 0.00029893
5.3376e-05 0.00084195 -0.00012311 -8.2065e-05 -0.00037368 0.0010673 0.0011073 0.0035177
-0.29204 -0.15663 0.0010442 0.0035595
-0.00044759 0.0001469 0.00012086 0.00043062 -0.001169 0.00063889 0.0024723 0.00041428
0.0011374 0.0035583 -0.34395 -0.12701
5180000000 -0.279 -0.13954 0.0048282 0.0047667 0.0036078 -0.0010423 0.00027379 0.00053236
-0.00015613 0.00023314 -0.00058864 0.00046056
0.0048063 0.0047813 -0.21184 0.19255 0.0042886 -0.0039718 -0.00037687 -0.00020194
-7.3851e-05 -9.7126e-05 -4.7315e-05 0.0002391
0.0035843 -0.0011256 0.0042684 -0.0040653 -0.2361 -0.17172 -0.00036704 0.00070657
-8.0317e-05 6.2773e-06 -0.00028215 0.00082967
0.00025229 0.00054384 -0.00038754 -0.00022111 -0.00037267 0.00066975 -0.15903 0.062546
0.0027377 0.0039411 0.0022885 -0.00051351
-0.00012915 0.0002091 -7.5649e-05 -7.3088e-05 -5.2861e-05 1.9124e-06 0.0027457 0.0038246
-0.30605 -0.11528 0.0027145 0.0036006
-0.00056981 0.00058058 -6.3454e-05 0.00024552 -0.00029735 0.00088144 0.0022163 -0.00062915
0.0025523 0.0036823 -0.34617 -0.094945
5240000000 -0.28847 -0.11259 0.0049294 0.0035107 0.0028984 -0.0027896 0.00062931 7.1897e-05
-0.00031421 -0.00010507 4.2853e-05 0.00067207
0.0049244 0.0035316 -0.20051 0.23076 0.0030303 -0.0047705 -5.2461e-05 6.7439e-05
-0.00023922 7.1173e-05 0.00026178 0.00028762
0.0028583 -0.0028085 0.0029557 -0.0048531 -0.25255 -0.14763 0.00035922 0.00026659
-0.00010266 0.00043191 6.4837e-05 0.0011831
0.00064 4.4173e-05 -4.4857e-05 7.1941e-05 0.00037107 0.00026191 -0.15955 0.083236
0.003575 0.0026565 0.0017051 -0.0014258
-0.00031299 -9.3444e-05 -0.00020144 6.3941e-05 -0.00015331 0.00036029 0.0035762 0.0027045
-0.32021 -0.073549 0.0029023 0.0028897
2.3216e-08 0.00053527 0.00028372 0.00033397 3.4397e-05 0.0012191 0.0017735 -0.0014002
0.0031037 0.0028453 -0.35308 -0.062049
5300000000 -0.29462 -0.083277 0.0059124 0.0020662 0.0017771 -0.0032916 0.00016585 -0.0003595
0.00035223 0.00065133 0.0001757 0.00030744
0.0059115 0.002084 -0.19316 0.23546 0.0020389 -0.0053513 -0.0001183 0.00025255
4.282e-05 0.00041173 0.00027684 0.0001409
0.0017626 -0.0032947 0.0019775 -0.0053493 -0.26848 -0.12229 0.00026654 -0.00026286
0.00033664 0.00033285 0.00058393 0.00079634
0.00015973 -0.00035103 -0.0001375 0.00024748 0.0002677 -0.00025356 -0.15198 0.09244
0.0053594 0.0019249 0.0013772 -0.0014885
0.00033406 0.00070293 2.756e-05 0.00046763 0.00034987 0.00044254 0.0053904 0.0018072
-0.33257 -0.045156 0.0035171 0.0028675
0.00024556 0.00025601 0.00026738 0.00015136 0.00059638 0.00071315 0.0013941 -0.001547
0.0033365 0.0029184 -0.34943 -0.026308
5360000000 -0.29566 -0.046823 0.005898 0.00085334 0.00039121 -0.0038123 0.00040367 4.7132e-06
-3.1034e-05 0.00043263 0.00057734 -0.0002217
0.0058897 0.00089343 -0.15681 0.25713 0.0008966 -0.0054345 8.4903e-05 0.00024098
-9.012e-05 4.8278e-05 0.00049761 -0.00016791
0.0003198 -0.0037983 0.00079808 -0.0054756 -0.26819 -0.09544 0.00046086 0.00033188
0.00011696 0.0005096 0.00070794 0.00053539
0.00038164 -5.2264e-06 7.8501e-05 0.00022978 0.00046055 0.00033523 -0.15045 0.11056
0.0059112 -0.00030847 0.00076481 -0.0019473
6.4203e-06 0.00042448 -0.00012018 5.0039e-05 6.1713e-05 0.00042737 0.0058357 -0.00033585
-0.32874 -0.0066934 0.0042966 0.0025023
0.00053803 -0.00023025 0.00045276 -0.00020105 0.0007058 0.00054966 0.00070632 -0.0019079
0.0043821 0.0025315 -0.34774 0.0015176
5420000000 -0.29908 -0.023432 0.0061162 -0.00093989 -0.00062499 -0.0035432 -9.564e-05 -0.00013735
0.00073093 0.00040966 0.00023224 -0.00031639
0.0060736 -0.00091797 -0.13786 0.28468 7.3193e-05 -0.005402 8.6793e-05 0.00017748
5.2387e-05 -8.499e-05 0.00022091 -9.3363e-05
-0.00068573 -0.0035411 -1.5906e-05 -0.0054333 -0.2853 -0.062562 -0.00014098 -0.00057267
0.00061907 0.00013499 0.0010973 0.00011946
-8.739e-05 -0.00016092 9.58e-05 0.00015977 -0.00013727 -0.00060326 -0.13911 0.12525
0.0049718 -0.0020283 9.7965e-05 -0.0016965
0.00076288 0.00047007 4.1488e-05 -7.4157e-05 0.00071261 0.00021554 0.0050169 -0.0020839
-0.33295 0.022503 0.0049304 0.0010554
0.00028028 -0.00027265 0.00023649 -0.00012836 0.0010629 9.2138e-05 0.00019186 -0.0016283
0.0050133 0.0010105 -0.3416 0.043413
5480000000 -0.29168 0.012965 0.0049808 -0.0018869 -0.0018012 -0.0029263 0.00042451 -1.4755e-05
0.00088179 -0.00016748 -0.00017431 -8.2472e-05
0.0050021 -0.0018645 -0.12414 0.29287 -0.001457 -0.005665 2.1627e-05 0.00019593
2.8217e-05 7.8522e-05 0.00027153 -0.00010332
-0.0018602 -0.0029301 -0.0015599 -0.00567 -0.28963 -0.040968 -0.0002134 0.00019442
0.00061651 -0.00025427 0.00083656 -0.00020854
0.00042423 -1.6511e-06 2.0139e-05 0.00020912 -0.00020155 0.00020556 -0.13292 0.13626
0.004256 -0.0033992 -0.00011071 -0.001813
0.00087581 -0.00018204 5.0128e-05 -6.1171e-07 0.00065644 -0.00033507 0.0042001 -0.0034034
-0.32234 0.051447 0.0048084 0.00042203
-0.0001683 -0.00015618 0.00023211 -7.9454e-05 0.00070703 -0.00011533 -0.00017515 -0.0019302
0.0046206 0.00047197 -0.33232 0.065473
5540000000 -0.28907 0.038096 0.004169 -0.0025265 -0.0026624 -0.0020021 0.00034101 -0.00029406
0.00014522 -0.00028639 -0.00032365 0.00017465
0.0041802 -0.0025196 -0.083989 0.31081 -0.0025073 -0.0050918 0.00040273 0.00011426
3.4693e-05 -6.2689e-05 1.3229e-05 -0.00043198
-0.0026784 -0.0019782 -0.0026034 -0.0050558 -0.28996 -0.020028 0.00021341 -0.00010257
0.00026566 -0.00021153 0.00033468 -0.00037828
0.00034421 -0.00032335 0.00041755 0.00011557 0.00021117 -0.00013069 -0.12172 0.15782
0.0027268 -0.0039955 -0.00095335 -0.0019595
0.00014187 -0.00026344 3.6926e-05 -6.2582e-05 0.00020891 -7.8834e-05 0.002674 -0.0040856
-0.30864 0.085967 0.0051168 -0.00092672
-0.00031476 0.00017768 -2.7021e-05 -0.00044857 0.00034517 -0.000485 -0.00093084 -0.0018979
0.0052019 -0.00092859 -0.32564 0.10654
5600000000 -0.27843 0.06659 0.003426 -0.0034964 -0.0024766 -0.0017859 0.00030187 -0.0003858
0.00035575 -0.00014291 0.00036117 0.00039044
0.0034397 -0.0034589 -0.081123 0.32538 -0.0036287 -0.0047695 9.1369e-05 -0.00019362
-6.5154e-05 -4.6871e-05 -0.00021904 -0.00038207
-0.0024809 -0.001742 -0.0036927 -0.0047517 -0.289 0.012832 -2.3197e-05 5.7219e-05
0.00025796 -0.00041314 0.00037018 -0.00057591
0.00031202 -0.00037998 9.7513e-05 -0.00021622 -4.1913e-05 6.8981e-05 -0.11405 0.1573
0.0016611 -0.0038043 -0.0010428 -0.0010779
0.00034793 -0.0002133 -7.701e-05 -0.00010974 0.00033631 -0.00042796 0.0016644 -0.0038151
-0.29975 0.1162 0.0042663 -0.0014056
0.00028333 0.00044806 -0.00019118 -0.00035399 0.00035152 -0.00058736 -0.0011467 -0.0010658
0.0042532 -0.0014629 -0.30349 0.12145
5660000000 -0.26775 0.088331 0.0031897 -0.0035185 -0.0034491 -0.00060376 -0.00033033 -0.00073198
-5.7681e-05 -0.00073227 0.0004287 -0.00026681
0.0031965 -0.0035266 -0.040591 0.31721 -0.0045712 -0.0030656 -3.7506e-05 -0.00012986
0.00012085 6.3854e-06 -0.00014916 -8.1014e-05
-0.0034319 -0.00053455 -0.0046181 -0.0029748 -0.29027 0.035939 -0.00011806 8.962e-05
-0.00041231 -0.0004832 0.00029365 -0.0010171
-0.00037 -0.00075533 -8.7355e-06 -0.00012632 -0.00011686 7.4661e-05 -0.099141 0.17754
0.00078323 -0.0041165 -0.0013413 -0.00090772
-5.686e-05 -0.00074451 9.23e-05 3.3277e-06 -0.00049216 -0.00047711 0.00069317 -0.0041283
-0.28616 0.1438 0.0044107 -0.0022865
0.00045267 -0.00031424 -0.00010973 -0.00012521 0.00032278 -0.0010731 -0.0013243 -0.00093648
0.0043235 -0.0023375 -0.29631 0.15756
5720000000 -0.25359 0.1112 0.002745 -0.0040511 -0.0028546 0.0007972 -0.00046197 -0.00028147
-0.00036466 -0.00021229 -7.4917e-05 -0.00039711
0.0027346 -0.0040718 -0.012572 0.34373 -0.0055473 -0.0026081 6.2497e-05 -3.874e-05
-0.00028178 8.7334e-05 -0.00025056 0.00017652
-0.0027998 0.00083986 -0.0056194 -0.0025037 -0.28736 0.067361 0.00018737 5.1486e-05
0.00025228 0.00037212 -0.00013551 -0.00019672
-0.00049423 -0.00027136 7.0438e-05 -2.7393e-05 0.0001798 5.5365e-05 -0.083311 0.17972
-0.00026852 -0.0034802 -0.0015683 -0.00044502
-0.00038085 -0.00023367 -0.00022654 2.9719e-06 0.00030575 0.00030699 -0.00029328 -0.0034535
-0.27539 0.17126 0.0039539 -0.0035061
-0.00017928 -0.00042786 -0.00028762 0.00021978 -0.00016719 -0.00022543 -0.0015759 -0.00045361
0.0038807 -0.0034022 -0.2658 0.17572
5780000000 -0.2377 0.12831 0.0015956 -0.0046679 -0.0023356 0.0011178 -0.00079499 0.00013971
-0.00036435 -0.0003322 -0.00023505 -0.00026346
0.0016174 -0.0046694 0.00052734 0.33881 -0.0058943 -0.0007079 -6.6111e-05 -0.00024097
-5.6043e-05 -3.8255e-05 -8.4905e-05 -7.8534e-05
-0.0023349 0.0011711 -0.0059067 -0.00058619 -0.28429 0.083623 -7.126e-05 -0.00012306
0.00013418 -0.00020982 -0.00043232 -0.00059056
-0.00082109 0.00014058 -5.7357e-05 -0.00021629 -8.0525e-05 -0.00010252 -0.074369 0.1955
-0.00018085 -0.003098 -0.0012425 -0.00013662
-0.00038852 -0.00024046 -4.0474e-05 3.8744e-05 0.00018471 -0.00020068 -0.0002113 -0.0031212
-0.26565 0.19225 0.0029977 -0.0035584
-0.00027066 -0.00029438 -7.5021e-05 -9.2236e-05 -0.00044884 -0.00057121 -0.0011938 -3.9985e-05
0.0030384 -0.0036136 -0.25724 0.19741
5840000000 -0.22496 0.14992 0.00041114 -0.0053855 -0.0021294 0.0011135 -0.00017744 0.00032323
-0.00034881 0.00026658 -0.00042271 -0.00030884
0.00041034 -0.0053505 0.035827 0.34269 -0.0057298 0.00042901 -0.00020121 -2.7067e-06
0.00021599 -9.2918e-06 -0.00011798 0.00019694
-0.0020832 0.0011335 -0.0057149 0.0005282 -0.27828 0.10829 -0.00026213 5.49e-05
-7.3949e-05 -0.0007521 -0.00048032 -0.0004411
-0.00016802 0.00031797 -0.00021995 -6.1049e-06 -0.00023793 5.1604e-05 -0.052096 0.19884
-0.00071616 -0.0033832 -0.0012847 0.00025105
-0.00041754 0.00030168 0.00021182 -5.0632e-07 -7.3487e-05 -0.00069075 -0.00073396 -0.0033998
-0.24861 0.20176 0.0024141 -0.0040013
-0.00046959 -0.00029984 -0.00011654 0.00025562 -0.00047384 -0.00051607 -0.0013542 0.00023072
0.0023862 -0.0039799 -0.22168 0.22256
5900000000 -0.21064 0.1625 -0.0016319 -0.0055163 -0.0022695 0.0022589 -0.0001589 -8.5701e-07
0.00022125 -9.7933e-05 3.5768e-05 0.00026625
-0.0016149 -0.0055182 0.056324 0.3432 -0.0051426 0.0018703 2.9458e-05 -5.4085e-05
-2.9013e-05 -0.00025648 -1.1221e-05 -0.0001457
-0.0022492 0.0022937 -0.0051321 0.0019765 -0.26243 0.12408 -3.9641e-05 -0.00018522
-0.00045028 -0.00042555 -0.00085451 -8.2818e-05
-0.00015058 7.1043e-06 4.8629e-05 -2.7975e-05 -7.0579e-05 -0.00017558 -0.044508 0.20941
-0.0007868 -0.0034531 -0.0010741 0.00020057
0.00030756 -0.00019628 -2.6957e-05 -0.00030495 -0.0005107 -0.00045005 -0.00085594 -0.0034383
-0.22295 0.21801 0.0020533 -0.0049662
1.5264e-05 0.00035265 -4.2845e-06 -0.00013069 -0.00085137 -0.00011025 -0.0011103 0.00024794
0.0020214 -0.0050647 -0.20802 0.23228
5960000000 -0.19148 0.17506 -0.0028377 -0.0040879 -0.00082064 0.0027137 -0.00014251 0.00018851
-0.00022772 -1.2069e-05 -0.00011484 0.00012196
-0.0028153 -0.0041056 0.082379 0.34241 -0.0041356 0.0021669 -0.00015922 5.0984e-05
-4.8778e-06 9.4393e-05 2.79e-05 0.00016596
-0.0007823 0.0026995 -0.0041107 0.0022173 -0.24841 0.1498 1.0698e-05 -0.00018503
-0.00033796 0.00010729 -0.00048477 -6.9429e-05
-0.00014535 0.00021131 -0.00015356 4.9085e-05 8.0637e-07 -0.00021106 -0.026362 0.21761
-0.0018177 -0.0031689 -0.0011103 0.00094427
-0.00019293 -1.3304e-05 3.4791e-05 5.8101e-05 -0.00042859 7.041e-05 -0.0018366 -0.0031252
-0.20304 0.23273 0.00028375 -0.0051445
-9.6099e-05 7.579e-05 2.8596e-05 0.00022625 -0.0003857 -9.8456e-05 -0.001093 0.0008893
0.00033643 -0.0050772 -0.17876 0.25932
6020000000 -0.17376 0.19137 -0.0037769 -0.0031693 -0.0002762 0.0029114 -6.9364e-06 0.00055085
-0.00026952 0.00024591 -0.00015196 0.00038889
-0.0037655 -0.003183 0.11016 0.33515 -0.004729 0.0031254 -6.2944e-05 0.00010612
-0.00014126 0.0001638 -0.00022498 0.00016426
-0.00022069 0.0029397 -0.0046741 0.0032405 -0.22903 0.16254 -0.00025387 0.00029332
-0.00076918 -2.3265e-05 -0.00042849 0.00054963
5.7503e-05 0.00051056 -6.8804e-05 9.8788e-05 -0.0002388 0.00025899 -0.019738 0.21389
-0.0025565 -0.0032752 -0.00071253 0.00062103
-0.00029092 0.00021917 -0.00015117 0.00017862 -0.00072185 -2.4724e-06 -0.002594 -0.003265
-0.17469 0.2473 -2.5891e-05 -0.0047642
-6.9083e-05 0.00032734 -0.00021795 0.00015014 -0.00045708 0.00055293 -0.00065144 0.000676
3.5731e-05 -0.0047939 -0.15294 0.25976
6080000000 -0.15356 0.19973 -0.0040062 -0.0009962 0.0012457 0.0029229 6.6042e-05 6.5441e-05
7.207e-05 9.7968e-05 0.00028823 7.4453e-05
-0.0040034 -0.00098698 0.13221 0.33588 -0.0030947 0.0045833 -2.0589e-05 -1.0175e-05
5.5735e-06 0.00014993 0.00017339 0.00034673
0.0012994 0.002871 -0.0030015 0.0046304 -0.21142 0.18858 0.00024272 0.00016625
-0.0002284 0.00061263 -0.00017673 0.00031318
5.3785e-05 5.2305e-05 -2.8114e-05 -1.9522e-05 0.00024418 0.00017362 -0.0026251 0.22168
-0.0037481 -0.0023536 -0.0010116 0.0010248
2.5528e-05 0.00011094 9.293e-06 0.00011505 -0.00024948 0.00071867 -0.0037633 -0.0023557
-0.14496 0.26427 -0.0008567 -0.0052404
0.00022709 3.3939e-05 0.00020927 0.00031599 -0.00021329 0.00034257 -0.0010259 0.0010023
-0.00085993 -0.0051131 -0.13037 0.28063
6140000000 -0.13774 0.21394 -0.0035071 -0.00072408 0.0014733 0.0022918 0.00010468 3.6601e-06
4.1804e-05 1.9416e-06 0.00045228 -0.00013482
-0.0034855 -0.0007332 0.15781 0.31816 -0.0023205 0.0052006 6.2125e-05 6.6632e-05
0.00036206 6.9454e-05 0.00028223 8.7629e-05
0.0015102 0.0022306 -0.0022411 0.005263 -0.18809 0.20872 0.00035539 -7.9742e-05
2.2364e-05 0.0006579 -6.5732e-05 0.00054002
0.00010194 -1.6674e-05 7.7623e-05 8.0782e-05 0.00036714 -7.9937e-05 0.0094701 0.21348
-0.0045918 -0.0014016 -0.00038598 0.0013419
6.1892e-06 -7.2543e-05 0.00040722 -1.3253e-05 6.8403e-05 0.00060075 -0.0046083 -0.0013518
-0.12596 0.28538 -0.0030743 -0.0044461
0.00052013 -0.00013923 0.00029556 0.0001654 -0.00023043 0.00055848 -0.00037679 0.0013984
-0.0030615 -0.0045196 -0.092521 0.27995
6200000000 -0.12142 0.21949 -0.0029648 -0.00029956 0.0021432 0.0012525 9.966e-05 0.00031359
-0.00018868 0.00013263 -8.5365e-05 -0.00031577
-0.0029603 -0.0002925 0.18667 0.31721 -0.0010654 0.0052032 7.2266e-05 0.00022614
0.00013338 2.2029e-05 0.00010885 4.4088e-05
0.0022019 0.0012281 -0.0009267 0.0052463 -0.16904 0.22344 9.5557e-05 -0.00040348
0.00053816 3.7131e-05 0.00013809 0.00022639
9.8885e-05 0.00031893 6.4708e-05 0.00022852 9.499e-05 -0.00038919 0.023566 0.22206
-0.0045214 -0.00010455 6.5359e-05 0.0013731
-0.00018263 0.00013401 0.00015581 1.8761e-06 0.00052432 -3.8148e-05 -0.0045429 -0.00011893
-0.11315 0.29304 -0.0031783 -0.0037017
-0.00013063 -0.0003693 5.1201e-05 1.5864e-05 0.00019105 0.00025016 0.00011792 0.0013084
-0.0032191 -0.003722 -0.078638 0.29034
6260000000 -0.10733 0.23291 -0.0031075 0.00070418 0.0020984 0.00079158 0.00030585 -6.9343e-05
0.00012865 0.00016378 -6.5595e-05 3.4429e-06
-0.0030995 0.00070283 0.20346 0.30205 -0.00012112 0.0053284 1.54e-05 -8.7502e-05
-0.00014841 -9.6783e-05 0.00026005 0.00011796
0.0021217 0.00077274 -9.9962e-06 0.0053663 -0.14751 0.24455 0.00011471 -5.2091e-05
0.0003286 -6.5069e-05 0.0002164 0.00038905
0.00027028 -9.0711e-05 1.0945e-05 -9.627e-05 0.00012479 -5.6517e-05 0.03858 0.21725
-0.0043893 0.0011314 0.00060697 0.0011614
0.00014184 0.00025613 -0.00013533 -0.00013173 0.00042214 -7.8927e-05 -0.0043658 0.0012595
-0.087832 0.29268 -0.0040363 -0.0027418
-0.00013559 1.8362e-06 0.00026001 9.6372e-05 0.00016182 0.00034709 0.00057777 0.0012495
-0.0040358 -0.0027191 -0.033926 0.2902
6320000000 -0.091645 0.23667 -0.0026014 0.0013297 0.0022548 -0.00035661 4.3263e-05 0.00014111
-0.00037049 0.00038053 -0.00024027 0.00030976
-0.0026129 0.0013348 0.22953 0.29349 0.0018064 0.0056258 7.446e-05 7.0892e-05
-6.2898e-06 -9.4879e-05 0.00012529 8.0207e-07
0.0022329 -0.00038302 0.0019215 0.0055955 -0.12924 0.25433 -0.00018674 -0.00024113
0.00039795 -0.00015193 0.00038821 0.00015252
2.3041e-05 0.00014555 7.5369e-05 7.4306e-05 -0.00022194 -0.000275 0.037818 0.21894
-0.0039152 0.0021075 0.00065725 0.00084303
-0.00036813 0.0004063 -2.2481e-05 -7.5463e-05 0.00038178 -0.00015023 -0.0038862 0.002109
-0.062696 0.3038 -0.0047351 -0.0013431
-0.00022071 0.00035434 0.0001033 3.9264e-07 0.00045379 0.00019237 0.00068119 0.00075286
-0.0047365 -0.0013208 -0.023267 0.28972
6380000000 -0.072733 0.24311 -0.0019683 0.0017848 0.0016464 -0.00051147 3.278e-05 -1.2546e-06
0.00032307 0.00025189 -1.2101e-05 0.00018295
-0.0019885 0.001773 0.24672 0.27437 0.0030335 0.0041563 -0.00013918 -6.345e-05
-0.00022366 -0.00015784 -7.354e-05 -0.00021902
0.0016736 -0.00053782 0.0031026 0.0041011 -0.10126 0.27052 -0.00016783 0.00015575
0.00043915 -0.00016606 0.00059612 0.0001905
2.3905e-05 2.7874e-06 -0.00012664 -3.6813e-05 -0.00015163 0.00013661 0.058578 0.20891
-0.0030963 0.0032233 0.00087831 0.00071945
0.0003537 0.00026173 -0.00019755 -0.00014715 0.00035636 -0.00014636 -0.0030826 0.003323
-0.042129 0.29621 -0.004768 -0.00018037
2.0274e-05 0.0001618 -9.8609e-05 -0.00026887 0.00053185 0.00020404 0.00083837 0.00073673
-0.0047725 -9.2107e-05 0.016707 0.29214
6440000000 -0.050742 0.25491 -0.00092837 0.0024075 0.0018188 -0.00079256 0.00039561 -0.00012079
0.00030239 -0.00044951 -0.00019521 -0.00023422
-0.00095378 0.0023812 0.26678 0.26115 0.0032273 0.0029495 9.6643e-05 -3.8892e-05
-0.00011366 1.9859e-05 -9.4488e-05 -0.000342
0.0017848 -0.00081891 0.0033036 0.0028732 -0.084898 0.28577 -0.00016739 0.00028057
-0.00040437 0.00016302 0.00057381 -0.00036901
0.00036564 -0.00012371 9.8579e-05 -3.1339e-05 -0.00014679 0.00026628 0.060466 0.20567
-0.0018579 0.0039436 0.00084511 0.00078188
0.00034214 -0.00037727 -0.00011472 4.3703e-05 -0.00039628 1.9373e-05 -0.0017703 0.0038447
-0.00068026 0.30245 -0.0044052 0.0013324
-0.00020372 -0.0002079 -0.0001272 -0.00035538 0.00053358 -0.00040006 0.00089215 0.00066662
-0.0044294 0.0013107 0.027972 0.27686
6500000000 -0.031882 0.25541 -0.00024619 0.0020191 0.0014777 -0.0010083 0.00020079 -7.9927e-05
2.3158e-05 0.00011257 8.0633e-05 0.00022078
-0.00025461 0.0020173 0.29267 0.23481 0.0036267 0.0025031 8.8062e-05 6.32e-05
0.00015351 0.00014219 0.00024744 -0.00012808
0.0014576 -0.0010088 0.0036992 0.0024339 -0.072751 0.28334 -1.2109e-05 -4.5248e-05
2.4917e-05 -2.5903e-05 -8.1123e-05 -0.00049004
0.00020259 -7.684e-05 0.00011114 5.1757e-05 -6.367e-05 2.4307e-06 0.084748 0.20061
-0.00026569 0.0039167 0.0011345 0.0002769
3.8513e-05 9.8404e-05 0.00018169 0.0001318 9.1558e-05 -1.7093e-05 -0.00027209 0.003991
0.021312 0.30582 -0.003367 0.0021272
8.0699e-06 0.00021186 0.00022798 -0.00016301 -0.00012032 -0.00046613 0.001051 0.00038984
-0.0033117 0.0021576 0.06546 0.2796
