# Supplementary material for: Early Detection of Alzheimer’s Disease via Machine Learning-Based Microwave Sensing: An Experimental Validation
Source: Sensors (Basel). 2025 Apr 25;25(9):2718. doi: 10.3390/s25092718 (PMC12074295; doi:10.3390/s25092718)
Supplement: Supplementary file 1 [file sensors-25-02718-s001.zip › measurements_paper_sensors/26 febbraio - PART1/set5/CSF_10_m5.s6p]

!Keysight Technologies,M9804A,MY58100912,A.14.10.03
!Date: Thursday, April 27, 2023 10:28:33
!Correction: S11(C  6-Port  ) 
!S12(C  6-Port  ) 
!S13(C  6-Port  ) 
!S14(C  6-Port  ) 
!S15(C  6-Port  ) 
!S16(C  6-Port  ) 
!S21(C  6-Port  ) 
!S22(C  6-Port  ) 
!S23(C  6-Port  ) 
!S24(C  6-Port  ) 
!S25(C  6-Port  ) 
!S26(C  6-Port  ) 
!S31(C  6-Port  ) 
!S32(C  6-Port  ) 
!S33(C  6-Port  ) 
!S34(C  6-Port  ) 
!S35(C  6-Port  ) 
!S36(C  6-Port  ) 
!S41(C  6-Port  ) 
!S42(C  6-Port  ) 
!S43(C  6-Port  ) 
!S44(C  6-Port  ) 
!S45(C  6-Port  ) 
!S46(C  6-Port  ) 
!S51(C  6-Port  ) 
!S52(C  6-Port  ) 
!S53(C  6-Port  ) 
!S54(C  6-Port  ) 
!S55(C  6-Port  ) 
!S56(C  6-Port  ) 
!S61(C  6-Port  ) 
!S62(C  6-Port  ) 
!S63(C  6-Port  ) 
!S64(C  6-Port  ) 
!S65(C  6-Port  ) 
!S66(C  6-Port  ) 
!S6P File: Measurement: :
# Hz S  RI   R 50
500000000 -0.32545 -0.061764 -0.0095595 -0.001863 -0.0085781 0.011582 -0.0043193 0.011744
0.013009 0.0056763 -0.0055789 0.0088837
-0.0096702 -0.0020773 -0.40805 -0.07349 0.0083082 -0.011584 0.0011526 0.012136
0.0090963 0.0028151 0.00024161 0.014305
-0.0086224 0.011492 0.0082293 -0.011601 -0.25455 0.19161 0.0070563 0.0033326
-0.0018481 0.0076775 0.0007386 0.012584
-0.00436 0.012031 0.00088715 0.012139 0.0070173 0.003293 -0.32464 0.042184
-0.019801 -0.0055832 0.016678 0.026597
0.013504 0.0057661 0.008961 0.0030716 -0.0020173 0.0080195 -0.019764 -0.0052044
-0.21284 -0.24117 -0.028912 0.0040986
-0.0053234 0.0087931 0.0005468 0.01425 0.001331 0.01278 0.016902 0.026007
-0.028713 0.0034326 -0.25994 -0.14502
560000000 -0.31375 0.10508 -0.021562 -0.06761 0.00056914 0.013227 0.0059599 0.010813
0.011361 0.0049294 0.010878 0.009066
-0.021289 -0.067417 -0.3693 0.090445 -0.041288 -0.039533 0.012876 0.0037373
-0.012977 -0.0059426 0.0049691 -0.00045031
0.00045106 0.013191 -0.041278 -0.03946 -0.17966 0.24062 -0.00045483 -0.0055993
0.017955 0.0061028 0.0079175 -0.0058934
0.005692 0.010595 0.012902 0.0037544 -0.00070919 -0.0055038 -0.30214 0.13175
0.0070092 -0.023328 0.0058946 -0.020991
0.011511 0.0048282 -0.013226 -0.0058822 0.018622 0.0064762 0.0071568 -0.023686
-0.30154 -0.059265 0.013507 -0.053433
0.011397 0.0096029 0.0049356 -0.00063218 0.0078712 -0.0056174 0.0057796 -0.021328
0.013675 -0.052885 -0.32671 0.0062257
620000000 -0.2739 0.081862 -0.023319 0.0088653 0.0031259 0.0090341 0.0080207 -0.0041826
0.012532 -0.00082265 0.0010001 -0.00096445
-0.023466 0.0087513 -0.39822 0.0362 -0.019527 1.2928e-05 -0.0018153 -0.0019095
0.012482 -0.0053172 0.00099651 -0.0029911
0.0032178 0.0090479 -0.019576 6.7981e-05 -0.15432 0.24969 -0.0017662 -0.0052988
-0.0038643 -0.0029114 0.0087932 -0.0028442
0.0081737 -0.0041555 -0.0017332 -0.002014 -0.0015228 -0.0053335 -0.26157 0.14133
-0.037723 -0.020945 0.010958 0.029192
0.012447 -0.0013114 0.012412 -0.005295 -0.0041533 -0.0027834 -0.03827 -0.020286
-0.2143 -0.098144 -0.042525 0.010818
0.00021715 -0.00092878 0.00078444 -0.0030465 0.0085955 -0.0033935 0.012088 0.028689
-0.042755 0.012017 -0.24517 -0.033261
680000000 -0.23976 0.17441 -0.026496 -0.015268 0.0045295 0.005407 0.00093806 -0.0076503
-0.0017143 -0.011825 0.0059721 -0.0063131
-0.026477 -0.015207 -0.38957 0.13728 -0.033231 -0.0020134 -0.0018064 -0.00050258
-0.0015306 -0.0094026 -0.00056375 -0.0019863
0.004561 0.0054722 -0.033231 -0.0019027 -0.10799 0.27316 -0.00084832 0.00019586
-0.0014613 0.001078 -0.0029397 -0.0089009
0.0010626 -0.0076343 -0.0018808 -0.00047329 -0.00082092 0.00026303 -0.21824 0.19302
-0.022905 -0.0084385 -0.0095484 -0.012244
-0.0021547 -0.01183 -0.0017413 -0.0096472 -0.0015031 0.00094194 -0.023181 -0.0081273
-0.2822 0.0047635 -0.0047775 -0.0066388
0.0061182 -0.0066924 -0.0010649 -0.0019359 -0.0031689 -0.0089377 -0.0093851 -0.011945
-0.0047888 -0.0070333 -0.25988 0.071152
740000000 -0.19432 0.16716 -0.041395 0.026099 0.013547 -0.0036865 0.00011385 -0.003814
-0.0038943 -0.0019359 -0.0069249 0.0030685
-0.041328 0.02605 -0.33617 0.15712 -0.03735 0.034507 0.00025438 -0.0053472
-0.013228 0.0070266 -0.00093545 -0.0049166
0.013573 -0.0035601 -0.037261 0.03469 -0.075045 0.27455 -0.0019197 0.0031972
-0.0019155 -0.0054529 -0.0024635 0.00090639
0.00032134 -0.0039395 0.00011184 -0.0055982 -0.0017857 0.0032812 -0.20176 0.2007
-0.043133 -0.0098947 0.023199 0.016294
-0.0036441 -0.0022567 -0.013375 0.0065795 -0.0016467 -0.0052607 -0.04322 -0.010505
-0.17983 0.040352 -0.045763 -0.0017818
-0.0065659 0.003488 -0.0010574 -0.0050842 -0.0021993 0.00089935 0.022348 0.016885
-0.044879 -0.00081319 -0.24913 0.075697
800000000 -0.16614 0.2131 -0.023068 0.015997 0.0055092 -0.010183 -0.0047128 -0.0022823
-0.0036648 0.0016808 0.0038837 0.00060131
-0.023088 0.015926 -0.34504 0.22838 -0.008918 0.034811 -0.0021736 0.0023166
3.8161e-05 0.0025006 0.00056706 0.0057928
0.0054719 -0.010188 -0.0088389 0.034853 -0.036454 0.301 0.0010869 0.0011252
0.00024766 0.0033272 -0.0019061 0.00075533
-0.0046061 -0.002274 -0.0022001 0.0023071 0.001072 0.0011473 -0.17403 0.22792
-0.029339 0.013032 0.014477 -0.0099353
-0.0036231 0.0016929 0.00019759 0.0024901 0.00028939 0.00326 -0.029607 0.0131
-0.23593 0.063398 -0.018737 0.020729
0.003987 0.00075861 0.00067677 0.0054592 -0.0019796 0.00079381 0.014697 -0.010058
-0.018642 0.021037 -0.24926 0.12835
860000000 -0.13215 0.23502 -0.018636 0.030846 -0.0032245 -0.010013 -0.0017093 0.00067528
0.0046413 0.0050103 -0.0041103 -0.0032673
-0.01863 0.030848 -0.29792 0.27369 0.0077808 0.034742 0.0003348 0.0021199
0.0041524 0.00020056 0.0036485 -7.8057e-05
-0.0032564 -0.010041 0.0078829 0.034739 0.012771 0.31147 -0.00041878 -0.00046768
0.002633 -0.0017151 0.001651 0.0041954
-0.0017104 0.00073091 0.0003105 0.002016 -0.00044134 -0.00045802 -0.13751 0.24025
-0.018771 0.017841 -0.0068743 -0.0097576
0.0044506 0.0051051 0.0040418 0.00034206 0.002607 -0.0017056 -0.018698 0.017698
-0.18039 0.12505 -0.028072 0.016042
-0.0038581 -0.0030937 0.0038016 1.0446e-05 0.0016505 0.0043956 -0.0066887 -0.0095032
-0.027433 0.016927 -0.19722 0.17522
920000000 -0.10914 0.25846 0.0042714 0.039766 -0.0092838 -0.0042916 -0.0018417 0.0020622
0.00033036 0.0012223 0.0031137 -0.00075088
0.0042921 0.039724 -0.27141 0.29582 0.028326 0.023158 0.0015364 0.0011332
0.0068971 -0.00011512 0.0042026 -0.0024703
-0.0092715 -0.004262 0.028435 0.02308 0.05944 0.31328 0.0016756 -2.8478e-06
0.00055479 -0.00046122 0.0010734 -0.0013658
-0.0017725 0.0020276 0.0015306 0.0011374 0.0016532 -2.359e-05 -0.11413 0.25736
-0.012782 0.031425 0.0040256 -0.006512
0.0003483 0.0012578 0.0070187 -0.00011323 0.00060334 -0.00040314 -0.01275 0.03141
-0.17536 0.13007 -0.0032536 0.029238
0.0032361 -0.00087189 0.0041362 -0.0027226 0.0011049 -0.0012715 0.0040308 -0.0065349
-0.0032644 0.029134 -0.20867 0.18946
980000000 -0.062849 0.28121 0.016852 0.031154 -0.0093386 0.0048472 0.0021493 0.0035978
0.0039421 -0.0014472 -0.0038791 -0.0028235
0.016827 0.031102 -0.21963 0.33361 0.033457 0.0051593 0.0018957 -0.00039101
0.0018818 -0.0061331 -0.00069204 -0.0027089
-0.0093205 0.0048484 0.033522 0.0050288 0.10633 0.30836 0.00041958 -0.0011529
0.00018643 -0.0017796 0.0015489 -0.00038924
0.0021129 0.003513 0.0018695 -0.00035457 0.00042375 -0.0011505 -0.075289 0.26986
0.0068024 0.031193 -0.0095856 -0.0080519
0.004027 -0.0015241 0.0017986 -0.0061575 0.00024 -0.001784 0.0069593 0.031082
-0.14555 0.16778 0.0043334 0.021263
-0.0039077 -0.0028482 -0.00072723 -0.0028467 0.0015643 -0.00036198 -0.0097594 -0.0078611
0.0045788 0.021217 -0.16756 0.23886
1040000000 -0.021518 0.29036 0.033583 0.020052 -0.0009041 0.0076591 0.0026331 0.00075217
0.00023222 -0.0033995 -0.00019796 -0.0014466
0.033496 0.020079 -0.18417 0.34792 0.029912 -0.014578 0.0013246 -0.001757
-0.0023565 -0.0022022 -0.0012575 -0.0029887
-0.00088207 0.0076603 0.029875 -0.01472 0.15341 0.29505 -0.00059527 -0.0013956
-0.0015966 -0.0010041 -0.00052812 -0.0013125
0.0025811 0.00075058 0.0013114 -0.0017172 -0.00059059 -0.001398 -0.047432 0.27952
0.019167 0.020151 -0.0023722 0.0013554
0.00026758 -0.00344 -0.002399 -0.002194 -0.0015192 -0.00098463 0.019257 0.020108
-0.11261 0.17712 0.013303 0.020381
-8.4135e-06 -0.001418 -0.0013392 -0.0028512 -0.00057527 -0.0012616 -0.0024108 0.0013724
0.013594 0.020424 -0.14685 0.25903
1100000000 0.023267 0.30092 0.03726 -0.002898 0.0037826 0.0041205 0.0022322 -0.0011557
-0.0024132 -0.0032267 -0.0044289 0.0001175
0.037223 -0.0029003 -0.14082 0.36829 0.015425 -0.027956 -0.00028911 -0.0018263
-0.0034044 -0.0008138 -0.0037725 -0.00060276
0.0038058 0.0041171 0.01533 -0.028059 0.19996 0.27558 -0.0017579 0.0003665
-0.0016859 0.00071206 -0.0011261 -0.00064584
0.0022598 -0.0011763 -0.00024174 -0.0017617 -0.0017654 0.00036764 -0.0069082 0.285
0.025443 0.0067046 -0.002607 0.0002169
-0.002411 -0.0032343 -0.0034833 -0.00088037 -0.0016741 0.00070512 0.025519 0.0065581
-0.095935 0.19533 0.020095 0.010321
-0.0043699 9.2425e-05 -0.0037891 -0.00049062 -0.0011535 -0.00062474 -0.0025895 0.00018248
0.019914 0.010414 -0.10234 0.2926
1160000000 0.07511 0.29812 0.025537 -0.020349 0.0036121 -0.00083911 -0.00028607 -0.0024413
-0.0042191 -0.00099326 -0.0010435 0.0040919
0.025544 -0.0203 -0.095682 0.3735 -0.0038741 -0.028862 -0.0016007 -0.0015037
-0.0026151 0.0024466 -0.0014515 0.002071
0.0036251 -0.00084883 -0.0040061 -0.028894 0.24416 0.24505 -0.00056646 0.0016717
-0.0003867 0.0017662 -0.001095 0.00020803
-0.00028674 -0.0024591 -0.0016177 -0.0014813 -0.00058363 0.0016659 0.033496 0.28191
0.022691 -0.010165 -0.003493 0.0052055
-0.0042661 -0.00089535 -0.0025768 0.0025054 -0.00040046 0.0017575 0.022754 -0.010102
-0.059955 0.20707 0.020142 0.0016606
-0.0011675 0.0041463 -0.001545 0.0019998 -0.0011873 0.00017508 -0.0035361 0.0051624
0.019998 0.0011879 -0.053719 0.2959
1220000000 0.11859 0.28867 0.012251 -0.030489 -0.0010938 -0.0017267 -0.00016766 -0.0008938
-0.0028238 0.0022856 0.0011439 0.0020979
0.012239 -0.030449 -0.051374 0.3876 -0.017031 -0.020954 -0.0024597 0.00063932
7.1982e-05 0.0029617 -0.00080082 0.0019734
-0.0010838 -0.0017284 -0.017153 -0.020917 0.28316 0.20597 0.00094784 0.0014469
0.00051427 0.0011559 4.7945e-05 0.00058538
-0.00017256 -0.00092483 -0.0024739 0.00063706 0.00093947 0.0014483 0.073073 0.27295
0.011619 -0.017488 0.0023229 0.0016525
-0.0027781 0.0023475 8.269e-05 0.0029758 0.00048647 0.0011424 0.011567 -0.017462
-0.038241 0.21912 0.015593 -0.012462
0.0011375 0.0020436 -0.00078734 0.0018722 7.4351e-05 0.00057946 0.0023246 0.0016035
0.015586 -0.012472 -0.024588 0.31522
1280000000 0.16964 0.26946 -0.0070043 -0.02972 -0.0020215 0.0014898 -0.00093961 -0.0019131
-0.0010097 0.0034475 0.0024874 0.001129
-0.0069334 -0.029684 -0.0040545 0.37965 -0.023809 -0.0078187 -0.00065245 0.0014008
0.0016588 0.0017498 0.00062731 0.0020574
-0.0019957 0.0014803 -0.023896 -0.0077245 0.31437 0.16272 0.0013839 -0.00015817
0.0010237 0.00037548 0.00013999 0.00049973
-0.00093148 -0.001927 -0.00067927 0.0014115 0.0014096 -0.00017508 0.10984 0.25638
0.0016957 -0.020008 -5.9503e-05 -4.2412e-05
-0.00096011 0.0034217 0.0016533 0.0017628 0.0010132 0.00034275 0.0016775 -0.020024
-0.00051905 0.2262 0.0042906 -0.015431
0.0025847 0.001085 0.00066604 0.0020334 0.00013309 0.00056458 -3.9557e-05 -8.6592e-05
0.0042721 -0.015748 0.024093 0.31882
1340000000 0.20742 0.23657 -0.017131 -0.0203 0.00016084 0.0040806 -0.0017131 -0.00063301
0.0015509 0.0028421 0.0016097 -0.0014265
-0.017076 -0.020286 0.035406 0.37168 -0.020766 0.0048063 -0.00013174 0.0018346
0.0016995 0.00083154 0.0011527 0.00076016
0.00018236 0.0040409 -0.020769 0.0049142 0.33717 0.11453 0.0007254 -0.0009538
0.00059326 -0.00057396 0.00015492 0.00023384
-0.00172 -0.00063815 -0.00013116 0.0018367 0.00072558 -0.00094633 0.14255 0.23564
-0.0084173 -0.017156 0.00095405 0.00043113
0.0015768 0.0028523 0.0017275 0.00082952 0.00058576 -0.00055446 -0.0084266 -0.017117
0.02927 0.22393 -0.002765 -0.014467
0.0017367 -0.0014076 0.0011903 0.00073588 0.00022856 0.00028118 0.0010082 0.00038968
-0.0028315 -0.014547 0.062103 0.31542
1400000000 0.24162 0.19976 -0.023895 -0.0088292 0.0045783 0.0030992 -0.0020333 0.00073997
0.0026205 0.00091898 0.00034347 -0.0013273
-0.023887 -0.0088332 0.073378 0.35932 -0.013864 0.012557 0.0011978 0.0013001
0.0010917 -0.00058826 0.0011746 0.00019914
0.004596 0.0030838 -0.013816 0.012665 0.3504 0.060681 -5.6857e-05 -0.0013043
7.4269e-05 -0.00021101 0.00053994 0.00029446
-0.002023 0.00073461 0.0012128 0.0012834 -4.8259e-05 -0.0013175 0.17142 0.20691
-0.014774 -0.010301 -0.00092039 -0.00047182
0.0026229 0.00096521 0.0010915 -0.00059857 0.0001333 -0.00020815 -0.014844 -0.010206
0.062851 0.22295 -0.0096101 -0.009431
0.00032647 -0.0013053 0.0011963 0.00019396 0.00050255 0.00025424 -0.00091644 -0.00041515
-0.0096293 -0.0095114 0.10781 0.30661
1460000000 0.26545 0.15661 -0.02117 0.0039912 0.0049271 -0.0016121 -0.0014598 0.0015649
0.0020862 -0.00049214 -8.7716e-05 -0.00082175
-0.021132 0.0039534 0.10795 0.33742 -0.004904 0.014808 0.0015445 0.00025552
0.00109 -0.0011954 0.0011244 -0.0005755
0.0049315 -0.0016275 -0.0048191 0.014837 0.35685 0.0057287 -0.00099268 -0.0010521
0.00035958 -0.00026535 0.00068002 -0.00029465
-0.0014527 0.0015929 0.0015503 0.00024566 -0.00098116 -0.0010288 0.19805 0.17836
-0.015766 -0.0031555 -0.0010056 0.0019188
0.0021411 -0.00049408 0.001088 -0.0011902 0.00035061 -0.00031067 -0.015791 -0.0031158
0.092955 0.21115 -0.011984 -0.0032994
-0.00011416 -0.00087526 0.0011816 -0.0005613 0.00065441 -0.00033311 -0.0010613 0.0020334
-0.011901 -0.0033676 0.14161 0.28657
1520000000 0.27804 0.11525 -0.015768 0.0099545 0.0030121 -0.0037774 0.0001272 0.0026066
0.0023456 -0.0019467 -0.0010376 -0.00010921
-0.015754 0.0099418 0.14139 0.32358 0.0023191 0.011967 0.0016376 -0.00062797
0.00023014 -0.0010092 0.00031438 -0.0010362
0.0029679 -0.0038028 0.002381 0.011965 0.34896 -0.051172 -0.00083018 -0.00035028
0.00060987 -0.00098476 0.00013219 -0.0001942
0.00013564 0.0025923 0.0016435 -0.00065245 -0.00081411 -0.00034099 0.2212 0.14024
-0.015221 0.0026885 0.0013829 0.0020243
0.0023449 -0.0019571 0.00020034 -0.0010151 0.00061138 -0.00098233 -0.015255 0.0027595
0.12074 0.20034 -0.011931 0.0011816
-0.0010281 -0.00014609 0.0002949 -0.0010553 0.00017075 -0.0001871 0.0013606 0.0020041
-0.011894 0.0012591 0.17498 0.26791
1580000000 0.28839 0.070417 -0.0090195 0.013752 -0.0012232 -0.0043852 0.0014023 0.0018317
-0.00026994 -0.002298 -0.00017465 0.0003698
-0.0090185 0.013737 0.16875 0.29947 0.0053019 0.0068017 0.00063363 -0.0014954
-0.00046621 -0.0011593 -0.00030667 -0.00074919
-0.0012605 -0.0043819 0.0053377 0.006783 0.32819 -0.1079 -0.0014475 0.00031577
-0.00054348 -0.0013404 0.00028923 -0.00058854
0.0014088 0.001841 0.00063535 -0.0014996 -0.0014448 0.00030656 0.23534 0.10161
-0.01138 0.0078477 0.0019834 0.00083998
-0.00030601 -0.0022591 -0.00048859 -0.0011529 -0.000578 -0.0013765 -0.011355 0.0078781
0.14628 0.18586 -0.0095188 0.007573
-0.00019596 0.00038975 -0.00029962 -0.00070797 0.00030014 -0.00055508 0.0019973 0.00082256
-0.0095402 0.0075703 0.20883 0.24279
1640000000 0.29152 0.029897 -0.0018975 0.012851 -0.0028578 -0.0019177 0.0027374 0.001053
-0.00065667 -0.0017775 -0.00043634 0.00049076
-0.0019134 0.012838 0.19857 0.27547 0.0051864 0.0021328 -0.00050894 -0.0018834
-0.0010062 -0.00058548 -0.00046107 -0.00063119
-0.0028754 -0.0018972 0.0051981 0.0020934 0.29899 -0.15699 -0.00078537 0.0011464
-0.0011586 -0.0010881 -0.00011403 -0.00046117
0.002745 0.0010644 -0.00052156 -0.0018836 -0.00078133 0.0011435 0.24825 0.052776
-0.0070727 0.0087588 0.0024987 -0.00054529
-0.00064105 -0.0017829 -0.00099391 -0.00055716 -0.0011734 -0.0010807 -0.0070588 0.0087722
0.17008 0.16496 -0.0044905 0.0096827
-0.00039336 0.0004876 -0.00049064 -0.00060264 -0.00016397 -0.0003873 0.0024168 -0.00055761
-0.0045385 0.0097031 0.235 0.21271
1700000000 0.28559 -0.01477 0.0019349 0.010021 -0.003092 0.00056749 0.0030992 -0.0011688
-0.0021447 -0.00060291 0.00056385 0.00043891
0.0019344 0.010018 0.21684 0.24481 0.0025835 -0.00034917 -0.0014756 -0.00072261
-0.00081318 -0.00010988 -0.00070611 -0.00034013
-0.0030682 0.00059453 0.0025946 -0.00037737 0.25503 -0.19563 4.3148e-05 0.0016093
-0.0020527 -2.2493e-05 -0.00030643 -0.00074746
0.0031016 -0.0011954 -0.0014814 -0.00073001 3.1264e-06 0.0016193 0.24521 0.0032665
-0.0042431 0.0093592 0.001659 -0.0019419
-0.0021356 -0.00060334 -0.00083044 -0.0001008 -0.0020796 -6.4217e-05 -0.0042241 0.0093643
0.1892 0.14828 0.00036081 0.009769
0.00050994 0.00042952 -0.00072415 -0.00035814 -0.00031879 -0.00080724 0.0017242 -0.0019823
0.00040305 0.0098644 0.25275 0.1791
1760000000 0.27533 -0.062916 0.0044372 0.0066868 -0.0018028 0.0011851 0.0013657 -0.0034354
-0.0013023 0.00059932 0.00023393 -0.00050125
0.0044262 0.0066794 0.24367 0.20602 1.8105e-05 -0.0015722 -0.0012925 8.1148e-05
-0.0011451 0.0009756 -0.00048024 0.00035617
-0.0018319 0.0012152 7.8683e-06 -0.0015868 0.20678 -0.22723 0.0011721 0.0013941
-0.0010395 0.0013889 -0.001244 -0.00068679
0.0013254 -0.003439 -0.0012746 6.9038e-05 0.0011702 0.0014241 0.23735 -0.048229
-0.001058 0.0084075 -9.1842e-05 -0.0024506
-0.0012536 0.00063111 -0.0011312 0.00097846 -0.001031 0.0013954 -0.0010316 0.0083976
0.20615 0.11669 0.0045131 0.0070804
0.0002522 -0.00052813 -0.00044893 0.00038271 -0.0013336 -0.00064722 -7.012e-05 -0.0024845
0.0044342 0.007108 0.26683 0.14192
1820000000 0.25221 -0.10078 0.0047266 0.0029518 0.00024581 0.0021014 -0.00073607 -0.0030892
-0.00098964 0.00094261 -5.6031e-05 -9.9075e-05
0.0047077 0.0029593 0.25461 0.17661 -0.0019697 0.0001757 -0.0014137 0.0010008
3.7503e-05 0.0012248 -0.00057714 0.00030355
0.00028769 0.0021277 -0.0019708 0.0001993 0.15671 -0.24264 0.0018525 0.00061482
-0.00018435 0.0023785 -0.0016486 0.00013942
-0.00078844 -0.003069 -0.001386 0.0010046 0.001831 0.00062423 0.20781 -0.096089
0.00042918 0.0071375 -0.0013932 -0.0017659
-0.00099269 0.00096524 3.1023e-05 0.0012295 -0.00017066 0.0023806 0.00048779 0.0071473
0.22628 0.090547 0.005411 0.0033338
-1.6728e-05 -0.00013364 -0.0005393 0.00036491 -0.001629 0.00015428 -0.0014864 -0.0017469
0.005387 0.0033208 0.27069 0.10689
1880000000 0.21834 -0.14125 0.002512 0.00072606 -0.00030641 0.0021177 -0.0028506 -0.0024149
-0.00010535 0.0016203 0.00051252 -0.00057482
0.0025135 0.00073849 0.25969 0.13088 -0.0038681 0.0029652 -0.00024976 0.0018449
0.00058614 0.0013189 0.00016682 0.00088487
-0.00029718 0.0021341 -0.0038665 0.002991 0.10495 -0.24995 0.0020566 -0.0013155
0.0015924 0.0018838 -0.0010919 0.0013124
-0.0029238 -0.0023567 -0.00025833 0.0018706 0.0020694 -0.0012814 0.16778 -0.13649
0.0013472 0.0052101 -0.0023413 0.00035925
-0.00013232 0.0016321 0.00057493 0.0013144 0.0015967 0.001865 0.0013367 0.0052391
0.23305 0.062022 0.0056762 0.0012305
0.00040732 -0.00054863 0.00010951 0.00090659 -0.0011079 0.0013089 -0.0023201 0.00026772
0.0057266 0.0012383 0.2716 0.073075
1940000000 0.18022 -0.16829 0.00048004 -0.0010372 0.0017881 0.0018495 -0.0039195 0.00021142
0.0012166 0.00072102 -0.00070953 -0.00067908
0.00049082 -0.0010411 0.26206 0.099573 -0.0016881 0.0058466 0.0011346 0.0013225
0.0019885 0.00032725 0.00083209 0.00023848
0.0018003 0.0018297 -0.0016585 0.0058701 0.06163 -0.2422 0.00050077 -0.0025262
0.0022461 0.00027222 0.0001384 0.0016782
-0.0039298 0.00022347 0.0011413 0.001316 0.00049516 -0.0025268 0.11562 -0.16835
0.00078855 0.0036735 -0.0012781 0.0010819
0.0011926 0.00064384 0.0019556 0.00029025 0.0022322 0.00027365 0.00078936 0.0036713
0.2401 0.025591 0.0044301 -0.0029579
-0.00068825 -0.0008131 0.00088521 0.00022905 0.00020595 0.0017327 -0.0013685 0.0011027
0.0043848 -0.0029128 0.26265 0.036998
2000000000 0.13415 -0.18368 -0.0031828 0.00085422 0.002856 0.0010925 -0.0024627 0.0037704
0.00076065 0.00056494 -0.0009146 0.00055493
-0.0031743 0.00085252 0.24893 0.064055 -0.00035301 0.0077639 0.0016507 0.0003226
0.0011068 -0.0013058 0.00029946 0.00018461
0.0028514 0.0010526 -0.00030867 0.007786 0.020026 -0.22807 -0.0016456 -0.0014153
0.0019835 -0.0010606 0.0016246 0.0015384
-0.0024791 0.0037193 0.0016538 0.00030767 -0.0016232 -0.0014345 0.061403 -0.17869
-0.0011098 0.0033402 -0.00027725 0.0022178
0.00082934 0.00048455 0.0011119 -0.0013255 0.0020063 -0.0010343 -0.0010848 0.0033303
0.23826 -0.0068289 0.00071074 -0.0037709
-0.00088424 0.00046109 0.00029541 0.00012981 0.0015988 0.001558 -0.00014596 0.0022009
0.00068189 -0.0037649 0.24966 0.0089689
2060000000 0.087257 -0.19207 -0.0040125 0.0027881 0.0027743 -0.00092118 0.00081558 0.0033977
0.0014845 -0.00055078 -0.00031813 0.0011563
-0.0039978 0.0027927 0.23676 0.034795 0.0047564 0.0085378 0.0010303 -0.00076048
0.00044097 -0.0014974 0.00045875 -0.00023453
0.0028073 -0.00093204 0.0048155 0.0085236 -0.012532 -0.20993 -0.0017135 0.00064646
0.00064636 -0.0022505 0.0029126 0.00036916
0.00088877 0.0032787 0.0010231 -0.00080008 -0.0017095 0.00061033 0.0097862 -0.17584
-0.0018663 0.0046298 0.00075799 0.0010254
0.0015081 -0.00053763 0.00042083 -0.0014749 0.00072505 -0.0022202 -0.001859 0.0046427
0.22652 -0.044329 -0.0017326 -0.0048252
-0.00019324 0.001286 0.0004696 -0.00017806 0.0029725 0.00040892 0.00085356 0.0011077
-0.0016541 -0.004766 0.23489 -0.015777
2120000000 0.041522 -0.1835 -0.0033556 0.0060131 0.0021532 -0.0026936 0.0030632 0.002076
0.00069859 -0.0014462 0.00098853 0.00035027
-0.0033725 0.0059629 0.2161 0.010761 0.0069809 0.0043912 0.0010628 -0.001148
-0.0013395 -0.0018091 -5.2226e-05 -0.00090605
0.0021229 -0.0027364 0.0070187 0.0043547 -0.041646 -0.19344 -0.00061206 0.0018216
-0.0015982 -0.0013805 0.00058096 -0.0021075
0.0031019 0.0020269 0.0010914 -0.0011728 -0.00065095 0.0018644 -0.039816 -0.15921
-0.0020138 0.0062219 0.001554 0.0010282
0.00066424 -0.0014718 -0.0013378 -0.0018004 -0.0015619 -0.0013523 -0.002113 0.0062532
0.21299 -0.07883 -0.0057314 -0.0024776
0.00083919 0.00026438 -9.2103e-05 -0.00092293 0.00062246 -0.0021327 0.0016082 0.0010317
-0.0055634 -0.0024377 0.21398 -0.031366
2180000000 0.0016806 -0.1709 -0.0020662 0.0092333 0.00041668 -0.0019909 0.0030203 -0.00059404
0.00033219 -0.0015279 0.0012407 0.00027493
-0.0020885 0.0091689 0.19699 -0.0079189 0.007915 0.0038814 -0.00075546 -0.0016631
-0.0018768 0.00079804 5.3647e-05 0.00044439
0.0003439 -0.0020307 0.0079486 0.0038142 -0.062571 -0.16931 0.0015136 0.0016423
-0.00074406 -9.7995e-05 0.00048982 -0.0018199
0.0030254 -0.00061387 -0.00076451 -0.0016742 0.0015136 0.0016568 -0.076449 -0.13331
-0.00060658 0.0092066 0.0021271 -0.00013258
0.00036023 -0.0014181 -0.001919 0.00088333 -0.00082101 -3.702e-05 -0.0006822 0.0091684
0.18786 -0.10883 -0.0059975 0.0017541
0.0013961 0.00015281 5.2314e-05 0.00043828 0.00051904 -0.0017757 0.0021371 -0.00010263
-0.0060225 0.0017365 0.19837 -0.045926
2240000000 -0.027681 -0.14649 0.0019065 0.010685 -0.00047501 -0.0027434 0.001744 -0.0021414
-0.0019271 -0.00074028 0.00068764 -0.0018215
0.0019093 0.010708 0.1771 -0.013721 0.0086744 0.00033355 -0.0010119 -0.00020829
-0.00045465 0.0010245 -0.00053153 -0.00055722
-0.00050548 -0.002718 0.0086558 0.00027031 -0.080133 -0.14476 0.0018855 -0.0017588
-0.0011828 7.6556e-05 -0.0022904 -0.0017019
0.0017398 -0.0021807 -0.00097724 -0.00020874 0.0018617 -0.0018144 -0.11134 -0.10432
0.001363 0.010735 0.0015987 -0.00012941
-0.0019023 -0.00066081 -0.00042076 0.0010713 -0.0011174 1.2177e-05 0.0013844 0.010703
0.15974 -0.127 -0.0060986 0.0044469
0.00075785 -0.0018235 -0.0004208 -0.00066326 -0.0022991 -0.0016632 0.0015862 -0.00012228
-0.0061064 0.0045735 0.17459 -0.055804
2300000000 -0.054985 -0.11945 0.0071032 0.0088706 -0.0011297 -0.0019246 -0.00080034 -0.0013858
-0.0013327 0.00078026 -0.0011906 -0.00076762
0.0070847 0.0089081 0.15714 -0.023649 0.0089474 -0.0019297 -0.00079698 0.00062638
-5.2442e-05 0.0015347 5.7155e-05 0.00068716
-0.0011459 -0.0019124 0.0089408 -0.0019991 -0.091914 -0.1207 -0.00028971 -0.0018294
8.5875e-05 0.0016796 -0.0018009 0.00067407
-0.00075029 -0.0013766 -0.0008059 0.00059083 -0.0001905 -0.0017885 -0.13152 -0.068692
0.0059917 0.011068 0.00020936 -0.0022963
-0.0014327 0.00065569 -4.0875e-05 0.001429 4.0848e-05 0.0017587 0.0059504 0.010736
0.12542 -0.14778 -0.0038928 0.0072224
-0.0011214 -0.00074236 8.7307e-05 0.00064167 -0.0018868 0.00061208 0.00024671 -0.0023634
-0.0040685 0.0073029 0.15894 -0.05735
2360000000 -0.072519 -0.088288 0.0099112 0.0085045 -0.0011674 -0.0016647 -0.0014504 -0.0010113
-0.0004761 0.001075 -0.0016278 -0.00046188
0.0098701 0.0085411 0.14704 -0.024144 0.0083833 -0.0052494 -0.00047684 0.00095447
0.0018681 0.00030986 -0.00015752 -0.00033279
-0.0011675 -0.001682 0.0083575 -0.0053293 -0.1021 -0.09925 -0.0028521 -0.00086969
0.00097517 -1.6587e-05 -0.001152 0.0015606
-0.0015416 -0.0009136 -0.00051768 0.00096216 -0.0028419 -0.00098755 -0.14894 -0.035523
0.0099435 0.010426 0.0014541 -0.0022288
-0.00037991 0.00099701 0.0018955 0.00022507 0.00091714 -3.4589e-05 0.010114 0.010461
0.097048 -0.14895 0.00059633 0.0086496
-0.0016456 -0.00068931 -0.00014726 -0.00037594 -0.0011312 0.0016855 0.0015931 -0.0021761
0.00056202 0.0085633 0.13691 -0.06084
2420000000 -0.080728 -0.060327 0.013705 0.0032135 -0.0033064 -0.0011394 -0.00081717 0.0005873
0.0012979 0.0013629 -0.0013137 0.0015777
0.013678 0.0032648 0.12977 -0.024232 0.0046943 -0.0072592 0.001454 0.00094056
0.00086083 -0.0013123 -0.00012478 -0.00016821
-0.003309 -0.0011292 0.0046296 -0.007289 -0.11474 -0.078341 -0.0022291 0.0016143
-0.00014434 -0.00027117 0.00033306 0.0026536
-0.00085353 0.00054898 0.0014277 0.00094913 -0.0022833 0.0015111 -0.15723 0.008205
0.014094 0.008058 -0.0001279 -0.0026716
0.0013825 0.0013312 0.00088388 -0.0013364 -7.6261e-05 -0.00031875 0.014216 0.0079488
0.062189 -0.1489 0.0012871 0.0092876
-0.0011921 0.0016323 -9.3008e-05 -0.0002367 0.0003625 0.0027226 -0.00029364 -0.0027256
0.0013658 0.0093878 0.11886 -0.055708
2480000000 -0.081496 -0.029543 0.013678 -0.0017991 -0.0017675 -4.1019e-05 -0.0002886 0.0014546
0.00162 -0.00059892 0.00017807 0.0014212
0.013664 -0.0017923 0.13095 -0.025571 0.002631 -0.0091387 0.0010551 -0.00016977
-0.00056802 -0.0010539 -0.00019765 -0.00016618
-0.0017164 -7.5102e-05 0.0025696 -0.0091881 -0.11793 -0.058964 -0.00040476 0.0034862
-0.00036609 -0.00060455 0.0019248 0.0011591
-0.0002695 0.0014164 0.0010449 -0.00020129 -0.00043866 0.0035533 -0.15881 0.045221
0.018066 0.0015805 -0.0014788 -0.002241
0.001704 -0.00060926 -0.0005271 -0.0010686 -0.0003843 -0.00068095 0.018133 0.0015714
0.03198 -0.14206 0.0043957 0.007627
0.0001589 0.0014458 -0.00014902 -0.00016009 0.0019455 0.0010241 -0.0015184 -0.0023927
0.0045357 0.0076373 0.099654 -0.053222
2540000000 -0.086129 -0.0011902 0.011718 -0.0056877 -0.0024592 0.00093184 0.00058301 0.00083777
-0.000234 -0.0017619 0.0010511 0.0014546
0.011767 -0.0056419 0.11718 -0.016397 -0.0014763 -0.0082097 0.00046653 -0.0014772
-0.0015313 -0.00032447 -0.00042289 0.00026984
-0.0024772 0.00092761 -0.0015265 -0.0082009 -0.12459 -0.035213 0.0023193 0.0021185
-0.0011181 -1.4249e-06 0.0016332 -0.00073656
0.00056809 0.00088476 0.00040348 -0.0015298 0.0022525 0.0021636 -0.15786 0.08469
0.017925 -0.0050474 -0.0023912 -0.0019293
-0.00023817 -0.0017126 -0.0016576 -0.00026489 -0.0010714 2.3733e-05 0.017968 -0.005
0.0073211 -0.12769 0.0070505 0.0065379
0.0011347 0.0014587 -0.00050414 0.00032785 0.0017077 -0.00078323 -0.0023284 -0.0017744
0.006926 0.0067554 0.084325 -0.038537
2600000000 -0.078578 0.023246 0.0088501 -0.0094504 -0.0012991 0.0025978 0.00085037 -0.00046164
-0.0013156 -0.00091835 0.0017412 0.00063091
0.0088463 -0.0094112 0.11219 -0.031889 -0.003689 -0.0061004 -0.00045519 -0.00052173
-0.00039899 0.0016738 -0.00021001 0.0006926
-0.001271 0.0025817 -0.0037726 -0.0060892 -0.12946 -0.010961 0.0029092 -0.0001958
5.4158e-05 0.0016061 0.0013022 -0.0017055
0.00079199 -0.00044892 -0.00046674 -0.00054708 0.0028609 -0.00019754 -0.14269 0.1174
0.014928 -0.011998 -0.0030535 8.8445e-05
-0.0012965 -0.00093441 -0.0003523 0.0016585 3.3178e-05 0.0017226 0.014842 -0.011986
-0.019546 -0.11277 0.0090131 0.0056992
0.0016962 0.00060159 -0.00018529 0.00069778 0.0013764 -0.0015641 -0.0031961 8.9544e-05
0.0091911 0.0055398 0.076922 -0.025087
2660000000 -0.073181 0.049055 0.0050278 -0.01154 -9.7305e-05 0.00095146 -8.4356e-05 -0.00016977
-0.0024948 0.00053778 0.0013283 -0.00071611
0.0050506 -0.011505 0.11892 -0.027508 -0.0050289 -0.0044391 -0.0011626 -0.00026688
9.2939e-05 0.0018162 0.00050098 0.00075995
-0.00011447 0.00095379 -0.0050841 -0.0043929 -0.12956 0.0094655 0.001721 -0.0017221
0.00047401 0.00051515 -0.00081273 -0.0017141
-8.4145e-05 -0.00013367 -0.0011657 -0.00025091 0.001746 -0.0016729 -0.12425 0.14933
0.0085193 -0.015833 -0.0024675 0.00096895
-0.0024794 0.00053441 0.00014684 0.0018711 0.00039271 0.00061516 0.0083813 -0.01584
-0.036808 -0.097365 0.010463 0.0017262
0.0012335 -0.00070631 0.00052214 0.00080003 -0.00087469 -0.0016196 -0.0025187 0.00081558
0.010473 0.0018699 0.071834 -0.0053629
2720000000 -0.061339 0.067859 0.00069769 -0.011873 -0.00015163 0.0027631 -0.00023868 0.00014811
-0.001851 0.0022611 0.00040722 -0.001517
0.0007042 -0.011852 0.10464 -0.030038 -0.0052307 -0.00089002 -0.001408 0.00043577
0.0016951 0.00063507 0.0007937 -0.00023592
-0.00011047 0.0027634 -0.0052193 -0.00083616 -0.12381 0.039669 0.00054889 -0.0023112
0.00051791 0.00045693 -0.0015341 0.00045473
-0.00025516 0.0001404 -0.0014153 0.00042115 0.00049672 -0.0022469 -0.091171 0.17932
0.001538 -0.017023 -0.0018205 0.0023406
-0.0018259 0.0023819 0.0017476 0.00055936 0.00037712 0.0004117 0.0015592 -0.017229
-0.052094 -0.072707 0.012035 -0.00098864
0.00053269 -0.001668 0.000857 -0.00020761 -0.0014681 0.00045049 -0.0016516 0.0021734
0.012001 -0.0010209 0.076207 0.014255
2780000000 -0.047296 0.086151 -0.0039604 -0.010743 -0.00018663 0.0010822 0.00078 -0.00017364
0.0013921 0.0023198 -0.00062817 -0.0019595
-0.0039532 -0.010756 0.10311 -0.04229 -0.0039823 0.00040387 -9.0704e-05 0.0015323
0.001801 -0.00096517 0.00011565 -0.00035884
-0.00022495 0.0010889 -0.004005 0.00043264 -0.12152 0.069395 -0.0018959 -0.0017224
0.00042697 -0.0002376 -0.00035189 0.00082911
0.00079438 -0.0001234 -7.4364e-05 0.0015321 -0.0019097 -0.001736 -0.062324 0.20105
-0.0052584 -0.01531 -0.00065558 0.0022319
0.0013092 0.0023267 0.0017632 -0.00097548 0.00053144 -0.00021293 -0.0051954 -0.01529
-0.065689 -0.046935 0.0098563 -0.0052198
-0.00069728 -0.0018847 4.4981e-05 -0.00031436 -0.00033722 0.00081157 -0.00057134 0.0021781
0.0099696 -0.0052704 0.079329 0.031729
2840000000 -0.032271 0.10157 -0.0071516 -0.0077917 0.001364 0.0019074 -7.2285e-05 -0.00017613
0.0014862 0.00083999 -0.0016538 0.00033038
-0.0071147 -0.0078071 0.10128 -0.034567 -0.0031851 0.0015709 0.00039477 0.00069747
8.6812e-05 -0.0014252 6.7833e-05 9.3648e-06
0.0013354 0.0018658 -0.0031685 0.0016074 -0.11613 0.096157 -0.0013614 0.00041448
0.00034573 6.6764e-05 0.00077002 0.001087
-9.3314e-05 -0.00017845 0.00041565 0.0006877 -0.0014109 0.000396 -0.026203 0.21766
-0.0097331 -0.010697 0.00035178 0.0014524
0.0015007 0.00081587 2.1141e-05 -0.0014995 0.00031125 0.00018795 -0.009585 -0.010664
-0.071304 -0.02282 0.0088261 -0.0067712
-0.0015266 0.00033502 -1.3095e-05 -2.9398e-05 0.00091269 0.001094 0.00043631 0.0014569
0.0087651 -0.0067284 0.093613 0.048426
2900000000 -0.01769 0.12091 -0.0090262 -0.0036906 0.0016353 0.00023018 0.00044007 -0.00084069
0.0019218 -0.0011165 -0.00069695 0.00013573
-0.0089823 -0.003707 0.083445 -0.042712 -0.00084646 0.0025257 0.00086663 0.00036794
-0.00046944 -0.0014029 -0.00049027 0.00010507
0.0016067 0.00022015 -0.00081883 0.0025471 -0.097939 0.12852 -0.00071304 -3.9841e-05
-0.0005782 -0.0010934 0.0020011 -0.0003062
0.00045354 -0.00091417 0.00087478 0.0003615 -0.00073534 -8.262e-05 0.010919 0.22008
-0.0119 -0.0054113 0.0010134 0.0020802
0.0019905 -0.0012308 -0.00055652 -0.0014242 -0.00061815 -0.0012617 -0.01218 -0.005218
-0.071887 0.0089726 0.0063231 -0.010123
-0.00070551 4.5895e-05 -0.00038015 0.00011002 0.0017932 -0.00042662 0.0010705 0.0021537
0.0062445 -0.010062 0.10875 0.054012
2960000000 0.002682 0.13213 -0.0089051 8.745e-05 0.0004043 0.0015925 -0.00063167 -0.00092175
-0.00042208 -0.0016464 -0.00065642 0.00051069
-0.0089146 8.6552e-05 0.09215 -0.042317 -0.00041489 0.0012245 0.00093613 8.8209e-05
-0.0013016 -0.00070788 0.00056206 0.00058112
0.00041614 0.0016113 -0.00040806 0.0012005 -0.080489 0.1597 -0.00070729 0.00025138
-0.00030047 0.0009269 -0.00020531 -0.0025667
-0.00065054 -0.00092273 0.00093172 6.5453e-05 -0.0006907 0.00035194 0.052744 0.22754
-0.011502 0.00046959 0.0019744 0.00044862
-0.00040988 -0.0016622 -0.0012161 -0.00079077 -0.00045398 0.0010029 -0.011328 0.00054554
-0.063045 0.036545 0.0020262 -0.011477
-0.00057359 0.00050853 0.00046485 0.00045746 -0.00018837 -0.0023668 0.0016199 0.00049554
0.0021217 -0.01178 0.12726 0.065021
3020000000 0.020799 0.14683 -0.0068501 0.0035354 0.0013729 -0.00022364 -0.00093357 -7.1492e-05
-0.00047142 0.00034175 -0.00029848 0.00042169
-0.0068191 0.0035161 0.08172 -0.03079 -0.00014904 -0.00018086 0.00047462 -0.00081158
-0.0016383 0.00027279 0.00062082 -0.00019744
0.0013755 -0.00024293 -0.00018564 -0.00017549 -0.058327 0.18484 -0.00044174 0.00095025
0.00074316 0.00037898 -0.00050745 -0.001469
-0.00089771 -7.8637e-05 0.00050025 -0.00085159 -0.00043722 0.00097658 0.091906 0.22082
-0.0088124 0.0037255 0.00071026 0.00047537
-0.00045899 0.00042265 -0.0016873 0.0003584 0.00078968 0.00037294 -0.0090164 0.0037305
-0.050929 0.062553 -0.0008827 -0.010572
-0.00032902 0.00037948 0.00069951 -0.00022936 -0.00066518 -0.0015013 0.00086156 0.00048509
-0.0010765 -0.010426 0.14893 0.06214
3080000000 0.047521 0.15579 -0.0049455 0.0058339 0.0015719 -0.00014525 -0.00061572 7.9756e-05
-0.00054717 0.00028091 0.00019423 0.00062575
-0.0049861 0.0058151 0.079166 -0.026374 -0.00025311 0.00027986 -0.00013511 -0.00029039
-0.00041952 0.0011475 1.2259e-05 -0.00067598
0.0016098 -0.00019593 -0.00025405 0.00029688 -0.021624 0.2059 -0.00080772 0.00031207
0.00037533 0.00029863 -0.0020837 -0.0005267
-0.00059446 6.2433e-05 -0.0001438 -0.00026384 -0.0008389 0.0003467 0.12515 0.21269
-0.0056088 0.0069649 0.0017551 0.00051005
-0.00046317 0.00037903 -0.0003182 0.0010739 0.00021557 0.00031265 -0.0053747 0.0072009
-0.02827 0.090664 -0.0059724 -0.0090134
0.00015878 0.00064435 -5.2058e-05 -0.00076129 -0.0021368 -0.00043062 0.0017069 0.00041572
-0.0057854 -0.0091245 0.16251 0.069432
3140000000 0.075396 0.16063 -0.0015135 0.0075891 0.0028034 -0.001193 -0.0012914 0.00097125
0.0015439 0.00058461 0.00021024 -0.00017713
-0.0015092 0.0075769 0.074645 -0.027789 -0.00088231 -9.2548e-05 0.00072628 -0.0003075
-2.3537e-05 0.0010307 0.00057599 -0.00041662
0.0027876 -0.0012621 -0.00089032 -9.5932e-05 0.019849 0.22718 0.00031667 0.0016153
0.0012234 -0.00049256 -0.0024366 0.00069436
-0.0012484 0.00096864 0.00073693 -0.00034044 0.0002851 0.0016833 0.16058 0.188
-0.0010896 0.0074285 0.00097131 -0.0016784
0.0015553 0.00057884 -2.0277e-05 0.0010103 0.0011104 -0.00045092 -0.0012382 0.0071394
-0.014935 0.10914 -0.0073467 -0.0057171
0.00034085 -0.00019207 0.00048646 -0.00043711 -0.0024676 0.00076421 0.00074039 -0.0014911
-0.0074739 -0.0057651 0.18692 0.061514
3200000000 0.10772 0.17081 0.0036356 0.0067321 0.00084337 -0.0028869 -1.6408e-05 0.0016899
0.00054863 -0.0018701 0.00034174 0.00036957
0.00363 0.0067259 0.085325 -0.027041 -0.0012278 0.00039637 -0.00059854 -0.00098585
0.00068436 0.0011113 -0.00047712 -0.00097207
0.00079852 -0.0029385 -0.0012116 0.00039792 0.064172 0.2322 0.0012416 0.00047926
-5.0175e-05 -0.001975 -0.0015098 0.0022501
-1.3163e-05 0.0017302 -0.00059931 -0.001017 0.0011745 0.00051027 0.18208 0.16572
0.0016344 0.0065336 0.00069365 -0.0012227
0.00036824 -0.0019297 0.00078807 0.0010834 -0.00013866 -0.0019224 0.0017186 0.0064959
0.019438 0.12715 -0.0091949 -0.0022458
0.00018858 0.00034858 -0.00045477 -0.0010222 -0.0015862 0.0021424 0.0010925 -0.0014653
-0.0091359 -0.0020381 0.20343 0.059627
3260000000 0.13881 0.16381 0.0041911 0.003265 -0.00029536 -0.0026171 0.0010287 0.00089042
0.00040616 -0.0016856 -0.00013533 -3.6674e-05
0.0041756 0.0032659 0.092597 -0.030386 -0.001921 0.0018752 -0.00046369 -0.00020582
0.00084931 -0.00057968 -0.00093273 0.00011169
-0.00030358 -0.0026111 -0.0018871 0.0018824 0.11489 0.22868 0.00035789 3.0789e-05
-0.00075373 -0.00089305 0.00015595 0.0019883
0.0010285 0.00088625 -0.00044652 -0.00017347 0.0003313 -8.3477e-05 0.20835 0.12821
0.003888 0.0049664 -0.00059244 -0.001756
0.00026814 -0.0017075 0.00080775 -0.00052153 -0.00061522 -0.00090361 0.0040501 0.0049058
0.04144 0.13593 -0.0072757 0.0032075
-5.6762e-05 -0.00017053 -0.00091095 6.9396e-05 0.0003356 0.0019754 -0.00081034 -0.0016562
-0.0071006 0.0031618 0.23286 0.050508
3320000000 0.16983 0.15871 0.0071447 0.0015873 -0.00082959 -0.0018574 0.0008067 0.00020692
-0.0018169 -0.0013625 0.00019876 0.00017648
0.0071142 0.0015846 0.099671 -0.02609 0.00054338 0.0023472 -0.00026384 -0.0004651
-4.0492e-05 -0.00029498 -0.00048163 0.00023417
-0.00089419 -0.0018448 0.00057799 0.0023469 0.16339 0.21993 0.00030902 -0.00017439
-0.0013124 -0.00049332 0.00051401 0.0013655
0.00090647 0.00025358 -0.0002828 -0.00046517 0.00029941 -0.00020492 0.2181 0.098583
0.0049489 0.0018591 -0.0014586 -0.0002219
-0.0018345 -0.001407 -0.00011747 -0.00031382 -0.0013851 -0.0005092 0.0048929 0.0020346
0.069446 0.13892 -0.0038899 0.0035818
0.00027209 0.0002378 -0.00050397 0.00024088 0.00041825 0.0011897 -0.00117 7.9223e-05
-0.0037838 0.0035696 0.24903 0.037824
3380000000 0.20536 0.142 0.0056219 -0.001874 -0.0011356 0.00041092 0.001105 0.0003434
-0.0014436 0.00072417 0.00015132 8.3798e-06
0.0056336 -0.0018519 0.11014 -0.034254 -5.9208e-05 0.003222 -0.0012106 -0.00045748
-8.453e-05 0.00017617 -0.00079687 0.00043258
-0.0012108 0.00044093 -3.4815e-05 0.0031847 0.2038 0.19825 0.00072777 -0.00045918
-0.0018802 0.00065778 0.0011171 0.0013769
0.0010693 0.00034892 -0.0011693 -0.00041919 0.00069065 -0.00046676 0.2331 0.065868
0.0060993 0.0015751 6.0321e-05 0.00040069
-0.0014786 0.00089802 -0.0001876 0.0002065 -0.0018264 0.00056676 0.0061917 0.0015984
0.10721 0.13145 -0.0010516 0.0049024
0.0001234 0.00021325 -0.00087134 0.00037354 0.0011962 0.0013178 -0.00034449 6.9152e-05
-0.0011202 0.0052334 0.27924 0.018667
3440000000 0.23691 0.12174 0.0046928 -0.0036344 -0.00065902 -0.0014518 0.00067359 -0.0001179
-0.0015114 0.0017328 0.00099263 0.00010057
0.0046996 -0.0036108 0.10331 -0.038491 0.0029023 0.0019335 -0.0010564 0.001047
-4.5909e-05 0.00039305 4.7433e-05 0.00089881
-0.00067795 -0.0013869 0.0029192 0.0019251 0.24229 0.17068 -0.00034301 -0.00025212
4.3377e-05 0.001389 0.0012993 0.00044942
0.00068579 -0.00012257 -0.0010467 0.0010164 -0.00024138 -0.00021859 0.23451 0.033541
0.006656 -0.0014062 -0.00032621 3.4863e-05
-0.0015289 0.0016964 8.8767e-05 0.00035969 5.5873e-05 0.0013051 0.0066799 -0.0015745
0.13289 0.12516 0.0024765 0.0032632
0.0010006 0.00019343 0.00011125 0.00094317 0.001173 0.00053311 -0.00017081 0.00027286
0.0024779 0.0029486 0.29512 -0.010376
3500000000 0.26972 0.090077 0.0024743 -0.0044676 -0.0011316 0.001573 0.00092944 -0.00089003
-0.00084458 0.0011013 0.00069304 -0.0010073
0.0024764 -0.0044624 0.11664 -0.062203 0.0031113 0.0014662 -0.00029729 0.00070026
0.00038835 -5.3136e-05 8.6432e-06 0.00040961
-0.0011389 0.0016365 0.0031339 0.0014044 0.27369 0.13753 0.00017391 -0.00019713
-0.00017111 0.0010191 0.0016715 -0.00025732
0.00092709 -0.00083917 -0.00031242 0.00069006 0.00013511 -0.00018117 0.23942 0.005983
0.0063893 -0.0039731 -0.0002569 4.5608e-05
-0.000801 0.0011017 0.00036176 -2.553e-05 -0.00011765 0.00093957 0.0065146 -0.0039979
0.17513 0.10204 0.0027111 0.0010048
0.00057097 -0.0010333 -2.2778e-05 0.00040526 0.0017163 -0.00027488 -0.00027139 -0.00017361
0.0025858 0.0012729 0.31621 -0.038002
3560000000 0.28893 0.056242 0.00033361 -0.0055719 8.1601e-05 -0.0010742 0.00061176 0.00020465
0.0015084 0.001535 -0.00037245 -0.001296
0.00033794 -0.0055609 0.11058 -0.067353 0.0056442 -0.00042414 0.00037557 0.00056546
0.00065966 -3.5797e-05 0.00030771 0.00025921
0.00010831 -0.0010533 0.0056568 -0.00047173 0.30053 0.094454 -4.3083e-06 -0.00031134
0.00094632 0.00049042 0.0013951 -0.00085362
0.00067829 0.00026821 0.00040827 0.00056423 -5.3117e-05 -0.00031076 0.22937 -0.030543
0.0047438 -0.0063119 -0.00015182 -0.00046251
0.001528 0.0016444 0.00070218 -9.2701e-05 0.00097061 0.0003287 0.0047988 -0.0063892
0.19497 0.093602 0.0025599 -0.0022491
-0.00036041 -0.0012049 0.0003433 0.00020672 0.0012954 -0.0010007 -8.2768e-05 -0.0002869
0.0024615 -0.0021111 0.32848 -0.078101
3620000000 0.30576 0.01915 -0.00072716 -0.0034564 -0.0021822 -0.00018704 0.000443 -0.0017791
-0.00011534 0.00045586 -0.00035373 -0.00055329
-0.00069663 -0.0034841 0.11199 -0.095752 0.00448 -0.0035861 0.00023254 0.0004721
-0.00017952 -0.00078036 0.00060971 0.0003721
-0.0022006 -0.00021721 0.0043798 -0.0036598 0.31472 0.051564 8.9102e-05 -0.0010783
-0.00026849 2.0658e-05 0.00058691 -0.00075672
0.00042395 -0.0017526 0.00022024 0.00044477 5.4109e-05 -0.0009998 0.21859 -0.060147
0.000395 -0.0073828 -0.0012472 0.0011294
-6.9075e-05 0.00049251 -0.00015454 -0.00076457 -0.00044949 -2.4337e-06 0.00025699 -0.0073804
0.21708 0.058344 0.00052532 -0.0010656
-0.0004988 -0.00049198 0.00071077 0.00031878 0.00071761 -0.00069249 -0.0011446 0.0009677
0.0003051 -0.0014198 0.33116 -0.11132
3680000000 0.31099 -0.024962 -0.0033426 -0.0040202 -0.0011575 0.0016997 -0.0010976 -0.00010858
0.001583 0.00020915 -0.0010583 -0.00025079
-0.0033231 -0.0040189 0.10847 -0.11306 0.0017549 -0.0047954 0.00068781 0.00024273
-0.00031712 -0.00055841 0.00072339 0.00024759
-0.0011553 0.0016703 0.0016421 -0.0048319 0.32604 0.00092038 -0.00077563 -0.00061006
0.00088066 0.0007827 0.00063359 -0.0019429
-0.0010336 -7.133e-05 0.00068057 0.00026599 -0.00088703 -0.00055529 0.20564 -0.094029
-0.0011043 -0.0065999 -0.0010544 0.0013352
0.0015792 4.2813e-05 -0.00030236 -0.000595 0.00089973 0.00067397 -0.0010106 -0.0065197
0.23835 0.035786 0.00016167 -0.0019255
-0.001069 -0.00021777 0.00082732 4.757e-05 0.00060082 -0.0018254 -0.0011087 0.0014324
0.00020674 -0.0017382 0.33162 -0.15702
3740000000 0.31331 -0.059728 -0.002965 -0.0002312 -0.0019631 0.0025172 0.00012368 -0.0010543
-0.00065468 -8.3006e-05 -0.00075723 0.00017172
-0.002971 -0.0002355 0.10015 -0.13427 0.00072633 -0.0053783 0.00022576 -0.00011356
-0.00028203 -0.00016561 0.00043025 0.00013074
-0.0019142 0.0025645 0.00065095 -0.0053718 0.32921 -0.037544 -0.00073983 9.0595e-05
-0.00012592 6.4927e-05 -0.00051001 -0.0014096
4.5839e-05 -0.00097535 0.00022771 -0.00017076 -0.00072989 6.2744e-05 0.18435 -0.1175
-0.0027821 -0.005378 0.00082844 0.0025865
-0.00083005 -4.717e-05 -0.00033385 -0.00020728 -0.00012585 0.0001014 -0.0031384 -0.0053391
0.24678 0.001983 -0.0012513 -0.0012903
-0.00071076 0.00028065 0.00046394 0.00019506 -0.00054484 -0.0012798 0.00080013 0.0024916
-0.001338 -0.0016183 0.31817 -0.19615
3800000000 0.30909 -0.10659 -0.0020662 0.0006515 0.00085504 0.0035911 -0.0012712 -0.0014942
0.0017347 0.00095438 -0.00095759 0.00035078
-0.0020897 0.00063923 0.090561 -0.14984 -0.0019129 -0.0050313 0.00033339 0.0002712
-0.0010396 -0.00051176 0.00095899 -3.1135e-05
0.00095008 0.0035765 -0.0019702 -0.0050032 0.32637 -0.079566 -0.00063119 0.00057431
0.00087054 8.2699e-05 -0.0010227 -0.00053186
-0.0012577 -0.0014814 0.00032291 0.00026681 -0.00071803 0.00050665 0.17614 -0.14286
-0.0033794 -0.003785 0.0013691 0.0015106
0.0016628 0.0010014 -0.00098373 -0.00047184 0.00094651 5.8628e-05 -0.0031948 -0.0036368
0.26302 -0.035379 0.001056 0.00059436
-0.0010718 0.00026296 0.00088674 -6.5926e-05 -0.0011059 -0.00054577 0.0015464 0.0017007
0.00097122 0.00058707 0.31114 -0.23679
3860000000 0.29766 -0.13796 -0.00067595 0.00096374 0.0025306 0.0018672 -0.0021655 0.0010661
0.00076698 -0.0011842 -0.00036641 0.0016216
-0.0006671 0.0010011 0.07132 -0.16052 -0.0031041 -0.0049445 0.00066563 -0.00078113
-0.00083324 0.0012655 0.0008335 -0.0010549
0.0025756 0.0018317 -0.0032062 -0.0049055 0.30678 -0.1197 -0.000634 0.00089933
0.0002846 -0.00055442 -0.00088181 -0.00036502
-0.0021283 0.0011248 0.00064835 -0.00079905 -0.0005569 0.00087853 0.14746 -0.15848
-0.0028502 -0.0038207 0.0021511 0.0011846
0.00076594 -0.0011938 -0.00089682 0.0013336 0.00024222 -0.00056942 -0.0031119 -0.0037584
0.26185 -0.063953 -0.00016951 -0.0016134
-0.0003701 0.0014919 0.00083254 -0.0011048 -0.0007255 -0.00042262 0.0019006 0.0010809
0.00015189 -0.0016668 0.28875 -0.2764
3920000000 0.28418 -0.17782 0.0019535 -3.565e-05 0.003461 0.0025801 -0.0001109 0.00092639
0.00073454 -9.5399e-05 0.0006004 0.00051201
0.0019453 -4.8916e-05 0.044431 -0.17667 -0.0047298 -0.0034711 -0.0003602 -0.00022212
0.00025905 0.0003126 -0.00029886 -0.00044322
0.0034892 0.0025059 -0.0047711 -0.0034651 0.30118 -0.15239 0.00033323 0.0011647
0.0016245 -0.001072 -0.000241 -0.00042572
-0.00011662 0.00085798 -0.00034645 -0.00019731 0.0002945 0.0012387 0.12886 -0.16941
-0.0041129 -0.0032847 0.0020447 -0.00019898
0.00048657 6.1098e-05 0.00032747 0.0002848 0.0015806 -0.001029 -0.0040686 -0.0032008
0.25686 -0.10969 0.0011167 -0.0014061
0.00065936 0.00055603 -0.00025728 -0.00051288 -0.00036207 -0.00010043 0.0023919 -0.00011743
0.0011133 -0.0011843 0.26729 -0.30347
3980000000 0.2575 -0.21434 0.001786 -0.0032156 0.0046644 -0.00017207 0.00010905 0.0010548
0.00094201 -0.0016749 0.00052081 0.00019204
0.0017952 -0.0031823 0.022675 -0.19121 -0.0056852 -0.0015486 0.00070438 0.00047693
0.00074057 0.00048102 -5.8511e-05 -0.0012368
0.0046142 -0.00022975 -0.0057039 -0.0014789 0.27292 -0.18386 0.00147 4.9761e-05
-0.00066939 -0.0013565 -0.00082977 -0.00024263
0.00012972 0.0010568 0.00069985 0.00045711 0.0014295 4.6708e-05 0.092544 -0.1919
-0.0039084 -0.0034514 0.0015935 -0.00080581
0.00086849 -0.0017842 0.0006921 0.00052176 -0.00084612 -0.0014436 -0.0039663 -0.0034466
0.24628 -0.14133 0.0018769 -0.0039092
0.00041383 0.00026314 -6.3985e-05 -0.001202 -0.0007751 -0.00046726 0.0014533 -0.00090427
0.0016938 -0.0043584 0.23312 -0.34242
4040000000 0.23036 -0.23973 -0.00047621 -0.0042235 0.0034257 -0.0029641 0.0002841 0.00026405
-0.00041286 -0.0009487 0.00070787 -1.6861e-05
-0.00046193 -0.0042608 -0.0029591 -0.19844 -0.0049999 0.00012423 0.00010792 -0.0010183
-0.00014453 0.00028209 -0.0013773 -6.5617e-05
0.0033731 -0.0030485 -0.0050042 0.00021725 0.25125 -0.2169 7.0098e-05 -0.00069559
-0.00081162 -0.00030493 -0.0010516 0.00014157
0.00024934 0.00020601 0.00016856 -0.00098712 0.00010285 -0.00065142 0.070477 -0.18648
-0.0064943 -0.0016039 0.0016191 -0.00078611
-0.00046466 -0.00083218 -0.00013127 0.00015641 -0.00069819 -0.00026996 -0.0065373 -0.0015872
0.2361 -0.17316 -0.0013188 -0.0031944
0.00057993 -0.00013138 -0.0014258 -5.9131e-05 -0.0010843 9.1312e-05 0.0016555 -0.00070171
-0.001027 -0.0032827 0.19652 -0.36085
4100000000 0.201 -0.26371 -0.0032766 -0.0032891 0.0010058 -0.0034769 9.9858e-05 8.8713e-05
0.00012111 -0.0014671 0.00075041 0.00022385
-0.0033023 -0.0033096 -0.028007 -0.20299 -0.004812 0.0010106 -0.00026299 -0.00024708
0.00078593 0.00040446 -0.0006728 0.00023868
0.0010122 -0.0035333 -0.0048438 0.0010653 0.23011 -0.24351 0.00043997 -0.00013165
-0.00047646 -0.000441 -0.0012827 4.7456e-06
8.2045e-05 0.00010157 -0.00027574 -0.00023714 0.00035597 -0.00014713 0.036815 -0.2006
-0.0057233 0.00033554 0.0010877 -0.0014429
3.7405e-05 -0.0016584 0.00082805 0.00037785 -0.00070773 -0.00025579 -0.005664 0.0002928
0.2219 -0.19866 -0.0013079 -0.0040958
0.00061513 0.00013171 -0.00053893 0.00034174 -0.0012225 2.9764e-05 0.0011405 -0.0016299
-0.0012973 -0.0040418 0.16388 -0.38777
4160000000 0.17251 -0.28188 -0.0040439 -0.0021028 -0.00017074 -0.003159 0.00069011 -0.00012856
-0.0036387 -0.00059425 0.00047342 -0.00076382
-0.0040278 -0.0020787 -0.054266 -0.19963 -0.0047682 0.0025997 -0.0003944 -0.00023837
0.00020139 -0.0004586 -0.00083751 0.00058128
-0.00021792 -0.003194 -0.0047438 0.0026582 0.1972 -0.25978 0.00040984 -1.893e-05
-0.0011325 -0.00049261 -0.0011594 0.00090373
0.00064069 -5.6837e-05 -0.00039792 -0.00032077 0.00038604 -1.8643e-07 0.012231 -0.1883
-0.0055389 0.0015432 0.0012138 -0.0022451
-0.0034771 -0.00060784 0.00013062 -0.0004714 -0.00088646 -0.0004641 -0.00527 0.0015302
0.1918 -0.23283 -0.0034 -0.0035106
0.00050156 -0.0007432 -0.00088999 0.00046347 -0.0012665 0.00090249 0.0011445 -0.0021346
-0.0035358 -0.003684 0.1143 -0.397
4220000000 0.14477 -0.29795 -0.0048151 1.7585e-05 0.00019939 -0.003684 -0.00024366 -0.00019063
-0.00099236 0.00091642 0.00046172 -0.0011252
-0.0048056 4.0039e-05 -0.090136 -0.18972 -0.0022774 0.0034422 -0.00016358 2.9431e-06
0.00017153 5.4896e-05 -0.00054426 0.00088464
0.00014501 -0.0036902 -0.0022356 0.0034866 0.16863 -0.28569 0.00017862 -0.00010577
7.7876e-05 0.00024163 -0.00012942 0.0011694
-0.00030317 -0.00019831 -0.00016249 -1.5525e-06 0.00019772 -0.00019189 -0.011342 -0.18671
-0.0044362 0.0020855 -0.00027267 -0.0022409
-0.00092613 0.00092197 9.2314e-05 1.822e-05 3.7257e-05 0.00027543 -0.0043702 0.0023141
0.17639 -0.25735 -0.0048043 -0.0030204
0.0003343 -0.0013611 -0.00049078 0.0010401 -6.7978e-05 0.0012065 -0.00014927 -0.0023328
-0.0047224 -0.00287 0.087087 -0.41049
4280000000 0.11396 -0.30785 -0.0030945 0.0018129 -0.0016947 -0.0043312 -0.00045289 0.00052798
-0.00023029 0.0013153 -0.00066049 -0.00024871
-0.0030945 0.0018176 -0.11599 -0.19538 -0.0028359 0.0030224 -0.00075954 -0.00027395
0.00016269 0.00013036 0.00058723 0.00075443
-0.0017546 -0.0042969 -0.0028144 0.0030864 0.13915 -0.29381 0.00082816 -0.00022597
-0.00090527 0.00090402 -0.00042248 0.0008062
-0.00046723 0.00056599 -0.00074704 -0.00030501 0.00086785 -0.00022224 -0.049148 -0.1722
-0.0047252 0.0024718 -0.00050778 -0.0024218
-0.00021112 0.0013521 7.8924e-05 0.00021006 -0.00072933 0.00091247 -0.0046799 0.0024052
0.13363 -0.28125 -0.006081 -0.0013388
-0.00062147 -0.00023224 0.00062003 0.00065124 -0.00038832 0.00082091 -0.00047992 -0.00232
-0.0060959 -0.0014676 0.035978 -0.41666
4340000000 0.086032 -0.31698 -0.0018979 0.0021448 -0.0023904 -0.0015706 0.00022584 0.00052047
-0.00012187 0.00072383 0.00017548 -0.00076291
-0.0018863 0.0021457 -0.13694 -0.16914 -0.0019409 0.0039743 -0.00016768 0.0004581
-0.0001398 -0.00022822 0.00026245 0.00035613
-0.0023818 -0.0015225 -0.0019203 0.0039936 0.10322 -0.3107 -0.00034356 -0.00098363
0.00058663 0.00088355 0.00094406 0.0021758
0.00020077 0.00052024 -0.00015036 0.00046543 -0.00038059 -0.00094312 -0.067494 -0.16903
-0.0040524 0.0038197 -0.0014726 -0.0027028
-0.00011192 0.00061108 -0.00023912 -0.00038211 0.0004107 0.00088428 -0.0040508 0.0039714
0.1065 -0.30592 -0.0043014 0.0013076
8.1904e-05 -0.00093166 0.00032156 0.00036862 0.00080974 0.0022373 -0.0014073 -0.0025612
-0.0042576 0.0012415 0.0023627 -0.4111
4400000000 0.056333 -0.32251 -0.00080111 0.0015218 -0.0024104 -0.0015314 0.00072299 0.0013178
6.6067e-05 0.00054424 -0.00017722 -0.00071017
-0.0008011 0.0015201 -0.16576 -0.16013 -0.001273 0.0040004 -0.0005117 0.00043739
0.00025108 -0.00056818 0.00057683 0.00045362
-0.0023941 -0.0014861 -0.0012311 0.004052 0.074701 -0.31781 -0.00029465 -0.00010461
0.00028514 0.00018707 0.00090714 0.0014001
0.00075674 0.0013326 -0.00048757 0.00044654 -0.00019172 -0.00022062 -0.091355 -0.15658
-0.0033194 0.0048168 -0.0021096 -0.0013278
1.9934e-05 0.00064007 0.00025363 -0.0005562 0.0003588 0.00016579 -0.0034454 0.0049967
0.076264 -0.31788 -0.0045 0.00068521
-0.00015327 -0.0006479 0.00062705 0.00044035 0.001083 0.0012418 -0.0022186 -0.0013169
-0.0044552 0.00080621 -0.043235 -0.41642
4460000000 0.020253 -0.32333 -0.00059492 0.0004118 -0.0040319 -0.0010614 0.0014891 -0.00065556
-0.0003806 0.0011223 -0.0011449 -0.00038422
-0.00058002 0.0004064 -0.18834 -0.13109 -0.00059393 0.0044571 -0.00034144 0.00079384
-0.00015699 -0.00037537 0.00036434 -0.00050312
-0.0040642 -0.0010291 -0.00052801 0.0045033 0.049074 -0.32481 -0.00050028 -0.00053133
0.0005238 0.00052799 0.0018611 0.00041874
0.0014268 -0.00065969 -0.00034174 0.00077653 -0.00056078 -0.0005073 -0.10575 -0.13507
-0.0015619 0.0060034 -0.0026758 -0.0010971
-0.00046127 0.001079 -0.00024717 -0.00041079 0.00058154 0.00052132 -0.0016273 0.0059836
0.040916 -0.3151 -0.0040402 0.0025935
-0.0010565 -0.00039613 0.00034928 -0.00052368 0.0018678 0.00049258 -0.002472 -0.00099977
-0.0041432 0.0026054 -0.083108 -0.39827
4520000000 -0.0027632 -0.32435 -0.00039806 -0.00038081 -0.0037508 0.000231 0.00069697 6.8055e-06
0.0017604 8.9775e-05 -0.00072863 0.00098933
-0.00040405 -0.00038569 -0.21263 -0.11421 0.00060423 0.0046296 0.00049718 0.00085962
-0.00026896 2.0891e-05 0.00033814 -0.00011037
-0.0037823 0.00026612 0.00064875 0.0046495 0.018406 -0.3235 -0.0010689 0.00065901
0.00081246 -0.00054917 0.0018104 -0.00093823
0.00069631 -2.975e-05 0.00053259 0.00084759 -0.0010412 0.00060975 -0.12275 -0.12608
-0.00058894 0.0056188 -0.0030324 -0.00014614
0.0017734 7.7907e-05 -0.00028873 4.4403e-05 0.00065371 -0.00048204 -0.00049762 0.0057482
-0.0063147 -0.32786 -0.0030347 0.0027181
-0.00065884 0.00097842 0.00037886 -0.00011255 0.001789 -0.00094616 -0.0030269 -0.00019193
-0.0029432 0.0027185 -0.11233 -0.39684
4580000000 -0.040232 -0.31845 -0.0012466 -0.00052145 -0.0031386 0.0025116 0.000706 -0.00047766
0.00017765 0.00015165 -0.00054772 0.00074117
-0.0012658 -0.00053231 -0.23176 -0.088754 0.00098075 0.0041351 0.00063682 -0.00010885
-0.00011866 0.00014577 0.00027835 -0.00021181
-0.0031368 0.0025132 0.0010399 0.004133 -0.013367 -0.32101 -0.00015283 0.00054545
-0.0004224 -0.0001627 0.0014404 -0.00083271
0.00071194 -0.00044231 0.00063875 -0.00012186 -0.00011282 0.00062413 -0.13378 -0.10201
0.0018731 0.0051986 -0.0027845 0.0010716
7.0301e-05 0.00014797 -0.00015319 0.00012073 -0.00026458 -0.00030589 0.0019149 0.0052102
-0.03334 -0.33512 -0.0024052 0.0035604
-0.0005185 0.0007336 0.00025918 -0.00025934 0.0014944 -0.0009585 -0.002732 0.0010971
-0.0024716 0.0035728 -0.15692 -0.36758
4640000000 -0.066518 -0.31221 -0.0022543 -0.001557 -0.002986 0.0026222 0.00062139 -0.0013982
0.0015177 -4.881e-05 6.8198e-05 0.0010942
-0.0022622 -0.0015551 -0.24275 -0.060768 0.0014943 0.003873 0.00072165 0.0003241
-0.00026097 0.00032447 -8.0875e-05 -0.00074379
-0.0029745 0.0026967 0.0015505 0.0038272 -0.037614 -0.31478 0.00026067 0.00082934
0.001148 0.00030991 0.00034497 -0.00205
0.00058116 -0.0014217 0.00070565 0.00031581 0.00025808 0.00084875 -0.13909 -0.087132
0.0034896 0.0037124 -0.0022949 0.0017485
0.0015375 -0.00015827 -0.00023214 0.00033946 0.00098407 0.00035494 0.0033619 0.0037476
-0.066671 -0.32203 -0.0026404 0.0037719
5.6102e-05 0.00108 -7.816e-05 -0.00073375 0.0003796 -0.0020942 -0.0023806 0.0017281
-0.002708 0.0036096 -0.1765 -0.35733
4700000000 -0.093901 -0.30833 -0.0039749 -0.00016599 -0.0015552 0.0044906 -0.00092744 -0.0010203
0.0010343 -0.0004777 0.0009171 0.00069289
-0.0039795 -0.00015838 -0.25473 -0.042348 0.0025364 0.0042907 0.00045883 -0.0005396
0.00029053 0.00053574 -0.00029457 7.59e-06
-0.001483 0.0045349 0.002609 0.0042648 -0.067855 -0.31019 -0.00017346 0.0004737
-2.9549e-05 -7.6004e-05 2.9806e-05 -0.0013596
-0.00095353 -0.0010057 0.00046915 -0.00052998 -0.0001695 0.00052594 -0.1562 -0.06692
0.0032549 0.00171 -0.0015344 0.0025232
0.00096949 -0.00055279 0.00028771 0.00056723 8.6907e-05 -5.6678e-05 0.0032987 0.0016876
-0.10472 -0.31594 -0.0012271 0.0042215
0.00097287 0.00066547 -0.00033724 -3.967e-06 8.656e-05 -0.0014204 -0.0015128 0.0025112
-0.0011812 0.0041488 -0.22002 -0.3297
4760000000 -0.12457 -0.29405 -0.0047277 0.0011378 0.00033984 0.0046435 -0.00071243 -0.00065059
0.00040555 -0.0012142 0.00092473 -0.00028041
-0.0046997 0.0011248 -0.25136 -0.00044185 0.0031559 0.0032046 -1.791e-05 -0.00065095
0.00046647 0.00022238 0.00010901 -0.00016416
0.00041073 0.0046219 0.0031763 0.0031672 -0.099587 -0.29676 0.00073776 0.00049095
0.0011686 8.5747e-05 -0.00098562 -0.0011672
-0.00069783 -0.00066976 -5.1167e-05 -0.00065143 0.0007234 0.00043798 -0.15068 -0.050523
0.0023541 0.0010367 -0.00072148 0.0029089
0.00034124 -0.0011591 0.00041701 0.00020308 0.0011071 0.00010208 0.0023172 0.00098933
-0.13839 -0.30125 -0.00037784 0.0039021
0.00089541 -0.0003863 0.00012702 -0.00018043 -0.00096098 -0.001131 -0.00065927 0.0027794
-0.00048704 0.0041172 -0.23157 -0.3077
4820000000 -0.15101 -0.28063 -0.0050928 0.0025384 0.0014505 0.0028907 -0.00087435 -0.00049371
0.00039574 -0.00083029 0.00014298 -0.00046482
-0.0050873 0.0025292 -0.26347 0.021995 0.0042634 0.0032337 -5.1485e-05 -0.00032127
0.00026247 -0.00016767 -0.00023018 -0.00038378
0.0015001 0.0028937 0.0043275 0.0031791 -0.12584 -0.29274 0.0004854 -0.00041124
0.00048101 -0.00075715 -0.00094587 -0.00025556
-0.00090001 -0.00048984 -5.1574e-05 -0.00032447 0.00058411 -0.00034146 -0.16586 -0.033078
0.0018451 -7.33e-05 -0.00012082 0.0027821
0.00037579 -0.00087838 0.00027331 -0.00017508 0.00052803 -0.00068291 0.0019553 -0.00013848
-0.17815 -0.28436 -3.9414e-05 0.0034037
0.00020779 -0.00044906 -0.00019497 -0.00039535 -0.0009244 -0.00028813 -4.4035e-05 0.0028783
-0.00022381 0.0034252 -0.2687 -0.278
4880000000 -0.18273 -0.26206 -0.0043823 0.0045043 0.0020645 0.0031976 -0.0013554 0.00016624
-0.00070144 -0.0012317 0.0003327 -0.00015521
-0.0043789 0.0045072 -0.25564 0.062539 0.0046885 0.0016968 -0.00039225 -0.00018346
-0.0001245 0.00024839 -0.00018452 0.00014751
0.0021239 0.0031881 0.0047164 0.0016395 -0.14554 -0.28083 0.0003718 -0.00033832
-0.00017795 -0.0013308 -0.00056897 2.9649e-05
-0.0014354 0.0001642 -0.00037986 -0.00017 0.00043631 -0.00036797 -0.15943 -0.014725
0.00070045 -0.0003752 0.0011755 0.0026434
-0.00083027 -0.0012407 -0.00018754 0.00021901 -0.00010921 -0.001288 0.00075717 -0.00043942
-0.20964 -0.27018 0.00052416 0.0031062
0.00029473 -0.00010651 -0.00014437 0.00017845 -0.00063066 5.6804e-05 0.0011342 0.002556
0.00058294 0.0031006 -0.2814 -0.24901
4940000000 -0.20391 -0.24473 -0.0030616 0.0065708 0.0028029 0.0012741 -0.0002616 0.00073695
-0.0010506 -0.00051912 -2.5533e-05 -0.00069212
-0.0030706 0.0065495 -0.26837 0.088814 0.0057598 0.0013769 -0.00011067 -0.00010908
0.00024066 -0.00038174 -0.000315 0.0001467
0.0028221 0.0011902 0.0057778 0.0012689 -0.16532 -0.25725 0.00014515 -0.00043708
-0.00084389 -0.00037281 -0.00059539 0.00024761
-0.00025724 0.00075367 -0.00011025 -9.5044e-05 0.00018906 -0.00052827 -0.16704 -0.004871
-0.0003735 0.00022014 0.001866 0.0018881
-0.0010536 -0.00051808 0.00028892 -0.00035223 -0.00091541 -0.00016317 -0.00047902 0.0001761
-0.23346 -0.24368 -9.3535e-05 0.0028378
8.9317e-06 -0.00069613 -0.00029278 0.00015597 -0.00050314 0.00026353 0.0018689 0.0019303
0.00014318 0.0029274 -0.30505 -0.2235
5000000000 -0.22452 -0.22135 -0.00014268 0.0073222 0.003113 0.0017857 -0.0002048 0.00058173
-0.00064122 0.00062771 -0.00012145 -0.00077113
-0.0001662 0.0073212 -0.25479 0.10595 0.00595 -0.00066892 -0.00028696 -4.6777e-05
-0.00011271 -0.00056954 -0.00021455 -9.2462e-05
0.0031097 0.0017585 0.0059251 -0.00076238 -0.19517 -0.24359 -0.00057091 -0.00079372
-0.00047554 -0.00039815 -0.00039527 -9.6311e-05
-0.00022895 0.00060404 -0.00031656 -6.0097e-05 -0.00055971 -0.00072459 -0.16117 0.019391
-0.00089544 0.0013684 0.0023636 0.0012353
-0.00064409 0.00063942 -0.00012917 -0.00046669 -0.00044894 -0.0003585 -0.00076526 0.001372
-0.26215 -0.22027 0.00038163 0.0035711
-0.00018618 -0.00077812 -0.00027564 -0.0001056 -0.00054159 -0.00012907 0.0023596 0.0012527
0.00010811 0.003543 -0.31752 -0.18922
5060000000 -0.24623 -0.19433 0.0018267 0.0068463 0.0030808 -0.00012028 8.1173e-05 0.00057203
-0.00042791 -1.2028e-05 -0.00037026 -0.00033977
0.0018192 0.0068518 -0.23861 0.14305 0.0053143 -0.0018394 -8.8238e-06 0.00023379
-0.00043559 -0.00013242 -0.00040313 0.00018338
0.0030583 -0.00017321 0.005283 -0.0019149 -0.20927 -0.22276 -0.00029226 0.00029055
-0.001202 0.00028562 -0.0011947 8.369e-05
0.00010376 0.00056558 -2.1907e-05 0.00020224 -0.00034083 0.00029801 -0.16356 0.026723
-0.00041874 0.0030838 0.0018535 0.00061567
-0.00033432 -1.3812e-05 -0.00044939 -5.7063e-05 -0.0011558 0.00024484 -0.00047095 0.0030877
-0.27681 -0.19088 0.0010116 0.0032471
-0.00036927 -0.00026619 -0.00037469 0.00015666 -0.0011741 4.232e-05 0.0017778 0.00049952
0.0012086 0.0034042 -0.33061 -0.16115
5120000000 -0.26238 -0.16916 0.0033724 0.0058392 0.0031001 -0.0004148 0.00037467 0.00067652
-3.3399e-05 0.00076175 -0.00035378 0.00023198
0.0033446 0.0058429 -0.23336 0.17015 0.0049374 -0.0026777 4.8802e-05 0.00028429
-5.4217e-05 -3.048e-05 4.4817e-05 0.00038962
0.0031265 -0.0004498 0.0049179 -0.0027353 -0.22399 -0.20792 -0.00013023 0.00017008
-0.00037098 0.0010437 -0.0011419 0.00075757
0.00033868 0.00064767 8.4963e-05 0.00025603 -9.678e-05 0.00012627 -0.15955 0.05298
0.0011995 0.0032529 0.0024441 0.00035439
3.0062e-05 0.00080844 -0.00010963 -5.5681e-05 -0.00032938 0.0010863 0.0011739 0.003316
-0.29238 -0.15686 0.0013596 0.0034869
-0.00048162 0.00012276 7.5017e-05 0.00034901 -0.0010859 0.00070508 0.0024726 0.00041023
0.0013002 0.0034209 -0.34339 -0.12674
5180000000 -0.27898 -0.13961 0.0048155 0.0047723 0.003632 -0.0010653 0.0002292 0.00056943
-0.00018756 0.00026056 -0.00060285 0.00050818
0.0048189 0.0047793 -0.21185 0.19254 0.0042736 -0.003974 -0.00034099 -0.00025905
-0.00018479 -0.00010573 -2.2815e-05 0.00020738
0.0035982 -0.0011103 0.0041984 -0.0040556 -0.23593 -0.17188 -0.00032597 0.00070164
-0.00011204 -2.5082e-05 -0.00025635 0.00083722
0.00023915 0.00053881 -0.00036095 -0.00027928 -0.00034851 0.00071247 -0.15908 0.062483
0.0025505 0.0040493 0.0023145 -0.00065002
-9.9633e-05 0.00020164 -0.00016004 -0.00013287 -9.0387e-06 1.9688e-05 0.0025479 0.0040273
-0.30579 -0.11535 0.0024706 0.0035469
-0.00059207 0.00059025 -1.9774e-05 0.00019186 -0.0003608 0.00087988 0.0023096 -0.00076092
0.0023993 0.003667 -0.34612 -0.095287
5240000000 -0.28845 -0.11262 0.0049609 0.003519 0.0028957 -0.0027966 0.00072055 0.00011025
-0.00033493 -0.00010784 0.00010907 0.00056487
0.004937 0.0035229 -0.20052 0.23076 0.0030101 -0.0047885 -4.8264e-05 0.00012293
-0.00019997 6.4215e-05 0.0001923 0.00032333
0.0028557 -0.0028164 0.0029494 -0.0048534 -0.25257 -0.14779 0.00032091 0.00026013
-9.0781e-05 0.00047897 -8.1985e-05 0.0012415
0.00072008 8.5846e-05 -1.8162e-05 0.00011053 0.00034339 0.00027705 -0.15955 0.08328
0.0036479 0.00268 0.0017331 -0.0013305
-0.00032976 -0.0001173 -0.00014105 3.296e-05 -0.00015416 0.00052404 0.0036702 0.0026205
-0.32054 -0.07357 0.0030659 0.0029916
9.9826e-05 0.00066364 0.00026565 0.00034786 7.4942e-05 0.0013358 0.0017701 -0.0012762
0.0030406 0.0028855 -0.35328 -0.061991
5300000000 -0.29464 -0.083303 0.0059074 0.0020657 0.0018263 -0.0032978 0.00013079 -0.00033046
0.00034408 0.00071971 0.00014104 0.00031587
0.0058977 0.0020846 -0.1932 0.23546 0.0020531 -0.0053147 -0.00011123 0.00021106
-1.9161e-05 0.00041955 0.00024972 9.5358e-05
0.0017976 -0.0033419 0.0019706 -0.0053356 -0.26852 -0.12222 0.00034481 -0.00026308
0.00026242 0.00039122 0.00062358 0.00078878
0.00012863 -0.00034033 -0.00011689 0.00022282 0.00029783 -0.00026445 -0.15195 0.092405
0.0053249 0.0018444 0.0013604 -0.0016649
0.00035691 0.00076459 -4.2067e-05 0.00041618 0.00023693 0.0004572 0.0053529 0.0018794
-0.33226 -0.04536 0.0031644 0.0026106
0.00019622 0.00029347 0.0002595 0.00012739 0.00050576 0.00075569 0.0013345 -0.0015838
0.0032922 0.0026794 -0.34912 -0.026847
5360000000 -0.29564 -0.046905 0.005947 0.00090881 0.00038057 -0.0037622 0.00039713 -3.4307e-05
3.386e-05 0.00040576 0.00057506 -0.00020274
0.0059288 0.00092435 -0.15687 0.25715 0.00086189 -0.0054172 0.00010337 0.00026919
-6.1838e-05 2.735e-05 0.00044416 -0.00010898
0.00030269 -0.003775 0.00075424 -0.0054371 -0.2683 -0.095609 0.00042409 0.00041782
0.00012393 0.00036183 0.00067347 0.00049134
0.0003962 -4.2548e-05 0.00010668 0.00025494 0.00043442 0.00035846 -0.15046 0.11053
0.0059118 -0.00037401 0.00066117 -0.0019373
2.7558e-05 0.00038141 2.6893e-05 2.7144e-05 0.00012447 0.00045133 0.0059376 -0.00042156
-0.32887 -0.0065499 0.0047172 0.0025582
0.00060169 -0.00022198 0.00046438 -0.00015445 0.0007315 0.00054119 0.00068706 -0.0020401
0.0043764 0.0025033 -0.34801 0.0016727
5420000000 -0.29907 -0.023495 0.0060752 -0.00093039 -0.00062471 -0.0035782 -7.9428e-05 -0.00011904
0.00079827 0.00044319 0.00015214 -0.00018535
0.0060725 -0.0009209 -0.13791 0.28468 9.3694e-05 -0.0054421 7.7026e-05 0.00014918
6.4744e-05 -6.6797e-05 0.00027354 -0.00011073
-0.00067013 -0.0035626 -1.6697e-05 -0.0054619 -0.28522 -0.062576 -0.00015315 -0.00061488
0.00081163 0.00014162 0.0010538 0.00022137
-7.4948e-05 -0.00013196 8.4147e-05 0.00016164 -0.00014172 -0.00055604 -0.13916 0.12523
0.0050003 -0.00204 0.00016186 -0.0015429
0.00083767 0.00047539 2.9806e-05 -2.2119e-05 0.00073012 0.00011457 0.0049614 -0.0020405
-0.33263 0.022295 0.0050304 0.00099916
0.00025442 -0.00019574 0.00021641 -0.00013657 0.001053 0.00010691 0.00016588 -0.0016626
0.00498 0.0011569 -0.34163 0.04363
5480000000 -0.29165 0.012853 0.0050049 -0.0018883 -0.0017825 -0.0029614 0.00041379 -4.6281e-05
0.00089084 -0.00021533 -0.00010967 -0.00021001
0.0050103 -0.0018805 -0.12417 0.29284 -0.0014411 -0.0056894 2.1775e-05 0.00017877
-5.5904e-06 -1.0755e-05 0.00029298 -0.00014269
-0.0018326 -0.0029366 -0.00153 -0.0056693 -0.28963 -0.041176 -0.00018527 0.0001728
0.00054037 -0.00028696 0.00097802 -0.00030146
0.00042264 -3.8918e-05 4.0288e-05 0.00018476 -0.00018795 0.00019235 -0.1329 0.13617
0.004253 -0.0033972 -0.0002808 -0.0020087
0.00086464 -0.00016481 -3.6441e-05 -1.9363e-05 0.00057019 -0.00036294 0.0042009 -0.0034518
-0.32274 0.051197 0.0045293 0.00048747
-0.00016932 -0.00011286 0.00031051 -0.00013298 0.00089508 -0.00011282 -0.00021219 -0.0019323
0.0047818 0.00020804 -0.33259 0.065034
5540000000 -0.28909 0.038052 0.0041775 -0.0025225 -0.0026483 -0.0020052 0.00035129 -0.00028264
0.00018593 -0.00024142 -0.00033492 0.00020209
0.0041844 -0.0025042 -0.084066 0.31085 -0.0024748 -0.0050752 0.00042068 0.00014202
6.7476e-05 -0.00010085 3.7079e-05 -0.00040571
-0.0027083 -0.0019589 -0.0025832 -0.0050228 -0.28985 -0.020046 0.00030434 -0.00015259
0.00024018 -3.6807e-05 0.00024125 -0.00031147
0.00036947 -0.00029003 0.00043546 0.00013892 0.00023483 -0.00016974 -0.12183 0.1578
0.0027291 -0.0039063 -0.00096039 -0.0017336
0.00020839 -0.00026849 4.5797e-05 -0.00010652 0.00020608 -0.00010896 0.0026828 -0.0039217
-0.3084 0.08619 0.0052122 -0.0010669
-0.0003488 0.00023141 1.8537e-05 -0.00043946 0.00036773 -0.00042233 -0.0010286 -0.0018806
0.004901 -0.00088564 -0.32564 0.10667
5600000000 -0.27843 0.066519 0.0034204 -0.0034687 -0.0024622 -0.0017861 0.00032562 -0.00038896
0.00028673 -0.00027646 0.00038765 0.00045589
0.0034196 -0.0034687 -0.081188 0.32538 -0.0036382 -0.0048394 7.7602e-05 -0.00022001
-0.00011835 -5.0722e-05 -0.0001788 -0.00038613
-0.0024975 -0.0017352 -0.0037284 -0.0047667 -0.28894 0.012654 8.9647e-06 8.3002e-05
0.00031903 -0.00049352 0.00037293 -0.0005401
0.00029555 -0.0003852 5.2052e-05 -0.00022363 -5.6818e-06 6.8116e-05 -0.11397 0.15728
0.0016797 -0.0039469 -0.0011011 -0.0012183
0.00026908 -0.00020651 -0.0001189 -3.4114e-05 0.00024496 -0.00052028 0.0016442 -0.0039515
-0.29988 0.11594 0.0045216 -0.001531
0.00032455 0.00044013 -0.00021063 -0.00041846 0.00025978 -0.00053942 -0.0011533 -0.0010738
0.0045982 -0.0013684 -0.30395 0.12159
5660000000 -0.26777 0.088253 0.003199 -0.003515 -0.0034807 -0.00057475 -0.00034828 -0.00076282
-3.1135e-05 -0.00064959 0.00039626 -0.00022434
0.0032068 -0.0035167 -0.040656 0.31723 -0.0045353 -0.0030855 -3.7636e-06 -0.00012173
8.9948e-05 1.101e-05 -0.00015249 -0.00010658
-0.0034744 -0.00052828 -0.0045922 -0.0029854 -0.29034 0.035962 -0.00015777 6.1702e-05
-0.00037292 -0.00030462 0.00011971 -0.0010694
-0.00036435 -0.00076031 -1.7684e-05 -0.00013799 -0.00014777 7.0069e-05 -0.099219 0.17754
0.00069385 -0.0040719 -0.0014276 -0.00078196
-8.77e-05 -0.00069361 9.838e-05 3.0329e-05 -0.00038639 -0.00038301 0.00070122 -0.0039807
-0.28619 0.14391 0.0040021 -0.0019356
0.00046243 -0.00032993 -0.0001365 -0.00011822 0.00022342 -0.0010864 -0.0013035 -0.00087323
0.0040956 -0.0023751 -0.29612 0.15699
5720000000 -0.25361 0.11119 0.002734 -0.0040697 -0.0028753 0.00084595 -0.00049545 -0.00029884
-0.00039564 -0.00019018 -0.00010555 -0.00039607
0.0027358 -0.0040611 -0.012627 0.34374 -0.005545 -0.0026125 7.0232e-05 -4.4901e-05
-0.00026868 5.799e-05 -0.0003311 0.00024413
-0.0028536 0.00086591 -0.0056191 -0.0025196 -0.28729 0.067201 0.00020368 9.4933e-05
0.00025758 0.00033298 -2.0644e-05 -0.00021468
-0.00048777 -0.0002693 7.3488e-05 -4.3937e-05 0.00018537 7.9183e-05 -0.083317 0.17974
-0.00023047 -0.0033969 -0.0015294 -0.00052233
-0.00044089 -0.00017866 -0.00028656 5.1983e-05 0.00030196 0.00037804 -0.00029745 -0.0035238
-0.27538 0.17096 0.0043049 -0.0037571
-0.00018576 -0.00046071 -0.00029559 0.00019187 -0.00011099 -0.00021831 -0.0016801 -0.00040868
0.0039884 -0.0032958 -0.2659 0.17573
5780000000 -0.23768 0.12819 0.0016085 -0.0046546 -0.0023616 0.0011261 -0.0008328 8.6323e-05
-0.00039675 -0.00028778 -0.00019728 -0.00024644
0.0016181 -0.004671 0.00049383 0.33882 -0.0058528 -0.00069186 -6.3775e-05 -0.00022273
-3.9652e-05 -5.896e-05 -2.6152e-05 -9.6197e-05
-0.0023181 0.0011507 -0.0058792 -0.00057382 -0.28431 0.083522 -8.1731e-05 -9.7901e-05
0.00018672 -0.00025685 -0.00042029 -0.0005666
-0.00084117 0.00012975 -4.5895e-05 -0.0002044 -9.335e-05 -9.7824e-05 -0.074433 0.19553
-0.00010152 -0.0031196 -0.0013474 -9.6814e-05
-0.00035307 -0.00030341 -1.2462e-05 -4.8258e-05 0.00016687 -0.00013168 -7.6378e-05 -0.0030162
-0.26587 0.19212 0.0026972 -0.0036755
-0.00022291 -0.00022328 -5.2262e-05 -6.474e-05 -0.00042549 -0.00063654 -0.001173 9.1933e-07
0.0030636 -0.0035529 -0.25719 0.19761
5840000000 -0.22496 0.14986 0.00041619 -0.0053487 -0.0021026 0.0011008 -0.00011855 0.00029906
-0.00036835 0.00036846 -0.0005253 -0.00035035
0.00042832 -0.0053515 0.035828 0.34272 -0.0056942 0.00041068 -0.00018479 -1.7642e-05
0.00021487 -8.2499e-06 -7.6821e-05 0.00026064
-0.0020842 0.0011185 -0.0057035 0.00052854 -0.2782 0.10822 -0.00023393 5.7996e-05
-0.0002051 -0.00067988 -0.00054985 -0.00052893
-0.00015153 0.00029896 -0.00019364 -7.7781e-06 -0.00023887 3.4604e-05 -0.052131 0.19884
-0.00077385 -0.0033719 -0.0012816 0.00021551
-0.00035167 0.00033445 0.00020151 -4.5766e-05 -0.00011684 -0.00064351 -0.0007476 -0.0034169
-0.2487 0.20173 0.0026718 -0.0037602
-0.00051435 -0.00028702 -0.0001045 0.00020626 -0.00041541 -0.00048767 -0.0013336 0.00019484
0.00235 -0.0038929 -0.22217 0.22216
5900000000 -0.21066 0.16251 -0.0016227 -0.0055168 -0.0022613 0.0022546 -0.00015884 -3.1774e-06
0.00022109 -0.00013621 3.9473e-05 0.00028012
-0.0016285 -0.0055137 0.056319 0.3432 -0.0051381 0.0018885 2.3471e-05 1.2806e-05
-2.619e-05 -0.00032419 -8.2589e-05 -0.00020919
-0.0022191 0.0023048 -0.0051056 0.0019641 -0.26258 0.12403 -4.0497e-05 -0.00012002
-0.00031822 -0.00047142 -0.00073154 -0.00011377
-0.00013568 6.6699e-06 2.3241e-05 9.5715e-07 -4.3631e-05 -0.00011123 -0.044595 0.20942
-0.00078768 -0.003343 -0.0011036 0.00025271
0.00024515 -0.00016002 -2.7717e-06 -0.0002829 -0.00050398 -0.00043114 -0.00080341 -0.0033326
-0.2228 0.21807 0.0019976 -0.0053655
6.051e-05 0.00030448 -4.5468e-05 -0.00012433 -0.00078946 -0.00012016 -0.001094 0.00037461
0.0020119 -0.0050367 -0.20798 0.23235
5960000000 -0.19154 0.17499 -0.0028509 -0.0040786 -0.00079099 0.0026965 -0.00014715 0.00021657
-0.00022996 5.7171e-05 -7.2509e-05 4.4211e-05
-0.0028379 -0.0040724 0.082368 0.34242 -0.0041479 0.002151 -0.00019297 2.5687e-05
-1.6237e-05 7.2967e-05 0.00011738 0.00011228
-0.00075967 0.002733 -0.0041161 0.002223 -0.24846 0.14977 -2.2135e-05 -0.00014836
-0.00034442 0.0001451 -0.00042591 -7.4825e-06
-0.00016889 0.00023546 -0.00019044 3.0959e-05 -3.1874e-05 -0.00013112 -0.026396 0.21751
-0.0019214 -0.0031765 -0.001204 0.00097418
-0.00017938 5.031e-05 -3.0789e-05 0.00010535 -0.00020038 0.00019456 -0.001962 -0.0031928
-0.20325 0.23242 0.00033346 -0.0047855
-7.9976e-05 7.8348e-05 4.4777e-05 0.00017936 -0.00045527 7.0018e-05 -0.0011448 0.00089913
0.00054392 -0.0049615 -0.17864 0.25911
6020000000 -0.17377 0.19139 -0.0037843 -0.0031406 -0.00029954 0.002961 1.2041e-05 0.00052599
-0.00021022 0.00030232 -0.00010364 0.00042809
-0.0037643 -0.0031488 0.11016 0.33516 -0.0047605 0.0031304 -3.9943e-05 0.00013328
-0.00011703 0.0001525 -0.00016512 0.00028929
-0.00024071 0.0029855 -0.0046911 0.0032219 -0.22905 0.1624 -0.0002861 0.00025049
-0.00068956 0.0001258 -0.00051881 0.00055852
2.5697e-05 0.00052999 -3.7064e-05 0.00012396 -0.00027734 0.00024064 -0.019797 0.2139
-0.0024943 -0.0032821 -0.00050891 0.00075878
-0.00027366 0.00024081 -0.00013125 0.00013552 -0.00071985 1.8542e-05 -0.0025092 -0.0032001
-0.17488 0.24714 0.00010211 -0.0049181
-0.00010352 0.00036557 -0.0002097 0.00021226 -0.0004197 0.00060827 -0.00060734 0.00072026
7.7998e-05 -0.0049583 -0.15316 0.25951
6080000000 -0.15361 0.19968 -0.0040265 -0.00099008 0.0012355 0.0028704 4.6962e-05 3.0451e-05
7.8169e-05 9.2804e-05 0.00029264 6.6187e-05
-0.0040173 -0.00099387 0.13218 0.33589 -0.0030946 0.0045755 -6.2038e-05 -1.434e-05
2.0428e-05 0.00015688 0.00014459 0.00034435
0.0012942 0.0028617 -0.0030007 0.0046387 -0.21145 0.1885 0.00025021 0.00013611
-0.00027248 0.00061683 -0.00011219 0.00017678
5.2968e-05 4.0095e-05 -5.9335e-05 -2.6554e-05 0.00022761 0.00017336 -0.0026712 0.22171
-0.0038418 -0.0023918 -0.0010469 0.00086914
6.6067e-05 9.2446e-05 3.5689e-05 0.00011311 -0.00028708 0.00074461 -0.0038753 -0.0024153
-0.14477 0.26453 -0.0010512 -0.0052249
0.00029389 -1.4593e-05 0.00017172 0.00036082 -0.00017414 0.00020311 -0.0010366 0.00090405
-0.0010454 -0.0050775 -0.13034 0.28083
6140000000 -0.13778 0.21389 -0.0034911 -0.00074256 0.0014876 0.0022833 0.00012924 4.3521e-06
6.455e-05 -4.7192e-05 0.00052084 -9.9953e-05
-0.0034754 -0.00074957 0.1578 0.31824 -0.0023117 0.0052127 4.3334e-05 6.977e-05
0.00039836 4.4482e-05 0.00031234 0.00011254
0.0014896 0.0022477 -0.0022289 0.0052563 -0.18823 0.20861 0.00040553 -9.0978e-05
-5.4713e-05 0.00058939 -0.00014341 0.00049208
0.0001225 2.3643e-05 4.9215e-05 6.8802e-05 0.00040139 -0.0001066 0.0095055 0.21346
-0.0044134 -0.0013982 -0.00033411 0.0016191
8.3929e-05 -5.8519e-05 0.0004393 2.6487e-05 -1.7129e-05 0.00059358 -0.0044993 -0.0013558
-0.12627 0.2851 -0.0028366 -0.004228
0.00057271 -7.6262e-05 0.00032706 6.8733e-05 -7.688e-05 0.00039267 -0.0003098 0.0015218
-0.0026818 -0.0044458 -0.092339 0.27971
6200000000 -0.12141 0.21949 -0.0029324 -0.00028498 0.0021793 0.0013265 8.4887e-05 0.00034009
-0.00017522 0.00014919 -8.0329e-05 -0.00041204
-0.0029253 -0.0002877 0.18666 0.31728 -0.001011 0.0052039 5.2772e-05 0.00021119
0.00012682 -1.8367e-05 9.9514e-05 3.3081e-05
0.0021805 0.0012711 -0.00091816 0.0052424 -0.16905 0.22339 4.7033e-05 -0.00035619
0.00067446 6.1012e-05 0.00013165 0.00028399
8.783e-05 0.00034064 5.3336e-05 0.0002243 0.00010022 -0.00036014 0.023461 0.22206
-0.0046628 -0.00011505 0.00012217 0.0011255
-0.00017822 0.00021644 9.2722e-05 -2.4704e-05 0.00057132 7.2152e-06 -0.0046815 -0.00010186
-0.11351 0.29307 -0.0032755 -0.004151
-0.0001209 -0.00039024 8.8028e-05 5.4648e-05 0.00024354 0.00022643 0.0001243 0.0012696
-0.0034017 -0.0038487 -0.079272 0.29035
6260000000 -0.10738 0.23288 -0.0031013 0.00069677 0.0020784 0.00083577 0.00031871 -0.00010249
5.122e-05 0.00031054 -0.00017834 -1.6516e-05
-0.0030851 0.00069731 0.20344 0.30209 -0.00013822 0.0053633 5.0107e-05 -9.2342e-05
-7.951e-05 -0.00010428 0.00022972 0.00013342
0.0020668 0.00078433 -3.7306e-05 0.0053565 -0.14772 0.24455 0.00010671 -4.9099e-05
0.00037216 -9.142e-05 0.00025475 0.00039078
0.00032968 -8.4384e-05 3.7169e-05 -8.707e-05 0.00011039 -6.8199e-05 0.038531 0.21725
-0.0042606 0.0013176 0.00059002 0.0013849
0.00016781 0.00024151 -9.2691e-05 -6.6263e-05 0.00035947 -7.5139e-05 -0.0043261 0.0013094
-0.087723 0.29257 -0.004096 -0.0024155
-0.00013642 -1.8966e-05 0.00021816 0.00014216 0.00022579 0.00038782 0.00063689 0.0012457
-0.0041311 -0.0027167 -0.033835 0.29023
6320000000 -0.091703 0.23663 -0.0026026 0.0013492 0.0022486 -0.0003222 1.1201e-05 0.00012194
-0.00038427 0.00036482 -0.00022152 0.00019828
-0.0026037 0.00135 0.22955 0.29356 0.0018015 0.0056493 4.98e-05 7.8196e-05
2.3768e-05 -5.4662e-05 0.0001763 -2.673e-05
0.0022248 -0.0003571 0.0019468 0.0056028 -0.12931 0.25436 -0.00023222 -0.00030462
0.00025045 -0.00018116 0.0004595 0.00022272
9.862e-06 0.00011469 4.513e-05 7.0217e-05 -0.0002403 -0.00029226 0.037765 0.21897
-0.0039885 0.002003 0.00076481 0.00069302
-0.00040329 0.00039733 -2.5757e-05 -0.0001038 0.00036627 -0.00011034 -0.0039846 0.0020046
-0.062698 0.30374 -0.0045104 -0.0014625
-0.00024506 0.00025794 0.00011718 3.2627e-07 0.0004403 0.00017249 0.00067676 0.00073283
-0.0046866 -0.0013205 -0.023606 0.28934
6380000000 -0.072766 0.24303 -0.0019831 0.0017914 0.0016748 -0.000505 1.2132e-05 -4.6551e-05
0.00038362 0.00029448 -2.6451e-05 0.00019196
-0.001981 0.0017765 0.24668 0.27445 0.0029891 0.0041827 -0.00014325 -6.0831e-05
-0.00021319 -0.00014478 -0.00015213 -0.00028031
0.0016603 -0.0005183 0.0030968 0.0041262 -0.10135 0.2704 -0.00010132 0.0001658
0.00051687 -9.594e-06 0.00053891 0.00030216
4.7422e-05 -5.2991e-05 -0.00012884 -6.6543e-05 -0.00012409 0.00016495 0.058558 0.20895
-0.00304 0.0032186 0.00090308 0.00081813
0.0003038 0.0002526 -0.00021139 -0.00014181 0.00040012 -3.7336e-05 -0.0030458 0.0032779
-0.042291 0.29605 -0.004919 -0.00040439
6.9467e-05 0.00021611 -0.00013276 -0.00025381 0.00058229 0.00014591 0.00096665 0.00078035
-0.0046728 -0.00027279 0.016888 0.29278
6440000000 -0.050839 0.25488 -0.00096882 0.0024092 0.0018114 -0.00077765 0.00039541 -0.0001268
0.00028899 -0.00034818 -0.00021968 -0.0001648
-0.00097166 0.0023999 0.26671 0.2612 0.0032366 0.0029254 9.3125e-05 -3.3329e-05
-0.00014853 6.3777e-05 -0.00010355 -0.00032989
0.001796 -0.00081084 0.003298 0.0028613 -0.085027 0.28573 -0.00019007 0.00025532
-0.00042205 -2.2002e-05 0.00045703 -0.00047643
0.00034774 -0.00013991 9.6383e-05 -2.4831e-05 -0.00016281 0.0002501 0.060357 0.20568
-0.0019298 0.0039627 0.00083623 0.00066489
0.00031739 -0.00038515 -0.00015821 1.6682e-05 -0.00044007 2.5646e-05 -0.0018675 0.0039795
-0.00072201 0.3027 -0.0045795 0.0016171
-0.00023013 -0.00016812 -0.00014564 -0.00032269 0.00057075 -0.00043393 0.00083271 0.00064062
-0.0044587 0.0014169 0.027975 0.27666
6500000000 -0.031909 0.2554 -0.00023046 0.002013 0.00142 -0.0010143 0.00020682 -5.6846e-05
8.6449e-05 9.1674e-05 3.1082e-05 0.00027753
-0.00024151 0.002016 0.29265 0.23489 0.0036274 0.0025145 0.00010107 7.3875e-05
0.0002309 0.00015545 0.00026459 -0.00015511
0.0014133 -0.0010571 0.0037089 0.00243 -0.072822 0.28321 3.6299e-05 -3.5921e-05
-5.0961e-05 -0.00011408 -0.00011097 -0.00048941
0.00018349 -5.4669e-05 9.9417e-05 5.7463e-05 2.0002e-05 -7.0658e-05 0.08474 0.20065
-0.00016692 0.0039959 0.0011429 0.00043292
9.0918e-05 0.00014827 0.0001825 0.00011119 -4.6323e-05 -0.00020118 -0.00012605 0.0039484
0.021414 0.3056 -0.0031943 0.0018706
2.1185e-05 0.0001971 0.00023279 -0.00017724 -4.4569e-05 -0.00044864 0.0011356 0.00044558
-0.0033296 0.0020336 0.065397 0.27938
