# Supplementary material for: Early Detection of Alzheimer’s Disease via Machine Learning-Based Microwave Sensing: An Experimental Validation
Source: Sensors (Basel). 2025 Apr 25;25(9):2718. doi: 10.3390/s25092718 (PMC12074295; doi:10.3390/s25092718)
Supplement: Supplementary file 1 [file sensors-25-02718-s001.zip › measurements_paper_sensors/26 febbraio - PART1/set5/CSF_10_m6.s6p]

!Keysight Technologies,M9804A,MY58100912,A.14.10.03
!Date: Thursday, April 27, 2023 10:28:33
!Correction: S11(C  6-Port  ) 
!S12(C  6-Port  ) 
!S13(C  6-Port  ) 
!S14(C  6-Port  ) 
!S15(C  6-Port  ) 
!S16(C  6-Port  ) 
!S21(C  6-Port  ) 
!S22(C  6-Port  ) 
!S23(C  6-Port  ) 
!S24(C  6-Port  ) 
!S25(C  6-Port  ) 
!S26(C  6-Port  ) 
!S31(C  6-Port  ) 
!S32(C  6-Port  ) 
!S33(C  6-Port  ) 
!S34(C  6-Port  ) 
!S35(C  6-Port  ) 
!S36(C  6-Port  ) 
!S41(C  6-Port  ) 
!S42(C  6-Port  ) 
!S43(C  6-Port  ) 
!S44(C  6-Port  ) 
!S45(C  6-Port  ) 
!S46(C  6-Port  ) 
!S51(C  6-Port  ) 
!S52(C  6-Port  ) 
!S53(C  6-Port  ) 
!S54(C  6-Port  ) 
!S55(C  6-Port  ) 
!S56(C  6-Port  ) 
!S61(C  6-Port  ) 
!S62(C  6-Port  ) 
!S63(C  6-Port  ) 
!S64(C  6-Port  ) 
!S65(C  6-Port  ) 
!S66(C  6-Port  ) 
!S6P File: Measurement: :
# Hz S  RI   R 50
500000000 -0.32567 -0.061535 -0.0098662 -0.0013929 -0.0084123 0.011825 -0.0045901 0.012171
0.013367 0.0052692 -0.0048977 0.0090219
-0.0098858 -0.0013809 -0.40792 -0.073255 0.0083327 -0.011385 0.00050613 0.011618
0.0087693 0.0036015 0.00036401 0.013165
-0.008363 0.011823 0.0082901 -0.011395 -0.25441 0.19162 0.0063802 0.003289
-0.0018735 0.0082988 0.00075003 0.01212
-0.0044295 0.01228 0.00083787 0.011684 0.0065173 0.0031968 -0.32521 0.042804
-0.019373 -0.0056457 0.01593 0.026065
0.013414 0.0050341 0.0087354 0.0034548 -0.0018562 0.0082212 -0.019342 -0.0056749
-0.21268 -0.24024 -0.029013 0.0048542
-0.0049412 0.0091837 0.0005613 0.013339 0.00082422 0.012222 0.01585 0.026489
-0.029052 0.0044476 -0.261 -0.14662
560000000 -0.31495 0.10384 -0.021276 -0.067847 0.00085205 0.013308 0.004724 0.010019
0.01212 0.0055089 0.010505 0.0086815
-0.021241 -0.067794 -0.36999 0.091081 -0.041026 -0.039498 0.012664 0.0037226
-0.012328 -0.0052273 0.004524 -0.00071799
0.00092081 0.013277 -0.041168 -0.039457 -0.18022 0.24087 -0.00046311 -0.0056105
0.017725 0.0067966 0.0079498 -0.0057372
0.0047148 0.010506 0.012819 0.0038337 -0.00049369 -0.0055689 -0.30299 0.13207
0.0072516 -0.023232 0.0053458 -0.02132
0.011788 0.0051549 -0.011869 -0.0050134 0.017678 0.0070207 0.0071666 -0.023005
-0.29748 -0.062317 0.013345 -0.051142
0.011008 0.0087134 0.0039033 -0.00054655 0.0080858 -0.0059583 0.0053121 -0.021701
0.013343 -0.050142 -0.32694 0.0047685
620000000 -0.27431 0.08261 -0.023419 0.0086885 0.003005 0.0091223 0.008051 -0.0040933
0.012314 -0.00078159 0.00080208 -0.0011777
-0.023391 0.0086948 -0.3983 0.036216 -0.019514 -1.6933e-05 -0.0015827 -0.0019128
0.011847 -0.0052223 0.00077777 -0.0031116
0.0030339 0.0091566 -0.019556 5.3933e-05 -0.1544 0.24965 -0.0019163 -0.0055411
-0.0036315 -0.0023199 0.0080525 -0.0039351
0.0083127 -0.0043259 -0.0016878 -0.0020871 -0.0019069 -0.0055437 -0.26235 0.14092
-0.037466 -0.020113 0.010344 0.027864
0.01206 -0.00075061 0.011923 -0.0052189 -0.0035688 -0.0023192 -0.037301 -0.019719
-0.21363 -0.099545 -0.041294 0.014081
0.00096622 -0.0010809 0.00070326 -0.0030012 0.0081674 -0.004163 0.01111 0.02728
-0.04205 0.015079 -0.24538 -0.036548
680000000 -0.23985 0.17413 -0.026374 -0.015309 0.0045128 0.0054737 0.0010176 -0.0076808
-0.002121 -0.012221 0.0055612 -0.0067166
-0.026356 -0.015329 -0.38944 0.13741 -0.033013 -0.0020343 -0.0015057 -0.0004698
-0.0016879 -0.0096156 -0.00073902 -0.0016204
0.0045479 0.0054431 -0.033075 -0.0019477 -0.10782 0.27296 -0.00058906 0.0002288
-0.001182 0.00089041 -0.0031049 -0.0090127
0.0010219 -0.007597 -0.0015003 -0.00051296 -0.0006094 0.00017108 -0.21835 0.19274
-0.023377 -0.0078379 -0.0082196 -0.012469
-0.0022393 -0.012176 -0.0018135 -0.0096447 -0.0012614 0.00087854 -0.023726 -0.007777
-0.28199 0.0057899 -0.0066093 -0.0073002
0.0055391 -0.0065733 -0.0010603 -0.0015795 -0.0030106 -0.0089426 -0.0081539 -0.011943
-0.0066803 -0.0077773 -0.26027 0.074476
740000000 -0.19464 0.16723 -0.041398 0.026026 0.013372 -0.0035812 -4.1665e-05 -0.0039943
-0.0033419 -0.002353 -0.006665 0.0029778
-0.04142 0.025978 -0.33604 0.15726 -0.037102 0.034473 0.0003242 -0.0052978
-0.013359 0.0077343 -0.001066 -0.0046456
0.013355 -0.0036548 -0.037028 0.034608 -0.074866 0.27468 -0.001929 0.0031958
-0.0017784 -0.0051446 -0.0022305 0.00073668
-5.9892e-05 -0.0040153 0.00034401 -0.0053826 -0.0018918 0.0031912 -0.20193 0.20058
-0.042183 -0.0099199 0.02245 0.016999
-0.0033479 -0.002405 -0.013392 0.0074976 -0.0016198 -0.0050339 -0.042171 -0.010225
-0.18304 0.040584 -0.044499 -0.0017087
-0.006689 0.0030118 -0.0012079 -0.004712 -0.0021715 0.00071971 0.022224 0.017109
-0.044102 -0.0016669 -0.25134 0.076734
800000000 -0.16591 0.21331 -0.023004 0.016 0.0055908 -0.010183 -0.0046637 -0.0024746
-0.0034456 0.0016648 0.004097 0.0002042
-0.023023 0.015995 -0.34514 0.2284 -0.008972 0.0348 -0.0022277 0.0021579
0.00013625 0.0024215 0.00066161 0.0051138
0.0055584 -0.010158 -0.0088862 0.034896 -0.036494 0.30096 0.0011622 0.0010492
0.00035342 0.0033003 -0.0018555 0.00065962
-0.0048086 -0.0024373 -0.0022916 0.0022007 0.0011265 0.0010578 -0.17409 0.2278
-0.029377 0.012725 0.014441 -0.010085
-0.003495 0.0018969 0.00011039 0.0025832 0.00033443 0.00332 -0.029386 0.012785
-0.23576 0.063791 -0.017885 0.020759
0.0041421 0.0002988 0.00086477 0.0051418 -0.0017934 0.00070781 0.014735 -0.010054
-0.017979 0.020644 -0.24997 0.12783
860000000 -0.13233 0.23499 -0.018725 0.030814 -0.0032606 -0.010099 -0.0018658 0.00084883
0.00419 0.0051502 -0.003578 -0.0029526
-0.018719 0.030779 -0.29805 0.27373 0.0076718 0.034723 0.0005032 0.0021941
0.0038011 0.00017791 0.0039194 0.00053257
-0.0033072 -0.010084 0.007811 0.034739 0.012734 0.31139 -0.00036488 -0.00043009
0.0023547 -0.0017682 0.0018393 0.0045112
-0.0018839 0.0006804 0.00052626 0.0020967 -0.00036942 -0.00046241 -0.1376 0.24017
-0.0187 0.017956 -0.0062732 -0.0096608
0.0042362 0.0051105 0.0038068 0.00018135 0.0023409 -0.0017437 -0.018708 0.018077
-0.18106 0.12529 -0.026526 0.017405
-0.0037266 -0.0031475 0.0037584 0.00046947 0.0017376 0.0044204 -0.0064678 -0.0096211
-0.026992 0.017201 -0.19777 0.1755
920000000 -0.10922 0.25845 0.0042434 0.039843 -0.0092709 -0.004261 -0.0019035 0.0017666
0.000223 0.0011855 0.002891 -0.0010165
0.0042096 0.039798 -0.27159 0.29576 0.028272 0.023191 0.0014692 0.0010835
0.0068559 8.2082e-05 0.0039911 -0.0027467
-0.0093009 -0.0042472 0.028391 0.023106 0.059401 0.31326 0.0016196 -5.4778e-05
0.00051909 -0.00037226 0.0010371 -0.001336
-0.0019706 0.0018527 0.0014486 0.0011593 0.0016304 -4.1599e-05 -0.11399 0.25709
-0.012925 0.031466 0.0042054 -0.0065945
0.00023667 0.0011064 0.0069018 -1.6386e-05 0.00050616 -0.00038755 -0.012865 0.03138
-0.17506 0.12945 -0.0033952 0.029532
0.0029564 -0.0011049 0.0039649 -0.0028506 0.0010244 -0.0013813 0.00444 -0.0064947
-0.0036051 0.029628 -0.20868 0.18941
980000000 -0.062903 0.28128 0.016865 0.031112 -0.0093208 0.0047986 0.0020907 0.0035711
0.0038649 -0.0014705 -0.0035699 -0.0029205
0.016824 0.031069 -0.21952 0.33358 0.033462 0.0051838 0.0020002 -0.00046898
0.001806 -0.0061032 -0.0005343 -0.0029523
-0.009303 0.0048308 0.033547 0.0050552 0.10632 0.30834 0.00044935 -0.0012035
0.00022271 -0.0018125 0.0016382 -0.00040209
0.0021425 0.0035424 0.0019494 -0.00044571 0.00044243 -0.0012046 -0.075429 0.2699
0.0067292 0.031214 -0.0095919 -0.0079442
0.0039252 -0.0014222 0.0018191 -0.0061343 0.00020064 -0.0018067 0.0067764 0.031313
-0.14551 0.1682 0.0044246 0.020343
-0.003541 -0.0029202 -0.00053494 -0.0029295 0.0016876 -0.0003738 -0.0097847 -0.0080365
0.0045072 0.020301 -0.16774 0.23853
1040000000 -0.021714 0.29028 0.03356 0.020074 -0.00085557 0.0076609 0.0024418 0.00070338
0.00034646 -0.0036839 -4.8762e-05 -0.0014404
0.033504 0.020076 -0.18417 0.3478 0.029856 -0.014585 0.0013355 -0.0017274
-0.0024322 -0.0022588 -0.00125 -0.0028768
-0.00083913 0.0076792 0.029845 -0.014744 0.15335 0.29502 -0.00058391 -0.001396
-0.0015697 -0.0010441 -0.00052234 -0.0012203
0.002513 0.00071964 0.001314 -0.0017002 -0.0005892 -0.0014007 -0.047368 0.2795
0.019248 0.020091 -0.0024212 0.0013226
0.00030859 -0.0036714 -0.0024674 -0.0022021 -0.0015894 -0.0010173 0.019333 0.020029
-0.11305 0.17718 0.014054 0.02024
-4.6054e-05 -0.0013378 -0.0012899 -0.0028461 -0.0005571 -0.0012002 -0.0022775 0.001475
0.014052 0.020526 -0.14715 0.25909
1100000000 0.023354 0.30095 0.037326 -0.0029037 0.0037933 0.0041401 0.0023043 -0.0012622
-0.0023114 -0.0031768 -0.0042623 5.4704e-05
0.037276 -0.0028682 -0.14092 0.3683 0.015418 -0.027935 -0.00018541 -0.0018596
-0.0033998 -0.00084969 -0.0037639 -0.00056099
0.0038081 0.0041288 0.015322 -0.028034 0.19991 0.27557 -0.0017593 0.00033412
-0.0016954 0.00078081 -0.0011858 -0.0006582
0.0022955 -0.0012273 -0.00019298 -0.0018376 -0.0017614 0.00033764 -0.0070095 0.28495
0.025554 0.0067281 -0.0025189 0.00017204
-0.0023776 -0.0031657 -0.0034079 -0.00082357 -0.0017064 0.00075881 0.025534 0.0066848
-0.095948 0.19533 0.020047 0.01049
-0.0043668 3.3394e-05 -0.0038357 -0.00059693 -0.00117 -0.0007014 -0.0025065 5.6819e-05
0.020089 0.010513 -0.10221 0.29222
1160000000 0.075086 0.29819 0.025524 -0.020282 0.0036258 -0.00084088 -0.00034645 -0.0024118
-0.0042514 -0.00095536 -0.0011936 0.0042004
0.025494 -0.020259 -0.095683 0.37342 -0.0038722 -0.028848 -0.0016024 -0.0015047
-0.0026286 0.0023751 -0.0015777 0.0019179
0.003613 -0.00084709 -0.0039887 -0.028895 0.24412 0.24505 -0.00055692 0.0016586
-0.00046229 0.0017492 -0.0012014 0.00018127
-0.00036236 -0.0024335 -0.0015963 -0.0015122 -0.00055169 0.0016707 0.033525 0.28192
0.022673 -0.010078 -0.0035345 0.0051906
-0.0042558 -0.00092128 -0.002641 0.0023762 -0.00044041 0.0017735 0.022641 -0.010081
-0.059917 0.20705 0.020029 0.0013361
-0.0011453 0.0041721 -0.0015134 0.0019227 -0.0012268 0.00016925 -0.0036276 0.0052456
0.01988 0.0013555 -0.054212 0.29651
1220000000 0.11857 0.28865 0.012188 -0.030499 -0.0010353 -0.0017217 -0.00013714 -0.001016
-0.002803 0.002323 0.0011617 0.0020369
0.012206 -0.030455 -0.051408 0.38762 -0.017015 -0.020972 -0.002435 0.00058891
7.1487e-05 0.0029776 -0.00076691 0.0019044
-0.0010575 -0.0017223 -0.017132 -0.020918 0.28314 0.20601 0.00093219 0.0014633
0.0004661 0.0011258 8.3772e-05 0.00063878
-0.00012523 -0.0010142 -0.0024586 0.00060164 0.00092893 0.0014834 0.073138 0.27292
0.011532 -0.017482 0.0023487 0.0017302
-0.0028047 0.0023411 8.3247e-05 0.0029672 0.00045192 0.0011323 0.011533 -0.017495
-0.038268 0.2192 0.015686 -0.012635
0.00118 0.0019605 -0.00076025 0.0019307 9.9283e-05 0.00066296 0.0024327 0.0017068
0.015758 -0.012687 -0.024928 0.31476
1280000000 0.16969 0.26946 -0.0069296 -0.029683 -0.0019756 0.0014898 -0.00090023 -0.0018649
-0.00099918 0.0034534 0.0026497 0.0010781
-0.0069097 -0.029656 -0.0041448 0.37958 -0.023825 -0.0078213 -0.00061999 0.0014152
0.0016076 0.001767 0.00068484 0.0020875
-0.0019786 0.0015112 -0.023894 -0.00772 0.31437 0.16275 0.0013692 -0.00019903
0.0010813 0.00034052 0.00017569 0.00052293
-0.00090979 -0.0018696 -0.00061135 0.0014077 0.0013838 -0.0001871 0.10977 0.25644
0.0016545 -0.01999 -7.0572e-05 -0.00016633
-0.00097508 0.0034212 0.0016159 0.0017516 0.0010582 0.00035945 0.0015981 -0.020045
-0.0004809 0.22628 0.0043804 -0.015663
0.002664 0.0010798 0.00073033 0.0020994 0.00015955 0.00051394 -7.8878e-05 -0.00013254
0.0043769 -0.01569 0.024147 0.31903
1340000000 0.20737 0.23659 -0.017125 -0.020275 0.00013154 0.0040596 -0.0017537 -0.00061014
0.0015549 0.0028873 0.0017341 -0.0014916
-0.01709 -0.020272 0.035385 0.37165 -0.020774 0.0047922 -0.00012286 0.0018642
0.0017666 0.00085162 0.001166 0.00073332
0.00014139 0.0040581 -0.020787 0.0049034 0.33717 0.11457 0.00077034 -0.00095936
0.00058547 -0.00054867 0.00020581 0.00027978
-0.0017562 -0.00061736 -0.00011928 0.0018632 0.00076213 -0.0009594 0.14248 0.23566
-0.0083949 -0.017209 0.0010293 0.00040031
0.0015803 0.0028449 0.0017604 0.00087322 0.00057158 -0.00055668 -0.0084377 -0.017206
0.029338 0.2239 -0.0027384 -0.014304
0.0017059 -0.0014766 0.0011647 0.00073714 0.00021448 0.00034086 0.0010591 0.0004229
-0.0027297 -0.014238 0.062361 0.3151
1400000000 0.24161 0.19983 -0.023911 -0.0088212 0.0045644 0.0030965 -0.0020145 0.00074485
0.0026265 0.00094357 0.00035755 -0.0013389
-0.02387 -0.0088342 0.073323 0.35931 -0.013877 0.012572 0.0011749 0.0012707
0.0011237 -0.0005965 0.0011798 0.00021224
0.004585 0.0030605 -0.013836 0.012655 0.35036 0.060738 -0.00011021 -0.0012514
0.00016682 -0.00024112 0.00046604 0.00027862
-0.0020154 0.00075956 0.0011969 0.0012688 -0.00010402 -0.0012563 0.17141 0.20695
-0.01486 -0.010212 -0.00090841 -0.00037837
0.0026561 0.00092144 0.0011125 -0.00061382 0.00014952 -0.00022539 -0.01488 -0.010202
0.062886 0.22308 -0.0096045 -0.0096774
0.00031963 -0.0013606 0.0011838 0.00019933 0.00042753 0.00026204 -0.00085017 -0.00037181
-0.0095993 -0.0097526 0.10753 0.3068
1460000000 0.26535 0.15659 -0.021136 0.0039885 0.0049225 -0.0016192 -0.0014436 0.0015655
0.0021311 -0.00049058 -0.00014488 -0.00089264
-0.021118 0.0039548 0.10789 0.33739 -0.0049009 0.014784 0.0015623 0.00028435
0.0010963 -0.001161 0.001203 -0.00062477
0.0049241 -0.0016378 -0.004834 0.014831 0.35684 0.0056948 -0.0010022 -0.0010552
0.00033257 -0.00029256 0.00067555 -0.0002601
-0.0014177 0.0015859 0.0015572 0.00027648 -0.00099445 -0.0010495 0.19807 0.17842
-0.015807 -0.0031175 -0.0011147 0.0019323
0.0021102 -0.00050123 0.001084 -0.0012052 0.00034467 -0.00031051 -0.015841 -0.0030949
0.09316 0.21108 -0.011853 -0.0033128
-0.00011907 -0.00082115 0.001178 -0.00059282 0.00067247 -0.00028342 -0.0011682 0.0019537
-0.011849 -0.0034142 0.14145 0.28635
1520000000 0.27807 0.11525 -0.015774 0.0099605 0.0029842 -0.0037705 0.00013116 0.002601
0.0023227 -0.0019048 -0.00098068 -8.4656e-05
-0.01576 0.0099422 0.14135 0.32356 0.0022964 0.011974 0.0016513 -0.00062831
0.00020576 -0.0010397 0.0003373 -0.0010669
0.0029593 -0.0037882 0.0023809 0.011976 0.34891 -0.051145 -0.00082386 -0.00034596
0.00061084 -0.00094304 0.00017867 -0.00020906
0.00014216 0.0026096 0.0016475 -0.00064006 -0.00083174 -0.0003469 0.2212 0.14023
-0.015221 0.0027034 0.0014029 0.0019946
0.0023055 -0.0019457 0.00020102 -0.0010389 0.00062567 -0.00094373 -0.015207 0.0027352
0.12071 0.20055 -0.011848 0.0012627
-0.0010034 -5.4036e-05 0.0003242 -0.001049 0.00018228 -0.00022483 0.0014059 0.0020062
-0.011801 0.0012547 0.17516 0.26779
1580000000 0.28843 0.070466 -0.0090161 0.013741 -0.0012369 -0.0043605 0.0013723 0.0018539
-0.00036049 -0.0023188 -0.00019808 0.00034196
-0.009012 0.013731 0.16872 0.29949 0.005306 0.0068191 0.00061943 -0.0015022
-0.00048204 -0.0011749 -0.00027838 -0.00075099
-0.001252 -0.004371 0.0053545 0.0067935 0.32824 -0.10786 -0.0014067 0.00029886
-0.00056759 -0.0012902 0.000325 -0.00063153
0.0013795 0.0018547 0.00061945 -0.0015044 -0.0014084 0.00028919 0.23541 0.1016
-0.011398 0.0079382 0.0020154 0.0007623
-0.00036966 -0.0023151 -0.00048572 -0.0011641 -0.00058334 -0.0012974 -0.011379 0.0079633
0.14629 0.18575 -0.0094723 0.0075717
-0.0001908 0.0003691 -0.00028646 -0.00075395 0.00035937 -0.0005958 0.0020346 0.0007273
-0.0095425 0.0075679 0.20874 0.2429
1640000000 0.29149 0.029898 -0.0018917 0.012864 -0.0028589 -0.0019111 0.0027764 0.0010769
-0.0006248 -0.0017583 -0.00035983 0.00051368
-0.0018982 0.012851 0.19851 0.27548 0.0051706 0.0021259 -0.00048639 -0.0018749
-0.00098072 -0.00055501 -0.00045218 -0.0005911
-0.002866 -0.0018989 0.0051852 0.0021013 0.29897 -0.15697 -0.00079173 0.0011591
-0.0011422 -0.0010658 -0.00017303 -0.00042018
0.0027769 0.0010503 -0.00051026 -0.0018725 -0.0007921 0.0011667 0.24822 0.052758
-0.0070705 0.0087208 0.0024533 -0.00046987
-0.00062773 -0.0017767 -0.00099825 -0.00056049 -0.0011568 -0.0010785 -0.0070544 0.0087497
0.17006 0.16506 -0.004502 0.0096572
-0.00037285 0.00056789 -0.00049452 -0.00058428 -0.00019502 -0.00043647 0.0024486 -0.00047484
-0.0045042 0.0096384 0.23503 0.21253
1700000000 0.28559 -0.014717 0.0019391 0.010021 -0.0030794 0.00054884 0.0030943 -0.0011862
-0.0021565 -0.00061939 0.00051449 0.00037811
0.0019206 0.010013 0.2168 0.24483 0.0025945 -0.00037759 -0.0014837 -0.00072208
-0.00081343 -0.00013636 -0.00072238 -0.00033483
-0.0030715 0.00056644 0.0026052 -0.0003863 0.25509 -0.19569 9.2443e-05 0.0015707
-0.0020796 -0.00010233 -0.00031021 -0.00074155
0.0030915 -0.0011854 -0.0014882 -0.00072107 9.621e-05 0.0015563 0.24525 0.003234
-0.0041741 0.0093461 0.0017074 -0.001992
-0.0021506 -0.00057921 -0.00081941 -0.00013663 -0.0020697 -8.4955e-05 -0.0041774 0.0093661
0.18942 0.14825 0.00046323 0.0097895
0.00051505 0.00038749 -0.00072418 -0.00032515 -0.00028583 -0.00074618 0.0017028 -0.0019664
0.00048291 0.0098554 0.25278 0.17895
1760000000 0.27533 -0.062906 0.0044365 0.0066711 -0.0018074 0.001172 0.0013732 -0.0034113
-0.001285 0.00062939 0.00032871 -0.00049979
0.0044257 0.0066737 0.24362 0.20603 2.2283e-05 -0.0015901 -0.0013063 7.1613e-05
-0.0011206 0.00098294 -0.00045037 0.00036784
-0.0018067 0.0012056 7.895e-06 -0.0015882 0.20685 -0.2273 0.0011244 0.001408
-0.0010054 0.00138 -0.0013541 -0.00066832
0.0013491 -0.0034198 -0.0013029 9.1036e-05 0.0011212 0.0014238 0.23732 -0.048211
-0.0010616 0.0083981 -8.0403e-05 -0.0023689
-0.0012739 0.00063713 -0.0011148 0.00098909 -0.0010201 0.0013623 -0.00104 0.0083859
0.20611 0.11669 0.0044296 0.0072438
0.00030583 -0.00048264 -0.00044775 0.00036125 -0.0013451 -0.00069537 -6.3524e-05 -0.0024172
0.0044104 0.0072385 0.26699 0.14197
1820000000 0.25218 -0.10074 0.0047195 0.0029209 0.00024596 0.002114 -0.00079402 -0.0030986
-0.0010484 0.00098342 -6.1163e-05 -5.9107e-05
0.0047076 0.00293 0.25456 0.17661 -0.0019883 0.00017469 -0.0014112 0.0010129
-2.7324e-05 0.0012349 -0.00053714 0.00034439
0.00027084 0.0021005 -0.0019809 0.00018386 0.15667 -0.24262 0.0018364 0.00061382
-0.00021759 0.0023626 -0.0015445 0.00015591
-0.00080772 -0.0030963 -0.0014023 0.0010281 0.001831 0.00059251 0.20783 -0.095964
0.00041158 0.0071634 -0.0015164 -0.0017332
-0.0010147 0.00098646 -2.6998e-06 0.0012228 -0.00021268 0.0023494 0.00044213 0.0072246
0.22639 0.090435 0.0053814 0.0033148
-5.5996e-05 -4.9222e-05 -0.00053554 0.00038002 -0.0015465 0.00018858 -0.0015191 -0.0017021
0.005379 0.0033197 0.27052 0.10719
1880000000 0.21831 -0.14123 0.002522 0.00071979 -0.00022718 0.0021147 -0.0027977 -0.0025031
-8.5716e-05 0.0015962 0.00040393 -0.00052723
0.002517 0.00073001 0.25966 0.1309 -0.0038663 0.0029104 -0.0002409 0.0017908
0.00060381 0.0012915 0.00010673 0.0008826
-0.00018692 0.0020906 -0.0038399 0.0029493 0.10495 -0.25004 0.0020351 -0.0013386
0.0015719 0.0018613 -0.0011686 0.0013171
-0.0028101 -0.002467 -0.0002317 0.0018034 0.0020798 -0.0013356 0.16767 -0.13646
0.0013063 0.0051724 -0.002296 0.00018254
-8.349e-05 0.0015965 0.00062911 0.0012759 0.0015744 0.0018517 0.0013242 0.0051628
0.233 0.06201 0.0057708 0.0011763
0.00035778 -0.00053105 0.00010495 0.00084994 -0.0011205 0.0012993 -0.0023086 0.00018441
0.0058053 0.0012127 0.27161 0.072974
1940000000 0.18022 -0.1683 0.00048922 -0.0010278 0.0017954 0.0018145 -0.0039475 0.00029799
0.0011311 0.00073533 -0.00070976 -0.0008084
0.00048677 -0.0010357 0.26201 0.099593 -0.0016937 0.0058329 0.0011072 0.0013856
0.001944 0.00029824 0.00088656 0.00018159
0.0018087 0.0018089 -0.0016541 0.0058601 0.061622 -0.24216 0.00053692 -0.0025784
0.0021965 0.00021704 0.00013712 0.0016717
-0.0039417 0.00033017 0.0011052 0.0013667 0.00054572 -0.0025594 0.11557 -0.1683
0.00081398 0.0036752 -0.0013266 0.0011089
0.0011362 0.00070406 0.0019295 0.00029362 0.0021812 0.00025298 0.00079559 0.0036766
0.2401 0.025608 0.0043808 -0.0028154
-0.00066293 -0.00082319 0.00090623 0.00019474 0.00011196 0.0016956 -0.0013643 0.0010847
0.0043689 -0.0028118 0.26288 0.037086
2000000000 0.13417 -0.18371 -0.0031618 0.00085838 0.0028924 0.0011165 -0.0023854 0.0036452
0.00086008 0.00040942 -0.00082767 0.00045174
-0.0031653 0.00085581 0.24895 0.064076 -0.00029704 0.0077497 0.0016517 0.0002795
0.0011755 -0.0013231 0.00033756 0.0001274
0.0029216 0.0010848 -0.00024147 0.0077676 0.020232 -0.22811 -0.0016853 -0.0015008
0.0020112 -0.0010502 0.0016135 0.0015336
-0.002393 0.0036692 0.0016677 0.00028953 -0.0016614 -0.0015237 0.061378 -0.17877
-0.001093 0.0032222 -0.00024236 0.0022569
0.00086937 0.00042078 0.0011516 -0.001336 0.0020092 -0.0010574 -0.0010974 0.003194
0.23838 -0.0068342 0.00069718 -0.003814
-0.00085297 0.00045288 0.00035699 0.00010126 0.0016263 0.0015917 -0.00019643 0.0022032
0.00070123 -0.0037046 0.2494 0.0091267
2060000000 0.087241 -0.19208 -0.0039833 0.0027485 0.002829 -0.00086696 0.0010113 0.0034612
0.0015587 -0.0004725 -0.00026711 0.0013348
-0.0039841 0.0027524 0.23677 0.034837 0.0047581 0.0086159 0.0010288 -0.0007248
0.00041173 -0.0015194 0.00053605 -0.00015169
0.0028082 -0.00089777 0.0048351 0.0085867 -0.012562 -0.20983 -0.0017087 0.00060114
0.00062637 -0.0022377 0.0028389 0.00050165
0.00095988 0.0033884 0.00099355 -0.00076657 -0.0016994 0.00057242 0.0099092 -0.17581
-0.0018474 0.0047001 0.00074922 0.0010712
0.0015538 -0.00049785 0.00038892 -0.0015397 0.00062165 -0.0021871 -0.0018464 0.0047067
0.22652 -0.044285 -0.0017289 -0.0047708
-0.00026639 0.0013951 0.00049777 -0.00016166 0.0027407 0.0004895 0.00080096 0.0010948
-0.0017153 -0.0047863 0.23486 -0.015865
2120000000 0.041663 -0.18334 -0.0033472 0.0060304 0.002114 -0.0026744 0.0031358 0.0020307
0.00065788 -0.0013281 0.00073263 0.00028197
-0.003355 0.0060253 0.21606 0.0108 0.0069362 0.0044255 0.0010612 -0.0011541
-0.0013125 -0.0018199 -0.00019655 -0.0010361
0.0021089 -0.0027049 0.0069799 0.0043755 -0.041589 -0.19342 -0.00061526 0.0018045
-0.0015911 -0.0013976 0.00065068 -0.0022239
0.0031705 0.002019 0.0010817 -0.0011368 -0.00061963 0.0018428 -0.039745 -0.15929
-0.0021292 0.0063116 0.0016576 0.0010139
0.00066185 -0.0013362 -0.0013415 -0.0017931 -0.0016121 -0.0013855 -0.0021583 0.0062906
0.21282 -0.078778 -0.0055671 -0.0024239
0.00064429 0.00025296 -0.0001841 -0.0010317 0.00065682 -0.0022514 0.0016629 0.0010178
-0.0056235 -0.0023874 0.21403 -0.031298
2180000000 0.0017092 -0.17092 -0.002065 0.0092516 0.00036718 -0.0019894 0.0029889 -0.00061461
0.00033214 -0.0015816 0.0014597 -1.5739e-05
-0.0020688 0.0092473 0.19698 -0.00794 0.0078936 0.0038728 -0.0008427 -0.0017147
-0.001937 0.00081834 0.00019814 0.00040222
0.00034855 -0.001985 0.007923 0.0037982 -0.06255 -0.16933 0.0013662 0.0016543
-0.00074307 -0.00021784 0.00053831 -0.0018303
0.0029604 -0.00066348 -0.00081818 -0.0017494 0.001387 0.0016318 -0.076321 -0.13307
-0.00076329 0.009225 0.0021797 3.2249e-05
0.00031712 -0.0015757 -0.0019181 0.00082944 -0.00077909 -0.0001957 -0.00072912 0.009215
0.18784 -0.1092 -0.00622 0.0017559
0.0014745 2.3304e-05 0.00019511 0.00037864 0.00056577 -0.0018943 0.0021951 -5.8148e-05
-0.0061084 0.0018035 0.19812 -0.045638
2240000000 -0.027714 -0.14637 0.0018679 0.010717 -0.00053166 -0.002678 0.0016855 -0.0021896
-0.0017931 -0.00066625 0.00072788 -0.001819
0.0018356 0.010699 0.17704 -0.013658 0.0085997 0.00034869 -0.00092726 -0.00024723
-0.00036974 0.001147 -0.00042615 -0.00058341
-0.00057479 -0.0027003 0.0086157 0.00026553 -0.080162 -0.14479 0.0019267 -0.0018458
-0.0011077 1.0271e-05 -0.0022806 -0.0016606
0.0016814 -0.0022414 -0.00093734 -0.00027104 0.0018746 -0.0018254 -0.11108 -0.10425
0.0015003 0.01093 0.0014913 -0.00033411
-0.0018496 -0.00069734 -0.00032758 0.0011373 -0.00117 -1.1683e-05 0.001555 0.010972
0.15965 -0.12666 -0.0060382 0.004357
0.00071579 -0.0017953 -0.00042361 -0.00050445 -0.0021923 -0.0016055 0.0015521 -0.00036056
-0.0061336 0.0042485 0.1745 -0.055888
2300000000 -0.05497 -0.11932 0.0071248 0.0088819 -0.0011024 -0.0019699 -0.00077448 -0.0013853
-0.0014911 0.00055889 -0.0010451 -0.00064647
0.007109 0.0088924 0.15714 -0.023584 0.0090037 -0.0019345 -0.00084549 0.00068139
-0.00017949 0.001509 5.5527e-05 0.00079676
-0.0010939 -0.0019572 0.0090074 -0.0020109 -0.091968 -0.1207 -0.00022812 -0.0018253
0.00012154 0.0017723 -0.0017805 0.00066914
-0.00082263 -0.0013792 -0.00087523 0.00065755 -0.00019364 -0.0018038 -0.13184 -0.068192
0.0056103 0.01101 0.00041181 -0.0023549
-0.0014444 0.00058887 -0.00012945 0.0014878 0.00011681 0.0018068 0.0056023 0.011102
0.12539 -0.1481 -0.003768 0.0073033
-0.0010329 -0.00056161 6.0736e-05 0.00076203 -0.0018651 0.00065014 0.0003675 -0.0022958
-0.0037589 0.0075461 0.15904 -0.057222
2360000000 -0.072505 -0.088496 0.0098647 0.0085018 -0.0011912 -0.0016545 -0.0013809 -0.0007582
-0.00059468 0.0011525 -0.0018176 -0.00055399
0.0098433 0.0085025 0.14701 -0.024122 0.0083464 -0.0052555 -0.00049453 0.0010399
0.0018563 0.00023997 -0.00016402 -0.00047056
-0.0012012 -0.0016473 0.0083121 -0.0053456 -0.10208 -0.09936 -0.0028403 -0.0009263
0.00084373 -9.3005e-05 -0.0010603 0.0015421
-0.0013702 -0.00087211 -0.00051462 0.0010175 -0.0028236 -0.00089273 -0.14875 -0.035762
0.010025 0.010702 0.001434 -0.0018971
-0.00051444 0.0011888 0.0018926 0.00023538 0.00083233 -6.4573e-05 0.010043 0.010519
0.096635 -0.14897 0.00019697 0.0087145
-0.0017019 -0.0005907 -0.00015573 -0.00042494 -0.0010346 0.0015847 0.0013413 -0.0019646
0.0001772 0.0085289 0.13684 -0.061018
2420000000 -0.080678 -0.060118 0.013697 0.0032549 -0.0032621 -0.0012602 -0.00091076 0.00058441
0.001351 0.0011629 -0.0011545 0.0015261
0.013689 0.0032627 0.12977 -0.024138 0.004728 -0.0072449 0.0013982 0.00096658
0.00090288 -0.0013168 -0.00013655 -0.0001807
-0.0032585 -0.0012553 0.0046532 -0.0073031 -0.11465 -0.078304 -0.0023572 0.0014579
-0.00020005 -0.00037262 0.00036021 0.0028167
-0.00097477 0.00064562 0.001403 0.00095383 -0.0023373 0.00147 -0.15737 0.0083176
0.014011 0.0077754 -0.00029572 -0.0027189
0.0013934 0.0011267 0.0008834 -0.0013085 -0.00021695 -0.00035154 0.014075 0.0078302
0.062427 -0.14895 0.0012836 0.0093562
-0.0011596 0.0015698 -9.2326e-05 -0.00023446 0.00037841 0.0027807 -0.00025579 -0.0026264
0.0012428 0.0094419 0.11885 -0.055639
2480000000 -0.081433 -0.029527 0.013648 -0.0017934 -0.0016767 -7.3311e-05 -0.00031148 0.0013768
0.0016133 -0.00047121 0.00020427 0.0014829
0.013632 -0.0017698 0.13092 -0.025504 0.002601 -0.0091073 0.0011007 -0.0002165
-0.00049973 -0.0010029 -0.00014293 -0.00018623
-0.0017216 -8.0805e-05 0.0025294 -0.0091593 -0.11797 -0.058923 -0.00039621 0.0034742
-0.00028384 -0.00062533 0.001971 0.0010676
-0.00030058 0.0013388 0.0010527 -0.00023778 -0.00039211 0.0034572 -0.15859 0.045235
0.018017 0.0014715 -0.0015431 -0.0025017
0.0016196 -0.00049574 -0.00051986 -0.001048 -0.0002841 -0.00061016 0.017991 0.0013219
0.032138 -0.14256 0.0045679 0.007512
0.00023356 0.0014965 -0.00015901 -0.00011818 0.0018975 0.0011342 -0.0016666 -0.0026001
0.004684 0.0074692 0.099934 -0.052879
2540000000 -0.086274 -0.0014103 0.011778 -0.0056921 -0.0024688 0.00091445 0.00058554 0.00067439
-0.00024448 -0.0016754 0.00097394 0.0015929
0.011776 -0.0056665 0.11718 -0.016386 -0.0013985 -0.0082101 0.00040121 -0.0015174
-0.0016431 -0.00024818 -0.00050406 0.00031659
-0.0024444 0.00091463 -0.001461 -0.008198 -0.12472 -0.035235 0.0022815 0.0022309
-0.00096377 1.7995e-05 0.0016871 -0.00066392
0.00059803 0.00073006 0.00039629 -0.0015316 0.002372 0.0022255 -0.15803 0.084519
0.018109 -0.0050376 -0.0022114 -0.0016315
-0.00017089 -0.0016829 -0.0016386 -0.00024079 -0.0010072 -1.8532e-05 0.018044 -0.0050145
0.0069361 -0.12725 0.0067565 0.0068255
0.00098487 0.0015637 -0.00049663 0.0003267 0.0017095 -0.0008375 -0.0021246 -0.0014078
0.0067405 0.0068202 0.084137 -0.038826
2600000000 -0.078425 0.02316 0.0088654 -0.0094254 -0.0012616 0.0025891 0.00092046 -0.0004269
-0.0013408 -0.00098104 0.0017174 0.00062403
0.0088669 -0.0093992 0.11222 -0.031859 -0.0036815 -0.0060639 -0.00051346 -0.00061274
-0.00035103 0.0017479 -0.00017969 0.00073802
-0.0012528 0.0025968 -0.003746 -0.0060437 -0.12943 -0.010961 0.0029805 -0.00024606
5.7199e-05 0.0015927 0.0013467 -0.0016511
0.00090202 -0.00049081 -0.0005094 -0.00060187 0.0029491 -0.00022835 -0.14292 0.1176
0.014732 -0.012003 -0.0031529 -9.6033e-06
-0.0013334 -0.00097647 -0.00032541 0.0017223 6.1621e-05 0.0016001 0.01478 -0.012094
-0.019101 -0.11293 0.0090385 0.0054647
0.0016848 0.00066838 -0.00023372 0.00073591 0.001413 -0.001625 -0.003241 -8.3741e-05
0.0090457 0.0054539 0.076992 -0.024945
2660000000 -0.07326 0.049054 0.0050423 -0.011543 -0.00010856 0.00096629 -0.00018307 -0.00018344
-0.0024379 0.0005814 0.001253 -0.00056431
0.0050464 -0.011512 0.11892 -0.027489 -0.0050728 -0.0044116 -0.0011419 -0.00023326
2.9784e-05 0.0018824 0.00044053 0.00073244
-0.00011636 0.00096382 -0.005116 -0.0043543 -0.1295 0.0094495 0.001723 -0.0016859
0.00047478 0.00054058 -0.00086955 -0.00167
-0.00019413 -0.00018269 -0.0011428 -0.00022295 0.0017506 -0.0016785 -0.12413 0.14902
0.0085528 -0.015919 -0.0024716 0.00083002
-0.0024081 0.00059402 7.6683e-05 0.0018832 0.00043968 0.00050783 0.0083885 -0.015881
-0.037144 -0.097782 0.010685 0.0018448
0.0011592 -0.00071978 0.00047265 0.00071263 -0.00084086 -0.0015957 -0.0024902 0.00085964
0.010697 0.0017522 0.071945 -0.0053038
2720000000 -0.061407 0.06789 0.000699 -0.011883 -0.00017461 0.0027397 -0.00034913 0.00011576
-0.0019974 0.0021713 0.00049908 -0.0016089
0.00071434 -0.011863 0.10469 -0.029978 -0.0052368 -0.00090284 -0.0014074 0.00042723
0.001732 0.0005585 0.00083797 -0.00013678
-0.0001391 0.002757 -0.0052534 -0.000869 -0.12379 0.039653 0.00046105 -0.0023261
0.00042464 0.00036287 -0.0013036 0.00048865
-0.0003531 5.3694e-05 -0.0013851 0.00047339 0.00042733 -0.0023896 -0.091169 0.17942
0.0017049 -0.017041 -0.0016454 0.0022924
-0.0019881 0.0021628 0.0017687 0.00049274 0.000397 0.00029781 0.0017947 -0.017179
-0.051457 -0.072204 0.011837 -0.00088734
0.00051614 -0.001622 0.00084351 -0.000207 -0.0014025 0.00046014 -0.001488 0.0023643
0.011888 -0.00092187 0.076081 0.014327
2780000000 -0.047327 0.086145 -0.0039564 -0.010759 -0.00019604 0.0010699 0.00070034 -8.2735e-05
0.0014548 0.0023728 -0.00064084 -0.0019001
-0.0039387 -0.010758 0.1031 -0.042269 -0.0039334 0.00042382 -0.00010076 0.0015114
0.0019143 -0.00099802 0.00018972 -0.00037241
-0.00017828 0.0010971 -0.003934 0.00046851 -0.12147 0.069291 -0.0018446 -0.0016728
0.00036247 -0.00032075 -0.00046962 0.00089872
0.00074662 -8.7814e-05 -5.4764e-05 0.0015274 -0.001847 -0.001654 -0.062205 0.201
-0.0052576 -0.015345 -0.00081915 0.0021129
0.0014824 0.0023885 0.0018542 -0.0010277 0.00036898 -0.0002312 -0.0055072 -0.015237
-0.066406 -0.047391 0.0099327 -0.0054292
-0.00062827 -0.0018565 0.00011632 -0.00035656 -0.00040285 0.00088219 -0.00080511 0.0023655
0.010011 -0.0052898 0.079306 0.032059
2840000000 -0.03229 0.10161 -0.0070951 -0.0078117 0.0013241 0.0019576 -6.7847e-05 -0.00031498
0.0014787 0.00083128 -0.0015457 0.00049082
-0.0070791 -0.0078071 0.10126 -0.034553 -0.0031967 0.0015783 0.00037498 0.00065028
4.6318e-05 -0.001484 -2.3958e-05 1.5152e-05
0.0013211 0.0019413 -0.0031919 0.0015925 -0.1161 0.096128 -0.0012293 0.00040309
0.00036518 0.00022832 0.00098118 0.0011767
-0.00011511 -0.0002587 0.00038385 0.00068705 -0.0013099 0.00039693 -0.02618 0.21741
-0.0095111 -0.010613 0.00041647 0.0014591
0.0015023 0.00076596 4.1819e-05 -0.0014987 0.00030987 0.00025498 -0.0093617 -0.010713
-0.071184 -0.022359 0.0087734 -0.0067048
-0.0015692 0.00040711 -1.6724e-05 -6.0899e-06 0.00096789 0.0011476 0.00026608 0.0012196
0.0088828 -0.0068479 0.093812 0.048218
2900000000 -0.017739 0.12092 -0.0089863 -0.0037205 0.0016124 0.00020952 0.00043043 -0.00085117
0.0020602 -0.0011601 -0.00074217 7.0938e-06
-0.0089618 -0.0037282 0.083485 -0.04267 -0.0008495 0.0024776 0.00084674 0.00030321
-0.00053315 -0.0014507 -0.00044183 0.00014484
0.0015854 0.00018232 -0.00082637 0.0025028 -0.098016 0.12854 -0.00082106 -4.428e-05
-0.00048909 -0.0012321 0.0020397 -0.00030369
0.00044817 -0.00081214 0.00084112 0.00031701 -0.00078463 -2.2623e-05 0.011073 0.22032
-0.012264 -0.0054888 0.0011003 0.0019618
0.0020631 -0.001144 -0.00052342 -0.0013968 -0.00045938 -0.0013192 -0.012271 -0.0054304
-0.071777 0.0088356 0.006413 -0.0098683
-0.00062479 9.3485e-05 -0.0004005 0.00010707 0.0019991 -0.00039819 0.001271 0.0019965
0.0062264 -0.0097276 0.1083 0.054136
2960000000 0.0027249 0.13206 -0.0088845 8.3347e-05 0.00040064 0.0016252 -0.00059577 -0.00092957
-0.0005517 -0.001654 -0.00071996 0.00055101
-0.008875 9.1255e-05 0.092147 -0.042257 -0.00039518 0.0012092 0.00096054 4.5405e-05
-0.0011792 -0.00081143 0.00047145 0.00042745
0.00043739 0.0015998 -0.0003785 0.0012301 -0.080409 0.15964 -0.0007378 0.00033435
-0.00049277 0.00097933 -0.00023887 -0.0025681
-0.00062989 -0.0008793 0.00093504 7.1913e-05 -0.00067691 0.00041994 0.05237 0.22739
-0.011173 0.0005448 0.0016319 0.00051507
-0.00051534 -0.0017433 -0.0011915 -0.00074823 -0.00042233 0.0010414 -0.011177 0.00063854
-0.063527 0.036868 0.0016919 -0.011533
-0.00074074 0.00043264 0.00050953 0.0004869 -0.00018565 -0.0024832 0.0015963 0.00051044
0.0018699 -0.011631 0.12771 0.064884
3020000000 0.020754 0.1468 -0.0067981 0.0035789 0.0013736 -0.00025249 -0.0010343 -1.0301e-05
-0.00033951 0.00027693 -0.00022708 0.00025762
-0.0068167 0.0035573 0.081663 -0.030766 -0.00011095 -0.00017406 0.00052057 -0.00085684
-0.0017422 0.00039997 0.00066258 -0.00027169
0.0013471 -0.0002597 -0.00012597 -0.0001583 -0.058438 0.18489 -0.00038381 0.00098244
0.00083365 0.00027852 -0.0005683 -0.0015046
-0.0010618 -4.4142e-05 0.00050498 -0.00088988 -0.00041262 0.00096031 0.092097 0.22068
-0.0090295 0.0034866 0.00094145 0.0003938
-0.00039701 0.00033372 -0.0017595 0.00040867 0.00087422 0.00029104 -0.0091395 0.0033948
-0.050807 0.062276 -0.00087154 -0.0106
-0.00027943 0.00030547 0.00063107 -0.00031598 -0.0006921 -0.0013568 0.00076496 0.00049045
-0.0010684 -0.010671 0.14842 0.06198
3080000000 0.047502 0.15585 -0.0049595 0.005822 0.0015531 -0.00010406 -0.00065486 5.1547e-05
-0.00048194 0.00040279 0.00026606 0.00063828
-0.0049784 0.0057982 0.079171 -0.026381 -0.00021548 0.00023807 -0.00018384 -0.00027687
-0.0003057 0.00097802 4.3628e-05 -0.00066902
0.001573 -0.000119 -0.00022065 0.00025873 -0.021713 0.20595 -0.00083694 0.00022346
0.00044613 0.00042513 -0.0020253 -0.00040808
-0.00061215 9.6785e-05 -0.00017677 -0.00023817 -0.0008565 0.00030295 0.12525 0.21293
-0.0054381 0.0073156 0.0016267 0.00038576
-0.00040606 0.00035722 -0.00033198 0.00098429 0.00034952 0.00041761 -0.0052888 0.0075154
-0.028053 0.090906 -0.0058444 -0.0089241
0.00031034 0.00059484 -1.1052e-05 -0.00060898 -0.0020418 -0.00047065 0.0019212 2.1931e-05
-0.0057319 -0.0087203 0.16255 0.069523
3140000000 0.075396 0.16067 -0.0014742 0.0075949 0.0027312 -0.0012159 -0.001241 0.00093142
0.0016857 0.00064305 0.00038654 -4.0279e-05
-0.0014855 0.0075791 0.074654 -0.027735 -0.00090097 -5.201e-05 0.00073164 -0.00030912
-8.9454e-05 0.0010007 0.00048623 -0.00047739
0.002708 -0.0012328 -0.00087679 -4.0728e-05 0.019649 0.22704 0.00031442 0.0016895
0.0010519 -0.00024816 -0.0026171 0.0008209
-0.0012711 0.001059 0.00075153 -0.00034785 0.00033876 0.0015692 0.16061 0.18803
-0.0011851 0.007275 0.00099584 -0.0013255
0.0016055 0.00064861 -5.7475e-05 0.00098713 0.0011128 -0.00027864 -0.0014698 0.0071396
-0.014702 0.10917 -0.0074624 -0.005959
0.00031204 3.8581e-05 0.00046705 -0.00050464 -0.0025047 0.0008066 0.00083221 -0.001033
-0.0075469 -0.0061952 0.18689 0.061024
3200000000 0.10779 0.17078 0.0036317 0.0067169 0.00092454 -0.0029784 -2.9375e-05 0.0017543
0.00045486 -0.0019235 2.9511e-05 0.00038695
0.0036239 0.0067248 0.085307 -0.027049 -0.0012046 0.00042938 -0.00054117 -0.0009886
0.0007152 0.0010782 -0.00040601 -0.0009612
0.00091339 -0.0029385 -0.00121 0.00044313 0.064238 0.23201 0.0010648 0.00048091
0.0001732 -0.0018905 -0.0016233 0.002141
-3.4555e-05 0.0016139 -0.00058438 -0.0010207 0.0010475 0.00064904 0.18181 0.16554
0.0017958 0.006449 0.00063109 -0.0015086
0.00044126 -0.0019522 0.00070693 0.0010844 2.0552e-05 -0.0018944 0.0018256 0.0065742
0.019347 0.12711 -0.0089188 -0.0021001
8.0199e-05 0.00036721 -0.00048421 -0.0010104 -0.0016739 0.002175 0.00062863 -0.0014255
-0.0090708 -0.0019077 0.20352 0.059928
3260000000 0.13866 0.16373 0.0041844 0.0032596 -0.00023196 -0.0027091 0.0010402 0.00066031
0.00037467 -0.001759 -5.0826e-05 -4.5742e-05
0.0041734 0.003283 0.092601 -0.030327 -0.0019395 0.0018896 -0.00046459 -0.00010548
0.00081759 -0.00051839 -0.00096899 -2.2466e-06
-0.00027679 -0.0026581 -0.0019352 0.0019278 0.1149 0.22874 0.00035767 6.9962e-05
-0.00086916 -0.00084049 0.00032022 0.0019182
0.0010314 0.00079288 -0.00044984 -0.0001563 0.00036734 -5.5332e-05 0.20876 0.12814
0.003779 0.005152 -0.00045073 -0.0016108
0.00030397 -0.0018684 0.00083249 -0.00052424 -0.00081253 -0.00082334 0.0038546 0.0048716
0.041782 0.13625 -0.0069895 0.0031785
3.8179e-05 -0.00015977 -0.00087846 1.9418e-05 0.00039802 0.0018835 -0.00066511 -0.0019139
-0.0067917 0.0031366 0.23246 0.050337
3320000000 0.17001 0.15865 0.00704 0.0015296 -0.00077804 -0.0017608 0.00084181 0.00031118
-0.0016663 -0.0015022 0.00033121 -1.5008e-06
0.007031 0.0015396 0.099602 -0.026023 0.00054644 0.0022847 -0.00032348 -0.00049681
-0.00016458 -0.00029489 -0.0004289 0.00029675
-0.00082442 -0.0017129 0.00054957 0.0022826 0.16352 0.22007 0.00041597 -0.00020595
-0.0012678 -0.00044774 0.00041459 0.001188
0.00084324 0.00023124 -0.0002966 -0.00051033 0.00030215 -0.0001748 0.21766 0.098865
0.0051976 0.0018748 -0.0015031 0.00012152
-0.0016532 -0.0015495 -0.00018898 -0.00034173 -0.0012326 -0.00045542 0.0051258 0.0021464
0.069023 0.13872 -0.0041273 0.0037556
0.00040858 0.0001269 -0.00044716 0.00035838 0.00047713 0.0010999 -0.0012325 0.00030243
-0.0042624 0.0037709 0.24931 0.037675
3380000000 0.20526 0.14201 0.0056104 -0.0019047 -0.001328 0.00033795 0.0010381 0.00014418
-0.0015696 0.0009684 0.00022034 0.00036307
0.0056274 -0.0018857 0.11015 -0.034233 -1.723e-05 0.0031882 -0.0011751 -0.00054598
-5.9877e-05 0.00017211 -0.00082972 0.00031575
-0.0012973 0.00030463 -4.0304e-06 0.0032162 0.2038 0.19834 0.00057279 -0.00047887
-0.0018211 0.00060377 0.0012082 0.0013966
0.0011521 0.0001866 -0.0011846 -0.00045352 0.00065444 -0.00043747 0.23325 0.065516
0.0059635 0.0018776 -4.4677e-05 0.00022419
-0.0015338 0.00095014 -3.2639e-05 0.00021309 -0.0018306 0.00068601 0.0060302 0.0016207
0.10707 0.13163 -0.00098081 0.0047936
0.00026703 0.00037469 -0.00085811 0.00033696 0.0012825 0.0015504 -0.00026133 0.00014442
-0.00085401 0.0049283 0.2788 0.018692
3440000000 0.2368 0.12169 0.0046972 -0.0036088 -0.00074752 -0.0013977 0.00067789 -0.00017765
-0.0015147 0.0016132 0.00091598 1.0654e-05
0.004705 -0.0036 0.10329 -0.038536 0.0028453 0.0019518 -0.00092377 0.001011
-2.4756e-05 0.00040998 0.00010141 0.00092804
-0.00075696 -0.0013894 0.0028674 0.0019313 0.2423 0.17087 -7.5561e-05 -0.00020312
-0.00010722 0.0014024 0.0012205 0.00033665
0.00067744 -0.00010665 -0.00099822 0.0010334 -0.00015095 -0.00019778 0.23441 0.033485
0.0067869 -0.0015865 -0.00057862 7.5279e-05
-0.001481 0.0016297 -5.0466e-05 0.00039278 -6.7222e-05 0.001322 0.0066604 -0.0015137
0.1331 0.12536 0.0024986 0.0034476
0.00079723 4.2968e-05 0.00020197 0.00091048 0.0012237 0.00029026 -0.00055554 0.00013442
0.0025638 0.0033158 0.29531 -0.010296
3500000000 0.26993 0.090146 0.0024833 -0.0044911 -0.001157 0.0016408 0.0011106 -0.00073491
-0.00086321 0.0010068 0.00081099 -0.0010718
0.0024607 -0.0044726 0.11668 -0.062146 0.0031016 0.0014906 -0.0004407 0.00070309
0.0003612 1.8096e-05 1.5006e-05 0.0003927
-0.0011083 0.0016886 0.0031145 0.0014335 0.27364 0.13751 5.2992e-05 -8.5936e-05
-7.0666e-05 0.0010647 0.0016894 -0.0001172
0.00096908 -0.00087068 -0.00038101 0.00072662 7.4429e-05 -4.6492e-05 0.23944 0.0060485
0.0062296 -0.0040241 0.0001301 0.0001603
-0.00074069 0.001034 0.00040148 3.5969e-05 -7.5444e-06 0.0011482 0.0062671 -0.0039427
0.17491 0.1024 0.0024047 0.00074548
0.00091377 -0.0010031 -9.1326e-05 0.0004562 0.0017125 3.8466e-05 0.00016813 8.0251e-05
0.0023903 0.00083015 0.31594 -0.038591
3560000000 0.28887 0.056506 0.00032074 -0.0056289 0.00015367 -0.0011315 0.0004418 0.00030825
0.0014142 0.0016371 -0.0003299 -0.0011058
0.00034449 -0.0056546 0.11056 -0.067209 0.0055627 -0.00040548 0.00038483 0.00058179
0.00060095 -0.00019545 0.00030113 0.0001924
0.0001376 -0.0010871 0.0055922 -0.00049937 0.30053 0.09434 -1.2027e-05 -0.00021475
0.00098823 0.00044039 0.0011863 -0.001022
0.00058078 0.00030602 0.00044126 0.00053615 -3.9427e-05 -0.00028055 0.22928 -0.030665
0.0050139 -0.0063081 -0.00040939 -0.00063153
0.0014785 0.0016935 0.00055927 -0.00025796 0.00095383 0.00036045 0.0048614 -0.0064984
0.19509 0.093574 0.0027159 -0.0019965
-0.00066447 -0.0011008 0.0003425 0.00016277 0.0013099 -0.0011715 -0.00049259 -0.00058186
0.0028038 -0.0019236 0.32851 -0.077964
3620000000 0.30576 0.019234 -0.00061038 -0.0034715 -0.002177 -0.00019576 0.0003805 -0.0016685
-0.0001054 0.0004632 -0.00070163 -0.0006013
-0.00062037 -0.0034699 0.11195 -0.095756 0.0044418 -0.003631 0.0002133 0.00042683
-7.0315e-05 -0.00081799 0.00071628 0.00037701
-0.0021653 -0.0001135 0.004414 -0.0036791 0.31485 0.051753 -9.2426e-05 -0.0012122
-0.00029759 0.00012672 0.00051763 -0.00054034
0.00036984 -0.0017176 0.00019897 0.00051212 -0.00010087 -0.0011247 0.21879 -0.060059
0.00019808 -0.0073429 -0.0010266 0.0012951
-3.564e-05 0.00045638 -9.1431e-05 -0.00081897 -0.00032042 0.00019884 0.00037235 -0.007229
0.21727 0.057933 0.00061074 -0.0012129
-0.0005699 -0.00070132 0.00061388 0.00032682 0.00047199 -0.00049913 -0.0010244 0.0010213
0.00063854 -0.0014001 0.33134 -0.11122
3680000000 0.31104 -0.024821 -0.0033748 -0.0039987 -0.0011379 0.0016676 -0.0010188 -0.00031546
0.0014766 0.00021788 -0.0011476 -0.00016592
-0.0033527 -0.004012 0.10851 -0.11303 0.0017718 -0.0047999 0.00069388 0.00026721
-0.00035644 -0.00069903 0.00084309 3.7176e-05
-0.0011464 0.0016607 0.0016921 -0.004796 0.32588 0.0010348 -0.00057639 -0.00064285
0.0011181 0.00064074 0.00077823 -0.0019087
-0.0010168 -0.00024278 0.0006662 0.0002093 -0.00066392 -0.00061491 0.20539 -0.094244
-0.00097294 -0.0066644 -0.0010877 0.0011996
0.0013702 0.00016086 -0.00036279 -0.00070638 0.0011185 0.00064239 -0.0011088 -0.0066942
0.2382 0.036146 -4.9941e-05 -0.0018956
-0.0010635 -0.00019339 0.00080897 8.9548e-05 0.00082821 -0.0018753 -0.0010041 0.0012049
-0.0001763 -0.0017412 0.3315 -0.15706
3740000000 0.31323 -0.059717 -0.0030187 -0.00018215 -0.001922 0.0025225 0.00011517 -0.00099848
-0.0008106 -3.1207e-05 -0.00086379 0.00031997
-0.0030442 -0.00019845 0.10013 -0.13425 0.00076617 -0.0053191 0.00028059 -0.00020144
-0.00024367 -0.00013984 0.00028674 0.00016561
-0.0018916 0.002552 0.00071134 -0.0053826 0.32925 -0.037396 -0.00075912 -9.7852e-05
-7.9788e-05 0.00026796 -0.00059386 -0.0012296
0.00018015 -0.0010354 0.00024327 -0.00018963 -0.00081166 -1.0162e-05 0.18451 -0.11735
-0.0030254 -0.0053779 0.00077633 0.0028107
-0.00071359 -8.1023e-06 -0.00028134 -0.00018213 -0.00026927 0.00028934 -0.0029059 -0.0053825
0.24704 0.0017719 -0.0011689 -0.0016139
-0.00087472 0.0004799 0.00034462 3.3783e-05 -0.00072119 -0.0013424 0.00071133 0.0028339
-0.0010256 -0.0015738 0.3178 -0.19564
3800000000 0.30909 -0.1065 -0.00212 0.000607 0.0009003 0.0036395 -0.0013507 -0.0014741
0.0016673 0.0012717 -0.0012411 0.00037255
-0.0021073 0.00059959 0.090564 -0.14979 -0.0018797 -0.0050654 0.00040165 0.00024707
-0.00099674 -0.00034323 0.00087548 -2.0895e-05
0.00089761 0.0036495 -0.0019562 -0.0050339 0.32617 -0.079465 -0.00065088 0.00055104
0.00084328 8.3414e-05 -0.00105 -0.0006858
-0.0012344 -0.0015624 0.00037475 0.00022824 -0.00070858 0.00046771 0.17606 -0.14292
-0.0032364 -0.0036852 0.0013255 0.0013785
0.0015763 0.001232 -0.00098326 -0.00037202 0.00084858 -8.1911e-06 -0.003474 -0.0036292
0.26267 -0.035604 0.00088215 0.00058788
-0.0011228 0.00024825 0.00087667 9.758e-06 -0.00099807 -0.00060786 0.0015113 0.0014771
0.00064764 0.00047828 0.31109 -0.23736
3860000000 0.29768 -0.13789 -0.00066892 0.0010096 0.0025468 0.0019861 -0.0021576 0.0010412
0.00079202 -0.0011248 -0.00033216 0.0013628
-0.00066664 0.0010132 0.071297 -0.16054 -0.0030964 -0.0050023 0.00056684 -0.00067103
-0.0010278 0.0012965 0.00072775 -0.001067
0.0025305 0.0018834 -0.0031858 -0.0049331 0.30679 -0.1195 -0.00049956 0.000741
0.00028346 -0.00064203 -0.00059069 -0.00045265
-0.0021462 0.001105 0.00063117 -0.00069265 -0.00049258 0.00083428 0.14743 -0.15852
-0.003106 -0.0038251 0.0021601 0.001161
0.00080374 -0.0011195 -0.00095314 0.0012482 0.0003089 -0.00067068 -0.0030217 -0.0038959
0.26223 -0.064039 -3.0969e-07 -0.0016085
-0.00033323 0.0014989 0.00076891 -0.0010756 -0.00059342 -0.00044662 0.0018903 0.00091984
9.2998e-05 -0.0014565 0.28886 -0.27638
3920000000 0.28425 -0.17799 0.0019309 -3.476e-05 0.0034236 0.0024776 -8.7899e-06 0.0010157
0.0005497 -2.8414e-05 0.00073345 0.0006326
0.001936 -2.0228e-05 0.044418 -0.17657 -0.0046802 -0.0035519 -0.00043478 -0.0003527
0.00041652 0.00033223 -0.00027795 -0.00045969
0.0035264 0.002495 -0.0047547 -0.0035058 0.30106 -0.15241 0.00032907 0.0013093
0.0016923 -0.00089372 -0.00038 1.584e-05
-4.966e-06 0.0010182 -0.00041297 -0.00027793 0.00016528 0.0012013 0.12895 -0.16952
-0.0039758 -0.0032941 0.0021951 -0.00030835
0.00061078 5.4099e-05 0.0004304 0.00033879 0.0016659 -0.00083251 -0.003951 -0.0030907
0.25682 -0.11005 0.0010694 -0.0011463
0.00075249 0.00075068 -0.00033507 -0.00053431 -0.00045313 -0.00011201 0.0022473 9.0701e-05
0.0011924 -0.0011985 0.26749 -0.30323
3980000000 0.25762 -0.2144 0.001758 -0.0031471 0.0046468 -0.00016802 8.2652e-05 0.00087922
0.0010231 -0.0018288 0.00038849 0.00029834
0.0017692 -0.0031516 0.02273 -0.19115 -0.005684 -0.0015286 0.00073561 0.00058061
0.00060422 0.00043283 3.2319e-05 -0.0011737
0.00465 -0.00029365 -0.0057026 -0.0014787 0.27296 -0.18369 0.001474 7.8308e-05
-0.0008754 -0.0014969 -0.00075228 -0.0005051
0.00011696 0.00097548 0.00077938 0.0005585 0.0015225 0.00011105 0.092657 -0.19182
-0.0040714 -0.0032613 0.0014649 -0.00081438
0.00092023 -0.0018061 0.0006867 0.00039252 -0.00072675 -0.0015996 -0.0041628 -0.0033321
0.24653 -0.14135 0.0018234 -0.0041221
0.00033471 0.00020586 3.7718e-05 -0.0011853 -0.00076192 -0.00030183 0.0014839 -0.00095428
0.0016903 -0.0041389 0.23299 -0.34263
4040000000 0.23031 -0.2398 -0.00046335 -0.0042487 0.0035126 -0.0029148 0.00024899 0.00030639
-0.0005796 -0.00093891 0.00081583 -0.00016668
-0.00045769 -0.0042095 -0.0029165 -0.19831 -0.005053 0.00013824 6.3937e-05 -0.0011686
-6.476e-05 0.00019772 -0.0014534 -7.4811e-06
0.0033913 -0.0028916 -0.0050695 0.00019023 0.2511 -0.21674 0.0001514 -0.00063512
-0.00077569 -0.0002145 -0.0010535 7.9409e-05
0.00022078 0.00027413 8.5372e-05 -0.0010832 1.1773e-05 -0.00069606 0.070261 -0.18656
-0.006489 -0.0017679 0.0015676 -0.000737
-0.00054569 -0.00094567 -7.9703e-05 0.00019503 -0.00081731 -0.00018795 -0.0064931 -0.0015181
0.2357 -0.1729 -0.0013079 -0.0033827
0.00091911 1.8328e-05 -0.001423 -6.0757e-05 -0.0010773 -3.0875e-05 0.0015489 -0.00060931
-0.0010901 -0.0032794 0.19659 -0.36081
4100000000 0.20125 -0.26351 -0.0032882 -0.0033642 0.00093308 -0.0034074 -1.3396e-05 -7.7361e-05
0.00026507 -0.0015309 0.00056029 0.0002057
-0.0032783 -0.0033675 -0.027935 -0.20296 -0.0048679 0.00099684 -0.00026837 -0.00025022
0.00083377 0.00029918 -0.0005232 0.00030601
0.00087414 -0.0034724 -0.0048562 0.001066 0.23011 -0.24355 7.5383e-05 3.7834e-06
-0.00056022 -0.00045699 -0.0011638 0.00028485
3.4874e-05 -1.2365e-05 -0.00030217 -0.00019868 0.00026767 -9.9276e-05 0.037033 -0.20055
-0.0056543 0.00054592 0.0012083 -0.0015801
0.00025863 -0.001662 0.00090699 0.00029358 -0.00053232 -0.00034209 -0.0057331 0.00027279
0.22245 -0.19859 -0.001408 -0.004004
0.00055745 0.00015619 -0.00059074 0.00035672 -0.001131 0.00033662 0.0012698 -0.0015772
-0.0014634 -0.00427 0.16399 -0.38769
4160000000 0.17231 -0.28163 -0.0040129 -0.0021533 -0.00022019 -0.0032842 0.00077179 -0.00010625
-0.0035794 -0.00073201 0.00057986 -0.00074624
-0.0040051 -0.0021481 -0.054243 -0.19961 -0.0047892 0.002612 -0.00034993 -0.00031542
0.00026603 -0.00045988 -0.0010556 0.00054746
-0.0002288 -0.003199 -0.0047913 0.0026982 0.19719 -0.25962 0.00067197 -0.00020336
-0.0011487 -0.00035317 -0.0013339 0.00068922
0.0006856 -6.6955e-05 -0.00037874 -0.00032551 0.00054948 -0.00018859 0.012291 -0.18862
-0.0054961 0.001429 0.0010746 -0.0021184
-0.0033698 -0.00051759 0.00022038 -0.00048436 -0.0011208 -0.00051908 -0.0054114 0.0016449
0.19124 -0.23295 -0.0035021 -0.003756
0.00050396 -0.00072593 -0.0009924 0.00048127 -0.0012191 0.00074945 0.0012123 -0.0021254
-0.003542 -0.0034548 0.11404 -0.3972
4220000000 0.1449 -0.29797 -0.0047338 3.3232e-05 0.00011013 -0.0036298 -0.00038856 -0.00027146
-0.00095592 0.00084398 0.00022093 -0.0011897
-0.0047202 2.5962e-05 -0.0901 -0.18974 -0.0022954 0.0034322 -0.0001292 2.5339e-05
2.9733e-05 -2.0298e-05 -0.00054823 0.0009246
1.1535e-06 -0.0036571 -0.0022418 0.003449 0.16843 -0.2857 -8.4568e-05 0.00010851
9.3907e-05 0.00024311 -4.6297e-05 0.0011935
-0.00038714 -0.00010047 -0.0001053 -8.0604e-05 3.1677e-05 -3.6589e-05 -0.010996 -0.18654
-0.0042464 0.0023897 -9.4971e-05 -0.0023079
-0.0010796 0.00085701 0.00010136 2.5045e-05 0.00014414 0.00038497 -0.004426 0.0020839
0.17731 -0.25701 -0.004678 -0.0028672
0.00022466 -0.0012409 -0.0005952 0.00095145 -0.00019637 0.0012561 -0.00012281 -0.0023212
-0.0046263 -0.0030828 0.087088 -0.41022
4280000000 0.11416 -0.3079 -0.0031067 0.0018601 -0.0016952 -0.0044284 -0.00056109 0.00054748
-0.00028292 0.0013254 -0.00065826 -0.00033482
-0.0031089 0.0018989 -0.11589 -0.19537 -0.0028423 0.0031123 -0.00074752 -0.00042024
0.00013627 0.000199 0.00073082 0.00070696
-0.0017697 -0.004377 -0.0027937 0.003138 0.13924 -0.29371 0.00092066 -0.00030854
-0.00093214 0.00086508 -0.00048495 0.00077473
-0.00047386 0.00052171 -0.00068164 -0.00033562 0.00092864 -0.00031125 -0.049258 -0.17211
-0.0047308 0.0023404 -0.00048712 -0.002371
-0.00028567 0.0014109 9.5434e-05 0.00015859 -0.00086133 0.00086419 -0.0046845 0.0025148
0.13319 -0.28136 -0.0060277 -0.0016948
-0.00068517 -0.00025831 0.00075487 0.00069222 -0.00035302 0.00075312 -0.00042054 -0.0022549
-0.0061698 -0.0015731 0.036208 -0.41663
4340000000 0.086122 -0.31709 -0.0018917 0.0022161 -0.0024347 -0.0015348 0.00027216 0.00048992
-7.8309e-06 0.00072165 4.8845e-05 -0.00073158
-0.0019108 0.0021875 -0.13687 -0.16913 -0.0018716 0.0040374 -0.00011385 0.00056471
-0.00022942 -0.00033663 0.00022903 0.00046268
-0.002452 -0.0015319 -0.0018243 0.0040375 0.10329 -0.31084 -0.00035184 -0.0010978
0.00029832 0.0010126 0.0010455 0.0020263
0.00017016 0.00060072 -0.00016049 0.00057346 -0.00033256 -0.0010317 -0.067281 -0.16905
-0.0039729 0.0040037 -0.0014552 -0.00258
3.5364e-05 0.00079449 -0.00022278 -0.00039931 0.00020771 0.00090826 -0.0040591 0.0036134
0.10721 -0.30571 -0.004559 0.001445
3.8036e-05 -0.00072296 0.00029609 0.0004396 0.00086279 0.0019936 -0.0015284 -0.0026191
-0.0042833 0.0014464 0.0022765 -0.41125
4400000000 0.056432 -0.3225 -0.00079908 0.0014962 -0.0024329 -0.0014963 0.00080694 0.00136
-4.6212e-05 0.0006022 -0.00016388 -0.00077815
-0.00078917 0.0014824 -0.16566 -0.16006 -0.0012918 0.0039531 -0.00054611 0.00050026
0.00029205 -0.00058217 0.00055441 0.00043288
-0.0024358 -0.0014906 -0.0012707 0.0039881 0.07456 -0.31775 -0.00019522 -9.2384e-05
0.00042184 4.7463e-05 0.001028 0.0014416
0.0007481 0.0012046 -0.00051642 0.00043544 -0.00016277 -2.3636e-05 -0.091576 -0.15639
-0.0033738 0.0048024 -0.0022362 -0.0012166
-0.00010465 0.00057528 0.00030914 -0.00056934 0.00057307 0.00015207 -0.003019 0.0051505
0.075763 -0.3182 -0.0038616 0.00036307
-0.00015101 -0.00079577 0.0006128 0.00047464 0.0010887 0.0014736 -0.0022277 -0.001336
-0.00417 0.00033523 -0.043023 -0.41593
4460000000 0.020383 -0.32333 -0.00063996 0.00039889 -0.0040529 -0.0010421 0.001493 -0.00064939
-0.00044667 0.00098407 -0.0010712 -0.00030142
-0.00061063 0.00038545 -0.18831 -0.13113 -0.00051242 0.0044284 -0.00031789 0.00073907
-0.00030825 -0.00030146 0.00036912 -0.00049734
-0.0040493 -0.0010117 -0.0004958 0.0044137 0.049052 -0.32496 -0.00057514 -0.00063482
0.00031253 0.0005745 0.0018914 0.00038135
0.001443 -0.00058231 -0.00031593 0.00069366 -0.00049331 -0.00068112 -0.10582 -0.13509
-0.0013978 0.0061431 -0.0025958 -0.0010649
-0.00022605 0.0010826 -0.00035478 -0.00033856 0.00018522 0.00036736 -0.0017777 0.005995
0.041196 -0.3151 -0.0044855 0.0029652
-0.0010828 -0.00027996 0.00037871 -0.00052198 0.0019035 0.00036424 -0.002568 -0.00095098
-0.0043399 0.0031247 -0.083429 -0.39887
4520000000 -0.002713 -0.32429 -0.00043406 -0.00041379 -0.0037516 0.00018272 0.00066993 -0.00010776
0.0017807 0.00029471 -0.00083368 0.00091107
-0.00043734 -0.00040389 -0.21257 -0.11424 0.00059518 0.0046341 0.00052551 0.00086318
-0.00027171 1.8164e-06 0.00032389 -4.386e-05
-0.0037923 0.00020083 0.00066344 0.0046797 0.018343 -0.32358 -0.0011463 0.00054331
0.00096647 -0.00065735 0.0017172 -0.00099167
0.00063665 -5.1741e-05 0.00057469 0.00087335 -0.001127 0.00066853 -0.12267 -0.12608
-0.00069129 0.0056574 -0.003007 -0.00020202
0.0016961 0.00016922 -0.00021201 3.6175e-05 0.00098106 -0.00037294 -0.00045414 0.0056115
-0.0066199 -0.32771 -0.0030355 0.0024317
-0.0007281 0.0009106 0.00032299 -3.9412e-05 0.0016338 -0.00095701 -0.0030161 -0.0002287
-0.0030832 0.0024848 -0.11203 -0.39646
4580000000 -0.040264 -0.31851 -0.001221 -0.00053885 -0.0031408 0.0025041 0.00072776 -0.00031744
7.2034e-05 1.3722e-05 -0.00044565 0.00080467
-0.0012304 -0.00054327 -0.23167 -0.088783 0.00097368 0.0041448 0.00065381 -0.00012528
-0.0001482 0.00016445 0.00022734 -0.00026683
-0.0031001 0.0025153 0.0010231 0.0041272 -0.013279 -0.32093 1.769e-05 0.00054359
-0.00057375 -0.00012793 0.0014854 -0.00096337
0.00074551 -0.00042071 0.00060403 -0.00014292 -9.2285e-05 0.00051096 -0.13371 -0.10184
0.002012 0.0052584 -0.0027047 0.00098226
0.00016266 0.00010187 -0.00016978 0.00016237 -0.00041255 -0.00037517 0.00188 0.0051477
-0.033239 -0.33587 -0.0025816 0.003705
-0.00052371 0.00088907 0.00020414 -0.00025305 0.0016504 -0.00091477 -0.0025939 0.0011225
-0.0025665 0.0037041 -0.15688 -0.36791
4640000000 -0.06647 -0.31216 -0.002234 -0.0015639 -0.0031001 0.0026626 0.00053983 -0.0014327
0.0015712 2.1573e-05 3.4827e-05 0.001037
-0.002248 -0.0015707 -0.24273 -0.060767 0.0014799 0.0038423 0.0007159 0.00030199
-0.00036101 0.00034698 -0.00010647 -0.00076584
-0.0030542 0.0026983 0.0015413 0.0038423 -0.037548 -0.31505 0.00011914 0.00076508
0.0011299 0.00042085 0.00029919 -0.0020661
0.00059305 -0.0014653 0.00072362 0.00028355 0.00010096 0.0007424 -0.13932 -0.087176
0.0032495 0.0036713 -0.0022894 0.0017881
0.0014836 -9.7742e-05 -0.00038936 0.00034121 0.00091627 0.0005771 0.0034636 0.0037503
-0.066446 -0.32136 -0.002589 0.0037583
0.00010455 0.0010566 -0.00010548 -0.00078671 0.00030929 -0.0021462 -0.0022646 0.0016901
-0.0025759 0.0038698 -0.1765 -0.35728
4700000000 -0.093734 -0.30834 -0.0039631 -0.00017956 -0.0014675 0.0044551 -0.00097019 -0.0010107
0.0010104 -0.00066104 0.00095556 0.00066782
-0.0039504 -0.000187 -0.25471 -0.042359 0.0025086 0.004271 0.00053393 -0.00052301
0.00025197 0.00055342 -0.00025257 -3.029e-05
-0.001439 0.0045095 0.0026013 0.0042314 -0.067796 -0.31007 -2.7718e-05 0.00066889
0.00011941 -0.00026011 -0.00010999 -0.0013044
-0.00097322 -0.00096987 0.00055252 -0.00053394 1.9001e-05 0.00069748 -0.15598 -0.067109
0.0032378 0.0017803 -0.0015317 0.0024355
0.0010165 -0.00050835 0.00029407 0.00048631 0.00039634 -0.00023931 0.0031408 0.0015137
-0.10502 -0.31639 -0.0011039 0.0040234
0.000978 0.00065097 -0.0002974 1.3781e-05 -8.9274e-05 -0.0012507 -0.0015708 0.0025116
-0.0012005 0.0039601 -0.21982 -0.32956
4760000000 -0.12458 -0.29412 -0.0047152 0.0011421 0.00034482 0.0046751 -0.00063068 -0.00067643
0.00028936 -0.001108 0.0008646 -0.00040983
-0.0047148 0.0011371 -0.25135 -0.00049147 0.0031837 0.0032071 -9.365e-05 -0.00068578
0.00041539 0.00028831 0.00012026 -0.00014137
0.00038246 0.0046305 0.0032315 0.0031842 -0.099741 -0.29675 0.00075717 0.0003948
0.0010535 0.00025216 -0.0010063 -0.0011511
-0.0006666 -0.00064749 -0.00010151 -0.00061115 0.0006737 0.00038128 -0.1508 -0.050394
0.0022812 0.00090216 -0.00071603 0.0028807
0.00027442 -0.0012377 0.00043431 0.00027622 0.00079259 9.0465e-05 0.0024364 0.0011774
-0.13812 -0.30065 -0.00045272 0.0040955
0.00085128 -0.00039029 8.1097e-05 -0.00016184 -0.0009562 -0.0012274 -0.0006217 0.0026833
-0.00043176 0.004026 -0.2316 -0.3076
4820000000 -0.15091 -0.28067 -0.0050967 0.0025677 0.0014903 0.002955 -0.00086553 -0.00045678
0.00033549 -0.0010136 0.00021881 -0.00043463
-0.0050776 0.0025545 -0.26347 0.021935 0.0042455 0.0032144 -2.1807e-05 -0.0003231
0.00025937 -0.00014213 -0.00018333 -0.00038245
0.0015293 0.0029859 0.0043119 0.0031415 -0.12586 -0.29293 0.00043199 -0.00041515
0.00059171 -0.00070873 -0.00085567 -0.00036853
-0.00081041 -0.00038422 -2.779e-05 -0.00034964 0.00043754 -0.0003814 -0.1658 -0.033095
0.0019667 -2.2273e-05 -0.00011247 0.0027784
0.00045329 -0.0011016 0.00028226 -0.00014983 0.00067269 -0.00061003 0.0018376 -0.00018161
-0.17844 -0.28484 3.7755e-05 0.0034549
0.00025685 -0.00044497 -0.00022154 -0.00043049 -0.0009156 -0.00030273 -0.0001208 0.0029511
-1.8323e-06 0.0033718 -0.26873 -0.27818
4880000000 -0.18266 -0.26206 -0.004366 0.0045357 0.0020606 0.0032187 -0.0014096 0.00013862
-0.00089647 -0.0012799 0.00023483 -7.603e-05
-0.0043685 0.0045277 -0.25561 0.062481 0.0047275 0.0017009 -0.00040937 -0.00017937
-0.00021037 0.00029362 -0.00014051 0.00014324
0.0021189 0.003166 0.0047196 0.0016591 -0.14547 -0.28067 0.00046367 -0.00046738
-0.00037198 -0.0012713 -0.00066317 -1.5261e-05
-0.0014636 0.0001704 -0.00040727 -0.00014183 0.00045038 -0.00046463 -0.15949 -0.014804
0.0006281 -0.00039433 0.0011717 0.0026063
-0.00074822 -0.0012305 -0.0001913 0.00025713 -0.00028774 -0.0015822 0.00081657 -0.00040018
-0.20885 -0.27006 0.00026993 0.0030315
0.00029531 -0.00011407 -0.00013902 9.637e-05 -0.00057086 -3.2713e-05 0.0010657 0.0024923
0.00031926 0.0031725 -0.28115 -0.249
4940000000 -0.20382 -0.24475 -0.003079 0.0065263 0.0028981 0.0011662 -0.00025427 0.00076241
-0.0010358 -0.00055945 6.9588e-05 -0.0006163
-0.0030883 0.0065192 -0.26838 0.088784 0.0057511 0.0013979 -0.00013353 -9.3694e-05
0.00033737 -0.00034524 -0.00032896 0.00016347
0.0028517 0.0010844 0.005789 0.0012829 -0.16527 -0.2575 6.062e-05 -0.00048981
-0.00082633 -5.6761e-05 -0.00048846 0.00019596
-0.0002192 0.0007516 -0.00014524 -0.00013339 0.00010414 -0.00044468 -0.16705 -0.0047569
-0.00038232 2.7858e-05 0.0018124 0.0019223
-0.0010712 -0.00055624 0.00030144 -0.0003662 -0.0010171 7.5279e-05 -0.00041421 0.00020887
-0.23399 -0.24353 0.00030959 0.0029826
7.6249e-05 -0.00058624 -0.00032089 0.00015409 -0.00053615 0.00019605 0.0018453 0.0019947
0.00023234 0.0027732 -0.3051 -0.22361
5000000000 -0.22443 -0.22143 -0.00011849 0.0073381 0.0031062 0.0018441 -0.00023152 0.00066832
-0.00066949 0.00053612 -0.00019445 -0.00070863
-0.00014297 0.0073363 -0.25478 0.10592 0.0059196 -0.00063101 -0.00027808 -4.1816e-05
-0.00014519 -0.00052985 -0.00023206 -0.0001558
0.0031401 0.0018015 0.0059362 -0.00074677 -0.19495 -0.24357 -0.00054128 -0.00059272
-0.0005796 -0.00058828 -0.00054664 -0.00016585
-0.00021118 0.00068149 -0.00027417 -6.1471e-05 -0.00046414 -0.00063591 -0.16124 0.019356
-0.00080882 0.0014749 0.002381 0.0013423
-0.0005848 0.00064918 -0.0001233 -0.00052849 -0.00031212 -0.0005703 -0.00085471 0.001454
-0.2615 -0.22052 0.00022776 0.0035669
-0.00024621 -0.0007218 -0.00021719 -0.00014165 -0.00053472 -0.00016301 0.0023116 0.0012017
0.00022225 0.0036483 -0.31751 -0.18928
5060000000 -0.24622 -0.19435 0.0018314 0.0068794 0.0030207 -8.211e-05 6.2661e-05 0.00050693
-0.00025827 6.5734e-05 -0.00030679 -0.00025364
0.0017884 0.0068758 -0.2386 0.14299 0.0053053 -0.0018126 -1.6663e-05 0.00020705
-0.00043201 -4.1227e-05 -0.00041852 0.00023114
0.0029931 -0.00010753 0.0052666 -0.0018922 -0.20926 -0.22287 -0.00041816 0.00028036
-0.0011539 0.00021272 -0.0010915 0.00011561
0.00011399 0.00061216 -9.1226e-06 0.00023771 -0.00037951 0.00030301 -0.16352 0.026725
-0.00042653 0.003008 0.0017838 0.00039703
-0.00031284 4.7879e-05 -0.00048048 -1.8981e-05 -0.0012472 0.00030005 -0.00054092 0.0030908
-0.27697 -0.19061 0.00097428 0.0033186
-0.00038789 -0.00023517 -0.00040772 0.00023436 -0.0011701 0.00014896 0.0018262 0.00046904
0.0010026 0.0033929 -0.33051 -0.16135
5120000000 -0.26228 -0.16927 0.0033582 0.0058944 0.0031213 -0.0004384 0.00031192 0.00062492
-0.00011028 0.00081561 -0.00051591 0.00017103
0.0033506 0.0058856 -0.23339 0.1701 0.0049504 -0.002668 0.000129 0.0002394
-0.00012259 -6.3341e-05 5.0188e-06 0.00040202
0.0031523 -0.00049403 0.0049328 -0.0027569 -0.22383 -0.20812 -0.00015154 0.00018169
-0.00028757 0.00088299 -0.0012106 0.00058224
0.00029852 0.00061285 0.00012402 0.00023181 -0.00016551 0.00022842 -0.15954 0.053134
0.00098999 0.0032903 0.0024807 0.00050119
-9.8385e-05 0.00082764 -5.3233e-05 -8.8258e-05 -0.00019915 0.0012091 0.001304 0.0032839
-0.29208 -0.15694 0.0013546 0.0034439
-0.00045846 0.00013713 -1.9695e-05 0.00043402 -0.0012955 0.00061618 0.0025157 0.00039609
0.0012375 0.0034277 -0.34346 -0.12664
5180000000 -0.27891 -0.13966 0.0048246 0.0047881 0.0036005 -0.0010617 0.00026445 0.00055408
-0.00015967 0.00015126 -0.00057578 0.00059451
0.0048115 0.0047759 -0.21187 0.19248 0.0042794 -0.003977 -0.00037184 -0.00024784
-0.00013332 -0.00016084 2.2278e-06 0.00016054
0.0035979 -0.0011283 0.0042092 -0.0040262 -0.23565 -0.17188 -0.00035961 0.00063084
-9.3238e-05 9.7025e-05 -0.00023877 0.00096287
0.0002279 0.00056113 -0.00039442 -0.00024456 -0.00034067 0.00059952 -0.15904 0.062382
0.0026795 0.0040134 0.0022537 -0.00081903
-0.00010356 0.00018921 -0.00013965 -0.00013556 -0.00017989 -0.00016179 0.0025316 0.0039072
-0.30563 -0.11532 0.0025092 0.0035763
-0.00058057 0.00060069 9.0528e-06 0.00013869 -0.00025813 0.00095873 0.0023247 -0.0007285
0.0026618 0.0036105 -0.34632 -0.095464
5240000000 -0.28843 -0.11269 0.0049624 0.0035123 0.0028826 -0.0027887 0.0006834 6.1598e-05
-0.0003434 -4.1654e-05 -4.7437e-05 0.00061918
0.0049373 0.0035324 -0.20055 0.2307 0.0030052 -0.0048199 -6.3586e-05 8.4723e-05
-0.00020849 8.5212e-05 0.00030584 0.00035245
0.0028694 -0.0028029 0.0029265 -0.0048729 -0.25259 -0.14783 0.00032837 0.00024876
-8.9294e-05 0.00041648 -3.3855e-06 0.0012699
0.00070323 -3.4726e-06 -2.9759e-05 5.5451e-05 0.0003022 0.00032275 -0.15966 0.083341
0.0035888 0.0026343 0.001728 -0.0012106
-0.00033068 -4.8139e-05 -0.00023609 0.00013347 -0.0001829 0.00062555 0.0037645 0.002754
-0.32066 -0.073801 0.0029835 0.0030262
4.4952e-05 0.00063844 0.00030052 0.00028117 2.1035e-05 0.0012193 0.0016672 -0.0012911
0.0031497 0.0029338 -0.35303 -0.06206
5300000000 -0.29456 -0.083438 0.0059 0.0020959 0.0018285 -0.0032865 0.00014195 -0.00039716
0.00027196 0.00069969 0.00019698 0.00033706
0.0058573 0.0020918 -0.19326 0.23544 0.0020653 -0.0053109 -8.3276e-05 0.00021822
1.6424e-06 0.00038049 0.00021873 0.00019291
0.0017714 -0.0032927 0.0019421 -0.0053724 -0.26836 -0.12232 0.00031873 -0.0001974
0.00032224 0.00036488 0.00045541 0.00073087
0.00014436 -0.00032323 -0.00012208 0.00024588 0.00029009 -0.00023829 -0.15192 0.092257
0.005255 0.0020766 0.0013561 -0.0015834
0.00030776 0.00066819 -1.7168e-05 0.00032205 0.00042256 0.00031142 0.0053637 0.0018164
-0.33232 -0.045083 0.0032506 0.0026415
0.0001732 0.00026478 0.00024487 0.00020902 0.00047432 0.00081503 0.0013367 -0.001535
0.0031381 0.0025567 -0.34942 -0.026932
5360000000 -0.29558 -0.04694 0.0059198 0.00088466 0.00033407 -0.0038256 0.0003581 -3.7332e-05
9.3729e-05 0.00039208 0.00060479 -0.00020764
0.0059077 0.00089692 -0.15691 0.25703 0.00081653 -0.0054705 5.7592e-05 0.00027205
-3.1576e-05 6.002e-05 0.00046684 -0.00012739
0.00029312 -0.0037764 0.00074811 -0.005463 -0.26832 -0.095759 0.00045341 0.00025121
0.00016725 0.00050985 0.00073686 0.00061167
0.00037738 -8.2952e-05 0.00010076 0.00023134 0.00043961 0.00029331 -0.15054 0.11056
0.0060068 -0.00048905 0.00073688 -0.0019109
7.1759e-05 0.00048031 -2.5499e-05 0.00012264 2.6401e-05 0.00040691 0.005862 -0.0003382
-0.32895 -0.0070282 0.0046339 0.002448
0.00058562 -0.00019561 0.00043533 -0.0001697 0.00066453 0.00059007 0.00064941 -0.0019458
0.0048265 0.0026171 -0.34798 0.001689
5420000000 -0.29904 -0.023579 0.0060716 -0.00094514 -0.00059963 -0.0035618 -0.0001092 -0.00015072
0.00080609 0.00042522 0.0002641 -0.00020683
0.0060727 -0.00093004 -0.13797 0.28461 0.00010267 -0.0054563 9.6294e-05 0.00015973
-2.4483e-05 -5.5963e-05 0.0002089 -9.2502e-05
-0.00062026 -0.0035367 -1.9618e-05 -0.0054444 -0.2851 -0.062559 -0.00013483 -0.00048349
0.00058371 5.5235e-05 0.0010355 6.0386e-06
-6.0009e-05 -0.00013254 7.9082e-05 0.00018054 -0.00010725 -0.00050279 -0.13913 0.12521
0.0048031 -0.0018964 5.164e-05 -0.001656
0.00079005 0.00040649 4.8708e-06 -0.00011318 0.00088 0.00022358 0.0050309 -0.0020281
-0.3325 0.022736 0.0048075 0.0012717
0.00024761 -0.00017798 0.00022224 -4.9484e-05 0.0010594 -4.2365e-05 0.00015496 -0.0017231
0.0047929 0.00095897 -0.34138 0.043305
5480000000 -0.29168 0.012825 0.0050145 -0.0018868 -0.0017739 -0.0029476 0.00041639 -2.2506e-05
0.00085787 -0.00016478 -0.00022136 -7.0912e-05
0.0050141 -0.001865 -0.12427 0.29279 -0.0014592 -0.0056717 3.5613e-05 0.00020422
-7.7624e-06 1.1214e-05 0.00025154 -9.8993e-05
-0.0018276 -0.002888 -0.0015723 -0.0056638 -0.28962 -0.041276 -0.00018128 0.00011064
0.00066982 -0.00022956 0.00083013 2.686e-05
0.00044346 -5.7728e-05 4.866e-05 0.00020715 -0.0002256 0.00010224 -0.13302 0.13616
0.0044176 -0.0033642 -0.0001479 -0.001869
0.0008395 -0.00021755 -2.2015e-05 6.0788e-06 0.00044628 -0.00034755 0.0040693 -0.0033821
-0.32226 0.051 0.0048679 0.00019315
-0.00020051 -8.766e-05 0.0002685 -0.00011797 0.0007492 -5.806e-05 -0.00018795 -0.0018523
0.0046017 0.00044199 -0.33248 0.065228
5540000000 -0.28905 0.037933 0.0041978 -0.0025144 -0.0026469 -0.0020112 0.0003391 -0.00030163
0.00010297 -0.00029009 -0.0003433 0.00013066
0.0041782 -0.0025071 -0.084126 0.31078 -0.0024961 -0.0050322 0.00042542 0.00014967
-1.866e-05 -0.00018609 5.976e-06 -0.00046307
-0.0026499 -0.0019661 -0.0025749 -0.0050059 -0.2899 -0.020014 0.00021139 -0.00013304
0.00018036 -0.00014806 0.00040644 -0.00044725
0.00037425 -0.00026488 0.00040777 0.00016462 0.00022074 -0.00013931 -0.12178 0.1578
0.0025258 -0.0040613 -0.0010678 -0.0019703
0.00026492 -0.00025477 6.0832e-05 -0.0001607 0.0001222 3.9477e-05 0.0028062 -0.0039827
-0.309 0.086337 0.0048868 -0.00088132
-0.00032786 0.00018495 -2.9875e-05 -0.00045252 0.00043821 -0.00043209 -0.0010199 -0.0017951
0.0051902 -0.0011752 -0.32566 0.10656
5600000000 -0.27846 0.066468 0.0034239 -0.0034801 -0.0024764 -0.0017481 0.00033229 -0.00038536
0.00032707 -0.00024095 0.00038493 0.00049487
0.0034254 -0.0034607 -0.081275 0.32538 -0.0036299 -0.0048554 8.4136e-05 -0.00021782
-4.2169e-05 8.8805e-07 -0.00020997 -0.00035702
-0.0024815 -0.00172 -0.0037314 -0.0047908 -0.28896 0.012564 7.693e-05 2.6422e-05
0.00027388 -0.00036568 0.00028806 -0.00047453
0.00029918 -0.00039391 2.5703e-05 -0.00020732 3.1783e-05 4.9767e-05 -0.114 0.15733
0.0018834 -0.0037794 -0.0010834 -0.00097888
0.00035104 -0.00023879 -0.00014373 -1.2288e-05 0.00047941 -0.0005553 0.0017325 -0.0038596
-0.29933 0.11585 0.0047191 -0.0013808
0.00033407 0.00047452 -0.00019195 -0.00032754 0.00026639 -0.000561 -0.001118 -0.0011712
0.004397 -0.0013059 -0.30381 0.12121
5660000000 -0.26777 0.088158 0.0031904 -0.0035438 -0.0034925 -0.00056627 -0.00036281 -0.00077633
-0.00012393 -0.00067483 0.00045471 -0.0003611
0.0032022 -0.0035071 -0.040751 0.31715 -0.00455 -0.0030219 -9.6391e-06 -0.00011358
0.00015006 1.6945e-05 -0.00011054 -0.00012404
-0.0034652 -0.00052114 -0.0045818 -0.0030016 -0.29039 0.0358 -0.0001715 4.3232e-05
-0.0003738 -0.00050325 0.00027037 -0.0010677
-0.00034956 -0.00071825 -2.6917e-05 -0.00012627 -0.00016761 0.00010241 -0.099269 0.17746
0.00056604 -0.0041572 -0.0013979 -0.00097645
-8.8824e-05 -0.00064131 0.0001807 2.3533e-05 -0.00052933 -0.00033756 0.00054249 -0.004029
-0.28628 0.1438 0.0040147 -0.002323
0.00040519 -0.00036419 -0.00016116 -0.00011287 0.0002766 -0.0010514 -0.0012465 -0.00097881
0.0042053 -0.0021007 -0.29627 0.1574
5720000000 -0.25359 0.11108 0.0027427 -0.0040548 -0.002855 0.00082308 -0.00047945 -0.00025199
-0.00049205 -0.00019695 -0.00010453 -0.00043189
0.002747 -0.0040442 -0.012728 0.34371 -0.0055088 -0.0025938 7.5207e-05 -3.5429e-05
-0.00026533 8.9642e-05 -0.00027317 0.00023841
-0.0028603 0.00087734 -0.0055957 -0.0024874 -0.28724 0.067117 0.00022628 6.6448e-05
0.00025819 0.00042792 -4.9557e-05 -0.00012485
-0.0005188 -0.00027469 7.0796e-05 -4.8975e-05 0.00018901 4.3e-05 -0.083331 0.17982
-0.00019435 -0.003412 -0.0015887 -0.00039713
-0.00041424 -0.00023922 -0.00029685 9.1171e-05 0.00033199 0.00035579 -0.00013353 -0.0035992
-0.27546 0.17101 0.0040993 -0.0034752
-0.00012291 -0.00039487 -0.00032545 0.000263 -9.8919e-05 -0.00023973 -0.0016316 -0.00042479
0.0040954 -0.0037757 -0.26589 0.17567
5780000000 -0.2377 0.12818 0.0015828 -0.0046536 -0.0023744 0.0011447 -0.00082973 8.7786e-05
-0.00026367 -0.00030788 -0.00023397 -0.00021636
0.0016171 -0.0046379 0.00041013 0.33882 -0.0058603 -0.00065775 -7.4064e-05 -0.00022259
-1.773e-05 -9.6686e-06 -5.4462e-05 -3.3498e-05
-0.0022774 0.0011602 -0.0058471 -0.0005557 -0.2844 0.08342 -9.9696e-05 -0.00016545
0.00018212 -0.00018943 -0.00053201 -0.00055239
-0.0007934 0.00010897 -6.9204e-05 -0.00019167 -5.7862e-05 -0.00017784 -0.074483 0.19544
-0.00013863 -0.0031363 -0.0012254 4.1193e-05
-0.00033999 -0.00021849 -7.4026e-05 2.5513e-05 0.00016896 -0.00024659 -0.00026681 -0.0030206
-0.26566 0.19179 0.0030201 -0.0036589
-0.00025961 -0.00022093 -5.2369e-06 -8.944e-05 -0.00052504 -0.00062188 -0.0011795 -5.116e-07
0.0028918 -0.0034021 -0.25724 0.19741
5840000000 -0.22502 0.1498 0.00037854 -0.0053579 -0.0020565 0.0011521 -0.00015369 0.00030843
-0.00031335 0.00030355 -0.00043308 -0.00037996
0.00039414 -0.005358 0.035713 0.34265 -0.0057239 0.00038475 -0.0001875 -5.3557e-06
0.00023099 1.7458e-05 -7.1222e-05 0.00025478
-0.0020637 0.0011146 -0.005733 0.00049842 -0.27807 0.1081 -0.00024517 7.2021e-05
-8.6543e-05 -0.00082342 -0.00036947 -0.00054903
-0.00017478 0.00029743 -0.00020466 -2.4729e-05 -0.000265 7.8359e-05 -0.052177 0.19888
-0.00071797 -0.003398 -0.0014356 0.00018268
-0.00034408 0.00025636 0.0002056 -8.842e-05 -0.00013855 -0.00066481 -0.00062613 -0.0034096
-0.24883 0.20184 0.0022443 -0.0038973
-0.00047397 -0.00035702 -8.1966e-05 0.00026975 -0.0003238 -0.00050687 -0.0014853 0.00016611
0.0026757 -0.0039835 -0.22215 0.2226
5900000000 -0.21069 0.16241 -0.0016299 -0.0055251 -0.0023295 0.0022863 -0.00017471 6.7204e-06
0.00024325 -0.00015516 6.9188e-05 0.00035773
-0.0016063 -0.0055237 0.056202 0.34321 -0.0051753 0.0018758 2.3684e-05 -1.6321e-05
-3.8761e-05 -0.00029358 -2.0435e-05 -0.00017648
-0.0022688 0.0023278 -0.0051186 0.0020075 -0.26244 0.12393 -3.5764e-05 -0.0001275
-0.00043416 -0.00027379 -0.00089768 -6.6608e-05
-8.5005e-05 -3.7125e-06 7.0134e-06 -2.1405e-05 -8.4009e-05 -0.00015614 -0.044517 0.20928
-0.00088287 -0.0033292 -0.0011138 0.00034404
0.00042232 -0.00014467 -2.4446e-05 -0.00032498 -0.00041104 -0.00041888 -0.00087679 -0.0033655
-0.22314 0.21788 0.002209 -0.0051108
-8.0647e-07 0.00037182 3.5633e-05 -0.00017032 -0.00086221 -0.00012076 -0.0010688 0.00026881
0.0018874 -0.0052601 -0.20779 0.23222
5960000000 -0.19158 0.17486 -0.0028262 -0.0040904 -0.00077514 0.0026905 -0.00015726 0.00021656
-0.00029485 -3.6665e-05 -9.1154e-05 3.2429e-05
-0.0028337 -0.0040836 0.082273 0.34242 -0.0041582 0.0021383 -0.00012155 3.3247e-05
-1.8991e-05 2.3881e-05 0.00010012 0.00017527
-0.00071592 0.0027043 -0.0041325 0.0022121 -0.24863 0.14978 -0.00011183 -0.00020826
-0.00041906 0.00012837 -0.00040966 -2.3478e-05
-0.00018652 0.00024104 -0.00015583 2.2395e-05 -5.0195e-05 -0.00021799 -0.026458 0.21761
-0.0017838 -0.0033009 -0.0010151 0.00088017
-0.00017657 5.7885e-05 -7.4743e-06 7.8716e-05 -0.00043863 5.4565e-05 -0.001864 -0.0032352
-0.20314 0.23219 0.00025298 -0.0052978
-0.00013453 8.916e-06 6.9202e-05 0.00017518 -0.00030693 0.00010509 -0.0010592 0.00093307
0.00035317 -0.004828 -0.17911 0.25913
6020000000 -0.17387 0.19124 -0.0037703 -0.0031969 -0.00031876 0.0029488 -4.5273e-05 0.00049316
-0.00028763 0.0002557 -0.00011633 0.0004417
-0.0037571 -0.0031756 0.11005 0.33519 -0.0047558 0.0031411 -5.9356e-05 0.0001177
-0.00011741 0.00020806 -0.00017454 0.00017284
-0.00027919 0.0029967 -0.0047109 0.003243 -0.22911 0.16224 -0.00025828 0.00024749
-0.00068808 -4.5641e-05 -0.00042379 0.00056496
-1.3907e-05 0.0005406 -6.4007e-05 0.000121 -0.00027481 0.00029617 -0.019781 0.21383
-0.0025378 -0.0032109 -0.00069777 0.00074062
-0.00030133 0.00025501 -0.00017083 0.0001225 -0.00048626 0.00012614 -0.0025366 -0.0031769
-0.17468 0.24748 -3.3428e-05 -0.0046734
-0.00011367 0.00040136 -0.00020937 0.00023836 -0.00037023 0.00056102 -0.00067317 0.00073648
7.5017e-05 -0.0050205 -0.15264 0.25991
6080000000 -0.15364 0.19966 -0.0039919 -0.00096347 0.0012201 0.0028897 9.9893e-05 3.9257e-05
0.00016596 4.8488e-05 0.0002626 1.569e-05
-0.004001 -0.00097801 0.13211 0.33593 -0.003076 0.004596 -3.2689e-05 -2.7757e-05
-1.6086e-05 8.4584e-05 0.00018579 0.00037778
0.0012886 0.0028544 -0.0030049 0.004652 -0.21153 0.18849 0.00022704 0.00014795
-0.00030237 0.00050631 -0.00016236 0.00031764
5.4583e-05 6.6278e-05 -5.5686e-05 -2.7719e-05 0.00019916 0.0001369 -0.0027575 0.2217
-0.0037068 -0.0024036 -0.00092434 0.00099258
9.9775e-05 5.575e-05 4.3797e-05 8.7503e-05 -0.00038879 0.00046412 -0.0038505 -0.0024742
-0.14523 0.26417 -0.00074409 -0.0051024
0.00027702 4.9628e-05 0.00018142 0.00031502 -0.00017404 0.00043708 -0.00096409 0.00094648
-0.0010583 -0.0049995 -0.13065 0.28048
6140000000 -0.13789 0.2139 -0.0035158 -0.00075998 0.0014328 0.0022574 0.0001019 1.6037e-05
6.3182e-05 -1.336e-05 0.0005276 -7.5158e-05
-0.0035123 -0.00076515 0.15765 0.31823 -0.002298 0.005212 6.4366e-05 9.1167e-05
0.00039018 3.4381e-05 0.00026398 5.7203e-05
0.0015166 0.0022112 -0.0021995 0.0052558 -0.18835 0.20859 0.00037519 -3.5434e-05
7.6598e-05 0.00058713 -0.00011373 0.0004826
7.3705e-05 -4.66e-05 6.9392e-05 2.7659e-05 0.00036401 -8.5423e-05 0.0094481 0.21352
-0.0046051 -0.0014579 -0.00044748 0.0014231
1.3168e-05 1.2242e-06 0.00036491 -2.9909e-05 7.4039e-05 0.00078355 -0.0046333 -0.0012668
-0.12599 0.2851 -0.0029783 -0.0046664
0.00048496 -0.00016106 0.00026738 5.568e-05 -0.00013599 0.00042189 -0.00042782 0.0014679
-0.0027111 -0.0045551 -0.092467 0.28005
6200000000 -0.12152 0.21944 -0.0029583 -0.00028979 0.0021254 0.0012919 8.603e-05 0.000311
-0.00024407 0.00010129 -0.00012652 -0.00036255
-0.0029546 -0.00029855 0.18654 0.31733 -0.0010257 0.0052121 5.4593e-05 0.00018769
0.00013989 1.0448e-05 8.8559e-05 5.5947e-05
0.0021952 0.00128 -0.00090453 0.00524 -0.16914 0.22327 7.4415e-05 -0.00042864
0.00040685 6.9523e-05 9.8443e-05 0.00026423
0.00014256 0.00035404 7.2683e-05 0.00022791 7.3971e-05 -0.0004004 0.0234 0.22204
-0.0046395 -8.2895e-05 0.00016334 0.0013891
-0.00017033 0.00015052 0.00014651 1.612e-05 0.00050833 -5.5719e-05 -0.0045347 -0.00016608
-0.11358 0.29313 -0.0033401 -0.0035758
-4.9128e-05 -0.0004261 0.00010354 6.5534e-05 1.586e-05 0.00028822 0.00011713 0.001272
-0.0035404 -0.0038795 -0.078927 0.28992
6260000000 -0.10745 0.23288 -0.0030837 0.00073231 0.0020915 0.00074811 0.00030877 -8.3075e-05
9.5257e-05 0.00020916 -0.00011866 2.5609e-05
-0.0030894 0.00073608 0.2033 0.30209 -0.00011658 0.0053388 4.9275e-05 -9.5203e-05
-0.00012129 -2.0766e-05 0.00024649 0.00015945
0.002073 0.00073439 -5.9738e-05 0.005349 -0.14778 0.24458 9.0606e-05 -7.588e-06
0.00041976 -0.00010965 0.00019878 0.00040516
0.00026848 -7.0569e-05 3.6873e-05 -0.00012961 0.00015568 -1.0633e-05 0.038516 0.21724
-0.0043797 0.0012785 0.00062258 0.0011429
0.00018309 0.00022892 -7.54e-05 -0.00011144 0.00039464 -0.00010524 -0.0044632 0.0013898
-0.087698 0.29277 -0.0038697 -0.0027232
-0.00016674 8.2408e-05 0.00017261 0.00012025 0.00018586 0.0003844 0.00063285 0.0012497
-0.0038504 -0.0024525 -0.034176 0.29021
6320000000 -0.091745 0.23667 -0.0026257 0.00135 0.0022452 -0.00033883 6.0287e-06 0.00013486
-0.00042334 0.0004193 -0.00020381 0.00034513
-0.0026089 0.0013457 0.2294 0.29359 0.0018339 0.0056709 2.9616e-05 6.1542e-05
-5.912e-05 -0.0001481 0.00014903 4.3306e-05
0.0022587 -0.00039293 0.0019612 0.0056139 -0.12943 0.2543 -0.00022401 -0.00028797
0.00049929 -9.1739e-06 0.0003686 0.00013399
3.8262e-08 0.00012288 6.0665e-05 0.00010293 -0.00024779 -0.00029576 0.037683 0.21901
-0.0040227 0.0020562 0.00069876 0.00080273
-0.0004398 0.00039821 4.8276e-05 -0.00012136 0.00037349 4.4583e-05 -0.003893 0.002055
-0.063267 0.30374 -0.0049754 -0.0015121
-0.00029313 0.00023848 0.00013552 -4.9639e-05 0.00046003 0.0001172 0.00077407 0.00077461
-0.0048621 -0.0016267 -0.023543 0.28981
6380000000 -0.072828 0.24304 -0.0019619 0.0018072 0.0016494 -0.00048497 1.8111e-05 -4.2538e-05
0.00026002 0.00028255 -2.8705e-06 0.00020784
-0.0019751 0.0017868 0.24662 0.27449 0.003006 0.0041801 -0.00014337 -6.4298e-05
-0.00016856 -0.00018382 -0.00017453 -0.00020476
0.0016595 -0.00051817 0.0031097 0.0041465 -0.10138 0.27035 -0.00013013 0.00015576
0.00024232 -0.0001695 0.00060461 0.00024893
5.1896e-05 9.5401e-06 -0.00014105 -7.7609e-05 -0.00012423 0.00011178 0.058533 0.20891
-0.0029541 0.0033461 0.00096688 0.00076433
0.00027995 0.0002663 -0.00020153 -0.0001099 0.00039111 -0.00015851 -0.0030573 0.0032459
-0.041953 0.29624 -0.0043874 -3.9123e-05
8.803e-05 0.00012755 -0.00015485 -0.00031888 0.00041515 0.00027712 0.00081399 0.00080643
-0.004589 -8.7677e-05 0.016788 0.29202
6440000000 -0.050923 0.25487 -0.00096925 0.0023736 0.0017888 -0.0007991 0.00033406 -8.7213e-05
0.00030343 -0.00036362 -0.00023542 -0.00016517
-0.00097606 0.0023817 0.26659 0.26126 0.0031832 0.002938 9.5825e-05 -4.9381e-05
-6.6839e-05 6.196e-05 -0.00011262 -0.00034856
0.0017853 -0.00080013 0.0033287 0.0029088 -0.084999 0.2857 -0.00012229 0.00030192
-0.0002795 -2.6678e-05 0.00046817 -0.00042333
0.00038706 -0.00012398 0.00012158 -2.4499e-05 -0.00015587 0.00025643 0.06031 0.20572
-0.0017948 0.0038768 0.00085778 0.00062137
0.00025592 -0.00039589 -0.00013584 3.5687e-05 -0.00050536 -7.9368e-06 -0.0018388 0.0040028
-0.00081217 0.30226 -0.0047687 0.0012029
-0.00020851 -0.00020918 -7.5808e-05 -0.00028654 0.00057029 -0.00037218 0.00092751 0.00061748
-0.0047175 0.0013416 0.02767 0.27691
6500000000 -0.032028 0.25537 -0.00022322 0.0020074 0.0014272 -0.0010112 0.00020299 -0.00010557
9.3487e-05 7.9836e-05 -9.4635e-05 0.00021285
-0.00025127 0.0020218 0.29254 0.23497 0.0036539 0.002518 9.6395e-05 6.077e-05
0.00014413 0.00013764 0.00018425 -0.00016681
0.0014309 -0.0010719 0.0036913 0.002414 -0.072981 0.28326 2.3191e-06 -3.6213e-05
4.7593e-05 -7.4727e-05 -1.6832e-06 -0.00047103
0.00018952 -7.8381e-05 8.0837e-05 6.2827e-05 1.206e-05 2.4089e-05 0.084716 0.2007
-0.00032949 0.0040473 0.0011031 0.0005298
4.4263e-05 5.8611e-05 0.00013414 9.0185e-05 0.00012686 -0.00013398 -0.00030524 0.0040486
0.021142 0.30613 -0.0033343 0.0023578
-3.4264e-05 0.00029594 0.00020498 -0.00014813 -9.8789e-05 -0.00056208 0.0010953 0.00041956
-0.0031928 0.0019571 0.065873 0.27942
