# Supplementary material for: Early Detection of Alzheimer’s Disease via Machine Learning-Based Microwave Sensing: An Experimental Validation
Source: Sensors (Basel). 2025 Apr 25;25(9):2718. doi: 10.3390/s25092718 (PMC12074295; doi:10.3390/s25092718)
Supplement: Supplementary file 1 [file sensors-25-02718-s001.zip › measurements_paper_sensors/26 febbraio - PART1/set5/CSF_10_m7.s6p]

!Keysight Technologies,M9804A,MY58100912,A.14.10.03
!Date: Thursday, April 27, 2023 10:28:33
!Correction: S11(C  6-Port  ) 
!S12(C  6-Port  ) 
!S13(C  6-Port  ) 
!S14(C  6-Port  ) 
!S15(C  6-Port  ) 
!S16(C  6-Port  ) 
!S21(C  6-Port  ) 
!S22(C  6-Port  ) 
!S23(C  6-Port  ) 
!S24(C  6-Port  ) 
!S25(C  6-Port  ) 
!S26(C  6-Port  ) 
!S31(C  6-Port  ) 
!S32(C  6-Port  ) 
!S33(C  6-Port  ) 
!S34(C  6-Port  ) 
!S35(C  6-Port  ) 
!S36(C  6-Port  ) 
!S41(C  6-Port  ) 
!S42(C  6-Port  ) 
!S43(C  6-Port  ) 
!S44(C  6-Port  ) 
!S45(C  6-Port  ) 
!S46(C  6-Port  ) 
!S51(C  6-Port  ) 
!S52(C  6-Port  ) 
!S53(C  6-Port  ) 
!S54(C  6-Port  ) 
!S55(C  6-Port  ) 
!S56(C  6-Port  ) 
!S61(C  6-Port  ) 
!S62(C  6-Port  ) 
!S63(C  6-Port  ) 
!S64(C  6-Port  ) 
!S65(C  6-Port  ) 
!S66(C  6-Port  ) 
!S6P File: Measurement: :
# Hz S  RI   R 50
500000000 -0.32553 -0.062064 -0.010295 -0.0015824 -0.008509 0.012082 -0.0046224 0.012293
0.013529 0.0049889 -0.0052313 0.0092154
-0.010152 -0.0015356 -0.4082 -0.073068 0.0083798 -0.011182 0.00063986 0.011597
0.0086749 0.0036546 0.00025777 0.013563
-0.0085614 0.012089 0.0083533 -0.011195 -0.25429 0.19149 0.0064303 0.0032064
-0.0018782 0.0083749 0.00084166 0.012318
-0.0045441 0.012382 0.00092594 0.011492 0.0065099 0.003187 -0.32544 0.042493
-0.019639 -0.0053396 0.015705 0.026419
0.01366 0.0050066 0.0086355 0.0036305 -0.0018454 0.0083688 -0.019622 -0.0053228
-0.21241 -0.24027 -0.029302 0.0046154
-0.0051788 0.0092065 0.00051691 0.013382 0.00088526 0.012285 0.01554 0.026467
-0.029263 0.0046233 -0.2607 -0.14597
560000000 -0.3144 0.10399 -0.021458 -0.068242 0.00093585 0.013236 0.0049293 0.010074
0.011515 0.0047573 0.010809 0.0085542
-0.021392 -0.068111 -0.37034 0.09071 -0.04096 -0.039462 0.013017 0.0039233
-0.01166 -0.0055972 0.0036588 -0.00067377
0.0010489 0.013191 -0.041189 -0.039408 -0.18031 0.24073 -0.00057001 -0.0056304
0.01769 0.0070126 0.0081432 -0.0060487
0.0050222 0.010079 0.013044 0.0039839 -0.00056964 -0.0056231 -0.30257 0.13227
0.007271 -0.023864 0.0055576 -0.021353
0.0115 0.0048496 -0.011863 -0.0049829 0.017592 0.0070952 0.0073958 -0.023671
-0.30114 -0.061657 0.013603 -0.05054
0.010869 0.0087163 0.00375 -0.00079108 0.0080826 -0.0060727 0.0056386 -0.021385
0.013297 -0.051472 -0.32864 0.004902
620000000 -0.27436 0.082545 -0.023416 0.0085362 0.003001 0.0089759 0.0083151 -0.0043791
0.012006 -0.00060207 0.0010019 -0.00087561
-0.02342 0.0085167 -0.39841 0.036119 -0.019581 -2.3002e-05 -0.0015636 -0.0020938
0.011995 -0.0052336 0.00083175 -0.0029429
0.0031632 0.0090593 -0.019537 4.7019e-05 -0.15442 0.24956 -0.0017479 -0.0053922
-0.0036609 -0.0025339 0.0084599 -0.0040027
0.0084682 -0.0044672 -0.001544 -0.002166 -0.00179 -0.0054068 -0.26256 0.14185
-0.03692 -0.021291 0.011134 0.027484
0.011573 -0.00093048 0.011698 -0.0053599 -0.0036436 -0.0024599 -0.037068 -0.020653
-0.21422 -0.098486 -0.042175 0.01427
0.00085192 -0.0011036 0.00073148 -0.0030216 0.0083011 -0.0040229 0.011199 0.027458
-0.041593 0.013685 -0.24361 -0.03702
680000000 -0.23993 0.17423 -0.026443 -0.015305 0.0046428 0.0054497 0.0012309 -0.0078005
-0.0024786 -0.012046 0.005642 -0.006534
-0.026375 -0.015332 -0.38963 0.13734 -0.033069 -0.0020709 -0.001489 -0.00054062
-0.0017924 -0.0094978 -0.0011419 -0.0013978
0.0045499 0.0055033 -0.033161 -0.0019535 -0.10786 0.27291 -0.00065484 0.00017606
-0.0012501 0.0009773 -0.0031681 -0.0088275
0.0010845 -0.007734 -0.0015332 -0.00056867 -0.00068544 0.00015945 -0.21852 0.19269
-0.023251 -0.0076671 -0.0082558 -0.011791
-0.0021833 -0.012185 -0.0017227 -0.009535 -0.0012552 0.0010067 -0.023481 -0.0076746
-0.28208 0.0053461 -0.0066474 -0.0078141
0.0054425 -0.0062861 -0.0013153 -0.0014263 -0.0030849 -0.0089313 -0.0082685 -0.011773
-0.0066442 -0.0075164 -0.26174 0.07548
740000000 -0.19445 0.16731 -0.041457 0.026091 0.013424 -0.0036272 -7.2144e-05 -0.0037857
-0.0035512 -0.0026738 -0.0064084 0.0030356
-0.041432 0.026026 -0.33608 0.15723 -0.037128 0.034492 0.00039862 -0.005279
-0.013263 0.0074385 -0.0011641 -0.0048711
0.013324 -0.0037154 -0.037085 0.034614 -0.074917 0.27463 -0.001786 0.0031392
-0.0016524 -0.0052331 -0.0020416 0.00056735
-3.8162e-05 -0.0040016 0.00026796 -0.0052829 -0.00181 0.0031684 -0.20189 0.20072
-0.04225 -0.010372 0.022515 0.016774
-0.003463 -0.0023488 -0.013696 0.0073953 -0.0015559 -0.0052943 -0.042309 -0.010401
-0.18242 0.040674 -0.044441 -0.0015065
-0.0066385 0.0031346 -0.0012354 -0.0047246 -0.0020512 0.00063648 0.022357 0.016758
-0.044401 -0.0015301 -0.25157 0.075805
800000000 -0.16581 0.21335 -0.022863 0.015933 0.0055367 -0.010214 -0.0046677 -0.0024172
-0.0035927 0.0019316 0.0040656 0.00062126
-0.022855 0.015921 -0.34511 0.2283 -0.0089912 0.034773 -0.0022227 0.0021534
0.00017275 0.0026231 0.00084648 0.0052441
0.005566 -0.010161 -0.0088775 0.034833 -0.036503 0.30094 0.0011063 0.0011147
0.00035724 0.0033175 -0.0018197 0.00091066
-0.0047603 -0.0023516 -0.0022164 0.0022128 0.0011147 0.0011242 -0.17433 0.22794
-0.02937 0.012695 0.01436 -0.0098682
-0.0035706 0.0020266 9.7496e-05 0.0026354 0.00039831 0.003371 -0.029337 0.012787
-0.23564 0.06389 -0.017779 0.02078
0.0042749 0.00049327 0.0010911 0.0051315 -0.0018087 0.00079685 0.014429 -0.0099851
-0.017861 0.020712 -0.24958 0.12834
860000000 -0.13229 0.23505 -0.018636 0.030842 -0.0032844 -0.010061 -0.0017822 0.00078526
0.0043113 0.0051557 -0.0038386 -0.0031917
-0.018664 0.030805 -0.29803 0.27358 0.0076437 0.034672 0.00043728 0.0020148
0.003849 0.00025846 0.0036582 0.00044205
-0.0033057 -0.010071 0.007791 0.034687 0.012647 0.31136 -0.00034628 -0.00052918
0.0023478 -0.0016884 0.0015999 0.0043955
-0.0018808 0.00077897 0.00047172 0.002019 -0.00034596 -0.00053912 -0.1376 0.24001
-0.018821 0.0179 -0.0063672 -0.010003
0.0042012 0.0051179 0.0038408 0.00012469 0.0023422 -0.0017114 -0.018862 0.01806
-0.18105 0.12541 -0.026972 0.017469
-0.0037307 -0.0031661 0.0036357 0.00031744 0.0016383 0.0044201 -0.006265 -0.0099208
-0.026832 0.017453 -0.19868 0.17594
920000000 -0.10926 0.25841 0.0041821 0.039833 -0.0092543 -0.0042688 -0.0019333 0.0018102
0.00010735 0.0012283 0.0031936 -0.0010717
0.0041394 0.039793 -0.27164 0.29577 0.028301 0.023145 0.0014255 0.0011776
0.0067342 0.00016207 0.0039658 -0.00281
-0.0092874 -0.0042753 0.028412 0.02309 0.059387 0.31326 0.0016094 -4.4391e-05
0.0005082 -0.00042591 0.00108 -0.0013448
-0.001895 0.0018703 0.0014251 0.0011505 0.0016051 -2.7359e-05 -0.11399 0.25719
-0.012916 0.03126 0.0043493 -0.0064158
0.00012163 0.0011113 0.0068421 5.5519e-05 0.00052068 -0.00040398 -0.012891 0.031298
-0.17549 0.12984 -0.0035325 0.02921
0.0032498 -0.001127 0.0040075 -0.0028873 0.0010508 -0.0013659 0.0043662 -0.0064009
-0.003611 0.029254 -0.20866 0.18955
980000000 -0.0629 0.28127 0.016896 0.031085 -0.0092853 0.004829 0.0021474 0.0035445
0.003865 -0.0015402 -0.0035156 -0.0028174
0.016849 0.031072 -0.21948 0.33362 0.033522 0.0051751 0.0018987 -0.00048687
0.0018406 -0.0062319 -0.00055887 -0.0027987
-0.0092695 0.004868 0.033555 0.005076 0.10627 0.3083 0.00042888 -0.0012078
0.00021741 -0.0018062 0.0016243 -0.00031283
0.0020828 0.0034665 0.0019191 -0.00047485 0.00042508 -0.0011956 -0.075414 0.2698
0.0067512 0.031258 -0.0097914 -0.00796
0.0038504 -0.001619 0.001812 -0.0062233 0.00020188 -0.0017782 0.0067602 0.031228
-0.14558 0.16781 0.004619 0.020628
-0.0034462 -0.0027029 -0.00049584 -0.0028552 0.0016462 -0.00029982 -0.0098077 -0.0079198
0.0045387 0.020648 -0.16787 0.23876
1040000000 -0.021716 0.29032 0.033612 0.020107 -0.00086062 0.0076915 0.0024933 0.00073559
0.00043724 -0.0036135 -3.937e-05 -0.00142
0.033575 0.020085 -0.18411 0.34777 0.029882 -0.014632 0.0013169 -0.0017628
-0.0024105 -0.0021966 -0.0013084 -0.0028373
-0.00084722 0.0076998 0.029858 -0.014754 0.15332 0.29501 -0.0006157 -0.0014049
-0.0015224 -0.0010337 -0.00060516 -0.0012472
0.0026134 0.000682 0.0012947 -0.0017945 -0.00060738 -0.0014014 -0.047509 0.27948
0.019222 0.019988 -0.0024672 0.0013857
0.00045177 -0.0036395 -0.002445 -0.0022094 -0.001536 -0.0010146 0.019254 0.020023
-0.11287 0.17735 0.014012 0.020309
-3.7437e-05 -0.0012782 -0.0013557 -0.0028507 -0.00058849 -0.0012501 -0.0024482 0.001353
0.014015 0.020258 -0.1472 0.25917
1100000000 0.02319 0.30094 0.037219 -0.0029148 0.0037757 0.0041204 0.0023643 -0.0012471
-0.002397 -0.0031833 -0.0042699 8.0428e-05
0.037197 -0.0028905 -0.14098 0.36825 0.015408 -0.027945 -0.00020091 -0.0018271
-0.0034278 -0.0008113 -0.0037943 -0.00048232
0.0038045 0.004123 0.015314 -0.028047 0.19988 0.27557 -0.0017611 0.0003331
-0.0017258 0.00079665 -0.0011731 -0.00065952
0.0023293 -0.0012221 -0.00017505 -0.0017951 -0.0017647 0.00032772 -0.0069687 0.28494
0.025496 0.0066808 -0.0024901 4.7816e-05
-0.0024191 -0.0031825 -0.0034546 -0.00085257 -0.0017305 0.00079439 0.02548 0.0066616
-0.095926 0.19531 0.02001 0.010732
-0.0042801 8.6575e-05 -0.0038597 -0.0005507 -0.0011636 -0.00068693 -0.0024845 4.6262e-05
0.019962 0.010805 -0.10219 0.29194
1160000000 0.07501 0.2982 0.025482 -0.020301 0.0036131 -0.00085024 -0.00028954 -0.0023816
-0.0042035 -0.00093185 -0.0013029 0.0040554
0.025484 -0.020273 -0.095701 0.3734 -0.0038311 -0.028883 -0.0016024 -0.0015678
-0.0025715 0.0023726 -0.0015694 0.001889
0.0036056 -0.00086778 -0.0039747 -0.028882 0.24406 0.24504 -0.00055847 0.0016591
-0.00045803 0.0017365 -0.001218 0.00016095
-0.00028147 -0.0024202 -0.0016073 -0.0015262 -0.00054865 0.0016792 0.033461 0.28182
0.022732 -0.010216 -0.0036187 0.005255
-0.0042183 -0.00090762 -0.0025587 0.0023817 -0.00046378 0.0017442 0.022702 -0.010214
-0.059957 0.20709 0.019606 0.001128
-0.0012404 0.0040255 -0.0015293 0.0018238 -0.0012265 0.0001734 -0.0035727 0.005257
0.019633 0.0011464 -0.054025 0.29653
1220000000 0.11848 0.28865 0.012172 -0.030503 -0.0010405 -0.0017083 -0.00012838 -0.0010064
-0.002855 0.0023136 0.0011732 0.0019848
0.012179 -0.030468 -0.051448 0.3876 -0.017002 -0.020972 -0.002438 0.00057251
2.7034e-05 0.0029914 -0.00072957 0.001946
-0.0010453 -0.0017171 -0.017137 -0.020921 0.2831 0.20603 0.00094039 0.0014871
0.00046048 0.0011525 9.4551e-05 0.00065223
-0.00013021 -0.00099512 -0.0024291 0.00061574 0.00092618 0.0014932 0.073158 0.27286
0.011586 -0.017457 0.0023747 0.0017045
-0.0028468 0.0023299 4.697e-05 0.0029572 0.00046368 0.0011465 0.011523 -0.017474
-0.038071 0.21925 0.01572 -0.012445
0.0012377 0.0020116 -0.00074396 0.0019248 0.00012217 0.00066015 0.0023249 0.0016669
0.015764 -0.012552 -0.024914 0.31499
1280000000 0.16972 0.26943 -0.0069335 -0.029723 -0.0019809 0.0014827 -0.00091745 -0.0018452
-0.00088404 0.0033929 0.0025965 0.0011585
-0.0069125 -0.029698 -0.0041805 0.37953 -0.023822 -0.0078423 -0.00059065 0.0014269
0.0016484 0.0017356 0.00068517 0.0021028
-0.0019847 0.0014949 -0.023895 -0.0077172 0.31435 0.16277 0.0013622 -0.00019221
0.0010501 0.00032393 0.00016613 0.0005086
-0.00091604 -0.0018731 -0.00058772 0.0014014 0.0013646 -0.00018861 0.10973 0.25644
0.0016688 -0.020014 -3.6551e-05 -0.00013026
-0.00088693 0.0034847 0.0016476 0.0017461 0.0010564 0.0003183 0.0016109 -0.020034
-0.00052923 0.22647 0.0043452 -0.015629
0.0026143 0.0011687 0.00068775 0.0021277 0.00016081 0.00050688 -3.4654e-05 -0.00010302
0.004328 -0.015733 0.023966 0.31881
1340000000 0.20727 0.23664 -0.017105 -0.020267 0.00012568 0.004052 -0.0017595 -0.00061856
0.00147 0.0029067 0.0017381 -0.0014768
-0.017051 -0.02025 0.035344 0.37168 -0.020769 0.0048024 -0.00012954 0.0018473
0.0017545 0.00086734 0.001116 0.00069899
0.00016126 0.00406 -0.020805 0.0049155 0.33713 0.11459 0.00074263 -0.0009502
0.00055907 -0.00054625 0.00019754 0.00035144
-0.0017538 -0.00061993 -9.4506e-05 0.001853 0.00072723 -0.00095023 0.14245 0.2356
-0.0084081 -0.017134 0.0010247 0.00045778
0.001476 0.0028524 0.0017371 0.00087725 0.00058928 -0.00053185 -0.0084625 -0.017144
0.0294 0.22389 -0.0025711 -0.014203
0.0017491 -0.0014833 0.0011435 0.00068074 0.00022034 0.00034098 0.0010043 0.00042869
-0.0026179 -0.014315 0.062332 0.31525
1400000000 0.24152 0.19984 -0.023916 -0.0088413 0.0045749 0.0030724 -0.0020223 0.00075056
0.0026528 0.00085661 0.00036539 -0.0012968
-0.023882 -0.0088557 0.073323 0.3593 -0.013889 0.012552 0.0011999 0.0012814
0.0011105 -0.00061223 0.0012377 0.00020704
0.0045829 0.0030732 -0.013843 0.012629 0.35038 0.060758 -8.4965e-05 -0.0012861
0.0001852 -0.0002478 0.00041267 0.00027828
-0.0020051 0.00075445 0.0012037 0.0012708 -7.4603e-05 -0.0013111 0.17138 0.20699
-0.014893 -0.010245 -0.00082928 -0.00039558
0.0026646 0.00086857 0.0011205 -0.00060399 0.00016465 -0.00022695 -0.014905 -0.010226
0.062867 0.22298 -0.0095253 -0.0095908
0.00035978 -0.0012939 0.0012062 0.00020491 0.00040262 0.00030534 -0.00080549 -0.00030561
-0.0095725 -0.0096804 0.10744 0.30683
1460000000 0.26533 0.15662 -0.021152 0.0039812 0.0049149 -0.0016046 -0.0014484 0.0015419
0.0021108 -0.0004447 -0.00016567 -0.00074779
-0.021136 0.0039599 0.10785 0.33742 -0.0048921 0.014786 0.0015336 0.00029218
0.0010703 -0.0011651 0.0012554 -0.00061747
0.0049359 -0.0016444 -0.0048117 0.014847 0.3568 0.0057034 -0.0010125 -0.0010382
0.00034614 -0.00030982 0.0006544 -0.00028302
-0.0014344 0.0015803 0.0015472 0.00026702 -0.0010124 -0.0010435 0.19799 0.17843
-0.01579 -0.0030666 -0.0011711 0.0019755
0.0021217 -0.00050568 0.0010717 -0.0012019 0.00034418 -0.00029604 -0.015829 -0.0030509
0.093255 0.21107 -0.011862 -0.0034029
-0.00016721 -0.00080642 0.0012559 -0.00059195 0.00068657 -0.00024331 -0.0011773 0.0019147
-0.012006 -0.003414 0.14138 0.2862
1520000000 0.27803 0.11538 -0.015775 0.0099442 0.0029679 -0.0037764 0.00013042 0.0025838
0.0023065 -0.0019052 -0.0010157 -6.1398e-05
-0.015765 0.0099227 0.14131 0.32358 0.0022902 0.011976 0.0016654 -0.00063324
0.00020531 -0.0010364 0.0003183 -0.0010141
0.0029715 -0.0037995 0.0023687 0.011983 0.34891 -0.051108 -0.00083011 -0.00035731
0.0006363 -0.00098742 0.00020393 -0.00022018
0.00014104 0.0026004 0.0016639 -0.00064847 -0.00084263 -0.00036308 0.2212 0.14028
-0.015247 0.0027152 0.0014138 0.0019272
0.002254 -0.0019341 0.00022466 -0.0010338 0.00062787 -0.00098067 -0.015247 0.0027298
0.12069 0.20051 -0.011694 0.0012087
-0.0010119 -7.8321e-05 0.00031528 -0.0010148 0.00018727 -0.00021323 0.0014392 0.0019478
-0.011787 0.0012189 0.17512 0.26787
1580000000 0.2884 0.07057 -0.0090091 0.013764 -0.0011849 -0.0043894 0.0013534 0.001851
-0.00036029 -0.0023211 -0.00015912 0.00031296
-0.0090133 0.013742 0.16869 0.29948 0.005291 0.0068374 0.00064469 -0.0014995
-0.00045686 -0.0011828 -0.00027183 -0.00074812
-0.0012355 -0.0043725 0.0053684 0.006811 0.32827 -0.1078 -0.0013803 0.00031873
-0.00055411 -0.0012665 0.0002685 -0.00061557
0.0013547 0.0018447 0.0006164 -0.0015083 -0.0013678 0.00032664 0.23535 0.10159
-0.011356 0.0078803 0.0020227 0.00084993
-0.00037697 -0.0023315 -0.00046266 -0.0011806 -0.00058715 -0.0012837 -0.011369 0.0079312
0.14628 0.18578 -0.0094566 0.0074833
-0.00016649 0.00034155 -0.00027366 -0.00073409 0.00033508 -0.00067437 0.0020455 0.00080086
-0.0095362 0.0075173 0.20883 0.24304
1640000000 0.29154 0.029955 -0.0018831 0.012864 -0.0028701 -0.0019041 0.0027872 0.0010833
-0.00063161 -0.0017353 -0.00041964 0.0005812
-0.0018889 0.012841 0.19853 0.27548 0.0051668 0.0021243 -0.00050582 -0.0018628
-0.0010029 -0.00055734 -0.00049669 -0.00060779
-0.0028716 -0.0019191 0.005206 0.0020968 0.29893 -0.15695 -0.00084016 0.0011645
-0.001164 -0.0010566 -0.00014493 -0.00046311
0.0027925 0.0010641 -0.00050693 -0.0018623 -0.00083287 0.0011629 0.24823 0.052819
-0.0070731 0.008762 0.0024048 -0.00051657
-0.00065686 -0.0017399 -0.001014 -0.00054348 -0.0011494 -0.0010741 -0.0070305 0.008788
0.1701 0.16494 -0.0044293 0.0096178
-0.00040063 0.00057895 -0.00049613 -0.00061661 -0.00014193 -0.00043918 0.0024349 -0.00051475
-0.0044624 0.0096959 0.23499 0.21268
1700000000 0.28562 -0.014636 0.001941 0.010031 -0.0030867 0.00055119 0.0030854 -0.0011873
-0.0021765 -0.00060936 0.00057148 0.00037882
0.0019273 0.010027 0.21677 0.24485 0.0025969 -0.00036228 -0.001488 -0.00073351
-0.0008572 -0.00011176 -0.0006739 -0.00035657
-0.0030761 0.0006045 0.0025776 -0.00035964 0.25509 -0.19562 7.9868e-05 0.0015519
-0.0020907 -6.6666e-05 -0.00029446 -0.00073768
0.0030791 -0.0012107 -0.0015046 -0.00072231 9.6116e-05 0.0015679 0.24522 0.003245
-0.0041974 0.0093468 0.0016917 -0.0018933
-0.0021825 -0.00062294 -0.00084063 -0.00011411 -0.0020943 -6.6718e-05 -0.0041861 0.0093623
0.18943 0.14831 0.00039168 0.0097522
0.00055081 0.00039632 -0.0007059 -0.00033084 -0.00032481 -0.00075582 0.001675 -0.0019679
0.00045783 0.0098112 0.25298 0.17891
1760000000 0.27536 -0.062952 0.0044333 0.0066774 -0.0018315 0.0011854 0.0013524 -0.0034011
-0.0012745 0.00065617 0.00029518 -0.00044781
0.0044268 0.0066734 0.24358 0.20605 5.0203e-06 -0.0015789 -0.0012921 5.9925e-05
-0.0011103 0.00097257 -0.00047016 0.00037964
-0.001826 0.0011977 -1.7138e-05 -0.0015822 0.20686 -0.22726 0.0011215 0.0013758
-0.0010467 0.0013223 -0.0012584 -0.00067999
0.001363 -0.0033956 -0.0012968 6.8582e-05 0.0011285 0.0013751 0.2374 -0.048174
-0.0010191 0.0084304 -8.8609e-05 -0.0024301
-0.001274 0.00065264 -0.0011013 0.00099163 -0.00099537 0.0013374 -0.00097876 0.0084116
0.20618 0.11667 0.004351 0.0071049
0.00026457 -0.00052116 -0.00045514 0.00037327 -0.0012954 -0.00068189 -0.00010819 -0.0024084
0.0043689 0.0072334 0.26712 0.14213
1820000000 0.25224 -0.10076 0.004733 0.0029305 0.00027831 0.0021046 -0.00082297 -0.0031025
-0.0010345 0.00097806 -3.6887e-05 -0.00011474
0.0047182 0.002932 0.25456 0.17663 -0.0019953 0.0001649 -0.0014116 0.0010212
-1.8958e-05 0.0012422 -0.00053128 0.00033153
0.00031803 0.0021038 -0.0019879 0.00018988 0.15667 -0.24257 0.0018603 0.00060325
-0.00020963 0.002341 -0.0016196 0.0001525
-0.0008105 -0.00311 -0.00141 0.0010283 0.0018633 0.00062068 0.20783 -0.095859
0.00040637 0.0072023 -0.0015043 -0.0016179
-0.0010599 0.00098781 -1.4576e-05 0.0012217 -0.00019033 0.0023663 0.00038914 0.0072393
0.22642 0.090467 0.0052438 0.0033321
-4.3695e-05 -0.00010192 -0.00053731 0.00035523 -0.0016115 0.0001895 -0.0015501 -0.0017279
0.0053198 0.0033572 0.27054 0.10677
1880000000 0.21826 -0.14126 0.0024994 0.00074485 -0.00021366 0.0020907 -0.0027699 -0.0025126
-8.9143e-05 0.001639 0.00034334 -0.00050887
0.0024954 0.00072992 0.25962 0.13092 -0.0038554 0.002904 -0.00023968 0.0018481
0.00060928 0.0012947 0.00011466 0.00085372
-0.00018139 0.0021101 -0.0038307 0.0029821 0.105 -0.25009 0.0020544 -0.0013184
0.0016044 0.0018536 -0.0010735 0.0012724
-0.0027908 -0.002459 -0.00021072 0.0018294 0.0020821 -0.0013575 0.16771 -0.13641
0.0013655 0.0051757 -0.0023094 0.00014027
-8.3563e-05 0.001624 0.00063268 0.0013089 0.0016068 0.0018525 0.0013142 0.0052044
0.2331 0.061978 0.0056257 0.0011885
0.00033397 -0.00057907 0.00012395 0.00084712 -0.0011201 0.001272 -0.0022819 0.00023692
0.0057478 0.0011741 0.27155 0.072953
1940000000 0.18017 -0.16822 0.00047679 -0.0010312 0.0018175 0.0018278 -0.0039774 0.00028406
0.001103 0.00074043 -0.0006401 -0.00079018
0.00047939 -0.0010335 0.26198 0.099599 -0.0016891 0.0058173 0.0010683 0.0013159
0.0019452 0.00031978 0.00090748 0.00018866
0.0018219 0.0017851 -0.0016695 0.0058431 0.061673 -0.24221 0.00050421 -0.0025549
0.0022116 0.00022176 0.00013658 0.0017238
-0.0039467 0.00026168 0.0011133 0.0013232 0.00050253 -0.0025769 0.1156 -0.16837
0.00084688 0.0036548 -0.0012987 0.0011372
0.0011264 0.00073327 0.0019512 0.00028064 0.0022196 0.00020651 0.0008264 0.0036369
0.24014 0.025627 0.0043507 -0.0027919
-0.00065966 -0.00070552 0.00089664 0.00022676 0.000148 0.0017052 -0.0012913 0.0010993
0.0044336 -0.0027888 0.26283 0.036959
2000000000 0.13409 -0.18368 -0.0031435 0.0008822 0.002884 0.0011001 -0.0024535 0.0037045
0.00083537 0.00040552 -0.00088583 0.00043537
-0.0031365 0.00087211 0.24895 0.064109 -0.00027452 0.0077193 0.0016429 0.00030365
0.0011444 -0.0013577 0.00042974 0.0001355
0.0029341 0.0011134 -0.00020364 0.0077618 0.020246 -0.22816 -0.0017064 -0.0015274
0.0020178 -0.0010604 0.0017545 0.0015107
-0.0024325 0.0037289 0.0016371 0.00027536 -0.0016718 -0.0015487 0.061556 -0.17881
-0.0010463 0.0032428 -0.00027161 0.002183
0.00087083 0.00043542 0.0011583 -0.0013613 0.0020131 -0.0010827 -0.00093617 0.0032465
0.23847 -0.0069611 0.00058662 -0.0036452
-0.00081675 0.00043877 0.0004186 0.00015302 0.0016777 0.0015457 -0.00028869 0.0022535
0.00063089 -0.0037249 0.24951 0.0090814
2060000000 0.087203 -0.19186 -0.0039846 0.0028122 0.002827 -0.00078849 0.00085563 0.0034188
0.0015955 -0.0004533 -0.00024286 0.001381
-0.0039888 0.0027861 0.23673 0.034883 0.0048 0.008619 0.001024 -0.0008089
0.00044064 -0.0015034 0.000492 -0.00010239
0.0027957 -0.0008676 0.0048452 0.0085953 -0.012543 -0.20988 -0.0016378 0.00053049
0.00065945 -0.0022591 0.0027816 0.00055015
0.00089313 0.0033873 0.0010368 -0.00077482 -0.0016888 0.00057786 0.0098263 -0.17575
-0.0018932 0.0046113 0.00080443 0.0010484
0.0015239 -0.00044576 0.00043821 -0.0015338 0.00063047 -0.0022379 -0.0019559 0.0047132
0.22657 -0.044335 -0.001679 -0.0046571
-0.00026277 0.0013609 0.00049001 -0.00013002 0.0027262 0.00049337 0.00083163 0.00096987
-0.0016402 -0.0047704 0.2346 -0.015851
2120000000 0.041736 -0.18331 -0.0033712 0.0060104 0.0021096 -0.0026884 0.0030774 0.0021135
0.00070286 -0.0013311 0.00059511 0.00031226
-0.0033537 0.0059957 0.21607 0.010813 0.0068892 0.0044144 0.0010807 -0.0011397
-0.0013039 -0.001831 -0.00018593 -0.0010003
0.0021071 -0.002699 0.0069668 0.0043751 -0.041658 -0.19337 -0.00064688 0.0018393
-0.0015944 -0.001404 0.00060219 -0.0022641
0.0031264 0.0020921 0.001031 -0.0011277 -0.00065217 0.0018083 -0.039642 -0.15924
-0.002132 0.006219 0.001676 0.0010223
0.00062437 -0.0013314 -0.0013477 -0.0017906 -0.0015969 -0.0014019 -0.0020679 0.0061771
0.21296 -0.078825 -0.005563 -0.002281
0.00062466 0.00022989 -0.00011106 -0.0010201 0.00068141 -0.0022321 0.0016477 0.0011352
-0.0055179 -0.0023363 0.21394 -0.031501
2180000000 0.0018472 -0.1708 -0.00205 0.0092888 0.00040947 -0.0018982 0.002955 -0.00051232
0.00025768 -0.0014079 0.0014545 4.17e-05
-0.0020629 0.0092969 0.19693 -0.007878 0.0078837 0.0038622 -0.00084253 -0.001696
-0.0019765 0.00083475 0.00010428 0.00030754
0.00041178 -0.001917 0.007921 0.0038159 -0.062617 -0.1693 0.0013684 0.0016569
-0.00084441 -0.00017961 0.00047758 -0.0019389
0.002938 -0.00055587 -0.0008705 -0.0017516 0.0014118 0.0016691 -0.076307 -0.133
-0.00073425 0.0091849 0.0022414 -3.864e-05
0.00029184 -0.0015127 -0.0019219 0.00079063 -0.00082434 -0.00014836 -0.00075143 0.0092113
0.18759 -0.10922 -0.0060499 0.0018613
0.0014436 6.4619e-05 0.00015859 0.00038465 0.00046934 -0.0018801 0.0022297 -0.00011893
-0.0062165 0.0017764 0.19826 -0.045389
2240000000 -0.027577 -0.14631 0.0018787 0.010748 -0.00058521 -0.0026943 0.0016956 -0.0020524
-0.0018368 -0.00079114 0.00069673 -0.0018838
0.0018607 0.010751 0.17701 -0.013656 0.0085864 0.00038981 -0.0009844 -0.00026164
-0.00037739 0.0010178 -0.00035906 -0.00056834
-0.00059074 -0.0027015 0.0086354 0.00024668 -0.080112 -0.14474 0.0018067 -0.00184
-0.0011915 -7.0517e-06 -0.0022052 -0.0016903
0.0016591 -0.0021464 -0.00094583 -0.00024672 0.0017807 -0.0018375 -0.11112 -0.1044
0.0015046 0.010818 0.0016689 -0.00014702
-0.0018376 -0.0006367 -0.00038317 0.0011816 -0.0011443 -2.9483e-06 0.001551 0.010848
0.15981 -0.12673 -0.0059607 0.0043471
0.00071243 -0.0018336 -0.00045267 -0.00052755 -0.0022201 -0.0017074 0.0016556 -0.00017735
-0.0060186 0.0043042 0.17431 -0.055759
2300000000 -0.054845 -0.11942 0.007132 0.0089114 -0.0010537 -0.0019166 -0.00072489 -0.0013581
-0.0015047 0.00070147 -0.001007 -0.00062069
0.0071194 0.0089043 0.15711 -0.023545 0.008993 -0.0019304 -0.00078373 0.00072523
-0.00015342 0.0015041 5.5272e-05 0.0007325
-0.0010653 -0.001922 0.0090044 -0.0019689 -0.091979 -0.12072 -0.00016647 -0.001866
9.7136e-05 0.001734 -0.0018187 0.00068767
-0.00069955 -0.0013914 -0.0007805 0.00073915 -0.00015487 -0.0018317 -0.13178 -0.068497
0.0056504 0.011011 0.00030157 -0.0022435
-0.0013783 0.00057491 -0.00015914 0.0015184 0.00013444 0.0017698 0.0055699 0.01092
0.12526 -0.14819 -0.003751 0.0073952
-0.0010912 -0.00052914 4.9365e-05 0.00073608 -0.0018455 0.00072249 0.00034485 -0.0023201
-0.003809 0.0072447 0.15886 -0.057224
2360000000 -0.07244 -0.088585 0.0099042 0.0085054 -0.0011922 -0.0016816 -0.0014821 -0.00071256
-0.00054476 0.0011838 -0.0016934 -0.00055087
0.0098753 0.0085046 0.147 -0.024099 0.0083387 -0.0052572 -0.00051154 0.0010248
0.0019014 0.00028232 -0.00017195 -0.00035888
-0.0011722 -0.0016507 0.0083648 -0.005334 -0.10209 -0.099373 -0.0027825 -0.00087253
0.00093422 -6.761e-05 -0.0011534 0.0016155
-0.0014986 -0.00074582 -0.00056055 0.0010494 -0.002819 -0.00086337 -0.14875 -0.035777
0.010163 0.010554 0.0015073 -0.0020422
-0.00058066 0.0011982 0.0018253 0.00027871 0.00090103 -2.3077e-05 0.010035 0.010515
0.096948 -0.14894 0.0004353 0.0084566
-0.0016465 -0.00050693 -0.00013572 -0.00039054 -0.0011164 0.0015957 0.001466 -0.0019543
0.0003203 0.0085796 0.13682 -0.061001
2420000000 -0.080748 -0.060196 0.013696 0.0032384 -0.0032899 -0.0012172 -0.00091009 0.00054842
0.0013363 0.0011937 -0.0011682 0.001592
0.013689 0.0032615 0.12973 -0.024096 0.0047038 -0.0072597 0.001396 0.00097546
0.00089489 -0.0013351 -6.4955e-05 -0.00022144
-0.0033345 -0.0012513 0.0046416 -0.0073118 -0.11468 -0.078317 -0.0022704 0.0014441
-0.00028088 -0.00041648 0.00030272 0.0026737
-0.00091852 0.00053879 0.0013945 0.00094091 -0.0023493 0.0014403 -0.15742 0.0081959
0.013967 0.007871 -0.00032061 -0.0026074
0.001474 0.0012172 0.00085176 -0.0013243 -0.00029088 -0.00040498 0.014092 0.0077671
0.062299 -0.14908 0.0011436 0.0093892
-0.0012076 0.0016202 -6.9997e-05 -0.00016675 0.00038778 0.0027744 -0.00034243 -0.0027024
0.0011483 0.0094461 0.1188 -0.055732
2480000000 -0.08139 -0.02967 0.013656 -0.0018242 -0.0017412 -5.6786e-05 -0.00034849 0.0012584
0.0017416 -0.0005058 0.00025627 0.0015565
0.013631 -0.0017809 0.13087 -0.025514 0.0025922 -0.0091144 0.0011112 -0.00025883
-0.00048317 -0.0010284 -0.00014846 -0.00010073
-0.0017614 -5.1328e-05 0.0025288 -0.0091888 -0.11797 -0.058967 -0.00041683 0.0035187
-0.0001963 -0.00066133 0.0018608 0.0011211
-0.00030983 0.00137 0.0011069 -0.0002409 -0.00044237 0.0035528 -0.1587 0.045081
0.017948 0.0016038 -0.0016221 -0.0026249
0.0016404 -0.00039641 -0.00055326 -0.0010189 -0.00025751 -0.00058341 0.017926 0.0013149
0.03163 -0.14238 0.0047522 0.0072886
0.00020978 0.0015984 -0.00023062 -0.00011662 0.0018888 0.0010969 -0.0016207 -0.0025683
0.0045994 0.0073965 0.099681 -0.052882
2540000000 -0.086337 -0.0014041 0.011778 -0.0056824 -0.0024499 0.00090509 0.00072739 0.00076385
-0.000178 -0.0017149 0.00099108 0.0015907
0.011796 -0.0056849 0.11721 -0.016337 -0.0014129 -0.0082302 0.00040719 -0.0015
-0.0016699 -0.00020544 -0.00050253 0.00032777
-0.0025219 0.00086677 -0.0014725 -0.0081815 -0.12469 -0.035242 0.0021975 0.0021715
-0.001029 -2.9996e-05 0.0017103 -0.00082803
0.0006497 0.00079294 0.00040841 -0.0015019 0.0022594 0.0021846 -0.15787 0.084606
0.018053 -0.0050464 -0.0021738 -0.0014636
-0.00027424 -0.0016835 -0.0016305 -0.00024805 -0.0010487 -3.8653e-05 0.018172 -0.0049355
0.0074319 -0.12725 0.0066854 0.0068474
0.00090292 0.0015145 -0.00049556 0.00035113 0.0017109 -0.00079942 -0.0022445 -0.0015139
0.0067639 0.0069342 0.084479 -0.038718
2600000000 -0.078497 0.023284 0.0088269 -0.0094296 -0.0012525 0.0026169 0.00089111 -0.00041632
-0.0013238 -0.00087676 0.0017072 0.00059179
0.0088391 -0.009415 0.11219 -0.031813 -0.0036727 -0.0060854 -0.00042504 -0.00064788
-0.0002696 0.0016515 -0.00019817 0.00073236
-0.0012181 0.0026437 -0.0037537 -0.0060435 -0.12941 -0.01097 0.0029973 -0.00020393
-2.4148e-05 0.0015996 0.0013106 -0.0016906
0.00083444 -0.00044377 -0.00046713 -0.00061733 0.0029524 -0.00011219 -0.14294 0.11743
0.0146 -0.011919 -0.0031054 -9.2377e-05
-0.0013183 -0.00095232 -0.00035027 0.0016908 2.0701e-05 0.0015977 0.014673 -0.01214
-0.019768 -0.11302 0.0089324 0.0054694
0.001779 0.00055637 -0.00024387 0.00070808 0.0013857 -0.001747 -0.0030797 6.1947e-05
0.0089698 0.0055488 0.076822 -0.024752
2660000000 -0.07325 0.049042 0.0050422 -0.011532 -0.00010876 0.0010066 -0.00021551 -0.00020467
-0.0024219 0.00050837 0.0012759 -0.0006609
0.00506 -0.011516 0.11892 -0.027462 -0.0050478 -0.0044022 -0.0011644 -0.00023619
8.8583e-05 0.0019458 0.00046674 0.00077964
-0.00012106 0.00094768 -0.0051183 -0.004334 -0.12953 0.0094327 0.0016636 -0.0016768
0.0004152 0.000577 -0.00074507 -0.0016929
-0.00016965 -0.00017595 -0.0011649 -0.00021837 0.0016792 -0.0016997 -0.12419 0.14931
0.0086783 -0.015846 -0.0025756 0.00088807
-0.0024424 0.00059076 8.9901e-05 0.0019316 0.00045743 0.00048292 0.0084074 -0.015647
-0.036766 -0.097384 0.010629 0.0017914
0.0013095 -0.0006665 0.00052543 0.00073593 -0.00069275 -0.0015903 -0.0025086 0.00083326
0.01073 0.0017719 0.072089 -0.0053968
2720000000 -0.061484 0.067887 0.00065313 -0.011869 -0.00015396 0.0027462 -0.00040651 6.4782e-05
-0.0019296 0.0021926 0.00055684 -0.0016162
0.0006587 -0.011838 0.1047 -0.029944 -0.0052059 -0.00092062 -0.0013881 0.00039414
0.0016908 0.00051673 0.00083795 -0.00022748
-6.7341e-05 0.002769 -0.0052301 -0.00088595 -0.12377 0.03967 0.0004756 -0.0022709
0.00050519 0.00040432 -0.0013717 0.00046689
-0.0003998 4.0093e-05 -0.0013924 0.00044461 0.00045854 -0.0023026 -0.091086 0.17921
0.0015595 -0.017039 -0.0014607 0.0022907
-0.00189 0.0020824 0.0017375 0.00052841 0.00051689 0.00039568 0.0017971 -0.017263
-0.051781 -0.072708 0.011908 -0.00088887
0.00057852 -0.0016117 0.00082024 -0.00021627 -0.0013343 0.00047505 -0.0015238 0.0024433
0.01194 -0.00090408 0.076145 0.014319
2780000000 -0.047295 0.086096 -0.0039734 -0.01073 -0.00026204 0.001054 0.0007208 -5.481e-05
0.0014121 0.0024096 -0.00065421 -0.0020487
-0.0039259 -0.010725 0.10306 -0.042265 -0.0039435 0.00042007 -8.336e-05 0.0014915
0.0018075 -0.0010399 0.0001212 -0.00035686
-0.00021618 0.0010413 -0.0039392 0.00048709 -0.12145 0.069305 -0.0019744 -0.0017103
0.00040094 -0.00017338 -0.0003933 0.0008253
0.00073339 -0.00011377 -9.6348e-05 0.0015035 -0.0018503 -0.0016498 -0.062111 0.20109
-0.0052159 -0.015274 -0.00089239 0.0023603
0.0013769 0.0024847 0.0018484 -0.00095826 0.0004024 -0.00024282 -0.0053903 -0.015063
-0.066094 -0.0471 0.0099771 -0.0051275
-0.00065501 -0.0019654 0.00015148 -0.00031587 -0.00044408 0.00086703 -0.00091086 0.002326
0.0099248 -0.005203 0.079415 0.032158
2840000000 -0.032212 0.10171 -0.0071012 -0.0077907 0.0013429 0.0019583 -6.0717e-05 -0.00029422
0.0014853 0.00086823 -0.0015371 0.00046155
-0.0070766 -0.0077818 0.1013 -0.034528 -0.0031917 0.0015547 0.00042372 0.00065154
6.5866e-05 -0.001481 -4.5244e-05 -7.7673e-05
0.001323 0.0019758 -0.0032011 0.0015975 -0.11609 0.096119 -0.0012755 0.00039119
0.00039158 0.00011235 0.00098446 0.0010273
-3.494e-05 -0.00020758 0.00043615 0.00063708 -0.0012678 0.00036 -0.025944 0.21739
-0.0093807 -0.010773 0.00036974 0.0012675
0.0016221 0.00067444 2.5381e-05 -0.0015598 0.00032991 0.00018785 -0.0094265 -0.01061
-0.07114 -0.022925 0.0085866 -0.0072002
-0.0015379 0.00041169 -5.0086e-05 -0.00010015 0.00095513 0.0011017 0.0002409 0.0011986
0.0086877 -0.0071367 0.093291 0.048112
2900000000 -0.017669 0.12096 -0.008935 -0.0037285 0.0015997 0.00018497 0.00038217 -0.00092293
0.0019522 -0.0011161 -0.00066051 0.00011366
-0.0089399 -0.0037203 0.083442 -0.042636 -0.00082856 0.0024976 0.0008574 0.00032329
-0.00045636 -0.0014215 -0.00038568 0.00013662
0.0015774 0.00013129 -0.00078943 0.0025208 -0.09804 0.12845 -0.00084917 -8.1618e-05
-0.00049387 -0.0012687 0.0018843 -0.00046019
0.00035794 -0.00092741 0.0008807 0.00034306 -0.00085431 -5.176e-06 0.010841 0.2204
-0.012109 -0.0053061 0.0010672 0.0019749
0.0020009 -0.0011155 -0.00054936 -0.0014017 -0.00048327 -0.0012486 -0.0122 -0.0054076
-0.071919 0.0088499 0.0065594 -0.009518
-0.00074905 0.00018435 -0.0004156 0.00014585 0.0019464 -0.00041237 0.0011956 0.0018741
0.0065549 -0.0096144 0.10847 0.053991
2960000000 0.0027085 0.13206 -0.0089091 0.0001155 0.00038691 0.0015588 -0.0005531 -0.00098417
-0.00044177 -0.0016936 -0.00062403 0.00068394
-0.0088606 0.00010801 0.092125 -0.042209 -0.0004186 0.0012225 0.00094431 0.00010254
-0.0012126 -0.00076376 0.00046487 0.00043184
0.00047854 0.0015299 -0.00039122 0.0012069 -0.080418 0.15962 -0.00068424 0.00032187
-0.00045563 0.000973 -0.00027112 -0.002394
-0.00049453 -0.00092548 0.0009429 9.9703e-05 -0.00066146 0.00029696 0.052512 0.22747
-0.011191 0.00048352 0.0016016 0.00052454
-0.00047973 -0.0017273 -0.0011269 -0.0007795 -0.0004851 0.00090641 -0.011162 0.00056599
-0.063213 0.036587 0.0018005 -0.011693
-0.00067047 0.0004505 0.00053673 0.00037 -0.00027294 -0.0024715 0.0016759 0.00041942
0.001708 -0.011887 0.12759 0.065234
3020000000 0.020701 0.14678 -0.0067963 0.003607 0.0013727 -0.0002007 -0.0010759 3.9888e-05
-0.0003936 0.0003324 -0.00030338 0.00026662
-0.0068102 0.0035912 0.081658 -0.030774 -0.00013662 -0.00014679 0.00050149 -0.00089461
-0.0017153 0.00047157 0.00065047 -8.3289e-05
0.0014097 -0.0001358 -0.00012144 -0.00016248 -0.058265 0.1849 -0.00047535 0.00094606
0.00081476 0.00027733 -0.000741 -0.0015566
-0.0011449 4.613e-06 0.0005067 -0.00085978 -0.00046904 0.00096079 0.092153 0.22077
-0.0090211 0.0033641 0.00065189 0.00040874
-0.00046738 0.00034691 -0.001798 0.0004405 0.00079033 0.00026645 -0.0090749 0.0033816
-0.050817 0.062405 -0.0011771 -0.010304
-0.00018849 0.00032783 0.00071056 -0.00022022 -0.00070018 -0.001422 0.00060227 0.00037075
-0.0011694 -0.010302 0.14825 0.06207
3080000000 0.047557 0.15575 -0.0049627 0.0058365 0.0016071 -0.00016093 -0.00068089 9.8429e-07
-0.00058873 0.00036237 0.00031563 0.00058579
-0.0049771 0.0057987 0.079174 -0.026337 -0.0002558 0.00025175 -0.00012744 -0.00026099
-0.00035473 0.00098059 -1.1725e-05 -0.00069542
0.0015356 -0.0001338 -0.00022254 0.00026482 -0.021731 0.20592 -0.00083784 0.00030553
0.00037627 0.00029068 -0.0019603 -0.00051278
-0.00066906 2.908e-05 -0.00015438 -0.00027027 -0.00081148 0.00032322 0.12528 0.21277
-0.0055064 0.0074226 0.0018682 0.0002128
-0.00042823 0.0003177 -0.00033196 0.00096318 0.00034083 0.00028534 -0.0055144 0.0074573
-0.0279 0.090903 -0.0053554 -0.0093873
0.0002188 0.0006492 -4.1263e-05 -0.00062929 -0.002118 -0.00051468 0.0018485 0.00023301
-0.0054497 -0.0092385 0.16234 0.069474
3140000000 0.075288 0.16069 -0.001505 0.0076164 0.0026605 -0.0012468 -0.001201 0.0010227
0.0017306 0.00059976 0.00035538 -7.7225e-05
-0.0014806 0.0075913 0.074643 -0.027741 -0.0008814 -6.1663e-05 0.000711 -0.00030727
-0.00011157 0.0010298 0.00055748 -0.00041709
0.0026248 -0.0013032 -0.00087457 -3.8776e-05 0.019646 0.22706 0.00027299 0.0016206
0.0012212 -0.00016341 -0.002444 0.00079583
-0.001212 0.001054 0.00073969 -0.00035279 0.00020724 0.0016451 0.16056 0.18813
-0.0013239 0.0071287 0.0008579 -0.0011388
0.0016039 0.00069964 -6.013e-05 0.0010257 0.0011198 -0.00016677 -0.0012772 0.0069653
-0.014965 0.1092 -0.007665 -0.0055648
0.00017484 -0.00016498 0.00049794 -0.00038472 -0.0025237 0.00079418 0.00081772 -0.0011504
-0.0077843 -0.0056137 0.18742 0.061372
3200000000 0.10757 0.17054 0.0036716 0.0067334 0.00093371 -0.0029102 -5.4845e-05 0.0017196
0.00040132 -0.0018531 0.0002316 0.00064723
0.0036874 0.0067462 0.085321 -0.027017 -0.0012023 0.00043138 -0.00059901 -0.0010158
0.00077796 0.0010517 -0.00039317 -0.0009662
0.00087106 -0.0028811 -0.0012267 0.00042004 0.064097 0.232 0.0012028 0.00055193
4.4756e-05 -0.001992 -0.001589 0.002172
-9.7445e-05 0.0017059 -0.00059465 -0.00098429 0.0011996 0.00051591 0.18199 0.16535
0.0014896 0.0063777 0.00075908 -0.0014709
0.00038744 -0.0018341 0.00071213 0.0010975 6.6411e-05 -0.0019237 0.0015713 0.0065067
0.01946 0.12695 -0.0092381 -0.0024912
0.0001321 0.00056672 -0.00038276 -0.001037 -0.0016075 0.002181 0.00074113 -0.0013868
-0.0090755 -0.0023974 0.2031 0.060236
3260000000 0.13885 0.16393 0.0041838 0.0032697 -0.00023553 -0.0026506 0.0010827 0.00083901
0.00057165 -0.0018929 -0.00018289 -0.00022719
0.0041028 0.0032367 0.092586 -0.030271 -0.0019542 0.0019006 -0.00044663 -0.00018393
0.00079468 -0.00045468 -0.00092139 8.0563e-05
-0.0002429 -0.0025619 -0.0019111 0.0018978 0.11496 0.22878 0.00034586 4.372e-05
-0.00066949 -0.00086485 0.00018391 0.0019
0.0011432 0.00084789 -0.00046433 -0.00019147 0.00032923 6.9573e-05 0.20868 0.12829
0.0040679 0.0050028 -0.00068559 -0.0019126
0.00046755 -0.001958 0.00076379 -0.00053169 -0.00069339 -0.00085983 0.0040965 0.0049842
0.041222 0.13619 -0.0067362 0.0031109
-0.00016987 -0.00024574 -0.00092906 0.00014925 0.00029786 0.0018508 -0.00065987 -0.0019584
-0.006754 0.0031115 0.23271 0.050415
3320000000 0.16996 0.15896 0.0070483 0.0015449 -0.00075321 -0.0016797 0.00080353 0.00031494
-0.0019285 -0.0013555 0.00040296 1.9775e-05
0.007038 0.0014839 0.099655 -0.026041 0.00051784 0.0022791 -0.00032514 -0.00046495
-0.00016222 -0.0003296 -0.00049863 0.00037012
-0.00080617 -0.0017647 0.00055327 0.0023015 0.16345 0.21999 0.00034819 -0.00016675
-0.0012723 -0.00046651 0.00038873 0.0010006
0.00064648 0.00022233 -0.00031392 -0.00043907 0.00035449 -8.6604e-05 0.21781 0.098602
0.0048418 0.0019916 -0.0010273 0.00015732
-0.0017452 -0.0012667 -0.00013948 -0.00035795 -0.0011517 -0.00043734 0.0049826 0.002138
0.069454 0.1386 -0.0042385 0.003572
0.00036886 0.0002113 -0.00051249 0.00025823 0.00048388 0.0011343 -0.0010938 0.00029065
-0.0041925 0.0036568 0.24967 0.037693
3380000000 0.20531 0.1419 0.005595 -0.0018401 -0.001154 0.0003778 0.0010729 0.0003115
-0.0013956 0.00080229 0.00020289 0.00030277
0.0055642 -0.0017929 0.11008 -0.034221 -6.042e-05 0.0032087 -0.0011439 -0.00054858
-9.9926e-05 0.00011139 -0.00085499 0.00031981
-0.0011734 0.00036591 -3.2326e-05 0.0032407 0.20379 0.19839 0.00064582 -0.0005134
-0.0019134 0.00056328 0.0012862 0.0016918
0.0012296 0.00028161 -0.0011428 -0.00049062 0.00063177 -0.00058091 0.23305 0.065786
0.0062751 0.0016926 -0.00036637 0.00011936
-0.0015907 0.00073361 -3.1103e-05 0.00020813 -0.001921 0.00055508 0.0062329 0.0016014
0.1071 0.13152 -0.0010211 0.0050368
0.00020942 0.00025985 -0.00093384 0.00041217 0.0012027 0.0015626 -0.00037555 3.5448e-05
-0.00096184 0.0050049 0.27923 0.018865
3440000000 0.23675 0.12175 0.00466 -0.0036472 -0.0006917 -0.0014039 0.00062763 -0.00024871
-0.0014649 0.0016827 0.00099537 3.505e-05
0.0046505 -0.0036135 0.10328 -0.038476 0.0027988 0.0019818 -0.00096446 0.0010985
4.4297e-05 0.00040657 7.0953e-05 0.00097232
-0.00087438 -0.0013582 0.0028562 0.0018992 0.24229 0.17069 -0.00012927 -0.00031681
-2.8037e-05 0.0014609 0.0011843 0.00030045
0.00067015 -0.00015537 -0.0009431 0.0010923 -9.8905e-05 -0.00019718 0.23452 0.033289
0.0066194 -0.0015033 -0.00038551 0.00027919
-0.0014088 0.0018175 -8.5273e-06 0.00033145 6.0624e-05 0.0014205 0.0065904 -0.0014958
0.13318 0.12554 0.0024841 0.0029082
0.00093347 1.4649e-06 0.0002027 0.00089392 0.0013113 0.00037142 -0.00037422 0.00028157
0.0025654 0.0031531 0.29519 -0.010269
3500000000 0.26997 0.09016 0.0024639 -0.0044838 -0.0011349 0.001629 0.0010619 -0.00081587
-0.00088909 0.0010677 0.00083748 -0.00091781
0.0025004 -0.0045133 0.11667 -0.062107 0.0031193 0.0014467 -0.00040968 0.00063205
0.00037739 -6.9192e-05 3.6515e-05 0.00044941
-0.0012295 0.0015999 0.0031196 0.0014701 0.27359 0.13769 0.00018745 -1.5845e-05
-0.00010467 0.0010595 0.0016365 4.8647e-05
0.00094481 -0.00083927 -0.0004109 0.00063546 0.00017282 -0.00013236 0.23944 0.0060294
0.006179 -0.0040058 -2.9177e-05 -0.00017049
-0.00069604 0.0011163 0.00037744 4.4369e-05 -0.0001997 0.0010391 0.0062448 -0.0040792
0.17473 0.10211 0.0025046 0.0012859
0.00087809 -0.00080721 -1.2581e-05 0.00045258 0.001535 -8.1206e-05 5.1071e-05 -0.000106
0.0023519 0.0012368 0.31598 -0.03862
3560000000 0.28874 0.056314 0.00032932 -0.0055951 0.00016539 -0.0011302 0.00061101 0.00024608
0.0015496 0.0016213 -0.00035658 -0.0011496
0.00032821 -0.0055324 0.11054 -0.067233 0.0056253 -0.00046024 0.00038194 0.00056585
0.00054812 -0.00021881 0.00029559 0.00032695
0.0001699 -0.0010678 0.0056454 -0.00050208 0.30045 0.094326 -0.00012697 -0.00019719
0.00088705 0.00056901 0.0013286 -0.0011313
0.00052895 0.00013741 0.0004023 0.00058624 -9.6853e-05 -0.00022175 0.22945 -0.030543
0.0050171 -0.0065062 -0.00038976 -0.00047718
0.0013728 0.0017618 0.00063408 -0.00037034 0.00086158 0.00050982 0.0049946 -0.0065394
0.19524 0.093371 0.0026142 -0.0020576
-0.00059793 -0.0011548 0.00046247 0.00029473 0.0013662 -0.0011341 -0.00044785 -0.00042163
0.0027881 -0.0021344 0.32839 -0.078083
3620000000 0.30578 0.019179 -0.00065525 -0.0034888 -0.0021554 -0.00014852 0.00033425 -0.0016728
-0.00018919 0.00054293 -0.00062397 -0.00067804
-0.00066976 -0.0034774 0.112 -0.09576 0.0044646 -0.0036482 0.00022421 0.00040195
-0.00016739 -0.00089325 0.00064486 0.00034835
-0.0021722 -0.00017179 0.0044447 -0.0037396 0.31485 0.051856 -2.86e-05 -0.0010664
-0.00024059 -7.5188e-05 0.00060271 -0.00049752
0.00035711 -0.0017216 0.00024019 0.00044123 -7.3939e-05 -0.0010482 0.2186 -0.060139
0.00021583 -0.0072723 -0.0010172 0.0012675
-2.6282e-05 0.00036663 -0.00018984 -0.0007372 -0.000291 -7.5378e-05 0.00023041 -0.0072028
0.21722 0.058231 0.00056201 -0.0014254
-0.00047011 -0.00056908 0.00060498 0.00029803 0.00052035 -0.00059205 -0.0010424 0.0011749
0.00052299 -0.0012353 0.33179 -0.11124
3680000000 0.3109 -0.024795 -0.0033968 -0.0039866 -0.001142 0.0015737 -0.0010202 -0.00029161
0.0016139 0.00010228 -0.001236 -0.00016454
-0.0033859 -0.0040008 0.1085 -0.11298 0.0017158 -0.004749 0.00070619 0.00029103
-0.00038101 -0.00064605 0.00066053 -1.8921e-05
-0.0011333 0.0016608 0.0016909 -0.0048458 0.32599 0.0011168 -0.00071399 -0.00064303
0.00099925 0.00085799 0.00074723 -0.0021205
-0.00090763 -0.00019193 0.00070714 0.00031663 -0.00070768 -0.00069425 0.20568 -0.094305
-0.0010842 -0.006727 -0.0010788 0.0011536
0.0014069 3.4169e-05 -0.00019958 -0.00070994 0.0010458 0.00070266 -0.0011459 -0.0068039
0.238 0.035932 5.8356e-05 -0.0017101
-0.0010746 -0.00010658 0.00093385 4.4646e-05 0.00092633 -0.0018485 -0.00099307 0.0011677
5.7155e-05 -0.00176 0.3311 -0.15707
3740000000 0.31328 -0.059699 -0.0030209 -0.00021572 -0.0019665 0.0024742 6.7919e-05 -0.0010482
-0.00083998 -2.7118e-05 -0.00089907 0.00022984
-0.0030052 -0.00023601 0.1002 -0.13421 0.00078865 -0.0053548 0.00022345 -0.00019317
-0.00032 -0.00018377 0.00047991 0.00024201
-0.0019767 0.0024704 0.00070411 -0.0054177 0.32893 -0.037297 -0.00084275 -4.7299e-05
-0.00017448 1.4574e-05 -0.00059943 -0.0011969
5.263e-05 -0.0010498 0.00025837 -0.00021262 -0.00070507 -3.5974e-05 0.18424 -0.11741
-0.0029136 -0.0054004 0.00073501 0.0028624
-0.00067554 5.8848e-05 -0.00040567 -7.0907e-05 -0.00011967 6.4078e-05 -0.0028293 -0.0052395
0.24725 0.0020092 -0.001106 -0.0012128
-0.00097385 0.00028902 0.00041484 0.00012223 -0.00063177 -0.0012446 0.00062805 0.0028038
-0.0011659 -0.0012946 0.31844 -0.19554
3800000000 0.30905 -0.10646 -0.0021072 0.00059985 0.00086139 0.0036422 -0.0013622 -0.0015486
0.0016999 0.0012592 -0.0011231 0.00040469
-0.0021122 0.00060444 0.090531 -0.14977 -0.0019188 -0.0050383 0.00040803 0.00019333
-0.00096522 -0.0004708 0.00087078 9.4094e-05
0.00093715 0.0036559 -0.0019574 -0.0050386 0.32634 -0.079463 -0.00070281 0.0005442
0.00089225 0.00011746 -0.0012346 -0.00058831
-0.0012159 -0.0015643 0.000406 0.00023186 -0.00070475 0.00049557 0.17615 -0.14272
-0.0033119 -0.0036708 0.0014132 0.0014978
0.001501 0.0011957 -0.00092092 -0.00043978 0.00091453 0.00015139 -0.0032484 -0.0039139
0.26269 -0.035596 0.00068691 0.00033473
-0.0010256 0.000288 0.00081338 0.00010239 -0.0011615 -0.00066017 0.0014985 0.0015102
0.00065055 0.00024689 0.31098 -0.23747
3860000000 0.29771 -0.13774 -0.00071235 0.00097328 0.0025128 0.0019377 -0.0022438 0.0010484
0.00082072 -0.0011439 -0.0005507 0.0015801
-0.00077049 0.00093597 0.071298 -0.1605 -0.0031092 -0.0049633 0.00064132 -0.00072411
-0.00095197 0.0013328 0.00076326 -0.00098643
0.0025581 0.0019059 -0.0031881 -0.0049309 0.30679 -0.1194 -0.00045039 0.00076557
0.00015492 -0.00066631 -0.00060781 -0.0004629
-0.0021301 0.0010706 0.00063111 -0.00079927 -0.00052705 0.00086768 0.14754 -0.15861
-0.0030473 -0.0037106 0.0018562 0.001092
0.00081551 -0.0010902 -0.00096966 0.0013208 0.00018834 -0.00077034 -0.0031604 -0.0037958
0.262 -0.064365 0.00030816 -0.0014833
-0.00050304 0.0016039 0.00075448 -0.0011733 -0.00053086 -0.00036058 0.0018599 0.00090774
0.00024436 -0.0015656 0.28866 -0.27605
3920000000 0.28425 -0.17785 0.0019457 5.9723e-06 0.0034616 0.0024698 4.8407e-05 0.00080324
0.00061435 7.2775e-05 0.00064674 0.00044661
0.0019701 1.8367e-05 0.0445 -0.17658 -0.0047301 -0.0035878 -0.00042483 -0.00028939
0.0003005 0.00023605 -0.0002295 -0.00049048
0.0035445 0.002486 -0.0047707 -0.0034866 0.30113 -0.15239 0.00021012 0.001311
0.0018092 -0.00095446 -0.00026524 -7.0227e-05
-1.4246e-05 0.00089172 -0.00039501 -0.00026293 0.00028879 0.0013245 0.12916 -0.16925
-0.0040162 -0.0032524 0.0022253 -0.00010724
0.00071058 8.2382e-05 0.00038069 0.00033728 0.0017532 -0.00083567 -0.0039438 -0.0031942
0.25696 -0.10973 0.0012101 -0.0013102
0.00064427 0.00044182 -0.00031122 -0.00046679 -0.00047307 -5.8071e-06 0.002205 -1.7062e-05
0.0012323 -0.0011995 0.26761 -0.30361
3980000000 0.2576 -0.21429 0.0017183 -0.0031735 0.0046594 -0.00029523 5.6325e-05 0.0011352
0.0010964 -0.0017598 0.0004913 0.00029852
0.001726 -0.0030965 0.022752 -0.19113 -0.0056462 -0.0015444 0.0007708 0.00050669
0.00070106 0.00041803 9.2387e-05 -0.0011864
0.0046999 -0.00028808 -0.005714 -0.0014582 0.27301 -0.18364 0.0016074 0.00014187
-0.00097701 -0.0015048 -0.00071922 -0.00032199
0.00012059 0.0010137 0.00076892 0.00050788 0.0015925 2.0819e-06 0.092517 -0.192
-0.0040412 -0.0032175 0.0014551 -0.00095952
0.00089688 -0.0017968 0.00069639 0.00046411 -0.0009269 -0.0015399 -0.0040992 -0.0034159
0.24626 -0.14107 0.0015244 -0.0041071
0.0004119 0.00028882 -3.7439e-05 -0.0011896 -0.00079996 -0.00041227 0.0015704 -0.00095103
0.001614 -0.0041263 0.23301 -0.34206
4040000000 0.23026 -0.23971 -0.00042741 -0.0042225 0.0034968 -0.0028793 0.00021884 0.00030344
-0.00056885 -0.00088518 0.00058789 -4.3744e-05
-0.00047053 -0.0042034 -0.0028221 -0.19832 -0.0051095 0.00013048 0.00012229 -0.0010523
-9.3164e-05 8.1077e-05 -0.0014452 -1.6938e-05
0.0033359 -0.0029936 -0.0050984 0.00016843 0.25111 -0.21675 -8.2179e-05 -0.00058753
-0.00060393 -0.00024479 -0.0012518 4.9459e-05
0.00020857 0.00035548 0.00011547 -0.0010418 5.7256e-06 -0.00055646 0.07048 -0.18629
-0.0066559 -0.0018321 0.0016436 -0.00030336
-0.00027306 -0.0010686 -9.7767e-05 0.000161 -0.00064888 -0.00016113 -0.0065826 -0.0017384
0.23579 -0.17281 -0.0013992 -0.0033953
0.00071684 -4.6868e-05 -0.0014555 -1.9265e-05 -0.0010917 0.00015087 0.0013876 -0.0003758
-0.0013196 -0.0034127 0.19665 -0.36059
4100000000 0.20126 -0.26346 -0.0033309 -0.0033591 0.00091643 -0.0034582 0.00011517 4.6676e-05
0.00028596 -0.0017535 0.00064356 0.00010934
-0.0033114 -0.0033239 -0.027861 -0.20292 -0.0048421 0.0010056 -0.00027884 -0.00020824
0.00094549 0.00025667 -0.00063723 0.00020927
0.00098242 -0.0035302 -0.0048288 0.0010738 0.23016 -0.2435 0.00018087 -1.067e-05
-0.0006813 -0.00035888 -0.00097303 0.00015514
6.1285e-05 1.5214e-05 -0.00027907 -0.00023958 0.00012303 -0.00014011 0.036927 -0.20061
-0.0057739 0.00052345 0.0011057 -0.0017158
0.00017357 -0.0016072 0.0010262 0.00028907 -0.00064138 -0.00028326 -0.0057833 0.00035466
0.22208 -0.19898 -0.0014919 -0.0038468
0.000595 0.00016617 -0.00059716 0.0003889 -0.0012163 0.00021426 0.00135 -0.0016317
-0.0013906 -0.0039861 0.16413 -0.38788
4160000000 0.17263 -0.28169 -0.0040074 -0.0021655 -0.00018833 -0.0032374 0.00088412 -0.00014491
-0.0036628 -0.0007248 0.00073539 -0.0007158
-0.003986 -0.0021362 -0.054198 -0.19961 -0.0048009 0.0026098 -0.00042692 -0.00028394
0.00034324 -0.00043516 -0.00088533 0.00043511
-0.00025439 -0.0033233 -0.0047626 0.0026721 0.19727 -0.25962 0.00046866 -0.00012125
-0.00091056 -0.00042124 -0.0015414 0.0008225
0.00070234 -0.00016812 -0.00040442 -0.00026769 0.00054223 -0.00015362 0.012286 -0.1885
-0.0054473 0.0016262 0.0010811 -0.0020487
-0.0033893 -0.00046009 0.00021791 -0.00046939 -0.0010527 -0.00040178 -0.0053898 0.0017252
0.19126 -0.23275 -0.0034805 -0.0035543
0.00061688 -0.00088212 -0.00093661 0.00051392 -0.0014726 0.00068677 0.00098124 -0.0022234
-0.0035461 -0.0034828 0.11407 -0.39678
4220000000 0.14468 -0.29772 -0.0047071 4.1642e-06 5.4229e-05 -0.0036708 -0.00038554 -9.1401e-05
-0.00087432 0.001036 0.00018523 -0.0011028
-0.0047242 2.6493e-05 -0.090106 -0.18974 -0.0023548 0.0034549 -0.00018184 -7.5774e-05
9.4301e-05 5.6679e-05 -0.00057798 0.0010496
0.00011222 -0.0036295 -0.0023289 0.0034958 0.16849 -0.28562 3.6586e-05 1.3853e-05
5.2384e-05 0.00030021 -0.00022343 0.0011765
-0.00031388 -0.00014829 -0.00014338 -8.0033e-05 3.7564e-05 1.0875e-05 -0.011236 -0.18661
-0.0042725 0.0022921 -3.9698e-06 -0.0024992
-0.0011539 0.00085856 0.00014639 4.7198e-05 0.00010876 0.00034488 -0.0042054 0.0022122
0.17746 -0.25745 -0.0047337 -0.0029509
0.00019994 -0.0012418 -0.00058489 0.00097407 -0.00019096 0.001146 3.8583e-05 -0.0023549
-0.0047079 -0.0029094 0.087105 -0.41062
4280000000 0.11419 -0.30789 -0.0030958 0.0018944 -0.0017222 -0.0044184 -0.00047053 0.00053987
-0.00050515 0.001264 -0.00052736 -0.00023243
-0.0031317 0.0019241 -0.11589 -0.19537 -0.0028347 0.003087 -0.00074195 -0.00039296
0.00019384 0.00023532 0.00055892 0.00064123
-0.0018251 -0.0043048 -0.0028278 0.0030979 0.13923 -0.29375 0.00089519 -0.00025715
-0.00083137 0.00089221 -0.000336 0.00081859
-0.00053688 0.000644 -0.00071725 -0.00042094 0.00083882 -0.00026731 -0.049219 -0.17224
-0.004718 0.0022036 -0.00065042 -0.0021208
-0.00014158 0.0013204 5.8553e-05 0.00021508 -0.00080558 0.00095706 -0.004741 0.0022956
0.1332 -0.28095 -0.0059964 -0.0013261
-0.00063829 -0.00018993 0.00065987 0.00062571 -0.00042681 0.00089485 -0.00069104 -0.0022105
-0.0061584 -0.0013578 0.036197 -0.41668
4340000000 0.086214 -0.31697 -0.0019133 0.0021776 -0.0023188 -0.0015639 0.00025252 0.00054414
7.654e-05 0.00059161 0.00021141 -0.00089709
-0.0019417 0.0021697 -0.13683 -0.16916 -0.0018761 0.0040379 -0.00016989 0.00053885
-0.00020728 -0.00037667 0.00026948 0.00042045
-0.0023651 -0.0015992 -0.0018408 0.0040659 0.10341 -0.31073 -0.00043476 -0.00099862
0.0003875 0.00094842 0.0007759 0.0021989
0.0002826 0.00051129 -0.00014165 0.00054897 -0.00026075 -0.0010033 -0.067174 -0.16903
-0.0039373 0.0038202 -0.0012296 -0.0028306
-6.6176e-05 0.00074349 -0.00015323 -0.00034877 0.00026355 0.00081776 -0.003933 0.003668
0.10693 -0.30573 -0.0046438 0.0013284
0.00012903 -0.00082466 0.00026892 0.00042116 0.0009592 0.0020052 -0.0012386 -0.0026888
-0.0045723 0.0013141 0.002376 -0.41088
4400000000 0.056458 -0.32253 -0.00077213 0.0014879 -0.0024209 -0.0015438 0.00072536 0.001283
-1.9644e-05 0.00065518 -0.00016169 -0.00073277
-0.00078775 0.0014877 -0.16566 -0.16013 -0.0012769 0.0039708 -0.00048088 0.00049974
0.00024126 -0.00060085 0.00065796 0.00041122
-0.0023677 -0.0015425 -0.0012232 0.003981 0.074642 -0.31771 -0.00015117 -0.00012835
0.00043489 0.00019093 0.0011137 0.0013703
0.00071557 0.001229 -0.00049861 0.00050794 -0.00017848 -3.1846e-05 -0.091584 -0.15653
-0.0033896 0.0051188 -0.0022548 -0.0013252
-3.4982e-05 0.00068985 0.00030385 -0.00052996 0.00049379 0.0002087 -0.0033619 0.0052958
0.076244 -0.31803 -0.0042206 0.00048088
-9.8267e-05 -0.00069751 0.00056184 0.00039793 0.0010667 0.0013776 -0.0023212 -0.0013873
-0.004093 0.00050351 -0.042994 -0.41639
4460000000 0.020336 -0.32331 -0.00061271 0.00037515 -0.004001 -0.0010824 0.0014756 -0.00061788
-0.00045401 0.0011629 -0.0011258 -0.0005129
-0.00055653 0.00039601 -0.18824 -0.13116 -0.000602 0.0044002 -0.00042169 0.00073017
-0.00019807 -0.00035548 0.0003505 -0.00046513
-0.0040539 -0.0010383 -0.00052277 0.0044309 0.048989 -0.32507 -0.00061864 -0.00062595
0.00035751 0.00068079 0.0016656 0.00047981
0.0014126 -0.00065257 -0.00039409 0.00071355 -0.00059753 -0.00060948 -0.1058 -0.13508
-0.0015517 0.0058712 -0.0026072 -0.0010218
-0.00022194 0.0011723 -0.00022168 -0.00032607 0.00034206 0.00062778 -0.0014958 0.0058598
0.040853 -0.31496 -0.0041717 0.0028714
-0.0011338 -0.00031178 0.00033004 -0.00045165 0.0018483 0.00046813 -0.0024771 -0.00093028
-0.0042234 0.0030398 -0.083211 -0.39856
4520000000 -0.0026427 -0.32428 -0.00039137 -0.00039432 -0.003812 0.00022039 0.00068338 -5.5336e-05
0.0018473 0.00027336 -0.00058397 0.00097806
-0.00039798 -0.00039829 -0.21249 -0.11426 0.00063567 0.0046702 0.00059391 0.00081308
-0.00029121 1.7216e-05 0.00038495 -0.00011354
-0.0037096 0.00025677 0.00068394 0.0046391 0.018556 -0.32351 -0.0010564 0.00074213
0.00085489 -0.00057147 0.0018635 -0.0007603
0.00068974 -5.2062e-05 0.00058551 0.00081632 -0.001066 0.00060148 -0.12271 -0.12608
-0.0005375 0.0057433 -0.0030679 -0.00024547
0.0017645 0.00023663 -0.00027778 6.4081e-05 0.00076568 -0.00049994 -0.00047166 0.0057826
-0.0061356 -0.32769 -0.0029739 0.002772
-0.00064483 0.00090559 0.00032367 -9.6114e-05 0.0016611 -0.0010184 -0.003125 -0.00018803
-0.003066 0.002796 -0.11195 -0.39643
4580000000 -0.040146 -0.31858 -0.0012392 -0.00053226 -0.0031587 0.0025178 0.00072088 -0.00032272
9.8987e-05 0.00018516 -0.00047124 0.00077938
-0.0012238 -0.00055642 -0.23169 -0.088805 0.00094905 0.004143 0.00065616 -8.9433e-05
-0.00018582 0.00022754 0.00022052 -0.00027213
-0.0031106 0.0025534 0.0010029 0.0041175 -0.013187 -0.32103 -0.00017212 0.00048735
-0.00040246 -0.00014836 0.0014043 -0.0010822
0.00071053 -0.00040429 0.00067753 -9.5203e-05 -0.00010263 0.00050265 -0.13368 -0.10181
0.0019058 0.0052431 -0.0026483 0.00097389
0.00020686 0.00025261 -0.00018919 0.00017153 -0.00026081 -0.00024311 0.0019432 0.005223
-0.033459 -0.33556 -0.0025374 0.0035497
-0.00049928 0.00077874 0.00025281 -0.00027923 0.0015322 -0.001029 -0.002541 0.00097005
-0.0024687 0.0035411 -0.15688 -0.36804
4640000000 -0.066432 -0.31222 -0.0022773 -0.001545 -0.003093 0.002669 0.00052684 -0.001575
0.0015069 -7.4107e-05 -8.019e-05 0.0011069
-0.0022758 -0.0015771 -0.24268 -0.060824 0.001507 0.0038523 0.00072075 0.00028124
-0.00042101 0.00027603 2.178e-05 -0.00082615
-0.0030116 0.0027079 0.0015761 0.0038255 -0.037552 -0.31477 9.3299e-05 0.0008676
0.0010442 0.0004254 0.00037234 -0.0019702
0.00051396 -0.0014937 0.00072942 0.00030264 0.00011201 0.00080582 -0.13925 -0.087337
0.0032131 0.0037615 -0.0023615 0.0018134
0.0014009 -0.00013811 -0.00030314 0.00029664 0.00096611 0.00051124 0.0031917 0.0037774
-0.066304 -0.32188 -0.0024113 0.0039656
8.3537e-05 0.0011526 -0.00010934 -0.00074878 0.00029903 -0.0020468 -0.0024329 0.0018077
-0.0024456 0.004182 -0.17663 -0.35715
4700000000 -0.093713 -0.3083 -0.0040059 -0.00019727 -0.0015161 0.004444 -0.00088533 -0.00097913
0.0010419 -0.00057388 0.00096277 0.00071143
-0.0039548 -0.00019658 -0.25466 -0.042404 0.002512 0.0043154 0.00051859 -0.00055281
0.00031427 0.00057388 -0.00028697 -7.0695e-06
-0.0015001 0.0045011 0.0025752 0.0042824 -0.067655 -0.31027 -6.2223e-05 0.00048594
9.64e-05 -0.00017253 0.00013366 -0.0014456
-0.0010163 -0.001045 0.00052027 -0.00057204 -9.5461e-05 0.00057061 -0.15598 -0.066978
0.0033856 0.001732 -0.0016169 0.002413
0.0010345 -0.00039825 0.00028079 0.00050731 0.00021646 -5.4463e-05 0.003345 0.0016686
-0.10475 -0.31617 -0.0013749 0.0040838
0.00096471 0.00069979 -0.00027606 -0.00011615 -2.2602e-05 -0.00131 -0.0014763 0.0024042
-0.0013176 0.0038866 -0.21958 -0.32976
4760000000 -0.1245 -0.29413 -0.0047137 0.0011172 0.00033443 0.0045623 -0.0007774 -0.00069662
0.00036759 -0.0010012 0.0007765 -0.00022319
-0.0047322 0.0011101 -0.25134 -0.00051584 0.003184 0.0032343 4.5407e-06 -0.00063854
0.00043514 0.00012502 0.00018594 -0.00015542
0.00036858 0.004593 0.0032352 0.0031921 -0.099606 -0.29672 0.0007598 0.00046843
0.0010901 0.00014933 -0.0010658 -0.0011823
-0.00062065 -0.00062265 -5.6617e-05 -0.00061674 0.00074927 0.00053672 -0.15081 -0.050418
0.0022417 0.0011045 -0.00061523 0.0028607
0.00032005 -0.0013123 0.00048489 0.00019438 0.0010631 4.3237e-05 0.0023697 0.0011689
-0.13832 -0.30067 -0.00044727 0.0040429
0.000825 -0.00029503 0.00014095 -0.00010388 -0.00095787 -0.0011482 -0.00076821 0.0028871
-0.00041195 0.0040901 -0.23169 -0.30775
4820000000 -0.15085 -0.2807 -0.0050737 0.0025322 0.0014923 0.0029411 -0.00079002 -0.00047476
0.00029923 -0.00098767 0.00016672 -0.00049652
-0.0050782 0.0025301 -0.26342 0.021908 0.0042666 0.0032081 -8.7544e-05 -0.00035526
0.00024337 -0.00015335 -0.00017688 -0.00035874
0.0015276 0.0029031 0.0043594 0.0031592 -0.12573 -0.29289 0.00054751 -0.00042552
0.00049506 -0.00059765 -0.00085795 -0.00030356
-0.00085974 -0.00043161 -3.9828e-05 -0.00037599 0.00049274 -0.00046904 -0.16577 -0.033137
0.0018062 -0.00022179 -0.00011147 0.0028357
0.00041836 -0.00097511 0.00022224 -0.00017701 0.00049659 -0.00061321 0.0017006 -0.00021938
-0.17822 -0.28482 4.0286e-05 0.0033195
0.00015369 -0.00050148 -0.00020629 -0.00034643 -0.00098426 -0.00035379 1.5298e-05 0.002811
-3.1459e-05 0.0033602 -0.26847 -0.278
4880000000 -0.18258 -0.26207 -0.0043775 0.0044982 0.002091 0.0031419 -0.0013629 0.00015784
-0.00071605 -0.0013044 0.00032764 -0.00019429
-0.0043756 0.0044942 -0.25564 0.062454 0.0047192 0.0017037 -0.00037766 -0.00019913
-0.00018978 0.00017595 -0.0001946 0.00012904
0.0021224 0.0031651 0.0047422 0.0016495 -0.14547 -0.28092 0.00034913 -0.00041865
-0.00019519 -0.001381 -0.00053216 -0.00010492
-0.0014495 0.00018882 -0.00040106 -0.00018662 0.00035597 -0.00040708 -0.15943 -0.0149
0.00083482 -0.00025324 0.0010347 0.0025509
-0.00074088 -0.0011825 -0.00020161 0.00024692 -0.00014338 -0.001337 0.00077432 -0.00028046
-0.2089 -0.27031 0.00048004 0.0033397
0.0002737 -0.00015375 -0.00016825 0.00012544 -0.00056401 5.4226e-05 0.00095251 0.002507
0.00037905 0.0032326 -0.28125 -0.24918
4940000000 -0.20377 -0.24481 -0.0030811 0.006532 0.0028824 0.0012191 -0.00024287 0.00073784
-0.0010268 -0.00057724 3.4724e-05 -0.00059118
-0.0030947 0.0065425 -0.26838 0.088734 0.0058126 0.001386 -0.00015304 -0.00011963
0.00031861 -0.00034571 -0.00031947 0.00012021
0.0029465 0.0011433 0.0058899 0.0012909 -0.16502 -0.25732 0.00015616 -0.00052593
-0.0008003 -4.6535e-05 -0.00046209 0.00032237
-0.00025236 0.00071779 -0.00012877 -0.00012021 0.00024081 -0.00048576 -0.1669 -0.0047531
-0.00045237 7.9671e-05 0.0019596 0.0019562
-0.0011064 -0.00047265 0.00033873 -0.00041082 -0.00095293 -8.693e-05 -0.00044297 6.8772e-06
-0.23413 -0.24326 9.1958e-05 0.0026311
1.0932e-05 -0.00055353 -0.000335 0.00014356 -0.00050945 0.00022236 0.0019907 0.0020263
0.00030926 0.0026955 -0.30496 -0.22345
5000000000 -0.22437 -0.22149 -0.00016021 0.0073086 0.0031134 0.0018037 -0.00025582 0.00062533
-0.00055149 0.00055819 -0.00013281 -0.00076668
-0.00015192 0.0072738 -0.25479 0.10589 0.0059329 -0.00066999 -0.00028453 -8.4194e-05
-8.0813e-05 -0.00054357 -0.00018263 -0.00013789
0.0031627 0.00173 0.0059004 -0.00074239 -0.19489 -0.24373 -0.00050092 -0.00073979
-0.00052486 -0.00047375 -0.00034257 -0.00012844
-0.00024251 0.00069489 -0.0002819 -5.6694e-05 -0.00053417 -0.00069052 -0.16132 0.019253
-0.00087674 0.0015248 0.0023311 0.0012498
-0.00049708 0.00071823 -0.0001121 -0.00052251 -0.00045813 -0.0004336 -0.00083468 0.0015516
-0.2616 -0.22077 0.00017485 0.0035052
-0.00030163 -0.00075565 -0.00019784 -0.00013695 -0.00048697 -4.5888e-05 0.0023018 0.0012368
0.00018336 0.0035635 -0.31736 -0.18921
5060000000 -0.24616 -0.19437 0.001815 0.0068702 0.0030794 -5.5739e-05 9.1315e-05 0.00062816
-0.00029317 1.8306e-05 -0.00039902 -0.00026841
0.0018017 0.0068554 -0.23864 0.14295 0.0053214 -0.0017878 -1.3848e-05 0.00021159
-0.00042215 -2.4768e-05 -0.00038914 0.00023204
0.0030648 -0.00011595 0.0053031 -0.0018795 -0.20927 -0.22286 -0.0003358 0.0003464
-0.0011832 0.00025517 -0.0012238 0.00011758
0.00013892 0.00051583 1.1503e-05 0.00024286 -0.000397 0.00036871 -0.16339 0.026799
-0.000366 0.0029838 0.0019078 0.00056502
-0.00034651 -6.0575e-06 -0.00041867 -4.5204e-05 -0.0011208 0.00019751 -0.0003785 0.0029202
-0.27676 -0.19083 0.0011091 0.0033
-0.00040975 -0.00014531 -0.00042148 0.00024523 -0.0011914 9.0751e-05 0.0018734 0.00057397
0.0010217 0.003442 -0.33064 -0.16128
5120000000 -0.2623 -0.16936 0.0033256 0.0058512 0.0031013 -0.00046105 0.00028381 0.00062792
-8.7006e-05 0.00072758 -0.00044833 9.0136e-05
0.0033283 0.0058602 -0.23341 0.17006 0.0048868 -0.0026864 8.6836e-05 0.00021906
-0.00014946 -4.7474e-05 1.7863e-05 0.00041674
0.0030723 -0.00043567 0.0048318 -0.0027908 -0.22379 -0.20818 -0.00012282 0.0001251
-0.00029869 0.00092156 -0.0011526 0.00072087
0.0003746 0.00067097 6.0635e-05 0.00022991 -0.00012507 9.3186e-05 -0.1597 0.052907
0.00099698 0.0034427 0.0024566 0.00033825
3.8604e-05 0.00079779 -0.00010209 -8.4932e-05 -0.00029909 0.0010879 0.0010709 0.0035007
-0.29215 -0.15677 0.0013749 0.0033836
-0.00049846 8.6187e-05 2.3232e-05 0.00039323 -0.0012192 0.00069534 0.0024846 0.00035585
0.0015275 0.0033356 -0.34345 -0.12665
5180000000 -0.27874 -0.13978 0.0048325 0.0047463 0.0036321 -0.0010735 0.00025456 0.00056185
-0.0001559 0.00033992 -0.00059896 0.00054193
0.0047834 0.0047707 -0.2119 0.19242 0.0043004 -0.0039686 -0.00038073 -0.00022322
-0.00013651 -0.00019331 -7.8897e-05 0.00020735
0.0036024 -0.0011849 0.0042498 -0.004035 -0.2357 -0.17198 -0.00041338 0.00064921
-9.0884e-05 4.3123e-05 -0.000294 0.00091181
0.00022873 0.00052158 -0.0003894 -0.00026207 -0.00035081 0.0006519 -0.15902 0.062532
0.0026937 0.0039584 0.002335 -0.00066995
-0.00017511 0.00019813 -0.00012582 -0.00014673 -0.00013827 -3.1306e-05 0.0027776 0.0038516
-0.3057 -0.11569 0.0023901 0.0036926
-0.00057982 0.00060544 -2.4818e-05 0.00019974 -0.0002073 0.00098739 0.0023067 -0.00071602
0.0023114 0.003579 -0.34594 -0.095376
5240000000 -0.2884 -0.11272 0.0049394 0.0035229 0.0029205 -0.0027688 0.00067772 3.3788e-06
-0.00034586 -7.0573e-05 5.9133e-05 0.00058097
0.0049253 0.0035115 -0.20057 0.23066 0.0030299 -0.0047996 -5.8854e-05 9.793e-05
-0.0001821 6.4181e-05 0.00023979 0.00031353
0.0028709 -0.0027951 0.0029471 -0.0048762 -0.25252 -0.14791 0.00046231 0.00021356
-0.00017909 0.0003693 1.4191e-05 0.0012828
0.00068433 5.2918e-05 -4.7546e-05 9.4936e-05 0.00041593 0.0002609 -0.15965 0.083066
0.0035863 0.002594 0.0017168 -0.0013644
-0.0002775 5.3467e-06 -0.00017194 7.5022e-05 -0.00016536 0.00045263 0.0035613 0.0026602
-0.32042 -0.073522 0.0030964 0.0028545
4.9804e-05 0.00063018 0.00029407 0.00032412 -6.2882e-05 0.001261 0.0016883 -0.0012884
0.0033153 0.0030915 -0.35327 -0.061995
5300000000 -0.29457 -0.08352 0.0059126 0.002089 0.0017927 -0.0033068 0.00021695 -0.00030233
0.00027914 0.00069794 0.0001481 0.00031817
0.0059316 0.0020537 -0.19327 0.23541 0.0020493 -0.0053167 -0.00014982 0.00024487
-1.8381e-05 0.00040906 0.00031135 0.00021457
0.0017981 -0.0033197 0.0019694 -0.0053339 -0.26838 -0.12249 0.00027143 -0.00021839
0.00031036 0.00041479 0.00062484 0.0007597
0.00019094 -0.00033043 -0.00013561 0.0002555 0.00024015 -0.00022318 -0.15186 0.092482
0.0052971 0.0020119 0.0012836 -0.0015276
0.00028918 0.00068976 -1.0298e-05 0.00041272 0.00027836 0.00043555 0.0054389 0.0019495
-0.33245 -0.045087 0.0031902 0.0028092
0.00014901 0.00033584 0.0002742 0.00020952 0.00057367 0.00071125 0.0013552 -0.0016533
0.0031509 0.0025701 -0.34913 -0.026795
5360000000 -0.29554 -0.047084 0.0059053 0.0008804 0.00033583 -0.0037531 0.00031518 -6.7878e-05
5.0455e-05 0.00033396 0.00057456 -0.00020978
0.0059149 0.00091389 -0.15697 0.257 0.00085725 -0.0054269 9.1647e-05 0.00019485
-4.1444e-05 6.7543e-06 0.00042883 -9.7248e-05
0.00032431 -0.0037604 0.00078314 -0.0054842 -0.26836 -0.095742 0.00040365 0.00032795
9.8669e-05 0.00056912 0.00055411 0.00049439
0.00034813 -5.56e-05 0.00013583 0.00022483 0.0004464 0.00033591 -0.15053 0.11039
0.005985 -0.00040221 0.00065884 -0.0019566
2.8046e-05 0.00044654 2.429e-05 -2.2338e-06 4.1079e-05 0.00046939 0.0058312 -0.0004499
-0.32869 -0.0071514 0.0048377 0.0022875
0.00052367 -0.00025199 0.0004439 -0.00013076 0.00072278 0.0005532 0.00066961 -0.0019821
0.004697 0.0025634 -0.34792 0.001545
5420000000 -0.29903 -0.023707 0.0060751 -0.00095012 -0.00057782 -0.003553 -3.8421e-05 -0.00015887
0.00080646 0.00042416 0.00033302 -0.00023819
0.0060724 -0.00092737 -0.13799 0.2846 5.6822e-05 -0.0054369 0.00010424 0.00019172
3.0866e-05 -6.3924e-05 0.00021173 -0.00014989
-0.00070213 -0.0035079 -1.3851e-05 -0.0054249 -0.2851 -0.062795 -0.00017084 -0.00057553
0.00071203 4.988e-05 0.0010983 2.5132e-05
-8.1151e-05 -0.00010473 9.4339e-05 0.00019438 -8.7535e-05 -0.00060676 -0.13926 0.12541
0.0049918 -0.0019253 0.00024329 -0.0016822
0.00073193 0.00041551 -5.6845e-06 -5.7549e-05 0.00066651 6.925e-05 0.005078 -0.0018457
-0.33285 0.022437 0.0047578 0.001173
0.00029802 -0.0002055 0.00025552 -0.00013986 0.0010615 0.00011851 0.00021963 -0.0016564
0.004985 0.0011074 -0.3415 0.043646
5480000000 -0.29168 0.012762 0.0050087 -0.0018561 -0.0017402 -0.0029174 0.0004081 -2.967e-05
0.00085311 -0.00011572 -0.00012102 -0.00011604
0.0049858 -0.0018797 -0.12431 0.29278 -0.0014641 -0.0056759 2.5699e-05 0.00013282
3.2759e-05 -2.7666e-06 0.0002936 -0.00013041
-0.0018214 -0.0029526 -0.0015333 -0.0056653 -0.28965 -0.041219 -0.00022899 0.00011862
0.0005722 -0.00027605 0.00077322 -0.00012498
0.00041718 -3.1143e-05 3.2808e-05 0.00014411 -0.00020458 0.00016144 -0.13287 0.13601
0.004142 -0.0033784 -8.6045e-05 -0.0018546
0.00080198 -0.00019832 2.1112e-05 4.5127e-05 0.00056342 -0.00031105 0.0040382 -0.0035081
-0.32221 0.051446 0.0049053 0.00038011
-0.00019333 -5.8706e-05 0.00020843 -0.00011134 0.00085494 -9.3108e-05 -0.00025468 -0.0019234
0.004592 0.00031106 -0.33244 0.065017
5540000000 -0.28907 0.037878 0.0041721 -0.0025132 -0.0026341 -0.002024 0.00036547 -0.00027894
0.00014052 -0.00023076 -0.00034587 0.00021202
0.0041855 -0.0025064 -0.084172 0.31078 -0.0024992 -0.0050605 0.00042642 0.00014105
6.6524e-05 -0.00013923 1.5012e-05 -0.00046219
-0.0026563 -0.0019568 -0.0025848 -0.005016 -0.28981 -0.020113 0.00023804 -0.00015258
0.00022555 -0.0001106 0.00036747 -0.00041413
0.00034496 -0.0002878 0.00044136 0.00013452 0.00025054 -0.00020465 -0.12188 0.15779
0.0027335 -0.0040939 -0.0010763 -0.0019514
0.00023974 -0.00021587 5.9914e-05 -0.00015274 0.00020869 -8.9697e-05 0.0026908 -0.0039209
-0.30921 0.085898 0.0049543 -0.0012254
-0.00032788 0.00017851 -1.1851e-05 -0.00039049 0.00039819 -0.0004787 -0.0009594 -0.0017447
0.0051765 -0.0010211 -0.32571 0.10678
5600000000 -0.27842 0.066402 0.0034597 -0.003478 -0.0024415 -0.0017521 0.00025826 -0.00038063
0.00040409 -0.0002125 0.00039004 0.00050333
0.0034504 -0.0034673 -0.08132 0.32533 -0.0036414 -0.0048511 4.0328e-05 -0.0001948
-0.0001135 -3.9569e-05 -0.00021888 -0.00033856
-0.0024736 -0.0017381 -0.0037039 -0.004811 -0.289 0.012575 2.0231e-06 2.9463e-05
0.00025223 -0.00042167 0.00027046 -0.00052786
0.00030701 -0.00038107 3.4519e-05 -0.00018343 1.8452e-05 6.7392e-05 -0.11408 0.15725
0.0017702 -0.0037385 -0.0010762 -0.0010658
0.00038527 -0.00019256 -8.2847e-05 7.4781e-06 0.00026708 -0.0004996 0.0018593 -0.0038486
-0.29956 0.11595 0.0046795 -0.0012158
0.00033556 0.00041831 -0.00025482 -0.00038718 0.00029788 -0.00053406 -0.0011993 -0.0012297
0.0046291 -0.0014556 -0.30364 0.12115
5660000000 -0.26781 0.0881 0.0031664 -0.0035234 -0.0034676 -0.00055937 -0.00025988 -0.00078699
-6.8677e-05 -0.00069663 0.00048131 -0.00027343
0.0031896 -0.0035224 -0.040789 0.31716 -0.0045274 -0.0030587 8.4224e-06 -0.00011881
7.9891e-05 1.7894e-05 -0.00016711 -0.00013053
-0.0034705 -0.00054209 -0.0046076 -0.0029622 -0.29039 0.035792 -7.6809e-05 7.5953e-05
-0.00035595 -0.00038314 0.00031867 -0.0010639
-0.00031077 -0.00076613 -4.1236e-06 -0.00012799 -0.00010352 0.00011232 -0.099298 0.17754
0.0008015 -0.0041637 -0.0012503 -0.00094273
-0.00011847 -0.00067093 0.00012181 1.3764e-07 -0.00038788 -0.00033049 0.00071062 -0.004189
-0.28621 0.14371 0.0041955 -0.002325
0.00049171 -0.00027969 -0.00011716 -0.0001064 0.00028626 -0.0010142 -0.0012747 -0.00077522
0.0040753 -0.0021375 -0.29638 0.15735
5720000000 -0.25359 0.11103 0.0027441 -0.0040622 -0.0028851 0.00082396 -0.0005547 -0.00028741
-0.00036253 -0.00022802 -2.5237e-05 -0.00041068
0.0027314 -0.0040345 -0.012778 0.34372 -0.0055539 -0.0026039 4.9002e-05 -5.2889e-05
-0.00029421 9.09e-05 -0.00028621 0.00030159
-0.0028617 0.0008749 -0.0056199 -0.0024947 -0.28739 0.067071 0.00013898 0.00011104
0.00013359 0.00038062 -0.00018414 -0.00029472
-0.00052722 -0.00025306 5.2936e-05 -5.2383e-05 0.00014064 2.5803e-05 -0.083335 0.17975
-0.00042468 -0.0034893 -0.0017593 -0.00043624
-0.00029631 -0.00014588 -0.00028955 0.00011907 0.00016949 0.00034057 -0.00029968 -0.0034289
-0.27584 0.17129 0.0037969 -0.0032078
-0.0001453 -0.0003891 -0.00028674 0.0002041 -0.00017704 -0.00022942 -0.0016864 -0.00060195
0.0041532 -0.0032882 -0.26586 0.1757
5780000000 -0.23774 0.12809 0.0016061 -0.0046511 -0.0022789 0.0011246 -0.00078985 0.00011924
-0.00036754 -0.00029412 -0.00021458 -0.00027234
0.0016533 -0.0046689 0.00031979 0.33879 -0.0058483 -0.00068149 -3.6177e-05 -0.00014359
-8.627e-05 -3.5109e-06 -9.1847e-05 -9.5331e-05
-0.0023045 0.0011817 -0.0058776 -0.00061157 -0.28438 0.083294 -0.00014329 -0.00018741
0.0001921 -0.00022901 -0.00024984 -0.0006071
-0.00085383 0.00010504 -5.7578e-05 -0.00016954 -2.5491e-05 -0.00014884 -0.074476 0.19544
-0.00012615 -0.0030373 -0.001194 -1.7449e-05
-0.00044333 -0.00032385 -4.708e-05 3.0766e-05 0.00027016 -0.00022992 -0.00018228 -0.0031162
-0.26547 0.19164 0.0032316 -0.0036315
-0.00017821 -0.00024801 -3.979e-05 -7.7579e-05 -0.00042298 -0.00062396 -0.0012736 8.6879e-05
0.003044 -0.003603 -0.25748 0.19753
5840000000 -0.22502 0.14968 0.00038304 -0.0053492 -0.002085 0.0010889 -0.00013585 0.00033373
-0.00032277 0.00024251 -0.00047728 -0.00027783
0.00042264 -0.0053782 0.035634 0.34265 -0.0057218 0.00039303 -0.00025238 7.0158e-06
0.00021627 -6.5817e-05 -8.4411e-05 0.00022367
-0.0020935 0.0011381 -0.0057391 0.00051395 -0.27822 0.108 -0.00020551 3.972e-05
-0.00014715 -0.00080818 -0.00036975 -0.00047358
-0.00011703 0.00031765 -0.00019658 -2.2124e-05 -0.00018672 5.004e-05 -0.052334 0.19887
-0.00070764 -0.0034576 -0.0013945 4.9578e-05
-0.00037841 0.00019174 0.00022237 -0.00010953 -6.2973e-05 -0.00078238 -0.00072907 -0.0033034
-0.24877 0.20179 0.0020881 -0.0040117
-0.00048073 -0.00034136 -5.8622e-05 0.00026028 -0.00042312 -0.00051101 -0.0012637 9.85e-05
0.002201 -0.0037901 -0.22191 0.22227
5900000000 -0.21075 0.16234 -0.0016556 -0.0054977 -0.0022385 0.0022373 -0.00014291 -4.2923e-05
0.00030232 -0.00015377 8.7541e-05 0.00020256
-0.0016171 -0.0055141 0.05614 0.34325 -0.0051149 0.0018517 1.2256e-05 -2.3763e-05
1.8663e-05 -0.00027781 -3.027e-05 -0.00014912
-0.0022498 0.0023173 -0.005116 0.0019224 -0.26255 0.12372 1.0905e-05 -9.3518e-05
-0.00058119 -0.00036693 -0.00082089 -2.8314e-05
-0.00014614 -2.0923e-05 1.3482e-05 -1.0331e-05 -8.3637e-05 -5.4458e-05 -0.044539 0.20941
-0.0008402 -0.0032775 -0.001064 0.00038219
0.00020861 -0.00014569 5.8744e-05 -0.00024501 -0.00058071 -0.0004177 -0.00080865 -0.0034544
-0.22333 0.21816 0.0022202 -0.0049469
0.0001473 0.00024085 -9.192e-05 -0.00018534 -0.00080183 -4.1966e-05 -0.0010853 0.00035039
0.002136 -0.00527 -0.20799 0.23203
5960000000 -0.19166 0.17483 -0.0028494 -0.0041101 -0.00077259 0.0026897 -0.00017182 0.00021106
-0.00017795 0.00012335 -9.8659e-05 0.00012819
-0.0028299 -0.0040706 0.082209 0.34241 -0.0041506 0.0021607 -0.00020397 -1.9087e-07
-8.5331e-05 0.00017824 2.8742e-05 0.00019987
-0.00073415 0.0026752 -0.0040952 0.0022743 -0.24854 0.14964 -0.00012382 -0.00020216
-0.00030119 1.1125e-05 -0.00036928 -3.9194e-05
-0.00015518 0.00018253 -0.00018845 2.4709e-06 -5.6708e-05 -0.00019131 -0.026536 0.21748
-0.0017992 -0.0032885 -0.00096846 0.00089109
-0.00025291 0.00012146 -5.7561e-05 0.00014568 -0.00023042 5.8248e-05 -0.0019084 -0.0031836
-0.20292 0.23224 0.0002562 -0.0052093
-3.7091e-05 0.00012579 6.9049e-05 0.00020583 -0.00045498 -2.0059e-06 -0.0010563 0.00091888
9.7786e-05 -0.0050525 -0.17915 0.25918
6020000000 -0.17394 0.19125 -0.0037732 -0.0031705 -0.00033987 0.0029943 -2.6574e-05 0.00050636
-0.00033718 0.0003116 -0.00012273 0.00027788
-0.0037743 -0.0031618 0.10999 0.33523 -0.0047707 0.0031603 -5.0576e-05 9.3446e-05
-0.00012101 9.2225e-05 -0.00018177 0.00018527
-0.00028948 0.0029558 -0.0047161 0.0032464 -0.22915 0.16233 -0.00022175 0.00019565
-0.00068981 3.6436e-05 -0.00043123 0.00066215
-2.0149e-05 0.00052459 -4.998e-05 0.0001023 -0.00022917 0.00024366 -0.019808 0.21395
-0.0025736 -0.0032874 -0.00073475 0.00080399
-0.00035131 0.00023969 -0.00016676 0.00010894 -0.00064234 3.9448e-05 -0.0025096 -0.0032159
-0.17485 0.24713 -0.00017316 -0.0047772
-0.00012698 0.0004064 -0.00018726 0.00022699 -0.00039712 0.00063025 -0.00068327 0.00068255
0.0001658 -0.0048139 -0.15248 0.25962
6080000000 -0.15375 0.19951 -0.0040154 -0.00099287 0.0012491 0.0029076 8.2035e-05 5.0191e-05
7.4939e-05 8.3792e-05 0.00032217 1.0797e-05
-0.0040233 -0.0010204 0.13202 0.33597 -0.003075 0.0045722 -5.8282e-05 -4.1557e-05
5.2782e-06 0.00010007 0.00015392 0.00036052
0.0012941 0.0028904 -0.0030164 0.0046599 -0.21162 0.18841 0.00025745 0.00016245
-0.0002286 0.00068054 -0.00011161 0.00035406
5.5297e-05 5.3562e-05 -6.631e-05 -2.4331e-05 0.0002705 0.00023038 -0.0028603 0.22173
-0.0037166 -0.0023664 -0.00091168 0.00090868
8.3862e-05 0.00014403 7.7713e-06 0.000186 -0.0003054 0.00076505 -0.0038432 -0.0023889
-0.14514 0.26465 -0.00080633 -0.0050133
0.00034196 -3.7982e-05 0.00013289 0.00035401 -0.00011969 0.00024613 -0.00095023 0.00095242
-0.00099813 -0.0052737 -0.13072 0.28042
6140000000 -0.13793 0.21381 -0.0035076 -0.00073506 0.0014874 0.0022161 0.00011801 1.7859e-05
1.9269e-05 6.739e-05 0.00041819 -6.9579e-05
-0.0035145 -0.00074958 0.15758 0.31826 -0.0022814 0.0052008 4.1127e-05 1.9901e-05
0.00041214 4.0875e-05 0.00028809 6.041e-05
0.0015391 0.0022404 -0.0021836 0.0052297 -0.18845 0.20845 0.00034953 -4.4441e-05
-3.6328e-05 0.00054258 -0.00014691 0.00041435
0.00011231 -1.0348e-06 4.612e-05 2.5068e-05 0.00036274 -0.00012218 0.0094118 0.21356
-0.0046224 -0.0014542 -0.00051189 0.0014155
2.2601e-05 1.7333e-05 0.00035545 3.0158e-06 -1.268e-05 0.00041219 -0.00466 -0.001293
-0.12637 0.28482 -0.0030812 -0.004679
0.00044876 9.3249e-06 0.00028643 5.2166e-05 -7.054e-05 0.00054409 -0.00037911 0.001447
-0.0029351 -0.004316 -0.092318 0.28027
6200000000 -0.12154 0.21934 -0.002966 -0.00028244 0.0021861 0.0013614 0.00012904 0.00031109
-0.00015762 8.6982e-05 -4.4171e-05 -0.00033144
-0.0029456 -0.00030121 0.18644 0.31737 -0.0010099 0.0052355 5.5455e-05 0.00020352
0.00011815 3.3505e-05 7.6497e-05 8.5049e-05
0.0021694 0.0012732 -0.00089513 0.0052548 -0.16915 0.22332 5.1134e-05 -0.0004376
0.00055581 0.00014502 0.00017269 0.00028846
0.00012576 0.00029228 7.3194e-05 0.00019344 5.498e-05 -0.00037162 0.023375 0.222
-0.0046382 2.9652e-06 0.00014464 0.0013483
-0.00019511 0.00014786 0.00015878 -3.027e-05 0.00051407 0.00011427 -0.0045872 -9.8424e-05
-0.11339 0.29313 -0.0033069 -0.0035026
-0.00014851 -0.00039525 7.7991e-05 6.4037e-05 0.00018435 0.00019182 5.9968e-05 0.0012438
-0.0031052 -0.0037607 -0.07884 0.28982
6260000000 -0.10744 0.23273 -0.0031097 0.00068919 0.0020748 0.00077427 0.0002987 -9.6907e-05
6.1912e-05 0.00030912 -0.00015578 -2.7879e-05
-0.0030942 0.00067226 0.20325 0.30214 -0.00012697 0.0053913 5.5627e-05 -0.00012428
-6.9626e-05 -2.9455e-05 0.00025668 0.00012535
0.0020381 0.00075324 -9.0971e-06 0.0053971 -0.14795 0.24447 0.00013559 -5.614e-05
0.00035437 -4.5079e-05 0.00022805 0.00028307
0.00029588 -9.9929e-05 4.0641e-05 -6.7074e-05 0.00014767 -7.1079e-05 0.038451 0.21729
-0.0043816 0.0012729 0.00056503 0.0011988
0.00016482 0.00022835 -3.769e-05 3.8098e-06 0.00034562 -4.5897e-05 -0.0044365 0.0013927
-0.087706 0.29252 -0.0037975 -0.0028139
-0.00015867 3.5306e-05 0.00021328 0.00013644 0.00016236 0.00032058 0.00060808 0.0012715
-0.00405 -0.0026602 -0.034213 0.2905
6320000000 -0.091822 0.23666 -0.0026169 0.0013747 0.0022929 -0.0003371 2.4411e-05 0.00014213
-0.00045444 0.00036457 -0.00025294 0.0002991
-0.0026133 0.0013451 0.22933 0.29366 0.0018403 0.0056282 6.6486e-05 7.039e-05
-1.6494e-05 -0.00011818 0.00012248 4.2068e-06
0.0022382 -0.00037467 0.0019398 0.0055882 -0.1294 0.25436 -0.00024323 -0.00023343
0.00034074 -0.00010867 0.00037967 0.00027601
1.9337e-05 0.00010099 5.2315e-05 6.7397e-05 -0.00022857 -0.0002599 0.037615 0.21898
-0.0040136 0.0020759 0.00069617 0.00076548
-0.00047214 0.0003282 -0.0001031 -0.00013241 0.00034282 -0.00010158 -0.0039913 0.0020688
-0.0632 0.30379 -0.0049793 -0.0012252
-0.00023136 0.00032531 0.00011672 1.6914e-05 0.00048307 0.00021837 0.00081539 0.00069415
-0.0045803 -0.0012774 -0.023522 0.28958
6380000000 -0.07289 0.24298 -0.0019736 0.0017838 0.0016714 -0.00045876 2.6593e-05 -1.2767e-05
0.00026125 0.00027029 8.8064e-05 0.00023843
-0.0019754 0.0017651 0.24652 0.27456 0.0029827 0.0041921 -0.00013241 -8.2053e-05
-0.00020327 -0.0001384 -0.00017679 -0.00026881
0.0016683 -0.00053883 0.0030612 0.0041392 -0.10143 0.27038 -0.00018498 0.00011614
0.00047105 -0.00017023 0.00058387 0.00016764
2.9405e-05 -8.3762e-06 -0.00014603 -5.5392e-05 -0.00012666 0.00015753 0.058494 0.20894
-0.0029756 0.0033243 0.00096786 0.0007094
0.00035628 0.00020996 -0.00018904 -0.00015102 0.00053692 -6.3866e-05 -0.0030327 0.0033058
-0.042023 0.29645 -0.0043307 -0.00031174
8.0365e-06 0.00029285 -0.00010354 -0.00030534 0.00051123 0.00021042 0.00084448 0.00079679
-0.0046151 -0.00043301 0.016721 0.29227
6440000000 -0.05097 0.25487 -0.00094405 0.0024218 0.0017988 -0.00078863 0.00035272 -0.00017024
0.00028232 -0.00042906 -0.00020386 -0.00017963
-0.00096237 0.0024089 0.26657 0.26132 0.0032047 0.0029239 8.9981e-05 -4.5357e-05
-0.00016532 5.0545e-05 -7.6782e-05 -0.00037361
0.0017936 -0.00085869 0.0032619 0.002845 -0.085206 0.28575 -0.0001196 0.00023533
-0.00042484 5.3001e-05 0.00051815 -0.00043393
0.000368 -0.00015151 9.3248e-05 -5.2344e-05 -0.00016708 0.00024595 0.060279 0.20566
-0.0017998 0.0039246 0.00078623 0.00074593
0.0003055 -0.0003529 -0.00015516 3.2532e-05 -0.00044219 2.6735e-05 -0.001781 0.0039785
-0.0010653 0.302 -0.0047333 0.0011389
-0.00028675 -0.00024662 -3.7366e-05 -0.00029324 0.00052264 -0.00030371 0.00091897 0.00072039
-0.0045373 0.001287 0.027633 0.27714
6500000000 -0.032075 0.25541 -0.00023198 0.0020182 0.0014781 -0.0010009 0.00023499 -7.9704e-05
-1.8374e-05 8.3852e-05 -1.9316e-05 0.00024371
-0.00024737 0.0020227 0.29246 0.23504 0.0036438 0.002562 0.00012253 6.0655e-05
0.000101 0.00014723 0.0001985 -0.00012471
0.0014966 -0.0010354 0.0036788 0.0024646 -0.07301 0.28316 -1.1491e-05 -8.7157e-06
8.4856e-05 -1.0096e-05 7.4823e-05 -0.00036533
0.00019853 -2.0509e-05 0.0001143 6.2316e-05 -3.5686e-05 -7.4377e-06 0.084654 0.20067
-0.00042046 0.0040837 0.0011634 0.00042987
4.3155e-05 0.00015186 0.00012172 0.00013231 -4.8938e-05 7.0045e-05 -0.00041484 0.0039715
0.0212 0.30636 -0.0032191 0.0023763
7.8103e-05 0.00025351 0.00020972 -8.1295e-05 5.7381e-05 -0.00054344 0.0010139 0.00044042
-0.0032456 0.0021266 0.065725 0.27893
