# Supplementary material for: Early Detection of Alzheimer’s Disease via Machine Learning-Based Microwave Sensing: An Experimental Validation
Source: Sensors (Basel). 2025 Apr 25;25(9):2718. doi: 10.3390/s25092718 (PMC12074295; doi:10.3390/s25092718)
Supplement: Supplementary file 1 [file sensors-25-02718-s001.zip › measurements_paper_sensors/26 febbraio - PART1/set5/CSF_10_m8.s6p]

!Keysight Technologies,M9804A,MY58100912,A.14.10.03
!Date: Thursday, April 27, 2023 10:28:33
!Correction: S11(C  6-Port  ) 
!S12(C  6-Port  ) 
!S13(C  6-Port  ) 
!S14(C  6-Port  ) 
!S15(C  6-Port  ) 
!S16(C  6-Port  ) 
!S21(C  6-Port  ) 
!S22(C  6-Port  ) 
!S23(C  6-Port  ) 
!S24(C  6-Port  ) 
!S25(C  6-Port  ) 
!S26(C  6-Port  ) 
!S31(C  6-Port  ) 
!S32(C  6-Port  ) 
!S33(C  6-Port  ) 
!S34(C  6-Port  ) 
!S35(C  6-Port  ) 
!S36(C  6-Port  ) 
!S41(C  6-Port  ) 
!S42(C  6-Port  ) 
!S43(C  6-Port  ) 
!S44(C  6-Port  ) 
!S45(C  6-Port  ) 
!S46(C  6-Port  ) 
!S51(C  6-Port  ) 
!S52(C  6-Port  ) 
!S53(C  6-Port  ) 
!S54(C  6-Port  ) 
!S55(C  6-Port  ) 
!S56(C  6-Port  ) 
!S61(C  6-Port  ) 
!S62(C  6-Port  ) 
!S63(C  6-Port  ) 
!S64(C  6-Port  ) 
!S65(C  6-Port  ) 
!S66(C  6-Port  ) 
!S6P File: Measurement: :
# Hz S  RI   R 50
500000000 -0.32551 -0.062341 -0.010271 -0.0015172 -0.008665 0.012081 -0.0050178 0.01198
0.013754 0.0058062 -0.0055236 0.0077855
-0.010095 -0.0014899 -0.40827 -0.073237 0.0082606 -0.011243 0.00059871 0.011783
0.0087662 0.0029059 0.00033227 0.014058
-0.0083848 0.012169 0.0083525 -0.011182 -0.2546 0.19145 0.0066154 0.0031025
-0.0020523 0.0084418 0.0015562 0.012433
-0.0045066 0.012493 0.00076069 0.011597 0.0068759 0.0032851 -0.32438 0.042715
-0.020373 -0.0045012 0.015903 0.025553
0.013483 0.0049019 0.0085682 0.0037329 -0.0021431 0.0082937 -0.020933 -0.0052009
-0.21178 -0.24217 -0.030326 0.0040686
-0.0050458 0.0093548 0.00037389 0.013509 0.0011789 0.012476 0.016617 0.027055
-0.030175 0.0054431 -0.25877 -0.14844
560000000 -0.31468 0.104 -0.021514 -0.068262 0.00054753 0.013391 0.0054904 0.0098685
0.011812 0.0036137 0.011575 0.0098793
-0.021408 -0.068295 -0.37093 0.090658 -0.040576 -0.039578 0.013341 0.0040498
-0.01229 -0.0051071 0.0043551 -0.0012611
0.0010804 0.013321 -0.041098 -0.039499 -0.18052 0.24087 -0.00057775 -0.0057701
0.0175 0.0065077 0.0077928 -0.0059078
0.0049813 0.010166 0.01286 0.003729 -0.00065329 -0.0058534 -0.3027 0.1328
0.0081515 -0.02325 0.0063164 -0.020295
0.011363 0.0048839 -0.011854 -0.0051507 0.016801 0.0072738 0.0079715 -0.02395
-0.29757 -0.061201 0.012768 -0.05128
0.010556 0.0084925 0.003776 -0.00071128 0.0079863 -0.0065992 0.0048965 -0.021069
0.012058 -0.052299 -0.32835 0.0065782
620000000 -0.27476 0.082578 -0.023469 0.0085524 0.003022 0.0091776 0.0085924 -0.0041812
0.011667 -0.0016621 -0.00035656 -0.0010317
-0.023483 0.0086451 -0.3984 0.036114 -0.019526 -5.8224e-05 -0.0015023 -0.0020707
0.011812 -0.005514 0.00042892 -0.0029276
0.0030556 0.0090817 -0.019578 1.8359e-05 -0.15438 0.24961 -0.0014723 -0.0053605
-0.0038701 -0.0030342 0.0088234 -0.0035618
0.0083528 -0.0042397 -0.0015031 -0.0021498 -0.0015178 -0.0055113 -0.26244 0.14197
-0.036258 -0.020353 0.013003 0.02692
0.012141 -0.00077395 0.011966 -0.0052717 -0.0039776 -0.002669 -0.03663 -0.021792
-0.21666 -0.09674 -0.045589 0.014544
0.0011124 -0.00098992 0.00080073 -0.0030071 0.0089394 -0.0041673 0.012473 0.026937
-0.042814 0.015467 -0.24188 -0.033346
680000000 -0.23966 0.17416 -0.026371 -0.015342 0.0044897 0.0053234 0.0012421 -0.0073206
-0.0011632 -0.011646 0.0053693 -0.0059195
-0.026329 -0.015396 -0.3896 0.1373 -0.033214 -0.0020821 -0.0018909 -0.00046677
-0.0015769 -0.0094195 -0.0012133 -0.0022127
0.0046258 0.0053416 -0.033178 -0.0019534 -0.10795 0.27301 -0.00092123 0.00013003
-0.0013458 0.0010423 -0.0036138 -0.0092538
0.00087942 -0.0078834 -0.0016868 -0.00063233 -0.00065754 0.00026311 -0.21833 0.19304
-0.02331 -0.0078408 -0.010055 -0.011758
-0.0026706 -0.011819 -0.001867 -0.0095599 -0.0013535 0.0013711 -0.023606 -0.0079229
-0.28175 0.0034321 -0.0043651 -0.0075976
0.005483 -0.006533 -0.0011711 -0.001573 -0.003405 -0.0091247 -0.0098113 -0.010998
-0.005659 -0.0082185 -0.26176 0.07013
740000000 -0.19431 0.16739 -0.041397 0.026066 0.013418 -0.0037822 6.8079e-05 -0.0037316
-0.0042385 -0.001982 -0.0068658 0.0024272
-0.041512 0.026058 -0.33591 0.15734 -0.037359 0.034453 0.00030591 -0.0054949
-0.013562 0.0060805 -0.00082147 -0.0048431
0.013453 -0.0037707 -0.037131 0.034722 -0.075043 0.27452 -0.0018337 0.0032681
-0.0014151 -0.0058536 -0.0021551 0.00080534
-3.0219e-05 -0.0039763 0.00045493 -0.0054221 -0.0016933 0.0030054 -0.20163 0.20047
-0.043352 -0.0099233 0.023381 0.016399
-0.0038869 -0.002728 -0.013395 0.0072542 -0.0017179 -0.0055955 -0.042854 -0.010613
-0.17666 0.038935 -0.04627 -0.0016411
-0.0064849 0.0028765 -0.00096409 -0.0046147 -0.0019235 0.00076451 0.022628 0.016803
-0.046155 -0.00051523 -0.24972 0.076811
800000000 -0.16614 0.21289 -0.023034 0.015935 0.0054061 -0.010211 -0.0047886 -0.0024199
-0.0038095 0.001664 0.0037233 4.5221e-05
-0.023166 0.015867 -0.34509 0.22836 -0.0090792 0.034791 -0.0020886 0.0021399
0.00022616 0.0021371 0.00030081 0.0052491
0.0055042 -0.010149 -0.0088661 0.034916 -0.036522 0.30085 0.0011098 0.0011379
0.00031313 0.0032083 -0.0019918 0.00062572
-0.0048587 -0.0023331 -0.0022284 0.0022699 0.0010884 0.0011563 -0.17421 0.22797
-0.029307 0.012846 0.014463 -0.010177
-0.0035314 0.0020162 0.00013466 0.0025874 0.00036181 0.0032127 -0.029246 0.013003
-0.23521 0.063721 -0.018327 0.019872
0.0040112 0.0005643 0.00095968 0.0053903 -0.0018751 0.0009197 0.014877 -0.010014
-0.018556 0.020172 -0.2494 0.1279
860000000 -0.13221 0.23498 -0.018612 0.030875 -0.0032526 -0.010076 -0.001621 0.00069274
0.0046337 0.0053546 -0.0035662 -0.0030028
-0.018634 0.030853 -0.29809 0.27366 0.0077118 0.03471 0.00032756 0.0020989
0.0040757 0.00023905 0.004348 0.00020674
-0.0033718 -0.010085 0.0077516 0.034752 0.012685 0.31142 -0.00048571 -0.00054963
0.0025109 -0.0016192 0.0017724 0.0044486
-0.0018093 0.00054186 0.00041439 0.0020315 -0.00050608 -0.00055761 -0.13734 0.23977
-0.018641 0.017849 -0.0069501 -0.010024
0.0043766 0.0050664 0.0038685 0.00028665 0.0026517 -0.0016463 -0.019043 0.018118
-0.18059 0.12555 -0.027365 0.016686
-0.0038934 -0.0030434 0.0036771 0.00052402 0.0016702 0.0042276 -0.0068529 -0.0096896
-0.027418 0.016634 -0.1973 0.17655
920000000 -0.10914 0.25861 0.004175 0.039839 -0.0092208 -0.0042337 -0.0019826 0.0020439
-9.3805e-05 0.0013376 0.0030102 -0.0010816
0.0042207 0.039864 -0.27172 0.29572 0.028335 0.023198 0.0014131 0.0010073
0.0068419 0.00035114 0.0036 -0.0029192
-0.0092795 -0.0043021 0.028424 0.023091 0.059357 0.31327 0.0016904 -3.5274e-05
0.00065838 -0.00025939 0.00095751 -0.0013095
-0.0018736 0.0019941 0.0014303 0.0011018 0.0016815 -4.105e-05 -0.11415 0.25751
-0.013085 0.031389 0.0044216 -0.0065989
0.00019066 0.0012544 0.0066819 0.00014419 0.00058153 -0.00028254 -0.013015 0.031484
-0.17621 0.13037 -0.0029596 0.028907
0.0031197 -0.0010873 0.0039178 -0.0029163 0.0011835 -0.0012918 0.0043013 -0.0064268
-0.003152 0.029104 -0.20959 0.18944
980000000 -0.062917 0.2813 0.016894 0.031173 -0.0093009 0.0048631 0.0020666 0.0036079
0.003934 -0.0016933 -0.0036694 -0.0027591
0.016854 0.031052 -0.21951 0.33354 0.033508 0.005178 0.001912 -0.00024092
0.0017557 -0.006222 -0.00040065 -0.0026987
-0.0092494 0.0048609 0.033574 0.0051004 0.10627 0.30829 0.00040189 -0.0011132
0.00023166 -0.0017752 0.0017273 -0.00033423
0.0020989 0.0035517 0.0019182 -0.00042077 0.00039334 -0.0011562 -0.075473 0.26964
0.0064793 0.031195 -0.0097485 -0.0079896
0.0038788 -0.0014805 0.0018474 -0.0061925 0.00022233 -0.0017229 0.0069263 0.031125
-0.14578 0.16824 0.0047801 0.020745
-0.003666 -0.0027458 -0.00053816 -0.002819 0.0016123 -0.00029483 -0.0095486 -0.0078854
0.0044047 0.020817 -0.16735 0.23829
1040000000 -0.021682 0.29047 0.033578 0.020104 -0.00091143 0.0076955 0.0025964 0.00060147
0.00031611 -0.0034543 -1.5306e-05 -0.0011587
0.033585 0.020096 -0.18421 0.34782 0.029913 -0.014618 0.0013614 -0.0017063
-0.0025256 -0.0021555 -0.0013356 -0.0027633
-0.00085865 0.0076715 0.02987 -0.014732 0.1533 0.29501 -0.00061568 -0.0013543
-0.0016332 -0.00101 -0.00067732 -0.0012199
0.002564 0.0007276 0.0013723 -0.0017563 -0.00061984 -0.0013873 -0.047392 0.27944
0.019195 0.01999 -0.002299 0.001544
0.00035696 -0.0035903 -0.0024419 -0.0022512 -0.0015169 -0.0010866 0.019325 0.020049
-0.11327 0.17778 0.013349 0.020702
-0.00014252 -0.001526 -0.0013423 -0.0027629 -0.00049951 -0.0012756 -0.0024576 0.0014352
0.013882 0.020522 -0.14683 0.25984
1100000000 0.023291 0.30094 0.037288 -0.0029131 0.003766 0.0040915 0.0023405 -0.0011703
-0.0024054 -0.0032218 -0.0042857 -8.5961e-05
0.03722 -0.0028564 -0.14089 0.36825 0.015426 -0.027964 -0.00013004 -0.0018121
-0.0035337 -0.00090377 -0.0036978 -0.00071868
0.0038227 0.0040846 0.01533 -0.028052 0.19985 0.27557 -0.0017249 0.00032548
-0.0016601 0.00068927 -0.0010861 -0.00067869
0.0022919 -0.0012454 -0.00024529 -0.0017833 -0.0017466 0.00036853 -0.0070347 0.28496
0.02555 0.006646 -0.0026576 0.00015664
-0.0023357 -0.0032013 -0.0034656 -0.00083368 -0.0016643 0.00071329 0.025598 0.006612
-0.096346 0.19507 0.020315 0.0106
-0.004167 0.00011662 -0.0037782 -0.00058073 -0.0010552 -0.00066436 -0.0023819 8.294e-05
0.020112 0.01069 -0.10265 0.29196
1160000000 0.075021 0.29808 0.025529 -0.020297 0.0036227 -0.00085323 -0.00025413 -0.0024078
-0.004264 -0.00086632 -0.0011234 0.0039781
0.025504 -0.020256 -0.095776 0.37348 -0.0038268 -0.028843 -0.001602 -0.0014739
-0.0025339 0.0023396 -0.0014946 0.002098
0.0036323 -0.00085455 -0.0039693 -0.028872 0.24402 0.24504 -0.00055676 0.0016637
-0.00047039 0.0017077 -0.0010411 0.00024371
-0.00027294 -0.0024799 -0.0016341 -0.001576 -0.00055332 0.0016158 0.033573 0.28185
0.022551 -0.010147 -0.0033674 0.0051368
-0.0041813 -0.00093614 -0.0025202 0.0023729 -0.00042876 0.0017201 0.022713 -0.010308
-0.060161 0.20711 0.019534 0.0014488
-0.0012531 0.0041465 -0.0015365 0.0019707 -0.0012076 0.00027563 -0.0037761 0.0051238
0.019948 0.0014333 -0.053655 0.29691
1220000000 0.11848 0.28869 0.012181 -0.030503 -0.0010625 -0.001691 -0.00012525 -0.00088795
-0.0028371 0.0023401 0.0011966 0.0020898
0.012206 -0.030443 -0.051506 0.3876 -0.01702 -0.02097 -0.0024486 0.00063016
2.6571e-05 0.0029043 -0.00075876 0.0019027
-0.0010546 -0.0017266 -0.017137 -0.020937 0.28306 0.20604 0.00096952 0.0014312
0.0005068 0.0010982 -2.6057e-05 0.00054437
-0.00014689 -0.00092195 -0.0024239 0.00061341 0.00094938 0.0014587 0.073056 0.27287
0.0115 -0.017415 0.0020529 0.0016564
-0.0028457 0.0023383 4.6893e-05 0.0029773 0.00050686 0.0011311 0.01157 -0.017464
-0.038217 0.21935 0.015746 -0.012778
0.0012144 0.0020363 -0.00072209 0.0019067 4.8528e-05 0.00066116 0.0022809 0.0016593
0.015444 -0.012706 -0.024746 0.31421
1280000000 0.16966 0.2694 -0.0069187 -0.029727 -0.0019836 0.001453 -0.00098257 -0.0018869
-0.00096464 0.0034235 0.0026006 0.0012962
-0.0069159 -0.029715 -0.0041807 0.37956 -0.023842 -0.0078657 -0.0006531 0.0014185
0.0016194 0.0017227 0.00060681 0.002049
-0.001992 0.0015202 -0.023882 -0.0077111 0.31435 0.16276 0.0013591 -0.00018563
0.0011327 0.00036872 9.6158e-05 0.00052498
-0.00091585 -0.0019189 -0.00063639 0.0013803 0.00136 -0.00015891 0.10986 0.25639
0.0017615 -0.019961 -9.2156e-05 -0.00033435
-0.00087962 0.0033886 0.0016289 0.0017255 0.0010429 0.00030932 0.0016983 -0.020038
-0.00065036 0.22652 0.0040642 -0.015469
0.0025982 0.0011797 0.00066125 0.0020703 0.00013233 0.0004669 -5.3154e-05 -0.0001333
0.0044147 -0.015295 0.024428 0.31942
1340000000 0.20722 0.2366 -0.017143 -0.020255 0.00010764 0.0040798 -0.0017142 -0.00064567
0.0013828 0.0028253 0.0017591 -0.0015804
-0.017119 -0.020267 0.035296 0.37168 -0.020788 0.0048065 -0.00013685 0.0018758
0.0017102 0.00084633 0.0011545 0.00072752
0.00011863 0.0040622 -0.020783 0.0049263 0.3371 0.11459 0.00073581 -0.00088666
0.00060194 -0.00049503 0.00017366 0.00025032
-0.0017273 -0.00059342 -0.0001314 0.0018491 0.00073101 -0.00089234 0.14242 0.2357
-0.008429 -0.017225 0.0012312 0.00054649
0.0014891 0.0029099 0.0017192 0.00084534 0.00055237 -0.0005475 -0.0084555 -0.017213
0.029361 0.22371 -0.0024282 -0.014433
0.0017396 -0.0015662 0.0011537 0.00071253 0.00016823 0.00027918 0.00098649 0.00045882
-0.0027343 -0.014286 0.061761 0.31545
1400000000 0.24149 0.1998 -0.023913 -0.0088486 0.0045489 0.0030694 -0.0020266 0.00074482
0.0026193 0.00094169 0.00024619 -0.0012378
-0.023863 -0.0088328 0.073304 0.35932 -0.013884 0.012545 0.0012103 0.0012974
0.0010667 -0.00057673 0.0011499 0.0001915
0.0046012 0.0030559 -0.013847 0.012649 0.35036 0.060776 -8.236e-05 -0.0012962
0.0001048 -0.0002478 0.00044671 0.00028258
-0.0020163 0.00075031 0.0012256 0.0012769 -9.8318e-05 -0.0013319 0.17131 0.20705
-0.014867 -0.010346 -0.00092307 -0.00047819
0.0026539 0.00087924 0.0011206 -0.00060603 0.00015559 -0.00020041 -0.014906 -0.010252
0.062908 0.22298 -0.0093424 -0.0094889
0.00036373 -0.0013029 0.0012389 0.00020747 0.00046021 0.00025253 -0.00096416 -0.00039845
-0.0092549 -0.0097097 0.10762 0.30673
1460000000 0.26528 0.15662 -0.021173 0.0039983 0.0049577 -0.0016172 -0.0014184 0.0015263
0.0021901 -0.00049815 -0.0002127 -0.00068853
-0.021163 0.0039765 0.10782 0.33741 -0.0049157 0.014806 0.0015507 0.00026616
0.0011073 -0.0011385 0.0011677 -0.00046819
0.0049273 -0.0016463 -0.0048374 0.014865 0.35682 0.0057855 -0.00098351 -0.001073
0.00028866 -0.00033286 0.00067274 -0.00028387
-0.0014646 0.001575 0.0015428 0.00027231 -0.00099519 -0.0010808 0.19801 0.17842
-0.015816 -0.0030065 -0.0011149 0.0018949
0.0020795 -0.00046866 0.0010839 -0.0011924 0.00033827 -0.00034032 -0.015762 -0.0030652
0.093167 0.2111 -0.012042 -0.0033037
-0.00013422 -0.00079441 0.0012336 -0.00061467 0.0007051 -0.00023981 -0.0011586 0.0019599
-0.012034 -0.00326 0.14173 0.28614
1520000000 0.27795 0.11541 -0.015782 0.0099643 0.0029821 -0.0037733 9.329e-05 0.0025951
0.0022443 -0.0019328 -0.001039 -7.2307e-05
-0.015791 0.00993 0.1413 0.32362 0.0022935 0.012001 0.0016633 -0.00062645
0.00018934 -0.0010243 0.00026812 -0.0010707
0.0029563 -0.0038102 0.0023753 0.011981 0.34894 -0.051013 -0.00081462 -0.0003282
0.0005918 -0.0010194 0.00018777 -0.00021736
0.00011865 0.0025788 0.0016571 -0.00064333 -0.00083272 -0.00029302 0.22119 0.14035
-0.015187 0.0027516 0.0014088 0.0020603
0.0023339 -0.0019455 0.00020034 -0.001049 0.00061762 -0.0010144 -0.015258 0.0028245
0.12075 0.2004 -0.011788 0.0014768
-0.0010291 -3.5114e-06 0.00031571 -0.0010551 0.00019358 -0.00025277 0.0014072 0.0019289
-0.011768 0.0011783 0.17507 0.26799
1580000000 0.28838 0.070571 -0.0090097 0.013759 -0.001206 -0.0043598 0.0014163 0.0018223
-0.00033087 -0.0022777 -0.00010353 0.00035608
-0.0090214 0.013736 0.16868 0.2995 0.0053024 0.0068441 0.0006581 -0.0015103
-0.00046972 -0.0011677 -0.00019531 -0.00074618
-0.0012272 -0.0043829 0.0053777 0.0068155 0.32819 -0.1078 -0.0014088 0.00030503
-0.00052542 -0.0013382 0.00033996 -0.00060684
0.0013992 0.0018501 0.0006538 -0.0015164 -0.0013992 0.00028145 0.23528 0.1016
-0.011418 0.007922 0.0018972 0.00083399
-0.00037471 -0.0023037 -0.00042532 -0.0011985 -0.00056889 -0.0013079 -0.011283 0.0079079
0.1463 0.18565 -0.0095302 0.0075339
-0.00015626 0.00031688 -0.00030959 -0.0007325 0.00021574 -0.00060262 0.0020859 0.00082925
-0.009501 0.00766 0.20847 0.24267
1640000000 0.29152 0.030029 -0.0018862 0.012862 -0.0028301 -0.0019504 0.0027406 0.0010583
-0.00060137 -0.0016781 -0.00049494 0.00059243
-0.0018986 0.012846 0.1985 0.27555 0.0051885 0.0021403 -0.00048415 -0.0018594
-0.00099136 -0.00051926 -0.00052098 -0.00060147
-0.0028749 -0.0019079 0.0052089 0.0021063 0.299 -0.15687 -0.00078923 0.0011023
-0.0011785 -0.00097455 -0.0002631 -0.00045883
0.002759 0.001037 -0.00050675 -0.0018486 -0.00075213 0.0011204 0.24822 0.052811
-0.0071462 0.0087757 0.0024878 -0.00053747
-0.00064999 -0.0017372 -0.0009992 -0.0005322 -0.0011685 -0.001056 -0.0070881 0.0087982
0.16976 0.16514 -0.0044422 0.0096224
-0.00035085 0.00055959 -0.00048433 -0.00063262 -0.0001469 -0.00048054 0.0024987 -0.00048014
-0.0044145 0.0094822 0.23535 0.21288
1700000000 0.28564 -0.014619 0.001935 0.010024 -0.0031093 0.00059044 0.0030691 -0.0011836
-0.0021875 -0.00065821 0.0006037 0.00034219
0.0019277 0.010004 0.21678 0.24488 0.0025874 -0.00036834 -0.0015088 -0.00073338
-0.00081964 -0.00011778 -0.00069422 -0.00034199
-0.0031012 0.00055182 0.0025932 -0.00034953 0.25505 -0.19554 5.6494e-05 0.001647
-0.0021235 -5.2666e-05 -0.00020007 -0.00065664
0.0031058 -0.0012062 -0.0015072 -0.00073106 6.4577e-05 0.0016591 0.24518 0.0032469
-0.0041468 0.0093753 0.0016908 -0.0019979
-0.0021701 -0.00060191 -0.00086634 -0.00012106 -0.0020919 3.805e-06 -0.0042009 0.0093627
0.18934 0.14832 0.00027334 0.0097003
0.00057175 0.00040239 -0.00070429 -0.00038383 -0.0002347 -0.00070387 0.0017383 -0.0020047
0.00031529 0.0098221 0.25292 0.1791
1760000000 0.27534 -0.062952 0.0044095 0.0066757 -0.0018194 0.0011478 0.0013808 -0.0034035
-0.0012697 0.00067981 0.00031916 -0.00050706
0.0044287 0.0066535 0.24357 0.20606 -1.1942e-05 -0.0016037 -0.0012666 6.8893e-05
-0.0011324 0.00098638 -0.00045245 0.0003755
-0.0017957 0.0011937 -1.9267e-05 -0.0015764 0.20678 -0.2272 0.0011065 0.001406
-0.0010731 0.0013906 -0.0012703 -0.00071971
0.0013656 -0.0033978 -0.0012902 7.3505e-05 0.0010793 0.0013919 0.23731 -0.0481
-0.0010383 0.0083039 -0.00012973 -0.0023631
-0.0012767 0.00067658 -0.001116 0.00098275 -0.0010461 0.0013669 -0.000992 0.0084087
0.20609 0.11666 0.0044424 0.0071252
0.00031839 -0.00048937 -0.00049217 0.00041532 -0.0012641 -0.00073082 -5.9187e-05 -0.0024258
0.0043073 0.0071206 0.2668 0.14179
1820000000 0.25226 -0.10076 0.004726 0.0029312 0.00033997 0.0021108 -0.00079796 -0.0030151
-0.0011157 0.00098959 -5.3069e-05 -0.00014351
0.0047075 0.0029342 0.25454 0.17667 -0.0019828 0.00019985 -0.0014227 0.0010394
-4.3629e-05 0.0011997 -0.0005101 0.00035053
0.00027854 0.0021019 -0.0019874 0.00020851 0.15676 -0.24248 0.0018508 0.00060533
-0.00023529 0.0023219 -0.001585 7.5487e-05
-0.00080224 -0.003088 -0.0013902 0.0010601 0.0018722 0.00062864 0.20782 -0.095987
0.00042347 0.0071875 -0.001431 -0.0018241
-0.0010152 0.0009907 -5.6925e-07 0.0012435 -0.0001628 0.0023836 0.00048606 0.0071292
0.22629 0.090712 0.0053536 0.0032151
-6.5118e-05 -9.1658e-05 -0.00056002 0.00029478 -0.0015578 5.8404e-05 -0.0014619 -0.0017046
0.0054192 0.0032391 0.27061 0.10709
1880000000 0.21824 -0.14121 0.0024954 0.00071968 -0.00027092 0.0022144 -0.0028098 -0.0023981
-9.9494e-05 0.0016152 0.00032424 -0.00058126
0.0024938 0.00071523 0.25963 0.13092 -0.0038804 0.0029508 -0.00020376 0.0018239
0.00060074 0.0013299 7.351e-05 0.00087547
-0.00022807 0.0020474 -0.0038458 0.0029918 0.10506 -0.25002 0.0020815 -0.0013188
0.0016127 0.0018149 -0.0010594 0.0014405
-0.0027996 -0.0024926 -0.0002303 0.0018623 0.0020113 -0.0012763 0.1677 -0.13642
0.0013381 0.0052225 -0.0022206 0.00025188
-7.8883e-05 0.0016447 0.00061731 0.001318 0.0015896 0.0019151 0.0013067 0.0051603
0.23307 0.062098 0.0056069 0.0012393
0.00039274 -0.000488 0.00013326 0.0008539 -0.001038 0.0013875 -0.0022974 0.0002425
0.0055652 0.001242 0.27164 0.073021
1940000000 0.18019 -0.16826 0.00049784 -0.0010391 0.0017721 0.0018887 -0.0039869 0.00025974
0.0011084 0.00080763 -0.00064958 -0.00064895
0.0004826 -0.0010156 0.26199 0.099634 -0.0017253 0.0058449 0.0011275 0.0013486
0.001926 0.00031779 0.00077855 0.00025791
0.0018328 0.0018336 -0.0016308 0.0058323 0.061576 -0.24206 0.00044259 -0.0025316
0.0021636 0.00028065 0.00011203 0.0016015
-0.003919 0.00030168 0.0011072 0.0013537 0.00050375 -0.002577 0.11573 -0.16829
0.00075602 0.0036299 -0.0013642 0.0011418
0.0010892 0.0007147 0.0019685 0.00030766 0.0022675 0.00022407 0.00087957 0.0036486
0.24021 0.025699 0.0042287 -0.0028886
-0.00061604 -0.00075555 0.00091749 0.00019607 0.00011282 0.001677 -0.0013667 0.0011262
0.0042666 -0.0027805 0.2627 0.037215
2000000000 0.13413 -0.18366 -0.0031753 0.00081837 0.0029288 0.0011368 -0.002456 0.0036571
0.00073853 0.00033239 -0.0007685 0.00041875
-0.0031723 0.00080388 0.24894 0.064089 -0.0002777 0.0077176 0.0016492 0.0002427
0.0011341 -0.0013582 0.00039781 0.00011705
0.0028768 0.0010616 -0.00022247 0.0077385 0.020112 -0.22805 -0.0016695 -0.0015232
0.0020464 -0.0010584 0.0015386 0.0015646
-0.0024613 0.0036632 0.0016554 0.00027117 -0.001664 -0.0014975 0.06149 -0.17859
-0.00094005 0.0032577 -0.00017289 0.0022658
0.00086847 0.00039945 0.0011192 -0.0013628 0.0020378 -0.0010244 -0.001081 0.0032735
0.23849 -0.0067201 0.00068941 -0.0036295
-0.00095938 0.00050303 0.00031542 0.00011807 0.0016979 0.0015733 -0.00023697 0.0021959
0.00074606 -0.0035906 0.24981 0.0088705
2060000000 0.087257 -0.19194 -0.0039532 0.002758 0.0027211 -0.00081944 0.00083047 0.0034786
0.0016538 -0.00043676 -0.00031695 0.0011062
-0.0039716 0.0027639 0.23671 0.034845 0.0047847 0.0085407 0.0010343 -0.00078589
0.00048736 -0.0014775 0.00061509 -9.6603e-05
0.0028376 -0.00083685 0.0048732 0.0085349 -0.012507 -0.21006 -0.001661 0.00046516
0.00074126 -0.0022381 0.0028429 0.00048722
0.000805 0.0033853 0.0010053 -0.00080292 -0.0017415 0.00048247 0.010121 -0.1757
-0.0018392 0.004653 0.00095253 0.0010785
0.0015622 -0.0004814 0.00044479 -0.0015162 0.00071153 -0.0023195 -0.0018312 0.0047367
0.22663 -0.044277 -0.0019046 -0.0046731
-0.00016964 0.0012296 0.00048707 -0.00014954 0.0029715 0.0003916 0.00075459 0.0010931
-0.0017194 -0.0044493 0.23438 -0.015952
2120000000 0.041788 -0.18328 -0.0033709 0.0060096 0.0020177 -0.0026396 0.003094 0.002061
0.00076358 -0.0013795 0.00082209 0.00038072
-0.0033564 0.0060018 0.21608 0.010895 0.006884 0.0043635 0.0010144 -0.0010596
-0.001312 -0.0017598 -9.045e-05 -0.00095064
0.0021189 -0.0026731 0.0069691 0.004417 -0.041628 -0.19337 -0.00070832 0.0018233
-0.0016362 -0.0014591 0.00077136 -0.0021899
0.0031383 0.0020578 0.0010301 -0.0011484 -0.00065801 0.0019055 -0.039694 -0.15907
-0.0021728 0.0061799 0.0016602 0.0010164
0.00070087 -0.0013248 -0.0013821 -0.0017919 -0.0017238 -0.00137 -0.0021407 0.0063438
0.21308 -0.07901 -0.0056331 -0.0023649
0.00060089 0.00034489 -9.0871e-05 -0.00094141 0.00057821 -0.0022285 0.0017618 0.0009843
-0.005706 -0.0024273 0.21389 -0.031144
2180000000 0.0018105 -0.17084 -0.0020422 0.0093266 0.00042543 -0.0019129 0.003132 -0.00057225
0.00035493 -0.0015986 0.0015104 -8.3479e-06
-0.0020859 0.0092824 0.19693 -0.0078354 0.0079008 0.0038335 -0.00076465 -0.0017267
-0.0018611 0.00079434 0.00022156 0.00036701
0.00039882 -0.0019111 0.0079333 0.0037737 -0.062563 -0.16929 0.0014676 0.0015707
-0.00064145 -0.00011474 0.00043319 -0.0017035
0.0029618 -0.00047135 -0.00079969 -0.0017145 0.0014125 0.0015432 -0.07614 -0.13324
-0.00063698 0.0092859 0.0022712 -0.00017999
0.00027704 -0.0014265 -0.0019094 0.00089359 -0.00084918 -0.00016566 -0.00061631 0.0091749
0.18784 -0.10916 -0.0060604 0.002004
0.00146 3.7078e-05 3.8199e-05 0.00038539 0.00051439 -0.001772 0.0022579 -3.6478e-05
-0.0060477 0.0017201 0.19847 -0.045529
2240000000 -0.027607 -0.14627 0.0019091 0.010666 -0.00048498 -0.0026478 0.0017105 -0.0021097
-0.0018856 -0.00062297 0.00060197 -0.0019961
0.0018013 0.010761 0.17705 -0.013609 0.0086535 0.00033326 -0.0010289 -0.00022643
-0.00039526 0.0011487 -0.00054682 -0.00071363
-0.00057947 -0.0026319 0.0086721 0.00026381 -0.080045 -0.14473 0.0018083 -0.0018443
-0.0011475 -1.44e-05 -0.0021352 -0.0017301
0.0017332 -0.0021978 -0.00099444 -0.00022786 0.0018344 -0.001757 -0.11128 -0.10415
0.001492 0.010821 0.0015998 -0.00034185
-0.0018422 -0.00078915 -0.00043797 0.0010474 -0.0010784 9.3679e-05 0.0015042 0.010735
0.15961 -0.12654 -0.005787 0.0041159
0.00057378 -0.0018237 -0.00042549 -0.00061158 -0.0022384 -0.0016184 0.0018281 -0.00019126
-0.0060686 0.0045691 0.17455 -0.056078
2300000000 -0.054811 -0.11935 0.0071171 0.008934 -0.0010575 -0.0019245 -0.00066827 -0.0013102
-0.0012794 0.00049324 -0.0012031 -0.0006825
0.0070957 0.0089154 0.15712 -0.023588 0.00898 -0.0018966 -0.00072266 0.00067765
-0.00028465 0.0014796 0.00017963 0.00071031
-0.0010667 -0.0019589 0.0089679 -0.0019801 -0.091799 -0.12069 -0.0001718 -0.0019013
7.496e-05 0.0015919 -0.0017871 0.00061444
-0.00075102 -0.0013152 -0.00078939 0.00075273 -0.00029377 -0.0018504 -0.13174 -0.068806
0.0057593 0.010818 0.00040589 -0.0022175
-0.0014468 0.00077838 -0.00015754 0.0014444 7.7734e-05 0.0016355 0.0057497 0.01074
0.12536 -0.14792 -0.0039225 0.0074653
-0.00094205 -0.00063645 3.6983e-05 0.00066191 -0.0018773 0.00063072 0.00031652 -0.0020668
-0.0038698 0.0074365 0.15886 -0.057419
2360000000 -0.072462 -0.08856 0.0098623 0.0084591 -0.0011632 -0.0017117 -0.0015472 -0.00091026
-0.00071108 0.0010261 -0.0016031 -0.00037302
0.0098842 0.0085404 0.14696 -0.02408 0.0083535 -0.0052839 -0.00050582 0.0010444
0.0017866 0.00021947 -0.00011129 -0.00035775
-0.0011743 -0.0016625 0.0083224 -0.0053334 -0.10213 -0.099362 -0.0026745 -0.00096234
0.00091614 0.00010119 -0.0011811 0.0016917
-0.0014743 -0.00079784 -0.00057687 0.00097707 -0.0026551 -0.00097585 -0.14904 -0.035764
0.0098507 0.010564 0.0014245 -0.001872
-0.00057321 0.0011896 0.0019038 0.00024559 0.00080902 -0.00010326 0.010068 0.010291
0.096974 -0.14932 0.00037739 0.0083413
-0.0017733 -0.00058606 -2.881e-05 -0.00030233 -0.0011498 0.0015301 0.0014759 -0.0023982
0.000527 0.0083329 0.13662 -0.060933
2420000000 -0.080652 -0.060199 0.013732 0.003209 -0.0032421 -0.0011525 -0.00085449 0.00061998
0.0014481 0.0014261 -0.0012676 0.0014471
0.013685 0.0032455 0.1297 -0.024132 0.0047308 -0.0072476 0.0013483 0.0010299
0.00090299 -0.0014099 -0.00018513 -0.00045185
-0.0033383 -0.0011342 0.0046013 -0.0072882 -0.11467 -0.078172 -0.002253 0.0014631
-0.00020946 -0.00037697 0.00035741 0.002798
-0.00088369 0.00065805 0.0014551 0.00093547 -0.002203 0.0014438 -0.15713 0.0083621
0.014248 0.0081132 -0.0001631 -0.0028392
0.0014043 0.0012446 0.00086452 -0.0012971 -0.00020042 -0.00024486 0.014173 0.0079571
0.061749 -0.14914 0.0014296 0.0094966
-0.0011823 0.0015479 -0.0001604 -0.00017124 0.00013162 0.0027006 -0.00039656 -0.002719
0.0010263 0.0094388 0.11904 -0.055416
2480000000 -0.081496 -0.029573 0.013687 -0.0018349 -0.0016845 -0.00014923 -0.00046201 0.001323
0.0016591 -0.00071158 0.00016831 0.0015309
0.013665 -0.0017797 0.13093 -0.025524 0.0026599 -0.0091563 0.001041 -0.0002279
-0.00058896 -0.0011057 -0.00024931 -7.9565e-05
-0.0017296 -8.3307e-05 0.0025423 -0.0092107 -0.11786 -0.058922 -0.0004223 0.0034973
-0.00039375 -0.00084374 0.0018298 0.00098979
-0.00041775 0.001319 0.0010687 -0.00022718 -0.00046526 0.0034931 -0.15891 0.045002
0.018211 0.0012301 -0.0013817 -0.0024651
0.0017009 -0.00054999 -0.00052403 -0.0010578 -0.000283 -0.00073628 0.017788 0.0014248
0.032058 -0.14169 0.0048202 0.0075466
0.00028664 0.0015356 -0.00012238 -0.0001632 0.0019284 0.0011105 -0.0015531 -0.002571
0.0046879 0.0076748 0.099542 -0.053306
2540000000 -0.086286 -0.0013624 0.011768 -0.0056779 -0.0023723 0.0008408 0.00056071 0.00075149
-0.00038428 -0.0016383 0.0010811 0.001522
0.01176 -0.0057083 0.11722 -0.016307 -0.0014185 -0.0082364 0.00032386 -0.0014798
-0.0015121 -0.0002515 -0.00038899 0.00030461
-0.0024286 0.00091357 -0.0015369 -0.0082317 -0.1247 -0.035186 0.0023263 0.0022113
-0.001099 -7.4134e-05 0.001649 -0.00077095
0.00068797 0.0007102 0.00037753 -0.0015889 0.0022671 0.0023368 -0.15801 0.084795
0.017841 -0.0048664 -0.0025745 -0.0016582
-0.00030345 -0.0017216 -0.0016405 -0.00025061 -0.0010421 6.4324e-05 0.018009 -0.0050104
0.0074573 -0.12756 0.0071867 0.0064431
0.00099195 0.0016745 -0.00044967 0.00040928 0.00171 -0.00077013 -0.0023289 -0.0016597
0.0072563 0.006674 0.084564 -0.038622
2600000000 -0.078576 0.023308 0.0088293 -0.0094305 -0.001262 0.0026719 0.00079124 -0.00050638
-0.0012048 -0.00085029 0.0017268 0.00051117
0.0088568 -0.009387 0.1122 -0.031792 -0.0036347 -0.0061253 -0.00050643 -0.00058146
-0.00033536 0.0016315 -0.00020233 0.00064706
-0.0011949 0.002639 -0.0037536 -0.0061231 -0.12947 -0.010923 0.0030829 -0.00015049
6.6741e-05 0.0016929 0.0012799 -0.0017174
0.00082452 -0.00045731 -0.00049738 -0.00057724 0.0029862 -0.00017676 -0.14286 0.11747
0.014845 -0.011953 -0.0033486 0.00015281
-0.0012691 -0.00086604 -0.00035406 0.0016575 -4.1448e-05 0.0017076 0.014527 -0.011967
-0.019252 -0.11284 0.0087761 0.0052661
0.0018021 0.0005005 -0.00022422 0.00068942 0.001279 -0.0017823 -0.0031919 -9.7369e-05
0.0088391 0.0054305 0.07687 -0.025058
2660000000 -0.073308 0.048963 0.0050527 -0.011554 -8.756e-05 0.00091734 -9.125e-05 -0.00012954
-0.0024877 0.00045568 0.001274 -0.00057941
0.0050409 -0.011553 0.11889 -0.027433 -0.0050607 -0.0044134 -0.001158 -0.00023808
3.3845e-05 0.0019216 0.00045759 0.00077668
-0.0001077 0.0010258 -0.0050908 -0.0043667 -0.12949 0.0093656 0.0017701 -0.0016445
0.000614 0.00064613 -0.00065304 -0.0015027
-0.0001481 -0.000182 -0.0011348 -0.00024266 0.001769 -0.0018107 -0.12416 0.14902
0.0087938 -0.015956 -0.0023954 0.00085786
-0.0024321 0.00056955 0.00015738 0.0019431 0.00049594 0.00057027 0.0084042 -0.015906
-0.036652 -0.097593 0.0106 0.0017595
0.0013088 -0.00056108 0.00054298 0.00075253 -0.00080376 -0.0015402 -0.0025266 0.00092368
0.010631 0.0018246 0.071923 -0.0056906
2720000000 -0.061477 0.067979 0.00065779 -0.01188 -0.00016503 0.0027435 -0.00036561 6.04e-05
-0.0018759 0.0020596 0.00044968 -0.0014548
0.00071172 -0.01187 0.1046 -0.029958 -0.0051381 -0.00089317 -0.0013983 0.00044679
0.0017704 0.00059025 0.00069886 -0.00010314
-0.00016545 0.0027907 -0.0052063 -0.00080758 -0.1238 0.03976 0.00052731 -0.0023012
0.00029794 0.00031837 -0.0012187 0.00027729
-0.00042289 2.5942e-05 -0.0013259 0.00043158 0.00050422 -0.0022933 -0.091005 0.17937
0.0016689 -0.017168 -0.0015975 0.002622
-0.0018614 0.0021737 0.0016996 0.00047584 0.00036385 0.00041527 0.0015541 -0.016997
-0.051976 -0.072455 0.011885 -0.00050442
0.0005747 -0.001689 0.00086476 -0.00027486 -0.0014327 0.00041063 -0.0016709 0.0023523
0.011732 -0.00066467 0.075888 0.014219
2780000000 -0.047325 0.086106 -0.0039723 -0.010744 -0.00024404 0.001079 0.00070767 -0.0001346
0.0013304 0.0025413 -0.00071824 -0.0019744
-0.0039492 -0.010744 0.1031 -0.042268 -0.0040077 0.00040115 -6.4849e-05 0.001424
0.0017655 -0.00095095 0.0001213 -0.00041149
-0.0002541 0.0010666 -0.0040004 0.00045905 -0.12151 0.069282 -0.0019475 -0.0015401
0.00062915 -0.00023145 -0.00053878 0.00092499
0.00073445 -0.00017298 -4.1121e-05 0.0015026 -0.0020258 -0.0016869 -0.062145 0.20109
-0.005262 -0.015293 -0.00082303 0.0020852
0.0013589 0.0023482 0.0018316 -0.00091139 0.0006429 -0.00031689 -0.0052368 -0.015413
-0.065506 -0.047023 0.010027 -0.0051234
-0.00069158 -0.001996 0.00012546 -0.00026078 -0.00041935 0.00083556 -0.00076228 0.0023301
0.010159 -0.0048663 0.079246 0.03234
2840000000 -0.032288 0.1017 -0.0071594 -0.0078163 0.001321 0.001978 2.5105e-05 -0.00025171
0.0014108 0.00080384 -0.0016528 0.00012303
-0.0070723 -0.0078159 0.10128 -0.03446 -0.0032008 0.0015583 0.00043545 0.00070903
4.944e-05 -0.0013854 3.9477e-05 -7.6892e-06
0.0013428 0.0019579 -0.0032464 0.0015976 -0.11593 0.09605 -0.0013339 0.00031315
0.00036588 0.00013934 0.0010272 0.001023
-2.0816e-05 -0.00021952 0.00040537 0.00062823 -0.0012724 0.00040234 -0.026115 0.21755
-0.0093488 -0.010486 0.00018433 0.0011321
0.0014605 0.00081558 6.7288e-05 -0.0015286 0.00039088 0.0001727 -0.0094927 -0.010675
-0.071547 -0.023216 0.0087269 -0.0070916
-0.001539 0.00045116 -2.5043e-05 -6.1977e-05 0.0010044 0.0011873 0.000508 0.0010044
0.0085585 -0.0073115 0.093835 0.048423
2900000000 -0.017615 0.12098 -0.0089582 -0.0037026 0.0015858 0.0001643 0.00045172 -0.00091887
0.0019148 -0.0011886 -0.00077412 0.00030114
-0.0089856 -0.0037193 0.08341 -0.042607 -0.00080681 0.0024945 0.00082616 0.00029866
-0.00049996 -0.0014433 -0.00047266 5.7873e-05
0.0015724 9.006e-05 -0.00079194 0.0024995 -0.098094 0.12853 -0.00080551 -0.00011368
-0.00059244 -0.0010719 0.0019905 -0.00038934
0.00040367 -0.00084813 0.00087934 0.00037655 -0.00081795 -0.00014404 0.010861 0.22021
-0.012037 -0.0055423 0.0011512 0.0021324
0.0019534 -0.0011375 -0.00054151 -0.0014863 -0.00076694 -0.00098767 -0.012065 -0.0053752
-0.072393 0.0088337 0.006286 -0.010179
-0.00072447 -2.6879e-06 -0.00033142 9.9915e-05 0.0016268 -0.00046476 0.00098156 0.0021834
0.006247 -0.0098007 0.10873 0.053845
2960000000 0.0027224 0.13209 -0.0089323 9.9545e-05 0.00052972 0.0015603 -0.00065628 -0.0009993
-0.00051504 -0.0017259 -0.00043673 0.00055795
-0.0089251 6.9834e-05 0.092153 -0.042248 -0.00038544 0.0012514 0.00096971 9.3217e-05
-0.0012371 -0.00091291 0.00038383 0.00049139
0.00044988 0.0015582 -0.00045406 0.0012624 -0.080569 0.15971 -0.00053705 0.00044047
-0.00056181 0.00088549 -0.00015341 -0.0025549
-0.00062109 -0.0010111 0.00089405 4.4693e-05 -0.0007056 0.00030051 0.052352 0.22763
-0.011235 0.00053815 0.0017784 0.00066331
-0.00053092 -0.0016111 -0.0010634 -0.00069875 -0.00023933 0.00074204 -0.010974 0.00064198
-0.063092 0.036547 0.0016788 -0.011531
-0.00065022 0.00068522 0.00055715 0.00047491 -0.00010046 -0.0023053 0.0017635 0.00059493
0.0017535 -0.011389 0.12717 0.064777
3020000000 0.02066 0.14678 -0.0068108 0.0035655 0.0014241 -0.00018334 -0.0010499 5.0466e-05
-0.00032994 0.00036719 -0.00026556 0.00022611
-0.0067758 0.0035537 0.081691 -0.030729 -0.00021037 -0.00020384 0.00049991 -0.00084448
-0.0016416 0.00038846 0.00072341 -0.0001051
0.0013758 -0.00019306 -0.00017026 -0.00019272 -0.058501 0.18455 -0.00043971 0.00083137
0.00082071 0.00036099 -0.00080906 -0.0014644
-0.0010659 -5.8772e-06 0.00046855 -0.00080447 -0.00048349 0.00095997 0.092213 0.2207
-0.0090157 0.0036156 0.00095086 0.00059881
-0.00038878 0.00026613 -0.0017655 0.00037756 0.00076644 0.00015552 -0.009016 0.0032733
-0.051296 0.062639 -0.0010296 -0.010521
-0.00040813 0.00018348 0.00072264 -0.00016221 -0.00066861 -0.0015316 0.00062751 0.00038396
-0.00079212 -0.010337 0.14757 0.062499
3080000000 0.047512 0.15568 -0.0049364 0.0058103 0.0016395 -0.00014123 -0.00061043 -9.3113e-05
-0.00055004 0.0004332 -5.438e-05 0.00070571
-0.004956 0.0058164 0.079148 -0.026288 -0.00027611 0.00026963 -0.00018369 -0.0002969
-0.00037501 0.0011188 6.9695e-05 -0.00070352
0.0016126 -0.0001339 -0.0002356 0.00021343 -0.02179 0.20618 -0.00078782 0.00043721
0.00037083 0.00035359 -0.0019974 -0.00055449
-0.00060612 -4.704e-05 -0.00014399 -0.00024055 -0.00076405 0.00043937 0.12509 0.21289
-0.0055334 0.0073217 0.0020309 0.00018616
-0.00054118 0.00032811 -0.00037387 0.0010169 0.00027012 0.00044249 -0.0053669 0.0073605
-0.027966 0.090307 -0.0055897 -0.0091814
0.00022732 0.00059174 -8.0416e-05 -0.00071671 -0.0021538 -0.00063815 0.0019295 0.00020354
-0.005759 -0.0094798 0.16276 0.069439
3140000000 0.075381 0.16076 -0.001479 0.0075853 0.0026887 -0.0012777 -0.0012012 0.001075
0.0016013 0.00064814 0.00017588 -7.4237e-05
-0.0014542 0.007551 0.074644 -0.02771 -0.00089883 -2.3858e-05 0.00074681 -0.0003886
-4.0992e-05 0.0010094 0.00058704 -0.00040622
0.0026895 -0.0012925 -0.00089204 -2.4526e-05 0.019689 0.22736 0.00032983 0.0017812
0.0010841 -0.00042104 -0.0025575 0.0009358
-0.0011714 0.0010786 0.00074991 -0.00041655 0.00018876 0.0016361 0.16067 0.1881
-0.001163 0.0070739 0.00078091 -0.0014791
0.0016267 0.0005554 -4.2628e-05 0.0010963 0.0011624 -0.00029698 -0.0012293 0.0071362
-0.015301 0.10931 -0.0077213 -0.0056272
0.00039158 -3.7372e-05 0.00044947 -0.00032277 -0.0026342 0.00075082 0.00080779 -0.0012145
-0.0076788 -0.0057064 0.18744 0.061593
3200000000 0.10752 0.17061 0.0036324 0.006766 0.00092791 -0.0028585 -0.00021123 0.0017897
0.0002679 -0.0017848 0.0003203 0.00060701
0.0036304 0.0067265 0.085305 -0.026956 -0.001256 0.00037866 -0.00048566 -0.00090771
0.00065847 0.0010992 -0.00045707 -0.0010496
0.00091545 -0.0028715 -0.0012322 0.00038462 0.064009 0.23175 0.0010784 0.00049507
9.4735e-05 -0.0020463 -0.0016436 0.0021237
-8.4946e-05 0.0017371 -0.00054169 -0.00091064 0.0010497 0.00055476 0.18205 0.16532
0.0014343 0.0065197 0.00024017 -0.0012466
0.00030485 -0.0019689 0.00075443 0.00099496 0.00016156 -0.0020048 0.0014408 0.0064457
0.019319 0.12741 -0.0091463 -0.0020093
6.8252e-05 0.0005886 -0.0003421 -0.0010146 -0.0017349 0.0023838 0.00063028 -0.0014423
-0.0092826 -0.001802 0.20362 0.060087
3260000000 0.1389 0.16382 0.0040865 0.0031942 -0.00031422 -0.0026274 0.001225 0.00076868
0.00046264 -0.0019323 -0.00014912 -0.00014869
0.0041274 0.0032273 0.092632 -0.030296 -0.0019519 0.0019635 -0.00050445 -0.00021868
0.00080192 -0.0004952 -0.00091026 5.7564e-05
-0.00027235 -0.0026811 -0.0019129 0.0018742 0.11464 0.22865 0.0003554 -2.7821e-05
-0.0006682 -0.00076286 0.00031874 0.0019637
0.0011656 0.00084711 -0.00055247 -0.0002247 0.00050701 -7.4295e-05 0.20869 0.12844
0.0040104 0.0050229 -0.00060945 -0.0016688
0.00052412 -0.0019258 0.00079875 -0.00052024 -0.00079735 -0.0010115 0.0039027 0.0048425
0.041765 0.13627 -0.006415 0.0025433
-0.00010653 -0.00016429 -0.0009432 3.3291e-05 0.00068189 0.0018949 -0.00040932 -0.0018507
-0.0066227 0.0029482 0.23284 0.049962
3320000000 0.16981 0.15892 0.007103 0.001518 -0.00075562 -0.0018326 0.00070284 0.00039736
-0.001854 -0.0015361 0.00046281 -1.3403e-05
0.0070957 0.001546 0.0996 -0.025985 0.00056038 0.0021742 -0.00027721 -0.00051045
-0.0001273 -0.00028751 -0.00038314 0.00028066
-0.00077815 -0.001768 0.00056538 0.0023376 0.16355 0.22015 0.00037262 -0.00010368
-0.0010096 -0.00024155 0.00022646 0.0013306
0.00076526 0.00033514 -0.00029756 -0.00050407 0.00028626 -6.491e-05 0.2179 0.098597
0.0051126 0.0019672 -0.0010432 0.00019176
-0.001972 -0.0012861 -0.00013213 -0.00035019 -0.001133 -0.00032849 0.0051082 0.0021911
0.069096 0.13847 -0.0042473 0.0033912
0.00020187 1.5349e-05 -0.00041496 0.00031429 0.00033402 0.0010672 -0.0014527 0.00015926
-0.0037877 0.0032272 0.24984 0.037709
3380000000 0.20517 0.14206 0.0055431 -0.0018087 -0.0010628 0.00025198 0.0011643 0.00029188
-0.0015834 0.00081648 0.00025863 0.00024094
0.0055641 -0.0018493 0.11008 -0.034231 -0.00018646 0.0032944 -0.0011399 -0.00052352
-0.00025449 0.00010214 -0.00090259 0.00036922
-0.0011999 0.00037693 -3.5182e-05 0.0031773 0.2039 0.19817 0.00081565 -0.00054904
-0.0020039 0.00066169 0.0014505 0.0013628
0.0010996 0.00022015 -0.0011752 -0.00043167 0.00072434 -0.00063194 0.23305 0.065835
0.005997 0.0017913 -0.00017374 0.00017638
-0.0013923 0.00084313 -0.00014386 0.0001304 -0.0018858 0.00070367 0.0060635 0.0016265
0.10726 0.13158 -0.0014101 0.0046876
0.00024619 0.00039502 -0.00092591 0.00032206 0.0011927 0.0012948 -0.00024381 0.0001203
-0.0014199 0.0050276 0.27907 0.018327
3440000000 0.23676 0.12188 0.0046333 -0.0036038 -0.000776 -0.0014306 0.00067913 -0.00015856
-0.0011855 0.0016468 0.00097817 -2.289e-05
0.0046934 -0.0036226 0.10328 -0.038436 0.0029354 0.0019143 -0.00090991 0.0011183
0.00011856 0.00031774 3.6268e-05 0.00083564
-0.0007302 -0.0014274 0.0029518 0.0019102 0.24205 0.17077 -0.00032806 -0.00028004
6.0754e-05 0.0012822 0.0011081 0.00046678
0.0006647 -0.00014943 -0.0010541 0.0010459 -0.00036732 -0.00032173 0.23446 0.033514
0.0064662 -0.0017272 -0.00075907 0.00022516
-0.00147 0.0016773 2.2212e-05 0.00033473 9.0925e-05 0.0018253 0.0067158 -0.0018348
0.13318 0.12576 0.002613 0.0035592
0.0010343 -7.3597e-05 3.5906e-05 0.0009288 0.00082954 0.00067566 -0.00036444 0.00014032
0.0027716 0.0032139 0.29529 -0.010463
3500000000 0.26978 0.09029 0.002487 -0.0045066 -0.0012844 0.0016092 0.00090537 -0.00091859
-0.00085202 0.00088042 0.00060637 -0.0011575
0.0025809 -0.0045217 0.11662 -0.062011 0.0031255 0.0014115 -0.00034553 0.00073783
0.00043822 -7.1888e-05 7.3172e-05 0.00039118
-0.0011994 0.0015933 0.0032222 0.0014136 0.27366 0.13798 0.00027252 9.5909e-05
-3.9544e-05 0.0012302 0.0014586 -0.00034229
0.00094438 -0.00088708 -0.00036928 0.00064805 0.00034844 6.5892e-05 0.23953 0.0059446
0.0062632 -0.003743 5.2648e-05 0.00011045
-0.0009119 0.0011798 0.00041476 -7.8538e-05 6.7521e-05 0.00081893 0.0062794 -0.0036389
0.17476 0.10215 0.0028562 0.00092864
0.00057739 -0.00097974 -3.2999e-05 0.00046262 0.001886 -0.00014639 -0.00019075 2.2387e-05
0.0029984 0.0010497 0.316 -0.037651
3560000000 0.28878 0.05642 0.0002873 -0.005595 1.4392e-05 -0.0011267 0.00066724 0.00025619
0.0014238 0.0018014 -0.00035615 -0.0010725
0.00033055 -0.0054985 0.11056 -0.067174 0.0055689 -0.00032462 0.00035103 0.00055594
0.00066262 -0.00017279 0.00038908 0.00035655
6.2563e-05 -0.0011278 0.0056195 -0.00050587 0.30086 0.094329 -0.00018224 -0.0003407
0.00079771 0.00051181 0.0013239 -0.00086983
0.00068003 0.00021955 0.00035225 0.00055612 -7.3817e-05 -0.0003919 0.22927 -0.030456
0.0051201 -0.0064954 -0.000615 -0.00050982
0.0014274 0.0015298 0.0006307 -0.00010852 0.00062787 0.00036188 0.0050133 -0.0067739
0.19491 0.093537 0.0025923 -0.002003
-0.00028746 -0.0011904 0.00037503 0.00038255 0.0014198 -0.0012452 -0.00045398 -0.00036084
0.0025449 -0.0024178 0.32832 -0.078308
3620000000 0.30572 0.019198 -0.00062365 -0.00353 -0.0022472 -0.00010201 0.00039479 -0.001777
2.5844e-05 0.00053239 -0.00051423 -0.00055331
-0.00060344 -0.0035864 0.11204 -0.095764 0.0045512 -0.0036154 0.00027697 0.00042785
-0.00033142 -0.00076874 0.00067544 0.00035521
-0.0021414 -0.00020183 0.004328 -0.0036771 0.31453 0.051543 -0.0001088 -0.0010308
-0.00034331 -1.1105e-05 0.00067385 -0.00046956
0.00036182 -0.0016325 0.00029525 0.00040953 -1.8566e-05 -0.00092016 0.21866 -0.060211
0.00027208 -0.007398 -0.00089346 0.0011217
-4.6358e-05 0.00063498 -0.00024123 -0.00076235 -0.00050232 -9.7858e-05 0.00020725 -0.0072011
0.21726 0.058094 2.1146e-05 -0.0016595
-0.00059081 -0.00069797 0.00064193 0.000345 0.00049073 -0.00055822 -0.00087774 0.0010722
8.5329e-05 -0.0010548 0.33132 -0.11202
3680000000 0.31097 -0.024796 -0.0033353 -0.00401 -0.0012361 0.00177 -0.0010995 -0.00030842
0.0015849 -8.7187e-05 -0.0011718 -0.0004114
-0.0033365 -0.0039579 0.10847 -0.11296 0.0016823 -0.004756 0.00076421 0.00032862
-0.00011467 -0.00054849 0.00077216 0.00022102
-0.001175 0.0017473 0.0016794 -0.0048165 0.32609 0.0011118 -0.00077576 -0.00061096
0.0010117 0.00073314 0.00054767 -0.0020921
-0.0010297 -0.00020087 0.00068198 0.00028299 -0.00076385 -0.00052336 0.20573 -0.094241
-0.0013191 -0.0064185 -0.0014063 0.0011411
0.0015916 7.7517e-05 -0.00025701 -0.0006033 0.0012189 0.00084478 -0.0012702 -0.0067407
0.23775 0.036203 0.00031174 -0.0015683
-0.0011455 -9.0662e-05 0.00075528 8.2307e-05 0.00064179 -0.0015874 -0.0011764 0.0013076
0.00043638 -0.0015734 0.33136 -0.15649
3740000000 0.3131 -0.059672 -0.003073 -0.00022095 -0.0020285 0.002539 0.00021843 -0.0010132
-0.00085609 -7.1365e-05 -0.00077614 0.00019959
-0.0030661 -0.00021197 0.10014 -0.13417 0.00078651 -0.0054712 0.00021341 -8.9901e-05
-0.00047532 -0.00022453 0.0004144 0.00035178
-0.0019752 0.0024582 0.00067865 -0.0054376 0.32917 -0.037384 -0.00055313 -2.7888e-05
7.143e-05 -0.00011972 -0.00069064 -0.0012601
0.00010154 -0.00095222 0.00026584 -0.00019231 -0.00054566 -4.7369e-05 0.18422 -0.11743
-0.0025918 -0.005412 0.0010099 0.0025266
-0.00073328 -3.8477e-05 -0.0004987 -0.00027272 -0.00038154 -0.00028493 -0.0027033 -0.0051227
0.24739 0.0020013 -0.0010031 -0.0013913
-0.00083847 0.00023323 0.00053492 2.8032e-05 -0.00014054 -0.0013119 0.00088064 0.0026211
-0.00090949 -0.0013564 0.31755 -0.19526
3800000000 0.3092 -0.10652 -0.0021295 0.00061251 0.00087209 0.0036908 -0.0013486 -0.0015862
0.0015697 0.0011886 -0.0011436 0.00031117
-0.0020888 0.00063013 0.090575 -0.14977 -0.001943 -0.0049177 0.00032404 0.00027633
-0.00094469 -0.00055942 0.00094108 -8.0721e-05
0.00092365 0.0037085 -0.0019873 -0.0050199 0.32615 -0.079421 -0.00083357 0.00043873
0.000984 6.9798e-05 -0.00079797 -0.00049785
-0.0014657 -0.0016015 0.00036482 0.00026159 -0.00084608 0.00024366 0.17626 -0.14256
-0.0031312 -0.0039688 0.0014195 0.0014375
0.0016752 0.0011054 -0.00087186 -0.00040379 0.00062765 0.00041822 -0.003138 -0.0038607
0.26262 -0.035024 0.00038366 0.00032142
-0.0010598 0.00059696 0.00084042 5.3329e-05 -0.0012959 -0.0010224 0.0012392 0.0016629
0.00029661 0.00039455 0.31231 -0.23708
3860000000 0.29796 -0.13757 -0.0007224 0.00091003 0.002479 0.0020276 -0.0022056 0.0011373
0.0011187 -0.0011078 -0.00039257 0.0016022
-0.000757 0.00097015 0.071313 -0.16041 -0.0031274 -0.005057 0.00067172 -0.00069597
-0.00085341 0.0015171 0.00083714 -0.0010038
0.002516 0.0018252 -0.003114 -0.0048528 0.30683 -0.11942 -0.00050802 0.00084507
0.00026507 -0.00062659 -0.00061812 -0.00031783
-0.0021979 0.0011903 0.00065547 -0.00076055 -0.00069388 0.00096825 0.14758 -0.15852
-0.0030686 -0.0036055 0.0017802 0.00097293
0.00085845 -0.0010727 -0.00090196 0.0012975 0.0003575 -0.00047538 -0.0031161 -0.003701
0.26168 -0.06369 5.9895e-05 -0.0012337
-0.00067599 0.0015373 0.00082096 -0.0010735 -0.00089019 -0.00023793 0.0021306 0.00094715
-9.9274e-05 -0.0010914 0.28875 -0.27606
3920000000 0.28428 -0.17792 0.0019947 -1.1639e-05 0.0033214 0.0025878 -3.632e-05 0.0009212
0.00022878 -0.00029661 0.00043056 0.00047148
0.0019774 -3.8897e-05 0.044551 -0.17656 -0.0047572 -0.0035118 -0.00042709 -0.00023926
0.00010326 0.00014314 -0.00025326 -0.00052973
0.0034213 0.0024885 -0.0048161 -0.0034563 0.30136 -0.15214 0.00035402 0.0013562
0.0015162 -0.001021 -0.0003106 -0.00020582
-6.0411e-06 0.00093541 -0.000335 -0.00031266 0.0003301 0.0014578 0.12911 -0.16935
-0.004044 -0.0029187 0.002346 -8.3415e-06
0.00052311 3.5067e-05 0.0001899 0.00014486 0.0019837 -0.0011496 -0.0043258 -0.0030258
0.25752 -0.10984 0.001343 -0.0010705
0.00081353 0.00052786 -0.00014201 -0.00058737 -0.00035419 7.9881e-06 0.0023571 -0.00018284
0.0017288 -0.0012956 0.26758 -0.30365
3980000000 0.25771 -0.21424 0.0017827 -0.0031178 0.0048314 -0.00020867 0.00012364 0.0010028
0.0011115 -0.0015313 0.00040797 0.00047592
0.0017932 -0.0030881 0.022752 -0.19117 -0.0057625 -0.0016517 0.00073 0.00047208
0.00077897 0.00039164 4.0643e-05 -0.0013983
0.0045904 -0.00021979 -0.0057079 -0.0014924 0.2727 -0.18399 0.0015563 -0.00025374
-0.00081361 -0.0014795 -0.00079563 -0.00066626
0.00010531 0.001028 0.00059454 0.00049629 0.0016088 -0.00018033 0.092483 -0.19188
-0.0038145 -0.0033205 0.0015638 -0.00079357
0.0010783 -0.00186 0.00081322 0.00053771 -0.0013277 -0.0017537 -0.0038148 -0.0031075
0.24655 -0.14099 0.0014165 -0.0040951
0.00033412 0.00036908 -0.00014084 -0.0011383 -0.00034166 -0.0002467 0.0014643 -0.00099797
0.0016706 -0.0047363 0.2327 -0.34243
4040000000 0.23038 -0.23959 -0.00041836 -0.0042748 0.0033208 -0.0029135 0.00017479 0.00034039
-0.0005524 -0.00079568 0.00070581 -0.00039039
-0.00046959 -0.0042576 -0.0028183 -0.19823 -0.0049967 0.00011069 0.00017235 -0.0010263
-0.0002466 0.00020411 -0.0015288 -0.00011126
0.0033504 -0.0029556 -0.0049651 0.00018131 0.25136 -0.2165 2.8847e-05 -0.00051218
-0.00078071 -0.00040618 -0.0013666 0.00013094
0.00023836 0.00030703 0.00016237 -0.0010712 -0.0001797 -0.00066072 0.070389 -0.18632
-0.0066281 -0.0020916 0.0015397 -0.00085785
-0.00047023 -0.00081476 -0.00025957 0.00011605 -0.00063397 0.00022718 -0.0064202 -0.0018479
0.23575 -0.17285 -0.0014544 -0.003088
0.00066146 -0.00012599 -0.0013752 -0.00014915 -0.0012418 -0.00016779 0.0014879 -0.00015392
-0.0017144 -0.0027169 0.19651 -0.36053
4100000000 0.20127 -0.26349 -0.0032802 -0.0032708 0.00098058 -0.0035461 7.4641e-05 -4.3212e-05
0.00010443 -0.0021767 0.00064754 0.00027154
-0.0032925 -0.0033017 -0.027858 -0.20292 -0.0047739 0.00094519 -0.00029149 -0.00024944
0.0010053 0.00044675 -0.00072893 0.00033613
0.0010603 -0.0034827 -0.004805 0.0010715 0.23008 -0.24338 0.00019275 -0.00016681
-0.00074101 -0.00036495 -0.0012871 0.00034078
8.1319e-05 5.5358e-05 -0.00025342 -0.00023948 0.00017665 -2.8374e-05 0.037039 -0.20069
-0.0060728 0.0005618 0.0012229 -0.0015262
0.00035256 -0.0017413 0.00087649 0.00028099 -0.00064709 -0.00026675 -0.0058648 0.00057176
0.22242 -0.19864 -0.00099028 -0.0041273
0.00077767 0.00018511 -0.00060183 0.00025448 -0.0013073 8.0158e-05 0.0014503 -0.0016119
-0.0010245 -0.0038673 0.164 -0.38746
4160000000 0.17251 -0.28192 -0.0040165 -0.0021004 -0.0002561 -0.0031641 0.00081059 4.8825e-05
-0.0034171 -0.00036741 0.00036584 -0.00082294
-0.0040107 -0.0020806 -0.054203 -0.19955 -0.0047654 0.0026768 -0.00032073 -0.00031468
0.00021996 -0.00048336 -0.00085002 0.00055299
-0.00024489 -0.003221 -0.0047577 0.002682 0.19755 -0.2597 0.00060141 -0.00017104
-0.001054 -0.00052372 -0.0010769 0.00072349
0.00086985 -0.00028181 -0.00039923 -0.00023661 0.00067265 0.00010746 0.012151 -0.1887
-0.0052071 0.0015479 0.0011067 -0.0020272
-0.0036111 -0.00054489 0.00029089 -0.00045975 -0.00070893 -0.00082208 -0.0055577 0.0015555
0.19181 -0.23318 -0.0034942 -0.0039203
0.00081938 -0.00079648 -0.00084873 0.00050552 -0.0014349 0.0010008 0.0009951 -0.0022895
-0.0035739 -0.0038281 0.11421 -0.39735
4220000000 0.14479 -0.29766 -0.0047582 1.8192e-05 2.8077e-06 -0.0036165 -0.0002622 -0.00024665
-0.00098551 0.00065245 0.00030649 -0.0010226
-0.0047309 1.4291e-05 -0.089926 -0.18978 -0.0023339 0.0033887 -0.00012636 -4.5129e-05
1.0563e-05 0.0001566 -0.00056425 0.00090322
9.9417e-05 -0.0036427 -0.0023313 0.0033895 0.16824 -0.28531 -3.7501e-05 -1.17e-05
8.1839e-05 0.00033285 -0.00019538 0.0011581
-0.00034535 -0.0001528 -0.00015914 -3.6879e-05 0.0001035 -0.0002055 -0.011005 -0.18644
-0.004078 0.0020548 0.00033718 -0.0024513
-0.00096471 0.0010876 8.7367e-05 5.8199e-05 1.6043e-05 0.00021527 -0.0040802 0.0024707
0.17633 -0.25666 -0.0050897 -0.0028789
0.00013872 -0.0011729 -0.00063064 0.00093968 -0.00023058 0.0015734 -0.00022192 -0.0023433
-0.0047054 -0.0027854 0.087434 -0.40993
4280000000 0.11413 -0.30759 -0.0030846 0.0018677 -0.0016068 -0.0044183 -0.00040293 0.00050068
-0.00025753 0.001032 -0.00079646 -0.00025409
-0.0031355 0.0017863 -0.11578 -0.19535 -0.0028102 0.003054 -0.00073928 -0.00036475
0.00017326 0.00024342 0.00056644 0.00064197
-0.001763 -0.004321 -0.0027791 0.0030504 0.13937 -0.29358 0.00086257 -0.00024653
-0.00099137 0.00084334 -0.00042884 0.00085157
-0.00046557 0.00051846 -0.00074042 -0.00039356 0.00079016 -0.0002855 -0.049175 -0.17226
-0.0050912 0.0021798 -0.00089293 -0.0024779
-0.00037258 0.0012378 0.00019507 0.00017554 -0.00088234 0.0011076 -0.0047031 0.0020386
0.13382 -0.28102 -0.0063695 -0.00089609
-0.00052115 -0.00026015 0.00064763 0.00076804 -0.00036174 0.00062965 -0.00069657 -0.0020666
-0.0061381 -0.0013818 0.036138 -0.41745
4340000000 0.086125 -0.31693 -0.0018789 0.0021662 -0.0022622 -0.0014849 0.00017845 0.00060578
-0.00016627 0.0008538 0.00021349 -0.00096046
-0.0018545 0.0021873 -0.13685 -0.16913 -0.001805 0.0039984 -0.00014768 0.0004609
-0.0003509 -0.00038985 0.00022488 0.0003878
-0.0023625 -0.0015298 -0.0018125 0.0040525 0.10356 -0.31077 -0.00025176 -0.00095981
0.00042478 0.00092747 0.00060163 0.0020334
0.00023468 0.00061437 -0.00012382 0.00054175 -0.00030794 -0.00077976 -0.06721 -0.16929
-0.0040966 0.0039161 -0.0016502 -0.0026738
0.00015091 0.000766 -0.00012615 -0.0003654 0.00057981 0.00093164 -0.004071 0.0037068
0.10757 -0.30568 -0.0041797 0.0013444
-4.2194e-05 -0.00075675 0.00020784 0.0004256 0.00067294 0.002023 -0.0013088 -0.0027813
-0.0044529 0.00123 0.002352 -0.41077
4400000000 0.056515 -0.32255 -0.00078305 0.001442 -0.0024183 -0.0016088 0.00071868 0.0013289
6.2921e-05 0.00071673 -0.00017994 -0.00064406
-0.00081057 0.0015056 -0.16559 -0.16012 -0.0012901 0.0040053 -0.0004293 0.00042802
0.00025171 -0.00056494 0.00055001 0.00036515
-0.0023981 -0.001449 -0.0013138 0.0039948 0.074591 -0.3177 -0.00012388 -0.00020691
0.00044374 0.00038911 0.00098195 0.0016424
0.00079041 0.0012924 -0.00046709 0.00047056 -0.00023379 -0.00031374 -0.091621 -0.15634
-0.0029653 0.0053257 -0.0020943 -0.0011971
-0.00017652 0.00063141 0.00015977 -0.00052963 0.00054212 0.00023611 -0.0033922 0.0052715
0.075941 -0.31802 -0.0038129 0.00031476
-0.00013144 -0.00083246 0.0006157 0.00036116 0.0011008 0.0015007 -0.0021365 -0.0015788
-0.0043119 0.00058341 -0.043112 -0.41537
4460000000 0.020352 -0.32336 -0.00058335 0.00040523 -0.004093 -0.001022 0.0014853 -0.00064785
-0.00027725 0.0010371 -0.0011391 -0.00038877
-0.00058629 0.00046206 -0.18825 -0.13118 -0.00066006 0.0044921 -0.00040668 0.00079612
-0.00019972 -0.00038103 0.00033553 -0.00040321
-0.0040701 -0.0010416 -0.00058768 0.0045239 0.049348 -0.32453 -0.00062785 -0.00042323
0.0004354 0.00060382 0.0019152 0.00051619
0.0014477 -0.00060128 -0.00041942 0.00077939 -0.00063038 -0.00061029 -0.1055 -0.13502
-0.0016047 0.005538 -0.0024881 -0.00095336
-0.00025318 0.001289 -0.00029947 -0.00035065 0.00023931 0.00065949 -0.0014465 0.0057581
0.040969 -0.31441 -0.0048555 0.0026642
-0.001174 -0.00034213 0.00036159 -0.00044791 0.0017731 0.00052124 -0.002626 -0.0008022
-0.0044046 0.0027986 -0.082365 -0.39878
4520000000 -0.002573 -0.32427 -0.00038558 -0.00036988 -0.0037039 0.00020969 0.0006785 -9.2835e-05
0.0016743 0.00041246 -0.00064577 0.00086247
-0.00038818 -0.00039681 -0.21249 -0.11428 0.00060786 0.004674 0.00059704 0.00085929
-0.00024774 -3.2201e-05 0.00030734 -0.00014116
-0.0037372 0.00030877 0.00070739 0.0046008 0.018584 -0.32358 -0.0010362 0.0006242
0.00059499 -0.00054976 0.0016241 -0.0010542
0.00073598 -0.00013896 0.00054985 0.00081345 -0.001028 0.00067436 -0.12274 -0.12622
-0.00080693 0.0058346 -0.0031346 -0.00043242
0.0018234 0.00017485 -0.00033889 0.00011772 0.00087448 -0.00046515 -0.00060956 0.0055242
-0.0059256 -0.32759 -0.0032761 0.0026682
-0.00058626 0.0010109 0.00030314 -0.00012807 0.0017183 -0.0010064 -0.0032056 -0.00016215
-0.0029576 0.002698 -0.11151 -0.39682
4580000000 -0.040142 -0.31852 -0.0012792 -0.00049429 -0.0030831 0.0024105 0.00072075 -0.0002932
0.00020657 6.3898e-05 -0.00046273 0.00069831
-0.0012432 -0.00056646 -0.23164 -0.088844 0.00090368 0.0041052 0.0005971 -6.241e-05
-0.00017363 0.0003065 0.00012418 -0.00031146
-0.003135 0.002471 0.0010672 0.0041582 -0.013094 -0.32103 -0.00013736 0.00058812
-0.00034778 -9.3914e-05 0.0011643 -0.00096803
0.00069671 -0.00036731 0.00064199 -0.00013084 -9.3225e-05 0.00053804 -0.13374 -0.10186
0.0018961 0.0054907 -0.0027213 0.0011208
0.00016616 0.00022164 -0.00013129 0.00018522 2.9882e-05 -0.00027136 0.0019464 0.0053282
-0.033485 -0.33552 -0.002532 0.004026
-0.0005044 0.00085569 0.00016477 -0.00024965 0.0013744 -0.00079103 -0.0025294 0.0010676
-0.0025553 0.0038173 -0.15741 -0.36819
4640000000 -0.066306 -0.31206 -0.0022918 -0.001548 -0.0030984 0.0027314 0.00062568 -0.0014304
0.0014103 -0.00011585 -7.3791e-05 0.0011177
-0.0022454 -0.0015713 -0.24271 -0.060833 0.0014418 0.0038675 0.00067848 0.00030269
-0.00032156 0.00037286 -1.4965e-05 -0.00069375
-0.0029965 0.0027496 0.001539 0.0038197 -0.037679 -0.3147 0.00021642 0.00068205
0.0011108 0.00048764 0.00046548 -0.0017754
0.0005091 -0.0015508 0.00071685 0.00025956 0.00027633 0.00063898 -0.13926 -0.087279
0.0036169 0.0035734 -0.0023349 0.0019217
0.0015146 -9.7797e-05 -0.00043442 0.00036364 0.00064807 5.8892e-05 0.0032545 0.0038128
-0.066685 -0.32213 -0.0024969 0.0040583
-2.1485e-05 0.0011189 -8.3628e-05 -0.00086131 0.00065097 -0.0018666 -0.0023612 0.0018024
-0.0025592 0.0037383 -0.1767 -0.35725
4700000000 -0.093633 -0.30829 -0.0039923 -0.00019213 -0.0015342 0.0043973 -0.00090313 -0.0010068
0.00093849 -0.00052579 0.00099588 0.00078573
-0.0039918 -0.00022048 -0.25463 -0.04242 0.0025727 0.0043272 0.00048354 -0.00053861
0.00025284 0.00038962 -0.00026107 1.3135e-05
-0.0015014 0.0044316 0.0025764 0.0042434 -0.067461 -0.31005 -0.00019997 0.00047823
9.0108e-06 -0.00040396 0.0002307 -0.0014342
-0.0009477 -0.001012 0.00049508 -0.00053764 -0.00023461 0.00056703 -0.15589 -0.067029
0.0032435 0.0014039 -0.0015135 0.0024644
0.0010119 -0.00057351 0.00028603 0.00060796 0.00014413 0.00036374 0.0035208 0.0014871
-0.10436 -0.31585 -0.00089712 0.0037393
0.00097885 0.00066791 -0.00030607 -5.4061e-05 -4.4463e-05 -0.0015316 -0.0016669 0.0024595
-0.0012822 0.0040514 -0.21963 -0.32917
4760000000 -0.12449 -0.29405 -0.0047279 0.0011072 0.0003785 0.0045988 -0.00075715 -0.00066656
0.0004368 -0.0012016 0.0008864 -0.00018897
-0.0047159 0.0011077 -0.25134 -0.00051916 0.0032053 0.003209 5.7162e-06 -0.00062292
0.00032352 0.0002163 8.9023e-05 -0.00021584
0.00044738 0.0046419 0.0032418 0.0032432 -0.099454 -0.29691 0.00079137 0.00051473
0.001047 0.0002713 -0.0012188 -0.0012822
-0.00066782 -0.00069165 -4.9352e-05 -0.00065479 0.00077231 0.00052685 -0.15077 -0.050511
0.002153 0.001394 -0.000518 0.0027097
0.00039919 -0.001194 0.00040888 0.00022567 0.0013163 -2.2561e-05 0.0021522 0.001074
-0.13782 -0.30073 -0.00082094 0.0038817
0.0008676 -0.00026866 0.00013923 -0.00012221 -0.0010504 -0.001117 -0.00068855 0.0029445
-0.00054143 0.0045276 -0.2316 -0.30785
4820000000 -0.1508 -0.28075 -0.0050891 0.0025497 0.0014339 0.0028961 -0.00074466 -0.00043878
0.00047692 -0.00089181 0.00018905 -0.00052914
-0.0050713 0.0025746 -0.26338 0.021862 0.0042086 0.0033024 -7.6969e-05 -0.00038295
0.0003317 -0.00017039 -0.00027824 -0.00037629
0.001568 0.0029042 0.0043083 0.0031583 -0.12587 -0.29287 0.00061941 -0.00051825
0.00065897 -0.00062615 -0.00088483 -0.00029887
-0.00084812 -0.00041618 -2.1841e-05 -0.00033218 0.00062116 -0.00039851 -0.16578 -0.033116
0.0020717 -0.00015548 -0.00030362 0.0028582
0.00037365 -0.00089798 0.00024472 -0.0002809 0.00045866 -0.00084288 0.0018763 -0.00025731
-0.17841 -0.28502 -0.00038235 0.0035614
0.00017261 -0.00045072 -0.00018908 -0.00035809 -0.00094208 -0.00026354 -5.8451e-06 0.0028438
-3.6262e-05 0.0031151 -0.26845 -0.27837
4880000000 -0.18254 -0.26215 -0.0043848 0.0045363 0.0021703 0.0031822 -0.0014503 0.00021837
-0.00064746 -0.001239 0.00023423 -1.586e-05
-0.0044012 0.0044809 -0.2556 0.062416 0.0046729 0.0017389 -0.00037654 -0.0001453
-9.451e-05 0.00010171 -0.0001402 0.00022436
0.0020777 0.0031233 0.0047436 0.0016633 -0.14514 -0.28075 0.00021679 -0.00033333
-4.7817e-05 -0.0015299 -0.00094697 -3.5821e-05
-0.0014292 9.6133e-05 -0.00038626 -0.00021974 0.00041385 -0.00054007 -0.1595 -0.014895
0.00085117 -0.00047486 0.0012019 0.0026442
-0.00086058 -0.0011814 -0.00030294 0.00024272 -0.00027044 -0.0012954 0.00062618 -0.0001775
-0.20924 -0.26994 0.00045022 0.0033499
0.00027058 -0.00026821 -0.00017616 0.00010776 -0.00065821 3.1767e-05 0.0012284 0.0024155
0.00028597 0.0031391 -0.28108 -0.24938
4940000000 -0.20367 -0.24472 -0.0030814 0.0065083 0.002905 0.0012682 -0.00022475 0.00079235
-0.001166 -0.0005027 3.4921e-05 -0.00057837
-0.0031049 0.0065315 -0.26837 0.088719 0.0058408 0.0013531 -0.00013186 -8.0675e-05
0.00033231 -0.00032205 -0.00031871 0.00010226
0.0029554 0.001219 0.0058211 0.0013171 -0.16498 -0.25738 0.00018723 -0.0004698
-0.001098 -0.00039581 -0.00027517 0.00042522
-0.00028089 0.00075895 -0.00015991 -9.2096e-05 0.00011591 -0.00041228 -0.16696 -0.0047912
-0.00050577 0.00019579 0.0019093 0.0020985
-0.0010557 -0.00043474 0.0003658 -0.00026894 -0.0011128 -0.00013503 -0.0002549 0.00019719
-0.23353 -0.24376 0.0005521 0.0029295
2.1403e-05 -0.00060712 -0.00036314 0.00014297 -0.00017455 0.00026945 0.001769 0.001997
0.00059844 0.0031118 -0.30541 -0.22343
5000000000 -0.22432 -0.22142 -0.0001712 0.0073259 0.0030836 0.0017387 -0.00025052 0.00069816
-0.00064403 0.00068816 -0.00018771 -0.00088016
-0.00017659 0.0072942 -0.25478 0.10585 0.0058882 -0.00060328 -0.00026045 -8.7396e-05
-0.00010736 -0.0003774 -0.0001682 -0.00011108
0.0031038 0.0017342 0.0058802 -0.00073319 -0.19489 -0.24359 -0.00045061 -0.0007905
-0.0004603 -0.00011778 -0.00042855 -0.00017659
-0.00029835 0.00063877 -0.00028181 -8.2913e-05 -0.00050316 -0.00067868 -0.16119 0.019152
-0.00099258 0.0014613 0.0023721 0.0010754
-0.00065542 0.00059499 -9.1927e-05 -0.00053275 -0.00023018 -0.00030302 -0.00099961 0.0013725
-0.2616 -0.22018 -1.3852e-05 0.0030894
-0.00022581 -0.0007912 -0.00019749 -6.1596e-05 -0.00065026 -0.00030673 0.0023055 0.0011717
1.4981e-05 0.0032467 -0.31711 -0.18905
5060000000 -0.24599 -0.19439 0.0018234 0.0068784 0.0031164 -0.00012347 7.0731e-05 0.00053288
-0.0003284 3.8595e-05 -0.00039463 -0.00046543
0.0018252 0.0068492 -0.23861 0.14291 0.0052479 -0.0017795 -4.4939e-05 0.00020948
-0.00035277 -6.7566e-05 -0.00046431 0.0001734
0.0030726 -0.00013776 0.0053136 -0.0018543 -0.20925 -0.22289 -0.00039497 0.00028367
-0.0009516 0.00020313 -0.0010425 -0.00012221
9.8119e-05 0.0005669 5.2654e-05 0.00025231 -0.00031748 0.00030255 -0.16343 0.026748
-0.00024392 0.0031356 0.0016927 0.00054036
-0.00031052 -7.8697e-05 -0.00040027 -9.9042e-05 -0.0011529 0.00020705 -0.00044073 0.0030124
-0.27686 -0.1912 0.0010016 0.0034686
-0.00036858 -0.00022309 -0.00038184 0.00019827 -0.0012598 0.0001001 0.001962 0.00061912
0.0010797 0.0033649 -0.33037 -0.16153
5120000000 -0.26218 -0.16933 0.0033294 0.0058794 0.0029526 -0.00036286 0.00034199 0.0006465
-0.00016134 0.00075941 -0.00044538 0.00020814
0.0033288 0.0058813 -0.23341 0.17 0.0049854 -0.0026902 9.6958e-05 0.00021637
-0.00013437 -9.1995e-05 3.8493e-05 0.00048355
0.0030263 -0.00046606 0.0049322 -0.0028129 -0.22372 -0.20843 -8.4038e-05 0.00017201
-0.00033775 0.00084558 -0.0016926 0.00070662
0.00036313 0.00065356 7.6155e-05 0.0002405 -0.00022674 8.4337e-05 -0.15966 0.052961
0.0011178 0.0033896 0.0024796 0.00057165
1.8304e-07 0.00079599 -0.00015676 -5.1909e-05 -0.00049245 0.00098112 0.0011898 0.0033829
-0.29215 -0.15719 0.0015889 0.0035778
-0.00047412 0.00011727 5.8102e-05 0.00044419 -0.001148 0.00092085 0.0024575 0.00033362
0.0013757 0.0036083 -0.34333 -0.127
5180000000 -0.27877 -0.13975 0.0047808 0.0047717 0.0036086 -0.0010179 0.00025054 0.00051858
-8.4502e-05 0.00018322 -0.00070676 0.00056105
0.0047554 0.0047638 -0.21191 0.19239 0.0043211 -0.003966 -0.0003854 -0.00024539
-8.9972e-05 -3.7276e-05 -2.7379e-05 0.00026758
0.0035258 -0.0011363 0.0042426 -0.0040335 -0.23574 -0.17177 -0.0004171 0.00076883
-0.00037817 5.9954e-05 -0.00011602 0.0013141
0.00028341 0.00055062 -0.00039473 -0.00024886 -0.000362 0.00069601 -0.15903 0.062424
0.0026798 0.0039445 0.0023065 -0.00070439
-0.00011734 0.00014945 -0.00015407 -8.2483e-05 7.2765e-05 0.00020054 0.0027599 0.0040502
-0.3057 -0.11553 0.0025441 0.0036178
-0.0005322 0.00055954 -5.5829e-05 0.00021019 -0.00028652 0.00075949 0.0022385 -0.00083451
0.0025809 0.0035564 -0.34635 -0.095332
5240000000 -0.28836 -0.11283 0.0049166 0.0035223 0.0029094 -0.0027929 0.0006602 5.4211e-05
-0.00028834 1.2087e-05 8.4783e-06 0.00068911
0.0049558 0.0035099 -0.20063 0.23065 0.0029963 -0.0047636 -6.649e-05 6.7123e-05
-0.00021078 4.825e-05 0.00033662 0.00029293
0.0028489 -0.0028364 0.0029261 -0.004851 -0.25247 -0.148 0.00036083 0.00021474
8.7111e-05 0.00062056 0.00032125 0.0011785
0.00064881 1.1066e-05 -4.7629e-05 0.00010986 0.0004041 0.00024959 -0.15955 0.083064
0.0036044 0.0025409 0.0016906 -0.001401
-0.00035176 5.4544e-06 -0.00021216 6.6853e-05 -0.00014133 0.00035688 0.0036629 0.0024714
-0.32032 -0.073363 0.0030171 0.0026317
2.3593e-05 0.00061307 0.00026894 0.00034193 4.4478e-05 0.0012621 0.0016038 -0.0012975
0.0028855 0.0027737 -0.35308 -0.062173
5300000000 -0.29447 -0.083628 0.0059074 0.0020697 0.0018205 -0.0032856 0.00022173 -0.00036754
0.00031331 0.00070818 0.00013001 0.00027409
0.0058904 0.0020926 -0.19332 0.23531 0.002126 -0.0053451 -0.00011047 0.00024846
2.8385e-05 0.00036535 0.00025581 0.00019174
0.0017503 -0.0032882 0.0020069 -0.0053701 -0.26832 -0.12236 0.0002788 -0.00022268
0.00034486 0.00032294 0.00052675 0.00056892
0.00020659 -0.0003837 -0.00010169 0.00027416 0.00016296 -0.00018143 -0.15192 0.092423
0.0052112 0.001956 0.0013407 -0.0016311
0.00028985 0.00066899 9.9425e-05 0.00042606 0.00016877 0.00039352 0.0053804 0.0018459
-0.33211 -0.045353 0.0033256 0.0026877
0.00014463 0.00032992 0.00027293 0.00021167 0.00068609 0.00090689 0.0013884 -0.0014865
0.0032338 0.0027742 -0.34895 -0.026719
5360000000 -0.29554 -0.047149 0.0059426 0.00084765 0.00041838 -0.003779 0.00038312 -8.3617e-06
-6.1142e-06 0.00027961 0.00051492 -9.5772e-05
0.0058938 0.00089029 -0.15699 0.25701 0.00086492 -0.0054374 6.2747e-05 0.00021612
-0.00012206 5.2966e-05 0.00036556 -4.6125e-05
0.00028976 -0.0038074 0.00074406 -0.0054132 -0.26826 -0.095905 0.00036811 0.00033945
-0.00018602 0.00019496 0.00033013 0.0004918
0.000371 -4.3599e-05 0.00011649 0.00023834 0.00048695 0.00035679 -0.15064 0.11038
0.0061189 -0.00031834 0.00070542 -0.0019939
0.00012599 0.00036446 2.4567e-05 2.9661e-07 0.00023158 0.00047933 0.0058965 -0.00036589
-0.3287 -0.0072626 0.0044302 0.0026603
0.00055109 -0.00020205 0.00044168 -0.00010804 0.00056966 0.00043366 0.00075086 -0.0020019
0.0048283 0.0026655 -0.34771 0.001275
5420000000 -0.299 -0.023759 0.0060838 -0.00095417 -0.00061304 -0.0035215 -0.00010062 -0.00014455
0.00071693 0.00052763 0.00031089 -0.00028481
0.0060716 -0.00094392 -0.13806 0.28455 5.8629e-05 -0.0053806 8.5307e-05 0.00017249
3.7193e-05 -7.6501e-05 0.00029874 -7.66e-05
-0.00061538 -0.0035947 -1.4469e-05 -0.0054386 -0.28502 -0.062639 -4.876e-05 -0.00055422
0.00076857 0.00033442 0.0010143 0.00032817
-5.2974e-05 -0.00012459 0.00010894 0.00015686 -0.00014787 -0.00060835 -0.13913 0.12519
0.0050109 -0.0020536 0.00023918 -0.0016014
0.00081167 0.00039359 -5.4847e-05 -2.0797e-05 0.00072206 1.1846e-05 0.0049312 -0.0018636
-0.33317 0.022095 0.0050888 0.001288
0.00027981 -0.000257 0.00025462 -0.00015842 0.0010999 0.0001224 0.00021165 -0.0017462
0.0047778 0.00087317 -0.34161 0.043484
5480000000 -0.29161 0.012697 0.0050164 -0.0018415 -0.001736 -0.0029105 0.00041216 -1.9029e-05
0.0008347 -0.00012471 -0.00016791 -0.000168
0.0050258 -0.0018668 -0.12434 0.29276 -0.0014907 -0.0056708 3.8973e-05 0.00015695
-5.0684e-06 1.2151e-05 0.00028488 -0.00019934
-0.0017735 -0.0029265 -0.0015465 -0.0056721 -0.28957 -0.041289 -0.00021911 0.00013667
0.0007223 -0.00034773 0.0010067 -0.00012306
0.00038247 -4.3388e-05 4.3715e-05 0.00019301 -0.00029141 0.00021799 -0.13306 0.1361
0.0040531 -0.0034555 -0.00015477 -0.0019606
0.00081786 -0.0001354 -5.3612e-06 7.6395e-05 0.00069274 -0.00010679 0.0041811 -0.0034189
-0.32262 0.051451 0.0050458 7.384e-05
-0.00012248 -7.4607e-05 0.00029897 -0.00014702 0.00078542 -0.0002956 -0.00024515 -0.0019425
0.004655 0.0002616 -0.33242 0.064985
5540000000 -0.28903 0.037814 0.0041798 -0.0024997 -0.0026126 -0.002019 0.00036093 -0.00030174
8.4942e-05 -0.00031742 -0.00035851 0.00015424
0.0041818 -0.0024913 -0.084208 0.31075 -0.0025029 -0.0050697 0.000437 0.00015142
-4.9737e-05 -0.00021008 2.481e-05 -0.00047079
-0.0026601 -0.0019347 -0.0026117 -0.005018 -0.29006 -0.020323 0.00021385 -0.0001764
0.00018163 -0.00011847 0.00041578 -0.00035304
0.0003328 -0.00033531 0.00040766 0.00011552 0.00031763 -0.00017191 -0.12184 0.15782
0.0026594 -0.0038799 -0.0011157 -0.0018666
0.00011943 -0.00020898 4.6071e-05 -0.00012274 0.00017896 -0.00017125 0.0027325 -0.0040443
-0.3084 0.085802 0.0049225 -0.0011169
-0.00037948 0.00014285 3.8499e-05 -0.00039044 0.00039824 -0.00022298 -0.001034 -0.0016857
0.0049668 -0.00090263 -0.32557 0.10654
5600000000 -0.27845 0.066373 0.0034492 -0.0034811 -0.0024265 -0.0017608 0.00025671 -0.00038627
0.00038606 -0.00010155 0.00045073 0.00049765
0.0034627 -0.0034844 -0.081405 0.3253 -0.0035787 -0.0048506 2.7658e-05 -0.00021296
-1.2288e-05 -3.9665e-05 -0.00025765 -0.00032049
-0.0024059 -0.0016776 -0.0037276 -0.0048233 -0.2887 0.012653 -4.9031e-05 0.00010612
0.00011857 -0.00046029 0.00043795 -0.00056175
0.00026146 -0.00036159 0.00010242 -0.00017612 -2.095e-05 1.8255e-05 -0.11418 0.1572
0.0018375 -0.003895 -0.0011349 -0.0011745
0.00032525 -0.00019948 -1.113e-06 -3.4964e-05 0.00042916 -0.00050561 0.0014789 -0.0039306
-0.29958 0.11546 0.0041931 -0.0011647
0.00041228 0.00046821 -0.00028643 -0.00041582 0.00031481 -0.00062027 -0.0010292 -0.0011179
0.0044803 -0.0013732 -0.3037 0.12109
5660000000 -0.26776 0.088032 0.0031839 -0.0035838 -0.0034342 -0.00058813 -0.00031018 -0.00077298
-5.1804e-05 -0.00065286 0.00045155 -0.00024856
0.0032006 -0.0035213 -0.040832 0.31714 -0.004532 -0.0030477 1.0693e-05 -0.00013334
7.7111e-05 5.2356e-05 -6.9873e-05 -0.00011358
-0.0034658 -0.00050179 -0.0045767 -0.0029498 -0.29054 0.035561 -0.00015316 9.5553e-05
-0.0003173 -0.00018723 0.00014119 -0.00082951
-0.00031651 -0.00080295 2.4959e-07 -0.00012331 -0.00017372 0.00012529 -0.099313 0.17748
0.00072992 -0.0042654 -0.0011336 -0.00078119
-0.00011829 -0.00067557 0.00013262 1.1644e-05 -0.00056346 -0.00031334 0.00071911 -0.0039553
-0.28658 0.14369 0.0045796 -0.0019147
0.00044328 -0.00031524 -0.00015812 -0.00014414 0.00023494 -0.0010142 -0.0012821 -0.00082706
0.0044455 -0.0020984 -0.29627 0.15721
5720000000 -0.25361 0.11099 0.0027317 -0.0040586 -0.0028182 0.00085527 -0.00051537 -0.00027025
-0.00041238 -0.00024137 -0.00019642 -0.00046059
0.0027328 -0.0040372 -0.012845 0.34369 -0.0055328 -0.0026248 4.717e-05 -5.1782e-05
-0.0002695 1.4407e-05 -0.00029107 0.000191
-0.0028793 0.0009065 -0.0055866 -0.0025123 -0.28721 0.067096 0.00013658 -4.1433e-05
0.00028725 0.00029691 9.5405e-05 -0.00030867
-0.00054564 -0.00024022 5.8689e-05 -6.0804e-05 0.00016217 -9.0251e-06 -0.083461 0.17969
-0.00040741 -0.0034818 -0.0016256 -0.00047525
-0.00041853 -0.00021358 -0.00032629 1.9118e-05 0.00029976 0.00040477 -0.00022197 -0.0034075
-0.27572 0.17108 0.0039951 -0.0035935
-6.7472e-05 -0.00044162 -0.000249 0.00025669 2.1905e-05 -0.00032247 -0.0017239 -0.00058022
0.0040313 -0.003573 -0.26632 0.17537
5780000000 -0.2377 0.12805 0.0016282 -0.0046647 -0.0023486 0.001123 -0.00079779 0.00010931
-0.00045511 -0.00028776 -0.00025597 -0.00024006
0.0016315 -0.004656 0.00032555 0.33877 -0.0058171 -0.00066299 -2.1748e-05 -0.00020892
-6.7618e-05 -5.5553e-05 -6.5632e-05 -8.502e-05
-0.0023377 0.0011349 -0.00584 -0.00059925 -0.28427 0.083375 -8.1006e-05 -0.00012607
0.00015787 -0.00026232 -0.0002685 -0.00072652
-0.00080769 0.00011579 -5.4619e-05 -0.00017696 -8.0536e-05 -0.0001438 -0.074421 0.19548
-0.00011472 -0.0029289 -0.0013815 -9.6641e-05
-0.00042565 -0.00030987 5.9661e-05 -2.2104e-05 0.00028466 -0.00019231 -0.00011924 -0.003182
-0.26553 0.19186 0.0028018 -0.0038015
-0.00025965 -0.00032928 -7.3158e-05 -0.00011685 -0.00039208 -0.00076103 -0.0012453 -2.8978e-05
0.0028004 -0.003588 -0.25777 0.19765
5840000000 -0.22502 0.14965 0.00040186 -0.0053589 -0.0020819 0.0010719 -0.00013161 0.00033758
-0.00033546 0.00037514 -0.00043707 -0.00021822
0.00040336 -0.0053605 0.035622 0.34266 -0.0057745 0.00034567 -0.000203 -1.8633e-05
0.00027452 -6.0754e-05 -0.00016183 0.00023839
-0.0020619 0.0011269 -0.0057036 0.0004925 -0.27816 0.10785 -0.00027013 0.00013404
-0.00030075 -0.00057209 -0.00081643 -0.0006984
-0.00015975 0.0003532 -0.00021717 -3.992e-06 -0.00032012 1.0166e-05 -0.0523 0.19878
-0.00055332 -0.0033492 -0.0013729 0.00021809
-0.00032501 0.00023599 0.00013704 -1.7772e-05 -0.00035237 -0.00097761 -0.00080733 -0.0035655
-0.24838 0.20139 0.0021932 -0.003618
-0.0004214 -0.000323 -4.6216e-05 0.0002487 -0.00064686 -0.00034678 -0.001367 0.00022561
0.0023981 -0.0036306 -0.22193 0.22239
5900000000 -0.21076 0.16234 -0.0016345 -0.0055343 -0.0023583 0.0022702 -0.0001606 2.1997e-05
0.00032904 -0.00019976 0.00019051 0.00028118
-0.0016165 -0.0055086 0.056099 0.34323 -0.0051201 0.0018079 2.0957e-05 5.1707e-06
-6.7886e-06 -0.00024805 0.00014298 -0.00010727
-0.0022661 0.0023265 -0.0051585 0.0019467 -0.2627 0.12392 5.5655e-05 -0.00013432
-0.00028995 -0.00045709 -0.00099806 9.2833e-05
-0.0001119 -5.3973e-05 4.9844e-05 -1.8449e-05 9.6923e-07 -0.00011986 -0.044701 0.2094
-0.0008631 -0.0035502 -0.0010412 0.00045904
0.00025959 -0.00013533 2.673e-05 -0.00031334 -0.00031557 -0.00022522 -0.00091376 -0.0032918
-0.22351 0.21772 0.0022662 -0.0049219
6.2837e-05 0.00025776 -3.1667e-05 -0.0001723 -0.00073883 -0.00020349 -0.0010957 0.00039555
0.0023013 -0.0049966 -0.20749 0.23194
5960000000 -0.19172 0.17478 -0.002833 -0.0041053 -0.0007665 0.0026448 -0.00013014 0.00019018
-0.00030331 2.9844e-05 -4.3211e-05 -0.00011018
-0.0028096 -0.0040674 0.082193 0.34243 -0.0041409 0.0021773 -0.00016808 1.9636e-05
-1.1261e-05 0.00012403 0.00011375 1.2668e-05
-0.00078022 0.0027168 -0.0041207 0.002218 -0.24855 0.14946 -0.00011383 -0.00014529
-0.00039106 0.00014702 -0.0001093 0.00024506
-0.00014595 0.00021509 -0.00019484 2.2978e-05 -4.4735e-05 -0.00021574 -0.026506 0.21755
-0.0019965 -0.0031834 -0.0010427 0.00069769
-0.00023187 2.9809e-06 -7.4927e-05 0.00015226 -0.00043378 7.6662e-05 -0.0018043 -0.0031759
-0.20322 0.2325 0.00023251 -0.0053366
-6.5933e-05 0.00011413 0.0001271 0.00017728 -0.00023496 1.1275e-05 -0.0010892 0.00077528
0.00045533 -0.0053284 -0.1799 0.25912
6020000000 -0.17395 0.19117 -0.0037602 -0.0031653 -0.00033618 0.0029253 -3.6534e-05 0.00056232
-0.00030735 0.00018138 -0.00023455 0.00038783
-0.0037693 -0.0031725 0.10994 0.33524 -0.00476 0.0031256 -5.1288e-05 0.00012608
-0.00017026 0.00018184 -0.00026627 0.00015288
-0.00024535 0.0029509 -0.0047086 0.003247 -0.22917 0.16227 -0.00026699 0.00034016
-0.00073814 -0.00015974 -0.00019506 0.00033738
4.3481e-06 0.00050428 -6.656e-05 0.00014723 -0.00020163 0.00021395 -0.019875 0.2139
-0.0025085 -0.0031926 -0.00070804 0.00070244
-0.00031078 0.00027876 -0.00010919 0.00014251 -0.00069196 -4.4564e-05 -0.0024622 -0.0032301
-0.1746 0.24708 -7.9088e-05 -0.0049831
-0.00018851 0.00042156 -0.00022727 0.0002012 -0.00058793 0.00062062 -0.00066032 0.00083932
-0.00030352 -0.0047492 -0.15308 0.25962
6080000000 -0.15368 0.19952 -0.0039916 -0.00097421 0.001277 0.0028595 5.6053e-05 1.961e-05
9.8504e-05 0.00014247 0.00031752 9.9147e-05
-0.0040027 -0.00099951 0.13197 0.33597 -0.0030844 0.0045897 -4.0903e-05 -2.5335e-05
6.5868e-05 0.00016071 0.00015301 0.00047452
0.0013209 0.0028723 -0.002996 0.0046653 -0.21158 0.1883 0.00035956 0.00010651
-0.00032109 0.00079618 -0.00015777 -9.8584e-05
7.5695e-05 6.9957e-05 -3.6859e-05 -3.7204e-05 0.00026807 0.00017361 -0.0028218 0.22161
-0.0035948 -0.0024676 -0.00094722 0.00098639
8.0439e-05 4.0758e-05 5.8545e-05 0.00012307 -0.00018731 0.0006997 -0.0038796 -0.0024357
-0.14528 0.26418 -0.0011822 -0.0050004
0.00026627 1.4154e-06 0.00016858 0.00038622 -9.642e-05 0.00026519 -0.0009469 0.00086123
-0.00094676 -0.0049375 -0.13014 0.28095
6140000000 -0.13795 0.21383 -0.0035068 -0.00070217 0.0014902 0.0023034 0.0001271 3.5214e-05
-8.4247e-06 2.6048e-05 0.00056525 -8.6589e-05
-0.0035141 -0.00074122 0.15752 0.31828 -0.002319 0.0052254 3.9403e-05 6.0115e-05
0.0003967 2.0905e-05 0.00040503 7.0452e-05
0.0014673 0.0022249 -0.0022072 0.0052546 -0.18833 0.20844 0.00043617 -0.00012562
0.00012914 0.00062977 -0.00033073 0.00061411
7.65e-05 -3.7697e-05 6.2077e-05 7.3892e-05 0.00034771 -9.0092e-05 0.0092568 0.21352
-0.0046944 -0.0014881 -0.00050054 0.0015692
1.0632e-05 0.00010704 0.00044075 5.2279e-05 -1.9646e-05 0.00063223 -0.0046126 -0.0012723
-0.1264 0.28491 -0.0025907 -0.004265
0.00046612 -9.4936e-05 0.00021366 2.9728e-05 0.00019603 0.00046905 -0.00043204 0.0014582
-0.0026407 -0.0044564 -0.092338 0.2796
6200000000 -0.12158 0.21933 -0.0029364 -0.00029212 0.0021029 0.0013079 0.00012546 0.00030697
-0.00012906 0.00011868 -0.00015124 -0.00040951
-0.0029567 -0.00028356 0.18643 0.3174 -0.0010347 0.0052063 4.4336e-05 0.00021758
0.00011321 3.49e-06 0.00012524 0.00011771
0.0021506 0.0012665 -0.00089209 0.0052588 -0.16919 0.22331 3.1619e-05 -0.00037929
0.00060206 -8.0896e-05 0.00025368 0.00057001
0.00012905 0.00027142 5.7198e-05 0.00021298 7.7352e-05 -0.00039759 0.02343 0.22204
-0.0045641 -7.2161e-05 0.00018849 0.0012218
-0.00015592 0.00014858 0.00015531 -5.5313e-05 0.00055609 2.5335e-05 -0.0045522 -0.00010425
-0.11369 0.29303 -0.0033872 -0.0038612
-0.0001212 -0.00029946 0.00010513 0.00014361 -1.4726e-05 0.00020347 2.7522e-05 0.0012765
-0.0033454 -0.0040967 -0.079161 0.28981
6260000000 -0.10754 0.23266 -0.0030749 0.00068474 0.0020723 0.00072588 0.00029584 -6.3924e-05
0.00010957 0.00028386 -0.00026032 7.132e-05
-0.003086 0.00067941 0.20321 0.30217 -0.00017454 0.0053674 7.9481e-05 -0.00011108
-0.00010478 -9.8398e-05 0.00014556 7.7881e-05
0.0020776 0.00073676 -3.4733e-05 0.0053693 -0.14814 0.2444 0.00010235 4.6989e-06
0.00028809 -6.2001e-05 0.00056293 0.000255
0.00028239 -0.00011241 4.5751e-05 -0.00012047 7.4934e-05 -3.4273e-05 0.03837 0.21726
-0.0043872 0.0013164 0.00060495 0.0012581
0.00017122 0.000318 -5.0714e-05 -0.00012521 0.00036214 5.1924e-05 -0.0043865 0.0011975
-0.087969 0.29299 -0.0039506 -0.0028777
-0.00015084 1.8615e-05 0.00014219 0.00014399 0.00038617 0.00042354 0.00067561 0.0013049
-0.004206 -0.002964 -0.034424 0.29025
6320000000 -0.091881 0.23663 -0.0026152 0.0013448 0.002307 -0.00033348 -8.2319e-06 0.00012265
-0.00042302 0.00026503 -0.00021332 0.00025903
-0.0026043 0.0013457 0.22928 0.29372 0.001861 0.0056038 3.0106e-05 0.00010017
-4.9456e-06 -0.0001358 0.00017715 -2.4338e-05
0.0022228 -0.00037416 0.0019236 0.0055826 -0.12934 0.25438 -0.00015691 -0.00024614
0.00041335 0.00018564 0.00048663 0.00013077
5.1087e-05 0.00013528 6.1847e-05 6.7911e-05 -0.0002445 -0.00020223 0.03751 0.21891
-0.0038632 0.001929 0.00073845 0.00078465
-0.00040314 0.0003717 -0.00010137 -0.00012637 0.0002397 -1.3016e-05 -0.0039671 0.0021756
-0.062955 0.30383 -0.0047559 -0.0013693
-0.0003224 0.00028995 0.00017274 -1.497e-05 0.000435 0.00023886 0.00077957 0.00064594
-0.0048423 -0.0011407 -0.023857 0.29001
6380000000 -0.072971 0.24296 -0.0019776 0.0017778 0.0017175 -0.00045157 1.1047e-05 2.6312e-05
0.00032758 0.00034182 -2.4299e-05 0.00025567
-0.0019623 0.0017823 0.24644 0.27459 0.0029621 0.0041598 -0.00014202 -8.7101e-05
-0.00019784 -0.00013202 -0.00022384 -0.00029316
0.001659 -0.00052126 0.0030908 0.004106 -0.10153 0.27029 -0.00013976 0.00010695
0.00053498 -0.00024041 0.00039082 0.00020653
4.8097e-05 3.5043e-05 -0.00015185 -0.00010523 -0.00022501 0.00011517 0.058336 0.209
-0.0030437 0.0032337 0.00081684 0.00078268
0.00031981 0.00030209 -0.00025487 -0.00017332 0.00040885 -0.00027608 -0.0029835 0.0033451
-0.042355 0.29563 -0.0048499 -5.9396e-05
7.8179e-05 0.00016076 -0.00011846 -0.00024024 0.0003513 0.00010603 0.0006819 0.00065801
-0.0042572 2.9511e-05 0.017344 0.29247
6440000000 -0.051062 0.2548 -0.00097297 0.0023881 0.0017628 -0.00074992 0.00032885 -0.00015837
0.00028127 -0.0003889 -0.00019358 -0.00029266
-0.00097634 0.0023917 0.26645 0.26144 0.003239 0.0029364 8.1243e-05 -5.5552e-05
-7.2531e-05 1.9449e-05 -5.061e-05 -0.00028806
0.0018501 -0.00083272 0.0032965 0.0028659 -0.085332 0.28589 -0.00017194 0.00032356
-0.00041769 -2.1231e-05 0.0003022 -0.00021692
0.00032568 -0.00011067 0.00010573 -2.1703e-05 -0.00017655 0.0002359 0.060315 0.20576
-0.0017996 0.0039433 0.00092533 0.00065811
0.00023313 -0.00038893 -0.00013259 7.8521e-05 -0.00045355 -0.00010881 -0.0017359 0.0038089
-0.0013677 0.30286 -0.0043437 0.0014741
-0.00020973 -0.00017399 -5.0431e-05 -0.00027749 0.00056764 -0.00024773 0.00090209 0.00082234
-0.0044318 0.00075531 0.028187 0.27683
6500000000 -0.032095 0.25535 -0.00024105 0.0020201 0.0014508 -0.0010502 0.00023835 -7.6911e-05
-4.1129e-05 0.00024257 -1.8796e-05 0.00029986
-0.00023701 0.0019932 0.29241 0.23509 0.0036307 0.0025296 0.00011601 7.9185e-05
0.00013042 0.00025162 6.4758e-05 -0.00016391
0.0014486 -0.00099862 0.0037167 0.0024288 -0.073221 0.28308 -2.0239e-05 -8.0573e-07
2.6634e-05 -2.2351e-05 0.00011033 -0.00048367
0.0001783 -7.1377e-05 0.00010014 4.3512e-05 7.1018e-05 -1.7925e-05 0.084495 0.20066
-0.00043293 0.0039728 0.0010278 0.00044578
5.1939e-05 0.00012902 0.00014013 0.00017822 0.0001316 -9.5961e-05 -0.00042656 0.0039887
0.021156 0.30629 -0.0030153 0.0021707
4.8011e-05 0.00030847 0.00023176 -0.00011369 7.2751e-05 -0.00054503 0.0010589 0.00035049
-0.0036515 0.0020623 0.065092 0.27886
