# Supplementary material for: Early Detection of Alzheimer’s Disease via Machine Learning-Based Microwave Sensing: An Experimental Validation
Source: Sensors (Basel). 2025 Apr 25;25(9):2718. doi: 10.3390/s25092718 (PMC12074295; doi:10.3390/s25092718)
Supplement: Supplementary file 1 [file sensors-25-02718-s001.zip › measurements_paper_sensors/26 febbraio - PART1/set5/CSF_10_m9.s6p]

!Keysight Technologies,M9804A,MY58100912,A.14.10.03
!Date: Thursday, April 27, 2023 10:28:33
!Correction: S11(C  6-Port  ) 
!S12(C  6-Port  ) 
!S13(C  6-Port  ) 
!S14(C  6-Port  ) 
!S15(C  6-Port  ) 
!S16(C  6-Port  ) 
!S21(C  6-Port  ) 
!S22(C  6-Port  ) 
!S23(C  6-Port  ) 
!S24(C  6-Port  ) 
!S25(C  6-Port  ) 
!S26(C  6-Port  ) 
!S31(C  6-Port  ) 
!S32(C  6-Port  ) 
!S33(C  6-Port  ) 
!S34(C  6-Port  ) 
!S35(C  6-Port  ) 
!S36(C  6-Port  ) 
!S41(C  6-Port  ) 
!S42(C  6-Port  ) 
!S43(C  6-Port  ) 
!S44(C  6-Port  ) 
!S45(C  6-Port  ) 
!S46(C  6-Port  ) 
!S51(C  6-Port  ) 
!S52(C  6-Port  ) 
!S53(C  6-Port  ) 
!S54(C  6-Port  ) 
!S55(C  6-Port  ) 
!S56(C  6-Port  ) 
!S61(C  6-Port  ) 
!S62(C  6-Port  ) 
!S63(C  6-Port  ) 
!S64(C  6-Port  ) 
!S65(C  6-Port  ) 
!S66(C  6-Port  ) 
!S6P File: Measurement: :
# Hz S  RI   R 50
500000000 -0.3253 -0.062118 -0.0095147 -0.0019596 -0.0084293 0.011667 -0.004663 0.011663
0.014192 0.0060714 -0.0060879 0.0078539
-0.0095499 -0.0020706 -0.40793 -0.073575 0.0080505 -0.011342 0.00046903 0.011847
0.0087876 0.0030842 0.0012609 0.013801
-0.0084312 0.011747 0.0080904 -0.011266 -0.2546 0.19149 0.0067836 0.0031247
-0.0024079 0.0083925 0.0014299 0.012377
-0.0046723 0.011765 0.00068753 0.011984 0.0068862 0.0030233 -0.32437 0.043286
-0.020756 -0.0062087 0.017496 0.027429
0.014211 0.0057559 0.0086743 0.0033312 -0.0023263 0.0084129 -0.021082 -0.0060578
-0.21016 -0.23931 -0.029443 0.00225
-0.0054716 0.0082282 0.00029911 0.013667 0.0013017 0.012117 0.016655 0.027278
-0.03051 0.0025221 -0.25748 -0.14423
560000000 -0.31372 0.10619 -0.021492 -0.066781 0.00017163 0.012407 0.0059064 0.010193
0.011848 0.0042661 0.010629 0.0092775
-0.021503 -0.066739 -0.37081 0.089002 -0.040127 -0.039329 0.01277 0.0039343
-0.013137 -0.00542 0.0050414 -0.0011027
0.00021914 0.012878 -0.040239 -0.039209 -0.18069 0.24079 -0.0002295 -0.0058709
0.017741 0.0065217 0.0083349 -0.0058065
0.0055964 0.010246 0.012959 0.0038054 -0.00033575 -0.0054854 -0.30286 0.13269
0.0088163 -0.022531 0.0054138 -0.021237
0.011872 0.0044952 -0.013104 -0.0055097 0.01789 0.0068958 0.0088473 -0.022798
-0.29696 -0.058689 0.012851 -0.05192
0.011494 0.0092214 0.0037672 -0.00090229 0.0084029 -0.0062793 0.004554 -0.020389
0.013044 -0.050701 -0.32719 0.0045703
620000000 -0.2741 0.081964 -0.023626 0.0085975 0.0030302 0.0092053 0.0080942 -0.0043152
0.011618 -0.00098612 0.00059589 -0.00132
-0.023638 0.00859 -0.3985 0.036001 -0.01953 8.0264e-06 -0.0012413 -0.0019961
0.011823 -0.0054035 0.00075348 -0.0029358
0.0029292 0.0092497 -0.019607 9.7808e-05 -0.15451 0.24962 -0.0016974 -0.0055094
-0.0038324 -0.0023847 0.0080047 -0.0030869
0.0083394 -0.0043949 -0.0013143 -0.0021438 -0.0017931 -0.0054087 -0.2626 0.14022
-0.03749 -0.019751 0.011569 0.029453
0.01158 -0.00082664 0.011736 -0.0050975 -0.0036113 -0.0024809 -0.037287 -0.019701
-0.21521 -0.09708 -0.044822 0.011887
0.00040831 -0.00072804 0.0010226 -0.00286 0.0089983 -0.0034736 0.011314 0.026032
-0.04387 0.015015 -0.24484 -0.031784
680000000 -0.23948 0.1737 -0.026526 -0.015484 0.0046401 0.00554 0.0012517 -0.0071097
-0.0016664 -0.011443 0.0055224 -0.0068484
-0.02652 -0.015477 -0.38969 0.13701 -0.033112 -0.0018693 -0.0018464 -0.00056533
-0.0014967 -0.00959 -0.00095546 -0.0022579
0.0046305 0.0055614 -0.033131 -0.0018261 -0.10803 0.27302 -0.00074671 5.2718e-06
-0.0017267 0.0011636 -0.0031328 -0.0096651
0.0012611 -0.0071262 -0.0016655 -0.00057398 -0.00076891 -2.0668e-05 -0.21783 0.19324
-0.023649 -0.0082441 -0.0086216 -0.012787
-0.0018058 -0.011937 -0.0015481 -0.0096044 -0.0014693 0.001407 -0.02357 -0.0076387
-0.28157 0.0031468 -0.0063567 -0.0071326
0.0057563 -0.0073001 -0.0010298 -0.00218 -0.0025849 -0.0093292 -0.0089683 -0.011675
-0.0054435 -0.008237 -0.26027 0.072702
740000000 -0.19455 0.16715 -0.041465 0.026314 0.01328 -0.0035519 0.00014817 -0.0036747
-0.0047137 -0.0023957 -0.0065475 0.003332
-0.041477 0.026288 -0.33612 0.15696 -0.037369 0.034573 0.00033388 -0.0057129
-0.013264 0.0069646 -0.0010146 -0.00447
0.0133 -0.0035372 -0.037351 0.034673 -0.074857 0.2746 -0.0017758 0.0033673
-0.0015033 -0.006056 -0.002581 0.0010375
-1.6089e-05 -0.0037651 0.0002935 -0.0056962 -0.0019205 0.0033583 -0.20197 0.20082
-0.042441 -0.011191 0.022361 0.017206
-0.0047682 -0.0026352 -0.013326 0.0070748 -0.0020148 -0.0060501 -0.042685 -0.011224
-0.17882 0.042242 -0.043017 -0.0038286
-0.0060111 0.0034124 -0.0016671 -0.005402 -0.0020825 0.00128 0.022368 0.017461
-0.044539 -0.003126 -0.25266 0.077826
800000000 -0.16641 0.21322 -0.023249 0.015985 0.0054432 -0.010183 -0.0045187 -0.0025039
-0.0037413 0.0019659 0.0041572 -0.00011973
-0.023253 0.015933 -0.34525 0.22809 -0.0090919 0.034685 -0.0022446 0.0022706
0.00043079 0.0023923 0.0010217 0.0052999
0.0054767 -0.010092 -0.0090196 0.034824 -0.03658 0.30083 0.0010728 0.0010351
0.0003849 0.0033411 -0.00174 0.00064002
-0.0044802 -0.0025719 -0.002072 0.0022444 0.0011774 0.0010687 -0.17431 0.22771
-0.029192 0.013236 0.014238 -0.010018
-0.0040103 0.0018949 0.00031378 0.0022406 0.00035051 0.0031636 -0.029161 0.013318
-0.23661 0.063719 -0.017627 0.021127
0.0043577 0.000424 0.00070278 0.0056042 -0.0019749 0.00078528 0.014571 -0.010356
-0.01883 0.020931 -0.24863 0.12743
860000000 -0.13241 0.23476 -0.018611 0.030582 -0.003118 -0.010139 -0.0016441 0.00066473
0.0041346 0.0056334 -0.0033327 -0.0033688
-0.018589 0.030546 -0.29792 0.27365 0.0077046 0.034737 0.00029286 0.0019979
0.0041539 0.00027841 0.0035782 7.7785e-05
-0.0031877 -0.010191 0.0078213 0.034745 0.012686 0.31132 -0.00040846 -0.00054194
0.0025518 -0.0016387 0.0016071 0.0039351
-0.0016873 0.00064687 0.00015257 0.0021217 -0.00044761 -0.00060349 -0.1372 0.24008
-0.019135 0.018013 -0.0056758 -0.0097364
0.0043581 0.0054132 0.004188 0.000322 0.0026266 -0.0016154 -0.019151 0.018033
-0.18122 0.12461 -0.027092 0.016227
-0.0034165 -0.0033493 0.0038198 -5.5918e-05 0.0016793 0.004206 -0.006203 -0.0096457
-0.026658 0.016773 -0.19895 0.1753
920000000 -0.10919 0.25892 0.0043127 0.039889 -0.0092946 -0.0042099 -0.0020295 0.0019606
0.00038685 0.0013851 0.0031028 -0.0011151
0.0043036 0.039891 -0.27162 0.29575 0.028283 0.023172 0.0014585 0.0011257
0.0070382 0.00027761 0.0040954 -0.0027163
-0.009234 -0.0041594 0.028409 0.0231 0.059338 0.31324 0.0016672 -1.2201e-05
0.00063133 -0.000296 0.0012711 -0.0013719
-0.0019879 0.0020145 0.0015138 0.0011536 0.0016738 -2.1141e-05 -0.11416 0.25748
-0.013059 0.031448 0.0038677 -0.0062073
0.00049589 0.0015112 0.0069203 0.00027963 0.00056451 -0.00027268 -0.012984 0.031471
-0.17478 0.13075 -0.0034587 0.029286
0.0031215 -0.00098602 0.0039396 -0.0027328 0.00119 -0.0013014 0.0041334 -0.0064246
-0.0034209 0.02875 -0.2087 0.18834
980000000 -0.063092 0.28146 0.016814 0.031337 -0.0093153 0.0048752 0.0020018 0.0036754
0.0039092 -0.0015188 -0.0037211 -0.002846
0.016744 0.031316 -0.21967 0.33353 0.033472 0.005185 0.0018628 -0.00037488
0.0016176 -0.0062491 -0.00090451 -0.0026316
-0.0092997 0.0049069 0.033555 0.0050993 0.10621 0.30826 0.00045771 -0.0011871
0.00022528 -0.0017629 0.0014585 -0.00037807
0.0019842 0.0036589 0.0018576 -0.00033903 0.00042625 -0.0011416 -0.075507 0.26986
0.0068645 0.031016 -0.0092858 -0.008104
0.0037624 -0.0015684 0.0015601 -0.0063822 0.00023542 -0.0017918 0.0069604 0.030981
-0.14653 0.16793 0.0046532 0.021577
-0.0037747 -0.0028398 -0.00065752 -0.0029945 0.0015904 -0.00037909 -0.0094959 -0.0079671
0.0044847 0.02126 -0.16734 0.23949
1040000000 -0.021718 0.29019 0.033549 0.020094 -0.00088345 0.0077166 0.0024984 0.00072532
0.00029989 -0.0035895 0.00023768 -0.0016964
0.033514 0.020099 -0.18424 0.34771 0.029868 -0.014612 0.0012729 -0.0017569
-0.0023555 -0.0022398 -0.0012922 -0.0027716
-0.00086708 0.0076739 0.029878 -0.014737 0.15324 0.29502 -0.00059283 -0.0013676
-0.0015444 -0.0010175 -0.0005891 -0.0011921
0.0025719 0.00072009 0.0012846 -0.0017683 -0.00060406 -0.0014089 -0.047565 0.27946
0.019215 0.02012 -0.0022405 0.0013653
0.00027667 -0.003664 -0.0023704 -0.002358 -0.0014619 -0.0010877 0.01929 0.020096
-0.11289 0.17689 0.013626 0.020687
8.6378e-05 -0.0015479 -0.0013128 -0.0026881 -0.00047763 -0.001196 -0.0024018 0.0015044
0.013143 0.020855 -0.14721 0.25925
1100000000 0.023261 0.30091 0.037321 -0.0028667 0.0037469 0.0041543 0.0023201 -0.0012706
-0.0023519 -0.0031661 -0.0041878 -0.0001421
0.037318 -0.0028431 -0.14085 0.36827 0.015384 -0.027966 -0.00023791 -0.0018433
-0.0034575 -0.00082863 -0.0038676 -0.00054403
0.0037782 0.0041304 0.015322 -0.02805 0.19987 0.27561 -0.001725 0.0003595
-0.0016471 0.00072003 -0.0010492 -0.00058039
0.0022709 -0.0012577 -0.00025915 -0.0018538 -0.0017277 0.00034145 -0.0069708 0.28488
0.025632 0.0067317 -0.0026618 -0.00012782
-0.0023456 -0.0031126 -0.0034188 -0.00082695 -0.0016711 0.0007189 0.025645 0.0066904
-0.096147 0.19523 0.020036 0.010441
-0.0041563 -0.00017856 -0.0037874 -0.00056732 -0.0010877 -0.00059771 -0.002542 1.6861e-06
0.020137 0.010401 -0.10216 0.29262
1160000000 0.074887 0.29809 0.025556 -0.020315 0.0035937 -0.00084214 -0.00023244 -0.0023887
-0.004209 -0.00082391 -0.0013216 0.0040288
0.02554 -0.020259 -0.095927 0.37334 -0.0038696 -0.028849 -0.001579 -0.0015038
-0.0025802 0.0025246 -0.0013697 0.0019031
0.0035958 -0.00086993 -0.0039798 -0.028871 0.24399 0.24505 -0.00058099 0.0016532
-0.00041565 0.0017314 -0.0011158 0.00026471
-0.00020988 -0.0024396 -0.0015802 -0.00147 -0.0005868 0.00165 0.033336 0.28196
0.022656 -0.010155 -0.0036855 0.0054331
-0.0042406 -0.00074593 -0.0026158 0.0025719 -0.00042145 0.0017312 0.022614 -0.010115
-0.060104 0.20691 0.020031 0.0011229
-0.0012809 0.0043801 -0.0016373 0.0020806 -0.0011128 0.00024473 -0.0036158 0.0053574
0.019886 0.0013746 -0.054245 0.29558
1220000000 0.11848 0.28866 0.012205 -0.030511 -0.0010738 -0.0017158 -0.00016405 -0.00097477
-0.0027045 0.0023776 0.0012646 0.0020301
0.012221 -0.030455 -0.051516 0.38763 -0.017017 -0.02102 -0.002483 0.00059432
9.4767e-05 0.0029835 -0.00081196 0.0019591
-0.0010824 -0.0017005 -0.017144 -0.020973 0.28309 0.20612 0.00094238 0.001441
0.00045934 0.0011397 0.00014339 0.00056859
-0.00014832 -0.00094099 -0.0024831 0.00061611 0.00094975 0.0014223 0.073002 0.2729
0.01164 -0.017435 0.0023427 0.0016287
-0.0027513 0.0023322 9.6157e-05 0.0029711 0.000513 0.0011399 0.011644 -0.017442
-0.037852 0.21953 0.015521 -0.012509
0.0012849 0.0019461 -0.00084816 0.0019428 0.00011622 0.00060182 0.0022868 0.0016362
0.015526 -0.012494 -0.024531 0.31512
1280000000 0.16953 0.2694 -0.006976 -0.029708 -0.0019755 0.0014691 -0.00096791 -0.0018651
-0.0010107 0.0034995 0.0025865 0.0011913
-0.0069624 -0.029689 -0.0042111 0.37954 -0.023846 -0.0078146 -0.00067507 0.0014783
0.0015794 0.0017417 0.00070362 0.0020426
-0.0019926 0.0014753 -0.023912 -0.007713 0.31432 0.16275 0.0013812 -0.00017682
0.0010411 0.00036772 8.7599e-05 0.00052875
-0.00099158 -0.0018374 -0.00065579 0.0014637 0.0013687 -0.00013502 0.10979 0.25639
0.0017276 -0.020002 3.246e-05 -4.315e-05
-0.00090938 0.0035624 0.0015909 0.0017229 0.0010881 0.00037296 0.0016766 -0.019931
-0.00088505 0.22643 0.0045069 -0.015569
0.0025512 0.0011194 0.00069412 0.0020232 0.00020507 0.0006241 5.1655e-05 -7.4459e-05
0.0044324 -0.01549 0.023733 0.31857
1340000000 0.20731 0.23665 -0.017084 -0.020256 0.00015783 0.0040419 -0.0017617 -0.00064216
0.0015519 0.0028158 0.0017746 -0.0015038
-0.017054 -0.020245 0.035218 0.37163 -0.020764 0.0047749 -0.00015762 0.0018685
0.0016442 0.00087106 0.0012151 0.00086048
0.00018413 0.0040238 -0.020783 0.0048626 0.33703 0.1146 0.00072641 -0.00093651
0.00060939 -0.00049591 0.00015694 0.00031964
-0.0017516 -0.00059363 -0.00014177 0.0018778 0.00074569 -0.00092348 0.14241 0.23569
-0.0083869 -0.017246 0.0010234 0.00044251
0.0014778 0.0028525 0.001667 0.00088325 0.00054307 -0.00050103 -0.0084451 -0.017255
0.029551 0.22394 -0.0027605 -0.014163
0.0016709 -0.0014892 0.0012275 0.00071876 0.0002255 0.00025984 0.00099299 0.00050847
-0.0027708 -0.014176 0.062394 0.31538
1400000000 0.24151 0.1998 -0.023938 -0.0088408 0.0045977 0.0030604 -0.0019974 0.00072185
0.0027 0.00094505 0.00026678 -0.0012614
-0.023904 -0.008835 0.073264 0.35933 -0.013878 0.012546 0.0012298 0.0012571
0.0011394 -0.00062592 0.0011428 0.00014082
0.0045921 0.0030388 -0.013856 0.012639 0.35035 0.060851 -5.9497e-05 -0.0012974
0.00020016 -0.00023098 0.00039591 0.00023303
-0.0020214 0.00072473 0.0012168 0.0012587 -7.5166e-05 -0.0013029 0.17125 0.20701
-0.014805 -0.010315 -0.00098867 -0.00040566
0.0026806 0.00091668 0.0011129 -0.00061087 0.00021898 -0.00021989 -0.014819 -0.010273
0.062972 0.22311 -0.009493 -0.0096364
0.00032654 -0.001241 0.0011461 0.000186 0.00051751 0.00027274 -0.00094834 -0.00040679
-0.0094689 -0.0095996 0.10726 0.30652
1460000000 0.26526 0.15657 -0.021165 0.0039944 0.0049036 -0.0015985 -0.0014678 0.0016105
0.0021427 -0.0004351 -0.00023753 -0.00082741
-0.021128 0.0039551 0.10774 0.33737 -0.0048975 0.014784 0.0015472 0.00032293
0.0011052 -0.0011767 0.0012601 -0.00053655
0.0049427 -0.0016032 -0.0048412 0.014842 0.3568 0.0057401 -0.0010113 -0.0010152
0.00030411 -0.00033132 0.0006762 -0.00022607
-0.0014624 0.0015976 0.0015528 0.00030681 -0.0010474 -0.001043 0.19799 0.17845
-0.015779 -0.0031028 -0.0010397 0.0018132
0.0020701 -0.00053071 0.0010699 -0.0012432 0.0003173 -0.00037657 -0.01581 -0.0030466
0.093153 0.21097 -0.011878 -0.0031688
-0.00019798 -0.00085023 0.0011994 -0.0005208 0.00063493 -0.00026323 -0.00096614 0.0019794
-0.012019 -0.0031809 0.14156 0.28634
1520000000 0.27799 0.11544 -0.015742 0.0099508 0.002996 -0.0037586 0.00012065 0.0026
0.0023185 -0.0019597 -0.0010603 -2.6789e-07
-0.015743 0.0099353 0.14125 0.32368 0.0022555 0.012 0.0016521 -0.00061348
0.00022804 -0.0010119 0.00024147 -0.0010925
0.002995 -0.0037775 0.0023435 0.012016 0.3489 -0.05106 -0.00077944 -0.00034163
0.00066206 -0.00097385 0.00018575 -0.0002179
0.00012679 0.0025862 0.0016605 -0.00063395 -0.00079132 -0.00032245 0.22119 0.14033
-0.015234 0.0027229 0.0013915 0.0021673
0.0023308 -0.0019834 0.00020585 -0.0010055 0.00062603 -0.00099907 -0.015225 0.0027955
0.12061 0.20053 -0.011646 0.0012417
-0.0010492 -7.1849e-05 0.00027935 -0.0010532 0.00016675 -0.00024237 0.0013614 0.0020016
-0.011682 0.0011867 0.17501 0.26802
1580000000 0.28832 0.070602 -0.0090279 0.013732 -0.001179 -0.004371 0.0014246 0.001807
-0.00027933 -0.0023232 -0.00011218 0.00034853
-0.0090414 0.013727 0.16865 0.29946 0.0053198 0.0068445 0.00064185 -0.0014767
-0.00046292 -0.0011849 -0.00029147 -0.00065977
-0.0012054 -0.0043991 0.00536 0.0068228 0.32812 -0.10769 -0.0014373 0.00035169
-0.00057817 -0.0013317 0.00040448 -0.00059278
0.0014096 0.0018035 0.00063311 -0.0014852 -0.0014229 0.00034436 0.23528 0.10163
-0.01138 0.007896 0.0020722 0.0007269
-0.00031004 -0.0023348 -0.00047946 -0.0011894 -0.0006166 -0.0012466 -0.01136 0.0079325
0.14657 0.18565 -0.009447 0.0075269
-0.00019857 0.00031835 -0.00026925 -0.00071154 0.00038061 -0.00062742 0.0020767 0.00079439
-0.0094576 0.0075921 0.20885 0.24298
1640000000 0.29152 0.030141 -0.0019025 0.012863 -0.0028458 -0.001941 0.0027081 0.0011227
-0.00067835 -0.0017301 -0.00030303 0.00039086
-0.0019134 0.012853 0.1984 0.27558 0.0052068 0.0021202 -0.00048902 -0.0018658
-0.0009956 -0.0005592 -0.00046377 -0.00058277
-0.0028835 -0.0019087 0.0052235 0.0020887 0.29912 -0.15679 -0.00079847 0.0010646
-0.0011642 -0.001013 -0.00014617 -0.00047394
0.0027403 0.0011158 -0.0005028 -0.0018607 -0.00077588 0.0010699 0.24817 0.052788
-0.007104 0.0087627 0.002467 -0.00046372
-0.00070775 -0.0017692 -0.0010037 -0.00053651 -0.0011947 -0.001049 -0.0070884 0.0087506
0.16988 0.165 -0.004365 0.0095723
-0.00035971 0.00044648 -0.0005157 -0.00060072 -0.00016197 -0.00041478 0.0024482 -0.00044505
-0.0045279 0.0095799 0.23507 0.21267
1700000000 0.28566 -0.014597 0.0019364 0.010029 -0.0031187 0.00059862 0.0031121 -0.0012231
-0.0020768 -0.00066949 0.00047352 0.00036102
0.0019304 0.010013 0.21678 0.2449 0.0025817 -0.00034868 -0.001464 -0.00075077
-0.00082448 -0.0001069 -0.00072807 -0.0003613
-0.0030884 0.00059622 0.0026017 -0.00035163 0.25522 -0.19563 6.6277e-05 0.0016583
-0.0021617 -0.00015407 -0.00037082 -0.0007282
0.0030904 -0.0012389 -0.0014846 -0.00073353 5.454e-05 0.0016278 0.24524 0.0032791
-0.0042236 0.009323 0.0017148 -0.0020211
-0.0021474 -0.00065575 -0.00084848 -0.00013849 -0.0020979 -0.00012716 -0.0041857 0.0093255
0.18948 0.14814 0.00038642 0.0097975
0.00055557 0.00038894 -0.00069256 -0.00030998 -0.00033664 -0.00078587 0.0018065 -0.0020725
0.00051222 0.0097242 0.25314 0.17914
1760000000 0.27537 -0.062916 0.0044314 0.0066765 -0.0017961 0.0012192 0.0013994 -0.0033906
-0.001253 0.00061727 0.00028004 -0.00046064
0.0044132 0.00668 0.24351 0.20608 -2.9712e-05 -0.0015797 -0.0013046 7.9981e-05
-0.0011164 0.0010053 -0.00045886 0.00036411
-0.0017991 0.0012131 -3.1034e-05 -0.0015899 0.20671 -0.22724 0.0011425 0.0014133
-0.0010495 0.0014305 -0.0012599 -0.00068608
0.0013866 -0.0034152 -0.0013024 8.1658e-05 0.0011275 0.0014372 0.23727 -0.048192
-0.0010596 0.0083489 -6.9209e-05 -0.0022807
-0.0012557 0.00063515 -0.0011294 0.00099269 -0.001095 0.001409 -0.0010484 0.0083892
0.2061 0.11669 0.0043422 0.0070976
0.00027557 -0.00057322 -0.00040548 0.00036676 -0.0012425 -0.00071053 -0.000109 -0.0022883
0.0043406 0.0071187 0.26686 0.14173
1820000000 0.25232 -0.1007 0.0047345 0.0029619 0.00032033 0.0021462 -0.00084569 -0.0031122
-0.0011076 0.00090976 1.9638e-05 -0.00010485
0.0047126 0.0029557 0.25451 0.17674 -0.0019942 0.00020001 -0.0014 0.0010123
1.9722e-05 0.0012278 -0.00052385 0.00032862
0.00026895 0.0021282 -0.0020023 0.00021805 0.1566 -0.24248 0.0018712 0.00060589
-0.00019173 0.0024017 -0.0014829 0.00010755
-0.00081956 -0.0030682 -0.0014154 0.0010445 0.0018921 0.00067629 0.20795 -0.095971
0.00039514 0.0071634 -0.0014622 -0.0018046
-0.0010752 0.00092553 4.392e-06 0.001214 -8.8561e-05 0.002314 0.00046535 0.0071213
0.22638 0.090494 0.005425 0.003301
-6.687e-05 -0.00014316 -0.00054869 0.00031042 -0.0015184 0.00010404 -0.0015401 -0.0018466
0.005306 0.0032028 0.27068 0.10709
1880000000 0.21829 -0.14124 0.0024751 0.00070813 -0.00029367 0.0021232 -0.0028363 -0.002386
-0.00013653 0.0016064 0.00040814 -0.00059138
0.0024696 0.00072216 0.25963 0.13093 -0.0038409 0.0029505 -0.00025051 0.0018624
0.00057167 0.0013351 0.00013496 0.00088748
-0.00022575 0.0021803 -0.0038548 0.0029881 0.10516 -0.24986 0.0020021 -0.0012462
0.0015962 0.0019531 -0.0010379 0.0012128
-0.0028351 -0.0023423 -0.00022685 0.0018516 0.0019767 -0.001327 0.16773 -0.13631
0.00138 0.0052605 -0.0023257 0.00033668
-9.2688e-05 0.0016259 0.00060209 0.0013509 0.0015726 0.0019158 0.0013196 0.005254
0.23309 0.062033 0.0055323 0.0012108
0.00054998 -0.00060172 0.0001496 0.00092758 -0.0011463 0.0012748 -0.0022691 0.00029284
0.0056676 0.0011441 0.27172 0.072717
1940000000 0.1802 -0.1682 0.00045775 -0.00098307 0.0017549 0.0018386 -0.0039289 0.00031195
0.0010836 0.00076826 -0.00076517 -0.00085207
0.00045522 -0.00098726 0.26194 0.099681 -0.0016474 0.0058277 0.0010723 0.0013486
0.00194 0.00031696 0.00086193 0.00018071
0.0017648 0.0018339 -0.0015896 0.0058365 0.061796 -0.24206 0.00042424 -0.002587
0.0022449 0.00015276 4.5226e-05 0.001722
-0.0039862 0.00030076 0.0010587 0.001363 0.00037381 -0.0026182 0.11556 -0.16837
0.0007096 0.0036254 -0.0012861 0.0012099
0.0010802 0.00076947 0.0019535 0.00028584 0.0022611 0.00014805 0.00075405 0.0036443
0.24005 0.025659 0.0042293 -0.0027938
-0.00073421 -0.00082868 0.00088268 0.0002198 0.00012547 0.0017574 -0.0013595 0.0011971
0.0041369 -0.0028359 0.26241 0.03685
2000000000 0.13401 -0.18361 -0.0032496 0.00086728 0.0029203 0.001046 -0.002504 0.003716
0.0007923 0.00044335 -0.0010578 0.00042711
-0.0032468 0.00087384 0.24891 0.0641 -0.00033965 0.0076817 0.0015491 0.00026213
0.0011645 -0.0013704 0.00030618 0.00010245
0.0028851 0.0010388 -0.00028409 0.0077179 0.019931 -0.22814 -0.0017414 -0.0015008
0.0020435 -0.0010985 0.0014703 0.0015289
-0.0024231 0.0037537 0.0015669 0.000284 -0.0016892 -0.0014257 0.061584 -0.17872
-0.001009 0.0032107 -0.00021219 0.0020397
0.00080325 0.00036705 0.0011138 -0.0014213 0.0020119 -0.001068 -0.00099582 0.0031995
0.23852 -0.0069717 0.00066984 -0.0036727
-0.00098076 0.00033828 0.00035771 4.1869e-05 0.0016349 0.0014709 -0.00021984 0.0019653
0.00079848 -0.0036207 0.24938 0.0091172
2060000000 0.087287 -0.19199 -0.0039011 0.0028181 0.0028646 -0.00083255 0.00084995 0.0033244
0.0015903 -0.00046264 -0.00023999 0.0011965
-0.003911 0.0028234 0.23662 0.034912 0.0047738 0.0085329 0.0010885 -0.00074848
0.00040283 -0.0014421 0.00056452 -0.00013184
0.0028514 -0.00079101 0.0048065 0.0085319 -0.012564 -0.20996 -0.001694 0.00064969
0.00059826 -0.0022323 0.0029991 0.00044276
0.00087931 0.0033591 0.0010765 -0.00076628 -0.0016622 0.00063549 0.009935 -0.17562
-0.0019292 0.0047753 0.00091228 0.0010021
0.001583 -0.00041291 0.00039095 -0.0014559 0.00065046 -0.0022722 -0.0018968 0.0048093
0.22656 -0.044305 -0.0016937 -0.0047152
-0.00017537 0.0013153 0.00050851 -0.00019788 0.0029325 0.00044165 0.00093682 0.0012014
-0.0016388 -0.0045351 0.23468 -0.015777
2120000000 0.04172 -0.18318 -0.003384 0.0059468 0.0020935 -0.0027019 0.0031167 0.0020475
0.00067502 -0.0014533 0.00085227 0.00030362
-0.003378 0.0059486 0.21609 0.010892 0.0069753 0.0044336 0.0010602 -0.0011014
-0.0013381 -0.0017255 -3.1026e-06 -0.00088388
0.0020886 -0.0027311 0.0070365 0.0043644 -0.041647 -0.19325 -0.00053347 0.0017958
-0.00153 -0.0014117 0.00057239 -0.0021212
0.0031319 0.0020324 0.0010607 -0.0011412 -0.00065763 0.0017281 -0.039617 -0.15929
-0.0019649 0.006149 0.0015637 0.0011631
0.00064119 -0.0014885 -0.0013578 -0.0017656 -0.0015932 -0.0014247 -0.0020294 0.0062461
0.21306 -0.078838 -0.0058022 -0.002529
0.000784 0.00032249 -0.00013395 -0.00088007 0.00064346 -0.0020404 0.0016209 0.0009675
-0.0057489 -0.0024934 0.21398 -0.031506
2180000000 0.0019035 -0.17087 -0.0019816 0.0092918 0.00039839 -0.0018806 0.0030551 -0.00050163
0.00030547 -0.0013715 0.0015354 0.00021611
-0.0019949 0.0092687 0.197 -0.0078268 0.007886 0.0038614 -0.00090077 -0.0016725
-0.0019845 0.00083143 0.00013205 0.00045463
0.00038689 -0.0018721 0.0079276 0.003791 -0.06265 -0.16926 0.0013029 0.0016254
-0.00089008 -0.00011761 0.00059943 -0.0019304
0.0030807 -0.00056917 -0.00088542 -0.001663 0.0013866 0.0016622 -0.076414 -0.13328
-0.00078206 0.0092714 0.0022921 -0.00022881
0.00033881 -0.0013914 -0.0020135 0.00085187 -0.00084435 -0.00016592 -0.00068385 0.0091721
0.18772 -0.10912 -0.0059362 0.0019112
0.0014159 2.6883e-05 5.4199e-05 0.00039932 0.00054088 -0.0019388 0.002162 -0.00028806
-0.0060414 0.0018462 0.19802 -0.045602
2240000000 -0.027528 -0.1465 0.0019572 0.010644 -0.00050044 -0.002786 0.0017628 -0.0021615
-0.0019643 -0.00058148 0.00077428 -0.0018804
0.0019264 0.010617 0.17702 -0.013613 0.0087329 0.00028211 -0.00095909 -0.00018457
-0.00044839 0.0011041 -0.00046408 -0.00056046
-0.00056171 -0.0027991 0.0087269 0.0001828 -0.079944 -0.14473 0.0020112 -0.0018527
-0.00099824 7.6511e-05 -0.0022241 -0.0016216
0.0017203 -0.002191 -0.00095712 -0.00021738 0.0019321 -0.0018822 -0.11132 -0.10406
0.0013663 0.010908 0.001702 -0.00035573
-0.0018538 -0.00063816 -0.00049391 0.0010731 -0.00097673 7.8789e-05 0.0013591 0.010876
0.15946 -0.12683 -0.005967 0.0045403
0.00081473 -0.0018444 -0.00045382 -0.00059306 -0.0022554 -0.0016203 0.0015619 -0.0003976
-0.0059487 0.0044485 0.1744 -0.055664
2300000000 -0.05479 -0.11947 0.0070778 0.0088283 -0.0011406 -0.0018888 -0.00072375 -0.001321
-0.0014453 0.00056648 -0.0012436 -0.00063093
0.0070761 0.0088181 0.15716 -0.023573 0.0089479 -0.0018599 -0.00073512 0.00066372
-0.00020765 0.0014324 3.5103e-05 0.0006152
-0.0011039 -0.0018198 0.00896 -0.0019488 -0.091846 -0.12072 -0.00018417 -0.0017945
0.00012967 0.0018481 -0.0019695 0.00068641
-0.00074161 -0.001437 -0.00074407 0.00064096 -0.00021157 -0.0018051 -0.13204 -0.068647
0.0056412 0.010844 0.00032822 -0.0021052
-0.0014959 0.00058215 -0.00012134 0.0015252 0.00010521 0.0017991 0.0057514 0.010755
0.12545 -0.14821 -0.0039875 0.0073539
-0.0012124 -0.00071027 3.506e-05 0.00071977 -0.0019292 0.00073515 0.00032151 -0.0022368
-0.0036462 0.0073861 0.1593 -0.057183
2360000000 -0.07265 -0.088516 0.0099073 0.008483 -0.0011694 -0.0015894 -0.0015379 -0.0008078
-0.00041815 0.0010289 -0.0014437 -0.00043102
0.0098939 0.0084834 0.14696 -0.024026 0.0082601 -0.0052653 -0.00053258 0.00096416
0.001829 0.00024023 -6.5556e-05 -0.00029791
-0.001123 -0.0016161 0.0082833 -0.0053035 -0.10203 -0.09917 -0.0027029 -0.0010288
0.00091378 -8.1406e-05 -0.0010806 0.0015351
-0.0015764 -0.0007254 -0.00059677 0.0010025 -0.002732 -0.00098537 -0.14899 -0.035683
0.010228 0.010387 0.0014169 -0.0019666
-0.00042006 0.0010998 0.0018712 0.00020928 0.0008632 -0.00014844 0.010089 0.010374
0.096815 -0.14888 0.00031351 0.008649
-0.0015927 -0.00046854 -0.00014761 -0.00026316 -0.00095042 0.0016372 0.0014125 -0.0021779
0.00056168 0.0084971 0.13664 -0.061316
2420000000 -0.080575 -0.060297 0.01368 0.0032045 -0.0033218 -0.0012806 -0.0007727 0.00060079
0.0013921 0.0013697 -0.0014409 0.0014169
0.01368 0.0032258 0.12971 -0.02411 0.0047605 -0.007239 0.0014277 0.0008927
0.00089107 -0.001355 -7.2108e-05 -0.00023068
-0.0033137 -0.0011864 0.0046935 -0.0072826 -0.11482 -0.078188 -0.0022067 0.0015861
-0.0002266 -0.00027755 0.00021159 0.0028162
-0.00084222 0.00054259 0.0013586 0.00087481 -0.0022344 0.001467 -0.15731 0.0082895
0.014054 0.0077637 -0.00021602 -0.0030894
0.0014375 0.0014341 0.00089199 -0.0014128 -0.00010971 -0.0003871 0.014111 0.0077253
0.062437 -0.14916 0.001757 0.0093076
-0.0012816 0.0015986 -1.7337e-05 -0.00022755 0.00033717 0.0027513 -0.00041525 -0.0027904
0.0014453 0.0090495 0.11894 -0.055339
2480000000 -0.081509 -0.029567 0.013727 -0.0018031 -0.0017591 -4.6691e-05 -0.00042824 0.001461
0.0016855 -0.00051871 8.448e-06 0.0013792
0.013701 -0.0018138 0.13099 -0.025504 0.0026135 -0.0091241 0.0010346 -0.00013043
-0.00046086 -0.001114 -0.00020139 -0.00016919
-0.0017493 -8.5499e-05 0.0025116 -0.0091738 -0.11799 -0.058955 -0.00042859 0.0033142
-0.00040347 -0.00067118 0.0020298 0.0011587
-0.00041366 0.0013149 0.001059 -0.00020261 -0.0004461 0.0033812 -0.15892 0.045451
0.018111 0.0015351 -0.0017986 -0.0023889
0.0017575 -0.00057141 -0.00047057 -0.0010676 -0.00047927 -0.00058994 0.018082 0.0016885
0.032015 -0.14216 0.0046665 0.0072245
0.00019599 0.0014805 -0.00026818 -0.00025508 0.0017751 0.0010205 -0.001539 -0.0025358
0.0046695 0.0076645 0.099991 -0.053029
2540000000 -0.086247 -0.0013696 0.011776 -0.0055594 -0.0023805 0.00089171 0.00049772 0.00070525
-0.00032776 -0.0016422 0.0010073 0.001506
0.011796 -0.0055361 0.11717 -0.016097 -0.0015036 -0.0082059 0.00033214 -0.0015253
-0.001671 -0.00020558 -0.00034997 0.00023384
-0.0023638 0.00086579 -0.0015079 -0.0081929 -0.12452 -0.035187 0.0022605 0.0022393
-0.00092184 0.0001819 0.001583 -0.00063195
0.00054805 0.00084075 0.00035243 -0.0014544 0.0023283 0.0022075 -0.15784 0.08449
0.017823 -0.0050963 -0.0021201 -0.0016652
-0.00023875 -0.0017493 -0.0016253 -0.0002267 -0.0010323 2.7102e-05 0.017834 -0.0052436
0.0074612 -0.12798 0.006847 0.0068501
0.0010768 0.0015694 -0.00043538 0.00031885 0.001605 -0.00064523 -0.002268 -0.0017298
0.0071753 0.0066675 0.083908 -0.038684
2600000000 -0.078622 0.023362 0.0088029 -0.0093969 -0.0012593 0.0026035 0.00086873 -0.00046507
-0.0012205 -0.001004 0.0017688 0.00047875
0.0088184 -0.0094187 0.11223 -0.031747 -0.0036455 -0.0060664 -0.00044717 -0.00053437
-0.0002759 0.0016806 -0.00036058 0.00073975
-0.0012686 0.0026959 -0.0037356 -0.0061035 -0.12939 -0.010974 0.002837 -0.0002084
6.1104e-05 0.0014741 0.001512 -0.0017788
0.00084173 -0.00057561 -0.00043238 -0.00053535 0.0029158 -0.00024656 -0.14306 0.11769
0.01472 -0.011863 -0.0032922 -0.00015573
-0.0013239 -0.00097998 -0.00025409 0.0015545 -5.3062e-05 0.0016675 0.014648 -0.01193
-0.018979 -0.11247 0.009206 0.00571
0.0017029 0.00032206 -0.00017272 0.00073012 0.0013991 -0.0017642 -0.0032888 -0.00016648
0.0091834 0.0056185 0.076831 -0.024454
2660000000 -0.07329 0.049045 0.0050402 -0.011504 -0.00017618 0.00098899 -0.00016737 -8.273e-05
-0.0026017 0.00068973 0.0013692 -0.00053529
0.0050474 -0.011488 0.11879 -0.027459 -0.0049374 -0.0044086 -0.0012559 -0.00018194
0.00011049 0.0019514 0.00063036 0.000748
-8.8351e-05 0.0010079 -0.0049825 -0.0043667 -0.12973 0.0094346 0.001929 -0.0019161
0.00034088 0.00059038 -0.00094617 -0.0015988
-0.00017819 -0.00015255 -0.0012032 -0.00015004 0.0018168 -0.0017939 -0.12398 0.14893
0.0085119 -0.016008 -0.0024843 0.00099844
-0.0024649 0.00072362 0.00013302 0.0020304 0.00058036 0.00048047 0.0084521 -0.016077
-0.036691 -0.09785 0.01068 0.0017652
0.001416 -0.00048431 0.00048439 0.00074023 -0.00084884 -0.0015947 -0.002489 0.00092149
0.010671 0.0015925 0.071954 -0.0056819
2720000000 -0.061434 0.067983 0.00068282 -0.011887 -0.00021167 0.0028169 -0.00037198 0.00010295
-0.0020404 0.0020342 0.00054524 -0.001676
0.00068624 -0.011886 0.1047 -0.029954 -0.0052433 -0.00092107 -0.0013527 0.00030714
0.0017015 0.00050127 0.00071269 -0.00020871
-0.00019143 0.0028304 -0.0052486 -0.00086294 -0.12377 0.039714 0.00055845 -0.0021396
0.00041701 0.0004858 -0.0013925 0.00060139
-0.0002885 0.00011654 -0.0013906 0.00029739 0.00052225 -0.0021421 -0.091223 0.17953
0.0016161 -0.016983 -0.0015724 0.0023539
-0.0020212 0.0020323 0.001703 0.0005298 0.00047112 0.00046694 0.001663 -0.017089
-0.052009 -0.072679 0.011892 -0.00091675
0.00045055 -0.0016845 0.00073511 -0.00023775 -0.0013162 0.00046522 -0.001457 0.0024702
0.011712 -0.00092176 0.075903 0.014263
2780000000 -0.047451 0.086135 -0.0039662 -0.010742 -0.00016095 0.0011619 0.00066062 -2.7108e-05
0.0013938 0.0024915 -0.00066992 -0.0019217
-0.0039491 -0.010753 0.10314 -0.042246 -0.0041333 0.0003858 -0.00014267 0.0015763
0.001783 -0.00091791 8.4678e-05 -0.00029237
-0.00021091 0.0011634 -0.0041508 0.0004819 -0.12129 0.069412 -0.0020562 -0.00178
0.00057374 -0.00027881 -0.0006448 0.00070218
0.00070106 -7.0221e-05 -9.3822e-05 0.0015906 -0.0019144 -0.0016696 -0.062224 0.20104
-0.0053111 -0.015257 -0.00087606 0.002094
0.0013303 0.0024442 0.001776 -0.00095894 0.00038666 -0.00032022 -0.0054333 -0.015325
-0.065987 -0.047434 0.010234 -0.0052808
-0.00057811 -0.0018379 0.0001618 -0.00033364 -0.00040824 0.00072343 -0.00077594 0.002045
0.010202 -0.005238 0.079703 0.032311
2840000000 -0.032314 0.10178 -0.0071279 -0.0078016 0.0014021 0.0019727 1.4992e-05 -0.00022274
0.0015181 0.00071436 -0.0015151 0.00031133
-0.0071311 -0.0078009 0.10125 -0.034468 -0.0032113 0.00156 0.00036896 0.00063265
2.6756e-05 -0.0014504 0.00011211 -4.3002e-05
0.001377 0.0020297 -0.0032239 0.00161 -0.11638 0.096073 -0.0013464 0.00042225
0.00059136 0.00016508 0.00090666 0.0011962
3.2662e-05 -0.00025197 0.00037636 0.00064364 -0.0013545 0.00031127 -0.02614 0.2174
-0.0093879 -0.010808 0.00048111 0.0011813
0.0015238 0.00089212 1.4252e-05 -0.0015064 0.00037488 0.00022128 -0.0094703 -0.010692
-0.071496 -0.022638 0.0082196 -0.0071493
-0.0016653 0.00017325 4.6475e-05 -6.2541e-05 0.0009116 0.00096582 0.0004635 0.0011001
0.0084358 -0.0070973 0.093421 0.048394
2900000000 -0.017682 0.12079 -0.0089557 -0.0036671 0.0016048 7.2926e-05 0.00041676 -0.00090671
0.0021372 -0.0011448 -0.00074007 0.00016256
-0.0089312 -0.0036776 0.083403 -0.042655 -0.00078991 0.0025362 0.00087744 0.00031854
-0.00048658 -0.0013766 -0.0004971 0.00010164
0.0015646 6.2401e-05 -0.00078941 0.0025662 -0.097936 0.12833 -0.00077505 -2.5413e-05
-0.00063802 -0.0012941 0.0017239 -0.00041581
0.00037176 -0.00086437 0.00085834 0.00030979 -0.00078375 -4.8394e-06 0.01103 0.22017
-0.012152 -0.0053634 0.0011068 0.0020623
0.0019678 -0.0011281 -0.00045661 -0.0014298 -0.00065284 -0.0012555 -0.01213 -0.0051972
-0.072251 0.0088258 0.0065545 -0.010005
-0.00070294 0.00024446 -0.00040735 0.00015197 0.0017243 -0.00036333 0.0011109 0.0020583
0.0064766 -0.0099783 0.10876 0.053592
2960000000 0.0026339 0.13213 -0.0088873 8.685e-05 0.0003485 0.0016048 -0.00048776 -0.0008841
-0.0006195 -0.0017817 -0.0006388 0.00035835
-0.0088606 7.908e-05 0.092103 -0.042248 -0.00031343 0.0012134 0.00094912 6.7014e-06
-0.0010738 -0.0007694 0.00047518 0.00052879
0.00026923 0.0016276 -0.00026846 0.0012083 -0.080914 0.1599 -0.00063082 0.00036086
-0.00055007 0.00090841 -0.00011802 -0.0023984
-0.0004597 -0.00091249 0.00090885 1.3177e-05 -0.00050464 0.00034389 0.052471 0.22754
-0.011285 0.00062958 0.0018141 0.00052466
-0.0005456 -0.0017843 -0.001144 -0.00072491 -0.00042451 0.0009554 -0.011264 0.00052316
-0.063424 0.03649 0.0015548 -0.011409
-0.00061696 0.00035409 0.00051305 0.00046941 -0.00024635 -0.002416 0.0015868 0.00067033
0.0015529 -0.011529 0.12735 0.065017
3020000000 0.020719 0.14678 -0.0068729 0.0035535 0.0014404 -0.00013827 -0.0011359 8.5527e-05
-0.00045838 0.00034708 -0.00016727 0.00060112
-0.0068651 0.0035635 0.081751 -0.030731 -0.00020562 -0.0002081 0.00047258 -0.00087215
-0.0015854 0.00040195 0.00079527 -7.2925e-05
0.001427 -0.00019161 -0.00024406 -0.00021729 -0.058143 0.18519 -0.00027322 0.00097478
0.00074881 0.00034202 -0.00073108 -0.0017108
-0.0011086 6.4201e-06 0.00049303 -0.0008203 -0.00035302 0.00097461 0.09192 0.22082
-0.0090355 0.0034661 0.00074146 0.00032787
-0.00058822 0.00050417 -0.0017293 0.00043733 0.00075689 0.00033547 -0.0089747 0.0036293
-0.050703 0.06249 -0.00086552 -0.01025
-0.00017905 0.00034149 0.00077096 -0.00015908 -0.00077913 -0.0016086 0.00066296 0.00029318
-0.00085257 -0.010413 0.14757 0.062458
3080000000 0.047499 0.15574 -0.0049673 0.0058119 0.0017903 -0.00019972 -0.00062025 -5.4071e-05
-0.00053772 0.00036815 1.3049e-05 0.00045546
-0.0049976 0.0058206 0.079195 -0.02629 -0.00036639 0.00029843 -0.00012121 -0.00024663
-0.00041979 0.0008437 -4.3463e-07 -0.00062619
0.0016755 -0.00037733 -0.00034584 0.00028795 -0.021455 0.20558 -0.00089164 0.00037097
0.00051241 0.00045956 -0.0021611 -0.00059604
-0.00059027 3.3936e-05 -0.00014876 -0.00028334 -0.00094882 0.00038827 0.12529 0.21287
-0.0054842 0.0071886 0.0015463 0.00021257
-0.00052613 0.00020062 -0.00036344 0.0010068 0.00043867 0.00030997 -0.0053879 0.0071242
-0.028482 0.090936 -0.0054671 -0.0092329
0.00016398 0.00066908 -1.944e-05 -0.0006739 -0.0019318 -0.00043934 0.0018653 0.00039809
-0.0056679 -0.0093182 0.16228 0.069761
3140000000 0.075283 0.16052 -0.0015001 0.0076094 0.002722 -0.0012572 -0.0012108 0.0010301
0.0017016 0.00057832 0.00021523 -2.9345e-05
-0.0014739 0.0075747 0.074583 -0.027642 -0.0010484 -5.3336e-05 0.00073727 -0.00030675
-3.8915e-05 0.0010659 0.00052383 -0.0004957
0.0027825 -0.0012666 -0.0010194 -1.4896e-05 0.019701 0.22678 0.00030885 0.0017499
0.0012279 -0.00032258 -0.0024498 0.00070577
-0.0012743 0.0010103 0.00072345 -0.00032631 0.00043889 0.0016677 0.1605 0.18817
-0.0014359 0.0073543 0.00098176 -0.0010404
0.0016319 0.000741 -5.9129e-05 0.0010204 0.0009432 -0.00057779 -0.0012739 0.0073705
-0.014655 0.10962 -0.007496 -0.0059348
0.00021223 -8.5926e-05 0.000448 -0.00042229 -0.0024894 0.00069869 0.00077663 -0.0012001
-0.0073525 -0.0060369 0.18769 0.061488
3200000000 0.1074 0.1708 0.0036471 0.0067429 0.00079856 -0.0028156 -0.00018334 0.0018976
0.00030869 -0.0018276 0.00023657 0.00049101
0.0036245 0.0067557 0.08531 -0.027035 -0.0011866 0.00043144 -0.00056745 -0.00099664
0.00071735 0.001088 -0.00039889 -0.0010126
0.00076851 -0.0028636 -0.0011963 0.00046484 0.064019 0.23253 0.00114 0.00053473
6.139e-05 -0.0019361 -0.0016912 0.002202
-7.9914e-05 0.0018075 -0.0005157 -0.00092758 0.0011059 0.00060275 0.18204 0.16555
0.0017546 0.0063626 0.00036436 -0.0014218
0.00041741 -0.0018923 0.00078642 0.00098574 0.00017407 -0.001803 0.0015792 0.0061947
0.019384 0.12702 -0.0092858 -0.0021292
0.00025171 0.00049648 -0.00032393 -0.0010156 -0.0015158 0.0020404 0.0004789 -0.0013135
-0.0091064 -0.0018651 0.20356 0.060209
3260000000 0.13868 0.16384 0.0041748 0.0032827 -0.00030976 -0.0026189 0.0011322 0.00074068
0.00030701 -0.0017092 0.0001349 -0.00011407
0.0041761 0.0032761 0.092634 -0.030357 -0.0019238 0.0019101 -0.00050024 -0.00016237
0.00095452 -0.00057122 -0.00087107 0.00022942
-0.00040583 -0.0026431 -0.001929 0.0020212 0.11469 0.22854 0.00031481 -5.9619e-05
-0.00078219 -0.0011128 0.00043388 0.0017074
0.0011479 0.00080534 -0.0004787 -0.00013437 0.00022099 -0.00012742 0.20868 0.12823
0.0038768 0.005181 -0.00041156 -0.0019477
0.00040052 -0.0017344 0.00088478 -0.00051823 -0.00058227 -0.00076263 0.0039546 0.0053541
0.041605 0.13635 -0.0066519 0.0026756
-0.00017712 -0.0001756 -0.00093405 1.2489e-05 0.00027489 0.0020579 -0.0006762 -0.0020248
-0.0069007 0.0022173 0.23241 0.050354
3320000000 0.16979 0.15895 0.0070918 0.0015717 -0.00086642 -0.0018544 0.00075543 0.00036901
-0.0019047 -0.0014126 0.00024162 0.00016871
0.0070971 0.0015313 0.099568 -0.02584 0.00064574 0.0022414 -0.00030713 -0.00053136
-0.00028034 -0.00034867 -0.00056046 4.103e-05
-0.00079677 -0.0017621 0.00063902 0.0020854 0.16326 0.22006 0.00031743 -0.00010689
-0.0012081 -8.7507e-05 0.00056766 0.001619
0.00076373 0.00035907 -0.00033981 -0.0005121 0.00036469 4.1898e-05 0.21793 0.098957
0.0048416 0.0019239 -0.0011076 -4.3564e-05
-0.0018212 -0.0013412 -0.00017156 -0.00023053 -0.00099263 -0.00045591 0.0049718 0.001822
0.069131 0.13876 -0.0043735 0.0035411
0.00026642 8.7001e-05 -0.00051022 0.00029395 0.00042485 0.0011459 -0.0011825 6.6569e-05
-0.0043696 0.003786 0.24976 0.037521
3380000000 0.2052 0.14212 0.0055795 -0.0018875 -0.0011501 0.00052474 0.0010459 0.00012466
-0.0015638 0.00089631 0.00030382 0.00013843
0.005614 -0.0018566 0.11022 -0.034162 -0.00011638 0.0031398 -0.0011564 -0.00051528
-0.00022228 0.00020425 -0.00099565 0.00056734
-0.00097692 0.00054549 -0.00011186 0.0032569 0.20368 0.1983 0.00067119 -0.00048741
-0.0017014 0.00066729 0.0010167 0.0014801
0.001091 0.00025738 -0.0011344 -0.00044296 0.0006703 -0.00056349 0.23283 0.065681
0.0060892 0.0017687 -0.00024983 0.00040819
-0.0014222 0.0008874 -0.00015959 0.00021239 -0.0018696 0.00049488 0.0061878 0.0017483
0.10758 0.13157 -0.0011666 0.0048879
0.0001561 0.0002903 -0.00077623 0.0005539 0.0010479 0.001582 -0.00033864 0.00035923
-0.0013568 0.0051648 0.27878 0.019001
3440000000 0.2368 0.1219 0.00466 -0.0036834 -0.00072728 -0.0014733 0.00069295 -3.1618e-05
-0.0016486 0.001663 0.0010808 6.8787e-06
0.0046347 -0.0036017 0.10322 -0.038413 0.0027966 0.0018225 -0.0010154 0.0010697
6.4589e-05 4.8157e-05 0.00014535 0.00095978
-0.00082002 -0.0014133 0.0028043 0.0019093 0.24248 0.17089 -0.00022603 -0.00030914
6.5909e-05 0.0015672 0.0012342 0.00034208
0.00069943 -0.00011186 -0.00093609 0.0010751 -0.00022543 -0.00026289 0.23474 0.033647
0.00687 -0.0015392 -0.00053551 -2.6102e-05
-0.0015881 0.001721 -5.2655e-05 0.00020044 -0.00016297 0.0013833 0.0066801 -0.001591
0.13261 0.12548 0.0026741 0.0034274
0.0010192 7.6498e-05 0.00013421 0.00087914 0.0015835 0.00057037 -0.00049256 8.0958e-05
0.0032256 0.0034682 0.29535 -0.010003
3500000000 0.2697 0.090345 0.0025072 -0.0044574 -0.001089 0.0015441 0.00077804 -0.00091448
-0.00086281 0.0012298 0.00068862 -0.00089638
0.0025446 -0.0044399 0.11672 -0.062092 0.0030857 0.0015205 -0.00032494 0.00066813
0.00045998 -1.4684e-05 -8.7242e-06 0.00033533
-0.0010302 0.0014235 0.0031715 0.0015388 0.27333 0.13769 0.00033649 5.6826e-05
-0.00017072 0.00080955 0.001527 -0.00011234
0.00097201 -0.00087742 -0.00039825 0.000694 0.00031289 -8.2922e-05 0.23923 0.0061055
0.0063187 -0.0040504 -0.00018119 0.00028301
-0.00081184 0.0011512 0.00050214 0.00016087 -0.00016002 0.0013046 0.0063892 -0.0038977
0.17465 0.10222 0.0025717 0.0010487
0.00078863 -0.00089854 -0.00021866 0.00031049 0.0016236 -0.00054149 -0.00011264 4.9952e-05
0.0025627 0.00087839 0.31641 -0.037783
3560000000 0.28856 0.05647 0.00043989 -0.0055667 -0.00012859 -0.00095116 0.00065733 0.00018931
0.0015055 0.001611 -0.00044703 -0.0010966
0.00040191 -0.0055754 0.11053 -0.067149 0.0057794 -0.00050217 0.00034461 0.00062964
0.00064155 -8.7442e-05 0.0001909 0.00042498
4.8111e-05 -0.0010563 0.0056699 -0.00051751 0.30026 0.094166 -0.00034699 -0.000456
0.00084395 0.00022855 0.0016735 -0.00081716
0.00055743 0.00017245 0.00043265 0.00060376 -0.00023712 -0.00027228 0.22948 -0.030584
0.0051203 -0.0065023 -0.0001621 -0.00054072
0.0012418 0.0018014 0.0006624 -0.00022273 0.0011396 0.00030594 0.0049125 -0.0065074
0.19458 0.093661 0.0025042 -0.0021452
-0.00030772 -0.0011492 0.00034843 0.00039193 0.0012718 -0.0008875 -0.00029527 -0.00051568
0.002379 -0.0023122 0.32888 -0.077639
3620000000 0.3056 0.019093 -0.00075583 -0.0034523 -0.0022317 -0.00014043 0.00054231 -0.0015822
0.0001582 0.00033626 -0.00052905 -0.00048081
-0.00065772 -0.0034402 0.11205 -0.095698 0.0045103 -0.0037664 0.00022737 0.00045458
-0.00016671 -0.0009661 0.00060979 0.00022122
-0.0021812 -5.9275e-05 0.0044539 -0.0037102 0.31454 0.052234 0.00016358 -0.0011161
-0.00060616 0.00014981 0.00080944 -0.0010677
0.0004429 -0.0017074 0.00023077 0.0004797 2.8796e-05 -0.0011163 0.21884 -0.060274
1.3038e-05 -0.0072912 -0.00088314 0.0010829
5.4466e-05 0.00049498 -0.00016934 -0.00094469 -0.00038477 -5.024e-06 0.00020074 -0.0073746
0.21753 0.058582 -0.00034452 -0.0014724
-0.0005548 -0.00068823 0.00063409 0.00034664 0.00060668 -0.0008637 -0.0010126 0.0012925
-9.2664e-05 -0.0018712 0.33178 -0.11164
3680000000 0.31081 -0.024617 -0.003409 -0.0040186 -0.0012315 0.0016144 -0.00097077 -0.00024272
0.0015996 -2.1827e-05 -0.001085 -0.00029703
-0.0034094 -0.0039948 0.10848 -0.11292 0.0016006 -0.0046706 0.00078453 0.00031565
-0.00032436 -0.0004924 0.00084356 6.3067e-05
-0.0012416 0.0017276 0.0015941 -0.0047923 0.32647 0.00099993 -0.00087027 -0.00062438
0.0010679 0.00066608 0.00047875 -0.0020488
-0.0010847 -0.00027244 0.00072948 0.00022282 -0.00086536 -0.00062059 0.20554 -0.094108
-0.00088331 -0.006551 -0.0011768 0.0010184
0.001657 -8.5027e-05 -0.00034745 -0.00036722 0.00099759 0.00077858 -0.0011343 -0.0066557
0.23867 0.036197 0.00015997 -0.001277
-0.001169 -0.00025672 0.00070872 -6.4961e-05 0.00062944 -0.0018322 -0.00090934 0.0012845
-6.5419e-05 -0.0011871 0.33144 -0.15695
3740000000 0.31327 -0.059697 -0.0030287 -0.00012775 -0.0020661 0.002321 0.00019556 -0.0010978
-0.00090279 0.00011583 -0.0005743 0.00058215
-0.0030747 -0.00012304 0.10024 -0.1342 0.00085257 -0.0053432 0.00010612 -0.00017868
-0.00028704 -0.00026003 0.0006631 9.8998e-05
-0.0020462 0.0023713 0.00073839 -0.005336 0.32924 -0.037472 -0.00070289 0.00010261
-1.1083e-05 4.5081e-05 -0.00058548 -0.00083537
0.00014341 -0.0010978 0.00022929 -5.6436e-05 -0.00060492 0.00019335 0.18456 -0.1175
-0.002825 -0.0054184 0.00042865 0.0027489
-0.00064089 0.00011226 -0.00027712 -0.00032901 0.00023656 -7.9547e-05 -0.0026407 -0.0052592
0.2469 0.0014834 -0.00072928 -0.00097427
-0.0010158 0.00026758 0.00050287 3.5948e-05 -0.00088518 -0.00097868 0.0006555 0.0024941
-0.00085934 -0.0010724 0.3183 -0.19554
3800000000 0.30893 -0.1063 -0.0020536 0.00062249 0.00086464 0.0037591 -0.0014559 -0.0014791
0.0016331 0.0010047 -0.0010948 0.00031673
-0.0020426 0.00060914 0.090498 -0.14966 -0.0020054 -0.0050487 0.00045842 0.00025674
-0.00091892 -0.0005054 0.00079052 6.8621e-05
0.00080597 0.0035605 -0.0020144 -0.0048283 0.32601 -0.079282 -0.00074765 0.0004572
0.0008478 -5.4637e-05 -0.00067702 -0.00059719
-0.0014247 -0.0014235 0.00043411 0.00018306 -0.00059247 0.0005057 0.17609 -0.14256
-0.0033512 -0.0037486 0.0014551 0.0017225
0.0015317 0.0011606 -0.00093075 -0.00038845 0.00060731 -0.0003366 -0.0035189 -0.0037543
0.26286 -0.035459 0.00082101 0.00052027
-0.0011274 0.00010478 0.00086061 2.7379e-05 -0.00044678 -0.00016468 0.0016127 0.0014815
0.0011129 0.0003947 0.31128 -0.23751
3860000000 0.29758 -0.13769 -0.00067413 0.0010061 0.0024909 0.0018746 -0.0022431 0.0010142
0.00083071 -0.0010493 -0.00050238 0.0015537
-0.0006492 0.00098145 0.07134 -0.16034 -0.0030338 -0.0049601 0.00066068 -0.00061332
-0.00085306 0.0012288 0.00074031 -0.0010631
0.0025163 0.0019392 -0.0030982 -0.004995 0.30696 -0.11957 -0.00057463 0.00073949
0.00040935 -0.00066768 -0.00074984 -0.00075507
-0.0021269 0.0010331 0.00059857 -0.00067975 -0.00072248 0.00062553 0.14759 -0.15842
-0.0029974 -0.0035851 0.0021697 0.0011071
0.00084254 -0.0011943 -0.00087866 0.001348 0.00011619 -0.0006144 -0.0026648 -0.0035614
0.262 -0.063647 2.3322e-05 -0.0019324
-0.00045274 0.0014921 0.00063638 -0.0009999 -0.00043497 -0.00057542 0.0017233 0.00096862
-0.00025399 -0.0016711 0.28916 -0.276
3920000000 0.28432 -0.17794 0.0018347 0.00011702 0.0035876 0.0024683 0.0001582 0.00098037
0.00065587 6.9744e-05 0.00053803 0.00041962
0.0018599 8.7103e-05 0.04467 -0.17652 -0.0048069 -0.0034671 -0.00043885 -0.00030117
0.00038866 0.00031398 -0.00018848 -0.00080187
0.0034559 0.0025229 -0.0048383 -0.0035518 0.30136 -0.15181 0.00039116 0.0012623
0.0014117 -0.0010558 -0.00073384 -6.1357e-05
6.4036e-06 0.00089044 -0.00051012 -0.00024906 0.0002831 0.0012337 0.12914 -0.16922
-0.0041315 -0.0034418 0.0024463 -0.0001684
0.00063545 4.985e-05 0.00049762 0.00030805 0.0014741 -0.00052617 -0.0041129 -0.0032784
0.25693 -0.10972 0.00095667 -0.001123
0.00055337 0.00047057 -0.0001983 -0.00062264 -0.00053668 -0.00079743 0.0021883 0.00011575
0.001336 -0.0012324 0.26714 -0.3037
3980000000 0.25768 -0.21418 0.0018779 -0.0029971 0.0046703 -8.0329e-05 -1.8878e-06 0.001098
0.00096652 -0.0017592 0.00043922 0.00028375
0.0018659 -0.0030194 0.022881 -0.19115 -0.0055868 -0.0016355 0.00073961 0.00056842
0.00062833 0.00044978 -3.2087e-05 -0.0012254
0.0048099 -0.00047372 -0.0058164 -0.0013913 0.27326 -0.18375 0.0014763 -0.00021045
-0.0012111 -0.0011986 -0.0010322 -9.3895e-05
8.4675e-05 0.0010149 0.0008629 0.00048646 0.001535 0.0001087 0.092776 -0.19188
-0.0039711 -0.0032497 0.0016019 -0.001167
0.0010125 -0.0018672 0.00063152 0.00036737 -0.00041142 -0.0016807 -0.0039633 -0.0034545
0.24674 -0.14028 0.0011888 -0.003672
0.00045221 0.00040779 0.00015121 -0.0012184 -0.0012562 -0.00018457 0.0015969 -0.00085068
0.0013609 -0.0039888 0.23285 -0.34203
4040000000 0.23043 -0.23952 -0.00037198 -0.0042057 0.0033128 -0.0030618 0.00022262 0.00023324
-0.00070713 -0.00069131 0.00061843 -9.8685e-05
-0.00034639 -0.0042037 -0.0028804 -0.1983 -0.0051424 0.00020059 0.00021596 -0.00093665
-6.1258e-05 8.3929e-05 -0.0015226 3.3553e-05
0.0032854 -0.0028153 -0.0050392 0.00022891 0.25145 -0.21688 7.5429e-05 -0.00074869
-0.0007267 2.3694e-05 -0.00086058 0.0005747
0.00034951 0.00031272 0.00014717 -0.0010092 0.00022914 -0.00074431 0.070134 -0.18645
-0.006348 -0.0017735 0.0015236 -0.00041038
-0.00059222 -0.00067563 -0.00017735 0.00019189 -0.00093982 -0.00035229 -0.0066264 -0.0015436
0.23547 -0.17315 -0.00044295 -0.0032304
0.00069283 -0.00019634 -0.0014517 -0.00013188 -0.00096945 0.00053208 0.0018876 -0.00026538
-0.0011087 -0.0034256 0.19665 -0.36016
4100000000 0.20157 -0.26338 -0.003435 -0.0034437 0.0010089 -0.003562 -8.4499e-05 0.00010557
0.00044923 -0.0016353 0.00043675 0.00011693
-0.0034435 -0.0033986 -0.027786 -0.20285 -0.0047606 0.0010147 -0.0002466 -0.0002968
0.00072442 0.00035624 -0.00063492 0.00017723
0.0010191 -0.0035657 -0.0048133 0.0010692 0.23019 -0.24343 0.00021476 -6.2187e-05
-0.00044436 -0.00022889 -0.0012173 0.00020178
-0.00011699 7.8099e-05 -0.00034283 -0.00023634 0.00025511 -8.1752e-05 0.036889 -0.20066
-0.0057877 0.00062422 0.0011097 -0.0012907
0.00025814 -0.0017091 0.00088297 0.00046873 -0.00075294 -0.00034314 -0.0056405 0.00057155
0.22275 -0.19879 -0.0010953 -0.004664
0.00051186 -9.5661e-05 -0.0006622 0.00010838 -0.0011527 8.3613e-05 0.0014396 -0.0016352
-0.0015996 -0.0043974 0.1647 -0.38743
4160000000 0.1726 -0.28169 -0.0039845 -0.0022082 -0.00013803 -0.0033001 0.00077604 -9.4735e-05
-0.0035671 -0.00071632 0.00074195 -0.00085421
-0.004054 -0.002261 -0.054139 -0.19949 -0.0047516 0.0027112 -0.00031901 -0.00029589
0.00035623 -0.00045389 -0.00081392 0.00081404
-0.00032498 -0.0032713 -0.0047551 0.0027799 0.19739 -0.25961 0.00049361 -0.00014197
-0.00079266 -0.00067623 -0.00093992 0.0007754
0.00089455 -7.0849e-05 -0.00029823 -0.00027017 0.00046034 -0.00017344 0.012271 -0.18837
-0.0051182 0.0012284 0.0010618 -0.0020163
-0.0033981 -0.00057788 0.00032807 -0.00046563 -0.001035 -0.00041948 -0.0053498 0.0015711
0.19094 -0.23296 -0.0038213 -0.0038555
0.00052674 -0.00075001 -0.00095201 0.00060263 -0.0013422 0.00066975 0.00088075 -0.0024207
-0.0033332 -0.0030727 0.11419 -0.39728
4220000000 0.14462 -0.29782 -0.0047075 0.0001364 0.00025459 -0.0036572 -0.00030484 -0.00026347
-0.00089434 0.00078331 6.1961e-05 -0.0010328
-0.0047146 0.00019937 -0.089887 -0.18964 -0.0023665 0.0033924 -0.00016515 -0.00011536
8.2232e-06 0.00014852 -0.00044875 0.00081717
0.00011146 -0.0037045 -0.0022566 0.0033904 0.16807 -0.28537 2.3886e-05 5.1897e-05
-0.00011986 0.0003073 -0.00017695 0.00095266
-0.00030648 -0.00027932 -9.5417e-05 -9.2783e-05 0.00023602 -6.8273e-05 -0.011026 -0.18643
-0.0043952 0.0021481 0.00021417 -0.0025173
-0.00098132 0.00089445 -4.6001e-07 4.8728e-05 2.7981e-05 -3.5906e-06 -0.0041857 0.0020966
0.17689 -0.25659 -0.0051572 -0.002967
0.00022951 -0.001044 -0.00046997 0.0010221 -0.00015623 0.0013753 -0.00015385 -0.0024283
-0.0042712 -0.0026592 0.087785 -0.40997
4280000000 0.1143 -0.3077 -0.003081 0.0018385 -0.0016227 -0.0044565 -0.0004658 0.00055531
-0.00051129 0.0014132 -0.00052305 -0.00032015
-0.0031072 0.0018839 -0.11573 -0.19548 -0.0028961 0.0030869 -0.00065627 -0.00031733
3.653e-05 0.00014579 0.00065744 0.00056226
-0.0017426 -0.0043947 -0.0028431 0.0031034 0.13931 -0.29343 0.0010188 -0.00010538
-0.0010711 0.00080227 -0.00061799 0.00086429
-0.00043469 0.00052494 -0.00075151 -0.00032951 0.00076882 -0.0002041 -0.049082 -0.17233
-0.0049339 0.0021233 -0.00084983 -0.0024221
-0.00048755 0.0012839 2.989e-05 0.0002598 -0.00076255 0.0010601 -0.0046612 0.0023295
0.13333 -0.281 -0.0065907 -0.0010272
-0.00059963 -0.00022741 0.0006153 0.00048442 -0.00044265 0.00069429 -0.00078838 -0.0021656
-0.0058184 -0.0019163 0.036636 -0.41678
4340000000 0.086373 -0.31686 -0.001806 0.0020441 -0.0023598 -0.0014978 0.00027624 0.00047892
6.5314e-05 0.00094059 8.8125e-05 -0.00070326
-0.0018674 0.0019897 -0.13688 -0.1691 -0.0019201 0.0040792 -0.00018284 0.00052404
-0.00028075 -0.00031269 0.00034357 0.00024953
-0.0023384 -0.0016546 -0.0019862 0.0040488 0.10344 -0.31055 -0.00031029 -0.0010236
0.00013145 0.0014759 0.00084228 0.0020922
0.00015898 0.0005198 -0.00014858 0.00055373 -0.00041494 -0.00089953 -0.067266 -0.16911
-0.0042337 0.0038288 -0.0016174 -0.0027876
0.00030771 0.00076172 -8.9462e-05 -0.0004135 0.00037767 0.00094927 -0.0041279 0.0035884
0.10767 -0.30485 -0.0047412 0.0014525
-2.0643e-05 -0.00086018 0.00016968 0.00034671 0.00093547 0.0019424 -0.0015222 -0.0025472
-0.0049113 0.00082125 0.0027264 -0.41119
4400000000 0.056591 -0.32259 -0.00085205 0.0014756 -0.0024217 -0.0015579 0.00075638 0.0013732
-8.6015e-05 0.00069228 -0.00010817 -0.00076111
-0.00085354 0.0014655 -0.16564 -0.16013 -0.0011909 0.0040274 -0.00054111 0.00039947
0.0003351 -0.00064212 0.00037379 0.0003608
-0.002445 -0.0014511 -0.0011831 0.0040646 0.0752 -0.31788 -0.00016157 -0.00026472
0.00094664 0.00024749 0.00097741 0.0015148
0.00087484 0.0013119 -0.00052065 0.0003937 -0.00011126 -8.5848e-05 -0.091436 -0.15642
-0.0029845 0.0050736 -0.0022786 -0.0011663
-0.00014047 0.00065263 0.00023158 -0.00060457 0.00075597 0.00030658 -0.00329 0.0051902
0.076675 -0.31866 -0.0039187 0.00091827
-0.00013347 -0.00063571 0.0005338 0.00040183 0.00088848 0.001298 -0.0021015 -0.0012127
-0.0047043 0.00059896 -0.042963 -0.4165
4460000000 0.020555 -0.32345 -0.00067501 0.0004311 -0.0040687 -0.0010325 0.0014341 -0.0006687
-0.00033982 0.001145 -0.0010814 -0.00046734
-0.00069841 0.00046329 -0.18812 -0.13121 -0.00059736 0.004459 -0.00028747 0.00082934
-0.00025299 -0.00044266 0.00035528 -0.00044886
-0.0041943 -0.00090916 -0.00042962 0.0045478 0.049055 -0.32481 -0.00053487 -0.00043911
0.00059619 0.00047013 0.0015643 0.0002997
0.0014277 -0.00074362 -0.00041384 0.00075789 -0.00047684 -0.00061568 -0.10557 -0.1351
-0.0016596 0.0060263 -0.0025873 -0.000759
-0.00062298 0.0010787 -0.00036524 -0.00028152 0.00036416 0.00036295 -0.0018705 0.0058899
0.041229 -0.31532 -0.0043884 0.0030255
-0.0010996 -0.00032875 0.00037785 -0.00043055 0.0016497 0.00054192 -0.0024712 -0.0010596
-0.0046797 0.0033689 -0.08275 -0.39944
4520000000 -0.0025041 -0.32435 -0.00041017 -0.00038388 -0.0036358 0.00024422 0.00079244 1.5045e-05
0.0017286 0.0001588 -0.00082881 0.00099793
-0.00043501 -0.00035334 -0.21242 -0.11434 0.00068623 0.0046294 0.00055468 0.00086507
-0.00044064 2.981e-05 0.00035796 -0.00010827
-0.0036136 0.00024355 0.00062833 0.0045355 0.018476 -0.32341 -0.001157 0.00068428
0.00050491 -0.0011783 0.0013885 -0.00076602
0.00076649 6.9953e-06 0.00057278 0.00091994 -0.0010633 0.00069254 -0.12274 -0.12604
-0.000579 0.0053204 -0.0029984 -0.00013397
0.0019209 0.00025297 -0.00023734 0.00013465 0.00090738 -0.00080368 -0.00020469 0.0058166
-0.0067174 -0.32817 -0.002908 0.0025408
-0.00079012 0.0009807 0.00045642 -0.00017681 0.0019245 -0.00081314 -0.003125 -0.00040308
-0.0025643 0.003288 -0.11202 -0.39673
4580000000 -0.040017 -0.3184 -0.0012164 -0.00049608 -0.0032242 0.0023792 0.00064892 -0.00044013
-2.3115e-06 0.00021779 -0.00048585 0.00088021
-0.0011947 -0.00045934 -0.23154 -0.088901 0.00084009 0.0040748 0.00055988 -4.3871e-05
-0.00015372 0.0003917 0.00010199 -0.00019912
-0.0031803 0.0023102 0.00092123 0.0041359 -0.01326 -0.3208 -0.00016058 0.00053745
-0.00036057 4.8762e-05 0.0012423 -0.00087121
0.00069431 -0.00037486 0.0006485 -8.2039e-05 -0.00013171 0.00049525 -0.1337 -0.10183
0.0020436 0.0052713 -0.0023632 0.00092125
3.5235e-05 0.00035994 8.3308e-05 0.00013461 -6.9506e-05 -9.887e-05 0.0021071 0.0051993
-0.033358 -0.33474 -0.0025459 0.0035651
-0.00044442 0.00075668 0.00018123 -0.0003509 0.0014222 -0.0011393 -0.0027516 0.0011229
-0.0019571 0.0032096 -0.1573 -0.36771
4640000000 -0.066159 -0.31223 -0.0023316 -0.0015773 -0.0031909 0.0025933 0.00053757 -0.0013743
0.0017044 0.00012506 0.00010079 0.0011615
-0.0022904 -0.0015944 -0.24268 -0.060929 0.0015669 0.0039137 0.00074171 0.00037012
-0.00024698 0.00045589 -9.4736e-05 -0.00075098
-0.003075 0.0027596 0.0016589 0.0038771 -0.037444 -0.31492 0.00029862 0.00082623
0.00082571 0.00056855 0.00071641 -0.0018759
0.00048043 -0.0014418 0.00073535 0.00028333 0.00025776 0.0008082 -0.13933 -0.087242
0.0032048 0.0039006 -0.0023656 0.0018054
0.0016264 -0.000153 -0.00048621 0.00029206 0.00060893 0.00030339 0.0032261 0.0037699
-0.065769 -0.32154 -0.0025549 0.0041854
3.1901e-05 0.0011256 -3.2863e-05 -0.0008153 0.00051518 -0.0019548 -0.0023767 0.0018266
-0.002436 0.003353 -0.17635 -0.35745
4700000000 -0.093521 -0.30848 -0.0040095 -0.00023225 -0.0015604 0.0045305 -0.00085886 -0.00099731
0.0010486 -0.00045457 0.00093325 0.00057425
-0.0040409 -0.00023313 -0.25455 -0.042516 0.002587 0.0042403 0.00053094 -0.00062181
0.00038679 0.00029627 -0.00032677 5.2505e-05
-0.0015472 0.0044238 0.0026234 0.0041812 -0.067408 -0.31001 -0.00015256 0.00047074
0.000386 -0.00024 0.00018778 -0.0011789
-0.0009027 -0.00098438 0.00044499 -0.00054341 -0.00035479 0.00057889 -0.156 -0.067122
0.0033964 0.0015674 -0.0016067 0.0024082
0.0009188 -0.00044015 0.00035548 0.00060743 0.00023932 0.00015537 0.0032675 0.0015504
-0.10441 -0.31625 -0.0010764 0.0041466
0.0010545 0.00057889 -0.00029667 7.5627e-05 -0.00017827 -0.0013802 -0.0015294 0.0026107
-0.0014633 0.0037852 -0.21983 -0.3295
4760000000 -0.12442 -0.29402 -0.0047034 0.0011827 0.00052914 0.004614 -0.0007062 -0.00066015
0.00044059 -0.0012776 0.00072106 -0.0002075
-0.0047192 0.0011875 -0.2513 -0.00058616 0.0032436 0.0031998 -3.5554e-05 -0.00069573
0.00025343 0.00019462 0.00036379 -0.00010649
0.00045996 0.0045951 0.0032644 0.003145 -0.09918 -0.2969 0.00084285 0.00040757
0.0010593 0.00011695 -0.00076284 -0.0014232
-0.00067748 -0.00059368 -7.6152e-05 -0.00065279 0.00077622 0.0005516 -0.15078 -0.05041
0.002375 0.0011573 -0.00064719 0.0029626
0.00033 -0.0012471 0.0003962 0.00024754 0.0012992 0.00028251 0.0022389 0.0012659
-0.13809 -0.30133 -5.0678e-06 0.0039787
0.00086477 -0.00025839 0.00020981 -0.00010758 -0.00094131 -0.0012499 -0.00056734 0.0027524
-0.0010022 0.0044513 -0.2317 -0.30828
4820000000 -0.1506 -0.28065 -0.0050763 0.0025362 0.0014819 0.0029303 -0.00078804 -0.00050083
0.00030985 -0.00085244 0.00025889 -0.00042382
-0.0051218 0.0024978 -0.26342 0.021777 0.0041268 0.0032962 -9.3317e-05 -0.00031837
0.00017755 -0.00015754 -0.0002157 -0.00035287
0.0015421 0.0028482 0.0042321 0.0032846 -0.12578 -0.29259 0.00047022 -0.00031883
0.00034737 -0.00061817 -0.00106 -0.00053597
-0.0008492 -0.00048081 -6.2186e-05 -0.00036876 0.00063795 -0.0003342 -0.16585 -0.033153
0.0019065 -0.00019732 -9.3362e-05 0.0028219
0.00031924 -0.00086482 0.00026024 -0.0002652 0.00069519 -0.00087498 0.0019511 -0.00015356
-0.17832 -0.28496 -0.00021134 0.0030593
0.00022211 -0.000312 -0.00022055 -0.00039023 -0.0010033 -0.00050698 -5.2857e-05 0.0028145
-3.6531e-05 0.0037406 -0.2688 -0.27801
4880000000 -0.18245 -0.26208 -0.0043119 0.004497 0.0019918 0.0030532 -0.0014202 0.00022117
-0.0008 -0.0011476 0.00025688 -8.0692e-05
-0.0042783 0.0044553 -0.25554 0.062304 0.0047499 0.0017328 -0.00037822 -0.00015268
-8.0442e-05 0.00025868 -0.00011084 5.3127e-05
0.0021309 0.0029728 0.0046958 0.0016314 -0.14522 -0.28087 0.00046331 -0.00046333
-0.00019923 -0.0016701 -0.00074688 0.00012378
-0.0014639 0.0001957 -0.00037611 -0.00013843 0.00043542 -0.00061077 -0.15933 -0.014999
0.0005144 -0.00039335 0.0010511 0.0024976
-0.00081433 -0.0010989 -0.00020989 0.00021527 -0.00013354 -0.0017054 0.00067326 -0.00030448
-0.20947 -0.26998 0.00063059 0.0027528
0.0002703 -9.5416e-05 -0.00020741 9.0521e-05 -0.00089926 8.8437e-05 0.0010658 0.0024646
0.00093469 0.0031752 -0.28127 -0.24931
4940000000 -0.20368 -0.24485 -0.0030908 0.0064909 0.0027181 0.0012598 -0.00023724 0.00082752
-0.001035 -0.00049911 9.0178e-05 -0.00065989
-0.0031016 0.0065025 -0.26846 0.08862 0.0058002 0.0014749 -7.9015e-05 -0.00010765
0.00035953 -0.00036721 -0.00029012 0.00010559
0.0026779 0.0012741 0.0058595 0.001368 -0.16501 -0.2573 0.00019801 -0.00037365
-0.0011844 -0.0002588 -0.00037742 0.00052674
-0.0001444 0.00075223 -0.00010191 -6.5062e-05 0.00013514 -0.00054492 -0.16695 -0.0048442
-0.00040078 0.00028483 0.0020185 0.0020706
-0.0010355 -0.00060077 0.00043538 -0.00027882 -0.0012805 -0.00037952 -0.00033799 0.00011664
-0.23356 -0.24294 0.00029998 0.0028274
-5.5972e-05 -0.00077599 -0.00034036 8.8021e-05 -0.00064654 0.00047323 0.001755 0.0018661
0.00061039 0.002737 -0.30545 -0.22354
5000000000 -0.22416 -0.22159 -0.00023396 0.00727 0.0031446 0.0018089 -0.00023126 0.0006354
-0.00067542 0.00052939 -0.00026249 -0.00087259
-0.00022819 0.0073062 -0.25483 0.10584 0.0060213 -0.00065896 -0.00027601 -0.0001108
-0.00011386 -0.00049828 -0.00023638 -8.7938e-05
0.0030949 0.0018268 0.0058984 -0.00075294 -0.19464 -0.24407 -0.00048671 -0.00076025
-0.00045949 2.3524e-05 -0.00017235 -0.00020735
-0.00020072 0.00063725 -0.00025028 -0.00013505 -0.00060706 -0.00076532 -0.16131 0.019173
-0.00094419 0.0016116 0.0024188 0.0011505
-0.00062374 0.00047528 -5.6418e-05 -0.00056917 -0.00050491 -1.9602e-05 -0.00099189 0.0014664
-0.26126 -0.22078 -0.00038821 0.0032571
-0.00036175 -0.00076275 -0.00026495 -0.00010354 -0.00016564 -0.00022876 0.0022588 0.0012622
-0.00011715 0.0030557 -0.31746 -0.18914
5060000000 -0.24595 -0.19438 0.0018023 0.0069444 0.003209 -6.134e-05 0.00015315 0.00058503
-0.00022883 -4.5751e-05 -0.0003844 -0.00029265
0.0017688 0.0069179 -0.2386 0.14292 0.005435 -0.0018952 -1.0436e-05 0.00019347
-0.00053163 -4.2148e-06 -0.00034321 0.00028582
0.0033665 -9.9512e-05 0.0054583 -0.0019648 -0.20917 -0.22284 -0.00026091 0.00023209
-0.0012066 0.00027361 -0.0010593 -0.00020176
0.00011131 0.00051649 -8.5199e-05 0.00017996 -0.00033691 0.00021831 -0.16347 0.026754
-0.00026551 0.0029399 0.0017059 0.00019308
-0.00037459 -0.00011822 -0.00051954 -4.43e-05 -0.0011471 0.00011996 -0.00038835 0.003113
-0.27653 -0.19129 0.00095703 0.0034025
-0.00039133 -0.00024286 -0.00038529 0.00027033 -0.001019 8.6742e-05 0.0019121 0.00053746
0.00081325 0.0030963 -0.33032 -0.16092
5120000000 -0.26223 -0.16937 0.0033676 0.0059124 0.0032578 -0.00057773 0.00025 0.00065367
3.9346e-05 0.00070764 -0.00038205 0.00016687
0.003395 0.0059356 -0.2334 0.16991 0.0048122 -0.0028293 7.315e-05 0.00026337
-3.4302e-05 -0.00010294 -7.2001e-06 0.00027979
0.0031941 -0.00064605 0.0047375 -0.0028939 -0.22393 -0.20802 -0.00015979 6.0351e-05
-0.00016901 0.00090662 -0.0014188 0.00046117
0.00033568 0.00063769 8.4093e-05 0.00029782 -0.00017945 0.00020051 -0.15962 0.052914
0.0011197 0.0031922 0.0023406 0.00042126
0.000111 0.00086305 -8.3301e-05 7.3188e-06 -0.00034257 0.0010125 0.0011278 0.0032757
-0.29257 -0.15727 0.0010901 0.0033004
-0.0005301 0.00018523 0.00019597 0.00045236 -0.0011744 0.00066854 0.0025516 0.00044284
0.0010591 0.0035856 -0.34319 -0.1264
5180000000 -0.27864 -0.13989 0.0048183 0.0047177 0.0034155 -0.0010095 0.00025576 0.00051294
-4.576e-05 6.9733e-05 -0.00054148 0.00045125
0.0048023 0.0047513 -0.21201 0.19225 0.0041804 -0.0038903 -0.00037887 -0.00027052
-0.00025326 -0.00023323 -0.00013004 0.00020359
0.0034277 -0.0012363 0.0040669 -0.0039784 -0.23554 -0.17193 -0.00045484 0.00068622
-0.00020004 -0.00019421 -0.00068187 0.0011434
0.00022902 0.00051602 -0.00034428 -0.0002619 -0.00034219 0.00071485 -0.15908 0.062306
0.0026016 0.0040024 0.0021277 -0.00070441
-4.5903e-05 0.00034163 -7.0086e-05 -0.00018312 -0.000134 0.00024282 0.0027417 0.0039093
-0.30589 -0.11541 0.0021806 0.0037121
-0.00047983 0.00037894 -5.0754e-05 0.00010736 -0.00035634 0.00094108 0.002211 -0.00074222
0.002819 0.0041046 -0.34583 -0.0951
5240000000 -0.28824 -0.11293 0.004887 0.0034804 0.0027608 -0.0027249 0.00065814 7.1556e-05
-0.00046597 -1.5572e-05 -9.211e-05 0.0006111
0.0049181 0.0034737 -0.20071 0.23062 0.0031191 -0.0045775 -3.0327e-05 8.7413e-05
-0.00030408 0.00018621 0.00018222 0.0003671
0.0028216 -0.0025221 0.0030699 -0.0046184 -0.25195 -0.14796 0.00042716 0.00027919
-0.00011835 0.00043063 0.00015654 0.0014269
0.00069047 2.9242e-05 -1.1578e-05 5.9459e-05 0.0004668 0.00026125 -0.15957 0.083142
0.0036369 0.0027653 0.0016844 -0.0010459
-0.00040636 -0.00016241 -0.00018781 -9.9453e-05 -3.1915e-05 0.00071412 0.0036898 0.0027013
-0.32015 -0.07328 0.0031052 0.0032103
4.4503e-05 0.00070416 0.00017823 0.00029847 0.00035004 0.0011996 0.0017507 -0.0013576
0.0034872 0.0028132 -0.35289 -0.062298
5300000000 -0.29456 -0.083673 0.0058637 0.0021165 0.0019134 -0.003115 0.00017352 -0.00037058
0.00013891 0.0008387 0.00010438 0.00040828
0.0058509 0.0021262 -0.19333 0.23536 0.0021785 -0.0053126 -9.1815e-05 0.00023714
0.00010857 0.0004608 0.00024165 0.00031192
0.0018311 -0.0033106 0.0021806 -0.005323 -0.26822 -0.1227 0.00029619 -0.00020142
0.00027143 0.00053796 0.00058783 0.00076495
0.00015156 -0.00036435 -0.00015966 0.00026488 0.00031144 -0.00028983 -0.15204 0.092296
0.0054719 0.0020596 0.0013481 -0.0016365
0.00023779 0.00080199 -0.00012919 0.00045201 0.00057742 0.00030784 0.0053031 0.0018596
-0.33181 -0.045798 0.0032872 0.0027313
0.00014842 0.00031972 0.00021312 0.00033526 0.00053729 0.00065095 0.0014107 -0.0015909
0.003587 0.0021737 -0.34881 -0.026707
5360000000 -0.29551 -0.047184 0.0059013 0.00093174 0.00040361 -0.003824 0.00034945 -4.2931e-05
5.4631e-05 0.00055994 0.00061804 1.7351e-06
0.0059014 0.00096452 -0.15701 0.25696 0.00079688 -0.0055071 6.541e-05 0.00023104
0.00010533 -5.9973e-06 0.00054072 2.0346e-06
0.0004045 -0.0038233 0.00078604 -0.0056012 -0.26865 -0.096133 0.00034581 0.00029965
0.00030793 0.00019423 0.00074105 0.00048493
0.00038901 -5.1309e-05 0.00011707 0.00023675 0.00041445 0.00027441 -0.15048 0.11038
0.0060219 -0.00041927 0.00076926 -0.0019051
1.5374e-05 0.00040945 9.8788e-05 0.00013202 0.00022477 -3.2089e-05 0.0060061 -0.00046404
-0.32854 -0.0074145 0.004398 0.0027417
0.00058724 -4.4442e-05 0.00059259 -8.1934e-05 0.00019342 0.00039879 0.00066279 -0.0018611
0.0040732 0.0021841 -0.34743 0.0015442
5420000000 -0.29891 -0.023716 0.0061055 -0.00095531 -0.00062735 -0.0036381 -7.2068e-05 -8.3483e-05
0.00092374 0.00033929 0.00037668 -0.00022811
0.0061348 -0.0009149 -0.13808 0.28454 8.5602e-05 -0.0054766 8.5999e-05 0.00016701
2.9455e-05 -0.00024647 0.00033137 -0.00014435
-0.00062725 -0.0036358 -0.00013174 -0.0055286 -0.28541 -0.06247 -0.00015 -0.00059755
0.00061592 -0.00018875 0.00068282 0.00010053
-6.807e-05 -0.00012349 9.3441e-05 0.00015478 -0.00026526 -0.00059134 -0.13928 0.12522
0.0048391 -0.0020766 0.00021192 -0.0017563
0.00083695 0.0004708 0.000142 -0.0001162 0.00050375 -6.1781e-05 0.0047825 -0.0019246
-0.33297 0.022042 0.0051236 0.0014707
0.00035888 -0.00024473 0.00018127 -0.00019211 0.0007758 0.00029145 0.00013095 -0.0018163
0.004632 0.0013845 -0.34116 0.04304
5480000000 -0.29155 0.012681 0.0050474 -0.0018969 -0.0018075 -0.003004 0.00040813 1.2683e-06
0.00081664 -0.00039961 -0.00019869 -0.00032695
0.0050456 -0.0018937 -0.12442 0.29263 -0.0015451 -0.0056204 4.0805e-05 0.00021587
-0.00018055 -7.6228e-05 0.00030594 -0.00017664
-0.0018778 -0.0029545 -0.0016379 -0.0055508 -0.28941 -0.041164 -0.00019755 0.00016737
8.3692e-05 -0.0003525 0.00087762 0.00010951
0.00038747 -1.3522e-05 9.6488e-06 0.00016472 -0.00020214 0.0001565 -0.13297 0.13606
0.0042766 -0.0033006 -0.0001787 -0.0017011
0.00080479 -0.00022882 -6.5952e-05 -3.3326e-05 0.00044058 -0.00023554 0.0042119 -0.0033403
-0.3227 0.051169 0.0050055 0.00072265
-0.00011459 -0.00016845 0.00017377 -0.00024028 0.00081342 0.00013829 -9.2807e-05 -0.0017712
0.0049658 0.00080295 -0.33221 0.064426
5540000000 -0.28904 0.037727 0.0041297 -0.0025686 -0.0026334 -0.0018714 0.00039022 -0.00028126
0.00018562 -0.0002393 -0.00035323 0.00020413
0.0041163 -0.002548 -0.084391 0.31071 -0.0026036 -0.0049723 0.00040615 0.00014016
-6.1213e-05 -7.2823e-05 5.2524e-06 -0.00050402
-0.0027041 -0.0019407 -0.0026114 -0.004917 -0.28955 -0.020268 0.00022777 -0.00015011
2.0477e-06 0.00027338 0.00064747 -0.00019605
0.00042265 -0.0003136 0.00043799 0.00012451 0.00023828 -0.00010212 -0.12195 0.15768
0.0026723 -0.0040602 -0.00094922 -0.0018266
9.0914e-05 -0.0002095 -8.4951e-05 -7.1676e-05 0.00022155 -2.978e-05 0.0026459 -0.0039959
-0.3088 0.086122 0.005382 -0.0010407
-0.00031384 4.9094e-05 -9.2561e-05 -0.00031912 0.00043488 -0.00034271 -0.0010703 -0.001838
0.0051155 -0.0011325 -0.3257 0.10615
5600000000 -0.27845 0.066287 0.00343 -0.0034461 -0.002324 -0.0016616 0.00028146 -0.00039934
0.00020422 -0.00032109 0.00032066 0.00049781
0.0034371 -0.0034384 -0.081556 0.3253 -0.0035228 -0.0047578 4.9944e-05 -0.00021641
-0.00011283 4.2888e-05 -0.00022037 -0.00047431
-0.0024196 -0.0015628 -0.0037151 -0.004819 -0.2888 0.012218 -1.073e-05 0.00010534
0.00031724 -0.00012217 0.00064325 -0.00052119
0.00027741 -0.00037828 7.775e-05 -0.0002241 -2.5247e-05 4.9816e-05 -0.11417 0.15732
0.0018091 -0.0039259 -0.00085159 -0.0010919
0.00031598 -0.00019366 -9.8702e-05 7.5374e-05 0.00024763 -0.00028897 0.0016922 -0.0039149
-0.29977 0.11556 0.0049509 -0.001592
0.00033073 0.00046686 -5.0552e-05 -0.0003037 0.00060567 -0.00048294 -0.0010124 -0.0010616
0.0041472 -0.001531 -0.3041 0.12078
5660000000 -0.26785 0.087981 0.0032044 -0.0034901 -0.0033324 -0.00054451 -0.00035878 -0.00076857
-1.6161e-05 -0.00076051 0.00042969 -0.00017038
0.0031997 -0.0035074 -0.040863 0.31712 -0.0044267 -0.003188 -1.1473e-05 -0.00013189
0.00017739 -1.0318e-05 -0.00014894 -0.00015504
-0.0032675 -0.00049081 -0.0044482 -0.0030304 -0.29064 0.035376 -0.00014925 0.00013161
-0.00010763 -0.00034512 0.00026918 -0.001461
-0.00033132 -0.0007633 -3.9243e-05 -0.00017481 -0.00015702 0.0001855 -0.099374 0.17741
0.00053573 -0.0040987 -0.0012853 -0.0010903
-3.9627e-05 -0.00071177 0.00011845 -4.7262e-05 -0.0002853 -0.00027337 0.00061691 -0.0040728
-0.28674 0.14338 0.004101 -0.0022629
0.0004908 -0.00024103 -0.00010447 -0.00018274 0.00039669 -0.0011179 -0.0013615 -0.00090649
0.0040306 -0.0016154 -0.29628 0.15686
5720000000 -0.25364 0.11085 0.0027726 -0.0040664 -0.0028557 0.00072623 -0.00047074 -0.00023086
-0.00038497 -0.00022221 -7.0159e-05 -0.00045926
0.0027576 -0.0040648 -0.012933 0.34363 -0.0056422 -0.0027133 8.0893e-05 -5.0354e-05
-0.00028454 1.2116e-05 -0.00034606 0.00015867
-0.0027963 0.00075766 -0.0055745 -0.0026001 -0.28746 0.066873 0.00014883 1.7022e-06
0.00024945 0.0003096 -0.00016954 -0.00036578
-0.00050827 -0.00021798 5.9834e-05 -4.1024e-05 0.00020277 -3.021e-05 -0.083512 0.17969
-9.7577e-05 -0.0033759 -0.0017229 -0.00044782
-0.00040007 -0.00019294 -0.00027824 -1.2995e-05 0.00039913 0.00033913 -0.0001456 -0.0034224
-0.2758 0.17112 0.0042567 -0.0035634
-0.00012644 -0.00040127 -0.00035813 0.00014171 9.5219e-06 -0.00038273 -0.0016979 -0.0003395
0.0048559 -0.0034695 -0.26612 0.17501
5780000000 -0.2377 0.12806 0.0016193 -0.0047021 -0.0024625 0.0011175 -0.00081402 8.6056e-05
-0.00035688 -0.00044039 -0.00029068 -0.00018804
0.001634 -0.00467 0.00014311 0.33875 -0.0059296 -0.00064047 -6.0357e-05 -0.00021952
-3.4839e-05 -2.2817e-05 -6.7859e-05 -4.7778e-05
-0.0024708 0.0010786 -0.0059816 -0.00061381 -0.28454 0.083621 -0.00010417 -0.00010019
0.00025212 -0.00010398 -0.00071644 -0.00053913
-0.0007928 7.9522e-05 -3.521e-05 -0.00020537 -0.00010493 -6.702e-05 -0.074577 0.19547
-0.00012008 -0.0031244 -0.0013322 -0.00010433
-0.00034724 -0.00029142 -8.2022e-05 -5.1055e-05 7.8124e-05 -0.00026349 -0.00031148 -0.003048
-0.26534 0.19185 0.0031391 -0.003756
-0.00016565 -0.00036575 -8.6744e-05 2.6884e-05 -0.00055681 -0.00061965 -0.0012173 -3.7681e-05
0.0031324 -0.0041726 -0.25817 0.19728
5840000000 -0.22507 0.14953 0.00041256 -0.0053983 -0.0021322 0.0011913 -0.00014364 0.00031509
-0.00030246 0.00039332 -0.00052898 -0.00032995
0.00039518 -0.0054066 0.035449 0.34266 -0.0056544 0.00055735 -0.00016955 3.2655e-06
0.00022328 -4.3696e-05 -0.00012574 0.00028616
-0.002061 0.0012617 -0.0057225 0.00066135 -0.2782 0.10805 -0.0001864 5.7906e-05
6.7081e-05 -0.00064286 -0.00039206 -0.00036244
-0.00015535 0.00031944 -0.00021159 -1.8057e-05 -0.00024041 4.7719e-05 -0.052345 0.1988
-0.00063501 -0.0035415 -0.0012189 0.00023433
-0.00042994 0.00026982 0.0002226 -6.0717e-06 -5.2258e-05 -0.00070652 -0.00048929 -0.0034346
-0.24884 0.20089 0.0024893 -0.0041064
-0.00047723 -0.00031516 -8.7519e-05 0.00023142 -0.0005196 -0.00037498 -0.0012495 0.00019581
0.0016041 -0.0040076 -0.22249 0.2223
5900000000 -0.21081 0.16229 -0.0016407 -0.0055018 -0.0023023 0.0023 -0.00013868 8.5137e-06
0.00032436 -0.00014115 7.904e-05 0.00046351
-0.0016791 -0.0055263 0.055993 0.34326 -0.0051048 0.0018364 5.098e-06 3.1143e-06
9.5371e-05 -0.00023313 4.6774e-05 -5.9756e-05
-0.0022514 0.0022997 -0.0050855 0.001974 -0.26269 0.12388 -7.3889e-05 -0.00012446
-0.00041106 -0.00045681 -0.0008783 -5.6171e-06
-0.00016856 3.3225e-05 1.9219e-05 8.4764e-06 -5.9701e-05 -9.913e-05 -0.044671 0.20935
-0.001083 -0.0032811 -0.0011586 0.00044825
0.00025023 -0.00017664 2.5097e-06 -0.00020571 -0.00048905 -0.00040879 -0.0009813 -0.0033616
-0.22384 0.21823 0.0018677 -0.0054819
0.00015043 0.00027019 -2.2735e-05 -0.00018637 -0.00076178 -0.00018531 -0.0011192 0.00017876
0.0020439 -0.0041418 -0.20833 0.233
5960000000 -0.19179 0.17474 -0.0028262 -0.0040518 -0.00072375 0.002668 -0.0001736 0.00018856
-0.00017083 5.5268e-05 2.0443e-05 -9.8137e-06
-0.0028172 -0.0040382 0.082044 0.34248 -0.0041709 0.002128 -0.00015303 1.0364e-05
5.7841e-06 0.00015703 0.00016765 0.00021581
-0.00072324 0.0026437 -0.0041117 0.0021523 -0.2485 0.14928 -6.5575e-05 -0.00015949
-0.00011521 0.00016725 -0.00034969 0.00015655
-0.00017718 0.00020262 -0.00017656 1.6595e-05 -3.1177e-05 -0.00013332 -0.026639 0.21749
-0.001607 -0.0031367 -0.00095746 0.00076059
-0.00028009 6.8258e-05 -6.5428e-05 8.7758e-05 -0.00030441 4.2583e-05 -0.0017675 -0.0034012
-0.20304 0.2326 -0.00017544 -0.0054185
-0.00013188 0.0001762 -2.9665e-05 0.00020514 -0.00032207 -0.00012808 -0.0010846 0.00090602
0.0009702 -0.0053053 -0.17933 0.25953
6020000000 -0.17401 0.19112 -0.0037387 -0.003203 -0.00029961 0.0028843 1.3236e-05 0.00053268
-0.00028846 0.00022493 -0.00023253 0.00031266
-0.0036957 -0.0031995 0.10981 0.33524 -0.0047489 0.0031044 -3.6895e-05 0.00012401
-0.00015762 5.4142e-05 -0.00015844 0.00012791
-0.00031169 0.0028912 -0.0048189 0.003158 -0.22951 0.16256 -0.0002713 0.00034747
-0.00066356 -3.9149e-05 -0.00033381 0.00063558
2.4388e-05 0.0004923 -4.8349e-05 0.00010789 -0.00028109 0.000282 -0.019929 0.21392
-0.0025097 -0.0034294 -0.0007804 0.00072332
-0.00022783 0.00015134 -0.00015208 0.00011697 -0.00075255 -0.00010688 -0.0026007 -0.0032379
-0.17475 0.24666 -0.00028954 -0.0046991
-9.0018e-05 0.00026709 -0.0001785 0.00022507 -0.0009069 0.00056041 -0.00062401 0.00072163
-0.00032365 -0.004864 -0.15292 0.25955
6080000000 -0.1538 0.19948 -0.0039909 -0.0010483 0.0012506 0.0028951 6.0368e-05 8.3093e-05
0.00012543 0.00011264 0.00029301 8.9319e-05
-0.0040357 -0.001019 0.13185 0.33599 -0.0031301 0.0045749 -4.4099e-05 -1.6692e-05
7.4678e-05 8.0085e-05 0.00015759 0.00021152
0.0013037 0.0029179 -0.0030924 0.0047889 -0.21127 0.18856 0.00032125 0.00011835
-0.00032855 0.00057862 8.1931e-05 0.00033876
8.6734e-05 5.1562e-05 -3.7527e-05 -2.6409e-05 0.0001898 0.00024594 -0.0028424 0.22172
-0.0038274 -0.0023176 -0.0010327 0.0010174
4.0824e-05 0.00011532 -3.5869e-05 0.0001191 -0.00048604 0.00076245 -0.003786 -0.0022963
-0.14548 0.26437 -0.0013866 -0.0049775
0.00024665 7.0745e-05 0.00018964 0.00027884 -6.6485e-05 0.00051092 -0.00082899 0.00096963
-0.00049214 -0.0049954 -0.1304 0.28075
6140000000 -0.13803 0.21367 -0.0035091 -0.00072243 0.0014951 0.0023693 4.7383e-05 -1.0824e-07
-4.1876e-05 1.0636e-05 0.00042895 -0.00015446
-0.0034916 -0.00072208 0.15735 0.31836 -0.0022919 0.0051776 5.8308e-05 5.9631e-05
0.00028597 9.207e-06 0.00022604 6.4015e-05
0.0015123 0.002237 -0.0021476 0.0052502 -0.18811 0.2084 0.00034543 -0.00017772
0.00013786 0.00064205 0.00017534 0.00050967
7.8024e-05 7.8894e-06 5.2464e-05 4.2796e-05 0.00048014 -6.2472e-05 0.0093286 0.2135
-0.0044845 -0.0014433 -0.00046165 0.0016537
8.5059e-06 4.9887e-05 0.00038348 3.56e-05 0.00016894 0.00086951 -0.0045641 -0.001385
-0.12603 0.28523 -0.0030083 -0.0037491
0.00051751 -0.00013643 0.00017183 6.4973e-05 0.00034416 0.0005937 -0.00046544 0.0014882
-0.0025261 -0.0048828 -0.092163 0.27989
6200000000 -0.12167 0.21931 -0.002926 -0.00024851 0.0021366 0.0014016 0.00016344 0.00031277
-0.00043622 0.00010976 -6.6528e-05 -0.00033879
-0.0029055 -0.00029569 0.18632 0.31749 -0.00098849 0.0052467 5.696e-05 0.00021448
0.00011459 -1.1289e-05 7.5751e-05 0.00023601
0.0021575 0.0013697 -0.00092435 0.0051828 -0.16929 0.22286 5.5577e-05 -0.00031202
0.0004595 -0.00016549 0.00024294 0.00013556
0.00014742 0.00028892 7.158e-05 0.00023603 9.6292e-05 -0.00041378 0.023279 0.22202
-0.0046171 -0.00016486 0.00033013 0.0013651
-0.00014988 0.0002023 5.8296e-05 9.9925e-06 0.00065496 -8.2506e-05 -0.0045548 -3.4826e-05
-0.11328 0.29234 -0.0029842 -0.0032527
-6.2227e-05 -0.00034716 7.6835e-05 0.00017408 0.00022236 9.803e-05 0.00020728 0.0011816
-0.0040086 -0.0039065 -0.079019 0.28973
6260000000 -0.1076 0.23268 -0.003082 0.00067222 0.0021066 0.00075573 0.00028456 -5.8401e-05
0.00023436 0.00022537 -0.00014111 -6.7961e-05
-0.003077 0.0006635 0.20304 0.3022 -0.00016586 0.0054152 5.2161e-05 -9.4191e-05
-8.6976e-05 -9.2022e-05 0.00018783 8.2067e-05
0.0021407 0.00069333 -6.9131e-05 0.005309 -0.14804 0.24431 0.00017083 -3.9247e-06
0.00031462 0.00010286 7.7469e-05 0.00024739
0.00028013 -5.8281e-05 -3.2358e-06 -0.0001178 0.00011382 -9.3455e-05 0.038296 0.21727
-0.0044101 0.0014503 0.00074797 0.0012288
0.00016522 0.00026801 -7.901e-05 -0.00015693 0.00035345 -0.00028172 -0.0044683 0.001212
-0.088328 0.29279 -0.0034572 -0.0026904
-0.00016804 3.6104e-06 0.00019215 0.00014683 0.0001494 0.00013969 0.00051424 0.0012381
-0.0036184 -0.0025122 -0.033952 0.28974
6320000000 -0.091942 0.23657 -0.0026404 0.0013371 0.0022123 -0.0003418 1.5866e-05 8.3899e-05
-0.00046092 0.00045209 -0.00021419 0.00036294
-0.0026275 0.001352 0.22913 0.29375 0.001752 0.0056 4.6578e-05 6.7124e-05
3.095e-05 -8.229e-05 0.00013188 2.7183e-05
0.002159 -0.00042524 0.0018896 0.0056357 -0.12957 0.2542 -0.00017258 -0.00037511
0.00036682 5.3943e-05 0.00016891 0.00033304
-2.3334e-06 0.00013084 6.3075e-05 7.6311e-05 -0.00023176 -0.00023448 0.037527 0.21902
-0.0037876 0.0019734 0.00082336 0.0005488
-0.00053284 0.00045851 -0.0001 -0.00012892 0.00022171 -4.4009e-05 -0.0039178 0.0020078
-0.063345 0.30394 -0.0045441 -0.0016608
-0.00032849 0.00044859 8.6606e-05 -0.00010184 0.00043412 0.00031293 0.00065962 0.00073413
-0.00486 -0.0015209 -0.023692 0.28953
6380000000 -0.072983 0.24294 -0.0019739 0.0017876 0.0016405 -0.00042255 2.5596e-05 -1.4175e-05
0.00021241 0.00027172 0.00020612 0.00025516
-0.0019703 0.0017778 0.24636 0.27466 0.0029409 0.0041835 -0.00016227 -7.0616e-05
-0.00029274 -0.00018031 -0.00012726 -0.00019225
0.0016279 -0.0004353 0.0030939 0.0041303 -0.10167 0.27031 -0.00025525 9.9064e-05
0.00037648 -0.00025175 0.00058626 0.00023444
2.3643e-05 -7.5631e-06 -0.00010293 -8.8851e-05 -0.0002112 0.00011915 0.05839 0.20902
-0.0030812 0.003165 0.00067514 0.00072301
0.00025843 0.00032306 -0.00023701 -0.00017262 0.00054757 -0.00015197 -0.0030493 0.0034066
-0.04225 0.29566 -0.004411 -0.00034034
3.0025e-05 0.0002278 -0.00018062 -0.00024053 0.00061747 0.00013796 0.00086768 0.00091157
-0.0047128 -0.00045039 0.01698 0.29193
6440000000 -0.051159 0.25484 -0.00097288 0.0024222 0.0018887 -0.00079123 0.00035441 -0.00016621
0.00032437 -0.00049816 -0.00019 -0.00023123
-0.0009661 0.002416 0.26633 0.26151 0.0032918 0.0028667 0.00010505 -2.337e-05
-0.00011741 -3.9317e-05 -3.3501e-05 -0.00029216
0.0018823 -0.00081336 0.0032764 0.0028122 -0.085282 0.28599 -0.00016263 0.00032162
-0.0004402 -3.0013e-05 0.00065143 -0.00033583
0.00034576 -0.00016792 0.00010996 -2.8107e-05 -0.00013998 0.00028833 0.060105 0.20572
-0.0018176 0.0039501 0.00082071 0.00070661
0.00029413 -0.000475 -0.00015537 8.682e-05 -0.00026395 -4.5135e-05 -0.0016492 0.0040474
-0.0012318 0.30223 -0.0044705 0.0010632
-0.00020594 -0.00024955 -0.00014209 -0.00014712 0.00063234 -0.00060484 0.00093933 0.00062329
-0.0046519 0.0013312 0.027441 0.27656
6500000000 -0.032193 0.25534 -0.00021903 0.0019922 0.0014479 -0.0010362 0.00020472 -4.7164e-05
1.9166e-05 0.00018753 6.6941e-05 0.00024073
-0.00025101 0.0020023 0.2924 0.23521 0.0036748 0.0024914 0.00013898 5.3465e-05
0.00015137 0.00016617 0.00022414 -0.00018363
0.0014392 -0.0010773 0.0037283 0.002449 -0.072942 0.28328 2.9013e-05 6.0097e-05
0.00015039 -0.00028916 -6.1805e-05 -0.00032996
0.00017075 -2.402e-05 8.1508e-05 4.6142e-05 -2.2451e-05 3.6728e-06 0.084499 0.20077
-0.00036342 0.0040773 0.00098298 0.00045232
-9.7855e-05 0.00012618 0.00017101 8.672e-05 4.7089e-05 -0.00028973 -0.00021461 0.0039029
0.021031 0.30629 -0.0031197 0.0019255
-4.4282e-05 0.00031774 0.00028724 -0.00026289 8.0194e-05 -0.00050299 0.0010141 0.00040525
-0.0028541 0.0023359 0.064873 0.27902
