# Supplementary material for: Early Detection of Alzheimer’s Disease via Machine Learning-Based Microwave Sensing: An Experimental Validation
Source: Sensors (Basel). 2025 Apr 25;25(9):2718. doi: 10.3390/s25092718 (PMC12074295; doi:10.3390/s25092718)
Supplement: Supplementary file 1 [file sensors-25-02718-s001.zip › measurements_paper_sensors/26 febbraio - PART1/set5/CSF_2.5_m1.s6p]

!Keysight Technologies,M9804A,MY58100912,A.14.10.03
!Date: Thursday, April 27, 2023 10:28:33
!Correction: S11(C  6-Port  ) 
!S12(C  6-Port  ) 
!S13(C  6-Port  ) 
!S14(C  6-Port  ) 
!S15(C  6-Port  ) 
!S16(C  6-Port  ) 
!S21(C  6-Port  ) 
!S22(C  6-Port  ) 
!S23(C  6-Port  ) 
!S24(C  6-Port  ) 
!S25(C  6-Port  ) 
!S26(C  6-Port  ) 
!S31(C  6-Port  ) 
!S32(C  6-Port  ) 
!S33(C  6-Port  ) 
!S34(C  6-Port  ) 
!S35(C  6-Port  ) 
!S36(C  6-Port  ) 
!S41(C  6-Port  ) 
!S42(C  6-Port  ) 
!S43(C  6-Port  ) 
!S44(C  6-Port  ) 
!S45(C  6-Port  ) 
!S46(C  6-Port  ) 
!S51(C  6-Port  ) 
!S52(C  6-Port  ) 
!S53(C  6-Port  ) 
!S54(C  6-Port  ) 
!S55(C  6-Port  ) 
!S56(C  6-Port  ) 
!S61(C  6-Port  ) 
!S62(C  6-Port  ) 
!S63(C  6-Port  ) 
!S64(C  6-Port  ) 
!S65(C  6-Port  ) 
!S66(C  6-Port  ) 
!S6P File: Measurement: :
# Hz S  RI   R 50
500000000 -0.32726 -0.065089 -0.010304 -0.0014928 -0.0083793 0.011579 -0.0040242 0.011691
0.01314 0.0057791 -0.0047767 0.0085927
-0.0104 -0.001264 -0.40829 -0.074461 0.0084459 -0.011402 0.0012701 0.011449
0.0085938 0.0026987 0.0012099 0.012901
-0.0084113 0.012072 0.0086723 -0.011115 -0.25605 0.19099 0.0068801 0.0031872
-0.0020711 0.0077498 0.00073518 0.012064
-0.0036665 0.011568 0.0014168 0.011413 0.0066108 0.0029431 -0.32634 0.040949
-0.02001 -0.0040937 0.016835 0.026095
0.013741 0.0054207 0.0083943 0.0027314 -0.001941 0.0078284 -0.019961 -0.0040905
-0.21593 -0.23963 -0.028714 0.0035775
-0.0043234 0.0085239 0.0013125 0.012721 0.00071797 0.01193 0.016386 0.026318
-0.028783 0.0040663 -0.25829 -0.14651
560000000 -0.31515 0.10389 -0.020865 -0.066301 0.00049585 0.01334 0.005582 0.011226
0.012005 0.0051127 0.011104 0.010088
-0.021554 -0.067019 -0.3708 0.08977 -0.040974 -0.039817 0.013705 0.0039696
-0.014074 -0.0048317 0.0030155 -0.0011347
-0.00020031 0.013162 -0.040729 -0.039801 -0.18158 0.24062 -0.000899 -0.0053817
0.017637 0.0069656 0.0084968 -0.0064546
0.0058344 0.01085 0.013593 0.0040123 -0.00082064 -0.0055779 -0.30305 0.13146
0.0058202 -0.023593 0.0055893 -0.021462
0.011449 0.0053543 -0.012777 -0.0050119 0.01716 0.0071135 0.0059275 -0.02352
-0.30002 -0.054953 0.010942 -0.048975
0.012758 0.0098083 0.0035713 4.5463e-05 0.0085229 -0.0060362 0.0052214 -0.02166
0.009996 -0.05099 -0.32996 0.0051111
620000000 -0.27503 0.081386 -0.023489 0.0086767 0.0032488 0.0087331 0.0086413 -0.0048643
0.011526 -0.0013322 0.00029437 -0.0022726
-0.023167 0.0085768 -0.39927 0.035607 -0.019247 -0.00012415 -0.0017102 -0.0022728
0.011835 -0.0054749 0.0006351 -0.0035424
0.0034018 0.0085538 -0.019251 -2.4733e-05 -0.15522 0.24927 -0.0014368 -0.0054619
-0.004088 -0.0021235 0.0084926 -0.0040527
0.0077552 -0.0045422 -0.0017624 -0.0025066 -0.0013084 -0.0054506 -0.26267 0.14044
-0.03776 -0.019495 0.011317 0.02647
0.012295 -0.0014668 0.0119 -0.0051678 -0.0038807 -0.0021542 -0.037694 -0.019644
-0.21553 -0.095068 -0.042705 0.013515
-0.00073861 -0.0022842 0.0010004 -0.00373 0.0092452 -0.0033793 0.012204 0.027227
-0.043188 0.013628 -0.2452 -0.036836
680000000 -0.24148 0.1742 -0.02639 -0.014987 0.0044509 0.0054863 0.0017602 -0.0070084
-0.0018885 -0.012086 0.0055299 -0.0065244
-0.026364 -0.015005 -0.3904 0.13705 -0.032709 -0.0022086 -0.0014671 -3.3814e-05
-0.0017055 -0.0095111 -0.001015 -0.0011456
0.0047706 0.0054466 -0.032775 -0.0020052 -0.10787 0.27258 -0.00057935 0.0003079
-0.0014592 0.0012402 -0.0030656 -0.0083099
0.0017704 -0.007024 -0.0017043 -0.00024442 -0.00043703 0.00020658 -0.21876 0.19273
-0.023264 -0.0072983 -0.007366 -0.010974
-0.0014151 -0.010835 -0.0013991 -0.0093882 -0.0013397 0.0012328 -0.023402 -0.0075449
-0.28289 0.0091168 -0.0067135 -0.0073579
0.0069253 -0.0066892 -0.0014158 -0.001911 -0.0032233 -0.0084842 -0.0075648 -0.010906
-0.006616 -0.0074347 -0.26086 0.073843
740000000 -0.19563 0.16728 -0.040859 0.026635 0.013178 -0.0034842 -5.0292e-05 -0.0040057
-0.003456 -0.0028493 -0.0067299 0.0033534
-0.040969 0.026504 -0.33695 0.15741 -0.037386 0.034319 0.00019983 -0.0055199
-0.012931 0.0074697 -0.0010078 -0.0055594
0.013146 -0.0036073 -0.037531 0.034326 -0.074997 0.27372 -0.0019783 0.0033123
-0.00086993 -0.0057783 -0.0021595 0.0011483
1.0334e-05 -0.0039922 -6.4446e-05 -0.0056373 -0.0018651 0.0031803 -0.20273 0.19991
-0.042456 -0.008906 0.022147 0.016278
-0.0035373 -0.002515 -0.01256 0.0069466 -0.0008599 -0.0055301 -0.042369 -0.0091795
-0.17883 0.043303 -0.044805 0.00049646
-0.0066728 0.003455 -0.0016992 -0.0056923 -0.0018404 0.00072545 0.022106 0.016504
-0.044636 0.00011072 -0.25348 0.076283
800000000 -0.16632 0.21303 -0.022799 0.016061 0.0056527 -0.01039 -0.0044581 -0.0026888
-0.0045785 0.0019436 0.0045988 -0.00053628
-0.022749 0.016051 -0.3452 0.22806 -0.0088627 0.034417 -0.0022395 0.0019401
-0.00033206 0.0024792 0.00095141 0.0046446
0.0056799 -0.01027 -0.0088429 0.034519 -0.036385 0.29978 0.0012332 0.0011978
-0.0002083 0.0032797 -0.0016003 0.00048372
-0.004674 -0.002813 -0.0021574 0.001909 0.0011878 0.0010835 -0.17373 0.22773
-0.029472 0.012664 0.015566 -0.009983
-0.0039608 0.0019821 -0.00031027 0.0022985 -4.6468e-06 0.0032905 -0.029446 0.012716
-0.2333 0.066958 -0.019099 0.020482
0.0043338 -0.00068919 0.0012253 0.0053276 -0.0015994 0.00036852 0.015483 -0.01019
-0.01919 0.020683 -0.24752 0.12794
860000000 -0.13279 0.23427 -0.018449 0.030642 -0.003255 -0.010003 -0.0022443 0.00076283
0.0041327 0.0050477 -0.0038164 -0.0028973
-0.018454 0.03057 -0.29816 0.27297 0.0074813 0.034451 0.00011228 0.0021151
0.0038172 0.00012377 0.0038267 -0.00022548
-0.0032569 -0.0099891 0.0076182 0.034454 0.012079 0.31014 -0.00056508 -0.0003477
0.0024141 -0.0018239 0.0016934 0.0041486
-0.0020983 0.00073686 0.00036989 0.0022215 -0.00045001 -0.00031563 -0.13771 0.23954
-0.019126 0.01723 -0.0067865 -0.0098323
0.0040307 0.0048739 0.003935 0.00017201 0.0023474 -0.0017862 -0.01897 0.017248
-0.17956 0.12864 -0.026558 0.01597
-0.0038066 -0.002879 0.0035767 1.4255e-05 0.0016708 0.0041631 -0.0068604 -0.0097569
-0.026384 0.015617 -0.19741 0.17681
920000000 -0.10975 0.258 0.0042007 0.039566 -0.0093584 -0.0044089 -0.0018697 0.0016706
5.0107e-05 0.001499 0.0027104 -0.0016945
0.0042345 0.039386 -0.27158 0.29507 0.027985 0.023013 0.0012956 0.0010679
0.0071069 -0.00033135 0.00403 -0.0029877
-0.0093735 -0.0044286 0.028132 0.022962 0.058537 0.3122 0.0016606 -0.00012932
0.00048456 -0.00029423 0.00094671 -0.0014578
-0.0019966 0.0018517 0.0011904 0.001034 0.0016356 -0.00011061 -0.11403 0.25677
-0.012856 0.03064 0.0043053 -0.0063489
0.00022885 0.0016047 0.0074442 -0.00029533 0.0004775 -0.00042633 -0.012771 0.030706
-0.172 0.13328 -0.0034986 0.028552
0.0028612 -0.0016769 0.0039092 -0.0029165 0.00098281 -0.0014528 0.0042491 -0.0064287
-0.0036623 0.028569 -0.20854 0.18983
980000000 -0.063599 0.28027 0.016561 0.030845 -0.0092499 0.0046659 0.0018573 0.0036159
0.0037188 -0.0013839 -0.0033717 -0.0026392
0.016471 0.030856 -0.21978 0.33259 0.033115 0.0053972 0.0018327 -0.00021856
0.0017538 -0.0060124 -0.00035464 -0.0027169
-0.0092745 0.0047181 0.033175 0.0052475 0.10508 0.30701 0.00047709 -0.0011135
0.00030787 -0.0017398 0.0014499 -0.00032458
0.0019438 0.0035181 0.0020051 -0.0003055 0.00048709 -0.0011289 -0.075636 0.2684
0.0065827 0.030692 -0.0096235 -0.0079317
0.0038514 -0.0012368 0.0014903 -0.006086 0.00027383 -0.0017177 0.0066754 0.030601
-0.14293 0.17 0.0049476 0.021206
-0.0032071 -0.002934 -0.0003374 -0.0028615 0.0014315 -0.00026625 -0.0097112 -0.0078739
0.0051827 0.020832 -0.16757 0.23868
1040000000 -0.02252 0.2899 0.033113 0.020065 -0.0010327 0.0076109 0.0024996 0.00054291
0.00035067 -0.003463 -0.00030026 -0.0013807
0.033084 0.020043 -0.18481 0.34678 0.02972 -0.014297 0.0013713 -0.0016691
-0.0025913 -0.0023829 -0.0014408 -0.0029419
-0.0009745 0.0075811 0.029702 -0.01444 0.15171 0.2943 -0.00058797 -0.0013646
-0.0014995 -0.00097795 -0.00066865 -0.0010915
0.0024501 0.00069125 0.0014215 -0.0017056 -0.00058455 -0.0013596 -0.048178 0.27857
0.018545 0.019574 -0.0021768 0.0014386
0.00036437 -0.0032435 -0.0025759 -0.0023036 -0.0015356 -0.00098286 0.018496 0.019565
-0.11027 0.17889 0.013103 0.020045
-6.7403e-05 -0.0012593 -0.0012967 -0.0028657 -0.00058217 -0.0011517 -0.0022056 0.0014932
0.012989 0.020078 -0.14715 0.25936
1100000000 0.022198 0.30056 0.036939 -0.0026867 0.0035478 0.0041992 0.0025128 -0.00096072
-0.0024849 -0.0031341 -0.0039097 -0.00012217
0.036909 -0.0026214 -0.14109 0.3671 0.015393 -0.02752 -0.00011545 -0.0018149
-0.0034386 -0.00091943 -0.0036509 -0.00068899
0.0035644 0.0041571 0.015261 -0.027665 0.1982 0.27501 -0.0016945 0.00033658
-0.0016244 0.00072058 -0.0011057 -0.00057673
0.0024903 -0.0010774 -3.6166e-05 -0.001723 -0.0017152 0.00034142 -0.0079844 0.28379
0.024707 0.0066389 -0.0025832 0.00010772
-0.0022838 -0.0032102 -0.0034711 -0.00082655 -0.0016569 0.00070811 0.024741 0.0065593
-0.092687 0.1961 0.019726 0.010211
-0.0041238 -0.00011724 -0.0036807 -0.00050179 -0.0011359 -0.00056841 -0.0025699 0.00015048
0.019871 0.01035 -0.10156 0.29243
1160000000 0.073573 0.29757 0.025267 -0.02003 0.0035456 -0.00072519 -0.00022106 -0.0025376
-0.0040076 -0.0011409 -0.0011958 0.0044212
0.025294 -0.019935 -0.097024 0.37224 -0.003373 -0.028619 -0.0015588 -0.0015704
-0.002541 0.0023036 -0.0016169 0.0021834
0.0035607 -0.00077269 -0.0035501 -0.028637 0.24177 0.24507 -0.00064383 0.0016633
-0.00045526 0.0017143 -0.0010625 0.00020347
-0.00024284 -0.0024727 -0.0016687 -0.0015316 -0.00064105 0.0016824 0.031595 0.28099
0.022031 -0.0096272 -0.0035099 0.005176
-0.0040679 -0.0010806 -0.0025521 0.0023625 -0.00045412 0.0017191 0.021978 -0.0096128
-0.057407 0.20732 0.019377 0.0015005
-0.0010215 0.0043419 -0.0014186 0.0020674 -0.0011057 0.00020359 -0.0035516 0.005191
0.019128 0.001311 -0.054095 0.2957
1220000000 0.11737 0.28882 0.012287 -0.030084 -0.0011059 -0.0016435 5.2806e-05 -0.00097394
-0.0028066 0.0023491 0.0011811 0.0018163
0.012306 -0.030085 -0.052728 0.38667 -0.016623 -0.021016 -0.0024246 0.00052854
3.5857e-05 0.0029861 -0.00086527 0.0018231
-0.0011166 -0.0016372 -0.016773 -0.021003 0.28142 0.20692 0.00089585 0.0014311
0.00053684 0.001146 0.00017313 0.0006263
-3.9199e-06 -0.0010557 -0.0024585 0.00053787 0.00086893 0.0014605 0.071189 0.27269
0.011289 -0.016646 0.0021787 0.0016618
-0.0028809 0.002338 4.3397e-05 0.0030898 0.00052938 0.0011423 0.011303 -0.016672
-0.035586 0.21937 0.015137 -0.012274
0.0011536 0.0018763 -0.00084606 0.0017817 0.00015821 0.00063473 0.002273 0.0016983
0.015303 -0.012254 -0.02392 0.31505
1280000000 0.16804 0.26928 -0.0067802 -0.029334 -0.0019856 0.0016735 -0.0010038 -0.0020333
-0.0009306 0.0032585 0.0025526 0.0014131
-0.0067052 -0.029309 -0.0059841 0.37883 -0.023594 -0.0081048 -0.00083576 0.0013987
0.0016216 0.0017857 0.00069046 0.0021126
-0.0019354 0.0016249 -0.023686 -0.0079846 0.31305 0.16372 0.0013685 -0.00013886
0.00095657 0.00029419 0.0002782 0.00040193
-0.00095863 -0.001987 -0.00080124 0.0013768 0.0013493 -0.00014165 0.10787 0.25661
0.0019675 -0.019156 -7.2398e-05 -2.8021e-05
-0.0010096 0.0032788 0.0016625 0.0017102 0.00096529 0.00026762 0.0019374 -0.019207
0.0014797 0.22577 0.0040748 -0.014944
0.002571 0.0013735 0.00072585 0.0020697 0.00028229 0.0004047 -0.00012368 9.4153e-06
0.0040686 -0.015145 0.023832 0.31813
1340000000 0.20586 0.23732 -0.01672 -0.020217 0.00018035 0.0040871 -0.001765 -0.00075322
0.0016071 0.0028007 0.0016399 -0.0014624
-0.016702 -0.020177 0.033343 0.37175 -0.020784 0.0044356 -0.00015868 0.0018881
0.0017931 0.00089241 0.0011468 0.00074083
0.00023962 0.004056 -0.020801 0.0045219 0.336 0.11613 0.00079206 -0.00086637
0.00049284 -0.00062922 0.00010457 0.00029843
-0.0018308 -0.00074381 -0.00018818 0.0018946 0.00078683 -0.00088326 0.14074 0.23675
-0.0075803 -0.01671 0.00099375 0.00048929
0.0015746 0.002824 0.0017663 0.00087154 0.0005322 -0.0006105 -0.0075836 -0.01669
0.030949 0.22374 -0.0027429 -0.014111
0.0016202 -0.0013547 0.0012845 0.00082252 7.4552e-05 0.00034895 0.0010498 0.00049407
-0.0026916 -0.01402 0.062128 0.31513
1400000000 0.24045 0.20082 -0.023535 -0.0088509 0.0045985 0.0031052 -0.0021719 0.00073311
0.0025885 0.00096009 0.00041267 -0.0013081
-0.023447 -0.0088785 0.071669 0.35992 -0.014091 0.012256 0.0011734 0.0013498
0.0010784 -0.00058275 0.0012143 0.00025173
0.0046279 0.0031157 -0.014059 0.012365 0.35001 0.062138 -6.5922e-05 -0.0013097
0.00010441 -0.00018934 0.00050114 0.00028194
-0.0021495 0.0007155 0.0012496 0.001348 -5.2173e-05 -0.0013146 0.17044 0.2084
-0.013975 -0.01015 -0.00082314 -0.00050797
0.0026207 0.00099919 0.0011115 -0.00057161 6.8545e-05 -0.00019268 -0.013985 -0.010169
0.064264 0.22263 -0.0092874 -0.0091447
0.00031198 -0.0013616 0.0010734 0.00023161 0.00045506 0.00024143 -0.00088417 -0.00057116
-0.0092024 -0.0092652 0.10731 0.30618
1460000000 0.26427 0.15768 -0.020861 0.0037756 0.0050687 -0.0016191 -0.0014819 0.0016762
0.0021689 -0.00041725 -0.00012234 -0.00095146
-0.020888 0.0037357 0.10629 0.33848 -0.0052275 0.014789 0.0016311 0.00029904
0.0011408 -0.0012224 0.001225 -0.00051228
0.0050374 -0.0016447 -0.0051409 0.014895 0.35656 0.0071751 -0.0010397 -0.001052
0.00027948 -0.00024242 0.00072679 -0.00017148
-0.0015219 0.0016974 0.0016286 0.00029536 -0.0010816 -0.0010629 0.19732 0.17977
-0.014987 -0.0038069 -0.0010745 0.0018881
0.0021712 -0.00041315 0.0011106 -0.001236 0.00031735 -0.0002569 -0.01499 -0.0037867
0.093928 0.21081 -0.011459 -0.0033231
-0.00014357 -0.00080494 0.0012604 -0.00055061 0.00075981 -0.00020968 -0.0010357 0.001933
-0.011524 -0.0031511 0.14123 0.28629
1520000000 0.27776 0.11704 -0.015674 0.009633 0.0030327 -0.0038376 9.0171e-05 0.0026633
0.0023264 -0.0017971 -0.0010908 -0.00010232
-0.015645 0.0096055 0.1404 0.32504 0.0020871 0.01207 0.0016663 -0.0006445
0.00020849 -0.00102 0.00033003 -0.00099255
0.0030555 -0.0039195 0.0021135 0.012078 0.34915 -0.049702 -0.00073555 -0.00034424
0.00071027 -0.00096843 0.00013087 -0.00014311
9.9736e-05 0.002669 0.0016598 -0.00064525 -0.00074181 -0.0003743 0.22122 0.14176
-0.015042 0.0018332 0.0013229 0.0019899
0.0022376 -0.0018054 0.00018657 -0.0010195 0.00072736 -0.00097389 -0.015005 0.0018588
0.12221 0.20037 -0.011688 0.0011574
-0.0010911 -0.00013016 0.00034405 -0.00097788 0.00010688 -0.00016404 0.0012962 0.0019712
-0.011627 0.0010562 0.17471 0.26817
1580000000 0.28848 0.071599 -0.0090622 0.013433 -0.0011727 -0.0044163 0.0014905 0.0018602
-0.00015525 -0.0022649 -0.00027637 0.00028196
-0.0090627 0.013433 0.16847 0.30067 0.005272 0.0070087 0.00059892 -0.0015381
-0.00042596 -0.0011892 -0.00020527 -0.00072378
-0.0011835 -0.00436 0.0053302 0.0070315 0.32859 -0.10736 -0.0014905 0.00018209
-0.00040343 -0.0013527 0.0003401 -0.00056516
0.0015132 0.0018544 0.00061388 -0.0015344 -0.0014907 0.00015689 0.23575 0.10259
-0.011719 0.0070437 0.0019315 0.00086861
-0.00016539 -0.0023186 -0.00040608 -0.0012017 -0.00038716 -0.0013845 -0.011704 0.0070462
0.14762 0.18575 -0.0093793 0.007159
-0.00015623 0.00036966 -0.00018253 -0.00073039 0.00032896 -0.00055472 0.0019724 0.00088419
-0.0094538 0.0071778 0.20841 0.24285
1640000000 0.29165 0.030828 -0.0020883 0.01253 -0.0027114 -0.0021392 0.0027286 0.0010444
-0.00059147 -0.0017203 -0.00038828 0.00039013
-0.0021043 0.012535 0.19839 0.27672 0.0053024 0.0023467 -0.00046727 -0.0018405
-0.00097029 -0.00058624 -0.00044067 -0.00068095
-0.0027026 -0.0021276 0.0053167 0.0022974 0.29902 -0.15597 -0.00075472 0.0011904
-0.0010562 -0.0011099 -0.00010061 -0.00043013
0.0027096 0.0010394 -0.00046814 -0.0018506 -0.00072173 0.0011768 0.2489 0.053585
-0.0077517 0.0084109 0.0024079 -0.00051867
-0.00066648 -0.0016818 -0.00097076 -0.00055256 -0.0010375 -0.0011173 -0.0077522 0.0084289
0.17121 0.16488 -0.0047089 0.0093912
-0.00040701 0.00050243 -0.0004649 -0.00066405 -0.00010013 -0.00041043 0.0023543 -0.00055256
-0.0046351 0.0093569 0.23477 0.21276
1700000000 0.28619 -0.013964 0.0015536 0.010008 -0.0032173 0.00040832 0.0031014 -0.0012744
-0.0021397 -0.00073484 0.0004786 0.00045465
0.0015451 0.0099636 0.21739 0.24557 0.0026879 -0.00033214 -0.0014498 -0.00077575
-0.00084471 -9.9522e-05 -0.0007513 -0.00045308
-0.0032685 0.00038247 0.0026623 -0.00034244 0.25557 -0.19501 0.00012266 0.0016032
-0.0020475 -0.00015157 -0.00036873 -0.00088571
0.0030836 -0.0012756 -0.0014576 -0.00076007 0.0001182 0.0016459 0.24621 0.0032978
-0.0049713 0.0093776 0.0016832 -0.0019936
-0.0020908 -0.00074582 -0.00083616 -0.00012933 -0.0020563 -0.00018433 -0.0049855 0.0093845
0.19086 0.14802 0.00010362 0.0095104
0.00052937 0.00037539 -0.00083612 -0.00048633 -0.00044876 -0.00088209 0.0016966 -0.0019173
6.2408e-05 0.0095203 0.25255 0.17938
1760000000 0.2755 -0.062637 0.0042262 0.0067915 -0.0019671 0.0012545 0.0013741 -0.0035312
-0.0013006 0.00051375 0.00031946 -0.00048046
0.0042092 0.0068277 0.24393 0.20627 0.00015608 -0.0016508 -0.0012279 1.6934e-05
-0.0011439 0.00094822 -0.0005578 0.0003445
-0.0019764 0.0012687 0.00015301 -0.0016419 0.20689 -0.22734 0.0011014 0.0014293
-0.0011615 0.0014312 -0.0012589 -0.00055895
0.0013679 -0.0034757 -0.0012407 2.5093e-05 0.0010906 0.0014379 0.23755 -0.048845
-0.0014989 0.0089366 -2.8312e-05 -0.0023942
-0.0012977 0.00056632 -0.0011435 0.00098016 -0.0011407 0.0014296 -0.0014955 0.0089248
0.20762 0.1163 0.0040697 0.0071469
0.00027832 -0.00043545 -0.00054175 0.00034567 -0.0012986 -0.00064725 3.4536e-06 -0.0024263
0.0040889 0.0071743 0.26633 0.14226
1820000000 0.25247 -0.10038 0.0046625 0.003174 0.00036146 0.0023039 -0.00085097 -0.0031455
-0.0011419 0.00083775 -0.00016942 -8.7342e-05
0.0046703 0.0031597 0.25507 0.17675 -0.0019042 0.00027685 -0.00147 0.00090812
-1.4125e-05 0.0012239 -0.00066832 0.00040768
0.00039371 0.0023484 -0.0019167 0.00028664 0.15676 -0.24154 0.0018425 0.00058742
-0.00024724 0.0023951 -0.0016835 0.00017964
-0.00093557 -0.0031065 -0.0015032 0.00095057 0.0018245 0.00061126 0.20797 -0.096641
0.00036516 0.0076303 -0.0015415 -0.0016623
-0.0012452 0.00083869 1.5237e-05 0.0011869 -0.00024673 0.0024305 0.00043678 0.0076448
0.22798 0.090126 0.0051388 0.003458
-0.00019992 -0.000182 -0.0006134 0.00038503 -0.001613 0.00023715 -0.001523 -0.0015858
0.0051336 0.0034436 0.27026 0.10726
1880000000 0.21825 -0.14146 0.0025089 0.00076154 -0.000294 0.0021176 -0.002949 -0.0023912
-0.00030554 0.0017451 0.00034264 -0.00065619
0.002544 0.00074656 0.25984 0.13025 -0.0037525 0.0028423 -0.00034161 0.0018473
0.00059137 0.001365 9.3725e-05 0.00099515
-0.00020387 0.0021374 -0.0037531 0.0029231 0.10517 -0.24961 0.0019592 -0.0011723
0.0015864 0.0019358 -0.00093141 0.0015487
-0.0029437 -0.002354 -0.00032219 0.0018622 0.0020247 -0.0012384 0.16703 -0.1371
0.0014166 0.0056849 -0.0022286 0.0002434
-0.00023644 0.0017553 0.0005794 0.0013939 0.0015591 0.001936 0.0014288 0.0056674
0.23488 0.060821 0.0054849 0.0014795
0.0002592 -0.00051865 0.00015691 0.0009732 -0.0010898 0.0015798 -0.0022481 0.00021422
0.0055021 0.0015197 0.27161 0.073433
1940000000 0.17966 -0.16784 0.00033715 -0.0010911 0.0015942 0.0016233 -0.0039287 0.00028952
0.0011597 0.00080423 -0.00065585 -0.00068949
0.0003686 -0.0010598 0.26154 0.098953 -0.0017508 0.0056522 0.0010438 0.0014808
0.0019582 0.00034553 0.0009076 0.00025137
0.001595 0.0016654 -0.0017288 0.0056541 0.061679 -0.24139 0.00043329 -0.0024448
0.0021739 0.00033597 0.00023569 0.0016709
-0.0038496 0.0002638 0.0010718 0.0014763 0.00038571 -0.002459 0.11438 -0.16815
0.0010117 0.0038071 -0.0013386 0.0014205
0.0011587 0.00093275 0.002031 0.00038117 0.0022571 0.00033955 0.0010525 0.0038515
0.24145 0.024344 0.0043481 -0.0024566
-0.00071286 -0.00081339 0.00091236 0.00017721 0.0002406 0.0015936 -0.0014411 0.0013831
0.0042785 -0.0025612 0.26217 0.037675
2000000000 0.13401 -0.18344 -0.0031281 0.00081839 0.0028939 0.0012632 -0.0024052 0.0036347
0.00090976 0.00064227 -0.00084901 0.00052062
-0.0032023 0.00078271 0.24831 0.063582 -0.00048522 0.007658 0.0017145 0.00040793
0.0010533 -0.0012865 0.00032457 7.0179e-05
0.0028558 0.001255 -0.00041466 0.0077156 0.020247 -0.22774 -0.0014649 -0.0015054
0.0018842 -0.00097624 0.0015047 0.0015074
-0.0025017 0.0036131 0.0017255 0.00039562 -0.0015149 -0.0015115 0.060278 -0.17841
-0.00079413 0.0032794 -0.00018626 0.0020088
0.00088983 0.00039362 0.0010708 -0.0012688 0.001932 -0.0010251 -0.00081421 0.0032621
0.24017 -0.0085935 0.00066905 -0.0035403
-0.00073396 0.00047413 0.00036218 5.7136e-05 0.0014741 0.0014246 -0.00018106 0.0020561
0.00066988 -0.0033931 0.24955 0.009534
2060000000 0.086711 -0.1912 -0.0041927 0.0029528 0.0029278 -0.00065299 0.00074768 0.0034185
0.0015113 -0.00074957 -0.00015571 0.0011569
-0.0042287 0.0029679 0.23523 0.034406 0.004581 0.0086121 0.0011502 -0.00075374
0.00052618 -0.0015527 0.0005774 -8.1955e-05
0.0029211 -0.00065653 0.0046823 0.0086473 -0.012852 -0.20943 -0.0017942 0.00046963
0.00070631 -0.0022453 0.0029629 0.00050702
0.00076928 0.0035764 0.0011302 -0.00074319 -0.0017445 0.00042364 0.0089351 -0.17494
-0.0016354 0.0044682 0.00088427 0.0011582
0.0015792 -0.00059836 0.00055697 -0.0014983 0.00074671 -0.0021084 -0.0016656 0.0044823
0.22745 -0.046842 -0.0012158 -0.0044633
-0.00014974 0.0010464 0.00063834 -8.8952e-05 0.0029507 0.00046722 0.00075087 0.001062
-0.0013153 -0.0045952 0.23462 -0.015765
2120000000 0.041873 -0.18236 -0.0034471 0.0063041 0.0024354 -0.002828 0.0031529 0.0019696
0.00086828 -0.0014571 0.00079171 0.00022452
-0.0034208 0.0063121 0.21482 0.01138 0.0071554 0.0047427 0.0010709 -0.0014264
-0.0012291 -0.002037 -4.7418e-06 -0.00095741
0.0023649 -0.0027665 0.0070972 0.0046817 -0.040992 -0.19214 -0.00079026 0.0016174
-0.0015943 -0.0014931 0.00049669 -0.0021083
0.0031897 0.00199 0.0010513 -0.001357 -0.00074853 0.0016489 -0.039998 -0.15743
-0.0023324 0.0064983 0.001531 0.00092092
0.00074526 -0.0015148 -0.0012682 -0.002049 -0.0015782 -0.0015218 -0.002261 0.0064948
0.21358 -0.08087 -0.0054694 -0.0024209
0.00064942 0.00015884 1.0503e-05 -0.0010462 0.00047497 -0.0021122 0.0015817 0.00098488
-0.0054314 -0.0023002 0.21435 -0.030578
2180000000 0.0019633 -0.1701 -0.0020749 0.0094754 0.00056887 -0.0023241 0.0032059 -0.00061037
0.00016354 -0.0013552 0.0011978 0.00014745
-0.0021009 0.0094672 0.19565 -0.0074908 0.0081636 0.0039849 -0.0010036 -0.0016234
-0.0021854 0.00073074 2.1105e-05 0.00015173
0.00048217 -0.0022957 0.0081922 0.0038834 -0.062025 -0.16875 0.0011155 0.0018159
-0.0010011 -0.00032223 0.00034506 -0.0019888
0.0032238 -0.00044864 -0.00099967 -0.0016226 0.001123 0.0017462 -0.07595 -0.13199
-0.00050744 0.0092377 0.0020657 1.1414e-05
0.0003257 -0.0012594 -0.0021876 0.00072436 -0.0010719 -0.00026414 -0.00059375 0.0093717
0.18758 -0.11199 -0.0057096 0.0016202
0.0011163 0.00023976 5.8896e-06 6.8967e-05 0.00041226 -0.0020774 0.0020131 1.3193e-05
-0.0057391 0.0015231 0.19862 -0.045573
2240000000 -0.027611 -0.14546 0.0019922 0.010973 -0.00069574 -0.002763 0.0017595 -0.0024205
-0.0017652 -0.00085218 0.00073073 -0.0017728
0.0020025 0.010834 0.17541 -0.012889 0.0087664 -1.4425e-05 -0.00091453 -0.00026688
-0.00050353 0.0011098 -0.00073513 -0.00062286
-0.00068817 -0.002846 0.0088473 -7.9768e-05 -0.079668 -0.14423 0.0019236 -0.0014636
-0.0012717 6.5413e-05 -0.0024232 -0.0016454
0.0017188 -0.0024485 -0.00092497 -0.0003563 0.0018876 -0.0014065 -0.1105 -0.10308
0.0017348 0.010774 0.0018131 -0.0006286
-0.0019405 -0.00074383 -0.0005084 0.001116 -0.0013052 7.3784e-05 0.0018029 0.010747
0.15904 -0.12896 -0.0057625 0.0043876
0.00073849 -0.0017232 -0.00082742 -0.00065454 -0.0024083 -0.0015915 0.0017828 -0.00066841
-0.0058016 0.0044094 0.17442 -0.055785
2300000000 -0.054231 -0.11901 0.0074443 0.0090732 -0.0012953 -0.0018515 -0.00055171 -0.0012287
-0.001661 0.00085032 -0.00091536 -0.0008139
0.0073952 0.0091631 0.1562 -0.02212 0.0087753 -0.0022389 -0.0008677 0.00067506
-0.00020811 0.0016576 -6.5425e-05 0.00080253
-0.001188 -0.0018665 0.0088573 -0.0023727 -0.091488 -0.12071 7.318e-05 -0.0017145
8.3396e-06 0.001905 -0.0019813 0.00063907
-0.00066417 -0.001308 -0.00087585 0.00066222 8.855e-06 -0.0017444 -0.13078 -0.067938
0.0059782 0.011102 0.00040895 -0.0021489
-0.0013526 0.0006885 -0.00029805 0.0016549 -6.4182e-05 0.0019731 0.0059837 0.01102
0.1242 -0.15023 -0.0035734 0.0072057
-0.0009328 -0.00062996 -9.8232e-05 0.00089072 -0.0019494 0.00073884 0.00058089 -0.0020865
-0.0035881 0.0072065 0.1594 -0.057365
2360000000 -0.071847 -0.087855 0.01035 0.008369 -0.001066 -0.0014765 -0.0014736 -0.00075696
-0.00056217 0.0011546 -0.0015593 -0.00052421
0.010365 0.0084517 0.14623 -0.022438 0.0081452 -0.0051358 -0.00073954 0.0010423
0.0018829 0.00033397 0.00010804 -3.0215e-05
-0.001039 -0.0014527 0.0080952 -0.0052471 -0.10207 -0.099051 -0.0026541 -0.0011805
0.0010482 0.00024964 -0.00085548 0.0018484
-0.0014795 -0.00084487 -0.00073904 0.0010614 -0.0026949 -0.001095 -0.14806 -0.035863
0.010248 0.009973 0.0012571 -0.0021682
-0.00061877 0.0010862 0.0019314 0.00024501 0.00091864 0.00018336 0.01024 0.010004
0.095239 -0.15098 0.00049954 0.0083369
-0.0016823 -0.00065758 0.00017496 -8.3556e-05 -0.00095395 0.0018765 0.0013199 -0.0021762
0.00053294 0.0083039 0.13659 -0.061668
2420000000 -0.079684 -0.059652 0.013899 0.0029361 -0.0031582 -0.001222 -0.0008777 0.00055103
0.0013561 0.0014853 -0.0014552 0.0014975
0.013874 0.0029586 0.12979 -0.022558 0.004673 -0.0070433 0.0014316 0.0010555
0.00076167 -0.0014842 -0.00020466 -0.000162
-0.0031489 -0.0013016 0.0046167 -0.0070832 -0.11426 -0.077926 -0.0022335 0.0014322
-4.8237e-05 -0.00024946 0.00030322 0.0027727
-0.00072419 0.00070597 0.001391 0.0010644 -0.0022278 0.0013869 -0.15641 0.008337
0.014137 0.0078806 -0.00027712 -0.0027963
0.00133 0.0017116 0.00078776 -0.0014368 -1.3303e-05 -0.00030861 0.014147 0.0077542
0.060983 -0.14987 0.0015321 0.0089547
-0.0015361 0.0017789 -0.0001526 -0.00015673 0.00019119 0.0026025 -0.00043831 -0.0026382
0.0014516 0.0089812 0.11846 -0.055831
2480000000 -0.080913 -0.030213 0.013908 -0.0024185 -0.0018076 3.9985e-06 -0.00051738 0.0013863
0.0017816 -0.00046671 0.00021602 0.0015318
0.013866 -0.0023868 0.13128 -0.024461 0.0026033 -0.0091768 0.0012046 -1.9115e-05
-0.00046933 -0.00092708 -5.7411e-05 -0.00034249
-0.0018138 -5.2355e-05 0.0025946 -0.009268 -0.11785 -0.058972 -0.00069521 0.003292
-0.00031857 -0.00092184 0.0019928 0.0010121
-0.00045842 0.0012889 0.0012397 -9.9303e-05 -0.00066004 0.0033033 -0.15842 0.044236
0.017832 0.00081496 -0.0016052 -0.0023566
0.00194 -0.00047253 -0.00044567 -0.00085415 -0.00031624 -0.0010143 0.017807 0.00083567
0.030245 -0.14296 0.0043852 0.0076164
0.0002221 0.0014549 -6.3701e-05 -0.00025814 0.0019586 0.00093598 -0.0016106 -0.00247
0.004456 0.0075838 0.098866 -0.053247
2540000000 -0.085679 -0.0018191 0.011747 -0.0061413 -0.0023745 0.00093872 0.00071059 0.00082996
2.4233e-05 -0.0017946 0.00072451 0.0015201
0.011711 -0.0061569 0.11765 -0.014906 -0.0014345 -0.0080933 0.00050265 -0.0015717
-0.0016171 -0.00014564 -0.00058384 0.0002342
-0.002269 0.00097812 -0.0014569 -0.0080728 -0.12448 -0.034664 0.0021719 0.0024564
-0.0011475 -7.8315e-05 0.0018314 -0.00088593
0.00064449 0.00092484 0.00050884 -0.0015852 0.002139 0.0023922 -0.15787 0.083962
0.017633 -0.0051285 -0.0023085 -0.0017732
7.2053e-05 -0.0020678 -0.0016099 -0.00019885 -0.0011036 -0.00015788 0.017759 -0.0054255
0.0054127 -0.12815 0.0067691 0.0059522
0.00088171 0.001487 -0.00057293 7.7477e-05 0.0018063 -0.00088742 -0.0021363 -0.0017847
0.0068909 0.0059999 0.083013 -0.038457
2600000000 -0.07805 0.022629 0.0085574 -0.0097073 -0.0011708 0.0025102 0.00080559 -0.00040852
-0.0013393 -0.0012043 0.0018072 0.00051327
0.0085115 -0.0096814 0.11326 -0.031092 -0.0037828 -0.0060069 -0.00058129 -0.00066545
-0.00039322 0.0015254 -0.00022412 0.0007614
-0.0011121 0.0026312 -0.0037594 -0.0059791 -0.12885 -0.010701 0.0030829 -0.00013521
-0.00015713 0.0014652 0.0012289 -0.0016483
0.00079844 -0.00034149 -0.00047577 -0.00067323 0.0030673 -0.00011402 -0.14246 0.11659
0.014392 -0.012154 -0.0032421 0.00016386
-0.0011873 -0.000931 -0.00028315 0.0016306 -9.1928e-05 0.0014897 0.014387 -0.012073
-0.020739 -0.11268 0.0087457 0.0059628
0.0018969 0.00063585 -0.00022614 0.00084568 0.0012512 -0.0015882 -0.0032659 0.00027266
0.0086431 0.0060822 0.076171 -0.024259
2660000000 -0.073505 0.0479 0.0045213 -0.011548 -0.00010263 0.0009068 -1.8519e-05 1.0666e-05
-0.0026148 0.00044054 0.0013533 -0.00068919
0.0046492 -0.011512 0.11935 -0.027285 -0.0048352 -0.0042443 -0.0011461 -0.00035585
5.7196e-05 0.0018587 0.00043371 0.00070483
-0.00018484 0.00095661 -0.0048808 -0.0041819 -0.12915 0.0092677 0.0019092 -0.001719
0.000485 0.00070544 -0.0009542 -0.0016672
1.5569e-05 -0.00019161 -0.0012257 -0.00027406 0.001879 -0.0018629 -0.12446 0.14823
0.0083347 -0.015963 -0.0023562 0.00067994
-0.0027148 0.00050084 8.822e-05 0.0018518 0.00043723 0.00074683 0.0083065 -0.016086
-0.038121 -0.097794 0.010279 0.0015512
0.0013162 -0.00070304 0.00052128 0.00082799 -0.0010259 -0.0016952 -0.0023797 0.00073
0.010376 0.0014952 0.070324 -0.0046055
2720000000 -0.061915 0.06718 0.00038538 -0.011698 -0.00033205 0.002795 -0.00031414 -0.00010664
-0.0020562 0.0021335 0.00042686 -0.0015922
0.0004194 -0.011696 0.10527 -0.029497 -0.0051291 -0.0010328 -0.0014455 0.00049501
0.0017407 0.00050395 0.00084221 -0.00020088
-0.00022243 0.0026989 -0.0050949 -0.0010128 -0.12316 0.039732 0.0003 -0.0023831
0.00046001 0.00047 -0.0015236 0.00062663
-0.00034061 4.3223e-05 -0.0014027 0.0004296 0.00028198 -0.0024716 -0.091466 0.17884
0.0015089 -0.016827 -0.0017058 0.0024122
-0.0019751 0.0021215 0.0017076 0.00049497 0.00044833 0.00050652 0.0013569 -0.016765
-0.053496 -0.071994 0.012055 -0.0006105
0.00048038 -0.0016779 0.00071866 -0.00013591 -0.0014996 0.00064362 -0.0016972 0.0023298
0.012003 -0.00053939 0.075881 0.015461
2780000000 -0.048251 0.085342 -0.004151 -0.01061 -0.00025573 0.0011736 0.00061413 -0.00018549
0.0011859 0.0025791 -0.00054745 -0.0018735
-0.0040851 -0.010581 0.10361 -0.042376 -0.0039989 0.00039138 -0.00016466 0.001534
0.0016941 -0.00092552 9.1899e-05 -0.00018739
-0.00026103 0.0012232 -0.0040681 0.00040529 -0.12127 0.068937 -0.0017868 -0.0014485
0.00051166 -0.00026589 -0.00039444 0.00078573
0.00070269 -0.00029395 -0.00015087 0.0016003 -0.0017648 -0.0014343 -0.062915 0.20058
-0.0052305 -0.014788 -0.00083814 0.0019377
0.001125 0.0025392 0.0017257 -0.00088286 0.00049759 -0.00046144 -0.0050745 -0.014909
-0.067257 -0.047134 0.010031 -0.005408
-0.00054158 -0.0019087 0.00015288 -0.00027503 -0.00053282 0.00073202 -0.00068494 0.0020133
0.010139 -0.0056275 0.078874 0.033357
2840000000 -0.033291 0.10196 -0.0074466 -0.0074866 0.0014597 0.0020647 -7.0601e-05 -0.00021487
0.0013739 0.0011989 -0.0018233 0.00030568
-0.0074381 -0.0074724 0.10135 -0.034685 -0.0032526 0.0015327 0.00038343 0.00076778
-1.282e-05 -0.0014584 -1.9531e-05 -9.4699e-06
0.0014882 0.0020677 -0.003197 0.0016511 -0.11579 0.095689 -0.0014656 0.00024332
0.00035729 0.00019844 0.00089323 0.0012378
-2.1617e-05 -0.0001347 0.00039941 0.00074801 -0.0014198 0.00029344 -0.027356 0.21728
-0.0095434 -0.010459 0.00032119 0.0013327
0.0016351 0.0010997 -1.3479e-05 -0.0015154 0.000225 0.00026141 -0.0095513 -0.010466
-0.072849 -0.021986 0.0088475 -0.0066511
-0.0018486 0.00025222 0.0001244 9.6872e-06 0.0010156 0.0010503 0.00041977 0.001319
0.0087397 -0.0065353 0.093258 0.049485
2900000000 -0.018304 0.12078 -0.0089455 -0.0033752 0.0015248 3.5164e-05 0.00041115 -0.00071
0.0022023 -0.001239 -0.00071658 -9.9457e-05
-0.0089786 -0.0033195 0.083587 -0.042908 -0.00081193 0.0026127 0.00085172 0.00025271
-0.00045714 -0.0015346 -0.00025007 7.2235e-05
0.001634 -5.8267e-05 -0.00080482 0.0025823 -0.098226 0.12804 -0.00083461 5.6128e-05
-0.00044034 -0.0010874 0.0017061 -0.00043722
0.00037616 -0.00075539 0.00082924 0.00027585 -0.00082859 -7.3886e-05 0.010244 0.22039
-0.011524 -0.0051893 0.0010586 0.0018115
0.0022289 -0.0010763 -0.00042053 -0.0013977 -0.00041181 -0.001175 -0.011571 -0.0051356
-0.073036 0.0095346 0.0060944 -0.0098966
-0.00080999 3.1402e-05 -0.00037464 0.00013346 0.0016534 -0.0004591 0.00091123 0.0020219
0.0061299 -0.0099098 0.10843 0.055033
2960000000 0.0013447 0.13228 -0.0088186 0.00019321 0.00057827 0.0014232 -0.00063667 -0.00086449
-0.00051408 -0.0017155 -0.00079297 0.00064334
-0.0087795 0.00021625 0.091579 -0.042289 -0.00053583 0.0011105 0.00097622 0.00011772
-0.0011301 -0.00090449 0.00047915 0.0003708
0.00058786 0.0014193 -0.00048321 0.0011035 -0.08093 0.15904 -0.00079512 0.00047563
-0.00054248 0.00081866 -1.5209e-05 -0.002364
-0.0006754 -0.00086704 0.00095131 0.00013257 -0.00078434 0.00049204 0.051125 0.22758
-0.011376 0.0002318 0.0016146 0.0006803
-0.00045441 -0.0016651 -0.0011803 -0.00092366 -0.00059727 0.0007462 -0.011346 0.00033548
-0.06467 0.037146 0.0019078 -0.011513
-0.00067132 0.00037094 0.00064407 0.00044806 -3.1839e-05 -0.0023812 0.0015769 0.00038079
0.0017962 -0.01143 0.12737 0.066313
3020000000 0.019904 0.14773 -0.0066005 0.0035629 0.0013293 -8.3817e-05 -0.0010764 2.0334e-05
-0.00053564 0.0004496 -8.0792e-05 0.00037165
-0.0066435 0.0035785 0.0813 -0.030513 -0.00013217 -0.00020411 0.00062212 -0.00088897
-0.0016725 0.00039673 0.00064518 -0.00019321
0.0013017 -4.3708e-05 -0.00017169 -0.00010002 -0.058701 0.18451 -0.00043547 0.0010115
0.00050349 0.00028145 -0.00048996 -0.0017229
-0.00095276 -0.00012863 0.00048366 -0.00096032 -0.00042818 0.0010076 0.091059 0.22151
-0.0086612 0.0036384 0.00075437 0.00026233
-0.00063283 0.00035296 -0.0016571 0.00054222 0.00046404 0.00031544 -0.0086485 0.0037065
-0.051879 0.063468 -0.001054 -0.010824
0.00016006 0.00053413 0.00050824 -0.00017391 -0.00081018 -0.0017201 0.00058143 0.00040574
-0.00090613 -0.010797 0.14804 0.063696
3080000000 0.046711 0.15621 -0.0049403 0.0059184 0.0018501 -0.00012664 -0.00071798 0.00014792
-0.00058721 0.00041137 0.00013588 0.00051286
-0.0048812 0.0058489 0.0786 -0.026138 -0.00041628 0.00027924 -0.00013745 -0.00026675
-0.00027847 0.00097369 -5.957e-05 -0.00059063
0.0018943 -0.0001079 -0.00041911 0.00034567 -0.022288 0.20541 -0.00068156 -1.6558e-07
0.00040379 0.00079482 -0.0021746 -0.0006547
-0.00067422 0.00010486 -9.5612e-05 -0.00034726 -0.00069308 9.4874e-05 0.12456 0.213
-0.0057548 0.0068691 0.0017056 0.00055539
-0.00058347 0.000422 -0.00033808 0.00093631 0.00034862 0.00077463 -0.0054621 0.006925
-0.028864 0.091978 -0.0052154 -0.0089335
6.118e-05 0.00035502 -2.2762e-05 -0.00050938 -0.0021337 -0.00072969 0.001919 0.00037689
-0.005545 -0.008968 0.16252 0.070331
3140000000 0.074552 0.16151 -0.0013368 0.0076257 0.0027383 -0.001396 -0.0010067 0.0011263
0.0014961 0.00052134 0.00025362 -0.00010022
-0.0013252 0.0076332 0.073908 -0.02688 -0.00093232 -0.00014142 0.0007066 -0.00036617
-0.00012026 0.0011377 0.00067192 -0.00044696
0.0027446 -0.0013219 -0.0010211 -0.00011522 0.018887 0.2275 0.00021051 0.0017518
0.0015532 -0.00055708 -0.0026558 0.00099707
-0.0011051 0.0010753 0.00071237 -0.00024247 0.00013224 0.0017442 0.15998 0.18938
-0.0011534 0.0071383 0.0011146 -0.001487
0.0015011 0.00063645 -0.00011046 0.001041 0.0013773 -0.0006466 -0.0012799 0.0072422
-0.016169 0.11061 -0.0076071 -0.0060016
0.00020472 1.0446e-05 0.00065554 -0.00050892 -0.0026782 0.0008999 0.0010089 -0.0015104
-0.0074956 -0.0057895 0.18716 0.062432
3200000000 0.1074 0.17147 0.0038502 0.0066886 0.00095943 -0.00289 -0.00022827 0.0016597
0.00066357 -0.0018151 0.00019026 0.00023314
0.0037974 0.0066976 0.085053 -0.02613 -0.0011749 0.00029552 -0.00046718 -0.0010065
0.00070095 0.0010735 -0.00048817 -0.0011044
0.00092002 -0.0027795 -0.0011385 0.0002757 0.064097 0.23207 0.0010521 0.00053082
-0.00026067 -0.0020378 -0.0016112 0.0024417
-0.00023825 0.0017865 -0.00054307 -0.0010606 0.0010668 0.0005968 0.18179 0.16656
0.0012635 0.0065612 0.00048765 -0.0013818
0.00058224 -0.0016552 0.00077064 0.0011211 -7.1794e-05 -0.0019555 0.0013193 0.006501
0.018792 0.12884 -0.0088499 -0.0018329
0.00025337 0.00027079 -0.00052403 -0.00096485 -0.0013874 0.0023335 0.00091072 -0.0013314
-0.0088502 -0.002109 0.20355 0.061049
3260000000 0.13841 0.16456 0.0040689 0.0033845 -0.0005959 -0.0026048 0.001161 0.00073985
2.2643e-05 -0.0018666 -8.4534e-05 0.00015283
0.0040394 0.0034511 0.092384 -0.029391 -0.0020174 0.0019224 -0.00053973 -0.00020291
0.00093391 -0.00041814 -0.0010161 0.00016406
-0.00061373 -0.0026708 -0.0019489 0.0020458 0.11378 0.22877 0.00058738 -5.0694e-05
-0.00058237 -0.0011229 0.0004255 0.0019195
0.0012045 0.00077144 -0.00047053 -9.699e-05 0.0005871 -2.1641e-05 0.20815 0.12943
0.0042598 0.0051517 -0.00065268 -0.0018838
7.2806e-05 -0.0018692 0.00087453 -0.00051134 -0.00079322 -0.0010245 0.0041549 0.0050359
0.040331 0.13751 -0.0074229 0.0026392
-0.00011874 0.00036922 -0.00083121 4.6971e-05 0.00041357 0.0019443 -0.00092688 -0.0019767
-0.0072134 0.0028801 0.23261 0.051739
3320000000 0.16949 0.15974 0.0072139 0.0015917 -0.00048185 -0.0016838 0.00064196 0.00024749
-0.0017976 -0.0012445 0.00016073 0.00010575
0.0071788 0.0015674 0.099844 -0.02486 0.0004917 0.0024025 -0.00046261 -0.000443
-0.0002145 -0.00025203 -0.00053342 0.00022584
-0.00058091 -0.0016224 0.0005612 0.0024018 0.16162 0.22129 0.00023291 -8.376e-05
-0.0012617 -0.00016799 0.00022864 0.00088902
0.00068434 0.00044959 -0.00033934 -0.00045826 0.00021278 -7.0246e-05 0.21806 0.099619
0.0048449 0.0022515 -0.0012676 -7.2309e-06
-0.0017488 -0.0015408 -0.00026198 -0.00020821 -0.0014255 -0.00017077 0.0049004 0.0021845
0.069492 0.14082 -0.0039348 0.0036923
0.00013946 -2.6115e-05 -0.00056079 0.00021477 0.00010991 0.00060322 -0.0010999 0.00010913
-0.0041373 0.0035091 0.24903 0.038824
3380000000 0.2046 0.14298 0.0059223 -0.0019341 -0.0011895 0.00087299 0.0011108 -2.1058e-06
-0.0015925 0.00066712 0.00021249 -5.3078e-05
0.0058746 -0.0018964 0.11034 -0.0333 -0.00010016 0.0027598 -0.0011722 -0.00044008
-0.0001381 0.00014061 -0.00090841 0.00062567
-0.0010787 0.00075188 -5.1939e-05 0.0028189 0.20337 0.19932 0.00073288 -0.00051809
-0.0017466 0.00052247 0.00092689 0.0015251
0.001118 0.00014977 -0.0011987 -0.00032841 0.00070193 -0.00042903 0.23316 0.066417
0.0063971 0.0014748 -2.8862e-05 0.00046688
-0.0016294 0.00076803 -0.00018972 5.3257e-05 -0.0017349 0.00039208 0.0063576 0.0014934
0.10681 0.13311 -0.0015556 0.0048683
0.00042875 0.00013277 -0.00071935 0.00061153 0.0011929 0.001515 -0.0003306 0.00033382
-0.0012948 0.0050255 0.27977 0.019868
3440000000 0.2364 0.12303 0.0048026 -0.0038414 -0.00068775 -0.0016482 0.00079478 3.6565e-05
-0.0013138 0.0015478 0.00072815 0.00017569
0.004835 -0.0039082 0.10389 -0.03749 0.0027863 0.0021914 -0.00085568 0.0011938
1.7602e-05 0.00017504 0.00011796 0.00086111
-0.00069849 -0.0015375 0.002854 0.0022079 0.24231 0.17191 -0.00037301 -9.6239e-05
0.00017637 0.0014632 0.0011763 0.00083636
0.00079148 -8.0285e-05 -0.00091357 0.0011187 -0.00033238 -0.00014672 0.23479 0.034204
0.0065396 -0.0014061 -0.00047218 0.00020091
-0.0014299 0.0015182 7.2172e-05 0.00033232 0.00029864 0.0016176 0.0065364 -0.0014687
0.1339 0.12771 0.0026558 0.0037826
0.00081265 0.00016667 7.3074e-05 0.00083744 0.0012213 0.00075262 -0.00041832 0.0002332
0.0022843 0.0034257 0.29531 -0.0089263
3500000000 0.26984 0.091004 0.0026125 -0.0046677 -0.0013627 0.0013434 0.0009595 -0.0006944
-0.00070943 0.0010364 0.00068249 -0.00091537
0.0025966 -0.0046721 0.1173 -0.061589 0.0032393 0.0016139 -0.00021907 0.00060733
0.00036094 -4.9899e-05 1.7345e-05 0.00041646
-0.00142 0.0013728 0.0031918 0.0015107 0.27252 0.13769 0.00021489 -0.00014301
0.00010371 0.00083213 0.0018547 -0.00021621
0.0008695 -0.00079374 -0.00035547 0.00068326 0.00033009 -0.00014385 0.23983 0.0065663
0.0068091 -0.004126 -2.8961e-05 -1.3187e-05
-0.00087335 0.0011824 0.00048996 -5.1419e-05 -7.8108e-05 0.00083589 0.0066667 -0.0041615
0.17497 0.10363 0.0023384 0.00084586
0.00073651 -0.0010031 -2.1108e-05 0.00035689 0.0018811 -0.00020928 -0.00016965 -0.00021558
0.0025346 0.0012361 0.31714 -0.036304
3560000000 0.28832 0.057824 0.00058433 -0.0060563 -0.00029307 -0.00084402 0.00063414 0.00037276
0.0014013 0.0018565 -9.4253e-05 -0.0010096
0.00046855 -0.006039 0.11075 -0.066652 0.0059319 -0.00059713 0.00036491 0.00063301
0.00079405 -0.00018409 6.3624e-05 0.00025411
-0.00023579 -0.00093164 0.0060163 -0.00067806 0.30012 0.095958 -0.00028842 -0.0002393
0.00066921 0.00063336 0.0013104 -0.001039
0.00064236 0.00034686 0.00042589 0.00065391 -0.00027802 -0.00017544 0.22951 -0.029829
0.0046976 -0.0064562 -0.00051042 -0.00054807
0.0014054 0.0016023 0.00065207 -0.00031373 0.00077063 0.00064791 0.0048286 -0.0064809
0.19583 0.095122 0.0028373 -0.001086
0.00016766 -0.001061 0.00019576 0.00030852 0.001241 -0.0011631 -0.0005035 -0.00026223
0.0026647 -0.0014192 0.32865 -0.076772
3620000000 0.30612 0.020782 -0.0010897 -0.0038323 -0.0018829 -0.00017898 0.00036787 -0.0017795
5.3204e-06 0.00054714 -0.00056177 -0.00089603
-0.0010754 -0.003904 0.11252 -0.095126 0.0039042 -0.0036982 0.00015821 0.00035436
-0.00030276 -0.00081409 0.00074926 0.00044969
-0.0018929 -7.6139e-05 0.0039747 -0.003842 0.31463 0.0525 0.0002542 -0.0008532
0.00013949 0.00013992 0.00060104 -0.00069991
0.00034144 -0.0017197 0.00017315 0.00040185 0.00026496 -0.00080277 0.21914 -0.059504
0.00076998 -0.0075391 -0.00090484 0.001025
-2.1986e-05 0.00062264 -0.00010257 -0.00069596 1.4313e-06 -2.0343e-05 0.00044903 -0.0076218
0.21818 0.059144 0.0006357 -0.0016635
-0.00063723 -0.00078073 0.00051227 0.0005452 0.00067032 -0.00080313 -0.0011244 0.00090567
0.00095413 -0.0010534 0.33318 -0.10983
3680000000 0.31107 -0.023896 -0.0037435 -0.0038801 -0.0011633 0.0016223 -0.00096717 -0.00027746
0.0013847 1.1999e-06 -0.001315 -0.00010922
-0.0037101 -0.0039162 0.1088 -0.1128 0.001656 -0.0045961 0.00070966 0.00029172
-0.00027648 -0.00060296 0.00093207 0.00015674
-0.0012123 0.0016843 0.0016691 -0.0045374 0.32578 0.0022599 -0.0011539 -0.00071688
0.0010727 0.00072621 0.0004766 -0.0017618
-0.0010408 -0.00046129 0.00071156 0.0004307 -0.0011813 -0.00075192 0.20577 -0.093787
-0.001288 -0.0065638 -0.0011958 0.0013256
0.0013402 -7.4202e-05 -0.00016423 -0.00058788 0.0011773 0.00048635 -0.0011498 -0.0063034
0.24 0.037051 -6.5997e-05 -0.0012558
-0.0011613 -0.00066414 0.00089179 0.00021425 0.00060764 -0.0018325 -0.0012637 0.0013529
-9.3765e-05 -0.0017997 0.33219 -0.15581
3740000000 0.31302 -0.058725 -0.0030153 4.3091e-05 -0.002458 0.0025138 -1.0656e-05 -0.00073683
-0.00068372 8.0129e-05 -0.001457 -0.00013469
-0.0031238 5.3281e-05 0.10029 -0.13367 0.0012127 -0.0053005 0.00024011 -0.00025897
-0.00043907 -0.00020778 0.000646 8.358e-05
-0.0023663 0.002637 0.0011523 -0.0052849 0.32924 -0.035244 -0.00071569 0.00011097
-0.00031143 -0.00020301 -0.00043905 -0.0011423
-1.6053e-05 -0.00070892 0.00019546 -0.00028009 -0.00065012 0.0001895 0.18488 -0.11651
-0.0025561 -0.0052145 0.00070607 0.0027988
-0.00056474 0.00019245 -0.00033693 -7.548e-05 -0.00026039 -0.00024516 -0.0025119 -0.005497
0.24826 0.0024802 -0.00094141 -0.0017219
-0.0012687 0.00024224 0.0005102 5.316e-05 -0.00031126 -0.0011711 0.00062015 0.0026988
-0.00093216 -0.0011457 0.31918 -0.19497
3800000000 0.30951 -0.10478 -0.002237 0.00044545 0.00090424 0.0038673 -0.0013366 -0.0016676
0.0016122 0.0011841 -0.00086951 0.00038238
-0.0020829 0.00042527 0.090919 -0.14889 -0.001889 -0.0052757 0.00035942 0.00028201
-0.00089985 -0.00046688 0.00079827 -2.6502e-05
0.00081672 0.0039426 -0.0019551 -0.0052115 0.32677 -0.077934 -0.00073353 0.00043223
0.0006044 0.00020182 -0.00094824 -0.00088739
-0.0012813 -0.0015297 0.00035657 0.00031784 -0.0007161 0.00051888 0.17639 -0.14275
-0.0039864 -0.0039292 0.0014266 0.0014887
0.0015079 0.0010178 -0.00076305 -0.00041913 0.00082164 0.00029623 -0.003965 -0.0036565
0.26417 -0.035151 0.001084 0.00074172
-0.00096543 0.0005534 0.00077131 -0.00010956 -0.00095185 -0.00076127 0.0015402 0.0016881
0.00095997 0.00033795 0.31188 -0.23643
3860000000 0.29816 -0.13642 -0.00095518 0.0011681 0.0026784 0.0019453 -0.002138 0.0010874
0.00073918 -0.0010617 -0.00046995 0.0017533
-0.00099521 0.0011009 0.071538 -0.15962 -0.0032659 -0.0051089 0.0005861 -0.0007696
-0.00089576 0.0012858 0.00069184 -0.0011773
0.0027547 0.0018292 -0.0033423 -0.0051628 0.30734 -0.11832 -0.00060976 0.00089211
0.00045269 -0.00037723 -0.0005238 -0.00041878
-0.0021328 0.0012108 0.00054189 -0.00069285 -0.00061095 0.00080099 0.14827 -0.15793
-0.0026819 -0.0038973 0.0020172 0.0010773
0.00072776 -0.0010013 -0.00082218 0.001317 0.00015893 -0.00037845 -0.0027461 -0.0039528
0.2628 -0.064247 0.00026534 -0.0017964
-0.00046826 0.0014394 0.00059717 -0.0010307 -0.00062694 -0.00060664 0.0017676 0.0010176
0.00034539 -0.0012434 0.28975 -0.27455
3920000000 0.28511 -0.17645 0.0016878 0.00043461 0.0035748 0.0024544 -0.00011547 0.00086169
0.00059885 4.1442e-05 0.00082111 0.00057501
0.0016793 0.000424 0.04554 -0.17578 -0.0049912 -0.0033684 -0.0002665 -0.0001434
0.00029192 0.00028868 -0.00025779 -0.00047202
0.0036101 0.0023294 -0.0050757 -0.003429 0.30156 -0.1511 0.00011468 0.0012291
0.001916 -0.00096881 -0.0005468 -0.00031466
-0.00016756 0.00083523 -0.00030259 -0.00023684 0.00020638 0.0012121 0.12933 -0.16865
-0.0039328 -0.0030491 0.0021565 -0.00020843
0.00060274 -5.0648e-05 0.00031592 0.00029547 0.0017643 -0.00098562 -0.0038911 -0.0030239
0.2574 -0.10993 0.001112 -0.0012481
0.00063255 0.00051352 -0.00030683 -0.00057656 -0.00049263 -0.00028563 0.002323 -0.00011595
0.00099248 -0.0014155 0.26883 -0.30165
3980000000 0.25854 -0.21294 0.0019625 -0.0028395 0.004929 -0.00021744 6.0081e-05 0.0010693
0.0009757 -0.0015959 0.00038027 0.00035055
0.0018817 -0.0028889 0.023577 -0.19086 -0.0056589 -0.0013975 0.00065913 0.00042782
0.00066436 0.00038013 4.5157e-05 -0.001294
0.0048274 -0.00032649 -0.0055252 -0.0013694 0.27368 -0.18196 0.0015268 7.4855e-06
-0.0012242 -0.0013946 -0.000738 -0.00063008
0.00013024 0.0012441 0.00072634 0.0004535 0.0016319 3.9891e-05 0.093031 -0.19157
-0.0040265 -0.0028554 0.0015983 -0.00064462
0.0012179 -0.0016165 0.00061804 0.00044547 -0.0011053 -0.0013841 -0.0040291 -0.0031524
0.24755 -0.14067 0.0015771 -0.0045203
0.00043211 0.00012251 -2.7946e-06 -0.0012174 -0.00072154 -0.00059794 0.0015145 -0.00076107
0.0017739 -0.0041966 0.23468 -0.34145
4040000000 0.23151 -0.23783 -0.00029523 -0.0040218 0.0034076 -0.0027477 0.00019724 0.00041116
-0.00056893 -0.0010732 0.0006111 0.00020081
-0.0001745 -0.0040416 -0.0023314 -0.19767 -0.0048561 5.1373e-05 0.00014421 -0.0009058
3.5346e-05 0.0002103 -0.0012859 -0.00025453
0.0033446 -0.0028353 -0.0048382 0.000175 0.25203 -0.21576 9.6545e-05 -0.00068107
-0.00078514 -0.00047105 -0.0012309 0.00022127
0.00023189 0.00033894 0.0001012 -0.00096704 -0.00010508 -0.00062313 0.070886 -0.186
-0.0065306 -0.0017938 0.0014349 -0.0005787
-0.00084451 -0.0011663 2.954e-05 0.00023422 -0.00045149 -0.00039357 -0.0065578 -0.0016081
0.23578 -0.17288 -0.0013846 -0.0031291
0.00053487 9.3876e-05 -0.0011905 -0.00025181 -0.0012736 0.00045639 0.0015261 -0.00058897
-0.001432 -0.0032577 0.19769 -0.35958
4100000000 0.20267 -0.26243 -0.0032563 -0.0031828 0.0013516 -0.003424 -2.1335e-05 -6.9723e-05
0.00028436 -0.0013785 0.0006165 0.00020872
-0.0033589 -0.0031935 -0.026583 -0.20242 -0.0047653 0.00092111 -0.00019734 -0.00028436
0.00069932 0.00017607 -0.00073707 0.00021877
0.0012777 -0.0034576 -0.0047523 0.00095013 0.23101 -0.24201 0.0001503 8.6653e-06
-0.00075308 -0.00049044 -0.0011808 0.0001983
1.0409e-05 2.6349e-05 -0.00021382 -0.00023649 0.00011575 -0.00017933 0.037962 -0.20057
-0.0058965 0.0004543 0.0012296 -0.0014709
0.00050073 -0.0016341 0.00066797 0.000201 -0.00077572 -0.00026408 -0.005863 0.00035257
0.2232 -0.19846 -0.0016455 -0.0043382
0.00063436 0.00022177 -0.0007165 0.0003627 -0.0011484 0.00013371 0.0010761 -0.0016089
-0.0013189 -0.0043187 0.1662 -0.38695
4160000000 0.17347 -0.28077 -0.0037528 -0.0020148 4.0311e-05 -0.0031238 0.000681 -3.766e-05
-0.003808 -0.00077112 0.00083973 -0.00078402
-0.0038459 -0.0020493 -0.053232 -0.19952 -0.0049244 0.0026219 -0.00036787 -0.00020823
0.00023394 -0.00040539 -0.00091762 0.00035146
5.6736e-05 -0.0030652 -0.0048903 0.0026141 0.1985 -0.25807 0.00047126 -0.0001835
-0.0010016 -0.00019915 -0.0012213 0.00076955
0.00058261 -0.00018675 -0.00042723 -0.00026926 0.00056002 -0.00016946 0.012901 -0.18829
-0.0052341 0.0016263 0.0012869 -0.0023476
-0.0038018 -0.00076116 0.00025661 -0.00059505 -0.0011601 -0.00024893 -0.0051597 0.0016671
0.1917 -0.23293 -0.0037432 -0.0033322
0.0010113 -0.00084946 -0.0010252 0.00042653 -0.0012111 0.00077425 0.0013234 -0.0023968
-0.0038703 -0.003311 0.11565 -0.39633
4220000000 0.14609 -0.29654 -0.0045591 -6.4956e-06 -9.3313e-06 -0.0040628 -0.00032738 -0.00030171
-0.00085213 0.00065554 0.00030982 -0.0010836
-0.004608 -1.3213e-05 -0.088833 -0.18957 -0.0023442 0.0035283 -0.00012499 -0.00016546
0.00011724 0.00020847 -0.00049349 0.0011329
8.7977e-06 -0.0041966 -0.0023486 0.0036425 0.17019 -0.28484 6.103e-05 4.3018e-05
0.00037149 0.00028208 -0.00030976 0.0011813
-0.00027011 -0.00015215 -0.00021008 -0.00014969 8.2967e-05 6.5635e-05 -0.010278 -0.18672
-0.0043956 0.0021254 -3.0262e-05 -0.0021186
-0.00066829 0.0010311 0.00024012 0.00031382 0.00036886 0.00035348 -0.0043349 0.002133
0.17772 -0.25638 -0.0047437 -0.0032117
-1.0014e-05 -0.0011906 -0.00065633 0.00111 -0.00033218 0.0011638 -0.00024406 -0.0022762
-0.0044203 -0.0031448 0.089199 -0.40931
4280000000 0.11563 -0.30705 -0.0028388 0.0017593 -0.0017534 -0.0043001 -0.00039928 0.00055233
-0.00061072 0.0013975 -0.00060811 -0.00016481
-0.0029288 0.001741 -0.11489 -0.19573 -0.0027796 0.0029157 -0.00079211 -0.00038639
7.5189e-05 0.00028418 0.00074307 0.00058719
-0.0018912 -0.0043005 -0.0027323 0.0029525 0.1406 -0.2933 0.000886 -0.00027754
-0.00078907 0.0010122 -0.00040869 0.00071727
-0.00045504 0.00057891 -0.00077043 -0.00038082 0.00093647 -0.00018338 -0.048309 -0.17249
-0.0046698 0.0025299 -0.00071507 -0.0023789
-0.00062576 0.0011258 4.6452e-05 0.00023609 -0.00098432 0.0010113 -0.0046521 0.0025241
0.13395 -0.28048 -0.0059669 -0.0010212
-0.00053579 -0.00013928 0.00060653 0.00046676 -0.00036104 0.00075891 -0.00058822 -0.0022793
-0.0060356 -0.0009133 0.038315 -0.41662
4340000000 0.088356 -0.31576 -0.0018125 0.0018201 -0.0022542 -0.0014419 0.00020704 0.00050977
-9.1354e-05 0.00054455 -5.2988e-05 -0.0009688
-0.0018098 0.0018033 -0.13597 -0.16921 -0.0019728 0.0039248 -0.00015138 0.00042046
-9.9767e-05 -0.00031884 0.00032354 0.00037126
-0.0023387 -0.001399 -0.0018937 0.0040453 0.10482 -0.30985 -0.00035997 -0.0010153
0.00041265 0.0007258 0.00089691 0.002134
0.00021732 0.00047925 -3.0203e-05 0.00053119 -0.00031891 -0.0010608 -0.066597 -0.16916
-0.0041762 0.0035301 -0.001392 -0.002565
6.2786e-05 0.00084078 -3.7002e-05 -0.00046799 0.0004404 0.00076148 -0.0041108 0.0035263
0.10799 -0.30464 -0.0047616 0.0011239
-3.6987e-05 -0.00099125 0.00036525 0.00033988 0.00084286 0.0021094 -0.0014226 -0.0026153
-0.0045455 0.00103 0.0042829 -0.41043
4400000000 0.058884 -0.32219 -0.00097499 0.0014166 -0.0023119 -0.0016989 0.00086084 0.0013321
0.00018605 0.00077744 -0.00018262 -0.00064063
-0.00094149 0.0014101 -0.16453 -0.16055 -0.001276 0.0039614 -0.00049749 0.00047613
0.0001654 -0.00047 0.00042902 0.0002716
-0.0024657 -0.0016569 -0.0012457 0.0040137 0.076548 -0.31722 -9.7446e-05 -0.00029325
0.00042428 0.00016882 0.00096906 0.0015246
0.00085173 0.0013137 -0.00047744 0.00052742 -5.2023e-05 -0.00027207 -0.090839 -0.15696
-0.0032417 0.0052066 -0.0021174 -0.0014746
-6.6715e-05 0.0005649 0.00013478 -0.00053232 0.00055157 0.00025852 -0.0029744 0.0051282
0.07792 -0.31744 -0.0040234 0.00084391
-0.0001984 -0.00065956 0.00053934 0.00020347 0.00091766 0.0014603 -0.002176 -0.0013692
-0.0042632 0.0010078 -0.040687 -0.4164
4460000000 0.022278 -0.32312 -0.00071785 0.0004031 -0.004029 -0.00085993 0.0014995 -0.00054876
-0.00062465 0.0010458 -0.0011446 -0.00040338
-0.000771 0.00042431 -0.18734 -0.13191 -0.00050148 0.0043927 -0.00038018 0.00072053
-0.00036512 -0.00048132 0.00048398 -0.00043283
-0.0040642 -0.00083445 -0.00050423 0.0043068 0.050498 -0.32431 -0.0005514 -0.00055324
0.00040124 0.00039202 0.0019702 0.00058009
0.0014557 -0.00056711 -0.00044234 0.00067752 -0.0005983 -0.00050206 -0.10525 -0.1355
-0.0016616 0.0056011 -0.0025868 -0.00099619
-0.00033932 0.0012179 -0.00038123 -0.00029264 0.00045047 0.00053532 -0.0018645 0.0057319
0.042489 -0.31474 -0.0042743 0.0031264
-0.0011181 -0.0003782 0.00041628 -0.00046427 0.0019502 0.00050464 -0.0026094 -0.00088621
-0.00402 0.0029977 -0.080922 -0.399
4520000000 -0.00052683 -0.32401 -0.00034517 -0.00038825 -0.0035583 0.00022026 0.00064708 -7.715e-05
0.0018035 4.4754e-05 -0.00074627 0.00096838
-0.0003427 -0.00034827 -0.21153 -0.11502 0.00055706 0.0046004 0.00058973 0.0009605
-0.00040666 0.00010885 0.00029878 -6.1166e-05
-0.0035218 0.00029256 0.00063226 0.0046098 0.020227 -0.32253 -0.0011122 0.00057904
0.00083096 -0.00044543 0.0018185 -0.00095188
0.00069541 3.2221e-05 0.00064097 0.00086831 -0.0011924 0.00048168 -0.12214 -0.12627
-0.00050565 0.0056656 -0.0030987 -0.00031841
0.0015974 -2.7218e-05 -0.00052359 -2.7006e-05 0.00062961 -0.00026584 -0.00034122 0.0056234
-0.0045442 -0.32751 -0.0027608 0.0027569
-0.00062626 0.00098688 0.00041855 -0.00014414 0.0017753 -0.00096832 -0.0031847 -0.00013865
-0.002902 0.0028993 -0.10965 -0.39648
4580000000 -0.038277 -0.31827 -0.0010715 -0.00067502 -0.0030659 0.0023058 0.00072073 -0.00047399
3.0637e-05 0.00036881 -0.0003887 0.00069339
-0.0010908 -0.00062837 -0.23093 -0.089923 0.0007614 0.0042525 0.00061507 -0.00012174
-2.3919e-05 0.00032018 0.00020454 -0.00030735
-0.0030922 0.0022519 0.00084334 0.0041923 -0.011126 -0.32105 -0.00015407 0.0004502
-0.00021968 2.3181e-05 0.0015084 -0.0010804
0.00072247 -0.00039638 0.00064377 -9.1195e-05 -8.484e-05 0.00041555 -0.13325 -0.10268
0.0018327 0.0052944 -0.0026802 0.0010597
0.00022273 0.00039187 -1.994e-05 0.00033936 -0.00039558 -0.00022511 0.0017077 0.0052607
-0.031346 -0.33573 -0.0026115 0.0034128
-0.00048717 0.00054449 0.00023745 -0.00038201 0.0016026 -0.0010506 -0.0026116 0.0010342
-0.0023899 0.0033896 -0.15474 -0.36854
4640000000 -0.064051 -0.31185 -0.0024733 -0.0016779 -0.0031415 0.0026989 0.00051551 -0.0014702
0.0014131 -5.8188e-05 0.00012678 0.00095958
-0.0024636 -0.0017034 -0.24196 -0.061597 0.0016017 0.0038242 0.00071395 0.00027048
-0.00023263 0.00038496 -2.8577e-05 -0.00077225
-0.0030733 0.0026942 0.0016479 0.0038705 -0.0359 -0.31505 0.0003678 0.00085831
0.0005634 0.00025424 0.00041509 -0.0020556
0.00055036 -0.0014127 0.00081855 0.00029057 0.0002028 0.00083001 -0.13893 -0.087542
0.0032876 0.0037554 -0.0024861 0.001802
0.0015563 -0.00020235 -0.00026213 0.00029394 0.0008453 0.00048172 0.0035001 0.003877
-0.064715 -0.32163 -0.0022717 0.0037705
0.00010213 0.0010848 1.6671e-05 -0.00075832 0.00029973 -0.0020868 -0.0024187 0.0017658
-0.0024159 0.0038338 -0.17438 -0.35764
4700000000 -0.0912 -0.3086 -0.0040089 -0.00023446 -0.0017352 0.0045488 -0.00099551 -0.0010037
0.0012248 -0.00063003 0.00088582 0.00054706
-0.004049 -0.00022627 -0.25385 -0.043625 0.0025893 0.0040661 0.00054825 -0.00053242
0.00022666 0.00040945 -0.00039618 4.1674e-05
-0.0016484 0.0045846 0.0025585 0.0040491 -0.066099 -0.3103 -0.00020905 0.00037922
0.00026771 -4.5918e-06 -2.1783e-05 -0.0012802
-0.00098134 -0.00098843 0.00053016 -0.00047103 -0.00010716 0.00043005 -0.15567 -0.06773
0.0030761 0.001818 -0.0015195 0.0023796
0.0012072 -0.00055134 0.00028427 0.00047723 8.2828e-05 -0.00014921 0.0030336 0.0016452
-0.10297 -0.31664 -0.0012453 0.0040832
0.00089985 0.00048262 -0.0003216 -2.8346e-05 4.3772e-05 -0.0013338 -0.0015708 0.002487
-0.0010237 0.0041253 -0.2176 -0.33035
4760000000 -0.12243 -0.29467 -0.004793 0.0010948 0.00075375 0.0046736 -0.00065758 -0.00057985
0.00030122 -0.0012425 0.00088237 -0.00032206
-0.0048273 0.0010641 -0.25105 -0.0017228 0.002856 0.0032267 3.9778e-06 -0.00060247
0.00032206 0.00026133 1.337e-05 -0.00011701
0.00072487 0.0045438 0.0029506 0.0031545 -0.097706 -0.29648 0.00087077 0.00033761
0.0010745 1.9753e-05 -0.0012122 -0.0011721
-0.00072993 -0.00057368 -1.396e-05 -0.00061478 0.00078936 0.0004013 -0.15077 -0.050882
0.0024265 0.0010243 -0.00089475 0.0027898
0.00058919 -0.0013886 0.00034195 0.0002761 0.0011067 1.3216e-05 0.0025025 0.0012071
-0.13628 -0.30142 -0.00046337 0.0042666
0.00074051 -0.00037607 9.9967e-05 -4.2596e-05 -0.0010703 -0.0010798 -0.00079609 0.002728
-0.00065654 0.0042284 -0.22946 -0.30901
4820000000 -0.14863 -0.28121 -0.0051033 0.0024751 0.0014087 0.0028064 -0.00089388 -0.00055177
0.00029709 -0.00095238 0.00015899 -0.00033566
-0.0051004 0.0024863 -0.26322 0.020743 0.0041862 0.003527 -0.00011592 -0.00038754
0.00028212 -9.705e-05 -0.00013369 -0.00031853
0.001408 0.0029125 0.0042209 0.0034754 -0.12334 -0.29312 0.00036025 -0.00029571
0.00063373 -0.00056279 -0.00077972 -0.00021474
-0.00088135 -0.00050622 -9.704e-05 -0.00035853 0.00042401 -0.0002993 -0.16545 -0.033797
0.0018238 -0.00013061 9.0402e-05 0.002887
0.0002152 -0.00072364 0.0002123 -6.2778e-05 0.00055371 -0.00062896 0.0017521 -0.00030129
-0.1766 -0.28519 -0.00030431 0.0030905
0.00019601 -0.00034314 -0.00015264 -0.00030989 -0.00079139 -0.00027743 0.00014427 0.0029153
-0.00022106 0.003192 -0.26648 -0.27918
4880000000 -0.18026 -0.26303 -0.0044512 0.0043519 0.0020795 0.0031493 -0.001386 0.0001232
-0.00098236 -0.00089328 0.00044695 1.0298e-05
-0.0044519 0.0043126 -0.25572 0.061141 0.0047705 0.0017932 -0.00040001 -0.00016265
-0.00010765 0.00017927 -0.00016402 6.505e-06
0.0020804 0.0031638 0.0047928 0.0016974 -0.14306 -0.28181 0.0004513 -0.00031465
-0.00018117 -0.0015626 -0.00064414 -0.00021101
-0.0013919 0.00013951 -0.00038491 -0.00017979 0.00051594 -0.00027606 -0.15949 -0.015564
0.00076096 -0.00036962 0.0009866 0.0025594
-0.00094754 -0.00090493 -0.00014478 0.00016183 -0.00016809 -0.0014672 0.00088658 -0.00016204
-0.20719 -0.27092 0.00042995 0.0031916
0.00043573 -5.0518e-05 -0.00013789 8.0403e-05 -0.00059949 -0.00012561 0.0009758 0.0025628
0.0002489 0.0030059 -0.27905 -0.25058
4940000000 -0.20176 -0.24593 -0.0032847 0.0065085 0.0029797 0.0013574 -0.00041271 0.0007787
-0.00082559 -0.00042568 8.0195e-05 -0.00088721
-0.0032552 0.0065135 -0.2685 0.08763 0.0059175 0.0014072 -8.1367e-05 -0.00010002
0.00038122 -0.00039944 -0.00044694 0.00014267
0.0028989 0.0012968 0.0059745 0.0012986 -0.1634 -0.25791 4.819e-05 -0.00048808
-0.00093611 -1.5425e-05 -0.00047766 0.00029923
-0.00027014 0.00076578 -7.9623e-05 -0.00010158 4.8152e-05 -0.00051788 -0.16665 -0.0054811
-0.00069949 0.00024262 0.0018995 0.0019495
-0.00084652 -0.00054146 0.00038141 -0.00044694 -0.00093185 4.961e-05 -0.00061583 0.00011349
-0.23212 -0.24396 4.926e-05 0.002843
0.00012515 -0.00070658 -0.00043225 0.00014525 -0.00054691 0.00031438 0.0018329 0.0020212
-1.7607e-05 0.003017 -0.30346 -0.22488
5000000000 -0.22249 -0.22296 -0.00036168 0.0074567 0.0032182 0.0018159 -0.00019242 0.00068085
-0.00055928 0.00053576 -0.00027574 -0.00089482
-0.00035141 0.0074653 -0.25477 0.10462 0.0059563 -0.00069106 -0.00026657 -0.00012128
-0.00024786 -0.0005727 -0.00018604 -4.7385e-06
0.0031763 0.0018468 0.0059182 -0.00080977 -0.19328 -0.24504 -0.00057145 -0.00081062
-0.00066716 -0.00019605 -0.00036873 -0.00013484
-0.00020354 0.0007044 -0.00026002 -0.00011246 -0.00058104 -0.0008367 -0.16123 0.018699
-0.0007394 0.001484 0.0023195 0.0012182
-0.00059369 0.0005559 -0.00022259 -0.00052252 -0.00080828 -0.00022381 -0.00078331 0.0016257
-0.26028 -0.2218 0.00011385 0.0035544
-0.00025599 -0.00084246 -0.00019268 -6.266e-05 -0.00026231 -0.00020491 0.0023377 0.0011465
0.00019216 0.0034412 -0.31562 -0.19117
5060000000 -0.24448 -0.19599 0.0018117 0.0070861 0.0032225 -0.00029393 5.2775e-05 0.00062489
-0.0004469 -9.6319e-05 -0.00048539 -0.00020299
0.0017758 0.0071222 -0.23897 0.14147 0.0051003 -0.0018528 -6.6069e-05 0.00022384
-0.00041307 4.3446e-05 -0.00039067 0.00025412
0.0031793 -0.00036752 0.0050873 -0.0019237 -0.20807 -0.22363 -0.00043216 0.00029924
-0.00083076 0.00018858 -0.001101 -5.4737e-05
0.00015741 0.00056414 -1.4507e-05 0.00021297 -0.00046617 0.00029077 -0.16341 0.025974
-0.00058218 0.0029233 0.0018745 0.00053098
-0.00036388 -0.00016457 -0.00037098 9.2869e-05 -0.00076402 0.00022141 -0.00053872 0.0028528
-0.2757 -0.19175 0.0010492 0.0033036
-0.00048619 -0.00018393 -0.00030647 0.00034923 -0.0010603 1.9278e-05 0.001938 0.0006739
0.0010125 0.0031502 -0.32903 -0.16312
5120000000 -0.26054 -0.171 0.0033436 0.0060112 0.0027709 -0.00039675 0.00036982 0.00060112
-0.00013678 0.00081548 -0.00039712 0.00029632
0.0033246 0.0059866 -0.2339 0.16874 0.0047842 -0.0025853 6.6395e-05 0.00020614
-0.00017744 2.055e-05 0.00012624 0.00024723
0.0029271 -0.00054217 0.0048007 -0.0025968 -0.22229 -0.20925 -6.4659e-05 0.00019678
-0.00031305 0.00084482 -0.0011329 0.00061112
0.00028718 0.0006226 7.1148e-05 0.00021396 -3.3709e-05 7.6149e-05 -0.15964 0.052354
0.0011519 0.0034055 0.0022704 0.00035226
-0.00014777 0.00084177 -0.00017911 -1.5755e-05 -0.00048045 0.00093073 0.0012124 0.003426
-0.29065 -0.1587 0.0014268 0.0034279
-0.00034357 0.00027381 7.5482e-05 0.00024115 -0.0012662 0.0005998 0.0023854 0.00025868
0.0013219 0.0034897 -0.34207 -0.12877
5180000000 -0.27746 -0.14163 0.0048533 0.0048768 0.0033518 -0.0010572 0.00015571 0.00062013
-0.0001555 0.00028604 -0.00048745 0.00037184
0.0048671 0.0048609 -0.21279 0.19095 0.0042976 -0.0036593 -0.00031056 -0.00022637
-3.8082e-05 -0.00018194 -7.8732e-05 0.00010525
0.0033411 -0.0010299 0.0042299 -0.0037195 -0.23373 -0.17353 -0.0004421 0.00065248
-6.1612e-05 9.0962e-05 -0.00041759 0.0010354
0.00024725 0.00059537 -0.00031454 -0.00023978 -0.00037021 0.00078458 -0.15917 0.061531
0.002678 0.0039093 0.0023701 -0.00076086
-0.00012938 0.00036936 -2.3672e-05 -0.0002187 1.1198e-05 -4.415e-05 0.0026344 0.0039051
-0.30424 -0.11678 0.0023565 0.0037153
-0.00045077 0.0004662 -9.5993e-05 6.4765e-05 -0.000452 0.00097308 0.002252 -0.00069832
0.002507 0.0038668 -0.34438 -0.097547
5240000000 -0.28758 -0.11444 0.0050092 0.0036648 0.0028018 -0.0026189 0.00070644 6.3378e-05
-0.00021223 -7.7046e-05 1.6584e-05 0.00052327
0.0049806 0.003671 -0.20155 0.22968 0.0034274 -0.0046682 -7.9813e-05 0.00013292
-0.00016852 -2.6295e-05 0.00015396 0.00041291
0.0027696 -0.0026615 0.0033971 -0.0047023 -0.25078 -0.14955 0.00044686 0.0002313
-0.00024702 0.00057517 4.3225e-05 0.0014324
0.00060689 8.6957e-05 -5.4221e-05 0.00014459 0.0003866 0.00018363 -0.15985 0.082428
0.0036484 0.0027457 0.0016084 -0.0012516
-0.00026795 -8.6526e-05 -0.00017318 3.5399e-05 -0.00036737 0.00075653 0.0036983 0.0026977
-0.3191 -0.075654 0.003214 0.0029334
1.8538e-05 0.00044753 0.00016173 0.00035693 8.1329e-05 0.0014405 0.0016506 -0.001242
0.0030733 0.0028478 -0.35236 -0.064581
5300000000 -0.29372 -0.085372 0.0059265 0.0022041 0.001869 -0.0031222 0.00012676 -0.00027535
0.00031855 0.00065601 2.5056e-05 0.00028959
0.0059337 0.0022123 -0.19434 0.2343 0.0022878 -0.0054121 -7.6703e-05 0.00022627
-0.00010031 0.00040872 0.00027917 0.00033403
0.0018701 -0.0030865 0.0021572 -0.005441 -0.26705 -0.12448 0.00036907 -0.00024271
0.00041198 0.00044454 0.00076713 0.00078053
0.00018356 -0.0002813 -0.00014442 0.00021351 0.00036216 -0.0001788 -0.15227 0.091334
0.0052117 0.0018864 0.0013113 -0.0015217
0.00020251 0.00077642 -6.1525e-05 0.0004363 0.00050236 0.0004099 0.0052481 0.0018377
-0.33133 -0.047167 0.0034399 0.0025123
0.00025234 0.0003445 0.00028807 0.00032919 0.00075713 0.00080419 0.0012932 -0.0014655
0.0034727 0.0026116 -0.34817 -0.028977
5360000000 -0.29468 -0.04898 0.0060896 0.00088075 0.00049994 -0.0038169 0.00039937 8.3962e-06
9.4579e-05 0.0003464 0.00059491 -4.2506e-05
0.0060772 0.00086329 -0.15824 0.25581 0.00081917 -0.0056052 6.6587e-05 0.00027441
2.2374e-05 8.7865e-05 0.00059812 -5.079e-05
0.00042027 -0.003883 0.00074959 -0.0056007 -0.26771 -0.097666 0.0003332 0.00035975
0.00018476 0.00032452 0.00065124 0.00039237
0.00037227 -1.5192e-05 9.1443e-05 0.00025814 0.00036848 0.00025546 -0.15099 0.10969
0.0059946 -0.00031134 0.00071635 -0.0018508
0.0001173 0.0003128 -8.0874e-08 9.4436e-05 0.00015021 0.0004192 0.0059909 -0.00036181
-0.32807 -0.0094011 0.0044445 0.0026136
0.0005172 -9.4283e-05 0.00058915 -0.00011111 0.00076689 0.00035644 0.00072561 -0.0018143
0.004468 0.0023113 -0.34776 -0.0011225
5420000000 -0.29815 -0.025669 0.0061184 -0.0010159 -0.00064476 -0.0036458 -1.9981e-05 -0.00022348
0.00053955 0.00056514 0.00033784 -0.00021168
0.0061152 -0.0010426 -0.13938 0.28366 9.0542e-05 -0.0054247 8.555e-05 9.7445e-05
4.1297e-05 5.7541e-05 0.00026201 -0.00016687
-0.00055687 -0.0037344 -4.4625e-05 -0.0054313 -0.28418 -0.064469 -0.00023041 -0.00057134
0.00076746 0.00014785 0.00081497 -1.2698e-05
1.1926e-05 -0.00018793 7.2903e-05 0.00012093 -0.00014393 -0.00056236 -0.13971 0.12443
0.0049939 -0.0020565 0.00019421 -0.0017819
0.00069014 0.00046972 2.2998e-05 4.581e-05 0.00061344 -3.2956e-05 0.0050238 -0.0020379
-0.33197 0.020351 0.004845 0.0011078
0.00016972 -0.0002624 0.00029005 -0.0002026 0.00080671 3.2083e-05 9.4505e-05 -0.0018059
0.0049176 0.0011969 -0.3409 0.041609
5480000000 -0.29084 0.010408 0.0049937 -0.0019198 -0.0019092 -0.002888 0.00042245 4.1526e-05
0.0009823 -0.00011219 -6.6832e-06 -0.00010847
0.0050136 -0.0019146 -0.12587 0.29184 -0.0014379 -0.005627 2.8877e-07 0.00021017
3.0347e-05 -8.9773e-05 0.00020697 -0.00023398
-0.0019331 -0.0028849 -0.0015301 -0.0056535 -0.28895 -0.043084 -0.00022885 0.00022217
0.00052972 -0.00026683 0.00067275 -0.0001123
0.00035443 1.4926e-05 2.4725e-05 0.00022678 -0.00020636 0.00017136 -0.13371 0.13529
0.0041701 -0.0032219 -9.9436e-05 -0.001785
0.0010726 -0.00010387 5.9626e-05 -4.6822e-05 0.00064749 -0.00028732 0.0040486 -0.003286
-0.32211 0.048878 0.0047944 0.00038049
2.6727e-05 -0.00018894 0.00023227 -0.00024612 0.00059033 -9.2207e-05 -0.00010763 -0.0018241
0.004758 0.00024415 -0.33268 0.062437
5540000000 -0.28907 0.035756 0.0041361 -0.002388 -0.0024445 -0.0019711 0.00033202 -0.00026758
0.00026767 -0.00027542 -0.00039921 6.6177e-05
0.0041132 -0.0023879 -0.08593 0.31011 -0.0024128 -0.0049996 0.00043749 0.0001344
-4.7632e-05 -0.00013167 -0.00010587 -0.00035697
-0.0024645 -0.001904 -0.0025588 -0.0049701 -0.28876 -0.022346 0.00029772 -0.00017863
0.00026515 -0.00011741 0.00034626 -0.0001397
0.00031916 -0.00023386 0.0004241 0.00017407 0.00032219 -9.574e-05 -0.12274 0.15704
0.0027925 -0.0040508 -0.0010523 -0.001862
0.00022901 -0.00021601 -3.1524e-05 -0.00015353 0.00031711 -0.00014492 0.0027904 -0.003992
-0.30906 0.083512 0.0050324 -0.001003
-0.00029237 6.0584e-05 -8.3601e-05 -0.00034654 0.00046816 -0.0002091 -0.0010394 -0.0018441
0.0052182 -0.00096205 -0.32588 0.10433
5600000000 -0.27836 0.064188 0.0035255 -0.0034216 -0.0024176 -0.001847 0.00035704 -0.00032747
0.00028512 -0.00037322 0.00015336 0.00046828
0.0035325 -0.0033788 -0.082985 0.32473 -0.0035556 -0.004801 0.00010205 -0.00015958
-0.00016861 2.3364e-05 -0.00019081 -0.00015312
-0.002414 -0.001873 -0.0036539 -0.00476 -0.28832 0.010087 -2.9245e-05 2.567e-05
0.0003887 -0.00046692 0.00045875 -0.00056547
0.00035309 -0.00033378 8.7583e-05 -0.00019963 -1.362e-05 -2.3826e-05 -0.11492 0.15664
0.0018464 -0.0038589 -0.00098756 -0.00098058
0.00027249 -0.00032272 -0.0001586 7.1537e-05 0.00036569 -0.00051131 0.0018697 -0.0039609
-0.29988 0.11378 0.0043912 -0.0013402
0.00017721 0.00057309 -0.00024088 -0.00022485 0.00043997 -0.0005285 -0.0010502 -0.0010463
0.0041081 -0.0015188 -0.30431 0.11859
5660000000 -0.26799 0.086091 0.0033206 -0.0035803 -0.003489 -0.00072931 -0.00031778 -0.00079078
-0.00016901 -0.00057936 0.00049234 -0.00013925
0.0033468 -0.0035905 -0.042691 0.31656 -0.0044383 -0.0031282 1.6831e-05 -0.00015249
0.00012278 2.7398e-05 -5.6225e-05 -8.2659e-05
-0.0035043 -0.00065323 -0.0045332 -0.0030223 -0.29033 0.033364 -0.00016567 4.2174e-05
-0.0003529 -0.00034865 0.00036409 -0.0011759
-0.0003161 -0.00077352 -1.9788e-05 -0.00014934 -0.00017222 9.9645e-05 -0.10035 0.17685
0.00077242 -0.0041831 -0.0013173 -0.0010515
-0.00025069 -0.00058826 0.00015011 0.00010438 -0.00028775 -0.00041145 0.00073552 -0.0040041
-0.28695 0.14169 0.0041256 -0.0022117
0.0004008 -0.00027768 -3.7058e-05 -4.1558e-05 0.00036758 -0.0012111 -0.0013391 -0.0010192
0.0044136 -0.0021279 -0.29684 0.15519
5720000000 -0.25383 0.10899 0.002761 -0.0041685 -0.0028455 0.00077931 -0.00050138 -0.00026795
-0.00053032 -5.0534e-05 -4.8192e-05 -0.00044043
0.0027292 -0.0041841 -0.014699 0.34347 -0.0054795 -0.0028464 6.0942e-05 -5.7336e-05
-0.00021914 1.6956e-05 -0.00020601 0.00013529
-0.002833 0.00082438 -0.0055428 -0.0027468 -0.2878 0.064739 6.0462e-05 0.00011295
0.00021726 0.00033929 -0.00018152 -0.00039174
-0.00047767 -0.00027945 4.486e-05 -7.2589e-05 8.9856e-05 7.3113e-05 -0.084381 0.17926
-0.00028131 -0.0035218 -0.0016096 -0.00029541
-0.00042407 -5.9423e-05 -0.00027719 9.0862e-05 0.00020506 0.0002633 -0.00028721 -0.0036442
-0.27617 0.16891 0.004336 -0.0034703
2.7601e-05 -0.00035682 -0.00021209 0.00012814 -0.00016838 -0.0003851 -0.0015616 -0.00044774
0.0041179 -0.0035004 -0.2663 0.17306
5780000000 -0.23827 0.12584 0.0015877 -0.0048 -0.002429 0.00097665 -0.0007571 0.00013666
-0.00029013 -0.00031939 -0.00016691 -0.00041006
0.0015994 -0.0047526 -0.0016836 0.33859 -0.0059242 -0.00081744 -6.953e-05 -0.00015415
8.6702e-06 -9.323e-05 -0.00012987 -0.000211
-0.0025079 0.0011039 -0.0059799 -0.0006913 -0.28442 0.081342 -2.4356e-05 -5.591e-05
9.8794e-05 -0.00017456 -0.00050561 -0.000741
-0.00074721 0.00013351 -7.1839e-05 -0.00019253 -2.6012e-05 -7.3452e-05 -0.075684 0.19494
-0.00022494 -0.0030949 -0.0012912 -0.00028524
-0.00028763 -0.00022643 -1.6407e-05 -0.0001511 0.00017712 -0.0002816 -0.00022535 -0.0029238
-0.26653 0.18956 0.0028277 -0.0036388
-0.00013665 -0.00026944 -0.00013443 -0.00016214 -0.0005005 -0.00062657 -0.0012695 -0.0001473
0.0030513 -0.0035662 -0.25832 0.19508
5840000000 -0.22594 0.14772 0.00031961 -0.0053894 -0.0021424 0.0011022 -0.00015405 0.00027345
-0.00043687 0.00021438 -0.00047876 -0.00045718
0.00035838 -0.0054021 0.033439 0.34264 -0.0057724 0.00040819 -0.00021487 1.5687e-05
0.00016976 -2.866e-05 -0.00016706 0.00015084
-0.0021161 0.0011898 -0.0058054 0.00051655 -0.2787 0.10604 -0.00022731 6.2395e-05
-0.00011702 -0.0007233 -0.00049573 -0.00025923
-0.00012582 0.00029744 -0.00018649 -7.7491e-06 -0.0001932 1.6044e-05 -0.05365 0.19846
-0.00060678 -0.0034035 -0.0013228 0.00032706
-0.00043695 0.00019413 0.00012036 -1.7237e-06 -6.196e-05 -0.00072521 -0.00062005 -0.0035111
-0.24985 0.20006 0.0027077 -0.0039001
-0.00038636 -0.00024309 -0.00018526 0.0002019 -0.00065279 -0.00023136 -0.0012479 0.00034638
0.0024125 -0.0040832 -0.22324 0.22022
5900000000 -0.21179 0.16036 -0.0017121 -0.0055396 -0.0022452 0.0024037 -0.00014269 7.1e-06
0.00023923 -0.00018026 0.00012324 0.00020499
-0.0017086 -0.0055376 0.054093 0.3435 -0.0050704 0.0019064 4.0689e-05 -2.9615e-05
4.3169e-05 -0.00019634 -9.1807e-05 -4.8131e-05
-0.0022844 0.0024696 -0.0051044 0.0020282 -0.26277 0.12197 -1.9814e-05 -0.00013217
-0.00038173 -0.00031562 -0.00086333 -4.1322e-05
-0.00018555 1.5568e-06 1.8646e-05 -3.6917e-05 -9.3875e-06 -9.5357e-05 -0.045907 0.20906
-0.0007841 -0.0034731 -0.0010382 0.00024333
0.0002434 -0.00023157 -4.5673e-06 -0.00024835 -0.00032913 -0.00039908 -0.00085296 -0.0032776
-0.22404 0.21642 0.0019198 -0.0052658
-2.5053e-05 0.00015338 -7.4786e-05 9.6098e-06 -0.00086048 -9.5564e-05 -0.0010724 0.00029086
0.0021031 -0.0049414 -0.20933 0.2303
5960000000 -0.19299 0.1731 -0.0028692 -0.0040643 -0.0007873 0.0026596 -0.00015418 0.00021483
-0.00024552 7.2719e-05 -0.00017215 -1.1406e-05
-0.0028466 -0.0040593 0.080033 0.34271 -0.0041923 0.0020653 -0.00019541 4.1452e-05
-4.8816e-05 8.377e-05 7.4151e-05 0.0001754
-0.00074921 0.0026349 -0.0041714 0.0021079 -0.24963 0.14715 -6.9089e-05 -0.00013027
-0.00033845 0.00011503 -0.00029536 -0.00016086
-0.00016023 0.00021598 -0.00019539 2.5845e-05 -0.00010382 -0.00016224 -0.027866 0.21721
-0.0017344 -0.0031139 -0.0012196 0.0010034
-0.00021023 5.0604e-05 1.9967e-05 0.00011777 -0.00043221 8.2014e-05 -0.001803 -0.0033827
-0.20467 0.23074 0.0005334 -0.0047987
-0.00018014 -9.5596e-06 0.00012466 0.000151 -0.00020953 4.0719e-05 -0.0010985 0.0010228
0.00038526 -0.0051004 -0.18054 0.25768
6020000000 -0.17535 0.18975 -0.0037107 -0.0031255 -0.00032756 0.0029475 -2.9929e-05 0.00054708
-0.00023778 0.00034677 -0.00011312 0.00040679
-0.0037055 -0.0031228 0.10765 0.33589 -0.0047784 0.003077 -8.3476e-05 0.00014429
-0.00013293 6.3147e-05 -0.00011268 0.00016409
-0.00023558 0.0029978 -0.0047114 0.0032003 -0.23065 0.16036 -0.00027928 0.00022026
-0.00076132 -3.5586e-05 -0.00051473 0.00038544
-6.7515e-06 0.0005251 -6.2016e-05 0.00013123 -0.00032034 0.00022209 -0.02131 0.21386
-0.0025066 -0.0033199 -0.00055398 0.00067849
-0.00026049 0.00027606 -0.00015831 0.00010629 -0.00076395 -9.4917e-05 -0.002588 -0.0032089
-0.17619 0.24579 -9.496e-05 -0.0049096
3.5463e-05 0.00047432 -0.0001456 0.0001934 -0.00051019 0.00057515 -0.00063132 0.00060538
-0.00011115 -0.004731 -0.15471 0.258
6080000000 -0.15491 0.19815 -0.0040371 -0.0010184 0.0011033 0.0029041 6.7906e-05 3.8659e-05
8.7629e-05 8.5346e-05 0.00025199 1.755e-05
-0.0040193 -0.0010278 0.12986 0.33655 -0.0032339 0.0045788 -4.793e-05 -2.1613e-05
1.7611e-05 7.5733e-05 0.000142 0.00032165
0.0011819 0.0027791 -0.0031706 0.0046332 -0.21307 0.18657 0.00025312 0.00020666
-0.0003714 0.00056784 -0.00015059 0.0003288
7.4744e-05 8.9166e-05 -4.0566e-05 -6.8333e-06 0.00027003 0.0001372 -0.0040707 0.22154
-0.003818 -0.002421 -0.0010849 0.00095997
5.9171e-05 -3.0625e-06 3.2743e-05 0.0001106 -0.00041341 0.00067513 -0.0037453 -0.0025499
-0.14698 0.26307 -0.00093316 -0.0048364
0.00018931 -5.1634e-05 0.00016354 0.00029746 -0.00012467 0.00036597 -0.0010245 0.0010034
-0.00077828 -0.0052468 -0.13206 0.27919
6140000000 -0.13951 0.2122 -0.003551 -0.00069781 0.00156 0.0022682 9.5664e-05 -2.9767e-05
6.9333e-05 -0.00015912 0.0005997 -0.00026639
-0.0035365 -0.00071628 0.15505 0.31927 -0.0023698 0.0052349 4.9259e-05 4.86e-05
0.00042651 2.506e-05 0.00030694 0.00010455
0.0015604 0.0022803 -0.0022845 0.0053079 -0.18986 0.20705 0.00033366 -0.00012441
3.9258e-05 0.00046854 -0.00024284 0.00049744
4.3849e-05 -1.7328e-06 4.0337e-05 6.2322e-05 0.00037547 -0.00011206 0.0077427 0.21371
-0.0045173 -0.0015341 -0.00045532 0.0015157
1.7373e-05 -2.0582e-05 0.00040943 4.6018e-05 0.00016064 0.00054179 -0.0045999 -0.0013344
-0.12757 0.28383 -0.0026382 -0.0045874
0.00047599 -0.00024654 0.0002425 0.00014883 -0.00010503 0.00058937 -0.00033138 0.0014436
-0.0027153 -0.0043751 -0.094459 0.2786
6200000000 -0.12309 0.21826 -0.0029458 -0.00022206 0.0020982 0.0013461 0.00011851 0.00028899
-0.00019386 0.000135 -9.7041e-05 -0.00024198
-0.002971 -0.00024353 0.18428 0.31864 -0.00098837 0.0052447 5.8159e-05 0.00022715
7.1961e-05 -1.4252e-06 3.0469e-05 7.2297e-05
0.0021843 0.0012427 -0.00091642 0.0052643 -0.17023 0.22174 0.00012095 -0.00035443
0.00069588 3.7742e-05 0.00020679 0.00021302
0.00010041 0.00029298 5.269e-05 0.00024861 0.00015829 -0.00034325 0.02209 0.22232
-0.0046415 -0.00012467 0.00010872 0.0011885
-0.00017756 0.00016004 6.4846e-05 2.1542e-05 0.00066382 6.2491e-05 -0.0045963 -0.00025991
-0.11526 0.2916 -0.0035578 -0.0035915
-0.00015444 -0.00026404 6.2559e-05 -2.1291e-05 0.00022494 0.00021343 6.4606e-05 0.0012928
-0.0031061 -0.0037764 -0.080681 0.28939
6260000000 -0.10902 0.23153 -0.0030543 0.00076578 0.0020435 0.00069351 0.00029662 -5.2382e-05
0.00011328 0.00025322 -0.00018874 -8.4271e-05
-0.0030571 0.00075066 0.2008 0.30319 -0.0001855 0.0053449 1.8898e-05 -0.00010957
-5.6476e-05 -0.00013171 0.00023606 0.00012112
0.0020514 0.0006699 -2.8374e-05 0.0053774 -0.14971 0.24264 6.791e-05 -1.9045e-05
0.0003522 -0.00011345 0.00020309 0.00025438
0.00030732 -8.9476e-05 1.3032e-05 -7.7338e-05 8.0169e-05 -6.8892e-06 0.036617 0.2175
-0.0043694 0.0011527 0.00058949 0.0013535
0.00015329 0.00037399 -6.0854e-05 -8.7519e-05 0.0003152 -0.0001149 -0.0045057 0.0012881
-0.089834 0.29175 -0.003913 -0.0029688
-0.00015571 -8.7534e-05 0.00032634 0.00013283 0.00030236 0.00022659 0.00065418 0.0012317
-0.0041076 -0.0028625 -0.036047 0.28924
6320000000 -0.093776 0.2358 -0.0026009 0.0013153 0.0022641 -0.00029315 3.0544e-05 0.00012201
-0.00029329 0.00040382 -0.00027585 0.00027402
-0.0026085 0.0012743 0.2271 0.29518 0.0017157 0.005676 6.9106e-05 6.8856e-05
-9.9144e-05 -8.6019e-05 0.00010389 -5.2024e-05
0.0022737 -0.00029186 0.0018378 0.0056545 -0.13161 0.25308 -0.00018418 -0.00029817
0.00030359 2.486e-05 0.00042536 0.00020467
3.7988e-05 0.00015171 5.2799e-05 7.0964e-05 -0.00015933 -0.00031234 0.036055 0.21969
-0.0039989 0.0020934 0.00080888 0.00070207
-0.00039584 0.0004279 -3.6314e-05 -7.7906e-05 0.00031745 -1.3343e-05 -0.0038328 0.0019342
-0.065579 0.30321 -0.0046626 -0.0016231
-9.8565e-05 0.00040375 0.00012357 -5.2915e-05 0.00034952 0.00018456 0.00067883 0.00070015
-0.0045473 -0.0015753 -0.026132 0.28928
6380000000 -0.074684 0.2419 -0.0019409 0.001803 0.0017334 -0.00045716 5.7177e-05 -1.8345e-05
0.00032316 0.00030851 0.0001727 0.00019731
-0.0019525 0.0017892 0.2444 0.27603 0.0029384 0.0042358 -0.00012632 -5.8959e-05
-0.00015306 -0.00015729 -0.00010872 -0.00020607
0.0016528 -0.00049391 0.0029993 0.0041866 -0.10361 0.26937 -0.00016872 0.00014276
0.00038445 -8.1623e-05 0.0005463 0.00028102
8.0468e-05 -2.5906e-05 -0.00011848 -7.0068e-05 -0.00015056 0.00015947 0.056791 0.20934
-0.0030445 0.0032938 0.00074166 0.00087837
0.000296 0.00022105 -0.00012676 -0.00017076 0.00046096 -0.0001286 -0.0031402 0.0033913
-0.044305 0.29563 -0.0046346 -3.2907e-05
0.00019902 0.0001932 -0.00018011 -0.00026212 0.00047148 0.00027346 0.00083912 0.00076295
-0.0046183 -0.00036328 0.014822 0.29177
6440000000 -0.05344 0.25408 -0.00092154 0.0024012 0.001777 -0.00080184 0.000343 -0.00014676
0.00027996 -0.00038233 -0.00026567 -0.00014535
-0.00096714 0.0023698 0.26428 0.26322 0.0032736 0.0030649 0.00010166 -2.1823e-05
-0.00011436 -1.379e-05 -0.00019739 -0.00036842
0.0017816 -0.00085677 0.0033648 0.0030144 -0.087365 0.28511 -0.00019361 0.00030001
-0.00024612 -3.7489e-06 0.00063874 -0.00036276
0.00034614 -0.00015129 0.00014685 -4.2731e-05 -0.00017144 0.00029607 0.058476 0.20649
-0.0019722 0.0038499 0.0010336 0.0005913
0.00027997 -0.00047908 -7.9938e-05 2.7104e-05 -0.00024942 -0.00010887 -0.0017474 0.003948
-0.0036403 0.30221 -0.0047199 0.0012677
-0.00022268 -0.0002186 -0.00012811 -0.00040763 0.00051992 -0.00041936 0.00096887 0.00060399
-0.0047258 0.0014598 0.024998 0.27685
6500000000 -0.03402 0.25482 -0.00023184 0.0019607 0.0012711 -0.0009615 0.00020742 -8.4439e-05
6.8892e-05 0.00018355 -3.6082e-05 0.0003159
-0.00026165 0.0019459 0.29057 0.23719 0.003625 0.0026445 9.4207e-05 3.5016e-05
0.00018845 0.00012226 0.00023444 -0.00011805
0.0012866 -0.00096735 0.0036753 0.0025529 -0.0748 0.28267 4.4273e-05 7.252e-06
0.00016149 -7.2358e-05 3.8422e-06 -0.00058227
0.00019127 -6.7534e-05 8.3615e-05 0.00010218 3.5954e-05 1.1379e-05 0.082983 0.20147
-0.00035682 0.0040101 0.00098402 0.00050789
0.00012377 0.00020147 0.00015594 0.00020913 0.00010214 -0.00017012 -0.00047297 0.0040315
0.019268 0.30622 -0.0030826 0.0020721
-1.0271e-05 0.00023252 0.00024642 -0.0001703 -5.9627e-05 -0.00052832 0.0010345 0.00045276
-0.0032357 0.0019214 0.063832 0.28006
