# Supplementary material for: Early Detection of Alzheimer’s Disease via Machine Learning-Based Microwave Sensing: An Experimental Validation
Source: Sensors (Basel). 2025 Apr 25;25(9):2718. doi: 10.3390/s25092718 (PMC12074295; doi:10.3390/s25092718)
Supplement: Supplementary file 1 [file sensors-25-02718-s001.zip › measurements_paper_sensors/26 febbraio - PART1/set5/CSF_2.5_m10.s6p]

!Keysight Technologies,M9804A,MY58100912,A.14.10.03
!Date: Thursday, April 27, 2023 10:28:33
!Correction: S11(C  6-Port  ) 
!S12(C  6-Port  ) 
!S13(C  6-Port  ) 
!S14(C  6-Port  ) 
!S15(C  6-Port  ) 
!S16(C  6-Port  ) 
!S21(C  6-Port  ) 
!S22(C  6-Port  ) 
!S23(C  6-Port  ) 
!S24(C  6-Port  ) 
!S25(C  6-Port  ) 
!S26(C  6-Port  ) 
!S31(C  6-Port  ) 
!S32(C  6-Port  ) 
!S33(C  6-Port  ) 
!S34(C  6-Port  ) 
!S35(C  6-Port  ) 
!S36(C  6-Port  ) 
!S41(C  6-Port  ) 
!S42(C  6-Port  ) 
!S43(C  6-Port  ) 
!S44(C  6-Port  ) 
!S45(C  6-Port  ) 
!S46(C  6-Port  ) 
!S51(C  6-Port  ) 
!S52(C  6-Port  ) 
!S53(C  6-Port  ) 
!S54(C  6-Port  ) 
!S55(C  6-Port  ) 
!S56(C  6-Port  ) 
!S61(C  6-Port  ) 
!S62(C  6-Port  ) 
!S63(C  6-Port  ) 
!S64(C  6-Port  ) 
!S65(C  6-Port  ) 
!S66(C  6-Port  ) 
!S6P File: Measurement: :
# Hz S  RI   R 50
500000000 -0.32638 -0.063515 -0.0097511 -0.0011183 -0.0083008 0.011744 -0.0039025 0.011671
0.013505 0.0061788 -0.0044096 0.0084301
-0.0096242 -0.0011357 -0.40817 -0.074847 0.008408 -0.011108 0.00065397 0.011312
0.0092637 0.0032297 0.00062233 0.013123
-0.0082517 0.011747 0.0084062 -0.011125 -0.25614 0.19049 0.0064278 0.0031051
-0.0015638 0.0079363 0.00054407 0.012226
-0.0038468 0.011628 0.00073391 0.011314 0.0064009 0.0031016 -0.32564 0.041337
-0.019565 -0.0051699 0.016676 0.026765
0.013575 0.0062423 0.0092766 0.0032116 -0.0015615 0.0079796 -0.019563 -0.0051577
-0.2174 -0.23764 -0.028185 0.0038675
-0.0043947 0.0083012 0.00061372 0.013102 0.00043774 0.012219 0.016539 0.026762
-0.028218 0.0038637 -0.25997 -0.14609
560000000 -0.31543 0.1032 -0.021582 -0.067554 3.9777e-05 0.013337 0.0057943 0.01085
0.011587 0.0057509 0.011088 0.010055
-0.021386 -0.067445 -0.36955 0.08961 -0.041443 -0.039551 0.013958 0.0034637
-0.013464 -0.0055319 0.0045303 -0.0016233
4.0076e-05 0.013438 -0.041614 -0.039533 -0.1815 0.24014 -0.00051581 -0.0052134
0.018081 0.0064026 0.0076798 -0.0056838
0.005805 0.010838 0.013895 0.0034582 -0.00048798 -0.0051836 -0.30313 0.13125
0.0069869 -0.023266 0.0062323 -0.021078
0.011673 0.0057801 -0.013602 -0.0053982 0.018142 0.0063711 0.0066941 -0.023246
-0.30047 -0.058232 0.013134 -0.05069
0.011208 0.01013 0.004545 -0.0016515 0.0076907 -0.0057809 0.0064018 -0.021104
0.013171 -0.050763 -0.32888 0.0062307
620000000 -0.27475 0.081368 -0.023511 0.0088565 0.00311 0.008992 0.0079575 -0.0046786
0.011912 -0.00046215 -3.0276e-05 -0.0026197
-0.023488 0.0088012 -0.39925 0.035672 -0.01917 -0.00012327 -0.001841 -0.0019008
0.011996 -0.0053264 0.00061559 -0.0028902
0.0031179 0.0089561 -0.019229 -6.5633e-05 -0.15528 0.24939 -0.0015202 -0.0053196
-0.0039276 -0.0025066 0.0081015 -0.003374
0.0080164 -0.0047993 -0.001839 -0.001936 -0.0015252 -0.0053356 -0.26228 0.13997
-0.038914 -0.020589 0.011275 0.027699
0.011903 -0.00073462 0.011945 -0.0054097 -0.0038078 -0.0024969 -0.038808 -0.020271
-0.215 -0.092429 -0.042972 0.012177
-5.8315e-05 -0.0025107 0.00064235 -0.0028296 0.0080246 -0.0033964 0.011124 0.027737
-0.042839 0.012062 -0.24731 -0.032744
680000000 -0.2412 0.17364 -0.026214 -0.015024 0.0045082 0.0057241 0.0014544 -0.0073479
-0.0015874 -0.012101 0.0058305 -0.0068792
-0.026173 -0.01502 -0.39024 0.13696 -0.032656 -0.0021973 -0.0016753 -0.00028349
-0.0013847 -0.0092349 -0.00071942 -0.0017628
0.004541 0.0057429 -0.032703 -0.0021059 -0.108 0.27259 -0.00082533 0.00025814
-0.0012451 0.0012992 -0.002984 -0.0089185
0.0014749 -0.0073545 -0.0017113 -0.00023601 -0.00084371 0.00025937 -0.21939 0.19231
-0.02294 -0.0076483 -0.0088274 -0.011846
-0.0016516 -0.012079 -0.0014392 -0.009246 -0.0012602 0.0013048 -0.022929 -0.007514
-0.28306 0.010031 -0.0058041 -0.0074288
0.0058999 -0.0070099 -0.00075371 -0.0017687 -0.0029589 -0.0088918 -0.0087299 -0.012072
-0.0057682 -0.0074177 -0.26162 0.072062
740000000 -0.19576 0.16691 -0.040894 0.026346 0.013348 -0.0035094 0.00012922 -0.0037446
-0.0029706 -0.0023075 -0.0068281 0.003488
-0.040811 0.026359 -0.33706 0.15791 -0.037657 0.034389 0.00020986 -0.0057448
-0.013465 0.0072727 -0.0014015 -0.0055364
0.013284 -0.003545 -0.037601 0.034509 -0.07542 0.27346 -0.0017208 0.0036304
-0.0010798 -0.0057477 -0.0018337 0.0010913
0.00011328 -0.0037358 0.00014159 -0.0057477 -0.0017492 0.0036278 -0.20241 0.19965
-0.043215 -0.0092489 0.022654 0.016289
-0.0029919 -0.0022677 -0.013494 0.0073967 -0.0011082 -0.005714 -0.043211 -0.0091724
-0.17907 0.044878 -0.045581 -0.00063396
-0.0067874 0.0035485 -0.0015489 -0.0055775 -0.0019105 0.0011238 0.022722 0.016368
-0.045456 -0.00067051 -0.25198 0.076348
800000000 -0.16615 0.21299 -0.022681 0.016027 0.0057112 -0.010341 -0.0043431 -0.0027143
-0.0044895 0.0018505 0.0046096 -3.8719e-05
-0.022663 0.016024 -0.34512 0.22821 -0.0089004 0.034464 -0.0021735 0.0020649
-0.00047221 0.0022114 0.00085535 0.0052293
0.0056803 -0.010366 -0.0088236 0.034532 -0.036532 0.29971 0.0012598 0.0011206
7.2993e-06 0.0032326 -0.0016773 0.00055722
-0.0043025 -0.0026963 -0.0021467 0.0020639 0.0012621 0.0011199 -0.17384 0.22724
-0.029295 0.012773 0.015452 -0.010603
-0.0045254 0.0018369 -0.00047544 0.0022034 7.1982e-06 0.0032183 -0.029334 0.012833
-0.23405 0.067684 -0.019329 0.020572
0.0046666 -0.00010896 0.00091993 0.0052196 -0.0016912 0.00057224 0.015527 -0.010621
-0.019407 0.020568 -0.2476 0.12862
860000000 -0.13298 0.23429 -0.01845 0.030617 -0.0031894 -0.0099467 -0.0019873 0.00071242
0.0041581 0.0051861 -0.0039203 -0.0032019
-0.018442 0.030564 -0.2982 0.27294 0.0074649 0.034544 0.00031556 0.0021862
0.0040906 0.00018013 0.0039179 0.00046144
-0.003218 -0.0099603 0.0075968 0.034547 0.01188 0.31007 -0.00052237 -0.00038765
0.0023494 -0.0018142 0.0016257 0.0043129
-0.0020429 0.00072952 0.00030468 0.0022064 -0.00052896 -0.00038773 -0.1378 0.23985
-0.018838 0.017608 -0.0069666 -0.0092657
0.0041096 0.0051495 0.0040971 0.00015627 0.0023682 -0.0018323 -0.018766 0.017664
-0.17858 0.12974 -0.027421 0.015686
-0.0037957 -0.0030574 0.003905 0.00047999 0.0016175 0.0043442 -0.0070441 -0.0092153
-0.027389 0.015629 -0.19725 0.17796
920000000 -0.10978 0.25827 0.0042231 0.039597 -0.0093546 -0.0043574 -0.0021068 0.0017029
0.00037809 0.0013146 0.0026815 -0.0011837
0.0041623 0.039551 -0.27167 0.29533 0.027975 0.023083 0.0011797 0.0011165
0.0071296 -0.00032399 0.0035791 -0.0027188
-0.0093641 -0.0043401 0.028109 0.023014 0.058368 0.31216 0.0016592 -5.3992e-05
0.00047478 -0.00041001 0.00081968 -0.0013592
-0.0020967 0.001708 0.0011982 0.0011427 0.0016514 -5.645e-05 -0.11424 0.25665
-0.012968 0.030771 0.0042326 -0.0066896
0.00033437 0.001287 0.0071783 -0.00040261 0.00048679 -0.00041457 -0.012897 0.030788
-0.17177 0.13349 -0.0039798 0.028793
0.0026217 -0.0012407 0.0035848 -0.0027801 0.0007768 -0.0013577 0.0042384 -0.0067524
-0.0040369 0.028769 -0.2086 0.19013
980000000 -0.063899 0.28019 0.016319 0.030851 -0.0092903 0.0046921 0.0019558 0.0037348
0.0038099 -0.0011655 -0.0033656 -0.002691
0.016274 0.030814 -0.2197 0.33251 0.033143 0.0053523 0.0018732 -0.00032831
0.0015986 -0.0058542 -0.00039857 -0.0030194
-0.0092703 0.0047117 0.033219 0.00525 0.10488 0.30689 0.00046645 -0.0011108
0.00027378 -0.0017355 0.0014515 -0.00033672
0.00198 0.003721 0.0018584 -0.00033592 0.00047056 -0.0011153 -0.075723 0.2684
0.0067588 0.030574 -0.0098052 -0.0077239
0.0037802 -0.0011818 0.0016094 -0.0058526 0.00028257 -0.0017389 0.006834 0.030582
-0.14223 0.17085 0.0048452 0.020448
-0.0033184 -0.0027135 -0.00038216 -0.003044 0.001449 -0.00033403 -0.0098307 -0.0077308
0.0049388 0.020405 -0.16754 0.23895
1040000000 -0.022493 0.28997 0.033057 0.020005 -0.00098786 0.0075843 0.0023754 0.00062552
0.0005076 -0.0032498 -0.00035146 -0.0013747
0.033005 0.020032 -0.18477 0.34689 0.029705 -0.0143 0.0013711 -0.0017359
-0.0025601 -0.0022872 -0.0012507 -0.0029456
-0.00096615 0.0075818 0.029706 -0.014429 0.15142 0.29429 -0.00050918 -0.0013464
-0.0015505 -0.00093701 -0.00056339 -0.0010799
0.002395 0.00062686 0.0013498 -0.0017419 -0.00050989 -0.00135 -0.048465 0.27845
0.018495 0.019571 -0.0021879 0.0013077
0.00042446 -0.0032852 -0.0025719 -0.0022608 -0.0015497 -0.00093196 0.018529 0.019562
-0.11028 0.17918 0.013471 0.020105
-0.00030566 -0.0013112 -0.0013002 -0.0029574 -0.00056467 -0.0010918 -0.0021623 0.0013377
0.01343 0.020115 -0.14646 0.25944
1100000000 0.022239 0.30084 0.036914 -0.0025992 0.0035452 0.0042033 0.0025243 -0.0010215
-0.0023985 -0.0031606 -0.0041501 -7.7854e-05
0.036889 -0.0025641 -0.14108 0.36718 0.01543 -0.027534 -8.3364e-05 -0.0017999
-0.0033457 -0.00089108 -0.0037101 -0.00069147
0.0035628 0.0041854 0.015354 -0.027639 0.19801 0.27498 -0.0016954 0.00032506
-0.0016445 0.00068526 -0.001174 -0.00055075
0.0025109 -0.0010348 -8.661e-05 -0.0018011 -0.0016974 0.00032695 -0.008022 0.28361
0.024728 0.0066937 -0.0025177 0.00013033
-0.0023183 -0.0031811 -0.0033543 -0.00087948 -0.0016342 0.00069906 0.024726 0.0066724
-0.092683 0.19642 0.019695 0.010231
-0.0042183 -7.0092e-05 -0.0037167 -0.00069272 -0.0011706 -0.00056258 -0.0025535 0.00016085
0.019717 0.010247 -0.10109 0.29252
1160000000 0.07353 0.29755 0.025216 -0.019962 0.0035516 -0.00075713 -0.0003285 -0.0026194
-0.0040728 -0.0011582 -0.0012186 0.0042255
0.025196 -0.019919 -0.09717 0.37212 -0.0034054 -0.028669 -0.0015498 -0.0015647
-0.0025567 0.0023415 -0.0015757 0.002004
0.003554 -0.00077724 -0.0035317 -0.028684 0.24151 0.2451 -0.00062165 0.0016762
-0.00045691 0.0018105 -0.0010041 0.00013895
-0.00032768 -0.0026088 -0.0015826 -0.0015502 -0.00062108 0.0016806 0.031374 0.28093
0.021922 -0.0096868 -0.003502 0.0053101
-0.0040877 -0.0011425 -0.0025583 0.0023661 -0.00046189 0.0018116 0.021904 -0.00969
-0.057105 0.20718 0.018986 0.0014831
-0.0011031 0.0042319 -0.0015598 0.0019819 -0.0010064 0.00015999 -0.0034914 0.0052972
0.018982 0.001465 -0.054052 0.29616
1220000000 0.1175 0.28878 0.012302 -0.030077 -0.0011049 -0.0015991 6.4601e-05 -0.00099663
-0.002836 0.0023339 0.0011781 0.0018724
0.012299 -0.030034 -0.052839 0.38668 -0.016628 -0.021063 -0.0024153 0.00053923
3.6007e-05 0.0029925 -0.00079073 0.0017909
-0.0011111 -0.001596 -0.016748 -0.021007 0.28119 0.20701 0.00088694 0.0014636
0.00057202 0.0011358 0.00016728 0.00058827
4.0569e-05 -0.001001 -0.0024282 0.00054804 0.00088441 0.0014579 0.070972 0.2728
0.011424 -0.01653 0.0022129 0.0016847
-0.0028099 0.0023334 6.8402e-05 0.0029986 0.00057981 0.0011424 0.011412 -0.016536
-0.035371 0.21953 0.015305 -0.012468
0.0011708 0.0018631 -0.00078861 0.0018015 0.00018132 0.00059933 0.0022104 0.0016796
0.015342 -0.012426 -0.024323 0.31509
1280000000 0.16804 0.26917 -0.0066946 -0.029281 -0.0019584 0.001677 -0.0010322 -0.0020034
-0.00093956 0.0032822 0.0026321 0.001222
-0.0066792 -0.029261 -0.0059894 0.3787 -0.023558 -0.008136 -0.00082422 0.0013861
0.0015688 0.0017462 0.00070352 0.0020743
-0.0019489 0.001667 -0.023644 -0.0080358 0.31284 0.16379 0.0014004 -0.00015064
0.00098054 0.00032049 0.00027842 0.00038663
-0.0010287 -0.002015 -0.0008123 0.0013957 0.0013893 -0.0001384 0.10756 0.25667
0.0019325 -0.019274 -2.853e-05 9.0618e-05
-0.0009225 0.0033008 0.0015963 0.001748 0.00096334 0.00030951 0.0018966 -0.019271
0.0017945 0.22566 0.0039783 -0.015107
0.0026637 0.0012557 0.00071612 0.0020522 0.00025217 0.00041138 -1.9564e-05 5.7644e-05
0.0039692 -0.015105 0.024109 0.31828
1340000000 0.2057 0.23705 -0.016754 -0.020135 0.00021134 0.0041212 -0.0017564 -0.00075565
0.0015397 0.0028205 0.0016398 -0.0013935
-0.016726 -0.020123 0.033075 0.37174 -0.020825 0.0044081 -0.00019216 0.0018671
0.0018423 0.00089726 0.0011279 0.00078185
0.00023117 0.0041079 -0.020823 0.0045183 0.33578 0.11628 0.00074902 -0.00088971
0.00058215 -0.00064471 2.8601e-05 0.00028255
-0.0017574 -0.00074229 -0.00018264 0.0018695 0.00074795 -0.00088369 0.14051 0.23689
-0.0076076 -0.01667 0.0011819 0.0003932
0.0015425 0.0028007 0.0018369 0.00088002 0.00058023 -0.0006543 -0.0076369 -0.016663
0.030935 0.22392 -0.002612 -0.014158
0.0016344 -0.0014187 0.0011526 0.00080161 3.5334e-05 0.0002913 0.0011728 0.00038745
-0.0026359 -0.014156 0.061946 0.31511
1400000000 0.24029 0.2007 -0.02342 -0.0088749 0.0046175 0.0030968 -0.0021486 0.00077749
0.0025788 0.00097601 0.0003135 -0.0012897
-0.023381 -0.0088815 0.071571 0.35987 -0.014096 0.012292 0.001185 0.001341
0.0010963 -0.00057548 0.0011445 0.0002445
0.0046193 0.0030725 -0.014057 0.012374 0.34989 0.062289 -2.1576e-05 -0.0013112
0.00011258 -0.0002 0.00045844 0.00030046
-0.0021396 0.00076884 0.0011971 0.0013298 -1.7401e-05 -0.0013103 0.17036 0.20844
-0.013896 -0.010231 -0.00082182 -0.00039714
0.002594 0.00096909 0.0010839 -0.00057667 0.00011377 -0.00019277 -0.013919 -0.010193
0.064718 0.22269 -0.0095125 -0.0092208
0.00033235 -0.0012805 0.0011447 0.00023422 0.00042832 0.00028551 -0.00083813 -0.00039317
-0.0095184 -0.0092383 0.10775 0.30616
1460000000 0.26402 0.15766 -0.020855 0.0037597 0.0050433 -0.0016409 -0.0014927 0.0016879
0.0021033 -0.00037214 -0.00014575 -0.00087551
-0.020817 0.0037482 0.10619 0.33844 -0.0052582 0.014787 0.0016051 0.00032352
0.0011543 -0.0012172 0.0012199 -0.00056578
0.0050401 -0.0016676 -0.0051905 0.014842 0.35639 0.0073357 -0.0010443 -0.0010577
0.00037489 -0.00013692 0.00059125 -0.00025719
-0.0014863 0.0017019 0.0016053 0.000319 -0.001046 -0.0010525 0.19727 0.17993
-0.015038 -0.0038382 -0.0010243 0.0019164
0.0021181 -0.00038791 0.0011378 -0.0012301 0.00036155 -0.00013145 -0.015058 -0.003819
0.094099 0.21074 -0.011501 -0.0033166
-0.00015482 -0.00092127 0.0012385 -0.00056258 0.00062728 -0.00022352 -0.0010223 0.001916
-0.011509 -0.0033207 0.14099 0.28651
1520000000 0.27753 0.11727 -0.01564 0.0095846 0.0030627 -0.0038727 7.768e-05 0.0026737
0.0023009 -0.0017788 -0.0010164 -0.00015756
-0.015636 0.0095653 0.14032 0.32516 0.0020711 0.01209 0.0016762 -0.00066259
0.00019162 -0.00099562 0.00037939 -0.00096691
0.0030405 -0.0038898 0.0021462 0.012101 0.34909 -0.049478 -0.00071526 -0.0003612
0.00065994 -0.0009282 0.0001263 -0.0001326
0.0001017 0.0026638 0.0016779 -0.00068338 -0.00072126 -0.00036325 0.2211 0.14197
-0.015003 0.0017786 0.0012792 0.0019524
0.0023135 -0.0017721 0.00018383 -0.0010051 0.00066134 -0.00093717 -0.015015 0.0018087
0.12253 0.20033 -0.011703 0.0011497
-0.0010245 -0.00016117 0.00036922 -0.0009707 0.00011563 -0.00016785 0.0012753 0.0019386
-0.011702 0.0011345 0.17471 0.26789
1580000000 0.28828 0.07185 -0.0090463 0.013369 -0.0011251 -0.0044519 0.0015057 0.0018467
-0.00018092 -0.0022404 -0.0001876 0.00035462
-0.0090468 0.013359 0.16838 0.30067 0.0052527 0.0069845 0.00058864 -0.0015281
-0.00047687 -0.0011813 -0.00016036 -0.00075544
-0.0011343 -0.0044452 0.0052999 0.0069746 0.32854 -0.10726 -0.001509 0.00017863
-0.00042025 -0.0013564 0.00034359 -0.00051246
0.0014956 0.001837 0.0005887 -0.001527 -0.0015033 0.00017723 0.23571 0.10269
-0.011698 0.0069672 0.0019832 0.00093251
-0.00020185 -0.0022464 -0.00047215 -0.0011825 -0.00041786 -0.0013588 -0.011698 0.0070025
0.14773 0.18558 -0.0093058 0.0073612
-0.00017314 0.00035794 -0.00015671 -0.00076443 0.00037893 -0.00048806 0.0020007 0.00094434
-0.009326 0.0073999 0.20841 0.24256
1640000000 0.29162 0.031092 -0.0021535 0.012523 -0.0027472 -0.0021316 0.0027784 0.0011017
-0.00056911 -0.0017237 -0.00042596 0.00049569
-0.0021583 0.012509 0.19828 0.27677 0.0053015 0.0023352 -0.0004451 -0.0018682
-0.00093738 -0.00060592 -0.000466 -0.00064489
-0.0027481 -0.0021253 0.0053153 0.0022952 0.29897 -0.15581 -0.00068883 0.0012119
-0.0010424 -0.0011254 -0.0001141 -0.00039698
0.0027826 0.0010701 -0.00044731 -0.0018659 -0.00069175 0.0012074 0.24885 0.053721
-0.0078666 0.0083838 0.0024875 -0.00058752
-0.00057083 -0.001735 -0.00094623 -0.00059112 -0.0010326 -0.0011154 -0.0078431 0.0084077
0.17136 0.16492 -0.0047005 0.0093241
-0.000442 0.0004935 -0.00047092 -0.00064103 -0.00012041 -0.00040469 0.002483 -0.00057509
-0.0047036 0.0093202 0.23465 0.21264
1700000000 0.28638 -0.013648 0.0015564 0.0099979 -0.003229 0.00037544 0.0031538 -0.0012743
-0.0021188 -0.00072194 0.00049482 0.00040493
0.0015564 0.0099958 0.21738 0.24561 0.002727 -0.0003235 -0.0014411 -0.00073626
-0.00087501 -8.1953e-05 -0.00082494 -0.00050171
-0.0032162 0.00041033 0.0027334 -0.00035007 0.25559 -0.19487 6.5207e-05 0.0016433
-0.0021615 -0.00010497 -0.00034235 -0.000863
0.0031422 -0.0012956 -0.0014466 -0.00072176 6.4384e-05 0.0016406 0.24614 0.0034827
-0.0050737 0.0093916 0.0016451 -0.0018947
-0.0021484 -0.0006968 -0.00086671 -8.1304e-05 -0.0021692 -0.00011149 -0.0050568 0.0094092
0.19103 0.14788 0.00018225 0.0095929
0.00050124 0.00038912 -0.00084609 -0.00050349 -0.00036 -0.00086659 0.0016484 -0.0019162
0.00018589 0.009611 0.25273 0.17933
1760000000 0.27568 -0.062492 0.0041925 0.0068463 -0.0019726 0.0012097 0.0013573 -0.0035254
-0.0012851 0.00046589 0.00023074 -0.00050497
0.0041897 0.0068491 0.24382 0.20626 0.00014845 -0.0016602 -0.0012688 -2.3956e-05
-0.0011593 0.00088332 -0.00050254 0.00032857
-0.0019604 0.0012179 0.00014847 -0.0016577 0.20688 -0.22722 0.0010801 0.0014098
-0.0011469 0.0014332 -0.0012047 -0.00061375
0.0013458 -0.0035192 -0.0012678 -8.8897e-06 0.0010862 0.0014067 0.23761 -0.048693
-0.0015464 0.0089199 -6.2193e-05 -0.0025206
-0.0012777 0.0004645 -0.0011444 0.00088407 -0.0011375 0.0014255 -0.0015307 0.0089408
0.2078 0.11623 0.0040248 0.0070379
0.00024068 -0.00052436 -0.00049265 0.00033261 -0.0012044 -0.00061548 -3.8977e-05 -0.0025126
0.004035 0.0070392 0.26649 0.14212
1820000000 0.25272 -0.10034 0.0046741 0.0031864 0.00038975 0.0023134 -0.00087116 -0.0031404
-0.0011622 0.0008684 1.4006e-05 -7.2177e-05
0.0046843 0.0031716 0.255 0.17683 -0.0018888 0.00029744 -0.001476 0.00090215
-2.2386e-06 0.0012344 -0.00064656 0.00038667
0.00042129 0.002305 -0.001881 0.00030885 0.15675 -0.24143 0.001864 0.00053803
-0.00020648 0.0023608 -0.0017219 0.00024545
-0.00088735 -0.0031517 -0.0014724 0.00091015 0.0018621 0.00053382 0.20786 -0.096587
0.00036696 0.007666 -0.0015582 -0.001655
-0.0011725 0.00086431 1.6909e-05 0.001229 -0.00017441 0.0023463 0.00037594 0.0076589
0.22811 0.089963 0.005151 0.0035486
-9.4317e-06 -2.7386e-05 -0.00064476 0.00039859 -0.0017207 0.00025043 -0.0015853 -0.001636
0.0051647 0.0035609 0.2703 0.10725
1880000000 0.21837 -0.14165 0.0025458 0.00078247 -0.0002428 0.0021307 -0.0027846 -0.0023165
-0.00019302 0.0017552 0.00028356 -0.00063035
0.0025367 0.00079073 0.25979 0.13024 -0.0037289 0.0028337 -0.00032197 0.0018549
0.00061248 0.0013384 9.2925e-05 0.00093575
-0.00022901 0.0021331 -0.0037312 0.0028681 0.10521 -0.24959 0.0020351 -0.0012088
0.0015772 0.0018965 -0.00086895 0.0014956
-0.0027898 -0.0023182 -0.0003265 0.0018696 0.0020216 -0.0012098 0.16692 -0.13709
0.0013817 0.0056646 -0.0021183 0.00016184
-0.00017973 0.0017678 0.00061117 0.0013352 0.0015695 0.0019246 0.0014107 0.005669
0.23503 0.060692 0.0055114 0.0013824
0.00025979 -0.00065033 0.00011508 0.00094118 -0.00084618 0.0014942 -0.0021355 0.00014459
0.0055039 0.0013836 0.27179 0.073242
1940000000 0.1796 -0.16793 0.00034307 -0.0010474 0.0015693 0.0016732 -0.0039137 0.00032611
0.001109 0.00088655 -0.00065995 -0.0006289
0.00035485 -0.0010457 0.26137 0.099004 -0.0017186 0.0056674 0.0010569 0.0014653
0.0019641 0.00038313 0.00092314 0.0002816
0.001586 0.0016327 -0.0016871 0.0056908 0.061728 -0.24127 0.00049267 -0.0024149
0.0022914 0.00034194 0.00029222 0.0016174
-0.0039197 0.00032775 0.0010603 0.0014539 0.00050088 -0.0024345 0.11439 -0.1683
0.0011101 0.003801 -0.0014234 0.0013058
0.001081 0.00087157 0.0019815 0.00035195 0.0022813 0.00032542 0.0011018 0.0038031
0.24181 0.024122 0.0043463 -0.0025578
-0.00064432 -0.00060622 0.00090621 0.00026964 0.00030863 0.0016247 -0.0014224 0.0013255
0.0043565 -0.0025483 0.26218 0.037559
2000000000 0.13384 -0.18329 -0.0031904 0.00089104 0.0028687 0.0013369 -0.0025263 0.0036965
0.00079703 0.00055876 -0.00090127 0.00058298
-0.003218 0.00090876 0.24814 0.063608 -0.00050886 0.0076819 0.0016497 0.00042674
0.00106 -0.0012758 0.00036286 0.00012179
0.0028696 0.0013246 -0.00046809 0.0076894 0.020265 -0.22754 -0.0014769 -0.001443
0.0019445 -0.00094075 0.0014671 0.0014791
-0.002461 0.0037005 0.0016582 0.00042008 -0.0014798 -0.0014219 0.060438 -0.1782
-0.00084213 0.0033955 -4.8644e-05 0.0021246
0.00086155 0.00051699 0.001042 -0.0012819 0.001938 -0.00095118 -0.0008104 0.003408
0.24013 -0.0086293 0.00062241 -0.003511
-0.00096493 0.00063766 0.00035841 0.00013151 0.0014719 0.0014778 -7.1195e-05 0.0020959
0.00059814 -0.0035291 0.24963 0.0092632
2060000000 0.08625 -0.19123 -0.0042721 0.0029074 0.0029461 -0.00071861 0.00073848 0.0035156
0.001593 -0.00055229 -0.00019143 0.0011553
-0.0042541 0.0028883 0.23496 0.034422 0.0045753 0.0086146 0.0011643 -0.00066863
0.00057443 -0.0014219 0.000576 -0.0001159
0.0029242 -0.00072247 0.004631 0.008598 -0.012944 -0.20949 -0.0017021 0.00047805
0.00075209 -0.0021816 0.0029171 0.00028845
0.00076044 0.0035428 0.0011591 -0.00068229 -0.0017173 0.00048321 0.0085901 -0.17491
-0.0017651 0.0045375 0.000874 0.0010739
0.0016114 -0.00057 0.0005675 -0.0014623 0.00076129 -0.0022026 -0.0017554 0.0045509
0.22757 -0.047087 -0.0012855 -0.0043808
-0.00018203 0.001087 0.00054042 -0.00016569 0.002902 0.00023341 0.00090004 0.0011052
-0.00128 -0.0043536 0.23473 -0.01566
2120000000 0.041552 -0.1821 -0.0034766 0.0062755 0.0024916 -0.0027957 0.0032446 0.0019893
0.00084226 -0.0015213 0.00095272 0.00018873
-0.0034719 0.0062627 0.2147 0.011474 0.0071292 0.0047195 0.0011004 -0.0014339
-0.0012155 -0.0019482 0.00011642 -0.0010067
0.0024748 -0.0027972 0.0071611 0.0046745 -0.041 -0.192 -0.00076701 0.0017322
-0.0014763 -0.0014712 0.00063754 -0.0021786
0.0032289 0.0019494 0.0010886 -0.0014351 -0.0007667 0.0017335 -0.040019 -0.15742
-0.0022943 0.0064103 0.0017376 0.00093525
0.00079955 -0.0014973 -0.0012406 -0.0019265 -0.0015015 -0.0014658 -0.0022518 0.0064271
0.21358 -0.081129 -0.0053212 -0.0022728
0.00097838 0.00015183 0.0001376 -0.0010193 0.0006381 -0.0021888 0.0017148 0.00090489
-0.0053433 -0.0022937 0.21428 -0.030461
2180000000 0.001795 -0.16998 -0.0020425 0.0095528 0.00046709 -0.0023614 0.0032027 -0.00053711
0.00029458 -0.0013643 0.00096221 0.000185
-0.0020349 0.0094976 0.19554 -0.0074373 0.008203 0.0039802 -0.0010517 -0.0016228
-0.002171 0.00063542 -4.6448e-05 8.0668e-05
0.00047074 -0.0023664 0.0082193 0.0039264 -0.062 -0.16872 0.0010918 0.001651
-0.00091546 -0.00035711 0.00050016 -0.0019873
0.0031473 -0.00049782 -0.0011006 -0.001626 0.0010827 0.001645 -0.075958 -0.13215
-0.00049159 0.0093656 0.0019984 0.00027145
0.00027284 -0.0014304 -0.0021545 0.00063185 -0.00090321 -0.00034595 -0.00051255 0.0093982
0.18765 -0.11203 -0.005758 0.0016714
0.0010619 0.00013933 -3.2442e-05 9.1433e-05 0.00050882 -0.0019451 0.0019852 0.00030166
-0.0057102 0.0016926 0.19821 -0.045837
2240000000 -0.027499 -0.14531 0.002093 0.010898 -0.00063249 -0.0029001 0.0016578 -0.0024735
-0.0018936 -0.00084725 0.00074415 -0.0017554
0.0020489 0.010872 0.17531 -0.012664 0.0088421 -4.3385e-05 -0.0008489 -0.00029906
-0.00041757 0.0011549 -0.00071713 -0.00064502
-0.00068771 -0.0028947 0.0088577 -0.00010898 -0.079765 -0.1441 0.0018571 -0.0015555
-0.0013579 2.9715e-05 -0.0023903 -0.0015368
0.0016665 -0.0025787 -0.00084404 -0.00030701 0.0018784 -0.0015683 -0.1107 -0.1029
0.0016191 0.0109 0.0016403 -0.0005345
-0.0018834 -0.00081677 -0.00043187 0.001192 -0.001358 2.0948e-05 0.001688 0.010904
0.15891 -0.12931 -0.0058617 0.0042713
0.00066504 -0.001696 -0.00074715 -0.00062659 -0.0023875 -0.0015254 0.0016223 -0.00048278
-0.0059049 0.0042667 0.17434 -0.056
2300000000 -0.054163 -0.11892 0.007465 0.009029 -0.0012746 -0.0019595 -0.00059474 -0.0012953
-0.0014067 0.00077509 -0.0010239 -0.00068653
0.0074314 0.0090516 0.15608 -0.022104 0.0087465 -0.0023097 -0.0008971 0.00058941
-0.00014402 0.0016427 -1.89e-05 0.0009004
-0.0013016 -0.0019119 0.0087336 -0.0023958 -0.091229 -0.12071 3.3972e-05 -0.0017999
-9.2671e-05 0.0018033 -0.0020706 0.00074403
-0.00060613 -0.0012409 -0.00090298 0.00059352 4.1738e-05 -0.0017859 -0.13059 -0.067912
0.0057436 0.011021 0.00016567 -0.0020497
-0.0013477 0.00079087 -0.00011104 0.0016298 -8.7458e-05 0.0018331 0.0057565 0.011003
0.12428 -0.15024 -0.0036991 0.0073712
-0.0010162 -0.00074815 -4.2794e-05 0.0008926 -0.0020597 0.00074823 0.00012159 -0.0020951
-0.0036925 0.0073994 0.15942 -0.057626
2360000000 -0.071655 -0.088171 0.010476 0.0083902 -0.001064 -0.0014549 -0.0015227 -0.00082765
-0.00069258 0.0012187 -0.0014876 -0.00050671
0.010462 0.0083831 0.14607 -0.02233 0.0081795 -0.0051663 -0.00070044 0.0010812
0.0019435 0.00039509 0.00018671 -5.035e-05
-0.0010897 -0.0014522 0.0081533 -0.0052363 -0.10213 -0.098986 -0.0026511 -0.0010718
0.0010386 0.00013393 -0.00092905 0.0019621
-0.0015567 -0.00079393 -0.00070384 0.0011 -0.0026357 -0.0010677 -0.14802 -0.035786
0.010438 0.010041 0.0014097 -0.0022976
-0.00076929 0.0012371 0.0019291 0.00035541 0.0010179 0.00016252 0.010503 0.01004
0.094903 -0.1512 0.00028408 0.0085262
-0.0014949 -0.00041479 0.00019997 -6.1845e-05 -0.00095431 0.001896 0.0014621 -0.0022949
0.00025043 0.0084712 0.13612 -0.061382
2420000000 -0.079727 -0.059616 0.01394 0.0030248 -0.0033028 -0.0012227 -0.00078936 0.00044998
0.001218 0.0013789 -0.0015268 0.0015556
0.013896 0.003012 0.12979 -0.02229 0.0046295 -0.007037 0.0014394 0.0010458
0.00076774 -0.0013285 -0.00017005 -0.00015516
-0.0032867 -0.0011869 0.0045694 -0.0070791 -0.11412 -0.077708 -0.0022654 0.0013779
0.00010595 -0.0002238 0.00033463 0.002731
-0.0008043 0.00049882 0.0014381 0.0010163 -0.002246 0.0013934 -0.15631 0.0085217
0.014153 0.0079136 -0.00026767 -0.0025881
0.0014029 0.0013687 0.00077467 -0.0013768 6.7914e-05 -0.00019424 0.014159 0.0078707
0.06058 -0.14988 0.0014924 0.0090875
-0.0015008 0.0015318 -0.00017569 -0.00015204 0.00032755 0.0027807 -0.00031164 -0.0025824
0.001461 0.0091038 0.11839 -0.056027
2480000000 -0.080857 -0.03043 0.013851 -0.0024352 -0.0017611 -5.1029e-05 -0.00051717 0.0014369
0.0018961 -0.00047937 0.00015903 0.0014674
0.013855 -0.0024157 0.13122 -0.024393 0.0026159 -0.009137 0.0012381 -8.8168e-05
-0.0004785 -0.00091104 -2.1906e-05 -0.00033686
-0.001798 -2.5978e-05 0.002534 -0.0091714 -0.11776 -0.059039 -0.00062591 0.0033136
-0.00030045 -0.00092755 0.001896 0.00092511
-0.0004916 0.0015094 0.0012354 -7.8553e-05 -0.00062594 0.003315 -0.15836 0.04411
0.017901 0.0010488 -0.0018002 -0.0024623
0.0018258 -0.00043556 -0.00053346 -0.00088848 -0.00030104 -0.00092 0.017901 0.00098003
0.030057 -0.14334 0.0041343 0.0073766
0.00018808 0.0014662 -1.897e-05 -0.00032564 0.001907 0.00091913 -0.0017645 -0.0024458
0.0041544 0.0073921 0.098757 -0.053497
2540000000 -0.085953 -0.0017792 0.011701 -0.0061923 -0.0022948 0.00094398 0.00061132 0.00099034
6.8974e-05 -0.0019637 0.00082741 0.0014338
0.011681 -0.0062023 0.11756 -0.014785 -0.0013553 -0.0080639 0.00049262 -0.0014626
-0.0015829 -0.00020295 -0.00057509 0.00013817
-0.0023162 0.00094582 -0.0014328 -0.0080593 -0.12447 -0.034545 0.0020443 0.0024005
-0.0011188 -0.00024169 0.0018236 -0.00086615
0.0005175 0.0010299 0.00046235 -0.0014899 0.0020379 0.002414 -0.1577 0.084113
0.017595 -0.0057413 -0.00232 -0.0018752
-4.981e-06 -0.0019445 -0.0015667 -0.00018066 -0.0011283 -0.00023284 0.017607 -0.0057903
0.0056511 -0.12819 0.0070781 0.00636
0.0008886 0.0014574 -0.00054069 0.00010654 0.0018195 -0.00088317 -0.0023805 -0.001901
0.0070643 0.0063733 0.083067 -0.038538
2600000000 -0.07804 0.022539 0.0085593 -0.0098088 -0.0011647 0.0026056 0.00072517 -0.00041516
-0.0012409 -0.00101 0.0017276 0.00053738
0.0085612 -0.0097599 0.11329 -0.031015 -0.0037225 -0.0060094 -0.00049738 -0.00067505
-0.00036251 0.0015324 -0.00026098 0.0007218
-0.0011365 0.0026078 -0.0037751 -0.0059846 -0.12872 -0.01067 0.0030604 4.2423e-05
-0.00022457 0.0015359 0.0011389 -0.0016868
0.00075706 -0.00044478 -0.00049802 -0.0006653 0.0030658 2.6102e-05 -0.14218 0.11653
0.014854 -0.012207 -0.0030971 1.5441e-05
-0.0012879 -0.0010148 -0.0003818 0.0015293 -0.00019408 0.0015531 0.014822 -0.012255
-0.021005 -0.11295 0.0086721 0.0057988
0.0017137 0.00053846 -0.00023415 0.00072734 0.0011715 -0.0017148 -0.0030946 8.0352e-05
0.0086478 0.0058453 0.075809 -0.024099
2660000000 -0.073654 0.04798 0.0045612 -0.011622 -0.00012923 0.0009799 0.00012568 8.8433e-05
-0.0025255 0.00031579 0.0012466 -0.00088158
0.0045475 -0.011601 0.11931 -0.027167 -0.00479 -0.0042709 -0.0011759 -0.0003777
0.00012509 0.0018048 0.00039016 0.00077902
-0.00011848 0.00096008 -0.0048435 -0.004238 -0.12908 0.0093547 0.0018618 -0.0018422
0.00043671 0.00067783 -0.00091862 -0.0017979
0.00015237 8.2726e-05 -0.0011927 -0.00037983 0.0018964 -0.0018137 -0.12466 0.14836
0.0081762 -0.015591 -0.0022627 0.00096678
-0.002475 0.00036085 0.00015242 0.0017733 0.00043604 0.00072447 0.0080971 -0.015609
-0.03858 -0.097466 0.010338 0.0016995
0.0012867 -0.00085816 0.00040659 0.00077793 -0.00093518 -0.0017891 -0.002265 0.00098757
0.010375 0.0017082 0.069834 -0.004609
2720000000 -0.061834 0.067355 0.00036213 -0.011739 -0.00040533 0.002845 -0.00034509 -0.0001128
-0.0019751 0.0021026 0.00055361 -0.0016373
0.00040237 -0.011743 0.10532 -0.029392 -0.0050965 -0.00096926 -0.0014414 0.00045619
0.0017323 0.00051701 0.00080913 -0.00026355
-0.0003973 0.0028708 -0.0051214 -0.0009304 -0.12312 0.039816 0.00023058 -0.0024448
0.00047166 0.00051649 -0.0014643 0.0005617
-0.00039766 -7.3038e-05 -0.0014417 0.00044674 0.00018821 -0.0024055 -0.091512 0.17884
0.0014014 -0.016838 -0.0019282 0.0021736
-0.0020191 0.0021238 0.0017606 0.00052033 0.00044308 0.00053275 0.0013715 -0.016828
-0.053591 -0.072617 0.011871 -0.00090669
0.00053216 -0.0015618 0.00084175 -0.00025701 -0.0014418 0.00053621 -0.001889 0.0021651
0.011852 -0.00094259 0.075488 0.015736
2780000000 -0.048268 0.085352 -0.0042081 -0.010523 -0.00027726 0.0011151 0.00071829 -0.00021878
0.0011775 0.0024957 -0.00071548 -0.0018323
-0.0041613 -0.010535 0.10363 -0.042347 -0.0040349 0.00035401 -0.00019334 0.0016266
0.0016782 -0.00088903 8.0746e-05 -0.00020664
-0.00025691 0.0010913 -0.0040359 0.00039989 -0.1212 0.068902 -0.0018793 -0.0015625
0.00045881 -0.00039676 -0.0004166 0.00082004
0.00076844 -0.00030074 -0.00018759 0.0016294 -0.0018392 -0.0015954 -0.063135 0.2006
-0.0053383 -0.014839 -0.0005251 0.0020874
0.0011969 0.0025254 0.00164 -0.00090212 0.00050312 -0.00038481 -0.0054286 -0.014836
-0.067492 -0.04682 0.01023 -0.0052142
-0.0007503 -0.001888 5.3634e-05 -0.00020523 -0.00043913 0.00082143 -0.00055849 0.0021102
0.010272 -0.0051717 0.078695 0.03339
2840000000 -0.033197 0.10207 -0.0074436 -0.0075291 0.0014039 0.0019788 -9.9226e-05 -0.00025465
0.0013441 0.0010491 -0.001809 0.00031058
-0.0074327 -0.0075105 0.10133 -0.034551 -0.0032031 0.0015071 0.00039598 0.00079312
6.0317e-06 -0.0013858 3.8434e-05 -3.2811e-05
0.0014485 0.0020067 -0.0032032 0.0015319 -0.11586 0.095739 -0.0013056 0.00027672
0.00041868 0.00018598 0.00083114 0.0011295
-8.4028e-05 -0.00023746 0.00041004 0.00079204 -0.0013088 0.0003016 -0.027434 0.21752
-0.0093878 -0.010653 0.00033997 0.0013143
0.0012713 0.0010765 4.8103e-07 -0.0013745 0.00036056 0.00014076 -0.0093829 -0.010604
-0.073141 -0.022144 0.0083761 -0.0069332
-0.0018052 0.00033617 6.0606e-05 -5.017e-05 0.00084244 0.0010961 0.00040411 0.0012725
0.0083164 -0.0069337 0.092986 0.050076
2900000000 -0.018363 0.12081 -0.0089203 -0.0033442 0.0015689 4.6546e-05 0.0004729 -0.00071914
0.0020794 -0.0011981 -0.00084477 2.0461e-05
-0.0088973 -0.0033487 0.083642 -0.042837 -0.00082288 0.0026526 0.00088494 0.00027838
-0.00036808 -0.0014275 -0.00026494 8.8933e-05
0.0015773 4.0959e-05 -0.00080374 0.0026672 -0.097995 0.12798 -0.00091854 -5.5631e-05
-0.00047473 -0.00095808 0.001765 -0.00054216
0.00044165 -0.00073869 0.0008803 0.00030124 -0.00091206 -3.9966e-05 0.010165 0.21978
-0.011773 -0.0053586 0.00093727 0.0021292
0.0020748 -0.0011381 -0.00043571 -0.0014305 -0.00041803 -0.0010322 -0.01181 -0.0053487
-0.073141 0.0099062 0.0064014 -0.010087
-0.00083472 2.7631e-05 -0.0002811 9.1552e-05 0.0018524 -0.00061381 0.00085052 0.0021325
0.0064252 -0.01003 0.10842 0.055268
2960000000 0.0014458 0.13227 -0.0087807 0.00027316 0.00054352 0.0014563 -0.00072239 -0.00089182
-0.00040292 -0.0018546 -0.00059525 0.00056268
-0.0087568 0.00025142 0.091502 -0.042228 -0.00052122 0.0010648 0.00097019 0.00021488
-0.0011157 -0.00083741 0.00051935 0.0002802
0.00056282 0.0014599 -0.0005055 0.0010605 -0.081098 0.15882 -0.00069876 0.00041622
-0.0004782 0.0006857 1.8565e-05 -0.0022402
-0.0007388 -0.00085846 0.0009679 0.00016256 -0.00072787 0.00041067 0.051168 0.22808
-0.011004 0.00034935 0.0017043 0.00030545
-0.0004527 -0.0018348 -0.0011307 -0.00081018 -0.00048942 0.00070652 -0.011003 0.00046841
-0.064637 0.037053 0.0019451 -0.011599
-0.00060759 0.00072105 0.00054676 0.00029754 4.3882e-05 -0.0022523 0.0018255 0.00028273
0.0019437 -0.011684 0.12723 0.066376
3020000000 0.020092 0.14753 -0.0066765 0.0036169 0.0013913 -0.00014521 -0.00092646 -2.6214e-05
-0.00044439 0.00035532 -0.00010321 0.00036457
-0.0066826 0.0035902 0.081348 -0.030395 -0.00020077 -0.00013359 0.00054858 -0.00092317
-0.001776 0.00036394 0.0006999 -0.00012226
0.0013908 -0.00012242 -0.00021046 -0.00014023 -0.058486 0.18455 -0.00050494 0.0010686
0.00060552 0.00038072 -0.00070532 -0.0018531
-0.00093172 -4.8246e-05 0.00054134 -0.00091997 -0.00049964 0.0010723 0.090916 0.22152
-0.0090668 0.0035462 0.00073941 0.00062976
-0.00050442 0.00033655 -0.0017391 0.00035476 0.00058911 0.00037698 -0.0090675 0.0035518
-0.052327 0.063691 -0.00093826 -0.010575
-0.00019181 0.0003126 0.00065653 -0.00013052 -0.00071406 -0.001849 0.00060892 0.00058324
-0.00088 -0.010435 0.14816 0.063743
3080000000 0.046716 0.15628 -0.0048585 0.0058663 0.0017883 -5.6453e-05 -0.00080071 8.6018e-05
-0.00067145 0.00030832 8.1575e-05 0.00068682
-0.004863 0.0058363 0.078521 -0.026081 -0.00037903 0.00025697 -0.00012234 -0.00026475
-0.000319 0.001063 -0.00015129 -0.00066625
0.0017611 -9.7607e-05 -0.00038117 0.00026289 -0.022256 0.20531 -0.00055206 0.00010516
0.00041483 0.00061316 -0.0021251 -0.00069228
-0.00072425 4.0632e-05 -0.00011723 -0.00025769 -0.00057658 0.00010259 0.12414 0.21328
-0.0053206 0.0069099 0.0018672 0.00029616
-0.00065671 0.00036804 -0.00027554 0.0010399 0.00037243 0.00063906 -0.0052992 0.0069518
-0.029105 0.09186 -0.0055253 -0.0093146
8.6251e-05 0.00062979 -0.0001493 -0.00072569 -0.0021077 -0.00065886 0.0019945 0.00031685
-0.0056285 -0.0093803 0.16257 0.07049
3140000000 0.074477 0.16125 -0.0013405 0.0076736 0.0027554 -0.0013481 -0.0010597 0.0010297
0.0014821 0.00061199 0.0003016 -0.00012623
-0.0013367 0.0076668 0.073773 -0.02679 -0.00090554 -6.1076e-05 0.00075916 -0.00031567
-0.00017663 0.0010995 0.00055306 -0.0003946
0.0028098 -0.0013979 -0.0009123 -4.8121e-05 0.018732 0.22778 -6.5872e-05 0.0017786
0.0015003 -0.00033861 -0.0026677 0.00083681
-0.0011398 0.0010719 0.0007206 -0.00031775 -6.2257e-05 0.0017773 0.16008 0.18931
-0.0013803 0.0071445 0.00079606 -0.0015268
0.0014437 0.00066114 -0.00013025 0.001122 0.0014848 -0.00038463 -0.0013407 0.0071124
-0.016243 0.11092 -0.0073978 -0.0058079
0.00034024 -7.6619e-05 0.00055968 -0.0004071 -0.0026822 0.00085527 0.00075718 -0.0015537
-0.0073777 -0.0057823 0.18682 0.06247
3200000000 0.10718 0.17168 0.003825 0.0066931 0.0010098 -0.0027657 1.2638e-05 0.0018069
0.00034321 -0.0018624 3.3371e-05 0.00057207
0.0037981 0.0066727 0.085121 -0.026052 -0.0011878 0.00024811 -0.00051025 -0.00099174
0.00076827 0.0011842 -0.00029441 -0.0011657
0.00092395 -0.0028085 -0.0011848 0.00029438 0.064136 0.23207 0.0012543 0.00058265
-0.00016406 -0.0022937 -0.0015464 0.0025116
0.00012446 0.0017244 -0.00051852 -0.001016 0.0012409 0.00059735 0.18173 0.16654
0.0015218 0.0066776 0.00087533 -0.0012314
0.00035225 -0.00192 0.00074122 0.0011865 -0.00016077 -0.0022675 0.0015221 0.0067386
0.018412 0.12845 -0.0089307 -0.0019334
-6.7325e-05 0.00053013 -0.00027006 -0.0011266 -0.0015671 0.0025196 0.0008779 -0.0011234
-0.0089261 -0.0020018 0.2034 0.06121
3260000000 0.13832 0.16457 0.0040819 0.0034109 -0.0005947 -0.0026672 0.0010614 0.00069694
0.00015575 -0.0019624 -0.00012975 -4.8819e-05
0.0040979 0.0034062 0.092334 -0.029334 -0.0019317 0.0019594 -0.00045608 -0.0001859
0.00083625 -0.00049706 -0.00094761 0.00017837
-0.00059969 -0.0026972 -0.0019174 0.0019785 0.11367 0.22866 0.00030998 -4.3095e-06
-0.00054178 -0.00096652 0.00045894 0.0017699
0.0010619 0.00074275 -0.00047129 -0.00019333 0.00026928 1.1403e-05 0.20809 0.1295
0.0040368 0.004922 -0.00094697 -0.0020007
1.0173e-05 -0.0018273 0.00085428 -0.00049158 -0.00053934 -0.00097562 0.0040673 0.0049532
0.040773 0.13784 -0.0073513 0.0026191
-1.123e-05 -1.9998e-05 -0.00094725 0.00021252 0.00049158 0.0017637 -0.00093946 -0.0020529
-0.0072715 0.0027214 0.23276 0.051356
3320000000 0.16949 0.15981 0.0071695 0.0015783 -0.00050937 -0.0017861 0.00075911 0.00032332
-0.0019386 -0.0014059 0.00021387 7.6738e-05
0.0071811 0.0015789 0.099823 -0.024693 0.00052963 0.002355 -0.00050713 -0.00043198
-0.00013608 -0.00025133 -0.00053606 0.00018712
-0.00052903 -0.0017905 0.00057124 0.0023504 0.16161 0.22159 0.00038574 -0.00021439
-0.0014625 -0.00023529 0.00037477 0.0010051
0.0007889 0.00030322 -0.0005053 -0.00049391 0.00037268 -0.00017665 0.21827 0.099501
0.0048319 0.0022136 -0.0010845 0.0001243
-0.0020033 -0.0014502 -0.00011031 -0.0002042 -0.0013829 -0.00025622 0.004791 0.0022039
0.069178 0.14114 -0.0040294 0.0037024
0.00019508 1.0055e-05 -0.00048859 0.00020352 0.00034646 0.0009638 -0.0011168 0.00016774
-0.0040579 0.0036645 0.24927 0.039378
3380000000 0.20449 0.14297 0.0059309 -0.001951 -0.0012415 0.00067574 0.00097966 0.00014479
-0.0014987 0.00076699 0.00032888 -0.00013016
0.0059248 -0.001962 0.11024 -0.033255 -3.6336e-05 0.0027856 -0.0010738 -0.00046909
-0.00018196 0.00011503 -0.0007584 0.00050341
-0.0012448 0.00069949 2.109e-06 0.0028009 0.2032 0.1994 0.00071552 -0.00047052
-0.0016665 0.00052237 0.00083566 0.0016527
0.0010267 0.00016835 -0.0010939 -0.00046301 0.00069786 -0.00050134 0.23322 0.066567
0.00596 0.0018011 -0.0001899 0.00032189
-0.0014356 0.0008404 -0.00014675 0.00012325 -0.0017497 0.00053842 0.005997 0.001751
0.10724 0.1334 -0.0012867 0.0048094
0.00032202 -0.00017425 -0.00075729 0.00053843 0.00073691 0.0015408 -0.00018802 0.0002585
-0.0013602 0.0048126 0.27975 0.020308
3440000000 0.23626 0.12315 0.0047313 -0.0038206 -0.00066955 -0.0017187 0.00076139 -4.5427e-05
-0.0015016 0.0016397 0.00092706 0.00022309
0.0047905 -0.0037971 0.10387 -0.03736 0.0028404 0.002228 -0.00097625 0.0011415
0.00014014 0.00028361 5.0313e-05 0.00096228
-0.00065856 -0.0016709 0.0028619 0.0021968 0.24203 0.17209 -0.00019577 -4.5849e-05
7.2141e-05 0.0012567 0.0011615 0.00083357
0.00071811 -6.4624e-05 -0.00097207 0.0012023 -0.00017658 -1.7396e-05 0.23478 0.034261
0.0068951 -0.0015726 -0.00036804 0.00040187
-0.0015739 0.0017429 0.00017049 0.00027322 8.0968e-05 0.0012706 0.0068426 -0.0015527
0.13344 0.12718 0.0024188 0.0034377
0.00091468 0.00018373 0.00011111 0.00093478 0.0012957 0.00075066 -0.00037729 0.00041175
0.0024377 0.0034614 0.29543 -0.0088565
3500000000 0.26956 0.091085 0.0026183 -0.0046609 -0.0013118 0.0014779 0.00095214 -0.00063307
-0.00070921 0.0010749 0.00040514 -0.00099151
0.0026141 -0.0046343 0.1173 -0.06156 0.0031598 0.0016038 -0.00021154 0.00056111
0.00047787 6.4917e-06 -8.7777e-05 0.00034165
-0.0013408 0.0014781 0.0031861 0.0015782 0.27257 0.13786 0.00013484 -0.00021123
-1.0592e-06 0.00092054 0.0017511 -0.00021102
0.00088665 -0.00065406 -0.00021066 0.00058219 0.00017812 -0.0002366 0.2397 0.0066122
0.0063166 -0.003853 -5.167e-05 -6.749e-05
-0.00064793 0.0010807 0.00045118 1.0874e-05 -4.4887e-05 0.00091515 0.0064318 -0.0039324
0.17611 0.10421 0.0026765 0.0010084
0.00043349 -0.001011 -0.0001232 0.00033739 0.0017354 -0.00028998 -3.2218e-06 -7.8323e-06
0.0026625 0.001008 0.31728 -0.036288
3560000000 0.28833 0.05791 0.00042342 -0.0061219 -0.00015931 -0.00089153 0.00063068 0.00014115
0.0014662 0.001545 -8.2477e-05 -0.0011625
0.00043898 -0.0060691 0.11075 -0.066549 0.0058513 -0.00058785 0.00026336 0.00064046
0.00066736 -0.00013881 0.00017358 0.00033714
-0.00020168 -0.0009385 0.0058487 -0.00065864 0.2999 0.096133 -0.00019119 -0.00026871
0.00061583 0.0006548 0.0015112 -0.0010674
0.00067897 0.00017833 0.00028768 0.00062344 -0.00016233 -0.00025089 0.22933 -0.029839
0.0050766 -0.0066299 -0.00019093 -0.00048502
0.0014025 0.0015862 0.00067316 -0.00013235 0.00065426 0.00067505 0.0049374 -0.006643
0.19521 0.095307 0.0026279 -0.0015431
-5.251e-05 -0.001191 0.00018961 0.00032234 0.0015682 -0.0010314 -0.00024301 -0.00045161
0.0025857 -0.001506 0.32906 -0.076566
3620000000 0.3061 0.021164 -0.0012008 -0.0039291 -0.0018927 -0.00017027 0.0004032 -0.0015522
-0.00022983 0.00056846 -0.00052834 -0.00067541
-0.0012063 -0.0039851 0.11245 -0.094907 0.0039786 -0.0037628 0.00025519 0.00040597
-0.00016629 -0.00081 0.00059692 0.00037754
-0.0018707 -0.00016823 0.003929 -0.0038126 0.31459 0.052683 7.6383e-05 -0.00091388
-4.1974e-06 0.00026603 0.0005113 -0.00089328
0.00038772 -0.0015558 0.00026119 0.00042057 9.0281e-05 -0.00091412 0.21904 -0.059456
0.00039446 -0.0072592 -0.0010691 0.00081009
-0.00024655 0.00063452 -0.00021041 -0.00080196 -7.3567e-05 0.00019296 0.00048675 -0.007257
0.21897 0.059334 0.0004252 -0.0012125
-0.00050713 -0.00072847 0.00064349 0.00035414 0.00049514 -0.00093566 -0.0010669 0.0008467
0.00041514 -0.001365 0.33274 -0.10941
3680000000 0.3111 -0.02374 -0.0036933 -0.0038986 -0.0012548 0.0015903 -0.0010028 -0.00019171
0.0013893 0.0002572 -0.00126 -0.00048829
-0.0036812 -0.0039329 0.10888 -0.11258 0.0016971 -0.0046004 0.00065442 0.00034323
-0.00032882 -0.00057599 0.00083364 0.00015811
-0.0011905 0.0016196 0.0016343 -0.0046354 0.32584 0.0023321 -0.001 -0.00069782
0.00089359 0.00065759 0.00060668 -0.0019149
-0.0010868 -9.5565e-05 0.00065941 0.00035426 -0.0010392 -0.00070778 0.20616 -0.093698
-0.0010586 -0.0066445 -0.0011834 0.00127
0.0013796 0.00012333 -0.00034126 -0.00056851 0.00096898 0.00062542 -0.0012227 -0.0066514
0.2393 0.037049 0.00038652 -0.0021069
-0.0011366 -0.00027999 0.00088895 0.00011383 0.0006916 -0.0017608 -0.001109 0.0012692
0.00038072 -0.0020144 0.33255 -0.15568
3740000000 0.3129 -0.058359 -0.0030753 4.9923e-05 -0.0024795 0.0025317 5.4306e-05 -0.00082138
-0.00058175 1.1527e-05 -0.00085675 0.00024821
-0.0030629 2.0241e-05 0.10026 -0.13349 0.0013015 -0.0052992 0.00026681 -0.00016832
-0.00034431 -0.00014141 0.00060119 0.00021626
-0.0024729 0.0025668 0.0012351 -0.0053142 0.32931 -0.035151 -0.00070123 0.00014723
-0.00028797 -0.00010183 -0.00048899 -0.0013065
5.2664e-05 -0.00088429 0.00027115 -0.00018971 -0.00069742 0.00013463 0.18472 -0.11634
-0.0028266 -0.0055039 0.00055615 0.0025932
-0.00057615 -2.0068e-05 -0.00036571 -0.00014435 -0.00032593 -6.1543e-05 -0.0027254 -0.0055272
0.24827 0.0025976 -0.0011172 -0.0011877
-0.00096661 0.00027071 0.00063658 0.00017783 -0.00052672 -0.0012511 0.00051776 0.0026093
-0.0011373 -0.0012478 0.31901 -0.1949
3800000000 0.30955 -0.10456 -0.002178 0.00046655 0.00089787 0.0039968 -0.0012084 -0.001428
0.0016113 0.0010848 -0.0011842 0.00048357
-0.0021379 0.00041564 0.091054 -0.14879 -0.0018456 -0.0052678 0.00039461 0.00019226
-0.00094191 -0.00051915 0.00076237 -0.00010385
0.0009441 0.0039585 -0.0019147 -0.0052152 0.32678 -0.077887 -0.00080936 0.0004776
0.00094177 0.00023838 -0.00086403 -0.00070861
-0.0011474 -0.0013391 0.00033406 0.00019056 -0.00077468 0.00045715 0.17671 -0.14264
-0.003928 -0.003869 0.0015427 0.0017274
0.0016231 0.00097795 -0.00092185 -0.0004614 0.00080347 0.00029016 -0.0040217 -0.0038646
0.26433 -0.034927 0.001455 2.9603e-06
-0.0011695 0.0004752 0.00078167 -2.0742e-05 -0.00099478 -0.00073127 0.0016163 0.0016861
0.0014174 0.00011252 0.3126 -0.23597
3860000000 0.29826 -0.13643 -0.00097159 0.0012138 0.0026357 0.0019621 -0.0020827 0.0010919
0.00079279 -0.0011739 -0.00035839 0.0013561
-0.00095527 0.0012215 0.071567 -0.15947 -0.0032346 -0.0051632 0.00070218 -0.00073497
-0.00077158 0.0012394 0.00075883 -0.0010511
0.0026491 0.001924 -0.0033284 -0.0051381 0.30735 -0.11833 -0.0008056 0.00070412
0.00030552 -0.00027227 -0.00080522 -0.00039937
-0.0020856 0.001177 0.00071081 -0.0006928 -0.00081372 0.0007264 0.14835 -0.15791
-0.0025642 -0.0039071 0.0017198 0.0010806
0.00080828 -0.0012096 -0.00082948 0.001198 0.0003718 -0.00025286 -0.002556 -0.0038618
0.26279 -0.063863 2.6539e-05 -0.0013493
-0.0003224 0.0013156 0.00070746 -0.0011196 -0.00075975 -0.00041536 0.0015816 0.0010067
7.8643e-05 -0.0013808 0.28965 -0.27431
3920000000 0.28517 -0.17642 0.001686 0.00043644 0.0035675 0.0023897 -6.1062e-05 0.00088809
0.00045162 -2.9979e-05 0.00067001 0.00041896
0.0017005 0.00046137 0.045671 -0.17571 -0.0049644 -0.0033821 -0.00028529 -0.00015108
0.00028111 0.00035526 -0.00024082 -0.00044701
0.0035817 0.002307 -0.004989 -0.0033376 0.30152 -0.15086 0.00015597 0.0012528
0.0018651 -0.0010214 -0.00052168 -0.00033113
-0.0001062 0.00089642 -0.00033071 -0.00016912 0.00017585 0.0012163 0.12945 -0.16851
-0.0039641 -0.002923 0.0022845 -0.00018468
0.00042382 3.0365e-05 0.00023373 0.00030638 0.0017778 -0.0010163 -0.0040518 -0.0029412
0.25775 -0.10954 0.000975 -0.0018047
0.00062497 0.00042852 -0.00026208 -0.00036587 -0.00049526 -0.00026855 0.0023611 -0.00010567
0.00097217 -0.0017029 0.26879 -0.30212
3980000000 0.25858 -0.21279 0.0019625 -0.0028462 0.0047484 -0.00020704 0.00012853 0.0011186
0.0011483 -0.0018927 0.0004479 -1.2978e-06
0.0019813 -0.0028681 0.023704 -0.19079 -0.0055562 -0.0014793 0.00067136 0.00040624
0.00047504 0.00045811 -3.2815e-05 -0.0011683
0.0047013 -0.00022374 -0.0055878 -0.0013843 0.27371 -0.18189 0.0013739 0.00017194
-0.00092882 -0.00128 -0.00062486 -0.00061907
7.9055e-05 0.001142 0.00068442 0.00043799 0.0013591 0.00020637 0.093259 -0.19176
-0.0041963 -0.0035156 0.0016072 -0.00088451
0.0011251 -0.001905 0.00043869 0.00035725 -0.00077174 -0.0013087 -0.0041413 -0.0034889
0.24693 -0.14076 0.0014916 -0.0044654
0.00068507 -0.00012997 -5.1849e-05 -0.0011719 -0.00071048 -0.00060407 0.0014814 -0.00086724
0.0015939 -0.0046046 0.23496 -0.34174
4040000000 0.2313 -0.23784 -0.00019338 -0.0040579 0.0033722 -0.0026939 0.00033714 0.00032846
-0.00080682 -0.00096755 0.00055841 0.00022243
-0.00016371 -0.004029 -0.0022795 -0.19753 -0.0047872 5.1129e-05 0.0001208 -0.00088404
8.8929e-05 0.0002654 -0.0013994 -0.000195
0.0033036 -0.0027398 -0.0047888 0.00010899 0.25202 -0.21554 8.04e-05 -0.0006832
-0.0007014 -0.00060394 -0.0011844 0.00043684
0.00034072 0.00030275 0.00010522 -0.00092064 0.0001443 -0.00074496 0.071228 -0.18574
-0.0064663 -0.0015701 0.0014948 -0.00060669
-0.00076605 -0.00093634 0.00016869 0.00025698 -0.00075616 -0.00055414 -0.0064706 -0.001576
0.23674 -0.17303 -0.0014156 -0.0030326
0.00052087 0.00037944 -0.0014464 -0.00026765 -0.0012335 0.00035209 0.0016115 -0.00070457
-0.0014067 -0.0029517 0.1979 -0.35913
4100000000 0.20286 -0.26268 -0.0031467 -0.0031437 0.0012353 -0.003446 -0.00017695 6.1179e-05
0.00051395 -0.0015672 0.00040091 0.00033419
-0.0031275 -0.0031678 -0.026379 -0.20236 -0.0047627 0.00094625 -0.00020023 -0.00032417
0.00061624 0.00022474 -0.00062849 0.00024614
0.0012626 -0.0033968 -0.0047589 0.0010125 0.23122 -0.24197 0.00022069 -1.5023e-05
-0.00075672 -0.00036319 -0.0012595 0.00010584
-0.00020524 3.1117e-05 -0.00019082 -0.00030362 0.00016539 4.51e-05 0.03821 -0.20048
-0.0060644 0.00046907 0.0011513 -0.0013085
0.00053843 -0.0014218 0.00063092 0.00023464 -0.00059389 -0.00029996 -0.0060461 0.00048517
0.22289 -0.19842 -0.0016348 -0.0041674
0.00056068 0.00029183 -0.00065566 0.00020614 -0.001195 0.00019206 0.0010756 -0.001309
-0.0016552 -0.0041589 0.16589 -0.38695
4160000000 0.17359 -0.2808 -0.0037315 -0.0020646 8.4824e-06 -0.0031272 0.00081088 -9.7947e-05
-0.0036809 -0.00063442 0.00075372 -0.00069
-0.0037363 -0.0020644 -0.053083 -0.19947 -0.0049265 0.0025669 -0.00039919 -0.00031358
0.00029968 -0.00048633 -0.0010652 0.00038426
-3.9174e-05 -0.0031301 -0.0048877 0.0026495 0.19853 -0.25805 0.00043626 -0.00012651
-0.0010152 -0.00020396 -0.0012176 0.00073101
0.00082405 -8.2727e-05 -0.00037779 -0.00030071 0.00051715 -0.00013603 0.012789 -0.18808
-0.0053553 0.0012675 0.001189 -0.0024101
-0.0036656 -0.00070497 0.00019075 -0.00041316 -0.0010601 -0.00019675 -0.0053325 0.0012105
0.19236 -0.23256 -0.0040625 -0.0038703
0.00064989 -0.00068378 -0.0011057 0.00037192 -0.0011491 0.0007822 0.0013184 -0.0024381
-0.0041926 -0.0038856 0.11576 -0.39634
4220000000 0.14623 -0.29638 -0.0046147 -5.852e-06 1.8113e-05 -0.0039369 -0.00033504 -0.00022294
-0.00071351 0.00083751 0.00016333 -0.0012263
-0.0045916 3.6085e-06 -0.088656 -0.18946 -0.0023689 0.0035066 -0.00012868 -0.00010753
5.9224e-05 0.00020791 -0.00050599 0.0010734
-4.7659e-06 -0.0039506 -0.002326 0.0035232 0.17047 -0.28473 9.3387e-05 5.7267e-05
0.00017808 0.00037984 -0.00019559 0.00097986
-0.00034493 -0.00014823 -0.00013316 -6.9658e-05 6.5393e-05 4.4157e-05 -0.0099414 -0.18695
-0.004271 0.0022211 7.9505e-05 -0.0022238
-0.00074965 0.00085178 8.2248e-05 0.00021838 0.00034902 0.00040139 -0.0042466 0.0022868
0.17757 -0.25651 -0.004314 -0.0028938
0.00016977 -0.0013444 -0.00052568 0.0011191 -0.00024114 0.0011301 -2.599e-05 -0.0022199
-0.0042858 -0.0028568 0.08961 -0.40919
4280000000 0.1157 -0.30691 -0.0028652 0.0016539 -0.0018483 -0.004254 -0.00040577 0.00051944
-0.00054984 0.0014588 -0.00057551 -0.00030855
-0.0028245 0.0016982 -0.11463 -0.19564 -0.0027375 0.0030415 -0.00074676 -0.00031628
0.00013477 0.00015258 0.00059837 0.00065499
-0.0018555 -0.0042452 -0.0026823 0.003077 0.14074 -0.29312 0.00081839 -0.00036592
-0.00091231 0.00099505 -0.00030033 0.00080924
-0.00043106 0.00054448 -0.00075882 -0.00030869 0.00088208 -0.00038121 -0.048323 -0.17252
-0.0048595 0.0023566 -0.00062462 -0.0023628
-0.00051333 0.0015016 0.00010169 0.00016359 -0.0010723 0.00096074 -0.0048807 0.0024188
0.13442 -0.28043 -0.0060975 -0.00087611
-0.00061738 -0.00021055 0.00060674 0.00059098 -0.00030443 0.00072224 -0.00048491 -0.0023411
-0.0062447 -0.00097063 0.038285 -0.41639
4340000000 0.088354 -0.31559 -0.0018386 0.0018823 -0.002357 -0.0014741 0.00027243 0.00048855
0.00013001 0.00071891 -0.00012143 -0.00099133
-0.0018614 0.0018652 -0.13586 -0.16917 -0.0019853 0.003967 -0.00015224 0.00050416
-0.00023147 -0.00037065 0.00029679 0.00022893
-0.0024045 -0.0013949 -0.001901 0.0039886 0.10501 -0.30981 -0.00036714 -0.00088911
0.00045547 0.00098086 0.00082905 0.0021844
0.00029167 0.00043152 -0.00014838 0.00050877 -0.00042901 -0.00087795 -0.066469 -0.16924
-0.0040218 0.0038567 -0.0014284 -0.0026281
6.2491e-05 0.00073072 -0.00016575 -0.00031791 0.0004498 0.0010259 -0.003955 0.0037767
0.10833 -0.30481 -0.0045425 0.0013869
-5.6706e-05 -0.00099278 0.00036635 0.00022869 0.0007877 0.0022383 -0.0015607 -0.0025903
-0.0045023 0.0013913 0.0042823 -0.41035
4400000000 0.058847 -0.32211 -0.00092091 0.0015237 -0.0024123 -0.0015517 0.00083845 0.0014179
-2.7155e-06 0.00063444 -2.1831e-05 -0.00058463
-0.00093103 0.0014987 -0.16431 -0.16058 -0.0012031 0.0039905 -0.00042994 0.00048352
0.00015101 -0.00059317 0.00038912 0.00035653
-0.002427 -0.0015654 -0.0011506 0.0040303 0.076662 -0.31709 -0.00019841 -0.00024459
0.00053741 0.00030435 0.00099398 0.0013818
0.00084961 0.0013783 -0.00042424 0.00050487 -0.00018088 -0.00023078 -0.090836 -0.15699
-0.0030488 0.0050534 -0.001974 -0.0015276
-8.3214e-05 0.00069626 0.0001517 -0.00066999 0.00050898 0.00026012 -0.0030625 0.0051103
0.077482 -0.31776 -0.0042503 0.00054932
-3.5644e-05 -0.0006026 0.00045843 0.00036496 0.0010758 0.0014021 -0.0019349 -0.0014504
-0.0042184 0.00052613 -0.040402 -0.41638
4460000000 0.022372 -0.32305 -0.00073226 0.00040381 -0.0039725 -0.00087214 0.0014715 -0.00050822
-0.00051262 0.0010802 -0.0012753 -0.00037366
-0.00072619 0.00041329 -0.18713 -0.13193 -0.00057367 0.004372 -0.00040803 0.00077612
-0.0003149 -0.00045184 0.00046293 -0.00050878
-0.0039795 -0.00082787 -0.00050462 0.004388 0.050815 -0.32429 -0.00056812 -0.00047194
0.00035093 0.00066286 0.0019971 0.00068337
0.0014587 -0.00048706 -0.00040494 0.00075385 -0.00058664 -0.00046052 -0.10534 -0.13537
-0.0017882 0.0058902 -0.0023501 -0.00085989
-0.00045025 0.0010001 -0.00028286 -0.00042409 0.00043223 0.00068337 -0.0016991 0.0059197
0.042845 -0.31406 -0.0040643 0.0032369
-0.0012425 -0.0003385 0.00043944 -0.00045313 0.0019119 0.00064366 -0.0024024 -0.00089807
-0.0041216 0.003287 -0.080675 -0.39902
4520000000 -0.00064677 -0.32388 -0.00031812 -0.00038653 -0.0035246 0.00021786 0.00070969 -6.4288e-05
0.001602 8.9502e-05 -0.00060514 0.00090055
-0.00031081 -0.00035316 -0.21131 -0.11508 0.00052311 0.0046025 0.00057617 0.00082917
-0.00036357 5.7844e-05 0.0002753 -5.22e-05
-0.0035444 0.00020516 0.00059371 0.004568 0.020478 -0.32238 -0.0011439 0.00061585
0.00072608 -0.00052381 0.0017601 -0.0010184
0.00072386 -2.5197e-05 0.00059438 0.00084366 -0.0011285 0.00062919 -0.12203 -0.12653
-0.0007181 0.0054475 -0.0032473 -0.0002104
0.0017194 8.9081e-05 -0.0003527 7.0602e-05 0.0007826 -0.00055848 -0.00071843 0.0054493
-0.004817 -0.32747 -0.0029897 0.0027049
-0.00066087 0.00095773 0.0003135 -9.1903e-05 0.001884 -0.0010239 -0.0032011 -0.00015246
-0.0029822 0.0025932 -0.10953 -0.39669
4580000000 -0.037979 -0.31819 -0.0010738 -0.0006682 -0.0031195 0.0023027 0.00072342 -0.00035925
0.00010817 0.00026121 -0.00052903 0.0007762
-0.0010568 -0.00068933 -0.23072 -0.090013 0.00080561 0.0041709 0.00064078 -8.9027e-05
2.0665e-05 0.00036583 0.00028221 -0.00037862
-0.0030819 0.0023156 0.00084884 0.0041536 -0.010919 -0.32115 -1.9303e-05 0.00044091
-0.00029402 -0.00022623 0.0015701 -0.00101
0.00070775 -0.00033233 0.00061915 -0.00011166 1.3387e-05 0.00043273 -0.13327 -0.10262
0.0018461 0.0053941 -0.0025557 0.0010719
4.4634e-05 0.0002069 -2.2998e-05 0.00044924 -0.00033543 -0.00021227 0.0019463 0.0052887
-0.030787 -0.33526 -0.0026017 0.0033309
-0.00047985 0.0008119 0.0002815 -0.00038912 0.0015405 -0.00099949 -0.0025827 0.0010215
-0.002563 0.0033626 -0.1545 -0.36832
4640000000 -0.063907 -0.31189 -0.0024004 -0.0017451 -0.0030835 0.0025295 0.0005708 -0.0014832
0.0013749 -0.0001362 0.00025851 0.00089965
-0.0024018 -0.001756 -0.24186 -0.061622 0.0015513 0.0038543 0.00075301 0.00034585
-0.00029915 0.00025986 -5.5788e-05 -0.00079146
-0.003002 0.0025683 0.0016081 0.0038487 -0.035737 -0.31507 0.00021079 0.00077315
0.00089505 0.00029417 0.00030861 -0.0020678
0.00057405 -0.0015464 0.00073946 0.00033889 0.00017147 0.0007586 -0.13904 -0.087492
0.0033668 0.0037164 -0.0024293 0.0017727
0.0014377 -0.00011818 -0.00028391 0.00024429 0.00090978 0.00034274 0.0034149 0.0037721
-0.065246 -0.32204 -0.0023983 0.00393
0.00022429 0.00093673 -6.5108e-05 -0.00076533 0.0003565 -0.0020379 -0.0024267 0.0018309
-0.0023575 0.0039384 -0.17437 -0.35805
4700000000 -0.090931 -0.30863 -0.004054 -0.0002301 -0.0017948 0.0045578 -0.00095534 -0.00099892
0.0012222 -0.00062285 0.00090596 0.00056308
-0.0040348 -0.00025037 -0.25363 -0.043762 0.0025203 0.0040613 0.00054049 -0.000491
0.00023276 0.00041038 -0.00027565 -1.109e-05
-0.0017428 0.0046408 0.0025887 0.0040286 -0.065876 -0.31034 -0.00016301 0.00040552
0.00011185 -0.00017783 0.00011006 -0.0013591
-0.00094567 -0.00097687 0.00055432 -0.00051477 -0.00013416 0.00042063 -0.15552 -0.067697
0.0032125 0.0015723 -0.0014278 0.0024591
0.0011667 -0.00058239 0.0002395 0.00043817 0.00012516 -0.00017875 0.0032263 0.0015252
-0.10228 -0.31651 -0.0012855 0.0039995
0.00099153 0.00051214 -0.00031568 -2.661e-05 4.9739e-05 -0.00138 -0.0013749 0.0024204
-0.0013727 0.0040743 -0.21744 -0.33016
4760000000 -0.12226 -0.29469 -0.0048389 0.0010951 0.00065003 0.0045803 -0.00065095 -0.00064078
0.00033487 -0.0012346 0.00091476 -0.00035023
-0.0048154 0.0011281 -0.25101 -0.0019002 0.0029024 0.0032225 6.6794e-06 -0.00064711
0.00023308 0.00026939 7.0428e-05 -7.5294e-05
0.00071627 0.004549 0.0029539 0.0031642 -0.097351 -0.29645 0.00084372 0.00037112
0.0011411 -4.0629e-05 -0.0011536 -0.0011289
-0.00068913 -0.00063478 -9.0892e-06 -0.00062353 0.00083867 0.00032018 -0.15071 -0.051093
0.0024752 0.0010129 -0.00085334 0.0025521
0.00027507 -0.0012921 0.00028845 0.00022137 0.0010399 6.4624e-05 0.0024545 0.0010003
-0.13637 -0.30158 -0.00058766 0.0044411
0.0008529 -0.0003391 0.00012365 -9.5349e-05 -0.0011738 -0.001154 -0.00081316 0.0026508
-0.00058441 0.0043788 -0.2296 -0.30933
4820000000 -0.1484 -0.28119 -0.005109 0.0024878 0.0013948 0.0028778 -0.00077294 -0.00049232
0.00036598 -0.00098356 0.00020383 -0.00034536
-0.0051044 0.0024881 -0.26308 0.020651 0.0041861 0.003547 -0.00012127 -0.00036211
0.00030177 -0.00011188 -0.00013547 -0.00030884
0.0014456 0.0028246 0.0042575 0.0034732 -0.12328 -0.29301 0.00037226 -0.00036656
0.00074188 -0.00062573 -0.00084781 -0.00016309
-0.00080889 -0.00045561 -0.00011634 -0.00036616 0.00038424 -0.0003255 -0.16551 -0.033647
0.0018991 4.0677e-05 0.00011387 0.0031152
0.00031317 -0.001021 0.00029584 -0.00012958 0.00075287 -0.00064688 0.0019175 -3.3412e-05
-0.17644 -0.28511 7.038e-05 0.0028651
0.00014627 -0.0003343 -0.00016306 -0.00027856 -0.0008521 -0.00021172 9.3137e-05 0.0030796
-3.9044e-06 0.0028754 -0.26636 -0.27902
4880000000 -0.18018 -0.26322 -0.0044909 0.0043338 0.002042 0.0032072 -0.001544 0.00018898
-0.00076602 -0.00092446 0.00050161 7.9142e-05
-0.0044945 0.0043295 -0.25562 0.060968 0.0048007 0.001763 -0.00036506 -0.00017265
-6.3026e-05 0.00010347 -0.00013182 0.00010638
0.0020448 0.0031758 0.004841 0.0017231 -0.14304 -0.28197 0.00044035 -0.00030525
-7.0518e-05 -0.0014392 -0.00065135 -0.00017332
-0.0015155 0.00022527 -0.0003841 -0.00016052 0.00044129 -0.00033288 -0.15944 -0.015634
0.00079547 -0.0004259 0.00095052 0.0023579
-0.00073323 -0.00092652 -7.3409e-05 0.00014269 -8.0731e-05 -0.0014678 0.00073687 -0.00039895
-0.20743 -0.27138 0.00037415 0.0031772
0.00048422 3.2436e-05 -0.00013049 5.7102e-05 -0.00068463 -9.9234e-05 0.0009426 0.0024197
0.0005382 0.0031636 -0.27881 -0.25111
4940000000 -0.20163 -0.24608 -0.00325 0.0065386 0.0029188 0.001336 -0.00032693 0.00069977
-0.00094737 -0.00047885 -3.2256e-05 -0.00083138
-0.0032539 0.0065246 -0.26853 0.087524 0.0058669 0.0013912 -0.00010397 -7.8389e-05
0.00027142 -0.00038291 -0.00036266 8.9189e-05
0.0029307 0.0013029 0.005886 0.0013032 -0.16325 -0.25821 0.00011602 -0.00048265
-0.0010558 -0.00011382 -0.00043775 0.00028557
-0.00031503 0.00073978 -9.7469e-05 -8.0536e-05 0.00012131 -0.00044361 -0.16685 -0.0054251
-0.00043279 0.00018359 0.0018631 0.0021363
-0.00095124 -0.00053617 0.00025638 -0.00038847 -0.00095845 -0.00018579 -0.00040985 0.00015722
-0.23186 -0.24394 0.00047961 0.0027837
4.577e-05 -0.00082686 -0.00037298 9.4853e-05 -0.00047134 0.00025119 0.0018716 0.0020382
0.0003553 0.0027212 -0.30324 -0.22465
5000000000 -0.2223 -0.22299 -0.00037133 0.0074671 0.003199 0.001833 -0.00022777 0.00068922
-0.00047906 0.00055082 -0.000277 -0.00092655
-0.00037673 0.0074549 -0.25468 0.10442 0.0059242 -0.00073566 -0.00024607 -6.2709e-05
-0.00022771 -0.00062695 -0.00019097 -4.377e-05
0.0032054 0.001731 0.0059192 -0.00082512 -0.19301 -0.24513 -0.00051993 -0.0007294
-0.00053637 -0.00025357 -0.00036561 -0.00012059
-0.00022528 0.00071023 -0.00023702 -7.1422e-05 -0.00047518 -0.00076444 -0.16095 0.018414
-0.0008612 0.001492 0.0024087 0.0010725
-0.00039629 0.000572 -0.00024107 -0.00064437 -0.00063055 -0.00028937 -0.0008926 0.0015335
-0.25999 -0.22197 -4.427e-05 0.0035087
-0.00031166 -0.0008545 -0.00017301 -1.421e-05 -0.00028961 -8.7574e-05 0.0023537 0.0010931
0.00010538 0.0036133 -0.31538 -0.19137
5060000000 -0.24432 -0.19624 0.0018141 0.0071116 0.0031974 -0.00026252 0.00012005 0.00053764
-0.00048294 -0.0001001 -0.00037857 -0.00025323
0.0018089 0.0071015 -0.23902 0.14127 0.0050961 -0.0018645 -2.2193e-05 0.00021551
-0.00048533 1.3169e-05 -0.00036547 0.0002499
0.0032162 -0.00030935 0.0050753 -0.0019399 -0.20782 -0.22383 -0.00035968 0.00030446
-0.00082858 0.00018569 -0.00094028 -5.613e-05
9.26e-05 0.00056991 -1.8557e-05 0.00022684 -0.00038224 0.00032841 -0.16353 0.026096
-0.00044887 0.0030124 0.0017506 0.000721
-0.00054425 -0.00012443 -0.00046963 -3.1945e-06 -0.00084845 0.00021253 -0.0004019 0.0030059
-0.27501 -0.19196 0.0012283 0.0033514
-0.00037056 -0.00025869 -0.00032106 0.0002407 -0.00096641 -2.6564e-05 0.0018243 0.00070367
0.0011388 0.0032552 -0.32902 -0.16306
5120000000 -0.2605 -0.17105 0.003335 0.0060112 0.0028504 -0.00049213 0.0003725 0.00065333
-4.6059e-05 0.00097853 -0.0004546 0.00027154
0.0033036 0.0060144 -0.2339 0.16868 0.0048025 -0.0025446 0.00015082 0.00026112
-9.8715e-05 6.6436e-08 7.9273e-05 0.00025717
0.0028823 -0.00052483 0.0047719 -0.0026338 -0.22203 -0.20921 -8.6769e-05 0.00013918
-0.00029022 0.001009 -0.001342 0.00063626
0.00034513 0.00064634 0.00015946 0.00028106 -6.2724e-05 0.00014036 -0.15957 0.05228
0.0011666 0.0034102 0.0025112 0.00022753
-3.6499e-05 0.00094407 -0.0001139 1.8682e-05 -0.0003086 0.0010123 0.0011643 0.0034539
-0.29052 -0.15881 0.0013629 0.003446
-0.00037206 0.00028813 0.00011377 0.00029468 -0.0013242 0.00072274 0.002419 0.00015158
0.0014232 0.0035906 -0.34172 -0.12889
5180000000 -0.27731 -0.14173 0.0048354 0.0049055 0.003418 -0.00096889 0.00020799 0.00058168
-0.00021566 0.00036337 -0.00039296 0.00038305
0.0048284 0.0049053 -0.21285 0.19075 0.0042798 -0.0036604 -0.00032443 -0.00023699
-6.1354e-06 -0.00022175 -9.6124e-05 0.00012374
0.0034039 -0.00099023 0.0042239 -0.0037351 -0.23361 -0.17369 -0.00035894 0.00067613
-6.8307e-05 -1.1607e-05 -0.00046789 0.00089482
0.00022737 0.00055199 -0.00032689 -0.00022481 -0.0003629 0.00069202 -0.15924 0.06154
0.0026835 0.0039745 0.0021747 -0.00069258
-0.00020518 0.00029798 -3.0105e-05 -0.0002091 -6.0994e-05 -3.279e-05 0.0027454 0.0039061
-0.30408 -0.11683 0.0023346 0.0040688
-0.00040325 0.0003636 -8.4497e-05 0.00010084 -0.00046863 0.00085642 0.0022698 -0.00059375
0.0023377 0.003924 -0.34455 -0.097516
5240000000 -0.28757 -0.1146 0.005029 0.003665 0.0028643 -0.0026341 0.00074633 2.0045e-05
-0.00027673 -0.00017269 6.4096e-05 0.00050796
0.0050115 0.0036505 -0.20162 0.22954 0.0033746 -0.004627 -3.3828e-05 0.00010458
-0.00023225 -4.0693e-05 9.5023e-05 0.00038977
0.002833 -0.0026478 0.0033284 -0.0046984 -0.25073 -0.14969 0.00034977 0.00017474
-0.00032684 0.00060524 3.3355e-05 0.0014142
0.00074552 3.2278e-05 -3.1868e-05 0.00010097 0.00034477 0.0001895 -0.15981 0.082293
0.0035454 0.0026993 0.0018603 -0.0013899
-0.00025062 -0.00010527 -0.00023906 -4.8612e-05 -0.0002493 0.00057151 0.0035108 0.0027011
-0.31902 -0.075779 0.0031442 0.0026988
2.587e-05 0.00052517 0.00013757 0.00036285 4.9856e-05 0.0014955 0.001752 -0.0014324
0.0031726 0.0027799 -0.3521 -0.064855
5300000000 -0.2935 -0.085435 0.0059823 0.0021911 0.0019165 -0.0031208 0.00017717 -0.00032179
0.00024877 0.00068645 7.2152e-05 0.00028843
0.0059837 0.0022143 -0.19435 0.2341 0.0022709 -0.0054133 -0.00012092 0.0001928
-7.2861e-05 0.00034667 0.00030636 0.00032395
0.0018692 -0.0031504 0.0021883 -0.0054647 -0.26683 -0.12467 0.00036985 -0.00028742
0.00030245 0.00042251 0.00075463 0.00080511
0.0001699 -0.00031388 -0.00011057 0.00020978 0.00037216 -0.00032092 -0.1522 0.091405
0.0053347 0.0019504 0.0012299 -0.0014294
0.00026556 0.00068429 -5.2054e-05 0.00036217 0.00024924 0.00043382 0.0054465 0.0018745
-0.33102 -0.047255 0.0033232 0.0027465
5.691e-05 0.00022632 0.00027586 0.00033414 0.0007935 0.00075582 0.001233 -0.0013155
0.003355 0.0026578 -0.34819 -0.029246
5360000000 -0.29461 -0.049171 0.0060922 0.00084048 0.00053812 -0.0038115 0.00034511 -5.4441e-05
1.2369e-05 0.00042249 0.00046149 -6.2948e-05
0.0060836 0.00085818 -0.15836 0.2556 0.00083617 -0.0055877 6.7613e-05 0.00025421
-3.2284e-05 0.00011664 0.00061645 -4.3442e-05
0.00045348 -0.0038028 0.00073507 -0.0056006 -0.26748 -0.097785 0.00039142 0.00030582
0.00014732 0.00043733 0.00069926 0.00026147
0.00035091 -5.7712e-05 7.6591e-05 0.00026295 0.00039027 0.0003209 -0.15104 0.10945
0.0058859 -0.00045936 0.00091702 -0.0019554
4.3983e-05 0.00042776 -2.1767e-05 0.00010295 0.0002161 0.00047365 0.0058488 -0.00044683
-0.32812 -0.0095055 0.0045244 0.0022912
0.00047888 -8.5165e-05 0.00058308 -8.1465e-05 0.00068928 0.00033714 0.00082773 -0.0021212
0.0044435 0.0023881 -0.34727 -0.0010909
5420000000 -0.29805 -0.025666 0.0061585 -0.0010615 -0.00054003 -0.0036473 -3.1378e-05 -0.00019945
0.00071376 0.00050852 0.00040464 -0.00012577
0.0061471 -0.0010421 -0.13942 0.28359 0.00011288 -0.0053883 5.9751e-05 0.00013198
0.00011133 1.9298e-05 0.00033572 -0.00010511
-0.00062602 -0.0036653 2.0396e-05 -0.0054118 -0.284 -0.064556 -0.0002605 -0.00050503
0.0006465 7.1006e-05 0.00076088 7.2662e-05
-2.6921e-05 -0.00018385 4.0911e-05 0.00014418 -0.00025132 -0.00051348 -0.13979 0.12435
0.0050194 -0.0019669 2.1523e-05 -0.001678
0.00073514 0.00050098 0.00012762 -1.5952e-05 0.00059542 2.7284e-05 0.0050588 -0.0019847
-0.33212 0.020284 0.004777 0.001225
0.00035097 -0.00012301 0.00032473 -0.00013932 0.00069607 4.387e-06 3.833e-05 -0.0016059
0.0048227 0.0011749 -0.34112 0.041119
5480000000 -0.29083 0.010163 0.0049899 -0.0019193 -0.0019032 -0.0028807 0.00037547 1.2496e-05
0.00096552 -0.00010543 -2.0174e-05 -8.1576e-05
0.004983 -0.0019076 -0.12596 0.29166 -0.0014447 -0.0056449 -1.0982e-05 0.00018515
6.3055e-05 -2.2803e-05 0.00016626 -0.00022652
-0.0019379 -0.002861 -0.0015298 -0.0056208 -0.28875 -0.043346 -0.0001972 0.00016193
0.00048134 -0.00032804 0.00064397 -0.00015318
0.00036889 1.6614e-05 -9.4621e-06 0.00018804 -0.00021953 0.00017712 -0.13372 0.13513
0.0042162 -0.003319 -9.3002e-05 -0.0018683
0.00094114 -0.00015253 6.4118e-05 -2.0152e-05 0.00053221 -0.00028146 0.0041048 -0.0033968
-0.3222 0.048356 0.004733 0.0002809
-3.5217e-05 -5.8213e-05 0.00019039 -0.00026011 0.00066201 -0.00018965 -9.2535e-05 -0.0019847
0.0046953 0.0003284 -0.33218 0.0622
5540000000 -0.28899 0.035544 0.0041361 -0.0024196 -0.0024346 -0.0019988 0.0003866 -0.00032648
0.00028005 -0.00025743 -0.00032882 -4.0068e-05
0.0041344 -0.0024207 -0.086143 0.31001 -0.0024301 -0.0050212 0.00041539 0.00011484
-3.5256e-05 -0.00011755 -0.00015389 -0.00037353
-0.0024723 -0.001942 -0.0025274 -0.0049845 -0.28872 -0.022598 0.00029901 -0.00017768
0.00034367 -0.0001094 0.00031822 -0.00015922
0.00037122 -0.00030536 0.00042424 9.3132e-05 0.00031936 -0.00019832 -0.12289 0.15705
0.0027043 -0.0039597 -0.0010395 -0.0018904
0.00026593 -0.00030557 -7.8922e-05 -0.00014427 0.00033796 -0.00014934 0.0027713 -0.0039468
-0.30886 0.083617 0.0048834 -0.00093248
-0.0003378 4.0557e-05 -0.0001344 -0.00040065 0.0003282 -0.00014392 -0.001068 -0.0018001
0.0048851 -0.0010611 -0.32573 0.10394
5600000000 -0.27821 0.064051 0.0035246 -0.0034074 -0.0023894 -0.0018201 0.00031965 -0.0003897
0.00030406 -0.00028954 2.4733e-05 0.00047254
0.0035299 -0.0034186 -0.083086 0.32466 -0.0035835 -0.0047871 9.9609e-05 -0.00023535
-0.00017091 -3.4637e-06 -0.00021841 -0.00020061
-0.002411 -0.0017962 -0.0036749 -0.0047373 -0.28819 0.0097538 1.1129e-05 -1.2211e-05
0.00028045 -0.00043462 0.00041219 -0.00054328
0.0003042 -0.00040618 9.7773e-05 -0.00023872 -1.3744e-05 -1.1534e-05 -0.11494 0.15656
0.0018406 -0.0039785 -0.001051 -0.0010315
0.00027521 -0.00021998 -0.00015249 1.0359e-05 0.00028967 -0.00039949 0.0017342 -0.0040224
-0.29997 0.11346 0.0044745 -0.0014817
7.3714e-05 0.00045275 -0.00019463 -0.00020261 0.00046224 -0.00047803 -0.00099317 -0.0011665
0.0044594 -0.0014662 -0.30409 0.11887
5660000000 -0.26788 0.085772 0.0033334 -0.0036022 -0.003461 -0.00070871 -0.0003338 -0.00075546
-0.00013711 -0.00063521 0.00042137 -0.00012505
0.0033279 -0.0036115 -0.042877 0.31642 -0.0044312 -0.003152 -1.1266e-05 -0.00014042
0.00014606 5.4507e-05 -2.9141e-06 -9.3271e-05
-0.0034719 -0.00064164 -0.0045022 -0.0030797 -0.29022 0.032967 -0.00016991 7.8877e-05
-0.00036537 -0.0004602 0.00037136 -0.001239
-0.00036713 -0.00076686 7.7314e-06 -0.00016152 -0.00016909 0.00010225 -0.10051 0.17668
0.0005494 -0.0040022 -0.001347 -0.00098609
-0.00017479 -0.00059462 0.00012639 7.0544e-05 -0.00030404 -0.00046594 0.00057934 -0.003989
-0.28673 0.14154 0.0041525 -0.0021727
0.00040171 -0.00013986 -1.8189e-05 -9.9064e-05 0.00032344 -0.0011561 -0.0013657 -0.00087573
0.0041869 -0.0021803 -0.2966 0.15468
5720000000 -0.25376 0.10889 0.0027325 -0.0041998 -0.0028662 0.00080321 -0.00045571 -0.00025665
-0.00042873 -8.2433e-05 -0.00011021 -0.00044525
0.0027384 -0.0041955 -0.01489 0.34346 -0.0055033 -0.0028379 3.0379e-05 -8.0759e-05
-0.00021761 7.3361e-05 -0.00019754 0.00010635
-0.0028708 0.00087139 -0.0055533 -0.0027509 -0.28783 0.064531 4.5101e-05 0.0001317
0.0002014 0.00024414 -0.0001679 -0.00043107
-0.00045491 -0.00026978 3.9439e-05 -7.2782e-05 5.8096e-05 0.00010317 -0.084626 0.17923
-0.00013873 -0.0035975 -0.0015473 -0.00037782
-0.00050859 -2.8406e-05 -0.00018675 7.933e-05 0.00016885 0.00026909 -0.00017847 -0.0036028
-0.27628 0.16857 0.004378 -0.0034618
-6.2402e-05 -0.0004756 -0.00021255 0.00010163 -0.00013871 -0.00042553 -0.0014772 -0.00041775
0.0043553 -0.0034164 -0.26668 0.17331
5780000000 -0.23814 0.12559 0.0015868 -0.0048192 -0.002493 0.0010475 -0.00075722 9.3446e-05
-0.00027051 -0.00037659 -0.00012642 -0.00038765
0.001598 -0.0048056 -0.0018559 0.33853 -0.0059604 -0.00077824 -6.7996e-05 -0.00020357
2.0351e-05 -0.00010328 -7.7768e-05 -0.00021824
-0.0024604 0.0010651 -0.0059773 -0.00068999 -0.28451 0.081085 7.9002e-06 -6.3397e-05
0.00010262 -0.00018918 -0.00051452 -0.00071276
-0.00074823 0.00011417 -5.6704e-05 -0.000216 6.5512e-06 -5.4752e-05 -0.075828 0.19492
-0.00021379 -0.0030487 -0.0012986 -5.6447e-06
-0.00031573 -0.0003635 -3.6708e-05 -9.0611e-05 0.00010189 -0.00019178 -0.00016381 -0.0030134
-0.26638 0.18995 0.0029584 -0.0036987
-0.0001103 -0.0002957 -6.7536e-05 -0.00018316 -0.00045666 -0.00072397 -0.0014221 5.4427e-05
0.0029613 -0.003724 -0.25805 0.19491
5840000000 -0.22591 0.14747 0.00031431 -0.0053876 -0.0021161 0.0011006 -0.00014106 0.0002604
-0.00035241 0.00021088 -0.00045655 -0.00029876
0.00032948 -0.0053801 0.033146 0.3426 -0.0057995 0.0003837 -0.00020554 5.7696e-06
0.00018997 3.5511e-05 -0.0002406 0.00021851
-0.0021053 0.0011361 -0.0058088 0.0004969 -0.2788 0.10578 -0.00016708 1.2541e-05
-4.8019e-05 -0.00057651 -0.00051884 -0.00037873
-0.00013911 0.00025434 -0.00020254 4.0551e-06 -0.00015748 1.659e-05 -0.053897 0.19846
-0.00061561 -0.0033313 -0.0012587 0.00025764
-0.00034931 0.00019287 0.00018534 -6.3207e-06 -0.00014758 -0.00057827 -0.00065925 -0.0033546
-0.24992 0.19965 0.0024251 -0.0038652
-0.00040362 -0.00025007 -0.00018826 0.0002114 -0.00047096 -0.00041625 -0.0011803 0.00019438
0.0025187 -0.0038709 -0.22386 0.21972
5900000000 -0.21189 0.1601 -0.0017404 -0.0054931 -0.0022591 0.002444 -0.00018017 2.804e-05
0.0002382 -0.00021218 1.6539e-05 0.00017186
-0.0017264 -0.0055082 0.053923 0.34354 -0.0051102 0.0018711 3.1567e-05 -4.6044e-05
-2.9258e-05 -0.00022636 -3.9531e-05 -0.00018358
-0.0022058 0.0024755 -0.0050613 0.0019692 -0.26279 0.1217 -1.9184e-05 -0.00014347
-0.00038973 -0.000353 -0.00088635 -5.45e-05
-0.00018309 3.0889e-05 4.1903e-05 -4.0337e-05 -6.4023e-05 -0.00013803 -0.045923 0.20899
-0.00085997 -0.0034096 -0.0012124 0.00022565
0.00024791 -0.00017351 6.4385e-06 -0.00027405 -0.00035718 -0.00029721 -0.00088835 -0.0033588
-0.2242 0.21627 0.0021377 -0.0050606
-5.7553e-06 0.00024169 -4.1687e-05 -0.00011548 -0.00087809 -0.00012933 -0.0012609 0.00024316
0.0020125 -0.0050284 -0.20891 0.23044
5960000000 -0.19315 0.17273 -0.0029062 -0.0040704 -0.00077112 0.0026261 -0.00012034 0.00017509
-0.0002134 0.00014853 -0.00010487 9.7201e-05
-0.0029038 -0.0040612 0.079749 0.34269 -0.0041756 0.0020681 -0.00016242 9.1105e-06
-1.6644e-05 9.3653e-05 0.00013513 0.00023434
-0.00072726 0.0026208 -0.0041514 0.002142 -0.24984 0.14675 -0.00010402 -0.00017648
-0.0004029 0.00018647 -0.00027049 -8.5349e-05
-0.00011712 0.00017175 -0.0001785 1.3073e-05 -8.1482e-05 -0.00020768 -0.028199 0.21708
-0.0018197 -0.0031331 -0.0010292 0.00085228
-0.00024216 0.00010386 7.1122e-06 0.00012629 -0.00042402 7.4604e-05 -0.0018028 -0.0031626
-0.2048 0.23075 0.00029858 -0.0050843
-8.6941e-05 2.8274e-05 0.00013925 0.00023017 -0.00025541 -8.5276e-06 -0.00096633 0.00090032
0.00035906 -0.005097 -0.18095 0.25722
6020000000 -0.17545 0.18959 -0.0037233 -0.003123 -0.00032678 0.0029522 -1.4624e-05 0.00053793
-0.00026938 0.00036188 -0.00011171 0.0003886
-0.0037149 -0.0031138 0.10733 0.336 -0.0047613 0.0030579 -9.6345e-05 0.00011891
-0.00016344 0.00011552 -0.00019129 0.00017015
-0.00026692 0.0029771 -0.0047108 0.0031607 -0.23081 0.16014 -0.00029247 0.00019539
-0.00075045 -3.2478e-06 -0.00047787 0.00048937
2.7662e-05 0.00056456 -9.0351e-05 0.00012266 -0.00030599 0.00021557 -0.021412 0.21394
-0.002406 -0.0033102 -0.00073221 0.00065266
-0.00021168 0.00032123 -0.00014017 0.00012256 -0.00072592 6.5528e-05 -0.0024767 -0.003234
-0.17625 0.24571 4.5661e-05 -0.0046654
-0.00010396 0.00041877 -0.00021594 0.00021255 -0.00045429 0.00054214 -0.00076044 0.00063182
-2.6588e-05 -0.004735 -0.15481 0.25812
6080000000 -0.15512 0.19785 -0.0040042 -0.0010003 0.0010965 0.0028561 0.00011046 8.9075e-05
0.00017071 7.1583e-05 0.00033081 2.1501e-05
-0.0039882 -0.00099161 0.1296 0.33663 -0.0032478 0.0045498 -4.3848e-05 -9.6237e-06
1.6398e-05 0.00012076 0.0001901 0.00031754
0.0011132 0.0028881 -0.0031826 0.0046074 -0.21323 0.18615 0.00022275 0.00018171
-0.00034899 0.00065968 -0.00013573 0.00018677
8.6902e-05 9.4568e-05 -4.9507e-05 -3.4883e-05 0.00022975 0.00017373 -0.0042377 0.22144
-0.0038003 -0.0024192 -0.00091333 0.00091423
0.00017515 0.00012901 7.4782e-09 0.00010935 -0.00036312 0.00056126 -0.003712 -0.0024275
-0.14686 0.26286 -0.0010372 -0.0053191
0.00025738 -2.2563e-05 0.00018733 0.00030948 -9.1225e-05 0.00024856 -0.00088641 0.0010311
-0.00097745 -0.0052165 -0.13243 0.27861
6140000000 -0.13982 0.21198 -0.0035291 -0.00066238 0.0015526 0.0022582 0.00012394 1.284e-06
1.1817e-05 -9.9513e-05 0.00053286 -8.8766e-05
-0.0035297 -0.00066965 0.15472 0.31936 -0.0023702 0.0052221 2.4466e-05 6.2706e-05
0.00036569 5.7957e-05 0.00027177 0.00013728
0.0015831 0.0022467 -0.002271 0.0052795 -0.1901 0.20686 0.00041151 -2.0455e-05
3.7102e-05 0.00054073 -3.6602e-05 0.00054082
0.00011635 6.5808e-06 3.2615e-05 7.493e-05 0.00039045 -3.8218e-05 0.0075379 0.21382
-0.0045191 -0.0014898 -0.00045346 0.0014357
4.7536e-06 -5.9905e-05 0.0004149 4.9466e-05 7.7203e-05 0.00060964 -0.0046145 -0.0014774
-0.12794 0.28393 -0.0027826 -0.004366
0.00047368 -0.00017716 0.00024983 0.00012015 -6.8391e-05 0.00051201 -0.0004393 0.0013981
-0.0027987 -0.0045164 -0.094584 0.27864
6200000000 -0.12326 0.21816 -0.00296 -0.00021416 0.002136 0.0013274 0.00010258 0.00032313
-0.00018704 0.00015181 -0.0001115 -0.0003127
-0.0029563 -0.00022385 0.18406 0.31873 -0.0010105 0.0052405 7.4783e-05 0.00022338
0.00012078 -3.3401e-06 5.6591e-05 0.00011337
0.0021468 0.0012837 -0.00090069 0.0052677 -0.17046 0.22155 0.00012066 -0.00041295
0.00050242 7.0335e-05 0.00016326 0.00026066
8.8483e-05 0.00031072 6.0284e-05 0.0002082 0.00014615 -0.00039557 0.021965 0.22234
-0.0045646 -0.00025397 0.000111 0.001376
-0.00017971 0.00016502 0.00011976 4.3775e-05 0.00050088 -4.393e-05 -0.00446 -0.00019587
-0.11547 0.29163 -0.0033599 -0.0039684
-0.00010425 -0.00030923 6.862e-05 6.7436e-05 0.00019367 0.00024007 0.00013455 0.0014042
-0.0033382 -0.0038711 -0.080891 0.28933
6260000000 -0.10929 0.2313 -0.0030581 0.00074532 0.0020101 0.00077387 0.00029317 -7.714e-05
0.00011975 0.00026417 -0.00012717 -2.3201e-05
-0.0030567 0.00073433 0.20053 0.30326 -0.00019701 0.0053686 1.1866e-05 -7.7635e-05
-5.9632e-05 -0.0001339 0.0002251 0.00010251
0.0020089 0.00070216 -0.00010122 0.0053754 -0.15004 0.24237 0.0001326 -2.6748e-05
0.00036677 -0.00020407 0.00016955 0.00031164
0.00030768 -8.9757e-05 3.4392e-05 -8.8627e-05 9.8486e-05 -2.3941e-05 0.036436 0.21763
-0.0044045 0.0012699 0.00051887 0.0011828
7.1116e-05 0.00025444 -7.0799e-05 -0.00012144 0.00031855 -0.0001506 -0.0044657 0.001172
-0.089956 0.29155 -0.0039267 -0.0025776
-6.2137e-05 -7.0989e-05 0.00021584 0.00012766 0.00018596 0.00032184 0.00057979 0.0011011
-0.0040282 -0.0026083 -0.036377 0.28935
6320000000 -0.094017 0.23578 -0.0025808 0.0012746 0.0022216 -0.00022063 3.1254e-05 0.00016267
-0.00041275 0.0004489 -0.00016574 0.00031777
-0.002581 0.0012723 0.22681 0.29538 0.0017297 0.005683 4.7862e-05 9.8821e-05
-3.8551e-05 -1.841e-05 9.8341e-05 -5.7159e-05
0.0022104 -0.00026532 0.0018407 0.0056561 -0.13182 0.25287 -0.00018231 -0.00025936
0.00034461 7.5395e-06 0.00034673 0.00025442
3.1533e-05 0.00015503 6.1587e-05 0.00010892 -0.00016595 -0.00026945 0.035869 0.2198
-0.0039455 0.0019093 0.00072851 0.0008105
-0.00044167 0.00040884 -2.5141e-05 -5.0986e-05 0.00034421 -7.4375e-06 -0.0038379 0.0020631
-0.06547 0.3031 -0.004828 -0.0017581
-0.00023237 0.00031771 0.00011389 -3.6349e-05 0.00035401 0.00021741 0.00067441 0.00083524
-0.0047699 -0.0016234 -0.025921 0.28905
6380000000 -0.074784 0.24187 -0.0019202 0.0018121 0.0017537 -0.00046509 7.9614e-05 -6.2697e-05
0.00036316 0.00019547 4.7531e-05 0.00018598
-0.0019061 0.0018077 0.24421 0.27618 0.0029075 0.0042454 -0.0001139 -9.7553e-05
-0.00017658 -0.00012714 -9.5629e-05 -0.00026869
0.0017426 -0.000485 0.0030032 0.0041834 -0.10386 0.26919 -0.00016436 0.00019524
0.0004309 -4.3017e-05 0.00044335 0.00016075
7.6192e-05 -5.3165e-05 -0.00012549 -6.9394e-05 -0.00014115 0.00018577 0.056598 0.20936
-0.0031643 0.0032507 0.00085439 0.00072978
0.00036343 0.00022207 -0.00020286 -8.8059e-05 0.00038984 -3.8565e-05 -0.0031823 0.0031576
-0.044536 0.29546 -0.0047347 -0.00018959
8.449e-05 0.00011618 -0.00013458 -0.00026304 0.00044336 0.00012774 0.00098438 0.00073563
-0.0047149 -0.00026451 0.014648 0.29164
6440000000 -0.053757 0.25406 -0.00093919 0.0024145 0.0018329 -0.00083392 0.00038712 -0.00010274
0.00029017 -0.00043133 -0.00021497 -0.00024627
-0.0009442 0.0023973 0.26395 0.26345 0.0033043 0.0030873 0.00011091 -5.0166e-05
-8.5086e-05 -5.8618e-05 -9.9529e-05 -0.00031078
0.0018127 -0.00083773 0.003381 0.0030204 -0.087689 0.2851 -0.00019683 0.00027968
-0.00029279 -6.3553e-05 0.00073443 -0.00044067
0.00037299 -0.0001091 9.7987e-05 -5.8946e-05 -0.00019237 0.00029302 0.05822 0.20656
-0.0018054 0.0038698 0.00089687 0.00078862
0.00024858 -0.00043505 -9.4687e-05 -5.4217e-05 -0.00020596 -0.00010869 -0.0017768 0.0040124
-0.0039169 0.30208 -0.0043904 0.0012791
-0.00019539 -0.00020722 -0.00012471 -0.00033774 0.00073184 -0.0003811 0.00080917 0.00078136
-0.0043665 0.0014486 0.024991 0.27682
6500000000 -0.034079 0.25486 -0.00022682 0.0019503 0.0012855 -0.00093928 0.00018817 -0.00011444
5.2539e-05 0.00014451 -7.2077e-05 0.00033501
-0.00024085 0.001947 0.29037 0.23744 0.0036612 0.0026514 0.00011599 5.7924e-05
0.00014151 0.00016545 0.00017169 -0.00011313
0.0012495 -0.00095089 0.0037117 0.0025772 -0.075072 0.2825 -4.2307e-05 5.5061e-06
0.00010121 -7.1678e-05 -5.187e-05 -0.0003767
0.00020165 -0.00011828 0.00011675 4.9953e-05 -5.8679e-05 9.6485e-06 0.082933 0.20157
-0.00044893 0.0039224 0.0010845 0.00039761
3.1675e-05 0.00011013 0.00014587 0.00013049 0.00010457 -3.5752e-07 -0.00035507 0.0038153
0.018894 0.30621 -0.0033224 0.0020849
-2.7866e-05 0.00029917 0.0002042 -0.00011535 -6.6821e-05 -0.00041365 0.0011395 0.00044181
-0.0033313 0.0020349 0.06337 0.28023
