# Supplementary material for: Early Detection of Alzheimer’s Disease via Machine Learning-Based Microwave Sensing: An Experimental Validation
Source: Sensors (Basel). 2025 Apr 25;25(9):2718. doi: 10.3390/s25092718 (PMC12074295; doi:10.3390/s25092718)
Supplement: Supplementary file 1 [file sensors-25-02718-s001.zip › measurements_paper_sensors/26 febbraio - PART1/set5/CSF_2.5_m2.s6p]

!Keysight Technologies,M9804A,MY58100912,A.14.10.03
!Date: Thursday, April 27, 2023 10:28:33
!Correction: S11(C  6-Port  ) 
!S12(C  6-Port  ) 
!S13(C  6-Port  ) 
!S14(C  6-Port  ) 
!S15(C  6-Port  ) 
!S16(C  6-Port  ) 
!S21(C  6-Port  ) 
!S22(C  6-Port  ) 
!S23(C  6-Port  ) 
!S24(C  6-Port  ) 
!S25(C  6-Port  ) 
!S26(C  6-Port  ) 
!S31(C  6-Port  ) 
!S32(C  6-Port  ) 
!S33(C  6-Port  ) 
!S34(C  6-Port  ) 
!S35(C  6-Port  ) 
!S36(C  6-Port  ) 
!S41(C  6-Port  ) 
!S42(C  6-Port  ) 
!S43(C  6-Port  ) 
!S44(C  6-Port  ) 
!S45(C  6-Port  ) 
!S46(C  6-Port  ) 
!S51(C  6-Port  ) 
!S52(C  6-Port  ) 
!S53(C  6-Port  ) 
!S54(C  6-Port  ) 
!S55(C  6-Port  ) 
!S56(C  6-Port  ) 
!S61(C  6-Port  ) 
!S62(C  6-Port  ) 
!S63(C  6-Port  ) 
!S64(C  6-Port  ) 
!S65(C  6-Port  ) 
!S66(C  6-Port  ) 
!S6P File: Measurement: :
# Hz S  RI   R 50
500000000 -0.32663 -0.063476 -0.009811 -0.00086573 -0.0079976 0.011935 -0.0044977 0.011684
0.013291 0.0066456 -0.0064374 0.0094685
-0.0095419 -0.0011562 -0.40797 -0.074446 0.0084276 -0.011262 0.0010144 0.011444
0.0091615 0.002594 0.0012743 0.014407
-0.008161 0.011839 0.0084901 -0.011319 -0.25608 0.19043 0.0071356 0.0029284
-0.0023694 0.0072694 0.0021809 0.012901
-0.0038319 0.011893 0.0014161 0.011761 0.0063926 0.002625 -0.32552 0.041344
-0.02041 -0.0053098 0.016328 0.025881
0.013209 0.0060897 0.008702 0.0029495 -0.0020956 0.0081706 -0.020501 -0.0053102
-0.21661 -0.23663 -0.030647 0.003243
-0.0047715 0.0085823 0.0014357 0.013449 0.00086516 0.011411 0.016983 0.026109
-0.029474 0.0034899 -0.25944 -0.14777
560000000 -0.31574 0.10452 -0.021401 -0.067535 -0.00025841 0.012786 0.0064476 0.01044
0.011567 0.0047841 0.011771 0.009692
-0.022009 -0.067331 -0.37067 0.090443 -0.039837 -0.038923 0.013929 0.0030792
-0.014462 -0.0045383 0.0029994 -0.0021583
0.00023559 0.013224 -0.041052 -0.039748 -0.18278 0.24098 -9.4224e-05 -0.0045441
0.017899 0.0062413 0.0079439 -0.0056637
0.0054676 0.010778 0.01376 0.003813 -0.00024965 -0.0054538 -0.30372 0.13232
0.0087367 -0.022128 0.0044438 -0.022425
0.011927 0.0055151 -0.01275 -0.0047895 0.017401 0.00513 0.0086193 -0.021653
-0.30082 -0.055289 0.01094 -0.050082
0.010738 0.010152 0.0034006 -0.00068292 0.0088278 -0.0058149 0.0046788 -0.022556
0.011633 -0.049535 -0.33022 0.0026102
620000000 -0.27483 0.081451 -0.02339 0.0088759 0.0031445 0.0090621 0.0083641 -0.0046808
0.011897 -0.00070815 0.0016119 -0.0013175
-0.02349 0.0089323 -0.3992 0.035827 -0.019334 -6.2374e-05 -0.0020764 -0.0021288
0.012408 -0.0051105 0.00070423 -0.0034486
0.0035974 0.0089539 -0.019243 -3.5803e-05 -0.15512 0.24965 -0.0015187 -0.005218
-0.0038625 -0.0025997 0.0082371 -0.0028202
0.0086317 -0.0046484 -0.0016808 -0.0022533 -0.00088681 -0.0051115 -0.26204 0.13902
-0.038639 -0.019829 0.012749 0.026574
0.010988 -0.00086929 0.011725 -0.0048962 -0.0040853 -0.002742 -0.038369 -0.018854
-0.21551 -0.092984 -0.044397 0.015998
0.00073968 -0.001686 0.00062432 -0.0031616 0.008724 -0.0030337 0.01295 0.026479
-0.042588 0.015969 -0.24285 -0.033085
680000000 -0.24119 0.17366 -0.026291 -0.015065 0.004666 0.0056587 0.0014902 -0.0072396
-0.0013571 -0.011615 0.0048646 -0.0070577
-0.026451 -0.015019 -0.39009 0.13718 -0.032752 -0.0020316 -0.0014945 -0.00038757
-0.001497 -0.0088791 -0.00065821 -0.0015045
0.0043646 0.0055397 -0.032664 -0.0020467 -0.10804 0.27277 -0.00043532 -6.819e-05
-0.0016946 0.0013161 -0.002862 -0.0087315
0.0014855 -0.0069158 -0.0015258 -9.2139e-05 -0.00077555 -0.0001546 -0.21903 0.19274
-0.023459 -0.008065 -0.0082422 -0.011517
-0.0017511 -0.012132 -0.0015255 -0.0096671 -0.0015016 0.0010774 -0.023306 -0.0083383
-0.28298 0.0082226 -0.0055075 -0.0081687
0.0057302 -0.0067665 -0.00083459 -0.0017419 -0.0025343 -0.009079 -0.0081981 -0.011809
-0.0058255 -0.0081465 -0.26047 0.072193
740000000 -0.19532 0.16697 -0.04088 0.026264 0.013276 -0.0036523 6.3944e-05 -0.0039761
-0.0036249 -0.0019427 -0.0067992 0.0033661
-0.040894 0.026319 -0.33699 0.15759 -0.037365 0.034355 0.00027985 -0.0054684
-0.012533 0.0069812 -0.0010221 -0.0056333
0.013363 -0.0036927 -0.037427 0.034474 -0.075136 0.27344 -0.0017898 0.0034493
-0.0013836 -0.0060332 -0.0021285 0.0013522
4.9026e-05 -0.0038401 0.0002358 -0.005477 -0.0020294 0.0031938 -0.20231 0.20015
-0.0422 -0.01014 0.022225 0.016971
-0.0035913 -0.0023127 -0.013684 0.0072346 -0.00075238 -0.0058661 -0.04185 -0.0098924
-0.17854 0.044872 -0.044645 -0.0015569
-0.0064724 0.0035409 -0.0012274 -0.0050034 -0.0023402 0.00078499 0.021711 0.017025
-0.044365 -0.0015731 -0.25129 0.076878
800000000 -0.16654 0.21275 -0.022648 0.015898 0.0056545 -0.010311 -0.0044457 -0.0025236
-0.0041805 0.0016983 0.0043382 -3.8787e-05
-0.022934 0.015883 -0.34511 0.22836 -0.0089005 0.034478 -0.0023027 0.0020222
8.547e-05 0.0024017 0.00092989 0.0053005
0.0054381 -0.010295 -0.0088402 0.03456 -0.03636 0.29985 0.0010629 0.0011349
0.0001909 0.0032518 -0.0015652 0.00072243
-0.0045609 -0.0025807 -0.0022588 0.001829 0.001055 0.0010742 -0.17398 0.22736
-0.028923 0.012804 0.014917 -0.010022
-0.004514 0.0016477 -0.00050513 0.0022684 2.6909e-05 0.0033805 -0.029041 0.012914
-0.23444 0.066877 -0.018638 0.020577
0.0041083 -0.00046381 0.001209 0.0049481 -0.0016891 0.00037967 0.014944 -0.010468
-0.019208 0.020715 -0.24812 0.12833
860000000 -0.1329 0.23432 -0.018508 0.030639 -0.003169 -0.0099445 -0.0020856 0.00074423
0.0037702 0.0055894 -0.003829 -0.003345
-0.018554 0.030539 -0.29824 0.273 0.0074111 0.034513 0.00041732 0.0021765
0.0035396 4.4988e-05 0.0036368 0.00052307
-0.0032415 -0.0099913 0.0076328 0.034501 0.012055 0.31014 -0.00045746 -0.00039087
0.0022218 -0.0019262 0.0014477 0.0041011
-0.0023346 0.00073565 0.0004049 0.0022032 -0.0004798 -0.0002989 -0.13788 0.23973
-0.019146 0.017414 -0.0064605 -0.010137
0.0040395 0.0050197 0.0039529 0.00028641 0.0024459 -0.0019714 -0.018999 0.01753
-0.17934 0.12814 -0.026619 0.016495
-0.0033886 -0.0031562 0.0036796 0.00036308 0.0014839 0.0040883 -0.0067732 -0.0092761
-0.026045 0.016275 -0.1994 0.17673
920000000 -0.1094 0.25811 0.0042037 0.039643 -0.0094236 -0.0043789 -0.0021363 0.0017644
0.00037635 0.0016636 0.0031469 -0.0016541
0.0043258 0.039661 -0.27159 0.29529 0.027949 0.023083 0.0012339 0.0011785
0.0071941 -0.00024902 0.0035544 -0.0031878
-0.0093413 -0.0043633 0.028087 0.023037 0.058506 0.31224 0.0016875 -4.3542e-05
0.00042742 -0.00043054 0.00077899 -0.0014415
-0.0019932 0.0016467 0.001245 0.00096566 0.0016371 -0.00015417 -0.11409 0.25693
-0.012533 0.030777 0.0039496 -0.0067214
0.00014739 0.0016337 0.0070732 -1.9074e-06 0.00062612 -0.00031435 -0.01254 0.030917
-0.17222 0.13259 -0.0033831 0.028544
0.0025699 -0.0013992 0.0037972 -0.0031896 0.0009821 -0.0015048 0.0042731 -0.0069829
-0.0039566 0.029017 -0.2086 0.19124
980000000 -0.063727 0.28028 0.016499 0.030922 -0.0092282 0.0047036 0.0018866 0.0036201
0.0039753 -0.00098247 -0.0037065 -0.0026865
0.016406 0.030913 -0.21957 0.33257 0.033089 0.0053338 0.0019742 -0.00040587
0.0014843 -0.0058956 -0.00053323 -0.002253
-0.0092509 0.0047115 0.0332 0.0052429 0.1051 0.30701 0.00050195 -0.0011729
0.00033664 -0.0016165 0.0013523 -0.00031228
0.0018608 0.0036608 0.0020103 -0.00029139 0.00050604 -0.0011041 -0.075609 0.26844
0.0065196 0.030641 -0.0094409 -0.0078088
0.0038201 -0.0014229 0.0016287 -0.0059699 0.00025806 -0.0017443 0.0065942 0.030585
-0.14264 0.16986 0.0042444 0.020898
-0.0033345 -0.0027598 -0.0003221 -0.0028214 0.0014678 -0.00030946 -0.0099716 -0.0077375
0.0047807 0.020638 -0.16733 0.23784
1040000000 -0.022587 0.28977 0.033116 0.020055 -0.0010017 0.0075864 0.0022447 0.00059972
0.00029206 -0.0033092 0.00054719 -0.001208
0.033132 0.020075 -0.18474 0.34696 0.029693 -0.014306 0.0014009 -0.0017828
-0.0024825 -0.0023511 -0.0012839 -0.0027507
-0.00096615 0.0076223 0.029656 -0.014406 0.15166 0.29432 -0.00054378 -0.0013697
-0.0015878 -0.0010565 -0.00042653 -0.0010217
0.0025325 0.00049977 0.0014666 -0.0017219 -0.00052894 -0.0013361 -0.04834 0.27844
0.018669 0.019578 -0.0022347 0.0013788
0.00043645 -0.003542 -0.0025896 -0.0022777 -0.001511 -0.0010745 0.018741 0.019643
-0.1104 0.17882 0.013553 0.020594
-0.0004876 -0.0012549 -0.0014459 -0.0027425 -0.00052603 -0.0010243 -0.0020534 0.0012831
0.013063 0.020614 -0.14667 0.25912
1100000000 0.022232 0.30048 0.036958 -0.002623 0.0035429 0.0041245 0.0024776 -0.0010051
-0.0023685 -0.0031294 -0.0043404 -8.7333e-05
0.036926 -0.0026157 -0.14105 0.3672 0.015393 -0.027533 -0.00010503 -0.0017552
-0.0033752 -0.0007659 -0.0036598 -0.00064111
0.0035773 0.0041361 0.015314 -0.027617 0.1982 0.27501 -0.0017654 0.00031477
-0.0016374 0.00068573 -0.0010729 -0.00060368
0.0025053 -0.0010243 -8.7876e-05 -0.0018266 -0.0016797 0.00030053 -0.0079757 0.2838
0.024678 0.0066101 -0.0024698 0.0001649
-0.0023135 -0.0030812 -0.0033655 -0.00096633 -0.0017113 0.00076769 0.024734 0.0065441
-0.09306 0.19569 0.0194 0.010146
-0.0039974 -0.00026717 -0.003705 -0.00075513 -0.0010829 -0.00062587 -0.0024092 4.9483e-05
0.019649 0.01028 -0.10183 0.29236
1160000000 0.073462 0.2975 0.025252 -0.019968 0.0035604 -0.00078859 -0.00019448 -0.002588
-0.0039513 -0.00089329 -0.00097462 0.0044336
0.025262 -0.019922 -0.097071 0.37225 -0.0033946 -0.028576 -0.0015756 -0.0015399
-0.0025516 0.0025156 -0.0015443 0.0020783
0.0035605 -0.00075511 -0.0035149 -0.02862 0.24176 0.24511 -0.00062943 0.0016918
-0.00046875 0.0018504 -0.0011777 0.00033664
-0.00026273 -0.0025839 -0.0015741 -0.0015264 -0.00064194 0.0016594 0.031623 0.28101
0.022031 -0.0096042 -0.0034975 0.0051039
-0.0041042 -0.0010416 -0.0026503 0.002334 -0.00045748 0.0017547 0.021993 -0.0096495
-0.057545 0.20757 0.019822 0.001571
-0.0011966 0.0044028 -0.0014316 0.0022483 -0.0011328 0.0003388 -0.0036232 0.0051807
0.019673 0.0016301 -0.054447 0.29574
1220000000 0.1173 0.28877 0.012296 -0.030098 -0.0011035 -0.0016153 8.4333e-06 -0.00093635
-0.0029514 0.0023756 0.0011136 0.0018493
0.012247 -0.030035 -0.052747 0.38671 -0.016631 -0.02105 -0.0024751 0.00053277
-1.4237e-05 0.0030091 -0.00086818 0.0018686
-0.0011292 -0.0016119 -0.016747 -0.020987 0.28139 0.20695 0.00090694 0.0014256
0.00064043 0.0011391 0.00019733 0.00070463
4.7194e-05 -0.0009266 -0.0024236 0.00058991 0.0008663 0.0014271 0.071149 0.27273
0.011381 -0.016553 0.0020461 0.0016781
-0.0028385 0.002259 5.2014e-05 0.0030001 0.00054795 0.001138 0.011415 -0.016537
-0.03585 0.21939 0.015137 -0.012629
0.0012165 0.0018363 -0.00078432 0.0017625 0.0002143 0.00061804 0.0022235 0.0016923
0.015259 -0.012442 -0.023943 0.31507
1280000000 0.16821 0.26933 -0.0067274 -0.029318 -0.001946 0.00165 -0.00099121 -0.0019798
-0.00089122 0.0032597 0.002475 0.001337
-0.0066266 -0.029322 -0.0059461 0.37874 -0.023583 -0.0080934 -0.00081484 0.0014003
0.0015878 0.0017218 0.00075469 0.0020888
-0.0019318 0.0016495 -0.023649 -0.008006 0.31304 0.16375 0.0014053 -0.00013679
0.00099937 0.00037995 0.00023455 0.0002976
-0.0010287 -0.0020089 -0.00083753 0.0014418 0.0013706 -0.00017618 0.1078 0.25665
0.0020767 -0.019278 -0.00013189 3.2042e-05
-0.00087731 0.003336 0.0016012 0.0017516 0.0010172 0.00026398 0.0019807 -0.019328
0.0016485 0.22567 0.0042008 -0.015068
0.0026234 0.0014564 0.00070947 0.0020346 0.00027929 0.00047043 -8.1593e-06 5.2325e-05
0.0039892 -0.015277 0.023951 0.31795
1340000000 0.20576 0.23727 -0.016755 -0.020152 0.00022074 0.0040795 -0.0017345 -0.00073941
0.0013658 0.0029214 0.0015581 -0.0015298
-0.016719 -0.020117 0.033273 0.37171 -0.020802 0.0044291 -0.0001742 0.0018786
0.0017507 0.00088027 0.0011355 0.00072864
0.00022113 0.0040815 -0.020813 0.0045342 0.33594 0.11606 0.00078177 -0.00090042
0.0005295 -0.00061102 -2.9671e-05 0.00027
-0.0018003 -0.00074465 -0.00020615 0.0018792 0.0007748 -0.00084154 0.1407 0.23684
-0.0076844 -0.01665 0.0011795 0.00044683
0.0015396 0.0028803 0.0017977 0.00090311 0.00048745 -0.00059655 -0.0076328 -0.016675
0.030774 0.22365 -0.0027318 -0.013868
0.0016459 -0.0015391 0.0011121 0.00073073 0.0001096 0.00024398 0.0011666 0.00041695
-0.0025414 -0.013899 0.062009 0.31532
1400000000 0.24039 0.20073 -0.023471 -0.0088745 0.0045852 0.0030576 -0.0021586 0.0007425
0.002688 0.00095919 0.0003304 -0.0012829
-0.023454 -0.0089058 0.071659 0.35988 -0.014071 0.012239 0.001214 0.0013314
0.0010902 -0.00060139 0.0011508 0.00027193
0.0046428 0.0030524 -0.014028 0.012349 0.34993 0.062153 -8.7462e-06 -0.0013015
9.2283e-05 -0.0001072 0.0005142 0.00035126
-0.002168 0.00074232 0.0012127 0.0013727 -5.222e-05 -0.0013163 0.17045 0.20845
-0.013872 -0.010154 -0.00095131 -0.00055098
0.0026534 0.0009336 0.0011231 -0.00057674 0.00014072 -0.00020182 -0.013974 -0.010141
0.064476 0.22259 -0.0092551 -0.009244
0.00039758 -0.0012351 0.0011258 0.00017168 0.00052026 0.00025341 -0.00091423 -0.00052521
-0.0094365 -0.00939 0.10723 0.30629
1460000000 0.26428 0.15779 -0.020898 0.0037856 0.0050519 -0.0016207 -0.0015742 0.0017284
0.0019967 -0.00038763 -0.00020172 -0.00089034
-0.020865 0.0037528 0.10627 0.33846 -0.0052635 0.014784 0.0015838 0.00032289
0.0011096 -0.0012149 0.0012123 -0.00057063
0.0050717 -0.0016649 -0.0051797 0.014855 0.3565 0.0072076 -0.0010996 -0.0010038
0.00031455 -0.00024454 0.00071795 -0.00020391
-0.0015294 0.0016662 0.0015951 0.00031529 -0.0010553 -0.0010895 0.19732 0.17972
-0.015027 -0.0038181 -0.00099476 0.001982
0.0021186 -0.00034405 0.0011209 -0.0012162 0.00022057 -0.00021483 -0.015023 -0.0037355
0.093996 0.21072 -0.01162 -0.0034596
-0.00020514 -0.00087415 0.0013135 -0.00054781 0.00058131 -9.9297e-05 -0.00097992 0.001914
-0.011496 -0.0033587 0.14113 0.2864
1520000000 0.27772 0.11708 -0.015632 0.0095961 0.0030716 -0.0038453 0.0001397 0.0026563
0.002305 -0.0018596 -0.0010494 -0.00011498
-0.015643 0.0096031 0.14041 0.32505 0.0020713 0.012071 0.0017009 -0.00065809
0.00020535 -0.0010498 0.00033277 -0.00090386
0.0030252 -0.003857 0.0021481 0.012067 0.34921 -0.049613 -0.00068948 -0.00039462
0.00070263 -0.00097124 0.00015408 -0.00011513
0.00014421 0.0026361 0.0016801 -0.00066698 -0.00072081 -0.00037679 0.22123 0.14186
-0.014979 0.0018991 0.0013503 0.0020093
0.0022843 -0.0019144 0.00017887 -0.0010118 0.00075349 -0.00099472 -0.014996 0.0019088
0.12225 0.20044 -0.011607 0.0011231
-0.0010204 -0.00012211 0.00032305 -0.00096234 0.00013103 -0.000111 0.0013774 0.0020016
-0.011672 0.0011145 0.1749 0.26809
1580000000 0.28845 0.071568 -0.0090463 0.013411 -0.0011294 -0.0044511 0.0015334 0.0018116
-9.1426e-05 -0.0023253 -0.00025641 0.00031453
-0.0090515 0.013394 0.16843 0.30062 0.0052344 0.0069872 0.00061965 -0.0015066
-0.0004179 -0.00118 -0.00019915 -0.00074124
-0.0011883 -0.0044429 0.005285 0.0069881 0.32857 -0.1074 -0.0015536 0.00022376
-0.00049082 -0.0012748 0.00031658 -0.00054543
0.0014985 0.001869 0.00058166 -0.0015059 -0.0015324 0.00024096 0.23572 0.10257
-0.011766 0.0070002 0.0019406 0.00081041
-0.00014342 -0.002294 -0.00048461 -0.0012074 -0.00043535 -0.0012741 -0.011747 0.0070411
0.14759 0.18549 -0.0094155 0.0071082
-0.0002925 0.00034072 -0.0001513 -0.00073245 0.00035341 -0.00061793 0.002005 0.00083338
-0.0093642 0.0072358 0.20853 0.24302
1640000000 0.29169 0.030825 -0.0021292 0.012533 -0.0027726 -0.0021088 0.0026971 0.0010409
-0.00066895 -0.0017644 -0.00037086 0.00028626
-0.0021234 0.012517 0.19838 0.27672 0.0053294 0.0023237 -0.00046998 -0.0018856
-0.00092812 -0.00060169 -0.0003959 -0.00067472
-0.0027464 -0.0021079 0.0053061 0.0023179 0.29909 -0.15598 -0.00073664 0.0012038
-0.00094268 -0.0011336 -0.00010748 -0.00033471
0.0027949 0.0010547 -0.00045201 -0.001866 -0.00065617 0.001148 0.24893 0.053612
-0.0077801 0.0084243 0.0023918 -0.00056284
-0.00057543 -0.0017349 -0.00097162 -0.00054735 -0.0010511 -0.0011755 -0.0077696 0.0084173
0.17129 0.16497 -0.0047246 0.0093042
-0.0003734 0.00039291 -0.00043959 -0.00065778 -0.00013977 -0.00034808 0.0024552 -0.00061288
-0.0046683 0.0092897 0.23466 0.21274
1700000000 0.28611 -0.013906 0.001563 0.010018 -0.0032477 0.00037278 0.0031072 -0.0012736
-0.0022101 -0.00072081 0.00053114 0.00051344
0.0015372 0.010005 0.2174 0.24559 0.0027258 -0.00030326 -0.0014199 -0.00076164
-0.00086763 -0.00010248 -0.00082031 -0.00050965
-0.0032278 0.0004647 0.0027144 -0.00032775 0.25539 -0.19492 0.0001648 0.0016303
-0.0021078 -0.00018011 -0.00038346 -0.00086174
0.0031279 -0.0012982 -0.0014311 -0.00075202 5.3761e-05 0.0016763 0.24614 0.0032243
-0.0049784 0.0094643 0.0017413 -0.0019586
-0.0021329 -0.0007245 -0.00086096 -0.0001112 -0.0020601 -0.00016269 -0.0050106 0.0094405
0.19083 0.14797 0.00019869 0.0095368
0.00050121 0.00046089 -0.00079745 -0.00046036 -0.00036753 -0.00086195 0.0016222 -0.0020144
0.00010654 0.0095287 0.25282 0.17942
1760000000 0.2755 -0.062565 0.0041838 0.0068231 -0.0019297 0.0012283 0.0013799 -0.0034494
-0.001233 0.00059861 0.00021865 -0.00060648
0.0041856 0.0068224 0.24389 0.20625 0.00015946 -0.0016281 -0.0012573 2.4713e-05
-0.0011261 0.00097835 -0.00046669 0.00030696
-0.0019707 0.0011996 0.000129 -0.001663 0.20701 -0.22721 0.0010157 0.0014862
-0.0011645 0.0013926 -0.0011597 -0.00067095
0.0013705 -0.0034864 -0.0012236 3.8529e-05 0.0010487 0.0013637 0.23763 -0.048763
-0.0014879 0.0088664 -8.9059e-05 -0.0023152
-0.001274 0.00055891 -0.0011158 0.00094471 -0.0010984 0.001361 -0.0014494 0.0089296
0.20767 0.11637 0.003788 0.0071767
0.00030911 -0.00052469 -0.00050973 0.00036314 -0.001276 -0.0005596 -4.8128e-05 -0.0023557
0.0039797 0.0071394 0.26631 0.14212
1820000000 0.25252 -0.10033 0.0046235 0.003158 0.00032783 0.0023736 -0.00089353 -0.0031493
-0.0012357 0.00079614 -4.7855e-05 -8.9467e-05
0.0046389 0.0031546 0.25507 0.17675 -0.0019207 0.00024521 -0.0014446 0.00091879
1.1216e-05 0.001248 -0.00070398 0.00037877
0.00029688 0.0023609 -0.0018956 0.00030462 0.1568 -0.24166 0.0018429 0.00069231
-0.00024411 0.0024722 -0.0018253 0.00022226
-0.00093593 -0.0030913 -0.0014776 0.00096239 0.0019318 0.00070596 0.20767 -0.096697
0.00035468 0.007651 -0.0015403 -0.0016728
-0.0012178 0.00090397 4.5959e-06 0.0012606 -0.00019637 0.0024099 0.00027356 0.0075676
0.22813 0.090118 0.0052356 0.0035706
-3.3174e-05 -8.0306e-05 -0.00065613 0.00043998 -0.0017294 1.3308e-05 -0.0015647 -0.0016445
0.0050684 0.0034871 0.27025 0.10718
1880000000 0.21839 -0.14153 0.0025425 0.00079517 -0.00022427 0.0021481 -0.0028878 -0.0022992
-0.00028919 0.001662 0.00030995 -0.00072584
0.0025548 0.00077782 0.25981 0.13024 -0.0037457 0.0028455 -0.00034206 0.0017955
0.0006054 0.0013111 0.00017067 0.00096658
-0.00025848 0.00212 -0.0037479 0.0028349 0.105 -0.24948 0.0020057 -0.0012609
0.0016228 0.00187 -0.00098209 0.0015553
-0.0028316 -0.002313 -0.00029806 0.0018134 0.0019924 -0.001334 0.16707 -0.13717
0.001395 0.0055266 -0.0022539 0.0001635
-0.00022451 0.0016855 0.00062112 0.0013031 0.0016309 0.0019023 0.0014497 0.0056243
0.23478 0.060766 0.0055122 0.0013506
0.0002776 -0.00056637 0.00012292 0.0010224 -0.00081369 0.0015122 -0.0022871 7.3827e-05
0.0056237 0.0014255 0.27184 0.073393
1940000000 0.17977 -0.16785 0.00039311 -0.0010632 0.0016165 0.0016887 -0.0039574 0.00026671
0.0010427 0.00088972 -0.00076275 -0.00072454
0.00039342 -0.0010348 0.2615 0.098969 -0.001769 0.0056797 0.0010386 0.0014312
0.0019768 0.00029748 0.00097356 0.00020785
0.0016208 0.0016178 -0.0017028 0.0057005 0.061544 -0.24119 0.00047622 -0.0023819
0.0023113 0.00033881 0.00036959 0.0016225
-0.0038327 0.00025425 0.0010645 0.0014378 0.00055859 -0.0023029 0.11438 -0.1681
0.0010264 0.0039685 -0.0013647 0.0013075
0.0012211 0.00085274 0.001978 0.00035707 0.0023344 0.0003772 0.0010327 0.0039161
0.24165 0.024352 0.0042932 -0.0025124
-0.00072078 -0.00081619 0.00094006 0.00013953 0.00022764 0.001679 -0.0013318 0.0012704
0.0043205 -0.0026233 0.26205 0.037334
2000000000 0.13403 -0.18343 -0.0031732 0.00088838 0.0028447 0.00135 -0.0023101 0.0035916
0.00096946 0.00043853 -0.00083544 0.0004424
-0.0031592 0.00087303 0.24826 0.063599 -0.00047133 0.0076069 0.0017383 0.00044519
0.0010834 -0.0012631 0.00026821 3.5686e-05
0.0028822 0.0013378 -0.00039566 0.0076855 0.020439 -0.22782 -0.0015726 -0.0014571
0.0019652 -0.0011213 0.0014537 0.0014504
-0.0025382 0.0037596 0.0017527 0.00038234 -0.0015137 -0.001461 0.060331 -0.17853
-0.00076292 0.0032384 -0.00019458 0.0022108
0.00079516 0.0005952 0.0010837 -0.0012803 0.0019622 -0.0010203 -0.00084464 0.0032567
0.24 -0.0085316 0.00068651 -0.0034237
-0.00088629 0.00057355 0.00035805 0.00017883 0.0016672 0.0014247 -0.00016319 0.0021298
0.00057838 -0.0034235 0.24957 0.0094453
2060000000 0.086769 -0.19134 -0.0041421 0.0029814 0.0029088 -0.00074914 0.00063043 0.0035328
0.0016046 -0.00071038 -0.0002973 0.0011059
-0.0041779 0.0029745 0.23508 0.034439 0.0045148 0.0086358 0.0012003 -0.00074395
0.00056837 -0.0014168 0.00064532 -6.5494e-05
0.0028986 -0.00073369 0.0045589 0.0086478 -0.013058 -0.20964 -0.0017967 0.00049883
0.0007911 -0.0020862 0.0028272 0.00031449
0.00072332 0.0033505 0.0010836 -0.00067122 -0.0016914 0.0004361 0.0085262 -0.17461
-0.0018816 0.0044481 0.00096334 0.0010803
0.0016153 -0.00073663 0.00054934 -0.0014483 0.00075362 -0.0021279 -0.0017324 0.0044142
0.22758 -0.046889 -0.0013901 -0.0044398
-0.00018362 0.0011968 0.00052875 -9.5409e-05 0.002953 0.00052625 0.00075036 0.001052
-0.0013733 -0.0044432 0.23478 -0.015855
2120000000 0.041868 -0.18234 -0.003501 0.0061799 0.0024078 -0.0027582 0.003122 0.0021163
0.0007064 -0.0014848 0.00098945 0.00024636
-0.0034035 0.0062573 0.21481 0.011396 0.0071351 0.0048001 0.0010045 -0.001381
-0.0012934 -0.002046 -5.6543e-06 -0.0010539
0.0023785 -0.0027212 0.0071507 0.0047504 -0.040988 -0.19204 -0.00087588 0.0016069
-0.0015696 -0.0016465 0.00058072 -0.0021046
0.003176 0.0021593 0.0010459 -0.0014554 -0.00085136 0.0017394 -0.03973 -0.15724
-0.0020807 0.0065462 0.0015006 0.000968
0.00078273 -0.0014792 -0.001274 -0.0020809 -0.0016161 -0.0015582 -0.002266 0.0066489
0.21359 -0.081036 -0.0054627 -0.0024425
0.00092575 0.00013483 0.00011386 -0.0010139 0.00059271 -0.0020739 0.0016965 0.0010586
-0.0054145 -0.0024154 0.21424 -0.030684
2180000000 0.0017951 -0.17005 -0.0020436 0.0095124 0.00045185 -0.0023461 0.0032598 -0.000494
0.00037546 -0.0012955 0.0010786 0.00030738
-0.0020628 0.0095242 0.19559 -0.0075579 0.008146 0.0040162 -0.0010482 -0.0015665
-0.0021476 0.00089999 -3.6018e-05 0.00025065
0.00047499 -0.0023819 0.0081789 0.0039085 -0.06191 -0.16863 0.0011344 0.0017168
-0.0010496 -0.00025732 0.00058627 -0.0019885
0.0031268 -0.0006047 -0.001005 -0.001572 0.0010551 0.0014311 -0.075867 -0.132
-0.00057377 0.0094249 0.0020371 0.00042762
0.00022837 -0.0013703 -0.002176 0.00084336 -0.00090727 -0.00034997 -0.00045862 0.0094632
0.18739 -0.11177 -0.0056926 0.0020712
0.0010768 0.00015668 -1.0565e-05 0.0002032 0.00053953 -0.0017424 0.0018775 0.0002241
-0.0057869 0.0018167 0.19846 -0.045855
2240000000 -0.027749 -0.14554 0.0020369 0.010898 -0.00061605 -0.0028338 0.0016366 -0.0026623
-0.0018797 -0.00097725 0.0006066 -0.0018585
0.0020191 0.010867 0.17538 -0.012761 0.0088513 -7.0369e-05 -0.00081949 -0.00044174
-0.0005769 0.0011311 -0.00086478 -0.00068009
-0.00060691 -0.0028284 0.0088759 -9.8557e-05 -0.079613 -0.14415 0.0018375 -0.001579
-0.0011519 0.0001595 -0.002472 -0.0016329
0.0017175 -0.0024302 -0.00080525 -0.00036825 0.0018722 -0.0014482 -0.11045 -0.1031
0.0018283 0.010694 0.0020063 -0.00094005
-0.0019088 -0.00091411 -0.00039193 0.0011572 -0.0012701 0.00014972 0.0018968 0.010739
0.15931 -0.12891 -0.0056501 0.0042109
0.00068139 -0.0018333 -0.00076091 -0.00067418 -0.0023065 -0.0016094 0.0018767 -0.00089889
-0.0057285 0.0043201 0.17445 -0.055707
2300000000 -0.054217 -0.11893 0.0074436 0.0090191 -0.0012426 -0.0019149 -0.00052632 -0.0010555
-0.0016611 0.00084662 -0.00115 -0.00072611
0.0074508 0.0090376 0.15618 -0.022084 0.0088389 -0.0022584 -0.00082979 0.00067127
-0.00018249 0.0015907 -9.543e-05 0.00079891
-0.0012558 -0.0018345 0.0087878 -0.0023339 -0.091245 -0.121 6.9361e-06 -0.0018459
-0.00016078 0.0018268 -0.0019482 0.00069282
-0.00069361 -0.001249 -0.00087403 0.00070453 -7.2683e-05 -0.0017676 -0.13072 -0.067635
0.0055317 0.011091 0.00025429 -0.0021276
-0.0014855 0.00071549 -0.000181 0.0016613 -9.8558e-05 0.0018702 0.0056583 0.011029
0.12399 -0.15015 -0.0038077 0.0073122
-0.00093513 -0.00073527 -6.1795e-05 0.00079642 -0.0020426 0.00077983 0.00017036 -0.0020987
-0.0036817 0.0073499 0.15982 -0.057472
2360000000 -0.071964 -0.087961 0.010385 0.0084325 -0.0010817 -0.0014696 -0.0014035 -0.00074179
-0.00050364 0.0012499 -0.001537 -0.00055883
0.010336 0.008452 0.14619 -0.022411 0.0080721 -0.0051644 -0.00062748 0.001123
0.0019501 0.00038882 7.6844e-05 -0.00011081
-0.0011388 -0.0014874 0.008134 -0.0052481 -0.10224 -0.099117 -0.0026294 -0.00094387
0.0010558 0.00018707 -0.0010204 0.001779
-0.0013957 -0.00080532 -0.00071857 0.001131 -0.0025701 -0.0010251 -0.14798 -0.035929
0.010452 0.010136 0.001161 -0.0020857
-0.0005606 0.001334 0.0018556 0.00032069 0.00095561 0.00011251 0.010505 0.010059
0.09512 -0.15101 0.00051437 0.0083003
-0.0015922 -0.00045707 0.00018391 -5.9497e-05 -0.00094331 0.0018066 0.0013329 -0.0023126
0.00032767 0.0081499 0.13691 -0.061461
2420000000 -0.079677 -0.059745 0.01391 0.0029493 -0.0031964 -0.0012094 -0.0009281 0.00053626
0.0011775 0.0011956 -0.0014394 0.0015285
0.013858 0.0029385 0.1299 -0.022416 0.0046745 -0.0070949 0.0014717 0.0011239
0.00071396 -0.0015075 -5.5635e-05 -0.00015134
-0.0032845 -0.0013251 0.004569 -0.0071327 -0.11425 -0.077752 -0.0023653 0.0012535
6.0936e-05 -0.00037988 0.00045591 0.0027101
-0.00091577 0.00041077 0.0014047 0.0010319 -0.0022397 0.0014876 -0.15638 0.0085875
0.014108 0.0077954 -0.00017752 -0.0027716
0.0013579 0.0014641 0.00077074 -0.001349 -6.7854e-05 -0.00027897 0.014201 0.0077874
0.060863 -0.14976 0.001269 0.0089383
-0.0014939 0.0017231 -0.00021258 -0.00012488 0.00036065 0.0028355 -0.00026442 -0.0026611
0.0013028 0.0092582 0.11811 -0.05593
2480000000 -0.080771 -0.030191 0.013836 -0.0024087 -0.0016362 -2.2297e-05 -0.00056583 0.0014108
0.001993 -0.00032701 0.0001988 0.0014541
0.013861 -0.0023587 0.1313 -0.024511 0.0026234 -0.0091628 0.001208 -0.00010631
-0.00042549 -0.00096542 -3.58e-05 -0.00029642
-0.0017357 1.7879e-05 0.0025744 -0.0091625 -0.11795 -0.058933 -0.00073857 0.003418
-0.00025598 -0.0008568 0.0019098 0.0010555
-0.00051069 0.0014221 0.0012362 -2.9811e-05 -0.00073416 0.0034167 -0.15834 0.044364
0.017813 0.0010235 -0.0019966 -0.0024946
0.0018994 -0.00054385 -0.00047375 -0.00099594 -0.00025527 -0.00085177 0.017803 0.0010811
0.03025 -0.14326 0.0043433 0.0074188
0.00021241 0.001504 -9.3084e-05 -0.00033548 0.0019591 0.0010674 -0.0017698 -0.0025715
0.0044317 0.0071716 0.098616 -0.053197
2540000000 -0.08572 -0.0018693 0.011757 -0.0061901 -0.0023359 0.00092881 0.00062152 0.0009289
4.6091e-05 -0.001857 0.00085591 0.0016684
0.011713 -0.0061633 0.11762 -0.014928 -0.0014252 -0.0081234 0.00051773 -0.0016027
-0.0014717 -0.00018295 -0.00056418 0.0002105
-0.0023977 0.0009784 -0.0014101 -0.0080998 -0.12428 -0.034532 0.0021776 0.0024755
-0.0012898 -0.00012259 0.0016951 -0.00089745
0.00056652 0.00089477 0.00045749 -0.001593 0.0021582 0.0025119 -0.15779 0.084191
0.017449 -0.0054524 -0.0021884 -0.0016806
-4.1973e-05 -0.0018235 -0.0015343 -8.2257e-05 -0.0011893 -1.6191e-05 0.017641 -0.0055575
0.0054972 -0.12841 0.0070702 0.0062151
0.0010514 0.001545 -0.00048602 0.00019332 0.0016707 -0.00097709 -0.0023551 -0.0018934
0.0068818 0.0061048 0.083404 -0.038344
2600000000 -0.078021 0.022547 0.0085667 -0.0097711 -0.0010529 0.0027245 0.00063978 -0.00048924
-0.0012603 -0.0011632 0.0018291 0.0005573
0.0085944 -0.0097401 0.11324 -0.03111 -0.0036744 -0.0059585 -0.00050422 -0.00069096
-0.00047408 0.0015303 -0.0001113 0.0005928
-0.001122 0.0025995 -0.0038109 -0.0059787 -0.12874 -0.010911 0.0031742 -0.00019168
-0.0001507 0.0015519 0.0010913 -0.0018331
0.00089039 -0.00040631 -0.00053613 -0.00067458 0.0030392 1.5593e-05 -0.14268 0.11675
0.01461 -0.01194 -0.0032284 -0.00013443
-0.0012432 -0.0010763 -0.0003495 0.0016172 -7.1157e-05 0.0014997 0.014397 -0.012152
-0.020638 -0.11251 0.0085699 0.0059444
0.0017385 0.0005772 -0.00022956 0.00080594 0.0012892 -0.0015748 -0.00315 0.0001654
0.0086245 0.005805 0.075828 -0.024074
2660000000 -0.073456 0.047885 0.0045998 -0.011527 -0.00020668 0.00095415 0.00012914 -0.00012455
-0.0024635 0.00052101 0.0013693 -0.00068089
0.0045618 -0.011586 0.1194 -0.027193 -0.004745 -0.0042032 -0.0011494 -0.00038784
0.00027437 0.0018497 0.00036481 0.00088598
-0.0001083 0.00093531 -0.004873 -0.0042648 -0.12943 0.0093263 0.0018664 -0.0018389
0.00065807 0.00063992 -0.001047 -0.0016328
3.7193e-05 6.6427e-05 -0.0011656 -0.00027868 0.0019 -0.0019202 -0.1245 0.14795
0.0079721 -0.016002 -0.0022608 0.00068276
-0.0025775 0.00045744 0.0001081 0.0016701 0.00034221 0.000656 0.0080365 -0.015966
-0.03816 -0.097833 0.010537 0.0016134
0.0012947 -0.00091455 0.00045435 0.00066984 -0.00098997 -0.0016048 -0.0023686 0.00078746
0.010397 0.0017279 0.070643 -0.0047127
2720000000 -0.061828 0.067157 0.00038173 -0.011743 -0.00031501 0.0027776 -0.0002469 -2.524e-06
-0.002129 0.001942 0.00068957 -0.0017568
0.00044833 -0.011717 0.10528 -0.029481 -0.0050854 -0.0011063 -0.0014685 0.00037726
0.0016749 0.00054183 0.0008003 -9.1786e-05
-0.0003335 0.0027739 -0.0050975 -0.00099993 -0.12347 0.040146 4.6428e-05 -0.0022601
0.00048022 0.00048021 -0.0013505 0.00069866
-0.00020219 -0.00010789 -0.0014545 0.00036824 0.00022314 -0.0023206 -0.09119 0.17881
0.0014548 -0.016704 -0.0017377 0.0023224
-0.001942 0.0020924 0.0017727 0.00053702 0.00045871 0.00041675 0.001385 -0.016656
-0.053434 -0.071996 0.011982 -0.00066537
0.00049705 -0.0015333 0.00076093 -0.00013467 -0.0015556 0.00081177 -0.001887 0.0022621
0.011921 -0.00069811 0.075721 0.015286
2780000000 -0.048218 0.085374 -0.0041666 -0.010553 -0.0001461 0.0012917 0.00063941 -0.00041228
0.0013429 0.0026142 -0.00068369 -0.0018611
-0.0041267 -0.01052 0.10362 -0.042395 -0.0040974 0.00033887 -0.00019051 0.0015623
0.0017648 -0.00087774 3.7151e-05 -0.00021887
-0.0002192 0.001112 -0.0040041 0.00036737 -0.12105 0.069105 -0.0016854 -0.0016127
0.00023907 -0.00024953 -0.00047627 0.0009146
0.00069641 -0.00011179 -0.00013635 0.0015379 -0.0017767 -0.0015068 -0.063287 0.20055
-0.0052164 -0.01492 -0.00060976 0.002047
0.0012521 0.0024644 0.0016997 -0.00096394 0.00035828 -0.0003895 -0.0051618 -0.014874
-0.067473 -0.047079 0.009979 -0.0054483
-0.00068219 -0.0019071 8.831e-05 -0.00018901 -0.00026937 0.00058491 -0.00056514 0.002146
0.010206 -0.0052639 0.078688 0.033111
2840000000 -0.033344 0.10184 -0.007451 -0.0074953 0.0014421 0.0018947 -0.00018493 -0.00022746
0.0012612 0.00094 -0.0015704 0.00021889
-0.0074221 -0.0074547 0.10139 -0.034591 -0.0032945 0.001602 0.0004209 0.00081073
1.9185e-05 -0.0015292 -2.2378e-05 5.4447e-05
0.0014207 0.0019467 -0.0032304 0.0015914 -0.11571 0.095418 -0.0015656 0.00023534
0.00047606 0.00029929 0.001313 0.00079042
-0.00017179 -0.00017948 0.00041036 0.00070976 -0.0014389 0.00015727 -0.027183 0.21727
-0.0092786 -0.010601 0.00025077 0.0011261
0.0015185 0.0010646 -3.2072e-05 -0.0014012 0.0004096 0.00025466 -0.0094947 -0.010743
-0.072853 -0.022134 0.0086375 -0.006819
-0.0016629 0.00042342 9.7926e-05 7.0669e-05 0.0010189 0.0010708 0.00020065 0.0014438
0.0086002 -0.007102 0.093739 0.049691
2900000000 -0.018434 0.12076 -0.0089034 -0.00336 0.0016047 9.6347e-05 0.00042786 -0.00070042
0.0021977 -0.0012853 -0.00070365 -9.319e-06
-0.0089198 -0.0033804 0.083602 -0.042868 -0.00078356 0.0026269 0.00085338 0.00028808
-0.00041402 -0.0013963 -6.2191e-05 2.4542e-05
0.0016085 6.7746e-05 -0.00080364 0.0026893 -0.098311 0.12795 -0.0010744 -8.3818e-05
-0.00029198 -0.001067 0.0013382 -0.00059132
0.00041172 -0.0007092 0.00088826 0.00031599 -0.0010389 -8.3e-05 0.010186 0.22032
-0.011701 -0.0051372 0.0010005 0.0021245
0.0021552 -0.0013147 -0.00037923 -0.001564 -0.00038352 -0.0010102 -0.011787 -0.0049514
-0.072753 0.0097534 0.0063782 -0.010055
-0.00071262 1.1131e-05 -0.00026444 -5.0933e-05 0.0015655 -0.00052195 0.0010628 0.0018401
0.006236 -0.010052 0.10863 0.054703
2960000000 0.0013728 0.13232 -0.0088303 0.00021977 0.00051578 0.001507 -0.00068227 -0.00098669
-0.00028643 -0.001778 -0.00092047 0.00058437
-0.0087547 0.00026412 0.091534 -0.042283 -0.00044743 0.001113 0.0010098 0.00013575
-0.0012272 -0.00093426 0.00053009 0.00027184
0.00065829 0.001368 -0.0005127 0.0011592 -0.081425 0.15883 -0.00064395 0.00077611
-0.00053683 0.00037443 -0.00028209 -0.0018428
-0.00082794 -0.00087974 0.00093383 7.6913e-05 -0.00082217 0.00075381 0.051215 0.22787
-0.011409 0.00042066 0.0015785 0.00045135
-0.00045416 -0.0017764 -0.0011396 -0.00077607 -0.00062387 0.00053823 -0.011073 0.00029866
-0.064767 0.037136 0.0016621 -0.011047
-0.00067637 0.00055647 0.00056321 0.00049775 1.7436e-05 -0.0020038 0.001537 0.00043545
0.0020511 -0.01122 0.12679 0.065856
3020000000 0.020029 0.14773 -0.0066223 0.0035946 0.0014259 -0.00025864 -0.00096894 -7.9967e-05
-0.00071223 0.00058274 -0.00017619 0.0005129
-0.0067072 0.0035427 0.081317 -0.030485 -0.0002216 -0.00019992 0.00049249 -0.00088211
-0.0015171 0.00041282 0.00059042 -0.00027198
0.0013924 -5.7088e-05 -0.00020381 -0.00015679 -0.058472 0.18521 -0.00034815 0.00077707
0.00022598 0.0003929 -0.00053719 -0.0015344
-0.00087818 -0.0001746 0.00053388 -0.00086135 -0.00028545 0.00088455 0.091059 0.22143
-0.0086211 0.0036195 0.00062075 0.00031809
-0.00060195 0.00036231 -0.0017494 0.00037344 0.00052266 0.00037136 -0.0089854 0.0035684
-0.051972 0.062995 -0.00056192 -0.010798
-0.00017472 0.00046761 0.00066297 -0.00026049 -0.00064019 -0.0014964 0.00073603 0.00037198
-0.00097019 -0.010714 0.1474 0.06351
3080000000 0.046729 0.15632 -0.004866 0.0058855 0.0018635 2.2781e-05 -0.00075569 7.2479e-05
-0.00066039 9.6222e-05 9.7088e-05 0.00053246
-0.0048899 0.0058256 0.078528 -0.026101 -0.00061848 0.00019426 -0.00016256 -0.00036631
-0.0003258 0.00098256 -0.00016341 -0.00042896
0.0017718 -3.9297e-05 -0.00029791 0.00025346 -0.022408 0.20582 -0.00074945 0.00020664
0.00030765 0.00067586 -0.0019323 -0.0013239
-0.00079793 0.00015898 -7.8195e-05 -0.00036102 -0.00068845 0.00018542 0.12456 0.21341
-0.0055188 0.0066588 0.0018612 0.00049072
-0.00057978 0.00025133 -0.00028712 0.0010803 0.0002561 0.00047614 -0.0052934 0.0069005
-0.029021 0.092167 -0.0054834 -0.0090861
-3.896e-05 0.0005031 -6.4621e-05 -0.0005864 -0.001698 -0.00089403 0.0019529 0.00038815
-0.0053957 -0.0094156 0.16281 0.070736
3140000000 0.074645 0.16143 -0.0013628 0.0076221 0.0028555 -0.0013153 -0.00099295 0.001049
0.00149 0.00084639 0.0003218 2.8932e-05
-0.0013621 0.0076405 0.073884 -0.026868 -0.00094398 0.00011298 0.00069078 -0.00038216
-0.00013951 0.0010739 0.00079607 -0.00052555
0.0026509 -0.001436 -0.00093863 -4.4209e-05 0.018963 0.22745 8.7614e-05 0.0018305
0.0013634 -0.00036754 -0.003157 0.00079026
-0.0010654 0.0011111 0.00069746 -0.00023953 4.0214e-05 0.001633 0.15972 0.18922
-0.0013513 0.0075049 0.0010115 -0.0013554
0.0015817 0.00047731 -0.00011765 0.0010464 0.0016758 -0.0006105 -0.0013948 0.007392
-0.015852 0.11044 -0.0072474 -0.0060767
0.00040071 2.7437e-05 0.00061126 -0.00048122 -0.0029861 0.00050643 0.00093216 -0.0013204
-0.0076097 -0.0060678 0.18731 0.062487
3200000000 0.10698 0.17178 0.0038235 0.0067378 0.0008405 -0.0026966 -7.5728e-05 0.0018076
0.00054781 -0.0021006 4.3543e-05 0.00037892
0.0038283 0.0066815 0.085095 -0.026097 -0.0011508 0.00020251 -0.00051463 -0.00097743
0.0007862 0.001117 -0.00049149 -0.0010896
0.00093744 -0.0028526 -0.0011945 0.00025639 0.063987 0.23163 0.0011677 0.00071599
-0.00015524 -0.0023627 -0.0019897 0.0027474
-0.00019212 0.0016632 -0.00054326 -0.0010237 0.0012555 0.00063527 0.18189 0.16671
0.0015535 0.0064507 0.00071291 -0.0017256
0.00042527 -0.0018859 0.00071805 0.00096294 -0.00040172 -0.0021517 0.0017505 0.0064534
0.01854 0.12835 -0.0091014 -0.0021325
9.8155e-05 0.00055619 -0.00036749 -0.00097862 -0.0016508 0.0025747 0.0006045 -0.001404
-0.0089855 -0.0015308 0.20357 0.061007
3260000000 0.13839 0.16454 0.0040472 0.0034371 -0.00065195 -0.0027555 0.0010268 0.00069543
0.00023133 -0.0015051 0.00020057 3.99e-06
0.0040519 0.0033933 0.092394 -0.029369 -0.0018238 0.0018488 -0.00051874 -0.00019386
0.00098739 -0.00057208 -0.0011609 0.00010943
-0.00064848 -0.0026662 -0.0019439 0.0019651 0.11315 0.22862 0.00041656 -9.4854e-05
-0.00082973 -0.00082718 0.00096827 0.0022463
0.0011908 0.00067699 -0.0005362 -0.00015914 0.00053981 -0.00018066 0.20824 0.12933
0.0041394 0.0053047 -0.0009236 -0.0017173
0.00019129 -0.001844 0.00089879 -0.00042837 -0.00039616 -0.0010776 0.0039777 0.0052492
0.041275 0.13771 -0.0071405 0.0034074
-1.3863e-05 -9.8133e-05 -0.0010657 0.00011084 0.00060064 0.0021343 -0.0007784 -0.0019015
-0.0070672 0.002565 0.23248 0.050953
3320000000 0.16941 0.15974 0.007181 0.0014733 -0.00050644 -0.0017227 0.00076096 0.00032184
-0.0017864 -0.0013973 0.00019432 0.00018885
0.0071903 0.0015258 0.099804 -0.024821 0.00066227 0.0023133 -0.00038977 -0.00048025
-0.00021606 -0.00027845 -0.00044821 0.00049645
-0.0006484 -0.0017638 0.00060065 0.0024424 0.16132 0.22149 0.00011503 -3.0468e-05
-0.0015474 -0.0001924 0.00056084 0.00043609
0.00077066 0.00023348 -0.00046692 -0.00047121 -7.3241e-05 -0.00013829 0.21785 0.099825
0.0049292 0.0023095 -0.0010981 0.00017966
-0.0018621 -0.0011578 -0.00028044 -0.00027913 -0.0012134 -5.701e-05 0.0049648 0.0021081
0.068779 0.14041 -0.0039003 0.0035013
0.0001788 0.00011425 -0.00049207 0.00031587 7.8843e-05 0.00085078 -0.0012469 0.00035091
-0.0041371 0.0038781 0.2492 0.038759
3380000000 0.20467 0.14282 0.0058956 -0.0019273 -0.0010596 0.00066579 0.0010437 0.00019085
-0.0013262 0.00088421 4.5666e-05 0.000153
0.0058962 -0.0019116 0.1104 -0.033373 -0.00010975 0.0028595 -0.0011578 -0.00048849
-0.00032698 -5.5971e-06 -0.00053561 0.00057705
-0.0011513 0.00069884 -9.7542e-05 0.0028054 0.20382 0.19935 0.00065925 -0.00042609
-0.0015006 0.00088788 0.00050415 0.00098145
0.00097667 0.0002628 -0.0010923 -0.00038629 0.00072787 -0.00063322 0.23339 0.06632
0.0060293 0.0016204 -0.00018776 0.00046025
-0.0015454 0.00073734 -0.00014618 0.00011261 -0.0016442 0.00047746 0.0059759 0.001721
0.10723 0.13339 -0.0013805 0.0046556
0.00032535 8.1684e-05 -0.00076971 0.00045123 0.00084158 0.0015074 -0.00019851 0.00032657
-0.0011764 0.0045117 0.27945 0.02041
3440000000 0.23647 0.12313 0.0047971 -0.0038024 -0.00065988 -0.0016226 0.00064468 -0.0001811
-0.001528 0.0014493 0.0011349 8.0695e-05
0.0047975 -0.0038872 0.10387 -0.037369 0.0029458 0.0022188 -0.00082124 0.0011564
8.3357e-05 0.00038579 9.7074e-05 0.00089991
-0.0005592 -0.0016275 0.0028554 0.0021614 0.24217 0.17184 -7.1288e-05 -0.00020269
0.00042901 0.0011288 0.00051946 0.0012868
0.00084512 -0.00015186 -0.00089624 0.0011212 -7.8349e-05 -0.00016081 0.23481 0.034618
0.0071104 -0.0013666 -0.00067449 -2.2608e-05
-0.0013112 0.0016648 9.738e-06 0.00028735 -0.00025487 0.0011771 0.0069928 -0.0017907
0.1337 0.1273 0.0023099 0.0035455
0.00068808 -0.0001701 7.8092e-05 0.00098267 0.0012025 0.00064602 -0.00069866 0.00025664
0.0016869 0.0034238 0.2955 -0.0082918
3500000000 0.2696 0.091183 0.0026735 -0.0046963 -0.0011181 0.0013228 0.0010601 -0.00056613
-0.000619 0.0010414 0.00073443 -0.00076551
0.0026537 -0.0046755 0.11728 -0.061584 0.0030337 0.0017205 -0.00032071 0.00055929
0.00048577 1.9472e-05 -0.00041638 0.00017159
-0.0013882 0.0014706 0.0032094 0.0015407 0.27281 0.13777 -2.4541e-06 -0.00010919
-0.00051929 0.00050416 0.0025388 0.00027973
0.00091353 -0.00048466 -0.00030245 0.00065353 0.00024846 -0.00021277 0.23972 0.006374
0.006445 -0.0039454 -0.00032677 -0.00029798
-0.00087627 0.0010201 0.00036439 -3.5498e-06 -0.00020508 0.00071732 0.0064152 -0.0037196
0.17501 0.1037 0.0027881 0.0013491
0.00068662 -0.00083782 -8.4497e-05 0.0003151 0.0020335 0.00012929 5.636e-05 -0.00019879
0.0029678 0.0014328 0.31651 -0.037063
3560000000 0.28821 0.057708 0.00050236 -0.0060327 -0.00034529 -0.0010058 0.00049197 0.00035722
0.001436 0.0017985 1.1945e-05 -0.0010994
0.00041915 -0.0059982 0.11069 -0.066643 0.0059766 -0.00063148 0.00042869 0.00062631
0.00071496 -0.00047838 0.00021802 0.00044906
-0.00026684 -0.00099351 0.0058553 -0.00066715 0.30027 0.096392 -0.00011499 -0.00033758
0.00048523 0.00081316 0.0017999 -0.0015292
0.00049652 0.00014611 0.00036178 0.00060451 -0.00026342 -0.00039688 0.2294 -0.029601
0.0049501 -0.0065933 -0.00016693 -0.00026791
0.0015507 0.0017014 0.00077882 -0.00030441 0.00096999 0.00081237 0.0051503 -0.0068013
0.19554 0.094848 0.0023829 -0.0017682
-0.00039467 -0.0012705 0.00015833 0.00048792 0.0016218 -0.0012957 -0.00049759 -0.0006393
0.00254 -0.0014666 0.32885 -0.075911
3620000000 0.30607 0.020983 -0.001186 -0.0038681 -0.0018664 -9.8212e-05 0.00044413 -0.0014851
-5.6731e-05 0.00049961 -0.00053871 -0.00074604
-0.0011403 -0.0039523 0.1125 -0.095094 0.0040285 -0.0038157 9.2769e-05 0.00031692
-0.00035418 -0.00068331 0.001014 0.0004667
-0.0018356 -0.00015869 0.0039326 -0.0037951 0.31426 0.052184 0.00020046 -0.00080407
0.00019417 0.00023682 8.3919e-05 -0.0017412
0.00043329 -0.0016645 0.00020761 0.00043382 9.0675e-05 -0.00065473 0.21928 -0.059738
0.0006582 -0.0072772 -0.0010623 0.00095443
-3.3351e-05 0.00058054 -0.00011277 -0.00073828 4.868e-05 -0.00010194 0.00034098 -0.0072627
0.21854 0.060014 0.001051 -0.0013694
-0.00026618 -0.00066669 0.00062279 0.0002125 0.00022752 -0.0011195 -0.0011175 0.0010962
0.00095166 -0.0012303 0.33202 -0.11038
3680000000 0.31107 -0.023936 -0.0036683 -0.0038609 -0.0011697 0.0017514 -0.0009211 -0.00028554
0.0012811 -0.00013675 -0.0012513 -0.00029794
-0.0036733 -0.0038752 0.10888 -0.11267 0.0017352 -0.0046488 0.00066417 0.00038182
-0.0001379 -0.0004321 0.00071759 -0.00016198
-0.0012493 0.0015786 0.0015404 -0.0046867 0.32589 0.0027111 -0.00083222 -0.00075906
0.0014666 0.00011446 -0.00015938 -0.0013992
-0.0010169 -0.00012461 0.00080567 0.0002858 -0.00070978 -0.00066827 0.20595 -0.093758
-0.0011096 -0.0066153 -0.0012732 0.0013667
0.0014282 3.1484e-05 -0.00049905 -0.00072926 0.00092571 0.00018364 -0.001056 -0.0066553
0.23969 0.036424 0.00015807 -0.0015478
-0.0012521 -0.00033027 0.00091211 0.00024877 0.00027982 -0.0014919 -0.001124 0.0012403
0.00044327 -0.0015213 0.33245 -0.15536
3740000000 0.3129 -0.058497 -0.0031732 -2.5608e-06 -0.0025499 0.0024715 7.7747e-05 -0.00085071
-0.00054514 0.00027867 -0.00091403 0.00049881
-0.0030985 1.6826e-05 0.10033 -0.13362 0.0011715 -0.0052351 0.00030473 -0.00014425
-0.00025502 -0.0003072 0.00027149 0.00019097
-0.0024298 0.0026164 0.0012772 -0.0052603 0.32944 -0.035222 -0.00072711 9.826e-05
-0.00063653 -0.00030068 -0.00054372 -0.00038183
3.6851e-05 -0.0010404 0.00017464 -0.00011486 -0.00071036 -8.2045e-05 0.18475 -0.11665
-0.0028084 -0.0052886 0.00075934 0.0026592
-0.00065348 2.0957e-05 -0.00026916 -0.00011875 -0.00030595 9.6563e-05 -0.0028125 -0.0054326
0.2488 0.002719 -0.00062697 -0.0015075
-0.00097499 0.0002805 0.00059467 0.00019077 -0.0005601 -0.0010522 0.00077111 0.0025492
-0.00145 -0.0015802 0.31881 -0.19417
3800000000 0.30962 -0.10479 -0.0021817 0.00043783 0.00097215 0.0037514 -0.0013076 -0.0016648
0.0018994 0.001191 -0.0013374 7.8363e-05
-0.0021961 0.00043738 0.090976 -0.14891 -0.0019658 -0.0051111 0.00032686 0.00020649
-0.0010337 -0.00039661 0.00087847 0.00033369
0.00094881 0.0039856 -0.001922 -0.0052518 0.32749 -0.078147 -0.00077748 0.00036142
0.00069704 0.00065499 -0.00033421 -0.001171
-0.0010998 -0.0016549 0.00042062 0.00014272 -0.00092186 0.00035915 0.17648 -0.14242
-0.0035759 -0.0039419 0.0015372 0.001835
0.0013888 0.001138 -0.0010331 -0.00031979 0.00085901 0.00067655 -0.0037257 -0.0039153
0.26356 -0.035392 0.0014542 2.9471e-05
-0.001018 0.00029023 0.00086923 -4.7253e-05 -0.00029838 -0.00099291 0.0012531 0.0015972
0.0017183 0.0006969 0.31236 -0.23667
3860000000 0.29837 -0.13654 -0.0010459 0.0011552 0.0024593 0.0019856 -0.0020308 0.0012068
0.0005675 -0.0014422 -0.00040566 0.0018219
-0.0010332 0.0011601 0.07151 -0.15962 -0.0030875 -0.0051048 0.00059125 -0.00068655
-0.00081509 0.0012976 0.00082787 -0.0010873
0.0027248 0.0018084 -0.0033339 -0.005135 0.30746 -0.11909 -0.00068979 0.0007465
0.00058666 -0.0001671 -0.00077438 -0.0011756
-0.0020978 0.0012306 0.00052285 -0.00062827 -0.00079343 0.00091565 0.14832 -0.15797
-0.0030241 -0.0041191 0.0017994 0.00097472
0.00080419 -0.0013253 -0.00063519 0.001166 0.00059794 -0.00037234 -0.0029271 -0.0036257
0.26349 -0.063462 -3.9626e-05 -0.0010653
-0.00034175 0.00174 0.00068995 -0.0012069 -0.00091997 -0.00094711 0.0018894 0.0013192
4.6122e-05 -0.0017145 0.28954 -0.27487
3920000000 0.28498 -0.1765 0.0016566 0.00044271 0.0035317 0.0025317 -1.4124e-05 0.00088083
0.00046484 0.00022071 0.00067638 0.00067092
0.0016904 0.00038347 0.045565 -0.17572 -0.0048321 -0.0036506 -0.00031608 -0.00020214
0.00040472 0.00028453 -0.00027002 -0.0006678
0.0036181 0.0025074 -0.0049819 -0.0033296 0.30065 -0.15114 0.00010393 0.0015966
0.0018419 -0.0014032 -0.00084304 -0.00044755
-5.7914e-05 0.0010115 -0.00032724 -0.00024816 0.00048972 0.0014549 0.12937 -0.16877
-0.003779 -0.0027334 0.0023957 0.0001216
0.00052861 0.00020909 0.0004261 0.00023548 0.0014959 -0.0012978 -0.0039501 -0.0031427
0.2576 -0.11024 0.0012854 -0.0019905
0.00080953 0.0004716 -0.00026082 -0.0003272 -0.00070906 -8.8671e-05 0.0022343 3.8691e-05
0.00090823 -0.0014327 0.26829 -0.30176
3980000000 0.25864 -0.2129 0.0019391 -0.0029062 0.0050417 -0.00036604 6.6444e-05 0.0011443
0.0010962 -0.0019987 0.00019498 -0.00013244
0.0019753 -0.0028666 0.023573 -0.19092 -0.0057804 -0.0014894 0.00063688 0.00035913
0.00056445 0.0002648 -0.00016065 -0.0012359
0.0047674 -0.00029882 -0.0056454 -0.0013863 0.27379 -0.18118 0.001358 -5.7991e-05
-0.00098305 -0.0012739 -0.00075337 -0.00015444
0.00012069 0.0011428 0.00075897 0.00041992 0.0015203 -0.00024863 0.093262 -0.19152
-0.004086 -0.0035806 0.0017359 -0.00092842
0.0011927 -0.0017916 0.00041426 0.00053016 -0.0015046 -0.00093209 -0.0042433 -0.0032433
0.24674 -0.14018 0.0014656 -0.0040481
0.00035589 3.6459e-05 -0.00014512 -0.0011943 -0.00050668 -0.00067096 0.0017109 -0.0010848
0.0016677 -0.0045192 0.23502 -0.34122
4040000000 0.23139 -0.23781 -0.00030037 -0.0041209 0.0031954 -0.0028006 0.00033715 0.0004193
-0.00045378 -0.0010392 0.00031216 -2.0875e-05
-0.00026154 -0.0040486 -0.0023332 -0.19759 -0.0048007 0.00026798 0.00024069 -0.00096393
-0.0001119 0.00032661 -0.0013166 0.00014077
0.0033044 -0.0027675 -0.0047893 0.00013036 0.25255 -0.21589 9.0109e-05 -0.00067659
-0.00078187 -0.00041156 -0.00056593 0.00031556
0.00032046 0.00033975 7.98e-05 -0.00090942 1.6482e-05 -0.00068414 0.070822 -0.18581
-0.0065729 -0.0015933 0.001447 -0.00058109
-0.00068392 -0.0010213 0.00016967 0.00016858 -0.00055414 -0.00078165 -0.0062267 -0.001649
0.2368 -0.17239 -0.0009854 -0.0035204
0.00078999 6.6905e-05 -0.0013348 -0.00022118 -0.001022 0.00064747 0.0014037 -0.00051171
-0.0015839 -0.0034792 0.19772 -0.35981
4100000000 0.2027 -0.26266 -0.0031802 -0.0031873 0.0012525 -0.0034644 -0.00015207 -6.2819e-05
0.00023673 -0.0014605 0.00050618 0.00059821
-0.0031897 -0.0031987 -0.026453 -0.20248 -0.0048459 0.0010961 -0.00015951 -0.00029676
0.00069118 0.00010541 -0.00052468 0.00011743
0.0011765 -0.0035485 -0.0047044 0.0010161 0.23123 -0.24187 7.9342e-05 -5.6047e-05
-0.0007589 -0.00017814 -0.0012934 -0.00031536
1.4745e-05 3.3399e-05 -0.00024145 -0.00019464 0.00012958 8.7614e-05 0.038198 -0.20065
-0.0059372 0.00052503 0.0013999 -0.0014363
0.00045098 -0.001614 0.00072357 0.00014492 -0.00075121 -0.00014996 -0.0059133 0.00056129
0.22222 -0.19852 -0.0012199 -0.0039101
0.00068472 0.00024139 -0.00074671 0.00013553 -0.00083928 -4.6478e-05 0.0010637 -0.0013347
-0.0013306 -0.0037942 0.16596 -0.38693
4160000000 0.17338 -0.28075 -0.003664 -0.001962 4.6268e-05 -0.002917 0.00075765 1.405e-05
-0.0036851 -0.00067114 0.0012667 -0.0006741
-0.0037544 -0.0020664 -0.053257 -0.19954 -0.0046574 0.0026318 -0.00042911 -0.00030668
0.00016941 -0.00016172 -0.00090911 7.8265e-05
1.3358e-05 -0.0032326 -0.0048755 0.002678 0.19865 -0.25833 0.00074743 -0.00019995
-0.00092594 -0.00018186 -0.0014309 0.00067695
0.00065013 -0.00012907 -0.00035862 -0.00020612 0.00075873 -0.0001132 0.012728 -0.18842
-0.0051357 0.001508 0.0013314 -0.0024377
-0.0035774 -0.00081673 0.00022529 -0.00045199 -0.0010667 -0.00037849 -0.0052722 0.0015577
0.19196 -0.23286 -0.0040767 -0.0039161
0.00076944 -0.00059538 -0.00099846 0.00055223 -0.0015157 0.00036213 0.0016205 -0.002352
-0.0036536 -0.0038528 0.11485 -0.39558
4220000000 0.14616 -0.29661 -0.0045951 1.0088e-06 0.00022401 -0.0039837 -0.00027045 -0.00030806
-0.00080741 0.0007507 0.00020938 -0.0013388
-0.0046091 2.7472e-05 -0.08882 -0.18949 -0.0026017 0.0031412 -0.00017809 6.4755e-05
5.3576e-05 0.00017223 -0.00089871 0.0009913
-0.00013083 -0.0040307 -0.0024206 0.0036346 0.16973 -0.28488 0.00021776 0.00011729
0.00019137 -3.8188e-05 -0.00062282 0.001332
-0.00022218 -0.00020281 -0.00019177 -0.00010287 4.4774e-05 -1.2002e-05 -0.010126 -0.18655
-0.0042506 0.0022374 -0.00014788 -0.0023346
-0.0007421 0.00097712 -0.000121 0.00011162 0.00047208 0.00020955 -0.0041045 0.0023089
0.17745 -0.25614 -0.0044483 -0.0031224
3.1023e-06 -0.001277 -0.00050952 0.00094398 -0.00082656 0.001398 -5.2685e-05 -0.0024509
-0.0045271 -0.0030938 0.089549 -0.40895
4280000000 0.11562 -0.30687 -0.0029201 0.0017044 -0.0017255 -0.0044031 -0.00033371 0.00064904
-0.00060209 0.0014374 -0.00095183 -0.00020637
-0.0028899 0.0017192 -0.11462 -0.19566 -0.0029821 0.0030336 -0.0007517 -0.00041045
0.00015458 -6.0756e-05 0.00060794 0.00094426
-0.0017524 -0.0043041 -0.0027562 0.0029558 0.14023 -0.29311 0.0006231 -0.00057662
-0.0010264 0.00084378 6.7826e-05 0.0014394
-0.00042736 0.00048389 -0.00079046 -0.00034869 0.00073506 -0.00044625 -0.048563 -0.17267
-0.0048477 0.0023391 -0.00076625 -0.002205
-0.00053426 0.0012827 0.00025018 0.00021464 -0.00084077 0.00082871 -0.0047827 0.0023899
0.13426 -0.28042 -0.0062134 -0.0012692
-0.00054614 -0.0001307 0.00059761 0.00069799 -0.0006462 0.0014785 -0.00074669 -0.002321
-0.0062288 -0.0011199 0.038596 -0.41642
4340000000 0.088469 -0.31567 -0.0018927 0.0018913 -0.0025227 -0.0016909 0.00019621 0.0005814
5.9931e-05 0.00064007 6.6855e-05 -0.00070267
-0.0018728 0.001851 -0.136 -0.16921 -0.0020281 0.0040601 -0.00023306 0.00050573
-5.9958e-05 -0.00024521 0.0006602 0.00029754
-0.0023931 -0.0014174 -0.0018629 0.0039842 0.1048 -0.30919 -0.00037446 -0.00082656
0.00019996 0.00083418 0.00089243 0.0014696
0.00016849 0.00054351 -0.00011608 0.00057207 -0.00049375 -0.00096026 -0.066536 -0.16915
-0.0041069 0.0037718 -0.0012247 -0.0023844
0.00016058 0.00056377 -0.00021574 -0.00034452 0.00012834 0.00096064 -0.0039342 0.0036827
0.10842 -0.30428 -0.004676 0.0014793
-0.00012398 -0.00095384 0.00020134 0.00032455 0.001228 0.0023992 -0.0015683 -0.0023178
-0.004818 0.0013068 0.0045184 -0.41086
4400000000 0.058752 -0.32211 -0.00092985 0.0014039 -0.0026758 -0.0014726 0.00066555 0.0012933
-2.1203e-05 0.00054607 -0.00015 -0.00089544
-0.00094304 0.00148 -0.16454 -0.16053 -0.00092067 0.0042057 -0.0005038 0.00055638
0.00011327 -0.00050255 0.00048861 5.304e-05
-0.0024601 -0.0016368 -0.0011831 0.0040542 0.077957 -0.31697 -0.00022795 -0.00011957
0.00053819 0.0003082 0.0011269 0.0013203
0.00072189 0.0013282 -0.00043487 0.00044489 -0.0002006 3.0791e-05 -0.091129 -0.15716
-0.0031451 0.0049918 -0.0022047 -0.00159
4.3349e-05 0.00079391 0.00019992 -0.00064306 0.00041351 0.00041947 -0.0034785 0.0051098
0.076998 -0.31787 -0.0041605 0.00094667
-9.2244e-05 -0.00059539 0.00055016 0.00033354 0.0014167 0.00057705 -0.0018164 -0.0013736
-0.0040495 0.0013397 -0.041168 -0.41627
4460000000 0.022287 -0.32316 -0.0007657 0.00039247 -0.0036844 -0.00092968 0.0015744 -0.00058222
-0.00033167 0.00099903 -0.0012361 -0.00047512
-0.00076458 0.00042722 -0.18731 -0.13195 -0.00035792 0.0042594 -0.0003101 0.00071592
-0.000247 -0.00046649 0.00029675 -0.00049264
-0.0040125 -0.00092898 -0.00054197 0.0044092 0.050636 -0.32541 -0.00039711 -0.00075133
0.00043845 0.00063627 0.0016851 0.00037393
0.0014824 -0.00053808 -0.00040098 0.00071699 -0.00044993 -0.00055709 -0.10515 -0.13509
-0.0016633 0.0057062 -0.0026225 -0.00084165
-0.00038776 0.0011986 -0.00041644 -0.00046136 0.00075378 0.00076765 -0.0014363 0.0059343
0.042551 -0.31413 -0.0041951 0.0026896
-0.0011313 -0.00027745 0.00048108 -0.00048746 0.0015093 0.00022321 -0.0025589 -0.0010069
-0.0039596 0.002607 -0.080774 -0.39855
4520000000 -0.00079729 -0.32385 -0.00031935 -0.00032748 -0.0035161 0.00023362 0.00073945 2.7221e-05
0.0015696 0.0002694 -0.00076855 0.00095582
-0.0003483 -0.00033422 -0.21146 -0.11503 0.00027491 0.0041798 0.00046945 0.00079823
-0.00048687 -6.2516e-05 0.00010515 0.00020633
-0.0035185 0.00036364 0.00054961 0.0045771 0.018792 -0.32289 -0.0013085 0.00037234
0.00073907 -0.00083462 0.0015741 -0.00044455
0.00069208 -2.6631e-05 0.00059184 0.00084061 -0.0010715 0.00033947 -0.12216 -0.12657
-0.00075133 0.0057849 -0.0029536 -0.00039914
0.0017368 -3.11e-05 -0.00038936 7.3953e-05 0.00079952 -0.0011039 -0.00070626 0.0054944
-0.0039546 -0.32767 -0.0027748 0.0027949
-0.00056537 0.00097865 0.00034258 -5.7781e-05 0.0012737 -0.00057793 -0.0032028 -0.00039633
-0.003143 0.0024335 -0.10968 -0.39671
4580000000 -0.038104 -0.31815 -0.0011161 -0.0006264 -0.0033064 0.0021676 0.00059037 -0.00053815
-0.00022216 0.00038916 -0.00058332 0.00085683
-0.0011343 -0.00064677 -0.23088 -0.08989 0.00066639 0.0045265 0.0005169 -1.489e-05
7.1177e-05 0.00027226 0.00050814 -0.00018796
-0.0030642 0.0023466 0.00086708 0.0041538 -0.01139 -0.31972 -5.3888e-05 0.00070294
-0.00020097 6.1279e-07 0.0023023 -0.001263
0.00073741 -0.00040449 0.00063298 -3.8359e-05 -0.00021407 0.00054797 -0.13338 -0.10243
0.0022771 0.0053091 -0.0024678 0.0011566
0.00013797 0.00019786 -1.1047e-05 0.00032609 -0.00043043 -0.00015444 0.0021526 0.0052856
-0.031567 -0.3361 -0.0027348 0.0034174
-0.00043361 0.0007517 0.00013297 -0.00031496 0.0016818 -0.00078484 -0.0026505 0.0011555
-0.0028305 0.0036814 -0.15529 -0.36824
4640000000 -0.064159 -0.31194 -0.0023868 -0.0017542 -0.0032023 0.0027282 0.00073924 -0.0013485
0.0015736 -5.5702e-05 5.0961e-05 0.00090125
-0.00236 -0.001729 -0.24195 -0.061577 0.0016373 0.0040559 0.00080558 0.00030409
-0.00043507 0.00023174 -0.00013927 -0.00092711
-0.0030624 0.0026627 0.0016173 0.0037717 -0.03526 -0.31474 0.00034067 0.00077399
0.00030118 0.00036495 0.00024214 -0.0019573
0.00055066 -0.0014659 0.0007613 0.00033587 0.00022328 0.00081329 -0.13907 -0.087544
0.0030747 0.0036597 -0.0024428 0.0016242
0.0015814 -0.00016072 -0.00021217 0.00022617 0.00014847 0.00059899 0.0031835 0.0037766
-0.064887 -0.32187 -0.002495 0.0038777
0.0001388 0.00097138 1.043e-05 -0.00068866 0.0010199 -0.0015319 -0.0022209 0.001837
-0.0024809 0.0040717 -0.17408 -0.35773
4700000000 -0.091053 -0.30865 -0.004067 -0.00019143 -0.0017387 0.0048022 -0.00096768 -0.00093869
0.0010403 -0.00047923 0.00063311 0.0007393
-0.0040772 -0.00021784 -0.25379 -0.043651 0.0028625 0.0039919 0.00050318 -0.00054577
0.00029831 0.00052866 -0.00026183 7.993e-05
-0.0016025 0.0045777 0.0026474 0.0040653 -0.065473 -0.31047 -3.9339e-05 0.00035709
0.00052163 0.00039201 0.00014758 -0.0013255
-0.00096067 -0.00095542 0.00051958 -0.00051434 -0.00010193 0.00057844 -0.1555 -0.067597
0.0030902 0.0019134 -0.0016772 0.0028066
0.0011443 -0.00054414 0.00026866 0.00038974 0.00068142 0.00020228 0.0033158 0.0017107
-0.10274 -0.31651 -0.00091429 0.0044486
0.00087075 0.00059681 -0.00023719 9.2974e-06 0.00016386 -0.0022683 -0.0015781 0.002281
-0.00078942 0.0040524 -0.21694 -0.33046
4760000000 -0.12241 -0.29466 -0.0047949 0.0011186 0.0010343 0.00442 -0.00058877 -0.00067754
0.00048717 -0.0013676 0.0010208 -0.0004792
-0.0047931 0.0010941 -0.2511 -0.0017533 0.0030118 0.0029415 -5.3219e-05 -0.00076849
0.00039799 0.00015178 0.00012686 -4.1287e-05
0.00076013 0.0046374 0.0028044 0.0031801 -0.097741 -0.29777 0.00065137 0.00027615
0.00096298 3.1105e-05 -0.001168 -0.0011831
-0.00068578 -0.00059173 -1.8084e-05 -0.00065832 0.00088083 0.00025375 -0.1507 -0.051077
0.0025499 0.0011279 -0.00063691 0.0025627
0.00029679 -0.0013777 0.00034903 0.00026702 0.00095749 -0.00017373 0.002366 0.00098528
-0.13603 -0.30149 -0.0001904 0.0040471
0.00084105 -0.00035823 9.9618e-05 -0.00014299 -0.0017047 -0.00088467 -0.00095695 0.0028753
-0.00026537 0.0038598 -0.23022 -0.30939
4820000000 -0.14858 -0.28127 -0.0051318 0.0025126 0.0012384 0.0026449 -0.00087676 -0.00042642
0.00014304 -0.00087206 0.00028129 -0.00036108
-0.0050399 0.0025088 -0.26319 0.020769 0.0037557 0.0036323 -2.892e-05 -0.00033093
0.00014936 -0.0001198 -0.0001042 -0.00059403
0.0014379 0.0029309 0.0042583 0.0034445 -0.1249 -0.29241 0.00049001 -9.2782e-05
0.00027243 -0.00078466 -0.0011077 -0.0005926
-0.00087729 -0.00054657 -0.00014501 -0.0004126 0.00042848 -0.00027131 -0.16553 -0.033614
0.0017079 -0.00023698 -0.00013392 0.0028018
0.00023842 -0.00071365 0.00012577 -7.26e-05 0.00041878 -0.00093828 0.0020561 -4.4181e-06
-0.17652 -0.28534 -0.00069894 0.0027873
0.0001098 -0.00043385 -0.00015682 -0.00031143 -0.0011709 -0.00011406 -1.123e-05 0.0028031
-0.00064051 0.0031271 -0.26668 -0.27879
4880000000 -0.18033 -0.26306 -0.0044129 0.0043364 0.0018274 0.0034693 -0.0014075 0.00018563
-0.00072565 -0.001106 0.00032898 -0.000184
-0.0044532 0.0043162 -0.25569 0.061027 0.0046872 0.002268 -0.00032923 -0.00019632
-0.00017703 0.00021811 -0.00043681 7.1907e-05
0.0020516 0.0031304 0.0048777 0.0016731 -0.14293 -0.28035 0.00053137 -0.00033365
-0.00049548 -0.0015825 -0.0008919 0.000301
-0.0014288 0.0002246 -0.00036242 -0.00013459 0.00026227 -0.00031292 -0.15933 -0.015595
0.00080162 -0.00038591 0.0010569 0.0024402
-0.00095657 -0.0010939 1.8596e-05 0.00025057 -0.00038285 -0.0012015 0.00051545 -0.00040108
-0.20737 -0.27134 7.6458e-05 0.003378
0.00047012 5.0999e-05 -0.00026021 5.1512e-05 -8.1453e-05 0.00010088 0.0011984 0.0024918
0.00046605 0.0036512 -0.27882 -0.25046
4940000000 -0.20174 -0.24602 -0.0033031 0.0065091 0.0032238 0.00139 -0.00034726 0.00081928
-0.0011132 -0.00029426 0.00010648 -0.00049755
-0.0032552 0.0064989 -0.2685 0.087665 0.0063514 0.0013269 -8.2686e-05 -0.00012918
0.00044903 -0.00035238 -0.00021468 0.00016649
0.0028865 0.0013892 0.005933 0.0013172 -0.16231 -0.25865 0.00013758 -0.00059915
-0.00081783 0.00013701 3.4064e-05 0.00022744
-0.0002833 0.00076698 -9.4917e-05 -2.9252e-05 0.00034577 -0.00048936 -0.16685 -0.0053729
-0.00070899 0.00011322 0.0019008 0.0021081
-0.00098335 -0.00043669 0.000416 -0.00035147 -0.0010222 -0.00019128 -0.00054396 0.00024202
-0.23285 -0.24392 0.0002469 0.003373
7.6057e-05 -0.00087187 -0.00044237 9.015e-05 -0.00063422 -0.00017382 0.0018824 0.0020011
0.00034263 0.002885 -0.30318 -0.22487
5000000000 -0.22238 -0.2228 -0.00031213 0.0074447 0.0033283 0.0015666 -0.00022686 0.00064682
-0.00045429 0.00053958 -0.00018166 -0.0010393
-0.00039286 0.0074414 -0.25472 0.10456 0.0059559 -0.001022 -0.0003806 -8.9894e-05
-0.00018177 -0.00061714 -0.00013824 -0.00013347
0.0032376 0.001778 0.005956 -0.00080516 -0.19284 -0.24558 -0.00065865 -0.00069828
-0.00027651 -0.00052817 -0.00028134 -0.00067691
-0.0002217 0.00074139 -0.00025171 -0.0001432 -0.00048279 -0.00073305 -0.16105 0.018481
-0.00086745 0.0015225 0.0023813 0.0010212
-0.00035492 0.00056214 -0.00025141 -0.00064055 -0.00039029 -0.00028729 -0.00080547 0.001335
-0.2595 -0.22153 0.00075011 0.0032195
-0.00026165 -0.00078333 -0.00020398 3.0608e-06 -0.00044559 0.0001215 0.0022822 0.0011065
3.6482e-06 0.0031252 -0.31583 -0.19198
5060000000 -0.24447 -0.19607 0.0017676 0.0071599 0.0028438 -0.00050843 0.00021399 0.00057704
-0.00036105 -0.00020504 -0.00055407 -0.00014368
0.0017999 0.0070868 -0.23901 0.14147 0.0047861 -0.0018262 3.5626e-05 0.0001722
-0.00045537 -5.4533e-05 -0.00056314 8.741e-05
0.0032161 -0.00030055 0.0050832 -0.0018899 -0.20865 -0.2243 -0.00034402 0.0002279
-0.0011616 -0.00011706 -0.0016157 -9.0832e-06
0.00017197 0.00058777 -2.5748e-05 0.00018372 -0.00034849 0.00021647 -0.16351 0.026185
-0.00034822 0.0029864 0.0017631 0.00041743
-0.00054598 -0.00010946 -0.00046301 4.3062e-05 -0.00097944 0.00010503 -0.00056506 0.0029253
-0.27536 -0.19196 0.00089404 0.002989
-0.00048194 -0.00028471 -0.00033991 0.00024124 -0.00096621 2.4742e-05 0.0018579 0.00055741
0.0010448 0.0034555 -0.32941 -0.16291
5120000000 -0.26053 -0.17101 0.0033076 0.0059642 0.0028587 -0.0001793 0.00032982 0.00066796
-0.00029715 0.00086692 -0.00043186 0.00025789
0.0033257 0.006011 -0.23392 0.16876 0.0049743 -0.0021541 9.143e-05 0.00024474
-0.00026038 0.00014641 -0.00010798 0.00056925
0.0028886 -0.00050779 0.0048216 -0.0026204 -0.22184 -0.2078 -6.6986e-05 0.00018368
-0.00059263 0.0011146 -0.0012434 0.0012938
0.00024314 0.00064689 6.355e-05 0.0002236 4.5777e-05 9.1466e-05 -0.15953 0.052246
0.0010126 0.0031921 0.0023111 0.00040165
-7.5443e-05 0.00082369 -0.00017177 5.6127e-05 -0.00014268 0.00069871 0.0010499 0.0034789
-0.29107 -0.15895 0.00083874 0.0034098
-0.00039227 0.00038581 0.00024176 0.00025508 -0.00089332 0.00046827 0.0023918 0.00032388
0.0011507 0.0033556 -0.34229 -0.12836
5180000000 -0.2774 -0.14164 0.0048459 0.0048639 0.0035426 -0.00086409 0.00018789 0.00047917
-2.7366e-05 0.00041203 -0.00050509 0.00054641
0.0048527 0.0049151 -0.21283 0.19083 0.0045539 -0.0036586 -0.00029398 -0.00027542
6.7154e-05 -0.00015999 0.00011991 3.5133e-05
0.0033593 -0.0010585 0.0042333 -0.0036651 -0.23375 -0.17312 -0.00030244 0.00064006
6.3973e-05 0.00038622 2.8416e-06 0.00096506
0.00026575 0.00056131 -0.00028813 -0.00021991 -0.00046191 0.00064984 -0.1593 0.061708
0.002673 0.0040626 0.0023109 -0.00071793
-0.00017573 0.00028172 1.2141e-05 -0.00022227 -0.00043853 -8.5524e-05 0.0029611 0.0040007
-0.30445 -0.11644 0.002464 0.0041454
-0.00051741 0.00034871 -0.00017866 8.8007e-05 -0.00082344 0.00088463 0.0023708 -0.00073059
0.002422 0.0040358 -0.34411 -0.096667
5240000000 -0.28758 -0.11451 0.005025 0.0036342 0.0029129 -0.0029988 0.00078094 0.00010564
-0.00021112 -0.0002102 6.1343e-05 0.00045879
0.0049926 0.0036418 -0.20157 0.22961 0.0033502 -0.0051258 -3.9391e-05 0.0001524
-0.000234 -0.0002507 0.00025627 0.00030652
0.0028226 -0.0026861 0.0032638 -0.0046688 -0.25085 -0.15026 0.0002785 0.00029385
-7.3634e-05 7.4791e-05 0.00033341 0.0011865
0.00068697 6.0453e-05 -4.2223e-05 0.00019204 0.00029333 0.00028103 -0.15977 0.08232
0.0036077 0.0027746 0.0016914 -0.0013323
-0.00022402 -0.00023153 -0.00017269 -8.6798e-06 -5.8517e-05 0.00059336 0.0035045 0.0026865
-0.31866 -0.075335 0.0036635 0.0029018
0.00011051 0.00057484 0.00020728 0.0003789 0.00024654 0.0014413 0.0016265 -0.0013011
0.0035681 0.0027042 -0.35188 -0.065408
5300000000 -0.29371 -0.085419 0.0059491 0.0021834 0.0020756 -0.0032017 0.0001009 -0.00031789
5.4345e-05 0.00059702 -2.8816e-05 0.00020922
0.0059098 0.0021893 -0.19435 0.23424 0.0020019 -0.0053701 -0.00014389 0.00027026
-0.00017521 0.00043915 0.00023425 0.00027488
0.0019036 -0.003084 0.0022006 -0.005461 -0.26701 -0.1247 0.0002743 -0.00019906
9.737e-05 4.5174e-05 0.00032661 0.00078692
0.00013586 -0.00032436 -9.3034e-05 0.00019581 0.00038351 -0.00021016 -0.15225 0.091462
0.0055181 0.0018242 0.001461 -0.0016753
0.00026115 0.00077824 -2.0496e-05 0.00038362 0.00029809 0.00045662 0.0053108 0.0018304
-0.331 -0.047786 0.003542 0.0022096
1.4768e-05 0.00031186 0.00022913 0.00032514 0.00089581 0.00081964 0.0013495 -0.0016065
0.0032876 0.002634 -0.34844 -0.029056
5360000000 -0.29465 -0.049045 0.0060471 0.00087481 0.00035451 -0.0036468 0.00036466 -5.457e-05
0.00013083 0.0004744 0.000753 5.7949e-06
0.0060668 0.00089876 -0.15827 0.25577 0.00082985 -0.0053408 1.3541e-05 0.00027226
-8.1162e-05 3.5764e-05 0.00043868 7.4648e-05
0.00040842 -0.0038286 0.00067795 -0.0055607 -0.26756 -0.097512 0.00030614 0.00026528
6.8639e-05 0.00055906 0.00048422 0.00068743
0.00039419 -0.00010345 7.6081e-05 0.00025676 0.000458 0.00013067 -0.15102 0.10966
0.0057561 -0.00040022 0.00066969 -0.0021006
8.6789e-05 0.00037939 -1.424e-05 7.348e-05 0.00038659 0.00029962 0.0059066 -0.00026788
-0.32817 -0.0091532 0.0040551 0.0025129
0.00051967 -0.00012724 0.00061058 -3.9995e-05 0.00074012 0.00020973 0.00064289 -0.0018038
0.0040842 0.0023374 -0.34758 -0.00091062
5420000000 -0.29815 -0.025519 0.0061668 -0.001032 -0.00041397 -0.0035723 8.0524e-06 -0.00014357
0.00077188 0.00054091 0.00035476 -0.00022509
0.0061371 -0.0010135 -0.13935 0.28366 0.00017791 -0.0053656 0.00011326 6.3587e-05
0.00022434 0.00011905 0.00055231 -0.00028644
-0.00068113 -0.003683 1.704e-05 -0.0054784 -0.28436 -0.064288 -6.0176e-05 -0.00052796
0.00076839 0.00036477 0.00086833 4.0172e-05
-1.2692e-05 -0.00015373 3.4744e-05 0.00011856 -0.00041224 -0.00044451 -0.13979 0.12448
0.004991 -0.0017557 0.00015306 -0.0013734
0.00070186 0.00045319 1.409e-05 5.5017e-05 0.0004963 1.1304e-05 0.0049773 -0.0019715
-0.332 0.020803 0.0050383 0.0016276
0.0003934 -0.00016569 0.00027957 -0.00019054 0.00012174 7.8404e-05 0.00010662 -0.0017023
0.0052276 0.001454 -0.34083 0.041841
5480000000 -0.29084 0.010313 0.0049958 -0.0019099 -0.0018958 -0.0029665 0.00036947 -4.0331e-05
0.00097018 -0.00029677 6.8013e-05 -0.00019977
0.0049769 -0.0019467 -0.12589 0.29179 -0.0011969 -0.0058653 -2.593e-05 0.00025179
3.2435e-05 -0.0002179 0.00019628 -0.00044454
-0.0019662 -0.0028658 -0.001523 -0.0056336 -0.28836 -0.042771 -0.00028131 7.3322e-05
0.00095942 -0.00065709 0.00091459 5.574e-05
0.00039361 -4.6082e-05 -7.3991e-07 0.00023514 -0.00016119 0.00025786 -0.13369 0.13526
0.0043468 -0.0032976 0.0001432 -0.0020186
0.0010061 -0.00016686 5.9027e-05 -6.6802e-05 0.00066775 -3.7017e-05 0.0041793 -0.0033094
-0.32183 0.048723 0.0053118 0.00058375
-6.8175e-05 -0.00010091 0.00022966 -0.00017568 0.0011928 2.0227e-05 -4.53e-05 -0.001897
0.0048232 2.6714e-06 -0.33135 0.062227
5540000000 -0.28907 0.035563 0.0041092 -0.0024295 -0.0025446 -0.0019252 0.0003458 -0.00024383
0.00018139 -0.00021924 -0.00045063 6.3372e-05
0.0041209 -0.0024085 -0.085986 0.31007 -0.0027465 -0.005076 0.00041802 0.00011969
6.3191e-05 -0.00018023 -0.0002315 -0.00044255
-0.0024682 -0.0019251 -0.0025266 -0.0049426 -0.28864 -0.022724 0.00034892 -0.00017519
8.847e-05 -0.00023697 0.00043714 -0.00083181
0.00034951 -0.00027815 0.00040943 0.00012507 0.00042672 -0.00013859 -0.12274 0.15704
0.0026746 -0.0039241 -0.00092187 -0.0020883
0.00021782 -0.00025165 -5.5848e-05 -0.00011051 0.00032743 -0.00010193 0.0026948 -0.0040555
-0.30912 0.08384 0.0054203 -0.0013307
-0.00034856 -2.7992e-06 -0.00010315 -0.00040033 0.0002355 -0.00049132 -0.00103 -0.0019224
0.0049991 -0.00095035 -0.32547 0.10332
5600000000 -0.27832 0.064261 0.003519 -0.0033938 -0.0023944 -0.001834 0.00032563 -0.00035829
0.00033434 -0.00018816 0.00011421 0.00057064
0.0035117 -0.00336 -0.08297 0.32476 -0.0035839 -0.0046117 8.5625e-05 -0.00017649
-0.00031357 2.5496e-05 -0.00027578 -0.00021389
-0.0023994 -0.0017773 -0.0037211 -0.0047798 -0.28889 0.010137 -9.6916e-06 -2.7139e-05
7.6615e-05 -0.00023779 0.00015163 -0.00037511
0.00033568 -0.00037499 0.00011351 -0.00020757 -0.00013418 -0.00017597 -0.11486 0.15673
0.001728 -0.0038915 -0.0011768 -0.0011378
0.0003366 -0.00024926 -6.8816e-05 1.0387e-05 0.00039885 -0.00071499 0.001753 -0.0039573
-0.30008 0.11367 0.0040083 -0.0015414
0.00011876 0.00054272 -0.00020456 -0.00017123 0.00045082 -0.00054464 -0.0010608 -0.00099084
0.0044115 -0.0011351 -0.30472 0.1187
5660000000 -0.26802 0.085934 0.0033227 -0.0035597 -0.0033818 -0.00069199 -0.00028244 -0.00073818
-7.6328e-05 -0.00074549 0.00040044 -0.00028422
0.0033334 -0.0035813 -0.042722 0.31651 -0.0042873 -0.0028678 4.4171e-05 -0.00023525
0.00021705 9.3422e-05 -0.00010431 2.8396e-05
-0.0035005 -0.00064646 -0.0045138 -0.0030191 -0.29062 0.033918 -6.6063e-05 0.00013612
-0.00026283 -0.00051852 0.00036692 -0.00089504
-0.00035773 -0.00074725 -1.6754e-05 -0.00021872 -0.00022009 0.00022082 -0.10035 0.17682
0.00076992 -0.0039361 -0.0013332 -0.00085928
-0.00023191 -0.0006749 0.00015926 2.5358e-05 -0.00056918 -0.00041227 0.00071815 -0.0039781
-0.28674 0.14156 0.0041783 -0.0016379
0.00044955 -0.00019735 -9.3143e-05 -0.00012136 0.00022816 -0.00091741 -0.0012638 -0.00080061
0.0042377 -0.0020797 -0.29648 0.15553
5720000000 -0.25379 0.10905 0.0027346 -0.0042231 -0.0028182 0.00067753 -0.00045187 -0.00028141
-0.00065796 -5.4368e-05 -0.00015714 -0.00047502
0.0027728 -0.0041856 -0.014721 0.34347 -0.0053703 -0.0032763 3.9733e-05 1.3747e-06
-0.00032569 -4.6678e-05 -0.00019849 -9.9962e-05
-0.0028651 0.00086689 -0.0055464 -0.0027372 -0.28713 0.064777 1.3724e-06 8.3954e-05
7.5692e-05 0.00017425 0.00010454 -0.00018458
-0.00045746 -0.00029974 7.838e-05 -8.4634e-05 5.3071e-05 4.0211e-05 -0.084457 0.1793
-0.00014616 -0.0035493 -0.0013759 -0.00033459
-0.0004495 -0.00013206 -0.00022739 -4.661e-05 0.00019901 0.00041172 -0.00022176 -0.0035728
-0.27664 0.16895 0.0046859 -0.0031358
1.7031e-05 -0.00031328 -0.00020834 0.00022708 -0.0001003 -0.00052159 -0.001533 -0.00034461
0.0039299 -0.0034129 -0.26547 0.17346
5780000000 -0.23828 0.12577 0.0015978 -0.0048028 -0.0026433 0.0011292 -0.00073937 7.7792e-05
-9.3085e-05 -0.00042758 9.3491e-05 -0.00034612
0.0016009 -0.0047822 -0.0017411 0.33853 -0.0062438 -0.00056241 -5.5045e-05 -0.00020053
7.8779e-05 -2.9153e-05 -0.00031706 -0.00020019
-0.0024776 0.0010247 -0.005961 -0.00069682 -0.28464 0.080933 -2.8303e-05 1.0069e-05
0.00016014 5.5874e-05 -4.8927e-05 -0.00085493
-0.00074358 0.00014898 -8.4127e-05 -0.00015354 7.9272e-05 -0.00011422 -0.07563 0.19498
-0.00026202 -0.0031184 -0.0012432 -0.00014814
-0.00031928 -0.00031882 -3.0546e-06 -6.3594e-05 0.0001974 -0.00014841 -0.00023876 -0.0029613
-0.26615 0.19013 0.0033333 -0.0040012
-0.00019986 -0.00036806 -0.00018607 -0.00021646 -0.00048556 -0.0006243 -0.0013993 -0.00013795
0.0032252 -0.0034956 -0.25784 0.19471
5840000000 -0.226 0.1477 0.00031972 -0.0054128 -0.0020693 0.0012868 -0.0001153 0.00029847
-0.00042693 0.00016215 -0.00054221 -0.00017184
0.00031529 -0.0053821 0.033362 0.34261 -0.0057056 0.00056614 -0.00015682 4.1622e-05
8.3014e-05 -1.3489e-05 -0.0002181 0.00021893
-0.0021062 0.0011071 -0.0057962 0.00047655 -0.27918 0.10617 -0.00017208 0.00010548
-0.00013996 -0.00097306 -0.00079322 -0.00050861
-0.00014823 0.00025623 -0.00020096 -3.4844e-05 -0.00028377 -4.6566e-05 -0.053661 0.19848
-0.00058719 -0.0035056 -0.001282 9.0219e-05
-0.00029948 0.00015702 0.00010011 4.4282e-05 6.2013e-05 -0.00084153 -0.00066449 -0.0035427
-0.24971 0.19983 0.0022178 -0.0042877
-0.00040048 -0.00035733 -8.2584e-05 0.00020523 -0.00029986 -0.00026448 -0.0012086 0.00026268
0.0026377 -0.0040622 -0.22349 0.21922
5900000000 -0.21182 0.16036 -0.0017094 -0.0055125 -0.0022856 0.0023303 -0.00013191 2.524e-05
0.00032543 -0.00012066 1.6161e-05 0.00014961
-0.0017045 -0.0055292 0.054043 0.34357 -0.0048835 0.0018341 1.2465e-05 -2.7264e-05
-5.1899e-06 -0.00018515 -3.7039e-05 2.4409e-06
-0.0021846 0.0024743 -0.0051088 0.0019846 -0.26258 0.12242 1.2701e-05 -0.00016846
-0.00049394 -0.00036835 -0.0010428 -9.1237e-05
-0.00014268 2.1622e-05 6.5171e-05 3.0484e-05 -5.3576e-05 -4.1192e-05 -0.045853 0.20905
-0.0008013 -0.0033537 -0.0011559 0.00043475
0.00021607 -0.00018144 5.2304e-05 -0.00015266 -0.00057372 -0.00048969 -0.00090501 -0.0033226
-0.22424 0.21601 0.0016588 -0.0048455
6.7657e-06 0.00026714 -4.1513e-05 -0.00012844 -0.00081148 5.1613e-05 -0.0012409 0.00026856
0.001693 -0.0054184 -0.20939 0.23068
5960000000 -0.19302 0.17307 -0.0028656 -0.0040614 -0.00078829 0.002495 -0.00016361 0.00021929
-0.00025052 7.2028e-05 -8.0964e-05 0.0001234
-0.0028631 -0.0040744 0.080017 0.34268 -0.0043316 0.0018106 -0.00016563 1.2371e-05
-7.7319e-06 0.00014508 0.00017063 7.3906e-05
-0.00075903 0.0026198 -0.004184 0.0021438 -0.24945 0.147 -9.2096e-05 -0.00012214
-0.00044558 0.00015125 -0.0006103 -1.9668e-05
-0.0002018 0.00021314 -0.00017039 1.4273e-05 4.731e-05 -0.00015397 -0.027958 0.21718
-0.0016817 -0.0032592 -0.00099229 0.00099631
-0.00026104 0.00010096 2.6409e-05 0.0001641 -0.00036756 0.00035359 -0.0016774 -0.0032036
-0.20484 0.23088 0.00025768 -0.004755
-9.2798e-05 2.1043e-05 0.00014449 0.00018506 -0.00030602 -3.9815e-05 -0.00093814 0.0010214
-2.9323e-05 -0.0048535 -0.18071 0.25821
6020000000 -0.17536 0.18973 -0.0036884 -0.0031284 -0.00031953 0.0029979 -3.1745e-05 0.00056791
-0.00019616 0.00023656 1.558e-05 0.00040837
-0.0036805 -0.0031511 0.10759 0.33591 -0.004819 0.0031938 -5.4448e-05 0.00015023
-4.3643e-05 8.3667e-05 -0.00016334 0.00020069
-0.0002033 0.0029547 -0.004743 0.0031883 -0.23061 0.16046 -0.0002955 0.00031113
-0.00054306 0.00029252 -0.000301 0.00077098
-7.3173e-07 0.00050362 -2.7282e-05 9.4995e-05 -0.00034536 0.00020117 -0.021244 0.21385
-0.0025061 -0.0033117 -0.00054944 0.00064408
-0.00027332 0.00027158 -0.0001473 -2.8677e-05 -0.00059634 0.00010889 -0.0025518 -0.0032614
-0.17602 0.24609 0.00016516 -0.0046436
-0.00016213 0.00044946 -0.00025617 0.00011687 -0.00044915 0.00046026 -0.00070435 0.00065872
0.00020567 -0.0043896 -0.15444 0.25778
6080000000 -0.15492 0.1981 -0.0040076 -0.0010398 0.0011293 0.0029492 9.7516e-05 2.8254e-05
3.6448e-05 0.00023705 0.00012591 -9.0154e-05
-0.0040052 -0.0010231 0.12976 0.33653 -0.0032974 0.0045255 -5.6149e-05 -6.0532e-05
-7.2525e-05 0.00012323 0.00020563 0.00018422
0.0011442 0.002863 -0.0031468 0.0046095 -0.21289 0.18636 0.00025268 0.00024387
-0.00025406 0.00046177 0.00015187 8.717e-06
0.00011209 5.804e-05 -2.4218e-05 -2.6973e-05 0.00027542 0.0002225 -0.004098 0.22147
-0.0039315 -0.002515 -0.00092228 0.0010616
0.00012592 3.0955e-05 8.1426e-05 5.0836e-05 -0.00035439 0.00050083 -0.0037961 -0.0024929
-0.14655 0.2627 -0.00082148 -0.0056463
0.0002364 -0.00011141 0.00021968 0.0003586 -0.00030141 0.00016045 -0.00091876 0.0010255
-0.00076566 -0.0057168 -0.1321 0.27879
6140000000 -0.13962 0.21216 -0.0035507 -0.00070172 0.0015781 0.002225 4.7808e-05 -1.9727e-05
0.00016553 -0.00013303 0.00051893 -9.9638e-05
-0.0035618 -0.00070802 0.15496 0.31927 -0.0022327 0.005148 2.465e-05 4.0863e-05
0.00040523 6.2978e-05 0.00018281 0.00012552
0.0016297 0.0022512 -0.0022648 0.005262 -0.1902 0.20738 0.00037378 -0.00013055
3.0929e-05 0.00079138 -0.00037215 0.00035463
2.2756e-05 -1.0245e-05 8.806e-06 6.1137e-05 0.0003477 -7.6967e-05 0.0078088 0.21381
-0.0045717 -0.0013309 -0.00029444 0.0015545
1.4867e-05 -5.8796e-05 0.00034055 -2.6639e-05 9.065e-05 0.00083761 -0.0045999 -0.0012881
-0.12801 0.28372 -0.0029255 -0.0045923
0.00048223 -0.00013894 0.00026706 0.00014196 0.00013019 0.00063942 -0.00053029 0.0015708
-0.0030188 -0.0046505 -0.09493 0.27849
6200000000 -0.12311 0.21832 -0.0029842 -0.00023756 0.0019366 0.0011851 0.00013664 0.00038012
-0.0003172 4.2236e-05 -7.1776e-06 -0.00044889
-0.0029736 -0.00020008 0.18426 0.31868 -0.00097349 0.0051849 3.1579e-05 0.00025676
8.9476e-05 -1.3009e-05 0.00012177 0.00026693
0.002118 0.0012519 -0.00089736 0.0052464 -0.17002 0.22152 0.0001183 -0.00037713
0.00026578 4.5797e-05 8.206e-06 0.00033242
9.2619e-05 0.00033871 1.6136e-05 0.00024629 0.0001192 -0.00042665 0.02211 0.2223
-0.0044672 -0.00010715 9.9689e-05 0.0011643
-0.00032387 0.00016256 2.3505e-05 0.0001153 0.00042042 0.00015077 -0.0045077 -0.00015453
-0.11544 0.29158 -0.0036314 -0.0035603
-0.0002077 -0.00037659 0.00011772 0.00011365 0.00017909 0.00023171 0.00023553 0.0012757
-0.0038282 -0.0034936 -0.080795 0.28967
6260000000 -0.10908 0.23147 -0.003054 0.00075126 0.0020854 0.00091357 0.00027845 -0.00012737
0.00014252 0.00026343 -0.00018302 -9.822e-05
-0.0030483 0.00073232 0.20073 0.30318 -0.00020621 0.005344 2.7411e-05 -0.00011148
-8.8196e-05 -0.00016128 0.00037416 0.00014451
0.0020577 0.00062471 -7.0331e-05 0.0053221 -0.14949 0.24253 0.00017834 1.3934e-05
0.00049609 -7.9198e-05 1.7691e-05 0.00056863
0.00026122 -0.00010935 9.0257e-05 -6.8949e-05 0.00010421 -2.1817e-05 0.036677 0.21764
-0.0045226 0.0010909 0.0006674 0.001217
0.0001544 0.0002744 2.6291e-05 -2.6568e-05 0.00054009 -0.00012987 -0.0044561 0.0013069
-0.089829 0.2921 -0.0040471 -0.0025044
-0.00011732 2.3869e-05 0.00022116 7.2461e-05 0.00026395 0.0003613 0.00049711 0.0012309
-0.0038712 -0.0025783 -0.036453 0.28988
6320000000 -0.093815 0.2358 -0.002596 0.0012968 0.0022531 -0.00028174 5.0826e-05 0.00013625
-0.00037033 0.00044788 2.486e-05 0.00023949
-0.0025787 0.0012665 0.22703 0.29527 0.001799 0.0057198 5.7159e-05 9.9749e-05
1.2027e-05 -8.3196e-05 0.00020503 -0.00010281
0.0022126 -0.00030864 0.0018479 0.0056279 -0.13197 0.25287 -0.00018647 -0.00029321
0.00025982 -0.00016486 0.00067332 0.00070388
7.0303e-05 0.00013091 4.7825e-05 7.2262e-05 -0.00018582 -0.0002644 0.036043 0.21964
-0.0039721 0.0020193 0.00073069 0.00073186
-0.00035627 0.00046586 -7.6546e-05 -0.00019618 0.00025106 -4.859e-05 -0.0040142 0.0019608
-0.06504 0.30267 -0.004496 -0.0015206
-0.0002585 0.00031726 0.00017304 -7.725e-05 0.00040169 0.00019969 0.00064121 0.00079913
-0.0044415 -0.0019337 -0.025398 0.28922
6380000000 -0.074756 0.24192 -0.0019573 0.0018285 0.0017692 -0.00052326 5.2191e-05 -4.9998e-06
0.00037849 0.00022007 3.3713e-05 0.00029625
-0.001961 0.0018054 0.24438 0.27606 0.0030201 0.0042725 -0.00011482 -2.1409e-05
-0.00023113 -0.00017768 -0.0001544 -0.00030095
0.0017154 -0.00048018 0.0030226 0.0042632 -0.10362 0.26951 -0.00021454 0.00012717
0.00058649 -0.00020407 0.00053911 -9.8228e-05
3.2428e-05 -2.0819e-05 -0.00011364 -8.4683e-05 -0.00027538 0.0001064 0.056703 0.20941
-0.0030056 0.0032509 0.00085912 0.0006395
0.0002818 0.00017278 -0.00017066 -0.00010881 0.00040423 -0.00014772 -0.003053 0.0032853
-0.04467 0.2952 -0.0044913 -0.00055656
0.00016044 0.00018806 -8.0749e-05 -0.00028896 0.00060893 0.00022289 0.00086253 0.00082002
-0.005026 -0.00046518 0.01505 0.29189
6440000000 -0.053529 0.25401 -0.00092981 0.0023825 0.001736 -0.00073661 0.00037614 -0.00012172
0.00031395 -0.0004123 -0.00016527 -0.00018405
-0.00094791 0.0023641 0.26419 0.26331 0.003337 0.0029654 0.0001179 -5.5401e-05
-0.00013517 5.5693e-05 -0.0002764 -0.00019468
0.0017922 -0.00083922 0.0033153 0.0029932 -0.087299 0.28549 -0.00029397 0.00032291
-0.00059405 -0.00017627 0.00054212 -0.00061374
0.00039666 -0.00011576 0.00013819 -2.4634e-05 -0.00015381 0.00032731 0.058538 0.20643
-0.0018951 0.0039182 0.00078605 0.0007521
0.00025905 -0.00047317 -0.00017696 -4.776e-05 -0.000622 -1.9713e-05 -0.0018381 0.0038829
-0.0038403 0.30241 -0.0044973 0.00099103
-0.00024053 -0.00022001 -0.00012866 -0.0003075 0.0003141 -0.00044317 0.00097334 0.00081894
-0.0047066 0.0015975 0.025599 0.27639
6500000000 -0.033998 0.25482 -0.0002636 0.0019783 0.001361 -0.00092871 0.00020621 -0.00011423
0.00011852 0.00027526 1.7851e-05 0.00011687
-0.00025238 0.0019779 0.2905 0.23729 0.0036265 0.0026399 0.00011816 1.3561e-05
0.00019931 0.00018392 0.00030237 -6.0431e-05
0.0012467 -0.0010043 0.0037227 0.0025619 -0.074694 0.28248 5.3535e-05 9.416e-06
0.00023481 1.3175e-06 -0.00033189 -0.00036682
0.00014201 -8.7911e-05 6.2652e-05 4.7001e-05 2.888e-05 -4.841e-05 0.08302 0.20155
-0.0003651 0.0039798 0.0012208 0.00040168
3.1623e-05 0.00011654 0.00018423 0.0002181 0.00042001 -0.00013694 -0.00029948 0.003921
0.019329 0.3063 -0.0034609 0.0022755
-2.9721e-05 0.00026971 0.00025048 -0.00027074 -2.072e-05 -0.00018899 0.0010644 0.00025524
-0.0028504 0.0024304 0.063072 0.28024
