# Supplementary material for: Early Detection of Alzheimer’s Disease via Machine Learning-Based Microwave Sensing: An Experimental Validation
Source: Sensors (Basel). 2025 Apr 25;25(9):2718. doi: 10.3390/s25092718 (PMC12074295; doi:10.3390/s25092718)
Supplement: Supplementary file 1 [file sensors-25-02718-s001.zip › measurements_paper_sensors/26 febbraio - PART1/set5/CSF_2.5_m3.s6p]

!Keysight Technologies,M9804A,MY58100912,A.14.10.03
!Date: Thursday, April 27, 2023 10:28:33
!Correction: S11(C  6-Port  ) 
!S12(C  6-Port  ) 
!S13(C  6-Port  ) 
!S14(C  6-Port  ) 
!S15(C  6-Port  ) 
!S16(C  6-Port  ) 
!S21(C  6-Port  ) 
!S22(C  6-Port  ) 
!S23(C  6-Port  ) 
!S24(C  6-Port  ) 
!S25(C  6-Port  ) 
!S26(C  6-Port  ) 
!S31(C  6-Port  ) 
!S32(C  6-Port  ) 
!S33(C  6-Port  ) 
!S34(C  6-Port  ) 
!S35(C  6-Port  ) 
!S36(C  6-Port  ) 
!S41(C  6-Port  ) 
!S42(C  6-Port  ) 
!S43(C  6-Port  ) 
!S44(C  6-Port  ) 
!S45(C  6-Port  ) 
!S46(C  6-Port  ) 
!S51(C  6-Port  ) 
!S52(C  6-Port  ) 
!S53(C  6-Port  ) 
!S54(C  6-Port  ) 
!S55(C  6-Port  ) 
!S56(C  6-Port  ) 
!S61(C  6-Port  ) 
!S62(C  6-Port  ) 
!S63(C  6-Port  ) 
!S64(C  6-Port  ) 
!S65(C  6-Port  ) 
!S66(C  6-Port  ) 
!S6P File: Measurement: :
# Hz S  RI   R 50
500000000 -0.32663 -0.066061 -0.010671 -0.0018731 -0.008419 0.01251 -0.00433 0.012406
0.01317 0.0062338 -0.0047522 0.0083873
-0.010019 -0.0016936 -0.40808 -0.073787 0.0087306 -0.010715 0.0011814 0.01209
0.0088492 0.0029057 0.00094656 0.013316
-0.0086662 0.012579 0.0086387 -0.010568 -0.25573 0.19079 0.0066585 0.0032915
-0.0018156 0.0076296 0.00080568 0.012281
-0.0045267 0.012742 0.00098916 0.012251 0.0069933 0.0033417 -0.32605 0.04145
-0.020638 -0.0045361 0.01735 0.02604
0.013486 0.0056339 0.0085405 0.0028709 -0.0022416 0.0079649 -0.019538 -0.0040754
-0.21675 -0.23881 -0.029101 0.0037714
-0.0056701 0.010185 0.0016985 0.014238 0.0015084 0.012371 0.015833 0.027337
-0.029308 0.0041907 -0.25833 -0.14682
560000000 -0.31696 0.10468 -0.021948 -0.066814 0.00023103 0.013333 0.005288 0.010539
0.01226 0.0054103 0.010921 0.0098858
-0.022175 -0.067675 -0.36972 0.089385 -0.040568 -0.038953 0.013594 0.0036136
-0.014664 -0.0049978 0.0033361 -0.0016733
0.00057808 0.012847 -0.040519 -0.03917 -0.18227 0.24035 -0.00077965 -0.0054192
0.01759 0.0061616 0.008515 -0.0064244
0.0053317 0.010394 0.01367 0.0028936 -0.00025666 -0.0055051 -0.30316 0.1313
0.0063274 -0.023135 0.0051227 -0.021385
0.011111 0.0038898 -0.012776 -0.004182 0.017235 0.0057781 0.0066457 -0.02317
-0.29837 -0.05543 0.012275 -0.048822
0.011586 0.0080223 0.0035671 -0.0015748 0.0084558 -0.0054674 0.0059799 -0.021203
0.011498 -0.049691 -0.32978 0.0060751
620000000 -0.27501 0.081096 -0.023493 0.0088204 0.0032035 0.0090982 0.008654 -0.0039973
0.011885 -0.00090289 0.00075262 -0.0021296
-0.023675 0.0088113 -0.39922 0.035616 -0.019186 -9.1908e-05 -0.001457 -0.0020963
0.011938 -0.0054332 0.00073929 -0.0030068
0.0033355 0.0089564 -0.019192 -2.9702e-05 -0.15512 0.2496 -0.0011221 -0.0047495
-0.0040683 -0.0023658 0.0084647 -0.0038217
0.0082408 -0.0043286 -0.0017667 -0.0020229 -0.0010678 -0.0049225 -0.26214 0.14182
-0.038115 -0.019631 0.010808 0.027212
0.011368 -0.00049664 0.012186 -0.0052648 -0.0047739 -0.0026892 -0.037463 -0.020898
-0.21482 -0.094313 -0.042337 0.01351
0.0013129 -0.0023199 0.00089783 -0.0032424 0.0091555 -0.0031992 0.012835 0.02755
-0.042376 0.013742 -0.24615 -0.035067
680000000 -0.24106 0.17456 -0.026331 -0.015045 0.0046909 0.005248 0.0010478 -0.007808
-0.0016265 -0.012409 0.0057825 -0.0067339
-0.02623 -0.015155 -0.39029 0.13684 -0.032761 -0.0023793 -0.0019591 -0.00073832
-0.0015538 -0.0095347 -0.00091259 -0.0014302
0.0048639 0.0054358 -0.03284 -0.0021064 -0.10805 0.27254 -0.0010603 5.0668e-05
-0.0014733 0.0011462 -0.0030991 -0.0087174
0.0018416 -0.0075851 -0.0016722 -0.00073458 -0.0010482 -0.00016985 -0.21902 0.19289
-0.023132 -0.0073812 -0.008296 -0.011495
-0.0019101 -0.011457 -0.0016163 -0.0093622 -0.0012576 0.0014491 -0.022917 -0.0076713
-0.2827 0.0092914 -0.0066157 -0.0072149
0.0050858 -0.0067051 -0.00073205 -0.0023849 -0.0032769 -0.0094031 -0.0083688 -0.011643
-0.0065915 -0.0077882 -0.26177 0.073485
740000000 -0.19557 0.1676 -0.041285 0.026648 0.013397 -0.0035564 0.00018369 -0.0041598
-0.002987 -0.0027021 -0.0064602 0.0037535
-0.041173 0.026142 -0.33644 0.15665 -0.036926 0.034072 0.00026552 -0.0058149
-0.013299 0.0074324 -0.0011006 -0.0052053
0.013336 -0.0039333 -0.037106 0.03456 -0.074886 0.27377 -0.0016669 0.0032512
-0.00083296 -0.0056582 -0.0022119 0.0010865
-9.9935e-05 -0.0042187 0.0003344 -0.0056934 -0.0018474 0.0034946 -0.20235 0.20005
-0.04238 -0.0096532 0.022336 0.016864
-0.0041201 -0.0028287 -0.011777 0.0067139 -0.00093073 -0.0058459 -0.042837 -0.010691
-0.18063 0.044733 -0.04448 -0.00058881
-0.0061535 0.003169 -0.00068479 -0.0059783 -0.0020185 0.0012503 0.022894 0.01688
-0.044135 -0.00068192 -0.2524 0.077166
800000000 -0.16589 0.21237 -0.022732 0.015928 0.005609 -0.010393 -0.0045632 -0.0026579
-0.0044791 0.0019776 0.0041528 -0.00028822
-0.022557 0.015746 -0.34504 0.22819 -0.0089522 0.03442 -0.0022498 0.0020332
-0.00030083 0.0024382 0.00068434 0.0048413
0.0057227 -0.010565 -0.0088522 0.034542 -0.036548 0.2998 0.0010994 0.0011303
-4.1949e-05 0.0033455 -0.0015979 0.00059252
-0.0043312 -0.0023731 -0.0023586 0.0020475 0.0011287 0.0010033 -0.17419 0.22789
-0.029433 0.01269 0.015391 -0.010169
-0.0044657 0.0016171 -0.00020361 0.0024329 0.0002028 0.0033139 -0.028908 0.0125
-0.23363 0.067232 -0.019038 0.020713
0.0044092 0.00030216 0.00082337 0.0052058 -0.0019044 0.0003005 0.014708 -0.010015
-0.019083 0.020817 -0.24805 0.12858
860000000 -0.13248 0.23449 -0.018295 0.030543 -0.0032519 -0.010065 -0.0019043 0.00066372
0.0040805 0.0051687 -0.0033359 -0.0031435
-0.018521 0.03078 -0.29831 0.27298 0.0074492 0.034432 0.00030828 0.0019828
0.0038462 0.00016399 0.0038106 0.00014889
-0.0033807 -0.0099241 0.0076116 0.03443 0.012085 0.31014 -0.00040967 -0.00038734
0.0022994 -0.0018332 0.0015662 0.0042168
-0.0020966 0.00071396 0.00037857 0.0022453 -0.00053003 -0.00028854 -0.138 0.23992
-0.019051 0.017396 -0.0068406 -0.010079
0.0040648 0.0053291 0.0038589 -5.6087e-05 0.0022752 -0.0017261 -0.018824 0.017809
-0.17924 0.12886 -0.026422 0.016368
-0.0036572 -0.0033473 0.0034677 -2.0237e-05 0.0018139 0.004115 -0.0065535 -0.010053
-0.026865 0.015875 -0.19896 0.17705
920000000 -0.11007 0.25801 0.0042712 0.039619 -0.0094255 -0.004372 -0.0020389 0.0017038
0.00034826 0.0013862 0.0024874 -0.0012933
0.0042424 0.03965 -0.27154 0.29514 0.027965 0.023016 0.0013185 0.0010632
0.0073853 -0.00021454 0.0038066 -0.002686
-0.0094836 -0.0043474 0.028154 0.022964 0.058494 0.31221 0.0017088 -7.0927e-05
0.00047167 -0.00029711 0.00089645 -0.0014168
-0.001803 0.0016904 0.0012244 0.00095542 0.001701 -8.4376e-05 -0.11427 0.2565
-0.012762 0.03095 0.0043917 -0.0066249
0.00054074 0.0016243 0.007113 -0.00023808 0.00046686 -0.00032967 -0.012731 0.030905
-0.17187 0.13334 -0.0038816 0.029158
0.002988 -0.0014493 0.0038973 -0.0031221 0.00091323 -0.0014643 0.004363 -0.0067264
-0.0033278 0.029112 -0.20852 0.1895
980000000 -0.063295 0.28011 0.016513 0.030796 -0.009266 0.0046047 0.0018971 0.0034943
0.0038959 -0.001154 -0.0034733 -0.0028319
0.016481 0.030759 -0.2197 0.33261 0.033092 0.0053548 0.0018238 -0.00042755
0.0017818 -0.0058237 -0.00044787 -0.0028417
-0.0092357 0.0047596 0.033215 0.0052444 0.10509 0.30696 0.00045564 -0.0011717
0.00028472 -0.0017248 0.0014543 -0.00030239
0.0018544 0.0036557 0.00195 -0.00022796 0.00048073 -0.0011287 -0.075578 0.26856
0.0066184 0.030487 -0.0097618 -0.0079726
0.0039056 -0.00128 0.0016643 -0.0059061 0.00024949 -0.0017359 0.0064319 0.030251
-0.14239 0.1705 0.0048988 0.020569
-0.0034653 -0.0028728 -0.00028783 -0.002509 0.0014596 -0.00031762 -0.0094838 -0.0079034
0.0046534 0.020609 -0.16749 0.23912
1040000000 -0.022725 0.29034 0.033141 0.020044 -0.0010232 0.0076083 0.002499 0.00074396
0.00042575 -0.0034253 -0.00044724 -0.0013627
0.03304 0.020087 -0.18479 0.34687 0.029711 -0.014251 0.0014003 -0.0016244
-0.0025678 -0.0023546 -0.001281 -0.0029497
-0.00099974 0.0076297 0.029676 -0.014404 0.15165 0.29432 -0.00050294 -0.0013457
-0.0015486 -0.00092923 -0.00065402 -0.0011058
0.0025469 0.00063086 0.0014639 -0.0016797 -0.00056988 -0.0012995 -0.048401 0.27846
0.018494 0.019674 -0.0021136 0.0015004
0.00044108 -0.0034134 -0.0025506 -0.0023687 -0.0015086 -0.0010106 0.01865 0.019462
-0.11024 0.17896 0.013015 0.020114
-0.00011443 -0.0014171 -0.0014058 -0.0028296 -0.00055857 -0.0010859 -0.0023406 0.0015337
0.013366 0.019928 -0.14665 0.25936
1100000000 0.022279 0.3003 0.036949 -0.0027284 0.0035141 0.0041239 0.002446 -0.0010569
-0.002393 -0.0031219 -0.0040245 -0.00032532
0.036882 -0.0027107 -0.14104 0.36713 0.015382 -0.027542 -0.00012049 -0.0018497
-0.0033614 -0.00092199 -0.0036872 -0.00073848
0.0035312 0.0041206 0.015304 -0.027645 0.19821 0.27501 -0.0016918 0.00030707
-0.0016849 0.00070859 -0.001115 -0.00065865
0.0024522 -0.00097865 -0.00012057 -0.0018047 -0.0017699 0.00027809 -0.0079892 0.28382
0.024751 0.0066494 -0.0025815 1.8685e-06
-0.0022646 -0.0030403 -0.0033539 -0.00085121 -0.0016628 0.00074124 0.024675 0.0065134
-0.092472 0.19594 0.020143 0.010493
-0.0040791 -0.0001927 -0.003557 -0.00072918 -0.0011505 -0.00060749 -0.0024891 8.2256e-05
0.019695 0.01034 -0.102 0.29238
1160000000 0.073391 0.29762 0.025312 -0.02003 0.0035173 -0.00072875 -0.00025254 -0.002469
-0.0040531 -0.0011407 -0.0010982 0.0042911
0.025382 -0.019977 -0.097028 0.3722 -0.0033868 -0.02863 -0.0015862 -0.0015276
-0.0025562 0.0023277 -0.0014062 0.0021308
0.0035068 -0.00078227 -0.0035689 -0.028659 0.24173 0.24506 -0.0006354 0.0016408
-0.00044835 0.0017362 -0.0010116 0.00020884
-9.9318e-05 -0.0024734 -0.0015151 -0.0014787 -0.00064726 0.0016728 0.031616 0.28088
0.021903 -0.0095961 -0.0034799 0.0053106
-0.0040417 -0.00091793 -0.0024978 0.002496 -0.00050347 0.0017574 0.022043 -0.0095676
-0.057577 0.20738 0.019038 0.0014704
-0.0012596 0.0042674 -0.0014659 0.0020613 -0.0010876 0.00026531 -0.0037515 0.0053705
0.019541 0.0017479 -0.053572 0.29571
1220000000 0.11731 0.28864 0.0122 -0.03008 -0.0011529 -0.0016243 -1.5606e-05 -0.00098384
-0.0028444 0.0023171 0.0012701 0.0018812
0.012196 -0.030021 -0.052791 0.38676 -0.016624 -0.021014 -0.002491 0.00053338
6.1001e-05 0.0029949 -0.00084484 0.0018089
-0.0011123 -0.0015877 -0.016711 -0.020991 0.28139 0.20699 0.00087175 0.0014782
0.00056243 0.0011353 0.00016012 0.00058285
-0.00011312 -0.0010034 -0.0025192 0.00056212 0.00087251 0.0013961 0.071219 0.27271
0.011382 -0.016599 0.0022093 0.0016342
-0.0028499 0.0022501 2.099e-05 0.0029777 0.00063017 0.0011315 0.011401 -0.016556
-0.035672 0.2193 0.015404 -0.012258
0.0013794 0.0018431 -0.00081543 0.0018704 0.00014127 0.0005718 0.0023479 0.0016096
0.015192 -0.012389 -0.02447 0.31487
1280000000 0.16819 0.26931 -0.0066618 -0.029339 -0.0019947 0.0016702 -0.00096216 -0.0019748
-0.00095503 0.0033001 0.0026253 0.0014271
-0.0066645 -0.029337 -0.0059749 0.37864 -0.023581 -0.008108 -0.00078035 0.0013866
0.0016146 0.0018374 0.00078998 0.0020948
-0.0019895 0.0016077 -0.023667 -0.0080124 0.313 0.1637 0.001372 -0.00013967
0.0010051 0.00031905 0.00029776 0.00044608
-0.00092073 -0.0019911 -0.000787 0.0013732 0.0013401 -0.00010642 0.10771 0.25662
0.0019106 -0.019215 -0.0001389 4.6004e-05
-0.0009569 0.0033595 0.0016393 0.0017365 0.0009838 0.00024361 0.0019619 -0.019167
0.0015613 0.22567 0.0039015 -0.015351
0.0025017 0.001385 0.00065067 0.0020893 0.00029971 0.00038517 -0.0002139 0.00016582
0.0039844 -0.015121 0.02418 0.31831
1340000000 0.2058 0.23727 -0.01672 -0.020111 0.00019011 0.0040353 -0.0017957 -0.00073991
0.0014939 0.0028518 0.001608 -0.0014532
-0.016702 -0.020159 0.033231 0.37176 -0.020794 0.0044444 -0.00022965 0.0018968
0.0018158 0.00088349 0.0010983 0.00075069
0.00024987 0.0040365 -0.0208 0.0045245 0.33596 0.11616 0.00078287 -0.00087925
0.00052954 -0.00061787 4.3563e-05 0.00022936
-0.0018294 -0.00067704 -0.00019744 0.0019746 0.00081491 -0.00086986 0.14067 0.23676
-0.0075593 -0.016725 0.0011318 0.00049895
0.0014563 0.0027384 0.0017346 0.0009203 0.00056838 -0.00055631 -0.0076314 -0.016698
0.030704 0.22372 -0.0026374 -0.014087
0.0016412 -0.0014835 0.0012332 0.00069602 9.8021e-05 0.00016695 0.0012103 0.00038474
-0.0026381 -0.014089 0.061775 0.31512
1400000000 0.24042 0.20078 -0.02347 -0.008894 0.0045969 0.0031122 -0.0021544 0.0007902
0.0026434 0.00098474 0.00038159 -0.0012682
-0.023426 -0.008886 0.071623 0.35988 -0.014087 0.012246 0.0012252 0.0013231
0.0010918 -0.00059323 0.0011665 0.00017622
0.0045985 0.0031066 -0.014064 0.012378 0.34993 0.06215 -9.6277e-06 -0.0013033
9.8381e-05 -0.00019958 0.00047009 0.00029793
-0.0020858 0.00075739 0.0012119 0.0013277 -7.5994e-05 -0.0012454 0.17036 0.20834
-0.013923 -0.010195 -0.00092941 -0.0004422
0.0026821 0.001035 0.0011542 -0.00059953 8.1471e-05 -0.00019825 -0.013941 -0.010156
0.064429 0.22262 -0.0095229 -0.0093509
0.00030978 -0.001285 0.0011088 0.00024217 0.000548 0.00039911 -0.00086524 -0.00054974
-0.0094087 -0.0092084 0.10744 0.30644
1460000000 0.26425 0.15776 -0.020866 0.0037675 0.0050835 -0.0016459 -0.0015353 0.0016518
0.0021202 -0.00032548 -0.00019265 -0.00082712
-0.02085 0.0037485 0.10629 0.33849 -0.0052315 0.014778 0.0015667 0.00031353
0.0011489 -0.0012412 0.001256 -0.00056175
0.0050863 -0.0016892 -0.0051628 0.014868 0.3565 0.0071961 -0.0010653 -0.0010151
0.00034991 -0.00017164 0.00064623 -0.00024336
-0.0015459 0.0017313 0.0016326 0.00032901 -0.0010331 -0.0010454 0.19734 0.17987
-0.015025 -0.0038601 -0.0010278 0.0018533
0.0021289 -0.00050952 0.0011131 -0.0011823 0.00029916 -0.0001106 -0.015005 -0.0038063
0.09388 0.21083 -0.011488 -0.0033315
-0.00015994 -0.00096112 0.0012542 -0.0005203 0.00069993 -0.00021329 -0.00098328 0.0019005
-0.011486 -0.0033996 0.14094 0.28629
1520000000 0.27773 0.11708 -0.015648 0.0095716 0.0030667 -0.0038384 9.5195e-05 0.0026423
0.0023036 -0.0018524 -0.0010447 -0.00013843
-0.015643 0.009564 0.14038 0.32508 0.0020849 0.012078 0.001697 -0.00064587
0.0002125 -0.0010306 0.00032464 -0.0009314
0.0030078 -0.0038633 0.0021501 0.012075 0.34922 -0.049685 -0.00073015 -0.00037098
0.0006988 -0.00097357 0.00010251 -0.00016436
0.00016438 0.0026482 0.001668 -0.00066242 -0.00078463 -0.00036031 0.22118 0.14181
-0.014987 0.0017877 0.0013128 0.0020312
0.0023068 -0.0017804 0.00020914 -0.0010781 0.00064968 -0.0010282 -0.015031 0.001774
0.12233 0.20043 -0.011601 0.0010783
-0.0010267 -0.00016606 0.00028828 -0.0010113 6.7347e-05 -6.1804e-05 0.0013292 0.001942
-0.01165 0.0011511 0.17476 0.26814
1580000000 0.28842 0.071657 -0.0090696 0.013404 -0.0011956 -0.004383 0.0014844 0.0018531
-0.00012917 -0.0022532 -0.00024074 0.00037743
-0.0090623 0.013376 0.16845 0.30068 0.0052809 0.0070072 0.00059005 -0.0015229
-0.00044643 -0.0011949 -0.00019128 -0.00078029
-0.0011123 -0.0043974 0.0053028 0.0069969 0.32859 -0.1074 -0.0015053 0.00018819
-0.00037219 -0.0013295 0.00029609 -0.00061178
0.0014886 0.0018405 0.00061764 -0.0015044 -0.0014713 0.000215 0.2358 0.10272
-0.011775 0.0069859 0.0019574 0.00085833
-0.00015063 -0.0023202 -0.00045758 -0.0011865 -0.00041386 -0.0013445 -0.011772 0.007065
0.14755 0.18561 -0.0093744 0.0071883
-0.00019869 0.00038616 -0.00018789 -0.00070687 0.00032642 -0.00059497 0.0019273 0.00088907
-0.0093897 0.0072188 0.20834 0.24277
1640000000 0.29163 0.030874 -0.0021342 0.012493 -0.0027156 -0.0021469 0.0027576 0.0010979
-0.00057364 -0.0017269 -0.00037721 0.00041792
-0.0021355 0.012508 0.1984 0.27674 0.0052746 0.0023336 -0.00046592 -0.0018647
-0.00097417 -0.00059254 -0.00038424 -0.00066384
-0.0027499 -0.0021569 0.0053232 0.0022895 0.29898 -0.15589 -0.0007075 0.0011953
-0.0010887 -0.0010847 -0.00012194 -0.00038648
0.0027732 0.001051 -0.00049086 -0.0018539 -0.000696 0.0011865 0.24897 0.05356
-0.0077475 0.0084329 0.0024901 -0.00060961
-0.00064528 -0.001692 -0.0010066 -0.00055941 -0.0010754 -0.0011061 -0.0078041 0.0084023
0.17142 0.16498 -0.004704 0.0094147
-0.00032373 0.00038039 -0.00047395 -0.00067715 -0.00016815 -0.00038029 0.002449 -0.00052877
-0.0047723 0.0093497 0.23475 0.21281
1700000000 0.28619 -0.013861 0.0015554 0.01003 -0.003239 0.00044766 0.0031789 -0.0013107
-0.0021311 -0.00072035 0.00050839 0.00051037
0.0015342 0.010005 0.21738 0.24559 0.0026991 -0.00032862 -0.0014042 -0.00076175
-0.00084304 -8.7435e-05 -0.00079123 -0.00044617
-0.0032308 0.00044842 0.0027155 -0.00029654 0.25553 -0.19506 7.1192e-05 0.001651
-0.0020794 -0.00019986 -0.00038778 -0.00076432
0.0031126 -0.001309 -0.0014066 -0.00075211 9.2351e-05 0.0016532 0.24613 0.0034557
-0.0050755 0.0094131 0.0017249 -0.0020083
-0.0021573 -0.00071247 -0.00084174 -0.00010355 -0.0021007 -0.00017308 -0.0050824 0.0095106
0.19085 0.14797 0.00020414 0.009563
0.00054887 0.00054763 -0.00078885 -0.00052737 -0.00036077 -0.0007287 0.0017079 -0.0020776
0.00023381 0.0095515 0.25278 0.17942
1760000000 0.27551 -0.06263 0.0042041 0.0068467 -0.0019316 0.001206 0.0013634 -0.0034221
-0.001264 0.00051641 0.00024308 -0.00055012
0.004181 0.0068302 0.24391 0.20627 0.00016141 -0.001645 -0.0012683 2.3931e-05
-0.0011354 0.0009292 -0.00047334 0.00033693
-0.0019016 0.0012778 0.00013206 -0.0016517 0.20687 -0.22729 0.0010839 0.0013845
-0.001179 0.0014192 -0.0012788 -0.00064617
0.0013448 -0.0034802 -0.001248 2.4024e-05 0.0010485 0.001423 0.2377 -0.048877
-0.0014782 0.008985 -0.00011712 -0.0022969
-0.0012518 0.00050215 -0.0011273 0.00091975 -0.0011578 0.0014059 -0.0014643 0.0089117
0.20781 0.11636 0.003997 0.0072165
0.00025494 -0.00063958 -0.00045228 0.00034089 -0.001265 -0.00063613 -8.4942e-05 -0.0023138
0.004001 0.0071744 0.26639 0.1422
1820000000 0.25253 -0.1003 0.0046162 0.0031566 0.00041108 0.0023534 -0.00091892 -0.0031389
-0.0012351 0.00087576 6.6656e-06 -4.8697e-05
0.0046286 0.0031756 0.25508 0.17675 -0.0018881 0.00027629 -0.0014945 0.00093452
-1.6298e-07 0.0012512 -0.00068979 0.00041307
0.00034367 0.0022866 -0.0018849 0.00033085 0.15673 -0.24158 0.0018107 0.00065988
-0.00020264 0.0023715 -0.0017411 0.00017338
-0.0008769 -0.0030917 -0.0014451 0.00092457 0.0018795 0.000546 0.20776 -0.09662
0.0003387 0.0076686 -0.0015829 -0.0017489
-0.0011681 0.00090926 1.9078e-05 0.0012806 -0.00016078 0.0023968 0.00029867 0.0077444
0.22799 0.089949 0.0051837 0.0034212
-7.8381e-05 -8.6949e-05 -0.0006238 0.00041561 -0.0017121 0.00019972 -0.0014662 -0.0016263
0.0052063 0.0035934 0.27024 0.10731
1880000000 0.21834 -0.14152 0.0025659 0.0007779 -0.00023473 0.0020989 -0.0028517 -0.0023915
-0.00023507 0.0017003 0.0003045 -0.00061362
0.0025579 0.00075992 0.25983 0.13027 -0.00377 0.0028574 -0.00032456 0.0018542
0.00058223 0.0013281 7.918e-05 0.00093251
-0.00014362 0.0021448 -0.00373 0.0028585 0.10507 -0.24967 0.0019683 -0.0011834
0.0015503 0.0019251 -0.0010401 0.0015178
-0.0029607 -0.0023383 -0.00029381 0.0018873 0.0019972 -0.0011416 0.16707 -0.13727
0.001373 0.0056586 -0.0023087 0.00022016
-0.00028044 0.0017056 0.00058222 0.0013323 0.0015825 0.0018992 0.0016079 0.0055277
0.23491 0.060798 0.0054425 0.0014983
0.0003208 -0.00062479 0.00019751 0.00098784 -0.00098097 0.0014726 -0.0023159 0.00025898
0.0053865 0.0013392 0.27172 0.073314
1940000000 0.17973 -0.16781 0.00041657 -0.0010152 0.0016254 0.00165 -0.0039002 0.00020247
0.001126 0.00087396 -0.00072464 -0.00081854
0.00040097 -0.0010444 0.26152 0.098993 -0.0017279 0.0056484 0.0010969 0.0014229
0.001953 0.00035308 0.00091655 0.00023623
0.0016062 0.0016575 -0.0017587 0.0057177 0.061743 -0.24129 0.00054734 -0.0024307
0.0022414 0.00030667 0.00026937 0.0016383
-0.0039644 0.00036785 0.0011237 0.0014871 0.00061656 -0.0024267 0.11424 -0.16818
0.001075 0.0037941 -0.0014192 0.0012263
0.001046 0.00086944 0.0019612 0.00038978 0.0023198 0.00034142 0.00092948 0.0039128
0.24158 0.024188 0.0044358 -0.0024728
-0.00066895 -0.0008158 0.00088504 0.00021 0.00016516 0.0016632 -0.0012545 0.0013052
0.0044352 -0.0025064 0.2623 0.037583
2000000000 0.13411 -0.18348 -0.0031182 0.00088886 0.0029209 0.0012909 -0.0024046 0.0036244
0.00086211 0.00053909 -0.00083451 0.00061867
-0.0031341 0.00090643 0.24826 0.063606 -0.00050878 0.0076664 0.001782 0.0004463
0.0010675 -0.0012987 0.00035351 0.00010265
0.0028583 0.0011751 -0.00042578 0.0076587 0.020039 -0.22765 -0.0014793 -0.0013831
0.001931 -0.00087057 0.0015196 0.0016149
-0.0024905 0.003508 0.0017307 0.00031612 -0.0015774 -0.0014082 0.060375 -0.17835
-0.00093342 0.0032878 -5.1881e-05 0.0022166
0.00089139 0.00041776 0.0011384 -0.00135 0.0019289 -0.00094649 -0.00077769 0.0032849
0.24002 -0.0085763 0.0006385 -0.0034234
-0.0010459 0.00056289 0.00035949 0.00018069 0.0014777 0.00148 -0.00029342 0.0021591
0.00059416 -0.0034708 0.24963 0.0094203
2060000000 0.086616 -0.19124 -0.0041896 0.0029496 0.0029607 -0.00068428 0.00077679 0.0034535
0.0015741 -0.00060306 -0.00012738 0.0012247
-0.004163 0.002925 0.23514 0.034388 0.0045465 0.0085906 0.0010839 -0.00070163
0.00053789 -0.0014659 0.00057948 -4.0652e-05
0.0029709 -0.00067133 0.0046387 0.0086328 -0.012844 -0.20949 -0.0019201 0.00056074
0.00075279 -0.0021959 0.0028886 0.00041478
0.00067409 0.0035285 0.0011221 -0.00073347 -0.0017743 0.00037623 0.0086279 -0.17486
-0.0016786 0.0044413 0.00077298 0.0010331
0.0016808 -0.00065536 0.0005936 -0.0014482 0.00068647 -0.0022539 -0.0018758 0.0045058
0.22754 -0.046918 -0.001332 -0.0044525
-0.00014847 0.0013148 0.00053094 -7.8489e-05 0.002904 0.00033062 0.00091413 0.0010949
-0.0013489 -0.0045289 0.23475 -0.015681
2120000000 0.041923 -0.18237 -0.0034605 0.0062485 0.0023867 -0.0028216 0.0031162 0.0020548
0.00081849 -0.0015203 0.00090481 0.00011201
-0.0034252 0.0062111 0.2148 0.011418 0.0070527 0.0047672 0.0010331 -0.0014833
-0.0012088 -0.0020405 6.0233e-06 -0.00092365
0.0022719 -0.0027464 0.0071039 0.0046729 -0.041041 -0.19202 -0.00070835 0.001598
-0.0015845 -0.0015075 0.00053127 -0.0020213
0.0032312 0.0019859 0.001076 -0.0013834 -0.00066093 0.0016068 -0.039727 -0.15734
-0.0023548 0.0065514 0.0017653 0.0012035
0.00076404 -0.001546 -0.0013515 -0.0020432 -0.0014168 -0.0014955 -0.0019544 0.0065773
0.21347 -0.080857 -0.0052812 -0.002348
0.00083687 0.00023307 2.5076e-05 -0.0010065 0.00042033 -0.0020996 0.001632 0.0010395
-0.0052995 -0.0023772 0.21425 -0.030544
2180000000 0.0017979 -0.17007 -0.0021041 0.0095009 0.00044149 -0.0023197 0.0031119 -0.00056277
0.00029181 -0.0012962 0.001205 0.00022592
-0.0021297 0.0095696 0.19559 -0.0075497 0.0081395 0.0039188 -0.0010271 -0.0016022
-0.0021338 0.00074938 0.00011547 0.00013342
0.00042728 -0.0022443 0.0082539 0.0039466 -0.061938 -0.16883 0.001059 0.0016862
-0.0010137 -0.00032189 0.00029893 -0.0019655
0.0030653 -0.00044712 -0.0010977 -0.0016546 0.0011355 0.0016451 -0.075973 -0.13203
-0.00069157 0.0092156 0.0016805 -4.9903e-05
0.00023959 -0.0012603 -0.0021447 0.00077306 -0.0010578 -0.00040276 -0.00069638 0.0093635
0.18736 -0.11205 -0.0058927 0.0016058
0.0011876 0.00014442 -2.2302e-06 0.00015423 0.00032316 -0.0022094 0.0019972 0.00011939
-0.0057131 0.0018395 0.19855 -0.04559
2240000000 -0.027712 -0.14558 0.0020069 0.010805 -0.00057547 -0.0028276 0.0017786 -0.0025238
-0.0019278 -0.00103 0.0005367 -0.0017391
0.0020734 0.010759 0.17541 -0.012891 0.0088773 -4.9666e-05 -0.00088429 -0.00035565
-0.00049384 0.0011331 -0.00085175 -0.00060943
-0.00060492 -0.0028176 0.0088761 -0.00014663 -0.079741 -0.14423 0.0019763 -0.0015171
-0.00125 9.5818e-05 -0.0023322 -0.0015284
0.001456 -0.0025061 -0.00081986 -0.00037802 0.0019399 -0.0014498 -0.11034 -0.10318
0.0017618 0.01086 0.00208 -0.00069117
-0.0020817 -0.0009785 -0.00043403 0.0011494 -0.0012267 0.00015409 0.0019767 0.010853
0.15916 -0.12898 -0.0055589 0.0041604
0.00061937 -0.001749 -0.00080677 -0.00062762 -0.0022282 -0.0014858 0.0017134 -0.00058742
-0.0058516 0.0041348 0.17451 -0.056028
2300000000 -0.054248 -0.11876 0.0073856 0.0090685 -0.0013435 -0.0018564 -0.0005387 -0.0011541
-0.0014732 0.00077299 -0.0009024 -0.00082237
0.0074196 0.0091654 0.15615 -0.022112 0.0088045 -0.0022794 -0.00084478 0.00065583
-0.00021038 0.0016058 -0.00012642 0.00076096
-0.0013453 -0.0017933 0.0087236 -0.0023435 -0.091364 -0.1207 -2.7628e-08 -0.001756
-6.0382e-05 0.0019068 -0.0020364 0.00075124
-0.00060892 -0.0012148 -0.00075072 0.0006839 -5.7452e-05 -0.0018454 -0.13049 -0.067732
0.005977 0.01115 0.00034787 -0.0019571
-0.001563 0.00081115 -0.000256 0.0016871 -5.0932e-05 0.0017376 0.0057151 0.011058
0.12412 -0.15012 -0.0037388 0.0074723
-0.00090838 -0.00069931 -6.2788e-05 0.00098517 -0.0019476 0.00072599 0.00050452 -0.0019549
-0.0036656 0.0072792 0.15945 -0.057156
2360000000 -0.071985 -0.087945 0.010316 0.0082628 -0.0010816 -0.0015364 -0.0014653 -0.00081539
-0.00062407 0.0012622 -0.001545 -0.00054931
0.010319 0.0083337 0.14622 -0.022416 0.0081336 -0.00509 -0.00075735 0.0010567
0.0019157 0.00028225 0.00019951 -6.9728e-05
-0.001221 -0.0013577 0.0081089 -0.0052242 -0.1021 -0.099058 -0.0026346 -0.0010792
0.0010245 0.00018805 -0.00083218 0.0017791
-0.0015129 -0.00081819 -0.00068084 0.001184 -0.0025994 -0.0010609 -0.14796 -0.035735
0.010285 0.010135 0.0014736 -0.00223
-0.00057079 0.0011455 0.0019473 0.00019619 0.0010893 0.0002179 0.010359 0.010253
0.095306 -0.15099 0.00033643 0.0084095
-0.0015176 -0.00056198 9.8586e-05 -0.00015548 -0.00095793 0.001881 0.0012059 -0.0020813
0.00052016 0.0082668 0.13634 -0.061436
2420000000 -0.079776 -0.05956 0.013892 0.0029603 -0.0031704 -0.0012657 -0.00088712 0.00050974
0.0012237 0.0014536 -0.0014805 0.0016386
0.013879 0.0029736 0.1299 -0.022533 0.0046697 -0.00705 0.0014845 0.0010229
0.00079456 -0.0014111 -0.00012878 -0.00016447
-0.0031664 -0.0012105 0.0045883 -0.0070528 -0.11425 -0.077847 -0.0023472 0.0014052
-2.2712e-05 -0.0002306 0.00020559 0.0026727
-0.00085833 0.00061302 0.0015025 0.00099197 -0.0023218 0.0014027 -0.15629 0.0084035
0.014192 0.0077334 -0.00033056 -0.0026387
0.0013419 0.0015741 0.000818 -0.0014051 -0.00014191 -0.00033064 0.0143 0.0074964
0.060896 -0.14988 0.0012618 0.0088956
-0.0014295 0.0018009 -8.6698e-05 -0.00018246 0.00025361 0.0027068 -0.00010264 -0.002864
0.0013483 0.009257 0.11842 -0.055891
2480000000 -0.080776 -0.030201 0.01392 -0.0023875 -0.0017224 -2.8715e-05 -0.00047288 0.0014215
0.0019154 -0.00049591 0.00031533 0.0014319
0.013777 -0.0023371 0.13127 -0.024367 0.0026374 -0.0091328 0.0012035 -9.2829e-05
-0.00053484 -0.00098064 1.0921e-05 -0.00030334
-0.0017678 -0.00011091 0.0025698 -0.0092033 -0.11791 -0.058988 -0.00056181 0.0032867
-0.00030436 -0.00092059 0.0020161 0.00093523
-0.00054572 0.0013406 0.0011838 -3.3385e-05 -0.00057069 0.0034169 -0.1585 0.044213
0.017993 0.0011528 -0.0016304 -0.0023958
0.0018123 -0.00046243 -0.0004554 -0.00091832 -0.00016061 -0.00087097 0.017895 0.0011157
0.030327 -0.14296 0.0043264 0.007714
0.00020526 0.0013124 -3.7412e-05 -0.00020957 0.0019638 0.00084431 -0.0015844 -0.0024436
0.0041641 0.0075467 0.098668 -0.053503
2540000000 -0.085792 -0.0016571 0.011656 -0.0062055 -0.0023573 0.00096713 0.00074696 0.00087192
1.05e-05 -0.0019297 0.00098589 0.0016107
0.011704 -0.0060569 0.11763 -0.014953 -0.0013551 -0.0080808 0.00045329 -0.0015272
-0.0014961 -0.00018025 -0.00046275 0.00019822
-0.0022941 0.001005 -0.0014222 -0.0080517 -0.12452 -0.034691 0.0021082 0.0024594
-0.0012132 -0.00012718 0.001745 -0.00081973
0.0006458 0.00090914 0.00054635 -0.0015889 0.0021891 0.0024717 -0.15747 0.084019
0.01762 -0.0052694 -0.0024698 -0.0017724
6.8254e-05 -0.0019683 -0.0015749 -0.00019577 -0.0010519 -5.444e-05 0.017753 -0.0053476
0.0055017 -0.12827 0.0068316 0.0060072
0.00096744 0.0015634 -0.00048636 0.00016771 0.0017065 -0.00085635 -0.002126 -0.0016141
0.0068755 0.0060687 0.083017 -0.038514
2600000000 -0.078086 0.022661 0.0084906 -0.0097221 -0.0011711 0.0025915 0.00077854 -0.00039994
-0.0013133 -0.0010965 0.0018204 0.00050231
0.0084725 -0.0097363 0.11322 -0.031088 -0.0037747 -0.0060317 -0.0005586 -0.00065763
-0.00044002 0.0015265 -0.00020785 0.00071896
-0.0011614 0.0027073 -0.0037495 -0.0060387 -0.12871 -0.010682 0.0030642 -0.00016703
-0.00011194 0.0014688 0.0012339 -0.0016864
0.00076502 -0.00036944 -0.00054428 -0.00068155 0.0029913 -5.3992e-05 -0.14251 0.11659
0.014617 -0.012242 -0.0033291 -0.00012664
-0.001226 -0.0010967 -0.00034041 0.0015922 -0.00022109 0.0014526 0.014437 -0.012277
-0.02066 -0.11281 0.0086381 0.0060619
0.0018501 0.00044108 -0.00021375 0.00072049 0.0012371 -0.001712 -0.0035774 2.7925e-05
0.0087749 0.0059489 0.076172 -0.024373
2660000000 -0.073655 0.047803 0.0045813 -0.011598 -0.00018407 0.00098148 9.659e-05 -1.1211e-05
-0.0025497 0.00039214 0.0014346 -0.00078476
0.004546 -0.011599 0.11933 -0.027151 -0.0048659 -0.0042839 -0.0012027 -0.0003063
6.9253e-05 0.0018048 0.00044563 0.0007434
-0.00010387 0.00088896 -0.0048228 -0.0042752 -0.12914 0.0093601 0.0019035 -0.0016833
0.00050371 0.00070205 -0.0010615 -0.0016685
0.00017501 -3.8629e-05 -0.0012391 -0.00035444 0.0020143 -0.0017572 -0.1247 0.14803
0.0083196 -0.015823 -0.0021162 0.00093377
-0.0025306 0.00048722 7.498e-05 0.0017785 0.00050413 0.00068771 0.0081498 -0.015997
-0.038291 -0.097597 0.01033 0.0015313
0.001534 -0.00077036 0.00048294 0.00082409 -0.00094356 -0.0016329 -0.0020814 0.00089455
0.010491 0.0017829 0.06996 -0.0046957
2720000000 -0.061858 0.067244 0.00041086 -0.011769 -0.00037642 0.0027178 -0.00037786 -3.5384e-05
-0.0019762 0.0020709 0.000558 -0.0016638
0.00042539 -0.01167 0.1053 -0.029488 -0.0051624 -0.0010501 -0.0014636 0.00047058
0.0017337 0.00049835 0.00077751 -0.00017393
-0.00024344 0.0027425 -0.0050934 -0.0009878 -0.12317 0.039868 0.00027143 -0.0024476
0.00040868 0.00061664 -0.0014462 0.00066564
-0.00034982 -0.0001704 -0.0014976 0.00042291 0.00028348 -0.0023541 -0.091449 0.17885
0.0015208 -0.016638 -0.0019115 0.0022477
-0.0020789 0.001973 0.0017851 0.00051576 0.00050458 0.00061791 0.0015869 -0.016684
-0.053686 -0.072278 0.011908 -0.00073139
0.00048205 -0.0016755 0.00075452 -0.00018388 -0.0014274 0.0005228 -0.0017758 0.0022825
0.011893 -0.00081066 0.0755 0.015617
2780000000 -0.048253 0.085399 -0.0041782 -0.010579 -0.00015767 0.0011527 0.00074536 -0.00037213
0.0011946 0.0024912 -0.00068218 -0.0018962
-0.0041536 -0.010575 0.10368 -0.042436 -0.0040057 0.0003994 -0.00016573 0.0015812
0.0017406 -0.00089428 7.8915e-05 -0.00026578
-0.00018688 0.0012187 -0.0039816 0.00045257 -0.12117 0.068832 -0.0018745 -0.0014909
0.00043523 -0.00039553 -0.00062536 0.00073766
0.00064569 -0.00016633 -0.00010241 0.0014727 -0.0017417 -0.001393 -0.063035 0.2001
-0.0052665 -0.014814 -0.0006733 0.0022135
0.0012432 0.0024681 0.0016986 -0.000916 0.0004239 -0.00048521 -0.0054881 -0.014781
-0.067348 -0.047065 0.010333 -0.005342
-0.00071508 -0.0017595 0.00017437 -0.00020905 -0.00052635 0.0007835 -0.00061755 0.0022956
0.010337 -0.0053661 0.078887 0.033311
2840000000 -0.033401 0.10181 -0.0074165 -0.0075351 0.0013549 0.0019833 -0.00016504 -0.00013043
0.0014271 0.0010551 -0.0016289 0.00025502
-0.007424 -0.0075512 0.10136 -0.034582 -0.0032517 0.0015595 0.00042274 0.00076013
-5.6508e-05 -0.0014232 -3.3583e-05 -5.8656e-05
0.0014256 0.0019133 -0.0031971 0.0015383 -0.1157 0.095622 -0.0013799 0.0002722
0.00033733 0.00015536 0.0010068 0.0011359
-5.0934e-06 -0.00022106 0.00043326 0.00073323 -0.0013186 0.00034534 -0.027172 0.21746
-0.0095558 -0.010575 0.0002111 0.0011921
0.0013151 0.0011656 4.7613e-05 -0.0014131 0.0004699 0.00020568 -0.009243 -0.010638
-0.072957 -0.022003 0.0084476 -0.0068131
-0.0016365 0.00015511 8.2851e-05 -1.8142e-05 0.0010194 0.0011392 0.00029806 0.0010791
0.0085192 -0.006664 0.09314 0.049403
2900000000 -0.018479 0.12081 -0.0089204 -0.0033648 0.0014999 9.8693e-05 0.0004079 -0.00076612
0.0020415 -0.0012881 -0.00075907 3.8525e-05
-0.0089511 -0.0033904 0.083633 -0.042903 -0.00087156 0.0026128 0.00077497 0.00027938
-0.00036861 -0.0015027 -0.00022449 7.388e-05
0.001715 9.476e-05 -0.00082213 0.0026685 -0.098013 0.12825 -0.000906 8.4707e-06
-0.00042537 -0.0010482 0.0016779 -0.00045973
0.00044629 -0.00072845 0.00080967 0.00031029 -0.001021 -1.1703e-05 0.010276 0.22
-0.011584 -0.0051855 0.00098211 0.0020774
0.0021013 -0.0012509 -0.00038296 -0.0014412 -0.00040246 -0.0009834 -0.011745 -0.004922
-0.073007 0.0099321 0.00656 -0.0099568
-0.0007981 0.00010258 -0.00023532 3.6022e-05 0.0019408 -0.0003473 0.0012411 0.002168
0.0063389 -0.010168 0.10886 0.055146
2960000000 0.0012014 0.13243 -0.0087827 0.00019928 0.00056067 0.0013562 -0.00077906 -0.00079021
-0.00023976 -0.001881 -0.00055988 0.00031629
-0.0087443 0.00017446 0.091558 -0.042302 -0.00047336 0.0011489 0.00095406 9.4383e-05
-0.0012247 -0.0008154 0.00043381 0.00045159
0.00044478 0.0014915 -0.00046284 0.0011093 -0.081003 0.15908 -0.00073674 0.00052687
-0.00042202 0.00073528 -3.6571e-05 -0.0022753
-0.00083995 -0.00089636 0.0009574 1.2462e-05 -0.0007766 0.00038603 0.051209 0.22797
-0.011359 0.00039538 0.0015375 0.00026457
-0.00027967 -0.0017256 -0.0012624 -0.00078811 -0.00048843 0.00068858 -0.011242 0.00018121
-0.065006 0.037096 0.0018911 -0.011475
-0.00080781 0.00046493 0.00054868 0.00044277 -0.00017367 -0.002407 0.0015604 0.00032191
0.0017607 -0.011436 0.12734 0.066516
3020000000 0.020064 0.14758 -0.0066231 0.0036109 0.0013026 -6.0103e-05 -0.00083986 -0.00030776
-0.00065164 0.00046433 -6.764e-05 0.00057823
-0.0066641 0.0036461 0.081328 -0.030473 -0.0002159 -0.00012619 0.00042749 -0.00092664
-0.0016596 0.00032676 0.0007006 -0.00026467
0.0014168 -0.00013926 -0.00023332 -0.0001914 -0.058645 0.18449 -0.000341 0.00093903
0.00034031 0.00030598 -0.00074203 -0.001591
-0.00078604 -0.00020815 0.00050294 -0.00091482 -0.0004195 0.00096446 0.091052 0.22145
-0.0089323 0.0037154 0.00086967 0.00056225
-0.0007349 0.00030244 -0.0016394 0.00042227 0.00045305 0.00034649 -0.0088872 0.0037425
-0.051847 0.063586 -0.00068056 -0.010631
1.153e-05 0.00056255 0.00059643 -0.00028841 -0.00066556 -0.0017539 0.00075205 0.00063
-0.00082316 -0.01084 0.14796 0.063628
3080000000 0.046756 0.15639 -0.0048782 0.0058629 0.0018444 -6.1011e-05 -0.00072904 8.5895e-05
-0.00056953 0.00029672 7.4156e-06 0.00044259
-0.0049195 0.0058777 0.078517 -0.026154 -0.00033239 0.00027272 -0.00012222 -0.00030862
-0.00029102 0.0011013 -0.00010526 -0.00054667
0.0018218 -0.00010952 -0.00034473 0.00031187 -0.022286 0.20539 -0.0007756 0.0002211
0.00053762 0.00065169 -0.002118 -0.00082931
-0.00074698 0.0001135 -6.8068e-05 -0.00037941 -0.00063413 0.00021026 0.12438 0.21346
-0.0055636 0.0068068 0.0020471 0.00034438
-0.00049203 0.00025784 -0.00040238 0.0011105 0.00054381 0.00061951 -0.0054485 0.0069281
-0.029116 0.091728 -0.0055865 -0.0090126
0.00019097 0.0002869 -1.5332e-05 -0.00061651 -0.0021128 -0.00075081 0.0020332 0.00026178
-0.0056533 -0.0089954 0.16263 0.069957
3140000000 0.074582 0.16141 -0.0014442 0.0076256 0.0027139 -0.0012758 -0.0010316 0.0010173
0.0014074 0.00072409 8.8291e-05 4.0579e-05
-0.0014227 0.0076104 0.073892 -0.026863 -0.00096104 -8.1967e-05 0.00066692 -0.0002487
-0.00011978 0.001112 0.00067977 -0.00051674
0.002729 -0.0013785 -0.00095702 -3.2296e-05 0.018679 0.22763 0.0001022 0.0016146
0.0014127 -0.00069986 -0.0025196 0.00098492
-0.00097651 0.0010745 0.00064067 -0.00032055 2.4054e-05 0.0016215 0.15995 0.18919
-0.0013598 0.0073828 0.00092464 -0.0013621
0.0016276 0.00056409 -9.4242e-05 0.00103 0.0013333 -0.00030722 -0.0014515 0.0070813
-0.015639 0.11091 -0.0072471 -0.0057965
0.00021997 0.0002373 0.00065816 -0.00045882 -0.0027309 0.0010129 0.00099049 -0.0012196
-0.0072338 -0.0060134 0.18685 0.062518
3200000000 0.10713 0.17159 0.0038632 0.0067504 0.00090961 -0.0028177 -6.81e-05 0.0018328
0.00053974 -0.0019115 0.00015439 0.00021526
0.0038134 0.0067409 0.085135 -0.026135 -0.0011776 0.00034327 -0.00048531 -0.0009974
0.00073543 0.0010933 -0.00046184 -0.0010596
0.00092831 -0.0027821 -0.0012045 0.00040029 0.064343 0.23204 0.0010191 0.00068187
1.232e-05 -0.0021232 -0.0015672 0.0023409
-2.6048e-06 0.0018618 -0.00044472 -0.0010395 0.0012464 0.0006469 0.18181 0.16665
0.0015812 0.0063236 0.00089533 -0.0015817
0.00048371 -0.0018447 0.00079004 0.0010291 -0.00014366 -0.0024263 0.001867 0.006694
0.018243 0.12839 -0.008991 -0.0017601
0.00010788 0.00011176 -0.00038386 -0.00098654 -0.001591 0.0023738 0.00065165 -0.0016565
-0.0091052 -0.0016882 0.20345 0.061238
3260000000 0.13843 0.16448 0.0040712 0.0034047 -0.00060278 -0.0025297 0.0011753 0.00069752
0.00012605 -0.0019049 -7.5728e-05 2.1608e-05
0.004124 0.0034021 0.092403 -0.029407 -0.0019277 0.00193 -0.00058102 -0.00018285
0.00092486 -0.00053278 -0.0010189 7.9756e-05
-0.00054408 -0.0028097 -0.0020058 0.0018641 0.11357 0.22862 0.00040117 -0.00018252
-0.00069946 -0.00096247 0.00045328 0.0019105
0.0011331 0.00070591 -0.00050903 -0.00011791 0.00040276 -0.00019462 0.20819 0.1292
0.0039305 0.0051547 -0.00077213 -0.0016213
0.00011884 -0.0018835 0.00088973 -0.00044219 -0.00088004 -0.00077427 0.0036589 0.0050084
0.041037 0.13771 -0.0073219 0.0027679
0.00023537 9.1515e-05 -0.001011 5.3841e-05 0.00046803 0.0019003 -0.00070601 -0.0016881
-0.0070879 0.0025403 0.23219 0.051623
3320000000 0.16979 0.1597 0.0071595 0.0015238 -0.0004622 -0.0017203 0.00077025 0.00019196
-0.0017583 -0.0012882 0.00037335 8.4706e-05
0.0070462 0.0015614 0.099835 -0.02482 0.00049162 0.0023541 -0.00034935 -0.00047799
-0.00016608 -0.00029806 -0.00049282 0.00020891
-0.00023541 -0.0016836 0.00061618 0.0024505 0.16183 0.22144 0.00028725 -0.00010805
-0.0014423 -0.00036029 1.1483e-05 0.00090169
0.00074305 0.00038541 -0.00036043 -0.0004209 0.0002507 -1.8647e-05 0.21806 0.099897
0.0050791 0.0022703 -0.0010065 3.0887e-05
-0.0017347 -0.0014847 -0.00022826 -0.00037503 -0.0011107 -0.00027344 0.0050179 0.002209
0.069292 0.14054 -0.0042908 0.0035925
0.00019779 0.00036438 -0.00044253 0.0001378 0.00021007 0.00078521 -0.0012467 -4.3944e-05
-0.004278 0.0037988 0.24948 0.03888
3380000000 0.20454 0.14304 0.0058758 -0.0019684 -0.0012333 0.00076876 0.0010932 0.00026478
-0.0015373 0.00081245 0.00014491 -6.3727e-06
0.0058921 -0.0020227 0.11026 -0.03338 2.7889e-06 0.0028216 -0.0011302 -0.00039594
-0.00018572 0.00011671 -0.00073289 0.00056396
-0.0011768 0.0007451 2.5189e-05 0.0028059 0.20323 0.19935 0.00069923 -0.00064826
-0.0017621 0.00043475 0.0011424 0.001384
0.0011037 0.00012329 -0.0011067 -0.00040752 0.00072131 -0.00057419 0.23354 0.066124
0.0058554 0.0015564 -0.00048405 0.00029796
-0.001386 0.00083713 -7.4778e-05 0.00015621 -0.0020892 0.00053138 0.0056753 0.0012563
0.10734 0.1333 -0.0011367 0.0049313
0.00031223 0.00017589 -0.00087169 0.00053966 0.00089979 0.0012215 -0.00021897 0.00034578
-0.0012744 0.0048476 0.27973 0.019966
3440000000 0.23635 0.12285 0.004813 -0.0038259 -0.00060002 -0.0016538 0.00057146 -7.1803e-05
-0.0014194 0.0014793 0.00083634 -3.8096e-05
0.0047866 -0.0037541 0.10386 -0.037546 0.0028235 0.0023178 -0.00086132 0.001109
0.00011899 0.00028431 0.00014665 0.00096032
-0.00060759 -0.0015174 0.0027159 0.0022395 0.24219 0.17185 -6.3119e-05 1.9093e-05
0.00016266 0.0013166 0.00086583 0.00063031
0.00069819 0.00010679 -0.00087709 0.0011269 -0.00021902 1.4649e-05 0.2346 0.034956
0.0070138 -0.0015706 -0.000191 -0.00011779
-0.0014007 0.0017978 6.9576e-05 0.00024469 0.00038664 0.0013771 0.0073342 -0.0014092
0.13298 0.12729 0.002039 0.0035418
0.00089782 -0.0001409 0.00028701 0.00080978 0.0012534 0.00098379 -0.00062103 0.00015447
0.0022289 0.0038464 0.2956 -0.0083674
3500000000 0.26968 0.091233 0.0026581 -0.0046945 -0.0014351 0.0014403 0.00097935 -0.00069621
-0.00084051 0.0010099 0.00070185 -0.00086645
0.0026489 -0.0047022 0.11731 -0.061586 0.0031723 0.001579 -0.00033399 0.00061895
0.0003679 -1.0092e-05 6.6467e-05 0.00033571
-0.0014478 0.0013685 0.0033477 0.001521 0.27254 0.13768 3.0131e-05 -0.00018508
2.4094e-05 0.00099159 0.0018499 -0.00025669
0.00092977 -0.00077504 -0.00032962 0.00068067 0.00023046 -0.00017101 0.2399 0.0060806
0.0064527 -0.0038325 -0.0001994 8.3563e-05
-0.00084727 0.0011457 0.0005775 -4.3329e-05 -0.00018551 0.00089102 0.0061404 -0.0040563
0.17586 0.10395 0.0025549 0.00092329
0.00083074 -0.00090321 -0.00012784 0.00021072 0.0017242 -0.00053279 8.1739e-05 1.828e-05
0.0023276 0.00083414 0.31667 -0.036764
3560000000 0.28809 0.057896 0.00042179 -0.0060667 -0.0001584 -0.00093715 0.00061549 0.00041716
0.0013465 0.0016223 -1.361e-05 -0.0011937
0.00048751 -0.0061139 0.11073 -0.06669 0.0059325 -0.0006031 0.0003267 0.0005599
0.00066293 -0.00022861 0.000126 0.00042
-0.00018662 -0.00085076 0.0059125 -0.0005931 0.30007 0.09604 -0.00012839 -0.00018776
0.0006881 0.00059195 0.0012973 -0.0011217
0.00057831 0.00034551 0.00034091 0.00060038 -8.9587e-05 -0.00018381 0.22924 -0.02948
0.0049423 -0.0063965 -0.00022018 -0.00059721
0.0013921 0.0015621 0.0005877 -0.00019048 0.00088342 0.00047893 0.0052313 -0.0064351
0.19524 0.09535 0.0024773 -0.0014914
-0.00019384 -0.0010396 0.00014698 0.00031292 0.0011688 -0.00096651 -0.00048547 -0.00058609
0.0027275 -0.0012858 0.32928 -0.076691
3620000000 0.30594 0.020946 -0.0010658 -0.0039331 -0.0018325 -0.00022175 0.00033852 -0.0016372
-0.00019252 0.00064563 -0.00054772 -0.00078695
-0.0010806 -0.0039164 0.1124 -0.095091 0.0039352 -0.0037475 0.00024161 0.00040171
-0.00011388 -0.00091583 0.00067067 0.00033094
-0.001993 1.1713e-05 0.0039137 -0.0039312 0.31454 0.052476 2.583e-05 -0.00093515
-1.6948e-07 0.00035929 0.00060891 -0.00090735
0.00044142 -0.0016943 0.00020128 0.00049432 0.00012861 -0.0009247 0.21935 -0.059675
0.00044593 -0.0074109 -0.0010983 0.001046
-0.00011257 0.00067697 -0.00012384 -0.00088479 5.5464e-05 0.00034304 2.6435e-05 -0.0074277
0.21891 0.059575 0.00095153 -0.0014228
-0.00048563 -0.00082526 0.00073281 0.00052485 0.00064197 -0.000936 -0.00081944 0.00090593
0.00070187 -0.0015787 0.3326 -0.11018
3680000000 0.31117 -0.023918 -0.0036428 -0.00386 -0.0011045 0.0015405 -0.0010587 -0.00024143
0.0014153 -4.3453e-05 -0.0010495 -0.00028664
-0.0035613 -0.0038739 0.10887 -0.11284 0.001626 -0.0045092 0.00074793 0.00035614
-0.00028618 -0.00058317 0.00087798 0.00022936
-0.0013093 0.001456 0.0016406 -0.00442 0.32573 0.0021434 -0.00084996 -0.00070981
0.0013368 0.00048177 0.0005001 -0.0018826
-0.0011187 -0.0003135 0.00081426 0.00028015 -0.0010376 -0.00076513 0.20578 -0.093534
-0.00090297 -0.0064474 -0.0011189 0.0013095
0.0015747 0.00010485 -0.00041219 -0.00058465 0.0010098 0.0006044 -0.00078996 -0.006876
0.23919 0.03695 9.4202e-06 -0.0012921
-0.001522 -0.00047584 0.0010526 0.00027821 0.00033526 -0.001777 -0.0012029 0.0010295
0.00028062 -0.0014307 0.33266 -0.15545
3740000000 0.31296 -0.058187 -0.0031018 -1.2562e-05 -0.0023977 0.0025424 7.6517e-05 -0.00096666
-0.00054658 0.00013781 -0.0012841 0.00025625
-0.0030961 -2.798e-05 0.10029 -0.13365 0.0012263 -0.0052849 0.00026272 -0.00016348
-0.0003443 -0.00029107 0.00064171 5.2356e-05
-0.0023859 0.0025882 0.0012314 -0.005388 0.32912 -0.035525 -0.00074662 0.00011313
-0.00038214 4.3795e-05 -0.00030833 -0.0011654
9.7164e-05 -0.0008839 0.00025928 -0.00017824 -0.00053602 9.6703e-05 0.18499 -0.11664
-0.0027825 -0.0052134 0.00048364 0.0025326
-0.00063737 5.0261e-05 -0.00048165 -0.00022979 -0.00016292 -3.4992e-05 -0.0030839 -0.0053516
0.24851 0.0027205 -0.0010948 -0.0016226
-0.0010594 0.00028509 0.00055996 5.6678e-05 -3.5118e-05 -0.0012981 0.00074036 0.0027349
-0.001279 -0.0016527 0.31828 -0.19508
3800000000 0.30962 -0.10478 -0.0022106 0.00058892 0.00092076 0.0038961 -0.0011364 -0.0016792
0.001364 0.0012334 -0.0010797 0.00048948
-0.00214 0.00046701 0.09097 -0.14893 -0.0018644 -0.0053344 0.00028645 0.00020807
-0.00089384 -0.00031069 0.00079883 -3.6818e-05
0.0010331 0.0041118 -0.0019084 -0.005302 0.32666 -0.078025 -0.00061361 0.00047695
0.00085103 0.00028056 -0.0010632 -0.00065987
-0.0013099 -0.0016368 0.00034838 0.00016424 -0.00077969 0.00055033 0.17628 -0.14258
-0.0038862 -0.0040047 0.0016753 0.0019231
0.0014871 0.0012083 -0.00090648 -0.00038594 0.00079135 0.00027673 -0.0037583 -0.0038732
0.26426 -0.035467 0.0010089 0.00043656
-0.0012018 0.0005133 0.00082662 -7.915e-06 -0.00091055 -0.00060562 0.001535 0.0017318
0.0013176 0.00039535 0.31229 -0.2362
3860000000 0.29809 -0.13617 -0.00096389 0.0010902 0.0026424 0.0018665 -0.0019983 0.0011998
0.00082196 -0.0012411 -0.00056118 0.001495
-0.00096307 0.0010728 0.071396 -0.15962 -0.0032596 -0.0051182 0.00066712 -0.00068321
-0.00085467 0.0011673 0.00067442 -0.0011674
0.0026048 0.0017356 -0.0033676 -0.0050916 0.30745 -0.11839 -0.00070178 0.00090345
0.00025888 -0.00049319 -0.00062942 -0.00044889
-0.0020051 0.0011436 0.00064239 -0.00059018 -0.00052496 0.00080603 0.14857 -0.15787
-0.00304 -0.0038519 0.0017726 0.00098572
0.00087031 -0.0011709 -0.00069545 0.0012203 0.00018941 -0.00034112 -0.0030968 -0.003718
0.26263 -0.063903 0.00012276 -0.0017788
-8.5673e-05 0.0014815 0.00076401 -0.0010593 -0.00046243 -0.00031195 0.0018522 0.0010425
-4.8816e-05 -0.0014822 0.28992 -0.27494
3920000000 0.28505 -0.17637 0.0016739 0.00048895 0.0037346 0.0024619 -0.00012601 0.00088443
0.00048228 0.00013574 0.00071569 0.00046988
0.0015764 0.0003673 0.045535 -0.17573 -0.0050343 -0.0033641 -0.00040018 -0.00014667
0.00025814 0.00031161 -0.00018113 -0.00055037
0.0035877 0.0024062 -0.0051335 -0.0033329 0.30136 -0.15083 0.00024053 0.0012388
0.001842 -0.0011304 -0.00054607 -0.0003253
-9.4194e-05 0.0009776 -0.00033696 -0.00017432 0.00013205 0.0011775 0.1292 -0.16858
-0.0038037 -0.0029553 0.0021764 -0.00013841
0.00046074 -9.704e-05 0.00036944 0.00023793 0.0015912 -0.0010398 -0.0038041 -0.0031421
0.25752 -0.11004 0.00088078 -0.0012624
0.00067071 0.00062323 -0.00024503 -0.00051113 -0.00067778 -0.00035435 0.0022537 -8.576e-05
0.0011058 -0.0012853 0.26881 -0.30186
3980000000 0.25868 -0.21282 0.0019566 -0.002861 0.0047733 -0.00035509 5.8366e-05 0.0011287
0.0011273 -0.0018358 0.00026621 0.00015304
0.0020187 -0.0027753 0.023689 -0.19103 -0.0055381 -0.0014315 0.00072497 0.00044621
0.00057612 0.00037918 1.4939e-05 -0.0012132
0.0048699 -0.00032076 -0.0055368 -0.0014313 0.27368 -0.18213 0.0014334 0.00010042
-0.001153 -0.001244 -0.00087111 -0.00074201
0.00016572 0.0010519 0.0006275 0.0003881 0.0014821 0.00013377 0.093406 -0.19162
-0.0042682 -0.0033309 0.0017117 -0.00086541
0.00094233 -0.0019854 0.00040819 0.00059584 -0.00074345 -0.0014705 -0.0041772 -0.0033176
0.24704 -0.14009 0.0018373 -0.0048621
0.00033184 -2.2981e-05 -1.826e-05 -0.0012825 -0.00069508 -0.00067883 0.0017197 -0.00080828
0.0014831 -0.0046597 0.23464 -0.34154
4040000000 0.23122 -0.23796 -0.00019731 -0.004006 0.0033436 -0.0027401 0.00025855 0.00038977
-0.00057391 -0.0010072 0.00070592 0.00012097
-0.00017757 -0.0040364 -0.0022689 -0.1976 -0.004747 0.00011984 0.00012587 -0.00086977
4.9393e-05 0.0003177 -0.0014527 -0.00030608
0.0031351 -0.002855 -0.0048566 0.00015271 0.25198 -0.21556 5.9621e-05 -0.0007122
-0.00068634 -0.00054967 -0.0011494 0.00028342
0.00021869 0.0004077 0.00017846 -0.00087801 8.0785e-06 -0.00070408 0.070919 -0.18587
-0.0063565 -0.0016593 0.001643 -0.00054932
-0.00054545 -0.00069034 6.4244e-05 0.00012547 -0.00076916 -0.00046216 -0.0064128 -0.0015994
0.23659 -0.17316 -0.001583 -0.0028769
0.00080245 -5.4253e-05 -0.0013098 -0.00019116 -0.001441 0.00019949 0.0015673 -0.00051434
-0.0013901 -0.00278 0.19781 -0.35954
4100000000 0.20284 -0.2627 -0.0032642 -0.0032446 0.0012526 -0.0034279 -8.0695e-05 0.00010622
0.00044765 -0.0014058 0.00063043 0.00035947
-0.0033062 -0.0032114 -0.026571 -0.20248 -0.0047218 0.0009193 -0.00016847 -0.000335
0.00057485 0.00016741 -0.00067878 0.00021429
0.001072 -0.003484 -0.0047946 0.00092643 0.23108 -0.24218 0.00016689 0.00011451
-0.00073526 -0.0002713 -0.0012421 0.00016082
3.991e-06 0.00010941 -0.00018403 -0.00030871 0.00032305 9.4809e-05 0.038222 -0.20062
-0.0060033 0.00046186 0.0010405 -0.0016681
0.00045902 -0.0016248 0.00067695 0.00028976 -0.00064194 -0.00028897 -0.0059712 0.00041707
0.2224 -0.1979 -0.0014735 -0.0043257
0.00056966 0.00034705 -0.00066488 0.00034913 -0.00087596 0.00018205 0.0011562 -0.001686
-0.0015237 -0.0043587 0.16591 -0.38685
4160000000 0.17325 -0.28069 -0.0036709 -0.0020791 5.547e-05 -0.0032191 0.00071378 -0.00017094
-0.0036597 -0.00071884 0.00065146 -0.00078502
-0.0036232 -0.0020731 -0.053272 -0.19962 -0.0048784 0.0026331 -0.00039373 -0.00019172
0.00018182 -0.00042476 -0.00098148 0.0003726
0.00013579 -0.0031713 -0.0049375 0.0026472 0.19849 -0.25804 0.00044522 3.1892e-06
-0.0011056 -0.00039728 -0.0010422 0.00062875
0.0005385 -0.0002293 -0.00037861 -0.00014718 0.00055373 -0.000104 0.012968 -0.18804
-0.0049844 0.0016101 0.0012446 -0.0023051
-0.0037203 -0.00043759 0.00028047 -0.00054952 -0.0012189 -0.00020494 -0.0049771 0.001548
0.19193 -0.23286 -0.0040163 -0.0035405
0.00077549 -0.00092185 -0.0010659 0.0004244 -0.0012528 0.00069611 0.0012643 -0.0023051
-0.0039534 -0.0034128 0.11558 -0.39646
4220000000 0.14632 -0.2965 -0.0046215 2.0315e-05 -3.8172e-05 -0.0038592 -0.00026311 -0.00029234
-0.00075636 0.0009265 0.00015353 -0.0012961
-0.0046337 -1.6843e-05 -0.088737 -0.18946 -0.0023899 0.0035081 -0.00019149 -0.00011753
3.1184e-05 0.00011861 -0.00050926 0.00092887
-0.00012038 -0.0040363 -0.002309 0.0035204 0.17018 -0.28497 7.1541e-05 2.5361e-05
0.0003774 0.00035657 -0.00028785 0.0012412
-0.00034632 -0.00026024 -0.00023158 -0.00016227 0.00014408 8.0835e-05 -0.010157 -0.18685
-0.0045455 0.0022565 -2.8096e-05 -0.002364
-0.00086945 0.00085598 2.8844e-05 0.00026204 0.00021391 0.00032195 -0.0046211 0.0023873
0.17732 -0.25628 -0.0045568 -0.003167
0.00033646 -0.0010518 -0.00047167 0.0010577 -0.00011316 0.0010931 2.5806e-05 -0.0023139
-0.0044483 -0.0030628 0.089351 -0.40927
4280000000 0.11566 -0.30678 -0.002945 0.0016799 -0.0018743 -0.0042708 -0.0004354 0.00056556
-0.00051668 0.001446 -0.00062009 -0.00013202
-0.0029362 0.0016618 -0.11482 -0.19569 -0.0028175 0.003007 -0.00070314 -0.00033006
0.00019416 0.00024565 0.00063197 0.0005554
-0.0017241 -0.0043849 -0.0026913 0.0030274 0.14072 -0.29322 0.00077203 -0.00031359
-0.00085286 0.00097303 -0.0003398 0.00068757
-0.00048577 0.00059333 -0.00072831 -0.00036519 0.00070451 -0.0003071 -0.048216 -0.17238
-0.004684 0.0023371 -0.00070278 -0.002065
-0.00049994 0.0014948 7.061e-05 0.00018331 -0.00096364 0.00089489 -0.0045527 0.0023156
0.13423 -0.28056 -0.0059152 -0.0010056
-0.0007322 -0.00047793 0.00065561 0.00064531 -0.00040055 0.0007659 -0.00054135 -0.0021874
-0.0060997 -0.0011881 0.038353 -0.41649
4340000000 0.088341 -0.31589 -0.0018826 0.0018334 -0.0023804 -0.0013474 0.00017798 0.0004585
-1.8737e-05 0.00064308 -8.6467e-05 -0.0010829
-0.0019289 0.0018569 -0.13597 -0.16917 -0.0019714 0.0039423 -0.00016958 0.00061278
-0.00021389 -0.0002937 0.00035973 0.00028915
-0.0023865 -0.0012498 -0.001946 0.003945 0.10495 -0.30975 -0.00030538 -0.00097005
0.00042712 0.00083023 0.00081084 0.002218
0.00037637 0.00041911 -0.0001014 0.00049552 -0.00030177 -0.0010399 -0.066702 -0.16926
-0.0041798 0.0038155 -0.0014073 -0.0026367
-0.00014698 0.00037064 -0.00020637 -0.00029308 0.00042224 0.0011476 -0.0041841 0.003901
0.10781 -0.30404 -0.0047033 0.0011433
-0.00011608 -0.0008766 0.00034448 0.00022866 0.0008486 0.0022115 -0.0012803 -0.0026216
-0.0044308 0.0013207 0.0040533 -0.41034
4400000000 0.058739 -0.32208 -0.00089235 0.0014639 -0.0024802 -0.0015289 0.00079529 0.0013896
2.1241e-05 0.00071091 -0.00024097 -0.00070252
-0.00087958 0.0014451 -0.16453 -0.16052 -0.0013032 0.0039342 -0.00051074 0.00044042
0.00026565 -0.00052068 0.00046545 0.00034619
-0.0024487 -0.0017538 -0.0012185 0.003982 0.076578 -0.31712 -0.00019838 -0.00019804
0.00041429 0.00022634 0.00096826 0.0014062
0.00079353 0.0013147 -0.00048765 0.00046693 -0.00011066 -0.00024074 -0.090837 -0.15707
-0.0030452 0.0049718 -0.0022163 -0.0013547
-4.1913e-05 0.00067087 0.00024057 -0.00047206 0.00023439 8.6516e-05 -0.0029472 0.0049786
0.077683 -0.31776 -0.0041755 0.00090986
-0.00011163 -0.00062895 0.00045161 0.00024138 0.0010509 0.0013327 -0.002237 -0.0013625
-0.0044501 0.00094616 -0.040561 -0.4162
4460000000 0.022239 -0.32322 -0.00073377 0.00039248 -0.0040256 -0.00088527 0.001541 -0.00061528
-0.00050751 0.0011724 -0.0011294 -0.00027524
-0.0006955 0.00039235 -0.18732 -0.13191 -0.00049375 0.0043504 -0.00034553 0.00074222
-0.00028427 -0.00051031 0.00042339 -0.0005146
-0.0039927 -0.00080961 -0.00038322 0.0044523 0.050519 -0.32432 -0.00060409 -0.0005365
0.00029378 0.00044459 0.001939 0.00068179
0.0013612 -0.00043441 -0.0003326 0.00074997 -0.00056737 -0.00049852 -0.10534 -0.13548
-0.0017549 0.0057797 -0.0025072 -0.00091476
-0.00033161 0.0011442 -0.00033154 -0.00032026 0.0004577 0.00061998 -0.0017841 0.0060368
0.042456 -0.31389 -0.0040271 0.0028797
-0.0010865 -0.00061265 0.00040411 -0.00038955 0.0020225 0.00080108 -0.002572 -0.00088929
-0.0040689 0.0029799 -0.080827 -0.39846
4520000000 -0.00062985 -0.32395 -0.00034311 -0.0003449 -0.0035518 0.00017086 0.00064168 -1.7662e-05
0.0017791 9.8127e-05 -0.00077035 0.0010595
-0.00035741 -0.00035987 -0.21149 -0.115 0.00059255 0.0045419 0.00058377 0.00087031
-0.00043668 4.4451e-05 0.00029306 -0.00011902
-0.0035126 0.00032524 0.00059463 0.0046019 0.020225 -0.32265 -0.0011183 0.000572
0.00082414 -0.00044022 0.0018094 -0.00085041
0.00073898 -8.7569e-05 0.00060532 0.00086065 -0.0010401 0.00061533 -0.12198 -0.12632
-0.00060621 0.0055187 -0.0030086 -0.00022369
0.0018681 1.2119e-05 -0.00034274 -8.0709e-05 0.00068535 -0.00057395 -0.00060711 0.0053745
-0.0044872 -0.32774 -0.0029144 0.0028912
-0.00070177 0.00083992 0.00032981 -8.1644e-05 0.001764 -0.0010313 -0.0030725 -0.0003646
-0.0028799 0.002753 -0.10959 -0.3969
4580000000 -0.038213 -0.31816 -0.0011461 -0.00066551 -0.0031001 0.0022984 0.00069276 -0.00041077
9.1154e-05 0.00023031 -0.00040891 0.00067958
-0.0010871 -0.0006152 -0.23091 -0.089901 0.00078788 0.0042375 0.00063036 -0.00011077
-6.0832e-06 0.00031806 0.00022031 -0.00039782
-0.0030998 0.0023466 0.00082651 0.0042098 -0.011146 -0.32116 -1.3554e-05 0.00047656
-0.00038205 -0.00017878 0.0014889 -0.0010081
0.00069898 -0.00054111 0.00060682 -0.00011615 -0.00010031 0.0005731 -0.13333 -0.10249
0.0017511 0.0052809 -0.0026949 0.001095
-9.913e-05 0.00031349 1.5698e-05 0.0004549 -0.00023831 -0.00016748 0.0018014 0.005323
-0.031615 -0.33537 -0.0025365 0.0035272
-0.00038767 0.00087442 0.00026936 -0.00042156 0.0015554 -0.00088508 -0.0025947 0.0012228
-0.0025004 0.0035483 -0.15473 -0.36824
4640000000 -0.064028 -0.31198 -0.002404 -0.0016717 -0.0030236 0.0026646 0.00052308 -0.0014
0.0016756 1.9488e-05 4.7613e-05 0.00098847
-0.0023672 -0.0017458 -0.24195 -0.061608 0.0015053 0.0038267 0.00066692 0.00028869
-0.00031875 0.00032881 5.2797e-06 -0.00074515
-0.0030802 0.0026155 0.0015874 0.0038482 -0.035962 -0.31506 0.00026122 0.00084985
0.00076112 0.00027606 0.00028886 -0.002001
0.00056431 -0.0013733 0.00071187 0.00032513 0.00030536 0.00085674 -0.13894 -0.087543
0.0034202 0.0037578 -0.0024429 0.0017774
0.0016097 -6.6295e-05 -0.00013931 0.0002634 0.0010218 0.00019949 0.0034994 0.0037884
-0.064689 -0.32209 -0.0024338 0.0039174
0.000181 0.00094812 -0.0001329 -0.00069543 0.00036854 -0.0020504 -0.0023625 0.0016448
-0.0023836 0.0038317 -0.17435 -0.35807
4700000000 -0.091069 -0.30863 -0.004068 -0.00024726 -0.0017385 0.0045039 -0.00099116 -0.0010152
0.0012052 -0.00070429 0.00097124 0.00058462
-0.0040436 -0.0002112 -0.25375 -0.043638 0.0025585 0.0040283 0.00054089 -0.00050721
0.0001904 0.00030127 -0.00032849 -6.1229e-05
-0.0016847 0.0045711 0.0026495 0.0040316 -0.066115 -0.31029 -0.00015897 0.00052106
0.00011293 -0.00016061 0.00011411 -0.0013497
-0.00098996 -0.0010512 0.00052808 -0.00053104 -0.00013707 0.00045315 -0.15575 -0.067715
0.0031968 0.0018063 -0.0016033 0.0025036
0.0010353 -0.00065562 0.00032601 0.00037349 9.9925e-05 -0.00011406 0.0031185 0.0018378
-0.10287 -0.31647 -0.001007 0.0038516
0.00083822 0.0004362 -0.00033452 -4.3053e-06 0.00012787 -0.0012685 -0.0014981 0.0024883
-0.001076 0.004 -0.21739 -0.33013
4760000000 -0.12242 -0.29462 -0.0047914 0.0010671 0.00065101 0.0046627 -0.0006371 -0.00062978
0.00041925 -0.0012348 0.00084078 -0.00044664
-0.0047519 0.0010731 -0.2511 -0.0017641 0.0028604 0.0032524 -3.6025e-05 -0.00064633
0.00036423 0.00028744 0.00012883 -2.2068e-05
0.00085437 0.0046458 0.0028973 0.0032061 -0.097661 -0.29636 0.000802 0.00044079
0.0010153 1.1391e-05 -0.001151 -0.0011286
-0.00071357 -0.00067363 -5.2924e-05 -0.00069197 0.0009291 0.00037614 -0.15067 -0.051045
0.0022526 0.00088134 -0.00074343 0.00267
0.00026834 -0.0012988 0.00036959 0.00020649 0.0011162 -7.1552e-05 0.0022561 0.00098442
-0.13629 -0.30153 -0.00073138 0.0044792
0.00075539 -0.00027772 0.00011737 -5.8718e-05 -0.0011198 -0.0011352 -0.00075556 0.0027413
-0.00047477 0.0042411 -0.22956 -0.3092
4820000000 -0.14842 -0.28123 -0.0050721 0.0025136 0.0014743 0.0029039 -0.00092447 -0.0004754
0.00032185 -0.0009511 0.00017164 -0.00031926
-0.005022 0.0024565 -0.26323 0.020787 0.0042088 0.0035021 -8.2931e-05 -0.00038558
0.00022941 -8.5233e-05 -0.0001415 -0.00037708
0.001466 0.0028647 0.0042066 0.0034358 -0.12349 -0.29304 0.00043921 -0.00028659
0.00057813 -0.00074318 -0.00085222 -0.00035144
-0.00083489 -0.00048339 -0.0001444 -0.00038976 0.0004254 -0.00031585 -0.16561 -0.033654
0.0019564 2.5946e-05 3.6767e-05 0.0028984
0.00017573 -0.00090282 0.00017264 7.8194e-05 0.0007488 -0.00059797 0.0019383 9.1012e-05
-0.17628 -0.2849 -0.00026988 0.0030231
0.00020578 -0.00033851 -0.00022822 -0.00034832 -0.00087226 -0.00024962 -3.2262e-05 0.0029347
-0.00038732 0.0030764 -0.26644 -0.27927
4880000000 -0.18021 -0.26307 -0.0045354 0.0042897 0.0020891 0.0033075 -0.0014808 0.00014237
-0.00083928 -0.00086133 0.00034436 -0.00015075
-0.0045401 0.0042957 -0.25572 0.061088 0.0047725 0.0017658 -0.0004318 -0.00017692
-1.5722e-05 0.00017837 -0.00015551 5.2907e-05
0.0021114 0.0031374 0.0048835 0.0017704 -0.14331 -0.28193 0.00038139 -0.00035163
-0.00013508 -0.0015231 -0.00062851 -5.558e-05
-0.0014473 0.00013264 -0.0003938 -0.00012632 0.0004114 -0.0003375 -0.15939 -0.015535
0.000613 -0.00049753 0.0010495 0.0024629
-0.00084501 -0.00086896 -7.8825e-05 0.00016899 -0.00014205 -0.001358 0.0006381 -0.00050313
-0.20747 -0.27098 0.00031224 0.0031728
0.00032588 -7.0659e-05 -0.00018957 -3.0952e-05 -0.00067368 -0.00029811 0.0011867 0.0024842
0.00059047 0.0030979 -0.27887 -0.25083
4940000000 -0.20173 -0.24606 -0.0032252 0.0065134 0.0028716 0.001355 -0.0002895 0.0007283
-0.0010365 -0.0004539 0.00012946 -0.00082905
-0.0032526 0.0065422 -0.26851 0.087601 0.005889 0.0013698 -7.0925e-05 -0.00012295
0.00028669 -0.00039887 -0.00038399 0.00011404
0.0029364 0.0013304 0.0059115 0.0012672 -0.16344 -0.25801 0.00016647 -0.00045868
-0.00094767 -0.00016918 -0.00055082 0.00022316
-0.00031099 0.00076341 -5.3471e-05 -8.6823e-05 0.00015667 -0.00041582 -0.16691 -0.005319
-0.00050291 0.00026298 0.0018183 0.001895
-0.0008105 -0.00046229 0.00030827 -0.00049455 -0.0011258 -0.00012108 -0.00034805 0.0003364
-0.23191 -0.24422 0.00026831 0.0027153
6.5685e-05 -0.00083815 -0.00041961 0.00022346 -0.00033335 0.00033377 0.0017943 0.0019362
-0.00018597 0.002958 -0.30348 -0.22478
5000000000 -0.22242 -0.22297 -0.0003243 0.0074959 0.0032554 0.001797 -0.00023335 0.00063384
-0.00054619 0.00050242 -0.00029276 -0.00081464
-0.00034662 0.0074934 -0.25473 0.10464 0.0058782 -0.00073296 -0.00024603 -0.00011849
-0.00018095 -0.00056712 -0.00022842 -2.9378e-05
0.003241 0.0017434 0.0058908 -0.00083409 -0.19339 -0.24518 -0.00058893 -0.00076502
-0.00060467 -0.00014645 -0.00035009 -0.00012813
-0.0001773 0.00066029 -0.00026315 -0.00011831 -0.00062333 -0.00068589 -0.16104 0.018521
-0.00083119 0.0013793 0.0023058 0.0012224
-0.00048427 0.00066347 -0.00019909 -0.00058294 -0.00048002 -0.00019754 -0.00097573 0.0014395
-0.26044 -0.22156 -1.0221e-05 0.0037466
-0.00020197 -0.00085501 -0.00021572 -6.9196e-05 -0.00040729 -0.00011336 0.0023932 0.0012721
0.00023182 0.0034889 -0.31541 -0.19148
5060000000 -0.24432 -0.19613 0.0018533 0.0070959 0.0031896 -0.00024446 0.0001603 0.00059902
-0.0005019 -0.00013445 -0.00046994 -0.00029246
0.0017763 0.0070999 -0.23902 0.14148 0.0050946 -0.001868 1.688e-05 0.00021847
-0.00040813 3.4793e-05 -0.00030262 0.00028831
0.0031575 -0.00036435 0.0050774 -0.001967 -0.20786 -0.22359 -0.00038766 0.00031731
-0.00085206 0.00010855 -0.0010612 7.4862e-05
0.00013079 0.00051352 -4.3334e-05 0.00024429 -0.00040114 0.00026189 -0.16351 0.026145
-0.00045225 0.0030613 0.0018216 0.00057499
-0.00052776 -0.00024192 -0.00033777 9.79e-05 -0.0010166 0.00028168 -0.00032969 0.0030956
-0.27518 -0.192 0.0010917 0.0030284
-0.00049679 -0.00018968 -0.00039606 0.0003306 -0.0010483 -1.4766e-05 0.0017943 0.00050074
0.00074482 0.0032567 -0.32882 -0.16284
5120000000 -0.26054 -0.17092 0.0032922 0.0059707 0.0028854 -0.00047332 0.00032733 0.00064458
-5.4535e-05 0.00093311 -0.00034611 0.00025049
0.0032395 0.0059242 -0.23394 0.16878 0.0048034 -0.0025359 5.6931e-05 0.00025181
-7.2431e-05 2.7272e-05 9.2145e-05 0.00029149
0.0028825 -0.00055049 0.0048054 -0.0026207 -0.22239 -0.20914 -0.00011114 0.00012397
-0.00036786 0.00084296 -0.0013414 0.00049116
0.00037646 0.00066587 0.00012021 0.00023136 -8.0027e-05 0.00025076 -0.15954 0.052308
0.0011748 0.0032602 0.002474 0.00032803
2.3472e-05 0.0010905 -9.3582e-05 3.3736e-05 -0.00030536 0.00087193 0.0012321 0.0033262
-0.291 -0.1585 0.001296 0.0035274
-0.00028112 0.0002044 6.8458e-05 0.00022717 -0.0013077 0.00061756 0.0024372 0.00031182
0.0015382 0.0033731 -0.3418 -0.12894
5180000000 -0.27749 -0.14165 0.0048158 0.0049306 0.00334 -0.0009484 0.00023522 0.00063221
-0.00014915 0.00029544 -0.00044701 0.00038491
0.0048123 0.0049372 -0.21283 0.19089 0.0043131 -0.0036365 -0.00035237 -0.0002478
-7.6799e-05 -0.00021745 -6.1471e-05 7.592e-05
0.003204 -0.00094589 0.0042521 -0.0037104 -0.23374 -0.17335 -0.00028733 0.00064723
1.6389e-06 -2.8115e-05 -0.00046582 0.00093717
0.00020536 0.00056154 -0.000297 -0.00024046 -0.00027448 0.00068406 -0.15932 0.061572
0.0027044 0.0041078 0.0021822 -0.00071447
-0.0001426 0.00019175 -4.698e-05 -0.00024392 -8.1676e-05 2.3584e-05 0.0027317 0.0040931
-0.3039 -0.11701 0.002408 0.0038386
-0.00049791 0.00045272 -0.00016951 0.00015789 -0.00041073 0.0010464 0.0022134 -0.00077237
0.0024405 0.0038575 -0.34484 -0.097454
5240000000 -0.28763 -0.11445 0.0050011 0.0036471 0.002843 -0.002662 0.00066447 6.9225e-05
-0.00026572 -0.00015606 9.1956e-08 0.00051716
0.0050237 0.0036277 -0.20159 0.22966 0.003405 -0.0046306 -5.2271e-05 0.00010837
-0.00015561 -1.0407e-05 0.00020426 0.00041293
0.0029684 -0.0026594 0.0033418 -0.0046741 -0.25099 -0.14953 0.00038183 0.00022905
-0.00012697 0.00074466 3.2172e-05 0.0014782
0.00068415 2.7328e-05 -1.8116e-05 0.00010818 0.00035222 0.00023057 -0.15982 0.082388
0.0035423 0.0025399 0.001777 -0.0012192
-0.00018833 6.646e-07 -0.00028837 -7.8045e-05 -0.00022767 0.00067731 0.0036736 0.0025049
-0.31929 -0.075551 0.0032082 0.0027317
-2.7589e-05 0.00046627 0.00021372 0.00035904 -3.177e-05 0.0013448 0.0016993 -0.0012078
0.0032541 0.0028654 -0.35185 -0.064689
5300000000 -0.29359 -0.085436 0.0059561 0.0021862 0.0018783 -0.0030456 0.00014231 -0.00035671
0.00029287 0.00061819 0.00010143 0.00024241
0.0059279 0.0021801 -0.19429 0.23426 0.0023182 -0.0053986 -0.00010174 0.00019203
-0.00012003 0.00039262 0.00030661 0.00038508
0.0018066 -0.0030993 0.0021885 -0.0053949 -0.26689 -0.12451 0.00035051 -0.00032862
0.00025796 0.00052412 0.00076993 0.00081836
0.00016932 -0.00032375 -0.00012287 0.00023251 0.00033371 -0.00024453 -0.15217 0.091347
0.0053229 0.0020719 0.0012565 -0.0014992
0.00020093 0.00068155 -4.7135e-05 0.00045395 0.00030773 0.00042234 0.0053275 0.0019876
-0.33081 -0.047427 0.0033922 0.0027228
0.00012651 0.00024786 0.00027394 0.00033721 0.00080879 0.00095274 0.0012782 -0.0017002
0.0033364 0.0027323 -0.34841 -0.028906
5360000000 -0.2948 -0.049058 0.0060742 0.00086634 0.00047511 -0.0038082 0.00036695 -4.7687e-05
0.00013777 0.00037899 0.0004222 -2.551e-05
0.0060842 0.00088346 -0.15832 0.25576 0.00081492 -0.0055547 7.9267e-05 0.00026822
5.5647e-05 9.4036e-05 0.00054126 -0.00010606
0.00041741 -0.0038009 0.00069535 -0.0056078 -0.2678 -0.097574 0.00033355 0.00032455
0.00014373 0.0003479 0.00065658 0.0002465
0.00034552 -3.4077e-05 8.0435e-05 0.00023633 0.00033276 0.00029905 -0.15095 0.10974
0.0059588 -0.00039485 0.00079236 -0.0019886
-2.894e-05 0.00043712 2.6542e-05 0.0001242 0.00022377 0.00038897 0.005978 -0.00040973
-0.32821 -0.0092193 0.0044864 0.0022364
0.00066401 -8.329e-06 0.00059651 -0.00014244 0.00072179 0.00023605 0.00070835 -0.0018697
0.0044525 0.0023313 -0.34723 -0.0013575
5420000000 -0.29811 -0.025601 0.0061311 -0.0010024 -0.00059763 -0.0036897 -6.0346e-05 -0.0001952
0.00069092 0.00051429 0.00032546 -0.00024063
0.0061094 -0.00098022 -0.13937 0.28367 8.9166e-05 -0.0054668 5.863e-05 0.0001151
0.00010427 -9.7646e-06 0.00031549 -0.000192
-0.00068937 -0.0036373 -2.5526e-05 -0.0054147 -0.2841 -0.064456 -0.00020308 -0.00057306
0.00070241 -2.3784e-05 0.00084271 -2.784e-05
-4.1312e-05 -0.00017174 9.178e-05 6.4901e-05 -0.00017109 -0.00046099 -0.13969 0.12431
0.0050274 -0.0019379 0.00011462 -0.0017138
0.00082147 0.00055727 -4.006e-05 -6.2052e-05 0.00068386 0.00012708 0.0049569 -0.002068
-0.33172 0.020345 0.0049694 0.0012634
0.00033435 -0.00021896 0.0003684 -0.00020962 0.00066339 8.9937e-05 0.00017606 -0.0018403
0.0048954 0.0012931 -0.34118 0.041507
5480000000 -0.29081 0.010355 0.0049602 -0.001913 -0.0018563 -0.0028561 0.00039649 4.89e-05
0.0010049 -0.00017086 -0.00010723 1.4933e-07
0.0050081 -0.001889 -0.12588 0.29182 -0.0014727 -0.0056751 2.158e-05 0.00022479
0.00010274 -3.1884e-05 0.00022771 -0.00021271
-0.0018831 -0.0027617 -0.0015632 -0.0056719 -0.28889 -0.043129 -0.00020984 0.00024363
0.00065607 -0.00037427 0.0006479 -4.1093e-05
0.00035003 -4.923e-05 2.0874e-05 0.00026941 -0.00026731 0.00017437 -0.13376 0.13526
0.0041688 -0.0033985 -0.00021133 -0.0019404
0.00090355 -0.00026474 0.00013335 -3.5569e-06 0.00044984 -0.00023717 0.0041259 -0.0033698
-0.32237 0.048925 0.0048276 0.0003273
-6.9497e-05 -0.00024611 0.00016609 -0.00019687 0.00066561 -0.00028782 -0.00016908 -0.0018053
0.0047838 0.00023801 -0.33241 0.062362
5540000000 -0.28909 0.035623 0.0041567 -0.0024385 -0.0024565 -0.0019537 0.00037457 -0.00029746
0.00022996 -0.0002702 -0.00036381 -1.8232e-05
0.0041407 -0.0024313 -0.086009 0.31004 -0.0023902 -0.0050142 0.00040675 0.00012453
-5.5088e-05 -0.00010055 -0.00013413 -0.00042306
-0.0024303 -0.0019472 -0.0025062 -0.0050249 -0.28871 -0.022254 0.00031441 -0.00015609
0.00028452 -0.000121 0.0003317 -0.00025176
0.00032937 -0.00028298 0.00039287 0.00013125 0.00029566 -9.1071e-05 -0.12267 0.15701
0.002684 -0.0038623 -0.0010044 -0.0019277
0.0001912 -0.00021465 -9.3506e-05 -6.3633e-05 0.000398 -7.8306e-05 0.0027447 -0.0039271
-0.30862 0.08365 0.00494 -0.0009345
-0.0003676 1.8445e-05 -0.00012425 -0.00038789 0.00033324 -0.00015975 -0.00091406 -0.0019353
0.0051594 -0.00091535 -0.32592 0.10399
5600000000 -0.27826 0.064171 0.0035347 -0.0033831 -0.0024046 -0.0018482 0.00032819 -0.00035765
0.0002985 -0.00029509 0.00016925 0.00050475
0.0035237 -0.0033695 -0.082918 0.32474 -0.0036217 -0.004761 9.1981e-05 -0.00019809
-0.00011703 3.9121e-05 -0.00020232 -0.00018299
-0.0024265 -0.0018515 -0.0036243 -0.0047366 -0.28839 0.010043 -5.0474e-06 -2.9822e-05
0.00027935 -0.00044649 0.00043286 -0.00051177
0.00039961 -0.00036641 0.00011149 -0.00019561 -9.59e-05 -4.5291e-05 -0.11494 0.15662
0.0017489 -0.003999 -0.00098262 -0.0010159
0.00025358 -0.00024845 -0.00014609 -2.6784e-05 0.00021255 -0.00049112 0.0016725 -0.0040732
-0.30029 0.11383 0.0045788 -0.0015841
0.00021711 0.00050252 -0.00020798 -0.00014064 0.00060913 -0.0005201 -0.00099252 -0.00099235
0.0042124 -0.0014459 -0.30414 0.11901
5660000000 -0.26811 0.085903 0.0033149 -0.0036144 -0.0034918 -0.00069593 -0.00032778 -0.00075122
-0.00023067 -0.00053927 0.00036913 -0.00018774
0.0032816 -0.0035992 -0.042727 0.31649 -0.0044671 -0.0031316 -6.3841e-06 -0.00014855
0.00014522 0.00010273 -5.715e-05 -2.339e-05
-0.0035564 -0.00073531 -0.0045184 -0.0030193 -0.29018 0.033297 -0.00020503 4.3245e-05
-0.00039509 -0.00052926 0.00034943 -0.0010982
-0.00033733 -0.00073074 -1.0401e-05 -0.00016106 -0.0001148 8.0146e-05 -0.1003 0.1768
0.00070042 -0.0040516 -0.0014007 -0.00094609
-6.5344e-05 -0.00063348 0.00018503 6.8057e-05 -0.00025675 -0.00045612 0.00077932 -0.003962
-0.28652 0.14153 0.0042285 -0.0019204
0.00043477 -0.00023907 -3.5122e-05 4.9518e-06 0.00029176 -0.0010015 -0.0013995 -0.00087487
0.0042377 -0.0019203 -0.297 0.15479
5720000000 -0.2539 0.10897 0.0027587 -0.004171 -0.0028578 0.0007906 -0.00047531 -0.00025381
-0.00042335 -0.00010502 -2.6848e-05 -0.00032651
0.0027746 -0.0041948 -0.01474 0.34348 -0.0055024 -0.002822 6.3739e-05 -5.1631e-05
-0.0001861 6.1922e-05 -0.00022737 0.0001499
-0.0027883 0.00097781 -0.0055755 -0.002762 -0.28776 0.064829 8.4836e-05 9.8098e-05
0.00015245 0.00029684 -0.00018858 -0.00038918
-0.00048082 -0.00028083 5.9872e-05 -6.0632e-05 3.5162e-05 9.3902e-05 -0.084554 0.17926
-0.00020771 -0.0035409 -0.001634 -0.00041258
-0.00033696 -1.5571e-05 -0.00021071 2.0179e-05 0.00018247 0.00020976 -0.00028179 -0.0036376
-0.27623 0.16872 0.0042383 -0.0034243
-0.0001507 -0.0003988 -0.00026854 0.00015129 -8.5801e-05 -0.00050736 -0.0015525 -0.00049253
0.0042052 -0.0036862 -0.26647 0.17325
5780000000 -0.2382 0.12568 0.0016227 -0.0047736 -0.0025206 0.0010672 -0.00071508 0.00010328
-0.00039964 -0.00034525 -0.00015824 -0.00034415
0.0016171 -0.0047646 -0.0016857 0.33864 -0.0059621 -0.00076401 -5.5913e-05 -0.0001489
-2.6471e-05 -6.3487e-05 -0.00013632 -0.00024143
-0.0024775 0.0010325 -0.005993 -0.00066651 -0.28451 0.081357 -5.8162e-05 -0.00011144
5.8785e-05 -0.00016993 -0.00051042 -0.00071214
-0.00072089 0.00010844 -5.8969e-05 -0.00015681 -7.4653e-05 8.3527e-06 -0.075612 0.19498
-0.00015513 -0.0030763 -0.0011766 -9.223e-05
-0.0003703 -0.0002722 4.459e-05 -9.7818e-05 0.00022868 -0.00012159 -0.00018842 -0.0029431
-0.2664 0.18992 0.0028524 -0.0037863
8.7346e-06 -0.00032663 -0.0001142 -0.00023053 -0.00056281 -0.00066756 -0.0013801 -1.8432e-05
0.0030324 -0.0034874 -0.2582 0.19511
5840000000 -0.226 0.1477 0.00031372 -0.0053896 -0.0021581 0.001073 -0.00012129 0.00030356
-0.00034293 0.00021163 -0.00040215 -0.00027443
0.00031118 -0.0053835 0.033373 0.3426 -0.0058044 0.00041519 -0.00020287 -4.8167e-06
0.00017841 4.8959e-05 -0.000193 0.00024476
-0.0020527 0.0011273 -0.0058074 0.0005215 -0.27874 0.10596 -0.0001895 6.1503e-05
-0.00013342 -0.00062485 -0.00039774 -0.00030317
-0.00017074 0.00029231 -0.00020154 6.6661e-06 -0.00018009 -4.9282e-05 -0.053773 0.19849
-0.00064328 -0.0033814 -0.0013018 0.00024831
-0.00039423 0.00017105 0.00014228 -1.2878e-05 -0.00018077 -0.00070209 -0.00068863 -0.0035298
-0.25006 0.19974 0.0026752 -0.0038858
-0.00049888 -0.00034683 -0.00015915 0.00021367 -0.0004109 -0.00022261 -0.0011681 0.00027088
0.0025183 -0.0039206 -0.22381 0.22031
5900000000 -0.21184 0.16032 -0.0017126 -0.0055217 -0.0022314 0.0024437 -0.00013217 3.4628e-05
0.00023008 -8.3076e-05 8.1002e-05 0.00018488
-0.0017196 -0.0054841 0.054131 0.34355 -0.0051047 0.0019112 5.6258e-05 -6.5171e-06
-4.8107e-06 -0.00020409 -3.492e-05 -0.00011776
-0.0022693 0.0023786 -0.0050796 0.0020007 -0.26288 0.12192 4.1461e-05 -0.00016758
-0.00035978 -0.00039115 -0.00083235 -2.4479e-05
-0.00015587 5.0393e-05 1.428e-05 3.4581e-06 3.7476e-06 -8.0201e-05 -0.045823 0.20906
-0.00074219 -0.0033877 -0.0010823 0.00027813
0.00016699 -7.726e-05 -1.6538e-05 -0.00022395 -0.00027955 -0.00029787 -0.00084495 -0.0032438
-0.22386 0.21633 0.0019477 -0.0049744
3.0173e-05 0.00029414 -4.0237e-05 -3.7177e-05 -0.00087972 2.8807e-05 -0.0012754 0.00028084
0.0020252 -0.0048804 -0.20914 0.23023
5960000000 -0.19303 0.17296 -0.0028856 -0.0040662 -0.00075847 0.0026065 -0.00015083 0.00020284
-0.00025556 3.5826e-05 -0.00016707 6.75e-05
-0.0028153 -0.0040512 0.080004 0.34269 -0.0041807 0.0020215 -0.0001668 1.3365e-05
4.7585e-05 8.1437e-05 0.00016708 0.00022033
-0.00072851 0.00271 -0.0041448 0.0021186 -0.24955 0.147 -5.3732e-05 -0.00012618
-0.00040693 9.0451e-05 -0.00025499 -0.0001283
-0.00012931 0.00020562 -0.00017635 -1.5664e-06 -5.4692e-05 -0.00012211 -0.028073 0.21713
-0.0017199 -0.0031764 -0.0010926 0.00091651
-9.8865e-05 0.00013425 5.2277e-05 0.00015341 -0.00027472 -7.6517e-05 -0.0017774 -0.0032682
-0.20469 0.23066 0.00039643 -0.0050697
0.00012784 3.754e-05 0.00015605 0.00016953 -0.0002994 6.988e-06 -0.00096223 0.00098896
0.00032179 -0.005208 -0.18078 0.25762
6020000000 -0.17542 0.18974 -0.0037078 -0.0031031 -0.0002801 0.0029189 9.0119e-06 0.00050658
-0.00026455 0.0002877 -0.00010135 0.00038083
-0.0037339 -0.0031314 0.10761 0.33592 -0.0047275 0.0030385 -8.2882e-05 0.00014447
-0.00015747 8.806e-05 -0.00017506 0.00017685
-0.0001893 0.0030106 -0.0047304 0.0031194 -0.23064 0.16048 -0.0003081 0.00021411
-0.0006598 -2.5833e-05 -0.00050597 0.0005332
-1.9667e-05 0.00053225 -3.8859e-05 0.00014458 -0.00040394 0.000304 -0.021225 0.21388
-0.0024865 -0.0032353 -0.000712 0.0007085
-0.00028085 0.00035814 -0.000182 9.5228e-05 -0.0007496 0.00015949 -0.0026188 -0.0032212
-0.17619 0.24596 -4.772e-05 -0.0047471
-7.8942e-05 0.00044893 -0.00021658 0.00018854 -0.00057616 0.00044279 -0.00078132 0.00062995
2.329e-05 -0.0046261 -0.15438 0.25798
6080000000 -0.15487 0.19812 -0.0040383 -0.0010125 0.0011078 0.0029153 4.1043e-05 5.8824e-05
7.9874e-05 0.00015872 0.00022703 -8.4331e-05
-0.0040146 -0.00099689 0.12985 0.33658 -0.0032344 0.004573 -4.5786e-05 -3.08e-05
7.0744e-05 0.00012838 0.0001863 0.00033825
0.0010945 0.0027642 -0.0031882 0.0046174 -0.21302 0.18647 0.00027607 0.00017528
-0.0004024 0.00057469 -0.00015966 0.00030941
4.0897e-05 6.4138e-05 -5.6073e-05 -9.0968e-06 0.00033432 0.00015629 -0.0041931 0.22149
-0.0037728 -0.0025394 -0.00086344 0.00093197
0.00012534 3.4947e-05 -4.0662e-06 6.4967e-05 -0.00037544 0.0005162 -0.0036235 -0.0024668
-0.14683 0.26279 -0.00094671 -0.0052079
0.00019715 -8.4325e-05 0.00021 0.00034727 -0.00013336 0.00028372 -0.00082692 0.0011136
-0.00088781 -0.0052603 -0.13249 0.27896
6140000000 -0.13963 0.21219 -0.003544 -0.00067748 0.0015495 0.0022956 0.00010305 -4.8505e-08
1.7308e-05 -5.5364e-05 0.00057026 -0.00022833
-0.003543 -0.00065292 0.15497 0.31932 -0.0023696 0.0052073 4.9962e-05 8.2937e-05
0.00040495 3.3149e-05 0.00031882 7.3845e-05
0.0015396 0.0022204 -0.0022383 0.0052774 -0.18989 0.20712 0.00034859 -9.7274e-05
0.00014987 0.00061526 -0.00013525 0.00054209
0.00012744 2.2282e-05 5.761e-05 4.4752e-05 0.00037343 -0.00011033 0.0077783 0.21379
-0.0045506 -0.0014165 -0.0004401 0.0014885
2.6358e-05 -0.00012236 0.00033708 -4.9051e-05 0.00018366 0.00067319 -0.0047027 -0.0014208
-0.12792 0.28406 -0.0027364 -0.0045364
0.00046963 -0.00016878 0.00025783 5.8937e-05 -0.00011868 0.00053746 -0.0005043 0.0013642
-0.0027651 -0.0044647 -0.094288 0.27858
6200000000 -0.12308 0.21825 -0.0029647 -0.00024351 0.0021127 0.0013222 5.6954e-05 0.0003234
-0.00019932 0.00018876 -7.8263e-05 -0.00034002
-0.0029017 -0.00024159 0.18428 0.31864 -0.00099883 0.0052301 4.2528e-05 0.00023135
8.7436e-05 2.1516e-05 0.0001287 0.00014909
0.0020177 0.001377 -0.00089215 0.0052887 -0.17031 0.22172 4.2168e-05 -0.00037443
0.00043643 2.0406e-05 0.00016611 0.00019199
7.2347e-06 0.00032484 5.3443e-05 0.00023474 0.0001378 -0.00031717 0.022014 0.22225
-0.0046379 -0.00028405 0.00013773 0.0012106
-0.00021152 0.00023738 0.00018556 1.2151e-06 0.00067566 5.4925e-05 -0.0046159 -0.00024435
-0.11502 0.2916 -0.0033477 -0.0038779
-0.0001077 -0.00019288 1.7099e-05 0.0001096 0.00029047 0.0002755 0.00020289 0.0013423
-0.0033573 -0.0038543 -0.08096 0.28948
6260000000 -0.10908 0.23141 -0.0030396 0.00075266 0.0020433 0.00073934 0.00030165 -0.00012103
6.1614e-05 0.00032658 -0.00010294 -3.917e-05
-0.0030607 0.00071257 0.2008 0.30321 -0.00015295 0.0053489 5.5046e-05 -9.4003e-05
-7.5182e-05 -0.00011682 0.00024578 0.00016884
0.0021195 0.00072069 -7.914e-05 0.005347 -0.1498 0.2426 0.00015455 9.2663e-06
0.00048364 -0.00013428 0.0002335 0.00032625
0.00032313 -0.00011071 2.3614e-05 -0.00011176 4.7603e-05 -4.4172e-05 0.036625 0.21766
-0.0043783 0.0013308 0.00058585 0.0012196
0.00014163 0.00026422 -0.00017729 -8.1245e-05 0.00024374 -3.2841e-05 -0.0044865 0.001195
-0.090045 0.29168 -0.0039972 -0.0027014
-4.6232e-05 -0.00017843 0.00024746 5.5133e-05 0.00021365 0.00029788 0.00053387 0.0011417
-0.0039797 -0.0027373 -0.036225 0.28918
6320000000 -0.093818 0.23578 -0.0025951 0.0012927 0.0022613 -0.00024645 1.2669e-05 0.00017909
-0.00037525 0.00034812 -0.00018476 0.00036328
-0.0026115 0.001274 0.22701 0.29525 0.0017113 0.005678 3.8226e-05 7.7987e-05
-8.1392e-05 -6.2468e-05 8.6703e-05 -1.2082e-05
0.0022506 -0.00030506 0.0018681 0.0056671 -0.13156 0.25293 -0.00017765 -0.00021238
0.00022741 -3.0771e-05 0.00034594 0.00023317
-7.7865e-07 0.00013797 6.5546e-05 0.00010562 -0.00011667 -0.00023727 0.035992 0.2196
-0.0039002 0.0018399 0.00081856 0.00068414
-0.00038055 0.00035126 -6.4024e-05 -0.00018618 0.00031332 -5.9971e-05 -0.0038321 0.0020871
-0.065498 0.30311 -0.005052 -0.0015914
-0.00020537 0.00028084 0.00013165 -5.3084e-05 0.00030069 0.00019714 0.00078523 0.00086693
-0.0047055 -0.0016035 -0.025912 0.28936
6380000000 -0.074682 0.24182 -0.0019221 0.0018234 0.0017263 -0.00047696 4.6328e-05 -2.9807e-05
0.00031681 0.00013696 0.00013945 0.00021925
-0.0019145 0.0018084 0.24439 0.27605 0.0029254 0.0042277 -0.00011819 -8.4861e-05
-0.00017152 -0.00017164 -0.0001043 -0.00026099
0.0016757 -0.00047231 0.0029972 0.0041932 -0.10356 0.26922 -0.00021254 0.00017526
0.00042519 -3.956e-05 0.00048891 0.00021558
7.6016e-05 -5.7012e-05 -0.0001141 -6.4205e-05 -0.00018335 7.745e-05 0.056715 0.20944
-0.0030884 0.0034252 0.00094389 0.00083114
0.00038827 0.00020785 -9.0068e-05 -0.00012462 0.00038001 -6.6741e-05 -0.0031783 0.0032905
-0.044356 0.29536 -0.0044648 -0.00032347
0.00012728 0.00029654 -3.1406e-05 -0.00036354 0.00045053 0.0002445 0.00090275 0.00064328
-0.0047092 -0.00019115 0.014588 0.2917
6440000000 -0.053577 0.25402 -0.00092937 0.0024141 0.0018157 -0.00084766 0.00036702 -9.9128e-05
0.00032579 -0.00046739 -0.00017516 -0.00024
-0.00093945 0.0023937 0.2642 0.26326 0.0032943 0.003071 0.00010081 -6.9876e-05
-9.2794e-05 4.9817e-06 -0.00011755 -0.00037179
0.0017127 -0.00083053 0.0033784 0.0030108 -0.087357 0.2852 -0.00019177 0.0002548
-0.00035648 -6.07e-05 0.00055181 -0.00042887
0.00036104 -0.00010614 8.6495e-05 -6.8795e-05 -0.00013522 0.00032126 0.058437 0.20642
-0.0017889 0.0037537 0.00085666 0.00076501
0.00027452 -0.00038742 -0.00014928 -2.9626e-05 -0.00018555 1.2084e-05 -0.0018193 0.0038803
-0.0037066 0.30228 -0.0046228 0.0014761
-0.00025037 -0.00024892 -0.00018434 -0.00031324 0.00044259 -0.00040137 0.00094179 0.00079643
-0.0046464 0.0012348 0.02547 0.27681
6500000000 -0.033998 0.25484 -0.00023992 0.0019615 0.0012953 -0.00092845 0.00015987 -5.2064e-05
3.7267e-05 0.00015062 -8.2483e-05 0.00031683
-0.00021629 0.001959 0.29054 0.23725 0.0036726 0.00265 0.00011192 6.3139e-05
0.00012298 0.00022228 0.00020913 -7.0991e-05
0.0012761 -0.00097659 0.0037092 0.0025315 -0.07479 0.28258 5.5701e-05 1.9844e-05
0.00011205 -5.6624e-05 -0.00010432 -0.00046378
0.00014545 -0.00013207 0.00011955 7.6663e-05 -6.8755e-05 -1.1016e-05 0.082975 0.2016
-0.00051665 0.0040709 0.0011295 0.0003519
0.00014731 0.00022319 0.00024398 0.00021004 -2.5796e-05 -8.316e-05 -0.00033032 0.003996
0.019337 0.30606 -0.0032756 0.0020112
-4.0632e-05 0.00041216 0.00024038 -0.00011057 -3.479e-05 -0.00047654 0.0010513 0.00040485
-0.0033329 0.002163 0.063205 0.28026
