# Supplementary material for: Early Detection of Alzheimer’s Disease via Machine Learning-Based Microwave Sensing: An Experimental Validation
Source: Sensors (Basel). 2025 Apr 25;25(9):2718. doi: 10.3390/s25092718 (PMC12074295; doi:10.3390/s25092718)
Supplement: Supplementary file 1 [file sensors-25-02718-s001.zip › measurements_paper_sensors/26 febbraio - PART1/set5/CSF_2.5_m4.s6p]

!Keysight Technologies,M9804A,MY58100912,A.14.10.03
!Date: Thursday, April 27, 2023 10:28:33
!Correction: S11(C  6-Port  ) 
!S12(C  6-Port  ) 
!S13(C  6-Port  ) 
!S14(C  6-Port  ) 
!S15(C  6-Port  ) 
!S16(C  6-Port  ) 
!S21(C  6-Port  ) 
!S22(C  6-Port  ) 
!S23(C  6-Port  ) 
!S24(C  6-Port  ) 
!S25(C  6-Port  ) 
!S26(C  6-Port  ) 
!S31(C  6-Port  ) 
!S32(C  6-Port  ) 
!S33(C  6-Port  ) 
!S34(C  6-Port  ) 
!S35(C  6-Port  ) 
!S36(C  6-Port  ) 
!S41(C  6-Port  ) 
!S42(C  6-Port  ) 
!S43(C  6-Port  ) 
!S44(C  6-Port  ) 
!S45(C  6-Port  ) 
!S46(C  6-Port  ) 
!S51(C  6-Port  ) 
!S52(C  6-Port  ) 
!S53(C  6-Port  ) 
!S54(C  6-Port  ) 
!S55(C  6-Port  ) 
!S56(C  6-Port  ) 
!S61(C  6-Port  ) 
!S62(C  6-Port  ) 
!S63(C  6-Port  ) 
!S64(C  6-Port  ) 
!S65(C  6-Port  ) 
!S66(C  6-Port  ) 
!S6P File: Measurement: :
# Hz S  RI   R 50
500000000 -0.3271 -0.063412 -0.0098506 -0.00091105 -0.00812 0.011664 -0.003913 0.01218
0.013266 0.0061425 -0.0043949 0.0082625
-0.0096363 -0.0010774 -0.40819 -0.074778 0.0083134 -0.011062 0.0011559 0.011207
0.0088453 0.0034496 0.0010465 0.012649
-0.0080915 0.011678 0.0083338 -0.011133 -0.25601 0.19078 0.0064816 0.0028948
-0.0016474 0.0082348 0.00034497 0.012123
-0.0036273 0.011513 0.00050559 0.011306 0.0062168 0.0029664 -0.32648 0.041186
-0.019154 -0.0051382 0.016326 0.026327
0.013293 0.0060836 0.0092353 0.0030874 -0.001619 0.008204 -0.019107 -0.0047643
-0.21709 -0.23802 -0.028083 0.0039065
-0.0044442 0.0079091 0.00071467 0.012806 0.00016094 0.01204 0.015762 0.026219
-0.028003 0.0037511 -0.2596 -0.14666
560000000 -0.31606 0.10382 -0.021237 -0.067329 5.2001e-05 0.013189 0.0058885 0.010894
0.012453 0.004902 0.010703 0.0099477
-0.021364 -0.067289 -0.36988 0.089581 -0.041252 -0.039467 0.014024 0.0034707
-0.013771 -0.0048267 0.0044235 -0.001449
-5.5009e-05 0.013337 -0.041203 -0.039284 -0.18165 0.24032 -0.00047062 -0.0050397
0.017999 0.0068085 0.0075432 -0.0057662
0.0056857 0.011009 0.014131 0.0032191 -0.00054738 -0.0050515 -0.30357 0.13136
0.0068535 -0.022323 0.0056283 -0.020593
0.012234 0.0053729 -0.013496 -0.0051997 0.017703 0.0069146 0.0068824 -0.022383
-0.29942 -0.05404 0.011696 -0.050555
0.011333 0.009948 0.0044781 -0.0011017 0.0076025 -0.006148 0.0055799 -0.020876
0.011467 -0.05077 -0.32836 0.0056457
620000000 -0.27486 0.081048 -0.023464 0.0087989 0.0030748 0.0088584 0.0080157 -0.0050984
0.012459 -0.00047105 -0.00011899 -0.0033178
-0.023433 0.0088668 -0.39914 0.035783 -0.019187 -0.00013453 -0.0016 -0.0019897
0.012379 -0.0056675 0.00040805 -0.0030681
0.003036 0.0090667 -0.019256 -0.00013278 -0.15514 0.2493 -0.0009977 -0.0055092
-0.0040548 -0.0023367 0.0087613 -0.0037939
0.0076182 -0.0047193 -0.0017586 -0.001959 -0.0012368 -0.0054696 -0.26188 0.13962
-0.039342 -0.019622 0.012086 0.026397
0.012445 -0.00025645 0.012216 -0.0057245 -0.0041136 -0.0022831 -0.039237 -0.019485
-0.21439 -0.093773 -0.04483 0.013217
-0.00042909 -0.0024589 0.00069725 -0.0028849 0.0086018 -0.0037627 0.012403 0.026196
-0.044659 0.012954 -0.24534 -0.035077
680000000 -0.24099 0.17425 -0.026326 -0.014929 0.0043319 0.0057447 0.0012813 -0.0075454
-0.0017498 -0.011694 0.0060112 -0.0068369
-0.026142 -0.014995 -0.39018 0.13708 -0.032718 -0.0021442 -0.0019813 -4.0117e-05
-0.0013903 -0.0091529 -0.00069836 -0.001865
0.0044985 0.0055518 -0.032763 -0.0020465 -0.10802 0.27273 -0.001086 0.00036319
-0.0013286 0.0013134 -0.0028834 -0.0088226
0.0012067 -0.0073238 -0.0018087 -8.7672e-05 -0.00093004 0.00026654 -0.219 0.19254
-0.023038 -0.0076535 -0.0082955 -0.011567
-0.0012962 -0.01153 -0.0013078 -0.0092089 -0.001333 0.0013111 -0.023271 -0.0076116
-0.28276 0.0095234 -0.0056342 -0.0071225
0.0061629 -0.0071865 -0.0006885 -0.0016191 -0.0028979 -0.0087293 -0.0084525 -0.011352
-0.0056109 -0.0070585 -0.26043 0.071945
740000000 -0.19543 0.16684 -0.040827 0.026319 0.013324 -0.0035134 0.00018186 -0.0040715
-0.0037603 -0.0022346 -0.0069922 0.0029313
-0.040842 0.026497 -0.33734 0.15741 -0.037505 0.034165 -9.4788e-05 -0.0056525
-0.01322 0.0066831 -0.0014018 -0.0061588
0.013337 -0.0035506 -0.03727 0.034293 -0.075227 0.27353 -0.0019092 0.0032017
-0.00092791 -0.0053339 -0.0017681 0.00073707
0.00043058 -0.0036639 -4.5765e-06 -0.0056414 -0.0019991 0.0033432 -0.2024 0.19975
-0.043398 -0.0093707 0.022441 0.016079
-0.0034384 -0.0020749 -0.013006 0.006777 -0.0010136 -0.005282 -0.04341 -0.0094161
-0.17956 0.044943 -0.045472 -0.0012275
-0.006549 0.0036462 -0.0016632 -0.005535 -0.0019452 0.00071174 0.02229 0.016039
-0.045527 -0.0011232 -0.2516 0.07626
800000000 -0.16636 0.21319 -0.022517 0.016062 0.0057308 -0.010214 -0.0044562 -0.002611
-0.0039806 0.0021312 0.0045925 8.6906e-05
-0.022653 0.01604 -0.34497 0.22824 -0.0088144 0.034523 -0.002131 0.0021409
-0.00021778 0.0023925 0.0009422 0.0053878
0.0055059 -0.010361 -0.0087246 0.034566 -0.036363 0.2999 0.0013397 0.0012547
-6.9461e-05 0.0032953 -0.0014702 0.00074023
-0.0045316 -0.0026265 -0.0020619 0.0021893 0.0012998 0.0012099 -0.17368 0.22743
-0.029391 0.013072 0.015885 -0.010344
-0.0041462 0.0018744 -0.00019748 0.0023384 -5.5058e-05 0.0032544 -0.029213 0.013118
-0.2337 0.066812 -0.019804 0.021104
0.0041441 -0.00028436 0.0009682 0.0054032 -0.0014814 0.00076662 0.015955 -0.010255
-0.019877 0.021046 -0.24662 0.12893
860000000 -0.13303 0.23439 -0.01857 0.030745 -0.0032783 -0.0099199 -0.0020214 0.00077755
0.0041749 0.0049572 -0.0039837 -0.0030392
-0.018485 0.030598 -0.29825 0.27316 0.0074782 0.034561 6.7553e-05 0.0022417
0.0038545 0.00033375 0.0036742 0.00019474
-0.0031793 -0.0099356 0.0076302 0.03461 0.012001 0.31018 -0.00053166 -0.00039649
0.002345 -0.0018158 0.0016113 0.0041943
-0.0020546 0.00085861 0.00013014 0.0022593 -0.00052463 -0.00039714 -0.13782 0.23993
-0.018857 0.017929 -0.006776 -0.0099514
0.0041035 0.0051543 0.0039535 0.0003497 0.0023605 -0.0017666 -0.019013 0.018042
-0.17891 0.12971 -0.027338 0.015404
-0.0037421 -0.0030949 0.003708 0.00010889 0.0015302 0.0041224 -0.0070131 -0.01023
-0.027319 0.015243 -0.1973 0.17815
920000000 -0.10957 0.25814 0.0041812 0.039646 -0.0094133 -0.00437 -0.001796 0.0017834
0.00030075 0.0014241 0.0026917 -0.0012866
0.0042036 0.039595 -0.27166 0.29526 0.027983 0.023103 0.0012264 0.0011074
0.0070939 -0.00036138 0.0036204 -0.0028139
-0.0094328 -0.0043096 0.028098 0.023039 0.058491 0.31219 0.0017196 -0.00011539
0.00048216 -0.00033326 0.0009107 -0.0013775
-0.001966 0.0016581 0.0011565 0.0011461 0.0017174 -0.00010222 -0.11391 0.25701
-0.012974 0.030412 0.0043458 -0.0062894
0.00042464 0.0013984 0.0072144 -0.0003212 0.00052134 -0.00033171 -0.012946 0.030437
-0.17203 0.13356 -0.0036618 0.028603
0.0025978 -0.0012776 0.0035117 -0.0027571 0.0009171 -0.0014011 0.0044968 -0.0063846
-0.0037915 0.02857 -0.20879 0.19026
980000000 -0.063752 0.28022 0.016379 0.030863 -0.009261 0.0046836 0.0019625 0.0036224
0.0038034 -0.001229 -0.0034145 -0.0025354
0.016376 0.030826 -0.21968 0.33261 0.03315 0.0053788 0.001895 -0.00033173
0.0016466 -0.0059346 -0.00038005 -0.0028438
-0.0092313 0.0047208 0.033202 0.0052196 0.10504 0.30697 0.00044602 -0.0011252
0.00023334 -0.0017391 0.0014854 -0.00029803
0.0019201 0.0036356 0.0019151 -0.00026963 0.00046658 -0.0011235 -0.075778 0.26836
0.0066999 0.030542 -0.0098868 -0.0077742
0.0038694 -0.0011868 0.0016559 -0.0059183 0.00021516 -0.0017397 0.0066941 0.030568
-0.1428 0.17057 0.0051218 0.020879
-0.0034629 -0.0027469 -0.00047419 -0.0029104 0.0014859 -0.00031242 -0.010008 -0.0077739
0.0051682 0.020696 -0.16792 0.23937
1040000000 -0.022551 0.2899 0.03313 0.019974 -0.00098429 0.0075366 0.0025088 0.00058762
0.0005267 -0.0032726 -0.00016692 -0.0015133
0.033053 0.019935 -0.18471 0.34693 0.029717 -0.014278 0.0014377 -0.0017806
-0.0023753 -0.0021725 -0.0013639 -0.0029823
-0.00093495 0.0075921 0.029678 -0.014431 0.15163 0.29429 -0.00055093 -0.0013967
-0.0015321 -0.00092632 -0.00057865 -0.0011301
0.0023551 0.00047267 0.0013975 -0.0017767 -0.00055087 -0.0013843 -0.048318 0.27852
0.018506 0.019667 -0.0020585 0.0013472
0.00052548 -0.0033253 -0.002493 -0.0022143 -0.0015353 -0.00092352 0.018559 0.019647
-0.11002 0.17899 0.01328 0.020346
-0.00027359 -0.0013463 -0.0012581 -0.002956 -0.00059605 -0.001101 -0.0019826 0.0013833
0.01325 0.020515 -0.14663 0.25941
1100000000 0.02225 0.30072 0.036897 -0.0026315 0.0035547 0.0041134 0.0025118 -0.0010005
-0.0023984 -0.0030696 -0.0040076 -6.0421e-05
0.036879 -0.0025555 -0.14107 0.36719 0.015406 -0.027553 -0.00011844 -0.0017401
-0.0033863 -0.00079148 -0.0035999 -0.00071535
0.003553 0.0041366 0.015312 -0.027676 0.19815 0.27502 -0.0016847 0.00030288
-0.001699 0.00065268 -0.0011451 -0.0005541
0.0025582 -0.0010326 -9.7512e-05 -0.0017832 -0.001699 0.00031349 -0.0078538 0.28378
0.024652 0.0067138 -0.0025229 0.00030526
-0.0024087 -0.003079 -0.003378 -0.00087327 -0.0017029 0.0006339 0.024701 0.006739
-0.092843 0.1961 0.01955 0.010086
-0.0039787 -0.00022238 -0.0036324 -0.00068859 -0.0011323 -0.00055028 -0.0025275 0.0002201
0.019501 0.010102 -0.10139 0.29287
1160000000 0.073586 0.2975 0.025245 -0.019944 0.0035582 -0.00075023 -0.00024185 -0.002512
-0.0040571 -0.0010977 -0.0011467 0.0042715
0.025216 -0.019903 -0.097064 0.3722 -0.0033813 -0.028624 -0.0015528 -0.0015124
-0.0025548 0.0024065 -0.0014178 0.0021082
0.0035552 -0.00078767 -0.0035309 -0.028661 0.24173 0.24507 -0.00064696 0.0016847
-0.00048119 0.0017441 -0.00099319 0.0002589
-0.0002629 -0.0026005 -0.0015601 -0.0015428 -0.000641 0.0016848 0.031621 0.28093
0.021961 -0.0097131 -0.0035047 0.0052575
-0.0040581 -0.0010142 -0.0024617 0.0024063 -0.00046609 0.001751 0.02202 -0.0097372
-0.057364 0.20743 0.019619 0.0014708
-0.0010654 0.0043102 -0.0014455 0.0020885 -0.0010278 0.00029527 -0.0034826 0.0053389
0.019592 0.0013955 -0.054515 0.29567
1220000000 0.11742 0.28886 0.012289 -0.030058 -0.0011395 -0.0016292 -3.0576e-06 -0.00098387
-0.0029118 0.0022782 0.0012375 0.0019332
0.012317 -0.030081 -0.052708 0.38666 -0.016637 -0.021025 -0.0024573 0.0005413
2.0915e-06 0.0029774 -0.00079144 0.0018517
-0.0011309 -0.0016053 -0.016761 -0.021003 0.28132 0.20696 0.00086509 0.0014336
0.0005701 0.0011319 0.00017048 0.00055334
2.7744e-05 -0.00098706 -0.0024393 0.0005542 0.00087406 0.0014373 0.071122 0.27271
0.011371 -0.016443 0.0022166 0.0015877
-0.0028076 0.0023194 3.8515e-05 0.003016 0.00056209 0.0011467 0.011367 -0.016448
-0.035864 0.21945 0.01538 -0.012253
0.0011595 0.0018421 -0.00081271 0.0018064 0.0001597 0.00053629 0.0021489 0.0015624
0.015436 -0.012292 -0.023923 0.31447
1280000000 0.16806 0.26932 -0.0067605 -0.029322 -0.001994 0.0016752 -0.0010206 -0.002002
-0.0009451 0.0032045 0.0026801 0.0013147
-0.0067058 -0.029264 -0.0059642 0.37876 -0.023557 -0.0081274 -0.00078909 0.0013634
0.0015939 0.00179 0.00064946 0.0020516
-0.0019622 0.0016622 -0.023632 -0.0080136 0.31297 0.16368 0.0013401 -0.00014066
0.00099204 0.00032355 0.00033706 0.00037629
-0.0010369 -0.0019797 -0.00083406 0.0013782 0.001359 -0.00013055 0.10774 0.25667
0.0019858 -0.019254 -1.4014e-05 0.00012248
-0.00094197 0.0032686 0.001606 0.001789 0.00097782 0.00033995 0.0019647 -0.019281
0.0016193 0.22557 0.0040511 -0.015228
0.0025714 0.001329 0.00064997 0.0020367 0.0003117 0.00039307 4.0259e-05 0.00012038
0.0040402 -0.0153 0.023779 0.31859
1340000000 0.20579 0.23722 -0.016755 -0.020152 0.00022179 0.0040895 -0.0017367 -0.00076228
0.0014612 0.0029419 0.0015924 -0.0013458
-0.016747 -0.020148 0.03318 0.37178 -0.020798 0.0044182 -0.0001726 0.0018996
0.0018014 0.00088848 0.0011178 0.00074743
0.00023683 0.0041165 -0.020802 0.0045369 0.33593 0.11619 0.00079461 -0.00085114
0.0004985 -0.00067048 4.4754e-05 0.00034767
-0.0017669 -0.00079231 -0.00014984 0.0018617 0.00077569 -0.00086315 0.14059 0.23684
-0.0075998 -0.016642 0.0010847 0.00036532
0.0015344 0.002836 0.0018364 0.00084345 0.00049208 -0.00066654 -0.0076515 -0.016618
0.030735 0.22362 -0.0025572 -0.01427
0.001677 -0.0014548 0.0011376 0.00071643 3.5751e-05 0.00030403 0.0010586 0.00039376
-0.0025599 -0.014231 0.061739 0.31507
1400000000 0.24034 0.20077 -0.023445 -0.0088608 0.0046448 0.003099 -0.002126 0.00080996
0.0025956 0.00094794 0.00033349 -0.0013351
-0.023408 -0.008857 0.071647 0.35988 -0.014063 0.012274 0.0011805 0.0013079
0.0010542 -0.00059298 0.0011301 0.00025646
0.0046475 0.0030569 -0.014027 0.012368 0.34991 0.062195 -4.7759e-05 -0.0012838
0.00013999 -0.00021563 0.00047219 0.00019898
-0.0021629 0.00079238 0.0011862 0.0013398 -3.8741e-05 -0.0012805 0.17045 0.20841
-0.013836 -0.010297 -0.0008656 -0.00046617
0.0026185 0.0009614 0.0010738 -0.00056807 0.00012441 -0.00022512 -0.013841 -0.010312
0.064434 0.22265 -0.0093863 -0.0091525
0.00030655 -0.0012942 0.0011865 0.00021384 0.00049313 0.00027003 -0.00086216 -0.00049936
-0.0093748 -0.009213 0.10749 0.30612
1460000000 0.26432 0.15778 -0.020878 0.003747 0.00509 -0.0016237 -0.0015247 0.0016465
0.0020525 -0.00033204 -0.00023645 -0.00086866
-0.020862 0.0037602 0.10629 0.3385 -0.0052467 0.014766 0.0016057 0.00030489
0.0011147 -0.0012246 0.0012016 -0.00053546
0.0051026 -0.0016732 -0.0051938 0.014832 0.35647 0.0072241 -0.0010578 -0.001047
0.00036186 -0.00017448 0.00064829 -0.00024916
-0.0015208 0.0016796 0.0016079 0.00029079 -0.0010457 -0.0010457 0.19728 0.17982
-0.015044 -0.0038401 -0.0010572 0.0019325
0.0020699 -0.00036956 0.0011448 -0.0012255 0.00035675 -0.00018534 -0.015077 -0.0038129
0.093982 0.21084 -0.011531 -0.0034962
-0.00017957 -0.00093301 0.0012178 -0.00053526 0.00064554 -0.0002362 -0.0010691 0.0019217
-0.011545 -0.0034832 0.14112 0.28644
1520000000 0.27771 0.11713 -0.015618 0.0095874 0.003058 -0.0038634 8.6555e-05 0.0026554
0.0022742 -0.0018544 -0.00097477 -0.00017466
-0.015634 0.0095475 0.14039 0.3251 0.0020697 0.012067 0.0016746 -0.00065578
0.00020665 -0.0010163 0.00038184 -0.00095969
0.003058 -0.0039019 0.0021413 0.012078 0.34916 -0.049647 -0.00072541 -0.00037516
0.00069211 -0.00096844 0.00015872 -0.00011342
9.8105e-05 0.0026597 0.001671 -0.00065939 -0.00071583 -0.00037539 0.2212 0.14189
-0.015021 0.0018082 0.0012876 0.0019061
0.002297 -0.0018476 0.00019161 -0.0010485 0.00070905 -0.00097672 -0.01501 0.0018583
0.12228 0.20033 -0.011758 0.001068
-0.00098428 -0.00011031 0.00033127 -0.00097539 0.00012361 -0.00014281 0.0013214 0.0018824
-0.011762 0.0010332 0.1747 0.26795
1580000000 0.28846 0.071678 -0.0090428 0.013404 -0.0011737 -0.0044423 0.0014783 0.0018832
-0.00014998 -0.0022466 -0.0003338 0.00040915
-0.0090296 0.013386 0.16846 0.30064 0.0052435 0.007009 0.0006062 -0.0015204
-0.00045395 -0.0012198 -0.00022677 -0.00074642
-0.0011657 -0.0044438 0.0052905 0.006978 0.32858 -0.10738 -0.0014363 0.00021495
-0.00044744 -0.001327 0.00029618 -0.00054227
0.0014768 0.0018641 0.00060732 -0.0015272 -0.0014411 0.00019185 0.23578 0.10267
-0.011737 0.0070292 0.0019939 0.00082157
-0.00019881 -0.0022495 -0.00047175 -0.0011763 -0.00045504 -0.0013437 -0.011753 0.007019
0.14766 0.18564 -0.0093112 0.007146
-0.00029284 0.00033905 -0.00019437 -0.00072903 0.00029472 -0.00054973 0.0019663 0.00079663
-0.0093745 0.0071833 0.20845 0.24258
1640000000 0.29163 0.030901 -0.0021275 0.012504 -0.0027509 -0.0021279 0.0027734 0.0010856
-0.00056259 -0.0016831 -0.00050992 0.00036537
-0.0021523 0.012493 0.19839 0.27668 0.0052822 0.0023333 -0.0004683 -0.0018477
-0.0009374 -0.00058204 -0.00044733 -0.00068981
-0.0027743 -0.0021219 0.0053176 0.0022994 0.29898 -0.15591 -0.00075668 0.0012073
-0.0010173 -0.0010703 -0.00013401 -0.00042784
0.0027555 0.0010842 -0.00045817 -0.001836 -0.00075436 0.0012239 0.24886 0.053723
-0.0078593 0.0084 0.0024724 -0.00061064
-0.00060041 -0.0016719 -0.00097183 -0.00058441 -0.0010293 -0.0010586 -0.0078435 0.0084728
0.17134 0.16487 -0.0047065 0.009426
-0.00047473 0.00044065 -0.00049336 -0.00071286 -0.00012082 -0.00044919 0.0024879 -0.00059658
-0.0046981 0.0094228 0.23472 0.2127
1700000000 0.2862 -0.01383 0.0015523 0.0099975 -0.0032347 0.00040355 0.0031094 -0.0012755
-0.0021304 -0.00068294 0.00054051 0.00048734
0.0015332 0.009994 0.21739 0.24558 0.0027306 -0.00031809 -0.0014107 -0.00072869
-0.00086354 -8.0184e-05 -0.00080071 -0.0004596
-0.0032684 0.00043325 0.0027281 -0.00033394 0.25558 -0.19497 4.3617e-05 0.0016551
-0.0021373 -0.00011926 -0.00038049 -0.0008411
0.0031254 -0.0013083 -0.0014382 -0.00074932 4.3103e-05 0.0016624 0.24623 0.0033103
-0.0050925 0.0094672 0.0017255 -0.0019888
-0.0021512 -0.00070978 -0.00086023 -7.2186e-05 -0.0021442 -9.2813e-05 -0.0050775 0.0094645
0.1909 0.14809 0.00013955 0.009583
0.00053803 0.00047728 -0.00080328 -0.00045028 -0.00041168 -0.00083556 0.001709 -0.0019891
0.00013713 0.0096 0.25279 0.17933
1760000000 0.27554 -0.06264 0.0041844 0.0068327 -0.0019828 0.0012255 0.0012765 -0.0034567
-0.0012983 0.00053681 0.00023131 -0.00046393
0.004185 0.006823 0.24389 0.20626 0.00013532 -0.001641 -0.001253 2.4498e-05
-0.0011529 0.00092455 -0.00054321 0.000368
-0.0019624 0.0012405 0.00011643 -0.00164 0.20688 -0.22727 0.0011387 0.0013964
-0.0011812 0.0014144 -0.0012875 -0.00053077
0.0013293 -0.0034621 -0.0012655 2.293e-05 0.00113 0.0013859 0.23765 -0.048722
-0.001563 0.0089785 -8.6748e-05 -0.0023648
-0.0012678 0.000504 -0.0011411 0.00094429 -0.0011693 0.0014127 -0.001551 0.0089713
0.20779 0.11625 0.0040247 0.0071174
0.00025478 -0.00046166 -0.00051789 0.00036933 -0.001272 -0.00052991 -0.00011251 -0.0023374
0.0040187 0.00708 0.26619 0.14211
1820000000 0.2526 -0.10033 0.0046471 0.0031647 0.00033763 0.0022885 -0.0008921 -0.0031061
-0.001229 0.00086323 -3.3763e-06 -0.00014794
0.0046378 0.0031678 0.25502 0.17672 -0.0018995 0.00026977 -0.0014793 0.00093903
-3.6823e-05 0.0012521 -0.00064522 0.00039681
0.00036481 0.0022878 -0.0019185 0.00029799 0.15669 -0.24157 0.0018802 0.00064045
-0.00023573 0.0023864 -0.0017177 0.00027415
-0.00091705 -0.003146 -0.0014614 0.00094063 0.0018537 0.00064674 0.20779 -0.096586
0.0003245 0.0076629 -0.0015795 -0.001528
-0.0012094 0.0008627 -1.6962e-05 0.001284 -0.00023414 0.0023901 0.00037872 0.0076413
0.2281 0.089996 0.0051399 0.0035659
-8.0593e-05 -0.000139 -0.00063551 0.00040986 -0.0016885 0.00025908 -0.0015478 -0.0014903
0.0051603 0.0035814 0.27036 0.10718
1880000000 0.21837 -0.14143 0.0025423 0.00076887 -0.00028265 0.0020881 -0.0029363 -0.0023525
-0.00018288 0.0016712 0.00033869 -0.00071713
0.002521 0.00079636 0.25984 0.13023 -0.0037281 0.002862 -0.00034147 0.0018571
0.00059208 0.0013236 9.0321e-05 0.0009347
-0.00026637 0.002108 -0.0037161 0.0028815 0.10522 -0.24954 0.0019669 -0.0011872
0.0015658 0.0018966 -0.00092102 0.0015067
-0.0029054 -0.0023616 -0.0003472 0.0018826 0.0019686 -0.0012079 0.16703 -0.13726
0.0014856 0.0055787 -0.002163 0.00013627
-0.0001952 0.0016613 0.00059808 0.0013035 0.0016 0.0019099 0.0014992 0.0055513
0.23495 0.060763 0.0054976 0.0013435
0.00031657 -0.00071994 7.46e-05 0.00093173 -0.00092247 0.001527 -0.0022514 9.4523e-05
0.0054836 0.0013191 0.27169 0.073266
1940000000 0.17971 -0.16788 0.00034128 -0.001063 0.0015739 0.0016286 -0.0039206 0.00025155
0.0011436 0.0008567 -0.00067098 -0.00066467
0.00036044 -0.0010738 0.26144 0.098926 -0.0017647 0.0056519 0.0010387 0.0014862
0.0019573 0.0003899 0.00092363 0.00029447
0.0015638 0.0016262 -0.0017094 0.0056716 0.061633 -0.24141 0.00044121 -0.0023763
0.0022756 0.000392 0.00025983 0.0017099
-0.003962 0.00028325 0.0010647 0.0014498 0.00046268 -0.002356 0.11423 -0.16822
0.0010262 0.0037671 -0.0013852 0.0012815
0.0010877 0.00082837 0.0019987 0.00036364 0.0022587 0.00039774 0.001055 0.003762
0.24162 0.024118 0.0043365 -0.002471
-0.00072358 -0.00065855 0.000903 0.00029 0.00024674 0.0016839 -0.0012818 0.001381
0.0043368 -0.0024727 0.26226 0.037591
2000000000 0.13392 -0.18334 -0.0031902 0.00088516 0.0029072 0.0012717 -0.0024758 0.0037151
0.00084683 0.00053584 -0.00086645 0.00056169
-0.00318 0.00086152 0.24818 0.063534 -0.00048998 0.0076003 0.0016384 0.00042344
0.0010287 -0.0013028 0.00031543 0.00012269
0.0029156 0.0012816 -0.00048416 0.0076233 0.020216 -0.22774 -0.0015269 -0.0014726
0.0019171 -0.00097318 0.0015109 0.0015883
-0.002482 0.0037281 0.0016715 0.00040222 -0.0015378 -0.0014924 0.06028 -0.17838
-0.00085805 0.0033545 -4.1495e-06 0.002085
0.00082804 0.00051501 0.0010251 -0.0012961 0.0019111 -0.0010068 -0.00085669 0.0033593
0.23997 -0.0085705 0.0006326 -0.0035344
-0.00091959 0.0005686 0.00030062 0.00012217 0.001469 0.0015771 -7.559e-05 0.0019736
0.00064344 -0.0035632 0.24962 0.0094296
2060000000 0.086666 -0.19129 -0.0042214 0.0029495 0.0029664 -0.00069989 0.00070175 0.0034291
0.0016553 -0.00065555 -0.00010547 0.0011022
-0.0042165 0.0029341 0.23508 0.034394 0.0045664 0.0086136 0.0011617 -0.00072313
0.00057748 -0.0014472 0.00064744 -8.875e-05
0.0028861 -0.00079762 0.0046312 0.0085772 -0.012883 -0.20952 -0.0017338 0.0005367
0.00079135 -0.0022137 0.0029971 0.0003404
0.00069319 0.003352 0.0011163 -0.00075941 -0.0016872 0.00054898 0.0087115 -0.175
-0.0017759 0.0044634 0.00076485 0.0012978
0.0016376 -0.00068533 0.0005383 -0.0014482 0.00082967 -0.002223 -0.0017421 0.0044338
0.22747 -0.046889 -0.0012931 -0.0043018
-3.78e-05 0.0011552 0.00061002 -8.0605e-05 0.0029759 0.00029358 0.0008134 0.0013954
-0.0013471 -0.004301 0.23456 -0.015673
2120000000 0.04182 -0.18228 -0.0034061 0.0062479 0.0024165 -0.0027268 0.003124 0.002043
0.00079226 -0.0016049 0.00099765 9.2032e-05
-0.0034157 0.0062013 0.21481 0.011408 0.0071928 0.0047875 0.0010872 -0.0014876
-0.0012391 -0.002057 0.00015951 -0.00094749
0.0023435 -0.0028263 0.0072109 0.0046961 -0.04095 -0.19199 -0.00075053 0.0016397
-0.0015282 -0.001501 0.00068338 -0.00212
0.0032239 0.0020174 0.0010817 -0.0014904 -0.00081011 0.0015803 -0.039812 -0.15727
-0.0022844 0.0065968 0.0016685 0.00094435
0.00077916 -0.0015872 -0.001256 -0.002031 -0.0015567 -0.0015248 -0.0022723 0.0066327
0.21334 -0.080981 -0.0054169 -0.0024286
0.00092555 0.00012989 0.0001278 -0.00097089 0.00074366 -0.0020848 0.0017419 0.0008753
-0.0054132 -0.0024479 0.21433 -0.030716
2180000000 0.0017487 -0.17005 -0.0020062 0.0095735 0.00047875 -0.0024019 0.0030888 -0.00049807
0.00028305 -0.0012913 0.001087 7.6848e-05
-0.0020574 0.009521 0.19564 -0.0074627 0.0081664 0.0040135 -0.0010459 -0.0016811
-0.0020742 0.00073002 2.6581e-05 6.963e-05
0.00041686 -0.0024083 0.0082053 0.0039573 -0.061928 -0.16868 0.0011218 0.0015895
-0.00089961 -0.00033156 0.00037951 -0.0018821
0.0031128 -0.00055202 -0.00099554 -0.0016417 0.0011218 0.0016014 -0.076407 -0.13232
-0.00064717 0.0091569 0.0019116 6.3358e-05
0.0002768 -0.0013671 -0.0020364 0.00078745 -0.00090984 -0.00032594 -0.00063574 0.009137
0.18767 -0.11201 -0.0056705 0.0017113
0.0011133 0.00012165 4.348e-06 9.1944e-05 0.00034007 -0.0018261 0.0018314 0.00021137
-0.0057146 0.0016883 0.19852 -0.045883
2240000000 -0.027585 -0.14565 0.0020511 0.010839 -0.00056725 -0.0028526 0.0017217 -0.0025003
-0.0020112 -0.00088095 0.0006286 -0.0016588
0.0020581 0.010819 0.17535 -0.012742 0.0088231 -4.0003e-05 -0.00086926 -0.00030742
-0.00054333 0.001169 -0.00082163 -0.00058597
-0.00058047 -0.0029184 0.0088618 -0.00010502 -0.079749 -0.14418 0.0019312 -0.0014654
-0.0012558 0.00013668 -0.0023114 -0.001514
0.0016689 -0.0024975 -0.00082449 -0.0002953 0.0018743 -0.0014482 -0.11045 -0.10336
0.0019343 0.01064 0.0017544 -0.0008041
-0.0019429 -0.00093065 -0.00053949 0.0011696 -0.0012798 7.3345e-05 0.0019649 0.010562
0.1594 -0.12898 -0.0057976 0.0042386
0.00061034 -0.0016792 -0.00082945 -0.00051028 -0.0022944 -0.0014912 0.0019255 -0.00085896
-0.005735 0.004241 0.17432 -0.055967
2300000000 -0.054214 -0.11893 0.0074184 0.0090587 -0.0013448 -0.0018007 -0.00055423 -0.0013464
-0.0015036 0.00070497 -0.00099708 -0.00071823
0.0074387 0.0090282 0.1561 -0.022109 0.0087593 -0.0022709 -0.00082563 0.00052397
-0.00023671 0.0015815 -0.00011478 0.00078396
-0.00131 -0.0018241 0.0087586 -0.0023723 -0.091247 -0.12062 -4.7069e-05 -0.0017479
-0.00014628 0.0019293 -0.0020471 0.00064102
-0.00057665 -0.001453 -0.00080208 0.00060591 4.1848e-05 -0.0016806 -0.13049 -0.067774
0.0057786 0.011171 0.00058076 -0.0020287
-0.001398 0.00077482 -0.00016389 0.0016884 -0.00011755 0.0019398 0.0059222 0.011155
0.12413 -0.14974 -0.0035924 0.0073754
-0.00091391 -0.00066968 -0.00010638 0.00082188 -0.0020296 0.00059859 0.00047487 -0.0019405
-0.0036976 0.0074061 0.15932 -0.057333
2360000000 -0.071832 -0.088008 0.010401 0.0083561 -0.0010493 -0.0014711 -0.0014539 -0.00089613
-0.00051434 0.0010902 -0.0014603 -0.00058044
0.010419 0.00835 0.14615 -0.022448 0.008148 -0.0051481 -0.00071254 0.0010529
0.0019487 0.00029225 0.00024312 -0.00016836
-0.0010621 -0.0014692 0.0081396 -0.0052177 -0.1021 -0.09905 -0.0025677 -0.0010801
0.0010464 0.00019736 -0.00082627 0.0019413
-0.0015018 -0.00080523 -0.00075638 0.0010668 -0.0026096 -0.0011046 -0.14814 -0.035548
0.010154 0.010177 0.00096107 -0.0021162
-0.00056893 0.0011421 0.0019009 0.00031329 0.0010438 0.00017358 0.010123 0.010261
0.095054 -0.1512 0.00015639 0.008411
-0.0015128 -0.00054414 0.00019972 -0.0001458 -0.0008942 0.0018874 0.0011579 -0.002195
0.0001261 0.0082419 0.13645 -0.061625
2420000000 -0.079715 -0.059638 0.013875 0.0030531 -0.0031937 -0.0012362 -0.00072313 0.0005015
0.0012673 0.0014268 -0.0014849 0.0016022
0.013834 0.0029722 0.12983 -0.022398 0.0046248 -0.0070927 0.0015296 0.0010317
0.00075524 -0.0014042 -0.00017099 -0.00013422
-0.0032002 -0.0012256 0.0045716 -0.0071129 -0.1142 -0.077788 -0.0023213 0.0013514
7.2784e-06 -0.00024603 0.00026815 0.0027904
-0.00084184 0.00032462 0.0015107 0.00096192 -0.0023389 0.0014146 -0.15601 0.0082342
0.014387 0.007809 -0.00017368 -0.0028722
0.0013553 0.0014544 0.00074729 -0.0013502 -1.6823e-06 -0.00023061 0.014407 0.0077912
0.061219 -0.14995 0.0016128 0.0088864
-0.001452 0.0016255 -0.0001815 -0.00014915 0.0003332 0.002788 -0.00030975 -0.0028073
0.0015887 0.0089731 0.11877 -0.055946
2480000000 -0.080937 -0.030181 0.013794 -0.00236 -0.0017287 3.9355e-06 -0.0003621 0.001434
0.0020377 -0.00041209 0.0002613 0.0014777
0.01384 -0.0023704 0.13126 -0.024424 0.0026426 -0.0091066 0.0012681 -0.00010818
-0.00042345 -0.00096723 -3.9969e-05 -0.00025899
-0.0016679 1.2347e-05 0.0025651 -0.0091396 -0.11786 -0.059067 -0.00056903 0.0033879
-0.0004297 -0.00091056 0.0018765 0.00091374
-0.00040056 0.0014332 0.0012429 -0.00013568 -0.00057909 0.0033888 -0.15823 0.044256
0.018129 0.0011349 -0.001587 -0.0024364
0.0019323 -0.00047413 -0.00043548 -0.0010075 -0.00038772 -0.0008938 0.018053 0.0010429
0.030264 -0.14278 0.0044313 0.0079914
0.00027254 0.001505 -7.3894e-05 -0.00027099 0.0018851 0.0009855 -0.0014472 -0.0025268
0.0044451 0.0079642 0.098692 -0.053153
2540000000 -0.085791 -0.0017435 0.011657 -0.0062326 -0.002355 0.0010027 0.0006441 0.0010066
5.1006e-06 -0.0018515 0.00088874 0.0015422
0.011645 -0.0061717 0.11759 -0.014966 -0.0013982 -0.0080798 0.00052545 -0.001528
-0.0015342 -0.00013518 -0.00060616 0.0002183
-0.002311 0.00099756 -0.0014519 -0.008054 -0.12452 -0.034593 0.0021175 0.002463
-0.0011204 -0.00013792 0.0017775 -0.00083626
0.00056908 0.00092133 0.00048676 -0.00156 0.0021375 0.0024235 -0.1576 0.084305
0.017687 -0.0054005 -0.002261 -0.0018793
5.0437e-05 -0.0019314 -0.001537 -0.00012749 -0.001081 -0.00011562 0.017701 -0.005424
0.0058242 -0.12808 0.0068923 0.006152
0.00098606 0.0016076 -0.0005247 0.00023572 0.0017522 -0.00089246 -0.0023462 -0.0017645
0.0068808 0.0062451 0.083133 -0.038379
2600000000 -0.078022 0.022614 0.0085664 -0.0097375 -0.0011961 0.0026127 0.00079944 -0.00037317
-0.0011899 -0.0011184 0.0017142 0.00044377
0.0085695 -0.009714 0.11327 -0.0311 -0.0037556 -0.00598 -0.00053187 -0.00066124
-0.00039216 0.001528 -0.00023144 0.00071418
-0.0011708 0.0025649 -0.003796 -0.0059784 -0.12874 -0.010696 0.003078 -1.15e-05
-6.6908e-05 0.0015879 0.0012423 -0.0016538
0.00083465 -0.00041979 -0.00051966 -0.00066465 0.0030633 -6.1543e-05 -0.14256 0.1169
0.014461 -0.012075 -0.0033788 0.00024106
-0.0012278 -0.0010227 -0.00037683 0.0015158 -0.00012086 0.0015865 0.014324 -0.012085
-0.021173 -0.11298 0.0087091 0.0058063
0.0017788 0.00053419 -0.00022799 0.00073829 0.0012749 -0.0016376 -0.0032773 0.0002354
0.0086981 0.0057313 0.075696 -0.024541
2660000000 -0.073551 0.04777 0.0045522 -0.011605 -0.00012909 0.00093886 1.2968e-05 -2.722e-05
-0.0025997 0.00035716 0.0013344 -0.00075103
0.0045682 -0.01156 0.11935 -0.027198 -0.0048145 -0.0042833 -0.0011784 -0.00035571
0.00016792 0.0017921 0.00043961 0.00076584
-8.8107e-05 0.00092191 -0.0048517 -0.004277 -0.12914 0.0093496 0.0019156 -0.0017446
0.00038828 0.00064256 -0.00097999 -0.0016742
-3.4914e-05 1.6213e-05 -0.0011818 -0.00031046 0.0019872 -0.0017333 -0.1246 0.1481
0.0082608 -0.015908 -0.002268 0.00073621
-0.0025502 0.00040446 0.00013366 0.0018229 0.00047437 0.00064796 0.0082259 -0.016063
-0.037879 -0.09774 0.010503 0.0016705
0.0013502 -0.00077163 0.00046057 0.00073754 -0.00098849 -0.0017027 -0.0023462 0.00077956
0.010571 0.0016748 0.070386 -0.0044248
2720000000 -0.061657 0.067233 0.00042085 -0.011727 -0.00036338 0.0028283 -0.00026158 -0.00011146
-0.0020095 0.0021055 0.00044593 -0.0017276
0.00043233 -0.01175 0.10531 -0.029505 -0.0051414 -0.0010344 -0.0014764 0.00036762
0.0017728 0.00056443 0.00085906 -0.00012014
-0.00034278 0.0028209 -0.0051442 -0.00096437 -0.12321 0.039867 0.00026458 -0.0022781
0.00050712 0.00059164 -0.0015104 0.00053497
-0.0002323 -0.00020004 -0.001472 0.00041608 0.00025011 -0.00232 -0.091514 0.17883
0.0016376 -0.016743 -0.0018103 0.0023706
-0.0020308 0.0020442 0.0017392 0.00048287 0.00046441 0.00057414 0.0014733 -0.016716
-0.053372 -0.072044 0.012105 -0.00064064
0.00041441 -0.001672 0.00084771 -0.00014683 -0.0015014 0.00063687 -0.0016631 0.0023295
0.012051 -0.00055165 0.075425 0.015633
2780000000 -0.048271 0.085285 -0.0041705 -0.010537 -0.00025004 0.0011353 0.00067015 -0.00021666
0.0011921 0.0024379 -0.0006119 -0.0018636
-0.004165 -0.010523 0.10362 -0.042344 -0.0040359 0.00037102 -0.00018307 0.0015261
0.0017152 -0.00088554 6.1361e-05 -0.00021466
-0.00015781 0.001132 -0.0040189 0.00043546 -0.1212 0.068809 -0.0019163 -0.0015823
0.00038836 -0.00039059 -0.00053067 0.00084893
0.00061121 -0.00023886 -0.0001783 0.0015307 -0.0018969 -0.0016059 -0.063049 0.20073
-0.0052695 -0.014699 -0.0006092 0.0019835
0.0011739 0.0024326 0.0016708 -0.00094447 0.00035017 -0.00039986 -0.0051461 -0.014741
-0.067332 -0.047032 0.010022 -0.0054094
-0.00053499 -0.0019778 0.00010436 -0.00027173 -0.00059988 0.00086752 -0.00067103 0.0019484
0.01002 -0.0054602 0.078854 0.033504
2840000000 -0.033277 0.10189 -0.0074395 -0.007542 0.0013673 0.0019826 -0.00017335 -0.00028524
0.0014497 0.0010714 -0.0017916 0.00032387
-0.0074541 -0.0075533 0.10133 -0.034646 -0.0032495 0.0015491 0.00042732 0.00078861
-2.2802e-05 -0.0014145 8.2548e-05 1.2265e-05
0.0013697 0.0020029 -0.0032452 0.0015954 -0.11579 0.095695 -0.0014531 0.0002634
0.00036636 0.00010084 0.00090184 0.0010417
-0.00021463 -0.00027411 0.00042239 0.00073743 -0.0014521 0.00026303 -0.027336 0.21756
-0.0096954 -0.010755 5.1399e-05 0.0014317
0.0014047 0.0011284 -6.7799e-05 -0.0013835 0.00040392 0.00015568 -0.0098352 -0.010697
-0.073294 -0.022384 0.0085835 -0.0068604
-0.0016933 0.00045607 0.00013439 8.2015e-05 0.00093363 0.0010433 5.3666e-05 0.0015406
0.008536 -0.0067952 0.093123 0.049979
2900000000 -0.018426 0.12072 -0.0089133 -0.0033484 0.0015874 0.0001218 0.00043801 -0.00088476
0.0020095 -0.0012743 -0.00074316 -7.9014e-05
-0.008908 -0.0033303 0.083595 -0.04287 -0.0008305 0.0026416 0.00085501 0.00030136
-0.00039953 -0.001382 -0.00028809 3.1554e-05
0.0015582 0.00011235 -0.00082161 0.0026341 -0.098042 0.12809 -0.0008875 -0.00014111
-0.00036105 -0.0011707 0.0018394 -0.00040992
0.00035272 -0.00086642 0.00083931 0.00028602 -0.00092984 -0.00012985 0.010302 0.2201
-0.011496 -0.005285 0.0011421 0.0017829
0.0021099 -0.0014433 -0.00038406 -0.0013696 -0.00042353 -0.0011281 -0.011449 -0.0052342
-0.072533 0.0099908 0.0062451 -0.010076
-0.0007305 -0.00011028 -0.00027068 -6.5302e-06 0.0017767 -0.00043446 0.0011713 0.0017444
0.0063811 -0.010122 0.10845 0.055562
2960000000 0.001426 0.13236 -0.0087735 0.00024784 0.0006105 0.0014169 -0.00065183 -0.00085964
-0.00034479 -0.001807 -0.00065075 0.00056856
-0.0087839 0.00022834 0.091546 -0.042292 -0.00053464 0.0010501 0.00097004 0.00012907
-0.0012562 -0.00085052 0.0004538 0.00040064
0.00063411 0.0014681 -0.00052556 0.0011288 -0.080985 0.15908 -0.0007197 0.00048394
-0.00047144 0.00065198 -6.7181e-05 -0.002426
-0.00067685 -0.00091216 0.00099401 5.9318e-05 -0.00078453 0.00046036 0.051165 0.22791
-0.011387 0.00025059 0.0014367 0.0006961
-0.00037388 -0.0017607 -0.0012641 -0.00083554 -0.00034862 0.00062059 -0.011466 0.00018642
-0.065216 0.037014 0.0020719 -0.011524
-0.00063736 0.00063342 0.00049078 0.0004429 -3.8833e-05 -0.002409 0.0015168 0.00075922
0.0018251 -0.011487 0.12729 0.06592
3020000000 0.019918 0.1477 -0.0066677 0.0036123 0.0013999 -7.841e-05 -0.0009567 -2.1484e-05
-0.00062846 0.00037942 1.5069e-05 0.00043277
-0.0066081 0.0035901 0.081331 -0.030482 -0.00019134 -0.00013087 0.00057051 -0.00092009
-0.0015923 0.000351 0.00067289 -0.00026287
0.0013498 -6.7972e-05 -0.00021576 -0.00011942 -0.058468 0.18458 -0.00040476 0.00092245
0.00036161 0.0003395 -0.00061885 -0.0016524
-0.0008933 -8.419e-05 0.00050474 -0.00091806 -0.00043759 0.0009109 0.090866 0.2215
-0.0088219 0.0038811 0.00092971 0.00041137
-0.00062005 0.00036324 -0.0016045 0.0003355 0.00024801 0.00033132 -0.0086957 0.0041013
-0.052027 0.063416 -0.0011931 -0.010697
-0.00015469 0.00047073 0.00070923 -0.00023815 -0.00060638 -0.0017378 0.001028 0.00035007
-0.0010021 -0.010819 0.14821 0.064242
3080000000 0.046693 0.15625 -0.0048197 0.0058664 0.0017581 -0.00018712 -0.00078695 3.5249e-05
-0.00047772 0.00040502 5.2866e-05 0.00062551
-0.0048391 0.0058739 0.078504 -0.026124 -0.00037832 0.00029098 -0.00010253 -0.00032019
-0.00038038 0.0010674 -8.7026e-05 -0.00057785
0.0017634 -0.00015136 -0.00038257 0.00027736 -0.022326 0.20544 -0.00058418 0.00014835
0.00050383 0.00061007 -0.0020971 -0.00075227
-0.00073144 0.00013332 -0.00012272 -0.0003546 -0.00064241 0.00017717 0.12446 0.21327
-0.0054324 0.0066404 0.0018681 0.00053337
-0.00047597 0.00045561 -0.00038813 0.0011407 0.00065656 0.00050271 -0.0055439 0.0064228
-0.029413 0.091755 -0.0054609 -0.0090684
0.00011976 0.00057239 -8.7071e-05 -0.00052622 -0.0020989 -0.00080751 0.0016983 0.00057101
-0.0055392 -0.0090893 0.16229 0.070126
3140000000 0.074705 0.16138 -0.0013946 0.0076383 0.0028702 -0.0012921 -0.0010501 0.00093007
0.001455 0.00051627 0.00016284 -1.2824e-05
-0.0013797 0.0076249 0.073857 -0.026864 -0.00094346 -9.9987e-05 0.00065999 -0.00028021
-8.7537e-05 0.0011137 0.00060653 -0.00048988
0.0027089 -0.0013385 -0.00092127 -6.1859e-05 0.018746 0.22759 0.00010945 0.0016169
0.0014183 -0.00047306 -0.0025939 0.0010208
-0.00098511 0.0010221 0.00070401 -0.00033368 0.00020791 0.0015681 0.15972 0.18918
-0.0014618 0.0075273 0.0010214 -0.0013787
0.001428 0.00055207 -4.1182e-05 0.0011108 0.001323 -0.00038819 -0.0013871 0.0077961
-0.015828 0.11087 -0.0076428 -0.0060111
0.00018372 4.0931e-05 0.00064529 -0.00044588 -0.0024255 0.0010886 0.0013063 -0.0014667
-0.0074652 -0.0057018 0.18686 0.062369
3200000000 0.10722 0.17176 0.0038216 0.0067148 0.00092732 -0.0028467 -9.1533e-05 0.0017589
0.00060369 -0.0017509 6.9915e-05 0.00027885
0.0038548 0.0066788 0.085115 -0.026131 -0.0012131 0.00033194 -0.00049248 -0.0010179
0.00067486 0.0011158 -0.00033853 -0.00096262
0.00089288 -0.0028603 -0.0011712 0.00032949 0.064209 0.23199 0.0011865 0.00065597
-6.3761e-05 -0.002075 -0.0016622 0.0024008
-7.6037e-05 0.001796 -0.00046073 -0.0010422 0.0011777 0.00069366 0.18193 0.16669
0.0015449 0.0063189 0.0005464 -0.00129
0.00059193 -0.0017754 0.00067648 0.0011214 3.9909e-05 -0.0021465 0.0016143 0.0060728
0.018268 0.12834 -0.0088115 -0.0020131
0.00025745 0.00023236 -0.00039211 -0.00099858 -0.0016256 0.0023212 0.00062722 -0.0012331
-0.0092075 -0.002127 0.20361 0.060654
3260000000 0.13836 0.16444 0.0040653 0.0034478 -0.00053072 -0.0026995 0.0011202 0.00071188
9.4657e-05 -0.0018858 1.0522e-05 7.8601e-05
0.0040749 0.0034233 0.092392 -0.029396 -0.0020096 0.0019079 -0.00046798 -0.0001293
0.0010107 -0.00044745 -0.0010663 2.5569e-05
-0.00062106 -0.0026521 -0.0019286 0.0019359 0.11383 0.22864 0.0003996 -8.9074e-05
-0.00077723 -0.00095834 0.00048968 0.0018906
0.0011816 0.00067378 -0.00051398 -0.00015898 0.00050644 -6.872e-05 0.20784 0.12916
0.0040638 0.0052583 -0.00074803 -0.0021753
5.4826e-05 -0.0017859 0.00098781 -0.00045369 -0.00074251 -0.00083246 0.0040044 0.0054246
0.040883 0.13778 -0.0072501 0.0026317
-6.9893e-05 0.00011649 -0.0010418 3.3267e-05 0.00046046 0.0019726 -0.00084495 -0.001909
-0.0069818 0.0026792 0.23274 0.05204
3320000000 0.16942 0.15984 0.007187 0.0015713 -0.00059117 -0.0017848 0.00078823 0.00029441
-0.0018326 -0.0012416 0.00022501 0.00010185
0.0071495 0.001625 0.09984 -0.024775 0.00057265 0.0023848 -0.00044725 -0.0003987
-0.00027434 -0.0002228 -0.00043924 0.00027983
-0.0005273 -0.0017928 0.00054093 0.0023738 0.1615 0.22156 0.00035735 -9.6195e-05
-0.0012453 -0.00039612 0.00017511 0.00079387
0.00068801 0.00028972 -0.00038134 -0.00041012 0.00030097 -8.3378e-05 0.21823 0.099867
0.0048 0.0021429 -0.001265 8.2162e-05
-0.0018333 -0.0011145 -0.00026129 -0.00021041 -0.0012555 -0.00039544 0.0047963 0.001903
0.069121 0.14075 -0.0037474 0.003967
0.00043893 9.0029e-05 -0.00047366 0.00028136 0.0001514 0.00069006 -0.0013355 -4.0592e-06
-0.00391 0.0036839 0.2494 0.039031
3380000000 0.2045 0.14293 0.0059218 -0.0018883 -0.0011249 0.0007454 0.0010604 0.00021463
-0.0016548 0.00054211 0.00029453 -6.1777e-05
0.0059108 -0.001914 0.11031 -0.033274 -3.2684e-06 0.0028236 -0.0010051 -0.00036879
-0.00021542 0.00012688 -0.00094983 0.00052362
-0.0011277 0.0007726 -1.4448e-05 0.0027919 0.2033 0.1991 0.00059045 -0.00062778
-0.0018035 0.00070407 0.00101 0.00157
0.00096711 0.00020083 -0.0010991 -0.00039029 0.00068212 -0.00062423 0.23305 0.066147
0.0058728 0.0017914 -6.9248e-05 0.00031429
-0.0016768 0.00076203 -0.00024099 0.00011582 -0.0018038 0.00060637 0.0058651 0.0018199
0.10732 0.13312 -0.001456 0.0045872
0.00022877 9.4692e-05 -0.00086943 0.00064118 0.0010695 0.0015545 -0.00021728 0.00031527
-0.0012454 0.0049116 0.27954 0.019883
3440000000 0.23644 0.12302 0.0047217 -0.0038554 -0.00064241 -0.0016917 0.00069669 -1.1446e-06
-0.0013201 0.0015782 0.00090843 0.00010461
0.0047325 -0.0038576 0.10389 -0.037454 0.0027965 0.0023283 -0.0008573 0.0010904
0.00013122 0.00032927 0.00019207 0.0008843
-0.00056479 -0.0016514 0.0028369 0.0022615 0.24223 0.1719 -0.00017554 -9.4904e-05
7.5978e-05 0.0013465 0.0011219 0.00091451
0.00058114 -8.4449e-05 -0.00078096 0.001085 -0.00019357 -6.745e-05 0.23498 0.034656
0.0069736 -0.0014941 -0.00067918 0.00037838
-0.001304 0.0016559 0.00013415 0.00027537 0.00020275 0.0012697 0.0070441 -0.0015291
0.13324 0.12723 0.0024512 0.0037164
0.0010033 0.0001359 5.6389e-05 0.00088664 0.0012282 0.00086577 -0.00045311 0.00018122
0.0023391 0.0034979 0.29571 -0.0090627
3500000000 0.26963 0.091182 0.0026588 -0.004716 -0.0012825 0.0014684 0.0010553 -0.00079738
-0.0007816 0.0010654 0.00065116 -0.0011035
0.0027 -0.0047171 0.11728 -0.061578 0.0031606 0.0015615 -0.00035647 0.00062453
0.00044336 -5.2287e-05 -0.00012498 0.00028341
-0.0012972 0.0014212 0.003185 0.0015494 0.27268 0.13791 5.2385e-05 -0.00029331
-0.00015736 0.00096308 0.0017102 -0.00016685
0.0010466 -0.00081847 -0.00037423 0.00060745 1.3592e-05 -0.00028981 0.2398 0.0063043
0.0063117 -0.0039022 5.1773e-05 -0.00011546
-0.00083965 0.0010424 0.00048146 -2.7024e-05 -4.4924e-05 0.00096575 0.0061863 -0.0039324
0.17555 0.10424 0.002431 0.00087479
0.00050162 -0.00091203 -7.4113e-05 0.00028403 0.0018379 -0.00026179 1.8316e-05 0.00014496
0.0024811 0.0011187 0.31681 -0.036157
3560000000 0.28819 0.057852 0.00046467 -0.0060651 -0.0002618 -0.00085081 0.00059311 0.00034557
0.0015233 0.0015965 -5.4192e-05 -0.00089666
0.00050559 -0.0060934 0.11071 -0.066652 0.0059697 -0.00067314 0.00042336 0.00054953
0.00065133 -0.00018666 9.1739e-05 0.00039421
-0.00016317 -0.00095112 0.0059498 -0.00075017 0.2999 0.096268 -0.00015207 -0.00010554
0.0006902 0.00053275 0.0013403 -0.0011977
0.00061058 0.00028456 0.00043907 0.00052314 -0.00014459 -0.00012001 0.22921 -0.029534
0.0050756 -0.0064383 -0.0003804 -0.00046029
0.0015521 0.0015606 0.0005916 -0.00021225 0.0006577 0.00049751 0.0051471 -0.0065421
0.19555 0.094792 0.0025293 -0.0015213
-0.00019878 -0.0010102 2.8809e-05 0.00050418 0.0013062 -0.0010553 -0.000286 -0.00063682
0.0024922 -0.0015467 0.32868 -0.076847
3620000000 0.306 0.021065 -0.0011838 -0.0038757 -0.0019332 -0.00016997 0.00046317 -0.0016693
-0.00013874 0.00052099 -0.0005316 -0.00081593
-0.0011643 -0.0038792 0.11251 -0.095028 0.0039509 -0.0037497 0.00019325 0.00046897
-0.00013078 -0.00085471 0.00055533 0.00039468
-0.0018026 -0.00011797 0.0038998 -0.0037921 0.31444 0.052506 4.4394e-05 -0.0010392
-9.3038e-05 0.00017431 0.00062906 -0.00081392
0.00034469 -0.0015754 0.00016433 0.0004523 0.00013419 -0.00097213 0.21908 -0.059599
0.00037929 -0.0073335 -0.00077868 0.0010795
-7.2492e-05 0.00057079 -0.00025204 -0.00089145 -0.00011364 0.00019077 0.0002823 -0.0072579
0.2188 0.059668 0.00070254 -0.0014878
-0.00061649 -0.00084192 0.0006052 0.00035839 0.00064587 -0.00086423 -0.00076902 0.00099381
0.0006927 -0.0013861 0.3326 -0.11033
3680000000 0.31096 -0.023934 -0.0036989 -0.0037843 -0.0012359 0.0015424 -0.00095894 -0.00013986
0.0013997 8.353e-06 -0.0011607 -0.00048361
-0.0036524 -0.0038577 0.10883 -0.11264 0.0016287 -0.0046689 0.00066831 0.00028744
-0.00028958 -0.00058873 0.00095114 0.00016904
-0.0011911 0.0016161 0.0015957 -0.0046934 0.32592 0.0021978 -0.00089481 -0.00057893
0.00092351 0.00062124 0.00072178 -0.0016719
-0.0010314 -0.00032595 0.00077542 0.00031892 -0.00091991 -0.00062475 0.20588 -0.093677
-0.0011128 -0.0063827 -0.0013471 0.0011638
0.0014336 0.00015586 -0.00030727 -0.00061812 0.00097283 0.00067829 -0.0009921 -0.006511
0.23956 0.036631 6.6334e-05 -0.0017502
-0.0011422 -0.00027954 0.00091911 0.00023213 0.0007449 -0.0017029 -0.0012674 0.0012693
0.00013761 -0.0018198 0.33238 -0.15539
3740000000 0.31282 -0.058588 -0.0030594 5.3119e-05 -0.0024023 0.0025418 5.0968e-05 -0.00090781
-0.00060371 7.4592e-05 -0.00080969 0.00014378
-0.0030615 2.9209e-05 0.10028 -0.13365 0.0012383 -0.0052416 0.00026939 -0.00018895
-0.00034284 -9.8909e-05 0.00057742 4.3615e-05
-0.0024945 0.002602 0.0011891 -0.0052923 0.32945 -0.035221 -0.00078871 5.8549e-05
-0.0002629 -0.00015131 -0.00052025 -0.0011494
0.00012554 -0.00096343 0.0002302 -0.00019165 -0.00070798 1.6844e-06 0.18507 -0.11654
-0.0028036 -0.0056823 0.00068359 0.0024244
-0.00070657 3.0193e-05 -0.00033876 -0.00016208 -0.00025643 -0.00013521 -0.0029303 -0.0055251
0.2483 0.0030119 -0.00064536 -0.0011382
-0.0010308 0.00023495 0.00056695 0.00010787 -0.00041622 -0.001217 0.00061039 0.0024444
-0.00094554 -0.0011512 0.31907 -0.19485
3800000000 0.30975 -0.10485 -0.0021809 0.00045728 0.00088035 0.0039266 -0.0012808 -0.0014969
0.0015032 0.0010455 -0.0011448 0.00050236
-0.0021894 0.00043471 0.090954 -0.14889 -0.0019092 -0.0053031 0.00037405 0.00016851
-0.00093411 -0.00049221 0.00084357 -0.00011587
0.0009782 0.0038544 -0.0019302 -0.005275 0.32675 -0.078058 -0.00066415 0.00047306
0.0006965 0.00029402 -0.00080548 -0.00078661
-0.0012785 -0.0016251 0.00035497 0.00013928 -0.00072831 0.00056417 0.17648 -0.14248
-0.0038178 -0.0039338 0.0015031 0.0014941
0.0016138 0.00088314 -0.00091377 -0.00048051 0.00069931 0.00025156 -0.0037951 -0.0040044
0.26406 -0.034995 0.00086981 0.00035071
-0.0011239 0.0005144 0.00081201 -3.9515e-05 -0.0010455 -0.00069321 0.0013795 0.0016023
0.0012031 0.00039676 0.31204 -0.23619
3860000000 0.2983 -0.13631 -0.0010475 0.0011445 0.0026567 0.001978 -0.0019648 0.0010905
0.0007355 -0.0012796 -0.00030089 0.0015531
-0.00099932 0.0011085 0.071472 -0.15953 -0.003179 -0.0052183 0.00068546 -0.00069335
-0.0007564 0.0012504 0.00067562 -0.00096588
0.0026416 0.0019589 -0.0032568 -0.0051362 0.30733 -0.11843 -0.00080418 0.00084839
0.00038349 -0.00042418 -0.00072991 -0.00041444
-0.0020086 0.0011656 0.00062038 -0.00067214 -0.00081779 0.00076571 0.14851 -0.15779
-0.0027515 -0.0039725 0.0019266 0.001196
0.00071036 -0.0011984 -0.0008392 0.0012152 0.00022147 -0.00042095 -0.0029237 -0.0039254
0.26308 -0.063903 0.00045453 -0.0011891
-0.00038902 0.0016272 0.0006406 -0.0010685 -0.00080512 -0.00036511 0.001908 0.0009871
0.00019178 -0.0012824 0.28972 -0.27449
3920000000 0.2851 -0.17638 0.0016821 0.00039997 0.0036028 0.0024066 -4.8467e-05 0.00092258
0.00048502 -6.5137e-05 0.00066267 0.00039355
0.00167 0.00050126 0.045614 -0.17577 -0.004928 -0.0033738 -0.00033614 -0.00022685
0.0001935 0.00026738 -0.00023569 -0.0004287
0.0035926 0.0023398 -0.0049887 -0.0033183 0.30149 -0.15105 0.00023836 0.0013476
0.0018085 -0.0010652 -0.00034698 -0.00038727
-1.0732e-05 0.00097951 -0.00030819 -0.00021835 0.00027038 0.0013987 0.12962 -0.16866
-0.0040523 -0.0026532 0.0021764 -0.00022811
0.00064787 5.1564e-06 0.00020008 0.00024443 0.0019099 -0.00098009 -0.0038547 -0.0029271
0.25758 -0.10936 0.00082426 -0.0013868
0.00074425 0.0005512 -0.00033244 -0.00039083 -0.00041458 -0.00043004 0.0022496 -0.00012339
0.0011088 -0.0013849 0.26895 -0.30214
3980000000 0.25855 -0.21288 0.0019553 -0.0028991 0.0047771 -0.00025566 0.00020555 0.0011476
0.0011349 -0.0019114 0.00051625 8.9416e-05
0.0019329 -0.0028515 0.02362 -0.19083 -0.0055663 -0.0013853 0.00074051 0.0004641
0.00057354 0.00051079 -5.3748e-05 -0.0012586
0.0047868 -0.00029389 -0.0055627 -0.0013695 0.27385 -0.18203 0.0013369 5.2066e-05
-0.00092144 -0.0012448 -0.00062628 -0.00052101
9.2864e-05 0.0011488 0.00070171 0.00045439 0.0013025 8.8764e-05 0.09327 -0.19149
-0.004249 -0.0037162 0.001673 -0.00054815
0.00086863 -0.001749 0.00053153 0.00054031 -0.0010163 -0.0012182 -0.0043754 -0.0033082
0.2469 -0.14075 0.0018145 -0.0047195
0.00037025 0.00010878 -6.9514e-05 -0.0013158 -0.00050877 -0.00064646 0.0017172 -0.00076351
0.0016788 -0.0046456 0.23477 -0.34177
4040000000 0.23136 -0.23774 -0.00025247 -0.0040973 0.0033343 -0.0027146 0.00037736 0.00037949
-0.00044531 -0.00084767 0.00047456 5.4139e-05
-0.00024935 -0.0040633 -0.0023081 -0.1976 -0.0047989 8.3745e-05 0.00014483 -0.00097414
-2.3243e-06 0.00023346 -0.0012607 -0.00019424
0.0032916 -0.0028003 -0.0047609 0.00015646 0.25214 -0.2157 0.00014911 -0.0006322
-0.00061214 -0.00064414 -0.0012415 0.00031393
0.00038619 0.00034298 0.00010485 -0.00092385 0.00018099 -0.00058401 0.070995 -0.18604
-0.0061352 -0.0014925 0.0014403 -0.00068338
-0.00065756 -0.00090546 7.6356e-05 0.00017021 -0.00052356 -0.0005901 -0.0063196 -0.0017519
0.2363 -0.17268 -0.0011775 -0.0031693
0.00040314 0.00019006 -0.001237 -0.00016955 -0.0012878 0.00028258 0.0014 -0.0004329
-0.0011446 -0.0030523 0.19814 -0.35949
4100000000 0.20291 -0.26278 -0.0031822 -0.0031698 0.0013164 -0.003438 -7.7027e-05 -0.00014864
0.00038414 -0.0015753 0.00050055 0.00035548
-0.0031594 -0.0031881 -0.02649 -0.20242 -0.0047325 0.00094049 -0.00017963 -0.00023254
0.00074528 0.0001402 -0.00063054 0.00028633
0.0011634 -0.0034979 -0.0047463 0.00099739 0.23112 -0.24196 0.00023275 -0.00011975
-0.00079027 -0.00045398 -0.001177 2.0288e-05
-0.0001984 -0.00011363 -0.00018259 -0.00027036 0.00013111 -8.6773e-05 0.037955 -0.20041
-0.0062757 0.00024784 0.001186 -0.0014553
0.00019762 -0.0015181 0.00073599 0.00017031 -0.00080348 -0.00035296 -0.0060957 0.00059335
0.22274 -0.19852 -0.0014245 -0.004196
0.00056189 0.00024401 -0.00056653 0.00024484 -0.0012195 0.00020247 0.00095689 -0.0015959
-0.0015415 -0.0040889 0.16599 -0.38653
4160000000 0.17349 -0.28066 -0.0038045 -0.0020704 2.9776e-05 -0.0031417 0.00070909 -8.5896e-05
-0.0036026 -0.00057514 0.00094137 -0.00061379
-0.0038015 -0.0020487 -0.053245 -0.19947 -0.0048243 0.0025566 -0.00040294 -0.00031257
0.00028754 -0.00037214 -0.0010648 0.00042285
9.5726e-05 -0.00319 -0.00478 0.0026716 0.19848 -0.25815 0.00056192 -1.0379e-05
-0.0010381 -0.00024337 -0.0011652 0.00073938
0.00064827 -2.2793e-05 -0.00042063 -0.00033134 0.00050159 -5.5168e-05 0.012831 -0.18826
-0.0050149 0.0013308 0.0012034 -0.0025403
-0.003546 -0.00063603 0.0003165 -0.00043842 -0.001032 -0.00015613 -0.0052305 0.0012173
0.19193 -0.23212 -0.00403 -0.0036683
0.00088801 -0.00071088 -0.0010407 0.00050573 -0.0011471 0.00076322 0.0012715 -0.0024477
-0.0039778 -0.0039223 0.11565 -0.3966
4220000000 0.14628 -0.29652 -0.0045894 -1.732e-06 4.0129e-05 -0.0039539 -0.00025807 -0.00021698
-0.00093941 0.00077228 6.4574e-05 -0.0012942
-0.004619 -1.0632e-05 -0.088762 -0.18951 -0.0023575 0.0035216 -0.00020203 -4.8886e-05
7.3322e-05 0.00018925 -0.00050045 0.0010921
3.5141e-05 -0.0039964 -0.0023298 0.0035409 0.17039 -0.28474 5.4226e-05 -1.4877e-06
0.00031452 0.00034354 -0.00023242 0.0012201
-0.00022488 -0.00010729 -0.00010895 -3.903e-05 5.2978e-05 8.0448e-06 -0.010013 -0.18667
-0.0044431 0.0021334 5.7543e-06 -0.0020987
-0.00091325 0.00086825 9.0194e-05 0.00016881 0.00017465 0.00040151 -0.004256 0.0022795
0.17751 -0.25652 -0.0041272 -0.0029319
0.00017195 -0.0012283 -0.00051236 0.0010494 -0.00014349 0.0011486 3.759e-05 -0.0021873
-0.0042486 -0.0030241 0.089523 -0.40905
4280000000 0.11573 -0.30692 -0.0028741 0.0016976 -0.0017709 -0.0044195 -0.00035915 0.00050251
-0.0004001 0.0014009 -0.00067468 -0.00021393
-0.0029271 0.0016615 -0.11472 -0.19566 -0.0028312 0.0029514 -0.00074234 -0.00036922
0.00017584 0.00015239 0.00066272 0.00070545
-0.0017695 -0.0043393 -0.0027346 0.003001 0.14067 -0.29343 0.00095447 -0.0002614
-0.00082138 0.00099098 -0.00045567 0.00067024
-0.00054733 0.00048244 -0.00074172 -0.00033377 0.00086943 -0.0003313 -0.048407 -0.17256
-0.0046805 0.0024454 -0.0008107 -0.0023783
-0.00035157 0.0014198 9.5465e-05 0.00020693 -0.00089812 0.0010434 -0.0047934 0.0023474
0.13415 -0.28019 -0.0062657 -0.00099495
-0.00078492 -0.00031975 0.00070633 0.00068717 -0.00047028 0.00085377 -0.0008334 -0.0022687
-0.0061788 -0.0010646 0.03854 -0.41644
4340000000 0.088326 -0.31575 -0.0018544 0.0018032 -0.00235 -0.0014392 0.0003579 0.00041907
-0.00015027 0.0007172 -1.9975e-05 -0.0010145
-0.0018462 0.0018352 -0.13597 -0.16916 -0.0019397 0.003932 -0.00010116 0.0004998
-0.00017938 -0.00032778 0.00031853 0.00032921
-0.0024357 -0.0012952 -0.0019102 0.0039947 0.10497 -0.30973 -0.0004315 -0.0010272
0.00045259 0.00089912 0.000889 0.0021488
0.0002767 0.00037715 -9.4994e-05 0.00052835 -0.00040335 -0.0010043 -0.066432 -0.16916
-0.0041266 0.0036434 -0.0015199 -0.0025108
-3.0753e-05 0.00065549 -0.00017576 -0.00030802 0.00038105 0.00080603 -0.0039985 0.0037639
0.10783 -0.30468 -0.0047459 0.0012119
-2.911e-06 -0.00092014 0.00026566 0.00026142 0.0006559 0.0020773 -0.0014954 -0.0025912
-0.0047989 0.0013493 0.0041189 -0.41017
4400000000 0.058866 -0.32227 -0.00094167 0.0015024 -0.0024154 -0.0016643 0.00071901 0.0013984
0.00018281 0.00076118 -4.1284e-05 -0.00053867
-0.00096761 0.001485 -0.16448 -0.16053 -0.0012046 0.0039878 -0.00053304 0.00051465
0.00016792 -0.00059231 0.00049672 0.0003211
-0.0025157 -0.0016153 -0.0011789 0.0039857 0.076475 -0.31717 -0.0001917 -0.00025942
0.00042964 0.00041134 0.0011154 0.0014084
0.00073276 0.0013531 -0.0005075 0.00047349 -0.00013477 -0.00026981 -0.090894 -0.15702
-0.0029774 0.0052016 -0.0020134 -0.0015656
0.00013517 0.00060392 0.00016593 -0.00062064 0.00052502 0.00024076 -0.0030859 0.0049636
0.077744 -0.31764 -0.0039046 0.00074578
-0.00018291 -0.00052873 0.00047227 0.00037597 0.0010654 0.0014367 -0.0020822 -0.0015468
-0.0040171 0.00082674 -0.040388 -0.4165
4460000000 0.022312 -0.32315 -0.00073256 0.00045964 -0.0039478 -0.00084016 0.0014413 -0.00063967
-0.00060574 0.0011867 -0.0011185 -0.00037857
-0.00072607 0.00043318 -0.18724 -0.13192 -0.00052268 0.0043742 -0.00038209 0.00071899
-0.00031256 -0.00044858 0.00044324 -0.00042638
-0.0040256 -0.00086078 -0.00049469 0.0044002 0.050679 -0.32431 -0.00063208 -0.00053462
0.00049407 0.00060166 0.0018027 0.00052527
0.0015058 -0.00066024 -0.00038031 0.00074872 -0.00066915 -0.00041508 -0.10525 -0.13529
-0.0018696 0.0056959 -0.0026064 -0.00068829
-0.00045226 0.0011922 -0.00027263 -0.00039103 0.00042606 0.00059143 -0.0016453 0.0059485
0.042738 -0.31449 -0.0042646 0.003357
-0.0010739 -0.00038077 0.00041644 -0.00048874 0.0019328 0.00059406 -0.0024935 -0.00080083
-0.0041418 0.0032673 -0.08097 -0.3986
4520000000 -0.00071113 -0.32399 -0.00030279 -0.00035422 -0.0034816 0.00026009 0.00072734 -7.0185e-05
0.0017483 6.0757e-05 -0.00068806 0.00095336
-0.00033772 -0.00039685 -0.2115 -0.11504 0.00048459 0.0045575 0.00058873 0.0008784
-0.00041114 -9.0682e-06 0.00032537 -0.00010363
-0.0034874 0.00030327 0.00056411 0.0045376 0.020364 -0.32253 -0.0010764 0.00065504
0.00083329 -0.00046037 0.0019214 -0.0011724
0.00072156 -8.5022e-06 0.00055679 0.00086754 -0.0010681 0.00060477 -0.12221 -0.12647
-0.00053441 0.0055449 -0.0031473 -0.00044288
0.0017846 2.1048e-05 -0.00042245 -5.1333e-05 0.0006687 -0.00052833 -0.00059303 0.0054672
-0.0045688 -0.32744 -0.0027109 0.0026834
-0.00073164 0.00087785 0.00033663 -8.4865e-05 0.0017708 -0.0010691 -0.0031738 -0.00035811
-0.0030224 0.0026742 -0.10941 -0.39686
4580000000 -0.038186 -0.31818 -0.0010703 -0.00063814 -0.0031448 0.0024326 0.00076137 -0.00033351
7.5982e-05 0.00031282 -0.00051502 0.00069448
-0.001093 -0.00063966 -0.23085 -0.090003 0.00076432 0.0041338 0.00062902 -0.00013595
-7.9005e-05 0.0003645 0.00028046 -0.00029999
-0.0031086 0.0024303 0.00080761 0.0041876 -0.01109 -0.32114 -4.8431e-05 0.0005353
-0.00031503 -0.0001477 0.00152 -0.00093718
0.00069382 -0.00041909 0.00061467 -0.00010899 -8.8627e-05 0.00053937 -0.13343 -0.10241
0.0018167 0.0052325 -0.0026972 0.0010605
9.9292e-05 0.00024593 -8.6454e-05 0.00032795 -0.00027526 -0.00016193 0.001849 0.0053612
-0.031255 -0.33541 -0.0025114 0.0035855
-0.00039965 0.00072453 0.00021118 -0.00038033 0.0015255 -0.00092212 -0.0026289 0.0010588
-0.002497 0.00345 -0.1549 -0.36838
4640000000 -0.063995 -0.31199 -0.0024156 -0.0017379 -0.0030744 0.0025684 0.00063307 -0.0015255
0.0014116 -7.5345e-05 0.00014207 0.00098355
-0.0023991 -0.0017119 -0.2419 -0.061632 0.0015566 0.0038494 0.00071918 0.00029449
-0.00023226 0.00027052 -7.6929e-05 -0.00079712
-0.0030151 0.0026524 0.0015894 0.0038058 -0.036037 -0.31503 0.0003002 0.00081802
0.00081501 0.00037308 0.00029029 -0.0019938
0.0005695 -0.0015076 0.00069449 0.00027236 0.00026501 0.00077989 -0.13912 -0.087753
0.003428 0.0038916 -0.0023189 0.001696
0.0015052 -8.6302e-05 -0.00029986 0.00031945 0.00090759 0.00035107 0.003421 0.003659
-0.064764 -0.32205 -0.0023672 0.0038446
7.7705e-05 0.00083126 2.2847e-05 -0.00077029 0.00037008 -0.0018814 -0.0024587 0.0017149
-0.0023747 0.0039323 -0.17401 -0.35776
4700000000 -0.091052 -0.30862 -0.0040578 -0.00021767 -0.0017496 0.0046063 -0.00092023 -0.00086387
0.001247 -0.00066186 0.00098147 0.00063073
-0.0040273 -0.00023562 -0.25372 -0.043686 0.0025305 0.0040834 0.00050997 -0.00047723
0.00019888 0.00050726 -0.00029665 -2.9493e-05
-0.0016965 0.0045529 0.0026107 0.004081 -0.065999 -0.31025 -0.00024379 0.00040053
2.2776e-05 -0.00020932 5.3986e-06 -0.0013104
-0.00090854 -0.00088471 0.00049326 -0.0004936 -0.00024724 0.00046615 -0.15552 -0.067664
0.0031557 0.0016491 -0.0016145 0.0025345
0.0011768 -0.00073625 0.00024122 0.00045398 0.0001373 -0.00011862 0.0032237 0.0017405
-0.10296 -0.31662 -0.0012677 0.0039373
0.0010663 0.00059569 -0.00029284 2.6211e-05 7.7429e-05 -0.0013417 -0.0014516 0.0025051
-0.0011136 0.0038679 -0.21745 -0.33032
4760000000 -0.12229 -0.29466 -0.0047713 0.001075 0.00066556 0.0045004 -0.00063286 -0.00070816
0.00032052 -0.0013362 0.00079261 -0.0003167
-0.0048033 0.001094 -0.25107 -0.0017918 0.0028843 0.0032588 -3.1663e-05 -0.0006258
0.00032178 0.00018297 0.00012521 -4.5449e-05
0.00077423 0.0045969 0.0029128 0.0032242 -0.097683 -0.29628 0.00078752 0.00039392
0.0010535 0.00010575 -0.0010667 -0.0011264
-0.00069334 -0.00065285 -8.7482e-05 -0.00065342 0.00073652 0.00043993 -0.15064 -0.051024
0.002342 0.0010205 -0.00076143 0.0027746
0.00033475 -0.0012969 0.00029888 0.00023825 0.0010841 8.6557e-05 0.0024118 0.0009803
-0.13634 -0.30148 -0.000343 0.0041698
0.00070381 -0.00049689 4.1524e-05 -9.3214e-05 -0.0013469 -0.0011204 -0.00084375 0.0027561
-0.00058537 0.004327 -0.2294 -0.30906
4820000000 -0.1485 -0.28111 -0.0050679 0.0025034 0.0014734 0.002895 -0.00086786 -0.00054049
0.00033853 -0.000894 0.00015306 -0.00035207
-0.0050757 0.0024436 -0.26314 0.020757 0.0041532 0.0035321 -9.4276e-05 -0.00036365
0.00029284 -7.9773e-05 -0.00017328 -0.00036391
0.0014893 0.0028627 0.0042255 0.0034274 -0.1234 -0.29307 0.00039538 -0.00037158
0.00065793 -0.00072237 -0.0007841 -0.000181
-0.00081078 -0.00048465 -0.00012187 -0.00039558 0.00042945 -0.00033127 -0.16547 -0.033636
0.0019106 -0.00022128 -5.4643e-05 0.0028706
0.00028637 -0.00095304 0.00029982 -5.6852e-05 0.0007222 -0.00064666 0.0018066 -0.00016936
-0.17645 -0.28537 -0.00014596 0.0031636
0.00024072 -0.00025527 -0.00016347 -0.00038578 -0.00075573 -0.0002357 5.36e-05 0.0028784
-3.8954e-05 0.0029998 -0.26655 -0.27912
4880000000 -0.1803 -0.26319 -0.0044709 0.0043297 0.0019678 0.0031759 -0.0014437 0.00019359
-0.00085916 -0.00099846 0.00038065 -4.2893e-06
-0.0044658 0.0043301 -0.25563 0.061055 0.0047885 0.0017742 -0.00040738 -0.00019549
-0.00012886 0.00020844 -0.00017379 1.3283e-05
0.0020654 0.0031973 0.0048729 0.0016652 -0.14324 -0.28197 0.00047736 -0.00036585
-0.00024093 -0.0013534 -0.0006628 -0.0001243
-0.0014608 0.00018323 -0.00038513 -0.00016701 0.00050064 -0.00033037 -0.15939 -0.015622
0.00081042 -0.00033051 0.0010574 0.0025651
-0.00083265 -0.00095945 -0.00010709 0.00016625 -0.00014517 -0.0015408 0.00086793 -0.00028647
-0.20739 -0.27109 0.00058563 0.0031947
0.00041007 -7.2934e-05 -0.00015711 5.614e-05 -0.00059681 -1.9832e-05 0.0010697 0.0026439
0.0004415 0.0031623 -0.27884 -0.2509
4940000000 -0.20176 -0.24608 -0.0032318 0.0065204 0.0029578 0.0013426 -0.00034578 0.00079532
-0.00086787 -0.00054045 0.00017728 -0.00088856
-0.0032642 0.0065186 -0.26853 0.087632 0.0058655 0.0013387 -0.00011091 -0.00011446
0.0003559 -0.00039367 -0.00042129 0.0001375
0.0028812 0.0012788 0.0058949 0.0012716 -0.16349 -0.25823 0.00021768 -0.00046468
-0.0009981 -0.00020343 -0.00041821 0.00023635
-0.00030775 0.00075361 -8.9828e-05 -0.00012197 0.00018185 -0.00046495 -0.16692 -0.0053257
-0.00060977 0.0002364 0.0018429 0.0019669
-0.00086426 -0.00046116 0.00029402 -0.00036425 -0.00099593 -0.00013187 -0.00055495 0.0002808
-0.23211 -0.24404 7.4317e-06 0.0029461
0.00011891 -0.00072745 -0.00043389 8.3837e-05 -0.00047283 0.00023303 0.0019625 0.0019395
0.0001916 0.0027896 -0.30338 -0.22494
5000000000 -0.22244 -0.22309 -0.00035403 0.0074552 0.0032023 0.0018596 -0.00019192 0.00067612
-0.00053487 0.00050471 -0.00031137 -0.00081488
-0.000343 0.0074441 -0.25468 0.10456 0.0058781 -0.00072605 -0.00026352 -0.00013648
-0.00021579 -0.00058666 -0.00022254 -2.7862e-05
0.0033188 0.0017686 0.0059437 -0.00083635 -0.19323 -0.24513 -0.00053965 -0.00074978
-0.00064806 -0.00024658 -0.00037037 -4.2109e-05
-0.00017949 0.00065711 -0.00027347 -9.3364e-05 -0.00054965 -0.0007534 -0.16108 0.018483
-0.00085436 0.0014731 0.002255 0.0011715
-0.00049792 0.000495 -0.0002543 -0.00065725 -0.00061265 -0.00021978 -0.00086406 0.0014996
-0.26014 -0.22176 0.00027398 0.0034346
-0.00025081 -0.00093476 -0.00019397 -3.0138e-05 -0.00034269 -0.00010314 0.0021892 0.0012325
0.00010567 0.0033851 -0.31533 -0.19136
5060000000 -0.2445 -0.196 0.0017713 0.0070906 0.0031341 -0.00031836 9.7178e-05 0.00055018
-0.00043254 -0.00013148 -0.00039934 -0.00025161
0.0017793 0.0070537 -0.23894 0.1414 0.0050785 -0.0018671 -6.7358e-07 0.00023784
-0.0004162 3.3675e-05 -0.00027368 0.00027176
0.0031922 -0.00032698 0.0050448 -0.0019588 -0.20796 -0.22385 -0.00041147 0.000286
-0.00075304 0.0002157 -0.00089746 -8.9481e-05
0.00016361 0.0005877 4.759e-06 0.00025587 -0.0004372 0.00030784 -0.16357 0.026079
-0.00045529 0.0030391 0.0018791 0.00055061
-0.00042197 -0.00015326 -0.00039434 -2.8056e-05 -0.00089954 0.00019457 -0.00048482 0.0030803
-0.27499 -0.19217 0.0011959 0.0032304
-0.00041044 -9.7641e-05 -0.0003083 0.00029588 -0.0010221 -0.00014181 0.0018756 0.00058801
0.0012489 0.0033372 -0.329 -0.16318
5120000000 -0.26064 -0.17111 0.0033314 0.0059783 0.0028708 -0.00043794 0.00030654 0.00069517
-0.00019136 0.00092563 -0.00049308 0.00027947
0.0033611 0.0059862 -0.23383 0.16876 0.004857 -0.0025007 7.6889e-05 0.00027589
-5.288e-05 -1.6622e-07 6.7704e-05 0.00031784
0.0028752 -0.00052734 0.0048163 -0.0026396 -0.22215 -0.20898 -5.8274e-05 8.8624e-05
-0.00033912 0.00097291 -0.0011572 0.00060723
0.00029246 0.0006273 7.2873e-05 0.00029697 -0.00011044 7.5849e-05 -0.15948 0.05227
0.0011431 0.0034792 0.0024218 0.00037495
-0.00010289 0.00096889 -0.00010373 6.4727e-06 -0.00028871 0.0010067 0.0011521 0.0033762
-0.29091 -0.15845 0.0013641 0.0036479
-0.00044511 0.00011572 8.5402e-05 0.00029661 -0.0012446 0.0006563 0.0024522 0.0003078
0.0011598 0.0035299 -0.34195 -0.12872
5180000000 -0.27747 -0.1416 0.0048734 0.0049109 0.0033974 -0.001021 0.0002244 0.00058557
-8.6086e-05 0.00038644 -0.00044637 0.00042086
0.0048526 0.0049332 -0.21276 0.19087 0.0042765 -0.003627 -0.00031126 -0.00029418
7.7052e-06 -0.00020216 -4.8505e-05 0.00011541
0.0033728 -0.0010459 0.0042407 -0.0037359 -0.23374 -0.17353 -0.00028779 0.00074242
5.3706e-07 -6.7051e-05 -0.00041444 0.0010007
0.00031119 0.00061552 -0.00029375 -0.00026171 -0.000272 0.00076693 -0.15925 0.061564
0.0027751 0.0039779 0.0023041 -0.00072263
-0.00019516 0.00020509 -8.5563e-06 -0.00026044 -1.6211e-05 -9.9199e-05 0.0028253 0.004022
-0.30404 -0.1172 0.0022158 0.0035968
-0.00043243 0.00045105 -2.4001e-05 9.2951e-05 -0.00046232 0.001035 0.0022789 -0.00069553
0.0024815 0.0039488 -0.34465 -0.097456
5240000000 -0.28756 -0.11453 0.0049823 0.0036416 0.002833 -0.0026345 0.00070494 3.2819e-05
-0.00029435 -4.7922e-05 -3.8186e-05 0.00058603
0.0050083 0.0036373 -0.20154 0.2296 0.0033957 -0.0046328 -4.0073e-05 0.0001375
-0.00022518 -2.0754e-05 0.00011814 0.00040072
0.0028526 -0.0026816 0.0033311 -0.0047278 -0.25089 -0.14955 0.00036695 0.00025534
-0.00032664 0.00070256 3.8025e-05 0.0014802
0.00065769 2.3482e-05 -2.673e-05 0.00014804 0.0003619 0.00029801 -0.15986 0.082448
0.0035698 0.0026097 0.0016768 -0.0012421
-0.0002555 -6.4902e-05 -0.00020004 -3.941e-05 -0.00022699 0.00065226 0.0035636 0.0026247
-0.31907 -0.075412 0.0034273 0.0028368
1.3414e-05 0.00044777 0.00015964 0.00041738 0.00012289 0.0014477 0.0016994 -0.0013158
0.0031177 0.0025004 -0.35222 -0.064727
5300000000 -0.29358 -0.085333 0.0059581 0.0021548 0.0018724 -0.0031165 0.00016799 -0.00033876
0.0002456 0.00057587 0.00012129 0.00025619
0.0059447 0.0021778 -0.19429 0.23422 0.0022358 -0.005412 -0.00012183 0.00020026
-3.5939e-05 0.0003384 0.00023818 0.00035697
0.0018356 -0.0031456 0.0022152 -0.0054546 -0.26704 -0.12459 0.00039872 -0.0003059
0.00036797 0.00032634 0.0008245 0.00074523
0.00015288 -0.00030828 -0.00010831 0.00023537 0.00039533 -0.00028882 -0.1522 0.091333
0.0052933 0.0019774 0.0013347 -0.0016185
0.00027436 0.00063994 -3.649e-05 0.00037086 0.00028665 0.00041746 0.0053177 0.0019205
-0.33098 -0.047409 0.0032975 0.0025913
0.00011082 0.00044258 0.00021667 0.00036494 0.00078133 0.00077908 0.0012878 -0.0016033
0.0035989 0.0028881 -0.34815 -0.028936
5360000000 -0.29465 -0.049087 0.0060634 0.00084184 0.00048634 -0.0037878 0.00037765 -2.291e-05
4.6837e-05 0.00039553 0.00042667 -8.9653e-05
0.0060578 0.00086119 -0.15828 0.25575 0.00081967 -0.0055916 5.3899e-05 0.00027241
-2.0776e-05 0.00010245 0.00054288 -8.5808e-05
0.00037912 -0.0038742 0.00074131 -0.0055923 -0.26753 -0.09768 0.00039655 0.0003529
0.00016508 0.00040414 0.00077243 0.0003758
0.00038349 -4.4915e-05 5.2429e-05 0.00028283 0.00040175 0.00037846 -0.151 0.10967
0.0059813 -0.00038028 0.00073678 -0.0019878
0.0001346 0.00036047 -3.3584e-05 0.00012819 0.00025898 0.00041995 0.0059905 -0.00041426
-0.3281 -0.0092448 0.0044535 0.0025091
0.00055882 -0.0001698 0.00052464 -8.3776e-05 0.00071344 0.00041306 0.00078929 -0.0019007
0.004327 0.002222 -0.34756 -0.001435
5420000000 -0.29816 -0.025558 0.0061423 -0.0010253 -0.00056382 -0.0036747 -5.4261e-05 -0.00015236
0.00073469 0.00048412 0.00039258 -0.00024487
0.0061109 -0.0010186 -0.13935 0.28366 0.00011927 -0.0054193 7.8026e-05 0.00010962
0.00012222 2.3191e-05 0.0003119 -0.00016624
-0.00066229 -0.0036703 1.328e-05 -0.0054299 -0.28416 -0.0644 -0.00020486 -0.00053089
0.00075006 1.3296e-06 0.00081399 -3.4191e-06
-6.9844e-05 -0.00013112 6.649e-05 0.00010934 -0.00021951 -0.00057025 -0.13974 0.12438
0.0049941 -0.0020259 0.00027722 -0.0016739
0.00075535 0.00047396 0.00010112 -1.608e-05 0.00066193 6.7981e-06 0.0049608 -0.0020038
-0.33211 0.020407 0.0046902 0.00097895
0.00034849 -0.00015278 0.0003155 -0.0001911 0.00076372 -1.4236e-05 0.0001567 -0.0017061
0.0047788 0.0012505 -0.34101 0.041112
5480000000 -0.29084 0.010304 0.0049699 -0.0019133 -0.0019151 -0.0029233 0.00038768 -1.7187e-05
0.00096857 -0.00010407 -0.00010607 -4.7245e-05
0.0049763 -0.0019394 -0.12587 0.29179 -0.0014444 -0.0056466 3.267e-05 0.0002208
5.7896e-05 -2.9745e-05 0.00021204 -0.00020303
-0.0019468 -0.0028278 -0.0015217 -0.0056315 -0.28876 -0.043143 -0.0002873 0.00022246
0.00046753 -0.00030011 0.00069935 -6.5441e-05
0.00036964 -4.8212e-05 3.0895e-05 0.00021584 -0.00026455 0.00021784 -0.13377 0.13533
0.0042179 -0.0034033 -0.00018101 -0.0018471
0.00098917 -0.00012019 6.3876e-05 -5.6818e-05 0.00053932 -0.00030017 0.0042069 -0.0034257
-0.32225 0.048656 0.0049759 0.00044559
-0.00010181 -0.00018148 0.0001935 -0.00018053 0.00065192 -0.00013472 -0.00016611 -0.0018317
0.0048804 0.0001715 -0.33228 0.062439
5540000000 -0.28908 0.03561 0.0041396 -0.0024259 -0.00239 -0.0020057 0.00032786 -0.0002972
0.00027761 -0.00025515 -0.00038332 9.3587e-06
0.0041371 -0.0024044 -0.086032 0.31006 -0.0024506 -0.0049947 0.00045738 0.00013358
-4.0261e-05 -0.00016801 -0.00015961 -0.00045204
-0.0024729 -0.0019163 -0.0025279 -0.0049653 -0.28874 -0.022248 0.00031025 -0.00019016
0.00020453 -0.00015892 0.00041628 -0.00025785
0.0003325 -0.000307 0.00045516 0.00012675 0.00029603 -0.0002275 -0.12271 0.15697
0.0026949 -0.0039729 -0.00089304 -0.0018706
0.00024127 -0.00022431 -4.4274e-06 -0.00013578 0.00028355 -0.00011214 0.0027207 -0.0040165
-0.30862 0.083708 0.0049345 -0.0010433
-0.00041973 9.2537e-05 -0.00012822 -0.00040313 0.00044138 -0.00017657 -0.00093406 -0.001996
0.00499 -0.00086758 -0.32584 0.10414
5600000000 -0.27825 0.064218 0.0035131 -0.0034165 -0.0024063 -0.0017883 0.00035551 -0.00036819
0.00028344 -0.00025715 0.0001145 0.00050038
0.0035056 -0.0033808 -0.083009 0.32471 -0.0035871 -0.0048308 8.2723e-05 -0.00019688
-0.00012636 -1.2946e-05 -0.00016342 -0.00020099
-0.0024293 -0.0017656 -0.0036573 -0.0047549 -0.28824 0.010003 -3.8185e-05 -3.2928e-06
0.00031751 -0.00046233 0.00057605 -0.00038195
0.0003037 -0.00040035 7.9522e-05 -0.00019634 -3.5089e-05 -1.8749e-06 -0.11497 0.15668
0.0018791 -0.0039358 -0.0010807 -0.0010999
0.00022533 -0.00030404 -0.00018118 2.3499e-05 0.00037406 -0.000491 0.0018026 -0.0039119
-0.30011 0.11362 0.0045316 -0.0013317
5.3662e-05 0.00044761 -0.00020412 -0.00020577 0.00043911 -0.0003877 -0.0010762 -0.00097865
0.0044358 -0.0015255 -0.30419 0.1188
5660000000 -0.26801 0.085896 0.0033385 -0.0036034 -0.003449 -0.00070088 -0.00033705 -0.00070799
-9.441e-05 -0.00062741 0.00049112 -0.00015163
0.0033656 -0.0035918 -0.042798 0.31647 -0.0044157 -0.0031704 7.1703e-06 -0.00015036
0.00018584 7.2966e-05 -5.1709e-05 -8.8054e-05
-0.0034835 -0.0006678 -0.0044691 -0.0031025 -0.29027 0.033292 -0.000156 5.6544e-05
-0.00040254 -0.00056018 0.00025506 -0.0011081
-0.00038316 -0.00070139 -9.5269e-06 -0.00014379 -0.00022409 -2.8152e-06 -0.1003 0.1768
0.00065586 -0.0040209 -0.0012875 -0.00090516
-0.00016169 -0.00058959 0.00012191 7.1028e-05 -0.0004059 -0.0004816 0.00065849 -0.0040778
-0.2867 0.14182 0.0041387 -0.002406
0.00041823 -0.00014801 -3.2936e-05 -8.9833e-05 0.00026564 -0.0011735 -0.001343 -0.0010361
0.0041801 -0.0023117 -0.29675 0.1546
5720000000 -0.25384 0.10894 0.0027458 -0.0041801 -0.0028827 0.00075328 -0.00048119 -0.00020515
-0.00045763 -0.00010061 -2.6172e-05 -0.00041074
0.0027547 -0.0041769 -0.014767 0.34349 -0.0054837 -0.0028835 4.3016e-05 -5.9488e-05
-0.00018098 7.3223e-05 -0.00020509 0.00014721
-0.00289 0.00080858 -0.0055476 -0.0027412 -0.28778 0.064686 9.835e-05 5.2982e-05
0.00021981 0.00031051 -0.00016618 -0.00032196
-0.00045574 -0.00026596 3.5937e-05 -8.4772e-05 9.1535e-05 6.162e-05 -0.084704 0.17919
-0.00017052 -0.0035842 -0.0016459 -0.00041364
-0.00047052 -3.1108e-05 -0.00016904 3.0742e-05 0.00017209 0.0003859 -0.00019463 -0.0035749
-0.27617 0.16857 0.0043719 -0.0031375
-2.3159e-05 -0.00039886 -0.00020885 0.00015733 -0.00016895 -0.00042255 -0.0016416 -0.00031545
0.0044405 -0.0032483 -0.26658 0.17325
5780000000 -0.23823 0.12569 0.0015852 -0.0047793 -0.0025335 0.0010676 -0.00075013 4.547e-05
-0.00028611 -0.00035258 -0.00016658 -0.00034333
0.0016252 -0.0047853 -0.0017302 0.33858 -0.0059526 -0.00078138 -3.5203e-05 -0.0002122
-3.0595e-05 -0.00010171 -0.00011175 -0.00021708
-0.0025177 0.0010644 -0.005969 -0.00067891 -0.28449 0.08131 -2.7109e-05 -7.6237e-05
0.00017041 -0.00021812 -0.00050473 -0.00063297
-0.00075848 9.412e-05 -3.0375e-05 -0.00016977 -1.963e-05 -6.5129e-05 -0.075664 0.1949
-0.000201 -0.0030688 -0.0012434 -1.5794e-05
-0.00033623 -0.0003383 -9.7573e-07 -7.94e-05 3.7657e-05 -0.00025287 -0.00021304 -0.0030673
-0.26648 0.18989 0.0030515 -0.0038562
-0.0002018 -0.00035595 -8.3119e-05 -0.00018986 -0.00052816 -0.00056054 -0.0012795 -0.00011383
0.0029039 -0.0038014 -0.25813 0.19504
5840000000 -0.22596 0.14768 0.00032206 -0.0053912 -0.0021221 0.0011086 -0.00018165 0.00031276
-0.00036659 0.00021792 -0.00052154 -0.00038855
0.00033195 -0.0053764 0.033318 0.34261 -0.0057994 0.00037682 -0.00021672 -2.4872e-05
0.00012435 2.4313e-05 -0.00024087 0.00016252
-0.0021022 0.0011672 -0.0057889 0.00051509 -0.27878 0.106 -0.0002107 4.8599e-05
-0.00018635 -0.00056892 -0.00052718 -0.00022077
-0.00015702 0.00027592 -0.00020856 -1.8768e-05 -0.00020647 6.4772e-05 -0.053782 0.19848
-0.00059459 -0.003364 -0.001211 0.00017319
-0.00037794 0.00022453 0.00011953 3.349e-05 -0.00010656 -0.00063327 -0.00064137 -0.0033961
-0.24975 0.19963 0.0025128 -0.0036618
-0.00047286 -0.00031089 -0.00024255 0.00019705 -0.00053272 -0.00026362 -0.0012661 0.0002767
0.0025599 -0.0037516 -0.22376 0.21978
5900000000 -0.21185 0.16031 -0.0016992 -0.0055207 -0.0022413 0.002422 -0.00014582 2.0711e-05
0.0002756 -0.00019747 1.7109e-05 0.00034456
-0.0016875 -0.0055081 0.05406 0.34353 -0.005108 0.0018799 4.2443e-05 -5.2928e-05
-3.1811e-06 -0.00029819 -5.4589e-05 -5.4014e-05
-0.0022055 0.0024226 -0.0050643 0.0019896 -0.26281 0.12194 2.4806e-05 -0.00014115
-0.0003561 -0.00041079 -0.00077911 -3.5039e-05
-0.00012511 5.5167e-06 2.1947e-05 -3.7988e-05 -4.604e-05 -0.00016132 -0.045837 0.20909
-0.00073221 -0.0034058 -0.0011861 0.00042394
0.00018795 -0.00021931 2.7345e-05 -0.00019777 -0.00042663 -0.00037189 -0.00077675 -0.0034178
-0.2241 0.21638 0.002064 -0.0052981
-6.749e-06 0.00017824 -0.00010107 -2.2563e-05 -0.0008246 -4.3137e-05 -0.001149 0.00023524
0.0020775 -0.0051761 -0.20896 0.23032
5960000000 -0.19305 0.17299 -0.002882 -0.0040534 -0.00076496 0.0026317 -0.00016267 0.00020449
-0.00023042 0.00012155 -0.00011924 7.7965e-05
-0.0028844 -0.0040681 0.079938 0.34268 -0.0041684 0.0020336 -0.00019777 1.9955e-05
6.8591e-05 0.00016418 6.4839e-05 0.00027023
-0.00074565 0.0026554 -0.0041615 0.0021236 -0.24965 0.14699 -3.4914e-05 -0.00011214
-0.00033292 0.00019493 -0.00027456 -2.4814e-05
-0.00017868 0.00023512 -0.00017091 -1.1496e-05 -0.00010461 -0.00013449 -0.028099 0.21712
-0.0018855 -0.003192 -0.0010506 0.00084908
-0.00017491 0.00017395 -4.7464e-05 0.00010232 -0.00026993 0.00015259 -0.0018695 -0.0031496
-0.20462 0.23082 0.0002567 -0.0049493
-0.00016053 0.00014943 8.5176e-05 0.00020449 -0.00029203 -1.9738e-05 -0.0011317 0.0009766
0.00031714 -0.0049794 -0.18081 0.25731
6020000000 -0.17537 0.18965 -0.0037245 -0.0031201 -0.00031796 0.0029639 -4.767e-05 0.00051369
-0.0001792 0.00027318 -0.00010452 0.00036996
-0.0037057 -0.0031189 0.10756 0.33594 -0.0047488 0.0030894 -0.00010515 0.00014293
-0.00011786 0.000126 -0.00019724 0.00015403
-0.0002762 0.0029632 -0.0046948 0.0031452 -0.23069 0.16035 -0.00030236 0.0002329
-0.00068588 1.1931e-05 -0.00049685 0.0004606
-4.3841e-06 0.0005327 -8.5553e-05 0.00015015 -0.00030437 0.0001872 -0.021289 0.21397
-0.0024895 -0.0033169 -0.00070428 0.00064161
-0.00030079 0.00022814 -0.0001191 0.00011741 -0.00074569 -6.2321e-06 -0.0025708 -0.0033176
-0.1763 0.24577 6.3914e-05 -0.0048262
-6.4889e-05 0.00030128 -0.00017022 0.0001735 -0.00050094 0.00044809 -0.00061307 0.00056229
9.4134e-05 -0.0048061 -0.15486 0.25798
6080000000 -0.15497 0.19805 -0.0040081 -0.0010337 0.0011098 0.0028955 0.00011379 2.609e-05
0.00014578 9.8026e-05 0.00020373 -7.6459e-05
-0.0039975 -0.0010169 0.12979 0.33655 -0.003269 0.0045447 -7.8335e-05 -2.3184e-05
8.1388e-06 0.0001291 9.623e-05 0.0003094
0.0011481 0.002857 -0.0031829 0.0045951 -0.21304 0.18635 0.0002456 0.00015602
-0.00042954 0.00065567 -0.00011948 0.0002306
8.5508e-05 5.8944e-05 -8.1338e-05 -2.9392e-05 0.0002485 0.00013999 -0.0041964 0.22141
-0.0037873 -0.0025329 -0.0009523 0.00094466
0.00012649 0.00012661 1.7852e-05 0.00017573 -0.00034684 0.00069649 -0.0037467 -0.0024411
-0.14667 0.26298 -0.0010513 -0.0051117
0.00026319 -4.9289e-05 0.0001613 0.00035523 -0.00015346 0.00023207 -0.00099097 0.0010295
-0.0010681 -0.0050982 -0.13192 0.27877
6140000000 -0.13959 0.21216 -0.0035655 -0.00067786 0.0015325 0.0022638 7.2491e-05 4.4925e-05
-7.9429e-06 -5.6074e-05 0.00049324 -0.00022788
-0.0035477 -0.00071127 0.15499 0.31927 -0.0023576 0.0052243 5.8312e-05 6.8091e-05
0.00030761 -6.223e-05 0.00027243 2.206e-05
0.0015814 0.0022254 -0.0022592 0.0052787 -0.18995 0.20702 0.00037794 -7.5604e-05
0.00019106 0.00072038 -1.9638e-05 0.00055546
9.0195e-05 2.9802e-05 6.221e-05 5.8147e-05 0.0003693 -0.00011549 0.0076607 0.21381
-0.0043748 -0.0015024 -0.00042221 0.0014524
1.8165e-05 -8.524e-05 0.00029538 -3.5913e-05 0.0001358 0.00065962 -0.0045185 -0.0014719
-0.12805 0.28391 -0.0027631 -0.0045429
0.00048519 -0.00025982 0.0002728 2.7087e-05 2.8147e-05 0.00055663 -0.00037269 0.0014571
-0.0027592 -0.0045691 -0.094832 0.27879
6200000000 -0.12312 0.21827 -0.0029768 -0.00021309 0.0021305 0.0013421 9.9417e-05 0.00030763
-0.00020046 0.00014439 -0.00017818 -0.00031713
-0.0029685 -0.00021312 0.18427 0.31863 -0.00099197 0.0052444 2.5349e-05 0.00024017
0.00012421 -1.8714e-05 7.9951e-05 7.7632e-05
0.0021307 0.0013071 -0.00089123 0.0052611 -0.17027 0.22167 0.00012314 -0.00036995
0.00043381 0.00014498 0.00026525 0.00021866
9.0967e-05 0.00033544 3.9839e-05 0.00025334 0.00014004 -0.00038974 0.022012 0.22231
-0.0046153 -0.00024226 0.00015312 0.0012848
-0.0001972 0.0001938 0.000115 -5.9189e-06 0.00050675 0.00013289 -0.0045788 -0.00015764
-0.1151 0.29173 -0.0034213 -0.003762
-0.0001438 -0.00031118 9.0022e-05 0.00010301 0.00021877 0.00031625 8.9361e-05 0.0013113
-0.0033737 -0.0037058 -0.080691 0.28929
6260000000 -0.10906 0.2314 -0.0030626 0.0007368 0.0020181 0.00077031 0.00031461 -9.1408e-05
6.9841e-05 0.00023393 -0.00013879 -9.0823e-05
-0.0030403 0.00070839 0.20077 0.3032 -0.00018102 0.0053429 3.1334e-05 -7.9074e-05
-7.7421e-05 -9.0077e-05 0.00022985 0.00016745
0.0020569 0.00070984 -7.1407e-05 0.0053342 -0.14985 0.2426 8.987e-05 -2.4438e-05
0.000387 -0.00018583 0.00015853 0.00021791
0.00031666 -7.0241e-05 2.089e-05 -7.1074e-05 7.849e-05 -4.3456e-05 0.036493 0.21767
-0.0043725 0.0012135 0.00063184 0.0012715
0.00012199 0.00026013 -9.5222e-05 -0.00010129 0.00035762 -9.3571e-05 -0.0043965 0.0011681
-0.090171 0.29165 -0.0040456 -0.002802
-0.00014511 -2.5863e-05 0.00022147 0.00016022 0.00018096 0.00025411 0.0006663 0.001179
-0.0039601 -0.0028627 -0.036404 0.28932
6320000000 -0.093824 0.23581 -0.0025711 0.001291 0.0022682 -0.00026464 8.2448e-05 0.0001344
-0.00043291 0.00046531 -0.00019264 0.00031337
-0.002578 0.001287 0.22702 0.29522 0.0017107 0.0056619 8.21e-05 8.0379e-05
-7.4875e-05 -3.6523e-05 0.00013232 -3.3888e-05
0.0022084 -0.00029755 0.0018352 0.0056519 -0.13167 0.25294 -0.00019156 -0.00024423
0.00030534 -3.6579e-05 0.00033773 0.00018732
1.6389e-05 0.00011268 7.8556e-05 8.2863e-05 -0.00014923 -0.00029636 0.036029 0.21966
-0.0039284 0.0019548 0.00071934 0.00084196
-0.00044913 0.00043709 -7.6821e-05 -7.1337e-05 0.0003158 -9.258e-05 -0.0039278 0.002053
-0.065327 0.30324 -0.0047803 -0.0016766
-0.00023137 0.00033518 9.0801e-05 -9.049e-05 0.00040636 0.00016766 0.00070748 0.00087976
-0.004695 -0.0015062 -0.025607 0.28902
6380000000 -0.074716 0.24184 -0.0019603 0.0018238 0.0017271 -0.00047946 4.8676e-05 -2.9672e-05
0.0003012 0.0001781 0.00015099 0.00017162
-0.0019489 0.0017998 0.24435 0.27605 0.0029234 0.0042711 -0.0001066 -9.7219e-05
-0.00018892 -0.00017674 -3.7251e-05 -0.00024288
0.0017394 -0.00052053 0.0030131 0.0042169 -0.10363 0.26926 -0.00017411 0.00012484
0.00048751 -3.3404e-05 0.00049355 0.00015752
6.5972e-05 -5.8255e-05 -0.00011601 -6.6893e-05 -0.00013673 0.00015804 0.056712 0.20938
-0.0030935 0.003238 0.00081201 0.00072823
0.00028006 0.00018498 -0.00011284 -0.00017597 0.00055438 -9.2765e-05 -0.0030691 0.0031527
-0.044453 0.29529 -0.0046835 -4.9235e-05
0.0001218 0.00013049 -3.242e-05 -0.00024924 0.00053535 0.00031837 0.00090567 0.00070985
-0.004537 -9.6463e-05 0.014466 0.29179
6440000000 -0.053506 0.25402 -0.00096692 0.002404 0.0017948 -0.00080798 0.00036446 -0.0001444
0.00040078 -0.00038908 -0.00019231 -0.00020373
-0.0009496 0.0023804 0.26414 0.26331 0.0032825 0.0030867 0.00012308 -7.1113e-05
-0.00010425 -1.1256e-06 -0.00016618 -0.00032434
0.0018107 -0.00084625 0.0033446 0.0030194 -0.087303 0.2852 -0.00017212 0.00026298
-0.0002522 4.0514e-06 0.00058824 -0.0003724
0.00037559 -0.00013772 0.00010887 -7.0057e-05 -0.00021215 0.00025046 0.058359 0.20648
-0.0018665 0.0038634 0.00093848 0.00073904
0.00026605 -0.00040135 -0.0001221 2.443e-06 -0.0003084 -2.3862e-05 -0.0018721 0.0039924
-0.0037428 0.30224 -0.0045977 0.0012704
-0.00024499 -0.00018494 -0.00014208 -0.00027631 0.00047288 -0.00039303 0.00084853 0.00081928
-0.0046082 0.0013527 0.025192 0.27676
6500000000 -0.033991 0.25481 -0.0002513 0.0019519 0.0012679 -0.00094078 0.00019846 -7.5361e-05
0.0001449 0.00018291 -4.7199e-05 0.00030728
-0.00026049 0.0019637 0.29051 0.23728 0.0036549 0.0026062 8.1503e-05 2.2717e-05
0.00014013 0.00013408 0.00020402 -0.00017033
0.0012472 -0.00098001 0.0036976 0.0025315 -0.074846 0.28262 6.4312e-06 -1.0693e-05
3.5864e-05 -0.00026276 -7.3987e-05 -0.00038639
0.00018796 -6.0924e-05 0.00011058 3.6081e-05 -1.2602e-05 2.1927e-05 0.083037 0.20154
-0.00050087 0.0039466 0.0010255 0.0004181
0.00013643 0.00016698 0.00013263 0.00010592 0.00016985 -0.00027498 -0.00042666 0.003847
0.019134 0.30614 -0.0033474 0.0021465
-4.498e-05 0.00028796 0.00016745 -0.00015718 -6.1979e-07 -0.00039408 0.0010724 0.00040562
-0.0033501 0.0021305 0.063272 0.28008
