# Supplementary material for: Early Detection of Alzheimer’s Disease via Machine Learning-Based Microwave Sensing: An Experimental Validation
Source: Sensors (Basel). 2025 Apr 25;25(9):2718. doi: 10.3390/s25092718 (PMC12074295; doi:10.3390/s25092718)
Supplement: Supplementary file 1 [file sensors-25-02718-s001.zip › measurements_paper_sensors/26 febbraio - PART1/set5/CSF_2.5_m5.s6p]

!Keysight Technologies,M9804A,MY58100912,A.14.10.03
!Date: Thursday, April 27, 2023 10:28:33
!Correction: S11(C  6-Port  ) 
!S12(C  6-Port  ) 
!S13(C  6-Port  ) 
!S14(C  6-Port  ) 
!S15(C  6-Port  ) 
!S16(C  6-Port  ) 
!S21(C  6-Port  ) 
!S22(C  6-Port  ) 
!S23(C  6-Port  ) 
!S24(C  6-Port  ) 
!S25(C  6-Port  ) 
!S26(C  6-Port  ) 
!S31(C  6-Port  ) 
!S32(C  6-Port  ) 
!S33(C  6-Port  ) 
!S34(C  6-Port  ) 
!S35(C  6-Port  ) 
!S36(C  6-Port  ) 
!S41(C  6-Port  ) 
!S42(C  6-Port  ) 
!S43(C  6-Port  ) 
!S44(C  6-Port  ) 
!S45(C  6-Port  ) 
!S46(C  6-Port  ) 
!S51(C  6-Port  ) 
!S52(C  6-Port  ) 
!S53(C  6-Port  ) 
!S54(C  6-Port  ) 
!S55(C  6-Port  ) 
!S56(C  6-Port  ) 
!S61(C  6-Port  ) 
!S62(C  6-Port  ) 
!S63(C  6-Port  ) 
!S64(C  6-Port  ) 
!S65(C  6-Port  ) 
!S66(C  6-Port  ) 
!S6P File: Measurement: :
# Hz S  RI   R 50
500000000 -0.32726 -0.063469 -0.0099272 -0.0011393 -0.0080276 0.011689 -0.003952 0.011784
0.01336 0.0062328 -0.0044944 0.0083569
-0.0098878 -0.0011095 -0.40797 -0.074733 0.0084307 -0.011238 0.00084672 0.011086
0.0090191 0.0033555 0.000838 0.012769
-0.0079904 0.011676 0.0084149 -0.011172 -0.25613 0.19073 0.0064461 0.0029222
-0.0018111 0.0081175 0.00027791 0.012309
-0.0040427 0.011821 0.00095733 0.011015 0.0064891 0.0029063 -0.32618 0.041433
-0.019104 -0.004971 0.016296 0.026451
0.013413 0.0060531 0.0089097 0.0033663 -0.0017327 0.0080964 -0.019402 -0.0050217
-0.21671 -0.23786 -0.027468 0.003999
-0.0044363 0.0081994 0.0009627 0.012662 0.00056997 0.012028 0.015932 0.026378
-0.027499 0.0042242 -0.25917 -0.14614
560000000 -0.31571 0.10343 -0.021209 -0.067424 -0.00010748 0.01333 0.0057886 0.011112
0.01212 0.0055744 0.010987 0.010067
-0.021106 -0.067209 -0.37004 0.089531 -0.041066 -0.039678 0.013689 0.0033587
-0.013499 -0.0051557 0.0044561 -0.0011097
-7.4714e-05 0.01338 -0.041318 -0.039601 -0.18181 0.2406 -0.00051806 -0.0049814
0.018072 0.0073499 0.0074762 -0.0061588
0.0058148 0.011176 0.014041 0.0033263 -0.00051636 -0.0049985 -0.30341 0.13086
0.0071554 -0.022401 0.0054405 -0.021139
0.012421 0.0056669 -0.014222 -0.0048951 0.018475 0.0069738 0.0067456 -0.022367
-0.29722 -0.053835 0.0098996 -0.050659
0.010786 0.010259 0.0046691 -0.0018003 0.0075006 -0.0056412 0.0056182 -0.021323
0.010086 -0.050267 -0.32769 0.0050172
620000000 -0.27476 0.081195 -0.023375 0.008676 0.003169 0.0088825 0.0077832 -0.0050712
0.012222 -0.00031154 -0.00082353 -0.0030339
-0.023361 0.0087277 -0.39912 0.035704 -0.01919 -0.00015648 -0.0018207 -0.0019861
0.012296 -0.0057091 0.0002662 -0.0027472
0.0031407 0.0089029 -0.019243 -0.00010366 -0.15519 0.24934 -0.0012191 -0.0054691
-0.0040715 -0.0020072 0.0086315 -0.0038636
0.0076909 -0.0050448 -0.0017909 -0.0019748 -0.0012356 -0.0054482 -0.26172 0.13905
-0.040382 -0.019064 0.013147 0.026471
0.012217 -0.00022848 0.012187 -0.0057987 -0.003984 -0.0022533 -0.039519 -0.018913
-0.2129 -0.093923 -0.045035 0.013035
-0.00032409 -0.0032697 0.00054261 -0.0031035 0.0085215 -0.0036937 0.012124 0.026034
-0.045565 0.013314 -0.24387 -0.033992
680000000 -0.24093 0.17385 -0.02624 -0.014981 0.0043609 0.0056682 0.0012927 -0.0070428
-0.0014657 -0.011652 0.0062529 -0.0075958
-0.026237 -0.014978 -0.39012 0.13694 -0.032701 -0.0022093 -0.0018004 -4.2687e-05
-0.0012559 -0.0092072 -0.00057588 -0.0021063
0.0043943 0.00567 -0.032752 -0.0021245 -0.10804 0.27266 -0.00086478 0.00035746
-0.0013059 0.0012292 -0.0028315 -0.0088331
0.0012793 -0.007144 -0.0018406 -5.1522e-05 -0.00088142 0.00036968 -0.2192 0.19239
-0.023255 -0.0077307 -0.0086399 -0.011317
-0.0015626 -0.011616 -0.0013346 -0.0091495 -0.0012552 0.0012251 -0.023245 -0.0075505
-0.28275 0.0096884 -0.0059197 -0.0074891
0.0063096 -0.0070395 -0.00060874 -0.0017927 -0.0029844 -0.0087248 -0.008405 -0.011524
-0.005686 -0.0075312 -0.261 0.071392
740000000 -0.19559 0.16689 -0.040749 0.026388 0.013431 -0.0034388 5.226e-05 -0.0039976
-0.0034295 -0.0016757 -0.0069145 0.0034189
-0.040784 0.026311 -0.33746 0.15741 -0.03751 0.034049 -0.00012553 -0.0057834
-0.013286 0.0070444 -0.0014855 -0.0059001
0.013426 -0.0034392 -0.037393 0.034235 -0.075207 0.27355 -0.0019364 0.0032934
-0.00096131 -0.0053526 -0.0020068 0.00072087
7.8017e-05 -0.0039875 -0.00011172 -0.0057185 -0.0019457 0.0033062 -0.20244 0.19976
-0.043528 -0.0095735 0.02235 0.016371
-0.0035069 -0.0016469 -0.013487 0.006843 -0.0010233 -0.0052795 -0.043359 -0.0094571
-0.17899 0.045363 -0.045145 -0.0011812
-0.0068835 0.0031523 -0.0015592 -0.0059549 -0.0018404 0.00051641 0.022206 0.016118
-0.045525 -0.001073 -0.25172 0.076554
800000000 -0.16645 0.21303 -0.022661 0.016142 0.0056925 -0.010228 -0.0043458 -0.0025852
-0.0041904 0.0019863 0.0045607 -0.00019346
-0.022606 0.016092 -0.34503 0.22833 -0.0088217 0.034495 -0.0020404 0.002101
-0.00026736 0.0022641 0.00093666 0.0053127
0.0056455 -0.010278 -0.008739 0.034583 -0.036401 0.29984 0.00132 0.0011755
-0.00013281 0.0032087 -0.0015915 0.00061092
-0.0044242 -0.00258 -0.0020842 0.0021153 0.0013069 0.0011884 -0.17376 0.22749
-0.029249 0.012961 0.015638 -0.010614
-0.0041459 0.0020577 -0.00021566 0.0023397 -0.00011742 0.0032392 -0.02923 0.012963
-0.23393 0.066938 -0.019815 0.020833
0.0045921 -0.00015089 0.00098122 0.0053271 -0.0014677 0.00067164 0.015863 -0.010397
-0.019742 0.020803 -0.24698 0.12846
860000000 -0.13292 0.23437 -0.018546 0.030697 -0.0032624 -0.0099695 -0.0021197 0.00069151
0.0043796 0.0048387 -0.0038098 -0.0026198
-0.018522 0.030627 -0.29824 0.27306 0.0075008 0.03452 0.00012242 0.0022656
0.0039927 0.00024168 0.003652 0.0002442
-0.0032736 -0.0099743 0.0076347 0.034548 0.011987 0.31017 -0.00053476 -0.00038862
0.0023797 -0.0018666 0.0016027 0.0041907
-0.0020572 0.00070943 0.0001312 0.0022356 -0.00053095 -0.0004005 -0.13781 0.23987
-0.018966 0.017827 -0.0065766 -0.0097664
0.0042255 0.0049018 0.0039254 0.00029717 0.002356 -0.0018571 -0.018976 0.017954
-0.17877 0.12936 -0.026957 0.015774
-0.0038872 -0.002881 0.003736 0.00023438 0.0016409 0.0042441 -0.0068063 -0.0099756
-0.027134 0.015911 -0.19757 0.1778
920000000 -0.10975 0.25809 0.0041767 0.03963 -0.0094355 -0.0043778 -0.0018598 0.0016704
0.000313 0.0014218 0.0026754 -0.0014979
0.0041525 0.039593 -0.27167 0.29529 0.027948 0.023111 0.001187 0.0011126
0.0071145 -0.0002848 0.0037419 -0.0029297
-0.0094534 -0.004333 0.028087 0.023049 0.058466 0.3122 0.0017051 -0.00011255
0.00048003 -0.00038413 0.00090238 -0.0014097
-0.0018664 0.0016891 0.0012117 0.0010992 0.0017086 -0.00010937 -0.11401 0.25691
-0.012812 0.030493 0.0043621 -0.0064664
0.00033525 0.0013149 0.0071035 -0.00032188 0.00049161 -0.00037331 -0.012852 0.030516
-0.17208 0.13334 -0.0037858 0.028628
0.0026387 -0.001309 0.0035909 -0.002834 0.0009161 -0.0013873 0.0043877 -0.0063166
-0.0036255 0.02872 -0.20834 0.18975
980000000 -0.063642 0.28023 0.016424 0.030847 -0.0092281 0.0046931 0.0019286 0.0037338
0.0039104 -0.0012641 -0.003261 -0.0024578
0.01638 0.030844 -0.21966 0.33261 0.033145 0.0053414 0.0019154 -0.00026057
0.0016643 -0.0058915 -0.00037395 -0.0027871
-0.0092282 0.004703 0.033213 0.0052515 0.10501 0.30699 0.00046062 -0.0011347
0.00023745 -0.0016847 0.0015061 -0.00031781
0.0019515 0.0037016 0.0019137 -0.00029289 0.00045534 -0.0011317 -0.075739 0.26847
0.0066354 0.030645 -0.009763 -0.0077351
0.0039624 -0.0012523 0.0016307 -0.0059361 0.00023612 -0.0016991 0.0066699 0.030592
-0.1423 0.17039 0.0050547 0.021127
-0.0034721 -0.0024992 -0.00039943 -0.0028258 0.0014862 -0.00028058 -0.0099779 -0.0078188
0.0047397 0.021125 -0.168 0.23934
1040000000 -0.022479 0.29006 0.033151 0.019929 -0.00098507 0.0075677 0.0024414 0.00042098
0.00047178 -0.0031905 -0.00034101 -0.0015082
0.033102 0.019946 -0.18475 0.34693 0.029667 -0.014307 0.0014564 -0.0017301
-0.0023953 -0.0021296 -0.0013574 -0.002988
-0.00094949 0.0075716 0.029673 -0.014436 0.15161 0.29429 -0.00052556 -0.0013981
-0.0015339 -0.00092142 -0.00056825 -0.0011388
0.0024458 0.00043749 0.0014157 -0.0017676 -0.00053216 -0.0013915 -0.048326 0.27845
0.018571 0.019602 -0.0021069 0.0013948
0.00042234 -0.0032235 -0.0024282 -0.0021653 -0.0015287 -0.00091368 0.018594 0.019575
-0.11003 0.17927 0.013263 0.020206
-0.0002088 -0.0015606 -0.0013939 -0.0029143 -0.00056606 -0.0011317 -0.0020306 0.0013803
0.013227 0.020122 -0.14659 0.25944
1100000000 0.022211 0.3006 0.036885 -0.0026369 0.0035653 0.0041395 0.0025835 -0.00086918
-0.002485 -0.0031385 -0.0039176 -0.00011035
0.036867 -0.0025951 -0.1411 0.36717 0.015398 -0.027564 -7.81e-05 -0.00174
-0.0034121 -0.00089962 -0.0036122 -0.00067511
0.0035548 0.0041351 0.015319 -0.02767 0.19813 0.27503 -0.0016941 0.00035946
-0.0016789 0.00064468 -0.0011001 -0.00055578
0.0025668 -0.00088608 -0.0001191 -0.0017556 -0.0016987 0.00035108 -0.0078885 0.28381
0.024593 0.006666 -0.0026388 0.00024341
-0.0024692 -0.0031041 -0.0034041 -0.00079271 -0.0016979 0.00065573 0.024588 0.0067065
-0.092766 0.19626 0.019719 0.010144
-0.003953 -6.886e-05 -0.0035938 -0.00067998 -0.0011661 -0.00052189 -0.0026063 0.00028509
0.019747 0.010107 -0.10159 0.29256
1160000000 0.073661 0.29753 0.025201 -0.019988 0.0035559 -0.00073465 -0.00026833 -0.0026863
-0.0040071 -0.0011156 -0.0011766 0.0042493
0.025152 -0.01994 -0.09705 0.37217 -0.0034098 -0.028677 -0.0015594 -0.0015375
-0.0025042 0.0023361 -0.0014971 0.002161
0.0035538 -0.00076849 -0.0035364 -0.028684 0.24168 0.24508 -0.00061374 0.0016769
-0.00046713 0.0017593 -0.0010657 0.00022303
-0.00027214 -0.0026443 -0.0015375 -0.0015367 -0.00063382 0.0016903 0.031502 0.28086
0.02203 -0.0097154 -0.0035059 0.0053068
-0.0039983 -0.0010926 -0.0025624 0.0024684 -0.00045791 0.0017702 0.022019 -0.0097808
-0.057476 0.20751 0.019617 0.0014585
-0.0011353 0.0042711 -0.0013827 0.0021944 -0.00098655 0.00020338 -0.0034571 0.0052919
0.019611 0.0015667 -0.05452 0.29573
1220000000 0.11744 0.28887 0.012313 -0.030086 -0.0011292 -0.0016187 7.0505e-05 -0.0009132
-0.0029063 0.0023243 0.0012248 0.0018335
0.012338 -0.030047 -0.052729 0.38662 -0.01664 -0.021041 -0.0024054 0.00054436
-3.3545e-05 0.0030456 -0.00082195 0.0017752
-0.0011293 -0.0016122 -0.016769 -0.020995 0.2813 0.20699 0.00086058 0.0014332
0.0005569 0.0011663 0.00017694 0.00054459
5.5104e-05 -0.00093239 -0.0024362 0.00053959 0.00086357 0.0014288 0.07109 0.27275
0.011307 -0.016449 0.0022617 0.0016344
-0.0028703 0.0023341 -1.2222e-06 0.0030369 0.0005613 0.0011723 0.011307 -0.016452
-0.035735 0.2194 0.01525 -0.012286
0.0012575 0.0019059 -0.00083022 0.001872 0.0001512 0.00055792 0.0022051 0.0015936
0.015255 -0.012251 -0.023852 0.31459
1280000000 0.16808 0.26921 -0.006744 -0.029334 -0.0019909 0.0016857 -0.001052 -0.0020412
-0.00094566 0.0031398 0.0025413 0.0013826
-0.0067225 -0.029294 -0.0059993 0.37873 -0.023554 -0.0081164 -0.00084629 0.0013832
0.0015885 0.0017602 0.00070943 0.0020936
-0.0019809 0.0016866 -0.023638 -0.0080095 0.31295 0.16371 0.001394 -0.00016273
0.0010094 0.00030544 0.00026223 0.00033773
-0.0010484 -0.0020154 -0.00082646 0.0013531 0.0013853 -0.00014937 0.10772 0.2566
0.0020028 -0.01928 -8.887e-05 6.2229e-05
-0.00094959 0.0031815 0.0016002 0.0018072 0.00098352 0.00033059 0.0019595 -0.01928
0.0016308 0.22563 0.0043243 -0.015243
0.0026516 0.0013411 0.00070428 0.0020439 0.0003078 0.00036422 1.1832e-05 0.00016546
0.0041457 -0.015253 0.023549 0.31805
1340000000 0.20581 0.23723 -0.016736 -0.020169 0.0001951 0.0040828 -0.0017435 -0.00076829
0.0015631 0.0028463 0.0016698 -0.0014392
-0.016707 -0.020166 0.033167 0.37177 -0.020801 0.0044415 -0.00019358 0.0018347
0.0018261 0.00087249 0.0011307 0.00079483
0.00021475 0.0041022 -0.020808 0.0045539 0.33591 0.1162 0.00076688 -0.0008472
0.00053292 -0.00064776 9.155e-05 0.00030482
-0.0017655 -0.0007443 -0.00015211 0.0018646 0.00076999 -0.00085888 0.14063 0.23689
-0.0075809 -0.01663 0.0011824 0.00043057
0.0015488 0.0028749 0.0018136 0.00086576 0.00049859 -0.00066506 -0.0075985 -0.016641
0.030719 0.22353 -0.0026706 -0.014061
0.0015877 -0.0013892 0.001113 0.00074873 3.8651e-05 0.00031535 0.0011042 0.00036698
-0.002635 -0.014089 0.062204 0.31516
1400000000 0.24031 0.2007 -0.023448 -0.0088576 0.0046565 0.0030884 -0.0021442 0.00076386
0.0025764 0.00095162 0.0003241 -0.0012372
-0.023406 -0.0088585 0.071619 0.35988 -0.014088 0.012272 0.0012066 0.0013407
0.0010846 -0.00055855 0.0011702 0.00022261
0.0046561 0.0030697 -0.014036 0.01236 0.3499 0.062226 -2.9351e-05 -0.0013098
0.0001038 -0.00020129 0.00044388 0.00024758
-0.0021322 0.00079008 0.0011929 0.0013233 -3.6491e-05 -0.0012918 0.17047 0.2084
-0.013885 -0.010273 -0.00088125 -0.00046961
0.0025961 0.00095041 0.0010768 -0.0005816 0.00011692 -0.00018284 -0.01389 -0.01025
0.064546 0.22266 -0.0094303 -0.009194
0.00029527 -0.0012838 0.0011454 0.00020684 0.0005145 0.0001943 -0.00089146 -0.00043307
-0.0094461 -0.0092314 0.10759 0.30622
1460000000 0.26418 0.15783 -0.020843 0.0037484 0.0050846 -0.0016255 -0.0015369 0.0017
0.0020138 -0.00034221 -0.00016002 -0.00084862
-0.020864 0.0037219 0.10623 0.33851 -0.0052343 0.014775 0.0015874 0.00030062
0.0011492 -0.0012197 0.0012317 -0.00055004
0.0050836 -0.0016482 -0.0051587 0.014829 0.35645 0.0072677 -0.0010592 -0.0010577
0.00038056 -0.00015632 0.00065056 -0.00024338
-0.0015329 0.001709 0.0016004 0.00028417 -0.0010544 -0.0010667 0.19727 0.17983
-0.015049 -0.003848 -0.0010558 0.0019909
0.0020196 -0.0003521 0.0011278 -0.0012095 0.00036991 -0.00015767 -0.015048 -0.0038096
0.094091 0.2109 -0.01154 -0.0035232
-0.00017184 -0.00086762 0.001232 -0.00056551 0.0006234 -0.00025708 -0.0010625 0.0019043
-0.011577 -0.0035938 0.1411 0.28631
1520000000 0.2776 0.11722 -0.015623 0.009588 0.0030746 -0.0038571 6.2483e-05 0.0026306
0.00229 -0.0018767 -0.0010496 -0.00017824
-0.015623 0.0095614 0.14038 0.32512 0.0020723 0.012062 0.0016872 -0.00067708
0.00019072 -0.0010269 0.00031492 -0.00096186
0.0030596 -0.0038743 0.0021435 0.012073 0.34912 -0.049638 -0.00070932 -0.00037932
0.00069147 -0.00096358 0.00012048 -0.00017956
8.5073e-05 0.0026408 0.0016744 -0.00067155 -0.00071931 -0.00037471 0.22119 0.14189
-0.01502 0.001815 0.0012968 0.0018753
0.0022818 -0.0018498 0.0001914 -0.0010203 0.00070495 -0.00095549 -0.015039 0.0018592
0.12225 0.20043 -0.011618 0.0010836
-0.00097586 -0.00015281 0.00035469 -0.00095398 0.00016576 -0.00012167 0.0012708 0.0019017
-0.01167 0.0011131 0.17473 0.26786
1580000000 0.28841 0.071746 -0.0090581 0.01341 -0.0011819 -0.0044231 0.0014869 0.0018912
-0.00012816 -0.0022316 -0.00028271 0.0004159
-0.0090391 0.013392 0.16845 0.30067 0.0052525 0.006997 0.00058917 -0.0015275
-0.00045456 -0.0011747 -0.00020553 -0.00071577
-0.0011879 -0.00442 0.0052964 0.0069768 0.32858 -0.10738 -0.0014739 0.000203
-0.00041438 -0.0013596 0.00032071 -0.0005017
0.0014799 0.0018835 0.00059706 -0.0015389 -0.0014552 0.00018084 0.23571 0.10269
-0.011773 0.0069843 0.0019638 0.0008418
-0.00015318 -0.0022614 -0.0004508 -0.001187 -0.00041544 -0.0013381 -0.011767 0.0070305
0.1476 0.18549 -0.0094159 0.0071858
-0.00026722 0.00040143 -0.00020798 -0.00075227 0.00030734 -0.00053202 0.0020235 0.00084603
-0.0094408 0.0072469 0.20853 0.2424
1640000000 0.29168 0.031021 -0.0021272 0.012517 -0.002744 -0.0021641 0.002745 0.001063
-0.00057857 -0.0017229 -0.00053245 0.00040531
-0.0021333 0.012495 0.19836 0.27673 0.005307 0.0023244 -0.00043373 -0.0018516
-0.00095772 -0.00058668 -0.00048166 -0.00067297
-0.0027604 -0.0021587 0.0053092 0.0022985 0.29899 -0.1559 -0.00074336 0.0012151
-0.0010288 -0.001077 -0.00014611 -0.00041794
0.0027611 0.0010533 -0.00046068 -0.0018314 -0.00073656 0.0012219 0.24892 0.053734
-0.0077939 0.0084249 0.0024744 -0.0006024
-0.00059289 -0.0016819 -0.00096719 -0.00056074 -0.001048 -0.0010505 -0.0077791 0.0084307
0.17145 0.16493 -0.0047159 0.0093433
-0.00051039 0.00036861 -0.00046176 -0.00068037 -0.00014331 -0.00042281 0.0024466 -0.00061222
-0.0047817 0.0093253 0.23469 0.21295
1700000000 0.28629 -0.013775 0.0015698 0.010005 -0.0032314 0.00040945 0.0031327 -0.0012701
-0.0021287 -0.00070719 0.00053667 0.0004833
0.0015527 0.0099923 0.2174 0.2456 0.0027334 -0.00030299 -0.0014273 -0.00075079
-0.00085504 -8.4131e-05 -0.00081361 -0.00047454
-0.0032326 0.00043003 0.0027342 -0.00032454 0.25561 -0.19496 4.402e-05 0.001655
-0.0021044 -0.00011351 -0.00043362 -0.00088077
0.0031173 -0.0013116 -0.0014314 -0.00074543 3.4477e-05 0.0016546 0.24615 0.0033121
-0.0051015 0.0094303 0.0017474 -0.0019794
-0.0021425 -0.00069763 -0.00087021 -7.576e-05 -0.0021252 -0.00010887 -0.0051097 0.0094494
0.19095 0.14801 0.00018051 0.0096146
0.00054971 0.00048478 -0.00079316 -0.0004623 -0.00036785 -0.00083724 0.001754 -0.0019743
0.00022229 0.0096787 0.25286 0.17928
1760000000 0.27561 -0.062637 0.0041902 0.0068273 -0.0019602 0.0012391 0.001291 -0.0034811
-0.0012936 0.00050747 0.00021471 -0.00047414
0.0041843 0.0068232 0.24387 0.20624 0.00014827 -0.0016407 -0.0012424 3.9415e-06
-0.0011378 0.00093254 -0.00054837 0.00037054
-0.0019496 0.00123 0.00011994 -0.0016431 0.2069 -0.22728 0.0011133 0.0014237
-0.0011434 0.001422 -0.0012334 -0.00052358
0.0012985 -0.0034952 -0.0012531 1.5473e-05 0.0011166 0.001417 0.23767 -0.048609
-0.0014937 0.0089984 -0.00015903 -0.0023941
-0.0013131 0.00054433 -0.0011416 0.00093437 -0.0011531 0.0014122 -0.0014813 0.0089874
0.20783 0.11629 0.0040297 0.0070559
0.0002346 -0.00048496 -0.00054623 0.00037534 -0.0012858 -0.00054539 -0.00014649 -0.0023848
0.003961 0.0070327 0.26618 0.1422
1820000000 0.25261 -0.10039 0.004643 0.0031905 0.00033256 0.0023199 -0.00086243 -0.0030923
-0.001217 0.00088918 -7.1295e-06 -0.00013959
0.0046317 0.0031814 0.25503 0.17675 -0.0019062 0.00028752 -0.001468 0.00095558
-2.1777e-05 0.0012521 -0.00066541 0.00038946
0.00036408 0.0023186 -0.0019055 0.00030375 0.15675 -0.24153 0.0018613 0.00060524
-0.00021886 0.0023731 -0.001667 0.00028955
-0.00089067 -0.003103 -0.001475 0.00095547 0.0018796 0.00064828 0.20774 -0.096672
0.0003042 0.0076102 -0.001522 -0.0015497
-0.001201 0.00087087 -1.6616e-05 0.0012636 -0.00023228 0.0023904 0.00028723 0.0076098
0.22812 0.089991 0.0051267 0.0036216
7.8124e-06 -0.0001385 -0.00065222 0.00039031 -0.0017234 0.00027672 -0.0015588 -0.0015257
0.0051685 0.0036168 0.27032 0.10706
1880000000 0.21831 -0.14162 0.0025177 0.00076491 -0.0002837 0.0021014 -0.0029247 -0.0023711
-0.00019807 0.0016724 0.00031767 -0.00068911
0.0025179 0.0007548 0.25983 0.13022 -0.0037344 0.0028726 -0.00033773 0.0018326
0.00058796 0.0013091 9.7097e-05 0.00095759
-0.00027242 0.0021017 -0.0037204 0.0028863 0.10522 -0.24951 0.0019868 -0.0011869
0.0015518 0.0018864 -0.00087073 0.0014976
-0.0029249 -0.002359 -0.00030755 0.0018631 0.0019551 -0.0012033 0.16706 -0.13714
0.0015232 0.0055709 -0.0022281 3.6339e-05
-0.00020255 0.0017077 0.0005964 0.0013158 0.0015479 0.0018708 0.001535 0.0055933
0.23506 0.060762 0.0055121 0.0013415
0.00033176 -0.00073749 0.00010358 0.00095738 -0.00091857 0.0014917 -0.0022365 0.00011009
0.0054807 0.0013083 0.27173 0.073232
1940000000 0.17962 -0.16792 0.00037799 -0.0010674 0.0016152 0.0016174 -0.0039368 0.00025017
0.0011065 0.00084811 -0.0007296 -0.00071316
0.00037792 -0.0010741 0.26142 0.098973 -0.0017446 0.0056485 0.0010143 0.0014626
0.001925 0.000381 0.00091559 0.00027595
0.0016244 0.0016331 -0.0016965 0.0056661 0.061671 -0.24137 0.00042499 -0.0023693
0.0022354 0.00037151 0.00023212 0.0017397
-0.0039608 0.00025194 0.0010208 0.0014524 0.00040903 -0.0023727 0.11425 -0.16823
0.0010118 0.0038308 -0.0013903 0.0012994
0.0011055 0.00082907 0.0019402 0.00036576 0.0022562 0.00037181 0.00099095 0.0038129
0.24157 0.024067 0.0042952 -0.0025129
-0.00070438 -0.00063826 0.0009102 0.00028422 0.00024589 0.0017321 -0.0013434 0.0013173
0.0043503 -0.0024756 0.2622 0.037485
2000000000 0.13384 -0.18335 -0.003186 0.00088831 0.0028982 0.0012785 -0.0025007 0.0037448
0.00085962 0.00063924 -0.00084685 0.00051084
-0.0031642 0.00089318 0.24821 0.063546 -0.00049796 0.0076311 0.0016464 0.00042439
0.0010145 -0.0012867 0.00032176 0.00013541
0.0029036 0.0012593 -0.00045777 0.0076496 0.020148 -0.22767 -0.0015442 -0.0014604
0.0018999 -0.0009405 0.0015291 0.0015805
-0.0024755 0.0037371 0.0016411 0.00042163 -0.0015671 -0.0014896 0.060297 -0.17837
-0.00079937 0.0033824 4.7954e-05 0.001898
0.0008668 0.00060208 0.0010044 -0.0012898 0.0018727 -0.00097101 -0.00078036 0.0033901
0.24007 -0.0085646 0.0006954 -0.0035074
-0.00090999 0.00050094 0.00034299 0.00012905 0.0016164 0.0015706 9.1733e-06 0.001945
0.00065236 -0.0035463 0.24973 0.0094044
2060000000 0.086642 -0.19127 -0.0042188 0.0029407 0.0029343 -0.00070118 0.00074072 0.0033564
0.0016583 -0.0006786 -5.9216e-05 0.0010974
-0.0042067 0.0029586 0.23508 0.034406 0.0045482 0.0086236 0.0010885 -0.000735
0.00057043 -0.0014571 0.00059616 -0.00010523
0.0029514 -0.00072654 0.0046208 0.0085876 -0.012891 -0.20949 -0.001703 0.00048713
0.00082483 -0.0022378 0.0030027 0.00035387
0.00074759 0.0033513 0.0010903 -0.00077304 -0.0016902 0.00052126 0.0087245 -0.17494
-0.0018082 0.0044564 0.00077388 0.0012562
0.001678 -0.00064802 0.00053843 -0.0014857 0.00080521 -0.0022298 -0.0018068 0.0044928
0.22746 -0.046967 -0.0013313 -0.0043472
-0.00011566 0.0011638 0.00062784 -0.00010228 0.0030175 0.00035773 0.00076942 0.0013489
-0.0013058 -0.00435 0.23449 -0.015608
2120000000 0.041825 -0.18222 -0.0034164 0.0062789 0.0024143 -0.0027692 0.0032425 0.0020538
0.00082947 -0.0015775 0.00097519 0.00020973
-0.0034224 0.0062793 0.21482 0.011486 0.0071673 0.0047695 0.0011219 -0.0015094
-0.001254 -0.0020556 0.00015219 -0.00094895
0.0023887 -0.0027884 0.0072101 0.0047222 -0.040965 -0.19199 -0.00086017 0.0016924
-0.0015822 -0.0015222 0.00064719 -0.0020871
0.0033019 0.0020217 0.0011326 -0.0014988 -0.00086237 0.0016866 -0.03979 -0.15729
-0.0022417 0.0065806 0.0018618 0.00094773
0.00082844 -0.0015266 -0.0012464 -0.002024 -0.0015861 -0.001512 -0.0022086 0.0066201
0.21342 -0.081034 -0.0054612 -0.0024032
0.001046 0.0002052 0.00017613 -0.00092433 0.00067981 -0.0021306 0.0018108 0.00087895
-0.0054198 -0.0024521 0.21421 -0.030734
2180000000 0.0018082 -0.16997 -0.0020627 0.0095314 0.00047152 -0.0023651 0.0031227 -0.00053371
0.00028811 -0.0012543 0.0010477 4.003e-06
-0.0020544 0.0095375 0.19558 -0.0075034 0.0081858 0.0040205 -0.00098914 -0.0016376
-0.0020314 0.00075591 1.5612e-05 8.4859e-05
0.00045661 -0.002385 0.0082154 0.0039619 -0.061891 -0.1687 0.0011101 0.0015258
-0.00093169 -0.00035573 0.00036232 -0.0019034
0.0031509 -0.00052031 -0.0010507 -0.0016175 0.0011191 0.001606 -0.076187 -0.13227
-0.00066347 0.0092029 0.0017891 0.00019036
0.00024796 -0.0012848 -0.0021019 0.00074433 -0.00092772 -0.00034465 -0.00068992 0.0091693
0.18753 -0.11203 -0.0056614 0.0016663
0.00109 0.00011811 -1.297e-05 2.107e-05 0.00033645 -0.0018896 0.0018038 0.00021398
-0.0056475 0.0017373 0.19854 -0.045952
2240000000 -0.027441 -0.14558 0.0020703 0.010845 -0.00058258 -0.0028668 0.0017992 -0.0025056
-0.0019668 -0.00088775 0.0006782 -0.0016555
0.002054 0.010818 0.17532 -0.012724 0.0088477 -4.1217e-05 -0.00080663 -0.00030358
-0.00056178 0.0011547 -0.00084252 -0.00054627
-0.00060156 -0.0028884 0.0088608 -0.00012106 -0.079722 -0.14417 0.0019179 -0.0013862
-0.0012575 0.00013887 -0.0023004 -0.0015251
0.0017385 -0.0025653 -0.00082328 -0.00028476 0.0019196 -0.0013916 -0.11049 -0.1032
0.0019171 0.010658 0.0018561 -0.00089883
-0.0019974 -0.00087472 -0.00054203 0.0012012 -0.0012404 0.00013958 0.0019757 0.01073
0.15944 -0.12902 -0.0056284 0.0042592
0.00061604 -0.0016942 -0.00083853 -0.00054824 -0.0023176 -0.001567 0.0018089 -0.00088535
-0.005752 0.0042176 0.17438 -0.055941
2300000000 -0.054271 -0.11905 0.0073727 0.0090508 -0.0013372 -0.0017981 -0.00055193 -0.0012053
-0.0014551 0.00082358 -0.00096383 -0.00074878
0.0073706 0.0090283 0.15605 -0.022113 0.0087853 -0.0022693 -0.00087896 0.00060323
-0.00024594 0.0016254 -9.3296e-05 0.000766
-0.001367 -0.0018123 0.008762 -0.0023432 -0.091285 -0.12064 -2.2044e-06 -0.0017904
-0.00013777 0.0018851 -0.0020468 0.00060704
-0.00055435 -0.0012192 -0.00088493 0.00060322 7.5872e-05 -0.0017794 -0.13052 -0.067722
0.0057897 0.01121 0.00059257 -0.0019601
-0.0014674 0.00076154 -0.00025643 0.0016145 -0.00010361 0.0018665 0.0057727 0.011148
0.12409 -0.14982 -0.0036386 0.0075183
-0.00091655 -0.00072785 -0.00012232 0.00075347 -0.0020647 0.00064303 0.00052887 -0.0019924
-0.0036292 0.0074373 0.15939 -0.057388
2360000000 -0.071762 -0.088009 0.010454 0.008354 -0.0010574 -0.0014706 -0.0014228 -0.00090878
-0.0005304 0.0010364 -0.00141 -0.00058961
0.010418 0.0083628 0.14613 -0.022437 0.0081611 -0.0051515 -0.00076701 0.0010442
0.0019445 0.00029256 0.00018353 -0.00014951
-0.001091 -0.0014682 0.0081222 -0.0052198 -0.10206 -0.099071 -0.0026371 -0.0010772
0.0009898 0.00017137 -0.00090532 0.0019268
-0.001509 -0.0009088 -0.00074841 0.0010571 -0.0026042 -0.001073 -0.14797 -0.03574
0.010261 0.010053 0.0010267 -0.0020279
-0.00048001 0.001064 0.001937 0.00028139 0.0010397 0.00015727 0.010318 0.010135
0.095079 -0.15112 0.00010429 0.0083342
-0.0014164 -0.00050522 0.00025346 -0.00013192 -0.00086911 0.0018785 0.0011303 -0.002112
0.00018988 0.0083545 0.13635 -0.061567
2420000000 -0.079836 -0.059447 0.013793 0.0030373 -0.0031674 -0.0012318 -0.00083608 0.00054734
0.0012664 0.0014634 -0.0015182 0.0015847
0.013799 0.0030687 0.12983 -0.022373 0.0046303 -0.0071056 0.0014554 0.0010446
0.00074475 -0.0013466 -0.00019441 -0.00014479
-0.0032088 -0.0012222 0.0045718 -0.0071512 -0.11418 -0.077811 -0.0022985 0.0014062
5.406e-05 -0.00025364 0.00032351 0.0027923
-0.00083141 0.00053108 0.0014541 0.0010182 -0.0022843 0.0014008 -0.15618 0.0082788
0.014275 0.0078 -0.00040132 -0.0028943
0.0012828 0.0013998 0.00080039 -0.0014197 2.0626e-05 -0.00026518 0.014316 0.0076449
0.060933 -0.14997 0.0016835 0.0088674
-0.0014913 0.0015098 -0.0001367 -0.0001706 0.00023228 0.0027655 -0.00034739 -0.0029398
0.0015801 0.0089174 0.11868 -0.0562
2480000000 -0.081003 -0.030301 0.013813 -0.0024406 -0.0017427 3.3813e-05 -0.00040294 0.0013441
0.0020813 -0.00046265 0.00029337 0.0015028
0.013797 -0.0024112 0.13127 -0.024465 0.0026319 -0.0091298 0.0012632 -0.00013542
-0.0004243 -0.00097556 -3.7952e-05 -0.00025107
-0.0017304 4.9599e-05 0.0025648 -0.0091662 -0.11785 -0.059036 -0.00057998 0.0034183
-0.00039662 -0.00089609 0.0019127 0.0010174
-0.0003804 0.0013265 0.0012751 -0.00012829 -0.00061016 0.0034609 -0.15809 0.044098
0.018264 0.0010159 -0.0014413 -0.002595
0.0020109 -0.00038959 -0.00040916 -0.00093486 -0.00039845 -0.00091564 0.018292 0.0010444
0.030375 -0.14294 0.0045119 0.0078771
0.00033935 0.0015507 -2.2226e-05 -0.00021439 0.0019235 0.00092705 -0.0014394 -0.0023761
0.0044675 0.0079726 0.098901 -0.053065
2540000000 -0.085819 -0.0018286 0.011697 -0.0062249 -0.0023565 0.0010413 0.00061323 0.0010165
-5.4719e-05 -0.001876 0.00088543 0.0015831
0.011687 -0.0061963 0.11758 -0.014912 -0.0013834 -0.0080552 0.00051433 -0.0014893
-0.0015933 -0.00015736 -0.00057452 0.00021953
-0.0023349 0.0010575 -0.0014559 -0.0080613 -0.1245 -0.034663 0.0021079 0.0024493
-0.0010861 -9.4173e-05 0.0017459 -0.00085079
0.0005692 0.0010213 0.00048545 -0.001473 0.0021258 0.0024128 -0.15769 0.084554
0.017614 -0.0052906 -0.0022598 -0.0018307
-0.00013536 -0.0019698 -0.0015865 -0.00014717 -0.001127 -0.00010006 0.017631 -0.0053886
0.0056563 -0.12817 0.0068788 0.0062837
0.00082361 0.0015306 -0.00060551 0.00020291 0.001761 -0.00082733 -0.0023202 -0.001858
0.0067867 0.0061908 0.082864 -0.038356
2600000000 -0.078115 0.02253 0.0085723 -0.0097035 -0.0012114 0.002606 0.00079279 -0.00043433
-0.001189 -0.001194 0.0017992 0.00048588
0.0085474 -0.0097139 0.11332 -0.031049 -0.00376 -0.0059843 -0.00047158 -0.0006816
-0.00038569 0.0014665 -0.00022828 0.00074751
-0.0012087 0.0025917 -0.0038193 -0.0059595 -0.12877 -0.0107 0.0030628 -6.5381e-05
-4.564e-05 0.0016124 0.0013221 -0.0016732
0.000782 -0.00047122 -0.00048788 -0.00064747 0.0030855 -5.9275e-05 -0.14248 0.11675
0.014524 -0.012158 -0.0033741 0.00029731
-0.0011764 -0.0011129 -0.000391 0.0014968 -1.6422e-05 0.0016389 0.014396 -0.012162
-0.02104 -0.11285 0.0085463 0.005654
0.0018152 0.00044995 -0.00022736 0.00074086 0.0013295 -0.0016727 -0.003377 0.00033129
0.0087633 0.0058961 0.075695 -0.0247
2660000000 -0.073574 0.047785 0.0045077 -0.011589 -8.9304e-05 0.00097113 4.0344e-05 -6.7073e-05
-0.0025396 0.00045323 0.0012508 -0.00072634
0.0045274 -0.011589 0.11935 -0.027178 -0.0048278 -0.0043066 -0.0011716 -0.0003476
0.00017568 0.001816 0.00038237 0.00071743
-8.0112e-05 0.00098466 -0.0048671 -0.0042607 -0.12911 0.0094081 0.0018558 -0.0017771
0.00033918 0.00062314 -0.00096904 -0.0016426
5.3436e-05 -3.9035e-05 -0.0011903 -0.00034727 0.0019015 -0.001775 -0.12463 0.14816
0.0081608 -0.015921 -0.0023134 0.00066641
-0.0024878 0.00042333 0.00016533 0.0017726 0.00039825 0.00060493 0.0082193 -0.01599
-0.038173 -0.097798 0.010641 0.0017447
0.0012999 -0.00076944 0.00044391 0.00072599 -0.00093888 -0.0016513 -0.0023015 0.00067889
0.010526 0.0016813 0.070359 -0.004414
2720000000 -0.061804 0.067342 0.00039934 -0.011753 -0.0003718 0.0028055 -0.00017528 -7.8135e-05
-0.002032 0.0020681 0.00039386 -0.0017084
0.00041881 -0.011739 0.10535 -0.02944 -0.0051461 -0.0010538 -0.001426 0.00039591
0.0018014 0.00054495 0.00087761 -0.00011287
-0.0003681 0.0028024 -0.0051513 -0.0010146 -0.12324 0.039866 0.00020879 -0.0023489
0.00051891 0.0005397 -0.0014761 0.00051908
-0.00026027 -9.2701e-05 -0.0014207 0.00043077 0.00020047 -0.0023455 -0.091306 0.17881
0.00167 -0.016645 -0.0017182 0.0023956
-0.0020282 0.0022027 0.0018025 0.0005673 0.00051155 0.00057563 0.0015429 -0.016702
-0.053574 -0.071894 0.01208 -0.00063911
0.00046809 -0.001728 0.00085949 -0.00013253 -0.0015023 0.00058365 -0.001733 0.0024507
0.01206 -0.0005876 0.075333 0.015587
2780000000 -0.048162 0.08536 -0.0041807 -0.010556 -0.00021229 0.0011427 0.00063935 -0.00022997
0.0011933 0.0024793 -0.00066889 -0.0018878
-0.0041538 -0.010535 0.1036 -0.04233 -0.0040186 0.00039038 -0.0001916 0.0015394
0.0016643 -0.00089443 8.0283e-05 -0.00023475
-0.00020603 0.001147 -0.0040301 0.00042116 -0.12115 0.068746 -0.0019361 -0.0015903
0.00043 -0.0004018 -0.00047422 0.00080246
0.00066263 -0.00028834 -0.00016696 0.0015563 -0.0019431 -0.0016017 -0.063191 0.2006
-0.0054137 -0.014784 -0.00056817 0.0019958
0.0011262 0.0023468 0.0016841 -0.00091435 0.00038608 -0.00045537 -0.0054252 -0.014768
-0.067332 -0.047275 0.009836 -0.0054901
-0.00070509 -0.0018253 6.6779e-05 -0.00023001 -0.00054132 0.00078874 -0.00063483 0.0019185
0.0099557 -0.0056666 0.078734 0.033558
2840000000 -0.033234 0.10189 -0.0074228 -0.0075263 0.0013437 0.0019479 -0.00010789 -0.00022156
0.0014849 0.0009932 -0.0017998 0.00030897
-0.0074123 -0.0075318 0.10135 -0.034632 -0.0032638 0.001528 0.00040376 0.00075587
-5.5097e-05 -0.0014091 8.4582e-05 0.00010035
0.0013709 0.0019611 -0.0032458 0.0015506 -0.11578 0.095804 -0.0014502 0.00019926
0.00037204 0.00023766 0.00089199 0.0011675
-0.00015999 -0.00015658 0.00042575 0.0007852 -0.0014422 0.00020796 -0.027298 0.2176
-0.0096782 -0.010705 -3.1486e-05 0.0015355
0.0015443 0.0010418 -3.6569e-05 -0.0014271 0.00042822 0.00018581 -0.0097362 -0.010706
-0.073354 -0.022277 0.0085858 -0.0068685
-0.0018311 0.00025012 6.0008e-05 4.1341e-05 0.00097715 0.0010872 1.3134e-05 0.0015071
0.0086798 -0.0067883 0.093259 0.050044
2900000000 -0.018424 0.12079 -0.0089181 -0.0033301 0.0016138 0.00012288 0.00047128 -0.00084738
0.002073 -0.0012903 -0.00072263 5.5612e-05
-0.0088919 -0.0033276 0.083639 -0.042884 -0.00085203 0.0026308 0.00083501 0.00033123
-0.00041845 -0.0014047 -0.00029063 -2.2391e-05
0.0016056 7.2758e-05 -0.00082089 0.0026461 -0.098087 0.1281 -0.00091095 -0.00013034
-0.00045889 -0.0010536 0.0017893 -0.0005078
0.00049208 -0.00084963 0.00082114 0.0003149 -0.00089229 -0.00015196 0.010207 0.21999
-0.011517 -0.005352 0.001248 0.0017902
0.0020391 -0.0013787 -0.00043237 -0.001407 -0.0004509 -0.0011258 -0.011606 -0.0053691
-0.072674 0.0099412 0.0064114 -0.010126
-0.00079293 5.1159e-05 -0.00031997 4.1185e-05 0.0018168 -0.00042534 0.0011804 0.0017564
0.0063192 -0.010058 0.10834 0.055454
2960000000 0.0013314 0.13222 -0.0087698 0.00022559 0.0005471 0.0014792 -0.00067999 -0.00084333
-0.00030132 -0.001916 -0.00071979 0.00057124
-0.0087669 0.00022072 0.091545 -0.042291 -0.00053736 0.0010849 0.00098718 0.00011406
-0.0012568 -0.00088771 0.00044145 0.00042987
0.00057939 0.0014588 -0.00053754 0.0010817 -0.080975 0.15898 -0.00071111 0.00053173
-0.00038705 0.0005752 -2.806e-05 -0.0023775
-0.00070417 -0.00085971 0.00099892 0.00013001 -0.00071851 0.00053575 0.05131 0.22791
-0.011362 0.00029043 0.0014659 0.00068378
-0.0002018 -0.0018781 -0.0012538 -0.00085401 -0.00039879 0.00061058 -0.011322 0.00027656
-0.065296 0.037245 0.0017641 -0.011239
-0.00070112 0.00057734 0.00043907 0.00038216 -8.6769e-05 -0.0024284 0.0014249 0.00085188
0.0017717 -0.011471 0.12744 0.066138
3020000000 0.020081 0.14771 -0.0066464 0.0035874 0.0013543 -9.7988e-05 -0.0009881 -8.33e-05
-0.00057215 0.00043274 -4.4444e-05 0.00043442
-0.0066307 0.0035775 0.081353 -0.030456 -0.00023441 -9.1404e-05 0.00052474 -0.00083595
-0.0015642 0.00034489 0.00071285 -0.00026598
0.0013822 -0.00010335 -0.00024783 -0.00012275 -0.058327 0.18451 -0.00031289 0.00086898
0.00033746 0.00044132 -0.00069442 -0.0018216
-0.00092632 -0.00011604 0.00051477 -0.00084178 -0.000359 0.0008567 0.090876 0.22143
-0.0088754 0.0039333 0.0010754 0.00060477
-0.00065174 0.00050661 -0.0015241 0.00039855 0.00029764 0.00042105 -0.0089046 0.0039735
-0.051779 0.063292 -0.0011333 -0.010962
-6.4883e-05 0.00053135 0.00069672 -0.00028396 -0.00061948 -0.0016818 0.0010412 0.00038089
-0.0010337 -0.010809 0.148 0.063868
3080000000 0.046657 0.15614 -0.0048366 0.0058842 0.0017353 -0.00015227 -0.00080203 9.8879e-05
-0.00049855 0.00033886 7.1284e-05 0.00061137
-0.0048355 0.0058926 0.078526 -0.026142 -0.00040062 0.00027193 -8.166e-05 -0.00032752
-0.00044143 0.0010825 -8.6819e-05 -0.00054597
0.0017734 -0.00013318 -0.00038087 0.00027816 -0.022347 0.20548 -0.00057567 0.00021873
0.00057207 0.00066366 -0.0019908 -0.00081373
-0.00082698 0.00016495 -0.00010081 -0.00035522 -0.00056402 0.00018019 0.12446 0.21326
-0.0054541 0.006664 0.001717 0.00038185
-0.00045014 0.00032477 -0.00041456 0.0011147 0.0006195 0.00057964 -0.0053482 0.0066446
-0.029524 0.091834 -0.0056822 -0.009031
3.9593e-05 0.0005447 -6.4288e-05 -0.00054446 -0.0020314 -0.00079285 0.001723 0.00053242
-0.0056986 -0.0091137 0.16274 0.070586
3140000000 0.074697 0.16143 -0.001414 0.0076339 0.0028479 -0.0012595 -0.00098453 0.00094643
0.0014509 0.00051691 0.00023126 -2.2442e-05
-0.0014117 0.0076339 0.073832 -0.026842 -0.00093067 -9e-05 0.00070149 -0.00024771
-9.1932e-05 0.0011024 0.00061351 -0.00046749
0.0027932 -0.0013227 -0.00092939 -7.3103e-05 0.018706 0.22752 0.00020629 0.0016571
0.0013926 -0.00054527 -0.002623 0.001024
-0.00095868 0.00090315 0.00066319 -0.00030851 0.00022999 0.0016878 0.15979 0.18926
-0.0013769 0.0076288 0.0011901 -0.0012698
0.0014052 0.00054368 -0.00010489 0.0011367 0.0014417 -0.00058545 -0.001345 0.0076469
-0.015678 0.11085 -0.0071802 -0.0059629
0.00015812 2.0598e-05 0.0005584 -0.00044079 -0.0026301 0.00096305 0.0011128 -0.0014081
-0.0073099 -0.0057316 0.18672 0.062259
3200000000 0.10702 0.17176 0.0038008 0.0067102 0.00098829 -0.0028834 -7.5276e-05 0.0018961
0.00051255 -0.0017886 3.7213e-05 0.00031477
0.0038122 0.0067004 0.085091 -0.026079 -0.0011914 0.00028998 -0.00047324 -0.0010942
0.00060837 0.0011397 -0.00036946 -0.001046
0.00094901 -0.0028493 -0.0011765 0.00026959 0.064142 0.23202 0.0010893 0.00076492
1.164e-05 -0.0020283 -0.0016573 0.0025467
-8.9364e-05 0.0019235 -0.00046231 -0.0010577 0.0010959 0.00075009 0.18194 0.16679
0.0015804 0.006352 0.00057575 -0.0014476
0.00054347 -0.0018877 0.00067533 0.0011416 -5.2696e-05 -0.0021402 0.0015688 0.0063054
0.018137 0.12816 -0.0092827 -0.0018122
0.00014174 0.0003064 -0.00038986 -0.001027 -0.0015176 0.002454 0.00052395 -0.0013004
-0.0091861 -0.0021593 0.20352 0.061034
3260000000 0.13827 0.16448 0.004038 0.0034244 -0.00053066 -0.0027328 0.0011709 0.00065545
-7.1216e-05 -0.0018394 -5.6157e-05 0.00014899
0.0040472 0.0034494 0.0924 -0.02937 -0.0019688 0.0019279 -0.00049352 -0.00015627
0.0010421 -0.00047065 -0.0010217 8.0358e-05
-0.0005883 -0.0027169 -0.0019482 0.0019651 0.1138 0.22857 0.00047669 -2.0334e-05
-0.00078972 -0.00087515 0.00041787 0.0018652
0.0012048 0.00062131 -0.00046422 -0.00017274 0.00042827 2.4903e-05 0.20773 0.12925
0.0039679 0.005179 -0.00084722 -0.0017789
-4.5246e-05 -0.0018738 0.0010207 -0.00048437 -0.00073686 -0.0008104 0.0039923 0.0051849
0.041169 0.1379 -0.0068945 0.0024417
-0.00010822 0.00019027 -0.0010228 7.4516e-05 0.00039204 0.0019369 -0.00072509 -0.0019311
-0.0068867 0.0026828 0.23258 0.051202
3320000000 0.16942 0.15993 0.0071982 0.0015288 -0.00058145 -0.00182 0.00083662 0.00031605
-0.0018301 -0.0013005 0.00027887 0.00016122
0.0071663 0.0016036 0.09983 -0.024757 0.00053404 0.0023641 -0.00039854 -0.00040714
-0.00028067 -0.00020852 -0.00049326 0.00017585
-0.00057186 -0.0018256 0.00053415 0.0023385 0.16158 0.22148 0.00022297 -9.7978e-05
-0.0013075 -0.00041938 0.00017085 0.00080173
0.00076142 0.000342 -0.00044733 -0.00038288 0.00027123 -0.00010232 0.21828 0.099883
0.004973 0.0021234 -0.0013346 -0.00013659
-0.0017784 -0.0012182 -0.0002641 -0.00022087 -0.0013228 -0.00043121 0.0049478 0.001997
0.068747 0.14061 -0.0039312 0.003821
0.00039273 3.1583e-05 -0.00046685 0.00025681 0.00015987 0.00070606 -0.0013852 -0.00011023
-0.0041169 0.0037122 0.24965 0.039162
3380000000 0.20452 0.14301 0.0058895 -0.0018677 -0.0011575 0.00073178 0.0010263 0.00016594
-0.0016699 0.00070328 0.00018142 4.6289e-05
0.0058992 -0.0018993 0.11032 -0.033275 -3.2413e-05 0.0028056 -0.0011074 -0.00035301
-0.00019075 6.3834e-05 -0.00087276 0.00062111
-0.0011437 0.00073024 4.8413e-05 0.0028136 0.20327 0.19919 0.00059732 -0.00065786
-0.0017894 0.00069927 0.0011056 0.0014955
0.0010209 0.00014174 -0.0010455 -0.00036607 0.00064671 -0.00063533 0.23297 0.066147
0.0056913 0.0016958 -0.00014115 0.0003104
-0.0016013 0.00076017 -0.00017449 6.9216e-05 -0.0018089 0.00068297 0.0057508 0.0017287
0.10781 0.13343 -0.0012671 0.0047992
0.00032513 6.1379e-05 -0.00091746 0.00058541 0.0011265 0.0015976 9.3308e-06 0.00054093
-0.0012982 0.0047718 0.27958 0.020241
3440000000 0.23655 0.12316 0.0047573 -0.0038895 -0.00056324 -0.0016394 0.0007466 1.4659e-05
-0.0013251 0.0014309 0.00082899 0.00016462
0.0047513 -0.0038753 0.1039 -0.037422 0.0027865 0.0022881 -0.00080531 0.0010712
0.00014377 0.00030273 2.0996e-05 0.00090626
-0.00056339 -0.0016427 0.0027835 0.0022496 0.24222 0.17191 -0.00016876 -9.4633e-05
0.0001226 0.0012448 0.0011255 0.0010133
0.00070153 1.4477e-05 -0.00087018 0.0011496 -0.00013472 -8.7506e-05 0.23505 0.034597
0.0069343 -0.0015593 -0.00051022 0.00031063
-0.0012907 0.0015938 0.00011985 0.00036254 0.0001659 0.0012165 0.0069885 -0.0017147
0.13287 0.12701 0.0023777 0.0035979
0.00089233 1.7264e-05 0.0001925 0.00084034 0.0010811 0.00090994 -0.00061828 0.00016652
0.0023996 0.0034542 0.29534 -0.0087553
3500000000 0.26969 0.091244 0.0027006 -0.0047023 -0.0012417 0.0015112 0.0010103 -0.00077612
-0.00080447 0.0012082 0.00057109 -0.0010276
0.0026684 -0.0047147 0.11726 -0.061562 0.0031529 0.0015658 -0.0004131 0.00060983
0.00040703 -0.00010071 -8.4813e-05 0.00031882
-0.0012607 0.001591 0.0031893 0.0015125 0.27261 0.13789 0.00014486 -0.00027123
-8.876e-05 0.0010047 0.0018964 -0.00018544
0.0010335 -0.00076433 -0.00034006 0.00055603 0.00010349 -0.00024095 0.23974 0.0063202
0.0062383 -0.0038632 6.4989e-05 -7.1418e-06
-0.00078469 0.0011188 0.00045036 -0.00013911 -0.00014468 0.0010331 0.0062244 -0.003796
0.17608 0.10434 0.0023039 0.00066869
0.0006607 -0.0010412 -0.00011074 0.00036311 0.0018727 -0.00015619 0.0001159 4.6888e-05
0.0026063 0.00090899 0.31673 -0.036501
3560000000 0.28825 0.057918 0.00044126 -0.0060572 -0.0002715 -0.00088185 0.00068575 0.00033052
0.0013401 0.0015668 -2.6243e-05 -0.00095474
0.00049288 -0.0060658 0.1107 -0.066708 0.0059901 -0.0007005 0.00044238 0.00055973
0.00061572 -0.00019671 8.2327e-05 0.00042477
-0.00026638 -0.00087085 0.0059758 -0.00073219 0.29995 0.096276 -0.00013741 -0.00021437
0.00066554 0.00046073 0.0012463 -0.0010326
0.00058535 0.00029477 0.00039871 0.00058655 -0.0001546 -0.00014911 0.22922 -0.029519
0.0052009 -0.0065707 -0.00040183 -0.00049103
0.0014134 0.0016607 0.00061541 -0.00015529 0.00074261 0.00041196 0.0052369 -0.0066435
0.19523 0.094795 0.0026603 -0.0012902
-0.00011584 -0.0010067 0.00013317 0.00035027 0.0012319 -0.0011553 -0.00029045 -0.00062499
0.0025014 -0.0014186 0.32912 -0.077057
3620000000 0.30614 0.021079 -0.0012295 -0.0039033 -0.0018471 -0.00016425 0.00040253 -0.0015254
-0.00012033 0.00051652 -0.00054551 -0.00084745
-0.0011866 -0.0038684 0.11251 -0.095009 0.0039292 -0.0037517 0.00014883 0.00040411
-0.00014807 -0.00092077 0.00068964 0.00047018
-0.0018822 -0.00013123 0.0039077 -0.0037948 0.31436 0.052557 0.00017695 -0.0010145
4.8346e-05 0.00020111 0.00061594 -0.0010302
0.00043157 -0.0015641 0.00020383 0.00040769 0.0001135 -0.0010229 0.21907 -0.059656
0.00024593 -0.0071698 -0.00072368 0.00077464
-0.0001098 0.00048092 -0.00014376 -0.0009087 -1.5184e-05 0.00032001 0.00026411 -0.0070148
0.21872 0.059667 0.00036596 -0.0017648
-0.00047336 -0.00080543 0.00061985 0.00047495 0.00068877 -0.00088299 -0.00077049 0.0011667
0.00050589 -0.0017073 0.3323 -0.10986
3680000000 0.311 -0.023911 -0.0036832 -0.0038038 -0.0012241 0.0015488 -0.0010046 -0.00019272
0.0014559 5.5972e-05 -0.0011749 -0.00036936
-0.0037043 -0.0038338 0.10882 -0.11268 0.0016625 -0.004625 0.00080202 0.00029015
-0.00021523 -0.00049815 0.00090649 0.00022937
-0.0012192 0.0015218 0.0016089 -0.004628 0.32585 0.0021484 -0.00098533 -0.0005833
0.0010397 0.00053198 0.00073319 -0.0016391
-0.0010509 -0.00022076 0.00074151 0.00029807 -0.0009373 -0.00060368 0.20602 -0.093619
-0.0010323 -0.006667 -0.0012775 0.0015448
0.001447 1.2586e-05 -0.00030974 -0.00046191 0.0010006 0.00053556 -0.00099514 -0.00666
0.23949 0.036333 0.000155 -0.0014824
-0.0012012 -0.00033587 0.00090943 7.3484e-05 0.00068813 -0.0016448 -0.0013637 0.0011514
0.00019511 -0.0016276 0.3326 -0.1558
3740000000 0.31298 -0.058508 -0.0031581 -1.1092e-05 -0.002406 0.0025286 0.00011569 -0.00088005
-0.00058051 0.00014902 -0.0010743 0.00010113
-0.0031105 5.8465e-06 0.10032 -0.13363 0.0012476 -0.0052333 0.00021597 -0.00021782
-0.00040186 -0.00017581 0.00057805 0.00023417
-0.0023767 0.0025899 0.0011717 -0.0052556 0.32927 -0.035232 -0.00076464 -6.5877e-05
-0.0002664 -6.0389e-05 -0.00036543 -0.0012171
0.00013897 -0.00087439 0.00024209 -0.00020215 -0.00079088 -6.6489e-05 0.18502 -0.11645
-0.0030353 -0.005507 0.00052627 0.0022767
-0.00060101 3.9823e-05 -0.00036331 -0.00022865 -0.00020267 1.5148e-05 -0.0029634 -0.0054261
0.24827 0.0032536 -0.0010572 -0.0015974
-0.00096908 8.4179e-05 0.00057806 0.00012863 -0.00031309 -0.0011384 0.00067685 0.0024951
-0.00083889 -0.0013634 0.31852 -0.19448
3800000000 0.30981 -0.10459 -0.0021525 0.00044195 0.00087128 0.0039224 -0.0012852 -0.0016287
0.0015069 0.0010135 -0.00099432 0.00027633
-0.0022101 0.00045543 0.090927 -0.14886 -0.001888 -0.0052774 0.00037141 0.00022714
-0.00089525 -0.00046983 0.00077385 7.9652e-06
0.00092444 0.0038091 -0.0019389 -0.0052735 0.32671 -0.077925 -0.00074121 0.00040826
0.00068645 0.00033807 -0.00093332 -0.00055767
-0.0013213 -0.001616 0.00032999 0.00021739 -0.00068275 0.00042096 0.17626 -0.14258
-0.0036469 -0.00413 0.0014311 0.0017806
0.0016469 0.001013 -0.0008573 -0.00044407 0.00065084 0.00036723 -0.0036646 -0.0041102
0.26411 -0.035331 0.0013914 0.0006348
-0.00097389 0.00047525 0.0008306 -0.00015087 -0.00094356 -0.00068147 0.0013507 0.0014651
0.00090317 0.00060983 0.3123 -0.23677
3860000000 0.29817 -0.13653 -0.00103 0.0011125 0.0026443 0.0018992 -0.001976 0.0011454
0.00080018 -0.0012812 -7.4803e-05 0.0016795
-0.0010052 0.0011153 0.071517 -0.15952 -0.0031879 -0.0052047 0.00056715 -0.00068433
-0.0008464 0.001198 0.00065796 -0.00092593
0.0027032 0.0019135 -0.0032918 -0.0051722 0.30731 -0.11833 -0.00069542 0.00073124
0.00038902 -0.00031826 -0.00084441 -0.0005145
-0.0019531 0.0012323 0.00063145 -0.00068476 -0.0008218 0.00071752 0.14863 -0.15774
-0.0029515 -0.0037191 0.0018771 0.00075677
0.00070941 -0.0013832 -0.00081941 0.0012698 0.0002748 -0.00039402 -0.0029784 -0.0036645
0.26314 -0.063329 -0.00012105 -0.0015542
-0.00024223 0.0015677 0.00065065 -0.00098434 -0.00075594 -0.00043126 0.0019515 0.0010553
0.00043456 -0.0015138 0.28958 -0.27413
3920000000 0.28521 -0.17641 0.0017014 0.00044778 0.0035051 0.0023908 -8.7138e-05 0.00093268
0.00062295 -0.00016597 0.00044409 0.00043894
0.0017003 0.00044352 0.045626 -0.17579 -0.004974 -0.003354 -0.00032164 -0.00022263
0.00034428 0.00029108 -0.00026913 -0.00043824
0.003536 0.002345 -0.0050271 -0.0032799 0.30166 -0.15091 0.00020428 0.001346
0.0017602 -0.00089091 -0.00031787 -0.00036626
-0.00011342 0.00090144 -0.00032963 -0.00023114 0.000235 0.0013048 0.12926 -0.1688
-0.003766 -0.0029166 0.0021846 -3.9555e-05
0.00070365 -0.0001322 0.00034625 0.0003501 0.0017856 -0.0010334 -0.0038511 -0.0028398
0.25761 -0.10988 0.0012877 -0.0012016
0.0007819 0.00047112 -0.0002649 -0.00047601 -0.00034001 -0.00036446 0.0021977 -0.00018489
0.00070661 -0.0012938 0.26907 -0.3021
3980000000 0.25855 -0.21274 0.0020209 -0.0028528 0.0047155 -0.0003582 0.00021296 0.0011512
0.0011418 -0.0017791 0.0005063 6.864e-05
0.0019846 -0.0028805 0.023602 -0.19085 -0.0055796 -0.0014054 0.00071048 0.00042467
0.00052995 0.00064511 -0.00011362 -0.0012457
0.0047133 -0.00035098 -0.0056192 -0.0013219 0.27379 -0.18189 0.001421 -2.6892e-05
-0.0010937 -0.0013241 -0.00070282 -0.00059242
0.00023787 0.0011529 0.00073183 0.00043385 0.00136 1.8297e-06 0.093487 -0.19155
-0.004425 -0.0033386 0.0018387 -0.00089162
0.0010031 -0.0017819 0.00048835 0.00055749 -0.0010364 -0.0013027 -0.0045185 -0.0034136
0.24714 -0.14043 0.0014155 -0.0048672
0.00035763 0.00010894 -4.186e-05 -0.0012202 -0.00064044 -0.00048744 0.0016998 -0.00054319
0.0018432 -0.0048992 0.23442 -0.34159
4040000000 0.23138 -0.23785 -0.00023909 -0.0040548 0.0033992 -0.0026899 0.00033478 0.00039292
-0.00068376 -0.00092577 0.00039404 0.00014217
-0.00025903 -0.0040926 -0.0022157 -0.19764 -0.0047948 8.662e-05 0.00022053 -0.00095263
0.00011057 0.00015152 -0.0013055 -0.0003191
0.0033239 -0.0027437 -0.0047629 0.00013267 0.2521 -0.21574 0.00019988 -0.00059189
-0.0006112 -0.0006493 -0.0012093 0.00031461
0.00031722 0.00035554 0.00019818 -0.00099747 0.00020818 -0.00062263 0.070726 -0.18597
-0.0061068 -0.0017731 0.0014497 -0.00029543
-0.00048392 -0.00098146 5.6684e-05 0.00018408 -0.00053131 -0.00064436 -0.0061345 -0.0017401
0.23637 -0.17301 -0.00082659 -0.0029924
0.00048625 -1.4992e-05 -0.0012852 -0.00025002 -0.0012555 0.00020515 0.0012626 -0.00063531
-0.0012619 -0.0030596 0.19821 -0.35981
4100000000 0.20278 -0.26256 -0.0031321 -0.0032197 0.0012737 -0.0034281 -0.00014654 -8.1118e-05
0.00048217 -0.0014687 0.00061266 0.00038374
-0.0031232 -0.0032541 -0.026463 -0.20248 -0.0047706 0.00092708 -0.00020965 -0.00024141
0.00069722 0.00016287 -0.00059512 0.00029512
0.0012471 -0.0034924 -0.0047564 0.00099126 0.23124 -0.24188 0.00024107 -0.00013956
-0.00079449 -0.00032481 -0.0013405 0.00015595
-0.00010459 1.4907e-06 -0.00021268 -0.00025389 0.00016554 -0.00015111 0.038075 -0.20052
-0.0062253 0.00046815 0.0010823 -0.0016569
0.00029252 -0.0014121 0.00063626 0.0001913 -0.00072041 -0.00039669 -0.0061709 0.00049531
0.22283 -0.19797 -0.0018825 -0.0042032
0.00050688 0.00039615 -0.00054273 0.00028625 -0.0012962 0.00011822 0.0011881 -0.0014213
-0.0013887 -0.0042675 0.16596 -0.38635
4160000000 0.17343 -0.28081 -0.0037966 -0.0020169 9.8671e-05 -0.0030721 0.00080556 -8.0919e-05
-0.0037474 -0.00073615 0.00079627 -0.00078644
-0.0037447 -0.002031 -0.053222 -0.1995 -0.0048489 0.002608 -0.0003871 -0.00031441
0.000277 -0.00044499 -0.0010509 0.00039603
0.00010111 -0.0031183 -0.0048074 0.0026454 0.19843 -0.25817 0.00052443 -5.0113e-05
-0.001112 -0.00022546 -0.0012613 0.0007587
0.00077303 -0.00010444 -0.0003625 -0.0003166 0.00059853 -0.00013079 0.012812 -0.18836
-0.0051322 0.0013963 0.0012571 -0.0022801
-0.0037434 -0.00061687 0.00027033 -0.00037661 -0.0010701 -0.00017867 -0.0050956 0.0014313
0.19225 -0.23275 -0.0037096 -0.0036085
0.00095872 -0.00068122 -0.0011309 0.00041147 -0.0011229 0.00068941 0.0011722 -0.0024963
-0.0040427 -0.0034846 0.11541 -0.39637
4220000000 0.14631 -0.29652 -0.0045876 -8.7663e-06 -2.9483e-05 -0.0039477 -0.00025124 -0.00011806
-0.00074503 0.00071655 0.00026231 -0.0012194
-0.0045827 -7.6111e-06 -0.088717 -0.18955 -0.0023673 0.0035091 -0.00016836 -5.2581e-05
7.096e-05 0.00021337 -0.00051529 0.0010385
-2.4048e-05 -0.0039397 -0.0023187 0.0035287 0.17032 -0.28478 0.00013394 -5.7559e-05
0.00017627 0.00029656 -0.00010156 0.001171
-0.00024265 -9.397e-06 -0.00019553 -3.6536e-05 0.00012043 -1.2934e-06 -0.0099389 -0.18669
-0.0044628 0.002156 0.00013929 -0.0023095
-0.00070803 0.00082381 9.594e-05 0.0001862 0.00020841 0.00029131 -0.0045172 0.0021065
0.17753 -0.25573 -0.0046948 -0.0030691
9.1968e-05 -0.0012755 -0.00051434 0.0010467 -0.00011572 0.0013825 4.7662e-05 -0.0021551
-0.0043744 -0.0032831 0.089448 -0.40946
4280000000 0.11573 -0.3068 -0.0028625 0.0017502 -0.0017161 -0.0043259 -0.0003646 0.00049401
-0.00056583 0.001415 -0.00075059 -0.00028486
-0.0028463 0.0016639 -0.11471 -0.19567 -0.0028059 0.0029429 -0.00073634 -0.00037111
0.00013922 0.00014039 0.00068145 0.00064869
-0.0017325 -0.004319 -0.0027641 0.0029845 0.14064 -0.29337 0.0009068 -0.00019447
-0.00088239 0.00096087 -0.000575 0.00082732
-0.00046018 0.00041743 -0.00073112 -0.00037808 0.00087523 -0.00024088 -0.048459 -0.17252
-0.0046069 0.0023074 -0.0008478 -0.0021446
-0.00044734 0.0015567 0.00017345 0.0002162 -0.00091224 0.00094631 -0.0045276 0.0024442
0.13429 -0.28093 -0.005912 -0.0011026
-0.00060218 -0.00030989 0.00067907 0.00062536 -0.00048231 0.00068888 -0.00084941 -0.0023774
-0.0060575 -0.00089711 0.038506 -0.41624
4340000000 0.088406 -0.31555 -0.0018954 0.0018305 -0.0024033 -0.0014378 0.00027798 0.0005302
9.9783e-06 0.00074818 2.9454e-05 -0.0010149
-0.0018758 0.0018031 -0.13597 -0.1692 -0.0019174 0.0039685 -5.9733e-05 0.00050623
-0.00014986 -0.00030722 0.00039109 0.00031856
-0.0023975 -0.0013729 -0.0018758 0.0040346 0.10506 -0.30972 -0.00048268 -0.0011042
0.00039376 0.0010023 0.00085899 0.002054
0.00031889 0.00055144 -4.2926e-05 0.00056465 -0.00049266 -0.0010808 -0.066371 -0.16925
-0.0041983 0.0037231 -0.0014141 -0.0026431
-0.00013481 0.00070067 -0.00019341 -0.00038485 0.0004485 0.00089824 -0.0042683 0.0037125
0.10797 -0.30435 -0.0048578 0.0012553
-0.000134 -0.00091581 0.00045777 0.00031547 0.00091342 0.0021842 -0.0014779 -0.002572
-0.0048212 0.0011033 0.0043285 -0.41045
4400000000 0.058792 -0.32214 -0.00096455 0.0014381 -0.0024344 -0.001622 0.00073967 0.0013786
3.5543e-05 0.00056649 -0.00015796 -0.00054442
-0.00096527 0.0014648 -0.16444 -0.16053 -0.0012152 0.0040237 -0.00047057 0.00050285
0.00025618 -0.00063608 0.00049215 0.00034621
-0.0025073 -0.0015982 -0.0011901 0.0040325 0.076571 -0.31718 -0.00011839 -0.00022873
0.00038301 0.00024285 0.0010272 0.0014116
0.00069117 0.0013312 -0.00047456 0.00049336 -9.6772e-05 -0.00026686 -0.090811 -0.15706
-0.0029757 0.004984 -0.0021499 -0.0014885
8.8968e-05 0.00064782 0.00020058 -0.00062676 0.00044385 0.00033394 -0.0028877 0.0050726
0.077758 -0.31773 -0.0040299 0.00096872
8.9481e-06 -0.0006991 0.00045973 0.00035553 0.0010528 0.0013135 -0.0020859 -0.0015382
-0.0042464 0.00093384 -0.040291 -0.41641
4460000000 0.022273 -0.3231 -0.00069497 0.00038711 -0.0039417 -0.00083248 0.0014562 -0.00057549
-0.00029654 0.0011603 -0.001104 -0.0003457
-0.00073579 0.00042823 -0.18722 -0.13187 -0.00056604 0.0043564 -0.00039808 0.0007496
-0.00031596 -0.0003684 0.00047961 -0.00043923
-0.0039665 -0.00079012 -0.00051474 0.0043802 0.050742 -0.3243 -0.00066315 -0.00052966
0.0004532 0.00059392 0.0020105 0.00057389
0.0014896 -0.00062376 -0.00039065 0.00081662 -0.0006738 -0.00048944 -0.1054 -0.1352
-0.0016895 0.0059496 -0.0024942 -0.00087154
-0.00038754 0.0011933 -0.00033959 -0.00044933 0.00050337 0.00065514 -0.001714 0.0058567
0.04236 -0.31422 -0.0041673 0.0029842
-0.0011111 -0.00017158 0.00038062 -0.0005132 0.0019777 0.00061504 -0.0024747 -0.00073864
-0.0039655 0.0028823 -0.08063 -0.3988
4520000000 -0.00061615 -0.32397 -0.00030726 -0.00038353 -0.0034771 0.00027728 0.0007804 -3.165e-05
0.00166 5.6997e-05 -0.00070655 0.00085981
-0.00029549 -0.00039978 -0.21146 -0.11505 0.00048465 0.0045342 0.00057956 0.00086784
-0.00042218 -0.00010729 0.0003225 -3.67e-05
-0.0034966 0.00029948 0.00055134 0.0045462 0.020445 -0.3225 -0.0010441 0.00065015
0.00078288 -0.00056236 0.0017355 -0.00099549
0.00076642 -3.3124e-05 0.00057735 0.00082189 -0.001035 0.00061615 -0.12205 -0.12649
-0.00067437 0.0054789 -0.003218 -0.00032839
0.0016729 3.9099e-05 -0.00040165 -3.3143e-05 0.00081254 -0.00055841 -0.00064611 0.0055139
-0.0043407 -0.32751 -0.0029026 0.0028934
-0.00065436 0.00097336 0.00037591 -0.00011238 0.0017153 -0.0010588 -0.0032191 -0.00043427
-0.0030747 0.0031031 -0.10972 -0.39653
4580000000 -0.038023 -0.31822 -0.0011151 -0.0006585 -0.0031347 0.0023408 0.00068682 -0.00035303
0.00021382 0.0002077 -0.00044331 0.00073893
-0.0011069 -0.00063278 -0.23082 -0.090011 0.00076543 0.004133 0.00062055 -0.00010158
-3.4478e-05 0.00041687 0.00020769 -0.00031434
-0.0030965 0.002353 0.00084525 0.0041442 -0.011063 -0.32122 -9.6226e-05 0.00050069
-0.00031621 -9.1327e-05 0.0016055 -0.00096486
0.00067538 -0.00036091 0.00061878 -7.4748e-05 -4.8161e-05 0.00055465 -0.13356 -0.10248
0.0018765 0.0054162 -0.0026727 0.0010342
7.2311e-05 0.00022416 5.1872e-05 0.00038896 -0.00031562 -0.00020018 0.0020188 0.0053302
-0.031459 -0.33513 -0.002451 0.0034083
-0.00056343 0.00083214 0.00019271 -0.00032572 0.0015737 -0.00085875 -0.0026278 0.0010612
-0.0024145 0.0034246 -0.15478 -0.368
4640000000 -0.063971 -0.31186 -0.002387 -0.0016913 -0.003032 0.0026007 0.00064111 -0.001489
0.0013482 -9.502e-05 0.00017457 0.00097886
-0.0024063 -0.0017091 -0.24188 -0.061591 0.0015746 0.003825 0.00070589 0.00030157
-0.00032797 0.0002226 -1.3172e-05 -0.00080879
-0.0030066 0.0026573 0.0016043 0.003824 -0.035927 -0.31509 0.00025223 0.00076902
0.00091521 0.00032258 0.00041517 -0.0019768
0.00058438 -0.0015209 0.00067744 0.00026982 0.00024369 0.00076967 -0.13901 -0.087738
0.0033067 0.0036701 -0.0024689 0.0016947
0.0014198 -0.00014591 -0.00031084 0.00035276 0.00096527 0.00035474 0.0033423 0.0037266
-0.064611 -0.32203 -0.0026269 0.0039716
0.00014776 0.00087673 -8.4607e-05 -0.00082882 0.00036285 -0.0019055 -0.0023717 0.0016971
-0.0026175 0.0039812 -0.17446 -0.35801
4700000000 -0.091123 -0.30866 -0.0040737 -0.0002183 -0.0017251 0.004549 -0.00094096 -0.00091104
0.0012616 -0.00065567 0.00090717 0.00052579
-0.0040764 -0.00022042 -0.25373 -0.043685 0.0025631 0.0040936 0.00052804 -0.00050702
0.00022803 0.0004382 -0.00027874 4.4134e-05
-0.001632 0.0045743 0.0026342 0.0040824 -0.065954 -0.31026 -0.00024396 0.00041183
0.00012461 -5.8518e-05 8.8436e-05 -0.0012853
-0.00096905 -0.00094463 0.00054511 -0.00050494 -0.00020608 0.00040682 -0.15562 -0.067657
0.0032644 0.0018519 -0.0014856 0.0024899
0.0011853 -0.0007039 0.00019333 0.00040447 7.538e-05 -4.0397e-05 0.0032944 0.001786
-0.10311 -0.31654 -0.00093885 0.0038214
0.00098739 0.00063719 -0.0002651 -4.2341e-05 0.00013923 -0.0012628 -0.0016079 0.0025979
-0.00088182 0.0038648 -0.21759 -0.33014
4760000000 -0.12231 -0.29473 -0.0048054 0.0010692 0.00066534 0.0045676 -0.00057323 -0.00074566
0.00025107 -0.0013676 0.00083541 -0.00036255
-0.0048082 0.0010859 -0.25106 -0.0017934 0.0028804 0.0032494 -9.3874e-06 -0.00063463
0.00031481 0.00021708 7.5368e-05 -7.1303e-05
0.00070661 0.0045969 0.0029325 0.0032351 -0.097522 -0.29645 0.00079587 0.00039571
0.0010349 8.2411e-06 -0.0011821 -0.0011846
-0.00061174 -0.00072226 -6.2347e-05 -0.00063045 0.00076598 0.00035475 -0.15062 -0.051024
0.0022324 0.00097646 -0.00080429 0.0027898
0.00035713 -0.0013543 0.00031322 0.00029963 0.0010647 5.0748e-05 0.0022392 0.00096441
-0.13654 -0.30161 -0.00057779 0.0044663
0.00081225 -0.00039638 0.00011012 -2.0854e-05 -0.0012257 -0.001133 -0.00075377 0.0027043
-0.00064639 0.0043664 -0.22933 -0.3093
4820000000 -0.14859 -0.2811 -0.0050458 0.0024732 0.0014435 0.002912 -0.00086091 -0.00055452
0.00041124 -0.00081776 0.00019857 -0.00035836
-0.0050633 0.002437 -0.26316 0.02074 0.0041895 0.0035021 -0.00010452 -0.0003699
0.00027682 -4.5333e-05 -0.00018134 -0.00037272
0.0015111 0.0029277 0.0042092 0.0034715 -0.12334 -0.29305 0.0003734 -0.00030125
0.0007002 -0.00060912 -0.00079854 -0.00022341
-0.00087838 -0.00049008 -8.9006e-05 -0.00035404 0.00040992 -0.00027403 -0.1655 -0.033716
0.0018646 -7.5465e-05 4.7357e-06 0.002859
0.00034079 -0.00090182 0.00031248 -5.1781e-05 0.00063531 -0.00062376 0.0019057 -0.00012353
-0.17622 -0.28539 -0.00013914 0.0030132
0.00015207 -0.00028407 -0.00018813 -0.00039942 -0.0008127 -0.00018443 4.6968e-05 0.0028395
6.4217e-05 0.0030355 -0.26671 -0.27889
4880000000 -0.18023 -0.26319 -0.0044665 0.0043617 0.0019645 0.0032079 -0.0014585 0.00019307
-0.00099233 -0.0010608 0.00047662 1.9165e-05
-0.0044447 0.004328 -0.25569 0.061081 0.0048475 0.0017744 -0.00039895 -0.0001937
-8.1255e-05 0.00013927 -0.00017788 5.0721e-06
0.00203 0.0031742 0.0048447 0.0016935 -0.14325 -0.28186 0.00050818 -0.00031587
-0.00026208 -0.0013973 -0.00063483 -0.00015637
-0.0014423 0.00018905 -0.00041396 -0.00019488 0.00047081 -0.00032515 -0.15936 -0.015519
0.00083916 -0.00043912 0.001108 0.0024665
-0.00090278 -0.00101 -0.00011266 0.00019869 -0.00021329 -0.0014723 0.00086135 -0.00036602
-0.20739 -0.27117 0.00038867 0.0031213
0.00042944 -9.8692e-05 -0.00012591 7.7003e-05 -0.00067808 -0.00012579 0.0011138 0.0026367
0.0004428 0.0031696 -0.2788 -0.25114
4940000000 -0.20167 -0.24602 -0.0032548 0.0065397 0.0029111 0.0012934 -0.00036847 0.00074639
-0.00080648 -0.00047156 5.963e-05 -0.00078352
-0.0032682 0.0065329 -0.26852 0.087612 0.0059025 0.0013109 -8.3825e-05 -9.8478e-05
0.00033959 -0.00037097 -0.00038986 8.1854e-05
0.0029364 0.0012679 0.0059477 0.0012277 -0.16343 -0.25822 0.00015243 -0.00042099
-0.00098569 -0.00016468 -0.00044994 0.00027904
-0.00033242 0.00078747 -7.5768e-05 -9.8639e-05 0.0001819 -0.00042216 -0.16683 -0.0054188
-0.00054133 0.00036999 0.0018676 0.0019486
-0.00084135 -0.00048105 0.00033572 -0.00036437 -0.0010025 -0.00015387 -0.00058121 0.00031687
-0.23198 -0.24421 0.00031721 0.0029328
0.00015358 -0.00080929 -0.00043788 0.00013283 -0.00048129 0.000226 0.0019573 0.0019439
0.00020788 0.0029428 -0.30355 -0.22474
5000000000 -0.22239 -0.22304 -0.00038384 0.0074474 0.003256 0.0017785 -0.00015761 0.00066914
-0.00060685 0.00042356 -0.00027194 -0.00087782
-0.00038107 0.007422 -0.25472 0.10455 0.0059657 -0.0007142 -0.00028535 -0.00013023
-0.00022929 -0.00062699 -0.00017712 -3.6138e-05
0.0032794 0.0017617 0.0059344 -0.00078574 -0.19317 -0.24515 -0.00053493 -0.0007396
-0.00061456 -0.00027559 -0.00031697 -3.6233e-05
-0.0001693 0.00060875 -0.00025139 -0.00013511 -0.00053614 -0.00074575 -0.16108 0.018479
-0.00083593 0.0014126 0.0023029 0.0012035
-0.0004894 0.00057069 -0.00026047 -0.00057675 -0.0005428 -0.00020567 -0.00079469 0.001454
-0.26006 -0.22178 -0.00012768 0.0035177
-0.00024797 -0.0009233 -0.0001764 -5.306e-05 -0.00038895 -0.00011113 0.0022512 0.00126
-3.4702e-05 0.0033977 -0.31525 -0.1915
5060000000 -0.24444 -0.19608 0.0017734 0.0070764 0.0031906 -0.00026951 0.00011384 0.00056048
-0.00038124 -0.00015102 -0.00037434 -0.00023802
0.0017911 0.0070722 -0.239 0.14138 0.0050893 -0.0018631 -1.0025e-05 0.00020879
-0.00040525 4.1008e-05 -0.00038665 0.00026214
0.0031557 -0.00032924 0.005057 -0.0019661 -0.20786 -0.22374 -0.00042449 0.00028554
-0.00078378 0.00030006 -0.0010312 -0.00012704
8.3722e-05 0.00058929 5.2785e-06 0.00024298 -0.00042334 0.00030271 -0.16357 0.026108
-0.00043663 0.0030495 0.0018338 0.00048629
-0.00045601 -0.00012792 -0.00040592 -1.834e-06 -0.00082549 0.00026749 -0.00044985 0.0030668
-0.27499 -0.192 0.0013011 0.0032651
-0.00043589 -0.00019143 -0.00031277 0.00028949 -0.00094917 -7.4626e-05 0.0019186 0.0005354
0.0013265 0.0032693 -0.32909 -0.16302
5120000000 -0.26048 -0.17104 0.0033326 0.0059623 0.0028503 -0.00048909 0.00027769 0.00070394
-0.00016897 0.00091341 -0.00039476 0.00027891
0.0033321 0.0059669 -0.23391 0.16874 0.0048372 -0.0025249 6.917e-05 0.00026217
-0.00012192 -4.4185e-05 0.00014991 0.00023313
0.0028812 -0.00054752 0.0048007 -0.0025823 -0.2221 -0.20907 -2.6236e-05 0.00011589
-0.00034506 0.00082504 -0.00116 0.0006005
0.00030389 0.00066621 7.5375e-05 0.00024837 -6.1613e-05 9.6339e-05 -0.15944 0.052223
0.0010917 0.0034534 0.0024978 0.00042051
-0.00018683 0.00090057 -0.00010655 8.2775e-05 -0.00033456 0.00084936 0.0011397 0.0034645
-0.29083 -0.15843 0.0013092 0.0035469
-0.00041938 0.00024502 0.00010283 0.00027963 -0.0011314 0.00062038 0.0024734 0.00037051
0.001264 0.0036139 -0.34167 -0.12882
5180000000 -0.27738 -0.14166 0.0048394 0.0049129 0.0034167 -0.00098893 0.00026012 0.00054861
-0.00010665 0.00038856 -0.0004464 0.00042773
0.0048539 0.004918 -0.21288 0.19082 0.0042701 -0.0036587 -0.0002853 -0.00027094
3.1161e-05 -0.0001989 -7.5036e-05 0.00012901
0.0034232 -0.00099768 0.0042192 -0.0037265 -0.23375 -0.17351 -0.00029171 0.00074306
-1.119e-05 3.3219e-06 -0.00040159 0.0010229
0.00026723 0.00059636 -0.00029582 -0.00027877 -0.00028073 0.00075274 -0.15921 0.061591
0.0026937 0.0040101 0.0022882 -0.00089639
-0.00016185 0.00029682 -3.4276e-05 -0.00021186 2.1672e-05 -1.132e-05 0.0027005 0.0039875
-0.3041 -0.11696 0.0023942 0.0038716
-0.00047612 0.00044926 -8.4043e-05 0.00010441 -0.00049294 0.00099274 0.0023444 -0.00078468
0.0023755 0.0039256 -0.3449 -0.097384
5240000000 -0.2875 -0.11459 0.0049998 0.0036797 0.0028488 -0.0026602 0.00066851 0.00012051
-0.00026715 -0.0001176 1.27e-05 0.00058563
0.0050041 0.0036542 -0.20161 0.22959 0.0033829 -0.0046523 -7.0217e-05 0.0001493
-0.00018617 -3.3082e-05 0.00015414 0.0003989
0.0028601 -0.0026646 0.0032993 -0.0047016 -0.25085 -0.14956 0.00041327 0.0002379
-0.00042422 0.00066738 6.8679e-06 0.0014911
0.00068265 7.7586e-05 -1.4077e-05 0.00012781 0.00042727 0.00022978 -0.15987 0.082467
0.0035303 0.0026988 0.0016579 -0.0010857
-0.00025451 -9.2383e-05 -0.00023013 -2.8045e-05 -0.00039342 0.0005835 0.0035622 0.0026313
-0.31903 -0.0756 0.0031779 0.0026467
-1.0523e-05 0.00052625 0.00015417 0.0003665 0.00011106 0.0014001 0.0016749 -0.0012097
0.0030974 0.0027424 -0.35193 -0.064921
5300000000 -0.29356 -0.085387 0.0059567 0.0021677 0.00187 -0.0031308 0.00015803 -0.0003885
0.00028051 0.0006845 5.9384e-05 0.00026367
0.0059563 0.0021748 -0.19432 0.2342 0.0023025 -0.0054094 -0.00011796 0.00018623
-1.5211e-05 0.0003438 0.00023148 0.0003357
0.0018287 -0.0031572 0.002219 -0.0054528 -0.26696 -0.12458 0.00034568 -0.00027892
0.00033243 0.0003186 0.00082744 0.00072157
0.00012836 -0.00034768 -0.00013502 0.00022148 0.00035076 -0.00027424 -0.15222 0.091308
0.0053146 0.0019552 0.0013347 -0.0017734
0.00032511 0.00071666 -7.5205e-06 0.00036065 0.00038552 0.00038592 0.0052699 0.001921
-0.33096 -0.047209 0.0034148 0.0026506
8.9108e-05 0.00032435 0.00026439 0.00040502 0.00078446 0.00085133 0.0013113 -0.0016919
0.0034774 0.0025897 -0.34822 -0.029003
5360000000 -0.29466 -0.049143 0.0060684 0.0008747 0.00044071 -0.003807 0.00039495 -3.7907e-07
6.0047e-05 0.00035824 0.00051541 -9.0005e-05
0.0060718 0.0008656 -0.15836 0.25569 0.00081441 -0.0055994 6.4723e-05 0.0002769
-1.4131e-05 6.9751e-05 0.00058492 -7.756e-05
0.00041658 -0.0038673 0.00072663 -0.0056242 -0.26759 -0.09768 0.00037594 0.00034222
0.00020274 0.00031525 0.00067377 0.00042974
0.00037366 -5.2639e-05 7.7878e-05 0.00027281 0.00036179 0.00034984 -0.15094 0.10966
0.0059962 -0.0003775 0.00076978 -0.0018723
0.0001047 0.00035894 8.0702e-06 0.00012297 0.00022276 0.00033332 0.0060016 -0.00041247
-0.32796 -0.0092479 0.0044059 0.0024208
0.00052155 -9.9106e-05 0.00053191 -7.7138e-05 0.00075805 0.00041549 0.00073449 -0.0018373
0.0043605 0.0024408 -0.34737 -0.001312
5420000000 -0.29816 -0.025661 0.0061341 -0.0010125 -0.00055885 -0.0036703 -8.2103e-05 -0.0001662
0.00070478 0.00048471 0.00038744 -0.00020578
0.0061455 -0.0010232 -0.13939 0.28363 0.00010671 -0.0054284 7.0464e-05 0.00010526
0.00012463 -9.6961e-06 0.00033221 -0.00018223
-0.00060725 -0.0036632 -1.268e-05 -0.0054393 -0.28417 -0.064419 -0.00024948 -0.00052575
0.00082307 -2.8688e-06 0.0008133 -3.7898e-05
-9.3064e-05 -0.00016355 7.6545e-05 0.00010966 -0.00024686 -0.00051469 -0.1397 0.12437
0.0050173 -0.0019983 0.00027628 -0.001713
0.00075368 0.00047735 0.00010483 -9.4047e-06 0.00083488 8.9248e-05 0.0049362 -0.0020597
-0.33205 0.020466 0.0047183 0.0011587
0.00036803 -0.00016841 0.00025583 -0.00019752 0.00077456 -1.4446e-05 0.00024112 -0.0017622
0.0047792 0.0011088 -0.34113 0.041231
5480000000 -0.2908 0.010229 0.0049579 -0.0019165 -0.0018829 -0.0028832 0.00038507 -1.3259e-05
0.00097071 -0.00013398 -8.5118e-05 -0.00013611
0.0049458 -0.0019122 -0.12591 0.29176 -0.0014327 -0.0056546 2.5697e-05 0.00024489
4.8228e-05 -6.2528e-05 0.00021416 -0.00019232
-0.0019305 -0.0028495 -0.0015195 -0.0056403 -0.2888 -0.043232 -0.00024431 0.00023399
0.00046194 -0.0003136 0.00066286 -0.00010048
0.00038784 4.5409e-06 4.8781e-05 0.00020223 -0.00027047 0.00022884 -0.13379 0.13532
0.0042247 -0.003323 -0.00024541 -0.0018552
0.00099592 -0.00014802 7.4393e-05 -7.3416e-05 0.00039084 -0.00029715 0.0041913 -0.0033562
-0.32212 0.048654 0.004831 0.0003273
-0.000106 -0.00010801 0.00025084 -0.00022976 0.00071558 -4.6259e-05 -0.00016372 -0.001756
0.00488 0.00031323 -0.33225 0.062375
5540000000 -0.28907 0.035576 0.0041305 -0.0024235 -0.0024209 -0.002016 0.0003285 -0.00028782
0.00027724 -0.00025237 -0.00037906 5.0366e-05
0.0041426 -0.0024069 -0.08609 0.31006 -0.0024169 -0.0050085 0.00042028 0.00014035
-2.8512e-05 -0.00016538 -0.00012266 -0.00039349
-0.0024493 -0.0019807 -0.0025151 -0.0049752 -0.28876 -0.022379 0.00027517 -0.00015634
0.00025508 -0.00018987 0.00037726 -0.00022021
0.00032253 -0.00028952 0.0004129 0.00012776 0.00027841 -0.00016914 -0.12276 0.15696
0.0027825 -0.0040473 -0.00090238 -0.0018795
0.00028 -0.00023629 6.221e-06 -0.00016101 0.0003042 -0.00012194 0.002717 -0.0040439
-0.30894 0.08377 0.0049902 -0.00098157
-0.00041377 3.7233e-05 -0.0001841 -0.00038163 0.00038122 -0.00021625 -0.00096768 -0.0019443
0.0049931 -0.00091507 -0.3257 0.10414
5600000000 -0.27825 0.064188 0.0035235 -0.0033948 -0.0023746 -0.0018137 0.00035785 -0.00037879
0.00029542 -0.00039039 8.9959e-05 0.00048277
0.0035408 -0.0033725 -0.083027 0.32471 -0.0035865 -0.0047892 9.4631e-05 -0.00020408
-0.00013524 -1.0749e-06 -0.00017785 -0.00020115
-0.002388 -0.0017748 -0.0036899 -0.0047351 -0.28827 0.0099563 -1.4171e-05 -2.6052e-05
0.00036428 -0.0004891 0.00046587 -0.000404
0.00036029 -0.00039624 0.00010963 -0.00018809 -1.4289e-05 -3.7481e-05 -0.11498 0.15667
0.0017926 -0.0039045 -0.0010893 -0.0011403
0.00025743 -0.00034528 -0.00015012 3.0717e-05 0.00034538 -0.00053712 0.0017936 -0.0039428
-0.29986 0.11351 0.0045546 -0.0014778
6.7547e-05 0.00046373 -0.00017817 -0.00018123 0.0005643 -0.00041919 -0.0010892 -0.0010534
0.0045217 -0.0014447 -0.30424 0.11891
5660000000 -0.26801 0.085868 0.003324 -0.0035979 -0.0034801 -0.00073802 -0.00033735 -0.0007272
-0.00012864 -0.00063412 0.00039736 -0.00024511
0.0033512 -0.0035851 -0.042831 0.31646 -0.004422 -0.0031849 -5.7799e-08 -0.00016588
0.00010189 7.1948e-05 -3.1583e-05 -0.00010767
-0.0034829 -0.00065583 -0.0044838 -0.0031008 -0.29031 0.033179 -0.00018753 0.0001015
-0.00038567 -0.00048741 0.00030739 -0.0011511
-0.00032994 -0.00069854 -2.7561e-05 -0.00014074 -0.00020252 0.00010743 -0.1004 0.17675
0.00072372 -0.0040743 -0.0013263 -0.00092457
-0.00017158 -0.00060819 0.00014603 0.0001227 -0.00032569 -0.00047151 0.00067095 -0.0040582
-0.28693 0.14199 0.0040181 -0.0022739
0.00042563 -0.00022001 -8.5508e-05 -7.3371e-05 0.00030314 -0.0010932 -0.0013736 -0.00096951
0.0039702 -0.0023621 -0.29672 0.15461
5720000000 -0.25378 0.10898 0.0027421 -0.0041867 -0.002903 0.00078244 -0.00047019 -0.00030983
-0.00044877 -0.00016287 -1.6295e-05 -0.00033884
0.0027382 -0.0041493 -0.014771 0.34345 -0.0054762 -0.0028586 3.728e-05 -8.5609e-05
-0.00017018 6.3147e-05 -0.00022143 0.00016305
-0.0028924 0.00080052 -0.0055377 -0.0027827 -0.28782 0.064729 0.0001033 6.1227e-05
0.00025006 0.00022742 -0.00016338 -0.00040962
-0.00047661 -0.00028334 5.2579e-05 -7.3479e-05 0.00010513 5.1156e-05 -0.084619 0.17923
-0.0002892 -0.0036094 -0.0016065 -0.00048698
-0.0004168 -4.4133e-05 -0.0001998 0.00011094 0.00019134 0.00031099 -0.00025609 -0.0036051
-0.27617 0.16856 0.0043798 -0.0033213
-6.3344e-06 -0.00036782 -0.00019511 0.00017744 -0.00015546 -0.0003606 -0.0016175 -0.00042196
0.0045419 -0.0033805 -0.26677 0.17324
5780000000 -0.23822 0.1257 0.0016046 -0.0047815 -0.0024819 0.001061 -0.00070109 7.7657e-05
-0.00032127 -0.00031387 -0.00020902 -0.00034235
0.0016261 -0.0047914 -0.0017831 0.33858 -0.0059433 -0.00077769 -2.4024e-05 -0.00017942
8.9894e-06 -7.9017e-05 -0.00013344 -0.00025452
-0.0024993 0.0011029 -0.0059779 -0.0006715 -0.28442 0.081215 -2.3356e-07 -7.0714e-05
0.00016004 -0.00027253 -0.00056579 -0.00059557
-0.00070472 8.32e-05 -3.6566e-05 -0.0001734 -1.4234e-05 -5.7091e-05 -0.075735 0.19489
-0.00011111 -0.0030765 -0.0012785 4.7216e-05
-0.00039067 -0.00032685 1.2159e-05 -9.1452e-05 0.00010898 -0.0002014 -0.00014075 -0.003036
-0.26639 0.18978 0.003057 -0.003758
-0.00020294 -0.00041944 -0.00010826 -0.00019943 -0.00054391 -0.00065276 -0.0013211 -3.7828e-05
0.0029964 -0.0036361 -0.25807 0.19499
5840000000 -0.22596 0.14765 0.00035118 -0.0053881 -0.0020853 0.0011331 -0.00022234 0.00026989
-0.00034856 0.00018943 -0.0004364 -0.000374
0.00036551 -0.0053768 0.033327 0.3426 -0.0057942 0.00041593 -0.00021142 -2.1933e-05
0.0001943 6.0598e-05 -0.00017963 0.00022688
-0.0020923 0.0011773 -0.0057895 0.00052489 -0.27879 0.10596 -0.00018756 4.1031e-05
-0.00010926 -0.00057151 -0.00059031 -0.00030766
-0.00019607 0.00027192 -0.00018928 -5.1999e-06 -0.00020789 3.5975e-05 -0.053758 0.19851
-0.00069721 -0.0034109 -0.0011806 7.4872e-05
-0.0003313 0.00021837 0.00016195 4.4373e-06 -0.00014314 -0.00066038 -0.00065444 -0.0033795
-0.24978 0.19991 0.0025076 -0.0037979
-0.00045837 -0.00032236 -0.00020632 0.000203 -0.00052155 -0.00031614 -0.0011983 0.00020645
0.0025904 -0.0037959 -0.22389 0.21987
5900000000 -0.21189 0.16028 -0.0017046 -0.0055074 -0.0022607 0.002398 -0.0001645 -1.704e-05
0.00020021 -0.00013478 -4.7071e-05 0.00030162
-0.0017104 -0.0055268 0.054049 0.34354 -0.0051011 0.0018903 2.1239e-05 -4.32e-05
-8.4988e-06 -0.00023819 -7.158e-05 -5.1388e-05
-0.0022313 0.0024581 -0.0050654 0.001991 -0.26273 0.12185 1.524e-05 -0.00012563
-0.00054779 -0.00032067 -0.00085852 -2.3334e-05
-0.00017454 -7.5983e-06 1.1909e-05 -2.9635e-05 6.164e-06 -0.00012769 -0.045904 0.20902
-0.00069865 -0.0033474 -0.0012899 0.00043034
0.00017294 -0.00018419 -2.6241e-05 -0.00022833 -0.00044038 -0.00035443 -0.00080009 -0.0033233
-0.22405 0.21618 0.0019482 -0.0050577
-4.5034e-05 0.00021795 -7.5037e-05 -7.1433e-05 -0.00088686 -4.4673e-05 -0.0012446 0.00036374
0.0018528 -0.0052025 -0.20904 0.23033
5960000000 -0.19302 0.17293 -0.0028581 -0.0040621 -0.00076822 0.0026463 -0.00012911 0.00020471
-0.0002622 0.00012596 -8.2053e-05 1.5834e-05
-0.002855 -0.0040634 0.07991 0.34269 -0.0041655 0.0020226 -0.00018862 -7.3789e-06
6.1035e-05 8.5812e-05 0.00013043 0.00023911
-0.00071564 0.0026457 -0.0041292 0.0021183 -0.24968 0.14695 -8.6797e-05 -8.3449e-05
-0.00037195 0.00014809 -0.00033889 -5.1476e-05
-0.00014454 0.00023357 -0.00017291 -2.3287e-07 -7.8543e-05 -7.8102e-05 -0.028092 0.2172
-0.0018344 -0.0032218 -0.00097679 0.00079885
-0.0002167 6.1124e-05 -2.5013e-05 8.1812e-05 -0.00031735 9.5731e-05 -0.0018434 -0.0032514
-0.20472 0.23064 0.00033208 -0.0050586
-4.1759e-05 7.3959e-05 0.00013869 0.00022828 -0.000226 -7.4026e-05 -0.0010246 0.00086196
0.00048923 -0.0050606 -0.18081 0.25725
6020000000 -0.17544 0.18965 -0.0037192 -0.0031215 -0.00035323 0.0029615 -1.3418e-05 0.00056368
-0.00027095 0.00024207 -0.00017345 0.00037985
-0.0037154 -0.0031224 0.10754 0.33595 -0.0047664 0.0030599 -8.0287e-05 0.00015971
-0.00013086 0.00010813 -0.00018733 0.00018947
-0.00026723 0.0029699 -0.0047145 0.0031529 -0.23069 0.16027 -0.00037541 0.00022903
-0.00069731 -5.6735e-05 -0.00050655 0.00044906
-1.2372e-05 0.00051614 -9.0141e-05 0.00018196 -0.00034519 0.00024057 -0.021309 0.21388
-0.0025571 -0.0032688 -0.00086236 0.000726
-0.00024547 0.00030316 -0.00010995 7.1055e-05 -0.00074627 6.4248e-05 -0.0025239 -0.0032706
-0.17612 0.24601 -7.0214e-05 -0.0047717
-0.00014006 0.0003484 -0.00018107 0.00019293 -0.00050858 0.00047485 -0.0007124 0.00065559
-8.2762e-05 -0.0046546 -0.15491 0.25812
6080000000 -0.15493 0.19802 -0.0040071 -0.0010366 0.00111 0.0028728 9.3559e-05 4.1123e-05
0.00012136 0.00010659 0.00017814 -6.0645e-05
-0.0039981 -0.0010274 0.12976 0.33656 -0.0032786 0.0045329 -7.1272e-05 -3.5201e-05
3.5198e-05 0.00012555 0.00013768 0.0003627
0.0011755 0.0028887 -0.0031869 0.0046191 -0.21306 0.18638 0.00025072 0.00013605
-0.00034727 0.0007017 -0.00010781 0.00015406
8.7492e-05 3.4715e-05 -7.8614e-05 -2.6739e-05 0.00025823 0.00014889 -0.0041876 0.2215
-0.0037275 -0.0025191 -0.00082232 0.00088778
0.00010607 0.00013447 -5.2307e-06 0.00020239 -0.00043217 0.00059545 -0.0037492 -0.0024856
-0.14678 0.26277 -0.0010117 -0.0052239
0.00021155 -8.7433e-05 8.5008e-05 0.00035821 -6.7923e-05 0.00013236 -0.0009129 0.0010101
-0.00098312 -0.0053147 -0.13222 0.27869
6140000000 -0.13955 0.21214 -0.0035569 -0.00070955 0.0015079 0.002299 0.00012186 -5.953e-06
-4.5818e-05 -6.8217e-05 0.00043324 -0.00020434
-0.0035499 -0.00070833 0.15493 0.31931 -0.0023789 0.0052222 7.8804e-05 6.6648e-05
0.00033452 -7.3467e-05 0.00029241 3.8024e-05
0.0015541 0.0022743 -0.0022686 0.0052622 -0.19005 0.20699 0.00038898 -0.00010883
5.8916e-05 0.00060581 -1.3231e-06 0.00057845
9.7225e-05 3.1122e-06 8.1398e-05 6.3272e-05 0.00039208 -9.8622e-05 0.0076611 0.21373
-0.0044745 -0.0013845 -0.00051966 0.0015882
-2.6979e-05 -0.00010001 0.00030691 -6.909e-05 0.00011046 0.00062089 -0.0045479 -0.0013627
-0.12789 0.28392 -0.0028213 -0.0044852
0.00045405 -0.00028492 0.00024338 1.4248e-05 -3.5259e-05 0.00045737 -0.00051821 0.0014983
-0.0026941 -0.0043822 -0.094793 0.27875
6200000000 -0.12318 0.21821 -0.0029952 -0.00023864 0.0020955 0.0013819 7.9446e-05 0.00035424
-0.00018673 0.00010592 -0.00014207 -0.00030685
-0.0029714 -0.00024075 0.18424 0.31868 -0.0010169 0.0052349 2.7948e-05 0.00022809
0.00011052 5.3139e-05 0.00011075 0.00013376
0.0021171 0.001335 -0.00090996 0.0052625 -0.1703 0.22155 0.00013959 -0.00035656
0.00051904 7.3018e-05 0.00021299 0.00022799
8.7725e-05 0.00035117 4.4496e-05 0.00021293 0.0001256 -0.00034656 0.022023 0.22234
-0.0045805 -0.00028724 0.0002149 0.0012275
-0.00014238 0.00015698 0.00012037 1.4085e-05 0.00054623 4.9976e-05 -0.0046039 -0.00026298
-0.11526 0.29161 -0.003323 -0.00386
-0.0001256 -0.0003052 8.4648e-05 0.00010554 0.0002554 0.00024298 0.00013661 0.0012344
-0.0033543 -0.0038496 -0.080622 0.28949
6260000000 -0.10905 0.23135 -0.0030392 0.0007228 0.0020258 0.00075573 0.00028982 -0.00011306
9.7789e-05 0.00029015 -0.00014138 -8.7012e-05
-0.0030319 0.00072799 0.2007 0.30323 -0.00017371 0.0053147 8.6388e-06 -9.885e-05
-9.2113e-05 -7.0575e-05 0.00025757 0.00015296
0.0020224 0.00071973 -6.9012e-05 0.0053311 -0.1499 0.24254 7.3629e-05 -7.609e-05
0.0003883 -0.00015774 0.00012017 0.00029671
0.00031832 -0.00010737 9.6788e-06 -9.5601e-05 9.5482e-05 -0.0001043 0.036578 0.2176
-0.0044299 0.0012485 0.00047371 0.0011967
0.00012879 0.00028484 -7.1022e-05 -7.3506e-05 0.0003641 -8.0322e-05 -0.0044318 0.0012399
-0.089953 0.29184 -0.0040427 -0.0027266
-0.00013303 -8.4207e-05 0.00022495 0.00019502 4.6463e-05 0.00021222 0.00057903 0.0012415
-0.0041035 -0.0026726 -0.036581 0.28935
6320000000 -0.093876 0.23575 -0.0025909 0.0012767 0.0022668 -0.00026232 9.552e-06 0.00010742
-0.00045176 0.00036657 -0.00017945 0.00021477
-0.0025901 0.0012644 0.22695 0.29528 0.0017109 0.0056557 8.8081e-05 9.4782e-05
-5.3498e-05 -8.9135e-05 0.00011867 -2.8978e-05
0.0022516 -0.00025893 0.0018375 0.0056294 -0.1317 0.25293 -0.00017794 -0.00024829
0.00031285 -5.5717e-05 0.00039612 0.00018194
2.0098e-05 0.00011033 9.0418e-05 7.7368e-05 -0.00015239 -0.00025174 0.035991 0.21967
-0.0038676 0.001863 0.00085296 0.00086859
-0.00038303 0.00045271 -9.9004e-05 -7.2871e-05 0.00027958 -0.00015544 -0.0039366 0.0019196
-0.065692 0.30311 -0.0047157 -0.0016226
-0.00022666 0.00030403 9.9098e-05 -7.7266e-05 0.00037204 9.7571e-05 0.00072123 0.00082412
-0.0047745 -0.0016329 -0.025566 0.28906
6380000000 -0.074705 0.24182 -0.0019497 0.0017999 0.0017834 -0.00048857 2.5597e-05 -6.1959e-05
0.00032399 0.00014692 9.9607e-05 0.00012994
-0.0019491 0.0017863 0.24431 0.27612 0.0029458 0.004258 -0.00011534 -9.2369e-05
-0.00012816 -0.00011154 -5.9707e-05 -0.00024726
0.0017503 -0.00048724 0.0030153 0.0042308 -0.10366 0.26932 -0.00018832 0.00011627
0.00046934 -0.00014721 0.00052295 0.00021374
7.3622e-05 -6.0737e-05 -0.00010377 -7.8542e-05 -0.0002011 0.00011299 0.056697 0.20933
-0.0031559 0.0032857 0.00077551 0.00072854
0.00030522 0.00013742 -0.00019087 -0.00016122 0.00055598 -6.2149e-05 -0.0030469 0.0032469
-0.044194 0.29531 -0.0046404 -7.4307e-05
0.00017489 0.00010424 -1.985e-05 -0.00026214 0.00057509 0.00020964 0.00086698 0.00072768
-0.0047063 -2.579e-05 0.014717 0.29176
6440000000 -0.053528 0.254 -0.00093286 0.0023993 0.001776 -0.00080566 0.00036519 -0.00013113
0.00032 -0.00037992 -0.00017038 -0.00020035
-0.00094247 0.0024061 0.26407 0.26335 0.0032899 0.0030717 0.00010996 -5.3635e-05
-0.00015444 1.2762e-06 -0.00014153 -0.00028831
0.0017928 -0.00084736 0.003359 0.0030046 -0.087433 0.28513 -0.00019378 0.0002692
-0.00024954 -5.8117e-06 0.00049255 -0.00037235
0.00035201 -0.00015055 9.5951e-05 -7.1998e-05 -0.00020594 0.00028927 0.058358 0.20652
-0.0018438 0.0038601 0.00095091 0.00082168
0.00031532 -0.00044168 -0.00011011 -2.886e-05 -0.00024272 1.1486e-05 -0.0018887 0.0038448
-0.0037532 0.30212 -0.0045834 0.0013701
-0.00025195 -0.00024747 -0.00013749 -0.00032986 0.00049749 -0.00029244 0.00094529 0.00070965
-0.0045038 0.0012698 0.025175 0.27695
6500000000 -0.033977 0.25482 -0.000255 0.0019585 0.0012841 -0.00093177 0.00021098 -6.9947e-05
0.00010692 0.00015341 -7.1125e-05 0.00027786
-0.00025446 0.0019423 0.29045 0.23732 0.0036348 0.0025946 9.9479e-05 3.0931e-05
0.00015749 0.00018243 0.00016228 -0.00010162
0.0012327 -0.0009593 0.0037175 0.0025279 -0.074899 0.28258 1.3986e-05 -2.3197e-05
3.2248e-05 -0.00025478 -4.1048e-05 -0.00034351
0.00021938 -6.5334e-05 0.00011343 2.5733e-05 8.4835e-06 -2.2494e-05 0.083027 0.20149
-0.0004624 0.0039636 0.00097867 0.00038325
0.00013688 0.00013326 0.00013973 0.00016575 8.9148e-05 -0.00020694 -0.00037942 0.0039354
0.019166 0.30636 -0.0033328 0.002113
-1.0795e-05 0.00028646 0.00015872 -0.00010529 -8.9606e-05 -0.00043344 0.0010891 0.00044946
-0.0033917 0.0021798 0.063184 0.27992
