# Supplementary material for: Early Detection of Alzheimer’s Disease via Machine Learning-Based Microwave Sensing: An Experimental Validation
Source: Sensors (Basel). 2025 Apr 25;25(9):2718. doi: 10.3390/s25092718 (PMC12074295; doi:10.3390/s25092718)
Supplement: Supplementary file 1 [file sensors-25-02718-s001.zip › measurements_paper_sensors/26 febbraio - PART1/set5/CSF_2.5_m6.s6p]

!Keysight Technologies,M9804A,MY58100912,A.14.10.03
!Date: Thursday, April 27, 2023 10:28:33
!Correction: S11(C  6-Port  ) 
!S12(C  6-Port  ) 
!S13(C  6-Port  ) 
!S14(C  6-Port  ) 
!S15(C  6-Port  ) 
!S16(C  6-Port  ) 
!S21(C  6-Port  ) 
!S22(C  6-Port  ) 
!S23(C  6-Port  ) 
!S24(C  6-Port  ) 
!S25(C  6-Port  ) 
!S26(C  6-Port  ) 
!S31(C  6-Port  ) 
!S32(C  6-Port  ) 
!S33(C  6-Port  ) 
!S34(C  6-Port  ) 
!S35(C  6-Port  ) 
!S36(C  6-Port  ) 
!S41(C  6-Port  ) 
!S42(C  6-Port  ) 
!S43(C  6-Port  ) 
!S44(C  6-Port  ) 
!S45(C  6-Port  ) 
!S46(C  6-Port  ) 
!S51(C  6-Port  ) 
!S52(C  6-Port  ) 
!S53(C  6-Port  ) 
!S54(C  6-Port  ) 
!S55(C  6-Port  ) 
!S56(C  6-Port  ) 
!S61(C  6-Port  ) 
!S62(C  6-Port  ) 
!S63(C  6-Port  ) 
!S64(C  6-Port  ) 
!S65(C  6-Port  ) 
!S66(C  6-Port  ) 
!S6P File: Measurement: :
# Hz S  RI   R 50
500000000 -0.32735 -0.063453 -0.010005 -0.0010381 -0.0080131 0.011697 -0.004088 0.011798
0.013425 0.0060199 -0.0045078 0.0082362
-0.010002 -0.00096285 -0.40799 -0.074926 0.0083993 -0.011186 0.00081084 0.011098
0.0091343 0.0032812 0.0011928 0.012786
-0.0079589 0.011712 0.0083608 -0.011233 -0.25614 0.19073 0.0064225 0.0029878
-0.00163 0.0079751 0.00039045 0.012188
-0.0040133 0.011884 0.00080259 0.01117 0.0064193 0.0030053 -0.3262 0.041374
-0.019273 -0.0049397 0.016018 0.026353
0.013304 0.0060737 0.0091264 0.0032296 -0.0016293 0.0079825 -0.019325 -0.0049534
-0.21691 -0.23823 -0.02803 0.0038361
-0.0043076 0.0082575 0.0010167 0.012918 0.00052664 0.012142 0.016078 0.026379
-0.027966 0.0038668 -0.25997 -0.14648
560000000 -0.31564 0.10344 -0.021171 -0.067239 -0.00010326 0.013395 0.0056965 0.011115
0.01258 0.0056117 0.011059 0.010152
-0.021149 -0.06716 -0.3701 0.089483 -0.041176 -0.039611 0.01376 0.0032984
-0.01386 -0.0047901 0.0045915 -0.0015701
-9.522e-05 0.013363 -0.041316 -0.039573 -0.18171 0.24055 -0.0004941 -0.0049791
0.018337 0.0066947 0.0076502 -0.0057966
0.0057508 0.011102 0.013767 0.0032705 -0.00053843 -0.0049988 -0.30347 0.13081
0.0071848 -0.022355 0.005393 -0.02082
0.012469 0.0056091 -0.014031 -0.0048398 0.018403 0.0066573 0.0070899 -0.022476
-0.29895 -0.055104 0.011389 -0.050786
0.01059 0.01016 0.0045109 -0.0015611 0.007544 -0.0055743 0.00555 -0.021129
0.011548 -0.050492 -0.32857 0.0051732
620000000 -0.27465 0.081214 -0.023399 0.0087319 0.0031415 0.0088943 0.0076865 -0.0051709
0.012054 -0.00019276 -0.00034406 -0.003456
-0.023369 0.0087013 -0.39919 0.035666 -0.019204 -0.00011591 -0.0018293 -0.0019865
0.012134 -0.0055576 0.00048419 -0.0031251
0.0032371 0.0088824 -0.01923 -7.6232e-05 -0.1552 0.24937 -0.0011996 -0.0054936
-0.0040796 -0.002227 0.0086872 -0.0037911
0.0078666 -0.0051769 -0.0018347 -0.0020435 -0.00119 -0.0054996 -0.26185 0.13911
-0.039523 -0.019211 0.012128 0.026681
0.012064 -0.00026085 0.012088 -0.0055994 -0.0040401 -0.0022433 -0.039519 -0.01901
-0.21381 -0.094094 -0.044385 0.012844
-0.00018536 -0.0034888 0.00044962 -0.0029786 0.0086374 -0.0036799 0.012075 0.0263
-0.044533 0.013533 -0.24542 -0.034725
680000000 -0.24091 0.17379 -0.026282 -0.014955 0.0044454 0.0057022 0.0013756 -0.0071489
-0.0015407 -0.011641 0.0059794 -0.0068344
-0.026298 -0.014948 -0.3902 0.13689 -0.032687 -0.0022307 -0.0017949 -5.6382e-05
-0.0012943 -0.009152 -0.00083778 -0.0017823
0.0043998 0.0056623 -0.032731 -0.0021421 -0.10805 0.27265 -0.00088002 0.00032435
-0.0013186 0.0012328 -0.0029515 -0.008719
0.0012767 -0.0071506 -0.0017689 -7.8004e-05 -0.00086726 0.00032364 -0.21911 0.19243
-0.023206 -0.0076593 -0.0083926 -0.011622
-0.0016112 -0.011675 -0.0013306 -0.0091978 -0.0012985 0.0012188 -0.02332 -0.0076521
-0.28281 0.0097025 -0.005698 -0.0071546
0.0062028 -0.0069823 -0.0006868 -0.0018228 -0.0029475 -0.0088177 -0.00839 -0.011515
-0.005654 -0.00723 -0.2605 0.072836
740000000 -0.19555 0.16682 -0.040804 0.026238 0.013487 -0.0034075 7.8307e-05 -0.0039738
-0.0035536 -0.0018535 -0.0067308 0.0031908
-0.040799 0.026217 -0.33762 0.15752 -0.037514 0.03409 -8.8792e-05 -0.0057015
-0.013381 0.0070521 -0.0016289 -0.0059506
0.01349 -0.0034579 -0.037442 0.034262 -0.075214 0.27358 -0.0019284 0.003326
-0.0010389 -0.0054452 -0.0017633 0.00055843
0.0001146 -0.0040433 -0.00010289 -0.0057574 -0.0019023 0.00331 -0.20239 0.19976
-0.043462 -0.0095855 0.022445 0.016218
-0.0035731 -0.001864 -0.01326 0.0071345 -0.0010462 -0.0054008 -0.043503 -0.0095525
-0.17978 0.045049 -0.045463 -0.001374
-0.0068325 0.0031431 -0.0018199 -0.0059127 -0.0018943 0.00056968 0.022237 0.016211
-0.045533 -0.0011168 -0.25178 0.07623
800000000 -0.16648 0.21299 -0.022617 0.016105 0.0056783 -0.010223 -0.0043666 -0.0025764
-0.0040689 0.0020194 0.0043533 -4.975e-05
-0.022606 0.016101 -0.34506 0.22829 -0.0088456 0.03449 -0.0020654 0.0021176
-0.00027131 0.002308 0.00090955 0.0054308
0.0056647 -0.010212 -0.0087465 0.034572 -0.036434 0.29986 0.0013048 0.0011838
-0.00010733 0.0032648 -0.0015621 0.00086543
-0.004416 -0.0025095 -0.0020867 0.0021417 0.0013158 0.001182 -0.17377 0.22745
-0.029202 0.013039 0.015925 -0.010314
-0.0041299 0.002081 -0.00024356 0.0023326 -9.6798e-05 0.0032716 -0.029192 0.013049
-0.23382 0.067057 -0.019715 0.020959
0.004616 3.7875e-07 0.00089852 0.0053194 -0.0015293 0.00068272 0.015809 -0.01041
-0.019672 0.020895 -0.24641 0.12925
860000000 -0.13297 0.23438 -0.018539 0.030679 -0.003295 -0.0099432 -0.0021431 0.00068142
0.0041493 0.0050303 -0.0036968 -0.0031497
-0.01856 0.030662 -0.29831 0.27303 0.0074927 0.03452 0.00010316 0.002253
0.0039157 0.00027564 0.0037367 0.00013093
-0.0033279 -0.0099569 0.0076048 0.034539 0.011957 0.31014 -0.00055342 -0.00037507
0.002309 -0.001843 0.0017035 0.0041066
-0.0021617 0.00065104 9.0602e-05 0.0022717 -0.00055406 -0.0003729 -0.13794 0.2398
-0.01911 0.017908 -0.0068438 -0.0099498
0.0042581 0.0049357 0.0039511 0.00029496 0.0023095 -0.0018126 -0.019034 0.018023
-0.17863 0.12976 -0.026977 0.015398
-0.0039736 -0.0030156 0.0037849 8.1494e-05 0.0016769 0.0041486 -0.0067587 -0.010066
-0.027398 0.015456 -0.19749 0.17847
920000000 -0.10978 0.25809 0.0041996 0.039636 -0.0094394 -0.004377 -0.0018795 0.0016963
0.00033031 0.0013588 0.0027792 -0.0012269
0.0041751 0.039586 -0.27173 0.29526 0.027966 0.023118 0.0011661 0.0011364
0.0071689 -0.00028418 0.0035783 -0.0028529
-0.0094464 -0.0043613 0.02808 0.023051 0.05845 0.3122 0.0017111 -0.00010335
0.00049322 -0.00035469 0.00095435 -0.0013909
-0.0018354 0.0017299 0.0011797 0.0011438 0.0017072 -0.00010518 -0.11401 0.25692
-0.01288 0.030517 0.0043669 -0.0063073
0.00035163 0.0013794 0.0071695 -0.0003261 0.00048957 -0.00037005 -0.012842 0.030554
-0.17193 0.13335 -0.0037382 0.028507
0.0026678 -0.0013045 0.003483 -0.0027854 0.00093514 -0.0014197 0.0043526 -0.0062781
-0.0038215 0.02865 -0.20873 0.19041
980000000 -0.063681 0.28025 0.016416 0.030836 -0.0092426 0.0046706 0.0019751 0.0037191
0.0038535 -0.0011684 -0.0034568 -0.0026046
0.01641 0.030791 -0.21969 0.33258 0.033144 0.0053593 0.0018882 -0.00030241
0.0015805 -0.0059196 -0.00036666 -0.0028887
-0.0092208 0.0047127 0.033215 0.0052309 0.105 0.30696 0.00045788 -0.001121
0.00027406 -0.0017198 0.001445 -0.00027622
0.0019479 0.003699 0.0018945 -0.00029029 0.00045914 -0.0011196 -0.075727 0.26846
0.0066819 0.030597 -0.0099682 -0.0078186
0.0039065 -0.0013211 0.0016162 -0.0059491 0.00024375 -0.0016954 0.0067263 0.030562
-0.14239 0.17059 0.0053542 0.020727
-0.003387 -0.0025075 -0.00038946 -0.0029305 0.0015067 -0.00029486 -0.0098982 -0.0077808
0.0050915 0.020824 -0.1681 0.23946
1040000000 -0.02255 0.29019 0.033138 0.019929 -0.00098932 0.007553 0.0024471 0.00048585
0.00057066 -0.0032442 -0.00013083 -0.0014893
0.033101 0.019923 -0.18477 0.34692 0.029708 -0.014273 0.001408 -0.0017666
-0.0024406 -0.002231 -0.0013647 -0.0029693
-0.00095603 0.0075681 0.029669 -0.01443 0.15157 0.2943 -0.00053924 -0.0013934
-0.0015422 -0.00090901 -0.00058749 -0.0011133
0.0025058 0.00047356 0.0014242 -0.0017656 -0.00052892 -0.0013867 -0.048383 0.27845
0.018585 0.019623 -0.0020846 0.0013663
0.00051515 -0.0032236 -0.0024374 -0.0021602 -0.0015298 -0.00090139 0.018636 0.019607
-0.11004 0.17903 0.013153 0.020419
-0.00025803 -0.0015305 -0.0013427 -0.0029421 -0.00057408 -0.0011486 -0.0021009 0.0013486
0.013258 0.020288 -0.1466 0.25954
1100000000 0.022187 0.30059 0.036882 -0.0026279 0.0035453 0.0041418 0.0026025 -0.00090557
-0.0024705 -0.0030912 -0.0040349 -7.536e-05
0.036835 -0.0026266 -0.14114 0.36721 0.015408 -0.027546 -7.0874e-05 -0.0017649
-0.003366 -0.00082506 -0.0036325 -0.00070018
0.0035718 0.0041234 0.015318 -0.027648 0.19813 0.27503 -0.0016664 0.00034646
-0.0016964 0.0006475 -0.0011543 -0.00054827
0.0025645 -0.00091599 -7.5963e-05 -0.0017696 -0.0016722 0.00033135 -0.0079022 0.28375
0.024575 0.0067211 -0.0024986 0.00028462
-0.002524 -0.0030839 -0.0033747 -0.00083132 -0.0016999 0.00066891 0.024587 0.0066822
-0.092631 0.19622 0.019533 0.010096
-0.0039164 -7.5022e-05 -0.0036106 -0.00073727 -0.0011148 -0.000536 -0.0025079 0.00027407
0.019454 0.010161 -0.10137 0.29285
1160000000 0.073766 0.29762 0.025169 -0.019955 0.0035531 -0.00075435 -0.00027381 -0.0026172
-0.0040359 -0.0011147 -0.0011779 0.0042263
0.025175 -0.019954 -0.097135 0.37218 -0.0033847 -0.028645 -0.0015815 -0.0015554
-0.0025097 0.0023579 -0.0015015 0.0020646
0.0035459 -0.00075121 -0.003534 -0.028689 0.24165 0.24508 -0.00063309 0.0016765
-0.00047026 0.0017521 -0.0010172 0.0002374
-0.00025516 -0.0026233 -0.0015872 -0.0015419 -0.00063298 0.001682 0.031476 0.28089
0.022004 -0.0097163 -0.0035225 0.0052842
-0.0040151 -0.0010561 -0.0025344 0.0024062 -0.00046429 0.0017464 0.022005 -0.0097381
-0.057422 0.20745 0.019501 0.0012442
-0.0011653 0.004239 -0.0013566 0.0021457 -0.0010289 0.00019002 -0.0035216 0.0052956
0.01961 0.0013154 -0.054514 0.29589
1220000000 0.11742 0.28892 0.012309 -0.030084 -0.0011251 -0.0016183 5.569e-05 -0.00095492
-0.0028877 0.0023203 0.0012854 0.0018819
0.012312 -0.030036 -0.052749 0.38661 -0.016633 -0.021033 -0.0024163 0.00051642
-2.225e-05 0.0030259 -0.00076536 0.0018029
-0.0011325 -0.0016219 -0.016757 -0.020995 0.28128 0.207 0.00085869 0.0014343
0.00056542 0.0011566 0.00016569 0.00055619
3.0413e-05 -0.00091936 -0.0024054 0.00053165 0.00085866 0.0014269 0.071058 0.27274
0.011375 -0.016466 0.0022014 0.0015345
-0.0029133 0.0023521 1.1124e-05 0.0030561 0.0005591 0.0011544 0.011344 -0.016484
-0.035623 0.2195 0.015489 -0.012238
0.0013081 0.0018691 -0.00080097 0.0018046 0.0001749 0.00056957 0.0022194 0.0016166
0.015377 -0.012217 -0.023813 0.31448
1280000000 0.16815 0.26917 -0.0067587 -0.029315 -0.0019915 0.001682 -0.0010465 -0.0020132
-0.00097189 0.0032006 0.0026472 0.0013233
-0.006728 -0.029304 -0.006022 0.37876 -0.02357 -0.0081304 -0.00084655 0.0013786
0.0015664 0.0017909 0.0007073 0.0021013
-0.001995 0.0016967 -0.023641 -0.0080263 0.31295 0.16372 0.0013775 -0.00015711
0.00099908 0.00034903 0.00038362 0.0003179
-0.0010428 -0.0020129 -0.00084118 0.0013848 0.0013708 -0.00015211 0.10768 0.2566
0.0019469 -0.019252 8.4164e-06 8.9316e-05
-0.00093569 0.003148 0.001573 0.0017739 0.00099561 0.00032619 0.0019279 -0.019271
0.0016095 0.22556 0.0040763 -0.015142
0.0026479 0.0013427 0.0007536 0.0020248 0.00026748 0.00033443 -8.599e-07 0.00011499
0.0040351 -0.015232 0.023859 0.31843
1340000000 0.20583 0.23721 -0.016731 -0.020169 0.00020635 0.0040928 -0.0017662 -0.00077423
0.001531 0.0028713 0.0016657 -0.0013763
-0.016678 -0.020156 0.033148 0.37176 -0.020796 0.0044279 -0.00018218 0.001861
0.0018194 0.00088935 0.0011101 0.00077583
0.00022024 0.0040791 -0.020809 0.0045393 0.3359 0.11619 0.00077749 -0.0008489
0.00047994 -0.00064582 9.5599e-05 0.00036719
-0.0017687 -0.000762 -0.00017258 0.0018633 0.00078677 -0.00085432 0.1406 0.23691
-0.0075589 -0.016661 0.0010602 0.00040357
0.0015292 0.0028959 0.0018261 0.00085938 0.00049448 -0.00065108 -0.0076011 -0.016643
0.030843 0.22358 -0.0026913 -0.014236
0.0015939 -0.0013908 0.0011182 0.0008026 9.173e-05 0.00035032 0.0011039 0.00038355
-0.0025996 -0.014298 0.061935 0.31525
1400000000 0.24031 0.20063 -0.023426 -0.0088559 0.0046525 0.0030909 -0.0021414 0.0007653
0.002605 0.00097059 0.00034288 -0.0012751
-0.023399 -0.0088646 0.071625 0.35993 -0.014075 0.012277 0.001188 0.0013414
0.0010593 -0.00058189 0.0011035 0.00021344
0.0046717 0.0030816 -0.014033 0.012371 0.34994 0.062232 -4.1638e-05 -0.0012912
0.00013617 -0.00021052 0.00040106 0.00017164
-0.002122 0.00078394 0.001203 0.0013412 -3.8745e-05 -0.0012775 0.17043 0.20839
-0.013857 -0.010284 -0.00086807 -0.00048052
0.002579 0.00092137 0.0010774 -0.0005898 0.000131 -0.00019895 -0.01389 -0.01023
0.064576 0.22264 -0.0093654 -0.009243
0.00033283 -0.0013141 0.0011213 0.00019122 0.00044141 0.00018997 -0.00085824 -0.00047248
-0.0093943 -0.009153 0.10751 0.30612
1460000000 0.26411 0.15778 -0.020868 0.0037382 0.005073 -0.0016172 -0.0015384 0.0016849
0.0020494 -0.00034526 -0.00020656 -0.00087269
-0.020839 0.0037051 0.10624 0.33853 -0.0052538 0.014774 0.0015861 0.00029893
0.0011261 -0.001247 0.0012056 -0.00052493
0.0050864 -0.0016565 -0.0051817 0.014824 0.35644 0.0072343 -0.0010592 -0.0010569
0.00033297 -0.00017483 0.00064016 -0.00021698
-0.0015467 0.0016927 0.0015956 0.00029476 -0.0010652 -0.0010442 0.19725 0.17985
-0.01506 -0.0038376 -0.0010234 0.0019454
0.0020228 -0.00034967 0.001118 -0.0012302 0.00034827 -0.00016482 -0.015044 -0.0038246
0.094085 0.21085 -0.011483 -0.003443
-0.00017154 -0.00084405 0.0012238 -0.00054516 0.0006139 -0.00025028 -0.0010909 0.0019544
-0.011557 -0.0034673 0.14114 0.2863
1520000000 0.27755 0.11718 -0.015628 0.0095778 0.0030796 -0.0038684 5.4231e-05 0.00265
0.0022951 -0.0018542 -0.0010752 -0.00018893
-0.015619 0.0095641 0.14037 0.32512 0.0020781 0.012068 0.0016666 -0.0006671
0.00020293 -0.0010066 0.00036977 -0.0009658
0.0030622 -0.0038833 0.0021508 0.012073 0.34916 -0.049614 -0.00072587 -0.00037229
0.00072073 -0.00095571 0.00014112 -0.00016142
8.2163e-05 0.0026302 0.0016667 -0.00066281 -0.00072423 -0.00036943 0.22117 0.14186
-0.015011 0.0018343 0.0012653 0.0018948
0.0022615 -0.0018772 0.00017733 -0.0010139 0.000714 -0.00096782 -0.015034 0.0018709
0.1223 0.20033 -0.011761 0.0010589
-0.0010435 -0.0001728 0.00034485 -0.00095109 0.00014687 -0.00016286 0.0012783 0.0018723
-0.011745 0.0010646 0.17479 0.26801
1580000000 0.28835 0.071764 -0.0090518 0.013408 -0.001164 -0.0044246 0.0014839 0.0018964
-0.00015406 -0.0022475 -0.00023089 0.00044356
-0.0090619 0.013382 0.16846 0.30071 0.0052466 0.006983 0.00059133 -0.0015293
-0.00045256 -0.0012165 -0.00022604 -0.00069425
-0.0011989 -0.0044311 0.0052901 0.0069583 0.32856 -0.10742 -0.0014661 0.00019212
-0.00043621 -0.0013757 0.00034021 -0.00047091
0.0014806 0.0018868 0.00057724 -0.0015355 -0.0014731 0.00019355 0.2357 0.10271
-0.011757 0.0070066 0.002043 0.00073686
-0.00013899 -0.0022557 -0.00046224 -0.0011871 -0.00041397 -0.0013716 -0.011744 0.0070169
0.14763 0.18568 -0.0093188 0.0070801
-0.00029822 0.00042386 -0.00021558 -0.00074062 0.00027396 -0.00050769 0.0020286 0.0008362
-0.0093224 0.0071722 0.20839 0.24247
1640000000 0.29166 0.031045 -0.0021419 0.012512 -0.0027626 -0.0021646 0.0027427 0.0010762
-0.00054422 -0.0016905 -0.00052275 0.00046005
-0.0021402 0.012501 0.19834 0.27675 0.0053076 0.002324 -0.00043726 -0.0018458
-0.00093639 -0.00057677 -0.00045537 -0.00070111
-0.0027487 -0.0021608 0.0053305 0.0022949 0.29898 -0.15587 -0.00073375 0.0012176
-0.0010027 -0.0010453 -0.00014128 -0.00040145
0.002774 0.0010616 -0.00045501 -0.0018482 -0.00074021 0.0012215 0.24891 0.05374
-0.00783 0.0084217 0.002428 -0.00055455
-0.00056052 -0.0017118 -0.00095527 -0.00057384 -0.0010108 -0.0010732 -0.007793 0.0084438
0.1713 0.16486 -0.0047439 0.0093594
-0.00054497 0.00038822 -0.00046654 -0.00069951 -0.0001275 -0.00042109 0.0024632 -0.00065048
-0.0047236 0.009337 0.23477 0.21282
1700000000 0.28632 -0.01373 0.0015611 0.010017 -0.0032159 0.00041561 0.0031264 -0.0012591
-0.0021394 -0.00069072 0.0005343 0.00049064
0.0015468 0.010014 0.21739 0.24563 0.0027343 -0.00030599 -0.0014288 -0.00074759
-0.00087529 -8.0011e-05 -0.00081421 -0.00042886
-0.0032209 0.00044298 0.0027246 -0.00033342 0.2556 -0.19496 3.6449e-05 0.0016637
-0.0021359 -0.00010412 -0.00037014 -0.00083959
0.0031228 -0.0012781 -0.0014366 -0.00074139 4.0145e-05 0.0016671 0.24614 0.0033184
-0.0050926 0.0094581 0.0017798 -0.0020548
-0.0021188 -0.00068982 -0.00086595 -7.9457e-05 -0.0021313 -0.00010855 -0.0051086 0.0094713
0.19096 0.14809 0.00017757 0.0095697
0.00055104 0.00046821 -0.00082042 -0.00046805 -0.0004062 -0.00085017 0.0017578 -0.0019856
0.00023545 0.0096071 0.2528 0.17926
1760000000 0.27567 -0.062629 0.0042008 0.0068328 -0.0019651 0.00124 0.0012964 -0.0034687
-0.0013017 0.00054897 0.000227 -0.00046157
0.0041814 0.0068221 0.24388 0.20628 0.0001406 -0.0016399 -0.0012504 -2.0886e-06
-0.0011589 0.00092054 -0.00052985 0.00033652
-0.0019562 0.0012504 0.00013339 -0.0016421 0.20684 -0.2273 0.0011131 0.0014047
-0.0011762 0.0014195 -0.0012798 -0.00055628
0.0013053 -0.0034867 -0.0012471 -4.1812e-06 0.0011182 0.0014021 0.23768 -0.04863
-0.0015309 0.0089784 -0.00019679 -0.002396
-0.0013054 0.00055522 -0.0011412 0.00094317 -0.0011476 0.001418 -0.0014691 0.0089764
0.20781 0.11628 0.0040453 0.0070797
0.00023092 -0.00047955 -0.00054577 0.00036804 -0.0012713 -0.00052933 -0.00012615 -0.0023647
0.0040091 0.0070815 0.26617 0.14221
1820000000 0.25267 -0.10044 0.0046583 0.0031711 0.0003581 0.0023251 -0.00085542 -0.0031078
-0.0012215 0.00086665 -6.5366e-07 -0.0001479
0.0046549 0.0031781 0.25502 0.17677 -0.0019088 0.00028411 -0.001449 0.00095265
-2.4469e-05 0.0012506 -0.00064083 0.00041464
0.00036753 0.0023156 -0.0019135 0.00030879 0.15674 -0.24154 0.0018662 0.00060654
-0.00025128 0.002369 -0.0016522 0.0002798
-0.00089535 -0.0030739 -0.0014441 0.00095335 0.0018766 0.00060086 0.20772 -0.096611
0.00032452 0.0076404 -0.0015436 -0.001521
-0.0012179 0.00089091 -1.3506e-05 0.0012658 -0.00024173 0.0023905 0.00031904 0.0076535
0.22809 0.090053 0.0050844 0.0036167
-2.8177e-06 -0.0001339 -0.00063667 0.0004147 -0.0016654 0.00027956 -0.0015618 -0.0015376
0.0051333 0.0035961 0.27034 0.1071
1880000000 0.21835 -0.14167 0.0025301 0.00075622 -0.00028866 0.0020729 -0.0029083 -0.0023485
-0.00020164 0.0016902 0.00027284 -0.00069627
0.0025326 0.00076214 0.25986 0.13024 -0.0037161 0.0028604 -0.00034324 0.0018398
0.00059116 0.0013351 3.4451e-05 0.00093839
-0.00027096 0.0020803 -0.0037023 0.0028874 0.10529 -0.24953 0.0019935 -0.0011927
0.0015705 0.0018984 -0.000949 0.0014836
-0.0029421 -0.0023517 -0.00033165 0.0018424 0.0020067 -0.0011899 0.16706 -0.13716
0.0015423 0.0055455 -0.0023258 0.00011663
-0.00019366 0.0016842 0.00060213 0.0013111 0.0015506 0.0019095 0.0015251 0.0055793
0.23509 0.060676 0.0054788 0.0013833
0.00032711 -0.00074688 6.7766e-05 0.00094817 -0.00092783 0.0015109 -0.0022621 0.00013125
0.0054792 0.0013044 0.27164 0.073201
1940000000 0.17961 -0.16802 0.00037718 -0.0010965 0.00159 0.0016169 -0.0039399 0.00024135
0.0011354 0.00083888 -0.00066161 -0.00071396
0.00038603 -0.0010944 0.26144 0.098965 -0.0017543 0.0056499 0.0010232 0.0014609
0.0019489 0.00037451 0.00091941 0.00029038
0.0016106 0.0015993 -0.001709 0.0056752 0.061619 -0.24134 0.00042863 -0.0023436
0.002247 0.00036325 0.00026304 0.0017301
-0.0039485 0.0002461 0.0010389 0.0014536 0.00043091 -0.0023585 0.1142 -0.16816
0.00096727 0.0038185 -0.0013649 0.0012933
0.0011561 0.00081277 0.0019616 0.00036858 0.0022735 0.00037293 0.00097609 0.0038106
0.24157 0.024121 0.0043326 -0.0025763
-0.00069905 -0.00066899 0.00091661 0.00028816 0.00023321 0.0017215 -0.0013677 0.0012244
0.0043322 -0.002518 0.26218 0.03748
2000000000 0.13372 -0.1834 -0.0031978 0.00088967 0.0028802 0.0012754 -0.0024872 0.0037694
0.00085366 0.00056168 -0.00092641 0.00056764
-0.0031882 0.00087346 0.24817 0.063548 -0.00051883 0.0076186 0.0016251 0.00045381
0.0010226 -0.0012972 0.00030033 0.00010955
0.0028963 0.0012532 -0.00047637 0.0076292 0.020156 -0.22764 -0.001542 -0.0014443
0.0019142 -0.00094527 0.0014275 0.0015318
-0.0024908 0.0037748 0.0016534 0.00044516 -0.001532 -0.0014557 0.060336 -0.17842
-0.00074903 0.0033607 -2.2909e-05 0.0020267
0.00084941 0.00059301 0.00099746 -0.0013072 0.0019125 -0.00094191 -0.00076776 0.003367
0.24011 -0.0086523 0.00066253 -0.0033954
-0.00092451 0.00046541 0.00025993 9.2368e-05 0.001481 0.0015385 9.0971e-06 0.0020276
0.00067148 -0.0034756 0.24975 0.0092768
2060000000 0.086546 -0.19131 -0.0042055 0.0029282 0.0029565 -0.00067848 0.00075577 0.0033523
0.0016451 -0.0006774 -6.5344e-05 0.0011237
-0.0042064 0.0029189 0.23511 0.034408 0.0045646 0.0086157 0.0011184 -0.00072311
0.00054309 -0.0014617 0.00062241 -0.00014687
0.0029609 -0.00068958 0.0046354 0.0085872 -0.012899 -0.20951 -0.0016511 0.00049647
0.00076431 -0.0022136 0.0030046 0.00034018
0.00078745 0.0033642 0.0011066 -0.00072145 -0.0016637 0.00048979 0.0086513 -0.17495
-0.0018395 0.0045348 0.00073976 0.0010771
0.0016654 -0.0006751 0.00053281 -0.001459 0.00079976 -0.0022133 -0.0018119 0.0045017
0.22746 -0.046858 -0.0013909 -0.0045052
-0.0001074 0.0011038 0.00063078 -0.00014726 0.0030475 0.00030033 0.00082649 0.001245
-0.001358 -0.0043794 0.23457 -0.015557
2120000000 0.041701 -0.18222 -0.0034289 0.0062409 0.0024041 -0.0027397 0.0031902 0.0020792
0.00086093 -0.0015951 0.00094547 0.00020172
-0.0034238 0.006233 0.21481 0.011469 0.0071782 0.0047647 0.0011067 -0.0015157
-0.0012319 -0.0020556 0.00015156 -0.00094064
0.0024021 -0.0027492 0.0072221 0.0047153 -0.040941 -0.19199 -0.00083113 0.0016912
-0.0015426 -0.0014961 0.00065801 -0.0021213
0.0032196 0.0020822 0.0010907 -0.0015203 -0.0008356 0.0016876 -0.039757 -0.1574
-0.0022409 0.0066218 0.00178 0.00095623
0.00077976 -0.0015452 -0.001258 -0.0020459 -0.00155 -0.0014826 -0.0022307 0.0065809
0.2134 -0.081009 -0.005348 -0.0023118
0.00098804 0.00017041 0.00016759 -0.00096088 0.00072313 -0.0021196 0.0017319 0.00095636
-0.005427 -0.0023639 0.21421 -0.030824
2180000000 0.0017686 -0.1699 -0.0020265 0.0095841 0.00046601 -0.0024031 0.0030998 -0.00057836
0.00034437 -0.0012708 0.0011479 2.74e-05
-0.0020469 0.0095508 0.19566 -0.0074477 0.0081907 0.0040032 -0.00098997 -0.0016799
-0.0020775 0.0007245 7.4434e-05 2.5945e-05
0.00046071 -0.0023934 0.0082349 0.0039493 -0.061912 -0.16873 0.0011231 0.0015571
-0.00093427 -0.00031326 0.00044082 -0.0019121
0.0030906 -0.00055708 -0.00097509 -0.0016603 0.001112 0.0015497 -0.076309 -0.13219
-0.00061827 0.0092491 0.0018851 0.00016263
0.00024921 -0.0012905 -0.0020523 0.00076029 -0.00096068 -0.00033942 -0.00068339 0.0092248
0.18762 -0.112 -0.0057763 0.0016775
0.0010866 6.7666e-05 3.0805e-05 9.9491e-05 0.00038329 -0.001868 0.001874 0.00011481
-0.005721 0.0016256 0.19871 -0.045867
2240000000 -0.027411 -0.14549 0.0020013 0.010833 -0.00056952 -0.0028795 0.0017269 -0.0025247
-0.0019383 -0.00090483 0.00066726 -0.0017175
0.0020124 0.010812 0.17536 -0.012739 0.0088384 -5.2091e-05 -0.00083969 -0.00031477
-0.00052373 0.0011457 -0.0007713 -0.00064343
-0.0006016 -0.0028693 0.0088529 -0.0001181 -0.079797 -0.14418 0.0019235 -0.0014043
-0.0013072 0.00010858 -0.0024126 -0.0015241
0.0017279 -0.0025391 -0.0008316 -0.00030558 0.001928 -0.001415 -0.11046 -0.10319
0.0019782 0.010675 0.0016631 -0.00088079
-0.001955 -0.00084165 -0.00051434 0.0011631 -0.0012648 0.0001093 0.0019585 0.010696
0.15943 -0.129 -0.0056625 0.0041802
0.00062445 -0.0016767 -0.00082527 -0.00053769 -0.0023055 -0.0015402 0.0017845 -0.00088091
-0.0056325 0.0043205 0.1743 -0.055808
2300000000 -0.054158 -0.11889 0.0074 0.0090661 -0.0013057 -0.001781 -0.00052132 -0.0012636
-0.0014932 0.00078609 -0.00091718 -0.00075395
0.007375 0.0090488 0.15608 -0.022071 0.0087968 -0.0022729 -0.00089275 0.00060013
-0.00024871 0.0016401 -0.00011821 0.00081271
-0.0013654 -0.0017712 0.0087877 -0.0023492 -0.09121 -0.12069 -1.6505e-06 -0.0017678
-0.00013216 0.0018733 -0.0019032 0.00061791
-0.00053067 -0.0012634 -0.00086096 0.00063397 1.9523e-05 -0.0017684 -0.1306 -0.067707
0.0057566 0.011307 0.00055565 -0.0020308
-0.0014804 0.00076801 -0.00022121 0.0016723 -8.638e-05 0.0018882 0.0058015 0.011195
0.12406 -0.14971 -0.0036931 0.007384
-0.00096248 -0.00073014 -0.00012888 0.00076703 -0.0020443 0.000666 0.00059072 -0.0019936
-0.0037095 0.0073267 0.15948 -0.05737
2360000000 -0.071659 -0.088047 0.010431 0.0083995 -0.0010533 -0.0014707 -0.0014429 -0.00086098
-0.00056704 0.00099899 -0.0014151 -0.00051214
0.01045 0.0083972 0.14616 -0.022416 0.0081681 -0.0051471 -0.00073835 0.0010575
0.0019194 0.00028835 0.00021568 -0.00017132
-0.0010736 -0.0014783 0.008137 -0.0052237 -0.10212 -0.099044 -0.0026014 -0.0011282
0.0010349 0.00020692 -0.00085269 0.0019359
-0.0014408 -0.00086063 -0.00073546 0.0010577 -0.002592 -0.0011194 -0.14791 -0.03572
0.010153 0.010071 0.0010524 -0.0022184
-0.00047285 0.0010678 0.0019083 0.00027023 0.0010444 0.00021727 0.010237 0.010042
0.095116 -0.15121 0.00035836 0.0082489
-0.0014005 -0.00053507 0.00020179 -0.0001895 -0.00088319 0.0018994 0.0010138 -0.0021313
0.00030156 0.0083466 0.1364 -0.061585
2420000000 -0.079701 -0.059542 0.013884 0.0030624 -0.0031824 -0.0012254 -0.00077827 0.00048315
0.0012466 0.0014831 -0.0015484 0.00163
0.013834 0.003086 0.12981 -0.022345 0.0046085 -0.007088 0.0014898 0.0010538
0.00071202 -0.0014071 -0.00021455 -9.3402e-05
-0.0031911 -0.0011984 0.004563 -0.0071387 -0.11419 -0.077758 -0.0022675 0.0013852
8.2196e-05 -0.00022368 0.00031666 0.0028591
-0.00078142 0.00046194 0.0015079 0.0010327 -0.0022659 0.001391 -0.15611 0.0082659
0.014295 0.0079019 -0.00030693 -0.0027559
0.0012482 0.0014208 0.0007007 -0.0013624 4.5278e-05 -0.00022569 0.014335 0.00775
0.061047 -0.1499 0.0014894 0.0090572
-0.0014886 0.0016256 -0.00020326 -0.00012773 0.00029815 0.0028131 -0.00025027 -0.0028609
0.0015414 0.0089287 0.11876 -0.056044
2480000000 -0.081007 -0.030287 0.013811 -0.0023579 -0.0017011 4.1466e-05 -0.00037449 0.0014075
0.001984 -0.00047451 0.00029781 0.0014962
0.013779 -0.0023909 0.13125 -0.024411 0.0026328 -0.0090996 0.0012383 -0.0001233
-0.00046214 -0.00099602 -4.9322e-05 -0.00024726
-0.0017469 5.1653e-05 0.0025688 -0.0091413 -0.11783 -0.05909 -0.00057635 0.0034451
-0.00043355 -0.00085137 0.0017773 0.00092225
-0.00036386 0.0013902 0.0012191 -0.00012092 -0.00058089 0.0034609 -0.15806 0.044226
0.018185 0.00096169 -0.0014854 -0.0025536
0.0020774 -0.00043386 -0.00047864 -0.00099604 -0.00041322 -0.00086713 0.018249 0.00099951
0.030292 -0.14293 0.0044487 0.0078031
0.00029467 0.0014637 -5.5685e-05 -0.0002483 0.0018645 0.00092927 -0.0015475 -0.0024776
0.0045282 0.0079732 0.098696 -0.053134
2540000000 -0.085851 -0.00184 0.011664 -0.0062493 -0.0023372 0.0010202 0.00059333 0.0010058
3.6443e-06 -0.0018693 0.00088097 0.0015347
0.01169 -0.0062245 0.11758 -0.014967 -0.0013646 -0.0080665 0.00050429 -0.0014948
-0.0015561 -0.00015113 -0.00061235 0.00018688
-0.0023757 0.0010424 -0.0014415 -0.008063 -0.12452 -0.034563 0.0021338 0.0024131
-0.0010945 -9.1628e-05 0.0018055 -0.00085073
0.00058369 0.0010128 0.000498 -0.0015195 0.0021102 0.002413 -0.15782 0.084465
0.017647 -0.0052896 -0.0023303 -0.0016856
-0.00010758 -0.0018946 -0.0015231 -0.00013618 -0.0011294 -6.0366e-05 0.017618 -0.0053454
0.0056433 -0.12817 0.0068208 0.0063076
0.00088205 0.0015503 -0.0005713 0.00022777 0.00181 -0.00079101 -0.0022076 -0.0017743
0.0067845 0.0062282 0.082882 -0.038393
2600000000 -0.0782 0.022587 0.0085604 -0.0097544 -0.0011577 0.0026094 0.00083173 -0.00040279
-0.0012112 -0.0011612 0.0016828 0.00053574
0.0085771 -0.0097189 0.11331 -0.031069 -0.0037415 -0.005998 -0.00049816 -0.00067808
-0.00036982 0.0014946 -0.00019708 0.00070863
-0.0011616 0.0026107 -0.0038029 -0.0059898 -0.12875 -0.01068 0.0031095 -4.4542e-05
-2.0618e-05 0.0015785 0.0011867 -0.0016246
0.00081845 -0.00040636 -0.00051953 -0.00065163 0.0031065 -4.7394e-05 -0.14242 0.11673
0.014587 -0.012152 -0.0032857 9.1077e-05
-0.0011107 -0.0011641 -0.00037648 0.0014923 -3.4482e-05 0.001559 0.01448 -0.012179
-0.020897 -0.11294 0.0087068 0.0056157
0.0017578 0.00044754 -0.00023652 0.00073876 0.0012637 -0.0016932 -0.0033768 0.00024905
0.0087289 0.0057333 0.075729 -0.024437
2660000000 -0.073598 0.047834 0.0045228 -0.011606 -8.2755e-05 0.00096883 6.636e-05 -5.769e-05
-0.0024976 0.00039342 0.0013001 -0.00082716
0.0045381 -0.011591 0.11934 -0.02722 -0.0048205 -0.0043112 -0.0011945 -0.00033652
0.00015432 0.0017774 0.00045474 0.00078316
-8.2392e-05 0.00097477 -0.0048718 -0.0042781 -0.12915 0.0093457 0.0018994 -0.0018032
0.0003094 0.00068536 -0.00092579 -0.0016595
6.6282e-05 -5.6227e-05 -0.0011952 -0.00031875 0.0018886 -0.0018105 -0.12469 0.14811
0.0082311 -0.015869 -0.0022672 0.00081372
-0.002595 0.00043512 0.00015684 0.0018064 0.00034529 0.0006696 0.0081772 -0.015974
-0.038211 -0.097747 0.010543 0.0017751
0.0012753 -0.00079382 0.00042383 0.00074448 -0.00092184 -0.0016367 -0.002241 0.00071548
0.010483 0.0016313 0.07035 -0.0045221
2720000000 -0.061825 0.067452 0.00041294 -0.011748 -0.00039629 0.0027829 -0.0001902 -6.8133e-05
-0.0020552 0.0020217 0.00047901 -0.0017504
0.0004153 -0.01173 0.10534 -0.02948 -0.0051483 -0.0010163 -0.0014313 0.00040372
0.0017929 0.00056288 0.00085569 -0.00015103
-0.00037564 0.0027908 -0.0051572 -0.0009701 -0.12318 0.039862 0.00022684 -0.0023869
0.0005101 0.00050864 -0.0015215 0.00060636
-0.00019557 -3.3048e-05 -0.001436 0.00042249 0.00026253 -0.0024067 -0.091276 0.17892
0.0016611 -0.016697 -0.0016297 0.0023014
-0.0019815 0.0020812 0.0017905 0.00051948 0.00050779 0.00051502 0.0016049 -0.016696
-0.053291 -0.071872 0.012214 -0.00077407
0.00040661 -0.001729 0.00087549 -0.00014717 -0.0014621 0.00061906 -0.0017281 0.0023507
0.01221 -0.0005342 0.075221 0.015903
2780000000 -0.048209 0.085421 -0.004204 -0.01053 -0.00021095 0.0011744 0.00065219 -0.00020505
0.0012082 0.0024889 -0.0006434 -0.0019432
-0.0041861 -0.010542 0.10363 -0.042359 -0.0040082 0.00039324 -0.0001982 0.0015305
0.0016921 -0.00092447 3.6401e-05 -0.00014661
-0.00020725 0.0011602 -0.0040121 0.00043918 -0.12118 0.068763 -0.0019212 -0.0015736
0.0004095 -0.00040889 -0.00047416 0.00080954
0.00064122 -0.00021914 -0.00019152 0.001536 -0.0019293 -0.0015319 -0.06307 0.20055
-0.0053802 -0.014846 -0.0007843 0.0020493
0.0011764 0.0024709 0.0016717 -0.00094599 0.000419 -0.00038381 -0.0053587 -0.014774
-0.067615 -0.04739 0.0098559 -0.0055032
-0.00064967 -0.0018782 8.3976e-05 -0.00022106 -0.00048277 0.00083945 -0.00064367 0.0020414
0.0098944 -0.005621 0.078922 0.033434
2840000000 -0.033172 0.10196 -0.0074333 -0.0075315 0.0013508 0.0019594 -0.00012278 -0.00026124
0.0013755 0.0010362 -0.0017874 0.00048004
-0.0074291 -0.0075291 0.10136 -0.034649 -0.0032641 0.0015432 0.00042479 0.00076135
-2.5885e-05 -0.0013896 4.0616e-05 -3.3537e-05
0.0013867 0.0019375 -0.0032542 0.0015796 -0.11575 0.095785 -0.0014535 0.00022558
0.00041572 0.00012503 0.00087668 0.0011519
-0.00011285 -0.00029869 0.00041444 0.00073894 -0.0014763 0.00021376 -0.027374 0.21765
-0.0096961 -0.010677 0.0002342 0.0013526
0.0014315 0.00093657 -6.0477e-05 -0.0014093 0.00036335 0.0001483 -0.0097846 -0.01062
-0.073258 -0.022206 0.0086091 -0.0068089
-0.001838 0.00038265 8.562e-05 8.0625e-05 0.00093054 0.0011497 0.00012841 0.0014733
0.0087112 -0.0067376 0.093166 0.050199
2900000000 -0.018375 0.12078 -0.0089166 -0.0033024 0.0015957 9.6786e-05 0.00042096 -0.00080215
0.0021255 -0.0012745 -0.0008419 -0.00010799
-0.0089066 -0.0033093 0.083628 -0.042881 -0.00083145 0.0026221 0.00083581 0.00031897
-0.0004289 -0.0014052 -0.00023732 9.6545e-05
0.0015728 0.00011354 -0.00080875 0.0026335 -0.098077 0.12815 -0.00088331 -0.00015216
-0.0003876 -0.0010913 0.0017606 -0.00053255
0.00039838 -0.00082524 0.00084381 0.0003138 -0.00090534 -0.00014088 0.010272 0.21992
-0.011604 -0.00545 0.00089679 0.0019184
0.0020626 -0.0013293 -0.00040917 -0.0013991 -0.00044413 -0.0010824 -0.011503 -0.00538
-0.072798 0.0097742 0.0062504 -0.0099868
-0.00072746 -2.9796e-05 -0.00028189 -1.153e-05 0.001804 -0.0004159 0.0010723 0.0017942
0.0062347 -0.010067 0.10867 0.055424
2960000000 0.0013996 0.13227 -0.0087574 0.00024966 0.00056798 0.0014342 -0.00069866 -0.00085577
-0.00035111 -0.0018068 -0.00056651 0.00059166
-0.0087702 0.00025156 0.091512 -0.042275 -0.00053321 0.0011066 0.0010253 0.00010845
-0.0012344 -0.00086148 0.00039937 0.00040656
0.00058851 0.0014149 -0.00052628 0.0011163 -0.080957 0.15894 -0.00073636 0.00049338
-0.00039075 0.000611 -7.529e-06 -0.0023687
-0.00074767 -0.00084763 0.0010071 8.6569e-05 -0.00074888 0.00049374 0.051195 0.22798
-0.011315 0.00039327 0.0015673 0.0006343
-0.000332 -0.0018456 -0.0012802 -0.00083666 -0.00040322 0.00052842 -0.011442 0.000289
-0.065023 0.037282 0.0018146 -0.011519
-0.0006745 0.00058494 0.00047244 0.00043495 -5.4283e-05 -0.0024119 0.0015363 0.00072779
0.0017833 -0.011466 0.12707 0.066198
3020000000 0.020185 0.1477 -0.0066412 0.0035959 0.0013685 -0.00010393 -0.00098222 -5.7074e-05
-0.00057192 0.00039852 -1.1175e-05 0.00037667
-0.0066434 0.0035656 0.081342 -0.030488 -0.00019916 -0.00010918 0.00054063 -0.00085427
-0.0016266 0.00033033 0.0006528 -0.00023299
0.0013863 -9.3058e-05 -0.00020207 -0.00011965 -0.058441 0.18457 -0.00032795 0.00094085
0.00037859 0.00041176 -0.00073592 -0.0017822
-0.0009818 -8.4934e-05 0.000503 -0.00087248 -0.00034294 0.00089187 0.090859 0.22142
-0.0088603 0.0038043 0.00081748 0.00043443
-0.00062279 0.00040612 -0.001579 0.00034336 0.0003314 0.00044963 -0.0087364 0.0040529
-0.052021 0.063331 -0.0010628 -0.010921
-3.9722e-05 0.00039562 0.00065767 -0.00029863 -0.00069139 -0.0016902 0.00092627 0.00046664
-0.001054 -0.010894 0.14831 0.063853
3080000000 0.046769 0.1562 -0.0048287 0.0058868 0.0017541 -9.7779e-05 -0.00086137 0.00012395
-0.00055483 0.00042674 5.4029e-05 0.00062607
-0.004831 0.0058976 0.078524 -0.026126 -0.0003816 0.00026516 -7.8458e-05 -0.00034672
-0.00039392 0.0010761 -0.00013504 -0.00053839
0.0017275 -0.00014375 -0.00037933 0.00026279 -0.022354 0.20544 -0.00058821 0.00013717
0.00048649 0.0005192 -0.0020382 -0.00068421
-0.00085821 0.00010419 -9.2368e-05 -0.00036127 -0.00062676 0.00015172 0.12439 0.21326
-0.005344 0.0067689 0.0019011 0.00040266
-0.0005037 0.00041095 -0.00037669 0.0010991 0.00056152 0.00054089 -0.0055518 0.0066047
-0.029388 0.091881 -0.0054848 -0.0091708
7.0605e-05 0.0006231 -3.7114e-05 -0.00052479 -0.0020355 -0.00079095 0.0018013 0.00047787
-0.0055753 -0.0090857 0.1624 0.070629
3140000000 0.074638 0.1614 -0.0013993 0.0076154 0.0028955 -0.0013088 -0.0010542 0.00086133
0.0013859 0.00052591 0.0001937 1.3749e-05
-0.0014048 0.0075939 0.07385 -0.026795 -0.00090406 -8.1626e-05 0.00071179 -0.0002351
-0.00014824 0.0011244 0.00061673 -0.00049165
0.0028845 -0.0012778 -0.00091335 -7.9141e-05 0.018599 0.22761 0.00014061 0.0016437
0.0015041 -0.00045143 -0.0025516 0.00091885
-0.0010462 0.00093824 0.00068759 -0.000247 0.00017893 0.001633 0.15979 0.18923
-0.0015071 0.0074812 0.00097225 -0.0012722
0.0013934 0.00051254 -4.4009e-05 0.0010866 0.0014147 -0.00053163 -0.0012428 0.0077132
-0.01577 0.11083 -0.0074527 -0.0057607
0.00018062 -3.933e-06 0.00054914 -0.00046619 -0.0025961 0.0010705 0.0010891 -0.0014029
-0.0073088 -0.0057576 0.18694 0.061934
3200000000 0.10704 0.17163 0.0038459 0.0067211 0.00092967 -0.0029022 1.1852e-05 0.0019325
0.00050685 -0.0018045 4.3482e-05 0.00039135
0.0038155 0.006696 0.085108 -0.026115 -0.0011973 0.00033318 -0.00044132 -0.0010816
0.00071355 0.0011722 -0.00039704 -0.0010161
0.00090417 -0.0028998 -0.0011853 0.00035024 0.064078 0.23202 0.0011239 0.00067489
-0.00014309 -0.0020875 -0.0015449 0.0024853
-9.3899e-05 0.0018955 -0.0004444 -0.0010873 0.0010972 0.00070324 0.18188 0.16663
0.0017005 0.006455 0.00064956 -0.0013215
0.00045878 -0.0017844 0.00067586 0.0011226 -1.6528e-05 -0.002144 0.0014317 0.0061631
0.018148 0.12832 -0.0090709 -0.0020605
0.0001511 0.00036841 -0.00036139 -0.0010155 -0.0015768 0.0024385 0.00067193 -0.0012457
-0.0092657 -0.0021297 0.20345 0.061104
3260000000 0.1383 0.16443 0.0040724 0.0034542 -0.00061146 -0.0027302 0.0011722 0.00064823
-7.9068e-06 -0.001843 -5.8071e-05 2.2573e-05
0.0040504 0.0034222 0.092393 -0.029403 -0.0019526 0.0019151 -0.00046336 -0.00016014
0.00098838 -0.00041871 -0.0010145 6.8779e-05
-0.00060074 -0.002728 -0.0019413 0.0019404 0.11369 0.22854 0.00043129 -2.3112e-05
-0.00070884 -0.00094163 0.00038072 0.0018203
0.001228 0.00071799 -0.00049504 -0.00014157 0.00045722 -4.9674e-05 0.20777 0.12934
0.003882 0.0051731 -0.0010016 -0.0020952
1.969e-05 -0.0018733 0.0010333 -0.00051453 -0.00071464 -0.00085664 0.0041462 0.0053639
0.041129 0.13769 -0.0069666 0.0027138
-0.00017004 0.00010961 -0.0010585 5.3634e-05 0.00039813 0.001853 -0.00086739 -0.0019532
-0.0068129 0.0025592 0.23311 0.051547
3320000000 0.16929 0.15989 0.0072008 0.0015572 -0.00061204 -0.0018038 0.0008595 0.000316
-0.0017557 -0.0012976 0.00021821 0.00010802
0.0071986 0.0015918 0.099826 -0.024755 0.00053191 0.0023798 -0.00038404 -0.00042254
-0.00022108 -0.0002101 -0.00053212 0.00015326
-0.00063015 -0.0018394 0.00056059 0.0023851 0.16163 0.2215 0.00027427 -0.00012802
-0.0014374 -0.00035299 0.00018136 0.00082109
0.00080902 0.00029896 -0.00036237 -0.00044834 0.00026738 -0.00010199 0.21832 0.099803
0.004834 0.0020921 -0.0011065 7.665e-05
-0.0018698 -0.0012688 -0.000231 -0.00018921 -0.0013396 -0.00041264 0.0048328 0.001915
0.068853 0.14098 -0.0037967 0.0037131
0.0002504 4.6278e-05 -0.00044486 0.00026384 0.00021245 0.00079057 -0.0013057 -9.353e-05
-0.0038925 0.003798 0.24942 0.039527
3380000000 0.20453 0.14309 0.0058728 -0.0019404 -0.0011151 0.00074377 0.00096016 0.00014902
-0.0015953 0.00071282 0.00023656 -3.7777e-05
0.0058774 -0.0019246 0.1103 -0.033243 -5.1326e-05 0.0027612 -0.0010759 -0.0003257
-0.00019283 0.00013649 -0.00081366 0.00052185
-0.001083 0.00072573 -1.6701e-05 0.0027671 0.20331 0.19915 0.00061166 -0.00059695
-0.0018207 0.00054668 0.00094829 0.0015128
0.0010289 7.6757e-05 -0.0010967 -0.00032635 0.00060432 -0.00062582 0.23293 0.066285
0.0059721 0.0017175 -0.0002204 0.00028979
-0.0016455 0.00071557 -0.00020721 0.00012138 -0.0016991 0.00061753 0.0059172 0.0018755
0.10745 0.13314 -0.0014312 0.0049543
0.00027343 -2.9152e-05 -0.00088058 0.00061322 0.0010909 0.0015363 -3.5184e-05 0.00029199
-0.001198 0.0049007 0.27958 0.019668
3440000000 0.23645 0.12316 0.0047298 -0.0038845 -0.0005461 -0.0016504 0.00080033 -1.2082e-05
-0.0013008 0.0015721 0.00083939 0.00016333
0.0047767 -0.0038772 0.10386 -0.037388 0.0027802 0.0022491 -0.00083631 0.0010218
0.00011037 0.00028587 8.3673e-05 0.00087582
-0.0005998 -0.0015953 0.0028172 0.0022243 0.24223 0.17188 -0.00020774 -0.00015749
0.00015593 0.0013699 0.0011972 0.00092837
0.00074364 1.8096e-05 -0.00081069 0.0010031 -0.00021575 -0.00012796 0.23504 0.034649
0.0069063 -0.001395 -0.00037708 0.00051602
-0.0013675 0.0015937 0.00016004 0.00029455 9.5076e-05 0.0012891 0.0068689 -0.001778
0.13317 0.1272 0.002534 0.0032047
0.00081137 0.00012203 9.8714e-05 0.00096261 0.0012243 0.00096192 -0.00055136 0.00037234
0.0022428 0.0035065 0.29541 -0.0086891
3500000000 0.26959 0.091295 0.0026592 -0.004718 -0.0012891 0.0014462 0.001001 -0.00081136
-0.00077267 0.0010811 0.0006892 -0.0010184
0.0026566 -0.0046973 0.1172 -0.061584 0.0031716 0.001573 -0.00033104 0.00059953
0.00043537 -7.3316e-05 -7.3935e-05 0.0002831
-0.0012712 0.0014979 0.0032135 0.0015434 0.27274 0.13779 6.4249e-05 -0.00022661
-0.00017954 0.001008 0.0017197 -0.0001566
0.00099013 -0.00076851 -0.00035749 0.0006065 5.4387e-05 -0.00021777 0.23968 0.0065391
0.0062799 -0.0040314 -0.00012568 -0.0001857
-0.00080498 0.0011021 0.00042197 -0.00011707 -5.6194e-05 0.0010391 0.0064145 -0.0036357
0.17566 0.1043 0.0024837 0.0011908
0.00055109 -0.0011173 -9.9149e-05 0.00026252 0.0018496 -8.3852e-05 5.0537e-05 -0.00016518
0.0024954 0.00085937 0.31711 -0.036457
3560000000 0.28835 0.057885 0.00047512 -0.0060525 -0.00026174 -0.00085509 0.00063453 0.00033967
0.0015291 0.0015893 1.5026e-05 -0.00087515
0.00048554 -0.0060304 0.1107 -0.066675 0.0059616 -0.00068238 0.00047109 0.00055335
0.00062484 -0.00015609 6.9276e-05 0.00038806
-0.00026135 -0.00091128 0.0059751 -0.0007546 0.30006 0.096335 -0.00014081 -0.00022609
0.00064351 0.00053847 0.0013359 -0.0012411
0.00060829 0.0004066 0.00045676 0.0005423 -0.00013616 -0.00023987 0.22932 -0.029632
0.0050574 -0.0064516 -0.00022225 -0.00034795
0.0014665 0.0015763 0.00065659 -0.00020279 0.00061948 0.00058016 0.0049995 -0.0067517
0.19517 0.094818 0.0028483 -0.0015913
-5.3459e-05 -0.00095757 1.5853e-05 0.00050117 0.0012115 -0.001145 -0.00035874 -0.00047516
0.0026196 -0.0013249 0.32886 -0.076742
3620000000 0.30618 0.021119 -0.0012073 -0.0038714 -0.0019051 -0.00014507 0.00047905 -0.0015726
-0.00010095 0.00060708 -0.00055761 -0.00097514
-0.0012343 -0.0038853 0.11249 -0.094989 0.0039488 -0.0037392 0.0001192 0.0004911
-0.00015452 -0.0009059 0.00063813 0.00037377
-0.0018627 -0.00011777 0.003904 -0.0037858 0.31425 0.052629 0.00018945 -0.00087592
-5.4359e-05 0.00021689 0.00055925 -0.00082498
0.00036882 -0.0015508 0.00015758 0.00049511 0.00018202 -0.00089253 0.21913 -0.059507
0.00017595 -0.0072605 -0.00088287 0.00089252
-0.00013226 0.00058661 -0.00018612 -0.00097473 7.0609e-06 0.00018923 0.00043907 -0.007001
0.21889 0.059716 0.00043079 -0.0014479
-0.00058261 -0.00083572 0.00065097 0.00039144 0.00059048 -0.0010075 -0.00073786 0.00085989
0.00049822 -0.0015666 0.33273 -0.11025
3680000000 0.31105 -0.023928 -0.0037116 -0.003789 -0.0012232 0.0015196 -0.0010339 -0.00021299
0.0013667 6.0418e-05 -0.0011809 -0.00044304
-0.0036861 -0.0038232 0.10883 -0.11263 0.001648 -0.0046075 0.00068897 0.00027578
-0.00025285 -0.00054486 0.00088676 0.00024787
-0.0012315 0.0015399 0.0015857 -0.0046329 0.32583 0.0021602 -0.00091178 -0.00066665
0.0010413 0.00059325 0.00080265 -0.0017289
-0.001087 -0.00019261 0.00073052 0.0003116 -0.00094878 -0.00064661 0.20593 -0.093675
-0.0010004 -0.0066044 -0.001441 0.0013851
0.0014079 -6.3422e-05 -0.00025065 -0.00047199 0.0010666 0.00057467 -0.0011378 -0.0068062
0.23949 0.036513 0.00028214 -0.0018959
-0.0012061 -0.00030024 0.00099725 0.00024407 0.00079823 -0.0016901 -0.0013978 0.001405
0.00016533 -0.0017433 0.33236 -0.15566
3740000000 0.31298 -0.058486 -0.0030867 6.2864e-05 -0.0023625 0.002553 0.0001265 -0.00086127
-0.00056092 0.00011797 -0.00097344 5.1662e-05
-0.0030998 4.8046e-05 0.10034 -0.13365 0.0012287 -0.0052364 0.00024818 -0.00018444
-0.00034338 -0.00019164 0.00058454 0.00010103
-0.0023728 0.0026207 0.0011838 -0.0052413 0.32934 -0.035169 -0.0007435 6.6865e-05
-0.00015325 -3.7179e-05 -0.00054791 -0.0011307
0.00012455 -0.00084037 0.00022411 -0.00020256 -0.00073817 5.5765e-05 0.18499 -0.11643
-0.0029005 -0.0054337 0.00067442 0.0021175
-0.00049086 8.9555e-05 -0.00036481 -0.00016174 -0.0002255 -7.9067e-05 -0.0028179 -0.0052957
0.24872 0.0031027 -0.0010767 -0.0011623
-0.00093595 -3.0681e-05 0.00050151 0.00017566 -0.00035882 -0.0012107 0.00067264 0.0023359
-0.0009057 -0.0014956 0.31911 -0.19473
3800000000 0.30975 -0.1047 -0.002151 0.00044552 0.00090886 0.0039424 -0.0013858 -0.0016227
0.0014939 0.0010302 -0.00096455 0.00048161
-0.0021692 0.00044425 0.090902 -0.14881 -0.0018663 -0.0053077 0.0003585 0.00018696
-0.00089677 -0.00040805 0.00078814 -7.8148e-05
0.00097087 0.0039075 -0.0019387 -0.0052502 0.32672 -0.077955 -0.00073025 0.00039236
0.00052195 0.00024865 -0.00099287 -0.00077267
-0.0012866 -0.0016326 0.00035853 0.00018048 -0.0007398 0.00037942 0.17637 -0.1425
-0.0037399 -0.004185 0.001462 0.0017168
0.0015534 0.00099999 -0.0008614 -0.00050315 0.00066834 0.00039887 -0.0038159 -0.0041467
0.26367 -0.035131 0.0010236 0.00057953
-0.00091712 0.00054951 0.00079532 -5.1216e-05 -0.0010149 -0.00073924 0.0013163 0.0016377
0.0011494 0.00077867 0.31226 -0.2358
3860000000 0.29827 -0.13647 -0.0010024 0.00114 0.0026806 0.0019345 -0.0019492 0.0010477
0.00079602 -0.0011832 -0.00025702 0.0016491
-0.0010033 0.0011171 0.071498 -0.15949 -0.003188 -0.0052353 0.00065708 -0.0006565
-0.00079563 0.0011702 0.00070846 -0.001009
0.0027058 0.0019123 -0.0032785 -0.0052081 0.30727 -0.11834 -0.00071787 0.00075724
0.00039145 -0.00029073 -0.00070552 -0.00042027
-0.0019982 0.0011191 0.00059009 -0.00071751 -0.00068972 0.00079106 0.1487 -0.15782
-0.002797 -0.0037027 0.0019469 0.0010036
0.00084898 -0.0012209 -0.00083962 0.0012 0.00032959 -0.00048761 -0.0028764 -0.0036452
0.26347 -0.064044 0.00028381 -0.001342
-0.00042743 0.0015828 0.00066201 -0.0010126 -0.00074797 -0.00048516 0.0019506 0.00093784
0.00012812 -0.0016008 0.28974 -0.27485
3920000000 0.2851 -0.17636 0.0017079 0.00046361 0.0035376 0.0024635 -6.5302e-05 0.00096854
0.00047535 -1.0132e-05 0.00061821 0.00045323
0.0016477 0.00046201 0.045654 -0.17578 -0.0049828 -0.0034013 -0.00031001 -0.0002659
0.00027693 0.00031803 -0.00029005 -0.00036527
0.0035407 0.0023518 -0.0050385 -0.0033241 0.30162 -0.15098 0.00018196 0.0013404
0.0016938 -0.0009645 -0.00044897 -0.00040301
-0.00010002 0.0010139 -0.00031254 -0.00027915 0.00013897 0.0013729 0.12939 -0.16854
-0.0039317 -0.0029782 0.0020722 -3.7926e-05
0.0005491 -0.00017437 0.00034122 0.00033169 0.0017639 -0.00087337 -0.0038176 -0.0029983
0.25733 -0.10948 0.0012219 -0.0013628
0.00074124 0.00048673 -0.00032509 -0.00045562 -0.00034717 -0.00030311 0.0021002 -0.00019688
0.001263 -0.0012906 0.26888 -0.30206
3980000000 0.25836 -0.21284 0.0019631 -0.0028686 0.0047369 -0.00028072 0.00022558 0.0010834
0.0011355 -0.001883 0.00037428 6.1368e-05
0.0019687 -0.0028933 0.023598 -0.1908 -0.0055618 -0.0013828 0.00069093 0.00046223
0.00055109 0.00056087 -7.5459e-05 -0.0012854
0.0047284 -0.00032776 -0.0055731 -0.0013126 0.27377 -0.1819 0.0014459 3.6106e-05
-0.00094105 -0.001204 -0.00071383 -0.00041808
0.00022327 0.0011066 0.00069946 0.00043494 0.0013919 1.5995e-05 0.093437 -0.19156
-0.004315 -0.0034027 0.0018051 -0.00076229
0.0012059 -0.0017892 0.00052293 0.00059811 -0.00098452 -0.0013244 -0.0043559 -0.0032292
0.2472 -0.1406 0.0017935 -0.004516
0.00043615 5.1374e-05 -5.3892e-05 -0.0012827 -0.0007033 -0.00060846 0.0018944 -0.00067539
0.0017726 -0.0046174 0.23492 -0.34188
4040000000 0.23129 -0.23796 -0.00025798 -0.0041073 0.0033341 -0.0027149 0.00041392 0.00040409
-0.00053048 -0.00095105 0.00046958 5.2241e-05
-0.00022589 -0.0040973 -0.0022312 -0.19764 -0.0047723 6.8097e-05 0.00015683 -0.00094319
1.1954e-05 0.00017865 -0.0013056 -0.00020958
0.0032886 -0.0026862 -0.0047815 0.00012008 0.25209 -0.21573 0.00010987 -0.00060577
-0.00054488 -0.00054591 -0.0012612 0.00016331
0.00038822 0.00041671 0.00018285 -0.00096252 0.00011705 -0.000644 0.0707 -0.18599
-0.006187 -0.0017644 0.0012939 -0.00042401
-0.00055646 -0.0010227 0.00010914 0.00018086 -0.0005261 -0.00054095 -0.0063075 -0.0017796
0.23615 -0.17285 -0.0011379 -0.0028243
0.00055484 0.00012487 -0.0013141 -0.00030476 -0.0012185 0.00030711 0.0012802 -0.00045677
-0.0011715 -0.00287 0.19825 -0.35953
4100000000 0.20275 -0.26265 -0.0031684 -0.0031988 0.001297 -0.0034997 -0.00023436 -0.00012595
0.00045221 -0.0016013 0.00059965 0.00039898
-0.0031188 -0.0032148 -0.026466 -0.20245 -0.0047541 0.00094057 -0.00016742 -0.00022586
0.00073538 0.00019506 -0.00056042 0.0002096
0.0012498 -0.0034626 -0.0047529 0.00099522 0.23122 -0.24187 0.00019292 -0.0002079
-0.0007308 -0.00036231 -0.0012206 1.3982e-05
-0.00012554 -0.00023688 -0.00017246 -0.00022799 0.00015129 -0.00019009 0.038239 -0.20049
-0.0061002 0.00043821 0.0013547 -0.0017253
0.00043259 -0.0014775 0.00066058 0.0001845 -0.00085145 -0.00038461 -0.0061233 0.00050296
0.22301 -0.19818 -0.001588 -0.004425
0.00047312 0.00031113 -0.00058019 0.00026383 -0.0013812 7.5722e-05 0.0012673 -0.0015971
-0.0016177 -0.004265 0.16608 -0.3864
4160000000 0.17347 -0.28082 -0.0037677 -0.0020407 0.00011567 -0.0031111 0.00073985 -0.00016751
-0.0036222 -0.000641 0.0008997 -0.00063311
-0.003771 -0.001998 -0.053235 -0.1995 -0.0048409 0.0026209 -0.00046276 -0.00027299
0.00024863 -0.00038218 -0.001002 0.00042376
3.6983e-05 -0.0031005 -0.0048191 0.002732 0.19837 -0.25818 0.00049574 -5.9215e-05
-0.0011653 -0.00029799 -0.0012616 0.00073831
0.00081484 -4.9183e-05 -0.00044069 -0.0002498 0.00048113 -6.1047e-05 0.012639 -0.18822
-0.0051585 0.0013277 0.001247 -0.0022245
-0.0035973 -0.00078405 0.00021463 -0.00044343 -0.0011291 -0.00019624 -0.0051726 0.001307
0.19201 -0.23273 -0.004105 -0.0035762
0.00084986 -0.00063307 -0.00109 0.00050243 -0.0011317 0.0007964 0.0011302 -0.0023345
-0.0039771 -0.0037253 0.1156 -0.3965
4220000000 0.14619 -0.29646 -0.0045887 -1.3378e-05 1.277e-06 -0.0039354 -0.00025187 -0.00015568
-0.00083513 0.00065372 0.00012834 -0.0013272
-0.0045815 -2.4512e-05 -0.088734 -0.18956 -0.0023686 0.0034922 -0.0001559 -8.4586e-05
0.00012046 0.00016252 -0.00056648 0.0010826
-5.5492e-05 -0.0039567 -0.0023167 0.0035591 0.17036 -0.2847 8.8563e-05 -9.8679e-05
0.00029164 0.00021711 -0.00024433 0.0010767
-0.00028757 -0.00019489 -0.00015538 -4.9896e-05 0.00010493 -9.6507e-05 -0.0099044 -0.18681
-0.004234 0.0021874 8.7497e-05 -0.0022214
-0.00078941 0.00090301 3.4485e-05 0.00017139 0.00019695 0.00022418 -0.0043192 0.002223
0.17771 -0.25608 -0.0041032 -0.0032443
4.1651e-05 -0.0013315 -0.00049863 0.00098911 -0.00028503 0.0012286 0.00012339 -0.0020954
-0.0043019 -0.0029363 0.089451 -0.40924
4280000000 0.11565 -0.30679 -0.0028752 0.0016825 -0.0016912 -0.0043675 -0.00043468 0.00049291
-0.00041215 0.0014157 -0.00061206 -0.0002792
-0.0028299 0.0017099 -0.11467 -0.19563 -0.0028274 0.0029931 -0.00067804 -0.00036045
7.9164e-05 0.00018736 0.00068969 0.00074088
-0.0017637 -0.0042861 -0.0027991 0.0030122 0.14065 -0.29337 0.00086291 -0.00020602
-0.00068311 0.00090884 -0.00038689 0.00070644
-0.00037131 0.00048278 -0.00069532 -0.00036563 0.00086892 -0.00021291 -0.048499 -0.17261
-0.0048748 0.0024033 -0.00096341 -0.002108
-0.00046989 0.0013518 0.00011686 0.00017925 -0.00081053 0.00095577 -0.0048148 0.0024148
0.1339 -0.28045 -0.0061552 -0.00075846
-0.00063362 -0.00028133 0.00070613 0.00065455 -0.00045361 0.00067812 -0.0009644 -0.0022169
-0.006122 -0.0011061 0.038847 -0.41639
4340000000 0.08829 -0.31557 -0.001892 0.0018231 -0.0023547 -0.0014093 0.00030519 0.00054621
-0.00010973 0.00069493 -7.7666e-05 -0.00099393
-0.0018517 0.0018327 -0.13595 -0.16916 -0.0019219 0.0039572 -0.00012332 0.00050511
-0.00012647 -0.00034271 0.00028247 0.00028248
-0.0024035 -0.0013795 -0.0018727 0.0039681 0.10499 -0.30975 -0.00047914 -0.0011014
0.00043578 0.00090635 0.00082138 0.0021156
0.00027446 0.00050056 -0.00010428 0.00051684 -0.0004813 -0.0010923 -0.066346 -0.16923
-0.0039706 0.0036286 -0.0013025 -0.0026188
-3.7207e-05 0.00078212 -0.00019132 -0.0003114 0.00039982 0.00098721 -0.0040681 0.0036284
0.10798 -0.30465 -0.004613 0.00085841
-6.6251e-05 -0.00092782 0.00039288 0.00029916 0.00086164 0.0020846 -0.0013887 -0.0025931
-0.0049221 0.0013081 0.0041778 -0.4104
4400000000 0.058815 -0.32213 -0.00096523 0.0014984 -0.002455 -0.0015944 0.00074314 0.0013954
6.3622e-05 0.00063548 -8.4103e-05 -0.00057073
-0.00097698 0.0014783 -0.16444 -0.16051 -0.0011851 0.0040167 -0.00048055 0.00047384
0.00020127 -0.00057416 0.00052228 0.00036533
-0.0024775 -0.0016114 -0.0011238 0.0040379 0.076651 -0.31713 -7.5019e-05 -0.000164
0.00052266 0.00029049 0.0011134 0.0014338
0.0007536 0.0014502 -0.00050577 0.00047351 -0.00010621 -0.00017042 -0.090866 -0.15699
-0.0031171 0.0050335 -0.002186 -0.0014532
9.9777e-05 0.00063279 0.00024013 -0.00060016 0.00050772 0.00019735 -0.0031238 0.0050267
0.077407 -0.31749 -0.0042459 0.00092403
-8.0309e-05 -0.00066681 0.0004944 0.00035701 0.0011173 0.0013774 -0.0021804 -0.0015695
-0.0037505 0.00066105 -0.04007 -0.41634
4460000000 0.022265 -0.32307 -0.00070557 0.00044013 -0.003988 -0.00087891 0.0014269 -0.00055619
-0.00051904 0.001152 -0.0011624 -0.00028936
-0.00073127 0.00040715 -0.18723 -0.13189 -0.00057938 0.0043882 -0.00042342 0.00070721
-0.00028303 -0.00043597 0.0003963 -0.00051733
-0.0040065 -0.00080768 -0.00050607 0.0044094 0.05071 -0.3243 -0.00066194 -0.00051562
0.00046046 0.00067629 0.0018125 0.00066129
0.0014198 -0.00061769 -0.00043667 0.00072118 -0.00066155 -0.00050363 -0.10532 -0.13532
-0.0016103 0.0058636 -0.0024069 -0.00080764
-0.00043637 0.0012591 -0.00035617 -0.00042018 0.00045966 0.00061215 -0.0015874 0.0058556
0.043104 -0.31443 -0.0040263 0.002957
-0.0011189 -0.00032732 0.00042383 -0.0004672 0.0019376 0.00067086 -0.0024789 -0.00074531
-0.0042903 0.0033323 -0.080973 -0.39854
4520000000 -0.00058913 -0.32394 -0.00035073 -0.0003673 -0.0035185 0.00026076 0.00068393 -0.00016248
0.0017475 7.1779e-05 -0.00071389 0.0007974
-0.00033823 -0.00040122 -0.21145 -0.1151 0.0005017 0.0045596 0.00059447 0.00091595
-0.00041421 -6.0818e-05 0.00036377 -5.144e-05
-0.0035561 0.00032693 0.0005693 0.0045509 0.020375 -0.32258 -0.0010878 0.00060574
0.00074082 -0.00046894 0.0018313 -0.0011447
0.00070433 -7.052e-05 0.00060221 0.00089268 -0.0010905 0.00060603 -0.12204 -0.12641
-0.00075612 0.0054945 -0.0033143 -0.00029444
0.0017202 2.768e-05 -0.00045463 -5.4804e-05 0.00076588 -0.00054696 -0.00072148 0.0055212
-0.0048462 -0.3273 -0.0030841 0.0029376
-0.00068166 0.00098208 0.0003236 -2.3262e-05 0.0017471 -0.001034 -0.003214 -0.0003551
-0.0028292 0.0026886 -0.10943 -0.3969
4580000000 -0.038069 -0.31815 -0.0010783 -0.00066783 -0.003134 0.0023698 0.00077826 -0.00028483
0.00014192 0.00027859 -0.00060365 0.0007406
-0.0010911 -0.0006417 -0.23082 -0.089953 0.00074709 0.0041509 0.0005909 -0.00011387
-2.2665e-05 0.00035232 0.00019243 -0.0003268
-0.0031185 0.0023814 0.00079426 0.0041223 -0.011031 -0.32121 -1.6922e-06 0.00045005
-0.00025351 -0.00014552 0.0015734 -0.00097654
0.00074845 -0.00035199 0.00060262 -0.00010517 -4.0479e-05 0.00045029 -0.13347 -0.10252
0.0020271 0.005312 -0.0025952 0.0009672
0.00018318 0.00023857 -4.9198e-05 0.00038097 -0.00028194 -9.643e-05 0.0019144 0.0053485
-0.030986 -0.33574 -0.0022357 0.0033395
-0.00049514 0.00083488 0.00021809 -0.00038264 0.0016062 -0.0010313 -0.0027201 0.0010277
-0.0024023 0.0036674 -0.15504 -0.3682
4640000000 -0.063988 -0.3119 -0.0024113 -0.0017069 -0.0030954 0.0025624 0.00057004 -0.0015396
0.001354 -0.00010493 3.191e-05 0.00088117
-0.0024049 -0.0016818 -0.24188 -0.061606 0.0015706 0.0038604 0.00075192 0.00030336
-0.00021803 0.00026744 -8.1857e-06 -0.00081491
-0.003026 0.0026148 0.0016474 0.0038301 -0.035956 -0.31502 0.00030436 0.00080408
0.00083506 0.0003769 0.00028885 -0.0019611
0.00053977 -0.0015039 0.00073672 0.00028014 0.00027968 0.00077825 -0.13903 -0.087716
0.0032878 0.0038121 -0.0024066 0.0016705
0.0013907 -0.00017003 -0.00030339 0.00025105 0.0009486 0.00035939 0.0033616 0.003691
-0.064947 -0.3217 -0.0025343 0.0039432
0.00012053 0.00096704 -1.9057e-05 -0.00080248 0.00039636 -0.0019171 -0.0023491 0.0016755
-0.0024762 0.0037898 -0.17396 -0.35805
4700000000 -0.091067 -0.30868 -0.004079 -0.00021828 -0.0017138 0.0045028 -0.00090864 -0.00092017
0.0012734 -0.00076888 0.00099226 0.00071456
-0.0040646 -0.00022695 -0.25371 -0.043696 0.0025494 0.0041198 0.00051167 -0.00047932
0.00023704 0.00052128 -0.00032528 2.083e-05
-0.0016618 0.0045172 0.0026404 0.0040888 -0.065909 -0.31033 -0.00027711 0.00040007
8.4012e-05 -8.4265e-05 4.3431e-05 -0.0013752
-0.0009075 -0.00090085 0.00051199 -0.00052358 -0.00024465 0.00042402 -0.15552 -0.067678
0.0033411 0.0017064 -0.0015502 0.0026102
0.0012349 -0.00071482 0.0002344 0.00047399 7.9758e-05 -7.8144e-05 0.0033569 0.0017395
-0.10271 -0.31685 -0.00088468 0.0039222
0.00099168 0.00063564 -0.00032237 1.5156e-05 3.1642e-05 -0.001345 -0.0015195 0.002568
-0.0011972 0.0040247 -0.21755 -0.32999
4760000000 -0.12228 -0.29471 -0.0048371 0.0010992 0.00071454 0.0046549 -0.00067296 -0.00072172
0.00038375 -0.0012889 0.00083221 -0.00038435
-0.0048566 0.0010774 -0.25105 -0.0017689 0.0028307 0.0032584 -1.4659e-05 -0.0006696
0.00024464 0.00025235 5.6222e-05 -6.83e-05
0.00069076 0.0046009 0.0028949 0.0032193 -0.097635 -0.29639 0.00080647 0.00037271
0.00098838 4.044e-05 -0.001094 -0.0011682
-0.00066581 -0.00068127 -1.7758e-05 -0.00064689 0.00078942 0.00037697 -0.15063 -0.051076
0.0022876 0.0009844 -0.00085736 0.0026982
0.00033427 -0.0013692 0.00032146 0.00026666 0.0010158 7.9114e-05 0.0021893 0.0010163
-0.1367 -0.30139 -0.00061639 0.0041788
0.00080936 -0.00038664 7.9701e-05 -6.6772e-05 -0.0011792 -0.001146 -0.00076424 0.0027449
-0.00052948 0.004023 -0.22938 -0.30943
4820000000 -0.14856 -0.28117 -0.0051168 0.0024571 0.0014088 0.0029156 -0.00088395 -0.00049919
0.00036328 -0.00097408 0.00012032 -0.0002419
-0.0050813 0.002431 -0.26317 0.020713 0.0041512 0.0034888 -6.3699e-05 -0.00040251
0.00030854 -0.00010071 -0.00013993 -0.00041125
0.0014354 0.0028508 0.0042114 0.0034201 -0.12338 -0.2931 0.00044373 -0.00037915
0.00070332 -0.00068119 -0.00068713 -0.00014131
-0.0008514 -0.00050083 -7.2539e-05 -0.00040184 0.00042845 -0.00038915 -0.16543 -0.033724
0.0019042 -0.00016002 0.00011679 0.0029066
0.00036514 -0.00080698 0.00023644 -4.5337e-05 0.00065336 -0.00066064 0.0018189 -0.00012503
-0.17624 -0.28539 2.6729e-05 0.0030963
0.00016408 -0.00030252 -0.00015257 -0.00040344 -0.00083049 -0.00022034 -7.3979e-06 0.0028621
1.827e-05 0.0031582 -0.26665 -0.27892
4880000000 -0.18027 -0.26319 -0.0044681 0.0043206 0.0019726 0.0031976 -0.0014867 0.00016727
-0.00085221 -0.00095697 0.00041044 -0.0001656
-0.0044427 0.0043403 -0.25564 0.06108 0.0048344 0.0017464 -0.0004086 -0.00015604
-7.3747e-05 0.0002188 -0.00014794 6.0299e-05
0.0020406 0.0031611 0.0048597 0.0016932 -0.14319 -0.28187 0.00050096 -0.00030427
-0.00020679 -0.0013775 -0.00074772 -0.00010259
-0.0015138 0.00020345 -0.00041481 -0.00015264 0.00047519 -0.00032514 -0.1594 -0.015616
0.00076454 -0.00034212 0.00093942 0.0025565
-0.00091208 -0.00098701 -4.4422e-05 0.00012833 -0.00019872 -0.0013828 0.00081593 -0.00041506
-0.20754 -0.27105 0.00036315 0.0032072
0.00044516 -9.5911e-05 -0.00011913 9.5696e-05 -0.00069749 -8.1991e-05 0.001084 0.0025142
0.00049038 0.0031632 -0.27885 -0.25113
4940000000 -0.20175 -0.24603 -0.0032359 0.0065093 0.0028929 0.0012862 -0.00034575 0.00075143
-0.00095801 -0.00057913 0.00015263 -0.00082959
-0.0032615 0.0065096 -0.26852 0.087636 0.0058691 0.0013378 -8.7683e-05 -0.00010977
0.00032397 -0.00034844 -0.00045785 0.00012035
0.0029227 0.0012458 0.0059028 0.0012574 -0.16353 -0.25816 0.00022643 -0.00045415
-0.00095462 -0.00018516 -0.00048841 0.00014983
-0.00028621 0.00074927 -7.9145e-05 -0.00010169 0.00025755 -0.0004718 -0.16682 -0.0054162
-0.00050388 0.00026733 0.0018325 0.0020192
-0.00086313 -0.00046933 0.00031061 -0.00036702 -0.0010508 -0.00019375 -0.00045221 0.00029292
-0.23187 -0.24419 0.00027129 0.0030588
6.3032e-05 -0.00079879 -0.00040485 9.9446e-05 -0.00044784 0.00018633 0.0019352 0.0019579
0.00014816 0.0029677 -0.30343 -0.22492
5000000000 -0.22237 -0.22298 -0.00035269 0.007452 0.0032414 0.0018157 -0.00017292 0.00064124
-0.00039956 0.00051253 -0.00021477 -0.00086828
-0.00035052 0.0074463 -0.25476 0.10452 0.0059254 -0.00075646 -0.00026561 -0.00011813
-0.000237 -0.00058197 -0.00017495 -3.8852e-05
0.003299 0.001742 0.0059244 -0.00084046 -0.19318 -0.24515 -0.00052858 -0.00074554
-0.00057699 -0.00027456 -0.00030143 -2.1393e-05
-0.0001947 0.00066105 -0.00029833 -0.00012782 -0.00055247 -0.00074319 -0.16107 0.018471
-0.00088722 0.0015021 0.0022575 0.00121
-0.00050642 0.00057342 -0.00021005 -0.00062073 -0.0005063 -0.00025177 -0.00091287 0.0014984
-0.26002 -0.22176 7.3831e-05 0.003364
-0.00030941 -0.00094931 -0.00017494 -4.0076e-05 -0.00031005 -5.4548e-05 0.0022836 0.0012074
0.00011009 0.003465 -0.31527 -0.19156
5060000000 -0.2445 -0.19604 0.0017959 0.0070738 0.0031834 -0.0002683 0.00013243 0.00057344
-0.00055112 -0.00011603 -0.00043787 -0.00013975
0.0017739 0.0070517 -0.23896 0.1414 0.0050821 -0.0018595 -3.171e-05 0.00022977
-0.00043325 4.0812e-07 -0.00030866 0.00023078
0.0031649 -0.00033834 0.0050609 -0.0019442 -0.20781 -0.22372 -0.00040979 0.00027871
-0.00075714 0.00021049 -0.00096416 -7.0803e-05
0.00017887 0.00055908 -3.141e-05 0.00022244 -0.00039783 0.00027866 -0.16353 0.026075
-0.00045691 0.0030592 0.0018727 0.00055241
-0.00053037 -0.00022572 -0.00039241 -6.5328e-06 -0.00071413 0.00023994 -0.00038554 0.0030021
-0.27497 -0.1921 0.0012249 0.0033205
-0.00033435 -0.00019476 -0.00032958 0.00023607 -0.0010347 -0.0001437 0.0018476 0.00051438
0.0012153 0.0031598 -0.32905 -0.16308
5120000000 -0.26049 -0.17107 0.0033461 0.0059647 0.0028429 -0.00044874 0.00027611 0.00073091
-5.4183e-05 0.00097952 -0.00045047 0.00027466
0.0033334 0.005983 -0.23389 0.16875 0.0048524 -0.0025105 7.615e-05 0.00029227
-7.1658e-05 4.5727e-05 0.00010808 0.00031264
0.0028372 -0.00054687 0.0048311 -0.0025878 -0.2221 -0.20907 -7.6881e-05 0.00012653
-0.00033412 0.0010349 -0.001192 0.00069105
0.00022134 0.00068705 7.3633e-05 0.0002854 -8.8939e-05 0.00013629 -0.1595 0.0522
0.0011031 0.0034747 0.0024028 0.00030424
-5.1593e-05 0.00099093 -0.00010178 2.4722e-05 -0.00030243 0.00090385 0.0011356 0.0034428
-0.29068 -0.1583 0.0011793 0.0036167
-0.00044794 0.00028244 0.00011814 0.0002429 -0.0011746 0.00060455 0.0025308 0.0003492
0.0013141 0.0037143 -0.34187 -0.12879
5180000000 -0.27744 -0.14163 0.0048461 0.0049258 0.0033587 -0.00095141 0.00024845 0.00051329
-0.00013428 0.00032403 -0.00050101 0.00040842
0.0048221 0.0049093 -0.21285 0.19084 0.0042927 -0.0036223 -0.00031462 -0.00027088
-1.7983e-05 -0.00022261 -0.0001178 0.00015182
0.0033505 -0.001041 0.0042235 -0.0036991 -0.23375 -0.17352 -0.00029497 0.00070369
-0.00010691 -8.8967e-05 -0.00044225 0.00093559
0.00030086 0.00055643 -0.00030389 -0.00027678 -0.00028801 0.00071021 -0.15925 0.061488
0.0027329 0.0040017 0.0023584 -0.00070331
-0.00014218 0.00026862 -3.009e-05 -0.00021404 -2.9939e-05 -5.7098e-05 0.002769 0.004038
-0.30408 -0.1171 0.0022782 0.0038303
-0.00044491 0.00045144 -3.7112e-05 0.00012553 -0.00045062 0.00097133 0.0022081 -0.00083314
0.0023089 0.0037985 -0.34477 -0.097499
5240000000 -0.2875 -0.11452 0.0049918 0.003649 0.0028317 -0.0026508 0.00066588 9.9941e-05
-0.00024369 -8.2995e-05 3.2384e-05 0.00052141
0.0050014 0.0036578 -0.20159 0.2296 0.003365 -0.0046357 -4.0166e-05 0.00015683
-0.00022679 -1.1956e-05 0.00015978 0.0003877
0.0028398 -0.0027104 0.0033155 -0.0046797 -0.25087 -0.14957 0.00037017 0.00027732
-0.00026507 0.00062883 0.00014474 0.0014949
0.00065519 5.3472e-05 -5.2751e-05 0.00014757 0.00037739 0.0002795 -0.15988 0.082474
0.0035707 0.0026765 0.0016577 -0.0012976
-0.00023145 -4.1107e-05 -0.00016799 -3.6949e-05 -0.00036449 0.00068383 0.0035276 0.0026152
-0.31896 -0.075552 0.003271 0.0027403
-1.0197e-05 0.00054596 0.00013357 0.00042234 0.00012623 0.0014571 0.0017584 -0.0011803
0.0032226 0.0027233 -0.35208 -0.064742
5300000000 -0.29354 -0.085352 0.005967 0.0021737 0.0018963 -0.0030836 0.00014301 -0.00036246
0.00019723 0.00061959 0.00011331 0.00023809
0.0059675 0.0021725 -0.19436 0.2342 0.0022607 -0.0054115 -0.00012781 0.00019002
-4.3962e-05 0.00034979 0.00026352 0.00038623
0.0018282 -0.0031034 0.0021829 -0.0054681 -0.26688 -0.12462 0.0004146 -0.00033658
0.00030269 0.0003972 0.00080026 0.00080488
0.00015261 -0.00033709 -0.00012699 0.00019035 0.00042035 -0.00034822 -0.15225 0.091285
0.005343 0.0019302 0.0013494 -0.0014828
0.00027105 0.00067051 -4.5057e-05 0.00036109 0.0002872 0.00031822 0.0053066 0.0019671
-0.33092 -0.047299 0.0034964 0.0027751
0.00010645 0.00026377 0.00024309 0.0003639 0.00081583 0.00071925 0.0012299 -0.0017303
0.0034176 0.0026268 -0.34823 -0.02892
5360000000 -0.29465 -0.04906 0.0060686 0.00084394 0.00047102 -0.0038393 0.00039457 -4.6132e-05
0.00013106 0.00035342 0.00048682 -0.00011922
0.0060643 0.00087758 -0.1583 0.25569 0.00080524 -0.0055983 8.7347e-05 0.00029439
-1.1858e-05 0.00011053 0.0005848 -9.1895e-05
0.00039084 -0.0038276 0.00072118 -0.0056347 -0.2676 -0.097699 0.00038069 0.00033855
0.00020946 0.00039527 0.00067449 0.00042376
0.00036761 -3.2639e-05 9.9697e-05 0.0002762 0.00038781 0.00035092 -0.15098 0.10965
0.0059719 -0.00035401 0.00067476 -0.002016
0.00016844 0.00037532 -3.4793e-05 9.5609e-05 0.00014939 0.00031967 0.0059894 -0.00043615
-0.32798 -0.0092545 0.0044165 0.0023202
0.0004892 -6.8521e-05 0.00055083 -0.00010523 0.00072857 0.00035982 0.00081534 -0.0018692
0.004446 0.0024735 -0.34763 -0.0014232
5420000000 -0.29816 -0.025604 0.0061395 -0.0010472 -0.00057743 -0.0036889 -2.2458e-06 -0.00011902
0.00068436 0.00046475 0.00034576 -0.00016446
0.0061512 -0.0010185 -0.13937 0.28364 0.00011948 -0.0054396 4.7513e-05 0.00011155
0.00011417 8.9536e-06 0.00024438 -0.00022068
-0.0006439 -0.0036265 2.4067e-06 -0.00545 -0.28405 -0.064421 -0.00024047 -0.00057594
0.00069195 8.4477e-05 0.00074429 -7.3578e-05
-5.5666e-05 -0.00013022 5.7879e-05 0.00010338 -0.00024472 -0.00057258 -0.1397 0.12431
0.0049978 -0.0020387 0.00032905 -0.0015588
0.00074767 0.00045672 0.00011294 -3.4518e-05 0.0007722 4.2173e-05 0.005003 -0.002014
-0.33202 0.020314 0.0048482 0.0010913
0.00037291 -0.00020366 0.00029964 -0.00017925 0.00069483 -8.1356e-05 0.00016349 -0.0018082
0.0048596 0.00099881 -0.34092 0.041179
5480000000 -0.29077 0.010263 0.0049511 -0.0019189 -0.0018764 -0.0029252 0.00035801 1.5665e-05
0.0010541 -9.9089e-05 -9.5911e-05 -6.1941e-05
0.0049426 -0.0019128 -0.12589 0.29175 -0.0014294 -0.0056558 3.9788e-05 0.00023938
3.1654e-05 -4.4079e-05 0.0001831 -0.00020506
-0.00192 -0.0028708 -0.0015155 -0.0056484 -0.28878 -0.043277 -0.00023535 0.0002289
0.00048367 -0.00030596 0.00065222 -3.8125e-05
0.00035852 -3.5544e-05 3.2261e-05 0.00023543 -0.00023494 0.00023379 -0.13376 0.13533
0.0042735 -0.0033693 -0.00026163 -0.0019842
0.00099683 -0.00011676 7.6391e-05 -4.2749e-05 0.00050466 -0.00034982 0.0042131 -0.0034023
-0.32214 0.04872 0.0048965 0.00036449
-9.6426e-05 -7.4597e-05 0.00022373 -0.00018867 0.00069139 -9.8167e-05 -0.00016229 -0.0017921
0.0049127 0.00042721 -0.33219 0.062473
5540000000 -0.28906 0.035617 0.004142 -0.0024299 -0.0024314 -0.0020051 0.00032792 -0.0002736
0.00027099 -0.00023863 -0.00039551 7.4455e-05
0.0041415 -0.0024298 -0.086028 0.31005 -0.0024213 -0.0050308 0.00044406 0.00014347
-7.55e-06 -0.00012823 -0.00016452 -0.00042683
-0.0024482 -0.0019772 -0.0025061 -0.0049937 -0.28868 -0.022388 0.0003363 -0.00017452
0.00029247 -8.6834e-05 0.00040374 -0.00019317
0.00033246 -0.00029577 0.00043566 0.00015349 0.00032767 -0.00020547 -0.12278 0.15697
0.0027236 -0.0039185 -0.00085624 -0.0018041
0.00026017 -0.00027385 -1.1255e-05 -0.00013609 0.00021604 -0.00013332 0.0027574 -0.0040256
-0.30875 0.083571 0.0050051 -0.00093618
-0.00038168 -2.8166e-06 -0.00015353 -0.00038974 0.00035098 -0.00028305 -0.00091418 -0.0019737
0.0049767 -0.0010981 -0.32571 0.10407
5600000000 -0.27818 0.064207 0.0035111 -0.0034035 -0.0024133 -0.0018014 0.00036723 -0.00039837
0.00031528 -0.00029212 0.00014236 0.00051792
0.003535 -0.0033914 -0.083013 0.32471 -0.0035609 -0.0047997 9.7792e-05 -0.00017999
-0.00015458 -3.1366e-05 -0.00017032 -0.00019428
-0.0024122 -0.0017939 -0.0036398 -0.0047376 -0.28826 0.0099422 -7.6595e-05 7.4623e-06
0.00040012 -0.00053074 0.00047722 -0.00030972
0.00034807 -0.00041426 9.0593e-05 -0.00020358 -6.0726e-05 4.4695e-05 -0.11499 0.15667
0.0018631 -0.0039649 -0.0010719 -0.0010743
0.00031747 -0.00035357 -0.00017913 1.5674e-05 0.00039883 -0.00050754 0.0018126 -0.0039225
-0.29989 0.11367 0.0043053 -0.0015256
0.0001171 0.0005134 -0.00020467 -0.00019845 0.00053981 -0.00035149 -0.0010909 -0.00096369
0.0043757 -0.0013128 -0.30423 0.11876
5660000000 -0.26799 0.085917 0.003327 -0.0036189 -0.0034881 -0.00071764 -0.00038412 -0.00072147
-0.00019831 -0.00066241 0.0004312 -0.00019682
0.0033449 -0.0036099 -0.042779 0.31648 -0.0044352 -0.003199 -1.6551e-05 -0.00016632
0.00017434 7.2734e-05 -2.7688e-05 -7.6713e-05
-0.0034539 -0.0006559 -0.004504 -0.0031177 -0.29032 0.03311 -0.00017858 6.484e-05
-0.00041226 -0.00042404 0.00025669 -0.0011835
-0.00036275 -0.00069997 -8.3089e-06 -0.00015429 -0.00019571 7.1051e-05 -0.10043 0.17673
0.00072894 -0.0040092 -0.001328 -0.00092643
-0.00014444 -0.00060295 0.00011782 5.9346e-05 -0.00040105 -0.00049306 0.00066676 -0.0040515
-0.28671 0.14172 0.0042599 -0.002275
0.00041938 -0.00026646 -4.9069e-05 -7.2013e-05 0.00029876 -0.0011439 -0.0013629 -0.00095615
0.0041723 -0.0024963 -0.29682 0.15486
5720000000 -0.25379 0.109 0.0027401 -0.0041608 -0.0028625 0.00078629 -0.00048728 -0.00028031
-0.00049618 -0.00015379 -4.7689e-06 -0.00033363
0.0027424 -0.0041584 -0.014749 0.34349 -0.0054761 -0.0028361 4.4037e-05 -7.5864e-05
-0.0001864 4.3288e-05 -0.00017708 0.00012231
-0.0028733 0.00082102 -0.0055421 -0.002762 -0.28778 0.064712 0.00010102 7.7721e-05
0.00017712 0.00028477 -0.00017248 -0.00026993
-0.00048105 -0.00030156 3.2547e-05 -7.7918e-05 0.00011422 8.4059e-05 -0.084656 0.17916
-0.00017375 -0.0036082 -0.001698 -0.00046933
-0.00047893 -4.8571e-05 -0.0001915 6.377e-05 0.00024774 0.00031253 -0.00027155 -0.0035744
-0.27623 0.16873 0.0043259 -0.0033793
-2.1218e-05 -0.00032946 -0.00018935 0.00018181 -9.9195e-05 -0.00032723 -0.0016597 -0.00037748
0.0042966 -0.0031726 -0.26658 0.17309
5780000000 -0.23819 0.12572 0.0015951 -0.0047842 -0.0025066 0.0010319 -0.00076756 0.00010432
-0.00032014 -0.00035995 -0.00020002 -0.00037985
0.001619 -0.0047761 -0.0017562 0.33857 -0.0059562 -0.00077918 -3.496e-05 -0.00019214
1.4587e-05 -8.1027e-05 -6.8739e-05 -0.00022449
-0.0025189 0.0010889 -0.0059843 -0.00068473 -0.28448 0.081289 -3.5317e-05 -9.1422e-05
0.00012892 -0.00023515 -0.00057828 -0.00064801
-0.00074688 0.00010643 -2.9929e-05 -0.0001775 -3.8168e-05 -8.2542e-05 -0.075714 0.19492
-0.00018852 -0.0030171 -0.0012536 5.02e-05
-0.00031748 -0.00030937 4.7555e-06 -0.00011313 0.00010274 -0.00019212 -0.00015228 -0.0030585
-0.26645 0.18979 0.0029725 -0.0036196
-0.00022954 -0.00032064 -0.0001178 -0.00025178 -0.00058076 -0.00055899 -0.001263 -8.5252e-05
0.0030842 -0.0038071 -0.25828 0.19503
5840000000 -0.22599 0.14765 0.00034324 -0.0053977 -0.0021248 0.0011178 -0.00018308 0.00029009
-0.0003237 0.00029363 -0.00057869 -0.00034359
0.00034829 -0.005385 0.033334 0.34259 -0.0057795 0.00038467 -0.00020074 -1.1058e-05
0.0001203 3.5459e-05 -0.0002245 0.00016689
-0.0021044 0.0011692 -0.0057849 0.00048944 -0.2788 0.10595 -0.00022024 3.3832e-05
-0.00013612 -0.00062836 -0.00047609 -0.0002077
-0.00018091 0.00026929 -0.00021039 3.6447e-07 -0.00023638 4.2532e-05 -0.053788 0.19848
-0.00056369 -0.0033958 -0.0012409 0.00018385
-0.00032626 0.00021731 0.000153 4.2252e-05 -0.00010521 -0.00059264 -0.00067794 -0.0033591
-0.2499 0.19971 0.0025681 -0.0039263
-0.00050028 -0.00028865 -0.0002308 0.00023757 -0.000591 -0.00025999 -0.0012384 0.00020999
0.0025048 -0.0037635 -0.22367 0.21981
5900000000 -0.21179 0.16028 -0.0017063 -0.0055125 -0.0022408 0.0024263 -0.00021332 1.4292e-05
0.00025006 -0.00015674 3.1454e-05 0.00029974
-0.0016982 -0.0055144 0.054048 0.34355 -0.0051103 0.0018912 1.1166e-05 -3.964e-05
-6.3853e-06 -0.00026691 -3.1291e-05 -9.3047e-05
-0.0022109 0.0024624 -0.0050943 0.0020037 -0.26278 0.12178 1.0656e-05 -0.00014336
-0.00042496 -0.00031937 -0.00079973 -0.0001045
-0.00017871 -3.3437e-06 2.3633e-06 -3.4304e-05 2.2234e-05 -0.00016178 -0.045914 0.20905
-0.00080888 -0.0033137 -0.0011774 0.00033108
0.00023439 -0.00015258 1.9627e-07 -0.0002322 -0.00040691 -0.00031533 -0.00073213 -0.0033312
-0.22395 0.21616 0.0021077 -0.004985
-5.5234e-05 0.00021308 -7.1728e-05 -4.3442e-05 -0.00086498 -1.5536e-05 -0.0011804 0.00037365
0.0021399 -0.0051295 -0.20905 0.23042
5960000000 -0.19301 0.17294 -0.0028767 -0.0040649 -0.00079504 0.0026354 -0.00012277 0.00018207
-0.00022334 0.00013018 -0.0001414 0.00010224
-0.0028597 -0.004062 0.079921 0.34268 -0.004202 0.002022 -0.00019133 -7.0156e-06
3.595e-05 0.00014169 0.00014834 0.0002951
-0.00073366 0.0026286 -0.0041568 0.0020996 -0.24973 0.14693 -7.9078e-05 -0.00011711
-0.00030939 0.00012403 -0.00020894 -2.1952e-05
-0.00011625 0.00022845 -0.00016324 -1.9689e-05 -7.4608e-05 -0.00010256 -0.028101 0.21714
-0.0018242 -0.0032742 -0.0010787 0.00090111
-0.00023912 0.00012348 7.6946e-06 9.4071e-05 -0.00031105 0.00011014 -0.0018742 -0.003213
-0.20481 0.23077 0.00040809 -0.0051225
-9.6898e-05 9.4102e-05 0.00015224 0.00021444 -0.00027276 -7.6129e-05 -0.0010919 0.0008388
0.00032801 -0.0051117 -0.18088 0.25716
6020000000 -0.17539 0.18968 -0.0037158 -0.0031203 -0.00033535 0.0029771 -1.0556e-05 0.00054796
-0.00020532 0.00026108 -0.00017157 0.00034031
-0.0037097 -0.0031271 0.10758 0.33594 -0.0047396 0.0030545 -7.6744e-05 0.00014932
-0.00016455 9.1607e-05 -0.00025813 0.00017399
-0.00023897 0.002981 -0.0046878 0.0031552 -0.23072 0.16029 -0.00027075 0.00023995
-0.0007241 2.5789e-05 -0.00054154 0.00046916
-2.9691e-05 0.00054625 -7.5154e-05 0.00016381 -0.00028886 0.00021729 -0.021358 0.21392
-0.0025381 -0.0032358 -0.00064425 0.00071032
-0.00027439 0.00025088 -0.00012071 7.1886e-05 -0.00078411 3.1881e-05 -0.0025284 -0.0032435
-0.17622 0.24591 4.6534e-06 -0.004744
-0.00014027 0.00031675 -0.00017735 0.00018309 -0.00052235 0.00042851 -0.00069075 0.00070969
0.00012511 -0.0047228 -0.15477 0.25812
6080000000 -0.15491 0.19806 -0.0040076 -0.0010334 0.0010704 0.0028606 0.00011135 1.8888e-05
0.00011232 8.7092e-05 0.00024833 -3.5674e-05
-0.0039983 -0.0010217 0.12975 0.33657 -0.0032363 0.0045447 -9.0078e-05 -3.0508e-05
1.9951e-05 0.00013549 0.00014788 0.00032661
0.0011279 0.0028429 -0.0031754 0.0046353 -0.21306 0.18636 0.00022491 0.00020812
-0.00041769 0.00066695 -0.00011809 0.00032204
0.0001265 5.9412e-05 -9.144e-05 -1.486e-05 0.00024941 0.00019799 -0.0042227 0.22146
-0.0036756 -0.0024713 -0.00098405 0.0009734
0.00016541 0.0001383 3.5135e-05 0.00013225 -0.00039986 0.00064187 -0.0037699 -0.0024944
-0.14698 0.26272 -0.00090792 -0.0052329
0.00022906 -3.7626e-05 0.00013849 0.0003621 -0.00010164 0.00016589 -0.00095081 0.00093817
-0.0010067 -0.0053124 -0.13218 0.27902
6140000000 -0.13957 0.2121 -0.0035685 -0.00070209 0.0015108 0.0023015 6.9427e-05 -1.3297e-05
-7.2435e-06 -4.4995e-05 0.00050526 -0.00023233
-0.0035658 -0.0007011 0.15491 0.31929 -0.0023756 0.0052436 6.9337e-05 5.0588e-05
0.00033772 -2.6168e-05 0.00028609 5.1698e-05
0.001558 0.0022832 -0.0022908 0.0052855 -0.19 0.20701 0.00037101 -0.00011872
0.00017327 0.00066651 -2.6165e-05 0.00052271
6.2251e-05 -1.5638e-05 5.7663e-05 5.2546e-05 0.00037465 -0.00011248 0.0076138 0.21374
-0.0045401 -0.0014791 -0.00037382 0.0014437
-3.254e-05 -7.8729e-05 0.00033441 -7.9496e-05 0.00012107 0.00064756 -0.004436 -0.0013897
-0.12774 0.28404 -0.002775 -0.0043972
0.00047026 -0.00027689 0.00026577 1.4912e-05 -3.7278e-05 0.00054386 -0.00042527 0.001603
-0.0027286 -0.0043317 -0.095009 0.27876
6200000000 -0.12307 0.21825 -0.0029852 -0.00021955 0.0021177 0.0013708 0.00012275 0.00032281
-0.00019854 7.5405e-05 -7.0284e-05 -0.0003436
-0.0029619 -0.00022775 0.18422 0.31867 -0.0010084 0.0052604 1.972e-05 0.00023496
0.00011539 5.7039e-06 7.9499e-05 7.4006e-05
0.002134 0.0013178 -0.00090573 0.0052735 -0.17032 0.22152 0.00015536 -0.00036298
0.00048027 9.6041e-05 0.00021129 0.00019176
0.00011089 0.00031963 2.0051e-05 0.00021725 0.00014981 -0.00035829 0.022024 0.22233
-0.0045518 -0.00025942 0.00012198 0.0013166
-0.00022661 0.00013839 0.00010628 5.8217e-05 0.00049488 7.9449e-05 -0.004637 -0.00023861
-0.11529 0.2916 -0.003399 -0.0038787
-9.4081e-05 -0.00035076 7.5582e-05 9.3911e-05 0.00019621 0.00024518 0.00016743 0.0012046
-0.0034189 -0.0039697 -0.080778 0.28918
6260000000 -0.10911 0.23138 -0.0030567 0.00074467 0.0020393 0.00074745 0.00025782 -9.5584e-05
7.1686e-05 0.0002987 -0.00010533 -3.1352e-05
-0.0030552 0.00073895 0.20067 0.30322 -0.00020366 0.005332 1.966e-05 -8.0443e-05
-9.0177e-05 -7.8497e-05 0.00021269 0.0001463
0.0020507 0.00073719 -9.1285e-05 0.0053629 -0.1499 0.24256 3.5926e-05 -3.4193e-05
0.00034373 -0.00013818 0.00014496 0.00025069
0.00025302 -0.00012906 1.5589e-05 -8.9145e-05 6.0522e-05 -4.0424e-05 0.036468 0.21763
-0.004476 0.0011711 0.0006413 0.0012209
0.00013727 0.00026548 -9.1441e-05 -5.8887e-05 0.0003708 -0.00018417 -0.0044203 0.0012672
-0.090136 0.29192 -0.0040769 -0.0025911
-0.00015274 -3.1423e-05 0.0002363 0.00014045 9.4255e-05 0.00024277 0.00052706 0.001305
-0.0039985 -0.0025099 -0.0365 0.28965
6320000000 -0.093836 0.23576 -0.0026001 0.0012742 0.0022495 -0.00024147 2.5817e-05 9.4995e-05
-0.00036352 0.00039157 -0.00023985 0.00032795
-0.0025916 0.0012727 0.22695 0.29529 0.0017173 0.0056627 7.7062e-05 8.82e-05
-5.1382e-05 -7.5548e-05 0.00012625 -6.2703e-05
0.0022292 -0.00027186 0.0018301 0.0056375 -0.1317 0.25296 -0.0001757 -0.00028501
0.00029461 -7.2382e-05 0.00032975 0.00024034
5.8907e-05 0.00011921 7.5446e-05 7.2779e-05 -0.00016792 -0.00026972 0.035963 0.21967
-0.0039168 0.0019918 0.00068248 0.00082676
-0.00044642 0.00041087 -8.1646e-05 -5.4252e-05 0.0002979 -5.9843e-05 -0.0039396 0.0018757
-0.065464 0.30288 -0.004555 -0.0017333
-0.00023087 0.00028348 0.00012167 -7.5274e-05 0.00035846 0.00022627 0.00082611 0.00077565
-0.004544 -0.001839 -0.025556 0.28896
6380000000 -0.074717 0.24182 -0.0019481 0.0018139 0.0017223 -0.0005148 1.8234e-05 -2.3972e-05
0.00032375 0.00026482 0.00011931 0.0001747
-0.0019512 0.0018076 0.24431 0.2761 0.0029245 0.0042509 -0.00012791 -7.4105e-05
-0.00018452 -0.00012649 -6.4071e-05 -0.00027748
0.0017612 -0.00052975 0.0030291 0.0042063 -0.10372 0.26926 -0.00016996 0.00014513
0.00055074 -7.9934e-05 0.00051009 0.00019272
3.0067e-05 -6.4043e-05 -0.00011506 -6.3645e-05 -0.00017735 0.0001216 0.056606 0.20934
-0.0031682 0.0031679 0.00090384 0.0007466
0.00034032 0.00014827 -0.0001298 -0.00014381 0.0005007 -0.00010915 -0.0030925 0.0032898
-0.044422 0.29548 -0.0047454 2.1768e-05
0.00015928 0.0001335 -2.9889e-05 -0.00023184 0.00050469 0.00021513 0.00077652 0.00080559
-0.0049113 0.00010134 0.014443 0.292
6440000000 -0.053551 0.25397 -0.00093905 0.0024125 0.0017769 -0.00081189 0.00034967 -0.00014086
0.00032275 -0.00047247 -0.00017205 -0.0002623
-0.00094829 0.0024097 0.26408 0.26334 0.0032731 0.0030823 0.00012044 -6.776e-05
-0.00013437 -9.1027e-05 -0.00012254 -0.00031769
0.0017871 -0.00083803 0.0033572 0.0030062 -0.08745 0.28513 -0.00017687 0.00030883
-0.00019638 4.608e-05 0.00053876 -0.00038918
0.00036542 -0.00014236 0.00012514 -6.2867e-05 -0.0001603 0.00031912 0.058331 0.20658
-0.0018039 0.003912 0.00085201 0.00075379
0.00031522 -0.00042605 -0.00014498 2.2016e-05 -0.00029287 -6.5416e-05 -0.0017974 0.0038496
-0.0036751 0.30208 -0.004494 0.0011791
-0.00015988 -0.00020502 -0.00013858 -0.00029854 0.00056281 -0.00036747 0.00099982 0.00067297
-0.0043749 0.0011274 0.025221 0.27673
6500000000 -0.033984 0.2548 -0.00023117 0.0019573 0.001271 -0.00094692 0.00020434 -5.0009e-05
8.7994e-05 0.00012825 -3.9991e-05 0.00026196
-0.00024898 0.0019615 0.29047 0.23731 0.0036293 0.0026155 8.3555e-05 3.1892e-05
0.00014338 0.00017382 0.00017733 -9.994e-05
0.0012542 -0.00096019 0.0037226 0.0025295 -0.074896 0.28251 1.3084e-06 -2.3259e-05
7.2469e-05 -0.000243 5.2576e-05 -0.00035612
0.00018067 -7.0069e-05 8.2804e-05 4.1519e-05 4.5236e-06 -2.7849e-05 0.082941 0.20149
-0.00046412 0.0038615 0.001114 0.00042025
0.00012609 0.00019041 0.00017257 0.00015972 0.00010854 -0.00021245 -0.00045398 0.0039842
0.018945 0.30624 -0.0034472 0.0022968
-9.8127e-05 0.00032092 0.00016284 -9.6392e-05 -3.9234e-05 -0.00038797 0.00097643 0.00046462
-0.0035947 0.0021487 0.063164 0.28015
